# Supplementary material for: MALDI-TOF MS typing enables the classification of brewing yeasts of the genus Saccharomyces to major beer styles
Source: PLoS One. 2017 Aug 9;12(8):e0181694. doi: 10.1371/journal.pone.0181694 (PMC5549903; doi:10.1371/journal.pone.0181694)
Supplement: S5 File — The directory includes 90 raw files and was zipped to “.zip”; the folder has three strains with 30 spectra per strain; S1 Text explains the raw files with an example and Table 1 represents the yeast strains used within the experiment. (ZIP) [file pone.0181694.s008.zip › 13-15/30274-3H2-Dias-Dias-Dias-YPG-18h-E-E_2015-08-07_2_0_D11_1.dat]

2000.64 2626
2001.06 2780
2001.49 2714
2001.91 2319
2002.33 2492
2002.75 2850
2003.17 2663
2003.60 2766
2004.02 2739
2004.44 2422
2004.86 2533
2005.28 2364
2005.70 2547
2006.13 2587
2006.55 2479
2006.97 2523
2007.39 2752
2007.82 2662
2008.24 2603
2008.66 2439
2009.08 2485
2009.51 2635
2009.93 2603
2010.35 2458
2010.77 2466
2011.20 2765
2011.62 2655
2012.04 2510
2012.46 2259
2012.89 2325
2013.31 2548
2013.73 2404
2014.15 2400
2014.58 2427
2015.00 2367
2015.42 2297
2015.85 2398
2016.27 2490
2016.69 2490
2017.12 2442
2017.54 2624
2017.96 2716
2018.39 3139
2018.81 2965
2019.23 2898
2019.66 2960
2020.08 3001
2020.50 2999
2020.93 2924
2021.35 2857
2021.78 2907
2022.20 2797
2022.62 2802
2023.05 3118
2023.47 2910
2023.89 2665
2024.32 2671
2024.74 2673
2025.17 2503
2025.59 2518
2026.01 2678
2026.44 2577
2026.86 2510
2027.29 2487
2027.71 2496
2028.14 2245
2028.56 2354
2028.99 2295
2029.41 2463
2029.83 2474
2030.26 2351
2030.68 2160
2031.11 2260
2031.53 2232
2031.96 2385
2032.38 2351
2032.81 2347
2033.23 2413
2033.66 2550
2034.08 2312
2034.51 2190
2034.93 2278
2035.36 2288
2035.78 2486
2036.21 2450
2036.63 2435
2037.06 2539
2037.48 2753
2037.91 2752
2038.33 2671
2038.76 2716
2039.19 2605
2039.61 2473
2040.04 2628
2040.46 2801
2040.89 2975
2041.31 2663
2041.74 2675
2042.17 2590
2042.59 2458
2043.02 2605
2043.44 2319
2043.87 2596
2044.30 2571
2044.72 2728
2045.15 2530
2045.57 2456
2046.00 2438
2046.43 2346
2046.85 2464
2047.28 2519
2047.71 2373
2048.13 2323
2048.56 2338
2048.99 2222
2049.41 2294
2049.84 2268
2050.27 2217
2050.69 2187
2051.12 2305
2051.55 2331
2051.97 2444
2052.40 2439
2052.83 2267
2053.25 2333
2053.68 2229
2054.11 2549
2054.54 2569
2054.96 2671
2055.39 2644
2055.82 2622
2056.24 2622
2056.67 2654
2057.10 2613
2057.53 2426
2057.95 2449
2058.38 2684
2058.81 2477
2059.24 2360
2059.66 2416
2060.09 2527
2060.52 2490
2060.95 2518
2061.38 2441
2061.80 2577
2062.23 2508
2062.66 2568
2063.09 2415
2063.52 2467
2063.94 2532
2064.37 2403
2064.80 2524
2065.23 2713
2065.66 2502
2066.09 2286
2066.51 2507
2066.94 2681
2067.37 2638
2067.80 2428
2068.23 2417
2068.66 2537
2069.08 2689
2069.51 2519
2069.94 2355
2070.37 2326
2070.80 2333
2071.23 2416
2071.66 2363
2072.09 2598
2072.52 2782
2072.94 2627
2073.37 2563
2073.80 2354
2074.23 2334
2074.66 2380
2075.09 2465
2075.52 2540
2075.95 2605
2076.38 2457
2076.81 2374
2077.24 2471
2077.67 2631
2078.10 2539
2078.53 2492
2078.96 2475
2079.39 2658
2079.82 2632
2080.25 2577
2080.68 2663
2081.11 2828
2081.54 2836
2081.97 2912
2082.40 2549
2082.83 2605
2083.26 2552
2083.69 2534
2084.12 2467
2084.55 2572
2084.98 2581
2085.41 2728
2085.84 2636
2086.27 2394
2086.70 2454
2087.13 2367
2087.56 2516
2087.99 2339
2088.42 2334
2088.85 2229
2089.28 2449
2089.71 2510
2090.14 2505
2090.57 2425
2091.01 2499
2091.44 2551
2091.87 2488
2092.30 2522
2092.73 2507
2093.16 2384
2093.59 2802
2094.02 2896
2094.45 2880
2094.89 2798
2095.32 3018
2095.75 2839
2096.18 2580
2096.61 2815
2097.04 2855
2097.47 2746
2097.91 2539
2098.34 2269
2098.77 2260
2099.20 2376
2099.63 2293
2100.07 2305
2100.50 2213
2100.93 2422
2101.36 2180
2101.79 2170
2102.23 2138
2102.66 2371
2103.09 2487
2103.52 2443
2103.95 2419
2104.39 2424
2104.82 2344
2105.25 2327
2105.68 2373
2106.12 2361
2106.55 2426
2106.98 2245
2107.41 2430
2107.85 2586
2108.28 2378
2108.71 2384
2109.14 2417
2109.58 2544
2110.01 2482
2110.44 2487
2110.88 2305
2111.31 2420
2111.74 2458
2112.18 2540
2112.61 2409
2113.04 2479
2113.48 2636
2113.91 2566
2114.34 2496
2114.78 2538
2115.21 2594
2115.64 2540
2116.08 2585
2116.51 2353
2116.94 2195
2117.38 2155
2117.81 2233
2118.24 2155
2118.68 2121
2119.11 2058
2119.55 2132
2119.98 2107
2120.41 2179
2120.85 2224
2121.28 2043
2121.72 2234
2122.15 2167
2122.58 2312
2123.02 2410
2123.45 2325
2123.89 2243
2124.32 2356
2124.75 2263
2125.19 2266
2125.62 2264
2126.06 2204
2126.49 2370
2126.93 2340
2127.36 2213
2127.80 2279
2128.23 2060
2128.67 2291
2129.10 2156
2129.54 2034
2129.97 2139
2130.41 2309
2130.84 2470
2131.28 2587
2131.71 2622
2132.15 2683
2132.58 2855
2133.02 2824
2133.45 2781
2133.89 2696
2134.32 2511
2134.76 2700
2135.19 2704
2135.63 2561
2136.06 2460
2136.50 2516
2136.94 2497
2137.37 2669
2137.81 2555
2138.24 2616
2138.68 2534
2139.12 2593
2139.55 2592
2139.99 2664
2140.42 2689
2140.86 2587
2141.30 2675
2141.73 2786
2142.17 2834
2142.60 2547
2143.04 2363
2143.48 2388
2143.91 2225
2144.35 2296
2144.79 2274
2145.22 2143
2145.66 2114
2146.09 2097
2146.53 2132
2146.97 2000
2147.40 2227
2147.84 2367
2148.28 2417
2148.72 2675
2149.15 2871
2149.59 2829
2150.03 2870
2150.46 3002
2150.90 3070
2151.34 3122
2151.77 3173
2152.21 3467
2152.65 3341
2153.09 3338
2153.52 3333
2153.96 2957
2154.40 2848
2154.84 2867
2155.27 2478
2155.71 2540
2156.15 2517
2156.59 2607
2157.02 2346
2157.46 2383
2157.90 2373
2158.34 2321
2158.78 2302
2159.21 2329
2159.65 2425
2160.09 2336
2160.53 2378
2160.97 2214
2161.40 2313
2161.84 2220
2162.28 2242
2162.72 2405
2163.16 2450
2163.59 2585
2164.03 2284
2164.47 2316
2164.91 2380
2165.35 2266
2165.79 2316
2166.23 2129
2166.66 2190
2167.10 2472
2167.54 2570
2167.98 2344
2168.42 2459
2168.86 2492
2169.30 2298
2169.74 2470
2170.18 2628
2170.61 2709
2171.05 2624
2171.49 2714
2171.93 2764
2172.37 2824
2172.81 2833
2173.25 2896
2173.69 2743
2174.13 2656
2174.57 2765
2175.01 2642
2175.45 2671
2175.89 2774
2176.33 2923
2176.77 2846
2177.21 2781
2177.65 2773
2178.09 2751
2178.53 2754
2178.97 2641
2179.41 2860
2179.85 2950
2180.29 2776
2180.73 2680
2181.17 2645
2181.61 2630
2182.05 2489
2182.49 2478
2182.93 2517
2183.37 2545
2183.81 2500
2184.25 2413
2184.69 2274
2185.13 2447
2185.57 2541
2186.01 2422
2186.45 2484
2186.89 2308
2187.33 2621
2187.77 2723
2188.21 2638
2188.65 2840
2189.10 2924
2189.54 2998
2189.98 2960
2190.42 3027
2190.86 3150
2191.30 3220
2191.74 3117
2192.18 2752
2192.62 2665
2193.07 2892
2193.51 2818
2193.95 2663
2194.39 2796
2194.83 2920
2195.27 2796
2195.71 2797
2196.16 2635
2196.60 2830
2197.04 2748
2197.48 2616
2197.92 2782
2198.37 2658
2198.81 2735
2199.25 2740
2199.69 2974
2200.13 2626
2200.58 2641
2201.02 2711
2201.46 2867
2201.90 2631
2202.34 2594
2202.79 2679
2203.23 2602
2203.67 2803
2204.11 2686
2204.56 2596
2205.00 2360
2205.44 2328
2205.88 2448
2206.33 2556
2206.77 2610
2207.21 2576
2207.65 2565
2208.10 2896
2208.54 2935
2208.98 2833
2209.43 2752
2209.87 2724
2210.31 2864
2210.76 2807
2211.20 2795
2211.64 2896
2212.09 2743
2212.53 2788
2212.97 2899
2213.42 3060
2213.86 2726
2214.30 2813
2214.75 2604
2215.19 2689
2215.63 2840
2216.08 2619
2216.52 2547
2216.96 2683
2217.41 2706
2217.85 2359
2218.30 2562
2218.74 2681
2219.18 2595
2219.63 2391
2220.07 2262
2220.52 2433
2220.96 2727
2221.40 2560
2221.85 2846
2222.29 2775
2222.74 2975
2223.18 3233
2223.63 3240
2224.07 3428
2224.51 4009
2224.96 4173
2225.40 4288
2225.85 4538
2226.29 4778
2226.74 4667
2227.18 4605
2227.63 4837
2228.07 4525
2228.52 4154
2228.96 4014
2229.41 3838
2229.85 3717
2230.30 3266
2230.74 3093
2231.19 3010
2231.63 3073
2232.08 3149
2232.52 3243
2232.97 3085
2233.41 3067
2233.86 3099
2234.30 3056
2234.75 3065
2235.20 3179
2235.64 3334
2236.09 3097
2236.53 3124
2236.98 3057
2237.42 3113
2237.87 3080
2238.32 2975
2238.76 3082
2239.21 3116
2239.65 3124
2240.10 3221
2240.55 3116
2240.99 3199
2241.44 3338
2241.88 3188
2242.33 3336
2242.78 3164
2243.22 2978
2243.67 2991
2244.12 3058
2244.56 2884
2245.01 2805
2245.46 2728
2245.90 2841
2246.35 2641
2246.80 2591
2247.24 2479
2247.69 2474
2248.14 2532
2248.58 2497
2249.03 2655
2249.48 2635
2249.92 2695
2250.37 2698
2250.82 2615
2251.27 2661
2251.71 2721
2252.16 2859
2252.61 2718
2253.05 2888
2253.50 2845
2253.95 2794
2254.40 2766
2254.84 2875
2255.29 2689
2255.74 2673
2256.19 2607
2256.64 2883
2257.08 2812
2257.53 2529
2257.98 2626
2258.43 2748
2258.87 2638
2259.32 2814
2259.77 2454
2260.22 2505
2260.67 2614
2261.11 2573
2261.56 2669
2262.01 2904
2262.46 3112
2262.91 3031
2263.36 2950
2263.80 2948
2264.25 3070
2264.70 3326
2265.15 3075
2265.60 3163
2266.05 3250
2266.50 3117
2266.94 3118
2267.39 2950
2267.84 3094
2268.29 3005
2268.74 3093
2269.19 3102
2269.64 3156
2270.09 2798
2270.54 2866
2270.99 3245
2271.43 3422
2271.88 3277
2272.33 3514
2272.78 3213
2273.23 3382
2273.68 3352
2274.13 3171
2274.58 3250
2275.03 3002
2275.48 3059
2275.93 2970
2276.38 2731
2276.83 2698
2277.28 2899
2277.73 2856
2278.18 2883
2278.63 2855
2279.08 2700
2279.53 2724
2279.98 3006
2280.43 2949
2280.88 2713
2281.33 3134
2281.78 3352
2282.23 3186
2282.68 3529
2283.13 3534
2283.58 3397
2284.03 3519
2284.48 3420
2284.93 3686
2285.38 3522
2285.83 3544
2286.28 3198
2286.73 3009
2287.18 3066
2287.63 3097
2288.08 3310
2288.54 3277
2288.99 3357
2289.44 3377
2289.89 3494
2290.34 3593
2290.79 3794
2291.24 4092
2291.69 4336
2292.14 4724
2292.60 4755
2293.05 5153
2293.50 5124
2293.95 4630
2294.40 4509
2294.85 4531
2295.30 4469
2295.76 4170
2296.21 4080
2296.66 3790
2297.11 3835
2297.56 3730
2298.01 3462
2298.47 3158
2298.92 3134
2299.37 2951
2299.82 2996
2300.27 3008
2300.73 2919
2301.18 3155
2301.63 2900
2302.08 2826
2302.53 2903
2302.99 2574
2303.44 2610
2303.89 2708
2304.34 2749
2304.80 2634
2305.25 2635
2305.70 2852
2306.15 2895
2306.61 2909
2307.06 2628
2307.51 2642
2307.96 2559
2308.42 2747
2308.87 2919
2309.32 3014
2309.78 3068
2310.23 3208
2310.68 3217
2311.14 3268
2311.59 3327
2312.04 3290
2312.49 3196
2312.95 3300
2313.40 3298
2313.85 3106
2314.31 2917
2314.76 2938
2315.22 2934
2315.67 2900
2316.12 2783
2316.58 2734
2317.03 2580
2317.48 2569
2317.94 2781
2318.39 2909
2318.84 3000
2319.30 3075
2319.75 3052
2320.21 3039
2320.66 2889
2321.11 2862
2321.57 2806
2322.02 2918
2322.48 2783
2322.93 3014
2323.39 2976
2323.84 2880
2324.29 2713
2324.75 2715
2325.20 2714
2325.66 2832
2326.11 2953
2326.57 2872
2327.02 2804
2327.48 2932
2327.93 2994
2328.39 3068
2328.84 3021
2329.30 3145
2329.75 3140
2330.21 3258
2330.66 3228
2331.12 3110
2331.57 2947
2332.03 3189
2332.48 3295
2332.94 3236
2333.39 3057
2333.85 2861
2334.30 2662
2334.76 2661
2335.21 2679
2335.67 2684
2336.12 2844
2336.58 2776
2337.03 2833
2337.49 2814
2337.95 2635
2338.40 2712
2338.86 2500
2339.31 2753
2339.77 2956
2340.23 3005
2340.68 2906
2341.14 2942
2341.59 3138
2342.05 3208
2342.51 3394
2342.96 3617
2343.42 3474
2343.87 3421
2344.33 3364
2344.79 3347
2345.24 3332
2345.70 3365
2346.16 3563
2346.61 3590
2347.07 3552
2347.53 3553
2347.98 3747
2348.44 3594
2348.90 3458
2349.35 3338
2349.81 3322
2350.27 3152
2350.72 3294
2351.18 3118
2351.64 2906
2352.10 2860
2352.55 2846
2353.01 2919
2353.47 2885
2353.92 2939
2354.38 3071
2354.84 2863
2355.30 2858
2355.75 2743
2356.21 2653
2356.67 2785
2357.13 2746
2357.58 2679
2358.04 2514
2358.50 2535
2358.96 2642
2359.41 2578
2359.87 2690
2360.33 2631
2360.79 2692
2361.25 2754
2361.70 3036
2362.16 3052
2362.62 3138
2363.08 3148
2363.54 3319
2363.99 3050
2364.45 3012
2364.91 3233
2365.37 2874
2365.83 3009
2366.29 3025
2366.75 2957
2367.20 2986
2367.66 2853
2368.12 2925
2368.58 3040
2369.04 2894
2369.50 3036
2369.96 3064
2370.42 3083
2370.87 2875
2371.33 2913
2371.79 2904
2372.25 3041
2372.71 3199
2373.17 3035
2373.63 2905
2374.09 2621
2374.55 2806
2375.01 2826
2375.47 2850
2375.92 2636
2376.38 2597
2376.84 2803
2377.30 2504
2377.76 2613
2378.22 2631
2378.68 2771
2379.14 2823
2379.60 2860
2380.06 2881
2380.52 3170
2380.98 2998
2381.44 2887
2381.90 3004
2382.36 2897
2382.82 2879
2383.28 2773
2383.74 2795
2384.20 2951
2384.66 2621
2385.12 2629
2385.58 2529
2386.04 2883
2386.50 2744
2386.96 2543
2387.42 2713
2387.88 2666
2388.35 2672
2388.81 2710
2389.27 2797
2389.73 2777
2390.19 2730
2390.65 2753
2391.11 2596
2391.57 2683
2392.03 2464
2392.49 2608
2392.95 2484
2393.42 2816
2393.88 2672
2394.34 2508
2394.80 2479
2395.26 2678
2395.72 2601
2396.18 2426
2396.64 2403
2397.11 2500
2397.57 2584
2398.03 2698
2398.49 2741
2398.95 2771
2399.41 2561
2399.88 2576
2400.34 2594
2400.80 2480
2401.26 2403
2401.72 2560
2402.18 2498
2402.65 2551
2403.11 2561
2403.57 2650
2404.03 2662
2404.49 2464
2404.96 2337
2405.42 2602
2405.88 2555
2406.34 2590
2406.81 2720
2407.27 2757
2407.73 3006
2408.19 2901
2408.66 2763
2409.12 2885
2409.58 2751
2410.04 2870
2410.51 2760
2410.97 2803
2411.43 2457
2411.90 2794
2412.36 2644
2412.82 2444
2413.28 2619
2413.75 2703
2414.21 2530
2414.67 2452
2415.14 2569
2415.60 2758
2416.06 2819
2416.53 2646
2416.99 2734
2417.45 2934
2417.92 3043
2418.38 3057
2418.84 3225
2419.31 3191
2419.77 3195
2420.23 3362
2420.70 3353
2421.16 3294
2421.63 3284
2422.09 3195
2422.55 3259
2423.02 3217
2423.48 3251
2423.95 3146
2424.41 2983
2424.87 2823
2425.34 3002
2425.80 3071
2426.27 3329
2426.73 3364
2427.20 3590
2427.66 3536
2428.12 3850
2428.59 4344
2429.05 4550
2429.52 4741
2429.98 4406
2430.45 4182
2430.91 4273
2431.38 4055
2431.84 3564
2432.31 3253
2432.77 3141
2433.24 3104
2433.70 2959
2434.17 2910
2434.63 3114
2435.10 2926
2435.56 2825
2436.03 2722
2436.49 2856
2436.96 2982
2437.42 2840
2437.89 2803
2438.35 2956
2438.82 3098
2439.28 3088
2439.75 3213
2440.21 3555
2440.68 3997
2441.15 4010
2441.61 3808
2442.08 3918
2442.54 4175
2443.01 4359
2443.48 4249
2443.94 3840
2444.41 3678
2444.87 3453
2445.34 3319
2445.81 3311
2446.27 3092
2446.74 2932
2447.20 2972
2447.67 2858
2448.14 2875
2448.60 2658
2449.07 2627
2449.54 2468
2450.00 2480
2450.47 2608
2450.94 2586
2451.40 2544
2451.87 2505
2452.34 2455
2452.80 2626
2453.27 2668
2453.74 2599
2454.20 2581
2454.67 2624
2455.14 2796
2455.60 2813
2456.07 2517
2456.54 2556
2457.01 2618
2457.47 2735
2457.94 2699
2458.41 2733
2458.87 2640
2459.34 2817
2459.81 2647
2460.28 2698
2460.74 2700
2461.21 2590
2461.68 2500
2462.15 2414
2462.62 2506
2463.08 2550
2463.55 2624
2464.02 2445
2464.49 2651
2464.95 2624
2465.42 2542
2465.89 2734
2466.36 2795
2466.83 2698
2467.29 3018
2467.76 2972
2468.23 3168
2468.70 3374
2469.17 3217
2469.64 3081
2470.10 3080
2470.57 2943
2471.04 3077
2471.51 2982
2471.98 3013
2472.45 3098
2472.92 2856
2473.39 2790
2473.85 2854
2474.32 2847
2474.79 3046
2475.26 2841
2475.73 2587
2476.20 2625
2476.67 2479
2477.14 2614
2477.61 2723
2478.08 2966
2478.54 2732
2479.01 2825
2479.48 2850
2479.95 3366
2480.42 3403
2480.89 3230
2481.36 3413
2481.83 3561
2482.30 3460
2482.77 3427
2483.24 3289
2483.71 3360
2484.18 3125
2484.65 2994
2485.12 2944
2485.59 2987
2486.06 2665
2486.53 2738
2487.00 2746
2487.47 2751
2487.94 2703
2488.41 2738
2488.88 2585
2489.35 2789
2489.82 2679
2490.29 2508
2490.76 2496
2491.23 2437
2491.70 2502
2492.17 2696
2492.64 2755
2493.11 2587
2493.58 2549
2494.05 2864
2494.52 2589
2495.00 2562
2495.47 2876
2495.94 2943
2496.41 2864
2496.88 2960
2497.35 3032
2497.82 3171
2498.29 3247
2498.76 3195
2499.23 3115
2499.71 3144
2500.18 3097
2500.65 3173
2501.12 3041
2501.59 3069
2502.06 2953
2502.53 2807
2503.01 2686
2503.48 2817
2503.95 2462
2504.42 2432
2504.89 2653
2505.36 2661
2505.84 2816
2506.31 2762
2506.78 2566
2507.25 2580
2507.72 2821
2508.20 2897
2508.67 2806
2509.14 2794
2509.61 2870
2510.08 3001
2510.56 3085
2511.03 3025
2511.50 3210
2511.97 2998
2512.45 3025
2512.92 3087
2513.39 3039
2513.86 2889
2514.34 2895
2514.81 2816
2515.28 2762
2515.75 2857
2516.23 2777
2516.70 2712
2517.17 2464
2517.65 2621
2518.12 2698
2518.59 2808
2519.07 2758
2519.54 2605
2520.01 2827
2520.48 2843
2520.96 2788
2521.43 2842
2521.90 2683
2522.38 2636
2522.85 2441
2523.32 2472
2523.80 2539
2524.27 2656
2524.75 2491
2525.22 2518
2525.69 2568
2526.17 2379
2526.64 2341
2527.11 2520
2527.59 2736
2528.06 2868
2528.54 2614
2529.01 2598
2529.48 2725
2529.96 2694
2530.43 2529
2530.91 2602
2531.38 2840
2531.85 2885
2532.33 2922
2532.80 3068
2533.28 2909
2533.75 2819
2534.23 2703
2534.70 2478
2535.18 2547
2535.65 2864
2536.12 2689
2536.60 2770
2537.07 2695
2537.55 2785
2538.02 2626
2538.50 2743
2538.97 2670
2539.45 2468
2539.92 2595
2540.40 2690
2540.87 2606
2541.35 2589
2541.82 2743
2542.30 2899
2542.77 2718
2543.25 2561
2543.73 2763
2544.20 2666
2544.68 2620
2545.15 2737
2545.63 2724
2546.10 2905
2546.58 3038
2547.05 3025
2547.53 3093
2548.01 3373
2548.48 3478
2548.96 3689
2549.43 3775
2549.91 4249
2550.39 3987
2550.86 3751
2551.34 3694
2551.81 3430
2552.29 3525
2552.77 3654
2553.24 3440
2553.72 3430
2554.20 3503
2554.67 3489
2555.15 3490
2555.62 3548
2556.10 3786
2556.58 3703
2557.05 3613
2557.53 3665
2558.01 3912
2558.48 3689
2558.96 3479
2559.44 3461
2559.91 3212
2560.39 3296
2560.87 3021
2561.35 2887
2561.82 2773
2562.30 2751
2562.78 2575
2563.25 2545
2563.73 2510
2564.21 2591
2564.69 2520
2565.16 2403
2565.64 2400
2566.12 2394
2566.60 2484
2567.07 2302
2567.55 2397
2568.03 2374
2568.51 2414
2568.98 2265
2569.46 2512
2569.94 2481
2570.42 2425
2570.90 2359
2571.37 2394
2571.85 2557
2572.33 2471
2572.81 2322
2573.29 2460
2573.76 2475
2574.24 2490
2574.72 2344
2575.20 2434
2575.68 2555
2576.16 2364
2576.63 2326
2577.11 2453
2577.59 2447
2578.07 2353
2578.55 2418
2579.03 2494
2579.51 2591
2579.98 2372
2580.46 2295
2580.94 2545
2581.42 2452
2581.90 2376
2582.38 2477
2582.86 2394
2583.34 2429
2583.82 2676
2584.30 2413
2584.77 2624
2585.25 2654
2585.73 2330
2586.21 2282
2586.69 2554
2587.17 2577
2587.65 2562
2588.13 2424
2588.61 2569
2589.09 2636
2589.57 2435
2590.05 2645
2590.53 2583
2591.01 2700
2591.49 2592
2591.97 2622
2592.45 2829
2592.93 2655
2593.41 2774
2593.89 2773
2594.37 2759
2594.85 2704
2595.33 2909
2595.81 3016
2596.29 3163
2596.77 3186
2597.25 3058
2597.73 3419
2598.21 3005
2598.69 3268
2599.17 3025
2599.65 3068
2600.13 2988
2600.61 2874
2601.09 2840
2601.57 2787
2602.06 2739
2602.54 2650
2603.02 2677
2603.50 2416
2603.98 2383
2604.46 2458
2604.94 2540
2605.42 2317
2605.90 2388
2606.38 2551
2606.87 2525
2607.35 2339
2607.83 2435
2608.31 2646
2608.79 2786
2609.27 2974
2609.75 2996
2610.24 3149
2610.72 3078
2611.20 3488
2611.68 3452
2612.16 3558
2612.64 3659
2613.13 3553
2613.61 3673
2614.09 3475
2614.57 3220
2615.05 2905
2615.54 2973
2616.02 3249
2616.50 3059
2616.98 2884
2617.46 2950
2617.95 2895
2618.43 2824
2618.91 2642
2619.39 2466
2619.88 2545
2620.36 2547
2620.84 2437
2621.32 2400
2621.81 2373
2622.29 2519
2622.77 2400
2623.26 2597
2623.74 2564
2624.22 2595
2624.70 2633
2625.19 2662
2625.67 2663
2626.15 2840
2626.64 2780
2627.12 2661
2627.60 2509
2628.09 2526
2628.57 2521
2629.05 2607
2629.54 2711
2630.02 2648
2630.50 2501
2630.99 2523
2631.47 2566
2631.95 2696
2632.44 2646
2632.92 2637
2633.40 2563
2633.89 2738
2634.37 2732
2634.85 2609
2635.34 2457
2635.82 2389
2636.31 2330
2636.79 2614
2637.27 2518
2637.76 2467
2638.24 2525
2638.73 2541
2639.21 2601
2639.70 2590
2640.18 2321
2640.66 2454
2641.15 2772
2641.63 2576
2642.12 2555
2642.60 2646
2643.09 2689
2643.57 2556
2644.06 2633
2644.54 2565
2645.03 2358
2645.51 2647
2646.00 2754
2646.48 2548
2646.97 2579
2647.45 2695
2647.94 2615
2648.42 2674
2648.91 2499
2649.39 2461
2649.88 2600
2650.36 2593
2650.85 2651
2651.33 2630
2651.82 2564
2652.30 2487
2652.79 2662
2653.27 2684
2653.76 2600
2654.24 2461
2654.73 2519
2655.22 2450
2655.70 2520
2656.19 2642
2656.67 2369
2657.16 2458
2657.65 2554
2658.13 2473
2658.62 2407
2659.10 2508
2659.59 2455
2660.08 2407
2660.56 2378
2661.05 2359
2661.53 2285
2662.02 2322
2662.51 2384
2662.99 2387
2663.48 2236
2663.97 2309
2664.45 2482
2664.94 2475
2665.43 2521
2665.91 2214
2666.40 2375
2666.89 2633
2667.37 2596
2667.86 2679
2668.35 2617
2668.83 2511
2669.32 2324
2669.81 2279
2670.29 2504
2670.78 2544
2671.27 2545
2671.76 2670
2672.24 2360
2672.73 2646
2673.22 2678
2673.71 2575
2674.19 2629
2674.68 2774
2675.17 2722
2675.66 2862
2676.14 2922
2676.63 2801
2677.12 2971
2677.61 2953
2678.09 2972
2678.58 2918
2679.07 3087
2679.56 2998
2680.05 3072
2680.53 3160
2681.02 3308
2681.51 3408
2682.00 3402
2682.49 3758
2682.97 3714
2683.46 3695
2683.95 3754
2684.44 3775
2684.93 3994
2685.42 3850
2685.91 3920
2686.39 3915
2686.88 3897
2687.37 3613
2687.86 3845
2688.35 3536
2688.84 3298
2689.33 3140
2689.81 2951
2690.30 2885
2690.79 2696
2691.28 2611
2691.77 2433
2692.26 2441
2692.75 2463
2693.24 2265
2693.73 2447
2694.22 2349
2694.71 2377
2695.20 2565
2695.68 2575
2696.17 2469
2696.66 2689
2697.15 2723
2697.64 2691
2698.13 2634
2698.62 2494
2699.11 2609
2699.60 2607
2700.09 2788
2700.58 2706
2701.07 2651
2701.56 2823
2702.05 2690
2702.54 2556
2703.03 2716
2703.52 2560
2704.01 2681
2704.50 2777
2704.99 2833
2705.48 2877
2705.97 2805
2706.46 2734
2706.95 2480
2707.44 2533
2707.93 2639
2708.42 2519
2708.92 2360
2709.41 2210
2709.90 2305
2710.39 2284
2710.88 2424
2711.37 2386
2711.86 2312
2712.35 2235
2712.84 2249
2713.33 2494
2713.82 2337
2714.31 2448
2714.81 2463
2715.30 2539
2715.79 2673
2716.28 2431
2716.77 2628
2717.26 2573
2717.75 2564
2718.24 2557
2718.74 2355
2719.23 2323
2719.72 2528
2720.21 2644
2720.70 2692
2721.19 2816
2721.69 2738
2722.18 2720
2722.67 2839
2723.16 2919
2723.65 2876
2724.15 3160
2724.64 3102
2725.13 3114
2725.62 3229
2726.11 3168
2726.61 3085
2727.10 2866
2727.59 2807
2728.08 2768
2728.58 2790
2729.07 2763
2729.56 2573
2730.05 2495
2730.55 2406
2731.04 2519
2731.53 2693
2732.02 2591
2732.52 2529
2733.01 2623
2733.50 2560
2733.99 2455
2734.49 2543
2734.98 2724
2735.47 2771
2735.97 2587
2736.46 2677
2736.95 2604
2737.45 2586
2737.94 2721
2738.43 2483
2738.93 2605
2739.42 2590
2739.91 2595
2740.41 2651
2740.90 2681
2741.39 2544
2741.89 2608
2742.38 2627
2742.87 2729
2743.37 2524
2743.86 2653
2744.36 2625
2744.85 2636
2745.34 2560
2745.84 2456
2746.33 2517
2746.82 2411
2747.32 2467
2747.81 2467
2748.31 2515
2748.80 2375
2749.30 2343
2749.79 2339
2750.28 2251
2750.78 2311
2751.27 2423
2751.77 2357
2752.26 2241
2752.76 2352
2753.25 2682
2753.75 2946
2754.24 2895
2754.74 2930
2755.23 2974
2755.72 2950
2756.22 3004
2756.71 3129
2757.21 3015
2757.70 3003
2758.20 3104
2758.69 2997
2759.19 2616
2759.69 2663
2760.18 2491
2760.68 2560
2761.17 2660
2761.67 2553
2762.16 2489
2762.66 2515
2763.15 2828
2763.65 2751
2764.14 2560
2764.64 2388
2765.14 2480
2765.63 2599
2766.13 2316
2766.62 2324
2767.12 2329
2767.61 2530
2768.11 2614
2768.61 2460
2769.10 2401
2769.60 2376
2770.09 2589
2770.59 2637
2771.09 2542
2771.58 2669
2772.08 2757
2772.58 2813
2773.07 2694
2773.57 2554
2774.06 2629
2774.56 2845
2775.06 2781
2775.55 2773
2776.05 2764
2776.55 2862
2777.04 3064
2777.54 3052
2778.04 3081
2778.54 3092
2779.03 3107
2779.53 3026
2780.03 2987
2780.52 2972
2781.02 2817
2781.52 2750
2782.01 2791
2782.51 2916
2783.01 2751
2783.51 2548
2784.00 2639
2784.50 2671
2785.00 2786
2785.50 2603
2785.99 2697
2786.49 2581
2786.99 2448
2787.49 2506
2787.98 2511
2788.48 2622
2788.98 2478
2789.48 2440
2789.98 2485
2790.47 2345
2790.97 2461
2791.47 2495
2791.97 2557
2792.47 2493
2792.96 2333
2793.46 2249
2793.96 2627
2794.46 2479
2794.96 2419
2795.46 2560
2795.95 2759
2796.45 3054
2796.95 3110
2797.45 3445
2797.95 3666
2798.45 3783
2798.95 3583
2799.44 3883
2799.94 4130
2800.44 3691
2800.94 3636
2801.44 3459
2801.94 3320
2802.44 3279
2802.94 3276
2803.44 3018
2803.93 2927
2804.43 2735
2804.93 2757
2805.43 2970
2805.93 3164
2806.43 3261
2806.93 3510
2807.43 3796
2807.93 4157
2808.43 4431
2808.93 4813
2809.43 4913
2809.93 5572
2810.43 5536
2810.93 5564
2811.43 5514
2811.93 5179
2812.43 5079
2812.93 4761
2813.43 4362
2813.93 3844
2814.43 3814
2814.93 3248
2815.43 3086
2815.93 2979
2816.43 2945
2816.93 2788
2817.43 2791
2817.93 2702
2818.43 2507
2818.93 2586
2819.43 2751
2819.93 2643
2820.43 2377
2820.93 2187
2821.43 2288
2821.93 2436
2822.43 2398
2822.94 2315
2823.44 2369
2823.94 2406
2824.44 2493
2824.94 2581
2825.44 2496
2825.94 2399
2826.44 2370
2826.94 2526
2827.44 2699
2827.95 3129
2828.45 3050
2828.95 2951
2829.45 2935
2829.95 2821
2830.45 2742
2830.95 2905
2831.46 3040
2831.96 3150
2832.46 3121
2832.96 3101
2833.46 3317
2833.97 3651
2834.47 3807
2834.97 3538
2835.47 3769
2835.97 3676
2836.47 3842
2836.98 3684
2837.48 3484
2837.98 3581
2838.48 3294
2838.99 3121
2839.49 3187
2839.99 2940
2840.49 2960
2841.00 2821
2841.50 2648
2842.00 2596
2842.50 2529
2843.01 2422
2843.51 2573
2844.01 2483
2844.51 2583
2845.02 2834
2845.52 2821
2846.02 2914
2846.52 2790
2847.03 2987
2847.53 2961
2848.03 3091
2848.54 3059
2849.04 3078
2849.54 3212
2850.05 3115
2850.55 3081
2851.05 2978
2851.56 2989
2852.06 2951
2852.56 2785
2853.07 2721
2853.57 2619
2854.07 2660
2854.58 2423
2855.08 2354
2855.59 2558
2856.09 2684
2856.59 2516
2857.10 2637
2857.60 2851
2858.10 2678
2858.61 2733
2859.11 2651
2859.62 2768
2860.12 2701
2860.63 2591
2861.13 2677
2861.63 2550
2862.14 2560
2862.64 2656
2863.15 2775
2863.65 2508
2864.16 2523
2864.66 2481
2865.16 2558
2865.67 2638
2866.17 2505
2866.68 2265
2867.18 2230
2867.69 2344
2868.19 2379
2868.70 2385
2869.20 2463
2869.71 2318
2870.21 2342
2870.72 2403
2871.22 2467
2871.73 2556
2872.23 2709
2872.74 2579
2873.24 2416
2873.75 2483
2874.25 2422
2874.76 2429
2875.27 2543
2875.77 2555
2876.28 2637
2876.78 2662
2877.29 2708
2877.79 2400
2878.30 2523
2878.81 2475
2879.31 2679
2879.82 2502
2880.32 2379
2880.83 2436
2881.33 2589
2881.84 2461
2882.35 2364
2882.85 2520
2883.36 2542
2883.87 2512
2884.37 2858
2884.88 2802
2885.38 2646
2885.89 2882
2886.40 2801
2886.90 3007
2887.41 3226
2887.92 3228
2888.42 3586
2888.93 3472
2889.44 3464
2889.94 3634
2890.45 3556
2890.96 3157
2891.46 3265
2891.97 3119
2892.48 2968
2892.98 2718
2893.49 2588
2894.00 2770
2894.51 2650
2895.01 2474
2895.52 2518
2896.03 2620
2896.54 2641
2897.04 2752
2897.55 2691
2898.06 2620
2898.57 2543
2899.07 2668
2899.58 2764
2900.09 2772
2900.60 2747
2901.10 2491
2901.61 2818
2902.12 2675
2902.63 2953
2903.13 2697
2903.64 2699
2904.15 2830
2904.66 2743
2905.17 2888
2905.68 3048
2906.18 3103
2906.69 3112
2907.20 3017
2907.71 2964
2908.22 3230
2908.72 3266
2909.23 2996
2909.74 3015
2910.25 3044
2910.76 3084
2911.27 2778
2911.78 2816
2912.28 2824
2912.79 2841
2913.30 3002
2913.81 3125
2914.32 2826
2914.83 2745
2915.34 2855
2915.85 2789
2916.36 2711
2916.87 2809
2917.37 2889
2917.88 2873
2918.39 2636
2918.90 2728
2919.41 2385
2919.92 2304
2920.43 2405
2920.94 2503
2921.45 2454
2921.96 2651
2922.47 2791
2922.98 2970
2923.49 2892
2924.00 3208
2924.51 3263
2925.02 3324
2925.53 3703
2926.04 4044
2926.55 4131
2927.06 4610
2927.57 4481
2928.08 4594
2928.59 4397
2929.10 4254
2929.61 3896
2930.12 3462
2930.63 3421
2931.14 3052
2931.65 2898
2932.16 2782
2932.67 2739
2933.18 2705
2933.69 2531
2934.20 2500
2934.71 2638
2935.22 2562
2935.73 2498
2936.24 2605
2936.76 2528
2937.27 2655
2937.78 2611
2938.29 2699
2938.80 2604
2939.31 2646
2939.82 2679
2940.33 2666
2940.84 2596
2941.36 2715
2941.87 2528
2942.38 2518
2942.89 2514
2943.40 2582
2943.91 2688
2944.42 2736
2944.94 2945
2945.45 3090
2945.96 2890
2946.47 3029
2946.98 3056
2947.49 3063
2948.01 3240
2948.52 3206
2949.03 3275
2949.54 3359
2950.05 3159
2950.57 3176
2951.08 3107
2951.59 2933
2952.10 2977
2952.61 3018
2953.13 2906
2953.64 2736
2954.15 2733
2954.66 2569
2955.18 2691
2955.69 2700
2956.20 2643
2956.71 2705
2957.23 2579
2957.74 2409
2958.25 2579
2958.76 2573
2959.28 2579
2959.79 2696
2960.30 2769
2960.82 2763
2961.33 2771
2961.84 2943
2962.36 3014
2962.87 3040
2963.38 3257
2963.89 3388
2964.41 3275
2964.92 3242
2965.43 2987
2965.95 2982
2966.46 2989
2966.97 3006
2967.49 2906
2968.00 2816
2968.52 2801
2969.03 2581
2969.54 2556
2970.06 2498
2970.57 2395
2971.08 2336
2971.60 2260
2972.11 2403
2972.63 2386
2973.14 2462
2973.65 2547
2974.17 2450
2974.68 2426
2975.20 2645
2975.71 2521
2976.23 2326
2976.74 2334
2977.25 2394
2977.77 2508
2978.28 2445
2978.80 2366
2979.31 2265
2979.83 2466
2980.34 2402
2980.86 2668
2981.37 2844
2981.89 2709
2982.40 2869
2982.91 2835
2983.43 2664
2983.94 2503
2984.46 2653
2984.97 2639
2985.49 2819
2986.00 2909
2986.52 2868
2987.04 2784
2987.55 2590
2988.07 2687
2988.58 2811
2989.10 2839
2989.61 2825
2990.13 2688
2990.64 2824
2991.16 2849
2991.67 2832
2992.19 2982
2992.71 3133
2993.22 3419
2993.74 3364
2994.25 3427
2994.77 3538
2995.28 3362
2995.80 3429
2996.32 3814
2996.83 3775
2997.35 3705
2997.87 4071
2998.38 4037
2998.90 4197
2999.41 4231
2999.93 4272
3000.45 4434
3000.96 4264
3001.48 4357
3002.00 4099
3002.51 3905
3003.03 3929
3003.55 4023
3004.06 3603
3004.58 3560
3005.10 3697
3005.61 3815
3006.13 3759
3006.65 3801
3007.16 3744
3007.68 3535
3008.20 3316
3008.71 3402
3009.23 3571
3009.75 3314
3010.27 2919
3010.78 3085
3011.30 2810
3011.82 2703
3012.34 2715
3012.85 2921
3013.37 2786
3013.89 2641
3014.41 2690
3014.92 2713
3015.44 2887
3015.96 2770
3016.48 2743
3016.99 2639
3017.51 2780
3018.03 2850
3018.55 2643
3019.07 2804
3019.58 3044
3020.10 2911
3020.62 2889
3021.14 3115
3021.66 3089
3022.17 2972
3022.69 3110
3023.21 3080
3023.73 3278
3024.25 3420
3024.77 3393
3025.28 3532
3025.80 3591
3026.32 3486
3026.84 3693
3027.36 3524
3027.88 3489
3028.40 3355
3028.92 3319
3029.43 3323
3029.95 3429
3030.47 3144
3030.99 2982
3031.51 3004
3032.03 2935
3032.55 3036
3033.07 3009
3033.59 3210
3034.11 3361
3034.63 3631
3035.15 3933
3035.66 4044
3036.18 4363
3036.70 4398
3037.22 4695
3037.74 4723
3038.26 4619
3038.78 4796
3039.30 4692
3039.82 4513
3040.34 4488
3040.86 4176
3041.38 3860
3041.90 3489
3042.42 3348
3042.94 3242
3043.46 3004
3043.98 2758
3044.50 2801
3045.02 3053
3045.54 3002
3046.06 2804
3046.58 2797
3047.10 2888
3047.62 2922
3048.14 2740
3048.66 2730
3049.18 2701
3049.71 2720
3050.23 2589
3050.75 2721
3051.27 2786
3051.79 2839
3052.31 2908
3052.83 2744
3053.35 2672
3053.87 2763
3054.39 2729
3054.91 2846
3055.43 2716
3055.96 2751
3056.48 2988
3057.00 2799
3057.52 2708
3058.04 2627
3058.56 2707
3059.08 2752
3059.61 2720
3060.13 2567
3060.65 2686
3061.17 2922
3061.69 3157
3062.21 2901
3062.73 2832
3063.26 3020
3063.78 2745
3064.30 2626
3064.82 2901
3065.34 3063
3065.87 3011
3066.39 3116
3066.91 3095
3067.43 3182
3067.95 3087
3068.48 2953
3069.00 2833
3069.52 2642
3070.04 2714
3070.57 2578
3071.09 2942
3071.61 2943
3072.13 2696
3072.66 2662
3073.18 2697
3073.70 2923
3074.22 3024
3074.75 3176
3075.27 3113
3075.79 3309
3076.32 3157
3076.84 2891
3077.36 3116
3077.88 3290
3078.41 3242
3078.93 3102
3079.45 3003
3079.98 3212
3080.50 3318
3081.02 3139
3081.55 2986
3082.07 3175
3082.59 3019
3083.12 3030
3083.64 2974
3084.16 3008
3084.69 2886
3085.21 2807
3085.73 2857
3086.26 2675
3086.78 2761
3087.31 2838
3087.83 2845
3088.35 2730
3088.88 2854
3089.40 2741
3089.93 2843
3090.45 2782
3090.97 2634
3091.50 2866
3092.02 3000
3092.55 2912
3093.07 2934
3093.60 2997
3094.12 2880
3094.64 2814
3095.17 2855
3095.69 2842
3096.22 2790
3096.74 2866
3097.27 2808
3097.79 2981
3098.32 3223
3098.84 3002
3099.37 3132
3099.89 3247
3100.42 3274
3100.94 3275
3101.47 3808
3101.99 4061
3102.52 4044
3103.04 4331
3103.57 4900
3104.09 5304
3104.62 5953
3105.14 6362
3105.67 6272
3106.19 6238
3106.72 6074
3107.24 5340
3107.77 4519
3108.29 4372
3108.82 3868
3109.35 3427
3109.87 3359
3110.40 3263
3110.92 3065
3111.45 3162
3111.98 3234
3112.50 3322
3113.03 3242
3113.55 3513
3114.08 3498
3114.61 3403
3115.13 3154
3115.66 2997
3116.18 2943
3116.71 2974
3117.24 2878
3117.76 2904
3118.29 2919
3118.82 2979
3119.34 2628
3119.87 2499
3120.40 2459
3120.92 2601
3121.45 2592
3121.98 2618
3122.50 2711
3123.03 2720
3123.56 2821
3124.08 2725
3124.61 2912
3125.14 2890
3125.66 2847
3126.19 2604
3126.72 2829
3127.25 2629
3127.77 2755
3128.30 2738
3128.83 2626
3129.36 2688
3129.88 2698
3130.41 2562
3130.94 2578
3131.46 2505
3131.99 2532
3132.52 2403
3133.05 2330
3133.58 2256
3134.10 2389
3134.63 2456
3135.16 2531
3135.69 2459
3136.21 2579
3136.74 2524
3137.27 2284
3137.80 2386
3138.33 2562
3138.86 2510
3139.38 2453
3139.91 2431
3140.44 2373
3140.97 2317
3141.50 2509
3142.03 2691
3142.55 2691
3143.08 2747
3143.61 2568
3144.14 2553
3144.67 2569
3145.20 2854
3145.73 2637
3146.25 2708
3146.78 2824
3147.31 2861
3147.84 3178
3148.37 3046
3148.90 2931
3149.43 2896
3149.96 2961
3150.49 3064
3151.02 3111
3151.54 3076
3152.07 3033
3152.60 3090
3153.13 3078
3153.66 2798
3154.19 2716
3154.72 2668
3155.25 2712
3155.78 2630
3156.31 2775
3156.84 2627
3157.37 2682
3157.90 2887
3158.43 2640
3158.96 2676
3159.49 2714
3160.02 2901
3160.55 2831
3161.08 2741
3161.61 2889
3162.14 2912
3162.67 2991
3163.20 2745
3163.73 2727
3164.26 2915
3164.79 2904
3165.32 2862
3165.85 2670
3166.38 2740
3166.91 2652
3167.44 2511
3167.97 2550
3168.50 2661
3169.03 2810
3169.57 2906
3170.10 2693
3170.63 2570
3171.16 2694
3171.69 2600
3172.22 2494
3172.75 2477
3173.28 2536
3173.81 2445
3174.34 2570
3174.88 2542
3175.41 2385
3175.94 2558
3176.47 2739
3177.00 2538
3177.53 2513
3178.06 2656
3178.60 2655
3179.13 2682
3179.66 2652
3180.19 2636
3180.72 2722
3181.25 2510
3181.79 2400
3182.32 2589
3182.85 2532
3183.38 2540
3183.91 2548
3184.44 2618
3184.98 2457
3185.51 2634
3186.04 2538
3186.57 2366
3187.11 2404
3187.64 2656
3188.17 2649
3188.70 2572
3189.24 2652
3189.77 2524
3190.30 2623
3190.83 2704
3191.37 2491
3191.90 2505
3192.43 2504
3192.96 2396
3193.50 2473
3194.03 2507
3194.56 2453
3195.09 2380
3195.63 2495
3196.16 2342
3196.69 2479
3197.23 2377
3197.76 2489
3198.29 2412
3198.83 2433
3199.36 2450
3199.89 2460
3200.43 2631
3200.96 2717
3201.49 2388
3202.03 2656
3202.56 2896
3203.09 2912
3203.63 2833
3204.16 2935
3204.69 2997
3205.23 2854
3205.76 2795
3206.30 2825
3206.83 2872
3207.36 2856
3207.90 2750
3208.43 2741
3208.97 2769
3209.50 2914
3210.03 2821
3210.57 2973
3211.10 2821
3211.64 2774
3212.17 2902
3212.70 3073
3213.24 3243
3213.77 3097
3214.31 2985
3214.84 3016
3215.38 3035
3215.91 2903
3216.45 2794
3216.98 2879
3217.52 2672
3218.05 2712
3218.59 2609
3219.12 2494
3219.66 2622
3220.19 2765
3220.73 2671
3221.26 2701
3221.80 2430
3222.33 2502
3222.87 2802
3223.40 2778
3223.94 2747
3224.47 2523
3225.01 2782
3225.54 2952
3226.08 2964
3226.61 3053
3227.15 3162
3227.69 3235
3228.22 3258
3228.76 3070
3229.29 3165
3229.83 2859
3230.36 2674
3230.90 2634
3231.44 2696
3231.97 2632
3232.51 2552
3233.04 2510
3233.58 2588
3234.12 2585
3234.65 2497
3235.19 2299
3235.72 2449
3236.26 2595
3236.80 2760
3237.33 2740
3237.87 2707
3238.41 2915
3238.94 2925
3239.48 2653
3240.02 2835
3240.55 2941
3241.09 2800
3241.63 2819
3242.16 2903
3242.70 2970
3243.24 2868
3243.77 2646
3244.31 2974
3244.85 2705
3245.39 2782
3245.92 2943
3246.46 2678
3247.00 2688
3247.53 2698
3248.07 2633
3248.61 2537
3249.15 2571
3249.68 2732
3250.22 2585
3250.76 2740
3251.30 2598
3251.83 2711
3252.37 2749
3252.91 2705
3253.45 2609
3253.98 2608
3254.52 2651
3255.06 2588
3255.60 2627
3256.14 2655
3256.67 2889
3257.21 2922
3257.75 2940
3258.29 2872
3258.83 2799
3259.37 2834
3259.90 2856
3260.44 2882
3260.98 2720
3261.52 2889
3262.06 3049
3262.60 3255
3263.13 3590
3263.67 3634
3264.21 3661
3264.75 4050
3265.29 4186
3265.83 4289
3266.37 4491
3266.91 4717
3267.44 5235
3267.98 5220
3268.52 5438
3269.06 5745
3269.60 5837
3270.14 5668
3270.68 5610
3271.22 4865
3271.76 4376
3272.30 4166
3272.84 3700
3273.38 3443
3273.91 3211
3274.45 2935
3274.99 3068
3275.53 3150
3276.07 2920
3276.61 3037
3277.15 2963
3277.69 2858
3278.23 3100
3278.77 3011
3279.31 2977
3279.85 2982
3280.39 3134
3280.93 3002
3281.47 3114
3282.01 3298
3282.55 3259
3283.09 3187
3283.63 3301
3284.17 3075
3284.71 3129
3285.25 3227
3285.79 3163
3286.33 3080
3286.87 3108
3287.42 3226
3287.96 3684
3288.50 4004
3289.04 3669
3289.58 3633
3290.12 3469
3290.66 3455
3291.20 3326
3291.74 3205
3292.28 3133
3292.82 3325
3293.36 3335
3293.91 3422
3294.45 3555
3294.99 3547
3295.53 4002
3296.07 4335
3296.61 4074
3297.15 4263
3297.69 4438
3298.24 4674
3298.78 4566
3299.32 4635
3299.86 4473
3300.40 4316
3300.94 4175
3301.49 3935
3302.03 3632
3302.57 3655
3303.11 3604
3303.65 3485
3304.19 3424
3304.74 3308
3305.28 3751
3305.82 3408
3306.36 3472
3306.90 3690
3307.45 3535
3307.99 3391
3308.53 3590
3309.07 3619
3309.62 3832
3310.16 3764
3310.70 4160
3311.24 4100
3311.79 4064
3312.33 3991
3312.87 4137
3313.41 4156
3313.96 3995
3314.50 3895
3315.04 3669
3315.59 3845
3316.13 4152
3316.67 4279
3317.21 4111
3317.76 4067
3318.30 3802
3318.84 3893
3319.39 3846
3319.93 3944
3320.47 3930
3321.02 4030
3321.56 4091
3322.10 3894
3322.65 4091
3323.19 3903
3323.73 3992
3324.28 4230
3324.82 3993
3325.36 3853
3325.91 3881
3326.45 3963
3327.00 3859
3327.54 3772
3328.08 3722
3328.63 3745
3329.17 3665
3329.72 3781
3330.26 3795
3330.80 3723
3331.35 3792
3331.89 4102
3332.44 4606
3332.98 5633
3333.53 6618
3334.07 7859
3334.61 8948
3335.16 11126
3335.70 13569
3336.25 15966
3336.79 18478
3337.34 20643
3337.88 21683
3338.43 22574
3338.97 22252
3339.52 21322
3340.06 20323
3340.61 18117
3341.15 15449
3341.70 13207
3342.24 10698
3342.79 8704
3343.33 7167
3343.88 6225
3344.42 5163
3344.97 4560
3345.51 4450
3346.06 4272
3346.60 4025
3347.15 3806
3347.69 3800
3348.24 3918
3348.78 3994
3349.33 3773
3349.88 3756
3350.42 4034
3350.97 4173
3351.51 3990
3352.06 3949
3352.61 4392
3353.15 4378
3353.70 4311
3354.24 4254
3354.79 4407
3355.34 4525
3355.88 4267
3356.43 4340
3356.97 4169
3357.52 4177
3358.07 3993
3358.61 3904
3359.16 3754
3359.71 3739
3360.25 3597
3360.80 3299
3361.35 3476
3361.89 3209
3362.44 3062
3362.99 3006
3363.53 3319
3364.08 3442
3364.63 3381
3365.17 3477
3365.72 3492
3366.27 3359
3366.81 3473
3367.36 3442
3367.91 3414
3368.46 3282
3369.00 3313
3369.55 3231
3370.10 3235
3370.64 3454
3371.19 3697
3371.74 3932
3372.29 3875
3372.83 4002
3373.38 4396
3373.93 4585
3374.48 5054
3375.03 5510
3375.57 5776
3376.12 5934
3376.67 5887
3377.22 5965
3377.76 5755
3378.31 5464
3378.86 4959
3379.41 4744
3379.96 4256
3380.50 3718
3381.05 3644
3381.60 3488
3382.15 3254
3382.70 3424
3383.25 3227
3383.79 3133
3384.34 2963
3384.89 2850
3385.44 2939
3385.99 3070
3386.54 2992
3387.09 3134
3387.64 3009
3388.18 2888
3388.73 2839
3389.28 2835
3389.83 2660
3390.38 2727
3390.93 2978
3391.48 2937
3392.03 2963
3392.58 2980
3393.13 2874
3393.67 3323
3394.22 2904
3394.77 2779
3395.32 2846
3395.87 2825
3396.42 2981
3396.97 2813
3397.52 2713
3398.07 2744
3398.62 2714
3399.17 2661
3399.72 2667
3400.27 2563
3400.82 2503
3401.37 2613
3401.92 2836
3402.47 2759
3403.02 2745
3403.57 2664
3404.12 2702
3404.67 2679
3405.22 2517
3405.77 2587
3406.32 2556
3406.87 2781
3407.42 2667
3407.97 2546
3408.52 2770
3409.07 2568
3409.62 2564
3410.17 2588
3410.72 2779
3411.27 2840
3411.82 3000
3412.38 3373
3412.93 3444
3413.48 3559
3414.03 3708
3414.58 3825
3415.13 3909
3415.68 3718
3416.23 3657
3416.78 3384
3417.33 3183
3417.89 2865
3418.44 2993
3418.99 2797
3419.54 2530
3420.09 2451
3420.64 2623
3421.19 2543
3421.74 2585
3422.30 2359
3422.85 2344
3423.40 2371
3423.95 2528
3424.50 2619
3425.05 2615
3425.61 2507
3426.16 2715
3426.71 2526
3427.26 2495
3427.81 2643
3428.37 2564
3428.92 2506
3429.47 2444
3430.02 2491
3430.58 2389
3431.13 2415
3431.68 2412
3432.23 2447
3432.78 2516
3433.34 2409
3433.89 2418
3434.44 2532
3434.99 2466
3435.55 2561
3436.10 2482
3436.65 2378
3437.21 2233
3437.76 2410
3438.31 2521
3438.86 2609
3439.42 2531
3439.97 2364
3440.52 2447
3441.08 2578
3441.63 2597
3442.18 2474
3442.74 2422
3443.29 2353
3443.84 2508
3444.40 2568
3444.95 2467
3445.50 2503
3446.06 2461
3446.61 2412
3447.16 2357
3447.72 2406
3448.27 2423
3448.82 2387
3449.38 2452
3449.93 2356
3450.48 2390
3451.04 2315
3451.59 2284
3452.15 2262
3452.70 2300
3453.25 2227
3453.81 2207
3454.36 2232
3454.92 2155
3455.47 2242
3456.03 2393
3456.58 2166
3457.13 2158
3457.69 2237
3458.24 2300
3458.80 2148
3459.35 2116
3459.91 2266
3460.46 2355
3461.02 2151
3461.57 2296
3462.13 2361
3462.68 2240
3463.24 2143
3463.79 2305
3464.34 2149
3464.90 2245
3465.46 2374
3466.01 2269
3466.57 2358
3467.12 2436
3467.68 2472
3468.23 2213
3468.79 2301
3469.34 2533
3469.90 2345
3470.45 2396
3471.01 2367
3471.56 2294
3472.12 2420
3472.67 2317
3473.23 2425
3473.79 2566
3474.34 2430
3474.90 2266
3475.45 2303
3476.01 2186
3476.56 2221
3477.12 2215
3477.68 2429
3478.23 2297
3478.79 2563
3479.35 2430
3479.90 2484
3480.46 2366
3481.01 2448
3481.57 2629
3482.13 2736
3482.68 2653
3483.24 2633
3483.80 2633
3484.35 2587
3484.91 2479
3485.47 2612
3486.02 2695
3486.58 2616
3487.14 2611
3487.69 2555
3488.25 2528
3488.81 2695
3489.36 2833
3489.92 2726
3490.48 2961
3491.03 3201
3491.59 3573
3492.15 3693
3492.71 3904
3493.26 4133
3493.82 4453
3494.38 4794
3494.94 4772
3495.49 4952
3496.05 4737
3496.61 4345
3497.17 4272
3497.72 4341
3498.28 4207
3498.84 4427
3499.40 4307
3499.95 4365
3500.51 5012
3501.07 5017
3501.63 5139
3502.19 5313
3502.74 5165
3503.30 5080
3503.86 4805
3504.42 4501
3504.98 4430
3505.53 4304
3506.09 4036
3506.65 3880
3507.21 3814
3507.77 4054
3508.33 3938
3508.88 3813
3509.44 3953
3510.00 3740
3510.56 3553
3511.12 3513
3511.68 3467
3512.24 3309
3512.80 3116
3513.35 3058
3513.91 3124
3514.47 2930
3515.03 2952
3515.59 2729
3516.15 2813
3516.71 2675
3517.27 2658
3517.83 2745
3518.39 2706
3518.95 2708
3519.50 2804
3520.06 2755
3520.62 2672
3521.18 2691
3521.74 2858
3522.30 2664
3522.86 2756
3523.42 2741
3523.98 2662
3524.54 2838
3525.10 2528
3525.66 2443
3526.22 2472
3526.78 2571
3527.34 2456
3527.90 2322
3528.46 2425
3529.02 2401
3529.58 2352
3530.14 2349
3530.70 2156
3531.26 2212
3531.82 2350
3532.38 2100
3532.94 2245
3533.50 2279
3534.06 2273
3534.62 2274
3535.18 2419
3535.75 2358
3536.31 2431
3536.87 2491
3537.43 2653
3537.99 2413
3538.55 2579
3539.11 2541
3539.67 2457
3540.23 2586
3540.79 2488
3541.35 2524
3541.92 2476
3542.48 2355
3543.04 2509
3543.60 2680
3544.16 2698
3544.72 2744
3545.28 2530
3545.84 2485
3546.41 2454
3546.97 2531
3547.53 2449
3548.09 2343
3548.65 2486
3549.21 2419
3549.78 2431
3550.34 2372
3550.90 2221
3551.46 2277
3552.02 2341
3552.59 2624
3553.15 2411
3553.71 2204
3554.27 2382
3554.83 2411
3555.40 2487
3555.96 2569
3556.52 2589
3557.08 2617
3557.65 2827
3558.21 2560
3558.77 2538
3559.33 2712
3559.90 2511
3560.46 2444
3561.02 2464
3561.58 2289
3562.15 2128
3562.71 2284
3563.27 2509
3563.83 2407
3564.40 2359
3564.96 2368
3565.52 2159
3566.09 2196
3566.65 2286
3567.21 2269
3567.78 2210
3568.34 2119
3568.90 2040
3569.47 2021
3570.03 2122
3570.59 2128
3571.16 2160
3571.72 1998
3572.28 2147
3572.85 2295
3573.41 2167
3573.97 2186
3574.54 2324
3575.10 2378
3575.66 2460
3576.23 2264
3576.79 2363
3577.36 2328
3577.92 2234
3578.48 2117
3579.05 2297
3579.61 2277
3580.18 2288
3580.74 2277
3581.31 2240
3581.87 2376
3582.43 2155
3583.00 2045
3583.56 2153
3584.13 2293
3584.69 2209
3585.26 2297
3585.82 2097
3586.39 2198
3586.95 2158
3587.52 2178
3588.08 2023
3588.64 2073
3589.21 2215
3589.77 2198
3590.34 2104
3590.90 2137
3591.47 2215
3592.03 2058
3592.60 2210
3593.17 2338
3593.73 2216
3594.30 2189
3594.86 2217
3595.43 2345
3595.99 2447
3596.56 2471
3597.12 2469
3597.69 2391
3598.25 2380
3598.82 2275
3599.39 2453
3599.95 2317
3600.52 2223
3601.08 2174
3601.65 2194
3602.21 2263
3602.78 2278
3603.35 2226
3603.91 2271
3604.48 2356
3605.04 2267
3605.61 2144
3606.18 1932
3606.74 2015
3607.31 2138
3607.88 2120
3608.44 2122
3609.01 2048
3609.57 1966
3610.14 1903
3610.71 2011
3611.27 1915
3611.84 1829
3612.41 1957
3612.97 2039
3613.54 2098
3614.11 2110
3614.68 2183
3615.24 2249
3615.81 2528
3616.38 2651
3616.94 2679
3617.51 3062
3618.08 3464
3618.64 3699
3619.21 4055
3619.78 4481
3620.35 4677
3620.91 4606
3621.48 4485
3622.05 4104
3622.62 3898
3623.18 3757
3623.75 3485
3624.32 3167
3624.89 2845
3625.45 2732
3626.02 2554
3626.59 2245
3627.16 1999
3627.73 1987
3628.29 2057
3628.86 1935
3629.43 1924
3630.00 1982
3630.57 1999
3631.13 2097
3631.70 2202
3632.27 2168
3632.84 2176
3633.41 2099
3633.98 2108
3634.54 1913
3635.11 1967
3635.68 2013
3636.25 1966
3636.82 1856
3637.39 1847
3637.96 1951
3638.52 1966
3639.09 1924
3639.66 2036
3640.23 2152
3640.80 2002
3641.37 1941
3641.94 2025
3642.51 2213
3643.08 2367
3643.65 2427
3644.21 2364
3644.78 2354
3645.35 2264
3645.92 2191
3646.49 2362
3647.06 2260
3647.63 2414
3648.20 2174
3648.77 2251
3649.34 2160
3649.91 2177
3650.48 2248
3651.05 2342
3651.62 2239
3652.19 2398
3652.76 2134
3653.33 1967
3653.90 2119
3654.47 2271
3655.04 2242
3655.61 2258
3656.18 2357
3656.75 2433
3657.32 2394
3657.89 2440
3658.46 2410
3659.03 2514
3659.60 2666
3660.17 2625
3660.74 2445
3661.31 2659
3661.88 2473
3662.45 2299
3663.02 2276
3663.59 2333
3664.16 2227
3664.74 2092
3665.31 2010
3665.88 2205
3666.45 2162
3667.02 2101
3667.59 2114
3668.16 2179
3668.73 2268
3669.30 2242
3669.87 2233
3670.45 2111
3671.02 2155
3671.59 2233
3672.16 2195
3672.73 2231
3673.30 2054
3673.87 2081
3674.45 2067
3675.02 2219
3675.59 2287
3676.16 2637
3676.73 2508
3677.30 2474
3677.88 2528
3678.45 2490
3679.02 2586
3679.59 2422
3680.16 2347
3680.74 2088
3681.31 2003
3681.88 1995
3682.45 2005
3683.02 2021
3683.60 2062
3684.17 2010
3684.74 2046
3685.31 2105
3685.89 2043
3686.46 2052
3687.03 2173
3687.60 2348
3688.18 2243
3688.75 2368
3689.32 2074
3689.89 2197
3690.47 2335
3691.04 2466
3691.61 2723
3692.19 2403
3692.76 2682
3693.33 2601
3693.91 2224
3694.48 2441
3695.05 2598
3695.62 2381
3696.20 2513
3696.77 2471
3697.34 2304
3697.92 2221
3698.49 2179
3699.06 2142
3699.64 2307
3700.21 2096
3700.79 2059
3701.36 2048
3701.93 2092
3702.51 2267
3703.08 1893
3703.65 1960
3704.23 1949
3704.80 2015
3705.38 2122
3705.95 2017
3706.52 2024
3707.10 1942
3707.67 2252
3708.25 2123
3708.82 2126
3709.39 2043
3709.97 2091
3710.54 2075
3711.12 2074
3711.69 2131
3712.27 2176
3712.84 2245
3713.42 2118
3713.99 1988
3714.57 2078
3715.14 2064
3715.71 2226
3716.29 2096
3716.86 1985
3717.44 2053
3718.01 2120
3718.59 1839
3719.16 1830
3719.74 1910
3720.31 2159
3720.89 1967
3721.47 2003
3722.04 1943
3722.62 1960
3723.19 1948
3723.77 1844
3724.34 1804
3724.92 1928
3725.49 2029
3726.07 1968
3726.64 1997
3727.22 1982
3727.80 1850
3728.37 1913
3728.95 2055
3729.52 2249
3730.10 2059
3730.67 2243
3731.25 2286
3731.83 2277
3732.40 2433
3732.98 2638
3733.55 2897
3734.13 2833
3734.71 2963
3735.28 3083
3735.86 2946
3736.44 3011
3737.01 2800
3737.59 2646
3738.17 2688
3738.74 2848
3739.32 2474
3739.90 2437
3740.47 2234
3741.05 2079
3741.63 2168
3742.20 2133
3742.78 2125
3743.36 2055
3743.93 2037
3744.51 2133
3745.09 2129
3745.66 1900
3746.24 1969
3746.82 2058
3747.40 2156
3747.97 2224
3748.55 2087
3749.13 2027
3749.70 2149
3750.28 2300
3750.86 2039
3751.44 2094
3752.02 2149
3752.59 2203
3753.17 2180
3753.75 2141
3754.33 1958
3754.90 1959
3755.48 2034
3756.06 2002
3756.64 2050
3757.22 2025
3757.79 2198
3758.37 2188
3758.95 2258
3759.53 2517
3760.11 2545
3760.68 2508
3761.26 2687
3761.84 2627
3762.42 2560
3763.00 2574
3763.58 2614
3764.15 2503
3764.73 2388
3765.31 2295
3765.89 2260
3766.47 2196
3767.05 2126
3767.63 2195
3768.21 2116
3768.78 2027
3769.36 2079
3769.94 2034
3770.52 2026
3771.10 2161
3771.68 2095
3772.26 2368
3772.84 2307
3773.42 2202
3774.00 2398
3774.58 2329
3775.15 2403
3775.73 2247
3776.31 2319
3776.89 2140
3777.47 2153
3778.05 2246
3778.63 2195
3779.21 2134
3779.79 2061
3780.37 2063
3780.95 2042
3781.53 2077
3782.11 2048
3782.69 2004
3783.27 1870
3783.85 1905
3784.43 2018
3785.01 2063
3785.59 2097
3786.17 2106
3786.75 1948
3787.33 2109
3787.91 2208
3788.49 2122
3789.07 2120
3789.65 1984
3790.23 2009
3790.81 2041
3791.39 1982
3791.98 2070
3792.56 2024
3793.14 1983
3793.72 2113
3794.30 1946
3794.88 2112
3795.46 2144
3796.04 1961
3796.62 1899
3797.20 1964
3797.78 2029
3798.37 1987
3798.95 1887
3799.53 1895
3800.11 2033
3800.69 2085
3801.27 2059
3801.85 2221
3802.43 2073
3803.02 2046
3803.60 2173
3804.18 2352
3804.76 2181
3805.34 2117
3805.92 2040
3806.51 2030
3807.09 2283
3807.67 2235
3808.25 2106
3808.83 1999
3809.42 1974
3810.00 2148
3810.58 2289
3811.16 2297
3811.74 2219
3812.33 2316
3812.91 2204
3813.49 2235
3814.07 2276
3814.66 2329
3815.24 2250
3815.82 2242
3816.40 2154
3816.99 2195
3817.57 2210
3818.15 2360
3818.73 2128
3819.32 2081
3819.90 2103
3820.48 1983
3821.06 2052
3821.65 2038
3822.23 1941
3822.81 1875
3823.40 2000
3823.98 2049
3824.56 2160
3825.15 1972
3825.73 1906
3826.31 1952
3826.90 1856
3827.48 1908
3828.06 1974
3828.65 1914
3829.23 1961
3829.81 1997
3830.40 1931
3830.98 1884
3831.56 2007
3832.15 2000
3832.73 2015
3833.32 2052
3833.90 2029
3834.48 2242
3835.07 2146
3835.65 2046
3836.23 1995
3836.82 2068
3837.40 2141
3837.99 2107
3838.57 2200
3839.16 2175
3839.74 2051
3840.32 2061
3840.91 2204
3841.49 1995
3842.08 2135
3842.66 2061
3843.25 2163
3843.83 2271
3844.42 2081
3845.00 1989
3845.59 1962
3846.17 2086
3846.76 2187
3847.34 2171
3847.92 2135
3848.51 2172
3849.09 2214
3849.68 2315
3850.27 2489
3850.85 2409
3851.44 2427
3852.02 2448
3852.61 2436
3853.19 2291
3853.78 2333
3854.36 2307
3854.95 2261
3855.53 2245
3856.12 2287
3856.70 2481
3857.29 2198
3857.88 2398
3858.46 2619
3859.05 2708
3859.63 2847
3860.22 3207
3860.80 3368
3861.39 3831
3861.98 3901
3862.56 4434
3863.15 4676
3863.73 4631
3864.32 4726
3864.91 5001
3865.49 4946
3866.08 4822
3866.67 4258
3867.25 3517
3867.84 3317
3868.43 3179
3869.01 2936
3869.60 2806
3870.19 2592
3870.77 2475
3871.36 2327
3871.95 2401
3872.53 2380
3873.12 2617
3873.71 2443
3874.29 2324
3874.88 2271
3875.47 2300
3876.05 2397
3876.64 2386
3877.23 2341
3877.82 2204
3878.40 2264
3878.99 2095
3879.58 2147
3880.16 2184
3880.75 2204
3881.34 2206
3881.93 2211
3882.51 2033
3883.10 1978
3883.69 2007
3884.28 1954
3884.87 1846
3885.45 1833
3886.04 2032
3886.63 2094
3887.22 1974
3887.80 2089
3888.39 2159
3888.98 2070
3889.57 2133
3890.16 2070
3890.74 2299
3891.33 2338
3891.92 2362
3892.51 2350
3893.10 2443
3893.69 2718
3894.27 2639
3894.86 2575
3895.45 2579
3896.04 2736
3896.63 2812
3897.22 2694
3897.81 2797
3898.40 2887
3898.98 2940
3899.57 2910
3900.16 2956
3900.75 2793
3901.34 2756
3901.93 2890
3902.52 2805
3903.11 2612
3903.70 2696
3904.29 2730
3904.87 2490
3905.46 2346
3906.05 2276
3906.64 2054
3907.23 2141
3907.82 2214
3908.41 2073
3909.00 2139
3909.59 2056
3910.18 1992
3910.77 1861
3911.36 1879
3911.95 1926
3912.54 2010
3913.13 1936
3913.72 1942
3914.31 1986
3914.90 1984
3915.49 1909
3916.08 1862
3916.67 1853
3917.26 1759
3917.85 1718
3918.44 1911
3919.03 1921
3919.62 1724
3920.21 1722
3920.80 1983
3921.39 1965
3921.98 1878
3922.57 1852
3923.16 1978
3923.75 1998
3924.34 1888
3924.94 2011
3925.53 1902
3926.12 1867
3926.71 1877
3927.30 2068
3927.89 2090
3928.48 1993
3929.07 1813
3929.66 1755
3930.25 1869
3930.85 1805
3931.44 1911
3932.03 1842
3932.62 1941
3933.21 1800
3933.80 1832
3934.39 1922
3934.99 1759
3935.58 1818
3936.17 2046
3936.76 2021
3937.35 1788
3937.94 1981
3938.54 1867
3939.13 1898
3939.72 1930
3940.31 2074
3940.90 2078
3941.49 1974
3942.09 1821
3942.68 1982
3943.27 1957
3943.86 1911
3944.46 2070
3945.05 1957
3945.64 1953
3946.23 1866
3946.82 1839
3947.42 1830
3948.01 1869
3948.60 1858
3949.20 1797
3949.79 1799
3950.38 1825
3950.97 1694
3951.57 1635
3952.16 1806
3952.75 1791
3953.34 1866
3953.94 1982
3954.53 1881
3955.12 1826
3955.72 1891
3956.31 1879
3956.90 1913
3957.50 1985
3958.09 1977
3958.68 1963
3959.28 2041
3959.87 2093
3960.46 2124
3961.06 2069
3961.65 2132
3962.24 2096
3962.84 2036
3963.43 2139
3964.02 2089
3964.62 2111
3965.21 2043
3965.81 2184
3966.40 2155
3966.99 2159
3967.59 2223
3968.18 2632
3968.78 2468
3969.37 2558
3969.96 2456
3970.56 2352
3971.15 2220
3971.75 2263
3972.34 2234
3972.94 2105
3973.53 1956
3974.12 1846
3974.72 2119
3975.31 2069
3975.91 1887
3976.50 1953
3977.10 1883
3977.69 1843
3978.29 1883
3978.88 2138
3979.48 1997
3980.07 1874
3980.67 1996
3981.26 1849
3981.86 1857
3982.45 1945
3983.05 2161
3983.64 1983
3984.24 1791
3984.83 1853
3985.43 1786
3986.02 1870
3986.62 1959
3987.21 1888
3987.81 1844
3988.40 1724
3989.00 1741
3989.60 1825
3990.19 1727
3990.79 1826
3991.38 1780
3991.98 1760
3992.57 1812
3993.17 1840
3993.77 1941
3994.36 1946
3994.96 1901
3995.55 1958
3996.15 1863
3996.75 2015
3997.34 2193
3997.94 2109
3998.54 1986
3999.13 1956
3999.73 2005
4000.32 1969
4000.92 1980
4001.52 2050
4002.11 2155
4002.71 2173
4003.31 1991
4003.90 2014
4004.50 2286
4005.10 2198
4005.69 2076
4006.29 2318
4006.89 2350
4007.49 2317
4008.08 2349
4008.68 2353
4009.28 2363
4009.87 2233
4010.47 2329
4011.07 2202
4011.67 2084
4012.26 2213
4012.86 2239
4013.46 2166
4014.05 2318
4014.65 2230
4015.25 2079
4015.85 2073
4016.44 2218
4017.04 2307
4017.64 2197
4018.24 2376
4018.84 2260
4019.43 2352
4020.03 2338
4020.63 2402
4021.23 2211
4021.83 2196
4022.42 1937
4023.02 1835
4023.62 1861
4024.22 1814
4024.82 1929
4025.41 1912
4026.01 1821
4026.61 1884
4027.21 1882
4027.81 1906
4028.41 1968
4029.01 1878
4029.60 1905
4030.20 2089
4030.80 2051
4031.40 2017
4032.00 2162
4032.60 2042
4033.20 1984
4033.80 2107
4034.39 2003
4034.99 2082
4035.59 2016
4036.19 2069
4036.79 2033
4037.39 1900
4037.99 1954
4038.59 1983
4039.19 1901
4039.79 2087
4040.39 1878
4040.99 1894
4041.59 1994
4042.18 1962
4042.78 1896
4043.38 1828
4043.98 1904
4044.58 1861
4045.18 2003
4045.78 1900
4046.38 1816
4046.98 1869
4047.58 1885
4048.18 1853
4048.78 1956
4049.38 2083
4049.98 1963
4050.58 1788
4051.18 1884
4051.78 1821
4052.38 1907
4052.98 1891
4053.58 1853
4054.19 2060
4054.79 2019
4055.39 2157
4055.99 2052
4056.59 2048
4057.19 2039
4057.79 2106
4058.39 2100
4058.99 2284
4059.59 2401
4060.19 2194
4060.79 2136
4061.39 1998
4061.99 2120
4062.60 1982
4063.20 2025
4063.80 1850
4064.40 1720
4065.00 1823
4065.60 1779
4066.20 1762
4066.80 1707
4067.41 1793
4068.01 1808
4068.61 1852
4069.21 1851
4069.81 1688
4070.41 1698
4071.02 1914
4071.62 1793
4072.22 1788
4072.82 1766
4073.42 1733
4074.02 1927
4074.63 1978
4075.23 1925
4075.83 1789
4076.43 1776
4077.03 1874
4077.64 1822
4078.24 1748
4078.84 1773
4079.44 1896
4080.05 1763
4080.65 1663
4081.25 1766
4081.85 1687
4082.46 1775
4083.06 1865
4083.66 2008
4084.26 1926
4084.87 1966
4085.47 1899
4086.07 1980
4086.67 2052
4087.28 2086
4087.88 2030
4088.48 2069
4089.09 2173
4089.69 2129
4090.29 1964
4090.90 1873
4091.50 1909
4092.10 2154
4092.71 2192
4093.31 2304
4093.91 2399
4094.52 2603
4095.12 2611
4095.72 2882
4096.33 3342
4096.93 3396
4097.53 3459
4098.14 3562
4098.74 3485
4099.34 3240
4099.95 3037
4100.55 2804
4101.16 2636
4101.76 2404
4102.36 2156
4102.97 1981
4103.57 1918
4104.18 1974
4104.78 1964
4105.38 1876
4105.99 1711
4106.59 1648
4107.20 1690
4107.80 1894
4108.41 1663
4109.01 1709
4109.62 1852
4110.22 1862
4110.82 1988
4111.43 1914
4112.03 1776
4112.64 1943
4113.24 1863
4113.85 1770
4114.45 1775
4115.06 1759
4115.66 1737
4116.27 1706
4116.87 1787
4117.48 1790
4118.08 1727
4118.69 1720
4119.29 1786
4119.90 1802
4120.50 1749
4121.11 1743
4121.72 1729
4122.32 1690
4122.93 1814
4123.53 1873
4124.14 1923
4124.74 1963
4125.35 1863
4125.95 1753
4126.56 1747
4127.17 1803
4127.77 2006
4128.38 1802
4128.98 1747
4129.59 1860
4130.20 1968
4130.80 1894
4131.41 1850
4132.01 1966
4132.62 1924
4133.23 2053
4133.83 1978
4134.44 2107
4135.05 2001
4135.65 1979
4136.26 2142
4136.87 1946
4137.47 1982
4138.08 2040
4138.69 1893
4139.29 2051
4139.90 1881
4140.51 1949
4141.11 1903
4141.72 1918
4142.33 2050
4142.93 1861
4143.54 1879
4144.15 1860
4144.75 1931
4145.36 1917
4145.97 1998
4146.58 1866
4147.18 2001
4147.79 1820
4148.40 1784
4149.01 1710
4149.61 1725
4150.22 1638
4150.83 1664
4151.44 1662
4152.04 1647
4152.65 1602
4153.26 1661
4153.87 1614
4154.47 1625
4155.08 1686
4155.69 1669
4156.30 1777
4156.91 1764
4157.51 1848
4158.12 1613
4158.73 1718
4159.34 1831
4159.95 1775
4160.56 1849
4161.16 1740
4161.77 1778
4162.38 1725
4162.99 1689
4163.60 1684
4164.21 1762
4164.81 1983
4165.42 2154
4166.03 2082
4166.64 2189
4167.25 2007
4167.86 2027
4168.47 2152
4169.08 2092
4169.69 2210
4170.29 2166
4170.90 2143
4171.51 2099
4172.12 2063
4172.73 2113
4173.34 2033
4173.95 1933
4174.56 2062
4175.17 2004
4175.78 2035
4176.39 1898
4177.00 1989
4177.61 1878
4178.22 1904
4178.82 1803
4179.43 1718
4180.04 1886
4180.65 1911
4181.26 1934
4181.87 1724
4182.48 1714
4183.09 1689
4183.70 1692
4184.31 1724
4184.92 1731
4185.53 1768
4186.14 1792
4186.75 1906
4187.36 1798
4187.97 1725
4188.58 1671
4189.19 1641
4189.81 1631
4190.42 1542
4191.03 1607
4191.64 1605
4192.25 1758
4192.86 1906
4193.47 1678
4194.08 1736
4194.69 1937
4195.30 1838
4195.91 1882
4196.52 1852
4197.13 1881
4197.74 1927
4198.36 1897
4198.97 1861
4199.58 1827
4200.19 1911
4200.80 1891
4201.41 1855
4202.02 1892
4202.63 1917
4203.25 1827
4203.86 1944
4204.47 1875
4205.08 1858
4205.69 1932
4206.30 1770
4206.92 1832
4207.53 1774
4208.14 1691
4208.75 1554
4209.36 1660
4209.97 1567
4210.59 1785
4211.20 1833
4211.81 1740
4212.42 1649
4213.03 1733
4213.65 1853
4214.26 1789
4214.87 1697
4215.48 1826
4216.10 1920
4216.71 1734
4217.32 1659
4217.93 1759
4218.55 1770
4219.16 1881
4219.77 1886
4220.38 1997
4221.00 2034
4221.61 2159
4222.22 1965
4222.83 1972
4223.45 2111
4224.06 2336
4224.67 2494
4225.29 2653
4225.90 2689
4226.51 2716
4227.13 3110
4227.74 2987
4228.35 2949
4228.96 2987
4229.58 3039
4230.19 3091
4230.80 3265
4231.42 3056
4232.03 3072
4232.65 3269
4233.26 2878
4233.87 2502
4234.49 2380
4235.10 2236
4235.71 2026
4236.33 2109
4236.94 2105
4237.56 2131
4238.17 2006
4238.78 2044
4239.40 2149
4240.01 1966
4240.63 2016
4241.24 1946
4241.85 1960
4242.47 2021
4243.08 2026
4243.70 1824
4244.31 1822
4244.93 1841
4245.54 1880
4246.15 1878
4246.77 1757
4247.38 1930
4248.00 1898
4248.61 1914
4249.23 1986
4249.84 1886
4250.46 2042
4251.07 2067
4251.69 1942
4252.30 2033
4252.92 1983
4253.53 1833
4254.15 1981
4254.76 2017
4255.38 1793
4255.99 1785
4256.61 1828
4257.22 1833
4257.84 1815
4258.45 1787
4259.07 1871
4259.69 1794
4260.30 1752
4260.92 1831
4261.53 1836
4262.15 1882
4262.76 1790
4263.38 1867
4263.99 1843
4264.61 1839
4265.23 1842
4265.84 1962
4266.46 1941
4267.07 1912
4267.69 1878
4268.31 2031
4268.92 1930
4269.54 2080
4270.16 2161
4270.77 2132
4271.39 2110
4272.00 1979
4272.62 1908
4273.24 2175
4273.85 1884
4274.47 1834
4275.09 1649
4275.70 1840
4276.32 1741
4276.94 1733
4277.55 1755
4278.17 1708
4278.79 1723
4279.40 1689
4280.02 1665
4280.64 1773
4281.26 1739
4281.87 1741
4282.49 1567
4283.11 1550
4283.72 1669
4284.34 1715
4284.96 1584
4285.58 1627
4286.19 1711
4286.81 1695
4287.43 1785
4288.05 1808
4288.66 1794
4289.28 1731
4289.90 1766
4290.52 1701
4291.13 1792
4291.75 1731
4292.37 1731
4292.99 1734
4293.61 1763
4294.22 1756
4294.84 1767
4295.46 1801
4296.08 1662
4296.70 1707
4297.31 1689
4297.93 1788
4298.55 1626
4299.17 1654
4299.79 1576
4300.41 1625
4301.03 1733
4301.64 1823
4302.26 1650
4302.88 1622
4303.50 1706
4304.12 1743
4304.74 1798
4305.36 1749
4305.97 1681
4306.59 1712
4307.21 1660
4307.83 1717
4308.45 1669
4309.07 1924
4309.69 1900
4310.31 1998
4310.93 1844
4311.55 1895
4312.17 1985
4312.78 2008
4313.40 2016
4314.02 2120
4314.64 2088
4315.26 2144
4315.88 1986
4316.50 1756
4317.12 1750
4317.74 1587
4318.36 1585
4318.98 1807
4319.60 1780
4320.22 1776
4320.84 1668
4321.46 1732
4322.08 1698
4322.70 1680
4323.32 1771
4323.94 1599
4324.56 1720
4325.18 1678
4325.80 1797
4326.42 1831
4327.04 1738
4327.66 1938
4328.28 1889
4328.90 1895
4329.52 1756
4330.14 1788
4330.76 1694
4331.39 1701
4332.01 1784
4332.63 1764
4333.25 1761
4333.87 1745
4334.49 1757
4335.11 1710
4335.73 1788
4336.35 1793
4336.97 1694
4337.59 1697
4338.22 1824
4338.84 1992
4339.46 1932
4340.08 1853
4340.70 1994
4341.32 1924
4341.94 1851
4342.57 1962
4343.19 1919
4343.81 2125
4344.43 2096
4345.05 2106
4345.67 2356
4346.29 2393
4346.92 2545
4347.54 2506
4348.16 2729
4348.78 3105
4349.40 3039
4350.03 2994
4350.65 2882
4351.27 3048
4351.89 2595
4352.51 2413
4353.14 2059
4353.76 2076
4354.38 2001
4355.00 1973
4355.63 1862
4356.25 1898
4356.87 1961
4357.49 1839
4358.12 1906
4358.74 1742
4359.36 1788
4359.98 1732
4360.61 1912
4361.23 2002
4361.85 1906
4362.48 1940
4363.10 1855
4363.72 1907
4364.34 1874
4364.97 1926
4365.59 1966
4366.21 1741
4366.84 1904
4367.46 1968
4368.08 1836
4368.71 2065
4369.33 1816
4369.95 1852
4370.58 1911
4371.20 1748
4371.82 1743
4372.45 1771
4373.07 1615
4373.70 1626
4374.32 1724
4374.94 1599
4375.57 1751
4376.19 1757
4376.81 1665
4377.44 1720
4378.06 1839
4378.69 1793
4379.31 1641
4379.94 1806
4380.56 1746
4381.18 2014
4381.81 2137
4382.43 1984
4383.06 1831
4383.68 1950
4384.31 1824
4384.93 1888
4385.55 2004
4386.18 2009
4386.80 2154
4387.43 1937
4388.05 2078
4388.68 2236
4389.30 2230
4389.93 2294
4390.55 2598
4391.18 2763
4391.80 2780
4392.43 3148
4393.05 3053
4393.68 3356
4394.30 3402
4394.93 3308
4395.55 3099
4396.18 2706
4396.80 2762
4397.43 2751
4398.05 2417
4398.68 2238
4399.31 2427
4399.93 2658
4400.56 2646
4401.18 2860
4401.81 2928
4402.43 2903
4403.06 2728
4403.69 2640
4404.31 2636
4404.94 2463
4405.56 2452
4406.19 2285
4406.82 2230
4407.44 2241
4408.07 2322
4408.69 2230
4409.32 2245
4409.95 2093
4410.57 2262
4411.20 2231
4411.83 2081
4412.45 2173
4413.08 2204
4413.71 2146
4414.33 2285
4414.96 2171
4415.59 1960
4416.21 2179
4416.84 2057
4417.47 1849
4418.09 2038
4418.72 1941
4419.35 1946
4419.97 1715
4420.60 1818
4421.23 1978
4421.85 1964
4422.48 1948
4423.11 1911
4423.74 1936
4424.36 1847
4424.99 1800
4425.62 1790
4426.25 1867
4426.87 1629
4427.50 1768
4428.13 1783
4428.76 1695
4429.38 1610
4430.01 1593
4430.64 1627
4431.27 1583
4431.89 1579
4432.52 1578
4433.15 1679
4433.78 1748
4434.41 1778
4435.03 1655
4435.66 1809
4436.29 1615
4436.92 1487
4437.55 1560
4438.18 1581
4438.80 1690
4439.43 1664
4440.06 1798
4440.69 1665
4441.32 1663
4441.95 1722
4442.57 1808
4443.20 1718
4443.83 1575
4444.46 1693
4445.09 1635
4445.72 1558
4446.35 1525
4446.98 1538
4447.61 1599
4448.23 1556
4448.86 1541
4449.49 1533
4450.12 1512
4450.75 1576
4451.38 1640
4452.01 1684
4452.64 1609
4453.27 1502
4453.90 1541
4454.53 1479
4455.16 1510
4455.79 1574
4456.42 1704
4457.05 1809
4457.67 1794
4458.30 1749
4458.93 1511
4459.56 1497
4460.19 1486
4460.82 1587
4461.45 1603
4462.08 1669
4462.71 1644
4463.34 1557
4463.97 1507
4464.60 1423
4465.23 1427
4465.86 1485
4466.49 1532
4467.13 1444
4467.76 1553
4468.39 1483
4469.02 1512
4469.65 1496
4470.28 1412
4470.91 1282
4471.54 1439
4472.17 1591
4472.80 1454
4473.43 1557
4474.06 1396
4474.69 1408
4475.32 1313
4475.95 1400
4476.59 1497
4477.22 1459
4477.85 1450
4478.48 1463
4479.11 1526
4479.74 1395
4480.37 1519
4481.00 1619
4481.64 1467
4482.27 1358
4482.90 1419
4483.53 1471
4484.16 1562
4484.79 1609
4485.42 1623
4486.06 1649
4486.69 1705
4487.32 1541
4487.95 1492
4488.58 1419
4489.22 1493
4489.85 1569
4490.48 1520
4491.11 1575
4491.74 1629
4492.38 1672
4493.01 1496
4493.64 1580
4494.27 1597
4494.90 1543
4495.54 1497
4496.17 1554
4496.80 1540
4497.43 1666
4498.07 1622
4498.70 1512
4499.33 1526
4499.96 1490
4500.60 1674
4501.23 1625
4501.86 1721
4502.50 1673
4503.13 1625
4503.76 1739
4504.39 1739
4505.03 1784
4505.66 1845
4506.29 1838
4506.93 1724
4507.56 1777
4508.19 1699
4508.83 1750
4509.46 1634
4510.09 1585
4510.73 1593
4511.36 1552
4511.99 1437
4512.63 1501
4513.26 1644
4513.89 1500
4514.53 1451
4515.16 1627
4515.80 1568
4516.43 1689
4517.06 1693
4517.70 1537
4518.33 1634
4518.97 1678
4519.60 1614
4520.23 1496
4520.87 1525
4521.50 1633
4522.14 1731
4522.77 1877
4523.40 1589
4524.04 1634
4524.67 1707
4525.31 1662
4525.94 1724
4526.58 1626
4527.21 1800
4527.85 1993
4528.48 1850
4529.12 2037
4529.75 2181
4530.38 2369
4531.02 2805
4531.65 2993
4532.29 3356
4532.92 3554
4533.56 3663
4534.19 3968
4534.83 3969
4535.46 3890
4536.10 3652
4536.74 3412
4537.37 3106
4538.01 2764
4538.64 2470
4539.28 2212
4539.91 1984
4540.55 1972
4541.18 1713
4541.82 1790
4542.45 1698
4543.09 1661
4543.73 1651
4544.36 1672
4545.00 1645
4545.63 1504
4546.27 1482
4546.91 1496
4547.54 1335
4548.18 1427
4548.81 1423
4549.45 1426
4550.09 1419
4550.72 1421
4551.36 1518
4551.99 1618
4552.63 1503
4553.27 1680
4553.90 1541
4554.54 1654
4555.18 1660
4555.81 1667
4556.45 1723
4557.09 1645
4557.72 1663
4558.36 1625
4559.00 1583
4559.63 1544
4560.27 1559
4560.91 1630
4561.54 1641
4562.18 1570
4562.82 1557
4563.46 1589
4564.09 1682
4564.73 1460
4565.37 1441
4566.00 1489
4566.64 1642
4567.28 1665
4567.92 1623
4568.55 1705
4569.19 1822
4569.83 1851
4570.47 1927
4571.10 1990
4571.74 2050
4572.38 1988
4573.02 1833
4573.66 1791
4574.29 1850
4574.93 1856
4575.57 1548
4576.21 1588
4576.85 1641
4577.48 1597
4578.12 1528
4578.76 1547
4579.40 1627
4580.04 1492
4580.67 1460
4581.31 1430
4581.95 1459
4582.59 1552
4583.23 1679
4583.87 1460
4584.51 1496
4585.14 1433
4585.78 1533
4586.42 1450
4587.06 1522
4587.70 1518
4588.34 1633
4588.98 1679
4589.62 1645
4590.26 1542
4590.89 1559
4591.53 1598
4592.17 1678
4592.81 1678
4593.45 1508
4594.09 1775
4594.73 1710
4595.37 1639
4596.01 1505
4596.65 1497
4597.29 1600
4597.93 1558
4598.57 1499
4599.21 1563
4599.85 1545
4600.49 1509
4601.12 1424
4601.76 1377
4602.40 1402
4603.04 1402
4603.68 1506
4604.32 1486
4604.96 1588
4605.60 1532
4606.24 1549
4606.88 1712
4607.52 1715
4608.17 1709
4608.81 1697
4609.45 1798
4610.09 1762
4610.73 1630
4611.37 1675
4612.01 1595
4612.65 1637
4613.29 1543
4613.93 1442
4614.57 1543
4615.21 1541
4615.85 1523
4616.49 1452
4617.13 1414
4617.77 1442
4618.41 1578
4619.06 1548
4619.70 1511
4620.34 1296
4620.98 1457
4621.62 1525
4622.26 1414
4622.90 1331
4623.54 1330
4624.19 1387
4624.83 1407
4625.47 1368
4626.11 1394
4626.75 1447
4627.39 1536
4628.03 1461
4628.68 1574
4629.32 1442
4629.96 1527
4630.60 1441
4631.24 1505
4631.89 1499
4632.53 1430
4633.17 1398
4633.81 1441
4634.45 1436
4635.10 1363
4635.74 1452
4636.38 1550
4637.02 1498
4637.66 1395
4638.31 1671
4638.95 1863
4639.59 1705
4640.23 1830
4640.88 1794
4641.52 1841
4642.16 1885
4642.80 1745
4643.45 1704
4644.09 1741
4644.73 1820
4645.38 1646
4646.02 1643
4646.66 1633
4647.30 1634
4647.95 1666
4648.59 1547
4649.23 1709
4649.88 1687
4650.52 1561
4651.16 1586
4651.81 1596
4652.45 1532
4653.09 1446
4653.74 1555
4654.38 1500
4655.02 1422
4655.67 1554
4656.31 1529
4656.95 1553
4657.60 1542
4658.24 1429
4658.89 1403
4659.53 1432
4660.17 1293
4660.82 1454
4661.46 1494
4662.10 1359
4662.75 1294
4663.39 1321
4664.04 1325
4664.68 1405
4665.33 1377
4665.97 1455
4666.61 1324
4667.26 1269
4667.90 1324
4668.55 1347
4669.19 1398
4669.84 1438
4670.48 1401
4671.12 1461
4671.77 1549
4672.41 1370
4673.06 1358
4673.70 1304
4674.35 1302
4674.99 1349
4675.64 1414
4676.28 1367
4676.93 1217
4677.57 1268
4678.22 1338
4678.86 1239
4679.51 1392
4680.15 1400
4680.80 1530
4681.44 1556
4682.09 1596
4682.74 1504
4683.38 1376
4684.03 1457
4684.67 1492
4685.32 1400
4685.96 1510
4686.61 1459
4687.25 1436
4687.90 1474
4688.55 1447
4689.19 1273
4689.84 1298
4690.48 1316
4691.13 1313
4691.78 1324
4692.42 1352
4693.07 1390
4693.71 1326
4694.36 1318
4695.01 1341
4695.65 1289
4696.30 1319
4696.95 1390
4697.59 1352
4698.24 1239
4698.89 1406
4699.53 1356
4700.18 1397
4700.83 1404
4701.47 1521
4702.12 1619
4702.77 1478
4703.41 1518
4704.06 1451
4704.71 1409
4705.35 1292
4706.00 1410
4706.65 1287
4707.29 1378
4707.94 1405
4708.59 1358
4709.24 1436
4709.88 1389
4710.53 1355
4711.18 1422
4711.83 1452
4712.47 1469
4713.12 1513
4713.77 1392
4714.42 1388
4715.06 1372
4715.71 1435
4716.36 1401
4717.01 1372
4717.65 1428
4718.30 1398
4718.95 1364
4719.60 1514
4720.25 1419
4720.89 1462
4721.54 1405
4722.19 1612
4722.84 1594
4723.49 1578
4724.13 1658
4724.78 1705
4725.43 1499
4726.08 1492
4726.73 1686
4727.38 1819
4728.03 1802
4728.67 1893
4729.32 1808
4729.97 1788
4730.62 1714
4731.27 1882
4731.92 1648
4732.57 1635
4733.22 1498
4733.86 1337
4734.51 1421
4735.16 1496
4735.81 1534
4736.46 1398
4737.11 1369
4737.76 1426
4738.41 1442
4739.06 1467
4739.71 1491
4740.36 1533
4741.01 1571
4741.65 1613
4742.30 1712
4742.95 1662
4743.60 1506
4744.25 1523
4744.90 1470
4745.55 1540
4746.20 1513
4746.85 1474
4747.50 1396
4748.15 1468
4748.80 1480
4749.45 1506
4750.10 1518
4750.75 1609
4751.40 1536
4752.05 1581
4752.70 1643
4753.35 1581
4754.00 1662
4754.65 1830
4755.30 1773
4755.95 1663
4756.61 1519
4757.26 1538
4757.91 1659
4758.56 1705
4759.21 1713
4759.86 1568
4760.51 1598
4761.16 1681
4761.81 1613
4762.46 1498
4763.11 1495
4763.76 1498
4764.41 1466
4765.07 1505
4765.72 1430
4766.37 1471
4767.02 1327
4767.67 1543
4768.32 1537
4768.97 1597
4769.62 1590
4770.28 1483
4770.93 1599
4771.58 1563
4772.23 1439
4772.88 1469
4773.53 1450
4774.19 1479
4774.84 1366
4775.49 1395
4776.14 1371
4776.79 1236
4777.44 1277
4778.10 1233
4778.75 1382
4779.40 1446
4780.05 1433
4780.70 1500
4781.36 1510
4782.01 1379
4782.66 1498
4783.31 1585
4783.97 1555
4784.62 1534
4785.27 1466
4785.92 1403
4786.58 1483
4787.23 1477
4787.88 1449
4788.53 1384
4789.19 1276
4789.84 1268
4790.49 1321
4791.15 1317
4791.80 1291
4792.45 1269
4793.10 1306
4793.76 1404
4794.41 1363
4795.06 1337
4795.72 1335
4796.37 1376
4797.02 1426
4797.68 1455
4798.33 1453
4798.98 1334
4799.64 1264
4800.29 1245
4800.94 1350
4801.60 1396
4802.25 1385
4802.90 1298
4803.56 1262
4804.21 1322
4804.87 1346
4805.52 1235
4806.17 1221
4806.83 1373
4807.48 1381
4808.14 1184
4808.79 1176
4809.44 1303
4810.10 1250
4810.75 1334
4811.41 1223
4812.06 1272
4812.71 1414
4813.37 1189
4814.02 1332
4814.68 1290
4815.33 1160
4815.99 1301
4816.64 1316
4817.30 1330
4817.95 1363
4818.61 1400
4819.26 1395
4819.92 1379
4820.57 1520
4821.23 1623
4821.88 1697
4822.53 1493
4823.19 1512
4823.85 1627
4824.50 1512
4825.16 1498
4825.81 1447
4826.47 1455
4827.12 1326
4827.78 1355
4828.43 1411
4829.09 1415
4829.74 1415
4830.40 1456
4831.05 1389
4831.71 1307
4832.37 1308
4833.02 1397
4833.68 1415
4834.33 1515
4834.99 1522
4835.64 1503
4836.30 1599
4836.96 1499
4837.61 1536
4838.27 1447
4838.92 1471
4839.58 1596
4840.24 1660
4840.89 1598
4841.55 1620
4842.21 1643
4842.86 1644
4843.52 1668
4844.18 1610
4844.83 1632
4845.49 1660
4846.14 1537
4846.80 1591
4847.46 1663
4848.11 1824
4848.77 1771
4849.43 1705
4850.09 1721
4850.74 1985
4851.40 2125
4852.06 2220
4852.71 2200
4853.37 2110
4854.03 2100
4854.68 1940
4855.34 2010
4856.00 1980
4856.66 1889
4857.31 1804
4857.97 1827
4858.63 1856
4859.29 1868
4859.94 1998
4860.60 1861
4861.26 1925
4861.92 2033
4862.57 1826
4863.23 1882
4863.89 1837
4864.55 1716
4865.21 1658
4865.86 1750
4866.52 1852
4867.18 2022
4867.84 1925
4868.50 1817
4869.15 1952
4869.81 1963
4870.47 1897
4871.13 2078
4871.79 1869
4872.45 1824
4873.10 1713
4873.76 1778
4874.42 1794
4875.08 1827
4875.74 1697
4876.40 1788
4877.06 1746
4877.71 1760
4878.37 1778
4879.03 1632
4879.69 1553
4880.35 1644
4881.01 1580
4881.67 1728
4882.33 1712
4882.99 1472
4883.65 1586
4884.30 1605
4884.96 1699
4885.62 1636
4886.28 1468
4886.94 1518
4887.60 1600
4888.26 1733
4888.92 1596
4889.58 1557
4890.24 1613
4890.90 1600
4891.56 1557
4892.22 1598
4892.88 1675
4893.54 1702
4894.20 1629
4894.86 1641
4895.52 1467
4896.18 1411
4896.84 1558
4897.50 1444
4898.16 1366
4898.82 1380
4899.48 1419
4900.14 1319
4900.80 1361
4901.46 1309
4902.12 1383
4902.78 1328
4903.44 1438
4904.10 1436
4904.76 1359
4905.42 1262
4906.08 1300
4906.74 1303
4907.40 1427
4908.06 1369
4908.73 1399
4909.39 1371
4910.05 1313
4910.71 1313
4911.37 1383
4912.03 1308
4912.69 1357
4913.35 1361
4914.01 1416
4914.68 1459
4915.34 1273
4916.00 1274
4916.66 1333
4917.32 1326
4917.98 1390
4918.64 1361
4919.31 1214
4919.97 1219
4920.63 1359
4921.29 1249
4921.95 1284
4922.61 1361
4923.28 1270
4923.94 1266
4924.60 1297
4925.26 1232
4925.92 1285
4926.59 1271
4927.25 1261
4927.91 1264
4928.57 1290
4929.23 1330
4929.90 1316
4930.56 1217
4931.22 1343
4931.88 1477
4932.55 1332
4933.21 1339
4933.87 1376
4934.53 1404
4935.20 1397
4935.86 1269
4936.52 1330
4937.18 1469
4937.85 1467
4938.51 1343
4939.17 1372
4939.84 1289
4940.50 1260
4941.16 1189
4941.82 1152
4942.49 1275
4943.15 1302
4943.81 1313
4944.48 1299
4945.14 1281
4945.80 1235
4946.47 1386
4947.13 1289
4947.79 1207
4948.46 1241
4949.12 1307
4949.79 1319
4950.45 1248
4951.11 1266
4951.78 1297
4952.44 1204
4953.10 1079
4953.77 1166
4954.43 1261
4955.10 1224
4955.76 1270
4956.42 1245
4957.09 1226
4957.75 1284
4958.42 1240
4959.08 1275
4959.74 1178
4960.41 1276
4961.07 1370
4961.74 1329
4962.40 1304
4963.07 1308
4963.73 1320
4964.40 1256
4965.06 1344
4965.73 1332
4966.39 1448
4967.05 1388
4967.72 1436
4968.38 1368
4969.05 1431
4969.71 1399
4970.38 1359
4971.04 1291
4971.71 1359
4972.37 1362
4973.04 1213
4973.70 1263
4974.37 1289
4975.04 1366
4975.70 1393
4976.37 1261
4977.03 1258
4977.70 1256
4978.36 1226
4979.03 1268
4979.69 1275
4980.36 1369
4981.03 1367
4981.69 1285
4982.36 1248
4983.02 1304
4983.69 1224
4984.35 1285
4985.02 1252
4985.69 1343
4986.35 1459
4987.02 1512
4987.68 1591
4988.35 1677
4989.02 1661
4989.68 1766
4990.35 1984
4991.02 2048
4991.68 2098
4992.35 2101
4993.02 2034
4993.68 2005
4994.35 1799
4995.02 1699
4995.68 1474
4996.35 1531
4997.02 1422
4997.68 1386
4998.35 1277
4999.02 1277
4999.68 1189
5000.35 1352
5001.02 1284
5001.68 1144
5002.35 1258
5003.02 1289
5003.69 1237
5004.35 1204
5005.02 1285
5005.69 1269
5006.35 1178
5007.02 1114
5007.69 1241
5008.36 1224
5009.02 1123
5009.69 1106
5010.36 1188
5011.03 1290
5011.70 1348
5012.36 1241
5013.03 1255
5013.70 1356
5014.37 1222
5015.04 1350
5015.70 1276
5016.37 1254
5017.04 1250
5017.71 1334
5018.38 1237
5019.04 1276
5019.71 1454
5020.38 1472
5021.05 1430
5021.72 1440
5022.39 1390
5023.05 1513
5023.72 1512
5024.39 1471
5025.06 1568
5025.73 1614
5026.40 1541
5027.07 1630
5027.74 1629
5028.40 1608
5029.07 1525
5029.74 1622
5030.41 1583
5031.08 1399
5031.75 1481
5032.42 1483
5033.09 1486
5033.76 1508
5034.43 1333
5035.10 1414
5035.76 1348
5036.43 1258
5037.10 1310
5037.77 1283
5038.44 1265
5039.11 1270
5039.78 1335
5040.45 1361
5041.12 1377
5041.79 1278
5042.46 1364
5043.13 1329
5043.80 1446
5044.47 1499
5045.14 1535
5045.81 1464
5046.48 1492
5047.15 1438
5047.82 1425
5048.49 1393
5049.16 1398
5049.83 1453
5050.50 1327
5051.17 1167
5051.84 1469
5052.51 1313
5053.18 1167
5053.85 1179
5054.52 1186
5055.20 1244
5055.87 1268
5056.54 1376
5057.21 1354
5057.88 1449
5058.55 1504
5059.22 1517
5059.89 1652
5060.56 1659
5061.23 1522
5061.90 1503
5062.58 1670
5063.25 1678
5063.92 1574
5064.59 1757
5065.26 1517
5065.93 1445
5066.60 1409
5067.27 1392
5067.95 1235
5068.62 1180
5069.29 1387
5069.96 1432
5070.63 1270
5071.30 1115
5071.98 1252
5072.65 1312
5073.32 1344
5073.99 1196
5074.66 1210
5075.34 1206
5076.01 1216
5076.68 1186
5077.35 1308
5078.02 1159
5078.70 1134
5079.37 1246
5080.04 1299
5080.71 1415
5081.39 1353
5082.06 1229
5082.73 1253
5083.40 1452
5084.08 1320
5084.75 1373
5085.42 1335
5086.09 1203
5086.77 1257
5087.44 1247
5088.11 1240
5088.79 1292
5089.46 1233
5090.13 1254
5090.80 1244
5091.48 1235
5092.15 1317
5092.82 1358
5093.50 1391
5094.17 1439
5094.84 1359
5095.52 1282
5096.19 1311
5096.86 1428
5097.54 1406
5098.21 1281
5098.88 1394
5099.56 1284
5100.23 1268
5100.90 1273
5101.58 1319
5102.25 1375
5102.93 1302
5103.60 1259
5104.27 1173
5104.95 1259
5105.62 1276
5106.30 1194
5106.97 1245
5107.64 1304
5108.32 1220
5108.99 1160
5109.67 1234
5110.34 1332
5111.02 1266
5111.69 1212
5112.36 1262
5113.04 1219
5113.71 1269
5114.39 1304
5115.06 1182
5115.74 1232
5116.41 1266
5117.09 1376
5117.76 1347
5118.44 1396
5119.11 1289
5119.79 1341
5120.46 1288
5121.14 1356
5121.81 1375
5122.49 1142
5123.16 1239
5123.84 1245
5124.51 1198
5125.19 1347
5125.86 1304
5126.54 1195
5127.21 1115
5127.89 1272
5128.56 1249
5129.24 1218
5129.92 1187
5130.59 1159
5131.27 1188
5131.94 1262
5132.62 1317
5133.29 1319
5133.97 1249
5134.65 1221
5135.32 1304
5136.00 1262
5136.67 1186
5137.35 1169
5138.03 1114
5138.70 1286
5139.38 1231
5140.05 1237
5140.73 1222
5141.41 1300
5142.08 1227
5142.76 1303
5143.44 1284
5144.11 1305
5144.79 1228
5145.47 1189
5146.14 1167
5146.82 1145
5147.50 1245
5148.17 1117
5148.85 1164
5149.53 1234
5150.20 1190
5150.88 1061
5151.56 1111
5152.24 1143
5152.91 1222
5153.59 1066
5154.27 1121
5154.94 1199
5155.62 1088
5156.30 1101
5156.98 1132
5157.65 1278
5158.33 1141
5159.01 1102
5159.69 1257
5160.36 1180
5161.04 1202
5161.72 1129
5162.40 1062
5163.07 1054
5163.75 1078
5164.43 1196
5165.11 1143
5165.79 1137
5166.46 1087
5167.14 1072
5167.82 1142
5168.50 1041
5169.18 1099
5169.86 1104
5170.53 1115
5171.21 1108
5171.89 1152
5172.57 1165
5173.25 1070
5173.93 1093
5174.60 1069
5175.28 1056
5175.96 1096
5176.64 1150
5177.32 1112
5178.00 1141
5178.68 1078
5179.36 1048
5180.03 1129
5180.71 1185
5181.39 1070
5182.07 1160
5182.75 1171
5183.43 1113
5184.11 1050
5184.79 1117
5185.47 1197
5186.15 1151
5186.83 1221
5187.51 1014
5188.18 1089
5188.86 1188
5189.54 1123
5190.22 1206
5190.90 1089
5191.58 1093
5192.26 1185
5192.94 1177
5193.62 1150
5194.30 1060
5194.98 1106
5195.66 1056
5196.34 1145
5197.02 1207
5197.70 1190
5198.38 1116
5199.06 1068
5199.74 1070
5200.42 1017
5201.10 1188
5201.78 1070
5202.46 1165
5203.14 1247
5203.82 1237
5204.50 1106
5205.19 1084
5205.87 1242
5206.55 1152
5207.23 1161
5207.91 1121
5208.59 1239
5209.27 1150
5209.95 1218
5210.63 1218
5211.31 1248
5211.99 1228
5212.67 1200
5213.36 1171
5214.04 1386
5214.72 1251
5215.40 1317
5216.08 1268
5216.76 1239
5217.44 1297
5218.12 1199
5218.81 1311
5219.49 1253
5220.17 1187
5220.85 1216
5221.53 1222
5222.21 1220
5222.90 1183
5223.58 1202
5224.26 1147
5224.94 1244
5225.62 1218
5226.30 1182
5226.99 1135
5227.67 1168
5228.35 1008
5229.03 1231
5229.71 1090
5230.40 1099
5231.08 1139
5231.76 1072
5232.44 1112
5233.13 1139
5233.81 1228
5234.49 1273
5235.17 1119
5235.86 1166
5236.54 1273
5237.22 1282
5237.90 1164
5238.59 1098
5239.27 1200
5239.95 1312
5240.64 1207
5241.32 1291
5242.00 1317
5242.68 1375
5243.37 1404
5244.05 1475
5244.73 1519
5245.42 1642
5246.10 1599
5246.78 1370
5247.47 1518
5248.15 1578
5248.83 1510
5249.52 1631
5250.20 1566
5250.88 1644
5251.57 1519
5252.25 1450
5252.93 1372
5253.62 1321
5254.30 1230
5254.99 1317
5255.67 1321
5256.35 1207
5257.04 1264
5257.72 1194
5258.41 1241
5259.09 1145
5259.77 1219
5260.46 1213
5261.14 1199
5261.83 1189
5262.51 1176
5263.20 1119
5263.88 1210
5264.56 1254
5265.25 1298
5265.93 1253
5266.62 1221
5267.30 1217
5267.99 1154
5268.67 1224
5269.36 1220
5270.04 1295
5270.73 1223
5271.41 1292
5272.10 1292
5272.78 1187
5273.47 1238
5274.15 1259
5274.84 1285
5275.52 1284
5276.21 1271
5276.89 1400
5277.58 1282
5278.26 1261
5278.95 1255
5279.63 1254
5280.32 1295
5281.00 1266
5281.69 1366
5282.38 1531
5283.06 1536
5283.75 1435
5284.43 1418
5285.12 1439
5285.80 1433
5286.49 1415
5287.18 1447
5287.86 1364
5288.55 1343
5289.23 1307
5289.92 1269
5290.61 1382
5291.29 1354
5291.98 1347
5292.66 1387
5293.35 1413
5294.04 1522
5294.72 1568
5295.41 1594
5296.10 1634
5296.78 1644
5297.47 1580
5298.16 1519
5298.84 1437
5299.53 1498
5300.22 1544
5300.90 1454
5301.59 1662
5302.28 1707
5302.96 1638
5303.65 1638
5304.34 1676
5305.03 1812
5305.71 1662
5306.40 1648
5307.09 1516
5307.77 1421
5308.46 1477
5309.15 1383
5309.84 1395
5310.52 1328
5311.21 1234
5311.90 1255
5312.59 1213
5313.27 1181
5313.96 1135
5314.65 1305
5315.34 1254
5316.02 1287
5316.71 1263
5317.40 1299
5318.09 1290
5318.78 1199
5319.46 1205
5320.15 1247
5320.84 1304
5321.53 1319
5322.22 1309
5322.90 1412
5323.59 1445
5324.28 1429
5324.97 1349
5325.66 1255
5326.35 1287
5327.04 1317
5327.72 1202
5328.41 1205
5329.10 1272
5329.79 1189
5330.48 1141
5331.17 1302
5331.86 1259
5332.54 1231
5333.23 1287
5333.92 1272
5334.61 1354
5335.30 1350
5335.99 1313
5336.68 1276
5337.37 1212
5338.06 1332
5338.75 1327
5339.44 1257
5340.12 1205
5340.81 1436
5341.50 1385
5342.19 1364
5342.88 1397
5343.57 1369
5344.26 1285
5344.95 1273
5345.64 1222
5346.33 1178
5347.02 1304
5347.71 1390
5348.40 1475
5349.09 1531
5349.78 1410
5350.47 1529
5351.16 1654
5351.85 1684
5352.54 1689
5353.23 1803
5353.92 1984
5354.61 1971
5355.30 1709
5355.99 1636
5356.68 1625
5357.37 1486
5358.06 1368
5358.75 1381
5359.44 1360
5360.14 1272
5360.83 1184
5361.52 1188
5362.21 1280
5362.90 1384
5363.59 1268
5364.28 1312
5364.97 1261
5365.66 1167
5366.35 1142
5367.04 1220
5367.74 1307
5368.43 1268
5369.12 1301
5369.81 1181
5370.50 1195
5371.19 1156
5371.88 1184
5372.57 1180
5373.27 1145
5373.96 1169
5374.65 1148
5375.34 1224
5376.03 1259
5376.72 1227
5377.42 1252
5378.11 1167
5378.80 1176
5379.49 1145
5380.18 1245
5380.88 1197
5381.57 1155
5382.26 1136
5382.95 1104
5383.64 1088
5384.34 1197
5385.03 1200
5385.72 1164
5386.41 1085
5387.11 1094
5387.80 1141
5388.49 1222
5389.18 1171
5389.88 1283
5390.57 1331
5391.26 1225
5391.95 1346
5392.65 1347
5393.34 1438
5394.03 1318
5394.72 1229
5395.42 1089
5396.11 1148
5396.80 1157
5397.50 1230
5398.19 1172
5398.88 1210
5399.58 1191
5400.27 1176
5400.96 1122
5401.66 1116
5402.35 1206
5403.04 1176
5403.74 1054
5404.43 1126
5405.12 1111
5405.82 1116
5406.51 1167
5407.20 1244
5407.90 1254
5408.59 1280
5409.28 1146
5409.98 1119
5410.67 1171
5411.37 1291
5412.06 1208
5412.75 1165
5413.45 1151
5414.14 1192
5414.84 1102
5415.53 1234
5416.23 1236
5416.92 1162
5417.61 1092
5418.31 1130
5419.00 1250
5419.70 1180
5420.39 1085
5421.09 1185
5421.78 1198
5422.48 1226
5423.17 1119
5423.87 1291
5424.56 1180
5425.25 1234
5425.95 1184
5426.64 1205
5427.34 1192
5428.03 1167
5428.73 1079
5429.42 1081
5430.12 1059
5430.82 1101
5431.51 1127
5432.21 1247
5432.90 1225
5433.60 1200
5434.29 1146
5434.99 1175
5435.68 1212
5436.38 1192
5437.07 1188
5437.77 1209
5438.47 1304
5439.16 1211
5439.86 1226
5440.55 1180
5441.25 1294
5441.94 1298
5442.64 1223
5443.34 1253
5444.03 1273
5444.73 1186
5445.42 1218
5446.12 1341
5446.82 1356
5447.51 1372
5448.21 1547
5448.91 1603
5449.60 1610
5450.30 1562
5450.99 1782
5451.69 1764
5452.39 1708
5453.08 1627
5453.78 1472
5454.48 1482
5455.17 1549
5455.87 1423
5456.57 1427
5457.27 1576
5457.96 1558
5458.66 1684
5459.36 1573
5460.05 1695
5460.75 1796
5461.45 1645
5462.14 1587
5462.84 1529
5463.54 1558
5464.24 1571
5464.93 1707
5465.63 1675
5466.33 1786
5467.03 1594
5467.72 1766
5468.42 1724
5469.12 1811
5469.82 1867
5470.51 1605
5471.21 1477
5471.91 1595
5472.61 1480
5473.31 1523
5474.00 1383
5474.70 1271
5475.40 1458
5476.10 1544
5476.80 1532
5477.49 1520
5478.19 1570
5478.89 1542
5479.59 1447
5480.29 1480
5480.99 1628
5481.68 1729
5482.38 1800
5483.08 1772
5483.78 1602
5484.48 1705
5485.18 1643
5485.88 1648
5486.57 1634
5487.27 1680
5487.97 1614
5488.67 1553
5489.37 1505
5490.07 1479
5490.77 1595
5491.47 1586
5492.17 1505
5492.87 1492
5493.56 1621
5494.26 1649
5494.96 1662
5495.66 1494
5496.36 1674
5497.06 1621
5497.76 1691
5498.46 1794
5499.16 1893
5499.86 2016
5500.56 2116
5501.26 2191
5501.96 2118
5502.66 2123
5503.36 2404
5504.06 2657
5504.76 2430
5505.46 2342
5506.16 2243
5506.86 2053
5507.56 1900
5508.26 1953
5508.96 1984
5509.66 2077
5510.36 1999
5511.06 2003
5511.76 1937
5512.46 1876
5513.16 1846
5513.86 1962
5514.56 2000
5515.26 2000
5515.96 2242
5516.66 2161
5517.36 2278
5518.07 2250
5518.77 2090
5519.47 1992
5520.17 1910
5520.87 1809
5521.57 1669
5522.27 1677
5522.97 1726
5523.67 1693
5524.37 1548
5525.08 1612
5525.78 1553
5526.48 1575
5527.18 1459
5527.88 1492
5528.58 1484
5529.28 1436
5529.99 1330
5530.69 1431
5531.39 1438
5532.09 1405
5532.79 1481
5533.49 1479
5534.20 1502
5534.90 1371
5535.60 1467
5536.30 1591
5537.00 1594
5537.70 1588
5538.41 1709
5539.11 1586
5539.81 1661
5540.51 1593
5541.22 1638
5541.92 1550
5542.62 1502
5543.32 1537
5544.02 1296
5544.73 1406
5545.43 1358
5546.13 1402
5546.84 1440
5547.54 1344
5548.24 1419
5548.94 1346
5549.65 1394
5550.35 1395
5551.05 1378
5551.75 1379
5552.46 1385
5553.16 1463
5553.86 1475
5554.57 1366
5555.27 1409
5555.97 1448
5556.68 1395
5557.38 1436
5558.08 1245
5558.79 1311
5559.49 1371
5560.19 1309
5560.90 1380
5561.60 1372
5562.30 1326
5563.01 1368
5563.71 1388
5564.41 1312
5565.12 1315
5565.82 1309
5566.53 1265
5567.23 1340
5567.93 1377
5568.64 1257
5569.34 1227
5570.05 1134
5570.75 1227
5571.45 1254
5572.16 1277
5572.86 1341
5573.57 1246
5574.27 1225
5574.98 1288
5575.68 1191
5576.38 1210
5577.09 1306
5577.79 1317
5578.50 1299
5579.20 1197
5579.91 1164
5580.61 1188
5581.32 1226
5582.02 1274
5582.73 1204
5583.43 1147
5584.14 1152
5584.84 1156
5585.55 1130
5586.25 1140
5586.96 1150
5587.66 1201
5588.37 1226
5589.07 1227
5589.78 1251
5590.48 1159
5591.19 1224
5591.89 1249
5592.60 1254
5593.31 1237
5594.01 1257
5594.72 1271
5595.42 1201
5596.13 1215
5596.83 1271
5597.54 1241
5598.25 1305
5598.95 1189
5599.66 1167
5600.36 1153
5601.07 1190
5601.78 1214
5602.48 1181
5603.19 1133
5603.89 1096
5604.60 1161
5605.31 1149
5606.01 1049
5606.72 1110
5607.43 1083
5608.13 1146
5608.84 1130
5609.54 1117
5610.25 1189
5610.96 1097
5611.66 1141
5612.37 1064
5613.08 1050
5613.79 1145
5614.49 1129
5615.20 1142
5615.91 1203
5616.61 1151
5617.32 1120
5618.03 1181
5618.73 1115
5619.44 1055
5620.15 1047
5620.86 1174
5621.56 1142
5622.27 1050
5622.98 1100
5623.69 1100
5624.39 1089
5625.10 1127
5625.81 1008
5626.52 1065
5627.22 1209
5627.93 1098
5628.64 1173
5629.35 1148
5630.05 1174
5630.76 1204
5631.47 1117
5632.18 1163
5632.89 1204
5633.59 1240
5634.30 1063
5635.01 1144
5635.72 1238
5636.43 1187
5637.14 1098
5637.84 1162
5638.55 1112
5639.26 1074
5639.97 1140
5640.68 1197
5641.39 1162
5642.10 1186
5642.80 1167
5643.51 1100
5644.22 1182
5644.93 1199
5645.64 1164
5646.35 1079
5647.06 1227
5647.77 1155
5648.47 1123
5649.18 1139
5649.89 1215
5650.60 1206
5651.31 1261
5652.02 1181
5652.73 1163
5653.44 1172
5654.15 1172
5654.86 1102
5655.57 1159
5656.28 1133
5656.99 1238
5657.70 1193
5658.41 1254
5659.12 1182
5659.83 1149
5660.54 1193
5661.24 1220
5661.95 1288
5662.66 1248
5663.37 1151
5664.08 1112
5664.79 1137
5665.50 1133
5666.21 1113
5666.93 1079
5667.64 1139
5668.35 1121
5669.06 1136
5669.77 1116
5670.48 1204
5671.19 1229
5671.90 1300
5672.61 1244
5673.32 1204
5674.03 1277
5674.74 1151
5675.45 1156
5676.16 1105
5676.87 1168
5677.58 1114
5678.29 1167
5679.01 1108
5679.72 1059
5680.43 1130
5681.14 1226
5681.85 1235
5682.56 1147
5683.27 1162
5683.98 1203
5684.69 1211
5685.41 1174
5686.12 1188
5686.83 1129
5687.54 1153
5688.25 1294
5688.96 1161
5689.67 1046
5690.39 1107
5691.10 1124
5691.81 1134
5692.52 1135
5693.23 1189
5693.95 1067
5694.66 1109
5695.37 1040
5696.08 1162
5696.79 1190
5697.51 1083
5698.22 1164
5698.93 1110
5699.64 1212
5700.35 1184
5701.07 1206
5701.78 1250
5702.49 1194
5703.20 1178
5703.92 1119
5704.63 1160
5705.34 1124
5706.05 1131
5706.77 1228
5707.48 1228
5708.19 1239
5708.90 1301
5709.62 1135
5710.33 1195
5711.04 1224
5711.76 1210
5712.47 1246
5713.18 1146
5713.90 1159
5714.61 1341
5715.32 1193
5716.04 1321
5716.75 1266
5717.46 1172
5718.18 1226
5718.89 1205
5719.60 1109
5720.32 1166
5721.03 1129
5721.74 1192
5722.46 1302
5723.17 1191
5723.88 1066
5724.60 1166
5725.31 1306
5726.03 1312
5726.74 1189
5727.45 1128
5728.17 1133
5728.88 1218
5729.60 1193
5730.31 1227
5731.02 1217
5731.74 1278
5732.45 1118
5733.17 1265
5733.88 1321
5734.60 1205
5735.31 1200
5736.02 1146
5736.74 1259
5737.45 1325
5738.17 1277
5738.88 1296
5739.60 1365
5740.31 1447
5741.03 1434
5741.74 1397
5742.46 1476
5743.17 1621
5743.89 1563
5744.60 1504
5745.32 1504
5746.03 1431
5746.75 1591
5747.46 1650
5748.18 1471
5748.89 1518
5749.61 1570
5750.32 1586
5751.04 1614
5751.76 1585
5752.47 1557
5753.19 1446
5753.90 1525
5754.62 1453
5755.33 1508
5756.05 1593
5756.77 1681
5757.48 1700
5758.20 1621
5758.91 1619
5759.63 1709
5760.34 1644
5761.06 1706
5761.78 1789
5762.49 1726
5763.21 1806
5763.93 2050
5764.64 2196
5765.36 2306
5766.07 2405
5766.79 2414
5767.51 2430
5768.22 2510
5768.94 2522
5769.66 2557
5770.37 2496
5771.09 2619
5771.81 2683
5772.52 3017
5773.24 3326
5773.96 3829
5774.67 3966
5775.39 4495
5776.11 4883
5776.83 4735
5777.54 4703
5778.26 4308
5778.98 3757
5779.69 3244
5780.41 3015
5781.13 3077
5781.85 2841
5782.56 2951
5783.28 2747
5784.00 2662
5784.72 2496
5785.43 2459
5786.15 2455
5786.87 2545
5787.59 2543
5788.30 2438
5789.02 2288
5789.74 2290
5790.46 2371
5791.18 2406
5791.89 2475
5792.61 2422
5793.33 2422
5794.05 2495
5794.77 2485
5795.48 2355
5796.20 2507
5796.92 2578
5797.64 2364
5798.36 2419
5799.08 2422
5799.80 2403
5800.51 2309
5801.23 2474
5801.95 2842
5802.67 2870
5803.39 3196
5804.11 3618
5804.83 3818
5805.54 3816
5806.26 3800
5806.98 3475
5807.70 3053
5808.42 2884
5809.14 2638
5809.86 2495
5810.58 2378
5811.30 2269
5812.02 1998
5812.74 2187
5813.45 2234
5814.17 2412
5814.89 2365
5815.61 2227
5816.33 2327
5817.05 2330
5817.77 2506
5818.49 2467
5819.21 2596
5819.93 2529
5820.65 2530
5821.37 2632
5822.09 2493
5822.81 2269
5823.53 1993
5824.25 2127
5824.97 2082
5825.69 2085
5826.41 1949
5827.13 2013
5827.85 1951
5828.57 1853
5829.29 1794
5830.01 1914
5830.73 1782
5831.45 1709
5832.17 1718
5832.89 1718
5833.61 1645
5834.33 1695
5835.06 1782
5835.78 1753
5836.50 1618
5837.22 1684
5837.94 1661
5838.66 1616
5839.38 1706
5840.10 1594
5840.82 1708
5841.54 1685
5842.26 1782
5842.99 1800
5843.71 1756
5844.43 1641
5845.15 1502
5845.87 1575
5846.59 1593
5847.31 1639
5848.04 1602
5848.76 1557
5849.48 1537
5850.20 1533
5850.92 1469
5851.64 1518
5852.36 1544
5853.09 1547
5853.81 1377
5854.53 1480
5855.25 1538
5855.97 1482
5856.70 1462
5857.42 1513
5858.14 1492
5858.86 1476
5859.58 1540
5860.31 1501
5861.03 1496
5861.75 1502
5862.47 1388
5863.20 1299
5863.92 1358
5864.64 1395
5865.36 1405
5866.09 1334
5866.81 1367
5867.53 1381
5868.25 1275
5868.98 1357
5869.70 1462
5870.42 1411
5871.15 1399
5871.87 1393
5872.59 1294
5873.31 1252
5874.04 1248
5874.76 1293
5875.48 1344
5876.21 1299
5876.93 1408
5877.65 1386
5878.38 1353
5879.10 1369
5879.82 1298
5880.55 1366
5881.27 1283
5881.99 1323
5882.72 1365
5883.44 1415
5884.17 1395
5884.89 1209
5885.61 1315
5886.34 1297
5887.06 1290
5887.78 1161
5888.51 1199
5889.23 1250
5889.96 1307
5890.68 1371
5891.41 1258
5892.13 1347
5892.85 1289
5893.58 1254
5894.30 1217
5895.03 1298
5895.75 1374
5896.48 1257
5897.20 1288
5897.92 1242
5898.65 1265
5899.37 1300
5900.10 1303
5900.82 1283
5901.55 1308
5902.27 1247
5903.00 1312
5903.72 1260
5904.45 1361
5905.17 1247
5905.90 1191
5906.62 1232
5907.35 1233
5908.07 1209
5908.80 1334
5909.52 1323
5910.25 1229
5910.97 1323
5911.70 1259
5912.43 1191
5913.15 1156
5913.88 1227
5914.60 1228
5915.33 1293
5916.05 1324
5916.78 1186
5917.50 1243
5918.23 1224
5918.96 1201
5919.68 1280
5920.41 1254
5921.13 1141
5921.86 1162
5922.59 1235
5923.31 1190
5924.04 1233
5924.76 1302
5925.49 1268
5926.22 1174
5926.94 1179
5927.67 1198
5928.40 1274
5929.12 1277
5929.85 1212
5930.58 1270
5931.30 1288
5932.03 1200
5932.76 1288
5933.48 1300
5934.21 1500
5934.94 1412
5935.66 1251
5936.39 1323
5937.12 1308
5937.84 1441
5938.57 1622
5939.30 1581
5940.02 1523
5940.75 1546
5941.48 1594
5942.21 1522
5942.93 1526
5943.66 1495
5944.39 1450
5945.12 1367
5945.84 1435
5946.57 1484
5947.30 1495
5948.03 1399
5948.75 1361
5949.48 1334
5950.21 1338
5950.94 1543
5951.67 1493
5952.39 1482
5953.12 1482
5953.85 1683
5954.58 1675
5955.31 1709
5956.03 1709
5956.76 1798
5957.49 1741
5958.22 1764
5958.95 1577
5959.67 1685
5960.40 1657
5961.13 1569
5961.86 1648
5962.59 1580
5963.32 1604
5964.05 1570
5964.77 1558
5965.50 1767
5966.23 1863
5966.96 1763
5967.69 1916
5968.42 2012
5969.15 1891
5969.88 1947
5970.61 2031
5971.33 2014
5972.06 2009
5972.79 1842
5973.52 1712
5974.25 1850
5974.98 1787
5975.71 1681
5976.44 1740
5977.17 1752
5977.90 1920
5978.63 1882
5979.36 1839
5980.09 1832
5980.82 1920
5981.55 1722
5982.28 1886
5983.01 1940
5983.74 2153
5984.46 2004
5985.19 1980
5985.92 2103
5986.65 2195
5987.38 2061
5988.11 2096
5988.85 2256
5989.58 2234
5990.31 2156
5991.04 2007
5991.77 1963
5992.50 1972
5993.23 2035
5993.96 1882
5994.69 2079
5995.42 2122
5996.15 2076
5996.88 2142
5997.61 2114
5998.34 2041
5999.07 2084
5999.80 2288
6000.53 2206
6001.26 2283
6002.00 2304
6002.73 2096
6003.46 2050
6004.19 2082
6004.92 2119
6005.65 2045
6006.38 1965
6007.11 2164
6007.84 2076
6008.58 1971
6009.31 2198
6010.04 2455
6010.77 2638
6011.50 2917
6012.23 3286
6012.96 3651
6013.70 3857
6014.43 4345
6015.16 4520
6015.89 4578
6016.62 4315
6017.36 4469
6018.09 4427
6018.82 3904
6019.55 3669
6020.28 3367
6021.02 3073
6021.75 2729
6022.48 2510
6023.21 2174
6023.94 2079
6024.68 2010
6025.41 1954
6026.14 1815
6026.87 1893
6027.61 1867
6028.34 1931
6029.07 1862
6029.80 1993
6030.54 1870
6031.27 1776
6032.00 1865
6032.73 1732
6033.47 1699
6034.20 1668
6034.93 1755
6035.67 1791
6036.40 1645
6037.13 1682
6037.87 1696
6038.60 1678
6039.33 1642
6040.07 1746
6040.80 1827
6041.53 1717
6042.27 1793
6043.00 1872
6043.73 1789
6044.47 1650
6045.20 1824
6045.93 1923
6046.67 1876
6047.40 1940
6048.13 1919
6048.87 1949
6049.60 1899
6050.34 1889
6051.07 1922
6051.80 1951
6052.54 2048
6053.27 2146
6054.01 2141
6054.74 2182
6055.47 2302
6056.21 2257
6056.94 2161
6057.68 2156
6058.41 1992
6059.15 2036
6059.88 1983
6060.61 1865
6061.35 1884
6062.08 1907
6062.82 1782
6063.55 1810
6064.29 1794
6065.02 1751
6065.76 1759
6066.49 1758
6067.23 1868
6067.96 1809
6068.70 1743
6069.43 1697
6070.17 1772
6070.90 1759
6071.64 1752
6072.37 1717
6073.11 1768
6073.84 1748
6074.58 1715
6075.31 1717
6076.05 1713
6076.78 1776
6077.52 1738
6078.26 1642
6078.99 1608
6079.73 1668
6080.46 1677
6081.20 1656
6081.93 1620
6082.67 1631
6083.41 1815
6084.14 1827
6084.88 1719
6085.61 1536
6086.35 1624
6087.09 1636
6087.82 1621
6088.56 1678
6089.30 1647
6090.03 1611
6090.77 1695
6091.50 1802
6092.24 1776
6092.98 1739
6093.71 1703
6094.45 1699
6095.19 1751
6095.92 1654
6096.66 1619
6097.40 1574
6098.13 1621
6098.87 1659
6099.61 1587
6100.34 1582
6101.08 1546
6101.82 1506
6102.56 1655
6103.29 1587
6104.03 1553
6104.77 1507
6105.50 1508
6106.24 1585
6106.98 1621
6107.72 1428
6108.45 1505
6109.19 1561
6109.93 1522
6110.67 1580
6111.40 1537
6112.14 1562
6112.88 1614
6113.62 1569
6114.35 1553
6115.09 1557
6115.83 1560
6116.57 1495
6117.31 1517
6118.04 1671
6118.78 1632
6119.52 1472
6120.26 1558
6121.00 1575
6121.73 1615
6122.47 1693
6123.21 1769
6123.95 1768
6124.69 1643
6125.43 1761
6126.16 1624
6126.90 1625
6127.64 1588
6128.38 1665
6129.12 1604
6129.86 1652
6130.60 1677
6131.33 1679
6132.07 1711
6132.81 1685
6133.55 1695
6134.29 1758
6135.03 1841
6135.77 1731
6136.51 1787
6137.25 1642
6137.99 1639
6138.73 1666
6139.46 1693
6140.20 1740
6140.94 1772
6141.68 1739
6142.42 1704
6143.16 1676
6143.90 1575
6144.64 1579
6145.38 1551
6146.12 1580
6146.86 1583
6147.60 1645
6148.34 1794
6149.08 1596
6149.82 1779
6150.56 1777
6151.30 1672
6152.04 1727
6152.78 1735
6153.52 1873
6154.26 1922
6155.00 1757
6155.74 1771
6156.48 1715
6157.22 1671
6157.96 1779
6158.70 1904
6159.44 1881
6160.18 1722
6160.92 1824
6161.66 1918
6162.40 1952
6163.15 1936
6163.89 1948
6164.63 1982
6165.37 2174
6166.11 2129
6166.85 2169
6167.59 2294
6168.33 2436
6169.07 2403
6169.81 2442
6170.55 2413
6171.30 2455
6172.04 2571
6172.78 2528
6173.52 2416
6174.26 2282
6175.00 2342
6175.74 2256
6176.49 2251
6177.23 2278
6177.97 2397
6178.71 2316
6179.45 2226
6180.19 2281
6180.94 2201
6181.68 2228
6182.42 2182
6183.16 2209
6183.90 2200
6184.65 2283
6185.39 2388
6186.13 2515
6186.87 2354
6187.61 2420
6188.36 2528
6189.10 2470
6189.84 2548
6190.58 2588
6191.33 2584
6192.07 2567
6192.81 2651
6193.55 2579
6194.30 2874
6195.04 2929
6195.78 2839
6196.52 2811
6197.27 2954
6198.01 3000
6198.75 3009
6199.49 3046
6200.24 3208
6200.98 3102
6201.72 2921
6202.47 2823
6203.21 2902
6203.95 2879
6204.70 3060
6205.44 3193
6206.18 3476
6206.93 3993
6207.67 4803
6208.41 5683
6209.16 6914
6209.90 8539
6210.64 10130
6211.39 11066
6212.13 11910
6212.87 12059
6213.62 11792
6214.36 10853
6215.11 9725
6215.85 8188
6216.59 7007
6217.34 6053
6218.08 5009
6218.83 4296
6219.57 3876
6220.31 3357
6221.06 3110
6221.80 3065
6222.55 2800
6223.29 2878
6224.04 2890
6224.78 2916
6225.52 3014
6226.27 3053
6227.01 3254
6227.76 3199
6228.50 3175
6229.25 3109
6229.99 3142
6230.74 2780
6231.48 2490
6232.23 2511
6232.97 2404
6233.72 2206
6234.46 2309
6235.21 2150
6235.95 2039
6236.70 2124
6237.44 2190
6238.19 2151
6238.93 2062
6239.68 2125
6240.42 1996
6241.17 2102
6241.91 2198
6242.66 2252
6243.40 2262
6244.15 2157
6244.90 2336
6245.64 2395
6246.39 2518
6247.13 2547
6247.88 2771
6248.62 3022
6249.37 3063
6250.12 3031
6250.86 3085
6251.61 3204
6252.35 3169
6253.10 2945
6253.85 2857
6254.59 2833
6255.34 2652
6256.09 2518
6256.83 2448
6257.58 2336
6258.32 2437
6259.07 2361
6259.82 2229
6260.56 2431
6261.31 2426
6262.06 2389
6262.80 2408
6263.55 2205
6264.30 2313
6265.04 2472
6265.79 2410
6266.54 2492
6267.29 2350
6268.03 2393
6268.78 2399
6269.53 2404
6270.27 2259
6271.02 2219
6271.77 2157
6272.52 2090
6273.26 2053
6274.01 2153
6274.76 2246
6275.50 2190
6276.25 2295
6277.00 2175
6277.75 2220
6278.49 2178
6279.24 2097
6279.99 2071
6280.74 2166
6281.49 2160
6282.23 2139
6282.98 2074
6283.73 2209
6284.48 2108
6285.23 1978
6285.97 2099
6286.72 2082
6287.47 2087
6288.22 2283
6288.97 2199
6289.71 2258
6290.46 2301
6291.21 2299
6291.96 2505
6292.71 2594
6293.46 2746
6294.21 2551
6294.95 2395
6295.70 2567
6296.45 2473
6297.20 2320
6297.95 2162
6298.70 2043
6299.45 2036
6300.20 1941
6300.94 1859
6301.69 1895
6302.44 1916
6303.19 1906
6303.94 2057
6304.69 2018
6305.44 1982
6306.19 1928
6306.94 2013
6307.69 2032
6308.44 2036
6309.19 1921
6309.94 1817
6310.69 1843
6311.43 1748
6312.18 1717
6312.93 1850
6313.68 1832
6314.43 1768
6315.18 1747
6315.93 1893
6316.68 1911
6317.43 1898
6318.18 1880
6318.93 2057
6319.68 1962
6320.43 2012
6321.18 1946
6321.93 1873
6322.68 2003
6323.43 1917
6324.18 1887
6324.94 1841
6325.69 1895
6326.44 1752
6327.19 1704
6327.94 1731
6328.69 1768
6329.44 1552
6330.19 1533
6330.94 1652
6331.69 1655
6332.44 1754
6333.19 1641
6333.94 1460
6334.69 1585
6335.45 1565
6336.20 1645
6336.95 1648
6337.70 1638
6338.45 1575
6339.20 1587
6339.95 1597
6340.70 1570
6341.46 1472
6342.21 1620
6342.96 1638
6343.71 1556
6344.46 1437
6345.21 1582
6345.96 1557
6346.72 1542
6347.47 1602
6348.22 1533
6348.97 1565
6349.72 1514
6350.48 1653
6351.23 1639
6351.98 1546
6352.73 1722
6353.48 1662
6354.24 1586
6354.99 1758
6355.74 1771
6356.49 1797
6357.24 1730
6358.00 1542
6358.75 1643
6359.50 1633
6360.25 1580
6361.01 1458
6361.76 1440
6362.51 1506
6363.26 1389
6364.02 1460
6364.77 1510
6365.52 1466
6366.28 1373
6367.03 1438
6367.78 1435
6368.53 1343
6369.29 1352
6370.04 1364
6370.79 1414
6371.55 1476
6372.30 1432
6373.05 1543
6373.81 1508
6374.56 1496
6375.31 1445
6376.07 1465
6376.82 1445
6377.57 1438
6378.33 1421
6379.08 1402
6379.83 1400
6380.59 1452
6381.34 1519
6382.10 1503
6382.85 1397
6383.60 1477
6384.36 1448
6385.11 1400
6385.87 1349
6386.62 1420
6387.37 1317
6388.13 1396
6388.88 1363
6389.64 1483
6390.39 1468
6391.14 1321
6391.90 1396
6392.65 1296
6393.41 1387
6394.16 1306
6394.92 1412
6395.67 1422
6396.43 1350
6397.18 1342
6397.94 1349
6398.69 1388
6399.45 1313
6400.20 1387
6400.96 1410
6401.71 1458
6402.47 1336
6403.22 1289
6403.98 1244
6404.73 1246
6405.49 1260
6406.24 1370
6407.00 1425
6407.75 1305
6408.51 1326
6409.26 1451
6410.02 1409
6410.77 1330
6411.53 1339
6412.28 1415
6413.04 1460
6413.80 1461
6414.55 1474
6415.31 1404
6416.06 1337
6416.82 1271
6417.57 1324
6418.33 1389
6419.09 1395
6419.84 1294
6420.60 1169
6421.35 1302
6422.11 1341
6422.87 1462
6423.62 1405
6424.38 1309
6425.14 1275
6425.89 1367
6426.65 1264
6427.40 1232
6428.16 1180
6428.92 1292
6429.67 1299
6430.43 1242
6431.19 1319
6431.94 1303
6432.70 1274
6433.46 1368
6434.22 1309
6434.97 1290
6435.73 1319
6436.49 1290
6437.24 1376
6438.00 1430
6438.76 1389
6439.51 1424
6440.27 1390
6441.03 1352
6441.79 1362
6442.54 1420
6443.30 1370
6444.06 1346
6444.82 1378
6445.57 1391
6446.33 1363
6447.09 1379
6447.85 1384
6448.60 1461
6449.36 1232
6450.12 1263
6450.88 1354
6451.64 1382
6452.39 1345
6453.15 1360
6453.91 1381
6454.67 1506
6455.43 1466
6456.18 1429
6456.94 1542
6457.70 1541
6458.46 1511
6459.22 1484
6459.98 1611
6460.73 1590
6461.49 1517
6462.25 1537
6463.01 1555
6463.77 1552
6464.53 1501
6465.29 1518
6466.04 1666
6466.80 1573
6467.56 1523
6468.32 1427
6469.08 1607
6469.84 1583
6470.60 1571
6471.36 1479
6472.12 1515
6472.87 1531
6473.63 1446
6474.39 1508
6475.15 1607
6475.91 1652
6476.67 1589
6477.43 1624
6478.19 1763
6478.95 1801
6479.71 1666
6480.47 1572
6481.23 1684
6481.99 1673
6482.75 1735
6483.51 1695
6484.27 1706
6485.03 1805
6485.79 1702
6486.55 1751
6487.31 1810
6488.07 1774
6488.83 1794
6489.59 1878
6490.35 1929
6491.11 2069
6491.87 1936
6492.63 1889
6493.39 2006
6494.15 2101
6494.91 2131
6495.67 2133
6496.43 2162
6497.19 2315
6497.95 2235
6498.71 2237
6499.47 2311
6500.23 2318
6500.99 2171
6501.76 2164
6502.52 2166
6503.28 2371
6504.04 2257
6504.80 2248
6505.56 2373
6506.32 2284
6507.08 2226
6507.84 2230
6508.61 2308
6509.37 2447
6510.13 2529
6510.89 2518
6511.65 2760
6512.41 2748
6513.17 2766
6513.94 2959
6514.70 2864
6515.46 2908
6516.22 3076
6516.98 3053
6517.74 2955
6518.51 2996
6519.27 2969
6520.03 2741
6520.79 2630
6521.55 2969
6522.32 2933
6523.08 2923
6523.84 3104
6524.60 3162
6525.36 3297
6526.13 3432
6526.89 3625
6527.65 3924
6528.41 4246
6529.18 4304
6529.94 4279
6530.70 4416
6531.46 4441
6532.23 4393
6532.99 4237
6533.75 4479
6534.51 4789
6535.28 5372
6536.04 6332
6536.80 7455
6537.57 9124
6538.33 10527
6539.09 11412
6539.85 12281
6540.62 12422
6541.38 11030
6542.14 9837
6542.91 8643
6543.67 7541
6544.43 6014
6545.20 4995
6545.96 4384
6546.72 3832
6547.49 3455
6548.25 3199
6549.02 2799
6549.78 2708
6550.54 2702
6551.31 2728
6552.07 2698
6552.83 2550
6553.60 2648
6554.36 2678
6555.13 2763
6555.89 2561
6556.65 2606
6557.42 2597
6558.18 2450
6558.95 2477
6559.71 2578
6560.47 2447
6561.24 2467
6562.00 2576
6562.77 2528
6563.53 2422
6564.30 2563
6565.06 2750
6565.83 2807
6566.59 2883
6567.36 2903
6568.12 3044
6568.88 3251
6569.65 3181
6570.41 3062
6571.18 2821
6571.94 2946
6572.71 2933
6573.47 2975
6574.24 3294
6575.00 3685
6575.77 3724
6576.53 4123
6577.30 4573
6578.07 4881
6578.83 4703
6579.60 4778
6580.36 4597
6581.13 4313
6581.89 4032
6582.66 3768
6583.42 3497
6584.19 3418
6584.96 3234
6585.72 2990
6586.49 2863
6587.25 2916
6588.02 2779
6588.78 2854
6589.55 2685
6590.32 2855
6591.08 2954
6591.85 3004
6592.61 3019
6593.38 3263
6594.15 3535
6594.91 3608
6595.68 3957
6596.45 4048
6597.21 4137
6597.98 4117
6598.75 3883
6599.51 4044
6600.28 3619
6601.05 3541
6601.81 3449
6602.58 3104
6603.35 3264
6604.11 3008
6604.88 2787
6605.65 2825
6606.41 2816
6607.18 2916
6607.95 2780
6608.71 2727
6609.48 2674
6610.25 2661
6611.02 2773
6611.78 2941
6612.55 2892
6613.32 3059
6614.09 3021
6614.85 3057
6615.62 3026
6616.39 2998
6617.16 2754
6617.92 2713
6618.69 2646
6619.46 2632
6620.23 2671
6620.99 2634
6621.76 2462
6622.53 2522
6623.30 2563
6624.07 2479
6624.83 2409
6625.60 2426
6626.37 2359
6627.14 2268
6627.91 2289
6628.67 2305
6629.44 2371
6630.21 2318
6630.98 2412
6631.75 2448
6632.52 2522
6633.29 2624
6634.05 2791
6634.82 2834
6635.59 3088
6636.36 3342
6637.13 3523
6637.90 3579
6638.67 3549
6639.43 3314
6640.20 3272
6640.97 2957
6641.74 2776
6642.51 2698
6643.28 2533
6644.05 2404
6644.82 2209
6645.59 2132
6646.36 2138
6647.13 2070
6647.90 2175
6648.66 2190
6649.43 2229
6650.20 2143
6650.97 2053
6651.74 2107
6652.51 2157
6653.28 2146
6654.05 2229
6654.82 2175
6655.59 2100
6656.36 2007
6657.13 1978
6657.90 1964
6658.67 2017
6659.44 1937
6660.21 1985
6660.98 1866
6661.75 1965
6662.52 2003
6663.29 2082
6664.06 1908
6664.83 1713
6665.60 1798
6666.37 1848
6667.14 1753
6667.91 1909
6668.69 1874
6669.46 1852
6670.23 1905
6671.00 1913
6671.77 1861
6672.54 1944
6673.31 2079
6674.08 1916
6674.85 2176
6675.62 2068
6676.39 2042
6677.16 2099
6677.94 1981
6678.71 2010
6679.48 1876
6680.25 1800
6681.02 1812
6681.79 1933
6682.56 1830
6683.33 1883
6684.11 1788
6684.88 1832
6685.65 1997
6686.42 1931
6687.19 1959
6687.96 1970
6688.74 1988
6689.51 1989
6690.28 2075
6691.05 1916
6691.82 1793
6692.60 1776
6693.37 1726
6694.14 1643
6694.91 1644
6695.68 1784
6696.46 1665
6697.23 1771
6698.00 1731
6698.77 1606
6699.55 1522
6700.32 1543
6701.09 1679
6701.86 1545
6702.64 1629
6703.41 1734
6704.18 1644
6704.95 1547
6705.73 1577
6706.50 1626
6707.27 1647
6708.04 1619
6708.82 1654
6709.59 1612
6710.36 1572
6711.14 1568
6711.91 1642
6712.68 1698
6713.46 1626
6714.23 1592
6715.00 1666
6715.78 1489
6716.55 1570
6717.32 1499
6718.10 1458
6718.87 1623
6719.64 1430
6720.42 1423
6721.19 1428
6721.96 1529
6722.74 1420
6723.51 1369
6724.28 1461
6725.06 1461
6725.83 1393
6726.61 1346
6727.38 1476
6728.15 1510
6728.93 1423
6729.70 1384
6730.48 1377
6731.25 1440
6732.02 1533
6732.80 1388
6733.57 1469
6734.35 1346
6735.12 1499
6735.90 1552
6736.67 1457
6737.45 1352
6738.22 1374
6738.99 1298
6739.77 1438
6740.54 1484
6741.32 1437
6742.09 1461
6742.87 1440
6743.64 1568
6744.42 1355
6745.19 1392
6745.97 1418
6746.74 1435
6747.52 1385
6748.29 1413
6749.07 1409
6749.84 1389
6750.62 1476
6751.40 1430
6752.17 1399
6752.95 1542
6753.72 1505
6754.50 1648
6755.27 1629
6756.05 1488
6756.82 1446
6757.60 1411
6758.38 1486
6759.15 1310
6759.93 1303
6760.70 1314
6761.48 1352
6762.25 1381
6763.03 1335
6763.81 1343
6764.58 1293
6765.36 1317
6766.14 1385
6766.91 1366
6767.69 1271
6768.46 1312
6769.24 1350
6770.02 1288
6770.79 1354
6771.57 1427
6772.35 1388
6773.12 1418
6773.90 1323
6774.68 1320
6775.45 1328
6776.23 1303
6777.01 1340
6777.78 1337
6778.56 1329
6779.34 1255
6780.11 1281
6780.89 1335
6781.67 1300
6782.45 1342
6783.22 1393
6784.00 1511
6784.78 1363
6785.56 1416
6786.33 1340
6787.11 1307
6787.89 1277
6788.66 1396
6789.44 1337
6790.22 1253
6791.00 1211
6791.78 1324
6792.55 1340
6793.33 1381
6794.11 1267
6794.89 1294
6795.66 1201
6796.44 1290
6797.22 1254
6798.00 1229
6798.78 1238
6799.55 1335
6800.33 1212
6801.11 1203
6801.89 1285
6802.67 1243
6803.45 1247
6804.22 1171
6805.00 1184
6805.78 1268
6806.56 1368
6807.34 1333
6808.12 1403
6808.90 1344
6809.67 1326
6810.45 1308
6811.23 1204
6812.01 1320
6812.79 1227
6813.57 1312
6814.35 1313
6815.13 1213
6815.91 1241
6816.68 1216
6817.46 1336
6818.24 1361
6819.02 1315
6819.80 1383
6820.58 1348
6821.36 1263
6822.14 1233
6822.92 1306
6823.70 1321
6824.48 1396
6825.26 1347
6826.04 1315
6826.82 1233
6827.60 1251
6828.38 1261
6829.16 1284
6829.94 1243
6830.72 1231
6831.50 1320
6832.28 1370
6833.06 1346
6833.84 1353
6834.62 1199
6835.40 1306
6836.18 1285
6836.96 1347
6837.74 1407
6838.52 1401
6839.30 1211
6840.08 1272
6840.86 1329
6841.64 1273
6842.42 1287
6843.20 1280
6843.98 1262
6844.76 1252
6845.54 1282
6846.32 1272
6847.10 1393
6847.89 1331
6848.67 1334
6849.45 1467
6850.23 1470
6851.01 1550
6851.79 1734
6852.57 1938
6853.35 2155
6854.13 2050
6854.92 2165
6855.70 2072
6856.48 2027
6857.26 1935
6858.04 1818
6858.82 1798
6859.60 1627
6860.39 1593
6861.17 1497
6861.95 1398
6862.73 1432
6863.51 1456
6864.29 1436
6865.08 1280
6865.86 1359
6866.64 1319
6867.42 1408
6868.20 1482
6868.99 1441
6869.77 1395
6870.55 1418
6871.33 1452
6872.12 1394
6872.90 1498
6873.68 1480
6874.46 1415
6875.24 1370
6876.03 1444
6876.81 1430
6877.59 1475
6878.38 1333
6879.16 1359
6879.94 1429
6880.72 1399
6881.51 1499
6882.29 1500
6883.07 1462
6883.85 1490
6884.64 1451
6885.42 1465
6886.20 1624
6886.99 1599
6887.77 1757
6888.55 1830
6889.34 1784
6890.12 1942
6890.90 1981
6891.69 1990
6892.47 1964
6893.25 1945
6894.04 1942
6894.82 1729
6895.60 1743
6896.39 1639
6897.17 1680
6897.96 1587
6898.74 1563
6899.52 1576
6900.31 1520
6901.09 1695
6901.88 1699
6902.66 1578
6903.44 1615
6904.23 1641
6905.01 1644
6905.80 1713
6906.58 1580
6907.36 1558
6908.15 1560
6908.93 1579
6909.72 1571
6910.50 1532
6911.29 1577
6912.07 1526
6912.86 1443
6913.64 1467
6914.42 1429
6915.21 1505
6915.99 1531
6916.78 1452
6917.56 1512
6918.35 1554
6919.13 1545
6919.92 1497
6920.70 1557
6921.49 1533
6922.27 1565
6923.06 1555
6923.84 1629
6924.63 1533
6925.42 1479
6926.20 1508
6926.99 1542
6927.77 1492
6928.56 1614
6929.34 1603
6930.13 1704
6930.91 1684
6931.70 1660
6932.48 1614
6933.27 1655
6934.06 1687
6934.84 1761
6935.63 1696
6936.41 1708
6937.20 1643
6937.99 1711
6938.77 1651
6939.56 1656
6940.34 1732
6941.13 1742
6941.92 1905
6942.70 1943
6943.49 1910
6944.28 1891
6945.06 1924
6945.85 1999
6946.64 2042
6947.42 2135
6948.21 2155
6949.00 2178
6949.78 2121
6950.57 2210
6951.36 2062
6952.14 2186
6952.93 2301
6953.72 2183
6954.50 2007
6955.29 2063
6956.08 2074
6956.86 1979
6957.65 2046
6958.44 2191
6959.23 2159
6960.01 2226
6960.80 2295
6961.59 2262
6962.38 2219
6963.16 2372
6963.95 2335
6964.74 2211
6965.53 2218
6966.31 2215
6967.10 2235
6967.89 2346
6968.68 2479
6969.46 2295
6970.25 2427
6971.04 2510
6971.83 2614
6972.62 2639
6973.40 2661
6974.19 2543
6974.98 2632
6975.77 2698
6976.56 2568
6977.34 2575
6978.13 2594
6978.92 2803
6979.71 2796
6980.50 2917
6981.29 2904
6982.08 3072
6982.86 3377
6983.65 3449
6984.44 3840
6985.23 4571
6986.02 5605
6986.81 6523
6987.60 7618
6988.39 8134
6989.17 8437
6989.96 8285
6990.75 7789
6991.54 7093
6992.33 6537
6993.12 5599
6993.91 4684
6994.70 4166
6995.49 3816
6996.28 3608
6997.07 3557
6997.86 3686
6998.64 4125
6999.43 4685
7000.22 5426
7001.01 6016
7001.80 6783
7002.59 7472
7003.38 7704
7004.17 7497
7004.96 7062
7005.75 6351
7006.54 5539
7007.33 4898
7008.12 4267
7008.91 3626
7009.70 3301
7010.49 2924
7011.28 2711
7012.07 2566
7012.86 2577
7013.65 2559
7014.44 2460
7015.23 2606
7016.02 2558
7016.81 2613
7017.61 2689
7018.40 2578
7019.19 2596
7019.98 2602
7020.77 2601
7021.56 2526
7022.35 2446
7023.14 2424
7023.93 2433
7024.72 2539
7025.51 2609
7026.30 2605
7027.10 2749
7027.89 2771
7028.68 2637
7029.47 2581
7030.26 2601
7031.05 2424
7031.84 2369
7032.63 2412
7033.43 2307
7034.22 2212
7035.01 2296
7035.80 2277
7036.59 2304
7037.38 2299
7038.18 2431
7038.97 2443
7039.76 2612
7040.55 2616
7041.34 2575
7042.13 2603
7042.93 2558
7043.72 2461
7044.51 2268
7045.30 2292
7046.09 2486
7046.89 2295
7047.68 2118
7048.47 2282
7049.26 2108
7050.06 2147
7050.85 2170
7051.64 2356
7052.43 2376
7053.23 2347
7054.02 2377
7054.81 2213
7055.60 2190
7056.40 2133
7057.19 1964
7057.98 2053
7058.77 2201
7059.57 2204
7060.36 2140
7061.15 2107
7061.95 2018
7062.74 1967
7063.53 2038
7064.33 2039
7065.12 2087
7065.91 2020
7066.71 2010
7067.50 1980
7068.29 1976
7069.09 1977
7069.88 1872
7070.67 1973
7071.47 1955
7072.26 1948
7073.05 1862
7073.85 1770
7074.64 1942
7075.44 1982
7076.23 1939
7077.02 1889
7077.82 1926
7078.61 1934
7079.41 1835
7080.20 1764
7080.99 1768
7081.79 1765
7082.58 1862
7083.38 1778
7084.17 1746
7084.96 1786
7085.76 1721
7086.55 1622
7087.35 1646
7088.14 1623
7088.94 1668
7089.73 1686
7090.53 1711
7091.32 1665
7092.12 1552
7092.91 1706
7093.71 1799
7094.50 1735
7095.29 1737
7096.09 1737
7096.88 1602
7097.68 1749
7098.48 1658
7099.27 1610
7100.07 1608
7100.86 1504
7101.66 1489
7102.45 1567
7103.25 1499
7104.04 1567
7104.84 1454
7105.63 1550
7106.43 1617
7107.22 1468
7108.02 1466
7108.82 1556
7109.61 1563
7110.41 1429
7111.20 1374
7112.00 1450
7112.79 1400
7113.59 1358
7114.39 1426
7115.18 1500
7115.98 1382
7116.77 1395
7117.57 1409
7118.37 1510
7119.16 1474
7119.96 1350
7120.76 1408
7121.55 1422
7122.35 1418
7123.15 1301
7123.94 1318
7124.74 1247
7125.53 1201
7126.33 1213
7127.13 1178
7127.93 1286
7128.72 1277
7129.52 1252
7130.32 1354
7131.11 1312
7131.91 1319
7132.71 1309
7133.50 1357
7134.30 1313
7135.10 1216
7135.90 1205
7136.69 1241
7137.49 1262
7138.29 1237
7139.08 1122
7139.88 1236
7140.68 1250
7141.48 1291
7142.27 1233
7143.07 1212
7143.87 1190
7144.67 1322
7145.46 1373
7146.26 1344
7147.06 1265
7147.86 1140
7148.66 1188
7149.45 1325
7150.25 1284
7151.05 1255
7151.85 1177
7152.65 1179
7153.44 1183
7154.24 1268
7155.04 1239
7155.84 1249
7156.64 1295
7157.44 1283
7158.23 1430
7159.03 1344
7159.83 1308
7160.63 1215
7161.43 1247
7162.23 1282
7163.03 1211
7163.83 1227
7164.62 1148
7165.42 1139
7166.22 1147
7167.02 1230
7167.82 1203
7168.62 1150
7169.42 1145
7170.22 1256
7171.02 1219
7171.82 1202
7172.61 1299
7173.41 1280
7174.21 1229
7175.01 1232
7175.81 1135
7176.61 1190
7177.41 1107
7178.21 1145
7179.01 1100
7179.81 1107
7180.61 1133
7181.41 1091
7182.21 1070
7183.01 1207
7183.81 1221
7184.61 1214
7185.41 1247
7186.21 1288
7187.01 1257
7187.81 1296
7188.61 1210
7189.41 1154
7190.21 1141
7191.01 1134
7191.81 1037
7192.61 1112
7193.41 1130
7194.21 1094
7195.01 1033
7195.81 1013
7196.61 1065
7197.41 1016
7198.21 1069
7199.01 1136
7199.82 1104
7200.62 984
7201.42 1057
7202.22 997
7203.02 1015
7203.82 1074
7204.62 1051
7205.42 1097
7206.22 1039
7207.02 989
7207.83 1042
7208.63 986
7209.43 1097
7210.23 1024
7211.03 975
7211.83 1049
7212.63 1070
7213.44 972
7214.24 895
7215.04 1000
7215.84 1042
7216.64 1029
7217.44 925
7218.25 901
7219.05 934
7219.85 956
7220.65 974
7221.45 865
7222.26 1012
7223.06 969
7223.86 979
7224.66 1013
7225.46 947
7226.27 1030
7227.07 950
7227.87 899
7228.67 864
7229.48 948
7230.28 945
7231.08 935
7231.88 941
7232.69 901
7233.49 934
7234.29 931
7235.09 965
7235.90 912
7236.70 996
7237.50 943
7238.30 853
7239.11 926
7239.91 979
7240.71 966
7241.52 912
7242.32 945
7243.12 953
7243.93 989
7244.73 960
7245.53 965
7246.34 1038
7247.14 1021
7247.94 973
7248.75 919
7249.55 1024
7250.35 1073
7251.16 979
7251.96 882
7252.76 928
7253.57 1016
7254.37 992
7255.18 1008
7255.98 1057
7256.78 984
7257.59 990
7258.39 937
7259.20 944
7260.00 1005
7260.80 1027
7261.61 1023
7262.41 1056
7263.22 1129
7264.02 1092
7264.83 1130
7265.63 1112
7266.43 1110
7267.24 1095
7268.04 1104
7268.85 1131
7269.65 1031
7270.46 1112
7271.26 1122
7272.07 1094
7272.87 1127
7273.68 1035
7274.48 1086
7275.29 1098
7276.09 1069
7276.90 1128
7277.70 1150
7278.51 1083
7279.31 1057
7280.12 1114
7280.92 1171
7281.73 1164
7282.53 1155
7283.34 1253
7284.14 1366
7284.95 1473
7285.76 1710
7286.56 1836
7287.37 1778
7288.17 1967
7288.98 2080
7289.78 1843
7290.59 1712
7291.40 1573
7292.20 1495
7293.01 1325
7293.81 1330
7294.62 1174
7295.43 1128
7296.23 1114
7297.04 1206
7297.84 1245
7298.65 1128
7299.46 1077
7300.26 1182
7301.07 1057
7301.88 1077
7302.68 1176
7303.49 1144
7304.30 1069
7305.10 1117
7305.91 1133
7306.72 1100
7307.52 1089
7308.33 1164
7309.14 1129
7309.94 1126
7310.75 1157
7311.56 1214
7312.36 1164
7313.17 1177
7313.98 1228
7314.79 1193
7315.59 1210
7316.40 1194
7317.21 1193
7318.01 1220
7318.82 1140
7319.63 1267
7320.44 1268
7321.24 1302
7322.05 1346
7322.86 1363
7323.67 1356
7324.47 1385
7325.28 1444
7326.09 1386
7326.90 1323
7327.71 1232
7328.51 1284
7329.32 1251
7330.13 1327
7330.94 1326
7331.75 1208
7332.55 1292
7333.36 1312
7334.17 1280
7334.98 1392
7335.79 1427
7336.60 1598
7337.40 1621
7338.21 1704
7339.02 1817
7339.83 1846
7340.64 1646
7341.45 1682
7342.26 1527
7343.06 1328
7343.87 1388
7344.68 1334
7345.49 1259
7346.30 1163
7347.11 1180
7347.92 1197
7348.73 1128
7349.54 1098
7350.34 1093
7351.15 1164
7351.96 1172
7352.77 1261
7353.58 1179
7354.39 1243
7355.20 1168
7356.01 1223
7356.82 1236
7357.63 1201
7358.44 1243
7359.25 1201
7360.06 1185
7360.87 1118
7361.68 1165
7362.49 1202
7363.30 1254
7364.11 1271
7364.92 1204
7365.73 1237
7366.54 1273
7367.35 1188
7368.16 1270
7368.97 1278
7369.78 1262
7370.59 1307
7371.40 1248
7372.21 1197
7373.02 1219
7373.83 1249
7374.64 1173
7375.45 1195
7376.26 1185
7377.07 1319
7377.88 1246
7378.69 1226
7379.50 1358
7380.31 1405
7381.12 1507
7381.94 1567
7382.75 1737
7383.56 1751
7384.37 1814
7385.18 1784
7385.99 1756
7386.80 1711
7387.61 1578
7388.42 1495
7389.23 1408
7390.05 1338
7390.86 1277
7391.67 1231
7392.48 1124
7393.29 1119
7394.10 1133
7394.92 1154
7395.73 1166
7396.54 1121
7397.35 1201
7398.16 1188
7398.97 1211
7399.79 1276
7400.60 1234
7401.41 1370
7402.22 1444
7403.03 1543
7403.85 1625
7404.66 1625
7405.47 1572
7406.28 1462
7407.09 1433
7407.91 1440
7408.72 1352
7409.53 1265
7410.34 1213
7411.16 1283
7411.97 1230
7412.78 1238
7413.59 1231
7414.41 1152
7415.22 1217
7416.03 1214
7416.84 1147
7417.66 1083
7418.47 1147
7419.28 1211
7420.10 1143
7420.91 1054
7421.72 1102
7422.54 1156
7423.35 1159
7424.16 1006
7424.97 1036
7425.79 991
7426.60 974
7427.41 979
7428.23 980
7429.04 1054
7429.86 1063
7430.67 1042
7431.48 991
7432.30 977
7433.11 965
7433.92 972
7434.74 1008
7435.55 1039
7436.36 1017
7437.18 1056
7437.99 1021
7438.81 1023
7439.62 1073
7440.43 1059
7441.25 990
7442.06 1033
7442.88 1145
7443.69 1026
7444.51 1029
7445.32 1094
7446.13 1074
7446.95 1134
7447.76 1118
7448.58 1053
7449.39 1018
7450.21 1120
7451.02 1107
7451.84 1150
7452.65 1018
7453.47 979
7454.28 1006
7455.10 987
7455.91 1047
7456.73 971
7457.54 948
7458.36 998
7459.17 1013
7459.99 958
7460.80 930
7461.62 1023
7462.43 1027
7463.25 1081
7464.06 995
7464.88 938
7465.69 1040
7466.51 1067
7467.32 1088
7468.14 1044
7468.96 961
7469.77 1004
7470.59 985
7471.40 1062
7472.22 1042
7473.03 1051
7473.85 968
7474.67 924
7475.48 865
7476.30 922
7477.11 1051
7477.93 1033
7478.75 978
7479.56 1039
7480.38 1050
7481.20 930
7482.01 922
7482.83 1003
7483.65 1008
7484.46 889
7485.28 899
7486.09 875
7486.91 910
7487.73 920
7488.54 966
7489.36 912
7490.18 924
7491.00 951
7491.81 959
7492.63 912
7493.45 937
7494.26 968
7495.08 1006
7495.90 1000
7496.71 1051
7497.53 962
7498.35 963
7499.17 988
7499.98 1040
7500.80 916
7501.62 907
7502.44 955
7503.25 905
7504.07 913
7504.89 933
7505.71 989
7506.52 1013
7507.34 900
7508.16 866
7508.98 874
7509.80 901
7510.61 888
7511.43 895
7512.25 871
7513.07 959
7513.89 935
7514.70 845
7515.52 856
7516.34 857
7517.16 896
7517.98 866
7518.79 810
7519.61 815
7520.43 895
7521.25 887
7522.07 963
7522.89 897
7523.71 813
7524.52 828
7525.34 865
7526.16 850
7526.98 837
7527.80 850
7528.62 845
7529.44 887
7530.26 893
7531.08 855
7531.89 901
7532.71 839
7533.53 825
7534.35 786
7535.17 871
7535.99 942
7536.81 824
7537.63 899
7538.45 833
7539.27 794
7540.09 833
7540.91 859
7541.73 908
7542.55 916
7543.37 912
7544.19 1017
7545.01 983
7545.83 968
7546.65 1054
7547.47 965
7548.29 945
7549.11 1094
7549.93 959
7550.75 867
7551.57 894
7552.39 854
7553.21 867
7554.03 956
7554.85 967
7555.67 962
7556.49 931
7557.31 831
7558.13 911
7558.95 927
7559.77 889
7560.59 991
7561.41 967
7562.23 918
7563.05 947
7563.87 1038
7564.69 1011
7565.52 942
7566.34 962
7567.16 881
7567.98 925
7568.80 965
7569.62 963
7570.44 843
7571.26 885
7572.08 883
7572.91 834
7573.73 949
7574.55 868
7575.37 929
7576.19 950
7577.01 906
7577.83 902
7578.66 882
7579.48 971
7580.30 965
7581.12 841
7581.94 865
7582.77 915
7583.59 867
7584.41 902
7585.23 997
7586.05 908
7586.88 817
7587.70 824
7588.52 866
7589.34 852
7590.16 906
7590.99 901
7591.81 898
7592.63 967
7593.45 939
7594.28 944
7595.10 888
7595.92 969
7596.74 945
7597.57 898
7598.39 916
7599.21 959
7600.03 900
7600.86 943
7601.68 957
7602.50 999
7603.33 955
7604.15 974
7604.97 920
7605.80 1046
7606.62 1095
7607.44 1047
7608.26 1097
7609.09 1130
7609.91 1046
7610.73 1011
7611.56 1028
7612.38 956
7613.21 993
7614.03 1031
7614.85 1026
7615.68 988
7616.50 925
7617.32 921
7618.15 964
7618.97 1019
7619.80 995
7620.62 906
7621.44 966
7622.27 926
7623.09 988
7623.92 971
7624.74 1026
7625.56 967
7626.39 958
7627.21 974
7628.04 921
7628.86 880
7629.68 925
7630.51 928
7631.33 1018
7632.16 1010
7632.98 1125
7633.81 1141
7634.63 1208
7635.46 1176
7636.28 1134
7637.11 1141
7637.93 1145
7638.76 1195
7639.58 1016
7640.41 942
7641.23 931
7642.06 909
7642.88 956
7643.71 942
7644.53 950
7645.36 918
7646.18 849
7647.01 836
7647.83 780
7648.66 837
7649.48 872
7650.31 837
7651.14 911
7651.96 905
7652.79 896
7653.61 904
7654.44 931
7655.26 905
7656.09 904
7656.92 908
7657.74 992
7658.57 922
7659.39 847
7660.22 848
7661.05 905
7661.87 834
7662.70 846
7663.52 809
7664.35 876
7665.18 799
7666.00 836
7666.83 901
7667.66 899
7668.48 864
7669.31 906
7670.14 835
7670.96 882
7671.79 824
7672.62 880
7673.44 870
7674.27 877
7675.10 825
7675.92 943
7676.75 891
7677.58 851
7678.40 838
7679.23 817
7680.06 844
7680.89 806
7681.71 801
7682.54 793
7683.37 758
7684.19 795
7685.02 789
7685.85 790
7686.68 776
7687.50 852
7688.33 811
7689.16 889
7689.99 895
7690.81 854
7691.64 876
7692.47 824
7693.30 802
7694.13 809
7694.95 844
7695.78 833
7696.61 849
7697.44 812
7698.27 792
7699.09 771
7699.92 813
7700.75 833
7701.58 885
7702.41 815
7703.24 778
7704.06 849
7704.89 782
7705.72 840
7706.55 804
7707.38 832
7708.21 817
7709.04 826
7709.86 857
7710.69 902
7711.52 859
7712.35 816
7713.18 784
7714.01 799
7714.84 838
7715.67 881
7716.50 892
7717.32 806
7718.15 808
7718.98 785
7719.81 775
7720.64 864
7721.47 909
7722.30 859
7723.13 863
7723.96 870
7724.79 845
7725.62 774
7726.45 782
7727.28 889
7728.11 890
7728.94 825
7729.77 822
7730.60 786
7731.43 808
7732.26 826
7733.09 859
7733.92 799
7734.75 805
7735.58 819
7736.41 856
7737.24 827
7738.07 782
7738.90 778
7739.73 861
7740.56 861
7741.39 826
7742.22 763
7743.05 791
7743.88 772
7744.71 820
7745.54 924
7746.37 889
7747.20 970
7748.03 1128
7748.87 1214
7749.70 1217
7750.53 1386
7751.36 1399
7752.19 1324
7753.02 1317
7753.85 1206
7754.68 1188
7755.51 1017
7756.34 953
7757.18 877
7758.01 841
7758.84 874
7759.67 886
7760.50 830
7761.33 864
7762.16 843
7763.00 898
7763.83 834
7764.66 862
7765.49 788
7766.32 858
7767.16 892
7767.99 956
7768.82 867
7769.65 888
7770.48 847
7771.31 745
7772.15 787
7772.98 856
7773.81 887
7774.64 788
7775.48 745
7776.31 763
7777.14 850
7777.97 809
7778.81 807
7779.64 819
7780.47 789
7781.30 834
7782.14 890
7782.97 943
7783.80 771
7784.63 705
7785.47 728
7786.30 776
7787.13 814
7787.97 834
7788.80 891
7789.63 939
7790.46 946
7791.30 925
7792.13 852
7792.96 858
7793.80 965
7794.63 887
7795.46 795
7796.30 852
7797.13 911
7797.96 862
7798.80 796
7799.63 767
7800.46 840
7801.30 867
7802.13 834
7802.97 771
7803.80 839
7804.63 916
7805.47 919
7806.30 833
7807.13 813
7807.97 858
7808.80 838
7809.64 851
7810.47 879
7811.31 871
7812.14 806
7812.97 740
7813.81 854
7814.64 874
7815.48 857
7816.31 908
7817.15 976
7817.98 921
7818.82 976
7819.65 950
7820.48 971
7821.32 867
7822.15 931
7822.99 909
7823.82 991
7824.66 956
7825.49 908
7826.33 907
7827.16 913
7828.00 906
7828.83 945
7829.67 928
7830.50 901
7831.34 868
7832.17 872
7833.01 829
7833.85 813
7834.68 925
7835.52 873
7836.35 889
7837.19 949
7838.02 902
7838.86 858
7839.69 894
7840.53 892
7841.37 989
7842.20 972
7843.04 900
7843.87 936
7844.71 880
7845.55 923
7846.38 852
7847.22 814
7848.05 806
7848.89 818
7849.73 874
7850.56 899
7851.40 912
7852.24 905
7853.07 776
7853.91 801
7854.74 790
7855.58 788
7856.42 885
7857.25 807
7858.09 837
7858.93 891
7859.76 785
7860.60 809
7861.44 878
7862.28 813
7863.11 837
7863.95 818
7864.79 814
7865.62 846
7866.46 908
7867.30 876
7868.14 788
7868.97 791
7869.81 748
7870.65 765
7871.48 726
7872.32 826
7873.16 898
7874.00 778
7874.83 838
7875.67 827
7876.51 841
7877.35 849
7878.19 819
7879.02 973
7879.86 899
7880.70 933
7881.54 922
7882.37 921
7883.21 867
7884.05 864
7884.89 809
7885.73 861
7886.57 875
7887.40 852
7888.24 826
7889.08 865
7889.92 905
7890.76 781
7891.60 799
7892.43 843
7893.27 862
7894.11 847
7894.95 885
7895.79 817
7896.63 787
7897.47 870
7898.30 831
7899.14 787
7899.98 816
7900.82 814
7901.66 890
7902.50 944
7903.34 940
7904.18 882
7905.02 836
7905.86 840
7906.70 851
7907.54 874
7908.37 836
7909.21 928
7910.05 861
7910.89 851
7911.73 839
7912.57 809
7913.41 803
7914.25 777
7915.09 845
7915.93 865
7916.77 918
7917.61 995
7918.45 942
7919.29 1021
7920.13 1142
7920.97 1136
7921.81 1029
7922.65 992
7923.49 1031
7924.33 973
7925.17 960
7926.01 888
7926.85 887
7927.69 877
7928.53 839
7929.37 842
7930.21 887
7931.05 851
7931.90 839
7932.74 823
7933.58 814
7934.42 902
7935.26 881
7936.10 790
7936.94 819
7937.78 804
7938.62 702
7939.46 774
7940.30 796
7941.14 751
7941.99 829
7942.83 835
7943.67 832
7944.51 822
7945.35 810
7946.19 819
7947.03 801
7947.88 787
7948.72 821
7949.56 812
7950.40 780
7951.24 801
7952.08 831
7952.93 856
7953.77 743
7954.61 703
7955.45 816
7956.29 899
7957.13 838
7957.98 807
7958.82 844
7959.66 862
7960.50 796
7961.35 779
7962.19 758
7963.03 766
7963.87 806
7964.71 774
7965.56 701
7966.40 700
7967.24 791
7968.08 787
7968.93 820
7969.77 820
7970.61 865
7971.45 833
7972.30 836
7973.14 859
7973.98 811
7974.83 783
7975.67 746
7976.51 781
7977.36 750
7978.20 838
7979.04 780
7979.88 738
7980.73 717
7981.57 765
7982.41 759
7983.26 805
7984.10 781
7984.94 792
7985.79 707
7986.63 729
7987.47 772
7988.32 806
7989.16 800
7990.01 763
7990.85 770
7991.69 749
7992.54 697
7993.38 669
7994.23 690
7995.07 740
7995.91 771
7996.76 767
7997.60 698
7998.45 722
7999.29 693
8000.13 704
8000.98 722
8001.82 735
8002.67 665
8003.51 663
8004.36 686
8005.20 680
8006.04 732
8006.89 750
8007.73 724
8008.58 695
8009.42 741
8010.27 730
8011.11 732
8011.96 795
8012.80 771
8013.65 780
8014.49 812
8015.34 844
8016.18 755
8017.03 741
8017.87 718
8018.72 736
8019.56 782
8020.41 791
8021.25 791
8022.10 747
8022.95 725
8023.79 714
8024.64 759
8025.48 712
8026.33 704
8027.17 694
8028.02 743
8028.86 711
8029.71 752
8030.56 685
8031.40 655
8032.25 675
8033.09 737
8033.94 752
8034.79 716
8035.63 690
8036.48 734
8037.32 739
8038.17 831
8039.02 786
8039.86 749
8040.71 691
8041.56 734
8042.40 742
8043.25 619
8044.10 754
8044.94 714
8045.79 680
8046.64 746
8047.48 728
8048.33 681
8049.18 735
8050.02 759
8050.87 713
8051.72 776
8052.56 779
8053.41 733
8054.26 791
8055.11 868
8055.95 754
8056.80 689
8057.65 701
8058.49 733
8059.34 711
8060.19 714
8061.04 641
8061.88 652
8062.73 715
8063.58 708
8064.43 696
8065.27 703
8066.12 709
8066.97 631
8067.82 644
8068.67 617
8069.51 698
8070.36 689
8071.21 698
8072.06 650
8072.91 652
8073.75 699
8074.60 708
8075.45 571
8076.30 616
8077.15 640
8078.00 656
8078.84 715
8079.69 683
8080.54 693
8081.39 693
8082.24 669
8083.09 703
8083.94 755
8084.78 700
8085.63 680
8086.48 610
8087.33 659
8088.18 648
8089.03 666
8089.88 683
8090.73 711
8091.58 664
8092.42 643
8093.27 645
8094.12 698
8094.97 627
8095.82 697
8096.67 677
8097.52 655
8098.37 702
8099.22 649
8100.07 594
8100.92 641
8101.77 661
8102.62 626
8103.47 698
8104.32 724
8105.17 702
8106.02 658
8106.87 626
8107.72 719
8108.57 784
8109.42 756
8110.27 683
8111.12 692
8111.97 681
8112.82 625
8113.67 620
8114.52 653
8115.37 646
8116.22 627
8117.07 634
8117.92 679
8118.77 716
8119.62 743
8120.47 635
8121.32 664
8122.17 727
8123.02 681
8123.87 663
8124.72 665
8125.57 655
8126.43 636
8127.28 670
8128.13 667
8128.98 652
8129.83 623
8130.68 625
8131.53 656
8132.38 709
8133.23 717
8134.09 735
8134.94 695
8135.79 794
8136.64 750
8137.49 729
8138.34 711
8139.19 699
8140.05 662
8140.90 618
8141.75 701
8142.60 655
8143.45 640
8144.30 676
8145.16 667
8146.01 638
8146.86 722
8147.71 694
8148.56 672
8149.42 693
8150.27 638
8151.12 767
8151.97 753
8152.83 710
8153.68 733
8154.53 679
8155.38 767
8156.24 728
8157.09 698
8157.94 725
8158.79 690
8159.65 720
8160.50 703
8161.35 778
8162.20 721
8163.06 604
8163.91 621
8164.76 704
8165.62 761
8166.47 679
8167.32 645
8168.17 742
8169.03 662
8169.88 667
8170.73 647
8171.59 666
8172.44 697
8173.29 697
8174.15 702
8175.00 702
8175.85 622
8176.71 657
8177.56 753
8178.42 737
8179.27 625
8180.12 671
8180.98 658
8181.83 677
8182.68 657
8183.54 647
8184.39 689
8185.25 677
8186.10 688
8186.95 610
8187.81 595
8188.66 618
8189.52 619
8190.37 618
8191.22 584
8192.08 652
8192.93 621
8193.79 607
8194.64 629
8195.50 599
8196.35 660
8197.21 693
8198.06 696
8198.92 645
8199.77 627
8200.63 675
8201.48 717
8202.33 690
8203.19 610
8204.04 609
8204.90 691
8205.75 745
8206.61 699
8207.47 626
8208.32 625
8209.18 685
8210.03 672
8210.89 638
8211.74 646
8212.60 716
8213.45 665
8214.31 667
8215.16 629
8216.02 644
8216.87 654
8217.73 682
8218.59 670
8219.44 599
8220.30 619
8221.15 651
8222.01 712
8222.87 688
8223.72 676
8224.58 678
8225.43 697
8226.29 725
8227.15 764
8228.00 651
8228.86 704
8229.71 693
8230.57 705
8231.43 704
8232.28 681
8233.14 693
8234.00 653
8234.85 646
8235.71 637
8236.57 683
8237.42 649
8238.28 654
8239.14 620
8239.99 626
8240.85 598
8241.71 604
8242.56 625
8243.42 681
8244.28 605
8245.14 615
8245.99 624
8246.85 580
8247.71 605
8248.56 606
8249.42 624
8250.28 626
8251.14 631
8251.99 639
8252.85 605
8253.71 655
8254.57 641
8255.42 630
8256.28 660
8257.14 651
8258.00 690
8258.86 640
8259.71 582
8260.57 667
8261.43 685
8262.29 658
8263.15 591
8264.00 608
8264.86 647
8265.72 638
8266.58 660
8267.44 650
8268.29 655
8269.15 703
8270.01 700
8270.87 645
8271.73 680
8272.59 682
8273.45 668
8274.30 642
8275.16 645
8276.02 675
8276.88 646
8277.74 700
8278.60 656
8279.46 611
8280.32 604
8281.18 663
8282.03 653
8282.89 638
8283.75 662
8284.61 581
8285.47 608
8286.33 643
8287.19 674
8288.05 684
8288.91 691
8289.77 674
8290.63 692
8291.49 736
8292.35 692
8293.21 656
8294.07 686
8294.93 722
8295.78 653
8296.64 639
8297.50 672
8298.36 639
8299.22 601
8300.08 635
8300.94 634
8301.80 626
8302.66 602
8303.52 608
8304.38 658
8305.25 621
8306.11 652
8306.97 680
8307.83 628
8308.69 628
8309.55 660
8310.41 644
8311.27 630
8312.13 668
8312.99 643
8313.85 686
8314.71 651
8315.57 638
8316.43 626
8317.29 682
8318.15 644
8319.02 571
8319.88 621
8320.74 669
8321.60 624
8322.46 630
8323.32 617
8324.18 574
8325.04 600
8325.90 667
8326.77 678
8327.63 661
8328.49 651
8329.35 613
8330.21 684
8331.07 661
8331.93 667
8332.80 699
8333.66 701
8334.52 641
8335.38 655
8336.24 722
8337.11 672
8337.97 586
8338.83 596
8339.69 696
8340.55 625
8341.42 638
8342.28 632
8343.14 665
8344.00 676
8344.86 728
8345.73 629
8346.59 704
8347.45 694
8348.31 745
8349.18 700
8350.04 679
8350.90 679
8351.76 746
8352.63 708
8353.49 685
8354.35 647
8355.22 780
8356.08 660
8356.94 683
8357.80 713
8358.67 699
8359.53 717
8360.39 697
8361.26 708
8362.12 704
8362.98 793
8363.85 731
8364.71 692
8365.57 661
8366.44 725
8367.30 704
8368.16 738
8369.03 752
8369.89 705
8370.75 780
8371.62 720
8372.48 672
8373.35 717
8374.21 710
8375.07 789
8375.94 761
8376.80 706
8377.67 703
8378.53 700
8379.39 728
8380.26 685
8381.12 759
8381.99 723
8382.85 733
8383.71 730
8384.58 769
8385.44 666
8386.31 737
8387.17 841
8388.04 834
8388.90 787
8389.77 708
8390.63 771
8391.50 725
8392.36 741
8393.22 760
8394.09 783
8394.95 777
8395.82 770
8396.68 786
8397.55 800
8398.41 823
8399.28 808
8400.14 804
8401.01 901
8401.88 844
8402.74 796
8403.61 886
8404.47 784
8405.34 760
8406.20 851
8407.07 867
8407.93 779
8408.80 857
8409.66 839
8410.53 875
8411.40 842
8412.26 906
8413.13 878
8413.99 863
8414.86 860
8415.73 884
8416.59 942
8417.46 917
8418.32 897
8419.19 856
8420.06 934
8420.92 868
8421.79 940
8422.65 939
8423.52 998
8424.39 984
8425.25 919
8426.12 948
8426.99 953
8427.85 1010
8428.72 982
8429.59 1029
8430.45 1036
8431.32 1041
8432.19 1095
8433.05 1129
8433.92 1165
8434.79 1101
8435.65 1161
8436.52 1231
8437.39 1249
8438.26 1234
8439.12 1108
8439.99 1168
8440.86 1251
8441.73 1286
8442.59 1369
8443.46 1302
8444.33 1316
8445.19 1383
8446.06 1352
8446.93 1406
8447.80 1431
8448.67 1456
8449.53 1401
8450.40 1485
8451.27 1448
8452.14 1547
8453.00 1597
8453.87 1772
8454.74 1901
8455.61 2286
8456.48 2890
8457.34 3334
8458.21 3826
8459.08 4416
8459.95 4267
8460.82 4084
8461.69 3980
8462.55 3602
8463.42 3082
8464.29 2885
8465.16 2440
8466.03 2159
8466.90 1764
8467.77 1603
8468.63 1453
8469.50 1406
8470.37 1425
8471.24 1373
8472.11 1297
8472.98 1275
8473.85 1184
8474.72 1104
8475.58 1081
8476.45 1154
8477.32 1086
8478.19 1106
8479.06 1059
8479.93 1102
8480.80 1085
8481.67 1092
8482.54 1018
8483.41 1068
8484.28 1127
8485.15 1143
8486.02 1103
8486.89 1126
8487.76 1162
8488.63 1179
8489.50 1165
8490.37 1165
8491.24 1098
8492.11 1089
8492.98 1241
8493.85 1216
8494.72 1208
8495.59 1395
8496.46 1417
8497.33 1483
8498.20 1452
8499.07 1434
8499.94 1494
8500.81 1494
8501.68 1360
8502.55 1137
8503.42 1109
8504.29 1071
8505.16 1066
8506.03 1021
8506.90 1027
8507.77 989
8508.64 969
8509.51 984
8510.38 969
8511.25 1028
8512.13 1052
8513.00 1064
8513.87 1019
8514.74 1018
8515.61 1046
8516.48 1023
8517.35 958
8518.22 968
8519.09 1032
8519.97 1082
8520.84 1107
8521.71 1087
8522.58 1070
8523.45 1170
8524.32 1070
8525.19 1066
8526.07 1114
8526.94 1201
8527.81 1193
8528.68 1146
8529.55 1230
8530.43 1199
8531.30 1169
8532.17 1180
8533.04 1149
8533.91 1266
8534.79 1312
8535.66 1334
8536.53 1384
8537.40 1292
8538.27 1256
8539.15 1245
8540.02 1173
8540.89 1168
8541.76 1125
8542.64 1176
8543.51 1104
8544.38 1082
8545.25 1101
8546.13 1092
8547.00 1057
8547.87 1034
8548.74 1091
8549.62 994
8550.49 1014
8551.36 1012
8552.24 980
8553.11 970
8553.98 954
8554.86 1069
8555.73 1113
8556.60 1060
8557.48 1045
8558.35 1032
8559.22 1017
8560.10 1000
8560.97 1001
8561.84 1050
8562.72 1029
8563.59 985
8564.46 954
8565.34 1021
8566.21 1044
8567.08 1040
8567.96 1060
8568.83 968
8569.71 936
8570.58 989
8571.45 940
8572.33 924
8573.20 1002
8574.08 974
8574.95 950
8575.82 951
8576.70 994
8577.57 972
8578.45 937
8579.32 1011
8580.20 971
8581.07 852
8581.94 972
8582.82 892
8583.69 955
8584.57 908
8585.44 948
8586.32 877
8587.19 809
8588.07 858
8588.94 932
8589.82 926
8590.69 910
8591.57 915
8592.44 908
8593.32 865
8594.19 905
8595.07 924
8595.94 916
8596.82 894
8597.69 908
8598.57 1029
8599.44 924
8600.32 996
8601.19 949
8602.07 941
8602.95 902
8603.82 935
8604.70 977
8605.57 903
8606.45 906
8607.32 1026
8608.20 953
8609.08 900
8609.95 952
8610.83 908
8611.70 956
8612.58 947
8613.46 992
8614.33 996
8615.21 921
8616.08 974
8616.96 941
8617.84 895
8618.71 905
8619.59 895
8620.47 901
8621.34 973
8622.22 919
8623.10 919
8623.97 914
8624.85 875
8625.73 990
8626.60 888
8627.48 889
8628.36 1010
8629.23 986
8630.11 976
8630.99 967
8631.87 1046
8632.74 1069
8633.62 1066
8634.50 1010
8635.37 919
8636.25 987
8637.13 1011
8638.01 1012
8638.88 1035
8639.76 1048
8640.64 1042
8641.52 1042
8642.39 1079
8643.27 1152
8644.15 1152
8645.03 1169
8645.90 1102
8646.78 1046
8647.66 1097
8648.54 1150
8649.42 1142
8650.29 1105
8651.17 1070
8652.05 1146
8652.93 1194
8653.81 1098
8654.68 1193
8655.56 1180
8656.44 1132
8657.32 1120
8658.20 1077
8659.08 1140
8659.95 1209
8660.83 1088
8661.71 1229
8662.59 1240
8663.47 1183
8664.35 1231
8665.23 1159
8666.10 1175
8666.98 1196
8667.86 1113
8668.74 1181
8669.62 1247
8670.50 1280
8671.38 1338
8672.26 1342
8673.14 1330
8674.02 1439
8674.90 1603
8675.77 1744
8676.65 1641
8677.53 1758
8678.41 1668
8679.29 1765
8680.17 1687
8681.05 1640
8681.93 1623
8682.81 1557
8683.69 1541
8684.57 1440
8685.45 1402
8686.33 1367
8687.21 1405
8688.09 1338
8688.97 1406
8689.85 1503
8690.73 1640
8691.61 1726
8692.49 1816
8693.37 2122
8694.25 2405
8695.13 2778
8696.01 3107
8696.89 3082
8697.77 3025
8698.65 2749
8699.53 2448
8700.41 2232
8701.29 1984
8702.17 1806
8703.05 1572
8703.94 1496
8704.82 1470
8705.70 1395
8706.58 1461
8707.46 1366
8708.34 1388
8709.22 1328
8710.10 1405
8710.98 1287
8711.86 1294
8712.75 1332
8713.63 1239
8714.51 1218
8715.39 1246
8716.27 1310
8717.15 1351
8718.03 1320
8718.91 1312
8719.80 1254
8720.68 1243
8721.56 1241
8722.44 1290
8723.32 1412
8724.20 1388
8725.09 1434
8725.97 1347
8726.85 1304
8727.73 1413
8728.61 1436
8729.50 1358
8730.38 1396
8731.26 1382
8732.14 1441
8733.02 1461
8733.91 1514
8734.79 1546
8735.67 1622
8736.55 1571
8737.44 1588
8738.32 1528
8739.20 1435
8740.08 1398
8740.97 1459
8741.85 1463
8742.73 1474
8743.61 1375
8744.50 1406
8745.38 1405
8746.26 1332
8747.15 1453
8748.03 1481
8748.91 1468
8749.79 1573
8750.68 1409
8751.56 1532
8752.44 1466
8753.33 1485
8754.21 1492
8755.09 1497
8755.98 1586
8756.86 1559
8757.74 1523
8758.63 1565
8759.51 1539
8760.39 1488
8761.28 1454
8762.16 1685
8763.05 1754
8763.93 1626
8764.81 1677
8765.70 1715
8766.58 1807
8767.46 1782
8768.35 1814
8769.23 1861
8770.12 1938
8771.00 1926
8771.89 1998
8772.77 1983
8773.65 1978
8774.54 1951
8775.42 1959
8776.31 1945
8777.19 1876
8778.08 1932
8778.96 1807
8779.84 1950
8780.73 2285
8781.61 2501
8782.50 3127
8783.38 3644
8784.27 4056
8785.15 4224
8786.04 4361
8786.92 4458
8787.81 4127
8788.69 3785
8789.58 3472
8790.46 2863
8791.35 2569
8792.23 2476
8793.12 2212
8794.00 2081
8794.89 1958
8795.77 1895
8796.66 2069
8797.55 2198
8798.43 2377
8799.32 2525
8800.20 2758
8801.09 2855
8801.97 3101
8802.86 2821
8803.74 2748
8804.63 2541
8805.52 2295
8806.40 2175
8807.29 2051
8808.17 1923
8809.06 1861
8809.95 1678
8810.83 1783
8811.72 1696
8812.60 1744
8813.49 1791
8814.38 1878
8815.26 1953
8816.15 1860
8817.04 1928
8817.92 1934
8818.81 1904
8819.70 1813
8820.58 1944
8821.47 1789
8822.36 1729
8823.24 1761
8824.13 1838
8825.02 1720
8825.90 1603
8826.79 1660
8827.68 1632
8828.56 1562
8829.45 1625
8830.34 1491
8831.23 1445
8832.11 1507
8833.00 1511
8833.89 1538
8834.77 1509
8835.66 1475
8836.55 1447
8837.44 1428
8838.32 1442
8839.21 1569
8840.10 1425
8840.99 1401
8841.88 1439
8842.76 1495
8843.65 1487
8844.54 1359
8845.43 1437
8846.31 1445
8847.20 1401
8848.09 1338
8848.98 1365
8849.87 1389
8850.75 1445
8851.64 1430
8852.53 1405
8853.42 1375
8854.31 1312
8855.20 1350
8856.08 1400
8856.97 1395
8857.86 1391
8858.75 1414
8859.64 1464
8860.53 1436
8861.42 1405
8862.30 1508
8863.19 1512
8864.08 1432
8864.97 1366
8865.86 1351
8866.75 1348
8867.64 1354
8868.53 1318
8869.42 1271
8870.30 1192
8871.19 1293
8872.08 1247
8872.97 1240
8873.86 1227
8874.75 1250
8875.64 1254
8876.53 1207
8877.42 1214
8878.31 1194
8879.20 1235
8880.09 1289
8880.98 1305
8881.87 1196
8882.76 1152
8883.65 1204
8884.54 1152
8885.43 1069
8886.32 1099
8887.21 1110
8888.10 1195
8888.99 1125
8889.88 1090
8890.77 1055
8891.66 1044
8892.55 1118
8893.44 1053
8894.33 1037
8895.22 1081
8896.11 1031
8897.00 1017
8897.89 1056
8898.78 1104
8899.67 1111
8900.56 1041
8901.45 1048
8902.34 1152
8903.23 1030
8904.12 1003
8905.02 955
8905.91 954
8906.80 928
8907.69 967
8908.58 1006
8909.47 911
8910.36 903
8911.25 898
8912.14 912
8913.04 929
8913.93 985
8914.82 905
8915.71 933
8916.60 994
8917.49 944
8918.38 938
8919.28 984
8920.17 917
8921.06 834
8921.95 898
8922.84 915
8923.73 936
8924.63 955
8925.52 920
8926.41 944
8927.30 935
8928.19 864
8929.09 926
8929.98 870
8930.87 888
8931.76 937
8932.65 864
8933.55 867
8934.44 866
8935.33 930
8936.22 908
8937.12 855
8938.01 775
8938.90 855
8939.79 872
8940.69 838
8941.58 833
8942.47 756
8943.37 806
8944.26 813
8945.15 799
8946.04 860
8946.94 799
8947.83 838
8948.72 894
8949.62 785
8950.51 831
8951.40 842
8952.30 784
8953.19 781
8954.08 809
8954.98 813
8955.87 757
8956.76 773
8957.66 795
8958.55 810
8959.44 804
8960.34 817
8961.23 804
8962.12 733
8963.02 756
8963.91 787
8964.81 830
8965.70 810
8966.59 836
8967.49 799
8968.38 802
8969.28 730
8970.17 781
8971.06 767
8971.96 796
8972.85 857
8973.75 855
8974.64 768
8975.54 748
8976.43 748
8977.32 818
8978.22 722
8979.11 719
8980.01 735
8980.90 729
8981.80 736
8982.69 749
8983.59 753
8984.48 726
8985.38 688
8986.27 747
8987.17 696
8988.06 674
8988.96 709
8989.85 711
8990.75 744
8991.64 713
8992.54 664
8993.43 717
8994.33 696
8995.22 707
8996.12 700
8997.01 750
8997.91 657
8998.81 675
8999.70 685
9000.60 614
9001.49 656
9002.39 733
9003.28 641
9004.18 660
9005.08 617
9005.97 688
9006.87 672
9007.76 643
9008.66 683
9009.56 702
9010.45 732
9011.35 683
9012.24 655
9013.14 632
9014.04 621
9014.93 604
9015.83 649
9016.73 653
9017.62 709
9018.52 670
9019.42 627
9020.31 627
9021.21 697
9022.11 715
9023.00 678
9023.90 599
9024.80 625
9025.69 664
9026.59 638
9027.49 593
9028.38 615
9029.28 608
9030.18 667
9031.08 682
9031.97 683
9032.87 636
9033.77 661
9034.66 726
9035.56 680
9036.46 673
9037.36 595
9038.25 603
9039.15 647
9040.05 679
9040.95 615
9041.85 550
9042.74 687
9043.64 733
9044.54 692
9045.44 663
9046.33 632
9047.23 586
9048.13 655
9049.03 640
9049.93 647
9050.82 666
9051.72 699
9052.62 658
9053.52 609
9054.42 625
9055.32 566
9056.21 603
9057.11 606
9058.01 621
9058.91 606
9059.81 604
9060.71 613
9061.61 645
9062.50 677
9063.40 691
9064.30 631
9065.20 680
9066.10 649
9067.00 645
9067.90 611
9068.80 610
9069.70 631
9070.60 636
9071.49 642
9072.39 636
9073.29 614
9074.19 696
9075.09 664
9075.99 659
9076.89 661
9077.79 625
9078.69 618
9079.59 614
9080.49 640
9081.39 585
9082.29 578
9083.19 641
9084.09 636
9084.99 571
9085.89 618
9086.79 648
9087.69 653
9088.59 653
9089.49 608
9090.39 645
9091.29 702
9092.19 660
9093.09 673
9093.99 585
9094.89 562
9095.79 539
9096.69 570
9097.59 576
9098.49 609
9099.39 602
9100.29 642
9101.19 550
9102.09 606
9102.99 560
9103.90 626
9104.80 564
9105.70 606
9106.60 612
9107.50 678
9108.40 579
9109.30 600
9110.20 574
9111.10 551
9112.00 648
9112.91 672
9113.81 596
9114.71 601
9115.61 623
9116.51 608
9117.41 623
9118.31 583
9119.22 646
9120.12 616
9121.02 643
9121.92 613
9122.82 565
9123.72 652
9124.63 576
9125.53 595
9126.43 618
9127.33 595
9128.23 584
9129.14 554
9130.04 564
9130.94 603
9131.84 613
9132.74 584
9133.65 617
9134.55 613
9135.45 542
9136.35 576
9137.26 625
9138.16 583
9139.06 590
9139.96 571
9140.87 598
9141.77 601
9142.67 599
9143.57 551
9144.48 593
9145.38 580
9146.28 581
9147.19 544
9148.09 623
9148.99 567
9149.90 597
9150.80 560
9151.70 602
9152.60 604
9153.51 627
9154.41 591
9155.31 564
9156.22 624
9157.12 588
9158.02 589
9158.93 563
9159.83 584
9160.74 592
9161.64 602
9162.54 605
9163.45 578
9164.35 583
9165.25 572
9166.16 543
9167.06 544
9167.97 533
9168.87 593
9169.77 567
9170.68 579
9171.58 561
9172.49 565
9173.39 574
9174.30 542
9175.20 551
9176.10 561
9177.01 547
9177.91 615
9178.82 629
9179.72 621
9180.63 586
9181.53 608
9182.44 561
9183.34 640
9184.25 621
9185.15 644
9186.05 586
9186.96 603
9187.86 571
9188.77 579
9189.67 558
9190.58 592
9191.48 603
9192.39 621
9193.30 639
9194.20 627
9195.11 638
9196.01 673
9196.92 593
9197.82 609
9198.73 602
9199.63 669
9200.54 637
9201.44 653
9202.35 649
9203.26 599
9204.16 618
9205.07 667
9205.97 669
9206.88 630
9207.78 640
9208.69 619
9209.60 580
9210.50 621
9211.41 588
9212.32 584
9213.22 570
9214.13 563
9215.03 617
9215.94 663
9216.85 641
9217.75 656
9218.66 602
9219.57 680
9220.47 617
9221.38 585
9222.29 640
9223.19 546
9224.10 524
9225.01 622
9225.91 619
9226.82 570
9227.73 625
9228.63 567
9229.54 579
9230.45 636
9231.36 595
9232.26 529
9233.17 570
9234.08 590
9234.98 568
9235.89 588
9236.80 545
9237.71 586
9238.61 596
9239.52 574
9240.43 598
9241.34 618
9242.24 567
9243.15 571
9244.06 518
9244.97 548
9245.87 580
9246.78 655
9247.69 560
9248.60 540
9249.51 555
9250.41 573
9251.32 547
9252.23 565
9253.14 558
9254.05 609
9254.96 645
9255.86 589
9256.77 517
9257.68 512
9258.59 564
9259.50 565
9260.41 578
9261.31 557
9262.22 599
9263.13 551
9264.04 513
9264.95 604
9265.86 668
9266.77 610
9267.68 579
9268.58 560
9269.49 586
9270.40 533
9271.31 511
9272.22 550
9273.13 560
9274.04 598
9274.95 624
9275.86 565
9276.77 563
9277.68 620
9278.59 589
9279.50 611
9280.40 601
9281.31 540
9282.22 580
9283.13 617
9284.04 632
9284.95 558
9285.86 621
9286.77 553
9287.68 585
9288.59 640
9289.50 585
9290.41 575
9291.32 612
9292.23 573
9293.14 534
9294.05 541
9294.96 554
9295.87 606
9296.78 575
9297.69 569
9298.60 646
9299.52 616
9300.43 589
9301.34 582
9302.25 617
9303.16 564
9304.07 620
9304.98 649
9305.89 595
9306.80 574
9307.71 573
9308.62 601
9309.53 653
9310.44 624
9311.36 576
9312.27 604
9313.18 609
9314.09 653
9315.00 661
9315.91 636
9316.82 671
9317.73 612
9318.64 617
9319.56 666
9320.47 624
9321.38 594
9322.29 588
9323.20 624
9324.11 620
9325.03 598
9325.94 586
9326.85 653
9327.76 686
9328.67 574
9329.59 581
9330.50 607
9331.41 661
9332.32 581
9333.23 520
9334.15 513
9335.06 511
9335.97 533
9336.88 628
9337.79 595
9338.71 617
9339.62 556
9340.53 571
9341.44 541
9342.36 530
9343.27 588
9344.18 560
9345.09 544
9346.01 592
9346.92 612
9347.83 601
9348.75 573
9349.66 621
9350.57 604
9351.48 597
9352.40 617
9353.31 607
9354.22 625
9355.14 571
9356.05 551
9356.96 562
9357.88 587
9358.79 534
9359.70 588
9360.62 663
9361.53 599
9362.44 573
9363.36 601
9364.27 589
9365.19 565
9366.10 615
9367.01 602
9367.93 607
9368.84 641
9369.75 585
9370.67 588
9371.58 611
9372.50 580
9373.41 551
9374.32 543
9375.24 576
9376.15 567
9377.07 625
9377.98 612
9378.90 615
9379.81 612
9380.72 548
9381.64 557
9382.55 625
9383.47 656
9384.38 601
9385.30 587
9386.21 598
9387.13 605
9388.04 602
9388.96 629
9389.87 558
9390.79 688
9391.70 648
9392.62 627
9393.53 614
9394.45 669
9395.36 650
9396.28 636
9397.19 651
9398.11 603
9399.02 654
9399.94 726
9400.85 687
9401.77 642
9402.68 679
9403.60 656
9404.52 639
9405.43 613
9406.35 588
9407.26 617
9408.18 720
9409.09 636
9410.01 641
9410.93 611
9411.84 641
9412.76 707
9413.67 645
9414.59 623
9415.51 660
9416.42 667
9417.34 644
9418.26 654
9419.17 658
9420.09 649
9421.00 699
9421.92 645
9422.84 640
9423.75 678
9424.67 703
9425.59 693
9426.50 707
9427.42 691
9428.34 660
9429.25 666
9430.17 663
9431.09 707
9432.00 713
9432.92 703
9433.84 682
9434.76 708
9435.67 774
9436.59 717
9437.51 770
9438.42 768
9439.34 851
9440.26 826
9441.18 827
9442.09 808
9443.01 744
9443.93 750
9444.85 714
9445.76 723
9446.68 717
9447.60 740
9448.52 748
9449.43 849
9450.35 756
9451.27 725
9452.19 818
9453.11 909
9454.02 1000
9454.94 1171
9455.86 1267
9456.78 1300
9457.70 1379
9458.62 1343
9459.53 1307
9460.45 1085
9461.37 1076
9462.29 994
9463.21 927
9464.13 877
9465.04 860
9465.96 784
9466.88 730
9467.80 717
9468.72 771
9469.64 748
9470.56 707
9471.48 728
9472.39 655
9473.31 688
9474.23 783
9475.15 728
9476.07 641
9476.99 642
9477.91 692
9478.83 763
9479.75 787
9480.67 766
9481.59 793
9482.51 796
9483.42 778
9484.34 839
9485.26 890
9486.18 857
9487.10 756
9488.02 761
9488.94 701
9489.86 716
9490.78 766
9491.70 780
9492.62 766
9493.54 741
9494.46 787
9495.38 717
9496.30 721
9497.22 797
9498.14 755
9499.06 697
9499.98 718
9500.90 713
9501.82 651
9502.74 687
9503.66 693
9504.58 688
9505.50 714
9506.43 701
9507.35 695
9508.27 728
9509.19 582
9510.11 620
9511.03 624
9511.95 633
9512.87 659
9513.79 662
9514.71 733
9515.63 652
9516.55 655
9517.48 648
9518.40 626
9519.32 660
9520.24 681
9521.16 635
9522.08 675
9523.00 681
9523.92 698
9524.85 670
9525.77 676
9526.69 626
9527.61 682
9528.53 732
9529.45 692
9530.38 751
9531.30 720
9532.22 725
9533.14 723
9534.06 726
9534.98 751
9535.91 796
9536.83 769
9537.75 820
9538.67 762
9539.60 785
9540.52 744
9541.44 736
9542.36 689
9543.28 697
9544.21 720
9545.13 712
9546.05 654
9546.97 628
9547.90 631
9548.82 720
9549.74 692
9550.66 713
9551.59 634
9552.51 673
9553.43 716
9554.36 658
9555.28 683
9556.20 694
9557.13 707
9558.05 706
9558.97 655
9559.89 642
9560.82 680
9561.74 637
9562.66 685
9563.59 681
9564.51 662
9565.43 681
9566.36 692
9567.28 647
9568.20 692
9569.13 693
9570.05 665
9570.98 622
9571.90 589
9572.82 661
9573.75 619
9574.67 669
9575.60 636
9576.52 621
9577.44 657
9578.37 585
9579.29 633
9580.22 616
9581.14 602
9582.06 626
9582.99 609
9583.91 575
9584.84 622
9585.76 626
9586.69 625
9587.61 628
9588.53 630
9589.46 656
9590.38 618
9591.31 609
9592.23 667
9593.16 639
9594.08 604
9595.01 598
9595.93 591
9596.86 610
9597.78 599
9598.71 660
9599.63 653
9600.56 697
9601.48 700
9602.41 647
9603.33 682
9604.26 679
9605.18 767
9606.11 703
9607.03 730
9607.96 690
9608.89 713
9609.81 688
9610.74 726
9611.66 683
9612.59 681
9613.51 659
9614.44 696
9615.37 704
9616.29 667
9617.22 650
9618.14 679
9619.07 719
9620.00 724
9620.92 742
9621.85 705
9622.77 728
9623.70 701
9624.63 703
9625.55 733
9626.48 721
9627.41 760
9628.33 760
9629.26 764
9630.19 683
9631.11 699
9632.04 751
9632.97 691
9633.89 662
9634.82 712
9635.75 764
9636.67 721
9637.60 766
9638.53 770
9639.45 772
9640.38 732
9641.31 726
9642.23 752
9643.16 690
9644.09 762
9645.02 820
9645.94 862
9646.87 805
9647.80 858
9648.73 855
9649.65 861
9650.58 868
9651.51 834
9652.44 944
9653.36 908
9654.29 944
9655.22 956
9656.15 925
9657.08 835
9658.00 898
9658.93 865
9659.86 837
9660.79 834
9661.72 857
9662.64 842
9663.57 943
9664.50 857
9665.43 800
9666.36 800
9667.28 889
9668.21 922
9669.14 926
9670.07 928
9671.00 929
9671.93 946
9672.86 898
9673.78 944
9674.71 922
9675.64 1056
9676.57 967
9677.50 967
9678.43 918
9679.36 897
9680.29 891
9681.21 905
9682.14 937
9683.07 986
9684.00 931
9684.93 986
9685.86 1088
9686.79 1017
9687.72 984
9688.65 1036
9689.58 1085
9690.51 1059
9691.44 1012
9692.37 998
9693.30 1062
9694.23 1002
9695.16 1039
9696.09 1032
9697.02 1037
9697.94 1103
9698.87 1194
9699.80 1300
9700.73 1492
9701.66 1571
9702.59 1608
9703.52 1658
9704.45 1559
9705.39 1528
9706.32 1399
9707.25 1264
9708.18 1212
9709.11 1124
9710.04 1105
9710.97 1085
9711.90 1009
9712.83 1011
9713.76 1017
9714.69 1115
9715.62 1033
9716.55 1134
9717.48 1127
9718.41 1175
9719.34 1151
9720.27 1091
9721.21 1080
9722.14 1082
9723.07 1003
9724.00 949
9724.93 966
9725.86 898
9726.79 900
9727.72 892
9728.65 919
9729.59 921
9730.52 954
9731.45 1001
9732.38 986
9733.31 956
9734.24 976
9735.17 1015
9736.11 1006
9737.04 1023
9737.97 1011
9738.90 998
9739.83 972
9740.77 887
9741.70 911
9742.63 913
9743.56 950
9744.49 910
9745.43 939
9746.36 831
9747.29 884
9748.22 809
9749.15 852
9750.09 850
9751.02 816
9751.95 806
9752.88 863
9753.82 806
9754.75 832
9755.68 854
9756.61 827
9757.55 820
9758.48 825
9759.41 842
9760.35 798
9761.28 872
9762.21 847
9763.14 811
9764.08 805
9765.01 862
9765.94 869
9766.88 799
9767.81 854
9768.74 796
9769.68 857
9770.61 896
9771.54 853
9772.48 755
9773.41 811
9774.34 815
9775.28 803
9776.21 780
9777.14 856
9778.08 825
9779.01 851
9779.94 890
9780.88 907
9781.81 995
9782.75 927
9783.68 927
9784.61 875
9785.55 841
9786.48 891
9787.42 893
9788.35 886
9789.28 793
9790.22 777
9791.15 761
9792.09 777
9793.02 784
9793.96 751
9794.89 826
9795.83 757
9796.76 796
9797.69 751
9798.63 706
9799.56 677
9800.50 756
9801.43 785
9802.37 728
9803.30 737
9804.24 765
9805.17 724
9806.11 713
9807.04 785
9807.98 745
9808.91 667
9809.85 724
9810.78 697
9811.72 688
9812.65 623
9813.59 686
9814.53 717
9815.46 718
9816.40 688
9817.33 720
9818.27 757
9819.20 644
9820.14 681
9821.07 691
9822.01 668
9822.95 635
9823.88 653
9824.82 704
9825.75 642
9826.69 593
9827.63 613
9828.56 637
9829.50 659
9830.43 646
9831.37 661
9832.31 746
9833.24 655
9834.18 627
9835.12 596
9836.05 633
9836.99 662
9837.93 651
9838.86 658
9839.80 642
9840.73 640
9841.67 683
9842.61 673
9843.55 650
9844.48 630
9845.42 593
9846.36 628
9847.29 647
9848.23 675
9849.17 658
9850.10 672
9851.04 656
9851.98 687
9852.92 656
9853.85 690
9854.79 631
9855.73 619
9856.67 644
9857.60 679
9858.54 667
9859.48 672
9860.42 618
9861.35 649
9862.29 611
9863.23 611
9864.17 674
9865.10 626
9866.04 572
9866.98 640
9867.92 609
9868.86 567
9869.79 601
9870.73 622
9871.67 594
9872.61 626
9873.55 591
9874.48 658
9875.42 612
9876.36 646
9877.30 604
9878.24 616
9879.18 632
9880.12 622
9881.05 562
9881.99 600
9882.93 570
9883.87 610
9884.81 558
9885.75 558
9886.69 584
9887.63 623
9888.56 630
9889.50 587
9890.44 562
9891.38 580
9892.32 585
9893.26 599
9894.20 583
9895.14 596
9896.08 548
9897.02 560
9897.96 594
9898.90 611
9899.84 614
9900.77 568
9901.71 610
9902.65 605
9903.59 631
9904.53 562
9905.47 579
9906.41 593
9907.35 549
9908.29 570
9909.23 520
9910.17 561
9911.11 576
9912.05 559
9912.99 623
9913.93 615
9914.87 589
9915.81 558
9916.75 584
9917.69 593
9918.63 568
9919.57 558
9920.52 566
9921.46 611
9922.40 533
9923.34 579
9924.28 599
9925.22 594
9926.16 621
9927.10 712
9928.04 684
9928.98 810
9929.92 920
9930.86 949
9931.80 913
9932.75 890
9933.69 738
9934.63 723
9935.57 757
9936.51 748
9937.45 734
9938.39 696
9939.33 623
9940.28 625
9941.22 652
9942.16 613
9943.10 567
9944.04 565
9944.98 511
9945.92 570
9946.87 572
9947.81 546
9948.75 557
9949.69 551
9950.63 535
9951.58 521
9952.52 539
9953.46 529
9954.40 584
9955.34 581
9956.29 572
9957.23 555
9958.17 537
9959.11 572
9960.06 584
9961.00 538
9961.94 533
9962.88 556
9963.83 609
9964.77 563
9965.71 520
9966.65 568
9967.60 572
9968.54 625
9969.48 581
9970.42 573
9971.37 617
9972.31 532
9973.25 582
9974.20 539
9975.14 499
9976.08 497
9977.03 489
9977.97 518
9978.91 513
9979.86 534
9980.80 553
9981.74 474
9982.69 483
9983.63 502
9984.57 483
9985.52 537
9986.46 552
9987.40 565
9988.35 482
9989.29 468
9990.23 474
9991.18 478
9992.12 444
9993.07 513
9994.01 497
9994.95 486
9995.90 474
9996.84 516
9997.79 558
9998.73 502
9999.67 585
10000.62 546
10001.56 475
10002.51 530
10003.45 556
10004.40 570
10005.34 578
10006.29 619
10007.23 591
10008.17 557
10009.12 491
10010.06 563
10011.01 572
10011.95 563
10012.90 537
10013.84 524
10014.79 507
10015.73 533
10016.68 543
10017.62 576
10018.57 557
10019.51 520
10020.46 480
10021.40 482
10022.35 495
10023.29 524
10024.24 525
10025.19 528
10026.13 475
10027.08 524
10028.02 532
10028.97 520
10029.91 530
10030.86 469
10031.80 562
10032.75 576
10033.70 559
10034.64 545
10035.59 437
10036.53 449
10037.48 535
10038.43 463
10039.37 465
10040.32 560
10041.26 557
10042.21 553
10043.16 504
10044.10 489
10045.05 489
10046.00 498
10046.94 504
10047.89 500
10048.84 538
10049.78 489
10050.73 515
10051.68 517
10052.62 476
10053.57 469
10054.52 498
10055.46 441
10056.41 408
10057.36 448
10058.30 488
10059.25 477
10060.20 497
10061.15 466
10062.09 505
10063.04 560
10063.99 509
10064.93 464
10065.88 518
10066.83 428
10067.78 467
10068.72 510
10069.67 517
10070.62 422
10071.57 447
10072.51 472
10073.46 503
10074.41 497
10075.36 487
10076.31 478
10077.25 493
10078.20 481
10079.15 517
10080.10 492
10081.05 437
10081.99 453
10082.94 477
10083.89 444
10084.84 461
10085.79 429
10086.74 513
10087.68 510
10088.63 494
10089.58 450
10090.53 464
10091.48 485
10092.43 502
10093.37 489
10094.32 439
10095.27 463
10096.22 520
10097.17 514
10098.12 449
10099.07 531
10100.02 516
10100.97 499
10101.91 486
10102.86 515
10103.81 495
10104.76 466
10105.71 474
10106.66 491
10107.61 425
10108.56 487
10109.51 488
10110.46 487
10111.41 510
10112.36 452
10113.31 449
10114.26 447
10115.21 514
10116.16 496
10117.11 484
10118.06 507
10119.01 459
10119.96 451
10120.91 406
10121.86 437
10122.81 460
10123.76 423
10124.71 452
10125.66 533
10126.61 506
10127.56 471
10128.51 494
10129.46 423
10130.41 458
10131.36 442
10132.31 474
10133.26 404
10134.21 435
10135.16 455
10136.11 516
10137.06 483
10138.01 463
10138.96 495
10139.91 469
10140.86 509
10141.82 468
10142.77 489
10143.72 484
10144.67 459
10145.62 484
10146.57 475
10147.52 489
10148.47 441
10149.42 503
10150.38 482
10151.33 449
10152.28 470
10153.23 444
10154.18 487
10155.13 499
10156.09 429
10157.04 449
10157.99 499
10158.94 455
10159.89 474
10160.84 460
10161.80 465
10162.75 463
10163.70 506
10164.65 471
10165.60 430
10166.56 492
10167.51 481
10168.46 454
10169.41 462
10170.36 484
10171.32 475
10172.27 444
10173.22 433
10174.17 420
10175.13 442
10176.08 491
10177.03 496
10177.98 449
10178.94 466
10179.89 504
10180.84 513
10181.80 502
10182.75 501
10183.70 492
10184.65 444
10185.61 475
10186.56 489
10187.51 539
10188.47 485
10189.42 448
10190.37 465
10191.33 526
10192.28 499
10193.23 486
10194.19 514
10195.14 501
10196.09 500
10197.05 502
10198.00 478
10198.95 451
10199.91 503
10200.86 520
10201.82 484
10202.77 475
10203.72 506
10204.68 522
10205.63 501
10206.58 497
10207.54 471
10208.49 511
10209.45 524
10210.40 461
10211.36 507
10212.31 567
10213.26 532
10214.22 490
10215.17 477
10216.13 514
10217.08 515
10218.04 503
10218.99 487
10219.94 459
10220.90 466
10221.85 488
10222.81 514
10223.76 485
10224.72 518
10225.67 475
10226.63 503
10227.58 526
10228.54 518
10229.49 484
10230.45 468
10231.40 466
10232.36 462
10233.31 464
10234.27 517
10235.22 490
10236.18 530
10237.14 532
10238.09 488
10239.05 497
10240.00 545
10240.96 523
10241.91 622
10242.87 587
10243.82 532
10244.78 544
10245.74 486
10246.69 490
10247.65 481
10248.60 460
10249.56 435
10250.52 484
10251.47 476
10252.43 457
10253.38 414
10254.34 528
10255.30 484
10256.25 463
10257.21 462
10258.17 452
10259.12 482
10260.08 476
10261.04 505
10261.99 458
10262.95 423
10263.91 405
10264.86 434
10265.82 456
10266.78 409
10267.73 410
10268.69 449
10269.65 531
10270.60 464
10271.56 432
10272.52 434
10273.47 447
10274.43 510
10275.39 428
10276.35 445
10277.30 444
10278.26 457
10279.22 457
10280.18 398
10281.13 449
10282.09 476
10283.05 414
10284.01 449
10284.96 453
10285.92 384
10286.88 401
10287.84 479
10288.79 458
10289.75 385
10290.71 378
10291.67 414
10292.63 394
10293.58 438
10294.54 413
10295.50 399
10296.46 427
10297.42 394
10298.38 429
10299.33 435
10300.29 452
10301.25 420
10302.21 395
10303.17 429
10304.13 435
10305.08 399
10306.04 431
10307.00 431
10307.96 409
10308.92 411
10309.88 458
10310.84 473
10311.80 471
10312.75 420
10313.71 410
10314.67 440
10315.63 451
10316.59 462
10317.55 356
10318.51 401
10319.47 394
10320.43 401
10321.39 418
10322.35 456
10323.31 466
10324.27 440
10325.23 386
10326.18 390
10327.14 385
10328.10 345
10329.06 427
10330.02 432
10330.98 436
10331.94 425
10332.90 430
10333.86 397
10334.82 433
10335.78 461
10336.74 453
10337.70 478
10338.66 419
10339.62 420
10340.58 431
10341.54 441
10342.50 465
10343.46 449
10344.43 494
10345.39 406
10346.35 415
10347.31 448
10348.27 389
10349.23 399
10350.19 427
10351.15 438
10352.11 392
10353.07 419
10354.03 445
10354.99 460
10355.95 413
10356.91 439
10357.88 387
10358.84 409
10359.80 451
10360.76 437
10361.72 437
10362.68 430
10363.64 440
10364.60 453
10365.57 428
10366.53 440
10367.49 469
10368.45 471
10369.41 452
10370.37 440
10371.34 419
10372.30 402
10373.26 403
10374.22 429
10375.18 427
10376.14 439
10377.11 422
10378.07 361
10379.03 420
10379.99 456
10380.95 437
10381.92 455
10382.88 402
10383.84 407
10384.80 455
10385.77 428
10386.73 419
10387.69 464
10388.65 423
10389.62 414
10390.58 413
10391.54 442
10392.50 410
10393.47 391
10394.43 367
10395.39 441
10396.35 395
10397.32 398
10398.28 450
10399.24 426
10400.21 422
10401.17 426
10402.13 448
10403.10 386
10404.06 410
10405.02 342
10405.99 395
10406.95 408
10407.91 421
10408.88 423
10409.84 377
10410.80 424
10411.77 423
10412.73 442
10413.69 429
10414.66 397
10415.62 437
10416.58 438
10417.55 396
10418.51 432
10419.48 445
10420.44 513
10421.40 458
10422.37 450
10423.33 462
10424.30 480
10425.26 459
10426.23 484
10427.19 516
10428.15 463
10429.12 476
10430.08 451
10431.05 449
10432.01 433
10432.98 449
10433.94 408
10434.91 449
10435.87 430
10436.83 415
10437.80 449
10438.76 426
10439.73 391
10440.69 491
10441.66 430
10442.62 444
10443.59 371
10444.55 374
10445.52 418
10446.48 397
10447.45 417
10448.41 392
10449.38 379
10450.35 389
10451.31 409
10452.28 414
10453.24 423
10454.21 384
10455.17 408
10456.14 451
10457.10 483
10458.07 491
10459.04 406
10460.00 395
10460.97 434
10461.93 385
10462.90 391
10463.87 378
10464.83 363
10465.80 471
10466.76 458
10467.73 441
10468.70 387
10469.66 430
10470.63 434
10471.59 427
10472.56 440
10473.53 460
10474.49 401
10475.46 383
10476.43 411
10477.39 429
10478.36 403
10479.33 400
10480.29 416
10481.26 426
10482.23 403
10483.19 368
10484.16 398
10485.13 418
10486.09 368
10487.06 381
10488.03 384
10489.00 367
10489.96 368
10490.93 374
10491.90 374
10492.87 354
10493.83 402
10494.80 373
10495.77 419
10496.73 383
10497.70 378
10498.67 383
10499.64 432
10500.61 440
10501.57 417
10502.54 388
10503.51 429
10504.48 441
10505.44 469
10506.41 432
10507.38 415
10508.35 421
10509.32 457
10510.28 424
10511.25 357
10512.22 411
10513.19 442
10514.16 469
10515.13 464
10516.09 424
10517.06 428
10518.03 408
10519.00 396
10519.97 412
10520.94 432
10521.91 441
10522.87 393
10523.84 384
10524.81 379
10525.78 380
10526.75 396
10527.72 436
10528.69 402
10529.66 403
10530.63 402
10531.59 373
10532.56 398
10533.53 409
10534.50 378
10535.47 422
10536.44 406
10537.41 396
10538.38 426
10539.35 389
10540.32 401
10541.29 425
10542.26 444
10543.23 428
10544.20 439
10545.17 428
10546.14 426
10547.11 389
10548.08 427
10549.05 390
10550.02 424
10550.99 398
10551.96 391
10552.93 445
10553.90 420
10554.87 398
10555.84 424
10556.81 427
10557.78 415
10558.75 436
10559.72 412
10560.69 428
10561.66 447
10562.63 446
10563.60 471
10564.57 478
10565.54 521
10566.51 488
10567.48 507
10568.45 464
10569.42 421
10570.40 423
10571.37 398
10572.34 418
10573.31 427
10574.28 466
10575.25 399
10576.22 406
10577.19 431
10578.16 448
10579.14 434
10580.11 452
10581.08 436
10582.05 393
10583.02 358
10583.99 372
10584.96 444
10585.94 460
10586.91 365
10587.88 396
10588.85 432
10589.82 403
10590.79 409
10591.77 431
10592.74 461
10593.71 496
10594.68 419
10595.65 370
10596.63 362
10597.60 413
10598.57 469
10599.54 404
10600.52 458
10601.49 419
10602.46 453
10603.43 444
10604.41 437
10605.38 421
10606.35 460
10607.32 450
10608.30 403
10609.27 399
10610.24 417
10611.21 411
10612.19 415
10613.16 400
10614.13 411
10615.11 408
10616.08 442
10617.05 449
10618.02 384
10619.00 410
10619.97 412
10620.94 446
10621.92 421
10622.89 431
10623.86 406
10624.84 372
10625.81 435
10626.78 405
10627.76 390
10628.73 416
10629.71 478
10630.68 438
10631.65 416
10632.63 436
10633.60 454
10634.57 464
10635.55 445
10636.52 420
10637.50 456
10638.47 423
10639.44 438
10640.42 448
10641.39 512
10642.37 534
10643.34 527
10644.31 500
10645.29 515
10646.26 474
10647.24 442
10648.21 460
10649.19 447
10650.16 502
10651.14 463
10652.11 397
10653.09 450
10654.06 430
10655.04 396
10656.01 450
10656.98 422
10657.96 423
10658.93 419
10659.91 433
10660.88 438
10661.86 433
10662.84 439
10663.81 441
10664.79 452
10665.76 413
10666.74 395
10667.71 442
10668.69 430
10669.66 396
10670.64 413
10671.61 431
10672.59 404
10673.56 406
10674.54 389
10675.52 396
10676.49 384
10677.47 322
10678.44 422
10679.42 469
10680.40 385
10681.37 476
10682.35 485
10683.32 443
10684.30 392
10685.28 433
10686.25 439
10687.23 454
10688.20 495
10689.18 457
10690.16 435
10691.13 404
10692.11 423
10693.09 398
10694.06 412
10695.04 409
10696.02 398
10696.99 389
10697.97 379
10698.95 349
10699.92 387
10700.90 433
10701.88 425
10702.85 373
10703.83 375
10704.81 347
10705.79 318
10706.76 372
10707.74 405
10708.72 373
10709.70 401
10710.67 397
10711.65 382
10712.63 350
10713.60 385
10714.58 438
10715.56 386
10716.54 399
10717.52 400
10718.49 367
10719.47 381
10720.45 369
10721.43 383
10722.40 375
10723.38 366
10724.36 337
10725.34 388
10726.32 353
10727.29 370
10728.27 371
10729.25 408
10730.23 345
10731.21 396
10732.19 393
10733.16 379
10734.14 391
10735.12 378
10736.10 394
10737.08 395
10738.06 392
10739.03 378
10740.01 421
10740.99 359
10741.97 373
10742.95 358
10743.93 372
10744.91 350
10745.89 340
10746.87 348
10747.84 390
10748.82 429
10749.80 400
10750.78 368
10751.76 413
10752.74 434
10753.72 339
10754.70 346
10755.68 360
10756.66 389
10757.64 414
10758.62 374
10759.60 390
10760.58 389
10761.56 380
10762.54 323
10763.52 366
10764.50 383
10765.48 360
10766.45 365
10767.43 368
10768.41 407
10769.39 417
10770.38 367
10771.36 368
10772.34 384
10773.32 389
10774.30 416
10775.28 386
10776.26 347
10777.24 350
10778.22 425
10779.20 381
10780.18 381
10781.16 388
10782.14 371
10783.12 403
10784.10 394
10785.08 375
10786.06 399
10787.04 395
10788.02 389
10789.00 388
10789.99 409
10790.97 375
10791.95 329
10792.93 353
10793.91 371
10794.89 382
10795.87 352
10796.85 370
10797.84 346
10798.82 341
10799.80 353
10800.78 462
10801.76 389
10802.74 369
10803.72 354
10804.71 363
10805.69 378
10806.67 397
10807.65 406
10808.63 399
10809.61 338
10810.60 383
10811.58 368
10812.56 387
10813.54 373
10814.52 363
10815.51 377
10816.49 342
10817.47 340
10818.45 381
10819.44 434
10820.42 358
10821.40 381
10822.38 385
10823.37 398
10824.35 426
10825.33 412
10826.31 400
10827.30 351
10828.28 361
10829.26 415
10830.24 405
10831.23 399
10832.21 414
10833.19 409
10834.18 396
10835.16 385
10836.14 385
10837.13 374
10838.11 429
10839.09 427
10840.07 374
10841.06 375
10842.04 430
10843.02 412
10844.01 407
10844.99 372
10845.98 364
10846.96 443
10847.94 405
10848.93 403
10849.91 409
10850.89 362
10851.88 406
10852.86 398
10853.84 411
10854.83 392
10855.81 394
10856.80 357
10857.78 389
10858.77 397
10859.75 381
10860.73 379
10861.72 419
10862.70 415
10863.69 401
10864.67 380
10865.66 380
10866.64 429
10867.62 439
10868.61 398
10869.59 406
10870.58 410
10871.56 435
10872.55 439
10873.53 417
10874.52 433
10875.50 451
10876.49 448
10877.47 391
10878.46 398
10879.44 425
10880.43 406
10881.41 424
10882.40 385
10883.38 432
10884.37 420
10885.35 451
10886.34 446
10887.32 411
10888.31 409
10889.29 430
10890.28 416
10891.27 421
10892.25 477
10893.24 420
10894.22 429
10895.21 471
10896.19 421
10897.18 422
10898.17 446
10899.15 420
10900.14 495
10901.12 444
10902.11 445
10903.10 457
10904.08 481
10905.07 448
10906.05 473
10907.04 442
10908.03 452
10909.01 476
10910.00 450
10910.99 394
10911.97 425
10912.96 424
10913.95 453
10914.93 481
10915.92 455
10916.91 421
10917.89 481
10918.88 446
10919.87 479
10920.85 461
10921.84 422
10922.83 468
10923.81 466
10924.80 490
10925.79 496
10926.78 504
10927.76 466
10928.75 499
10929.74 531
10930.73 478
10931.71 472
10932.70 519
10933.69 442
10934.68 494
10935.66 460
10936.65 499
10937.64 513
10938.63 495
10939.61 506
10940.60 488
10941.59 492
10942.58 516
10943.57 535
10944.55 538
10945.54 557
10946.53 529
10947.52 505
10948.51 553
10949.49 608
10950.48 598
10951.47 584
10952.46 518
10953.45 579
10954.44 566
10955.42 590
10956.41 581
10957.40 564
10958.39 631
10959.38 699
10960.37 703
10961.36 736
10962.34 722
10963.33 726
10964.32 727
10965.31 682
10966.30 747
10967.29 687
10968.28 639
10969.27 585
10970.26 582
10971.25 654
10972.24 633
10973.22 564
10974.21 559
10975.20 615
10976.19 651
10977.18 663
10978.17 555
10979.16 571
10980.15 619
10981.14 618
10982.13 625
10983.12 626
10984.11 619
10985.10 597
10986.09 602
10987.08 611
10988.07 600
10989.06 655
10990.05 650
10991.04 674
10992.03 600
10993.02 622
10994.01 661
10995.00 679
10995.99 686
10996.98 681
10997.97 692
10998.96 802
10999.95 831
11000.94 901
11001.93 987
11002.92 969
11003.92 996
11004.91 1060
11005.90 1044
11006.89 990
11007.88 832
11008.87 827
11009.86 781
11010.85 721
11011.84 707
11012.83 683
11013.82 650
11014.82 632
11015.81 644
11016.80 537
11017.79 529
11018.78 549
11019.77 626
11020.76 584
11021.76 599
11022.75 548
11023.74 575
11024.73 533
11025.72 544
11026.71 549
11027.70 543
11028.70 526
11029.69 562
11030.68 519
11031.67 511
11032.66 530
11033.66 550
11034.65 578
11035.64 535
11036.63 547
11037.62 576
11038.62 499
11039.61 510
11040.60 499
11041.59 555
11042.59 553
11043.58 600
11044.57 538
11045.56 529
11046.56 531
11047.55 527
11048.54 518
11049.53 551
11050.53 468
11051.52 474
11052.51 521
11053.51 489
11054.50 471
11055.49 510
11056.49 541
11057.48 505
11058.47 515
11059.46 491
11060.46 469
11061.45 457
11062.44 479
11063.44 499
11064.43 532
11065.42 490
11066.42 516
11067.41 478
11068.41 481
11069.40 518
11070.39 465
11071.39 491
11072.38 479
11073.37 458
11074.37 474
11075.36 450
11076.36 491
11077.35 477
11078.34 499
11079.34 552
11080.33 525
11081.33 511
11082.32 545
11083.31 536
11084.31 527
11085.30 559
11086.30 493
11087.29 504
11088.29 529
11089.28 427
11090.28 436
11091.27 512
11092.27 456
11093.26 500
11094.25 549
11095.25 509
11096.24 549
11097.24 504
11098.23 493
11099.23 492
11100.22 466
11101.22 459
11102.21 463
11103.21 508
11104.20 456
11105.20 450
11106.20 398
11107.19 450
11108.19 453
11109.18 496
11110.18 484
11111.17 454
11112.17 459
11113.16 529
11114.16 492
11115.15 434
11116.15 440
11117.15 439
11118.14 466
11119.14 434
11120.13 448
11121.13 417
11122.13 428
11123.12 433
11124.12 441
11125.11 449
11126.11 452
11127.11 479
11128.10 506
11129.10 450
11130.10 427
11131.09 455
11132.09 482
11133.09 497
11134.08 464
11135.08 469
11136.07 473
11137.07 439
11138.07 431
11139.07 438
11140.06 471
11141.06 448
11142.06 446
11143.05 451
11144.05 470
11145.05 474
11146.04 481
11147.04 440
11148.04 437
11149.04 424
11150.03 412
11151.03 483
11152.03 448
11153.02 430
11154.02 464
11155.02 461
11156.02 491
11157.01 455
11158.01 435
11159.01 426
11160.01 409
11161.01 459
11162.00 455
11163.00 429
11164.00 413
11165.00 461
11165.99 426
11166.99 370
11167.99 389
11168.99 407
11169.99 374
11170.99 438
11171.98 413
11172.98 423
11173.98 433
11174.98 481
11175.98 425
11176.98 413
11177.97 465
11178.97 455
11179.97 421
11180.97 423
11181.97 367
11182.97 383
11183.97 418
11184.96 388
11185.96 402
11186.96 429
11187.96 397
11188.96 396
11189.96 376
11190.96 435
11191.96 417
11192.96 424
11193.96 439
11194.96 447
11195.96 412
11196.95 419
11197.95 393
11198.95 466
11199.95 426
11200.95 414
11201.95 408
11202.95 380
11203.95 385
11204.95 410
11205.95 402
11206.95 415
11207.95 455
11208.95 437
11209.95 400
11210.95 378
11211.95 395
11212.95 383
11213.95 443
11214.95 406
11215.95 394
11216.95 417
11217.95 471
11218.95 391
11219.95 399
11220.95 422
11221.95 406
11222.95 421
11223.95 417
11224.95 369
11225.96 394
11226.96 387
11227.96 419
11228.96 424
11229.96 384
11230.96 397
11231.96 413
11232.96 468
11233.96 418
11234.96 402
11235.96 455
11236.97 431
11237.97 410
11238.97 405
11239.97 384
11240.97 423
11241.97 404
11242.97 407
11243.98 407
11244.98 413
11245.98 402
11246.98 369
11247.98 403
11248.98 375
11249.98 455
11250.99 434
11251.99 409
11252.99 407
11253.99 400
11254.99 358
11256.00 432
11257.00 418
11258.00 371
11259.00 397
11260.00 381
11261.01 425
11262.01 412
11263.01 422
11264.01 476
11265.02 410
11266.02 449
11267.02 456
11268.02 390
11269.03 353
11270.03 380
11271.03 450
11272.03 394
11273.04 435
11274.04 393
11275.04 447
11276.05 435
11277.05 431
11278.05 388
11279.05 397
11280.06 408
11281.06 408
11282.06 451
11283.07 460
11284.07 468
11285.07 499
11286.08 470
11287.08 450
11288.08 450
11289.09 456
11290.09 430
11291.09 416
11292.10 396
11293.10 381
11294.11 464
11295.11 467
11296.11 415
11297.12 453
11298.12 444
11299.13 446
11300.13 439
11301.13 434
11302.14 456
11303.14 437
11304.15 443
11305.15 415
11306.15 389
11307.16 404
11308.16 508
11309.17 436
11310.17 382
11311.18 434
11312.18 451
11313.18 399
11314.19 449
11315.19 426
11316.20 466
11317.20 466
11318.21 490
11319.21 514
11320.22 473
11321.22 450
11322.23 449
11323.23 484
11324.24 422
11325.24 445
11326.25 479
11327.25 443
11328.26 406
11329.26 450
11330.27 411
11331.27 395
11332.28 456
11333.29 467
11334.29 421
11335.30 490
11336.30 507
11337.31 427
11338.31 395
11339.32 401
11340.33 450
11341.33 445
11342.34 504
11343.34 535
11344.35 537
11345.35 464
11346.36 510
11347.37 481
11348.37 435
11349.38 484
11350.39 439
11351.39 498
11352.40 533
11353.40 450
11354.41 445
11355.42 489
11356.42 447
11357.43 485
11358.44 465
11359.44 468
11360.45 490
11361.46 408
11362.46 481
11363.47 448
11364.48 471
11365.48 481
11366.49 482
11367.50 487
11368.50 502
11369.51 489
11370.52 485
11371.53 459
11372.53 481
11373.54 448
11374.55 448
11375.56 440
11376.56 471
11377.57 435
11378.58 499
11379.59 515
11380.59 482
11381.60 472
11382.61 503
11383.62 478
11384.62 491
11385.63 521
11386.64 472
11387.65 514
11388.65 453
11389.66 513
11390.67 531
11391.68 453
11392.69 498
11393.69 478
11394.70 478
11395.71 436
11396.72 549
11397.73 521
11398.74 516
11399.74 552
11400.75 485
11401.76 540
11402.77 524
11403.78 492
11404.79 504
11405.80 523
11406.80 462
11407.81 442
11408.82 464
11409.83 520
11410.84 509
11411.85 506
11412.86 583
11413.87 533
11414.88 489
11415.89 497
11416.89 517
11417.90 513
11418.91 569
11419.92 575
11420.93 523
11421.94 527
11422.95 549
11423.96 519
11424.97 556
11425.98 568
11426.99 594
11428.00 516
11429.01 532
11430.02 519
11431.03 517
11432.04 491
11433.05 542
11434.06 524
11435.07 522
11436.08 576
11437.09 548
11438.10 554
11439.11 527
11440.12 549
11441.13 585
11442.14 567
11443.15 527
11444.16 529
11445.17 579
11446.18 556
11447.19 564
11448.20 538
11449.21 565
11450.22 539
11451.23 571
11452.24 607
11453.25 599
11454.27 563
11455.28 569
11456.29 554
11457.30 570
11458.31 581
11459.32 614
11460.33 637
11461.34 599
11462.35 642
11463.36 612
11464.38 604
11465.39 630
11466.40 635
11467.41 627
11468.42 683
11469.43 627
11470.44 649
11471.46 620
11472.47 670
11473.48 634
11474.49 618
11475.50 643
11476.52 632
11477.53 601
11478.54 626
11479.55 668
11480.56 657
11481.57 676
11482.59 686
11483.60 649
11484.61 709
11485.62 711
11486.64 701
11487.65 717
11488.66 742
11489.67 731
11490.69 765
11491.70 711
11492.71 697
11493.72 691
11494.74 698
11495.75 727
11496.76 730
11497.77 777
11498.79 791
11499.80 765
11500.81 745
11501.83 792
11502.84 792
11503.85 822
11504.86 827
11505.88 811
11506.89 800
11507.90 829
11508.92 813
11509.93 900
11510.94 882
11511.96 828
11512.97 823
11513.98 838
11515.00 818
11516.01 871
11517.02 837
11518.04 874
11519.05 893
11520.07 918
11521.08 966
11522.09 951
11523.11 983
11524.12 997
11525.13 1034
11526.15 1063
11527.16 1065
11528.18 1051
11529.19 1128
11530.21 1135
11531.22 1193
11532.23 1184
11533.25 1163
11534.26 1169
11535.28 1186
11536.29 1203
11537.31 1251
11538.32 1252
11539.34 1338
11540.35 1405
11541.36 1523
11542.38 1579
11543.39 1865
11544.41 2156
11545.42 2352
11546.44 2610
11547.45 2855
11548.47 3196
11549.48 3473
11550.50 3370
11551.51 3223
11552.53 3042
11553.54 2777
11554.56 2515
11555.57 2162
11556.59 2042
11557.61 1757
11558.62 1644
11559.64 1582
11560.65 1492
11561.67 1497
11562.68 1379
11563.70 1376
11564.71 1327
11565.73 1357
11566.75 1351
11567.76 1307
11568.78 1248
11569.79 1251
11570.81 1266
11571.83 1266
11572.84 1296
11573.86 1272
11574.87 1239
11575.89 1267
11576.91 1310
11577.92 1255
11578.94 1233
11579.96 1201
11580.97 1298
11581.99 1205
11583.00 1181
11584.02 1263
11585.04 1283
11586.05 1389
11587.07 1465
11588.09 1438
11589.10 1441
11590.12 1421
11591.14 1409
11592.16 1443
11593.17 1466
11594.19 1387
11595.21 1332
11596.22 1310
11597.24 1308
11598.26 1341
11599.28 1454
11600.29 1414
11601.31 1556
11602.33 1681
11603.34 1710
11604.36 1885
11605.38 2089
11606.40 2304
11607.41 2370
11608.43 2418
11609.45 2301
11610.47 2250
11611.49 2061
11612.50 1937
11613.52 1812
11614.54 1587
11615.56 1551
11616.58 1486
11617.59 1311
11618.61 1329
11619.63 1258
11620.65 1214
11621.67 1235
11622.68 1328
11623.70 1266
11624.72 1215
11625.74 1328
11626.76 1320
11627.78 1236
11628.79 1215
11629.81 1210
11630.83 1259
11631.85 1231
11632.87 1131
11633.89 1161
11634.91 1103
11635.93 1179
11636.94 1120
11637.96 1057
11638.98 1183
11640.00 1104
11641.02 1019
11642.04 1090
11643.06 1131
11644.08 1113
11645.10 1033
11646.12 1065
11647.14 1105
11648.16 1090
11649.17 1028
11650.19 1110
11651.21 1119
11652.23 975
11653.25 963
11654.27 995
11655.29 901
11656.31 937
11657.33 966
11658.35 949
11659.37 893
11660.39 874
11661.41 920
11662.43 960
11663.45 922
11664.47 879
11665.49 841
11666.51 842
11667.53 887
11668.55 854
11669.57 834
11670.59 830
11671.61 851
11672.63 836
11673.65 883
11674.67 820
11675.70 844
11676.72 785
11677.74 828
11678.76 810
11679.78 820
11680.80 830
11681.82 869
11682.84 930
11683.86 840
11684.88 835
11685.90 889
11686.92 850
11687.95 813
11688.97 794
11689.99 824
11691.01 836
11692.03 856
11693.05 870
11694.07 812
11695.10 841
11696.12 872
11697.14 772
11698.16 724
11699.18 833
11700.20 837
11701.22 777
11702.25 816
11703.27 861
11704.29 819
11705.31 752
11706.33 797
11707.36 783
11708.38 750
11709.40 702
11710.42 721
11711.44 751
11712.47 726
11713.49 710
11714.51 733
11715.53 742
11716.56 691
11717.58 746
11718.60 767
11719.62 702
11720.65 708
11721.67 662
11722.69 683
11723.71 697
11724.74 697
11725.76 727
11726.78 675
11727.80 705
11728.83 644
11729.85 653
11730.87 637
11731.90 632
11732.92 591
11733.94 609
11734.97 677
11735.99 595
11737.01 620
11738.04 670
11739.06 702
11740.08 696
11741.11 615
11742.13 600
11743.15 554
11744.18 556
11745.20 591
11746.22 571
11747.25 603
11748.27 621
11749.30 559
11750.32 547
11751.34 575
11752.37 582
11753.39 547
11754.42 580
11755.44 608
11756.46 557
11757.49 605
11758.51 620
11759.54 602
11760.56 560
11761.58 580
11762.61 563
11763.63 607
11764.66 576
11765.68 546
11766.71 575
11767.73 554
11768.76 509
11769.78 538
11770.81 536
11771.83 572
11772.86 564
11773.88 562
11774.91 529
11775.93 508
11776.96 524
11777.98 569
11779.01 527
11780.03 541
11781.06 507
11782.08 519
11783.11 576
11784.13 524
11785.16 492
11786.18 514
11787.21 500
11788.23 566
11789.26 539
11790.28 534
11791.31 526
11792.34 541
11793.36 514
11794.39 510
11795.41 537
11796.44 508
11797.47 528
11798.49 531
11799.52 514
11800.54 515
11801.57 490
11802.60 500
11803.62 480
11804.65 510
11805.67 465
11806.70 487
11807.73 504
11808.75 451
11809.78 514
11810.81 507
11811.83 521
11812.86 444
11813.89 466
11814.91 478
11815.94 507
11816.97 476
11817.99 480
11819.02 484
11820.05 451
11821.07 420
11822.10 510
11823.13 524
11824.16 499
11825.18 480
11826.21 515
11827.24 467
11828.26 511
11829.29 496
11830.32 491
11831.35 470
11832.37 492
11833.40 512
11834.43 506
11835.46 498
11836.48 496
11837.51 498
11838.54 478
11839.57 482
11840.59 464
11841.62 494
11842.65 478
11843.68 475
11844.71 490
11845.73 448
11846.76 462
11847.79 441
11848.82 442
11849.85 490
11850.88 456
11851.90 425
11852.93 438
11853.96 401
11854.99 437
11856.02 467
11857.05 466
11858.07 448
11859.10 438
11860.13 435
11861.16 451
11862.19 429
11863.22 478
11864.25 481
11865.28 440
11866.30 450
11867.33 464
11868.36 446
11869.39 451
11870.42 415
11871.45 460
11872.48 451
11873.51 438
11874.54 458
11875.57 490
11876.60 456
11877.63 441
11878.65 459
11879.68 481
11880.71 503
11881.74 479
11882.77 569
11883.80 516
11884.83 420
11885.86 452
11886.89 426
11887.92 435
11888.95 410
11889.98 449
11891.01 477
11892.04 491
11893.07 455
11894.10 410
11895.13 498
11896.16 488
11897.19 474
11898.22 479
11899.25 497
11900.28 519
11901.31 509
11902.34 536
11903.38 502
11904.41 484
11905.44 529
11906.47 529
11907.50 494
11908.53 550
11909.56 524
11910.59 485
11911.62 443
11912.65 465
11913.68 495
11914.71 479
11915.75 488
11916.78 412
11917.81 448
11918.84 466
11919.87 498
11920.90 512
11921.93 465
11922.96 521
11924.00 490
11925.03 504
11926.06 471
11927.09 467
11928.12 472
11929.15 498
11930.18 483
11931.22 541
11932.25 578
11933.28 627
11934.31 630
11935.34 657
11936.38 655
11937.41 595
11938.44 657
11939.47 644
11940.50 595
11941.54 561
11942.57 556
11943.60 529
11944.63 504
11945.67 505
11946.70 479
11947.73 497
11948.76 474
11949.80 500
11950.83 523
11951.86 472
11952.89 446
11953.93 466
11954.96 488
11955.99 468
11957.02 443
11958.06 455
11959.09 434
11960.12 524
11961.16 505
11962.19 474
11963.22 507
11964.26 517
11965.29 474
11966.32 459
11967.36 505
11968.39 485
11969.42 467
11970.46 529
11971.49 506
11972.52 452
11973.56 472
11974.59 451
11975.62 415
11976.66 466
11977.69 507
11978.73 511
11979.76 446
11980.79 494
11981.83 503
11982.86 460
11983.89 415
11984.93 440
11985.96 461
11987.00 455
11988.03 440
11989.07 466
11990.10 440
11991.13 426
11992.17 451
11993.20 424
11994.24 479
11995.27 428
11996.31 477
11997.34 471
11998.38 454
11999.41 524
12000.45 490
12001.48 446
12002.51 483
12003.55 484
12004.58 477
12005.62 486
12006.65 492
12007.69 468
12008.72 452
12009.76 462
12010.80 445
12011.83 478
12012.87 504
12013.90 470
12014.94 516
12015.97 470
12017.01 538
12018.04 543
12019.08 482
12020.11 496
12021.15 470
12022.19 477
12023.22 546
12024.26 518
12025.29 480
12026.33 457
12027.36 471
12028.40 493
12029.44 486
12030.47 460
12031.51 514
12032.54 533
12033.58 493
12034.62 523
12035.65 552
12036.69 548
12037.73 566
12038.76 526
12039.80 504
12040.84 504
12041.87 472
12042.91 499
12043.94 511
12044.98 550
12046.02 506
12047.06 495
12048.09 512
12049.13 513
12050.17 487
12051.20 513
12052.24 545
12053.28 486
12054.31 479
12055.35 488
12056.39 527
12057.43 499
12058.46 494
12059.50 520
12060.54 536
12061.57 495
12062.61 474
12063.65 474
12064.69 521
12065.72 518
12066.76 527
12067.80 437
12068.84 421
12069.88 472
12070.91 532
12071.95 499
12072.99 446
12074.03 537
12075.06 517
12076.10 512
12077.14 500
12078.18 504
12079.22 511
12080.26 518
12081.29 483
12082.33 434
12083.37 482
12084.41 471
12085.45 512
12086.49 494
12087.52 498
12088.56 528
12089.60 527
12090.64 502
12091.68 518
12092.72 536
12093.76 483
12094.79 520
12095.83 530
12096.87 525
12097.91 540
12098.95 498
12099.99 485
12101.03 506
12102.07 494
12103.11 548
12104.15 556
12105.19 496
12106.22 561
12107.26 584
12108.30 548
12109.34 564
12110.38 524
12111.42 527
12112.46 553
12113.50 540
12114.54 526
12115.58 504
12116.62 463
12117.66 463
12118.70 455
12119.74 460
12120.78 515
12121.82 499
12122.86 457
12123.90 498
12124.94 417
12125.98 403
12127.02 394
12128.06 458
12129.10 428
12130.14 419
12131.18 451
12132.22 463
12133.26 414
12134.30 446
12135.34 420
12136.38 449
12137.42 479
12138.47 452
12139.51 417
12140.55 458
12141.59 451
12142.63 449
12143.67 472
12144.71 436
12145.75 437
12146.79 435
12147.83 470
12148.87 453
12149.92 420
12150.96 391
12152.00 426
12153.04 448
12154.08 400
12155.12 497
12156.16 457
12157.21 396
12158.25 412
12159.29 406
12160.33 466
12161.37 438
12162.41 425
12163.46 429
12164.50 422
12165.54 449
12166.58 436
12167.62 424
12168.67 405
12169.71 412
12170.75 403
12171.79 399
12172.83 418
12173.88 433
12174.92 414
12175.96 410
12177.00 476
12178.05 400
12179.09 380
12180.13 355
12181.17 386
12182.22 341
12183.26 384
12184.30 374
12185.34 405
12186.39 432
12187.43 400
12188.47 400
12189.51 413
12190.56 377
12191.60 366
12192.64 376
12193.69 382
12194.73 387
12195.77 426
12196.82 423
12197.86 426
12198.90 425
12199.95 410
12200.99 400
12202.03 389
12203.08 393
12204.12 326
12205.16 408
12206.21 453
12207.25 390
12208.29 364
12209.34 384
12210.38 399
12211.43 413
12212.47 406
12213.51 436
12214.56 407
12215.60 455
12216.65 405
12217.69 377
12218.73 368
12219.78 389
12220.82 378
12221.87 408
12222.91 396
12223.96 397
12225.00 414
12226.04 386
12227.09 391
12228.13 410
12229.18 380
12230.22 385
12231.27 398
12232.31 374
12233.36 399
12234.40 398
12235.45 409
12236.49 428
12237.54 386
12238.58 370
12239.63 395
12240.67 390
12241.72 379
12242.76 401
12243.81 383
12244.85 413
12245.90 412
12246.94 406
12247.99 431
12249.03 391
12250.08 376
12251.12 374
12252.17 405
12253.22 406
12254.26 344
12255.31 417
12256.35 455
12257.40 367
12258.44 381
12259.49 420
12260.54 357
12261.58 356
12262.63 374
12263.67 369
12264.72 396
12265.77 388
12266.81 389
12267.86 378
12268.91 340
12269.95 390
12271.00 406
12272.04 361
12273.09 380
12274.14 359
12275.18 349
12276.23 372
12277.28 349
12278.32 330
12279.37 357
12280.42 372
12281.46 340
12282.51 336
12283.56 357
12284.61 384
12285.65 380
12286.70 376
12287.75 352
12288.79 349
12289.84 348
12290.89 325
12291.94 327
12292.98 338
12294.03 353
12295.08 376
12296.13 388
12297.17 331
12298.22 303
12299.27 301
12300.32 341
12301.36 358
12302.41 318
12303.46 329
12304.51 351
12305.55 326
12306.60 319
12307.65 357
12308.70 375
12309.75 393
12310.79 354
12311.84 391
12312.89 338
12313.94 333
12314.99 391
12316.04 335
12317.08 332
12318.13 344
12319.18 397
12320.23 387
12321.28 377
12322.33 295
12323.37 335
12324.42 324
12325.47 335
12326.52 342
12327.57 374
12328.62 365
12329.67 333
12330.72 317
12331.77 318
12332.81 387
12333.86 369
12334.91 357
12335.96 340
12337.01 354
12338.06 322
12339.11 354
12340.16 321
12341.21 334
12342.26 362
12343.31 381
12344.36 317
12345.41 326
12346.46 279
12347.51 335
12348.56 387
12349.61 356
12350.65 320
12351.70 330
12352.75 304
12353.80 344
12354.85 360
12355.90 367
12356.95 348
12358.00 362
12359.05 356
12360.11 353
12361.16 400
12362.21 351
12363.26 332
12364.31 370
12365.36 364
12366.41 331
12367.46 315
12368.51 332
12369.56 316
12370.61 324
12371.66 342
12372.71 360
12373.76 366
12374.81 356
12375.86 346
12376.91 354
12377.97 311
12379.02 336
12380.07 375
12381.12 365
12382.17 348
12383.22 354
12384.27 340
12385.32 294
12386.37 374
12387.43 323
12388.48 331
12389.53 379
12390.58 372
12391.63 372
12392.68 339
12393.74 295
12394.79 263
12395.84 338
12396.89 326
12397.94 355
12398.99 344
12400.05 339
12401.10 367
12402.15 360
12403.20 311
12404.25 309
12405.31 353
12406.36 326
12407.41 307
12408.46 330
12409.51 346
12410.57 342
12411.62 309
12412.67 337
12413.72 314
12414.78 340
12415.83 328
12416.88 336
12417.93 339
12418.99 321
12420.04 355
12421.09 333
12422.15 308
12423.20 287
12424.25 312
12425.30 332
12426.36 331
12427.41 389
12428.46 331
12429.52 368
12430.57 329
12431.62 314
12432.68 291
12433.73 278
12434.78 329
12435.84 367
12436.89 344
12437.94 315
12439.00 354
12440.05 306
12441.10 324
12442.16 350
12443.21 355
12444.27 307
12445.32 303
12446.37 346
12447.43 346
12448.48 332
12449.54 325
12450.59 377
12451.64 343
12452.70 367
12453.75 359
12454.81 331
12455.86 310
12456.91 326
12457.97 293
12459.02 359
12460.08 351
12461.13 335
12462.19 320
12463.24 310
12464.30 291
12465.35 354
12466.41 334
12467.46 324
12468.52 359
12469.57 321
12470.63 349
12471.68 330
12472.73 293
12473.79 301
12474.85 326
12475.90 357
12476.96 336
12478.01 316
12479.07 364
12480.12 359
12481.18 353
12482.23 342
12483.29 341
12484.34 308
12485.40 323
12486.45 323
12487.51 318
12488.57 320
12489.62 366
12490.68 403
12491.73 334
12492.79 338
12493.84 320
12494.90 332
12495.96 348
12497.01 365
12498.07 345
12499.12 364
12500.18 370
12501.24 356
12502.29 356
12503.35 371
12504.41 337
12505.46 348
12506.52 319
12507.57 351
12508.63 389
12509.69 349
12510.74 342
12511.80 376
12512.86 376
12513.91 386
12514.97 393
12516.03 339
12517.08 335
12518.14 412
12519.20 432
12520.26 436
12521.31 431
12522.37 436
12523.43 498
12524.48 462
12525.54 483
12526.60 518
12527.66 502
12528.71 582
12529.77 477
12530.83 530
12531.89 492
12532.94 507
12534.00 456
12535.06 405
12536.12 407
12537.17 448
12538.23 390
12539.29 400
12540.35 417
12541.41 385
12542.46 327
12543.52 395
12544.58 431
12545.64 431
12546.70 397
12547.75 411
12548.81 360
12549.87 364
12550.93 340
12551.99 363
12553.05 361
12554.10 384
12555.16 378
12556.22 395
12557.28 339
12558.34 379
12559.40 368
12560.46 373
12561.51 341
12562.57 404
12563.63 401
12564.69 403
12565.75 386
12566.81 320
12567.87 315
12568.93 370
12569.99 374
12571.04 368
12572.10 330
12573.16 330
12574.22 349
12575.28 298
12576.34 340
12577.40 333
12578.46 364
12579.52 378
12580.58 335
12581.64 332
12582.70 323
12583.76 317
12584.82 350
12585.88 371
12586.94 365
12588.00 369
12589.06 379
12590.12 357
12591.18 383
12592.24 388
12593.30 401
12594.36 397
12595.42 403
12596.48 391
12597.54 364
12598.60 376
12599.66 430
12600.72 445
12601.78 428
12602.84 461
12603.90 507
12604.96 508
12606.02 508
12607.08 536
12608.14 542
12609.20 578
12610.27 558
12611.33 516
12612.39 493
12613.45 520
12614.51 475
12615.57 452
12616.63 459
12617.69 475
12618.75 432
12619.81 422
12620.88 406
12621.94 392
12623.00 395
12624.06 389
12625.12 407
12626.18 384
12627.24 405
12628.31 408
12629.37 393
12630.43 398
12631.49 384
12632.55 383
12633.61 373
12634.68 395
12635.74 351
12636.80 438
12637.86 444
12638.92 378
12639.99 351
12641.05 323
12642.11 350
12643.17 367
12644.23 373
12645.30 336
12646.36 386
12647.42 368
12648.48 408
12649.55 351
12650.61 405
12651.67 412
12652.73 398
12653.80 424
12654.86 379
12655.92 337
12656.99 328
12658.05 352
12659.11 349
12660.17 308
12661.24 353
12662.30 377
12663.36 344
12664.43 330
12665.49 303
12666.55 364
12667.62 420
12668.68 373
12669.74 316
12670.81 383
12671.87 334
12672.93 355
12674.00 363
12675.06 395
12676.12 334
12677.19 297
12678.25 350
12679.31 362
12680.38 354
12681.44 395
12682.51 439
12683.57 408
12684.63 418
12685.70 375
12686.76 372
12687.83 448
12688.89 424
12689.95 370
12691.02 355
12692.08 420
12693.15 416
12694.21 422
12695.28 380
12696.34 392
12697.40 366
12698.47 390
12699.53 377
12700.60 381
12701.66 372
12702.73 370
12703.79 387
12704.86 409
12705.92 347
12706.99 354
12708.05 376
12709.12 409
12710.18 377
12711.25 356
12712.31 342
12713.38 356
12714.44 343
12715.51 321
12716.57 342
12717.64 351
12718.70 312
12719.77 397
12720.83 361
12721.90 347
12722.97 351
12724.03 387
12725.10 398
12726.16 342
12727.23 351
12728.29 384
12729.36 346
12730.43 353
12731.49 325
12732.56 357
12733.62 336
12734.69 334
12735.76 348
12736.82 337
12737.89 307
12738.95 371
12740.02 363
12741.09 336
12742.15 373
12743.22 370
12744.29 367
12745.35 343
12746.42 366
12747.49 364
12748.55 365
12749.62 324
12750.69 309
12751.75 312
12752.82 296
12753.89 337
12754.95 308
12756.02 328
12757.09 358
12758.15 338
12759.22 280
12760.29 335
12761.36 348
12762.42 390
12763.49 337
12764.56 317
12765.62 341
12766.69 313
12767.76 329
12768.83 308
12769.89 320
12770.96 333
12772.03 319
12773.10 350
12774.17 306
12775.23 331
12776.30 299
12777.37 321
12778.44 350
12779.50 322
12780.57 313
12781.64 355
12782.71 315
12783.78 290
12784.84 301
12785.91 279
12786.98 284
12788.05 308
12789.12 313
12790.19 301
12791.25 341
12792.32 324
12793.39 299
12794.46 314
12795.53 289
12796.60 335
12797.67 346
12798.73 320
12799.80 342
12800.87 328
12801.94 305
12803.01 342
12804.08 311
12805.15 306
12806.22 301
12807.29 305
12808.36 295
12809.42 356
12810.49 313
12811.56 331
12812.63 317
12813.70 305
12814.77 297
12815.84 295
12816.91 334
12817.98 305
12819.05 316
12820.12 301
12821.19 301
12822.26 301
12823.33 356
12824.40 339
12825.47 277
12826.54 271
12827.61 292
12828.68 302
12829.75 276
12830.82 266
12831.89 292
12832.96 324
12834.03 314
12835.10 318
12836.17 320
12837.24 308
12838.31 287
12839.38 261
12840.45 294
12841.52 269
12842.59 300
12843.66 269
12844.73 257
12845.80 323
12846.87 329
12847.95 294
12849.02 247
12850.09 287
12851.16 293
12852.23 273
12853.30 312
12854.37 322
12855.44 303
12856.51 286
12857.58 275
12858.66 300
12859.73 303
12860.80 291
12861.87 262
12862.94 269
12864.01 291
12865.08 292
12866.16 281
12867.23 299
12868.30 277
12869.37 283
12870.44 297
12871.51 286
12872.59 265
12873.66 250
12874.73 292
12875.80 267
12876.87 270
12877.95 295
12879.02 256
12880.09 260
12881.16 260
12882.23 273
12883.31 311
12884.38 303
12885.45 288
12886.52 267
12887.60 277
12888.67 301
12889.74 274
12890.81 306
12891.89 284
12892.96 259
12894.03 280
12895.11 302
12896.18 278
12897.25 248
12898.32 245
12899.40 289
12900.47 250
12901.54 276
12902.62 273
12903.69 259
12904.76 285
12905.84 262
12906.91 268
12907.98 288
12909.06 292
12910.13 282
12911.20 281
12912.28 250
12913.35 263
12914.42 275
12915.50 264
12916.57 271
12917.64 284
12918.72 280
12919.79 237
12920.87 274
12921.94 314
12923.01 287
12924.09 275
12925.16 270
12926.24 276
12927.31 273
12928.38 287
12929.46 295
12930.53 303
12931.61 298
12932.68 284
12933.76 277
12934.83 251
12935.90 247
12936.98 250
12938.05 251
12939.13 287
12940.20 267
12941.28 270
12942.35 285
12943.43 290
12944.50 253
12945.58 229
12946.65 261
12947.73 306
12948.80 273
12949.88 255
12950.95 282
12952.03 270
12953.10 296
12954.18 268
12955.25 238
12956.33 215
12957.40 277
12958.48 296
12959.55 277
12960.63 251
12961.70 258
12962.78 268
12963.86 257
12964.93 280
12966.01 282
12967.08 280
12968.16 260
12969.24 275
12970.31 265
12971.39 266
12972.46 217
12973.54 235
12974.62 246
12975.69 263
12976.77 299
12977.84 305
12978.92 278
12980.00 266
12981.07 255
12982.15 292
12983.23 286
12984.30 286
12985.38 262
12986.46 248
12987.53 262
12988.61 296
12989.69 261
12990.76 258
12991.84 258
12992.92 229
12993.99 260
12995.07 267
12996.15 235
12997.22 261
12998.30 258
12999.38 289
13000.45 270
13001.53 287
13002.61 270
13003.69 289
13004.76 286
13005.84 292
13006.92 246
13008.00 236
13009.07 270
13010.15 272
13011.23 256
13012.31 262
13013.38 265
13014.46 288
13015.54 260
13016.62 244
13017.70 238
13018.77 270
13019.85 262
13020.93 258
13022.01 270
13023.09 260
13024.16 253
13025.24 247
13026.32 282
13027.40 304
13028.48 269
13029.56 272
13030.63 307
13031.71 273
13032.79 266
13033.87 290
13034.95 279
13036.03 289
13037.11 287
13038.18 280
13039.26 268
13040.34 257
13041.42 258
13042.50 288
13043.58 298
13044.66 310
13045.74 268
13046.82 243
13047.89 232
13048.97 219
13050.05 264
13051.13 259
13052.21 263
13053.29 239
13054.37 295
13055.45 282
13056.53 280
13057.61 290
13058.69 274
13059.77 270
13060.85 270
13061.93 286
13063.01 256
13064.09 277
13065.17 285
13066.25 273
13067.33 211
13068.41 247
13069.49 271
13070.57 282
13071.65 259
13072.73 234
13073.81 233
13074.89 293
13075.97 288
13077.05 264
13078.13 255
13079.21 277
13080.29 259
13081.37 240
13082.45 210
13083.53 274
13084.61 291
13085.69 283
13086.77 259
13087.85 252
13088.94 270
13090.02 283
13091.10 300
13092.18 250
13093.26 230
13094.34 266
13095.42 264
13096.50 246
13097.58 249
13098.66 277
13099.75 333
13100.83 266
13101.91 255
13102.99 297
13104.07 285
13105.15 296
13106.23 262
13107.32 259
13108.40 249
13109.48 282
13110.56 284
13111.64 241
13112.72 242
13113.81 260
13114.89 243
13115.97 254
13117.05 213
13118.13 270
13119.22 298
13120.30 281
13121.38 236
13122.46 252
13123.55 265
13124.63 226
13125.71 236
13126.79 237
13127.88 254
13128.96 239
13130.04 261
13131.12 245
13132.21 221
13133.29 228
13134.37 229
13135.45 263
13136.54 267
13137.62 282
13138.70 274
13139.79 255
13140.87 275
13141.95 306
13143.03 290
13144.12 284
13145.20 290
13146.28 276
13147.37 269
13148.45 263
13149.53 253
13150.62 262
13151.70 243
13152.78 236
13153.87 263
13154.95 259
13156.03 273
13157.12 240
13158.20 252
13159.29 253
13160.37 261
13161.45 279
13162.54 244
13163.62 255
13164.71 273
13165.79 242
13166.87 278
13167.96 317
13169.04 284
13170.13 257
13171.21 261
13172.29 243
13173.38 247
13174.46 265
13175.55 245
13176.63 296
13177.72 295
13178.80 269
13179.89 284
13180.97 293
13182.06 284
13183.14 251
13184.22 248
13185.31 248
13186.39 265
13187.48 260
13188.56 254
13189.65 258
13190.73 262
13191.82 242
13192.90 230
13193.99 233
13195.07 254
13196.16 253
13197.25 299
13198.33 265
13199.42 295
13200.50 306
13201.59 299
13202.67 260
13203.76 248
13204.84 258
13205.93 248
13207.02 260
13208.10 280
13209.19 281
13210.27 279
13211.36 264
13212.44 273
13213.53 294
13214.62 269
13215.70 306
13216.79 273
13217.88 210
13218.96 273
13220.05 278
13221.13 252
13222.22 239
13223.31 232
13224.39 276
13225.48 250
13226.57 244
13227.65 228
13228.74 238
13229.83 253
13230.91 255
13232.00 251
13233.09 227
13234.17 229
13235.26 231
13236.35 232
13237.43 262
13238.52 225
13239.61 237
13240.70 246
13241.78 242
13242.87 212
13243.96 224
13245.04 249
13246.13 227
13247.22 236
13248.31 251
13249.39 286
13250.48 261
13251.57 265
13252.66 275
13253.74 269
13254.83 245
13255.92 264
13257.01 230
13258.10 286
13259.18 288
13260.27 294
13261.36 224
13262.45 259
13263.54 250
13264.62 289
13265.71 291
13266.80 253
13267.89 220
13268.98 238
13270.06 221
13271.15 237
13272.24 274
13273.33 266
13274.42 233
13275.51 242
13276.60 270
13277.68 253
13278.77 203
13279.86 212
13280.95 237
13282.04 267
13283.13 286
13284.22 281
13285.31 290
13286.39 250
13287.48 261
13288.57 276
13289.66 256
13290.75 251
13291.84 222
13292.93 259
13294.02 296
13295.11 270
13296.20 240
13297.29 287
13298.38 285
13299.47 227
13300.56 229
13301.65 253
13302.73 274
13303.82 260
13304.91 288
13306.00 275
13307.09 251
13308.18 260
13309.27 271
13310.36 284
13311.45 259
13312.54 272
13313.63 291
13314.72 275
13315.81 270
13316.90 310
13318.00 279
13319.09 291
13320.18 289
13321.27 285
13322.36 302
13323.45 311
13324.54 278
13325.63 271
13326.72 291
13327.81 261
13328.90 264
13329.99 270
13331.08 269
13332.17 261
13333.26 280
13334.35 247
13335.45 276
13336.54 256
13337.63 274
13338.72 299
13339.81 292
13340.90 292
13341.99 262
13343.08 249
13344.18 250
13345.27 292
13346.36 294
13347.45 275
13348.54 314
13349.63 293
13350.72 294
13351.82 282
13352.91 278
13354.00 274
13355.09 271
13356.18 273
13357.28 288
13358.37 269
13359.46 237
13360.55 283
13361.64 263
13362.74 269
13363.83 274
13364.92 295
13366.01 305
13367.10 248
13368.20 291
13369.29 283
13370.38 277
13371.47 301
13372.57 287
13373.66 274
13374.75 306
13375.84 290
13376.94 275
13378.03 307
13379.12 330
13380.22 262
13381.31 281
13382.40 274
13383.49 295
13384.59 307
13385.68 259
13386.77 285
13387.87 273
13388.96 287
13390.05 277
13391.15 257
13392.24 261
13393.33 318
13394.43 309
13395.52 261
13396.61 272
13397.71 299
13398.80 295
13399.90 275
13400.99 274
13402.08 280
13403.18 276
13404.27 288
13405.36 308
13406.46 278
13407.55 288
13408.65 289
13409.74 255
13410.83 227
13411.93 231
13413.02 255
13414.12 258
13415.21 307
13416.31 251
13417.40 270
13418.49 251
13419.59 267
13420.68 268
13421.78 263
13422.87 299
13423.97 295
13425.06 267
13426.16 262
13427.25 252
13428.35 252
13429.44 265
13430.54 274
13431.63 265
13432.73 231
13433.82 266
13434.92 283
13436.01 248
13437.11 245
13438.20 254
13439.30 279
13440.39 267
13441.49 278
13442.58 277
13443.68 262
13444.77 217
13445.87 267
13446.96 290
13448.06 262
13449.16 272
13450.25 270
13451.35 281
13452.44 277
13453.54 278
13454.64 251
13455.73 287
13456.83 292
13457.92 261
13459.02 302
13460.12 289
13461.21 340
13462.31 302
13463.40 293
13464.50 294
13465.60 298
13466.69 329
13467.79 296
13468.89 289
13469.98 283
13471.08 270
13472.18 271
13473.27 292
13474.37 293
13475.47 273
13476.56 300
13477.66 311
13478.76 301
13479.85 329
13480.95 265
13482.05 283
13483.14 279
13484.24 280
13485.34 309
13486.44 295
13487.53 308
13488.63 296
13489.73 278
13490.83 255
13491.92 282
13493.02 272
13494.12 291
13495.21 303
13496.31 320
13497.41 316
13498.51 302
13499.61 325
13500.70 328
13501.80 322
13502.90 368
13504.00 354
13505.10 335
13506.19 313
13507.29 317
13508.39 374
13509.49 329
13510.59 321
13511.68 333
13512.78 311
13513.88 307
13514.98 283
13516.08 295
13517.18 300
13518.27 296
13519.37 309
13520.47 323
13521.57 275
13522.67 307
13523.77 280
13524.87 313
13525.96 308
13527.06 288
13528.16 326
13529.26 278
13530.36 276
13531.46 302
13532.56 289
13533.66 274
13534.76 274
13535.86 264
13536.96 282
13538.05 255
13539.15 252
13540.25 235
13541.35 278
13542.45 286
13543.55 288
13544.65 250
13545.75 247
13546.85 296
13547.95 271
13549.05 250
13550.15 255
13551.25 273
13552.35 308
13553.45 287
13554.55 248
13555.65 240
13556.75 255
13557.85 302
13558.95 272
13560.05 256
13561.15 253
13562.25 247
13563.35 277
13564.45 289
13565.55 268
13566.65 280
13567.75 280
13568.85 279
13569.95 261
13571.05 278
13572.16 237
13573.26 253
13574.36 263
13575.46 222
13576.56 248
13577.66 281
13578.76 276
13579.86 259
13580.96 266
13582.06 259
13583.16 252
13584.27 283
13585.37 270
13586.47 265
13587.57 251
13588.67 273
13589.77 254
13590.87 260
13591.98 276
13593.08 298
13594.18 277
13595.28 312
13596.38 262
13597.48 265
13598.59 256
13599.69 237
13600.79 282
13601.89 278
13602.99 329
13604.10 278
13605.20 272
13606.30 258
13607.40 258
13608.50 266
13609.61 297
13610.71 293
13611.81 252
13612.91 268
13614.02 238
13615.12 260
13616.22 256
13617.32 250
13618.43 268
13619.53 280
13620.63 261
13621.73 264
13622.84 292
13623.94 283
13625.04 265
13626.14 265
13627.25 273
13628.35 267
13629.45 280
13630.56 295
13631.66 253
13632.76 228
13633.87 258
13634.97 264
13636.07 265
13637.18 295
13638.28 245
13639.38 254
13640.49 269
13641.59 268
13642.69 277
13643.80 272
13644.90 269
13646.00 268
13647.11 248
13648.21 219
13649.32 256
13650.42 282
13651.52 247
13652.63 249
13653.73 259
13654.84 248
13655.94 265
13657.04 260
13658.15 250
13659.25 271
13660.36 259
13661.46 280
13662.57 256
13663.67 271
13664.77 239
13665.88 232
13666.98 249
13668.09 242
13669.19 253
13670.30 271
13671.40 268
13672.51 266
13673.61 226
13674.72 285
13675.82 245
13676.93 230
13678.03 237
13679.14 263
13680.24 263
13681.35 234
13682.45 248
13683.56 252
13684.66 277
13685.77 225
13686.87 253
13687.98 234
13689.08 248
13690.19 268
13691.29 253
13692.40 254
13693.51 272
13694.61 287
13695.72 275
13696.82 242
13697.93 264
13699.03 291
13700.14 291
13701.25 294
13702.35 247
13703.46 243
13704.56 261
13705.67 288
13706.78 290
13707.88 281
13708.99 273
13710.10 247
13711.20 289
13712.31 286
13713.41 247
13714.52 262
13715.63 261
13716.73 269
13717.84 271
13718.95 291
13720.05 268
13721.16 246
13722.27 300
13723.37 313
13724.48 259
13725.59 270
13726.70 302
13727.80 315
13728.91 294
13730.02 274
13731.12 280
13732.23 282
13733.34 292
13734.45 265
13735.55 262
13736.66 243
13737.77 274
13738.87 267
13739.98 244
13741.09 287
13742.20 318
13743.31 298
13744.41 283
13745.52 307
13746.63 306
13747.74 340
13748.84 320
13749.95 331
13751.06 308
13752.17 287
13753.28 289
13754.38 294
13755.49 281
13756.60 294
13757.71 316
13758.82 315
13759.93 325
13761.03 308
13762.14 322
13763.25 353
13764.36 313
13765.47 287
13766.58 291
13767.68 338
13768.79 367
13769.90 317
13771.01 329
13772.12 380
13773.23 408
13774.34 408
13775.45 419
13776.56 357
13777.66 441
13778.77 433
13779.88 410
13780.99 406
13782.10 374
13783.21 368
13784.32 397
13785.43 415
13786.54 344
13787.65 341
13788.76 314
13789.87 328
13790.98 347
13792.09 326
13793.20 316
13794.31 308
13795.42 324
13796.52 336
13797.63 297
13798.74 277
13799.85 327
13800.96 309
13802.07 294
13803.18 321
13804.29 319
13805.40 301
13806.51 274
13807.63 304
13808.74 340
13809.85 284
13810.96 299
13812.07 342
13813.18 292
13814.29 281
13815.40 350
13816.51 325
13817.62 276
13818.73 302
13819.84 305
13820.95 296
13822.06 303
13823.17 319
13824.28 281
13825.40 270
13826.51 272
13827.62 277
13828.73 283
13829.84 307
13830.95 284
13832.06 244
13833.17 263
13834.28 248
13835.40 255
13836.51 275
13837.62 271
13838.73 292
13839.84 252
13840.95 278
13842.06 282
13843.18 270
13844.29 276
13845.40 298
13846.51 287
13847.62 246
13848.74 266
13849.85 246
13850.96 267
13852.07 275
13853.18 288
13854.30 240
13855.41 288
13856.52 301
13857.63 292
13858.74 267
13859.86 284
13860.97 297
13862.08 269
13863.19 312
13864.31 279
13865.42 278
13866.53 307
13867.64 258
13868.76 335
13869.87 321
13870.98 329
13872.10 320
13873.21 280
13874.32 271
13875.43 263
13876.55 282
13877.66 263
13878.77 274
13879.89 312
13881.00 353
13882.11 271
13883.23 249
13884.34 293
13885.45 282
13886.57 295
13887.68 305
13888.79 314
13889.91 292
13891.02 294
13892.13 293
13893.25 270
13894.36 359
13895.48 279
13896.59 316
13897.70 285
13898.82 306
13899.93 342
13901.05 338
13902.16 333
13903.27 325
13904.39 318
13905.50 329
13906.62 309
13907.73 292
13908.85 345
13909.96 335
13911.07 272
13912.19 309
13913.30 244
13914.42 247
13915.53 309
13916.65 304
13917.76 317
13918.88 289
13919.99 308
13921.11 277
13922.22 252
13923.34 295
13924.45 283
13925.57 324
13926.68 297
13927.80 314
13928.91 289
13930.03 288
13931.14 243
13932.26 240
13933.37 261
13934.49 332
13935.60 250
13936.72 256
13937.83 255
13938.95 266
13940.06 267
13941.18 308
13942.30 315
13943.41 279
13944.53 281
13945.64 271
13946.76 286
13947.87 265
13948.99 227
13950.11 269
13951.22 273
13952.34 271
13953.45 276
13954.57 249
13955.69 233
13956.80 226
13957.92 259
13959.04 250
13960.15 262
13961.27 295
13962.39 241
13963.50 256
13964.62 264
13965.73 270
13966.85 258
13967.97 279
13969.08 253
13970.20 264
13971.32 224
13972.44 253
13973.55 258
13974.67 278
13975.79 284
13976.90 273
13978.02 273
13979.14 285
13980.25 282
13981.37 271
13982.49 259
13983.61 272
13984.72 287
13985.84 265
13986.96 298
13988.08 274
13989.19 249
13990.31 246
13991.43 236
13992.55 205
13993.66 256
13994.78 216
13995.90 271
13997.02 264
13998.14 283
13999.25 238
14000.37 249
14001.49 259
14002.61 275
14003.73 257
14004.84 266
14005.96 287
14007.08 255
14008.20 266
14009.32 256
14010.44 244
14011.55 259
14012.67 245
14013.79 240
14014.91 241
14016.03 213
14017.15 268
14018.27 237
14019.38 257
14020.50 308
14021.62 226
14022.74 199
14023.86 271
14024.98 287
14026.10 257
14027.22 273
14028.34 257
14029.46 231
14030.57 259
14031.69 278
14032.81 282
14033.93 260
14035.05 270
14036.17 249
14037.29 301
14038.41 260
14039.53 251
14040.65 239
14041.77 256
14042.89 264
14044.01 297
14045.13 297
14046.25 250
14047.37 237
14048.49 291
14049.61 303
14050.73 234
14051.85 249
14052.97 260
14054.09 288
14055.21 276
14056.33 270
14057.45 259
14058.57 271
14059.69 277
14060.81 248
14061.93 249
14063.05 257
14064.17 238
14065.29 258
14066.41 307
14067.53 289
14068.65 262
14069.78 292
14070.90 281
14072.02 319
14073.14 277
14074.26 291
14075.38 285
14076.50 273
14077.62 299
14078.74 287
14079.86 261
14080.99 311
14082.11 265
14083.23 299
14084.35 319
14085.47 308
14086.59 271
14087.71 308
14088.84 343
14089.96 328
14091.08 306
14092.20 317
14093.32 353
14094.44 354
14095.57 363
14096.69 329
14097.81 316
14098.93 308
14100.05 378
14101.18 351
14102.30 339
14103.42 316
14104.54 359
14105.66 441
14106.79 403
14107.91 357
14109.03 348
14110.15 342
14111.28 275
14112.40 300
14113.52 338
14114.64 302
14115.77 289
14116.89 307
14118.01 324
14119.13 258
14120.26 278
14121.38 260
14122.50 251
14123.63 292
14124.75 292
14125.87 264
14126.99 278
14128.12 253
14129.24 258
14130.36 277
14131.49 252
14132.61 261
14133.73 265
14134.86 266
14135.98 302
14137.10 273
14138.23 267
14139.35 246
14140.47 227
14141.60 270
14142.72 245
14143.85 231
14144.97 260
14146.09 259
14147.22 287
14148.34 284
14149.47 282
14150.59 292
14151.71 288
14152.84 266
14153.96 296
14155.09 280
14156.21 266
14157.33 247
14158.46 278
14159.58 258
14160.71 222
14161.83 234
14162.96 268
14164.08 261
14165.21 273
14166.33 297
14167.45 241
14168.58 279
14169.70 262
14170.83 249
14171.95 307
14173.08 266
14174.20 259
14175.33 272
14176.45 294
14177.58 271
14178.70 232
14179.83 268
14180.95 270
14182.08 276
14183.20 258
14184.33 251
14185.46 257
14186.58 269
14187.71 254
14188.83 207
14189.96 250
14191.08 256
14192.21 260
14193.33 247
14194.46 271
14195.59 239
14196.71 236
14197.84 229
14198.96 241
14200.09 260
14201.22 253
14202.34 253
14203.47 301
14204.59 268
14205.72 248
14206.85 265
14207.97 235
14209.10 255
14210.23 236
14211.35 253
14212.48 239
14213.61 270
14214.73 256
14215.86 269
14216.99 255
14218.11 248
14219.24 242
14220.37 222
14221.49 225
14222.62 252
14223.75 241
14224.87 255
14226.00 282
14227.13 267
14228.25 275
14229.38 260
14230.51 216
14231.64 233
14232.76 243
14233.89 285
14235.02 246
14236.14 247
14237.27 213
14238.40 244
14239.53 225
14240.66 259
14241.78 234
14242.91 239
14244.04 228
14245.17 261
14246.29 236
14247.42 250
14248.55 239
14249.68 276
14250.81 218
14251.93 223
14253.06 202
14254.19 215
14255.32 257
14256.45 207
14257.57 264
14258.70 227
14259.83 176
14260.96 203
14262.09 217
14263.22 262
14264.34 208
14265.47 231
14266.60 270
14267.73 242
14268.86 250
14269.99 230
14271.12 231
14272.25 222
14273.37 235
14274.50 228
14275.63 250
14276.76 247
14277.89 289
14279.02 266
14280.15 254
14281.28 215
14282.41 251
14283.54 249
14284.67 263
14285.80 259
14286.92 237
14288.05 231
14289.18 235
14290.31 265
14291.44 255
14292.57 231
14293.70 240
14294.83 232
14295.96 193
14297.09 241
14298.22 239
14299.35 242
14300.48 233
14301.61 240
14302.74 264
14303.87 242
14305.00 279
14306.13 221
14307.26 219
14308.39 240
14309.52 220
14310.65 229
14311.78 242
14312.91 254
14314.04 246
14315.18 247
14316.31 265
14317.44 218
14318.57 236
14319.70 239
14320.83 229
14321.96 275
14323.09 252
14324.22 262
14325.35 278
14326.48 229
14327.61 239
14328.75 219
14329.88 227
14331.01 259
14332.14 262
14333.27 281
14334.40 299
14335.53 263
14336.66 261
14337.80 243
14338.93 278
14340.06 258
14341.19 279
14342.32 323
14343.45 224
14344.59 255
14345.72 231
14346.85 224
14347.98 228
14349.11 215
14350.24 238
14351.38 244
14352.51 285
14353.64 283
14354.77 280
14355.91 244
14357.04 255
14358.17 208
14359.30 234
14360.43 219
14361.57 223
14362.70 237
14363.83 229
14364.96 219
14366.10 226
14367.23 229
14368.36 216
14369.49 228
14370.63 241
14371.76 218
14372.89 194
14374.03 255
14375.16 239
14376.29 258
14377.42 228
14378.56 222
14379.69 250
14380.82 224
14381.96 255
14383.09 219
14384.22 221
14385.36 227
14386.49 252
14387.62 209
14388.76 219
14389.89 205
14391.02 223
14392.16 189
14393.29 230
14394.43 246
14395.56 214
14396.69 221
14397.83 207
14398.96 214
14400.09 225
14401.23 199
14402.36 201
14403.50 216
14404.63 253
14405.76 218
14406.90 214
14408.03 246
14409.17 261
14410.30 217
14411.44 200
14412.57 191
14413.70 204
14414.84 244
14415.97 210
14417.11 223
14418.24 216
14419.38 229
14420.51 204
14421.65 191
14422.78 216
14423.92 217
14425.05 193
14426.19 212
14427.32 226
14428.46 220
14429.59 232
14430.73 232
14431.86 249
14433.00 189
14434.13 215
14435.27 224
14436.40 206
14437.54 173
14438.67 221
14439.81 194
14440.95 218
14442.08 235
14443.22 205
14444.35 229
14445.49 235
14446.62 222
14447.76 211
14448.90 208
14450.03 210
14451.17 247
14452.30 247
14453.44 202
14454.58 189
14455.71 199
14456.85 196
14457.98 232
14459.12 257
14460.26 225
14461.39 215
14462.53 252
14463.67 251
14464.80 224
14465.94 249
14467.07 224
14468.21 209
14469.35 209
14470.48 235
14471.62 236
14472.76 249
14473.90 192
14475.03 180
14476.17 226
14477.31 194
14478.44 200
14479.58 254
14480.72 235
14481.85 275
14482.99 241
14484.13 211
14485.27 206
14486.40 206
14487.54 276
14488.68 212
14489.82 239
14490.95 237
14492.09 251
14493.23 285
14494.37 231
14495.50 213
14496.64 210
14497.78 204
14498.92 211
14500.05 263
14501.19 249
14502.33 213
14503.47 191
14504.61 228
14505.74 199
14506.88 193
14508.02 212
14509.16 210
14510.30 194
14511.44 197
14512.57 193
14513.71 237
14514.85 269
14515.99 223
14517.13 267
14518.27 268
14519.41 263
14520.54 237
14521.68 235
14522.82 235
14523.96 265
14525.10 270
14526.24 271
14527.38 249
14528.52 258
14529.65 266
14530.79 263
14531.93 223
14533.07 210
14534.21 249
14535.35 243
14536.49 210
14537.63 211
14538.77 221
14539.91 240
14541.05 276
14542.19 220
14543.33 224
14544.47 225
14545.61 234
14546.75 225
14547.89 234
14549.02 199
14550.16 228
14551.30 224
14552.44 204
14553.58 216
14554.72 179
14555.86 212
14557.00 217
14558.14 222
14559.29 248
14560.43 217
14561.57 211
14562.71 210
14563.85 213
14564.99 224
14566.13 217
14567.27 187
14568.41 203
14569.55 211
14570.69 193
14571.83 217
14572.97 245
14574.11 221
14575.25 197
14576.39 196
14577.53 191
14578.68 193
14579.82 221
14580.96 218
14582.10 277
14583.24 215
14584.38 222
14585.52 180
14586.66 214
14587.80 228
14588.95 187
14590.09 206
14591.23 198
14592.37 214
14593.51 231
14594.65 202
14595.79 213
14596.94 203
14598.08 198
14599.22 223
14600.36 248
14601.50 203
14602.65 218
14603.79 235
14604.93 243
14606.07 229
14607.21 195
14608.36 196
14609.50 217
14610.64 208
14611.78 175
14612.92 222
14614.07 221
14615.21 208
14616.35 205
14617.49 213
14618.64 242
14619.78 225
14620.92 215
14622.06 223
14623.21 204
14624.35 225
14625.49 253
14626.64 218
14627.78 212
14628.92 230
14630.06 240
14631.21 238
14632.35 188
14633.49 237
14634.64 251
14635.78 249
14636.92 266
14638.07 253
14639.21 239
14640.35 209
14641.50 230
14642.64 223
14643.78 240
14644.93 232
14646.07 238
14647.21 258
14648.36 238
14649.50 201
14650.65 212
14651.79 252
14652.93 240
14654.08 216
14655.22 212
14656.37 242
14657.51 224
14658.65 229
14659.80 211
14660.94 195
14662.09 237
14663.23 226
14664.37 197
14665.52 230
14666.66 178
14667.81 197
14668.95 212
14670.10 199
14671.24 211
14672.39 185
14673.53 200
14674.68 239
14675.82 215
14676.97 177
14678.11 201
14679.25 192
14680.40 189
14681.54 163
14682.69 212
14683.83 219
14684.98 217
14686.13 203
14687.27 180
14688.42 179
14689.56 192
14690.71 227
14691.85 207
14693.00 182
14694.14 205
14695.29 201
14696.43 219
14697.58 198
14698.72 171
14699.87 213
14701.02 215
14702.16 195
14703.31 190
14704.45 175
14705.60 169
14706.75 191
14707.89 202
14709.04 247
14710.18 204
14711.33 207
14712.48 193
14713.62 205
14714.77 208
14715.92 197
14717.06 188
14718.21 209
14719.35 188
14720.50 204
14721.65 243
14722.79 200
14723.94 204
14725.09 194
14726.23 200
14727.38 219
14728.53 202
14729.67 168
14730.82 166
14731.97 168
14733.12 171
14734.26 201
14735.41 173
14736.56 200
14737.70 171
14738.85 187
14740.00 173
14741.15 182
14742.29 191
14743.44 175
14744.59 162
14745.74 193
14746.88 180
14748.03 158
14749.18 153
14750.33 163
14751.47 167
14752.62 175
14753.77 185
14754.92 199
14756.07 180
14757.21 182
14758.36 217
14759.51 204
14760.66 153
14761.81 152
14762.95 201
14764.10 185
14765.25 174
14766.40 176
14767.55 196
14768.70 200
14769.84 205
14770.99 157
14772.14 203
14773.29 169
14774.44 160
14775.59 176
14776.74 181
14777.88 182
14779.03 162
14780.18 177
14781.33 177
14782.48 178
14783.63 172
14784.78 187
14785.93 233
14787.08 206
14788.22 157
14789.37 187
14790.52 169
14791.67 177
14792.82 166
14793.97 165
14795.12 174
14796.27 192
14797.42 174
14798.57 158
14799.72 189
14800.87 178
14802.02 175
14803.17 176
14804.32 183
14805.47 162
14806.62 175
14807.77 165
14808.92 150
14810.07 181
14811.22 228
14812.37 191
14813.52 161
14814.67 171
14815.82 180
14816.97 181
14818.12 175
14819.27 148
14820.42 155
14821.57 175
14822.72 169
14823.87 179
14825.02 204
14826.17 165
14827.32 187
14828.47 180
14829.62 177
14830.78 190
14831.93 199
14833.08 162
14834.23 176
14835.38 196
14836.53 201
14837.68 186
14838.83 183
14839.98 177
14841.13 160
14842.29 158
14843.44 156
14844.59 153
14845.74 200
14846.89 190
14848.04 206
14849.19 163
14850.35 199
14851.50 193
14852.65 182
14853.80 169
14854.95 177
14856.10 193
14857.26 192
14858.41 187
14859.56 182
14860.71 222
14861.86 221
14863.02 178
14864.17 176
14865.32 167
14866.47 169
14867.63 193
14868.78 188
14869.93 186
14871.08 200
14872.23 198
14873.39 205
14874.54 189
14875.69 161
14876.84 212
14878.00 203
14879.15 176
14880.30 165
14881.46 153
14882.61 175
14883.76 196
14884.91 192
14886.07 186
14887.22 186
14888.37 178
14889.53 157
14890.68 157
14891.83 204
14892.99 163
14894.14 191
14895.29 199
14896.45 206
14897.60 178
14898.75 210
14899.91 176
14901.06 165
14902.21 170
14903.37 191
14904.52 206
14905.67 169
14906.83 150
14907.98 193
14909.14 185
14910.29 161
14911.44 148
14912.60 161
14913.75 169
14914.91 201
14916.06 159
14917.21 162
14918.37 197
14919.52 190
14920.68 176
14921.83 174
14922.99 179
14924.14 211
14925.30 209
14926.45 210
14927.60 176
14928.76 172
14929.91 183
14931.07 162
14932.22 168
14933.38 192
14934.53 187
14935.69 212
14936.84 180
14938.00 184
14939.15 170
14940.31 188
14941.46 179
14942.62 174
14943.77 145
14944.93 174
14946.08 199
14947.24 164
14948.39 165
14949.55 185
14950.71 153
14951.86 194
14953.02 179
14954.17 178
14955.33 184
14956.48 176
14957.64 176
14958.80 182
14959.95 160
14961.11 172
14962.26 197
14963.42 188
14964.57 157
14965.73 161
14966.89 178
14968.04 187
14969.20 168
14970.36 190
14971.51 171
14972.67 174
14973.82 176
14974.98 174
14976.14 180
14977.29 203
14978.45 196
14979.61 192
14980.76 164
14981.92 193
14983.08 165
14984.23 144
14985.39 181
14986.55 180
14987.70 192
14988.86 174
14990.02 174
14991.18 180
14992.33 182
14993.49 186
14994.65 179
14995.80 167
14996.96 187
14998.12 194
14999.28 198
15000.43 173
15001.59 174
15002.75 160
15003.91 164
15005.06 200
15006.22 207
15007.38 174
15008.54 178
15009.69 167
15010.85 207
15012.01 181
15013.17 178
15014.33 182
15015.48 189
15016.64 174
15017.80 175
15018.96 179
15020.12 163
15021.27 176
15022.43 156
15023.59 167
15024.75 180
15025.91 183
15027.07 184
15028.23 187
15029.38 178
15030.54 162
15031.70 154
15032.86 162
15034.02 206
15035.18 188
15036.34 176
15037.49 189
15038.65 157
15039.81 163
15040.97 152
15042.13 145
15043.29 180
15044.45 188
15045.61 171
15046.77 161
15047.93 182
15049.09 176
15050.24 177
15051.40 152
15052.56 160
15053.72 181
15054.88 186
15056.04 191
15057.20 188
15058.36 161
15059.52 154
15060.68 181
15061.84 166
15063.00 153
15064.16 180
15065.32 184
15066.48 164
15067.64 178
15068.80 128
15069.96 187
15071.12 227
15072.28 202
15073.44 174
15074.60 195
15075.76 172
15076.92 190
15078.08 202
15079.24 191
15080.40 169
15081.56 165
15082.72 178
15083.89 156
15085.05 188
15086.21 166
15087.37 150
15088.53 172
15089.69 177
15090.85 168
15092.01 177
15093.17 152
15094.33 156
15095.49 135
15096.66 134
15097.82 156
15098.98 154
15100.14 155
15101.30 155
15102.46 160
15103.62 151
15104.78 155
15105.95 146
15107.11 161
15108.27 177
15109.43 173
15110.59 186
15111.75 168
15112.92 164
15114.08 173
15115.24 161
15116.40 150
15117.56 178
15118.73 176
15119.89 186
15121.05 178
15122.21 167
15123.37 173
15124.54 172
15125.70 176
15126.86 168
15128.02 177
15129.19 180
15130.35 213
15131.51 160
15132.67 162
15133.84 187
15135.00 169
15136.16 159
15137.32 141
15138.49 165
15139.65 184
15140.81 174
15141.97 183
15143.14 135
15144.30 184
15145.46 198
15146.63 142
15147.79 163
15148.95 160
15150.12 134
15151.28 163
15152.44 185
15153.61 175
15154.77 197
15155.93 148
15157.10 167
15158.26 159
15159.42 181
15160.59 201
15161.75 179
15162.91 179
15164.08 173
15165.24 184
15166.41 171
15167.57 152
15168.73 156
15169.90 171
15171.06 195
15172.23 187
15173.39 191
15174.55 174
15175.72 177
15176.88 217
15178.05 157
15179.21 154
15180.38 147
15181.54 173
15182.70 158
15183.87 191
15185.03 206
15186.20 186
15187.36 171
15188.53 166
15189.69 127
15190.86 151
15192.02 162
15193.19 194
15194.35 155
15195.52 165
15196.68 184
15197.85 183
15199.01 179
15200.18 169
15201.34 183
15202.51 183
15203.67 166
15204.84 153
15206.00 195
15207.17 196
15208.33 144
15209.50 180
15210.66 169
15211.83 192
15213.00 204
15214.16 175
15215.33 157
15216.49 157
15217.66 180
15218.82 181
15219.99 204
15221.16 194
15222.32 163
15223.49 156
15224.65 181
15225.82 201
15226.99 176
15228.15 183
15229.32 152
15230.49 157
15231.65 186
15232.82 158
15233.98 184
15235.15 179
15236.32 157
15237.48 165
15238.65 161
15239.82 174
15240.98 162
15242.15 141
15243.32 140
15244.48 167
15245.65 169
15246.82 147
15247.98 170
15249.15 190
15250.32 180
15251.49 186
15252.65 157
15253.82 164
15254.99 164
15256.16 204
15257.32 190
15258.49 151
15259.66 147
15260.82 206
15261.99 175
15263.16 167
15264.33 200
15265.49 195
15266.66 181
15267.83 190
15269.00 185
15270.17 180
15271.33 201
15272.50 153
15273.67 155
15274.84 165
15276.01 150
15277.17 171
15278.34 181
15279.51 157
15280.68 143
15281.85 165
15283.01 169
15284.18 146
15285.35 139
15286.52 160
15287.69 172
15288.86 166
15290.03 165
15291.19 189
15292.36 135
15293.53 188
15294.70 173
15295.87 172
15297.04 151
15298.21 169
15299.38 143
15300.54 186
15301.71 181
15302.88 155
15304.05 155
15305.22 142
15306.39 164
15307.56 172
15308.73 167
15309.90 193
15311.07 165
15312.24 160
15313.41 167
15314.58 144
15315.75 157
15316.92 137
15318.09 165
15319.25 164
15320.42 184
15321.59 175
15322.76 159
15323.93 143
15325.10 148
15326.27 173
15327.44 166
15328.61 141
15329.78 156
15330.95 193
15332.12 178
15333.29 159
15334.46 160
15335.64 141
15336.81 161
15337.98 178
15339.15 187
15340.32 171
15341.49 159
15342.66 159
15343.83 182
15345.00 163
15346.17 164
15347.34 154
15348.51 195
15349.68 175
15350.85 140
15352.02 142
15353.20 167
15354.37 164
15355.54 160
15356.71 202
15357.88 154
15359.05 186
15360.22 166
15361.39 174
15362.57 187
15363.74 161
15364.91 146
15366.08 150
15367.25 174
15368.42 170
15369.59 154
15370.77 165
15371.94 159
15373.11 145
15374.28 152
15375.45 131
15376.63 190
15377.80 198
15378.97 186
15380.14 148
15381.31 158
15382.49 166
15383.66 166
15384.83 145
15386.00 146
15387.17 146
15388.35 128
15389.52 157
15390.69 125
15391.86 160
15393.04 153
15394.21 150
15395.38 171
15396.55 174
15397.73 165
15398.90 165
15400.07 177
15401.25 200
15402.42 163
15403.59 154
15404.76 170
15405.94 141
15407.11 147
15408.28 164
15409.46 163
15410.63 164
15411.80 180
15412.98 179
15414.15 159
15415.32 150
15416.50 173
15417.67 169
15418.84 192
15420.02 199
15421.19 174
15422.36 164
15423.54 168
15424.71 177
15425.89 175
15427.06 157
15428.23 163
15429.41 187
15430.58 167
15431.76 167
15432.93 155
15434.10 158
15435.28 160
15436.45 176
15437.63 177
15438.80 152
15439.97 179
15441.15 180
15442.32 161
15443.50 199
15444.67 185
15445.85 150
15447.02 168
15448.20 169
15449.37 145
15450.55 140
15451.72 162
15452.89 200
15454.07 137
15455.24 163
15456.42 146
15457.59 175
15458.77 167
15459.94 183
15461.12 172
15462.30 155
15463.47 153
15464.65 151
15465.82 153
15467.00 151
15468.17 140
15469.35 137
15470.52 155
15471.70 142
15472.87 126
15474.05 164
15475.22 175
15476.40 176
15477.58 197
15478.75 174
15479.93 138
15481.10 162
15482.28 149
15483.46 169
15484.63 200
15485.81 161
15486.98 154
15488.16 131
15489.34 156
15490.51 171
15491.69 178
15492.87 141
15494.04 145
15495.22 150
15496.39 150
15497.57 137
15498.75 145
15499.92 164
15501.10 149
15502.28 187
15503.45 177
15504.63 138
15505.81 153
15506.98 145
15508.16 159
15509.34 134
15510.52 152
15511.69 160
15512.87 192
15514.05 152
15515.22 142
15516.40 186
15517.58 177
15518.76 166
15519.93 182
15521.11 163
15522.29 161
15523.47 164
15524.64 187
15525.82 166
15527.00 157
15528.18 168
15529.35 158
15530.53 192
15531.71 168
15532.89 148
15534.07 121
15535.24 160
15536.42 172
15537.60 156
15538.78 142
15539.96 168
15541.13 156
15542.31 188
15543.49 188
15544.67 146
15545.85 167
15547.03 135
15548.20 140
15549.38 157
15550.56 178
15551.74 143
15552.92 157
15554.10 154
15555.28 147
15556.45 149
15557.63 152
15558.81 170
15559.99 160
15561.17 129
15562.35 155
15563.53 186
15564.71 153
15565.89 150
15567.07 140
15568.24 186
15569.42 164
15570.60 153
15571.78 154
15572.96 152
15574.14 154
15575.32 169
15576.50 196
15577.68 150
15578.86 179
15580.04 173
15581.22 166
15582.40 172
15583.58 151
15584.76 146
15585.94 160
15587.12 157
15588.30 168
15589.48 187
15590.66 178
15591.84 181
15593.02 181
15594.20 198
15595.38 204
15596.56 183
15597.74 158
15598.92 149
15600.10 196
15601.28 160
15602.46 169
15603.64 171
15604.82 174
15606.00 181
15607.18 154
15608.36 162
15609.55 140
15610.73 167
15611.91 164
15613.09 169
15614.27 211
15615.45 189
15616.63 196
15617.81 187
15618.99 160
15620.17 170
15621.36 165
15622.54 156
15623.72 138
15624.90 176
15626.08 173
15627.26 184
15628.44 161
15629.63 195
15630.81 164
15631.99 167
15633.17 183
15634.35 144
15635.53 181
15636.72 168
15637.90 154
15639.08 150
15640.26 187
15641.44 149
15642.63 176
15643.81 185
15644.99 193
15646.17 195
15647.35 158
15648.54 204
15649.72 171
15650.90 155
15652.08 180
15653.27 167
15654.45 198
15655.63 183
15656.81 204
15658.00 187
15659.18 197
15660.36 181
15661.54 174
15662.73 195
15663.91 168
15665.09 185
15666.28 227
15667.46 214
15668.64 207
15669.82 230
15671.01 217
15672.19 165
15673.37 163
15674.56 206
15675.74 213
15676.92 181
15678.11 183
15679.29 186
15680.47 180
15681.66 164
15682.84 159
15684.03 175
15685.21 164
15686.39 198
15687.58 212
15688.76 193
15689.94 178
15691.13 165
15692.31 183
15693.50 172
15694.68 142
15695.86 163
15697.05 170
15698.23 186
15699.42 192
15700.60 176
15701.78 184
15702.97 176
15704.15 178
15705.34 200
15706.52 154
15707.71 186
15708.89 151
15710.08 169
15711.26 196
15712.45 181
15713.63 175
15714.81 167
15716.00 166
15717.18 146
15718.37 144
15719.55 189
15720.74 164
15721.92 190
15723.11 190
15724.29 165
15725.48 161
15726.66 187
15727.85 162
15729.04 176
15730.22 171
15731.41 159
15732.59 177
15733.78 186
15734.96 160
15736.15 203
15737.33 158
15738.52 205
15739.71 198
15740.89 209
15742.08 164
15743.26 156
15744.45 175
15745.63 227
15746.82 171
15748.01 194
15749.19 193
15750.38 205
15751.56 221
15752.75 187
15753.94 150
15755.12 180
15756.31 165
15757.50 189
15758.68 170
15759.87 192
15761.06 181
15762.24 167
15763.43 209
15764.62 188
15765.80 174
15766.99 174
15768.18 170
15769.36 156
15770.55 173
15771.74 183
15772.92 157
15774.11 160
15775.30 205
15776.48 185
15777.67 192
15778.86 178
15780.05 192
15781.23 222
15782.42 193
15783.61 183
15784.80 154
15785.98 138
15787.17 163
15788.36 174
15789.55 198
15790.73 184
15791.92 175
15793.11 153
15794.30 144
15795.48 165
15796.67 161
15797.86 189
15799.05 194
15800.24 199
15801.42 159
15802.61 146
15803.80 175
15804.99 173
15806.18 177
15807.37 175
15808.55 180
15809.74 197
15810.93 189
15812.12 180
15813.31 162
15814.50 171
15815.68 172
15816.87 189
15818.06 167
15819.25 163
15820.44 144
15821.63 167
15822.82 178
15824.01 170
15825.19 160
15826.38 164
15827.57 159
15828.76 157
15829.95 162
15831.14 154
15832.33 151
15833.52 178
15834.71 199
15835.90 177
15837.09 178
15838.28 144
15839.47 166
15840.66 181
15841.84 198
15843.03 173
15844.22 186
15845.41 157
15846.60 182
15847.79 166
15848.98 190
15850.17 160
15851.36 167
15852.55 178
15853.74 179
15854.93 162
15856.12 167
15857.31 187
15858.50 166
15859.69 186
15860.88 154
15862.07 183
15863.26 185
15864.46 170
15865.65 159
15866.84 160
15868.03 179
15869.22 168
15870.41 147
15871.60 131
15872.79 132
15873.98 147
15875.17 173
15876.36 182
15877.55 169
15878.74 152
15879.94 160
15881.13 135
15882.32 186
15883.51 192
15884.70 167
15885.89 143
15887.08 158
15888.27 177
15889.46 191
15890.66 184
15891.85 152
15893.04 178
15894.23 156
15895.42 160
15896.61 183
15897.81 171
15899.00 142
15900.19 159
15901.38 161
15902.57 178
15903.76 156
15904.96 191
15906.15 172
15907.34 138
15908.53 156
15909.72 151
15910.92 149
15912.11 155
15913.30 188
15914.49 186
15915.69 165
15916.88 128
15918.07 178
15919.26 134
15920.46 155
15921.65 181
15922.84 187
15924.03 181
15925.23 182
15926.42 148
15927.61 178
15928.81 187
15930.00 149
15931.19 148
15932.38 163
15933.58 196
15934.77 197
15935.96 181
15937.16 184
15938.35 177
15939.54 166
15940.74 170
15941.93 165
15943.12 163
15944.32 203
15945.51 170
15946.70 146
15947.90 149
15949.09 160
15950.28 156
15951.48 160
15952.67 157
15953.87 176
15955.06 180
15956.25 182
15957.45 155
15958.64 142
15959.84 161
15961.03 149
15962.22 186
15963.42 155
15964.61 150
15965.81 183
15967.00 159
15968.19 141
15969.39 162
15970.58 165
15971.78 186
15972.97 163
15974.17 147
15975.36 147
15976.56 162
15977.75 184
15978.95 179
15980.14 159
15981.34 203
15982.53 175
15983.72 185
15984.92 180
15986.11 190
15987.31 178
15988.50 159
15989.70 171
15990.90 156
15992.09 162
15993.29 138
15994.48 138
15995.68 157
15996.87 150
15998.07 142
15999.26 163
16000.46 142
16001.65 155
16002.85 125
16004.05 133
16005.24 162
16006.44 153
16007.63 168
16008.83 141
16010.02 147
16011.22 157
16012.42 133
16013.61 163
16014.81 156
16016.00 188
16017.20 161
16018.40 174
16019.59 159
16020.79 143
16021.99 138
16023.18 156
16024.38 160
16025.58 151
16026.77 181
16027.97 178
16029.16 144
16030.36 129
16031.56 115
16032.76 141
16033.95 140
16035.15 153
16036.35 154
16037.54 171
16038.74 159
16039.94 137
16041.13 138
16042.33 160
16043.53 158
16044.73 133
16045.92 158
16047.12 144
16048.32 139
16049.51 161
16050.71 141
16051.91 143
16053.11 144
16054.30 148
16055.50 166
16056.70 145
16057.90 154
16059.10 142
16060.29 150
16061.49 148
16062.69 153
16063.89 142
16065.08 148
16066.28 146
16067.48 143
16068.68 132
16069.88 141
16071.07 169
16072.27 172
16073.47 127
16074.67 124
16075.87 155
16077.07 192
16078.26 161
16079.46 137
16080.66 141
16081.86 133
16083.06 131
16084.26 148
16085.46 146
16086.66 135
16087.85 133
16089.05 126
16090.25 141
16091.45 143
16092.65 146
16093.85 156
16095.05 144
16096.25 133
16097.45 124
16098.65 109
16099.84 131
16101.04 190
16102.24 136
16103.44 112
16104.64 155
16105.84 197
16107.04 127
16108.24 137
16109.44 133
16110.64 132
16111.84 136
16113.04 140
16114.24 135
16115.44 137
16116.64 137
16117.84 145
16119.04 132
16120.24 141
16121.44 130
16122.64 180
16123.84 129
16125.04 118
16126.24 162
16127.44 158
16128.64 152
16129.84 141
16131.04 133
16132.24 131
16133.44 152
16134.64 125
16135.84 128
16137.04 139
16138.25 141
16139.45 130
16140.65 144
16141.85 116
16143.05 151
16144.25 149
16145.45 170
16146.65 148
16147.85 128
16149.05 149
16150.25 143
16151.46 155
16152.66 167
16153.86 129
16155.06 158
16156.26 138
16157.46 110
16158.66 114
16159.87 135
16161.07 141
16162.27 126
16163.47 133
16164.67 140
16165.87 132
16167.08 136
16168.28 119
16169.48 121
16170.68 131
16171.88 163
16173.09 171
16174.29 147
16175.49 121
16176.69 142
16177.89 150
16179.10 134
16180.30 117
16181.50 125
16182.70 125
16183.91 136
16185.11 130
16186.31 148
16187.51 154
16188.72 140
16189.92 169
16191.12 198
16192.32 131
16193.53 141
16194.73 131
16195.93 117
16197.13 134
16198.34 124
16199.54 167
16200.74 152
16201.95 128
16203.15 141
16204.35 157
16205.56 163
16206.76 139
16207.96 143
16209.17 146
16210.37 129
16211.57 159
16212.78 162
16213.98 140
16215.18 147
16216.39 138
16217.59 141
16218.79 151
16220.00 125
16221.20 128
16222.41 125
16223.61 126
16224.81 135
16226.02 132
16227.22 140
16228.43 130
16229.63 146
16230.83 145
16232.04 130
16233.24 143
16234.45 155
16235.65 154
16236.86 162
16238.06 162
16239.26 125
16240.47 143
16241.67 144
16242.88 138
16244.08 157
16245.29 141
16246.49 175
16247.70 161
16248.90 152
16250.11 132
16251.31 138
16252.52 159
16253.72 141
16254.93 150
16256.13 134
16257.34 141
16258.54 153
16259.75 138
16260.95 149
16262.16 166
16263.36 157
16264.57 162
16265.77 161
16266.98 148
16268.19 122
16269.39 129
16270.60 133
16271.80 134
16273.01 179
16274.21 149
16275.42 127
16276.63 136
16277.83 154
16279.04 173
16280.24 153
16281.45 160
16282.66 143
16283.86 170
16285.07 160
16286.27 147
16287.48 157
16288.69 144
16289.89 178
16291.10 168
16292.31 156
16293.51 122
16294.72 116
16295.93 129
16297.13 128
16298.34 180
16299.55 192
16300.75 160
16301.96 154
16303.17 153
16304.37 167
16305.58 152
16306.79 145
16307.99 148
16309.20 161
16310.41 156
16311.62 162
16312.82 164
16314.03 156
16315.24 137
16316.44 137
16317.65 137
16318.86 146
16320.07 154
16321.27 176
16322.48 173
16323.69 149
16324.90 157
16326.10 158
16327.31 142
16328.52 123
16329.73 141
16330.94 131
16332.14 120
16333.35 151
16334.56 162
16335.77 150
16336.98 138
16338.18 141
16339.39 148
16340.60 139
16341.81 124
16343.02 137
16344.23 120
16345.43 142
16346.64 133
16347.85 168
16349.06 183
16350.27 138
16351.48 141
16352.69 159
16353.89 144
16355.10 133
16356.31 110
16357.52 141
16358.73 143
16359.94 129
16361.15 131
16362.36 143
16363.57 151
16364.77 127
16365.98 138
16367.19 144
16368.40 158
16369.61 154
16370.82 174
16372.03 135
16373.24 149
16374.45 133
16375.66 145
16376.87 128
16378.08 117
16379.29 119
16380.50 134
16381.71 160
16382.92 142
16384.13 139
16385.34 126
16386.55 136
16387.76 151
16388.97 160
16390.18 134
16391.39 125
16392.60 129
16393.81 128
16395.02 160
16396.23 151
16397.44 132
16398.65 138
16399.86 106
16401.07 138
16402.28 127
16403.49 126
16404.70 143
16405.91 133
16407.12 119
16408.33 123
16409.54 139
16410.76 136
16411.97 142
16413.18 152
16414.39 137
16415.60 143
16416.81 127
16418.02 126
16419.23 132
16420.44 132
16421.66 124
16422.87 136
16424.08 124
16425.29 155
16426.50 121
16427.71 127
16428.92 139
16430.14 149
16431.35 127
16432.56 125
16433.77 134
16434.98 142
16436.19 130
16437.41 158
16438.62 155
16439.83 150
16441.04 124
16442.25 126
16443.47 143
16444.68 100
16445.89 135
16447.10 103
16448.31 108
16449.53 143
16450.74 151
16451.95 161
16453.16 155
16454.38 150
16455.59 130
16456.80 120
16458.01 139
16459.23 149
16460.44 150
16461.65 143
16462.86 117
16464.08 130
16465.29 146
16466.50 119
16467.72 129
16468.93 137
16470.14 155
16471.35 131
16472.57 149
16473.78 109
16474.99 113
16476.21 157
16477.42 146
16478.63 165
16479.85 136
16481.06 146
16482.27 130
16483.49 142
16484.70 115
16485.92 133
16487.13 143
16488.34 135
16489.56 139
16490.77 126
16491.98 128
16493.20 139
16494.41 131
16495.63 136
16496.84 120
16498.05 123
16499.27 150
16500.48 110
16501.70 116
16502.91 99
16504.13 118
16505.34 119
16506.55 144
16507.77 137
16508.98 106
16510.20 131
16511.41 141
16512.63 159
16513.84 130
16515.06 138
16516.27 142
16517.49 131
16518.70 125
16519.92 121
16521.13 126
16522.35 171
16523.56 140
16524.78 102
16525.99 97
16527.21 142
16528.42 118
16529.64 104
16530.85 134
16532.07 137
16533.28 144
16534.50 122
16535.71 115
16536.93 151
16538.14 136
16539.36 122
16540.58 119
16541.79 120
16543.01 142
16544.22 128
16545.44 115
16546.65 142
16547.87 130
16549.09 136
16550.30 155
16551.52 169
16552.73 139
16553.95 132
16555.17 114
16556.38 139
16557.60 147
16558.82 127
16560.03 140
16561.25 123
16562.46 129
16563.68 142
16564.90 123
16566.11 117
16567.33 126
16568.55 126
16569.76 138
16570.98 131
16572.20 113
16573.41 123
16574.63 135
16575.85 147
16577.07 117
16578.28 119
16579.50 157
16580.72 171
16581.93 137
16583.15 150
16584.37 115
16585.59 113
16586.80 114
16588.02 126
16589.24 122
16590.46 108
16591.67 132
16592.89 143
16594.11 135
16595.33 113
16596.54 121
16597.76 115
16598.98 150
16600.20 141
16601.41 138
16602.63 131
16603.85 128
16605.07 138
16606.29 138
16607.50 140
16608.72 146
16609.94 148
16611.16 132
16612.38 119
16613.60 137
16614.81 146
16616.03 161
16617.25 130
16618.47 109
16619.69 132
16620.91 129
16622.13 129
16623.34 106
16624.56 103
16625.78 140
16627.00 132
16628.22 100
16629.44 114
16630.66 144
16631.88 131
16633.10 131
16634.31 122
16635.53 103
16636.75 115
16637.97 117
16639.19 105
16640.41 118
16641.63 145
16642.85 125
16644.07 126
16645.29 113
16646.51 134
16647.73 146
16648.95 129
16650.17 138
16651.39 100
16652.61 132
16653.83 135
16655.05 123
16656.27 110
16657.49 115
16658.71 119
16659.93 112
16661.15 106
16662.37 112
16663.59 132
16664.81 136
16666.03 135
16667.25 106
16668.47 120
16669.69 122
16670.91 107
16672.13 123
16673.35 137
16674.57 136
16675.79 110
16677.01 117
16678.23 131
16679.45 102
16680.67 141
16681.89 142
16683.12 113
16684.34 96
16685.56 108
16686.78 123
16688.00 129
16689.22 109
16690.44 147
16691.66 146
16692.88 140
16694.11 121
16695.33 103
16696.55 111
16697.77 115
16698.99 140
16700.21 161
16701.43 132
16702.66 122
16703.88 115
16705.10 119
16706.32 98
16707.54 115
16708.77 95
16709.99 118
16711.21 111
16712.43 125
16713.65 110
16714.87 106
16716.10 106
16717.32 108
16718.54 105
16719.76 97
16720.99 142
16722.21 113
16723.43 110
16724.65 134
16725.88 102
16727.10 101
16728.32 103
16729.54 126
16730.77 110
16731.99 124
16733.21 124
16734.43 121
16735.66 125
16736.88 148
16738.10 129
16739.33 110
16740.55 150
16741.77 151
16742.99 155
16744.22 140
16745.44 125
16746.66 145
16747.89 107
16749.11 117
16750.33 110
16751.56 105
16752.78 138
16754.00 97
16755.23 127
16756.45 115
16757.68 106
16758.90 115
16760.12 117
16761.35 138
16762.57 134
16763.79 135
16765.02 108
16766.24 138
16767.47 147
16768.69 128
16769.91 142
16771.14 112
16772.36 128
16773.59 108
16774.81 125
16776.04 149
16777.26 119
16778.48 95
16779.71 110
16780.93 142
16782.16 111
16783.38 122
16784.61 96
16785.83 108
16787.06 109
16788.28 106
16789.51 102
16790.73 125
16791.96 121
16793.18 114
16794.41 125
16795.63 125
16796.86 132
16798.08 114
16799.31 111
16800.53 100
16801.76 114
16802.98 124
16804.21 120
16805.43 120
16806.66 107
16807.88 105
16809.11 136
16810.33 125
16811.56 125
16812.79 135
16814.01 134
16815.24 130
16816.46 118
16817.69 114
16818.91 109
16820.14 130
16821.37 120
16822.59 119
16823.82 110
16825.04 137
16826.27 129
16827.50 124
16828.72 109
16829.95 117
16831.18 106
16832.40 134
16833.63 115
16834.86 123
16836.08 109
16837.31 116
16838.53 99
16839.76 120
16840.99 111
16842.21 80
16843.44 91
16844.67 129
16845.90 145
16847.12 125
16848.35 132
16849.58 118
16850.80 131
16852.03 134
16853.26 117
16854.48 101
16855.71 104
16856.94 110
16858.17 144
16859.39 99
16860.62 126
16861.85 130
16863.08 106
16864.30 92
16865.53 99
16866.76 129
16867.99 117
16869.21 154
16870.44 144
16871.67 112
16872.90 144
16874.13 145
16875.35 138
16876.58 124
16877.81 127
16879.04 127
16880.27 145
16881.49 123
16882.72 131
16883.95 161
16885.18 136
16886.41 109
16887.64 116
16888.86 124
16890.09 134
16891.32 129
16892.55 132
16893.78 132
16895.01 138
16896.24 142
16897.46 134
16898.69 139
16899.92 131
16901.15 110
16902.38 132
16903.61 134
16904.84 136
16906.07 110
16907.30 107
16908.53 107
16909.75 109
16910.98 125
16912.21 114
16913.44 115
16914.67 129
16915.90 98
16917.13 111
16918.36 112
16919.59 136
16920.82 115
16922.05 134
16923.28 122
16924.51 124
16925.74 85
16926.97 97
16928.20 123
16929.43 118
16930.66 113
16931.89 152
16933.12 126
16934.35 122
16935.58 127
16936.81 141
16938.04 108
16939.27 122
16940.50 154
16941.73 153
16942.96 155
16944.19 116
16945.42 132
16946.65 118
16947.88 107
16949.11 128
16950.34 113
16951.57 139
16952.80 96
16954.04 129
16955.27 111
16956.50 120
16957.73 117
16958.96 138
16960.19 132
16961.42 98
16962.65 99
16963.88 125
16965.11 94
16966.35 101
16967.58 118
16968.81 104
16970.04 128
16971.27 124
16972.50 120
16973.73 127
16974.97 150
16976.20 117
16977.43 129
16978.66 130
16979.89 111
16981.12 97
16982.36 126
16983.59 110
16984.82 121
16986.05 116
16987.28 123
16988.52 103
16989.75 107
16990.98 122
16992.21 121
16993.45 118
16994.68 99
16995.91 124
16997.14 125
16998.37 107
16999.61 109
17000.84 103
17002.07 113
17003.31 125
17004.54 136
17005.77 133
17007.00 91
17008.24 110
17009.47 107
17010.70 112
17011.93 112
17013.17 127
17014.40 117
17015.63 121
17016.87 125
17018.10 102
17019.33 119
17020.57 106
17021.80 109
17023.03 130
17024.27 111
17025.50 107
17026.73 110
17027.97 129
17029.20 111
17030.43 95
17031.67 123
17032.90 117
17034.14 117
17035.37 96
17036.60 99
17037.84 104
17039.07 112
17040.30 111
17041.54 105
17042.77 109
17044.01 94
17045.24 109
17046.47 102
17047.71 159
17048.94 128
17050.18 143
17051.41 103
17052.65 101
17053.88 125
17055.12 93
17056.35 109
17057.58 132
17058.82 120
17060.05 99
17061.29 129
17062.52 131
17063.76 111
17064.99 95
17066.23 136
17067.46 133
17068.70 125
17069.93 106
17071.17 117
17072.40 139
17073.64 123
17074.87 108
17076.11 98
17077.34 121
17078.58 120
17079.81 122
17081.05 96
17082.29 117
17083.52 106
17084.76 136
17085.99 126
17087.23 104
17088.46 124
17089.70 116
17090.94 102
17092.17 125
17093.41 115
17094.64 142
17095.88 142
17097.12 136
17098.35 113
17099.59 111
17100.82 125
17102.06 114
17103.30 103
17104.53 101
17105.77 105
17107.00 119
17108.24 115
17109.48 114
17110.71 132
17111.95 118
17113.19 124
17114.42 121
17115.66 94
17116.90 95
17118.13 103
17119.37 122
17120.61 118
17121.85 120
17123.08 152
17124.32 117
17125.56 105
17126.79 112
17128.03 125
17129.27 104
17130.50 123
17131.74 112
17132.98 113
17134.22 105
17135.45 106
17136.69 103
17137.93 108
17139.17 106
17140.40 102
17141.64 117
17142.88 140
17144.12 123
17145.36 122
17146.59 96
17147.83 119
17149.07 118
17150.31 99
17151.54 111
17152.78 128
17154.02 133
17155.26 98
17156.50 141
17157.74 98
17158.97 103
17160.21 116
17161.45 97
17162.69 121
17163.93 128
17165.17 118
17166.40 129
17167.64 106
17168.88 110
17170.12 116
17171.36 111
17172.60 123
17173.84 132
17175.08 145
17176.31 131
17177.55 123
17178.79 122
17180.03 117
17181.27 116
17182.51 117
17183.75 95
17184.99 106
17186.23 112
17187.47 118
17188.71 110
17189.94 113
17191.18 120
17192.42 118
17193.66 131
17194.90 110
17196.14 129
17197.38 120
17198.62 96
17199.86 110
17201.10 121
17202.34 117
17203.58 98
17204.82 107
17206.06 89
17207.30 118
17208.54 97
17209.78 107
17211.02 112
17212.26 130
17213.50 112
17214.74 127
17215.98 135
17217.22 114
17218.46 101
17219.70 127
17220.94 135
17222.18 115
17223.43 97
17224.67 90
17225.91 118
17227.15 124
17228.39 113
17229.63 110
17230.87 113
17232.11 124
17233.35 131
17234.59 100
17235.83 118
17237.08 102
17238.32 109
17239.56 108
17240.80 135
17242.04 105
17243.28 117
17244.52 147
17245.76 117
17247.01 112
17248.25 115
17249.49 127
17250.73 117
17251.97 138
17253.21 142
17254.46 111
17255.70 114
17256.94 96
17258.18 89
17259.42 130
17260.66 121
17261.91 122
17263.15 134
17264.39 117
17265.63 126
17266.87 102
17268.12 115
17269.36 108
17270.60 106
17271.84 92
17273.09 110
17274.33 117
17275.57 125
17276.81 107
17278.06 115
17279.30 95
17280.54 112
17281.78 118
17283.03 93
17284.27 104
17285.51 114
17286.76 103
17288.00 117
17289.24 92
17290.48 63
17291.73 98
17292.97 120
17294.21 113
17295.46 93
17296.70 125
17297.94 133
17299.19 110
17300.43 112
17301.67 116
17302.92 107
17304.16 109
17305.40 115
17306.65 106
17307.89 99
17309.14 92
17310.38 92
17311.62 105
17312.87 131
17314.11 101
17315.35 94
17316.60 93
17317.84 112
17319.09 115
17320.33 109
17321.58 123
17322.82 117
17324.06 103
17325.31 106
17326.55 119
17327.80 100
17329.04 101
17330.29 119
17331.53 111
17332.77 111
17334.02 102
17335.26 109
17336.51 94
17337.75 102
17339.00 94
17340.24 130
17341.49 132
17342.73 132
17343.98 121
17345.22 126
17346.47 141
17347.71 125
17348.96 112
17350.20 103
17351.45 109
17352.69 111
17353.94 128
17355.18 124
17356.43 131
17357.68 98
17358.92 123
17360.17 115
17361.41 88
17362.66 114
17363.90 104
17365.15 109
17366.39 113
17367.64 97
17368.89 112
17370.13 90
17371.38 96
17372.62 80
17373.87 108
17375.12 101
17376.36 93
17377.61 105
17378.85 101
17380.10 127
17381.35 107
17382.59 98
17383.84 102
17385.09 88
17386.33 117
17387.58 125
17388.83 136
17390.07 125
17391.32 121
17392.57 106
17393.81 110
17395.06 81
17396.31 114
17397.55 132
17398.80 132
17400.05 120
17401.29 99
17402.54 111
17403.79 127
17405.04 99
17406.28 109
17407.53 132
17408.78 132
17410.02 137
17411.27 112
17412.52 90
17413.77 109
17415.01 113
17416.26 132
17417.51 111
17418.76 126
17420.00 115
17421.25 114
17422.50 105
17423.75 93
17425.00 87
17426.24 113
17427.49 103
17428.74 115
17429.99 138
17431.24 111
17432.48 123
17433.73 111
17434.98 130
17436.23 116
17437.48 120
17438.73 101
17439.97 103
17441.22 86
17442.47 115
17443.72 124
17444.97 135
17446.22 116
17447.47 101
17448.71 128
17449.96 116
17451.21 110
17452.46 99
17453.71 118
17454.96 112
17456.21 119
17457.46 127
17458.71 119
17459.95 124
17461.20 111
17462.45 156
17463.70 133
17464.95 101
17466.20 113
17467.45 123
17468.70 109
17469.95 119
17471.20 96
17472.45 92
17473.70 112
17474.95 111
17476.20 135
17477.45 108
17478.70 115
17479.95 90
17481.20 127
17482.45 124
17483.70 91
17484.95 88
17486.20 100
17487.45 87
17488.70 90
17489.95 119
17491.20 103
17492.45 97
17493.70 91
17494.95 107
17496.20 148
17497.45 98
17498.70 87
17499.95 93
17501.20 110
17502.45 111
17503.70 108
17504.95 97
17506.20 124
17507.46 118
17508.71 99
17509.96 96
17511.21 98
17512.46 116
17513.71 108
17514.96 108
17516.21 105
17517.46 81
17518.71 127
17519.97 137
17521.22 100
17522.47 116
17523.72 114
17524.97 111
17526.22 123
17527.47 123
17528.73 120
17529.98 129
17531.23 129
17532.48 121
17533.73 130
17534.99 126
17536.24 105
17537.49 112
17538.74 118
17539.99 99
17541.25 121
17542.50 121
17543.75 118
17545.00 94
17546.25 99
17547.51 139
17548.76 105
17550.01 91
17551.26 103
17552.52 104
17553.77 122
17555.02 97
17556.27 97
17557.53 104
17558.78 119
17560.03 88
17561.28 102
17562.54 97
17563.79 104
17565.04 122
17566.30 102
17567.55 121
17568.80 101
17570.05 138
17571.31 90
17572.56 115
17573.81 104
17575.07 114
17576.32 107
17577.57 112
17578.83 104
17580.08 107
17581.33 116
17582.59 118
17583.84 112
17585.10 134
17586.35 113
17587.60 98
17588.86 127
17590.11 115
17591.36 111
17592.62 105
17593.87 107
17595.13 106
17596.38 116
17597.63 103
17598.89 102
17600.14 79
17601.40 117
17602.65 116
17603.90 103
17605.16 130
17606.41 116
17607.67 127
17608.92 132
17610.18 100
17611.43 107
17612.69 94
17613.94 100
17615.20 113
17616.45 110
17617.71 116
17618.96 102
17620.21 81
17621.47 131
17622.72 108
17623.98 92
17625.23 102
17626.49 109
17627.75 120
17629.00 131
17630.26 103
17631.51 120
17632.77 112
17634.02 117
17635.28 92
17636.53 113
17637.79 115
17639.04 98
17640.30 87
17641.55 87
17642.81 89
17644.07 112
17645.32 129
17646.58 131
17647.83 103
17649.09 118
17650.35 112
17651.60 112
17652.86 100
17654.11 131
17655.37 96
17656.63 125
17657.88 124
17659.14 115
17660.39 114
17661.65 90
17662.91 83
17664.16 90
17665.42 120
17666.68 112
17667.93 149
17669.19 129
17670.45 110
17671.70 93
17672.96 88
17674.22 78
17675.47 110
17676.73 90
17677.99 87
17679.24 112
17680.50 120
17681.76 142
17683.02 121
17684.27 116
17685.53 120
17686.79 94
17688.05 101
17689.30 112
17690.56 102
17691.82 110
17693.07 107
17694.33 105
17695.59 134
17696.85 104
17698.11 113
17699.36 113
17700.62 76
17701.88 92
17703.14 133
17704.39 128
17705.65 108
17706.91 127
17708.17 119
17709.43 98
17710.68 109
17711.94 105
17713.20 99
17714.46 128
17715.72 134
17716.98 128
17718.23 115
17719.49 99
17720.75 106
17722.01 131
17723.27 115
17724.53 97
17725.79 123
17727.04 119
17728.30 102
17729.56 145
17730.82 114
17732.08 103
17733.34 125
17734.60 99
17735.86 93
17737.12 105
17738.37 84
17739.63 125
17740.89 107
17742.15 101
17743.41 102
17744.67 93
17745.93 95
17747.19 99
17748.45 113
17749.71 130
17750.97 113
17752.23 124
17753.49 116
17754.75 126
17756.01 132
17757.27 97
17758.53 115
17759.79 106
17761.05 118
17762.31 131
17763.57 110
17764.83 115
17766.09 105
17767.35 111
17768.61 119
17769.87 107
17771.13 143
17772.39 99
17773.65 114
17774.91 133
17776.17 106
17777.43 133
17778.69 97
17779.95 109
17781.21 97
17782.47 100
17783.73 113
17784.99 115
17786.25 127
17787.51 108
17788.78 93
17790.04 114
17791.30 122
17792.56 104
17793.82 95
17795.08 88
17796.34 107
17797.60 99
17798.86 116
17800.13 120
17801.39 119
17802.65 86
17803.91 114
17805.17 116
17806.43 117
17807.69 103
17808.96 129
17810.22 124
17811.48 102
17812.74 117
17814.00 91
17815.26 111
17816.53 100
17817.79 120
17819.05 96
17820.31 95
17821.57 100
17822.84 102
17824.10 91
17825.36 91
17826.62 108
17827.89 100
17829.15 104
17830.41 84
17831.67 88
17832.93 104
17834.20 105
17835.46 124
17836.72 120
17837.99 103
17839.25 124
17840.51 78
17841.77 109
17843.04 134
17844.30 107
17845.56 124
17846.82 110
17848.09 106
17849.35 94
17850.61 102
17851.88 119
17853.14 105
17854.40 96
17855.67 101
17856.93 96
17858.19 87
17859.46 104
17860.72 98
17861.98 112
17863.25 122
17864.51 134
17865.77 96
17867.04 100
17868.30 101
17869.57 105
17870.83 119
17872.09 126
17873.36 104
17874.62 97
17875.89 81
17877.15 103
17878.41 102
17879.68 118
17880.94 137
17882.21 107
17883.47 112
17884.73 134
17886.00 107
17887.26 131
17888.53 105
17889.79 118
17891.06 90
17892.32 126
17893.59 118
17894.85 112
17896.12 104
17897.38 101
17898.65 116
17899.91 110
17901.17 122
17902.44 121
17903.70 123
17904.97 123
17906.23 125
17907.50 118
17908.77 108
17910.03 113
17911.30 144
17912.56 120
17913.83 125
17915.09 109
17916.36 119
17917.62 97
17918.89 102
17920.15 83
17921.42 127
17922.68 113
17923.95 90
17925.22 104
17926.48 94
17927.75 113
17929.01 95
17930.28 113
17931.55 102
17932.81 108
17934.08 101
17935.34 101
17936.61 86
17937.88 85
17939.14 99
17940.41 124
17941.68 112
17942.94 94
17944.21 95
17945.47 88
17946.74 92
17948.01 109
17949.27 103
17950.54 105
17951.81 127
17953.07 109
17954.34 93
17955.61 104
17956.87 125
17958.14 112
17959.41 112
17960.68 107
17961.94 98
17963.21 96
17964.48 95
17965.74 110
17967.01 108
17968.28 116
17969.55 121
17970.81 104
17972.08 102
17973.35 113
17974.62 93
17975.88 95
17977.15 111
17978.42 104
17979.69 92
17980.95 104
17982.22 112
17983.49 104
17984.76 90
17986.03 93
17987.29 115
17988.56 101
17989.83 103
17991.10 102
17992.37 107
17993.63 117
17994.90 112
17996.17 103
17997.44 94
17998.71 96
17999.98 101
18001.24 94
18002.51 90
18003.78 81
18005.05 97
18006.32 105
18007.59 117
18008.86 85
18010.12 96
18011.39 99
18012.66 102
18013.93 90
18015.20 116
18016.47 93
18017.74 113
18019.01 109
18020.28 123
18021.54 105
18022.81 112
18024.08 101
18025.35 113
18026.62 102
18027.89 125
18029.16 91
18030.43 88
18031.70 94
18032.97 100
18034.24 120
18035.51 115
18036.78 98
18038.05 100
18039.32 102
18040.59 104
18041.86 111
18043.13 107
18044.40 110
18045.67 124
18046.94 98
18048.21 113
18049.48 97
18050.75 101
18052.02 113
18053.29 103
18054.56 108
18055.83 126
18057.10 133
18058.37 133
18059.64 116
18060.91 119
18062.18 134
18063.45 112
18064.72 96
18065.99 110
18067.26 108
18068.54 101
18069.81 106
18071.08 93
18072.35 102
18073.62 123
18074.89 119
18076.16 125
18077.43 92
18078.70 92
18079.97 88
18081.25 112
18082.52 97
18083.79 102
18085.06 111
18086.33 111
18087.60 80
18088.87 93
18090.15 105
18091.42 105
18092.69 97
18093.96 92
18095.23 85
18096.50 82
18097.78 111
18099.05 122
18100.32 135
18101.59 132
18102.86 123
18104.14 95
18105.41 114
18106.68 111
18107.95 97
18109.23 106
18110.50 102
18111.77 124
18113.04 120
18114.31 113
18115.59 106
18116.86 108
18118.13 121
18119.40 115
18120.68 123
18121.95 104
18123.22 111
18124.50 108
18125.77 89
18127.04 115
18128.31 115
18129.59 131
18130.86 80
18132.13 99
18133.41 105
18134.68 86
18135.95 113
18137.23 107
18138.50 122
18139.77 109
18141.05 101
18142.32 118
18143.59 106
18144.87 95
18146.14 115
18147.41 107
18148.69 101
18149.96 107
18151.23 110
18152.51 110
18153.78 106
18155.06 108
18156.33 121
18157.60 112
18158.88 102
18160.15 114
18161.43 100
18162.70 126
18163.97 110
18165.25 94
18166.52 149
18167.80 115
18169.07 112
18170.35 124
18171.62 145
18172.90 91
18174.17 108
18175.44 100
18176.72 121
18177.99 116
18179.27 101
18180.54 141
18181.82 115
18183.09 115
18184.37 110
18185.64 112
18186.92 115
18188.19 106
18189.47 134
18190.74 105
18192.02 105
18193.29 123
18194.57 116
18195.84 127
18197.12 106
18198.39 95
18199.67 111
18200.95 107
18202.22 98
18203.50 104
18204.77 125
18206.05 92
18207.32 104
18208.60 100
18209.88 111
18211.15 128
18212.43 128
18213.70 111
18214.98 122
18216.26 100
18217.53 87
18218.81 90
18220.08 137
18221.36 94
18222.64 100
18223.91 97
18225.19 78
18226.47 99
18227.74 92
18229.02 92
18230.29 102
18231.57 104
18232.85 105
18234.12 97
18235.40 107
18236.68 95
18237.95 123
18239.23 108
18240.51 110
18241.79 102
18243.06 102
18244.34 113
18245.62 117
18246.89 118
18248.17 112
18249.45 91
18250.73 95
18252.00 115
18253.28 100
18254.56 114
18255.83 106
18257.11 89
18258.39 108
18259.67 127
18260.94 106
18262.22 104
18263.50 102
18264.78 94
18266.06 100
18267.33 108
18268.61 127
18269.89 143
18271.17 99
18272.45 118
18273.72 110
18275.00 84
18276.28 99
18277.56 101
18278.84 113
18280.11 114
18281.39 125
18282.67 113
18283.95 92
18285.23 93
18286.51 120
18287.78 110
18289.06 101
18290.34 92
18291.62 99
18292.90 127
18294.18 133
18295.46 113
18296.74 121
18298.01 123
18299.29 121
18300.57 112
18301.85 110
18303.13 136
18304.41 117
18305.69 132
18306.97 142
18308.25 119
18309.53 122
18310.81 118
18312.09 119
18313.37 108
18314.64 109
18315.92 93
18317.20 99
18318.48 112
18319.76 126
18321.04 127
18322.32 113
18323.60 108
18324.88 115
18326.16 118
18327.44 88
18328.72 106
18330.00 114
18331.28 120
18332.56 110
18333.84 100
18335.12 98
18336.40 108
18337.68 96
18338.96 108
18340.24 114
18341.52 111
18342.80 111
18344.09 109
18345.37 88
18346.65 111
18347.93 98
18349.21 100
18350.49 99
18351.77 108
18353.05 100
18354.33 91
18355.61 87
18356.89 85
18358.17 97
18359.46 109
18360.74 92
18362.02 97
18363.30 98
18364.58 88
18365.86 122
18367.14 101
18368.42 112
18369.71 93
18370.99 114
18372.27 122
18373.55 93
18374.83 100
18376.11 101
18377.39 102
18378.68 103
18379.96 106
18381.24 98
18382.52 111
18383.80 109
18385.09 96
18386.37 98
18387.65 104
18388.93 122
18390.21 96
18391.50 93
18392.78 63
18394.06 95
18395.34 105
18396.63 94
18397.91 96
18399.19 118
18400.47 121
18401.76 122
18403.04 112
18404.32 106
18405.60 97
18406.89 110
18408.17 109
18409.45 89
18410.73 96
18412.02 84
18413.30 129
18414.58 125
18415.87 98
18417.15 88
18418.43 89
18419.72 109
18421.00 93
18422.28 103
18423.57 88
18424.85 90
18426.13 95
18427.42 100
18428.70 97
18429.98 121
18431.27 109
18432.55 101
18433.83 77
18435.12 74
18436.40 95
18437.68 110
18438.97 92
18440.25 103
18441.54 129
18442.82 100
18444.10 101
18445.39 104
18446.67 141
18447.96 128
18449.24 104
18450.53 77
18451.81 63
18453.09 121
18454.38 163
18455.66 121
18456.95 96
18458.23 91
18459.52 102
18460.80 94
18462.09 100
18463.37 100
18464.65 116
18465.94 110
18467.22 73
18468.51 84
18469.79 121
18471.08 122
18472.36 80
18473.65 88
18474.93 79
18476.22 105
18477.50 113
18478.79 105
18480.08 98
18481.36 104
18482.65 100
18483.93 114
18485.22 117
18486.50 97
18487.79 91
18489.07 122
18490.36 97
18491.64 107
18492.93 100
18494.22 94
18495.50 103
18496.79 106
18498.07 76
18499.36 95
18500.65 83
18501.93 106
18503.22 123
18504.50 110
18505.79 114
18507.08 96
18508.36 97
18509.65 104
18510.94 125
18512.22 96
18513.51 112
18514.80 87
18516.08 90
18517.37 95
18518.65 67
18519.94 98
18521.23 139
18522.51 106
18523.80 86
18525.09 123
18526.38 114
18527.66 99
18528.95 102
18530.24 113
18531.52 98
18532.81 115
18534.10 94
18535.39 111
18536.67 110
18537.96 105
18539.25 115
18540.53 91
18541.82 122
18543.11 133
18544.40 120
18545.68 99
18546.97 117
18548.26 101
18549.55 112
18550.84 99
18552.12 130
18553.41 119
18554.70 103
18555.99 134
18557.27 134
18558.56 112
18559.85 99
18561.14 127
18562.43 115
18563.72 96
18565.00 94
18566.29 106
18567.58 81
18568.87 90
18570.16 104
18571.45 92
18572.73 130
18574.02 108
18575.31 109
18576.60 106
18577.89 126
18579.18 106
18580.47 106
18581.75 117
18583.04 107
18584.33 91
18585.62 106
18586.91 106
18588.20 107
18589.49 89
18590.78 97
18592.07 110
18593.36 99
18594.65 95
18595.93 103
18597.22 113
18598.51 116
18599.80 120
18601.09 103
18602.38 85
18603.67 81
18604.96 112
18606.25 114
18607.54 113
18608.83 107
18610.12 111
18611.41 105
18612.70 105
18613.99 112
18615.28 95
18616.57 115
18617.86 92
18619.15 122
18620.44 110
18621.73 123
18623.02 102
18624.31 109
18625.60 114
18626.89 105
18628.18 112
18629.47 109
18630.76 117
18632.05 114
18633.34 95
18634.64 85
18635.93 104
18637.22 104
18638.51 122
18639.80 126
18641.09 103
18642.38 105
18643.67 124
18644.96 107
18646.25 115
18647.54 108
18648.84 98
18650.13 112
18651.42 103
18652.71 120
18654.00 110
18655.29 104
18656.58 101
18657.88 95
18659.17 117
18660.46 105
18661.75 90
18663.04 109
18664.33 122
18665.63 111
18666.92 99
18668.21 88
18669.50 118
18670.79 100
18672.08 119
18673.38 132
18674.67 98
18675.96 100
18677.25 118
18678.55 106
18679.84 80
18681.13 86
18682.42 88
18683.71 94
18685.01 98
18686.30 106
18687.59 118
18688.88 112
18690.18 145
18691.47 113
18692.76 92
18694.06 88
18695.35 114
18696.64 112
18697.93 102
18699.23 99
18700.52 105
18701.81 102
18703.11 92
18704.40 95
18705.69 81
18706.99 103
18708.28 107
18709.57 124
18710.86 97
18712.16 95
18713.45 108
18714.75 109
18716.04 97
18717.33 99
18718.63 85
18719.92 102
18721.21 109
18722.51 140
18723.80 109
18725.09 92
18726.39 113
18727.68 104
18728.98 117
18730.27 108
18731.56 119
18732.86 104
18734.15 103
18735.45 89
18736.74 123
18738.04 104
18739.33 107
18740.62 108
18741.92 89
18743.21 97
18744.51 79
18745.80 108
18747.10 86
18748.39 97
18749.69 99
18750.98 121
18752.27 101
18753.57 93
18754.86 93
18756.16 93
18757.45 118
18758.75 88
18760.04 99
18761.34 89
18762.63 95
18763.93 62
18765.23 77
18766.52 82
18767.82 78
18769.11 99
18770.41 74
18771.70 105
18773.00 106
18774.29 97
18775.59 102
18776.88 74
18778.18 113
18779.48 103
18780.77 89
18782.07 90
18783.36 97
18784.66 106
18785.95 126
18787.25 113
18788.55 95
18789.84 88
18791.14 93
18792.43 74
18793.73 94
18795.03 75
18796.32 83
18797.62 100
18798.92 100
18800.21 102
18801.51 101
18802.81 89
18804.10 87
18805.40 93
18806.70 87
18807.99 84
18809.29 79
18810.59 86
18811.88 104
18813.18 93
18814.48 90
18815.77 89
18817.07 98
18818.37 102
18819.66 77
18820.96 103
18822.26 120
18823.56 99
18824.85 101
18826.15 103
18827.45 85
18828.75 82
18830.04 93
18831.34 112
18832.64 105
18833.94 92
18835.23 100
18836.53 110
18837.83 110
18839.13 114
18840.42 84
18841.72 113
18843.02 87
18844.32 81
18845.62 88
18846.91 120
18848.21 101
18849.51 87
18850.81 84
18852.11 84
18853.40 89
18854.70 80
18856.00 89
18857.30 124
18858.60 112
18859.90 81
18861.20 120
18862.49 127
18863.79 95
18865.09 98
18866.39 86
18867.69 130
18868.99 81
18870.29 101
18871.59 98
18872.88 89
18874.18 108
18875.48 79
18876.78 83
18878.08 112
18879.38 95
18880.68 105
18881.98 118
18883.28 122
18884.58 113
18885.88 86
18887.18 105
18888.47 95
18889.77 88
18891.07 114
18892.37 89
18893.67 103
18894.97 85
18896.27 92
18897.57 117
18898.87 106
18900.17 77
18901.47 98
18902.77 96
18904.07 103
18905.37 82
18906.67 80
18907.97 75
18909.27 100
18910.57 97
18911.87 111
18913.17 103
18914.47 83
18915.77 104
18917.07 96
18918.38 109
18919.68 112
18920.98 113
18922.28 94
18923.58 120
18924.88 99
18926.18 71
18927.48 91
18928.78 107
18930.08 105
18931.38 101
18932.68 87
18933.98 69
18935.29 82
18936.59 92
18937.89 98
18939.19 121
18940.49 115
18941.79 83
18943.09 90
18944.39 91
18945.70 103
18947.00 80
18948.30 84
18949.60 96
18950.90 97
18952.20 98
18953.51 100
18954.81 89
18956.11 107
18957.41 96
18958.71 124
18960.02 94
18961.32 101
18962.62 101
18963.92 93
18965.22 94
18966.53 76
18967.83 83
18969.13 94
18970.43 96
18971.73 88
18973.04 85
18974.34 71
18975.64 103
18976.94 82
18978.25 82
18979.55 74
18980.85 103
18982.16 108
18983.46 102
18984.76 88
18986.06 93
18987.37 98
18988.67 110
18989.97 96
18991.28 88
18992.58 93
18993.88 109
18995.18 102
18996.49 83
18997.79 92
18999.09 101
19000.40 102
19001.70 117
19003.00 105
19004.31 96
19005.61 126
19006.92 119
19008.22 108
19009.52 88
19010.83 105
19012.13 112
19013.43 99
19014.74 79
19016.04 79
19017.35 102
19018.65 99
19019.95 99
19021.26 80
19022.56 73
19023.87 87
19025.17 97
19026.47 89
19027.78 90
19029.08 119
19030.39 115
19031.69 86
19033.00 83
19034.30 106
19035.61 111
19036.91 81
19038.21 70
19039.52 77
19040.82 86
19042.13 88
19043.43 85
19044.74 80
19046.04 74
19047.35 70
19048.65 90
19049.96 101
19051.26 92
19052.57 83
19053.87 99
19055.18 107
19056.48 102
19057.79 105
19059.09 88
19060.40 88
19061.71 117
19063.01 95
19064.32 98
19065.62 86
19066.93 90
19068.23 89
19069.54 89
19070.85 86
19072.15 101
19073.46 84
19074.76 89
19076.07 83
19077.37 89
19078.68 84
19079.99 86
19081.29 107
19082.60 87
19083.91 89
19085.21 84
19086.52 95
19087.82 95
19089.13 67
19090.44 98
19091.74 95
19093.05 100
19094.36 96
19095.66 79
19096.97 68
19098.28 71
19099.58 69
19100.89 96
19102.20 111
19103.50 100
19104.81 91
19106.12 89
19107.42 84
19108.73 61
19110.04 88
19111.35 100
19112.65 114
19113.96 108
19115.27 96
19116.58 81
19117.88 96
19119.19 95
19120.50 79
19121.81 83
19123.11 107
19124.42 88
19125.73 93
19127.04 101
19128.34 90
19129.65 93
19130.96 96
19132.27 90
19133.57 90
19134.88 80
19136.19 90
19137.50 93
19138.81 85
19140.12 75
19141.42 89
19142.73 85
19144.04 67
19145.35 70
19146.66 73
19147.97 89
19149.27 105
19150.58 75
19151.89 65
19153.20 100
19154.51 75
19155.82 90
19157.13 78
19158.43 77
19159.74 107
19161.05 83
19162.36 90
19163.67 89
19164.98 85
19166.29 73
19167.60 94
19168.91 90
19170.22 87
19171.52 98
19172.83 90
19174.14 90
19175.45 79
19176.76 69
19178.07 88
19179.38 134
19180.69 106
19182.00 61
19183.31 83
19184.62 114
19185.93 98
19187.24 98
19188.55 89
19189.86 98
19191.17 87
19192.48 85
19193.79 65
19195.10 73
19196.41 92
19197.72 100
19199.03 100
19200.34 100
19201.65 83
19202.96 101
19204.27 100
19205.58 104
19206.89 98
19208.20 76
19209.51 93
19210.82 93
19212.13 77
19213.44 89
19214.75 99
19216.06 83
19217.38 72
19218.69 85
19220.00 91
19221.31 87
19222.62 86
19223.93 81
19225.24 97
19226.55 93
19227.86 89
19229.17 92
19230.49 89
19231.80 86
19233.11 107
19234.42 101
19235.73 69
19237.04 77
19238.35 93
19239.67 105
19240.98 106
19242.29 97
19243.60 96
19244.91 80
19246.22 85
19247.54 81
19248.85 91
19250.16 82
19251.47 97
19252.78 63
19254.10 79
19255.41 76
19256.72 83
19258.03 97
19259.34 99
19260.66 114
19261.97 124
19263.28 88
19264.59 88
19265.91 98
19267.22 116
19268.53 83
19269.84 85
19271.16 85
19272.47 68
19273.78 99
19275.10 82
19276.41 94
19277.72 101
19279.03 114
19280.35 101
19281.66 119
19282.97 102
19284.29 103
19285.60 73
19286.91 75
19288.23 102
19289.54 96
19290.85 94
19292.17 46
19293.48 79
19294.79 85
19296.11 85
19297.42 78
19298.73 111
19300.05 84
19301.36 105
19302.67 104
19303.99 93
19305.30 100
19306.62 104
19307.93 101
19309.24 107
19310.56 78
19311.87 86
19313.19 78
19314.50 86
19315.81 84
19317.13 83
19318.44 85
19319.76 107
19321.07 97
19322.39 94
19323.70 87
19325.01 92
19326.33 84
19327.64 85
19328.96 82
19330.27 109
19331.59 96
19332.90 93
19334.22 94
19335.53 90
19336.85 82
19338.16 83
19339.48 73
19340.79 94
19342.11 96
19343.42 95
19344.74 108
19346.05 90
19347.37 98
19348.68 101
19350.00 98
19351.31 79
19352.63 93
19353.94 75
19355.26 89
19356.58 82
19357.89 62
19359.21 88
19360.52 78
19361.84 78
19363.15 77
19364.47 90
19365.79 103
19367.10 90
19368.42 97
19369.73 113
19371.05 108
19372.37 92
19373.68 93
19375.00 88
19376.31 102
19377.63 91
19378.95 63
19380.26 81
19381.58 106
19382.90 96
19384.21 89
19385.53 97
19386.85 80
19388.16 93
19389.48 104
19390.80 91
19392.11 111
19393.43 99
19394.75 87
19396.06 95
19397.38 78
19398.70 74
19400.01 81
19401.33 77
19402.65 93
19403.97 100
19405.28 90
19406.60 80
19407.92 85
19409.23 71
19410.55 73
19411.87 56
19413.19 83
19414.50 91
19415.82 108
19417.14 78
19418.46 90
19419.77 79
19421.09 105
19422.41 93
19423.73 100
19425.05 104
19426.36 90
19427.68 69
19429.00 109
19430.32 101
19431.64 100
19432.95 80
19434.27 96
19435.59 108
19436.91 77
19438.23 70
19439.55 70
19440.86 95
19442.18 101
19443.50 122
19444.82 86
19446.14 97
19447.46 98
19448.78 105
19450.09 83
19451.41 102
19452.73 95
19454.05 100
19455.37 95
19456.69 90
19458.01 104
19459.33 93
19460.65 100
19461.97 106
19463.28 90
19464.60 82
19465.92 86
19467.24 89
19468.56 82
19469.88 86
19471.20 94
19472.52 81
19473.84 97
19475.16 83
19476.48 92
19477.80 94
19479.12 97
19480.44 93
19481.76 82
19483.08 82
19484.40 72
19485.72 100
19487.04 84
19488.36 84
19489.68 99
19491.00 103
19492.32 95
19493.64 77
19494.96 92
19496.28 81
19497.60 99
19498.92 101
19500.24 83
19501.56 57
19502.88 82
19504.20 56
19505.52 69
19506.84 81
19508.16 67
19509.49 106
19510.81 88
19512.13 81
19513.45 102
19514.77 82
19516.09 83
19517.41 82
19518.73 75
19520.05 64
19521.37 82
19522.70 78
19524.02 109
19525.34 83
19526.66 79
19527.98 81
19529.30 76
19530.62 73
19531.95 87
19533.27 66
19534.59 99
19535.91 98
19537.23 92
19538.55 95
19539.88 85
19541.20 80
19542.52 70
19543.84 77
19545.16 79
19546.49 75
19547.81 81
19549.13 76
19550.45 74
19551.77 82
19553.10 75
19554.42 91
19555.74 87
19557.06 94
19558.39 65
19559.71 81
19561.03 85
19562.35 97
19563.68 77
19565.00 104
19566.32 89
19567.64 99
19568.97 86
19570.29 82
19571.61 83
19572.94 86
19574.26 111
19575.58 89
19576.90 91
19578.23 67
19579.55 65
19580.87 81
19582.20 80
19583.52 96
19584.84 89
19586.17 93
19587.49 85
19588.81 97
19590.14 64
19591.46 82
19592.78 86
19594.11 60
19595.43 78
19596.76 73
19598.08 95
19599.40 73
19600.73 69
19602.05 104
19603.37 80
19604.70 87
19606.02 64
19607.35 83
19608.67 70
19610.00 84
19611.32 81
19612.64 85
19613.97 78
19615.29 73
19616.62 85
19617.94 68
19619.27 77
19620.59 88
19621.92 97
19623.24 90
19624.56 80
19625.89 77
19627.21 99
19628.54 85
19629.86 72
19631.19 79
19632.51 92
19633.84 75
19635.16 70
19636.49 77
19637.81 74
19639.14 77
19640.46 92
19641.79 78
19643.11 68
19644.44 107
19645.77 82
19647.09 68
19648.42 74
19649.74 90
19651.07 87
19652.39 78
19653.72 78
19655.04 91
19656.37 77
19657.70 87
19659.02 100
19660.35 89
19661.67 63
19663.00 77
19664.33 81
19665.65 62
19666.98 70
19668.30 93
19669.63 90
19670.96 80
19672.28 91
19673.61 97
19674.94 73
19676.26 83
19677.59 85
19678.92 85
19680.24 65
19681.57 93
19682.90 110
19684.22 98
19685.55 69
19686.88 75
19688.20 83
19689.53 101
19690.86 93
19692.18 75
19693.51 69
19694.84 82
19696.16 78
19697.49 87
19698.82 130
19700.15 100
19701.47 77
19702.80 67
19704.13 77
19705.46 91
19706.78 78
19708.11 87
19709.44 91
19710.77 86
19712.09 84
19713.42 102
19714.75 79
19716.08 88
19717.40 86
19718.73 89
19720.06 74
19721.39 103
19722.72 104
19724.04 87
19725.37 77
19726.70 84
19728.03 90
19729.36 94
19730.68 89
19732.01 79
19733.34 105
19734.67 98
19736.00 83
19737.33 104
19738.66 72
19739.98 83
19741.31 84
19742.64 93
19743.97 91
19745.30 104
19746.63 77
19747.96 81
19749.29 94
19750.61 83
19751.94 91
19753.27 89
19754.60 97
19755.93 96
19757.26 82
19758.59 92
19759.92 76
19761.25 78
19762.58 71
19763.91 103
19765.24 82
19766.57 80
19767.89 94
19769.22 89
19770.55 83
19771.88 89
19773.21 80
19774.54 71
19775.87 88
19777.20 85
19778.53 71
19779.86 84
19781.19 102
19782.52 88
19783.85 67
19785.18 84
19786.51 109
19787.84 83
19789.17 108
19790.50 78
19791.83 75
19793.16 56
19794.49 71
19795.83 81
19797.16 85
19798.49 80
19799.82 92
19801.15 91
19802.48 105
19803.81 79
19805.14 88
19806.47 91
19807.80 70
19809.13 81
19810.46 80
19811.79 86
19813.13 88
19814.46 79
19815.79 77
19817.12 109
19818.45 62
19819.78 86
19821.11 82
19822.44 81
19823.78 100
19825.11 85
19826.44 138
19827.77 82
19829.10 80
19830.43 82
19831.77 71
19833.10 77
19834.43 94
19835.76 93
19837.09 70
19838.42 76
19839.76 105
19841.09 70
19842.42 85
19843.75 65
19845.08 73
19846.42 81
19847.75 87
19849.08 71
19850.41 75
19851.75 69
19853.08 55
19854.41 84
19855.74 70
19857.08 84
19858.41 65
19859.74 93
19861.07 71
19862.41 77
19863.74 80
19865.07 62
19866.41 79
19867.74 65
19869.07 80
19870.40 67
19871.74 88
19873.07 73
19874.40 63
19875.74 59
19877.07 74
19878.40 81
19879.74 80
19881.07 104
19882.40 84
19883.74 89
19885.07 88
19886.40 70
19887.74 73
19889.07 91
19890.40 64
19891.74 56
19893.07 86
19894.41 85
19895.74 91
19897.07 103
19898.41 67
19899.74 81
19901.08 95
19902.41 76
19903.74 88
19905.08 82
19906.41 80
19907.75 68
19909.08 76
19910.41 66
19911.75 64
19913.08 83
19914.42 86
19915.75 66
19917.09 83
19918.42 83
19919.76 91
19921.09 85
19922.43 63
19923.76 90
19925.10 99
19926.43 90
19927.77 74
19929.10 77
19930.44 73
19931.77 79
19933.11 68
19934.44 78
19935.78 83
19937.11 104
19938.45 72
19939.78 69
19941.12 72
19942.45 89
19943.79 75
19945.12 88
19946.46 79
19947.79 87
19949.13 100
19950.47 103
19951.80 70
19953.14 67
19954.47 73
19955.81 100
19957.15 90
19958.48 53
19959.82 68
19961.15 95
19962.49 99
19963.83 81
19965.16 75
19966.50 75
19967.83 88
19969.17 88
19970.51 93
19971.84 93
19973.18 68
19974.52 77
19975.85 79
19977.19 60
19978.53 82
19979.86 86
19981.20 79
19982.54 71
19983.87 83
19985.21 73
19986.55 82
19987.88 63
19989.22 72
19990.56 69
19991.89 83
19993.23 94
19994.57 72
19995.91 65
19997.24 110
19998.58 82
19999.92 77
20001.26 82
20002.59 71
20003.93 69
20005.27 63
20006.61 82
20007.94 73
20009.28 81
20010.62 82
20011.96 103
20013.29 78
20014.63 65
20015.97 74
20017.31 88
20018.65 91
20019.98 86
20021.32 90
20022.66 90
20024.00 80
20025.34 77
20026.67 89
20028.01 103
20029.35 82
20030.69 86
20032.03 88
20033.37 80
20034.71 97
20036.04 81
20037.38 70
20038.72 78
20040.06 80
20041.40 70
20042.74 90
20044.08 87
20045.42 88
20046.75 97
20048.09 62
20049.43 68
20050.77 84
20052.11 79
20053.45 96
20054.79 88
20056.13 96
20057.47 84
20058.81 88
20060.15 96
20061.49 85
20062.82 82
20064.16 88
20065.50 106
20066.84 77
20068.18 89
20069.52 100
20070.86 97
20072.20 92
20073.54 77
20074.88 100
20076.22 100
20077.56 111
20078.90 90
20080.24 88
20081.58 66
20082.92 75
20084.26 75
20085.60 88
20086.94 112
20088.28 86
20089.62 94
20090.96 86
20092.30 91
20093.64 78
20094.99 77
20096.33 94
20097.67 96
20099.01 89
20100.35 79
20101.69 79
20103.03 83
20104.37 90
20105.71 70
20107.05 83
20108.39 90
20109.73 95
20111.08 76
20112.42 60
20113.76 60
20115.10 84
20116.44 85
20117.78 65
20119.12 74
20120.46 86
20121.81 101
20123.15 73
20124.49 72
20125.83 67
20127.17 113
20128.51 86
20129.86 75
20131.20 74
20132.54 81
20133.88 95
20135.22 105
20136.56 78
20137.91 81
20139.25 101
