# Supplementary material for: MALDI-TOF MS typing enables the classification of brewing yeasts of the genus Saccharomyces to major beer styles
Source: PLoS One. 2017 Aug 9;12(8):e0181694. doi: 10.1371/journal.pone.0181694 (PMC5549903; doi:10.1371/journal.pone.0181694)
Supplement: S5 File — The directory includes 90 raw files and was zipped to “.zip”; the folder has three strains with 30 spectra per strain; S1 Text explains the raw files with an example and Table 1 represents the yeast strains used within the experiment. (ZIP) [file pone.0181694.s008.zip › 13-15/30262-213-OG-Ale-Ale-YPG-18h-E-E_2015-08-12__0_F2_1.dat]

1999.93 742
2000.35 720
2000.77 673
2001.19 788
2001.61 873
2002.03 750
2002.46 756
2002.88 841
2003.30 820
2003.72 802
2004.14 789
2004.57 806
2004.99 797
2005.41 824
2005.83 792
2006.25 703
2006.68 754
2007.10 899
2007.52 816
2007.94 801
2008.37 720
2008.79 801
2009.21 840
2009.63 863
2010.06 968
2010.48 847
2010.90 785
2011.32 791
2011.75 880
2012.17 842
2012.59 724
2013.02 788
2013.44 759
2013.86 677
2014.29 689
2014.71 643
2015.13 662
2015.55 695
2015.98 683
2016.40 713
2016.82 659
2017.25 595
2017.67 604
2018.10 604
2018.52 725
2018.94 711
2019.37 742
2019.79 826
2020.21 939
2020.64 747
2021.06 767
2021.48 654
2021.91 710
2022.33 845
2022.76 878
2023.18 802
2023.60 816
2024.03 844
2024.45 808
2024.88 762
2025.30 761
2025.73 772
2026.15 780
2026.57 811
2027.00 736
2027.42 714
2027.85 672
2028.27 618
2028.70 721
2029.12 732
2029.55 751
2029.97 639
2030.40 699
2030.82 638
2031.24 617
2031.67 662
2032.09 729
2032.52 664
2032.94 694
2033.37 665
2033.79 698
2034.22 748
2034.65 786
2035.07 739
2035.50 722
2035.92 758
2036.35 778
2036.77 732
2037.20 809
2037.62 838
2038.05 808
2038.47 723
2038.90 745
2039.33 676
2039.75 702
2040.18 787
2040.60 805
2041.03 870
2041.45 868
2041.88 751
2042.31 756
2042.73 765
2043.16 746
2043.58 830
2044.01 687
2044.44 744
2044.86 753
2045.29 686
2045.72 775
2046.14 848
2046.57 667
2047.00 693
2047.42 680
2047.85 713
2048.28 749
2048.70 655
2049.13 661
2049.56 705
2049.98 696
2050.41 698
2050.84 815
2051.26 835
2051.69 743
2052.12 730
2052.54 635
2052.97 722
2053.40 736
2053.83 728
2054.25 679
2054.68 700
2055.11 734
2055.53 701
2055.96 695
2056.39 676
2056.82 746
2057.24 619
2057.67 724
2058.10 691
2058.53 661
2058.96 673
2059.38 701
2059.81 710
2060.24 759
2060.67 704
2061.10 779
2061.52 689
2061.95 650
2062.38 736
2062.81 747
2063.24 834
2063.66 822
2064.09 781
2064.52 789
2064.95 794
2065.38 821
2065.81 843
2066.23 785
2066.66 835
2067.09 799
2067.52 801
2067.95 816
2068.38 853
2068.81 874
2069.23 805
2069.66 829
2070.09 788
2070.52 898
2070.95 801
2071.38 853
2071.81 818
2072.24 824
2072.67 807
2073.10 710
2073.53 860
2073.95 782
2074.38 800
2074.81 770
2075.24 736
2075.67 745
2076.10 760
2076.53 739
2076.96 752
2077.39 813
2077.82 680
2078.25 740
2078.68 772
2079.11 774
2079.54 682
2079.97 838
2080.40 862
2080.83 837
2081.26 792
2081.69 888
2082.12 982
2082.55 947
2082.98 783
2083.41 800
2083.84 833
2084.27 881
2084.70 771
2085.13 794
2085.56 916
2085.99 856
2086.42 869
2086.85 723
2087.29 786
2087.72 763
2088.15 803
2088.58 824
2089.01 786
2089.44 813
2089.87 701
2090.30 749
2090.73 782
2091.16 868
2091.59 835
2092.03 790
2092.46 853
2092.89 915
2093.32 794
2093.75 830
2094.18 791
2094.61 812
2095.05 917
2095.48 836
2095.91 958
2096.34 885
2096.77 805
2097.20 802
2097.63 952
2098.07 846
2098.50 894
2098.93 889
2099.36 893
2099.79 792
2100.23 695
2100.66 723
2101.09 819
2101.52 738
2101.95 740
2102.39 880
2102.82 748
2103.25 752
2103.68 785
2104.12 734
2104.55 702
2104.98 734
2105.41 795
2105.85 717
2106.28 762
2106.71 826
2107.14 827
2107.58 851
2108.01 812
2108.44 791
2108.88 809
2109.31 807
2109.74 805
2110.18 889
2110.61 735
2111.04 781
2111.47 856
2111.91 842
2112.34 895
2112.77 805
2113.21 802
2113.64 780
2114.07 822
2114.51 728
2114.94 732
2115.37 775
2115.81 776
2116.24 725
2116.68 724
2117.11 698
2117.54 728
2117.98 803
2118.41 794
2118.85 758
2119.28 649
2119.71 657
2120.15 777
2120.58 752
2121.02 685
2121.45 753
2121.88 779
2122.32 762
2122.75 798
2123.19 699
2123.62 719
2124.06 739
2124.49 855
2124.92 826
2125.36 916
2125.79 884
2126.23 787
2126.66 726
2127.10 701
2127.53 817
2127.97 765
2128.40 863
2128.84 775
2129.27 762
2129.71 843
2130.14 774
2130.58 804
2131.01 841
2131.45 831
2131.88 770
2132.32 664
2132.75 838
2133.19 909
2133.63 932
2134.06 934
2134.50 858
2134.93 799
2135.37 756
2135.80 807
2136.24 816
2136.67 806
2137.11 830
2137.55 827
2137.98 797
2138.42 867
2138.85 797
2139.29 755
2139.73 861
2140.16 866
2140.60 841
2141.03 788
2141.47 830
2141.91 677
2142.34 665
2142.78 787
2143.22 775
2143.65 720
2144.09 779
2144.53 822
2144.96 794
2145.40 775
2145.84 727
2146.27 686
2146.71 720
2147.15 705
2147.58 722
2148.02 721
2148.46 705
2148.89 726
2149.33 683
2149.77 739
2150.21 810
2150.64 887
2151.08 975
2151.52 910
2151.95 994
2152.39 973
2152.83 1034
2153.27 952
2153.70 789
2154.14 855
2154.58 823
2155.02 861
2155.45 968
2155.89 869
2156.33 821
2156.77 765
2157.21 799
2157.64 811
2158.08 814
2158.52 765
2158.96 806
2159.40 703
2159.83 749
2160.27 641
2160.71 660
2161.15 822
2161.59 781
2162.02 780
2162.46 749
2162.90 718
2163.34 779
2163.78 761
2164.22 692
2164.66 730
2165.09 761
2165.53 747
2165.97 712
2166.41 839
2166.85 832
2167.29 812
2167.73 741
2168.17 794
2168.60 855
2169.04 805
2169.48 856
2169.92 712
2170.36 829
2170.80 834
2171.24 768
2171.68 858
2172.12 986
2172.56 882
2173.00 909
2173.44 947
2173.88 905
2174.32 810
2174.76 828
2175.20 877
2175.64 1001
2176.07 910
2176.51 913
2176.95 954
2177.39 868
2177.83 922
2178.27 1050
2178.71 980
2179.15 871
2179.59 777
2180.03 925
2180.47 1046
2180.92 963
2181.36 944
2181.80 899
2182.24 927
2182.68 900
2183.12 880
2183.56 793
2184.00 765
2184.44 764
2184.88 831
2185.32 718
2185.76 741
2186.20 752
2186.64 757
2187.08 674
2187.52 746
2187.97 730
2188.41 814
2188.85 889
2189.29 917
2189.73 917
2190.17 912
2190.61 965
2191.05 1100
2191.49 964
2191.94 882
2192.38 973
2192.82 1023
2193.26 1068
2193.70 854
2194.14 890
2194.58 874
2195.03 794
2195.47 819
2195.91 819
2196.35 805
2196.79 936
2197.24 897
2197.68 847
2198.12 854
2198.56 938
2199.00 911
2199.45 835
2199.89 869
2200.33 876
2200.77 865
2201.21 759
2201.66 727
2202.10 772
2202.54 783
2202.98 765
2203.43 664
2203.87 768
2204.31 803
2204.75 748
2205.20 728
2205.64 781
2206.08 988
2206.53 921
2206.97 870
2207.41 708
2207.85 803
2208.30 890
2208.74 927
2209.18 779
2209.63 862
2210.07 878
2210.51 809
2210.96 897
2211.40 1021
2211.84 921
2212.29 797
2212.73 805
2213.17 931
2213.62 933
2214.06 871
2214.50 834
2214.95 914
2215.39 899
2215.84 797
2216.28 834
2216.72 933
2217.17 888
2217.61 856
2218.05 880
2218.50 865
2218.94 846
2219.39 828
2219.83 845
2220.28 826
2220.72 837
2221.16 796
2221.61 862
2222.05 743
2222.50 817
2222.94 985
2223.39 1006
2223.83 944
2224.28 1011
2224.72 1120
2225.16 1010
2225.61 1100
2226.05 1275
2226.50 1313
2226.94 1317
2227.39 1286
2227.83 1304
2228.28 1249
2228.72 1223
2229.17 1162
2229.61 1097
2230.06 1011
2230.50 979
2230.95 933
2231.40 920
2231.84 1060
2232.29 963
2232.73 928
2233.18 908
2233.62 1065
2234.07 1038
2234.51 953
2234.96 1017
2235.41 1024
2235.85 1051
2236.30 990
2236.74 920
2237.19 919
2237.63 904
2238.08 924
2238.53 863
2238.97 891
2239.42 841
2239.86 1011
2240.31 963
2240.76 815
2241.20 836
2241.65 815
2242.10 891
2242.54 886
2242.99 928
2243.44 915
2243.88 827
2244.33 787
2244.78 781
2245.22 840
2245.67 869
2246.12 739
2246.56 718
2247.01 763
2247.46 701
2247.90 701
2248.35 752
2248.80 882
2249.24 1020
2249.69 912
2250.14 872
2250.59 875
2251.03 865
2251.48 841
2251.93 873
2252.38 804
2252.82 845
2253.27 773
2253.72 854
2254.17 965
2254.61 908
2255.06 909
2255.51 824
2255.96 775
2256.40 787
2256.85 767
2257.30 713
2257.75 770
2258.20 908
2258.64 847
2259.09 707
2259.54 776
2259.99 704
2260.44 843
2260.88 740
2261.33 822
2261.78 905
2262.23 863
2262.68 841
2263.13 887
2263.58 923
2264.02 862
2264.47 989
2264.92 1133
2265.37 1193
2265.82 1048
2266.27 978
2266.72 1037
2267.17 1180
2267.61 1097
2268.06 1149
2268.51 1160
2268.96 1167
2269.41 1117
2269.86 1072
2270.31 930
2270.76 1052
2271.21 1104
2271.66 1185
2272.11 1125
2272.56 1013
2273.00 1247
2273.45 1282
2273.90 1168
2274.35 1140
2274.80 1151
2275.25 1081
2275.70 962
2276.15 918
2276.60 912
2277.05 872
2277.50 864
2277.95 840
2278.40 840
2278.85 849
2279.30 868
2279.75 785
2280.20 876
2280.65 874
2281.10 853
2281.55 828
2282.00 878
2282.45 934
2282.90 985
2283.35 857
2283.81 863
2284.26 1032
2284.71 1068
2285.16 940
2285.61 856
2286.06 817
2286.51 849
2286.96 920
2287.41 871
2287.86 850
2288.31 850
2288.76 923
2289.22 926
2289.67 1212
2290.12 1179
2290.57 1157
2291.02 1235
2291.47 1281
2291.92 1430
2292.37 1572
2292.83 1652
2293.28 1762
2293.73 1506
2294.18 1481
2294.63 1618
2295.08 1492
2295.53 1562
2295.99 1542
2296.44 1412
2296.89 1200
2297.34 1151
2297.79 1040
2298.25 1163
2298.70 1185
2299.15 1032
2299.60 952
2300.05 1022
2300.51 1038
2300.96 881
2301.41 774
2301.86 843
2302.32 873
2302.77 883
2303.22 871
2303.67 953
2304.13 890
2304.58 895
2305.03 900
2305.48 888
2305.94 988
2306.39 882
2306.84 916
2307.29 998
2307.75 884
2308.20 943
2308.65 866
2309.11 870
2309.56 908
2310.01 928
2310.47 997
2310.92 960
2311.37 1181
2311.83 1188
2312.28 1153
2312.73 1255
2313.19 1113
2313.64 1098
2314.09 1083
2314.55 963
2315.00 933
2315.45 1013
2315.91 974
2316.36 952
2316.81 937
2317.27 972
2317.72 903
2318.18 1023
2318.63 1020
2319.08 926
2319.54 968
2319.99 903
2320.45 978
2320.90 985
2321.35 1053
2321.81 917
2322.26 931
2322.72 949
2323.17 1116
2323.63 980
2324.08 1094
2324.54 1079
2324.99 845
2325.44 939
2325.90 952
2326.35 975
2326.81 1148
2327.26 1062
2327.72 965
2328.17 929
2328.63 940
2329.08 1144
2329.54 1133
2329.99 1065
2330.45 1025
2330.90 1158
2331.36 1125
2331.81 1043
2332.27 1092
2332.72 1060
2333.18 1025
2333.64 1100
2334.09 1032
2334.55 992
2335.00 1078
2335.46 909
2335.91 943
2336.37 960
2336.82 989
2337.28 947
2337.74 1033
2338.19 995
2338.65 1056
2339.10 1019
2339.56 1090
2340.02 1167
2340.47 1181
2340.93 1211
2341.38 1316
2341.84 1398
2342.30 1415
2342.75 1807
2343.21 1613
2343.67 1518
2344.12 1369
2344.58 1512
2345.04 1443
2345.49 1352
2345.95 1461
2346.41 1541
2346.86 1409
2347.32 1376
2347.78 1290
2348.23 1375
2348.69 1333
2349.15 1305
2349.60 1170
2350.06 1061
2350.52 1261
2350.97 1220
2351.43 1155
2351.89 1181
2352.35 1165
2352.80 1000
2353.26 955
2353.72 929
2354.18 981
2354.63 1006
2355.09 1020
2355.55 1007
2356.01 988
2356.46 904
2356.92 892
2357.38 909
2357.84 844
2358.29 899
2358.75 931
2359.21 859
2359.67 944
2360.13 1000
2360.58 945
2361.04 1086
2361.50 1016
2361.96 891
2362.42 936
2362.88 1110
2363.33 1081
2363.79 1159
2364.25 1121
2364.71 1059
2365.17 1184
2365.63 986
2366.08 947
2366.54 1062
2367.00 1051
2367.46 965
2367.92 1027
2368.38 1070
2368.84 1026
2369.30 1086
2369.75 1146
2370.21 1242
2370.67 1272
2371.13 1065
2371.59 1156
2372.05 1194
2372.51 1151
2372.97 1221
2373.43 1088
2373.89 1026
2374.35 1004
2374.81 973
2375.27 990
2375.72 918
2376.18 940
2376.64 1045
2377.10 1012
2377.56 852
2378.02 895
2378.48 886
2378.94 951
2379.40 1092
2379.86 1123
2380.32 1111
2380.78 1103
2381.24 976
2381.70 1048
2382.16 999
2382.62 1030
2383.08 1068
2383.54 1146
2384.00 1016
2384.46 926
2384.92 948
2385.39 978
2385.85 917
2386.31 1007
2386.77 1020
2387.23 979
2387.69 978
2388.15 925
2388.61 943
2389.07 912
2389.53 910
2389.99 821
2390.45 966
2390.91 977
2391.38 979
2391.84 952
2392.30 913
2392.76 923
2393.22 1061
2393.68 979
2394.14 869
2394.60 829
2395.06 935
2395.53 927
2395.99 869
2396.45 851
2396.91 942
2397.37 904
2397.83 897
2398.30 893
2398.76 918
2399.22 907
2399.68 841
2400.14 952
2400.61 894
2401.07 879
2401.53 822
2401.99 778
2402.45 845
2402.92 875
2403.38 821
2403.84 841
2404.30 908
2404.76 970
2405.23 954
2405.69 910
2406.15 890
2406.61 921
2407.08 1066
2407.54 987
2408.00 972
2408.46 944
2408.93 991
2409.39 1018
2409.85 982
2410.32 950
2410.78 935
2411.24 881
2411.70 1004
2412.17 1017
2412.63 845
2413.09 870
2413.56 899
2414.02 897
2414.48 881
2414.95 831
2415.41 872
2415.87 856
2416.34 939
2416.80 1004
2417.26 1044
2417.73 1078
2418.19 1017
2418.65 1140
2419.12 1053
2419.58 1140
2420.05 1141
2420.51 1111
2420.97 1121
2421.44 1082
2421.90 1031
2422.37 1011
2422.83 1066
2423.29 973
2423.76 1006
2424.22 935
2424.69 1004
2425.15 1092
2425.62 953
2426.08 914
2426.54 958
2427.01 1005
2427.47 1090
2427.94 1075
2428.40 1040
2428.87 1058
2429.33 1079
2429.80 1088
2430.26 1129
2430.73 1031
2431.19 1053
2431.66 1035
2432.12 1063
2432.59 1122
2433.05 1104
2433.52 977
2433.98 1036
2434.45 1030
2434.91 968
2435.38 1038
2435.84 959
2436.31 967
2436.77 1071
2437.24 932
2437.70 978
2438.17 1111
2438.63 1032
2439.10 1075
2439.57 1085
2440.03 1064
2440.50 1300
2440.96 1326
2441.43 1296
2441.89 1315
2442.36 1419
2442.83 1568
2443.29 1528
2443.76 1350
2444.22 1423
2444.69 1214
2445.16 1221
2445.62 1163
2446.09 1200
2446.56 1199
2447.02 1044
2447.49 902
2447.96 910
2448.42 892
2448.89 955
2449.35 897
2449.82 854
2450.29 907
2450.75 890
2451.22 777
2451.69 948
2452.16 971
2452.62 844
2453.09 868
2453.56 857
2454.02 926
2454.49 804
2454.96 894
2455.42 1095
2455.89 971
2456.36 933
2456.83 936
2457.29 942
2457.76 880
2458.23 960
2458.70 956
2459.16 940
2459.63 923
2460.10 966
2460.57 967
2461.03 885
2461.50 865
2461.97 799
2462.44 823
2462.91 892
2463.37 887
2463.84 943
2464.31 894
2464.78 871
2465.25 872
2465.71 1002
2466.18 961
2466.65 884
2467.12 899
2467.59 908
2468.06 864
2468.52 905
2468.99 995
2469.46 897
2469.93 1007
2470.40 1012
2470.87 923
2471.34 988
2471.80 989
2472.27 1087
2472.74 1086
2473.21 1006
2473.68 834
2474.15 879
2474.62 906
2475.09 933
2475.56 842
2476.02 740
2476.49 871
2476.96 945
2477.43 879
2477.90 813
2478.37 842
2478.84 874
2479.31 952
2479.78 1034
2480.25 1126
2480.72 1056
2481.19 967
2481.66 974
2482.13 991
2482.60 1150
2483.07 1160
2483.54 1197
2484.01 1151
2484.48 1008
2484.95 1111
2485.42 1028
2485.89 977
2486.36 959
2486.83 1037
2487.30 980
2487.77 945
2488.24 859
2488.71 849
2489.18 966
2489.65 918
2490.12 941
2490.59 835
2491.06 865
2491.53 924
2492.00 845
2492.47 785
2492.94 855
2493.41 829
2493.88 809
2494.36 1001
2494.83 1056
2495.30 1008
2495.77 1008
2496.24 863
2496.71 962
2497.18 1078
2497.65 1037
2498.12 1010
2498.60 894
2499.07 953
2499.54 1011
2500.01 1004
2500.48 942
2500.95 979
2501.42 920
2501.90 979
2502.37 1102
2502.84 963
2503.31 881
2503.78 887
2504.25 874
2504.73 829
2505.20 794
2505.67 804
2506.14 811
2506.61 809
2507.09 869
2507.56 934
2508.03 950
2508.50 934
2508.97 1015
2509.45 1032
2509.92 1000
2510.39 1155
2510.86 1093
2511.34 1239
2511.81 1219
2512.28 1056
2512.75 1232
2513.23 1196
2513.70 1210
2514.17 1088
2514.65 1060
2515.12 1148
2515.59 1270
2516.06 1034
2516.54 1181
2517.01 1025
2517.48 1069
2517.96 1032
2518.43 1049
2518.90 1000
2519.38 1026
2519.85 936
2520.32 949
2520.80 893
2521.27 968
2521.74 944
2522.22 814
2522.69 867
2523.16 855
2523.64 851
2524.11 914
2524.58 904
2525.06 941
2525.53 866
2526.01 858
2526.48 965
2526.95 963
2527.43 1085
2527.90 1138
2528.38 963
2528.85 985
2529.32 972
2529.80 1050
2530.27 988
2530.75 918
2531.22 953
2531.70 871
2532.17 899
2532.64 878
2533.12 926
2533.59 922
2534.07 897
2534.54 979
2535.02 971
2535.49 1027
2535.97 1017
2536.44 946
2536.92 954
2537.39 971
2537.87 1039
2538.34 903
2538.82 940
2539.29 1001
2539.77 951
2540.24 925
2540.72 912
2541.19 933
2541.67 933
2542.14 951
2542.62 845
2543.09 1009
2543.57 1104
2544.04 906
2544.52 1000
2545.00 1025
2545.47 877
2545.95 986
2546.42 949
2546.90 967
2547.37 1131
2547.85 1101
2548.33 1239
2548.80 1239
2549.28 1206
2549.75 1405
2550.23 1316
2550.71 1385
2551.18 1360
2551.66 1431
2552.14 1211
2552.61 1248
2553.09 1266
2553.57 1300
2554.04 1456
2554.52 1490
2554.99 1415
2555.47 1392
2555.95 1475
2556.42 1365
2556.90 1539
2557.38 1537
2557.86 1530
2558.33 1553
2558.81 1505
2559.29 1521
2559.76 1393
2560.24 1369
2560.72 1373
2561.19 1338
2561.67 1317
2562.15 1214
2562.63 1121
2563.10 1080
2563.58 1115
2564.06 1037
2564.54 1044
2565.01 1049
2565.49 958
2565.97 1027
2566.45 985
2566.92 870
2567.40 1029
2567.88 1010
2568.36 960
2568.83 983
2569.31 891
2569.79 1006
2570.27 1094
2570.75 942
2571.22 908
2571.70 857
2572.18 827
2572.66 883
2573.14 985
2573.62 966
2574.09 883
2574.57 915
2575.05 834
2575.53 872
2576.01 885
2576.49 930
2576.97 911
2577.44 968
2577.92 943
2578.40 991
2578.88 973
2579.36 988
2579.84 989
2580.32 918
2580.80 938
2581.27 1011
2581.75 939
2582.23 902
2582.71 1021
2583.19 927
2583.67 843
2584.15 867
2584.63 868
2585.11 921
2585.59 998
2586.07 912
2586.55 892
2587.03 978
2587.51 1012
2587.99 998
2588.47 1020
2588.94 985
2589.42 1095
2589.90 1057
2590.38 968
2590.86 1022
2591.34 983
2591.82 983
2592.30 1004
2592.78 1012
2593.26 1032
2593.74 1080
2594.22 1115
2594.71 1197
2595.19 1070
2595.67 1224
2596.15 1187
2596.63 1218
2597.11 1202
2597.59 1131
2598.07 1168
2598.55 1343
2599.03 1212
2599.51 1145
2599.99 1100
2600.47 1122
2600.95 1094
2601.43 1142
2601.91 1080
2602.40 893
2602.88 909
2603.36 972
2603.84 1039
2604.32 966
2604.80 945
2605.28 945
2605.76 878
2606.24 928
2606.73 903
2607.21 920
2607.69 962
2608.17 914
2608.65 1025
2609.13 1010
2609.62 943
2610.10 981
2610.58 1043
2611.06 1111
2611.54 1142
2612.02 1127
2612.51 1212
2612.99 1286
2613.47 1316
2613.95 1087
2614.43 1170
2614.92 1130
2615.40 1038
2615.88 1184
2616.36 1001
2616.85 1097
2617.33 1119
2617.81 1183
2618.29 1014
2618.78 960
2619.26 990
2619.74 1152
2620.22 993
2620.71 900
2621.19 951
2621.67 939
2622.15 887
2622.64 877
2623.12 890
2623.60 931
2624.09 1007
2624.57 1027
2625.05 843
2625.53 826
2626.02 996
2626.50 932
2626.98 974
2627.47 975
2627.95 904
2628.43 926
2628.92 1048
2629.40 946
2629.88 892
2630.37 883
2630.85 881
2631.34 861
2631.82 1023
2632.30 1066
2632.79 887
2633.27 1039
2633.75 1021
2634.24 915
2634.72 982
2635.21 1008
2635.69 996
2636.17 975
2636.66 1022
2637.14 957
2637.63 994
2638.11 979
2638.60 1132
2639.08 1083
2639.56 996
2640.05 1059
2640.53 1065
2641.02 1009
2641.50 974
2641.99 972
2642.47 1026
2642.96 929
2643.44 1003
2643.93 978
2644.41 963
2644.90 1008
2645.38 934
2645.87 789
2646.35 896
2646.84 905
2647.32 876
2647.81 944
2648.29 839
2648.78 839
2649.26 939
2649.75 956
2650.23 970
2650.72 936
2651.20 952
2651.69 981
2652.17 1096
2652.66 1037
2653.15 1006
2653.63 932
2654.12 1026
2654.60 1036
2655.09 1044
2655.57 1097
2656.06 945
2656.55 1040
2657.03 1003
2657.52 943
2658.00 915
2658.49 1105
2658.98 1014
2659.46 954
2659.95 898
2660.44 857
2660.92 943
2661.41 1027
2661.90 1034
2662.38 841
2662.87 867
2663.35 928
2663.84 916
2664.33 985
2664.81 787
2665.30 903
2665.79 940
2666.28 1021
2666.76 958
2667.25 943
2667.74 984
2668.22 1004
2668.71 999
2669.20 948
2669.68 988
2670.17 1032
2670.66 1008
2671.15 955
2671.63 974
2672.12 945
2672.61 947
2673.10 1058
2673.58 1193
2674.07 1168
2674.56 1318
2675.05 1233
2675.53 1040
2676.02 1271
2676.51 1410
2677.00 1351
2677.49 1234
2677.97 1286
2678.46 1442
2678.95 1423
2679.44 1377
2679.93 1288
2680.41 1265
2680.90 1323
2681.39 1262
2681.88 1189
2682.37 1281
2682.85 1348
2683.34 1336
2683.83 1534
2684.32 1524
2684.81 1598
2685.30 1709
2685.79 1741
2686.27 1609
2686.76 1641
2687.25 1536
2687.74 1440
2688.23 1407
2688.72 1511
2689.21 1283
2689.70 1195
2690.19 1278
2690.67 1250
2691.16 1141
2691.65 1105
2692.14 1011
2692.63 1086
2693.12 1060
2693.61 1004
2694.10 1107
2694.59 933
2695.08 913
2695.57 970
2696.06 1003
2696.55 937
2697.04 944
2697.53 891
2698.02 887
2698.51 925
2699.00 1023
2699.49 918
2699.98 906
2700.47 1043
2700.96 1062
2701.45 981
2701.94 1036
2702.43 1222
2702.92 1049
2703.41 1095
2703.90 1109
2704.39 1065
2704.88 1101
2705.37 1039
2705.86 1003
2706.35 1122
2706.84 1137
2707.33 1119
2707.82 1184
2708.31 1109
2708.80 1084
2709.29 1088
2709.78 1085
2710.27 1043
2710.77 1068
2711.26 1044
2711.75 1022
2712.24 1048
2712.73 1082
2713.22 1131
2713.71 1230
2714.20 1129
2714.69 1096
2715.19 976
2715.68 1214
2716.17 1231
2716.66 1082
2717.15 1104
2717.64 1067
2718.13 1068
2718.63 1013
2719.12 1008
2719.61 1075
2720.10 1046
2720.59 1102
2721.08 1103
2721.58 1123
2722.07 1007
2722.56 1048
2723.05 1015
2723.54 1223
2724.04 1254
2724.53 1274
2725.02 1350
2725.51 1301
2726.01 1256
2726.50 1305
2726.99 1224
2727.48 1212
2727.98 1117
2728.47 1094
2728.96 1049
2729.45 998
2729.95 956
2730.44 1024
2730.93 1023
2731.42 981
2731.92 987
2732.41 983
2732.90 1045
2733.40 953
2733.89 995
2734.38 1064
2734.87 998
2735.37 1103
2735.86 1077
2736.35 1055
2736.85 1109
2737.34 1164
2737.83 1065
2738.33 1014
2738.82 1000
2739.31 1022
2739.81 1044
2740.30 1116
2740.79 1108
2741.29 1004
2741.78 1029
2742.28 1036
2742.77 1099
2743.26 982
2743.76 1062
2744.25 988
2744.75 926
2745.24 950
2745.73 950
2746.23 961
2746.72 1029
2747.22 969
2747.71 1024
2748.20 1013
2748.70 960
2749.19 863
2749.69 914
2750.18 988
2750.68 986
2751.17 910
2751.67 918
2752.16 1010
2752.66 1048
2753.15 1070
2753.64 999
2754.14 875
2754.63 966
2755.13 1046
2755.62 1100
2756.12 1087
2756.61 993
2757.11 1103
2757.60 1163
2758.10 1137
2758.59 929
2759.09 928
2759.59 1013
2760.08 1065
2760.58 1110
2761.07 1035
2761.57 1047
2762.06 864
2762.56 928
2763.05 976
2763.55 977
2764.05 904
2764.54 1126
2765.04 1144
2765.53 1076
2766.03 1080
2766.52 1073
2767.02 923
2767.52 1022
2768.01 932
2768.51 975
2769.00 912
2769.50 955
2770.00 1043
2770.49 940
2770.99 856
2771.49 971
2771.98 1002
2772.48 978
2772.98 963
2773.47 948
2773.97 1207
2774.47 1046
2774.96 1118
2775.46 1150
2775.96 1089
2776.45 1187
2776.95 1236
2777.45 1297
2777.94 1302
2778.44 1243
2778.94 1255
2779.43 1297
2779.93 1292
2780.43 1347
2780.93 1224
2781.42 1386
2781.92 1252
2782.42 1262
2782.92 1144
2783.41 1184
2783.91 1038
2784.41 976
2784.91 972
2785.40 1037
2785.90 948
2786.40 1112
2786.90 1092
2787.39 1035
2787.89 1015
2788.39 1016
2788.89 1097
2789.39 1112
2789.88 986
2790.38 956
2790.88 1108
2791.38 1057
2791.88 1032
2792.37 941
2792.87 902
2793.37 876
2793.87 981
2794.37 1051
2794.87 1115
2795.37 1135
2795.86 1285
2796.36 1156
2796.86 1308
2797.36 1433
2797.86 1593
2798.36 1647
2798.86 1587
2799.35 1783
2799.85 1868
2800.35 1965
2800.85 1881
2801.35 1731
2801.85 1713
2802.35 1432
2802.85 1508
2803.35 1456
2803.85 1452
2804.35 1292
2804.85 1331
2805.34 1336
2805.84 1336
2806.34 1354
2806.84 1360
2807.34 1350
2807.84 1533
2808.34 1461
2808.84 1691
2809.34 1788
2809.84 1846
2810.34 2167
2810.84 2224
2811.34 2097
2811.84 2038
2812.34 1997
2812.84 1944
2813.34 1904
2813.84 1829
2814.34 1562
2814.84 1433
2815.34 1427
2815.84 1371
2816.34 1280
2816.84 1227
2817.34 1131
2817.84 1223
2818.35 1194
2818.85 1286
2819.35 1273
2819.85 1185
2820.35 1140
2820.85 1183
2821.35 1199
2821.85 1141
2822.35 1142
2822.85 1291
2823.35 1180
2823.85 1094
2824.36 1135
2824.86 1196
2825.36 1212
2825.86 1173
2826.36 1073
2826.86 962
2827.36 1069
2827.86 1213
2828.37 1212
2828.87 1169
2829.37 1203
2829.87 1212
2830.37 1158
2830.87 1055
2831.38 1015
2831.88 999
2832.38 1109
2832.88 1083
2833.38 1093
2833.88 1050
2834.39 905
2834.89 1091
2835.39 1065
2835.89 1210
2836.40 1151
2836.90 1240
2837.40 1240
2837.90 1272
2838.40 1278
2838.91 1186
2839.41 1310
2839.91 1401
2840.41 1283
2840.92 1296
2841.42 1231
2841.92 1240
2842.42 1283
2842.93 1208
2843.43 1183
2843.93 1163
2844.44 1198
2844.94 1272
2845.44 1208
2845.94 1048
2846.45 1067
2846.95 1135
2847.45 1203
2847.96 1164
2848.46 1203
2848.96 1090
2849.47 1312
2849.97 1220
2850.47 1288
2850.98 1131
2851.48 1139
2851.98 1175
2852.49 1099
2852.99 1062
2853.50 1012
2854.00 1052
2854.50 1133
2855.01 1073
2855.51 1015
2856.01 967
2856.52 977
2857.02 1063
2857.53 1096
2858.03 1099
2858.53 1175
2859.04 1138
2859.54 1181
2860.05 1080
2860.55 1097
2861.06 971
2861.56 1047
2862.06 1004
2862.57 1017
2863.07 1054
2863.58 1009
2864.08 881
2864.59 992
2865.09 1122
2865.60 1092
2866.10 1115
2866.61 948
2867.11 937
2867.62 982
2868.12 939
2868.63 805
2869.13 947
2869.64 919
2870.14 989
2870.65 995
2871.15 1096
2871.66 1145
2872.16 1048
2872.67 1167
2873.17 1173
2873.68 1227
2874.18 1165
2874.69 1295
2875.20 1262
2875.70 1225
2876.21 1171
2876.71 1194
2877.22 1182
2877.72 1216
2878.23 1186
2878.74 1238
2879.24 1257
2879.75 1275
2880.25 1319
2880.76 1299
2881.27 1286
2881.77 1437
2882.28 1361
2882.79 1309
2883.29 1456
2883.80 1510
2884.30 1604
2884.81 1691
2885.32 1610
2885.82 1569
2886.33 1513
2886.84 1775
2887.34 1685
2887.85 1526
2888.36 1506
2888.86 1548
2889.37 1602
2889.88 1614
2890.38 1589
2890.89 1447
2891.40 1371
2891.91 1321
2892.41 1277
2892.92 1300
2893.43 1306
2893.93 1232
2894.44 1259
2894.95 1130
2895.46 1122
2895.96 1008
2896.47 1075
2896.98 1192
2897.49 1122
2897.99 1081
2898.50 1163
2899.01 1208
2899.52 1190
2900.03 1163
2900.53 1162
2901.04 1171
2901.55 1311
2902.06 1221
2902.56 1363
2903.07 1355
2903.58 1200
2904.09 1259
2904.60 1199
2905.11 1174
2905.61 1105
2906.12 1208
2906.63 1259
2907.14 1176
2907.65 1274
2908.16 1275
2908.66 1308
2909.17 1337
2909.68 1389
2910.19 1465
2910.70 1409
2911.21 1283
2911.72 1180
2912.23 1296
2912.73 1162
2913.24 1256
2913.75 1293
2914.26 1177
2914.77 1205
2915.28 1241
2915.79 1315
2916.30 1353
2916.81 1370
2917.32 1267
2917.83 1310
2918.33 1413
2918.84 1470
2919.35 1396
2919.86 1306
2920.37 1337
2920.88 1361
2921.39 1303
2921.90 1350
2922.41 1335
2922.92 1414
2923.43 1466
2923.94 1476
2924.45 1578
2924.96 1650
2925.47 1672
2925.98 1777
2926.49 1814
2927.00 2012
2927.51 2084
2928.02 2109
2928.53 2234
2929.04 2146
2929.55 1980
2930.06 1839
2930.57 1688
2931.08 1519
2931.59 1371
2932.11 1349
2932.62 1193
2933.13 1144
2933.64 1121
2934.15 1066
2934.66 1137
2935.17 1105
2935.68 1072
2936.19 1043
2936.70 1043
2937.21 1223
2937.72 1188
2938.24 1193
2938.75 1119
2939.26 1160
2939.77 1069
2940.28 1156
2940.79 1177
2941.30 1127
2941.81 977
2942.33 956
2942.84 1016
2943.35 1123
2943.86 1151
2944.37 1245
2944.88 1191
2945.40 1148
2945.91 1095
2946.42 1327
2946.93 1230
2947.44 1187
2947.96 1276
2948.47 1187
2948.98 1297
2949.49 1259
2950.00 1261
2950.52 1126
2951.03 1157
2951.54 1263
2952.05 1076
2952.57 1083
2953.08 1109
2953.59 1097
2954.10 1146
2954.62 1185
2955.13 1107
2955.64 1068
2956.15 1147
2956.67 1149
2957.18 1156
2957.69 1110
2958.20 1193
2958.72 1160
2959.23 1169
2959.74 1189
2960.26 1104
2960.77 1224
2961.28 1185
2961.80 1257
2962.31 1269
2962.82 1343
2963.34 1265
2963.85 1341
2964.36 1287
2964.88 1317
2965.39 1362
2965.90 1221
2966.42 1302
2966.93 1238
2967.44 1194
2967.96 1177
2968.47 1136
2968.98 960
2969.50 1041
2970.01 978
2970.53 1042
2971.04 1060
2971.55 1077
2972.07 997
2972.58 952
2973.10 951
2973.61 1108
2974.12 1011
2974.64 969
2975.15 974
2975.67 1120
2976.18 1112
2976.70 1027
2977.21 956
2977.73 961
2978.24 916
2978.75 1078
2979.27 1144
2979.78 1158
2980.30 1071
2980.81 1027
2981.33 1016
2981.84 1042
2982.36 1091
2982.87 1182
2983.39 1142
2983.90 1154
2984.42 1161
2984.93 1233
2985.45 1199
2985.96 1113
2986.48 1049
2987.00 1171
2987.51 1206
2988.03 1190
2988.54 1148
2989.06 1117
2989.57 1111
2990.09 1049
2990.60 1157
2991.12 1177
2991.64 1263
2992.15 1241
2992.67 1286
2993.18 1302
2993.70 1286
2994.21 1256
2994.73 1373
2995.25 1408
2995.76 1427
2996.28 1429
2996.80 1501
2997.31 1510
2997.83 1570
2998.34 1550
2998.86 1451
2999.38 1346
2999.89 1442
3000.41 1421
3000.93 1407
3001.44 1365
3001.96 1369
3002.48 1322
3002.99 1323
3003.51 1358
3004.03 1372
3004.54 1349
3005.06 1328
3005.58 1221
3006.09 1192
3006.61 1288
3007.13 1279
3007.65 1204
3008.16 1232
3008.68 1217
3009.20 1035
3009.71 1274
3010.23 1334
3010.75 1179
3011.27 1109
3011.78 970
3012.30 940
3012.82 1031
3013.34 1154
3013.85 1045
3014.37 984
3014.89 1066
3015.41 1193
3015.93 1165
3016.44 1192
3016.96 1115
3017.48 1154
3018.00 1083
3018.52 1140
3019.03 1051
3019.55 1052
3020.07 1220
3020.59 1179
3021.11 1182
3021.63 1136
3022.14 1207
3022.66 1265
3023.18 1139
3023.70 1041
3024.22 1162
3024.74 1238
3025.25 1247
3025.77 1383
3026.29 1420
3026.81 1461
3027.33 1499
3027.85 1579
3028.37 1487
3028.89 1477
3029.41 1394
3029.92 1243
3030.44 1115
3030.96 1080
3031.48 1106
3032.00 1112
3032.52 1079
3033.04 1109
3033.56 1214
3034.08 1243
3034.60 1319
3035.12 1316
3035.64 1268
3036.16 1270
3036.68 1324
3037.20 1327
3037.72 1280
3038.24 1392
3038.76 1488
3039.28 1399
3039.80 1318
3040.32 1309
3040.84 1305
3041.36 1330
3041.88 1348
3042.40 1202
3042.92 1164
3043.44 1088
3043.96 1106
3044.48 1031
3045.00 1032
3045.52 1095
3046.04 1139
3046.56 1143
3047.08 1115
3047.60 984
3048.12 933
3048.64 1095
3049.16 1034
3049.68 1015
3050.20 1012
3050.72 1077
3051.24 1069
3051.77 1182
3052.29 1124
3052.81 1112
3053.33 1149
3053.85 1216
3054.37 1136
3054.89 1147
3055.41 1147
3055.93 1103
3056.46 1103
3056.98 1208
3057.50 966
3058.02 1084
3058.54 1095
3059.06 1079
3059.58 1049
3060.11 1124
3060.63 1135
3061.15 1088
3061.67 1174
3062.19 1122
3062.71 1119
3063.24 990
3063.76 1027
3064.28 1154
3064.80 1133
3065.32 1123
3065.85 1245
3066.37 1164
3066.89 1103
3067.41 1115
3067.94 1231
3068.46 1312
3068.98 1155
3069.50 1196
3070.03 1120
3070.55 1204
3071.07 1286
3071.59 1165
3072.12 1154
3072.64 1003
3073.16 1075
3073.68 1146
3074.21 1152
3074.73 1079
3075.25 1041
3075.78 1251
3076.30 1315
3076.82 1229
3077.34 1176
3077.87 1234
3078.39 1256
3078.91 1250
3079.44 1247
3079.96 1407
3080.48 1429
3081.01 1470
3081.53 1441
3082.05 1437
3082.58 1348
3083.10 1537
3083.63 1515
3084.15 1357
3084.67 1382
3085.20 1260
3085.72 1242
3086.24 1359
3086.77 1287
3087.29 1213
3087.82 1177
3088.34 1045
3088.86 1192
3089.39 1181
3089.91 1135
3090.44 1206
3090.96 1202
3091.49 1109
3092.01 1119
3092.53 1246
3093.06 1260
3093.58 1243
3094.11 1268
3094.63 1305
3095.16 1095
3095.68 1136
3096.21 1215
3096.73 1316
3097.26 1233
3097.78 1070
3098.31 1212
3098.83 1248
3099.36 1282
3099.88 1320
3100.41 1279
3100.93 1263
3101.46 1481
3101.98 1675
3102.51 1526
3103.03 1670
3103.56 1672
3104.08 2153
3104.61 2216
3105.13 2268
3105.66 2416
3106.18 2479
3106.71 2389
3107.24 2509
3107.76 2320
3108.29 1990
3108.81 1764
3109.34 1636
3109.86 1499
3110.39 1303
3110.92 1232
3111.44 1478
3111.97 1293
3112.49 1334
3113.02 1310
3113.55 1388
3114.07 1483
3114.60 1474
3115.12 1419
3115.65 1387
3116.18 1289
3116.70 1367
3117.23 1302
3117.76 1083
3118.28 1159
3118.81 1074
3119.34 1221
3119.86 1156
3120.39 1018
3120.92 1108
3121.44 1098
3121.97 948
3122.50 1038
3123.02 1093
3123.55 1161
3124.08 1119
3124.61 1054
3125.13 1174
3125.66 1119
3126.19 1165
3126.72 1081
3127.24 1046
3127.77 1157
3128.30 1079
3128.82 1077
3129.35 896
3129.88 973
3130.41 1106
3130.93 1093
3131.46 1089
3131.99 1043
3132.52 1115
3133.05 1172
3133.57 1143
3134.10 1169
3134.63 1111
3135.16 1050
3135.69 1058
3136.21 1000
3136.74 1058
3137.27 1008
3137.80 1020
3138.33 1080
3138.85 1108
3139.38 1141
3139.91 1053
3140.44 1028
3140.97 1099
3141.50 1148
3142.03 1212
3142.55 1077
3143.08 1137
3143.61 1206
3144.14 1133
3144.67 990
3145.20 975
3145.73 989
3146.26 982
3146.79 1010
3147.31 1046
3147.84 1058
3148.37 1107
3148.90 1167
3149.43 1078
3149.96 1224
3150.49 1302
3151.02 1236
3151.55 1394
3152.08 1294
3152.61 1150
3153.14 1131
3153.67 1134
3154.20 1222
3154.73 1149
3155.25 1114
3155.78 1259
3156.31 1292
3156.84 1175
3157.37 1126
3157.90 1185
3158.43 1179
3158.96 1098
3159.49 1097
3160.02 1169
3160.55 1179
3161.08 1055
3161.61 1116
3162.14 1158
3162.68 1200
3163.21 1048
3163.74 1015
3164.27 1152
3164.80 1081
3165.33 944
3165.86 1069
3166.39 1206
3166.92 1083
3167.45 1020
3167.98 1073
3168.51 956
3169.04 1056
3169.57 1128
3170.10 991
3170.64 1087
3171.17 1161
3171.70 1105
3172.23 1126
3172.76 1190
3173.29 1091
3173.82 1111
3174.35 1142
3174.88 1102
3175.42 1039
3175.95 1054
3176.48 1028
3177.01 989
3177.54 1006
3178.07 925
3178.61 1025
3179.14 1064
3179.67 981
3180.20 1028
3180.73 987
3181.26 1123
3181.80 1006
3182.33 946
3182.86 987
3183.39 1029
3183.92 973
3184.46 1000
3184.99 1020
3185.52 1048
3186.05 1030
3186.59 935
3187.12 993
3187.65 1059
3188.18 1025
3188.72 1100
3189.25 1043
3189.78 1023
3190.31 1210
3190.85 1235
3191.38 1025
3191.91 1081
3192.44 1020
3192.98 970
3193.51 910
3194.04 1042
3194.58 1103
3195.11 991
3195.64 1030
3196.17 1078
3196.71 1044
3197.24 1026
3197.77 957
3198.31 953
3198.84 967
3199.37 1104
3199.91 1120
3200.44 1011
3200.98 955
3201.51 986
3202.04 1144
3202.58 1066
3203.11 1189
3203.64 1255
3204.18 1186
3204.71 1215
3205.24 1055
3205.78 1112
3206.31 1160
3206.85 1186
3207.38 1307
3207.91 1293
3208.45 1252
3208.98 1165
3209.52 1044
3210.05 1132
3210.59 1150
3211.12 1151
3211.65 1114
3212.19 1064
3212.72 1154
3213.26 1235
3213.79 1252
3214.33 1204
3214.86 1121
3215.40 1110
3215.93 1154
3216.47 1175
3217.00 1174
3217.54 1175
3218.07 979
3218.61 1037
3219.14 1012
3219.68 1030
3220.21 1104
3220.75 1064
3221.28 977
3221.82 956
3222.35 972
3222.89 1007
3223.42 998
3223.96 1041
3224.49 1066
3225.03 1169
3225.57 1222
3226.10 1270
3226.64 1240
3227.17 1304
3227.71 1359
3228.24 1274
3228.78 1254
3229.32 1137
3229.85 1094
3230.39 1312
3230.92 1281
3231.46 1090
3232.00 1076
3232.53 1037
3233.07 1018
3233.60 1072
3234.14 1146
3234.68 1142
3235.21 1011
3235.75 1156
3236.29 1119
3236.82 1098
3237.36 1140
3237.90 1120
3238.43 1015
3238.97 1087
3239.51 1075
3240.04 1236
3240.58 1244
3241.12 1117
3241.65 1209
3242.19 1294
3242.73 1276
3243.26 1156
3243.80 1114
3244.34 1257
3244.88 1134
3245.41 1149
3245.95 1152
3246.49 1054
3247.02 1256
3247.56 1293
3248.10 1187
3248.64 1119
3249.17 1047
3249.71 1032
3250.25 1087
3250.79 1117
3251.33 1022
3251.86 1005
3252.40 1067
3252.94 1031
3253.48 1110
3254.01 1143
3254.55 1071
3255.09 1148
3255.63 1074
3256.17 1144
3256.70 1097
3257.24 1322
3257.78 1254
3258.32 1221
3258.86 1184
3259.40 1151
3259.93 1132
3260.47 1354
3261.01 1458
3261.55 1408
3262.09 1400
3262.63 1398
3263.17 1547
3263.70 1490
3264.24 1479
3264.78 1384
3265.32 1408
3265.86 1520
3266.40 1568
3266.94 1514
3267.48 1597
3268.02 1582
3268.56 1563
3269.09 1532
3269.63 1548
3270.17 1416
3270.71 1469
3271.25 1552
3271.79 1342
3272.33 1386
3272.87 1240
3273.41 1321
3273.95 1139
3274.49 1260
3275.03 1232
3275.57 1091
3276.11 1097
3276.65 1054
3277.19 1176
3277.73 1280
3278.27 1407
3278.81 1319
3279.35 1450
3279.89 1303
3280.43 1251
3280.97 1347
3281.51 1298
3282.05 1277
3282.59 1237
3283.13 1348
3283.67 1198
3284.21 1294
3284.75 1423
3285.29 1291
3285.83 1341
3286.37 1497
3286.91 1385
3287.45 1383
3287.99 1374
3288.53 1351
3289.08 1339
3289.62 1305
3290.16 1302
3290.70 1418
3291.24 1293
3291.78 1273
3292.32 1374
3292.86 1408
3293.40 1433
3293.95 1453
3294.49 1298
3295.03 1434
3295.57 1492
3296.11 1531
3296.65 1752
3297.19 1724
3297.73 1808
3298.28 1830
3298.82 2009
3299.36 1726
3299.90 1560
3300.44 1647
3300.99 1655
3301.53 1584
3302.07 1476
3302.61 1401
3303.15 1465
3303.69 1435
3304.24 1289
3304.78 1290
3305.32 1268
3305.86 1263
3306.41 1312
3306.95 1260
3307.49 1148
3308.03 1260
3308.58 1284
3309.12 1242
3309.66 1175
3310.20 1113
3310.75 1277
3311.29 1250
3311.83 1202
3312.37 1223
3312.92 1165
3313.46 1223
3314.00 1202
3314.54 1154
3315.09 1182
3315.63 1276
3316.17 1368
3316.72 1226
3317.26 1276
3317.80 1352
3318.35 1403
3318.89 1390
3319.43 1196
3319.98 1335
3320.52 1453
3321.06 1392
3321.61 1532
3322.15 1382
3322.69 1405
3323.24 1471
3323.78 1393
3324.33 1456
3324.87 1360
3325.41 1284
3325.96 1386
3326.50 1288
3327.04 1322
3327.59 1335
3328.13 1282
3328.68 1306
3329.22 1450
3329.76 1297
3330.31 1314
3330.85 1263
3331.40 1305
3331.94 1345
3332.49 1339
3333.03 1442
3333.58 1574
3334.12 1616
3334.66 1756
3335.21 1952
3335.75 2129
3336.30 2235
3336.84 2631
3337.39 2813
3337.93 2809
3338.48 3073
3339.02 3287
3339.57 3274
3340.11 3215
3340.66 3096
3341.20 2939
3341.75 2703
3342.29 2411
3342.84 2021
3343.38 1837
3343.93 1670
3344.47 1553
3345.02 1511
3345.57 1289
3346.11 1217
3346.66 1267
3347.20 1130
3347.75 1195
3348.29 1074
3348.84 1166
3349.38 1153
3349.93 1245
3350.48 1259
3351.02 1285
3351.57 1237
3352.11 1265
3352.66 1238
3353.21 1274
3353.75 1271
3354.30 1221
3354.84 1292
3355.39 1338
3355.94 1458
3356.48 1400
3357.03 1362
3357.58 1413
3358.12 1248
3358.67 1280
3359.22 1366
3359.76 1342
3360.31 1255
3360.86 1322
3361.40 1182
3361.95 1161
3362.50 1196
3363.04 1187
3363.59 1106
3364.14 1067
3364.68 1174
3365.23 1226
3365.78 1136
3366.33 1109
3366.87 1063
3367.42 995
3367.97 1076
3368.51 1071
3369.06 1117
3369.61 1182
3370.16 1157
3370.70 1118
3371.25 1102
3371.80 1091
3372.35 1192
3372.90 1160
3373.44 1186
3373.99 1127
3374.54 1249
3375.09 1247
3375.63 1285
3376.18 1262
3376.73 1235
3377.28 1207
3377.83 1279
3378.37 1305
3378.92 1205
3379.47 1183
3380.02 1186
3380.57 1129
3381.12 933
3381.66 883
3382.21 1040
3382.76 1081
3383.31 978
3383.86 1015
3384.41 1048
3384.96 981
3385.50 973
3386.05 1030
3386.60 959
3387.15 1090
3387.70 1043
3388.25 963
3388.80 1030
3389.35 1084
3389.90 1073
3390.44 991
3390.99 1032
3391.54 1008
3392.09 1001
3392.64 1060
3393.19 1197
3393.74 1095
3394.29 1103
3394.84 1009
3395.39 1104
3395.94 983
3396.49 974
3397.04 963
3397.59 1031
3398.14 996
3398.69 1075
3399.24 1034
3399.79 1106
3400.34 911
3400.89 1019
3401.44 984
3401.99 1012
3402.54 982
3403.09 843
3403.64 996
3404.19 978
3404.74 1036
3405.29 1003
3405.84 1038
3406.39 840
3406.94 880
3407.49 878
3408.04 892
3408.59 842
3409.14 1020
3409.69 911
3410.24 992
3410.79 895
3411.34 961
3411.89 979
3412.45 1008
3413.00 1021
3413.55 998
3414.10 1048
3414.65 1011
3415.20 1065
3415.75 1011
3416.30 958
3416.85 1001
3417.41 1041
3417.96 950
3418.51 906
3419.06 945
3419.61 1090
3420.16 962
3420.71 878
3421.27 954
3421.82 885
3422.37 919
3422.92 893
3423.47 915
3424.02 953
3424.58 951
3425.13 924
3425.68 942
3426.23 991
3426.78 908
3427.34 912
3427.89 986
3428.44 1037
3428.99 881
3429.55 920
3430.10 923
3430.65 915
3431.20 868
3431.76 849
3432.31 928
3432.86 914
3433.41 914
3433.97 839
3434.52 889
3435.07 908
3435.62 956
3436.18 946
3436.73 973
3437.28 1032
3437.84 1084
3438.39 1001
3438.94 981
3439.49 991
3440.05 893
3440.60 918
3441.15 896
3441.71 979
3442.26 1046
3442.81 951
3443.37 967
3443.92 951
3444.47 1044
3445.03 1079
3445.58 974
3446.13 1061
3446.69 1141
3447.24 920
3447.80 979
3448.35 893
3448.90 937
3449.46 896
3450.01 914
3450.57 823
3451.12 863
3451.67 986
3452.23 937
3452.78 866
3453.34 867
3453.89 939
3454.44 916
3455.00 928
3455.55 928
3456.11 950
3456.66 815
3457.22 885
3457.77 930
3458.33 875
3458.88 1012
3459.43 1015
3459.99 875
3460.54 915
3461.10 961
3461.65 947
3462.21 978
3462.76 918
3463.32 843
3463.87 877
3464.43 962
3464.98 901
3465.54 1017
3466.09 933
3466.65 948
3467.21 1077
3467.76 955
3468.32 1048
3468.87 1024
3469.43 1054
3469.98 905
3470.54 936
3471.09 970
3471.65 1033
3472.20 950
3472.76 1022
3473.32 994
3473.87 921
3474.43 931
3474.98 977
3475.54 985
3476.10 1044
3476.65 1047
3477.21 1046
3477.76 1076
3478.32 1028
3478.88 955
3479.43 1125
3479.99 1158
3480.55 1117
3481.10 1076
3481.66 1201
3482.22 1127
3482.77 1126
3483.33 1145
3483.89 1148
3484.44 1008
3485.00 1070
3485.56 1076
3486.11 1030
3486.67 1188
3487.23 1104
3487.78 1031
3488.34 1120
3488.90 1048
3489.45 1109
3490.01 1148
3490.57 1226
3491.13 1296
3491.68 1333
3492.24 1428
3492.80 1663
3493.35 1792
3493.91 1865
3494.47 1853
3495.03 1857
3495.58 1933
3496.14 1930
3496.70 1854
3497.26 1768
3497.82 1645
3498.37 1731
3498.93 1678
3499.49 1611
3500.05 1740
3500.61 1605
3501.16 1647
3501.72 1700
3502.28 1755
3502.84 1786
3503.40 1819
3503.95 1826
3504.51 1583
3505.07 1528
3505.63 1594
3506.19 1759
3506.75 1735
3507.30 1794
3507.86 1735
3508.42 1724
3508.98 1520
3509.54 1560
3510.10 1669
3510.66 1496
3511.22 1398
3511.77 1572
3512.33 1446
3512.89 1406
3513.45 1243
3514.01 1370
3514.57 1240
3515.13 1131
3515.69 1015
3516.25 1125
3516.81 1070
3517.37 952
3517.92 922
3518.48 1011
3519.04 1071
3519.60 1170
3520.16 1109
3520.72 1072
3521.28 1006
3521.84 989
3522.40 1100
3522.96 1210
3523.52 1117
3524.08 1046
3524.64 1072
3525.20 1051
3525.76 1121
3526.32 1002
3526.88 1031
3527.44 1056
3528.00 1191
3528.56 1227
3529.12 1079
3529.68 988
3530.24 1103
3530.80 1026
3531.36 1053
3531.92 1049
3532.48 992
3533.04 953
3533.60 962
3534.17 1007
3534.73 1152
3535.29 1076
3535.85 1033
3536.41 1013
3536.97 1051
3537.53 1053
3538.09 1125
3538.65 1134
3539.21 1217
3539.77 1165
3540.34 1264
3540.90 1160
3541.46 1130
3542.02 1239
3542.58 1261
3543.14 1255
3543.70 1224
3544.26 1144
3544.83 1194
3545.39 1382
3545.95 1328
3546.51 1266
3547.07 1116
3547.63 1090
3548.20 1309
3548.76 1214
3549.32 1109
3549.88 1054
3550.44 1018
3551.01 1021
3551.57 1125
3552.13 1102
3552.69 1149
3553.25 1031
3553.82 1070
3554.38 1006
3554.94 1159
3555.50 1139
3556.07 1074
3556.63 1072
3557.19 1157
3557.75 1143
3558.32 971
3558.88 985
3559.44 1018
3560.00 1030
3560.57 953
3561.13 1078
3561.69 1111
3562.26 931
3562.82 971
3563.38 1109
3563.94 1102
3564.51 1110
3565.07 1024
3565.63 1026
3566.20 1057
3566.76 1052
3567.32 976
3567.89 977
3568.45 983
3569.01 964
3569.58 952
3570.14 907
3570.70 877
3571.27 1026
3571.83 948
3572.39 928
3572.96 878
3573.52 917
3574.09 994
3574.65 996
3575.21 997
3575.78 908
3576.34 880
3576.91 1014
3577.47 966
3578.03 926
3578.60 908
3579.16 930
3579.73 999
3580.29 981
3580.86 926
3581.42 903
3581.98 1024
3582.55 952
3583.11 942
3583.68 1022
3584.24 1002
3584.81 982
3585.37 954
3585.94 915
3586.50 1039
3587.07 983
3587.63 948
3588.20 998
3588.76 999
3589.33 1013
3589.89 921
3590.46 950
3591.02 896
3591.59 1027
3592.15 898
3592.72 974
3593.28 982
3593.85 913
3594.41 877
3594.98 1013
3595.54 1031
3596.11 975
3596.68 908
3597.24 1065
3597.81 1049
3598.37 1026
3598.94 1006
3599.50 1024
3600.07 1011
3600.64 1025
3601.20 1091
3601.77 1047
3602.33 1023
3602.90 1115
3603.47 1035
3604.03 993
3604.60 1027
3605.16 1067
3605.73 1117
3606.30 886
3606.86 994
3607.43 1059
3608.00 876
3608.56 930
3609.13 916
3609.70 973
3610.26 941
3610.83 990
3611.40 869
3611.96 903
3612.53 933
3613.10 1004
3613.66 989
3614.23 976
3614.80 1048
3615.36 1016
3615.93 1177
3616.50 1213
3617.07 1147
3617.63 1381
3618.20 1691
3618.77 1844
3619.34 1929
3619.90 2249
3620.47 2655
3621.04 2467
3621.61 2587
3622.17 2782
3622.74 2617
3623.31 2467
3623.88 2211
3624.44 1815
3625.01 1729
3625.58 1601
3626.15 1391
3626.72 1274
3627.28 1178
3627.85 1122
3628.42 1007
3628.99 935
3629.56 965
3630.12 972
3630.69 974
3631.26 910
3631.83 924
3632.40 873
3632.97 932
3633.53 1043
3634.10 921
3634.67 1013
3635.24 1000
3635.81 980
3636.38 1005
3636.95 866
3637.52 846
3638.08 902
3638.65 768
3639.22 812
3639.79 913
3640.36 973
3640.93 1018
3641.50 937
3642.07 994
3642.64 1009
3643.21 973
3643.78 942
3644.34 1008
3644.91 988
3645.48 990
3646.05 1027
3646.62 1021
3647.19 1071
3647.76 1074
3648.33 1190
3648.90 1254
3649.47 1171
3650.04 1229
3650.61 1188
3651.18 1138
3651.75 1198
3652.32 1167
3652.89 1096
3653.46 1161
3654.03 1088
3654.60 1169
3655.17 1094
3655.74 1099
3656.31 1123
3656.88 1093
3657.45 1240
3658.02 1239
3658.59 1253
3659.16 1221
3659.73 1290
3660.30 1255
3660.87 1268
3661.45 1351
3662.02 1193
3662.59 1032
3663.16 1225
3663.73 1034
3664.30 980
3664.87 934
3665.44 975
3666.01 974
3666.58 908
3667.15 958
3667.73 870
3668.30 850
3668.87 948
3669.44 930
3670.01 1042
3670.58 945
3671.15 1010
3671.73 917
3672.30 944
3672.87 970
3673.44 865
3674.01 913
3674.58 898
3675.16 942
3675.73 1022
3676.30 977
3676.87 1109
3677.44 1144
3678.01 1099
3678.59 1073
3679.16 1121
3679.73 1040
3680.30 1090
3680.88 997
3681.45 1002
3682.02 897
3682.59 882
3683.16 943
3683.74 982
3684.31 909
3684.88 904
3685.45 812
3686.03 859
3686.60 961
3687.17 1068
3687.74 999
3688.32 979
3688.89 923
3689.46 974
3690.04 1094
3690.61 1039
3691.18 1035
3691.76 1017
3692.33 1061
3692.90 1019
3693.47 1078
3694.05 1035
3694.62 1134
3695.19 1047
3695.77 1070
3696.34 1045
3696.91 1008
3697.49 1064
3698.06 1084
3698.64 1050
3699.21 1028
3699.78 1111
3700.36 913
3700.93 785
3701.50 893
3702.08 964
3702.65 831
3703.23 917
3703.80 896
3704.37 884
3704.95 855
3705.52 879
3706.10 1000
3706.67 983
3707.24 945
3707.82 866
3708.39 963
3708.97 899
3709.54 995
3710.12 935
3710.69 926
3711.27 944
3711.84 898
3712.41 843
3712.99 846
3713.56 824
3714.14 980
3714.71 889
3715.29 948
3715.86 1030
3716.44 1007
3717.01 837
3717.59 892
3718.16 989
3718.74 889
3719.31 930
3719.89 939
3720.46 852
3721.04 816
3721.61 1001
3722.19 899
3722.77 816
3723.34 835
3723.92 858
3724.49 799
3725.07 903
3725.64 925
3726.22 869
3726.79 892
3727.37 865
3727.95 950
3728.52 1007
3729.10 1022
3729.67 862
3730.25 949
3730.83 965
3731.40 1123
3731.98 1076
3732.56 1089
3733.13 1177
3733.71 1253
3734.28 1282
3734.86 1239
3735.44 1481
3736.01 1405
3736.59 1507
3737.17 1426
3737.74 1497
3738.32 1479
3738.90 1346
3739.47 1145
3740.05 1217
3740.63 1194
3741.20 1038
3741.78 976
3742.36 894
3742.93 945
3743.51 984
3744.09 999
3744.67 963
3745.24 892
3745.82 1008
3746.40 990
3746.97 937
3747.55 1004
3748.13 1078
3748.71 1060
3749.28 890
3749.86 1055
3750.44 1084
3751.02 971
3751.59 931
3752.17 934
3752.75 947
3753.33 893
3753.91 897
3754.48 1021
3755.06 930
3755.64 900
3756.22 854
3756.80 1003
3757.37 875
3757.95 1004
3758.53 913
3759.11 917
3759.69 915
3760.27 950
3760.84 985
3761.42 947
3762.00 1035
3762.58 1102
3763.16 967
3763.74 1026
3764.31 970
3764.89 973
3765.47 906
3766.05 921
3766.63 1014
3767.21 1110
3767.79 991
3768.37 863
3768.95 989
3769.52 1103
3770.10 1004
3770.68 1022
3771.26 948
3771.84 964
3772.42 933
3773.00 996
3773.58 1053
3774.16 953
3774.74 1024
3775.32 921
3775.90 954
3776.48 1022
3777.06 925
3777.64 967
3778.22 899
3778.80 886
3779.38 887
3779.96 961
3780.54 990
3781.12 942
3781.70 947
3782.28 813
3782.86 800
3783.44 883
3784.02 876
3784.60 875
3785.18 816
3785.76 913
3786.34 1021
3786.92 980
3787.50 878
3788.08 849
3788.66 804
3789.24 964
3789.82 871
3790.40 798
3790.98 767
3791.56 854
3792.14 915
3792.72 842
3793.30 927
3793.89 910
3794.47 837
3795.05 933
3795.63 870
3796.21 978
3796.79 941
3797.37 867
3797.95 837
3798.53 879
3799.12 895
3799.70 817
3800.28 834
3800.86 826
3801.44 910
3802.02 934
3802.60 849
3803.19 900
3803.77 893
3804.35 939
3804.93 1005
3805.51 996
3806.10 961
3806.68 990
3807.26 959
3807.84 848
3808.42 970
3809.01 870
3809.59 970
3810.17 955
3810.75 964
3811.33 983
3811.92 1081
3812.50 1154
3813.08 1057
3813.66 1091
3814.25 1027
3814.83 964
3815.41 943
3815.99 1074
3816.58 1022
3817.16 943
3817.74 938
3818.32 984
3818.91 1051
3819.49 1013
3820.07 952
3820.66 1042
3821.24 924
3821.82 868
3822.41 929
3822.99 870
3823.57 804
3824.16 924
3824.74 855
3825.32 911
3825.91 939
3826.49 899
3827.07 877
3827.66 874
3828.24 857
3828.82 870
3829.41 884
3829.99 809
3830.57 851
3831.16 869
3831.74 903
3832.33 970
3832.91 1006
3833.49 1064
3834.08 1054
3834.66 959
3835.25 1008
3835.83 1114
3836.41 970
3837.00 994
3837.58 1011
3838.17 945
3838.75 844
3839.34 980
3839.92 913
3840.50 969
3841.09 825
3841.67 906
3842.26 947
3842.84 968
3843.43 961
3844.01 990
3844.60 924
3845.18 850
3845.77 893
3846.35 893
3846.94 900
3847.52 955
3848.11 989
3848.69 939
3849.28 969
3849.86 965
3850.45 916
3851.03 916
3851.62 983
3852.20 937
3852.79 919
3853.37 1007
3853.96 994
3854.55 943
3855.13 1040
3855.72 990
3856.30 884
3856.89 945
3857.47 970
3858.06 980
3858.65 1141
3859.23 1116
3859.82 1164
3860.40 1177
3860.99 1290
3861.58 1592
3862.16 1697
3862.75 1954
3863.33 1993
3863.92 2182
3864.51 2354
3865.09 2228
3865.68 2385
3866.27 2162
3866.85 2159
3867.44 2188
3868.03 2016
3868.61 1800
3869.20 1504
3869.79 1385
3870.37 1411
3870.96 1296
3871.55 1112
3872.13 1089
3872.72 1000
3873.31 1099
3873.89 1030
3874.48 1016
3875.07 1025
3875.66 979
3876.24 1051
3876.83 1033
3877.42 1054
3878.00 1068
3878.59 1047
3879.18 1169
3879.77 1031
3880.35 1047
3880.94 1105
3881.53 966
3882.12 922
3882.70 975
3883.29 917
3883.88 956
3884.47 1031
3885.06 976
3885.64 1002
3886.23 986
3886.82 931
3887.41 1003
3888.00 941
3888.58 978
3889.17 1038
3889.76 1070
3890.35 1112
3890.94 949
3891.53 1041
3892.11 1053
3892.70 1080
3893.29 1206
3893.88 1112
3894.47 1016
3895.06 1238
3895.65 1147
3896.23 1142
3896.82 1168
3897.41 1155
3898.00 1139
3898.59 1128
3899.18 1141
3899.77 1108
3900.36 1270
3900.95 1256
3901.53 1263
3902.12 1234
3902.71 1201
3903.30 1230
3903.89 1217
3904.48 1131
3905.07 1131
3905.66 1016
3906.25 1043
3906.84 1076
3907.43 978
3908.02 917
3908.61 942
3909.20 1016
3909.79 921
3910.38 902
3910.97 889
3911.56 785
3912.15 927
3912.74 860
3913.33 809
3913.92 822
3914.51 811
3915.10 848
3915.69 934
3916.28 828
3916.87 858
3917.46 823
3918.05 789
3918.64 763
3919.23 785
3919.82 785
3920.41 920
3921.00 950
3921.59 868
3922.18 823
3922.77 856
3923.36 852
3923.95 864
3924.55 829
3925.14 979
3925.73 912
3926.32 821
3926.91 862
3927.50 903
3928.09 920
3928.68 994
3929.27 880
3929.87 856
3930.46 929
3931.05 924
3931.64 1010
3932.23 906
3932.82 890
3933.41 827
3934.01 955
3934.60 952
3935.19 847
3935.78 859
3936.37 914
3936.96 921
3937.56 869
3938.15 809
3938.74 786
3939.33 756
3939.92 757
3940.52 778
3941.11 840
3941.70 877
3942.29 932
3942.88 944
3943.48 1012
3944.07 838
3944.66 909
3945.25 943
3945.85 909
3946.44 909
3947.03 820
3947.62 850
3948.22 825
3948.81 813
3949.40 905
3949.99 858
3950.59 942
3951.18 879
3951.77 796
3952.37 805
3952.96 725
3953.55 738
3954.15 776
3954.74 816
3955.33 838
3955.93 768
3956.52 741
3957.11 818
3957.71 830
3958.30 760
3958.89 835
3959.49 826
3960.08 760
3960.67 834
3961.27 772
3961.86 867
3962.45 828
3963.05 844
3963.64 843
3964.23 835
3964.83 818
3965.42 881
3966.02 892
3966.61 864
3967.20 871
3967.80 1013
3968.39 873
3968.99 830
3969.58 938
3970.18 924
3970.77 884
3971.36 880
3971.96 951
3972.55 992
3973.15 1013
3973.74 1033
3974.34 925
3974.93 867
3975.53 766
3976.12 813
3976.72 810
3977.31 871
3977.91 905
3978.50 955
3979.10 960
3979.69 885
3980.29 866
3980.88 879
3981.48 853
3982.07 907
3982.67 874
3983.26 869
3983.86 785
3984.45 760
3985.05 837
3985.64 893
3986.24 891
3986.83 922
3987.43 831
3988.03 867
3988.62 823
3989.22 828
3989.81 896
3990.41 896
3991.00 866
3991.60 916
3992.20 924
3992.79 869
3993.39 762
3993.98 775
3994.58 956
3995.18 854
3995.77 874
3996.37 972
3996.97 892
3997.56 952
3998.16 931
3998.75 943
3999.35 944
3999.95 1022
4000.54 956
4001.14 1045
4001.74 959
4002.33 941
4002.93 917
4003.53 946
4004.12 990
4004.72 895
4005.32 988
4005.92 1015
4006.51 1000
4007.11 1029
4007.71 995
4008.30 960
4008.90 992
4009.50 1011
4010.10 1135
4010.69 1072
4011.29 1052
4011.89 1030
4012.49 951
4013.08 995
4013.68 935
4014.28 1035
4014.88 1032
4015.47 1129
4016.07 1195
4016.67 1184
4017.27 1199
4017.86 1304
4018.46 1329
4019.06 1363
4019.66 1425
4020.26 1475
4020.85 1467
4021.45 1377
4022.05 1429
4022.65 1338
4023.25 1215
4023.85 1162
4024.44 1134
4025.04 1078
4025.64 1024
4026.24 1012
4026.84 1001
4027.44 1027
4028.03 993
4028.63 1048
4029.23 980
4029.83 991
4030.43 1003
4031.03 1197
4031.63 1217
4032.23 1102
4032.83 1078
4033.42 1011
4034.02 977
4034.62 1045
4035.22 1032
4035.82 1158
4036.42 981
4037.02 908
4037.62 908
4038.22 934
4038.82 958
4039.42 999
4040.02 999
4040.62 940
4041.22 972
4041.82 909
4042.41 891
4043.01 973
4043.61 851
4044.21 851
4044.81 933
4045.41 949
4046.01 965
4046.61 1006
4047.21 979
4047.81 927
4048.41 1063
4049.01 1066
4049.61 1038
4050.21 1057
4050.82 1130
4051.42 1015
4052.02 1056
4052.62 1131
4053.22 1045
4053.82 920
4054.42 971
4055.02 934
4055.62 921
4056.22 968
4056.82 1022
4057.42 975
4058.02 921
4058.62 919
4059.22 875
4059.83 879
4060.43 984
4061.03 959
4061.63 975
4062.23 772
4062.83 801
4063.43 871
4064.03 801
4064.63 806
4065.24 775
4065.84 803
4066.44 815
4067.04 836
4067.64 826
4068.24 874
4068.85 913
4069.45 842
4070.05 865
4070.65 911
4071.25 950
4071.85 839
4072.46 888
4073.06 997
4073.66 849
4074.26 877
4074.86 892
4075.47 872
4076.07 835
4076.67 828
4077.27 895
4077.88 951
4078.48 841
4079.08 888
4079.68 915
4080.29 954
4080.89 893
4081.49 786
4082.09 934
4082.70 858
4083.30 834
4083.90 780
4084.50 850
4085.11 793
4085.71 755
4086.31 799
4086.92 811
4087.52 821
4088.12 784
4088.72 768
4089.33 817
4089.93 896
4090.53 919
4091.14 862
4091.74 798
4092.34 834
4092.95 798
4093.55 861
4094.16 880
4094.76 1025
4095.36 914
4095.97 924
4096.57 957
4097.17 979
4097.78 934
4098.38 918
4098.98 874
4099.59 892
4100.19 1000
4100.80 847
4101.40 885
4102.00 892
4102.61 826
4103.21 787
4103.82 716
4104.42 764
4105.03 796
4105.63 853
4106.23 841
4106.84 844
4107.44 771
4108.05 862
4108.65 762
4109.26 814
4109.86 789
4110.47 843
4111.07 866
4111.68 821
4112.28 818
4112.89 874
4113.49 828
4114.10 864
4114.70 784
4115.31 800
4115.91 791
4116.52 761
4117.12 755
4117.73 712
4118.33 786
4118.94 716
4119.54 754
4120.15 820
4120.75 879
4121.36 879
4121.97 794
4122.57 879
4123.18 914
4123.78 821
4124.39 861
4124.99 820
4125.60 856
4126.21 941
4126.81 938
4127.42 901
4128.02 922
4128.63 1021
4129.24 1020
4129.84 1116
4130.45 1046
4131.05 944
4131.66 1028
4132.27 927
4132.87 958
4133.48 941
4134.09 990
4134.69 924
4135.30 838
4135.91 793
4136.51 822
4137.12 859
4137.73 868
4138.33 837
4138.94 945
4139.55 975
4140.15 936
4140.76 968
4141.37 936
4141.97 912
4142.58 891
4143.19 890
4143.80 885
4144.40 935
4145.01 1010
4145.62 914
4146.22 938
4146.83 948
4147.44 972
4148.05 931
4148.65 852
4149.26 931
4149.87 970
4150.48 879
4151.09 792
4151.69 786
4152.30 907
4152.91 885
4153.52 807
4154.12 775
4154.73 758
4155.34 772
4155.95 753
4156.56 757
4157.16 778
4157.77 806
4158.38 729
4158.99 743
4159.60 774
4160.21 736
4160.81 758
4161.42 706
4162.03 860
4162.64 835
4163.25 741
4163.86 838
4164.47 903
4165.08 882
4165.68 790
4166.29 828
4166.90 725
4167.51 900
4168.12 956
4168.73 850
4169.34 774
4169.95 780
4170.56 777
4171.16 852
4171.77 786
4172.38 796
4172.99 870
4173.60 852
4174.21 844
4174.82 868
4175.43 833
4176.04 860
4176.65 785
4177.26 872
4177.87 884
4178.48 780
4179.09 833
4179.70 806
4180.31 934
4180.92 792
4181.53 774
4182.14 806
4182.75 762
4183.36 823
4183.97 835
4184.58 866
4185.19 840
4185.80 858
4186.41 913
4187.02 880
4187.63 803
4188.24 832
4188.85 773
4189.46 867
4190.07 874
4190.68 829
4191.29 740
4191.90 797
4192.51 767
4193.13 743
4193.74 803
4194.35 749
4194.96 826
4195.57 800
4196.18 765
4196.79 833
4197.40 742
4198.01 761
4198.62 788
4199.24 732
4199.85 883
4200.46 917
4201.07 814
4201.68 772
4202.29 793
4202.90 823
4203.52 846
4204.13 827
4204.74 858
4205.35 830
4205.96 908
4206.57 814
4207.19 777
4207.80 821
4208.41 800
4209.02 806
4209.63 770
4210.25 819
4210.86 863
4211.47 919
4212.08 873
4212.69 912
4213.31 780
4213.92 855
4214.53 870
4215.14 826
4215.76 908
4216.37 843
4216.98 933
4217.59 912
4218.21 907
4218.82 862
4219.43 874
4220.04 919
4220.66 942
4221.27 976
4221.88 1081
4222.50 1110
4223.11 1114
4223.72 1127
4224.33 1176
4224.95 1219
4225.56 1300
4226.17 1318
4226.79 1259
4227.40 1280
4228.01 1339
4228.63 1257
4229.24 1260
4229.85 1202
4230.47 1283
4231.08 1291
4231.69 1232
4232.31 1153
4232.92 1206
4233.54 1201
4234.15 1086
4234.76 1137
4235.38 1151
4235.99 993
4236.61 1103
4237.22 984
4237.83 1031
4238.45 964
4239.06 867
4239.68 959
4240.29 995
4240.90 840
4241.52 868
4242.13 928
4242.75 884
4243.36 839
4243.98 809
4244.59 848
4245.21 831
4245.82 832
4246.43 810
4247.05 821
4247.66 752
4248.28 783
4248.89 862
4249.51 902
4250.12 913
4250.74 903
4251.35 875
4251.97 856
4252.58 909
4253.20 920
4253.81 913
4254.43 1016
4255.04 1123
4255.66 972
4256.28 1039
4256.89 1008
4257.51 1018
4258.12 1026
4258.74 995
4259.35 980
4259.97 953
4260.58 873
4261.20 874
4261.82 896
4262.43 946
4263.05 964
4263.66 999
4264.28 913
4264.90 902
4265.51 940
4266.13 955
4266.74 884
4267.36 954
4267.98 910
4268.59 956
4269.21 897
4269.82 872
4270.44 882
4271.06 915
4271.67 947
4272.29 860
4272.91 882
4273.52 914
4274.14 941
4274.76 792
4275.37 916
4275.99 817
4276.61 974
4277.22 854
4277.84 890
4278.46 841
4279.08 848
4279.69 848
4280.31 826
4280.93 866
4281.54 763
4282.16 848
4282.78 787
4283.40 741
4284.01 709
4284.63 743
4285.25 785
4285.87 792
4286.48 887
4287.10 756
4287.72 771
4288.34 813
4288.95 727
4289.57 751
4290.19 780
4290.81 832
4291.43 790
4292.04 881
4292.66 767
4293.28 754
4293.90 717
4294.52 783
4295.13 840
4295.75 817
4296.37 797
4296.99 765
4297.61 770
4298.23 754
4298.84 732
4299.46 875
4300.08 826
4300.70 899
4301.32 859
4301.94 819
4302.56 830
4303.17 866
4303.79 806
4304.41 773
4305.03 812
4305.65 831
4306.27 737
4306.89 820
4307.51 830
4308.13 818
4308.75 814
4309.36 808
4309.98 859
4310.60 802
4311.22 751
4311.84 684
4312.46 762
4313.08 741
4313.70 815
4314.32 789
4314.94 735
4315.56 769
4316.18 792
4316.80 756
4317.42 860
4318.04 794
4318.66 711
4319.28 753
4319.90 795
4320.52 730
4321.14 784
4321.76 746
4322.38 734
4323.00 715
4323.62 681
4324.24 737
4324.86 783
4325.48 772
4326.10 749
4326.72 826
4327.34 795
4327.96 798
4328.58 812
4329.20 723
4329.82 698
4330.44 721
4331.07 728
4331.69 842
4332.31 835
4332.93 824
4333.55 809
4334.17 707
4334.79 652
4335.41 676
4336.03 861
4336.65 842
4337.28 834
4337.90 868
4338.52 840
4339.14 907
4339.76 848
4340.38 885
4341.00 933
4341.63 890
4342.25 888
4342.87 872
4343.49 935
4344.11 918
4344.73 994
4345.36 1094
4345.98 1023
4346.60 1065
4347.22 1163
4347.84 1030
4348.47 1167
4349.09 1206
4349.71 1393
4350.33 1180
4350.95 1222
4351.58 1234
4352.20 1325
4352.82 1121
4353.44 1057
4354.07 997
4354.69 1038
4355.31 1002
4355.93 917
4356.56 833
4357.18 909
4357.80 905
4358.42 823
4359.05 782
4359.67 772
4360.29 849
4360.92 798
4361.54 789
4362.16 847
4362.78 804
4363.41 822
4364.03 845
4364.65 914
4365.28 760
4365.90 761
4366.52 829
4367.15 956
4367.77 1024
4368.39 888
4369.02 881
4369.64 903
4370.26 846
4370.89 901
4371.51 839
4372.14 800
4372.76 793
4373.38 768
4374.01 718
4374.63 811
4375.25 777
4375.88 780
4376.50 693
4377.13 728
4377.75 789
4378.37 774
4379.00 726
4379.62 773
4380.25 827
4380.87 827
4381.50 788
4382.12 815
4382.75 839
4383.37 880
4383.99 799
4384.62 811
4385.24 726
4385.87 765
4386.49 872
4387.12 863
4387.74 804
4388.37 815
4388.99 781
4389.62 840
4390.24 918
4390.87 901
4391.49 795
4392.12 780
4392.74 878
4393.37 943
4393.99 992
4394.62 983
4395.24 967
4395.87 887
4396.49 928
4397.12 870
4397.75 855
4398.37 764
4399.00 824
4399.62 896
4400.25 827
4400.87 800
4401.50 849
4402.13 774
4402.75 888
4403.38 866
4404.00 766
4404.63 800
4405.26 826
4405.88 809
4406.51 786
4407.13 858
4407.76 816
4408.39 857
4409.01 853
4409.64 764
4410.27 830
4410.89 841
4411.52 846
4412.15 807
4412.77 841
4413.40 866
4414.03 865
4414.65 968
4415.28 841
4415.91 871
4416.53 860
4417.16 766
4417.79 767
4418.41 853
4419.04 841
4419.67 870
4420.30 898
4420.92 766
4421.55 802
4422.18 816
4422.80 920
4423.43 914
4424.06 929
4424.69 864
4425.31 817
4425.94 848
4426.57 867
4427.20 780
4427.82 795
4428.45 737
4429.08 794
4429.71 759
4430.34 658
4430.96 669
4431.59 685
4432.22 661
4432.85 762
4433.48 761
4434.10 639
4434.73 727
4435.36 696
4435.99 753
4436.62 763
4437.25 687
4437.87 690
4438.50 738
4439.13 654
4439.76 670
4440.39 654
4441.02 678
4441.64 687
4442.27 778
4442.90 730
4443.53 717
4444.16 728
4444.79 658
4445.42 697
4446.05 674
4446.68 726
4447.30 814
4447.93 739
4448.56 672
4449.19 662
4449.82 737
4450.45 747
4451.08 771
4451.71 765
4452.34 909
4452.97 909
4453.60 763
4454.23 755
4454.86 806
4455.49 830
4456.12 842
4456.75 715
4457.38 743
4458.01 745
4458.64 785
4459.27 817
4459.90 783
4460.53 800
4461.16 771
4461.79 704
4462.42 710
4463.05 732
4463.68 680
4464.31 715
4464.94 721
4465.57 701
4466.20 710
4466.83 690
4467.46 684
4468.09 723
4468.72 737
4469.35 654
4469.98 672
4470.61 690
4471.24 652
4471.87 685
4472.50 633
4473.13 637
4473.77 635
4474.40 659
4475.03 733
4475.66 719
4476.29 702
4476.92 672
4477.55 759
4478.18 787
4478.82 737
4479.45 678
4480.08 761
4480.71 756
4481.34 719
4481.97 790
4482.60 692
4483.24 667
4483.87 725
4484.50 772
4485.13 800
4485.76 731
4486.39 702
4487.03 722
4487.66 775
4488.29 714
4488.92 756
4489.55 801
4490.19 763
4490.82 750
4491.45 641
4492.08 713
4492.71 694
4493.35 752
4493.98 723
4494.61 713
4495.24 699
4495.88 683
4496.51 750
4497.14 784
4497.77 764
4498.41 733
4499.04 712
4499.67 694
4500.31 705
4500.94 698
4501.57 705
4502.20 759
4502.84 834
4503.47 899
4504.10 849
4504.74 994
4505.37 1053
4506.00 1016
4506.64 1013
4507.27 952
4507.90 1058
4508.54 956
4509.17 920
4509.80 914
4510.44 920
4511.07 853
4511.70 813
4512.34 785
4512.97 826
4513.60 856
4514.24 798
4514.87 880
4515.51 835
4516.14 864
4516.77 913
4517.41 776
4518.04 779
4518.68 760
4519.31 802
4519.94 835
4520.58 813
4521.21 822
4521.85 835
4522.48 764
4523.12 807
4523.75 809
4524.39 774
4525.02 868
4525.65 814
4526.29 817
4526.92 803
4527.56 811
4528.19 786
4528.83 872
4529.46 1023
4530.10 993
4530.73 1087
4531.37 1221
4532.00 1297
4532.64 1399
4533.27 1505
4533.91 1664
4534.54 1883
4535.18 1916
4535.81 1907
4536.45 1703
4537.09 1671
4537.72 1559
4538.36 1347
4538.99 1382
4539.63 1322
4540.26 1215
4540.90 1028
4541.53 963
4542.17 907
4542.81 887
4543.44 801
4544.08 941
4544.71 919
4545.35 893
4545.99 872
4546.62 835
4547.26 848
4547.89 945
4548.53 911
4549.17 998
4549.80 1052
4550.44 1108
4551.08 1192
4551.71 1275
4552.35 1284
4552.98 1250
4553.62 1157
4554.26 1145
4554.89 1246
4555.53 1010
4556.17 1017
4556.80 918
4557.44 919
4558.08 945
4558.72 823
4559.35 845
4559.99 889
4560.63 842
4561.26 837
4561.90 789
4562.54 858
4563.17 873
4563.81 882
4564.45 858
4565.09 883
4565.72 806
4566.36 792
4567.00 887
4567.64 843
4568.27 827
4568.91 908
4569.55 887
4570.19 900
4570.82 889
4571.46 939
4572.10 966
4572.74 931
4573.38 1017
4574.01 894
4574.65 895
4575.29 858
4575.93 852
4576.57 903
4577.20 859
4577.84 845
4578.48 912
4579.12 879
4579.76 822
4580.40 861
4581.04 970
4581.67 924
4582.31 804
4582.95 747
4583.59 733
4584.23 747
4584.87 788
4585.51 868
4586.14 848
4586.78 855
4587.42 803
4588.06 770
4588.70 864
4589.34 846
4589.98 738
4590.62 761
4591.26 763
4591.90 812
4592.54 827
4593.17 774
4593.81 772
4594.45 751
4595.09 726
4595.73 708
4596.37 737
4597.01 798
4597.65 708
4598.29 706
4598.93 750
4599.57 754
4600.21 784
4600.85 774
4601.49 832
4602.13 800
4602.77 723
4603.41 696
4604.05 751
4604.69 766
4605.33 712
4605.97 758
4606.61 721
4607.25 756
4607.89 748
4608.53 814
4609.17 765
4609.81 770
4610.45 847
4611.09 839
4611.73 714
4612.38 605
4613.02 640
4613.66 721
4614.30 797
4614.94 817
4615.58 858
4616.22 831
4616.86 761
4617.50 757
4618.14 683
4618.78 642
4619.43 622
4620.07 685
4620.71 669
4621.35 756
4621.99 705
4622.63 742
4623.27 737
4623.91 735
4624.56 681
4625.20 731
4625.84 724
4626.48 734
4627.12 657
4627.76 669
4628.41 721
4629.05 667
4629.69 681
4630.33 646
4630.97 636
4631.62 693
4632.26 692
4632.90 689
4633.54 667
4634.18 782
4634.83 663
4635.47 661
4636.11 615
4636.75 630
4637.40 637
4638.04 683
4638.68 693
4639.32 654
4639.97 638
4640.61 723
4641.25 671
4641.89 693
4642.54 770
4643.18 817
4643.82 753
4644.46 658
4645.11 687
4645.75 738
4646.39 691
4647.04 680
4647.68 726
4648.32 772
4648.97 730
4649.61 660
4650.25 735
4650.90 658
4651.54 703
4652.18 710
4652.83 783
4653.47 684
4654.11 749
4654.76 776
4655.40 718
4656.04 743
4656.69 743
4657.33 731
4657.98 708
4658.62 637
4659.26 708
4659.91 675
4660.55 688
4661.20 730
4661.84 726
4662.48 658
4663.13 673
4663.77 663
4664.42 667
4665.06 705
4665.71 651
4666.35 651
4666.99 624
4667.64 629
4668.28 671
4668.93 701
4669.57 607
4670.22 621
4670.86 666
4671.51 654
4672.15 605
4672.80 623
4673.44 701
4674.09 685
4674.73 702
4675.38 642
4676.02 613
4676.67 626
4677.31 626
4677.96 712
4678.60 704
4679.25 693
4679.89 675
4680.54 572
4681.18 554
4681.83 574
4682.47 647
4683.12 668
4683.77 655
4684.41 614
4685.06 699
4685.70 673
4686.35 660
4686.99 653
4687.64 698
4688.29 697
4688.93 640
4689.58 633
4690.22 667
4690.87 550
4691.52 568
4692.16 633
4692.81 721
4693.45 693
4694.10 629
4694.75 644
4695.39 679
4696.04 683
4696.69 673
4697.33 659
4697.98 652
4698.63 713
4699.27 672
4699.92 614
4700.57 673
4701.21 691
4701.86 657
4702.51 696
4703.15 671
4703.80 709
4704.45 710
4705.10 729
4705.74 743
4706.39 689
4707.04 611
4707.68 677
4708.33 640
4708.98 706
4709.63 756
4710.27 657
4710.92 679
4711.57 709
4712.22 661
4712.86 646
4713.51 620
4714.16 680
4714.81 642
4715.45 630
4716.10 684
4716.75 666
4717.40 644
4718.05 635
4718.69 590
4719.34 593
4719.99 649
4720.64 673
4721.29 725
4721.94 682
4722.58 695
4723.23 694
4723.88 690
4724.53 717
4725.18 736
4725.83 756
4726.47 755
4727.12 584
4727.77 645
4728.42 741
4729.07 646
4729.72 624
4730.37 661
4731.02 777
4731.66 709
4732.31 688
4732.96 656
4733.61 747
4734.26 734
4734.91 666
4735.56 620
4736.21 644
4736.86 626
4737.51 705
4738.16 764
4738.81 673
4739.45 662
4740.10 634
4740.75 636
4741.40 723
4742.05 714
4742.70 761
4743.35 673
4744.00 700
4744.65 634
4745.30 655
4745.95 756
4746.60 746
4747.25 659
4747.90 678
4748.55 654
4749.20 667
4749.85 695
4750.50 727
4751.15 669
4751.80 717
4752.45 639
4753.10 695
4753.75 803
4754.40 799
4755.05 821
4755.71 868
4756.36 785
4757.01 831
4757.66 737
4758.31 775
4758.96 766
4759.61 724
4760.26 778
4760.91 708
4761.56 740
4762.21 676
4762.86 647
4763.52 632
4764.17 698
4764.82 721
4765.47 716
4766.12 709
4766.77 716
4767.42 793
4768.07 806
4768.73 768
4769.38 758
4770.03 740
4770.68 744
4771.33 667
4771.98 721
4772.64 675
4773.29 559
4773.94 622
4774.59 613
4775.24 596
4775.89 650
4776.55 638
4777.20 717
4777.85 664
4778.50 593
4779.15 648
4779.81 685
4780.46 690
4781.11 664
4781.76 649
4782.42 654
4783.07 720
4783.72 684
4784.37 689
4785.03 692
4785.68 647
4786.33 640
4786.98 690
4787.64 680
4788.29 682
4788.94 615
4789.60 595
4790.25 635
4790.90 653
4791.55 655
4792.21 558
4792.86 603
4793.51 650
4794.17 671
4794.82 653
4795.47 641
4796.13 620
4796.78 592
4797.43 656
4798.09 684
4798.74 598
4799.39 623
4800.05 666
4800.70 701
4801.36 662
4802.01 698
4802.66 689
4803.32 672
4803.97 662
4804.62 674
4805.28 673
4805.93 628
4806.59 621
4807.24 648
4807.89 616
4808.55 609
4809.20 627
4809.86 611
4810.51 616
4811.17 691
4811.82 678
4812.47 647
4813.13 655
4813.78 623
4814.44 586
4815.09 596
4815.75 665
4816.40 667
4817.06 637
4817.71 711
4818.37 695
4819.02 650
4819.68 672
4820.33 632
4820.99 662
4821.64 750
4822.30 770
4822.95 726
4823.61 716
4824.26 761
4824.92 798
4825.57 777
4826.23 655
4826.88 672
4827.54 707
4828.19 657
4828.85 732
4829.51 693
4830.16 703
4830.82 693
4831.47 625
4832.13 667
4832.78 654
4833.44 691
4834.10 636
4834.75 631
4835.41 690
4836.06 732
4836.72 704
4837.38 678
4838.03 741
4838.69 832
4839.34 869
4840.00 797
4840.66 838
4841.31 766
4841.97 750
4842.63 720
4843.28 697
4843.94 746
4844.60 821
4845.25 728
4845.91 804
4846.57 657
4847.22 693
4847.88 720
4848.54 710
4849.19 678
4849.85 677
4850.51 711
4851.17 722
4851.82 720
4852.48 727
4853.14 717
4853.79 865
4854.45 835
4855.11 870
4855.77 911
4856.42 735
4857.08 781
4857.74 713
4858.40 844
4859.05 814
4859.71 793
4860.37 819
4861.03 740
4861.68 713
4862.34 754
4863.00 808
4863.66 781
4864.32 820
4864.97 758
4865.63 767
4866.29 816
4866.95 810
4867.61 805
4868.26 837
4868.92 824
4869.58 801
4870.24 772
4870.90 676
4871.56 701
4872.21 775
4872.87 750
4873.53 738
4874.19 745
4874.85 780
4875.51 812
4876.17 835
4876.83 742
4877.48 632
4878.14 710
4878.80 701
4879.46 711
4880.12 754
4880.78 754
4881.44 732
4882.10 747
4882.76 826
4883.42 750
4884.08 789
4884.73 761
4885.39 681
4886.05 698
4886.71 679
4887.37 700
4888.03 753
4888.69 784
4889.35 732
4890.01 711
4890.67 720
4891.33 639
4891.99 741
4892.65 691
4893.31 686
4893.97 705
4894.63 737
4895.29 638
4895.95 639
4896.61 659
4897.27 649
4897.93 630
4898.59 717
4899.25 723
4899.91 708
4900.57 722
4901.23 673
4901.89 678
4902.55 718
4903.21 664
4903.88 659
4904.54 667
4905.20 678
4905.86 681
4906.52 614
4907.18 663
4907.84 616
4908.50 615
4909.16 627
4909.82 623
4910.48 600
4911.15 634
4911.81 659
4912.47 684
4913.13 724
4913.79 579
4914.45 648
4915.11 790
4915.77 647
4916.44 618
4917.10 606
4917.76 602
4918.42 593
4919.08 583
4919.74 598
4920.41 613
4921.07 627
4921.73 688
4922.39 620
4923.05 612
4923.72 645
4924.38 546
4925.04 677
4925.70 636
4926.36 599
4927.03 610
4927.69 546
4928.35 538
4929.01 536
4929.67 562
4930.34 611
4931.00 653
4931.66 574
4932.32 552
4932.99 565
4933.65 569
4934.31 571
4934.98 544
4935.64 605
4936.30 637
4936.96 591
4937.63 640
4938.29 584
4938.95 595
4939.62 566
4940.28 587
4940.94 549
4941.61 598
4942.27 640
4942.93 559
4943.60 634
4944.26 574
4944.92 602
4945.59 569
4946.25 548
4946.91 576
4947.58 534
4948.24 559
4948.90 536
4949.57 504
4950.23 556
4950.89 536
4951.56 599
4952.22 598
4952.89 613
4953.55 560
4954.21 589
4954.88 629
4955.54 632
4956.21 604
4956.87 686
4957.53 665
4958.20 607
4958.86 592
4959.53 595
4960.19 573
4960.86 580
4961.52 557
4962.19 618
4962.85 597
4963.52 560
4964.18 530
4964.84 549
4965.51 591
4966.17 605
4966.84 605
4967.50 535
4968.17 546
4968.83 627
4969.50 633
4970.16 598
4970.83 561
4971.49 580
4972.16 533
4972.82 545
4973.49 549
4974.16 604
4974.82 528
4975.49 572
4976.15 577
4976.82 504
4977.48 554
4978.15 560
4978.81 573
4979.48 654
4980.15 583
4980.81 581
4981.48 628
4982.14 564
4982.81 521
4983.48 564
4984.14 590
4984.81 592
4985.47 661
4986.14 617
4986.81 607
4987.47 641
4988.14 580
4988.80 584
4989.47 609
4990.14 669
4990.80 664
4991.47 675
4992.14 690
4992.80 721
4993.47 626
4994.14 628
4994.80 622
4995.47 596
4996.14 637
4996.80 602
4997.47 590
4998.14 592
4998.81 521
4999.47 527
5000.14 598
5000.81 541
5001.47 541
5002.14 582
5002.81 604
5003.48 595
5004.14 568
5004.81 615
5005.48 549
5006.15 570
5006.81 522
5007.48 568
5008.15 575
5008.82 552
5009.48 546
5010.15 537
5010.82 545
5011.49 632
5012.16 561
5012.82 574
5013.49 575
5014.16 624
5014.83 595
5015.50 584
5016.16 604
5016.83 548
5017.50 600
5018.17 547
5018.84 567
5019.50 610
5020.17 571
5020.84 624
5021.51 616
5022.18 596
5022.85 554
5023.52 669
5024.19 712
5024.85 614
5025.52 650
5026.19 666
5026.86 686
5027.53 662
5028.20 681
5028.87 644
5029.54 676
5030.21 669
5030.87 685
5031.54 642
5032.21 607
5032.88 578
5033.55 672
5034.22 595
5034.89 614
5035.56 640
5036.23 623
5036.90 595
5037.57 604
5038.24 640
5038.91 592
5039.58 596
5040.25 560
5040.92 571
5041.59 535
5042.26 573
5042.93 638
5043.60 673
5044.27 574
5044.94 573
5045.61 632
5046.28 655
5046.95 675
5047.62 673
5048.29 678
5048.96 694
5049.63 629
5050.30 670
5050.97 599
5051.64 528
5052.31 641
5052.98 627
5053.65 635
5054.32 622
5054.99 543
5055.66 644
5056.34 704
5057.01 611
5057.68 534
5058.35 553
5059.02 633
5059.69 704
5060.36 601
5061.03 543
5061.70 574
5062.38 606
5063.05 592
5063.72 597
5064.39 644
5065.06 662
5065.73 581
5066.40 542
5067.08 624
5067.75 683
5068.42 700
5069.09 667
5069.76 660
5070.43 588
5071.11 626
5071.78 668
5072.45 621
5073.12 583
5073.79 638
5074.47 589
5075.14 523
5075.81 579
5076.48 545
5077.15 526
5077.83 577
5078.50 548
5079.17 568
5079.84 575
5080.52 493
5081.19 590
5081.86 609
5082.53 583
5083.21 616
5083.88 668
5084.55 694
5085.22 635
5085.90 620
5086.57 622
5087.24 615
5087.92 641
5088.59 630
5089.26 622
5089.93 684
5090.61 641
5091.28 716
5091.95 629
5092.63 640
5093.30 650
5093.97 644
5094.65 675
5095.32 737
5095.99 733
5096.67 688
5097.34 662
5098.02 693
5098.69 646
5099.36 555
5100.04 569
5100.71 589
5101.38 625
5102.06 585
5102.73 571
5103.41 539
5104.08 636
5104.75 582
5105.43 563
5106.10 685
5106.78 631
5107.45 555
5108.12 554
5108.80 575
5109.47 551
5110.15 550
5110.82 634
5111.50 610
5112.17 640
5112.85 603
5113.52 617
5114.20 572
5114.87 604
5115.54 554
5116.22 572
5116.89 596
5117.57 621
5118.24 608
5118.92 673
5119.59 617
5120.27 580
5120.94 621
5121.62 576
5122.30 613
5122.97 554
5123.65 629
5124.32 578
5125.00 583
5125.67 616
5126.35 586
5127.02 590
5127.70 607
5128.37 607
5129.05 556
5129.73 578
5130.40 568
5131.08 597
5131.75 566
5132.43 597
5133.10 586
5133.78 585
5134.46 538
5135.13 550
5135.81 575
5136.49 551
5137.16 539
5137.84 642
5138.51 611
5139.19 573
5139.87 594
5140.54 552
5141.22 639
5141.90 658
5142.57 634
5143.25 639
5143.93 583
5144.60 667
5145.28 603
5145.96 571
5146.63 615
5147.31 610
5147.99 598
5148.66 579
5149.34 503
5150.02 603
5150.69 503
5151.37 486
5152.05 521
5152.73 485
5153.40 493
5154.08 521
5154.76 531
5155.44 519
5156.11 513
5156.79 562
5157.47 514
5158.15 544
5158.82 597
5159.50 583
5160.18 542
5160.86 522
5161.53 537
5162.21 490
5162.89 573
5163.57 547
5164.25 562
5164.92 581
5165.60 581
5166.28 512
5166.96 545
5167.64 530
5168.31 534
5168.99 561
5169.67 488
5170.35 547
5171.03 512
5171.71 551
5172.39 561
5173.06 558
5173.74 533
5174.42 524
5175.10 523
5175.78 557
5176.46 552
5177.14 550
5177.82 573
5178.49 523
5179.17 521
5179.85 654
5180.53 611
5181.21 532
5181.89 550
5182.57 561
5183.25 631
5183.93 586
5184.61 515
5185.29 534
5185.97 566
5186.64 512
5187.32 536
5188.00 616
5188.68 581
5189.36 554
5190.04 549
5190.72 527
5191.40 502
5192.08 483
5192.76 505
5193.44 484
5194.12 516
5194.80 508
5195.48 583
5196.16 513
5196.84 514
5197.52 500
5198.20 486
5198.88 545
5199.56 511
5200.24 531
5200.92 594
5201.60 500
5202.28 528
5202.96 453
5203.65 473
5204.33 545
5205.01 608
5205.69 638
5206.37 574
5207.05 493
5207.73 496
5208.41 462
5209.09 562
5209.77 617
5210.45 531
5211.13 496
5211.82 518
5212.50 575
5213.18 541
5213.86 540
5214.54 574
5215.22 500
5215.90 573
5216.58 562
5217.27 546
5217.95 516
5218.63 532
5219.31 530
5219.99 501
5220.67 567
5221.36 551
5222.04 573
5222.72 581
5223.40 586
5224.08 591
5224.77 529
5225.45 526
5226.13 576
5226.81 579
5227.49 560
5228.18 544
5228.86 602
5229.54 629
5230.22 570
5230.91 537
5231.59 547
5232.27 553
5232.95 541
5233.63 526
5234.32 486
5235.00 525
5235.68 576
5236.37 581
5237.05 550
5237.73 603
5238.41 598
5239.10 574
5239.78 569
5240.46 599
5241.15 634
5241.83 684
5242.51 668
5243.20 575
5243.88 596
5244.56 611
5245.24 579
5245.93 632
5246.61 624
5247.29 640
5247.98 606
5248.66 577
5249.35 546
5250.03 592
5250.71 579
5251.40 645
5252.08 595
5252.76 570
5253.45 671
5254.13 634
5254.82 579
5255.50 612
5256.18 569
5256.87 526
5257.55 580
5258.24 592
5258.92 504
5259.60 506
5260.29 482
5260.97 539
5261.66 484
5262.34 548
5263.03 535
5263.71 546
5264.40 515
5265.08 537
5265.76 487
5266.45 507
5267.13 558
5267.82 558
5268.50 541
5269.19 567
5269.87 515
5270.56 530
5271.24 655
5271.93 574
5272.61 597
5273.30 499
5273.98 569
5274.67 601
5275.35 567
5276.04 582
5276.72 583
5277.41 541
5278.10 556
5278.78 571
5279.47 593
5280.15 555
5280.84 609
5281.52 642
5282.21 628
5282.89 623
5283.58 609
5284.27 606
5284.95 599
5285.64 616
5286.32 656
5287.01 651
5287.70 633
5288.38 541
5289.07 556
5289.75 540
5290.44 568
5291.13 598
5291.81 593
5292.50 610
5293.19 586
5293.87 645
5294.56 656
5295.25 586
5295.93 564
5296.62 514
5297.31 529
5297.99 576
5298.68 600
5299.37 629
5300.05 549
5300.74 634
5301.43 597
5302.11 639
5302.80 610
5303.49 570
5304.18 584
5304.86 603
5305.55 641
5306.24 578
5306.92 741
5307.61 696
5308.30 587
5308.99 608
5309.67 598
5310.36 624
5311.05 562
5311.74 516
5312.42 530
5313.11 559
5313.80 574
5314.49 720
5315.18 631
5315.86 629
5316.55 643
5317.24 667
5317.93 568
5318.62 621
5319.30 555
5319.99 571
5320.68 621
5321.37 577
5322.06 651
5322.74 656
5323.43 609
5324.12 657
5324.81 599
5325.50 681
5326.19 696
5326.88 736
5327.56 661
5328.25 655
5328.94 661
5329.63 647
5330.32 630
5331.01 700
5331.70 697
5332.39 839
5333.07 736
5333.76 728
5334.45 783
5335.14 730
5335.83 772
5336.52 811
5337.21 911
5337.90 906
5338.59 733
5339.28 638
5339.97 673
5340.66 739
5341.35 725
5342.04 670
5342.73 701
5343.42 779
5344.10 750
5344.79 701
5345.48 653
5346.17 664
5346.86 758
5347.55 752
5348.24 767
5348.93 689
5349.62 722
5350.31 710
5351.00 844
5351.69 963
5352.39 938
5353.08 1040
5353.77 1063
5354.46 1055
5355.15 1108
5355.84 1127
5356.53 1152
5357.22 1032
5357.91 983
5358.60 929
5359.29 869
5359.98 806
5360.67 802
5361.36 782
5362.05 709
5362.74 693
5363.44 767
5364.13 742
5364.82 705
5365.51 750
5366.20 724
5366.89 701
5367.58 716
5368.27 653
5368.96 707
5369.66 648
5370.35 662
5371.04 755
5371.73 645
5372.42 612
5373.11 722
5373.81 669
5374.50 630
5375.19 609
5375.88 608
5376.57 570
5377.26 703
5377.96 716
5378.65 662
5379.34 584
5380.03 628
5380.72 677
5381.42 636
5382.11 671
5382.80 648
5383.49 657
5384.18 764
5384.88 738
5385.57 769
5386.26 844
5386.95 809
5387.65 659
5388.34 758
5389.03 751
5389.72 695
5390.42 651
5391.11 662
5391.80 731
5392.50 671
5393.19 688
5393.88 764
5394.57 740
5395.27 768
5395.96 779
5396.65 811
5397.35 675
5398.04 711
5398.73 658
5399.43 628
5400.12 651
5400.81 569
5401.51 579
5402.20 593
5402.89 556
5403.59 538
5404.28 578
5404.97 602
5405.67 625
5406.36 582
5407.06 571
5407.75 575
5408.44 627
5409.14 642
5409.83 613
5410.53 589
5411.22 603
5411.91 600
5412.61 641
5413.30 592
5414.00 598
5414.69 643
5415.38 599
5416.08 597
5416.77 553
5417.47 633
5418.16 560
5418.86 543
5419.55 550
5420.25 546
5420.94 610
5421.64 580
5422.33 635
5423.03 604
5423.72 676
5424.41 591
5425.11 609
5425.80 599
5426.50 574
5427.19 625
5427.89 682
5428.59 623
5429.28 572
5429.98 605
5430.67 622
5431.37 646
5432.06 532
5432.76 554
5433.45 612
5434.15 530
5434.84 584
5435.54 640
5436.23 602
5436.93 628
5437.63 605
5438.32 568
5439.02 560
5439.71 526
5440.41 554
5441.11 536
5441.80 570
5442.50 529
5443.19 583
5443.89 558
5444.59 586
5445.28 562
5445.98 530
5446.68 604
5447.37 542
5448.07 584
5448.76 671
5449.46 636
5450.16 602
5450.85 670
5451.55 655
5452.25 674
5452.94 664
5453.64 698
5454.34 667
5455.03 635
5455.73 659
5456.43 591
5457.13 641
5457.82 615
5458.52 578
5459.22 580
5459.91 588
5460.61 575
5461.31 619
5462.01 600
5462.70 617
5463.40 713
5464.10 691
5464.80 714
5465.49 670
5466.19 739
5466.89 777
5467.59 779
5468.28 767
5468.98 812
5469.68 677
5470.38 802
5471.07 717
5471.77 663
5472.47 749
5473.17 681
5473.87 674
5474.56 651
5475.26 617
5475.96 588
5476.66 571
5477.36 678
5478.06 652
5478.75 639
5479.45 614
5480.15 711
5480.85 678
5481.55 655
5482.25 679
5482.95 729
5483.64 739
5484.34 680
5485.04 757
5485.74 769
5486.44 778
5487.14 739
5487.84 694
5488.54 699
5489.23 657
5489.93 649
5490.63 671
5491.33 734
5492.03 683
5492.73 637
5493.43 659
5494.13 685
5494.83 697
5495.53 744
5496.23 666
5496.93 712
5497.63 796
5498.33 841
5499.03 749
5499.73 764
5500.43 753
5501.13 821
5501.83 781
5502.53 796
5503.23 899
5503.93 850
5504.63 933
5505.33 911
5506.03 889
5506.73 895
5507.43 878
5508.13 812
5508.83 832
5509.53 870
5510.23 845
5510.93 743
5511.63 761
5512.33 759
5513.03 739
5513.73 722
5514.43 673
5515.13 610
5515.83 608
5516.53 664
5517.23 682
5517.93 755
5518.64 685
5519.34 654
5520.04 718
5520.74 717
5521.44 699
5522.14 676
5522.84 685
5523.54 668
5524.24 668
5524.95 637
5525.65 710
5526.35 737
5527.05 701
5527.75 712
5528.45 641
5529.15 590
5529.86 598
5530.56 602
5531.26 538
5531.96 530
5532.66 628
5533.36 649
5534.07 635
5534.77 676
5535.47 631
5536.17 602
5536.87 559
5537.58 577
5538.28 609
5538.98 680
5539.68 627
5540.39 677
5541.09 601
5541.79 594
5542.49 582
5543.20 624
5543.90 668
5544.60 598
5545.30 663
5546.01 665
5546.71 617
5547.41 645
5548.11 616
5548.82 696
5549.52 681
5550.22 670
5550.93 695
5551.63 667
5552.33 674
5553.03 656
5553.74 674
5554.44 618
5555.14 644
5555.85 634
5556.55 579
5557.25 546
5557.96 549
5558.66 529
5559.36 510
5560.07 580
5560.77 598
5561.48 568
5562.18 558
5562.88 614
5563.59 617
5564.29 659
5564.99 603
5565.70 590
5566.40 568
5567.11 551
5567.81 552
5568.51 539
5569.22 596
5569.92 582
5570.63 565
5571.33 531
5572.04 616
5572.74 601
5573.44 564
5574.15 540
5574.85 618
5575.56 527
5576.26 530
5576.97 632
5577.67 579
5578.38 593
5579.08 608
5579.79 594
5580.49 577
5581.20 541
5581.90 616
5582.61 619
5583.31 583
5584.02 577
5584.72 530
5585.43 529
5586.13 488
5586.84 509
5587.54 572
5588.25 521
5588.95 557
5589.66 569
5590.36 520
5591.07 533
5591.77 545
5592.48 493
5593.19 486
5593.89 573
5594.60 549
5595.30 504
5596.01 533
5596.71 482
5597.42 505
5598.13 548
5598.83 568
5599.54 559
5600.24 552
5600.95 505
5601.66 493
5602.36 521
5603.07 452
5603.78 518
5604.48 464
5605.19 475
5605.89 516
5606.60 555
5607.31 545
5608.01 507
5608.72 446
5609.43 504
5610.13 556
5610.84 557
5611.55 466
5612.25 487
5612.96 498
5613.67 484
5614.38 483
5615.08 471
5615.79 468
5616.50 542
5617.20 525
5617.91 514
5618.62 510
5619.33 565
5620.03 505
5620.74 456
5621.45 512
5622.15 548
5622.86 504
5623.57 505
5624.28 538
5624.99 556
5625.69 508
5626.40 519
5627.11 500
5627.82 476
5628.52 527
5629.23 530
5629.94 493
5630.65 500
5631.36 525
5632.06 549
5632.77 499
5633.48 498
5634.19 513
5634.90 547
5635.61 589
5636.31 531
5637.02 478
5637.73 562
5638.44 523
5639.15 537
5639.86 506
5640.56 481
5641.27 560
5641.98 519
5642.69 540
5643.40 509
5644.11 530
5644.82 500
5645.53 470
5646.24 426
5646.94 475
5647.65 519
5648.36 592
5649.07 618
5649.78 525
5650.49 526
5651.20 534
5651.91 516
5652.62 497
5653.33 508
5654.04 539
5654.75 552
5655.46 528
5656.17 526
5656.88 471
5657.59 578
5658.30 549
5659.01 547
5659.71 521
5660.42 604
5661.13 538
5661.84 582
5662.55 574
5663.26 624
5663.97 593
5664.69 593
5665.40 597
5666.11 589
5666.82 583
5667.53 549
5668.24 516
5668.95 539
5669.66 600
5670.37 553
5671.08 509
5671.79 566
5672.50 528
5673.21 535
5673.92 533
5674.63 522
5675.34 549
5676.05 503
5676.76 608
5677.48 575
5678.19 568
5678.90 598
5679.61 570
5680.32 549
5681.03 530
5681.74 610
5682.45 564
5683.16 511
5683.88 486
5684.59 517
5685.30 573
5686.01 611
5686.72 541
5687.43 570
5688.15 567
5688.86 493
5689.57 510
5690.28 577
5690.99 616
5691.70 562
5692.42 598
5693.13 542
5693.84 525
5694.55 529
5695.26 529
5695.98 488
5696.69 565
5697.40 518
5698.11 554
5698.82 542
5699.54 545
5700.25 483
5700.96 529
5701.67 436
5702.39 528
5703.10 537
5703.81 553
5704.52 582
5705.24 534
5705.95 514
5706.66 538
5707.38 541
5708.09 524
5708.80 518
5709.51 497
5710.23 498
5710.94 464
5711.65 497
5712.37 557
5713.08 524
5713.79 492
5714.51 543
5715.22 555
5715.93 572
5716.65 541
5717.36 502
5718.07 496
5718.79 471
5719.50 485
5720.21 527
5720.93 567
5721.64 528
5722.36 548
5723.07 562
5723.78 520
5724.50 462
5725.21 598
5725.92 664
5726.64 567
5727.35 565
5728.07 571
5728.78 633
5729.50 613
5730.21 582
5730.92 681
5731.64 675
5732.35 689
5733.07 675
5733.78 647
5734.50 692
5735.21 649
5735.93 624
5736.64 698
5737.35 673
5738.07 650
5738.78 629
5739.50 657
5740.21 571
5740.93 554
5741.64 586
5742.36 595
5743.07 618
5743.79 624
5744.50 615
5745.22 648
5745.93 657
5746.65 649
5747.37 617
5748.08 574
5748.80 609
5749.51 607
5750.23 596
5750.94 626
5751.66 660
5752.37 619
5753.09 575
5753.81 605
5754.52 708
5755.24 819
5755.95 805
5756.67 790
5757.38 813
5758.10 878
5758.82 873
5759.53 885
5760.25 933
5760.96 954
5761.68 868
5762.40 828
5763.11 754
5763.83 773
5764.55 760
5765.26 759
5765.98 727
5766.70 796
5767.41 812
5768.13 704
5768.85 634
5769.56 713
5770.28 686
5771.00 725
5771.71 743
5772.43 704
5773.15 710
5773.86 681
5774.58 725
5775.30 601
5776.01 599
5776.73 649
5777.45 656
5778.17 658
5778.88 608
5779.60 633
5780.32 654
5781.04 654
5781.75 658
5782.47 621
5783.19 688
5783.91 701
5784.62 719
5785.34 705
5786.06 769
5786.78 769
5787.49 766
5788.21 695
5788.93 693
5789.65 740
5790.37 808
5791.08 723
5791.80 670
5792.52 674
5793.24 743
5793.96 774
5794.68 793
5795.39 733
5796.11 654
5796.83 741
5797.55 655
5798.27 683
5798.99 708
5799.70 826
5800.42 745
5801.14 755
5801.86 828
5802.58 814
5803.30 931
5804.02 1006
5804.74 1001
5805.45 1061
5806.17 967
5806.89 954
5807.61 969
5808.33 853
5809.05 775
5809.77 785
5810.49 761
5811.21 795
5811.93 804
5812.65 781
5813.37 716
5814.09 701
5814.81 746
5815.52 776
5816.24 825
5816.96 703
5817.68 783
5818.40 825
5819.12 791
5819.84 855
5820.56 849
5821.28 1005
5822.00 975
5822.72 1090
5823.44 1043
5824.16 915
5824.88 854
5825.60 817
5826.32 754
5827.04 693
5827.76 742
5828.48 828
5829.21 708
5829.93 743
5830.65 679
5831.37 675
5832.09 686
5832.81 734
5833.53 699
5834.25 704
5834.97 716
5835.69 727
5836.41 660
5837.13 708
5837.85 724
5838.57 788
5839.30 737
5840.02 699
5840.74 660
5841.46 653
5842.18 750
5842.90 631
5843.62 593
5844.34 619
5845.07 605
5845.79 649
5846.51 693
5847.23 633
5847.95 581
5848.67 597
5849.39 625
5850.12 640
5850.84 670
5851.56 632
5852.28 577
5853.00 587
5853.73 588
5854.45 619
5855.17 684
5855.89 638
5856.61 651
5857.34 587
5858.06 557
5858.78 600
5859.50 566
5860.23 645
5860.95 554
5861.67 604
5862.39 588
5863.11 599
5863.84 556
5864.56 557
5865.28 639
5866.01 568
5866.73 556
5867.45 621
5868.17 599
5868.90 568
5869.62 610
5870.34 652
5871.07 630
5871.79 595
5872.51 570
5873.23 538
5873.96 587
5874.68 602
5875.40 575
5876.13 583
5876.85 588
5877.57 549
5878.30 510
5879.02 540
5879.74 569
5880.47 545
5881.19 514
5881.92 558
5882.64 596
5883.36 606
5884.09 592
5884.81 518
5885.53 524
5886.26 560
5886.98 520
5887.71 558
5888.43 559
5889.15 543
5889.88 526
5890.60 516
5891.33 580
5892.05 569
5892.78 560
5893.50 578
5894.23 572
5894.95 562
5895.67 569
5896.40 527
5897.12 587
5897.85 601
5898.57 527
5899.30 537
5900.02 501
5900.75 576
5901.47 559
5902.20 603
5902.92 540
5903.65 574
5904.37 527
5905.10 521
5905.82 573
5906.55 555
5907.27 548
5908.00 565
5908.72 589
5909.45 608
5910.17 528
5910.90 557
5911.62 642
5912.35 574
5913.08 586
5913.80 523
5914.53 586
5915.25 616
5915.98 548
5916.70 512
5917.43 536
5918.16 544
5918.88 585
5919.61 579
5920.33 555
5921.06 604
5921.79 558
5922.51 550
5923.24 529
5923.97 592
5924.69 559
5925.42 530
5926.14 590
5926.87 559
5927.60 586
5928.32 658
5929.05 619
5929.78 609
5930.50 581
5931.23 563
5931.96 634
5932.68 633
5933.41 563
5934.14 616
5934.86 709
5935.59 640
5936.32 625
5937.05 696
5937.77 650
5938.50 606
5939.23 680
5939.95 661
5940.68 617
5941.41 682
5942.14 661
5942.86 761
5943.59 639
5944.32 636
5945.05 653
5945.77 685
5946.50 649
5947.23 651
5947.96 709
5948.68 654
5949.41 708
5950.14 701
5950.87 644
5951.60 621
5952.32 698
5953.05 724
5953.78 706
5954.51 704
5955.24 746
5955.96 699
5956.69 728
5957.42 740
5958.15 817
5958.88 809
5959.61 740
5960.33 783
5961.06 662
5961.79 669
5962.52 676
5963.25 767
5963.98 792
5964.71 782
5965.44 787
5966.16 823
5966.89 877
5967.62 954
5968.35 865
5969.08 854
5969.81 952
5970.54 1014
5971.27 1013
5972.00 1042
5972.73 1067
5973.46 1012
5974.18 921
5974.91 966
5975.64 893
5976.37 861
5977.10 854
5977.83 759
5978.56 788
5979.29 755
5980.02 772
5980.75 815
5981.48 850
5982.21 815
5982.94 918
5983.67 885
5984.40 831
5985.13 870
5985.86 911
5986.59 926
5987.32 876
5988.05 821
5988.78 848
5989.51 913
5990.24 920
5990.97 913
5991.70 874
5992.43 828
5993.16 882
5993.89 857
5994.62 897
5995.35 891
5996.09 874
5996.82 942
5997.55 914
5998.28 758
5999.01 862
5999.74 868
6000.47 882
6001.20 907
6001.93 917
6002.66 919
6003.39 924
6004.13 859
6004.86 853
6005.59 793
6006.32 793
6007.05 881
6007.78 875
6008.51 908
6009.25 916
6009.98 920
6010.71 871
6011.44 909
6012.17 950
6012.90 995
6013.64 1122
6014.37 1127
6015.10 1218
6015.83 1325
6016.56 1362
6017.29 1327
6018.03 1288
6018.76 1410
6019.49 1254
6020.22 1095
6020.96 1102
6021.69 1094
6022.42 973
6023.15 955
6023.88 932
6024.62 851
6025.35 833
6026.08 812
6026.81 760
6027.55 749
6028.28 752
6029.01 769
6029.75 770
6030.48 767
6031.21 734
6031.94 745
6032.68 778
6033.41 723
6034.14 730
6034.88 818
6035.61 761
6036.34 681
6037.07 737
6037.81 789
6038.54 757
6039.27 730
6040.01 721
6040.74 678
6041.47 704
6042.21 676
6042.94 729
6043.68 730
6044.41 775
6045.14 776
6045.88 782
6046.61 728
6047.34 797
6048.08 852
6048.81 758
6049.55 746
6050.28 771
6051.01 756
6051.75 801
6052.48 798
6053.22 860
6053.95 754
6054.68 785
6055.42 781
6056.15 793
6056.89 878
6057.62 821
6058.36 781
6059.09 853
6059.83 857
6060.56 753
6061.29 756
6062.03 806
6062.76 855
6063.50 807
6064.23 769
6064.97 738
6065.70 764
6066.44 796
6067.17 743
6067.91 716
6068.64 716
6069.38 799
6070.11 774
6070.85 782
6071.58 736
6072.32 791
6073.06 732
6073.79 715
6074.53 725
6075.26 713
6076.00 758
6076.73 729
6077.47 765
6078.20 742
6078.94 681
6079.68 779
6080.41 780
6081.15 750
6081.88 682
6082.62 720
6083.35 675
6084.09 792
6084.83 735
6085.56 716
6086.30 691
6087.04 682
6087.77 737
6088.51 738
6089.24 778
6089.98 795
6090.72 700
6091.45 707
6092.19 757
6092.93 723
6093.66 779
6094.40 753
6095.14 715
6095.87 710
6096.61 669
6097.35 687
6098.08 736
6098.82 705
6099.56 675
6100.29 707
6101.03 692
6101.77 761
6102.51 730
6103.24 728
6103.98 729
6104.72 636
6105.46 669
6106.19 678
6106.93 738
6107.67 716
6108.41 652
6109.14 667
6109.88 726
6110.62 688
6111.36 705
6112.09 770
6112.83 722
6113.57 679
6114.31 640
6115.04 698
6115.78 772
6116.52 758
6117.26 764
6118.00 724
6118.73 636
6119.47 738
6120.21 776
6120.95 787
6121.69 733
6122.43 715
6123.16 765
6123.90 726
6124.64 755
6125.38 725
6126.12 823
6126.86 892
6127.60 883
6128.33 788
6129.07 793
6129.81 841
6130.55 736
6131.29 819
6132.03 768
6132.77 730
6133.51 729
6134.25 806
6134.98 732
6135.72 720
6136.46 806
6137.20 728
6137.94 718
6138.68 789
6139.42 834
6140.16 752
6140.90 789
6141.64 816
6142.38 797
6143.12 848
6143.86 798
6144.60 729
6145.34 841
6146.08 799
6146.82 778
6147.56 850
6148.30 759
6149.04 834
6149.78 813
6150.52 769
6151.26 787
6152.00 860
6152.74 855
6153.48 770
6154.22 904
6154.96 962
6155.70 875
6156.44 921
6157.18 864
6157.92 827
6158.66 927
6159.40 970
6160.14 841
6160.88 909
6161.62 933
6162.36 900
6163.10 1020
6163.85 985
6164.59 1042
6165.33 972
6166.07 985
6166.81 1096
6167.55 1040
6168.29 1090
6169.03 1135
6169.77 1191
6170.51 1247
6171.26 1186
6172.00 1274
6172.74 1309
6173.48 1290
6174.22 1287
6174.96 1236
6175.70 1285
6176.45 1241
6177.19 1190
6177.93 1122
6178.67 1041
6179.41 1188
6180.16 1207
6180.90 1225
6181.64 1120
6182.38 991
6183.12 1035
6183.87 1158
6184.61 1205
6185.35 1165
6186.09 1128
6186.83 1187
6187.58 1269
6188.32 1241
6189.06 1214
6189.80 1256
6190.55 1421
6191.29 1253
6192.03 1277
6192.77 1233
6193.52 1359
6194.26 1295
6195.00 1285
6195.74 1412
6196.49 1476
6197.23 1446
6197.97 1548
6198.72 1450
6199.46 1455
6200.20 1446
6200.94 1591
6201.69 1482
6202.43 1460
6203.17 1405
6203.92 1485
6204.66 1440
6205.40 1380
6206.15 1487
6206.89 1606
6207.63 1665
6208.38 1727
6209.12 1925
6209.87 2261
6210.61 2711
6211.35 2960
6212.10 3404
6212.84 3747
6213.58 4163
6214.33 4555
6215.07 4363
6215.82 4365
6216.56 3930
6217.30 3563
6218.05 3202
6218.79 2627
6219.54 2289
6220.28 2134
6221.02 1753
6221.77 1565
6222.51 1412
6223.26 1357
6224.00 1290
6224.75 1215
6225.49 1163
6226.24 1208
6226.98 1218
6227.73 1234
6228.47 1278
6229.21 1219
6229.96 1233
6230.70 1232
6231.45 1256
6232.19 1146
6232.94 1069
6233.68 1125
6234.43 1069
6235.17 1006
6235.92 955
6236.67 931
6237.41 959
6238.16 977
6238.90 985
6239.65 997
6240.39 1011
6241.14 1094
6241.88 973
6242.63 969
6243.37 930
6244.12 959
6244.87 962
6245.61 1017
6246.36 1105
6247.10 987
6247.85 1084
6248.59 1115
6249.34 1165
6250.09 1173
6250.83 1221
6251.58 1148
6252.33 1159
6253.07 1171
6253.82 1206
6254.56 1226
6255.31 1198
6256.06 1115
6256.80 1158
6257.55 1201
6258.30 1036
6259.04 1047
6259.79 1026
6260.54 1016
6261.28 1088
6262.03 1024
6262.78 991
6263.52 999
6264.27 1025
6265.02 1002
6265.76 1016
6266.51 1054
6267.26 983
6268.01 946
6268.75 950
6269.50 981
6270.25 901
6270.99 982
6271.74 956
6272.49 900
6273.24 886
6273.98 986
6274.73 898
6275.48 873
6276.23 938
6276.97 941
6277.72 1002
6278.47 956
6279.22 975
6279.96 945
6280.71 939
6281.46 977
6282.21 961
6282.96 945
6283.70 897
6284.45 867
6285.20 849
6285.95 896
6286.70 895
6287.45 871
6288.19 897
6288.94 865
6289.69 820
6290.44 801
6291.19 806
6291.94 796
6292.68 868
6293.43 860
6294.18 804
6294.93 822
6295.68 799
6296.43 794
6297.18 759
6297.93 806
6298.67 730
6299.42 725
6300.17 723
6300.92 732
6301.67 704
6302.42 702
6303.17 675
6303.92 767
6304.67 757
6305.42 760
6306.17 767
6306.92 703
6307.67 714
6308.41 792
6309.16 837
6309.91 799
6310.66 771
6311.41 741
6312.16 681
6312.91 719
6313.66 735
6314.41 764
6315.16 708
6315.91 678
6316.66 723
6317.41 732
6318.16 763
6318.91 716
6319.66 717
6320.41 758
6321.16 728
6321.91 737
6322.66 691
6323.41 703
6324.16 669
6324.92 643
6325.67 669
6326.42 773
6327.17 727
6327.92 645
6328.67 600
6329.42 703
6330.17 753
6330.92 670
6331.67 587
6332.42 637
6333.17 649
6333.92 603
6334.68 635
6335.43 616
6336.18 678
6336.93 678
6337.68 624
6338.43 586
6339.18 602
6339.93 611
6340.69 584
6341.44 628
6342.19 672
6342.94 716
6343.69 639
6344.44 577
6345.20 614
6345.95 582
6346.70 682
6347.45 644
6348.20 639
6348.95 584
6349.71 625
6350.46 647
6351.21 594
6351.96 597
6352.71 621
6353.47 640
6354.22 694
6354.97 670
6355.72 706
6356.48 690
6357.23 616
6357.98 652
6358.73 663
6359.49 672
6360.24 665
6360.99 679
6361.74 614
6362.50 651
6363.25 654
6364.00 627
6364.76 623
6365.51 643
6366.26 573
6367.01 603
6367.77 593
6368.52 596
6369.27 559
6370.03 504
6370.78 520
6371.53 639
6372.29 635
6373.04 584
6373.79 533
6374.55 596
6375.30 606
6376.05 602
6376.81 650
6377.56 658
6378.31 595
6379.07 631
6379.82 663
6380.58 666
6381.33 641
6382.08 645
6382.84 635
6383.59 606
6384.35 646
6385.10 613
6385.85 581
6386.61 611
6387.36 631
6388.12 607
6388.87 608
6389.62 601
6390.38 637
6391.13 666
6391.89 623
6392.64 593
6393.40 607
6394.15 686
6394.91 633
6395.66 617
6396.42 661
6397.17 686
6397.93 568
6398.68 617
6399.44 632
6400.19 566
6400.95 576
6401.70 602
6402.46 609
6403.21 640
6403.97 642
6404.72 624
6405.48 599
6406.23 585
6406.99 580
6407.74 569
6408.50 565
6409.25 570
6410.01 567
6410.76 574
6411.52 591
6412.28 559
6413.03 571
6413.79 544
6414.54 534
6415.30 566
6416.05 518
6416.81 591
6417.57 607
6418.32 633
6419.08 520
6419.83 535
6420.59 582
6421.35 628
6422.10 596
6422.86 595
6423.62 546
6424.37 635
6425.13 555
6425.89 535
6426.64 561
6427.40 569
6428.15 533
6428.91 595
6429.67 577
6430.42 597
6431.18 629
6431.94 624
6432.70 623
6433.45 633
6434.21 602
6434.97 612
6435.72 578
6436.48 583
6437.24 611
6437.99 593
6438.75 668
6439.51 666
6440.27 594
6441.02 596
6441.78 570
6442.54 596
6443.30 662
6444.05 615
6444.81 634
6445.57 591
6446.33 611
6447.08 655
6447.84 679
6448.60 607
6449.36 604
6450.12 638
6450.87 628
6451.63 627
6452.39 601
6453.15 618
6453.91 592
6454.66 576
6455.42 612
6456.18 616
6456.94 612
6457.70 587
6458.46 619
6459.21 590
6459.97 619
6460.73 653
6461.49 612
6462.25 610
6463.01 657
6463.77 734
6464.52 724
6465.28 665
6466.04 661
6466.80 726
6467.56 739
6468.32 721
6469.08 797
6469.84 727
6470.60 724
6471.36 740
6472.11 713
6472.87 734
6473.63 795
6474.39 730
6475.15 788
6475.91 768
6476.67 731
6477.43 657
6478.19 768
6478.95 823
6479.71 742
6480.47 721
6481.23 751
6481.99 775
6482.75 766
6483.51 781
6484.27 882
6485.03 793
6485.79 762
6486.55 785
6487.31 847
6488.07 837
6488.83 827
6489.59 875
6490.35 784
6491.11 878
6491.87 920
6492.63 873
6493.39 872
6494.15 899
6494.91 823
6495.67 876
6496.43 857
6497.19 960
6497.95 946
6498.71 914
6499.48 945
6500.24 921
6501.00 959
6501.76 874
6502.52 931
6503.28 969
6504.04 916
6504.80 950
6505.56 909
6506.32 987
6507.09 988
6507.85 925
6508.61 939
6509.37 1068
6510.13 1053
6510.89 1014
6511.65 1000
6512.42 1034
6513.18 1075
6513.94 1046
6514.70 1139
6515.46 1141
6516.22 1034
6516.99 1028
6517.75 1101
6518.51 1081
6519.27 1101
6520.03 1112
6520.80 1128
6521.56 1202
6522.32 1133
6523.08 1149
6523.84 1210
6524.61 1342
6525.37 1323
6526.13 1456
6526.89 1610
6527.66 1700
6528.42 1753
6529.18 1711
6529.94 1676
6530.71 1729
6531.47 1737
6532.23 1585
6533.00 1491
6533.76 1460
6534.52 1472
6535.28 1576
6536.05 1452
6536.81 1394
6537.57 1567
6538.34 1630
6539.10 1667
6539.86 1815
6540.63 2069
6541.39 2018
6542.15 2144
6542.92 2155
6543.68 2045
6544.44 1805
6545.21 1775
6545.97 1615
6546.73 1487
6547.50 1333
6548.26 1138
6549.02 1113
6549.79 1071
6550.55 990
6551.31 1025
6552.08 981
6552.84 904
6553.61 971
6554.37 960
6555.13 1011
6555.90 994
6556.66 901
6557.43 889
6558.19 922
6558.96 915
6559.72 992
6560.48 927
6561.25 997
6562.01 1048
6562.78 986
6563.54 998
6564.31 962
6565.07 979
6565.84 1053
6566.60 1063
6567.37 1061
6568.13 1085
6568.90 1109
6569.66 1128
6570.43 1022
6571.19 1048
6571.96 1052
6572.72 1054
6573.49 1043
6574.25 992
6575.02 1032
6575.78 1134
6576.55 1116
6577.31 1092
6578.08 1179
6578.84 1112
6579.61 1152
6580.37 1144
6581.14 1187
6581.91 1200
6582.67 1224
6583.44 1224
6584.20 1264
6584.97 1212
6585.73 1140
6586.50 1083
6587.27 1140
6588.03 1110
6588.80 1109
6589.56 1018
6590.33 1045
6591.10 1056
6591.86 1028
6592.63 1087
6593.39 1140
6594.16 1223
6594.93 1108
6595.69 1137
6596.46 1180
6597.23 1288
6597.99 1234
6598.76 1354
6599.53 1308
6600.29 1320
6601.06 1301
6601.83 1265
6602.59 1242
6603.36 1185
6604.13 1181
6604.89 1087
6605.66 1037
6606.43 1032
6607.20 1039
6607.96 949
6608.73 976
6609.50 1052
6610.26 981
6611.03 929
6611.80 968
6612.57 961
6613.33 866
6614.10 980
6614.87 961
6615.64 1019
6616.40 925
6617.17 922
6617.94 940
6618.71 967
6619.48 979
6620.24 931
6621.01 864
6621.78 874
6622.55 982
6623.32 971
6624.08 914
6624.85 909
6625.62 926
6626.39 981
6627.16 968
6627.92 891
6628.69 894
6629.46 1007
6630.23 896
6631.00 875
6631.77 871
6632.54 929
6633.30 907
6634.07 904
6634.84 926
6635.61 951
6636.38 1013
6637.15 1029
6637.92 1041
6638.69 1026
6639.45 1105
6640.22 1097
6640.99 1124
6641.76 1083
6642.53 963
6643.30 927
6644.07 953
6644.84 815
6645.61 830
6646.38 887
6647.15 844
6647.92 885
6648.69 825
6649.46 749
6650.22 804
6650.99 779
6651.76 761
6652.53 768
6653.30 799
6654.07 834
6654.84 835
6655.61 775
6656.38 775
6657.15 811
6657.92 792
6658.69 785
6659.46 793
6660.23 800
6661.00 863
6661.77 798
6662.54 762
6663.31 791
6664.09 786
6664.86 828
6665.63 812
6666.40 803
6667.17 861
6667.94 852
6668.71 909
6669.48 953
6670.25 958
6671.02 929
6671.79 942
6672.56 881
6673.33 885
6674.10 897
6674.88 905
6675.65 812
6676.42 787
6677.19 758
6677.96 772
6678.73 781
6679.50 855
6680.27 721
6681.05 667
6681.82 813
6682.59 768
6683.36 751
6684.13 709
6684.90 748
6685.67 784
6686.45 703
6687.22 689
6687.99 672
6688.76 756
6689.53 776
6690.31 770
6691.08 726
6691.85 722
6692.62 726
6693.39 732
6694.17 753
6694.94 709
6695.71 728
6696.48 682
6697.25 647
6698.03 719
6698.80 630
6699.57 641
6700.34 687
6701.12 665
6701.89 632
6702.66 609
6703.43 614
6704.21 685
6704.98 655
6705.75 648
6706.53 666
6707.30 708
6708.07 726
6708.84 652
6709.62 720
6710.39 678
6711.16 677
6711.94 651
6712.71 698
6713.48 655
6714.26 624
6715.03 653
6715.80 713
6716.58 751
6717.35 728
6718.12 627
6718.90 652
6719.67 701
6720.45 700
6721.22 685
6721.99 606
6722.77 691
6723.54 685
6724.31 639
6725.09 622
6725.86 575
6726.64 574
6727.41 628
6728.18 591
6728.96 664
6729.73 649
6730.51 641
6731.28 651
6732.06 602
6732.83 616
6733.60 618
6734.38 625
6735.15 664
6735.93 597
6736.70 574
6737.48 591
6738.25 580
6739.03 575
6739.80 564
6740.58 630
6741.35 618
6742.13 595
6742.90 617
6743.68 643
6744.45 598
6745.23 613
6746.00 679
6746.78 596
6747.55 629
6748.33 654
6749.10 652
6749.88 625
6750.65 640
6751.43 611
6752.20 588
6752.98 623
6753.75 571
6754.53 606
6755.31 570
6756.08 622
6756.86 665
6757.63 620
6758.41 688
6759.19 636
6759.96 624
6760.74 642
6761.51 619
6762.29 640
6763.07 602
6763.84 602
6764.62 599
6765.39 587
6766.17 621
6766.95 589
6767.72 605
6768.50 645
6769.28 669
6770.05 597
6770.83 602
6771.61 604
6772.38 603
6773.16 581
6773.94 607
6774.71 597
6775.49 536
6776.27 564
6777.04 574
6777.82 531
6778.60 598
6779.37 608
6780.15 561
6780.93 568
6781.71 568
6782.48 579
6783.26 589
6784.04 541
6784.81 571
6785.59 593
6786.37 581
6787.15 546
6787.92 537
6788.70 524
6789.48 570
6790.26 550
6791.04 564
6791.81 518
6792.59 497
6793.37 542
6794.15 519
6794.92 500
6795.70 524
6796.48 532
6797.26 544
6798.04 582
6798.81 510
6799.59 524
6800.37 530
6801.15 555
6801.93 582
6802.71 555
6803.48 574
6804.26 600
6805.04 591
6805.82 616
6806.60 547
6807.38 544
6808.16 571
6808.94 509
6809.71 536
6810.49 593
6811.27 564
6812.05 522
6812.83 555
6813.61 504
6814.39 572
6815.17 505
6815.95 555
6816.73 594
6817.50 541
6818.28 531
6819.06 502
6819.84 544
6820.62 555
6821.40 586
6822.18 580
6822.96 601
6823.74 563
6824.52 589
6825.30 596
6826.08 577
6826.86 548
6827.64 544
6828.42 546
6829.20 507
6829.98 548
6830.76 508
6831.54 536
6832.32 523
6833.10 574
6833.88 539
6834.66 560
6835.44 555
6836.22 573
6837.00 603
6837.78 601
6838.56 541
6839.34 552
6840.12 570
6840.90 576
6841.68 598
6842.46 540
6843.24 581
6844.03 564
6844.81 527
6845.59 513
6846.37 556
6847.15 541
6847.93 517
6848.71 498
6849.49 531
6850.27 641
6851.05 572
6851.84 564
6852.62 640
6853.40 680
6854.18 699
6854.96 716
6855.74 825
6856.52 781
6857.30 847
6858.09 748
6858.87 719
6859.65 733
6860.43 683
6861.21 691
6861.99 600
6862.78 651
6863.56 612
6864.34 633
6865.12 599
6865.90 559
6866.69 552
6867.47 567
6868.25 628
6869.03 610
6869.82 645
6870.60 626
6871.38 642
6872.16 720
6872.94 645
6873.73 616
6874.51 533
6875.29 604
6876.07 620
6876.86 570
6877.64 584
6878.42 633
6879.21 675
6879.99 652
6880.77 615
6881.55 617
6882.34 656
6883.12 653
6883.90 676
6884.69 622
6885.47 669
6886.25 670
6887.04 614
6887.82 648
6888.60 698
6889.39 741
6890.17 762
6890.95 785
6891.74 786
6892.52 733
6893.30 862
6894.09 837
6894.87 844
6895.65 817
6896.44 760
6897.22 738
6898.01 811
6898.79 811
6899.57 687
6900.36 730
6901.14 740
6901.93 686
6902.71 707
6903.49 722
6904.28 693
6905.06 742
6905.85 663
6906.63 706
6907.42 744
6908.20 769
6908.98 746
6909.77 710
6910.55 775
6911.34 823
6912.12 771
6912.91 750
6913.69 716
6914.48 672
6915.26 665
6916.05 741
6916.83 736
6917.62 683
6918.40 683
6919.19 674
6919.97 698
6920.76 769
6921.54 781
6922.33 760
6923.11 758
6923.90 762
6924.68 732
6925.47 802
6926.25 828
6927.04 774
6927.82 776
6928.61 797
6929.40 850
6930.18 831
6930.97 799
6931.75 817
6932.54 780
6933.32 759
6934.11 762
6934.90 818
6935.68 824
6936.47 768
6937.25 810
6938.04 841
6938.83 885
6939.61 878
6940.40 809
6941.19 827
6941.97 849
6942.76 858
6943.54 887
6944.33 932
6945.12 921
6945.90 943
6946.69 1034
6947.48 1042
6948.26 980
6949.05 991
6949.84 998
6950.62 1132
6951.41 1011
6952.20 1068
6952.99 1079
6953.77 976
6954.56 1098
6955.35 1050
6956.13 1006
6956.92 1055
6957.71 982
6958.50 985
6959.28 986
6960.07 968
6960.86 925
6961.64 945
6962.43 1074
6963.22 999
6964.01 969
6964.80 962
6965.58 971
6966.37 1024
6967.16 1098
6967.95 1119
6968.73 1011
6969.52 1023
6970.31 1083
6971.10 1183
6971.89 1144
6972.67 1103
6973.46 1110
6974.25 1216
6975.04 1298
6975.83 1365
6976.62 1297
6977.40 1295
6978.19 1275
6978.98 1257
6979.77 1322
6980.56 1252
6981.35 1213
6982.13 1253
6982.92 1320
6983.71 1383
6984.50 1427
6985.29 1577
6986.08 1664
6986.87 1822
6987.66 1953
6988.45 2215
6989.23 2690
6990.02 3051
6990.81 3244
6991.60 3300
6992.39 3309
6993.18 3288
6993.97 2885
6994.76 2624
6995.55 2341
6996.34 1871
6997.13 1748
6997.92 1673
6998.71 1412
6999.50 1288
7000.29 1220
7001.07 1188
7001.86 1181
7002.65 1260
7003.44 1371
7004.23 1437
7005.02 1398
7005.81 1444
7006.60 1421
7007.39 1464
7008.18 1395
7008.97 1357
7009.76 1195
7010.55 1095
7011.34 1039
7012.14 979
7012.93 915
7013.72 851
7014.51 883
7015.30 840
7016.09 859
7016.88 892
7017.67 935
7018.46 940
7019.25 972
7020.04 960
7020.83 973
7021.62 944
7022.41 878
7023.20 950
7024.00 914
7024.79 911
7025.58 962
7026.37 878
7027.16 964
7027.95 1094
7028.74 1061
7029.53 950
7030.32 1002
7031.12 958
7031.91 978
7032.70 1005
7033.49 981
7034.28 949
7035.07 858
7035.87 937
7036.66 918
7037.45 816
7038.24 899
7039.03 834
7039.82 893
7040.62 853
7041.41 903
7042.20 916
7042.99 884
7043.78 964
7044.58 932
7045.37 881
7046.16 933
7046.95 925
7047.75 946
7048.54 967
7049.33 948
7050.12 886
7050.92 786
7051.71 872
7052.50 915
7053.29 912
7054.09 897
7054.88 960
7055.67 1022
7056.46 918
7057.26 1025
7058.05 905
7058.84 875
7059.64 872
7060.43 860
7061.22 921
7062.02 919
7062.81 963
7063.60 966
7064.39 887
7065.19 887
7065.98 956
7066.77 929
7067.57 838
7068.36 925
7069.16 993
7069.95 875
7070.74 844
7071.54 907
7072.33 859
7073.12 832
7073.92 821
7074.71 860
7075.51 994
7076.30 838
7077.09 776
7077.89 773
7078.68 832
7079.48 861
7080.27 849
7081.06 871
7081.86 789
7082.65 836
7083.45 851
7084.24 816
7085.04 803
7085.83 783
7086.62 729
7087.42 814
7088.21 827
7089.01 846
7089.80 887
7090.60 983
7091.39 1047
7092.19 1138
7092.98 1213
7093.78 1226
7094.57 1265
7095.37 1280
7096.16 1190
7096.96 1052
7097.75 968
7098.55 920
7099.34 905
7100.14 756
7100.93 746
7101.73 737
7102.52 659
7103.32 655
7104.11 663
7104.91 624
7105.71 659
7106.50 645
7107.30 621
7108.09 646
7108.89 684
7109.68 722
7110.48 661
7111.28 692
7112.07 672
7112.87 598
7113.66 582
7114.46 649
7115.26 610
7116.05 632
7116.85 576
7117.65 566
7118.44 627
7119.24 659
7120.03 583
7120.83 619
7121.63 603
7122.42 628
7123.22 591
7124.02 602
7124.81 635
7125.61 604
7126.41 607
7127.20 623
7128.00 644
7128.80 618
7129.59 644
7130.39 674
7131.19 590
7131.99 651
7132.78 647
7133.58 664
7134.38 602
7135.17 595
7135.97 608
7136.77 586
7137.57 632
7138.36 616
7139.16 573
7139.96 613
7140.76 625
7141.55 598
7142.35 580
7143.15 572
7143.95 589
7144.74 640
7145.54 552
7146.34 610
7147.14 600
7147.94 532
7148.73 549
7149.53 520
7150.33 575
7151.13 588
7151.93 571
7152.72 492
7153.52 567
7154.32 589
7155.12 582
7155.92 540
7156.72 532
7157.51 558
7158.31 527
7159.11 515
7159.91 571
7160.71 606
7161.51 555
7162.31 578
7163.11 538
7163.90 517
7164.70 550
7165.50 509
7166.30 543
7167.10 526
7167.90 505
7168.70 510
7169.50 514
7170.30 537
7171.10 600
7171.90 593
7172.69 587
7173.49 534
7174.29 534
7175.09 497
7175.89 525
7176.69 473
7177.49 532
7178.29 475
7179.09 494
7179.89 489
7180.69 499
7181.49 487
7182.29 499
7183.09 535
7183.89 526
7184.69 517
7185.49 467
7186.29 437
7187.09 456
7187.89 489
7188.69 455
7189.49 491
7190.29 505
7191.09 442
7191.89 495
7192.69 501
7193.49 406
7194.29 480
7195.09 502
7195.89 474
7196.70 450
7197.50 435
7198.30 446
7199.10 472
7199.90 463
7200.70 475
7201.50 476
7202.30 456
7203.10 415
7203.90 443
7204.70 465
7205.51 445
7206.31 502
7207.11 431
7207.91 401
7208.71 420
7209.51 398
7210.31 437
7211.12 427
7211.92 452
7212.72 425
7213.52 445
7214.32 398
7215.12 431
7215.92 409
7216.73 384
7217.53 398
7218.33 446
7219.13 454
7219.93 419
7220.74 422
7221.54 448
7222.34 457
7223.14 408
7223.94 404
7224.75 425
7225.55 449
7226.35 478
7227.15 445
7227.96 399
7228.76 431
7229.56 408
7230.36 446
7231.17 377
7231.97 383
7232.77 443
7233.57 420
7234.38 419
7235.18 379
7235.98 437
7236.79 401
7237.59 445
7238.39 404
7239.19 423
7240.00 376
7240.80 459
7241.60 459
7242.41 428
7243.21 412
7244.01 461
7244.82 477
7245.62 441
7246.42 452
7247.23 434
7248.03 473
7248.83 416
7249.64 387
7250.44 451
7251.25 387
7252.05 428
7252.85 477
7253.66 447
7254.46 422
7255.27 482
7256.07 426
7256.87 420
7257.68 417
7258.48 398
7259.29 401
7260.09 430
7260.89 420
7261.70 386
7262.50 431
7263.31 418
7264.11 448
7264.92 458
7265.72 472
7266.53 467
7267.33 445
7268.13 456
7268.94 469
7269.74 424
7270.55 437
7271.35 466
7272.16 512
7272.96 497
7273.77 535
7274.57 517
7275.38 455
7276.18 438
7276.99 418
7277.79 443
7278.60 451
7279.40 477
7280.21 464
7281.01 478
7281.82 472
7282.63 503
7283.43 461
7284.24 496
7285.04 571
7285.85 561
7286.65 561
7287.46 621
7288.27 619
7289.07 653
7289.88 693
7290.68 668
7291.49 667
7292.29 681
7293.10 624
7293.91 550
7294.71 547
7295.52 510
7296.33 503
7297.13 483
7297.94 492
7298.74 488
7299.55 453
7300.36 394
7301.16 434
7301.97 523
7302.78 479
7303.58 404
7304.39 410
7305.20 457
7306.00 413
7306.81 460
7307.62 443
7308.42 444
7309.23 425
7310.04 409
7310.84 418
7311.65 491
7312.46 427
7313.27 422
7314.07 432
7314.88 468
7315.69 431
7316.50 451
7317.30 431
7318.11 436
7318.92 469
7319.72 520
7320.53 460
7321.34 439
7322.15 473
7322.96 507
7323.76 522
7324.57 537
7325.38 587
7326.19 570
7326.99 564
7327.80 545
7328.61 551
7329.42 480
7330.23 540
7331.03 506
7331.84 421
7332.65 499
7333.46 501
7334.27 509
7335.08 475
7335.88 450
7336.69 456
7337.50 474
7338.31 512
7339.12 509
7339.93 462
7340.74 414
7341.54 451
7342.35 444
7343.16 391
7343.97 441
7344.78 465
7345.59 461
7346.40 408
7347.21 426
7348.02 458
7348.82 442
7349.63 441
7350.44 424
7351.25 455
7352.06 478
7352.87 495
7353.68 521
7354.49 489
7355.30 460
7356.11 413
7356.92 421
7357.73 438
7358.54 441
7359.35 450
7360.16 477
7360.97 444
7361.78 471
7362.59 459
7363.40 465
7364.21 427
7365.02 380
7365.83 417
7366.64 428
7367.45 427
7368.26 390
7369.07 411
7369.88 435
7370.69 443
7371.50 476
7372.31 483
7373.12 421
7373.93 443
7374.74 459
7375.55 418
7376.36 429
7377.17 438
7377.98 427
7378.79 402
7379.60 456
7380.42 473
7381.23 466
7382.04 455
7382.85 537
7383.66 474
7384.47 478
7385.28 531
7386.09 526
7386.90 532
7387.71 550
7388.53 517
7389.34 456
7390.15 468
7390.96 487
7391.77 506
7392.58 400
7393.39 445
7394.21 430
7395.02 432
7395.83 437
7396.64 420
7397.45 421
7398.27 403
7399.08 448
7399.89 434
7400.70 484
7401.51 440
7402.33 484
7403.14 459
7403.95 464
7404.76 412
7405.57 446
7406.39 431
7407.20 493
7408.01 433
7408.82 413
7409.64 485
7410.45 519
7411.26 435
7412.07 417
7412.89 407
7413.70 420
7414.51 446
7415.32 386
7416.14 373
7416.95 401
7417.76 404
7418.58 351
7419.39 362
7420.20 421
7421.02 353
7421.83 403
7422.64 398
7423.45 359
7424.27 403
7425.08 398
7425.89 370
7426.71 376
7427.52 371
7428.33 387
7429.15 388
7429.96 424
7430.78 404
7431.59 375
7432.40 358
7433.22 313
7434.03 382
7434.84 347
7435.66 364
7436.47 340
7437.29 360
7438.10 397
7438.91 390
7439.73 395
7440.54 387
7441.36 359
7442.17 373
7442.99 349
7443.80 384
7444.61 386
7445.43 392
7446.24 391
7447.06 387
7447.87 355
7448.69 356
7449.50 362
7450.32 400
7451.13 369
7451.95 392
7452.76 418
7453.58 376
7454.39 379
7455.21 403
7456.02 390
7456.84 420
7457.65 389
7458.47 326
7459.28 358
7460.10 399
7460.91 381
7461.73 335
7462.54 379
7463.36 416
7464.17 383
7464.99 432
7465.80 419
7466.62 391
7467.44 362
7468.25 410
7469.07 364
7469.88 356
7470.70 396
7471.51 380
7472.33 349
7473.15 358
7473.96 362
7474.78 350
7475.59 349
7476.41 354
7477.23 361
7478.04 408
7478.86 362
7479.67 364
7480.49 419
7481.31 392
7482.12 372
7482.94 367
7483.76 370
7484.57 394
7485.39 391
7486.21 368
7487.02 339
7487.84 347
7488.66 350
7489.47 389
7490.29 396
7491.11 431
7491.92 404
7492.74 390
7493.56 384
7494.38 382
7495.19 367
7496.01 352
7496.83 397
7497.64 390
7498.46 411
7499.28 403
7500.10 384
7500.91 359
7501.73 326
7502.55 347
7503.37 315
7504.18 319
7505.00 337
7505.82 391
7506.64 391
7507.46 340
7508.27 382
7509.09 346
7509.91 365
7510.73 343
7511.55 337
7512.36 379
7513.18 337
7514.00 352
7514.82 380
7515.64 391
7516.45 385
7517.27 356
7518.09 362
7518.91 332
7519.73 298
7520.55 337
7521.37 330
7522.18 368
7523.00 329
7523.82 362
7524.64 400
7525.46 333
7526.28 346
7527.10 346
7527.92 361
7528.74 342
7529.55 321
7530.37 356
7531.19 403
7532.01 373
7532.83 316
7533.65 329
7534.47 364
7535.29 382
7536.11 354
7536.93 357
7537.75 346
7538.57 342
7539.39 400
7540.21 348
7541.03 305
7541.84 316
7542.66 363
7543.48 369
7544.30 355
7545.12 401
7545.94 419
7546.76 374
7547.58 324
7548.40 351
7549.22 377
7550.04 378
7550.86 367
7551.68 383
7552.51 384
7553.33 404
7554.15 355
7554.97 341
7555.79 367
7556.61 363
7557.43 359
7558.25 375
7559.07 347
7559.89 406
7560.71 417
7561.53 385
7562.35 401
7563.17 389
7563.99 365
7564.81 365
7565.64 318
7566.46 404
7567.28 386
7568.10 357
7568.92 382
7569.74 408
7570.56 405
7571.38 347
7572.21 305
7573.03 383
7573.85 358
7574.67 343
7575.49 413
7576.31 365
7577.13 382
7577.96 362
7578.78 386
7579.60 367
7580.42 358
7581.24 391
7582.07 368
7582.89 405
7583.71 389
7584.53 387
7585.35 389
7586.18 331
7587.00 387
7587.82 377
7588.64 389
7589.46 361
7590.29 345
7591.11 417
7591.93 372
7592.75 390
7593.58 413
7594.40 475
7595.22 433
7596.04 386
7596.87 354
7597.69 368
7598.51 360
7599.34 336
7600.16 407
7600.98 423
7601.80 342
7602.63 390
7603.45 431
7604.27 368
7605.10 368
7605.92 334
7606.74 368
7607.57 389
7608.39 435
7609.21 456
7610.04 403
7610.86 396
7611.68 409
7612.51 457
7613.33 380
7614.15 393
7614.98 404
7615.80 385
7616.62 373
7617.45 378
7618.27 390
7619.10 392
7619.92 373
7620.74 434
7621.57 376
7622.39 484
7623.22 400
7624.04 388
7624.86 406
7625.69 406
7626.51 449
7627.34 402
7628.16 433
7628.99 428
7629.81 345
7630.64 396
7631.46 409
7632.28 386
7633.11 408
7633.93 374
7634.76 395
7635.58 386
7636.41 427
7637.23 443
7638.06 467
7638.88 496
7639.71 439
7640.53 461
7641.36 388
7642.18 384
7643.01 377
7643.83 369
7644.66 403
7645.48 430
7646.31 390
7647.14 356
7647.96 326
7648.79 399
7649.61 371
7650.44 356
7651.26 367
7652.09 344
7652.91 348
7653.74 342
7654.57 337
7655.39 384
7656.22 375
7657.04 368
7657.87 338
7658.70 336
7659.52 387
7660.35 347
7661.17 357
7662.00 390
7662.83 334
7663.65 318
7664.48 317
7665.31 385
7666.13 365
7666.96 342
7667.79 334
7668.61 335
7669.44 387
7670.27 352
7671.09 336
7671.92 355
7672.75 326
7673.57 348
7674.40 367
7675.23 331
7676.05 318
7676.88 361
7677.71 390
7678.53 311
7679.36 343
7680.19 379
7681.02 373
7681.84 316
7682.67 346
7683.50 334
7684.33 350
7685.15 337
7685.98 288
7686.81 319
7687.64 340
7688.46 308
7689.29 346
7690.12 336
7690.95 341
7691.77 343
7692.60 340
7693.43 392
7694.26 371
7695.09 366
7695.91 359
7696.74 369
7697.57 324
7698.40 382
7699.23 335
7700.06 339
7700.88 358
7701.71 337
7702.54 388
7703.37 380
7704.20 394
7705.03 362
7705.85 337
7706.68 304
7707.51 390
7708.34 419
7709.17 353
7710.00 309
7710.83 357
7711.66 351
7712.48 342
7713.31 332
7714.14 326
7714.97 351
7715.80 326
7716.63 324
7717.46 338
7718.29 338
7719.12 305
7719.95 373
7720.78 346
7721.61 344
7722.44 379
7723.27 362
7724.09 339
7724.92 329
7725.75 345
7726.58 391
7727.41 370
7728.24 323
7729.07 309
7729.90 319
7730.73 380
7731.56 368
7732.39 371
7733.22 351
7734.05 371
7734.88 339
7735.71 346
7736.54 358
7737.37 343
7738.20 332
7739.03 355
7739.86 347
7740.70 345
7741.53 334
7742.36 380
7743.19 367
7744.02 387
7744.85 355
7745.68 327
7746.51 333
7747.34 350
7748.17 342
7749.00 395
7749.83 426
7750.66 426
7751.50 482
7752.33 464
7753.16 520
7753.99 581
7754.82 507
7755.65 501
7756.48 445
7757.31 416
7758.15 433
7758.98 403
7759.81 372
7760.64 385
7761.47 363
7762.30 367
7763.13 361
7763.97 379
7764.80 325
7765.63 329
7766.46 363
7767.29 334
7768.13 370
7768.96 344
7769.79 379
7770.62 403
7771.45 363
7772.29 376
7773.12 401
7773.95 338
7774.78 303
7775.62 319
7776.45 349
7777.28 335
7778.11 333
7778.95 323
7779.78 313
7780.61 342
7781.44 304
7782.28 310
7783.11 311
7783.94 343
7784.77 341
7785.61 348
7786.44 323
7787.27 335
7788.11 352
7788.94 355
7789.77 382
7790.61 337
7791.44 326
7792.27 316
7793.10 317
7793.94 303
7794.77 312
7795.60 339
7796.44 364
7797.27 348
7798.11 349
7798.94 313
7799.77 324
7800.61 342
7801.44 322
7802.27 314
7803.11 349
7803.94 333
7804.78 321
7805.61 338
7806.44 361
7807.28 326
7808.11 342
7808.95 314
7809.78 293
7810.61 299
7811.45 302
7812.28 347
7813.12 353
7813.95 365
7814.79 381
7815.62 349
7816.45 377
7817.29 377
7818.12 350
7818.96 343
7819.79 327
7820.63 340
7821.46 421
7822.30 382
7823.13 362
7823.97 343
7824.80 346
7825.64 337
7826.47 385
7827.31 349
7828.14 360
7828.98 385
7829.81 340
7830.65 341
7831.48 380
7832.32 411
7833.15 391
7833.99 355
7834.83 333
7835.66 363
7836.50 410
7837.33 406
7838.17 375
7839.00 372
7839.84 387
7840.68 339
7841.51 341
7842.35 358
7843.18 358
7844.02 367
7844.86 344
7845.69 384
7846.53 394
7847.36 334
7848.20 358
7849.04 370
7849.87 417
7850.71 352
7851.55 348
7852.38 382
7853.22 353
7854.05 312
7854.89 364
7855.73 330
7856.56 295
7857.40 332
7858.24 310
7859.08 289
7859.91 357
7860.75 360
7861.59 359
7862.42 306
7863.26 359
7864.10 349
7864.93 308
7865.77 330
7866.61 315
7867.45 361
7868.28 336
7869.12 355
7869.96 336
7870.80 289
7871.63 307
7872.47 347
7873.31 323
7874.15 306
7874.98 338
7875.82 322
7876.66 333
7877.50 315
7878.33 380
7879.17 371
7880.01 404
7880.85 352
7881.69 378
7882.52 379
7883.36 395
7884.20 334
7885.04 364
7885.88 354
7886.71 343
7887.55 346
7888.39 349
7889.23 347
7890.07 366
7890.91 349
7891.75 350
7892.58 375
7893.42 321
7894.26 363
7895.10 356
7895.94 323
7896.78 374
7897.62 354
7898.46 400
7899.29 352
7900.13 333
7900.97 316
7901.81 357
7902.65 373
7903.49 394
7904.33 353
7905.17 317
7906.01 340
7906.85 369
7907.69 353
7908.53 322
7909.37 366
7910.21 396
7911.04 340
7911.88 372
7912.72 347
7913.56 307
7914.40 345
7915.24 359
7916.08 321
7916.92 287
7917.76 333
7918.60 328
7919.44 382
7920.28 386
7921.12 315
7921.96 376
7922.80 339
7923.64 382
7924.48 363
7925.32 326
7926.16 334
7927.01 325
7927.85 351
7928.69 334
7929.53 321
7930.37 331
7931.21 387
7932.05 370
7932.89 299
7933.73 320
7934.57 320
7935.41 342
7936.25 328
7937.09 311
7937.93 314
7938.78 346
7939.62 309
7940.46 319
7941.30 338
7942.14 282
7942.98 331
7943.82 333
7944.66 303
7945.51 301
7946.35 326
7947.19 344
7948.03 338
7948.87 326
7949.71 302
7950.56 305
7951.40 335
7952.24 356
7953.08 315
7953.92 316
7954.76 294
7955.61 317
7956.45 310
7957.29 317
7958.13 321
7958.97 315
7959.82 305
7960.66 334
7961.50 363
7962.34 365
7963.19 325
7964.03 301
7964.87 302
7965.71 289
7966.56 332
7967.40 331
7968.24 271
7969.08 303
7969.93 303
7970.77 335
7971.61 298
7972.45 348
7973.30 342
7974.14 305
7974.98 319
7975.83 315
7976.67 319
7977.51 285
7978.36 307
7979.20 319
7980.04 290
7980.89 317
7981.73 307
7982.57 287
7983.42 305
7984.26 329
7985.10 351
7985.95 294
7986.79 301
7987.63 325
7988.48 314
7989.32 325
7990.16 351
7991.01 328
7991.85 348
7992.70 345
7993.54 363
7994.38 333
7995.23 383
7996.07 326
7996.92 282
7997.76 326
7998.60 294
7999.45 343
8000.29 336
8001.14 310
8001.98 295
8002.83 290
8003.67 296
8004.52 300
8005.36 302
8006.20 308
8007.05 311
8007.89 336
8008.74 312
8009.58 310
8010.43 247
8011.27 311
8012.12 364
8012.96 398
8013.81 308
8014.65 312
8015.50 323
8016.34 303
8017.19 335
8018.03 323
8018.88 313
8019.72 335
8020.57 343
8021.42 294
8022.26 302
8023.11 293
8023.95 286
8024.80 303
8025.64 323
8026.49 286
8027.33 274
8028.18 264
8029.03 272
8029.87 310
8030.72 301
8031.56 320
8032.41 282
8033.26 293
8034.10 276
8034.95 295
8035.79 272
8036.64 311
8037.49 300
8038.33 297
8039.18 306
8040.03 331
8040.87 337
8041.72 291
8042.57 284
8043.41 303
8044.26 232
8045.11 288
8045.95 273
8046.80 282
8047.65 296
8048.49 262
8049.34 270
8050.19 302
8051.03 309
8051.88 245
8052.73 269
8053.58 264
8054.42 276
8055.27 304
8056.12 313
8056.96 272
8057.81 290
8058.66 291
8059.51 299
8060.35 298
8061.20 270
8062.05 269
8062.90 276
8063.74 278
8064.59 257
8065.44 248
8066.29 294
8067.14 338
8067.98 263
8068.83 253
8069.68 306
8070.53 331
8071.38 314
8072.22 287
8073.07 285
8073.92 309
8074.77 303
8075.62 261
8076.46 242
8077.31 251
8078.16 291
8079.01 303
8079.86 282
8080.71 282
8081.56 246
8082.40 249
8083.25 317
8084.10 286
8084.95 286
8085.80 295
8086.65 287
8087.50 295
8088.35 242
8089.19 305
8090.04 286
8090.89 270
8091.74 283
8092.59 272
8093.44 287
8094.29 238
8095.14 272
8095.99 269
8096.84 311
8097.69 299
8098.54 299
8099.39 315
8100.24 257
8101.09 288
8101.94 293
8102.79 360
8103.63 294
8104.48 289
8105.33 305
8106.18 308
8107.03 268
8107.88 265
8108.73 287
8109.58 233
8110.43 251
8111.28 305
8112.14 286
8112.99 267
8113.84 274
8114.69 263
8115.54 238
8116.39 235
8117.24 297
8118.09 326
8118.94 307
8119.79 274
8120.64 262
8121.49 257
8122.34 256
8123.19 255
8124.04 273
8124.89 316
8125.74 276
8126.60 258
8127.45 270
8128.30 294
8129.15 270
8130.00 305
8130.85 318
8131.70 268
8132.55 293
8133.40 295
8134.26 267
8135.11 272
8135.96 286
8136.81 280
8137.66 281
8138.51 263
8139.37 249
8140.22 271
8141.07 281
8141.92 301
8142.77 305
8143.62 294
8144.48 254
8145.33 288
8146.18 289
8147.03 288
8147.88 303
8148.74 283
8149.59 258
8150.44 280
8151.29 328
8152.15 277
8153.00 256
8153.85 262
8154.70 313
8155.56 302
8156.41 273
8157.26 285
8158.11 306
8158.97 236
8159.82 253
8160.67 262
8161.52 266
8162.38 331
8163.23 319
8164.08 260
8164.94 258
8165.79 267
8166.64 288
8167.49 310
8168.35 257
8169.20 260
8170.05 306
8170.91 295
8171.76 275
8172.61 270
8173.47 245
8174.32 260
8175.17 248
8176.03 270
8176.88 234
8177.74 266
8178.59 237
8179.44 228
8180.30 258
8181.15 286
8182.00 305
8182.86 288
8183.71 276
8184.57 228
8185.42 280
8186.27 267
8187.13 294
8187.98 287
8188.84 253
8189.69 278
8190.55 258
8191.40 257
8192.25 252
8193.11 259
8193.96 270
8194.82 254
8195.67 243
8196.53 242
8197.38 247
8198.24 240
8199.09 266
8199.95 271
8200.80 274
8201.66 248
8202.51 281
8203.37 289
8204.22 290
8205.08 280
8205.93 282
8206.79 287
8207.64 254
8208.50 266
8209.35 243
8210.21 277
8211.06 278
8211.92 246
8212.77 252
8213.63 274
8214.48 224
8215.34 278
8216.20 265
8217.05 258
8217.91 252
8218.76 215
8219.62 232
8220.48 234
8221.33 243
8222.19 282
8223.04 272
8223.90 264
8224.76 287
8225.61 283
8226.47 301
8227.32 317
8228.18 310
8229.04 270
8229.89 291
8230.75 286
8231.61 275
8232.46 295
8233.32 295
8234.18 274
8235.03 275
8235.89 286
8236.75 264
8237.60 265
8238.46 268
8239.32 249
8240.17 259
8241.03 270
8241.89 232
8242.74 235
8243.60 286
8244.46 260
8245.32 231
8246.17 228
8247.03 227
8247.89 295
8248.74 255
8249.60 286
8250.46 274
8251.32 293
8252.17 280
8253.03 278
8253.89 257
8254.75 268
8255.60 268
8256.46 240
8257.32 227
8258.18 272
8259.04 318
8259.89 299
8260.75 245
8261.61 234
8262.47 231
8263.33 262
8264.18 268
8265.04 224
8265.90 240
8266.76 248
8267.62 243
8268.48 238
8269.33 265
8270.19 262
8271.05 295
8271.91 271
8272.77 261
8273.63 301
8274.49 260
8275.34 260
8276.20 230
8277.06 267
8277.92 281
8278.78 278
8279.64 245
8280.50 201
8281.36 236
8282.22 247
8283.08 230
8283.93 261
8284.79 244
8285.65 237
8286.51 260
8287.37 282
8288.23 252
8289.09 254
8289.95 288
8290.81 254
8291.67 257
8292.53 264
8293.39 257
8294.25 309
8295.11 259
8295.97 216
8296.83 281
8297.69 299
8298.55 263
8299.41 277
8300.27 249
8301.13 256
8301.99 286
8302.85 253
8303.71 265
8304.57 273
8305.43 236
8306.29 246
8307.15 260
8308.01 265
8308.87 286
8309.73 300
8310.59 300
8311.45 259
8312.31 273
8313.17 254
8314.03 234
8314.90 244
8315.76 264
8316.62 239
8317.48 280
8318.34 289
8319.20 319
8320.06 306
8320.92 274
8321.78 278
8322.64 274
8323.51 256
8324.37 269
8325.23 257
8326.09 269
8326.95 319
8327.81 247
8328.67 244
8329.54 258
8330.40 233
8331.26 283
8332.12 274
8332.98 278
8333.84 326
8334.71 330
8335.57 317
8336.43 282
8337.29 263
8338.15 256
8339.02 267
8339.88 307
8340.74 265
8341.60 285
8342.46 238
8343.33 233
8344.19 293
8345.05 254
8345.91 286
8346.78 271
8347.64 272
8348.50 237
8349.36 257
8350.23 275
8351.09 304
8351.95 299
8352.81 301
8353.68 274
8354.54 261
8355.40 276
8356.27 271
8357.13 243
8357.99 310
8358.86 315
8359.72 312
8360.58 250
8361.44 287
8362.31 290
8363.17 275
8364.03 276
8364.90 278
8365.76 286
8366.63 261
8367.49 258
8368.35 228
8369.22 248
8370.08 281
8370.94 275
8371.81 287
8372.67 252
8373.53 287
8374.40 268
8375.26 278
8376.13 287
8376.99 265
8377.85 285
8378.72 288
8379.58 285
8380.45 257
8381.31 275
8382.18 285
8383.04 260
8383.90 269
8384.77 282
8385.63 293
8386.50 292
8387.36 309
8388.23 323
8389.09 335
8389.96 346
8390.82 316
8391.69 317
8392.55 301
8393.42 323
8394.28 262
8395.15 261
8396.01 263
8396.88 266
8397.74 273
8398.61 249
8399.47 269
8400.34 291
8401.20 273
8402.07 296
8402.93 281
8403.80 293
8404.66 312
8405.53 298
8406.39 370
8407.26 304
8408.12 317
8408.99 284
8409.86 301
8410.72 285
8411.59 281
8412.45 282
8413.32 305
8414.19 323
8415.05 296
8415.92 286
8416.78 248
8417.65 283
8418.52 267
8419.38 291
8420.25 279
8421.11 309
8421.98 354
8422.85 318
8423.71 347
8424.58 384
8425.45 313
8426.31 300
8427.18 325
8428.05 316
8428.91 318
8429.78 254
8430.65 328
8431.51 324
8432.38 359
8433.25 313
8434.11 308
8434.98 327
8435.85 316
8436.72 343
8437.58 331
8438.45 332
8439.32 306
8440.18 361
8441.05 366
8441.92 357
8442.79 357
8443.65 349
8444.52 356
8445.39 364
8446.26 381
8447.12 427
8447.99 426
8448.86 399
8449.73 398
8450.60 379
8451.46 381
8452.33 337
8453.20 333
8454.07 349
8454.94 395
8455.80 382
8456.67 439
8457.54 472
8458.41 453
8459.28 518
8460.14 591
8461.01 633
8461.88 646
8462.75 777
8463.62 717
8464.49 674
8465.36 634
8466.22 650
8467.09 608
8467.96 542
8468.83 473
8469.70 426
8470.57 430
8471.44 441
8472.31 400
8473.17 339
8474.04 334
8474.91 321
8475.78 385
8476.65 345
8477.52 388
8478.39 360
8479.26 383
8480.13 372
8481.00 331
8481.87 308
8482.74 344
8483.61 366
8484.48 378
8485.34 313
8486.21 334
8487.08 316
8487.95 321
8488.82 368
8489.69 320
8490.56 337
8491.43 371
8492.30 373
8493.17 347
8494.04 336
8494.91 343
8495.78 363
8496.65 311
8497.52 350
8498.39 396
8499.26 401
8500.13 404
8501.01 394
8501.88 403
8502.75 428
8503.62 349
8504.49 348
8505.36 372
8506.23 372
8507.10 392
8507.97 335
8508.84 299
8509.71 306
8510.58 311
8511.45 322
8512.32 321
8513.20 351
8514.07 352
8514.94 359
8515.81 353
8516.68 330
8517.55 388
8518.42 379
8519.29 354
8520.17 363
8521.04 350
8521.91 353
8522.78 348
8523.65 371
8524.52 396
8525.39 337
8526.27 335
8527.14 355
8528.01 395
8528.88 383
8529.75 371
8530.63 411
8531.50 437
8532.37 361
8533.24 304
8534.11 347
8534.99 342
8535.86 334
8536.73 353
8537.60 367
8538.47 330
8539.35 347
8540.22 367
8541.09 368
8541.96 395
8542.84 348
8543.71 353
8544.58 324
8545.46 329
8546.33 361
8547.20 362
8548.07 329
8548.95 320
8549.82 331
8550.69 368
8551.57 348
8552.44 368
8553.31 342
8554.18 370
8555.06 345
8555.93 313
8556.80 340
8557.68 325
8558.55 319
8559.42 346
8560.30 363
8561.17 348
8562.04 322
8562.92 336
8563.79 306
8564.67 359
8565.54 378
8566.41 339
8567.29 361
8568.16 362
8569.03 326
8569.91 331
8570.78 303
8571.66 310
8572.53 381
8573.40 305
8574.28 309
8575.15 326
8576.03 366
8576.90 336
8577.78 344
8578.65 322
8579.52 338
8580.40 311
8581.27 325
8582.15 329
8583.02 308
8583.90 282
8584.77 287
8585.65 339
8586.52 328
8587.40 328
8588.27 313
8589.15 298
8590.02 303
8590.90 320
8591.77 362
8592.65 359
8593.52 334
8594.40 301
8595.27 312
8596.15 333
8597.02 317
8597.90 358
8598.77 325
8599.65 331
8600.52 344
8601.40 355
8602.28 356
8603.15 328
8604.03 323
8604.90 370
8605.78 377
8606.65 335
8607.53 354
8608.41 314
8609.28 306
8610.16 331
8611.03 350
8611.91 336
8612.79 311
8613.66 346
8614.54 314
8615.41 343
8616.29 361
8617.17 322
8618.04 306
8618.92 354
8619.80 385
8620.67 385
8621.55 341
8622.43 342
8623.30 357
8624.18 333
8625.06 347
8625.93 368
8626.81 379
8627.69 364
8628.56 338
8629.44 338
8630.32 329
8631.20 368
8632.07 363
8632.95 401
8633.83 354
8634.70 336
8635.58 367
8636.46 392
8637.34 374
8638.21 344
8639.09 379
8639.97 372
8640.85 374
8641.72 338
8642.60 357
8643.48 369
8644.36 392
8645.23 433
8646.11 359
8646.99 399
8647.87 436
8648.75 444
8649.62 407
8650.50 452
8651.38 436
8652.26 422
8653.14 431
8654.01 451
8654.89 392
8655.77 419
8656.65 428
8657.53 439
8658.41 386
8659.29 399
8660.16 454
8661.04 470
8661.92 435
8662.80 417
8663.68 469
8664.56 476
8665.44 470
8666.31 418
8667.19 444
8668.07 471
8668.95 474
8669.83 470
8670.71 477
8671.59 426
8672.47 418
8673.35 456
8674.23 447
8675.11 468
8675.99 488
8676.86 489
8677.74 545
8678.62 562
8679.50 571
8680.38 574
8681.26 675
8682.14 645
8683.02 585
8683.90 529
8684.78 564
8685.66 551
8686.54 540
8687.42 588
8688.30 574
8689.18 549
8690.06 520
8690.94 550
8691.82 523
8692.70 562
8693.58 572
8694.46 622
8695.34 725
8696.22 724
8697.10 767
8697.98 910
8698.86 1001
8699.74 1043
8700.62 1009
8701.51 896
8702.39 785
8703.27 801
8704.15 737
8705.03 679
8705.91 545
8706.79 487
8707.67 484
8708.55 487
8709.43 469
8710.31 432
8711.20 443
8712.08 437
8712.96 416
8713.84 442
8714.72 421
8715.60 428
8716.48 442
8717.36 462
8718.25 402
8719.13 395
8720.01 424
8720.89 453
8721.77 480
8722.65 419
8723.54 442
8724.42 444
8725.30 419
8726.18 385
8727.06 380
8727.95 386
8728.83 363
8729.71 407
8730.59 402
8731.47 430
8732.36 410
8733.24 469
8734.12 464
8735.00 432
8735.89 458
8736.77 468
8737.65 529
8738.53 493
8739.42 446
8740.30 457
8741.18 485
8742.06 462
8742.95 413
8743.83 424
8744.71 418
8745.59 426
8746.48 452
8747.36 470
8748.24 420
8749.13 380
8750.01 416
8750.89 420
8751.78 390
8752.66 420
8753.54 427
8754.43 432
8755.31 433
8756.19 473
8757.08 399
8757.96 433
8758.84 450
8759.73 419
8760.61 438
8761.49 414
8762.38 429
8763.26 436
8764.15 462
8765.03 411
8765.91 393
8766.80 447
8767.68 479
8768.57 462
8769.45 473
8770.33 509
8771.22 490
8772.10 530
8772.99 515
8773.87 500
8774.75 483
8775.64 565
8776.52 483
8777.41 460
8778.29 491
8779.18 503
8780.06 434
8780.95 501
8781.83 482
8782.72 461
8783.60 488
8784.49 475
8785.37 524
8786.26 595
8787.14 614
8788.03 698
8788.91 670
8789.80 703
8790.68 667
8791.57 615
8792.45 528
8793.34 542
8794.22 534
8795.11 502
8795.99 481
8796.88 420
8797.76 442
8798.65 416
8799.53 421
8800.42 427
8801.31 444
8802.19 433
8803.08 458
8803.96 442
8804.85 471
8805.74 480
8806.62 467
8807.51 453
8808.39 428
8809.28 392
8810.17 428
8811.05 396
8811.94 385
8812.82 391
8813.71 386
8814.60 433
8815.48 379
8816.37 347
8817.26 393
8818.14 383
8819.03 430
8819.92 418
8820.80 418
8821.69 404
8822.58 366
8823.46 394
8824.35 358
8825.24 354
8826.12 351
8827.01 333
8827.90 370
8828.78 347
8829.67 362
8830.56 375
8831.45 368
8832.33 342
8833.22 346
8834.11 378
8835.00 332
8835.88 324
8836.77 324
8837.66 335
8838.55 341
8839.43 356
8840.32 322
8841.21 356
8842.10 375
8842.98 315
8843.87 321
8844.76 340
8845.65 349
8846.54 330
8847.42 372
8848.31 395
8849.20 303
8850.09 335
8850.98 334
8851.86 296
8852.75 284
8853.64 333
8854.53 336
8855.42 357
8856.31 336
8857.19 310
8858.08 326
8858.97 354
8859.86 332
8860.75 310
8861.64 327
8862.53 332
8863.42 332
8864.30 305
8865.19 300
8866.08 295
8866.97 338
8867.86 359
8868.75 331
8869.64 332
8870.53 289
8871.42 308
8872.31 321
8873.20 329
8874.08 335
8874.97 313
8875.86 345
8876.75 319
8877.64 330
8878.53 344
8879.42 347
8880.31 292
8881.20 321
8882.09 325
8882.98 347
8883.87 330
8884.76 311
8885.65 260
8886.54 306
8887.43 288
8888.32 278
8889.21 287
8890.10 271
8890.99 258
8891.88 276
8892.77 314
8893.66 286
8894.55 259
8895.44 274
8896.33 285
8897.22 295
8898.11 272
8899.00 255
8899.90 316
8900.79 278
8901.68 253
8902.57 265
8903.46 309
8904.35 248
8905.24 271
8906.13 265
8907.02 301
8907.91 302
8908.80 260
8909.70 294
8910.59 288
8911.48 318
8912.37 269
8913.26 251
8914.15 281
8915.04 298
8915.93 288
8916.83 269
8917.72 249
8918.61 266
8919.50 264
8920.39 253
8921.28 248
8922.18 297
8923.07 270
8923.96 273
8924.85 311
8925.74 284
8926.64 245
8927.53 231
8928.42 254
8929.31 265
8930.20 253
8931.10 238
8931.99 251
8932.88 261
8933.77 248
8934.67 207
8935.56 202
8936.45 289
8937.34 236
8938.24 273
8939.13 281
8940.02 269
8940.91 215
8941.81 231
8942.70 255
8943.59 244
8944.49 214
8945.38 265
8946.27 258
8947.16 215
8948.06 240
8948.95 224
8949.84 213
8950.74 235
8951.63 221
8952.52 240
8953.42 242
8954.31 213
8955.20 223
8956.10 219
8956.99 252
8957.88 258
8958.78 237
8959.67 234
8960.56 224
8961.46 234
8962.35 216
8963.25 260
8964.14 229
8965.03 234
8965.93 265
8966.82 246
8967.72 217
8968.61 217
8969.50 287
8970.40 246
8971.29 208
8972.19 214
8973.08 200
8973.98 247
8974.87 275
8975.76 255
8976.66 243
8977.55 230
8978.45 261
8979.34 269
8980.24 246
8981.13 250
8982.03 250
8982.92 221
8983.82 245
8984.71 204
8985.61 224
8986.50 252
8987.40 215
8988.29 253
8989.19 230
8990.08 260
8990.98 218
8991.87 217
8992.77 245
8993.66 226
8994.56 196
8995.45 246
8996.35 260
8997.24 210
8998.14 193
8999.04 214
8999.93 224
9000.83 218
9001.72 207
9002.62 192
9003.51 218
9004.41 220
9005.31 214
9006.20 208
9007.10 224
9007.99 214
9008.89 217
9009.79 239
9010.68 226
9011.58 250
9012.48 247
9013.37 230
9014.27 211
9015.16 196
9016.06 204
9016.96 220
9017.85 220
9018.75 205
9019.65 206
9020.54 180
9021.44 213
9022.34 232
9023.23 222
9024.13 210
9025.03 226
9025.93 225
9026.82 205
9027.72 205
9028.62 229
9029.51 222
9030.41 213
9031.31 208
9032.21 184
9033.10 235
9034.00 222
9034.90 224
9035.79 201
9036.69 174
9037.59 184
9038.49 222
9039.38 218
9040.28 185
9041.18 236
9042.08 221
9042.98 194
9043.87 219
9044.77 220
9045.67 200
9046.57 204
9047.47 214
9048.36 192
9049.26 215
9050.16 203
9051.06 211
9051.96 208
9052.85 226
9053.75 200
9054.65 237
9055.55 232
9056.45 195
9057.35 198
9058.25 228
9059.14 218
9060.04 226
9060.94 182
9061.84 224
9062.74 186
9063.64 181
9064.54 233
9065.44 221
9066.33 207
9067.23 220
9068.13 205
9069.03 229
9069.93 228
9070.83 228
9071.73 224
9072.63 209
9073.53 202
9074.43 207
9075.33 210
9076.23 217
9077.13 232
9078.03 215
9078.92 265
9079.82 226
9080.72 213
9081.62 208
9082.52 229
9083.42 212
9084.32 249
9085.22 185
9086.12 183
9087.02 164
9087.92 204
9088.82 204
9089.72 228
9090.62 185
9091.52 213
9092.42 218
9093.32 241
9094.22 179
9095.12 200
9096.03 204
9096.93 212
9097.83 201
9098.73 243
9099.63 208
9100.53 221
9101.43 222
9102.33 190
9103.23 175
9104.13 189
9105.03 215
9105.93 227
9106.83 236
9107.74 229
9108.64 233
9109.54 197
9110.44 219
9111.34 228
9112.24 215
9113.14 220
9114.04 223
9114.94 201
9115.85 173
9116.75 197
9117.65 175
9118.55 230
9119.45 241
9120.35 232
9121.26 220
9122.16 202
9123.06 232
9123.96 250
9124.86 247
9125.77 229
9126.67 187
9127.57 199
9128.47 211
9129.37 196
9130.28 232
9131.18 193
9132.08 186
9132.98 257
9133.88 207
9134.79 205
9135.69 228
9136.59 190
9137.49 174
9138.40 232
9139.30 218
9140.20 176
9141.10 231
9142.01 238
9142.91 219
9143.81 190
9144.72 187
9145.62 191
9146.52 210
9147.42 205
9148.33 216
9149.23 200
9150.13 228
9151.04 248
9151.94 201
9152.84 197
9153.75 204
9154.65 194
9155.55 211
9156.46 214
9157.36 217
9158.26 219
9159.17 244
9160.07 206
9160.97 206
9161.88 214
9162.78 251
9163.69 238
9164.59 227
9165.49 230
9166.40 203
9167.30 227
9168.21 242
9169.11 228
9170.01 236
9170.92 204
9171.82 206
9172.73 238
9173.63 242
9174.53 219
9175.44 175
9176.34 197
9177.25 186
9178.15 184
9179.06 197
9179.96 205
9180.87 199
9181.77 205
9182.68 189
9183.58 205
9184.49 217
9185.39 182
9186.30 231
9187.20 241
9188.11 243
9189.01 181
9189.92 200
9190.82 230
9191.73 212
9192.63 201
9193.54 190
9194.44 232
9195.35 198
9196.25 194
9197.16 196
9198.06 211
9198.97 217
9199.87 207
9200.78 221
9201.69 222
9202.59 171
9203.50 207
9204.40 220
9205.31 226
9206.21 219
9207.12 180
9208.03 210
9208.93 214
9209.84 215
9210.74 226
9211.65 195
9212.56 191
9213.46 206
9214.37 172
9215.28 201
9216.18 208
9217.09 227
9218.00 209
9218.90 179
9219.81 216
9220.72 227
9221.62 227
9222.53 197
9223.44 200
9224.34 195
9225.25 212
9226.16 221
9227.06 189
9227.97 213
9228.88 236
9229.78 214
9230.69 195
9231.60 200
9232.51 223
9233.41 204
9234.32 212
9235.23 209
9236.13 221
9237.04 216
9237.95 211
9238.86 214
9239.76 193
9240.67 209
9241.58 201
9242.49 218
9243.39 186
9244.30 162
9245.21 185
9246.12 219
9247.03 204
9247.93 183
9248.84 208
9249.75 207
9250.66 236
9251.57 204
9252.47 186
9253.38 201
9254.29 210
9255.20 234
9256.11 216
9257.02 217
9257.92 186
9258.83 237
9259.74 238
9260.65 212
9261.56 243
9262.47 238
9263.38 213
9264.28 233
9265.19 205
9266.10 216
9267.01 212
9267.92 185
9268.83 195
9269.74 223
9270.65 171
9271.56 205
9272.47 220
9273.37 212
9274.28 193
9275.19 210
9276.10 203
9277.01 194
9277.92 219
9278.83 213
9279.74 205
9280.65 193
9281.56 219
9282.47 211
9283.38 203
9284.29 193
9285.20 187
9286.11 227
9287.02 219
9287.93 205
9288.84 235
9289.75 225
9290.66 201
9291.57 216
9292.48 225
9293.39 198
9294.30 183
9295.21 248
9296.12 211
9297.03 199
9297.94 214
9298.85 217
9299.76 174
9300.67 220
9301.58 223
9302.49 219
9303.40 203
9304.31 196
9305.23 195
9306.14 194
9307.05 197
9307.96 243
9308.87 220
9309.78 195
9310.69 212
9311.60 214
9312.51 195
9313.42 227
9314.34 229
9315.25 223
9316.16 204
9317.07 230
9317.98 194
9318.89 205
9319.80 209
9320.72 225
9321.63 207
9322.54 246
9323.45 211
9324.36 208
9325.27 229
9326.19 213
9327.10 196
9328.01 192
9328.92 194
9329.83 195
9330.74 178
9331.66 212
9332.57 222
9333.48 226
9334.39 219
9335.31 206
9336.22 211
9337.13 175
9338.04 228
9338.96 222
9339.87 196
9340.78 226
9341.69 230
9342.61 269
9343.52 218
9344.43 215
9345.34 209
9346.26 217
9347.17 192
9348.08 208
9348.99 241
9349.91 231
9350.82 198
9351.73 232
9352.65 221
9353.56 237
9354.47 189
9355.39 193
9356.30 227
9357.21 249
9358.13 202
9359.04 188
9359.95 235
9360.87 222
9361.78 230
9362.69 219
9363.61 233
9364.52 232
9365.43 197
9366.35 210
9367.26 209
9368.18 190
9369.09 185
9370.00 215
9370.92 193
9371.83 207
9372.75 213
9373.66 205
9374.57 208
9375.49 217
9376.40 222
9377.32 223
9378.23 195
9379.15 203
9380.06 216
9380.97 239
9381.89 213
9382.80 211
9383.72 267
9384.63 259
9385.55 239
9386.46 196
9387.38 215
9388.29 220
9389.21 227
9390.12 212
9391.04 212
9391.95 213
9392.87 214
9393.78 214
9394.70 227
9395.61 204
9396.53 229
9397.44 258
9398.36 213
9399.27 234
9400.19 248
9401.10 230
9402.02 282
9402.94 247
9403.85 269
9404.77 260
9405.68 218
9406.60 206
9407.51 212
9408.43 193
9409.35 173
9410.26 208
9411.18 202
9412.09 216
9413.01 216
9413.93 222
9414.84 207
9415.76 205
9416.67 201
9417.59 205
9418.51 222
9419.42 214
9420.34 210
9421.26 222
9422.17 225
9423.09 206
9424.01 240
9424.92 247
9425.84 221
9426.76 245
9427.67 217
9428.59 211
9429.51 202
9430.42 212
9431.34 197
9432.26 241
9433.17 229
9434.09 215
9435.01 212
9435.93 223
9436.84 215
9437.76 233
9438.68 230
9439.59 223
9440.51 212
9441.43 245
9442.35 239
9443.26 245
9444.18 210
9445.10 217
9446.02 191
9446.93 184
9447.85 212
9448.77 216
9449.69 232
9450.61 216
9451.52 225
9452.44 279
9453.36 250
9454.28 242
9455.20 240
9456.11 278
9457.03 277
9457.95 247
9458.87 251
9459.79 269
9460.71 271
9461.62 262
9462.54 218
9463.46 237
9464.38 234
9465.30 235
9466.22 257
9467.14 225
9468.05 217
9468.97 259
9469.89 229
9470.81 230
9471.73 242
9472.65 264
9473.57 288
9474.49 274
9475.41 238
9476.32 222
9477.24 223
9478.16 216
9479.08 256
9480.00 245
9480.92 228
9481.84 222
9482.76 272
9483.68 300
9484.60 263
9485.52 276
9486.44 322
9487.36 307
9488.28 272
9489.20 251
9490.12 265
9491.04 312
9491.96 274
9492.88 308
9493.80 239
9494.72 265
9495.64 243
9496.56 221
9497.48 241
9498.40 271
9499.32 240
9500.24 273
9501.16 233
9502.08 217
9503.00 250
9503.92 230
9504.84 227
9505.76 214
9506.68 216
9507.60 216
9508.52 241
9509.44 251
9510.36 253
9511.28 246
9512.21 230
9513.13 254
9514.05 252
9514.97 247
9515.89 266
9516.81 252
9517.73 257
9518.65 242
9519.57 247
9520.50 248
9521.42 226
9522.34 247
9523.26 272
9524.18 239
9525.10 264
9526.02 269
9526.95 238
9527.87 223
9528.79 221
9529.71 250
9530.63 244
9531.55 234
9532.48 266
9533.40 249
9534.32 219
9535.24 244
9536.16 225
9537.09 238
9538.01 228
9538.93 214
9539.85 211
9540.77 220
9541.70 250
9542.62 240
9543.54 235
9544.46 248
9545.39 224
9546.31 210
9547.23 232
9548.15 225
9549.08 225
9550.00 239
9550.92 237
9551.85 244
9552.77 256
9553.69 211
9554.61 222
9555.54 233
9556.46 244
9557.38 263
9558.31 238
9559.23 202
9560.15 229
9561.08 253
9562.00 243
9562.92 256
9563.85 278
9564.77 283
9565.69 235
9566.62 281
9567.54 234
9568.46 256
9569.39 276
9570.31 256
9571.23 231
9572.16 276
9573.08 243
9574.01 271
9574.93 249
9575.85 225
9576.78 236
9577.70 202
9578.63 214
9579.55 251
9580.47 259
9581.40 233
9582.32 236
9583.25 230
9584.17 286
9585.10 259
9586.02 255
9586.94 238
9587.87 242
9588.79 235
9589.72 221
9590.64 226
9591.57 227
9592.49 182
9593.42 219
9594.34 248
9595.27 248
9596.19 229
9597.12 248
9598.04 263
9598.97 249
9599.89 235
9600.82 239
9601.74 249
9602.67 241
9603.59 232
9604.52 275
9605.44 253
9606.37 253
9607.29 232
9608.22 253
9609.15 260
9610.07 270
9611.00 267
9611.92 255
9612.85 242
9613.77 259
9614.70 255
9615.63 265
9616.55 232
9617.48 241
9618.40 227
9619.33 236
9620.26 253
9621.18 243
9622.11 237
9623.03 267
9623.96 240
9624.89 225
9625.81 277
9626.74 266
9627.67 310
9628.59 276
9629.52 226
9630.45 263
9631.37 277
9632.30 262
9633.23 261
9634.15 299
9635.08 283
9636.01 296
9636.93 281
9637.86 268
9638.79 320
9639.71 316
9640.64 287
9641.57 308
9642.50 312
9643.42 275
9644.35 293
9645.28 253
9646.21 315
9647.13 294
9648.06 321
9648.99 349
9649.92 322
9650.84 309
9651.77 325
9652.70 293
9653.63 287
9654.55 300
9655.48 302
9656.41 307
9657.34 301
9658.26 305
9659.19 297
9660.12 301
9661.05 319
9661.98 326
9662.91 285
9663.83 322
9664.76 293
9665.69 282
9666.62 312
9667.55 313
9668.48 330
9669.40 315
9670.33 304
9671.26 302
9672.19 303
9673.12 312
9674.05 322
9674.98 302
9675.90 320
9676.83 320
9677.76 343
9678.69 307
9679.62 373
9680.55 351
9681.48 321
9682.41 338
9683.34 314
9684.27 274
9685.19 317
9686.12 316
9687.05 331
9687.98 316
9688.91 361
9689.84 351
9690.77 297
9691.70 334
9692.63 320
9693.56 311
9694.49 318
9695.42 317
9696.35 303
9697.28 307
9698.21 353
9699.14 327
9700.07 339
9701.00 337
9701.93 344
9702.86 357
9703.79 392
9704.72 396
9705.65 460
9706.58 417
9707.51 447
9708.44 427
9709.37 398
9710.30 378
9711.23 315
9712.16 341
9713.09 337
9714.02 329
9714.95 358
9715.88 302
9716.82 312
9717.75 309
9718.68 313
9719.61 302
9720.54 274
9721.47 319
9722.40 309
9723.33 328
9724.26 319
9725.19 340
9726.13 368
9727.06 322
9727.99 347
9728.92 338
9729.85 327
9730.78 327
9731.71 267
9732.64 283
9733.58 315
9734.51 296
9735.44 291
9736.37 266
9737.30 297
9738.23 270
9739.17 308
9740.10 312
9741.03 278
9741.96 327
9742.89 286
9743.83 324
9744.76 321
9745.69 333
9746.62 302
9747.55 264
9748.49 243
9749.42 249
9750.35 262
9751.28 276
9752.22 291
9753.15 275
9754.08 273
9755.01 293
9755.95 260
9756.88 289
9757.81 308
9758.75 308
9759.68 292
9760.61 296
9761.54 311
9762.48 267
9763.41 306
9764.34 288
9765.28 295
9766.21 257
9767.14 244
9768.08 257
9769.01 230
9769.94 253
9770.88 263
9771.81 274
9772.74 284
9773.68 285
9774.61 287
9775.54 274
9776.48 274
9777.41 286
9778.34 278
9779.28 296
9780.21 267
9781.14 317
9782.08 292
9783.01 271
9783.95 277
9784.88 289
9785.81 326
9786.75 290
9787.68 312
9788.62 303
9789.55 283
9790.49 269
9791.42 272
9792.35 290
9793.29 307
9794.22 314
9795.16 299
9796.09 271
9797.03 273
9797.96 270
9798.90 280
9799.83 288
9800.77 257
9801.70 270
9802.64 248
9803.57 256
9804.51 227
9805.44 250
9806.38 267
9807.31 285
9808.25 251
9809.18 247
9810.12 215
9811.05 221
9811.99 240
9812.92 227
9813.86 266
9814.79 248
9815.73 208
9816.66 247
9817.60 235
9818.54 231
9819.47 259
9820.41 266
9821.34 265
9822.28 297
9823.21 272
9824.15 256
9825.09 247
9826.02 254
9826.96 239
9827.89 227
9828.83 204
9829.77 245
9830.70 224
9831.64 247
9832.57 216
9833.51 200
9834.45 187
9835.38 222
9836.32 228
9837.26 253
9838.19 233
9839.13 256
9840.07 272
9841.00 243
9841.94 215
9842.88 244
9843.81 252
9844.75 250
9845.69 207
9846.62 196
9847.56 211
9848.50 205
9849.44 248
9850.37 216
9851.31 218
9852.25 221
9853.18 247
9854.12 290
9855.06 243
9856.00 241
9856.93 231
9857.87 231
9858.81 244
9859.75 240
9860.68 252
9861.62 257
9862.56 235
9863.50 237
9864.44 208
9865.37 237
9866.31 206
9867.25 230
9868.19 257
9869.13 219
9870.06 238
9871.00 261
9871.94 255
9872.88 251
9873.82 222
9874.75 258
9875.69 200
9876.63 220
9877.57 183
9878.51 204
9879.45 215
9880.39 264
9881.32 254
9882.26 223
9883.20 233
9884.14 213
9885.08 190
9886.02 209
9886.96 217
9887.90 236
9888.83 217
9889.77 224
9890.71 218
9891.65 235
9892.59 220
9893.53 229
9894.47 205
9895.41 232
9896.35 249
9897.29 220
9898.23 249
9899.17 205
9900.11 221
9901.05 240
9901.99 242
9902.92 237
9903.86 232
9904.80 224
9905.74 231
9906.68 199
9907.62 225
9908.56 242
9909.50 249
9910.44 220
9911.38 256
9912.32 218
9913.26 224
9914.20 235
9915.14 219
9916.08 212
9917.02 253
9917.97 231
9918.91 229
9919.85 234
9920.79 241
9921.73 248
9922.67 247
9923.61 251
9924.55 272
9925.49 218
9926.43 205
9927.37 212
9928.31 229
9929.25 247
9930.19 229
9931.13 245
9932.08 263
9933.02 277
9933.96 316
9934.90 309
9935.84 333
9936.78 322
9937.72 303
9938.66 251
9939.61 283
9940.55 290
9941.49 247
9942.43 212
9943.37 195
9944.31 262
9945.26 223
9946.20 242
9947.14 240
9948.08 222
9949.02 194
9949.96 218
9950.91 251
9951.85 236
9952.79 242
9953.73 226
9954.67 213
9955.62 218
9956.56 211
9957.50 196
9958.44 167
9959.39 186
9960.33 236
9961.27 212
9962.21 251
9963.16 239
9964.10 219
9965.04 212
9965.98 181
9966.93 205
9967.87 202
9968.81 205
9969.75 202
9970.70 208
9971.64 218
9972.58 219
9973.53 194
9974.47 184
9975.41 208
9976.36 193
9977.30 186
9978.24 185
9979.18 167
9980.13 187
9981.07 190
9982.01 222
9982.96 224
9983.90 192
9984.85 188
9985.79 195
9986.73 196
9987.68 204
9988.62 167
9989.56 181
9990.51 193
9991.45 234
9992.40 230
9993.34 228
9994.28 228
9995.23 226
9996.17 199
9997.12 210
9998.06 190
9999.00 197
9999.95 216
10000.89 203
10001.84 184
10002.78 212
10003.73 227
10004.67 211
10005.61 189
10006.56 196
10007.50 211
10008.45 211
10009.39 215
10010.34 206
10011.28 165
10012.23 199
10013.17 213
10014.12 207
10015.06 215
10016.01 185
10016.95 196
10017.90 176
10018.84 199
10019.79 182
10020.73 183
10021.68 211
10022.62 216
10023.57 209
10024.51 208
10025.46 173
10026.41 147
10027.35 206
10028.30 199
10029.24 203
10030.19 200
10031.13 181
10032.08 211
10033.03 206
10033.97 193
10034.92 183
10035.86 176
10036.81 183
10037.76 203
10038.70 218
10039.65 215
10040.59 182
10041.54 193
10042.49 207
10043.43 200
10044.38 192
10045.33 207
10046.27 224
10047.22 184
10048.16 203
10049.11 211
10050.06 206
10051.00 208
10051.95 193
10052.90 175
10053.84 172
10054.79 195
10055.74 198
10056.69 209
10057.63 237
10058.58 190
10059.53 190
10060.47 208
10061.42 174
10062.37 192
10063.32 246
10064.26 204
10065.21 181
10066.16 226
10067.10 207
10068.05 203
10069.00 179
10069.95 190
10070.89 160
10071.84 175
10072.79 187
10073.74 177
10074.69 150
10075.63 181
10076.58 175
10077.53 162
10078.48 186
10079.43 191
10080.37 172
10081.32 221
10082.27 199
10083.22 195
10084.17 201
10085.11 190
10086.06 187
10087.01 159
10087.96 146
10088.91 162
10089.86 176
10090.81 215
10091.75 226
10092.70 187
10093.65 162
10094.60 183
10095.55 173
10096.50 179
10097.45 167
10098.40 195
10099.34 213
10100.29 173
10101.24 172
10102.19 164
10103.14 176
10104.09 185
10105.04 212
10105.99 188
10106.94 153
10107.89 171
10108.84 175
10109.79 197
10110.73 166
10111.68 171
10112.63 184
10113.58 185
10114.53 172
10115.48 142
10116.43 205
10117.38 157
10118.33 192
10119.28 189
10120.23 160
10121.18 181
10122.13 192
10123.08 195
10124.03 167
10124.98 160
10125.93 188
10126.88 197
10127.83 160
10128.78 181
10129.73 167
10130.68 209
10131.64 179
10132.59 207
10133.54 173
10134.49 222
10135.44 197
10136.39 182
10137.34 191
10138.29 168
10139.24 181
10140.19 167
10141.14 172
10142.09 178
10143.04 197
10144.00 172
10144.95 186
10145.90 197
10146.85 179
10147.80 182
10148.75 218
10149.70 189
10150.65 155
10151.61 168
10152.56 180
10153.51 167
10154.46 196
10155.41 195
10156.36 182
10157.31 170
10158.27 172
10159.22 164
10160.17 162
10161.12 206
10162.07 191
10163.03 179
10163.98 173
10164.93 172
10165.88 192
10166.83 166
10167.79 193
10168.74 165
10169.69 172
10170.64 196
10171.60 175
10172.55 200
10173.50 176
10174.45 180
10175.41 171
10176.36 176
10177.31 191
10178.26 190
10179.22 198
10180.17 189
10181.12 173
10182.07 155
10183.03 169
10183.98 178
10184.93 191
10185.89 185
10186.84 195
10187.79 203
10188.75 223
10189.70 162
10190.65 176
10191.60 193
10192.56 188
10193.51 196
10194.47 183
10195.42 210
10196.37 224
10197.33 200
10198.28 195
10199.23 208
10200.19 200
10201.14 202
10202.09 211
10203.05 172
10204.00 210
10204.96 192
10205.91 217
10206.86 226
10207.82 216
10208.77 205
10209.73 239
10210.68 224
10211.63 220
10212.59 242
10213.54 212
10214.50 216
10215.45 210
10216.41 185
10217.36 193
10218.32 212
10219.27 183
10220.22 210
10221.18 217
10222.13 224
10223.09 233
10224.04 189
10225.00 213
10225.95 229
10226.91 206
10227.86 174
10228.82 207
10229.77 197
10230.73 201
10231.68 173
10232.64 210
10233.59 204
10234.55 190
10235.50 167
10236.46 170
10237.42 194
10238.37 184
10239.33 180
10240.28 212
10241.24 204
10242.19 188
10243.15 230
10244.10 222
10245.06 191
10246.02 180
10246.97 194
10247.93 180
10248.88 182
10249.84 206
10250.80 187
10251.75 195
10252.71 178
10253.66 221
10254.62 209
10255.58 196
10256.53 180
10257.49 166
10258.45 166
10259.40 170
10260.36 188
10261.32 203
10262.27 170
10263.23 165
10264.19 176
10265.14 195
10266.10 164
10267.06 198
10268.01 172
10268.97 187
10269.93 200
10270.88 209
10271.84 190
10272.80 187
10273.76 216
10274.71 208
10275.67 196
10276.63 182
10277.58 189
10278.54 189
10279.50 185
10280.46 183
10281.41 179
10282.37 173
10283.33 157
10284.29 169
10285.24 156
10286.20 161
10287.16 181
10288.12 148
10289.08 178
10290.03 181
10290.99 149
10291.95 163
10292.91 166
10293.87 167
10294.82 154
10295.78 178
10296.74 206
10297.70 154
10298.66 180
10299.61 175
10300.57 151
10301.53 174
10302.49 153
10303.45 164
10304.41 170
10305.37 174
10306.32 201
10307.28 171
10308.24 181
10309.20 146
10310.16 175
10311.12 186
10312.08 188
10313.04 171
10314.00 166
10314.95 165
10315.91 167
10316.87 197
10317.83 190
10318.79 142
10319.75 150
10320.71 173
10321.67 198
10322.63 152
10323.59 155
10324.55 162
10325.51 163
10326.47 176
10327.43 187
10328.39 163
10329.35 177
10330.31 164
10331.27 189
10332.23 186
10333.19 179
10334.15 151
10335.11 173
10336.07 199
10337.03 127
10337.99 132
10338.95 156
10339.91 149
10340.87 172
10341.83 156
10342.79 180
10343.75 165
10344.71 157
10345.67 175
10346.63 171
10347.59 177
10348.55 176
10349.51 194
10350.47 202
10351.43 177
10352.39 187
10353.35 220
10354.31 185
10355.28 192
10356.24 157
10357.20 155
10358.16 188
10359.12 171
10360.08 201
10361.04 181
10362.00 160
10362.96 155
10363.93 172
10364.89 160
10365.85 149
10366.81 139
10367.77 165
10368.73 175
10369.69 164
10370.66 178
10371.62 179
10372.58 136
10373.54 144
10374.50 170
10375.47 185
10376.43 149
10377.39 148
10378.35 195
10379.31 182
10380.28 175
10381.24 173
10382.20 199
10383.16 151
10384.12 154
10385.09 155
10386.05 147
10387.01 162
10387.97 138
10388.94 150
10389.90 149
10390.86 165
10391.82 169
10392.79 175
10393.75 173
10394.71 155
10395.68 158
10396.64 186
10397.60 156
10398.56 145
10399.53 154
10400.49 156
10401.45 189
10402.42 178
10403.38 170
10404.34 160
10405.31 187
10406.27 185
10407.23 152
10408.20 155
10409.16 153
10410.12 170
10411.09 170
10412.05 154
10413.01 162
10413.98 149
10414.94 167
10415.90 200
10416.87 173
10417.83 160
10418.80 157
10419.76 147
10420.72 188
10421.69 156
10422.65 161
10423.62 188
10424.58 159
10425.54 136
10426.51 139
10427.47 191
10428.44 176
10429.40 210
10430.37 164
10431.33 167
10432.30 158
10433.26 158
10434.22 168
10435.19 156
10436.15 186
10437.12 177
10438.08 155
10439.05 142
10440.01 152
10440.98 140
10441.94 146
10442.91 134
10443.87 168
10444.84 167
10445.80 133
10446.77 144
10447.73 119
10448.70 156
10449.66 180
10450.63 144
10451.59 150
10452.56 145
10453.53 135
10454.49 125
10455.46 131
10456.42 170
10457.39 152
10458.35 123
10459.32 158
10460.29 154
10461.25 152
10462.22 171
10463.18 158
10464.15 176
10465.12 148
10466.08 150
10467.05 152
10468.01 151
10468.98 154
10469.95 143
10470.91 135
10471.88 154
10472.85 150
10473.81 151
10474.78 153
10475.74 147
10476.71 169
10477.68 171
10478.64 167
10479.61 153
10480.58 142
10481.54 171
10482.51 172
10483.48 154
10484.45 137
10485.41 135
10486.38 150
10487.35 152
10488.31 171
10489.28 141
10490.25 196
10491.22 178
10492.18 153
10493.15 179
10494.12 171
10495.08 172
10496.05 158
10497.02 163
10497.99 139
10498.95 158
10499.92 156
10500.89 117
10501.86 141
10502.83 161
10503.79 192
10504.76 177
10505.73 179
10506.70 178
10507.67 153
10508.63 170
10509.60 181
10510.57 170
10511.54 159
10512.51 166
10513.47 144
10514.44 164
10515.41 164
10516.38 189
10517.35 171
10518.32 171
10519.28 179
10520.25 159
10521.22 189
10522.19 169
10523.16 168
10524.13 148
10525.10 143
10526.07 170
10527.03 173
10528.00 141
10528.97 133
10529.94 163
10530.91 183
10531.88 157
10532.85 160
10533.82 145
10534.79 144
10535.76 160
10536.73 162
10537.70 140
10538.67 168
10539.63 166
10540.60 172
10541.57 166
10542.54 170
10543.51 172
10544.48 144
10545.45 146
10546.42 172
10547.39 165
10548.36 158
10549.33 147
10550.30 178
10551.27 212
10552.24 174
10553.21 144
10554.18 144
10555.15 161
10556.12 151
10557.09 192
10558.06 185
10559.03 154
10560.00 152
10560.97 161
10561.95 181
10562.92 172
10563.89 168
10564.86 136
10565.83 178
10566.80 215
10567.77 179
10568.74 176
10569.71 182
10570.68 217
10571.65 186
10572.62 178
10573.59 202
10574.57 173
10575.54 183
10576.51 158
10577.48 180
10578.45 154
10579.42 134
10580.39 188
10581.36 174
10582.34 144
10583.31 166
10584.28 163
10585.25 147
10586.22 167
10587.19 180
10588.17 167
10589.14 153
10590.11 160
10591.08 167
10592.05 172
10593.02 187
10594.00 162
10594.97 174
10595.94 153
10596.91 159
10597.89 163
10598.86 172
10599.83 168
10600.80 184
10601.77 199
10602.75 183
10603.72 166
10604.69 150
10605.66 144
10606.64 177
10607.61 196
10608.58 136
10609.55 162
10610.53 141
10611.50 169
10612.47 157
10613.45 131
10614.42 150
10615.39 160
10616.36 153
10617.34 145
10618.31 193
10619.28 166
10620.26 170
10621.23 167
10622.20 151
10623.18 142
10624.15 154
10625.12 191
10626.10 177
10627.07 181
10628.04 180
10629.02 206
10629.99 191
10630.97 174
10631.94 178
10632.91 174
10633.89 175
10634.86 187
10635.83 184
10636.81 151
10637.78 149
10638.76 165
10639.73 139
10640.70 160
10641.68 189
10642.65 175
10643.63 171
10644.60 179
10645.58 159
10646.55 207
10647.53 188
10648.50 203
10649.47 159
10650.45 172
10651.42 163
10652.40 143
10653.37 144
10654.35 168
10655.32 139
10656.30 183
10657.27 205
10658.25 164
10659.22 147
10660.20 157
10661.17 141
10662.15 151
10663.12 174
10664.10 152
10665.07 187
10666.05 184
10667.02 171
10668.00 137
10668.97 165
10669.95 163
10670.93 181
10671.90 141
10672.88 145
10673.85 143
10674.83 161
10675.80 139
10676.78 135
10677.76 169
10678.73 154
10679.71 175
10680.68 180
10681.66 158
10682.63 177
10683.61 160
10684.59 161
10685.56 163
10686.54 174
10687.52 180
10688.49 183
10689.47 171
10690.44 158
10691.42 185
10692.40 161
10693.37 158
10694.35 182
10695.33 158
10696.30 159
10697.28 177
10698.26 183
10699.23 147
10700.21 153
10701.19 140
10702.17 166
10703.14 185
10704.12 162
10705.10 178
10706.07 173
10707.05 166
10708.03 172
10709.01 158
10709.98 140
10710.96 164
10711.94 188
10712.91 163
10713.89 157
10714.87 182
10715.85 146
10716.83 164
10717.80 156
10718.78 142
10719.76 156
10720.74 164
10721.71 170
10722.69 172
10723.67 151
10724.65 153
10725.63 190
10726.60 187
10727.58 154
10728.56 142
10729.54 185
10730.52 206
10731.49 148
10732.47 176
10733.45 173
10734.43 154
10735.41 171
10736.39 153
10737.37 169
10738.34 183
10739.32 194
10740.30 152
10741.28 155
10742.26 150
10743.24 159
10744.22 155
10745.20 139
10746.17 146
10747.15 119
10748.13 179
10749.11 177
10750.09 183
10751.07 171
10752.05 171
10753.03 157
10754.01 149
10754.99 155
10755.97 153
10756.95 145
10757.93 155
10758.91 167
10759.88 142
10760.86 145
10761.84 134
10762.82 187
10763.80 195
10764.78 175
10765.76 160
10766.74 161
10767.72 162
10768.70 189
10769.68 151
10770.66 163
10771.64 148
10772.62 137
10773.60 160
10774.58 177
10775.56 166
10776.54 192
10777.52 165
10778.51 178
10779.49 150
10780.47 148
10781.45 148
10782.43 150
10783.41 154
10784.39 178
10785.37 163
10786.35 171
10787.33 161
10788.31 163
10789.29 178
10790.27 168
10791.26 155
10792.24 176
10793.22 164
10794.20 157
10795.18 150
10796.16 161
10797.14 152
10798.12 164
10799.10 171
10800.09 194
10801.07 148
10802.05 161
10803.03 146
10804.01 153
10804.99 150
10805.98 193
10806.96 187
10807.94 184
10808.92 184
10809.90 168
10810.89 194
10811.87 162
10812.85 151
10813.83 157
10814.81 179
10815.80 156
10816.78 149
10817.76 175
10818.74 177
10819.72 158
10820.71 149
10821.69 152
10822.67 153
10823.65 163
10824.64 171
10825.62 184
10826.60 164
10827.58 153
10828.57 212
10829.55 188
10830.53 182
10831.52 176
10832.50 170
10833.48 165
10834.46 157
10835.45 184
10836.43 177
10837.41 149
10838.40 155
10839.38 191
10840.36 160
10841.35 151
10842.33 165
10843.31 173
10844.30 179
10845.28 151
10846.26 154
10847.25 154
10848.23 170
10849.21 162
10850.20 175
10851.18 191
10852.17 198
10853.15 177
10854.13 151
10855.12 185
10856.10 169
10857.09 201
10858.07 206
10859.05 198
10860.04 170
10861.02 181
10862.01 177
10862.99 162
10863.97 179
10864.96 206
10865.94 197
10866.93 158
10867.91 197
10868.90 165
10869.88 165
10870.87 185
10871.85 173
10872.84 198
10873.82 164
10874.81 194
10875.79 189
10876.78 194
10877.76 156
10878.75 169
10879.73 185
10880.72 178
10881.70 161
10882.69 201
10883.67 183
10884.66 193
10885.64 208
10886.63 192
10887.61 192
10888.60 209
10889.58 212
10890.57 203
10891.55 182
10892.54 155
10893.53 229
10894.51 211
10895.50 166
10896.48 179
10897.47 210
10898.45 199
10899.44 186
10900.43 181
10901.41 224
10902.40 209
10903.38 177
10904.37 197
10905.36 194
10906.34 190
10907.33 224
10908.32 214
10909.30 196
10910.29 180
10911.28 177
10912.26 223
10913.25 199
10914.24 184
10915.22 197
10916.21 195
10917.20 186
10918.18 203
10919.17 242
10920.16 222
10921.14 195
10922.13 208
10923.12 230
10924.10 202
10925.09 224
10926.08 256
10927.07 260
10928.05 211
10929.04 221
10930.03 228
10931.01 244
10932.00 211
10932.99 223
10933.98 188
10934.96 181
10935.95 189
10936.94 240
10937.93 209
10938.92 223
10939.90 259
10940.89 241
10941.88 232
10942.87 219
10943.85 207
10944.84 212
10945.83 252
10946.82 252
10947.81 218
10948.79 230
10949.78 260
10950.77 235
10951.76 271
10952.75 269
10953.74 241
10954.72 251
10955.71 268
10956.70 235
10957.69 220
10958.68 228
10959.67 234
10960.66 240
10961.65 256
10962.63 277
10963.62 254
10964.61 298
10965.60 279
10966.59 280
10967.58 300
10968.57 270
10969.56 285
10970.55 265
10971.54 263
10972.52 270
10973.51 287
10974.50 257
10975.49 227
10976.48 244
10977.47 254
10978.46 210
10979.45 218
10980.44 239
10981.43 275
10982.42 251
10983.41 227
10984.40 218
10985.39 235
10986.38 248
10987.37 230
10988.36 231
10989.35 246
10990.34 258
10991.33 245
10992.32 225
10993.31 234
10994.30 217
10995.29 245
10996.28 207
10997.27 220
10998.26 274
10999.25 253
11000.24 261
11001.23 281
11002.22 257
11003.21 268
11004.20 282
11005.20 306
11006.19 321
11007.18 343
11008.17 339
11009.16 345
11010.15 322
11011.14 312
11012.13 268
11013.12 260
11014.11 275
11015.10 260
11016.10 238
11017.09 220
11018.08 250
11019.07 256
11020.06 248
11021.05 232
11022.04 237
11023.04 246
11024.03 248
11025.02 241
11026.01 220
11027.00 219
11027.99 211
11028.99 192
11029.98 239
11030.97 229
11031.96 222
11032.95 220
11033.95 222
11034.94 182
11035.93 198
11036.92 237
11037.91 192
11038.91 198
11039.90 196
11040.89 195
11041.88 235
11042.88 210
11043.87 224
11044.86 235
11045.85 227
11046.85 227
11047.84 230
11048.83 204
11049.82 254
11050.82 206
11051.81 217
11052.80 202
11053.80 200
11054.79 228
11055.78 185
11056.77 187
11057.77 192
11058.76 170
11059.75 198
11060.75 181
11061.74 212
11062.73 225
11063.73 210
11064.72 213
11065.71 175
11066.71 181
11067.70 182
11068.69 196
11069.69 194
11070.68 214
11071.68 193
11072.67 194
11073.66 213
11074.66 233
11075.65 211
11076.65 200
11077.64 217
11078.63 214
11079.63 203
11080.62 211
11081.62 196
11082.61 198
11083.60 222
11084.60 205
11085.59 204
11086.59 208
11087.58 206
11088.58 203
11089.57 216
11090.57 201
11091.56 192
11092.55 183
11093.55 195
11094.54 191
11095.54 178
11096.53 205
11097.53 187
11098.52 195
11099.52 205
11100.51 212
11101.51 186
11102.50 190
11103.50 218
11104.49 214
11105.49 166
11106.48 165
11107.48 193
11108.48 218
11109.47 187
11110.47 173
11111.46 183
11112.46 171
11113.45 166
11114.45 173
11115.44 185
11116.44 202
11117.44 178
11118.43 189
11119.43 169
11120.42 172
11121.42 192
11122.42 189
11123.41 161
11124.41 202
11125.40 196
11126.40 195
11127.40 200
11128.39 177
11129.39 203
11130.38 178
11131.38 166
11132.38 183
11133.37 196
11134.37 176
11135.37 174
11136.36 198
11137.36 188
11138.36 216
11139.35 176
11140.35 161
11141.35 172
11142.34 189
11143.34 190
11144.34 176
11145.34 193
11146.33 212
11147.33 161
11148.33 165
11149.32 164
11150.32 183
11151.32 162
11152.32 194
11153.31 200
11154.31 198
11155.31 170
11156.31 195
11157.30 160
11158.30 149
11159.30 155
11160.30 149
11161.29 165
11162.29 166
11163.29 165
11164.29 162
11165.29 164
11166.28 156
11167.28 189
11168.28 175
11169.28 180
11170.28 162
11171.27 177
11172.27 171
11173.27 183
11174.27 170
11175.27 143
11176.27 174
11177.26 157
11178.26 165
11179.26 165
11180.26 164
11181.26 147
11182.26 154
11183.26 186
11184.26 166
11185.25 174
11186.25 148
11187.25 160
11188.25 182
11189.25 172
11190.25 169
11191.25 161
11192.25 178
11193.25 181
11194.25 179
11195.24 197
11196.24 178
11197.24 167
11198.24 185
11199.24 175
11200.24 167
11201.24 148
11202.24 185
11203.24 202
11204.24 175
11205.24 161
11206.24 142
11207.24 171
11208.24 175
11209.24 155
11210.24 152
11211.24 167
11212.24 166
11213.24 171
11214.24 157
11215.24 168
11216.24 168
11217.24 186
11218.24 180
11219.24 154
11220.24 164
11221.24 159
11222.24 157
11223.24 172
11224.24 177
11225.24 203
11226.24 170
11227.25 181
11228.25 179
11229.25 187
11230.25 160
11231.25 187
11232.25 163
11233.25 142
11234.25 157
11235.25 143
11236.25 160
11237.25 157
11238.26 184
11239.26 165
11240.26 159
11241.26 169
11242.26 169
11243.26 151
11244.26 173
11245.27 185
11246.27 188
11247.27 166
11248.27 167
11249.27 179
11250.27 187
11251.28 158
11252.28 175
11253.28 177
11254.28 159
11255.28 177
11256.29 175
11257.29 173
11258.29 149
11259.29 153
11260.29 148
11261.30 156
11262.30 167
11263.30 177
11264.30 153
11265.31 159
11266.31 166
11267.31 203
11268.31 168
11269.32 167
11270.32 188
11271.32 180
11272.32 180
11273.33 149
11274.33 143
11275.33 173
11276.33 176
11277.34 182
11278.34 156
11279.34 161
11280.35 188
11281.35 172
11282.35 157
11283.36 165
11284.36 165
11285.36 181
11286.37 176
11287.37 167
11288.37 171
11289.38 172
11290.38 181
11291.38 160
11292.39 167
11293.39 166
11294.39 192
11295.40 163
11296.40 142
11297.41 184
11298.41 182
11299.41 145
11300.42 180
11301.42 170
11302.43 187
11303.43 187
11304.43 178
11305.44 181
11306.44 138
11307.45 175
11308.45 180
11309.46 168
11310.46 150
11311.46 131
11312.47 167
11313.47 190
11314.48 156
11315.48 159
11316.49 163
11317.49 154
11318.50 162
11319.50 194
11320.51 172
11321.51 191
11322.52 169
11323.52 156
11324.53 170
11325.53 180
11326.54 147
11327.54 143
11328.55 166
11329.55 159
11330.56 172
11331.56 159
11332.57 148
11333.57 158
11334.58 173
11335.58 153
11336.59 172
11337.60 160
11338.60 154
11339.61 163
11340.61 158
11341.62 167
11342.62 188
11343.63 173
11344.64 177
11345.64 214
11346.65 216
11347.65 183
11348.66 219
11349.67 176
11350.67 170
11351.68 176
11352.69 168
11353.69 194
11354.70 167
11355.71 180
11356.71 154
11357.72 145
11358.72 152
11359.73 172
11360.74 165
11361.74 172
11362.75 165
11363.76 171
11364.76 171
11365.77 208
11366.78 187
11367.79 180
11368.79 182
11369.80 156
11370.81 162
11371.81 159
11372.82 133
11373.83 156
11374.84 156
11375.84 184
11376.85 186
11377.86 212
11378.87 153
11379.87 170
11380.88 167
11381.89 165
11382.90 155
11383.90 162
11384.91 167
11385.92 182
11386.93 149
11387.93 165
11388.94 174
11389.95 181
11390.96 175
11391.97 184
11392.97 196
11393.98 159
11394.99 157
11396.00 160
11397.01 162
11398.02 160
11399.02 154
11400.03 195
11401.04 235
11402.05 173
11403.06 162
11404.07 170
11405.08 172
11406.08 177
11407.09 177
11408.10 158
11409.11 178
11410.12 154
11411.13 162
11412.14 175
11413.15 144
11414.15 157
11415.16 170
11416.17 182
11417.18 149
11418.19 146
11419.20 149
11420.21 166
11421.22 174
11422.23 185
11423.24 170
11424.25 164
11425.26 164
11426.27 178
11427.28 193
11428.29 163
11429.30 170
11430.31 178
11431.32 172
11432.32 157
11433.33 167
11434.34 175
11435.35 182
11436.36 186
11437.37 174
11438.38 139
11439.39 133
11440.41 152
11441.42 165
11442.43 186
11443.44 164
11444.45 156
11445.46 168
11446.47 173
11447.48 215
11448.49 185
11449.50 184
11450.51 162
11451.52 181
11452.53 176
11453.54 164
11454.55 155
11455.56 174
11456.57 172
11457.59 196
11458.60 172
11459.61 155
11460.62 179
11461.63 161
11462.64 196
11463.65 189
11464.66 192
11465.67 210
11466.69 185
11467.70 200
11468.71 163
11469.72 168
11470.73 180
11471.74 181
11472.75 171
11473.77 143
11474.78 147
11475.79 184
11476.80 154
11477.81 157
11478.83 211
11479.84 220
11480.85 192
11481.86 163
11482.87 177
11483.89 188
11484.90 209
11485.91 180
11486.92 177
11487.93 179
11488.95 190
11489.96 190
11490.97 199
11491.98 180
11493.00 180
11494.01 191
11495.02 186
11496.03 160
11497.05 179
11498.06 193
11499.07 174
11500.09 169
11501.10 203
11502.11 194
11503.12 194
11504.14 174
11505.15 240
11506.16 194
11507.18 218
11508.19 212
11509.20 176
11510.22 194
11511.23 190
11512.24 188
11513.26 200
11514.27 180
11515.28 198
11516.30 197
11517.31 200
11518.32 202
11519.34 218
11520.35 207
11521.37 216
11522.38 183
11523.39 193
11524.41 167
11525.42 172
11526.44 200
11527.45 196
11528.46 188
11529.48 190
11530.49 179
11531.51 196
11532.52 236
11533.53 212
11534.55 185
11535.56 184
11536.58 198
11537.59 197
11538.61 206
11539.62 179
11540.64 188
11541.65 216
11542.67 220
11543.68 224
11544.69 202
11545.71 221
11546.72 174
11547.74 221
11548.75 206
11549.77 202
11550.78 181
11551.80 215
11552.81 226
11553.83 215
11554.85 234
11555.86 209
11556.88 183
11557.89 207
11558.91 221
11559.92 218
11560.94 197
11561.95 221
11562.97 197
11563.98 212
11565.00 212
11566.02 246
11567.03 233
11568.05 236
11569.06 232
11570.08 215
11571.10 211
11572.11 215
11573.13 255
11574.14 252
11575.16 244
11576.18 225
11577.19 236
11578.21 245
11579.22 237
11580.24 280
11581.26 260
11582.27 236
11583.29 227
11584.31 267
11585.32 286
11586.34 282
11587.36 247
11588.37 245
11589.39 267
11590.41 265
11591.42 261
11592.44 287
11593.46 280
11594.47 303
11595.49 289
11596.51 291
11597.53 267
11598.54 295
11599.56 326
11600.58 342
11601.59 315
11602.61 341
11603.63 372
11604.65 373
11605.66 368
11606.68 420
11607.70 496
11608.72 470
11609.74 423
11610.75 393
11611.77 419
11612.79 430
11613.81 382
11614.82 378
11615.84 335
11616.86 320
11617.88 356
11618.90 278
11619.91 294
11620.93 281
11621.95 278
11622.97 289
11623.99 292
11625.01 310
11626.02 333
11627.04 282
11628.06 299
11629.08 298
11630.10 302
11631.12 333
11632.14 314
11633.15 312
11634.17 316
11635.19 310
11636.21 346
11637.23 311
11638.25 299
11639.27 374
11640.29 418
11641.30 416
11642.32 436
11643.34 446
11644.36 401
11645.38 422
11646.40 407
11647.42 363
11648.44 362
11649.46 341
11650.48 349
11651.50 340
11652.52 311
11653.54 290
11654.56 245
11655.58 289
11656.60 293
11657.62 255
11658.64 252
11659.66 248
11660.68 253
11661.70 265
11662.72 263
11663.74 252
11664.76 283
11665.78 262
11666.80 260
11667.82 242
11668.84 226
11669.86 289
11670.88 267
11671.90 246
11672.92 288
11673.94 255
11674.96 237
11675.98 245
11677.00 210
11678.02 247
11679.04 258
11680.06 232
11681.08 232
11682.10 230
11683.12 256
11684.15 205
11685.17 228
11686.19 255
11687.21 244
11688.23 216
11689.25 222
11690.27 234
11691.29 247
11692.31 266
11693.34 235
11694.36 228
11695.38 251
11696.40 256
11697.42 260
11698.44 211
11699.46 212
11700.49 209
11701.51 217
11702.53 236
11703.55 238
11704.57 232
11705.60 244
11706.62 243
11707.64 269
11708.66 242
11709.68 265
11710.71 263
11711.73 218
11712.75 206
11713.77 237
11714.79 243
11715.82 222
11716.84 240
11717.86 249
11718.88 253
11719.91 277
11720.93 231
11721.95 249
11722.97 248
11724.00 215
11725.02 221
11726.04 219
11727.07 210
11728.09 243
11729.11 266
11730.13 215
11731.16 219
11732.18 209
11733.20 218
11734.23 199
11735.25 198
11736.27 199
11737.30 192
11738.32 225
11739.34 237
11740.37 200
11741.39 244
11742.41 233
11743.44 210
11744.46 208
11745.48 216
11746.51 233
11747.53 210
11748.55 234
11749.58 209
11750.60 225
11751.63 195
11752.65 171
11753.67 215
11754.70 225
11755.72 201
11756.75 205
11757.77 238
11758.79 208
11759.82 208
11760.84 193
11761.87 210
11762.89 219
11763.92 217
11764.94 173
11765.97 183
11766.99 181
11768.01 197
11769.04 180
11770.06 212
11771.09 204
11772.11 167
11773.14 216
11774.16 206
11775.19 206
11776.21 159
11777.24 188
11778.26 171
11779.29 166
11780.31 208
11781.34 191
11782.36 203
11783.39 214
11784.41 180
11785.44 184
11786.46 159
11787.49 212
11788.52 230
11789.54 204
11790.57 187
11791.59 200
11792.62 205
11793.64 182
11794.67 183
11795.70 179
11796.72 175
11797.75 202
11798.77 173
11799.80 171
11800.83 156
11801.85 179
11802.88 167
11803.90 196
11804.93 178
11805.96 167
11806.98 155
11808.01 166
11809.04 180
11810.06 156
11811.09 193
11812.11 185
11813.14 154
11814.17 176
11815.19 191
11816.22 201
11817.25 180
11818.27 184
11819.30 173
11820.33 182
11821.36 186
11822.38 172
11823.41 158
11824.44 171
11825.46 195
11826.49 192
11827.52 179
11828.54 168
11829.57 164
11830.60 195
11831.63 194
11832.65 186
11833.68 176
11834.71 193
11835.74 197
11836.76 171
11837.79 163
11838.82 183
11839.85 201
11840.88 153
11841.90 173
11842.93 177
11843.96 161
11844.99 180
11846.01 150
11847.04 159
11848.07 177
11849.10 176
11850.13 160
11851.16 152
11852.18 175
11853.21 143
11854.24 138
11855.27 166
11856.30 154
11857.33 129
11858.35 167
11859.38 206
11860.41 178
11861.44 181
11862.47 207
11863.50 181
11864.53 161
11865.56 170
11866.58 149
11867.61 187
11868.64 185
11869.67 162
11870.70 177
11871.73 174
11872.76 166
11873.79 169
11874.82 202
11875.85 175
11876.88 165
11877.91 158
11878.93 182
11879.96 191
11880.99 179
11882.02 152
11883.05 168
11884.08 185
11885.11 177
11886.14 197
11887.17 187
11888.20 168
11889.23 153
11890.26 179
11891.29 189
11892.32 204
11893.35 181
11894.38 193
11895.41 206
11896.44 179
11897.47 169
11898.50 189
11899.53 182
11900.56 166
11901.59 149
11902.62 172
11903.65 212
11904.69 202
11905.72 193
11906.75 194
11907.78 178
11908.81 168
11909.84 173
11910.87 196
11911.90 199
11912.93 190
11913.96 197
11914.99 218
11916.02 165
11917.06 156
11918.09 164
11919.12 174
11920.15 170
11921.18 188
11922.21 176
11923.24 180
11924.27 192
11925.31 192
11926.34 170
11927.37 180
11928.40 197
11929.43 182
11930.46 157
11931.50 161
11932.53 175
11933.56 184
11934.59 198
11935.62 183
11936.65 191
11937.69 247
11938.72 249
11939.75 218
11940.78 214
11941.81 269
11942.85 220
11943.88 182
11944.91 193
11945.94 210
11946.98 201
11948.01 168
11949.04 180
11950.07 189
11951.11 171
11952.14 183
11953.17 174
11954.20 177
11955.24 173
11956.27 183
11957.30 181
11958.34 169
11959.37 171
11960.40 194
11961.43 147
11962.47 166
11963.50 146
11964.53 177
11965.57 165
11966.60 180
11967.63 166
11968.67 151
11969.70 181
11970.73 161
11971.77 184
11972.80 185
11973.83 178
11974.87 153
11975.90 173
11976.94 160
11977.97 165
11979.00 175
11980.04 160
11981.07 142
11982.10 154
11983.14 166
11984.17 166
11985.21 157
11986.24 139
11987.27 148
11988.31 164
11989.34 185
11990.38 171
11991.41 182
11992.45 175
11993.48 182
11994.51 166
11995.55 188
11996.58 166
11997.62 144
11998.65 173
11999.69 158
12000.72 145
12001.76 134
12002.79 183
12003.83 170
12004.86 166
12005.90 165
12006.93 167
12007.97 175
12009.00 163
12010.04 149
12011.07 176
12012.11 157
12013.14 136
12014.18 152
12015.21 148
12016.25 154
12017.28 136
12018.32 174
12019.35 160
12020.39 164
12021.43 161
12022.46 182
12023.50 154
12024.53 185
12025.57 172
12026.60 215
12027.64 165
12028.68 158
12029.71 174
12030.75 179
12031.78 153
12032.82 138
12033.86 153
12034.89 162
12035.93 193
12036.97 145
12038.00 158
12039.04 164
12040.07 177
12041.11 168
12042.15 187
12043.18 192
12044.22 192
12045.26 159
12046.29 173
12047.33 162
12048.37 163
12049.40 166
12050.44 184
12051.48 185
12052.52 188
12053.55 164
12054.59 178
12055.63 162
12056.66 161
12057.70 180
12058.74 156
12059.78 144
12060.81 170
12061.85 157
12062.89 140
12063.92 173
12064.96 171
12066.00 155
12067.04 179
12068.07 159
12069.11 183
12070.15 172
12071.19 161
12072.23 165
12073.26 164
12074.30 161
12075.34 177
12076.38 181
12077.42 194
12078.45 185
12079.49 158
12080.53 172
12081.57 191
12082.61 173
12083.64 176
12084.68 180
12085.72 185
12086.76 189
12087.80 205
12088.84 182
12089.88 164
12090.91 159
12091.95 138
12092.99 156
12094.03 168
12095.07 184
12096.11 169
12097.15 161
12098.19 154
12099.22 157
12100.26 179
12101.30 148
12102.34 160
12103.38 164
12104.42 164
12105.46 169
12106.50 178
12107.54 148
12108.58 135
12109.62 152
12110.66 163
12111.70 152
12112.74 164
12113.77 182
12114.81 163
12115.85 199
12116.89 179
12117.93 163
12118.97 158
12120.01 158
12121.05 148
12122.09 178
12123.13 180
12124.17 178
12125.21 178
12126.25 156
12127.29 177
12128.33 152
12129.37 160
12130.41 141
12131.45 158
12132.50 145
12133.54 167
12134.58 153
12135.62 153
12136.66 141
12137.70 156
12138.74 160
12139.78 147
12140.82 160
12141.86 153
12142.90 178
12143.94 125
12144.98 153
12146.02 151
12147.07 173
12148.11 186
12149.15 162
12150.19 161
12151.23 164
12152.27 135
12153.31 171
12154.35 150
12155.40 158
12156.44 149
12157.48 139
12158.52 174
12159.56 139
12160.60 158
12161.64 157
12162.69 182
12163.73 165
12164.77 144
12165.81 146
12166.85 142
12167.90 145
12168.94 139
12169.98 141
12171.02 182
12172.06 168
12173.11 137
12174.15 152
12175.19 135
12176.23 167
12177.27 167
12178.32 144
12179.36 155
12180.40 142
12181.44 149
12182.49 161
12183.53 150
12184.57 135
12185.61 152
12186.66 153
12187.70 148
12188.74 142
12189.79 156
12190.83 160
12191.87 150
12192.91 133
12193.96 162
12195.00 155
12196.04 142
12197.09 132
12198.13 130
12199.17 118
12200.22 171
12201.26 112
12202.30 137
12203.35 131
12204.39 141
12205.43 182
12206.48 149
12207.52 155
12208.57 163
12209.61 123
12210.65 141
12211.70 153
12212.74 150
12213.78 156
12214.83 171
12215.87 180
12216.92 136
12217.96 131
12219.00 120
12220.05 151
12221.09 136
12222.14 137
12223.18 139
12224.23 143
12225.27 145
12226.31 149
12227.36 122
12228.40 131
12229.45 152
12230.49 143
12231.54 154
12232.58 143
12233.63 117
12234.67 129
12235.72 119
12236.76 147
12237.81 173
12238.85 179
12239.90 159
12240.94 176
12241.99 158
12243.03 146
12244.08 114
12245.12 148
12246.17 115
12247.21 162
12248.26 151
12249.30 144
12250.35 166
12251.39 143
12252.44 140
12253.49 137
12254.53 144
12255.58 149
12256.62 169
12257.67 126
12258.71 138
12259.76 152
12260.81 132
12261.85 154
12262.90 145
12263.94 168
12264.99 144
12266.04 121
12267.08 108
12268.13 144
12269.17 141
12270.22 122
12271.27 145
12272.31 131
12273.36 124
12274.41 119
12275.45 130
12276.50 127
12277.55 131
12278.59 146
12279.64 134
12280.69 119
12281.73 140
12282.78 144
12283.83 124
12284.87 133
12285.92 156
12286.97 141
12288.01 122
12289.06 148
12290.11 156
12291.16 120
12292.20 130
12293.25 112
12294.30 126
12295.35 126
12296.39 138
12297.44 125
12298.49 132
12299.54 116
12300.58 155
12301.63 124
12302.68 121
12303.73 110
12304.77 121
12305.82 122
12306.87 125
12307.92 137
12308.97 130
12310.01 143
12311.06 134
12312.11 150
12313.16 131
12314.21 119
12315.25 133
12316.30 120
12317.35 138
12318.40 156
12319.45 154
12320.50 142
12321.54 145
12322.59 169
12323.64 156
12324.69 138
12325.74 129
12326.79 131
12327.84 122
12328.89 127
12329.93 144
12330.98 137
12332.03 123
12333.08 144
12334.13 147
12335.18 112
12336.23 117
12337.28 144
12338.33 119
12339.38 124
12340.43 133
12341.47 138
12342.52 135
12343.57 141
12344.62 160
12345.67 124
12346.72 132
12347.77 146
12348.82 109
12349.87 130
12350.92 149
12351.97 132
12353.02 125
12354.07 122
12355.12 146
12356.17 142
12357.22 127
12358.27 114
12359.32 106
12360.37 122
12361.42 125
12362.47 114
12363.52 139
12364.57 120
12365.62 132
12366.67 122
12367.72 132
12368.77 126
12369.82 103
12370.87 116
12371.93 132
12372.98 123
12374.03 131
12375.08 149
12376.13 147
12377.18 132
12378.23 118
12379.28 132
12380.33 131
12381.38 150
12382.43 123
12383.49 112
12384.54 116
12385.59 117
12386.64 151
12387.69 141
12388.74 140
12389.79 134
12390.84 128
12391.90 143
12392.95 127
12394.00 120
12395.05 117
12396.10 133
12397.15 115
12398.21 127
12399.26 134
12400.31 123
12401.36 130
12402.41 123
12403.47 128
12404.52 140
12405.57 127
12406.62 118
12407.67 131
12408.73 153
12409.78 150
12410.83 137
12411.88 144
12412.94 143
12413.99 159
12415.04 124
12416.09 136
12417.15 122
12418.20 124
12419.25 132
12420.30 127
12421.36 131
12422.41 107
12423.46 118
12424.52 132
12425.57 145
12426.62 144
12427.67 119
12428.73 134
12429.78 122
12430.83 121
12431.89 110
12432.94 137
12433.99 137
12435.05 153
12436.10 127
12437.15 118
12438.21 128
12439.26 149
12440.31 154
12441.37 137
12442.42 145
12443.47 131
12444.53 124
12445.58 146
12446.64 155
12447.69 139
12448.74 159
12449.80 134
12450.85 108
12451.91 126
12452.96 147
12454.01 169
12455.07 138
12456.12 123
12457.18 113
12458.23 116
12459.29 115
12460.34 119
12461.39 137
12462.45 128
12463.50 123
12464.56 137
12465.61 127
12466.67 122
12467.72 127
12468.78 161
12469.83 138
12470.89 131
12471.94 146
12473.00 143
12474.05 142
12475.11 158
12476.16 127
12477.22 120
12478.27 128
12479.33 126
12480.38 134
12481.44 147
12482.49 137
12483.55 153
12484.60 136
12485.66 150
12486.71 136
12487.77 161
12488.83 151
12489.88 140
12490.94 145
12491.99 143
12493.05 164
12494.10 153
12495.16 138
12496.22 121
12497.27 142
12498.33 137
12499.38 153
12500.44 166
12501.50 159
12502.55 143
12503.61 157
12504.67 147
12505.72 177
12506.78 163
12507.83 164
12508.89 166
12509.95 131
12511.00 117
12512.06 127
12513.12 137
12514.17 158
12515.23 146
12516.29 157
12517.34 149
12518.40 149
12519.46 177
12520.52 157
12521.57 156
12522.63 181
12523.69 142
12524.74 132
12525.80 177
12526.86 157
12527.92 163
12528.97 159
12530.03 116
12531.09 148
12532.15 154
12533.20 198
12534.26 199
12535.32 167
12536.38 152
12537.43 160
12538.49 144
12539.55 175
12540.61 166
12541.66 157
12542.72 129
12543.78 132
12544.84 153
12545.90 130
12546.95 141
12548.01 144
12549.07 120
12550.13 158
12551.19 162
12552.25 129
12553.30 123
12554.36 145
12555.42 124
12556.48 143
12557.54 127
12558.60 135
12559.65 137
12560.71 130
12561.77 146
12562.83 144
12563.89 134
12564.95 127
12566.01 135
12567.07 165
12568.13 139
12569.18 146
12570.24 154
12571.30 133
12572.36 160
12573.42 154
12574.48 124
12575.54 128
12576.60 142
12577.66 133
12578.72 111
12579.78 155
12580.84 151
12581.90 152
12582.96 164
12584.02 152
12585.07 173
12586.13 143
12587.19 151
12588.25 151
12589.31 136
12590.37 160
12591.43 155
12592.49 155
12593.55 131
12594.61 147
12595.67 147
12596.73 138
12597.79 130
12598.86 140
12599.92 138
12600.98 157
12602.04 133
12603.10 136
12604.16 142
12605.22 160
12606.28 147
12607.34 156
12608.40 130
12609.46 131
12610.52 138
12611.58 149
12612.64 168
12613.70 158
12614.76 172
12615.83 162
12616.89 167
12617.95 184
12619.01 162
12620.07 185
12621.13 156
12622.19 128
12623.25 142
12624.32 161
12625.38 158
12626.44 164
12627.50 136
12628.56 132
12629.62 146
12630.68 134
12631.75 149
12632.81 165
12633.87 166
12634.93 140
12635.99 130
12637.05 146
12638.12 163
12639.18 130
12640.24 121
12641.30 125
12642.36 152
12643.43 150
12644.49 128
12645.55 126
12646.61 133
12647.68 128
12648.74 131
12649.80 123
12650.86 124
12651.93 141
12652.99 144
12654.05 122
12655.11 112
12656.18 120
12657.24 149
12658.30 144
12659.36 164
12660.43 157
12661.49 130
12662.55 118
12663.62 119
12664.68 131
12665.74 133
12666.81 146
12667.87 128
12668.93 133
12670.00 114
12671.06 114
12672.12 136
12673.19 169
12674.25 155
12675.31 153
12676.38 128
12677.44 147
12678.50 124
12679.57 116
12680.63 122
12681.69 125
12682.76 132
12683.82 137
12684.89 140
12685.95 154
12687.01 156
12688.08 138
12689.14 136
12690.21 138
12691.27 135
12692.33 138
12693.40 143
12694.46 134
12695.53 146
12696.59 151
12697.66 140
12698.72 144
12699.79 113
12700.85 130
12701.91 158
12702.98 135
12704.04 122
12705.11 125
12706.17 149
12707.24 135
12708.30 144
12709.37 136
12710.43 145
12711.50 147
12712.56 151
12713.63 92
12714.69 115
12715.76 126
12716.82 126
12717.89 116
12718.95 125
12720.02 135
12721.09 128
12722.15 144
12723.22 119
12724.28 149
12725.35 133
12726.41 134
12727.48 147
12728.54 135
12729.61 110
12730.68 123
12731.74 139
12732.81 130
12733.87 110
12734.94 131
12736.01 149
12737.07 148
12738.14 157
12739.20 129
12740.27 109
12741.34 124
12742.40 124
12743.47 139
12744.54 137
12745.60 124
12746.67 168
12747.74 155
12748.80 147
12749.87 132
12750.94 139
12752.00 122
12753.07 107
12754.14 113
12755.20 110
12756.27 145
12757.34 153
12758.40 139
12759.47 133
12760.54 141
12761.60 149
12762.67 147
12763.74 120
12764.81 148
12765.87 124
12766.94 124
12768.01 126
12769.08 113
12770.14 122
12771.21 120
12772.28 136
12773.35 136
12774.41 136
12775.48 112
12776.55 138
12777.62 119
12778.68 124
12779.75 103
12780.82 117
12781.89 125
12782.96 121
12784.02 134
12785.09 125
12786.16 136
12787.23 154
12788.30 142
12789.37 113
12790.43 133
12791.50 123
12792.57 110
12793.64 101
12794.71 106
12795.78 103
12796.84 132
12797.91 145
12798.98 116
12800.05 119
12801.12 124
12802.19 110
12803.26 112
12804.33 128
12805.40 120
12806.46 141
12807.53 153
12808.60 131
12809.67 109
12810.74 93
12811.81 128
12812.88 128
12813.95 115
12815.02 132
12816.09 106
12817.16 124
12818.23 109
12819.30 101
12820.37 120
12821.44 115
12822.50 135
12823.57 126
12824.64 110
12825.71 113
12826.78 114
12827.85 127
12828.92 111
12829.99 112
12831.06 108
12832.13 119
12833.20 108
12834.27 128
12835.34 107
12836.41 111
12837.49 111
12838.56 105
12839.63 111
12840.70 149
12841.77 124
12842.84 103
12843.91 123
12844.98 126
12846.05 122
12847.12 128
12848.19 128
12849.26 118
12850.33 129
12851.40 130
12852.47 149
12853.55 141
12854.62 158
12855.69 130
12856.76 127
12857.83 113
12858.90 120
12859.97 113
12861.04 119
12862.11 124
12863.19 134
12864.26 100
12865.33 113
12866.40 93
12867.47 119
12868.54 129
12869.62 110
12870.69 125
12871.76 113
12872.83 106
12873.90 112
12874.97 121
12876.05 89
12877.12 109
12878.19 116
12879.26 128
12880.33 101
12881.41 107
12882.48 97
12883.55 117
12884.62 119
12885.70 92
12886.77 91
12887.84 99
12888.91 113
12889.98 124
12891.06 108
12892.13 100
12893.20 122
12894.28 102
12895.35 96
12896.42 116
12897.49 103
12898.57 87
12899.64 118
12900.71 111
12901.79 134
12902.86 106
12903.93 111
12905.00 111
12906.08 90
12907.15 112
12908.22 118
12909.30 119
12910.37 108
12911.44 97
12912.52 99
12913.59 117
12914.66 123
12915.74 129
12916.81 106
12917.89 119
12918.96 144
12920.03 116
12921.11 116
12922.18 113
12923.25 128
12924.33 123
12925.40 115
12926.48 108
12927.55 94
12928.62 113
12929.70 96
12930.77 99
12931.85 90
12932.92 103
12934.00 123
12935.07 108
12936.14 99
12937.22 93
12938.29 111
12939.37 128
12940.44 106
12941.52 139
12942.59 119
12943.67 106
12944.74 110
12945.82 101
12946.89 100
12947.97 95
12949.04 113
12950.12 120
12951.19 99
12952.27 103
12953.34 95
12954.42 98
12955.49 106
12956.57 96
12957.64 128
12958.72 127
12959.79 117
12960.87 122
12961.94 111
12963.02 97
12964.10 99
12965.17 104
12966.25 136
12967.32 126
12968.40 133
12969.47 96
12970.55 103
12971.63 112
12972.70 110
12973.78 108
12974.85 120
12975.93 118
12977.01 103
12978.08 122
12979.16 105
12980.23 105
12981.31 130
12982.39 109
12983.46 108
12984.54 118
12985.62 124
12986.69 98
12987.77 116
12988.85 117
12989.92 125
12991.00 121
12992.08 124
12993.15 111
12994.23 116
12995.31 113
12996.38 129
12997.46 100
12998.54 87
12999.61 118
13000.69 106
13001.77 104
13002.85 95
13003.92 119
13005.00 130
13006.08 120
13007.16 119
13008.23 124
13009.31 123
13010.39 92
13011.47 97
13012.54 110
13013.62 92
13014.70 104
13015.78 94
13016.85 115
13017.93 118
13019.01 114
13020.09 104
13021.17 105
13022.24 101
13023.32 112
13024.40 100
13025.48 101
13026.56 104
13027.63 108
13028.71 97
13029.79 94
13030.87 114
13031.95 122
13033.03 90
13034.10 111
13035.18 104
13036.26 96
13037.34 121
13038.42 140
13039.50 137
13040.58 133
13041.66 144
13042.73 128
13043.81 122
13044.89 133
13045.97 115
13047.05 95
13048.13 114
13049.21 104
13050.29 90
13051.37 98
13052.45 94
13053.53 118
13054.60 106
13055.68 114
13056.76 100
13057.84 84
13058.92 127
13060.00 108
13061.08 122
13062.16 133
13063.24 118
13064.32 128
13065.40 140
13066.48 128
13067.56 107
13068.64 116
13069.72 129
13070.80 106
13071.88 123
13072.96 114
13074.04 121
13075.12 111
13076.20 114
13077.28 104
13078.36 99
13079.44 116
13080.52 101
13081.60 114
13082.68 146
13083.76 118
13084.84 118
13085.93 110
13087.01 117
13088.09 107
13089.17 113
13090.25 107
13091.33 117
13092.41 104
13093.49 111
13094.57 110
13095.65 128
13096.73 114
13097.82 90
13098.90 112
13099.98 92
13101.06 111
13102.14 112
13103.22 129
13104.30 103
13105.38 102
13106.47 129
13107.55 111
13108.63 109
13109.71 131
13110.79 112
13111.87 115
13112.96 117
13114.04 111
13115.12 128
13116.20 132
13117.28 107
13118.37 91
13119.45 101
13120.53 105
13121.61 104
13122.69 110
13123.78 87
13124.86 89
13125.94 122
13127.02 129
13128.11 139
13129.19 100
13130.27 104
13131.35 89
13132.44 105
13133.52 114
13134.60 125
13135.68 116
13136.77 112
13137.85 111
13138.93 108
13140.01 123
13141.10 96
13142.18 102
13143.26 88
13144.35 98
13145.43 105
13146.51 105
13147.60 98
13148.68 93
13149.76 116
13150.85 137
13151.93 119
13153.01 108
13154.10 113
13155.18 113
13156.26 91
13157.35 115
13158.43 116
13159.51 94
13160.60 136
13161.68 132
13162.77 121
13163.85 96
13164.93 118
13166.02 109
13167.10 125
13168.19 109
13169.27 104
13170.35 108
13171.44 127
13172.52 123
13173.61 116
13174.69 111
13175.78 112
13176.86 102
13177.94 103
13179.03 118
13180.11 139
13181.20 107
13182.28 101
13183.37 112
13184.45 124
13185.54 111
13186.62 124
13187.71 125
13188.79 93
13189.88 102
13190.96 150
13192.05 110
13193.13 86
13194.22 121
13195.30 102
13196.39 109
13197.47 130
13198.56 97
13199.64 97
13200.73 100
13201.81 109
13202.90 116
13203.98 128
13205.07 102
13206.16 125
13207.24 107
13208.33 129
13209.41 133
13210.50 103
13211.58 114
13212.67 110
13213.76 102
13214.84 103
13215.93 121
13217.01 112
13218.10 104
13219.19 99
13220.27 105
13221.36 128
13222.45 138
13223.53 138
13224.62 113
13225.70 122
13226.79 125
13227.88 107
13228.96 121
13230.05 123
13231.14 107
13232.22 128
13233.31 121
13234.40 150
13235.48 116
13236.57 97
13237.66 116
13238.74 119
13239.83 106
13240.92 109
13242.01 97
13243.09 108
13244.18 112
13245.27 113
13246.35 92
13247.44 117
13248.53 104
13249.62 119
13250.70 138
13251.79 116
13252.88 112
13253.97 90
13255.05 93
13256.14 112
13257.23 112
13258.32 120
13259.41 121
13260.49 107
13261.58 109
13262.67 110
13263.76 108
13264.85 100
13265.93 104
13267.02 109
13268.11 122
13269.20 121
13270.29 97
13271.37 112
13272.46 112
13273.55 120
13274.64 119
13275.73 103
13276.82 117
13277.91 150
13278.99 113
13280.08 116
13281.17 132
13282.26 117
13283.35 111
13284.44 132
13285.53 128
13286.62 127
13287.70 109
13288.79 127
13289.88 137
13290.97 111
13292.06 119
13293.15 108
13294.24 123
13295.33 116
13296.42 127
13297.51 132
13298.60 102
13299.69 132
13300.78 132
13301.87 124
13302.95 110
13304.04 121
13305.13 129
13306.22 118
13307.31 110
13308.40 101
13309.49 110
13310.58 120
13311.67 105
13312.76 107
13313.85 135
13314.94 154
13316.03 123
13317.12 119
13318.21 106
13319.30 130
13320.39 103
13321.48 117
13322.58 103
13323.67 111
13324.76 126
13325.85 107
13326.94 130
13328.03 124
13329.12 118
13330.21 141
13331.30 137
13332.39 100
13333.48 129
13334.57 114
13335.66 106
13336.75 122
13337.85 126
13338.94 112
13340.03 112
13341.12 118
13342.21 108
13343.30 96
13344.39 93
13345.48 120
13346.58 129
13347.67 110
13348.76 122
13349.85 112
13350.94 102
13352.03 92
13353.12 108
13354.22 113
13355.31 101
13356.40 126
13357.49 117
13358.58 89
13359.68 101
13360.77 113
13361.86 136
13362.95 122
13364.04 108
13365.14 112
13366.23 135
13367.32 116
13368.41 108
13369.51 137
13370.60 132
13371.69 125
13372.78 129
13373.87 93
13374.97 122
13376.06 153
13377.15 127
13378.25 104
13379.34 120
13380.43 125
13381.52 140
13382.62 119
13383.71 92
13384.80 95
13385.90 121
13386.99 128
13388.08 132
13389.17 126
13390.27 112
13391.36 134
13392.45 113
13393.55 139
13394.64 136
13395.73 146
13396.83 137
13397.92 115
13399.02 111
13400.11 109
13401.20 130
13402.30 153
13403.39 139
13404.48 133
13405.58 102
13406.67 119
13407.77 112
13408.86 142
13409.95 131
13411.05 128
13412.14 140
13413.24 112
13414.33 114
13415.42 104
13416.52 130
13417.61 165
13418.71 116
13419.80 96
13420.90 101
13421.99 110
13423.08 105
13424.18 120
13425.27 123
13426.37 121
13427.46 124
13428.56 114
13429.65 125
13430.75 113
13431.84 143
13432.94 125
13434.03 142
13435.13 130
13436.22 115
13437.32 117
13438.41 144
13439.51 107
13440.60 132
13441.70 102
13442.79 100
13443.89 111
13444.98 110
13446.08 102
13447.18 117
13448.27 138
13449.37 123
13450.46 115
13451.56 137
13452.65 130
13453.75 118
13454.85 127
13455.94 121
13457.04 120
13458.13 107
13459.23 117
13460.33 119
13461.42 134
13462.52 135
13463.61 136
13464.71 114
13465.81 109
13466.90 132
13468.00 130
13469.10 130
13470.19 138
13471.29 102
13472.38 123
13473.48 138
13474.58 137
13475.67 124
13476.77 121
13477.87 134
13478.96 140
13480.06 136
13481.16 120
13482.26 110
13483.35 132
13484.45 134
13485.55 101
13486.64 124
13487.74 122
13488.84 113
13489.94 112
13491.03 110
13492.13 118
13493.23 121
13494.32 112
13495.42 104
13496.52 107
13497.62 118
13498.72 133
13499.81 150
13500.91 117
13502.01 120
13503.11 125
13504.20 170
13505.30 128
13506.40 104
13507.50 127
13508.60 145
13509.69 140
13510.79 112
13511.89 131
13512.99 133
13514.09 142
13515.18 113
13516.28 144
13517.38 145
13518.48 155
13519.58 139
13520.68 144
13521.78 120
13522.87 126
13523.97 147
13525.07 146
13526.17 129
13527.27 127
13528.37 114
13529.47 124
13530.57 118
13531.66 120
13532.76 137
13533.86 149
13534.96 114
13536.06 102
13537.16 123
13538.26 116
13539.36 127
13540.46 114
13541.56 104
13542.66 122
13543.76 136
13544.86 139
13545.96 105
13547.05 116
13548.15 109
13549.25 105
13550.35 134
13551.45 121
13552.55 123
13553.65 142
13554.75 107
13555.85 93
13556.95 122
13558.05 124
13559.15 109
13560.25 101
13561.35 112
13562.45 115
13563.55 113
13564.65 107
13565.75 124
13566.85 142
13567.96 129
13569.06 114
13570.16 105
13571.26 100
13572.36 116
13573.46 148
13574.56 115
13575.66 111
13576.76 105
13577.86 128
13578.96 117
13580.06 107
13581.16 95
13582.27 109
13583.37 122
13584.47 143
13585.57 131
13586.67 111
13587.77 108
13588.87 134
13589.97 114
13591.08 115
13592.18 113
13593.28 126
13594.38 130
13595.48 121
13596.58 95
13597.68 112
13598.79 99
13599.89 107
13600.99 108
13602.09 110
13603.19 115
13604.30 119
13605.40 108
13606.50 142
13607.60 124
13608.70 112
13609.81 145
13610.91 109
13612.01 98
13613.11 85
13614.21 105
13615.32 125
13616.42 119
13617.52 118
13618.62 87
13619.73 133
13620.83 119
13621.93 115
13623.03 115
13624.14 102
13625.24 125
13626.34 91
13627.45 94
13628.55 109
13629.65 135
13630.75 126
13631.86 97
13632.96 85
13634.06 118
13635.17 108
13636.27 123
13637.37 110
13638.48 100
13639.58 102
13640.68 118
13641.79 114
13642.89 90
13643.99 114
13645.10 127
13646.20 135
13647.30 100
13648.41 109
13649.51 124
13650.62 119
13651.72 98
13652.82 104
13653.93 111
13655.03 116
13656.14 124
13657.24 119
13658.34 114
13659.45 115
13660.55 109
13661.66 113
13662.76 99
13663.87 110
13664.97 123
13666.07 111
13667.18 106
13668.28 102
13669.39 84
13670.49 111
13671.60 130
13672.70 136
13673.81 119
13674.91 104
13676.02 125
13677.12 107
13678.23 98
13679.33 114
13680.44 133
13681.54 127
13682.65 126
13683.75 118
13684.86 120
13685.96 113
13687.07 122
13688.17 110
13689.28 112
13690.38 114
13691.49 118
13692.59 130
13693.70 121
13694.80 116
13695.91 114
13697.02 112
13698.12 143
13699.23 117
13700.33 129
13701.44 142
13702.55 133
13703.65 129
13704.76 94
13705.86 125
13706.97 120
13708.08 122
13709.18 128
13710.29 113
13711.39 127
13712.50 119
13713.61 113
13714.71 132
13715.82 118
13716.93 128
13718.03 126
13719.14 135
13720.25 123
13721.35 132
13722.46 119
13723.57 125
13724.67 133
13725.78 131
13726.89 117
13727.99 117
13729.10 104
13730.21 109
13731.31 120
13732.42 131
13733.53 115
13734.64 121
13735.74 119
13736.85 97
13737.96 117
13739.07 140
13740.17 117
13741.28 131
13742.39 119
13743.50 127
13744.60 121
13745.71 125
13746.82 140
13747.93 130
13749.03 139
13750.14 136
13751.25 124
13752.36 164
13753.47 160
13754.57 137
13755.68 128
13756.79 141
13757.90 136
13759.01 154
13760.11 130
13761.22 132
13762.33 139
13763.44 150
13764.55 121
13765.66 144
13766.76 131
13767.87 115
13768.98 134
13770.09 161
13771.20 146
13772.31 144
13773.42 126
13774.53 131
13775.63 155
13776.74 135
13777.85 161
13778.96 164
13780.07 170
13781.18 157
13782.29 156
13783.40 166
13784.51 179
13785.62 171
13786.73 152
13787.83 186
13788.94 154
13790.05 138
13791.16 131
13792.27 131
13793.38 146
13794.49 154
13795.60 133
13796.71 145
13797.82 132
13798.93 114
13800.04 123
13801.15 125
13802.26 148
13803.37 124
13804.48 129
13805.59 143
13806.70 144
13807.81 134
13808.92 127
13810.03 150
13811.14 153
13812.25 127
13813.36 119
13814.47 149
13815.58 138
13816.69 127
13817.80 136
13818.91 157
13820.03 113
13821.14 111
13822.25 133
13823.36 142
13824.47 140
13825.58 121
13826.69 123
13827.80 115
13828.91 119
13830.02 124
13831.13 123
13832.25 145
13833.36 139
13834.47 152
13835.58 134
13836.69 133
13837.80 137
13838.91 149
13840.02 121
13841.14 122
13842.25 135
13843.36 137
13844.47 134
13845.58 127
13846.69 134
13847.81 120
13848.92 101
13850.03 135
13851.14 139
13852.25 124
13853.37 149
13854.48 132
13855.59 134
13856.70 109
13857.81 136
13858.93 137
13860.04 126
13861.15 137
13862.26 129
13863.38 153
13864.49 140
13865.60 129
13866.71 136
13867.83 140
13868.94 121
13870.05 101
13871.16 128
13872.28 144
13873.39 143
13874.50 144
13875.61 153
13876.73 126
13877.84 134
13878.95 142
13880.07 110
13881.18 126
13882.29 151
13883.41 154
13884.52 118
13885.63 138
13886.75 118
13887.86 152
13888.97 126
13890.09 140
13891.20 130
13892.31 120
13893.43 120
13894.54 140
13895.65 111
13896.77 109
13897.88 165
13899.00 134
13900.11 133
13901.22 141
13902.34 120
13903.45 126
13904.57 144
13905.68 152
13906.79 174
13907.91 142
13909.02 133
13910.14 147
13911.25 148
13912.37 152
13913.48 168
13914.59 148
13915.71 135
13916.82 127
13917.94 122
13919.05 120
13920.17 134
13921.28 126
13922.40 130
13923.51 111
13924.63 110
13925.74 110
13926.86 130
13927.97 144
13929.09 137
13930.20 127
13931.32 159
13932.43 157
13933.55 121
13934.66 106
13935.78 129
13936.89 132
13938.01 131
13939.12 146
13940.24 123
13941.35 121
13942.47 134
13943.59 124
13944.70 103
13945.82 128
13946.93 116
13948.05 134
13949.16 125
13950.28 119
13951.40 119
13952.51 103
13953.63 112
13954.74 126
13955.86 115
13956.98 102
13958.09 109
13959.21 125
13960.33 136
13961.44 136
13962.56 135
13963.67 133
13964.79 126
13965.91 123
13967.02 123
13968.14 109
13969.26 119
13970.37 113
13971.49 122
13972.61 123
13973.72 137
13974.84 125
13975.96 138
13977.08 116
13978.19 114
13979.31 120
13980.43 143
13981.54 151
13982.66 124
13983.78 131
13984.90 126
13986.01 123
13987.13 108
13988.25 113
13989.37 107
13990.48 147
13991.60 128
13992.72 123
13993.84 129
13994.95 132
13996.07 120
13997.19 111
13998.31 118
13999.42 107
14000.54 114
14001.66 133
14002.78 143
14003.90 139
14005.01 138
14006.13 113
14007.25 104
14008.37 89
14009.49 104
14010.61 116
14011.72 127
14012.84 118
14013.96 116
14015.08 112
14016.20 98
14017.32 124
14018.43 109
14019.55 93
14020.67 111
14021.79 119
14022.91 115
14024.03 118
14025.15 108
14026.27 113
14027.39 112
14028.50 116
14029.62 99
14030.74 101
14031.86 136
14032.98 131
14034.10 107
14035.22 112
14036.34 115
14037.46 121
14038.58 164
14039.70 112
14040.82 115
14041.94 124
14043.06 127
14044.18 126
14045.30 144
14046.41 136
14047.53 123
14048.65 123
14049.77 128
14050.89 119
14052.01 120
14053.13 130
14054.25 145
14055.37 159
14056.49 120
14057.61 123
14058.74 133
14059.86 123
14060.98 105
14062.10 120
14063.22 123
14064.34 107
14065.46 114
14066.58 126
14067.70 120
14068.82 136
14069.94 142
14071.06 142
14072.18 149
14073.30 123
14074.42 108
14075.54 113
14076.66 123
14077.79 112
14078.91 136
14080.03 137
14081.15 125
14082.27 124
14083.39 127
14084.51 137
14085.63 130
14086.76 123
14087.88 113
14089.00 143
14090.12 144
14091.24 121
14092.36 125
14093.48 124
14094.61 119
14095.73 152
14096.85 132
14097.97 137
14099.09 135
14100.22 132
14101.34 149
14102.46 149
14103.58 191
14104.70 142
14105.83 134
14106.95 142
14108.07 158
14109.19 143
14110.31 172
14111.44 161
14112.56 170
14113.68 161
14114.80 158
14115.93 135
14117.05 121
14118.17 148
14119.29 140
14120.42 154
14121.54 120
14122.66 128
14123.79 102
14124.91 111
14126.03 107
14127.15 133
14128.28 97
14129.40 122
14130.52 122
14131.65 91
14132.77 106
14133.89 113
14135.02 138
14136.14 116
14137.26 147
14138.39 137
14139.51 131
14140.63 134
14141.76 147
14142.88 123
14144.00 104
14145.13 116
14146.25 131
14147.38 148
14148.50 135
14149.62 118
14150.75 127
14151.87 144
14152.99 103
14154.12 134
14155.24 110
14156.37 126
14157.49 111
14158.62 121
14159.74 122
14160.86 123
14161.99 132
14163.11 135
14164.24 123
14165.36 114
14166.49 129
14167.61 141
14168.74 131
14169.86 103
14170.99 136
14172.11 152
14173.23 125
14174.36 114
14175.48 120
14176.61 118
14177.73 121
14178.86 125
14179.98 124
14181.11 137
14182.23 140
14183.36 101
14184.49 116
14185.61 117
14186.74 119
14187.86 113
14188.99 112
14190.11 138
14191.24 122
14192.36 116
14193.49 102
14194.61 111
14195.74 145
14196.87 128
14197.99 97
14199.12 106
14200.24 90
14201.37 115
14202.50 121
14203.62 134
14204.75 117
14205.87 107
14207.00 115
14208.13 107
14209.25 100
14210.38 103
14211.50 131
14212.63 141
14213.76 138
14214.88 112
14216.01 134
14217.14 137
14218.26 134
14219.39 118
14220.52 116
14221.64 128
14222.77 116
14223.90 138
14225.02 136
14226.15 148
14227.28 108
14228.41 107
14229.53 103
14230.66 112
14231.79 108
14232.91 117
14234.04 97
14235.17 98
14236.30 107
14237.42 122
14238.55 98
14239.68 102
14240.81 110
14241.93 100
14243.06 99
14244.19 105
14245.32 102
14246.44 118
14247.57 104
14248.70 94
14249.83 95
14250.95 103
14252.08 92
14253.21 110
14254.34 98
14255.47 105
14256.59 119
14257.72 108
14258.85 107
14259.98 124
14261.11 111
14262.24 109
14263.36 111
14264.49 129
14265.62 82
14266.75 105
14267.88 90
14269.01 84
14270.14 90
14271.26 103
14272.39 105
14273.52 110
14274.65 87
14275.78 86
14276.91 96
14278.04 88
14279.17 101
14280.30 100
14281.42 111
14282.55 104
14283.68 115
14284.81 118
14285.94 105
14287.07 108
14288.20 107
14289.33 90
14290.46 96
14291.59 103
14292.72 100
14293.85 102
14294.98 83
14296.11 95
14297.24 100
14298.37 112
14299.50 93
14300.63 109
14301.76 93
14302.89 86
14304.02 112
14305.15 116
14306.28 110
14307.41 110
14308.54 107
14309.67 93
14310.80 87
14311.93 76
14313.06 111
14314.19 96
14315.32 74
14316.45 90
14317.58 86
14318.71 95
14319.84 108
14320.97 106
14322.10 115
14323.23 93
14324.36 103
14325.49 99
14326.63 102
14327.76 94
14328.89 93
14330.02 115
14331.15 109
14332.28 84
14333.41 86
14334.54 103
14335.67 109
14336.81 71
14337.94 84
14339.07 98
14340.20 89
14341.33 100
14342.46 91
14343.59 98
14344.73 113
14345.86 120
14346.99 103
14348.12 107
14349.25 92
14350.38 100
14351.52 97
14352.65 87
14353.78 93
14354.91 98
14356.04 98
14357.18 109
14358.31 91
14359.44 99
14360.57 99
14361.71 90
14362.84 92
14363.97 92
14365.10 87
14366.24 104
14367.37 113
14368.50 94
14369.63 89
14370.77 97
14371.90 88
14373.03 100
14374.16 86
14375.30 88
14376.43 101
14377.56 118
14378.70 92
14379.83 86
14380.96 79
14382.09 95
14383.23 73
14384.36 76
14385.49 93
14386.63 93
14387.76 87
14388.89 92
14390.03 97
14391.16 88
14392.29 93
14393.43 107
14394.56 97
14395.70 73
14396.83 110
14397.96 113
14399.10 101
14400.23 103
14401.36 91
14402.50 114
14403.63 104
14404.77 96
14405.90 97
14407.03 92
14408.17 93
14409.30 103
14410.44 92
14411.57 83
14412.71 85
14413.84 95
14414.97 117
14416.11 111
14417.24 101
14418.38 84
14419.51 99
14420.65 96
14421.78 97
14422.92 90
14424.05 102
14425.19 83
14426.32 93
14427.46 74
14428.59 83
14429.73 89
14430.86 92
14432.00 92
14433.13 67
14434.27 90
14435.40 78
14436.54 92
14437.67 90
14438.81 100
14439.94 93
14441.08 83
14442.21 72
14443.35 102
14444.48 93
14445.62 100
14446.76 102
14447.89 100
14449.03 93
14450.16 106
14451.30 96
14452.43 96
14453.57 100
14454.71 105
14455.84 91
14456.98 111
14458.11 98
14459.25 113
14460.39 107
14461.52 109
14462.66 89
14463.80 94
14464.93 107
14466.07 111
14467.20 79
14468.34 75
14469.48 84
14470.61 98
14471.75 118
14472.89 96
14474.02 98
14475.16 98
14476.30 75
14477.43 103
14478.57 98
14479.71 95
14480.85 88
14481.98 104
14483.12 100
14484.26 98
14485.39 131
14486.53 104
14487.67 101
14488.81 101
14489.94 112
14491.08 106
14492.22 82
14493.36 91
14494.49 93
14495.63 115
14496.77 106
14497.91 94
14499.04 95
14500.18 86
14501.32 105
14502.46 101
14503.59 111
14504.73 84
14505.87 87
14507.01 104
14508.15 104
14509.28 91
14510.42 101
14511.56 110
14512.70 88
14513.84 110
14514.98 98
14516.11 109
14517.25 93
14518.39 110
14519.53 105
14520.67 116
14521.81 89
14522.95 79
14524.08 111
14525.22 108
14526.36 107
14527.50 110
14528.64 104
14529.78 93
14530.92 126
14532.06 109
14533.20 100
14534.33 120
14535.47 99
14536.61 108
14537.75 111
14538.89 110
14540.03 117
14541.17 118
14542.31 100
14543.45 118
14544.59 98
14545.73 89
14546.87 78
14548.01 83
14549.15 83
14550.29 92
14551.43 107
14552.57 112
14553.71 94
14554.85 92
14555.99 100
14557.13 107
14558.27 103
14559.41 102
14560.55 81
14561.69 101
14562.83 108
14563.97 96
14565.11 98
14566.25 101
14567.39 91
14568.53 94
14569.67 89
14570.81 84
14571.95 98
14573.09 94
14574.23 79
14575.37 100
14576.51 111
14577.65 106
14578.79 101
14579.94 92
14581.08 107
14582.22 86
14583.36 91
14584.50 87
14585.64 98
14586.78 90
14587.92 97
14589.06 100
14590.21 99
14591.35 98
14592.49 87
14593.63 77
14594.77 103
14595.91 110
14597.05 112
14598.20 87
14599.34 100
14600.48 117
14601.62 98
14602.76 112
14603.90 90
14605.05 99
14606.19 90
14607.33 108
14608.47 105
14609.61 69
14610.76 93
14611.90 101
14613.04 101
14614.18 121
14615.32 105
14616.47 96
14617.61 98
14618.75 105
14619.89 96
14621.04 89
14622.18 101
14623.32 101
14624.46 106
14625.61 97
14626.75 104
14627.89 105
14629.04 130
14630.18 100
14631.32 88
14632.46 101
14633.61 92
14634.75 100
14635.89 101
14637.04 83
14638.18 85
14639.32 102
14640.47 94
14641.61 120
14642.75 97
14643.90 82
14645.04 117
14646.18 111
14647.33 95
14648.47 94
14649.61 108
14650.76 103
14651.90 101
14653.05 106
14654.19 87
14655.33 94
14656.48 121
14657.62 107
14658.76 104
14659.91 106
14661.05 88
14662.20 98
14663.34 114
14664.49 95
14665.63 94
14666.77 103
14667.92 98
14669.06 107
14670.21 84
14671.35 84
14672.50 91
14673.64 100
14674.79 103
14675.93 86
14677.07 91
14678.22 82
14679.36 93
14680.51 107
14681.65 97
14682.80 83
14683.94 97
14685.09 92
14686.23 105
14687.38 120
14688.52 90
14689.67 90
14690.81 105
14691.96 99
14693.10 90
14694.25 86
14695.40 104
14696.54 89
14697.69 103
14698.83 91
14699.98 93
14701.12 103
14702.27 94
14703.41 67
14704.56 71
14705.71 82
14706.85 104
14708.00 90
14709.14 86
14710.29 108
14711.44 98
14712.58 89
14713.73 99
14714.87 78
14716.02 79
14717.17 95
14718.31 105
14719.46 97
14720.61 93
14721.75 96
14722.90 99
14724.05 105
14725.19 96
14726.34 96
14727.49 94
14728.63 106
14729.78 82
14730.93 76
14732.07 93
14733.22 73
14734.37 78
14735.51 103
14736.66 100
14737.81 89
14738.95 81
14740.10 100
14741.25 112
14742.40 92
14743.54 85
14744.69 90
14745.84 90
14746.99 67
14748.13 89
14749.28 111
14750.43 100
14751.58 76
14752.72 97
14753.87 74
14755.02 69
14756.17 81
14757.31 82
14758.46 86
14759.61 105
14760.76 95
14761.91 86
14763.05 80
14764.20 70
14765.35 76
14766.50 80
14767.65 79
14768.80 75
14769.94 83
14771.09 113
14772.24 85
14773.39 86
14774.54 91
14775.69 80
14776.83 79
14777.98 78
14779.13 71
14780.28 70
14781.43 85
14782.58 68
14783.73 83
14784.88 68
14786.03 75
14787.17 70
14788.32 71
14789.47 96
14790.62 81
14791.77 89
14792.92 89
14794.07 93
14795.22 78
14796.37 83
14797.52 86
14798.67 81
14799.82 91
14800.97 86
14802.12 78
14803.26 94
14804.41 112
14805.56 84
14806.71 100
14807.86 78
14809.01 98
14810.16 99
14811.31 78
14812.46 61
14813.61 71
14814.76 98
14815.91 107
14817.06 73
14818.21 79
14819.36 83
14820.51 79
14821.66 84
14822.82 65
14823.97 72
14825.12 102
14826.27 66
14827.42 93
14828.57 76
14829.72 109
14830.87 76
14832.02 95
14833.17 99
14834.32 79
14835.47 80
14836.62 97
14837.77 89
14838.93 80
14840.08 81
14841.23 58
14842.38 78
14843.53 96
14844.68 96
14845.83 76
14846.98 82
14848.14 84
14849.29 93
14850.44 89
14851.59 87
14852.74 89
14853.89 100
14855.04 88
14856.20 73
14857.35 81
14858.50 85
14859.65 90
14860.80 85
14861.96 106
14863.11 75
14864.26 100
14865.41 110
14866.56 81
14867.72 78
14868.87 71
14870.02 83
14871.17 68
14872.32 76
14873.48 66
14874.63 84
14875.78 89
14876.93 72
14878.09 62
14879.24 76
14880.39 104
14881.54 89
14882.70 73
14883.85 68
14885.00 72
14886.16 78
14887.31 88
14888.46 87
14889.61 94
14890.77 79
14891.92 103
14893.07 83
14894.23 82
14895.38 84
14896.53 70
14897.69 82
14898.84 78
14899.99 89
14901.15 81
14902.30 85
14903.45 88
14904.61 63
14905.76 66
14906.91 66
14908.07 80
14909.22 73
14910.38 69
14911.53 87
14912.68 83
14913.84 101
14914.99 90
14916.15 78
14917.30 80
14918.45 80
14919.61 79
14920.76 82
14921.92 90
14923.07 89
14924.22 67
14925.38 82
14926.53 73
14927.69 64
14928.84 79
14930.00 77
14931.15 85
14932.31 78
14933.46 87
14934.62 78
14935.77 69
14936.93 69
14938.08 73
14939.24 83
14940.39 90
14941.55 80
14942.70 75
14943.86 65
14945.01 74
14946.17 96
14947.32 71
14948.48 86
14949.63 76
14950.79 74
14951.94 67
14953.10 98
14954.25 91
14955.41 63
14956.56 86
14957.72 91
14958.88 82
14960.03 78
14961.19 87
14962.34 87
14963.50 75
14964.65 78
14965.81 68
14966.97 67
14968.12 85
14969.28 67
14970.43 75
14971.59 70
14972.75 81
14973.90 70
14975.06 85
14976.22 80
14977.37 66
14978.53 75
14979.69 80
14980.84 86
14982.00 68
14983.16 63
14984.31 78
14985.47 67
14986.63 67
14987.78 71
14988.94 56
14990.10 76
14991.25 85
14992.41 67
14993.57 61
14994.72 72
14995.88 83
14997.04 65
14998.20 81
14999.35 91
15000.51 94
15001.67 69
15002.82 65
15003.98 58
15005.14 75
15006.30 75
15007.45 60
15008.61 43
15009.77 65
15010.93 74
15012.09 97
15013.24 76
15014.40 83
15015.56 103
15016.72 76
15017.87 82
15019.03 66
15020.19 82
15021.35 66
15022.51 77
15023.67 69
15024.82 67
15025.98 59
15027.14 57
15028.30 66
15029.46 74
15030.62 79
15031.77 70
15032.93 90
15034.09 77
15035.25 72
15036.41 77
15037.57 78
15038.73 75
15039.88 76
15041.04 62
15042.20 84
15043.36 72
15044.52 68
15045.68 55
15046.84 76
15048.00 64
15049.16 59
15050.32 55
15051.47 73
15052.63 78
15053.79 68
15054.95 83
15056.11 78
15057.27 68
15058.43 76
15059.59 72
15060.75 91
15061.91 65
15063.07 69
15064.23 73
15065.39 68
15066.55 65
15067.71 68
15068.87 67
15070.03 57
15071.19 76
15072.35 88
15073.51 93
15074.67 73
15075.83 80
15076.99 88
15078.15 68
15079.31 76
15080.47 70
15081.63 67
15082.79 67
15083.95 65
15085.11 81
15086.27 73
15087.43 68
15088.59 70
15089.76 61
15090.92 53
15092.08 79
15093.24 79
15094.40 76
15095.56 93
15096.72 75
15097.88 78
15099.04 69
15100.20 77
15101.37 64
15102.53 93
15103.69 95
15104.85 73
15106.01 80
15107.17 61
15108.33 82
15109.50 82
15110.66 73
15111.82 102
15112.98 89
15114.14 67
15115.30 53
15116.47 74
15117.63 67
15118.79 80
15119.95 71
15121.11 88
15122.27 89
15123.44 104
15124.60 78
15125.76 100
15126.92 71
15128.09 69
15129.25 77
15130.41 66
15131.57 68
15132.73 75
15133.90 66
15135.06 79
15136.22 67
15137.38 76
15138.55 73
15139.71 75
15140.87 80
15142.04 89
15143.20 85
15144.36 85
15145.52 77
15146.69 89
15147.85 64
15149.01 62
15150.18 70
15151.34 68
15152.50 89
15153.67 69
15154.83 60
15155.99 68
15157.16 83
15158.32 85
15159.48 73
15160.65 80
15161.81 74
15162.97 81
15164.14 87
15165.30 90
15166.46 86
15167.63 64
15168.79 69
15169.95 76
15171.12 84
15172.28 88
15173.45 78
15174.61 68
15175.77 63
15176.94 61
15178.10 56
15179.27 68
15180.43 67
15181.60 76
15182.76 66
15183.92 64
15185.09 80
15186.25 70
15187.42 80
15188.58 79
15189.75 105
15190.91 85
15192.08 81
15193.24 68
15194.41 74
15195.57 61
15196.74 86
15197.90 87
15199.07 79
15200.23 90
15201.40 87
15202.56 109
15203.73 75
15204.89 97
15206.06 86
15207.22 82
15208.39 97
15209.55 71
15210.72 78
15211.88 91
15213.05 73
15214.21 78
15215.38 82
15216.54 95
15217.71 86
15218.88 75
15220.04 70
15221.21 73
15222.37 81
15223.54 70
15224.71 74
15225.87 104
15227.04 87
15228.20 72
15229.37 79
15230.54 71
15231.70 80
15232.87 73
15234.03 62
15235.20 74
15236.37 68
15237.53 76
15238.70 68
15239.87 75
15241.03 86
15242.20 73
15243.37 63
15244.53 89
15245.70 92
15246.87 86
15248.03 73
15249.20 72
15250.37 83
15251.53 70
15252.70 88
15253.87 73
15255.04 68
15256.20 68
15257.37 77
15258.54 84
15259.70 84
15260.87 75
15262.04 80
15263.21 81
15264.37 89
15265.54 84
15266.71 76
15267.88 88
15269.04 80
15270.21 93
15271.38 60
15272.55 77
15273.72 72
15274.88 59
15276.05 81
15277.22 76
15278.39 64
15279.56 75
15280.72 75
15281.89 84
15283.06 93
15284.23 90
15285.40 84
15286.56 75
15287.73 74
15288.90 80
15290.07 70
15291.24 66
15292.41 83
15293.58 78
15294.74 78
15295.91 88
15297.08 68
15298.25 78
15299.42 90
15300.59 82
15301.76 82
15302.93 87
15304.09 78
15305.26 70
15306.43 70
15307.60 78
15308.77 94
15309.94 87
15311.11 76
15312.28 74
15313.45 83
15314.62 77
15315.79 67
15316.96 74
15318.13 74
15319.30 83
15320.46 78
15321.63 92
15322.80 71
15323.97 75
15325.14 74
15326.31 65
15327.48 59
15328.65 88
15329.82 81
15330.99 81
15332.16 63
15333.33 67
15334.50 74
15335.67 83
15336.84 71
15338.01 76
15339.18 91
15340.36 69
15341.53 67
15342.70 78
15343.87 71
15345.04 52
15346.21 77
15347.38 95
15348.55 81
15349.72 67
15350.89 88
15352.06 64
15353.23 86
15354.40 64
15355.57 78
15356.75 96
15357.92 82
15359.09 73
15360.26 76
15361.43 77
15362.60 81
15363.77 83
15364.94 82
15366.11 65
15367.29 71
15368.46 89
15369.63 75
15370.80 81
15371.97 67
15373.14 63
15374.32 78
15375.49 94
15376.66 63
15377.83 67
15379.00 62
15380.17 74
15381.35 77
15382.52 85
15383.69 67
15384.86 61
15386.03 73
15387.21 59
15388.38 60
15389.55 68
15390.72 75
15391.90 86
15393.07 75
15394.24 62
15395.41 60
15396.59 79
15397.76 104
15398.93 82
15400.10 67
15401.28 61
15402.45 54
15403.62 74
15404.79 79
15405.97 79
15407.14 83
15408.31 86
15409.49 89
15410.66 76
15411.83 70
15413.01 68
15414.18 75
15415.35 84
15416.53 88
15417.70 82
15418.87 80
15420.05 60
15421.22 70
15422.39 83
15423.57 61
15424.74 76
15425.91 75
15427.09 80
15428.26 77
15429.43 75
15430.61 63
15431.78 77
15432.96 78
15434.13 75
15435.30 73
15436.48 79
15437.65 78
15438.83 76
15440.00 56
15441.17 67
15442.35 73
15443.52 76
15444.70 96
15445.87 64
15447.05 79
15448.22 96
15449.40 95
15450.57 87
15451.75 79
15452.92 67
15454.09 60
15455.27 76
15456.44 84
15457.62 66
15458.79 61
15459.97 73
15461.14 79
15462.32 69
15463.49 69
15464.67 61
15465.84 91
15467.02 77
15468.19 64
15469.37 69
15470.55 54
15471.72 75
15472.90 77
15474.07 87
15475.25 58
15476.42 76
15477.60 86
15478.77 81
15479.95 79
15481.13 80
15482.30 73
15483.48 77
15484.65 74
15485.83 64
15487.00 79
15488.18 69
15489.36 76
15490.53 70
15491.71 62
15492.89 71
15494.06 83
15495.24 94
15496.41 82
15497.59 86
15498.77 64
15499.94 69
15501.12 63
15502.30 68
15503.47 53
15504.65 63
15505.83 50
15507.00 60
15508.18 71
15509.36 86
15510.53 71
15511.71 73
15512.89 74
15514.06 80
15515.24 72
15516.42 83
15517.60 67
15518.77 68
15519.95 54
15521.13 74
15522.30 77
15523.48 61
15524.66 77
15525.84 62
15527.01 57
15528.19 71
15529.37 62
15530.55 46
15531.73 70
15532.90 77
15534.08 83
15535.26 81
15536.44 82
15537.61 67
15538.79 82
15539.97 79
15541.15 79
15542.33 79
15543.50 84
15544.68 98
15545.86 68
15547.04 70
15548.22 77
15549.40 93
15550.57 71
15551.75 86
15552.93 70
15554.11 76
15555.29 82
15556.47 71
15557.65 74
15558.82 57
15560.00 73
15561.18 84
15562.36 78
15563.54 77
15564.72 71
15565.90 59
15567.08 80
15568.26 80
15569.43 62
15570.61 59
15571.79 77
15572.97 85
15574.15 63
15575.33 81
15576.51 81
15577.69 74
15578.87 75
15580.05 66
15581.23 76
15582.41 82
15583.59 76
15584.77 82
15585.95 76
15587.13 66
15588.31 74
15589.49 80
15590.67 72
15591.85 75
15593.03 80
15594.21 82
15595.39 76
15596.57 78
15597.75 72
15598.93 67
15600.11 58
15601.29 88
15602.47 94
15603.65 90
15604.83 80
15606.01 79
15607.19 72
15608.37 60
15609.55 71
15610.73 75
15611.91 69
15613.09 86
15614.27 86
15615.45 76
15616.64 98
15617.82 109
15619.00 99
15620.18 88
15621.36 85
15622.54 77
15623.72 83
15624.90 76
15626.08 59
15627.27 76
15628.45 68
15629.63 82
15630.81 85
15631.99 71
15633.17 72
15634.35 62
15635.54 101
15636.72 77
15637.90 68
15639.08 84
15640.26 99
15641.45 79
15642.63 79
15643.81 93
15644.99 74
15646.17 88
15647.36 81
15648.54 81
15649.72 93
15650.90 83
15652.08 79
15653.27 62
15654.45 66
15655.63 68
15656.81 79
15658.00 79
15659.18 101
15660.36 85
15661.54 87
15662.73 94
15663.91 90
15665.09 103
15666.27 82
15667.46 70
15668.64 82
15669.82 109
15671.01 93
15672.19 85
15673.37 99
15674.56 88
15675.74 77
15676.92 84
15678.10 103
15679.29 82
15680.47 88
15681.65 78
15682.84 80
15684.02 85
15685.21 90
15686.39 110
15687.57 114
15688.76 72
15689.94 93
15691.12 77
15692.31 76
15693.49 86
15694.67 86
15695.86 114
15697.04 82
15698.23 85
15699.41 85
15700.59 80
15701.78 78
15702.96 98
15704.15 98
15705.33 103
15706.52 80
15707.70 81
15708.88 90
15710.07 99
15711.25 92
15712.44 73
15713.62 86
15714.81 65
15715.99 79
15717.18 70
15718.36 70
15719.55 81
15720.73 77
15721.92 90
15723.10 109
15724.29 101
15725.47 88
15726.66 94
15727.84 74
15729.03 80
15730.21 86
15731.40 88
15732.58 88
15733.77 78
15734.95 94
15736.14 109
15737.32 101
15738.51 89
15739.69 98
15740.88 89
15742.07 87
15743.25 90
15744.44 80
15745.62 75
15746.81 90
15747.99 79
15749.18 79
15750.37 85
15751.55 88
15752.74 75
15753.93 81
15755.11 96
15756.30 87
15757.48 69
15758.67 96
15759.86 80
15761.04 79
15762.23 93
15763.42 83
15764.60 92
15765.79 76
15766.98 77
15768.16 98
15769.35 84
15770.54 74
15771.72 95
15772.91 78
15774.10 78
15775.28 94
15776.47 93
15777.66 79
15778.84 86
15780.03 83
15781.22 83
15782.41 89
15783.59 69
15784.78 78
15785.97 81
15787.15 87
15788.34 87
15789.53 98
15790.72 86
15791.90 106
15793.09 80
15794.28 92
15795.47 96
15796.65 78
15797.84 93
15799.03 95
15800.22 67
15801.41 74
15802.59 82
15803.78 89
15804.97 75
15806.16 91
15807.35 92
15808.53 73
15809.72 76
15810.91 90
15812.10 73
15813.29 84
15814.48 85
15815.66 92
15816.85 65
15818.04 83
15819.23 89
15820.42 76
15821.61 77
15822.80 77
15823.98 57
15825.17 68
15826.36 62
15827.55 69
15828.74 97
15829.93 81
15831.12 74
15832.31 80
15833.50 83
15834.69 75
15835.87 84
15837.06 73
15838.25 70
15839.44 78
15840.63 82
15841.82 71
15843.01 76
15844.20 89
15845.39 61
15846.58 65
15847.77 69
15848.96 87
15850.15 83
15851.34 87
15852.53 96
15853.72 65
15854.91 78
15856.10 89
15857.29 103
15858.48 103
15859.67 80
15860.86 76
15862.05 59
15863.24 89
15864.43 88
15865.62 77
15866.81 79
15868.00 81
15869.19 89
15870.38 94
15871.57 75
15872.76 66
15873.95 94
15875.14 83
15876.33 55
15877.52 70
15878.72 81
15879.91 67
15881.10 57
15882.29 69
15883.48 92
15884.67 95
15885.86 80
15887.05 95
15888.24 70
15889.43 75
15890.63 95
15891.82 107
15893.01 80
15894.20 83
15895.39 65
15896.58 68
15897.77 85
15898.97 85
15900.16 82
15901.35 94
15902.54 71
15903.73 84
15904.92 78
15906.12 86
15907.31 109
15908.50 80
15909.69 68
15910.88 67
15912.08 97
15913.27 98
15914.46 67
15915.65 77
15916.85 84
15918.04 97
15919.23 94
15920.42 79
15921.61 73
15922.81 86
15924.00 77
15925.19 76
15926.38 73
15927.58 72
15928.77 62
15929.96 71
15931.16 82
15932.35 64
15933.54 79
15934.73 93
15935.93 84
15937.12 76
15938.31 67
15939.51 58
15940.70 86
15941.89 78
15943.09 78
15944.28 73
15945.47 70
15946.67 84
15947.86 91
15949.05 78
15950.25 92
15951.44 84
15952.63 96
15953.83 69
15955.02 76
15956.21 83
15957.41 85
15958.60 74
15959.80 65
15960.99 84
15962.18 94
15963.38 70
15964.57 69
15965.77 73
15966.96 74
15968.15 78
15969.35 79
15970.54 78
15971.74 57
15972.93 81
15974.13 70
15975.32 71
15976.51 68
15977.71 85
15978.90 72
15980.10 76
15981.29 63
15982.49 78
15983.68 68
15984.88 63
15986.07 56
15987.27 64
15988.46 75
15989.66 94
15990.85 81
15992.05 79
15993.24 79
15994.44 64
15995.63 64
15996.83 65
15998.02 60
15999.22 68
16000.41 73
16001.61 82
16002.80 100
16004.00 71
16005.20 65
16006.39 59
16007.59 65
16008.78 59
16009.98 94
16011.17 60
16012.37 66
16013.57 88
16014.76 82
16015.96 97
16017.15 84
16018.35 53
16019.55 71
16020.74 83
16021.94 78
16023.13 70
16024.33 75
16025.53 67
16026.72 84
16027.92 71
16029.12 70
16030.31 65
16031.51 75
16032.71 83
16033.90 64
16035.10 67
16036.30 60
16037.49 75
16038.69 85
16039.89 77
16041.08 67
16042.28 48
16043.48 68
16044.67 76
16045.87 68
16047.07 70
16048.27 69
16049.46 78
16050.66 82
16051.86 63
16053.06 59
16054.25 93
16055.45 85
16056.65 61
16057.84 61
16059.04 69
16060.24 62
16061.44 66
16062.64 68
16063.83 79
16065.03 78
16066.23 81
16067.43 72
16068.62 72
16069.82 74
16071.02 58
16072.22 51
16073.42 50
16074.62 61
16075.81 73
16077.01 67
16078.21 79
16079.41 80
16080.61 77
16081.81 71
16083.00 59
16084.20 61
16085.40 74
16086.60 80
16087.80 63
16089.00 73
16090.20 58
16091.39 67
16092.59 79
16093.79 71
16094.99 87
16096.19 55
16097.39 59
16098.59 59
16099.79 63
16100.99 82
16102.19 77
16103.38 74
16104.58 84
16105.78 92
16106.98 93
16108.18 99
16109.38 95
16110.58 61
16111.78 63
16112.98 65
16114.18 70
16115.38 75
16116.58 73
16117.78 68
16118.98 86
16120.18 69
16121.38 62
16122.58 73
16123.78 62
16124.98 61
16126.18 77
16127.38 48
16128.58 82
16129.78 79
16130.98 59
16132.18 80
16133.38 82
16134.58 63
16135.78 71
16136.98 70
16138.18 64
16139.38 58
16140.58 56
16141.78 57
16142.98 83
16144.19 80
16145.39 78
16146.59 57
16147.79 68
16148.99 71
16150.19 69
16151.39 82
16152.59 63
16153.79 68
16154.99 58
16156.20 72
16157.40 69
16158.60 82
16159.80 74
16161.00 67
16162.20 76
16163.40 84
16164.61 58
16165.81 72
16167.01 77
16168.21 57
16169.41 52
16170.61 63
16171.82 80
16173.02 63
16174.22 72
16175.42 82
16176.62 77
16177.82 82
16179.03 76
16180.23 63
16181.43 56
16182.63 69
16183.84 95
16185.04 88
16186.24 52
16187.44 55
16188.65 72
16189.85 71
16191.05 68
16192.25 61
16193.46 53
16194.66 66
16195.86 76
16197.06 72
16198.27 74
16199.47 64
16200.67 88
16201.87 100
16203.08 59
16204.28 63
16205.48 73
16206.69 88
16207.89 70
16209.09 65
16210.30 64
16211.50 81
16212.70 93
16213.91 80
16215.11 67
16216.31 62
16217.52 59
16218.72 76
16219.92 76
16221.13 60
16222.33 62
16223.53 75
16224.74 61
16225.94 59
16227.15 69
16228.35 61
16229.55 59
16230.76 68
16231.96 72
16233.17 69
16234.37 88
16235.57 76
16236.78 70
16237.98 84
16239.19 68
16240.39 73
16241.60 65
16242.80 60
16244.00 77
16245.21 78
16246.41 65
16247.62 83
16248.82 57
16250.03 77
16251.23 89
16252.44 73
16253.64 67
16254.85 72
16256.05 64
16257.26 73
16258.46 64
16259.67 63
16260.87 70
16262.08 75
16263.28 72
16264.49 78
16265.69 52
16266.90 69
16268.10 79
16269.31 75
16270.51 61
16271.72 63
16272.93 54
16274.13 68
16275.34 75
16276.54 81
16277.75 62
16278.95 62
16280.16 69
16281.37 77
16282.57 73
16283.78 66
16284.98 67
16286.19 66
16287.40 79
16288.60 73
16289.81 84
16291.01 71
16292.22 66
16293.43 66
16294.63 69
16295.84 74
16297.05 78
16298.25 74
16299.46 71
16300.67 74
16301.87 59
16303.08 64
16304.29 79
16305.49 76
16306.70 69
16307.91 74
16309.11 81
16310.32 73
16311.53 75
16312.73 70
16313.94 70
16315.15 84
16316.36 72
16317.56 70
16318.77 66
16319.98 74
16321.19 82
16322.39 75
16323.60 84
16324.81 66
16326.02 67
16327.22 76
16328.43 61
16329.64 73
16330.85 74
16332.05 79
16333.26 78
16334.47 77
16335.68 80
16336.88 78
16338.09 66
16339.30 63
16340.51 64
16341.72 67
16342.93 65
16344.13 64
16345.34 60
16346.55 68
16347.76 66
16348.97 60
16350.18 81
16351.38 70
16352.59 62
16353.80 64
16355.01 73
16356.22 62
16357.43 63
16358.64 57
16359.84 65
16361.05 70
16362.26 79
16363.47 78
16364.68 63
16365.89 57
16367.10 63
16368.31 74
16369.52 55
16370.73 60
16371.93 64
16373.14 72
16374.35 67
16375.56 59
16376.77 71
16377.98 59
16379.19 65
16380.40 63
16381.61 77
16382.82 66
16384.03 53
16385.24 55
16386.45 55
16387.66 61
16388.87 84
16390.08 64
16391.29 60
16392.50 65
16393.71 70
16394.92 69
16396.13 73
16397.34 72
16398.55 64
16399.76 71
16400.97 60
16402.18 72
16403.39 71
16404.60 72
16405.81 74
16407.02 68
16408.23 61
16409.44 70
16410.65 82
16411.86 70
16413.08 82
16414.29 73
16415.50 62
16416.71 80
16417.92 73
16419.13 61
16420.34 64
16421.55 79
16422.76 75
16423.97 65
16425.19 78
16426.40 60
16427.61 69
16428.82 73
16430.03 77
16431.24 87
16432.45 61
16433.67 70
16434.88 79
16436.09 58
16437.30 61
16438.51 80
16439.72 73
16440.94 63
16442.15 75
16443.36 62
16444.57 81
16445.78 67
16446.99 57
16448.21 81
16449.42 52
16450.63 68
16451.84 74
16453.06 61
16454.27 49
16455.48 61
16456.69 70
16457.90 68
16459.12 67
16460.33 79
16461.54 66
16462.75 78
16463.97 68
16465.18 55
16466.39 51
16467.61 65
16468.82 78
16470.03 74
16471.24 64
16472.46 68
16473.67 85
16474.88 55
16476.10 57
16477.31 54
16478.52 58
16479.74 80
16480.95 65
16482.16 46
16483.38 63
16484.59 81
16485.80 60
16487.02 70
16488.23 59
16489.44 62
16490.66 76
16491.87 60
16493.08 57
16494.30 54
16495.51 71
16496.73 66
16497.94 55
16499.15 55
16500.37 77
16501.58 71
16502.80 72
16504.01 59
16505.22 53
16506.44 58
16507.65 71
16508.87 53
16510.08 54
16511.30 59
16512.51 74
16513.72 85
16514.94 62
16516.15 53
16517.37 56
16518.58 45
16519.80 54
16521.01 51
16522.23 61
16523.44 61
16524.66 62
16525.87 57
16527.09 63
16528.30 59
16529.52 66
16530.73 82
16531.95 65
16533.16 70
16534.38 69
16535.59 67
16536.81 62
16538.02 58
16539.24 70
16540.45 69
16541.67 63
16542.89 92
16544.10 63
16545.32 68
16546.53 67
16547.75 61
16548.96 57
16550.18 69
16551.40 67
16552.61 83
16553.83 72
16555.04 67
16556.26 43
16557.48 72
16558.69 58
16559.91 56
16561.12 62
16562.34 64
16563.56 68
16564.77 71
16565.99 66
16567.21 67
16568.42 60
16569.64 62
16570.86 64
16572.07 74
16573.29 54
16574.51 60
16575.72 63
16576.94 72
16578.16 69
16579.37 67
16580.59 79
16581.81 78
16583.02 65
16584.24 61
16585.46 67
16586.68 67
16587.89 60
16589.11 63
16590.33 63
16591.54 69
16592.76 60
16593.98 82
16595.20 82
16596.41 52
16597.63 65
16598.85 79
16600.07 76
16601.29 70
16602.50 77
16603.72 62
16604.94 66
16606.16 68
16607.37 58
16608.59 52
16609.81 81
16611.03 65
16612.25 61
16613.46 79
16614.68 70
16615.90 53
16617.12 57
16618.34 75
16619.56 63
16620.77 59
16621.99 77
16623.21 67
16624.43 64
16625.65 60
16626.87 56
16628.09 57
16629.30 66
16630.52 60
16631.74 65
16632.96 68
16634.18 69
16635.40 68
16636.62 47
16637.84 63
16639.06 52
16640.28 75
16641.49 55
16642.71 72
16643.93 70
16645.15 64
16646.37 61
16647.59 75
16648.81 64
16650.03 91
16651.25 72
16652.47 61
16653.69 50
16654.91 56
16656.13 61
16657.35 59
16658.57 72
16659.79 60
16661.01 56
16662.23 69
16663.45 57
16664.67 65
16665.89 55
16667.11 64
16668.33 56
16669.55 68
16670.77 54
16671.99 72
16673.21 61
16674.43 53
16675.65 66
16676.87 64
16678.09 76
16679.31 56
16680.53 67
16681.75 54
16682.97 52
16684.19 62
16685.42 53
16686.64 53
16687.86 62
16689.08 50
16690.30 58
16691.52 48
16692.74 61
16693.96 68
16695.18 65
16696.40 72
16697.63 60
16698.85 51
16700.07 60
16701.29 65
16702.51 49
16703.73 53
16704.95 48
16706.18 65
16707.40 59
16708.62 77
16709.84 70
16711.06 57
16712.28 73
16713.51 67
16714.73 86
16715.95 67
16717.17 79
16718.39 59
16719.62 60
16720.84 62
16722.06 94
16723.28 73
16724.50 69
16725.73 85
16726.95 76
16728.17 62
16729.39 57
16730.62 69
16731.84 62
16733.06 56
16734.28 80
16735.51 66
16736.73 57
16737.95 34
16739.18 57
16740.40 64
16741.62 80
16742.84 51
16744.07 65
16745.29 77
16746.51 61
16747.74 47
16748.96 54
16750.18 74
16751.41 61
16752.63 63
16753.85 47
16755.08 51
16756.30 77
16757.52 68
16758.75 66
16759.97 75
16761.19 47
16762.42 49
16763.64 75
16764.86 58
16766.09 67
16767.31 78
16768.54 72
16769.76 68
16770.98 70
16772.21 67
16773.43 68
16774.66 68
16775.88 67
16777.10 87
16778.33 56
16779.55 53
16780.78 70
16782.00 67
16783.22 52
16784.45 57
16785.67 59
16786.90 73
16788.12 55
16789.35 59
16790.57 60
16791.80 66
16793.02 64
16794.25 55
16795.47 52
16796.70 82
16797.92 64
16799.15 64
16800.37 49
16801.60 47
16802.82 78
16804.05 74
16805.27 46
16806.50 54
16807.72 66
16808.95 53
16810.17 64
16811.40 57
16812.62 53
16813.85 60
16815.07 82
16816.30 73
16817.53 60
16818.75 79
16819.98 46
16821.20 54
16822.43 72
16823.65 75
16824.88 75
16826.11 68
16827.33 54
16828.56 45
16829.78 63
16831.01 68
16832.24 52
16833.46 81
16834.69 41
16835.92 60
16837.14 48
16838.37 53
16839.60 55
16840.82 52
16842.05 54
16843.27 79
16844.50 73
16845.73 68
16846.96 55
16848.18 57
16849.41 62
16850.64 71
16851.86 71
16853.09 61
16854.32 58
16855.54 66
16856.77 66
16858.00 58
16859.22 68
16860.45 69
16861.68 62
16862.91 61
16864.13 65
16865.36 63
16866.59 66
16867.82 78
16869.04 55
16870.27 55
16871.50 77
16872.73 78
16873.95 65
16875.18 64
16876.41 66
16877.64 77
16878.87 61
16880.09 59
16881.32 63
16882.55 61
16883.78 74
16885.01 80
16886.23 81
16887.46 62
16888.69 61
16889.92 80
16891.15 62
16892.38 61
16893.60 50
16894.83 68
16896.06 70
16897.29 73
16898.52 74
16899.75 77
16900.98 82
16902.20 62
16903.43 44
16904.66 63
16905.89 71
16907.12 58
16908.35 65
16909.58 67
16910.81 79
16912.04 64
16913.26 63
16914.49 73
16915.72 58
16916.95 50
16918.18 53
16919.41 54
16920.64 52
16921.87 70
16923.10 46
16924.33 47
16925.56 42
16926.79 65
16928.02 54
16929.25 53
16930.48 52
16931.71 62
16932.94 48
16934.17 74
16935.40 74
16936.63 65
16937.86 60
16939.09 63
16940.32 70
16941.55 60
16942.78 64
16944.01 71
16945.24 64
16946.47 68
16947.70 75
16948.93 65
16950.16 50
16951.39 59
16952.62 58
16953.85 55
16955.08 54
16956.31 44
16957.54 53
16958.77 62
16960.01 61
16961.24 62
16962.47 66
16963.70 81
16964.93 65
16966.16 65
16967.39 66
16968.62 56
16969.85 89
16971.08 56
16972.32 55
16973.55 66
16974.78 67
16976.01 72
16977.24 70
16978.47 74
16979.70 70
16980.94 46
16982.17 69
16983.40 77
16984.63 70
16985.86 76
16987.10 70
16988.33 65
16989.56 66
16990.79 64
16992.02 66
16993.26 63
16994.49 60
16995.72 61
16996.95 65
16998.18 65
16999.42 65
17000.65 54
17001.88 60
17003.11 66
17004.35 58
17005.58 59
17006.81 73
17008.04 60
17009.28 69
17010.51 61
17011.74 80
17012.97 72
17014.21 57
17015.44 78
17016.67 53
17017.91 57
17019.14 54
17020.37 53
17021.60 67
17022.84 45
17024.07 54
17025.30 72
17026.54 56
17027.77 81
17029.00 77
17030.24 72
17031.47 66
17032.70 74
17033.94 60
17035.17 50
17036.41 66
17037.64 68
17038.87 67
17040.11 48
17041.34 52
17042.57 66
17043.81 62
17045.04 62
17046.28 53
17047.51 52
17048.74 70
17049.98 72
17051.21 62
17052.45 61
17053.68 47
17054.92 64
17056.15 66
17057.38 62
17058.62 52
17059.85 55
17061.09 75
17062.32 54
17063.56 47
17064.79 57
17066.03 60
17067.26 81
17068.50 61
17069.73 62
17070.97 62
17072.20 70
17073.44 56
17074.67 54
17075.91 53
17077.14 55
17078.38 77
17079.61 60
17080.85 55
17082.08 56
17083.32 62
17084.55 73
17085.79 70
17087.02 47
17088.26 54
17089.49 68
17090.73 63
17091.97 64
17093.20 52
17094.44 45
17095.67 61
17096.91 52
17098.14 55
17099.38 60
17100.62 58
17101.85 53
17103.09 61
17104.32 53
17105.56 51
17106.80 55
17108.03 59
17109.27 63
17110.51 65
17111.74 60
17112.98 44
17114.21 56
17115.45 61
17116.69 49
17117.92 44
17119.16 45
17120.40 54
17121.63 59
17122.87 62
17124.11 61
17125.34 55
17126.58 62
17127.82 77
17129.06 53
17130.29 67
17131.53 71
17132.77 52
17134.00 63
17135.24 65
17136.48 63
17137.72 77
17138.95 48
17140.19 62
17141.43 63
17142.67 65
17143.90 66
17145.14 63
17146.38 69
17147.62 46
17148.85 50
17150.09 42
17151.33 57
17152.57 81
17153.80 65
17155.04 61
17156.28 51
17157.52 54
17158.76 57
17159.99 53
17161.23 60
17162.47 53
17163.71 60
17164.95 57
17166.19 59
17167.42 58
17168.66 62
17169.90 60
17171.14 69
17172.38 58
17173.62 56
17174.86 49
17176.09 56
17177.33 61
17178.57 50
17179.81 60
17181.05 58
17182.29 74
17183.53 58
17184.77 62
17186.01 42
17187.24 59
17188.48 55
17189.72 61
17190.96 57
17192.20 51
17193.44 44
17194.68 48
17195.92 53
17197.16 58
17198.40 63
17199.64 81
17200.88 72
17202.12 67
17203.36 71
17204.60 72
17205.84 48
17207.08 63
17208.32 64
17209.56 59
17210.80 56
17212.04 67
17213.28 61
17214.52 50
17215.76 46
17217.00 52
17218.24 66
17219.48 52
17220.72 53
17221.96 59
17223.20 69
17224.44 66
17225.68 56
17226.92 65
17228.16 57
17229.40 70
17230.64 56
17231.88 60
17233.12 61
17234.36 76
17235.60 58
17236.85 55
17238.09 43
17239.33 57
17240.57 47
17241.81 48
17243.05 56
17244.29 51
17245.53 68
17246.77 56
17248.02 55
17249.26 39
17250.50 51
17251.74 48
17252.98 69
17254.22 56
17255.46 46
17256.71 62
17257.95 66
17259.19 63
17260.43 64
17261.67 61
17262.91 62
17264.16 59
17265.40 59
17266.64 50
17267.88 45
17269.12 57
17270.37 53
17271.61 49
17272.85 55
17274.09 54
17275.34 56
17276.58 70
17277.82 71
17279.06 45
17280.30 44
17281.55 56
17282.79 68
17284.03 55
17285.27 49
17286.52 61
17287.76 55
17289.00 46
17290.25 61
17291.49 67
17292.73 69
17293.97 61
17295.22 50
17296.46 49
17297.70 67
17298.95 57
17300.19 42
17301.43 55
17302.68 59
17303.92 55
17305.16 69
17306.41 65
17307.65 54
17308.89 50
17310.14 53
17311.38 47
17312.62 46
17313.87 60
17315.11 56
17316.36 64
17317.60 73
17318.84 61
17320.09 69
17321.33 52
17322.58 41
17323.82 47
17325.06 52
17326.31 62
17327.55 50
17328.80 41
17330.04 51
17331.28 41
17332.53 49
17333.77 54
17335.02 52
17336.26 73
17337.51 61
17338.75 51
17340.00 56
17341.24 51
17342.48 62
17343.73 60
17344.97 61
17346.22 80
17347.46 55
17348.71 59
17349.95 45
17351.20 54
17352.44 64
17353.69 52
17354.93 63
17356.18 50
17357.42 62
17358.67 64
17359.92 56
17361.16 71
17362.41 44
17363.65 56
17364.90 69
17366.14 58
17367.39 61
17368.63 48
17369.88 51
17371.13 46
17372.37 60
17373.62 53
17374.86 57
17376.11 51
17377.35 36
17378.60 63
17379.85 62
17381.09 73
17382.34 66
17383.59 66
17384.83 51
17386.08 57
17387.32 62
17388.57 58
17389.82 60
17391.06 55
17392.31 61
17393.56 57
17394.80 53
17396.05 49
17397.30 46
17398.54 56
17399.79 59
17401.04 47
17402.28 63
17403.53 57
17404.78 61
17406.02 57
17407.27 55
17408.52 60
17409.77 53
17411.01 63
17412.26 51
17413.51 52
17414.75 51
17416.00 59
17417.25 51
17418.50 51
17419.74 68
17420.99 75
17422.24 56
17423.49 62
17424.73 49
17425.98 55
17427.23 65
17428.48 80
17429.73 47
17430.97 39
17432.22 49
17433.47 43
17434.72 58
17435.97 46
17437.21 42
17438.46 48
17439.71 67
17440.96 58
17442.21 63
17443.45 56
17444.70 53
17445.95 50
17447.20 50
17448.45 63
17449.70 58
17450.95 58
17452.19 52
17453.44 43
17454.69 50
17455.94 47
17457.19 45
17458.44 50
17459.69 49
17460.94 45
17462.19 82
17463.43 74
17464.68 70
17465.93 48
17467.18 48
17468.43 47
17469.68 64
17470.93 63
17472.18 54
17473.43 63
17474.68 71
17475.93 73
17477.18 45
17478.43 42
17479.68 49
17480.93 68
17482.18 51
17483.43 51
17484.68 45
17485.93 47
17487.17 59
17488.42 58
17489.67 38
17490.92 59
17492.18 58
17493.43 49
17494.68 38
17495.93 64
17497.18 65
17498.43 71
17499.68 46
17500.93 52
17502.18 49
17503.43 42
17504.68 56
17505.93 55
17507.18 56
17508.43 55
17509.68 53
17510.93 59
17512.18 65
17513.43 49
17514.68 59
17515.94 64
17517.19 54
17518.44 61
17519.69 55
17520.94 49
17522.19 39
17523.44 52
17524.69 42
17525.94 54
17527.20 61
17528.45 51
17529.70 54
17530.95 56
17532.20 52
17533.45 56
17534.70 53
17535.96 49
17537.21 58
17538.46 63
17539.71 68
17540.96 55
17542.22 71
17543.47 59
17544.72 45
17545.97 56
17547.22 58
17548.48 55
17549.73 62
17550.98 63
17552.23 53
17553.48 53
17554.74 62
17555.99 62
17557.24 54
17558.49 42
17559.75 38
17561.00 66
17562.25 67
17563.50 49
17564.76 53
17566.01 68
17567.26 62
17568.52 61
17569.77 56
17571.02 69
17572.27 61
17573.53 55
17574.78 53
17576.03 68
17577.29 64
17578.54 71
17579.79 68
17581.05 49
17582.30 54
17583.55 53
17584.81 64
17586.06 52
17587.31 59
17588.57 57
17589.82 54
17591.07 55
17592.33 54
17593.58 44
17594.83 48
17596.09 57
17597.34 55
17598.60 48
17599.85 55
17601.10 71
17602.36 76
17603.61 59
17604.87 54
17606.12 53
17607.37 65
17608.63 55
17609.88 47
17611.14 52
17612.39 55
17613.65 55
17614.90 50
17616.16 48
17617.41 57
17618.66 79
17619.92 67
17621.17 58
17622.43 59
17623.68 56
17624.94 73
17626.19 53
17627.45 47
17628.70 48
17629.96 54
17631.21 61
17632.47 59
17633.72 49
17634.98 57
17636.23 60
17637.49 81
17638.74 57
17640.00 54
17641.26 54
17642.51 55
17643.77 66
17645.02 61
17646.28 56
17647.53 60
17648.79 64
17650.04 57
17651.30 53
17652.56 48
17653.81 47
17655.07 55
17656.32 47
17657.58 46
17658.84 51
17660.09 63
17661.35 56
17662.60 57
17663.86 50
17665.12 52
17666.37 65
17667.63 52
17668.89 29
17670.14 47
17671.40 55
17672.66 72
17673.91 62
17675.17 46
17676.43 61
17677.68 57
17678.94 69
17680.20 61
17681.45 54
17682.71 51
17683.97 63
17685.22 48
17686.48 44
17687.74 44
17688.99 64
17690.25 66
17691.51 66
17692.77 62
17694.02 56
17695.28 60
17696.54 63
17697.80 50
17699.05 53
17700.31 49
17701.57 54
17702.83 76
17704.08 56
17705.34 46
17706.60 58
17707.86 80
17709.11 69
17710.37 46
17711.63 47
17712.89 37
17714.15 49
17715.40 54
17716.66 41
17717.92 47
17719.18 41
17720.44 61
17721.70 60
17722.95 52
17724.21 52
17725.47 65
17726.73 60
17727.99 49
17729.25 31
17730.51 50
17731.76 68
17733.02 63
17734.28 53
17735.54 64
17736.80 55
17738.06 54
17739.32 46
17740.58 51
17741.83 50
17743.09 50
17744.35 58
17745.61 46
17746.87 57
17748.13 67
17749.39 64
17750.65 72
17751.91 54
17753.17 40
17754.43 52
17755.69 53
17756.95 51
17758.21 52
17759.47 67
17760.73 66
17761.98 63
17763.24 52
17764.50 62
17765.76 52
17767.02 46
17768.28 50
17769.54 53
17770.80 61
17772.06 57
17773.32 45
17774.58 51
17775.84 55
17777.11 74
17778.37 61
17779.63 84
17780.89 57
17782.15 71
17783.41 55
17784.67 45
17785.93 67
17787.19 57
17788.45 58
17789.71 61
17790.97 63
17792.23 44
17793.49 59
17794.75 72
17796.01 52
17797.28 52
17798.54 43
17799.80 64
17801.06 63
17802.32 63
17803.58 64
17804.84 51
17806.10 53
17807.37 65
17808.63 63
17809.89 55
17811.15 61
17812.41 60
17813.67 70
17814.93 53
17816.20 56
17817.46 50
17818.72 76
17819.98 58
17821.24 45
17822.50 41
17823.77 60
17825.03 76
17826.29 67
17827.55 65
17828.81 59
17830.08 56
17831.34 51
17832.60 50
17833.86 49
17835.13 52
17836.39 57
17837.65 55
17838.91 54
17840.18 61
17841.44 38
17842.70 48
17843.96 54
17845.23 52
17846.49 57
17847.75 63
17849.01 59
17850.28 63
17851.54 59
17852.80 48
17854.07 48
17855.33 54
17856.59 60
17857.86 60
17859.12 53
17860.38 53
17861.65 51
17862.91 63
17864.17 59
17865.44 51
17866.70 57
17867.96 62
17869.23 53
17870.49 61
17871.75 65
17873.02 80
17874.28 65
17875.54 57
17876.81 48
17878.07 44
17879.34 51
17880.60 52
17881.86 67
17883.13 69
17884.39 64
17885.66 61
17886.92 53
17888.18 58
17889.45 57
17890.71 54
17891.98 53
17893.24 54
17894.51 64
17895.77 67
17897.04 57
17898.30 54
17899.56 57
17900.83 64
17902.09 45
17903.36 60
17904.62 45
17905.89 40
17907.15 53
17908.42 78
17909.68 58
17910.95 51
17912.21 60
17913.48 74
17914.74 54
17916.01 61
17917.27 42
17918.54 45
17919.80 53
17921.07 51
17922.34 54
17923.60 52
17924.87 47
17926.13 63
17927.40 41
17928.66 42
17929.93 40
17931.19 45
17932.46 52
17933.73 38
17934.99 53
17936.26 73
17937.52 54
17938.79 51
17940.06 65
17941.32 45
17942.59 58
17943.85 45
17945.12 64
17946.39 50
17947.65 49
17948.92 54
17950.19 42
17951.45 42
17952.72 55
17953.99 50
17955.25 62
17956.52 57
17957.79 52
17959.05 49
17960.32 40
17961.59 59
17962.85 47
17964.12 54
17965.39 42
17966.65 49
17967.92 56
17969.19 59
17970.45 47
17971.72 56
17972.99 62
17974.26 50
17975.52 53
17976.79 49
17978.06 58
17979.33 62
17980.59 49
17981.86 52
17983.13 66
17984.40 38
17985.66 52
17986.93 38
17988.20 45
17989.47 47
17990.73 63
17992.00 62
17993.27 56
17994.54 54
17995.81 70
17997.07 67
17998.34 59
17999.61 43
18000.88 55
18002.15 68
18003.42 45
18004.68 32
18005.95 67
18007.22 61
18008.49 50
18009.76 55
18011.03 49
18012.30 49
18013.56 56
18014.83 60
18016.10 65
18017.37 46
18018.64 50
18019.91 63
18021.18 57
18022.45 57
18023.71 52
18024.98 51
18026.25 54
18027.52 62
18028.79 61
18030.06 37
18031.33 45
18032.60 64
18033.87 49
18035.14 55
18036.41 43
18037.68 55
18038.95 50
18040.22 55
18041.49 67
18042.76 65
18044.02 62
18045.29 71
18046.56 58
18047.83 47
18049.10 73
18050.37 78
18051.64 66
18052.91 45
18054.18 42
18055.45 69
18056.72 55
18057.99 44
18059.27 56
18060.54 60
18061.81 51
18063.08 64
18064.35 52
18065.62 70
18066.89 52
18068.16 61
18069.43 53
18070.70 47
18071.97 44
18073.24 51
18074.51 63
18075.78 62
18077.05 40
18078.32 60
18079.60 53
18080.87 46
18082.14 54
18083.41 58
18084.68 47
18085.95 46
18087.22 47
18088.49 64
18089.77 59
18091.04 48
18092.31 51
18093.58 47
18094.85 51
18096.12 48
18097.39 65
18098.67 56
18099.94 63
18101.21 52
18102.48 36
18103.75 62
18105.02 57
18106.30 47
18107.57 55
18108.84 53
18110.11 59
18111.38 49
18112.66 45
18113.93 54
18115.20 58
18116.47 56
18117.75 51
18119.02 56
18120.29 59
18121.56 63
18122.84 51
18124.11 58
18125.38 44
18126.65 52
18127.93 56
18129.20 48
18130.47 44
18131.74 57
18133.02 53
18134.29 60
18135.56 59
18136.84 41
18138.11 60
18139.38 72
18140.66 68
18141.93 61
18143.20 58
18144.48 66
18145.75 63
18147.02 51
18148.30 49
18149.57 49
18150.84 53
18152.12 39
18153.39 45
18154.66 54
18155.94 55
18157.21 72
18158.48 48
18159.76 50
18161.03 59
18162.31 52
18163.58 67
18164.85 51
18166.13 58
18167.40 51
18168.68 68
18169.95 77
18171.22 56
18172.50 44
18173.77 51
18175.05 66
18176.32 64
18177.60 58
18178.87 64
18180.15 66
18181.42 76
18182.69 53
18183.97 46
18185.24 46
18186.52 62
18187.79 52
18189.07 44
18190.34 52
18191.62 56
18192.89 51
18194.17 57
18195.44 49
18196.72 58
18197.99 50
18199.27 58
18200.54 46
18201.82 48
18203.09 57
18204.37 32
18205.65 53
18206.92 53
18208.20 46
18209.47 46
18210.75 48
18212.02 58
18213.30 51
18214.57 55
18215.85 45
18217.13 42
18218.40 78
18219.68 57
18220.95 38
18222.23 45
18223.51 55
18224.78 42
18226.06 38
18227.33 46
18228.61 38
18229.89 62
18231.16 62
18232.44 48
18233.72 57
18234.99 51
18236.27 55
18237.55 46
18238.82 58
18240.10 42
18241.38 65
18242.65 57
18243.93 59
18245.21 41
18246.48 38
18247.76 46
18249.04 42
18250.31 53
18251.59 58
18252.87 62
18254.15 79
18255.42 59
18256.70 52
18257.98 43
18259.25 51
18260.53 63
18261.81 56
18263.09 56
18264.36 44
18265.64 57
18266.92 64
18268.20 65
18269.47 48
18270.75 48
18272.03 61
18273.31 65
18274.59 60
18275.86 49
18277.14 54
18278.42 55
18279.70 63
18280.98 66
18282.25 61
18283.53 54
18284.81 61
18286.09 53
18287.37 42
18288.64 53
18289.92 70
18291.20 57
18292.48 47
18293.76 52
18295.04 41
18296.32 61
18297.59 63
18298.87 57
18300.15 50
18301.43 58
18302.71 60
18303.99 55
18305.27 39
18306.55 52
18307.83 49
18309.10 53
18310.38 60
18311.66 49
18312.94 53
18314.22 52
18315.50 44
18316.78 60
18318.06 55
18319.34 53
18320.62 59
18321.90 52
18323.18 64
18324.46 50
18325.74 59
18327.02 65
18328.30 66
18329.58 53
18330.86 53
18332.14 58
18333.41 44
18334.69 45
18335.97 41
18337.25 61
18338.54 65
18339.82 79
18341.10 53
18342.38 50
18343.66 44
18344.94 53
18346.22 61
18347.50 59
18348.78 53
18350.06 80
18351.34 59
18352.62 46
18353.90 51
18355.18 56
18356.46 54
18357.74 48
18359.02 39
18360.30 56
18361.58 54
18362.87 48
18364.15 49
18365.43 45
18366.71 68
18367.99 57
18369.27 55
18370.55 46
18371.83 47
18373.11 53
18374.40 62
18375.68 60
18376.96 75
18378.24 56
18379.52 47
18380.80 55
18382.08 52
18383.37 47
18384.65 47
18385.93 59
18387.21 43
18388.49 48
18389.78 45
18391.06 72
18392.34 38
18393.62 42
18394.90 48
18396.19 44
18397.47 63
18398.75 51
18400.03 45
18401.31 60
18402.60 55
18403.88 49
18405.16 61
18406.44 57
18407.73 62
18409.01 60
18410.29 70
18411.57 62
18412.86 43
18414.14 58
18415.42 63
18416.71 54
18417.99 50
18419.27 53
18420.55 45
18421.84 48
18423.12 41
18424.40 39
18425.69 65
18426.97 57
18428.25 65
18429.54 66
18430.82 39
18432.10 53
18433.39 76
18434.67 65
18435.95 60
18437.24 55
18438.52 63
18439.80 56
18441.09 58
18442.37 42
18443.66 48
18444.94 54
18446.22 59
18447.51 53
18448.79 70
18450.08 45
18451.36 55
18452.64 53
18453.93 46
18455.21 54
18456.50 52
18457.78 57
18459.06 60
18460.35 54
18461.63 42
18462.92 58
18464.20 58
18465.49 53
18466.77 44
18468.06 48
18469.34 52
18470.63 40
18471.91 40
18473.19 37
18474.48 32
18475.76 48
18477.05 49
18478.33 44
18479.62 45
18480.90 42
18482.19 69
18483.47 60
18484.76 62
18486.05 70
18487.33 58
18488.62 66
18489.90 68
18491.19 49
18492.47 47
18493.76 50
18495.04 48
18496.33 53
18497.61 48
18498.90 61
18500.19 51
18501.47 58
18502.76 54
18504.04 49
18505.33 52
18506.62 56
18507.90 61
18509.19 53
18510.47 49
18511.76 54
18513.05 52
18514.33 60
18515.62 61
18516.90 76
18518.19 51
18519.48 59
18520.76 58
18522.05 47
18523.34 62
18524.62 62
18525.91 65
18527.20 46
18528.48 44
18529.77 64
18531.06 57
18532.34 58
18533.63 53
18534.92 54
18536.21 44
18537.49 61
18538.78 70
18540.07 78
18541.35 62
18542.64 50
18543.93 43
18545.22 46
18546.50 43
18547.79 47
18549.08 54
18550.37 49
18551.65 46
18552.94 53
18554.23 61
18555.52 56
18556.80 51
18558.09 58
18559.38 61
18560.67 50
18561.95 59
18563.24 57
18564.53 69
18565.82 53
18567.11 50
18568.39 59
18569.68 54
18570.97 38
18572.26 48
18573.55 46
18574.84 68
18576.12 61
18577.41 66
18578.70 52
18579.99 42
18581.28 44
18582.57 36
18583.86 50
18585.14 35
18586.43 43
18587.72 42
18589.01 44
18590.30 53
18591.59 41
18592.88 48
18594.17 51
18595.46 55
18596.74 53
18598.03 49
18599.32 39
18600.61 52
18601.90 42
18603.19 41
18604.48 52
18605.77 51
18607.06 53
18608.35 53
18609.64 70
18610.93 45
18612.22 59
18613.51 55
18614.80 71
18616.09 56
18617.38 45
18618.67 53
18619.96 46
18621.25 53
18622.54 51
18623.83 72
18625.12 62
18626.41 64
18627.70 59
18628.99 56
18630.28 55
18631.57 36
18632.86 50
18634.15 59
18635.44 54
18636.73 47
18638.02 57
18639.31 58
18640.60 50
18641.89 49
18643.18 47
18644.47 55
18645.76 53
18647.06 52
18648.35 57
18649.64 42
18650.93 61
18652.22 47
18653.51 62
18654.80 53
18656.09 58
18657.38 49
18658.68 46
18659.97 56
18661.26 44
18662.55 49
18663.84 48
18665.13 55
18666.42 51
18667.72 60
18669.01 44
18670.30 39
18671.59 51
18672.88 71
18674.17 38
18675.47 42
18676.76 49
18678.05 60
18679.34 49
18680.63 48
18681.93 42
18683.22 58
18684.51 57
18685.80 64
18687.09 42
18688.39 44
18689.68 34
18690.97 33
18692.26 39
18693.56 44
18694.85 54
18696.14 44
18697.43 38
18698.73 42
18700.02 48
18701.31 53
18702.60 63
18703.90 52
18705.19 40
18706.48 41
18707.78 59
18709.07 61
18710.36 39
18711.66 49
18712.95 59
18714.24 60
18715.54 56
18716.83 45
18718.12 54
18719.42 52
18720.71 42
18722.00 45
18723.30 31
18724.59 41
18725.88 49
18727.18 55
18728.47 46
18729.76 52
18731.06 65
18732.35 65
18733.65 57
18734.94 43
18736.23 52
18737.53 70
18738.82 63
18740.12 45
18741.41 66
18742.70 67
18744.00 66
18745.29 52
18746.59 46
18747.88 40
18749.18 36
18750.47 63
18751.76 36
18753.06 58
18754.35 55
18755.65 56
18756.94 63
18758.24 61
18759.53 55
18760.83 61
18762.12 53
18763.42 53
18764.71 64
18766.01 61
18767.30 46
18768.60 47
18769.89 63
18771.19 61
18772.48 76
18773.78 56
18775.07 52
18776.37 39
18777.66 56
18778.96 46
18780.25 53
18781.55 52
18782.85 37
18784.14 71
18785.44 64
18786.73 57
18788.03 73
18789.32 40
18790.62 63
18791.92 57
18793.21 59
18794.51 53
18795.80 52
18797.10 72
18798.40 61
18799.69 65
18800.99 45
18802.28 63
18803.58 61
18804.88 61
18806.17 57
18807.47 42
18808.77 45
18810.06 52
18811.36 77
18812.66 37
18813.95 40
18815.25 51
18816.55 66
18817.84 52
18819.14 52
18820.44 37
18821.73 56
18823.03 57
18824.33 47
18825.62 47
18826.92 50
18828.22 49
18829.52 53
18830.81 41
18832.11 42
18833.41 50
18834.71 64
18836.00 50
18837.30 39
18838.60 51
18839.90 45
18841.19 59
18842.49 60
18843.79 43
18845.09 44
18846.38 68
18847.68 55
18848.98 44
18850.28 37
18851.58 38
18852.87 64
18854.17 51
18855.47 52
18856.77 44
18858.07 51
18859.36 71
18860.66 76
18861.96 40
18863.26 50
18864.56 69
18865.86 51
18867.15 60
18868.45 46
18869.75 64
18871.05 53
18872.35 61
18873.65 60
18874.95 58
18876.24 55
18877.54 45
18878.84 51
18880.14 51
18881.44 44
18882.74 54
18884.04 59
18885.34 56
18886.64 52
18887.94 51
18889.24 55
18890.53 57
18891.83 55
18893.13 48
18894.43 60
18895.73 55
18897.03 61
18898.33 41
18899.63 54
18900.93 54
18902.23 52
18903.53 53
18904.83 53
18906.13 41
18907.43 31
18908.73 51
18910.03 48
18911.33 61
18912.63 56
18913.93 73
18915.23 60
18916.53 47
18917.83 45
18919.13 52
18920.43 52
18921.73 55
18923.03 55
18924.33 51
18925.63 54
18926.93 50
18928.23 57
18929.53 40
18930.84 47
18932.14 38
18933.44 39
18934.74 47
18936.04 51
18937.34 43
18938.64 61
18939.94 41
18941.24 54
18942.54 46
18943.84 46
18945.15 41
18946.45 52
18947.75 43
18949.05 43
18950.35 42
18951.65 43
18952.95 51
18954.26 46
18955.56 57
18956.86 39
18958.16 56
18959.46 57
18960.76 52
18962.07 64
18963.37 47
18964.67 44
18965.97 45
18967.27 56
18968.57 45
18969.88 60
18971.18 46
18972.48 55
18973.78 53
18975.09 54
18976.39 51
18977.69 42
18978.99 53
18980.29 44
18981.60 47
18982.90 45
18984.20 48
18985.50 51
18986.81 61
18988.11 61
18989.41 54
18990.72 57
18992.02 51
18993.32 35
18994.62 44
18995.93 37
18997.23 57
18998.53 47
18999.84 51
19001.14 41
19002.44 49
19003.75 58
19005.05 45
19006.35 39
19007.66 42
19008.96 63
19010.26 56
19011.57 56
19012.87 53
19014.17 59
19015.48 63
19016.78 56
19018.08 37
19019.39 44
19020.69 46
19021.99 52
19023.30 51
19024.60 60
19025.91 47
19027.21 45
19028.51 44
19029.82 47
19031.12 44
19032.43 45
19033.73 58
19035.04 29
19036.34 43
19037.64 58
19038.95 66
19040.25 44
19041.56 50
19042.86 49
19044.17 42
19045.47 45
19046.78 54
19048.08 43
19049.39 48
19050.69 59
19052.00 65
19053.30 57
19054.61 39
19055.91 50
19057.22 41
19058.52 47
19059.83 41
19061.13 49
19062.44 50
19063.74 47
19065.05 41
19066.35 47
19067.66 46
19068.96 40
19070.27 44
19071.57 48
19072.88 49
19074.18 53
19075.49 55
19076.80 53
19078.10 41
19079.41 36
19080.71 48
19082.02 48
19083.33 58
19084.63 45
19085.94 38
19087.24 44
19088.55 52
19089.86 36
19091.16 28
19092.47 46
19093.77 37
19095.08 54
19096.39 44
19097.69 45
19099.00 45
19100.31 42
19101.61 51
19102.92 44
19104.23 41
19105.53 44
19106.84 53
19108.15 58
19109.45 55
19110.76 48
19112.07 55
19113.37 52
19114.68 52
19115.99 51
19117.30 58
19118.60 41
19119.91 53
19121.22 37
19122.52 35
19123.83 48
19125.14 41
19126.45 50
19127.75 38
19129.06 43
19130.37 45
19131.68 49
19132.98 46
19134.29 59
19135.60 45
19136.91 51
19138.22 46
19139.52 52
19140.83 49
19142.14 53
19143.45 41
19144.76 57
19146.06 35
19147.37 44
19148.68 41
19149.99 41
19151.30 45
19152.60 47
19153.91 56
19155.22 51
19156.53 59
19157.84 41
19159.15 50
19160.46 53
19161.76 46
19163.07 49
19164.38 52
19165.69 50
19167.00 51
19168.31 42
19169.62 54
19170.93 45
19172.23 53
19173.54 51
19174.85 43
19176.16 46
19177.47 45
19178.78 48
19180.09 27
19181.40 57
19182.71 43
19184.02 44
19185.33 47
19186.64 51
19187.95 50
19189.26 51
19190.57 68
19191.87 44
19193.18 37
19194.49 45
19195.80 47
19197.11 45
19198.42 40
19199.73 31
19201.04 42
19202.35 48
19203.66 55
19204.97 38
19206.28 53
19207.59 46
19208.90 52
19210.21 49
19211.53 53
19212.84 49
19214.15 49
19215.46 57
19216.77 64
19218.08 47
19219.39 54
19220.70 60
19222.01 47
19223.32 38
19224.63 34
19225.94 40
19227.25 42
19228.56 57
19229.87 45
19231.19 64
19232.50 37
19233.81 27
19235.12 33
19236.43 47
19237.74 46
19239.05 32
19240.36 49
19241.68 48
19242.99 58
19244.30 36
19245.61 49
19246.92 54
19248.23 48
19249.54 42
19250.86 40
19252.17 53
19253.48 59
19254.79 42
19256.10 39
19257.42 51
19258.73 30
19260.04 59
19261.35 49
19262.66 44
19263.98 41
19265.29 50
19266.60 44
19267.91 45
19269.22 48
19270.54 58
19271.85 53
19273.16 53
19274.47 35
19275.79 51
19277.10 48
19278.41 52
19279.72 49
19281.04 44
19282.35 51
19283.66 50
19284.98 48
19286.29 44
19287.60 43
19288.91 48
19290.23 44
19291.54 53
19292.85 47
19294.17 42
19295.48 36
19296.79 46
19298.11 43
19299.42 40
19300.73 46
19302.05 55
19303.36 27
19304.67 43
19305.99 46
19307.30 55
19308.61 57
19309.93 46
19311.24 51
19312.56 46
19313.87 46
19315.18 58
19316.50 54
19317.81 43
19319.13 49
19320.44 43
19321.75 52
19323.07 45
19324.38 41
19325.70 50
19327.01 56
19328.32 54
19329.64 54
19330.95 44
19332.27 42
19333.58 54
19334.90 43
19336.21 49
19337.53 48
19338.84 50
19340.16 49
19341.47 52
19342.79 66
19344.10 52
19345.42 48
19346.73 39
19348.05 41
19349.36 63
19350.68 55
19351.99 50
19353.31 41
19354.62 50
19355.94 33
19357.25 34
19358.57 47
19359.88 49
19361.20 45
19362.51 39
19363.83 46
19365.14 37
19366.46 51
19367.78 45
19369.09 67
19370.41 68
19371.72 49
19373.04 47
19374.35 48
19375.67 47
19376.99 42
19378.30 45
19379.62 38
19380.93 46
19382.25 50
19383.57 51
19384.88 53
19386.20 51
19387.52 47
19388.83 50
19390.15 44
19391.47 47
19392.78 43
19394.10 45
19395.42 49
19396.73 61
19398.05 37
19399.37 51
19400.68 52
19402.00 56
19403.32 63
19404.63 50
19405.95 51
19407.27 60
19408.58 69
19409.90 57
19411.22 44
19412.54 49
19413.85 54
19415.17 61
19416.49 49
19417.80 47
19419.12 46
19420.44 70
19421.76 58
19423.07 38
19424.39 45
19425.71 57
19427.03 41
19428.35 53
19429.66 46
19430.98 41
19432.30 47
19433.62 47
19434.93 39
19436.25 48
19437.57 54
19438.89 40
19440.21 45
19441.53 42
19442.84 36
19444.16 54
19445.48 58
19446.80 52
19448.12 52
19449.44 44
19450.75 45
19452.07 53
19453.39 38
19454.71 32
19456.03 50
19457.35 56
19458.67 48
19459.98 62
19461.30 51
19462.62 46
19463.94 50
19465.26 45
19466.58 47
19467.90 62
19469.22 52
19470.54 41
19471.86 39
19473.18 52
19474.49 52
19475.81 53
19477.13 46
19478.45 37
19479.77 50
19481.09 54
19482.41 60
19483.73 47
19485.05 57
19486.37 55
19487.69 52
19489.01 46
19490.33 42
19491.65 44
19492.97 49
19494.29 54
19495.61 46
19496.93 58
19498.25 63
19499.57 48
19500.89 48
19502.21 49
19503.53 47
19504.85 50
19506.17 53
19507.49 68
19508.81 43
19510.13 42
19511.45 37
19512.77 44
19514.09 48
19515.42 48
19516.74 44
19518.06 45
19519.38 67
19520.70 51
19522.02 42
19523.34 45
19524.66 45
19525.98 56
19527.30 40
19528.62 45
19529.95 49
19531.27 50
19532.59 36
19533.91 45
19535.23 58
19536.55 32
19537.87 59
19539.20 42
19540.52 49
19541.84 66
19543.16 51
19544.48 46
19545.80 51
19547.13 43
19548.45 43
19549.77 52
19551.09 46
19552.41 64
19553.74 61
19555.06 55
19556.38 42
19557.70 44
19559.02 51
19560.35 51
19561.67 41
19562.99 53
19564.31 37
19565.64 61
19566.96 50
19568.28 39
19569.60 56
19570.93 38
19572.25 51
19573.57 48
19574.89 56
19576.22 53
19577.54 48
19578.86 56
19580.18 48
19581.51 42
19582.83 52
19584.15 51
19585.48 42
19586.80 39
19588.12 52
19589.45 46
19590.77 55
19592.09 53
19593.42 64
19594.74 55
19596.06 52
19597.39 53
19598.71 57
19600.03 50
19601.36 49
19602.68 37
19604.00 49
19605.33 51
19606.65 56
19607.98 45
19609.30 63
19610.62 49
19611.95 52
19613.27 52
19614.60 34
19615.92 57
19617.24 52
19618.57 60
19619.89 45
19621.22 54
19622.54 54
19623.87 50
19625.19 47
19626.51 44
19627.84 47
19629.16 42
19630.49 53
19631.81 53
19633.14 39
19634.46 42
19635.79 42
19637.11 28
19638.44 39
19639.76 41
19641.09 51
19642.41 55
19643.74 35
19645.06 52
19646.39 48
19647.71 51
19649.04 43
19650.36 31
19651.69 39
19653.01 55
19654.34 56
19655.66 55
19656.99 42
19658.32 55
19659.64 41
19660.97 41
19662.29 51
19663.62 37
19664.94 54
19666.27 46
19667.60 40
19668.92 44
19670.25 46
19671.57 46
19672.90 63
19674.23 56
19675.55 46
19676.88 44
19678.20 38
19679.53 46
19680.86 36
19682.18 54
19683.51 37
19684.84 35
19686.16 44
19687.49 27
19688.82 56
19690.14 50
19691.47 55
19692.80 46
19694.12 47
19695.45 60
19696.78 52
19698.10 52
19699.43 43
19700.76 45
19702.08 58
19703.41 58
19704.74 44
19706.07 55
19707.39 35
19708.72 50
19710.05 43
19711.37 59
19712.70 51
19714.03 58
19715.36 48
19716.68 54
19718.01 49
19719.34 41
19720.67 60
19721.99 57
19723.32 41
19724.65 49
19725.98 49
19727.31 33
19728.63 53
19729.96 50
19731.29 43
19732.62 42
19733.95 44
19735.27 46
19736.60 48
19737.93 42
19739.26 46
19740.59 45
19741.92 48
19743.24 51
19744.57 43
19745.90 51
19747.23 47
19748.56 47
19749.89 41
19751.22 41
19752.54 55
19753.87 57
19755.20 52
19756.53 38
19757.86 42
19759.19 42
19760.52 59
19761.85 47
19763.18 34
19764.50 47
19765.83 65
19767.16 50
19768.49 44
19769.82 51
19771.15 50
19772.48 57
19773.81 57
19775.14 41
19776.47 32
19777.80 57
19779.13 61
19780.46 40
19781.79 33
19783.12 52
19784.45 56
19785.78 50
19787.11 56
19788.44 46
19789.77 49
19791.10 70
19792.43 41
19793.76 42
19795.09 48
19796.42 61
19797.75 57
19799.08 50
19800.41 38
19801.74 61
19803.07 51
19804.40 41
19805.73 36
19807.06 41
19808.39 49
19809.72 54
19811.05 59
19812.38 30
19813.71 58
19815.05 66
19816.38 64
19817.71 49
19819.04 30
19820.37 37
19821.70 56
19823.03 52
19824.36 45
19825.69 45
19827.03 62
19828.36 53
19829.69 34
19831.02 54
19832.35 28
19833.68 57
19835.01 57
19836.35 37
19837.68 37
19839.01 50
19840.34 52
19841.67 49
19843.00 38
19844.34 43
19845.67 40
19847.00 59
19848.33 69
19849.66 36
19851.00 45
19852.33 40
19853.66 55
19854.99 50
19856.32 46
19857.66 49
19858.99 32
19860.32 45
19861.65 42
19862.99 45
19864.32 46
19865.65 57
19866.98 51
19868.32 36
19869.65 37
19870.98 33
19872.31 35
19873.65 44
19874.98 44
19876.31 45
19877.65 67
19878.98 63
19880.31 42
19881.65 42
19882.98 37
19884.31 41
19885.64 40
19886.98 46
19888.31 42
19889.64 56
19890.98 49
19892.31 43
19893.64 47
19894.98 64
19896.31 58
19897.65 45
19898.98 39
19900.31 45
19901.65 65
19902.98 58
19904.31 57
19905.65 49
19906.98 47
19908.32 52
19909.65 45
19910.98 40
19912.32 35
19913.65 40
19914.99 50
19916.32 59
19917.66 53
19918.99 53
19920.32 42
19921.66 42
19922.99 43
19924.33 56
19925.66 55
19927.00 49
19928.33 55
19929.67 56
19931.00 65
19932.34 44
19933.67 48
19935.01 57
19936.34 47
19937.68 39
19939.01 35
19940.35 39
19941.68 61
19943.02 43
19944.35 40
19945.69 41
19947.02 70
19948.36 44
19949.69 45
19951.03 58
19952.36 53
19953.70 60
19955.03 46
19956.37 49
19957.71 35
19959.04 42
19960.38 34
19961.71 47
19963.05 51
19964.38 39
19965.72 43
19967.06 50
19968.39 41
19969.73 46
19971.06 47
19972.40 54
19973.74 43
19975.07 50
19976.41 46
19977.75 42
19979.08 46
19980.42 32
19981.75 53
19983.09 45
19984.43 44
19985.76 49
19987.10 40
19988.44 41
19989.77 43
19991.11 48
19992.45 43
19993.78 38
19995.12 40
19996.46 85
19997.80 42
19999.13 51
20000.47 43
20001.81 58
20003.14 62
20004.48 48
20005.82 59
20007.16 36
20008.49 45
20009.83 45
20011.17 55
20012.51 49
20013.84 43
20015.18 55
20016.52 51
20017.86 59
20019.19 45
20020.53 36
20021.87 46
20023.21 41
20024.55 42
20025.88 47
20027.22 42
20028.56 25
20029.90 42
20031.24 44
20032.57 54
20033.91 49
20035.25 50
20036.59 51
20037.93 37
20039.26 44
20040.60 50
20041.94 47
20043.28 45
20044.62 52
20045.96 51
20047.30 50
20048.63 35
20049.97 52
20051.31 46
20052.65 46
20053.99 48
20055.33 50
20056.67 65
20058.01 49
20059.35 48
20060.69 46
20062.02 52
20063.36 43
20064.70 56
20066.04 47
20067.38 44
20068.72 30
20070.06 55
20071.40 70
20072.74 70
20074.08 35
20075.42 53
20076.76 56
20078.10 46
20079.44 35
20080.78 38
20082.12 53
20083.46 51
20084.80 53
20086.14 42
20087.48 55
20088.82 50
20090.16 38
20091.50 34
20092.84 49
20094.18 51
20095.52 64
20096.86 47
20098.20 47
20099.54 60
20100.88 44
20102.22 51
20103.56 50
20104.90 48
20106.24 41
20107.58 44
20108.92 55
20110.26 43
20111.60 39
20112.95 49
20114.29 53
20115.63 39
20116.97 54
20118.31 43
20119.65 48
20120.99 44
20122.33 57
20123.67 33
20125.02 53
20126.36 55
20127.70 71
20129.04 60
20130.38 43
20131.72 48
20133.06 47
20134.41 66
20135.75 35
