# Supplementary material for: MALDI-TOF MS typing enables the classification of brewing yeasts of the genus Saccharomyces to major beer styles
Source: PLoS One. 2017 Aug 9;12(8):e0181694. doi: 10.1371/journal.pone.0181694 (PMC5549903; doi:10.1371/journal.pone.0181694)
Supplement: S5 File — The directory includes 90 raw files and was zipped to “.zip”; the folder has three strains with 30 spectra per strain; S1 Text explains the raw files with an example and Table 1 represents the yeast strains used within the experiment. (ZIP) [file pone.0181694.s008.zip › 13-15/30262-213-OG-Ale-Ale-YPG-18h-E-E_2015-08-04_3_0_C6_1.dat]

2000.64 734
2001.06 787
2001.49 762
2001.91 792
2002.33 910
2002.75 819
2003.17 777
2003.60 795
2004.02 782
2004.44 882
2004.86 927
2005.28 855
2005.70 989
2006.13 738
2006.55 798
2006.97 817
2007.39 835
2007.82 910
2008.24 858
2008.66 846
2009.08 821
2009.51 820
2009.93 896
2010.35 935
2010.77 895
2011.20 848
2011.62 842
2012.04 1059
2012.46 955
2012.89 781
2013.31 684
2013.73 711
2014.15 782
2014.58 716
2015.00 726
2015.42 620
2015.85 640
2016.27 758
2016.69 722
2017.12 678
2017.54 790
2017.96 876
2018.39 875
2018.81 733
2019.23 670
2019.66 708
2020.08 807
2020.50 897
2020.93 788
2021.35 769
2021.78 768
2022.20 788
2022.62 688
2023.05 761
2023.47 803
2023.89 772
2024.32 803
2024.74 770
2025.17 815
2025.59 658
2026.01 685
2026.44 665
2026.86 710
2027.29 791
2027.71 821
2028.14 801
2028.56 710
2028.99 626
2029.41 614
2029.83 495
2030.26 569
2030.68 639
2031.11 661
2031.53 652
2031.96 758
2032.38 682
2032.81 722
2033.23 741
2033.66 793
2034.08 807
2034.51 788
2034.93 734
2035.36 733
2035.78 751
2036.21 696
2036.63 655
2037.06 718
2037.48 729
2037.91 675
2038.33 744
2038.76 766
2039.19 665
2039.61 746
2040.04 762
2040.46 759
2040.89 782
2041.31 832
2041.74 845
2042.17 762
2042.59 756
2043.02 871
2043.44 708
2043.87 635
2044.30 772
2044.72 687
2045.15 687
2045.57 696
2046.00 692
2046.43 755
2046.85 732
2047.28 732
2047.71 641
2048.13 643
2048.56 676
2048.99 815
2049.41 788
2049.84 775
2050.27 693
2050.69 714
2051.12 724
2051.55 735
2051.97 765
2052.40 728
2052.83 720
2053.25 681
2053.68 678
2054.11 654
2054.54 779
2054.96 868
2055.39 765
2055.82 662
2056.24 819
2056.67 686
2057.10 720
2057.53 843
2057.95 788
2058.38 800
2058.81 720
2059.24 717
2059.66 646
2060.09 578
2060.52 657
2060.95 701
2061.38 805
2061.80 805
2062.23 745
2062.66 770
2063.09 836
2063.52 803
2063.94 814
2064.37 831
2064.80 798
2065.23 828
2065.66 823
2066.09 886
2066.51 837
2066.94 938
2067.37 793
2067.80 764
2068.23 784
2068.66 765
2069.08 691
2069.51 624
2069.94 737
2070.37 795
2070.80 747
2071.23 712
2071.66 754
2072.09 793
2072.52 777
2072.94 763
2073.37 810
2073.80 876
2074.23 777
2074.66 676
2075.09 757
2075.52 742
2075.95 665
2076.38 752
2076.81 680
2077.24 696
2077.67 756
2078.10 826
2078.53 941
2078.96 761
2079.39 791
2079.82 915
2080.25 1065
2080.68 1040
2081.11 1023
2081.54 1068
2081.97 1056
2082.40 1100
2082.83 1099
2083.26 1114
2083.69 1113
2084.12 912
2084.55 997
2084.98 1027
2085.41 891
2085.84 891
2086.27 818
2086.70 939
2087.13 899
2087.56 781
2087.99 897
2088.42 773
2088.85 811
2089.28 683
2089.71 665
2090.14 705
2090.57 768
2091.01 849
2091.44 831
2091.87 835
2092.30 795
2092.73 766
2093.16 738
2093.59 804
2094.02 711
2094.45 800
2094.89 855
2095.32 966
2095.75 988
2096.18 890
2096.61 962
2097.04 993
2097.47 823
2097.91 834
2098.34 750
2098.77 771
2099.20 793
2099.63 918
2100.07 815
2100.50 762
2100.93 716
2101.36 660
2101.79 706
2102.23 689
2102.66 649
2103.09 696
2103.52 727
2103.95 662
2104.39 599
2104.82 669
2105.25 690
2105.68 582
2106.12 736
2106.55 819
2106.98 782
2107.41 787
2107.85 893
2108.28 751
2108.71 678
2109.14 630
2109.58 834
2110.01 988
2110.44 746
2110.88 854
2111.31 879
2111.74 875
2112.18 806
2112.61 774
2113.04 782
2113.48 783
2113.91 757
2114.34 744
2114.78 686
2115.21 702
2115.64 778
2116.08 788
2116.51 789
2116.94 864
2117.38 742
2117.81 763
2118.24 809
2118.68 652
2119.11 686
2119.55 579
2119.98 723
2120.41 645
2120.85 681
2121.28 702
2121.72 747
2122.15 830
2122.58 690
2123.02 684
2123.45 704
2123.89 771
2124.32 770
2124.75 655
2125.19 701
2125.62 808
2126.06 704
2126.49 779
2126.93 825
2127.36 776
2127.80 672
2128.23 777
2128.67 792
2129.10 745
2129.54 705
2129.97 750
2130.41 717
2130.84 701
2131.28 708
2131.71 758
2132.15 830
2132.58 885
2133.02 752
2133.45 701
2133.89 724
2134.32 865
2134.76 881
2135.19 745
2135.63 831
2136.06 872
2136.50 941
2136.94 857
2137.37 783
2137.81 829
2138.24 690
2138.68 863
2139.12 963
2139.55 757
2139.99 834
2140.42 814
2140.86 973
2141.30 854
2141.73 756
2142.17 830
2142.60 879
2143.04 800
2143.48 733
2143.91 641
2144.35 674
2144.79 686
2145.22 626
2145.66 674
2146.09 773
2146.53 762
2146.97 707
2147.40 729
2147.84 724
2148.28 684
2148.72 668
2149.15 654
2149.59 699
2150.03 706
2150.46 835
2150.90 856
2151.34 788
2151.77 897
2152.21 891
2152.65 835
2153.09 949
2153.52 953
2153.96 851
2154.40 1045
2154.84 920
2155.27 766
2155.71 747
2156.15 776
2156.59 773
2157.02 838
2157.46 844
2157.90 775
2158.34 720
2158.78 851
2159.21 755
2159.65 678
2160.09 748
2160.53 699
2160.97 739
2161.40 763
2161.84 754
2162.28 832
2162.72 758
2163.16 740
2163.59 674
2164.03 713
2164.47 746
2164.91 789
2165.35 745
2165.79 820
2166.23 814
2166.66 719
2167.10 802
2167.54 779
2167.98 800
2168.42 815
2168.86 664
2169.30 698
2169.74 856
2170.18 846
2170.61 739
2171.05 709
2171.49 788
2171.93 847
2172.37 840
2172.81 922
2173.25 900
2173.69 995
2174.13 883
2174.57 874
2175.01 853
2175.45 872
2175.89 765
2176.33 859
2176.77 937
2177.21 1017
2177.65 962
2178.09 912
2178.53 875
2178.97 1025
2179.41 1010
2179.85 1019
2180.29 990
2180.73 985
2181.17 1124
2181.61 1008
2182.05 915
2182.49 1011
2182.93 911
2183.37 783
2183.81 856
2184.25 674
2184.69 755
2185.13 784
2185.57 762
2186.01 804
2186.45 789
2186.89 837
2187.33 763
2187.77 790
2188.21 763
2188.65 784
2189.10 826
2189.54 877
2189.98 986
2190.42 1062
2190.86 999
2191.30 938
2191.74 894
2192.18 877
2192.62 883
2193.07 920
2193.51 860
2193.95 927
2194.39 908
2194.83 784
2195.27 764
2195.71 825
2196.16 942
2196.60 950
2197.04 891
2197.48 835
2197.92 909
2198.37 908
2198.81 952
2199.25 912
2199.69 940
2200.13 905
2200.58 1009
2201.02 828
2201.46 737
2201.90 840
2202.34 912
2202.79 956
2203.23 921
2203.67 869
2204.11 898
2204.56 941
2205.00 788
2205.44 875
2205.88 910
2206.33 774
2206.77 729
2207.21 773
2207.65 819
2208.10 852
2208.54 964
2208.98 1068
2209.43 950
2209.87 1028
2210.31 1016
2210.76 966
2211.20 924
2211.64 862
2212.09 1027
2212.53 1009
2212.97 952
2213.42 939
2213.86 905
2214.30 893
2214.75 998
2215.19 915
2215.63 950
2216.08 942
2216.52 908
2216.96 945
2217.41 832
2217.85 788
2218.30 953
2218.74 938
2219.18 810
2219.63 805
2220.07 828
2220.52 790
2220.96 847
2221.40 771
2221.85 956
2222.29 946
2222.74 900
2223.18 964
2223.63 980
2224.07 1074
2224.51 1082
2224.96 1348
2225.40 1348
2225.85 1431
2226.29 1370
2226.74 1446
2227.18 1383
2227.63 1438
2228.07 1310
2228.52 1159
2228.96 1136
2229.41 1043
2229.85 1125
2230.30 1169
2230.74 996
2231.19 962
2231.63 1000
2232.08 1003
2232.52 987
2232.97 1006
2233.41 979
2233.86 1056
2234.30 910
2234.75 940
2235.20 1012
2235.64 961
2236.09 1025
2236.53 1044
2236.98 833
2237.42 866
2237.87 964
2238.32 948
2238.76 988
2239.21 970
2239.65 953
2240.10 965
2240.55 890
2240.99 971
2241.44 916
2241.88 798
2242.33 893
2242.78 806
2243.22 849
2243.67 928
2244.12 891
2244.56 846
2245.01 795
2245.46 897
2245.90 872
2246.35 826
2246.80 758
2247.24 795
2247.69 794
2248.14 738
2248.58 704
2249.03 736
2249.48 765
2249.92 848
2250.37 823
2250.82 892
2251.27 863
2251.71 832
2252.16 916
2252.61 752
2253.05 800
2253.50 874
2253.95 857
2254.40 699
2254.84 737
2255.29 791
2255.74 789
2256.19 787
2256.64 889
2257.08 869
2257.53 830
2257.98 741
2258.43 800
2258.87 861
2259.32 838
2259.77 815
2260.22 924
2260.67 877
2261.11 808
2261.56 890
2262.01 952
2262.46 937
2262.91 911
2263.36 964
2263.80 883
2264.25 972
2264.70 1178
2265.15 1248
2265.60 1237
2266.05 1122
2266.50 1033
2266.94 1004
2267.39 1179
2267.84 1208
2268.29 1125
2268.74 1145
2269.19 1218
2269.64 1243
2270.09 1239
2270.54 1210
2270.99 1221
2271.43 1257
2271.88 1082
2272.33 1279
2272.78 1157
2273.23 1203
2273.68 1179
2274.13 1151
2274.58 1197
2275.03 1166
2275.48 1154
2275.93 1048
2276.38 954
2276.83 1065
2277.28 1000
2277.73 936
2278.18 1000
2278.63 914
2279.08 955
2279.53 953
2279.98 952
2280.43 918
2280.88 1022
2281.33 998
2281.78 1040
2282.23 953
2282.68 1100
2283.13 982
2283.58 951
2284.03 1125
2284.48 1113
2284.93 969
2285.38 1067
2285.83 1050
2286.28 984
2286.73 1106
2287.18 916
2287.63 906
2288.08 1019
2288.54 980
2288.99 977
2289.44 1241
2289.89 1262
2290.34 1250
2290.79 1475
2291.24 1545
2291.69 1753
2292.14 1872
2292.60 2010
2293.05 1844
2293.50 1787
2293.95 1824
2294.40 1725
2294.85 1661
2295.30 1652
2295.76 1483
2296.21 1464
2296.66 1377
2297.11 1376
2297.56 1488
2298.01 1361
2298.47 1259
2298.92 1174
2299.37 1170
2299.82 1173
2300.27 1132
2300.73 966
2301.18 1017
2301.63 1049
2302.08 903
2302.53 939
2302.99 1001
2303.44 979
2303.89 972
2304.34 883
2304.80 917
2305.25 1041
2305.70 937
2306.15 893
2306.61 979
2307.06 1061
2307.51 866
2307.96 892
2308.42 963
2308.87 1094
2309.32 1033
2309.78 1110
2310.23 1028
2310.68 1082
2311.14 1132
2311.59 1191
2312.04 1236
2312.49 1143
2312.95 1190
2313.40 1153
2313.85 1135
2314.31 1099
2314.76 1206
2315.22 1073
2315.67 1154
2316.12 1084
2316.58 966
2317.03 1045
2317.48 898
2317.94 898
2318.39 1082
2318.84 883
2319.30 945
2319.75 866
2320.21 765
2320.66 894
2321.11 1001
2321.57 999
2322.02 1038
2322.48 1046
2322.93 936
2323.39 939
2323.84 938
2324.29 1023
2324.75 990
2325.20 1060
2325.66 1206
2326.11 1073
2326.57 1242
2327.02 1262
2327.48 1046
2327.93 1147
2328.39 1079
2328.84 1103
2329.30 1143
2329.75 1073
2330.21 1044
2330.66 1125
2331.12 1140
2331.57 1103
2332.03 1019
2332.48 1120
2332.94 1244
2333.39 1142
2333.85 1048
2334.30 1087
2334.76 1009
2335.21 903
2335.67 993
2336.12 958
2336.58 958
2337.03 878
2337.49 891
2337.95 951
2338.40 1098
2338.86 1008
2339.31 1100
2339.77 1221
2340.23 1182
2340.68 1358
2341.14 1335
2341.59 1474
2342.05 1594
2342.51 1582
2342.96 1650
2343.42 1579
2343.87 1621
2344.33 1687
2344.79 1477
2345.24 1643
2345.70 1773
2346.16 1557
2346.61 1371
2347.07 1490
2347.53 1612
2347.98 1466
2348.44 1506
2348.90 1447
2349.35 1257
2349.81 1238
2350.27 1184
2350.72 1287
2351.18 1196
2351.64 1179
2352.10 1112
2352.55 1293
2353.01 1207
2353.47 1020
2353.92 1128
2354.38 1140
2354.84 1050
2355.30 953
2355.75 960
2356.21 1074
2356.67 1082
2357.13 927
2357.58 959
2358.04 898
2358.50 1063
2358.96 1085
2359.41 1004
2359.87 1048
2360.33 863
2360.79 897
2361.25 863
2361.70 904
2362.16 1059
2362.62 1060
2363.08 995
2363.54 1185
2363.99 1125
2364.45 1024
2364.91 1027
2365.37 1149
2365.83 1105
2366.29 1173
2366.75 1203
2367.20 1171
2367.66 1042
2368.12 1219
2368.58 1055
2369.04 989
2369.50 1082
2369.96 1104
2370.42 1175
2370.87 1180
2371.33 1114
2371.79 1134
2372.25 1195
2372.71 1076
2373.17 1006
2373.63 1006
2374.09 956
2374.55 948
2375.01 920
2375.47 1015
2375.92 982
2376.38 1011
2376.84 1014
2377.30 982
2377.76 973
2378.22 946
2378.68 997
2379.14 1021
2379.60 1020
2380.06 1037
2380.52 956
2380.98 977
2381.44 1060
2381.90 1153
2382.36 1294
2382.82 1107
2383.28 1000
2383.74 1069
2384.20 1197
2384.66 1084
2385.12 1012
2385.58 1182
2386.04 1059
2386.50 1000
2386.96 928
2387.42 903
2387.88 1063
2388.35 923
2388.81 931
2389.27 1003
2389.73 1002
2390.19 903
2390.65 901
2391.11 858
2391.57 1021
2392.03 1016
2392.49 947
2392.95 1028
2393.42 963
2393.88 1061
2394.34 1080
2394.80 994
2395.26 1028
2395.72 1032
2396.18 848
2396.64 907
2397.11 892
2397.57 851
2398.03 828
2398.49 973
2398.95 1073
2399.41 1019
2399.88 964
2400.34 850
2400.80 987
2401.26 945
2401.72 985
2402.18 966
2402.65 973
2403.11 1009
2403.57 1045
2404.03 900
2404.49 851
2404.96 787
2405.42 960
2405.88 937
2406.34 899
2406.81 883
2407.27 997
2407.73 1051
2408.19 989
2408.66 923
2409.12 993
2409.58 999
2410.04 1065
2410.51 1141
2410.97 1014
2411.43 967
2411.90 923
2412.36 915
2412.82 765
2413.28 756
2413.75 893
2414.21 830
2414.67 868
2415.14 905
2415.60 866
2416.06 846
2416.53 978
2416.99 960
2417.45 1075
2417.92 1106
2418.38 1044
2418.84 1092
2419.31 1177
2419.77 1416
2420.23 1344
2420.70 1119
2421.16 1097
2421.63 1157
2422.09 1129
2422.55 1263
2423.02 1263
2423.48 1336
2423.95 1135
2424.41 1101
2424.87 1077
2425.34 1018
2425.80 1044
2426.27 1122
2426.73 1107
2427.20 1221
2427.66 1163
2428.12 1068
2428.59 1057
2429.05 1037
2429.52 1098
2429.98 1038
2430.45 1055
2430.91 1161
2431.38 1118
2431.84 1055
2432.31 972
2432.77 979
2433.24 901
2433.70 898
2434.17 950
2434.63 1007
2435.10 1018
2435.56 1102
2436.03 1030
2436.49 997
2436.96 1086
2437.42 1123
2437.89 1194
2438.35 1126
2438.82 1178
2439.28 1273
2439.75 1255
2440.21 1349
2440.68 1424
2441.15 1478
2441.61 1675
2442.08 1579
2442.54 1686
2443.01 1721
2443.48 1795
2443.94 1753
2444.41 1610
2444.87 1504
2445.34 1351
2445.81 1222
2446.27 1161
2446.74 1159
2447.20 1151
2447.67 992
2448.14 967
2448.60 859
2449.07 924
2449.54 875
2450.00 827
2450.47 927
2450.94 923
2451.40 852
2451.87 791
2452.34 832
2452.80 823
2453.27 914
2453.74 851
2454.20 813
2454.67 735
2455.14 937
2455.60 907
2456.07 889
2456.54 866
2457.01 956
2457.47 885
2457.94 1050
2458.41 960
2458.87 881
2459.34 975
2459.81 958
2460.28 981
2460.74 978
2461.21 1010
2461.68 918
2462.15 905
2462.62 947
2463.08 1092
2463.55 918
2464.02 983
2464.49 845
2464.95 889
2465.42 910
2465.89 966
2466.36 987
2466.83 958
2467.29 1064
2467.76 976
2468.23 1046
2468.70 986
2469.17 977
2469.64 877
2470.10 1021
2470.57 912
2471.04 975
2471.51 950
2471.98 1007
2472.45 1112
2472.92 864
2473.39 814
2473.85 931
2474.32 896
2474.79 858
2475.26 890
2475.73 992
2476.20 935
2476.67 1070
2477.14 1141
2477.61 929
2478.08 894
2478.54 958
2479.01 969
2479.48 978
2479.95 1051
2480.42 1167
2480.89 1159
2481.36 1158
2481.83 1158
2482.30 1270
2482.77 1195
2483.24 1184
2483.71 1164
2484.18 1193
2484.65 1288
2485.12 1255
2485.59 1074
2486.06 1103
2486.53 1088
2487.00 899
2487.47 969
2487.94 1073
2488.41 928
2488.88 967
2489.35 908
2489.82 881
2490.29 1073
2490.76 1105
2491.23 940
2491.70 887
2492.17 1014
2492.64 901
2493.11 924
2493.58 963
2494.05 984
2494.52 1027
2495.00 976
2495.47 1000
2495.94 1114
2496.41 975
2496.88 941
2497.35 999
2497.82 1095
2498.29 1127
2498.76 1048
2499.23 967
2499.71 1015
2500.18 1002
2500.65 977
2501.12 1035
2501.59 1009
2502.06 985
2502.53 921
2503.01 773
2503.48 768
2503.95 776
2504.42 873
2504.89 800
2505.36 803
2505.84 850
2506.31 1003
2506.78 918
2507.25 925
2507.72 869
2508.20 835
2508.67 931
2509.14 919
2509.61 1002
2510.08 1031
2510.56 1112
2511.03 1052
2511.50 1189
2511.97 1246
2512.45 1197
2512.92 1361
2513.39 1358
2513.86 1265
2514.34 1293
2514.81 1185
2515.28 1193
2515.75 1184
2516.23 1077
2516.70 1159
2517.17 1170
2517.65 1126
2518.12 1068
2518.59 1075
2519.07 904
2519.54 992
2520.01 1050
2520.48 1100
2520.96 1016
2521.43 1132
2521.90 1035
2522.38 1024
2522.85 1079
2523.32 1019
2523.80 974
2524.27 1012
2524.75 918
2525.22 1083
2525.69 1085
2526.17 972
2526.64 967
2527.11 995
2527.59 954
2528.06 951
2528.54 969
2529.01 1132
2529.48 1068
2529.96 994
2530.43 991
2530.91 978
2531.38 1036
2531.85 1000
2532.33 1050
2532.80 1016
2533.28 937
2533.75 1045
2534.23 1154
2534.70 1144
2535.18 1142
2535.65 1083
2536.12 1004
2536.60 1008
2537.07 1107
2537.55 1080
2538.02 1092
2538.50 1068
2538.97 993
2539.45 996
2539.92 972
2540.40 1127
2540.87 1097
2541.35 1015
2541.82 950
2542.30 1096
2542.77 1080
2543.25 1032
2543.73 1176
2544.20 1057
2544.68 1069
2545.15 1152
2545.63 1116
2546.10 1218
2546.58 1237
2547.05 1283
2547.53 1227
2548.01 1219
2548.48 1276
2548.96 1278
2549.43 1430
2549.91 1391
2550.39 1430
2550.86 1544
2551.34 1568
2551.81 1477
2552.29 1541
2552.77 1473
2553.24 1425
2553.72 1493
2554.20 1532
2554.67 1423
2555.15 1449
2555.62 1534
2556.10 1784
2556.58 1800
2557.05 1650
2557.53 1912
2558.01 1822
2558.48 1790
2558.96 1904
2559.44 1706
2559.91 1787
2560.39 1661
2560.87 1511
2561.35 1418
2561.82 1365
2562.30 1336
2562.78 1276
2563.25 1143
2563.73 1213
2564.21 1088
2564.69 998
2565.16 959
2565.64 1048
2566.12 987
2566.60 991
2567.07 989
2567.55 1050
2568.03 1052
2568.51 977
2568.98 1035
2569.46 978
2569.94 1072
2570.42 1008
2570.90 873
2571.37 986
2571.85 892
2572.33 1042
2572.81 1025
2573.29 818
2573.76 1007
2574.24 893
2574.72 915
2575.20 983
2575.68 961
2576.16 945
2576.63 869
2577.11 971
2577.59 968
2578.07 996
2578.55 841
2579.03 821
2579.51 854
2579.98 922
2580.46 864
2580.94 956
2581.42 1080
2581.90 1067
2582.38 1115
2582.86 1000
2583.34 981
2583.82 872
2584.30 934
2584.77 927
2585.25 900
2585.73 947
2586.21 963
2586.69 924
2587.17 881
2587.65 853
2588.13 1026
2588.61 1058
2589.09 981
2589.57 1091
2590.05 1076
2590.53 1166
2591.01 1151
2591.49 1020
2591.97 976
2592.45 1057
2592.93 1079
2593.41 1124
2593.89 1123
2594.37 1304
2594.85 1245
2595.33 1310
2595.81 1309
2596.29 1304
2596.77 1173
2597.25 1261
2597.73 1243
2598.21 1264
2598.69 1293
2599.17 1319
2599.65 1270
2600.13 1182
2600.61 1105
2601.09 1102
2601.57 1081
2602.06 1042
2602.54 1103
2603.02 1015
2603.50 918
2603.98 904
2604.46 985
2604.94 865
2605.42 874
2605.90 885
2606.38 967
2606.87 945
2607.35 837
2607.83 941
2608.31 1026
2608.79 1025
2609.27 1149
2609.75 1126
2610.24 1184
2610.72 1135
2611.20 1215
2611.68 1340
2612.16 1475
2612.64 1515
2613.13 1593
2613.61 1351
2614.09 1367
2614.57 1257
2615.05 1318
2615.54 1345
2616.02 1265
2616.50 1167
2616.98 1107
2617.46 1068
2617.95 1036
2618.43 1018
2618.91 986
2619.39 868
2619.88 874
2620.36 1001
2620.84 1030
2621.32 986
2621.81 996
2622.29 955
2622.77 921
2623.26 929
2623.74 940
2624.22 951
2624.70 994
2625.19 948
2625.67 1007
2626.15 915
2626.64 876
2627.12 1038
2627.60 902
2628.09 916
2628.57 1055
2629.05 1028
2629.54 927
2630.02 999
2630.50 1050
2630.99 1031
2631.47 921
2631.95 892
2632.44 983
2632.92 1086
2633.40 1068
2633.89 950
2634.37 1044
2634.85 934
2635.34 1008
2635.82 1109
2636.31 1009
2636.79 984
2637.27 948
2637.76 935
2638.24 1117
2638.73 1167
2639.21 1015
2639.70 1031
2640.18 1034
2640.66 1044
2641.15 1105
2641.63 1075
2642.12 960
2642.60 1039
2643.09 929
2643.57 1040
2644.06 1041
2644.54 901
2645.03 1030
2645.51 1030
2646.00 1117
2646.48 1067
2646.97 995
2647.45 917
2647.94 966
2648.42 811
2648.91 873
2649.39 908
2649.88 920
2650.36 884
2650.85 910
2651.33 982
2651.82 1139
2652.30 1036
2652.79 972
2653.27 963
2653.76 903
2654.24 920
2654.73 1035
2655.22 1003
2655.70 905
2656.19 980
2656.67 992
2657.16 1025
2657.65 905
2658.13 998
2658.62 970
2659.10 1029
2659.59 943
2660.08 883
2660.56 937
2661.05 900
2661.53 962
2662.02 977
2662.51 967
2662.99 895
2663.48 896
2663.97 844
2664.45 855
2664.94 945
2665.43 979
2665.91 1111
2666.40 988
2666.89 952
2667.37 1023
2667.86 918
2668.35 948
2668.83 978
2669.32 937
2669.81 918
2670.29 791
2670.78 896
2671.27 1069
2671.76 1027
2672.24 1043
2672.73 960
2673.22 1007
2673.71 1215
2674.19 1111
2674.68 1126
2675.17 1250
2675.66 1220
2676.14 1205
2676.63 1259
2677.12 1433
2677.61 1529
2678.09 1445
2678.58 1400
2679.07 1313
2679.56 1292
2680.05 1414
2680.53 1438
2681.02 1426
2681.51 1532
2682.00 1452
2682.49 1483
2682.97 1640
2683.46 1756
2683.95 1829
2684.44 1747
2684.93 1862
2685.42 1793
2685.91 1698
2686.39 1779
2686.88 1937
2687.37 1706
2687.86 1639
2688.35 1663
2688.84 1567
2689.33 1517
2689.81 1496
2690.30 1505
2690.79 1376
2691.28 1182
2691.77 1214
2692.26 1200
2692.75 1069
2693.24 887
2693.73 918
2694.22 952
2694.71 1048
2695.20 1147
2695.68 1018
2696.17 965
2696.66 1017
2697.15 1135
2697.64 1085
2698.13 1021
2698.62 977
2699.11 1111
2699.60 920
2700.09 1048
2700.58 1173
2701.07 1075
2701.56 1160
2702.05 1103
2702.54 1060
2703.03 1025
2703.52 1078
2704.01 1199
2704.50 1152
2704.99 1347
2705.48 1305
2705.97 1232
2706.46 1279
2706.95 1306
2707.44 1262
2707.93 1198
2708.42 1038
2708.92 1162
2709.41 1061
2709.90 1084
2710.39 1238
2710.88 1151
2711.37 1117
2711.86 1074
2712.35 1066
2712.84 1219
2713.33 1173
2713.82 1152
2714.31 1150
2714.81 1093
2715.30 1158
2715.79 1224
2716.28 1211
2716.77 1067
2717.26 1131
2717.75 1049
2718.24 963
2718.74 918
2719.23 926
2719.72 1174
2720.21 1083
2720.70 989
2721.19 891
2721.69 995
2722.18 1169
2722.67 1140
2723.16 1072
2723.65 1207
2724.15 1183
2724.64 1263
2725.13 1362
2725.62 1215
2726.11 1338
2726.61 1177
2727.10 1168
2727.59 1113
2728.08 917
2728.58 1087
2729.07 1116
2729.56 1171
2730.05 1213
2730.55 1007
2731.04 1007
2731.53 1071
2732.02 1102
2732.52 1080
2733.01 1087
2733.50 1124
2733.99 1086
2734.49 1189
2734.98 1160
2735.47 1035
2735.97 1074
2736.46 1023
2736.95 975
2737.45 1051
2737.94 1041
2738.43 1042
2738.93 1113
2739.42 1140
2739.91 1122
2740.41 1207
2740.90 1219
2741.39 1174
2741.89 1113
2742.38 954
2742.87 931
2743.37 997
2743.86 875
2744.36 875
2744.85 955
2745.34 951
2745.84 893
2746.33 993
2746.82 942
2747.32 929
2747.81 998
2748.31 963
2748.80 948
2749.30 965
2749.79 1011
2750.28 973
2750.78 1089
2751.27 1050
2751.77 1011
2752.26 1097
2752.76 1035
2753.25 1068
2753.75 950
2754.24 985
2754.74 1048
2755.23 1016
2755.72 1093
2756.22 1091
2756.71 975
2757.21 1061
2757.70 1153
2758.20 1195
2758.69 1002
2759.19 1088
2759.69 1111
2760.18 1043
2760.68 944
2761.17 997
2761.67 996
2762.16 977
2762.66 1074
2763.15 1083
2763.65 983
2764.14 972
2764.64 1040
2765.14 893
2765.63 912
2766.13 977
2766.62 1052
2767.12 1013
2767.61 1053
2768.11 870
2768.61 936
2769.10 849
2769.60 965
2770.09 957
2770.59 997
2771.09 938
2771.58 926
2772.08 999
2772.58 1044
2773.07 1120
2773.57 1090
2774.06 1244
2774.56 1199
2775.06 1134
2775.55 1227
2776.05 1208
2776.55 1217
2777.04 1300
2777.54 1378
2778.04 1401
2778.54 1374
2779.03 1428
2779.53 1384
2780.03 1409
2780.52 1207
2781.02 1087
2781.52 1298
2782.01 1298
2782.51 1180
2783.01 1137
2783.51 1204
2784.00 1214
2784.50 1226
2785.00 1131
2785.50 1121
2785.99 1109
2786.49 1095
2786.99 1228
2787.49 1131
2787.98 945
2788.48 969
2788.98 1152
2789.48 1094
2789.98 916
2790.47 996
2790.97 1106
2791.47 1144
2791.97 980
2792.47 971
2792.96 1053
2793.46 1013
2793.96 986
2794.46 970
2794.96 1136
2795.46 1329
2795.95 1345
2796.45 1398
2796.95 1483
2797.45 1696
2797.95 1818
2798.45 1910
2798.95 1996
2799.44 2093
2799.94 2071
2800.44 1999
2800.94 1862
2801.44 2013
2801.94 1799
2802.44 1635
2802.94 1679
2803.44 1552
2803.93 1528
2804.43 1434
2804.93 1441
2805.43 1344
2805.93 1505
2806.43 1593
2806.93 1453
2807.43 1643
2807.93 1765
2808.43 1972
2808.93 2122
2809.43 2157
2809.93 2187
2810.43 2345
2810.93 2516
2811.43 2542
2811.93 2425
2812.43 2299
2812.93 2294
2813.43 2017
2813.93 1891
2814.43 1893
2814.93 1716
2815.43 1790
2815.93 1571
2816.43 1325
2816.93 1307
2817.43 1300
2817.93 1337
2818.43 1337
2818.93 1194
2819.43 1281
2819.93 1242
2820.43 1236
2820.93 1165
2821.43 1196
2821.93 1196
2822.43 1212
2822.94 1144
2823.44 1174
2823.94 1270
2824.44 1258
2824.94 1094
2825.44 1105
2825.94 1129
2826.44 1101
2826.94 1078
2827.44 1112
2827.95 1189
2828.45 1132
2828.95 1147
2829.45 1125
2829.95 1056
2830.45 1070
2830.95 1181
2831.46 1094
2831.96 982
2832.46 1143
2832.96 1243
2833.46 1150
2833.97 1092
2834.47 1061
2834.97 1081
2835.47 1202
2835.97 1133
2836.47 1152
2836.98 1246
2837.48 1288
2837.98 1309
2838.48 1292
2838.99 1291
2839.49 1204
2839.99 1398
2840.49 1252
2841.00 1323
2841.50 1291
2842.00 1213
2842.50 1394
2843.01 1217
2843.51 1319
2844.01 1345
2844.51 1202
2845.02 1201
2845.52 1151
2846.02 1155
2846.52 1179
2847.03 1147
2847.53 1159
2848.03 1255
2848.54 1097
2849.04 1056
2849.54 1126
2850.05 1231
2850.55 1270
2851.05 1082
2851.56 1283
2852.06 1235
2852.56 1171
2853.07 1158
2853.57 1202
2854.07 1109
2854.58 1053
2855.08 1038
2855.59 1054
2856.09 1085
2856.59 1064
2857.10 1115
2857.60 1142
2858.10 1187
2858.61 1093
2859.11 1104
2859.62 1094
2860.12 1232
2860.63 1216
2861.13 1203
2861.63 1129
2862.14 1061
2862.64 1046
2863.15 1196
2863.65 1066
2864.16 1094
2864.66 1039
2865.16 1077
2865.67 940
2866.17 1006
2866.68 1094
2867.18 1022
2867.69 1074
2868.19 1055
2868.70 1044
2869.20 1090
2869.71 892
2870.21 1008
2870.72 990
2871.22 946
2871.73 1081
2872.23 1173
2872.74 1223
2873.24 1133
2873.75 1181
2874.25 1115
2874.76 1156
2875.27 1167
2875.77 1235
2876.28 1157
2876.78 1173
2877.29 1112
2877.79 1208
2878.30 1254
2878.81 1166
2879.31 1306
2879.82 1267
2880.32 1396
2880.83 1333
2881.33 1264
2881.84 1519
2882.35 1492
2882.85 1616
2883.36 1729
2883.87 1735
2884.37 1644
2884.88 1786
2885.38 1789
2885.89 1819
2886.40 1758
2886.90 1813
2887.41 1974
2887.92 1988
2888.42 1910
2888.93 1894
2889.44 1913
2889.94 2021
2890.45 2044
2890.96 2054
2891.46 1801
2891.97 1681
2892.48 1673
2892.98 1607
2893.49 1476
2894.00 1432
2894.51 1390
2895.01 1246
2895.52 1287
2896.03 1296
2896.54 1204
2897.04 1356
2897.55 1344
2898.06 1240
2898.57 1317
2899.07 1275
2899.58 1289
2900.09 1312
2900.60 1264
2901.10 1192
2901.61 1200
2902.12 1243
2902.63 1263
2903.13 1058
2903.64 1192
2904.15 1282
2904.66 1357
2905.17 1452
2905.68 1422
2906.18 1446
2906.69 1427
2907.20 1431
2907.71 1430
2908.22 1424
2908.72 1467
2909.23 1430
2909.74 1324
2910.25 1393
2910.76 1412
2911.27 1335
2911.78 1311
2912.28 1385
2912.79 1351
2913.30 1286
2913.81 1286
2914.32 1336
2914.83 1359
2915.34 1289
2915.85 1283
2916.36 1327
2916.87 1383
2917.37 1490
2917.88 1521
2918.39 1507
2918.90 1492
2919.41 1593
2919.92 1610
2920.43 1479
2920.94 1464
2921.45 1673
2921.96 1464
2922.47 1591
2922.98 1458
2923.49 1631
2924.00 1760
2924.51 1924
2925.02 2044
2925.53 2103
2926.04 2272
2926.55 2379
2927.06 2318
2927.57 2274
2928.08 2429
2928.59 2612
2929.10 2531
2929.61 2569
2930.12 2284
2930.63 1956
2931.14 1770
2931.65 1681
2932.16 1578
2932.67 1494
2933.18 1263
2933.69 1280
2934.20 1222
2934.71 1158
2935.22 1187
2935.73 1214
2936.24 1080
2936.76 1132
2937.27 1223
2937.78 1271
2938.29 1141
2938.80 1197
2939.31 1187
2939.82 1332
2940.33 1222
2940.84 1073
2941.36 1189
2941.87 1133
2942.38 1242
2942.89 1273
2943.40 1371
2943.91 1354
2944.42 1210
2944.94 1309
2945.45 1319
2945.96 1306
2946.47 1394
2946.98 1330
2947.49 1498
2948.01 1401
2948.52 1479
2949.03 1641
2949.54 1460
2950.05 1313
2950.57 1506
2951.08 1417
2951.59 1328
2952.10 1282
2952.61 1275
2953.13 1216
2953.64 1197
2954.15 1147
2954.66 1163
2955.18 1238
2955.69 1264
2956.20 1189
2956.71 1246
2957.23 1264
2957.74 1098
2958.25 1182
2958.76 1262
2959.28 1131
2959.79 1188
2960.30 1336
2960.82 1294
2961.33 1286
2961.84 1237
2962.36 1228
2962.87 1578
2963.38 1355
2963.89 1406
2964.41 1461
2964.92 1380
2965.43 1162
2965.95 1316
2966.46 1470
2966.97 1429
2967.49 1313
2968.00 1289
2968.52 1263
2969.03 1090
2969.54 1286
2970.06 1145
2970.57 1164
2971.08 1161
2971.60 1016
2972.11 957
2972.63 1053
2973.14 1086
2973.65 952
2974.17 1038
2974.68 1097
2975.20 1027
2975.71 1031
2976.23 1196
2976.74 1195
2977.25 1150
2977.77 1269
2978.28 1253
2978.80 1172
2979.31 1163
2979.83 1313
2980.34 1191
2980.86 1204
2981.37 1271
2981.89 1182
2982.40 1199
2982.91 1175
2983.43 1327
2983.94 1311
2984.46 1259
2984.97 1232
2985.49 1167
2986.00 1083
2986.52 1255
2987.04 1229
2987.55 1149
2988.07 1114
2988.58 1155
2989.10 1232
2989.61 1231
2990.13 1285
2990.64 1385
2991.16 1389
2991.67 1322
2992.19 1398
2992.71 1413
2993.22 1465
2993.74 1669
2994.25 1692
2994.77 1494
2995.28 1598
2995.80 1795
2996.32 1712
2996.83 1577
2997.35 1501
2997.87 1537
2998.38 1583
2998.90 1503
2999.41 1571
2999.93 1606
3000.45 1680
3000.96 1725
3001.48 1660
3002.00 1724
3002.51 1707
3003.03 1650
3003.55 1691
3004.06 1692
3004.58 1720
3005.10 1709
3005.61 1491
3006.13 1655
3006.65 1686
3007.16 1838
3007.68 1889
3008.20 1813
3008.71 1639
3009.23 1722
3009.75 1587
3010.27 1566
3010.78 1456
3011.30 1220
3011.82 1246
3012.34 1308
3012.85 1145
3013.37 1200
3013.89 1118
3014.41 1185
3014.92 1284
3015.44 1194
3015.96 1149
3016.48 1145
3016.99 1186
3017.51 1170
3018.03 1353
3018.55 1244
3019.07 1134
3019.58 1223
3020.10 1228
3020.62 1317
3021.14 1368
3021.66 1412
3022.17 1401
3022.69 1420
3023.21 1381
3023.73 1557
3024.25 1472
3024.77 1453
3025.28 1408
3025.80 1563
3026.32 1629
3026.84 1564
3027.36 1482
3027.88 1404
3028.40 1351
3028.92 1419
3029.43 1652
3029.95 1471
3030.47 1421
3030.99 1502
3031.51 1357
3032.03 1311
3032.55 1314
3033.07 1365
3033.59 1459
3034.11 1417
3034.63 1665
3035.15 1610
3035.66 1457
3036.18 1583
3036.70 1779
3037.22 1698
3037.74 1646
3038.26 1968
3038.78 1963
3039.30 1792
3039.82 1650
3040.34 1635
3040.86 1595
3041.38 1359
3041.90 1346
3042.42 1428
3042.94 1350
3043.46 1334
3043.98 1235
3044.50 1157
3045.02 1015
3045.54 1090
3046.06 1182
3046.58 1060
3047.10 1101
3047.62 1055
3048.14 1054
3048.66 1084
3049.18 993
3049.71 1062
3050.23 1227
3050.75 1237
3051.27 1165
3051.79 1094
3052.31 1154
3052.83 1084
3053.35 1079
3053.87 1135
3054.39 1159
3054.91 1104
3055.43 1161
3055.96 1303
3056.48 1308
3057.00 1293
3057.52 1309
3058.04 1219
3058.56 1179
3059.08 1178
3059.61 1200
3060.13 1161
3060.65 1130
3061.17 1202
3061.69 1235
3062.21 1009
3062.73 1113
3063.26 1193
3063.78 1350
3064.30 1239
3064.82 1233
3065.34 1187
3065.87 1228
3066.39 1255
3066.91 1337
3067.43 1389
3067.95 1245
3068.48 1132
3069.00 1192
3069.52 1260
3070.04 1342
3070.57 1284
3071.09 1194
3071.61 1107
3072.13 1216
3072.66 1246
3073.18 1251
3073.70 1365
3074.22 1200
3074.75 1201
3075.27 1249
3075.79 1484
3076.32 1581
3076.84 1435
3077.36 1467
3077.88 1551
3078.41 1419
3078.93 1339
3079.45 1524
3079.98 1585
3080.50 1607
3081.02 1553
3081.55 1550
3082.07 1507
3082.59 1498
3083.12 1491
3083.64 1568
3084.16 1620
3084.69 1457
3085.21 1507
3085.73 1394
3086.26 1247
3086.78 1223
3087.31 1302
3087.83 1357
3088.35 1291
3088.88 1384
3089.40 1302
3089.93 1320
3090.45 1331
3090.97 1247
3091.50 1314
3092.02 1251
3092.55 1219
3093.07 1140
3093.60 1172
3094.12 1231
3094.64 1223
3095.17 1233
3095.69 1216
3096.22 1497
3096.74 1296
3097.27 1369
3097.79 1254
3098.32 1366
3098.84 1547
3099.37 1564
3099.89 1587
3100.42 1679
3100.94 1546
3101.47 1726
3101.99 2127
3102.52 2240
3103.04 2309
3103.57 2483
3104.09 2741
3104.62 3074
3105.14 3150
3105.67 2982
3106.19 3043
3106.72 3144
3107.24 2706
3107.77 2557
3108.29 2723
3108.82 2183
3109.35 1899
3109.87 1748
3110.40 1641
3110.92 1444
3111.45 1520
3111.98 1398
3112.50 1461
3113.03 1442
3113.55 1711
3114.08 1527
3114.61 1387
3115.13 1423
3115.66 1573
3116.18 1393
3116.71 1365
3117.24 1234
3117.76 1145
3118.29 1152
3118.82 1162
3119.34 1186
3119.87 1097
3120.40 1130
3120.92 1137
3121.45 1241
3121.98 1296
3122.50 1326
3123.03 1275
3123.56 1260
3124.08 1159
3124.61 1223
3125.14 1122
3125.66 1163
3126.19 1202
3126.72 1242
3127.25 1217
3127.77 1235
3128.30 1209
3128.83 1155
3129.36 1203
3129.88 1150
3130.41 1314
3130.94 1213
3131.46 1125
3131.99 1204
3132.52 1159
3133.05 1161
3133.58 1125
3134.10 1153
3134.63 1194
3135.16 1228
3135.69 1145
3136.21 1194
3136.74 1148
3137.27 1102
3137.80 1079
3138.33 1024
3138.86 1118
3139.38 1115
3139.91 1094
3140.44 1005
3140.97 1011
3141.50 1081
3142.03 1104
3142.55 1053
3143.08 1162
3143.61 1084
3144.14 1142
3144.67 1004
3145.20 978
3145.73 1127
3146.25 1086
3146.78 1139
3147.31 1191
3147.84 1161
3148.37 1141
3148.90 1303
3149.43 1269
3149.96 1386
3150.49 1493
3151.02 1406
3151.54 1387
3152.07 1412
3152.60 1360
3153.13 1351
3153.66 1377
3154.19 1339
3154.72 1458
3155.25 1224
3155.78 1280
3156.31 1229
3156.84 1200
3157.37 1224
3157.90 1073
3158.43 1192
3158.96 1273
3159.49 1270
3160.02 1253
3160.55 1235
3161.08 1271
3161.61 1266
3162.14 1146
3162.67 1193
3163.20 1289
3163.73 1158
3164.26 1090
3164.79 1085
3165.32 1093
3165.85 1072
3166.38 1180
3166.91 1058
3167.44 1118
3167.97 1070
3168.50 1067
3169.03 1161
3169.57 1189
3170.10 1214
3170.63 1190
3171.16 1171
3171.69 1163
3172.22 1241
3172.75 1173
3173.28 1097
3173.81 1009
3174.34 1029
3174.88 1077
3175.41 1190
3175.94 1114
3176.47 1117
3177.00 1070
3177.53 1118
3178.06 1197
3178.60 1167
3179.13 1063
3179.66 994
3180.19 1134
3180.72 1193
3181.25 982
3181.79 1067
3182.32 1113
3182.85 1230
3183.38 1048
3183.91 1043
3184.44 1124
3184.98 1087
3185.51 1084
3186.04 1106
3186.57 1254
3187.11 1089
3187.64 1204
3188.17 1138
3188.70 1216
3189.24 1265
3189.77 1148
3190.30 985
3190.83 942
3191.37 1101
3191.90 1164
3192.43 1135
3192.96 1219
3193.50 1072
3194.03 1068
3194.56 1093
3195.09 1078
3195.63 1013
3196.16 973
3196.69 1131
3197.23 1068
3197.76 1229
3198.29 1196
3198.83 1228
3199.36 1169
3199.89 1082
3200.43 1158
3200.96 1141
3201.49 1304
3202.03 1319
3202.56 1249
3203.09 1214
3203.63 1254
3204.16 1418
3204.69 1431
3205.23 1454
3205.76 1715
3206.30 1476
3206.83 1442
3207.36 1395
3207.90 1346
3208.43 1357
3208.97 1381
3209.50 1274
3210.03 1394
3210.57 1331
3211.10 1288
3211.64 1314
3212.17 1283
3212.70 1371
3213.24 1361
3213.77 1350
3214.31 1389
3214.84 1297
3215.38 1173
3215.91 1233
3216.45 1224
3216.98 1188
3217.52 1068
3218.05 1098
3218.59 1108
3219.12 1138
3219.66 1287
3220.19 1163
3220.73 1123
3221.26 1105
3221.80 1171
3222.33 1226
3222.87 1247
3223.40 1172
3223.94 1246
3224.47 1320
3225.01 1198
3225.54 1291
3226.08 1185
3226.61 1274
3227.15 1427
3227.69 1394
3228.22 1387
3228.76 1490
3229.29 1397
3229.83 1325
3230.36 1302
3230.90 1099
3231.44 1155
3231.97 1224
3232.51 1203
3233.04 1187
3233.58 1180
3234.12 1263
3234.65 1149
3235.19 1193
3235.72 1155
3236.26 1126
3236.80 1175
3237.33 1173
3237.87 1212
3238.41 1395
3238.94 1255
3239.48 1194
3240.02 1288
3240.55 1355
3241.09 1165
3241.63 1239
3242.16 1177
3242.70 1269
3243.24 1400
3243.77 1341
3244.31 1313
3244.85 1127
3245.39 1177
3245.92 1168
3246.46 1255
3247.00 1211
3247.53 1265
3248.07 1085
3248.61 1120
3249.15 1336
3249.68 1306
3250.22 1360
3250.76 1146
3251.30 1104
3251.83 1277
3252.37 1312
3252.91 1375
3253.45 1268
3253.98 1237
3254.52 1286
3255.06 1318
3255.60 1285
3256.14 1327
3256.67 1489
3257.21 1464
3257.75 1517
3258.29 1444
3258.83 1461
3259.37 1525
3259.90 1387
3260.44 1589
3260.98 1470
3261.52 1571
3262.06 1776
3262.60 1955
3263.13 1800
3263.67 1945
3264.21 1984
3264.75 1744
3265.29 1770
3265.83 2074
3266.37 2101
3266.91 2022
3267.44 1916
3267.98 2037
3268.52 1985
3269.06 1911
3269.60 2001
3270.14 1881
3270.68 1861
3271.22 1799
3271.76 1766
3272.30 1616
3272.84 1541
3273.38 1565
3273.91 1432
3274.45 1320
3274.99 1284
3275.53 1248
3276.07 1344
3276.61 1205
3277.15 1322
3277.69 1452
3278.23 1459
3278.77 1438
3279.31 1398
3279.85 1543
3280.39 1579
3280.93 1420
3281.47 1508
3282.01 1535
3282.55 1504
3283.09 1470
3283.63 1583
3284.17 1604
3284.71 1639
3285.25 1637
3285.79 1636
3286.33 1520
3286.87 1690
3287.42 1753
3287.96 1719
3288.50 1680
3289.04 1677
3289.58 1826
3290.12 1695
3290.66 1703
3291.20 1723
3291.74 1661
3292.28 1665
3292.82 1632
3293.36 1649
3293.91 1916
3294.45 1894
3294.99 1879
3295.53 1997
3296.07 2196
3296.61 2387
3297.15 2431
3297.69 2671
3298.24 2749
3298.78 2729
3299.32 2638
3299.86 2499
3300.40 2299
3300.94 2057
3301.49 1954
3302.03 1999
3302.57 1779
3303.11 1734
3303.65 1779
3304.19 1780
3304.74 1572
3305.28 1454
3305.82 1562
3306.36 1625
3306.90 1493
3307.45 1561
3307.99 1444
3308.53 1510
3309.07 1452
3309.62 1401
3310.16 1459
3310.70 1358
3311.24 1346
3311.79 1413
3312.33 1445
3312.87 1387
3313.41 1439
3313.96 1461
3314.50 1476
3315.04 1602
3315.59 1731
3316.13 1534
3316.67 1465
3317.21 1422
3317.76 1527
3318.30 1561
3318.84 1698
3319.39 1838
3319.93 1764
3320.47 1800
3321.02 1919
3321.56 1908
3322.10 1854
3322.65 1932
3323.19 1863
3323.73 2097
3324.28 1867
3324.82 1912
3325.36 2069
3325.91 2065
3326.45 1831
3327.00 1910
3327.54 1872
3328.08 1895
3328.63 1811
3329.17 1746
3329.72 1799
3330.26 1640
3330.80 1543
3331.35 1759
3331.89 1895
3332.44 1984
3332.98 2316
3333.53 2539
3334.07 2862
3334.61 3395
3335.16 3848
3335.70 4643
3336.25 5267
3336.79 6174
3337.34 6985
3337.88 7174
3338.43 7568
3338.97 7757
3339.52 7347
3340.06 7220
3340.61 6937
3341.15 6438
3341.70 5714
3342.24 4873
3342.79 4244
3343.33 3700
3343.88 3158
3344.42 2674
3344.97 2272
3345.51 2188
3346.06 1894
3346.60 1825
3347.15 1871
3347.69 1809
3348.24 1774
3348.78 1717
3349.33 1703
3349.88 1643
3350.42 1719
3350.97 1781
3351.51 1714
3352.06 1695
3352.61 1665
3353.15 1686
3353.70 1782
3354.24 1731
3354.79 1636
3355.34 1815
3355.88 1764
3356.43 2164
3356.97 2082
3357.52 1909
3358.07 1726
3358.61 1665
3359.16 1642
3359.71 1834
3360.25 1785
3360.80 1633
3361.35 1639
3361.89 1356
3362.44 1381
3362.99 1363
3363.53 1398
3364.08 1511
3364.63 1285
3365.17 1248
3365.72 1446
3366.27 1580
3366.81 1502
3367.36 1333
3367.91 1375
3368.46 1383
3369.00 1411
3369.55 1310
3370.10 1328
3370.64 1369
3371.19 1412
3371.74 1471
3372.29 1527
3372.83 1510
3373.38 1419
3373.93 1582
3374.48 1806
3375.03 1706
3375.57 1735
3376.12 1731
3376.67 1759
3377.22 1804
3377.76 1901
3378.31 1847
3378.86 1646
3379.41 1658
3379.96 1581
3380.50 1434
3381.05 1520
3381.60 1441
3382.15 1247
3382.70 1243
3383.25 1285
3383.79 1242
3384.34 1148
3384.89 1138
3385.44 1166
3385.99 1198
3386.54 1251
3387.09 1378
3387.64 1307
3388.18 1350
3388.73 1321
3389.28 1292
3389.83 1292
3390.38 1220
3390.93 1274
3391.48 1239
3392.03 1285
3392.58 1324
3393.13 1136
3393.67 1221
3394.22 1395
3394.77 1247
3395.32 1253
3395.87 1129
3396.42 1212
3396.97 1227
3397.52 1132
3398.07 1238
3398.62 1279
3399.17 1174
3399.72 1084
3400.27 1119
3400.82 1046
3401.37 1057
3401.92 1030
3402.47 1108
3403.02 957
3403.57 934
3404.12 965
3404.67 943
3405.22 1038
3405.77 1003
3406.32 950
3406.87 1049
3407.42 1174
3407.97 1037
3408.52 1100
3409.07 1188
3409.62 1149
3410.17 1094
3410.72 1117
3411.27 1030
3411.82 1092
3412.38 1118
3412.93 1099
3413.48 1187
3414.03 1115
3414.58 1134
3415.13 1181
3415.68 1158
3416.23 1300
3416.78 1221
3417.33 1095
3417.89 1202
3418.44 1284
3418.99 1150
3419.54 1116
3420.09 1031
3420.64 1037
3421.19 1021
3421.74 1008
3422.30 1096
3422.85 1021
3423.40 1047
3423.95 1028
3424.50 1086
3425.05 989
3425.61 1114
3426.16 1109
3426.71 1160
3427.26 1111
3427.81 1064
3428.37 1053
3428.92 1110
3429.47 1204
3430.02 1046
3430.58 1095
3431.13 1132
3431.68 1090
3432.23 1007
3432.78 1000
3433.34 1124
3433.89 1125
3434.44 979
3434.99 1056
3435.55 1150
3436.10 1144
3436.65 1090
3437.21 1148
3437.76 1051
3438.31 1041
3438.86 1170
3439.42 1104
3439.97 1061
3440.52 1167
3441.08 1106
3441.63 1003
3442.18 1103
3442.74 1258
3443.29 1235
3443.84 1172
3444.40 1212
3444.95 1189
3445.50 1159
3446.06 1127
3446.61 1169
3447.16 1119
3447.72 1028
3448.27 1008
3448.82 992
3449.38 980
3449.93 947
3450.48 935
3451.04 1126
3451.59 944
3452.15 952
3452.70 996
3453.25 999
3453.81 1094
3454.36 952
3454.92 858
3455.47 927
3456.03 1035
3456.58 987
3457.13 984
3457.69 951
3458.24 1010
3458.80 929
3459.35 987
3459.91 968
3460.46 968
3461.02 936
3461.57 953
3462.13 938
3462.68 913
3463.24 878
3463.79 948
3464.34 899
3464.90 899
3465.46 969
3466.01 1017
3466.57 1091
3467.12 970
3467.68 1095
3468.23 1081
3468.79 1071
3469.34 1104
3469.90 1052
3470.45 1091
3471.01 1068
3471.56 1106
3472.12 1026
3472.67 1030
3473.23 1109
3473.79 1203
3474.34 1194
3474.90 1149
3475.45 1091
3476.01 1124
3476.56 1175
3477.12 1022
3477.68 1081
3478.23 1180
3478.79 1030
3479.35 1027
3479.90 1059
3480.46 1314
3481.01 1244
3481.57 1197
3482.13 1229
3482.68 1398
3483.24 1215
3483.80 1209
3484.35 1309
3484.91 1279
3485.47 1372
3486.02 1375
3486.58 1324
3487.14 1409
3487.69 1259
3488.25 1140
3488.81 1304
3489.36 1589
3489.92 1461
3490.48 1464
3491.03 1760
3491.59 1921
3492.15 2125
3492.71 2336
3493.26 2380
3493.82 2768
3494.38 2655
3494.94 2541
3495.49 2449
3496.05 2431
3496.61 2293
3497.17 1968
3497.72 2061
3498.28 1958
3498.84 1675
3499.40 1636
3499.95 1856
3500.51 2006
3501.07 2080
3501.63 2112
3502.19 1981
3502.74 1820
3503.30 2105
3503.86 1963
3504.42 2043
3504.98 2077
3505.53 1878
3506.09 2009
3506.65 2300
3507.21 2252
3507.77 2034
3508.33 2144
3508.88 2148
3509.44 1960
3510.00 1836
3510.56 1694
3511.12 1869
3511.68 1776
3512.24 1537
3512.80 1494
3513.35 1432
3513.91 1428
3514.47 1417
3515.03 1299
3515.59 1300
3516.15 1157
3516.71 1121
3517.27 1163
3517.83 1158
3518.39 1121
3518.95 1140
3519.50 1124
3520.06 1103
3520.62 1051
3521.18 1149
3521.74 1261
3522.30 1244
3522.86 1302
3523.42 1191
3523.98 1170
3524.54 1224
3525.10 1274
3525.66 1209
3526.22 1239
3526.78 1289
3527.34 1385
3527.90 1338
3528.46 1238
3529.02 1285
3529.58 1281
3530.14 1212
3530.70 1078
3531.26 1089
3531.82 1086
3532.38 1104
3532.94 1013
3533.50 1021
3534.06 1075
3534.62 1037
3535.18 1100
3535.75 1060
3536.31 1218
3536.87 1362
3537.43 1191
3537.99 1248
3538.55 1174
3539.11 1345
3539.67 1391
3540.23 1218
3540.79 1397
3541.35 1479
3541.92 1392
3542.48 1337
3543.04 1390
3543.60 1398
3544.16 1297
3544.72 1443
3545.28 1656
3545.84 1628
3546.41 1575
3546.97 1371
3547.53 1334
3548.09 1249
3548.65 1198
3549.21 1308
3549.78 1182
3550.34 1151
3550.90 1117
3551.46 1033
3552.02 1053
3552.59 1120
3553.15 1069
3553.71 1035
3554.27 1113
3554.83 1026
3555.40 1151
3555.96 1209
3556.52 1330
3557.08 1261
3557.65 1203
3558.21 1150
3558.77 1181
3559.33 1271
3559.90 1235
3560.46 1146
3561.02 1191
3561.58 1177
3562.15 1174
3562.71 1132
3563.27 988
3563.83 1087
3564.40 1120
3564.96 1168
3565.52 1127
3566.09 1095
3566.65 1008
3567.21 1134
3567.78 1029
3568.34 1022
3568.90 1042
3569.47 1040
3570.03 1064
3570.59 1017
3571.16 1046
3571.72 1081
3572.28 981
3572.85 974
3573.41 985
3573.97 984
3574.54 1111
3575.10 982
3575.66 1014
3576.23 1149
3576.79 1114
3577.36 1097
3577.92 1025
3578.48 1171
3579.05 1133
3579.61 1128
3580.18 1171
3580.74 1023
3581.31 1020
3581.87 1053
3582.43 1101
3583.00 1041
3583.56 1134
3584.13 1158
3584.69 1019
3585.26 1014
3585.82 978
3586.39 949
3586.95 1051
3587.52 1069
3588.08 1047
3588.64 1062
3589.21 1051
3589.77 975
3590.34 1010
3590.90 1144
3591.47 1145
3592.03 1028
3592.60 1064
3593.17 1159
3593.73 1122
3594.30 1112
3594.86 1117
3595.43 1119
3595.99 1112
3596.56 950
3597.12 1066
3597.69 1118
3598.25 917
3598.82 997
3599.39 991
3599.95 994
3600.52 1035
3601.08 1110
3601.65 956
3602.21 1121
3602.78 1207
3603.35 1202
3603.91 1238
3604.48 1082
3605.04 1073
3605.61 1171
3606.18 1075
3606.74 1022
3607.31 1120
3607.88 1040
3608.44 1028
3609.01 934
3609.57 986
3610.14 1002
3610.71 970
3611.27 957
3611.84 1074
3612.41 1028
3612.97 974
3613.54 1135
3614.11 1098
3614.68 1044
3615.24 1316
3615.81 1419
3616.38 1583
3616.94 1993
3617.51 2075
3618.08 2188
3618.64 2540
3619.21 2879
3619.78 2953
3620.35 3373
3620.91 3952
3621.48 3896
3622.05 3659
3622.62 3554
3623.18 3476
3623.75 3012
3624.32 2674
3624.89 2264
3625.45 2065
3626.02 1709
3626.59 1458
3627.16 1294
3627.73 1320
3628.29 1259
3628.86 1063
3629.43 951
3630.00 985
3630.57 1042
3631.13 1013
3631.70 964
3632.27 910
3632.84 915
3633.41 914
3633.98 930
3634.54 1001
3635.11 984
3635.68 999
3636.25 1035
3636.82 867
3637.39 954
3637.96 906
3638.52 915
3639.09 1008
3639.66 963
3640.23 908
3640.80 982
3641.37 1027
3641.94 1054
3642.51 1139
3643.08 1044
3643.65 1098
3644.21 1220
3644.78 1272
3645.35 1246
3645.92 1126
3646.49 1130
3647.06 1212
3647.63 1361
3648.20 1476
3648.77 1415
3649.34 1452
3649.91 1352
3650.48 1418
3651.05 1235
3651.62 1340
3652.19 1296
3652.76 1278
3653.33 1300
3653.90 1333
3654.47 1354
3655.04 1354
3655.61 1303
3656.18 1320
3656.75 1297
3657.32 1448
3657.89 1547
3658.46 1624
3659.03 1523
3659.60 1348
3660.17 1424
3660.74 1589
3661.31 1563
3661.88 1377
3662.45 1359
3663.02 1369
3663.59 1253
3664.16 1216
3664.74 1124
3665.31 1147
3665.88 1110
3666.45 1031
3667.02 1057
3667.59 1055
3668.16 1012
3668.73 976
3669.30 1018
3669.87 1056
3670.45 1107
3671.02 1118
3671.59 997
3672.16 1015
3672.73 993
3673.30 1014
3673.87 1022
3674.45 994
3675.02 1103
3675.59 1124
3676.16 1113
3676.73 1214
3677.30 1333
3677.88 1196
3678.45 1146
3679.02 1252
3679.59 1149
3680.16 1203
3680.74 1177
3681.31 1080
3681.88 1124
3682.45 1130
3683.02 1135
3683.60 1058
3684.17 1101
3684.74 1055
3685.31 1065
3685.89 1033
3686.46 1057
3687.03 1127
3687.60 1143
3688.18 1180
3688.75 1269
3689.32 1201
3689.89 1286
3690.47 1377
3691.04 1331
3691.61 1302
3692.19 1457
3692.76 1462
3693.33 1342
3693.91 1349
3694.48 1338
3695.05 1208
3695.62 1193
3696.20 1214
3696.77 1118
3697.34 1229
3697.92 1154
3698.49 1037
3699.06 961
3699.64 1025
3700.21 916
3700.79 897
3701.36 1049
3701.93 1107
3702.51 1061
3703.08 949
3703.65 1025
3704.23 1044
3704.80 1064
3705.38 1043
3705.95 968
3706.52 1010
3707.10 974
3707.67 1070
3708.25 1053
3708.82 1027
3709.39 971
3709.97 980
3710.54 1162
3711.12 996
3711.69 1007
3712.27 997
3712.84 1149
3713.42 1091
3713.99 1055
3714.57 972
3715.14 994
3715.71 1057
3716.29 946
3716.86 1025
3717.44 1071
3718.01 1086
3718.59 1141
3719.16 1110
3719.74 1066
3720.31 998
3720.89 883
3721.47 982
3722.04 1016
3722.62 1012
3723.19 1002
3723.77 1038
3724.34 1015
3724.92 1034
3725.49 1018
3726.07 985
3726.64 945
3727.22 935
3727.80 1022
3728.37 947
3728.95 984
3729.52 981
3730.10 1046
3730.67 1059
3731.25 1159
3731.83 1258
3732.40 1341
3732.98 1424
3733.55 1520
3734.13 1608
3734.71 1751
3735.28 1783
3735.86 1753
3736.44 1665
3737.01 1671
3737.59 1632
3738.17 1774
3738.74 1852
3739.32 1629
3739.90 1511
3740.47 1330
3741.05 1337
3741.63 1207
3742.20 1126
3742.78 1152
3743.36 1098
3743.93 992
3744.51 1104
3745.09 1138
3745.66 1047
3746.24 890
3746.82 960
3747.40 932
3747.97 1078
3748.55 1056
3749.13 1084
3749.70 986
3750.28 1060
3750.86 993
3751.44 992
3752.02 1179
3752.59 1174
3753.17 949
3753.75 894
3754.33 1003
3754.90 1078
3755.48 1098
3756.06 1091
3756.64 941
3757.22 1050
3757.79 1088
3758.37 1074
3758.95 1041
3759.53 1200
3760.11 1242
3760.68 1269
3761.26 1189
3761.84 1244
3762.42 1197
3763.00 1247
3763.58 1321
3764.15 1202
3764.73 1158
3765.31 1215
3765.89 1186
3766.47 1225
3767.05 1146
3767.63 1147
3768.21 1065
3768.78 1034
3769.36 1034
3769.94 1039
3770.52 1057
3771.10 1036
3771.68 1044
3772.26 1142
3772.84 1149
3773.42 1007
3774.00 1049
3774.58 987
3775.15 1074
3775.73 976
3776.31 958
3776.89 1049
3777.47 971
3778.05 949
3778.63 921
3779.21 953
3779.79 1063
3780.37 1044
3780.95 914
3781.53 970
3782.11 1087
3782.69 998
3783.27 977
3783.85 879
3784.43 878
3785.01 916
3785.59 898
3786.17 981
3786.75 979
3787.33 904
3787.91 935
3788.49 900
3789.07 1104
3789.65 1079
3790.23 893
3790.81 1005
3791.39 1030
3791.98 1035
3792.56 904
3793.14 970
3793.72 973
3794.30 865
3794.88 889
3795.46 996
3796.04 916
3796.62 898
3797.20 962
3797.78 960
3798.37 893
3798.95 902
3799.53 939
3800.11 1044
3800.69 1023
3801.27 983
3801.85 981
3802.43 972
3803.02 1079
3803.60 1052
3804.18 1063
3804.76 1041
3805.34 1189
3805.92 1249
3806.51 1123
3807.09 1019
3807.67 1114
3808.25 1130
3808.83 1169
3809.42 1180
3810.00 1338
3810.58 1373
3811.16 1252
3811.74 1243
3812.33 1096
3812.91 1195
3813.49 1201
3814.07 1371
3814.66 1329
3815.24 1306
3815.82 1238
3816.40 1254
3816.99 1363
3817.57 1183
3818.15 1288
3818.73 1350
3819.32 1164
3819.90 1018
3820.48 992
3821.06 961
3821.65 1015
3822.23 1095
3822.81 977
3823.40 979
3823.98 978
3824.56 920
3825.15 893
3825.73 986
3826.31 1018
3826.90 1108
3827.48 996
3828.06 938
3828.65 870
3829.23 853
3829.81 929
3830.40 910
3830.98 937
3831.56 906
3832.15 963
3832.73 1060
3833.32 1018
3833.90 970
3834.48 925
3835.07 972
3835.65 1006
3836.23 1039
3836.82 929
3837.40 1076
3837.99 1010
3838.57 1053
3839.16 1026
3839.74 1022
3840.32 1017
3840.91 1004
3841.49 974
3842.08 1068
3842.66 1022
3843.25 990
3843.83 1047
3844.42 1037
3845.00 1064
3845.59 942
3846.17 968
3846.76 1175
3847.34 1073
3847.92 931
3848.51 1151
3849.09 1123
3849.68 1035
3850.27 1139
3850.85 1147
3851.44 1090
3852.02 1046
3852.61 999
3853.19 1016
3853.78 1091
3854.36 1139
3854.95 1094
3855.53 1096
3856.12 1067
3856.70 1042
3857.29 1100
3857.88 1134
3858.46 1299
3859.05 1503
3859.63 1531
3860.22 1707
3860.80 1911
3861.39 2158
3861.98 2522
3862.56 3103
3863.15 3290
3863.73 3175
3864.32 3422
3864.91 3469
3865.49 3572
3866.08 3345
3866.67 3081
3867.25 2875
3867.84 2606
3868.43 2423
3869.01 1901
3869.60 1700
3870.19 1523
3870.77 1378
3871.36 1335
3871.95 1266
3872.53 1270
3873.12 1308
3873.71 1213
3874.29 1219
3874.88 1194
3875.47 1310
3876.05 1337
3876.64 1344
3877.23 1542
3877.82 1494
3878.40 1306
3878.99 1271
3879.58 1288
3880.16 1336
3880.75 1153
3881.34 1146
3881.93 1055
3882.51 1170
3883.10 1053
3883.69 973
3884.28 991
3884.87 1043
3885.45 1001
3886.04 1091
3886.63 1006
3887.22 1024
3887.80 1088
3888.39 1117
3888.98 1134
3889.57 1149
3890.16 1142
3890.74 1289
3891.33 1324
3891.92 1250
3892.51 1192
3893.10 1254
3893.69 1258
3894.27 1316
3894.86 1293
3895.45 1172
3896.04 1168
3896.63 1291
3897.22 1314
3897.81 1316
3898.40 1341
3898.98 1353
3899.57 1332
3900.16 1316
3900.75 1265
3901.34 1329
3901.93 1393
3902.52 1353
3903.11 1339
3903.70 1338
3904.29 1435
3904.87 1300
3905.46 1169
3906.05 1250
3906.64 1201
3907.23 1169
3907.82 1037
3908.41 1083
3909.00 1076
3909.59 1069
3910.18 1061
3910.77 1108
3911.36 963
3911.95 897
3912.54 998
3913.13 1001
3913.72 989
3914.31 939
3914.90 963
3915.49 961
3916.08 920
3916.67 922
3917.26 891
3917.85 870
3918.44 886
3919.03 888
3919.62 854
3920.21 822
3920.80 973
3921.39 1061
3921.98 964
3922.57 1005
3923.16 949
3923.75 885
3924.34 894
3924.94 870
3925.53 907
3926.12 954
3926.71 1012
3927.30 1032
3927.89 1010
3928.48 944
3929.07 977
3929.66 1032
3930.25 1002
3930.85 1064
3931.44 1037
3932.03 1070
3932.62 931
3933.21 978
3933.80 1040
3934.39 1023
3934.99 1037
3935.58 943
3936.17 1010
3936.76 1058
3937.35 984
3937.94 903
3938.54 887
3939.13 902
3939.72 824
3940.31 1010
3940.90 913
3941.49 943
3942.09 897
3942.68 1049
3943.27 1040
3943.86 1048
3944.46 1080
3945.05 974
3945.64 976
3946.23 1004
3946.82 1017
3947.42 910
3948.01 831
3948.60 886
3949.20 912
3949.79 882
3950.38 865
3950.97 901
3951.57 869
3952.16 918
3952.75 948
3953.34 996
3953.94 917
3954.53 861
3955.12 866
3955.72 956
3956.31 935
3956.90 809
3957.50 799
3958.09 860
3958.68 857
3959.28 981
3959.87 827
3960.46 871
3961.06 894
3961.65 905
3962.24 1068
3962.84 1019
3963.43 1048
3964.02 901
3964.62 883
3965.21 959
3965.81 959
3966.40 933
3966.99 877
3967.59 987
3968.18 967
3968.78 1010
3969.37 1057
3969.96 1016
3970.56 927
3971.15 908
3971.75 912
3972.34 917
3972.94 981
3973.53 1006
3974.12 990
3974.72 1011
3975.31 943
3975.91 1008
3976.50 1011
3977.10 1025
3977.69 942
3978.29 953
3978.88 984
3979.48 1026
3980.07 1044
3980.67 992
3981.26 1147
3981.86 1049
3982.45 892
3983.05 910
3983.64 955
3984.24 869
3984.83 929
3985.43 895
3986.02 974
3986.62 929
3987.21 1032
3987.81 1016
3988.40 982
3989.00 861
3989.60 945
3990.19 902
3990.79 1012
3991.38 951
3991.98 886
3992.57 970
3993.17 954
3993.77 1027
3994.36 954
3994.96 1028
3995.55 986
3996.15 958
3996.75 939
3997.34 1058
3997.94 1112
3998.54 1134
3999.13 1100
3999.73 1226
4000.32 1263
4000.92 1094
4001.52 1170
4002.11 1129
4002.71 1171
4003.31 1151
4003.90 998
4004.50 1007
4005.10 993
4005.69 1171
4006.29 1161
4006.89 1144
4007.49 1235
4008.08 980
4008.68 1099
4009.28 1037
4009.87 1141
4010.47 1114
4011.07 1095
4011.67 1075
4012.26 1173
4012.86 1214
4013.46 1234
4014.05 1298
4014.65 1286
4015.25 1274
4015.85 1393
4016.44 1396
4017.04 1392
4017.64 1549
4018.24 1514
4018.84 1586
4019.43 1814
4020.03 1841
4020.63 1727
4021.23 1714
4021.83 1513
4022.42 1487
4023.02 1397
4023.62 1443
4024.22 1310
4024.82 1177
4025.41 1237
4026.01 1120
4026.61 1125
4027.21 1064
4027.81 1187
4028.41 1360
4029.01 1273
4029.60 1237
4030.20 1148
4030.80 1226
4031.40 1324
4032.00 1331
4032.60 1264
4033.20 1317
4033.80 1211
4034.39 1193
4034.99 1174
4035.59 1181
4036.19 1041
4036.79 1050
4037.39 1108
4037.99 976
4038.59 1000
4039.19 993
4039.79 1018
4040.39 992
4040.99 934
4041.59 989
4042.18 908
4042.78 826
4043.38 910
4043.98 1042
4044.58 1098
4045.18 979
4045.78 1030
4046.38 1027
4046.98 1230
4047.58 1047
4048.18 1148
4048.78 1156
4049.38 1094
4049.98 1198
4050.58 1162
4051.18 1115
4051.78 1251
4052.38 1208
4052.98 1131
4053.58 1178
4054.19 1154
4054.79 1119
4055.39 1081
4055.99 1107
4056.59 1059
4057.19 985
4057.79 1048
4058.39 1116
4058.99 1208
4059.59 1018
4060.19 1015
4060.79 1002
4061.39 976
4061.99 987
4062.60 988
4063.20 964
4063.80 904
4064.40 931
4065.00 882
4065.60 859
4066.20 891
4066.80 899
4067.41 951
4068.01 969
4068.61 836
4069.21 881
4069.81 958
4070.41 888
4071.02 878
4071.62 999
4072.22 1023
4072.82 1046
4073.42 921
4074.02 883
4074.63 930
4075.23 1037
4075.83 964
4076.43 959
4077.03 975
4077.64 881
4078.24 832
4078.84 953
4079.44 984
4080.05 923
4080.65 865
4081.25 783
4081.85 869
4082.46 867
4083.06 915
4083.66 900
4084.26 902
4084.87 860
4085.47 878
4086.07 911
4086.67 1029
4087.28 860
4087.88 885
4088.48 952
4089.09 892
4089.69 847
4090.29 956
4090.90 1053
4091.50 970
4092.10 911
4092.71 871
4093.31 823
4093.91 921
4094.52 892
4095.12 910
4095.72 1077
4096.33 1154
4096.93 1004
4097.53 989
4098.14 1034
4098.74 909
4099.34 903
4099.95 972
4100.55 966
4101.16 946
4101.76 971
4102.36 933
4102.97 852
4103.57 921
4104.18 890
4104.78 792
4105.38 800
4105.99 865
4106.59 862
4107.20 934
4107.80 804
4108.41 806
4109.01 880
4109.62 882
4110.22 913
4110.82 882
4111.43 883
4112.03 761
4112.64 786
4113.24 842
4113.85 819
4114.45 823
4115.06 776
4115.66 843
4116.27 859
4116.87 856
4117.48 849
4118.08 818
4118.69 831
4119.29 821
4119.90 823
4120.50 884
4121.11 866
4121.72 1000
4122.32 981
4122.93 867
4123.53 936
4124.14 951
4124.74 988
4125.35 1000
4125.95 954
4126.56 1089
4127.17 1296
4127.77 1235
4128.38 1190
4128.98 1065
4129.59 1111
4130.20 1186
4130.80 1179
4131.41 1027
4132.01 979
4132.62 931
4133.23 906
4133.83 932
4134.44 935
4135.05 867
4135.65 914
4136.26 974
4136.87 945
4137.47 1028
4138.08 932
4138.69 948
4139.29 952
4139.90 891
4140.51 930
4141.11 940
4141.72 1040
4142.33 990
4142.93 926
4143.54 999
4144.15 1038
4144.75 1016
4145.36 994
4145.97 962
4146.58 915
4147.18 875
4147.79 849
4148.40 766
4149.01 789
4149.61 798
4150.22 918
4150.83 866
4151.44 778
4152.04 761
4152.65 743
4153.26 716
4153.87 794
4154.47 864
4155.08 845
4155.69 910
4156.30 915
4156.91 771
4157.51 776
4158.12 798
4158.73 707
4159.34 843
4159.95 794
4160.56 768
4161.16 875
4161.77 791
4162.38 832
4162.99 777
4163.60 881
4164.21 971
4164.81 878
4165.42 808
4166.03 901
4166.64 847
4167.25 1029
4167.86 981
4168.47 978
4169.08 1009
4169.69 1040
4170.29 896
4170.90 985
4171.51 1015
4172.12 1054
4172.73 943
4173.34 842
4173.95 874
4174.56 890
4175.17 913
4175.78 961
4176.39 916
4177.00 907
4177.61 852
4178.22 883
4178.82 1007
4179.43 1063
4180.04 903
4180.65 986
4181.26 1019
4181.87 973
4182.48 966
4183.09 859
4183.70 865
4184.31 896
4184.92 964
4185.53 840
4186.14 787
4186.75 975
4187.36 895
4187.97 943
4188.58 860
4189.19 769
4189.81 806
4190.42 782
4191.03 840
4191.64 811
4192.25 878
4192.86 875
4193.47 952
4194.08 999
4194.69 936
4195.30 943
4195.91 965
4196.52 1035
4197.13 1022
4197.74 975
4198.36 1009
4198.97 1000
4199.58 1101
4200.19 996
4200.80 1053
4201.41 1113
4202.02 1037
4202.63 890
4203.25 926
4203.86 990
4204.47 982
4205.08 1062
4205.69 926
4206.30 901
4206.92 866
4207.53 902
4208.14 923
4208.75 915
4209.36 1053
4209.97 962
4210.59 990
4211.20 1022
4211.81 950
4212.42 931
4213.03 925
4213.65 933
4214.26 967
4214.87 927
4215.48 953
4216.10 1012
4216.71 1030
4217.32 955
4217.93 1087
4218.55 1143
4219.16 1149
4219.77 1232
4220.38 1225
4221.00 1242
4221.61 1436
4222.22 1362
4222.83 1383
4223.45 1858
4224.06 2001
4224.67 1876
4225.29 1930
4225.90 2106
4226.51 2164
4227.13 2163
4227.74 2054
4228.35 2143
4228.96 2287
4229.58 2014
4230.19 2036
4230.80 1930
4231.42 1782
4232.03 1939
4232.65 1910
4233.26 1736
4233.87 1707
4234.49 1581
4235.10 1516
4235.71 1459
4236.33 1422
4236.94 1345
4237.56 1250
4238.17 1237
4238.78 1392
4239.40 1162
4240.01 1103
4240.63 1058
4241.24 1066
4241.85 1046
4242.47 1003
4243.08 1061
4243.70 1028
4244.31 1053
4244.93 969
4245.54 855
4246.15 884
4246.77 987
4247.38 1035
4248.00 954
4248.61 962
4249.23 939
4249.84 1012
4250.46 1011
4251.07 1106
4251.69 1082
4252.30 1167
4252.92 1190
4253.53 1113
4254.15 1175
4254.76 1169
4255.38 1351
4255.99 1253
4256.61 1250
4257.22 1206
4257.84 1127
4258.45 1177
4259.07 1297
4259.69 1142
4260.30 1157
4260.92 1185
4261.53 1128
4262.15 1068
4262.76 1114
4263.38 1088
4263.99 1114
4264.61 1193
4265.23 1038
4265.84 1017
4266.46 968
4267.07 1038
4267.69 992
4268.31 1073
4268.92 1072
4269.54 1101
4270.16 1077
4270.77 1106
4271.39 1017
4272.00 1036
4272.62 1003
4273.24 966
4273.85 984
4274.47 939
4275.09 861
4275.70 815
4276.32 834
4276.94 939
4277.55 937
4278.17 942
4278.79 932
4279.40 755
4280.02 833
4280.64 855
4281.26 805
4281.87 777
4282.49 838
4283.11 867
4283.72 920
4284.34 853
4284.96 864
4285.58 852
4286.19 815
4286.81 848
4287.43 892
4288.05 988
4288.66 870
4289.28 891
4289.90 767
4290.52 742
4291.13 855
4291.75 876
4292.37 841
4292.99 887
4293.61 816
4294.22 846
4294.84 888
4295.46 842
4296.08 790
4296.70 847
4297.31 832
4297.93 788
4298.55 870
4299.17 883
4299.79 892
4300.41 811
4301.03 836
4301.64 834
4302.26 871
4302.88 974
4303.50 955
4304.12 838
4304.74 834
4305.36 895
4305.97 855
4306.59 934
4307.21 927
4307.83 865
4308.45 847
4309.07 864
4309.69 910
4310.31 851
4310.93 852
4311.55 862
4312.17 880
4312.78 782
4313.40 818
4314.02 866
4314.64 930
4315.26 839
4315.88 864
4316.50 784
4317.12 840
4317.74 863
4318.36 831
4318.98 827
4319.60 945
4320.22 809
4320.84 769
4321.46 910
4322.08 864
4322.70 878
4323.32 896
4323.94 897
4324.56 849
4325.18 867
4325.80 814
4326.42 835
4327.04 966
4327.66 925
4328.28 894
4328.90 902
4329.52 897
4330.14 910
4330.76 939
4331.39 793
4332.01 850
4332.63 915
4333.25 956
4333.87 989
4334.49 897
4335.11 870
4335.73 1041
4336.35 1018
4336.97 1083
4337.59 1054
4338.22 1023
4338.84 1112
4339.46 1162
4340.08 1092
4340.70 1162
4341.32 1217
4341.94 1233
4342.57 1244
4343.19 1229
4343.81 1313
4344.43 1245
4345.05 1342
4345.67 1434
4346.29 1471
4346.92 1595
4347.54 1701
4348.16 1671
4348.78 1734
4349.40 1959
4350.03 2032
4350.65 2011
4351.27 1927
4351.89 1675
4352.51 1517
4353.14 1574
4353.76 1447
4354.38 1172
4355.00 1135
4355.63 1149
4356.25 1149
4356.87 1081
4357.49 1011
4358.12 1034
4358.74 1066
4359.36 1064
4359.98 952
4360.61 1030
4361.23 1065
4361.85 1168
4362.48 1167
4363.10 1078
4363.72 1119
4364.34 1071
4364.97 1029
4365.59 1019
4366.21 941
4366.84 1014
4367.46 1081
4368.08 994
4368.71 1003
4369.33 1024
4369.95 973
4370.58 955
4371.20 1023
4371.82 1030
4372.45 1059
4373.07 893
4373.70 873
4374.32 781
4374.94 862
4375.57 858
4376.19 920
4376.81 958
4377.44 914
4378.06 868
4378.69 788
4379.31 846
4379.94 903
4380.56 961
4381.18 967
4381.81 889
4382.43 882
4383.06 1029
4383.68 1002
4384.31 910
4384.93 964
4385.55 1083
4386.18 987
4386.80 1060
4387.43 1079
4388.05 1113
4388.68 1178
4389.30 1095
4389.93 1113
4390.55 1320
4391.18 1326
4391.80 1450
4392.43 1588
4393.05 1533
4393.68 1546
4394.30 1520
4394.93 1385
4395.55 1283
4396.18 1431
4396.80 1333
4397.43 1230
4398.05 1236
4398.68 1089
4399.31 1173
4399.93 1124
4400.56 1144
4401.18 1269
4401.81 1094
4402.43 1033
4403.06 1028
4403.69 1074
4404.31 1113
4404.94 1104
4405.56 1060
4406.19 1144
4406.82 1207
4407.44 1019
4408.07 1049
4408.69 1063
4409.32 970
4409.95 1120
4410.57 1103
4411.20 1125
4411.83 1159
4412.45 1118
4413.08 965
4413.71 1027
4414.33 965
4414.96 1006
4415.59 998
4416.21 972
4416.84 1016
4417.47 915
4418.09 1019
4418.72 1144
4419.35 1149
4419.97 1018
4420.60 1068
4421.23 1025
4421.85 1111
4422.48 1058
4423.11 1102
4423.74 1178
4424.36 1068
4424.99 1009
4425.62 1008
4426.25 980
4426.87 1101
4427.50 979
4428.13 868
4428.76 843
4429.38 770
4430.01 834
4430.64 802
4431.27 839
4431.89 918
4432.52 950
4433.15 898
4433.78 801
4434.41 917
4435.03 765
4435.66 748
4436.29 796
4436.92 830
4437.55 890
4438.18 847
4438.80 858
4439.43 842
4440.06 861
4440.69 867
4441.32 853
4441.95 941
4442.57 847
4443.20 778
4443.83 818
4444.46 901
4445.09 802
4445.72 804
4446.35 868
4446.98 877
4447.61 914
4448.23 916
4448.86 828
4449.49 902
4450.12 897
4450.75 944
4451.38 808
4452.01 815
4452.64 924
4453.27 865
4453.90 779
4454.53 931
4455.16 805
4455.79 923
4456.42 875
4457.05 898
4457.67 791
4458.30 816
4458.93 791
4459.56 795
4460.19 806
4460.82 784
4461.45 771
4462.08 865
4462.71 828
4463.34 796
4463.97 776
4464.60 842
4465.23 878
4465.86 861
4466.49 894
4467.13 803
4467.76 785
4468.39 729
4469.02 684
4469.65 726
4470.28 737
4470.91 735
4471.54 714
4472.17 707
4472.80 686
4473.43 731
4474.06 719
4474.69 664
4475.32 689
4475.95 691
4476.59 715
4477.22 784
4477.85 746
4478.48 765
4479.11 715
4479.74 680
4480.37 704
4481.00 743
4481.64 786
4482.27 846
4482.90 794
4483.53 836
4484.16 903
4484.79 847
4485.42 822
4486.06 900
4486.69 905
4487.32 869
4487.95 927
4488.58 819
4489.22 824
4489.85 859
4490.48 942
4491.11 1000
4491.74 1017
4492.38 875
4493.01 810
4493.64 817
4494.27 852
4494.90 837
4495.54 959
4496.17 909
4496.80 901
4497.43 876
4498.07 834
4498.70 942
4499.33 914
4499.96 858
4500.60 860
4501.23 954
4501.86 889
4502.50 991
4503.13 964
4503.76 1093
4504.39 1050
4505.03 1096
4505.66 1144
4506.29 1042
4506.93 999
4507.56 1054
4508.19 1018
4508.83 1033
4509.46 978
4510.09 957
4510.73 911
4511.36 899
4511.99 845
4512.63 851
4513.26 828
4513.89 802
4514.53 910
4515.16 924
4515.80 957
4516.43 862
4517.06 1021
4517.70 956
4518.33 913
4518.97 934
4519.60 974
4520.23 949
4520.87 899
4521.50 988
4522.14 1012
4522.77 960
4523.40 840
4524.04 949
4524.67 962
4525.31 896
4525.94 1028
4526.58 1007
4527.21 1033
4527.85 1079
4528.48 1119
4529.12 1306
4529.75 1422
4530.38 1648
4531.02 1924
4531.65 1919
4532.29 2258
4532.92 2580
4533.56 2799
4534.19 2913
4534.83 2955
4535.46 2976
4536.10 2892
4536.74 2864
4537.37 2601
4538.01 2263
4538.64 2030
4539.28 1691
4539.91 1460
4540.55 1440
4541.18 1356
4541.82 1286
4542.45 1082
4543.09 1087
4543.73 1026
4544.36 1035
4545.00 986
4545.63 973
4546.27 955
4546.91 1042
4547.54 1205
4548.18 1259
4548.81 1322
4549.45 1370
4550.09 1495
4550.72 1469
4551.36 1499
4551.99 1516
4552.63 1602
4553.27 1644
4553.90 1546
4554.54 1392
4555.18 1253
4555.81 1366
4556.45 1109
4557.09 1032
4557.72 1047
4558.36 991
4559.00 1014
4559.63 970
4560.27 1012
4560.91 939
4561.54 971
4562.18 926
4562.82 917
4563.46 1084
4564.09 1051
4564.73 973
4565.37 982
4566.00 1127
4566.64 1052
4567.28 1091
4567.92 1027
4568.55 1157
4569.19 1112
4569.83 1156
4570.47 1152
4571.10 1155
4571.74 1185
4572.38 1205
4573.02 1170
4573.66 1199
4574.29 1110
4574.93 1122
4575.57 1071
4576.21 995
4576.85 989
4577.48 947
4578.12 1039
4578.76 1090
4579.40 1017
4580.04 976
4580.67 928
4581.31 949
4581.95 871
4582.59 878
4583.23 899
4583.87 924
4584.51 1051
4585.14 975
4585.78 973
4586.42 968
4587.06 897
4587.70 942
4588.34 947
4588.98 913
4589.62 968
4590.26 982
4590.89 921
4591.53 927
4592.17 875
4592.81 922
4593.45 915
4594.09 913
4594.73 978
4595.37 921
4596.01 895
4596.65 792
4597.29 825
4597.93 861
4598.57 839
4599.21 809
4599.85 813
4600.49 802
4601.12 781
4601.76 912
4602.40 887
4603.04 824
4603.68 728
4604.32 723
4604.96 838
4605.60 907
4606.24 842
4606.88 892
4607.52 900
4608.17 835
4608.81 802
4609.45 876
4610.09 936
4610.73 867
4611.37 844
4612.01 874
4612.65 923
4613.29 929
4613.93 867
4614.57 916
4615.21 802
4615.85 840
4616.49 875
4617.13 845
4617.77 747
4618.41 763
4619.06 751
4619.70 729
4620.34 731
4620.98 769
4621.62 727
4622.26 674
4622.90 731
4623.54 805
4624.19 721
4624.83 714
4625.47 689
4626.11 798
4626.75 770
4627.39 667
4628.03 696
4628.68 683
4629.32 748
4629.96 768
4630.60 839
4631.24 752
4631.89 792
4632.53 756
4633.17 661
4633.81 809
4634.45 857
4635.10 734
4635.74 776
4636.38 752
4637.02 832
4637.66 867
4638.31 752
4638.95 841
4639.59 927
4640.23 901
4640.88 845
4641.52 764
4642.16 815
4642.80 884
4643.45 838
4644.09 900
4644.73 828
4645.38 782
4646.02 748
4646.66 813
4647.30 794
4647.95 845
4648.59 784
4649.23 740
4649.88 693
4650.52 799
4651.16 723
4651.81 794
4652.45 770
4653.09 806
4653.74 759
4654.38 914
4655.02 847
4655.67 797
4656.31 894
4656.95 880
4657.60 820
4658.24 791
4658.89 788
4659.53 847
4660.17 769
4660.82 729
4661.46 779
4662.10 657
4662.75 760
4663.39 729
4664.04 787
4664.68 737
4665.33 686
4665.97 695
4666.61 718
4667.26 754
4667.90 806
4668.55 740
4669.19 669
4669.84 711
4670.48 719
4671.12 766
4671.77 746
4672.41 721
4673.06 606
4673.70 641
4674.35 709
4674.99 707
4675.64 680
4676.28 722
4676.93 689
4677.57 711
4678.22 707
4678.86 732
4679.51 693
4680.15 730
4680.80 703
4681.44 684
4682.09 642
4682.74 672
4683.38 611
4684.03 680
4684.67 742
4685.32 764
4685.96 674
4686.61 700
4687.25 776
4687.90 715
4688.55 792
4689.19 659
4689.84 683
4690.48 654
4691.13 632
4691.78 629
4692.42 738
4693.07 794
4693.71 756
4694.36 740
4695.01 775
4695.65 684
4696.30 647
4696.95 706
4697.59 714
4698.24 781
4698.89 869
4699.53 861
4700.18 850
4700.83 838
4701.47 770
4702.12 790
4702.77 781
4703.41 743
4704.06 704
4704.71 705
4705.35 730
4706.00 734
4706.65 739
4707.29 661
4707.94 644
4708.59 722
4709.24 790
4709.88 673
4710.53 655
4711.18 672
4711.83 758
4712.47 749
4713.12 726
4713.77 770
4714.42 757
4715.06 820
4715.71 809
4716.36 722
4717.01 753
4717.65 757
4718.30 768
4718.95 727
4719.60 771
4720.25 782
4720.89 700
4721.54 722
4722.19 831
4722.84 739
4723.49 706
4724.13 814
4724.78 869
4725.43 890
4726.08 837
4726.73 808
4727.38 780
4728.03 737
4728.67 795
4729.32 775
4729.97 713
4730.62 763
4731.27 763
4731.92 722
4732.57 742
4733.22 695
4733.86 735
4734.51 797
4735.16 715
4735.81 654
4736.46 766
4737.11 757
4737.76 698
4738.41 742
4739.06 696
4739.71 725
4740.36 741
4741.01 718
4741.65 788
4742.30 867
4742.95 719
4743.60 795
4744.25 828
4744.90 874
4745.55 788
4746.20 770
4746.85 678
4747.50 761
4748.15 697
4748.80 827
4749.45 838
4750.10 841
4750.75 759
4751.40 787
4752.05 774
4752.70 874
4753.35 900
4754.00 861
4754.65 945
4755.30 788
4755.95 831
4756.61 883
4757.26 887
4757.91 863
4758.56 917
4759.21 733
4759.86 853
4760.51 802
4761.16 738
4761.81 761
4762.46 790
4763.11 860
4763.76 796
4764.41 773
4765.07 861
4765.72 924
4766.37 921
4767.02 929
4767.67 866
4768.32 918
4768.97 867
4769.62 880
4770.28 934
4770.93 739
4771.58 782
4772.23 647
4772.88 681
4773.53 635
4774.19 725
4774.84 654
4775.49 622
4776.14 587
4776.79 575
4777.44 614
4778.10 661
4778.75 682
4779.40 751
4780.05 713
4780.70 710
4781.36 759
4782.01 658
4782.66 674
4783.31 712
4783.97 637
4784.62 698
4785.27 649
4785.92 666
4786.58 705
4787.23 669
4787.88 685
4788.53 611
4789.19 529
4789.84 627
4790.49 728
4791.15 606
4791.80 642
4792.45 677
4793.10 559
4793.76 670
4794.41 795
4795.06 702
4795.72 697
4796.37 725
4797.02 750
4797.68 695
4798.33 702
4798.98 669
4799.64 639
4800.29 685
4800.94 679
4801.60 642
4802.25 691
4802.90 733
4803.56 700
4804.21 639
4804.87 718
4805.52 712
4806.17 726
4806.83 672
4807.48 595
4808.14 692
4808.79 802
4809.44 668
4810.10 801
4810.75 757
4811.41 758
4812.06 670
4812.71 661
4813.37 666
4814.02 696
4814.68 656
4815.33 677
4815.99 813
4816.64 813
4817.30 727
4817.95 740
4818.61 786
4819.26 772
4819.92 775
4820.57 840
4821.23 772
4821.88 846
4822.53 806
4823.19 763
4823.85 809
4824.50 913
4825.16 845
4825.81 867
4826.47 829
4827.12 810
4827.78 859
4828.43 839
4829.09 806
4829.74 803
4830.40 827
4831.05 878
4831.71 879
4832.37 816
4833.02 817
4833.68 841
4834.33 840
4834.99 862
4835.64 877
4836.30 883
4836.96 950
4837.61 1016
4838.27 979
4838.92 1009
4839.58 974
4840.24 998
4840.89 994
4841.55 1131
4842.21 1021
4842.86 1028
4843.52 1013
4844.18 969
4844.83 1073
4845.49 932
4846.14 937
4846.80 1015
4847.46 984
4848.11 905
4848.77 874
4849.43 1021
4850.09 953
4850.74 1033
4851.40 1138
4852.06 1149
4852.71 1052
4853.37 1133
4854.03 1200
4854.68 1216
4855.34 1228
4856.00 1113
4856.66 1058
4857.31 1043
4857.97 984
4858.63 1071
4859.29 1069
4859.94 1049
4860.60 1088
4861.26 1040
4861.92 1104
4862.57 1200
4863.23 1037
4863.89 987
4864.55 1034
4865.21 966
4865.86 1094
4866.52 1001
4867.18 953
4867.84 995
4868.50 981
4869.15 1003
4869.81 1053
4870.47 995
4871.13 996
4871.79 1008
4872.45 897
4873.10 925
4873.76 995
4874.42 976
4875.08 888
4875.74 986
4876.40 960
4877.06 964
4877.71 973
4878.37 890
4879.03 933
4879.69 995
4880.35 939
4881.01 900
4881.67 867
4882.33 845
4882.99 820
4883.65 707
4884.30 795
4884.96 816
4885.62 810
4886.28 781
4886.94 742
4887.60 747
4888.26 710
4888.92 731
4889.58 731
4890.24 732
4890.90 758
4891.56 735
4892.22 754
4892.88 781
4893.54 771
4894.20 747
4894.86 803
4895.52 768
4896.18 676
4896.84 743
4897.50 690
4898.16 826
4898.82 740
4899.48 802
4900.14 793
4900.80 764
4901.46 785
4902.12 767
4902.78 737
4903.44 758
4904.10 657
4904.76 773
4905.42 811
4906.08 697
4906.74 732
4907.40 680
4908.06 727
4908.73 702
4909.39 664
4910.05 672
4910.71 744
4911.37 667
4912.03 608
4912.69 677
4913.35 702
4914.01 647
4914.68 638
4915.34 672
4916.00 644
4916.66 670
4917.32 727
4917.98 665
4918.64 565
4919.31 518
4919.97 535
4920.63 646
4921.29 656
4921.95 666
4922.61 640
4923.28 633
4923.94 656
4924.60 698
4925.26 639
4925.92 620
4926.59 671
4927.25 627
4927.91 624
4928.57 664
4929.23 598
4929.90 704
4930.56 657
4931.22 582
4931.88 593
4932.55 646
4933.21 619
4933.87 606
4934.53 649
4935.20 631
4935.86 656
4936.52 632
4937.18 663
4937.85 663
4938.51 628
4939.17 654
4939.84 654
4940.50 742
4941.16 677
4941.82 634
4942.49 599
4943.15 584
4943.81 590
4944.48 671
4945.14 649
4945.80 704
4946.47 680
4947.13 664
4947.79 653
4948.46 615
4949.12 569
4949.79 669
4950.45 573
4951.11 656
4951.78 519
4952.44 667
4953.10 607
4953.77 668
4954.43 584
4955.10 592
4955.76 556
4956.42 501
4957.09 595
4957.75 650
4958.42 560
4959.08 558
4959.74 626
4960.41 697
4961.07 665
4961.74 597
4962.40 611
4963.07 633
4963.73 613
4964.40 619
4965.06 652
4965.73 589
4966.39 554
4967.05 524
4967.72 610
4968.38 731
4969.05 764
4969.71 666
4970.38 613
4971.04 606
4971.71 623
4972.37 655
4973.04 661
4973.70 541
4974.37 624
4975.04 668
4975.70 647
4976.37 675
4977.03 693
4977.70 676
4978.36 657
4979.03 660
4979.69 593
4980.36 653
4981.03 658
4981.69 661
4982.36 736
4983.02 696
4983.69 579
4984.35 686
4985.02 686
4985.69 644
4986.35 629
4987.02 633
4987.68 771
4988.35 697
4989.02 718
4989.68 814
4990.35 724
4991.02 762
4991.68 818
4992.35 772
4993.02 870
4993.68 871
4994.35 832
4995.02 826
4995.68 774
4996.35 679
4997.02 694
4997.68 738
4998.35 608
4999.02 558
4999.68 567
5000.35 658
5001.02 622
5001.68 581
5002.35 576
5003.02 594
5003.69 596
5004.35 597
5005.02 624
5005.69 545
5006.35 567
5007.02 580
5007.69 618
5008.36 628
5009.02 624
5009.69 693
5010.36 598
5011.03 627
5011.70 668
5012.36 754
5013.03 699
5013.70 633
5014.37 717
5015.04 706
5015.70 639
5016.37 603
5017.04 607
5017.71 566
5018.38 609
5019.04 655
5019.71 702
5020.38 682
5021.05 734
5021.72 674
5022.39 763
5023.05 813
5023.72 919
5024.39 984
5025.06 960
5025.73 935
5026.40 917
5027.07 895
5027.74 926
5028.40 974
5029.07 821
5029.74 766
5030.41 847
5031.08 820
5031.75 719
5032.42 718
5033.09 751
5033.76 670
5034.43 685
5035.10 741
5035.76 652
5036.43 658
5037.10 702
5037.77 674
5038.44 651
5039.11 664
5039.78 652
5040.45 700
5041.12 776
5041.79 667
5042.46 662
5043.13 784
5043.80 755
5044.47 805
5045.14 713
5045.81 757
5046.48 787
5047.15 744
5047.82 748
5048.49 770
5049.16 722
5049.83 725
5050.50 728
5051.17 724
5051.84 704
5052.51 612
5053.18 730
5053.85 707
5054.52 672
5055.20 675
5055.87 661
5056.54 648
5057.21 608
5057.88 651
5058.55 690
5059.22 724
5059.89 726
5060.56 653
5061.23 659
5061.90 619
5062.58 680
5063.25 625
5063.92 707
5064.59 669
5065.26 607
5065.93 637
5066.60 667
5067.27 722
5067.95 706
5068.62 530
5069.29 517
5069.96 580
5070.63 597
5071.30 598
5071.98 653
5072.65 653
5073.32 675
5073.99 628
5074.66 675
5075.34 605
5076.01 627
5076.68 673
5077.35 625
5078.02 637
5078.70 591
5079.37 727
5080.04 684
5080.71 641
5081.39 679
5082.06 643
5082.73 697
5083.40 661
5084.08 577
5084.75 593
5085.42 666
5086.09 725
5086.77 542
5087.44 548
5088.11 655
5088.79 779
5089.46 660
5090.13 691
5090.80 677
5091.48 668
5092.15 750
5092.82 682
5093.50 734
5094.17 786
5094.84 733
5095.52 770
5096.19 720
5096.86 734
5097.54 654
5098.21 655
5098.88 617
5099.56 631
5100.23 600
5100.90 624
5101.58 579
5102.25 557
5102.93 632
5103.60 685
5104.27 690
5104.95 650
5105.62 739
5106.30 653
5106.97 597
5107.64 572
5108.32 615
5108.99 675
5109.67 688
5110.34 646
5111.02 606
5111.69 632
5112.36 650
5113.04 582
5113.71 593
5114.39 665
5115.06 681
5115.74 647
5116.41 740
5117.09 674
5117.76 654
5118.44 608
5119.11 603
5119.79 654
5120.46 609
5121.14 640
5121.81 629
5122.49 650
5123.16 754
5123.84 700
5124.51 647
5125.19 702
5125.86 724
5126.54 617
5127.21 651
5127.89 583
5128.56 671
5129.24 558
5129.92 580
5130.59 602
5131.27 634
5131.94 650
5132.62 589
5133.29 556
5133.97 612
5134.65 681
5135.32 681
5136.00 696
5136.67 634
5137.35 615
5138.03 709
5138.70 709
5139.38 713
5140.05 696
5140.73 582
5141.41 656
5142.08 680
5142.76 675
5143.44 661
5144.11 754
5144.79 653
5145.47 693
5146.14 727
5146.82 576
5147.50 569
5148.17 657
5148.85 600
5149.53 560
5150.20 641
5150.88 652
5151.56 535
5152.24 587
5152.91 664
5153.59 563
5154.27 543
5154.94 650
5155.62 632
5156.30 583
5156.98 546
5157.65 592
5158.33 666
5159.01 622
5159.69 619
5160.36 577
5161.04 606
5161.72 536
5162.40 564
5163.07 630
5163.75 629
5164.43 574
5165.11 616
5165.79 561
5166.46 535
5167.14 580
5167.82 616
5168.50 621
5169.18 529
5169.86 645
5170.53 570
5171.21 646
5171.89 540
5172.57 516
5173.25 583
5173.93 574
5174.60 535
5175.28 527
5175.96 527
5176.64 475
5177.32 509
5178.00 592
5178.68 544
5179.36 628
5180.03 543
5180.71 490
5181.39 538
5182.07 546
5182.75 559
5183.43 613
5184.11 654
5184.79 649
5185.47 619
5186.15 513
5186.83 616
5187.51 627
5188.18 549
5188.86 594
5189.54 579
5190.22 548
5190.90 571
5191.58 560
5192.26 481
5192.94 513
5193.62 603
5194.30 635
5194.98 559
5195.66 521
5196.34 554
5197.02 531
5197.70 561
5198.38 542
5199.06 582
5199.74 539
5200.42 644
5201.10 494
5201.78 527
5202.46 514
5203.14 531
5203.82 494
5204.50 547
5205.19 545
5205.87 528
5206.55 594
5207.23 552
5207.91 503
5208.59 484
5209.27 556
5209.95 576
5210.63 606
5211.31 622
5211.99 606
5212.67 610
5213.36 643
5214.04 573
5214.72 528
5215.40 665
5216.08 603
5216.76 542
5217.44 599
5218.12 683
5218.81 688
5219.49 637
5220.17 597
5220.85 564
5221.53 601
5222.21 651
5222.90 635
5223.58 479
5224.26 523
5224.94 557
5225.62 548
5226.30 527
5226.99 481
5227.67 522
5228.35 592
5229.03 598
5229.71 594
5230.40 607
5231.08 543
5231.76 628
5232.44 584
5233.13 596
5233.81 541
5234.49 505
5235.17 568
5235.86 625
5236.54 603
5237.22 623
5237.90 601
5238.59 700
5239.27 632
5239.95 651
5240.64 628
5241.32 602
5242.00 634
5242.68 643
5243.37 647
5244.05 625
5244.73 633
5245.42 585
5246.10 597
5246.78 621
5247.47 587
5248.15 583
5248.83 579
5249.52 560
5250.20 621
5250.88 675
5251.57 605
5252.25 700
5252.93 666
5253.62 562
5254.30 577
5254.99 640
5255.67 622
5256.35 665
5257.04 594
5257.72 546
5258.41 531
5259.09 488
5259.77 520
5260.46 561
5261.14 538
5261.83 556
5262.51 551
5263.20 581
5263.88 583
5264.56 657
5265.25 587
5265.93 574
5266.62 602
5267.30 648
5267.99 636
5268.67 551
5269.36 595
5270.04 581
5270.73 632
5271.41 678
5272.10 666
5272.78 609
5273.47 540
5274.15 598
5274.84 620
5275.52 568
5276.21 620
5276.89 670
5277.58 627
5278.26 549
5278.95 569
5279.63 650
5280.32 649
5281.00 629
5281.69 634
5282.38 674
5283.06 742
5283.75 741
5284.43 680
5285.12 686
5285.80 704
5286.49 647
5287.18 651
5287.86 650
5288.55 689
5289.23 554
5289.92 650
5290.61 637
5291.29 565
5291.98 593
5292.66 656
5293.35 587
5294.04 551
5294.72 578
5295.41 667
5296.10 579
5296.78 634
5297.47 580
5298.16 576
5298.84 563
5299.53 631
5300.22 661
5300.90 603
5301.59 589
5302.28 621
5302.96 632
5303.65 728
5304.34 771
5305.03 713
5305.71 716
5306.40 722
5307.09 755
5307.77 703
5308.46 637
5309.15 693
5309.84 648
5310.52 641
5311.21 716
5311.90 617
5312.59 587
5313.27 502
5313.96 671
5314.65 727
5315.34 696
5316.02 626
5316.71 680
5317.40 704
5318.09 676
5318.78 739
5319.46 766
5320.15 694
5320.84 659
5321.53 689
5322.22 692
5322.90 707
5323.59 668
5324.28 684
5324.97 711
5325.66 671
5326.35 747
5327.04 682
5327.72 727
5328.41 705
5329.10 743
5329.79 682
5330.48 804
5331.17 880
5331.86 821
5332.54 867
5333.23 863
5333.92 855
5334.61 990
5335.30 928
5335.99 840
5336.68 807
5337.37 894
5338.06 830
5338.75 831
5339.44 899
5340.12 800
5340.81 760
5341.50 700
5342.19 760
5342.88 909
5343.57 725
5344.26 772
5344.95 892
5345.64 849
5346.33 859
5347.02 900
5347.71 806
5348.40 898
5349.09 1058
5349.78 1083
5350.47 1119
5351.16 1219
5351.85 1296
5352.54 1472
5353.23 1505
5353.92 1568
5354.61 1845
5355.30 1622
5355.99 1555
5356.68 1550
5357.37 1286
5358.06 1162
5358.75 1026
5359.44 830
5360.14 891
5360.83 751
5361.52 727
5362.21 729
5362.90 725
5363.59 795
5364.28 773
5364.97 696
5365.66 813
5366.35 741
5367.04 740
5367.74 654
5368.43 678
5369.12 746
5369.81 751
5370.50 766
5371.19 725
5371.88 662
5372.57 662
5373.27 704
5373.96 708
5374.65 783
5375.34 697
5376.03 681
5376.72 673
5377.42 766
5378.11 736
5378.80 689
5379.49 759
5380.18 834
5380.88 864
5381.57 927
5382.26 854
5382.95 871
5383.64 840
5384.34 838
5385.03 896
5385.72 848
5386.41 836
5387.11 723
5387.80 750
5388.49 798
5389.18 863
5389.88 821
5390.57 799
5391.26 816
5391.95 774
5392.65 873
5393.34 816
5394.03 846
5394.72 801
5395.42 820
5396.11 850
5396.80 810
5397.50 702
5398.19 601
5398.88 648
5399.58 696
5400.27 753
5400.96 735
5401.66 706
5402.35 684
5403.04 671
5403.74 653
5404.43 571
5405.12 641
5405.82 702
5406.51 662
5407.20 720
5407.90 667
5408.59 705
5409.28 715
5409.98 718
5410.67 636
5411.37 568
5412.06 661
5412.75 636
5413.45 614
5414.14 607
5414.84 637
5415.53 555
5416.23 581
5416.92 564
5417.61 538
5418.31 595
5419.00 699
5419.70 665
5420.39 585
5421.09 560
5421.78 737
5422.48 662
5423.17 639
5423.87 686
5424.56 611
5425.25 615
5425.95 614
5426.64 583
5427.34 590
5428.03 646
5428.73 599
5429.42 600
5430.12 609
5430.82 663
5431.51 572
5432.21 544
5432.90 627
5433.60 721
5434.29 551
5434.99 549
5435.68 591
5436.38 585
5437.07 623
5437.77 640
5438.47 672
5439.16 701
5439.86 614
5440.55 673
5441.25 757
5441.94 688
5442.64 653
5443.34 677
5444.03 666
5444.73 683
5445.42 719
5446.12 717
5446.82 703
5447.51 734
5448.21 670
5448.91 700
5449.60 840
5450.30 779
5450.99 760
5451.69 805
5452.39 772
5453.08 882
5453.78 774
5454.48 783
5455.17 692
5455.87 671
5456.57 622
5457.27 624
5457.96 682
5458.66 625
5459.36 587
5460.05 678
5460.75 685
5461.45 680
5462.14 695
5462.84 688
5463.54 688
5464.24 666
5464.93 740
5465.63 844
5466.33 748
5467.03 723
5467.72 838
5468.42 824
5469.12 822
5469.82 792
5470.51 720
5471.21 863
5471.91 841
5472.61 648
5473.31 683
5474.00 691
5474.70 758
5475.40 782
5476.10 719
5476.80 751
5477.49 758
5478.19 701
5478.89 749
5479.59 764
5480.29 690
5480.99 776
5481.68 867
5482.38 872
5483.08 901
5483.78 930
5484.48 958
5485.18 828
5485.88 862
5486.57 875
5487.27 790
5487.97 755
5488.67 798
5489.37 814
5490.07 811
5490.77 843
5491.47 798
5492.17 796
5492.87 820
5493.56 850
5494.26 828
5494.96 792
5495.66 794
5496.36 837
5497.06 862
5497.76 855
5498.46 918
5499.16 915
5499.86 989
5500.56 987
5501.26 1118
5501.96 1108
5502.66 1161
5503.36 1273
5504.06 1398
5504.76 1347
5505.46 1228
5506.16 1154
5506.86 1062
5507.56 1025
5508.26 1020
5508.96 983
5509.66 944
5510.36 937
5511.06 850
5511.76 767
5512.46 791
5513.16 844
5513.86 887
5514.56 843
5515.26 770
5515.96 813
5516.66 838
5517.36 840
5518.07 858
5518.77 860
5519.47 821
5520.17 859
5520.87 846
5521.57 768
5522.27 687
5522.97 833
5523.67 887
5524.37 823
5525.08 820
5525.78 829
5526.48 797
5527.18 810
5527.88 775
5528.58 762
5529.28 729
5529.99 651
5530.69 751
5531.39 709
5532.09 686
5532.79 686
5533.49 671
5534.20 651
5534.90 644
5535.60 704
5536.30 630
5537.00 631
5537.70 583
5538.41 668
5539.11 646
5539.81 616
5540.51 601
5541.22 648
5541.92 617
5542.62 645
5543.32 690
5544.02 697
5544.73 625
5545.43 677
5546.13 785
5546.84 724
5547.54 720
5548.24 692
5548.94 709
5549.65 799
5550.35 758
5551.05 708
5551.75 661
5552.46 713
5553.16 726
5553.86 682
5554.57 643
5555.27 681
5555.97 729
5556.68 669
5557.38 641
5558.08 586
5558.79 529
5559.49 580
5560.19 559
5560.90 537
5561.60 581
5562.30 607
5563.01 605
5563.71 525
5564.41 571
5565.12 629
5565.82 616
5566.53 627
5567.23 611
5567.93 657
5568.64 619
5569.34 608
5570.05 630
5570.75 610
5571.45 654
5572.16 587
5572.86 565
5573.57 625
5574.27 594
5574.98 562
5575.68 632
5576.38 621
5577.09 663
5577.79 739
5578.50 648
5579.20 678
5579.91 613
5580.61 593
5581.32 603
5582.02 588
5582.73 672
5583.43 571
5584.14 589
5584.84 557
5585.55 521
5586.25 626
5586.96 663
5587.66 608
5588.37 624
5589.07 600
5589.78 553
5590.48 614
5591.19 527
5591.89 558
5592.60 483
5593.31 619
5594.01 660
5594.72 551
5595.42 562
5596.13 628
5596.83 614
5597.54 626
5598.25 592
5598.95 609
5599.66 641
5600.36 600
5601.07 634
5601.78 540
5602.48 475
5603.19 580
5603.89 633
5604.60 601
5605.31 564
5606.01 555
5606.72 574
5607.43 598
5608.13 576
5608.84 576
5609.54 521
5610.25 527
5610.96 555
5611.66 530
5612.37 524
5613.08 504
5613.79 533
5614.49 548
5615.20 575
5615.91 529
5616.61 533
5617.32 603
5618.03 614
5618.73 586
5619.44 517
5620.15 525
5620.86 576
5621.56 534
5622.27 546
5622.98 564
5623.69 575
5624.39 534
5625.10 542
5625.81 585
5626.52 579
5627.22 474
5627.93 507
5628.64 556
5629.35 576
5630.05 606
5630.76 597
5631.47 564
5632.18 524
5632.89 513
5633.59 528
5634.30 568
5635.01 588
5635.72 566
5636.43 595
5637.14 669
5637.84 607
5638.55 625
5639.26 584
5639.97 566
5640.68 562
5641.39 618
5642.10 595
5642.80 588
5643.51 560
5644.22 503
5644.93 486
5645.64 545
5646.35 613
5647.06 611
5647.77 623
5648.47 548
5649.18 519
5649.89 554
5650.60 555
5651.31 556
5652.02 487
5652.73 489
5653.44 525
5654.15 555
5654.86 553
5655.57 575
5656.28 552
5656.99 566
5657.70 586
5658.41 594
5659.12 600
5659.83 629
5660.54 569
5661.24 602
5661.95 644
5662.66 580
5663.37 648
5664.08 573
5664.79 534
5665.50 584
5666.21 617
5666.93 621
5667.64 541
5668.35 564
5669.06 558
5669.77 643
5670.48 638
5671.19 614
5671.90 541
5672.61 601
5673.32 700
5674.03 644
5674.74 628
5675.45 650
5676.16 655
5676.87 683
5677.58 677
5678.29 618
5679.01 597
5679.72 535
5680.43 551
5681.14 581
5681.85 583
5682.56 540
5683.27 625
5683.98 664
5684.69 584
5685.41 509
5686.12 541
5686.83 580
5687.54 592
5688.25 629
5688.96 559
5689.67 563
5690.39 547
5691.10 601
5691.81 671
5692.52 587
5693.23 542
5693.95 590
5694.66 649
5695.37 639
5696.08 605
5696.79 588
5697.51 493
5698.22 507
5698.93 605
5699.64 573
5700.35 591
5701.07 584
5701.78 500
5702.49 600
5703.20 605
5703.92 570
5704.63 611
5705.34 600
5706.05 549
5706.77 645
5707.48 615
5708.19 577
5708.90 539
5709.62 637
5710.33 536
5711.04 580
5711.76 578
5712.47 610
5713.18 595
5713.90 572
5714.61 519
5715.32 574
5716.04 615
5716.75 645
5717.46 594
5718.18 564
5718.89 511
5719.60 557
5720.32 578
5721.03 540
5721.74 571
5722.46 578
5723.17 572
5723.88 712
5724.60 673
5725.31 599
5726.03 631
5726.74 664
5727.45 640
5728.17 678
5728.88 769
5729.60 850
5730.31 685
5731.02 726
5731.74 750
5732.45 697
5733.17 782
5733.88 700
5734.60 733
5735.31 692
5736.02 660
5736.74 668
5737.45 661
5738.17 643
5738.88 740
5739.60 776
5740.31 667
5741.03 690
5741.74 692
5742.46 688
5743.17 673
5743.89 711
5744.60 715
5745.32 714
5746.03 662
5746.75 661
5747.46 750
5748.18 763
5748.89 733
5749.61 736
5750.32 799
5751.04 769
5751.76 723
5752.47 878
5753.19 990
5753.90 891
5754.62 1066
5755.33 1165
5756.05 1182
5756.77 1114
5757.48 1191
5758.20 1327
5758.91 1198
5759.63 1127
5760.34 1102
5761.06 1023
5761.78 1036
5762.49 931
5763.21 915
5763.93 959
5764.64 864
5765.36 956
5766.07 1055
5766.79 1001
5767.51 1024
5768.22 1005
5768.94 1035
5769.66 1032
5770.37 921
5771.09 861
5771.81 935
5772.52 903
5773.24 885
5773.96 859
5774.67 785
5775.39 795
5776.11 712
5776.83 669
5777.54 715
5778.26 684
5778.98 669
5779.69 757
5780.41 757
5781.13 720
5781.85 752
5782.56 753
5783.28 759
5784.00 810
5784.72 877
5785.43 797
5786.15 769
5786.87 797
5787.59 843
5788.30 849
5789.02 902
5789.74 925
5790.46 835
5791.18 853
5791.89 785
5792.61 837
5793.33 856
5794.05 915
5794.77 809
5795.48 876
5796.20 977
5796.92 1033
5797.64 1027
5798.36 1037
5799.08 1014
5799.80 1181
5800.51 1178
5801.23 1380
5801.95 1454
5802.67 1401
5803.39 1377
5804.11 1489
5804.83 1659
5805.54 1473
5806.26 1226
5806.98 1227
5807.70 1235
5808.42 1205
5809.14 1142
5809.86 1049
5810.58 1061
5811.30 1010
5812.02 973
5812.74 980
5813.45 994
5814.17 978
5814.89 985
5815.61 959
5816.33 1076
5817.05 1214
5817.77 1266
5818.49 1389
5819.21 1337
5819.93 1499
5820.65 1599
5821.37 1613
5822.09 1564
5822.81 1474
5823.53 1339
5824.25 1134
5824.97 1114
5825.69 1066
5826.41 1008
5827.13 913
5827.85 965
5828.57 898
5829.29 898
5830.01 925
5830.73 872
5831.45 813
5832.17 827
5832.89 884
5833.61 927
5834.33 992
5835.06 997
5835.78 961
5836.50 894
5837.22 900
5837.94 894
5838.66 884
5839.38 842
5840.10 817
5840.82 771
5841.54 830
5842.26 784
5842.99 812
5843.71 746
5844.43 848
5845.15 849
5845.87 808
5846.59 818
5847.31 788
5848.04 754
5848.76 787
5849.48 788
5850.20 806
5850.92 770
5851.64 676
5852.36 683
5853.09 743
5853.81 710
5854.53 899
5855.25 852
5855.97 744
5856.70 670
5857.42 665
5858.14 703
5858.86 706
5859.58 729
5860.31 781
5861.03 692
5861.75 745
5862.47 762
5863.20 655
5863.92 667
5864.64 627
5865.36 613
5866.09 642
5866.81 618
5867.53 577
5868.25 619
5868.98 622
5869.70 602
5870.42 646
5871.15 684
5871.87 622
5872.59 678
5873.31 641
5874.04 624
5874.76 594
5875.48 669
5876.21 603
5876.93 624
5877.65 534
5878.38 592
5879.10 658
5879.82 612
5880.55 648
5881.27 692
5881.99 659
5882.72 640
5883.44 687
5884.17 588
5884.89 659
5885.61 668
5886.34 679
5887.06 761
5887.78 732
5888.51 727
5889.23 709
5889.96 672
5890.68 609
5891.41 605
5892.13 590
5892.85 606
5893.58 609
5894.30 558
5895.03 632
5895.75 628
5896.48 723
5897.20 652
5897.92 670
5898.65 669
5899.37 643
5900.10 703
5900.82 690
5901.55 646
5902.27 644
5903.00 687
5903.72 646
5904.45 670
5905.17 676
5905.90 630
5906.62 670
5907.35 701
5908.07 653
5908.80 680
5909.52 755
5910.25 709
5910.97 776
5911.70 629
5912.43 666
5913.15 762
5913.88 729
5914.60 735
5915.33 714
5916.05 752
5916.78 660
5917.50 624
5918.23 699
5918.96 744
5919.68 683
5920.41 690
5921.13 694
5921.86 777
5922.59 729
5923.31 731
5924.04 688
5924.76 642
5925.49 694
5926.22 727
5926.94 720
5927.67 810
5928.40 831
5929.12 815
5929.85 763
5930.58 771
5931.30 810
5932.03 866
5932.76 839
5933.48 785
5934.21 742
5934.94 851
5935.66 855
5936.39 870
5937.12 851
5937.84 775
5938.57 837
5939.30 841
5940.02 862
5940.75 896
5941.48 993
5942.21 985
5942.93 929
5943.66 983
5944.39 1010
5945.12 906
5945.84 958
5946.57 894
5947.30 951
5948.03 890
5948.75 955
5949.48 883
5950.21 913
5950.94 933
5951.67 972
5952.39 1041
5953.12 1017
5953.85 1066
5954.58 1191
5955.31 1166
5956.03 1041
5956.76 1034
5957.49 1060
5958.22 1199
5958.95 1089
5959.67 1145
5960.40 1118
5961.13 1082
5961.86 1192
5962.59 1184
5963.32 1279
5964.05 1199
5964.77 1225
5965.50 1275
5966.23 1289
5966.96 1426
5967.69 1431
5968.42 1456
5969.15 1581
5969.88 1547
5970.61 1601
5971.33 1814
5972.06 1743
5972.79 1791
5973.52 1651
5974.25 1531
5974.98 1471
5975.71 1501
5976.44 1394
5977.17 1257
5977.90 1300
5978.63 1377
5979.36 1309
5980.09 1313
5980.82 1496
5981.55 1460
5982.28 1407
5983.01 1526
5983.74 1526
5984.46 1467
5985.19 1449
5985.92 1462
5986.65 1551
5987.38 1560
5988.11 1520
5988.85 1479
5989.58 1477
5990.31 1331
5991.04 1492
5991.77 1547
5992.50 1499
5993.23 1505
5993.96 1433
5994.69 1453
5995.42 1477
5996.15 1457
5996.88 1478
5997.61 1513
5998.34 1615
5999.07 1796
5999.80 1735
6000.53 1594
6001.26 1768
6002.00 1735
6002.73 1708
6003.46 1579
6004.19 1685
6004.92 1557
6005.65 1609
6006.38 1593
6007.11 1529
6007.84 1617
6008.58 1586
6009.31 1618
6010.04 1690
6010.77 1918
6011.50 2064
6012.23 2389
6012.96 2545
6013.70 2932
6014.43 3173
6015.16 3388
6015.89 3585
6016.62 3770
6017.36 3775
6018.09 3609
6018.82 3412
6019.55 3224
6020.28 2929
6021.02 2687
6021.75 2268
6022.48 2178
6023.21 1924
6023.94 1662
6024.68 1462
6025.41 1374
6026.14 1350
6026.87 1218
6027.61 1276
6028.34 1256
6029.07 1137
6029.80 1190
6030.54 1295
6031.27 1178
6032.00 1074
6032.73 1188
6033.47 1257
6034.20 1207
6034.93 1158
6035.67 1076
6036.40 1067
6037.13 1098
6037.87 1068
6038.60 1145
6039.33 1064
6040.07 1047
6040.80 1169
6041.53 1220
6042.27 1126
6043.00 1150
6043.73 1189
6044.47 1208
6045.20 1298
6045.93 1188
6046.67 1254
6047.40 1276
6048.13 1147
6048.87 1137
6049.60 1237
6050.34 1322
6051.07 1337
6051.80 1317
6052.54 1312
6053.27 1294
6054.01 1394
6054.74 1555
6055.47 1486
6056.21 1424
6056.94 1342
6057.68 1469
6058.41 1467
6059.15 1372
6059.88 1445
6060.61 1319
6061.35 1281
6062.08 1151
6062.82 1205
6063.55 1194
6064.29 1096
6065.02 1176
6065.76 1164
6066.49 1065
6067.23 1107
6067.96 1238
6068.70 1174
6069.43 1129
6070.17 1165
6070.90 1093
6071.64 1144
6072.37 1149
6073.11 1168
6073.84 1033
6074.58 1036
6075.31 1055
6076.05 1070
6076.78 1008
6077.52 1025
6078.26 1056
6078.99 953
6079.73 1056
6080.46 1099
6081.20 996
6081.93 1065
6082.67 1007
6083.41 898
6084.14 996
6084.88 1024
6085.61 1040
6086.35 1035
6087.09 927
6087.82 837
6088.56 895
6089.30 869
6090.03 869
6090.77 948
6091.50 882
6092.24 874
6092.98 935
6093.71 1034
6094.45 993
6095.19 1094
6095.92 997
6096.66 966
6097.40 1029
6098.13 913
6098.87 886
6099.61 970
6100.34 968
6101.08 879
6101.82 869
6102.56 813
6103.29 733
6104.03 794
6104.77 797
6105.50 709
6106.24 825
6106.98 856
6107.72 918
6108.45 886
6109.19 803
6109.93 885
6110.67 831
6111.40 914
6112.14 897
6112.88 832
6113.62 845
6114.35 854
6115.09 857
6115.83 786
6116.57 850
6117.31 856
6118.04 931
6118.78 920
6119.52 884
6120.26 848
6121.00 885
6121.73 985
6122.47 916
6123.21 968
6123.95 1052
6124.69 1069
6125.43 1110
6126.16 1131
6126.90 917
6127.64 991
6128.38 982
6129.12 989
6129.86 967
6130.60 1051
6131.33 1020
6132.07 994
6132.81 931
6133.55 966
6134.29 945
6135.03 1045
6135.77 997
6136.51 1042
6137.25 1043
6137.99 983
6138.73 1011
6139.46 961
6140.20 1006
6140.94 1029
6141.68 970
6142.42 1001
6143.16 1089
6143.90 943
6144.64 943
6145.38 958
6146.12 1038
6146.86 1040
6147.60 922
6148.34 1031
6149.08 1066
6149.82 1031
6150.56 982
6151.30 902
6152.04 1042
6152.78 1071
6153.52 1148
6154.26 1131
6155.00 1042
6155.74 1037
6156.48 1055
6157.22 1249
6157.96 1186
6158.70 1108
6159.44 1125
6160.18 1154
6160.92 1173
6161.66 1133
6162.40 1129
6163.15 1197
6163.89 1205
6164.63 1271
6165.37 1329
6166.11 1335
6166.85 1454
6167.59 1514
6168.33 1494
6169.07 1558
6169.81 1544
6170.55 1571
6171.30 1698
6172.04 1732
6172.78 1761
6173.52 1773
6174.26 1646
6175.00 1696
6175.74 1639
6176.49 1622
6177.23 1497
6177.97 1497
6178.71 1470
6179.45 1408
6180.19 1485
6180.94 1514
6181.68 1555
6182.42 1469
6183.16 1531
6183.90 1641
6184.65 1643
6185.39 1579
6186.13 1612
6186.87 1528
6187.61 1565
6188.36 1654
6189.10 1647
6189.84 1641
6190.58 1664
6191.33 1677
6192.07 1759
6192.81 1824
6193.55 1821
6194.30 1904
6195.04 1931
6195.78 2032
6196.52 2089
6197.27 2248
6198.01 2177
6198.75 2171
6199.49 2195
6200.24 2130
6200.98 2070
6201.72 2024
6202.47 2020
6203.21 2041
6203.95 1912
6204.70 2079
6205.44 2440
6206.18 2475
6206.93 2657
6207.67 3166
6208.41 3651
6209.16 4327
6209.90 5363
6210.64 6079
6211.39 6984
6212.13 7583
6212.87 8197
6213.62 7992
6214.36 7779
6215.11 6939
6215.85 6504
6216.59 5436
6217.34 4467
6218.08 3890
6218.83 3269
6219.57 2698
6220.31 2329
6221.06 1904
6221.80 1813
6222.55 1555
6223.29 1666
6224.04 1635
6224.78 1639
6225.52 1590
6226.27 1552
6227.01 1501
6227.76 1676
6228.50 1677
6229.25 1523
6229.99 1526
6230.74 1428
6231.48 1251
6232.23 1255
6232.97 1279
6233.72 1271
6234.46 1200
6235.21 1053
6235.95 1140
6236.70 1090
6237.44 1243
6238.19 1143
6238.93 1165
6239.68 1126
6240.42 1240
6241.17 1305
6241.91 1324
6242.66 1367
6243.40 1292
6244.15 1317
6244.90 1371
6245.64 1319
6246.39 1351
6247.13 1370
6247.88 1483
6248.62 1471
6249.37 1472
6250.12 1471
6250.86 1601
6251.61 1709
6252.35 1575
6253.10 1535
6253.85 1568
6254.59 1505
6255.34 1550
6256.09 1448
6256.83 1404
6257.58 1278
6258.32 1329
6259.07 1398
6259.82 1291
6260.56 1329
6261.31 1401
6262.06 1368
6262.80 1370
6263.55 1349
6264.30 1358
6265.04 1347
6265.79 1323
6266.54 1280
6267.29 1330
6268.03 1328
6268.78 1383
6269.53 1307
6270.27 1276
6271.02 1243
6271.77 1300
6272.52 1224
6273.26 1220
6274.01 1298
6274.76 1256
6275.50 1205
6276.25 1211
6277.00 1215
6277.75 1284
6278.49 1302
6279.24 1395
6279.99 1492
6280.74 1441
6281.49 1339
6282.23 1237
6282.98 1269
6283.73 1206
6284.48 1212
6285.23 1102
6285.97 1090
6286.72 1120
6287.47 1159
6288.22 1056
6288.97 994
6289.71 1065
6290.46 966
6291.21 1021
6291.96 1051
6292.71 982
6293.46 955
6294.21 876
6294.95 926
6295.70 1044
6296.45 1020
6297.20 905
6297.95 902
6298.70 949
6299.45 891
6300.20 864
6300.94 874
6301.69 988
6302.44 905
6303.19 944
6303.94 911
6304.69 908
6305.44 935
6306.19 986
6306.94 959
6307.69 1001
6308.44 924
6309.19 938
6309.94 923
6310.69 983
6311.43 956
6312.18 923
6312.93 934
6313.68 991
6314.43 928
6315.18 997
6315.93 945
6316.68 891
6317.43 936
6318.18 1023
6318.93 995
6319.68 958
6320.43 946
6321.18 921
6321.93 909
6322.68 948
6323.43 852
6324.18 888
6324.94 801
6325.69 834
6326.44 800
6327.19 764
6327.94 748
6328.69 748
6329.44 818
6330.19 854
6330.94 823
6331.69 723
6332.44 780
6333.19 728
6333.94 706
6334.69 807
6335.45 764
6336.20 766
6336.95 820
6337.70 759
6338.45 743
6339.20 720
6339.95 782
6340.70 747
6341.46 744
6342.21 813
6342.96 759
6343.71 770
6344.46 757
6345.21 795
6345.96 805
6346.72 842
6347.47 812
6348.22 879
6348.97 764
6349.72 847
6350.48 764
6351.23 800
6351.98 859
6352.73 846
6353.48 872
6354.24 846
6354.99 813
6355.74 763
6356.49 820
6357.24 881
6358.00 844
6358.75 884
6359.50 868
6360.25 833
6361.01 778
6361.76 749
6362.51 752
6363.26 770
6364.02 777
6364.77 663
6365.52 752
6366.28 790
6367.03 798
6367.78 766
6368.53 793
6369.29 732
6370.04 801
6370.79 792
6371.55 739
6372.30 710
6373.05 680
6373.81 680
6374.56 691
6375.31 700
6376.07 738
6376.82 806
6377.57 734
6378.33 712
6379.08 733
6379.83 714
6380.59 734
6381.34 777
6382.10 755
6382.85 822
6383.60 838
6384.36 732
6385.11 763
6385.87 789
6386.62 743
6387.37 718
6388.13 713
6388.88 793
6389.64 770
6390.39 805
6391.14 801
6391.90 802
6392.65 835
6393.41 801
6394.16 797
6394.92 801
6395.67 848
6396.43 780
6397.18 752
6397.94 743
6398.69 743
6399.45 713
6400.20 732
6400.96 705
6401.71 691
6402.47 690
6403.22 629
6403.98 660
6404.73 655
6405.49 592
6406.24 677
6407.00 658
6407.75 707
6408.51 657
6409.26 729
6410.02 727
6410.77 673
6411.53 657
6412.28 680
6413.04 775
6413.80 750
6414.55 726
6415.31 701
6416.06 641
6416.82 716
6417.57 781
6418.33 764
6419.09 665
6419.84 749
6420.60 732
6421.35 774
6422.11 752
6422.87 693
6423.62 699
6424.38 708
6425.14 720
6425.89 698
6426.65 786
6427.40 676
6428.16 654
6428.92 745
6429.67 715
6430.43 709
6431.19 694
6431.94 704
6432.70 724
6433.46 755
6434.22 762
6434.97 731
6435.73 724
6436.49 801
6437.24 761
6438.00 737
6438.76 715
6439.51 767
6440.27 734
6441.03 759
6441.79 795
6442.54 804
6443.30 837
6444.06 734
6444.82 691
6445.57 748
6446.33 742
6447.09 809
6447.85 781
6448.60 815
6449.36 784
6450.12 720
6450.88 739
6451.64 727
6452.39 747
6453.15 893
6453.91 874
6454.67 832
6455.43 867
6456.18 840
6456.94 843
6457.70 854
6458.46 799
6459.22 852
6459.98 799
6460.73 816
6461.49 882
6462.25 925
6463.01 898
6463.77 852
6464.53 946
6465.29 883
6466.04 878
6466.80 907
6467.56 913
6468.32 933
6469.08 898
6469.84 889
6470.60 966
6471.36 964
6472.12 999
6472.87 896
6473.63 910
6474.39 1016
6475.15 1009
6475.91 943
6476.67 927
6477.43 1034
6478.19 1035
6478.95 963
6479.71 956
6480.47 1020
6481.23 950
6481.99 1022
6482.75 1084
6483.51 1044
6484.27 1101
6485.03 1182
6485.79 1135
6486.55 1098
6487.31 1142
6488.07 1163
6488.83 1183
6489.59 1292
6490.35 1221
6491.11 1213
6491.87 1181
6492.63 1252
6493.39 1345
6494.15 1334
6494.91 1268
6495.67 1329
6496.43 1222
6497.19 1287
6497.95 1413
6498.71 1508
6499.47 1407
6500.23 1478
6500.99 1444
6501.76 1437
6502.52 1455
6503.28 1505
6504.04 1530
6504.80 1454
6505.56 1458
6506.32 1467
6507.08 1490
6507.84 1571
6508.61 1617
6509.37 1528
6510.13 1635
6510.89 1666
6511.65 1636
6512.41 1656
6513.17 1657
6513.94 1637
6514.70 1726
6515.46 1695
6516.22 1665
6516.98 1768
6517.74 1798
6518.51 1794
6519.27 1748
6520.03 1814
6520.79 1772
6521.55 1899
6522.32 2177
6523.08 2379
6523.84 2688
6524.60 3029
6525.36 3133
6526.13 3304
6526.89 3479
6527.65 3427
6528.41 3465
6529.18 3443
6529.94 3320
6530.70 3318
6531.46 3391
6532.23 3161
6532.99 3042
6533.75 2867
6534.51 2752
6535.28 2847
6536.04 3045
6536.80 3130
6537.57 3332
6538.33 3600
6539.09 3826
6539.85 4125
6540.62 4085
6541.38 4048
6542.14 3882
6542.91 3377
6543.67 3111
6544.43 2714
6545.20 2377
6545.96 2169
6546.72 1825
6547.49 1755
6548.25 1553
6549.02 1477
6549.78 1527
6550.54 1544
6551.31 1444
6552.07 1391
6552.83 1412
6553.60 1381
6554.36 1512
6555.13 1438
6555.89 1391
6556.65 1411
6557.42 1429
6558.18 1437
6558.95 1379
6559.71 1384
6560.47 1555
6561.24 1551
6562.00 1552
6562.77 1591
6563.53 1602
6564.30 1609
6565.06 1628
6565.83 1708
6566.59 1768
6567.36 1678
6568.12 1722
6568.88 1650
6569.65 1685
6570.41 1702
6571.18 1672
6571.94 1637
6572.71 1588
6573.47 1603
6574.24 1650
6575.00 1720
6575.77 1685
6576.53 1758
6577.30 1883
6578.07 1816
6578.83 1940
6579.60 1991
6580.36 1902
6581.13 1857
6581.89 1881
6582.66 2059
6583.42 1833
6584.19 1787
6584.96 1871
6585.72 1810
6586.49 1685
6587.25 1747
6588.02 1809
6588.78 1701
6589.55 1672
6590.32 1705
6591.08 1754
6591.85 1844
6592.61 1744
6593.38 1954
6594.15 2008
6594.91 2164
6595.68 2383
6596.45 2603
6597.21 2580
6597.98 2566
6598.75 2686
6599.51 2768
6600.28 2639
6601.05 2418
6601.81 2348
6602.58 2048
6603.35 1884
6604.11 1883
6604.88 1554
6605.65 1446
6606.41 1489
6607.18 1453
6607.95 1431
6608.71 1323
6609.48 1339
6610.25 1402
6611.02 1308
6611.78 1233
6612.55 1275
6613.32 1313
6614.09 1297
6614.85 1305
6615.62 1221
6616.39 1167
6617.16 1218
6617.92 1179
6618.69 1162
6619.46 1221
6620.23 1248
6620.99 1303
6621.76 1247
6622.53 1291
6623.30 1234
6624.07 1288
6624.83 1266
6625.60 1293
6626.37 1181
6627.14 1198
6627.91 1223
6628.67 1183
6629.44 1148
6630.21 1193
6630.98 1151
6631.75 1182
6632.52 1141
6633.29 1194
6634.05 1358
6634.82 1380
6635.59 1357
6636.36 1433
6637.13 1426
6637.90 1569
6638.67 1595
6639.43 1489
6640.20 1469
6640.97 1458
6641.74 1390
6642.51 1346
6643.28 1271
6644.05 1184
6644.82 1141
6645.59 1128
6646.36 1079
6647.13 1178
6647.90 1205
6648.66 1135
6649.43 1141
6650.20 1188
6650.97 1120
6651.74 1099
6652.51 1119
6653.28 1161
6654.05 1104
6654.82 1121
6655.59 1196
6656.36 1162
6657.13 1144
6657.90 1161
6658.67 1021
6659.44 1060
6660.21 1149
6660.98 1090
6661.75 1076
6662.52 1098
6663.29 1103
6664.06 1172
6664.83 1213
6665.60 1219
6666.37 1347
6667.14 1427
6667.91 1338
6668.69 1378
6669.46 1428
6670.23 1441
6671.00 1366
6671.77 1272
6672.54 1401
6673.31 1235
6674.08 1252
6674.85 1164
6675.62 1170
6676.39 1128
6677.16 1111
6677.94 1062
6678.71 1118
6679.48 1084
6680.25 932
6681.02 962
6681.79 939
6682.56 924
6683.33 968
6684.11 972
6684.88 910
6685.65 952
6686.42 1014
6687.19 1023
6687.96 1110
6688.74 1160
6689.51 1046
6690.28 1022
6691.05 1114
6691.82 1005
6692.60 975
6693.37 918
6694.14 866
6694.91 935
6695.68 950
6696.46 873
6697.23 905
6698.00 901
6698.77 816
6699.55 880
6700.32 910
6701.09 861
6701.86 905
6702.64 941
6703.41 977
6704.18 924
6704.95 890
6705.73 894
6706.50 885
6707.27 980
6708.04 951
6708.82 951
6709.59 943
6710.36 908
6711.14 937
6711.91 903
6712.68 933
6713.46 852
6714.23 852
6715.00 826
6715.78 902
6716.55 755
6717.32 805
6718.10 793
6718.87 843
6719.64 793
6720.42 776
6721.19 774
6721.96 798
6722.74 755
6723.51 786
6724.28 826
6725.06 730
6725.83 705
6726.61 782
6727.38 824
6728.15 810
6728.93 765
6729.70 811
6730.48 764
6731.25 771
6732.02 761
6732.80 815
6733.57 766
6734.35 744
6735.12 772
6735.90 779
6736.67 829
6737.45 825
6738.22 929
6738.99 783
6739.77 745
6740.54 777
6741.32 787
6742.09 842
6742.87 858
6743.64 753
6744.42 722
6745.19 780
6745.97 810
6746.74 761
6747.52 754
6748.29 709
6749.07 849
6749.84 903
6750.62 842
6751.40 849
6752.17 752
6752.95 816
6753.72 867
6754.50 922
6755.27 939
6756.05 807
6756.82 895
6757.60 940
6758.38 857
6759.15 802
6759.93 837
6760.70 796
6761.48 800
6762.25 768
6763.03 776
6763.81 735
6764.58 763
6765.36 734
6766.14 725
6766.91 724
6767.69 702
6768.46 739
6769.24 694
6770.02 721
6770.79 743
6771.57 717
6772.35 736
6773.12 754
6773.90 733
6774.68 759
6775.45 753
6776.23 728
6777.01 709
6777.78 691
6778.56 714
6779.34 717
6780.11 658
6780.89 691
6781.67 725
6782.45 718
6783.22 733
6784.00 650
6784.78 636
6785.56 703
6786.33 709
6787.11 690
6787.89 729
6788.66 756
6789.44 673
6790.22 685
6791.00 702
6791.78 688
6792.55 671
6793.33 675
6794.11 658
6794.89 662
6795.66 640
6796.44 632
6797.22 627
6798.00 637
6798.78 597
6799.55 592
6800.33 608
6801.11 595
6801.89 641
6802.67 567
6803.45 589
6804.22 630
6805.00 719
6805.78 701
6806.56 673
6807.34 692
6808.12 616
6808.90 657
6809.67 559
6810.45 640
6811.23 680
6812.01 650
6812.79 658
6813.57 642
6814.35 636
6815.13 581
6815.91 593
6816.68 615
6817.46 693
6818.24 630
6819.02 639
6819.80 659
6820.58 589
6821.36 706
6822.14 763
6822.92 704
6823.70 732
6824.48 657
6825.26 627
6826.04 720
6826.82 825
6827.60 804
6828.38 726
6829.16 637
6829.94 699
6830.72 639
6831.50 714
6832.28 666
6833.06 692
6833.84 704
6834.62 661
6835.40 676
6836.18 696
6836.96 643
6837.74 697
6838.52 673
6839.30 692
6840.08 715
6840.86 702
6841.64 697
6842.42 632
6843.20 675
6843.98 733
6844.76 727
6845.54 702
6846.32 660
6847.10 594
6847.89 680
6848.67 710
6849.45 715
6850.23 799
6851.01 871
6851.79 895
6852.57 1011
6853.35 1187
6854.13 1235
6854.92 1221
6855.70 1231
6856.48 1300
6857.26 1171
6858.04 1125
6858.82 1059
6859.60 942
6860.39 877
6861.17 801
6861.95 781
6862.73 715
6863.51 690
6864.29 776
6865.08 697
6865.86 731
6866.64 756
6867.42 742
6868.20 774
6868.99 845
6869.77 865
6870.55 835
6871.33 729
6872.12 765
6872.90 821
6873.68 784
6874.46 783
6875.24 715
6876.03 676
6876.81 743
6877.59 725
6878.38 730
6879.16 760
6879.94 691
6880.72 663
6881.51 725
6882.29 781
6883.07 757
6883.85 840
6884.64 834
6885.42 880
6886.20 810
6886.99 828
6887.77 927
6888.55 870
6889.34 898
6890.12 1100
6890.90 1269
6891.69 1302
6892.47 1218
6893.25 1174
6894.04 1193
6894.82 1137
6895.60 1044
6896.39 959
6897.17 943
6897.96 854
6898.74 916
6899.52 879
6900.31 887
6901.09 897
6901.88 919
6902.66 999
6903.44 967
6904.23 973
6905.01 905
6905.80 891
6906.58 942
6907.36 950
6908.15 950
6908.93 892
6909.72 934
6910.50 890
6911.29 847
6912.07 943
6912.86 934
6913.64 888
6914.42 777
6915.21 930
6915.99 864
6916.78 906
6917.56 876
6918.35 848
6919.13 899
6919.92 888
6920.70 911
6921.49 919
6922.27 904
6923.06 909
6923.84 914
6924.63 923
6925.42 854
6926.20 976
6926.99 955
6927.77 969
6928.56 981
6929.34 999
6930.13 966
6930.91 1033
6931.70 1016
6932.48 954
6933.27 984
6934.06 945
6934.84 1000
6935.63 1066
6936.41 981
6937.20 950
6937.99 1082
6938.77 1042
6939.56 1024
6940.34 1107
6941.13 1051
6941.92 1098
6942.70 1177
6943.49 1243
6944.28 1185
6945.06 1220
6945.85 1313
6946.64 1399
6947.42 1450
6948.21 1444
6949.00 1339
6949.78 1423
6950.57 1381
6951.36 1458
6952.14 1435
6952.93 1411
6953.72 1458
6954.50 1286
6955.29 1250
6956.08 1353
6956.86 1396
6957.65 1308
6958.44 1359
6959.23 1313
6960.01 1296
6960.80 1345
6961.59 1455
6962.38 1330
6963.16 1305
6963.95 1287
6964.74 1335
6965.53 1380
6966.31 1425
6967.10 1421
6967.89 1488
6968.68 1629
6969.46 1476
6970.25 1526
6971.04 1618
6971.83 1690
6972.62 1861
6973.40 1804
6974.19 1899
6974.98 1868
6975.77 1707
6976.56 1854
6977.34 1899
6978.13 1788
6978.92 1849
6979.71 1963
6980.50 1840
6981.29 1934
6982.08 1916
6982.86 2240
6983.65 2352
6984.44 2798
6985.23 3285
6986.02 3734
6986.81 4217
6987.60 4867
6988.39 5473
6989.17 5765
6989.96 6114
6990.75 5935
6991.54 5598
6992.33 5069
6993.12 4373
6993.91 3768
6994.70 3213
6995.49 2733
6996.28 2567
6997.07 2141
6997.86 1850
6998.64 1735
6999.43 1738
7000.22 1860
7001.01 2000
7001.80 2159
7002.59 2174
7003.38 2142
7004.17 2235
7004.96 2270
7005.75 2170
7006.54 1982
7007.33 1877
7008.12 1632
7008.91 1536
7009.70 1386
7010.49 1270
7011.28 1183
7012.07 1142
7012.86 1137
7013.65 1178
7014.44 1307
7015.23 1233
7016.02 1316
7016.81 1242
7017.61 1252
7018.40 1303
7019.19 1309
7019.98 1291
7020.77 1248
7021.56 1215
7022.35 1232
7023.14 1282
7023.93 1173
7024.72 1238
7025.51 1243
7026.30 1220
7027.10 1298
7027.89 1303
7028.68 1377
7029.47 1322
7030.26 1303
7031.05 1330
7031.84 1332
7032.63 1184
7033.43 1194
7034.22 1132
7035.01 1066
7035.80 979
7036.59 1066
7037.38 1035
7038.18 1101
7038.97 1126
7039.76 1128
7040.55 1184
7041.34 1196
7042.13 1144
7042.93 1099
7043.72 1206
7044.51 1227
7045.30 1265
7046.09 1265
7046.89 1205
7047.68 1224
7048.47 1199
7049.26 1248
7050.06 1270
7050.85 1292
7051.64 1294
7052.43 1436
7053.23 1373
7054.02 1441
7054.81 1341
7055.60 1334
7056.40 1228
7057.19 1332
7057.98 1177
7058.77 1158
7059.57 1108
7060.36 1055
7061.15 1141
7061.95 1124
7062.74 1114
7063.53 1066
7064.33 1166
7065.12 1096
7065.91 1073
7066.71 1115
7067.50 1128
7068.29 1073
7069.09 1169
7069.88 1098
7070.67 1086
7071.47 1117
7072.26 1175
7073.05 1134
7073.85 1183
7074.64 1154
7075.44 1120
7076.23 1080
7077.02 1022
7077.82 1021
7078.61 1091
7079.41 1103
7080.20 1059
7080.99 1086
7081.79 1104
7082.58 1040
7083.38 1025
7084.17 1001
7084.96 967
7085.76 1071
7086.55 1157
7087.35 1274
7088.14 1496
7088.94 1575
7089.73 1602
7090.53 1798
7091.32 1844
7092.12 1880
7092.91 1906
7093.71 1841
7094.50 1597
7095.29 1431
7096.09 1373
7096.88 1238
7097.68 1136
7098.48 1015
7099.27 1069
7100.07 1061
7100.86 906
7101.66 850
7102.45 875
7103.25 858
7104.04 795
7104.84 835
7105.63 853
7106.43 882
7107.22 900
7108.02 817
7108.82 891
7109.61 788
7110.41 815
7111.20 771
7112.00 779
7112.79 701
7113.59 714
7114.39 728
7115.18 689
7115.98 690
7116.77 738
7117.57 752
7118.37 697
7119.16 809
7119.96 824
7120.76 742
7121.55 714
7122.35 763
7123.15 771
7123.94 758
7124.74 758
7125.53 761
7126.33 843
7127.13 789
7127.93 762
7128.72 826
7129.52 775
7130.32 803
7131.11 787
7131.91 874
7132.71 842
7133.50 836
7134.30 816
7135.10 800
7135.90 836
7136.69 735
7137.49 771
7138.29 736
7139.08 694
7139.88 672
7140.68 638
7141.48 685
7142.27 687
7143.07 677
7143.87 740
7144.67 676
7145.46 707
7146.26 758
7147.06 660
7147.86 730
7148.66 788
7149.45 742
7150.25 781
7151.05 735
7151.85 736
7152.65 801
7153.44 748
7154.24 669
7155.04 687
7155.84 704
7156.64 730
7157.44 726
7158.23 628
7159.03 630
7159.83 669
7160.63 768
7161.43 683
7162.23 710
7163.03 649
7163.83 625
7164.62 611
7165.42 666
7166.22 656
7167.02 665
7167.82 658
7168.62 629
7169.42 654
7170.22 611
7171.02 585
7171.82 619
7172.61 638
7173.41 614
7174.21 598
7175.01 504
7175.81 600
7176.61 608
7177.41 552
7178.21 534
7179.01 567
7179.81 637
7180.61 691
7181.41 596
7182.21 547
7183.01 565
7183.81 545
7184.61 603
7185.41 635
7186.21 551
7187.01 571
7187.81 574
7188.61 603
7189.41 582
7190.21 582
7191.01 592
7191.81 652
7192.61 575
7193.41 573
7194.21 579
7195.01 522
7195.81 507
7196.61 492
7197.41 542
7198.21 530
7199.01 495
7199.82 534
7200.62 469
7201.42 521
7202.22 537
7203.02 523
7203.82 535
7204.62 510
7205.42 497
7206.22 517
7207.02 578
7207.83 560
7208.63 514
7209.43 487
7210.23 509
7211.03 512
7211.83 477
7212.63 436
7213.44 483
7214.24 529
7215.04 536
7215.84 558
7216.64 521
7217.44 482
7218.25 556
7219.05 537
7219.85 464
7220.65 475
7221.45 522
7222.26 524
7223.06 562
7223.86 522
7224.66 479
7225.46 491
7226.27 466
7227.07 439
7227.87 525
7228.67 525
7229.48 490
7230.28 452
7231.08 466
7231.88 451
7232.69 479
7233.49 499
7234.29 508
7235.09 491
7235.90 509
7236.70 477
7237.50 551
7238.30 522
7239.11 477
7239.91 503
7240.71 532
7241.52 545
7242.32 511
7243.12 489
7243.93 589
7244.73 590
7245.53 540
7246.34 510
7247.14 534
7247.94 530
7248.75 524
7249.55 515
7250.35 486
7251.16 512
7251.96 551
7252.76 551
7253.57 461
7254.37 518
7255.18 555
7255.98 553
7256.78 506
7257.59 565
7258.39 571
7259.20 585
7260.00 592
7260.80 563
7261.61 569
7262.41 574
7263.22 568
7264.02 605
7264.83 582
7265.63 570
7266.43 590
7267.24 650
7268.04 666
7268.85 519
7269.65 569
7270.46 598
7271.26 552
7272.07 570
7272.87 573
7273.68 611
7274.48 635
7275.29 585
7276.09 648
7276.90 677
7277.70 661
7278.51 676
7279.31 634
7280.12 676
7280.92 659
7281.73 666
7282.53 741
7283.34 760
7284.14 869
7284.95 893
7285.76 1046
7286.56 1052
7287.37 1090
7288.17 1163
7288.98 1201
7289.78 1211
7290.59 1171
7291.40 1086
7292.20 969
7293.01 872
7293.81 840
7294.62 747
7295.43 759
7296.23 686
7297.04 650
7297.84 627
7298.65 625
7299.46 579
7300.26 604
7301.07 631
7301.88 634
7302.68 594
7303.49 594
7304.30 577
7305.10 624
7305.91 685
7306.72 651
7307.52 692
7308.33 640
7309.14 621
7309.94 734
7310.75 689
7311.56 614
7312.36 725
7313.17 731
7313.98 818
7314.79 840
7315.59 871
7316.40 785
7317.21 758
7318.01 743
7318.82 704
7319.63 790
7320.44 836
7321.24 828
7322.05 956
7322.86 1081
7323.67 1017
7324.47 1168
7325.28 1124
7326.09 1075
7326.90 1040
7327.71 949
7328.51 987
7329.32 888
7330.13 822
7330.94 814
7331.75 683
7332.55 662
7333.36 721
7334.17 651
7334.98 700
7335.79 701
7336.60 670
7337.40 644
7338.21 690
7339.02 601
7339.83 645
7340.64 729
7341.45 664
7342.26 594
7343.06 627
7343.87 665
7344.68 598
7345.49 585
7346.30 596
7347.11 648
7347.92 595
7348.73 658
7349.54 633
7350.34 590
7351.15 622
7351.96 590
7352.77 629
7353.58 624
7354.39 644
7355.20 582
7356.01 591
7356.82 622
7357.63 514
7358.44 542
7359.25 621
7360.06 613
7360.87 609
7361.68 580
7362.49 579
7363.30 628
7364.11 664
7364.92 645
7365.73 620
7366.54 672
7367.35 653
7368.16 635
7368.97 678
7369.78 655
7370.59 626
7371.40 636
7372.21 631
7373.02 589
7373.83 575
7374.64 606
7375.45 599
7376.26 603
7377.07 573
7377.88 623
7378.69 659
7379.50 627
7380.31 689
7381.12 755
7381.94 770
7382.75 840
7383.56 892
7384.37 867
7385.18 922
7385.99 876
7386.80 845
7387.61 758
7388.42 737
7389.23 730
7390.05 725
7390.86 644
7391.67 644
7392.48 616
7393.29 636
7394.10 489
7394.92 511
7395.73 560
7396.54 573
7397.35 611
7398.16 604
7398.97 544
7399.79 559
7400.60 601
7401.41 706
7402.22 698
7403.03 680
7403.85 671
7404.66 755
7405.47 832
7406.28 716
7407.09 749
7407.91 736
7408.72 677
7409.53 605
7410.34 624
7411.16 635
7411.97 611
7412.78 629
7413.59 569
7414.41 597
7415.22 493
7416.03 517
7416.84 589
7417.66 535
7418.47 562
7419.28 558
7420.10 518
7420.91 492
7421.72 501
7422.54 408
7423.35 497
7424.16 571
7424.97 513
7425.79 569
7426.60 493
7427.41 503
7428.23 511
7429.04 512
7429.86 488
7430.67 426
7431.48 494
7432.30 512
7433.11 453
7433.92 450
7434.74 493
7435.55 454
7436.36 441
7437.18 453
7437.99 437
7438.81 479
7439.62 455
7440.43 451
7441.25 457
7442.06 513
7442.88 540
7443.69 567
7444.51 544
7445.32 515
7446.13 517
7446.95 488
7447.76 506
7448.58 527
7449.39 467
7450.21 429
7451.02 486
7451.84 496
7452.65 494
7453.47 442
7454.28 478
7455.10 512
7455.91 480
7456.73 503
7457.54 454
7458.36 494
7459.17 454
7459.99 477
7460.80 465
7461.62 459
7462.43 476
7463.25 439
7464.06 433
7464.88 423
7465.69 464
7466.51 507
7467.32 457
7468.14 439
7468.96 508
7469.77 523
7470.59 480
7471.40 485
7472.22 469
7473.03 467
7473.85 484
7474.67 522
7475.48 486
7476.30 469
7477.11 419
7477.93 467
7478.75 485
7479.56 499
7480.38 457
7481.20 475
7482.01 470
7482.83 431
7483.65 458
7484.46 431
7485.28 405
7486.09 450
7486.91 433
7487.73 408
7488.54 462
7489.36 406
7490.18 428
7491.00 500
7491.81 454
7492.63 462
7493.45 425
7494.26 392
7495.08 416
7495.90 447
7496.71 425
7497.53 432
7498.35 423
7499.17 378
7499.98 410
7500.80 440
7501.62 439
7502.44 405
7503.25 383
7504.07 420
7504.89 495
7505.71 510
7506.52 444
7507.34 467
7508.16 430
7508.98 404
7509.80 379
7510.61 479
7511.43 474
7512.25 453
7513.07 447
7513.89 487
7514.70 417
7515.52 368
7516.34 416
7517.16 417
7517.98 401
7518.79 358
7519.61 421
7520.43 394
7521.25 431
7522.07 426
7522.89 422
7523.71 387
7524.52 451
7525.34 423
7526.16 399
7526.98 406
7527.80 437
7528.62 477
7529.44 442
7530.26 422
7531.08 404
7531.89 443
7532.71 440
7533.53 441
7534.35 421
7535.17 436
7535.99 428
7536.81 431
7537.63 394
7538.45 430
7539.27 457
7540.09 429
7540.91 439
7541.73 411
7542.55 390
7543.37 482
7544.19 475
7545.01 440
7545.83 421
7546.65 447
7547.47 444
7548.29 444
7549.11 508
7549.93 471
7550.75 463
7551.57 490
7552.39 531
7553.21 496
7554.03 430
7554.85 388
7555.67 376
7556.49 440
7557.31 470
7558.13 481
7558.95 446
7559.77 501
7560.59 502
7561.41 481
7562.23 480
7563.05 472
7563.87 504
7564.69 511
7565.52 515
7566.34 423
7567.16 429
7567.98 500
7568.80 516
7569.62 427
7570.44 430
7571.26 492
7572.08 503
7572.91 451
7573.73 426
7574.55 406
7575.37 454
7576.19 415
7577.01 451
7577.83 497
7578.66 490
7579.48 477
7580.30 468
7581.12 489
7581.94 460
7582.77 393
7583.59 402
7584.41 444
7585.23 419
7586.05 438
7586.88 494
7587.70 468
7588.52 490
7589.34 491
7590.16 515
7590.99 484
7591.81 500
7592.63 529
7593.45 496
7594.28 514
7595.10 525
7595.92 547
7596.74 525
7597.57 470
7598.39 463
7599.21 452
7600.03 488
7600.86 450
7601.68 457
7602.50 484
7603.33 488
7604.15 507
7604.97 572
7605.80 606
7606.62 603
7607.44 616
7608.26 602
7609.09 591
7609.91 569
7610.73 605
7611.56 570
7612.38 557
7613.21 585
7614.03 534
7614.85 605
7615.68 553
7616.50 558
7617.32 520
7618.15 475
7618.97 491
7619.80 490
7620.62 563
7621.44 570
7622.27 533
7623.09 566
7623.92 523
7624.74 581
7625.56 503
7626.39 476
7627.21 410
7628.04 450
7628.86 492
7629.68 497
7630.51 530
7631.33 595
7632.16 598
7632.98 584
7633.81 620
7634.63 652
7635.46 677
7636.28 658
7637.11 666
7637.93 648
7638.76 639
7639.58 554
7640.41 491
7641.23 559
7642.06 553
7642.88 478
7643.71 521
7644.53 467
7645.36 432
7646.18 427
7647.01 443
7647.83 497
7648.66 507
7649.48 450
7650.31 444
7651.14 436
7651.96 463
7652.79 458
7653.61 389
7654.44 365
7655.26 422
7656.09 453
7656.92 437
7657.74 449
7658.57 423
7659.39 461
7660.22 415
7661.05 391
7661.87 396
7662.70 414
7663.52 434
7664.35 421
7665.18 413
7666.00 432
7666.83 448
7667.66 408
7668.48 358
7669.31 409
7670.14 454
7670.96 442
7671.79 375
7672.62 416
7673.44 379
7674.27 431
7675.10 491
7675.92 427
7676.75 430
7677.58 419
7678.40 421
7679.23 387
7680.06 436
7680.89 440
7681.71 450
7682.54 434
7683.37 426
7684.19 434
7685.02 431
7685.85 423
7686.68 443
7687.50 411
7688.33 421
7689.16 387
7689.99 371
7690.81 328
7691.64 396
7692.47 448
7693.30 413
7694.13 410
7694.95 369
7695.78 368
7696.61 411
7697.44 439
7698.27 402
7699.09 416
7699.92 390
7700.75 439
7701.58 449
7702.41 422
7703.24 438
7704.06 407
7704.89 410
7705.72 462
7706.55 436
7707.38 437
7708.21 417
7709.04 404
7709.86 384
7710.69 418
7711.52 402
7712.35 435
7713.18 427
7714.01 430
7714.84 409
7715.67 467
7716.50 444
7717.32 409
7718.15 390
7718.98 429
7719.81 379
7720.64 420
7721.47 405
7722.30 427
7723.13 399
7723.96 347
7724.79 374
7725.62 388
7726.45 433
7727.28 445
7728.11 402
7728.94 457
7729.77 433
7730.60 394
7731.43 395
7732.26 393
7733.09 414
7733.92 427
7734.75 371
7735.58 424
7736.41 387
7737.24 415
7738.07 389
7738.90 366
7739.73 366
7740.56 398
7741.39 398
7742.22 400
7743.05 467
7743.88 434
7744.71 392
7745.54 443
7746.37 480
7747.20 470
7748.03 558
7748.87 691
7749.70 722
7750.53 766
7751.36 818
7752.19 835
7753.02 869
7753.85 801
7754.68 702
7755.51 672
7756.34 605
7757.18 536
7758.01 518
7758.84 456
7759.67 406
7760.50 446
7761.33 506
7762.16 466
7763.00 469
7763.83 468
7764.66 463
7765.49 380
7766.32 396
7767.16 421
7767.99 403
7768.82 429
7769.65 373
7770.48 393
7771.31 375
7772.15 388
7772.98 370
7773.81 367
7774.64 371
7775.48 354
7776.31 413
7777.14 367
7777.97 354
7778.81 385
7779.64 377
7780.47 389
7781.30 363
7782.14 406
7782.97 407
7783.80 440
7784.63 416
7785.47 400
7786.30 415
7787.13 417
7787.97 408
7788.80 448
7789.63 484
7790.46 508
7791.30 433
7792.13 385
7792.96 397
7793.80 379
7794.63 389
7795.46 400
7796.30 439
7797.13 437
7797.96 405
7798.80 399
7799.63 436
7800.46 361
7801.30 413
7802.13 440
7802.97 414
7803.80 417
7804.63 383
7805.47 368
7806.30 358
7807.13 420
7807.97 447
7808.80 401
7809.64 426
7810.47 455
7811.31 362
7812.14 363
7812.97 416
7813.81 462
7814.64 482
7815.48 454
7816.31 449
7817.15 434
7817.98 427
7818.82 422
7819.65 460
7820.48 443
7821.32 400
7822.15 428
7822.99 438
7823.82 448
7824.66 475
7825.49 434
7826.33 390
7827.16 448
7828.00 369
7828.83 472
7829.67 453
7830.50 425
7831.34 489
7832.17 431
7833.01 452
7833.85 441
7834.68 460
7835.52 474
7836.35 473
7837.19 469
7838.02 435
7838.86 489
7839.69 474
7840.53 397
7841.37 446
7842.20 451
7843.04 483
7843.87 447
7844.71 470
7845.55 477
7846.38 481
7847.22 459
7848.05 441
7848.89 485
7849.73 429
7850.56 403
7851.40 436
7852.24 450
7853.07 438
7853.91 362
7854.74 395
7855.58 421
7856.42 418
7857.25 434
7858.09 384
7858.93 388
7859.76 370
7860.60 393
7861.44 418
7862.28 445
7863.11 356
7863.95 375
7864.79 439
7865.62 386
7866.46 425
7867.30 433
7868.14 394
7868.97 417
7869.81 433
7870.65 395
7871.48 437
7872.32 359
7873.16 439
7874.00 426
7874.83 423
7875.67 429
7876.51 421
7877.35 397
7878.19 483
7879.02 384
7879.86 467
7880.70 497
7881.54 441
7882.37 436
7883.21 472
7884.05 526
7884.89 453
7885.73 450
7886.57 429
7887.40 386
7888.24 415
7889.08 403
7889.92 423
7890.76 391
7891.60 393
7892.43 417
7893.27 461
7894.11 405
7894.95 434
7895.79 396
7896.63 407
7897.47 370
7898.30 396
7899.14 342
7899.98 349
7900.82 419
7901.66 402
7902.50 471
7903.34 482
7904.18 439
7905.02 453
7905.86 418
7906.70 450
7907.54 466
7908.37 450
7909.21 438
7910.05 450
7910.89 453
7911.73 417
7912.57 465
7913.41 407
7914.25 371
7915.09 413
7915.93 399
7916.77 456
7917.61 492
7918.45 476
7919.29 474
7920.13 571
7920.97 529
7921.81 533
7922.65 534
7923.49 504
7924.33 484
7925.17 462
7926.01 467
7926.85 491
7927.69 475
7928.53 428
7929.37 466
7930.21 434
7931.05 399
7931.90 430
7932.74 421
7933.58 426
7934.42 458
7935.26 476
7936.10 469
7936.94 436
7937.78 448
7938.62 407
7939.46 402
7940.30 399
7941.14 423
7941.99 441
7942.83 429
7943.67 391
7944.51 369
7945.35 397
7946.19 390
7947.03 421
7947.88 355
7948.72 377
7949.56 386
7950.40 363
7951.24 347
7952.08 378
7952.93 338
7953.77 360
7954.61 378
7955.45 347
7956.29 319
7957.13 365
7957.98 350
7958.82 389
7959.66 399
7960.50 390
7961.35 392
7962.19 392
7963.03 409
7963.87 375
7964.71 340
7965.56 394
7966.40 394
7967.24 393
7968.08 406
7968.93 437
7969.77 432
7970.61 390
7971.45 446
7972.30 441
7973.14 383
7973.98 365
7974.83 437
7975.67 415
7976.51 434
7977.36 486
7978.20 403
7979.04 354
7979.88 315
7980.73 381
7981.57 429
7982.41 401
7983.26 398
7984.10 350
7984.94 415
7985.79 384
7986.63 385
7987.47 371
7988.32 407
7989.16 402
7990.01 369
7990.85 395
7991.69 373
7992.54 367
7993.38 393
7994.23 374
7995.07 420
7995.91 363
7996.76 349
7997.60 393
7998.45 345
7999.29 328
8000.13 318
8000.98 320
8001.82 305
8002.67 358
8003.51 391
8004.36 396
8005.20 392
8006.04 331
8006.89 379
8007.73 373
8008.58 345
8009.42 372
8010.27 335
8011.11 411
8011.96 410
8012.80 386
8013.65 406
8014.49 400
8015.34 411
8016.18 364
8017.03 351
8017.87 379
8018.72 389
8019.56 323
8020.41 319
8021.25 332
8022.10 388
8022.95 364
8023.79 298
8024.64 310
8025.48 332
8026.33 320
8027.17 358
8028.02 340
8028.86 341
8029.71 304
8030.56 327
8031.40 366
8032.25 356
8033.09 313
8033.94 374
8034.79 372
8035.63 336
8036.48 364
8037.32 357
8038.17 399
8039.02 391
8039.86 407
8040.71 399
8041.56 415
8042.40 358
8043.25 357
8044.10 313
8044.94 310
8045.79 339
8046.64 320
8047.48 335
8048.33 298
8049.18 289
8050.02 350
8050.87 387
8051.72 361
8052.56 316
8053.41 354
8054.26 300
8055.11 306
8055.95 268
8056.80 324
8057.65 304
8058.49 319
8059.34 311
8060.19 318
8061.04 295
8061.88 345
8062.73 324
8063.58 317
8064.43 357
8065.27 334
8066.12 282
8066.97 307
8067.82 289
8068.67 289
8069.51 347
8070.36 336
8071.21 317
8072.06 296
8072.91 292
8073.75 289
8074.60 305
8075.45 315
8076.30 325
8077.15 292
8078.00 292
8078.84 299
8079.69 288
8080.54 310
8081.39 266
8082.24 255
8083.09 299
8083.94 289
8084.78 321
8085.63 286
8086.48 284
8087.33 305
8088.18 279
8089.03 271
8089.88 259
8090.73 295
8091.58 316
8092.42 290
8093.27 257
8094.12 299
8094.97 315
8095.82 318
8096.67 322
8097.52 315
8098.37 295
8099.22 314
8100.07 275
8100.92 262
8101.77 333
8102.62 315
8103.47 314
8104.32 326
8105.17 292
8106.02 297
8106.87 323
8107.72 326
8108.57 293
8109.42 309
8110.27 241
8111.12 255
8111.97 308
8112.82 319
8113.67 303
8114.52 299
8115.37 317
8116.22 313
8117.07 321
8117.92 411
8118.77 268
8119.62 298
8120.47 281
8121.32 303
8122.17 359
8123.02 348
8123.87 368
8124.72 365
8125.57 312
8126.43 351
8127.28 338
8128.13 347
8128.98 360
8129.83 324
8130.68 380
8131.53 412
8132.38 345
8133.23 328
8134.09 301
8134.94 300
8135.79 329
8136.64 271
8137.49 296
8138.34 327
8139.19 323
8140.05 296
8140.90 294
8141.75 331
8142.60 330
8143.45 357
8144.30 305
8145.16 280
8146.01 305
8146.86 387
8147.71 318
8148.56 316
8149.42 288
8150.27 308
8151.12 315
8151.97 326
8152.83 310
8153.68 346
8154.53 351
8155.38 354
8156.24 348
8157.09 375
8157.94 343
8158.79 370
8159.65 330
8160.50 318
8161.35 309
8162.20 295
8163.06 289
8163.91 328
8164.76 302
8165.62 274
8166.47 262
8167.32 278
8168.17 311
8169.03 333
8169.88 374
8170.73 315
8171.59 310
8172.44 327
8173.29 332
8174.15 358
8175.00 277
8175.85 276
8176.71 324
8177.56 317
8178.42 255
8179.27 254
8180.12 262
8180.98 298
8181.83 283
8182.68 283
8183.54 309
8184.39 313
8185.25 327
8186.10 266
8186.95 233
8187.81 265
8188.66 264
8189.52 261
8190.37 296
8191.22 279
8192.08 293
8192.93 316
8193.79 294
8194.64 294
8195.50 248
8196.35 238
8197.21 270
8198.06 245
8198.92 266
8199.77 255
8200.63 275
8201.48 285
8202.33 317
8203.19 288
8204.04 329
8204.90 311
8205.75 296
8206.61 305
8207.47 307
8208.32 303
8209.18 301
8210.03 321
8210.89 291
8211.74 290
8212.60 305
8213.45 299
8214.31 339
8215.16 315
8216.02 291
8216.87 288
8217.73 278
8218.59 293
8219.44 279
8220.30 298
8221.15 285
8222.01 290
8222.87 288
8223.72 284
8224.58 298
8225.43 288
8226.29 294
8227.15 275
8228.00 295
8228.86 309
8229.71 323
8230.57 311
8231.43 304
8232.28 336
8233.14 322
8234.00 334
8234.85 342
8235.71 264
8236.57 263
8237.42 259
8238.28 281
8239.14 294
8239.99 271
8240.85 262
8241.71 271
8242.56 280
8243.42 261
8244.28 311
8245.14 289
8245.99 321
8246.85 297
8247.71 286
8248.56 316
8249.42 267
8250.28 277
8251.14 281
8251.99 280
8252.85 313
8253.71 294
8254.57 267
8255.42 259
8256.28 266
8257.14 263
8258.00 280
8258.86 312
8259.71 350
8260.57 312
8261.43 315
8262.29 276
8263.15 303
8264.00 316
8264.86 296
8265.72 281
8266.58 311
8267.44 316
8268.29 305
8269.15 325
8270.01 305
8270.87 313
8271.73 310
8272.59 315
8273.45 295
8274.30 301
8275.16 295
8276.02 265
8276.88 293
8277.74 305
8278.60 278
8279.46 269
8280.32 325
8281.18 348
8282.03 300
8282.89 309
8283.75 332
8284.61 361
8285.47 311
8286.33 321
8287.19 236
8288.05 287
8288.91 259
8289.77 284
8290.63 340
8291.49 307
8292.35 288
8293.21 270
8294.07 293
8294.93 309
8295.78 322
8296.64 328
8297.50 332
8298.36 380
8299.22 328
8300.08 294
8300.94 313
8301.80 316
8302.66 339
8303.52 348
8304.38 347
8305.25 380
8306.11 320
8306.97 340
8307.83 366
8308.69 283
8309.55 314
8310.41 329
8311.27 314
8312.13 329
8312.99 288
8313.85 297
8314.71 354
8315.57 326
8316.43 371
8317.29 349
8318.15 355
8319.02 306
8319.88 317
8320.74 353
8321.60 324
8322.46 356
8323.32 351
8324.18 351
8325.04 330
8325.90 282
8326.77 302
8327.63 334
8328.49 345
8329.35 311
8330.21 286
8331.07 325
8331.93 294
8332.80 315
8333.66 343
8334.52 351
8335.38 368
8336.24 327
8337.11 332
8337.97 313
8338.83 341
8339.69 343
8340.55 347
8341.42 283
8342.28 334
8343.14 353
8344.00 335
8344.86 328
8345.73 353
8346.59 383
8347.45 355
8348.31 357
8349.18 318
8350.04 322
8350.90 349
8351.76 361
8352.63 326
8353.49 325
8354.35 326
8355.22 334
8356.08 361
8356.94 365
8357.80 322
8358.67 317
8359.53 307
8360.39 281
8361.26 335
8362.12 377
8362.98 322
8363.85 322
8364.71 362
8365.57 326
8366.44 385
8367.30 377
8368.16 348
8369.03 395
8369.89 404
8370.75 376
8371.62 324
8372.48 372
8373.35 373
8374.21 356
8375.07 369
8375.94 392
8376.80 394
8377.67 386
8378.53 359
8379.39 408
8380.26 391
8381.12 417
8381.99 445
8382.85 383
8383.71 384
8384.58 366
8385.44 405
8386.31 414
8387.17 395
8388.04 428
8388.90 417
8389.77 424
8390.63 424
8391.50 392
8392.36 409
8393.22 378
8394.09 356
8394.95 433
8395.82 391
8396.68 439
8397.55 427
8398.41 453
8399.28 471
8400.14 431
8401.01 447
8401.88 425
8402.74 422
8403.61 435
8404.47 465
8405.34 453
8406.20 509
8407.07 534
8407.93 453
8408.80 493
8409.66 455
8410.53 424
8411.40 462
8412.26 488
8413.13 522
8413.99 471
8414.86 463
8415.73 483
8416.59 514
8417.46 523
8418.32 554
8419.19 481
8420.06 547
8420.92 563
8421.79 509
8422.65 503
8423.52 495
8424.39 558
8425.25 506
8426.12 551
8426.99 514
8427.85 518
8428.72 495
8429.59 570
8430.45 601
8431.32 551
8432.19 592
8433.05 607
8433.92 591
8434.79 563
8435.65 609
8436.52 673
8437.39 646
8438.26 724
8439.12 678
8439.99 672
8440.86 765
8441.73 792
8442.59 746
8443.46 817
8444.33 813
8445.19 783
8446.06 709
8446.93 775
8447.80 835
8448.67 892
8449.53 830
8450.40 737
8451.27 768
8452.14 840
8453.00 869
8453.87 887
8454.74 1016
8455.61 1121
8456.48 1235
8457.34 1529
8458.21 1711
8459.08 1920
8459.95 2237
8460.82 2386
8461.69 2364
8462.55 2284
8463.42 2065
8464.29 1893
8465.16 1631
8466.03 1428
8466.90 1077
8467.77 939
8468.63 889
8469.50 781
8470.37 723
8471.24 632
8472.11 653
8472.98 630
8473.85 669
8474.72 601
8475.58 623
8476.45 598
8477.32 623
8478.19 617
8479.06 633
8479.93 575
8480.80 542
8481.67 476
8482.54 454
8483.41 482
8484.28 557
8485.15 550
8486.02 580
8486.89 577
8487.76 563
8488.63 546
8489.50 521
8490.37 519
8491.24 575
8492.11 565
8492.98 584
8493.85 634
8494.72 618
8495.59 608
8496.46 595
8497.33 652
8498.20 627
8499.07 654
8499.94 655
8500.81 704
8501.68 658
8502.55 661
8503.42 600
8504.29 532
8505.16 593
8506.03 614
8506.90 502
8507.77 457
8508.64 500
8509.51 515
8510.38 531
8511.25 531
8512.13 551
8513.00 569
8513.87 597
8514.74 572
8515.61 529
8516.48 534
8517.35 575
8518.22 612
8519.09 552
8519.97 529
8520.84 558
8521.71 498
8522.58 573
8523.45 598
8524.32 614
8525.19 628
8526.07 612
8526.94 622
8527.81 586
8528.68 582
8529.55 596
8530.43 609
8531.30 585
8532.17 597
8533.04 622
8533.91 637
8534.79 607
8535.66 598
8536.53 601
8537.40 542
8538.27 622
8539.15 632
8540.02 601
8540.89 594
8541.76 612
8542.64 605
8543.51 659
8544.38 587
8545.25 505
8546.13 554
8547.00 553
8547.87 520
8548.74 538
8549.62 490
8550.49 470
8551.36 510
8552.24 472
8553.11 508
8553.98 487
8554.86 499
8555.73 477
8556.60 473
8557.48 513
8558.35 485
8559.22 554
8560.10 531
8560.97 573
8561.84 557
8562.72 568
8563.59 514
8564.46 476
8565.34 509
8566.21 487
8567.08 483
8567.96 474
8568.83 462
8569.71 432
8570.58 439
8571.45 429
8572.33 504
8573.20 538
8574.08 476
8574.95 458
8575.82 510
8576.70 506
8577.57 477
8578.45 476
8579.32 425
8580.20 455
8581.07 466
8581.94 480
8582.82 457
8583.69 431
8584.57 419
8585.44 431
8586.32 546
8587.19 542
8588.07 415
8588.94 417
8589.82 452
8590.69 445
8591.57 463
8592.44 458
8593.32 415
8594.19 468
8595.07 437
8595.94 397
8596.82 473
8597.69 511
8598.57 505
8599.44 509
8600.32 482
8601.19 498
8602.07 509
8602.95 489
8603.82 499
8604.70 454
8605.57 466
8606.45 541
8607.32 516
8608.20 539
8609.08 550
8609.95 496
8610.83 491
8611.70 483
8612.58 491
8613.46 503
8614.33 517
8615.21 479
8616.08 481
8616.96 459
8617.84 488
8618.71 430
8619.59 474
8620.47 483
8621.34 517
8622.22 499
8623.10 506
8623.97 466
8624.85 443
8625.73 467
8626.60 527
8627.48 585
8628.36 578
8629.23 513
8630.11 529
8630.99 627
8631.87 590
8632.74 601
8633.62 612
8634.50 612
8635.37 635
8636.25 602
8637.13 611
8638.01 637
8638.88 594
8639.76 638
8640.64 602
8641.52 647
8642.39 610
8643.27 628
8644.15 664
8645.03 638
8645.90 646
8646.78 669
8647.66 661
8648.54 642
8649.42 696
8650.29 713
8651.17 715
8652.05 691
8652.93 684
8653.81 719
8654.68 764
8655.56 645
8656.44 700
8657.32 677
8658.20 657
8659.08 750
8659.95 752
8660.83 797
8661.71 771
8662.59 701
8663.47 738
8664.35 800
8665.23 698
8666.10 705
8666.98 724
8667.86 754
8668.74 712
8669.62 749
8670.50 764
8671.38 857
8672.26 845
8673.14 853
8674.02 848
8674.90 905
8675.77 984
8676.65 1229
8677.53 1174
8678.41 1291
8679.29 1327
8680.17 1292
8681.05 1271
8681.93 1187
8682.81 1259
8683.69 1091
8684.57 1029
8685.45 919
8686.33 834
8687.21 861
8688.09 905
8688.97 917
8689.85 920
8690.73 938
8691.61 1056
8692.49 1231
8693.37 1407
8694.25 1530
8695.13 1832
8696.01 1999
8696.89 2066
8697.77 2185
8698.65 2055
8699.53 1858
8700.41 1534
8701.29 1414
8702.17 1218
8703.05 1115
8703.94 981
8704.82 872
8705.70 833
8706.58 860
8707.46 781
8708.34 721
8709.22 749
8710.10 716
8710.98 769
8711.86 776
8712.75 770
8713.63 744
8714.51 722
8715.39 693
8716.27 745
8717.15 719
8718.03 765
8718.91 674
8719.80 761
8720.68 702
8721.56 711
8722.44 751
8723.32 728
8724.20 758
8725.09 777
8725.97 778
8726.85 775
8727.73 754
8728.61 724
8729.50 739
8730.38 767
8731.26 834
8732.14 826
8733.02 806
8733.91 916
8734.79 945
8735.67 857
8736.55 867
8737.44 788
8738.32 840
8739.20 841
8740.08 811
8740.97 773
8741.85 804
8742.73 799
8743.61 833
8744.50 767
8745.38 857
8746.26 772
8747.15 752
8748.03 809
8748.91 780
8749.79 811
8750.68 773
8751.56 800
8752.44 769
8753.33 856
8754.21 816
8755.09 857
8755.98 851
8756.86 860
8757.74 848
8758.63 846
8759.51 863
8760.39 927
8761.28 955
8762.16 953
8763.05 968
8763.93 883
8764.81 939
8765.70 948
8766.58 916
8767.46 918
8768.35 1006
8769.23 1006
8770.12 1034
8771.00 1085
8771.89 1024
8772.77 982
8773.65 1096
8774.54 1025
8775.42 1043
8776.31 1108
8777.19 1088
8778.08 952
8778.96 1042
8779.84 1044
8780.73 1098
8781.61 1224
8782.50 1363
8783.38 1609
8784.27 1892
8785.15 2179
8786.04 2323
8786.92 2377
8787.81 2471
8788.69 2317
8789.58 2049
8790.46 1829
8791.35 1583
8792.23 1491
8793.12 1266
8794.00 1083
8794.89 1057
8795.77 940
8796.66 956
8797.55 1032
8798.43 1041
8799.32 1101
8800.20 1130
8801.09 1121
8801.97 1141
8802.86 1119
8803.74 1115
8804.63 1039
8805.52 1007
8806.40 1032
8807.29 922
8808.17 823
8809.06 763
8809.95 673
8810.83 690
8811.72 676
8812.60 624
8813.49 697
8814.38 766
8815.26 721
8816.15 775
8817.04 779
8817.92 693
8818.81 716
8819.70 709
8820.58 742
8821.47 775
8822.36 742
8823.24 714
8824.13 697
8825.02 699
8825.90 696
8826.79 652
8827.68 607
8828.56 692
8829.45 673
8830.34 580
8831.23 606
8832.11 673
8833.00 623
8833.89 613
8834.77 729
8835.66 686
8836.55 621
8837.44 670
8838.32 614
8839.21 640
8840.10 645
8840.99 622
8841.88 661
8842.76 675
8843.65 607
8844.54 602
8845.43 612
8846.31 592
8847.20 627
8848.09 594
8848.98 600
8849.87 645
8850.75 635
8851.64 597
8852.53 632
8853.42 639
8854.31 630
8855.20 610
8856.08 588
8856.97 590
8857.86 650
8858.75 571
8859.64 607
8860.53 677
8861.42 655
8862.30 596
8863.19 617
8864.08 638
8864.97 621
8865.86 591
8866.75 560
8867.64 601
8868.53 578
8869.42 557
8870.30 571
8871.19 626
8872.08 551
8872.97 559
8873.86 531
8874.75 471
8875.64 492
8876.53 520
8877.42 486
8878.31 509
8879.20 537
8880.09 515
8880.98 497
8881.87 515
8882.76 503
8883.65 516
8884.54 473
8885.43 496
8886.32 407
8887.21 437
8888.10 462
8888.99 461
8889.88 434
8890.77 416
8891.66 421
8892.55 411
8893.44 410
8894.33 422
8895.22 410
8896.11 391
8897.00 378
8897.89 407
8898.78 449
8899.67 462
8900.56 373
8901.45 388
8902.34 411
8903.23 427
8904.12 412
8905.02 373
8905.91 371
8906.80 350
8907.69 362
8908.58 418
8909.47 364
8910.36 416
8911.25 349
8912.14 381
8913.04 416
8913.93 367
8914.82 344
8915.71 369
8916.60 366
8917.49 406
8918.38 431
8919.28 333
8920.17 362
8921.06 380
8921.95 386
8922.84 355
8923.73 347
8924.63 345
8925.52 384
8926.41 393
8927.30 363
8928.19 386
8929.09 386
8929.98 381
8930.87 374
8931.76 388
8932.65 349
8933.55 332
8934.44 342
8935.33 423
8936.22 401
8937.12 357
8938.01 328
8938.90 295
8939.79 327
8940.69 341
8941.58 373
8942.47 336
8943.37 333
8944.26 334
8945.15 309
8946.04 346
8946.94 286
8947.83 348
8948.72 373
8949.62 337
8950.51 332
8951.40 341
8952.30 326
8953.19 322
8954.08 335
8954.98 339
8955.87 369
8956.76 338
8957.66 344
8958.55 292
8959.44 323
8960.34 332
8961.23 355
8962.12 324
8963.02 352
8963.91 321
8964.81 329
8965.70 302
8966.59 305
8967.49 352
8968.38 350
8969.28 340
8970.17 376
8971.06 354
8971.96 315
8972.85 305
8973.75 316
8974.64 328
8975.54 338
8976.43 305
8977.32 358
8978.22 340
8979.11 292
8980.01 279
8980.90 348
8981.80 329
8982.69 330
8983.59 300
8984.48 260
8985.38 280
8986.27 281
8987.17 326
8988.06 325
8988.96 294
8989.85 327
8990.75 284
8991.64 294
8992.54 326
8993.43 276
8994.33 271
8995.22 264
8996.12 238
8997.01 267
8997.91 276
8998.81 274
8999.70 274
9000.60 252
9001.49 282
9002.39 251
9003.28 259
9004.18 255
9005.08 253
9005.97 269
9006.87 282
9007.76 266
9008.66 277
9009.56 312
9010.45 276
9011.35 298
9012.24 268
9013.14 283
9014.04 262
9014.93 276
9015.83 268
9016.73 246
9017.62 301
9018.52 294
9019.42 267
9020.31 223
9021.21 249
9022.11 301
9023.00 267
9023.90 242
9024.80 293
9025.69 278
9026.59 310
9027.49 286
9028.38 239
9029.28 228
9030.18 242
9031.08 270
9031.97 270
9032.87 273
9033.77 301
9034.66 252
9035.56 256
9036.46 277
9037.36 257
9038.25 262
9039.15 225
9040.05 234
9040.95 288
9041.85 310
9042.74 250
9043.64 239
9044.54 256
9045.44 247
9046.33 293
9047.23 269
9048.13 256
9049.03 272
9049.93 234
9050.82 291
9051.72 276
9052.62 280
9053.52 253
9054.42 287
9055.32 242
9056.21 215
9057.11 240
9058.01 239
9058.91 271
9059.81 260
9060.71 278
9061.61 234
9062.50 266
9063.40 260
9064.30 269
9065.20 252
9066.10 269
9067.00 276
9067.90 300
9068.80 283
9069.70 271
9070.60 242
9071.49 228
9072.39 248
9073.29 286
9074.19 285
9075.09 276
9075.99 251
9076.89 226
9077.79 238
9078.69 230
9079.59 206
9080.49 232
9081.39 249
9082.29 243
9083.19 282
9084.09 272
9084.99 260
9085.89 246
9086.79 278
9087.69 239
9088.59 272
9089.49 249
9090.39 271
9091.29 242
9092.19 253
9093.09 236
9093.99 275
9094.89 292
9095.79 253
9096.69 242
9097.59 218
9098.49 221
9099.39 250
9100.29 266
9101.19 266
9102.09 251
9102.99 238
9103.90 231
9104.80 281
9105.70 260
9106.60 244
9107.50 243
9108.40 262
9109.30 249
9110.20 199
9111.10 233
9112.00 250
9112.91 267
9113.81 249
9114.71 277
9115.61 275
9116.51 279
9117.41 270
9118.31 273
9119.22 242
9120.12 244
9121.02 251
9121.92 291
9122.82 264
9123.72 291
9124.63 263
9125.53 274
9126.43 228
9127.33 243
9128.23 282
9129.14 299
9130.04 257
9130.94 262
9131.84 248
9132.74 261
9133.65 245
9134.55 215
9135.45 286
9136.35 267
9137.26 322
9138.16 241
9139.06 220
9139.96 235
9140.87 259
9141.77 216
9142.67 252
9143.57 231
9144.48 237
9145.38 233
9146.28 290
9147.19 233
9148.09 270
9148.99 273
9149.90 253
9150.80 241
9151.70 292
9152.60 239
9153.51 249
9154.41 268
9155.31 223
9156.22 248
9157.12 223
9158.02 262
9158.93 226
9159.83 230
9160.74 246
9161.64 252
9162.54 232
9163.45 281
9164.35 245
9165.25 233
9166.16 221
9167.06 231
9167.97 263
9168.87 278
9169.77 233
9170.68 268
9171.58 271
9172.49 248
9173.39 247
9174.30 268
9175.20 252
9176.10 230
9177.01 284
9177.91 290
9178.82 315
9179.72 267
9180.63 255
9181.53 267
9182.44 248
9183.34 254
9184.25 237
9185.15 208
9186.05 211
9186.96 222
9187.86 238
9188.77 248
9189.67 236
9190.58 243
9191.48 237
9192.39 232
9193.30 245
9194.20 241
9195.11 227
9196.01 241
9196.92 237
9197.82 248
9198.73 252
9199.63 258
9200.54 254
9201.44 287
9202.35 273
9203.26 272
9204.16 265
9205.07 282
9205.97 286
9206.88 253
9207.78 231
9208.69 262
9209.60 237
9210.50 237
9211.41 238
9212.32 233
9213.22 248
9214.13 273
9215.03 244
9215.94 229
9216.85 237
9217.75 265
9218.66 247
9219.57 281
9220.47 247
9221.38 291
9222.29 272
9223.19 266
9224.10 329
9225.01 299
9225.91 253
9226.82 258
9227.73 250
9228.63 264
9229.54 248
9230.45 230
9231.36 265
9232.26 265
9233.17 247
9234.08 254
9234.98 219
9235.89 202
9236.80 243
9237.71 272
9238.61 233
9239.52 221
9240.43 222
9241.34 246
9242.24 231
9243.15 222
9244.06 199
9244.97 227
9245.87 227
9246.78 229
9247.69 244
9248.60 227
9249.51 250
9250.41 277
9251.32 272
9252.23 279
9253.14 307
9254.05 257
9254.96 258
9255.86 221
9256.77 234
9257.68 244
9258.59 276
9259.50 270
9260.41 248
9261.31 215
9262.22 263
9263.13 240
9264.04 263
9264.95 268
9265.86 229
9266.77 237
9267.68 217
9268.58 234
9269.49 223
9270.40 236
9271.31 253
9272.22 249
9273.13 237
9274.04 273
9274.95 252
9275.86 236
9276.77 225
9277.68 266
9278.59 249
9279.50 252
9280.40 210
9281.31 229
9282.22 248
9283.13 239
9284.04 226
9284.95 232
9285.86 235
9286.77 244
9287.68 242
9288.59 272
9289.50 267
9290.41 201
9291.32 243
9292.23 241
9293.14 266
9294.05 243
9294.96 230
9295.87 234
9296.78 280
9297.69 262
9298.60 250
9299.52 318
9300.43 279
9301.34 217
9302.25 216
9303.16 265
9304.07 194
9304.98 254
9305.89 264
9306.80 256
9307.71 298
9308.62 292
9309.53 263
9310.44 252
9311.36 228
9312.27 250
9313.18 255
9314.09 269
9315.00 304
9315.91 285
9316.82 282
9317.73 234
9318.64 213
9319.56 225
9320.47 274
9321.38 235
9322.29 242
9323.20 243
9324.11 208
9325.03 241
9325.94 265
9326.85 274
9327.76 243
9328.67 265
9329.59 250
9330.50 273
9331.41 221
9332.32 248
9333.23 216
9334.15 229
9335.06 220
9335.97 202
9336.88 255
9337.79 252
9338.71 234
9339.62 211
9340.53 221
9341.44 226
9342.36 251
9343.27 243
9344.18 266
9345.09 245
9346.01 265
9346.92 290
9347.83 281
9348.75 246
9349.66 242
9350.57 256
9351.48 294
9352.40 232
9353.31 239
9354.22 267
9355.14 247
9356.05 246
9356.96 232
9357.88 248
9358.79 234
9359.70 244
9360.62 288
9361.53 272
9362.44 241
9363.36 220
9364.27 241
9365.19 225
9366.10 267
9367.01 260
9367.93 269
9368.84 263
9369.75 231
9370.67 210
9371.58 213
9372.50 311
9373.41 251
9374.32 270
9375.24 251
9376.15 220
9377.07 241
9377.98 258
9378.90 221
9379.81 232
9380.72 215
9381.64 250
9382.55 241
9383.47 236
9384.38 261
9385.30 289
9386.21 263
9387.13 244
9388.04 257
9388.96 264
9389.87 231
9390.79 260
9391.70 289
9392.62 269
9393.53 285
9394.45 299
9395.36 282
9396.28 266
9397.19 279
9398.11 275
9399.02 279
9399.94 239
9400.85 269
9401.77 271
9402.68 271
9403.60 238
9404.52 257
9405.43 277
9406.35 278
9407.26 266
9408.18 246
9409.09 254
9410.01 287
9410.93 267
9411.84 259
9412.76 246
9413.67 269
9414.59 234
9415.51 296
9416.42 276
9417.34 282
9418.26 265
9419.17 265
9420.09 264
9421.00 257
9421.92 272
9422.84 287
9423.75 262
9424.67 315
9425.59 306
9426.50 243
9427.42 300
9428.34 284
9429.25 251
9430.17 278
9431.09 342
9432.00 288
9432.92 291
9433.84 286
9434.76 261
9435.67 285
9436.59 294
9437.51 278
9438.42 284
9439.34 268
9440.26 290
9441.18 254
9442.09 276
9443.01 307
9443.93 270
9444.85 277
9445.76 257
9446.68 265
9447.60 273
9448.52 237
9449.43 243
9450.35 292
9451.27 265
9452.19 330
9453.11 338
9454.02 269
9454.94 290
9455.86 349
9456.78 314
9457.70 294
9458.62 290
9459.53 299
9460.45 348
9461.37 312
9462.29 326
9463.21 293
9464.13 294
9465.04 330
9465.96 302
9466.88 327
9467.80 310
9468.72 271
9469.64 276
9470.56 279
9471.48 245
9472.39 306
9473.31 299
9474.23 308
9475.15 296
9476.07 283
9476.99 292
9477.91 308
9478.83 294
9479.75 290
9480.67 300
9481.59 375
9482.51 384
9483.42 412
9484.34 448
9485.26 435
9486.18 364
9487.10 390
9488.02 411
9488.94 409
9489.86 350
9490.78 307
9491.70 320
9492.62 355
9493.54 324
9494.46 285
9495.38 310
9496.30 353
9497.22 303
9498.14 238
9499.06 320
9499.98 295
9500.90 277
9501.82 302
9502.74 304
9503.66 308
9504.58 306
9505.50 326
9506.43 318
9507.35 305
9508.27 262
9509.19 271
9510.11 275
9511.03 295
9511.95 337
9512.87 340
9513.79 327
9514.71 346
9515.63 357
9516.55 302
9517.48 279
9518.40 273
9519.32 367
9520.24 325
9521.16 316
9522.08 288
9523.00 317
9523.92 332
9524.85 304
9525.77 302
9526.69 272
9527.61 310
9528.53 288
9529.45 318
9530.38 280
9531.30 288
9532.22 287
9533.14 301
9534.06 307
9534.98 321
9535.91 301
9536.83 324
9537.75 341
9538.67 310
9539.60 336
9540.52 368
9541.44 296
9542.36 347
9543.28 321
9544.21 293
9545.13 262
9546.05 280
9546.97 306
9547.90 300
9548.82 311
9549.74 311
9550.66 324
9551.59 323
9552.51 334
9553.43 355
9554.36 354
9555.28 278
9556.20 303
9557.13 334
9558.05 332
9558.97 330
9559.89 309
9560.82 362
9561.74 327
9562.66 294
9563.59 344
9564.51 384
9565.43 398
9566.36 396
9567.28 361
9568.20 386
9569.13 403
9570.05 356
9570.98 340
9571.90 317
9572.82 331
9573.75 339
9574.67 307
9575.60 315
9576.52 288
9577.44 336
9578.37 298
9579.29 321
9580.22 363
9581.14 280
9582.06 291
9582.99 301
9583.91 329
9584.84 311
9585.76 303
9586.69 339
9587.61 355
9588.53 280
9589.46 261
9590.38 359
9591.31 345
9592.23 319
9593.16 351
9594.08 351
9595.01 341
9595.93 356
9596.86 333
9597.78 325
9598.71 360
9599.63 351
9600.56 336
9601.48 363
9602.41 377
9603.33 389
9604.26 368
9605.18 360
9606.11 377
9607.03 346
9607.96 326
9608.89 327
9609.81 381
9610.74 394
9611.66 337
9612.59 344
9613.51 374
9614.44 358
9615.37 355
9616.29 342
9617.22 348
9618.14 367
9619.07 350
9620.00 389
9620.92 365
9621.85 372
9622.77 426
9623.70 386
9624.63 423
9625.55 349
9626.48 431
9627.41 465
9628.33 414
9629.26 414
9630.19 419
9631.11 441
9632.04 477
9632.97 435
9633.89 430
9634.82 384
9635.75 484
9636.67 431
9637.60 441
9638.53 436
9639.45 481
9640.38 405
9641.31 431
9642.23 456
9643.16 493
9644.09 455
9645.02 545
9645.94 471
9646.87 380
9647.80 415
9648.73 478
9649.65 499
9650.58 560
9651.51 523
9652.44 454
9653.36 520
9654.29 568
9655.22 600
9656.15 516
9657.08 563
9658.00 592
9658.93 554
9659.86 508
9660.79 489
9661.72 512
9662.64 504
9663.57 472
9664.50 518
9665.43 494
9666.36 531
9667.28 584
9668.21 598
9669.14 568
9670.07 551
9671.00 537
9671.93 491
9672.86 584
9673.78 568
9674.71 594
9675.64 600
9676.57 493
9677.50 517
9678.43 544
9679.36 475
9680.29 523
9681.21 526
9682.14 530
9683.07 526
9684.00 555
9684.93 570
9685.86 606
9686.79 605
9687.72 595
9688.65 525
9689.58 540
9690.51 530
9691.44 575
9692.37 612
9693.30 621
9694.23 596
9695.16 597
9696.09 603
9697.02 607
9697.94 610
9698.87 627
9699.80 649
9700.73 700
9701.66 729
9702.59 750
9703.52 725
9704.45 795
9705.39 797
9706.32 749
9707.25 763
9708.18 715
9709.11 703
9710.04 650
9710.97 662
9711.90 602
9712.83 552
9713.76 646
9714.69 627
9715.62 659
9716.55 593
9717.48 584
9718.41 632
9719.34 645
9720.27 601
9721.21 556
9722.14 605
9723.07 597
9724.00 553
9724.93 528
9725.86 527
9726.79 543
9727.72 525
9728.65 447
9729.59 460
9730.52 488
9731.45 495
9732.38 489
9733.31 534
9734.24 516
9735.17 494
9736.11 481
9737.04 514
9737.97 518
9738.90 466
9739.83 492
9740.77 479
9741.70 456
9742.63 444
9743.56 480
9744.49 475
9745.43 438
9746.36 408
9747.29 438
9748.22 445
9749.15 460
9750.09 444
9751.02 448
9751.95 460
9752.88 479
9753.82 457
9754.75 447
9755.68 416
9756.61 465
9757.55 526
9758.48 439
9759.41 470
9760.35 426
9761.28 371
9762.21 397
9763.14 422
9764.08 395
9765.01 389
9765.94 426
9766.88 462
9767.81 416
9768.74 393
9769.68 438
9770.61 406
9771.54 389
9772.48 459
9773.41 421
9774.34 397
9775.28 456
9776.21 422
9777.14 405
9778.08 448
9779.01 459
9779.94 413
9780.88 450
9781.81 458
9782.75 441
9783.68 460
9784.61 518
9785.55 501
9786.48 470
9787.42 418
9788.35 450
9789.28 419
9790.22 441
9791.15 429
9792.09 425
9793.02 375
9793.96 371
9794.89 416
9795.83 385
9796.76 381
9797.69 344
9798.63 389
9799.56 430
9800.50 433
9801.43 357
9802.37 393
9803.30 401
9804.24 440
9805.17 423
9806.11 434
9807.04 402
9807.98 362
9808.91 384
9809.85 341
9810.78 377
9811.72 371
9812.65 366
9813.59 344
9814.53 339
9815.46 324
9816.40 340
9817.33 317
9818.27 337
9819.20 379
9820.14 330
9821.07 335
9822.01 330
9822.95 355
9823.88 325
9824.82 321
9825.75 337
9826.69 328
9827.63 310
9828.56 324
9829.50 292
9830.43 311
9831.37 332
9832.31 335
9833.24 313
9834.18 298
9835.12 291
9836.05 287
9836.99 292
9837.93 283
9838.86 329
9839.80 333
9840.73 323
9841.67 276
9842.61 309
9843.55 302
9844.48 287
9845.42 259
9846.36 280
9847.29 315
9848.23 318
9849.17 329
9850.10 338
9851.04 326
9851.98 271
9852.92 275
9853.85 308
9854.79 318
9855.73 332
9856.67 329
9857.60 311
9858.54 301
9859.48 278
9860.42 261
9861.35 267
9862.29 261
9863.23 309
9864.17 283
9865.10 346
9866.04 315
9866.98 298
9867.92 288
9868.86 305
9869.79 335
9870.73 307
9871.67 315
9872.61 294
9873.55 256
9874.48 281
9875.42 320
9876.36 311
9877.30 299
9878.24 319
9879.18 319
9880.12 320
9881.05 308
9881.99 292
9882.93 318
9883.87 310
9884.81 328
9885.75 280
9886.69 282
9887.63 285
9888.56 268
9889.50 253
9890.44 300
9891.38 304
9892.32 271
9893.26 244
9894.20 227
9895.14 254
9896.08 279
9897.02 248
9897.96 281
9898.90 328
9899.84 306
9900.77 254
9901.71 284
9902.65 275
9903.59 284
9904.53 277
9905.47 291
9906.41 299
9907.35 305
9908.29 302
9909.23 249
9910.17 247
9911.11 259
9912.05 293
9912.99 296
9913.93 320
9914.87 283
9915.81 296
9916.75 317
9917.69 328
9918.63 296
9919.57 306
9920.52 321
9921.46 353
9922.40 327
9923.34 272
9924.28 295
9925.22 286
9926.16 310
9927.10 370
9928.04 385
9928.98 398
9929.92 450
9930.86 526
9931.80 514
9932.75 482
9933.69 494
9934.63 435
9935.57 431
9936.51 395
9937.45 420
9938.39 320
9939.33 307
9940.28 359
9941.22 272
9942.16 293
9943.10 289
9944.04 268
9944.98 289
9945.92 229
9946.87 266
9947.81 277
9948.75 247
9949.69 260
9950.63 248
9951.58 279
9952.52 258
9953.46 247
9954.40 250
9955.34 263
9956.29 252
9957.23 245
9958.17 276
9959.11 303
9960.06 274
9961.00 288
9961.94 296
9962.88 290
9963.83 266
9964.77 233
9965.71 267
9966.65 266
9967.60 303
9968.54 294
9969.48 287
9970.42 276
9971.37 273
9972.31 295
9973.25 245
9974.20 239
9975.14 281
9976.08 242
9977.03 222
9977.97 265
9978.91 250
9979.86 282
9980.80 227
9981.74 236
9982.69 221
9983.63 238
9984.57 273
9985.52 233
9986.46 261
9987.40 233
9988.35 250
9989.29 250
9990.23 260
9991.18 279
9992.12 242
9993.07 255
9994.01 255
9994.95 195
9995.90 222
9996.84 269
9997.79 267
9998.73 257
9999.67 262
10000.62 245
10001.56 270
10002.51 224
10003.45 232
10004.40 242
10005.34 268
10006.29 290
10007.23 219
10008.17 247
10009.12 258
10010.06 254
10011.01 269
10011.95 273
10012.90 234
10013.84 217
10014.79 221
10015.73 243
10016.68 213
10017.62 245
10018.57 286
10019.51 216
10020.46 229
10021.40 225
10022.35 243
10023.29 262
10024.24 271
10025.19 227
10026.13 208
10027.08 216
10028.02 266
10028.97 246
10029.91 212
10030.86 227
10031.80 189
10032.75 224
10033.70 233
10034.64 210
10035.59 175
10036.53 204
10037.48 234
10038.43 232
10039.37 223
10040.32 231
10041.26 215
10042.21 215
10043.16 211
10044.10 217
10045.05 218
10046.00 251
10046.94 195
10047.89 201
10048.84 247
10049.78 250
10050.73 208
10051.68 194
10052.62 213
10053.57 261
10054.52 216
10055.46 187
10056.41 215
10057.36 228
10058.30 202
10059.25 231
10060.20 237
10061.15 201
10062.09 213
10063.04 232
10063.99 235
10064.93 239
10065.88 221
10066.83 244
10067.78 204
10068.72 217
10069.67 219
10070.62 213
10071.57 229
10072.51 201
10073.46 197
10074.41 213
10075.36 231
10076.31 199
10077.25 223
10078.20 214
10079.15 209
10080.10 215
10081.05 205
10081.99 225
10082.94 225
10083.89 245
10084.84 198
10085.79 205
10086.74 195
10087.68 215
10088.63 193
10089.58 199
10090.53 211
10091.48 215
10092.43 180
10093.37 200
10094.32 242
10095.27 216
10096.22 203
10097.17 218
10098.12 187
10099.07 228
10100.02 222
10100.97 265
10101.91 226
10102.86 224
10103.81 247
10104.76 252
10105.71 190
10106.66 191
10107.61 263
10108.56 233
10109.51 202
10110.46 219
10111.41 224
10112.36 233
10113.31 215
10114.26 205
10115.21 210
10116.16 222
10117.11 191
10118.06 191
10119.01 238
10119.96 218
10120.91 207
10121.86 225
10122.81 196
10123.76 237
10124.71 199
10125.66 208
10126.61 224
10127.56 224
10128.51 194
10129.46 183
10130.41 188
10131.36 237
10132.31 201
10133.26 226
10134.21 264
10135.16 207
10136.11 217
10137.06 240
10138.01 250
10138.96 229
10139.91 196
10140.86 188
10141.82 194
10142.77 204
10143.72 219
10144.67 193
10145.62 242
10146.57 233
10147.52 177
10148.47 249
10149.42 199
10150.38 230
10151.33 259
10152.28 240
10153.23 208
10154.18 229
10155.13 232
10156.09 215
10157.04 212
10157.99 250
10158.94 236
10159.89 191
10160.84 216
10161.80 193
10162.75 223
10163.70 231
10164.65 243
10165.60 230
10166.56 215
10167.51 197
10168.46 202
10169.41 208
10170.36 224
10171.32 182
10172.27 196
10173.22 212
10174.17 237
10175.13 261
10176.08 225
10177.03 210
10177.98 202
10178.94 214
10179.89 223
10180.84 209
10181.80 233
10182.75 222
10183.70 238
10184.65 207
10185.61 182
10186.56 208
10187.51 220
10188.47 225
10189.42 219
10190.37 215
10191.33 218
10192.28 210
10193.23 223
10194.19 232
10195.14 230
10196.09 226
10197.05 250
10198.00 225
10198.95 194
10199.91 198
10200.86 215
10201.82 211
10202.77 240
10203.72 225
10204.68 239
10205.63 234
10206.58 227
10207.54 282
10208.49 232
10209.45 277
10210.40 270
10211.36 302
10212.31 297
10213.26 320
10214.22 289
10215.17 313
10216.13 271
10217.08 217
10218.04 270
10218.99 263
10219.94 222
10220.90 267
10221.85 249
10222.81 246
10223.76 242
10224.72 232
10225.67 203
10226.63 215
10227.58 221
10228.54 249
10229.49 224
10230.45 237
10231.40 253
10232.36 211
10233.31 232
10234.27 222
10235.22 241
10236.18 234
10237.14 224
10238.09 264
10239.05 251
10240.00 270
10240.96 285
10241.91 279
10242.87 281
10243.82 282
10244.78 220
10245.74 260
10246.69 205
10247.65 229
10248.60 228
10249.56 220
10250.52 200
10251.47 212
10252.43 200
10253.38 196
10254.34 214
10255.30 220
10256.25 226
10257.21 192
10258.17 182
10259.12 209
10260.08 179
10261.04 187
10261.99 219
10262.95 178
10263.91 187
10264.86 204
10265.82 199
10266.78 195
10267.73 222
10268.69 201
10269.65 194
10270.60 190
10271.56 167
10272.52 198
10273.47 180
10274.43 185
10275.39 183
10276.35 200
10277.30 193
10278.26 178
10279.22 158
10280.18 180
10281.13 194
10282.09 180
10283.05 199
10284.01 205
10284.96 200
10285.92 210
10286.88 208
10287.84 207
10288.79 207
10289.75 177
10290.71 201
10291.67 184
10292.63 177
10293.58 186
10294.54 192
10295.50 203
10296.46 196
10297.42 171
10298.38 206
10299.33 209
10300.29 206
10301.25 186
10302.21 183
10303.17 193
10304.13 178
10305.08 205
10306.04 209
10307.00 209
10307.96 202
10308.92 205
10309.88 201
10310.84 198
10311.80 216
10312.75 201
10313.71 228
10314.67 234
10315.63 175
10316.59 206
10317.55 194
10318.51 212
10319.47 206
10320.43 200
10321.39 209
10322.35 214
10323.31 211
10324.27 205
10325.23 189
10326.18 188
10327.14 197
10328.10 174
10329.06 220
10330.02 216
10330.98 200
10331.94 164
10332.90 183
10333.86 215
10334.82 203
10335.78 226
10336.74 245
10337.70 199
10338.66 177
10339.62 211
10340.58 214
10341.54 174
10342.50 199
10343.46 191
10344.43 207
10345.39 233
10346.35 192
10347.31 172
10348.27 193
10349.23 190
10350.19 184
10351.15 184
10352.11 192
10353.07 181
10354.03 184
10354.99 190
10355.95 201
10356.91 219
10357.88 200
10358.84 221
10359.80 211
10360.76 182
10361.72 206
10362.68 243
10363.64 202
10364.60 182
10365.57 187
10366.53 214
10367.49 208
10368.45 197
10369.41 181
10370.37 189
10371.34 193
10372.30 208
10373.26 215
10374.22 185
10375.18 208
10376.14 218
10377.11 199
10378.07 190
10379.03 176
10379.99 203
10380.95 198
10381.92 182
10382.88 165
10383.84 181
10384.80 196
10385.77 211
10386.73 201
10387.69 196
10388.65 177
10389.62 159
10390.58 215
10391.54 198
10392.50 219
10393.47 205
10394.43 191
10395.39 173
10396.35 177
10397.32 142
10398.28 154
10399.24 180
10400.21 215
10401.17 186
10402.13 163
10403.10 201
10404.06 220
10405.02 225
10405.99 194
10406.95 207
10407.91 221
10408.88 201
10409.84 227
10410.80 202
10411.77 198
10412.73 189
10413.69 178
10414.66 191
10415.62 198
10416.58 176
10417.55 202
10418.51 193
10419.48 201
10420.44 215
10421.40 197
10422.37 180
10423.33 204
10424.30 183
10425.26 176
10426.23 201
10427.19 176
10428.15 184
10429.12 191
10430.08 207
10431.05 183
10432.01 187
10432.98 211
10433.94 200
10434.91 159
10435.87 175
10436.83 207
10437.80 190
10438.76 186
10439.73 191
10440.69 194
10441.66 222
10442.62 167
10443.59 179
10444.55 189
10445.52 186
10446.48 203
10447.45 162
10448.41 152
10449.38 181
10450.35 179
10451.31 184
10452.28 227
10453.24 162
10454.21 189
10455.17 225
10456.14 179
10457.10 151
10458.07 177
10459.04 174
10460.00 185
10460.97 175
10461.93 174
10462.90 179
10463.87 172
10464.83 180
10465.80 167
10466.76 161
10467.73 185
10468.70 234
10469.66 181
10470.63 181
10471.59 165
10472.56 141
10473.53 170
10474.49 182
10475.46 187
10476.43 193
10477.39 160
10478.36 182
10479.33 207
10480.29 203
10481.26 165
10482.23 195
10483.19 174
10484.16 184
10485.13 181
10486.09 192
10487.06 186
10488.03 169
10489.00 149
10489.96 160
10490.93 194
10491.90 185
10492.87 163
10493.83 190
10494.80 147
10495.77 153
10496.73 152
10497.70 160
10498.67 188
10499.64 227
10500.61 186
10501.57 190
10502.54 171
10503.51 179
10504.48 170
10505.44 219
10506.41 225
10507.38 212
10508.35 198
10509.32 187
10510.28 188
10511.25 204
10512.22 203
10513.19 177
10514.16 178
10515.13 180
10516.09 185
10517.06 196
10518.03 182
10519.00 161
10519.97 160
10520.94 180
10521.91 223
10522.87 192
10523.84 179
10524.81 194
10525.78 184
10526.75 182
10527.72 209
10528.69 217
10529.66 212
10530.63 182
10531.59 147
10532.56 167
10533.53 160
10534.50 209
10535.47 197
10536.44 200
10537.41 201
10538.38 199
10539.35 196
10540.32 189
10541.29 204
10542.26 185
10543.23 176
10544.20 192
10545.17 195
10546.14 203
10547.11 164
10548.08 168
10549.05 178
10550.02 178
10550.99 192
10551.96 224
10552.93 218
10553.90 178
10554.87 172
10555.84 171
10556.81 183
10557.78 205
10558.75 209
10559.72 211
10560.69 235
10561.66 224
10562.63 237
10563.60 226
10564.57 232
10565.54 241
10566.51 256
10567.48 204
10568.45 218
10569.42 229
10570.40 201
10571.37 201
10572.34 193
10573.31 208
10574.28 223
10575.25 261
10576.22 207
10577.19 215
10578.16 153
10579.14 175
10580.11 212
10581.08 209
10582.05 169
10583.02 185
10583.99 169
10584.96 205
10585.94 181
10586.91 206
10587.88 229
10588.85 226
10589.82 190
10590.79 192
10591.77 218
10592.74 167
10593.71 193
10594.68 223
10595.65 201
10596.63 192
10597.60 213
10598.57 231
10599.54 164
10600.52 161
10601.49 181
10602.46 217
10603.43 215
10604.41 184
10605.38 179
10606.35 209
10607.32 201
10608.30 209
10609.27 223
10610.24 176
10611.21 190
10612.19 182
10613.16 167
10614.13 179
10615.11 193
10616.08 228
10617.05 196
10618.02 222
10619.00 227
10619.97 208
10620.94 237
10621.92 186
10622.89 153
10623.86 174
10624.84 182
10625.81 181
10626.78 198
10627.76 199
10628.73 189
10629.71 192
10630.68 217
10631.65 178
10632.63 199
10633.60 187
10634.57 198
10635.55 162
10636.52 193
10637.50 186
10638.47 167
10639.44 188
10640.42 240
10641.39 230
10642.37 221
10643.34 223
10644.31 262
10645.29 241
10646.26 258
10647.24 222
10648.21 238
10649.19 254
10650.16 230
10651.14 210
10652.11 184
10653.09 224
10654.06 190
10655.04 174
10656.01 189
10656.98 195
10657.96 164
10658.93 204
10659.91 189
10660.88 182
10661.86 213
10662.84 174
10663.81 148
10664.79 203
10665.76 178
10666.74 200
10667.71 176
10668.69 184
10669.66 201
10670.64 194
10671.61 186
10672.59 191
10673.56 180
10674.54 155
10675.52 184
10676.49 177
10677.47 155
10678.44 169
10679.42 195
10680.40 201
10681.37 204
10682.35 155
10683.32 149
10684.30 177
10685.28 222
10686.25 202
10687.23 194
10688.20 173
10689.18 224
10690.16 198
10691.13 189
10692.11 199
10693.09 188
10694.06 165
10695.04 157
10696.02 189
10696.99 179
10697.97 219
10698.95 194
10699.92 159
10700.90 177
10701.88 197
10702.85 190
10703.83 169
10704.81 191
10705.79 177
10706.76 178
10707.74 196
10708.72 205
10709.70 208
10710.67 190
10711.65 193
10712.63 208
10713.60 172
10714.58 195
10715.56 176
10716.54 165
10717.52 160
10718.49 183
10719.47 196
10720.45 195
10721.43 191
10722.40 152
10723.38 155
10724.36 178
10725.34 164
10726.32 167
10727.29 180
10728.27 188
10729.25 162
10730.23 183
10731.21 204
10732.19 178
10733.16 156
10734.14 162
10735.12 127
10736.10 213
10737.08 208
10738.06 191
10739.03 172
10740.01 178
10740.99 193
10741.97 196
10742.95 189
10743.93 203
10744.91 174
10745.89 194
10746.87 160
10747.84 187
10748.82 190
10749.80 181
10750.78 195
10751.76 190
10752.74 178
10753.72 189
10754.70 174
10755.68 162
10756.66 178
10757.64 169
10758.62 164
10759.60 180
10760.58 171
10761.56 183
10762.54 170
10763.52 159
10764.50 194
10765.48 157
10766.45 194
10767.43 192
10768.41 185
10769.39 190
10770.38 177
10771.36 177
10772.34 163
10773.32 167
10774.30 180
10775.28 177
10776.26 197
10777.24 204
10778.22 181
10779.20 199
10780.18 199
10781.16 176
10782.14 202
10783.12 184
10784.10 176
10785.08 224
10786.06 218
10787.04 186
10788.02 140
10789.00 195
10789.99 218
10790.97 199
10791.95 190
10792.93 210
10793.91 177
10794.89 173
10795.87 211
10796.85 195
10797.84 182
10798.82 180
10799.80 184
10800.78 217
10801.76 192
10802.74 182
10803.72 187
10804.71 158
10805.69 146
10806.67 175
10807.65 161
10808.63 149
10809.61 195
10810.60 183
10811.58 197
10812.56 189
10813.54 193
10814.52 210
10815.51 178
10816.49 177
10817.47 202
10818.45 181
10819.44 188
10820.42 194
10821.40 152
10822.38 156
10823.37 174
10824.35 186
10825.33 215
10826.31 206
10827.30 208
10828.28 193
10829.26 190
10830.24 180
10831.23 215
10832.21 199
10833.19 213
10834.18 167
10835.16 204
10836.14 205
10837.13 173
10838.11 189
10839.09 182
10840.07 213
10841.06 200
10842.04 212
10843.02 236
10844.01 208
10844.99 207
10845.98 223
10846.96 219
10847.94 221
10848.93 198
10849.91 227
10850.89 224
10851.88 203
10852.86 201
10853.84 207
10854.83 210
10855.81 209
10856.80 216
10857.78 199
10858.77 237
10859.75 237
10860.73 200
10861.72 188
10862.70 204
10863.69 222
10864.67 219
10865.66 204
10866.64 210
10867.62 264
10868.61 223
10869.59 203
10870.58 205
10871.56 236
10872.55 244
10873.53 205
10874.52 224
10875.50 187
10876.49 184
10877.47 222
10878.46 262
10879.44 233
10880.43 237
10881.41 208
10882.40 209
10883.38 217
10884.37 199
10885.35 212
10886.34 201
10887.32 208
10888.31 243
10889.29 221
10890.28 209
10891.27 234
10892.25 249
10893.24 250
10894.22 241
10895.21 231
10896.19 258
10897.18 210
10898.17 211
10899.15 240
10900.14 242
10901.12 218
10902.11 256
10903.10 241
10904.08 226
10905.07 269
10906.05 254
10907.04 249
10908.03 234
10909.01 221
10910.00 277
10910.99 243
10911.97 285
10912.96 267
10913.95 305
10914.93 304
10915.92 274
10916.91 236
10917.89 290
10918.88 285
10919.87 282
10920.85 250
10921.84 269
10922.83 285
10923.81 315
10924.80 279
10925.79 305
10926.78 333
10927.76 296
10928.75 336
10929.74 273
10930.73 257
10931.71 304
10932.70 305
10933.69 295
10934.68 288
10935.66 260
10936.65 252
10937.64 260
10938.63 295
10939.61 301
10940.60 294
10941.59 286
10942.58 246
10943.57 300
10944.55 320
10945.54 321
10946.53 287
10947.52 285
10948.51 345
10949.49 355
10950.48 327
10951.47 314
10952.46 306
10953.45 361
10954.44 374
10955.42 326
10956.41 358
10957.40 353
10958.39 370
10959.38 369
10960.37 386
10961.36 399
10962.34 407
10963.33 422
10964.32 435
10965.31 438
10966.30 394
10967.29 372
10968.28 354
10969.27 370
10970.26 344
10971.25 349
10972.24 356
10973.22 350
10974.21 352
10975.20 355
10976.19 297
10977.18 335
10978.17 374
10979.16 383
10980.15 345
10981.14 354
10982.13 318
10983.12 332
10984.11 313
10985.10 347
10986.09 348
10987.08 346
10988.07 339
10989.06 315
10990.05 299
10991.04 355
10992.03 328
10993.02 328
10994.01 358
10995.00 368
10995.99 394
10996.98 363
10997.97 412
10998.96 472
10999.95 453
11000.94 442
11001.93 473
11002.92 486
11003.92 535
11004.91 537
11005.90 584
11006.89 605
11007.88 581
11008.87 573
11009.86 497
11010.85 499
11011.84 429
11012.83 368
11013.82 404
11014.82 346
11015.81 368
11016.80 315
11017.79 321
11018.78 317
11019.77 267
11020.76 286
11021.76 309
11022.75 260
11023.74 257
11024.73 247
11025.72 285
11026.71 276
11027.70 323
11028.70 320
11029.69 307
11030.68 282
11031.67 252
11032.66 257
11033.66 272
11034.65 294
11035.64 317
11036.63 262
11037.62 260
11038.62 284
11039.61 313
11040.60 252
11041.59 277
11042.59 315
11043.58 302
11044.57 271
11045.56 273
11046.56 246
11047.55 266
11048.54 243
11049.53 275
11050.53 242
11051.52 242
11052.51 258
11053.51 215
11054.50 266
11055.49 250
11056.49 227
11057.48 199
11058.47 241
11059.46 225
11060.46 258
11061.45 263
11062.44 277
11063.44 237
11064.43 197
11065.42 227
11066.42 244
11067.41 239
11068.41 285
11069.40 244
11070.39 228
11071.39 275
11072.38 272
11073.37 258
11074.37 246
11075.36 257
11076.36 278
11077.35 248
11078.34 255
11079.34 239
11080.33 243
11081.33 242
11082.32 269
11083.31 256
11084.31 221
11085.30 209
11086.30 237
11087.29 203
11088.29 218
11089.28 238
11090.28 227
11091.27 259
11092.27 234
11093.26 227
11094.25 217
11095.25 223
11096.24 225
11097.24 200
11098.23 204
11099.23 200
11100.22 198
11101.22 196
11102.21 197
11103.21 211
11104.20 232
11105.20 214
11106.20 263
11107.19 244
11108.19 234
11109.18 209
11110.18 252
11111.17 227
11112.17 243
11113.16 251
11114.16 222
11115.15 234
11116.15 240
11117.15 248
11118.14 221
11119.14 215
11120.13 195
11121.13 199
11122.13 230
11123.12 253
11124.12 213
11125.11 217
11126.11 199
11127.11 189
11128.10 199
11129.10 186
11130.10 190
11131.09 190
11132.09 209
11133.09 218
11134.08 208
11135.08 201
11136.07 204
11137.07 191
11138.07 195
11139.07 211
11140.06 184
11141.06 220
11142.06 217
11143.05 231
11144.05 201
11145.05 226
11146.04 185
11147.04 183
11148.04 221
11149.04 180
11150.03 190
11151.03 178
11152.03 202
11153.02 219
11154.02 202
11155.02 169
11156.02 171
11157.01 196
11158.01 191
11159.01 199
11160.01 191
11161.01 193
11162.00 197
11163.00 205
11164.00 188
11165.00 162
11165.99 206
11166.99 227
11167.99 214
11168.99 165
11169.99 197
11170.99 191
11171.98 165
11172.98 165
11173.98 166
11174.98 224
11175.98 217
11176.98 223
11177.97 217
11178.97 184
11179.97 213
11180.97 197
11181.97 184
11182.97 175
11183.97 184
11184.96 169
11185.96 182
11186.96 174
11187.96 191
11188.96 229
11189.96 185
11190.96 188
11191.96 160
11192.96 168
11193.96 220
11194.96 179
11195.96 173
11196.95 183
11197.95 178
11198.95 220
11199.95 184
11200.95 172
11201.95 159
11202.95 184
11203.95 169
11204.95 192
11205.95 203
11206.95 169
11207.95 197
11208.95 196
11209.95 207
11210.95 163
11211.95 181
11212.95 178
11213.95 179
11214.95 178
11215.95 216
11216.95 210
11217.95 227
11218.95 208
11219.95 155
11220.95 174
11221.95 179
11222.95 209
11223.95 215
11224.95 197
11225.96 182
11226.96 176
11227.96 189
11228.96 170
11229.96 177
11230.96 157
11231.96 173
11232.96 176
11233.96 178
11234.96 169
11235.96 182
11236.97 180
11237.97 190
11238.97 172
11239.97 159
11240.97 167
11241.97 186
11242.97 168
11243.98 209
11244.98 160
11245.98 168
11246.98 223
11247.98 172
11248.98 216
11249.98 198
11250.99 182
11251.99 177
11252.99 210
11253.99 193
11254.99 165
11256.00 181
11257.00 220
11258.00 217
11259.00 184
11260.00 195
11261.01 194
11262.01 174
11263.01 170
11264.01 198
11265.02 214
11266.02 196
11267.02 205
11268.02 196
11269.03 176
11270.03 197
11271.03 217
11272.03 213
11273.04 190
11274.04 180
11275.04 209
11276.05 216
11277.05 191
11278.05 206
11279.05 198
11280.06 218
11281.06 233
11282.06 245
11283.07 183
11284.07 175
11285.07 221
11286.08 200
11287.08 190
11288.08 197
11289.09 180
11290.09 190
11291.09 228
11292.10 196
11293.10 188
11294.11 175
11295.11 189
11296.11 159
11297.12 197
11298.12 178
11299.13 205
11300.13 205
11301.13 205
11302.14 206
11303.14 177
11304.15 189
11305.15 196
11306.15 217
11307.16 231
11308.16 188
11309.17 196
11310.17 172
11311.18 199
11312.18 209
11313.18 218
11314.19 228
11315.19 221
11316.20 219
11317.20 209
11318.21 217
11319.21 208
11320.22 227
11321.22 217
11322.23 237
11323.23 234
11324.24 216
11325.24 242
11326.25 195
11327.25 198
11328.26 204
11329.26 204
11330.27 186
11331.27 175
11332.28 183
11333.29 182
11334.29 209
11335.30 206
11336.30 209
11337.31 173
11338.31 222
11339.32 209
11340.33 221
11341.33 209
11342.34 202
11343.34 232
11344.35 234
11345.35 231
11346.36 194
11347.37 219
11348.37 210
11349.38 210
11350.39 189
11351.39 174
11352.40 218
11353.40 196
11354.41 232
11355.42 181
11356.42 184
11357.43 205
11358.44 207
11359.44 221
11360.45 186
11361.46 210
11362.46 191
11363.47 221
11364.48 236
11365.48 198
11366.49 206
11367.50 170
11368.50 172
11369.51 179
11370.52 196
11371.53 169
11372.53 202
11373.54 198
11374.55 207
11375.56 159
11376.56 173
11377.57 183
11378.58 179
11379.59 183
11380.59 210
11381.60 224
11382.61 184
11383.62 182
11384.62 168
11385.63 188
11386.64 228
11387.65 154
11388.65 197
11389.66 208
11390.67 186
11391.68 150
11392.69 195
11393.69 198
11394.70 208
11395.71 230
11396.72 236
11397.73 203
11398.74 168
11399.74 203
11400.75 171
11401.76 196
11402.77 190
11403.78 210
11404.79 220
11405.80 219
11406.80 208
11407.81 204
11408.82 177
11409.83 187
11410.84 196
11411.85 203
11412.86 194
11413.87 198
11414.88 208
11415.89 215
11416.89 239
11417.90 196
11418.91 216
11419.92 210
11420.93 208
11421.94 201
11422.95 188
11423.96 228
11424.97 217
11425.98 189
11426.99 194
11428.00 188
11429.01 204
11430.02 222
11431.03 189
11432.04 190
11433.05 191
11434.06 227
11435.07 214
11436.08 222
11437.09 238
11438.10 233
11439.11 209
11440.12 224
11441.13 199
11442.14 260
11443.15 246
11444.16 209
11445.17 207
11446.18 219
11447.19 212
11448.20 242
11449.21 218
11450.22 211
11451.23 213
11452.24 211
11453.25 226
11454.27 211
11455.28 235
11456.29 215
11457.30 220
11458.31 210
11459.32 242
11460.33 203
11461.34 204
11462.35 221
11463.36 220
11464.38 264
11465.39 244
11466.40 215
11467.41 194
11468.42 252
11469.43 231
11470.44 220
11471.46 255
11472.47 267
11473.48 243
11474.49 255
11475.50 233
11476.52 218
11477.53 233
11478.54 247
11479.55 261
11480.56 215
11481.57 254
11482.59 227
11483.60 223
11484.61 240
11485.62 201
11486.64 205
11487.65 254
11488.66 259
11489.67 247
11490.69 233
11491.70 226
11492.71 270
11493.72 237
11494.74 236
11495.75 232
11496.76 250
11497.77 253
11498.79 233
11499.80 274
11500.81 255
11501.83 247
11502.84 232
11503.85 228
11504.86 272
11505.88 255
11506.89 275
11507.90 233
11508.92 233
11509.93 249
11510.94 290
11511.96 236
11512.97 261
11513.98 269
11515.00 300
11516.01 268
11517.02 251
11518.04 233
11519.05 247
11520.07 259
11521.08 251
11522.09 244
11523.11 305
11524.12 244
11525.13 274
11526.15 264
11527.16 265
11528.18 265
11529.19 279
11530.21 286
11531.22 267
11532.23 272
11533.25 272
11534.26 314
11535.28 306
11536.29 286
11537.31 282
11538.32 309
11539.34 325
11540.35 317
11541.36 299
11542.38 270
11543.39 315
11544.41 302
11545.42 300
11546.44 281
11547.45 305
11548.47 343
11549.48 319
11550.50 320
11551.51 320
11552.53 324
11553.54 314
11554.56 336
11555.57 358
11556.59 330
11557.61 332
11558.62 366
11559.64 363
11560.65 332
11561.67 341
11562.68 362
11563.70 347
11564.71 321
11565.73 357
11566.75 333
11567.76 342
11568.78 368
11569.79 434
11570.81 365
11571.83 380
11572.84 424
11573.86 393
11574.87 405
11575.89 394
11576.91 413
11577.92 439
11578.94 396
11579.96 385
11580.97 433
11581.99 447
11583.00 437
11584.02 395
11585.04 432
11586.05 487
11587.07 463
11588.09 449
11589.10 477
11590.12 475
11591.14 474
11592.16 492
11593.17 519
11594.19 533
11595.21 607
11596.22 617
11597.24 598
11598.26 649
11599.28 716
11600.29 764
11601.31 855
11602.33 911
11603.34 993
11604.36 1025
11605.38 990
11606.40 997
11607.41 1010
11608.43 973
11609.45 928
11610.47 787
11611.49 766
11612.50 704
11613.52 646
11614.54 567
11615.56 557
11616.58 531
11617.59 499
11618.61 510
11619.63 538
11620.65 578
11621.67 561
11622.68 572
11623.70 576
11624.72 570
11625.74 574
11626.76 520
11627.78 546
11628.79 530
11629.81 593
11630.83 637
11631.85 613
11632.87 672
11633.89 777
11634.91 766
11635.93 851
11636.94 958
11637.96 939
11638.98 961
11640.00 963
11641.02 951
11642.04 803
11643.06 756
11644.08 779
11645.10 727
11646.12 668
11647.14 569
11648.16 567
11649.17 528
11650.19 502
11651.21 421
11652.23 402
11653.25 397
11654.27 445
11655.29 359
11656.31 370
11657.33 401
11658.35 389
11659.37 417
11660.39 489
11661.41 458
11662.43 375
11663.45 375
11664.47 378
11665.49 373
11666.51 378
11667.53 400
11668.55 386
11669.57 325
11670.59 357
11671.61 402
11672.63 373
11673.65 362
11674.67 418
11675.70 446
11676.72 409
11677.74 386
11678.76 483
11679.78 421
11680.80 363
11681.82 388
11682.84 418
11683.86 425
11684.88 411
11685.90 394
11686.92 390
11687.95 389
11688.97 353
11689.99 366
11691.01 392
11692.03 364
11693.05 370
11694.07 367
11695.10 342
11696.12 364
11697.14 355
11698.16 402
11699.18 361
11700.20 336
11701.22 338
11702.25 337
11703.27 353
11704.29 338
11705.31 346
11706.33 357
11707.36 368
11708.38 361
11709.40 390
11710.42 356
11711.44 339
11712.47 314
11713.49 347
11714.51 352
11715.53 340
11716.56 365
11717.58 372
11718.60 327
11719.62 324
11720.65 349
11721.67 345
11722.69 318
11723.71 333
11724.74 336
11725.76 365
11726.78 363
11727.80 298
11728.83 334
11729.85 319
11730.87 324
11731.90 310
11732.92 305
11733.94 317
11734.97 313
11735.99 315
11737.01 313
11738.04 297
11739.06 299
11740.08 282
11741.11 277
11742.13 289
11743.15 270
11744.18 274
11745.20 307
11746.22 304
11747.25 303
11748.27 290
11749.30 319
11750.32 310
11751.34 296
11752.37 284
11753.39 280
11754.42 313
11755.44 276
11756.46 271
11757.49 289
11758.51 300
11759.54 268
11760.56 267
11761.58 296
11762.61 269
11763.63 255
11764.66 257
11765.68 263
11766.71 285
11767.73 258
11768.76 223
11769.78 244
11770.81 253
11771.83 253
11772.86 253
11773.88 253
11774.91 275
11775.93 245
11776.96 219
11777.98 268
11779.01 256
11780.03 235
11781.06 245
11782.08 262
11783.11 266
11784.13 246
11785.16 259
11786.18 290
11787.21 257
11788.23 231
11789.26 234
11790.28 270
11791.31 278
11792.34 229
11793.36 240
11794.39 242
11795.41 236
11796.44 233
11797.47 254
11798.49 232
11799.52 251
11800.54 256
11801.57 266
11802.60 229
11803.62 231
11804.65 241
11805.67 247
11806.70 250
11807.73 240
11808.75 236
11809.78 214
11810.81 217
11811.83 243
11812.86 215
11813.89 222
11814.91 244
11815.94 227
11816.97 194
11817.99 202
11819.02 224
11820.05 222
11821.07 219
11822.10 222
11823.13 208
11824.16 207
11825.18 227
11826.21 254
11827.24 222
11828.26 233
11829.29 248
11830.32 251
11831.35 265
11832.37 222
11833.40 240
11834.43 250
11835.46 221
11836.48 246
11837.51 208
11838.54 189
11839.57 224
11840.59 237
11841.62 221
11842.65 193
11843.68 212
11844.71 243
11845.73 240
11846.76 224
11847.79 238
11848.82 248
11849.85 249
11850.88 253
11851.90 279
11852.93 205
11853.96 224
11854.99 218
11856.02 237
11857.05 237
11858.07 266
11859.10 236
11860.13 259
11861.16 253
11862.19 221
11863.22 236
11864.25 219
11865.28 242
11866.30 235
11867.33 233
11868.36 268
11869.39 230
11870.42 252
11871.45 232
11872.48 262
11873.51 234
11874.54 241
11875.57 265
11876.60 308
11877.63 242
11878.65 281
11879.68 278
11880.71 235
11881.74 210
11882.77 242
11883.80 269
11884.83 265
11885.86 229
11886.89 250
11887.92 234
11888.95 207
11889.98 252
11891.01 238
11892.04 286
11893.07 293
11894.10 266
11895.13 259
11896.16 233
11897.19 204
11898.22 257
11899.25 278
11900.28 250
11901.31 277
11902.34 293
11903.38 290
11904.41 298
11905.44 292
11906.47 284
11907.50 321
11908.53 316
11909.56 366
11910.59 302
11911.62 309
11912.65 319
11913.68 312
11914.71 278
11915.75 262
11916.78 281
11917.81 269
11918.84 302
11919.87 287
11920.90 281
11921.93 315
11922.96 282
11924.00 286
11925.03 293
11926.06 259
11927.09 304
11928.12 282
11929.15 304
11930.18 324
11931.22 353
11932.25 404
11933.28 361
11934.31 344
11935.34 328
11936.38 396
11937.41 416
11938.44 424
11939.47 373
11940.50 370
11941.54 364
11942.57 355
11943.60 360
11944.63 307
11945.67 271
11946.70 293
11947.73 299
11948.76 310
11949.80 252
11950.83 230
11951.86 234
11952.89 231
11953.93 245
11954.96 245
11955.99 238
11957.02 253
11958.06 255
11959.09 243
11960.12 213
11961.16 261
11962.19 238
11963.22 245
11964.26 238
11965.29 278
11966.32 266
11967.36 252
11968.39 245
11969.42 277
11970.46 287
11971.49 283
11972.52 245
11973.56 255
11974.59 278
11975.62 256
11976.66 237
11977.69 242
11978.73 241
11979.76 239
11980.79 256
11981.83 280
11982.86 278
11983.89 222
11984.93 230
11985.96 243
11987.00 254
11988.03 235
11989.07 238
11990.10 223
11991.13 223
11992.17 256
11993.20 232
11994.24 201
11995.27 220
11996.31 253
11997.34 236
11998.38 255
11999.41 264
12000.45 267
12001.48 256
12002.51 250
12003.55 262
12004.58 282
12005.62 286
12006.65 225
12007.69 247
12008.72 231
12009.76 238
12010.80 262
12011.83 282
12012.87 245
12013.90 250
12014.94 290
12015.97 276
12017.01 269
12018.04 258
12019.08 252
12020.11 238
12021.15 258
12022.19 258
12023.22 253
12024.26 235
12025.29 223
12026.33 236
12027.36 242
12028.40 269
12029.44 283
12030.47 269
12031.51 269
12032.54 275
12033.58 254
12034.62 260
12035.65 249
12036.69 259
12037.73 261
12038.76 285
12039.80 254
12040.84 226
12041.87 239
12042.91 266
12043.94 276
12044.98 260
12046.02 292
12047.06 278
12048.09 252
12049.13 255
12050.17 276
12051.20 256
12052.24 279
12053.28 258
12054.31 234
12055.35 226
12056.39 261
12057.43 245
12058.46 277
12059.50 242
12060.54 262
12061.57 236
12062.61 236
12063.65 261
12064.69 279
12065.72 305
12066.76 275
12067.80 266
12068.84 263
12069.88 241
12070.91 268
12071.95 236
12072.99 241
12074.03 274
12075.06 271
12076.10 298
12077.14 287
12078.18 263
12079.22 276
12080.26 280
12081.29 278
12082.33 287
12083.37 284
12084.41 234
12085.45 284
12086.49 275
12087.52 253
12088.56 266
12089.60 280
12090.64 276
12091.68 281
12092.72 279
12093.76 273
12094.79 277
12095.83 276
12096.87 337
12097.91 281
12098.95 332
12099.99 297
12101.03 289
12102.07 289
12103.11 310
12104.15 310
12105.19 349
12106.22 329
12107.26 372
12108.30 333
12109.34 372
12110.38 359
12111.42 333
12112.46 323
12113.50 310
12114.54 291
12115.58 254
12116.62 303
12117.66 294
12118.70 279
12119.74 246
12120.78 237
12121.82 247
12122.86 254
12123.90 242
12124.94 232
12125.98 253
12127.02 245
12128.06 239
12129.10 243
12130.14 239
12131.18 218
12132.22 217
12133.26 213
12134.30 227
12135.34 227
12136.38 240
12137.42 180
12138.47 236
12139.51 236
12140.55 239
12141.59 231
12142.63 248
12143.67 239
12144.71 211
12145.75 203
12146.79 225
12147.83 217
12148.87 217
12149.92 223
12150.96 203
12152.00 236
12153.04 220
12154.08 229
12155.12 227
12156.16 223
12157.21 199
12158.25 208
12159.29 216
12160.33 216
12161.37 216
12162.41 233
12163.46 211
12164.50 228
12165.54 241
12166.58 197
12167.62 225
12168.67 224
12169.71 195
12170.75 200
12171.79 231
12172.83 233
12173.88 194
12174.92 215
12175.96 189
12177.00 209
12178.05 220
12179.09 194
12180.13 194
12181.17 192
12182.22 207
12183.26 221
12184.30 205
12185.34 217
12186.39 200
12187.43 195
12188.47 216
12189.51 218
12190.56 217
12191.60 213
12192.64 239
12193.69 221
12194.73 200
12195.77 216
12196.82 216
12197.86 196
12198.90 215
12199.95 230
12200.99 204
12202.03 164
12203.08 182
12204.12 225
12205.16 209
12206.21 177
12207.25 178
12208.29 184
12209.34 198
12210.38 179
12211.43 199
12212.47 195
12213.51 218
12214.56 241
12215.60 211
12216.65 197
12217.69 176
12218.73 173
12219.78 186
12220.82 187
12221.87 198
12222.91 164
12223.96 198
12225.00 173
12226.04 179
12227.09 200
12228.13 198
12229.18 237
12230.22 205
12231.27 205
12232.31 197
12233.36 196
12234.40 214
12235.45 219
12236.49 207
12237.54 209
12238.58 205
12239.63 225
12240.67 205
12241.72 185
12242.76 184
12243.81 179
12244.85 187
12245.90 173
12246.94 191
12247.99 204
12249.03 201
12250.08 191
12251.12 169
12252.17 162
12253.22 196
12254.26 187
12255.31 182
12256.35 174
12257.40 149
12258.44 150
12259.49 214
12260.54 208
12261.58 174
12262.63 195
12263.67 193
12264.72 193
12265.77 186
12266.81 175
12267.86 191
12268.91 201
12269.95 203
12271.00 178
12272.04 186
12273.09 162
12274.14 175
12275.18 176
12276.23 169
12277.28 153
12278.32 183
12279.37 176
12280.42 159
12281.46 175
12282.51 180
12283.56 183
12284.61 194
12285.65 173
12286.70 166
12287.75 166
12288.79 145
12289.84 162
12290.89 179
12291.94 176
12292.98 177
12294.03 171
12295.08 168
12296.13 175
12297.17 178
12298.22 204
12299.27 155
12300.32 167
12301.36 163
12302.41 157
12303.46 177
12304.51 165
12305.55 153
12306.60 180
12307.65 170
12308.70 159
12309.75 181
12310.79 172
12311.84 159
12312.89 160
12313.94 158
12314.99 183
12316.04 174
12317.08 144
12318.13 149
12319.18 168
12320.23 164
12321.28 181
12322.33 165
12323.37 178
12324.42 191
12325.47 180
12326.52 169
12327.57 153
12328.62 161
12329.67 159
12330.72 156
12331.77 171
12332.81 188
12333.86 167
12334.91 204
12335.96 149
12337.01 167
12338.06 189
12339.11 203
12340.16 168
12341.21 152
12342.26 167
12343.31 169
12344.36 190
12345.41 148
12346.46 128
12347.51 150
12348.56 148
12349.61 176
12350.65 160
12351.70 155
12352.75 145
12353.80 178
12354.85 174
12355.90 153
12356.95 143
12358.00 153
12359.05 166
12360.11 148
12361.16 156
12362.21 190
12363.26 178
12364.31 161
12365.36 165
12366.41 154
12367.46 158
12368.51 152
12369.56 179
12370.61 160
12371.66 154
12372.71 182
12373.76 168
12374.81 169
12375.86 150
12376.91 160
12377.97 163
12379.02 169
12380.07 157
12381.12 166
12382.17 165
12383.22 165
12384.27 188
12385.32 185
12386.37 148
12387.43 181
12388.48 172
12389.53 160
12390.58 163
12391.63 176
12392.68 171
12393.74 180
12394.79 179
12395.84 165
12396.89 155
12397.94 157
12398.99 168
12400.05 171
12401.10 186
12402.15 166
12403.20 166
12404.25 160
12405.31 167
12406.36 169
12407.41 200
12408.46 173
12409.51 175
12410.57 171
12411.62 152
12412.67 177
12413.72 172
12414.78 201
12415.83 210
12416.88 180
12417.93 158
12418.99 169
12420.04 171
12421.09 157
12422.15 151
12423.20 172
12424.25 170
12425.30 184
12426.36 178
12427.41 179
12428.46 169
12429.52 155
12430.57 156
12431.62 189
12432.68 162
12433.73 176
12434.78 169
12435.84 194
12436.89 201
12437.94 199
12439.00 187
12440.05 177
12441.10 173
12442.16 157
12443.21 188
12444.27 191
12445.32 170
12446.37 165
12447.43 220
12448.48 177
12449.54 192
12450.59 164
12451.64 159
12452.70 173
12453.75 157
12454.81 137
12455.86 164
12456.91 155
12457.97 140
12459.02 129
12460.08 159
12461.13 177
12462.19 162
12463.24 168
12464.30 174
12465.35 196
12466.41 178
12467.46 182
12468.52 161
12469.57 179
12470.63 218
12471.68 171
12472.73 161
12473.79 222
12474.85 202
12475.90 144
12476.96 206
12478.01 214
12479.07 234
12480.12 212
12481.18 185
12482.23 178
12483.29 198
12484.34 192
12485.40 206
12486.45 216
12487.51 187
12488.57 199
12489.62 204
12490.68 196
12491.73 213
12492.79 210
12493.84 257
12494.90 248
12495.96 224
12497.01 252
12498.07 241
12499.12 238
12500.18 275
12501.24 211
12502.29 221
12503.35 249
12504.41 240
12505.46 253
12506.52 206
12507.57 249
12508.63 224
12509.69 217
12510.74 268
12511.80 251
12512.86 224
12513.91 234
12514.97 218
12516.03 225
12517.08 236
12518.14 239
12519.20 252
12520.26 212
12521.31 245
12522.37 214
12523.43 227
12524.48 257
12525.54 240
12526.60 287
12527.66 285
12528.71 310
12529.77 332
12530.83 317
12531.89 326
12532.94 397
12534.00 321
12535.06 269
12536.12 300
12537.17 264
12538.23 249
12539.29 261
12540.35 238
12541.41 234
12542.46 220
12543.52 247
12544.58 213
12545.64 226
12546.70 216
12547.75 262
12548.81 236
12549.87 234
12550.93 209
12551.99 186
12553.05 220
12554.10 234
12555.16 193
12556.22 194
12557.28 214
12558.34 211
12559.40 286
12560.46 211
12561.51 239
12562.57 229
12563.63 218
12564.69 194
12565.75 208
12566.81 224
12567.87 239
12568.93 225
12569.99 212
12571.04 221
12572.10 195
12573.16 247
12574.22 222
12575.28 229
12576.34 227
12577.40 217
12578.46 233
12579.52 278
12580.58 273
12581.64 252
12582.70 232
12583.76 242
12584.82 259
12585.88 253
12586.94 212
12588.00 263
12589.06 262
12590.12 226
12591.18 245
12592.24 236
12593.30 267
12594.36 241
12595.42 236
12596.48 249
12597.54 256
12598.60 237
12599.66 247
12600.72 266
12601.78 260
12602.84 252
12603.90 243
12604.96 262
12606.02 267
12607.08 256
12608.14 319
12609.20 316
12610.27 281
12611.33 274
12612.39 261
12613.45 301
12614.51 306
12615.57 243
12616.63 270
12617.69 270
12618.75 268
12619.81 241
12620.88 240
12621.94 267
12623.00 254
12624.06 229
12625.12 232
12626.18 224
12627.24 284
12628.31 233
12629.37 210
12630.43 249
12631.49 257
12632.55 236
12633.61 235
12634.68 222
12635.74 204
12636.80 218
12637.86 237
12638.92 181
12639.99 188
12641.05 248
12642.11 259
12643.17 240
12644.23 220
12645.30 236
12646.36 217
12647.42 228
12648.48 213
12649.55 208
12650.61 201
12651.67 214
12652.73 223
12653.80 235
12654.86 200
12655.92 212
12656.99 246
12658.05 208
12659.11 204
12660.17 173
12661.24 199
12662.30 231
12663.36 225
12664.43 210
12665.49 180
12666.55 179
12667.62 225
12668.68 215
12669.74 227
12670.81 210
12671.87 215
12672.93 214
12674.00 226
12675.06 196
12676.12 209
12677.19 203
12678.25 224
12679.31 201
12680.38 186
12681.44 207
12682.51 196
12683.57 223
12684.63 217
12685.70 198
12686.76 198
12687.83 210
12688.89 238
12689.95 255
12691.02 236
12692.08 213
12693.15 217
12694.21 240
12695.28 233
12696.34 223
12697.40 233
12698.47 237
12699.53 237
12700.60 201
12701.66 208
12702.73 213
12703.79 209
12704.86 213
12705.92 216
12706.99 248
12708.05 208
12709.12 194
12710.18 198
12711.25 212
12712.31 193
12713.38 194
12714.44 237
12715.51 215
12716.57 188
12717.64 185
12718.70 153
12719.77 209
12720.83 179
12721.90 201
12722.97 212
12724.03 198
12725.10 222
12726.16 206
12727.23 190
12728.29 203
12729.36 174
12730.43 184
12731.49 178
12732.56 220
12733.62 199
12734.69 211
12735.76 167
12736.82 212
12737.89 190
12738.95 218
12740.02 189
12741.09 185
12742.15 207
12743.22 190
12744.29 196
12745.35 185
12746.42 226
12747.49 204
12748.55 183
12749.62 194
12750.69 179
12751.75 186
12752.82 192
12753.89 182
12754.95 193
12756.02 200
12757.09 199
12758.15 171
12759.22 181
12760.29 181
12761.36 187
12762.42 202
12763.49 220
12764.56 205
12765.62 197
12766.69 153
12767.76 165
12768.83 185
12769.89 141
12770.96 175
12772.03 198
12773.10 159
12774.17 174
12775.23 179
12776.30 164
12777.37 154
12778.44 157
12779.50 156
12780.57 171
12781.64 181
12782.71 142
12783.78 174
12784.84 173
12785.91 157
12786.98 144
12788.05 163
12789.12 174
12790.19 165
12791.25 189
12792.32 132
12793.39 169
12794.46 142
12795.53 143
12796.60 141
12797.67 145
12798.73 171
12799.80 147
12800.87 169
12801.94 170
12803.01 163
12804.08 162
12805.15 186
12806.22 146
12807.29 140
12808.36 136
12809.42 159
12810.49 148
12811.56 163
12812.63 152
12813.70 159
12814.77 133
12815.84 154
12816.91 121
12817.98 156
12819.05 163
12820.12 168
12821.19 139
12822.26 179
12823.33 179
12824.40 222
12825.47 193
12826.54 127
12827.61 148
12828.68 146
12829.75 174
12830.82 150
12831.89 137
12832.96 145
12834.03 174
12835.10 164
12836.17 139
12837.24 146
12838.31 122
12839.38 151
12840.45 166
12841.52 131
12842.59 128
12843.66 175
12844.73 124
12845.80 151
12846.87 137
12847.95 123
12849.02 133
12850.09 155
12851.16 142
12852.23 137
12853.30 177
12854.37 156
12855.44 148
12856.51 159
12857.58 151
12858.66 148
12859.73 140
12860.80 161
12861.87 133
12862.94 129
12864.01 142
12865.08 145
12866.16 137
12867.23 154
12868.30 169
12869.37 166
12870.44 149
12871.51 149
12872.59 137
12873.66 152
12874.73 139
12875.80 129
12876.87 138
12877.95 157
12879.02 155
12880.09 145
12881.16 119
12882.23 139
12883.31 131
12884.38 108
12885.45 119
12886.52 140
12887.60 129
12888.67 143
12889.74 124
12890.81 170
12891.89 170
12892.96 137
12894.03 124
12895.11 127
12896.18 133
12897.25 133
12898.32 127
12899.40 140
12900.47 156
12901.54 124
12902.62 136
12903.69 132
12904.76 132
12905.84 132
12906.91 145
12907.98 173
12909.06 144
12910.13 133
12911.20 117
12912.28 123
12913.35 135
12914.42 114
12915.50 120
12916.57 120
12917.64 128
12918.72 118
12919.79 133
12920.87 139
12921.94 147
12923.01 156
12924.09 136
12925.16 112
12926.24 122
12927.31 144
12928.38 127
12929.46 131
12930.53 108
12931.61 117
12932.68 128
12933.76 145
12934.83 140
12935.90 130
12936.98 125
12938.05 127
12939.13 168
12940.20 137
12941.28 117
12942.35 143
12943.43 126
12944.50 107
12945.58 119
12946.65 127
12947.73 150
12948.80 156
12949.88 152
12950.95 137
12952.03 134
12953.10 132
12954.18 118
12955.25 121
12956.33 125
12957.40 115
12958.48 134
12959.55 131
12960.63 136
12961.70 126
12962.78 133
12963.86 113
12964.93 132
12966.01 158
12967.08 142
12968.16 126
12969.24 132
12970.31 135
12971.39 147
12972.46 137
12973.54 142
12974.62 146
12975.69 141
12976.77 129
12977.84 142
12978.92 145
12980.00 159
12981.07 138
12982.15 128
12983.23 113
12984.30 113
12985.38 116
12986.46 129
12987.53 141
12988.61 122
12989.69 134
12990.76 135
12991.84 130
12992.92 139
12993.99 108
12995.07 134
12996.15 126
12997.22 109
12998.30 129
12999.38 106
13000.45 108
13001.53 120
13002.61 112
13003.69 115
13004.76 136
13005.84 134
13006.92 127
13008.00 128
13009.07 118
13010.15 128
13011.23 133
13012.31 129
13013.38 154
13014.46 148
13015.54 123
13016.62 119
13017.70 132
13018.77 140
13019.85 134
13020.93 162
13022.01 160
13023.09 140
13024.16 151
13025.24 140
13026.32 110
13027.40 107
13028.48 129
13029.56 150
13030.63 140
13031.71 143
13032.79 120
13033.87 124
13034.95 150
13036.03 156
13037.11 169
13038.18 144
13039.26 151
13040.34 149
13041.42 153
13042.50 143
13043.58 126
13044.66 135
13045.74 135
13046.82 141
13047.89 121
13048.97 132
13050.05 131
13051.13 125
13052.21 135
13053.29 143
13054.37 128
13055.45 140
13056.53 146
13057.61 127
13058.69 132
13059.77 150
13060.85 131
13061.93 134
13063.01 129
13064.09 102
13065.17 127
13066.25 125
13067.33 138
13068.41 155
13069.49 137
13070.57 151
13071.65 135
13072.73 130
13073.81 173
13074.89 130
13075.97 128
13077.05 181
13078.13 144
13079.21 153
13080.29 145
13081.37 124
13082.45 150
13083.53 137
13084.61 156
13085.69 179
13086.77 158
13087.85 138
13088.94 155
13090.02 137
13091.10 125
13092.18 157
13093.26 134
13094.34 139
13095.42 163
13096.50 156
13097.58 138
13098.66 120
13099.75 126
13100.83 140
13101.91 141
13102.99 155
13104.07 153
13105.15 107
13106.23 125
13107.32 127
13108.40 134
13109.48 124
13110.56 161
13111.64 133
13112.72 114
13113.81 112
13114.89 132
13115.97 127
13117.05 103
13118.13 125
13119.22 151
13120.30 141
13121.38 120
13122.46 139
13123.55 166
13124.63 141
13125.71 161
13126.79 121
13127.88 147
13128.96 156
13130.04 141
13131.12 115
13132.21 111
13133.29 137
13134.37 153
13135.45 165
13136.54 157
13137.62 154
13138.70 162
13139.79 146
13140.87 116
13141.95 138
13143.03 140
13144.12 132
13145.20 135
13146.28 136
13147.37 126
13148.45 142
13149.53 152
13150.62 160
13151.70 138
13152.78 107
13153.87 167
13154.95 167
13156.03 125
13157.12 121
13158.20 111
13159.29 140
13160.37 134
13161.45 149
13162.54 145
13163.62 170
13164.71 155
13165.79 142
13166.87 137
13167.96 127
13169.04 156
13170.13 125
13171.21 149
13172.29 138
13173.38 125
13174.46 130
13175.55 137
13176.63 147
13177.72 153
13178.80 135
13179.89 133
13180.97 130
13182.06 126
13183.14 122
13184.22 171
13185.31 173
13186.39 147
13187.48 176
13188.56 130
13189.65 132
13190.73 148
13191.82 153
13192.90 165
13193.99 147
13195.07 128
13196.16 180
13197.25 164
13198.33 145
13199.42 136
13200.50 137
13201.59 164
13202.67 144
13203.76 154
13204.84 144
13205.93 167
13207.02 163
13208.10 166
13209.19 169
13210.27 135
13211.36 145
13212.44 155
13213.53 143
13214.62 138
13215.70 133
13216.79 137
13217.88 123
13218.96 138
13220.05 134
13221.13 150
13222.22 153
13223.31 153
13224.39 148
13225.48 158
13226.57 135
13227.65 135
13228.74 154
13229.83 138
13230.91 163
13232.00 137
13233.09 151
13234.17 189
13235.26 149
13236.35 155
13237.43 190
13238.52 167
13239.61 130
13240.70 143
13241.78 154
13242.87 153
13243.96 155
13245.04 146
13246.13 155
13247.22 148
13248.31 163
13249.39 148
13250.48 151
13251.57 116
13252.66 152
13253.74 144
13254.83 166
13255.92 146
13257.01 122
13258.10 153
13259.18 167
13260.27 142
13261.36 160
13262.45 137
13263.54 135
13264.62 158
13265.71 136
13266.80 145
13267.89 146
13268.98 176
13270.06 168
13271.15 142
13272.24 158
13273.33 169
13274.42 144
13275.51 146
13276.60 151
13277.68 149
13278.77 196
13279.86 149
13280.95 164
13282.04 164
13283.13 125
13284.22 166
13285.31 186
13286.39 143
13287.48 138
13288.57 168
13289.66 172
13290.75 148
13291.84 172
13292.93 165
13294.02 212
13295.11 175
13296.20 178
13297.29 162
13298.38 172
13299.47 172
13300.56 158
13301.65 214
13302.73 183
13303.82 139
13304.91 180
13306.00 188
13307.09 157
13308.18 147
13309.27 147
13310.36 173
13311.45 201
13312.54 206
13313.63 172
13314.72 209
13315.81 199
13316.90 175
13318.00 186
13319.09 206
13320.18 171
13321.27 203
13322.36 191
13323.45 153
13324.54 195
13325.63 178
13326.72 201
13327.81 177
13328.90 166
13329.99 192
13331.08 199
13332.17 148
13333.26 161
13334.35 177
13335.45 158
13336.54 160
13337.63 172
13338.72 177
13339.81 171
13340.90 182
13341.99 200
13343.08 187
13344.18 172
13345.27 194
13346.36 171
13347.45 191
13348.54 186
13349.63 171
13350.72 174
13351.82 188
13352.91 207
13354.00 182
13355.09 160
13356.18 183
13357.28 188
13358.37 159
13359.46 171
13360.55 155
13361.64 167
13362.74 186
13363.83 183
13364.92 179
13366.01 215
13367.10 193
13368.20 181
13369.29 206
13370.38 202
13371.47 198
13372.57 211
13373.66 178
13374.75 201
13375.84 246
13376.94 205
13378.03 204
13379.12 222
13380.22 210
13381.31 191
13382.40 161
13383.49 183
13384.59 174
13385.68 198
13386.77 169
13387.87 201
13388.96 203
13390.05 217
13391.15 193
13392.24 167
13393.33 149
13394.43 176
13395.52 203
13396.61 199
13397.71 197
13398.80 198
13399.90 175
13400.99 171
13402.08 139
13403.18 181
13404.27 185
13405.36 181
13406.46 141
13407.55 169
13408.65 169
13409.74 187
13410.83 204
13411.93 166
13413.02 174
13414.12 189
13415.21 173
13416.31 148
13417.40 156
13418.49 180
13419.59 177
13420.68 178
13421.78 189
13422.87 171
13423.97 175
13425.06 181
13426.16 152
13427.25 154
13428.35 156
13429.44 160
13430.54 208
13431.63 198
13432.73 159
13433.82 171
13434.92 174
13436.01 182
13437.11 190
13438.20 177
13439.30 194
13440.39 184
13441.49 179
13442.58 203
13443.68 160
13444.77 170
13445.87 153
13446.96 155
13448.06 193
13449.16 184
13450.25 200
13451.35 177
13452.44 160
13453.54 163
13454.64 152
13455.73 188
13456.83 185
13457.92 190
13459.02 163
13460.12 163
13461.21 216
13462.31 229
13463.40 220
13464.50 219
13465.60 204
13466.69 229
13467.79 230
13468.89 238
13469.98 214
13471.08 189
13472.18 192
13473.27 188
13474.37 249
13475.47 227
13476.56 176
13477.66 200
13478.76 186
13479.85 187
13480.95 169
13482.05 168
13483.14 234
13484.24 218
13485.34 197
13486.44 214
13487.53 184
13488.63 195
13489.73 214
13490.83 184
13491.92 200
13493.02 221
13494.12 209
13495.21 188
13496.31 208
13497.41 220
13498.51 217
13499.61 228
13500.70 228
13501.80 215
13502.90 215
13504.00 228
13505.10 213
13506.19 211
13507.29 256
13508.39 231
13509.49 268
13510.59 226
13511.68 227
13512.78 188
13513.88 234
13514.98 216
13516.08 185
13517.18 202
13518.27 219
13519.37 272
13520.47 225
13521.57 175
13522.67 172
13523.77 173
13524.87 180
13525.96 200
13527.06 193
13528.16 182
13529.26 175
13530.36 165
13531.46 185
13532.56 166
13533.66 174
13534.76 156
13535.86 170
13536.96 167
13538.05 178
13539.15 183
13540.25 158
13541.35 179
13542.45 175
13543.55 174
13544.65 159
13545.75 198
13546.85 171
13547.95 157
13549.05 163
13550.15 164
13551.25 173
13552.35 207
13553.45 164
13554.55 163
13555.65 171
13556.75 181
13557.85 212
13558.95 183
13560.05 156
13561.15 158
13562.25 180
13563.35 177
13564.45 161
13565.55 171
13566.65 166
13567.75 148
13568.85 162
13569.95 146
13571.05 156
13572.16 133
13573.26 143
13574.36 163
13575.46 184
13576.56 153
13577.66 157
13578.76 164
13579.86 157
13580.96 148
13582.06 162
13583.16 148
13584.27 146
13585.37 158
13586.47 152
13587.57 161
13588.67 166
13589.77 142
13590.87 137
13591.98 169
13593.08 166
13594.18 154
13595.28 150
13596.38 164
13597.48 163
13598.59 132
13599.69 147
13600.79 167
13601.89 180
13602.99 159
13604.10 149
13605.20 158
13606.30 159
13607.40 135
13608.50 153
13609.61 161
13610.71 166
13611.81 136
13612.91 146
13614.02 164
13615.12 169
13616.22 178
13617.32 162
13618.43 157
13619.53 171
13620.63 159
13621.73 163
13622.84 174
13623.94 140
13625.04 165
13626.14 193
13627.25 163
13628.35 151
13629.45 159
13630.56 177
13631.66 168
13632.76 169
13633.87 181
13634.97 182
13636.07 161
13637.18 195
13638.28 152
13639.38 149
13640.49 143
13641.59 159
13642.69 157
13643.80 138
13644.90 152
13646.00 147
13647.11 153
13648.21 184
13649.32 164
13650.42 170
13651.52 167
13652.63 188
13653.73 153
13654.84 128
13655.94 140
13657.04 160
13658.15 171
13659.25 172
13660.36 167
13661.46 164
13662.57 175
13663.67 163
13664.77 173
13665.88 197
13666.98 163
13668.09 165
13669.19 145
13670.30 133
13671.40 143
13672.51 163
13673.61 171
13674.72 173
13675.82 159
13676.93 170
13678.03 157
13679.14 173
13680.24 203
13681.35 169
13682.45 168
13683.56 134
13684.66 158
13685.77 152
13686.87 155
13687.98 166
13689.08 166
13690.19 167
13691.29 171
13692.40 176
13693.51 155
13694.61 153
13695.72 160
13696.82 153
13697.93 162
13699.03 166
13700.14 159
13701.25 151
13702.35 165
13703.46 193
13704.56 189
13705.67 178
13706.78 174
13707.88 171
13708.99 174
13710.10 197
13711.20 188
13712.31 156
13713.41 141
13714.52 174
13715.63 173
13716.73 157
13717.84 153
13718.95 159
13720.05 157
13721.16 139
13722.27 166
13723.37 167
13724.48 171
13725.59 190
13726.70 174
13727.80 162
13728.91 188
13730.02 184
13731.12 157
13732.23 155
13733.34 212
13734.45 205
13735.55 192
13736.66 179
13737.77 168
13738.87 209
13739.98 212
13741.09 192
13742.20 197
13743.31 206
13744.41 176
13745.52 163
13746.63 174
13747.74 175
13748.84 167
13749.95 173
13751.06 199
13752.17 206
13753.28 210
13754.38 177
13755.49 194
13756.60 211
13757.71 197
13758.82 246
13759.93 237
13761.03 233
13762.14 240
13763.25 240
13764.36 239
13765.47 193
13766.58 186
13767.68 208
13768.79 215
13769.90 219
13771.01 232
13772.12 248
13773.23 238
13774.34 285
13775.45 291
13776.56 284
13777.66 300
13778.77 324
13779.88 327
13780.99 327
13782.10 272
13783.21 233
13784.32 289
13785.43 247
13786.54 255
13787.65 239
13788.76 241
13789.87 214
13790.98 236
13792.09 224
13793.20 213
13794.31 190
13795.42 200
13796.52 198
13797.63 201
13798.74 188
13799.85 196
13800.96 192
13802.07 187
13803.18 207
13804.29 182
13805.40 207
13806.51 194
13807.63 199
13808.74 199
13809.85 182
13810.96 164
13812.07 186
13813.18 173
13814.29 174
13815.40 163
13816.51 154
13817.62 180
13818.73 195
13819.84 174
13820.95 145
13822.06 162
13823.17 167
13824.28 188
13825.40 159
13826.51 168
13827.62 174
13828.73 185
13829.84 166
13830.95 167
13832.06 145
13833.17 146
13834.28 170
13835.40 172
13836.51 185
13837.62 182
13838.73 176
13839.84 181
13840.95 161
13842.06 160
13843.18 184
13844.29 147
13845.40 172
13846.51 170
13847.62 178
13848.74 149
13849.85 146
13850.96 159
13852.07 148
13853.18 178
13854.30 176
13855.41 166
13856.52 169
13857.63 164
13858.74 177
13859.86 169
13860.97 169
13862.08 169
13863.19 178
13864.31 168
13865.42 170
13866.53 180
13867.64 187
13868.76 161
13869.87 176
13870.98 151
13872.10 201
13873.21 171
13874.32 165
13875.43 144
13876.55 151
13877.66 188
13878.77 170
13879.89 179
13881.00 157
13882.11 172
13883.23 188
13884.34 181
13885.45 157
13886.57 176
13887.68 178
13888.79 194
13889.91 206
13891.02 201
13892.13 188
13893.25 184
13894.36 186
13895.48 214
13896.59 168
13897.70 196
13898.82 187
13899.93 169
13901.05 197
13902.16 186
13903.27 194
13904.39 202
13905.50 212
13906.62 200
13907.73 190
13908.85 193
13909.96 180
13911.07 161
13912.19 181
13913.30 165
13914.42 167
13915.53 175
13916.65 151
13917.76 157
13918.88 170
13919.99 131
13921.11 162
13922.22 158
13923.34 168
13924.45 154
13925.57 140
13926.68 172
13927.80 165
13928.91 166
13930.03 150
13931.14 164
13932.26 182
13933.37 166
13934.49 174
13935.60 187
13936.72 168
13937.83 168
13938.95 147
13940.06 163
13941.18 134
13942.30 159
13943.41 161
13944.53 158
13945.64 146
13946.76 165
13947.87 179
13948.99 170
13950.11 160
13951.22 169
13952.34 174
13953.45 176
13954.57 147
13955.69 153
13956.80 131
13957.92 149
13959.04 140
13960.15 165
13961.27 140
13962.39 171
13963.50 133
13964.62 158
13965.73 155
13966.85 146
13967.97 130
13969.08 147
13970.20 125
13971.32 154
13972.44 155
13973.55 143
13974.67 157
13975.79 177
13976.90 160
13978.02 170
13979.14 165
13980.25 167
13981.37 177
13982.49 136
13983.61 152
13984.72 170
13985.84 175
13986.96 197
13988.08 169
13989.19 145
13990.31 130
13991.43 129
13992.55 148
13993.66 146
13994.78 160
13995.90 146
13997.02 172
13998.14 167
13999.25 153
14000.37 139
14001.49 155
14002.61 131
14003.73 145
14004.84 148
14005.96 157
14007.08 160
14008.20 166
14009.32 149
14010.44 158
14011.55 125
14012.67 134
14013.79 153
14014.91 163
14016.03 154
14017.15 140
14018.27 142
14019.38 133
14020.50 114
14021.62 118
14022.74 130
14023.86 129
14024.98 173
14026.10 161
14027.22 155
14028.34 131
14029.46 155
14030.57 152
14031.69 148
14032.81 163
14033.93 143
14035.05 135
14036.17 134
14037.29 129
14038.41 126
14039.53 171
14040.65 177
14041.77 137
14042.89 146
14044.01 174
14045.13 161
14046.25 178
14047.37 145
14048.49 147
14049.61 163
14050.73 143
14051.85 158
14052.97 164
14054.09 140
14055.21 139
14056.33 138
14057.45 161
14058.57 151
14059.69 162
14060.81 148
14061.93 143
14063.05 179
14064.17 160
14065.29 166
14066.41 156
14067.53 181
14068.65 152
14069.78 171
14070.90 137
14072.02 170
14073.14 165
14074.26 170
14075.38 179
14076.50 189
14077.62 197
14078.74 188
14079.86 211
14080.99 181
14082.11 200
14083.23 182
14084.35 194
14085.47 178
14086.59 192
14087.71 170
14088.84 175
14089.96 206
14091.08 189
14092.20 175
14093.32 202
14094.44 218
14095.57 201
14096.69 201
14097.81 196
14098.93 218
14100.05 237
14101.18 193
14102.30 219
14103.42 235
14104.54 233
14105.66 268
14106.79 261
14107.91 225
14109.03 223
14110.15 212
14111.28 194
14112.40 225
14113.52 218
14114.64 189
14115.77 190
14116.89 165
14118.01 184
14119.13 161
14120.26 200
14121.38 211
14122.50 160
14123.63 122
14124.75 179
14125.87 171
14126.99 152
14128.12 173
14129.24 167
14130.36 158
14131.49 162
14132.61 182
14133.73 165
14134.86 152
14135.98 149
14137.10 164
14138.23 150
14139.35 146
14140.47 166
14141.60 162
14142.72 139
14143.85 154
14144.97 136
14146.09 160
14147.22 170
14148.34 155
14149.47 171
14150.59 171
14151.71 162
14152.84 149
14153.96 166
14155.09 155
14156.21 156
14157.33 142
14158.46 150
14159.58 162
14160.71 137
14161.83 144
14162.96 158
14164.08 138
14165.21 152
14166.33 140
14167.45 173
14168.58 136
14169.70 128
14170.83 138
14171.95 160
14173.08 159
14174.20 120
14175.33 142
14176.45 143
14177.58 164
14178.70 118
14179.83 108
14180.95 126
14182.08 165
14183.20 170
14184.33 151
14185.46 136
14186.58 176
14187.71 146
14188.83 129
14189.96 161
14191.08 124
14192.21 153
14193.33 155
14194.46 127
14195.59 127
14196.71 144
14197.84 154
14198.96 145
14200.09 137
14201.22 122
14202.34 137
14203.47 156
14204.59 143
14205.72 130
14206.85 159
14207.97 139
14209.10 152
14210.23 149
14211.35 160
14212.48 160
14213.61 171
14214.73 150
14215.86 141
14216.99 115
14218.11 132
14219.24 132
14220.37 142
14221.49 135
14222.62 129
14223.75 127
14224.87 125
14226.00 128
14227.13 118
14228.25 144
14229.38 147
14230.51 136
14231.64 130
14232.76 151
14233.89 159
14235.02 140
14236.14 137
14237.27 121
14238.40 140
14239.53 105
14240.66 107
14241.78 126
14242.91 143
14244.04 158
14245.17 143
14246.29 132
14247.42 122
14248.55 147
14249.68 138
14250.81 143
14251.93 155
14253.06 136
14254.19 132
14255.32 107
14256.45 131
14257.57 129
14258.70 138
14259.83 139
14260.96 134
14262.09 152
14263.22 135
14264.34 123
14265.47 127
14266.60 115
14267.73 117
14268.86 132
14269.99 122
14271.12 109
14272.25 117
14273.37 121
14274.50 143
14275.63 128
14276.76 118
14277.89 100
14279.02 96
14280.15 106
14281.28 113
14282.41 115
14283.54 116
14284.67 101
14285.80 120
14286.92 134
14288.05 117
14289.18 122
14290.31 110
14291.44 147
14292.57 119
14293.70 128
14294.83 116
14295.96 119
14297.09 113
14298.22 132
14299.35 105
14300.48 100
14301.61 112
14302.74 95
14303.87 88
14305.00 99
14306.13 102
14307.26 104
14308.39 118
14309.52 105
14310.65 107
14311.78 99
14312.91 116
14314.04 98
14315.18 119
14316.31 115
14317.44 113
14318.57 111
14319.70 117
14320.83 95
14321.96 107
14323.09 102
14324.22 100
14325.35 111
14326.48 84
14327.61 111
14328.75 99
14329.88 85
14331.01 109
14332.14 118
14333.27 117
14334.40 96
14335.53 120
14336.66 118
14337.80 137
14338.93 141
14340.06 109
14341.19 118
14342.32 141
14343.45 116
14344.59 119
14345.72 118
14346.85 115
14347.98 126
14349.11 119
14350.24 97
14351.38 86
14352.51 129
14353.64 123
14354.77 130
14355.91 139
14357.04 112
14358.17 112
14359.30 126
14360.43 132
14361.57 109
14362.70 82
14363.83 95
14364.96 94
14366.10 111
14367.23 111
14368.36 99
14369.49 131
14370.63 101
14371.76 123
14372.89 112
14374.03 116
14375.16 108
14376.29 109
14377.42 102
14378.56 117
14379.69 125
14380.82 104
14381.96 118
14383.09 99
14384.22 79
14385.36 85
14386.49 98
14387.62 116
14388.76 105
14389.89 79
14391.02 101
14392.16 102
14393.29 99
14394.43 98
14395.56 116
14396.69 107
14397.83 116
14398.96 90
14400.09 103
14401.23 114
14402.36 127
14403.50 113
14404.63 102
14405.76 95
14406.90 99
14408.03 115
14409.17 130
14410.30 115
14411.44 109
14412.57 111
14413.70 96
14414.84 112
14415.97 108
14417.11 121
14418.24 97
14419.38 79
14420.51 113
14421.65 123
14422.78 95
14423.92 83
14425.05 106
14426.19 91
14427.32 129
14428.46 132
14429.59 111
14430.73 108
14431.86 103
14433.00 123
14434.13 151
14435.27 126
14436.40 95
14437.54 96
14438.67 125
14439.81 103
14440.95 98
14442.08 92
14443.22 97
14444.35 107
14445.49 108
14446.62 114
14447.76 99
14448.90 114
14450.03 107
14451.17 94
14452.30 106
14453.44 104
14454.58 114
14455.71 101
14456.85 113
14457.98 118
14459.12 132
14460.26 134
14461.39 115
14462.53 139
14463.67 122
14464.80 125
14465.94 103
14467.07 124
14468.21 127
14469.35 115
14470.48 101
14471.62 106
14472.76 89
14473.90 88
14475.03 115
14476.17 112
14477.31 122
14478.44 144
14479.58 102
14480.72 102
14481.85 123
14482.99 121
14484.13 127
14485.27 81
14486.40 107
14487.54 118
14488.68 97
14489.82 80
14490.95 104
14492.09 112
14493.23 121
14494.37 97
14495.50 133
14496.64 137
14497.78 121
14498.92 116
14500.05 116
14501.19 102
14502.33 90
14503.47 85
14504.61 129
14505.74 142
14506.88 114
14508.02 104
14509.16 134
14510.30 135
14511.44 119
14512.57 147
14513.71 138
14514.85 140
14515.99 134
14517.13 124
14518.27 132
14519.41 127
14520.54 147
14521.68 126
14522.82 146
14523.96 141
14525.10 125
14526.24 124
14527.38 151
14528.52 151
14529.65 112
14530.79 154
14531.93 139
14533.07 135
14534.21 130
14535.35 113
14536.49 156
14537.63 163
14538.77 145
14539.91 151
14541.05 120
14542.19 159
14543.33 111
14544.47 122
14545.61 117
14546.75 129
14547.89 133
14549.02 124
14550.16 125
14551.30 117
14552.44 108
14553.58 114
14554.72 136
14555.86 98
14557.00 92
14558.14 104
14559.29 127
14560.43 120
14561.57 132
14562.71 111
14563.85 140
14564.99 99
14566.13 99
14567.27 90
14568.41 115
14569.55 108
14570.69 116
14571.83 115
14572.97 126
14574.11 123
14575.25 139
14576.39 123
14577.53 120
14578.68 101
14579.82 128
14580.96 118
14582.10 99
14583.24 100
14584.38 99
14585.52 129
14586.66 141
14587.80 139
14588.95 115
14590.09 129
14591.23 107
14592.37 101
14593.51 138
14594.65 119
14595.79 137
14596.94 119
14598.08 121
14599.22 100
14600.36 107
14601.50 115
14602.65 155
14603.79 104
14604.93 111
14606.07 119
14607.21 116
14608.36 133
14609.50 134
14610.64 121
14611.78 119
14612.92 122
14614.07 123
14615.21 133
14616.35 131
14617.49 122
14618.64 144
14619.78 124
14620.92 127
14622.06 129
14623.21 137
14624.35 147
14625.49 126
14626.64 135
14627.78 114
14628.92 108
14630.06 138
14631.21 128
14632.35 133
14633.49 133
14634.64 133
14635.78 129
14636.92 135
14638.07 117
14639.21 138
14640.35 147
14641.50 145
14642.64 157
14643.78 154
14644.93 128
14646.07 128
14647.21 117
14648.36 123
14649.50 131
14650.65 136
14651.79 140
14652.93 124
14654.08 138
14655.22 123
14656.37 142
14657.51 128
14658.65 130
14659.80 119
14660.94 98
14662.09 135
14663.23 145
14664.37 111
14665.52 94
14666.66 116
14667.81 133
14668.95 117
14670.10 100
14671.24 101
14672.39 105
14673.53 91
14674.68 118
14675.82 125
14676.97 122
14678.11 103
14679.25 100
14680.40 122
14681.54 114
14682.69 102
14683.83 102
14684.98 93
14686.13 87
14687.27 94
14688.42 108
14689.56 110
14690.71 109
14691.85 131
14693.00 103
14694.14 104
14695.29 123
14696.43 119
14697.58 107
14698.72 120
14699.87 116
14701.02 112
14702.16 122
14703.31 83
14704.45 96
14705.60 117
14706.75 104
14707.89 109
14709.04 106
14710.18 91
14711.33 96
14712.48 112
14713.62 100
14714.77 83
14715.92 92
14717.06 99
14718.21 103
14719.35 102
14720.50 82
14721.65 89
14722.79 104
14723.94 84
14725.09 90
14726.23 94
14727.38 93
14728.53 114
14729.67 76
14730.82 80
14731.97 112
14733.12 84
14734.26 104
14735.41 111
14736.56 98
14737.70 89
14738.85 113
14740.00 136
14741.15 106
14742.29 102
14743.44 91
14744.59 79
14745.74 96
14746.88 89
14748.03 110
14749.18 129
14750.33 126
14751.47 106
14752.62 109
14753.77 102
14754.92 98
14756.07 90
14757.21 87
14758.36 78
14759.51 88
14760.66 85
14761.81 90
14762.95 89
14764.10 90
14765.25 83
14766.40 104
14767.55 113
14768.70 110
14769.84 126
14770.99 102
14772.14 93
14773.29 127
14774.44 135
14775.59 119
14776.74 105
14777.88 123
14779.03 99
14780.18 75
14781.33 99
14782.48 95
14783.63 80
14784.78 92
14785.93 101
14787.08 112
14788.22 103
14789.37 99
14790.52 77
14791.67 99
14792.82 96
14793.97 105
14795.12 110
14796.27 112
14797.42 102
14798.57 98
14799.72 93
14800.87 101
14802.02 100
14803.17 88
14804.32 81
14805.47 100
14806.62 119
14807.77 110
14808.92 120
14810.07 98
14811.22 87
14812.37 108
14813.52 113
14814.67 124
14815.82 127
14816.97 97
14818.12 117
14819.27 98
14820.42 78
14821.57 76
14822.72 86
14823.87 100
14825.02 96
14826.17 102
14827.32 94
14828.47 82
14829.62 99
14830.78 88
14831.93 96
14833.08 97
14834.23 101
14835.38 107
14836.53 78
14837.68 112
14838.83 115
14839.98 115
14841.13 100
14842.29 88
14843.44 88
14844.59 79
14845.74 97
14846.89 104
14848.04 87
14849.19 76
14850.35 107
14851.50 89
14852.65 82
14853.80 83
14854.95 105
14856.10 97
14857.26 77
14858.41 84
14859.56 97
14860.71 92
14861.86 90
14863.02 106
14864.17 78
14865.32 85
14866.47 114
14867.63 105
14868.78 72
14869.93 91
14871.08 85
14872.23 88
14873.39 95
14874.54 73
14875.69 85
14876.84 109
14878.00 74
14879.15 83
14880.30 72
14881.46 71
14882.61 86
14883.76 68
14884.91 68
14886.07 69
14887.22 81
14888.37 93
14889.53 104
14890.68 106
14891.83 91
14892.99 96
14894.14 86
14895.29 85
14896.45 84
14897.60 80
14898.75 92
14899.91 86
14901.06 111
14902.21 94
14903.37 91
14904.52 73
14905.67 113
14906.83 81
14907.98 82
14909.14 88
14910.29 71
14911.44 85
14912.60 65
14913.75 100
14914.91 76
14916.06 88
14917.21 98
14918.37 74
14919.52 90
14920.68 85
14921.83 98
14922.99 79
14924.14 79
14925.30 134
14926.45 130
14927.60 71
14928.76 67
14929.91 93
14931.07 98
14932.22 82
14933.38 74
14934.53 87
14935.69 92
14936.84 91
14938.00 80
14939.15 76
14940.31 70
14941.46 90
14942.62 106
14943.77 89
14944.93 107
14946.08 88
14947.24 86
14948.39 72
14949.55 108
14950.71 126
14951.86 87
14953.02 82
14954.17 80
14955.33 80
14956.48 106
14957.64 86
14958.80 89
14959.95 103
14961.11 90
14962.26 71
14963.42 67
14964.57 67
14965.73 87
14966.89 89
14968.04 84
14969.20 86
14970.36 92
14971.51 93
14972.67 92
14973.82 69
14974.98 92
14976.14 80
14977.29 93
14978.45 93
14979.61 83
14980.76 73
14981.92 94
14983.08 88
14984.23 78
14985.39 85
14986.55 71
14987.70 91
14988.86 108
14990.02 95
14991.18 103
14992.33 92
14993.49 86
14994.65 93
14995.80 77
14996.96 98
14998.12 89
14999.28 93
15000.43 93
15001.59 107
15002.75 95
15003.91 83
15005.06 91
15006.22 76
15007.38 81
15008.54 92
15009.69 100
15010.85 93
15012.01 83
15013.17 108
15014.33 94
15015.48 95
15016.64 83
15017.80 72
15018.96 69
15020.12 82
15021.27 80
15022.43 83
15023.59 95
15024.75 88
15025.91 90
15027.07 88
15028.23 71
15029.38 85
15030.54 80
15031.70 78
15032.86 87
15034.02 80
15035.18 74
15036.34 70
15037.49 91
15038.65 94
15039.81 71
15040.97 85
15042.13 70
15043.29 88
15044.45 68
15045.61 85
15046.77 83
15047.93 75
15049.09 83
15050.24 93
15051.40 65
15052.56 76
15053.72 103
15054.88 106
15056.04 99
15057.20 65
15058.36 78
15059.52 101
15060.68 91
15061.84 77
15063.00 78
15064.16 79
15065.32 86
15066.48 90
15067.64 83
15068.80 73
15069.96 96
15071.12 92
15072.28 88
15073.44 106
15074.60 110
15075.76 82
15076.92 73
15078.08 96
15079.24 70
15080.40 87
15081.56 89
15082.72 88
15083.89 83
15085.05 86
15086.21 76
15087.37 82
15088.53 64
15089.69 84
15090.85 86
15092.01 82
15093.17 81
15094.33 63
15095.49 76
15096.66 84
15097.82 78
15098.98 66
15100.14 65
15101.30 78
15102.46 96
15103.62 83
15104.78 85
15105.95 74
15107.11 90
15108.27 87
15109.43 96
15110.59 69
15111.75 61
15112.92 66
15114.08 69
15115.24 101
15116.40 94
15117.56 87
15118.73 90
15119.89 69
15121.05 86
15122.21 79
15123.37 81
15124.54 94
15125.70 74
15126.86 93
15128.02 67
15129.19 85
15130.35 85
15131.51 69
15132.67 89
15133.84 96
15135.00 66
15136.16 70
15137.32 89
15138.49 78
15139.65 80
15140.81 82
15141.97 103
15143.14 76
15144.30 93
15145.46 76
15146.63 87
15147.79 64
15148.95 92
15150.12 90
15151.28 69
15152.44 53
15153.61 61
15154.77 75
15155.93 72
15157.10 84
15158.26 76
15159.42 98
15160.59 64
15161.75 88
15162.91 72
15164.08 99
15165.24 107
15166.41 80
15167.57 67
15168.73 93
15169.90 86
15171.06 77
15172.23 94
15173.39 93
15174.55 77
15175.72 76
15176.88 68
15178.05 77
15179.21 88
15180.38 94
15181.54 96
15182.70 97
15183.87 86
15185.03 68
15186.20 73
15187.36 73
15188.53 61
15189.69 80
15190.86 63
15192.02 97
15193.19 109
15194.35 87
15195.52 94
15196.68 94
15197.85 64
15199.01 103
15200.18 96
15201.34 111
15202.51 120
15203.67 96
15204.84 87
15206.00 98
15207.17 101
15208.33 94
15209.50 92
15210.66 86
15211.83 83
15213.00 77
15214.16 82
15215.33 64
15216.49 83
15217.66 99
15218.82 84
15219.99 83
15221.16 93
15222.32 93
15223.49 92
15224.65 81
15225.82 75
15226.99 123
15228.15 100
15229.32 96
15230.49 90
15231.65 102
15232.82 94
15233.98 103
15235.15 106
15236.32 100
15237.48 103
15238.65 86
15239.82 112
15240.98 91
15242.15 70
15243.32 93
15244.48 106
15245.65 91
15246.82 91
15247.98 104
15249.15 115
15250.32 118
15251.49 86
15252.65 59
15253.82 105
15254.99 99
15256.16 104
15257.32 104
15258.49 97
15259.66 84
15260.82 88
15261.99 99
15263.16 73
15264.33 79
15265.49 102
15266.66 118
15267.83 94
15269.00 86
15270.17 117
15271.33 111
15272.50 104
15273.67 89
15274.84 89
15276.01 83
15277.17 99
15278.34 92
15279.51 97
15280.68 89
15281.85 96
15283.01 125
15284.18 95
15285.35 74
15286.52 78
15287.69 74
15288.86 79
15290.03 97
15291.19 74
15292.36 80
15293.53 76
15294.70 99
15295.87 91
15297.04 90
15298.21 82
15299.38 102
15300.54 86
15301.71 90
15302.88 99
15304.05 76
15305.22 90
15306.39 86
15307.56 109
15308.73 81
15309.90 71
15311.07 77
15312.24 84
15313.41 89
15314.58 91
15315.75 99
15316.92 107
15318.09 103
15319.25 77
15320.42 68
15321.59 79
15322.76 79
15323.93 106
15325.10 105
15326.27 94
15327.44 80
15328.61 71
15329.78 80
15330.95 89
15332.12 85
15333.29 76
15334.46 91
15335.64 91
15336.81 83
15337.98 74
15339.15 55
15340.32 85
15341.49 90
15342.66 85
15343.83 92
15345.00 76
15346.17 92
15347.34 78
15348.51 82
15349.68 95
15350.85 78
15352.02 91
15353.20 69
15354.37 80
15355.54 69
15356.71 91
15357.88 87
15359.05 64
15360.22 80
15361.39 99
15362.57 90
15363.74 74
15364.91 86
15366.08 75
15367.25 96
15368.42 77
15369.59 87
15370.77 92
15371.94 98
15373.11 80
15374.28 89
15375.45 87
15376.63 86
15377.80 119
15378.97 85
15380.14 62
15381.31 64
15382.49 81
15383.66 83
15384.83 103
15386.00 87
15387.17 84
15388.35 68
15389.52 94
15390.69 87
15391.86 76
15393.04 77
15394.21 82
15395.38 76
15396.55 74
15397.73 97
15398.90 118
15400.07 89
15401.25 91
15402.42 94
15403.59 101
15404.76 99
15405.94 108
15407.11 83
15408.28 92
15409.46 84
15410.63 74
15411.80 87
15412.98 77
15414.15 81
15415.32 94
15416.50 76
15417.67 72
15418.84 68
15420.02 78
15421.19 65
15422.36 74
15423.54 73
15424.71 91
15425.89 73
15427.06 96
15428.23 84
15429.41 92
15430.58 80
15431.76 78
15432.93 81
15434.10 83
15435.28 86
15436.45 95
15437.63 101
15438.80 68
15439.97 73
15441.15 92
15442.32 95
15443.50 85
15444.67 89
15445.85 84
15447.02 90
15448.20 89
15449.37 76
15450.55 70
15451.72 88
15452.89 87
15454.07 61
15455.24 83
15456.42 64
15457.59 78
15458.77 78
15459.94 80
15461.12 74
15462.30 69
15463.47 78
15464.65 54
15465.82 75
15467.00 103
15468.17 84
15469.35 77
15470.52 81
15471.70 78
15472.87 76
15474.05 70
15475.22 66
15476.40 83
15477.58 93
15478.75 78
15479.93 77
15481.10 76
15482.28 67
15483.46 71
15484.63 67
15485.81 71
15486.98 69
15488.16 78
15489.34 73
15490.51 70
15491.69 84
15492.87 89
15494.04 75
15495.22 81
15496.39 72
15497.57 95
15498.75 98
15499.92 72
15501.10 77
15502.28 90
15503.45 91
15504.63 83
15505.81 77
15506.98 76
15508.16 82
15509.34 70
15510.52 85
15511.69 93
15512.87 85
15514.05 87
15515.22 79
15516.40 101
15517.58 77
15518.76 82
15519.93 85
15521.11 98
15522.29 95
15523.47 93
15524.64 76
15525.82 76
15527.00 69
15528.18 80
15529.35 86
15530.53 81
15531.71 75
15532.89 112
15534.07 92
15535.24 76
15536.42 70
15537.60 80
15538.78 74
15539.96 87
15541.13 102
15542.31 99
15543.49 78
15544.67 63
15545.85 83
15547.03 80
15548.20 101
15549.38 79
15550.56 68
15551.74 90
15552.92 82
15554.10 72
15555.28 72
15556.45 78
15557.63 80
15558.81 77
15559.99 99
15561.17 120
15562.35 95
15563.53 99
15564.71 93
15565.89 86
15567.07 93
15568.24 106
15569.42 99
15570.60 91
15571.78 67
15572.96 82
15574.14 84
15575.32 86
15576.50 81
15577.68 75
15578.86 88
15580.04 82
15581.22 80
15582.40 88
15583.58 98
15584.76 91
15585.94 99
15587.12 95
15588.30 100
15589.48 81
15590.66 95
15591.84 82
15593.02 108
15594.20 90
15595.38 77
15596.56 89
15597.74 87
15598.92 97
15600.10 100
15601.28 90
15602.46 86
15603.64 85
15604.82 76
15606.00 88
15607.18 94
15608.36 95
15609.55 98
15610.73 97
15611.91 108
15613.09 121
15614.27 102
15615.45 90
15616.63 95
15617.81 96
15618.99 92
15620.17 91
15621.36 135
15622.54 96
15623.72 74
15624.90 83
15626.08 105
15627.26 97
15628.44 115
15629.63 97
15630.81 113
15631.99 97
15633.17 92
15634.35 88
15635.53 109
15636.72 91
15637.90 85
15639.08 103
15640.26 114
15641.44 114
15642.63 97
15643.81 85
15644.99 93
15646.17 77
15647.35 71
15648.54 117
15649.72 123
15650.90 116
15652.08 92
15653.27 82
15654.45 92
15655.63 114
15656.81 119
15658.00 109
15659.18 110
15660.36 124
15661.54 111
15662.73 106
15663.91 126
15665.09 117
15666.28 93
15667.46 108
15668.64 99
15669.82 109
15671.01 119
15672.19 102
15673.37 90
15674.56 115
15675.74 96
15676.92 99
15678.11 106
15679.29 105
15680.47 85
15681.66 116
15682.84 97
15684.03 125
15685.21 146
15686.39 111
15687.58 101
15688.76 110
15689.94 112
15691.13 98
15692.31 113
15693.50 93
15694.68 106
15695.86 111
15697.05 86
15698.23 84
15699.42 107
15700.60 110
15701.78 96
15702.97 96
15704.15 94
15705.34 128
15706.52 96
15707.71 76
15708.89 88
15710.08 105
15711.26 89
15712.45 109
15713.63 87
15714.81 93
15716.00 106
15717.18 113
15718.37 125
15719.55 91
15720.74 89
15721.92 107
15723.11 105
15724.29 102
15725.48 114
15726.66 109
15727.85 98
15729.04 109
15730.22 117
15731.41 130
15732.59 135
15733.78 85
15734.96 87
15736.15 104
15737.33 103
15738.52 98
15739.71 108
15740.89 123
15742.08 117
15743.26 119
15744.45 109
15745.63 93
15746.82 101
15748.01 121
15749.19 133
15750.38 109
15751.56 97
15752.75 86
15753.94 89
15755.12 95
15756.31 85
15757.50 107
15758.68 145
15759.87 138
15761.06 110
15762.24 125
15763.43 102
15764.62 115
15765.80 111
15766.99 99
15768.18 119
15769.36 112
15770.55 103
15771.74 86
15772.92 99
15774.11 142
15775.30 141
15776.48 111
15777.67 111
15778.86 113
15780.05 107
15781.23 95
15782.42 103
15783.61 100
15784.80 91
15785.98 105
15787.17 94
15788.36 108
15789.55 105
15790.73 84
15791.92 85
15793.11 102
15794.30 111
15795.48 112
15796.67 119
15797.86 92
15799.05 85
15800.24 83
15801.42 102
15802.61 86
15803.80 81
15804.99 89
15806.18 91
15807.37 73
15808.55 83
15809.74 79
15810.93 80
15812.12 74
15813.31 85
15814.50 84
15815.68 77
15816.87 81
15818.06 101
15819.25 101
15820.44 94
15821.63 82
15822.82 87
15824.01 97
15825.19 102
15826.38 93
15827.57 81
15828.76 89
15829.95 92
15831.14 88
15832.33 100
15833.52 105
15834.71 93
15835.90 82
15837.09 98
15838.28 100
15839.47 86
15840.66 92
15841.84 106
15843.03 101
15844.22 102
15845.41 104
15846.60 87
15847.79 95
15848.98 91
15850.17 93
15851.36 87
15852.55 72
15853.74 73
15854.93 77
15856.12 78
15857.31 77
15858.50 71
15859.69 87
15860.88 76
15862.07 81
15863.26 93
15864.46 79
15865.65 81
15866.84 80
15868.03 83
15869.22 90
15870.41 99
15871.60 101
15872.79 100
15873.98 75
15875.17 89
15876.36 108
15877.55 91
15878.74 92
15879.94 63
15881.13 86
15882.32 115
15883.51 105
15884.70 111
15885.89 102
15887.08 86
15888.27 89
15889.46 86
15890.66 75
15891.85 86
15893.04 85
15894.23 117
15895.42 114
15896.61 117
15897.81 69
15899.00 97
15900.19 129
15901.38 116
15902.57 136
15903.76 111
15904.96 94
15906.15 82
15907.34 99
15908.53 88
15909.72 107
15910.92 120
15912.11 82
15913.30 101
15914.49 85
15915.69 96
15916.88 116
15918.07 87
15919.26 92
15920.46 92
15921.65 87
15922.84 104
15924.03 82
15925.23 83
15926.42 75
15927.61 80
15928.81 92
15930.00 117
15931.19 88
15932.38 83
15933.58 80
15934.77 83
15935.96 90
15937.16 100
15938.35 93
15939.54 90
15940.74 83
15941.93 73
15943.12 102
15944.32 113
15945.51 85
15946.70 88
15947.90 85
15949.09 76
15950.28 100
15951.48 83
15952.67 69
15953.87 70
15955.06 66
15956.25 101
15957.45 109
15958.64 106
15959.84 76
15961.03 70
15962.22 78
15963.42 81
15964.61 69
15965.81 91
15967.00 80
15968.19 77
15969.39 79
15970.58 66
15971.78 72
15972.97 90
15974.17 89
15975.36 83
15976.56 97
15977.75 105
15978.95 85
15980.14 91
15981.34 87
15982.53 81
15983.72 82
15984.92 73
15986.11 80
15987.31 94
15988.50 69
15989.70 77
15990.90 88
15992.09 70
15993.29 76
15994.48 93
15995.68 93
15996.87 97
15998.07 96
15999.26 80
16000.46 72
16001.65 77
16002.85 88
16004.05 93
16005.24 67
16006.44 59
16007.63 61
16008.83 54
16010.02 51
16011.22 52
16012.42 81
16013.61 79
16014.81 69
16016.00 63
16017.20 75
16018.40 74
16019.59 74
16020.79 59
16021.99 54
16023.18 59
16024.38 87
16025.58 81
16026.77 85
16027.97 68
16029.16 77
16030.36 64
16031.56 83
16032.76 83
16033.95 37
16035.15 53
16036.35 82
16037.54 70
16038.74 56
16039.94 81
16041.13 78
16042.33 70
16043.53 80
16044.73 87
16045.92 80
16047.12 69
16048.32 85
16049.51 74
16050.71 77
16051.91 82
16053.11 60
16054.30 63
16055.50 101
16056.70 90
16057.90 97
16059.10 69
16060.29 54
16061.49 57
16062.69 67
16063.89 67
16065.08 86
16066.28 62
16067.48 87
16068.68 71
16069.88 87
16071.07 73
16072.27 75
16073.47 69
16074.67 58
16075.87 76
16077.07 67
16078.26 68
16079.46 54
16080.66 69
16081.86 78
16083.06 62
16084.26 69
16085.46 58
16086.66 57
16087.85 72
16089.05 86
16090.25 99
16091.45 77
16092.65 65
16093.85 69
16095.05 68
16096.25 92
16097.45 57
16098.65 63
16099.84 62
16101.04 71
16102.24 88
16103.44 60
16104.64 63
16105.84 76
16107.04 85
16108.24 83
16109.44 74
16110.64 64
16111.84 52
16113.04 67
16114.24 81
16115.44 69
16116.64 63
16117.84 91
16119.04 74
16120.24 101
16121.44 72
16122.64 68
16123.84 75
16125.04 75
16126.24 71
16127.44 70
16128.64 86
16129.84 88
16131.04 81
16132.24 63
16133.44 51
16134.64 61
16135.84 73
16137.04 70
16138.25 79
16139.45 74
16140.65 78
16141.85 81
16143.05 84
16144.25 71
16145.45 72
16146.65 75
16147.85 63
16149.05 71
16150.25 74
16151.46 69
16152.66 59
16153.86 45
16155.06 72
16156.26 70
16157.46 62
16158.66 61
16159.87 74
16161.07 56
16162.27 69
16163.47 73
16164.67 101
16165.87 62
16167.08 65
16168.28 59
16169.48 55
16170.68 80
16171.88 83
16173.09 71
16174.29 71
16175.49 60
16176.69 76
16177.89 89
16179.10 78
16180.30 68
16181.50 63
16182.70 72
16183.91 74
16185.11 62
16186.31 84
16187.51 77
16188.72 76
16189.92 88
16191.12 62
16192.32 78
16193.53 55
16194.73 82
16195.93 78
16197.13 71
16198.34 58
16199.54 82
16200.74 66
16201.95 63
16203.15 71
16204.35 68
16205.56 77
16206.76 85
16207.96 66
16209.17 81
16210.37 71
16211.57 92
16212.78 90
16213.98 77
16215.18 79
16216.39 76
16217.59 74
16218.79 62
16220.00 60
16221.20 57
16222.41 62
16223.61 105
16224.81 76
16226.02 49
16227.22 76
16228.43 71
16229.63 70
16230.83 88
16232.04 84
16233.24 73
16234.45 87
16235.65 58
16236.86 75
16238.06 98
16239.26 63
16240.47 83
16241.67 70
16242.88 70
16244.08 66
16245.29 65
16246.49 102
16247.70 71
16248.90 59
16250.11 48
16251.31 60
16252.52 56
16253.72 68
16254.93 58
16256.13 69
16257.34 72
16258.54 72
16259.75 75
16260.95 61
16262.16 70
16263.36 79
16264.57 97
16265.77 84
16266.98 69
16268.19 80
16269.39 81
16270.60 82
16271.80 60
16273.01 60
16274.21 67
16275.42 82
16276.63 68
16277.83 77
16279.04 88
16280.24 73
16281.45 91
16282.66 77
16283.86 60
16285.07 74
16286.27 76
16287.48 91
16288.69 80
16289.89 63
16291.10 65
16292.31 68
16293.51 70
16294.72 81
16295.93 73
16297.13 75
16298.34 78
16299.55 80
16300.75 63
16301.96 56
16303.17 90
16304.37 77
16305.58 77
16306.79 72
16307.99 95
16309.20 85
16310.41 94
16311.62 72
16312.82 70
16314.03 72
16315.24 77
16316.44 68
16317.65 90
16318.86 85
16320.07 69
16321.27 66
16322.48 74
16323.69 79
16324.90 77
16326.10 82
16327.31 65
16328.52 67
16329.73 73
16330.94 73
16332.14 67
16333.35 75
16334.56 80
16335.77 97
16336.98 82
16338.18 107
16339.39 83
16340.60 74
16341.81 76
16343.02 83
16344.23 78
16345.43 78
16346.64 56
16347.85 78
16349.06 77
16350.27 89
16351.48 59
16352.69 55
16353.89 65
16355.10 61
16356.31 64
16357.52 71
16358.73 81
16359.94 75
16361.15 75
16362.36 53
16363.57 55
16364.77 78
16365.98 90
16367.19 74
16368.40 61
16369.61 53
16370.82 62
16372.03 58
16373.24 52
16374.45 54
16375.66 58
16376.87 69
16378.08 95
16379.29 78
16380.50 59
16381.71 58
16382.92 76
16384.13 52
16385.34 60
16386.55 57
16387.76 74
16388.97 78
16390.18 91
16391.39 87
16392.60 84
16393.81 60
16395.02 70
16396.23 69
16397.44 55
16398.65 52
16399.86 63
16401.07 59
16402.28 64
16403.49 78
16404.70 62
16405.91 59
16407.12 55
16408.33 57
16409.54 72
16410.76 70
16411.97 68
16413.18 71
16414.39 68
16415.60 79
16416.81 69
16418.02 71
16419.23 65
16420.44 68
16421.66 67
16422.87 65
16424.08 59
16425.29 80
16426.50 83
16427.71 74
16428.92 66
16430.14 76
16431.35 86
16432.56 60
16433.77 60
16434.98 77
16436.19 76
16437.41 69
16438.62 76
16439.83 73
16441.04 66
16442.25 62
16443.47 59
16444.68 52
16445.89 78
16447.10 69
16448.31 62
16449.53 50
16450.74 62
16451.95 74
16453.16 63
16454.38 62
16455.59 62
16456.80 71
16458.01 83
16459.23 60
16460.44 60
16461.65 61
16462.86 69
16464.08 74
16465.29 62
16466.50 71
16467.72 62
16468.93 65
16470.14 67
16471.35 61
16472.57 65
16473.78 69
16474.99 79
16476.21 75
16477.42 45
16478.63 50
16479.85 78
16481.06 69
16482.27 51
16483.49 63
16484.70 55
16485.92 54
16487.13 48
16488.34 62
16489.56 63
16490.77 46
16491.98 80
16493.20 60
16494.41 70
16495.63 54
16496.84 52
16498.05 58
16499.27 58
16500.48 49
16501.70 60
16502.91 59
16504.13 62
16505.34 45
16506.55 49
16507.77 61
16508.98 73
16510.20 58
16511.41 65
16512.63 82
16513.84 70
16515.06 61
16516.27 65
16517.49 67
16518.70 70
16519.92 64
16521.13 58
16522.35 76
16523.56 64
16524.78 49
16525.99 56
16527.21 72
16528.42 65
16529.64 61
16530.85 77
16532.07 53
16533.28 77
16534.50 62
16535.71 52
16536.93 72
16538.14 72
16539.36 76
16540.58 65
16541.79 76
16543.01 80
16544.22 89
16545.44 56
16546.65 56
16547.87 57
16549.09 57
16550.30 54
16551.52 65
16552.73 55
16553.95 51
16555.17 64
16556.38 66
16557.60 56
16558.82 79
16560.03 69
16561.25 71
16562.46 65
16563.68 51
16564.90 57
16566.11 70
16567.33 65
16568.55 55
16569.76 65
16570.98 55
16572.20 66
16573.41 72
16574.63 68
16575.85 86
16577.07 62
16578.28 66
16579.50 81
16580.72 53
16581.93 72
16583.15 67
16584.37 65
16585.59 65
16586.80 47
16588.02 77
16589.24 67
16590.46 59
16591.67 60
16592.89 60
16594.11 72
16595.33 74
16596.54 75
16597.76 47
16598.98 58
16600.20 61
16601.41 69
16602.63 85
16603.85 63
16605.07 56
16606.29 71
16607.50 86
16608.72 61
16609.94 74
16611.16 60
16612.38 79
16613.60 81
16614.81 73
16616.03 81
16617.25 63
16618.47 74
16619.69 56
16620.91 42
16622.13 61
16623.34 57
16624.56 60
16625.78 67
16627.00 49
16628.22 37
16629.44 52
16630.66 71
16631.88 73
16633.10 53
16634.31 63
16635.53 65
16636.75 69
16637.97 63
16639.19 64
16640.41 93
16641.63 72
16642.85 75
16644.07 85
16645.29 62
16646.51 55
16647.73 70
16648.95 72
16650.17 44
16651.39 47
16652.61 54
16653.83 60
16655.05 50
16656.27 40
16657.49 55
16658.71 60
16659.93 56
16661.15 69
16662.37 63
16663.59 53
16664.81 60
16666.03 67
16667.25 80
16668.47 58
16669.69 72
16670.91 61
16672.13 69
16673.35 64
16674.57 67
16675.79 62
16677.01 65
16678.23 66
16679.45 71
16680.67 53
16681.89 47
16683.12 66
16684.34 63
16685.56 62
16686.78 51
16688.00 39
16689.22 81
16690.44 81
16691.66 53
16692.88 62
16694.11 61
16695.33 60
16696.55 57
16697.77 66
16698.99 68
16700.21 75
16701.43 48
16702.66 64
16703.88 55
16705.10 40
16706.32 50
16707.54 47
16708.77 61
16709.99 55
16711.21 53
16712.43 60
16713.65 71
16714.87 59
16716.10 64
16717.32 61
16718.54 65
16719.76 66
16720.99 49
16722.21 47
16723.43 72
16724.65 66
16725.88 58
16727.10 62
16728.32 61
16729.54 70
16730.77 60
16731.99 81
16733.21 51
16734.43 54
16735.66 54
16736.88 63
16738.10 61
16739.33 67
16740.55 69
16741.77 57
16742.99 51
16744.22 67
16745.44 70
16746.66 64
16747.89 55
16749.11 63
16750.33 71
16751.56 67
16752.78 54
16754.00 60
16755.23 51
16756.45 45
16757.68 58
16758.90 89
16760.12 63
16761.35 63
16762.57 78
16763.79 55
16765.02 56
16766.24 49
16767.47 54
16768.69 61
16769.91 54
16771.14 50
16772.36 65
16773.59 76
16774.81 56
16776.04 50
16777.26 61
16778.48 61
16779.71 71
16780.93 60
16782.16 74
16783.38 64
16784.61 50
16785.83 60
16787.06 52
16788.28 56
16789.51 53
16790.73 58
16791.96 65
16793.18 76
16794.41 69
16795.63 67
16796.86 54
16798.08 48
16799.31 60
16800.53 60
16801.76 63
16802.98 64
16804.21 59
16805.43 46
16806.66 48
16807.88 53
16809.11 55
16810.33 42
16811.56 48
16812.79 61
16814.01 44
16815.24 59
16816.46 66
16817.69 83
16818.91 108
16820.14 82
16821.37 65
16822.59 65
16823.82 74
16825.04 90
16826.27 79
16827.50 70
16828.72 63
16829.95 82
16831.18 70
16832.40 75
16833.63 63
16834.86 75
16836.08 77
16837.31 65
16838.53 84
16839.76 62
16840.99 59
16842.21 78
16843.44 58
16844.67 78
16845.90 77
16847.12 66
16848.35 71
16849.58 74
16850.80 64
16852.03 71
16853.26 86
16854.48 60
16855.71 56
16856.94 58
16858.17 79
16859.39 68
16860.62 71
16861.85 61
16863.08 67
16864.30 66
16865.53 70
16866.76 59
16867.99 64
16869.21 87
16870.44 74
16871.67 70
16872.90 62
16874.13 75
16875.35 51
16876.58 57
16877.81 66
16879.04 72
16880.27 65
16881.49 71
16882.72 62
16883.95 53
16885.18 52
16886.41 64
16887.64 67
16888.86 67
16890.09 75
16891.32 65
16892.55 64
16893.78 75
16895.01 78
16896.24 81
16897.46 61
16898.69 51
16899.92 75
16901.15 93
16902.38 70
16903.61 74
16904.84 71
16906.07 61
16907.30 63
16908.53 74
16909.75 61
16910.98 89
16912.21 50
16913.44 67
16914.67 68
16915.90 53
16917.13 62
16918.36 42
16919.59 61
16920.82 65
16922.05 63
16923.28 68
16924.51 67
16925.74 74
16926.97 77
16928.20 63
16929.43 64
16930.66 54
16931.89 65
16933.12 64
16934.35 56
16935.58 60
16936.81 69
16938.04 71
16939.27 68
16940.50 71
16941.73 56
16942.96 57
16944.19 42
16945.42 70
16946.65 78
16947.88 106
16949.11 71
16950.34 47
16951.57 66
16952.80 97
16954.04 58
16955.27 75
16956.50 74
16957.73 64
16958.96 64
16960.19 65
16961.42 62
16962.65 57
16963.88 58
16965.11 62
16966.35 70
16967.58 77
16968.81 56
16970.04 62
16971.27 52
16972.50 61
16973.73 74
16974.97 77
16976.20 70
16977.43 59
16978.66 59
16979.89 61
16981.12 63
16982.36 56
16983.59 56
16984.82 73
16986.05 52
16987.28 46
16988.52 40
16989.75 52
16990.98 69
16992.21 66
16993.45 57
16994.68 63
16995.91 62
16997.14 52
16998.37 71
16999.61 70
17000.84 70
17002.07 60
17003.31 59
17004.54 58
17005.77 65
17007.00 66
17008.24 68
17009.47 64
17010.70 64
17011.93 71
17013.17 68
17014.40 71
17015.63 58
17016.87 69
17018.10 45
17019.33 53
17020.57 58
17021.80 55
17023.03 53
17024.27 62
17025.50 54
17026.73 62
17027.97 53
17029.20 60
17030.43 64
17031.67 66
17032.90 54
17034.14 56
17035.37 62
17036.60 53
17037.84 74
17039.07 49
17040.30 58
17041.54 50
17042.77 73
17044.01 44
17045.24 49
17046.47 51
17047.71 64
17048.94 60
17050.18 70
17051.41 84
17052.65 66
17053.88 77
17055.12 65
17056.35 63
17057.58 48
17058.82 61
17060.05 54
17061.29 45
17062.52 43
17063.76 52
17064.99 53
17066.23 54
17067.46 72
17068.70 56
17069.93 48
17071.17 57
17072.40 88
17073.64 62
17074.87 78
17076.11 71
17077.34 67
17078.58 60
17079.81 59
17081.05 51
17082.29 58
17083.52 59
17084.76 68
17085.99 43
17087.23 51
17088.46 50
17089.70 53
17090.94 40
17092.17 42
17093.41 56
17094.64 60
17095.88 68
17097.12 35
17098.35 66
17099.59 60
17100.82 73
17102.06 53
17103.30 56
17104.53 59
17105.77 71
17107.00 60
17108.24 53
17109.48 64
17110.71 53
17111.95 69
17113.19 66
17114.42 72
17115.66 38
17116.90 53
17118.13 75
17119.37 74
17120.61 49
17121.85 56
17123.08 52
17124.32 75
17125.56 45
17126.79 55
17128.03 66
17129.27 48
17130.50 53
17131.74 73
17132.98 58
17134.22 54
17135.45 65
17136.69 56
17137.93 50
17139.17 63
17140.40 50
17141.64 52
17142.88 54
17144.12 72
17145.36 54
17146.59 68
17147.83 67
17149.07 62
17150.31 54
17151.54 58
17152.78 47
17154.02 43
17155.26 65
17156.50 50
17157.74 43
17158.97 53
17160.21 72
17161.45 91
17162.69 71
17163.93 58
17165.17 56
17166.40 47
17167.64 51
17168.88 58
17170.12 46
17171.36 52
17172.60 56
17173.84 49
17175.08 57
17176.31 54
17177.55 61
17178.79 47
17180.03 52
17181.27 36
17182.51 50
17183.75 63
17184.99 52
17186.23 50
17187.47 53
17188.71 50
17189.94 50
17191.18 47
17192.42 39
17193.66 45
17194.90 43
17196.14 68
17197.38 55
17198.62 61
17199.86 53
17201.10 48
17202.34 53
17203.58 46
17204.82 55
17206.06 60
17207.30 47
17208.54 48
17209.78 61
17211.02 47
17212.26 50
17213.50 56
17214.74 73
17215.98 51
17217.22 57
17218.46 73
17219.70 55
17220.94 67
17222.18 54
17223.43 44
17224.67 59
17225.91 49
17227.15 47
17228.39 52
17229.63 53
17230.87 45
17232.11 61
17233.35 56
17234.59 57
17235.83 56
17237.08 57
17238.32 52
17239.56 47
17240.80 53
17242.04 61
17243.28 47
17244.52 47
17245.76 51
17247.01 51
17248.25 61
17249.49 67
17250.73 46
17251.97 64
17253.21 63
17254.46 29
17255.70 53
17256.94 60
17258.18 74
17259.42 60
17260.66 56
17261.91 48
17263.15 66
17264.39 55
17265.63 60
17266.87 43
17268.12 74
17269.36 73
17270.60 61
17271.84 58
17273.09 56
17274.33 55
17275.57 68
17276.81 56
17278.06 50
17279.30 50
17280.54 42
17281.78 69
17283.03 70
17284.27 84
17285.51 69
17286.76 47
17288.00 38
17289.24 55
17290.48 42
17291.73 48
17292.97 44
17294.21 40
17295.46 56
17296.70 44
17297.94 63
17299.19 66
17300.43 48
17301.67 72
17302.92 59
17304.16 55
17305.40 54
17306.65 69
17307.89 77
17309.14 42
17310.38 45
17311.62 47
17312.87 52
17314.11 64
17315.35 55
17316.60 69
17317.84 54
17319.09 64
17320.33 60
17321.58 47
17322.82 43
17324.06 51
17325.31 59
17326.55 69
17327.80 45
17329.04 61
17330.29 56
17331.53 61
17332.77 58
17334.02 60
17335.26 72
17336.51 63
17337.75 63
17339.00 47
17340.24 52
17341.49 58
17342.73 49
17343.98 42
17345.22 52
17346.47 63
17347.71 81
17348.96 55
17350.20 68
17351.45 64
17352.69 52
17353.94 56
17355.18 60
17356.43 59
17357.68 60
17358.92 51
17360.17 53
17361.41 47
17362.66 73
17363.90 43
17365.15 53
17366.39 61
17367.64 53
17368.89 52
17370.13 45
17371.38 50
17372.62 45
17373.87 64
17375.12 32
17376.36 41
17377.61 39
17378.85 50
17380.10 52
17381.35 52
17382.59 47
17383.84 57
17385.09 62
17386.33 47
17387.58 30
17388.83 58
17390.07 51
17391.32 54
17392.57 51
17393.81 53
17395.06 59
17396.31 49
17397.55 54
17398.80 36
17400.05 54
17401.29 43
17402.54 58
17403.79 50
17405.04 56
17406.28 44
17407.53 58
17408.78 58
17410.02 52
17411.27 45
17412.52 56
17413.77 73
17415.01 48
17416.26 72
17417.51 55
17418.76 47
17420.00 73
17421.25 78
17422.50 68
17423.75 72
17425.00 62
17426.24 56
17427.49 72
17428.74 57
17429.99 59
17431.24 57
17432.48 50
17433.73 51
17434.98 52
17436.23 50
17437.48 80
17438.73 40
17439.97 35
17441.22 42
17442.47 66
17443.72 60
17444.97 69
17446.22 54
17447.47 58
17448.71 60
17449.96 47
17451.21 61
17452.46 46
17453.71 58
17454.96 52
17456.21 34
17457.46 47
17458.71 49
17459.95 38
17461.20 65
17462.45 59
17463.70 63
17464.95 51
17466.20 53
17467.45 65
17468.70 77
17469.95 59
17471.20 85
17472.45 43
17473.70 51
17474.95 57
17476.20 66
17477.45 81
17478.70 59
17479.95 61
17481.20 55
17482.45 48
17483.70 59
17484.95 50
17486.20 63
17487.45 61
17488.70 53
17489.95 45
17491.20 42
17492.45 41
17493.70 49
17494.95 52
17496.20 58
17497.45 60
17498.70 50
17499.95 61
17501.20 32
17502.45 44
17503.70 44
17504.95 45
17506.20 63
17507.46 52
17508.71 63
17509.96 50
17511.21 50
17512.46 48
17513.71 59
17514.96 43
17516.21 59
17517.46 35
17518.71 57
17519.97 49
17521.22 46
17522.47 53
17523.72 58
17524.97 71
17526.22 59
17527.47 60
17528.73 42
17529.98 57
17531.23 60
17532.48 46
17533.73 50
17534.99 48
17536.24 54
17537.49 61
17538.74 53
17539.99 51
17541.25 55
17542.50 60
17543.75 49
17545.00 66
17546.25 63
17547.51 58
17548.76 64
17550.01 78
17551.26 54
17552.52 60
17553.77 81
17555.02 62
17556.27 41
17557.53 49
17558.78 42
17560.03 65
17561.28 54
17562.54 46
17563.79 31
17565.04 43
17566.30 44
17567.55 59
17568.80 68
17570.05 48
17571.31 56
17572.56 75
17573.81 59
17575.07 65
17576.32 72
17577.57 77
17578.83 56
17580.08 50
17581.33 57
17582.59 68
17583.84 70
17585.10 80
17586.35 61
17587.60 66
17588.86 61
17590.11 62
17591.36 80
17592.62 74
17593.87 45
17595.13 67
17596.38 62
17597.63 55
17598.89 52
17600.14 58
17601.40 79
17602.65 62
17603.90 51
17605.16 46
17606.41 61
17607.67 68
17608.92 48
17610.18 64
17611.43 54
17612.69 64
17613.94 67
17615.20 68
17616.45 65
17617.71 40
17618.96 50
17620.21 47
17621.47 43
17622.72 62
17623.98 49
17625.23 52
17626.49 63
17627.75 65
17629.00 72
17630.26 53
17631.51 57
17632.77 51
17634.02 48
17635.28 59
17636.53 56
17637.79 51
17639.04 58
17640.30 57
17641.55 61
17642.81 51
17644.07 84
17645.32 66
17646.58 53
17647.83 48
17649.09 58
17650.35 59
17651.60 54
17652.86 57
17654.11 63
17655.37 55
17656.63 58
17657.88 58
17659.14 64
17660.39 54
17661.65 75
17662.91 44
17664.16 42
17665.42 81
17666.68 65
17667.93 66
17669.19 55
17670.45 49
17671.70 53
17672.96 47
17674.22 56
17675.47 64
17676.73 61
17677.99 59
17679.24 53
17680.50 43
17681.76 46
17683.02 40
17684.27 70
17685.53 52
17686.79 69
17688.05 56
17689.30 31
17690.56 55
17691.82 57
17693.07 79
17694.33 73
17695.59 64
17696.85 53
17698.11 42
17699.36 59
17700.62 50
17701.88 57
17703.14 64
17704.39 73
17705.65 67
17706.91 47
17708.17 41
17709.43 56
17710.68 72
17711.94 53
17713.20 54
17714.46 47
17715.72 48
17716.98 46
17718.23 40
17719.49 49
17720.75 45
17722.01 54
17723.27 48
17724.53 42
17725.79 52
17727.04 53
17728.30 39
17729.56 59
17730.82 59
17732.08 35
17733.34 53
17734.60 41
17735.86 51
17737.12 44
17738.37 56
17739.63 75
17740.89 50
17742.15 55
17743.41 41
17744.67 46
17745.93 63
17747.19 34
17748.45 51
17749.71 50
17750.97 63
17752.23 52
17753.49 80
17754.75 52
17756.01 52
17757.27 50
17758.53 44
17759.79 38
17761.05 45
17762.31 38
17763.57 50
17764.83 42
17766.09 34
17767.35 57
17768.61 64
17769.87 55
17771.13 60
17772.39 50
17773.65 69
17774.91 49
17776.17 48
17777.43 62
17778.69 42
17779.95 49
17781.21 54
17782.47 60
17783.73 47
17784.99 49
17786.25 48
17787.51 56
17788.78 72
17790.04 70
17791.30 49
17792.56 42
17793.82 49
17795.08 54
17796.34 51
17797.60 44
17798.86 54
17800.13 58
17801.39 44
17802.65 52
17803.91 54
17805.17 42
17806.43 51
17807.69 55
17808.96 61
17810.22 61
17811.48 41
17812.74 69
17814.00 66
17815.26 53
17816.53 72
17817.79 66
17819.05 58
17820.31 68
17821.57 49
17822.84 40
17824.10 66
17825.36 71
17826.62 45
17827.89 44
17829.15 35
17830.41 50
17831.67 46
17832.93 46
17834.20 50
17835.46 55
17836.72 51
17837.99 58
17839.25 57
17840.51 55
17841.77 70
17843.04 64
17844.30 59
17845.56 60
17846.82 53
17848.09 53
17849.35 72
17850.61 46
17851.88 47
17853.14 52
17854.40 39
17855.67 60
17856.93 47
17858.19 57
17859.46 57
17860.72 55
17861.98 49
17863.25 39
17864.51 43
17865.77 51
17867.04 45
17868.30 61
17869.57 69
17870.83 42
17872.09 36
17873.36 39
17874.62 67
17875.89 55
17877.15 54
17878.41 73
17879.68 60
17880.94 57
17882.21 72
17883.47 79
17884.73 62
17886.00 44
17887.26 60
17888.53 47
17889.79 42
17891.06 64
17892.32 45
17893.59 36
17894.85 43
17896.12 51
17897.38 39
17898.65 45
17899.91 56
17901.17 59
17902.44 59
17903.70 53
17904.97 42
17906.23 51
17907.50 55
17908.77 50
17910.03 38
17911.30 35
17912.56 55
17913.83 56
17915.09 53
17916.36 54
17917.62 62
17918.89 45
17920.15 55
17921.42 37
17922.68 53
17923.95 51
17925.22 68
17926.48 54
17927.75 59
17929.01 51
17930.28 40
17931.55 53
17932.81 45
17934.08 66
17935.34 46
17936.61 58
17937.88 45
17939.14 49
17940.41 49
17941.68 55
17942.94 67
17944.21 60
17945.47 62
17946.74 55
17948.01 73
17949.27 49
17950.54 61
17951.81 48
17953.07 52
17954.34 48
17955.61 52
17956.87 53
17958.14 49
17959.41 51
17960.68 53
17961.94 41
17963.21 40
17964.48 53
17965.74 68
17967.01 65
17968.28 53
17969.55 51
17970.81 36
17972.08 56
17973.35 53
17974.62 58
17975.88 38
17977.15 40
17978.42 47
17979.69 58
17980.95 51
17982.22 90
17983.49 55
17984.76 43
17986.03 74
17987.29 48
17988.56 49
17989.83 61
17991.10 61
17992.37 48
17993.63 48
17994.90 42
17996.17 45
17997.44 48
17998.71 43
17999.98 46
18001.24 45
18002.51 51
18003.78 50
18005.05 52
18006.32 41
18007.59 39
18008.86 66
18010.12 70
18011.39 43
18012.66 63
18013.93 51
18015.20 37
18016.47 56
18017.74 61
18019.01 62
18020.28 56
18021.54 60
18022.81 66
18024.08 49
18025.35 50
18026.62 55
18027.89 50
18029.16 47
18030.43 57
18031.70 72
18032.97 58
18034.24 57
18035.51 41
18036.78 61
18038.05 43
18039.32 57
18040.59 41
18041.86 42
18043.13 55
18044.40 57
18045.67 55
18046.94 64
18048.21 65
18049.48 43
18050.75 32
18052.02 33
18053.29 68
18054.56 70
18055.83 50
18057.10 78
18058.37 50
18059.64 44
18060.91 57
18062.18 64
18063.45 57
18064.72 57
18065.99 41
18067.26 45
18068.54 66
18069.81 53
18071.08 41
18072.35 63
18073.62 74
18074.89 49
18076.16 38
18077.43 53
18078.70 62
18079.97 67
18081.25 49
18082.52 81
18083.79 72
18085.06 47
18086.33 52
18087.60 39
18088.87 40
18090.15 43
18091.42 46
18092.69 40
18093.96 42
18095.23 47
18096.50 70
18097.78 92
18099.05 63
18100.32 53
18101.59 48
18102.86 46
18104.14 55
18105.41 48
18106.68 56
18107.95 52
18109.23 56
18110.50 56
18111.77 61
18113.04 53
18114.31 48
18115.59 48
18116.86 46
18118.13 77
18119.40 68
18120.68 68
18121.95 55
18123.22 64
18124.50 53
18125.77 59
18127.04 53
18128.31 64
18129.59 61
18130.86 44
18132.13 57
18133.41 56
18134.68 58
18135.95 61
18137.23 43
18138.50 48
18139.77 56
18141.05 53
18142.32 40
18143.59 44
18144.87 52
18146.14 53
18147.41 73
18148.69 55
18149.96 58
18151.23 56
18152.51 51
18153.78 54
18155.06 70
18156.33 55
18157.60 53
18158.88 46
18160.15 46
18161.43 68
18162.70 46
18163.97 52
18165.25 57
18166.52 46
18167.80 33
18169.07 47
18170.35 47
18171.62 56
18172.90 54
18174.17 43
18175.44 46
18176.72 57
18177.99 62
18179.27 38
18180.54 55
18181.82 69
18183.09 65
18184.37 59
18185.64 44
18186.92 41
18188.19 68
18189.47 58
18190.74 51
18192.02 61
18193.29 61
18194.57 57
18195.84 65
18197.12 56
18198.39 50
18199.67 56
18200.95 47
18202.22 56
18203.50 53
18204.77 52
18206.05 44
18207.32 39
18208.60 56
18209.88 53
18211.15 58
18212.43 53
18213.70 56
18214.98 42
18216.26 41
18217.53 55
18218.81 40
18220.08 42
18221.36 48
18222.64 32
18223.91 41
18225.19 66
18226.47 55
18227.74 41
18229.02 38
18230.29 63
18231.57 57
18232.85 54
18234.12 57
18235.40 38
18236.68 49
18237.95 41
18239.23 55
18240.51 56
18241.79 66
18243.06 53
18244.34 63
18245.62 53
18246.89 45
18248.17 49
18249.45 53
18250.73 52
18252.00 54
18253.28 48
18254.56 58
18255.83 57
18257.11 44
18258.39 43
18259.67 48
18260.94 50
18262.22 57
18263.50 56
18264.78 57
18266.06 51
18267.33 57
18268.61 59
18269.89 42
18271.17 50
18272.45 47
18273.72 50
18275.00 56
18276.28 43
18277.56 50
18278.84 59
18280.11 54
18281.39 52
18282.67 50
18283.95 45
18285.23 54
18286.51 60
18287.78 55
18289.06 58
18290.34 71
18291.62 45
18292.90 58
18294.18 47
18295.46 40
18296.74 57
18298.01 73
18299.29 55
18300.57 42
18301.85 53
18303.13 67
18304.41 60
18305.69 40
18306.97 40
18308.25 29
18309.53 44
18310.81 50
18312.09 46
18313.37 35
18314.64 32
18315.92 55
18317.20 68
18318.48 35
18319.76 40
18321.04 39
18322.32 66
18323.60 64
18324.88 43
18326.16 44
18327.44 62
18328.72 62
18330.00 43
18331.28 51
18332.56 56
18333.84 57
18335.12 41
18336.40 45
18337.68 19
18338.96 51
18340.24 57
18341.52 52
18342.80 43
18344.09 35
18345.37 58
18346.65 41
18347.93 47
18349.21 28
18350.49 43
18351.77 67
18353.05 67
18354.33 55
18355.61 49
18356.89 55
18358.17 56
18359.46 60
18360.74 46
18362.02 39
18363.30 41
18364.58 44
18365.86 46
18367.14 49
18368.42 55
18369.71 50
18370.99 56
18372.27 36
18373.55 44
18374.83 46
18376.11 38
18377.39 49
18378.68 41
18379.96 54
18381.24 68
18382.52 56
18383.80 41
18385.09 38
18386.37 47
18387.65 37
18388.93 39
18390.21 49
18391.50 66
18392.78 51
18394.06 49
18395.34 45
18396.63 67
18397.91 69
18399.19 48
18400.47 72
18401.76 40
18403.04 38
18404.32 48
18405.60 59
18406.89 45
18408.17 46
18409.45 46
18410.73 58
18412.02 64
18413.30 59
18414.58 40
18415.87 49
18417.15 49
18418.43 56
18419.72 49
18421.00 48
18422.28 43
18423.57 40
18424.85 59
18426.13 59
18427.42 60
18428.70 51
18429.98 60
18431.27 37
18432.55 50
18433.83 61
18435.12 52
18436.40 56
18437.68 55
18438.97 59
18440.25 54
18441.54 44
18442.82 60
18444.10 54
18445.39 47
18446.67 39
18447.96 47
18449.24 44
18450.53 60
18451.81 47
18453.09 38
18454.38 43
18455.66 36
18456.95 52
18458.23 46
18459.52 55
18460.80 46
18462.09 61
18463.37 45
18464.65 46
18465.94 43
18467.22 49
18468.51 57
18469.79 62
18471.08 58
18472.36 67
18473.65 53
18474.93 50
18476.22 62
18477.50 67
18478.79 61
18480.08 46
18481.36 47
18482.65 43
18483.93 36
18485.22 44
18486.50 61
18487.79 51
18489.07 54
18490.36 53
18491.64 45
18492.93 44
18494.22 39
18495.50 57
18496.79 50
18498.07 31
18499.36 36
18500.65 38
18501.93 30
18503.22 47
18504.50 55
18505.79 54
18507.08 47
18508.36 42
18509.65 65
18510.94 42
18512.22 35
18513.51 56
18514.80 52
18516.08 60
18517.37 60
18518.65 49
18519.94 46
18521.23 61
18522.51 61
18523.80 47
18525.09 47
18526.38 55
18527.66 70
18528.95 52
18530.24 48
18531.52 50
18532.81 74
18534.10 59
18535.39 42
18536.67 51
18537.96 63
18539.25 62
18540.53 43
18541.82 36
18543.11 25
18544.40 55
18545.68 46
18546.97 71
18548.26 54
18549.55 57
18550.84 60
18552.12 66
18553.41 74
18554.70 50
18555.99 53
18557.27 49
18558.56 63
18559.85 99
18561.14 84
18562.43 35
18563.72 56
18565.00 38
18566.29 55
18567.58 62
18568.87 58
18570.16 64
18571.45 56
18572.73 58
18574.02 52
18575.31 73
18576.60 71
18577.89 65
18579.18 42
18580.47 46
18581.75 74
18583.04 71
18584.33 47
18585.62 41
18586.91 39
18588.20 48
18589.49 51
18590.78 48
18592.07 40
18593.36 60
18594.65 55
18595.93 64
18597.22 52
18598.51 49
18599.80 60
18601.09 51
18602.38 58
18603.67 47
18604.96 55
18606.25 39
18607.54 55
18608.83 65
18610.12 50
18611.41 55
18612.70 48
18613.99 59
18615.28 54
18616.57 60
18617.86 49
18619.15 53
18620.44 60
18621.73 51
18623.02 56
18624.31 43
18625.60 47
18626.89 54
18628.18 61
18629.47 62
18630.76 48
18632.05 55
18633.34 67
18634.64 40
18635.93 55
18637.22 69
18638.51 58
18639.80 69
18641.09 47
18642.38 50
18643.67 68
18644.96 56
18646.25 53
18647.54 49
18648.84 57
18650.13 50
18651.42 57
18652.71 66
18654.00 62
18655.29 45
18656.58 55
18657.88 42
18659.17 54
18660.46 40
18661.75 58
18663.04 36
18664.33 30
18665.63 61
18666.92 45
18668.21 53
18669.50 43
18670.79 52
18672.08 53
18673.38 49
18674.67 65
18675.96 70
18677.25 57
18678.55 38
18679.84 47
18681.13 52
18682.42 49
18683.71 47
18685.01 59
18686.30 46
18687.59 86
18688.88 61
18690.18 62
18691.47 45
18692.76 43
18694.06 50
18695.35 49
18696.64 54
18697.93 42
18699.23 42
18700.52 47
18701.81 50
18703.11 43
18704.40 41
18705.69 43
18706.99 40
18708.28 56
18709.57 49
18710.86 70
18712.16 50
18713.45 54
18714.75 51
18716.04 46
18717.33 50
18718.63 49
18719.92 38
18721.21 47
18722.51 54
18723.80 77
18725.09 52
18726.39 54
18727.68 44
18728.98 66
18730.27 57
18731.56 55
18732.86 52
18734.15 44
18735.45 40
18736.74 51
18738.04 44
18739.33 42
18740.62 50
18741.92 43
18743.21 57
18744.51 34
18745.80 45
18747.10 48
18748.39 62
18749.69 45
18750.98 37
18752.27 40
18753.57 39
18754.86 46
18756.16 54
18757.45 51
18758.75 49
18760.04 63
18761.34 62
18762.63 67
18763.93 46
18765.23 45
18766.52 49
18767.82 51
18769.11 46
18770.41 42
18771.70 25
18773.00 37
18774.29 43
18775.59 37
18776.88 49
18778.18 34
18779.48 44
18780.77 53
18782.07 52
18783.36 43
18784.66 47
18785.95 60
18787.25 65
18788.55 54
18789.84 53
18791.14 72
18792.43 53
18793.73 46
18795.03 71
18796.32 68
18797.62 42
18798.92 74
18800.21 62
18801.51 44
18802.81 52
18804.10 44
18805.40 44
18806.70 32
18807.99 41
18809.29 52
18810.59 46
18811.88 48
18813.18 54
18814.48 47
18815.77 40
18817.07 41
18818.37 64
18819.66 55
18820.96 68
18822.26 57
18823.56 57
18824.85 49
18826.15 53
18827.45 63
18828.75 49
18830.04 46
18831.34 51
18832.64 46
18833.94 48
18835.23 39
18836.53 47
18837.83 52
18839.13 60
18840.42 52
18841.72 45
18843.02 43
18844.32 51
18845.62 49
18846.91 46
18848.21 47
18849.51 50
18850.81 58
18852.11 38
18853.40 57
18854.70 71
18856.00 54
18857.30 68
18858.60 45
18859.90 51
18861.20 51
18862.49 57
18863.79 36
18865.09 36
18866.39 60
18867.69 58
18868.99 56
18870.29 78
18871.59 60
18872.88 46
18874.18 44
18875.48 50
18876.78 42
18878.08 51
18879.38 64
18880.68 49
18881.98 57
18883.28 54
18884.58 52
18885.88 56
18887.18 43
18888.47 59
18889.77 46
18891.07 36
18892.37 43
18893.67 54
18894.97 29
18896.27 43
18897.57 33
18898.87 46
18900.17 47
18901.47 41
18902.77 37
18904.07 50
18905.37 45
18906.67 40
18907.97 55
18909.27 41
18910.57 46
18911.87 47
18913.17 69
18914.47 56
18915.77 35
18917.07 41
18918.38 35
18919.68 46
18920.98 40
18922.28 46
18923.58 50
18924.88 47
18926.18 40
18927.48 37
18928.78 37
18930.08 31
18931.38 44
18932.68 49
18933.98 30
18935.29 38
18936.59 44
18937.89 55
18939.19 42
18940.49 47
18941.79 40
18943.09 64
18944.39 52
18945.70 53
18947.00 39
18948.30 31
18949.60 43
18950.90 54
18952.20 48
18953.51 42
18954.81 42
18956.11 38
18957.41 45
18958.71 48
18960.02 34
18961.32 36
18962.62 62
18963.92 34
18965.22 40
18966.53 35
18967.83 40
18969.13 44
18970.43 47
18971.73 45
18973.04 31
18974.34 38
18975.64 68
18976.94 42
18978.25 36
18979.55 47
18980.85 34
18982.16 48
18983.46 35
18984.76 45
18986.06 50
18987.37 51
18988.67 71
18989.97 49
18991.28 33
18992.58 39
18993.88 38
18995.18 43
18996.49 41
18997.79 60
18999.09 65
19000.40 61
19001.70 52
19003.00 42
19004.31 61
19005.61 53
19006.92 50
19008.22 37
19009.52 28
19010.83 35
19012.13 39
19013.43 42
19014.74 44
19016.04 58
19017.35 46
19018.65 45
19019.95 40
19021.26 50
19022.56 45
19023.87 40
19025.17 35
19026.47 39
19027.78 52
19029.08 37
19030.39 47
19031.69 51
19033.00 48
19034.30 39
19035.61 42
19036.91 48
19038.21 36
19039.52 45
19040.82 44
19042.13 48
19043.43 39
19044.74 65
19046.04 41
19047.35 23
19048.65 31
19049.96 40
19051.26 46
19052.57 39
19053.87 56
19055.18 43
19056.48 55
19057.79 48
19059.09 36
19060.40 44
19061.71 42
19063.01 46
19064.32 41
19065.62 34
19066.93 50
19068.23 46
19069.54 42
19070.85 43
19072.15 45
19073.46 49
19074.76 63
19076.07 55
19077.37 57
19078.68 40
19079.99 65
19081.29 55
19082.60 56
19083.91 43
19085.21 68
19086.52 49
19087.82 39
19089.13 48
19090.44 49
19091.74 57
19093.05 46
19094.36 41
19095.66 46
19096.97 49
19098.28 41
19099.58 49
19100.89 35
19102.20 47
19103.50 46
19104.81 48
19106.12 59
19107.42 38
19108.73 36
19110.04 48
19111.35 50
19112.65 39
19113.96 42
19115.27 30
19116.58 43
19117.88 34
19119.19 52
19120.50 39
19121.81 50
19123.11 49
19124.42 53
19125.73 37
19127.04 41
19128.34 50
19129.65 32
19130.96 33
19132.27 40
19133.57 38
19134.88 53
19136.19 35
19137.50 33
19138.81 52
19140.12 64
19141.42 52
19142.73 32
19144.04 52
19145.35 44
19146.66 50
19147.97 53
19149.27 40
19150.58 35
19151.89 48
19153.20 54
19154.51 60
19155.82 45
19157.13 43
19158.43 60
19159.74 50
19161.05 43
19162.36 32
19163.67 43
19164.98 46
19166.29 45
19167.60 43
19168.91 51
19170.22 47
19171.52 58
19172.83 46
19174.14 42
19175.45 43
19176.76 36
19178.07 50
19179.38 46
19180.69 48
19182.00 50
19183.31 50
19184.62 63
19185.93 35
19187.24 65
19188.55 40
19189.86 45
19191.17 51
19192.48 48
19193.79 45
19195.10 43
19196.41 63
19197.72 59
19199.03 41
19200.34 42
19201.65 44
19202.96 34
19204.27 50
19205.58 41
19206.89 42
19208.20 51
19209.51 43
19210.82 64
19212.13 54
19213.44 47
19214.75 46
19216.06 34
19217.38 40
19218.69 35
19220.00 43
19221.31 44
19222.62 39
19223.93 38
19225.24 49
19226.55 35
19227.86 33
19229.17 42
19230.49 54
19231.80 25
19233.11 34
19234.42 54
19235.73 44
19237.04 36
19238.35 56
19239.67 59
19240.98 59
19242.29 58
19243.60 43
19244.91 47
19246.22 48
19247.54 42
19248.85 49
19250.16 38
19251.47 57
19252.78 69
19254.10 53
19255.41 62
19256.72 54
19258.03 55
19259.34 53
19260.66 51
19261.97 48
19263.28 49
19264.59 41
19265.91 42
19267.22 39
19268.53 42
19269.84 45
19271.16 38
19272.47 54
19273.78 43
19275.10 47
19276.41 34
19277.72 39
19279.03 34
19280.35 48
19281.66 42
19282.97 42
19284.29 40
19285.60 45
19286.91 44
19288.23 34
19289.54 52
19290.85 51
19292.17 50
19293.48 29
19294.79 48
19296.11 33
19297.42 61
19298.73 37
19300.05 53
19301.36 50
19302.67 39
19303.99 38
19305.30 53
19306.62 33
19307.93 38
19309.24 43
19310.56 33
19311.87 39
19313.19 42
19314.50 46
19315.81 45
19317.13 46
19318.44 53
19319.76 33
19321.07 37
19322.39 51
19323.70 48
19325.01 51
19326.33 47
19327.64 43
19328.96 51
19330.27 50
19331.59 52
19332.90 52
19334.22 69
19335.53 61
19336.85 45
19338.16 40
19339.48 45
19340.79 55
19342.11 48
19343.42 57
19344.74 48
19346.05 46
19347.37 41
19348.68 32
19350.00 42
19351.31 41
19352.63 37
19353.94 50
19355.26 47
19356.58 58
19357.89 42
19359.21 45
19360.52 51
19361.84 47
19363.15 39
19364.47 43
19365.79 47
19367.10 40
19368.42 45
19369.73 37
19371.05 49
19372.37 41
19373.68 46
19375.00 43
19376.31 39
19377.63 48
19378.95 36
19380.26 32
19381.58 36
19382.90 51
19384.21 51
19385.53 35
19386.85 44
19388.16 46
19389.48 42
19390.80 45
19392.11 45
19393.43 47
19394.75 52
19396.06 47
19397.38 56
19398.70 60
19400.01 43
19401.33 42
19402.65 45
19403.97 50
19405.28 60
19406.60 45
19407.92 49
19409.23 51
19410.55 46
19411.87 58
19413.19 40
19414.50 43
19415.82 49
19417.14 47
19418.46 49
19419.77 45
19421.09 44
19422.41 53
19423.73 38
19425.05 51
19426.36 41
19427.68 42
19429.00 48
19430.32 47
19431.64 46
19432.95 40
19434.27 38
19435.59 49
19436.91 41
19438.23 44
19439.55 36
19440.86 47
19442.18 45
19443.50 33
19444.82 40
19446.14 41
19447.46 58
19448.78 53
19450.09 51
19451.41 40
19452.73 36
19454.05 60
19455.37 62
19456.69 38
19458.01 47
19459.33 40
19460.65 60
19461.97 51
19463.28 40
19464.60 43
19465.92 42
19467.24 44
19468.56 31
19469.88 38
19471.20 42
19472.52 43
19473.84 44
19475.16 52
19476.48 43
19477.80 40
19479.12 33
19480.44 41
19481.76 35
19483.08 47
19484.40 44
19485.72 49
19487.04 40
19488.36 48
19489.68 38
19491.00 43
19492.32 33
19493.64 40
19494.96 41
19496.28 49
19497.60 53
19498.92 48
19500.24 48
19501.56 43
19502.88 36
19504.20 45
19505.52 53
19506.84 49
19508.16 47
19509.49 35
19510.81 44
19512.13 36
19513.45 36
19514.77 49
19516.09 43
19517.41 43
19518.73 33
19520.05 40
19521.37 34
19522.70 46
19524.02 54
19525.34 43
19526.66 51
19527.98 42
19529.30 49
19530.62 26
19531.95 41
19533.27 54
19534.59 58
19535.91 52
19537.23 35
19538.55 38
19539.88 54
19541.20 25
19542.52 28
19543.84 41
19545.16 35
19546.49 49
19547.81 33
19549.13 38
19550.45 34
19551.77 40
19553.10 45
19554.42 48
19555.74 43
19557.06 34
19558.39 39
19559.71 36
19561.03 37
19562.35 29
19563.68 27
19565.00 49
19566.32 43
19567.64 38
19568.97 53
19570.29 36
19571.61 57
19572.94 41
19574.26 29
19575.58 33
19576.90 40
19578.23 56
19579.55 57
19580.87 27
19582.20 42
19583.52 50
19584.84 48
19586.17 43
19587.49 34
19588.81 28
19590.14 44
19591.46 41
19592.78 42
19594.11 42
19595.43 47
19596.76 41
19598.08 59
19599.40 52
19600.73 49
19602.05 41
19603.37 40
19604.70 30
19606.02 43
19607.35 34
19608.67 33
19610.00 32
19611.32 36
19612.64 33
19613.97 55
19615.29 54
19616.62 42
19617.94 52
19619.27 42
19620.59 38
19621.92 34
19623.24 41
19624.56 55
19625.89 44
19627.21 47
19628.54 38
19629.86 44
19631.19 40
19632.51 42
19633.84 51
19635.16 32
19636.49 36
19637.81 41
19639.14 54
19640.46 33
19641.79 41
19643.11 32
19644.44 52
19645.77 47
19647.09 29
19648.42 27
19649.74 37
19651.07 51
19652.39 41
19653.72 42
19655.04 51
19656.37 38
19657.70 64
19659.02 50
19660.35 45
19661.67 34
19663.00 45
19664.33 50
19665.65 45
19666.98 41
19668.30 43
19669.63 42
19670.96 39
19672.28 39
19673.61 43
19674.94 48
19676.26 52
19677.59 58
19678.92 43
19680.24 32
19681.57 40
19682.90 54
19684.22 40
19685.55 41
19686.88 53
19688.20 38
19689.53 58
19690.86 45
19692.18 57
19693.51 76
19694.84 30
19696.16 41
19697.49 55
19698.82 44
19700.15 60
19701.47 58
19702.80 46
19704.13 40
19705.46 37
19706.78 54
19708.11 48
19709.44 54
19710.77 46
19712.09 50
19713.42 51
19714.75 45
19716.08 39
19717.40 43
19718.73 43
19720.06 53
19721.39 48
19722.72 43
19724.04 28
19725.37 51
19726.70 46
19728.03 57
19729.36 57
19730.68 42
19732.01 26
19733.34 40
19734.67 50
19736.00 46
19737.33 44
19738.66 75
19739.98 58
19741.31 32
19742.64 36
19743.97 37
19745.30 37
19746.63 44
19747.96 47
19749.29 28
19750.61 52
19751.94 51
19753.27 42
19754.60 41
19755.93 43
19757.26 35
19758.59 34
19759.92 37
19761.25 41
19762.58 30
19763.91 50
19765.24 34
19766.57 28
19767.89 38
19769.22 30
19770.55 50
19771.88 42
19773.21 40
19774.54 35
19775.87 50
19777.20 46
19778.53 43
19779.86 39
19781.19 51
19782.52 42
19783.85 43
19785.18 48
19786.51 34
19787.84 31
19789.17 36
19790.50 44
19791.83 40
19793.16 47
19794.49 41
19795.83 38
19797.16 43
19798.49 40
19799.82 30
19801.15 49
19802.48 40
19803.81 41
19805.14 29
19806.47 52
19807.80 50
19809.13 52
19810.46 38
19811.79 36
19813.13 55
19814.46 48
19815.79 46
19817.12 53
19818.45 50
19819.78 47
19821.11 47
19822.44 40
19823.78 40
19825.11 49
19826.44 37
19827.77 40
19829.10 35
19830.43 51
19831.77 46
19833.10 42
19834.43 34
19835.76 39
19837.09 43
19838.42 42
19839.76 38
19841.09 47
19842.42 38
19843.75 37
19845.08 40
19846.42 57
19847.75 43
19849.08 36
19850.41 32
19851.75 48
19853.08 34
19854.41 48
19855.74 46
19857.08 61
19858.41 45
19859.74 38
19861.07 31
19862.41 47
19863.74 48
19865.07 32
19866.41 34
19867.74 30
19869.07 39
19870.40 51
19871.74 49
19873.07 61
19874.40 41
19875.74 38
19877.07 34
19878.40 41
19879.74 44
19881.07 53
19882.40 50
19883.74 41
19885.07 28
19886.40 44
19887.74 55
19889.07 45
19890.40 54
19891.74 49
19893.07 27
19894.41 41
19895.74 40
19897.07 35
19898.41 33
19899.74 35
19901.08 42
19902.41 31
19903.74 44
19905.08 32
19906.41 44
19907.75 46
19909.08 33
19910.41 44
19911.75 30
19913.08 48
19914.42 45
19915.75 47
19917.09 69
19918.42 66
19919.76 44
19921.09 35
19922.43 40
19923.76 48
19925.10 40
19926.43 35
19927.77 49
19929.10 41
19930.44 41
19931.77 50
19933.11 40
19934.44 37
19935.78 37
19937.11 34
19938.45 50
19939.78 27
19941.12 24
19942.45 34
19943.79 34
19945.12 33
19946.46 29
19947.79 46
19949.13 22
19950.47 43
19951.80 38
19953.14 35
19954.47 45
19955.81 43
19957.15 55
19958.48 39
19959.82 37
19961.15 44
19962.49 48
19963.83 44
19965.16 43
19966.50 45
19967.83 36
19969.17 44
19970.51 56
19971.84 47
19973.18 21
19974.52 40
19975.85 41
19977.19 53
19978.53 35
19979.86 48
19981.20 41
19982.54 42
19983.87 35
19985.21 44
19986.55 60
19987.88 48
19989.22 33
19990.56 44
19991.89 49
19993.23 57
19994.57 47
19995.91 31
19997.24 36
19998.58 39
19999.92 31
20001.26 33
20002.59 36
20003.93 31
20005.27 38
20006.61 41
20007.94 56
20009.28 45
20010.62 52
20011.96 47
20013.29 34
20014.63 43
20015.97 30
20017.31 31
20018.65 35
20019.98 29
20021.32 41
20022.66 51
20024.00 39
20025.34 51
20026.67 45
20028.01 32
20029.35 38
20030.69 58
20032.03 41
20033.37 45
20034.71 28
20036.04 38
20037.38 38
20038.72 40
20040.06 42
20041.40 40
20042.74 44
20044.08 45
20045.42 46
20046.75 42
20048.09 39
20049.43 36
20050.77 35
20052.11 44
20053.45 42
20054.79 51
20056.13 62
20057.47 56
20058.81 40
20060.15 30
20061.49 35
20062.82 53
20064.16 49
20065.50 40
20066.84 48
20068.18 62
20069.52 41
20070.86 43
20072.20 53
20073.54 36
20074.88 50
20076.22 38
20077.56 44
20078.90 53
20080.24 63
20081.58 48
20082.92 45
20084.26 43
20085.60 59
20086.94 55
20088.28 52
20089.62 32
20090.96 34
20092.30 46
20093.64 50
20094.99 39
20096.33 36
20097.67 45
20099.01 44
20100.35 61
20101.69 46
20103.03 42
20104.37 52
20105.71 37
20107.05 50
20108.39 40
20109.73 43
20111.08 41
20112.42 55
20113.76 46
20115.10 52
20116.44 34
20117.78 50
20119.12 40
20120.46 57
20121.81 46
20123.15 47
20124.49 35
20125.83 38
20127.17 37
20128.51 38
20129.86 44
20131.20 42
20132.54 59
20133.88 61
20135.22 43
20136.56 44
20137.91 40
20139.25 40
