# Supplementary material for: MALDI-TOF MS typing enables the classification of brewing yeasts of the genus Saccharomyces to major beer styles
Source: PLoS One. 2017 Aug 9;12(8):e0181694. doi: 10.1371/journal.pone.0181694 (PMC5549903; doi:10.1371/journal.pone.0181694)
Supplement: S5 File — The directory includes 90 raw files and was zipped to “.zip”; the folder has three strains with 30 spectra per strain; S1 Text explains the raw files with an example and Table 1 represents the yeast strains used within the experiment. (ZIP) [file pone.0181694.s008.zip › 13-15/30274-3H2-Dias-Dias-Dias-YPG-18h-E-E_2015-08-10__0_D12_1.dat]

2000.98 2393
2001.40 2418
2001.82 2504
2002.25 2373
2002.67 2352
2003.09 2305
2003.51 2138
2003.93 2399
2004.35 2421
2004.78 2283
2005.20 2542
2005.62 2396
2006.04 2474
2006.47 2269
2006.89 2191
2007.31 2311
2007.73 2306
2008.16 2449
2008.58 2619
2009.00 2532
2009.42 2383
2009.85 2254
2010.27 2507
2010.69 2482
2011.11 2454
2011.54 2546
2011.96 2504
2012.38 2370
2012.80 2438
2013.23 2570
2013.65 2508
2014.07 2340
2014.50 2315
2014.92 2387
2015.34 2376
2015.77 2527
2016.19 2457
2016.61 2474
2017.04 2451
2017.46 2429
2017.88 2589
2018.31 2289
2018.73 2324
2019.15 2389
2019.58 2495
2020.00 2462
2020.42 2414
2020.85 2568
2021.27 2481
2021.70 2541
2022.12 2578
2022.54 2338
2022.97 2274
2023.39 2272
2023.82 2143
2024.24 2101
2024.66 2372
2025.09 2469
2025.51 2288
2025.94 2435
2026.36 2401
2026.79 2311
2027.21 2333
2027.63 2451
2028.06 2529
2028.48 2646
2028.91 2495
2029.33 2500
2029.76 2198
2030.18 2223
2030.61 2315
2031.03 2466
2031.46 2477
2031.88 2304
2032.31 2448
2032.73 2400
2033.16 2364
2033.58 2328
2034.01 2181
2034.43 2311
2034.86 2292
2035.28 2220
2035.71 2370
2036.13 2511
2036.56 2464
2036.98 2362
2037.41 2285
2037.84 2415
2038.26 2485
2038.69 2501
2039.11 2460
2039.54 2326
2039.96 2388
2040.39 2463
2040.82 2437
2041.24 2466
2041.67 2308
2042.09 2360
2042.52 2413
2042.95 2398
2043.37 2283
2043.80 2403
2044.22 2454
2044.65 2359
2045.08 2465
2045.50 2390
2045.93 2443
2046.36 2304
2046.78 2257
2047.21 2395
2047.64 2498
2048.06 2543
2048.49 2567
2048.92 2593
2049.34 2505
2049.77 2503
2050.20 2448
2050.62 2417
2051.05 2484
2051.48 2320
2051.90 2378
2052.33 2281
2052.76 2273
2053.18 2155
2053.61 2321
2054.04 2359
2054.47 2269
2054.89 2257
2055.32 2419
2055.75 2582
2056.18 2470
2056.60 2423
2057.03 2312
2057.46 2449
2057.89 2503
2058.31 2472
2058.74 2523
2059.17 2357
2059.60 2448
2060.03 2283
2060.45 2237
2060.88 2342
2061.31 2307
2061.74 2302
2062.17 2377
2062.59 2172
2063.02 2374
2063.45 2308
2063.88 2487
2064.31 2351
2064.73 2386
2065.16 2195
2065.59 2294
2066.02 2234
2066.45 2221
2066.88 2362
2067.31 2408
2067.73 2461
2068.16 2458
2068.59 2147
2069.02 2381
2069.45 2528
2069.88 2345
2070.31 2210
2070.74 2404
2071.17 2347
2071.59 2389
2072.02 2226
2072.45 2357
2072.88 2511
2073.31 2410
2073.74 2400
2074.17 2345
2074.60 2442
2075.03 2431
2075.46 2401
2075.89 2344
2076.32 2353
2076.75 2416
2077.18 2578
2077.61 2660
2078.04 2564
2078.47 2580
2078.89 2528
2079.32 2445
2079.75 2614
2080.18 2720
2080.61 2471
2081.04 2540
2081.47 2370
2081.90 2367
2082.34 2428
2082.77 2539
2083.20 2400
2083.63 2414
2084.06 2388
2084.49 2480
2084.92 2479
2085.35 2434
2085.78 2241
2086.21 2326
2086.64 2390
2087.07 2392
2087.50 2272
2087.93 2163
2088.36 2260
2088.79 2193
2089.22 2350
2089.65 2328
2090.09 2219
2090.52 2286
2090.95 2350
2091.38 2357
2091.81 2315
2092.24 2432
2092.67 2358
2093.10 2589
2093.54 2426
2093.97 2387
2094.40 2567
2094.83 2426
2095.26 2547
2095.69 2370
2096.12 2366
2096.56 2655
2096.99 2596
2097.42 2530
2097.85 2337
2098.28 2506
2098.71 2478
2099.15 2336
2099.58 2315
2100.01 2162
2100.44 2206
2100.87 2242
2101.31 2276
2101.74 2259
2102.17 2307
2102.60 2349
2103.04 2320
2103.47 2476
2103.90 2248
2104.33 2170
2104.77 2268
2105.20 2313
2105.63 2402
2106.06 2528
2106.50 2457
2106.93 2458
2107.36 2361
2107.79 2312
2108.23 2453
2108.66 2154
2109.09 2370
2109.53 2492
2109.96 2394
2110.39 2347
2110.82 2410
2111.26 2414
2111.69 2419
2112.12 2380
2112.56 2455
2112.99 2347
2113.42 2258
2113.86 2217
2114.29 2320
2114.72 2229
2115.16 2199
2115.59 2289
2116.03 2218
2116.46 2176
2116.89 2101
2117.33 2293
2117.76 2189
2118.19 2351
2118.63 2249
2119.06 2398
2119.50 2316
2119.93 2345
2120.36 2417
2120.80 2254
2121.23 2097
2121.67 2299
2122.10 2343
2122.54 2372
2122.97 2230
2123.40 2273
2123.84 2335
2124.27 2415
2124.71 2355
2125.14 2271
2125.58 2375
2126.01 2492
2126.45 2334
2126.88 2316
2127.32 2288
2127.75 2306
2128.19 2279
2128.62 2239
2129.06 2485
2129.49 2380
2129.93 2390
2130.36 2310
2130.80 2269
2131.23 2541
2131.67 2607
2132.10 2561
2132.54 2489
2132.97 2364
2133.41 2407
2133.84 2388
2134.28 2431
2134.71 2545
2135.15 2585
2135.59 2545
2136.02 2809
2136.46 2686
2136.89 2660
2137.33 2568
2137.76 2559
2138.20 2729
2138.64 2663
2139.07 2814
2139.51 2561
2139.94 2614
2140.38 2436
2140.82 2483
2141.25 2511
2141.69 2456
2142.13 2608
2142.56 2514
2143.00 2445
2143.43 2370
2143.87 2321
2144.31 2330
2144.74 2205
2145.18 2189
2145.62 2195
2146.05 2253
2146.49 2407
2146.93 2659
2147.36 2478
2147.80 2454
2148.24 2358
2148.68 2270
2149.11 2459
2149.55 2587
2149.99 2611
2150.42 2504
2150.86 2512
2151.30 2706
2151.74 2788
2152.17 2931
2152.61 2808
2153.05 2771
2153.49 2606
2153.92 2668
2154.36 2707
2154.80 2395
2155.24 2508
2155.67 2596
2156.11 2688
2156.55 2512
2156.99 2293
2157.42 2407
2157.86 2410
2158.30 2341
2158.74 2153
2159.18 2129
2159.61 2284
2160.05 2295
2160.49 2262
2160.93 2440
2161.37 2233
2161.81 2631
2162.24 2441
2162.68 2402
2163.12 2134
2163.56 2379
2164.00 2500
2164.44 2457
2164.87 2515
2165.31 2419
2165.75 2580
2166.19 2367
2166.63 2387
2167.07 2560
2167.51 2490
2167.95 2373
2168.39 2131
2168.82 2349
2169.26 2386
2169.70 2385
2170.14 2339
2170.58 2285
2171.02 2288
2171.46 2616
2171.90 2508
2172.34 2530
2172.78 2534
2173.22 2746
2173.66 2718
2174.10 2643
2174.54 2457
2174.98 2425
2175.42 2360
2175.85 2586
2176.29 2384
2176.73 2319
2177.17 2548
2177.61 2509
2178.05 2541
2178.49 2548
2178.93 2403
2179.37 2651
2179.81 2524
2180.25 2674
2180.69 2631
2181.14 2696
2181.58 2851
2182.02 2730
2182.46 2594
2182.90 2562
2183.34 2406
2183.78 2194
2184.22 2379
2184.66 2456
2185.10 2477
2185.54 2519
2185.98 2335
2186.42 2443
2186.86 2615
2187.30 2521
2187.74 2537
2188.19 2460
2188.63 2576
2189.07 2373
2189.51 2514
2189.95 2613
2190.39 2732
2190.83 2842
2191.27 2771
2191.72 2783
2192.16 2816
2192.60 2714
2193.04 2642
2193.48 2663
2193.92 2779
2194.36 2789
2194.81 2900
2195.25 2649
2195.69 2568
2196.13 2445
2196.57 2495
2197.01 2674
2197.46 2455
2197.90 2619
2198.34 2554
2198.78 2523
2199.22 2612
2199.67 2704
2200.11 2507
2200.55 2436
2200.99 2523
2201.44 2569
2201.88 2629
2202.32 2650
2202.76 2552
2203.21 2730
2203.65 2662
2204.09 2368
2204.53 2491
2204.98 2542
2205.42 2553
2205.86 2484
2206.30 2524
2206.75 2650
2207.19 2667
2207.63 2544
2208.08 2400
2208.52 2611
2208.96 2616
2209.41 2492
2209.85 2701
2210.29 2583
2210.73 2745
2211.18 2649
2211.62 2706
2212.06 2698
2212.51 2688
2212.95 2656
2213.40 2571
2213.84 2774
2214.28 2579
2214.73 2707
2215.17 2441
2215.61 2692
2216.06 2759
2216.50 2528
2216.95 2614
2217.39 2702
2217.83 2594
2218.28 2501
2218.72 2330
2219.17 2654
2219.61 2765
2220.05 2783
2220.50 2721
2220.94 2515
2221.39 2597
2221.83 2572
2222.28 2615
2222.72 2616
2223.16 2861
2223.61 2748
2224.05 2758
2224.50 3079
2224.94 3177
2225.39 3242
2225.83 3343
2226.28 3579
2226.72 3528
2227.17 3557
2227.61 3457
2228.06 3333
2228.50 3312
2228.95 3162
2229.39 3230
2229.84 3088
2230.28 2910
2230.73 3023
2231.17 3052
2231.62 2932
2232.06 2741
2232.51 2749
2232.95 2868
2233.40 3159
2233.85 3076
2234.29 3006
2234.74 3186
2235.18 3018
2235.63 2903
2236.07 2925
2236.52 3124
2236.97 3234
2237.41 2860
2237.86 2887
2238.30 2881
2238.75 3005
2239.20 2957
2239.64 2846
2240.09 3080
2240.53 2962
2240.98 2876
2241.43 2751
2241.87 2767
2242.32 2783
2242.77 2831
2243.21 2981
2243.66 2980
2244.11 2851
2244.55 2780
2245.00 2828
2245.45 2626
2245.89 2533
2246.34 2536
2246.79 2479
2247.23 2775
2247.68 2423
2248.13 2640
2248.57 2623
2249.02 2587
2249.47 2656
2249.92 2662
2250.36 2598
2250.81 2480
2251.26 2519
2251.70 2762
2252.15 2473
2252.60 2449
2253.05 2315
2253.49 2590
2253.94 2555
2254.39 2581
2254.84 2684
2255.28 2566
2255.73 2459
2256.18 2494
2256.63 2625
2257.08 2488
2257.52 2596
2257.97 2672
2258.42 2661
2258.87 2518
2259.32 2505
2259.76 2501
2260.21 2533
2260.66 2592
2261.11 2606
2261.56 2725
2262.01 2759
2262.45 2709
2262.90 2878
2263.35 2683
2263.80 2870
2264.25 2843
2264.70 2884
2265.15 2724
2265.59 2878
2266.04 2868
2266.49 2877
2266.94 2770
2267.39 2680
2267.84 2739
2268.29 2696
2268.74 2744
2269.19 2825
2269.63 2780
2270.08 2822
2270.53 2889
2270.98 2858
2271.43 2767
2271.88 2820
2272.33 3023
2272.78 2906
2273.23 3066
2273.68 3029
2274.13 2731
2274.58 2906
2275.03 2975
2275.48 2882
2275.93 2832
2276.38 3083
2276.83 2870
2277.28 2797
2277.73 2634
2278.18 2624
2278.63 2776
2279.08 2545
2279.53 2776
2279.98 2717
2280.43 2598
2280.88 2643
2281.33 2794
2281.78 2746
2282.23 2818
2282.68 2691
2283.13 2636
2283.58 2905
2284.03 3044
2284.48 2763
2284.93 2612
2285.38 2781
2285.83 2814
2286.28 2799
2286.73 2694
2287.19 2876
2287.64 2823
2288.09 2970
2288.54 2925
2288.99 2888
2289.44 3055
2289.89 2991
2290.34 3263
2290.79 3614
2291.25 4055
2291.70 3858
2292.15 3960
2292.60 4105
2293.05 4282
2293.50 4242
2293.95 4254
2294.41 4258
2294.86 4276
2295.31 4236
2295.76 4113
2296.21 3955
2296.66 3654
2297.12 3247
2297.57 3515
2298.02 3265
2298.47 3108
2298.92 3022
2299.38 2805
2299.83 2838
2300.28 2888
2300.73 2832
2301.18 2756
2301.64 2749
2302.09 2627
2302.54 2545
2302.99 2561
2303.45 2606
2303.90 2613
2304.35 2681
2304.80 2588
2305.26 2587
2305.71 2683
2306.16 2558
2306.61 2596
2307.07 2577
2307.52 2604
2307.97 2743
2308.43 2584
2308.88 2875
2309.33 2723
2309.79 2816
2310.24 2916
2310.69 3183
2311.15 3354
2311.60 3337
2312.05 3324
2312.51 3266
2312.96 3072
2313.41 3093
2313.87 3066
2314.32 3186
2314.77 3075
2315.23 3091
2315.68 3058
2316.13 2895
2316.59 2774
2317.04 2997
2317.49 2909
2317.95 2680
2318.40 2986
2318.86 2999
2319.31 2808
2319.76 2814
2320.22 2816
2320.67 2713
2321.13 2773
2321.58 2956
2322.04 2770
2322.49 2650
2322.94 2865
2323.40 2694
2323.85 2834
2324.31 2745
2324.76 2739
2325.22 2680
2325.67 2690
2326.13 2781
2326.58 2594
2327.04 2458
2327.49 2602
2327.95 2812
2328.40 2782
2328.86 2833
2329.31 2780
2329.77 2867
2330.22 3074
2330.68 2964
2331.13 3132
2331.59 3007
2332.04 2895
2332.50 2944
2332.95 3155
2333.41 3228
2333.86 3246
2334.32 2845
2334.77 2886
2335.23 2771
2335.69 2862
2336.14 2985
2336.60 2890
2337.05 2924
2337.51 2593
2337.96 2525
2338.42 2605
2338.88 2641
2339.33 2735
2339.79 2874
2340.24 2902
2340.70 2905
2341.16 2974
2341.61 3075
2342.07 3014
2342.52 2697
2342.98 2693
2343.44 2890
2343.89 3112
2344.35 2940
2344.81 2931
2345.26 2815
2345.72 3059
2346.18 3136
2346.63 2808
2347.09 2810
2347.55 2923
2348.00 3012
2348.46 3151
2348.92 3097
2349.37 3091
2349.83 3173
2350.29 2965
2350.75 2923
2351.20 3103
2351.66 3104
2352.12 2995
2352.57 2956
2353.03 3078
2353.49 2664
2353.95 2843
2354.40 2927
2354.86 3033
2355.32 2818
2355.78 2671
2356.23 2869
2356.69 2697
2357.15 2683
2357.61 2750
2358.07 2781
2358.52 2729
2358.98 2921
2359.44 2771
2359.90 2829
2360.36 2718
2360.81 2751
2361.27 2705
2361.73 2957
2362.19 2854
2362.65 3009
2363.10 2809
2363.56 2887
2364.02 2840
2364.48 2762
2364.94 2735
2365.40 2561
2365.86 2650
2366.31 2898
2366.77 2841
2367.23 2892
2367.69 3050
2368.15 2888
2368.61 3119
2369.07 3034
2369.53 2986
2369.98 2965
2370.44 2875
2370.90 2851
2371.36 2932
2371.82 2805
2372.28 2795
2372.74 2762
2373.20 2822
2373.66 2752
2374.12 2750
2374.58 2820
2375.04 2593
2375.50 2838
2375.95 2704
2376.41 2608
2376.87 2680
2377.33 2775
2377.79 2809
2378.25 2690
2378.71 2906
2379.17 2770
2379.63 2771
2380.09 2875
2380.55 2888
2381.01 2778
2381.47 2751
2381.93 2863
2382.39 2875
2382.85 2786
2383.31 2642
2383.77 2791
2384.23 2857
2384.69 2801
2385.15 2580
2385.62 2594
2386.08 2662
2386.54 2879
2387.00 2703
2387.46 2544
2387.92 2820
2388.38 2742
2388.84 2857
2389.30 2744
2389.76 2500
2390.22 2757
2390.68 2762
2391.14 2679
2391.61 2658
2392.07 2639
2392.53 2730
2392.99 2849
2393.45 2573
2393.91 2584
2394.37 2716
2394.83 2738
2395.30 2604
2395.76 2657
2396.22 2548
2396.68 2361
2397.14 2644
2397.60 2764
2398.07 2679
2398.53 2570
2398.99 2656
2399.45 2561
2399.91 2590
2400.37 2725
2400.84 2724
2401.30 2531
2401.76 2741
2402.22 2786
2402.68 2758
2403.15 2635
2403.61 2696
2404.07 2695
2404.53 2675
2405.00 2626
2405.46 3023
2405.92 2917
2406.38 2796
2406.85 2818
2407.31 2801
2407.77 2803
2408.23 2699
2408.70 2742
2409.16 2535
2409.62 2604
2410.08 2625
2410.55 2693
2411.01 2742
2411.47 2815
2411.94 2721
2412.40 2599
2412.86 2665
2413.33 2580
2413.79 2511
2414.25 2491
2414.72 2777
2415.18 2874
2415.64 2881
2416.11 2776
2416.57 2818
2417.03 2752
2417.50 3073
2417.96 3001
2418.42 2968
2418.89 3016
2419.35 3088
2419.81 3306
2420.28 3112
2420.74 3262
2421.21 3306
2421.67 3113
2422.13 3088
2422.60 3292
2423.06 3287
2423.53 3201
2423.99 3206
2424.45 3020
2424.92 3109
2425.38 2987
2425.85 2985
2426.31 3031
2426.78 3055
2427.24 3104
2427.71 3085
2428.17 2988
2428.63 3120
2429.10 3172
2429.56 3089
2430.03 3008
2430.49 2976
2430.96 3171
2431.42 3097
2431.89 3051
2432.35 3227
2432.82 2901
2433.28 2958
2433.75 2739
2434.21 2825
2434.68 3101
2435.14 2810
2435.61 2791
2436.07 2713
2436.54 2920
2437.01 2854
2437.47 2702
2437.94 2972
2438.40 2941
2438.87 2916
2439.33 3066
2439.80 3015
2440.26 3042
2440.73 3101
2441.20 3112
2441.66 3415
2442.13 3238
2442.59 3061
2443.06 2931
2443.53 3171
2443.99 3101
2444.46 2904
2444.92 2798
2445.39 2846
2445.86 3137
2446.32 2933
2446.79 2803
2447.26 2830
2447.72 2702
2448.19 2801
2448.66 2762
2449.12 2663
2449.59 2601
2450.05 2539
2450.52 2652
2450.99 2658
2451.46 2475
2451.92 2661
2452.39 2804
2452.86 2597
2453.32 2637
2453.79 2742
2454.26 2664
2454.72 2663
2455.19 2702
2455.66 2696
2456.13 2852
2456.59 2814
2457.06 2918
2457.53 2685
2458.00 2551
2458.46 2698
2458.93 2787
2459.40 2760
2459.87 2829
2460.33 2792
2460.80 2905
2461.27 2759
2461.74 2691
2462.20 2887
2462.67 2898
2463.14 2760
2463.61 2718
2464.08 2630
2464.54 2593
2465.01 2871
2465.48 2729
2465.95 2744
2466.42 2938
2466.88 2850
2467.35 2931
2467.82 2811
2468.29 2872
2468.76 2775
2469.23 2883
2469.70 2986
2470.16 2953
2470.63 2777
2471.10 2946
2471.57 3047
2472.04 3051
2472.51 2902
2472.98 2937
2473.44 2912
2473.91 2756
2474.38 2710
2474.85 2840
2475.32 2793
2475.79 2849
2476.26 2731
2476.73 2926
2477.20 2918
2477.67 2833
2478.14 2681
2478.61 2617
2479.08 2826
2479.54 2899
2480.01 2760
2480.48 2926
2480.95 3069
2481.42 3146
2481.89 3002
2482.36 2750
2482.83 2744
2483.30 3121
2483.77 3077
2484.24 2788
2484.71 2712
2485.18 2647
2485.65 2729
2486.12 2804
2486.59 2864
2487.06 2911
2487.53 2679
2488.00 2944
2488.47 2749
2488.94 2764
2489.41 2724
2489.88 2506
2490.35 2694
2490.83 2351
2491.30 2521
2491.77 2881
2492.24 2755
2492.71 2820
2493.18 2778
2493.65 2671
2494.12 2821
2494.59 2784
2495.06 2615
2495.53 2732
2496.00 2917
2496.48 3015
2496.95 3100
2497.42 3049
2497.89 3104
2498.36 2952
2498.83 3035
2499.30 3083
2499.77 3090
2500.25 3078
2500.72 2981
2501.19 3034
2501.66 2774
2502.13 2853
2502.60 2902
2503.07 2747
2503.55 2672
2504.02 2915
2504.49 2931
2504.96 2912
2505.43 2740
2505.91 2926
2506.38 2862
2506.85 2775
2507.32 2901
2507.79 2710
2508.27 2821
2508.74 2713
2509.21 2920
2509.68 2930
2510.16 2767
2510.63 2773
2511.10 2904
2511.57 2926
2512.05 3082
2512.52 2954
2512.99 2925
2513.46 3200
2513.94 3172
2514.41 3180
2514.88 3023
2515.35 3197
2515.83 2944
2516.30 2852
2516.77 2897
2517.25 2889
2517.72 3031
2518.19 2941
2518.67 2741
2519.14 2835
2519.61 2963
2520.09 2912
2520.56 2749
2521.03 2757
2521.51 2932
2521.98 2827
2522.45 2825
2522.93 2866
2523.40 2934
2523.87 2838
2524.35 2849
2524.82 2676
2525.29 2780
2525.77 2702
2526.24 2675
2526.72 2729
2527.19 2711
2527.66 2751
2528.14 2601
2528.61 2914
2529.09 2849
2529.56 2649
2530.03 2609
2530.51 2639
2530.98 2899
2531.46 2845
2531.93 2754
2532.41 2845
2532.88 2813
2533.36 2747
2533.83 2839
2534.31 2926
2534.78 3049
2535.25 3137
2535.73 3119
2536.20 3156
2536.68 2949
2537.15 2933
2537.63 2806
2538.10 2897
2538.58 3074
2539.05 2979
2539.53 2904
2540.00 2777
2540.48 2908
2540.95 2891
2541.43 2850
2541.91 2855
2542.38 2941
2542.86 3037
2543.33 2871
2543.81 2886
2544.28 2932
2544.76 2774
2545.23 2757
2545.71 2609
2546.19 2853
2546.66 3049
2547.14 3143
2547.61 3316
2548.09 3243
2548.56 3265
2549.04 3352
2549.52 3440
2549.99 3619
2550.47 3743
2550.95 3499
2551.42 3659
2551.90 3700
2552.37 3514
2552.85 3285
2553.33 3498
2553.80 3324
2554.28 3505
2554.76 3637
2555.23 3445
2555.71 3531
2556.19 3475
2556.66 3570
2557.14 3640
2557.62 3710
2558.09 3462
2558.57 3274
2559.05 3260
2559.52 3411
2560.00 3281
2560.48 3122
2560.96 2986
2561.43 3127
2561.91 2989
2562.39 2945
2562.86 2926
2563.34 2891
2563.82 2835
2564.30 2831
2564.77 3016
2565.25 3112
2565.73 2970
2566.21 2700
2566.68 2864
2567.16 2895
2567.64 2690
2568.12 2885
2568.60 2978
2569.07 2721
2569.55 3003
2570.03 2858
2570.51 2937
2570.99 2915
2571.46 2920
2571.94 2983
2572.42 2940
2572.90 2797
2573.38 2692
2573.85 2844
2574.33 2836
2574.81 2747
2575.29 2845
2575.77 2853
2576.25 2927
2576.73 2828
2577.20 3024
2577.68 2839
2578.16 2827
2578.64 2779
2579.12 2691
2579.60 2800
2580.08 2932
2580.56 2977
2581.04 2935
2581.51 2869
2581.99 2949
2582.47 2936
2582.95 2835
2583.43 2852
2583.91 2958
2584.39 2776
2584.87 2723
2585.35 2919
2585.83 2898
2586.31 2787
2586.79 3036
2587.27 2876
2587.75 3016
2588.23 3112
2588.71 2977
2589.18 2944
2589.66 2789
2590.14 2935
2590.62 3087
2591.10 3052
2591.58 3146
2592.06 3062
2592.54 2899
2593.02 2919
2593.50 2832
2593.98 2908
2594.47 2998
2594.95 2889
2595.43 2826
2595.91 3081
2596.39 3047
2596.87 3039
2597.35 3073
2597.83 3221
2598.31 3246
2598.79 3001
2599.27 3137
2599.75 3304
2600.23 3083
2600.71 2965
2601.19 3017
2601.67 2792
2602.16 2997
2602.64 2973
2603.12 2889
2603.60 2983
2604.08 3021
2604.56 2911
2605.04 2889
2605.52 2717
2606.00 2780
2606.49 2716
2606.97 2788
2607.45 2833
2607.93 2633
2608.41 2977
2608.89 2857
2609.37 2801
2609.86 2893
2610.34 2990
2610.82 2941
2611.30 3046
2611.78 3233
2612.27 3058
2612.75 3284
2613.23 3270
2613.71 3017
2614.19 3172
2614.68 3196
2615.16 3019
2615.64 2927
2616.12 3190
2616.60 2996
2617.09 2880
2617.57 2925
2618.05 2849
2618.53 2920
2619.02 2848
2619.50 2863
2619.98 2771
2620.46 2773
2620.95 2970
2621.43 2918
2621.91 2948
2622.40 3051
2622.88 2889
2623.36 2884
2623.84 2832
2624.33 2935
2624.81 2873
2625.29 2840
2625.78 2907
2626.26 2916
2626.74 3171
2627.23 3228
2627.71 3231
2628.19 2998
2628.68 2956
2629.16 2798
2629.64 2762
2630.13 2989
2630.61 2877
2631.09 2756
2631.58 2902
2632.06 3049
2632.54 3086
2633.03 3152
2633.51 3154
2634.00 2946
2634.48 3011
2634.96 2882
2635.45 2897
2635.93 2850
2636.42 2920
2636.90 2966
2637.38 2947
2637.87 3064
2638.35 2986
2638.84 2851
2639.32 2839
2639.81 2899
2640.29 2887
2640.78 2983
2641.26 2957
2641.74 3104
2642.23 3215
2642.71 3119
2643.20 3032
2643.68 3201
2644.17 3139
2644.65 2982
2645.14 3076
2645.62 3019
2646.11 2963
2646.59 3109
2647.08 3118
2647.56 2882
2648.05 2775
2648.53 3021
2649.02 2989
2649.50 2866
2649.99 2808
2650.48 2991
2650.96 2885
2651.45 2839
2651.93 2780
2652.42 2682
2652.90 2924
2653.39 2977
2653.87 2846
2654.36 2729
2654.85 2845
2655.33 3016
2655.82 3013
2656.30 2868
2656.79 2984
2657.28 3120
2657.76 2815
2658.25 2720
2658.73 2777
2659.22 2811
2659.71 2750
2660.19 2795
2660.68 2575
2661.17 2710
2661.65 2727
2662.14 2740
2662.62 2980
2663.11 2745
2663.60 2803
2664.08 3010
2664.57 3019
2665.06 3046
2665.55 2873
2666.03 2778
2666.52 2790
2667.01 3063
2667.49 3049
2667.98 2771
2668.47 3100
2668.95 3137
2669.44 3105
2669.93 2969
2670.42 2867
2670.90 2763
2671.39 2845
2671.88 2936
2672.36 2883
2672.85 2992
2673.34 3279
2673.83 3152
2674.31 3215
2674.80 3116
2675.29 3146
2675.78 3257
2676.27 3456
2676.75 3442
2677.24 3397
2677.73 3447
2678.22 3665
2678.71 3657
2679.19 3671
2679.68 3398
2680.17 3516
2680.66 3556
2681.15 3614
2681.63 3479
2682.12 3398
2682.61 3323
2683.10 3448
2683.59 3420
2684.08 3558
2684.56 3554
2685.05 3447
2685.54 3613
2686.03 3647
2686.52 3637
2687.01 3584
2687.50 3442
2687.99 3378
2688.47 3418
2688.96 3032
2689.45 3163
2689.94 3080
2690.43 2907
2690.92 3062
2691.41 3123
2691.90 2940
2692.39 2849
2692.88 3014
2693.37 2846
2693.85 2817
2694.34 2912
2694.83 2877
2695.32 2850
2695.81 2999
2696.30 3015
2696.79 2904
2697.28 3172
2697.77 3212
2698.26 3075
2698.75 2931
2699.24 3252
2699.73 3284
2700.22 3118
2700.71 3140
2701.20 3309
2701.69 3205
2702.18 2940
2702.67 3155
2703.16 3473
2703.65 3221
2704.14 3229
2704.63 3100
2705.12 3223
2705.61 3030
2706.10 3100
2706.59 3209
2707.08 3186
2707.58 3122
2708.07 3129
2708.56 3017
2709.05 2938
2709.54 2855
2710.03 2945
2710.52 2889
2711.01 2912
2711.50 2863
2711.99 2894
2712.48 2900
2712.98 2846
2713.47 2918
2713.96 3027
2714.45 2824
2714.94 2828
2715.43 2887
2715.92 3017
2716.41 2905
2716.91 3043
2717.40 2895
2717.89 2784
2718.38 2776
2718.87 2872
2719.36 2983
2719.86 2957
2720.35 2957
2720.84 3004
2721.33 3324
2721.82 3162
2722.31 3337
2722.81 3522
2723.30 3206
2723.79 3353
2724.28 3514
2724.77 3431
2725.27 3327
2725.76 3249
2726.25 3059
2726.74 2922
2727.24 3050
2727.73 3150
2728.22 3157
2728.71 2954
2729.21 2904
2729.70 2904
2730.19 3054
2730.68 3187
2731.18 3028
2731.67 2998
2732.16 2878
2732.66 2882
2733.15 2989
2733.64 3007
2734.13 2866
2734.63 2942
2735.12 3048
2735.61 3176
2736.11 3109
2736.60 3214
2737.09 3014
2737.59 2913
2738.08 2979
2738.57 3297
2739.07 3007
2739.56 2852
2740.05 2987
2740.55 2853
2741.04 2989
2741.54 3184
2742.03 3035
2742.52 2895
2743.02 2876
2743.51 3034
2744.00 2928
2744.50 2878
2744.99 2797
2745.49 2643
2745.98 2748
2746.47 2817
2746.97 2724
2747.46 2824
2747.96 2838
2748.45 2827
2748.95 2999
2749.44 2914
2749.93 2758
2750.43 2914
2750.92 2763
2751.42 2881
2751.91 2987
2752.41 2985
2752.90 2849
2753.40 2975
2753.89 2906
2754.39 2968
2754.88 3120
2755.38 3087
2755.87 3227
2756.37 2988
2756.86 2969
2757.36 2950
2757.85 3095
2758.35 3037
2758.84 2892
2759.34 2893
2759.83 2763
2760.33 2835
2760.82 2877
2761.32 2846
2761.81 2963
2762.31 2993
2762.81 2967
2763.30 2823
2763.80 2817
2764.29 2794
2764.79 3001
2765.28 3076
2765.78 2914
2766.28 3104
2766.77 3034
2767.27 2861
2767.76 2997
2768.26 2743
2768.76 2941
2769.25 3051
2769.75 3040
2770.25 2915
2770.74 2802
2771.24 2771
2771.73 2949
2772.23 3063
2772.73 2799
2773.22 2925
2773.72 2956
2774.22 3233
2774.71 3165
2775.21 3201
2775.71 3050
2776.20 3114
2776.70 3312
2777.20 3544
2777.69 3222
2778.19 3296
2778.69 3418
2779.19 3626
2779.68 3465
2780.18 3421
2780.68 3440
2781.17 3185
2781.67 3320
2782.17 3242
2782.67 3233
2783.16 3371
2783.66 3348
2784.16 2998
2784.66 3037
2785.15 3116
2785.65 3094
2786.15 3208
2786.65 3164
2787.15 3080
2787.64 2998
2788.14 3230
2788.64 3349
2789.14 3140
2789.63 2925
2790.13 3158
2790.63 3111
2791.13 3169
2791.63 2944
2792.13 3082
2792.62 3095
2793.12 3039
2793.62 3204
2794.12 3105
2794.62 2887
2795.12 3027
2795.61 3169
2796.11 3342
2796.61 3468
2797.11 3445
2797.61 3496
2798.11 3409
2798.61 3615
2799.11 3713
2799.60 3821
2800.10 3485
2800.60 3552
2801.10 3788
2801.60 3389
2802.10 3379
2802.60 3245
2803.10 3166
2803.60 3347
2804.10 3355
2804.60 3285
2805.10 3272
2805.59 3272
2806.09 3384
2806.59 3543
2807.09 3585
2807.59 3565
2808.09 3660
2808.59 3917
2809.09 4072
2809.59 4001
2810.09 3997
2810.59 4074
2811.09 4182
2811.59 4047
2812.09 3900
2812.59 3644
2813.09 3868
2813.59 3609
2814.09 3403
2814.59 3306
2815.09 3402
2815.59 3374
2816.09 3246
2816.59 3215
2817.09 3065
2817.59 3120
2818.09 3055
2818.60 3075
2819.10 2988
2819.60 3003
2820.10 3251
2820.60 3073
2821.10 2996
2821.60 2973
2822.10 2955
2822.60 2937
2823.10 2851
2823.60 3016
2824.10 3136
2824.61 3131
2825.11 3040
2825.61 3096
2826.11 3356
2826.61 3162
2827.11 3330
2827.61 3476
2828.12 3461
2828.62 3278
2829.12 3129
2829.62 3233
2830.12 3503
2830.62 3357
2831.12 3449
2831.63 3455
2832.13 3472
2832.63 3453
2833.13 3541
2833.63 3689
2834.14 3787
2834.64 3949
2835.14 3725
2835.64 3724
2836.14 3636
2836.65 3606
2837.15 3718
2837.65 3553
2838.15 3658
2838.66 3432
2839.16 3437
2839.66 3242
2840.16 3482
2840.67 3298
2841.17 3225
2841.67 3232
2842.17 3199
2842.68 3131
2843.18 2972
2843.68 2900
2844.18 2998
2844.69 3026
2845.19 2935
2845.69 3166
2846.20 3135
2846.70 3138
2847.20 3279
2847.71 3031
2848.21 3168
2848.71 3294
2849.22 3400
2849.72 3579
2850.22 3411
2850.73 3486
2851.23 3281
2851.73 3175
2852.24 3226
2852.74 3137
2853.24 3103
2853.75 3214
2854.25 2971
2854.75 2907
2855.26 3002
2855.76 3173
2856.27 3014
2856.77 3188
2857.27 3354
2857.78 3095
2858.28 3101
2858.79 3297
2859.29 3304
2859.80 3278
2860.30 3209
2860.80 3190
2861.31 3164
2861.81 3210
2862.32 3234
2862.82 3107
2863.33 3030
2863.83 3154
2864.34 3321
2864.84 3274
2865.34 3255
2865.85 3110
2866.35 2997
2866.86 2930
2867.36 2963
2867.87 3026
2868.37 2755
2868.88 2880
2869.38 3102
2869.89 3089
2870.39 2960
2870.90 2847
2871.41 2902
2871.91 2977
2872.42 2935
2872.92 2939
2873.43 2837
2873.93 3041
2874.44 3121
2874.94 3155
2875.45 3207
2875.95 3157
2876.46 3100
2876.97 3190
2877.47 3216
2877.98 3046
2878.48 3115
2878.99 3036
2879.50 3186
2880.00 3145
2880.51 3006
2881.01 2931
2881.52 3010
2882.03 2932
2882.53 2903
2883.04 3082
2883.54 3153
2884.05 3174
2884.56 3128
2885.06 2852
2885.57 3265
2886.08 3199
2886.58 3456
2887.09 3477
2887.60 3453
2888.10 3398
2888.61 3468
2889.12 3603
2889.62 3585
2890.13 3635
2890.64 3631
2891.15 3730
2891.65 3553
2892.16 3330
2892.67 3487
2893.17 3257
2893.68 3209
2894.19 3155
2894.70 3247
2895.20 3219
2895.71 3020
2896.22 2917
2896.73 3021
2897.23 3073
2897.74 3032
2898.25 3310
2898.76 3375
2899.26 3513
2899.77 3326
2900.28 2957
2900.79 3153
2901.29 3219
2901.80 3285
2902.31 3482
2902.82 3244
2903.33 3438
2903.83 3469
2904.34 3634
2904.85 3532
2905.36 3794
2905.87 3966
2906.38 3753
2906.88 3730
2907.39 3670
2907.90 3822
2908.41 3649
2908.92 3377
2909.43 3693
2909.94 3630
2910.44 3724
2910.95 3446
2911.46 3265
2911.97 3266
2912.48 3484
2912.99 3376
2913.50 3200
2914.01 3318
2914.52 3491
2915.02 3472
2915.53 3517
2916.04 3406
2916.55 3205
2917.06 3084
2917.57 3197
2918.08 3312
2918.59 3266
2919.10 3317
2919.61 3182
2920.12 3228
2920.63 2983
2921.14 2958
2921.65 2981
2922.16 3219
2922.67 3167
2923.18 3079
2923.69 3096
2924.20 3581
2924.71 3533
2925.22 3533
2925.73 3660
2926.24 3550
2926.75 3601
2927.26 3933
2927.77 3786
2928.28 3823
2928.79 4065
2929.30 3828
2929.81 4052
2930.32 3843
2930.83 3462
2931.34 3444
2931.85 3427
2932.36 3359
2932.87 3180
2933.38 3026
2933.89 3067
2934.40 3047
2934.91 2916
2935.42 2977
2935.94 3007
2936.45 3182
2936.96 3094
2937.47 3129
2937.98 3153
2938.49 3122
2939.00 2951
2939.51 3218
2940.02 3151
2940.54 3121
2941.05 3277
2941.56 3172
2942.07 3111
2942.58 3200
2943.09 3386
2943.61 3307
2944.12 3115
2944.63 3144
2945.14 3297
2945.65 3320
2946.16 3363
2946.68 3494
2947.19 3467
2947.70 3520
2948.21 3755
2948.72 3778
2949.24 3677
2949.75 3543
2950.26 3530
2950.77 3431
2951.28 3421
2951.80 3401
2952.31 3443
2952.82 3275
2953.33 3218
2953.85 3430
2954.36 3298
2954.87 3001
2955.38 2999
2955.90 3014
2956.41 3028
2956.92 3217
2957.43 3187
2957.95 3115
2958.46 3086
2958.97 3073
2959.49 3108
2960.00 3179
2960.51 3236
2961.03 3310
2961.54 3145
2962.05 3073
2962.57 3430
2963.08 3469
2963.59 3351
2964.11 3323
2964.62 3410
2965.13 3313
2965.65 3300
2966.16 3329
2966.67 3320
2967.19 3263
2967.70 3340
2968.21 3171
2968.73 3165
2969.24 3274
2969.76 3187
2970.27 3063
2970.78 3166
2971.30 2950
2971.81 2869
2972.33 2988
2972.84 3175
2973.35 3075
2973.87 3191
2974.38 3075
2974.90 3050
2975.41 3071
2975.92 2977
2976.44 3044
2976.95 3119
2977.47 2956
2977.98 3047
2978.50 3184
2979.01 2998
2979.53 3028
2980.04 3258
2980.56 3078
2981.07 3221
2981.59 3108
2982.10 3308
2982.62 3288
2983.13 3355
2983.65 3092
2984.16 3271
2984.68 3224
2985.19 3175
2985.71 3446
2986.22 3367
2986.74 3268
2987.25 3155
2987.77 3236
2988.28 3231
2988.80 3424
2989.31 3428
2989.83 3248
2990.35 3354
2990.86 3514
2991.38 3459
2991.89 3151
2992.41 3318
2992.92 3581
2993.44 3533
2993.96 3551
2994.47 3617
2994.99 3624
2995.50 3643
2996.02 3519
2996.54 3481
2997.05 3583
2997.57 3769
2998.09 3782
2998.60 3898
2999.12 3979
2999.64 3857
3000.15 3941
3000.67 3994
3001.18 3814
3001.70 3879
3002.22 3821
3002.73 3681
3003.25 3794
3003.77 3800
3004.29 3571
3004.80 3328
3005.32 3359
3005.84 3433
3006.35 3317
3006.87 3450
3007.39 3410
3007.90 3346
3008.42 3160
3008.94 3292
3009.46 3271
3009.97 3109
3010.49 3093
3011.01 3137
3011.53 3222
3012.04 3439
3012.56 3312
3013.08 3385
3013.60 3266
3014.11 3165
3014.63 3231
3015.15 3225
3015.67 3449
3016.18 3202
3016.70 3141
3017.22 3420
3017.74 3582
3018.26 3564
3018.77 3317
3019.29 3457
3019.81 3704
3020.33 3515
3020.85 3417
3021.37 3273
3021.88 3419
3022.40 3523
3022.92 3578
3023.44 3718
3023.96 3608
3024.48 3505
3025.00 3698
3025.51 3816
3026.03 3605
3026.55 3619
3027.07 3621
3027.59 3609
3028.11 3461
3028.63 3557
3029.15 3498
3029.67 3552
3030.18 3548
3030.70 3384
3031.22 3342
3031.74 3489
3032.26 3339
3032.78 3466
3033.30 3281
3033.82 3454
3034.34 3412
3034.86 3764
3035.38 3905
3035.90 3752
3036.42 3701
3036.94 3696
3037.46 3944
3037.98 3895
3038.50 3923
3039.02 3788
3039.54 4019
3040.06 3955
3040.58 3780
3041.10 3643
3041.62 3646
3042.14 3799
3042.66 3582
3043.18 3392
3043.70 3409
3044.22 3366
3044.74 3389
3045.26 3562
3045.78 3366
3046.30 3013
3046.82 3247
3047.34 3482
3047.86 3311
3048.38 3484
3048.90 3408
3049.42 3347
3049.94 3374
3050.46 3458
3050.98 3397
3051.50 3285
3052.03 3349
3052.55 3388
3053.07 3474
3053.59 3451
3054.11 3489
3054.63 3357
3055.15 3110
3055.67 3151
3056.19 3346
3056.72 3207
3057.24 3107
3057.76 3435
3058.28 3295
3058.80 3140
3059.32 3279
3059.84 3184
3060.37 3364
3060.89 3197
3061.41 3184
3061.93 3217
3062.45 3134
3062.98 3493
3063.50 3335
3064.02 3304
3064.54 3409
3065.06 3472
3065.59 3574
3066.11 3186
3066.63 3275
3067.15 3399
3067.67 3454
3068.20 3352
3068.72 3478
3069.24 3384
3069.76 3497
3070.29 3528
3070.81 3588
3071.33 3416
3071.85 3291
3072.38 3315
3072.90 3370
3073.42 3456
3073.95 3355
3074.47 3210
3074.99 3149
3075.51 3235
3076.04 3419
3076.56 3451
3077.08 3256
3077.61 3502
3078.13 3717
3078.65 3623
3079.18 3626
3079.70 3649
3080.22 3795
3080.75 3721
3081.27 3763
3081.79 3672
3082.32 3861
3082.84 3802
3083.36 3579
3083.89 3690
3084.41 3548
3084.93 3543
3085.46 3425
3085.98 3505
3086.51 3614
3087.03 3609
3087.55 3447
3088.08 3573
3088.60 3443
3089.13 3473
3089.65 3337
3090.17 3562
3090.70 3450
3091.22 3458
3091.75 3454
3092.27 3595
3092.80 3772
3093.32 3746
3093.85 3539
3094.37 3492
3094.89 3492
3095.42 3576
3095.94 3713
3096.47 3501
3096.99 3501
3097.52 3600
3098.04 3764
3098.57 3957
3099.09 3665
3099.62 3682
3100.14 3968
3100.67 3886
3101.19 3869
3101.72 3983
3102.24 3885
3102.77 4205
3103.29 4497
3103.82 4690
3104.34 4691
3104.87 4721
3105.40 4864
3105.92 5050
3106.45 5045
3106.97 4543
3107.50 4673
3108.02 4654
3108.55 4099
3109.08 4101
3109.60 4019
3110.13 3999
3110.65 4130
3111.18 3874
3111.70 3696
3112.23 3792
3112.76 3689
3113.28 3588
3113.81 3546
3114.34 3723
3114.86 3691
3115.39 3697
3115.91 3529
3116.44 3599
3116.97 3614
3117.49 3621
3118.02 3640
3118.55 3381
3119.07 3504
3119.60 3222
3120.13 3363
3120.65 3450
3121.18 3308
3121.71 3399
3122.23 3452
3122.76 3468
3123.29 3246
3123.82 3312
3124.34 3041
3124.87 3169
3125.40 3296
3125.92 3426
3126.45 3367
3126.98 3217
3127.51 3418
3128.03 3411
3128.56 3317
3129.09 3301
3129.62 3623
3130.14 3361
3130.67 3381
3131.20 3354
3131.73 3382
3132.25 3204
3132.78 3378
3133.31 3392
3133.84 3353
3134.37 3245
3134.89 2998
3135.42 3199
3135.95 3145
3136.48 2983
3137.01 3040
3137.53 2931
3138.06 3012
3138.59 2994
3139.12 3212
3139.65 3098
3140.18 3147
3140.70 3022
3141.23 3149
3141.76 3206
3142.29 3283
3142.82 3183
3143.35 3023
3143.88 3180
3144.40 3145
3144.93 3142
3145.46 3156
3145.99 3240
3146.52 3148
3147.05 3196
3147.58 3286
3148.11 3415
3148.64 3351
3149.17 3420
3149.70 3327
3150.22 3533
3150.75 3457
3151.28 3452
3151.81 3461
3152.34 3411
3152.87 3234
3153.40 3212
3153.93 3192
3154.46 3171
3154.99 3203
3155.52 3224
3156.05 3361
3156.58 3305
3157.11 3326
3157.64 3235
3158.17 3131
3158.70 3273
3159.23 3203
3159.76 3134
3160.29 3153
3160.82 3271
3161.35 3253
3161.88 3265
3162.41 3240
3162.94 3290
3163.47 3257
3164.00 3328
3164.53 3207
3165.06 3144
3165.59 3139
3166.12 3155
3166.65 3160
3167.18 3080
3167.72 3317
3168.25 3266
3168.78 3378
3169.31 3123
3169.84 3110
3170.37 3265
3170.90 3188
3171.43 3014
3171.96 3256
3172.49 3267
3173.03 3156
3173.56 3046
3174.09 3064
3174.62 3104
3175.15 3111
3175.68 3006
3176.21 3073
3176.74 3067
3177.28 3127
3177.81 3290
3178.34 3273
3178.87 3255
3179.40 3261
3179.93 3076
3180.47 3170
3181.00 3060
3181.53 3349
3182.06 3236
3182.59 3276
3183.13 3208
3183.66 3473
3184.19 3325
3184.72 3265
3185.25 3272
3185.79 3250
3186.32 3279
3186.85 3217
3187.38 3265
3187.92 3518
3188.45 3291
3188.98 3047
3189.51 3246
3190.05 3275
3190.58 3520
3191.11 3189
3191.64 3197
3192.18 3195
3192.71 2961
3193.24 3205
3193.78 3279
3194.31 3214
3194.84 3243
3195.38 3293
3195.91 3260
3196.44 3212
3196.97 3087
3197.51 3087
3198.04 3169
3198.57 3305
3199.11 3482
3199.64 3392
3200.17 3453
3200.71 3567
3201.24 3249
3201.78 3267
3202.31 3412
3202.84 3443
3203.38 3408
3203.91 3577
3204.44 3726
3204.98 3713
3205.51 3417
3206.05 3367
3206.58 3870
3207.11 3487
3207.65 3448
3208.18 3462
3208.72 3494
3209.25 3517
3209.78 3639
3210.32 3581
3210.85 3571
3211.39 3718
3211.92 3623
3212.46 3885
3212.99 3879
3213.53 3962
3214.06 3892
3214.59 3783
3215.13 3970
3215.66 3644
3216.20 3709
3216.73 3796
3217.27 3548
3217.80 3602
3218.34 3353
3218.87 3358
3219.41 3400
3219.94 3521
3220.48 3425
3221.01 3388
3221.55 3302
3222.08 3395
3222.62 3428
3223.16 3352
3223.69 3644
3224.23 3487
3224.76 3466
3225.30 3764
3225.83 3691
3226.37 3836
3226.90 3728
3227.44 3666
3227.98 3753
3228.51 3832
3229.05 3889
3229.58 3634
3230.12 3500
3230.66 3556
3231.19 3716
3231.73 3540
3232.26 3419
3232.80 3374
3233.34 3299
3233.87 3723
3234.41 3792
3234.95 3318
3235.48 3439
3236.02 3494
3236.55 3853
3237.09 3664
3237.63 3517
3238.16 3618
3238.70 3632
3239.24 3859
3239.77 3811
3240.31 3631
3240.85 3882
3241.38 3653
3241.92 3800
3242.46 3633
3243.00 3703
3243.53 3794
3244.07 3819
3244.61 3592
3245.14 3518
3245.68 3757
3246.22 3569
3246.76 3408
3247.29 3438
3247.83 3722
3248.37 3669
3248.91 3293
3249.44 3325
3249.98 3507
3250.52 3569
3251.06 3567
3251.59 3623
3252.13 3562
3252.67 3577
3253.21 3660
3253.75 3810
3254.28 3741
3254.82 3688
3255.36 3789
3255.90 3606
3256.44 3517
3256.97 3652
3257.51 3456
3258.05 3681
3258.59 3877
3259.13 3844
3259.67 3880
3260.20 3931
3260.74 3662
3261.28 3827
3261.82 3798
3262.36 3759
3262.90 3829
3263.44 3694
3263.97 3812
3264.51 3843
3265.05 3944
3265.59 4131
3266.13 4169
3266.67 4310
3267.21 4436
3267.75 4380
3268.29 4571
3268.83 4131
3269.36 4333
3269.90 4573
3270.44 4408
3270.98 4310
3271.52 4430
3272.06 4423
3272.60 4272
3273.14 4094
3273.68 3852
3274.22 3856
3274.76 3970
3275.30 3894
3275.84 3976
3276.38 3932
3276.92 4015
3277.46 4049
3278.00 3738
3278.54 3868
3279.08 3874
3279.62 4251
3280.16 4214
3280.70 3877
3281.24 3991
3281.78 3893
3282.32 3805
3282.86 3871
3283.40 3830
3283.94 3972
3284.48 4146
3285.02 4050
3285.56 4152
3286.10 3874
3286.64 4053
3287.18 4000
3287.72 3982
3288.26 4077
3288.81 3854
3289.35 3954
3289.89 3931
3290.43 3994
3290.97 4083
3291.51 3963
3292.05 4207
3292.59 4158
3293.13 4251
3293.67 4396
3294.22 4802
3294.76 4598
3295.30 4674
3295.84 4756
3296.38 4701
3296.92 4774
3297.46 4933
3298.01 4896
3298.55 4854
3299.09 5089
3299.63 4907
3300.17 4769
3300.71 4614
3301.26 4520
3301.80 4556
3302.34 4627
3302.88 4655
3303.42 4447
3303.97 4390
3304.51 4389
3305.05 4345
3305.59 4198
3306.13 4362
3306.68 4480
3307.22 4291
3307.76 4171
3308.30 4241
3308.85 4443
3309.39 4492
3309.93 4544
3310.47 4532
3311.02 4464
3311.56 4927
3312.10 4739
3312.64 4541
3313.19 4431
3313.73 4382
3314.27 4807
3314.82 4954
3315.36 4794
3315.90 4706
3316.45 4633
3316.99 4432
3317.53 4785
3318.07 4779
3318.62 4742
3319.16 4959
3319.70 4698
3320.25 4714
3320.79 4943
3321.34 4766
3321.88 4640
3322.42 4971
3322.97 5131
3323.51 5475
3324.05 5232
3324.60 5140
3325.14 5253
3325.68 5011
3326.23 5201
3326.77 4976
3327.32 4950
3327.86 4994
3328.40 4810
3328.95 4773
3329.49 4867
3330.04 4859
3330.58 4839
3331.13 4625
3331.67 4884
3332.21 5147
3332.76 5350
3333.30 5692
3333.85 6174
3334.39 6950
3334.94 7701
3335.48 8449
3336.03 9472
3336.57 10556
3337.12 11967
3337.66 12622
3338.21 13328
3338.75 13310
3339.30 13220
3339.84 13221
3340.39 12858
3340.93 12151
3341.48 10688
3342.02 9370
3342.57 8703
3343.11 7799
3343.66 6882
3344.20 6391
3344.75 5526
3345.29 5013
3345.84 4954
3346.38 4533
3346.93 4418
3347.47 4668
3348.02 4662
3348.57 4705
3349.11 4641
3349.66 4912
3350.20 4870
3350.75 4799
3351.30 5196
3351.84 5025
3352.39 5213
3352.93 5407
3353.48 5219
3354.03 5532
3354.57 5517
3355.12 5420
3355.66 5217
3356.21 5107
3356.76 5177
3357.30 5010
3357.85 4805
3358.40 4509
3358.94 4477
3359.49 4261
3360.04 4267
3360.58 4144
3361.13 4307
3361.68 4434
3362.22 4203
3362.77 4126
3363.32 4022
3363.86 4049
3364.41 3953
3364.96 3826
3365.50 3997
3366.05 3941
3366.60 4017
3367.15 4265
3367.69 4293
3368.24 4355
3368.79 4280
3369.34 4152
3369.88 4273
3370.43 4430
3370.98 4317
3371.53 4497
3372.07 4485
3372.62 4315
3373.17 4208
3373.72 4493
3374.26 4370
3374.81 4638
3375.36 4692
3375.91 4595
3376.46 4768
3377.00 4725
3377.55 4811
3378.10 4654
3378.65 4587
3379.20 4447
3379.74 4164
3380.29 4271
3380.84 4054
3381.39 4051
3381.94 3883
3382.49 4061
3383.04 3774
3383.58 3884
3384.13 3995
3384.68 4015
3385.23 3749
3385.78 3817
3386.33 4128
3386.88 3907
3387.43 4021
3387.97 3854
3388.52 3616
3389.07 3605
3389.62 3794
3390.17 3744
3390.72 3774
3391.27 3670
3391.82 3667
3392.37 3572
3392.92 3519
3393.47 3638
3394.01 3558
3394.56 3459
3395.11 3425
3395.66 3264
3396.21 3300
3396.76 3367
3397.31 3472
3397.86 3430
3398.41 3360
3398.96 3293
3399.51 3371
3400.06 3358
3400.61 3177
3401.16 3182
3401.71 3231
3402.26 3123
3402.81 3060
3403.36 3264
3403.91 3287
3404.46 3145
3405.01 2981
3405.56 3023
3406.11 3367
3406.66 3244
3407.21 3083
3407.76 3247
3408.32 3265
3408.87 3095
3409.42 3241
3409.97 3107
3410.52 3148
3411.07 3175
3411.62 3052
3412.17 3142
3412.72 3207
3413.27 3287
3413.82 3336
3414.37 3226
3414.93 3337
3415.48 3359
3416.03 3308
3416.58 3316
3417.13 3098
3417.68 3344
3418.23 3366
3418.78 3211
3419.34 3198
3419.89 3212
3420.44 3176
3420.99 2911
3421.54 3100
3422.09 3030
3422.65 3153
3423.20 3185
3423.75 3274
3424.30 3180
3424.85 2884
3425.40 3024
3425.96 2935
3426.51 3121
3427.06 3271
3427.61 3111
3428.17 3097
3428.72 3119
3429.27 3156
3429.82 2917
3430.37 3042
3430.93 3105
3431.48 3109
3432.03 3002
3432.58 2940
3433.14 3256
3433.69 3176
3434.24 3055
3434.79 3076
3435.35 2952
3435.90 3104
3436.45 3121
3437.01 3203
3437.56 3204
3438.11 3167
3438.66 3094
3439.22 3172
3439.77 3276
3440.32 3300
3440.88 3180
3441.43 3071
3441.98 3421
3442.54 3357
3443.09 3271
3443.64 3538
3444.20 3360
3444.75 3124
3445.30 2989
3445.86 2933
3446.41 3093
3446.97 2952
3447.52 3053
3448.07 2983
3448.63 2835
3449.18 3089
3449.73 3081
3450.29 3152
3450.84 3052
3451.40 2988
3451.95 2864
3452.50 2821
3453.06 2988
3453.61 2884
3454.17 2975
3454.72 2937
3455.28 3148
3455.83 3196
3456.38 2916
3456.94 2987
3457.49 3069
3458.05 2968
3458.60 3117
3459.16 3103
3459.71 3154
3460.27 3052
3460.82 2994
3461.38 2939
3461.93 3068
3462.49 3249
3463.04 3222
3463.60 3087
3464.15 3197
3464.71 3141
3465.26 3066
3465.82 3221
3466.37 2947
3466.93 3297
3467.48 3330
3468.04 3272
3468.59 3215
3469.15 3267
3469.70 3267
3470.26 3434
3470.82 3381
3471.37 3094
3471.93 3303
3472.48 3175
3473.04 3325
3473.59 3270
3474.15 3116
3474.71 3373
3475.26 3199
3475.82 3064
3476.37 3203
3476.93 3239
3477.49 3157
3478.04 3346
3478.60 3146
3479.16 3257
3479.71 3379
3480.27 3478
3480.82 3357
3481.38 3405
3481.94 3371
3482.49 3332
3483.05 3391
3483.61 3428
3484.16 3489
3484.72 3715
3485.28 3618
3485.83 3352
3486.39 3347
3486.95 3289
3487.50 3489
3488.06 3457
3488.62 3452
3489.18 3612
3489.73 3588
3490.29 3483
3490.85 3667
3491.40 3974
3491.96 4220
3492.52 4282
3493.08 4380
3493.63 4630
3494.19 4299
3494.75 4323
3495.31 4608
3495.86 4438
3496.42 4154
3496.98 4480
3497.54 4466
3498.09 4518
3498.65 4309
3499.21 4386
3499.77 4405
3500.33 4621
3500.88 4832
3501.44 4806
3502.00 4854
3502.56 5230
3503.12 5104
3503.67 5206
3504.23 5328
3504.79 4958
3505.35 5183
3505.91 5202
3506.47 5429
3507.03 5486
3507.58 5577
3508.14 5524
3508.70 5720
3509.26 5450
3509.82 5400
3510.38 5383
3510.94 4935
3511.49 4529
3512.05 4266
3512.61 4446
3513.17 4287
3513.73 3971
3514.29 3679
3514.85 3580
3515.41 3540
3515.97 3398
3516.53 3327
3517.09 3418
3517.64 3210
3518.20 3312
3518.76 3240
3519.32 3192
3519.88 3249
3520.44 3311
3521.00 3296
3521.56 3430
3522.12 3403
3522.68 3482
3523.24 3354
3523.80 3455
3524.36 3420
3524.92 3438
3525.48 3450
3526.04 3225
3526.60 3423
3527.16 3438
3527.72 3274
3528.28 3134
3528.84 3140
3529.40 3144
3529.96 3187
3530.52 3222
3531.08 3276
3531.64 3150
3532.20 2930
3532.76 3068
3533.32 3107
3533.89 3194
3534.45 3142
3535.01 3174
3535.57 3178
3536.13 3335
3536.69 3167
3537.25 3231
3537.81 3301
3538.37 3315
3538.93 3224
3539.49 3389
3540.06 3305
3540.62 3512
3541.18 3388
3541.74 3297
3542.30 3410
3542.86 3318
3543.42 3206
3543.98 3354
3544.55 3367
3545.11 3419
3545.67 3351
3546.23 3425
3546.79 3423
3547.35 3267
3547.92 3249
3548.48 3256
3549.04 3027
3549.60 2918
3550.16 3037
3550.72 3114
3551.29 2951
3551.85 2930
3552.41 3154
3552.97 2987
3553.54 2883
3554.10 3031
3554.66 3020
3555.22 3062
3555.78 3010
3556.35 3025
3556.91 3089
3557.47 3013
3558.03 3216
3558.60 3026
3559.16 3069
3559.72 2954
3560.29 2754
3560.85 2732
3561.41 2837
3561.97 3037
3562.54 2944
3563.10 2712
3563.66 2893
3564.23 2928
3564.79 2831
3565.35 2901
3565.91 2883
3566.48 3000
3567.04 3021
3567.60 2872
3568.17 2918
3568.73 2959
3569.29 2990
3569.86 2995
3570.42 2968
3570.99 2916
3571.55 2848
3572.11 2734
3572.68 2623
3573.24 2904
3573.80 3089
3574.37 3054
3574.93 3005
3575.50 3059
3576.06 3111
3576.62 3064
3577.19 3168
3577.75 2944
3578.32 2935
3578.88 3028
3579.44 3034
3580.01 2857
3580.57 2969
3581.14 3002
3581.70 3032
3582.27 3152
3582.83 3024
3583.40 2856
3583.96 2988
3584.52 3053
3585.09 3058
3585.65 3033
3586.22 2990
3586.78 2917
3587.35 3058
3587.91 2968
3588.48 2930
3589.04 2883
3589.61 3038
3590.17 3009
3590.74 2962
3591.30 2884
3591.87 2918
3592.43 2858
3593.00 2840
3593.56 2965
3594.13 3028
3594.70 3012
3595.26 3018
3595.83 2964
3596.39 2931
3596.96 2827
3597.52 2928
3598.09 3059
3598.65 2937
3599.22 3051
3599.79 2903
3600.35 2941
3600.92 2714
3601.48 2953
3602.05 2964
3602.62 3049
3603.18 3018
3603.75 3054
3604.32 3173
3604.88 3097
3605.45 2899
3606.01 2929
3606.58 2775
3607.15 2963
3607.71 3046
3608.28 2795
3608.85 2921
3609.41 2797
3609.98 2943
3610.55 2721
3611.11 2821
3611.68 2774
3612.25 2751
3612.81 2836
3613.38 2864
3613.95 2938
3614.51 3065
3615.08 2903
3615.65 3062
3616.22 3165
3616.78 3137
3617.35 3424
3617.92 3523
3618.48 3626
3619.05 3968
3619.62 3812
3620.19 3776
3620.75 4307
3621.32 4411
3621.89 4415
3622.46 4074
3623.02 3941
3623.59 4037
3624.16 3879
3624.73 3603
3625.30 3387
3625.86 3221
3626.43 3005
3627.00 3128
3627.57 3023
3628.14 2843
3628.70 2856
3629.27 2866
3629.84 2907
3630.41 2816
3630.98 2839
3631.55 2698
3632.11 2754
3632.68 2865
3633.25 2841
3633.82 2980
3634.39 2913
3634.96 2826
3635.52 2804
3636.09 2908
3636.66 2737
3637.23 2693
3637.80 2926
3638.37 2901
3638.94 2875
3639.51 2952
3640.08 2885
3640.64 2926
3641.21 2967
3641.78 3104
3642.35 3195
3642.92 3015
3643.49 2885
3644.06 3088
3644.63 2978
3645.20 3007
3645.77 3104
3646.34 3077
3646.91 2935
3647.48 3048
3648.05 3081
3648.62 3066
3649.19 3057
3649.76 3010
3650.33 2986
3650.90 3132
3651.47 3077
3652.03 3080
3652.60 3203
3653.17 3282
3653.75 2935
3654.32 2959
3654.89 3311
3655.46 3215
3656.03 3139
3656.60 3082
3657.17 3038
3657.74 3056
3658.31 3208
3658.88 3140
3659.45 3104
3660.02 3055
3660.59 3032
3661.16 3065
3661.73 3214
3662.30 3111
3662.87 3069
3663.44 3180
3664.01 3111
3664.59 2958
3665.16 2925
3665.73 2825
3666.30 2837
3666.87 2908
3667.44 2967
3668.01 3022
3668.58 2881
3669.15 3051
3669.73 2923
3670.30 2898
3670.87 2965
3671.44 2838
3672.01 3020
3672.58 2875
3673.15 2686
3673.73 2885
3674.30 2869
3674.87 2893
3675.44 3023
3676.01 3053
3676.58 3063
3677.16 3084
3677.73 2988
3678.30 3283
3678.87 3353
3679.44 3238
3680.02 3066
3680.59 3052
3681.16 2971
3681.73 3053
3682.31 2741
3682.88 2632
3683.45 2918
3684.02 2794
3684.60 2909
3685.17 2817
3685.74 2840
3686.31 2877
3686.89 2911
3687.46 2880
3688.03 2982
3688.60 3017
3689.18 3070
3689.75 3114
3690.32 3002
3690.90 2967
3691.47 2987
3692.04 3013
3692.61 3028
3693.19 3148
3693.76 3016
3694.33 3073
3694.91 3091
3695.48 3074
3696.05 3012
3696.63 3191
3697.20 3018
3697.77 2818
3698.35 3096
3698.92 3126
3699.50 2874
3700.07 2964
3700.64 3010
3701.22 2966
3701.79 2887
3702.36 2922
3702.94 2872
3703.51 2791
3704.09 2884
3704.66 2681
3705.23 2833
3705.81 2846
3706.38 2892
3706.96 3071
3707.53 2925
3708.11 3042
3708.68 2895
3709.25 3054
3709.83 3050
3710.40 2853
3710.98 3058
3711.55 2992
3712.13 2793
3712.70 2865
3713.28 3013
3713.85 3029
3714.43 2790
3715.00 2901
3715.58 3091
3716.15 2991
3716.73 2915
3717.30 2848
3717.88 2938
3718.45 2888
3719.03 2783
3719.60 2855
3720.18 3096
3720.75 2944
3721.33 2841
3721.90 2869
3722.48 2820
3723.05 2894
3723.63 2901
3724.20 2763
3724.78 2978
3725.36 2916
3725.93 2660
3726.51 2743
3727.08 2995
3727.66 2925
3728.23 2818
3728.81 2844
3729.39 2926
3729.96 2950
3730.54 2804
3731.11 2982
3731.69 3269
3732.27 3178
3732.84 3245
3733.42 3365
3734.00 3177
3734.57 3598
3735.15 3537
3735.72 3378
3736.30 3395
3736.88 3291
3737.45 3345
3738.03 3196
3738.61 3121
3739.18 3184
3739.76 3235
3740.34 3177
3740.92 2893
3741.49 2843
3742.07 2877
3742.65 2950
3743.22 2991
3743.80 3035
3744.38 3063
3744.95 2947
3745.53 2976
3746.11 3058
3746.69 3144
3747.26 3032
3747.84 2931
3748.42 3135
3749.00 3103
3749.57 3063
3750.15 3077
3750.73 3080
3751.31 3071
3751.88 2975
3752.46 3084
3753.04 2981
3753.62 3004
3754.19 2898
3754.77 2975
3755.35 3113
3755.93 2981
3756.51 3063
3757.08 2970
3757.66 2877
3758.24 2874
3758.82 3091
3759.40 3057
3759.98 2963
3760.55 2979
3761.13 3045
3761.71 3046
3762.29 3097
3762.87 3177
3763.45 3130
3764.03 2974
3764.60 3087
3765.18 3267
3765.76 3099
3766.34 3052
3766.92 2855
3767.50 3049
3768.08 2951
3768.66 2849
3769.24 2827
3769.81 2884
3770.39 2943
3770.97 3014
3771.55 3077
3772.13 3080
3772.71 3149
3773.29 3177
3773.87 2981
3774.45 2858
3775.03 3054
3775.61 3273
3776.19 3021
3776.77 3077
3777.35 2903
3777.93 2919
3778.51 2830
3779.09 2893
3779.67 2900
3780.25 2754
3780.83 2752
3781.41 2797
3781.99 3038
3782.57 2991
3783.15 2665
3783.73 2720
3784.31 2712
3784.89 2855
3785.47 2953
3786.05 2750
3786.63 2887
3787.21 2767
3787.79 3123
3788.37 2849
3788.95 2989
3789.53 2935
3790.11 3124
3790.69 2973
3791.27 2743
3791.85 2893
3792.43 2911
3793.01 2963
3793.59 2936
3794.18 2729
3794.76 2773
3795.34 2944
3795.92 2694
3796.50 2720
3797.08 2892
3797.66 2933
3798.24 2972
3798.83 2771
3799.41 2857
3799.99 2753
3800.57 2807
3801.15 2959
3801.73 2866
3802.31 2848
3802.90 2802
3803.48 2892
3804.06 2905
3804.64 2962
3805.22 2992
3805.80 3021
3806.39 2931
3806.97 2924
3807.55 3073
3808.13 3026
3808.71 3254
3809.30 2899
3809.88 2957
3810.46 3050
3811.04 2999
3811.63 2972
3812.21 2957
3812.79 2878
3813.37 2804
3813.95 2754
3814.54 2803
3815.12 2890
3815.70 2771
3816.29 2877
3816.87 2934
3817.45 2892
3818.03 2676
3818.62 2892
3819.20 2947
3819.78 2875
3820.36 2864
3820.95 2764
3821.53 2639
3822.11 2792
3822.70 2939
3823.28 2761
3823.86 2633
3824.45 2682
3825.03 2557
3825.61 2673
3826.20 2567
3826.78 2556
3827.36 2620
3827.95 2562
3828.53 2624
3829.11 2745
3829.70 2882
3830.28 2694
3830.87 2654
3831.45 2880
3832.03 2860
3832.62 2801
3833.20 2783
3833.79 2768
3834.37 2672
3834.95 2793
3835.54 2665
3836.12 2930
3836.71 2737
3837.29 2895
3837.87 2819
3838.46 2719
3839.04 2736
3839.63 2876
3840.21 2777
3840.80 2806
3841.38 2749
3841.97 2645
3842.55 2691
3843.13 2730
3843.72 2761
3844.30 2841
3844.89 2667
3845.47 2757
3846.06 2918
3846.64 2850
3847.23 2856
3847.81 2899
3848.40 2869
3848.98 2939
3849.57 2884
3850.15 2925
3850.74 2973
3851.33 2828
3851.91 2925
3852.50 2983
3853.08 2851
3853.67 2945
3854.25 2928
3854.84 2883
3855.42 2830
3856.01 2709
3856.60 2472
3857.18 2764
3857.77 2945
3858.35 3100
3858.94 3178
3859.52 3099
3860.11 3093
3860.70 3357
3861.28 3193
3861.87 3166
3862.45 3689
3863.04 3794
3863.63 3643
3864.21 3879
3864.80 3962
3865.39 3920
3865.97 4065
3866.56 3814
3867.15 3553
3867.73 3544
3868.32 3492
3868.91 3381
3869.49 3280
3870.08 3158
3870.67 2964
3871.25 2889
3871.84 2788
3872.43 3008
3873.01 3012
3873.60 2802
3874.19 3118
3874.77 2960
3875.36 2849
3875.95 2781
3876.54 2912
3877.12 2946
3877.71 2920
3878.30 3183
3878.89 2808
3879.47 2896
3880.06 2810
3880.65 2996
3881.24 2870
3881.82 2757
3882.41 2797
3883.00 2904
3883.59 3001
3884.17 2710
3884.76 2967
3885.35 2677
3885.94 2594
3886.53 2580
3887.11 2708
3887.70 2779
3888.29 2864
3888.88 2737
3889.47 3018
3890.05 2975
3890.64 3184
3891.23 3000
3891.82 3067
3892.41 3056
3893.00 3133
3893.59 3184
3894.17 3121
3894.76 3044
3895.35 3099
3895.94 3236
3896.53 3318
3897.12 3032
3897.71 3067
3898.30 3271
3898.88 3284
3899.47 3333
3900.06 3227
3900.65 3407
3901.24 3179
3901.83 3154
3902.42 3145
3903.01 3042
3903.60 3003
3904.19 3180
3904.78 3108
3905.37 3029
3905.95 2926
3906.54 2816
3907.13 2949
3907.72 2828
3908.31 2762
3908.90 2808
3909.49 2735
3910.08 2845
3910.67 2776
3911.26 2685
3911.85 2618
3912.44 2716
3913.03 2704
3913.62 2782
3914.21 2807
3914.80 2662
3915.39 2646
3915.98 2741
3916.57 2868
3917.16 2505
3917.75 2661
3918.34 2608
3918.93 2656
3919.52 2588
3920.12 2677
3920.71 2785
3921.30 2655
3921.89 2587
3922.48 2607
3923.07 2704
3923.66 2672
3924.25 2543
3924.84 2662
3925.43 2775
3926.02 2715
3926.61 2763
3927.20 2795
3927.80 2609
3928.39 2623
3928.98 2658
3929.57 2662
3930.16 2785
3930.75 2747
3931.34 2330
3931.94 2459
3932.53 2835
3933.12 2720
3933.71 2747
3934.30 2622
3934.89 2663
3935.48 2634
3936.08 2701
3936.67 2669
3937.26 2625
3937.85 2662
3938.44 2817
3939.04 2855
3939.63 2707
3940.22 2991
3940.81 2777
3941.40 3029
3942.00 2840
3942.59 2590
3943.18 2690
3943.77 2638
3944.37 2588
3944.96 2674
3945.55 2620
3946.14 2610
3946.74 2758
3947.33 2754
3947.92 2629
3948.51 2758
3949.11 2802
3949.70 2488
3950.29 2573
3950.88 2579
3951.48 2580
3952.07 2539
3952.66 2717
3953.26 2690
3953.85 2526
3954.44 2590
3955.04 2659
3955.63 2702
3956.22 2657
3956.82 2570
3957.41 2474
3958.00 2552
3958.60 2536
3959.19 2725
3959.78 2712
3960.38 2848
3960.97 2589
3961.56 2640
3962.16 2742
3962.75 2723
3963.34 2751
3963.94 2982
3964.53 2735
3965.13 2770
3965.72 2895
3966.31 2879
3966.91 2823
3967.50 2862
3968.10 3023
3968.69 2957
3969.28 2847
3969.88 2875
3970.47 2834
3971.07 2914
3971.66 2913
3972.26 2855
3972.85 2683
3973.45 2924
3974.04 2876
3974.63 2521
3975.23 2546
3975.82 2583
3976.42 2529
3977.01 2412
3977.61 2640
3978.20 2727
3978.80 2616
3979.39 2476
3979.99 2643
3980.58 2664
3981.18 2560
3981.77 2637
3982.37 2629
3982.96 2580
3983.56 2750
3984.15 2638
3984.75 2796
3985.35 2687
3985.94 2752
3986.54 2937
3987.13 2612
3987.73 2627
3988.32 2716
3988.92 2673
3989.51 2682
3990.11 2887
3990.71 2934
3991.30 2664
3991.90 2781
3992.49 2791
3993.09 2656
3993.69 2795
3994.28 2760
3994.88 2899
3995.47 2894
3996.07 2891
3996.67 2861
3997.26 2623
3997.86 2723
3998.46 2756
3999.05 2873
3999.65 2911
4000.25 3082
4000.84 2974
4001.44 2878
4002.04 2954
4002.63 3118
4003.23 2931
4003.83 2833
4004.42 2713
4005.02 2808
4005.62 2924
4006.21 2843
4006.81 2958
4007.41 3097
4008.01 2955
4008.60 3077
4009.20 3004
4009.80 3014
4010.39 2806
4010.99 2895
4011.59 2842
4012.19 2894
4012.78 2916
4013.38 2945
4013.98 3014
4014.58 2934
4015.17 2939
4015.77 2870
4016.37 2854
4016.97 2931
4017.57 2861
4018.16 2828
4018.76 2871
4019.36 2967
4019.96 2911
4020.56 2951
4021.15 2953
4021.75 3007
4022.35 2751
4022.95 2754
4023.55 2931
4024.14 2802
4024.74 2815
4025.34 2805
4025.94 2989
4026.54 2713
4027.14 2402
4027.74 2621
4028.33 2710
4028.93 2784
4029.53 2632
4030.13 2745
4030.73 2691
4031.33 2794
4031.93 2771
4032.53 2765
4033.12 2751
4033.72 2888
4034.32 2776
4034.92 2903
4035.52 2759
4036.12 2828
4036.72 2783
4037.32 2797
4037.92 2617
4038.52 2625
4039.12 2787
4039.72 2631
4040.32 2696
4040.92 2665
4041.52 2861
4042.12 2802
4042.71 2684
4043.31 2525
4043.91 2743
4044.51 2758
4045.11 2583
4045.71 2577
4046.31 2532
4046.91 2600
4047.51 2530
4048.11 2718
4048.71 2534
4049.31 2717
4049.91 2799
4050.52 2616
4051.12 2572
4051.72 2747
4052.32 2729
4052.92 2639
4053.52 2649
4054.12 2723
4054.72 2679
4055.32 2811
4055.92 2655
4056.52 2603
4057.12 2555
4057.72 2681
4058.32 2710
4058.92 2789
4059.52 2717
4060.13 2740
4060.73 2720
4061.33 2733
4061.93 2601
4062.53 2604
4063.13 2691
4063.73 2574
4064.33 2642
4064.94 2605
4065.54 2428
4066.14 2475
4066.74 2507
4067.34 2543
4067.94 2552
4068.54 2690
4069.15 2638
4069.75 2568
4070.35 2670
4070.95 2638
4071.55 2574
4072.16 2655
4072.76 2460
4073.36 2431
4073.96 2460
4074.56 2459
4075.17 2614
4075.77 2508
4076.37 2424
4076.97 2582
4077.57 2419
4078.18 2463
4078.78 2661
4079.38 2693
4079.98 2592
4080.59 2554
4081.19 2591
4081.79 2499
4082.39 2715
4083.00 2617
4083.60 2589
4084.20 2515
4084.81 2451
4085.41 2561
4086.01 2659
4086.61 2685
4087.22 2768
4087.82 2779
4088.42 2751
4089.03 2702
4089.63 2596
4090.23 2675
4090.84 2655
4091.44 2653
4092.04 2794
4092.65 2816
4093.25 2865
4093.85 2839
4094.46 2906
4095.06 2931
4095.66 3092
4096.27 3174
4096.87 3178
4097.48 3369
4098.08 3237
4098.68 3261
4099.29 3057
4099.89 3252
4100.49 3055
4101.10 3050
4101.70 3040
4102.31 2744
4102.91 2685
4103.52 2619
4104.12 2618
4104.72 2438
4105.33 2449
4105.93 2439
4106.54 2638
4107.14 2376
4107.75 2359
4108.35 2500
4108.96 2705
4109.56 2678
4110.16 2655
4110.77 2588
4111.37 2507
4111.98 2428
4112.58 2593
4113.19 2471
4113.79 2480
4114.40 2616
4115.00 2534
4115.61 2493
4116.21 2557
4116.82 2590
4117.42 2618
4118.03 2470
4118.64 2619
4119.24 2649
4119.85 2410
4120.45 2532
4121.06 2419
4121.66 2324
4122.27 2730
4122.87 2557
4123.48 2411
4124.09 2490
4124.69 2624
4125.30 2605
4125.90 2515
4126.51 2514
4127.11 2496
4127.72 2614
4128.33 2649
4128.93 2652
4129.54 2677
4130.14 2648
4130.75 2830
4131.36 2699
4131.96 2562
4132.57 2647
4133.18 2506
4133.78 2568
4134.39 2714
4135.00 2602
4135.60 2476
4136.21 2534
4136.82 2609
4137.42 2708
4138.03 2877
4138.64 2751
4139.24 2749
4139.85 2691
4140.46 2763
4141.06 2699
4141.67 2734
4142.28 2683
4142.88 2673
4143.49 2865
4144.10 2735
4144.71 2699
4145.31 2633
4145.92 2676
4146.53 2642
4147.14 2523
4147.74 2806
4148.35 2695
4148.96 2527
4149.57 2738
4150.17 2595
4150.78 2550
4151.39 2547
4152.00 2578
4152.60 2581
4153.21 2525
4153.82 2502
4154.43 2578
4155.04 2555
4155.64 2681
4156.25 2510
4156.86 2444
4157.47 2483
4158.08 2523
4158.69 2515
4159.29 2511
4159.90 2487
4160.51 2541
4161.12 2555
4161.73 2612
4162.34 2607
4162.94 2480
4163.55 2541
4164.16 2645
4164.77 2711
4165.38 2689
4165.99 2797
4166.60 2633
4167.21 2570
4167.81 2751
4168.42 2775
4169.03 2600
4169.64 2910
4170.25 2890
4170.86 2774
4171.47 2799
4172.08 2855
4172.69 2680
4173.30 2616
4173.91 2508
4174.52 2560
4175.13 2518
4175.74 2560
4176.34 2816
4176.95 2721
4177.56 2610
4178.17 2671
4178.78 2554
4179.39 2566
4180.00 2707
4180.61 2562
4181.22 2650
4181.83 2443
4182.44 2455
4183.05 2530
4183.66 2560
4184.27 2498
4184.88 2451
4185.49 2452
4186.10 2460
4186.71 2443
4187.32 2651
4187.93 2493
4188.55 2438
4189.16 2430
4189.77 2397
4190.38 2667
4190.99 2509
4191.60 2626
4192.21 2437
4192.82 2355
4193.43 2528
4194.04 2570
4194.65 2648
4195.26 2674
4195.87 2752
4196.49 2698
4197.10 2608
4197.71 2642
4198.32 2693
4198.93 2679
4199.54 2538
4200.15 2644
4200.76 2635
4201.38 2900
4201.99 2716
4202.60 2565
4203.21 2676
4203.82 2593
4204.43 2422
4205.04 2482
4205.66 2556
4206.27 2506
4206.88 2631
4207.49 2896
4208.10 2668
4208.72 2678
4209.33 2692
4209.94 2636
4210.55 2417
4211.16 2368
4211.78 2633
4212.39 2547
4213.00 2460
4213.61 2624
4214.22 2668
4214.84 2660
4215.45 2741
4216.06 2657
4216.67 2866
4217.29 2841
4217.90 2691
4218.51 2598
4219.13 2490
4219.74 2613
4220.35 2648
4220.96 2644
4221.58 2827
4222.19 2625
4222.80 2758
4223.42 2837
4224.03 2962
4224.64 2946
4225.25 3110
4225.87 3229
4226.48 3047
4227.09 3214
4227.71 3285
4228.32 3060
4228.93 3274
4229.55 3080
4230.16 3197
4230.77 3283
4231.39 3274
4232.00 3199
4232.62 3082
4233.23 2958
4233.84 2968
4234.46 2974
4235.07 2766
4235.68 2839
4236.30 2786
4236.91 2822
4237.53 2755
4238.14 2652
4238.75 2671
4239.37 2671
4239.98 2687
4240.60 2531
4241.21 2569
4241.83 2888
4242.44 2692
4243.05 2636
4243.67 2607
4244.28 2603
4244.90 2599
4245.51 2541
4246.13 2576
4246.74 2411
4247.36 2392
4247.97 2509
4248.59 2667
4249.20 2493
4249.82 2487
4250.43 2455
4251.05 2475
4251.66 2438
4252.28 2488
4252.89 2525
4253.51 2391
4254.12 2573
4254.74 2534
4255.35 2410
4255.97 2496
4256.58 2684
4257.20 2512
4257.81 2391
4258.43 2567
4259.05 2429
4259.66 2396
4260.28 2755
4260.89 2626
4261.51 2631
4262.12 2524
4262.74 2490
4263.36 2550
4263.97 2589
4264.59 2493
4265.20 2698
4265.82 2571
4266.44 2379
4267.05 2517
4267.67 2728
4268.28 2888
4268.90 2705
4269.52 2603
4270.13 2536
4270.75 2642
4271.37 2626
4271.98 2650
4272.60 2903
4273.22 2541
4273.83 2338
4274.45 2484
4275.07 2449
4275.68 2378
4276.30 2598
4276.92 2329
4277.53 2452
4278.15 2423
4278.77 2347
4279.38 2424
4280.00 2363
4280.62 2321
4281.24 2382
4281.85 2438
4282.47 2471
4283.09 2459
4283.70 2377
4284.32 2403
4284.94 2416
4285.56 2356
4286.17 2264
4286.79 2292
4287.41 2400
4288.03 2406
4288.65 2380
4289.26 2320
4289.88 2407
4290.50 2515
4291.12 2486
4291.73 2263
4292.35 2363
4292.97 2270
4293.59 2405
4294.21 2492
4294.83 2330
4295.44 2322
4296.06 2253
4296.68 2413
4297.30 2474
4297.92 2439
4298.54 2541
4299.15 2290
4299.77 2397
4300.39 2441
4301.01 2304
4301.63 2530
4302.25 2488
4302.87 2481
4303.48 2588
4304.10 2359
4304.72 2489
4305.34 2593
4305.96 2461
4306.58 2450
4307.20 2387
4307.82 2440
4308.44 2540
4309.06 2612
4309.67 2613
4310.29 2525
4310.91 2486
4311.53 2522
4312.15 2523
4312.77 2430
4313.39 2395
4314.01 2423
4314.63 2445
4315.25 2604
4315.87 2487
4316.49 2463
4317.11 2454
4317.73 2433
4318.35 2357
4318.97 2459
4319.59 2382
4320.21 2383
4320.83 2347
4321.45 2368
4322.07 2377
4322.69 2490
4323.31 2362
4323.93 2344
4324.55 2264
4325.17 2454
4325.79 2500
4326.41 2268
4327.03 2392
4327.65 2394
4328.27 2262
4328.89 2483
4329.51 2430
4330.13 2417
4330.76 2505
4331.38 2388
4332.00 2525
4332.62 2564
4333.24 2510
4333.86 2453
4334.48 2306
4335.10 2413
4335.72 2392
4336.34 2274
4336.97 2269
4337.59 2505
4338.21 2503
4338.83 2392
4339.45 2399
4340.07 2409
4340.69 2567
4341.31 2537
4341.94 2606
4342.56 2699
4343.18 2627
4343.80 2526
4344.42 2800
4345.04 2849
4345.67 2753
4346.29 2723
4346.91 2802
4347.53 2896
4348.15 2958
4348.78 2997
4349.40 3076
4350.02 3078
4350.64 2919
4351.26 2909
4351.89 2826
4352.51 2800
4353.13 2592
4353.75 2616
4354.38 2589
4355.00 2448
4355.62 2495
4356.24 2464
4356.87 2516
4357.49 2454
4358.11 2448
4358.74 2403
4359.36 2426
4359.98 2443
4360.60 2446
4361.23 2511
4361.85 2415
4362.47 2381
4363.10 2391
4363.72 2533
4364.34 2490
4364.97 2548
4365.59 2513
4366.21 2485
4366.83 2511
4367.46 2621
4368.08 2609
4368.71 2499
4369.33 2532
4369.95 2404
4370.58 2501
4371.20 2532
4371.82 2467
4372.45 2341
4373.07 2468
4373.69 2322
4374.32 2370
4374.94 2331
4375.57 2321
4376.19 2363
4376.81 2423
4377.44 2358
4378.06 2491
4378.69 2497
4379.31 2498
4379.94 2540
4380.56 2458
4381.18 2439
4381.81 2626
4382.43 2702
4383.06 2650
4383.68 2604
4384.31 2569
4384.93 2836
4385.56 2741
4386.18 2637
4386.81 2432
4387.43 2624
4388.05 2528
4388.68 2411
4389.30 2670
4389.93 2667
4390.55 2748
4391.18 2745
4391.81 2890
4392.43 2746
4393.06 2549
4393.68 2772
4394.31 2678
4394.93 2669
4395.56 2726
4396.18 2792
4396.81 2778
4397.43 2738
4398.06 2660
4398.68 2656
4399.31 2715
4399.94 2731
4400.56 3045
4401.19 3079
4401.81 3060
4402.44 3030
4403.06 2860
4403.69 2893
4404.32 2970
4404.94 2727
4405.57 2921
4406.20 2723
4406.82 2640
4407.45 2718
4408.07 2878
4408.70 2639
4409.33 2752
4409.95 2756
4410.58 2794
4411.21 2693
4411.83 2639
4412.46 2659
4413.09 2706
4413.71 2774
4414.34 2757
4414.97 2781
4415.59 2805
4416.22 2691
4416.85 2511
4417.47 2695
4418.10 2740
4418.73 2731
4419.35 2753
4419.98 2544
4420.61 2435
4421.24 2646
4421.86 2519
4422.49 2471
4423.12 2611
4423.75 2588
4424.37 2674
4425.00 2562
4425.63 2584
4426.26 2569
4426.88 2416
4427.51 2420
4428.14 2420
4428.77 2567
4429.39 2412
4430.02 2358
4430.65 2280
4431.28 2422
4431.91 2415
4432.53 2414
4433.16 2321
4433.79 2270
4434.42 2517
4435.05 2630
4435.67 2436
4436.30 2387
4436.93 2255
4437.56 2370
4438.19 2551
4438.82 2461
4439.44 2215
4440.07 2344
4440.70 2500
4441.33 2353
4441.96 2444
4442.59 2377
4443.22 2288
4443.85 2273
4444.47 2387
4445.10 2299
4445.73 2121
4446.36 2191
4446.99 2245
4447.62 2348
4448.25 2427
4448.88 2392
4449.51 2376
4450.14 2345
4450.77 2343
4451.39 2383
4452.02 2368
4452.65 2349
4453.28 2367
4453.91 2382
4454.54 2355
4455.17 2253
4455.80 2218
4456.43 2184
4457.06 2204
4457.69 2196
4458.32 2386
4458.95 2200
4459.58 2216
4460.21 2450
4460.84 2318
4461.47 2169
4462.10 2232
4462.73 2180
4463.36 2290
4463.99 2293
4464.62 2212
4465.25 2219
4465.88 2165
4466.51 2071
4467.14 2228
4467.77 2279
4468.40 2269
4469.03 2195
4469.67 2307
4470.30 2243
4470.93 2268
4471.56 2230
4472.19 2206
4472.82 2149
4473.45 2130
4474.08 2325
4474.71 2264
4475.34 2257
4475.97 2396
4476.61 2316
4477.24 2403
4477.87 2326
4478.50 2227
4479.13 2079
4479.76 2181
4480.39 2246
4481.02 2261
4481.66 2104
4482.29 2146
4482.92 2029
4483.55 2161
4484.18 2239
4484.81 2387
4485.45 2382
4486.08 2388
4486.71 2469
4487.34 2371
4487.97 2309
4488.61 2300
4489.24 2321
4489.87 2376
4490.50 2175
4491.13 2186
4491.77 2331
4492.40 2297
4493.03 2202
4493.66 2315
4494.30 2255
4494.93 2250
4495.56 2362
4496.19 2373
4496.83 2284
4497.46 2326
4498.09 2266
4498.72 2345
4499.36 2293
4499.99 2233
4500.62 2257
4501.25 2153
4501.89 2248
4502.52 2354
4503.15 2407
4503.79 2238
4504.42 2298
4505.05 2465
4505.69 2360
4506.32 2466
4506.95 2416
4507.59 2491
4508.22 2449
4508.85 2409
4509.49 2395
4510.12 2317
4510.75 2313
4511.39 2361
4512.02 2389
4512.65 2526
4513.29 2346
4513.92 2152
4514.56 2350
4515.19 2265
4515.82 2276
4516.46 2435
4517.09 2374
4517.73 2112
4518.36 2499
4518.99 2590
4519.63 2435
4520.26 2198
4520.90 2227
4521.53 2354
4522.16 2281
4522.80 2314
4523.43 2334
4524.07 2246
4524.70 2330
4525.34 2301
4525.97 2336
4526.61 2299
4527.24 2303
4527.88 2401
4528.51 2537
4529.15 2548
4529.78 2724
4530.42 2806
4531.05 2781
4531.69 3013
4532.32 3210
4532.96 3199
4533.59 3169
4534.23 3483
4534.86 3639
4535.50 3602
4536.13 3473
4536.77 3461
4537.40 3233
4538.04 3094
4538.67 3006
4539.31 2757
4539.94 2816
4540.58 2618
4541.22 2494
4541.85 2474
4542.49 2336
4543.12 2351
4543.76 2202
4544.40 2158
4545.03 2232
4545.67 2205
4546.30 2259
4546.94 2221
4547.58 2251
4548.21 2336
4548.85 2314
4549.48 2139
4550.12 2305
4550.76 2246
4551.39 2428
4552.03 2313
4552.67 2321
4553.30 2282
4553.94 2334
4554.58 2260
4555.21 2392
4555.85 2411
4556.49 2519
4557.12 2324
4557.76 2317
4558.40 2317
4559.03 2281
4559.67 2304
4560.31 2363
4560.94 2264
4561.58 2387
4562.22 2344
4562.86 2327
4563.49 2368
4564.13 2364
4564.77 2350
4565.41 2335
4566.04 2385
4566.68 2350
4567.32 2457
4567.96 2435
4568.59 2392
4569.23 2334
4569.87 2430
4570.51 2475
4571.14 2441
4571.78 2594
4572.42 2600
4573.06 2494
4573.70 2487
4574.33 2348
4574.97 2206
4575.61 2286
4576.25 2442
4576.89 2363
4577.52 2393
4578.16 2249
4578.80 2306
4579.44 2299
4580.08 2271
4580.72 2324
4581.35 2208
4581.99 2108
4582.63 2234
4583.27 2319
4583.91 2286
4584.55 2136
4585.19 2085
4585.83 2255
4586.46 2230
4587.10 2262
4587.74 2214
4588.38 2142
4589.02 2153
4589.66 2129
4590.30 2168
4590.94 2041
4591.58 2232
4592.22 2356
4592.85 2225
4593.49 2177
4594.13 2202
4594.77 2259
4595.41 2212
4596.05 2270
4596.69 2090
4597.33 2310
4597.97 2309
4598.61 2164
4599.25 2190
4599.89 2323
4600.53 2378
4601.17 2203
4601.81 2118
4602.45 2300
4603.09 2188
4603.73 2043
4604.37 2111
4605.01 2120
4605.65 2313
4606.29 2362
4606.93 2298
4607.57 2191
4608.21 2226
4608.85 2233
4609.49 2339
4610.13 2155
4610.77 2264
4611.41 2234
4612.05 2316
4612.70 2250
4613.34 2230
4613.98 2075
4614.62 2181
4615.26 2167
4615.90 2110
4616.54 2223
4617.18 2202
4617.82 2066
4618.46 2166
4619.10 2102
4619.75 2010
4620.39 2211
4621.03 2200
4621.67 2177
4622.31 2180
4622.95 2154
4623.59 2135
4624.24 2057
4624.88 2204
4625.52 2159
4626.16 2096
4626.80 2082
4627.44 2149
4628.09 2238
4628.73 2286
4629.37 2087
4630.01 2088
4630.65 2163
4631.29 2084
4631.94 2067
4632.58 2010
4633.22 2198
4633.86 2293
4634.51 2237
4635.15 2187
4635.79 2142
4636.43 2254
4637.07 2209
4637.72 2254
4638.36 2205
4639.00 2262
4639.64 2159
4640.29 2280
4640.93 2284
4641.57 2409
4642.21 2279
4642.86 2172
4643.50 2133
4644.14 2208
4644.79 2227
4645.43 2354
4646.07 2214
4646.72 2223
4647.36 2290
4648.00 2240
4648.64 2103
4649.29 2192
4649.93 2060
4650.57 2007
4651.22 2141
4651.86 2063
4652.50 2014
4653.15 2147
4653.79 2077
4654.44 2035
4655.08 2101
4655.72 2071
4656.37 2087
4657.01 2085
4657.65 2109
4658.30 2088
4658.94 2192
4659.59 2234
4660.23 2040
4660.87 2005
4661.52 1891
4662.16 2120
4662.81 2198
4663.45 1989
4664.09 2012
4664.74 2067
4665.38 2100
4666.03 1897
4666.67 1967
4667.32 1942
4667.96 2074
4668.61 2197
4669.25 2166
4669.89 2102
4670.54 2041
4671.18 2050
4671.83 2131
4672.47 1981
4673.12 1975
4673.76 1993
4674.41 2109
4675.05 2165
4675.70 1928
4676.34 1965
4676.99 2007
4677.63 1904
4678.28 1897
4678.92 2036
4679.57 2020
4680.22 1991
4680.86 2190
4681.51 2141
4682.15 2057
4682.80 2069
4683.44 2196
4684.09 2013
4684.73 2101
4685.38 1933
4686.03 2120
4686.67 2113
4687.32 2195
4687.96 2094
4688.61 1997
4689.25 2029
4689.90 2144
4690.55 2080
4691.19 2072
4691.84 2138
4692.49 2135
4693.13 2050
4693.78 2109
4694.42 2117
4695.07 2192
4695.72 2065
4696.36 2101
4697.01 2196
4697.66 2173
4698.30 2239
4698.95 2068
4699.60 2101
4700.24 2052
4700.89 1956
4701.54 2048
4702.18 2121
4702.83 2103
4703.48 2043
4704.12 1888
4704.77 1875
4705.42 1934
4706.07 1997
4706.71 1977
4707.36 2095
4708.01 2006
4708.66 1965
4709.30 1994
4709.95 1966
4710.60 2164
4711.24 2066
4711.89 1964
4712.54 2036
4713.19 2075
4713.84 2023
4714.48 1997
4715.13 1981
4715.78 1888
4716.43 1851
4717.07 1934
4717.72 1956
4718.37 2079
4719.02 1995
4719.67 2142
4720.31 2071
4720.96 2004
4721.61 2122
4722.26 2093
4722.91 2075
4723.56 2127
4724.20 2160
4724.85 2132
4725.50 2045
4726.15 2271
4726.80 2329
4727.45 2076
4728.10 2159
4728.74 2206
4729.39 2261
4730.04 2304
4730.69 2087
4731.34 2149
4731.99 2158
4732.64 2160
4733.29 2287
4733.94 2111
4734.58 2061
4735.23 1994
4735.88 1949
4736.53 2038
4737.18 2062
4737.83 2127
4738.48 2075
4739.13 2163
4739.78 2155
4740.43 2198
4741.08 2150
4741.73 2166
4742.38 2112
4743.03 2233
4743.68 2199
4744.33 2051
4744.98 2098
4745.63 2295
4746.28 2451
4746.93 2110
4747.58 2063
4748.23 2060
4748.88 2101
4749.53 2122
4750.18 2111
4750.83 2269
4751.48 2308
4752.13 2278
4752.78 2286
4753.43 2368
4754.08 2304
4754.73 2183
4755.38 2223
4756.03 2206
4756.68 2079
4757.33 2227
4757.98 2257
4758.63 2158
4759.28 2086
4759.93 2163
4760.59 2122
4761.24 2026
4761.89 2139
4762.54 2154
4763.19 2217
4763.84 2166
4764.49 2093
4765.14 2137
4765.79 2101
4766.45 2149
4767.10 2139
4767.75 2087
4768.40 2110
4769.05 2095
4769.70 2077
4770.35 1986
4771.01 2134
4771.66 1957
4772.31 1934
4772.96 1852
4773.61 1968
4774.26 1918
4774.92 2005
4775.57 2044
4776.22 2126
4776.87 2150
4777.52 1976
4778.18 2042
4778.83 2073
4779.48 1934
4780.13 2142
4780.79 2148
4781.44 2099
4782.09 2048
4782.74 2100
4783.40 2142
4784.05 2023
4784.70 2051
4785.35 2017
4786.01 1913
4786.66 1983
4787.31 2012
4787.96 1930
4788.62 2043
4789.27 2089
4789.92 1894
4790.58 2072
4791.23 2046
4791.88 1933
4792.53 1847
4793.19 1958
4793.84 2081
4794.49 2158
4795.15 2204
4795.80 2094
4796.45 2159
4797.11 2039
4797.76 2014
4798.41 1969
4799.07 1957
4799.72 1953
4800.37 2016
4801.03 1960
4801.68 2112
4802.34 2068
4802.99 2041
4803.64 2014
4804.30 2070
4804.95 2085
4805.61 1939
4806.26 1933
4806.91 2035
4807.57 2186
4808.22 1947
4808.88 1876
4809.53 2013
4810.18 1998
4810.84 1958
4811.49 1993
4812.15 2046
4812.80 1916
4813.46 1902
4814.11 2031
4814.77 1986
4815.42 1929
4816.07 2039
4816.73 2058
4817.38 2100
4818.04 2049
4818.69 2127
4819.35 2078
4820.00 2123
4820.66 2136
4821.31 2068
4821.97 2084
4822.62 2151
4823.28 2168
4823.93 1983
4824.59 2013
4825.24 2020
4825.90 2093
4826.56 2360
4827.21 2363
4827.87 2197
4828.52 2258
4829.18 2110
4829.83 2067
4830.49 2015
4831.14 2147
4831.80 2055
4832.46 2196
4833.11 2116
4833.77 1990
4834.42 2183
4835.08 2217
4835.74 2238
4836.39 2172
4837.05 2011
4837.70 2044
4838.36 2066
4839.02 2071
4839.67 2089
4840.33 2085
4840.99 2183
4841.64 2137
4842.30 2085
4842.96 2063
4843.61 2060
4844.27 2115
4844.92 2163
4845.58 2171
4846.24 2257
4846.90 2257
4847.55 2162
4848.21 2114
4848.87 2133
4849.52 2236
4850.18 2288
4850.84 2206
4851.49 2317
4852.15 2250
4852.81 2196
4853.47 2241
4854.12 2304
4854.78 2299
4855.44 2465
4856.09 2224
4856.75 2111
4857.41 2089
4858.07 2183
4858.72 2284
4859.38 2187
4860.04 2173
4860.70 2082
4861.36 2062
4862.01 2107
4862.67 2153
4863.33 2135
4863.99 2152
4864.64 2143
4865.30 2092
4865.96 2133
4866.62 2236
4867.28 2277
4867.94 2289
4868.59 2130
4869.25 2320
4869.91 2258
4870.57 2178
4871.23 2176
4871.89 2200
4872.54 2047
4873.20 2013
4873.86 2200
4874.52 2252
4875.18 2100
4875.84 2117
4876.50 2125
4877.16 2006
4877.81 2085
4878.47 2142
4879.13 2172
4879.79 2121
4880.45 2134
4881.11 2150
4881.77 2138
4882.43 2135
4883.09 2068
4883.75 2122
4884.41 1991
4885.06 2117
4885.72 2118
4886.38 1908
4887.04 2000
4887.70 2031
4888.36 1974
4889.02 2090
4889.68 2091
4890.34 1934
4891.00 1963
4891.66 2019
4892.32 1911
4892.98 2023
4893.64 2031
4894.30 2151
4894.96 1925
4895.62 1822
4896.28 1917
4896.94 2026
4897.60 1914
4898.26 1944
4898.92 2029
4899.58 1879
4900.24 1866
4900.90 1942
4901.56 2016
4902.22 2147
4902.88 2139
4903.54 2080
4904.21 2051
4904.87 1927
4905.53 1883
4906.19 1985
4906.85 2132
4907.51 1997
4908.17 1937
4908.83 1887
4909.49 1946
4910.15 1940
4910.81 1872
4911.48 1839
4912.14 1936
4912.80 1956
4913.46 1918
4914.12 2014
4914.78 1986
4915.44 2051
4916.11 1855
4916.77 2008
4917.43 1961
4918.09 1798
4918.75 1880
4919.41 1900
4920.07 1800
4920.74 1765
4921.40 1752
4922.06 1803
4922.72 1866
4923.38 1902
4924.05 1970
4924.71 1942
4925.37 1871
4926.03 1913
4926.69 1975
4927.36 1926
4928.02 1913
4928.68 1991
4929.34 2040
4930.01 1902
4930.67 1852
4931.33 1911
4931.99 1926
4932.66 1965
4933.32 1880
4933.98 1986
4934.64 1988
4935.31 2037
4935.97 1835
4936.63 1834
4937.30 1909
4937.96 1982
4938.62 2045
4939.28 1997
4939.95 1895
4940.61 1934
4941.27 1966
4941.94 1986
4942.60 1952
4943.26 1960
4943.93 1992
4944.59 1931
4945.25 1741
4945.92 1778
4946.58 1841
4947.24 1845
4947.91 1894
4948.57 1903
4949.23 1873
4949.90 1811
4950.56 1847
4951.23 1882
4951.89 1927
4952.55 1929
4953.22 1932
4953.88 1942
4954.55 1751
4955.21 1870
4955.87 1920
4956.54 1918
4957.20 1945
4957.87 1922
4958.53 2023
4959.20 1805
4959.86 1803
4960.52 1896
4961.19 1888
4961.85 1971
4962.52 1892
4963.18 1867
4963.85 2091
4964.51 1845
4965.18 1863
4965.84 1998
4966.51 1990
4967.17 2044
4967.84 1905
4968.50 2056
4969.17 2049
4969.83 2023
4970.50 1997
4971.16 2100
4971.83 1982
4972.49 1966
4973.16 1918
4973.82 1892
4974.49 1947
4975.15 1933
4975.82 1881
4976.48 1923
4977.15 1902
4977.82 1918
4978.48 1870
4979.15 1895
4979.81 1982
4980.48 1855
4981.14 1844
4981.81 2097
4982.48 2080
4983.14 2035
4983.81 1894
4984.47 1966
4985.14 1910
4985.81 1865
4986.47 1960
4987.14 2056
4987.81 2056
4988.47 2186
4989.14 2214
4989.80 2356
4990.47 2297
4991.14 2391
4991.80 2382
4992.47 2377
4993.14 2526
4993.80 2361
4994.47 2445
4995.14 2291
4995.80 2316
4996.47 2124
4997.14 2069
4997.80 2013
4998.47 2184
4999.14 2135
4999.81 1986
5000.47 1958
5001.14 1987
5001.81 1996
5002.47 2078
5003.14 1986
5003.81 2048
5004.48 2024
5005.14 1964
5005.81 2039
5006.48 1888
5007.15 1689
5007.81 1910
5008.48 1913
5009.15 1852
5009.82 2001
5010.49 1943
5011.15 1956
5011.82 1981
5012.49 2008
5013.16 1915
5013.83 1948
5014.49 1883
5015.16 1962
5015.83 1978
5016.50 2083
5017.17 2092
5017.83 2010
5018.50 1945
5019.17 2005
5019.84 2165
5020.51 2082
5021.18 1965
5021.84 2144
5022.51 2080
5023.18 2063
5023.85 2219
5024.52 2190
5025.19 2198
5025.86 2141
5026.53 2094
5027.19 2227
5027.86 2259
5028.53 2186
5029.20 2123
5029.87 2254
5030.54 2097
5031.21 2095
5031.88 2087
5032.55 2200
5033.22 2152
5033.89 2118
5034.56 2143
5035.23 2124
5035.89 2098
5036.56 2020
5037.23 2070
5037.90 2179
5038.57 2091
5039.24 2122
5039.91 2057
5040.58 2060
5041.25 2053
5041.92 2056
5042.59 2042
5043.26 2007
5043.93 2095
5044.60 2103
5045.27 2060
5045.94 2014
5046.61 2061
5047.28 2053
5047.95 2016
5048.62 1967
5049.29 2012
5049.96 2022
5050.63 1949
5051.31 1995
5051.98 2100
5052.65 2136
5053.32 2031
5053.99 2021
5054.66 1993
5055.33 1880
5056.00 1959
5056.67 1979
5057.34 1927
5058.01 1933
5058.68 2055
5059.35 2132
5060.03 1964
5060.70 1983
5061.37 2118
5062.04 2246
5062.71 2196
5063.38 2267
5064.05 2141
5064.72 2153
5065.40 2305
5066.07 2156
5066.74 2069
5067.41 2156
5068.08 2033
5068.75 1934
5069.43 2008
5070.10 1937
5070.77 1972
5071.44 1963
5072.11 2058
5072.79 2141
5073.46 2048
5074.13 1982
5074.80 2047
5075.47 1916
5076.15 1983
5076.82 2013
5077.49 2091
5078.16 2181
5078.83 2120
5079.51 2195
5080.18 2156
5080.85 2033
5081.52 2077
5082.20 2075
5082.87 2148
5083.54 2092
5084.22 2115
5084.89 1965
5085.56 2063
5086.23 2098
5086.91 2049
5087.58 2050
5088.25 2102
5088.93 1965
5089.60 2003
5090.27 2035
5090.94 1916
5091.62 2127
5092.29 2081
5092.96 2054
5093.64 2090
5094.31 2119
5094.98 2161
5095.66 2228
5096.33 1984
5097.00 1985
5097.68 2113
5098.35 2175
5099.03 2037
5099.70 1957
5100.37 1928
5101.05 1971
5101.72 1941
5102.39 2164
5103.07 1989
5103.74 2019
5104.42 1913
5105.09 1893
5105.77 1990
5106.44 2038
5107.11 1901
5107.79 1923
5108.46 1943
5109.14 1913
5109.81 1946
5110.49 1935
5111.16 2047
5111.83 1932
5112.51 2012
5113.18 1979
5113.86 1901
5114.53 1832
5115.21 1863
5115.88 1750
5116.56 1801
5117.23 1853
5117.91 1957
5118.58 1976
5119.26 1974
5119.93 1942
5120.61 2049
5121.28 1858
5121.96 2039
5122.63 1967
5123.31 1880
5123.98 1870
5124.66 1927
5125.33 1946
5126.01 1929
5126.69 1934
5127.36 1991
5128.04 1954
5128.71 1895
5129.39 1911
5130.06 1909
5130.74 2039
5131.42 1847
5132.09 1931
5132.77 1980
5133.44 1871
5134.12 1873
5134.79 1953
5135.47 2022
5136.15 1954
5136.82 1887
5137.50 1869
5138.18 1981
5138.85 1950
5139.53 1885
5140.20 1898
5140.88 2019
5141.56 1917
5142.23 1960
5142.91 1774
5143.59 1907
5144.26 1983
5144.94 1944
5145.62 1987
5146.29 1900
5146.97 1905
5147.65 1797
5148.33 1823
5149.00 1920
5149.68 1891
5150.36 1914
5151.03 1827
5151.71 1893
5152.39 1864
5153.06 1925
5153.74 1934
5154.42 1953
5155.10 1818
5155.77 1795
5156.45 1892
5157.13 1830
5157.81 1858
5158.48 1884
5159.16 1895
5159.84 1843
5160.52 1819
5161.20 1778
5161.87 1827
5162.55 1835
5163.23 1740
5163.91 1801
5164.58 1865
5165.26 1929
5165.94 1721
5166.62 1813
5167.30 1798
5167.98 1840
5168.65 1851
5169.33 1792
5170.01 1683
5170.69 1795
5171.37 1819
5172.05 1802
5172.72 1792
5173.40 1818
5174.08 1783
5174.76 1820
5175.44 1774
5176.12 1785
5176.80 1679
5177.48 1711
5178.15 1858
5178.83 1821
5179.51 1743
5180.19 1740
5180.87 2015
5181.55 1864
5182.23 1795
5182.91 1905
5183.59 1844
5184.27 1796
5184.95 1815
5185.63 1860
5186.30 1738
5186.98 1819
5187.66 1788
5188.34 1704
5189.02 1761
5189.70 1887
5190.38 1822
5191.06 1802
5191.74 1742
5192.42 1787
5193.10 1691
5193.78 1805
5194.46 1913
5195.14 1889
5195.82 1895
5196.50 1830
5197.18 1843
5197.86 1837
5198.54 1805
5199.22 1866
5199.90 1927
5200.58 1823
5201.26 1756
5201.94 1795
5202.62 1818
5203.31 1817
5203.99 1966
5204.67 1835
5205.35 1837
5206.03 1723
5206.71 1826
5207.39 1778
5208.07 1902
5208.75 2024
5209.43 1821
5210.11 1791
5210.79 1824
5211.48 1858
5212.16 1821
5212.84 1924
5213.52 1737
5214.20 1802
5214.88 1851
5215.56 1941
5216.24 1888
5216.93 1912
5217.61 1883
5218.29 1797
5218.97 1708
5219.65 1837
5220.33 1801
5221.02 1776
5221.70 1767
5222.38 1880
5223.06 1931
5223.74 1807
5224.42 1854
5225.11 1871
5225.79 1905
5226.47 1854
5227.15 1774
5227.83 1868
5228.52 1934
5229.20 1920
5229.88 1884
5230.56 1855
5231.25 1932
5231.93 1848
5232.61 1740
5233.29 1940
5233.98 1865
5234.66 1831
5235.34 1833
5236.02 1960
5236.71 2020
5237.39 1943
5238.07 1858
5238.76 1876
5239.44 1819
5240.12 1927
5240.80 2086
5241.49 1989
5242.17 1954
5242.85 1986
5243.54 2058
5244.22 2079
5244.90 2107
5245.59 2092
5246.27 2220
5246.95 2099
5247.64 2147
5248.32 2125
5249.00 2133
5249.69 2169
5250.37 2038
5251.05 1925
5251.74 1814
5252.42 1961
5253.11 1960
5253.79 1872
5254.47 1944
5255.16 1963
5255.84 1907
5256.53 1883
5257.21 1969
5257.89 1852
5258.58 1782
5259.26 1754
5259.95 1788
5260.63 1812
5261.32 1995
5262.00 1912
5262.68 1834
5263.37 1780
5264.05 1856
5264.74 1939
5265.42 1869
5266.11 1903
5266.79 1845
5267.48 1817
5268.16 1832
5268.85 1888
5269.53 1911
5270.22 1849
5270.90 1842
5271.59 1859
5272.27 1999
5272.96 2055
5273.64 1932
5274.33 1888
5275.01 1919
5275.70 1910
5276.38 1940
5277.07 1879
5277.75 1851
5278.44 1928
5279.12 1829
5279.81 1896
5280.49 2075
5281.18 1934
5281.87 1899
5282.55 2080
5283.24 1948
5283.92 1868
5284.61 2036
5285.30 1889
5285.98 1995
5286.67 1939
5287.35 2048
5288.04 1979
5288.73 1916
5289.41 1990
5290.10 1995
5290.78 2000
5291.47 2025
5292.16 2195
5292.84 2060
5293.53 2044
5294.22 2097
5294.90 2125
5295.59 2121
5296.28 2127
5296.96 2141
5297.65 2133
5298.34 2083
5299.02 2029
5299.71 2040
5300.40 2148
5301.08 2165
5301.77 2198
5302.46 2060
5303.14 2137
5303.83 2218
5304.52 2194
5305.21 2219
5305.89 2045
5306.58 2173
5307.27 2267
5307.96 2137
5308.64 2160
5309.33 1999
5310.02 1994
5310.71 1981
5311.39 1976
5312.08 1902
5312.77 1877
5313.46 1808
5314.14 1855
5314.83 1852
5315.52 1816
5316.21 1898
5316.89 1955
5317.58 1955
5318.27 1932
5318.96 1946
5319.65 1921
5320.34 1901
5321.02 1884
5321.71 1906
5322.40 1985
5323.09 1940
5323.78 1795
5324.47 1930
5325.15 1767
5325.84 1827
5326.53 1836
5327.22 1884
5327.91 1948
5328.60 1925
5329.29 1775
5329.97 1913
5330.66 1903
5331.35 1900
5332.04 1991
5332.73 2009
5333.42 2060
5334.11 2085
5334.80 1987
5335.49 1941
5336.18 1815
5336.87 1923
5337.55 1899
5338.24 1847
5338.93 1868
5339.62 1943
5340.31 1881
5341.00 1956
5341.69 1903
5342.38 1913
5343.07 1932
5343.76 1787
5344.45 1900
5345.14 2010
5345.83 1982
5346.52 2031
5347.21 2041
5347.90 1973
5348.59 1859
5349.28 1984
5349.97 2030
5350.66 2032
5351.35 2048
5352.04 2135
5352.73 2128
5353.42 2241
5354.11 2185
5354.80 2235
5355.49 2172
5356.18 2188
5356.87 2129
5357.56 2015
5358.25 2078
5358.94 2089
5359.64 2051
5360.33 2097
5361.02 1907
5361.71 1885
5362.40 1916
5363.09 1979
5363.78 1986
5364.47 2014
5365.16 1870
5365.85 1877
5366.55 1887
5367.24 1829
5367.93 1798
5368.62 1892
5369.31 1864
5370.00 1809
5370.69 1762
5371.38 1813
5372.08 1755
5372.77 1733
5373.46 1776
5374.15 1889
5374.84 1735
5375.53 1816
5376.23 1969
5376.92 1808
5377.61 1729
5378.30 1804
5378.99 1827
5379.69 1894
5380.38 1783
5381.07 1897
5381.76 1776
5382.45 1705
5383.15 1796
5383.84 1910
5384.53 1933
5385.22 1895
5385.92 1835
5386.61 1800
5387.30 1797
5387.99 1935
5388.69 1898
5389.38 1932
5390.07 1977
5390.76 1997
5391.46 1897
5392.15 1789
5392.84 1802
5393.54 1823
5394.23 1827
5394.92 1964
5395.61 1801
5396.31 1878
5397.00 1863
5397.69 1969
5398.39 1919
5399.08 1879
5399.77 1924
5400.47 1890
5401.16 1753
5401.85 1910
5402.55 1847
5403.24 1831
5403.93 1881
5404.63 1832
5405.32 1806
5406.02 1917
5406.71 1723
5407.40 1777
5408.10 1866
5408.79 1933
5409.48 1916
5410.18 1867
5410.87 1966
5411.57 1916
5412.26 1870
5412.95 2025
5413.65 1939
5414.34 2015
5415.04 1945
5415.73 1846
5416.43 1839
5417.12 1835
5417.82 1809
5418.51 1828
5419.20 1864
5419.90 1905
5420.59 1931
5421.29 1898
5421.98 1910
5422.68 1793
5423.37 1948
5424.07 1940
5424.76 2005
5425.46 1939
5426.15 2108
5426.85 2032
5427.54 1907
5428.24 1852
5428.93 1860
5429.63 1945
5430.32 2000
5431.02 1929
5431.71 1917
5432.41 1779
5433.10 1885
5433.80 1928
5434.50 1807
5435.19 1978
5435.89 1958
5436.58 1878
5437.28 2044
5437.97 2094
5438.67 1896
5439.37 1913
5440.06 2004
5440.76 2135
5441.45 1968
5442.15 1991
5442.85 1987
5443.54 1953
5444.24 1914
5444.93 1925
5445.63 2050
5446.33 1924
5447.02 2012
5447.72 2084
5448.42 2113
5449.11 2164
5449.81 2269
5450.51 2237
5451.20 2281
5451.90 2258
5452.60 2394
5453.29 2158
5453.99 2200
5454.69 2085
5455.38 2379
5456.08 2223
5456.78 2101
5457.47 2222
5458.17 2020
5458.87 2192
5459.57 2149
5460.26 2269
5460.96 2175
5461.66 2154
5462.35 2080
5463.05 2109
5463.75 2161
5464.45 2152
5465.14 2145
5465.84 2110
5466.54 2153
5467.24 2116
5467.93 2189
5468.63 2230
5469.33 2189
5470.03 2336
5470.73 2250
5471.42 2193
5472.12 2162
5472.82 2062
5473.52 2102
5474.22 2001
5474.91 1986
5475.61 2164
5476.31 2255
5477.01 2122
5477.71 2146
5478.40 2067
5479.10 2177
5479.80 1973
5480.50 2193
5481.20 2143
5481.90 2098
5482.60 2015
5483.29 2237
5483.99 2267
5484.69 2203
5485.39 2342
5486.09 2209
5486.79 2098
5487.49 2146
5488.19 2170
5488.89 2183
5489.58 2253
5490.28 2259
5490.98 2153
5491.68 2097
5492.38 2175
5493.08 2186
5493.78 2165
5494.48 2051
5495.18 2040
5495.88 2067
5496.58 2041
5497.28 2117
5497.98 2196
5498.68 2235
5499.38 2330
5500.08 2293
5500.78 2289
5501.48 2215
5502.18 2325
5502.88 2526
5503.58 2419
5504.28 2363
5504.98 2470
5505.68 2556
5506.38 2451
5507.08 2391
5507.78 2372
5508.48 2469
5509.18 2349
5509.88 2212
5510.58 2329
5511.28 2256
5511.98 2265
5512.68 2295
5513.38 2332
5514.08 2309
5514.78 2274
5515.48 2264
5516.18 2322
5516.88 2292
5517.58 2416
5518.28 2486
5518.99 2291
5519.69 2288
5520.39 2362
5521.09 2204
5521.79 2194
5522.49 2260
5523.19 2202
5523.89 2167
5524.59 2089
5525.30 2098
5526.00 2196
5526.70 2045
5527.40 2109
5528.10 2149
5528.80 1990
5529.50 1969
5530.21 1855
5530.91 1885
5531.61 2058
5532.31 1959
5533.01 2054
5533.72 2018
5534.42 1903
5535.12 2095
5535.82 2032
5536.52 1995
5537.23 1984
5537.93 2021
5538.63 2096
5539.33 2222
5540.03 2051
5540.74 1892
5541.44 2019
5542.14 2113
5542.84 2150
5543.55 2041
5544.25 1840
5544.95 1919
5545.65 1951
5546.36 1922
5547.06 1943
5547.76 2005
5548.47 2115
5549.17 2020
5549.87 1964
5550.57 1973
5551.28 1887
5551.98 1888
5552.68 1975
5553.39 2046
5554.09 2084
5554.79 2071
5555.50 2120
5556.20 1954
5556.90 1907
5557.61 1972
5558.31 1959
5559.01 1896
5559.72 1842
5560.42 1894
5561.12 1978
5561.83 1955
5562.53 1978
5563.23 1883
5563.94 1963
5564.64 1974
5565.35 1930
5566.05 1881
5566.75 1848
5567.46 1921
5568.16 1975
5568.87 1910
5569.57 1847
5570.27 1890
5570.98 1841
5571.68 1912
5572.39 1860
5573.09 1831
5573.80 1822
5574.50 1897
5575.21 1983
5575.91 1909
5576.61 1915
5577.32 1818
5578.02 1811
5578.73 1940
5579.43 1875
5580.14 1864
5580.84 1911
5581.55 1827
5582.25 1817
5582.96 1845
5583.66 1825
5584.37 1985
5585.07 1912
5585.78 1807
5586.48 1799
5587.19 1821
5587.89 1847
5588.60 1771
5589.30 1780
5590.01 1911
5590.72 1871
5591.42 1797
5592.13 1646
5592.83 1849
5593.54 1832
5594.24 1708
5594.95 1739
5595.66 1857
5596.36 1847
5597.07 1747
5597.77 1790
5598.48 1750
5599.18 1813
5599.89 1798
5600.60 1760
5601.30 1755
5602.01 1747
5602.72 1720
5603.42 1806
5604.13 1748
5604.83 1808
5605.54 1837
5606.25 1812
5606.95 1837
5607.66 1842
5608.37 1794
5609.07 1785
5609.78 1712
5610.49 1727
5611.19 1702
5611.90 1649
5612.61 1785
5613.31 1692
5614.02 1701
5614.73 1696
5615.44 1732
5616.14 1709
5616.85 1716
5617.56 1748
5618.26 1696
5618.97 1676
5619.68 1758
5620.39 1778
5621.09 1654
5621.80 1740
5622.51 1676
5623.22 1716
5623.92 1683
5624.63 1768
5625.34 1789
5626.05 1641
5626.75 1651
5627.46 1677
5628.17 1682
5628.88 1699
5629.59 1674
5630.29 1641
5631.00 1644
5631.71 1753
5632.42 1747
5633.13 1692
5633.83 1722
5634.54 1707
5635.25 1719
5635.96 1790
5636.67 1810
5637.38 1750
5638.08 1706
5638.79 1738
5639.50 1632
5640.21 1724
5640.92 1802
5641.63 1702
5642.34 1679
5643.05 1652
5643.75 1602
5644.46 1704
5645.17 1656
5645.88 1695
5646.59 1683
5647.30 1706
5648.01 1733
5648.72 1838
5649.43 1853
5650.14 1757
5650.85 1732
5651.55 1778
5652.26 1772
5652.97 1787
5653.68 1896
5654.39 1853
5655.10 1863
5655.81 1802
5656.52 1675
5657.23 1794
5657.94 1796
5658.65 1656
5659.36 1837
5660.07 1730
5660.78 1877
5661.49 1784
5662.20 1748
5662.91 1826
5663.62 1877
5664.33 1763
5665.04 1685
5665.75 1648
5666.46 1604
5667.17 1506
5667.88 1574
5668.59 1790
5669.30 1725
5670.01 1805
5670.72 1745
5671.43 1836
5672.14 1743
5672.85 1784
5673.57 1765
5674.28 1750
5674.99 1766
5675.70 1839
5676.41 1768
5677.12 1680
5677.83 1723
5678.54 1809
5679.25 1763
5679.96 1680
5680.68 1828
5681.39 1807
5682.10 1820
5682.81 1762
5683.52 1684
5684.23 1614
5684.94 1715
5685.65 1805
5686.37 1793
5687.08 1724
5687.79 1729
5688.50 1866
5689.21 1731
5689.92 1905
5690.64 1885
5691.35 1787
5692.06 1748
5692.77 1767
5693.48 1807
5694.20 1662
5694.91 1630
5695.62 1687
5696.33 1722
5697.04 1754
5697.76 1797
5698.47 1801
5699.18 1783
5699.89 1795
5700.61 1731
5701.32 1668
5702.03 1854
5702.74 1698
5703.46 1653
5704.17 1750
5704.88 1730
5705.59 1687
5706.31 1692
5707.02 1673
5707.73 1665
5708.45 1763
5709.16 1745
5709.87 1885
5710.58 1711
5711.30 1667
5712.01 1825
5712.72 1909
5713.44 1784
5714.15 1777
5714.86 1783
5715.58 1650
5716.29 1723
5717.00 1773
5717.72 1764
5718.43 1701
5719.14 1847
5719.86 1766
5720.57 1680
5721.28 1656
5722.00 1790
5722.71 1804
5723.43 1653
5724.14 1695
5724.85 1766
5725.57 1714
5726.28 1736
5727.00 1738
5727.71 1808
5728.42 1918
5729.14 1885
5729.85 1793
5730.57 1919
5731.28 1810
5732.00 1934
5732.71 1782
5733.42 1884
5734.14 1862
5734.85 1771
5735.57 1858
5736.28 1968
5737.00 1954
5737.71 1834
5738.43 1831
5739.14 1823
5739.86 1814
5740.57 1818
5741.29 1980
5742.00 2128
5742.72 2097
5743.43 1966
5744.15 2015
5744.86 1892
5745.58 1968
5746.29 1991
5747.01 1948
5747.72 1999
5748.44 2048
5749.15 1951
5749.87 1942
5750.58 1970
5751.30 1916
5752.02 2009
5752.73 1952
5753.45 2003
5754.16 1963
5754.88 1924
5755.59 2032
5756.31 2015
5757.03 2074
5757.74 2126
5758.46 2028
5759.17 2107
5759.89 2135
5760.61 2082
5761.32 2022
5762.04 2021
5762.76 2147
5763.47 2206
5764.19 2070
5764.90 2189
5765.62 2261
5766.34 2280
5767.05 2171
5767.77 2203
5768.49 2198
5769.20 2305
5769.92 2295
5770.64 2335
5771.35 2431
5772.07 2632
5772.79 2430
5773.51 2604
5774.22 2696
5774.94 2928
5775.66 3097
5776.37 3393
5777.09 3579
5777.81 3289
5778.53 3250
5779.24 3107
5779.96 2897
5780.68 2900
5781.39 2881
5782.11 2630
5782.83 2703
5783.55 2702
5784.26 2611
5784.98 2586
5785.70 2537
5786.42 2473
5787.14 2699
5787.85 2652
5788.57 2668
5789.29 2504
5790.01 2478
5790.73 2622
5791.44 2582
5792.16 2521
5792.88 2461
5793.60 2436
5794.32 2407
5795.03 2512
5795.75 2460
5796.47 2589
5797.19 2628
5797.91 2662
5798.63 2590
5799.35 2691
5800.06 2700
5800.78 2632
5801.50 2587
5802.22 2700
5802.94 2716
5803.66 2738
5804.38 2965
5805.10 2904
5805.81 2902
5806.53 2998
5807.25 2710
5807.97 2854
5808.69 2798
5809.41 2723
5810.13 2735
5810.85 2528
5811.57 2535
5812.29 2460
5813.01 2542
5813.73 2605
5814.45 2378
5815.17 2345
5815.88 2523
5816.60 2462
5817.32 2478
5818.04 2501
5818.76 2548
5819.48 2596
5820.20 2547
5820.92 2387
5821.64 2379
5822.36 2444
5823.08 2277
5823.80 2227
5824.52 2324
5825.24 2296
5825.96 2221
5826.68 2242
5827.40 2249
5828.12 2127
5828.84 2181
5829.57 2384
5830.29 2187
5831.01 2200
5831.73 2120
5832.45 2125
5833.17 2102
5833.89 2122
5834.61 2116
5835.33 2172
5836.05 2053
5836.77 2117
5837.49 2165
5838.21 2172
5838.94 2130
5839.66 2134
5840.38 2134
5841.10 2097
5841.82 2013
5842.54 2018
5843.26 2014
5843.98 1957
5844.70 1913
5845.43 2042
5846.15 2035
5846.87 2041
5847.59 1992
5848.31 1948
5849.03 2122
5849.76 1915
5850.48 2018
5851.20 1981
5851.92 2081
5852.64 2096
5853.36 1987
5854.09 1962
5854.81 1863
5855.53 2038
5856.25 2086
5856.97 2046
5857.70 2000
5858.42 1972
5859.14 1969
5859.86 1966
5860.59 1930
5861.31 1988
5862.03 2037
5862.75 2057
5863.48 2024
5864.20 1918
5864.92 1999
5865.64 2007
5866.37 1863
5867.09 1935
5867.81 1913
5868.54 1878
5869.26 1982
5869.98 1847
5870.70 1823
5871.43 1969
5872.15 2033
5872.87 1835
5873.60 2048
5874.32 1899
5875.04 1997
5875.77 1877
5876.49 1918
5877.21 1983
5877.94 1944
5878.66 2051
5879.38 1841
5880.11 1880
5880.83 2001
5881.55 1921
5882.28 1979
5883.00 1955
5883.73 1913
5884.45 1917
5885.17 1983
5885.90 1941
5886.62 1914
5887.34 1947
5888.07 1891
5888.79 1955
5889.52 2104
5890.24 1889
5890.97 1833
5891.69 1842
5892.41 1846
5893.14 1888
5893.86 1824
5894.59 1762
5895.31 1843
5896.04 1871
5896.76 1897
5897.49 1894
5898.21 1977
5898.93 1884
5899.66 1836
5900.38 1872
5901.11 1897
5901.83 1852
5902.56 1916
5903.28 2006
5904.01 1893
5904.73 1991
5905.46 1878
5906.18 1858
5906.91 1899
5907.64 1976
5908.36 1854
5909.09 1940
5909.81 2112
5910.54 1942
5911.26 1855
5911.99 1866
5912.71 1936
5913.44 1906
5914.16 1883
5914.89 1812
5915.62 1936
5916.34 1904
5917.07 1774
5917.79 1840
5918.52 1820
5919.25 1865
5919.97 1813
5920.70 1786
5921.42 1925
5922.15 1936
5922.88 1888
5923.60 1919
5924.33 1823
5925.05 1893
5925.78 1903
5926.51 1922
5927.23 1929
5927.96 1902
5928.69 1928
5929.41 1986
5930.14 1903
5930.87 1879
5931.59 1975
5932.32 1970
5933.05 1959
5933.77 1921
5934.50 1990
5935.23 2000
5935.95 1969
5936.68 1978
5937.41 2025
5938.14 2004
5938.86 2041
5939.59 2217
5940.32 2238
5941.04 2069
5941.77 2161
5942.50 2070
5943.23 2011
5943.95 2078
5944.68 2067
5945.41 2205
5946.14 2190
5946.87 2030
5947.59 2023
5948.32 2079
5949.05 2113
5949.78 2030
5950.50 1944
5951.23 2024
5951.96 2135
5952.69 2175
5953.42 2226
5954.14 2329
5954.87 2192
5955.60 2161
5956.33 2109
5957.06 2117
5957.79 2279
5958.51 2375
5959.24 2396
5959.97 2352
5960.70 2272
5961.43 2258
5962.16 2252
5962.88 2196
5963.61 2283
5964.34 2216
5965.07 2089
5965.80 2195
5966.53 2293
5967.26 2236
5967.99 2311
5968.72 2377
5969.44 2372
5970.17 2315
5970.90 2320
5971.63 2314
5972.36 2303
5973.09 2248
5973.82 2219
5974.55 2290
5975.28 2441
5976.01 2374
5976.74 2340
5977.47 2386
5978.20 2258
5978.93 2330
5979.66 2379
5980.39 2330
5981.12 2235
5981.85 2488
5982.58 2504
5983.31 2418
5984.04 2265
5984.77 2237
5985.50 2380
5986.23 2474
5986.96 2459
5987.69 2485
5988.42 2423
5989.15 2452
5989.88 2415
5990.61 2464
5991.34 2474
5992.07 2535
5992.80 2407
5993.53 2740
5994.26 2606
5994.99 2568
5995.72 2419
5996.45 2444
5997.18 2401
5997.91 2573
5998.64 2524
5999.37 2421
6000.11 2452
6000.84 2664
6001.57 2613
6002.30 2639
6003.03 2566
6003.76 2501
6004.49 2532
6005.22 2505
6005.95 2408
6006.69 2546
6007.42 2636
6008.15 2552
6008.88 2462
6009.61 2449
6010.34 2633
6011.07 2675
6011.81 2699
6012.54 2814
6013.27 2765
6014.00 2753
6014.73 2932
6015.46 2831
6016.20 2983
6016.93 2965
6017.66 2898
6018.39 3059
6019.12 2941
6019.86 2647
6020.59 2607
6021.32 2530
6022.05 2572
6022.79 2552
6023.52 2559
6024.25 2310
6024.98 2298
6025.72 2365
6026.45 2304
6027.18 2433
6027.91 2417
6028.65 2453
6029.38 2381
6030.11 2267
6030.84 2310
6031.58 2303
6032.31 2345
6033.04 2257
6033.78 2246
6034.51 2240
6035.24 2367
6035.98 2321
6036.71 2258
6037.44 2257
6038.17 2419
6038.91 2323
6039.64 2380
6040.37 2258
6041.11 2269
6041.84 2310
6042.58 2372
6043.31 2426
6044.04 2401
6044.78 2373
6045.51 2385
6046.24 2369
6046.98 2374
6047.71 2380
6048.44 2258
6049.18 2342
6049.91 2399
6050.65 2492
6051.38 2421
6052.11 2431
6052.85 2384
6053.58 2445
6054.32 2470
6055.05 2362
6055.79 2537
6056.52 2628
6057.25 2455
6057.99 2311
6058.72 2388
6059.46 2322
6060.19 2303
6060.93 2308
6061.66 2431
6062.40 2417
6063.13 2291
6063.87 2404
6064.60 2292
6065.34 2514
6066.07 2522
6066.81 2377
6067.54 2324
6068.28 2458
6069.01 2423
6069.75 2401
6070.48 2475
6071.22 2514
6071.95 2454
6072.69 2357
6073.42 2230
6074.16 2275
6074.89 2389
6075.63 2384
6076.36 2362
6077.10 2346
6077.84 2298
6078.57 2344
6079.31 2324
6080.04 2322
6080.78 2450
6081.51 2420
6082.25 2473
6082.99 2302
6083.72 2247
6084.46 2444
6085.20 2464
6085.93 2347
6086.67 2418
6087.40 2490
6088.14 2464
6088.88 2299
6089.61 2432
6090.35 2338
6091.09 2508
6091.82 2463
6092.56 2250
6093.30 2358
6094.03 2425
6094.77 2466
6095.51 2442
6096.24 2526
6096.98 2633
6097.72 2527
6098.45 2567
6099.19 2421
6099.93 2359
6100.66 2364
6101.40 2441
6102.14 2516
6102.87 2511
6103.61 2502
6104.35 2497
6105.09 2407
6105.82 2464
6106.56 2415
6107.30 2377
6108.04 2484
6108.77 2496
6109.51 2421
6110.25 2452
6110.99 2402
6111.72 2457
6112.46 2614
6113.20 2405
6113.94 2582
6114.68 2611
6115.41 2578
6116.15 2509
6116.89 2475
6117.63 2528
6118.37 2479
6119.10 2521
6119.84 2542
6120.58 2655
6121.32 2743
6122.06 2866
6122.80 2692
6123.53 2740
6124.27 2797
6125.01 2842
6125.75 2765
6126.49 2727
6127.23 2719
6127.97 2733
6128.70 2778
6129.44 2730
6130.18 2819
6130.92 2831
6131.66 2660
6132.40 2839
6133.14 2838
6133.88 2825
6134.62 2878
6135.35 2910
6136.09 2803
6136.83 2781
6137.57 2804
6138.31 3000
6139.05 2846
6139.79 2743
6140.53 2969
6141.27 2924
6142.01 2895
6142.75 2886
6143.49 3079
6144.23 3108
6144.97 2883
6145.71 2909
6146.45 2966
6147.19 3076
6147.93 3154
6148.67 3134
6149.41 2972
6150.15 2908
6150.89 3086
6151.63 3274
6152.37 3213
6153.11 3111
6153.85 3271
6154.59 3318
6155.33 3249
6156.07 3378
6156.81 3124
6157.55 3179
6158.29 3212
6159.03 3286
6159.77 3309
6160.51 3303
6161.25 3329
6161.99 3422
6162.73 3319
6163.47 3387
6164.22 3275
6164.96 3431
6165.70 3647
6166.44 3653
6167.18 3776
6167.92 3750
6168.66 4008
6169.40 4079
6170.14 4173
6170.89 4106
6171.63 4320
6172.37 4236
6173.11 4277
6173.85 4287
6174.59 4308
6175.33 4406
6176.08 4108
6176.82 4066
6177.56 4281
6178.30 4019
6179.04 3936
6179.78 4142
6180.53 3965
6181.27 4048
6182.01 3974
6182.75 4125
6183.49 3964
6184.24 4014
6184.98 4066
6185.72 4213
6186.46 4380
6187.20 4228
6187.95 4255
6188.69 4310
6189.43 4272
6190.17 4331
6190.92 4368
6191.66 4374
6192.40 4302
6193.14 4401
6193.89 4331
6194.63 4410
6195.37 4783
6196.12 4589
6196.86 4553
6197.60 4881
6198.34 4893
6199.09 4909
6199.83 4902
6200.57 4683
6201.32 4894
6202.06 4997
6202.80 4928
6203.55 4947
6204.29 4951
6205.03 4744
6205.78 4988
6206.52 5229
6207.26 5437
6208.01 5899
6208.75 6378
6209.49 7154
6210.24 8116
6210.98 9186
6211.72 9858
6212.47 10534
6213.21 11035
6213.96 11425
6214.70 11505
6215.44 11323
6216.19 10347
6216.93 9450
6217.68 8401
6218.42 7618
6219.16 6691
6219.91 5796
6220.65 5316
6221.40 5182
6222.14 4690
6222.89 4375
6223.63 4493
6224.37 4448
6225.12 4610
6225.86 4690
6226.61 4703
6227.35 4708
6228.10 4712
6228.84 4779
6229.59 4855
6230.33 4685
6231.08 4577
6231.82 4579
6232.57 4324
6233.31 3947
6234.06 3898
6234.80 3695
6235.55 3640
6236.29 3553
6237.04 3467
6237.78 3388
6238.53 3445
6239.27 3511
6240.02 3557
6240.76 3669
6241.51 3626
6242.26 3617
6243.00 3523
6243.75 3582
6244.49 3484
6245.24 3583
6245.98 3624
6246.73 3663
6247.48 3714
6248.22 3689
6248.97 3521
6249.71 3647
6250.46 3654
6251.21 3796
6251.95 3863
6252.70 3803
6253.44 3831
6254.19 3886
6254.94 3920
6255.68 3723
6256.43 3580
6257.18 3582
6257.92 3553
6258.67 3455
6259.42 3522
6260.16 3603
6260.91 3432
6261.66 3443
6262.40 3480
6263.15 3514
6263.90 3256
6264.64 3359
6265.39 3510
6266.14 3525
6266.88 3448
6267.63 3569
6268.38 3522
6269.13 3356
6269.87 3412
6270.62 3473
6271.37 3391
6272.11 3098
6272.86 2988
6273.61 3058
6274.36 3248
6275.10 3151
6275.85 3106
6276.60 3124
6277.35 3203
6278.10 3234
6278.84 3192
6279.59 3004
6280.34 3052
6281.09 3112
6281.83 2880
6282.58 2851
6283.33 2804
6284.08 2829
6284.83 2970
6285.57 3067
6286.32 3119
6287.07 3008
6287.82 2911
6288.57 2762
6289.32 2785
6290.06 2900
6290.81 2939
6291.56 3016
6292.31 2917
6293.06 3117
6293.81 3084
6294.56 3097
6295.30 3082
6296.05 2984
6296.80 2814
6297.55 2929
6298.30 3009
6299.05 2925
6299.80 2812
6300.55 2753
6301.30 2557
6302.05 2561
6302.79 2549
6303.54 2665
6304.29 2607
6305.04 2602
6305.79 2554
6306.54 2573
6307.29 2624
6308.04 2682
6308.79 2623
6309.54 2526
6310.29 2523
6311.04 2728
6311.79 2699
6312.54 2687
6313.29 2615
6314.04 2667
6314.79 2666
6315.54 2570
6316.29 2503
6317.04 2624
6317.79 2656
6318.54 2628
6319.29 2508
6320.04 2519
6320.79 2499
6321.54 2602
6322.29 2423
6323.04 2388
6323.79 2256
6324.54 2355
6325.29 2346
6326.04 2247
6326.79 2250
6327.54 2292
6328.29 2367
6329.04 2515
6329.79 2394
6330.55 2213
6331.30 2276
6332.05 2211
6332.80 2228
6333.55 2291
6334.30 2331
6335.05 2220
6335.80 2323
6336.55 2296
6337.30 2273
6338.06 2294
6338.81 2194
6339.56 2288
6340.31 2324
6341.06 2335
6341.81 2243
6342.56 2252
6343.32 2269
6344.07 2261
6344.82 2251
6345.57 2303
6346.32 2233
6347.07 2228
6347.83 2230
6348.58 2343
6349.33 2329
6350.08 2174
6350.83 2215
6351.59 2168
6352.34 2204
6353.09 2248
6353.84 2280
6354.60 2392
6355.35 2249
6356.10 2232
6356.85 2201
6357.61 2229
6358.36 2138
6359.11 2116
6359.86 2188
6360.62 2243
6361.37 2185
6362.12 2290
6362.87 2195
6363.63 2280
6364.38 2340
6365.13 2280
6365.88 2023
6366.64 2151
6367.39 2194
6368.14 2045
6368.90 2192
6369.65 2135
6370.40 2186
6371.16 2194
6371.91 2186
6372.66 2205
6373.42 2196
6374.17 2047
6374.92 2033
6375.68 2114
6376.43 1987
6377.18 2072
6377.94 2193
6378.69 2183
6379.45 2086
6380.20 2044
6380.95 2178
6381.71 2104
6382.46 2069
6383.21 2146
6383.97 2114
6384.72 2136
6385.48 2108
6386.23 2171
6386.98 2142
6387.74 2181
6388.49 2111
6389.25 2094
6390.00 1971
6390.76 1895
6391.51 1944
6392.27 1997
6393.02 1983
6393.77 2087
6394.53 2125
6395.28 2009
6396.04 2034
6396.79 1978
6397.55 2062
6398.30 2099
6399.06 2034
6399.81 2055
6400.57 2010
6401.32 2009
6402.08 1948
6402.83 2010
6403.59 2067
6404.34 2032
6405.10 2025
6405.85 2020
6406.61 2051
6407.36 2147
6408.12 2052
6408.88 1988
6409.63 1982
6410.39 2054
6411.14 2088
6411.90 2123
6412.65 2116
6413.41 2047
6414.16 2173
6414.92 2072
6415.68 2089
6416.43 2115
6417.19 2091
6417.94 2111
6418.70 2048
6419.46 1967
6420.21 2137
6420.97 2054
6421.73 1995
6422.48 2121
6423.24 2074
6423.99 2014
6424.75 2016
6425.51 2064
6426.26 2202
6427.02 2264
6427.78 2081
6428.53 1976
6429.29 2143
6430.05 2197
6430.80 2243
6431.56 2122
6432.32 2170
6433.07 2201
6433.83 2130
6434.59 2149
6435.34 2228
6436.10 2188
6436.86 2039
6437.62 2145
6438.37 2169
6439.13 2201
6439.89 2120
6440.65 2189
6441.40 2164
6442.16 2228
6442.92 2091
6443.68 2116
6444.43 2208
6445.19 2343
6445.95 2201
6446.71 2241
6447.46 2188
6448.22 2321
6448.98 2300
6449.74 2243
6450.49 2280
6451.25 2397
6452.01 2331
6452.77 2281
6453.53 2303
6454.29 2259
6455.04 2299
6455.80 2367
6456.56 2316
6457.32 2333
6458.08 2370
6458.84 2302
6459.59 2360
6460.35 2299
6461.11 2338
6461.87 2368
6462.63 2338
6463.39 2418
6464.15 2381
6464.90 2482
6465.66 2382
6466.42 2459
6467.18 2416
6467.94 2358
6468.70 2309
6469.46 2409
6470.22 2538
6470.98 2529
6471.73 2553
6472.49 2599
6473.25 2610
6474.01 2597
6474.77 2472
6475.53 2640
6476.29 2475
6477.05 2538
6477.81 2778
6478.57 2784
6479.33 2796
6480.09 2615
6480.85 2555
6481.61 2577
6482.37 2666
6483.13 2549
6483.89 2688
6484.65 2829
6485.41 2885
6486.17 2723
6486.93 2693
6487.69 2710
6488.45 2712
6489.21 2816
6489.97 2911
6490.73 2799
6491.49 2889
6492.25 3063
6493.01 2987
6493.77 2765
6494.53 2920
6495.29 2967
6496.05 3115
6496.81 3225
6497.57 3147
6498.33 3095
6499.10 3191
6499.86 3223
6500.62 3303
6501.38 3280
6502.14 3306
6502.90 3263
6503.66 3420
6504.42 3481
6505.18 3272
6505.94 3239
6506.71 3386
6507.47 3332
6508.23 3424
6508.99 3457
6509.75 3603
6510.51 3444
6511.27 3557
6512.04 3666
6512.80 3718
6513.56 3965
6514.32 3864
6515.08 3666
6515.84 3839
6516.61 3935
6517.37 3866
6518.13 3974
6518.89 3851
6519.65 4028
6520.42 3930
6521.18 4007
6521.94 3780
6522.70 3950
6523.46 3872
6524.23 3963
6524.99 4169
6525.75 4003
6526.51 4070
6527.28 4302
6528.04 4241
6528.80 4308
6529.56 4377
6530.33 4297
6531.09 4354
6531.85 4285
6532.61 4278
6533.38 4438
6534.14 4358
6534.90 4501
6535.67 4959
6536.43 5039
6537.19 5444
6537.95 5903
6538.72 6589
6539.48 7068
6540.24 7614
6541.01 8067
6541.77 8335
6542.53 8277
6543.30 7797
6544.06 7042
6544.82 6294
6545.59 5657
6546.35 5234
6547.11 4735
6547.88 4400
6548.64 3932
6549.41 3876
6550.17 3813
6550.93 3524
6551.70 3460
6552.46 3504
6553.22 3618
6553.99 3553
6554.75 3416
6555.52 3425
6556.28 3339
6557.05 3542
6557.81 3457
6558.57 3343
6559.34 3242
6560.10 3301
6560.87 3345
6561.63 3483
6562.40 3463
6563.16 3357
6563.92 3344
6564.69 3510
6565.45 3633
6566.22 3470
6566.98 3390
6567.75 3423
6568.51 3500
6569.28 3616
6570.04 3727
6570.81 3683
6571.57 3735
6572.34 3735
6573.10 3736
6573.87 3835
6574.63 3914
6575.40 3778
6576.16 3805
6576.93 4045
6577.69 4078
6578.46 4390
6579.23 4383
6579.99 4461
6580.76 4530
6581.52 4492
6582.29 4434
6583.05 4298
6583.82 4070
6584.59 3928
6585.35 3882
6586.12 3784
6586.88 3876
6587.65 3793
6588.41 3753
6589.18 3814
6589.95 3724
6590.71 3502
6591.48 3845
6592.25 3809
6593.01 3753
6593.78 3951
6594.54 3839
6595.31 3816
6596.08 3846
6596.84 3874
6597.61 4101
6598.38 4059
6599.14 4007
6599.91 4036
6600.68 3917
6601.44 3800
6602.21 3706
6602.98 3644
6603.74 3530
6604.51 3464
6605.28 3305
6606.05 3400
6606.81 3410
6607.58 3361
6608.35 3382
6609.11 3336
6609.88 3345
6610.65 3398
6611.42 3442
6612.18 3413
6612.95 3398
6613.72 3425
6614.49 3402
6615.25 3401
6616.02 3444
6616.79 3381
6617.56 3392
6618.32 3304
6619.09 3375
6619.86 3291
6620.63 3253
6621.40 3359
6622.16 3147
6622.93 3130
6623.70 3247
6624.47 3109
6625.24 3121
6626.00 3083
6626.77 3028
6627.54 3066
6628.31 2976
6629.08 3017
6629.85 3065
6630.61 3100
6631.38 3096
6632.15 3065
6632.92 3077
6633.69 3187
6634.46 3104
6635.23 3296
6635.99 3403
6636.76 3342
6637.53 3433
6638.30 3566
6639.07 3667
6639.84 3758
6640.61 3515
6641.38 3526
6642.15 3526
6642.92 3432
6643.68 3194
6644.45 3099
6645.22 2920
6645.99 3035
6646.76 3084
6647.53 2819
6648.30 2789
6649.07 2773
6649.84 2652
6650.61 2672
6651.38 2548
6652.15 2694
6652.92 2677
6653.69 2695
6654.46 2779
6655.23 2752
6656.00 2665
6656.77 2689
6657.54 2654
6658.31 2664
6659.08 2632
6659.85 2435
6660.62 2489
6661.39 2459
6662.16 2398
6662.93 2447
6663.70 2287
6664.47 2326
6665.24 2452
6666.01 2459
6666.78 2370
6667.55 2435
6668.32 2357
6669.09 2368
6669.86 2433
6670.64 2486
6671.41 2298
6672.18 2399
6672.95 2494
6673.72 2396
6674.49 2428
6675.26 2368
6676.03 2438
6676.80 2565
6677.57 2520
6678.35 2516
6679.12 2382
6679.89 2541
6680.66 2629
6681.43 2532
6682.20 2417
6682.97 2281
6683.75 2475
6684.52 2342
6685.29 2211
6686.06 2281
6686.83 2349
6687.60 2460
6688.38 2371
6689.15 2284
6689.92 2443
6690.69 2407
6691.46 2486
6692.24 2412
6693.01 2433
6693.78 2470
6694.55 2346
6695.32 2376
6696.10 2235
6696.87 2295
6697.64 2172
6698.41 2234
6699.19 2198
6699.96 2127
6700.73 2142
6701.50 2280
6702.28 2275
6703.05 2162
6703.82 2211
6704.59 2256
6705.37 2154
6706.14 2149
6706.91 2144
6707.69 2158
6708.46 2303
6709.23 2217
6710.00 2092
6710.78 2115
6711.55 2222
6712.32 2113
6713.10 2102
6713.87 2193
6714.64 2138
6715.42 2160
6716.19 2131
6716.96 2049
6717.74 1905
6718.51 1926
6719.28 2015
6720.06 2078
6720.83 1956
6721.61 1891
6722.38 1938
6723.15 1940
6723.93 1905
6724.70 2037
6725.47 1964
6726.25 2041
6727.02 2058
6727.80 1883
6728.57 1891
6729.35 2018
6730.12 1984
6730.89 2017
6731.67 1929
6732.44 1920
6733.22 1883
6733.99 1900
6734.77 2147
6735.54 1945
6736.31 1907
6737.09 1941
6737.86 1949
6738.64 1844
6739.41 1854
6740.19 1937
6740.96 1977
6741.74 1988
6742.51 1905
6743.29 1861
6744.06 1835
6744.84 1881
6745.61 1874
6746.39 1869
6747.16 1957
6747.94 1881
6748.71 1916
6749.49 1970
6750.26 1974
6751.04 1960
6751.82 2084
6752.59 1972
6753.37 1973
6754.14 1763
6754.92 1878
6755.69 1871
6756.47 1905
6757.25 1933
6758.02 2058
6758.80 1952
6759.57 1920
6760.35 1877
6761.12 1845
6761.90 1834
6762.68 1797
6763.45 1879
6764.23 1921
6765.01 1964
6765.78 1841
6766.56 1900
6767.33 1762
6768.11 1866
6768.89 1829
6769.66 1807
6770.44 1778
6771.22 1788
6771.99 1840
6772.77 1777
6773.55 1851
6774.32 1820
6775.10 1819
6775.88 1795
6776.65 1895
6777.43 1795
6778.21 1791
6778.99 1868
6779.76 1771
6780.54 1820
6781.32 1942
6782.09 1742
6782.87 1919
6783.65 2044
6784.43 1952
6785.20 1909
6785.98 1907
6786.76 1894
6787.54 1868
6788.31 1863
6789.09 1898
6789.87 1875
6790.65 1837
6791.42 1809
6792.20 1930
6792.98 1806
6793.76 1826
6794.54 1870
6795.31 1864
6796.09 1906
6796.87 1786
6797.65 1790
6798.43 1799
6799.20 1737
6799.98 1700
6800.76 1769
6801.54 1797
6802.32 1803
6803.10 1826
6803.87 1902
6804.65 1777
6805.43 1766
6806.21 1809
6806.99 1660
6807.77 1788
6808.55 1814
6809.32 1700
6810.10 1739
6810.88 1714
6811.66 1774
6812.44 1735
6813.22 1884
6814.00 1868
6814.78 1849
6815.56 1816
6816.34 1827
6817.11 1760
6817.89 1779
6818.67 1751
6819.45 1860
6820.23 1894
6821.01 1816
6821.79 1750
6822.57 1827
6823.35 1867
6824.13 1840
6824.91 1849
6825.69 1780
6826.47 1963
6827.25 1885
6828.03 1866
6828.81 1893
6829.59 1875
6830.37 1866
6831.15 1838
6831.93 1906
6832.71 1785
6833.49 1780
6834.27 1779
6835.05 1750
6835.83 1775
6836.61 1816
6837.39 1827
6838.17 1820
6838.95 1941
6839.73 1822
6840.51 1828
6841.29 1884
6842.07 1833
6842.85 1943
6843.63 1906
6844.42 1843
6845.20 2049
6845.98 1911
6846.76 1822
6847.54 1842
6848.32 1865
6849.10 1882
6849.88 2007
6850.66 1979
6851.44 2033
6852.23 2157
6853.01 2114
6853.79 2204
6854.57 2305
6855.35 2383
6856.13 2253
6856.91 2341
6857.70 2361
6858.48 2205
6859.26 2263
6860.04 2164
6860.82 2182
6861.60 2140
6862.39 2026
6863.17 1994
6863.95 2033
6864.73 2023
6865.51 1976
6866.30 2027
6867.08 2041
6867.86 1961
6868.64 2055
6869.42 1984
6870.21 2071
6870.99 2127
6871.77 2273
6872.55 2337
6873.34 2205
6874.12 2219
6874.90 2079
6875.68 2002
6876.47 2015
6877.25 2010
6878.03 2075
6878.81 2230
6879.60 2126
6880.38 1935
6881.16 2033
6881.95 2086
6882.73 2175
6883.51 2144
6884.29 2165
6885.08 2149
6885.86 2244
6886.64 2305
6887.43 2079
6888.21 2155
6888.99 2279
6889.78 2319
6890.56 2315
6891.34 2285
6892.13 2335
6892.91 2320
6893.69 2314
6894.48 2367
6895.26 2428
6896.05 2499
6896.83 2379
6897.61 2390
6898.40 2341
6899.18 2372
6899.97 2535
6900.75 2348
6901.53 2259
6902.32 2315
6903.10 2396
6903.89 2297
6904.67 2221
6905.45 2364
6906.24 2403
6907.02 2438
6907.81 2290
6908.59 2542
6909.38 2455
6910.16 2420
6910.95 2382
6911.73 2326
6912.51 2402
6913.30 2524
6914.08 2455
6914.87 2385
6915.65 2398
6916.44 2291
6917.22 2368
6918.01 2463
6918.79 2548
6919.58 2454
6920.36 2432
6921.15 2448
6921.93 2548
6922.72 2478
6923.50 2494
6924.29 2599
6925.08 2545
6925.86 2530
6926.65 2565
6927.43 2576
6928.22 2625
6929.00 2573
6929.79 2658
6930.57 2655
6931.36 2633
6932.15 2617
6932.93 2563
6933.72 2624
6934.50 2700
6935.29 2704
6936.08 2711
6936.86 2745
6937.65 2749
6938.43 2804
6939.22 2848
6940.01 2964
6940.79 2890
6941.58 2873
6942.37 2973
6943.15 2906
6943.94 2990
6944.72 3061
6945.51 3179
6946.30 3181
6947.08 3258
6947.87 3280
6948.66 3315
6949.44 3320
6950.23 3410
6951.02 3278
6951.80 3256
6952.59 3443
6953.38 3305
6954.17 3275
6954.95 3333
6955.74 3216
6956.53 3233
6957.31 3429
6958.10 3452
6958.89 3370
6959.68 3307
6960.46 3431
6961.25 3376
6962.04 3483
6962.83 3589
6963.61 3614
6964.40 3564
6965.19 3717
6965.98 3891
6966.76 3784
6967.55 3767
6968.34 3564
6969.13 3749
6969.92 3855
6970.70 3961
6971.49 3900
6972.28 3846
6973.07 3886
6973.86 3812
6974.64 3972
6975.43 4138
6976.22 4126
6977.01 4069
6977.80 4160
6978.59 4201
6979.37 4095
6980.16 4128
6980.95 4322
6981.74 4325
6982.53 4357
6983.32 4323
6984.11 4643
6984.90 4727
6985.68 5232
6986.47 5421
6987.26 6090
6988.05 6611
6988.84 7170
6989.63 7742
6990.42 7873
6991.21 8125
6992.00 7874
6992.79 7512
6993.57 7127
6994.36 6310
6995.15 5859
6995.94 5507
6996.73 5266
6997.52 4761
6998.31 4807
6999.10 4796
6999.89 4941
7000.68 5071
7001.47 5461
7002.26 5882
7003.05 6519
7003.84 6936
7004.63 7026
7005.42 7109
7006.21 7139
7007.00 6752
7007.79 6306
7008.58 5909
7009.37 5186
7010.16 4713
7010.95 4332
7011.74 3878
7012.53 3838
7013.32 3639
7014.11 3491
7014.90 3488
7015.69 3409
7016.48 3426
7017.27 3479
7018.06 3461
7018.85 3369
7019.65 3596
7020.44 3437
7021.23 3403
7022.02 3390
7022.81 3173
7023.60 3199
7024.39 3222
7025.18 3329
7025.97 3316
7026.76 3301
7027.56 3185
7028.35 3238
7029.14 3143
7029.93 3218
7030.72 3208
7031.51 3154
7032.30 3155
7033.09 3162
7033.89 3119
7034.68 3074
7035.47 3032
7036.26 3100
7037.05 2928
7037.84 3017
7038.64 2955
7039.43 3061
7040.22 3039
7041.01 2974
7041.80 2957
7042.60 3099
7043.39 3093
7044.18 3073
7044.97 3193
7045.76 3033
7046.56 3034
7047.35 2945
7048.14 2927
7048.93 2797
7049.73 2844
7050.52 2917
7051.31 2943
7052.10 2827
7052.90 2844
7053.69 2859
7054.48 2750
7055.27 2796
7056.07 2774
7056.86 2770
7057.65 2908
7058.45 2703
7059.24 2710
7060.03 2663
7060.83 2488
7061.62 2504
7062.41 2517
7063.20 2569
7064.00 2600
7064.79 2571
7065.58 2521
7066.38 2482
7067.17 2447
7067.96 2541
7068.76 2499
7069.55 2438
7070.35 2475
7071.14 2547
7071.93 2492
7072.73 2431
7073.52 2359
7074.31 2402
7075.11 2438
7075.90 2271
7076.70 2393
7077.49 2403
7078.28 2325
7079.08 2238
7079.87 2259
7080.67 2163
7081.46 2165
7082.25 2223
7083.05 2119
7083.84 2069
7084.64 2102
7085.43 2096
7086.23 2129
7087.02 2031
7087.82 2192
7088.61 2003
7089.41 2068
7090.20 1956
7090.99 1996
7091.79 2054
7092.58 1976
7093.38 1951
7094.17 2011
7094.97 2095
7095.76 2157
7096.56 2069
7097.35 1998
7098.15 2039
7098.94 1957
7099.74 1990
7100.54 2027
7101.33 2039
7102.13 2000
7102.92 2070
7103.72 1984
7104.51 1839
7105.31 1933
7106.10 1945
7106.90 1866
7107.70 1786
7108.49 1866
7109.29 1826
7110.08 1746
7110.88 1765
7111.67 1802
7112.47 1814
7113.27 1912
7114.06 1777
7114.86 1867
7115.65 1911
7116.45 1719
7117.25 1823
7118.04 1813
7118.84 1908
7119.64 1700
7120.43 1785
7121.23 1830
7122.03 1899
7122.82 1831
7123.62 1682
7124.41 1750
7125.21 1835
7126.01 1825
7126.81 1760
7127.60 1702
7128.40 1728
7129.20 1735
7129.99 1693
7130.79 1690
7131.59 1754
7132.38 1795
7133.18 1754
7133.98 1707
7134.78 1679
7135.57 1682
7136.37 1793
7137.17 1823
7137.96 1737
7138.76 1728
7139.56 1756
7140.36 1616
7141.15 1714
7141.95 1774
7142.75 1557
7143.55 1590
7144.35 1615
7145.14 1559
7145.94 1586
7146.74 1695
7147.54 1795
7148.33 1822
7149.13 1723
7149.93 1633
7150.73 1578
7151.53 1604
7152.33 1594
7153.12 1557
7153.92 1574
7154.72 1492
7155.52 1533
7156.32 1570
7157.12 1589
7157.91 1625
7158.71 1626
7159.51 1606
7160.31 1646
7161.11 1681
7161.91 1666
7162.71 1654
7163.50 1576
7164.30 1512
7165.10 1618
7165.90 1546
7166.70 1626
7167.50 1488
7168.30 1459
7169.10 1490
7169.90 1543
7170.70 1454
7171.50 1558
7172.29 1534
7173.09 1651
7173.89 1543
7174.69 1558
7175.49 1619
7176.29 1523
7177.09 1605
7177.89 1556
7178.69 1532
7179.49 1552
7180.29 1554
7181.09 1608
7181.89 1598
7182.69 1578
7183.49 1622
7184.29 1603
7185.09 1579
7185.89 1536
7186.69 1555
7187.49 1538
7188.29 1594
7189.09 1542
7189.89 1461
7190.69 1572
7191.49 1483
7192.29 1404
7193.09 1398
7193.89 1460
7194.69 1415
7195.49 1405
7196.29 1439
7197.10 1487
7197.90 1456
7198.70 1442
7199.50 1477
7200.30 1474
7201.10 1473
7201.90 1482
7202.70 1479
7203.50 1509
7204.30 1497
7205.11 1487
7205.91 1533
7206.71 1531
7207.51 1344
7208.31 1353
7209.11 1538
7209.91 1451
7210.71 1421
7211.52 1371
7212.32 1421
7213.12 1453
7213.92 1375
7214.72 1405
7215.52 1394
7216.33 1494
7217.13 1383
7217.93 1362
7218.73 1383
7219.53 1421
7220.34 1451
7221.14 1520
7221.94 1434
7222.74 1452
7223.54 1440
7224.35 1466
7225.15 1375
7225.95 1429
7226.75 1438
7227.56 1529
7228.36 1412
7229.16 1419
7229.96 1457
7230.77 1520
7231.57 1493
7232.37 1331
7233.17 1407
7233.98 1407
7234.78 1453
7235.58 1534
7236.38 1413
7237.19 1408
7237.99 1428
7238.79 1478
7239.60 1452
7240.40 1504
7241.20 1417
7242.01 1339
7242.81 1435
7243.61 1517
7244.42 1546
7245.22 1536
7246.02 1412
7246.83 1463
7247.63 1552
7248.43 1455
7249.24 1429
7250.04 1460
7250.84 1528
7251.65 1462
7252.45 1551
7253.26 1562
7254.06 1504
7254.86 1482
7255.67 1575
7256.47 1560
7257.28 1454
7258.08 1472
7258.88 1461
7259.69 1457
7260.49 1595
7261.30 1631
7262.10 1603
7262.90 1480
7263.71 1509
7264.51 1604
7265.32 1600
7266.12 1578
7266.93 1704
7267.73 1647
7268.54 1693
7269.34 1654
7270.15 1728
7270.95 1689
7271.76 1643
7272.56 1734
7273.37 1658
7274.17 1713
7274.98 1700
7275.78 1785
7276.59 1593
7277.39 1631
7278.20 1598
7279.00 1605
7279.81 1710
7280.61 1643
7281.42 1709
7282.22 1714
7283.03 1729
7283.83 1864
7284.64 1948
7285.45 2057
7286.25 2178
7287.06 2289
7287.86 2358
7288.67 2409
7289.47 2427
7290.28 2400
7291.09 2381
7291.89 2490
7292.70 2223
7293.50 2226
7294.31 2038
7295.12 1949
7295.92 1822
7296.73 1824
7297.53 1758
7298.34 1603
7299.15 1612
7299.95 1634
7300.76 1593
7301.57 1572
7302.37 1629
7303.18 1692
7303.99 1618
7304.79 1585
7305.60 1593
7306.41 1590
7307.21 1570
7308.02 1639
7308.83 1578
7309.63 1652
7310.44 1555
7311.25 1563
7312.06 1705
7312.86 1670
7313.67 1710
7314.48 1740
7315.28 1747
7316.09 1832
7316.90 1862
7317.71 1755
7318.51 1885
7319.32 1842
7320.13 1873
7320.94 1824
7321.74 1810
7322.55 1820
7323.36 1737
7324.17 1752
7324.97 1897
7325.78 1826
7326.59 1920
7327.40 1873
7328.21 1862
7329.01 1802
7329.82 1796
7330.63 1797
7331.44 1781
7332.25 1863
7333.06 1748
7333.86 1878
7334.67 1819
7335.48 1868
7336.29 1840
7337.10 1878
7337.91 1959
7338.71 2017
7339.52 2154
7340.33 2176
7341.14 2159
7341.95 2113
7342.76 2035
7343.57 2048
7344.38 1931
7345.18 1859
7345.99 1860
7346.80 1815
7347.61 1867
7348.42 1735
7349.23 1806
7350.04 1866
7350.85 1928
7351.66 1807
7352.47 1768
7353.28 1686
7354.09 1682
7354.89 1703
7355.70 1754
7356.51 1778
7357.32 1873
7358.13 1786
7358.94 1825
7359.75 1895
7360.56 1774
7361.37 1717
7362.18 1795
7362.99 1821
7363.80 1797
7364.61 1675
7365.42 1772
7366.23 1913
7367.04 1715
7367.85 1777
7368.66 1819
7369.47 1754
7370.28 1743
7371.09 1814
7371.90 1740
7372.71 1730
7373.52 1800
7374.33 1717
7375.15 1752
7375.96 1722
7376.77 1829
7377.58 1852
7378.39 1846
7379.20 1811
7380.01 1787
7380.82 1948
7381.63 1993
7382.44 1809
7383.25 1829
7384.06 1927
7384.88 2116
7385.69 2019
7386.50 2069
7387.31 2042
7388.12 2006
7388.93 1945
7389.74 1997
7390.55 1882
7391.37 1871
7392.18 1820
7392.99 1858
7393.80 1782
7394.61 1728
7395.42 1706
7396.24 1573
7397.05 1629
7397.86 1642
7398.67 1617
7399.48 1688
7400.30 1766
7401.11 1820
7401.92 1783
7402.73 1826
7403.54 1841
7404.36 1903
7405.17 1920
7405.98 1865
7406.79 1983
7407.60 1945
7408.42 1850
7409.23 1904
7410.04 1758
7410.85 1721
7411.67 1706
7412.48 1728
7413.29 1747
7414.11 1712
7414.92 1658
7415.73 1659
7416.54 1517
7417.36 1467
7418.17 1453
7418.98 1474
7419.80 1506
7420.61 1553
7421.42 1572
7422.23 1589
7423.05 1502
7423.86 1448
7424.67 1493
7425.49 1450
7426.30 1420
7427.11 1459
7427.93 1456
7428.74 1482
7429.56 1468
7430.37 1413
7431.18 1465
7432.00 1474
7432.81 1532
7433.62 1459
7434.44 1490
7435.25 1550
7436.07 1479
7436.88 1354
7437.69 1348
7438.51 1365
7439.32 1503
7440.14 1494
7440.95 1464
7441.76 1458
7442.58 1455
7443.39 1421
7444.21 1564
7445.02 1425
7445.84 1416
7446.65 1491
7447.46 1564
7448.28 1560
7449.09 1500
7449.91 1492
7450.72 1441
7451.54 1425
7452.35 1363
7453.17 1457
7453.98 1450
7454.80 1403
7455.61 1410
7456.43 1463
7457.24 1500
7458.06 1510
7458.87 1452
7459.69 1368
7460.50 1405
7461.32 1420
7462.13 1387
7462.95 1337
7463.77 1440
7464.58 1403
7465.40 1488
7466.21 1513
7467.03 1395
7467.84 1424
7468.66 1388
7469.47 1295
7470.29 1366
7471.11 1331
7471.92 1320
7472.74 1413
7473.55 1304
7474.37 1387
7475.19 1316
7476.00 1354
7476.82 1445
7477.63 1319
7478.45 1269
7479.27 1343
7480.08 1454
7480.90 1410
7481.72 1335
7482.53 1355
7483.35 1346
7484.17 1384
7484.98 1388
7485.80 1449
7486.62 1439
7487.43 1319
7488.25 1317
7489.07 1362
7489.88 1342
7490.70 1283
7491.52 1276
7492.33 1250
7493.15 1271
7493.97 1331
7494.78 1313
7495.60 1354
7496.42 1322
7497.24 1257
7498.05 1394
7498.87 1357
7499.69 1309
7500.51 1276
7501.32 1238
7502.14 1284
7502.96 1316
7503.78 1225
7504.59 1317
7505.41 1284
7506.23 1200
7507.05 1251
7507.86 1276
7508.68 1224
7509.50 1312
7510.32 1367
7511.14 1186
7511.95 1262
7512.77 1273
7513.59 1351
7514.41 1313
7515.23 1326
7516.05 1424
7516.86 1307
7517.68 1293
7518.50 1196
7519.32 1234
7520.14 1247
7520.96 1239
7521.78 1300
7522.59 1247
7523.41 1270
7524.23 1303
7525.05 1206
7525.87 1217
7526.69 1274
7527.51 1259
7528.33 1183
7529.14 1289
7529.96 1275
7530.78 1389
7531.60 1375
7532.42 1280
7533.24 1272
7534.06 1310
7534.88 1243
7535.70 1266
7536.52 1273
7537.34 1305
7538.16 1180
7538.98 1239
7539.80 1246
7540.62 1300
7541.44 1222
7542.25 1227
7543.07 1255
7543.89 1326
7544.71 1269
7545.53 1256
7546.35 1290
7547.17 1312
7547.99 1255
7548.81 1254
7549.63 1267
7550.45 1297
7551.27 1260
7552.09 1237
7552.92 1312
7553.74 1168
7554.56 1216
7555.38 1189
7556.20 1155
7557.02 1220
7557.84 1207
7558.66 1277
7559.48 1209
7560.30 1225
7561.12 1164
7561.94 1267
7562.76 1204
7563.58 1234
7564.40 1254
7565.23 1202
7566.05 1283
7566.87 1186
7567.69 1196
7568.51 1209
7569.33 1253
7570.15 1249
7570.97 1318
7571.79 1329
7572.62 1242
7573.44 1254
7574.26 1220
7575.08 1225
7575.90 1331
7576.72 1314
7577.55 1197
7578.37 1281
7579.19 1296
7580.01 1180
7580.83 1155
7581.65 1210
7582.48 1281
7583.30 1260
7584.12 1300
7584.94 1200
7585.76 1249
7586.59 1235
7587.41 1212
7588.23 1229
7589.05 1290
7589.88 1267
7590.70 1296
7591.52 1354
7592.34 1238
7593.16 1235
7593.99 1244
7594.81 1161
7595.63 1181
7596.46 1306
7597.28 1237
7598.10 1248
7598.92 1152
7599.75 1231
7600.57 1323
7601.39 1316
7602.22 1338
7603.04 1393
7603.86 1327
7604.68 1259
7605.51 1289
7606.33 1166
7607.15 1265
7607.98 1324
7608.80 1367
7609.62 1361
7610.45 1428
7611.27 1404
7612.09 1395
7612.92 1266
7613.74 1279
7614.57 1257
7615.39 1369
7616.21 1364
7617.04 1303
7617.86 1240
7618.68 1280
7619.51 1330
7620.33 1352
7621.16 1298
7621.98 1231
7622.80 1274
7623.63 1232
7624.45 1122
7625.28 1299
7626.10 1275
7626.93 1263
7627.75 1253
7628.57 1265
7629.40 1129
7630.22 1190
7631.05 1240
7631.87 1265
7632.70 1289
7633.52 1249
7634.35 1295
7635.17 1281
7636.00 1241
7636.82 1260
7637.65 1314
7638.47 1373
7639.30 1348
7640.12 1334
7640.95 1266
7641.77 1237
7642.60 1329
7643.42 1187
7644.25 1220
7645.07 1212
7645.90 1165
7646.72 1218
7647.55 1148
7648.37 1106
7649.20 1167
7650.02 1110
7650.85 1217
7651.68 1155
7652.50 1194
7653.33 1227
7654.15 1184
7654.98 1128
7655.81 1080
7656.63 1040
7657.46 1065
7658.28 1216
7659.11 1151
7659.94 1259
7660.76 1286
7661.59 1129
7662.41 1132
7663.24 1090
7664.07 1163
7664.89 1113
7665.72 1117
7666.55 1035
7667.37 1013
7668.20 1201
7669.03 1237
7669.85 1130
7670.68 1097
7671.51 1164
7672.33 1108
7673.16 1186
7673.99 1145
7674.81 1100
7675.64 1110
7676.47 1161
7677.29 1054
7678.12 1051
7678.95 1048
7679.78 1134
7680.60 1204
7681.43 1114
7682.26 1196
7683.08 1149
7683.91 1135
7684.74 1126
7685.57 1112
7686.39 1094
7687.22 1181
7688.05 1158
7688.88 1167
7689.70 1196
7690.53 1124
7691.36 1132
7692.19 1102
7693.02 1136
7693.84 1147
7694.67 1048
7695.50 1062
7696.33 1114
7697.16 1083
7697.98 1109
7698.81 1195
7699.64 1159
7700.47 1114
7701.30 1121
7702.13 1086
7702.95 1143
7703.78 1152
7704.61 1074
7705.44 1083
7706.27 1164
7707.10 1155
7707.93 1142
7708.75 1070
7709.58 1139
7710.41 1225
7711.24 1184
7712.07 1137
7712.90 1117
7713.73 1172
7714.56 1182
7715.39 1176
7716.22 1197
7717.04 1117
7717.87 1078
7718.70 1105
7719.53 1113
7720.36 1161
7721.19 1150
7722.02 1106
7722.85 1152
7723.68 1180
7724.51 1201
7725.34 1027
7726.17 1122
7727.00 1131
7727.83 1182
7728.66 1146
7729.49 1163
7730.32 1135
7731.15 1080
7731.98 1104
7732.81 1203
7733.64 1114
7734.47 1013
7735.30 1049
7736.13 1067
7736.96 1118
7737.79 1125
7738.62 1101
7739.45 1095
7740.28 1123
7741.11 1198
7741.94 1165
7742.77 1083
7743.60 1103
7744.43 1149
7745.26 1045
7746.09 1175
7746.93 1183
7747.76 1224
7748.59 1190
7749.42 1249
7750.25 1232
7751.08 1223
7751.91 1311
7752.74 1348
7753.57 1397
7754.40 1354
7755.24 1272
7756.07 1242
7756.90 1222
7757.73 1217
7758.56 1197
7759.39 1101
7760.22 1239
7761.06 1160
7761.89 1092
7762.72 1060
7763.55 1128
7764.38 1217
7765.21 1159
7766.05 1072
7766.88 1154
7767.71 1109
7768.54 1167
7769.37 1143
7770.21 1052
7771.04 1081
7771.87 1071
7772.70 1054
7773.53 1096
7774.37 1068
7775.20 1061
7776.03 1050
7776.86 1083
7777.70 1147
7778.53 1043
7779.36 1120
7780.19 1036
7781.03 1070
7781.86 1002
7782.69 1015
7783.52 1077
7784.36 1091
7785.19 1097
7786.02 1080
7786.86 1093
7787.69 1115
7788.52 1112
7789.36 1080
7790.19 1079
7791.02 1123
7791.85 1131
7792.69 1075
7793.52 1113
7794.35 1163
7795.19 1074
7796.02 1106
7796.86 1137
7797.69 1164
7798.52 1099
7799.36 1085
7800.19 1071
7801.02 1072
7801.86 1025
7802.69 993
7803.52 1013
7804.36 1064
7805.19 1073
7806.03 1073
7806.86 1015
7807.69 1108
7808.53 1114
7809.36 1071
7810.20 1119
7811.03 1148
7811.87 1116
7812.70 1011
7813.53 1055
7814.37 1175
7815.20 1183
7816.04 1198
7816.87 1129
7817.71 1060
7818.54 1045
7819.38 1080
7820.21 1122
7821.05 1205
7821.88 1221
7822.72 1171
7823.55 1155
7824.39 1136
7825.22 1171
7826.06 1188
7826.89 1131
7827.73 1147
7828.56 1086
7829.40 1083
7830.23 1110
7831.07 1055
7831.90 1097
7832.74 1134
7833.57 1127
7834.41 1154
7835.24 1157
7836.08 1148
7836.91 1114
7837.75 1046
7838.59 1115
7839.42 1075
7840.26 1071
7841.09 1144
7841.93 1141
7842.77 1096
7843.60 1092
7844.44 1068
7845.27 1121
7846.11 1025
7846.95 975
7847.78 990
7848.62 1042
7849.45 1014
7850.29 1050
7851.13 1097
7851.96 1075
7852.80 1014
7853.64 1037
7854.47 991
7855.31 982
7856.15 1040
7856.98 1073
7857.82 1046
7858.66 985
7859.49 1025
7860.33 1036
7861.17 1076
7862.00 1072
7862.84 1078
7863.68 1082
7864.52 1117
7865.35 1082
7866.19 1073
7867.03 1083
7867.86 1058
7868.70 1024
7869.54 976
7870.38 1014
7871.21 1109
7872.05 1154
7872.89 1055
7873.73 1092
7874.56 1091
7875.40 1068
7876.24 1040
7877.08 1043
7877.92 1133
7878.75 1012
7879.59 1011
7880.43 1122
7881.27 1038
7882.10 1076
7882.94 1028
7883.78 1062
7884.62 1087
7885.46 1037
7886.30 1054
7887.13 1020
7887.97 1078
7888.81 1010
7889.65 1054
7890.49 1017
7891.33 994
7892.16 1023
7893.00 1105
7893.84 1014
7894.68 1104
7895.52 1066
7896.36 1035
7897.20 1057
7898.04 1078
7898.88 1108
7899.71 1017
7900.55 1012
7901.39 1029
7902.23 1051
7903.07 1035
7903.91 1072
7904.75 1036
7905.59 1054
7906.43 1106
7907.27 1070
7908.11 1021
7908.95 1076
7909.79 981
7910.62 984
7911.46 1049
7912.30 1066
7913.14 1011
7913.98 1077
7914.82 1027
7915.66 1006
7916.50 1056
7917.34 992
7918.18 1092
7919.02 1056
7919.86 1077
7920.70 1004
7921.54 1095
7922.38 1073
7923.22 1114
7924.06 1016
7924.90 999
7925.74 1000
7926.58 1014
7927.43 1039
7928.27 1091
7929.11 1063
7929.95 1028
7930.79 972
7931.63 1027
7932.47 1017
7933.31 925
7934.15 945
7934.99 970
7935.83 965
7936.67 1046
7937.51 1036
7938.36 1072
7939.20 1021
7940.04 1013
7940.88 1045
7941.72 906
7942.56 934
7943.40 967
7944.24 1076
7945.09 988
7945.93 975
7946.77 978
7947.61 989
7948.45 989
7949.29 975
7950.13 981
7950.98 1017
7951.82 1028
7952.66 953
7953.50 919
7954.34 980
7955.19 953
7956.03 956
7956.87 941
7957.71 967
7958.55 940
7959.40 994
7960.24 906
7961.08 913
7961.92 1037
7962.76 1075
7963.61 984
7964.45 993
7965.29 1025
7966.13 1068
7966.98 992
7967.82 965
7968.66 952
7969.50 1019
7970.35 1015
7971.19 944
7972.03 867
7972.88 975
7973.72 1064
7974.56 978
7975.40 949
7976.25 975
7977.09 956
7977.93 998
7978.78 1009
7979.62 955
7980.46 987
7981.31 972
7982.15 998
7982.99 942
7983.84 949
7984.68 1014
7985.52 982
7986.37 920
7987.21 1012
7988.06 1016
7988.90 963
7989.74 954
7990.59 1017
7991.43 960
7992.27 942
7993.12 943
7993.96 974
7994.81 936
7995.65 993
7996.49 915
7997.34 925
7998.18 963
7999.03 968
7999.87 1033
8000.72 1013
8001.56 900
8002.40 915
8003.25 1010
8004.09 887
8004.94 871
8005.78 861
8006.63 975
8007.47 956
8008.32 950
8009.16 996
8010.01 962
8010.85 919
8011.70 896
8012.54 960
8013.39 915
8014.23 894
8015.08 951
8015.92 943
8016.77 1020
8017.61 994
8018.46 1001
8019.30 989
8020.15 998
8020.99 965
8021.84 934
8022.68 993
8023.53 872
8024.38 934
8025.22 951
8026.07 911
8026.91 926
8027.76 1024
8028.60 944
8029.45 905
8030.30 877
8031.14 860
8031.99 891
8032.83 846
8033.68 897
8034.53 902
8035.37 953
8036.22 916
8037.06 991
8037.91 998
8038.76 1007
8039.60 984
8040.45 971
8041.30 976
8042.14 916
8042.99 903
8043.84 981
8044.68 964
8045.53 942
8046.38 1017
8047.22 942
8048.07 958
8048.92 946
8049.76 919
8050.61 876
8051.46 989
8052.30 947
8053.15 894
8054.00 915
8054.85 904
8055.69 908
8056.54 891
8057.39 958
8058.24 958
8059.08 931
8059.93 953
8060.78 923
8061.63 945
8062.47 910
8063.32 949
8064.17 937
8065.02 858
8065.86 869
8066.71 850
8067.56 847
8068.41 841
8069.26 926
8070.10 886
8070.95 912
8071.80 958
8072.65 950
8073.50 940
8074.34 938
8075.19 924
8076.04 879
8076.89 881
8077.74 901
8078.59 901
8079.43 894
8080.28 877
8081.13 948
8081.98 970
8082.83 945
8083.68 879
8084.53 884
8085.37 864
8086.22 903
8087.07 929
8087.92 974
8088.77 961
8089.62 942
8090.47 884
8091.32 894
8092.17 922
8093.02 843
8093.87 972
8094.71 940
8095.56 898
8096.41 896
8097.26 880
8098.11 893
8098.96 898
8099.81 890
8100.66 917
8101.51 989
8102.36 977
8103.21 913
8104.06 980
8104.91 930
8105.76 891
8106.61 858
8107.46 854
8108.31 952
8109.16 959
8110.01 922
8110.86 899
8111.71 856
8112.56 877
8113.41 833
8114.26 838
8115.11 877
8115.96 933
8116.81 854
8117.66 890
8118.51 808
8119.36 873
8120.21 884
8121.06 893
8121.92 884
8122.77 930
8123.62 956
8124.47 992
8125.32 933
8126.17 866
8127.02 900
8127.87 912
8128.72 870
8129.57 789
8130.43 913
8131.28 891
8132.13 912
8132.98 971
8133.83 864
8134.68 928
8135.53 898
8136.38 842
8137.24 904
8138.09 865
8138.94 965
8139.79 910
8140.64 910
8141.49 835
8142.35 851
8143.20 896
8144.05 957
8144.90 920
8145.75 802
8146.61 801
8147.46 890
8148.31 865
8149.16 964
8150.01 899
8150.87 884
8151.72 952
8152.57 954
8153.42 897
8154.28 933
8155.13 1000
8155.98 931
8156.83 903
8157.69 953
8158.54 990
8159.39 1047
8160.24 948
8161.10 981
8161.95 891
8162.80 986
8163.66 943
8164.51 932
8165.36 918
8166.21 925
8167.07 909
8167.92 911
8168.77 913
8169.63 887
8170.48 951
8171.33 1025
8172.19 988
8173.04 899
8173.89 821
8174.75 838
8175.60 872
8176.46 913
8177.31 944
8178.16 946
8179.02 897
8179.87 917
8180.72 882
8181.58 844
8182.43 917
8183.29 861
8184.14 836
8184.99 946
8185.85 946
8186.70 910
8187.56 841
8188.41 845
8189.26 942
8190.12 943
8190.97 853
8191.83 860
8192.68 920
8193.54 859
8194.39 839
8195.25 949
8196.10 1010
8196.95 958
8197.81 914
8198.66 875
8199.52 929
8200.37 905
8201.23 916
8202.08 957
8202.94 916
8203.79 901
8204.65 900
8205.50 961
8206.36 887
8207.21 922
8208.07 912
8208.92 966
8209.78 822
8210.64 835
8211.49 867
8212.35 884
8213.20 910
8214.06 911
8214.91 881
8215.77 835
8216.62 838
8217.48 918
8218.34 940
8219.19 931
8220.05 838
8220.90 947
8221.76 929
8222.61 872
8223.47 1012
8224.33 940
8225.18 1006
8226.04 1027
8226.90 1023
8227.75 1010
8228.61 1015
8229.46 999
8230.32 923
8231.18 928
8232.03 983
8232.89 955
8233.75 926
8234.60 908
8235.46 938
8236.32 886
8237.17 876
8238.03 912
8238.89 923
8239.74 930
8240.60 971
8241.46 893
8242.32 915
8243.17 850
8244.03 826
8244.89 857
8245.74 896
8246.60 901
8247.46 935
8248.32 946
8249.17 923
8250.03 980
8250.89 918
8251.75 892
8252.60 885
8253.46 909
8254.32 882
8255.18 819
8256.03 872
8256.89 889
8257.75 869
8258.61 977
8259.47 949
8260.32 912
8261.18 990
8262.04 911
8262.90 921
8263.76 908
8264.61 835
8265.47 980
8266.33 892
8267.19 897
8268.05 986
8268.91 985
8269.76 916
8270.62 903
8271.48 877
8272.34 954
8273.20 964
8274.06 944
8274.92 984
8275.77 920
8276.63 902
8277.49 844
8278.35 900
8279.21 845
8280.07 928
8280.93 949
8281.79 981
8282.65 867
8283.51 854
8284.36 888
8285.22 917
8286.08 963
8286.94 944
8287.80 926
8288.66 977
8289.52 962
8290.38 920
8291.24 914
8292.10 898
8292.96 971
8293.82 960
8294.68 924
8295.54 927
8296.40 928
8297.26 967
8298.12 958
8298.98 928
8299.84 886
8300.70 929
8301.56 836
8302.42 951
8303.28 997
8304.14 954
8305.00 961
8305.86 962
8306.72 943
8307.58 921
8308.44 900
8309.30 959
8310.16 990
8311.02 915
8311.88 906
8312.74 901
8313.60 936
8314.46 1004
8315.33 917
8316.19 950
8317.05 924
8317.91 978
8318.77 1011
8319.63 967
8320.49 953
8321.35 977
8322.21 948
8323.08 933
8323.94 959
8324.80 968
8325.66 901
8326.52 947
8327.38 935
8328.24 873
8329.10 966
8329.97 930
8330.83 1055
8331.69 1066
8332.55 985
8333.41 951
8334.28 951
8335.14 1029
8336.00 926
8336.86 905
8337.72 971
8338.58 986
8339.45 1002
8340.31 948
8341.17 966
8342.03 893
8342.90 902
8343.76 968
8344.62 1070
8345.48 1037
8346.35 942
8347.21 942
8348.07 1036
8348.93 981
8349.80 986
8350.66 951
8351.52 890
8352.38 930
8353.25 1001
8354.11 1003
8354.97 947
8355.83 967
8356.70 989
8357.56 993
8358.42 1002
8359.29 1032
8360.15 1046
8361.01 1066
8361.88 1035
8362.74 925
8363.60 999
8364.47 1050
8365.33 1061
8366.19 984
8367.06 1088
8367.92 1124
8368.78 1057
8369.65 1039
8370.51 1090
8371.38 973
8372.24 1018
8373.10 985
8373.97 1040
8374.83 1048
8375.69 1076
8376.56 1094
8377.42 1106
8378.29 1062
8379.15 1059
8380.01 1110
8380.88 1099
8381.74 1109
8382.61 1019
8383.47 1036
8384.34 1106
8385.20 1104
8386.07 1150
8386.93 1086
8387.79 1087
8388.66 1080
8389.52 1087
8390.39 1110
8391.25 1056
8392.12 1107
8392.98 1077
8393.85 1143
8394.71 1169
8395.58 1115
8396.44 1165
8397.31 1175
8398.17 1212
8399.04 1207
8399.90 1234
8400.77 1147
8401.63 1246
8402.50 1262
8403.36 1138
8404.23 1135
8405.10 1134
8405.96 1222
8406.83 1301
8407.69 1227
8408.56 1266
8409.42 1296
8410.29 1123
8411.15 1154
8412.02 1207
8412.89 1299
8413.75 1320
8414.62 1261
8415.48 1333
8416.35 1415
8417.22 1402
8418.08 1309
8418.95 1333
8419.82 1312
8420.68 1327
8421.55 1392
8422.41 1503
8423.28 1435
8424.15 1364
8425.01 1343
8425.88 1378
8426.75 1364
8427.61 1410
8428.48 1509
8429.35 1391
8430.21 1465
8431.08 1520
8431.95 1455
8432.81 1518
8433.68 1536
8434.55 1440
8435.41 1592
8436.28 1500
8437.15 1500
8438.02 1548
8438.88 1541
8439.75 1599
8440.62 1516
8441.49 1510
8442.35 1631
8443.22 1615
8444.09 1803
8444.96 1826
8445.82 1722
8446.69 1705
8447.56 1666
8448.43 1787
8449.29 1704
8450.16 1795
8451.03 1693
8451.90 1743
8452.77 1822
8453.63 1985
8454.50 1887
8455.37 1829
8456.24 1999
8457.11 2238
8457.97 2507
8458.84 2727
8459.71 3135
8460.58 3527
8461.45 3712
8462.32 3706
8463.18 3696
8464.05 3422
8464.92 3097
8465.79 2805
8466.66 2571
8467.53 2321
8468.40 1997
8469.26 1915
8470.13 1771
8471.00 1678
8471.87 1739
8472.74 1520
8473.61 1609
8474.48 1574
8475.35 1536
8476.22 1527
8477.09 1501
8477.95 1526
8478.82 1507
8479.69 1457
8480.56 1572
8481.43 1595
8482.30 1504
8483.17 1540
8484.04 1585
8484.91 1525
8485.78 1547
8486.65 1550
8487.52 1444
8488.39 1467
8489.26 1508
8490.13 1528
8491.00 1529
8491.87 1542
8492.74 1509
8493.61 1569
8494.48 1540
8495.35 1525
8496.22 1617
8497.09 1579
8497.96 1703
8498.83 1798
8499.70 1772
8500.57 1755
8501.44 1734
8502.31 1697
8503.18 1596
8504.05 1613
8504.92 1608
8505.79 1491
8506.66 1514
8507.53 1574
8508.41 1605
8509.28 1526
8510.15 1532
8511.02 1538
8511.89 1511
8512.76 1447
8513.63 1490
8514.50 1464
8515.37 1425
8516.24 1539
8517.12 1466
8517.99 1579
8518.86 1528
8519.73 1493
8520.60 1612
8521.47 1610
8522.34 1591
8523.22 1554
8524.09 1516
8524.96 1565
8525.83 1623
8526.70 1583
8527.57 1545
8528.45 1635
8529.32 1496
8530.19 1623
8531.06 1705
8531.93 1629
8532.81 1582
8533.68 1583
8534.55 1599
8535.42 1635
8536.29 1579
8537.17 1608
8538.04 1565
8538.91 1620
8539.78 1650
8540.66 1577
8541.53 1517
8542.40 1558
8543.27 1487
8544.15 1541
8545.02 1472
8545.89 1489
8546.76 1605
8547.64 1510
8548.51 1489
8549.38 1417
8550.26 1446
8551.13 1409
8552.00 1502
8552.87 1383
8553.75 1346
8554.62 1383
8555.49 1449
8556.37 1376
8557.24 1370
8558.11 1481
8558.99 1470
8559.86 1422
8560.73 1417
8561.61 1414
8562.48 1438
8563.36 1444
8564.23 1409
8565.10 1430
8565.98 1413
8566.85 1426
8567.72 1460
8568.60 1447
8569.47 1360
8570.35 1377
8571.22 1319
8572.09 1339
8572.97 1298
8573.84 1299
8574.72 1400
8575.59 1388
8576.46 1438
8577.34 1338
8578.21 1445
8579.09 1375
8579.96 1419
8580.84 1271
8581.71 1317
8582.59 1431
8583.46 1362
8584.34 1366
8585.21 1340
8586.08 1360
8586.96 1372
8587.83 1352
8588.71 1349
8589.58 1379
8590.46 1366
8591.33 1308
8592.21 1321
8593.08 1305
8593.96 1295
8594.83 1311
8595.71 1313
8596.59 1320
8597.46 1338
8598.34 1411
8599.21 1306
8600.09 1379
8600.96 1409
8601.84 1400
8602.71 1376
8603.59 1373
8604.46 1266
8605.34 1280
8606.22 1345
8607.09 1373
8607.97 1393
8608.84 1326
8609.72 1264
8610.60 1374
8611.47 1352
8612.35 1298
8613.22 1408
8614.10 1411
8614.98 1358
8615.85 1443
8616.73 1386
8617.61 1452
8618.48 1466
8619.36 1470
8620.24 1474
8621.11 1335
8621.99 1484
8622.87 1418
8623.74 1398
8624.62 1394
8625.50 1481
8626.37 1434
8627.25 1433
8628.13 1423
8629.00 1325
8629.88 1376
8630.76 1421
8631.63 1394
8632.51 1463
8633.39 1431
8634.27 1436
8635.14 1486
8636.02 1426
8636.90 1427
8637.77 1473
8638.65 1453
8639.53 1536
8640.41 1490
8641.28 1427
8642.16 1397
8643.04 1446
8643.92 1503
8644.80 1491
8645.67 1459
8646.55 1459
8647.43 1508
8648.31 1502
8649.19 1513
8650.06 1514
8650.94 1474
8651.82 1537
8652.70 1619
8653.58 1576
8654.45 1687
8655.33 1734
8656.21 1570
8657.09 1586
8657.97 1674
8658.85 1664
8659.72 1713
8660.60 1679
8661.48 1619
8662.36 1628
8663.24 1557
8664.12 1631
8665.00 1651
8665.88 1513
8666.75 1562
8667.63 1554
8668.51 1594
8669.39 1688
8670.27 1719
8671.15 1643
8672.03 1738
8672.91 1720
8673.79 1752
8674.67 1732
8675.55 1776
8676.42 1799
8677.30 1849
8678.18 1889
8679.06 1729
8679.94 1785
8680.82 1835
8681.70 1885
8682.58 2039
8683.46 1967
8684.34 1905
8685.22 1901
8686.10 1785
8686.98 1808
8687.86 1820
8688.74 1798
8689.62 1739
8690.50 1823
8691.38 1908
8692.26 2012
8693.14 1965
8694.02 2146
8694.90 2206
8695.78 2390
8696.66 2675
8697.54 2593
8698.42 2737
8699.30 2616
8700.18 2564
8701.07 2510
8701.95 2520
8702.83 2215
8703.71 2176
8704.59 2172
8705.47 2021
8706.35 1882
8707.23 1802
8708.11 1816
8708.99 1734
8709.87 1717
8710.75 1762
8711.64 1759
8712.52 1708
8713.40 1800
8714.28 1836
8715.16 1782
8716.04 1619
8716.92 1650
8717.81 1648
8718.69 1630
8719.57 1748
8720.45 1782
8721.33 1725
8722.21 1784
8723.10 1743
8723.98 1694
8724.86 1745
8725.74 1725
8726.62 1670
8727.50 1697
8728.39 1641
8729.27 1780
8730.15 1772
8731.03 1875
8731.91 1934
8732.80 1831
8733.68 1799
8734.56 1845
8735.44 1885
8736.33 1924
8737.21 1903
8738.09 1941
8738.97 1820
8739.86 1977
8740.74 1940
8741.62 1870
8742.50 1884
8743.39 1852
8744.27 1823
8745.15 1820
8746.04 1800
8746.92 1831
8747.80 1846
8748.68 1894
8749.57 1902
8750.45 1919
8751.33 1895
8752.22 1892
8753.10 1840
8753.98 1917
8754.87 1944
8755.75 2009
8756.63 1972
8757.52 1975
8758.40 1981
8759.28 1991
8760.17 2000
8761.05 1960
8761.94 2012
8762.82 1968
8763.70 2021
8764.59 2113
8765.47 2076
8766.36 2021
8767.24 1959
8768.12 2035
8769.01 2038
8769.89 2026
8770.78 2058
8771.66 2171
8772.54 2218
8773.43 2209
8774.31 2198
8775.20 2222
8776.08 2164
8776.97 2140
8777.85 2154
8778.73 2117
8779.62 2087
8780.50 2086
8781.39 2167
8782.27 2210
8783.16 2344
8784.04 2341
8784.93 2636
8785.81 2844
8786.70 2907
8787.58 2890
8788.47 3070
8789.35 2953
8790.24 2829
8791.12 2781
8792.01 2671
8792.89 2455
8793.78 2320
8794.66 2334
8795.55 2202
8796.44 2163
8797.32 2159
8798.21 2325
8799.09 2380
8799.98 2374
8800.86 2634
8801.75 2620
8802.63 2669
8803.52 2717
8804.41 2717
8805.29 2604
8806.18 2613
8807.06 2641
8807.95 2504
8808.84 2315
8809.72 2279
8810.61 2123
8811.49 2101
8812.38 2064
8813.27 2044
8814.15 2079
8815.04 2071
8815.93 2213
8816.81 2241
8817.70 2318
8818.59 2360
8819.47 2336
8820.36 2369
8821.25 2282
8822.13 2325
8823.02 2238
8823.91 2144
8824.79 2029
8825.68 1955
8826.57 2027
8827.45 2003
8828.34 1958
8829.23 2035
8830.12 2029
8831.00 1968
8831.89 2008
8832.78 1873
8833.66 1994
8834.55 2088
8835.44 2050
8836.33 2023
8837.21 2057
8838.10 2087
8838.99 1982
8839.88 1933
8840.76 1870
8841.65 1843
8842.54 1829
8843.43 1851
8844.32 1765
8845.20 1874
8846.09 1829
8846.98 1772
8847.87 1843
8848.76 1816
8849.64 1784
8850.53 1836
8851.42 1780
8852.31 1924
8853.20 1797
8854.09 1880
8854.97 1806
8855.86 1827
8856.75 1756
8857.64 1693
8858.53 1688
8859.42 1752
8860.30 1696
8861.19 1664
8862.08 1731
8862.97 1669
8863.86 1629
8864.75 1680
8865.64 1649
8866.53 1686
8867.42 1697
8868.30 1780
8869.19 1720
8870.08 1707
8870.97 1669
8871.86 1614
8872.75 1589
8873.64 1550
8874.53 1561
8875.42 1569
8876.31 1517
8877.20 1545
8878.09 1500
8878.98 1514
8879.87 1541
8880.76 1551
8881.65 1491
8882.54 1568
8883.43 1608
8884.32 1675
8885.21 1587
8886.10 1496
8886.99 1513
8887.88 1538
8888.77 1538
8889.66 1411
8890.55 1331
8891.44 1434
8892.33 1400
8893.22 1356
8894.11 1346
8895.00 1409
8895.89 1367
8896.78 1345
8897.67 1334
8898.56 1330
8899.45 1364
8900.34 1411
8901.23 1389
8902.12 1343
8903.01 1324
8903.90 1310
8904.79 1370
8905.69 1335
8906.58 1326
8907.47 1263
8908.36 1301
8909.25 1433
8910.14 1300
8911.03 1326
8911.92 1305
8912.82 1273
8913.71 1198
8914.60 1207
8915.49 1223
8916.38 1190
8917.27 1264
8918.16 1260
8919.06 1236
8919.95 1225
8920.84 1260
8921.73 1200
8922.62 1244
8923.51 1202
8924.41 1212
8925.30 1165
8926.19 1174
8927.08 1136
8927.97 1154
8928.87 1180
8929.76 1206
8930.65 1078
8931.54 1059
8932.43 1171
8933.33 1136
8934.22 1156
8935.11 1168
8936.00 1141
8936.90 1094
8937.79 1215
8938.68 1115
8939.57 1039
8940.47 1035
8941.36 1050
8942.25 1037
8943.15 1080
8944.04 1066
8944.93 1052
8945.82 1034
8946.72 1089
8947.61 1031
8948.50 1085
8949.40 1039
8950.29 975
8951.18 1011
8952.08 1015
8952.97 1080
8953.86 1054
8954.76 1029
8955.65 989
8956.54 946
8957.44 1007
8958.33 1086
8959.22 982
8960.12 994
8961.01 999
8961.91 961
8962.80 933
8963.69 946
8964.59 979
8965.48 961
8966.37 984
8967.27 984
8968.16 963
8969.06 916
8969.95 991
8970.85 1035
8971.74 1010
8972.63 954
8973.53 945
8974.42 940
8975.32 955
8976.21 939
8977.11 889
8978.00 914
8978.90 998
8979.79 912
8980.68 1007
8981.58 986
8982.47 953
8983.37 948
8984.26 931
8985.16 917
8986.05 954
8986.95 910
8987.84 847
8988.74 864
8989.63 895
8990.53 853
8991.42 954
8992.32 916
8993.22 858
8994.11 855
8995.01 900
8995.90 932
8996.80 900
8997.69 859
8998.59 867
8999.48 895
9000.38 896
9001.28 890
9002.17 888
9003.07 946
9003.96 904
9004.86 909
9005.75 863
9006.65 883
9007.55 829
9008.44 854
9009.34 889
9010.23 883
9011.13 877
9012.03 899
9012.92 875
9013.82 962
9014.72 853
9015.61 813
9016.51 864
9017.41 870
9018.30 819
9019.20 830
9020.10 790
9020.99 858
9021.89 871
9022.79 860
9023.68 872
9024.58 858
9025.48 863
9026.37 825
9027.27 891
9028.17 841
9029.06 805
9029.96 846
9030.86 870
9031.76 890
9032.65 826
9033.55 831
9034.45 768
9035.35 824
9036.24 820
9037.14 835
9038.04 842
9038.94 853
9039.83 749
9040.73 808
9041.63 853
9042.53 824
9043.42 799
9044.32 807
9045.22 793
9046.12 798
9047.02 836
9047.91 879
9048.81 809
9049.71 826
9050.61 833
9051.51 819
9052.41 739
9053.30 783
9054.20 783
9055.10 801
9056.00 807
9056.90 845
9057.80 815
9058.69 826
9059.59 836
9060.49 880
9061.39 871
9062.29 866
9063.19 830
9064.09 795
9064.99 831
9065.88 811
9066.78 758
9067.68 710
9068.58 816
9069.48 912
9070.38 852
9071.28 837
9072.18 888
9073.08 907
9073.98 772
9074.88 806
9075.78 831
9076.68 865
9077.58 813
9078.47 809
9079.37 801
9080.27 814
9081.17 802
9082.07 766
9082.97 831
9083.87 808
9084.77 771
9085.67 749
9086.57 755
9087.47 811
9088.37 790
9089.27 864
9090.17 797
9091.07 785
9091.97 727
9092.87 788
9093.77 792
9094.67 770
9095.58 850
9096.48 820
9097.38 814
9098.28 794
9099.18 761
9100.08 811
9100.98 764
9101.88 773
9102.78 833
9103.68 777
9104.58 806
9105.48 798
9106.38 749
9107.28 782
9108.19 712
9109.09 795
9109.99 819
9110.89 708
9111.79 738
9112.69 791
9113.59 761
9114.49 789
9115.40 721
9116.30 761
9117.20 827
9118.10 746
9119.00 806
9119.90 722
9120.81 728
9121.71 771
9122.61 818
9123.51 733
9124.41 766
9125.31 762
9126.22 788
9127.12 749
9128.02 728
9128.92 745
9129.82 815
9130.73 725
9131.63 727
9132.53 794
9133.43 778
9134.34 793
9135.24 739
9136.14 759
9137.04 765
9137.95 823
9138.85 792
9139.75 721
9140.65 722
9141.56 774
9142.46 759
9143.36 731
9144.26 761
9145.17 737
9146.07 787
9146.97 803
9147.88 722
9148.78 767
9149.68 774
9150.59 793
9151.49 782
9152.39 703
9153.29 720
9154.20 686
9155.10 721
9156.01 812
9156.91 735
9157.81 772
9158.72 769
9159.62 824
9160.52 839
9161.43 871
9162.33 788
9163.23 806
9164.14 763
9165.04 719
9165.95 800
9166.85 786
9167.75 768
9168.66 663
9169.56 715
9170.47 731
9171.37 770
9172.27 769
9173.18 765
9174.08 735
9174.99 766
9175.89 718
9176.80 759
9177.70 732
9178.60 763
9179.51 797
9180.41 801
9181.32 766
9182.22 769
9183.13 801
9184.03 737
9184.94 695
9185.84 700
9186.75 723
9187.65 768
9188.56 684
9189.46 724
9190.37 783
9191.27 739
9192.18 748
9193.08 804
9193.99 780
9194.89 729
9195.80 740
9196.71 745
9197.61 810
9198.52 718
9199.42 798
9200.33 844
9201.23 771
9202.14 734
9203.04 769
9203.95 775
9204.86 788
9205.76 739
9206.67 777
9207.57 782
9208.48 775
9209.39 764
9210.29 797
9211.20 759
9212.10 750
9213.01 740
9213.92 780
9214.82 785
9215.73 790
9216.64 794
9217.54 838
9218.45 765
9219.36 763
9220.26 780
9221.17 721
9222.08 689
9222.98 676
9223.89 764
9224.80 737
9225.70 709
9226.61 772
9227.52 731
9228.42 791
9229.33 794
9230.24 736
9231.14 751
9232.05 764
9232.96 858
9233.87 792
9234.77 710
9235.68 662
9236.59 787
9237.50 768
9238.40 769
9239.31 692
9240.22 729
9241.13 779
9242.03 716
9242.94 751
9243.85 710
9244.76 755
9245.66 804
9246.57 722
9247.48 716
9248.39 729
9249.30 735
9250.20 764
9251.11 750
9252.02 716
9252.93 752
9253.84 788
9254.75 713
9255.65 730
9256.56 715
9257.47 752
9258.38 820
9259.29 759
9260.20 762
9261.10 715
9262.01 774
9262.92 732
9263.83 758
9264.74 767
9265.65 758
9266.56 788
9267.47 755
9268.37 722
9269.28 772
9270.19 758
9271.10 723
9272.01 713
9272.92 683
9273.83 718
9274.74 781
9275.65 762
9276.56 754
9277.47 744
9278.38 769
9279.29 738
9280.20 771
9281.11 750
9282.01 770
9282.92 772
9283.83 804
9284.74 721
9285.65 751
9286.56 713
9287.47 684
9288.38 674
9289.29 701
9290.20 781
9291.11 753
9292.02 772
9292.93 724
9293.84 748
9294.75 787
9295.66 741
9296.57 794
9297.49 685
9298.40 722
9299.31 763
9300.22 726
9301.13 796
9302.04 735
9302.95 783
9303.86 781
9304.77 711
9305.68 763
9306.59 760
9307.50 751
9308.41 742
9309.32 748
9310.24 774
9311.15 782
9312.06 686
9312.97 768
9313.88 761
9314.79 765
9315.70 724
9316.61 764
9317.53 752
9318.44 763
9319.35 757
9320.26 735
9321.17 810
9322.08 772
9322.99 756
9323.91 789
9324.82 754
9325.73 733
9326.64 768
9327.55 793
9328.46 693
9329.38 758
9330.29 744
9331.20 792
9332.11 750
9333.03 754
9333.94 686
9334.85 765
9335.76 777
9336.67 757
9337.59 852
9338.50 828
9339.41 735
9340.32 797
9341.24 747
9342.15 726
9343.06 759
9343.97 810
9344.89 833
9345.80 836
9346.71 784
9347.63 809
9348.54 786
9349.45 812
9350.36 744
9351.28 818
9352.19 765
9353.10 753
9354.02 828
9354.93 762
9355.84 740
9356.76 730
9357.67 755
9358.58 755
9359.50 822
9360.41 765
9361.32 734
9362.24 815
9363.15 794
9364.06 772
9364.98 812
9365.89 797
9366.81 791
9367.72 764
9368.63 731
9369.55 805
9370.46 790
9371.38 734
9372.29 780
9373.20 777
9374.12 819
9375.03 767
9375.95 782
9376.86 826
9377.77 743
9378.69 747
9379.60 832
9380.52 821
9381.43 832
9382.35 782
9383.26 715
9384.18 651
9385.09 773
9386.01 780
9386.92 844
9387.83 748
9388.75 770
9389.66 777
9390.58 820
9391.49 878
9392.41 822
9393.32 850
9394.24 870
9395.16 874
9396.07 876
9396.99 847
9397.90 855
9398.82 853
9399.73 822
9400.65 798
9401.56 783
9402.48 779
9403.39 827
9404.31 852
9405.22 810
9406.14 816
9407.06 816
9407.97 861
9408.89 803
9409.80 780
9410.72 886
9411.64 837
9412.55 867
9413.47 835
9414.38 859
9415.30 837
9416.22 862
9417.13 864
9418.05 869
9418.97 816
9419.88 867
9420.80 894
9421.71 911
9422.63 898
9423.55 900
9424.46 830
9425.38 759
9426.30 839
9427.21 907
9428.13 892
9429.05 857
9429.96 851
9430.88 851
9431.80 805
9432.72 811
9433.63 894
9434.55 869
9435.47 913
9436.38 855
9437.30 829
9438.22 879
9439.14 906
9440.05 912
9440.97 859
9441.89 853
9442.81 907
9443.72 879
9444.64 887
9445.56 901
9446.48 929
9447.39 925
9448.31 901
9449.23 909
9450.15 912
9451.07 956
9451.98 887
9452.90 880
9453.82 896
9454.74 990
9455.66 1042
9456.57 1077
9457.49 1131
9458.41 1105
9459.33 1204
9460.25 1266
9461.16 1266
9462.08 1206
9463.00 1098
9463.92 1079
9464.84 987
9465.76 1008
9466.68 969
9467.59 921
9468.51 897
9469.43 983
9470.35 906
9471.27 858
9472.19 871
9473.11 891
9474.03 864
9474.95 874
9475.87 836
9476.78 907
9477.70 910
9478.62 849
9479.54 873
9480.46 901
9481.38 841
9482.30 798
9483.22 837
9484.14 924
9485.06 981
9485.98 877
9486.90 942
9487.82 879
9488.74 900
9489.66 1002
9490.58 922
9491.50 961
9492.42 1008
9493.34 951
9494.26 930
9495.18 914
9496.10 908
9497.02 915
9497.94 886
9498.86 861
9499.78 859
9500.70 993
9501.62 916
9502.54 796
9503.46 835
9504.38 898
9505.30 856
9506.22 877
9507.14 841
9508.06 806
9508.98 917
9509.90 810
9510.82 785
9511.75 832
9512.67 889
9513.59 924
9514.51 874
9515.43 836
9516.35 914
9517.27 884
9518.19 865
9519.11 850
9520.03 905
9520.96 901
9521.88 833
9522.80 890
9523.72 925
9524.64 916
9525.56 922
9526.48 909
9527.41 859
9528.33 840
9529.25 873
9530.17 873
9531.09 866
9532.02 922
9532.94 905
9533.86 922
9534.78 905
9535.70 891
9536.63 898
9537.55 926
9538.47 939
9539.39 1018
9540.31 964
9541.24 914
9542.16 931
9543.08 940
9544.00 874
9544.93 811
9545.85 874
9546.77 908
9547.69 835
9548.62 876
9549.54 904
9550.46 966
9551.38 949
9552.31 964
9553.23 909
9554.15 808
9555.08 832
9556.00 845
9556.92 893
9557.84 928
9558.77 816
9559.69 795
9560.61 848
9561.54 861
9562.46 807
9563.38 851
9564.31 786
9565.23 943
9566.15 877
9567.08 867
9568.00 826
9568.93 849
9569.85 884
9570.77 921
9571.70 891
9572.62 875
9573.54 809
9574.47 841
9575.39 909
9576.32 814
9577.24 857
9578.16 815
9579.09 862
9580.01 846
9580.94 799
9581.86 821
9582.78 893
9583.71 917
9584.63 886
9585.56 886
9586.48 824
9587.41 893
9588.33 855
9589.26 887
9590.18 837
9591.11 835
9592.03 866
9592.96 902
9593.88 935
9594.80 903
9595.73 834
9596.65 882
9597.58 855
9598.50 886
9599.43 845
9600.35 866
9601.28 856
9602.21 911
9603.13 888
9604.06 853
9604.98 804
9605.91 853
9606.83 830
9607.76 862
9608.68 861
9609.61 845
9610.53 884
9611.46 967
9612.39 885
9613.31 931
9614.24 1024
9615.16 931
9616.09 831
9617.02 889
9617.94 866
9618.87 884
9619.79 881
9620.72 872
9621.65 834
9622.57 852
9623.50 922
9624.42 966
9625.35 935
9626.28 907
9627.20 875
9628.13 927
9629.06 898
9629.98 923
9630.91 920
9631.84 917
9632.76 964
9633.69 963
9634.62 870
9635.54 966
9636.47 945
9637.40 994
9638.32 921
9639.25 871
9640.18 940
9641.11 954
9642.03 952
9642.96 936
9643.89 865
9644.81 920
9645.74 1024
9646.67 943
9647.60 961
9648.52 1009
9649.45 985
9650.38 1059
9651.31 1068
9652.23 1072
9653.16 1042
9654.09 1069
9655.02 1157
9655.95 1122
9656.87 1126
9657.80 1064
9658.73 1143
9659.66 1049
9660.58 1127
9661.51 1046
9662.44 1030
9663.37 982
9664.30 967
9665.23 1023
9666.15 1050
9667.08 984
9668.01 1047
9668.94 1097
9669.87 1089
9670.80 1059
9671.73 1027
9672.65 1097
9673.58 1187
9674.51 1027
9675.44 989
9676.37 1088
9677.30 1041
9678.23 1013
9679.16 1013
9680.08 970
9681.01 975
9681.94 1054
9682.87 1100
9683.80 1025
9684.73 1013
9685.66 1129
9686.59 1094
9687.52 1047
9688.45 1140
9689.38 1123
9690.31 1056
9691.24 1092
9692.17 1071
9693.09 1053
9694.02 1078
9694.95 1035
9695.88 1088
9696.81 1093
9697.74 1073
9698.67 1142
9699.60 1053
9700.53 1063
9701.46 1133
9702.39 1208
9703.32 1240
9704.25 1304
9705.18 1398
9706.11 1354
9707.04 1347
9707.97 1320
9708.91 1267
9709.84 1307
9710.77 1259
9711.70 1045
9712.63 1094
9713.56 1071
9714.49 1064
9715.42 988
9716.35 1024
9717.28 1040
9718.21 1029
9719.14 1004
9720.07 1024
9721.00 969
9721.93 1017
9722.87 1016
9723.80 969
9724.73 1030
9725.66 1022
9726.59 1024
9727.52 975
9728.45 1007
9729.38 1034
9730.32 964
9731.25 961
9732.18 965
9733.11 1034
9734.04 1042
9734.97 1031
9735.91 1045
9736.84 1023
9737.77 927
9738.70 1010
9739.63 986
9740.56 1033
9741.50 954
9742.43 940
9743.36 974
9744.29 962
9745.22 959
9746.16 995
9747.09 933
9748.02 897
9748.95 918
9749.89 895
9750.82 866
9751.75 856
9752.68 925
9753.62 1061
9754.55 987
9755.48 909
9756.41 891
9757.35 802
9758.28 945
9759.21 1011
9760.14 986
9761.08 957
9762.01 938
9762.94 898
9763.88 922
9764.81 970
9765.74 871
9766.68 850
9767.61 906
9768.54 871
9769.48 833
9770.41 945
9771.34 875
9772.28 930
9773.21 853
9774.14 901
9775.08 864
9776.01 876
9776.94 916
9777.88 862
9778.81 875
9779.74 890
9780.68 943
9781.61 963
9782.55 952
9783.48 920
9784.41 959
9785.35 936
9786.28 930
9787.22 896
9788.15 899
9789.08 918
9790.02 905
9790.95 937
9791.89 925
9792.82 963
9793.76 897
9794.69 884
9795.63 838
9796.56 857
9797.49 823
9798.43 831
9799.36 817
9800.30 952
9801.23 920
9802.17 823
9803.10 819
9804.04 924
9804.97 819
9805.91 785
9806.84 880
9807.78 855
9808.71 840
9809.65 856
9810.58 750
9811.52 797
9812.45 685
9813.39 774
9814.33 866
9815.26 841
9816.20 787
9817.13 878
9818.07 831
9819.00 771
9819.94 768
9820.87 726
9821.81 785
9822.75 756
9823.68 734
9824.62 743
9825.55 704
9826.49 744
9827.43 749
9828.36 754
9829.30 784
9830.23 762
9831.17 773
9832.11 735
9833.04 720
9833.98 804
9834.92 742
9835.85 760
9836.79 767
9837.73 703
9838.66 786
9839.60 772
9840.54 776
9841.47 814
9842.41 700
9843.35 689
9844.28 693
9845.22 753
9846.16 758
9847.09 741
9848.03 751
9848.97 741
9849.90 719
9850.84 714
9851.78 722
9852.72 748
9853.65 734
9854.59 704
9855.53 766
9856.47 796
9857.40 732
9858.34 749
9859.28 738
9860.22 691
9861.15 766
9862.09 769
9863.03 844
9863.97 762
9864.90 693
9865.84 736
9866.78 716
9867.72 686
9868.66 672
9869.59 634
9870.53 680
9871.47 684
9872.41 734
9873.35 736
9874.29 705
9875.22 715
9876.16 764
9877.10 773
9878.04 724
9878.98 692
9879.92 664
9880.85 677
9881.79 747
9882.73 685
9883.67 696
9884.61 754
9885.55 743
9886.49 719
9887.43 696
9888.37 704
9889.30 728
9890.24 658
9891.18 673
9892.12 701
9893.06 689
9894.00 711
9894.94 752
9895.88 610
9896.82 653
9897.76 723
9898.70 731
9899.64 729
9900.58 752
9901.52 721
9902.45 752
9903.39 671
9904.33 724
9905.27 758
9906.21 730
9907.15 654
9908.09 644
9909.03 710
9909.97 652
9910.91 643
9911.85 647
9912.79 659
9913.73 649
9914.67 650
9915.61 648
9916.55 699
9917.49 693
9918.44 688
9919.38 702
9920.32 678
9921.26 657
9922.20 657
9923.14 661
9924.08 776
9925.02 722
9925.96 709
9926.90 673
9927.84 681
9928.78 689
9929.72 702
9930.66 736
9931.61 837
9932.55 921
9933.49 835
9934.43 839
9935.37 810
9936.31 791
9937.25 770
9938.19 731
9939.14 655
9940.08 657
9941.02 730
9941.96 722
9942.90 671
9943.84 689
9944.78 656
9945.73 661
9946.67 661
9947.61 737
9948.55 708
9949.49 663
9950.44 699
9951.38 710
9952.32 646
9953.26 622
9954.20 665
9955.15 659
9956.09 679
9957.03 640
9957.97 610
9958.91 752
9959.86 654
9960.80 638
9961.74 616
9962.68 622
9963.63 614
9964.57 615
9965.51 677
9966.45 689
9967.40 669
9968.34 680
9969.28 637
9970.23 653
9971.17 659
9972.11 648
9973.05 664
9974.00 636
9974.94 655
9975.88 624
9976.83 637
9977.77 715
9978.71 620
9979.66 637
9980.60 656
9981.54 646
9982.49 661
9983.43 610
9984.37 617
9985.32 639
9986.26 718
9987.20 566
9988.15 635
9989.09 679
9990.04 637
9990.98 629
9991.92 640
9992.87 639
9993.81 635
9994.76 600
9995.70 634
9996.64 670
9997.59 609
9998.53 628
9999.48 652
10000.42 639
10001.36 652
10002.31 671
10003.25 653
10004.20 656
10005.14 646
10006.09 631
10007.03 638
10007.98 600
10008.92 566
10009.87 592
10010.81 669
10011.76 588
10012.70 664
10013.64 643
10014.59 657
10015.53 646
10016.48 642
10017.43 662
10018.37 662
10019.32 707
10020.26 658
10021.21 627
10022.15 594
10023.10 684
10024.04 611
10024.99 596
10025.93 624
10026.88 619
10027.82 676
10028.77 643
10029.72 618
10030.66 594
10031.61 676
10032.55 614
10033.50 610
10034.44 577
10035.39 609
10036.34 582
10037.28 597
10038.23 611
10039.17 698
10040.12 623
10041.07 614
10042.01 645
10042.96 651
10043.91 624
10044.85 615
10045.80 643
10046.74 677
10047.69 642
10048.64 626
10049.58 573
10050.53 595
10051.48 623
10052.42 639
10053.37 570
10054.32 565
10055.27 537
10056.21 599
10057.16 631
10058.11 600
10059.05 595
10060.00 596
10060.95 569
10061.89 570
10062.84 544
10063.79 559
10064.74 553
10065.68 557
10066.63 571
10067.58 605
10068.53 608
10069.47 568
10070.42 600
10071.37 577
10072.32 597
10073.26 593
10074.21 626
10075.16 619
10076.11 559
10077.06 588
10078.00 604
10078.95 582
10079.90 661
10080.85 606
10081.80 597
10082.74 544
10083.69 527
10084.64 564
10085.59 588
10086.54 646
10087.49 624
10088.43 584
10089.38 634
10090.33 578
10091.28 670
10092.23 616
10093.18 543
10094.13 572
10095.07 569
10096.02 582
10096.97 619
10097.92 643
10098.87 669
10099.82 632
10100.77 601
10101.72 582
10102.67 562
10103.61 601
10104.56 609
10105.51 615
10106.46 580
10107.41 619
10108.36 613
10109.31 584
10110.26 603
10111.21 592
10112.16 609
10113.11 601
10114.06 583
10115.01 556
10115.96 561
10116.91 543
10117.86 543
10118.81 582
10119.76 548
10120.71 521
10121.66 566
10122.61 580
10123.56 549
10124.51 504
10125.46 501
10126.41 553
10127.36 606
10128.31 539
10129.26 591
10130.21 549
10131.16 545
10132.11 617
10133.06 628
10134.01 581
10134.96 591
10135.91 557
10136.86 562
10137.81 533
10138.76 525
10139.72 531
10140.67 609
10141.62 598
10142.57 499
10143.52 539
10144.47 609
10145.42 609
10146.37 607
10147.32 632
10148.28 583
10149.23 606
10150.18 612
10151.13 633
10152.08 580
10153.03 599
10153.98 558
10154.94 593
10155.89 605
10156.84 633
10157.79 616
10158.74 595
10159.69 516
10160.65 479
10161.60 567
10162.55 600
10163.50 586
10164.45 578
10165.41 616
10166.36 574
10167.31 573
10168.26 569
10169.21 637
10170.17 589
10171.12 614
10172.07 593
10173.02 593
10173.98 560
10174.93 576
10175.88 606
10176.83 560
10177.79 563
10178.74 579
10179.69 548
10180.64 566
10181.60 587
10182.55 583
10183.50 644
10184.46 682
10185.41 651
10186.36 595
10187.32 590
10188.27 622
10189.22 561
10190.18 582
10191.13 604
10192.08 575
10193.03 585
10193.99 556
10194.94 617
10195.90 618
10196.85 576
10197.80 563
10198.76 610
10199.71 570
10200.66 584
10201.62 610
10202.57 594
10203.52 532
10204.48 589
10205.43 603
10206.39 609
10207.34 655
10208.29 619
10209.25 601
10210.20 591
10211.16 630
10212.11 669
10213.07 618
10214.02 709
10214.97 642
10215.93 700
10216.88 618
10217.84 634
10218.79 616
10219.75 611
10220.70 625
10221.66 631
10222.61 585
10223.57 636
10224.52 685
10225.48 669
10226.43 586
10227.39 599
10228.34 570
10229.30 583
10230.25 585
10231.21 570
10232.16 587
10233.12 580
10234.07 606
10235.03 696
10235.98 625
10236.94 553
10237.89 582
10238.85 657
10239.80 639
10240.76 623
10241.72 694
10242.67 671
10243.63 658
10244.58 691
10245.54 691
10246.49 666
10247.45 618
10248.41 623
10249.36 650
10250.32 568
10251.27 567
10252.23 573
10253.19 553
10254.14 556
10255.10 588
10256.06 568
10257.01 630
10257.97 610
10258.92 583
10259.88 600
10260.84 568
10261.79 649
10262.75 595
10263.71 576
10264.66 575
10265.62 533
10266.58 511
10267.53 538
10268.49 568
10269.45 493
10270.41 523
10271.36 513
10272.32 508
10273.28 607
10274.23 558
10275.19 553
10276.15 481
10277.11 501
10278.06 543
10279.02 569
10279.98 546
10280.94 589
10281.89 543
10282.85 587
10283.81 561
10284.77 487
10285.72 536
10286.68 572
10287.64 566
10288.60 546
10289.55 585
10290.51 582
10291.47 571
10292.43 527
10293.39 546
10294.34 554
10295.30 555
10296.26 578
10297.22 517
10298.18 548
10299.14 522
10300.09 588
10301.05 589
10302.01 553
10302.97 542
10303.93 536
10304.89 576
10305.85 539
10306.80 560
10307.76 550
10308.72 552
10309.68 565
10310.64 578
10311.60 548
10312.56 575
10313.52 541
10314.47 510
10315.43 591
10316.39 604
10317.35 570
10318.31 589
10319.27 600
10320.23 584
10321.19 530
10322.15 592
10323.11 544
10324.07 550
10325.03 517
10325.99 585
10326.95 587
10327.91 609
10328.87 572
10329.83 534
10330.79 506
10331.75 549
10332.71 553
10333.67 552
10334.63 583
10335.59 582
10336.55 535
10337.51 498
10338.47 537
10339.43 586
10340.39 567
10341.35 535
10342.31 545
10343.27 520
10344.23 538
10345.19 559
10346.15 487
10347.11 482
10348.07 504
10349.03 541
10349.99 514
10350.95 505
10351.91 507
10352.87 495
10353.83 553
10354.79 500
10355.76 571
10356.72 534
10357.68 549
10358.64 599
10359.60 520
10360.56 509
10361.52 513
10362.48 562
10363.45 537
10364.41 523
10365.37 547
10366.33 496
10367.29 520
10368.25 531
10369.21 528
10370.18 552
10371.14 580
10372.10 517
10373.06 572
10374.02 564
10374.98 584
10375.95 503
10376.91 535
10377.87 612
10378.83 561
10379.79 533
10380.76 566
10381.72 579
10382.68 476
10383.64 536
10384.61 581
10385.57 533
10386.53 547
10387.49 545
10388.46 528
10389.42 550
10390.38 545
10391.34 532
10392.31 540
10393.27 517
10394.23 461
10395.19 499
10396.16 553
10397.12 525
10398.08 590
10399.05 502
10400.01 575
10400.97 552
10401.93 526
10402.90 499
10403.86 515
10404.82 460
10405.79 545
10406.75 583
10407.71 541
10408.68 514
10409.64 504
10410.60 549
10411.57 545
10412.53 546
10413.50 514
10414.46 480
10415.42 552
10416.39 509
10417.35 478
10418.31 545
10419.28 496
10420.24 519
10421.21 581
10422.17 553
10423.13 541
10424.10 523
10425.06 549
10426.03 551
10426.99 582
10427.96 559
10428.92 504
10429.88 537
10430.85 549
10431.81 558
10432.78 555
10433.74 559
10434.71 580
10435.67 511
10436.64 494
10437.60 524
10438.57 493
10439.53 550
10440.50 572
10441.46 524
10442.43 532
10443.39 528
10444.36 498
10445.32 504
10446.29 532
10447.25 551
10448.22 575
10449.18 561
10450.15 539
10451.11 523
10452.08 505
10453.04 538
10454.01 538
10454.97 541
10455.94 537
10456.91 512
10457.87 496
10458.84 519
10459.80 502
10460.77 490
10461.73 525
10462.70 540
10463.67 493
10464.63 499
10465.60 527
10466.56 555
10467.53 539
10468.50 544
10469.46 508
10470.43 540
10471.40 456
10472.36 507
10473.33 502
10474.30 549
10475.26 495
10476.23 530
10477.19 552
10478.16 543
10479.13 520
10480.09 504
10481.06 441
10482.03 486
10483.00 553
10483.96 573
10484.93 517
10485.90 556
10486.86 560
10487.83 484
10488.80 500
10489.76 473
10490.73 500
10491.70 539
10492.67 527
10493.63 538
10494.60 519
10495.57 574
10496.54 590
10497.50 618
10498.47 499
10499.44 549
10500.41 551
10501.37 534
10502.34 513
10503.31 570
10504.28 592
10505.25 626
10506.21 567
10507.18 553
10508.15 502
10509.12 549
10510.09 624
10511.05 526
10512.02 518
10512.99 531
10513.96 543
10514.93 539
10515.90 569
10516.86 541
10517.83 527
10518.80 545
10519.77 558
10520.74 488
10521.71 525
10522.68 527
10523.64 519
10524.61 576
10525.58 635
10526.55 559
10527.52 530
10528.49 548
10529.46 522
10530.43 529
10531.40 572
10532.36 591
10533.33 535
10534.30 531
10535.27 544
10536.24 553
10537.21 560
10538.18 561
10539.15 516
10540.12 553
10541.09 539
10542.06 534
10543.03 546
10544.00 527
10544.97 536
10545.94 569
10546.91 575
10547.88 565
10548.85 552
10549.82 551
10550.79 565
10551.76 519
10552.73 499
10553.70 542
10554.67 571
10555.64 549
10556.61 566
10557.58 574
10558.55 569
10559.52 588
10560.49 598
10561.46 576
10562.43 539
10563.40 564
10564.37 582
10565.34 580
10566.31 586
10567.28 590
10568.25 564
10569.23 559
10570.20 639
10571.17 617
10572.14 584
10573.11 592
10574.08 655
10575.05 626
10576.02 539
10576.99 559
10577.96 574
10578.94 517
10579.91 557
10580.88 546
10581.85 586
10582.82 558
10583.79 620
10584.76 509
10585.74 534
10586.71 561
10587.68 568
10588.65 582
10589.62 534
10590.60 553
10591.57 615
10592.54 555
10593.51 555
10594.48 557
10595.45 494
10596.43 532
10597.40 524
10598.37 569
10599.34 578
10600.32 568
10601.29 567
10602.26 564
10603.23 482
10604.21 525
10605.18 547
10606.15 553
10607.12 565
10608.10 535
10609.07 569
10610.04 530
10611.01 562
10611.99 585
10612.96 531
10613.93 543
10614.91 496
10615.88 553
10616.85 531
10617.82 498
10618.80 571
10619.77 560
10620.74 575
10621.72 541
10622.69 571
10623.66 497
10624.64 487
10625.61 474
10626.58 541
10627.56 537
10628.53 526
10629.51 602
10630.48 567
10631.45 597
10632.43 574
10633.40 565
10634.37 547
10635.35 560
10636.32 563
10637.30 507
10638.27 540
10639.24 598
10640.22 624
10641.19 584
10642.17 581
10643.14 561
10644.11 592
10645.09 597
10646.06 590
10647.04 610
10648.01 643
10648.99 626
10649.96 642
10650.94 583
10651.91 602
10652.89 584
10653.86 635
10654.83 524
10655.81 563
10656.78 621
10657.76 520
10658.73 540
10659.71 525
10660.68 549
10661.66 568
10662.63 564
10663.61 564
10664.59 510
10665.56 545
10666.54 538
10667.51 607
10668.49 501
10669.46 543
10670.44 580
10671.41 512
10672.39 496
10673.36 506
10674.34 472
10675.32 563
10676.29 534
10677.27 537
10678.24 535
10679.22 538
10680.19 530
10681.17 585
10682.15 556
10683.12 523
10684.10 563
10685.08 528
10686.05 536
10687.03 541
10688.00 526
10688.98 582
10689.96 557
10690.93 496
10691.91 569
10692.89 546
10693.86 537
10694.84 563
10695.82 559
10696.79 571
10697.77 527
10698.75 507
10699.72 521
10700.70 516
10701.68 589
10702.65 521
10703.63 517
10704.61 536
10705.59 553
10706.56 571
10707.54 536
10708.52 553
10709.49 523
10710.47 548
10711.45 473
10712.43 573
10713.40 543
10714.38 465
10715.36 507
10716.34 493
10717.31 530
10718.29 486
10719.27 512
10720.25 527
10721.22 496
10722.20 513
10723.18 518
10724.16 529
10725.14 562
10726.11 557
10727.09 506
10728.07 548
10729.05 587
10730.03 506
10731.01 535
10731.98 549
10732.96 481
10733.94 491
10734.92 498
10735.90 539
10736.88 525
10737.85 472
10738.83 547
10739.81 533
10740.79 563
10741.77 579
10742.75 543
10743.73 528
10744.71 501
10745.69 521
10746.66 530
10747.64 518
10748.62 506
10749.60 462
10750.58 489
10751.56 475
10752.54 458
10753.52 459
10754.50 461
10755.48 526
10756.46 528
10757.44 474
10758.42 517
10759.39 562
10760.37 544
10761.35 479
10762.33 474
10763.31 537
10764.29 558
10765.27 522
10766.25 486
10767.23 515
10768.21 500
10769.19 524
10770.17 551
10771.15 527
10772.13 517
10773.11 555
10774.09 497
10775.07 438
10776.05 510
10777.03 533
10778.02 479
10779.00 528
10779.98 524
10780.96 509
10781.94 532
10782.92 536
10783.90 515
10784.88 517
10785.86 514
10786.84 494
10787.82 544
10788.80 562
10789.78 557
10790.76 514
10791.75 506
10792.73 520
10793.71 519
10794.69 522
10795.67 528
10796.65 524
10797.63 479
10798.61 507
10799.60 540
10800.58 493
10801.56 503
10802.54 527
10803.52 555
10804.50 515
10805.49 572
10806.47 501
10807.45 462
10808.43 513
10809.41 533
10810.39 545
10811.38 532
10812.36 545
10813.34 525
10814.32 513
10815.30 508
10816.29 522
10817.27 495
10818.25 478
10819.23 544
10820.22 512
10821.20 528
10822.18 531
10823.16 517
10824.15 556
10825.13 529
10826.11 538
10827.09 544
10828.08 515
10829.06 522
10830.04 535
10831.02 542
10832.01 512
10832.99 628
10833.97 580
10834.96 523
10835.94 539
10836.92 491
10837.91 511
10838.89 529
10839.87 486
10840.85 494
10841.84 566
10842.82 553
10843.81 508
10844.79 517
10845.77 495
10846.76 598
10847.74 514
10848.72 508
10849.71 515
10850.69 530
10851.67 602
10852.66 595
10853.64 600
10854.63 549
10855.61 579
10856.59 576
10857.58 582
10858.56 592
10859.55 583
10860.53 567
10861.51 554
10862.50 609
10863.48 621
10864.47 594
10865.45 620
10866.44 587
10867.42 562
10868.41 578
10869.39 539
10870.37 570
10871.36 563
10872.34 585
10873.33 561
10874.31 580
10875.30 563
10876.28 572
10877.27 589
10878.25 603
10879.24 578
10880.22 565
10881.21 534
10882.19 624
10883.18 577
10884.16 590
10885.15 648
10886.13 706
10887.12 590
10888.11 624
10889.09 653
10890.08 632
10891.06 632
10892.05 631
10893.03 638
10894.02 564
10895.00 580
10895.99 595
10896.98 602
10897.96 568
10898.95 584
10899.93 643
10900.92 621
10901.91 588
10902.89 599
10903.88 624
10904.86 660
10905.85 658
10906.84 642
10907.82 591
10908.81 574
10909.80 625
10910.78 561
10911.77 580
10912.76 591
10913.74 667
10914.73 731
10915.72 615
10916.70 688
10917.69 685
10918.68 631
10919.66 709
10920.65 684
10921.64 632
10922.62 703
10923.61 730
10924.60 672
10925.58 677
10926.57 699
10927.56 688
10928.55 708
10929.53 645
10930.52 721
10931.51 724
10932.50 734
10933.48 736
10934.47 671
10935.46 688
10936.45 700
10937.43 672
10938.42 665
10939.41 662
10940.40 683
10941.38 686
10942.37 644
10943.36 640
10944.35 686
10945.34 722
10946.32 757
10947.31 716
10948.30 731
10949.29 706
10950.28 718
10951.27 746
10952.25 709
10953.24 686
10954.23 718
10955.22 757
10956.21 723
10957.20 751
10958.18 728
10959.17 712
10960.16 697
10961.15 724
10962.14 761
10963.13 820
10964.12 803
10965.11 887
10966.10 790
10967.08 743
10968.07 799
10969.06 839
10970.05 829
10971.04 777
10972.03 804
10973.02 763
10974.01 761
10975.00 710
10975.99 743
10976.98 782
10977.97 781
10978.96 749
10979.95 783
10980.94 750
10981.92 689
10982.91 716
10983.90 683
10984.89 723
10985.88 782
10986.87 737
10987.86 751
10988.85 824
10989.84 724
10990.83 786
10991.82 748
10992.81 698
10993.80 735
10994.79 801
10995.78 800
10996.78 726
10997.77 772
10998.76 762
10999.75 744
11000.74 757
11001.73 752
11002.72 829
11003.71 899
11004.70 923
11005.69 923
11006.68 940
11007.67 942
11008.66 1008
11009.65 990
11010.64 845
11011.64 756
11012.63 776
11013.62 863
11014.61 773
11015.60 690
11016.59 717
11017.58 713
11018.57 698
11019.57 696
11020.56 690
11021.55 638
11022.54 736
11023.53 754
11024.52 747
11025.51 769
11026.51 776
11027.50 733
11028.49 805
11029.48 678
11030.47 662
11031.47 693
11032.46 647
11033.45 701
11034.44 646
11035.43 703
11036.43 714
11037.42 721
11038.41 676
11039.40 703
11040.39 684
11041.39 664
11042.38 710
11043.37 683
11044.36 626
11045.36 674
11046.35 712
11047.34 698
11048.34 617
11049.33 672
11050.32 660
11051.31 632
11052.31 620
11053.30 646
11054.29 685
11055.29 720
11056.28 714
11057.27 615
11058.26 641
11059.26 663
11060.25 688
11061.24 669
11062.24 658
11063.23 670
11064.22 633
11065.22 643
11066.21 655
11067.20 673
11068.20 712
11069.19 706
11070.19 676
11071.18 660
11072.17 633
11073.17 696
11074.16 678
11075.15 644
11076.15 575
11077.14 622
11078.14 660
11079.13 629
11080.12 682
11081.12 657
11082.11 644
11083.11 700
11084.10 671
11085.10 646
11086.09 618
11087.08 667
11088.08 641
11089.07 606
11090.07 595
11091.06 656
11092.06 648
11093.05 621
11094.05 637
11095.04 619
11096.04 676
11097.03 684
11098.03 617
11099.02 637
11100.02 614
11101.01 654
11102.01 638
11103.00 597
11104.00 631
11104.99 635
11105.99 592
11106.98 617
11107.98 626
11108.97 648
11109.97 632
11110.96 616
11111.96 592
11112.95 592
11113.95 589
11114.95 625
11115.94 638
11116.94 552
11117.93 534
11118.93 559
11119.93 581
11120.92 590
11121.92 622
11122.91 541
11123.91 565
11124.91 620
11125.90 613
11126.90 592
11127.89 573
11128.89 595
11129.89 577
11130.88 582
11131.88 574
11132.88 628
11133.87 656
11134.87 627
11135.87 607
11136.86 611
11137.86 627
11138.86 592
11139.85 617
11140.85 575
11141.85 588
11142.84 587
11143.84 615
11144.84 587
11145.83 586
11146.83 607
11147.83 587
11148.83 555
11149.82 599
11150.82 592
11151.82 580
11152.82 616
11153.81 578
11154.81 567
11155.81 566
11156.80 590
11157.80 541
11158.80 569
11159.80 588
11160.80 548
11161.79 537
11162.79 574
11163.79 551
11164.79 545
11165.78 587
11166.78 563
11167.78 553
11168.78 599
11169.78 617
11170.78 568
11171.77 560
11172.77 608
11173.77 609
11174.77 592
11175.77 538
11176.77 579
11177.76 589
11178.76 631
11179.76 572
11180.76 546
11181.76 596
11182.76 591
11183.76 606
11184.75 575
11185.75 588
11186.75 553
11187.75 535
11188.75 576
11189.75 636
11190.75 565
11191.75 542
11192.75 557
11193.75 600
11194.75 540
11195.74 542
11196.74 547
11197.74 537
11198.74 540
11199.74 539
11200.74 509
11201.74 566
11202.74 590
11203.74 602
11204.74 512
11205.74 585
11206.74 588
11207.74 585
11208.74 530
11209.74 542
11210.74 571
11211.74 593
11212.74 600
11213.74 528
11214.74 490
11215.74 548
11216.74 584
11217.74 544
11218.74 561
11219.74 555
11220.74 607
11221.74 601
11222.74 648
11223.74 593
11224.74 579
11225.74 568
11226.74 566
11227.75 563
11228.75 634
11229.75 575
11230.75 602
11231.75 574
11232.75 585
11233.75 611
11234.75 585
11235.75 588
11236.75 615
11237.76 603
11238.76 564
11239.76 572
11240.76 542
11241.76 563
11242.76 552
11243.76 548
11244.76 570
11245.77 556
11246.77 551
11247.77 511
11248.77 553
11249.77 605
11250.77 631
11251.78 580
11252.78 625
11253.78 581
11254.78 561
11255.78 550
11256.79 522
11257.79 535
11258.79 615
11259.79 592
11260.79 565
11261.80 593
11262.80 519
11263.80 628
11264.80 648
11265.81 613
11266.81 594
11267.81 566
11268.81 532
11269.82 591
11270.82 582
11271.82 599
11272.82 590
11273.83 569
11274.83 565
11275.83 560
11276.84 564
11277.84 564
11278.84 569
11279.85 590
11280.85 565
11281.85 594
11282.85 575
11283.86 622
11284.86 615
11285.86 624
11286.87 607
11287.87 638
11288.87 606
11289.88 547
11290.88 574
11291.89 584
11292.89 579
11293.89 615
11294.90 612
11295.90 539
11296.90 540
11297.91 615
11298.91 626
11299.92 618
11300.92 613
11301.92 669
11302.93 645
11303.93 627
11304.94 640
11305.94 618
11306.94 593
11307.95 661
11308.95 687
11309.96 653
11310.96 599
11311.97 592
11312.97 602
11313.98 594
11314.98 633
11315.98 612
11316.99 592
11317.99 628
11319.00 630
11320.00 646
11321.01 667
11322.01 660
11323.02 635
11324.02 656
11325.03 669
11326.03 595
11327.04 557
11328.04 643
11329.05 595
11330.05 594
11331.06 582
11332.07 565
11333.07 574
11334.08 577
11335.08 604
11336.09 628
11337.09 571
11338.10 623
11339.10 654
11340.11 616
11341.12 577
11342.12 627
11343.13 667
11344.13 711
11345.14 609
11346.15 550
11347.15 633
11348.16 607
11349.16 599
11350.17 637
11351.18 701
11352.18 664
11353.19 651
11354.20 609
11355.20 651
11356.21 573
11357.21 643
11358.22 673
11359.23 628
11360.23 606
11361.24 637
11362.25 714
11363.25 695
11364.26 617
11365.27 622
11366.28 599
11367.28 713
11368.29 665
11369.30 642
11370.30 647
11371.31 687
11372.32 621
11373.32 679
11374.33 683
11375.34 658
11376.35 640
11377.35 692
11378.36 745
11379.37 678
11380.38 723
11381.38 696
11382.39 671
11383.40 693
11384.41 691
11385.41 689
11386.42 610
11387.43 624
11388.44 676
11389.45 654
11390.45 699
11391.46 705
11392.47 738
11393.48 757
11394.49 753
11395.49 705
11396.50 757
11397.51 733
11398.52 714
11399.53 740
11400.54 731
11401.55 783
11402.55 773
11403.56 747
11404.57 671
11405.58 713
11406.59 667
11407.60 729
11408.61 744
11409.61 716
11410.62 716
11411.63 698
11412.64 771
11413.65 717
11414.66 694
11415.67 698
11416.68 737
11417.69 843
11418.70 791
11419.71 764
11420.71 744
11421.72 792
11422.73 751
11423.74 723
11424.75 750
11425.76 735
11426.77 726
11427.78 748
11428.79 808
11429.80 773
11430.81 786
11431.82 749
11432.83 759
11433.84 750
11434.85 804
11435.86 790
11436.87 832
11437.88 820
11438.89 754
11439.90 758
11440.91 817
11441.92 823
11442.93 791
11443.94 784
11444.95 814
11445.96 788
11446.97 799
11447.98 757
11448.99 788
11450.00 787
11451.01 845
11452.03 834
11453.04 881
11454.05 804
11455.06 845
11456.07 844
11457.08 813
11458.09 802
11459.10 857
11460.11 873
11461.12 884
11462.14 831
11463.15 857
11464.16 842
11465.17 906
11466.18 989
11467.19 938
11468.20 846
11469.21 819
11470.23 929
11471.24 908
11472.25 907
11473.26 888
11474.27 923
11475.28 959
11476.30 916
11477.31 886
11478.32 888
11479.33 854
11480.34 909
11481.36 893
11482.37 863
11483.38 940
11484.39 944
11485.40 985
11486.42 983
11487.43 896
11488.44 967
11489.45 927
11490.47 937
11491.48 860
11492.49 961
11493.50 996
11494.52 910
11495.53 985
11496.54 972
11497.55 1007
11498.57 962
11499.58 1000
11500.59 981
11501.61 953
11502.62 972
11503.63 1048
11504.64 1051
11505.66 1078
11506.67 1041
11507.68 1106
11508.70 1154
11509.71 1096
11510.72 995
11511.74 1058
11512.75 1071
11513.76 1115
11514.78 1072
11515.79 1106
11516.80 1060
11517.82 1135
11518.83 1117
11519.84 1146
11520.86 1210
11521.87 1089
11522.89 1121
11523.90 1192
11524.91 1146
11525.93 1159
11526.94 1164
11527.96 1212
11528.97 1230
11529.98 1205
11531.00 1185
11532.01 1195
11533.03 1284
11534.04 1384
11535.06 1335
11536.07 1369
11537.08 1409
11538.10 1360
11539.11 1390
11540.13 1361
11541.14 1467
11542.16 1433
11543.17 1477
11544.19 1615
11545.20 1509
11546.22 1711
11547.23 1689
11548.25 1801
11549.26 2032
11550.28 2200
11551.29 2394
11552.31 2414
11553.32 2634
11554.34 2644
11555.35 2375
11556.37 2272
11557.38 2091
11558.40 1891
11559.41 1807
11560.43 1771
11561.45 1568
11562.46 1542
11563.48 1453
11564.49 1436
11565.51 1429
11566.52 1419
11567.54 1370
11568.56 1396
11569.57 1463
11570.59 1415
11571.60 1477
11572.62 1341
11573.64 1352
11574.65 1312
11575.67 1310
11576.68 1352
11577.70 1401
11578.72 1323
11579.73 1310
11580.75 1366
11581.77 1328
11582.78 1317
11583.80 1311
11584.82 1397
11585.83 1387
11586.85 1307
11587.87 1320
11588.88 1372
11589.90 1341
11590.92 1398
11591.93 1411
11592.95 1472
11593.97 1422
11594.98 1337
11596.00 1426
11597.02 1379
11598.03 1358
11599.05 1412
11600.07 1324
11601.09 1389
11602.10 1362
11603.12 1440
11604.14 1381
11605.16 1393
11606.17 1499
11607.19 1644
11608.21 1785
11609.23 1906
11610.24 2004
11611.26 2181
11612.28 2033
11613.30 2021
11614.32 1805
11615.33 1696
11616.35 1591
11617.37 1514
11618.39 1524
11619.41 1421
11620.42 1356
11621.44 1400
11622.46 1365
11623.48 1255
11624.50 1193
11625.51 1289
11626.53 1332
11627.55 1397
11628.57 1305
11629.59 1324
11630.61 1358
11631.63 1347
11632.64 1377
11633.66 1326
11634.68 1287
11635.70 1282
11636.72 1249
11637.74 1206
11638.76 1308
11639.78 1354
11640.80 1305
11641.81 1232
11642.83 1233
11643.85 1160
11644.87 1294
11645.89 1238
11646.91 1212
11647.93 1262
11648.95 1299
11649.97 1187
11650.99 1214
11652.01 1172
11653.03 1188
11654.05 1160
11655.07 1226
11656.09 1146
11657.11 1139
11658.13 1103
11659.15 1145
11660.17 1146
11661.19 1026
11662.21 1146
11663.23 1060
11664.25 1070
11665.27 1074
11666.29 1102
11667.31 1083
11668.33 1082
11669.35 1102
11670.37 1092
11671.39 1022
11672.41 1049
11673.43 1082
11674.45 1121
11675.47 1070
11676.49 1067
11677.51 1048
11678.53 1080
11679.55 1073
11680.57 1025
11681.59 1094
11682.61 1022
11683.64 975
11684.66 1016
11685.68 1079
11686.70 1009
11687.72 1023
11688.74 1068
11689.76 1035
11690.78 1043
11691.80 1072
11692.83 1062
11693.85 1084
11694.87 1062
11695.89 975
11696.91 983
11697.93 975
11698.95 1056
11699.98 1022
11701.00 934
11702.02 977
11703.04 955
11704.06 970
11705.08 971
11706.11 925
11707.13 931
11708.15 981
11709.17 951
11710.19 953
11711.22 942
11712.24 940
11713.26 918
11714.28 847
11715.31 815
11716.33 862
11717.35 884
11718.37 839
11719.40 846
11720.42 888
11721.44 846
11722.46 880
11723.49 862
11724.51 820
11725.53 805
11726.55 830
11727.58 836
11728.60 799
11729.62 818
11730.65 870
11731.67 775
11732.69 821
11733.71 808
11734.74 776
11735.76 851
11736.78 823
11737.81 800
11738.83 813
11739.85 778
11740.88 788
11741.90 720
11742.92 720
11743.95 775
11744.97 724
11746.00 841
11747.02 756
11748.04 779
11749.07 770
11750.09 780
11751.11 717
11752.14 758
11753.16 744
11754.19 817
11755.21 831
11756.23 777
11757.26 721
11758.28 686
11759.31 728
11760.33 730
11761.36 771
11762.38 707
11763.40 763
11764.43 710
11765.45 706
11766.48 632
11767.50 728
11768.53 676
11769.55 646
11770.58 647
11771.60 705
11772.63 626
11773.65 685
11774.68 735
11775.70 711
11776.73 715
11777.75 651
11778.78 717
11779.80 682
11780.83 644
11781.85 700
11782.88 712
11783.90 686
11784.93 676
11785.95 656
11786.98 690
11788.00 627
11789.03 597
11790.05 649
11791.08 629
11792.11 666
11793.13 682
11794.16 638
11795.18 631
11796.21 677
11797.23 718
11798.26 672
11799.29 648
11800.31 656
11801.34 687
11802.36 664
11803.39 617
11804.42 663
11805.44 684
11806.47 704
11807.50 702
11808.52 699
11809.55 631
11810.57 643
11811.60 606
11812.63 601
11813.65 605
11814.68 591
11815.71 642
11816.73 646
11817.76 599
11818.79 597
11819.81 597
11820.84 626
11821.87 587
11822.90 590
11823.92 625
11824.95 590
11825.98 549
11827.00 607
11828.03 633
11829.06 611
11830.09 587
11831.11 585
11832.14 613
11833.17 580
11834.20 575
11835.22 633
11836.25 636
11837.28 596
11838.31 618
11839.33 639
11840.36 549
11841.39 629
11842.42 583
11843.45 553
11844.47 585
11845.50 575
11846.53 612
11847.56 584
11848.59 605
11849.61 529
11850.64 572
11851.67 565
11852.70 568
11853.73 602
11854.75 639
11855.78 570
11856.81 577
11857.84 592
11858.87 610
11859.90 613
11860.93 624
11861.95 594
11862.98 551
11864.01 562
11865.04 571
11866.07 606
11867.10 587
11868.13 608
11869.16 623
11870.19 639
11871.21 652
11872.24 609
11873.27 571
11874.30 637
11875.33 649
11876.36 614
11877.39 622
11878.42 548
11879.45 599
11880.48 540
11881.51 625
11882.54 618
11883.57 593
11884.60 563
11885.63 598
11886.66 580
11887.69 582
11888.72 584
11889.75 579
11890.78 570
11891.81 584
11892.84 521
11893.87 527
11894.90 593
11895.93 607
11896.96 621
11897.99 647
11899.02 626
11900.05 589
11901.08 548
11902.11 562
11903.14 603
11904.17 643
11905.20 611
11906.23 575
11907.26 593
11908.29 652
11909.32 604
11910.35 624
11911.38 609
11912.42 636
11913.45 642
11914.48 615
11915.51 609
11916.54 577
11917.57 615
11918.60 606
11919.63 619
11920.66 568
11921.70 596
11922.73 595
11923.76 624
11924.79 651
11925.82 605
11926.85 636
11927.88 598
11928.92 614
11929.95 607
11930.98 615
11932.01 621
11933.04 628
11934.07 632
11935.11 624
11936.14 659
11937.17 631
11938.20 673
11939.23 669
11940.27 663
11941.30 671
11942.33 687
11943.36 643
11944.40 610
11945.43 589
11946.46 585
11947.49 620
11948.53 635
11949.56 646
11950.59 599
11951.62 602
11952.66 586
11953.69 606
11954.72 583
11955.75 586
11956.79 601
11957.82 605
11958.85 643
11959.88 650
11960.92 625
11961.95 643
11962.98 678
11964.02 612
11965.05 602
11966.08 584
11967.12 557
11968.15 613
11969.18 638
11970.22 592
11971.25 590
11972.28 558
11973.32 545
11974.35 580
11975.38 576
11976.42 571
11977.45 544
11978.49 563
11979.52 593
11980.55 617
11981.59 629
11982.62 604
11983.66 637
11984.69 615
11985.72 614
11986.76 590
11987.79 610
11988.83 551
11989.86 629
11990.89 638
11991.93 548
11992.96 562
11994.00 554
11995.03 564
11996.07 623
11997.10 611
11998.14 612
11999.17 621
12000.20 611
12001.24 589
12002.27 554
12003.31 603
12004.34 561
12005.38 562
12006.41 536
12007.45 580
12008.48 621
12009.52 572
12010.55 569
12011.59 579
12012.62 568
12013.66 598
12014.70 563
12015.73 589
12016.77 598
12017.80 559
12018.84 600
12019.87 598
12020.91 555
12021.94 577
12022.98 586
12024.02 559
12025.05 576
12026.09 558
12027.12 571
12028.16 612
12029.19 602
12030.23 625
12031.27 621
12032.30 538
12033.34 598
12034.37 564
12035.41 598
12036.45 569
12037.48 535
12038.52 551
12039.56 565
12040.59 524
12041.63 578
12042.67 576
12043.70 578
12044.74 580
12045.78 541
12046.81 606
12047.85 623
12048.89 575
12049.92 660
12050.96 585
12052.00 544
12053.03 603
12054.07 653
12055.11 620
12056.14 595
12057.18 607
12058.22 595
12059.26 625
12060.29 609
12061.33 531
12062.37 590
12063.41 605
12064.44 648
12065.48 597
12066.52 563
12067.56 535
12068.59 561
12069.63 580
12070.67 617
12071.71 578
12072.74 588
12073.78 579
12074.82 586
12075.86 611
12076.90 576
12077.93 543
12078.97 587
12080.01 587
12081.05 539
12082.09 561
12083.13 533
12084.16 543
12085.20 516
12086.24 493
12087.28 555
12088.32 561
12089.36 550
12090.39 529
12091.43 572
12092.47 532
12093.51 532
12094.55 589
12095.59 581
12096.63 558
12097.67 572
12098.70 556
12099.74 554
12100.78 532
12101.82 530
12102.86 536
12103.90 603
12104.94 565
12105.98 557
12107.02 547
12108.06 543
12109.10 623
12110.14 571
12111.18 570
12112.22 605
12113.25 520
12114.29 536
12115.33 551
12116.37 576
12117.41 523
12118.45 588
12119.49 541
12120.53 565
12121.57 527
12122.61 503
12123.65 585
12124.69 595
12125.73 539
12126.77 573
12127.81 549
12128.85 553
12129.89 517
12130.93 485
12131.97 533
12133.02 532
12134.06 554
12135.10 554
12136.14 567
12137.18 544
12138.22 564
12139.26 525
12140.30 512
12141.34 505
12142.38 509
12143.42 486
12144.46 515
12145.50 503
12146.54 505
12147.59 531
12148.63 558
12149.67 519
12150.71 551
12151.75 501
12152.79 522
12153.83 496
12154.87 505
12155.92 536
12156.96 521
12158.00 554
12159.04 488
12160.08 525
12161.12 459
12162.17 539
12163.21 510
12164.25 525
12165.29 521
12166.33 479
12167.37 511
12168.42 513
12169.46 544
12170.50 500
12171.54 511
12172.58 479
12173.63 477
12174.67 497
12175.71 515
12176.75 528
12177.80 494
12178.84 503
12179.88 484
12180.92 524
12181.97 506
12183.01 539
12184.05 528
12185.09 521
12186.14 543
12187.18 529
12188.22 510
12189.26 506
12190.31 499
12191.35 491
12192.39 504
12193.44 529
12194.48 526
12195.52 553
12196.57 541
12197.61 540
12198.65 517
12199.70 548
12200.74 538
12201.78 515
12202.83 533
12203.87 504
12204.91 489
12205.96 461
12207.00 502
12208.04 516
12209.09 556
12210.13 541
12211.17 578
12212.22 524
12213.26 472
12214.31 485
12215.35 505
12216.39 502
12217.44 516
12218.48 465
12219.53 487
12220.57 422
12221.61 473
12222.66 522
12223.70 549
12224.75 474
12225.79 469
12226.84 522
12227.88 512
12228.93 451
12229.97 480
12231.01 514
12232.06 482
12233.10 445
12234.15 458
12235.19 484
12236.24 477
12237.28 477
12238.33 508
12239.37 451
12240.42 463
12241.46 485
12242.51 431
12243.55 438
12244.60 402
12245.64 437
12246.69 453
12247.74 488
12248.78 464
12249.83 477
12250.87 443
12251.92 487
12252.96 512
12254.01 473
12255.05 469
12256.10 469
12257.15 489
12258.19 449
12259.24 492
12260.28 463
12261.33 442
12262.37 436
12263.42 461
12264.47 407
12265.51 424
12266.56 484
12267.61 448
12268.65 445
12269.70 496
12270.74 467
12271.79 461
12272.84 455
12273.88 452
12274.93 444
12275.98 473
12277.02 480
12278.07 471
12279.12 458
12280.16 435
12281.21 442
12282.26 424
12283.30 458
12284.35 492
12285.40 492
12286.44 477
12287.49 481
12288.54 447
12289.59 485
12290.63 452
12291.68 535
12292.73 459
12293.77 474
12294.82 445
12295.87 421
12296.92 403
12297.96 486
12299.01 434
12300.06 420
12301.11 463
12302.15 432
12303.20 441
12304.25 408
12305.30 449
12306.35 449
12307.39 386
12308.44 437
12309.49 487
12310.54 457
12311.59 406
12312.63 445
12313.68 446
12314.73 478
12315.78 410
12316.83 413
12317.88 481
12318.92 462
12319.97 473
12321.02 455
12322.07 434
12323.12 456
12324.17 442
12325.21 441
12326.26 440
12327.31 441
12328.36 429
12329.41 412
12330.46 400
12331.51 430
12332.56 466
12333.61 407
12334.65 474
12335.70 470
12336.75 462
12337.80 433
12338.85 405
12339.90 445
12340.95 413
12342.00 433
12343.05 416
12344.10 403
12345.15 440
12346.20 430
12347.25 399
12348.30 380
12349.35 403
12350.40 434
12351.45 422
12352.50 427
12353.55 396
12354.60 454
12355.65 467
12356.70 447
12357.75 484
12358.80 415
12359.85 425
12360.90 467
12361.95 421
12363.00 466
12364.05 418
12365.10 450
12366.15 452
12367.20 422
12368.25 423
12369.30 452
12370.35 470
12371.40 470
12372.45 441
12373.50 470
12374.55 468
12375.60 481
12376.65 484
12377.70 485
12378.76 479
12379.81 472
12380.86 449
12381.91 398
12382.96 419
12384.01 401
12385.06 491
12386.11 425
12387.17 414
12388.22 429
12389.27 457
12390.32 462
12391.37 455
12392.42 451
12393.47 459
12394.53 457
12395.58 439
12396.63 402
12397.68 403
12398.73 410
12399.78 449
12400.84 449
12401.89 444
12402.94 429
12403.99 436
12405.04 411
12406.10 436
12407.15 409
12408.20 419
12409.25 459
12410.31 461
12411.36 438
12412.41 487
12413.46 484
12414.51 455
12415.57 447
12416.62 425
12417.67 441
12418.72 434
12419.78 436
12420.83 468
12421.88 429
12422.94 411
12423.99 406
12425.04 411
12426.09 428
12427.15 499
12428.20 442
12429.25 417
12430.31 413
12431.36 405
12432.41 427
12433.47 463
12434.52 431
12435.57 468
12436.63 474
12437.68 412
12438.73 451
12439.79 436
12440.84 407
12441.89 432
12442.95 408
12444.00 409
12445.06 399
12446.11 384
12447.16 460
12448.22 467
12449.27 420
12450.33 429
12451.38 409
12452.43 453
12453.49 437
12454.54 417
12455.60 510
12456.65 477
12457.70 439
12458.76 398
12459.81 396
12460.87 444
12461.92 477
12462.98 456
12464.03 471
12465.09 455
12466.14 418
12467.19 389
12468.25 434
12469.30 473
12470.36 462
12471.41 455
12472.47 449
12473.52 435
12474.58 437
12475.63 420
12476.69 448
12477.74 499
12478.80 497
12479.85 457
12480.91 475
12481.97 438
12483.02 420
12484.08 449
12485.13 407
12486.19 421
12487.24 439
12488.30 426
12489.35 395
12490.41 438
12491.47 439
12492.52 470
12493.58 435
12494.63 422
12495.69 435
12496.74 433
12497.80 428
12498.86 447
12499.91 465
12500.97 441
12502.03 475
12503.08 464
12504.14 430
12505.19 481
12506.25 460
12507.31 434
12508.36 468
12509.42 456
12510.48 420
12511.53 448
12512.59 467
12513.65 491
12514.70 467
12515.76 468
12516.82 510
12517.87 476
12518.93 482
12519.99 466
12521.04 496
12522.10 427
12523.16 475
12524.22 446
12525.27 472
12526.33 486
12527.39 469
12528.44 516
12529.50 548
12530.56 596
12531.62 624
12532.67 621
12533.73 575
12534.79 613
12535.85 590
12536.90 545
12537.96 495
12539.02 503
12540.08 532
12541.14 492
12542.19 485
12543.25 464
12544.31 470
12545.37 474
12546.43 498
12547.48 495
12548.54 465
12549.60 442
12550.66 526
12551.72 477
12552.77 456
12553.83 463
12554.89 486
12555.95 477
12557.01 449
12558.07 488
12559.13 478
12560.18 460
12561.24 463
12562.30 445
12563.36 438
12564.42 477
12565.48 491
12566.54 495
12567.60 475
12568.65 487
12569.71 511
12570.77 460
12571.83 494
12572.89 477
12573.95 526
12575.01 458
12576.07 414
12577.13 410
12578.19 480
12579.25 511
12580.31 454
12581.37 472
12582.43 420
12583.49 446
12584.55 460
12585.60 424
12586.66 453
12587.72 428
12588.78 490
12589.84 498
12590.90 456
12591.96 447
12593.02 450
12594.08 488
12595.14 494
12596.20 465
12597.26 409
12598.32 458
12599.39 551
12600.45 546
12601.51 474
12602.57 471
12603.63 536
12604.69 566
12605.75 522
12606.81 478
12607.87 472
12608.93 515
12609.99 539
12611.05 549
12612.11 490
12613.17 529
12614.23 552
12615.30 552
12616.36 549
12617.42 547
12618.48 539
12619.54 491
12620.60 487
12621.66 520
12622.72 522
12623.78 491
12624.85 533
12625.91 550
12626.97 483
12628.03 472
12629.09 503
12630.15 529
12631.22 453
12632.28 443
12633.34 439
12634.40 449
12635.46 476
12636.52 468
12637.59 491
12638.65 469
12639.71 466
12640.77 485
12641.83 469
12642.90 466
12643.96 474
12645.02 443
12646.08 477
12647.14 412
12648.21 463
12649.27 475
12650.33 476
12651.39 487
12652.46 501
12653.52 509
12654.58 482
12655.65 420
12656.71 441
12657.77 492
12658.83 433
12659.90 429
12660.96 398
12662.02 429
12663.09 437
12664.15 443
12665.21 433
12666.27 457
12667.34 456
12668.40 432
12669.46 427
12670.53 473
12671.59 439
12672.65 430
12673.72 399
12674.78 434
12675.84 431
12676.91 440
12677.97 418
12679.04 440
12680.10 438
12681.16 462
12682.23 450
12683.29 449
12684.35 451
12685.42 429
12686.48 470
12687.55 426
12688.61 433
12689.67 468
12690.74 440
12691.80 430
12692.87 452
12693.93 467
12695.00 473
12696.06 499
12697.12 447
12698.19 440
12699.25 446
12700.32 451
12701.38 486
12702.45 419
12703.51 441
12704.58 495
12705.64 470
12706.71 426
12707.77 405
12708.84 403
12709.90 420
12710.97 459
12712.03 446
12713.10 466
12714.16 470
12715.23 415
12716.29 433
12717.36 421
12718.42 431
12719.49 407
12720.55 439
12721.62 416
12722.68 446
12723.75 443
12724.81 464
12725.88 447
12726.95 414
12728.01 418
12729.08 406
12730.14 396
12731.21 472
12732.28 482
12733.34 448
12734.41 464
12735.47 427
12736.54 458
12737.61 454
12738.67 393
12739.74 398
12740.80 449
12741.87 504
12742.94 476
12744.00 431
12745.07 420
12746.14 469
12747.20 440
12748.27 381
12749.34 396
12750.40 440
12751.47 416
12752.54 445
12753.60 434
12754.67 381
12755.74 390
12756.80 436
12757.87 404
12758.94 384
12760.00 392
12761.07 403
12762.14 395
12763.21 374
12764.27 403
12765.34 424
12766.41 370
12767.47 371
12768.54 362
12769.61 385
12770.68 428
12771.74 388
12772.81 405
12773.88 422
12774.95 387
12776.02 378
12777.08 369
12778.15 398
12779.22 379
12780.29 367
12781.35 370
12782.42 389
12783.49 421
12784.56 401
12785.63 365
12786.70 404
12787.76 436
12788.83 435
12789.90 382
12790.97 398
12792.04 397
12793.11 407
12794.17 409
12795.24 373
12796.31 398
12797.38 379
12798.45 399
12799.52 380
12800.59 389
12801.65 353
12802.72 359
12803.79 354
12804.86 420
12805.93 413
12807.00 369
12808.07 397
12809.14 374
12810.21 367
12811.28 365
12812.34 422
12813.41 416
12814.48 398
12815.55 386
12816.62 381
12817.69 375
12818.76 376
12819.83 404
12820.90 407
12821.97 401
12823.04 382
12824.11 368
12825.18 393
12826.25 383
12827.32 413
12828.39 400
12829.46 367
12830.53 391
12831.60 338
12832.67 344
12833.74 360
12834.81 371
12835.88 407
12836.95 345
12838.02 357
12839.09 414
12840.16 406
12841.23 358
12842.30 379
12843.37 386
12844.44 416
12845.51 362
12846.58 386
12847.66 369
12848.73 377
12849.80 359
12850.87 363
12851.94 419
12853.01 384
12854.08 380
12855.15 347
12856.22 358
12857.29 383
12858.36 378
12859.44 388
12860.51 350
12861.58 359
12862.65 336
12863.72 385
12864.79 370
12865.86 349
12866.94 354
12868.01 370
12869.08 364
12870.15 373
12871.22 386
12872.29 368
12873.37 348
12874.44 333
12875.51 392
12876.58 398
12877.65 354
12878.73 336
12879.80 336
12880.87 330
12881.94 361
12883.01 379
12884.09 321
12885.16 358
12886.23 324
12887.30 324
12888.38 341
12889.45 371
12890.52 373
12891.59 341
12892.67 362
12893.74 359
12894.81 340
12895.88 304
12896.96 324
12898.03 332
12899.10 355
12900.18 327
12901.25 329
12902.32 322
12903.39 359
12904.47 327
12905.54 336
12906.61 336
12907.69 338
12908.76 360
12909.83 362
12910.91 376
12911.98 354
12913.05 383
12914.13 372
12915.20 372
12916.28 360
12917.35 303
12918.42 313
12919.50 355
12920.57 336
12921.64 372
12922.72 352
12923.79 364
12924.87 346
12925.94 383
12927.01 379
12928.09 303
12929.16 391
12930.24 357
12931.31 361
12932.38 360
12933.46 321
12934.53 351
12935.61 382
12936.68 364
12937.76 358
12938.83 346
12939.91 369
12940.98 369
12942.05 340
12943.13 330
12944.20 338
12945.28 383
12946.35 352
12947.43 383
12948.50 307
12949.58 346
12950.65 332
12951.73 334
12952.80 353
12953.88 378
12954.95 367
12956.03 355
12957.10 349
12958.18 309
12959.26 360
12960.33 338
12961.41 361
12962.48 362
12963.56 329
12964.63 349
12965.71 375
12966.78 336
12967.86 340
12968.94 347
12970.01 331
12971.09 305
12972.16 357
12973.24 333
12974.32 353
12975.39 397
12976.47 361
12977.54 355
12978.62 372
12979.70 380
12980.77 336
12981.85 366
12982.93 396
12984.00 350
12985.08 337
12986.15 338
12987.23 362
12988.31 329
12989.38 322
12990.46 383
12991.54 348
12992.61 338
12993.69 350
12994.77 381
12995.85 371
12996.92 344
12998.00 390
12999.08 360
13000.15 337
13001.23 351
13002.31 362
13003.38 319
13004.46 381
13005.54 344
13006.62 390
13007.69 363
13008.77 313
13009.85 345
13010.93 340
13012.00 334
13013.08 341
13014.16 322
13015.24 319
13016.32 335
13017.39 374
13018.47 361
13019.55 355
13020.63 361
13021.70 341
13022.78 339
13023.86 334
13024.94 337
13026.02 356
13027.10 373
13028.17 355
13029.25 386
13030.33 371
13031.41 306
13032.49 347
13033.57 332
13034.64 352
13035.72 300
13036.80 341
13037.88 343
13038.96 357
13040.04 311
13041.12 301
13042.19 329
13043.27 367
13044.35 377
13045.43 376
13046.51 374
13047.59 371
13048.67 322
13049.75 325
13050.83 364
13051.91 366
13052.99 403
13054.06 360
13055.14 335
13056.22 321
13057.30 320
13058.38 371
13059.46 345
13060.54 325
13061.62 348
13062.70 384
13063.78 374
13064.86 343
13065.94 371
13067.02 374
13068.10 378
13069.18 359
13070.26 314
13071.34 396
13072.42 391
13073.50 336
13074.58 327
13075.66 348
13076.74 360
13077.82 334
13078.90 292
13079.98 302
13081.06 333
13082.14 314
13083.22 319
13084.30 379
13085.38 354
13086.47 346
13087.55 327
13088.63 343
13089.71 332
13090.79 328
13091.87 300
13092.95 325
13094.03 325
13095.11 301
13096.19 330
13097.27 326
13098.36 310
13099.44 306
13100.52 284
13101.60 322
13102.68 326
13103.76 356
13104.84 330
13105.93 345
13107.01 385
13108.09 379
13109.17 332
13110.25 360
13111.33 357
13112.42 397
13113.50 359
13114.58 325
13115.66 345
13116.74 359
13117.82 363
13118.91 353
13119.99 363
13121.07 364
13122.15 320
13123.23 350
13124.32 385
13125.40 318
13126.48 360
13127.56 328
13128.65 364
13129.73 358
13130.81 359
13131.89 335
13132.98 305
13134.06 362
13135.14 373
13136.22 327
13137.31 327
13138.39 353
13139.47 353
13140.56 325
13141.64 309
13142.72 327
13143.81 346
13144.89 332
13145.97 373
13147.05 361
13148.14 371
13149.22 346
13150.30 342
13151.39 354
13152.47 398
13153.55 368
13154.64 388
13155.72 363
13156.81 362
13157.89 345
13158.97 317
13160.06 351
13161.14 339
13162.22 357
13163.31 335
13164.39 334
13165.48 365
13166.56 349
13167.64 319
13168.73 335
13169.81 293
13170.90 308
13171.98 318
13173.06 339
13174.15 336
13175.23 343
13176.32 344
13177.40 342
13178.49 307
13179.57 372
13180.66 363
13181.74 326
13182.82 366
13183.91 329
13184.99 306
13186.08 313
13187.16 321
13188.25 320
13189.33 289
13190.42 365
13191.50 377
13192.59 346
13193.67 313
13194.76 332
13195.84 353
13196.93 336
13198.01 321
13199.10 297
13200.19 318
13201.27 334
13202.36 330
13203.44 355
13204.53 315
13205.61 323
13206.70 313
13207.78 298
13208.87 318
13209.96 326
13211.04 319
13212.13 328
13213.21 336
13214.30 340
13215.38 378
13216.47 352
13217.56 318
13218.64 339
13219.73 310
13220.82 320
13221.90 355
13222.99 319
13224.07 345
13225.16 299
13226.25 308
13227.33 344
13228.42 355
13229.51 356
13230.59 345
13231.68 337
13232.77 356
13233.85 316
13234.94 323
13236.03 342
13237.11 350
13238.20 330
13239.29 375
13240.38 330
13241.46 340
13242.55 351
13243.64 391
13244.72 367
13245.81 294
13246.90 308
13247.99 325
13249.07 368
13250.16 340
13251.25 345
13252.34 335
13253.42 318
13254.51 376
13255.60 342
13256.69 335
13257.77 322
13258.86 347
13259.95 341
13261.04 359
13262.13 305
13263.21 283
13264.30 313
13265.39 314
13266.48 316
13267.57 343
13268.65 354
13269.74 357
13270.83 329
13271.92 336
13273.01 339
13274.10 367
13275.18 362
13276.27 311
13277.36 307
13278.45 337
13279.54 350
13280.63 307
13281.72 333
13282.80 347
13283.89 332
13284.98 312
13286.07 289
13287.16 326
13288.25 334
13289.34 339
13290.43 368
13291.52 367
13292.61 347
13293.69 327
13294.78 329
13295.87 331
13296.96 388
13298.05 346
13299.14 354
13300.23 318
13301.32 369
13302.41 374
13303.50 313
13304.59 328
13305.68 333
13306.77 337
13307.86 335
13308.95 331
13310.04 304
13311.13 338
13312.22 328
13313.31 361
13314.40 351
13315.49 324
13316.58 331
13317.67 329
13318.76 340
13319.85 342
13320.94 338
13322.03 336
13323.12 357
13324.21 343
13325.30 327
13326.39 328
13327.48 299
13328.57 321
13329.66 328
13330.75 296
13331.85 311
13332.94 338
13334.03 334
13335.12 339
13336.21 326
13337.30 344
13338.39 333
13339.48 291
13340.57 306
13341.66 359
13342.76 346
13343.85 297
13344.94 311
13346.03 318
13347.12 338
13348.21 364
13349.30 347
13350.40 296
13351.49 323
13352.58 346
13353.67 340
13354.76 385
13355.85 337
13356.95 329
13358.04 330
13359.13 334
13360.22 308
13361.31 323
13362.41 323
13363.50 367
13364.59 356
13365.68 345
13366.77 351
13367.87 340
13368.96 330
13370.05 366
13371.14 360
13372.24 349
13373.33 313
13374.42 338
13375.51 276
13376.61 329
13377.70 329
13378.79 359
13379.88 344
13380.98 365
13382.07 347
13383.16 364
13384.26 337
13385.35 331
13386.44 349
13387.54 316
13388.63 350
13389.72 315
13390.81 336
13391.91 350
13393.00 317
13394.09 312
13395.19 363
13396.28 308
13397.37 280
13398.47 353
13399.56 334
13400.66 292
13401.75 356
13402.84 359
13403.94 295
13405.03 289
13406.12 312
13407.22 361
13408.31 333
13409.41 320
13410.50 286
13411.59 322
13412.69 321
13413.78 352
13414.88 340
13415.97 319
13417.07 330
13418.16 332
13419.25 307
13420.35 327
13421.44 341
13422.54 339
13423.63 308
13424.73 294
13425.82 326
13426.92 332
13428.01 324
13429.11 334
13430.20 310
13431.29 357
13432.39 349
13433.48 333
13434.58 307
13435.67 319
13436.77 321
13437.86 305
13438.96 334
13440.06 325
13441.15 303
13442.25 336
13443.34 350
13444.44 310
13445.53 313
13446.63 355
13447.72 349
13448.82 344
13449.91 313
13451.01 327
13452.11 341
13453.20 337
13454.30 337
13455.39 338
13456.49 387
13457.59 347
13458.68 332
13459.78 299
13460.87 314
13461.97 330
13463.07 317
13464.16 324
13465.26 306
13466.35 325
13467.45 298
13468.55 319
13469.64 330
13470.74 347
13471.84 298
13472.93 347
13474.03 344
13475.13 380
13476.22 332
13477.32 316
13478.42 280
13479.51 322
13480.61 332
13481.71 358
13482.80 379
13483.90 335
13485.00 338
13486.10 310
13487.19 333
13488.29 326
13489.39 308
13490.48 342
13491.58 329
13492.68 329
13493.78 325
13494.87 306
13495.97 304
13497.07 331
13498.17 366
13499.26 348
13500.36 329
13501.46 369
13502.56 364
13503.65 350
13504.75 378
13505.85 360
13506.95 359
13508.05 349
13509.14 305
13510.24 285
13511.34 324
13512.44 323
13513.54 337
13514.64 372
13515.73 364
13516.83 347
13517.93 330
13519.03 350
13520.13 315
13521.23 327
13522.32 352
13523.42 353
13524.52 309
13525.62 347
13526.72 376
13527.82 314
13528.92 290
13530.02 306
13531.12 361
13532.21 354
13533.31 333
13534.41 382
13535.51 361
13536.61 343
13537.71 334
13538.81 355
13539.91 321
13541.01 319
13542.11 332
13543.21 369
13544.31 323
13545.41 326
13546.50 348
13547.60 303
13548.70 331
13549.80 348
13550.90 333
13552.00 360
13553.10 356
13554.20 347
13555.30 324
13556.40 356
13557.50 344
13558.60 318
13559.70 328
13560.80 388
13561.90 338
13563.00 296
13564.10 306
13565.20 352
13566.30 391
13567.41 310
13568.51 299
13569.61 292
13570.71 314
13571.81 349
13572.91 389
13574.01 327
13575.11 345
13576.21 328
13577.31 313
13578.41 321
13579.51 332
13580.61 323
13581.71 343
13582.82 290
13583.92 315
13585.02 319
13586.12 309
13587.22 312
13588.32 292
13589.42 304
13590.52 318
13591.63 329
13592.73 305
13593.83 305
13594.93 325
13596.03 304
13597.13 297
13598.24 334
13599.34 340
13600.44 334
13601.54 355
13602.64 306
13603.74 310
13604.85 316
13605.95 319
13607.05 300
13608.15 312
13609.25 305
13610.36 344
13611.46 340
13612.56 285
13613.66 305
13614.77 307
13615.87 349
13616.97 331
13618.07 323
13619.18 304
13620.28 295
13621.38 314
13622.48 324
13623.59 301
13624.69 286
13625.79 314
13626.89 304
13628.00 316
13629.10 258
13630.20 303
13631.31 289
13632.41 314
13633.51 339
13634.62 333
13635.72 338
13636.82 379
13637.93 363
13639.03 324
13640.13 305
13641.24 309
13642.34 324
13643.44 289
13644.55 315
13645.65 343
13646.75 347
13647.86 290
13648.96 303
13650.06 325
13651.17 346
13652.27 362
13653.38 352
13654.48 351
13655.58 331
13656.69 303
13657.79 329
13658.90 325
13660.00 314
13661.10 312
13662.21 305
13663.31 285
13664.42 330
13665.52 328
13666.63 322
13667.73 307
13668.84 306
13669.94 310
13671.04 315
13672.15 309
13673.25 291
13674.36 315
13675.46 372
13676.57 332
13677.67 340
13678.78 303
13679.88 303
13680.99 346
13682.09 319
13683.20 332
13684.30 335
13685.41 358
13686.51 298
13687.62 292
13688.72 305
13689.83 317
13690.94 352
13692.04 286
13693.15 319
13694.25 336
13695.36 333
13696.46 314
13697.57 327
13698.67 342
13699.78 348
13700.89 325
13701.99 306
13703.10 341
13704.20 338
13705.31 323
13706.42 321
13707.52 359
13708.63 307
13709.73 320
13710.84 321
13711.95 308
13713.05 338
13714.16 350
13715.27 373
13716.37 397
13717.48 402
13718.59 372
13719.69 397
13720.80 349
13721.91 351
13723.01 345
13724.12 353
13725.23 387
13726.33 364
13727.44 372
13728.55 322
13729.65 324
13730.76 352
13731.87 356
13732.98 354
13734.08 342
13735.19 379
13736.30 321
13737.40 330
13738.51 347
13739.62 375
13740.73 342
13741.83 376
13742.94 403
13744.05 380
13745.16 333
13746.26 358
13747.37 378
13748.48 342
13749.59 370
13750.70 407
13751.80 361
13752.91 360
13754.02 351
13755.13 407
13756.24 346
13757.34 360
13758.45 356
13759.56 346
13760.67 358
13761.78 372
13762.88 365
13763.99 363
13765.10 357
13766.21 401
13767.32 380
13768.43 400
13769.54 353
13770.64 391
13771.75 400
13772.86 359
13773.97 364
13775.08 439
13776.19 475
13777.30 410
13778.41 387
13779.52 341
13780.62 372
13781.73 434
13782.84 424
13783.95 391
13785.06 387
13786.17 390
13787.28 412
13788.39 377
13789.50 365
13790.61 381
13791.72 390
13792.83 348
13793.94 344
13795.05 382
13796.16 355
13797.27 373
13798.38 404
13799.49 369
13800.60 331
13801.71 366
13802.82 348
13803.93 321
13805.04 335
13806.15 381
13807.26 342
13808.37 398
13809.48 365
13810.59 284
13811.70 333
13812.81 350
13813.92 368
13815.03 358
13816.14 332
13817.25 340
13818.36 332
13819.47 326
13820.58 374
13821.69 376
13822.80 373
13823.91 397
13825.02 404
13826.13 304
13827.25 331
13828.36 389
13829.47 380
13830.58 296
13831.69 303
13832.80 336
13833.91 371
13835.02 347
13836.13 310
13837.25 274
13838.36 330
13839.47 323
13840.58 315
13841.69 340
13842.80 369
13843.91 362
13845.03 347
13846.14 348
13847.25 317
13848.36 358
13849.47 344
13850.59 342
13851.70 361
13852.81 323
13853.92 345
13855.03 336
13856.15 323
13857.26 324
13858.37 346
13859.48 339
13860.59 331
13861.71 356
13862.82 347
13863.93 303
13865.04 312
13866.16 337
13867.27 357
13868.38 359
13869.49 345
13870.61 353
13871.72 342
13872.83 377
13873.95 355
13875.06 339
13876.17 368
13877.28 361
13878.40 339
13879.51 379
13880.62 341
13881.74 367
13882.85 414
13883.96 361
13885.08 373
13886.19 448
13887.30 375
13888.42 405
13889.53 387
13890.64 363
13891.76 358
13892.87 369
13893.98 373
13895.10 372
13896.21 396
13897.33 389
13898.44 326
13899.55 341
13900.67 324
13901.78 354
13902.89 362
13904.01 375
13905.12 363
13906.24 432
13907.35 381
13908.47 415
13909.58 415
13910.69 366
13911.81 381
13912.92 337
13914.04 345
13915.15 327
13916.27 326
13917.38 304
13918.50 349
13919.61 337
13920.72 341
13921.84 373
13922.95 387
13924.07 352
13925.18 371
13926.30 325
13927.41 320
13928.53 348
13929.64 357
13930.76 343
13931.87 377
13932.99 354
13934.10 367
13935.22 347
13936.34 315
13937.45 306
13938.57 340
13939.68 364
13940.80 365
13941.91 341
13943.03 319
13944.14 348
13945.26 316
13946.38 352
13947.49 295
13948.61 350
13949.72 358
13950.84 360
13951.95 377
13953.07 361
13954.19 368
13955.30 336
13956.42 348
13957.53 355
13958.65 394
13959.77 362
13960.88 297
13962.00 301
13963.12 365
13964.23 321
13965.35 322
13966.47 373
13967.58 360
13968.70 372
13969.82 376
13970.93 370
13972.05 290
13973.17 346
13974.28 301
13975.40 338
13976.52 357
13977.63 369
13978.75 315
13979.87 380
13980.99 318
13982.10 317
13983.22 385
13984.34 355
13985.45 322
13986.57 335
13987.69 318
13988.81 327
13989.92 326
13991.04 331
13992.16 307
13993.28 325
13994.39 303
13995.51 322
13996.63 326
13997.75 330
13998.87 333
13999.98 339
14001.10 347
14002.22 315
14003.34 343
14004.46 354
14005.57 319
14006.69 308
14007.81 291
14008.93 295
14010.05 345
14011.16 333
14012.28 326
14013.40 324
14014.52 324
14015.64 363
14016.76 345
14017.88 379
14018.99 337
14020.11 333
14021.23 374
14022.35 386
14023.47 366
14024.59 309
14025.71 351
14026.83 344
14027.94 341
14029.06 304
14030.18 316
14031.30 320
14032.42 354
14033.54 339
14034.66 345
14035.78 361
14036.90 407
14038.02 364
14039.14 336
14040.26 314
14041.38 320
14042.50 338
14043.62 357
14044.74 345
14045.86 315
14046.97 377
14048.09 368
14049.21 352
14050.33 394
14051.45 370
14052.57 351
14053.69 334
14054.81 307
14055.93 324
14057.05 256
14058.17 306
14059.30 348
14060.42 331
14061.54 340
14062.66 297
14063.78 311
14064.90 343
14066.02 318
14067.14 325
14068.26 340
14069.38 357
14070.50 312
14071.62 342
14072.74 384
14073.86 397
14074.98 370
14076.10 321
14077.23 338
14078.35 339
14079.47 299
14080.59 361
14081.71 370
14082.83 369
14083.95 365
14085.07 355
14086.19 356
14087.32 330
14088.44 325
14089.56 367
14090.68 379
14091.80 325
14092.92 323
14094.05 339
14095.17 345
14096.29 386
14097.41 375
14098.53 342
14099.65 351
14100.78 364
14101.90 341
14103.02 382
14104.14 344
14105.26 378
14106.39 371
14107.51 366
14108.63 408
14109.75 372
14110.88 400
14112.00 352
14113.12 380
14114.24 356
14115.37 389
14116.49 377
14117.61 361
14118.73 364
14119.86 366
14120.98 322
14122.10 346
14123.22 334
14124.35 319
14125.47 343
14126.59 340
14127.72 297
14128.84 320
14129.96 397
14131.09 350
14132.21 325
14133.33 306
14134.45 351
14135.58 362
14136.70 350
14137.82 315
14138.95 312
14140.07 300
14141.20 286
14142.32 304
14143.44 304
14144.57 315
14145.69 303
14146.81 329
14147.94 359
14149.06 308
14150.19 324
14151.31 315
14152.43 285
14153.56 310
14154.68 326
14155.81 340
14156.93 356
14158.05 363
14159.18 277
14160.30 268
14161.43 319
14162.55 325
14163.68 301
14164.80 306
14165.92 334
14167.05 296
14168.17 353
14169.30 340
14170.42 333
14171.55 297
14172.67 309
14173.80 341
14174.92 313
14176.05 314
14177.17 314
14178.30 340
14179.42 323
14180.55 327
14181.67 313
14182.80 305
14183.92 309
14185.05 303
14186.17 312
14187.30 335
14188.42 318
14189.55 322
14190.67 307
14191.80 294
14192.93 318
14194.05 313
14195.18 286
14196.30 318
14197.43 325
14198.55 314
14199.68 302
14200.81 309
14201.93 309
14203.06 315
14204.18 289
14205.31 319
14206.44 309
14207.56 345
14208.69 313
14209.82 318
14210.94 340
14212.07 309
14213.19 311
14214.32 280
14215.45 335
14216.57 330
14217.70 321
14218.83 368
14219.95 315
14221.08 358
14222.21 334
14223.33 344
14224.46 297
14225.59 302
14226.71 301
14227.84 325
14228.97 315
14230.10 331
14231.22 302
14232.35 295
14233.48 292
14234.60 299
14235.73 332
14236.86 281
14237.99 270
14239.11 330
14240.24 321
14241.37 313
14242.50 317
14243.62 287
14244.75 295
14245.88 351
14247.01 333
14248.13 320
14249.26 291
14250.39 290
14251.52 314
14252.65 298
14253.77 278
14254.90 286
14256.03 308
14257.16 273
14258.29 273
14259.42 284
14260.54 292
14261.67 269
14262.80 299
14263.93 298
14265.06 329
14266.19 352
14267.31 319
14268.44 302
14269.57 284
14270.70 294
14271.83 297
14272.96 295
14274.09 286
14275.22 282
14276.34 264
14277.47 276
14278.60 238
14279.73 266
14280.86 296
14281.99 299
14283.12 304
14284.25 288
14285.38 252
14286.51 279
14287.64 307
14288.76 301
14289.89 316
14291.02 298
14292.15 290
14293.28 314
14294.41 326
14295.54 307
14296.67 315
14297.80 287
14298.93 261
14300.06 282
14301.19 288
14302.32 321
14303.45 307
14304.58 319
14305.71 334
14306.84 291
14307.97 344
14309.10 354
14310.23 329
14311.36 311
14312.49 303
14313.62 313
14314.75 315
14315.88 344
14317.01 329
14318.15 296
14319.28 322
14320.41 326
14321.54 289
14322.67 336
14323.80 292
14324.93 301
14326.06 305
14327.19 327
14328.32 308
14329.45 304
14330.58 295
14331.72 347
14332.85 288
14333.98 300
14335.11 288
14336.24 301
14337.37 303
14338.50 291
14339.63 335
14340.77 292
14341.90 296
14343.03 289
14344.16 355
14345.29 311
14346.42 298
14347.56 304
14348.69 336
14349.82 290
14350.95 331
14352.08 303
14353.21 293
14354.35 292
14355.48 316
14356.61 279
14357.74 291
14358.88 273
14360.01 254
14361.14 280
14362.27 301
14363.40 319
14364.54 269
14365.67 294
14366.80 305
14367.93 268
14369.07 280
14370.20 261
14371.33 271
14372.46 248
14373.60 268
14374.73 257
14375.86 259
14377.00 272
14378.13 289
14379.26 258
14380.39 269
14381.53 285
14382.66 284
14383.79 272
14384.93 315
14386.06 265
14387.19 319
14388.33 286
14389.46 284
14390.59 293
14391.73 290
14392.86 286
14393.99 299
14395.13 297
14396.26 331
14397.40 319
14398.53 258
14399.66 262
14400.80 298
14401.93 262
14403.06 261
14404.20 292
14405.33 284
14406.47 251
14407.60 265
14408.74 287
14409.87 279
14411.00 289
14412.14 280
14413.27 292
14414.41 276
14415.54 304
14416.68 311
14417.81 336
14418.94 277
14420.08 285
14421.21 275
14422.35 283
14423.48 302
14424.62 265
14425.75 237
14426.89 266
14428.02 328
14429.16 299
14430.29 244
14431.43 271
14432.56 288
14433.70 278
14434.83 267
14435.97 288
14437.10 289
14438.24 345
14439.37 306
14440.51 297
14441.64 309
14442.78 264
14443.92 259
14445.05 284
14446.19 263
14447.32 278
14448.46 316
14449.59 278
14450.73 276
14451.87 265
14453.00 287
14454.14 254
14455.27 259
14456.41 255
14457.55 263
14458.68 263
14459.82 271
14460.95 284
14462.09 232
14463.23 265
14464.36 273
14465.50 309
14466.64 263
14467.77 267
14468.91 255
14470.05 293
14471.18 318
14472.32 320
14473.46 286
14474.59 334
14475.73 282
14476.87 290
14478.00 283
14479.14 296
14480.28 297
14481.41 261
14482.55 264
14483.69 220
14484.83 256
14485.96 324
14487.10 249
14488.24 278
14489.37 297
14490.51 304
14491.65 295
14492.79 301
14493.92 286
14495.06 247
14496.20 268
14497.34 269
14498.47 262
14499.61 231
14500.75 262
14501.89 278
14503.03 264
14504.16 260
14505.30 221
14506.44 309
14507.58 310
14508.72 322
14509.85 295
14510.99 304
14512.13 300
14513.27 269
14514.41 268
14515.55 286
14516.68 305
14517.82 271
14518.96 233
14520.10 271
14521.24 309
14522.38 298
14523.51 316
14524.65 290
14525.79 311
14526.93 232
14528.07 254
14529.21 271
14530.35 273
14531.49 289
14532.63 311
14533.76 287
14534.90 304
14536.04 268
14537.18 313
14538.32 355
14539.46 335
14540.60 291
14541.74 246
14542.88 260
14544.02 257
14545.16 217
14546.30 274
14547.44 290
14548.58 300
14549.72 284
14550.86 246
14552.00 282
14553.14 263
14554.28 265
14555.42 309
14556.56 280
14557.70 280
14558.84 274
14559.98 295
14561.12 257
14562.26 255
14563.40 282
14564.54 255
14565.68 242
14566.82 227
14567.96 237
14569.10 240
14570.24 251
14571.38 291
14572.52 275
14573.66 249
14574.80 253
14575.94 262
14577.08 262
14578.22 266
14579.36 268
14580.51 303
14581.65 285
14582.79 263
14583.93 277
14585.07 286
14586.21 315
14587.35 276
14588.49 285
14589.63 303
14590.78 273
14591.92 280
14593.06 302
14594.20 250
14595.34 282
14596.48 317
14597.62 284
14598.77 284
14599.91 311
14601.05 256
14602.19 284
14603.33 249
14604.48 279
14605.62 295
14606.76 285
14607.90 274
14609.04 287
14610.19 261
14611.33 287
14612.47 305
14613.61 300
14614.75 294
14615.90 233
14617.04 235
14618.18 306
14619.32 321
14620.47 276
14621.61 270
14622.75 295
14623.89 269
14625.04 282
14626.18 312
14627.32 278
14628.46 240
14629.61 294
14630.75 265
14631.89 270
14633.04 297
14634.18 279
14635.32 273
14636.47 285
14637.61 268
14638.75 272
14639.89 267
14641.04 290
14642.18 336
14643.32 303
14644.47 278
14645.61 248
14646.76 294
14647.90 246
14649.04 261
14650.19 231
14651.33 273
14652.47 273
14653.62 289
14654.76 326
14655.90 274
14657.05 269
14658.19 254
14659.34 258
14660.48 263
14661.62 313
14662.77 288
14663.91 258
14665.06 287
14666.20 300
14667.35 317
14668.49 306
14669.63 274
14670.78 265
14671.92 297
14673.07 279
14674.21 273
14675.36 259
14676.50 243
14677.65 287
14678.79 295
14679.94 312
14681.08 312
14682.23 269
14683.37 284
14684.52 263
14685.66 246
14686.81 256
14687.95 284
14689.10 280
14690.24 263
14691.39 296
14692.53 297
14693.68 293
14694.82 287
14695.97 261
14697.11 279
14698.26 297
14699.41 271
14700.55 255
14701.70 265
14702.84 255
14703.99 269
14705.13 261
14706.28 281
14707.43 268
14708.57 245
14709.72 323
14710.86 286
14712.01 296
14713.16 268
14714.30 256
14715.45 282
14716.59 252
14717.74 283
14718.89 290
14720.03 255
14721.18 270
14722.33 261
14723.47 272
14724.62 280
14725.77 278
14726.91 291
14728.06 307
14729.21 306
14730.35 284
14731.50 249
14732.65 251
14733.79 261
14734.94 252
14736.09 231
14737.23 226
14738.38 265
14739.53 284
14740.68 260
14741.82 258
14742.97 272
14744.12 273
14745.26 269
14746.41 271
14747.56 236
14748.71 258
14749.85 276
14751.00 262
14752.15 266
14753.30 242
14754.45 288
14755.59 290
14756.74 236
14757.89 281
14759.04 266
14760.18 253
14761.33 251
14762.48 260
14763.63 258
14764.78 262
14765.92 285
14767.07 270
14768.22 275
14769.37 288
14770.52 276
14771.67 268
14772.81 257
14773.96 252
14775.11 316
14776.26 255
14777.41 274
14778.56 272
14779.71 263
14780.86 250
14782.00 255
14783.15 257
14784.30 270
14785.45 264
14786.60 256
14787.75 239
14788.90 257
14790.05 262
14791.20 285
14792.35 278
14793.49 273
14794.64 261
14795.79 263
14796.94 265
14798.09 248
14799.24 258
14800.39 257
14801.54 257
14802.69 259
14803.84 261
14804.99 254
14806.14 251
14807.29 224
14808.44 233
14809.59 260
14810.74 237
14811.89 253
14813.04 228
14814.19 233
14815.34 260
14816.49 231
14817.64 251
14818.79 249
14819.94 260
14821.09 242
14822.24 259
14823.39 263
14824.54 275
14825.69 277
14826.84 249
14827.99 292
14829.14 243
14830.29 248
14831.44 232
14832.60 246
14833.75 237
14834.90 233
14836.05 253
14837.20 251
14838.35 243
14839.50 281
14840.65 255
14841.80 250
14842.95 236
14844.11 247
14845.26 197
14846.41 230
14847.56 237
14848.71 248
14849.86 234
14851.01 242
14852.17 254
14853.32 261
14854.47 264
14855.62 235
14856.77 288
14857.92 244
14859.08 239
14860.23 251
14861.38 258
14862.53 236
14863.68 270
14864.84 259
14865.99 233
14867.14 232
14868.29 239
14869.44 241
14870.60 243
14871.75 280
14872.90 257
14874.05 233
14875.21 253
14876.36 242
14877.51 281
14878.66 225
14879.82 224
14880.97 272
14882.12 272
14883.27 280
14884.43 259
14885.58 265
14886.73 253
14887.89 250
14889.04 263
14890.19 266
14891.34 249
14892.50 252
14893.65 259
14894.80 247
14895.96 230
14897.11 223
14898.26 240
14899.42 238
14900.57 244
14901.72 268
14902.88 247
14904.03 259
14905.18 262
14906.34 273
14907.49 240
14908.65 265
14909.80 245
14910.95 238
14912.11 230
14913.26 263
14914.41 285
14915.57 281
14916.72 305
14917.88 321
14919.03 258
14920.18 257
14921.34 318
14922.49 257
14923.65 229
14924.80 245
14925.96 220
14927.11 240
14928.27 260
14929.42 240
14930.57 248
14931.73 263
14932.88 250
14934.04 236
14935.19 231
14936.35 261
14937.50 238
14938.66 230
14939.81 242
14940.97 242
14942.12 265
14943.28 261
14944.43 254
14945.59 252
14946.74 234
14947.90 301
14949.05 264
14950.21 236
14951.36 240
14952.52 258
14953.68 267
14954.83 243
14955.99 265
14957.14 249
14958.30 240
14959.45 247
14960.61 276
14961.77 265
14962.92 232
14964.08 231
14965.23 240
14966.39 227
14967.54 259
14968.70 252
14969.86 257
14971.01 287
14972.17 241
14973.33 230
14974.48 240
14975.64 239
14976.79 256
14977.95 248
14979.11 286
14980.26 263
14981.42 271
14982.58 238
14983.73 234
14984.89 263
14986.05 298
14987.20 291
14988.36 250
14989.52 269
14990.67 322
14991.83 258
14992.99 272
14994.15 251
14995.30 275
14996.46 229
14997.62 222
14998.77 257
14999.93 242
15001.09 277
15002.25 256
15003.40 232
15004.56 240
15005.72 272
15006.88 288
15008.03 250
15009.19 243
15010.35 251
15011.51 242
15012.66 247
15013.82 247
15014.98 245
15016.14 273
15017.30 242
15018.45 240
15019.61 249
15020.77 244
15021.93 261
15023.09 315
15024.24 268
15025.40 266
15026.56 263
15027.72 282
15028.88 255
15030.04 263
15031.19 278
15032.35 232
15033.51 256
15034.67 249
15035.83 238
15036.99 300
15038.15 296
15039.30 257
15040.46 228
15041.62 230
15042.78 235
15043.94 240
15045.10 211
15046.26 224
15047.42 241
15048.58 234
15049.74 258
15050.90 225
15052.05 224
15053.21 224
15054.37 245
15055.53 256
15056.69 245
15057.85 283
15059.01 246
15060.17 216
15061.33 213
15062.49 225
15063.65 255
15064.81 294
15065.97 276
15067.13 293
15068.29 205
15069.45 253
15070.61 265
15071.77 249
15072.93 219
15074.09 230
15075.25 255
15076.41 280
15077.57 263
15078.73 245
15079.89 221
15081.05 256
15082.21 266
15083.37 254
15084.53 246
15085.69 271
15086.85 254
15088.01 260
15089.18 270
15090.34 221
15091.50 187
15092.66 250
15093.82 258
15094.98 271
15096.14 263
15097.30 268
15098.46 225
15099.62 222
15100.78 247
15101.95 252
15103.11 256
15104.27 250
15105.43 234
15106.59 243
15107.75 214
15108.91 243
15110.08 254
15111.24 237
15112.40 232
15113.56 255
15114.72 270
15115.88 272
15117.05 236
15118.21 252
15119.37 249
15120.53 240
15121.69 216
15122.86 201
15124.02 213
15125.18 223
15126.34 245
15127.50 254
15128.67 245
15129.83 266
15130.99 269
15132.15 236
15133.32 232
15134.48 220
15135.64 239
15136.80 244
15137.97 258
15139.13 281
15140.29 313
15141.45 244
15142.62 251
15143.78 236
15144.94 266
15146.11 253
15147.27 269
15148.43 240
15149.59 253
15150.76 242
15151.92 224
15153.08 228
15154.25 261
15155.41 276
15156.57 264
15157.74 265
15158.90 288
15160.06 248
15161.23 282
15162.39 285
15163.55 283
15164.72 242
15165.88 250
15167.05 265
15168.21 286
15169.37 288
15170.54 241
15171.70 244
15172.86 257
15174.03 283
15175.19 215
15176.36 197
15177.52 265
15178.69 269
15179.85 284
15181.01 226
15182.18 235
15183.34 233
15184.51 261
15185.67 249
15186.84 269
15188.00 272
15189.16 258
15190.33 246
15191.49 238
15192.66 209
15193.82 243
15194.99 246
15196.15 232
15197.32 209
15198.48 227
15199.65 208
15200.81 257
15201.98 270
15203.14 277
15204.31 257
15205.47 268
15206.64 249
15207.80 241
15208.97 267
15210.13 287
15211.30 246
15212.47 259
15213.63 252
15214.80 218
15215.96 224
15217.13 240
15218.29 260
15219.46 232
15220.62 255
15221.79 244
15222.96 263
15224.12 256
15225.29 250
15226.45 227
15227.62 231
15228.79 224
15229.95 255
15231.12 253
15232.29 259
15233.45 226
15234.62 214
15235.78 224
15236.95 237
15238.12 264
15239.28 252
15240.45 216
15241.62 253
15242.78 262
15243.95 238
15245.12 262
15246.28 261
15247.45 257
15248.62 244
15249.78 208
15250.95 211
15252.12 257
15253.28 277
15254.45 274
15255.62 206
15256.79 224
15257.95 240
15259.12 251
15260.29 250
15261.46 248
15262.62 218
15263.79 239
15264.96 267
15266.13 236
15267.29 250
15268.46 261
15269.63 246
15270.80 290
15271.96 241
15273.13 248
15274.30 220
15275.47 218
15276.64 256
15277.80 247
15278.97 231
15280.14 196
15281.31 191
15282.48 186
15283.64 230
15284.81 267
15285.98 252
15287.15 248
15288.32 215
15289.49 217
15290.65 247
15291.82 250
15292.99 276
15294.16 246
15295.33 233
15296.50 211
15297.67 236
15298.83 278
15300.00 211
15301.17 247
15302.34 224
15303.51 254
15304.68 266
15305.85 250
15307.02 231
15308.19 261
15309.36 209
15310.52 212
15311.69 214
15312.86 234
15314.03 242
15315.20 252
15316.37 226
15317.54 239
15318.71 209
15319.88 251
15321.05 259
15322.22 220
15323.39 228
15324.56 253
15325.73 267
15326.90 243
15328.07 221
15329.24 219
15330.41 252
15331.58 262
15332.75 283
15333.92 261
15335.09 283
15336.26 225
15337.43 247
15338.60 238
15339.77 231
15340.94 255
15342.11 232
15343.28 230
15344.45 236
15345.62 233
15346.79 235
15347.96 237
15349.13 245
15350.31 216
15351.48 250
15352.65 223
15353.82 242
15354.99 234
15356.16 211
15357.33 234
15358.50 225
15359.67 207
15360.84 216
15362.02 223
15363.19 240
15364.36 221
15365.53 191
15366.70 201
15367.87 225
15369.04 242
15370.21 236
15371.39 228
15372.56 272
15373.73 261
15374.90 269
15376.07 279
15377.24 268
15378.42 236
15379.59 260
15380.76 235
15381.93 222
15383.10 252
15384.28 255
15385.45 249
15386.62 256
15387.79 270
15388.97 263
15390.14 274
15391.31 270
15392.48 264
15393.65 220
15394.83 290
15396.00 273
15397.17 243
15398.34 238
15399.52 227
15400.69 233
15401.86 225
15403.04 259
15404.21 268
15405.38 235
15406.55 250
15407.73 239
15408.90 250
15410.07 214
15411.25 218
15412.42 264
15413.59 277
15414.77 210
15415.94 247
15417.11 248
15418.29 230
15419.46 249
15420.63 199
15421.81 213
15422.98 224
15424.15 237
15425.33 242
15426.50 253
15427.67 244
15428.85 244
15430.02 223
15431.20 237
15432.37 237
15433.54 243
15434.72 220
15435.89 255
15437.07 268
15438.24 260
15439.41 267
15440.59 205
15441.76 234
15442.94 239
15444.11 214
15445.29 213
15446.46 226
15447.63 227
15448.81 287
15449.98 275
15451.16 249
15452.33 240
15453.51 223
15454.68 241
15455.86 227
15457.03 237
15458.21 241
15459.38 226
15460.56 244
15461.73 254
15462.91 224
15464.08 237
15465.26 225
15466.43 240
15467.61 288
15468.78 275
15469.96 223
15471.13 264
15472.31 245
15473.48 232
15474.66 255
15475.83 280
15477.01 244
15478.19 246
15479.36 240
15480.54 209
15481.71 265
15482.89 278
15484.06 257
15485.24 259
15486.42 276
15487.59 257
15488.77 258
15489.94 289
15491.12 236
15492.30 264
15493.47 239
15494.65 195
15495.83 191
15497.00 216
15498.18 218
15499.36 241
15500.53 259
15501.71 249
15502.88 237
15504.06 201
15505.24 260
15506.41 213
15507.59 216
15508.77 237
15509.95 225
15511.12 243
15512.30 282
15513.48 240
15514.65 207
15515.83 228
15517.01 252
15518.18 250
15519.36 237
15520.54 225
15521.72 257
15522.89 230
15524.07 248
15525.25 259
15526.43 190
15527.60 237
15528.78 215
15529.96 224
15531.14 262
15532.31 234
15533.49 228
15534.67 238
15535.85 244
15537.03 228
15538.20 236
15539.38 237
15540.56 280
15541.74 248
15542.92 240
15544.09 231
15545.27 207
15546.45 239
15547.63 217
15548.81 287
15549.98 240
15551.16 219
15552.34 234
15553.52 207
15554.70 241
15555.88 263
15557.06 259
15558.23 278
15559.41 237
15560.59 211
15561.77 218
15562.95 247
15564.13 238
15565.31 252
15566.49 209
15567.67 188
15568.84 217
15570.02 228
15571.20 229
15572.38 221
15573.56 236
15574.74 209
15575.92 221
15577.10 232
15578.28 237
15579.46 228
15580.64 248
15581.82 251
15583.00 242
15584.18 232
15585.36 222
15586.54 252
15587.72 277
15588.90 207
15590.08 221
15591.26 236
15592.44 217
15593.62 243
15594.80 223
15595.98 236
15597.16 241
15598.34 204
15599.52 250
15600.70 247
15601.88 231
15603.06 244
15604.24 223
15605.42 232
15606.60 251
15607.78 243
15608.96 245
15610.14 233
15611.32 252
15612.50 256
15613.68 238
15614.86 235
15616.05 241
15617.23 272
15618.41 254
15619.59 270
15620.77 220
15621.95 213
15623.13 241
15624.31 262
15625.49 240
15626.68 258
15627.86 217
15629.04 280
15630.22 257
15631.40 245
15632.58 263
15633.76 253
15634.95 258
15636.13 276
15637.31 246
15638.49 247
15639.67 206
15640.85 250
15642.04 262
15643.22 257
15644.40 247
15645.58 250
15646.76 263
15647.95 233
15649.13 264
15650.31 225
15651.49 210
15652.67 256
15653.86 256
15655.04 274
15656.22 261
15657.40 256
15658.59 250
15659.77 267
15660.95 245
15662.13 238
15663.32 249
15664.50 246
15665.68 248
15666.87 286
15668.05 253
15669.23 244
15670.41 246
15671.60 272
15672.78 270
15673.96 255
15675.15 260
15676.33 289
15677.51 277
15678.70 244
15679.88 269
15681.06 252
15682.25 256
15683.43 225
15684.61 242
15685.80 257
15686.98 224
15688.16 262
15689.35 273
15690.53 263
15691.72 254
15692.90 268
15694.08 256
15695.27 263
15696.45 221
15697.63 242
15698.82 218
15700.00 248
15701.19 232
15702.37 237
15703.56 244
15704.74 236
15705.92 226
15707.11 235
15708.29 252
15709.48 260
15710.66 245
15711.85 278
15713.03 252
15714.21 230
15715.40 263
15716.58 257
15717.77 283
15718.95 249
15720.14 220
15721.32 203
15722.51 213
15723.69 259
15724.88 290
15726.06 236
15727.25 249
15728.43 248
15729.62 241
15730.80 239
15731.99 206
15733.17 263
15734.36 260
15735.55 257
15736.73 234
15737.92 237
15739.10 239
15740.29 245
15741.47 274
15742.66 262
15743.84 249
15745.03 201
15746.22 261
15747.40 275
15748.59 244
15749.77 247
15750.96 266
15752.15 271
15753.33 276
15754.52 233
15755.70 233
15756.89 288
15758.08 245
15759.26 247
15760.45 224
15761.64 247
15762.82 235
15764.01 246
15765.20 262
15766.38 248
15767.57 230
15768.76 268
15769.94 228
15771.13 251
15772.32 245
15773.50 269
15774.69 229
15775.88 240
15777.06 244
15778.25 226
15779.44 271
15780.62 282
15781.81 278
15783.00 276
15784.19 249
15785.37 265
15786.56 247
15787.75 259
15788.94 243
15790.12 243
15791.31 244
15792.50 261
15793.69 272
15794.87 249
15796.06 289
15797.25 240
15798.44 238
15799.62 242
15800.81 247
15802.00 275
15803.19 240
15804.38 219
15805.56 223
15806.75 254
15807.94 261
15809.13 272
15810.32 259
15811.50 250
15812.69 213
15813.88 264
15815.07 249
15816.26 237
15817.45 203
15818.64 222
15819.82 230
15821.01 224
15822.20 245
15823.39 270
15824.58 273
15825.77 205
15826.96 235
15828.15 264
15829.33 250
15830.52 232
15831.71 246
15832.90 316
15834.09 255
15835.28 216
15836.47 252
15837.66 255
15838.85 232
15840.04 201
15841.23 226
15842.42 233
15843.61 251
15844.79 240
15845.98 231
15847.17 237
15848.36 251
15849.55 278
15850.74 281
15851.93 290
15853.12 233
15854.31 289
15855.50 234
15856.69 241
15857.88 212
15859.07 231
15860.26 260
15861.45 223
15862.64 241
15863.83 240
15865.02 232
15866.21 224
15867.40 209
15868.60 215
15869.79 256
15870.98 230
15872.17 239
15873.36 217
15874.55 227
15875.74 212
15876.93 278
15878.12 240
15879.31 193
15880.50 185
15881.69 197
15882.88 224
15884.07 234
15885.27 203
15886.46 223
15887.65 223
15888.84 247
15890.03 253
15891.22 241
15892.41 221
15893.60 253
15894.80 244
15895.99 219
15897.18 214
15898.37 242
15899.56 255
15900.75 266
15901.95 260
15903.14 242
15904.33 243
15905.52 222
15906.71 217
15907.90 245
15909.10 219
15910.29 212
15911.48 249
15912.67 233
15913.86 211
15915.06 200
15916.25 203
15917.44 260
15918.63 259
15919.83 270
15921.02 240
15922.21 214
15923.40 231
15924.60 282
15925.79 227
15926.98 265
15928.17 251
15929.37 237
15930.56 252
15931.75 210
15932.94 229
15934.14 242
15935.33 244
15936.52 245
15937.72 262
15938.91 262
15940.10 248
15941.30 281
15942.49 298
15943.68 242
15944.88 270
15946.07 251
15947.26 258
15948.46 234
15949.65 201
15950.84 241
15952.04 232
15953.23 216
15954.42 239
15955.62 205
15956.81 210
15958.01 254
15959.20 242
15960.39 244
15961.59 270
15962.78 238
15963.97 259
15965.17 220
15966.36 220
15967.56 203
15968.75 219
15969.95 238
15971.14 233
15972.33 224
15973.53 233
15974.72 277
15975.92 232
15977.11 201
15978.31 219
15979.50 221
15980.70 218
15981.89 238
15983.09 213
15984.28 218
15985.47 220
15986.67 245
15987.86 237
15989.06 243
15990.25 207
15991.45 246
15992.64 199
15993.84 231
15995.03 244
15996.23 185
15997.43 217
15998.62 256
15999.82 220
16001.01 238
16002.21 247
16003.40 238
16004.60 248
16005.79 233
16006.99 232
16008.18 236
16009.38 239
16010.58 248
16011.77 213
16012.97 180
16014.16 239
16015.36 222
16016.56 244
16017.75 227
16018.95 234
16020.14 193
16021.34 264
16022.54 261
16023.73 210
16024.93 221
16026.13 222
16027.32 247
16028.52 241
16029.71 203
16030.91 237
16032.11 261
16033.30 223
16034.50 224
16035.70 229
16036.89 212
16038.09 232
16039.29 210
16040.49 262
16041.68 217
16042.88 213
16044.08 225
16045.27 225
16046.47 220
16047.67 198
16048.86 256
16050.06 258
16051.26 193
16052.46 195
16053.65 213
16054.85 233
16056.05 252
16057.25 240
16058.44 208
16059.64 196
16060.84 242
16062.04 232
16063.23 258
16064.43 211
16065.63 251
16066.83 230
16068.03 249
16069.22 249
16070.42 205
16071.62 169
16072.82 216
16074.02 274
16075.21 237
16076.41 185
16077.61 211
16078.81 228
16080.01 226
16081.21 251
16082.40 230
16083.60 228
16084.80 230
16086.00 218
16087.20 216
16088.40 244
16089.60 225
16090.79 255
16091.99 247
16093.19 219
16094.39 211
16095.59 230
16096.79 248
16097.99 206
16099.19 234
16100.39 194
16101.59 229
16102.78 231
16103.98 236
16105.18 199
16106.38 209
16107.58 216
16108.78 230
16109.98 213
16111.18 229
16112.38 250
16113.58 222
16114.78 231
16115.98 244
16117.18 211
16118.38 211
16119.58 257
16120.78 213
16121.98 195
16123.18 216
16124.38 188
16125.58 184
16126.78 206
16127.98 210
16129.18 246
16130.38 259
16131.58 202
16132.78 198
16133.98 194
16135.18 216
16136.38 218
16137.58 227
16138.78 187
16139.98 200
16141.18 229
16142.38 268
16143.58 220
16144.79 217
16145.99 271
16147.19 237
16148.39 197
16149.59 230
16150.79 227
16151.99 181
16153.19 222
16154.39 181
16155.59 221
16156.80 219
16158.00 216
16159.20 227
16160.40 254
16161.60 240
16162.80 220
16164.00 220
16165.21 180
16166.41 189
16167.61 222
16168.81 235
16170.01 224
16171.21 218
16172.42 212
16173.62 207
16174.82 206
16176.02 226
16177.22 230
16178.43 257
16179.63 220
16180.83 243
16182.03 235
16183.23 195
16184.44 210
16185.64 221
16186.84 260
16188.04 243
16189.25 227
16190.45 208
16191.65 215
16192.85 210
16194.06 221
16195.26 228
16196.46 194
16197.66 235
16198.87 236
16200.07 237
16201.27 237
16202.48 213
16203.68 213
16204.88 223
16206.09 218
16207.29 204
16208.49 173
16209.69 223
16210.90 234
16212.10 227
16213.30 236
16214.51 270
16215.71 246
16216.91 239
16218.12 221
16219.32 229
16220.53 230
16221.73 262
16222.93 253
16224.14 214
16225.34 197
16226.54 179
16227.75 224
16228.95 230
16230.16 246
16231.36 248
16232.56 254
16233.77 269
16234.97 206
16236.18 214
16237.38 228
16238.59 242
16239.79 181
16240.99 210
16242.20 221
16243.40 213
16244.61 214
16245.81 226
16247.02 202
16248.22 214
16249.43 222
16250.63 255
16251.84 231
16253.04 223
16254.24 211
16255.45 251
16256.65 243
16257.86 213
16259.06 211
16260.27 210
16261.48 217
16262.68 202
16263.89 241
16265.09 254
16266.30 233
16267.50 200
16268.71 222
16269.91 213
16271.12 183
16272.32 223
16273.53 233
16274.73 217
16275.94 193
16277.15 218
16278.35 221
16279.56 230
16280.76 220
16281.97 237
16283.18 204
16284.38 199
16285.59 227
16286.79 236
16288.00 201
16289.21 218
16290.41 226
16291.62 238
16292.82 192
16294.03 200
16295.24 233
16296.44 239
16297.65 213
16298.86 192
16300.06 184
16301.27 185
16302.48 221
16303.68 219
16304.89 224
16306.10 211
16307.30 217
16308.51 238
16309.72 205
16310.92 210
16312.13 268
16313.34 230
16314.55 255
16315.75 235
16316.96 230
16318.17 204
16319.37 181
16320.58 198
16321.79 238
16323.00 257
16324.20 228
16325.41 259
16326.62 202
16327.83 212
16329.03 232
16330.24 244
16331.45 231
16332.66 218
16333.87 209
16335.07 190
16336.28 199
16337.49 199
16338.70 216
16339.90 199
16341.11 189
16342.32 205
16343.53 219
16344.74 246
16345.95 225
16347.15 205
16348.36 192
16349.57 243
16350.78 242
16351.99 281
16353.20 257
16354.40 240
16355.61 202
16356.82 221
16358.03 233
16359.24 249
16360.45 220
16361.66 226
16362.87 207
16364.08 188
16365.28 216
16366.49 213
16367.70 236
16368.91 222
16370.12 198
16371.33 213
16372.54 237
16373.75 237
16374.96 214
16376.17 209
16377.38 196
16378.59 188
16379.80 227
16381.01 210
16382.21 204
16383.42 214
16384.63 237
16385.84 234
16387.05 205
16388.26 211
16389.47 202
16390.68 193
16391.89 230
16393.10 249
16394.31 192
16395.52 209
16396.73 201
16397.94 226
16399.15 197
16400.36 203
16401.57 209
16402.79 219
16404.00 200
16405.21 191
16406.42 212
16407.63 217
16408.84 237
16410.05 215
16411.26 240
16412.47 260
16413.68 216
16414.89 222
16416.10 206
16417.31 201
16418.52 206
16419.74 228
16420.95 204
16422.16 238
16423.37 199
16424.58 218
16425.79 227
16427.00 209
16428.21 198
16429.42 239
16430.64 222
16431.85 202
16433.06 203
16434.27 228
16435.48 220
16436.69 233
16437.91 208
16439.12 210
16440.33 239
16441.54 195
16442.75 215
16443.96 203
16445.18 200
16446.39 183
16447.60 199
16448.81 195
16450.02 189
16451.24 199
16452.45 232
16453.66 239
16454.87 219
16456.09 200
16457.30 200
16458.51 176
16459.72 193
16460.94 184
16462.15 184
16463.36 220
16464.57 211
16465.79 186
16467.00 215
16468.21 212
16469.43 193
16470.64 211
16471.85 189
16473.06 202
16474.28 199
16475.49 188
16476.70 205
16477.92 206
16479.13 199
16480.34 220
16481.56 184
16482.77 203
16483.98 213
16485.20 195
16486.41 199
16487.62 217
16488.84 213
16490.05 201
16491.26 186
16492.48 208
16493.69 222
16494.91 189
16496.12 213
16497.33 195
16498.55 210
16499.76 168
16500.97 202
16502.19 195
16503.40 204
16504.62 220
16505.83 240
16507.05 221
16508.26 169
16509.47 206
16510.69 226
16511.90 232
16513.12 201
16514.33 195
16515.55 182
16516.76 179
16517.98 204
16519.19 226
16520.41 215
16521.62 227
16522.83 196
16524.05 196
16525.26 182
16526.48 197
16527.69 184
16528.91 194
16530.12 193
16531.34 197
16532.55 196
16533.77 235
16534.99 218
16536.20 196
16537.42 228
16538.63 236
16539.85 228
16541.06 186
16542.28 161
16543.49 178
16544.71 178
16545.92 198
16547.14 220
16548.36 193
16549.57 190
16550.79 220
16552.00 202
16553.22 190
16554.44 209
16555.65 180
16556.87 191
16558.08 191
16559.30 202
16560.52 188
16561.73 205
16562.95 186
16564.17 186
16565.38 200
16566.60 179
16567.81 179
16569.03 206
16570.25 172
16571.46 197
16572.68 209
16573.90 189
16575.11 189
16576.33 187
16577.55 175
16578.76 226
16579.98 218
16581.20 186
16582.42 247
16583.63 180
16584.85 208
16586.07 176
16587.28 161
16588.50 205
16589.72 216
16590.94 222
16592.15 202
16593.37 225
16594.59 223
16595.81 207
16597.02 193
16598.24 217
16599.46 228
16600.68 226
16601.89 191
16603.11 210
16604.33 194
16605.55 209
16606.77 215
16607.98 191
16609.20 178
16610.42 186
16611.64 184
16612.86 187
16614.07 204
16615.29 184
16616.51 200
16617.73 166
16618.95 183
16620.17 250
16621.38 203
16622.60 180
16623.82 201
16625.04 218
16626.26 187
16627.48 179
16628.70 208
16629.91 192
16631.13 188
16632.35 193
16633.57 214
16634.79 184
16636.01 226
16637.23 206
16638.45 151
16639.67 223
16640.89 221
16642.10 218
16643.32 189
16644.54 177
16645.76 204
16646.98 209
16648.20 164
16649.42 197
16650.64 187
16651.86 171
16653.08 221
16654.30 189
16655.52 178
16656.74 177
16657.96 186
16659.18 188
16660.40 179
16661.62 207
16662.84 227
16664.06 211
16665.28 185
16666.50 161
16667.72 186
16668.94 189
16670.16 180
16671.38 186
16672.60 183
16673.82 193
16675.04 188
16676.26 187
16677.48 180
16678.70 197
16679.92 181
16681.14 209
16682.36 208
16683.58 209
16684.80 188
16686.03 189
16687.25 220
16688.47 217
16689.69 220
16690.91 174
16692.13 181
16693.35 226
16694.57 181
16695.79 199
16697.02 221
16698.24 208
16699.46 195
16700.68 210
16701.90 196
16703.12 211
16704.34 210
16705.57 196
16706.79 174
16708.01 186
16709.23 210
16710.45 248
16711.67 198
16712.90 213
16714.12 215
16715.34 186
16716.56 200
16717.78 195
16719.01 191
16720.23 218
16721.45 204
16722.67 190
16723.89 189
16725.12 183
16726.34 174
16727.56 210
16728.78 203
16730.01 199
16731.23 202
16732.45 229
16733.67 208
16734.90 185
16736.12 190
16737.34 192
16738.56 193
16739.79 167
16741.01 178
16742.23 184
16743.46 202
16744.68 227
16745.90 206
16747.12 207
16748.35 218
16749.57 217
16750.79 199
16752.02 204
16753.24 206
16754.46 244
16755.69 214
16756.91 159
16758.13 184
16759.36 204
16760.58 218
16761.80 204
16763.03 194
16764.25 195
16765.48 178
16766.70 153
16767.92 179
16769.15 203
16770.37 209
16771.60 196
16772.82 167
16774.04 186
16775.27 147
16776.49 226
16777.72 189
16778.94 175
16780.16 174
16781.39 156
16782.61 174
16783.84 198
16785.06 165
16786.29 187
16787.51 232
16788.74 254
16789.96 179
16791.18 159
16792.41 180
16793.63 183
16794.86 175
16796.08 162
16797.31 168
16798.53 194
16799.76 178
16800.98 200
16802.21 190
16803.43 198
16804.66 184
16805.88 206
16807.11 211
16808.33 161
16809.56 166
16810.79 207
16812.01 200
16813.24 199
16814.46 178
16815.69 190
16816.91 202
16818.14 172
16819.36 194
16820.59 195
16821.82 207
16823.04 203
16824.27 161
16825.49 173
16826.72 169
16827.95 204
16829.17 192
16830.40 177
16831.62 146
16832.85 149
16834.08 165
16835.30 206
16836.53 157
16837.76 180
16838.98 204
16840.21 188
16841.44 182
16842.66 209
16843.89 203
16845.11 224
16846.34 211
16847.57 169
16848.80 204
16850.02 193
16851.25 204
16852.48 196
16853.70 208
16854.93 165
16856.16 168
16857.38 171
16858.61 161
16859.84 169
16861.07 154
16862.29 193
16863.52 202
16864.75 177
16865.97 163
16867.20 207
16868.43 216
16869.66 198
16870.89 185
16872.11 194
16873.34 170
16874.57 209
16875.80 185
16877.02 160
16878.25 179
16879.48 176
16880.71 184
16881.94 180
16883.16 173
16884.39 196
16885.62 182
16886.85 173
16888.08 207
16889.30 177
16890.53 187
16891.76 209
16892.99 220
16894.22 203
16895.45 182
16896.67 160
16897.90 189
16899.13 182
16900.36 193
16901.59 208
16902.82 204
16904.05 235
16905.28 222
16906.50 236
16907.73 186
16908.96 222
16910.19 218
16911.42 171
16912.65 183
16913.88 209
16915.11 223
16916.34 194
16917.57 218
16918.80 185
16920.03 194
16921.26 190
16922.48 176
16923.71 171
16924.94 173
16926.17 189
16927.40 198
16928.63 206
16929.86 203
16931.09 202
16932.32 226
16933.55 214
16934.78 189
16936.01 189
16937.24 185
16938.47 188
16939.70 215
16940.93 183
16942.16 205
16943.39 235
16944.62 186
16945.85 203
16947.08 202
16948.31 208
16949.54 194
16950.78 188
16952.01 185
16953.24 164
16954.47 183
16955.70 204
16956.93 203
16958.16 197
16959.39 208
16960.62 217
16961.85 185
16963.08 195
16964.31 165
16965.54 175
16966.78 203
16968.01 217
16969.24 226
16970.47 185
16971.70 186
16972.93 211
16974.16 214
16975.39 215
16976.63 196
16977.86 181
16979.09 212
16980.32 209
16981.55 199
16982.78 216
16984.02 236
16985.25 187
16986.48 184
16987.71 188
16988.94 187
16990.18 198
16991.41 189
16992.64 205
16993.87 198
16995.10 230
16996.34 206
16997.57 181
16998.80 199
17000.03 164
17001.26 197
17002.50 184
17003.73 222
17004.96 198
17006.19 171
17007.43 172
17008.66 182
17009.89 194
17011.12 175
17012.36 181
17013.59 186
17014.82 186
17016.06 186
17017.29 216
17018.52 178
17019.76 187
17020.99 231
17022.22 201
17023.45 183
17024.69 205
17025.92 206
17027.15 250
17028.39 205
17029.62 164
17030.85 166
17032.09 221
17033.32 190
17034.55 156
17035.79 173
17037.02 169
17038.26 198
17039.49 183
17040.72 215
17041.96 183
17043.19 191
17044.43 169
17045.66 176
17046.89 175
17048.13 139
17049.36 184
17050.60 193
17051.83 187
17053.06 191
17054.30 188
17055.53 181
17056.77 181
17058.00 192
17059.24 201
17060.47 206
17061.70 178
17062.94 174
17064.17 183
17065.41 160
17066.64 169
17067.88 166
17069.11 181
17070.35 193
17071.58 192
17072.82 213
17074.05 220
17075.29 186
17076.52 172
17077.76 167
17078.99 186
17080.23 218
17081.46 212
17082.70 206
17083.93 160
17085.17 183
17086.41 163
17087.64 185
17088.88 189
17090.11 209
17091.35 207
17092.58 193
17093.82 236
17095.05 206
17096.29 196
17097.53 199
17098.76 197
17100.00 193
17101.23 219
17102.47 194
17103.71 193
17104.94 167
17106.18 175
17107.41 186
17108.65 191
17109.89 175
17111.12 208
17112.36 206
17113.60 174
17114.83 221
17116.07 191
17117.31 179
17118.54 187
17119.78 212
17121.02 203
17122.25 231
17123.49 195
17124.73 180
17125.96 189
17127.20 187
17128.44 189
17129.67 190
17130.91 198
17132.15 210
17133.39 209
17134.62 163
17135.86 153
17137.10 181
17138.33 202
17139.57 189
17140.81 192
17142.05 196
17143.28 197
17144.52 185
17145.76 201
17147.00 184
17148.23 151
17149.47 200
17150.71 188
17151.95 181
17153.19 168
17154.42 184
17155.66 194
17156.90 188
17158.14 189
17159.38 183
17160.61 173
17161.85 211
17163.09 183
17164.33 198
17165.57 223
17166.81 224
17168.04 182
17169.28 176
17170.52 207
17171.76 188
17173.00 202
17174.24 151
17175.47 174
17176.71 172
17177.95 196
17179.19 181
17180.43 188
17181.67 154
17182.91 182
17184.15 185
17185.39 184
17186.62 196
17187.86 199
17189.10 168
17190.34 180
17191.58 173
17192.82 181
17194.06 205
17195.30 165
17196.54 185
17197.78 195
17199.02 190
17200.26 193
17201.50 167
17202.74 184
17203.98 180
17205.22 183
17206.46 183
17207.70 174
17208.94 153
17210.18 167
17211.42 195
17212.66 209
17213.90 185
17215.14 213
17216.38 216
17217.62 200
17218.86 198
17220.10 171
17221.34 216
17222.58 192
17223.82 159
17225.06 184
17226.30 214
17227.54 226
17228.78 197
17230.02 200
17231.26 203
17232.50 175
17233.74 188
17234.98 185
17236.22 192
17237.47 176
17238.71 194
17239.95 205
17241.19 207
17242.43 189
17243.67 195
17244.91 229
17246.15 180
17247.39 172
17248.64 195
17249.88 170
17251.12 192
17252.36 187
17253.60 200
17254.84 191
17256.08 214
17257.33 226
17258.57 193
17259.81 173
17261.05 195
17262.29 189
17263.54 150
17264.78 163
17266.02 168
17267.26 191
17268.50 197
17269.75 173
17270.99 178
17272.23 172
17273.47 232
17274.71 220
17275.96 187
17277.20 196
17278.44 167
17279.68 195
17280.93 177
17282.17 186
17283.41 179
17284.65 180
17285.90 180
17287.14 185
17288.38 161
17289.62 185
17290.87 171
17292.11 183
17293.35 179
17294.60 164
17295.84 213
17297.08 188
17298.33 172
17299.57 192
17300.81 199
17302.05 212
17303.30 173
17304.54 182
17305.78 203
17307.03 166
17308.27 181
17309.52 177
17310.76 187
17312.00 220
17313.25 162
17314.49 155
17315.73 186
17316.98 171
17318.22 196
17319.47 171
17320.71 180
17321.95 180
17323.20 221
17324.44 175
17325.69 133
17326.93 203
17328.17 209
17329.42 210
17330.66 179
17331.91 189
17333.15 210
17334.40 231
17335.64 209
17336.88 240
17338.13 178
17339.37 172
17340.62 182
17341.86 186
17343.11 181
17344.35 229
17345.60 225
17346.84 181
17348.09 176
17349.33 183
17350.58 232
17351.82 210
17353.07 206
17354.31 209
17355.56 194
17356.80 179
17358.05 202
17359.29 198
17360.54 202
17361.78 188
17363.03 163
17364.27 181
17365.52 176
17366.77 188
17368.01 169
17369.26 191
17370.50 197
17371.75 204
17372.99 184
17374.24 176
17375.49 157
17376.73 139
17377.98 189
17379.22 196
17380.47 216
17381.72 173
17382.96 216
17384.21 216
17385.45 208
17386.70 190
17387.95 209
17389.19 204
17390.44 208
17391.69 193
17392.93 228
17394.18 232
17395.43 217
17396.67 229
17397.92 204
17399.17 166
17400.41 168
17401.66 180
17402.91 189
17404.15 172
17405.40 164
17406.65 206
17407.89 170
17409.14 182
17410.39 189
17411.64 178
17412.88 170
17414.13 200
17415.38 197
17416.63 193
17417.87 180
17419.12 175
17420.37 190
17421.62 209
17422.86 196
17424.11 209
17425.36 208
17426.61 178
17427.85 198
17429.10 184
17430.35 178
17431.60 181
17432.85 168
17434.09 165
17435.34 176
17436.59 196
17437.84 178
17439.09 203
17440.33 177
17441.58 182
17442.83 168
17444.08 184
17445.33 172
17446.58 163
17447.82 181
17449.07 149
17450.32 156
17451.57 172
17452.82 149
17454.07 189
17455.32 177
17456.57 188
17457.81 213
17459.06 186
17460.31 209
17461.56 186
17462.81 190
17464.06 177
17465.31 202
17466.56 201
17467.81 187
17469.06 187
17470.30 189
17471.55 183
17472.80 169
17474.05 177
17475.30 173
17476.55 211
17477.80 185
17479.05 210
17480.30 208
17481.55 181
17482.80 198
17484.05 172
17485.30 166
17486.55 206
17487.80 175
17489.05 195
17490.30 189
17491.55 193
17492.80 191
17494.05 153
17495.30 168
17496.55 177
17497.80 167
17499.05 171
17500.30 173
17501.55 160
17502.80 175
17504.05 196
17505.30 196
17506.55 192
17507.80 176
17509.06 211
17510.31 203
17511.56 209
17512.81 181
17514.06 180
17515.31 190
17516.56 228
17517.81 233
17519.06 191
17520.31 184
17521.56 176
17522.82 187
17524.07 186
17525.32 159
17526.57 174
17527.82 153
17529.07 142
17530.32 166
17531.58 153
17532.83 174
17534.08 180
17535.33 209
17536.58 206
17537.83 176
17539.09 190
17540.34 174
17541.59 173
17542.84 213
17544.09 230
17545.35 179
17546.60 181
17547.85 201
17549.10 175
17550.35 168
17551.61 197
17552.86 186
17554.11 211
17555.36 196
17556.62 200
17557.87 183
17559.12 179
17560.37 176
17561.63 183
17562.88 182
17564.13 169
17565.38 181
17566.64 164
17567.89 185
17569.14 182
17570.39 210
17571.65 182
17572.90 160
17574.15 176
17575.41 178
17576.66 190
17577.91 197
17579.17 187
17580.42 202
17581.67 213
17582.93 186
17584.18 206
17585.43 197
17586.69 207
17587.94 177
17589.19 164
17590.45 204
17591.70 190
17592.95 195
17594.21 183
17595.46 185
17596.72 169
17597.97 164
17599.22 183
17600.48 174
17601.73 161
17602.99 206
17604.24 217
17605.49 180
17606.75 167
17608.00 173
17609.26 179
17610.51 185
17611.76 180
17613.02 175
17614.27 176
17615.53 188
17616.78 179
17618.04 167
17619.29 173
17620.55 175
17621.80 204
17623.06 199
17624.31 196
17625.57 179
17626.82 183
17628.08 191
17629.33 168
17630.59 196
17631.84 184
17633.10 200
17634.35 180
17635.61 181
17636.86 199
17638.12 155
17639.37 157
17640.63 166
17641.88 177
17643.14 182
17644.39 230
17645.65 233
17646.91 201
17648.16 174
17649.42 159
17650.67 168
17651.93 154
17653.18 164
17654.44 182
17655.70 200
17656.95 190
17658.21 154
17659.46 175
17660.72 169
17661.98 221
17663.23 224
17664.49 190
17665.75 205
17667.00 194
17668.26 184
17669.51 188
17670.77 181
17672.03 202
17673.28 187
17674.54 171
17675.80 207
17677.05 178
17678.31 169
17679.57 185
17680.82 183
17682.08 183
17683.34 181
17684.60 219
17685.85 205
17687.11 169
17688.37 169
17689.62 186
17690.88 222
17692.14 188
17693.40 208
17694.65 185
17695.91 157
17697.17 205
17698.42 191
17699.68 196
17700.94 182
17702.20 161
17703.46 166
17704.71 168
17705.97 183
17707.23 177
17708.49 218
17709.74 217
17711.00 182
17712.26 173
17713.52 175
17714.78 186
17716.03 169
17717.29 145
17718.55 194
17719.81 221
17721.07 191
17722.33 172
17723.58 177
17724.84 201
17726.10 193
17727.36 239
17728.62 201
17729.88 194
17731.13 173
17732.39 195
17733.65 211
17734.91 171
17736.17 196
17737.43 180
17738.69 212
17739.95 214
17741.21 182
17742.46 185
17743.72 177
17744.98 168
17746.24 173
17747.50 200
17748.76 183
17750.02 185
17751.28 193
17752.54 178
17753.80 191
17755.06 177
17756.32 183
17757.58 182
17758.84 175
17760.10 180
17761.36 180
17762.61 157
17763.87 197
17765.13 200
17766.39 203
17767.65 185
17768.91 174
17770.17 195
17771.43 185
17772.69 204
17773.95 207
17775.21 193
17776.48 215
17777.74 171
17779.00 183
17780.26 162
17781.52 183
17782.78 162
17784.04 186
17785.30 177
17786.56 180
17787.82 182
17789.08 194
17790.34 182
17791.60 181
17792.86 225
17794.12 188
17795.38 173
17796.65 170
17797.91 193
17799.17 188
17800.43 211
17801.69 193
17802.95 187
17804.21 176
17805.47 196
17806.73 180
17808.00 176
17809.26 197
17810.52 184
17811.78 206
17813.04 179
17814.30 181
17815.56 209
17816.83 224
17818.09 191
17819.35 185
17820.61 171
17821.87 200
17823.14 215
17824.40 197
17825.66 164
17826.92 197
17828.18 191
17829.45 205
17830.71 177
17831.97 197
17833.23 224
17834.49 225
17835.76 225
17837.02 204
17838.28 212
17839.54 193
17840.81 206
17842.07 198
17843.33 176
17844.59 178
17845.86 162
17847.12 179
17848.38 187
17849.65 196
17850.91 219
17852.17 179
17853.43 183
17854.70 195
17855.96 203
17857.22 158
17858.49 169
17859.75 156
17861.01 179
17862.28 192
17863.54 194
17864.80 166
17866.07 180
17867.33 184
17868.59 183
17869.86 171
17871.12 161
17872.38 178
17873.65 196
17874.91 184
17876.18 158
17877.44 181
17878.70 174
17879.97 174
17881.23 200
17882.50 186
17883.76 164
17885.02 180
17886.29 205
17887.55 173
17888.82 185
17890.08 165
17891.35 176
17892.61 184
17893.87 172
17895.14 144
17896.40 163
17897.67 201
17898.93 179
17900.20 202
17901.46 216
17902.73 192
17903.99 180
17905.26 187
17906.52 179
17907.79 194
17909.05 194
17910.32 193
17911.58 166
17912.85 163
17914.11 165
17915.38 171
17916.64 167
17917.91 174
17919.17 177
17920.44 161
17921.70 138
17922.97 158
17924.23 176
17925.50 176
17926.76 189
17928.03 195
17929.30 182
17930.56 206
17931.83 195
17933.09 153
17934.36 154
17935.62 172
17936.89 177
17938.16 214
17939.42 169
17940.69 191
17941.96 177
17943.22 182
17944.49 189
17945.75 184
17947.02 195
17948.29 149
17949.55 189
17950.82 202
17952.09 212
17953.35 201
17954.62 165
17955.89 206
17957.15 169
17958.42 180
17959.69 156
17960.95 190
17962.22 191
17963.49 184
17964.75 162
17966.02 183
17967.29 171
17968.55 160
17969.82 178
17971.09 172
17972.36 171
17973.62 185
17974.89 184
17976.16 194
17977.42 173
17978.69 177
17979.96 184
17981.23 166
17982.49 167
17983.76 195
17985.03 175
17986.30 169
17987.57 163
17988.83 174
17990.10 197
17991.37 188
17992.64 196
17993.90 193
17995.17 200
17996.44 170
17997.71 180
17998.98 174
18000.25 194
18001.51 179
18002.78 186
18004.05 205
18005.32 212
18006.59 194
18007.86 180
18009.12 149
18010.39 170
18011.66 193
18012.93 183
18014.20 170
18015.47 205
18016.74 182
18018.00 159
18019.27 161
18020.54 164
18021.81 159
18023.08 179
18024.35 172
18025.62 177
18026.89 177
18028.16 162
18029.43 190
18030.69 219
18031.96 190
18033.23 201
18034.50 201
18035.77 164
18037.04 171
18038.31 156
18039.58 181
18040.85 179
18042.12 188
18043.39 132
18044.66 171
18045.93 188
18047.20 180
18048.47 176
18049.74 179
18051.01 182
18052.28 182
18053.55 189
18054.82 191
18056.09 167
18057.36 190
18058.63 199
18059.90 190
18061.17 168
18062.44 177
18063.71 184
18064.98 169
18066.25 163
18067.52 176
18068.79 200
18070.06 228
18071.33 172
18072.61 164
18073.88 149
18075.15 186
18076.42 238
18077.69 199
18078.96 173
18080.23 176
18081.50 191
18082.77 195
18084.04 176
18085.32 163
18086.59 149
18087.86 156
18089.13 217
18090.40 168
18091.67 190
18092.94 190
18094.22 174
18095.49 168
18096.76 185
18098.03 188
18099.30 198
18100.57 194
18101.85 185
18103.12 164
18104.39 169
18105.66 194
18106.93 197
18108.20 168
18109.48 189
18110.75 211
18112.02 218
18113.29 171
18114.57 163
18115.84 176
18117.11 169
18118.38 184
18119.65 169
18120.93 157
18122.20 186
18123.47 197
18124.74 180
18126.02 189
18127.29 148
18128.56 191
18129.84 171
18131.11 167
18132.38 152
18133.65 157
18134.93 172
18136.20 189
18137.47 206
18138.75 185
18140.02 171
18141.29 201
18142.57 172
18143.84 205
18145.11 189
18146.39 195
18147.66 194
18148.93 229
18150.21 180
18151.48 206
18152.75 168
18154.03 203
18155.30 209
18156.57 174
18157.85 189
18159.12 203
18160.40 195
18161.67 175
18162.94 187
18164.22 212
18165.49 179
18166.77 193
18168.04 193
18169.31 185
18170.59 211
18171.86 217
18173.14 201
18174.41 184
18175.68 202
18176.96 185
18178.23 204
18179.51 185
18180.78 194
18182.06 160
18183.33 196
18184.61 168
18185.88 170
18187.16 179
18188.43 184
18189.71 175
18190.98 195
18192.26 179
18193.53 184
18194.81 197
18196.08 182
18197.36 174
18198.63 197
18199.91 175
18201.18 201
18202.46 157
18203.73 135
18205.01 161
18206.28 235
18207.56 221
18208.83 177
18210.11 188
18211.39 206
18212.66 173
18213.94 186
18215.21 182
18216.49 188
18217.76 174
18219.04 180
18220.32 207
18221.59 158
18222.87 192
18224.14 166
18225.42 168
18226.70 167
18227.97 176
18229.25 202
18230.53 215
18231.80 204
18233.08 187
18234.35 172
18235.63 190
18236.91 179
18238.18 157
18239.46 180
18240.74 183
18242.01 176
18243.29 183
18244.57 210
18245.84 206
18247.12 223
18248.40 193
18249.68 176
18250.95 182
18252.23 211
18253.51 186
18254.78 231
18256.06 184
18257.34 190
18258.62 210
18259.89 187
18261.17 175
18262.45 195
18263.72 170
18265.00 179
18266.28 187
18267.56 164
18268.84 186
18270.11 171
18271.39 178
18272.67 195
18273.95 163
18275.22 147
18276.50 180
18277.78 160
18279.06 162
18280.34 181
18281.61 206
18282.89 204
18284.17 190
18285.45 184
18286.73 182
18288.01 178
18289.28 163
18290.56 190
18291.84 196
18293.12 176
18294.40 164
18295.68 192
18296.95 196
18298.23 185
18299.51 156
18300.79 198
18302.07 180
18303.35 181
18304.63 184
18305.91 162
18307.19 156
18308.46 193
18309.74 191
18311.02 203
18312.30 206
18313.58 166
18314.86 182
18316.14 188
18317.42 184
18318.70 161
18319.98 184
18321.26 179
18322.54 168
18323.82 159
18325.10 199
18326.38 183
18327.66 182
18328.94 175
18330.22 196
18331.50 173
18332.77 152
18334.05 177
18335.33 159
18336.61 182
18337.90 175
18339.18 162
18340.46 176
18341.74 195
18343.02 194
18344.30 198
18345.58 189
18346.86 166
18348.14 168
18349.42 171
18350.70 177
18351.98 182
18353.26 201
18354.54 181
18355.82 172
18357.10 176
18358.38 181
18359.66 186
18360.94 186
18362.22 177
18363.51 161
18364.79 186
18366.07 170
18367.35 176
18368.63 217
18369.91 175
18371.19 169
18372.47 173
18373.76 188
18375.04 180
18376.32 172
18377.60 211
18378.88 206
18380.16 194
18381.44 179
18382.73 170
18384.01 191
18385.29 172
18386.57 157
18387.85 172
18389.13 150
18390.42 177
18391.70 182
18392.98 179
18394.26 155
18395.54 165
18396.83 157
18398.11 186
18399.39 173
18400.67 178
18401.96 172
18403.24 169
18404.52 146
18405.80 168
18407.09 206
18408.37 159
18409.65 180
18410.93 168
18412.22 171
18413.50 195
18414.78 150
18416.06 169
18417.35 179
18418.63 200
18419.91 191
18421.20 171
18422.48 181
18423.76 169
18425.05 170
18426.33 192
18427.61 171
18428.89 164
18430.18 193
18431.46 198
18432.74 177
18434.03 151
18435.31 185
18436.60 176
18437.88 195
18439.16 194
18440.45 189
18441.73 189
18443.01 222
18444.30 195
18445.58 193
18446.87 198
18448.15 192
18449.43 218
18450.72 206
18452.00 198
18453.29 205
18454.57 184
18455.85 179
18457.14 167
18458.42 154
18459.71 179
18460.99 216
18462.28 205
18463.56 220
18464.84 172
18466.13 159
18467.41 158
18468.70 175
18469.98 150
18471.27 178
18472.55 187
18473.84 201
18475.12 185
18476.41 202
18477.69 184
18478.98 177
18480.26 176
18481.55 193
18482.83 180
18484.12 179
18485.40 183
18486.69 191
18487.97 181
18489.26 189
18490.54 201
18491.83 184
18493.11 177
18494.40 192
18495.69 195
18496.97 179
18498.26 196
18499.54 155
18500.83 177
18502.11 185
18503.40 172
18504.69 181
18505.97 156
18507.26 179
18508.54 176
18509.83 156
18511.12 178
18512.40 173
18513.69 156
18514.98 183
18516.26 216
18517.55 173
18518.83 162
18520.12 176
18521.41 183
18522.69 181
18523.98 177
18525.27 197
18526.55 177
18527.84 166
18529.13 171
18530.41 191
18531.70 163
18532.99 196
18534.27 206
18535.56 167
18536.85 156
18538.14 159
18539.42 175
18540.71 157
18542.00 197
18543.28 195
18544.57 159
18545.86 156
18547.15 159
18548.43 189
18549.72 179
18551.01 187
18552.30 153
18553.58 187
18554.87 188
18556.16 175
18557.45 154
18558.73 187
18560.02 175
18561.31 189
18562.60 194
18563.89 190
18565.17 184
18566.46 184
18567.75 202
18569.04 177
18570.33 187
18571.62 167
18572.90 181
18574.19 197
18575.48 164
18576.77 188
18578.06 211
18579.35 208
18580.63 190
18581.92 180
18583.21 185
18584.50 207
18585.79 194
18587.08 199
18588.37 171
18589.66 175
18590.94 180
18592.23 183
18593.52 189
18594.81 168
18596.10 156
18597.39 169
18598.68 153
18599.97 175
18601.26 165
18602.55 188
18603.84 164
18605.13 164
18606.41 159
18607.70 190
18608.99 202
18610.28 202
18611.57 188
18612.86 184
18614.15 203
18615.44 213
18616.73 198
18618.02 196
18619.31 214
18620.60 199
18621.89 210
18623.18 212
18624.47 186
18625.76 192
18627.05 199
18628.34 207
18629.63 178
18630.92 190
18632.21 208
18633.50 164
18634.79 156
18636.08 155
18637.37 140
18638.67 192
18639.96 205
18641.25 199
18642.54 200
18643.83 203
18645.12 179
18646.41 185
18647.70 177
18648.99 217
18650.28 221
18651.57 173
18652.86 195
18654.16 191
18655.45 174
18656.74 186
18658.03 183
18659.32 182
18660.61 150
18661.90 173
18663.19 130
18664.49 184
18665.78 192
18667.07 175
18668.36 187
18669.65 216
18670.94 175
18672.24 178
18673.53 181
18674.82 183
18676.11 170
18677.40 173
18678.70 203
18679.99 185
18681.28 179
18682.57 188
18683.86 166
18685.16 175
18686.45 188
18687.74 170
18689.03 188
18690.33 176
18691.62 172
18692.91 145
18694.20 153
18695.50 149
18696.79 162
18698.08 197
18699.37 172
18700.67 164
18701.96 161
18703.25 172
18704.54 177
18705.84 178
18707.13 158
18708.42 198
18709.72 184
18711.01 163
18712.30 178
18713.60 180
18714.89 185
18716.18 161
18717.48 189
18718.77 156
18720.06 191
18721.36 138
18722.65 155
18723.94 153
18725.24 166
18726.53 168
18727.82 199
18729.12 166
18730.41 173
18731.70 177
18733.00 175
18734.29 154
18735.59 181
18736.88 193
18738.17 172
18739.47 203
18740.76 183
18742.06 189
18743.35 188
18744.64 162
18745.94 178
18747.23 200
18748.53 191
18749.82 172
18751.12 182
18752.41 194
18753.71 189
18755.00 197
18756.30 191
18757.59 174
18758.88 169
18760.18 185
18761.47 176
18762.77 167
18764.06 195
18765.36 209
18766.65 190
18767.95 188
18769.24 185
18770.54 197
18771.83 191
18773.13 160
18774.43 166
18775.72 176
18777.02 198
18778.31 194
18779.61 195
18780.90 207
18782.20 185
18783.49 190
18784.79 163
18786.08 186
18787.38 175
18788.68 179
18789.97 177
18791.27 201
18792.56 202
18793.86 219
18795.16 199
18796.45 202
18797.75 190
18799.04 173
18800.34 176
18801.64 190
18802.93 181
18804.23 162
18805.53 165
18806.82 166
18808.12 136
18809.41 178
18810.71 170
18812.01 146
18813.30 188
18814.60 174
18815.90 176
18817.19 163
18818.49 161
18819.79 168
18821.09 145
18822.38 173
18823.68 174
18824.98 175
18826.27 176
18827.57 172
18828.87 172
18830.16 168
18831.46 171
18832.76 185
18834.06 172
18835.35 203
18836.65 158
18837.95 201
18839.25 168
18840.54 152
18841.84 171
18843.14 183
18844.44 179
18845.73 148
18847.03 139
18848.33 152
18849.63 171
18850.93 165
18852.22 185
18853.52 156
18854.82 167
18856.12 146
18857.42 170
18858.71 180
18860.01 185
18861.31 173
18862.61 162
18863.91 185
18865.21 197
18866.50 203
18867.80 173
18869.10 205
18870.40 224
18871.70 163
18873.00 172
18874.30 173
18875.60 181
18876.89 171
18878.19 150
18879.49 193
18880.79 193
18882.09 148
18883.39 198
18884.69 161
18885.99 152
18887.29 149
18888.59 140
18889.88 140
18891.18 213
18892.48 150
18893.78 176
18895.08 174
18896.38 193
18897.68 180
18898.98 155
18900.28 211
18901.58 185
18902.88 175
18904.18 167
18905.48 186
18906.78 152
18908.08 172
18909.38 173
18910.68 171
18911.98 193
18913.28 194
18914.58 164
18915.88 170
18917.18 175
18918.48 165
18919.78 161
18921.08 148
18922.38 165
18923.68 154
18924.98 157
18926.28 165
18927.58 156
18928.88 165
18930.18 172
18931.49 177
18932.79 172
18934.09 159
18935.39 159
18936.69 192
18937.99 168
18939.29 159
18940.59 156
18941.89 151
18943.19 163
18944.49 186
18945.80 177
18947.10 171
18948.40 164
18949.70 203
18951.00 170
18952.30 162
18953.60 158
18954.91 194
18956.21 174
18957.51 177
18958.81 173
18960.11 150
18961.41 161
18962.72 157
18964.02 177
18965.32 146
18966.62 151
18967.92 173
18969.23 201
18970.53 167
18971.83 162
18973.13 161
18974.43 165
18975.74 167
18977.04 151
18978.34 149
18979.64 184
18980.95 165
18982.25 129
18983.55 175
18984.85 168
18986.16 147
18987.46 179
18988.76 173
18990.06 194
18991.37 181
18992.67 161
18993.97 171
18995.28 192
18996.58 204
18997.88 175
18999.18 159
19000.49 165
19001.79 156
19003.09 160
19004.40 138
19005.70 168
19007.00 170
19008.31 191
19009.61 192
19010.91 162
19012.22 146
19013.52 154
19014.82 147
19016.13 173
19017.43 134
19018.74 166
19020.04 206
19021.34 214
19022.65 152
19023.95 180
19025.25 182
19026.56 136
19027.86 148
19029.17 147
19030.47 148
19031.77 161
19033.08 181
19034.38 193
19035.69 191
19036.99 132
19038.30 153
19039.60 179
19040.91 164
19042.21 175
19043.51 170
19044.82 167
19046.12 174
19047.43 159
19048.73 144
19050.04 167
19051.34 182
19052.65 182
19053.95 173
19055.26 153
19056.56 163
19057.87 163
19059.17 167
19060.48 173
19061.78 177
19063.09 154
19064.39 155
19065.70 229
19067.00 166
19068.31 127
19069.62 152
19070.92 144
19072.23 163
19073.53 169
19074.84 173
19076.14 182
19077.45 160
19078.75 146
19080.06 169
19081.37 195
19082.67 182
19083.98 166
19085.28 149
19086.59 160
19087.90 152
19089.20 148
19090.51 167
19091.82 148
19093.12 149
19094.43 157
19095.73 186
19097.04 148
19098.35 136
19099.65 147
19100.96 150
19102.27 147
19103.57 160
19104.88 151
19106.19 174
19107.49 168
19108.80 122
19110.11 144
19111.41 156
19112.72 170
19114.03 160
19115.33 136
19116.64 160
19117.95 148
19119.26 142
19120.56 138
19121.87 171
19123.18 161
19124.49 167
19125.79 162
19127.10 144
19128.41 159
19129.72 184
19131.02 155
19132.33 165
19133.64 160
19134.95 183
19136.25 180
19137.56 173
19138.87 146
19140.18 165
19141.49 166
19142.79 160
19144.10 196
19145.41 187
19146.72 129
19148.03 158
19149.33 157
19150.64 157
19151.95 180
19153.26 163
19154.57 160
19155.88 197
19157.18 182
19158.49 186
19159.80 152
19161.11 141
19162.42 125
19163.73 179
19165.04 190
19166.34 157
19167.65 177
19168.96 185
19170.27 175
19171.58 165
19172.89 140
19174.20 134
19175.51 179
19176.82 168
19178.13 144
19179.43 141
19180.74 153
19182.05 166
19183.36 139
19184.67 141
19185.98 144
19187.29 172
19188.60 152
19189.91 172
19191.22 158
19192.53 147
19193.84 150
19195.15 161
19196.46 172
19197.77 159
19199.08 152
19200.39 156
19201.70 158
19203.01 161
19204.32 177
19205.63 172
19206.94 195
19208.25 184
19209.56 200
19210.87 175
19212.18 164
19213.49 159
19214.80 164
19216.11 157
19217.42 168
19218.73 168
19220.04 146
19221.35 151
19222.66 151
19223.98 148
19225.29 134
19226.60 177
19227.91 154
19229.22 164
19230.53 187
19231.84 158
19233.15 152
19234.46 136
19235.77 185
19237.09 199
19238.40 177
19239.71 166
19241.02 181
19242.33 155
19243.64 170
19244.95 170
19246.27 163
19247.58 154
19248.89 178
19250.20 158
19251.51 135
19252.82 163
19254.14 153
19255.45 151
19256.76 163
19258.07 192
19259.38 164
19260.70 142
19262.01 157
19263.32 166
19264.63 164
19265.94 146
19267.26 155
19268.57 159
19269.88 147
19271.19 174
19272.51 162
19273.82 157
19275.13 176
19276.44 159
19277.76 157
19279.07 169
19280.38 126
19281.69 164
19283.01 206
19284.32 158
19285.63 149
19286.94 142
19288.26 162
19289.57 159
19290.88 216
19292.20 181
19293.51 157
19294.82 164
19296.14 199
19297.45 172
19298.76 160
19300.08 140
19301.39 143
19302.70 156
19304.02 122
19305.33 138
19306.64 144
19307.96 170
19309.27 181
19310.59 150
19311.90 154
19313.21 183
19314.53 162
19315.84 164
19317.15 176
19318.47 157
19319.78 143
19321.10 179
19322.41 199
19323.72 141
19325.04 139
19326.35 190
19327.67 174
19328.98 146
19330.30 170
19331.61 172
19332.93 185
19334.24 176
19335.55 151
19336.87 162
19338.18 162
19339.50 145
19340.81 143
19342.13 140
19343.44 153
19344.76 175
19346.07 145
19347.39 139
19348.70 179
19350.02 155
19351.33 162
19352.65 186
19353.96 135
19355.28 152
19356.59 145
19357.91 136
19359.22 143
19360.54 146
19361.86 164
19363.17 180
19364.49 152
19365.80 152
19367.12 136
19368.43 134
19369.75 162
19371.06 162
19372.38 159
19373.70 118
19375.01 153
19376.33 156
19377.64 160
19378.96 164
19380.28 117
19381.59 148
19382.91 158
19384.23 145
19385.54 139
19386.86 150
19388.17 205
19389.49 192
19390.81 171
19392.12 144
19393.44 131
19394.76 150
19396.07 158
19397.39 152
19398.71 148
19400.02 164
19401.34 188
19402.66 174
19403.97 141
19405.29 145
19406.61 164
19407.93 167
19409.24 148
19410.56 155
19411.88 153
19413.19 152
19414.51 156
19415.83 154
19417.15 173
19418.46 167
19419.78 141
19421.10 171
19422.42 141
19423.73 145
19425.05 126
19426.37 148
19427.69 130
19429.00 176
19430.32 173
19431.64 185
19432.96 134
19434.28 171
19435.59 144
19436.91 159
19438.23 159
19439.55 157
19440.87 156
19442.18 164
19443.50 162
19444.82 192
19446.14 161
19447.46 143
19448.78 159
19450.09 166
19451.41 134
19452.73 135
19454.05 124
19455.37 156
19456.69 177
19458.01 136
19459.33 150
19460.64 174
19461.96 173
19463.28 183
19464.60 153
19465.92 168
19467.24 157
19468.56 169
19469.88 154
19471.20 152
19472.52 178
19473.83 170
19475.15 186
19476.47 176
19477.79 193
19479.11 199
19480.43 201
19481.75 149
19483.07 168
19484.39 168
19485.71 154
19487.03 179
19488.35 158
19489.67 181
19490.99 199
19492.31 153
19493.63 152
19494.95 157
19496.27 166
19497.59 149
19498.91 141
19500.23 175
19501.55 163
19502.87 164
19504.19 172
19505.51 156
19506.83 145
19508.15 145
19509.47 155
19510.79 174
19512.11 138
19513.43 135
19514.75 144
19516.08 160
19517.40 172
19518.72 160
19520.04 166
19521.36 157
19522.68 135
19524.00 133
19525.32 151
19526.64 158
19527.96 140
19529.29 175
19530.61 161
19531.93 113
19533.25 144
19534.57 160
19535.89 160
19537.21 135
19538.53 172
19539.86 153
19541.18 173
19542.50 158
19543.82 156
19545.14 135
19546.46 136
19547.79 183
19549.11 170
19550.43 196
19551.75 177
19553.07 131
19554.40 154
19555.72 156
19557.04 159
19558.36 157
19559.68 151
19561.01 170
19562.33 161
19563.65 150
19564.97 174
19566.30 179
19567.62 153
19568.94 156
19570.26 167
19571.59 158
19572.91 138
19574.23 146
19575.55 165
19576.88 173
19578.20 168
19579.52 138
19580.85 143
19582.17 207
19583.49 190
19584.82 167
19586.14 164
19587.46 171
19588.78 167
19590.11 129
19591.43 140
19592.75 168
19594.08 163
19595.40 148
19596.72 140
19598.05 140
19599.37 159
19600.70 173
19602.02 146
19603.34 152
19604.67 165
19605.99 147
19607.31 158
19608.64 166
19609.96 167
19611.29 148
19612.61 160
19613.93 150
19615.26 160
19616.58 173
19617.91 173
19619.23 143
19620.55 130
19621.88 156
19623.20 128
19624.53 139
19625.85 171
19627.18 161
19628.50 151
19629.83 175
19631.15 181
19632.48 153
19633.80 146
19635.12 145
19636.45 155
19637.77 163
19639.10 151
19640.42 144
19641.75 151
19643.07 138
19644.40 175
19645.72 184
19647.05 147
19648.37 155
19649.70 137
19651.03 143
19652.35 163
19653.68 160
19655.00 169
19656.33 177
19657.65 134
19658.98 143
19660.30 165
19661.63 152
19662.96 128
19664.28 121
19665.61 150
19666.93 133
19668.26 141
19669.58 150
19670.91 130
19672.24 167
19673.56 172
19674.89 140
19676.21 146
19677.54 139
19678.87 140
19680.19 159
19681.52 184
19682.85 155
19684.17 140
19685.50 126
19686.83 122
19688.15 144
19689.48 163
19690.81 172
19692.13 163
19693.46 180
19694.79 163
19696.11 182
19697.44 154
19698.77 138
19700.09 140
19701.42 138
19702.75 144
19704.07 148
19705.40 127
19706.73 138
19708.06 153
19709.38 175
19710.71 174
19712.04 154
19713.37 162
19714.69 163
19716.02 177
19717.35 153
19718.68 158
19720.00 151
19721.33 145
19722.66 127
19723.99 136
19725.31 153
19726.64 147
19727.97 159
19729.30 145
19730.63 152
19731.95 162
19733.28 180
19734.61 142
19735.94 170
19737.27 151
19738.59 153
19739.92 139
19741.25 133
19742.58 142
19743.91 137
19745.24 141
19746.57 149
19747.89 162
19749.22 147
19750.55 126
19751.88 155
19753.21 160
19754.54 169
19755.87 168
19757.20 157
19758.52 138
19759.85 147
19761.18 171
19762.51 147
19763.84 142
19765.17 151
19766.50 152
19767.83 156
19769.16 164
19770.49 144
19771.82 155
19773.15 141
19774.47 134
19775.80 180
19777.13 158
19778.46 150
19779.79 124
19781.12 117
19782.45 157
19783.78 151
19785.11 126
19786.44 147
19787.77 145
19789.10 163
19790.43 143
19791.76 175
19793.09 156
19794.42 138
19795.75 148
19797.08 167
19798.41 165
19799.74 136
19801.07 158
19802.40 180
19803.73 108
19805.07 142
19806.40 178
19807.73 170
19809.06 170
19810.39 182
19811.72 163
19813.05 166
19814.38 138
19815.71 150
19817.04 146
19818.37 144
19819.70 159
19821.03 158
19822.37 130
19823.70 129
19825.03 146
19826.36 179
19827.69 164
19829.02 164
19830.35 175
19831.68 153
19833.02 154
19834.35 209
19835.68 154
19837.01 170
19838.34 143
19839.67 143
19841.01 181
19842.34 131
19843.67 143
19845.00 150
19846.33 138
19847.67 134
19849.00 126
19850.33 156
19851.66 127
19852.99 128
19854.33 137
19855.66 155
19856.99 149
19858.32 143
19859.65 155
19860.99 163
19862.32 145
19863.65 161
19864.98 176
19866.32 184
19867.65 155
19868.98 136
19870.32 158
19871.65 151
19872.98 154
19874.31 185
19875.65 157
19876.98 182
19878.31 162
19879.65 141
19880.98 160
19882.31 129
19883.64 143
19884.98 193
19886.31 151
19887.64 162
19888.98 177
19890.31 186
19891.64 168
19892.98 153
19894.31 158
19895.65 176
19896.98 142
19898.31 145
19899.65 143
19900.98 145
19902.31 144
19903.65 148
19904.98 131
19906.32 146
19907.65 158
19908.98 136
19910.32 126
19911.65 138
19912.99 122
19914.32 162
19915.65 155
19916.99 118
19918.32 151
19919.66 156
19920.99 140
19922.33 148
19923.66 165
19924.99 178
19926.33 149
19927.66 154
19929.00 158
19930.33 176
19931.67 173
19933.00 160
19934.34 157
19935.67 139
19937.01 153
19938.34 143
19939.68 133
19941.01 132
19942.35 164
19943.68 144
19945.02 163
19946.35 143
19947.69 138
19949.02 145
19950.36 135
19951.70 141
19953.03 133
19954.37 153
19955.70 168
19957.04 142
19958.37 147
19959.71 150
19961.04 154
19962.38 120
19963.72 137
19965.05 138
19966.39 138
19967.72 124
19969.06 143
19970.40 127
19971.73 150
19973.07 174
19974.40 158
19975.74 160
19977.08 143
19978.41 151
19979.75 125
19981.09 186
19982.42 191
19983.76 178
19985.10 145
19986.43 137
19987.77 126
19989.11 145
19990.44 124
19991.78 130
19993.12 150
19994.45 145
19995.79 165
19997.13 145
19998.46 172
19999.80 156
20001.14 182
20002.48 146
20003.81 170
20005.15 164
20006.49 174
20007.82 131
20009.16 143
20010.50 142
20011.84 156
20013.17 173
20014.51 156
20015.85 131
20017.19 139
20018.52 153
20019.86 136
20021.20 144
20022.54 130
20023.88 141
20025.21 164
20026.55 158
20027.89 152
20029.23 187
20030.57 196
20031.90 176
20033.24 172
20034.58 164
20035.92 187
20037.26 166
20038.60 148
20039.93 120
20041.27 120
20042.61 155
20043.95 144
20045.29 151
20046.63 147
20047.97 152
20049.30 190
20050.64 177
20051.98 150
20053.32 162
20054.66 162
20056.00 144
20057.34 150
20058.68 150
20060.02 151
20061.35 169
20062.69 146
20064.03 142
20065.37 138
20066.71 157
20068.05 150
20069.39 143
20070.73 135
20072.07 164
20073.41 146
20074.75 157
20076.09 142
20077.43 176
20078.77 150
20080.11 136
20081.45 153
20082.79 137
20084.13 153
20085.47 168
20086.81 155
20088.15 143
20089.49 153
20090.83 131
20092.17 150
20093.51 152
20094.85 156
20096.19 175
20097.53 168
20098.87 166
20100.21 144
20101.55 132
20102.89 149
20104.23 141
20105.57 129
20106.91 156
20108.25 125
20109.59 145
20110.93 164
20112.27 152
20113.62 132
20114.96 158
20116.30 138
20117.64 134
20118.98 155
20120.32 175
20121.66 152
20123.00 158
20124.34 141
20125.69 143
20127.03 162
20128.37 151
20129.71 165
20131.05 130
20132.39 168
20133.73 161
20135.08 159
20136.42 173
20137.76 159
20139.10 146
20140.44 148
