# Supplementary material for: MALDI-TOF MS typing enables the classification of brewing yeasts of the genus Saccharomyces to major beer styles
Source: PLoS One. 2017 Aug 9;12(8):e0181694. doi: 10.1371/journal.pone.0181694 (PMC5549903; doi:10.1371/journal.pone.0181694)
Supplement: S5 File — The directory includes 90 raw files and was zipped to “.zip”; the folder has three strains with 30 spectra per strain; S1 Text explains the raw files with an example and Table 1 represents the yeast strains used within the experiment. (ZIP) [file pone.0181694.s008.zip › 13-15/30274-3H2-Dias-Dias-Dias-YPG-18h-E-E_2015-08-13__0_B4_1.dat]

1999.93 2065
2000.35 2029
2000.77 2098
2001.19 1911
2001.61 1977
2002.03 2027
2002.46 1970
2002.88 1960
2003.30 2017
2003.72 1892
2004.14 2006
2004.57 1997
2004.99 1950
2005.41 1750
2005.83 1802
2006.25 1954
2006.68 2060
2007.10 2053
2007.52 1668
2007.94 1884
2008.37 2159
2008.79 1997
2009.21 2087
2009.63 2030
2010.06 2153
2010.48 2071
2010.90 2018
2011.32 2200
2011.75 2201
2012.17 2171
2012.59 2108
2013.02 1943
2013.44 1997
2013.86 2041
2014.29 1914
2014.71 1953
2015.13 1799
2015.55 1681
2015.98 1751
2016.40 1747
2016.82 1880
2017.25 1770
2017.67 1733
2018.10 1814
2018.52 1792
2018.94 1845
2019.37 1895
2019.79 1915
2020.21 1838
2020.64 1869
2021.06 1790
2021.48 1829
2021.91 1941
2022.33 2026
2022.76 2005
2023.18 1922
2023.60 1929
2024.03 1912
2024.45 1938
2024.88 2202
2025.30 1955
2025.73 1875
2026.15 1863
2026.57 1995
2027.00 2046
2027.42 1945
2027.85 1805
2028.27 1692
2028.70 1708
2029.12 1751
2029.55 1828
2029.97 1721
2030.40 1890
2030.82 1602
2031.24 1641
2031.67 1662
2032.09 1655
2032.52 1723
2032.94 1723
2033.37 1679
2033.79 1795
2034.22 1774
2034.65 1937
2035.07 1905
2035.50 1836
2035.92 1808
2036.35 1827
2036.77 1937
2037.20 2085
2037.62 2103
2038.05 2093
2038.47 2126
2038.90 2094
2039.33 2056
2039.75 2035
2040.18 2121
2040.60 1987
2041.03 1954
2041.45 1912
2041.88 1979
2042.31 2147
2042.73 1975
2043.16 2069
2043.58 2067
2044.01 1937
2044.44 1930
2044.86 2023
2045.29 2070
2045.72 2017
2046.14 2086
2046.57 1902
2047.00 1956
2047.42 1965
2047.85 1792
2048.28 1696
2048.70 1738
2049.13 1916
2049.56 1788
2049.98 1748
2050.41 1816
2050.84 1772
2051.26 1680
2051.69 1737
2052.12 1735
2052.54 1769
2052.97 1784
2053.40 1844
2053.83 1747
2054.25 1693
2054.68 1809
2055.11 1847
2055.53 1775
2055.96 1880
2056.39 1977
2056.82 1925
2057.24 1968
2057.67 1770
2058.10 1816
2058.53 1868
2058.96 1919
2059.38 1822
2059.81 1787
2060.24 1856
2060.67 1862
2061.10 1938
2061.52 2048
2061.95 2044
2062.38 1979
2062.81 2035
2063.24 2060
2063.66 2166
2064.09 2161
2064.52 2079
2064.95 2192
2065.38 2257
2065.81 2094
2066.23 2161
2066.66 2245
2067.09 2218
2067.52 2172
2067.95 2337
2068.38 2033
2068.81 2104
2069.23 2171
2069.66 2186
2070.09 2329
2070.52 2111
2070.95 1830
2071.38 1812
2071.81 1691
2072.24 1725
2072.67 2022
2073.10 1922
2073.53 1860
2073.95 1786
2074.38 1896
2074.81 1968
2075.24 1784
2075.67 1871
2076.10 1939
2076.53 1860
2076.96 1759
2077.39 1933
2077.82 2133
2078.25 1957
2078.68 1897
2079.11 1926
2079.54 1984
2079.97 2001
2080.40 2049
2080.83 2093
2081.26 1957
2081.69 2076
2082.12 2203
2082.55 1953
2082.98 2132
2083.41 2023
2083.84 1978
2084.27 2015
2084.70 1864
2085.13 2127
2085.56 2069
2085.99 1917
2086.42 1904
2086.85 2095
2087.29 2087
2087.72 2035
2088.15 1910
2088.58 1968
2089.01 2235
2089.44 2146
2089.87 2058
2090.30 2120
2090.73 2083
2091.16 2089
2091.59 2084
2092.03 2097
2092.46 2167
2092.89 2170
2093.32 2282
2093.75 2280
2094.18 2125
2094.61 2322
2095.05 2510
2095.48 2591
2095.91 2414
2096.34 2312
2096.77 2413
2097.20 2289
2097.63 2493
2098.07 2268
2098.50 2119
2098.93 2105
2099.36 2078
2099.79 2100
2100.23 1868
2100.66 1860
2101.09 1739
2101.52 1879
2101.95 1888
2102.39 1775
2102.82 1655
2103.25 1746
2103.68 1922
2104.12 1819
2104.55 1785
2104.98 1878
2105.41 1821
2105.85 1987
2106.28 1860
2106.71 1877
2107.14 2051
2107.58 1986
2108.01 1702
2108.44 1697
2108.88 1942
2109.31 1802
2109.74 1917
2110.18 1915
2110.61 1935
2111.04 1833
2111.47 1746
2111.91 1712
2112.34 1669
2112.77 1895
2113.21 1940
2113.64 1824
2114.07 1707
2114.51 1867
2114.94 1967
2115.37 1837
2115.81 1747
2116.24 1656
2116.68 1817
2117.11 1787
2117.54 1906
2117.98 1832
2118.41 1698
2118.85 1710
2119.28 1691
2119.71 1594
2120.15 1590
2120.58 1593
2121.02 1722
2121.45 1682
2121.88 1546
2122.32 1674
2122.75 1846
2123.19 1773
2123.62 1779
2124.06 1801
2124.49 1790
2124.92 1868
2125.36 1839
2125.79 1731
2126.23 1719
2126.66 1943
2127.10 1884
2127.53 1659
2127.97 1790
2128.40 1934
2128.84 1800
2129.27 1735
2129.71 1807
2130.14 2059
2130.58 2212
2131.01 1995
2131.45 1991
2131.88 1877
2132.32 2099
2132.75 2170
2133.19 2208
2133.63 2294
2134.06 2085
2134.50 2052
2134.93 2165
2135.37 2104
2135.80 2047
2136.24 2052
2136.67 2040
2137.11 1969
2137.55 2218
2137.98 2117
2138.42 1930
2138.85 2083
2139.29 2048
2139.73 2166
2140.16 2104
2140.60 1979
2141.03 1840
2141.47 1913
2141.91 1960
2142.34 1973
2142.78 1852
2143.22 1764
2143.65 1713
2144.09 1617
2144.53 1676
2144.96 1811
2145.40 2033
2145.84 1902
2146.27 1937
2146.71 1926
2147.15 1822
2147.58 1775
2148.02 1921
2148.46 1852
2148.89 1846
2149.33 1947
2149.77 1990
2150.21 2167
2150.64 2148
2151.08 2215
2151.52 2450
2151.95 2469
2152.39 2526
2152.83 2587
2153.27 2654
2153.70 2815
2154.14 2628
2154.58 2519
2155.02 2324
2155.45 2467
2155.89 2380
2156.33 2110
2156.77 2000
2157.21 2019
2157.64 1988
2158.08 1679
2158.52 1817
2158.96 1950
2159.40 1892
2159.83 1896
2160.27 1894
2160.71 1747
2161.15 1844
2161.59 1952
2162.02 1873
2162.46 1883
2162.90 2072
2163.34 2076
2163.78 2000
2164.22 2095
2164.66 1930
2165.09 1895
2165.53 2042
2165.97 2041
2166.41 1983
2166.85 2033
2167.29 1887
2167.73 2233
2168.17 2219
2168.60 2099
2169.04 2042
2169.48 2010
2169.92 2265
2170.36 2132
2170.80 2010
2171.24 2183
2171.68 2192
2172.12 2394
2172.56 2507
2173.00 2487
2173.44 2286
2173.88 2376
2174.32 2413
2174.76 2539
2175.20 2491
2175.64 2343
2176.07 2352
2176.51 2352
2176.95 2373
2177.39 2450
2177.83 2307
2178.27 2317
2178.71 2324
2179.15 2471
2179.59 2453
2180.03 2493
2180.47 2533
2180.92 2241
2181.36 2302
2181.80 2306
2182.24 2294
2182.68 2326
2183.12 2262
2183.56 2184
2184.00 2250
2184.44 2234
2184.88 2228
2185.32 1976
2185.76 2023
2186.20 1978
2186.64 1915
2187.08 2057
2187.52 2072
2187.97 2206
2188.41 2329
2188.85 2490
2189.29 2552
2189.73 2502
2190.17 2668
2190.61 2834
2191.05 2850
2191.49 2907
2191.94 2846
2192.38 2797
2192.82 2659
2193.26 2588
2193.70 2650
2194.14 2484
2194.58 2506
2195.03 2669
2195.47 2514
2195.91 2434
2196.35 2413
2196.79 2369
2197.24 2420
2197.68 2377
2198.12 2330
2198.56 2343
2199.00 2417
2199.45 2373
2199.89 2279
2200.33 2340
2200.77 2371
2201.21 2077
2201.66 2190
2202.10 2048
2202.54 2044
2202.98 2075
2203.43 1960
2203.87 2102
2204.31 2285
2204.75 2114
2205.20 2213
2205.64 2397
2206.08 2345
2206.53 2385
2206.97 2359
2207.41 2481
2207.85 2393
2208.30 2256
2208.74 2253
2209.18 2246
2209.63 2398
2210.07 2368
2210.51 2536
2210.96 2534
2211.40 2462
2211.84 2606
2212.29 2758
2212.73 2488
2213.17 2261
2213.62 2322
2214.06 2246
2214.50 2249
2214.95 2304
2215.39 2344
2215.84 2175
2216.28 2106
2216.72 1989
2217.17 2135
2217.61 2313
2218.05 2187
2218.50 2209
2218.94 2067
2219.39 1966
2219.83 1940
2220.28 2068
2220.72 2047
2221.16 2111
2221.61 2388
2222.05 2457
2222.50 2395
2222.94 2493
2223.39 2610
2223.83 2861
2224.28 2780
2224.72 3090
2225.16 3495
2225.61 3643
2226.05 3408
2226.50 3653
2226.94 3904
2227.39 3859
2227.83 3948
2228.28 3775
2228.72 3705
2229.17 3461
2229.61 3351
2230.06 3086
2230.50 2883
2230.95 2861
2231.40 2631
2231.84 2644
2232.29 2738
2232.73 2686
2233.18 2603
2233.62 2673
2234.07 2712
2234.51 2704
2234.96 2664
2235.41 2648
2235.85 2524
2236.30 2584
2236.74 2613
2237.19 2468
2237.63 2530
2238.08 2720
2238.53 2358
2238.97 2218
2239.42 2116
2239.86 2172
2240.31 2461
2240.76 2445
2241.20 2242
2241.65 2239
2242.10 2239
2242.54 2179
2242.99 2075
2243.44 1909
2243.88 2154
2244.33 2237
2244.78 2155
2245.22 2029
2245.67 1985
2246.12 1890
2246.56 2045
2247.01 2048
2247.46 2078
2247.90 1985
2248.35 2039
2248.80 2013
2249.24 1987
2249.69 1958
2250.14 1866
2250.59 2005
2251.03 1979
2251.48 2074
2251.93 2108
2252.38 2121
2252.82 2174
2253.27 2070
2253.72 2007
2254.17 1987
2254.61 2088
2255.06 2077
2255.51 2010
2255.96 1906
2256.40 1911
2256.85 1923
2257.30 1975
2257.75 2086
2258.20 2103
2258.64 2048
2259.09 1908
2259.54 2019
2259.99 1956
2260.44 1918
2260.88 1851
2261.33 2067
2261.78 2191
2262.23 2037
2262.68 2334
2263.13 2315
2263.58 2330
2264.02 2312
2264.47 2410
2264.92 2486
2265.37 2643
2265.82 2596
2266.27 2585
2266.72 2426
2267.17 2594
2267.61 2453
2268.06 2647
2268.51 2483
2268.96 2559
2269.41 2468
2269.86 2551
2270.31 2756
2270.76 2683
2271.21 2616
2271.66 2682
2272.11 2816
2272.56 2997
2273.00 2805
2273.45 2778
2273.90 2859
2274.35 2732
2274.80 2883
2275.25 2835
2275.70 2517
2276.15 2676
2276.60 2606
2277.05 2619
2277.50 2560
2277.95 2423
2278.40 2070
2278.85 2044
2279.30 2126
2279.75 2362
2280.20 2120
2280.65 2320
2281.10 2159
2281.55 2186
2282.00 2221
2282.45 2193
2282.90 2394
2283.35 2546
2283.81 2465
2284.26 2569
2284.71 2584
2285.16 2579
2285.61 2723
2286.06 2665
2286.51 2588
2286.96 2584
2287.41 2590
2287.86 2622
2288.31 2587
2288.76 2614
2289.22 2847
2289.67 3072
2290.12 3087
2290.57 3605
2291.02 3865
2291.47 4518
2291.92 4561
2292.37 5056
2292.83 5373
2293.28 5519
2293.73 5514
2294.18 5827
2294.63 5762
2295.08 5518
2295.53 5552
2295.99 5393
2296.44 4904
2296.89 4441
2297.34 4151
2297.79 3859
2298.25 3771
2298.70 3414
2299.15 3081
2299.60 2884
2300.05 2825
2300.51 2678
2300.96 2555
2301.41 2454
2301.86 2333
2302.32 2347
2302.77 2496
2303.22 2436
2303.67 2338
2304.13 2350
2304.58 2214
2305.03 2315
2305.48 2229
2305.94 2389
2306.39 2243
2306.84 2279
2307.29 2325
2307.75 2151
2308.20 2210
2308.65 2443
2309.11 2518
2309.56 2564
2310.01 2546
2310.47 2601
2310.92 2689
2311.37 2971
2311.83 2979
2312.28 3028
2312.73 3232
2313.19 3031
2313.64 2928
2314.09 2973
2314.55 2732
2315.00 2835
2315.45 2752
2315.91 2749
2316.36 2588
2316.81 2564
2317.27 2761
2317.72 2740
2318.18 2771
2318.63 2715
2319.08 2721
2319.54 2746
2319.99 2787
2320.45 2620
2320.90 2634
2321.35 2655
2321.81 2771
2322.26 3007
2322.72 2859
2323.17 2752
2323.63 2688
2324.08 2570
2324.54 2685
2324.99 2718
2325.44 2591
2325.90 2492
2326.35 2742
2326.81 2650
2327.26 2592
2327.72 2484
2328.17 2394
2328.63 2714
2329.08 2550
2329.54 2663
2329.99 2489
2330.45 2423
2330.90 2808
2331.36 2826
2331.81 2769
2332.27 2865
2332.72 2698
2333.18 2782
2333.64 2732
2334.09 2838
2334.55 2505
2335.00 2514
2335.46 2575
2335.91 2504
2336.37 2466
2336.82 2252
2337.28 2150
2337.74 2269
2338.19 2189
2338.65 2394
2339.10 2261
2339.56 2467
2340.02 2375
2340.47 2402
2340.93 2413
2341.38 2362
2341.84 2415
2342.30 2690
2342.75 2591
2343.21 2464
2343.67 2425
2344.12 2750
2344.58 2682
2345.04 2699
2345.49 2860
2345.95 2797
2346.41 2806
2346.86 2760
2347.32 2862
2347.78 2763
2348.23 2876
2348.69 2857
2349.15 2997
2349.60 2880
2350.06 2719
2350.52 2627
2350.97 2757
2351.43 2572
2351.89 2519
2352.35 2578
2352.80 2676
2353.26 2602
2353.72 2676
2354.18 2551
2354.63 2620
2355.09 2445
2355.55 2279
2356.01 2352
2356.46 2422
2356.92 2423
2357.38 2370
2357.84 2339
2358.29 2358
2358.75 2441
2359.21 2321
2359.67 2229
2360.13 2266
2360.58 2209
2361.04 2338
2361.50 2413
2361.96 2396
2362.42 2444
2362.88 2586
2363.33 2744
2363.79 2774
2364.25 2832
2364.71 2671
2365.17 2629
2365.63 2718
2366.08 2712
2366.54 2643
2367.00 2460
2367.46 2540
2367.92 2552
2368.38 2415
2368.84 2541
2369.30 2714
2369.75 2721
2370.21 2539
2370.67 2512
2371.13 2584
2371.59 2659
2372.05 2690
2372.51 2582
2372.97 2629
2373.43 2736
2373.89 2690
2374.35 2789
2374.81 2799
2375.27 2745
2375.72 2674
2376.18 2876
2376.64 3026
2377.10 2904
2377.56 2884
2378.02 3008
2378.48 2840
2378.94 2770
2379.40 2846
2379.86 2897
2380.32 2853
2380.78 2824
2381.24 2934
2381.70 2842
2382.16 2616
2382.62 2496
2383.08 2481
2383.54 2441
2384.00 2400
2384.46 2135
2384.92 2318
2385.39 2375
2385.85 2197
2386.31 2120
2386.77 2036
2387.23 2040
2387.69 2046
2388.15 2219
2388.61 2269
2389.07 2340
2389.53 2260
2389.99 2188
2390.45 2139
2390.91 2133
2391.38 2396
2391.84 2528
2392.30 2503
2392.76 2453
2393.22 2436
2393.68 2483
2394.14 2531
2394.60 2511
2395.06 2510
2395.53 2432
2395.99 2540
2396.45 2523
2396.91 2360
2397.37 2342
2397.83 2384
2398.30 2316
2398.76 2261
2399.22 2383
2399.68 2223
2400.14 2385
2400.61 2486
2401.07 2506
2401.53 2393
2401.99 2338
2402.45 2449
2402.92 2368
2403.38 2367
2403.84 2114
2404.30 2267
2404.76 2349
2405.23 2209
2405.69 2396
2406.15 2342
2406.61 2213
2407.08 2280
2407.54 2243
2408.00 2278
2408.46 2429
2408.93 2274
2409.39 2201
2409.85 2310
2410.32 2385
2410.78 2268
2411.24 2302
2411.70 2270
2412.17 2315
2412.63 2086
2413.09 2052
2413.56 2125
2414.02 2204
2414.48 2404
2414.95 2430
2415.41 2386
2415.87 2294
2416.34 2379
2416.80 2657
2417.26 2783
2417.73 2748
2418.19 2733
2418.65 2898
2419.12 3064
2419.58 3314
2420.05 3526
2420.51 3263
2420.97 3173
2421.44 3286
2421.90 3142
2422.37 3137
2422.83 3099
2423.29 3098
2423.76 3043
2424.22 2871
2424.69 2759
2425.15 2513
2425.62 2546
2426.08 2574
2426.54 2499
2427.01 2548
2427.47 2567
2427.94 2670
2428.40 2780
2428.87 2876
2429.33 2964
2429.80 2834
2430.26 2734
2430.73 3025
2431.19 2633
2431.66 2814
2432.12 2629
2432.59 2560
2433.05 2708
2433.52 2675
2433.98 2631
2434.45 2701
2434.91 2872
2435.38 2462
2435.84 2573
2436.31 2740
2436.77 2957
2437.24 2860
2437.70 2817
2438.17 2765
2438.63 2759
2439.10 2892
2439.57 2755
2440.03 2849
2440.50 3009
2440.96 2967
2441.43 3144
2441.89 3189
2442.36 3279
2442.83 3227
2443.29 3207
2443.76 3178
2444.22 3131
2444.69 3046
2445.16 3093
2445.62 3056
2446.09 2913
2446.56 2789
2447.02 2750
2447.49 2657
2447.96 2528
2448.42 2427
2448.89 2346
2449.35 2410
2449.82 2306
2450.29 2356
2450.75 2230
2451.22 2358
2451.69 2262
2452.16 2378
2452.62 2280
2453.09 2391
2453.56 2563
2454.02 2598
2454.49 2609
2454.96 2506
2455.42 2396
2455.89 2466
2456.36 2555
2456.83 2511
2457.29 2431
2457.76 2463
2458.23 2390
2458.70 2346
2459.16 2416
2459.63 2346
2460.10 2317
2460.57 2145
2461.03 2255
2461.50 2249
2461.97 2166
2462.44 2046
2462.91 2095
2463.37 2157
2463.84 2372
2464.31 2218
2464.78 2177
2465.25 2242
2465.71 2344
2466.18 2331
2466.65 2254
2467.12 2309
2467.59 2322
2468.06 2225
2468.52 2300
2468.99 2381
2469.46 2263
2469.93 2355
2470.40 2358
2470.87 2404
2471.34 2567
2471.80 2560
2472.27 2421
2472.74 2507
2473.21 2428
2473.68 2455
2474.15 2658
2474.62 2443
2475.09 2381
2475.56 2467
2476.02 2496
2476.49 2385
2476.96 2300
2477.43 2426
2477.90 2430
2478.37 2595
2478.84 2548
2479.31 2328
2479.78 2261
2480.25 2524
2480.72 2350
2481.19 2377
2481.66 2430
2482.13 2308
2482.60 2451
2483.07 2485
2483.54 2294
2484.01 2182
2484.48 2229
2484.95 2346
2485.42 2317
2485.89 2223
2486.36 2344
2486.83 2476
2487.30 2279
2487.77 2403
2488.24 2479
2488.71 2522
2489.18 2409
2489.65 2470
2490.12 2250
2490.59 2462
2491.06 2531
2491.53 2359
2492.00 2281
2492.47 2335
2492.94 2487
2493.41 2521
2493.88 2464
2494.36 2460
2494.83 2366
2495.30 2446
2495.77 2630
2496.24 2593
2496.71 2813
2497.18 2604
2497.65 2626
2498.12 2912
2498.60 2725
2499.07 2785
2499.54 2880
2500.01 2716
2500.48 2828
2500.95 2941
2501.42 2646
2501.90 2525
2502.37 2451
2502.84 2411
2503.31 2297
2503.78 2481
2504.25 2422
2504.73 2422
2505.20 2295
2505.67 2446
2506.14 2501
2506.61 2458
2507.09 2283
2507.56 2310
2508.03 2581
2508.50 2532
2508.97 2509
2509.45 2570
2509.92 2718
2510.39 2717
2510.86 2749
2511.34 2877
2511.81 2916
2512.28 2966
2512.75 2866
2513.23 2963
2513.70 2979
2514.17 2832
2514.65 2997
2515.12 3008
2515.59 2964
2516.06 3034
2516.54 2757
2517.01 2786
2517.48 2680
2517.96 2496
2518.43 2592
2518.90 2590
2519.38 2559
2519.85 2322
2520.32 2237
2520.80 2256
2521.27 2362
2521.74 2233
2522.22 2481
2522.69 2565
2523.16 2459
2523.64 2314
2524.11 2278
2524.58 2382
2525.06 2514
2525.53 2292
2526.01 2239
2526.48 2363
2526.95 2217
2527.43 2398
2527.90 2292
2528.38 2272
2528.85 2502
2529.32 2546
2529.80 2328
2530.27 2457
2530.75 2687
2531.22 2636
2531.70 2590
2532.17 2427
2532.64 2450
2533.12 2604
2533.59 2422
2534.07 2750
2534.54 2713
2535.02 2704
2535.49 2692
2535.97 2726
2536.44 2600
2536.92 2726
2537.39 2915
2537.87 2811
2538.34 2659
2538.82 2567
2539.29 2570
2539.77 2546
2540.24 2556
2540.72 2635
2541.19 2553
2541.67 2541
2542.14 2566
2542.62 2560
2543.09 2529
2543.57 2478
2544.04 2524
2544.52 2540
2545.00 2777
2545.47 2903
2545.95 2842
2546.42 2929
2546.90 3336
2547.37 3148
2547.85 3258
2548.33 3499
2548.80 3570
2549.28 4000
2549.75 3922
2550.23 4463
2550.71 4225
2551.18 4125
2551.66 4219
2552.14 4034
2552.61 4051
2553.09 3880
2553.57 3941
2554.04 3801
2554.52 3544
2554.99 3678
2555.47 3694
2555.95 3831
2556.42 4015
2556.90 3658
2557.38 3466
2557.86 3502
2558.33 3503
2558.81 3403
2559.29 3243
2559.76 2964
2560.24 3002
2560.72 2997
2561.19 2745
2561.67 2780
2562.15 2831
2562.63 2846
2563.10 2781
2563.58 2711
2564.06 2565
2564.54 2373
2565.01 2398
2565.49 2313
2565.97 2296
2566.45 2339
2566.92 2239
2567.40 2201
2567.88 2387
2568.36 2632
2568.83 2535
2569.31 2392
2569.79 2491
2570.27 2468
2570.75 2516
2571.22 2464
2571.70 2534
2572.18 2403
2572.66 2324
2573.14 2195
2573.62 2271
2574.09 2436
2574.57 2506
2575.05 2412
2575.53 2210
2576.01 2444
2576.49 2528
2576.97 2580
2577.44 2500
2577.92 2340
2578.40 2576
2578.88 2458
2579.36 2319
2579.84 2274
2580.32 2189
2580.80 2216
2581.27 2213
2581.75 2351
2582.23 2391
2582.71 2541
2583.19 2336
2583.67 2357
2584.15 2391
2584.63 2399
2585.11 2410
2585.59 2304
2586.07 2515
2586.55 2327
2587.03 2216
2587.51 2298
2587.99 2487
2588.47 2369
2588.94 2375
2589.42 2441
2589.90 2570
2590.38 2544
2590.86 2500
2591.34 2590
2591.82 2478
2592.30 2705
2592.78 2680
2593.26 2675
2593.74 2774
2594.22 2732
2594.71 3067
2595.19 2938
2595.67 2971
2596.15 2833
2596.63 2937
2597.11 2856
2597.59 2947
2598.07 2866
2598.55 2955
2599.03 2809
2599.51 2891
2599.99 2969
2600.47 2989
2600.95 2774
2601.43 2738
2601.91 2634
2602.40 2677
2602.88 2605
2603.36 2676
2603.84 2660
2604.32 2770
2604.80 2579
2605.28 2531
2605.76 2590
2606.24 2560
2606.73 2532
2607.21 2366
2607.69 2408
2608.17 2544
2608.65 2350
2609.13 2550
2609.62 2543
2610.10 2618
2610.58 2653
2611.06 2802
2611.54 2754
2612.02 2985
2612.51 3002
2612.99 3013
2613.47 3062
2613.95 2997
2614.43 3078
2614.92 2937
2615.40 3010
2615.88 2777
2616.36 2759
2616.85 2825
2617.33 2792
2617.81 2699
2618.29 2583
2618.78 2539
2619.26 2697
2619.74 2687
2620.22 2758
2620.71 2583
2621.19 2519
2621.67 2677
2622.15 2658
2622.64 2522
2623.12 2804
2623.60 2563
2624.09 2714
2624.57 2565
2625.05 2504
2625.53 2468
2626.02 2392
2626.50 2580
2626.98 2523
2627.47 2699
2627.95 2483
2628.43 2413
2628.92 2384
2629.40 2319
2629.88 2426
2630.37 2595
2630.85 2627
2631.34 2420
2631.82 2448
2632.30 2503
2632.79 2648
2633.27 2510
2633.75 2506
2634.24 2456
2634.72 2448
2635.21 2655
2635.69 2540
2636.17 2565
2636.66 2556
2637.14 2693
2637.63 2614
2638.11 2642
2638.60 2916
2639.08 2838
2639.56 2657
2640.05 2694
2640.53 2686
2641.02 2862
2641.50 2987
2641.99 2940
2642.47 2813
2642.96 2980
2643.44 2756
2643.93 2783
2644.41 2910
2644.90 3064
2645.38 2954
2645.87 2666
2646.35 2608
2646.84 2725
2647.32 2786
2647.81 2631
2648.29 2463
2648.78 2699
2649.26 2714
2649.75 2687
2650.23 2778
2650.72 2721
2651.20 2747
2651.69 2602
2652.17 2685
2652.66 2753
2653.15 2790
2653.63 2777
2654.12 2872
2654.60 2832
2655.09 2874
2655.57 2825
2656.06 2938
2656.55 3087
2657.03 3215
2657.52 3289
2658.00 3069
2658.49 2920
2658.98 3127
2659.46 3189
2659.95 3218
2660.44 3081
2660.92 3127
2661.41 2977
2661.90 2987
2662.38 3149
2662.87 2750
2663.35 2721
2663.84 2718
2664.33 2798
2664.81 2817
2665.30 2823
2665.79 2775
2666.28 2963
2666.76 2685
2667.25 2734
2667.74 2690
2668.22 2709
2668.71 2602
2669.20 2636
2669.68 2541
2670.17 2709
2670.66 2679
2671.15 2785
2671.63 2711
2672.12 2855
2672.61 2780
2673.10 2724
2673.58 3044
2674.07 3136
2674.56 3092
2675.05 3317
2675.53 3501
2676.02 3594
2676.51 3536
2677.00 3517
2677.49 3670
2677.97 3687
2678.46 4011
2678.95 3826
2679.44 3712
2679.93 3697
2680.41 3683
2680.90 3655
2681.39 3400
2681.88 3348
2682.37 3229
2682.85 3240
2683.34 3243
2683.83 3511
2684.32 3339
2684.81 3353
2685.30 3421
2685.79 3383
2686.27 3209
2686.76 3264
2687.25 3087
2687.74 3173
2688.23 3182
2688.72 3099
2689.21 3141
2689.70 2681
2690.19 2819
2690.67 2685
2691.16 2571
2691.65 2763
2692.14 2903
2692.63 2811
2693.12 2792
2693.61 2716
2694.10 2797
2694.59 2723
2695.08 2627
2695.57 2774
2696.06 2482
2696.55 2532
2697.04 2492
2697.53 2572
2698.02 2664
2698.51 2673
2699.00 2606
2699.49 2676
2699.98 2764
2700.47 2631
2700.96 2651
2701.45 2711
2701.94 2659
2702.43 2812
2702.92 2931
2703.41 2926
2703.90 3107
2704.39 3065
2704.88 3114
2705.37 3160
2705.86 3046
2706.35 3039
2706.84 3028
2707.33 3240
2707.82 3051
2708.31 2961
2708.80 2794
2709.29 2613
2709.78 2592
2710.27 2761
2710.77 2744
2711.26 2644
2711.75 2608
2712.24 2646
2712.73 2715
2713.22 2605
2713.71 2604
2714.20 2685
2714.69 2650
2715.19 2851
2715.68 2731
2716.17 2652
2716.66 2747
2717.15 2753
2717.64 2670
2718.13 2620
2718.63 2613
2719.12 2589
2719.61 2704
2720.10 2791
2720.59 2662
2721.08 2685
2721.58 2606
2722.07 2650
2722.56 2816
2723.05 3076
2723.54 2869
2724.04 2950
2724.53 3050
2725.02 3105
2725.51 3162
2726.01 3179
2726.50 3273
2726.99 3213
2727.48 3256
2727.98 3058
2728.47 2932
2728.96 2950
2729.45 2952
2729.95 2799
2730.44 2778
2730.93 2966
2731.42 2957
2731.92 3025
2732.41 2941
2732.90 2956
2733.40 3119
2733.89 3218
2734.38 3230
2734.87 3393
2735.37 3134
2735.86 3204
2736.35 3275
2736.85 3436
2737.34 3337
2737.83 3442
2738.33 3272
2738.82 3194
2739.31 3207
2739.81 3294
2740.30 3327
2740.79 3273
2741.29 2971
2741.78 2767
2742.28 2998
2742.77 2913
2743.26 2890
2743.76 2942
2744.25 2776
2744.75 2917
2745.24 2840
2745.73 2762
2746.23 2748
2746.72 2615
2747.22 2664
2747.71 2641
2748.20 2786
2748.70 2704
2749.19 2628
2749.69 2703
2750.18 3098
2750.68 2997
2751.17 3054
2751.67 2990
2752.16 2939
2752.66 3089
2753.15 3212
2753.64 3145
2754.14 3386
2754.63 3530
2755.13 3857
2755.62 3923
2756.12 4041
2756.61 3937
2757.11 3818
2757.60 3772
2758.10 3595
2758.59 3541
2759.09 3508
2759.59 3461
2760.08 3365
2760.58 3055
2761.07 2838
2761.57 2760
2762.06 2771
2762.56 2949
2763.05 2735
2763.55 2668
2764.05 2808
2764.54 2904
2765.04 2979
2765.53 3017
2766.03 2828
2766.52 2748
2767.02 2869
2767.52 2953
2768.01 3121
2768.51 2992
2769.00 3180
2769.50 3124
2770.00 3337
2770.49 3117
2770.99 3350
2771.49 3215
2771.98 3333
2772.48 3372
2772.98 3392
2773.47 3574
2773.97 3536
2774.47 3421
2774.96 3832
2775.46 3846
2775.96 3797
2776.45 3861
2776.95 4220
2777.45 4251
2777.94 4441
2778.44 4589
2778.94 4473
2779.43 4641
2779.93 4707
2780.43 4545
2780.93 4570
2781.42 4456
2781.92 4311
2782.42 4209
2782.92 3980
2783.41 3819
2783.91 3632
2784.41 3579
2784.91 3535
2785.40 3291
2785.90 3332
2786.40 3215
2786.90 3316
2787.39 3082
2787.89 3056
2788.39 3076
2788.89 3083
2789.39 3267
2789.88 3246
2790.38 2925
2790.88 2779
2791.38 2817
2791.88 2839
2792.37 2615
2792.87 2550
2793.37 2595
2793.87 2672
2794.37 2746
2794.87 2771
2795.37 2832
2795.86 2942
2796.36 3137
2796.86 3234
2797.36 3441
2797.86 3518
2798.36 3642
2798.86 3851
2799.35 3901
2799.85 3820
2800.35 3851
2800.85 4042
2801.35 3844
2801.85 3830
2802.35 3699
2802.85 3743
2803.35 3743
2803.85 3573
2804.35 3770
2804.85 3461
2805.34 3297
2805.84 3876
2806.34 4130
2806.84 4197
2807.34 4574
2807.84 4715
2808.34 5125
2808.84 5157
2809.34 5235
2809.84 5197
2810.34 5732
2810.84 5560
2811.34 5590
2811.84 5454
2812.34 5503
2812.84 5359
2813.34 5157
2813.84 4978
2814.34 4852
2814.84 4276
2815.34 3909
2815.84 3613
2816.34 3476
2816.84 3448
2817.34 3285
2817.84 3144
2818.35 3084
2818.85 3287
2819.35 2972
2819.85 2901
2820.35 2752
2820.85 2747
2821.35 2887
2821.85 2680
2822.35 2578
2822.85 2611
2823.35 2675
2823.85 2731
2824.36 2654
2824.86 2619
2825.36 2764
2825.86 2616
2826.36 2580
2826.86 2656
2827.36 2917
2827.86 2958
2828.37 2899
2828.87 3118
2829.37 3033
2829.87 3099
2830.37 3160
2830.87 3179
2831.38 3150
2831.88 3443
2832.38 3330
2832.88 3464
2833.38 3300
2833.88 3344
2834.39 3332
2834.89 3506
2835.39 3420
2835.89 3496
2836.40 3398
2836.90 3425
2837.40 3122
2837.90 3222
2838.40 3174
2838.91 3126
2839.41 3151
2839.91 3096
2840.41 2972
2840.92 2812
2841.42 2884
2841.92 2853
2842.42 2761
2842.93 2960
2843.43 2871
2843.93 2741
2844.44 2781
2844.94 2832
2845.44 2942
2845.94 2798
2846.45 2973
2846.95 2866
2847.45 2885
2847.96 2994
2848.46 2788
2848.96 2773
2849.47 2837
2849.97 2745
2850.47 2856
2850.98 2773
2851.48 2794
2851.98 2858
2852.49 2909
2852.99 2847
2853.50 2984
2854.00 2919
2854.50 2956
2855.01 2967
2855.51 2962
2856.01 2923
2856.52 2994
2857.02 3018
2857.53 2987
2858.03 3030
2858.53 3024
2859.04 2889
2859.54 2909
2860.05 3165
2860.55 3069
2861.06 2986
2861.56 2865
2862.06 2956
2862.57 2954
2863.07 2942
2863.58 2831
2864.08 2809
2864.59 2680
2865.09 2813
2865.60 2796
2866.10 2678
2866.61 2579
2867.11 2754
2867.62 2636
2868.12 2590
2868.63 2470
2869.13 2555
2869.64 2605
2870.14 2698
2870.65 2633
2871.15 2531
2871.66 2624
2872.16 2688
2872.67 2700
2873.17 2884
2873.68 2898
2874.18 2709
2874.69 2698
2875.20 3056
2875.70 3317
2876.21 3254
2876.71 3037
2877.22 3272
2877.72 3083
2878.23 2960
2878.74 3009
2879.24 2923
2879.75 2793
2880.25 2858
2880.76 3028
2881.27 3061
2881.77 3113
2882.28 3131
2882.79 3373
2883.29 3090
2883.80 3119
2884.30 3482
2884.81 3418
2885.32 3329
2885.82 3425
2886.33 3340
2886.84 3622
2887.34 3627
2887.85 3705
2888.36 3899
2888.86 3730
2889.37 3604
2889.88 3753
2890.38 4167
2890.89 3994
2891.40 3781
2891.91 3878
2892.41 3737
2892.92 3546
2893.43 3351
2893.93 3419
2894.44 3390
2894.95 3451
2895.46 3331
2895.96 3442
2896.47 3229
2896.98 3374
2897.49 3451
2897.99 3409
2898.50 3319
2899.01 3322
2899.52 3449
2900.03 3603
2900.53 3630
2901.04 3405
2901.55 3333
2902.06 3256
2902.56 3266
2903.07 3112
2903.58 3035
2904.09 3399
2904.60 3477
2905.11 3335
2905.61 3552
2906.12 3633
2906.63 3757
2907.14 3553
2907.65 3905
2908.16 4109
2908.66 3905
2909.17 3704
2909.68 3855
2910.19 3741
2910.70 3573
2911.21 3663
2911.72 3613
2912.23 3480
2912.73 3320
2913.24 3487
2913.75 3331
2914.26 3419
2914.77 3493
2915.28 3474
2915.79 3389
2916.30 3341
2916.81 3332
2917.32 2998
2917.83 3318
2918.33 3234
2918.84 3174
2919.35 3189
2919.86 3179
2920.37 3098
2920.88 3088
2921.39 3050
2921.90 3095
2922.41 3128
2922.92 3081
2923.43 3199
2923.94 3331
2924.45 3374
2924.96 3513
2925.47 3605
2925.98 4006
2926.49 4120
2927.00 3946
2927.51 4354
2928.02 4542
2928.53 4478
2929.04 4344
2929.55 4250
2930.06 4381
2930.57 3975
2931.08 3862
2931.59 3551
2932.11 3475
2932.62 3516
2933.13 3243
2933.64 3128
2934.15 3039
2934.66 2884
2935.17 2910
2935.68 2852
2936.19 3076
2936.70 3022
2937.21 3036
2937.72 3300
2938.24 3121
2938.75 3128
2939.26 3309
2939.77 3298
2940.28 3294
2940.79 3073
2941.30 3292
2941.81 3205
2942.33 3167
2942.84 3195
2943.35 3272
2943.86 3178
2944.37 3172
2944.88 3104
2945.40 3074
2945.91 3020
2946.42 3109
2946.93 3483
2947.44 3404
2947.96 3283
2948.47 3518
2948.98 3419
2949.49 3260
2950.00 3161
2950.52 3309
2951.03 3430
2951.54 3317
2952.05 3400
2952.57 3271
2953.08 3203
2953.59 2995
2954.10 3106
2954.62 2925
2955.13 2738
2955.64 2902
2956.15 2821
2956.67 2736
2957.18 2718
2957.69 2908
2958.20 2765
2958.72 2829
2959.23 2845
2959.74 3015
2960.26 3016
2960.77 3098
2961.28 3191
2961.80 3373
2962.31 3209
2962.82 3258
2963.34 3236
2963.85 3372
2964.36 3264
2964.88 3343
2965.39 3353
2965.90 3362
2966.42 3450
2966.93 3450
2967.44 3295
2967.96 3081
2968.47 3052
2968.98 2955
2969.50 2803
2970.01 2989
2970.53 2821
2971.04 2767
2971.55 2767
2972.07 2820
2972.58 3062
2973.10 2860
2973.61 2828
2974.12 2926
2974.64 2800
2975.15 2747
2975.67 3080
2976.18 3189
2976.70 2868
2977.21 2876
2977.73 2928
2978.24 3007
2978.75 2948
2979.27 3063
2979.78 3058
2980.30 3039
2980.81 3189
2981.33 3140
2981.84 3156
2982.36 3034
2982.87 3063
2983.39 3029
2983.90 3211
2984.42 3041
2984.93 3141
2985.45 3323
2985.96 3464
2986.48 3376
2987.00 3226
2987.51 3451
2988.03 3454
2988.54 3394
2989.06 3442
2989.57 3602
2990.09 3891
2990.60 3885
2991.12 4096
2991.64 3947
2992.15 3949
2992.67 4141
2993.18 4420
2993.70 4328
2994.21 4518
2994.73 4677
2995.25 4659
2995.76 4682
2996.28 4634
2996.80 4664
2997.31 4587
2997.83 4774
2998.34 4864
2998.86 4768
2999.38 5059
2999.89 5063
3000.41 4924
3000.93 4779
3001.44 4835
3001.96 4705
3002.48 4870
3002.99 4758
3003.51 4744
3004.03 4743
3004.54 5125
3005.06 5512
3005.58 5689
3006.09 5979
3006.61 6147
3007.13 6104
3007.65 6335
3008.16 6604
3008.68 6582
3009.20 6656
3009.71 6379
3010.23 6047
3010.75 5465
3011.27 5387
3011.78 4714
3012.30 4527
3012.82 4221
3013.34 3870
3013.85 3716
3014.37 3565
3014.89 3642
3015.41 3506
3015.93 3519
3016.44 3442
3016.96 3476
3017.48 3526
3018.00 3575
3018.52 3795
3019.03 3814
3019.55 3706
3020.07 3524
3020.59 3694
3021.11 3558
3021.63 3619
3022.14 3831
3022.66 3816
3023.18 4025
3023.70 3876
3024.22 3902
3024.74 4080
3025.25 4065
3025.77 4172
3026.29 4295
3026.81 4268
3027.33 4291
3027.85 4295
3028.37 4231
3028.89 4276
3029.41 4221
3029.92 4318
3030.44 3955
3030.96 3912
3031.48 3744
3032.00 3567
3032.52 3782
3033.04 3679
3033.56 3646
3034.08 3703
3034.60 3855
3035.12 3854
3035.64 4136
3036.16 4351
3036.68 4518
3037.20 4532
3037.72 4575
3038.24 4773
3038.76 5010
3039.28 4678
3039.80 4784
3040.32 4879
3040.84 4377
3041.36 4540
3041.88 4406
3042.40 4337
3042.92 4054
3043.44 3962
3043.96 3774
3044.48 3492
3045.00 3390
3045.52 3381
3046.04 3239
3046.56 3377
3047.08 3330
3047.60 3365
3048.12 3320
3048.64 3315
3049.16 3533
3049.68 3322
3050.20 3229
3050.72 3116
3051.24 3226
3051.77 3281
3052.29 3373
3052.81 3317
3053.33 3057
3053.85 3229
3054.37 3256
3054.89 3411
3055.41 3246
3055.93 3215
3056.46 3190
3056.98 3308
3057.50 3459
3058.02 3337
3058.54 3456
3059.06 3427
3059.58 3301
3060.11 3434
3060.63 3348
3061.15 3445
3061.67 3552
3062.19 3484
3062.71 3557
3063.24 3489
3063.76 3720
3064.28 3762
3064.80 3576
3065.32 3583
3065.85 3924
3066.37 3799
3066.89 3730
3067.41 3603
3067.94 3741
3068.46 3861
3068.98 3702
3069.50 3467
3070.03 3440
3070.55 3485
3071.07 3334
3071.59 3488
3072.12 3450
3072.64 3317
3073.16 3410
3073.68 3482
3074.21 3389
3074.73 3091
3075.25 3284
3075.78 3353
3076.30 3165
3076.82 3352
3077.34 3415
3077.87 3576
3078.39 3729
3078.91 3672
3079.44 3685
3079.96 3588
3080.48 3802
3081.01 3972
3081.53 4147
3082.05 4107
3082.58 4396
3083.10 4483
3083.63 4518
3084.15 4468
3084.67 4588
3085.20 4500
3085.72 4356
3086.24 4281
3086.77 4325
3087.29 4139
3087.82 4246
3088.34 4401
3088.86 4178
3089.39 3857
3089.91 3941
3090.44 3736
3090.96 3908
3091.49 3956
3092.01 3850
3092.53 3882
3093.06 3899
3093.58 3906
3094.11 4001
3094.63 4057
3095.16 3998
3095.68 4149
3096.21 4122
3096.73 3920
3097.26 4047
3097.78 3927
3098.31 3780
3098.83 4095
3099.36 4413
3099.88 4199
3100.41 4443
3100.93 4448
3101.46 4814
3101.98 5591
3102.51 5955
3103.03 6799
3103.56 7541
3104.08 8057
3104.61 8538
3105.13 9314
3105.66 9781
3106.18 10400
3106.71 10747
3107.24 10862
3107.76 10295
3108.29 9226
3108.81 8742
3109.34 7870
3109.86 6764
3110.39 6044
3110.92 5320
3111.44 4992
3111.97 4644
3112.49 4432
3113.02 4298
3113.55 4342
3114.07 4327
3114.60 4258
3115.12 4119
3115.65 3956
3116.18 3863
3116.70 3767
3117.23 3624
3117.76 3509
3118.28 3459
3118.81 3605
3119.34 3551
3119.86 3385
3120.39 3366
3120.92 3200
3121.44 3479
3121.97 3331
3122.50 3138
3123.02 3096
3123.55 3148
3124.08 3166
3124.61 3202
3125.13 3364
3125.66 3270
3126.19 3500
3126.72 3364
3127.24 3221
3127.77 3044
3128.30 3021
3128.82 3021
3129.35 2957
3129.88 2923
3130.41 2963
3130.93 3037
3131.46 3114
3131.99 2937
3132.52 2866
3133.05 3090
3133.57 3159
3134.10 3003
3134.63 2894
3135.16 3030
3135.69 2930
3136.21 3049
3136.74 2861
3137.27 2822
3137.80 2999
3138.33 2767
3138.85 2945
3139.38 2866
3139.91 2947
3140.44 3189
3140.97 3025
3141.50 2850
3142.03 2640
3142.55 2808
3143.08 2953
3143.61 2944
3144.14 3110
3144.67 3072
3145.20 3028
3145.73 3111
3146.26 3208
3146.79 3321
3147.31 3237
3147.84 3558
3148.37 3449
3148.90 3298
3149.43 3613
3149.96 3642
3150.49 3619
3151.02 3887
3151.55 3982
3152.08 3926
3152.61 3993
3153.14 3980
3153.67 3929
3154.20 3816
3154.73 3920
3155.25 3700
3155.78 3597
3156.31 3438
3156.84 3486
3157.37 3416
3157.90 3444
3158.43 3434
3158.96 3613
3159.49 3630
3160.02 3391
3160.55 3348
3161.08 3471
3161.61 3529
3162.14 3569
3162.68 3577
3163.21 3673
3163.74 3605
3164.27 3705
3164.80 3701
3165.33 3879
3165.86 3695
3166.39 3687
3166.92 3514
3167.45 3643
3167.98 3457
3168.51 3554
3169.04 3250
3169.57 3654
3170.10 3499
3170.64 3620
3171.17 3507
3171.70 3235
3172.23 3503
3172.76 3466
3173.29 3314
3173.82 3372
3174.35 2965
3174.88 3311
3175.42 3301
3175.95 2987
3176.48 3066
3177.01 3317
3177.54 3251
3178.07 3214
3178.61 3306
3179.14 3261
3179.67 3119
3180.20 3247
3180.73 3135
3181.26 2912
3181.80 3072
3182.33 3218
3182.86 3051
3183.39 3074
3183.92 2986
3184.46 2922
3184.99 3021
3185.52 2983
3186.05 3052
3186.59 3115
3187.12 3051
3187.65 2854
3188.18 3068
3188.72 3200
3189.25 3059
3189.78 3180
3190.31 3106
3190.85 3013
3191.38 3138
3191.91 3096
3192.44 2936
3192.98 3149
3193.51 3182
3194.04 2921
3194.58 2930
3195.11 3039
3195.64 2752
3196.17 2854
3196.71 2909
3197.24 3211
3197.77 3339
3198.31 3059
3198.84 2967
3199.37 2968
3199.91 3068
3200.44 3333
3200.98 3389
3201.51 3505
3202.04 3286
3202.58 3471
3203.11 3585
3203.64 3430
3204.18 3529
3204.71 3612
3205.24 3790
3205.78 3478
3206.31 3553
3206.85 3519
3207.38 3814
3207.91 3650
3208.45 3490
3208.98 3438
3209.52 3555
3210.05 3676
3210.59 3720
3211.12 3750
3211.65 3673
3212.19 3890
3212.72 3919
3213.26 4070
3213.79 4368
3214.33 4443
3214.86 4351
3215.40 4372
3215.93 4413
3216.47 4203
3217.00 3989
3217.54 3863
3218.07 3694
3218.61 3434
3219.14 3407
3219.68 3348
3220.21 3426
3220.75 3277
3221.28 3216
3221.82 3383
3222.35 3391
3222.89 3308
3223.42 3385
3223.96 3296
3224.49 3477
3225.03 3741
3225.57 3926
3226.10 4028
3226.64 4015
3227.17 4414
3227.71 4249
3228.24 4580
3228.78 4489
3229.32 4474
3229.85 4422
3230.39 4200
3230.92 4045
3231.46 3872
3232.00 3698
3232.53 3574
3233.07 3522
3233.60 3409
3234.14 3160
3234.68 3341
3235.21 3534
3235.75 3454
3236.29 3485
3236.82 3679
3237.36 3622
3237.90 3595
3238.43 3734
3238.97 3861
3239.51 4100
3240.04 3976
3240.58 3894
3241.12 3915
3241.65 3959
3242.19 4179
3242.73 4072
3243.26 4009
3243.80 4270
3244.34 4079
3244.88 3961
3245.41 4127
3245.95 3870
3246.49 3742
3247.02 3707
3247.56 3797
3248.10 3761
3248.64 3677
3249.17 3716
3249.71 3849
3250.25 3507
3250.79 3548
3251.33 3557
3251.86 3738
3252.40 3773
3252.94 3747
3253.48 3982
3254.01 3769
3254.55 3940
3255.09 3909
3255.63 3882
3256.17 4082
3256.70 4268
3257.24 4279
3257.78 4281
3258.32 4124
3258.86 4444
3259.40 4268
3259.93 4439
3260.47 4434
3261.01 4756
3261.55 4900
3262.09 4956
3262.63 5440
3263.17 5707
3263.70 6234
3264.24 6377
3264.78 6820
3265.32 7091
3265.86 7497
3266.40 7964
3266.94 8388
3267.48 8515
3268.02 8866
3268.56 9118
3269.09 8829
3269.63 9126
3270.17 8938
3270.71 8299
3271.25 8193
3271.79 8098
3272.33 7281
3272.87 6914
3273.41 6293
3273.95 5931
3274.49 5742
3275.03 5445
3275.57 5032
3276.11 4774
3276.65 4931
3277.19 4895
3277.73 4849
3278.27 4830
3278.81 4862
3279.35 4986
3279.89 4843
3280.43 4872
3280.97 4891
3281.51 4829
3282.05 4693
3282.59 4701
3283.13 4727
3283.67 4627
3284.21 4575
3284.75 4555
3285.29 4752
3285.83 4931
3286.37 4731
3286.91 4791
3287.45 4758
3287.99 4776
3288.53 4869
3289.08 4877
3289.62 4999
3290.16 5032
3290.70 5185
3291.24 5015
3291.78 4814
3292.32 4866
3292.86 4789
3293.40 4778
3293.95 4822
3294.49 4862
3295.03 5182
3295.57 5636
3296.11 5714
3296.65 5811
3297.19 6473
3297.73 6403
3298.28 6727
3298.82 6939
3299.36 7071
3299.90 7331
3300.44 7046
3300.99 6714
3301.53 6946
3302.07 6356
3302.61 5659
3303.15 5709
3303.69 5375
3304.24 5036
3304.78 5037
3305.32 4851
3305.86 4804
3306.41 4960
3306.95 4767
3307.49 4593
3308.03 4519
3308.58 4535
3309.12 4571
3309.66 4809
3310.20 4832
3310.75 4891
3311.29 5172
3311.83 4851
3312.37 4693
3312.92 5048
3313.46 5074
3314.00 4914
3314.54 4912
3315.09 5024
3315.63 5241
3316.17 5049
3316.72 5056
3317.26 5377
3317.80 5269
3318.35 5101
3318.89 5208
3319.43 5214
3319.98 4942
3320.52 4993
3321.06 4943
3321.61 4991
3322.15 4775
3322.69 4754
3323.24 4801
3323.78 4781
3324.33 4725
3324.87 4510
3325.41 4722
3325.96 4510
3326.50 4409
3327.04 4265
3327.59 4206
3328.13 4308
3328.68 4376
3329.22 4186
3329.76 4417
3330.31 4319
3330.85 4313
3331.40 4361
3331.94 4480
3332.49 4712
3333.03 5058
3333.58 5693
3334.12 6379
3334.66 7361
3335.21 8411
3335.75 9553
3336.30 11358
3336.84 12955
3337.39 13974
3337.93 14988
3338.48 16286
3339.02 16603
3339.57 16756
3340.11 16588
3340.66 16144
3341.20 15106
3341.75 13417
3342.29 11617
3342.84 10404
3343.38 9154
3343.93 7982
3344.47 6889
3345.02 6159
3345.57 5585
3346.11 5039
3346.66 4630
3347.20 4747
3347.75 4411
3348.29 4465
3348.84 4459
3349.38 4342
3349.93 4317
3350.48 4145
3351.02 4210
3351.57 4177
3352.11 3780
3352.66 3937
3353.21 4032
3353.75 3952
3354.30 3861
3354.84 3790
3355.39 3824
3355.94 4041
3356.48 4101
3357.03 3893
3357.58 3867
3358.12 3800
3358.67 3909
3359.22 3957
3359.76 4107
3360.31 3908
3360.86 3791
3361.40 3816
3361.95 3843
3362.50 3805
3363.04 3745
3363.59 3555
3364.14 3549
3364.68 3614
3365.23 3744
3365.78 3874
3366.33 3619
3366.87 3551
3367.42 3538
3367.97 3634
3368.51 3448
3369.06 3364
3369.61 3432
3370.16 3474
3370.70 3522
3371.25 3624
3371.80 3452
3372.35 3339
3372.90 3617
3373.44 3550
3373.99 3417
3374.54 3500
3375.09 3522
3375.63 3475
3376.18 3627
3376.73 3603
3377.28 3681
3377.83 3721
3378.37 3570
3378.92 3408
3379.47 3337
3380.02 3404
3380.57 3284
3381.12 3245
3381.66 2971
3382.21 2942
3382.76 3129
3383.31 3167
3383.86 2997
3384.41 2887
3384.96 2921
3385.50 2914
3386.05 3000
3386.60 3039
3387.15 2871
3387.70 2988
3388.25 2969
3388.80 3036
3389.35 2926
3389.90 3119
3390.44 3005
3390.99 3051
3391.54 2830
3392.09 2836
3392.64 3018
3393.19 3182
3393.74 3210
3394.29 3088
3394.84 3187
3395.39 3340
3395.94 3325
3396.49 3195
3397.04 3112
3397.59 3058
3398.14 2978
3398.69 3068
3399.24 3141
3399.79 3163
3400.34 3129
3400.89 3346
3401.44 3182
3401.99 3122
3402.54 3150
3403.09 3268
3403.64 3108
3404.19 3061
3404.74 3172
3405.29 2876
3405.84 3068
3406.39 3121
3406.94 2919
3407.49 3100
3408.04 3113
3408.59 3105
3409.14 2937
3409.69 2858
3410.24 2976
3410.79 2941
3411.34 2862
3411.89 2878
3412.45 2912
3413.00 3013
3413.55 3082
3414.10 2972
3414.65 3173
3415.20 3118
3415.75 3078
3416.30 2876
3416.85 2907
3417.41 3071
3417.96 3193
3418.51 3014
3419.06 3016
3419.61 2957
3420.16 2824
3420.71 2645
3421.27 2802
3421.82 2762
3422.37 2685
3422.92 2985
3423.47 2888
3424.02 2892
3424.58 2698
3425.13 2839
3425.68 2831
3426.23 2596
3426.78 2828
3427.34 3203
3427.89 3181
3428.44 3133
3428.99 2923
3429.55 3122
3430.10 3030
3430.65 2862
3431.20 3152
3431.76 2928
3432.31 2898
3432.86 3038
3433.41 3048
3433.97 2843
3434.52 2666
3435.07 2839
3435.62 2913
3436.18 2977
3436.73 2873
3437.28 2987
3437.84 3116
3438.39 2856
3438.94 3140
3439.49 2989
3440.05 3062
3440.60 3362
3441.15 3323
3441.71 3362
3442.26 3626
3442.81 3517
3443.37 3330
3443.92 3435
3444.47 3442
3445.03 3395
3445.58 3438
3446.13 3434
3446.69 3314
3447.24 3052
3447.80 3027
3448.35 3103
3448.90 2821
3449.46 3005
3450.01 2884
3450.57 2750
3451.12 2845
3451.67 2784
3452.23 2634
3452.78 2720
3453.34 2819
3453.89 2688
3454.44 2764
3455.00 2838
3455.55 2762
3456.11 2810
3456.66 2746
3457.22 2744
3457.77 2816
3458.33 2753
3458.88 2784
3459.43 2715
3459.99 2749
3460.54 2796
3461.10 2805
3461.65 2874
3462.21 2853
3462.76 2815
3463.32 2741
3463.87 2748
3464.43 2741
3464.98 2771
3465.54 2889
3466.09 2877
3466.65 2886
3467.21 2929
3467.76 2976
3468.32 3029
3468.87 3061
3469.43 2989
3469.98 3121
3470.54 3095
3471.09 3083
3471.65 3239
3472.20 3279
3472.76 3395
3473.32 3350
3473.87 3319
3474.43 3253
3474.98 3165
3475.54 3211
3476.10 3161
3476.65 3175
3477.21 3356
3477.76 3199
3478.32 3337
3478.88 3235
3479.43 3129
3479.99 3323
3480.55 3656
3481.10 3736
3481.66 3649
3482.22 3701
3482.77 3922
3483.33 4125
3483.89 3996
3484.44 3866
3485.00 3827
3485.56 3887
3486.11 3946
3486.67 4052
3487.23 3891
3487.78 3777
3488.34 3891
3488.90 3911
3489.45 3930
3490.01 4167
3490.57 4734
3491.13 4781
3491.68 5090
3492.24 5774
3492.80 5989
3493.35 6500
3493.91 6869
3494.47 7769
3495.03 7867
3495.58 7962
3496.14 7969
3496.70 7754
3497.26 7725
3497.82 7440
3498.37 7432
3498.93 7146
3499.49 7092
3500.05 7184
3500.61 7637
3501.16 7964
3501.72 8432
3502.28 8589
3502.84 8583
3503.40 8630
3503.95 8542
3504.51 8360
3505.07 7941
3505.63 7797
3506.19 7242
3506.75 6866
3507.30 6713
3507.86 6540
3508.42 6261
3508.98 6275
3509.54 6054
3510.10 6072
3510.66 5974
3511.22 5722
3511.77 5373
3512.33 4982
3512.89 4727
3513.45 4569
3514.01 4318
3514.57 4085
3515.13 3778
3515.69 3960
3516.25 3968
3516.81 3891
3517.37 3677
3517.92 3468
3518.48 3532
3519.04 3428
3519.60 3596
3520.16 3543
3520.72 3480
3521.28 3598
3521.84 3569
3522.40 3510
3522.96 3618
3523.52 3499
3524.08 3543
3524.64 3766
3525.20 3722
3525.76 3693
3526.32 3605
3526.88 3541
3527.44 3449
3528.00 3673
3528.56 3583
3529.12 3240
3529.68 3388
3530.24 3451
3530.80 3230
3531.36 3188
3531.92 3237
3532.48 3293
3533.04 3115
3533.60 2966
3534.17 2995
3534.73 2981
3535.29 3003
3535.85 2984
3536.41 3099
3536.97 3333
3537.53 3289
3538.09 3097
3538.65 3276
3539.21 3428
3539.77 3368
3540.34 3466
3540.90 3498
3541.46 3718
3542.02 3557
3542.58 3411
3543.14 3476
3543.70 3336
3544.26 3340
3544.83 3112
3545.39 3186
3545.95 3087
3546.51 3260
3547.07 3311
3547.63 3307
3548.20 3313
3548.76 3248
3549.32 3241
3549.88 3216
3550.44 3145
3551.01 3017
3551.57 3212
3552.13 3329
3552.69 3287
3553.25 3007
3553.82 2895
3554.38 3363
3554.94 3254
3555.50 3104
3556.07 3336
3556.63 3213
3557.19 3203
3557.75 3165
3558.32 3125
3558.88 3158
3559.44 3313
3560.00 3237
3560.57 3129
3561.13 3036
3561.69 3005
3562.26 2992
3562.82 3034
3563.38 2996
3563.94 2867
3564.51 2960
3565.07 2863
3565.63 2963
3566.20 3078
3566.76 2991
3567.32 3012
3567.89 2933
3568.45 2848
3569.01 2863
3569.58 2758
3570.14 2753
3570.70 2711
3571.27 2709
3571.83 2756
3572.39 2905
3572.96 2785
3573.52 2966
3574.09 2750
3574.65 2800
3575.21 2931
3575.78 2911
3576.34 2910
3576.91 2979
3577.47 2853
3578.03 3034
3578.60 3183
3579.16 3119
3579.73 3145
3580.29 3220
3580.86 3227
3581.42 3126
3581.98 3032
3582.55 3126
3583.11 2997
3583.68 3135
3584.24 3089
3584.81 3096
3585.37 2950
3585.94 3040
3586.50 2845
3587.07 3129
3587.63 3180
3588.20 3047
3588.76 3169
3589.33 3028
3589.89 3127
3590.46 3118
3591.02 3007
3591.59 3011
3592.15 3052
3592.72 2977
3593.28 3049
3593.85 3174
3594.41 3078
3594.98 3118
3595.54 3259
3596.11 3164
3596.68 3047
3597.24 3049
3597.81 3370
3598.37 3248
3598.94 3270
3599.50 3355
3600.07 3224
3600.64 3151
3601.20 3152
3601.77 3123
3602.33 3222
3602.90 3185
3603.47 3190
3604.03 3053
3604.60 3082
3605.16 3122
3605.73 3044
3606.30 2916
3606.86 2955
3607.43 2884
3608.00 2946
3608.56 2902
3609.13 2995
3609.70 2731
3610.26 2643
3610.83 2800
3611.40 2771
3611.96 2918
3612.53 2817
3613.10 2660
3613.66 2524
3614.23 2905
3614.80 2926
3615.36 3099
3615.93 3341
3616.50 3450
3617.07 3856
3617.63 4165
3618.20 4801
3618.77 5215
3619.34 5626
3619.90 6081
3620.47 6147
3621.04 6235
3621.61 7060
3622.17 6955
3622.74 6720
3623.31 6385
3623.88 6028
3624.44 5634
3625.01 5109
3625.58 4829
3626.15 4248
3626.72 3753
3627.28 3458
3627.85 3283
3628.42 3114
3628.99 3031
3629.56 2961
3630.12 2866
3630.69 2867
3631.26 2874
3631.83 2778
3632.40 2649
3632.97 2779
3633.53 2932
3634.10 2882
3634.67 2827
3635.24 2687
3635.81 2689
3636.38 2555
3636.95 2541
3637.52 2891
3638.08 2702
3638.65 2617
3639.22 2639
3639.79 2799
3640.36 2942
3640.93 2717
3641.50 2719
3642.07 2965
3642.64 2964
3643.21 3074
3643.78 3268
3644.34 3339
3644.91 3229
3645.48 3390
3646.05 3655
3646.62 3390
3647.19 3525
3647.76 3590
3648.33 3636
3648.90 3155
3649.47 3209
3650.04 3412
3650.61 3445
3651.18 3428
3651.75 3312
3652.32 3306
3652.89 3457
3653.46 3518
3654.03 3441
3654.60 3385
3655.17 3404
3655.74 3373
3656.31 3689
3656.88 3283
3657.45 3246
3658.02 3347
3658.59 3343
3659.16 3322
3659.73 3143
3660.30 3152
3660.87 3288
3661.45 3134
3662.02 3169
3662.59 2956
3663.16 3137
3663.73 2996
3664.30 2931
3664.87 3026
3665.44 3027
3666.01 2961
3666.58 3085
3667.15 3127
3667.73 3130
3668.30 2825
3668.87 2847
3669.44 2950
3670.01 3229
3670.58 3223
3671.15 3107
3671.73 3142
3672.30 3108
3672.87 2904
3673.44 2993
3674.01 2992
3674.58 3172
3675.16 3193
3675.73 3048
3676.30 3233
3676.87 3571
3677.44 3632
3678.01 3730
3678.59 3612
3679.16 3407
3679.73 3338
3680.30 3442
3680.88 3321
3681.45 3230
3682.02 3150
3682.59 3278
3683.16 3218
3683.74 3065
3684.31 2921
3684.88 2737
3685.45 2824
3686.03 2671
3686.60 2739
3687.17 2872
3687.74 2869
3688.32 2949
3688.89 2989
3689.46 3208
3690.04 3087
3690.61 3076
3691.18 3222
3691.76 3603
3692.33 3383
3692.90 3581
3693.47 3684
3694.05 3686
3694.62 3638
3695.19 3406
3695.77 3179
3696.34 3235
3696.91 3185
3697.49 2882
3698.06 2818
3698.64 2667
3699.21 2787
3699.78 2664
3700.36 2528
3700.93 2636
3701.50 2756
3702.08 2752
3702.65 2706
3703.23 2699
3703.80 2835
3704.37 2987
3704.95 2954
3705.52 2772
3706.10 2703
3706.67 2775
3707.24 2914
3707.82 2858
3708.39 3033
3708.97 3113
3709.54 3055
3710.12 3073
3710.69 3201
3711.27 3187
3711.84 3054
3712.41 2928
3712.99 2982
3713.56 2878
3714.14 2830
3714.71 2928
3715.29 2721
3715.86 2701
3716.44 2886
3717.01 2985
3717.59 2747
3718.16 2637
3718.74 2582
3719.31 2832
3719.89 2824
3720.46 2636
3721.04 2671
3721.61 2669
3722.19 2620
3722.77 2739
3723.34 2758
3723.92 2654
3724.49 2597
3725.07 2741
3725.64 2607
3726.22 2683
3726.79 2671
3727.37 2643
3727.95 2643
3728.52 2624
3729.10 2625
3729.67 2665
3730.25 2830
3730.83 2982
3731.40 3019
3731.98 3106
3732.56 3393
3733.13 3482
3733.71 3454
3734.28 3554
3734.86 3699
3735.44 3877
3736.01 4340
3736.59 4322
3737.17 3969
3737.74 4206
3738.32 4118
3738.90 4010
3739.47 3867
3740.05 3850
3740.63 3625
3741.20 3437
3741.78 3225
3742.36 3524
3742.93 3388
3743.51 3204
3744.09 3176
3744.67 3151
3745.24 3151
3745.82 3014
3746.40 2960
3746.97 2922
3747.55 3087
3748.13 3092
3748.71 3064
3749.28 2893
3749.86 2925
3750.44 3129
3751.02 3240
3751.59 3067
3752.17 3172
3752.75 3152
3753.33 3072
3753.91 3064
3754.48 2919
3755.06 2918
3755.64 3039
3756.22 3090
3756.80 3163
3757.37 3089
3757.95 3037
3758.53 3029
3759.11 3312
3759.69 3413
3760.27 3619
3760.84 3726
3761.42 3870
3762.00 3749
3762.58 3875
3763.16 3697
3763.74 3730
3764.31 3620
3764.89 3521
3765.47 3688
3766.05 3361
3766.63 3256
3767.21 3149
3767.79 3050
3768.37 2897
3768.95 3001
3769.52 2910
3770.10 2786
3770.68 2793
3771.26 2852
3771.84 2842
3772.42 2929
3773.00 3174
3773.58 3130
3774.16 3001
3774.74 2652
3775.32 3062
3775.90 2833
3776.48 2795
3777.06 2763
3777.64 2803
3778.22 2828
3778.80 2839
3779.38 2852
3779.96 2627
3780.54 2632
3781.12 2726
3781.70 2677
3782.28 2662
3782.86 2767
3783.44 2874
3784.02 2851
3784.60 2685
3785.18 2630
3785.76 2806
3786.34 2900
3786.92 2722
3787.50 2726
3788.08 2864
3788.66 2982
3789.24 2797
3789.82 2746
3790.40 2780
3790.98 2778
3791.56 2876
3792.14 2800
3792.72 2750
3793.30 2831
3793.89 2795
3794.47 2821
3795.05 2905
3795.63 2679
3796.21 2679
3796.79 2772
3797.37 2807
3797.95 2908
3798.53 2938
3799.12 3026
3799.70 2986
3800.28 3033
3800.86 3149
3801.44 3170
3802.02 3215
3802.60 3354
3803.19 3324
3803.77 3433
3804.35 3624
3804.93 3557
3805.51 3404
3806.10 3304
3806.68 3401
3807.26 3544
3807.84 3512
3808.42 3485
3809.01 3361
3809.59 3380
3810.17 3074
3810.75 3228
3811.33 3384
3811.92 3396
3812.50 3504
3813.08 3511
3813.66 3328
3814.25 3518
3814.83 3617
3815.41 3647
3815.99 3476
3816.58 3407
3817.16 3607
3817.74 3668
3818.32 3697
3818.91 3786
3819.49 3572
3820.07 3448
3820.66 3516
3821.24 3473
3821.82 3244
3822.41 3289
3822.99 3054
3823.57 3115
3824.16 2979
3824.74 2738
3825.32 2844
3825.91 2917
3826.49 2706
3827.07 2694
3827.66 2731
3828.24 2676
3828.82 2811
3829.41 2742
3829.99 2820
3830.57 2877
3831.16 2871
3831.74 2818
3832.33 2885
3832.91 2843
3833.49 2796
3834.08 3041
3834.66 3001
3835.25 3046
3835.83 2935
3836.41 3043
3837.00 3015
3837.58 2994
3838.17 2900
3838.75 2972
3839.34 3013
3839.92 2792
3840.50 2818
3841.09 2789
3841.67 2919
3842.26 2843
3842.84 2880
3843.43 2790
3844.01 2557
3844.60 2677
3845.18 2867
3845.77 2746
3846.35 2687
3846.94 2756
3847.52 2888
3848.11 3048
3848.69 2916
3849.28 2944
3849.86 3115
3850.45 3230
3851.03 3018
3851.62 3068
3852.20 3127
3852.79 2903
3853.37 3096
3853.96 2952
3854.55 3133
3855.13 3155
3855.72 2999
3856.30 3031
3856.89 3163
3857.47 3250
3858.06 3354
3858.65 3495
3859.23 3609
3859.82 3640
3860.40 4075
3860.99 4536
3861.58 4894
3862.16 4979
3862.75 5289
3863.33 5952
3863.92 5830
3864.51 6008
3865.09 6266
3865.68 6536
3866.27 6401
3866.85 6094
3867.44 5860
3868.03 5747
3868.61 5022
3869.20 4623
3869.79 4355
3870.37 3993
3870.96 3602
3871.55 3321
3872.13 3468
3872.72 3387
3873.31 3289
3873.89 3204
3874.48 3142
3875.07 3137
3875.66 3294
3876.24 3002
3876.83 3167
3877.42 3232
3878.00 3145
3878.59 3172
3879.18 3089
3879.77 3088
3880.35 3060
3880.94 2905
3881.53 2946
3882.12 2833
3882.70 2824
3883.29 2871
3883.88 2905
3884.47 2703
3885.06 2708
3885.64 2792
3886.23 2675
3886.82 2723
3887.41 2684
3888.00 2724
3888.58 2715
3889.17 2891
3889.76 2883
3890.35 3009
3890.94 2952
3891.53 3043
3892.11 3222
3892.70 3167
3893.29 3260
3893.88 3422
3894.47 3259
3895.06 3406
3895.65 3448
3896.23 3465
3896.82 3524
3897.41 3571
3898.00 3583
3898.59 3630
3899.18 3560
3899.77 3669
3900.36 3730
3900.95 3568
3901.53 3504
3902.12 3442
3902.71 3380
3903.30 3316
3903.89 3270
3904.48 3213
3905.07 3369
3905.66 3295
3906.25 3253
3906.84 3076
3907.43 3188
3908.02 3009
3908.61 2856
3909.20 2900
3909.79 2734
3910.38 2590
3910.97 2638
3911.56 2725
3912.15 2761
3912.74 2652
3913.33 2554
3913.92 2695
3914.51 2595
3915.10 2655
3915.69 2531
3916.28 2455
3916.87 2618
3917.46 2684
3918.05 2773
3918.64 2656
3919.23 2659
3919.82 2470
3920.41 2613
3921.00 2852
3921.59 2992
3922.18 2700
3922.77 2656
3923.36 2882
3923.95 2829
3924.55 2659
3925.14 2849
3925.73 2857
3926.32 2717
3926.91 2553
3927.50 2657
3928.09 2704
3928.68 2680
3929.27 2707
3929.87 2689
3930.46 2699
3931.05 2658
3931.64 2611
3932.23 2602
3932.82 2651
3933.41 2622
3934.01 2477
3934.60 2535
3935.19 2560
3935.78 2374
3936.37 2637
3936.96 2521
3937.56 2416
3938.15 2497
3938.74 2444
3939.33 2396
3939.92 2499
3940.52 2730
3941.11 2584
3941.70 2735
3942.29 2855
3942.88 2849
3943.48 2874
3944.07 2988
3944.66 3042
3945.25 3054
3945.85 3110
3946.44 3045
3947.03 3110
3947.62 3038
3948.22 3086
3948.81 2919
3949.40 2872
3949.99 2847
3950.59 2713
3951.18 2826
3951.77 2789
3952.37 2923
3952.96 2993
3953.55 2813
3954.15 2824
3954.74 2760
3955.33 2730
3955.93 2815
3956.52 2820
3957.11 2749
3957.71 2847
3958.30 3102
3958.89 3347
3959.49 3426
3960.08 3514
3960.67 3559
3961.27 3505
3961.86 3482
3962.45 3663
3963.05 3720
3963.64 3665
3964.23 3527
3964.83 3251
3965.42 3275
3966.02 3336
3966.61 3283
3967.20 3456
3967.80 3430
3968.39 3408
3968.99 3502
3969.58 3534
3970.18 3518
3970.77 3635
3971.36 3495
3971.96 3615
3972.55 3561
3973.15 3351
3973.74 3085
3974.34 3019
3974.93 2938
3975.53 3027
3976.12 2793
3976.72 2764
3977.31 2822
3977.91 2873
3978.50 3192
3979.10 2986
3979.69 2949
3980.29 3151
3980.88 3086
3981.48 3050
3982.07 3009
3982.67 2935
3983.26 2965
3983.86 2827
3984.45 2993
3985.05 3118
3985.64 2981
3986.24 3050
3986.83 3025
3987.43 2845
3988.03 2771
3988.62 2844
3989.22 3176
3989.81 2922
3990.41 3093
3991.00 3041
3991.60 2977
3992.20 2982
3992.79 3052
3993.39 3022
3993.98 2864
3994.58 2983
3995.18 2991
3995.77 3106
3996.37 3098
3996.97 3004
3997.56 3083
3998.16 3197
3998.75 3111
3999.35 3268
3999.95 3265
4000.54 3337
4001.14 3353
4001.74 3416
4002.33 3508
4002.93 3538
4003.53 3595
4004.12 3432
4004.72 3582
4005.32 3572
4005.92 3447
4006.51 3490
4007.11 3362
4007.71 3393
4008.30 3517
4008.90 3372
4009.50 3511
4010.10 3540
4010.69 3468
4011.29 3363
4011.89 3247
4012.49 3208
4013.08 3271
4013.68 3257
4014.28 3187
4014.88 3200
4015.47 3064
4016.07 3124
4016.67 3318
4017.27 3237
4017.86 3314
4018.46 3315
4019.06 3149
4019.66 3446
4020.26 3713
4020.85 3661
4021.45 3478
4022.05 3420
4022.65 3523
4023.25 3300
4023.85 3247
4024.44 3167
4025.04 3024
4025.64 3182
4026.24 3241
4026.84 3059
4027.44 3040
4028.03 3108
4028.63 3460
4029.23 3345
4029.83 3525
4030.43 3483
4031.03 3480
4031.63 3564
4032.23 3692
4032.83 3833
4033.42 3756
4034.02 3835
4034.62 3778
4035.22 3648
4035.82 3357
4036.42 3680
4037.02 3485
4037.62 3383
4038.22 3383
4038.82 3351
4039.42 3253
4040.02 3289
4040.62 3321
4041.22 3212
4041.82 3049
4042.41 3034
4043.01 3100
4043.61 2918
4044.21 2875
4044.81 3001
4045.41 2809
4046.01 2970
4046.61 2955
4047.21 2970
4047.81 2944
4048.41 2798
4049.01 2683
4049.61 2886
4050.21 2806
4050.82 2663
4051.42 2784
4052.02 2797
4052.62 2867
4053.22 3075
4053.82 3181
4054.42 3173
4055.02 3188
4055.62 3323
4056.22 3373
4056.82 3306
4057.42 3417
4058.02 3510
4058.62 3623
4059.22 3694
4059.83 3687
4060.43 3783
4061.03 3750
4061.63 3611
4062.23 3437
4062.83 3413
4063.43 3439
4064.03 3269
4064.63 3204
4065.24 3140
4065.84 2927
4066.44 3005
4067.04 2884
4067.64 2860
4068.24 2777
4068.85 2773
4069.45 2753
4070.05 2664
4070.65 2621
4071.25 2721
4071.85 2464
4072.46 2464
4073.06 2614
4073.66 2741
4074.26 2597
4074.86 2787
4075.47 2707
4076.07 2639
4076.67 2761
4077.27 2749
4077.88 2784
4078.48 2729
4079.08 2700
4079.68 2652
4080.29 2575
4080.89 2819
4081.49 2859
4082.09 2724
4082.70 2718
4083.30 2803
4083.90 2762
4084.50 2643
4085.11 2842
4085.71 2981
4086.31 2988
4086.92 2900
4087.52 2877
4088.12 3085
4088.72 3033
4089.33 3130
4089.93 3198
4090.53 3151
4091.14 3029
4091.74 2981
4092.34 3147
4092.95 3356
4093.55 3503
4094.16 3553
4094.76 3772
4095.36 4060
4095.97 4304
4096.57 4812
4097.17 5010
4097.78 5060
4098.38 5167
4098.98 5227
4099.59 4965
4100.19 4993
4100.80 4753
4101.40 4368
4102.00 4005
4102.61 3820
4103.21 3560
4103.82 3223
4104.42 3058
4105.03 2986
4105.63 2758
4106.23 2851
4106.84 2580
4107.44 2587
4108.05 2686
4108.65 2728
4109.26 2729
4109.86 2589
4110.47 2502
4111.07 2552
4111.68 2635
4112.28 2469
4112.89 2500
4113.49 2502
4114.10 2645
4114.70 2612
4115.31 2561
4115.91 2431
4116.52 2399
4117.12 2313
4117.73 2522
4118.33 2539
4118.94 2695
4119.54 2571
4120.15 2572
4120.75 2483
4121.36 2745
4121.97 2597
4122.57 2418
4123.18 2598
4123.78 2604
4124.39 2720
4124.99 2650
4125.60 2715
4126.21 2924
4126.81 2935
4127.42 2704
4128.02 2827
4128.63 2844
4129.24 2771
4129.84 2918
4130.45 2792
4131.05 2857
4131.66 2964
4132.27 2939
4132.87 2816
4133.48 2926
4134.09 2923
4134.69 2945
4135.30 3032
4135.91 2966
4136.51 3071
4137.12 2998
4137.73 2838
4138.33 3039
4138.94 2967
4139.55 3054
4140.15 3218
4140.76 3049
4141.37 3039
4141.97 3009
4142.58 3114
4143.19 3113
4143.80 3200
4144.40 3280
4145.01 3353
4145.62 3237
4146.22 3438
4146.83 3400
4147.44 3259
4148.05 3018
4148.65 3011
4149.26 2901
4149.87 2883
4150.48 2901
4151.09 2718
4151.69 2621
4152.30 2517
4152.91 2670
4153.52 2653
4154.12 2570
4154.73 2456
4155.34 2483
4155.95 2496
4156.56 2434
4157.16 2495
4157.77 2608
4158.38 2467
4158.99 2404
4159.60 2470
4160.21 2561
4160.81 2435
4161.42 2413
4162.03 2475
4162.64 2698
4163.25 2715
4163.86 2615
4164.47 2543
4165.08 2757
4165.68 2864
4166.29 2926
4166.90 3171
4167.51 3286
4168.12 3328
4168.73 3430
4169.34 3373
4169.95 3330
4170.56 3350
4171.16 3424
4171.77 3354
4172.38 3147
4172.99 3207
4173.60 3201
4174.21 3153
4174.82 3055
4175.43 2963
4176.04 3008
4176.65 3100
4177.26 3097
4177.87 2982
4178.48 2963
4179.09 2822
4179.70 2870
4180.31 2974
4180.92 2754
4181.53 2906
4182.14 2820
4182.75 2993
4183.36 2862
4183.97 2774
4184.58 2689
4185.19 2722
4185.80 2668
4186.41 2530
4187.02 2545
4187.63 2666
4188.24 2593
4188.85 2732
4189.46 2509
4190.07 2521
4190.68 2556
4191.29 2458
4191.90 2586
4192.51 2460
4193.13 2461
4193.74 2622
4194.35 2642
4194.96 2756
4195.57 2812
4196.18 2915
4196.79 3208
4197.40 3126
4198.01 3120
4198.62 3091
4199.24 3120
4199.85 3170
4200.46 3396
4201.07 3306
4201.68 3129
4202.29 3079
4202.90 3144
4203.52 3061
4204.13 2760
4204.74 2797
4205.35 2946
4205.96 2844
4206.57 2666
4207.19 2617
4207.80 2695
4208.41 2576
4209.02 2715
4209.63 2662
4210.25 2776
4210.86 2496
4211.47 2517
4212.08 2422
4212.69 2399
4213.31 2611
4213.92 2475
4214.53 2593
4215.14 2494
4215.76 2677
4216.37 2789
4216.98 2716
4217.59 2791
4218.21 2792
4218.82 2948
4219.43 3052
4220.04 2928
4220.66 2990
4221.27 3163
4221.88 3379
4222.50 3183
4223.11 3376
4223.72 3780
4224.33 3868
4224.95 3743
4225.56 3805
4226.17 4000
4226.79 4250
4227.40 3985
4228.01 4147
4228.63 4299
4229.24 4491
4229.85 4721
4230.47 4682
4231.08 4834
4231.69 4899
4232.31 4722
4232.92 4648
4233.54 4356
4234.15 3960
4234.76 4087
4235.38 4053
4235.99 3684
4236.61 3710
4237.22 3480
4237.83 3641
4238.45 3239
4239.06 3045
4239.68 3178
4240.29 3148
4240.90 2941
4241.52 2921
4242.13 2943
4242.75 2898
4243.36 2818
4243.98 2759
4244.59 2744
4245.21 2802
4245.82 2591
4246.43 2609
4247.05 2706
4247.66 2614
4248.28 2607
4248.89 2624
4249.51 2711
4250.12 2672
4250.74 2673
4251.35 2710
4251.97 2740
4252.58 2646
4253.20 2620
4253.81 2727
4254.43 2772
4255.04 2768
4255.66 2787
4256.28 2605
4256.89 2695
4257.51 2747
4258.12 2527
4258.74 2531
4259.35 2643
4259.97 2653
4260.58 2647
4261.20 2781
4261.82 2686
4262.43 2739
4263.05 2713
4263.66 2967
4264.28 2922
4264.90 2848
4265.51 2829
4266.13 2907
4266.74 2993
4267.36 3094
4267.98 3025
4268.59 3296
4269.21 3211
4269.82 3230
4270.44 3320
4271.06 3168
4271.67 3474
4272.29 3299
4272.91 3418
4273.52 3321
4274.14 3188
4274.76 3030
4275.37 2883
4275.99 2784
4276.61 2823
4277.22 2832
4277.84 2871
4278.46 2725
4279.08 2563
4279.69 2565
4280.31 2492
4280.93 2514
4281.54 2663
4282.16 2525
4282.78 2608
4283.40 2722
4284.01 2642
4284.63 2644
4285.25 2533
4285.87 2650
4286.48 2638
4287.10 2652
4287.72 2700
4288.34 2725
4288.95 2687
4289.57 2663
4290.19 2650
4290.81 2586
4291.43 2583
4292.04 2705
4292.66 2751
4293.28 2658
4293.90 2725
4294.52 2755
4295.13 2652
4295.75 2586
4296.37 2726
4296.99 2738
4297.61 2679
4298.23 2750
4298.84 2647
4299.46 2718
4300.08 2679
4300.70 2762
4301.32 2862
4301.94 2765
4302.56 2911
4303.17 2766
4303.79 2729
4304.41 2825
4305.03 2711
4305.65 2644
4306.27 2804
4306.89 2724
4307.51 2671
4308.13 2821
4308.75 2794
4309.36 2787
4309.98 2880
4310.60 2997
4311.22 3072
4311.84 3017
4312.46 3208
4313.08 3091
4313.70 3249
4314.32 3424
4314.94 3324
4315.56 3319
4316.18 3224
4316.80 3039
4317.42 2954
4318.04 2956
4318.66 3100
4319.28 3040
4319.90 2931
4320.52 3027
4321.14 2957
4321.76 2813
4322.38 2805
4323.00 2639
4323.62 2679
4324.24 2869
4324.86 2967
4325.48 2763
4326.10 2782
4326.72 2792
4327.34 2777
4327.96 2954
4328.58 2982
4329.20 2999
4329.82 3145
4330.44 3179
4331.07 2949
4331.69 3081
4332.31 3128
4332.93 3058
4333.55 3084
4334.17 3248
4334.79 3128
4335.41 3319
4336.03 3124
4336.65 3287
4337.28 3327
4337.90 3535
4338.52 3706
4339.14 3654
4339.76 3971
4340.38 4050
4341.00 4039
4341.63 4254
4342.25 4504
4342.87 4655
4343.49 4083
4344.11 4257
4344.73 4324
4345.36 4455
4345.98 4877
4346.60 5254
4347.22 5564
4347.84 5961
4348.47 6464
4349.09 6894
4349.71 7148
4350.33 7407
4350.95 7286
4351.58 7378
4352.20 6979
4352.82 6257
4353.44 5789
4354.07 5267
4354.69 4966
4355.31 4558
4355.93 4080
4356.56 3800
4357.18 3609
4357.80 3501
4358.42 3499
4359.05 3434
4359.67 3414
4360.29 3332
4360.92 3333
4361.54 3379
4362.16 3376
4362.78 3302
4363.41 3205
4364.03 3328
4364.65 3354
4365.28 3388
4365.90 3386
4366.52 3250
4367.15 3279
4367.77 3306
4368.39 3231
4369.02 3059
4369.64 2959
4370.26 3116
4370.89 2946
4371.51 2938
4372.14 2756
4372.76 2839
4373.38 2916
4374.01 2751
4374.63 2680
4375.25 2638
4375.88 2685
4376.50 2601
4377.13 2580
4377.75 2704
4378.37 2659
4379.00 2790
4379.62 2573
4380.25 2475
4380.87 2842
4381.50 2932
4382.12 2907
4382.75 2976
4383.37 2986
4383.99 3160
4384.62 3143
4385.24 3266
4385.87 3264
4386.49 3247
4387.12 3263
4387.74 3305
4388.37 3094
4388.99 3309
4389.62 3304
4390.24 3314
4390.87 3407
4391.49 3687
4392.12 3767
4392.74 3793
4393.37 4058
4393.99 4180
4394.62 4438
4395.24 4288
4395.87 4406
4396.49 4144
4397.12 4004
4397.75 3939
4398.37 3578
4399.00 3517
4399.62 3460
4400.25 3289
4400.87 3148
4401.50 3268
4402.13 3253
4402.75 2824
4403.38 3111
4404.00 3128
4404.63 3097
4405.26 2933
4405.88 3094
4406.51 2940
4407.13 2887
4407.76 2860
4408.39 3049
4409.01 3084
4409.64 2955
4410.27 3065
4410.89 3024
4411.52 2959
4412.15 2858
4412.77 3014
4413.40 2967
4414.03 2729
4414.65 2773
4415.28 2817
4415.91 2921
4416.53 2832
4417.16 2693
4417.79 2885
4418.41 2816
4419.04 2721
4419.67 2652
4420.30 2599
4420.92 2632
4421.55 2820
4422.18 2756
4422.80 2810
4423.43 2600
4424.06 2620
4424.69 2541
4425.31 2463
4425.94 2578
4426.57 2575
4427.20 2608
4427.82 2536
4428.45 2357
4429.08 2327
4429.71 2179
4430.34 2232
4430.96 2237
4431.59 2405
4432.22 2386
4432.85 2331
4433.48 2367
4434.10 2196
4434.73 2425
4435.36 2283
4435.99 2391
4436.62 2419
4437.25 2450
4437.87 2517
4438.50 2492
4439.13 2505
4439.76 2572
4440.39 2549
4441.02 2452
4441.64 2702
4442.27 2557
4442.90 2520
4443.53 2387
4444.16 2505
4444.79 2492
4445.42 2424
4446.05 2298
4446.68 2420
4447.30 2426
4447.93 2449
4448.56 2383
4449.19 2407
4449.82 2516
4450.45 2405
4451.08 2202
4451.71 2386
4452.34 2643
4452.97 2548
4453.60 2533
4454.23 2476
4454.86 2413
4455.49 2588
4456.12 2639
4456.75 2519
4457.38 2490
4458.01 2442
4458.64 2687
4459.27 2710
4459.90 2559
4460.53 2609
4461.16 2607
4461.79 2570
4462.42 2360
4463.05 2307
4463.68 2338
4464.31 2272
4464.94 2343
4465.57 2371
4466.20 2275
4466.83 2343
4467.46 2393
4468.09 2448
4468.72 2387
4469.35 2555
4469.98 2385
4470.61 2328
4471.24 2215
4471.87 2102
4472.50 2142
4473.13 2256
4473.77 2251
4474.40 2278
4475.03 2219
4475.66 2285
4476.29 2281
4476.92 2325
4477.55 2286
4478.18 2261
4478.82 2344
4479.45 2242
4480.08 2201
4480.71 2252
4481.34 2417
4481.97 2361
4482.60 2457
4483.24 2595
4483.87 2431
4484.50 2466
4485.13 2662
4485.76 2458
4486.39 2422
4487.03 2496
4487.66 2566
4488.29 2598
4488.92 2490
4489.55 2625
4490.19 2719
4490.82 2843
4491.45 2769
4492.08 2599
4492.71 2591
4493.35 2552
4493.98 2528
4494.61 2510
4495.24 2647
4495.88 2549
4496.51 2653
4497.14 2579
4497.77 2574
4498.41 2496
4499.04 2657
4499.67 2612
4500.31 2750
4500.94 2774
4501.57 2897
4502.20 3111
4502.84 3061
4503.47 3301
4504.10 3459
4504.74 3602
4505.37 3751
4506.00 3863
4506.64 3724
4507.27 3792
4507.90 3837
4508.54 3783
4509.17 3510
4509.80 3436
4510.44 3352
4511.07 3145
4511.70 3176
4512.34 3076
4512.97 2855
4513.60 2783
4514.24 2975
4514.87 3017
4515.51 2983
4516.14 3160
4516.77 2992
4517.41 2997
4518.04 3035
4518.68 3013
4519.31 3058
4519.94 2931
4520.58 3097
4521.21 3038
4521.85 2903
4522.48 2941
4523.12 2783
4523.75 2685
4524.39 2685
4525.02 2827
4525.65 2808
4526.29 2689
4526.92 2792
4527.56 2895
4528.19 2958
4528.83 2943
4529.46 3095
4530.10 3459
4530.73 3990
4531.37 4171
4532.00 4339
4532.64 4552
4533.27 4895
4533.91 5362
4534.54 5387
4535.18 5745
4535.81 5906
4536.45 5748
4537.09 5587
4537.72 5320
4538.36 4984
4538.99 4724
4539.63 4217
4540.26 3837
4540.90 3623
4541.53 3222
4542.17 3157
4542.81 2961
4543.44 2804
4544.08 2908
4544.71 2769
4545.35 2510
4545.99 2622
4546.62 2643
4547.26 2486
4547.89 2476
4548.53 2546
4549.17 2543
4549.80 2527
4550.44 2442
4551.08 2365
4551.71 2413
4552.35 2469
4552.98 2649
4553.62 2692
4554.26 2637
4554.89 2550
4555.53 2602
4556.17 2692
4556.80 2770
4557.44 2909
4558.08 2901
4558.72 3007
4559.35 2894
4559.99 2870
4560.63 2786
4561.26 2823
4561.90 2815
4562.54 2984
4563.17 2709
4563.81 2649
4564.45 2567
4565.09 2582
4565.72 2561
4566.36 2545
4567.00 2564
4567.64 2483
4568.27 2546
4568.91 2632
4569.55 2637
4570.19 2533
4570.82 2522
4571.46 2668
4572.10 2777
4572.74 2740
4573.38 2785
4574.01 2644
4574.65 2593
4575.29 2548
4575.93 2391
4576.57 2464
4577.20 2455
4577.84 2468
4578.48 2390
4579.12 2412
4579.76 2513
4580.40 2586
4581.04 2345
4581.67 2301
4582.31 2497
4582.95 2451
4583.59 2392
4584.23 2514
4584.87 2558
4585.51 2391
4586.14 2557
4586.78 2557
4587.42 2451
4588.06 2377
4588.70 2521
4589.34 2572
4589.98 2591
4590.62 2411
4591.26 2796
4591.90 2757
4592.54 2984
4593.17 3096
4593.81 3082
4594.45 3123
4595.09 3187
4595.73 3105
4596.37 2978
4597.01 3078
4597.65 2833
4598.29 2866
4598.93 2768
4599.57 2648
4600.21 2594
4600.85 2486
4601.49 2356
4602.13 2365
4602.77 2380
4603.41 2470
4604.05 2378
4604.69 2630
4605.33 2501
4605.97 2584
4606.61 2574
4607.25 2553
4607.89 2408
4608.53 2562
4609.17 2666
4609.81 2470
4610.45 2528
4611.09 2646
4611.73 2702
4612.38 2741
4613.02 2643
4613.66 2577
4614.30 2551
4614.94 2603
4615.58 2559
4616.22 2587
4616.86 2518
4617.50 2397
4618.14 2419
4618.78 2445
4619.43 2402
4620.07 2557
4620.71 2377
4621.35 2342
4621.99 2383
4622.63 2388
4623.27 2391
4623.91 2194
4624.56 2179
4625.20 2279
4625.84 2370
4626.48 2505
4627.12 2362
4627.76 2330
4628.41 2347
4629.05 2411
4629.69 2493
4630.33 2395
4630.97 2364
4631.62 2396
4632.26 2566
4632.90 2470
4633.54 2459
4634.18 2497
4634.83 2496
4635.47 2551
4636.11 2682
4636.75 2637
4637.40 2692
4638.04 2731
4638.68 2652
4639.32 2755
4639.97 2805
4640.61 2966
4641.25 3202
4641.89 3190
4642.54 3308
4643.18 3357
4643.82 3117
4644.46 3022
4645.11 2960
4645.75 2824
4646.39 2860
4647.04 3145
4647.68 2791
4648.32 2640
4648.97 2645
4649.61 2581
4650.25 2406
4650.90 2482
4651.54 2566
4652.18 2688
4652.83 2538
4653.47 2393
4654.11 2337
4654.76 2284
4655.40 2408
4656.04 2295
4656.69 2333
4657.33 2278
4657.98 2284
4658.62 2183
4659.26 2095
4659.91 2152
4660.55 2206
4661.20 2195
4661.84 2185
4662.48 2083
4663.13 2120
4663.77 2024
4664.42 2268
4665.06 2170
4665.71 2095
4666.35 2130
4666.99 2134
4667.64 2045
4668.28 2018
4668.93 2018
4669.57 2156
4670.22 2121
4670.86 2103
4671.51 2170
4672.15 2113
4672.80 2090
4673.44 2208
4674.09 2167
4674.73 2205
4675.38 2210
4676.02 2263
4676.67 2152
4677.31 2164
4677.96 2204
4678.60 2217
4679.25 2135
4679.89 2233
4680.54 2289
4681.18 2210
4681.83 2254
4682.47 2224
4683.12 2356
4683.77 2332
4684.41 2256
4685.06 2227
4685.70 2032
4686.35 2183
4686.99 2199
4687.64 2207
4688.29 2321
4688.93 2311
4689.58 2289
4690.22 2305
4690.87 2259
4691.52 2189
4692.16 2125
4692.81 2262
4693.45 2203
4694.10 2142
4694.75 2232
4695.39 2197
4696.04 2292
4696.69 2424
4697.33 2418
4697.98 2381
4698.63 2486
4699.27 2657
4699.92 2610
4700.57 2626
4701.21 2960
4701.86 3001
4702.51 2991
4703.15 2926
4703.80 2922
4704.45 2965
4705.10 2958
4705.74 2861
4706.39 2679
4707.04 2548
4707.68 2444
4708.33 2457
4708.98 2462
4709.63 2438
4710.27 2518
4710.92 2614
4711.57 2557
4712.22 2534
4712.86 2334
4713.51 2276
4714.16 2440
4714.81 2441
4715.45 2388
4716.10 2494
4716.75 2444
4717.40 2521
4718.05 2480
4718.69 2200
4719.34 2343
4719.99 2489
4720.64 2496
4721.29 2380
4721.94 2446
4722.58 2656
4723.23 2603
4723.88 2467
4724.53 2317
4725.18 2483
4725.83 2449
4726.47 2547
4727.12 2527
4727.77 2613
4728.42 2698
4729.07 2912
4729.72 2846
4730.37 2762
4731.02 2874
4731.66 2687
4732.31 2738
4732.96 2565
4733.61 2540
4734.26 2536
4734.91 2407
4735.56 2396
4736.21 2336
4736.86 2331
4737.51 2392
4738.16 2350
4738.81 2342
4739.45 2336
4740.10 2194
4740.75 2406
4741.40 2430
4742.05 2392
4742.70 2440
4743.35 2369
4744.00 2380
4744.65 2582
4745.30 2437
4745.95 2438
4746.60 2400
4747.25 2382
4747.90 2363
4748.55 2269
4749.20 2289
4749.85 2283
4750.50 2442
4751.15 2537
4751.80 2431
4752.45 2617
4753.10 2692
4753.75 2610
4754.40 2756
4755.05 2806
4755.71 2832
4756.36 2967
4757.01 2980
4757.66 3091
4758.31 2859
4758.96 2736
4759.61 2615
4760.26 2701
4760.91 2705
4761.56 2664
4762.21 2381
4762.86 2364
4763.52 2285
4764.17 2345
4764.82 2438
4765.47 2188
4766.12 2206
4766.77 2181
4767.42 2271
4768.07 2310
4768.73 2268
4769.38 2261
4770.03 2282
4770.68 2417
4771.33 2321
4771.98 2411
4772.64 2316
4773.29 2235
4773.94 2235
4774.59 2269
4775.24 2303
4775.89 2223
4776.55 2186
4777.20 2262
4777.85 2291
4778.50 2116
4779.15 2121
4779.81 2162
4780.46 2228
4781.11 2223
4781.76 2194
4782.42 2222
4783.07 2259
4783.72 2279
4784.37 2539
4785.03 2296
4785.68 2280
4786.33 2313
4786.98 2212
4787.64 2282
4788.29 2185
4788.94 2126
4789.60 2041
4790.25 2121
4790.90 2231
4791.55 2157
4792.21 2092
4792.86 2024
4793.51 2091
4794.17 2162
4794.82 2171
4795.47 2231
4796.13 2180
4796.78 2285
4797.43 2032
4798.09 2064
4798.74 2167
4799.39 2233
4800.05 2211
4800.70 2065
4801.36 2082
4802.01 2182
4802.66 2228
4803.32 2226
4803.97 2224
4804.62 2267
4805.28 2298
4805.93 2317
4806.59 2198
4807.24 2144
4807.89 2241
4808.55 2173
4809.20 2211
4809.86 2291
4810.51 2333
4811.17 2180
4811.82 2161
4812.47 2170
4813.13 2242
4813.78 2213
4814.44 2319
4815.09 2363
4815.75 2391
4816.40 2446
4817.06 2377
4817.71 2372
4818.37 2551
4819.02 2525
4819.68 2442
4820.33 2501
4820.99 2684
4821.64 2593
4822.30 2585
4822.95 2622
4823.61 2769
4824.26 2785
4824.92 2717
4825.57 2678
4826.23 2757
4826.88 2658
4827.54 2749
4828.19 2885
4828.85 2832
4829.51 2705
4830.16 2618
4830.82 2629
4831.47 2706
4832.13 2787
4832.78 2877
4833.44 2903
4834.10 2676
4834.75 2746
4835.41 2791
4836.06 2929
4836.72 2967
4837.38 3015
4838.03 2941
4838.69 3276
4839.34 3326
4840.00 3288
4840.66 3257
4841.31 3409
4841.97 3419
4842.63 3477
4843.28 3568
4843.94 3300
4844.60 3114
4845.25 3273
4845.91 3523
4846.57 3438
4847.22 3364
4847.88 3552
4848.54 3485
4849.19 3564
4849.85 3647
4850.51 3898
4851.17 4153
4851.82 4345
4852.48 4414
4853.14 4714
4853.79 4629
4854.45 4775
4855.11 4626
4855.77 4681
4856.42 4419
4857.08 4383
4857.74 4290
4858.40 4131
4859.05 4007
4859.71 4217
4860.37 4295
4861.03 4176
4861.68 4399
4862.34 4560
4863.00 4406
4863.66 4514
4864.32 4167
4864.97 4083
4865.63 4171
4866.29 4303
4866.95 4028
4867.61 4164
4868.26 4279
4868.92 4302
4869.58 4240
4870.24 4385
4870.90 4439
4871.56 4150
4872.21 4112
4872.87 4119
4873.53 3904
4874.19 3900
4874.85 3792
4875.51 3791
4876.17 3651
4876.83 3747
4877.48 3691
4878.14 3663
4878.80 3547
4879.46 3510
4880.12 3407
4880.78 3590
4881.44 3576
4882.10 3781
4882.76 3764
4883.42 3434
4884.08 3374
4884.73 3395
4885.39 3250
4886.05 3307
4886.71 3397
4887.37 3139
4888.03 3092
4888.69 3183
4889.35 3101
4890.01 3123
4890.67 3132
4891.33 2927
4891.99 2938
4892.65 3050
4893.31 3417
4893.97 3248
4894.63 3444
4895.29 3388
4895.95 3135
4896.61 3288
4897.27 3095
4897.93 2954
4898.59 2828
4899.25 2997
4899.91 3103
4900.57 2873
4901.23 2885
4901.89 3010
4902.55 2941
4903.21 3083
4903.88 2972
4904.54 2960
4905.20 2907
4905.86 2853
4906.52 2710
4907.18 2674
4907.84 2647
4908.50 2537
4909.16 2624
4909.82 2537
4910.48 2366
4911.15 2565
4911.81 2518
4912.47 2373
4913.13 2579
4913.79 2712
4914.45 2472
4915.11 2616
4915.77 2581
4916.44 2561
4917.10 2470
4917.76 2335
4918.42 2465
4919.08 2442
4919.74 2580
4920.41 2412
4921.07 2186
4921.73 2231
4922.39 2253
4923.05 2333
4923.72 2369
4924.38 2407
4925.04 2275
4925.70 2314
4926.36 2368
4927.03 2336
4927.69 2212
4928.35 2374
4929.01 2304
4929.67 2316
4930.34 2422
4931.00 2451
4931.66 2436
4932.32 2351
4932.99 2436
4933.65 2342
4934.31 2317
4934.98 2528
4935.64 2420
4936.30 2254
4936.96 2255
4937.63 2336
4938.29 2498
4938.95 2578
4939.62 2382
4940.28 2372
4940.94 2500
4941.61 2386
4942.27 2267
4942.93 2416
4943.60 2408
4944.26 2274
4944.92 2240
4945.59 2161
4946.25 2333
4946.91 2279
4947.58 2282
4948.24 2209
4948.90 2259
4949.57 2215
4950.23 2078
4950.89 2221
4951.56 2166
4952.22 2129
4952.89 2195
4953.55 2102
4954.21 2028
4954.88 2055
4955.54 2032
4956.21 2156
4956.87 2102
4957.53 2227
4958.20 2067
4958.86 2047
4959.53 2080
4960.19 2214
4960.86 2316
4961.52 2328
4962.19 2267
4962.85 2235
4963.52 2358
4964.18 2331
4964.84 2333
4965.51 2403
4966.17 2460
4966.84 2464
4967.50 2541
4968.17 2497
4968.83 2469
4969.50 2479
4970.16 2311
4970.83 2435
4971.49 2367
4972.16 2252
4972.82 2193
4973.49 2094
4974.16 2323
4974.82 2266
4975.49 2213
4976.15 2238
4976.82 2177
4977.48 2241
4978.15 2193
4978.81 2251
4979.48 2500
4980.15 2521
4980.81 2546
4981.48 2381
4982.14 2286
4982.81 2406
4983.48 2312
4984.14 2236
4984.81 2111
4985.47 2154
4986.14 2213
4986.81 2359
4987.47 2290
4988.14 2247
4988.80 2514
4989.47 2784
4990.14 2939
4990.80 2930
4991.47 3073
4992.14 3082
4992.80 3540
4993.47 3535
4994.14 3548
4994.80 3315
4995.47 3230
4996.14 3180
4996.80 2819
4997.47 2742
4998.14 2481
4998.81 2382
4999.47 2398
5000.14 2185
5000.81 2183
5001.47 2192
5002.14 2188
5002.81 2205
5003.48 2160
5004.14 2021
5004.81 1946
5005.48 1875
5006.15 1989
5006.81 1857
5007.48 1912
5008.15 2062
5008.82 2148
5009.48 2050
5010.15 1901
5010.82 2057
5011.49 2091
5012.16 2108
5012.82 2161
5013.49 2141
5014.16 2250
5014.83 2110
5015.50 2013
5016.16 2117
5016.83 2109
5017.50 2160
5018.17 2034
5018.84 2090
5019.50 2060
5020.17 2182
5020.84 2091
5021.51 2225
5022.18 2252
5022.85 2313
5023.52 2533
5024.19 2639
5024.85 2676
5025.52 2748
5026.19 2668
5026.86 2720
5027.53 2744
5028.20 2759
5028.87 2639
5029.54 2660
5030.21 2591
5030.87 2572
5031.54 2295
5032.21 2169
5032.88 2236
5033.55 2379
5034.22 2161
5034.89 2159
5035.56 2133
5036.23 2224
5036.90 2279
5037.57 2298
5038.24 2272
5038.91 2266
5039.58 2268
5040.25 2230
5040.92 2388
5041.59 2365
5042.26 2215
5042.93 2275
5043.60 2330
5044.27 2458
5044.94 2433
5045.61 2519
5046.28 2607
5046.95 2655
5047.62 2671
5048.29 2625
5048.96 2600
5049.63 2578
5050.30 2399
5050.97 2290
5051.64 2187
5052.31 2204
5052.98 2069
5053.65 2233
5054.32 2045
5054.99 2105
5055.66 2233
5056.34 2199
5057.01 1990
5057.68 2142
5058.35 2144
5059.02 2257
5059.69 2308
5060.36 2397
5061.03 2395
5061.70 2416
5062.38 2262
5063.05 2283
5063.72 2435
5064.39 2473
5065.06 2324
5065.73 2261
5066.40 2333
5067.08 2123
5067.75 2205
5068.42 2278
5069.09 2197
5069.76 2270
5070.43 2106
5071.11 2170
5071.78 2159
5072.45 2198
5073.12 2231
5073.79 2140
5074.47 2155
5075.14 2084
5075.81 2163
5076.48 2210
5077.15 2162
5077.83 2224
5078.50 2190
5079.17 2351
5079.84 2366
5080.52 2243
5081.19 2292
5081.86 2361
5082.53 2528
5083.21 2560
5083.88 2391
5084.55 2390
5085.22 2463
5085.90 2441
5086.57 2393
5087.24 2397
5087.92 2358
5088.59 2370
5089.26 2308
5089.93 2363
5090.61 2616
5091.28 2602
5091.95 2535
5092.63 2553
5093.30 2693
5093.97 2589
5094.65 2568
5095.32 2797
5095.99 2789
5096.67 2755
5097.34 2702
5098.02 2624
5098.69 2586
5099.36 2648
5100.04 2537
5100.71 2294
5101.38 2112
5102.06 2123
5102.73 2218
5103.41 2066
5104.08 2342
5104.75 2082
5105.43 2155
5106.10 2200
5106.78 2155
5107.45 2172
5108.12 2355
5108.80 2175
5109.47 2287
5110.15 2334
5110.82 2301
5111.50 2230
5112.17 2354
5112.85 2293
5113.52 2211
5114.20 2167
5114.87 2179
5115.54 2101
5116.22 2249
5116.89 2177
5117.57 2209
5118.24 2388
5118.92 2267
5119.59 2297
5120.27 2364
5120.94 2348
5121.62 2297
5122.30 2326
5122.97 2437
5123.65 2345
5124.32 2240
5125.00 2301
5125.67 2452
5126.35 2290
5127.02 2162
5127.70 2098
5128.37 2138
5129.05 2141
5129.73 2105
5130.40 2112
5131.08 2139
5131.75 2181
5132.43 2228
5133.10 2124
5133.78 2097
5134.46 2172
5135.13 2190
5135.81 2240
5136.49 2410
5137.16 2298
5137.84 2312
5138.51 2289
5139.19 2239
5139.87 2318
5140.54 2308
5141.22 2382
5141.90 2437
5142.57 2383
5143.25 2586
5143.93 2449
5144.60 2482
5145.28 2623
5145.96 2434
5146.63 2395
5147.31 2297
5147.99 2135
5148.66 2325
5149.34 2094
5150.02 2085
5150.69 2153
5151.37 2149
5152.05 2031
5152.73 2055
5153.40 2037
5154.08 2051
5154.76 2050
5155.44 2048
5156.11 2141
5156.79 1875
5157.47 1879
5158.15 1931
5158.82 2034
5159.50 1959
5160.18 1985
5160.86 1935
5161.53 2016
5162.21 1939
5162.89 2030
5163.57 2057
5164.25 1980
5164.92 2018
5165.60 2041
5166.28 1952
5166.96 1987
5167.64 2039
5168.31 1925
5168.99 1938
5169.67 2046
5170.35 1984
5171.03 2034
5171.71 1955
5172.39 2092
5173.06 1919
5173.74 1964
5174.42 1922
5175.10 1950
5175.78 1979
5176.46 1943
5177.14 1838
5177.82 1863
5178.49 2026
5179.17 1953
5179.85 1871
5180.53 2001
5181.21 2026
5181.89 1917
5182.57 1976
5183.25 2113
5183.93 2045
5184.61 2037
5185.29 2017
5185.97 2101
5186.64 2023
5187.32 1992
5188.00 2071
5188.68 2065
5189.36 2034
5190.04 1945
5190.72 2071
5191.40 2007
5192.08 2075
5192.76 1905
5193.44 2014
5194.12 1909
5194.80 1863
5195.48 1888
5196.16 1801
5196.84 1901
5197.52 1907
5198.20 1889
5198.88 1979
5199.56 1859
5200.24 1990
5200.92 1962
5201.60 1990
5202.28 2002
5202.96 1969
5203.65 1981
5204.33 1950
5205.01 1994
5205.69 2023
5206.37 2079
5207.05 1996
5207.73 1965
5208.41 2013
5209.09 1969
5209.77 2167
5210.45 2105
5211.13 2321
5211.82 2214
5212.50 2175
5213.18 2285
5213.86 2291
5214.54 2267
5215.22 2198
5215.90 2269
5216.58 2235
5217.27 2121
5217.95 2144
5218.63 2299
5219.31 2021
5219.99 1930
5220.67 2190
5221.36 2115
5222.04 2099
5222.72 2130
5223.40 2209
5224.08 2164
5224.77 2162
5225.45 2261
5226.13 2287
5226.81 2168
5227.49 2299
5228.18 2286
5228.86 2152
5229.54 2137
5230.22 2035
5230.91 2055
5231.59 2104
5232.27 2103
5232.95 2131
5233.63 2176
5234.32 2219
5235.00 2243
5235.68 2207
5236.37 2154
5237.05 2270
5237.73 2195
5238.41 2201
5239.10 2364
5239.78 2327
5240.46 2374
5241.15 2463
5241.83 2517
5242.51 2603
5243.20 2622
5243.88 2910
5244.56 3115
5245.24 2921
5245.93 3003
5246.61 3287
5247.29 3200
5247.98 3182
5248.66 3310
5249.35 3164
5250.03 3051
5250.71 3227
5251.40 3133
5252.08 3069
5252.76 3054
5253.45 3101
5254.13 2835
5254.82 2705
5255.50 2645
5256.18 2605
5256.87 2388
5257.55 2345
5258.24 2264
5258.92 2167
5259.60 2163
5260.29 2068
5260.97 2190
5261.66 2086
5262.34 2177
5263.03 2286
5263.71 2291
5264.40 2170
5265.08 2212
5265.76 2154
5266.45 2109
5267.13 2260
5267.82 2313
5268.50 2168
5269.19 2181
5269.87 2321
5270.56 2252
5271.24 2145
5271.93 2293
5272.61 2430
5273.30 2273
5273.98 2289
5274.67 2234
5275.35 2139
5276.04 2266
5276.72 2264
5277.41 2277
5278.10 2324
5278.78 2187
5279.47 2218
5280.15 2334
5280.84 2463
5281.52 2450
5282.21 2484
5282.89 2641
5283.58 2789
5284.27 2545
5284.95 2692
5285.64 2733
5286.32 2815
5287.01 2920
5287.70 2681
5288.38 2581
5289.07 2716
5289.75 2594
5290.44 2562
5291.13 2678
5291.81 2736
5292.50 2622
5293.19 2683
5293.87 2783
5294.56 2891
5295.25 2905
5295.93 2857
5296.62 2862
5297.31 2929
5297.99 2848
5298.68 2975
5299.37 3041
5300.05 3011
5300.74 3065
5301.43 3042
5302.11 3135
5302.80 3180
5303.49 3168
5304.18 3370
5304.86 3555
5305.55 3450
5306.24 3413
5306.92 3093
5307.61 2974
5308.30 2991
5308.99 2842
5309.67 2820
5310.36 2690
5311.05 2558
5311.74 2433
5312.42 2360
5313.11 2394
5313.80 2393
5314.49 2428
5315.18 2417
5315.86 2299
5316.55 2232
5317.24 2309
5317.93 2275
5318.62 2208
5319.30 2198
5319.99 2297
5320.68 2308
5321.37 2153
5322.06 2268
5322.74 2378
5323.43 2392
5324.12 2373
5324.81 2377
5325.50 2453
5326.19 2366
5326.88 2305
5327.56 2326
5328.25 2242
5328.94 2123
5329.63 2141
5330.32 2257
5331.01 2246
5331.70 2251
5332.39 2354
5333.07 2290
5333.76 2414
5334.45 2427
5335.14 2448
5335.83 2297
5336.52 2347
5337.21 2438
5337.90 2311
5338.59 2282
5339.28 2280
5339.97 2255
5340.66 2256
5341.35 2356
5342.04 2444
5342.73 2410
5343.42 2379
5344.10 2323
5344.79 2430
5345.48 2390
5346.17 2354
5346.86 2349
5347.55 2469
5348.24 2565
5348.93 2680
5349.62 2548
5350.31 2689
5351.00 2902
5351.69 2936
5352.39 3017
5353.08 3296
5353.77 3274
5354.46 3347
5355.15 3349
5355.84 3250
5356.53 3245
5357.22 3241
5357.91 2979
5358.60 2884
5359.29 2631
5359.98 2487
5360.67 2411
5361.36 2507
5362.05 2381
5362.74 2269
5363.44 2327
5364.13 2317
5364.82 2336
5365.51 2251
5366.20 2289
5366.89 2406
5367.58 2424
5368.27 2260
5368.96 2165
5369.66 2177
5370.35 2277
5371.04 2235
5371.73 2160
5372.42 2095
5373.11 2098
5373.81 2108
5374.50 2203
5375.19 2007
5375.88 2124
5376.57 2064
5377.26 1972
5377.96 1955
5378.65 1977
5379.34 2018
5380.03 2064
5380.72 2008
5381.42 1930
5382.11 2125
5382.80 2149
5383.49 2163
5384.18 2088
5384.88 2071
5385.57 2030
5386.26 1999
5386.95 2064
5387.65 1975
5388.34 2052
5389.03 2130
5389.72 2220
5390.42 2233
5391.11 2043
5391.80 2263
5392.50 2332
5393.19 2264
5393.88 2334
5394.57 2271
5395.27 2447
5395.96 2350
5396.65 2257
5397.35 2380
5398.04 2351
5398.73 2157
5399.43 2092
5400.12 2207
5400.81 2140
5401.51 2004
5402.20 1940
5402.89 2108
5403.59 2015
5404.28 2078
5404.97 2161
5405.67 2012
5406.36 2011
5407.06 2111
5407.75 2090
5408.44 2167
5409.14 2093
5409.83 2012
5410.53 2022
5411.22 2225
5411.91 2120
5412.61 2143
5413.30 2056
5414.00 2150
5414.69 2074
5415.38 2051
5416.08 2091
5416.77 2095
5417.47 2007
5418.16 2023
5418.86 2112
5419.55 2075
5420.25 2102
5420.94 2062
5421.64 2108
5422.33 2153
5423.03 2137
5423.72 2210
5424.41 2255
5425.11 2217
5425.80 2253
5426.50 2271
5427.19 2246
5427.89 2131
5428.59 2127
5429.28 2042
5429.98 1950
5430.67 2160
5431.37 2206
5432.06 2124
5432.76 2122
5433.45 2190
5434.15 2102
5434.84 2109
5435.54 2023
5436.23 2205
5436.93 2216
5437.63 2201
5438.32 2303
5439.02 2363
5439.71 2406
5440.41 2386
5441.11 2467
5441.80 2459
5442.50 2594
5443.19 2511
5443.89 2382
5444.59 2504
5445.28 2371
5445.98 2422
5446.68 2341
5447.37 2715
5448.07 2737
5448.76 2890
5449.46 2889
5450.16 3093
5450.85 3502
5451.55 3425
5452.25 3399
5452.94 3524
5453.64 3587
5454.34 3450
5455.03 3360
5455.73 3233
5456.43 3022
5457.13 3101
5457.82 3041
5458.52 3144
5459.22 3091
5459.91 3142
5460.61 3391
5461.31 3232
5462.01 3330
5462.70 3326
5463.40 3273
5464.10 3250
5464.80 3446
5465.49 3297
5466.19 3565
5466.89 3697
5467.59 3776
5468.28 3685
5468.98 3621
5469.68 3583
5470.38 3638
5471.07 3635
5471.77 3438
5472.47 3311
5473.17 3318
5473.87 3285
5474.56 3184
5475.26 3100
5475.96 3029
5476.66 3039
5477.36 3263
5478.06 3177
5478.75 3201
5479.45 3249
5480.15 3433
5480.85 3402
5481.55 3609
5482.25 3906
5482.95 4236
5483.64 4408
5484.34 4429
5485.04 4347
5485.74 4483
5486.44 4298
5487.14 4160
5487.84 3964
5488.54 3627
5489.23 3485
5489.93 3470
5490.63 3436
5491.33 3299
5492.03 3360
5492.73 3329
5493.43 3356
5494.13 3386
5494.83 3322
5495.53 3629
5496.23 3670
5496.93 3595
5497.63 3689
5498.33 3798
5499.03 4011
5499.73 4120
5500.43 4183
5501.13 4639
5501.83 4922
5502.53 5638
5503.23 6081
5503.93 6054
5504.63 6760
5505.33 6548
5506.03 6248
5506.73 6197
5507.43 5860
5508.13 5625
5508.83 5183
5509.53 4752
5510.23 4476
5510.93 4393
5511.63 4172
5512.33 3987
5513.03 4019
5513.73 3910
5514.43 4175
5515.13 4274
5515.83 4357
5516.53 4447
5517.23 4457
5517.93 4367
5518.64 4641
5519.34 4589
5520.04 4168
5520.74 3850
5521.44 3802
5522.14 3628
5522.84 3442
5523.54 3075
5524.24 2951
5524.95 2777
5525.65 2847
5526.35 2726
5527.05 2709
5527.75 2780
5528.45 2741
5529.15 2759
5529.86 2605
5530.56 2460
5531.26 2503
5531.96 2525
5532.66 2606
5533.36 2530
5534.07 2547
5534.77 2497
5535.47 2571
5536.17 2670
5536.87 2542
5537.58 2535
5538.28 2645
5538.98 2719
5539.68 2744
5540.39 2684
5541.09 2714
5541.79 2681
5542.49 2655
5543.20 2672
5543.90 2674
5544.60 2561
5545.30 2427
5546.01 2385
5546.71 2450
5547.41 2439
5548.11 2386
5548.82 2398
5549.52 2280
5550.22 2377
5550.93 2433
5551.63 2167
5552.33 2338
5553.03 2364
5553.74 2315
5554.44 2426
5555.14 2446
5555.85 2517
5556.55 2409
5557.25 2418
5557.96 2342
5558.66 2250
5559.36 2240
5560.07 2309
5560.77 2203
5561.48 2133
5562.18 2271
5562.88 2144
5563.59 2203
5564.29 2175
5564.99 2287
5565.70 2445
5566.40 2416
5567.11 2339
5567.81 2139
5568.51 2226
5569.22 2414
5569.92 2322
5570.63 2204
5571.33 2268
5572.04 2232
5572.74 2077
5573.44 2051
5574.15 2255
5574.85 2268
5575.56 2264
5576.26 2227
5576.97 2305
5577.67 2041
5578.38 2108
5579.08 2144
5579.79 2193
5580.49 2214
5581.20 2199
5581.90 2265
5582.61 2164
5583.31 2139
5584.02 2000
5584.72 1997
5585.43 2047
5586.13 2054
5586.84 1999
5587.54 2019
5588.25 2025
5588.95 1966
5589.66 2102
5590.36 1936
5591.07 1960
5591.77 2064
5592.48 2076
5593.19 2082
5593.89 1930
5594.60 1962
5595.30 2047
5596.01 2081
5596.71 2066
5597.42 1910
5598.13 1895
5598.83 1966
5599.54 2081
5600.24 2123
5600.95 2023
5601.66 1861
5602.36 1813
5603.07 1746
5603.78 1788
5604.48 1916
5605.19 1931
5605.89 1849
5606.60 1944
5607.31 1942
5608.01 1991
5608.72 2001
5609.43 1943
5610.13 2005
5610.84 1824
5611.55 1779
5612.25 1843
5612.96 1977
5613.67 2039
5614.38 2011
5615.08 2006
5615.79 2035
5616.50 1990
5617.20 1900
5617.91 1875
5618.62 1999
5619.33 1881
5620.03 1991
5620.74 2030
5621.45 1887
5622.15 1908
5622.86 1969
5623.57 1865
5624.28 1871
5624.99 1870
5625.69 1820
5626.40 1915
5627.11 1865
5627.82 1857
5628.52 1936
5629.23 1839
5629.94 1858
5630.65 1786
5631.36 1715
5632.06 1907
5632.77 2150
5633.48 2146
5634.19 2119
5634.90 2057
5635.61 2142
5636.31 2118
5637.02 2027
5637.73 2062
5638.44 2120
5639.15 2170
5639.86 2173
5640.56 2210
5641.27 2223
5641.98 2106
5642.69 2211
5643.40 2142
5644.11 2061
5644.82 2107
5645.53 2029
5646.24 2086
5646.94 2061
5647.65 2002
5648.36 1992
5649.07 2002
5649.78 2122
5650.49 2187
5651.20 1982
5651.91 1936
5652.62 1922
5653.33 2041
5654.04 2036
5654.75 1925
5655.46 2146
5656.17 2121
5656.88 2037
5657.59 2126
5658.30 2124
5659.01 2096
5659.71 2202
5660.42 2254
5661.13 2257
5661.84 2241
5662.55 2217
5663.26 2378
5663.97 2366
5664.69 2305
5665.40 2206
5666.11 2056
5666.82 2108
5667.53 2055
5668.24 2010
5668.95 2057
5669.66 2038
5670.37 2085
5671.08 2047
5671.79 2051
5672.50 2038
5673.21 2014
5673.92 2109
5674.63 2278
5675.34 2258
5676.05 2247
5676.76 2187
5677.48 2178
5678.19 2079
5678.90 2072
5679.61 2059
5680.32 1991
5681.03 2113
5681.74 2032
5682.45 2039
5683.16 1907
5683.88 1914
5684.59 1968
5685.30 2085
5686.01 2151
5686.72 2140
5687.43 2101
5688.15 2060
5688.86 2155
5689.57 2030
5690.28 1932
5690.99 1988
5691.70 1956
5692.42 1941
5693.13 1986
5693.84 2015
5694.55 1980
5695.26 1947
5695.98 1809
5696.69 2027
5697.40 2026
5698.11 1957
5698.82 1920
5699.54 1882
5700.25 1906
5700.96 1880
5701.67 2062
5702.39 1975
5703.10 2166
5703.81 2070
5704.52 2192
5705.24 2145
5705.95 2013
5706.66 2083
5707.38 2134
5708.09 2054
5708.80 2078
5709.51 2002
5710.23 2076
5710.94 2134
5711.65 2068
5712.37 2027
5713.08 1997
5713.79 2090
5714.51 2080
5715.22 2103
5715.93 1911
5716.65 1911
5717.36 1931
5718.07 2020
5718.79 2046
5719.50 2066
5720.21 2063
5720.93 2049
5721.64 2099
5722.36 1959
5723.07 2037
5723.78 2104
5724.50 2274
5725.21 2218
5725.92 2098
5726.64 2174
5727.35 2265
5728.07 2172
5728.78 2215
5729.50 2133
5730.21 2147
5730.92 2208
5731.64 2232
5732.35 2189
5733.07 2201
5733.78 2209
5734.50 2196
5735.21 2166
5735.93 2258
5736.64 2261
5737.35 2241
5738.07 2289
5738.78 2287
5739.50 2284
5740.21 2558
5740.93 2778
5741.64 2835
5742.36 2865
5743.07 2959
5743.79 3066
5744.50 3160
5745.22 3143
5745.93 3171
5746.65 3051
5747.37 2959
5748.08 2889
5748.80 2808
5749.51 2646
5750.23 2648
5750.94 2578
5751.66 2645
5752.37 2629
5753.09 2495
5753.81 2616
5754.52 2767
5755.24 2877
5755.95 2733
5756.67 2632
5757.38 2616
5758.10 2682
5758.82 2935
5759.53 2826
5760.25 2686
5760.96 2701
5761.68 2943
5762.40 2862
5763.11 2822
5763.83 2993
5764.55 3215
5765.26 3603
5765.98 3731
5766.70 3848
5767.41 4144
5768.13 4437
5768.85 4557
5769.56 4517
5770.28 4613
5771.00 4529
5771.71 4260
5772.43 4205
5773.15 4229
5773.86 4305
5774.58 4745
5775.30 5083
5776.01 5343
5776.73 5974
5777.45 6031
5778.17 5938
5778.88 5827
5779.60 5327
5780.32 4863
5781.04 4511
5781.75 4319
5782.47 4031
5783.19 3729
5783.91 3638
5784.62 3551
5785.34 3362
5786.06 3363
5786.78 3461
5787.49 3457
5788.21 3292
5788.93 3310
5789.65 3245
5790.37 3413
5791.08 3561
5791.80 3375
5792.52 3260
5793.24 3241
5793.96 3305
5794.68 3228
5795.39 3311
5796.11 3029
5796.83 2928
5797.55 2946
5798.27 3025
5798.99 3041
5799.70 2934
5800.42 2802
5801.14 2992
5801.86 3232
5802.58 3287
5803.30 3513
5804.02 3780
5804.74 4175
5805.45 4416
5806.17 4561
5806.89 4563
5807.61 4629
5808.33 4513
5809.05 4117
5809.77 3808
5810.49 3700
5811.21 3426
5811.93 3051
5812.65 3013
5813.37 2834
5814.09 2959
5814.81 2969
5815.52 3142
5816.24 3179
5816.96 3230
5817.68 3061
5818.40 3218
5819.12 3342
5819.84 3375
5820.56 3366
5821.28 3250
5822.00 3301
5822.72 3286
5823.44 3108
5824.16 2980
5824.88 2845
5825.60 2866
5826.32 2935
5827.04 2825
5827.76 2802
5828.48 2830
5829.21 2739
5829.93 2683
5830.65 2668
5831.37 2615
5832.09 2639
5832.81 2583
5833.53 2671
5834.25 2589
5834.97 2428
5835.69 2517
5836.41 2475
5837.13 2282
5837.85 2294
5838.57 2416
5839.30 2511
5840.02 2443
5840.74 2355
5841.46 2388
5842.18 2260
5842.90 2257
5843.62 2315
5844.34 2415
5845.07 2384
5845.79 2333
5846.51 2289
5847.23 2393
5847.95 2390
5848.67 2223
5849.39 2388
5850.12 2244
5850.84 2320
5851.56 2337
5852.28 2324
5853.00 2265
5853.73 2190
5854.45 2190
5855.17 2257
5855.89 2366
5856.61 2336
5857.34 2334
5858.06 2408
5858.78 2276
5859.50 2291
5860.23 2207
5860.95 2175
5861.67 2195
5862.39 2170
5863.11 2333
5863.84 2212
5864.56 2321
5865.28 2202
5866.01 2092
5866.73 2146
5867.45 2244
5868.17 2183
5868.90 2133
5869.62 2194
5870.34 2176
5871.07 2137
5871.79 2143
5872.51 2145
5873.23 2140
5873.96 2072
5874.68 2202
5875.40 2049
5876.13 2013
5876.85 2093
5877.57 2187
5878.30 2207
5879.02 2115
5879.74 2181
5880.47 2134
5881.19 2092
5881.92 2156
5882.64 2156
5883.36 2236
5884.09 2287
5884.81 2235
5885.53 2174
5886.26 2235
5886.98 2302
5887.71 2211
5888.43 2173
5889.15 2190
5889.88 2241
5890.60 2204
5891.33 2330
5892.05 2257
5892.78 2175
5893.50 2241
5894.23 2130
5894.95 2086
5895.67 2163
5896.40 2142
5897.12 2263
5897.85 2268
5898.57 2106
5899.30 2241
5900.02 2205
5900.75 2195
5901.47 2108
5902.20 2239
5902.92 2205
5903.65 2299
5904.37 2235
5905.10 2261
5905.82 2238
5906.55 2136
5907.27 2255
5908.00 2360
5908.72 2376
5909.45 2295
5910.17 2294
5910.90 2339
5911.62 2475
5912.35 2381
5913.08 2436
5913.80 2380
5914.53 2419
5915.25 2440
5915.98 2433
5916.70 2507
5917.43 2352
5918.16 2473
5918.88 2564
5919.61 2404
5920.33 2518
5921.06 2340
5921.79 2612
5922.51 2582
5923.24 2470
5923.97 2430
5924.69 2519
5925.42 2637
5926.14 2475
5926.87 2527
5927.60 2690
5928.32 2719
5929.05 2562
5929.78 2668
5930.50 2587
5931.23 2689
5931.96 2780
5932.68 2807
5933.41 2765
5934.14 2795
5934.86 2830
5935.59 2956
5936.32 2993
5937.05 2978
5937.77 3041
5938.50 3156
5939.23 3267
5939.95 3177
5940.68 3272
5941.41 3401
5942.14 3476
5942.86 3638
5943.59 3502
5944.32 3469
5945.05 3470
5945.77 3537
5946.50 3561
5947.23 3504
5947.96 3639
5948.68 3497
5949.41 3703
5950.14 3687
5950.87 3499
5951.60 3478
5952.32 3704
5953.05 3804
5953.78 4063
5954.51 4029
5955.24 4130
5955.96 4332
5956.69 4209
5957.42 4413
5958.15 4291
5958.88 4335
5959.61 4202
5960.33 4299
5961.06 4344
5961.79 4288
5962.52 4434
5963.25 4372
5963.98 4164
5964.71 4373
5965.44 4315
5966.16 4445
5966.89 4577
5967.62 4805
5968.35 4948
5969.08 5341
5969.81 5956
5970.54 6075
5971.27 6275
5972.00 6228
5972.73 5989
5973.46 5659
5974.18 5849
5974.91 5566
5975.64 5405
5976.37 5178
5977.10 5342
5977.83 5312
5978.56 5190
5979.29 5285
5980.02 5373
5980.75 5180
5981.48 5283
5982.21 5531
5982.94 5605
5983.67 5869
5984.40 5908
5985.13 6051
5985.86 6032
5986.59 6110
5987.32 6176
5988.05 6289
5988.78 6229
5989.51 6219
5990.24 6102
5990.97 6232
5991.70 6036
5992.43 6085
5993.16 6142
5993.89 6012
5994.62 6006
5995.35 6188
5996.09 6361
5996.82 6394
5997.55 6440
5998.28 6392
5999.01 6594
5999.74 6550
6000.47 6896
6001.20 6912
6001.93 6892
6002.66 7053
6003.39 7090
6004.13 6841
6004.86 6794
6005.59 6633
6006.32 6696
6007.05 6233
6007.78 6189
6008.51 6296
6009.25 6474
6009.98 6389
6010.71 6658
6011.44 6987
6012.17 7633
6012.90 8460
6013.64 9731
6014.37 11142
6015.10 12537
6015.83 14257
6016.56 15912
6017.29 17176
6018.03 17813
6018.76 18028
6019.49 17731
6020.22 17088
6020.96 15365
6021.69 13895
6022.42 12129
6023.15 10629
6023.88 9125
6024.62 7950
6025.35 7201
6026.08 6388
6026.81 5845
6027.55 5542
6028.28 5199
6029.01 4874
6029.75 4793
6030.48 4736
6031.21 4480
6031.94 4555
6032.68 4435
6033.41 4309
6034.14 4383
6034.88 4295
6035.61 4289
6036.34 3926
6037.07 3797
6037.81 3792
6038.54 3789
6039.27 3763
6040.01 3758
6040.74 3903
6041.47 3931
6042.21 4045
6042.94 4074
6043.68 4134
6044.41 4093
6045.14 4328
6045.88 4488
6046.61 4536
6047.34 4440
6048.08 4479
6048.81 4674
6049.55 4614
6050.28 4547
6051.01 4606
6051.75 4727
6052.48 4764
6053.22 4857
6053.95 5108
6054.68 5137
6055.42 5319
6056.15 5562
6056.89 5549
6057.62 5522
6058.36 5519
6059.09 5513
6059.83 5425
6060.56 5468
6061.29 5255
6062.03 4929
6062.76 4602
6063.50 4658
6064.23 4408
6064.97 4561
6065.70 4549
6066.44 4541
6067.17 4581
6067.91 4491
6068.64 4379
6069.38 4375
6070.11 4442
6070.85 4377
6071.58 4294
6072.32 4264
6073.06 4329
6073.79 4220
6074.53 4177
6075.26 4109
6076.00 4045
6076.73 4077
6077.47 3850
6078.20 3871
6078.94 3853
6079.68 3886
6080.41 3956
6081.15 3913
6081.88 3809
6082.62 3710
6083.35 3624
6084.09 3690
6084.83 3642
6085.56 3640
6086.30 3642
6087.04 3784
6087.77 3692
6088.51 3500
6089.24 3559
6089.98 3388
6090.72 3475
6091.45 3445
6092.19 3376
6092.93 3412
6093.66 3403
6094.40 3405
6095.14 3451
6095.87 3545
6096.61 3512
6097.35 3568
6098.08 3381
6098.82 3407
6099.56 3370
6100.29 3297
6101.03 3238
6101.77 3212
6102.51 3197
6103.24 3175
6103.98 3121
6104.72 3100
6105.46 3139
6106.19 3107
6106.93 3178
6107.67 3117
6108.41 3116
6109.14 3002
6109.88 3161
6110.62 3207
6111.36 3225
6112.09 3226
6112.83 3074
6113.57 3163
6114.31 3362
6115.04 3248
6115.78 2989
6116.52 3046
6117.26 3289
6118.00 3332
6118.73 3441
6119.47 3381
6120.21 3398
6120.95 3251
6121.69 3187
6122.43 3490
6123.16 3516
6123.90 3708
6124.64 3702
6125.38 3564
6126.12 3658
6126.86 3750
6127.60 3707
6128.33 3732
6129.07 3707
6129.81 3596
6130.55 3699
6131.29 3460
6132.03 3379
6132.77 3528
6133.51 3583
6134.25 3670
6134.98 3767
6135.72 3681
6136.46 3685
6137.20 3655
6137.94 3600
6138.68 3685
6139.42 3537
6140.16 3779
6140.90 3757
6141.64 3531
6142.38 3580
6143.12 3713
6143.86 3817
6144.60 3879
6145.34 3960
6146.08 3760
6146.82 3529
6147.56 3512
6148.30 3817
6149.04 3785
6149.78 3758
6150.52 3808
6151.26 3717
6152.00 3758
6152.74 3827
6153.48 3901
6154.22 3879
6154.96 3893
6155.70 4014
6156.44 4204
6157.18 4000
6157.92 3938
6158.66 4047
6159.40 4096
6160.14 4153
6160.88 4374
6161.62 4543
6162.36 4527
6163.10 4361
6163.85 4386
6164.59 4418
6165.33 4377
6166.07 4666
6166.81 5113
6167.55 5427
6168.29 5478
6169.03 5661
6169.77 6031
6170.51 6314
6171.26 6567
6172.00 6704
6172.74 6672
6173.48 6830
6174.22 6666
6174.96 6337
6175.70 6539
6176.45 6519
6177.19 6270
6177.93 6193
6178.67 6080
6179.41 6009
6180.16 6055
6180.90 5910
6181.64 5795
6182.38 5897
6183.12 5919
6183.87 5821
6184.61 5803
6185.35 5809
6186.09 5988
6186.83 5897
6187.58 5862
6188.32 5888
6189.06 6201
6189.80 6302
6190.55 6222
6191.29 6179
6192.03 6193
6192.77 6417
6193.52 6523
6194.26 6739
6195.00 6915
6195.74 7018
6196.49 7322
6197.23 7507
6197.97 7893
6198.72 8053
6199.46 7771
6200.20 7705
6200.94 7913
6201.69 7920
6202.43 7669
6203.17 7570
6203.92 7616
6204.66 7966
6205.40 8076
6206.15 8254
6206.89 8974
6207.63 9812
6208.38 11397
6209.12 13620
6209.87 16262
6210.61 20082
6211.35 23718
6212.10 26841
6212.84 29310
6213.58 31526
6214.33 31779
6215.07 31364
6215.82 29547
6216.56 27595
6217.30 24754
6218.05 20925
6218.79 17424
6219.54 14146
6220.28 11884
6221.02 9911
6221.77 8614
6222.51 7842
6223.26 7285
6224.00 6597
6224.75 6350
6225.49 6219
6226.24 5844
6226.98 5749
6227.73 5588
6228.47 5618
6229.21 5599
6229.96 5260
6230.70 4926
6231.45 4803
6232.19 4584
6232.94 4252
6233.68 3892
6234.43 3866
6235.17 3864
6235.92 3530
6236.67 3578
6237.41 3723
6238.16 3914
6238.90 3763
6239.65 3809
6240.39 4120
6241.14 4139
6241.88 4043
6242.63 4201
6243.37 4192
6244.12 3985
6244.87 3945
6245.61 4001
6246.36 4023
6247.10 4007
6247.85 4003
6248.59 4124
6249.34 4084
6250.09 4235
6250.83 4318
6251.58 4507
6252.33 4559
6253.07 4704
6253.82 4564
6254.56 4587
6255.31 4546
6256.06 4515
6256.80 4631
6257.55 4734
6258.30 4771
6259.04 4604
6259.79 4572
6260.54 4563
6261.28 4478
6262.03 4420
6262.78 4345
6263.52 4468
6264.27 4757
6265.02 4693
6265.76 4695
6266.51 4692
6267.26 4745
6268.01 4862
6268.75 4760
6269.50 4774
6270.25 4557
6270.99 4638
6271.74 4369
6272.49 4434
6273.24 4245
6273.98 4181
6274.73 4328
6275.48 4211
6276.23 4114
6276.97 4303
6277.72 4233
6278.47 4176
6279.22 4045
6279.96 4145
6280.71 4286
6281.46 4172
6282.21 4021
6282.96 3971
6283.70 3879
6284.45 3807
6285.20 3845
6285.95 3888
6286.70 3757
6287.45 3686
6288.19 3513
6288.94 3611
6289.69 3638
6290.44 3573
6291.19 3687
6291.94 3784
6292.68 3939
6293.43 3994
6294.18 3881
6294.93 4037
6295.68 4021
6296.43 3973
6297.18 3825
6297.93 3734
6298.67 3727
6299.42 3560
6300.17 3407
6300.92 3393
6301.67 3375
6302.42 3284
6303.17 3101
6303.92 3215
6304.67 3207
6305.42 3262
6306.17 3383
6306.92 3352
6307.67 3337
6308.41 3487
6309.16 3308
6309.91 3270
6310.66 3164
6311.41 3255
6312.16 3173
6312.91 3120
6313.66 3135
6314.41 3076
6315.16 3201
6315.91 3252
6316.66 3219
6317.41 3186
6318.16 3106
6318.91 3252
6319.66 3103
6320.41 3094
6321.16 3117
6321.91 3170
6322.66 3368
6323.41 3188
6324.16 3158
6324.92 3042
6325.67 2999
6326.42 2859
6327.17 2940
6327.92 2865
6328.67 2866
6329.42 3030
6330.17 3004
6330.92 2798
6331.67 2889
6332.42 2949
6333.17 2846
6333.92 2843
6334.68 3013
6335.43 2841
6336.18 2766
6336.93 2925
6337.68 2946
6338.43 2890
6339.18 2925
6339.93 2905
6340.69 2858
6341.44 2992
6342.19 3015
6342.94 3101
6343.69 2923
6344.44 2964
6345.20 2854
6345.95 2975
6346.70 3022
6347.45 3056
6348.20 3124
6348.95 3184
6349.71 3160
6350.46 2996
6351.21 2969
6351.96 3126
6352.71 3335
6353.47 3323
6354.22 3400
6354.97 3442
6355.72 3610
6356.48 3841
6357.23 3809
6357.98 3911
6358.73 3893
6359.49 3789
6360.24 3689
6360.99 3498
6361.74 3489
6362.50 3316
6363.25 3309
6364.00 3050
6364.76 3054
6365.51 3149
6366.26 3075
6367.01 2999
6367.77 2925
6368.52 2882
6369.27 2975
6370.03 2998
6370.78 2982
6371.53 2968
6372.29 2933
6373.04 2913
6373.79 2837
6374.55 2826
6375.30 2805
6376.05 2788
6376.81 2872
6377.56 2907
6378.31 2885
6379.07 2938
6379.82 2903
6380.58 2812
6381.33 2858
6382.08 2907
6382.84 2991
6383.59 3183
6384.35 3104
6385.10 3038
6385.85 2916
6386.61 3123
6387.36 3055
6388.12 2949
6388.87 2915
6389.62 2800
6390.38 2767
6391.13 2612
6391.89 2642
6392.64 2694
6393.40 2724
6394.15 2655
6394.91 2632
6395.66 2594
6396.42 2606
6397.17 2658
6397.93 2808
6398.68 2603
6399.44 2688
6400.19 2655
6400.95 2582
6401.70 2688
6402.46 2668
6403.21 2480
6403.97 2422
6404.72 2482
6405.48 2555
6406.23 2492
6406.99 2473
6407.74 2393
6408.50 2540
6409.25 2510
6410.01 2461
6410.76 2601
6411.52 2750
6412.28 2778
6413.03 2663
6413.79 2718
6414.54 2700
6415.30 2754
6416.05 2674
6416.81 2625
6417.57 2495
6418.32 2475
6419.08 2498
6419.83 2577
6420.59 2597
6421.35 2766
6422.10 2600
6422.86 2379
6423.62 2554
6424.37 2666
6425.13 2785
6425.89 2634
6426.64 2709
6427.40 2766
6428.15 2825
6428.91 2770
6429.67 2684
6430.42 2782
6431.18 2732
6431.94 2736
6432.70 2812
6433.45 2768
6434.21 2760
6434.97 2654
6435.72 2716
6436.48 2767
6437.24 2920
6437.99 2794
6438.75 2784
6439.51 2857
6440.27 2902
6441.02 2893
6441.78 2878
6442.54 2865
6443.30 2917
6444.05 2873
6444.81 2817
6445.57 2901
6446.33 2797
6447.08 2829
6447.84 2809
6448.60 3023
6449.36 3073
6450.12 3044
6450.87 3033
6451.63 2974
6452.39 2974
6453.15 3056
6453.91 2902
6454.66 2905
6455.42 2904
6456.18 3010
6456.94 3050
6457.70 3100
6458.46 3091
6459.21 3279
6459.97 3230
6460.73 3188
6461.49 3297
6462.25 3404
6463.01 3625
6463.77 3391
6464.52 3373
6465.28 3432
6466.04 3433
6466.80 3314
6467.56 3321
6468.32 3293
6469.08 3348
6469.84 3340
6470.60 3594
6471.36 3559
6472.11 3496
6472.87 3668
6473.63 3590
6474.39 3610
6475.15 3617
6475.91 3795
6476.67 3826
6477.43 3689
6478.19 3808
6478.95 3959
6479.71 3897
6480.47 4014
6481.23 4027
6481.99 3869
6482.75 3877
6483.51 4236
6484.27 4157
6485.03 4107
6485.79 4294
6486.55 4312
6487.31 4254
6488.07 4274
6488.83 4638
6489.59 4633
6490.35 4453
6491.11 4610
6491.87 4630
6492.63 4827
6493.39 4792
6494.15 4869
6494.91 5065
6495.67 5308
6496.43 5523
6497.19 5690
6497.95 5608
6498.71 5796
6499.48 5908
6500.24 5931
6501.00 6125
6501.76 6001
6502.52 5886
6503.28 5853
6504.04 5730
6504.80 5931
6505.56 5980
6506.32 5834
6507.09 5741
6507.85 5813
6508.61 6152
6509.37 6044
6510.13 6086
6510.89 6336
6511.65 6577
6512.42 6598
6513.18 6765
6513.94 6963
6514.70 7280
6515.46 7452
6516.22 7688
6516.99 7928
6517.75 7896
6518.51 8013
6519.27 7774
6520.03 7598
6520.80 7522
6521.56 7648
6522.32 7812
6523.08 7803
6523.84 8032
6524.61 8083
6525.37 8386
6526.13 8614
6526.89 8976
6527.66 9378
6528.42 10160
6529.18 11063
6529.94 11920
6530.71 12987
6531.47 13316
6532.23 13983
6533.00 13803
6533.76 13863
6534.52 13777
6535.28 14008
6536.05 14006
6536.81 14389
6537.57 16138
6538.34 17985
6539.10 20420
6539.86 22919
6540.63 24167
6541.39 24901
6542.15 24898
6542.92 23454
6543.68 21481
6544.44 18915
6545.21 16486
6545.97 13697
6546.73 12058
6547.50 10118
6548.26 8818
6549.02 8053
6549.79 7512
6550.55 7108
6551.31 6606
6552.08 6395
6552.84 6183
6553.61 6138
6554.37 6055
6555.13 6008
6555.90 6174
6556.66 6137
6557.43 6025
6558.19 5726
6558.96 5786
6559.72 5643
6560.48 5502
6561.25 5581
6562.01 5884
6562.78 5919
6563.54 5911
6564.31 5938
6565.07 6102
6565.84 5953
6566.60 6210
6567.37 6470
6568.13 6717
6568.90 6965
6569.66 6920
6570.43 6781
6571.19 7036
6571.96 7007
6572.72 6920
6573.49 6949
6574.25 6861
6575.02 7011
6575.78 7363
6576.55 7409
6577.31 7655
6578.08 8335
6578.84 8683
6579.61 8897
6580.37 9285
6581.14 9324
6581.91 9548
6582.67 9688
6583.44 9273
6584.20 9045
6584.97 8580
6585.73 8291
6586.50 7872
6587.27 7737
6588.03 7459
6588.80 7250
6589.56 7290
6590.33 7313
6591.10 7275
6591.86 7264
6592.63 7462
6593.39 7753
6594.16 8151
6594.93 8849
6595.69 9319
6596.46 10274
6597.23 11167
6597.99 12051
6598.76 12556
6599.53 12894
6600.29 13024
6601.06 12463
6601.83 11593
6602.59 10743
6603.36 9963
6604.13 8930
6604.89 8053
6605.66 7527
6606.43 7215
6607.20 6588
6607.96 6198
6608.73 6095
6609.50 6092
6610.26 6111
6611.03 5942
6611.80 6223
6612.57 6114
6613.33 6251
6614.10 6237
6614.87 6483
6615.64 6439
6616.40 6181
6617.17 6127
6617.94 6040
6618.71 5706
6619.48 5497
6620.24 5429
6621.01 5066
6621.78 5153
6622.55 5135
6623.32 5222
6624.08 5194
6624.85 5189
6625.62 5300
6626.39 5301
6627.16 5338
6627.92 5266
6628.69 5149
6629.46 5139
6630.23 5083
6631.00 4881
6631.77 5015
6632.54 4949
6633.30 4927
6634.07 5253
6634.84 5639
6635.61 5889
6636.38 6218
6637.15 6890
6637.92 7265
6638.69 7782
6639.45 7990
6640.22 8057
6640.99 7685
6641.76 7429
6642.53 6980
6643.30 6561
6644.07 6044
6644.84 5707
6645.61 5254
6646.38 4908
6647.15 4770
6647.92 4787
6648.69 4692
6649.46 4634
6650.22 4537
6650.99 4535
6651.76 4540
6652.53 4546
6653.30 4527
6654.07 4600
6654.84 4656
6655.61 4437
6656.38 4400
6657.15 4440
6657.92 4700
6658.69 4664
6659.46 4685
6660.23 4550
6661.00 4497
6661.77 4551
6662.54 4583
6663.31 4374
6664.09 4285
6664.86 4232
6665.63 4084
6666.40 4195
6667.17 4076
6667.94 3979
6668.71 4004
6669.48 4040
6670.25 4155
6671.02 4195
6671.79 4180
6672.56 4052
6673.33 4067
6674.10 4023
6674.88 3966
6675.65 4021
6676.42 4052
6677.19 3953
6677.96 4086
6678.73 4229
6679.50 4037
6680.27 4003
6681.05 4212
6681.82 4017
6682.59 3996
6683.36 4003
6684.13 4048
6684.90 4131
6685.67 4129
6686.45 4159
6687.22 4527
6687.99 4626
6688.76 5036
6689.53 5147
6690.31 5110
6691.08 4961
6691.85 4827
6692.62 4589
6693.39 4538
6694.17 4323
6694.94 4206
6695.71 4068
6696.48 3968
6697.25 3762
6698.03 3883
6698.80 3714
6699.57 3454
6700.34 3462
6701.12 3630
6701.89 3647
6702.66 3723
6703.43 3690
6704.21 3607
6704.98 3584
6705.75 3723
6706.53 3722
6707.30 3578
6708.07 3603
6708.84 3497
6709.62 3524
6710.39 3567
6711.16 3720
6711.94 3612
6712.71 3447
6713.48 3457
6714.26 3507
6715.03 3550
6715.80 3335
6716.58 3347
6717.35 3386
6718.12 3359
6718.90 3300
6719.67 3389
6720.45 3189
6721.22 3339
6721.99 3281
6722.77 3108
6723.54 3154
6724.31 3224
6725.09 3337
6725.86 3308
6726.64 3267
6727.41 3356
6728.18 3383
6728.96 3271
6729.73 3367
6730.51 3253
6731.28 3084
6732.06 3331
6732.83 3223
6733.60 3215
6734.38 3160
6735.15 3207
6735.93 3172
6736.70 3146
6737.48 3224
6738.25 3161
6739.03 3178
6739.80 3364
6740.58 3274
6741.35 3310
6742.13 3315
6742.90 3289
6743.68 3412
6744.45 3301
6745.23 3298
6746.00 3312
6746.78 3378
6747.55 3319
6748.33 3188
6749.10 3268
6749.88 3291
6750.65 3240
6751.43 3461
6752.20 3416
6752.98 3468
6753.75 3633
6754.53 3839
6755.31 4076
6756.08 4327
6756.86 4412
6757.63 4396
6758.41 4488
6759.19 4346
6759.96 4153
6760.74 3868
6761.51 3577
6762.29 3505
6763.07 3247
6763.84 3156
6764.62 3144
6765.39 3128
6766.17 3116
6766.95 3120
6767.72 3359
6768.50 3349
6769.28 3218
6770.05 3222
6770.83 3222
6771.61 3241
6772.38 3115
6773.16 3061
6773.94 3055
6774.71 3144
6775.49 3088
6776.27 2995
6777.04 2969
6777.82 2915
6778.60 2776
6779.37 2833
6780.15 2916
6780.93 3001
6781.71 3018
6782.48 2902
6783.26 3041
6784.04 3074
6784.81 2944
6785.59 2945
6786.37 2969
6787.15 2788
6787.92 2684
6788.70 2657
6789.48 2656
6790.26 2706
6791.04 2656
6791.81 2651
6792.59 2602
6793.37 2528
6794.15 2529
6794.92 2599
6795.70 2781
6796.48 2597
6797.26 2484
6798.04 2516
6798.81 2564
6799.59 2701
6800.37 2535
6801.15 2535
6801.93 2684
6802.71 2493
6803.48 2524
6804.26 2735
6805.04 2760
6805.82 2663
6806.60 2713
6807.38 2721
6808.16 2744
6808.94 2788
6809.71 2728
6810.49 2610
6811.27 2744
6812.05 2679
6812.83 2653
6813.61 2605
6814.39 2604
6815.17 2636
6815.95 2563
6816.73 2549
6817.50 2552
6818.28 2420
6819.06 2418
6819.84 2619
6820.62 2756
6821.40 2746
6822.18 2824
6822.96 2769
6823.74 2691
6824.52 2788
6825.30 2663
6826.08 2583
6826.86 2636
6827.64 2630
6828.42 2666
6829.20 2594
6829.98 2519
6830.76 2520
6831.54 2529
6832.32 2624
6833.10 2510
6833.88 2513
6834.66 2458
6835.44 2499
6836.22 2490
6837.00 2601
6837.78 2622
6838.56 2565
6839.34 2493
6840.12 2571
6840.90 2572
6841.68 2616
6842.46 2570
6843.24 2369
6844.03 2550
6844.81 2553
6845.59 2365
6846.37 2386
6847.15 2477
6847.93 2481
6848.71 2654
6849.49 2726
6850.27 2722
6851.05 2834
6851.84 3034
6852.62 3070
6853.40 3451
6854.18 3785
6854.96 4042
6855.74 4290
6856.52 4124
6857.30 4239
6858.09 4010
6858.87 3817
6859.65 3631
6860.43 3441
6861.21 3137
6861.99 3112
6862.78 3097
6863.56 2803
6864.34 2799
6865.12 2863
6865.90 2888
6866.69 2730
6867.47 2656
6868.25 2745
6869.03 2742
6869.82 2887
6870.60 2907
6871.38 2898
6872.16 2997
6872.94 2858
6873.73 2822
6874.51 2818
6875.29 2974
6876.07 2871
6876.86 2790
6877.64 2821
6878.42 2990
6879.21 2854
6879.99 2887
6880.77 3054
6881.55 3197
6882.34 3163
6883.12 3247
6883.90 3242
6884.69 3232
6885.47 3376
6886.25 3546
6887.04 3651
6887.82 3939
6888.60 4152
6889.39 4341
6890.17 4849
6890.95 5404
6891.74 5635
6892.52 6058
6893.30 5879
6894.09 5625
6894.87 5173
6895.65 4795
6896.44 4361
6897.22 3984
6898.01 3863
6898.79 3541
6899.57 3433
6900.36 3544
6901.14 3584
6901.93 3603
6902.71 3576
6903.49 3701
6904.28 3719
6905.06 3588
6905.85 3491
6906.63 3563
6907.42 3662
6908.20 3570
6908.98 3462
6909.77 3442
6910.55 3384
6911.34 3337
6912.12 3402
6912.91 3340
6913.69 3166
6914.48 3107
6915.26 3133
6916.05 3135
6916.83 3196
6917.62 3121
6918.40 3019
6919.19 3197
6919.97 3184
6920.76 3256
6921.54 3240
6922.33 3335
6923.11 3262
6923.90 3244
6924.68 3409
6925.47 3426
6926.25 3435
6927.04 3303
6927.82 3438
6928.61 3467
6929.40 3431
6930.18 3455
6930.97 3485
6931.75 3355
6932.54 3587
6933.32 3430
6934.11 3416
6934.90 3397
6935.68 3483
6936.47 3464
6937.25 3466
6938.04 3655
6938.83 3714
6939.61 3855
6940.40 3635
6941.19 3730
6941.97 3770
6942.76 3988
6943.54 4228
6944.33 4328
6945.12 4286
6945.90 4272
6946.69 4438
6947.48 4629
6948.26 4838
6949.05 4982
6949.84 4916
6950.62 5094
6951.41 5320
6952.20 5354
6952.99 5128
6953.77 5219
6954.56 5312
6955.35 5032
6956.13 5017
6956.92 4971
6957.71 5071
6958.50 5079
6959.28 4966
6960.07 5133
6960.86 5262
6961.64 5324
6962.43 5471
6963.22 5425
6964.01 5525
6964.80 5321
6965.58 5321
6966.37 5178
6967.16 5191
6967.95 5336
6968.73 5575
6969.52 5386
6970.31 5449
6971.10 5691
6971.89 5830
6972.67 6134
6973.46 6067
6974.25 6194
6975.04 6472
6975.83 6480
6976.62 6508
6977.40 6532
6978.19 6580
6978.98 6488
6979.77 6535
6980.56 6619
6981.35 6559
6982.13 6835
6982.92 7223
6983.71 7649
6984.50 7940
6985.29 8644
6986.08 10005
6986.87 11619
6987.66 13374
6988.45 15136
6989.23 17020
6990.02 18891
6990.81 19499
6991.60 19508
6992.39 18455
6993.18 17261
6993.97 15246
6994.76 13147
6995.55 11875
6996.34 10533
6997.13 9362
6997.92 8726
6998.71 8512
6999.50 8824
7000.29 9420
7001.07 10353
7001.86 11780
7002.65 13511
7003.44 15226
7004.23 16433
7005.02 17147
7005.81 16920
7006.60 15581
7007.39 14399
7008.18 12813
7008.97 10889
7009.76 9286
7010.55 7823
7011.34 6807
7012.14 6082
7012.93 5628
7013.72 5248
7014.51 4990
7015.30 4869
7016.09 4875
7016.88 4971
7017.67 4995
7018.46 4984
7019.25 4767
7020.04 4813
7020.83 4914
7021.62 4660
7022.41 4504
7023.20 4350
7024.00 4295
7024.79 4019
7025.58 4100
7026.37 3980
7027.16 4085
7027.95 4065
7028.74 4071
7029.53 4185
7030.32 4442
7031.12 4600
7031.91 4424
7032.70 4603
7033.49 4629
7034.28 4757
7035.07 4613
7035.87 4527
7036.66 4506
7037.45 4570
7038.24 4693
7039.03 4603
7039.82 4640
7040.62 4491
7041.41 4384
7042.20 4494
7042.99 4545
7043.78 4496
7044.58 4564
7045.37 4508
7046.16 4569
7046.95 4537
7047.75 4636
7048.54 4536
7049.33 4504
7050.12 4621
7050.92 4986
7051.71 5128
7052.50 5407
7053.29 5774
7054.09 6031
7054.88 5994
7055.67 6036
7056.46 5713
7057.26 5606
7058.05 5120
7058.84 4633
7059.64 4344
7060.43 4486
7061.22 4371
7062.02 4178
7062.81 4221
7063.60 4031
7064.39 4014
7065.19 3989
7065.98 4083
7066.77 4129
7067.57 4108
7068.36 4122
7069.16 4174
7069.95 4152
7070.74 4025
7071.54 3883
7072.33 3895
7073.12 3959
7073.92 3834
7074.71 3765
7075.51 3613
7076.30 3562
7077.09 3517
7077.89 3507
7078.68 3543
7079.48 3488
7080.27 3554
7081.06 3543
7081.86 3297
7082.65 3220
7083.45 3252
7084.24 3236
7085.04 3264
7085.83 3182
7086.62 3147
7087.42 3049
7088.21 3044
7089.01 3014
7089.80 2971
7090.60 3045
7091.39 3169
7092.19 3166
7092.98 3003
7093.78 3101
7094.57 3085
7095.37 2916
7096.16 3000
7096.96 3059
7097.75 3230
7098.55 3200
7099.34 3148
7100.14 3066
7100.93 2917
7101.73 2915
7102.52 2923
7103.32 2732
7104.11 2710
7104.91 2691
7105.71 2701
7106.50 2707
7107.30 2562
7108.09 2701
7108.89 2603
7109.68 2540
7110.48 2523
7111.28 2522
7112.07 2546
7112.87 2509
7113.66 2514
7114.46 2611
7115.26 2466
7116.05 2373
7116.85 2416
7117.65 2444
7118.44 2393
7119.24 2334
7120.03 2375
7120.83 2391
7121.63 2394
7122.42 2379
7123.22 2404
7124.02 2461
7124.81 2435
7125.61 2500
7126.41 2304
7127.20 2334
7128.00 2323
7128.80 2332
7129.59 2399
7130.39 2417
7131.19 2378
7131.99 2471
7132.78 2480
7133.58 2645
7134.38 2522
7135.17 2384
7135.97 2484
7136.77 2449
7137.57 2330
7138.36 2415
7139.16 2369
7139.96 2411
7140.76 2309
7141.55 2388
7142.35 2363
7143.15 2285
7143.95 2262
7144.74 2396
7145.54 2433
7146.34 2365
7147.14 2351
7147.94 2422
7148.73 2477
7149.53 2330
7150.33 2455
7151.13 2439
7151.93 2302
7152.72 2333
7153.52 2336
7154.32 2348
7155.12 2275
7155.92 2380
7156.72 2355
7157.51 2254
7158.31 2306
7159.11 2352
7159.91 2331
7160.71 2230
7161.51 2346
7162.31 2325
7163.11 2224
7163.90 2237
7164.70 2189
7165.50 2194
7166.30 2171
7167.10 2096
7167.90 2064
7168.70 2095
7169.50 2172
7170.30 2199
7171.10 2298
7171.90 2267
7172.69 2398
7173.49 2358
7174.29 2396
7175.09 2308
7175.89 2358
7176.69 2229
7177.49 2200
7178.29 2177
7179.09 2134
7179.89 2105
7180.69 2085
7181.49 2106
7182.29 2070
7183.09 2146
7183.89 2133
7184.69 2104
7185.49 2300
7186.29 2331
7187.09 2407
7187.89 2396
7188.69 2377
7189.49 2412
7190.29 2299
7191.09 2246
7191.89 2186
7192.69 2118
7193.49 2101
7194.29 2018
7195.09 1919
7195.89 1950
7196.70 1887
7197.50 1877
7198.30 1870
7199.10 1884
7199.90 1815
7200.70 1803
7201.50 1816
7202.30 1788
7203.10 1856
7203.90 1787
7204.70 1926
7205.51 1885
7206.31 1868
7207.11 1844
7207.91 1833
7208.71 1835
7209.51 1799
7210.31 1781
7211.12 1692
7211.92 1746
7212.72 1787
7213.52 1796
7214.32 1811
7215.12 1766
7215.92 1770
7216.73 1786
7217.53 1779
7218.33 1743
7219.13 1866
7219.93 1808
7220.74 1695
7221.54 1747
7222.34 1740
7223.14 1743
7223.94 1767
7224.75 1727
7225.55 1733
7226.35 1782
7227.15 1895
7227.96 1816
7228.76 1841
7229.56 1937
7230.36 1881
7231.17 1858
7231.97 1870
7232.77 1782
7233.57 1859
7234.38 1801
7235.18 1772
7235.98 1786
7236.79 1827
7237.59 1805
7238.39 1836
7239.19 1742
7240.00 1802
7240.80 1807
7241.60 1750
7242.41 1858
7243.21 1836
7244.01 1902
7244.82 1863
7245.62 1849
7246.42 1837
7247.23 1831
7248.03 1774
7248.83 1763
7249.64 1814
7250.44 1915
7251.25 1863
7252.05 1795
7252.85 1793
7253.66 1742
7254.46 1884
7255.27 1847
7256.07 1869
7256.87 1951
7257.68 1882
7258.48 1845
7259.29 1860
7260.09 1871
7260.89 1911
7261.70 2043
7262.50 2104
7263.31 2150
7264.11 2070
7264.92 2158
7265.72 2114
7266.53 2079
7267.33 2097
7268.13 2116
7268.94 2143
7269.74 2087
7270.55 2136
7271.35 2089
7272.16 2022
7272.96 2071
7273.77 2161
7274.57 2164
7275.38 2052
7276.18 2142
7276.99 2128
7277.79 2085
7278.60 2057
7279.40 2140
7280.21 2305
7281.01 2204
7281.82 2149
7282.63 2216
7283.43 2225
7284.24 2411
7285.04 2623
7285.85 2877
7286.65 3123
7287.46 3700
7288.27 3966
7289.07 4089
7289.88 4354
7290.68 4245
7291.49 3998
7292.29 3853
7293.10 3464
7293.91 3224
7294.71 2842
7295.52 2693
7296.33 2367
7297.13 2324
7297.94 2274
7298.74 2193
7299.55 2122
7300.36 2132
7301.16 2277
7301.97 2162
7302.78 2075
7303.58 2108
7304.39 2072
7305.20 2118
7306.00 2117
7306.81 2025
7307.62 1966
7308.42 2089
7309.23 2035
7310.04 2006
7310.84 1980
7311.65 2023
7312.46 1988
7313.27 1989
7314.07 2072
7314.88 2195
7315.69 2200
7316.50 2210
7317.30 2274
7318.11 2159
7318.92 2284
7319.72 2302
7320.53 2493
7321.34 2667
7322.15 2857
7322.96 2884
7323.76 2765
7324.57 2823
7325.38 2903
7326.19 2569
7326.99 2362
7327.80 2395
7328.61 2301
7329.42 2244
7330.23 2286
7331.03 2237
7331.84 2243
7332.65 2110
7333.46 2154
7334.27 2279
7335.08 2281
7335.88 2167
7336.69 2308
7337.50 2399
7338.31 2493
7339.12 2451
7339.93 2503
7340.74 2518
7341.54 2391
7342.35 2352
7343.16 2279
7343.97 2314
7344.78 2337
7345.59 2238
7346.40 2152
7347.21 2160
7348.02 2062
7348.82 2003
7349.63 2008
7350.44 2038
7351.25 1984
7352.06 1955
7352.87 2050
7353.68 2053
7354.49 2039
7355.30 2053
7356.11 2096
7356.92 2064
7357.73 2068
7358.54 2053
7359.35 1948
7360.16 2093
7360.97 2086
7361.78 1949
7362.59 1928
7363.40 2018
7364.21 2097
7365.02 2127
7365.83 2191
7366.64 2098
7367.45 2099
7368.26 2091
7369.07 2132
7369.88 2072
7370.69 2121
7371.50 1988
7372.31 2108
7373.12 2208
7373.93 2138
7374.74 2039
7375.55 2122
7376.36 2070
7377.17 2116
7377.98 2143
7378.79 2162
7379.60 2154
7380.42 2118
7381.23 2215
7382.04 2390
7382.85 2686
7383.66 2893
7384.47 2918
7385.28 3088
7386.09 3136
7386.90 3029
7387.71 3115
7388.53 2964
7389.34 2861
7390.15 2577
7390.96 2397
7391.77 2298
7392.58 2178
7393.39 2162
7394.21 2049
7395.02 2106
7395.83 1957
7396.64 1961
7397.45 2025
7398.27 1872
7399.08 1948
7399.89 2029
7400.70 1944
7401.51 1995
7402.33 2132
7403.14 2260
7403.95 2454
7404.76 2561
7405.57 2723
7406.39 2671
7407.20 2826
7408.01 2644
7408.82 2543
7409.64 2461
7410.45 2267
7411.26 2122
7412.07 2106
7412.89 2105
7413.70 2124
7414.51 1991
7415.32 2036
7416.14 1916
7416.95 2029
7417.76 1899
7418.58 1901
7419.39 1935
7420.20 1873
7421.02 1798
7421.83 1643
7422.64 1784
7423.45 1730
7424.27 1675
7425.08 1650
7425.89 1690
7426.71 1657
7427.52 1619
7428.33 1591
7429.15 1640
7429.96 1630
7430.78 1663
7431.59 1651
7432.40 1647
7433.22 1623
7434.03 1610
7434.84 1651
7435.66 1658
7436.47 1697
7437.29 1729
7438.10 1748
7438.91 1813
7439.73 1872
7440.54 1766
7441.36 1612
7442.17 1743
7442.99 1768
7443.80 1752
7444.61 1716
7445.43 1742
7446.24 1802
7447.06 1771
7447.87 1778
7448.69 1752
7449.50 1863
7450.32 1777
7451.13 1842
7451.95 1920
7452.76 1812
7453.58 1806
7454.39 1751
7455.21 1789
7456.02 1789
7456.84 1802
7457.65 1740
7458.47 1717
7459.28 1690
7460.10 1676
7460.91 1670
7461.73 1684
7462.54 1815
7463.36 1784
7464.17 1692
7464.99 1777
7465.80 1761
7466.62 1701
7467.44 1727
7468.25 1676
7469.07 1722
7469.88 1705
7470.70 1685
7471.51 1748
7472.33 1770
7473.15 1760
7473.96 1812
7474.78 1760
7475.59 1709
7476.41 1729
7477.23 1847
7478.04 1754
7478.86 1653
7479.67 1735
7480.49 1664
7481.31 1585
7482.12 1648
7482.94 1680
7483.76 1675
7484.57 1613
7485.39 1697
7486.21 1624
7487.02 1681
7487.84 1734
7488.66 1757
7489.47 1720
7490.29 1664
7491.11 1716
7491.92 1622
7492.74 1637
7493.56 1774
7494.38 1601
7495.19 1596
7496.01 1656
7496.83 1699
7497.64 1679
7498.46 1676
7499.28 1642
7500.10 1607
7500.91 1608
7501.73 1628
7502.55 1687
7503.37 1725
7504.18 1696
7505.00 1635
7505.82 1609
7506.64 1604
7507.46 1663
7508.27 1651
7509.09 1817
7509.91 1682
7510.73 1612
7511.55 1660
7512.36 1661
7513.18 1566
7514.00 1667
7514.82 1529
7515.64 1553
7516.45 1579
7517.27 1638
7518.09 1630
7518.91 1496
7519.73 1595
7520.55 1596
7521.37 1632
7522.18 1628
7523.00 1684
7523.82 1666
7524.64 1705
7525.46 1653
7526.28 1631
7527.10 1689
7527.92 1705
7528.74 1633
7529.55 1640
7530.37 1673
7531.19 1680
7532.01 1677
7532.83 1687
7533.65 1742
7534.47 1736
7535.29 1710
7536.11 1725
7536.93 1672
7537.75 1693
7538.57 1744
7539.39 1668
7540.21 1692
7541.03 1667
7541.84 1684
7542.66 1877
7543.48 1736
7544.30 1739
7545.12 1772
7545.94 1788
7546.76 1978
7547.58 1898
7548.40 1813
7549.22 1817
7550.04 1913
7550.86 1873
7551.68 1838
7552.51 1835
7553.33 1908
7554.15 1852
7554.97 1831
7555.79 1822
7556.61 1740
7557.43 1826
7558.25 1760
7559.07 1863
7559.89 1855
7560.71 1889
7561.53 2006
7562.35 2041
7563.17 2085
7563.99 2077
7564.81 2078
7565.64 1998
7566.46 1949
7567.28 2051
7568.10 1934
7568.92 1920
7569.74 2013
7570.56 1961
7571.38 1958
7572.21 1806
7573.03 1839
7573.85 1828
7574.67 1852
7575.49 1851
7576.31 1771
7577.13 1835
7577.96 1885
7578.78 1907
7579.60 1884
7580.42 1858
7581.24 1890
7582.07 1899
7582.89 1955
7583.71 1870
7584.53 1865
7585.35 1904
7586.18 1911
7587.00 1863
7587.82 2043
7588.64 1967
7589.46 2055
7590.29 2068
7591.11 2068
7591.93 2047
7592.75 2139
7593.58 2085
7594.40 2032
7595.22 2144
7596.04 2134
7596.87 2176
7597.69 2214
7598.51 2105
7599.34 2108
7600.16 2121
7600.98 2199
7601.80 2143
7602.63 2100
7603.45 2162
7604.27 2299
7605.10 2387
7605.92 2568
7606.74 2551
7607.57 2766
7608.39 3046
7609.21 3022
7610.04 2981
7610.86 3069
7611.68 2924
7612.51 2863
7613.33 2720
7614.15 2476
7614.98 2480
7615.80 2499
7616.62 2420
7617.45 2336
7618.27 2382
7619.10 2343
7619.92 2574
7620.74 2617
7621.57 2647
7622.39 2643
7623.22 2557
7624.04 2574
7624.86 2559
7625.69 2398
7626.51 2424
7627.34 2336
7628.16 2273
7628.99 2270
7629.81 2353
7630.64 2412
7631.46 2412
7632.28 2462
7633.11 2587
7633.93 2849
7634.76 3053
7635.58 3240
7636.41 3275
7637.23 3402
7638.06 3400
7638.88 3246
7639.71 2989
7640.53 2704
7641.36 2411
7642.18 2285
7643.01 2132
7643.83 2021
7644.66 1948
7645.48 1876
7646.31 1925
7647.14 1909
7647.96 1830
7648.79 1842
7649.61 1871
7650.44 1897
7651.26 1834
7652.09 1803
7652.91 1793
7653.74 1791
7654.57 1727
7655.39 1633
7656.22 1732
7657.04 1681
7657.87 1709
7658.70 1653
7659.52 1610
7660.35 1712
7661.17 1700
7662.00 1612
7662.83 1765
7663.65 1771
7664.48 1788
7665.31 1767
7666.13 1665
7666.96 1694
7667.79 1691
7668.61 1623
7669.44 1542
7670.27 1697
7671.09 1596
7671.92 1662
7672.75 1692
7673.57 1677
7674.40 1740
7675.23 1624
7676.05 1637
7676.88 1643
7677.71 1664
7678.53 1664
7679.36 1643
7680.19 1651
7681.02 1651
7681.84 1543
7682.67 1561
7683.50 1628
7684.33 1682
7685.15 1686
7685.98 1616
7686.81 1551
7687.64 1624
7688.46 1695
7689.29 1628
7690.12 1740
7690.95 1700
7691.77 1714
7692.60 1692
7693.43 1680
7694.26 1695
7695.09 1757
7695.91 1778
7696.74 1749
7697.57 1730
7698.40 1725
7699.23 1711
7700.06 1664
7700.88 1669
7701.71 1706
7702.54 1888
7703.37 1885
7704.20 1811
7705.03 1901
7705.85 1924
7706.68 1855
7707.51 1750
7708.34 1760
7709.17 1733
7710.00 1660
7710.83 1652
7711.66 1729
7712.48 1694
7713.31 1577
7714.14 1598
7714.97 1645
7715.80 1609
7716.63 1656
7717.46 1606
7718.29 1611
7719.12 1608
7719.95 1584
7720.78 1534
7721.61 1673
7722.44 1603
7723.27 1568
7724.09 1552
7724.92 1603
7725.75 1493
7726.58 1543
7727.41 1598
7728.24 1564
7729.07 1579
7729.90 1487
7730.73 1541
7731.56 1496
7732.39 1536
7733.22 1487
7734.05 1548
7734.88 1676
7735.71 1535
7736.54 1524
7737.37 1497
7738.20 1587
7739.03 1533
7739.86 1593
7740.70 1555
7741.53 1506
7742.36 1492
7743.19 1612
7744.02 1599
7744.85 1592
7745.68 1581
7746.51 1532
7747.34 1551
7748.17 1560
7749.00 1661
7749.83 1953
7750.66 2035
7751.50 2197
7752.33 2285
7753.16 2197
7753.99 2135
7754.82 2136
7755.65 2163
7756.48 1894
7757.31 1839
7758.15 1756
7758.98 1661
7759.81 1574
7760.64 1541
7761.47 1412
7762.30 1483
7763.13 1589
7763.97 1401
7764.80 1361
7765.63 1502
7766.46 1533
7767.29 1514
7768.13 1503
7768.96 1454
7769.79 1493
7770.62 1560
7771.45 1493
7772.29 1371
7773.12 1373
7773.95 1432
7774.78 1434
7775.62 1499
7776.45 1477
7777.28 1501
7778.11 1507
7778.95 1503
7779.78 1503
7780.61 1460
7781.44 1470
7782.28 1482
7783.11 1550
7783.94 1629
7784.77 1567
7785.61 1507
7786.44 1546
7787.27 1579
7788.11 1597
7788.94 1500
7789.77 1536
7790.61 1519
7791.44 1637
7792.27 1601
7793.10 1508
7793.94 1495
7794.77 1512
7795.60 1466
7796.44 1468
7797.27 1466
7798.11 1403
7798.94 1486
7799.77 1569
7800.61 1578
7801.44 1521
7802.27 1487
7803.11 1511
7803.94 1497
7804.78 1543
7805.61 1561
7806.44 1556
7807.28 1502
7808.11 1597
7808.95 1622
7809.78 1741
7810.61 1664
7811.45 1693
7812.28 1709
7813.12 1722
7813.95 1634
7814.79 1717
7815.62 1740
7816.45 1767
7817.29 1865
7818.12 1718
7818.96 1835
7819.79 2080
7820.63 1960
7821.46 1850
7822.30 1980
7823.13 1983
7823.97 1902
7824.80 1901
7825.64 1808
7826.47 1887
7827.31 1853
7828.14 1965
7828.98 2035
7829.81 1975
7830.65 2051
7831.48 2064
7832.32 2057
7833.15 2070
7833.99 2075
7834.83 1987
7835.66 1885
7836.50 1998
7837.33 2020
7838.17 2013
7839.00 1943
7839.84 1934
7840.68 2025
7841.51 2019
7842.35 2090
7843.18 2129
7844.02 2059
7844.86 2065
7845.69 2006
7846.53 2088
7847.36 1978
7848.20 1988
7849.04 1811
7849.87 1729
7850.71 1809
7851.55 1851
7852.38 1760
7853.22 1744
7854.05 1733
7854.89 1562
7855.73 1647
7856.56 1754
7857.40 1658
7858.24 1666
7859.08 1646
7859.91 1704
7860.75 1669
7861.59 1796
7862.42 1796
7863.26 1805
7864.10 1791
7864.93 1779
7865.77 1814
7866.61 1727
7867.45 1694
7868.28 1643
7869.12 1664
7869.96 1733
7870.80 1634
7871.63 1700
7872.47 1808
7873.31 1784
7874.15 1723
7874.98 1778
7875.82 1761
7876.66 1905
7877.50 1924
7878.33 1908
7879.17 1810
7880.01 1875
7880.85 1980
7881.69 2124
7882.52 2111
7883.36 2084
7884.20 1967
7885.04 1980
7885.88 1964
7886.71 1938
7887.55 1894
7888.39 1854
7889.23 1865
7890.07 1925
7890.91 1936
7891.75 1856
7892.58 2056
7893.42 1930
7894.26 1948
7895.10 2016
7895.94 2042
7896.78 1938
7897.62 1834
7898.46 1862
7899.29 1907
7900.13 1888
7900.97 1871
7901.81 1978
7902.65 2036
7903.49 2117
7904.33 2111
7905.17 2081
7906.01 2099
7906.85 2088
7907.69 1959
7908.53 2005
7909.37 1921
7910.21 1904
7911.04 1939
7911.88 1924
7912.72 1843
7913.56 1931
7914.40 1827
7915.24 1871
7916.08 1896
7916.92 2049
7917.76 2122
7918.60 2277
7919.44 2378
7920.28 2576
7921.12 2819
7921.96 3126
7922.80 3228
7923.64 3224
7924.48 3261
7925.32 3065
7926.16 2809
7927.01 2726
7927.85 2462
7928.69 2303
7929.53 2118
7930.37 2049
7931.21 1980
7932.05 1955
7932.89 1871
7933.73 1899
7934.57 1987
7935.41 1957
7936.25 1821
7937.09 1812
7937.93 1841
7938.78 1807
7939.62 1637
7940.46 1640
7941.30 1596
7942.14 1454
7942.98 1612
7943.82 1619
7944.66 1600
7945.51 1464
7946.35 1526
7947.19 1632
7948.03 1742
7948.87 1615
7949.71 1602
7950.56 1670
7951.40 1645
7952.24 1715
7953.08 1642
7953.92 1632
7954.76 1635
7955.61 1697
7956.45 1724
7957.29 1794
7958.13 1703
7958.97 1708
7959.82 1822
7960.66 1716
7961.50 1710
7962.34 1690
7963.19 1730
7964.03 1737
7964.87 1723
7965.71 1719
7966.56 1703
7967.40 1819
7968.24 1851
7969.08 1845
7969.93 1817
7970.77 2107
7971.61 2202
7972.45 2206
7973.30 2227
7974.14 2115
7974.98 1979
7975.83 1942
7976.67 1901
7977.51 1694
7978.36 1705
7979.20 1761
7980.04 1754
7980.89 1768
7981.73 1751
7982.57 1800
7983.42 1769
7984.26 1693
7985.10 1677
7985.95 1617
7986.79 1708
7987.63 1677
7988.48 1634
7989.32 1676
7990.16 1783
7991.01 1703
7991.85 1682
7992.70 1558
7993.54 1545
7994.38 1631
7995.23 1713
7996.07 1546
7996.92 1536
7997.76 1490
7998.60 1570
7999.45 1531
8000.29 1483
8001.14 1469
8001.98 1417
8002.83 1539
8003.67 1476
8004.52 1444
8005.36 1397
8006.20 1555
8007.05 1526
8007.89 1570
8008.74 1575
8009.58 1592
8010.43 1542
8011.27 1433
8012.12 1485
8012.96 1540
8013.81 1463
8014.65 1538
8015.50 1671
8016.34 1531
8017.19 1606
8018.03 1582
8018.88 1508
8019.72 1522
8020.57 1465
8021.42 1448
8022.26 1411
8023.11 1426
8023.95 1325
8024.80 1374
8025.64 1428
8026.49 1441
8027.33 1453
8028.18 1358
8029.03 1468
8029.87 1468
8030.72 1494
8031.56 1439
8032.41 1472
8033.26 1444
8034.10 1481
8034.95 1526
8035.79 1580
8036.64 1521
8037.49 1505
8038.33 1452
8039.18 1541
8040.03 1603
8040.87 1680
8041.72 1671
8042.57 1524
8043.41 1562
8044.26 1564
8045.11 1578
8045.95 1591
8046.80 1517
8047.65 1506
8048.49 1483
8049.34 1430
8050.19 1466
8051.03 1528
8051.88 1583
8052.73 1609
8053.58 1619
8054.42 1623
8055.27 1642
8056.12 1542
8056.96 1490
8057.81 1536
8058.66 1407
8059.51 1467
8060.35 1469
8061.20 1419
8062.05 1485
8062.90 1402
8063.74 1370
8064.59 1476
8065.44 1378
8066.29 1443
8067.14 1447
8067.98 1373
8068.83 1495
8069.68 1446
8070.53 1282
8071.38 1330
8072.22 1352
8073.07 1347
8073.92 1315
8074.77 1256
8075.62 1276
8076.46 1293
8077.31 1237
8078.16 1326
8079.01 1279
8079.86 1306
8080.71 1396
8081.56 1233
8082.40 1195
8083.25 1294
8084.10 1281
8084.95 1372
8085.80 1332
8086.65 1280
8087.50 1333
8088.35 1325
8089.19 1305
8090.04 1295
8090.89 1298
8091.74 1233
8092.59 1235
8093.44 1292
8094.29 1298
8095.14 1288
8095.99 1300
8096.84 1320
8097.69 1246
8098.54 1323
8099.39 1322
8100.24 1319
8101.09 1319
8101.94 1309
8102.79 1334
8103.63 1262
8104.48 1226
8105.33 1256
8106.18 1238
8107.03 1202
8107.88 1305
8108.73 1207
8109.58 1265
8110.43 1287
8111.28 1219
8112.14 1230
8112.99 1264
8113.84 1204
8114.69 1174
8115.54 1218
8116.39 1257
8117.24 1272
8118.09 1353
8118.94 1344
8119.79 1273
8120.64 1209
8121.49 1294
8122.34 1336
8123.19 1324
8124.04 1344
8124.89 1342
8125.74 1271
8126.60 1313
8127.45 1435
8128.30 1354
8129.15 1325
8130.00 1290
8130.85 1307
8131.70 1232
8132.55 1219
8133.40 1307
8134.26 1328
8135.11 1270
8135.96 1354
8136.81 1268
8137.66 1328
8138.51 1392
8139.37 1309
8140.22 1362
8141.07 1250
8141.92 1279
8142.77 1365
8143.62 1304
8144.48 1322
8145.33 1352
8146.18 1251
8147.03 1333
8147.88 1372
8148.74 1210
8149.59 1226
8150.44 1315
8151.29 1430
8152.15 1344
8153.00 1315
8153.85 1384
8154.70 1419
8155.56 1353
8156.41 1368
8157.26 1413
8158.11 1473
8158.97 1608
8159.82 1597
8160.67 1585
8161.52 1590
8162.38 1547
8163.23 1539
8164.08 1474
8164.94 1416
8165.79 1408
8166.64 1429
8167.49 1400
8168.35 1305
8169.20 1315
8170.05 1343
8170.91 1274
8171.76 1231
8172.61 1218
8173.47 1285
8174.32 1300
8175.17 1286
8176.03 1277
8176.88 1388
8177.74 1310
8178.59 1332
8179.44 1305
8180.30 1263
8181.15 1244
8182.00 1307
8182.86 1365
8183.71 1236
8184.57 1181
8185.42 1306
8186.27 1252
8187.13 1258
8187.98 1226
8188.84 1236
8189.69 1188
8190.55 1215
8191.40 1192
8192.25 1208
8193.11 1195
8193.96 1218
8194.82 1187
8195.67 1155
8196.53 1200
8197.38 1217
8198.24 1286
8199.09 1284
8199.95 1221
8200.80 1277
8201.66 1293
8202.51 1254
8203.37 1191
8204.22 1184
8205.08 1137
8205.93 1145
8206.79 1160
8207.64 1216
8208.50 1206
8209.35 1208
8210.21 1172
8211.06 1234
8211.92 1290
8212.77 1234
8213.63 1136
8214.48 1168
8215.34 1359
8216.20 1236
8217.05 1161
8217.91 1145
8218.76 1124
8219.62 1227
8220.48 1153
8221.33 1220
8222.19 1313
8223.04 1229
8223.90 1184
8224.76 1217
8225.61 1280
8226.47 1368
8227.32 1443
8228.18 1421
8229.04 1442
8229.89 1412
8230.75 1374
8231.61 1310
8232.46 1257
8233.32 1304
8234.18 1288
8235.03 1180
8235.89 1209
8236.75 1252
8237.60 1250
8238.46 1192
8239.32 1264
8240.17 1203
8241.03 1180
8241.89 1206
8242.74 1259
8243.60 1239
8244.46 1232
8245.32 1237
8246.17 1223
8247.03 1225
8247.89 1182
8248.74 1171
8249.60 1287
8250.46 1164
8251.32 1299
8252.17 1311
8253.03 1226
8253.89 1275
8254.75 1226
8255.60 1189
8256.46 1210
8257.32 1220
8258.18 1204
8259.04 1200
8259.89 1233
8260.75 1320
8261.61 1320
8262.47 1350
8263.33 1319
8264.18 1265
8265.04 1333
8265.90 1311
8266.76 1253
8267.62 1231
8268.48 1263
8269.33 1207
8270.19 1203
8271.05 1215
8271.91 1258
8272.77 1235
8273.63 1203
8274.49 1224
8275.34 1220
8276.20 1174
8277.06 1268
8277.92 1282
8278.78 1263
8279.64 1329
8280.50 1249
8281.36 1158
8282.22 1139
8283.08 1241
8283.93 1294
8284.79 1242
8285.65 1256
8286.51 1243
8287.37 1243
8288.23 1237
8289.09 1235
8289.95 1300
8290.81 1250
8291.67 1226
8292.53 1254
8293.39 1246
8294.25 1282
8295.11 1320
8295.97 1372
8296.83 1322
8297.69 1357
8298.55 1371
8299.41 1359
8300.27 1265
8301.13 1389
8301.99 1322
8302.85 1269
8303.71 1280
8304.57 1209
8305.43 1377
8306.29 1358
8307.15 1312
8308.01 1327
8308.87 1188
8309.73 1228
8310.59 1233
8311.45 1194
8312.31 1253
8313.17 1341
8314.03 1298
8314.90 1268
8315.76 1248
8316.62 1233
8317.48 1240
8318.34 1258
8319.20 1202
8320.06 1208
8320.92 1253
8321.78 1239
8322.64 1265
8323.51 1199
8324.37 1220
8325.23 1316
8326.09 1290
8326.95 1217
8327.81 1261
8328.67 1209
8329.54 1202
8330.40 1258
8331.26 1225
8332.12 1194
8332.98 1259
8333.84 1185
8334.71 1212
8335.57 1239
8336.43 1270
8337.29 1327
8338.15 1274
8339.02 1268
8339.88 1355
8340.74 1223
8341.60 1154
8342.46 1247
8343.33 1356
8344.19 1320
8345.05 1235
8345.91 1297
8346.78 1362
8347.64 1322
8348.50 1355
8349.36 1273
8350.23 1328
8351.09 1311
8351.95 1251
8352.81 1378
8353.68 1367
8354.54 1352
8355.40 1319
8356.27 1356
8357.13 1370
8357.99 1393
8358.86 1328
8359.72 1251
8360.58 1223
8361.44 1349
8362.31 1388
8363.17 1409
8364.03 1380
8364.90 1401
8365.76 1373
8366.63 1353
8367.49 1440
8368.35 1383
8369.22 1270
8370.08 1348
8370.94 1373
8371.81 1338
8372.67 1339
8373.53 1392
8374.40 1434
8375.26 1463
8376.13 1338
8376.99 1404
8377.85 1358
8378.72 1375
8379.58 1474
8380.45 1367
8381.31 1381
8382.18 1441
8383.04 1455
8383.90 1423
8384.77 1385
8385.63 1516
8386.50 1503
8387.36 1403
8388.23 1451
8389.09 1510
8389.96 1486
8390.82 1521
8391.69 1517
8392.55 1471
8393.42 1558
8394.28 1549
8395.15 1576
8396.01 1644
8396.88 1661
8397.74 1538
8398.61 1588
8399.47 1500
8400.34 1625
8401.20 1557
8402.07 1591
8402.93 1646
8403.80 1596
8404.66 1631
8405.53 1733
8406.39 1673
8407.26 1697
8408.12 1773
8408.99 1673
8409.86 1631
8410.72 1708
8411.59 1761
8412.45 1735
8413.32 1731
8414.19 1753
8415.05 1753
8415.92 1785
8416.78 1761
8417.65 1832
8418.52 1971
8419.38 1852
8420.25 1830
8421.11 1881
8421.98 1911
8422.85 1808
8423.71 1833
8424.58 1943
8425.45 1911
8426.31 1915
8427.18 1788
8428.05 1942
8428.91 1999
8429.78 1931
8430.65 2027
8431.51 2165
8432.38 2137
8433.25 2070
8434.11 2102
8434.98 2049
8435.85 2141
8436.72 2131
8437.58 2144
8438.45 2199
8439.32 2251
8440.18 2313
8441.05 2369
8441.92 2330
8442.79 2481
8443.65 2526
8444.52 2577
8445.39 2769
8446.26 2833
8447.12 2814
8447.99 2840
8448.86 2878
8449.73 2762
8450.60 2766
8451.46 2978
8452.33 2860
8453.20 2926
8454.07 2932
8454.94 3127
8455.80 3451
8456.67 3708
8457.54 4453
8458.41 5182
8459.28 6059
8460.14 6842
8461.01 7705
8461.88 7651
8462.75 7467
8463.62 7121
8464.49 6516
8465.36 5695
8466.22 4786
8467.09 4155
8467.96 3684
8468.83 3283
8469.70 2991
8470.57 2678
8471.44 2390
8472.31 2317
8473.17 2279
8474.04 2073
8474.91 2121
8475.78 2029
8476.65 1976
8477.52 2010
8478.39 1997
8479.26 1892
8480.13 1875
8481.00 1872
8481.87 1818
8482.74 1828
8483.61 1757
8484.48 1805
8485.34 1856
8486.21 1829
8487.08 1900
8487.95 1796
8488.82 1838
8489.69 1902
8490.56 1836
8491.43 1877
8492.30 1896
8493.17 1939
8494.04 1898
8494.91 1894
8495.78 1786
8496.65 1805
8497.52 1867
8498.39 1899
8499.26 1892
8500.13 1822
8501.01 1891
8501.88 1851
8502.75 1824
8503.62 1836
8504.49 1862
8505.36 1797
8506.23 1880
8507.10 1764
8507.97 1750
8508.84 1661
8509.71 1763
8510.58 1803
8511.45 1820
8512.32 1832
8513.20 1849
8514.07 1928
8514.94 1798
8515.81 1838
8516.68 1962
8517.55 1957
8518.42 1956
8519.29 1995
8520.17 2059
8521.04 2031
8521.91 2041
8522.78 2042
8523.65 2016
8524.52 2089
8525.39 2083
8526.27 2104
8527.14 2102
8528.01 2077
8528.88 2169
8529.75 2075
8530.63 2191
8531.50 2140
8532.37 2154
8533.24 2182
8534.11 2227
8534.99 2280
8535.86 2316
8536.73 2201
8537.60 2196
8538.47 2128
8539.35 2070
8540.22 2198
8541.09 2107
8541.96 2080
8542.84 2054
8543.71 2160
8544.58 2207
8545.46 2040
8546.33 1966
8547.20 2010
8548.07 1970
8548.95 1931
8549.82 1933
8550.69 1887
8551.57 1896
8552.44 1782
8553.31 1794
8554.18 1826
8555.06 1813
8555.93 1804
8556.80 1918
8557.68 2001
8558.55 2128
8559.42 2135
8560.30 2216
8561.17 2099
8562.04 2076
8562.92 1947
8563.79 1927
8564.67 1823
8565.54 1900
8566.41 1867
8567.29 1866
8568.16 1781
8569.03 1788
8569.91 1776
8570.78 1702
8571.66 1770
8572.53 1750
8573.40 1764
8574.28 1869
8575.15 1898
8576.03 1755
8576.90 1748
8577.78 1714
8578.65 1659
8579.52 1634
8580.40 1641
8581.27 1664
8582.15 1720
8583.02 1772
8583.90 1656
8584.77 1712
8585.65 1777
8586.52 1699
8587.40 1728
8588.27 1746
8589.15 1775
8590.02 1777
8590.90 1708
8591.77 1719
8592.65 1718
8593.52 1733
8594.40 1827
8595.27 1743
8596.15 1717
8597.02 1803
8597.90 1843
8598.77 1812
8599.65 1860
8600.52 1837
8601.40 1866
8602.28 1910
8603.15 1987
8604.03 1962
8604.90 1952
8605.78 1931
8606.65 1944
8607.53 2063
8608.41 2015
8609.28 1903
8610.16 1992
8611.03 1973
8611.91 2003
8612.79 2064
8613.66 2083
8614.54 2052
8615.41 2046
8616.29 2102
8617.17 1986
8618.04 2052
8618.92 2127
8619.80 2134
8620.67 2196
8621.55 2120
8622.43 2112
8623.30 2101
8624.18 2121
8625.06 2004
8625.93 2187
8626.81 2213
8627.69 2171
8628.56 2230
8629.44 2235
8630.32 2218
8631.20 2449
8632.07 2586
8632.95 2719
8633.83 2577
8634.70 2805
8635.58 2858
8636.46 2858
8637.34 2837
8638.21 2708
8639.09 2658
8639.97 2650
8640.85 2689
8641.72 2582
8642.60 2673
8643.48 2808
8644.36 2801
8645.23 2652
8646.11 2601
8646.99 2726
8647.87 2895
8648.75 2852
8649.62 2807
8650.50 3060
8651.38 2992
8652.26 2956
8653.14 3157
8654.01 3171
8654.89 3131
8655.77 3313
8656.65 3235
8657.53 3367
8658.41 3265
8659.29 3283
8660.16 3254
8661.04 3350
8661.92 3328
8662.80 3310
8663.68 3395
8664.56 3372
8665.44 3389
8666.31 3448
8667.19 3370
8668.07 3485
8668.95 3589
8669.83 3462
8670.71 3539
8671.59 3624
8672.47 3608
8673.35 3725
8674.23 3913
8675.11 4171
8675.99 4600
8676.86 5041
8677.74 5461
8678.62 6013
8679.50 6469
8680.38 6574
8681.26 6433
8682.14 6314
8683.02 5985
8683.90 5550
8684.78 5263
8685.66 4837
8686.54 4578
8687.42 4385
8688.30 4230
8689.18 4294
8690.06 4196
8690.94 4138
8691.82 4496
8692.70 5033
8693.58 5845
8694.46 6651
8695.34 7838
8696.22 9270
8697.10 10532
8697.98 11007
8698.86 10872
8699.74 10548
8700.62 9685
8701.51 8341
8702.39 7269
8703.27 6269
8704.15 5433
8705.03 4645
8705.91 4319
8706.79 3831
8707.67 3604
8708.55 3456
8709.43 3384
8710.31 3266
8711.20 3104
8712.08 3068
8712.96 2981
8713.84 3008
8714.72 2995
8715.60 2897
8716.48 2722
8717.36 2769
8718.25 2671
8719.13 2648
8720.01 2625
8720.89 2568
8721.77 2571
8722.65 2582
8723.54 2790
8724.42 2796
8725.30 2930
8726.18 2910
8727.06 2917
8727.95 2886
8728.83 2972
8729.71 2923
8730.59 2856
8731.47 2809
8732.36 2770
8733.24 2886
8734.12 2940
8735.00 2889
8735.89 2869
8736.77 2864
8737.65 2921
8738.53 2939
8739.42 2818
8740.30 2726
8741.18 2795
8742.06 2818
8742.95 2881
8743.83 2839
8744.71 2916
8745.59 2847
8746.48 2777
8747.36 2782
8748.24 2790
8749.13 2814
8750.01 2848
8750.89 2904
8751.78 2864
8752.66 2947
8753.54 2887
8754.43 2994
8755.31 3070
8756.19 2935
8757.08 2920
8757.96 2985
8758.84 3104
8759.73 3175
8760.61 3181
8761.49 3179
8762.38 3347
8763.26 3184
8764.15 3360
8765.03 3331
8765.91 3393
8766.80 3453
8767.68 3474
8768.57 3547
8769.45 3563
8770.33 3643
8771.22 3757
8772.10 3738
8772.99 3782
8773.87 3704
8774.75 3630
8775.64 3663
8776.52 3485
8777.41 3436
8778.29 3407
8779.18 3309
8780.06 3408
8780.95 3472
8781.83 3594
8782.72 3880
8783.60 4430
8784.49 5059
8785.37 5851
8786.26 6396
8787.14 6876
8788.03 7113
8788.91 6929
8789.80 6593
8790.68 5875
8791.57 5272
8792.45 4803
8793.34 4199
8794.22 3861
8795.11 3457
8795.99 3257
8796.88 2926
8797.76 2767
8798.65 2805
8799.53 2809
8800.42 2789
8801.31 2726
8802.19 2715
8803.08 2654
8803.96 2721
8804.85 2666
8805.74 2617
8806.62 2444
8807.51 2478
8808.39 2436
8809.28 2326
8810.17 2256
8811.05 2180
8811.94 2235
8812.82 2265
8813.71 2192
8814.60 2245
8815.48 2256
8816.37 2345
8817.26 2366
8818.14 2231
8819.03 2165
8819.92 2140
8820.80 2186
8821.69 2084
8822.58 2010
8823.46 2114
8824.35 2231
8825.24 2148
8826.12 2077
8827.01 2110
8827.90 2083
8828.78 2048
8829.67 2043
8830.56 2041
8831.45 1995
8832.33 1946
8833.22 2090
8834.11 1940
8835.00 1969
8835.88 1948
8836.77 1979
8837.66 1920
8838.55 1900
8839.43 1860
8840.32 1928
8841.21 2019
8842.10 2075
8842.98 1960
8843.87 2017
8844.76 1981
8845.65 1964
8846.54 1965
8847.42 1883
8848.31 1952
8849.20 2099
8850.09 2044
8850.98 2033
8851.86 2027
8852.75 1989
8853.64 2020
8854.53 2087
8855.42 2015
8856.31 2032
8857.19 1921
8858.08 1859
8858.97 1877
8859.86 1913
8860.75 1965
8861.64 1967
8862.53 1927
8863.42 1930
8864.30 1998
8865.19 1924
8866.08 1906
8866.97 1920
8867.86 1906
8868.75 1935
8869.64 1840
8870.53 1909
8871.42 1972
8872.31 1854
8873.20 1882
8874.08 1836
8874.97 1733
8875.86 1776
8876.75 1808
8877.64 1754
8878.53 1695
8879.42 1675
8880.31 1617
8881.20 1592
8882.09 1686
8882.98 1715
8883.87 1589
8884.76 1650
8885.65 1573
8886.54 1622
8887.43 1596
8888.32 1555
8889.21 1541
8890.10 1529
8890.99 1573
8891.88 1513
8892.77 1536
8893.66 1521
8894.55 1527
8895.44 1418
8896.33 1515
8897.22 1411
8898.11 1426
8899.00 1435
8899.90 1484
8900.79 1505
8901.68 1389
8902.57 1371
8903.46 1460
8904.35 1436
8905.24 1363
8906.13 1365
8907.02 1390
8907.91 1355
8908.80 1346
8909.70 1405
8910.59 1475
8911.48 1394
8912.37 1389
8913.26 1380
8914.15 1319
8915.04 1395
8915.93 1384
8916.83 1356
8917.72 1334
8918.61 1326
8919.50 1352
8920.39 1260
8921.28 1327
8922.18 1289
8923.07 1255
8923.96 1227
8924.85 1283
8925.74 1330
8926.64 1312
8927.53 1291
8928.42 1323
8929.31 1341
8930.20 1303
8931.10 1297
8931.99 1235
8932.88 1353
8933.77 1322
8934.67 1369
8935.56 1357
8936.45 1273
8937.34 1228
8938.24 1308
8939.13 1309
8940.02 1290
8940.91 1317
8941.81 1299
8942.70 1217
8943.59 1196
8944.49 1318
8945.38 1308
8946.27 1246
8947.16 1227
8948.06 1252
8948.95 1216
8949.84 1257
8950.74 1201
8951.63 1210
8952.52 1153
8953.42 1207
8954.31 1261
8955.20 1215
8956.10 1243
8956.99 1268
8957.88 1279
8958.78 1204
8959.67 1212
8960.56 1234
8961.46 1185
8962.35 1210
8963.25 1192
8964.14 1193
8965.03 1224
8965.93 1178
8966.82 1186
8967.72 1175
8968.61 1148
8969.50 1144
8970.40 1150
8971.29 1210
8972.19 1255
8973.08 1215
8973.98 1255
8974.87 1251
8975.76 1200
8976.66 1231
8977.55 1234
8978.45 1198
8979.34 1201
8980.24 1300
8981.13 1262
8982.03 1187
8982.92 1156
8983.82 1200
8984.71 1223
8985.61 1250
8986.50 1087
8987.40 1158
8988.29 1271
8989.19 1153
8990.08 1151
8990.98 1197
8991.87 1180
8992.77 1097
8993.66 1095
8994.56 1127
8995.45 1108
8996.35 1112
8997.24 1091
8998.14 1096
8999.04 1074
8999.93 1124
9000.83 1093
9001.72 1147
9002.62 1116
9003.51 1156
9004.41 1150
9005.31 1149
9006.20 1149
9007.10 1179
9007.99 1146
9008.89 1121
9009.79 1120
9010.68 1118
9011.58 1092
9012.48 1021
9013.37 1111
9014.27 1022
9015.16 1056
9016.06 1059
9016.96 1098
9017.85 1039
9018.75 1124
9019.65 1089
9020.54 1092
9021.44 1078
9022.34 1058
9023.23 1043
9024.13 1108
9025.03 1140
9025.93 1076
9026.82 1106
9027.72 1128
9028.62 1072
9029.51 1081
9030.41 1083
9031.31 1143
9032.21 1134
9033.10 1137
9034.00 1085
9034.90 1034
9035.79 1059
9036.69 1121
9037.59 1112
9038.49 1102
9039.38 1114
9040.28 1167
9041.18 1183
9042.08 1097
9042.98 1071
9043.87 1128
9044.77 1116
9045.67 1121
9046.57 1156
9047.47 1096
9048.36 1106
9049.26 1138
9050.16 1096
9051.06 1157
9051.96 1099
9052.85 1166
9053.75 1201
9054.65 1118
9055.55 1106
9056.45 1115
9057.35 1190
9058.25 1129
9059.14 1177
9060.04 1199
9060.94 1171
9061.84 1112
9062.74 1173
9063.64 1103
9064.54 1107
9065.44 1234
9066.33 1209
9067.23 1119
9068.13 1176
9069.03 1207
9069.93 1149
9070.83 1189
9071.73 1202
9072.63 1168
9073.53 1111
9074.43 1178
9075.33 1190
9076.23 1176
9077.13 1130
9078.03 1097
9078.92 1143
9079.82 1151
9080.72 1084
9081.62 1114
9082.52 1161
9083.42 1180
9084.32 1072
9085.22 1065
9086.12 1080
9087.02 1178
9087.92 1121
9088.82 1080
9089.72 1108
9090.62 1089
9091.52 1130
9092.42 1180
9093.32 1089
9094.22 1120
9095.12 1168
9096.03 1172
9096.93 1090
9097.83 1140
9098.73 1141
9099.63 1109
9100.53 1063
9101.43 1132
9102.33 1093
9103.23 1108
9104.13 1056
9105.03 1056
9105.93 1041
9106.83 1041
9107.74 1095
9108.64 1085
9109.54 974
9110.44 1040
9111.34 1123
9112.24 1093
9113.14 1091
9114.04 1073
9114.94 1026
9115.85 1042
9116.75 1046
9117.65 1021
9118.55 1025
9119.45 1070
9120.35 1081
9121.26 1023
9122.16 1066
9123.06 1156
9123.96 1108
9124.86 1103
9125.77 1078
9126.67 1076
9127.57 1056
9128.47 1110
9129.37 1085
9130.28 1056
9131.18 1029
9132.08 1027
9132.98 1070
9133.88 1103
9134.79 1130
9135.69 1069
9136.59 1100
9137.49 1136
9138.40 1125
9139.30 1029
9140.20 1057
9141.10 1177
9142.01 1104
9142.91 1043
9143.81 1052
9144.72 1080
9145.62 960
9146.52 1036
9147.42 1066
9148.33 1022
9149.23 1038
9150.13 1039
9151.04 1153
9151.94 1055
9152.84 1061
9153.75 1036
9154.65 1051
9155.55 1036
9156.46 1080
9157.36 1039
9158.26 1071
9159.17 1030
9160.07 1066
9160.97 1037
9161.88 990
9162.78 1020
9163.69 1046
9164.59 1083
9165.49 961
9166.40 1036
9167.30 1079
9168.21 1146
9169.11 1112
9170.01 1053
9170.92 1092
9171.82 1126
9172.73 1111
9173.63 1052
9174.53 1044
9175.44 1066
9176.34 1069
9177.25 1161
9178.15 1096
9179.06 1092
9179.96 1122
9180.87 1098
9181.77 1078
9182.68 1064
9183.58 1105
9184.49 1127
9185.39 1124
9186.30 1133
9187.20 1119
9188.11 1156
9189.01 1053
9189.92 1014
9190.82 1048
9191.73 1098
9192.63 1023
9193.54 1012
9194.44 1064
9195.35 1147
9196.25 1069
9197.16 1058
9198.06 1112
9198.97 1123
9199.87 1098
9200.78 1059
9201.69 1125
9202.59 1196
9203.50 1170
9204.40 1234
9205.31 1280
9206.21 1233
9207.12 1184
9208.03 1183
9208.93 1232
9209.84 1113
9210.74 1057
9211.65 1131
9212.56 1098
9213.46 1108
9214.37 1162
9215.28 1230
9216.18 1120
9217.09 1119
9218.00 1095
9218.90 1065
9219.81 1092
9220.72 1163
9221.62 1213
9222.53 1129
9223.44 1075
9224.34 1120
9225.25 1176
9226.16 1168
9227.06 1085
9227.97 1133
9228.88 1143
9229.78 1133
9230.69 1098
9231.60 1083
9232.51 1104
9233.41 1053
9234.32 1096
9235.23 1075
9236.13 1050
9237.04 1083
9237.95 1132
9238.86 1022
9239.76 1077
9240.67 1029
9241.58 1084
9242.49 1070
9243.39 1119
9244.30 1070
9245.21 1040
9246.12 1094
9247.03 1161
9247.93 1088
9248.84 1089
9249.75 1021
9250.66 1082
9251.57 1075
9252.47 1085
9253.38 1077
9254.29 1060
9255.20 988
9256.11 1021
9257.02 970
9257.92 1034
9258.83 1076
9259.74 1082
9260.65 1000
9261.56 1008
9262.47 1036
9263.38 1091
9264.28 990
9265.19 1100
9266.10 1016
9267.01 1040
9267.92 1059
9268.83 1071
9269.74 1132
9270.65 1037
9271.56 1093
9272.47 1096
9273.37 1024
9274.28 1128
9275.19 1099
9276.10 1125
9277.01 1094
9277.92 1070
9278.83 1130
9279.74 1096
9280.65 1145
9281.56 1149
9282.47 1089
9283.38 1115
9284.29 1066
9285.20 1120
9286.11 1102
9287.02 1074
9287.93 1060
9288.84 1128
9289.75 1097
9290.66 1043
9291.57 1106
9292.48 1071
9293.39 1168
9294.30 1111
9295.21 1139
9296.12 1030
9297.03 1063
9297.94 1104
9298.85 1166
9299.76 1119
9300.67 1207
9301.58 1130
9302.49 1122
9303.40 1170
9304.31 1266
9305.23 1234
9306.14 1066
9307.05 1138
9307.96 1147
9308.87 1107
9309.78 1111
9310.69 1142
9311.60 1210
9312.51 1226
9313.42 1226
9314.34 1173
9315.25 1148
9316.16 1144
9317.07 1112
9317.98 1182
9318.89 1183
9319.80 1112
9320.72 1085
9321.63 1119
9322.54 1061
9323.45 1052
9324.36 1116
9325.27 1116
9326.19 1135
9327.10 1185
9328.01 1153
9328.92 1103
9329.83 1089
9330.74 1082
9331.66 1059
9332.57 1078
9333.48 1089
9334.39 1072
9335.31 1027
9336.22 1124
9337.13 1190
9338.04 1133
9338.96 1119
9339.87 1070
9340.78 1099
9341.69 1094
9342.61 1133
9343.52 1140
9344.43 1091
9345.34 1086
9346.26 1075
9347.17 1121
9348.08 1132
9348.99 1092
9349.91 1165
9350.82 1102
9351.73 1129
9352.65 1161
9353.56 1140
9354.47 1110
9355.39 1108
9356.30 1123
9357.21 1087
9358.13 1090
9359.04 1129
9359.95 1117
9360.87 1109
9361.78 1128
9362.69 1155
9363.61 1153
9364.52 1076
9365.43 1145
9366.35 1188
9367.26 1199
9368.18 1139
9369.09 1129
9370.00 1237
9370.92 1165
9371.83 1083
9372.75 1040
9373.66 1088
9374.57 1180
9375.49 1131
9376.40 1125
9377.32 1132
9378.23 1248
9379.15 1240
9380.06 1119
9380.97 1185
9381.89 1247
9382.80 1290
9383.72 1199
9384.63 1170
9385.55 1205
9386.46 1175
9387.38 1220
9388.29 1204
9389.21 1172
9390.12 1215
9391.04 1268
9391.95 1230
9392.87 1255
9393.78 1260
9394.70 1424
9395.61 1408
9396.53 1353
9397.44 1388
9398.36 1402
9399.27 1534
9400.19 1483
9401.10 1485
9402.02 1487
9402.94 1504
9403.85 1460
9404.77 1442
9405.68 1423
9406.60 1358
9407.51 1379
9408.43 1344
9409.35 1258
9410.26 1285
9411.18 1295
9412.09 1344
9413.01 1369
9413.93 1311
9414.84 1227
9415.76 1205
9416.67 1225
9417.59 1275
9418.51 1242
9419.42 1265
9420.34 1350
9421.26 1246
9422.17 1210
9423.09 1175
9424.01 1224
9424.92 1301
9425.84 1297
9426.76 1253
9427.67 1159
9428.59 1213
9429.51 1243
9430.42 1209
9431.34 1244
9432.26 1209
9433.17 1256
9434.09 1254
9435.01 1187
9435.93 1261
9436.84 1331
9437.76 1376
9438.68 1314
9439.59 1369
9440.51 1391
9441.43 1358
9442.35 1472
9443.26 1486
9444.18 1353
9445.10 1333
9446.02 1337
9446.93 1347
9447.85 1403
9448.77 1324
9449.69 1322
9450.61 1340
9451.52 1400
9452.44 1493
9453.36 1456
9454.28 1602
9455.20 1713
9456.11 1842
9457.03 2026
9457.95 2203
9458.87 2242
9459.79 2217
9460.71 2150
9461.62 1882
9462.54 1874
9463.46 1782
9464.38 1688
9465.30 1518
9466.22 1403
9467.14 1381
9468.05 1341
9468.97 1245
9469.89 1223
9470.81 1242
9471.73 1354
9472.65 1351
9473.57 1247
9474.49 1275
9475.41 1325
9476.32 1372
9477.24 1378
9478.16 1254
9479.08 1216
9480.00 1256
9480.92 1236
9481.84 1256
9482.76 1290
9483.68 1278
9484.60 1309
9485.52 1287
9486.44 1303
9487.36 1360
9488.28 1320
9489.20 1426
9490.12 1378
9491.04 1388
9491.96 1408
9492.88 1330
9493.80 1281
9494.72 1217
9495.64 1256
9496.56 1259
9497.48 1218
9498.40 1235
9499.32 1206
9500.24 1209
9501.16 1152
9502.08 1276
9503.00 1243
9503.92 1267
9504.84 1275
9505.76 1259
9506.68 1201
9507.60 1236
9508.52 1208
9509.44 1224
9510.36 1210
9511.28 1161
9512.21 1200
9513.13 1207
9514.05 1251
9514.97 1242
9515.89 1209
9516.81 1249
9517.73 1212
9518.65 1235
9519.57 1309
9520.50 1244
9521.42 1278
9522.34 1160
9523.26 1256
9524.18 1271
9525.10 1247
9526.02 1328
9526.95 1278
9527.87 1289
9528.79 1281
9529.71 1267
9530.63 1337
9531.55 1330
9532.48 1263
9533.40 1323
9534.32 1340
9535.24 1351
9536.16 1440
9537.09 1404
9538.01 1420
9538.93 1452
9539.85 1456
9540.77 1538
9541.70 1456
9542.62 1401
9543.54 1451
9544.46 1333
9545.39 1355
9546.31 1340
9547.23 1329
9548.15 1323
9549.08 1284
9550.00 1245
9550.92 1316
9551.85 1351
9552.77 1325
9553.69 1286
9554.61 1330
9555.54 1256
9556.46 1269
9557.38 1361
9558.31 1391
9559.23 1378
9560.15 1310
9561.08 1341
9562.00 1308
9562.92 1293
9563.85 1351
9564.77 1342
9565.69 1292
9566.62 1317
9567.54 1377
9568.46 1301
9569.39 1279
9570.31 1311
9571.23 1329
9572.16 1284
9573.08 1340
9574.01 1353
9574.93 1361
9575.85 1380
9576.78 1401
9577.70 1279
9578.63 1298
9579.55 1397
9580.47 1358
9581.40 1353
9582.32 1397
9583.25 1384
9584.17 1328
9585.10 1365
9586.02 1395
9586.94 1324
9587.87 1349
9588.79 1329
9589.72 1489
9590.64 1527
9591.57 1487
9592.49 1505
9593.42 1429
9594.34 1424
9595.27 1454
9596.19 1454
9597.12 1517
9598.04 1548
9598.97 1482
9599.89 1445
9600.82 1447
9601.74 1407
9602.67 1548
9603.59 1501
9604.52 1480
9605.44 1597
9606.37 1644
9607.29 1597
9608.22 1614
9609.15 1564
9610.07 1616
9611.00 1536
9611.92 1558
9612.85 1579
9613.77 1543
9614.70 1718
9615.63 1674
9616.55 1640
9617.48 1686
9618.40 1703
9619.33 1703
9620.26 1741
9621.18 1682
9622.11 1665
9623.03 1745
9623.96 1663
9624.89 1668
9625.81 1797
9626.74 1746
9627.67 1762
9628.59 1762
9629.52 1901
9630.45 1872
9631.37 1858
9632.30 1829
9633.23 1853
9634.15 1912
9635.08 2003
9636.01 1976
9636.93 1971
9637.86 1979
9638.79 2042
9639.71 1997
9640.64 1999
9641.57 2054
9642.50 2060
9643.42 2039
9644.35 2105
9645.28 2081
9646.21 2014
9647.13 2081
9648.06 2133
9648.99 2186
9649.92 2317
9650.84 2255
9651.77 2299
9652.70 2335
9653.63 2296
9654.55 2332
9655.48 2347
9656.41 2418
9657.34 2553
9658.26 2488
9659.19 2620
9660.12 2654
9661.05 2578
9661.98 2635
9662.91 2578
9663.83 2521
9664.76 2443
9665.69 2526
9666.62 2522
9667.55 2426
9668.48 2512
9669.40 2614
9670.33 2707
9671.26 2780
9672.19 2712
9673.12 2798
9674.05 2868
9674.98 2863
9675.90 2862
9676.83 2816
9677.76 2858
9678.69 2892
9679.62 2866
9680.55 2764
9681.48 2901
9682.41 3024
9683.34 2799
9684.27 2908
9685.19 2970
9686.12 2964
9687.05 3040
9687.98 3109
9688.91 3081
9689.84 3164
9690.77 3163
9691.70 3211
9692.63 3195
9693.56 3177
9694.49 3207
9695.42 3173
9696.35 3295
9697.28 3338
9698.21 3352
9699.14 3367
9700.07 3485
9701.00 3797
9701.93 4270
9702.86 4536
9703.79 4807
9704.72 5038
9705.65 5169
9706.58 5045
9707.51 4912
9708.44 4550
9709.37 4159
9710.30 3932
9711.23 3705
9712.16 3426
9713.09 3324
9714.02 3238
9714.95 3237
9715.88 3331
9716.82 3308
9717.75 3491
9718.68 3736
9719.61 3629
9720.54 3596
9721.47 3756
9722.40 3743
9723.33 3583
9724.26 3343
9725.19 3138
9726.13 3173
9727.06 3030
9727.99 2947
9728.92 2811
9729.85 2805
9730.78 2683
9731.71 2745
9732.64 2917
9733.58 2871
9734.51 2833
9735.44 2922
9736.37 3061
9737.30 2939
9738.23 2872
9739.17 2915
9740.10 2951
9741.03 2901
9741.96 2801
9742.89 2700
9743.83 2640
9744.76 2480
9745.69 2535
9746.62 2608
9747.55 2454
9748.49 2564
9749.42 2531
9750.35 2333
9751.28 2329
9752.22 2369
9753.15 2323
9754.08 2308
9755.01 2311
9755.95 2274
9756.88 2288
9757.81 2194
9758.75 2182
9759.68 2176
9760.61 2225
9761.54 2213
9762.48 2137
9763.41 2163
9764.34 2267
9765.28 2353
9766.21 2411
9767.14 2415
9768.08 2411
9769.01 2298
9769.94 2415
9770.88 2404
9771.81 2311
9772.74 2318
9773.68 2300
9774.61 2301
9775.54 2331
9776.48 2331
9777.41 2275
9778.34 2347
9779.28 2403
9780.21 2358
9781.14 2373
9782.08 2451
9783.01 2546
9783.95 2501
9784.88 2496
9785.81 2549
9786.75 2610
9787.68 2580
9788.62 2739
9789.55 2779
9790.49 2633
9791.42 2591
9792.35 2463
9793.29 2476
9794.22 2342
9795.16 2335
9796.09 2356
9797.03 2262
9797.96 2261
9798.90 2258
9799.83 2161
9800.77 2276
9801.70 2352
9802.64 2463
9803.57 2437
9804.51 2331
9805.44 2408
9806.38 2361
9807.31 2268
9808.25 2250
9809.18 2173
9810.12 2041
9811.05 1978
9811.99 1964
9812.92 1864
9813.86 1877
9814.79 1911
9815.73 1867
9816.66 1832
9817.60 1733
9818.54 1742
9819.47 1804
9820.41 1877
9821.34 1802
9822.28 1700
9823.21 1756
9824.15 1764
9825.09 1666
9826.02 1739
9826.96 1750
9827.89 1704
9828.83 1776
9829.77 1725
9830.70 1623
9831.64 1680
9832.57 1711
9833.51 1741
9834.45 1663
9835.38 1737
9836.32 1692
9837.26 1684
9838.19 1660
9839.13 1649
9840.07 1621
9841.00 1526
9841.94 1584
9842.88 1568
9843.81 1648
9844.75 1685
9845.69 1681
9846.62 1637
9847.56 1706
9848.50 1685
9849.44 1708
9850.37 1680
9851.31 1699
9852.25 1713
9853.18 1704
9854.12 1702
9855.06 1655
9856.00 1674
9856.93 1690
9857.87 1718
9858.81 1729
9859.75 1615
9860.68 1803
9861.62 1717
9862.56 1689
9863.50 1694
9864.44 1653
9865.37 1658
9866.31 1615
9867.25 1617
9868.19 1638
9869.13 1577
9870.06 1549
9871.00 1431
9871.94 1593
9872.88 1598
9873.82 1581
9874.75 1603
9875.69 1596
9876.63 1610
9877.57 1600
9878.51 1616
9879.45 1587
9880.39 1517
9881.32 1480
9882.26 1474
9883.20 1542
9884.14 1595
9885.08 1476
9886.02 1447
9886.96 1495
9887.90 1557
9888.83 1495
9889.77 1505
9890.71 1485
9891.65 1530
9892.59 1420
9893.53 1395
9894.47 1417
9895.41 1467
9896.35 1378
9897.29 1377
9898.23 1404
9899.17 1388
9900.11 1365
9901.05 1369
9901.99 1390
9902.92 1324
9903.86 1461
9904.80 1483
9905.74 1428
9906.68 1401
9907.62 1388
9908.56 1373
9909.50 1332
9910.44 1376
9911.38 1378
9912.32 1401
9913.26 1408
9914.20 1405
9915.14 1413
9916.08 1385
9917.02 1325
9917.97 1362
9918.91 1388
9919.85 1394
9920.79 1333
9921.73 1380
9922.67 1365
9923.61 1364
9924.55 1312
9925.49 1396
9926.43 1449
9927.37 1493
9928.31 1618
9929.25 1672
9930.19 1786
9931.13 1895
9932.08 1937
9933.02 2035
9933.96 1970
9934.90 1969
9935.84 1850
9936.78 1752
9937.72 1657
9938.66 1511
9939.61 1446
9940.55 1490
9941.49 1473
9942.43 1420
9943.37 1409
9944.31 1347
9945.26 1279
9946.20 1282
9947.14 1323
9948.08 1318
9949.02 1253
9949.96 1246
9950.91 1307
9951.85 1297
9952.79 1302
9953.73 1206
9954.67 1257
9955.62 1314
9956.56 1380
9957.50 1385
9958.44 1351
9959.39 1408
9960.33 1473
9961.27 1359
9962.21 1351
9963.16 1260
9964.10 1258
9965.04 1304
9965.98 1249
9966.93 1264
9967.87 1260
9968.81 1211
9969.75 1188
9970.70 1224
9971.64 1222
9972.58 1213
9973.53 1163
9974.47 1184
9975.41 1157
9976.36 1150
9977.30 1093
9978.24 1156
9979.18 1172
9980.13 1140
9981.07 1121
9982.01 1103
9982.96 1162
9983.90 1130
9984.85 1076
9985.79 1131
9986.73 1154
9987.68 1233
9988.62 1085
9989.56 1103
9990.51 1155
9991.45 1191
9992.40 1102
9993.34 1111
9994.28 1163
9995.23 1221
9996.17 1199
9997.12 1127
9998.06 1138
9999.00 1083
9999.95 1126
10000.89 1112
10001.84 1108
10002.78 1107
10003.73 1164
10004.67 1192
10005.61 1136
10006.56 1089
10007.50 1132
10008.45 1188
10009.39 1132
10010.34 1139
10011.28 1127
10012.23 1108
10013.17 1081
10014.12 1115
10015.06 1126
10016.01 1227
10016.95 1167
10017.90 1159
10018.84 1174
10019.79 1174
10020.73 1227
10021.68 1107
10022.62 1145
10023.57 1178
10024.51 1172
10025.46 1097
10026.41 1065
10027.35 1083
10028.30 1143
10029.24 1141
10030.19 1094
10031.13 1134
10032.08 1179
10033.03 1113
10033.97 1064
10034.92 1075
10035.86 1112
10036.81 1129
10037.76 1040
10038.70 1068
10039.65 1088
10040.59 1099
10041.54 1103
10042.49 1044
10043.43 1023
10044.38 1021
10045.33 1082
10046.27 1145
10047.22 1090
10048.16 1072
10049.11 1079
10050.06 1047
10051.00 1074
10051.95 1056
10052.90 986
10053.84 1020
10054.79 1115
10055.74 1079
10056.69 1070
10057.63 1030
10058.58 1059
10059.53 1034
10060.47 1036
10061.42 1012
10062.37 1068
10063.32 1058
10064.26 1147
10065.21 1024
10066.16 1019
10067.10 1029
10068.05 1072
10069.00 1032
10069.95 983
10070.89 1073
10071.84 1022
10072.79 1000
10073.74 1049
10074.69 1075
10075.63 986
10076.58 1084
10077.53 1067
10078.48 1039
10079.43 1036
10080.37 1010
10081.32 1004
10082.27 996
10083.22 1075
10084.17 1071
10085.11 1032
10086.06 994
10087.01 1066
10087.96 1080
10088.91 1015
10089.86 1065
10090.81 1093
10091.75 1038
10092.70 1049
10093.65 1056
10094.60 1063
10095.55 992
10096.50 977
10097.45 1031
10098.40 1052
10099.34 1039
10100.29 1007
10101.24 1035
10102.19 1043
10103.14 1013
10104.09 1032
10105.04 1032
10105.99 955
10106.94 1049
10107.89 1076
10108.84 1056
10109.79 1067
10110.73 1027
10111.68 1049
10112.63 995
10113.58 1058
10114.53 1066
10115.48 1053
10116.43 1030
10117.38 964
10118.33 1035
10119.28 1037
10120.23 1007
10121.18 1049
10122.13 1109
10123.08 1124
10124.03 1025
10124.98 1064
10125.93 1031
10126.88 1104
10127.83 1049
10128.78 961
10129.73 1040
10130.68 1048
10131.64 1045
10132.59 1014
10133.54 1060
10134.49 1077
10135.44 1034
10136.39 1088
10137.34 1044
10138.29 1008
10139.24 993
10140.19 1065
10141.14 1121
10142.09 1056
10143.04 1008
10144.00 1028
10144.95 998
10145.90 1011
10146.85 1009
10147.80 1069
10148.75 1012
10149.70 1034
10150.65 1061
10151.61 1006
10152.56 1032
10153.51 1109
10154.46 1079
10155.41 1044
10156.36 1048
10157.31 1025
10158.27 1035
10159.22 1032
10160.17 1107
10161.12 1031
10162.07 1070
10163.03 1033
10163.98 1043
10164.93 1050
10165.88 1083
10166.83 1097
10167.79 1014
10168.74 1077
10169.69 1182
10170.64 1161
10171.60 1070
10172.55 1101
10173.50 1109
10174.45 1032
10175.41 1016
10176.36 1057
10177.31 1133
10178.26 1123
10179.22 1069
10180.17 1055
10181.12 1069
10182.07 1166
10183.03 1216
10183.98 1183
10184.93 1118
10185.89 1183
10186.84 1125
10187.79 1189
10188.75 1163
10189.70 1225
10190.65 1207
10191.60 1183
10192.56 1145
10193.51 1089
10194.47 1162
10195.42 1214
10196.37 1146
10197.33 1142
10198.28 1130
10199.23 1291
10200.19 1216
10201.14 1244
10202.09 1231
10203.05 1210
10204.00 1181
10204.96 1288
10205.91 1257
10206.86 1230
10207.82 1246
10208.77 1239
10209.73 1288
10210.68 1324
10211.63 1319
10212.59 1368
10213.54 1322
10214.50 1334
10215.45 1344
10216.41 1377
10217.36 1281
10218.32 1360
10219.27 1305
10220.22 1314
10221.18 1254
10222.13 1190
10223.09 1251
10224.04 1227
10225.00 1241
10225.95 1212
10226.91 1248
10227.86 1270
10228.82 1147
10229.77 1174
10230.73 1129
10231.68 1154
10232.64 1159
10233.59 1162
10234.55 1258
10235.50 1198
10236.46 1238
10237.42 1292
10238.37 1324
10239.33 1529
10240.28 1580
10241.24 1585
10242.19 1599
10243.15 1545
10244.10 1525
10245.06 1577
10246.02 1449
10246.97 1410
10247.93 1290
10248.88 1237
10249.84 1139
10250.80 1093
10251.75 1142
10252.71 1123
10253.66 1070
10254.62 1090
10255.58 1169
10256.53 1043
10257.49 1010
10258.45 1078
10259.40 1019
10260.36 1042
10261.32 1043
10262.27 1090
10263.23 936
10264.19 993
10265.14 987
10266.10 997
10267.06 1005
10268.01 1054
10268.97 1009
10269.93 970
10270.88 1035
10271.84 971
10272.80 984
10273.76 1010
10274.71 1053
10275.67 979
10276.63 1062
10277.58 1024
10278.54 1065
10279.50 1020
10280.46 972
10281.41 978
10282.37 982
10283.33 997
10284.29 1013
10285.24 1010
10286.20 982
10287.16 962
10288.12 1001
10289.08 939
10290.03 1006
10290.99 948
10291.95 933
10292.91 961
10293.87 983
10294.82 999
10295.78 974
10296.74 1051
10297.70 1013
10298.66 1004
10299.61 1034
10300.57 1025
10301.53 981
10302.49 922
10303.45 1019
10304.41 991
10305.37 964
10306.32 985
10307.28 995
10308.24 1057
10309.20 1075
10310.16 978
10311.12 939
10312.08 982
10313.04 922
10314.00 938
10314.95 950
10315.91 929
10316.87 953
10317.83 945
10318.79 978
10319.75 1062
10320.71 1014
10321.67 948
10322.63 1002
10323.59 1042
10324.55 979
10325.51 994
10326.47 964
10327.43 896
10328.39 933
10329.35 959
10330.31 1020
10331.27 980
10332.23 951
10333.19 980
10334.15 1014
10335.11 966
10336.07 988
10337.03 1011
10337.99 1005
10338.95 1004
10339.91 935
10340.87 1003
10341.83 977
10342.79 933
10343.75 935
10344.71 982
10345.67 965
10346.63 924
10347.59 870
10348.55 931
10349.51 976
10350.47 967
10351.43 901
10352.39 973
10353.35 988
10354.31 980
10355.28 994
10356.24 1009
10357.20 1051
10358.16 1015
10359.12 978
10360.08 979
10361.04 949
10362.00 927
10362.96 998
10363.93 1026
10364.89 1010
10365.85 973
10366.81 990
10367.77 992
10368.73 935
10369.69 920
10370.66 965
10371.62 994
10372.58 1008
10373.54 1017
10374.50 1011
10375.47 1077
10376.43 1027
10377.39 998
10378.35 1006
10379.31 980
10380.28 967
10381.24 971
10382.20 923
10383.16 982
10384.12 947
10385.09 946
10386.05 943
10387.01 923
10387.97 970
10388.94 944
10389.90 917
10390.86 957
10391.82 978
10392.79 947
10393.75 896
10394.71 913
10395.68 964
10396.64 924
10397.60 959
10398.56 958
10399.53 928
10400.49 944
10401.45 949
10402.42 904
10403.38 871
10404.34 919
10405.31 948
10406.27 995
10407.23 924
10408.20 932
10409.16 929
10410.12 952
10411.09 922
10412.05 932
10413.01 1000
10413.98 1009
10414.94 974
10415.90 927
10416.87 931
10417.83 956
10418.80 978
10419.76 1058
10420.72 1138
10421.69 1159
10422.65 1187
10423.62 1225
10424.58 1219
10425.54 1253
10426.51 1162
10427.47 1252
10428.44 1185
10429.40 1163
10430.37 1062
10431.33 1016
10432.30 1029
10433.26 1009
10434.22 1007
10435.19 1008
10436.15 975
10437.12 958
10438.08 987
10439.05 968
10440.01 935
10440.98 914
10441.94 934
10442.91 878
10443.87 860
10444.84 908
10445.80 911
10446.77 880
10447.73 881
10448.70 956
10449.66 963
10450.63 942
10451.59 880
10452.56 866
10453.53 841
10454.49 927
10455.46 869
10456.42 935
10457.39 972
10458.35 907
10459.32 892
10460.29 958
10461.25 871
10462.22 863
10463.18 855
10464.15 857
10465.12 932
10466.08 918
10467.05 877
10468.01 847
10468.98 847
10469.95 841
10470.91 872
10471.88 903
10472.85 855
10473.81 792
10474.78 867
10475.74 861
10476.71 877
10477.68 900
10478.64 884
10479.61 846
10480.58 922
10481.54 859
10482.51 864
10483.48 811
10484.45 870
10485.41 899
10486.38 928
10487.35 949
10488.31 861
10489.28 869
10490.25 879
10491.22 880
10492.18 927
10493.15 900
10494.12 868
10495.08 940
10496.05 979
10497.02 942
10497.99 875
10498.95 878
10499.92 917
10500.89 952
10501.86 906
10502.83 896
10503.79 939
10504.76 987
10505.73 889
10506.70 915
10507.67 877
10508.63 899
10509.60 849
10510.57 857
10511.54 907
10512.51 929
10513.47 949
10514.44 948
10515.41 944
10516.38 861
10517.35 999
10518.32 944
10519.28 981
10520.25 951
10521.22 893
10522.19 948
10523.16 923
10524.13 911
10525.10 863
10526.07 915
10527.03 923
10528.00 948
10528.97 976
10529.94 937
10530.91 930
10531.88 946
10532.85 959
10533.82 875
10534.79 889
10535.76 971
10536.73 977
10537.70 1017
10538.67 1042
10539.63 971
10540.60 945
10541.57 942
10542.54 1013
10543.51 908
10544.48 925
10545.45 996
10546.42 963
10547.39 961
10548.36 958
10549.33 980
10550.30 937
10551.27 985
10552.24 931
10553.21 963
10554.18 961
10555.15 1037
10556.12 998
10557.09 1017
10558.06 1060
10559.03 969
10560.00 965
10560.97 978
10561.95 1078
10562.92 1183
10563.89 1177
10564.86 1244
10565.83 1293
10566.80 1411
10567.77 1421
10568.74 1353
10569.71 1260
10570.68 1219
10571.65 1195
10572.62 1144
10573.59 1088
10574.57 1092
10575.54 1043
10576.51 1039
10577.48 998
10578.45 1008
10579.42 1086
10580.39 1030
10581.36 954
10582.34 1024
10583.31 917
10584.28 1007
10585.25 979
10586.22 984
10587.19 1006
10588.17 1020
10589.14 1000
10590.11 936
10591.08 958
10592.05 1028
10593.02 1007
10594.00 1042
10594.97 1103
10595.94 1080
10596.91 1132
10597.89 1154
10598.86 1072
10599.83 1057
10600.80 986
10601.77 1039
10602.75 1046
10603.72 1061
10604.69 1072
10605.66 986
10606.64 946
10607.61 991
10608.58 973
10609.55 954
10610.53 981
10611.50 964
10612.47 955
10613.45 953
10614.42 953
10615.39 900
10616.36 868
10617.34 933
10618.31 965
10619.28 965
10620.26 848
10621.23 875
10622.20 912
10623.18 932
10624.15 937
10625.12 941
10626.10 915
10627.07 908
10628.04 927
10629.02 1026
10629.99 981
10630.97 955
10631.94 980
10632.91 1054
10633.89 981
10634.86 1012
10635.83 970
10636.81 950
10637.78 992
10638.76 1052
10639.73 1037
10640.70 1096
10641.68 1138
10642.65 1227
10643.63 1200
10644.60 1212
10645.58 1248
10646.55 1216
10647.53 1236
10648.50 1197
10649.47 1191
10650.45 1150
10651.42 997
10652.40 1033
10653.37 960
10654.35 952
10655.32 958
10656.30 988
10657.27 948
10658.25 943
10659.22 935
10660.20 919
10661.17 971
10662.15 968
10663.12 1015
10664.10 921
10665.07 922
10666.05 981
10667.02 920
10668.00 855
10668.97 883
10669.95 881
10670.93 876
10671.90 877
10672.88 932
10673.85 885
10674.83 925
10675.80 899
10676.78 879
10677.76 935
10678.73 906
10679.71 940
10680.68 892
10681.66 942
10682.63 947
10683.61 908
10684.59 859
10685.56 886
10686.54 952
10687.52 935
10688.49 954
10689.47 903
10690.44 903
10691.42 941
10692.40 971
10693.37 890
10694.35 910
10695.33 925
10696.30 917
10697.28 887
10698.26 943
10699.23 928
10700.21 879
10701.19 917
10702.17 862
10703.14 826
10704.12 843
10705.10 866
10706.07 850
10707.05 860
10708.03 841
10709.01 837
10709.98 856
10710.96 894
10711.94 884
10712.91 894
10713.89 920
10714.87 881
10715.85 877
10716.83 856
10717.80 861
10718.78 875
10719.76 849
10720.74 868
10721.71 921
10722.69 892
10723.67 846
10724.65 923
10725.63 882
10726.60 812
10727.58 879
10728.56 922
10729.54 889
10730.52 833
10731.49 904
10732.47 870
10733.45 855
10734.43 901
10735.41 847
10736.39 903
10737.37 926
10738.34 883
10739.32 929
10740.30 909
10741.28 880
10742.26 907
10743.24 890
10744.22 861
10745.20 849
10746.17 889
10747.15 811
10748.13 843
10749.11 895
10750.09 937
10751.07 939
10752.05 892
10753.03 864
10754.01 872
10754.99 899
10755.97 906
10756.95 857
10757.93 852
10758.91 863
10759.88 955
10760.86 869
10761.84 834
10762.82 878
10763.80 965
10764.78 906
10765.76 872
10766.74 904
10767.72 868
10768.70 909
10769.68 861
10770.66 844
10771.64 808
10772.62 886
10773.60 856
10774.58 887
10775.56 858
10776.54 896
10777.52 893
10778.51 946
10779.49 913
10780.47 904
10781.45 942
10782.43 981
10783.41 899
10784.39 969
10785.37 924
10786.35 839
10787.33 958
10788.31 893
10789.29 935
10790.27 956
10791.26 905
10792.24 887
10793.22 961
10794.20 950
10795.18 928
10796.16 925
10797.14 863
10798.12 866
10799.10 814
10800.09 885
10801.07 938
10802.05 914
10803.03 922
10804.01 901
10804.99 902
10805.98 924
10806.96 877
10807.94 922
10808.92 898
10809.90 952
10810.89 902
10811.87 897
10812.85 873
10813.83 959
10814.81 960
10815.80 962
10816.78 926
10817.76 958
10818.74 941
10819.72 951
10820.71 887
10821.69 870
10822.67 944
10823.65 948
10824.64 921
10825.62 946
10826.60 918
10827.58 998
10828.57 958
10829.55 873
10830.53 956
10831.52 1001
10832.50 953
10833.48 932
10834.46 964
10835.45 945
10836.43 935
10837.41 941
10838.40 931
10839.38 992
10840.36 987
10841.35 950
10842.33 948
10843.31 953
10844.30 953
10845.28 975
10846.26 1001
10847.25 969
10848.23 1025
10849.21 1044
10850.20 982
10851.18 1087
10852.17 1026
10853.15 962
10854.13 978
10855.12 990
10856.10 1066
10857.09 1007
10858.07 1073
10859.05 1062
10860.04 1077
10861.02 1022
10862.01 1007
10862.99 1052
10863.97 1031
10864.96 983
10865.94 1037
10866.93 1083
10867.91 1042
10868.90 1122
10869.88 1085
10870.87 1059
10871.85 1066
10872.84 1071
10873.82 1093
10874.81 1149
10875.79 1141
10876.78 1083
10877.76 1127
10878.75 1107
10879.73 1194
10880.72 1175
10881.70 1213
10882.69 1162
10883.67 1070
10884.66 1157
10885.64 1148
10886.63 1167
10887.61 1166
10888.60 1177
10889.58 1149
10890.57 1237
10891.55 1205
10892.54 1202
10893.53 1239
10894.51 1275
10895.50 1210
10896.48 1202
10897.47 1187
10898.45 1222
10899.44 1269
10900.43 1310
10901.41 1281
10902.40 1272
10903.38 1286
10904.37 1396
10905.36 1351
10906.34 1290
10907.33 1319
10908.32 1289
10909.30 1327
10910.29 1345
10911.28 1386
10912.26 1356
10913.25 1401
10914.24 1468
10915.22 1420
10916.21 1409
10917.20 1405
10918.18 1430
10919.17 1452
10920.16 1551
10921.14 1547
10922.13 1533
10923.12 1560
10924.10 1477
10925.09 1485
10926.08 1474
10927.07 1583
10928.05 1616
10929.04 1564
10930.03 1507
10931.01 1506
10932.00 1610
10932.99 1560
10933.98 1556
10934.96 1621
10935.95 1647
10936.94 1561
10937.93 1579
10938.92 1528
10939.90 1650
10940.89 1603
10941.88 1615
10942.87 1659
10943.85 1626
10944.84 1635
10945.83 1676
10946.82 1714
10947.81 1757
10948.79 1780
10949.78 1739
10950.77 1740
10951.76 1916
10952.75 1820
10953.74 1815
10954.72 1923
10955.71 2054
10956.70 2060
10957.69 2023
10958.68 2187
10959.67 2277
10960.66 2368
10961.65 2544
10962.63 2688
10963.62 2576
10964.61 2664
10965.60 2630
10966.59 2725
10967.58 2712
10968.57 2453
10969.56 2427
10970.55 2409
10971.54 2134
10972.52 2186
10973.51 2056
10974.50 1971
10975.49 1940
10976.48 2045
10977.47 2045
10978.46 1986
10979.45 2111
10980.44 1940
10981.43 1919
10982.42 1909
10983.41 1917
10984.40 1958
10985.39 1927
10986.38 1938
10987.37 2104
10988.36 2130
10989.35 2032
10990.34 1999
10991.33 2107
10992.32 2166
10993.31 2078
10994.30 2182
10995.29 2203
10996.28 2321
10997.27 2314
10998.26 2348
10999.25 2434
11000.24 2608
11001.23 2747
11002.22 2880
11003.21 3374
11004.20 3660
11005.20 3727
11006.19 3932
11007.18 3921
11008.17 3796
11009.16 3560
11010.15 3361
11011.14 3030
11012.13 2813
11013.12 2576
11014.11 2375
11015.10 2167
11016.10 1996
11017.09 1957
11018.08 1859
11019.07 1800
11020.06 1721
11021.05 1763
11022.04 1676
11023.04 1646
11024.03 1632
11025.02 1532
11026.01 1540
11027.00 1558
11027.99 1506
11028.99 1553
11029.98 1494
11030.97 1482
11031.96 1491
11032.95 1513
11033.95 1484
11034.94 1509
11035.93 1549
11036.92 1501
11037.91 1509
11038.91 1485
11039.90 1489
11040.89 1480
11041.88 1424
11042.88 1460
11043.87 1452
11044.86 1399
11045.85 1406
11046.85 1341
11047.84 1379
11048.83 1385
11049.82 1379
11050.82 1314
11051.81 1347
11052.80 1365
11053.80 1287
11054.79 1286
11055.78 1360
11056.77 1322
11057.77 1302
11058.76 1283
11059.75 1248
11060.75 1264
11061.74 1301
11062.73 1289
11063.73 1304
11064.72 1300
11065.71 1314
11066.71 1346
11067.70 1335
11068.69 1286
11069.69 1242
11070.68 1317
11071.68 1327
11072.67 1355
11073.66 1382
11074.66 1339
11075.65 1279
11076.65 1272
11077.64 1336
11078.63 1295
11079.63 1290
11080.62 1326
11081.62 1262
11082.61 1304
11083.60 1356
11084.60 1342
11085.59 1279
11086.59 1303
11087.58 1295
11088.58 1367
11089.57 1290
11090.57 1260
11091.56 1326
11092.55 1258
11093.55 1239
11094.54 1300
11095.54 1358
11096.53 1294
11097.53 1216
11098.52 1227
11099.52 1209
11100.51 1338
11101.51 1213
11102.50 1298
11103.50 1236
11104.49 1183
11105.49 1211
11106.48 1216
11107.48 1239
11108.48 1239
11109.47 1123
11110.47 1144
11111.46 1132
11112.46 1131
11113.45 1199
11114.45 1213
11115.44 1232
11116.44 1170
11117.44 1101
11118.43 1148
11119.43 1167
11120.42 1189
11121.42 1158
11122.42 1138
11123.41 1120
11124.41 1112
11125.40 1123
11126.40 1108
11127.40 1131
11128.39 1084
11129.39 1147
11130.38 1154
11131.38 1096
11132.38 1135
11133.37 1129
11134.37 1120
11135.37 1136
11136.36 1130
11137.36 1127
11138.36 1080
11139.35 1114
11140.35 1150
11141.35 1039
11142.34 1051
11143.34 1026
11144.34 1022
11145.34 1041
11146.33 1054
11147.33 1079
11148.33 1045
11149.32 1057
11150.32 1058
11151.32 1112
11152.32 1050
11153.31 1080
11154.31 1144
11155.31 1024
11156.31 1040
11157.30 1005
11158.30 1081
11159.30 977
11160.30 986
11161.29 970
11162.29 950
11163.29 925
11164.29 917
11165.29 933
11166.28 959
11167.28 992
11168.28 985
11169.28 1022
11170.28 1030
11171.27 1002
11172.27 930
11173.27 913
11174.27 932
11175.27 924
11176.27 973
11177.26 973
11178.26 993
11179.26 978
11180.26 974
11181.26 925
11182.26 915
11183.26 954
11184.26 1026
11185.25 986
11186.25 981
11187.25 954
11188.25 1021
11189.25 913
11190.25 954
11191.25 901
11192.25 996
11193.25 968
11194.25 902
11195.24 912
11196.24 920
11197.24 920
11198.24 940
11199.24 966
11200.24 946
11201.24 893
11202.24 909
11203.24 976
11204.24 948
11205.24 882
11206.24 941
11207.24 949
11208.24 954
11209.24 988
11210.24 954
11211.24 930
11212.24 963
11213.24 929
11214.24 1021
11215.24 918
11216.24 910
11217.24 1028
11218.24 968
11219.24 906
11220.24 923
11221.24 924
11222.24 926
11223.24 986
11224.24 941
11225.24 907
11226.24 944
11227.25 978
11228.25 936
11229.25 964
11230.25 959
11231.25 960
11232.25 906
11233.25 922
11234.25 956
11235.25 990
11236.25 987
11237.25 919
11238.26 919
11239.26 910
11240.26 938
11241.26 928
11242.26 955
11243.26 1003
11244.26 1004
11245.27 903
11246.27 979
11247.27 943
11248.27 909
11249.27 859
11250.27 946
11251.28 965
11252.28 1021
11253.28 973
11254.28 946
11255.28 944
11256.29 995
11257.29 1020
11258.29 967
11259.29 888
11260.29 921
11261.30 1009
11262.30 1005
11263.30 958
11264.30 976
11265.31 964
11266.31 962
11267.31 988
11268.31 969
11269.32 962
11270.32 932
11271.32 995
11272.32 968
11273.33 963
11274.33 1032
11275.33 1023
11276.33 1080
11277.34 1024
11278.34 1037
11279.34 1077
11280.35 1083
11281.35 1037
11282.35 1102
11283.36 1144
11284.36 1127
11285.36 1147
11286.37 1125
11287.37 1023
11288.37 1037
11289.38 1121
11290.38 1106
11291.38 1073
11292.39 1086
11293.39 1008
11294.39 982
11295.40 1039
11296.40 1023
11297.41 979
11298.41 976
11299.41 995
11300.42 1007
11301.42 977
11302.43 1069
11303.43 1028
11304.43 1000
11305.44 951
11306.44 1000
11307.45 1067
11308.45 1062
11309.46 1014
11310.46 982
11311.46 1018
11312.47 1005
11313.47 1001
11314.48 1061
11315.48 1092
11316.49 1079
11317.49 1076
11318.50 1131
11319.50 1178
11320.51 1098
11321.51 1101
11322.52 1100
11323.52 1151
11324.53 1058
11325.53 1069
11326.54 1131
11327.54 1084
11328.55 1062
11329.55 1077
11330.56 990
11331.56 987
11332.57 1050
11333.57 1029
11334.58 1025
11335.58 972
11336.59 977
11337.60 987
11338.60 1048
11339.61 1023
11340.61 1008
11341.62 1079
11342.62 1018
11343.63 1013
11344.64 1044
11345.64 1070
11346.65 1065
11347.65 1035
11348.66 1041
11349.67 1101
11350.67 1111
11351.68 1084
11352.69 1019
11353.69 1012
11354.70 1042
11355.71 1025
11356.71 1030
11357.72 977
11358.72 979
11359.73 1064
11360.74 1009
11361.74 1018
11362.75 990
11363.76 1026
11364.76 1038
11365.77 1071
11366.78 1041
11367.79 1001
11368.79 978
11369.80 1005
11370.81 1059
11371.81 1014
11372.82 960
11373.83 953
11374.84 954
11375.84 993
11376.85 1041
11377.86 1013
11378.87 1063
11379.87 1029
11380.88 964
11381.89 1032
11382.90 1107
11383.90 1051
11384.91 1075
11385.92 1062
11386.93 1019
11387.93 1004
11388.94 992
11389.95 970
11390.96 996
11391.97 1054
11392.97 1030
11393.98 1009
11394.99 996
11396.00 995
11397.01 1035
11398.02 1098
11399.02 1115
11400.03 1061
11401.04 1069
11402.05 1043
11403.06 1064
11404.07 1021
11405.08 1052
11406.08 1044
11407.09 1074
11408.10 1103
11409.11 1104
11410.12 1119
11411.13 1123
11412.14 1057
11413.15 1016
11414.15 1022
11415.16 994
11416.17 1059
11417.18 1060
11418.19 1029
11419.20 1033
11420.21 1039
11421.22 1106
11422.23 1145
11423.24 1061
11424.25 1143
11425.26 1115
11426.27 1052
11427.28 1044
11428.29 1055
11429.30 1081
11430.31 1098
11431.32 1049
11432.32 1042
11433.33 1069
11434.34 1115
11435.35 1113
11436.36 1059
11437.37 1124
11438.38 1128
11439.39 1097
11440.41 1115
11441.42 1162
11442.43 1079
11443.44 1126
11444.45 1154
11445.46 1095
11446.47 1131
11447.48 1162
11448.49 1121
11449.50 1158
11450.51 1120
11451.52 1152
11452.53 1089
11453.54 1125
11454.55 1144
11455.56 1124
11456.57 1102
11457.59 1170
11458.60 1158
11459.61 1164
11460.62 1147
11461.63 1234
11462.64 1248
11463.65 1222
11464.66 1194
11465.67 1158
11466.69 1203
11467.70 1148
11468.71 1250
11469.72 1148
11470.73 1204
11471.74 1188
11472.75 1208
11473.77 1238
11474.78 1263
11475.79 1255
11476.80 1268
11477.81 1290
11478.83 1253
11479.84 1263
11480.85 1253
11481.86 1244
11482.87 1279
11483.89 1231
11484.90 1223
11485.91 1232
11486.92 1295
11487.93 1290
11488.95 1302
11489.96 1350
11490.97 1344
11491.98 1350
11493.00 1331
11494.01 1378
11495.02 1360
11496.03 1369
11497.05 1377
11498.06 1352
11499.07 1307
11500.09 1294
11501.10 1364
11502.11 1382
11503.12 1346
11504.14 1312
11505.15 1337
11506.16 1427
11507.18 1467
11508.19 1436
11509.20 1526
11510.22 1490
11511.23 1478
11512.24 1494
11513.26 1425
11514.27 1380
11515.28 1520
11516.30 1611
11517.31 1612
11518.32 1523
11519.34 1490
11520.35 1583
11521.37 1551
11522.38 1606
11523.39 1630
11524.41 1628
11525.42 1702
11526.44 1685
11527.45 1722
11528.46 1792
11529.48 1769
11530.49 1804
11531.51 1747
11532.52 1920
11533.53 1964
11534.55 2008
11535.56 1996
11536.58 2052
11537.59 2040
11538.61 2030
11539.62 2161
11540.64 2296
11541.65 2382
11542.67 2464
11543.68 2361
11544.69 2598
11545.71 2853
11546.72 3071
11547.74 3355
11548.75 3729
11549.77 3998
11550.78 4251
11551.80 4300
11552.81 4361
11553.83 4343
11554.85 4090
11555.86 3825
11556.88 3402
11557.89 3111
11558.91 2875
11559.92 2556
11560.94 2498
11561.95 2305
11562.97 2174
11563.98 2135
11565.00 1926
11566.02 1893
11567.03 1901
11568.05 1915
11569.06 1822
11570.08 1775
11571.10 1816
11572.11 1751
11573.13 1735
11574.14 1878
11575.16 1843
11576.18 1803
11577.19 1770
11578.21 1783
11579.22 1809
11580.24 1787
11581.26 1780
11582.27 1720
11583.29 1744
11584.31 1738
11585.32 1774
11586.34 1800
11587.36 1736
11588.37 1713
11589.39 1821
11590.41 1795
11591.42 1860
11592.44 1871
11593.46 1816
11594.47 1865
11595.49 1850
11596.51 1826
11597.53 1735
11598.54 1806
11599.56 1923
11600.58 1997
11601.59 1889
11602.61 2057
11603.63 2102
11604.65 2360
11605.66 2542
11606.68 2625
11607.70 2818
11608.72 3002
11609.74 3014
11610.75 3110
11611.77 3079
11612.79 2964
11613.81 2725
11614.82 2599
11615.84 2379
11616.86 2222
11617.88 2095
11618.90 2070
11619.91 1858
11620.93 1794
11621.95 1730
11622.97 1668
11623.99 1719
11625.01 1659
11626.02 1682
11627.04 1647
11628.06 1637
11629.08 1663
11630.10 1649
11631.12 1606
11632.14 1592
11633.15 1536
11634.17 1545
11635.19 1575
11636.21 1653
11637.23 1633
11638.25 1639
11639.27 1610
11640.29 1596
11641.30 1634
11642.32 1510
11643.34 1440
11644.36 1526
11645.38 1542
11646.40 1473
11647.42 1446
11648.44 1405
11649.46 1409
11650.48 1431
11651.50 1453
11652.52 1411
11653.54 1303
11654.56 1314
11655.58 1358
11656.60 1353
11657.62 1290
11658.64 1310
11659.66 1325
11660.68 1234
11661.70 1254
11662.72 1328
11663.74 1336
11664.76 1308
11665.78 1298
11666.80 1279
11667.82 1239
11668.84 1335
11669.86 1289
11670.88 1218
11671.90 1270
11672.92 1264
11673.94 1295
11674.96 1319
11675.98 1272
11677.00 1210
11678.02 1260
11679.04 1220
11680.06 1257
11681.08 1262
11682.10 1291
11683.12 1280
11684.15 1247
11685.17 1274
11686.19 1294
11687.21 1272
11688.23 1254
11689.25 1253
11690.27 1327
11691.29 1278
11692.31 1281
11693.34 1274
11694.36 1268
11695.38 1269
11696.40 1277
11697.42 1273
11698.44 1266
11699.46 1210
11700.49 1256
11701.51 1188
11702.53 1158
11703.55 1213
11704.57 1197
11705.60 1191
11706.62 1139
11707.64 1150
11708.66 1202
11709.68 1170
11710.71 1107
11711.73 1166
11712.75 1162
11713.77 1137
11714.79 1120
11715.82 1104
11716.84 1089
11717.86 1097
11718.88 1106
11719.91 1154
11720.93 1157
11721.95 1087
11722.97 1158
11724.00 1174
11725.02 1150
11726.04 1085
11727.07 1058
11728.09 1078
11729.11 1086
11730.13 1119
11731.16 1051
11732.18 1070
11733.20 1063
11734.23 1072
11735.25 1074
11736.27 1060
11737.30 1059
11738.32 1039
11739.34 1062
11740.37 1085
11741.39 999
11742.41 1012
11743.44 1002
11744.46 1026
11745.48 991
11746.51 984
11747.53 1063
11748.55 1016
11749.58 1020
11750.60 985
11751.63 1018
11752.65 986
11753.67 1021
11754.70 988
11755.72 1028
11756.75 938
11757.77 996
11758.79 995
11759.82 966
11760.84 966
11761.87 963
11762.89 897
11763.92 968
11764.94 1011
11765.97 962
11766.99 895
11768.01 929
11769.04 910
11770.06 943
11771.09 982
11772.11 1038
11773.14 948
11774.16 945
11775.19 938
11776.21 946
11777.24 968
11778.26 1019
11779.29 940
11780.31 958
11781.34 1025
11782.36 1008
11783.39 927
11784.41 961
11785.44 935
11786.46 935
11787.49 966
11788.52 948
11789.54 958
11790.57 958
11791.59 992
11792.62 950
11793.64 1000
11794.67 985
11795.70 972
11796.72 964
11797.75 951
11798.77 904
11799.80 963
11800.83 918
11801.85 919
11802.88 913
11803.90 959
11804.93 966
11805.96 956
11806.98 936
11808.01 909
11809.04 936
11810.06 966
11811.09 919
11812.11 940
11813.14 917
11814.17 913
11815.19 989
11816.22 956
11817.25 931
11818.27 908
11819.30 888
11820.33 947
11821.36 927
11822.38 935
11823.41 904
11824.44 943
11825.46 949
11826.49 994
11827.52 987
11828.54 1024
11829.57 1029
11830.60 1040
11831.63 938
11832.65 978
11833.68 938
11834.71 987
11835.74 1043
11836.76 983
11837.79 987
11838.82 962
11839.85 999
11840.88 986
11841.90 1009
11842.93 1060
11843.96 1024
11844.99 998
11846.01 1005
11847.04 1002
11848.07 998
11849.10 1038
11850.13 1106
11851.16 1035
11852.18 1089
11853.21 1069
11854.24 1024
11855.27 1046
11856.30 1086
11857.33 1067
11858.35 1062
11859.38 1039
11860.41 1047
11861.44 1083
11862.47 1087
11863.50 1094
11864.53 1094
11865.56 1079
11866.58 1094
11867.61 1087
11868.64 1038
11869.67 1089
11870.70 1121
11871.73 1128
11872.76 1076
11873.79 1109
11874.82 1127
11875.85 1131
11876.88 1162
11877.91 1076
11878.93 1145
11879.96 1162
11880.99 1218
11882.02 1183
11883.05 1198
11884.08 1180
11885.11 1231
11886.14 1168
11887.17 1174
11888.20 1188
11889.23 1318
11890.26 1303
11891.29 1198
11892.32 1245
11893.35 1298
11894.38 1293
11895.41 1327
11896.44 1309
11897.47 1338
11898.50 1313
11899.53 1288
11900.56 1404
11901.59 1349
11902.62 1355
11903.65 1350
11904.69 1454
11905.72 1448
11906.75 1489
11907.78 1503
11908.81 1473
11909.84 1486
11910.87 1431
11911.90 1470
11912.93 1473
11913.96 1480
11914.99 1500
11916.02 1466
11917.06 1400
11918.09 1389
11919.12 1392
11920.15 1410
11921.18 1446
11922.21 1381
11923.24 1441
11924.27 1364
11925.31 1406
11926.34 1372
11927.37 1445
11928.40 1494
11929.43 1572
11930.46 1583
11931.50 1552
11932.53 1618
11933.56 1758
11934.59 1807
11935.62 1952
11936.65 2074
11937.69 2154
11938.72 2130
11939.75 2155
11940.78 2014
11941.81 1920
11942.85 1879
11943.88 1767
11944.91 1684
11945.94 1595
11946.98 1496
11948.01 1452
11949.04 1421
11950.07 1453
11951.11 1414
11952.14 1319
11953.17 1297
11954.20 1230
11955.24 1226
11956.27 1236
11957.30 1263
11958.34 1232
11959.37 1211
11960.40 1207
11961.43 1299
11962.47 1227
11963.50 1158
11964.53 1199
11965.57 1184
11966.60 1201
11967.63 1215
11968.67 1229
11969.70 1202
11970.73 1185
11971.77 1245
11972.80 1223
11973.83 1190
11974.87 1227
11975.90 1155
11976.94 1152
11977.97 1189
11979.00 1180
11980.04 1184
11981.07 1148
11982.10 1130
11983.14 1177
11984.17 1199
11985.21 1229
11986.24 1152
11987.27 1211
11988.31 1117
11989.34 1172
11990.38 1193
11991.41 1165
11992.45 1178
11993.48 1203
11994.51 1135
11995.55 1136
11996.58 1153
11997.62 1182
11998.65 1136
11999.69 1176
12000.72 1219
12001.76 1186
12002.79 1238
12003.83 1207
12004.86 1200
12005.90 1241
12006.93 1263
12007.97 1238
12009.00 1251
12010.04 1235
12011.07 1229
12012.11 1185
12013.14 1259
12014.18 1252
12015.21 1223
12016.25 1275
12017.28 1227
12018.32 1254
12019.35 1213
12020.39 1288
12021.43 1346
12022.46 1348
12023.50 1365
12024.53 1363
12025.57 1369
12026.60 1417
12027.64 1380
12028.68 1343
12029.71 1254
12030.75 1287
12031.78 1329
12032.82 1284
12033.86 1370
12034.89 1359
12035.93 1344
12036.97 1236
12038.00 1306
12039.04 1337
12040.07 1338
12041.11 1287
12042.15 1325
12043.18 1392
12044.22 1367
12045.26 1343
12046.29 1331
12047.33 1344
12048.37 1297
12049.40 1306
12050.44 1307
12051.48 1265
12052.52 1279
12053.55 1165
12054.59 1284
12055.63 1241
12056.66 1272
12057.70 1309
12058.74 1296
12059.78 1321
12060.81 1297
12061.85 1308
12062.89 1287
12063.92 1303
12064.96 1329
12066.00 1312
12067.04 1374
12068.07 1359
12069.11 1380
12070.15 1334
12071.19 1292
12072.23 1272
12073.26 1273
12074.30 1244
12075.34 1240
12076.38 1252
12077.42 1377
12078.45 1311
12079.49 1302
12080.53 1253
12081.57 1273
12082.61 1326
12083.64 1348
12084.68 1308
12085.72 1274
12086.76 1325
12087.80 1322
12088.84 1373
12089.88 1334
12090.91 1290
12091.95 1291
12092.99 1395
12094.03 1381
12095.07 1392
12096.11 1388
12097.15 1363
12098.19 1458
12099.22 1447
12100.26 1407
12101.30 1463
12102.34 1492
12103.38 1510
12104.42 1518
12105.46 1602
12106.50 1598
12107.54 1656
12108.58 1670
12109.62 1716
12110.66 1757
12111.70 1706
12112.74 1662
12113.77 1612
12114.81 1601
12115.85 1514
12116.89 1398
12117.93 1370
12118.97 1329
12120.01 1295
12121.05 1303
12122.09 1223
12123.13 1206
12124.17 1203
12125.21 1117
12126.25 1157
12127.29 1149
12128.33 1103
12129.37 1125
12130.41 1101
12131.45 1139
12132.50 1094
12133.54 1107
12134.58 1069
12135.62 1143
12136.66 1113
12137.70 1055
12138.74 1032
12139.78 1007
12140.82 996
12141.86 1042
12142.90 1046
12143.94 1060
12144.98 1009
12146.02 1048
12147.07 1066
12148.11 1048
12149.15 965
12150.19 933
12151.23 1009
12152.27 986
12153.31 988
12154.35 979
12155.40 959
12156.44 1005
12157.48 1077
12158.52 1005
12159.56 966
12160.60 970
12161.64 1004
12162.69 1011
12163.73 992
12164.77 945
12165.81 1012
12166.85 996
12167.90 985
12168.94 972
12169.98 919
12171.02 951
12172.06 974
12173.11 969
12174.15 935
12175.19 997
12176.23 972
12177.27 992
12178.32 979
12179.36 976
12180.40 976
12181.44 948
12182.49 971
12183.53 952
12184.57 964
12185.61 1009
12186.66 1002
12187.70 927
12188.74 1001
12189.79 957
12190.83 1013
12191.87 991
12192.91 999
12193.96 1016
12195.00 953
12196.04 976
12197.09 1003
12198.13 1063
12199.17 1036
12200.22 1028
12201.26 1094
12202.30 940
12203.35 989
12204.39 1054
12205.43 1036
12206.48 1022
12207.52 981
12208.57 1013
12209.61 1035
12210.65 977
12211.70 936
12212.74 1021
12213.78 992
12214.83 1017
12215.87 969
12216.92 911
12217.96 994
12219.00 989
12220.05 936
12221.09 907
12222.14 926
12223.18 949
12224.23 1001
12225.27 974
12226.31 992
12227.36 953
12228.40 921
12229.45 982
12230.49 940
12231.54 926
12232.58 971
12233.63 1003
12234.67 1029
12235.72 899
12236.76 950
12237.81 1030
12238.85 974
12239.90 929
12240.94 942
12241.99 835
12243.03 893
12244.08 950
12245.12 930
12246.17 870
12247.21 893
12248.26 1034
12249.30 992
12250.35 913
12251.39 870
12252.44 926
12253.49 967
12254.53 950
12255.58 965
12256.62 926
12257.67 887
12258.71 884
12259.76 964
12260.81 960
12261.85 867
12262.90 922
12263.94 895
12264.99 881
12266.04 844
12267.08 808
12268.13 872
12269.17 899
12270.22 873
12271.27 863
12272.31 860
12273.36 912
12274.41 929
12275.45 836
12276.50 839
12277.55 823
12278.59 877
12279.64 867
12280.69 791
12281.73 762
12282.78 822
12283.83 881
12284.87 940
12285.92 896
12286.97 852
12288.01 796
12289.06 850
12290.11 848
12291.16 849
12292.20 802
12293.25 807
12294.30 814
12295.35 767
12296.39 811
12297.44 817
12298.49 821
12299.54 818
12300.58 828
12301.63 748
12302.68 821
12303.73 852
12304.77 882
12305.82 839
12306.87 790
12307.92 845
12308.97 805
12310.01 831
12311.06 840
12312.11 851
12313.16 892
12314.21 829
12315.25 835
12316.30 866
12317.35 827
12318.40 762
12319.45 804
12320.50 837
12321.54 793
12322.59 856
12323.64 824
12324.69 762
12325.74 830
12326.79 810
12327.84 817
12328.89 768
12329.93 800
12330.98 795
12332.03 790
12333.08 801
12334.13 793
12335.18 757
12336.23 784
12337.28 795
12338.33 803
12339.38 790
12340.43 783
12341.47 836
12342.52 859
12343.57 826
12344.62 799
12345.67 808
12346.72 803
12347.77 868
12348.82 755
12349.87 782
12350.92 799
12351.97 814
12353.02 809
12354.07 767
12355.12 777
12356.17 814
12357.22 827
12358.27 852
12359.32 759
12360.37 772
12361.42 789
12362.47 775
12363.52 783
12364.57 760
12365.62 819
12366.67 799
12367.72 765
12368.77 790
12369.82 832
12370.87 833
12371.93 825
12372.98 775
12374.03 801
12375.08 858
12376.13 898
12377.18 886
12378.23 832
12379.28 819
12380.33 843
12381.38 819
12382.43 815
12383.49 758
12384.54 784
12385.59 808
12386.64 821
12387.69 809
12388.74 784
12389.79 826
12390.84 773
12391.90 809
12392.95 841
12394.00 784
12395.05 815
12396.10 821
12397.15 832
12398.21 760
12399.26 828
12400.31 851
12401.36 852
12402.41 812
12403.47 802
12404.52 800
12405.57 811
12406.62 785
12407.67 803
12408.73 845
12409.78 771
12410.83 798
12411.88 834
12412.94 842
12413.99 847
12415.04 852
12416.09 841
12417.15 835
12418.20 795
12419.25 864
12420.30 883
12421.36 787
12422.41 819
12423.46 846
12424.52 844
12425.57 796
12426.62 912
12427.67 839
12428.73 826
12429.78 828
12430.83 817
12431.89 827
12432.94 788
12433.99 868
12435.05 891
12436.10 883
12437.15 884
12438.21 861
12439.26 823
12440.31 887
12441.37 916
12442.42 894
12443.47 901
12444.53 833
12445.58 848
12446.64 858
12447.69 808
12448.74 827
12449.80 810
12450.85 842
12451.91 851
12452.96 820
12454.01 840
12455.07 800
12456.12 790
12457.18 831
12458.23 774
12459.29 776
12460.34 786
12461.39 874
12462.45 869
12463.50 764
12464.56 805
12465.61 805
12466.67 825
12467.72 805
12468.78 771
12469.83 804
12470.89 848
12471.94 828
12473.00 812
12474.05 805
12475.11 843
12476.16 841
12477.22 816
12478.27 814
12479.33 772
12480.38 771
12481.44 780
12482.49 824
12483.55 811
12484.60 801
12485.66 863
12486.71 874
12487.77 875
12488.83 873
12489.88 876
12490.94 906
12491.99 859
12493.05 826
12494.10 839
12495.16 879
12496.22 811
12497.27 818
12498.33 826
12499.38 823
12500.44 898
12501.50 905
12502.55 851
12503.61 863
12504.67 891
12505.72 879
12506.78 874
12507.83 893
12508.89 896
12509.95 941
12511.00 937
12512.06 969
12513.12 875
12514.17 909
12515.23 911
12516.29 966
12517.34 954
12518.40 920
12519.46 926
12520.52 1049
12521.57 1046
12522.63 1090
12523.69 1109
12524.74 1131
12525.80 1243
12526.86 1326
12527.92 1344
12528.97 1336
12530.03 1380
12531.09 1447
12532.15 1456
12533.20 1357
12534.26 1391
12535.32 1330
12536.38 1192
12537.43 1228
12538.49 1143
12539.55 1121
12540.61 1087
12541.66 1045
12542.72 1025
12543.78 979
12544.84 934
12545.90 972
12546.95 983
12548.01 990
12549.07 990
12550.13 937
12551.19 965
12552.25 995
12553.30 934
12554.36 971
12555.42 936
12556.48 962
12557.54 906
12558.60 970
12559.65 932
12560.71 968
12561.77 921
12562.83 923
12563.89 933
12564.95 975
12566.01 956
12567.07 904
12568.13 891
12569.18 899
12570.24 919
12571.30 918
12572.36 924
12573.42 953
12574.48 862
12575.54 887
12576.60 930
12577.66 804
12578.72 871
12579.78 866
12580.84 891
12581.90 1001
12582.96 1009
12584.02 945
12585.07 956
12586.13 958
12587.19 891
12588.25 942
12589.31 972
12590.37 949
12591.43 979
12592.49 976
12593.55 978
12594.61 964
12595.67 948
12596.73 1015
12597.79 1003
12598.86 1020
12599.92 1019
12600.98 980
12602.04 1070
12603.10 1076
12604.16 1137
12605.22 1076
12606.28 1145
12607.34 1189
12608.40 1222
12609.46 1236
12610.52 1232
12611.58 1219
12612.64 1216
12613.70 1202
12614.76 1176
12615.83 1177
12616.89 1134
12617.95 1138
12619.01 1140
12620.07 1216
12621.13 1182
12622.19 1138
12623.25 1080
12624.32 1108
12625.38 1070
12626.44 1099
12627.50 1051
12628.56 1084
12629.62 1095
12630.68 1026
12631.75 954
12632.81 1004
12633.87 1048
12634.93 1055
12635.99 976
12637.05 952
12638.12 1045
12639.18 1013
12640.24 1063
12641.30 1011
12642.36 1000
12643.43 970
12644.49 1041
12645.55 1022
12646.61 951
12647.68 968
12648.74 979
12649.80 984
12650.86 955
12651.93 1057
12652.99 1067
12654.05 980
12655.11 979
12656.18 978
12657.24 1029
12658.30 1047
12659.36 1057
12660.43 1106
12661.49 1087
12662.55 1001
12663.62 1017
12664.68 961
12665.74 991
12666.81 1038
12667.87 1007
12668.93 1056
12670.00 1008
12671.06 1017
12672.12 1075
12673.19 1057
12674.25 1020
12675.31 1019
12676.38 1088
12677.44 1110
12678.50 1084
12679.57 1069
12680.63 1045
12681.69 1065
12682.76 1109
12683.82 1195
12684.89 1149
12685.95 1139
12687.01 1189
12688.08 1156
12689.14 1164
12690.21 1186
12691.27 1179
12692.33 1267
12693.40 1282
12694.46 1235
12695.53 1189
12696.59 1131
12697.66 1212
12698.72 1210
12699.79 1225
12700.85 1240
12701.91 1270
12702.98 1258
12704.04 1263
12705.11 1235
12706.17 1257
12707.24 1284
12708.30 1325
12709.37 1299
12710.43 1308
12711.50 1370
12712.56 1349
12713.63 1297
12714.69 1252
12715.76 1275
12716.82 1233
12717.89 1212
12718.95 1195
12720.02 1181
12721.09 1177
12722.15 1185
12723.22 1206
12724.28 1229
12725.35 1207
12726.41 1186
12727.48 1117
12728.54 1171
12729.61 1183
12730.68 1198
12731.74 1216
12732.81 1115
12733.87 1079
12734.94 1143
12736.01 1095
12737.07 1083
12738.14 1141
12739.20 1109
12740.27 1082
12741.34 1125
12742.40 1116
12743.47 1081
12744.54 1032
12745.60 1045
12746.67 1030
12747.74 1002
12748.80 1061
12749.87 1085
12750.94 1050
12752.00 1038
12753.07 1034
12754.14 920
12755.20 901
12756.27 935
12757.34 951
12758.40 949
12759.47 952
12760.54 951
12761.60 928
12762.67 955
12763.74 921
12764.81 949
12765.87 1007
12766.94 959
12768.01 950
12769.08 946
12770.14 905
12771.21 898
12772.28 925
12773.35 979
12774.41 1021
12775.48 935
12776.55 867
12777.62 937
12778.68 928
12779.75 913
12780.82 962
12781.89 832
12782.96 870
12784.02 951
12785.09 879
12786.16 911
12787.23 927
12788.30 927
12789.37 910
12790.43 926
12791.50 921
12792.57 899
12793.64 975
12794.71 860
12795.78 856
12796.84 920
12797.91 923
12798.98 863
12800.05 925
12801.12 885
12802.19 916
12803.26 923
12804.33 928
12805.40 949
12806.46 915
12807.53 885
12808.60 902
12809.67 854
12810.74 863
12811.81 925
12812.88 924
12813.95 953
12815.02 904
12816.09 869
12817.16 882
12818.23 878
12819.30 905
12820.37 924
12821.44 896
12822.50 872
12823.57 918
12824.64 945
12825.71 930
12826.78 900
12827.85 866
12828.92 929
12829.99 899
12831.06 909
12832.13 859
12833.20 912
12834.27 903
12835.34 885
12836.41 888
12837.49 837
12838.56 851
12839.63 889
12840.70 869
12841.77 864
12842.84 906
12843.91 878
12844.98 843
12846.05 905
12847.12 868
12848.19 876
12849.26 892
12850.33 882
12851.40 831
12852.47 821
12853.55 918
12854.62 894
12855.69 844
12856.76 836
12857.83 798
12858.90 834
12859.97 846
12861.04 843
12862.11 805
12863.19 832
12864.26 867
12865.33 882
12866.40 849
12867.47 800
12868.54 814
12869.62 812
12870.69 823
12871.76 810
12872.83 833
12873.90 816
12874.97 774
12876.05 801
12877.12 784
12878.19 749
12879.26 721
12880.33 716
12881.41 827
12882.48 813
12883.55 760
12884.62 717
12885.70 753
12886.77 777
12887.84 769
12888.91 787
12889.98 732
12891.06 751
12892.13 780
12893.20 722
12894.28 755
12895.35 777
12896.42 721
12897.49 751
12898.57 775
12899.64 712
12900.71 777
12901.79 717
12902.86 732
12903.93 756
12905.00 765
12906.08 784
12907.15 770
12908.22 776
12909.30 689
12910.37 735
12911.44 753
12912.52 731
12913.59 700
12914.66 685
12915.74 736
12916.81 771
12917.89 765
12918.96 728
12920.03 730
12921.11 748
12922.18 696
12923.25 645
12924.33 739
12925.40 749
12926.48 736
12927.55 741
12928.62 691
12929.70 741
12930.77 712
12931.85 688
12932.92 747
12934.00 680
12935.07 737
12936.14 758
12937.22 752
12938.29 710
12939.37 669
12940.44 739
12941.52 729
12942.59 731
12943.67 742
12944.74 770
12945.82 746
12946.89 709
12947.97 726
12949.04 719
12950.12 726
12951.19 715
12952.27 726
12953.34 664
12954.42 696
12955.49 722
12956.57 748
12957.64 708
12958.72 727
12959.79 692
12960.87 722
12961.94 746
12963.02 722
12964.10 687
12965.17 735
12966.25 744
12967.32 743
12968.40 748
12969.47 737
12970.55 750
12971.63 681
12972.70 668
12973.78 660
12974.85 710
12975.93 754
12977.01 674
12978.08 737
12979.16 729
12980.23 707
12981.31 699
12982.39 666
12983.46 672
12984.54 679
12985.62 739
12986.69 699
12987.77 677
12988.85 676
12989.92 670
12991.00 692
12992.08 729
12993.15 715
12994.23 639
12995.31 716
12996.38 702
12997.46 760
12998.54 782
12999.61 695
13000.69 748
13001.77 713
13002.85 729
13003.92 691
13005.00 722
13006.08 741
13007.16 710
13008.23 723
13009.31 757
13010.39 768
13011.47 750
13012.54 704
13013.62 715
13014.70 698
13015.78 756
13016.85 742
13017.93 769
13019.01 732
13020.09 736
13021.17 719
13022.24 763
13023.32 702
13024.40 736
13025.48 703
13026.56 725
13027.63 747
13028.71 737
13029.79 745
13030.87 736
13031.95 803
13033.03 759
13034.10 771
13035.18 770
13036.26 776
13037.34 756
13038.42 782
13039.50 751
13040.58 746
13041.66 748
13042.73 764
13043.81 766
13044.89 798
13045.97 770
13047.05 794
13048.13 777
13049.21 822
13050.29 768
13051.37 754
13052.45 740
13053.53 727
13054.60 766
13055.68 750
13056.76 747
13057.84 764
13058.92 763
13060.00 745
13061.08 766
13062.16 792
13063.24 727
13064.32 735
13065.40 768
13066.48 767
13067.56 763
13068.64 773
13069.72 802
13070.80 762
13071.88 733
13072.96 702
13074.04 734
13075.12 735
13076.20 757
13077.28 765
13078.36 764
13079.44 804
13080.52 748
13081.60 706
13082.68 729
13083.76 774
13084.84 724
13085.93 734
13087.01 735
13088.09 722
13089.17 684
13090.25 678
13091.33 710
13092.41 726
13093.49 781
13094.57 745
13095.65 747
13096.73 709
13097.82 732
13098.90 786
13099.98 805
13101.06 705
13102.14 766
13103.22 799
13104.30 749
13105.38 702
13106.47 727
13107.55 706
13108.63 704
13109.71 658
13110.79 753
13111.87 735
13112.96 754
13114.04 725
13115.12 694
13116.20 671
13117.28 687
13118.37 778
13119.45 783
13120.53 716
13121.61 714
13122.69 793
13123.78 726
13124.86 684
13125.94 681
13127.02 734
13128.11 718
13129.19 705
13130.27 740
13131.35 747
13132.44 738
13133.52 778
13134.60 769
13135.68 735
13136.77 714
13137.85 733
13138.93 771
13140.01 739
13141.10 775
13142.18 731
13143.26 735
13144.35 693
13145.43 713
13146.51 764
13147.60 716
13148.68 721
13149.76 732
13150.85 731
13151.93 766
13153.01 736
13154.10 720
13155.18 729
13156.26 711
13157.35 720
13158.43 687
13159.51 710
13160.60 804
13161.68 711
13162.77 759
13163.85 811
13164.93 713
13166.02 766
13167.10 765
13168.19 752
13169.27 774
13170.35 695
13171.44 718
13172.52 723
13173.61 776
13174.69 719
13175.78 691
13176.86 709
13177.94 723
13179.03 763
13180.11 738
13181.20 721
13182.28 757
13183.37 712
13184.45 779
13185.54 728
13186.62 791
13187.71 748
13188.79 743
13189.88 741
13190.96 792
13192.05 767
13193.13 751
13194.22 765
13195.30 801
13196.39 807
13197.47 792
13198.56 803
13199.64 772
13200.73 818
13201.81 773
13202.90 792
13203.98 797
13205.07 795
13206.16 785
13207.24 764
13208.33 779
13209.41 756
13210.50 832
13211.58 825
13212.67 804
13213.76 772
13214.84 795
13215.93 835
13217.01 785
13218.10 784
13219.19 793
13220.27 831
13221.36 799
13222.45 826
13223.53 782
13224.62 767
13225.70 761
13226.79 803
13227.88 819
13228.96 821
13230.05 736
13231.14 807
13232.22 830
13233.31 837
13234.40 803
13235.48 797
13236.57 814
13237.66 815
13238.74 837
13239.83 766
13240.92 769
13242.01 784
13243.09 792
13244.18 805
13245.27 815
13246.35 828
13247.44 860
13248.53 860
13249.62 838
13250.70 830
13251.79 857
13252.88 827
13253.97 830
13255.05 836
13256.14 756
13257.23 760
13258.32 818
13259.41 815
13260.49 836
13261.58 786
13262.67 777
13263.76 805
13264.85 816
13265.93 793
13267.02 816
13268.11 773
13269.20 885
13270.29 821
13271.37 886
13272.46 897
13273.55 874
13274.64 839
13275.73 854
13276.82 860
13277.91 853
13278.99 872
13280.08 871
13281.17 842
13282.26 886
13283.35 909
13284.44 897
13285.53 874
13286.62 850
13287.70 889
13288.79 916
13289.88 952
13290.97 938
13292.06 912
13293.15 953
13294.24 959
13295.33 938
13296.42 949
13297.51 976
13298.60 978
13299.69 952
13300.78 949
13301.87 977
13302.95 1029
13304.04 953
13305.13 905
13306.22 978
13307.31 997
13308.40 1034
13309.49 1015
13310.58 1019
13311.67 1029
13312.76 1032
13313.85 988
13314.94 1071
13316.03 1069
13317.12 1071
13318.21 1048
13319.30 1047
13320.39 1047
13321.48 1042
13322.58 1033
13323.67 1009
13324.76 1052
13325.85 1051
13326.94 988
13328.03 1041
13329.12 1054
13330.21 1053
13331.30 1082
13332.39 1030
13333.48 1017
13334.57 1050
13335.66 977
13336.75 1031
13337.85 1010
13338.94 1001
13340.03 1038
13341.12 1065
13342.21 1055
13343.30 965
13344.39 1023
13345.48 1069
13346.58 1104
13347.67 1015
13348.76 1033
13349.85 1050
13350.94 1087
13352.03 1098
13353.12 1065
13354.22 1083
13355.31 1103
13356.40 1121
13357.49 1023
13358.58 1054
13359.68 1070
13360.77 1111
13361.86 1086
13362.95 1059
13364.04 1164
13365.14 1113
13366.23 1106
13367.32 1121
13368.41 1151
13369.51 1162
13370.60 1175
13371.69 1212
13372.78 1280
13373.87 1261
13374.97 1189
13376.06 1270
13377.15 1302
13378.25 1316
13379.34 1267
13380.43 1197
13381.52 1182
13382.62 1189
13383.71 1238
13384.80 1152
13385.90 1101
13386.99 1164
13388.08 1092
13389.17 1052
13390.27 1026
13391.36 1007
13392.45 1015
13393.55 982
13394.64 1006
13395.73 1060
13396.83 1084
13397.92 1036
13399.02 1030
13400.11 998
13401.20 1019
13402.30 1019
13403.39 999
13404.48 1029
13405.58 972
13406.67 1006
13407.77 1014
13408.86 994
13409.95 964
13411.05 965
13412.14 969
13413.24 1012
13414.33 1026
13415.42 968
13416.52 1023
13417.61 1021
13418.71 1065
13419.80 1012
13420.90 1014
13421.99 1010
13423.08 985
13424.18 924
13425.27 921
13426.37 994
13427.46 964
13428.56 972
13429.65 991
13430.75 1022
13431.84 978
13432.94 1017
13434.03 975
13435.13 997
13436.22 978
13437.32 984
13438.41 1079
13439.51 1023
13440.60 1017
13441.70 995
13442.79 1023
13443.89 1055
13444.98 1021
13446.08 1015
13447.18 1053
13448.27 988
13449.37 1101
13450.46 1071
13451.56 1096
13452.65 1090
13453.75 1063
13454.85 1120
13455.94 1121
13457.04 1095
13458.13 1136
13459.23 1174
13460.33 1141
13461.42 1133
13462.52 1138
13463.61 1165
13464.71 1152
13465.81 1121
13466.90 1126
13468.00 1226
13469.10 1199
13470.19 1195
13471.29 1143
13472.38 1246
13473.48 1218
13474.58 1166
13475.67 1220
13476.77 1241
13477.87 1238
13478.96 1204
13480.06 1228
13481.16 1237
13482.26 1233
13483.35 1198
13484.45 1216
13485.55 1164
13486.64 1166
13487.74 1184
13488.84 1223
13489.94 1213
13491.03 1220
13492.13 1221
13493.23 1192
13494.32 1253
13495.42 1254
13496.52 1271
13497.62 1297
13498.72 1315
13499.81 1308
13500.91 1350
13502.01 1387
13503.11 1430
13504.20 1432
13505.30 1483
13506.40 1408
13507.50 1455
13508.60 1455
13509.69 1459
13510.79 1401
13511.89 1508
13512.99 1510
13514.09 1471
13515.18 1392
13516.28 1353
13517.38 1385
13518.48 1336
13519.58 1321
13520.68 1153
13521.78 1171
13522.87 1230
13523.97 1217
13525.07 1137
13526.17 1121
13527.27 1103
13528.37 1105
13529.47 1076
13530.57 1050
13531.66 1108
13532.76 1088
13533.86 1126
13534.96 1064
13536.06 998
13537.16 1026
13538.26 1069
13539.36 978
13540.46 970
13541.56 1011
13542.66 1023
13543.76 1084
13544.86 1030
13545.96 1030
13547.05 991
13548.15 1013
13549.25 937
13550.35 936
13551.45 928
13552.55 934
13553.65 908
13554.75 971
13555.85 927
13556.95 956
13558.05 955
13559.15 979
13560.25 924
13561.35 907
13562.45 934
13563.55 993
13564.65 936
13565.75 902
13566.85 934
13567.96 876
13569.06 903
13570.16 913
13571.26 934
13572.36 932
13573.46 971
13574.56 923
13575.66 956
13576.76 926
13577.86 974
13578.96 936
13580.06 885
13581.16 856
13582.27 867
13583.37 947
13584.47 937
13585.57 922
13586.67 919
13587.77 925
13588.87 947
13589.97 930
13591.08 873
13592.18 935
13593.28 958
13594.38 958
13595.48 944
13596.58 929
13597.68 867
13598.79 937
13599.89 928
13600.99 941
13602.09 896
13603.19 927
13604.30 938
13605.40 951
13606.50 921
13607.60 863
13608.70 968
13609.81 980
13610.91 914
13612.01 902
13613.11 929
13614.21 956
13615.32 933
13616.42 946
13617.52 940
13618.62 899
13619.73 1001
13620.83 986
13621.93 894
13623.03 924
13624.14 903
13625.24 963
13626.34 898
13627.45 906
13628.55 872
13629.65 904
13630.75 922
13631.86 902
13632.96 933
13634.06 936
13635.17 893
13636.27 915
13637.37 885
13638.48 875
13639.58 962
13640.68 956
13641.79 950
13642.89 815
13643.99 911
13645.10 928
13646.20 902
13647.30 891
13648.41 893
13649.51 882
13650.62 903
13651.72 901
13652.82 838
13653.93 887
13655.03 876
13656.14 900
13657.24 872
13658.34 930
13659.45 896
13660.55 869
13661.66 913
13662.76 879
13663.87 833
13664.97 885
13666.07 853
13667.18 843
13668.28 845
13669.39 828
13670.49 821
13671.60 865
13672.70 879
13673.81 857
13674.91 863
13676.02 880
13677.12 868
13678.23 888
13679.33 889
13680.44 959
13681.54 936
13682.65 871
13683.75 855
13684.86 919
13685.96 903
13687.07 863
13688.17 892
13689.28 964
13690.38 947
13691.49 943
13692.59 940
13693.70 925
13694.80 952
13695.91 889
13697.02 959
13698.12 961
13699.23 955
13700.33 954
13701.44 977
13702.55 960
13703.65 978
13704.76 979
13705.86 963
13706.97 990
13708.08 982
13709.18 981
13710.29 972
13711.39 910
13712.50 1000
13713.61 990
13714.71 957
13715.82 990
13716.93 984
13718.03 1043
13719.14 996
13720.25 1012
13721.35 974
13722.46 988
13723.57 992
13724.67 1015
13725.78 1072
13726.89 1041
13727.99 1070
13729.10 1116
13730.21 1126
13731.31 1178
13732.42 1136
13733.53 1159
13734.64 1080
13735.74 1137
13736.85 1147
13737.96 1173
13739.07 1167
13740.17 1196
13741.28 1165
13742.39 1160
13743.50 1208
13744.60 1241
13745.71 1181
13746.82 1129
13747.93 1189
13749.03 1209
13750.14 1235
13751.25 1271
13752.36 1269
13753.47 1230
13754.57 1213
13755.68 1261
13756.79 1267
13757.90 1288
13759.01 1303
13760.11 1304
13761.22 1312
13762.33 1285
13763.44 1293
13764.55 1321
13765.66 1353
13766.76 1389
13767.87 1493
13768.98 1428
13770.09 1470
13771.20 1588
13772.31 1648
13773.42 1694
13774.53 1681
13775.63 1743
13776.74 1927
13777.85 1926
13778.96 1911
13780.07 1848
13781.18 1935
13782.29 1973
13783.40 1931
13784.51 1848
13785.62 1790
13786.73 1707
13787.83 1665
13788.94 1671
13790.05 1524
13791.16 1499
13792.27 1442
13793.38 1388
13794.49 1414
13795.60 1314
13796.71 1245
13797.82 1281
13798.93 1281
13800.04 1284
13801.15 1257
13802.26 1190
13803.37 1160
13804.48 1180
13805.59 1085
13806.70 1179
13807.81 1167
13808.92 1223
13810.03 1164
13811.14 1086
13812.25 1085
13813.36 1069
13814.47 1071
13815.58 1004
13816.69 1049
13817.80 1014
13818.91 1067
13820.03 1073
13821.14 1056
13822.25 1094
13823.36 1076
13824.47 1004
13825.58 991
13826.69 983
13827.80 1007
13828.91 1028
13830.02 1041
13831.13 991
13832.25 959
13833.36 954
13834.47 1015
13835.58 1018
13836.69 980
13837.80 991
13838.91 966
13840.02 986
13841.14 1011
13842.25 955
13843.36 918
13844.47 984
13845.58 1053
13846.69 1006
13847.81 924
13848.92 941
13850.03 986
13851.14 980
13852.25 1003
13853.37 990
13854.48 977
13855.59 982
13856.70 992
13857.81 1031
13858.93 1001
13860.04 989
13861.15 1009
13862.26 1021
13863.38 1037
13864.49 990
13865.60 964
13866.71 999
13867.83 1023
13868.94 1013
13870.05 1028
13871.16 1049
13872.28 1087
13873.39 1026
13874.50 997
13875.61 1092
13876.73 1103
13877.84 1081
13878.95 1041
13880.07 978
13881.18 1046
13882.29 1103
13883.41 1081
13884.52 1095
13885.63 1045
13886.75 1127
13887.86 1136
13888.97 1053
13890.09 1051
13891.20 1012
13892.31 1078
13893.43 1067
13894.54 1111
13895.65 1117
13896.77 1118
13897.88 1163
13899.00 1164
13900.11 1152
13901.22 1113
13902.34 1144
13903.45 1215
13904.57 1231
13905.68 1244
13906.79 1240
13907.91 1197
13909.02 1210
13910.14 1126
13911.25 1050
13912.37 1019
13913.48 1111
13914.59 1095
13915.71 1049
13916.82 1062
13917.94 993
13919.05 1066
13920.17 1083
13921.28 998
13922.40 975
13923.51 947
13924.63 1007
13925.74 981
13926.86 964
13927.97 995
13929.09 927
13930.20 919
13931.32 972
13932.43 984
13933.55 918
13934.66 916
13935.78 989
13936.89 939
13938.01 907
13939.12 989
13940.24 918
13941.35 897
13942.47 897
13943.59 946
13944.70 1000
13945.82 937
13946.93 955
13948.05 922
13949.16 961
13950.28 933
13951.40 922
13952.51 940
13953.63 938
13954.74 901
13955.86 927
13956.98 912
13958.09 902
13959.21 899
13960.33 892
13961.44 905
13962.56 963
13963.67 868
13964.79 932
13965.91 972
13967.02 900
13968.14 895
13969.26 914
13970.37 947
13971.49 940
13972.61 915
13973.72 888
13974.84 909
13975.96 932
13977.08 940
13978.19 931
13979.31 908
13980.43 957
13981.54 889
13982.66 883
13983.78 920
13984.90 943
13986.01 889
13987.13 923
13988.25 979
13989.37 895
13990.48 872
13991.60 937
13992.72 926
13993.84 918
13994.95 885
13996.07 878
13997.19 912
13998.31 911
13999.42 888
14000.54 823
14001.66 868
14002.78 900
14003.90 889
14005.01 881
14006.13 905
14007.25 984
14008.37 944
14009.49 892
14010.61 901
14011.72 880
14012.84 950
14013.96 977
14015.08 877
14016.20 903
14017.32 882
14018.43 932
14019.55 867
14020.67 883
14021.79 881
14022.91 903
14024.03 863
14025.15 873
14026.27 904
14027.39 923
14028.50 937
14029.62 908
14030.74 882
14031.86 916
14032.98 941
14034.10 950
14035.22 948
14036.34 951
14037.46 963
14038.58 922
14039.70 897
14040.82 908
14041.94 919
14043.06 972
14044.18 981
14045.30 1013
14046.41 992
14047.53 975
14048.65 924
14049.77 929
14050.89 987
14052.01 1025
14053.13 984
14054.25 967
14055.37 1003
14056.49 977
14057.61 992
14058.74 1008
14059.86 1002
14060.98 1005
14062.10 1055
14063.22 1011
14064.34 1055
14065.46 1052
14066.58 1076
14067.70 1050
14068.82 1036
14069.94 1022
14071.06 1084
14072.18 1117
14073.30 1130
14074.42 1135
14075.54 1089
14076.66 1082
14077.79 1152
14078.91 1099
14080.03 1139
14081.15 1151
14082.27 1184
14083.39 1210
14084.51 1195
14085.63 1244
14086.76 1270
14087.88 1322
14089.00 1247
14090.12 1197
14091.24 1204
14092.36 1325
14093.48 1324
14094.61 1289
14095.73 1327
14096.85 1421
14097.97 1469
14099.09 1445
14100.22 1440
14101.34 1456
14102.46 1461
14103.58 1600
14104.70 1579
14105.83 1570
14106.95 1536
14108.07 1524
14109.19 1574
14110.31 1525
14111.44 1459
14112.56 1470
14113.68 1407
14114.80 1357
14115.93 1318
14117.05 1338
14118.17 1203
14119.29 1278
14120.42 1197
14121.54 1121
14122.66 1172
14123.79 1167
14124.91 1088
14126.03 1104
14127.15 1018
14128.28 1068
14129.40 1058
14130.52 1093
14131.65 1133
14132.77 1054
14133.89 1032
14135.02 1043
14136.14 1005
14137.26 994
14138.39 979
14139.51 983
14140.63 992
14141.76 1028
14142.88 976
14144.00 992
14145.13 978
14146.25 940
14147.38 903
14148.50 910
14149.62 923
14150.75 887
14151.87 865
14152.99 976
14154.12 983
14155.24 958
14156.37 892
14157.49 917
14158.62 904
14159.74 940
14160.86 952
14161.99 949
14163.11 971
14164.24 987
14165.36 951
14166.49 907
14167.61 956
14168.74 929
14169.86 910
14170.99 938
14172.11 867
14173.23 882
14174.36 861
14175.48 859
14176.61 869
14177.73 884
14178.86 885
14179.98 877
14181.11 878
14182.23 861
14183.36 881
14184.49 879
14185.61 913
14186.74 898
14187.86 903
14188.99 913
14190.11 866
14191.24 864
14192.36 874
14193.49 799
14194.61 873
14195.74 904
14196.87 897
14197.99 881
14199.12 914
14200.24 925
14201.37 925
14202.50 890
14203.62 860
14204.75 843
14205.87 880
14207.00 875
14208.13 834
14209.25 879
14210.38 849
14211.50 819
14212.63 826
14213.76 815
14214.88 794
14216.01 858
14217.14 865
14218.26 879
14219.39 831
14220.52 767
14221.64 818
14222.77 821
14223.90 831
14225.02 861
14226.15 784
14227.28 797
14228.41 848
14229.53 825
14230.66 859
14231.79 902
14232.91 833
14234.04 812
14235.17 820
14236.30 839
14237.42 786
14238.55 793
14239.68 841
14240.81 808
14241.93 814
14243.06 797
14244.19 803
14245.32 829
14246.44 784
14247.57 817
14248.70 834
14249.83 756
14250.95 834
14252.08 810
14253.21 794
14254.34 836
14255.47 809
14256.59 802
14257.72 812
14258.85 806
14259.98 804
14261.11 782
14262.24 764
14263.36 767
14264.49 802
14265.62 798
14266.75 756
14267.88 798
14269.01 777
14270.14 727
14271.26 775
14272.39 743
14273.52 770
14274.65 837
14275.78 860
14276.91 711
14278.04 719
14279.17 759
14280.30 734
14281.42 706
14282.55 699
14283.68 761
14284.81 780
14285.94 739
14287.07 735
14288.20 773
14289.33 773
14290.46 793
14291.59 750
14292.72 774
14293.85 732
14294.98 768
14296.11 753
14297.24 769
14298.37 746
14299.50 763
14300.63 723
14301.76 806
14302.89 762
14304.02 774
14305.15 743
14306.28 744
14307.41 733
14308.54 733
14309.67 729
14310.80 756
14311.93 704
14313.06 713
14314.19 762
14315.32 783
14316.45 751
14317.58 729
14318.71 760
14319.84 735
14320.97 693
14322.10 776
14323.23 721
14324.36 779
14325.49 746
14326.63 764
14327.76 806
14328.89 771
14330.02 729
14331.15 769
14332.28 806
14333.41 784
14334.54 762
14335.67 757
14336.81 768
14337.94 808
14339.07 781
14340.20 812
14341.33 800
14342.46 806
14343.59 810
14344.73 747
14345.86 771
14346.99 763
14348.12 780
14349.25 718
14350.38 735
14351.52 729
14352.65 723
14353.78 728
14354.91 690
14356.04 685
14357.18 709
14358.31 711
14359.44 680
14360.57 671
14361.71 646
14362.84 652
14363.97 672
14365.10 636
14366.24 642
14367.37 626
14368.50 686
14369.63 715
14370.77 709
14371.90 658
14373.03 644
14374.16 695
14375.30 621
14376.43 663
14377.56 692
14378.70 672
14379.83 690
14380.96 655
14382.09 645
14383.23 624
14384.36 655
14385.49 675
14386.63 632
14387.76 627
14388.89 657
14390.03 640
14391.16 650
14392.29 640
14393.43 630
14394.56 682
14395.70 641
14396.83 640
14397.96 603
14399.10 636
14400.23 610
14401.36 615
14402.50 623
14403.63 627
14404.77 647
14405.90 693
14407.03 677
14408.17 632
14409.30 623
14410.44 663
14411.57 697
14412.71 597
14413.84 608
14414.97 614
14416.11 634
14417.24 647
14418.38 649
14419.51 670
14420.65 687
14421.78 626
14422.92 641
14424.05 635
14425.19 635
14426.32 654
14427.46 656
14428.59 669
14429.73 602
14430.86 600
14432.00 640
14433.13 633
14434.27 644
14435.40 635
14436.54 671
14437.67 682
14438.81 623
14439.94 618
14441.08 649
14442.21 663
14443.35 621
14444.48 616
14445.62 603
14446.76 653
14447.89 656
14449.03 664
14450.16 666
14451.30 673
14452.43 665
14453.57 639
14454.71 692
14455.84 613
14456.98 634
14458.11 658
14459.25 641
14460.39 591
14461.52 630
14462.66 628
14463.80 664
14464.93 648
14466.07 666
14467.20 676
14468.34 663
14469.48 680
14470.61 633
14471.75 648
14472.89 640
14474.02 637
14475.16 642
14476.30 605
14477.43 616
14478.57 640
14479.71 634
14480.85 643
14481.98 687
14483.12 639
14484.26 640
14485.39 653
14486.53 619
14487.67 601
14488.81 642
14489.94 625
14491.08 634
14492.22 632
14493.36 657
14494.49 643
14495.63 680
14496.77 655
14497.91 647
14499.04 674
14500.18 640
14501.32 699
14502.46 640
14503.59 693
14504.73 662
14505.87 642
14507.01 670
14508.15 659
14509.28 645
14510.42 665
14511.56 651
14512.70 701
14513.84 661
14514.98 722
14516.11 757
14517.25 733
14518.39 653
14519.53 691
14520.67 717
14521.81 714
14522.95 719
14524.08 753
14525.22 735
14526.36 743
14527.50 732
14528.64 697
14529.78 720
14530.92 739
14532.06 688
14533.20 637
14534.33 659
14535.47 685
14536.61 712
14537.75 656
14538.89 647
14540.03 660
14541.17 627
14542.31 637
14543.45 623
14544.59 655
14545.73 618
14546.87 628
14548.01 651
14549.15 675
14550.29 650
14551.43 620
14552.57 631
14553.71 607
14554.85 673
14555.99 684
14557.13 638
14558.27 649
14559.41 667
14560.55 678
14561.69 651
14562.83 636
14563.97 642
14565.11 632
14566.25 637
14567.39 618
14568.53 624
14569.67 620
14570.81 602
14571.95 635
14573.09 594
14574.23 660
14575.37 630
14576.51 637
14577.65 613
14578.79 632
14579.94 690
14581.08 661
14582.22 619
14583.36 685
14584.50 697
14585.64 706
14586.78 693
14587.92 675
14589.06 643
14590.21 681
14591.35 680
14592.49 628
14593.63 689
14594.77 693
14595.91 680
14597.05 670
14598.20 730
14599.34 732
14600.48 700
14601.62 753
14602.76 722
14603.90 695
14605.05 658
14606.19 658
14607.33 718
14608.47 692
14609.61 727
14610.76 711
14611.90 732
14613.04 723
14614.18 717
14615.32 710
14616.47 765
14617.61 764
14618.75 771
14619.89 738
14621.04 757
14622.18 751
14623.32 779
14624.46 714
14625.61 752
14626.75 772
14627.89 775
14629.04 706
14630.18 731
14631.32 786
14632.46 755
14633.61 765
14634.75 762
14635.89 766
14637.04 809
14638.18 790
14639.32 842
14640.47 853
14641.61 796
14642.75 849
14643.90 901
14645.04 842
14646.18 803
14647.33 775
14648.47 895
14649.61 870
14650.76 769
14651.90 715
14653.05 755
14654.19 750
14655.33 754
14656.48 739
14657.62 712
14658.76 692
14659.91 685
14661.05 691
14662.20 648
14663.34 717
14664.49 725
14665.63 682
14666.77 663
14667.92 650
14669.06 639
14670.21 664
14671.35 659
14672.50 629
14673.64 684
14674.79 710
14675.93 685
14677.07 619
14678.22 618
14679.36 614
14680.51 626
14681.65 593
14682.80 575
14683.94 626
14685.09 621
14686.23 646
14687.38 667
14688.52 611
14689.67 625
14690.81 588
14691.96 588
14693.10 630
14694.25 646
14695.40 585
14696.54 594
14697.69 620
14698.83 566
14699.98 591
14701.12 583
14702.27 650
14703.41 601
14704.56 610
14705.71 602
14706.85 625
14708.00 649
14709.14 601
14710.29 557
14711.44 576
14712.58 603
14713.73 578
14714.87 569
14716.02 554
14717.17 548
14718.31 569
14719.46 573
14720.61 598
14721.75 604
14722.90 584
14724.05 546
14725.19 537
14726.34 565
14727.49 563
14728.63 593
14729.78 600
14730.93 584
14732.07 526
14733.22 587
14734.37 608
14735.51 543
14736.66 588
14737.81 541
14738.95 592
14740.10 570
14741.25 537
14742.40 555
14743.54 545
14744.69 539
14745.84 600
14746.99 553
14748.13 553
14749.28 569
14750.43 589
14751.58 602
14752.72 560
14753.87 517
14755.02 580
14756.17 563
14757.31 603
14758.46 510
14759.61 518
14760.76 526
14761.91 537
14763.05 559
14764.20 572
14765.35 564
14766.50 548
14767.65 531
14768.80 558
14769.94 526
14771.09 566
14772.24 571
14773.39 590
14774.54 550
14775.69 515
14776.83 541
14777.98 568
14779.13 543
14780.28 536
14781.43 558
14782.58 532
14783.73 526
14784.88 519
14786.03 541
14787.17 566
14788.32 520
14789.47 535
14790.62 545
14791.77 558
14792.92 566
14794.07 602
14795.22 526
14796.37 516
14797.52 530
14798.67 533
14799.82 550
14800.97 525
14802.12 537
14803.26 559
14804.41 577
14805.56 534
14806.71 535
14807.86 509
14809.01 590
14810.16 604
14811.31 567
14812.46 537
14813.61 499
14814.76 546
14815.91 493
14817.06 493
14818.21 447
14819.36 527
14820.51 517
14821.66 501
14822.82 511
14823.97 530
14825.12 536
14826.27 514
14827.42 472
14828.57 471
14829.72 500
14830.87 467
14832.02 501
14833.17 495
14834.32 506
14835.47 522
14836.62 544
14837.77 531
14838.93 480
14840.08 482
14841.23 513
14842.38 503
14843.53 533
14844.68 520
14845.83 503
14846.98 515
14848.14 538
14849.29 541
14850.44 505
14851.59 519
14852.74 529
14853.89 523
14855.04 493
14856.20 522
14857.35 485
14858.50 527
14859.65 514
14860.80 508
14861.96 514
14863.11 497
14864.26 512
14865.41 522
14866.56 452
14867.72 453
14868.87 554
14870.02 510
14871.17 506
14872.32 468
14873.48 505
14874.63 492
14875.78 541
14876.93 511
14878.09 533
14879.24 497
14880.39 522
14881.54 566
14882.70 504
14883.85 492
14885.00 507
14886.16 541
14887.31 474
14888.46 489
14889.61 501
14890.77 534
14891.92 563
14893.07 497
14894.23 508
14895.38 504
14896.53 485
14897.69 522
14898.84 520
14899.99 496
14901.15 474
14902.30 508
14903.45 474
14904.61 519
14905.76 477
14906.91 513
14908.07 469
14909.22 485
14910.38 499
14911.53 448
14912.68 499
14913.84 448
14914.99 478
14916.15 477
14917.30 506
14918.45 520
14919.61 469
14920.76 494
14921.92 537
14923.07 501
14924.22 462
14925.38 482
14926.53 439
14927.69 471
14928.84 476
14930.00 487
14931.15 461
14932.31 514
14933.46 473
14934.62 459
14935.77 464
14936.93 458
14938.08 469
14939.24 467
14940.39 494
14941.55 516
14942.70 515
14943.86 543
14945.01 497
14946.17 503
14947.32 486
14948.48 514
14949.63 521
14950.79 465
14951.94 544
14953.10 506
14954.25 520
14955.41 490
14956.56 487
14957.72 522
14958.88 508
14960.03 547
14961.19 529
14962.34 507
14963.50 525
14964.65 479
14965.81 512
14966.97 508
14968.12 470
14969.28 461
14970.43 489
14971.59 561
14972.75 515
14973.90 494
14975.06 482
14976.22 505
14977.37 473
14978.53 458
14979.69 471
14980.84 503
14982.00 508
14983.16 489
14984.31 485
14985.47 496
14986.63 492
14987.78 500
14988.94 488
14990.10 530
14991.25 495
14992.41 513
14993.57 496
14994.72 490
14995.88 505
14997.04 549
14998.20 497
14999.35 452
15000.51 461
15001.67 476
15002.82 497
15003.98 494
15005.14 472
15006.30 471
15007.45 496
15008.61 482
15009.77 478
15010.93 473
15012.09 500
15013.24 480
15014.40 480
15015.56 472
15016.72 476
15017.87 467
15019.03 518
15020.19 502
15021.35 499
15022.51 492
15023.67 479
15024.82 464
15025.98 494
15027.14 482
15028.30 490
15029.46 483
15030.62 520
15031.77 505
15032.93 473
15034.09 472
15035.25 468
15036.41 452
15037.57 474
15038.73 523
15039.88 517
15041.04 470
15042.20 467
15043.36 476
15044.52 495
15045.68 499
15046.84 510
15048.00 457
15049.16 500
15050.32 472
15051.47 467
15052.63 469
15053.79 471
15054.95 485
15056.11 481
15057.27 453
15058.43 475
15059.59 466
15060.75 464
15061.91 446
15063.07 484
15064.23 491
15065.39 467
15066.55 466
15067.71 457
15068.87 492
15070.03 504
15071.19 473
15072.35 465
15073.51 491
15074.67 485
15075.83 451
15076.99 455
15078.15 466
15079.31 458
15080.47 441
15081.63 452
15082.79 490
15083.95 457
15085.11 474
15086.27 480
15087.43 452
15088.59 473
15089.76 469
15090.92 466
15092.08 455
15093.24 482
15094.40 518
15095.56 483
15096.72 494
15097.88 496
15099.04 430
15100.20 498
15101.37 489
15102.53 457
15103.69 474
15104.85 482
15106.01 517
15107.17 493
15108.33 486
15109.50 500
15110.66 472
15111.82 461
15112.98 492
15114.14 434
15115.30 467
15116.47 443
15117.63 474
15118.79 483
15119.95 472
15121.11 459
15122.27 446
15123.44 463
15124.60 468
15125.76 468
15126.92 499
15128.09 474
15129.25 493
15130.41 479
15131.57 499
15132.73 500
15133.90 514
15135.06 489
15136.22 478
15137.38 500
15138.55 511
15139.71 482
15140.87 426
15142.04 485
15143.20 507
15144.36 520
15145.52 490
15146.69 499
15147.85 520
15149.01 513
15150.18 498
15151.34 435
15152.50 443
15153.67 448
15154.83 494
15155.99 521
15157.16 466
15158.32 493
15159.48 474
15160.65 505
15161.81 517
15162.97 482
15164.14 495
15165.30 519
15166.46 518
15167.63 506
15168.79 462
15169.95 474
15171.12 497
15172.28 481
15173.45 505
15174.61 510
15175.77 536
15176.94 517
15178.10 458
15179.27 494
15180.43 518
15181.60 526
15182.76 520
15183.92 505
15185.09 490
15186.25 483
15187.42 520
15188.58 500
15189.75 489
15190.91 462
15192.08 472
15193.24 479
15194.41 517
15195.57 499
15196.74 499
15197.90 492
15199.07 523
15200.23 506
15201.40 540
15202.56 537
15203.73 531
15204.89 553
15206.06 511
15207.22 553
15208.39 533
15209.55 467
15210.72 542
15211.88 593
15213.05 581
15214.21 582
15215.38 547
15216.54 509
15217.71 551
15218.88 532
15220.04 533
15221.21 593
15222.37 575
15223.54 572
15224.71 529
15225.87 606
15227.04 583
15228.20 592
15229.37 553
15230.54 574
15231.70 614
15232.87 599
15234.03 583
15235.20 646
15236.37 628
15237.53 593
15238.70 564
15239.87 570
15241.03 616
15242.20 605
15243.37 620
15244.53 588
15245.70 600
15246.87 599
15248.03 605
15249.20 585
15250.37 596
15251.53 576
15252.70 586
15253.87 570
15255.04 517
15256.20 494
15257.37 604
15258.54 583
15259.70 554
15260.87 514
15262.04 524
15263.21 516
15264.37 519
15265.54 531
15266.71 529
15267.88 519
15269.04 512
15270.21 549
15271.38 514
15272.55 490
15273.72 540
15274.88 547
15276.05 508
15277.22 519
15278.39 482
15279.56 460
15280.72 494
15281.89 503
15283.06 491
15284.23 507
15285.40 527
15286.56 504
15287.73 492
15288.90 475
15290.07 516
15291.24 550
15292.41 526
15293.58 541
15294.74 534
15295.91 541
15297.08 524
15298.25 555
15299.42 489
15300.59 519
15301.76 492
15302.93 533
15304.09 530
15305.26 521
15306.43 553
15307.60 543
15308.77 522
15309.94 514
15311.11 512
15312.28 484
15313.45 551
15314.62 536
15315.79 525
15316.96 514
15318.13 557
15319.30 550
15320.46 493
15321.63 517
15322.80 501
15323.97 511
15325.14 521
15326.31 535
15327.48 505
15328.65 499
15329.82 514
15330.99 499
15332.16 550
15333.33 537
15334.50 520
15335.67 491
15336.84 549
15338.01 514
15339.18 492
15340.36 516
15341.53 534
15342.70 519
15343.87 505
15345.04 533
15346.21 548
15347.38 537
15348.55 538
15349.72 491
15350.89 518
15352.06 515
15353.23 496
15354.40 507
15355.57 517
15356.75 523
15357.92 560
15359.09 503
15360.26 514
15361.43 505
15362.60 534
15363.77 542
15364.94 492
15366.11 506
15367.29 522
15368.46 535
15369.63 540
15370.80 520
15371.97 500
15373.14 467
15374.32 516
15375.49 538
15376.66 514
15377.83 482
15379.00 514
15380.17 548
15381.35 530
15382.52 483
15383.69 501
15384.86 549
15386.03 557
15387.21 477
15388.38 519
15389.55 529
15390.72 510
15391.90 578
15393.07 551
15394.24 579
15395.41 550
15396.59 530
15397.76 560
15398.93 544
15400.10 534
15401.28 558
15402.45 562
15403.62 550
15404.79 536
15405.97 529
15407.14 579
15408.31 594
15409.49 602
15410.66 573
15411.83 567
15413.01 550
15414.18 529
15415.35 514
15416.53 528
15417.70 512
15418.87 518
15420.05 514
15421.22 486
15422.39 525
15423.57 562
15424.74 507
15425.91 499
15427.09 498
15428.26 487
15429.43 471
15430.61 535
15431.78 508
15432.96 521
15434.13 496
15435.30 472
15436.48 460
15437.65 476
15438.83 507
15440.00 510
15441.17 524
15442.35 494
15443.52 488
15444.70 492
15445.87 471
15447.05 464
15448.22 465
15449.40 472
15450.57 503
15451.75 482
15452.92 471
15454.09 500
15455.27 530
15456.44 510
15457.62 471
15458.79 501
15459.97 508
15461.14 460
15462.32 450
15463.49 489
15464.67 490
15465.84 465
15467.02 500
15468.19 488
15469.37 508
15470.55 475
15471.72 470
15472.90 479
15474.07 508
15475.25 461
15476.42 494
15477.60 504
15478.77 488
15479.95 506
15481.13 462
15482.30 527
15483.48 492
15484.65 496
15485.83 485
15487.00 482
15488.18 478
15489.36 465
15490.53 483
15491.71 490
15492.89 454
15494.06 486
15495.24 501
15496.41 477
15497.59 483
15498.77 500
15499.94 463
15501.12 507
15502.30 470
15503.47 438
15504.65 471
15505.83 466
15507.00 505
15508.18 500
15509.36 514
15510.53 471
15511.71 506
15512.89 529
15514.06 497
15515.24 484
15516.42 478
15517.60 451
15518.77 475
15519.95 484
15521.13 474
15522.30 518
15523.48 515
15524.66 478
15525.84 526
15527.01 518
15528.19 549
15529.37 525
15530.55 482
15531.73 458
15532.90 475
15534.08 494
15535.26 486
15536.44 506
15537.61 515
15538.79 550
15539.97 496
15541.15 495
15542.33 474
15543.50 449
15544.68 472
15545.86 498
15547.04 508
15548.22 504
15549.40 509
15550.57 512
15551.75 539
15552.93 533
15554.11 546
15555.29 533
15556.47 552
15557.65 530
15558.82 490
15560.00 505
15561.18 512
15562.36 489
15563.54 527
15564.72 580
15565.90 519
15567.08 524
15568.26 545
15569.43 518
15570.61 526
15571.79 545
15572.97 522
15574.15 500
15575.33 503
15576.51 551
15577.69 538
15578.87 485
15580.05 569
15581.23 544
15582.41 572
15583.59 525
15584.77 537
15585.95 572
15587.13 562
15588.31 506
15589.49 493
15590.67 536
15591.85 526
15593.03 538
15594.21 549
15595.39 528
15596.57 552
15597.75 563
15598.93 570
15600.11 568
15601.29 530
15602.47 572
15603.65 590
15604.83 588
15606.01 557
15607.19 542
15608.37 520
15609.55 587
15610.73 614
15611.91 576
15613.09 579
15614.27 571
15615.45 596
15616.64 603
15617.82 596
15619.00 618
15620.18 603
15621.36 588
15622.54 587
15623.72 602
15624.90 608
15626.08 632
15627.27 649
15628.45 615
15629.63 640
15630.81 652
15631.99 618
15633.17 630
15634.35 618
15635.54 677
15636.72 583
15637.90 621
15639.08 699
15640.26 645
15641.45 644
15642.63 626
15643.81 587
15644.99 665
15646.17 645
15647.36 641
15648.54 646
15649.72 679
15650.90 665
15652.08 633
15653.27 668
15654.45 686
15655.63 691
15656.81 676
15658.00 710
15659.18 688
15660.36 689
15661.54 702
15662.73 720
15663.91 729
15665.09 645
15666.27 655
15667.46 673
15668.64 708
15669.82 634
15671.01 596
15672.19 642
15673.37 672
15674.56 692
15675.74 655
15676.92 636
15678.10 655
15679.29 657
15680.47 726
15681.65 712
15682.84 634
15684.02 665
15685.21 659
15686.39 609
15687.57 680
15688.76 638
15689.94 655
15691.12 660
15692.31 643
15693.49 653
15694.67 652
15695.86 649
15697.04 658
15698.23 681
15699.41 649
15700.59 634
15701.78 640
15702.96 707
15704.15 643
15705.33 623
15706.52 700
15707.70 651
15708.88 586
15710.07 677
15711.25 635
15712.44 629
15713.62 616
15714.81 574
15715.99 598
15717.18 618
15718.36 611
15719.55 599
15720.73 613
15721.92 632
15723.10 687
15724.29 663
15725.47 662
15726.66 668
15727.84 697
15729.03 676
15730.21 646
15731.40 688
15732.58 678
15733.77 664
15734.95 649
15736.14 677
15737.32 683
15738.51 648
15739.69 649
15740.88 675
15742.07 694
15743.25 645
15744.44 652
15745.62 691
15746.81 678
15747.99 720
15749.18 722
15750.37 707
15751.55 711
15752.74 681
15753.93 741
15755.11 689
15756.30 689
15757.48 702
15758.67 660
15759.86 753
15761.04 668
15762.23 712
15763.42 724
15764.60 695
15765.79 689
15766.98 729
15768.16 655
15769.35 716
15770.54 696
15771.72 705
15772.91 645
15774.10 668
15775.28 634
15776.47 656
15777.66 657
15778.84 631
15780.03 636
15781.22 622
15782.41 633
15783.59 567
15784.78 610
15785.97 662
15787.15 653
15788.34 628
15789.53 639
15790.72 639
15791.90 643
15793.09 614
15794.28 629
15795.47 647
15796.65 643
15797.84 632
15799.03 590
15800.22 611
15801.41 597
15802.59 621
15803.78 636
15804.97 635
15806.16 558
15807.35 575
15808.53 567
15809.72 606
15810.91 571
15812.10 557
15813.29 552
15814.48 602
15815.66 567
15816.85 585
15818.04 568
15819.23 561
15820.42 554
15821.61 568
15822.80 542
15823.98 595
15825.17 626
15826.36 605
15827.55 598
15828.74 576
15829.93 593
15831.12 589
15832.31 588
15833.50 566
15834.69 542
15835.87 536
15837.06 545
15838.25 540
15839.44 543
15840.63 528
15841.82 535
15843.01 553
15844.20 559
15845.39 540
15846.58 512
15847.77 600
15848.96 596
15850.15 560
15851.34 585
15852.53 621
15853.72 569
15854.91 589
15856.10 577
15857.29 551
15858.48 556
15859.67 556
15860.86 567
15862.05 530
15863.24 545
15864.43 535
15865.62 541
15866.81 561
15868.00 605
15869.19 553
15870.38 561
15871.57 568
15872.76 542
15873.95 554
15875.14 544
15876.33 595
15877.52 587
15878.72 567
15879.91 547
15881.10 551
15882.29 612
15883.48 573
15884.67 548
15885.86 563
15887.05 574
15888.24 597
15889.43 587
15890.63 613
15891.82 565
15893.01 577
15894.20 580
15895.39 561
15896.58 591
15897.77 584
15898.97 599
15900.16 558
15901.35 609
15902.54 566
15903.73 579
15904.92 661
15906.12 626
15907.31 584
15908.50 593
15909.69 614
15910.88 645
15912.08 637
15913.27 650
15914.46 681
15915.65 635
15916.85 605
15918.04 604
15919.23 615
15920.42 627
15921.61 637
15922.81 680
15924.00 635
15925.19 635
15926.38 650
15927.58 643
15928.77 629
15929.96 640
15931.16 632
15932.35 649
15933.54 658
15934.73 638
15935.93 618
15937.12 650
15938.31 635
15939.51 705
15940.70 653
15941.89 668
15943.09 660
15944.28 602
15945.47 623
15946.67 663
15947.86 643
15949.05 620
15950.25 637
15951.44 566
15952.63 607
15953.83 627
15955.02 570
15956.21 559
15957.41 604
15958.60 628
15959.80 602
15960.99 578
15962.18 553
15963.38 554
15964.57 530
15965.77 532
15966.96 532
15968.15 516
15969.35 533
15970.54 545
15971.74 501
15972.93 487
15974.13 544
15975.32 533
15976.51 534
15977.71 489
15978.90 554
15980.10 532
15981.29 503
15982.49 500
15983.68 521
15984.88 507
15986.07 499
15987.27 481
15988.46 475
15989.66 497
15990.85 490
15992.05 507
15993.24 471
15994.44 478
15995.63 502
15996.83 476
15998.02 439
15999.22 470
16000.41 530
16001.61 472
16002.80 463
16004.00 515
16005.20 519
16006.39 451
16007.59 462
16008.78 518
16009.98 527
16011.17 468
16012.37 504
16013.57 494
16014.76 435
16015.96 450
16017.15 456
16018.35 456
16019.55 479
16020.74 472
16021.94 465
16023.13 533
16024.33 513
16025.53 502
16026.72 454
16027.92 489
16029.12 502
16030.31 523
16031.51 485
16032.71 459
16033.90 503
16035.10 463
16036.30 487
16037.49 462
16038.69 477
16039.89 462
16041.08 464
16042.28 449
16043.48 435
16044.67 508
16045.87 499
16047.07 472
16048.27 472
16049.46 477
16050.66 472
16051.86 471
16053.06 502
16054.25 479
16055.45 476
16056.65 481
16057.84 476
16059.04 455
16060.24 469
16061.44 470
16062.64 465
16063.83 466
16065.03 520
16066.23 495
16067.43 481
16068.62 470
16069.82 509
16071.02 466
16072.22 438
16073.42 506
16074.62 488
16075.81 492
16077.01 481
16078.21 521
16079.41 432
16080.61 454
16081.81 474
16083.00 499
16084.20 491
16085.40 489
16086.60 485
16087.80 462
16089.00 469
16090.20 428
16091.39 472
16092.59 510
16093.79 457
16094.99 462
16096.19 456
16097.39 446
16098.59 457
16099.79 449
16100.99 454
16102.19 432
16103.38 431
16104.58 452
16105.78 434
16106.98 450
16108.18 429
16109.38 460
16110.58 438
16111.78 451
16112.98 437
16114.18 440
16115.38 466
16116.58 450
16117.78 435
16118.98 431
16120.18 441
16121.38 471
16122.58 432
16123.78 439
16124.98 434
16126.18 444
16127.38 451
16128.58 466
16129.78 423
16130.98 447
16132.18 479
16133.38 478
16134.58 445
16135.78 407
16136.98 482
16138.18 435
16139.38 395
16140.58 443
16141.78 434
16142.98 439
16144.19 453
16145.39 448
16146.59 457
16147.79 459
16148.99 444
16150.19 449
16151.39 445
16152.59 431
16153.79 414
16154.99 475
16156.20 456
16157.40 407
16158.60 438
16159.80 428
16161.00 431
16162.20 412
16163.40 447
16164.61 435
16165.81 436
16167.01 426
16168.21 459
16169.41 483
16170.61 443
16171.82 445
16173.02 487
16174.22 445
16175.42 444
16176.62 432
16177.82 473
16179.03 445
16180.23 472
16181.43 439
16182.63 439
16183.84 429
16185.04 434
16186.24 454
16187.44 430
16188.65 439
16189.85 401
16191.05 418
16192.25 432
16193.46 430
16194.66 478
16195.86 475
16197.06 459
16198.27 422
16199.47 429
16200.67 452
16201.87 469
16203.08 422
16204.28 397
16205.48 425
16206.69 460
16207.89 450
16209.09 429
16210.30 419
16211.50 406
16212.70 430
16213.91 479
16215.11 434
16216.31 420
16217.52 434
16218.72 460
16219.92 488
16221.13 479
16222.33 467
16223.53 494
16224.74 448
16225.94 443
16227.15 440
16228.35 492
16229.55 453
16230.76 438
16231.96 448
16233.17 449
16234.37 440
16235.57 478
16236.78 512
16237.98 521
16239.19 447
16240.39 460
16241.60 436
16242.80 444
16244.00 460
16245.21 492
16246.41 473
16247.62 508
16248.82 512
16250.03 416
16251.23 437
16252.44 440
16253.64 454
16254.85 457
16256.05 503
16257.26 469
16258.46 471
16259.67 463
16260.87 470
16262.08 452
16263.28 516
16264.49 475
16265.69 469
16266.90 473
16268.10 444
16269.31 477
16270.51 512
16271.72 535
16272.93 467
16274.13 469
16275.34 500
16276.54 488
16277.75 508
16278.95 505
16280.16 508
16281.37 515
16282.57 488
16283.78 472
16284.98 474
16286.19 487
16287.40 468
16288.60 467
16289.81 497
16291.01 512
16292.22 477
16293.43 501
16294.63 507
16295.84 484
16297.05 512
16298.25 558
16299.46 519
16300.67 497
16301.87 489
16303.08 481
16304.29 509
16305.49 496
16306.70 517
16307.91 510
16309.11 508
16310.32 515
16311.53 505
16312.73 550
16313.94 519
16315.15 530
16316.36 475
16317.56 503
16318.77 548
16319.98 522
16321.19 531
16322.39 480
16323.60 489
16324.81 465
16326.02 492
16327.22 495
16328.43 507
16329.64 506
16330.85 479
16332.05 471
16333.26 493
16334.47 489
16335.68 503
16336.88 467
16338.09 494
16339.30 520
16340.51 513
16341.72 474
16342.93 491
16344.13 462
16345.34 491
16346.55 475
16347.76 404
16348.97 441
16350.18 486
16351.38 448
16352.59 447
16353.80 450
16355.01 441
16356.22 497
16357.43 493
16358.64 464
16359.84 430
16361.05 451
16362.26 497
16363.47 476
16364.68 443
16365.89 465
16367.10 445
16368.31 497
16369.52 442
16370.73 433
16371.93 445
16373.14 452
16374.35 474
16375.56 451
16376.77 416
16377.98 419
16379.19 472
16380.40 438
16381.61 415
16382.82 414
16384.03 445
16385.24 478
16386.45 440
16387.66 408
16388.87 429
16390.08 474
16391.29 433
16392.50 487
16393.71 459
16394.92 476
16396.13 487
16397.34 472
16398.55 459
16399.76 459
16400.97 471
16402.18 436
16403.39 401
16404.60 457
16405.81 473
16407.02 446
16408.23 422
16409.44 455
16410.65 463
16411.86 473
16413.08 446
16414.29 425
16415.50 422
16416.71 396
16417.92 413
16419.13 470
16420.34 455
16421.55 468
16422.76 474
16423.97 455
16425.19 477
16426.40 449
16427.61 416
16428.82 427
16430.03 414
16431.24 438
16432.45 429
16433.67 407
16434.88 412
16436.09 468
16437.30 422
16438.51 439
16439.72 411
16440.94 455
16442.15 437
16443.36 431
16444.57 395
16445.78 451
16446.99 458
16448.21 448
16449.42 421
16450.63 403
16451.84 419
16453.06 410
16454.27 419
16455.48 422
16456.69 412
16457.90 413
16459.12 414
16460.33 407
16461.54 436
16462.75 446
16463.97 413
16465.18 446
16466.39 434
16467.61 410
16468.82 390
16470.03 437
16471.24 398
16472.46 413
16473.67 442
16474.88 424
16476.10 421
16477.31 425
16478.52 451
16479.74 428
16480.95 399
16482.16 394
16483.38 437
16484.59 447
16485.80 426
16487.02 414
16488.23 437
16489.44 427
16490.66 443
16491.87 412
16493.08 440
16494.30 371
16495.51 429
16496.73 416
16497.94 428
16499.15 391
16500.37 395
16501.58 403
16502.80 417
16504.01 443
16505.22 381
16506.44 417
16507.65 448
16508.87 403
16510.08 409
16511.30 372
16512.51 430
16513.72 404
16514.94 348
16516.15 371
16517.37 371
16518.58 412
16519.80 445
16521.01 461
16522.23 413
16523.44 403
16524.66 413
16525.87 426
16527.09 456
16528.30 411
16529.52 413
16530.73 394
16531.95 447
16533.16 453
16534.38 433
16535.59 434
16536.81 402
16538.02 396
16539.24 414
16540.45 423
16541.67 415
16542.89 423
16544.10 391
16545.32 390
16546.53 411
16547.75 417
16548.96 395
16550.18 401
16551.40 392
16552.61 461
16553.83 410
16555.04 421
16556.26 420
16557.48 421
16558.69 410
16559.91 418
16561.12 419
16562.34 410
16563.56 443
16564.77 403
16565.99 376
16567.21 377
16568.42 410
16569.64 415
16570.86 418
16572.07 402
16573.29 365
16574.51 383
16575.72 408
16576.94 400
16578.16 378
16579.37 399
16580.59 414
16581.81 433
16583.02 423
16584.24 417
16585.46 419
16586.68 419
16587.89 400
16589.11 399
16590.33 406
16591.54 416
16592.76 467
16593.98 461
16595.20 453
16596.41 448
16597.63 450
16598.85 443
16600.07 421
16601.29 389
16602.50 397
16603.72 407
16604.94 432
16606.16 412
16607.37 438
16608.59 408
16609.81 416
16611.03 436
16612.25 412
16613.46 412
16614.68 433
16615.90 425
16617.12 415
16618.34 400
16619.56 431
16620.77 393
16621.99 418
16623.21 380
16624.43 356
16625.65 397
16626.87 433
16628.09 412
16629.30 409
16630.52 401
16631.74 353
16632.96 361
16634.18 371
16635.40 365
16636.62 387
16637.84 391
16639.06 416
16640.28 395
16641.49 434
16642.71 382
16643.93 451
16645.15 398
16646.37 378
16647.59 395
16648.81 385
16650.03 378
16651.25 363
16652.47 355
16653.69 342
16654.91 384
16656.13 403
16657.35 376
16658.57 378
16659.79 354
16661.01 408
16662.23 401
16663.45 390
16664.67 374
16665.89 411
16667.11 424
16668.33 397
16669.55 389
16670.77 405
16671.99 363
16673.21 391
16674.43 397
16675.65 387
16676.87 355
16678.09 386
16679.31 375
16680.53 387
16681.75 379
16682.97 377
16684.19 397
16685.42 371
16686.64 372
16687.86 377
16689.08 396
16690.30 411
16691.52 404
16692.74 396
16693.96 420
16695.18 396
16696.40 371
16697.63 380
16698.85 408
16700.07 421
16701.29 388
16702.51 379
16703.73 362
16704.95 380
16706.18 407
16707.40 447
16708.62 424
16709.84 389
16711.06 394
16712.28 390
16713.51 363
16714.73 401
16715.95 413
16717.17 402
16718.39 385
16719.62 397
16720.84 400
16722.06 397
16723.28 384
16724.50 375
16725.73 376
16726.95 416
16728.17 400
16729.39 405
16730.62 414
16731.84 394
16733.06 411
16734.28 405
16735.51 397
16736.73 412
16737.95 413
16739.18 399
16740.40 426
16741.62 412
16742.84 363
16744.07 355
16745.29 372
16746.51 386
16747.74 352
16748.96 396
16750.18 388
16751.41 386
16752.63 353
16753.85 352
16755.08 369
16756.30 424
16757.52 403
16758.75 359
16759.97 383
16761.19 351
16762.42 413
16763.64 396
16764.86 396
16766.09 375
16767.31 397
16768.54 394
16769.76 393
16770.98 370
16772.21 397
16773.43 430
16774.66 425
16775.88 422
16777.10 433
16778.33 379
16779.55 382
16780.78 400
16782.00 376
16783.22 381
16784.45 382
16785.67 413
16786.90 447
16788.12 432
16789.35 404
16790.57 421
16791.80 398
16793.02 376
16794.25 404
16795.47 410
16796.70 395
16797.92 398
16799.15 378
16800.37 393
16801.60 381
16802.82 381
16804.05 390
16805.27 398
16806.50 398
16807.72 399
16808.95 378
16810.17 377
16811.40 409
16812.62 371
16813.85 384
16815.07 390
16816.30 403
16817.53 418
16818.75 405
16819.98 411
16821.20 396
16822.43 376
16823.65 400
16824.88 377
16826.11 402
16827.33 401
16828.56 375
16829.78 381
16831.01 395
16832.24 408
16833.46 403
16834.69 402
16835.92 401
16837.14 393
16838.37 403
16839.60 389
16840.82 380
16842.05 382
16843.27 364
16844.50 389
16845.73 403
16846.96 412
16848.18 404
16849.41 434
16850.64 404
16851.86 389
16853.09 402
16854.32 402
16855.54 402
16856.77 391
16858.00 386
16859.22 413
16860.45 412
16861.68 420
16862.91 387
16864.13 414
16865.36 390
16866.59 382
16867.82 426
16869.04 414
16870.27 404
16871.50 421
16872.73 432
16873.95 427
16875.18 415
16876.41 390
16877.64 417
16878.87 464
16880.09 443
16881.32 444
16882.55 438
16883.78 437
16885.01 422
16886.23 441
16887.46 430
16888.69 451
16889.92 430
16891.15 442
16892.38 426
16893.60 449
16894.83 427
16896.06 428
16897.29 393
16898.52 441
16899.75 423
16900.98 420
16902.20 445
16903.43 402
16904.66 418
16905.89 407
16907.12 419
16908.35 440
16909.58 416
16910.81 429
16912.04 407
16913.26 385
16914.49 430
16915.72 378
16916.95 381
16918.18 396
16919.41 368
16920.64 403
16921.87 432
16923.10 421
16924.33 384
16925.56 375
16926.79 351
16928.02 383
16929.25 404
16930.48 380
16931.71 387
16932.94 386
16934.17 364
16935.40 421
16936.63 428
16937.86 398
16939.09 407
16940.32 406
16941.55 361
16942.78 387
16944.01 400
16945.24 416
16946.47 402
16947.70 384
16948.93 378
16950.16 399
16951.39 407
16952.62 374
16953.85 349
16955.08 409
16956.31 402
16957.54 386
16958.77 401
16960.01 394
16961.24 380
16962.47 408
16963.70 372
16964.93 379
16966.16 377
16967.39 366
16968.62 382
16969.85 371
16971.08 366
16972.32 397
16973.55 376
16974.78 376
16976.01 369
16977.24 387
16978.47 372
16979.70 384
16980.94 329
16982.17 387
16983.40 430
16984.63 419
16985.86 413
16987.10 380
16988.33 428
16989.56 423
16990.79 405
16992.02 407
16993.26 388
16994.49 392
16995.72 395
16996.95 370
16998.18 386
16999.42 429
17000.65 390
17001.88 371
17003.11 393
17004.35 433
17005.58 403
17006.81 374
17008.04 365
17009.28 356
17010.51 418
17011.74 391
17012.97 338
17014.21 385
17015.44 388
17016.67 406
17017.91 383
17019.14 385
17020.37 385
17021.60 404
17022.84 408
17024.07 375
17025.30 359
17026.54 383
17027.77 375
17029.00 367
17030.24 337
17031.47 371
17032.70 355
17033.94 401
17035.17 374
17036.41 357
17037.64 382
17038.87 402
17040.11 371
17041.34 369
17042.57 418
17043.81 395
17045.04 393
17046.28 389
17047.51 403
17048.74 375
17049.98 385
17051.21 378
17052.45 358
17053.68 378
17054.92 338
17056.15 381
17057.38 388
17058.62 336
17059.85 389
17061.09 370
17062.32 396
17063.56 365
17064.79 365
17066.03 337
17067.26 381
17068.50 379
17069.73 386
17070.97 345
17072.20 384
17073.44 359
17074.67 370
17075.91 388
17077.14 354
17078.38 359
17079.61 411
17080.85 398
17082.08 408
17083.32 371
17084.55 378
17085.79 353
17087.02 353
17088.26 338
17089.49 391
17090.73 413
17091.97 348
17093.20 349
17094.44 360
17095.67 362
17096.91 359
17098.14 375
17099.38 383
17100.62 375
17101.85 395
17103.09 413
17104.32 341
17105.56 327
17106.80 371
17108.03 371
17109.27 353
17110.51 360
17111.74 343
17112.98 358
17114.21 393
17115.45 349
17116.69 318
17117.92 363
17119.16 368
17120.40 386
17121.63 390
17122.87 383
17124.11 367
17125.34 404
17126.58 400
17127.82 386
17129.06 340
17130.29 316
17131.53 341
17132.77 329
17134.00 351
17135.24 391
17136.48 405
17137.72 361
17138.95 363
17140.19 360
17141.43 386
17142.67 386
17143.90 337
17145.14 378
17146.38 385
17147.62 374
17148.85 364
17150.09 376
17151.33 332
17152.57 359
17153.80 353
17155.04 346
17156.28 377
17157.52 404
17158.76 353
17159.99 364
17161.23 355
17162.47 363
17163.71 345
17164.95 357
17166.19 377
17167.42 384
17168.66 382
17169.90 318
17171.14 358
17172.38 384
17173.62 386
17174.86 383
17176.09 371
17177.33 372
17178.57 367
17179.81 385
17181.05 346
17182.29 330
17183.53 357
17184.77 381
17186.01 369
17187.24 389
17188.48 366
17189.72 335
17190.96 347
17192.20 399
17193.44 368
17194.68 364
17195.92 354
17197.16 401
17198.40 370
17199.64 377
17200.88 379
17202.12 375
17203.36 385
17204.60 356
17205.84 349
17207.08 371
17208.32 384
17209.56 366
17210.80 361
17212.04 375
17213.28 357
17214.52 363
17215.76 356
17217.00 360
17218.24 357
17219.48 374
17220.72 369
17221.96 402
17223.20 394
17224.44 381
17225.68 399
17226.92 392
17228.16 389
17229.40 356
17230.64 380
17231.88 372
17233.12 376
17234.36 354
17235.60 369
17236.85 371
17238.09 369
17239.33 347
17240.57 400
17241.81 376
17243.05 382
17244.29 375
17245.53 372
17246.77 368
17248.02 370
17249.26 432
17250.50 367
17251.74 364
17252.98 368
17254.22 366
17255.46 355
17256.71 375
17257.95 345
17259.19 363
17260.43 339
17261.67 370
17262.91 349
17264.16 340
17265.40 369
17266.64 342
17267.88 361
17269.12 355
17270.37 353
17271.61 332
17272.85 354
17274.09 358
17275.34 334
17276.58 342
17277.82 334
17279.06 357
17280.30 375
17281.55 351
17282.79 360
17284.03 340
17285.27 364
17286.52 336
17287.76 379
17289.00 392
17290.25 394
17291.49 386
17292.73 360
17293.97 384
17295.22 342
17296.46 370
17297.70 368
17298.95 394
17300.19 348
17301.43 355
17302.68 368
17303.92 341
17305.16 340
17306.41 316
17307.65 357
17308.89 367
17310.14 341
17311.38 334
17312.62 334
17313.87 334
17315.11 374
17316.36 363
17317.60 332
17318.84 354
17320.09 372
17321.33 381
17322.58 374
17323.82 342
17325.06 396
17326.31 414
17327.55 383
17328.80 349
17330.04 324
17331.28 346
17332.53 336
17333.77 333
17335.02 323
17336.26 333
17337.51 342
17338.75 361
17340.00 352
17341.24 339
17342.48 363
17343.73 337
17344.97 329
17346.22 352
17347.46 354
17348.71 356
17349.95 359
17351.20 352
17352.44 358
17353.69 338
17354.93 350
17356.18 344
17357.42 325
17358.67 356
17359.92 356
17361.16 361
17362.41 349
17363.65 360
17364.90 346
17366.14 358
17367.39 392
17368.63 398
17369.88 322
17371.13 351
17372.37 365
17373.62 391
17374.86 386
17376.11 359
17377.35 342
17378.60 367
17379.85 395
17381.09 373
17382.34 326
17383.59 360
17384.83 344
17386.08 365
17387.32 343
17388.57 351
17389.82 357
17391.06 377
17392.31 360
17393.56 335
17394.80 383
17396.05 370
17397.30 360
17398.54 350
17399.79 338
17401.04 379
17402.28 378
17403.53 359
17404.78 336
17406.02 347
17407.27 342
17408.52 372
17409.77 349
17411.01 308
17412.26 342
17413.51 317
17414.75 328
17416.00 356
17417.25 343
17418.50 323
17419.74 325
17420.99 366
17422.24 360
17423.49 352
17424.73 371
17425.98 340
17427.23 369
17428.48 356
17429.73 354
17430.97 357
17432.22 351
17433.47 354
17434.72 334
17435.97 397
17437.21 386
17438.46 366
17439.71 386
17440.96 383
17442.21 381
17443.45 373
17444.70 336
17445.95 349
17447.20 358
17448.45 370
17449.70 359
17450.95 372
17452.19 372
17453.44 374
17454.69 338
17455.94 342
17457.19 342
17458.44 340
17459.69 342
17460.94 363
17462.19 340
17463.43 336
17464.68 390
17465.93 394
17467.18 367
17468.43 369
17469.68 342
17470.93 327
17472.18 384
17473.43 346
17474.68 353
17475.93 351
17477.18 389
17478.43 372
17479.68 337
17480.93 328
17482.18 372
17483.43 395
17484.68 383
17485.93 357
17487.17 364
17488.42 394
17489.67 393
17490.92 341
17492.18 368
17493.43 397
17494.68 348
17495.93 362
17497.18 325
17498.43 364
17499.68 345
17500.93 365
17502.18 414
17503.43 367
17504.68 360
17505.93 390
17507.18 388
17508.43 366
17509.68 377
17510.93 368
17512.18 379
17513.43 379
17514.68 382
17515.94 344
17517.19 364
17518.44 373
17519.69 434
17520.94 406
17522.19 344
17523.44 354
17524.69 389
17525.94 378
17527.20 408
17528.45 422
17529.70 363
17530.95 399
17532.20 373
17533.45 379
17534.70 402
17535.96 370
17537.21 389
17538.46 420
17539.71 388
17540.96 350
17542.22 386
17543.47 446
17544.72 434
17545.97 420
17547.22 385
17548.48 388
17549.73 398
17550.98 365
17552.23 372
17553.48 365
17554.74 396
17555.99 384
17557.24 389
17558.49 398
17559.75 371
17561.00 354
17562.25 393
17563.50 402
17564.76 375
17566.01 379
17567.26 444
17568.52 407
17569.77 376
17571.02 374
17572.27 351
17573.53 358
17574.78 380
17576.03 366
17577.29 368
17578.54 376
17579.79 415
17581.05 376
17582.30 344
17583.55 393
17584.81 396
17586.06 356
17587.31 403
17588.57 405
17589.82 409
17591.07 377
17592.33 394
17593.58 369
17594.83 352
17596.09 351
17597.34 350
17598.60 354
17599.85 403
17601.10 386
17602.36 369
17603.61 369
17604.87 347
17606.12 374
17607.37 363
17608.63 384
17609.88 404
17611.14 373
17612.39 400
17613.65 403
17614.90 370
17616.16 357
17617.41 353
17618.66 375
17619.92 321
17621.17 346
17622.43 357
17623.68 364
17624.94 414
17626.19 343
17627.45 348
17628.70 375
17629.96 353
17631.21 356
17632.47 371
17633.72 348
17634.98 361
17636.23 357
17637.49 352
17638.74 351
17640.00 347
17641.26 389
17642.51 363
17643.77 362
17645.02 349
17646.28 370
17647.53 368
17648.79 355
17650.04 387
17651.30 375
17652.56 372
17653.81 373
17655.07 354
17656.32 354
17657.58 365
17658.84 389
17660.09 344
17661.35 325
17662.60 378
17663.86 342
17665.12 386
17666.37 354
17667.63 345
17668.89 362
17670.14 378
17671.40 361
17672.66 350
17673.91 367
17675.17 391
17676.43 351
17677.68 370
17678.94 362
17680.20 367
17681.45 354
17682.71 362
17683.97 366
17685.22 365
17686.48 344
17687.74 355
17688.99 415
17690.25 362
17691.51 366
17692.77 362
17694.02 370
17695.28 328
17696.54 374
17697.80 360
17699.05 369
17700.31 365
17701.57 362
17702.83 389
17704.08 373
17705.34 365
17706.60 380
17707.86 370
17709.11 368
17710.37 364
17711.63 368
17712.89 345
17714.15 334
17715.40 371
17716.66 348
17717.92 346
17719.18 368
17720.44 385
17721.70 360
17722.95 312
17724.21 346
17725.47 349
17726.73 360
17727.99 378
17729.25 351
17730.51 349
17731.76 384
17733.02 351
17734.28 334
17735.54 358
17736.80 318
17738.06 331
17739.32 355
17740.58 347
17741.83 342
17743.09 345
17744.35 331
17745.61 336
17746.87 325
17748.13 335
17749.39 329
17750.65 398
17751.91 347
17753.17 334
17754.43 365
17755.69 365
17756.95 338
17758.21 392
17759.47 334
17760.73 359
17761.98 404
17763.24 338
17764.50 339
17765.76 344
17767.02 360
17768.28 332
17769.54 375
17770.80 322
17772.06 340
17773.32 356
17774.58 340
17775.84 320
17777.11 340
17778.37 368
17779.63 366
17780.89 331
17782.15 355
17783.41 325
17784.67 375
17785.93 354
17787.19 354
17788.45 348
17789.71 383
17790.97 371
17792.23 320
17793.49 326
17794.75 335
17796.01 359
17797.28 329
17798.54 344
17799.80 345
17801.06 351
17802.32 388
17803.58 362
17804.84 374
17806.10 356
17807.37 334
17808.63 342
17809.89 365
17811.15 349
17812.41 349
17813.67 320
17814.93 325
17816.20 336
17817.46 342
17818.72 343
17819.98 323
17821.24 319
17822.50 320
17823.77 346
17825.03 322
17826.29 334
17827.55 350
17828.81 399
17830.08 384
17831.34 322
17832.60 316
17833.86 323
17835.13 350
17836.39 348
17837.65 333
17838.91 358
17840.18 393
17841.44 374
17842.70 308
17843.96 312
17845.23 314
17846.49 340
17847.75 322
17849.01 335
17850.28 332
17851.54 372
17852.80 342
17854.07 310
17855.33 325
17856.59 340
17857.86 369
17859.12 365
17860.38 333
17861.65 345
17862.91 333
17864.17 343
17865.44 325
17866.70 335
17867.96 337
17869.23 309
17870.49 314
17871.75 352
17873.02 340
17874.28 337
17875.54 336
17876.81 365
17878.07 343
17879.34 335
17880.60 338
17881.86 287
17883.13 340
17884.39 363
17885.66 362
17886.92 355
17888.18 363
17889.45 317
17890.71 309
17891.98 316
17893.24 328
17894.51 337
17895.77 333
17897.04 344
17898.30 353
17899.56 321
17900.83 326
17902.09 335
17903.36 369
17904.62 363
17905.89 353
17907.15 340
17908.42 339
17909.68 348
17910.95 326
17912.21 320
17913.48 349
17914.74 334
17916.01 340
17917.27 334
17918.54 319
17919.80 346
17921.07 326
17922.34 355
17923.60 326
17924.87 332
17926.13 335
17927.40 321
17928.66 340
17929.93 350
17931.19 365
17932.46 365
17933.73 372
17934.99 325
17936.26 332
17937.52 338
17938.79 343
17940.06 351
17941.32 356
17942.59 319
17943.85 345
17945.12 335
17946.39 338
17947.65 348
17948.92 344
17950.19 343
17951.45 328
17952.72 299
17953.99 348
17955.25 338
17956.52 376
17957.79 329
17959.05 333
17960.32 338
17961.59 322
17962.85 368
17964.12 345
17965.39 347
17966.65 340
17967.92 321
17969.19 313
17970.45 360
17971.72 382
17972.99 348
17974.26 346
17975.52 317
17976.79 341
17978.06 353
17979.33 332
17980.59 380
17981.86 352
17983.13 326
17984.40 348
17985.66 341
17986.93 344
17988.20 359
17989.47 364
17990.73 361
17992.00 315
17993.27 383
17994.54 348
17995.81 349
17997.07 350
17998.34 355
17999.61 337
18000.88 356
18002.15 361
18003.42 354
18004.68 345
18005.95 351
18007.22 325
18008.49 348
18009.76 347
18011.03 394
18012.30 383
18013.56 327
18014.83 334
18016.10 349
18017.37 369
18018.64 380
18019.91 356
18021.18 379
18022.45 305
18023.71 296
18024.98 350
18026.25 368
18027.52 358
18028.79 338
18030.06 348
18031.33 339
18032.60 357
18033.87 336
18035.14 360
18036.41 356
18037.68 355
18038.95 344
18040.22 356
18041.49 337
18042.76 336
18044.02 336
18045.29 357
18046.56 327
18047.83 318
18049.10 334
18050.37 363
18051.64 365
18052.91 341
18054.18 358
18055.45 368
18056.72 362
18057.99 313
18059.27 352
18060.54 337
18061.81 333
18063.08 340
18064.35 321
18065.62 368
18066.89 344
18068.16 334
18069.43 355
18070.70 349
18071.97 339
18073.24 353
18074.51 342
18075.78 331
18077.05 333
18078.32 325
18079.60 341
18080.87 350
18082.14 364
18083.41 346
18084.68 380
18085.95 376
18087.22 339
18088.49 360
18089.77 340
18091.04 327
18092.31 355
18093.58 363
18094.85 336
18096.12 384
18097.39 364
18098.67 336
18099.94 336
18101.21 319
18102.48 339
18103.75 354
18105.02 373
18106.30 361
18107.57 346
18108.84 380
18110.11 343
18111.38 333
18112.66 373
18113.93 360
18115.20 353
18116.47 356
18117.75 374
18119.02 372
18120.29 373
18121.56 371
18122.84 341
18124.11 330
18125.38 327
18126.65 325
18127.93 348
18129.20 353
18130.47 370
18131.74 335
18133.02 372
18134.29 349
18135.56 340
18136.84 306
18138.11 362
18139.38 352
18140.66 348
18141.93 341
18143.20 328
18144.48 366
18145.75 345
18147.02 355
18148.30 350
18149.57 390
18150.84 441
18152.12 359
18153.39 364
18154.66 366
18155.94 384
18157.21 361
18158.48 350
18159.76 329
18161.03 360
18162.31 356
18163.58 345
18164.85 356
18166.13 382
18167.40 349
18168.68 364
18169.95 305
18171.22 320
18172.50 351
18173.77 344
18175.05 363
18176.32 370
18177.60 338
18178.87 328
18180.15 335
18181.42 355
18182.69 373
18183.97 362
18185.24 348
18186.52 374
18187.79 360
18189.07 349
18190.34 345
18191.62 359
18192.89 367
18194.17 357
18195.44 358
18196.72 334
18197.99 342
18199.27 330
18200.54 297
18201.82 308
18203.09 373
18204.37 359
18205.65 362
18206.92 322
18208.20 351
18209.47 337
18210.75 335
18212.02 356
18213.30 353
18214.57 333
18215.85 343
18217.13 355
18218.40 373
18219.68 351
18220.95 326
18222.23 333
18223.51 353
18224.78 309
18226.06 339
18227.33 337
18228.61 307
18229.89 333
18231.16 364
18232.44 349
18233.72 378
18234.99 402
18236.27 354
18237.55 340
18238.82 310
18240.10 350
18241.38 372
18242.65 341
18243.93 357
18245.21 338
18246.48 354
18247.76 336
18249.04 348
18250.31 357
18251.59 365
18252.87 385
18254.15 370
18255.42 353
18256.70 365
18257.98 340
18259.25 317
18260.53 318
18261.81 331
18263.09 335
18264.36 328
18265.64 377
18266.92 357
18268.20 334
18269.47 345
18270.75 341
18272.03 308
18273.31 325
18274.59 300
18275.86 339
18277.14 346
18278.42 334
18279.70 351
18280.98 330
18282.25 331
18283.53 353
18284.81 311
18286.09 348
18287.37 329
18288.64 359
18289.92 338
18291.20 343
18292.48 316
18293.76 321
18295.04 340
18296.32 322
18297.59 360
18298.87 376
18300.15 358
18301.43 323
18302.71 348
18303.99 327
18305.27 378
18306.55 344
18307.83 364
18309.10 355
18310.38 350
18311.66 333
18312.94 347
18314.22 342
18315.50 356
18316.78 314
18318.06 359
18319.34 287
18320.62 318
18321.90 369
18323.18 345
18324.46 340
18325.74 327
18327.02 344
18328.30 352
18329.58 363
18330.86 323
18332.14 369
18333.41 356
18334.69 348
18335.97 352
18337.25 346
18338.54 336
18339.82 359
18341.10 312
18342.38 330
18343.66 327
18344.94 338
18346.22 360
18347.50 340
18348.78 314
18350.06 321
18351.34 360
18352.62 316
18353.90 346
18355.18 294
18356.46 339
18357.74 330
18359.02 339
18360.30 345
18361.58 329
18362.87 296
18364.15 358
18365.43 338
18366.71 363
18367.99 343
18369.27 361
18370.55 338
18371.83 331
18373.11 326
18374.40 367
18375.68 340
18376.96 322
18378.24 358
18379.52 319
18380.80 325
18382.08 349
18383.37 336
18384.65 324
18385.93 330
18387.21 343
18388.49 340
18389.78 342
18391.06 304
18392.34 336
18393.62 356
18394.90 322
18396.19 322
18397.47 311
18398.75 362
18400.03 364
18401.31 365
18402.60 314
18403.88 338
18405.16 325
18406.44 324
18407.73 346
18409.01 347
18410.29 328
18411.57 345
18412.86 346
18414.14 353
18415.42 337
18416.71 319
18417.99 361
18419.27 334
18420.55 302
18421.84 306
18423.12 320
18424.40 355
18425.69 316
18426.97 337
18428.25 337
18429.54 312
18430.82 333
18432.10 341
18433.39 352
18434.67 311
18435.95 362
18437.24 381
18438.52 369
18439.80 355
18441.09 369
18442.37 399
18443.66 326
18444.94 358
18446.22 351
18447.51 347
18448.79 328
18450.08 341
18451.36 331
18452.64 318
18453.93 323
18455.21 324
18456.50 341
18457.78 291
18459.06 337
18460.35 354
18461.63 337
18462.92 352
18464.20 317
18465.49 336
18466.77 367
18468.06 371
18469.34 372
18470.63 323
18471.91 325
18473.19 346
18474.48 362
18475.76 332
18477.05 335
18478.33 348
18479.62 353
18480.90 366
18482.19 326
18483.47 356
18484.76 378
18486.05 328
18487.33 330
18488.62 330
18489.90 318
18491.19 387
18492.47 374
18493.76 335
18495.04 336
18496.33 353
18497.61 370
18498.90 324
18500.19 334
18501.47 338
18502.76 353
18504.04 362
18505.33 358
18506.62 308
18507.90 347
18509.19 337
18510.47 318
18511.76 351
18513.05 354
18514.33 324
18515.62 336
18516.90 343
18518.19 350
18519.48 344
18520.76 304
18522.05 328
18523.34 357
18524.62 380
18525.91 355
18527.20 371
18528.48 323
18529.77 341
18531.06 309
18532.34 398
18533.63 371
18534.92 326
18536.21 330
18537.49 375
18538.78 328
18540.07 365
18541.35 370
18542.64 344
18543.93 332
18545.22 343
18546.50 388
18547.79 392
18549.08 335
18550.37 333
18551.65 376
18552.94 350
18554.23 367
18555.52 325
18556.80 365
18558.09 357
18559.38 382
18560.67 345
18561.95 339
18563.24 363
18564.53 325
18565.82 363
18567.11 347
18568.39 336
18569.68 324
18570.97 349
18572.26 355
18573.55 329
18574.84 311
18576.12 371
18577.41 339
18578.70 316
18579.99 355
18581.28 350
18582.57 337
18583.86 369
18585.14 352
18586.43 369
18587.72 372
18589.01 326
18590.30 349
18591.59 370
18592.88 350
18594.17 338
18595.46 315
18596.74 309
18598.03 353
18599.32 337
18600.61 343
18601.90 326
18603.19 350
18604.48 354
18605.77 328
18607.06 355
18608.35 333
18609.64 368
18610.93 381
18612.22 374
18613.51 346
18614.80 352
18616.09 341
18617.38 380
18618.67 363
18619.96 363
18621.25 383
18622.54 346
18623.83 357
18625.12 336
18626.41 384
18627.70 376
18628.99 391
18630.28 367
18631.57 326
18632.86 365
18634.15 399
18635.44 340
18636.73 391
18638.02 344
18639.31 336
18640.60 357
18641.89 389
18643.18 376
18644.47 340
18645.76 328
18647.06 334
18648.35 352
18649.64 344
18650.93 360
18652.22 329
18653.51 345
18654.80 362
18656.09 333
18657.38 330
18658.68 336
18659.97 341
18661.26 366
18662.55 332
18663.84 341
18665.13 361
18666.42 367
18667.72 356
18669.01 353
18670.30 323
18671.59 359
18672.88 344
18674.17 341
18675.47 364
18676.76 314
18678.05 327
18679.34 343
18680.63 389
18681.93 351
18683.22 321
18684.51 345
18685.80 323
18687.09 328
18688.39 349
18689.68 328
18690.97 345
18692.26 328
18693.56 332
18694.85 324
18696.14 329
18697.43 338
18698.73 342
18700.02 359
18701.31 333
18702.60 326
18703.90 326
18705.19 334
18706.48 349
18707.78 314
18709.07 360
18710.36 327
18711.66 312
18712.95 363
18714.24 339
18715.54 316
18716.83 347
18718.12 328
18719.42 357
18720.71 346
18722.00 373
18723.30 383
18724.59 338
18725.88 301
18727.18 322
18728.47 348
18729.76 338
18731.06 322
18732.35 324
18733.65 333
18734.94 314
18736.23 344
18737.53 346
18738.82 309
18740.12 329
18741.41 355
18742.70 369
18744.00 352
18745.29 332
18746.59 370
18747.88 353
18749.18 341
18750.47 315
18751.76 324
18753.06 326
18754.35 335
18755.65 333
18756.94 346
18758.24 347
18759.53 339
18760.83 366
18762.12 355
18763.42 371
18764.71 338
18766.01 346
18767.30 362
18768.60 362
18769.89 344
18771.19 336
18772.48 346
18773.78 354
18775.07 391
18776.37 314
18777.66 356
18778.96 354
18780.25 367
18781.55 339
18782.85 319
18784.14 321
18785.44 346
18786.73 334
18788.03 344
18789.32 345
18790.62 372
18791.92 350
18793.21 346
18794.51 350
18795.80 344
18797.10 337
18798.40 348
18799.69 333
18800.99 312
18802.28 349
18803.58 328
18804.88 317
18806.17 333
18807.47 323
18808.77 316
18810.06 322
18811.36 361
18812.66 339
18813.95 330
18815.25 296
18816.55 346
18817.84 327
18819.14 337
18820.44 346
18821.73 336
18823.03 316
18824.33 349
18825.62 325
18826.92 329
18828.22 374
18829.52 331
18830.81 330
18832.11 350
18833.41 371
18834.71 385
18836.00 362
18837.30 309
18838.60 324
18839.90 313
18841.19 342
18842.49 324
18843.79 317
18845.09 329
18846.38 346
18847.68 339
18848.98 316
18850.28 340
18851.58 305
18852.87 332
18854.17 362
18855.47 356
18856.77 352
18858.07 333
18859.36 329
18860.66 328
18861.96 336
18863.26 307
18864.56 318
18865.86 344
18867.15 328
18868.45 307
18869.75 320
18871.05 314
18872.35 355
18873.65 337
18874.95 334
18876.24 369
18877.54 362
18878.84 335
18880.14 347
18881.44 308
18882.74 307
18884.04 348
18885.34 334
18886.64 332
18887.94 316
18889.24 331
18890.53 319
18891.83 309
18893.13 320
18894.43 309
18895.73 316
18897.03 293
18898.33 287
18899.63 317
18900.93 315
18902.23 318
18903.53 367
18904.83 346
18906.13 321
18907.43 342
18908.73 322
18910.03 307
18911.33 299
18912.63 326
18913.93 397
18915.23 331
18916.53 308
18917.83 305
18919.13 295
18920.43 297
18921.73 304
18923.03 312
18924.33 341
18925.63 351
18926.93 328
18928.23 314
18929.53 319
18930.84 341
18932.14 322
18933.44 313
18934.74 301
18936.04 349
18937.34 356
18938.64 358
18939.94 320
18941.24 344
18942.54 349
18943.84 335
18945.15 329
18946.45 309
18947.75 302
18949.05 337
18950.35 339
18951.65 304
18952.95 314
18954.26 314
18955.56 309
18956.86 311
18958.16 301
18959.46 284
18960.76 319
18962.07 316
18963.37 281
18964.67 284
18965.97 339
18967.27 369
18968.57 357
18969.88 308
18971.18 309
18972.48 287
18973.78 312
18975.09 316
18976.39 332
18977.69 322
18978.99 328
18980.29 353
18981.60 305
18982.90 294
18984.20 320
18985.50 297
18986.81 332
18988.11 301
18989.41 319
18990.72 340
18992.02 308
18993.32 297
18994.62 302
18995.93 300
18997.23 310
18998.53 327
18999.84 289
19001.14 297
19002.44 317
19003.75 365
19005.05 312
19006.35 273
19007.66 302
19008.96 308
19010.26 308
19011.57 300
19012.87 282
19014.17 293
19015.48 361
19016.78 305
19018.08 298
19019.39 300
19020.69 310
19021.99 316
19023.30 312
19024.60 335
19025.91 311
19027.21 305
19028.51 347
19029.82 306
19031.12 264
19032.43 277
19033.73 357
19035.04 323
19036.34 309
19037.64 317
19038.95 318
19040.25 314
19041.56 285
19042.86 309
19044.17 305
19045.47 313
19046.78 340
19048.08 302
19049.39 279
19050.69 262
19052.00 280
19053.30 299
19054.61 286
19055.91 301
19057.22 302
19058.52 348
19059.83 331
19061.13 321
19062.44 312
19063.74 344
19065.05 318
19066.35 293
19067.66 292
19068.96 316
19070.27 313
19071.57 307
19072.88 274
19074.18 269
19075.49 319
19076.80 312
19078.10 369
19079.41 311
19080.71 290
19082.02 319
19083.33 326
19084.63 318
19085.94 286
19087.24 291
19088.55 310
19089.86 300
19091.16 299
19092.47 320
19093.77 323
19095.08 339
19096.39 317
19097.69 321
19099.00 307
19100.31 287
19101.61 330
19102.92 348
19104.23 327
19105.53 294
19106.84 304
19108.15 327
19109.45 317
19110.76 288
19112.07 304
19113.37 304
19114.68 328
19115.99 334
19117.30 314
19118.60 258
19119.91 296
19121.22 322
19122.52 317
19123.83 302
19125.14 323
19126.45 287
19127.75 284
19129.06 290
19130.37 311
19131.68 302
19132.98 299
19134.29 317
19135.60 299
19136.91 298
19138.22 327
19139.52 318
19140.83 320
19142.14 299
19143.45 300
19144.76 298
19146.06 305
19147.37 317
19148.68 314
19149.99 294
19151.30 296
19152.60 341
19153.91 353
19155.22 323
19156.53 298
19157.84 295
19159.15 286
19160.46 307
19161.76 273
19163.07 290
19164.38 286
19165.69 308
19167.00 277
19168.31 262
19169.62 286
19170.93 303
19172.23 322
19173.54 298
19174.85 297
19176.16 305
19177.47 309
19178.78 335
19180.09 300
19181.40 263
19182.71 273
19184.02 315
19185.33 303
19186.64 294
19187.95 300
19189.26 324
19190.57 328
19191.87 292
19193.18 306
19194.49 303
19195.80 322
19197.11 327
19198.42 282
19199.73 303
19201.04 328
19202.35 315
19203.66 322
19204.97 287
19206.28 333
19207.59 318
19208.90 294
19210.21 293
19211.53 268
19212.84 304
19214.15 298
19215.46 268
19216.77 270
19218.08 272
19219.39 316
19220.70 311
19222.01 300
19223.32 290
19224.63 320
19225.94 323
19227.25 334
19228.56 305
19229.87 353
19231.19 358
19232.50 297
19233.81 315
19235.12 312
19236.43 336
19237.74 332
19239.05 333
19240.36 314
19241.68 283
19242.99 309
19244.30 285
19245.61 300
19246.92 297
19248.23 324
19249.54 334
19250.86 321
19252.17 298
19253.48 327
19254.79 301
19256.10 293
19257.42 304
19258.73 328
19260.04 307
19261.35 322
19262.66 305
19263.98 316
19265.29 308
19266.60 274
19267.91 321
19269.22 328
19270.54 293
19271.85 294
19273.16 329
19274.47 283
19275.79 313
19277.10 293
19278.41 298
19279.72 330
19281.04 346
19282.35 322
19283.66 312
19284.98 320
19286.29 359
19287.60 345
19288.91 309
19290.23 295
19291.54 346
19292.85 342
19294.17 302
19295.48 270
19296.79 291
19298.11 318
19299.42 325
19300.73 322
19302.05 317
19303.36 284
19304.67 311
19305.99 327
19307.30 314
19308.61 286
19309.93 293
19311.24 313
19312.56 329
19313.87 304
19315.18 298
19316.50 318
19317.81 339
19319.13 311
19320.44 311
19321.75 306
19323.07 302
19324.38 312
19325.70 331
19327.01 293
19328.32 296
19329.64 312
19330.95 336
19332.27 367
19333.58 314
19334.90 261
19336.21 294
19337.53 302
19338.84 306
19340.16 292
19341.47 294
19342.79 289
19344.10 259
19345.42 301
19346.73 276
19348.05 319
19349.36 306
19350.68 309
19351.99 297
19353.31 296
19354.62 305
19355.94 277
19357.25 301
19358.57 298
19359.88 285
19361.20 335
19362.51 332
19363.83 296
19365.14 328
19366.46 315
19367.78 319
19369.09 304
19370.41 297
19371.72 304
19373.04 308
19374.35 282
19375.67 302
19376.99 302
19378.30 279
19379.62 293
19380.93 315
19382.25 313
19383.57 295
19384.88 319
19386.20 336
19387.52 317
19388.83 318
19390.15 312
19391.47 305
19392.78 300
19394.10 323
19395.42 310
19396.73 343
19398.05 340
19399.37 285
19400.68 319
19402.00 326
19403.32 355
19404.63 326
19405.95 316
19407.27 289
19408.58 309
19409.90 317
19411.22 364
19412.54 297
19413.85 304
19415.17 318
19416.49 317
19417.80 320
19419.12 284
19420.44 283
19421.76 308
19423.07 329
19424.39 308
19425.71 316
19427.03 295
19428.35 283
19429.66 324
19430.98 312
19432.30 325
19433.62 302
19434.93 305
19436.25 323
19437.57 289
19438.89 295
19440.21 288
19441.53 305
19442.84 297
19444.16 322
19445.48 313
19446.80 280
19448.12 297
19449.44 331
19450.75 332
19452.07 297
19453.39 245
19454.71 281
19456.03 305
19457.35 244
19458.67 275
19459.98 306
19461.30 321
19462.62 336
19463.94 334
19465.26 337
19466.58 293
19467.90 279
19469.22 284
19470.54 297
19471.86 340
19473.18 290
19474.49 313
19475.81 308
19477.13 280
19478.45 322
19479.77 308
19481.09 301
19482.41 280
19483.73 299
19485.05 336
19486.37 307
19487.69 322
19489.01 306
19490.33 319
19491.65 287
19492.97 285
19494.29 309
19495.61 327
19496.93 329
19498.25 307
19499.57 319
19500.89 314
19502.21 306
19503.53 310
19504.85 336
19506.17 319
19507.49 318
19508.81 302
19510.13 346
19511.45 311
19512.77 285
19514.09 276
19515.42 305
19516.74 280
19518.06 287
19519.38 275
19520.70 298
19522.02 294
19523.34 317
19524.66 290
19525.98 324
19527.30 295
19528.62 287
19529.95 289
19531.27 295
19532.59 330
19533.91 321
19535.23 301
19536.55 291
19537.87 320
19539.20 282
19540.52 331
19541.84 308
19543.16 334
19544.48 303
19545.80 294
19547.13 283
19548.45 282
19549.77 297
19551.09 282
19552.41 309
19553.74 281
19555.06 282
19556.38 317
19557.70 301
19559.02 333
19560.35 300
19561.67 277
19562.99 310
19564.31 304
19565.64 334
19566.96 284
19568.28 298
19569.60 346
19570.93 315
19572.25 287
19573.57 307
19574.89 311
19576.22 297
19577.54 308
19578.86 316
19580.18 316
19581.51 253
19582.83 288
19584.15 327
19585.48 318
19586.80 295
19588.12 336
19589.45 340
19590.77 295
19592.09 316
19593.42 302
19594.74 304
19596.06 296
19597.39 302
19598.71 307
19600.03 327
19601.36 312
19602.68 313
19604.00 282
19605.33 284
19606.65 278
19607.98 314
19609.30 289
19610.62 321
19611.95 349
19613.27 317
19614.60 301
19615.92 280
19617.24 296
19618.57 323
19619.89 304
19621.22 321
19622.54 332
19623.87 330
19625.19 323
19626.51 313
19627.84 302
19629.16 314
19630.49 305
19631.81 299
19633.14 300
19634.46 324
19635.79 284
19637.11 349
19638.44 316
19639.76 314
19641.09 335
19642.41 321
19643.74 327
19645.06 275
19646.39 308
19647.71 334
19649.04 327
19650.36 288
19651.69 288
19653.01 326
19654.34 306
19655.66 326
19656.99 317
19658.32 308
19659.64 307
19660.97 298
19662.29 328
19663.62 275
19664.94 297
19666.27 320
19667.60 332
19668.92 320
19670.25 306
19671.57 316
19672.90 280
19674.23 317
19675.55 308
19676.88 307
19678.20 334
19679.53 299
19680.86 310
19682.18 321
19683.51 304
19684.84 278
19686.16 321
19687.49 303
19688.82 321
19690.14 319
19691.47 321
19692.80 283
19694.12 297
19695.45 298
19696.78 285
19698.10 318
19699.43 265
19700.76 286
19702.08 337
19703.41 329
19704.74 289
19706.07 287
19707.39 313
19708.72 270
19710.05 281
19711.37 292
19712.70 278
19714.03 281
19715.36 320
19716.68 351
19718.01 309
19719.34 300
19720.67 293
19721.99 286
19723.32 328
19724.65 317
19725.98 359
19727.31 349
19728.63 297
19729.96 323
19731.29 304
19732.62 290
19733.95 291
19735.27 309
19736.60 310
19737.93 308
19739.26 322
19740.59 311
19741.92 302
19743.24 301
19744.57 284
19745.90 302
19747.23 346
19748.56 282
19749.89 302
19751.22 263
19752.54 283
19753.87 293
19755.20 274
19756.53 322
19757.86 294
19759.19 316
19760.52 297
19761.85 305
19763.18 289
19764.50 311
19765.83 312
19767.16 339
19768.49 320
19769.82 314
19771.15 296
19772.48 283
19773.81 322
19775.14 325
19776.47 289
19777.80 293
19779.13 318
19780.46 298
19781.79 318
19783.12 278
19784.45 278
19785.78 334
19787.11 334
19788.44 280
19789.77 279
19791.10 278
19792.43 332
19793.76 299
19795.09 301
19796.42 311
19797.75 322
19799.08 324
19800.41 295
19801.74 301
19803.07 303
19804.40 287
19805.73 295
19807.06 286
19808.39 299
19809.72 283
19811.05 295
19812.38 272
19813.71 273
19815.05 285
19816.38 328
19817.71 305
19819.04 288
19820.37 269
19821.70 302
19823.03 328
19824.36 294
19825.69 302
19827.03 299
19828.36 294
19829.69 329
19831.02 298
19832.35 311
19833.68 294
19835.01 305
19836.35 267
19837.68 297
19839.01 313
19840.34 324
19841.67 329
19843.00 306
19844.34 269
19845.67 286
19847.00 315
19848.33 277
19849.66 292
19851.00 283
19852.33 280
19853.66 279
19854.99 290
19856.32 277
19857.66 295
19858.99 277
19860.32 288
19861.65 316
19862.99 287
19864.32 311
19865.65 312
19866.98 295
19868.32 282
19869.65 326
19870.98 328
19872.31 328
19873.65 319
19874.98 315
19876.31 296
19877.65 320
19878.98 315
19880.31 292
19881.65 274
19882.98 290
19884.31 283
19885.64 301
19886.98 308
19888.31 297
19889.64 315
19890.98 289
19892.31 319
19893.64 279
19894.98 301
19896.31 300
19897.65 283
19898.98 270
19900.31 280
19901.65 297
19902.98 301
19904.31 316
19905.65 296
19906.98 300
19908.32 267
19909.65 307
19910.98 289
19912.32 270
19913.65 273
19914.99 299
19916.32 283
19917.66 316
19918.99 280
19920.32 324
19921.66 354
19922.99 309
19924.33 318
19925.66 322
19927.00 328
19928.33 277
19929.67 298
19931.00 263
19932.34 299
19933.67 295
19935.01 346
19936.34 300
19937.68 316
19939.01 312
19940.35 305
19941.68 336
19943.02 312
19944.35 326
19945.69 299
19947.02 303
19948.36 298
19949.69 315
19951.03 309
19952.36 311
19953.70 317
19955.03 321
19956.37 336
19957.71 287
19959.04 326
19960.38 376
19961.71 352
19963.05 336
19964.38 323
19965.72 308
19967.06 315
19968.39 289
19969.73 296
19971.06 309
19972.40 305
19973.74 304
19975.07 314
19976.41 306
19977.75 334
19979.08 341
19980.42 334
19981.75 307
19983.09 303
19984.43 322
19985.76 336
19987.10 311
19988.44 282
19989.77 333
19991.11 290
19992.45 290
19993.78 316
19995.12 330
19996.46 302
19997.80 350
19999.13 310
20000.47 299
20001.81 309
20003.14 295
20004.48 307
20005.82 306
20007.16 306
20008.49 270
20009.83 300
20011.17 285
20012.51 296
20013.84 302
20015.18 329
20016.52 306
20017.86 295
20019.19 311
20020.53 313
20021.87 306
20023.21 301
20024.55 316
20025.88 318
20027.22 306
20028.56 262
20029.90 293
20031.24 323
20032.57 325
20033.91 295
20035.25 305
20036.59 297
20037.93 307
20039.26 339
20040.60 331
20041.94 319
20043.28 338
20044.62 291
20045.96 353
20047.30 313
20048.63 305
20049.97 314
20051.31 300
20052.65 332
20053.99 313
20055.33 323
20056.67 308
20058.01 318
20059.35 296
20060.69 335
20062.02 292
20063.36 306
20064.70 310
20066.04 297
20067.38 285
20068.72 307
20070.06 354
20071.40 331
20072.74 311
20074.08 290
20075.42 308
20076.76 274
20078.10 281
20079.44 281
20080.78 317
20082.12 313
20083.46 280
20084.80 285
20086.14 312
20087.48 330
20088.82 302
20090.16 259
20091.50 262
20092.84 326
20094.18 310
20095.52 296
20096.86 306
20098.20 310
20099.54 268
20100.88 324
20102.22 297
20103.56 290
20104.90 303
20106.24 293
20107.58 308
20108.92 298
20110.26 298
20111.60 326
20112.95 309
20114.29 313
20115.63 311
20116.97 308
20118.31 314
20119.65 287
20120.99 283
20122.33 260
20123.67 323
20125.02 307
20126.36 321
20127.70 299
20129.04 315
20130.38 324
20131.72 305
20133.06 313
20134.41 288
20135.75 283
