# Supplementary material for: MALDI-TOF MS typing enables the classification of brewing yeasts of the genus Saccharomyces to major beer styles
Source: PLoS One. 2017 Aug 9;12(8):e0181694. doi: 10.1371/journal.pone.0181694 (PMC5549903; doi:10.1371/journal.pone.0181694)
Supplement: S5 File — The directory includes 90 raw files and was zipped to “.zip”; the folder has three strains with 30 spectra per strain; S1 Text explains the raw files with an example and Table 1 represents the yeast strains used within the experiment. (ZIP) [file pone.0181694.s008.zip › 13-15/30273-3D2-Dias-Dias-Dias-YPG-18h-E-E_2015-08-10__0_D7_1.dat]

2000.98 6977
2001.40 6895
2001.82 6752
2002.25 6867
2002.67 6747
2003.09 6280
2003.51 6510
2003.93 6506
2004.35 6446
2004.78 6630
2005.20 6318
2005.62 6405
2006.04 6283
2006.47 6277
2006.89 6527
2007.31 6236
2007.73 6153
2008.16 6382
2008.58 6778
2009.00 6435
2009.42 6412
2009.85 6767
2010.27 6598
2010.69 7153
2011.11 7162
2011.54 7173
2011.96 7258
2012.38 7368
2012.80 6930
2013.23 6579
2013.65 7076
2014.07 6891
2014.50 6476
2014.92 6468
2015.34 6415
2015.77 6406
2016.19 6260
2016.61 6369
2017.04 6535
2017.46 6868
2017.88 6521
2018.31 6937
2018.73 6937
2019.15 6960
2019.58 6931
2020.00 6756
2020.42 6571
2020.85 6609
2021.27 6780
2021.70 6983
2022.12 6724
2022.54 6566
2022.97 6807
2023.39 6790
2023.82 6796
2024.24 6612
2024.66 6610
2025.09 6638
2025.51 6559
2025.94 6311
2026.36 6259
2026.79 6147
2027.21 5906
2027.63 6247
2028.06 6812
2028.48 6799
2028.91 6694
2029.33 6508
2029.76 6343
2030.18 6471
2030.61 6272
2031.03 6129
2031.46 6159
2031.88 6107
2032.31 6026
2032.73 6333
2033.16 5863
2033.58 5833
2034.01 6267
2034.43 6111
2034.86 5985
2035.28 5977
2035.71 6482
2036.13 6448
2036.56 6418
2036.98 6495
2037.41 6510
2037.84 6551
2038.26 6670
2038.69 6496
2039.11 6386
2039.54 6446
2039.96 6647
2040.39 6580
2040.82 6711
2041.24 6569
2041.67 6346
2042.09 6412
2042.52 6567
2042.95 6345
2043.37 6273
2043.80 6437
2044.22 6367
2044.65 6155
2045.08 6084
2045.50 6004
2045.93 6129
2046.36 6227
2046.78 6117
2047.21 5781
2047.64 5922
2048.06 6088
2048.49 6123
2048.92 6409
2049.34 6126
2049.77 6010
2050.20 5857
2050.62 5881
2051.05 5731
2051.48 5980
2051.90 6012
2052.33 5825
2052.76 5734
2053.18 6060
2053.61 6113
2054.04 6006
2054.47 5930
2054.89 6077
2055.32 5930
2055.75 5874
2056.18 5955
2056.60 5685
2057.03 5728
2057.46 5609
2057.89 6013
2058.31 5968
2058.74 5721
2059.17 5701
2059.60 6036
2060.03 5674
2060.45 6121
2060.88 6231
2061.31 6013
2061.74 5850
2062.17 5697
2062.59 5561
2063.02 5851
2063.45 5883
2063.88 6188
2064.31 5756
2064.73 5907
2065.16 6298
2065.59 5888
2066.02 5969
2066.45 6101
2066.88 5960
2067.31 6225
2067.73 6352
2068.16 6065
2068.59 5950
2069.02 6028
2069.45 6101
2069.88 6031
2070.31 6140
2070.74 5903
2071.17 5909
2071.59 5774
2072.02 5837
2072.45 5851
2072.88 6247
2073.31 5912
2073.74 5983
2074.17 5729
2074.60 5721
2075.03 5787
2075.46 6036
2075.89 5641
2076.32 5776
2076.75 6127
2077.18 5987
2077.61 6071
2078.04 5963
2078.47 6391
2078.89 6049
2079.32 5995
2079.75 6151
2080.18 6170
2080.61 6436
2081.04 6206
2081.47 6218
2081.90 6355
2082.34 6349
2082.77 6396
2083.20 6352
2083.63 6422
2084.06 6494
2084.49 6423
2084.92 6406
2085.35 6153
2085.78 6350
2086.21 6193
2086.64 5975
2087.07 5843
2087.50 6287
2087.93 6111
2088.36 6254
2088.79 6347
2089.22 5837
2089.65 5904
2090.09 6150
2090.52 5699
2090.95 5813
2091.38 5847
2091.81 6260
2092.24 6249
2092.67 6452
2093.10 6659
2093.54 6606
2093.97 7514
2094.40 7175
2094.83 7127
2095.26 7404
2095.69 7862
2096.12 8058
2096.56 7962
2096.99 7844
2097.42 7677
2097.85 7285
2098.28 7241
2098.71 6929
2099.15 6810
2099.58 6675
2100.01 6165
2100.44 6361
2100.87 6591
2101.31 6143
2101.74 6261
2102.17 6189
2102.60 5857
2103.04 5937
2103.47 5640
2103.90 5379
2104.33 5519
2104.77 5802
2105.20 5657
2105.63 5724
2106.06 5970
2106.50 5889
2106.93 5752
2107.36 5545
2107.79 5938
2108.23 5960
2108.66 5892
2109.09 5978
2109.53 6198
2109.96 5961
2110.39 6366
2110.82 6485
2111.26 6593
2111.69 6401
2112.12 6316
2112.56 6534
2112.99 6392
2113.42 6526
2113.86 6428
2114.29 6407
2114.72 6242
2115.16 6035
2115.59 6295
2116.03 6294
2116.46 6055
2116.89 5788
2117.33 5608
2117.76 5754
2118.19 5624
2118.63 5774
2119.06 5579
2119.50 5721
2119.93 5584
2120.36 5637
2120.80 5665
2121.23 5820
2121.67 5647
2122.10 5789
2122.54 5913
2122.97 6022
2123.40 5798
2123.84 5649
2124.27 5759
2124.71 5960
2125.14 5913
2125.58 6078
2126.01 6123
2126.45 6123
2126.88 6161
2127.32 6035
2127.75 5917
2128.19 6116
2128.62 6127
2129.06 6041
2129.49 5852
2129.93 6036
2130.36 6294
2130.80 6303
2131.23 6427
2131.67 6619
2132.10 6381
2132.54 6561
2132.97 6906
2133.41 6875
2133.84 6818
2134.28 6766
2134.71 6814
2135.15 6782
2135.59 6492
2136.02 6194
2136.46 6522
2136.89 6548
2137.33 6370
2137.76 6540
2138.20 6692
2138.64 6584
2139.07 6815
2139.51 6553
2139.94 6308
2140.38 6503
2140.82 6290
2141.25 6359
2141.69 6478
2142.13 6570
2142.56 6141
2143.00 6082
2143.43 6177
2143.87 6273
2144.31 6101
2144.74 5998
2145.18 6058
2145.62 5755
2146.05 5926
2146.49 5753
2146.93 5789
2147.36 5842
2147.80 5661
2148.24 5742
2148.68 5806
2149.11 5796
2149.55 5900
2149.99 6128
2150.42 6399
2150.86 6975
2151.30 6990
2151.74 6935
2152.17 6778
2152.61 7204
2153.05 7172
2153.49 7260
2153.92 7263
2154.36 7011
2154.80 6806
2155.24 6767
2155.67 6635
2156.11 6288
2156.55 6310
2156.99 6168
2157.42 6028
2157.86 6114
2158.30 5603
2158.74 5895
2159.18 5959
2159.61 6007
2160.05 6146
2160.49 5954
2160.93 5888
2161.37 6059
2161.81 5939
2162.24 5799
2162.68 5916
2163.12 5686
2163.56 5620
2164.00 5722
2164.44 6024
2164.87 6032
2165.31 6152
2165.75 6011
2166.19 6058
2166.63 6198
2167.07 5988
2167.51 6356
2167.95 5983
2168.39 6136
2168.82 6492
2169.26 6392
2169.70 6454
2170.14 6404
2170.58 6191
2171.02 6582
2171.46 6292
2171.90 6194
2172.34 6458
2172.78 6532
2173.22 6505
2173.66 6246
2174.10 6386
2174.54 6541
2174.98 6489
2175.42 6181
2175.85 6482
2176.29 6142
2176.73 6288
2177.17 6329
2177.61 6622
2178.05 6451
2178.49 6469
2178.93 6431
2179.37 6723
2179.81 7003
2180.25 7109
2180.69 7091
2181.14 7049
2181.58 7059
2182.02 6874
2182.46 6859
2182.90 6738
2183.34 6546
2183.78 6445
2184.22 6359
2184.66 6161
2185.10 6151
2185.54 6117
2185.98 6074
2186.42 6033
2186.86 6183
2187.30 5798
2187.74 6071
2188.19 6128
2188.63 6118
2189.07 6030
2189.51 6287
2189.95 6624
2190.39 6480
2190.83 6609
2191.27 6909
2191.72 6767
2192.16 6654
2192.60 6999
2193.04 7101
2193.48 6904
2193.92 6704
2194.36 6686
2194.81 6344
2195.25 6354
2195.69 6658
2196.13 6376
2196.57 6212
2197.01 6281
2197.46 6546
2197.90 6418
2198.34 6700
2198.78 6538
2199.22 6540
2199.67 6662
2200.11 6990
2200.55 6791
2200.99 6481
2201.44 6723
2201.88 6564
2202.32 6520
2202.76 6499
2203.21 6496
2203.65 6449
2204.09 6457
2204.53 6561
2204.98 6455
2205.42 6420
2205.86 6613
2206.30 6660
2206.75 6346
2207.19 6771
2207.63 6478
2208.08 6595
2208.52 6990
2208.96 6748
2209.41 6715
2209.85 6871
2210.29 6987
2210.73 6765
2211.18 6604
2211.62 6844
2212.06 6888
2212.51 6975
2212.95 7087
2213.40 7131
2213.84 7043
2214.28 6769
2214.73 6770
2215.17 6622
2215.61 6511
2216.06 6438
2216.50 6411
2216.95 6637
2217.39 6788
2217.83 6596
2218.28 6322
2218.72 6330
2219.17 6148
2219.61 6538
2220.05 6639
2220.50 6591
2220.94 6725
2221.39 6434
2221.83 6475
2222.28 6668
2222.72 7238
2223.16 7401
2223.61 7984
2224.05 8259
2224.50 9090
2224.94 9911
2225.39 11079
2225.83 11803
2226.28 12249
2226.72 13144
2227.17 13381
2227.61 13502
2228.06 13195
2228.50 12649
2228.95 12116
2229.39 11061
2229.84 10638
2230.28 9926
2230.73 9375
2231.17 8971
2231.62 8166
2232.06 8142
2232.51 7967
2232.95 7976
2233.40 7820
2233.85 8172
2234.29 7964
2234.74 7688
2235.18 8157
2235.63 8183
2236.07 7777
2236.52 8419
2236.97 8351
2237.41 7990
2237.86 8078
2238.30 7813
2238.75 7667
2239.20 8092
2239.64 8628
2240.09 8903
2240.53 8561
2240.98 8982
2241.43 9072
2241.87 9239
2242.32 9980
2242.77 9465
2243.21 9383
2243.66 9377
2244.11 9226
2244.55 8690
2245.00 8063
2245.45 7968
2245.89 7973
2246.34 7465
2246.79 7463
2247.23 7191
2247.68 6892
2248.13 6975
2248.57 7039
2249.02 6712
2249.47 6743
2249.92 6634
2250.36 6701
2250.81 6630
2251.26 6597
2251.70 6718
2252.15 6661
2252.60 6707
2253.05 6621
2253.49 6441
2253.94 6548
2254.39 7026
2254.84 6916
2255.28 6976
2255.73 6897
2256.18 6822
2256.63 6841
2257.08 7341
2257.52 7116
2257.97 6878
2258.42 7155
2258.87 7349
2259.32 7518
2259.76 7391
2260.21 7233
2260.66 7027
2261.11 6992
2261.56 6979
2262.01 7234
2262.45 7280
2262.90 7189
2263.35 7583
2263.80 7485
2264.25 7545
2264.70 7331
2265.15 7626
2265.59 7691
2266.04 7406
2266.49 7244
2266.94 7722
2267.39 7820
2267.84 7878
2268.29 7572
2268.74 7527
2269.19 7625
2269.63 7287
2270.08 7248
2270.53 7696
2270.98 7611
2271.43 7992
2271.88 8101
2272.33 8187
2272.78 8299
2273.23 8272
2273.68 8598
2274.13 8352
2274.58 7987
2275.03 8310
2275.48 8333
2275.93 7780
2276.38 8124
2276.83 7652
2277.28 7483
2277.73 7422
2278.18 6944
2278.63 6931
2279.08 6529
2279.53 6829
2279.98 7046
2280.43 6914
2280.88 7028
2281.33 7184
2281.78 7223
2282.23 7497
2282.68 7458
2283.13 7420
2283.58 7470
2284.03 7217
2284.48 7215
2284.93 7384
2285.38 7573
2285.83 7551
2286.28 7293
2286.73 7240
2287.19 7178
2287.64 7247
2288.09 7297
2288.54 7538
2288.99 7420
2289.44 7732
2289.89 8059
2290.34 8431
2290.79 9173
2291.25 9685
2291.70 10331
2292.15 10752
2292.60 10911
2293.05 11813
2293.50 12238
2293.95 12488
2294.41 11842
2294.86 11960
2295.31 11721
2295.76 11642
2296.21 11768
2296.66 10910
2297.12 10694
2297.57 10270
2298.02 9932
2298.47 9575
2298.92 9110
2299.38 9143
2299.83 8485
2300.28 7809
2300.73 8014
2301.18 7833
2301.64 7430
2302.09 7521
2302.54 7422
2302.99 7282
2303.45 6954
2303.90 6732
2304.35 7026
2304.80 6885
2305.26 7057
2305.71 6949
2306.16 7085
2306.61 6872
2307.07 7134
2307.52 7342
2307.97 7337
2308.43 7315
2308.88 7250
2309.33 7364
2309.79 7128
2310.24 7452
2310.69 7653
2311.15 7894
2311.60 8018
2312.05 8198
2312.51 8113
2312.96 8548
2313.41 8497
2313.87 7940
2314.32 7914
2314.77 8144
2315.23 7959
2315.68 7697
2316.13 7580
2316.59 7693
2317.04 7566
2317.49 7493
2317.95 7375
2318.40 7491
2318.86 7166
2319.31 7054
2319.76 6868
2320.22 6584
2320.67 6946
2321.13 7034
2321.58 6943
2322.04 7190
2322.49 7035
2322.94 7263
2323.40 7368
2323.85 6817
2324.31 7002
2324.76 7437
2325.22 7274
2325.67 7390
2326.13 7260
2326.58 7019
2327.04 6905
2327.49 7171
2327.95 6922
2328.40 7041
2328.86 7241
2329.31 7223
2329.77 7092
2330.22 7120
2330.68 7371
2331.13 7615
2331.59 7605
2332.04 7692
2332.50 7458
2332.95 7308
2333.41 7342
2333.86 7250
2334.32 7165
2334.77 7267
2335.23 7212
2335.69 7413
2336.14 7280
2336.60 7051
2337.05 6784
2337.51 7133
2337.96 6773
2338.42 7075
2338.88 7326
2339.33 7553
2339.79 7504
2340.24 7679
2340.70 8014
2341.16 8312
2341.61 8520
2342.07 8891
2342.52 9029
2342.98 9265
2343.44 9375
2343.89 9360
2344.35 9240
2344.81 9152
2345.26 9277
2345.72 8797
2346.18 9213
2346.63 8875
2347.09 8550
2347.55 8666
2348.00 8627
2348.46 8912
2348.92 8660
2349.37 8681
2349.83 8533
2350.29 8132
2350.75 8108
2351.20 8132
2351.66 8109
2352.12 7954
2352.57 8297
2353.03 8103
2353.49 7896
2353.95 7635
2354.40 7618
2354.86 7807
2355.32 7794
2355.78 7533
2356.23 7682
2356.69 7430
2357.15 7514
2357.61 7189
2358.07 7005
2358.52 6968
2358.98 7051
2359.44 7032
2359.90 7195
2360.36 7108
2360.81 7211
2361.27 7396
2361.73 7571
2362.19 7662
2362.65 7550
2363.10 7890
2363.56 7838
2364.02 7932
2364.48 8184
2364.94 8143
2365.40 7779
2365.86 7827
2366.31 7590
2366.77 7722
2367.23 7627
2367.69 7520
2368.15 7526
2368.61 7406
2369.07 7537
2369.53 7378
2369.98 7605
2370.44 7570
2370.90 7867
2371.36 7953
2371.82 7695
2372.28 7773
2372.74 7400
2373.20 7391
2373.66 7444
2374.12 7035
2374.58 6853
2375.04 7159
2375.50 6835
2375.95 6729
2376.41 6488
2376.87 6778
2377.33 7047
2377.79 7242
2378.25 7163
2378.71 6985
2379.17 7012
2379.63 7131
2380.09 7153
2380.55 7287
2381.01 7246
2381.47 7469
2381.93 7242
2382.39 7109
2382.85 6872
2383.31 7237
2383.77 7246
2384.23 7307
2384.69 7476
2385.15 7381
2385.62 6933
2386.08 6777
2386.54 6899
2387.00 7142
2387.46 7170
2387.92 7004
2388.38 7182
2388.84 7017
2389.30 7006
2389.76 6951
2390.22 6616
2390.68 6879
2391.14 6997
2391.61 7103
2392.07 6710
2392.53 7003
2392.99 6960
2393.45 6940
2393.91 7029
2394.37 7361
2394.83 7135
2395.30 7074
2395.76 6769
2396.22 6905
2396.68 7195
2397.14 6884
2397.60 6625
2398.07 6677
2398.53 6925
2398.99 6486
2399.45 6616
2399.91 6341
2400.37 6559
2400.84 6576
2401.30 6503
2401.76 6771
2402.22 6844
2402.68 6569
2403.15 6678
2403.61 6769
2404.07 6571
2404.53 6626
2405.00 6886
2405.46 6588
2405.92 6486
2406.38 6843
2406.85 6874
2407.31 6906
2407.77 7291
2408.23 7391
2408.70 7403
2409.16 7054
2409.62 6979
2410.08 6824
2410.55 6874
2411.01 6902
2411.47 7019
2411.94 7190
2412.40 6667
2412.86 6663
2413.33 6782
2413.79 6651
2414.25 6498
2414.72 6586
2415.18 6353
2415.64 6525
2416.11 6573
2416.57 6936
2417.03 7040
2417.50 6910
2417.96 6852
2418.42 7335
2418.89 7658
2419.35 7549
2419.81 7481
2420.28 7883
2420.74 7756
2421.21 7928
2421.67 7775
2422.13 7981
2422.60 7928
2423.06 7666
2423.53 7990
2423.99 7852
2424.45 7740
2424.92 7872
2425.38 7844
2425.85 8128
2426.31 7941
2426.78 7938
2427.24 8299
2427.71 8196
2428.17 8814
2428.63 9104
2429.10 9244
2429.56 9439
2430.03 9705
2430.49 9702
2430.96 9893
2431.42 9439
2431.89 9125
2432.35 9161
2432.82 9013
2433.28 8534
2433.75 8153
2434.21 8054
2434.68 7610
2435.14 7466
2435.61 7706
2436.07 7684
2436.54 7737
2437.01 7252
2437.47 7657
2437.94 7603
2438.40 7557
2438.87 7920
2439.33 8114
2439.80 7956
2440.26 7985
2440.73 8708
2441.20 8827
2441.66 9296
2442.13 9704
2442.59 9533
2443.06 10009
2443.53 9852
2443.99 9239
2444.46 9177
2444.92 9140
2445.39 8941
2445.86 8963
2446.32 8338
2446.79 7689
2447.26 7789
2447.72 7596
2448.19 7272
2448.66 7114
2449.12 7347
2449.59 7458
2450.05 7180
2450.52 7075
2450.99 6879
2451.46 6787
2451.92 6691
2452.39 6953
2452.86 7109
2453.32 7236
2453.79 7407
2454.26 7376
2454.72 7116
2455.19 7122
2455.66 6946
2456.13 7136
2456.59 7076
2457.06 6933
2457.53 6940
2458.00 6973
2458.46 6868
2458.93 6863
2459.40 7028
2459.87 6950
2460.33 6647
2460.80 6753
2461.27 6791
2461.74 6879
2462.20 6984
2462.67 6766
2463.14 6896
2463.61 6897
2464.08 6854
2464.54 6867
2465.01 7019
2465.48 7085
2465.95 7299
2466.42 7231
2466.88 7244
2467.35 7061
2467.82 7074
2468.29 7534
2468.76 7619
2469.23 7564
2469.70 8023
2470.16 7605
2470.63 7722
2471.10 7648
2471.57 7232
2472.04 7514
2472.51 7351
2472.98 7316
2473.44 7197
2473.91 7310
2474.38 7380
2474.85 7228
2475.32 7271
2475.79 6956
2476.26 6739
2476.73 6863
2477.20 6946
2477.67 6942
2478.14 6689
2478.61 6851
2479.08 7018
2479.54 7084
2480.01 7166
2480.48 7332
2480.95 7728
2481.42 8207
2481.89 8127
2482.36 8212
2482.83 8580
2483.30 8359
2483.77 8268
2484.24 8317
2484.71 8098
2485.18 7878
2485.65 7561
2486.12 7226
2486.59 7454
2487.06 7418
2487.53 7176
2488.00 7058
2488.47 6797
2488.94 6899
2489.41 7199
2489.88 6867
2490.35 6615
2490.83 6898
2491.30 7014
2491.77 6899
2492.24 6574
2492.71 6884
2493.18 6772
2493.65 6603
2494.12 6965
2494.59 7110
2495.06 6867
2495.53 6923
2496.00 6911
2496.48 7148
2496.95 7233
2497.42 7280
2497.89 7046
2498.36 7284
2498.83 7221
2499.30 7624
2499.77 7737
2500.25 7457
2500.72 7310
2501.19 7412
2501.66 7535
2502.13 7595
2502.60 7018
2503.07 6995
2503.55 6842
2504.02 7022
2504.49 6950
2504.96 7247
2505.43 7097
2505.91 6574
2506.38 6937
2506.85 6796
2507.32 7291
2507.79 7140
2508.27 7066
2508.74 7010
2509.21 6928
2509.68 7338
2510.16 7777
2510.63 7600
2511.10 7808
2511.57 7822
2512.05 8190
2512.52 8260
2512.99 7846
2513.46 7935
2513.94 8148
2514.41 8382
2514.88 8052
2515.35 7965
2515.83 8003
2516.30 7890
2516.77 8144
2517.25 8302
2517.72 7834
2518.19 7589
2518.67 7685
2519.14 7605
2519.61 7461
2520.09 7003
2520.56 7357
2521.03 7434
2521.51 7508
2521.98 7133
2522.45 7141
2522.93 7253
2523.40 6975
2523.87 6857
2524.35 6986
2524.82 6834
2525.29 6751
2525.77 6614
2526.24 6910
2526.72 6892
2527.19 6799
2527.66 6736
2528.14 6888
2528.61 7014
2529.09 6799
2529.56 7005
2530.03 6982
2530.51 7404
2530.98 7209
2531.46 7043
2531.93 6840
2532.41 7035
2532.88 6737
2533.36 6788
2533.83 7112
2534.31 7118
2534.78 7234
2535.25 7565
2535.73 7487
2536.20 7671
2536.68 7323
2537.15 7469
2537.63 7507
2538.10 7324
2538.58 7409
2539.05 7279
2539.53 7254
2540.00 7372
2540.48 7195
2540.95 6982
2541.43 7068
2541.91 7140
2542.38 7197
2542.86 7333
2543.33 7407
2543.81 7322
2544.28 7019
2544.76 7151
2545.23 7103
2545.71 7090
2546.19 7524
2546.66 7268
2547.14 7578
2547.61 7796
2548.09 8130
2548.56 8433
2549.04 8775
2549.52 9006
2549.99 9203
2550.47 9517
2550.95 9427
2551.42 9826
2551.90 9877
2552.37 10118
2552.85 9395
2553.33 9288
2553.80 9576
2554.28 9009
2554.76 9176
2555.23 9667
2555.71 10005
2556.19 10191
2556.66 10013
2557.14 10252
2557.62 10430
2558.09 10529
2558.57 10798
2559.05 10253
2559.52 10071
2560.00 10157
2560.48 9712
2560.96 9450
2561.43 9012
2561.91 8904
2562.39 8624
2562.86 8540
2563.34 7993
2563.82 7988
2564.30 8159
2564.77 8197
2565.25 8078
2565.73 8295
2566.21 8414
2566.68 7935
2567.16 7814
2567.64 7660
2568.12 7434
2568.60 7605
2569.07 7476
2569.55 7428
2570.03 7110
2570.51 6973
2570.99 7212
2571.46 7063
2571.94 6977
2572.42 6725
2572.90 6935
2573.38 7104
2573.85 6995
2574.33 6890
2574.81 7021
2575.29 6681
2575.77 6993
2576.25 6975
2576.73 6901
2577.20 6983
2577.68 6914
2578.16 6805
2578.64 7008
2579.12 7234
2579.60 7308
2580.08 7215
2580.56 6895
2581.04 6941
2581.51 6803
2581.99 6841
2582.47 7068
2582.95 7078
2583.43 7181
2583.91 7185
2584.39 7019
2584.87 6779
2585.35 6736
2585.83 6968
2586.31 7114
2586.79 6993
2587.27 7085
2587.75 7320
2588.23 7265
2588.71 7434
2589.18 7351
2589.66 7500
2590.14 7485
2590.62 7091
2591.10 7119
2591.58 7231
2592.06 7292
2592.54 7498
2593.02 7163
2593.50 7168
2593.98 7487
2594.47 7577
2594.95 7960
2595.43 7715
2595.91 7895
2596.39 7744
2596.87 7632
2597.35 8091
2597.83 8490
2598.31 8517
2598.79 8426
2599.27 8453
2599.75 8527
2600.23 8099
2600.71 7924
2601.19 7900
2601.67 8319
2602.16 8087
2602.64 7911
2603.12 7596
2603.60 7826
2604.08 7740
2604.56 7357
2605.04 7518
2605.52 7231
2606.00 7267
2606.49 7088
2606.97 6860
2607.45 7282
2607.93 7546
2608.41 7379
2608.89 7120
2609.37 7532
2609.86 7684
2610.34 7854
2610.82 8313
2611.30 8550
2611.78 8683
2612.27 9156
2612.75 9692
2613.23 9302
2613.71 9136
2614.19 8936
2614.68 9017
2615.16 9015
2615.64 9103
2616.12 8763
2616.60 8295
2617.09 8109
2617.57 7680
2618.05 7543
2618.53 7568
2619.02 7343
2619.50 7475
2619.98 7383
2620.46 7113
2620.95 6929
2621.43 6837
2621.91 7077
2622.40 7052
2622.88 6748
2623.36 6626
2623.84 6883
2624.33 6994
2624.81 7212
2625.29 7267
2625.78 7220
2626.26 7164
2626.74 7494
2627.23 7423
2627.71 7256
2628.19 7554
2628.68 7667
2629.16 7598
2629.64 7638
2630.13 7686
2630.61 7301
2631.09 7396
2631.58 7587
2632.06 7646
2632.54 7273
2633.03 7296
2633.51 7514
2634.00 7584
2634.48 7700
2634.96 7525
2635.45 7455
2635.93 7422
2636.42 7113
2636.90 7221
2637.38 6850
2637.87 7112
2638.35 7504
2638.84 7307
2639.32 7192
2639.81 7508
2640.29 7311
2640.78 7235
2641.26 7342
2641.74 7474
2642.23 7667
2642.71 7433
2643.20 7785
2643.68 7781
2644.17 7663
2644.65 7666
2645.14 7186
2645.62 7447
2646.11 7550
2646.59 7056
2647.08 7140
2647.56 7081
2648.05 7077
2648.53 6999
2649.02 7142
2649.50 7258
2649.99 7033
2650.48 7298
2650.96 7436
2651.45 7241
2651.93 7226
2652.42 7273
2652.90 7064
2653.39 7046
2653.87 7021
2654.36 7046
2654.85 6726
2655.33 6987
2655.82 7323
2656.30 7122
2656.79 6666
2657.28 7038
2657.76 7035
2658.25 6867
2658.73 7080
2659.22 6931
2659.71 7043
2660.19 6908
2660.68 6931
2661.17 6899
2661.65 6718
2662.14 6804
2662.62 6443
2663.11 6664
2663.60 6927
2664.08 6935
2664.57 7055
2665.06 6922
2665.55 7083
2666.03 7199
2666.52 7202
2667.01 7170
2667.49 7382
2667.98 7152
2668.47 7321
2668.95 7362
2669.44 7168
2669.93 7115
2670.42 6925
2670.90 7074
2671.39 7012
2671.88 7027
2672.36 7406
2672.85 7151
2673.34 7132
2673.83 7403
2674.31 7110
2674.80 7393
2675.29 7718
2675.78 8221
2676.27 8095
2676.75 8334
2677.24 8578
2677.73 8715
2678.22 8501
2678.71 8915
2679.19 8857
2679.68 8883
2680.17 9300
2680.66 9074
2681.15 9252
2681.63 9676
2682.12 9643
2682.61 9629
2683.10 9638
2683.59 10002
2684.08 10363
2684.56 10854
2685.05 10688
2685.54 10625
2686.03 10773
2686.52 11194
2687.01 10542
2687.50 10419
2687.99 10110
2688.47 9998
2688.96 9918
2689.45 9462
2689.94 9086
2690.43 8603
2690.92 7976
2691.41 7455
2691.90 7362
2692.39 7549
2692.88 7456
2693.37 7286
2693.85 7407
2694.34 7194
2694.83 7023
2695.32 7309
2695.81 7251
2696.30 7203
2696.79 7282
2697.28 7368
2697.77 7305
2698.26 7391
2698.75 7700
2699.24 7737
2699.73 7770
2700.22 7667
2700.71 7563
2701.20 7911
2701.69 7957
2702.18 7791
2702.67 7798
2703.16 8249
2703.65 8226
2704.14 7999
2704.63 8097
2705.12 8559
2705.61 8496
2706.10 8685
2706.59 8400
2707.08 8203
2707.58 7994
2708.07 8224
2708.56 7815
2709.05 7490
2709.54 7924
2710.03 7946
2710.52 7469
2711.01 7407
2711.50 7441
2711.99 7494
2712.48 7336
2712.98 7365
2713.47 7182
2713.96 7278
2714.45 7204
2714.94 7156
2715.43 7347
2715.92 7394
2716.41 7345
2716.91 7570
2717.40 7174
2717.89 7070
2718.38 7144
2718.87 7304
2719.36 7130
2719.86 7114
2720.35 7669
2720.84 7748
2721.33 7474
2721.82 7943
2722.31 7792
2722.81 7810
2723.30 7600
2723.79 7906
2724.28 8180
2724.77 8454
2725.27 8041
2725.76 8196
2726.25 8299
2726.74 7992
2727.24 7687
2727.73 7726
2728.22 7662
2728.71 7533
2729.21 7348
2729.70 7218
2730.19 7158
2730.68 7360
2731.18 6974
2731.67 7007
2732.16 7061
2732.66 7343
2733.15 7173
2733.64 7267
2734.13 6869
2734.63 6988
2735.12 6960
2735.61 7272
2736.11 7436
2736.60 7360
2737.09 7167
2737.59 7258
2738.08 7082
2738.57 7207
2739.07 7504
2739.56 7604
2740.05 7341
2740.55 7577
2741.04 7224
2741.54 7480
2742.03 7533
2742.52 7556
2743.02 7415
2743.51 7205
2744.00 7162
2744.50 7075
2744.99 7067
2745.49 7124
2745.98 7384
2746.47 6944
2746.97 7163
2747.46 6924
2747.96 7028
2748.45 7036
2748.95 6833
2749.44 6806
2749.93 6867
2750.43 7058
2750.92 6864
2751.42 6800
2751.91 7067
2752.41 7097
2752.90 7342
2753.40 7361
2753.89 7641
2754.39 7447
2754.88 7653
2755.38 8010
2755.87 7879
2756.37 8181
2756.86 8177
2757.36 8218
2757.85 8467
2758.35 8471
2758.84 8170
2759.34 8065
2759.83 8027
2760.33 8060
2760.82 7759
2761.32 7603
2761.81 7378
2762.31 7388
2762.81 7338
2763.30 7269
2763.80 7366
2764.29 7139
2764.79 7268
2765.28 7261
2765.78 7230
2766.28 7396
2766.77 7329
2767.27 7285
2767.76 7086
2768.26 6813
2768.76 7124
2769.25 7059
2769.75 7195
2770.25 7342
2770.74 6871
2771.24 6578
2771.73 7003
2772.23 7112
2772.73 6964
2773.22 7205
2773.72 7284
2774.22 7343
2774.71 7583
2775.21 7923
2775.71 7628
2776.20 7973
2776.70 7845
2777.20 8206
2777.69 8213
2778.19 8390
2778.69 8566
2779.19 8802
2779.68 8963
2780.18 8645
2780.68 8579
2781.17 8357
2781.67 7940
2782.17 8010
2782.67 8395
2783.16 8364
2783.66 8277
2784.16 8235
2784.66 8104
2785.15 7913
2785.65 8097
2786.15 8332
2786.65 7870
2787.15 7898
2787.64 8064
2788.14 8386
2788.64 8451
2789.14 8093
2789.63 7946
2790.13 8149
2790.63 8195
2791.13 8017
2791.63 7712
2792.13 7952
2792.62 8177
2793.12 7720
2793.62 7325
2794.12 7580
2794.62 7711
2795.12 8016
2795.61 8077
2796.11 8140
2796.61 8250
2797.11 8810
2797.61 9156
2798.11 9484
2798.61 9729
2799.11 9828
2799.60 10524
2800.10 10599
2800.60 10568
2801.10 10574
2801.60 10238
2802.10 9967
2802.60 9612
2803.10 9618
2803.60 9532
2804.10 9382
2804.60 9152
2805.10 9281
2805.59 8580
2806.09 8650
2806.59 8895
2807.09 9054
2807.59 9343
2808.09 9365
2808.59 9838
2809.09 10489
2809.59 11038
2810.09 11464
2810.59 12326
2811.09 12750
2811.59 12394
2812.09 13343
2812.59 13636
2813.09 13030
2813.59 12645
2814.09 11833
2814.59 11425
2815.09 10988
2815.59 10206
2816.09 9670
2816.59 9227
2817.09 9035
2817.59 9054
2818.09 8380
2818.60 8750
2819.10 8751
2819.60 8641
2820.10 9124
2820.60 9086
2821.10 9274
2821.60 9758
2822.10 9691
2822.60 9544
2823.10 9753
2823.60 9731
2824.10 9611
2824.61 9852
2825.11 9628
2825.61 9328
2826.11 9449
2826.61 9299
2827.11 9522
2827.61 9402
2828.12 9112
2828.62 8977
2829.12 9170
2829.62 9078
2830.12 8525
2830.62 8513
2831.12 8442
2831.63 8607
2832.13 8202
2832.63 8233
2833.13 8500
2833.63 8355
2834.14 8687
2834.64 8738
2835.14 8834
2835.64 9268
2836.14 9568
2836.65 9343
2837.15 9491
2837.65 9276
2838.15 9468
2838.66 9402
2839.16 9032
2839.66 8900
2840.16 8920
2840.67 8332
2841.17 8183
2841.67 8233
2842.17 7892
2842.68 7570
2843.18 7610
2843.68 7583
2844.18 7661
2844.69 7732
2845.19 7680
2845.69 7489
2846.20 7828
2846.70 7864
2847.20 8072
2847.71 8268
2848.21 8180
2848.71 8174
2849.22 8466
2849.72 8555
2850.22 8447
2850.73 8419
2851.23 8203
2851.73 8220
2852.24 8003
2852.74 7837
2853.24 8111
2853.75 8022
2854.25 7828
2854.75 7710
2855.26 7599
2855.76 7802
2856.27 7718
2856.77 7772
2857.27 7735
2857.78 8070
2858.28 7646
2858.79 7844
2859.29 8342
2859.80 8373
2860.30 8186
2860.80 7989
2861.31 7966
2861.81 8129
2862.32 8151
2862.82 7982
2863.33 8231
2863.83 8374
2864.34 8327
2864.84 8266
2865.34 8184
2865.85 8151
2866.35 7720
2866.86 7852
2867.36 7593
2867.87 7203
2868.37 7147
2868.88 7126
2869.38 7042
2869.89 6802
2870.39 6749
2870.90 7154
2871.41 7151
2871.91 7019
2872.42 6925
2872.92 6984
2873.43 7217
2873.93 7077
2874.44 7207
2874.94 7484
2875.45 7630
2875.95 7602
2876.46 7446
2876.97 7452
2877.47 7415
2877.98 7568
2878.48 7214
2878.99 7213
2879.50 7610
2880.00 7776
2880.51 7891
2881.01 8101
2881.52 8117
2882.03 8083
2882.53 8260
2883.04 8296
2883.54 8123
2884.05 8248
2884.56 8390
2885.06 8501
2885.57 8547
2886.08 8821
2886.58 8830
2887.09 9086
2887.60 9362
2888.10 10013
2888.61 10766
2889.12 10816
2889.62 11318
2890.13 11931
2890.64 11974
2891.15 11400
2891.65 11442
2892.16 10946
2892.67 10846
2893.17 10498
2893.68 9856
2894.19 9760
2894.70 9132
2895.20 8776
2895.71 8634
2896.22 8130
2896.73 8033
2897.23 8119
2897.74 8033
2898.25 7846
2898.76 8117
2899.26 8268
2899.77 8378
2900.28 8601
2900.79 8246
2901.29 8252
2901.80 8350
2902.31 8256
2902.82 7961
2903.33 8261
2903.83 8169
2904.34 8190
2904.85 8861
2905.36 8857
2905.87 8847
2906.38 8843
2906.88 8575
2907.39 8658
2907.90 9212
2908.41 9216
2908.92 8950
2909.43 9114
2909.94 9139
2910.44 9255
2910.95 8950
2911.46 8760
2911.97 8766
2912.48 8646
2912.99 8465
2913.50 8523
2914.01 8527
2914.52 8475
2915.02 8593
2915.53 8440
2916.04 8291
2916.55 8442
2917.06 8345
2917.57 8469
2918.08 8451
2918.59 8168
2919.10 8032
2919.61 7921
2920.12 7993
2920.63 8262
2921.14 8061
2921.65 8050
2922.16 8026
2922.67 7964
2923.18 7939
2923.69 8133
2924.20 8287
2924.71 8536
2925.22 8771
2925.73 9156
2926.24 9930
2926.75 10337
2927.26 10853
2927.77 11691
2928.28 12152
2928.79 12102
2929.30 11858
2929.81 11425
2930.32 11251
2930.83 11015
2931.34 10220
2931.85 9800
2932.36 9606
2932.87 8810
2933.38 8225
2933.89 8090
2934.40 8261
2934.91 7958
2935.42 7731
2935.94 7584
2936.45 7558
2936.96 7851
2937.47 8035
2937.98 7702
2938.49 7614
2939.00 7946
2939.51 7990
2940.02 8062
2940.54 7948
2941.05 8055
2941.56 8082
2942.07 8060
2942.58 7745
2943.09 8038
2943.61 8014
2944.12 8023
2944.63 8261
2945.14 8057
2945.65 8088
2946.16 8369
2946.68 8806
2947.19 8758
2947.70 8948
2948.21 9315
2948.72 9385
2949.24 9210
2949.75 9520
2950.26 9601
2950.77 9902
2951.28 9499
2951.80 9003
2952.31 8867
2952.82 8878
2953.33 8727
2953.85 8511
2954.36 8534
2954.87 8059
2955.38 8080
2955.90 8194
2956.41 8121
2956.92 8051
2957.43 7733
2957.95 7816
2958.46 7753
2958.97 7688
2959.49 7596
2960.00 7538
2960.51 7499
2961.03 7861
2961.54 7735
2962.05 7755
2962.57 8112
2963.08 8493
2963.59 8442
2964.11 8329
2964.62 8667
2965.13 8699
2965.65 8682
2966.16 9144
2966.67 8900
2967.19 8272
2967.70 8187
2968.21 8320
2968.73 7991
2969.24 7854
2969.76 7648
2970.27 7913
2970.78 7725
2971.30 7434
2971.81 7260
2972.33 7307
2972.84 7433
2973.35 7482
2973.87 7313
2974.38 7376
2974.90 7358
2975.41 7375
2975.92 7203
2976.44 7366
2976.95 7516
2977.47 7443
2977.98 7629
2978.50 7591
2979.01 7410
2979.53 7422
2980.04 7678
2980.56 7664
2981.07 7821
2981.59 8045
2982.10 7873
2982.62 7901
2983.13 7938
2983.65 7827
2984.16 7991
2984.68 8067
2985.19 7971
2985.71 8048
2986.22 7970
2986.74 8380
2987.25 8566
2987.77 8449
2988.28 8284
2988.80 8052
2989.31 8202
2989.83 8356
2990.35 8152
2990.86 8144
2991.38 8058
2991.89 8230
2992.41 8244
2992.92 8216
2993.44 8274
2993.96 8343
2994.47 8675
2994.99 9124
2995.50 8695
2996.02 8701
2996.54 8955
2997.05 8878
2997.57 9331
2998.09 9411
2998.60 9911
2999.12 10239
2999.64 11158
3000.15 11203
3000.67 11469
3001.18 11567
3001.70 11412
3002.22 11459
3002.73 11241
3003.25 11071
3003.77 10626
3004.29 10286
3004.80 9737
3005.32 9240
3005.84 9217
3006.35 8873
3006.87 8925
3007.39 8626
3007.90 9109
3008.42 8759
3008.94 8736
3009.46 8418
3009.97 8555
3010.49 8597
3011.01 8526
3011.53 8645
3012.04 8454
3012.56 8261
3013.08 8220
3013.60 8068
3014.11 8201
3014.63 8668
3015.15 8454
3015.67 8255
3016.18 8654
3016.70 8759
3017.22 8787
3017.74 8538
3018.26 8794
3018.77 9104
3019.29 8891
3019.81 8936
3020.33 8852
3020.85 8817
3021.37 8886
3021.88 9330
3022.40 9354
3022.92 9116
3023.44 9435
3023.96 9639
3024.48 9431
3025.00 9034
3025.51 9253
3026.03 9495
3026.55 9054
3027.07 9498
3027.59 9690
3028.11 9567
3028.63 9553
3029.15 9334
3029.67 9053
3030.18 9108
3030.70 9275
3031.22 9038
3031.74 9242
3032.26 8790
3032.78 8405
3033.30 8590
3033.82 8769
3034.34 9179
3034.86 9357
3035.38 9709
3035.90 10562
3036.42 10933
3036.94 12113
3037.46 12607
3037.98 12607
3038.50 13277
3039.02 13316
3039.54 13415
3040.06 13655
3040.58 12935
3041.10 12611
3041.62 12256
3042.14 11455
3042.66 11207
3043.18 10733
3043.70 10042
3044.22 9484
3044.74 9250
3045.26 9443
3045.78 8619
3046.30 8461
3046.82 8418
3047.34 8415
3047.86 8327
3048.38 8387
3048.90 8383
3049.42 8379
3049.94 8313
3050.46 8858
3050.98 8767
3051.50 8579
3052.03 8714
3052.55 8997
3053.07 9163
3053.59 8907
3054.11 9398
3054.63 9215
3055.15 9296
3055.67 9317
3056.19 9087
3056.72 8942
3057.24 9208
3057.76 9240
3058.28 8941
3058.80 8627
3059.32 8286
3059.84 8323
3060.37 8167
3060.89 7827
3061.41 8118
3061.93 8211
3062.45 8066
3062.98 8016
3063.50 8166
3064.02 8062
3064.54 8179
3065.06 8251
3065.59 8456
3066.11 8640
3066.63 8594
3067.15 8290
3067.67 8801
3068.20 9068
3068.72 8679
3069.24 8557
3069.76 8540
3070.29 8707
3070.81 8506
3071.33 8344
3071.85 7938
3072.38 8514
3072.90 8404
3073.42 8113
3073.95 8339
3074.47 8445
3074.99 8574
3075.51 8988
3076.04 8978
3076.56 9283
3077.08 9471
3077.61 9324
3078.13 9365
3078.65 9510
3079.18 9376
3079.70 9188
3080.22 9471
3080.75 9618
3081.27 9358
3081.79 9293
3082.32 9416
3082.84 9476
3083.36 9158
3083.89 9108
3084.41 9205
3084.93 8892
3085.46 8750
3085.98 8437
3086.51 8477
3087.03 8759
3087.55 8685
3088.08 8256
3088.60 8175
3089.13 8181
3089.65 8168
3090.17 8233
3090.70 8167
3091.22 8127
3091.75 8586
3092.27 8630
3092.80 8454
3093.32 8409
3093.85 8989
3094.37 9175
3094.89 8658
3095.42 8469
3095.94 8275
3096.47 8397
3096.99 8562
3097.52 8694
3098.04 8780
3098.57 8482
3099.09 8701
3099.62 9033
3100.14 8961
3100.67 9030
3101.19 9203
3101.72 9040
3102.24 9560
3102.77 10017
3103.29 10643
3103.82 11010
3104.34 11646
3104.87 12320
3105.40 12681
3105.92 12848
3106.45 13100
3106.97 12891
3107.50 13107
3108.02 11975
3108.55 11518
3109.08 11092
3109.60 10530
3110.13 9852
3110.65 9400
3111.18 9403
3111.70 9085
3112.23 8697
3112.76 8740
3113.28 8849
3113.81 8880
3114.34 8916
3114.86 9097
3115.39 9314
3115.91 9090
3116.44 8700
3116.97 8651
3117.49 8424
3118.02 8189
3118.55 8410
3119.07 8116
3119.60 8211
3120.13 7771
3120.65 7565
3121.18 7853
3121.71 7609
3122.23 7599
3122.76 7525
3123.29 7742
3123.82 8028
3124.34 7680
3124.87 7736
3125.40 7955
3125.92 7966
3126.45 8059
3126.98 7642
3127.51 7384
3128.03 7670
3128.56 7682
3129.09 7632
3129.62 7772
3130.14 7969
3130.67 8148
3131.20 8151
3131.73 8168
3132.25 8133
3132.78 7566
3133.31 7424
3133.84 7590
3134.37 7475
3134.89 7340
3135.42 7403
3135.95 7351
3136.48 7288
3137.01 7048
3137.53 7056
3138.06 7056
3138.59 7161
3139.12 7473
3139.65 7601
3140.18 7286
3140.70 7282
3141.23 7310
3141.76 7187
3142.29 7449
3142.82 7324
3143.35 7418
3143.88 6963
3144.40 7227
3144.93 7306
3145.46 7137
3145.99 7363
3146.52 7114
3147.05 7334
3147.58 6929
3148.11 7014
3148.64 7691
3149.17 7708
3149.70 7902
3150.22 7938
3150.75 7911
3151.28 8226
3151.81 8160
3152.34 8021
3152.87 8260
3153.40 8104
3153.93 8125
3154.46 8194
3154.99 7927
3155.52 8005
3156.05 7739
3156.58 7567
3157.11 7648
3157.64 7336
3158.17 7616
3158.70 7683
3159.23 7365
3159.76 7519
3160.29 7427
3160.82 7877
3161.35 7736
3161.88 7836
3162.41 7599
3162.94 7592
3163.47 7621
3164.00 7283
3164.53 7520
3165.06 7720
3165.59 7482
3166.12 7534
3166.65 7669
3167.18 7838
3167.72 7811
3168.25 7696
3168.78 8058
3169.31 7861
3169.84 8115
3170.37 8154
3170.90 8053
3171.43 8296
3171.96 8350
3172.49 8244
3173.03 8272
3173.56 7689
3174.09 7714
3174.62 7683
3175.15 7846
3175.68 7825
3176.21 7469
3176.74 7433
3177.28 7061
3177.81 7062
3178.34 6962
3178.87 7207
3179.40 7370
3179.93 7172
3180.47 7367
3181.00 7215
3181.53 7597
3182.06 7865
3182.59 7539
3183.13 7688
3183.66 7683
3184.19 7642
3184.72 7949
3185.25 7678
3185.79 7625
3186.32 7645
3186.85 7784
3187.38 7864
3187.92 7839
3188.45 7776
3188.98 7661
3189.51 7729
3190.05 7509
3190.58 7694
3191.11 7506
3191.64 7600
3192.18 7456
3192.71 7180
3193.24 7138
3193.78 7518
3194.31 7338
3194.84 7172
3195.38 7264
3195.91 7522
3196.44 7341
3196.97 7073
3197.51 7098
3198.04 7550
3198.57 7747
3199.11 7467
3199.64 7585
3200.17 7696
3200.71 7527
3201.24 7826
3201.78 7906
3202.31 7759
3202.84 7985
3203.38 7948
3203.91 7875
3204.44 8135
3204.98 8243
3205.51 8574
3206.05 8164
3206.58 8354
3207.11 8852
3207.65 8728
3208.18 8580
3208.72 8412
3209.25 8378
3209.78 7962
3210.32 8193
3210.85 8314
3211.39 8413
3211.92 8418
3212.46 8608
3212.99 8616
3213.53 8432
3214.06 8563
3214.59 8430
3215.13 8494
3215.66 8740
3216.20 8608
3216.73 8505
3217.27 8152
3217.80 8050
3218.34 7890
3218.87 7692
3219.41 7559
3219.94 7754
3220.48 7664
3221.01 8075
3221.55 7851
3222.08 7717
3222.62 7750
3223.16 7980
3223.69 7545
3224.23 7667
3224.76 7747
3225.30 8055
3225.83 8034
3226.37 8636
3226.90 8534
3227.44 8514
3227.98 8851
3228.51 8888
3229.05 9061
3229.58 8274
3230.12 8120
3230.66 8477
3231.19 8255
3231.73 8028
3232.26 8169
3232.80 8260
3233.34 7935
3233.87 7891
3234.41 7718
3234.95 7815
3235.48 7603
3236.02 7383
3236.55 7754
3237.09 7785
3237.63 7716
3238.16 7730
3238.70 7869
3239.24 7721
3239.77 7989
3240.31 8159
3240.85 8275
3241.38 8239
3241.92 8255
3242.46 8406
3243.00 8319
3243.53 8340
3244.07 8299
3244.61 8057
3245.14 8007
3245.68 7947
3246.22 7724
3246.76 7539
3247.29 7587
3247.83 7747
3248.37 7443
3248.91 7594
3249.44 7514
3249.98 7460
3250.52 7492
3251.06 7678
3251.59 7529
3252.13 7649
3252.67 7844
3253.21 7658
3253.75 7805
3254.28 7817
3254.82 7921
3255.36 8089
3255.90 7781
3256.44 8140
3256.97 8229
3257.51 8078
3258.05 8151
3258.59 8294
3259.13 8520
3259.67 8479
3260.20 8253
3260.74 8614
3261.28 8980
3261.82 9131
3262.36 9222
3262.90 9285
3263.44 9652
3263.97 9602
3264.51 9794
3265.05 9435
3265.59 9694
3266.13 9557
3266.67 9301
3267.21 9197
3267.75 9476
3268.29 9823
3268.83 9667
3269.36 9915
3269.90 9570
3270.44 9222
3270.98 9199
3271.52 9258
3272.06 9151
3272.60 9367
3273.14 9063
3273.68 8778
3274.22 8655
3274.76 8350
3275.30 8374
3275.84 8433
3276.38 8425
3276.92 8566
3277.46 8636
3278.00 8700
3278.54 8994
3279.08 8832
3279.62 8843
3280.16 9065
3280.70 9379
3281.24 9263
3281.78 9075
3282.32 9122
3282.86 9268
3283.40 9469
3283.94 9350
3284.48 8958
3285.02 9172
3285.56 9040
3286.10 9090
3286.64 9384
3287.18 9253
3287.72 9297
3288.26 9119
3288.81 9438
3289.35 9601
3289.89 9595
3290.43 9434
3290.97 9245
3291.51 9372
3292.05 9624
3292.59 9688
3293.13 9432
3293.67 9672
3294.22 9896
3294.76 10293
3295.30 10962
3295.84 11231
3296.38 11782
3296.92 12410
3297.46 12728
3298.01 13338
3298.55 13366
3299.09 13799
3299.63 13703
3300.17 13790
3300.71 13369
3301.26 13095
3301.80 12926
3302.34 12311
3302.88 11729
3303.42 11596
3303.97 11173
3304.51 10794
3305.05 10705
3305.59 10410
3306.13 10126
3306.68 9700
3307.22 10074
3307.76 9811
3308.30 10174
3308.85 10199
3309.39 9822
3309.93 10234
3310.47 10510
3311.02 10481
3311.56 10320
3312.10 10413
3312.64 10433
3313.19 10328
3313.73 10624
3314.27 11097
3314.82 10774
3315.36 11126
3315.90 11235
3316.45 11496
3316.99 11039
3317.53 10974
3318.07 11226
3318.62 11063
3319.16 11503
3319.70 11611
3320.25 11572
3320.79 11757
3321.34 11748
3321.88 11716
3322.42 11980
3322.97 12509
3323.51 12728
3324.05 12922
3324.60 12965
3325.14 12774
3325.68 12626
3326.23 12703
3326.77 12824
3327.32 12523
3327.86 12680
3328.40 12498
3328.95 12205
3329.49 11638
3330.04 11882
3330.58 11758
3331.13 11843
3331.67 11674
3332.21 11335
3332.76 11940
3333.30 12136
3333.85 12810
3334.39 13596
3334.94 15183
3335.48 17410
3336.03 19703
3336.57 22311
3337.12 24974
3337.66 26990
3338.21 28894
3338.75 31324
3339.30 32602
3339.84 33025
3340.39 33123
3340.93 32424
3341.48 31613
3342.02 29988
3342.57 27348
3343.11 25277
3343.66 22455
3344.20 19532
3344.75 16836
3345.29 14760
3345.84 13783
3346.38 12536
3346.93 11909
3347.47 11500
3348.02 11012
3348.57 10817
3349.11 10823
3349.66 10810
3350.20 10892
3350.75 10913
3351.30 10949
3351.84 11333
3352.39 11804
3352.93 11991
3353.48 12247
3354.03 12174
3354.57 12420
3355.12 12813
3355.66 12727
3356.21 12401
3356.76 12531
3357.30 12069
3357.85 11577
3358.40 11415
3358.94 11190
3359.49 11189
3360.04 10737
3360.58 10435
3361.13 10173
3361.68 10026
3362.22 9692
3362.77 9712
3363.32 9693
3363.86 9433
3364.41 9202
3364.96 9481
3365.50 9457
3366.05 9452
3366.60 9535
3367.15 9498
3367.69 9823
3368.24 9520
3368.79 9556
3369.34 9814
3369.88 9913
3370.43 9929
3370.98 9964
3371.53 10024
3372.07 10079
3372.62 10256
3373.17 10214
3373.72 9741
3374.26 9964
3374.81 9976
3375.36 10258
3375.91 10463
3376.46 10594
3377.00 10680
3377.55 10654
3378.10 10452
3378.65 10814
3379.20 10458
3379.74 10113
3380.29 9653
3380.84 9391
3381.39 9336
3381.94 8958
3382.49 8958
3383.04 8960
3383.58 8762
3384.13 8829
3384.68 8743
3385.23 9063
3385.78 8804
3386.33 9078
3386.88 9054
3387.43 8759
3387.97 8911
3388.52 8775
3389.07 8728
3389.62 8624
3390.17 8483
3390.72 8290
3391.27 8458
3391.82 8319
3392.37 8202
3392.92 8081
3393.47 8062
3394.01 7635
3394.56 7967
3395.11 8205
3395.66 8075
3396.21 7970
3396.76 7875
3397.31 7713
3397.86 7646
3398.41 7518
3398.96 7539
3399.51 7601
3400.06 7598
3400.61 7463
3401.16 7615
3401.71 7689
3402.26 7413
3402.81 7446
3403.36 7392
3403.91 7085
3404.46 6921
3405.01 7014
3405.56 6930
3406.11 7458
3406.66 6885
3407.21 6654
3407.76 6928
3408.32 7121
3408.87 7200
3409.42 7099
3409.97 7163
3410.52 6916
3411.07 6746
3411.62 6947
3412.17 7137
3412.72 7198
3413.27 7378
3413.82 7464
3414.37 7536
3414.93 7680
3415.48 7818
3416.03 7710
3416.58 7265
3417.13 7466
3417.68 7475
3418.23 7675
3418.78 7381
3419.34 7461
3419.89 7605
3420.44 7162
3420.99 7324
3421.54 7176
3422.09 6886
3422.65 6668
3423.20 6629
3423.75 6833
3424.30 6956
3424.85 7123
3425.40 6748
3425.96 6713
3426.51 6815
3427.06 6869
3427.61 6913
3428.17 6866
3428.72 6812
3429.27 6765
3429.82 6809
3430.37 6919
3430.93 6949
3431.48 7052
3432.03 6801
3432.58 6803
3433.14 7047
3433.69 6889
3434.24 6806
3434.79 6845
3435.35 6798
3435.90 6663
3436.45 6723
3437.01 7045
3437.56 6758
3438.11 6806
3438.66 6815
3439.22 6636
3439.77 6831
3440.32 6946
3440.88 6989
3441.43 6998
3441.98 7250
3442.54 6974
3443.09 6828
3443.64 6980
3444.20 6883
3444.75 6936
3445.30 6752
3445.86 6707
3446.41 6764
3446.97 6742
3447.52 7022
3448.07 6944
3448.63 6964
3449.18 6831
3449.73 6760
3450.29 6560
3450.84 6908
3451.40 6770
3451.95 6525
3452.50 6594
3453.06 6292
3453.61 6224
3454.17 6673
3454.72 6502
3455.28 6342
3455.83 6567
3456.38 6499
3456.94 6755
3457.49 6770
3458.05 6604
3458.60 6858
3459.16 6668
3459.71 6221
3460.27 6382
3460.82 6416
3461.38 6755
3461.93 6657
3462.49 6513
3463.04 6507
3463.60 6729
3464.15 6531
3464.71 6464
3465.26 6647
3465.82 6528
3466.37 6662
3466.93 6929
3467.48 6831
3468.04 6897
3468.59 6874
3469.15 7032
3469.70 6900
3470.26 7247
3470.82 7210
3471.37 7448
3471.93 7409
3472.48 7231
3473.04 7015
3473.59 6934
3474.15 6912
3474.71 6986
3475.26 7581
3475.82 7197
3476.37 6964
3476.93 6877
3477.49 6764
3478.04 6825
3478.60 7292
3479.16 6978
3479.71 7046
3480.27 7249
3480.82 7434
3481.38 7488
3481.94 7627
3482.49 7552
3483.05 7437
3483.61 7834
3484.16 8002
3484.72 8004
3485.28 7842
3485.83 7567
3486.39 7504
3486.95 7582
3487.50 7743
3488.06 7903
3488.62 7814
3489.18 7764
3489.73 7551
3490.29 7526
3490.85 7739
3491.40 8344
3491.96 8804
3492.52 9044
3493.08 9336
3493.63 9795
3494.19 10261
3494.75 10284
3495.31 10414
3495.86 10798
3496.42 10424
3496.98 10022
3497.54 10296
3498.09 10172
3498.65 9873
3499.21 9680
3499.77 9490
3500.33 10113
3500.88 10511
3501.44 10435
3502.00 11013
3502.56 11473
3503.12 11314
3503.67 11793
3504.23 12292
3504.79 12593
3505.35 13232
3505.91 13158
3506.47 13427
3507.03 14195
3507.58 13906
3508.14 14653
3508.70 15008
3509.26 14984
3509.82 14761
3510.38 14141
3510.94 13804
3511.49 12937
3512.05 12152
3512.61 11429
3513.17 10839
3513.73 10223
3514.29 9363
3514.85 8918
3515.41 8544
3515.97 8484
3516.53 8178
3517.09 7796
3517.64 7843
3518.20 7454
3518.76 7378
3519.32 7705
3519.88 7961
3520.44 7564
3521.00 7628
3521.56 7569
3522.12 7675
3522.68 7604
3523.24 7834
3523.80 7911
3524.36 8024
3524.92 7892
3525.48 7681
3526.04 7665
3526.60 7777
3527.16 7899
3527.72 7987
3528.28 7688
3528.84 7950
3529.40 7769
3529.96 7409
3530.52 7237
3531.08 7078
3531.64 6950
3532.20 7164
3532.76 7384
3533.32 7058
3533.89 7378
3534.45 7292
3535.01 7240
3535.57 7509
3536.13 7427
3536.69 7590
3537.25 7785
3537.81 7652
3538.37 7717
3538.93 7741
3539.49 8114
3540.06 7823
3540.62 7793
3541.18 7714
3541.74 7936
3542.30 7731
3542.86 7691
3543.42 7951
3543.98 7776
3544.55 7760
3545.11 7760
3545.67 7477
3546.23 7575
3546.79 7678
3547.35 7556
3547.92 7493
3548.48 7546
3549.04 7518
3549.60 7435
3550.16 6999
3550.72 7080
3551.29 6955
3551.85 6869
3552.41 7050
3552.97 7115
3553.54 6905
3554.10 6931
3554.66 7044
3555.22 6909
3555.78 7218
3556.35 7152
3556.91 6987
3557.47 7220
3558.03 7263
3558.60 7345
3559.16 7180
3559.72 7290
3560.29 6976
3560.85 7161
3561.41 7171
3561.97 7178
3562.54 7064
3563.10 7287
3563.66 6899
3564.23 6886
3564.79 6977
3565.35 7003
3565.91 7019
3566.48 6964
3567.04 7109
3567.60 6991
3568.17 6979
3568.73 6707
3569.29 6935
3569.86 6921
3570.42 6834
3570.99 7035
3571.55 7007
3572.11 6671
3572.68 7006
3573.24 7051
3573.80 7040
3574.37 7276
3574.93 7344
3575.50 7185
3576.06 7234
3576.62 7401
3577.19 7286
3577.75 7263
3578.32 7396
3578.88 7462
3579.44 7247
3580.01 7209
3580.57 7182
3581.14 7688
3581.70 7387
3582.27 7445
3582.83 7481
3583.40 7285
3583.96 7212
3584.52 7001
3585.09 7197
3585.65 6943
3586.22 6716
3586.78 6794
3587.35 6936
3587.91 6933
3588.48 7076
3589.04 7168
3589.61 7065
3590.17 7068
3590.74 7311
3591.30 7265
3591.87 7218
3592.43 6805
3593.00 6809
3593.56 6984
3594.13 6848
3594.70 6715
3595.26 6763
3595.83 6978
3596.39 6874
3596.96 6690
3597.52 6800
3598.09 6558
3598.65 6731
3599.22 6851
3599.79 7120
3600.35 6814
3600.92 6584
3601.48 6768
3602.05 7019
3602.62 7188
3603.18 6857
3603.75 6677
3604.32 6913
3604.88 7127
3605.45 7324
3606.01 7317
3606.58 7211
3607.15 7104
3607.71 6836
3608.28 7050
3608.85 7096
3609.41 6739
3609.98 6840
3610.55 6575
3611.11 6565
3611.68 6454
3612.25 6427
3612.81 6646
3613.38 6336
3613.95 6471
3614.51 6220
3615.08 6093
3615.65 6718
3616.22 6904
3616.78 6933
3617.35 7467
3617.92 8051
3618.48 8502
3619.05 8951
3619.62 9661
3620.19 10771
3620.75 11358
3621.32 12197
3621.89 12698
3622.46 12861
3623.02 12983
3623.59 12506
3624.16 11696
3624.73 11507
3625.30 10420
3625.86 9612
3626.43 8926
3627.00 8535
3627.57 7935
3628.14 7252
3628.70 6994
3629.27 6795
3629.84 6620
3630.41 6375
3630.98 6381
3631.55 6481
3632.11 6520
3632.68 6398
3633.25 6447
3633.82 6533
3634.39 6612
3634.96 6412
3635.52 6391
3636.09 6118
3636.66 6106
3637.23 6408
3637.80 6212
3638.37 6269
3638.94 6176
3639.51 6227
3640.08 6332
3640.64 6381
3641.21 6572
3641.78 6417
3642.35 6488
3642.92 6643
3643.49 6727
3644.06 6533
3644.63 6757
3645.20 6991
3645.77 7077
3646.34 7136
3646.91 7259
3647.48 7334
3648.05 7424
3648.62 7257
3649.19 7273
3649.76 7234
3650.33 7519
3650.90 7588
3651.47 7408
3652.03 7338
3652.60 7326
3653.17 7251
3653.75 7081
3654.32 7017
3654.89 7079
3655.46 7126
3656.03 7035
3656.60 7065
3657.17 7173
3657.74 7297
3658.31 7232
3658.88 7435
3659.45 7567
3660.02 7323
3660.59 7179
3661.16 7345
3661.73 7454
3662.30 7366
3662.87 7440
3663.44 7172
3664.01 6992
3664.59 7093
3665.16 6987
3665.73 6907
3666.30 6848
3666.87 6589
3667.44 6600
3668.01 6550
3668.58 6744
3669.15 6624
3669.73 6403
3670.30 6569
3670.87 6526
3671.44 6860
3672.01 6901
3672.58 6534
3673.15 6542
3673.73 6358
3674.30 6792
3674.87 6664
3675.44 6486
3676.01 6844
3676.58 6894
3677.16 6945
3677.73 7104
3678.30 7220
3678.87 7164
3679.44 7449
3680.02 7372
3680.59 7126
3681.16 7509
3681.73 7190
3682.31 6975
3682.88 6933
3683.45 6935
3684.02 6778
3684.60 6486
3685.17 6753
3685.74 6494
3686.31 6255
3686.89 6555
3687.46 6447
3688.03 6749
3688.60 6794
3689.18 7018
3689.75 6907
3690.32 6931
3690.90 7135
3691.47 7210
3692.04 7404
3692.61 7431
3693.19 7492
3693.76 7545
3694.33 7417
3694.91 7368
3695.48 7401
3696.05 7292
3696.63 7159
3697.20 6692
3697.77 6737
3698.35 6691
3698.92 6679
3699.50 6894
3700.07 6902
3700.64 6598
3701.22 6642
3701.79 6400
3702.36 6329
3702.94 6272
3703.51 6355
3704.09 6611
3704.66 6402
3705.23 6121
3705.81 6227
3706.38 6405
3706.96 6494
3707.53 6387
3708.11 6513
3708.68 6732
3709.25 6764
3709.83 6649
3710.40 6567
3710.98 6622
3711.55 6731
3712.13 6889
3712.70 6371
3713.28 6439
3713.85 6854
3714.43 6679
3715.00 6557
3715.58 6919
3716.15 6792
3716.73 7043
3717.30 6738
3717.88 6742
3718.45 6945
3719.03 6716
3719.60 6650
3720.18 6921
3720.75 6739
3721.33 6761
3721.90 6581
3722.48 6721
3723.05 6613
3723.63 6249
3724.20 6801
3724.78 6736
3725.36 6376
3725.93 6260
3726.51 6186
3727.08 6525
3727.66 6420
3728.23 6646
3728.81 6473
3729.39 6509
3729.96 6661
3730.54 6601
3731.11 6784
3731.69 7096
3732.27 6896
3732.84 7100
3733.42 7556
3734.00 7470
3734.57 7897
3735.15 8366
3735.72 8586
3736.30 8549
3736.88 8229
3737.45 8253
3738.03 8374
3738.61 8698
3739.18 8247
3739.76 7859
3740.34 7793
3740.92 7624
3741.49 7297
3742.07 7326
3742.65 7060
3743.22 7119
3743.80 6886
3744.38 6767
3744.95 6807
3745.53 6535
3746.11 6881
3746.69 6975
3747.26 7132
3747.84 6693
3748.42 6829
3749.00 7008
3749.57 7127
3750.15 7205
3750.73 7236
3751.31 7346
3751.88 7067
3752.46 6979
3753.04 6640
3753.62 6928
3754.19 6955
3754.77 6618
3755.35 6599
3755.93 6939
3756.51 6744
3757.08 6909
3757.66 6792
3758.24 6635
3758.82 6743
3759.40 6905
3759.98 6961
3760.55 7156
3761.13 7195
3761.71 7558
3762.29 7601
3762.87 7709
3763.45 7870
3764.03 7706
3764.60 7770
3765.18 8024
3765.76 8013
3766.34 7565
3766.92 7340
3767.50 7472
3768.08 7154
3768.66 6925
3769.24 7029
3769.81 7054
3770.39 6571
3770.97 6383
3771.55 6507
3772.13 6935
3772.71 6717
3773.29 6494
3773.87 6607
3774.45 6693
3775.03 6940
3775.61 7083
3776.19 7266
3776.77 7302
3777.35 7126
3777.93 6728
3778.51 7102
3779.09 7257
3779.67 7361
3780.25 7037
3780.83 6740
3781.41 6946
3781.99 6937
3782.57 6513
3783.15 6357
3783.73 6185
3784.31 6170
3784.89 6255
3785.47 6184
3786.05 6309
3786.63 6215
3787.21 6201
3787.79 6321
3788.37 6361
3788.95 6365
3789.53 6296
3790.11 6726
3790.69 6516
3791.27 6370
3791.85 6319
3792.43 6401
3793.01 6595
3793.59 6773
3794.18 6681
3794.76 6647
3795.34 6548
3795.92 6563
3796.50 6225
3797.08 6385
3797.66 6401
3798.24 6419
3798.83 6580
3799.41 6251
3799.99 6353
3800.57 6221
3801.15 6046
3801.73 6331
3802.31 6176
3802.90 6173
3803.48 5937
3804.06 6304
3804.64 6553
3805.22 6333
3805.80 6362
3806.39 6222
3806.97 6136
3807.55 6561
3808.13 6564
3808.71 6353
3809.30 6538
3809.88 6817
3810.46 6435
3811.04 6710
3811.63 6650
3812.21 6843
3812.79 6393
3813.37 6625
3813.95 6873
3814.54 6770
3815.12 6532
3815.70 6555
3816.29 6815
3816.87 6730
3817.45 6769
3818.03 6647
3818.62 6348
3819.20 6517
3819.78 6828
3820.36 6601
3820.95 6662
3821.53 6543
3822.11 6243
3822.70 6411
3823.28 6248
3823.86 6261
3824.45 6276
3825.03 6519
3825.61 6444
3826.20 6272
3826.78 6137
3827.36 6173
3827.95 6201
3828.53 6278
3829.11 5995
3829.70 6108
3830.28 6236
3830.87 6163
3831.45 6249
3832.03 6186
3832.62 6382
3833.20 6379
3833.79 6430
3834.37 6400
3834.95 6498
3835.54 6755
3836.12 6881
3836.71 6650
3837.29 6271
3837.87 6624
3838.46 6830
3839.04 6746
3839.63 6508
3840.21 6470
3840.80 6364
3841.38 6462
3841.97 6665
3842.55 6521
3843.13 6531
3843.72 6429
3844.30 6303
3844.89 6184
3845.47 6167
3846.06 6356
3846.64 6348
3847.23 6379
3847.81 6217
3848.40 6134
3848.98 6255
3849.57 6465
3850.15 6424
3850.74 6340
3851.33 6306
3851.91 6144
3852.50 6335
3853.08 6469
3853.67 6438
3854.25 6547
3854.84 6695
3855.42 6427
3856.01 6447
3856.60 6464
3857.18 6539
3857.77 6797
3858.35 6896
3858.94 6851
3859.52 7069
3860.11 7429
3860.70 7409
3861.28 8011
3861.87 8399
3862.45 8933
3863.04 10121
3863.63 11184
3864.21 11391
3864.80 12164
3865.39 12783
3865.97 13468
3866.56 13328
3867.15 12452
3867.73 11756
3868.32 11287
3868.91 10963
3869.49 10404
3870.08 9618
3870.67 8580
3871.25 8348
3871.84 8063
3872.43 7745
3873.01 7537
3873.60 7408
3874.19 7101
3874.77 7215
3875.36 7508
3875.95 7103
3876.54 6782
3877.12 6916
3877.71 7356
3878.30 7118
3878.89 7041
3879.47 7055
3880.06 6903
3880.65 6855
3881.24 6900
3881.82 6670
3882.41 6614
3883.00 6528
3883.59 6700
3884.17 6803
3884.76 6628
3885.35 6727
3885.94 6410
3886.53 6473
3887.11 6595
3887.70 6662
3888.29 6772
3888.88 6738
3889.47 6769
3890.05 6891
3890.64 7162
3891.23 7129
3891.82 7075
3892.41 7475
3893.00 7404
3893.59 7578
3894.17 7822
3894.76 7724
3895.35 7841
3895.94 7870
3896.53 8255
3897.12 7967
3897.71 8147
3898.30 8294
3898.88 8287
3899.47 8241
3900.06 8236
3900.65 8539
3901.24 8271
3901.83 8251
3902.42 8041
3903.01 8312
3903.60 8183
3904.19 7832
3904.78 7566
3905.37 7249
3905.95 7146
3906.54 7329
3907.13 7235
3907.72 7147
3908.31 7152
3908.90 6672
3909.49 6495
3910.08 6470
3910.67 6333
3911.26 6289
3911.85 6370
3912.44 6454
3913.03 6262
3913.62 6247
3914.21 6406
3914.80 6059
3915.39 6407
3915.98 6296
3916.57 6338
3917.16 6107
3917.75 6160
3918.34 6159
3918.93 6308
3919.52 6134
3920.12 6248
3920.71 5858
3921.30 5966
3921.89 6019
3922.48 6227
3923.07 6240
3923.66 5755
3924.25 5905
3924.84 6102
3925.43 6366
3926.02 6187
3926.61 6303
3927.20 6188
3927.80 5984
3928.39 5983
3928.98 6049
3929.57 6159
3930.16 5869
3930.75 6016
3931.34 6116
3931.94 6053
3932.53 5899
3933.12 6041
3933.71 6120
3934.30 6142
3934.89 6162
3935.48 6227
3936.08 5936
3936.67 5914
3937.26 6009
3937.85 6121
3938.44 6075
3939.04 5936
3939.63 5918
3940.22 6144
3940.81 6061
3941.40 5903
3942.00 6047
3942.59 5916
3943.18 6326
3943.77 6565
3944.37 6445
3944.96 6336
3945.55 6285
3946.14 6395
3946.74 6381
3947.33 6156
3947.92 6119
3948.51 6053
3949.11 5773
3949.70 5914
3950.29 6237
3950.88 6123
3951.48 5963
3952.07 5736
3952.66 5894
3953.26 5817
3953.85 5632
3954.44 5860
3955.04 6113
3955.63 5848
3956.22 5934
3956.82 5997
3957.41 5973
3958.00 5978
3958.60 5895
3959.19 6246
3959.78 5875
3960.38 5608
3960.97 5652
3961.56 6015
3962.16 5855
3962.75 5693
3963.34 5795
3963.94 6001
3964.53 5745
3965.13 5810
3965.72 5759
3966.31 5898
3966.91 6006
3967.50 6108
3968.10 6369
3968.69 6662
3969.28 7003
3969.88 6961
3970.47 6946
3971.07 6902
3971.66 7104
3972.26 7174
3972.85 6899
3973.45 6724
3974.04 6791
3974.63 6630
3975.23 6304
3975.82 6339
3976.42 6143
3977.01 5944
3977.61 5704
3978.20 5811
3978.80 6080
3979.39 5983
3979.99 5912
3980.58 5948
3981.18 5889
3981.77 5860
3982.37 5983
3982.96 6036
3983.56 6116
3984.15 6183
3984.75 6123
3985.35 6155
3985.94 5975
3986.54 6119
3987.13 6176
3987.73 6085
3988.32 6125
3988.92 5750
3989.51 5954
3990.11 6042
3990.71 5757
3991.30 5930
3991.90 6122
3992.49 6042
3993.09 5658
3993.69 5878
3994.28 6003
3994.88 6085
3995.47 6041
3996.07 6002
3996.67 6152
3997.26 6225
3997.86 6757
3998.46 6592
3999.05 6726
3999.65 6526
4000.25 6730
4000.84 6774
4001.44 6721
4002.04 6545
4002.63 6595
4003.23 6563
4003.83 6443
4004.42 6420
4005.02 6390
4005.62 6614
4006.21 6523
4006.81 6748
4007.41 6977
4008.01 6745
4008.60 6759
4009.20 6669
4009.80 6852
4010.39 6730
4010.99 6933
4011.59 6802
4012.19 6745
4012.78 6646
4013.38 6633
4013.98 6543
4014.58 6681
4015.17 6721
4015.77 6705
4016.37 6769
4016.97 7105
4017.57 7220
4018.16 7401
4018.76 7589
4019.36 8060
4019.96 8211
4020.56 8350
4021.15 8454
4021.75 8662
4022.35 8154
4022.95 8092
4023.55 7510
4024.14 7441
4024.74 7362
4025.34 7192
4025.94 6815
4026.54 6669
4027.14 6638
4027.74 6680
4028.33 6220
4028.93 6385
4029.53 6129
4030.13 6309
4030.73 6546
4031.33 6510
4031.93 6565
4032.53 6452
4033.12 6357
4033.72 6563
4034.32 6580
4034.92 6547
4035.52 6521
4036.12 6335
4036.72 6224
4037.32 6053
4037.92 6157
4038.52 6023
4039.12 6118
4039.72 6275
4040.32 5952
4040.92 5777
4041.52 6074
4042.12 6137
4042.71 6090
4043.31 6138
4043.91 6245
4044.51 6094
4045.11 6204
4045.71 6266
4046.31 6273
4046.91 5943
4047.51 6077
4048.11 6104
4048.71 6099
4049.31 6008
4049.91 6192
4050.52 6061
4051.12 6253
4051.72 5997
4052.32 5924
4052.92 6108
4053.52 6163
4054.12 6302
4054.72 6386
4055.32 6555
4055.92 6267
4056.52 6532
4057.12 6350
4057.72 6172
4058.32 6076
4058.92 6154
4059.52 5917
4060.13 6111
4060.73 6059
4061.33 6071
4061.93 5943
4062.53 6067
4063.13 5782
4063.73 5996
4064.33 5805
4064.94 6057
4065.54 5798
4066.14 5630
4066.74 5745
4067.34 5737
4067.94 5634
4068.54 5629
4069.15 5720
4069.75 5712
4070.35 5632
4070.95 5651
4071.55 5736
4072.16 5647
4072.76 5639
4073.36 5621
4073.96 5616
4074.56 5746
4075.17 5808
4075.77 6082
4076.37 5799
4076.97 5839
4077.57 6048
4078.18 6062
4078.78 6290
4079.38 5885
4079.98 5864
4080.59 6059
4081.19 6063
4081.79 5979
4082.39 5805
4083.00 6055
4083.60 5689
4084.20 5962
4084.81 5777
4085.41 5729
4086.01 6026
4086.61 6030
4087.22 5797
4087.82 5957
4088.42 6246
4089.03 6124
4089.63 6257
4090.23 6105
4090.84 6202
4091.44 6234
4092.04 5959
4092.65 6107
4093.25 6163
4093.85 6049
4094.46 6334
4095.06 6620
4095.66 7113
4096.27 7433
4096.87 7755
4097.48 8261
4098.08 8590
4098.68 8647
4099.29 9336
4099.89 9234
4100.49 8794
4101.10 8316
4101.70 8182
4102.31 7738
4102.91 7514
4103.52 7192
4104.12 6641
4104.72 6326
4105.33 6212
4105.93 6012
4106.54 5830
4107.14 5766
4107.75 5332
4108.35 5539
4108.96 5818
4109.56 5668
4110.16 5800
4110.77 5777
4111.37 5783
4111.98 6097
4112.58 6165
4113.19 5793
4113.79 6170
4114.40 6452
4115.00 6164
4115.61 6194
4116.21 6248
4116.82 6081
4117.42 6165
4118.03 6100
4118.64 5979
4119.24 5779
4119.85 5766
4120.45 5794
4121.06 5934
4121.66 5861
4122.27 5989
4122.87 6029
4123.48 5884
4124.09 6089
4124.69 6069
4125.30 5811
4125.90 5865
4126.51 5752
4127.11 5965
4127.72 6075
4128.33 6059
4128.93 6174
4129.54 6061
4130.14 5804
4130.75 6057
4131.36 6080
4131.96 6121
4132.57 6007
4133.18 6151
4133.78 6064
4134.39 5978
4135.00 6015
4135.60 6194
4136.21 6387
4136.82 6158
4137.42 6312
4138.03 6307
4138.64 6231
4139.24 6196
4139.85 6190
4140.46 6102
4141.06 5984
4141.67 6269
4142.28 6124
4142.88 6197
4143.49 6216
4144.10 6067
4144.71 6022
4145.31 6165
4145.92 6175
4146.53 6110
4147.14 6090
4147.74 6085
4148.35 6130
4148.96 6073
4149.57 5889
4150.17 5532
4150.78 5658
4151.39 5921
4152.00 5668
4152.60 5719
4153.21 5584
4153.82 5392
4154.43 5559
4155.04 5621
4155.64 5552
4156.25 5208
4156.86 5245
4157.47 5273
4158.08 5625
4158.69 5357
4159.29 5375
4159.90 5341
4160.51 5308
4161.12 5279
4161.73 5679
4162.34 5336
4162.94 5317
4163.55 5562
4164.16 5607
4164.77 5521
4165.38 5334
4165.99 5241
4166.60 5232
4167.21 5502
4167.81 5598
4168.42 5624
4169.03 5620
4169.64 5646
4170.25 5666
4170.86 5905
4171.47 5882
4172.08 5690
4172.69 5730
4173.30 5800
4173.91 5714
4174.52 5468
4175.13 5431
4175.74 5817
4176.34 5648
4176.95 5613
4177.56 5639
4178.17 5784
4178.78 5454
4179.39 5457
4180.00 5640
4180.61 5603
4181.22 5451
4181.83 5496
4182.44 5948
4183.05 5799
4183.66 5846
4184.27 5579
4184.88 5271
4185.49 5440
4186.10 5375
4186.71 5514
4187.32 5325
4187.93 5285
4188.55 5525
4189.16 5508
4189.77 5347
4190.38 5649
4190.99 5527
4191.60 5476
4192.21 5554
4192.82 5382
4193.43 5315
4194.04 5552
4194.65 5384
4195.26 5565
4195.87 5626
4196.49 5728
4197.10 5717
4197.71 6114
4198.32 6184
4198.93 6190
4199.54 6382
4200.15 6307
4200.76 6290
4201.38 5974
4201.99 6278
4202.60 6223
4203.21 5974
4203.82 5854
4204.43 5993
4205.04 5954
4205.66 5638
4206.27 5777
4206.88 5795
4207.49 5543
4208.10 5529
4208.72 5755
4209.33 6017
4209.94 5654
4210.55 5553
4211.16 5744
4211.78 5657
4212.39 5895
4213.00 5742
4213.61 5763
4214.22 6051
4214.84 5732
4215.45 5969
4216.06 5982
4216.67 5679
4217.29 6017
4217.90 5980
4218.51 6142
4219.13 6307
4219.74 6299
4220.35 6256
4220.96 6448
4221.58 6759
4222.19 6833
4222.80 7169
4223.42 7435
4224.03 7598
4224.64 7849
4225.25 8125
4225.87 8474
4226.48 8746
4227.09 8777
4227.71 8935
4228.32 8909
4228.93 9338
4229.55 8842
4230.16 8455
4230.77 8646
4231.39 8751
4232.00 8751
4232.62 8416
4233.23 8244
4233.84 8099
4234.46 8039
4235.07 7774
4235.68 7541
4236.30 7502
4236.91 7573
4237.53 7481
4238.14 7227
4238.75 7426
4239.37 7377
4239.98 7018
4240.60 6908
4241.21 6813
4241.83 6698
4242.44 6771
4243.05 6515
4243.67 6249
4244.28 6085
4244.90 6099
4245.51 6097
4246.13 6128
4246.74 6303
4247.36 6117
4247.97 6117
4248.59 5775
4249.20 5524
4249.82 5823
4250.43 5937
4251.05 5813
4251.66 5857
4252.28 5994
4252.89 6276
4253.51 6056
4254.12 5850
4254.74 6051
4255.35 6119
4255.97 6073
4256.58 5922
4257.20 6143
4257.81 6182
4258.43 5913
4259.05 5954
4259.66 5885
4260.28 5949
4260.89 6009
4261.51 5959
4262.12 6274
4262.74 6174
4263.36 6025
4263.97 6122
4264.59 6287
4265.20 6000
4265.82 5912
4266.44 6306
4267.05 6045
4267.67 5759
4268.28 5892
4268.90 6178
4269.52 6288
4270.13 6152
4270.75 6203
4271.37 6370
4271.98 6117
4272.60 6217
4273.22 6263
4273.83 6297
4274.45 6013
4275.07 6002
4275.68 5921
4276.30 5851
4276.92 5676
4277.53 5784
4278.15 5677
4278.77 5817
4279.38 5821
4280.00 5537
4280.62 5429
4281.24 5538
4281.85 5631
4282.47 5478
4283.09 5307
4283.70 5288
4284.32 5029
4284.94 5090
4285.56 5201
4286.17 5069
4286.79 5104
4287.41 5312
4288.03 5382
4288.65 5477
4289.26 5586
4289.88 5530
4290.50 5432
4291.12 5437
4291.73 5330
4292.35 5406
4292.97 5561
4293.59 5620
4294.21 5537
4294.83 5532
4295.44 5668
4296.06 5563
4296.68 5572
4297.30 5499
4297.92 5529
4298.54 5591
4299.15 5487
4299.77 5376
4300.39 5399
4301.01 5330
4301.63 5615
4302.25 5501
4302.87 5592
4303.48 5770
4304.10 5599
4304.72 5602
4305.34 5654
4305.96 5532
4306.58 5558
4307.20 5526
4307.82 5679
4308.44 5593
4309.06 5739
4309.67 5725
4310.29 5818
4310.91 5637
4311.53 5783
4312.15 5942
4312.77 6169
4313.39 6261
4314.01 6075
4314.63 6092
4315.25 6142
4315.87 6158
4316.49 6192
4317.11 6062
4317.73 6009
4318.35 5944
4318.97 5839
4319.59 5877
4320.21 5928
4320.83 5534
4321.45 5283
4322.07 5251
4322.69 5130
4323.31 5385
4323.93 5477
4324.55 5511
4325.17 5415
4325.79 5333
4326.41 5287
4327.03 5482
4327.65 5657
4328.27 5879
4328.89 5940
4329.51 5840
4330.13 5800
4330.76 5836
4331.38 5698
4332.00 5505
4332.62 5655
4333.24 5627
4333.86 5443
4334.48 5600
4335.10 5354
4335.72 5423
4336.34 5599
4336.97 5703
4337.59 5688
4338.21 5352
4338.83 5518
4339.45 5545
4340.07 5808
4340.69 5746
4341.31 5512
4341.94 5611
4342.56 5800
4343.18 5335
4343.80 5548
4344.42 5714
4345.04 5601
4345.67 5892
4346.29 5902
4346.91 6086
4347.53 6139
4348.15 6169
4348.78 6232
4349.40 6581
4350.02 6666
4350.64 6806
4351.26 6927
4351.89 6850
4352.51 6737
4353.13 6426
4353.75 6275
4354.38 5987
4355.00 6025
4355.62 6035
4356.24 5794
4356.87 5646
4357.49 5806
4358.11 5742
4358.74 5532
4359.36 5583
4359.98 5831
4360.60 5846
4361.23 5830
4361.85 5699
4362.47 5740
4363.10 5510
4363.72 5568
4364.34 5694
4364.97 5760
4365.59 5708
4366.21 5594
4366.83 5608
4367.46 5491
4368.08 5751
4368.71 5628
4369.33 5652
4369.95 5626
4370.58 5935
4371.20 5633
4371.82 5492
4372.45 5583
4373.07 5363
4373.69 5274
4374.32 5559
4374.94 5572
4375.57 5460
4376.19 5430
4376.81 5521
4377.44 5618
4378.06 5622
4378.69 5572
4379.31 5488
4379.94 5662
4380.56 5636
4381.18 5788
4381.81 5793
4382.43 5940
4383.06 6046
4383.68 5800
4384.31 5936
4384.93 5991
4385.56 6023
4386.18 6052
4386.81 6265
4387.43 6233
4388.05 6299
4388.68 6125
4389.30 6563
4389.93 6546
4390.55 6749
4391.18 6785
4391.81 6817
4392.43 6863
4393.06 7137
4393.68 7490
4394.31 7825
4394.93 7924
4395.56 8030
4396.18 7914
4396.81 8134
4397.43 7829
4398.06 7604
4398.68 7513
4399.31 7555
4399.94 7387
4400.56 7392
4401.19 7643
4401.81 7812
4402.44 8094
4403.06 8197
4403.69 8533
4404.32 8144
4404.94 7693
4405.57 7341
4406.20 7748
4406.82 7485
4407.45 7229
4408.07 7226
4408.70 7472
4409.33 7053
4409.95 7188
4410.58 7326
4411.21 7243
4411.83 7249
4412.46 7184
4413.09 7419
4413.71 7253
4414.34 7039
4414.97 6677
4415.59 6524
4416.22 6754
4416.85 6975
4417.47 6807
4418.10 6627
4418.73 7043
4419.35 6899
4419.98 6713
4420.61 6464
4421.24 6391
4421.86 6496
4422.49 6334
4423.12 6472
4423.75 6231
4424.37 6336
4425.00 6334
4425.63 6137
4426.26 6136
4426.88 6250
4427.51 5997
4428.14 5723
4428.77 5944
4429.39 6003
4430.02 5873
4430.65 5755
4431.28 5625
4431.91 5578
4432.53 5586
4433.16 5654
4433.79 5638
4434.42 5250
4435.05 5500
4435.67 5731
4436.30 5651
4436.93 5578
4437.56 5459
4438.19 5457
4438.82 5267
4439.44 5431
4440.07 5378
4440.70 5280
4441.33 5389
4441.96 5456
4442.59 5440
4443.22 5322
4443.85 5472
4444.47 5295
4445.10 5281
4445.73 5204
4446.36 5123
4446.99 5290
4447.62 5204
4448.25 5296
4448.88 5188
4449.51 5196
4450.14 5256
4450.77 5441
4451.39 5080
4452.02 5076
4452.65 5096
4453.28 5263
4453.91 5152
4454.54 5099
4455.17 5168
4455.80 5192
4456.43 5238
4457.06 5132
4457.69 5303
4458.32 5163
4458.95 5278
4459.58 5264
4460.21 5017
4460.84 4973
4461.47 5238
4462.10 5117
4462.73 4994
4463.36 5146
4463.99 5233
4464.62 5008
4465.25 5016
4465.88 4779
4466.51 4950
4467.14 4787
4467.77 4806
4468.40 4797
4469.03 4928
4469.67 4808
4470.30 4744
4470.93 4846
4471.56 4756
4472.19 4806
4472.82 4890
4473.45 4853
4474.08 5103
4474.71 4859
4475.34 4848
4475.97 4763
4476.61 4803
4477.24 4853
4477.87 4694
4478.50 4684
4479.13 4798
4479.76 4635
4480.39 4739
4481.02 4777
4481.66 4916
4482.29 4769
4482.92 4642
4483.55 4728
4484.18 4950
4484.81 5039
4485.45 5007
4486.08 5022
4486.71 4904
4487.34 4872
4487.97 5063
4488.61 5150
4489.24 5056
4489.87 4661
4490.50 4783
4491.13 4935
4491.77 4694
4492.40 4820
4493.03 4840
4493.66 4932
4494.30 5024
4494.93 5055
4495.56 4972
4496.19 4989
4496.83 4894
4497.46 4961
4498.09 5075
4498.72 4966
4499.36 5096
4499.99 5001
4500.62 4807
4501.25 4707
4501.89 4949
4502.52 4963
4503.15 5068
4503.79 5349
4504.42 5308
4505.05 5226
4505.69 5035
4506.32 5183
4506.95 5424
4507.59 5551
4508.22 5321
4508.85 5490
4509.49 5464
4510.12 5304
4510.75 5474
4511.39 5319
4512.02 5037
4512.65 5039
4513.29 4937
4513.92 5021
4514.56 5281
4515.19 4960
4515.82 4986
4516.46 5024
4517.09 5215
4517.73 5207
4518.36 5400
4518.99 5346
4519.63 5298
4520.26 5174
4520.90 5154
4521.53 5217
4522.16 5181
4522.80 5041
4523.43 5265
4524.07 5096
4524.70 5099
4525.34 5247
4525.97 5050
4526.61 5225
4527.24 5153
4527.88 5273
4528.51 5357
4529.15 5576
4529.78 5725
4530.42 6224
4531.05 6400
4531.69 7075
4532.32 7572
4532.96 8359
4533.59 8573
4534.23 9142
4534.86 10049
4535.50 10793
4536.13 10775
4536.77 11224
4537.40 10817
4538.04 10503
4538.67 9383
4539.31 8906
4539.94 8194
4540.58 7327
4541.22 6854
4541.85 6157
4542.49 5836
4543.12 5586
4543.76 5557
4544.40 5400
4545.03 5289
4545.67 5277
4546.30 5041
4546.94 4964
4547.58 4983
4548.21 4976
4548.85 4973
4549.48 5096
4550.12 4892
4550.76 4914
4551.39 4940
4552.03 4990
4552.67 5084
4553.30 5041
4553.94 4982
4554.58 5089
4555.21 5145
4555.85 5264
4556.49 5010
4557.12 5274
4557.76 5218
4558.40 5176
4559.03 5103
4559.67 5151
4560.31 5185
4560.94 5416
4561.58 5407
4562.22 5133
4562.86 5277
4563.49 5212
4564.13 5273
4564.77 5386
4565.41 5407
4566.04 5563
4566.68 5764
4567.32 5270
4567.96 5350
4568.59 5432
4569.23 5387
4569.87 5578
4570.51 5494
4571.14 5477
4571.78 5772
4572.42 5997
4573.06 5932
4573.70 6017
4574.33 6021
4574.97 6083
4575.61 5872
4576.25 5961
4576.89 5728
4577.52 5434
4578.16 5448
4578.80 5381
4579.44 5184
4580.08 4883
4580.72 4926
4581.35 4889
4581.99 5125
4582.63 4716
4583.27 4784
4583.91 5091
4584.55 4795
4585.19 4730
4585.83 5053
4586.46 4834
4587.10 4666
4587.74 4715
4588.38 4845
4589.02 5025
4589.66 4865
4590.30 4857
4590.94 4628
4591.58 4658
4592.22 4587
4592.85 4572
4593.49 4749
4594.13 4603
4594.77 4753
4595.41 4682
4596.05 4663
4596.69 4703
4597.33 4681
4597.97 4657
4598.61 4713
4599.25 4626
4599.89 4736
4600.53 4656
4601.17 4704
4601.81 4509
4602.45 4597
4603.09 4780
4603.73 4646
4604.37 4487
4605.01 4456
4605.65 4710
4606.29 4669
4606.93 4635
4607.57 4766
4608.21 4662
4608.85 4704
4609.49 5182
4610.13 4970
4610.77 4851
4611.41 4768
4612.05 4724
4612.70 4776
4613.34 4707
4613.98 4802
4614.62 4766
4615.26 4827
4615.90 4664
4616.54 4504
4617.18 4616
4617.82 4614
4618.46 4839
4619.10 4630
4619.75 4750
4620.39 4801
4621.03 4841
4621.67 4732
4622.31 4761
4622.95 4793
4623.59 4610
4624.24 4655
4624.88 4685
4625.52 4550
4626.16 4651
4626.80 4616
4627.44 4496
4628.09 4435
4628.73 4624
4629.37 4768
4630.01 4645
4630.65 4469
4631.29 4488
4631.94 4558
4632.58 4599
4633.22 4468
4633.86 4523
4634.51 4309
4635.15 4410
4635.79 4416
4636.43 4219
4637.07 4394
4637.72 4758
4638.36 4682
4639.00 4349
4639.64 4699
4640.29 4759
4640.93 4742
4641.57 5200
4642.21 4934
4642.86 4963
4643.50 4799
4644.14 5030
4644.79 4786
4645.43 4485
4646.07 4440
4646.72 4573
4647.36 4653
4648.00 4947
4648.64 4523
4649.29 4426
4649.93 4413
4650.57 4399
4651.22 4644
4651.86 4529
4652.50 4523
4653.15 4364
4653.79 4566
4654.44 4493
4655.08 4571
4655.72 4772
4656.37 4854
4657.01 4845
4657.65 4700
4658.30 4794
4658.94 4778
4659.59 4554
4660.23 4291
4660.87 4304
4661.52 4291
4662.16 4465
4662.81 4240
4663.45 4213
4664.09 4173
4664.74 4098
4665.38 4319
4666.03 4410
4666.67 4353
4667.32 4413
4667.96 4397
4668.61 4443
4669.25 4382
4669.89 4215
4670.54 4098
4671.18 4343
4671.83 4394
4672.47 4417
4673.12 4253
4673.76 4231
4674.41 4205
4675.05 4162
4675.70 4133
4676.34 4357
4676.99 4275
4677.63 4206
4678.28 4179
4678.92 4173
4679.57 4167
4680.22 4180
4680.86 4141
4681.51 4126
4682.15 4041
4682.80 4266
4683.44 4415
4684.09 4384
4684.73 4273
4685.38 4369
4686.03 4367
4686.67 4560
4687.32 4354
4687.96 4293
4688.61 4290
4689.25 4176
4689.90 4181
4690.55 4229
4691.19 4286
4691.84 4323
4692.49 4064
4693.13 4115
4693.78 4138
4694.42 4055
4695.07 4013
4695.72 4304
4696.36 4277
4697.01 4127
4697.66 4172
4698.30 4462
4698.95 4341
4699.60 4259
4700.24 4281
4700.89 4092
4701.54 4173
4702.18 4093
4702.83 4362
4703.48 4139
4704.12 4013
4704.77 4095
4705.42 4279
4706.07 4036
4706.71 4127
4707.36 4186
4708.01 4069
4708.66 4049
4709.30 4062
4709.95 4117
4710.60 4235
4711.24 4292
4711.89 4136
4712.54 4119
4713.19 4436
4713.84 4335
4714.48 4155
4715.13 4165
4715.78 4191
4716.43 4306
4717.07 4403
4717.72 4380
4718.37 4389
4719.02 4291
4719.67 4058
4720.31 4143
4720.96 4175
4721.61 4391
4722.26 4357
4722.91 4320
4723.56 4493
4724.20 4526
4724.85 4493
4725.50 4418
4726.15 4503
4726.80 4449
4727.45 4564
4728.10 4536
4728.74 4522
4729.39 4387
4730.04 4641
4730.69 4750
4731.34 4508
4731.99 4571
4732.64 4533
4733.29 4396
4733.94 4240
4734.58 4278
4735.23 4155
4735.88 4014
4736.53 4005
4737.18 4134
4737.83 4067
4738.48 4104
4739.13 4289
4739.78 4182
4740.43 4054
4741.08 4217
4741.73 4257
4742.38 4365
4743.03 4276
4743.68 4327
4744.33 4244
4744.98 4236
4745.63 4283
4746.28 4399
4746.93 4374
4747.58 4662
4748.23 4563
4748.88 4754
4749.53 4314
4750.18 4352
4750.83 4432
4751.48 4293
4752.13 4460
4752.78 4562
4753.43 4414
4754.08 4468
4754.73 4582
4755.38 4913
4756.03 5020
4756.68 4888
4757.33 4783
4757.98 4783
4758.63 4794
4759.28 4756
4759.93 4713
4760.59 4600
4761.24 4559
4761.89 4466
4762.54 4346
4763.19 4289
4763.84 4306
4764.49 4324
4765.14 4316
4765.79 4255
4766.45 4154
4767.10 4246
4767.75 4179
4768.40 4108
4769.05 4227
4769.70 4208
4770.35 4388
4771.01 4254
4771.66 4148
4772.31 3990
4772.96 3986
4773.61 4263
4774.26 3872
4774.92 4081
4775.57 4248
4776.22 4029
4776.87 4221
4777.52 4219
4778.18 4187
4778.83 4110
4779.48 4009
4780.13 4035
4780.79 3919
4781.44 4047
4782.09 4063
4782.74 4068
4783.40 4067
4784.05 4147
4784.70 4017
4785.35 3991
4786.01 4169
4786.66 4199
4787.31 4190
4787.96 4014
4788.62 3996
4789.27 4052
4789.92 4049
4790.58 4261
4791.23 4247
4791.88 4274
4792.53 4196
4793.19 4153
4793.84 4021
4794.49 4059
4795.15 4131
4795.80 4074
4796.45 4189
4797.11 4034
4797.76 4046
4798.41 4191
4799.07 4265
4799.72 4098
4800.37 3884
4801.03 4086
4801.68 4047
4802.34 4062
4802.99 4013
4803.64 4120
4804.30 4112
4804.95 4200
4805.61 4110
4806.26 4207
4806.91 4231
4807.57 4048
4808.22 4063
4808.88 4146
4809.53 4086
4810.18 4273
4810.84 4257
4811.49 4031
4812.15 4012
4812.80 4143
4813.46 4114
4814.11 4159
4814.77 4111
4815.42 4055
4816.07 4033
4816.73 4153
4817.38 4087
4818.04 4045
4818.69 4199
4819.35 4178
4820.00 4258
4820.66 4204
4821.31 4378
4821.97 4344
4822.62 4443
4823.28 4674
4823.93 4443
4824.59 4282
4825.24 4426
4825.90 4576
4826.56 4611
4827.21 4699
4827.87 4580
4828.52 4441
4829.18 4302
4829.83 4304
4830.49 4200
4831.14 4070
4831.80 4148
4832.46 4305
4833.11 4250
4833.77 4131
4834.42 4106
4835.08 4380
4835.74 4380
4836.39 4535
4837.05 4415
4837.70 4405
4838.36 4683
4839.02 4725
4839.67 4934
4840.33 4863
4840.99 5193
4841.64 5080
4842.30 4895
4842.96 4787
4843.61 4915
4844.27 4924
4844.92 4828
4845.58 4772
4846.24 4737
4846.90 4665
4847.55 4472
4848.21 4340
4848.87 4495
4849.52 4336
4850.18 4473
4850.84 4570
4851.49 4502
4852.15 4669
4852.81 4651
4853.47 4521
4854.12 4841
4854.78 4881
4855.44 4943
4856.09 5057
4856.75 4897
4857.41 4852
4858.07 4770
4858.72 4623
4859.38 4494
4860.04 4478
4860.70 4513
4861.36 4700
4862.01 4729
4862.67 4787
4863.33 4624
4863.99 4611
4864.64 4785
4865.30 4620
4865.96 4708
4866.62 4633
4867.28 4401
4867.94 4430
4868.59 4414
4869.25 4565
4869.91 4563
4870.57 4634
4871.23 4533
4871.89 4855
4872.54 4616
4873.20 4586
4873.86 4470
4874.52 4592
4875.18 4364
4875.84 4380
4876.50 4420
4877.16 4653
4877.81 4538
4878.47 4436
4879.13 4478
4879.79 4358
4880.45 4417
4881.11 4373
4881.77 4570
4882.43 4325
4883.09 4261
4883.75 4405
4884.41 4575
4885.06 4567
4885.72 4276
4886.38 4211
4887.04 4234
4887.70 4060
4888.36 4426
4889.02 4347
4889.68 4239
4890.34 4279
4891.00 4159
4891.66 4053
4892.32 3901
4892.98 4216
4893.64 4226
4894.30 4405
4894.96 4400
4895.62 4365
4896.28 4349
4896.94 4131
4897.60 4129
4898.26 4109
4898.92 3958
4899.58 3993
4900.24 4170
4900.90 4024
4901.56 4232
4902.22 4035
4902.88 4026
4903.54 4111
4904.21 3924
4904.87 4077
4905.53 4040
4906.19 4284
4906.85 4165
4907.51 4041
4908.17 4111
4908.83 4057
4909.49 4311
4910.15 4058
4910.81 3845
4911.48 3984
4912.14 3874
4912.80 4052
4913.46 4070
4914.12 3945
4914.78 4051
4915.44 4023
4916.11 3968
4916.77 4047
4917.43 4093
4918.09 4205
4918.75 4024
4919.41 3859
4920.07 3958
4920.74 3971
4921.40 3940
4922.06 3990
4922.72 3833
4923.38 3750
4924.05 3657
4924.71 3637
4925.37 3778
4926.03 3705
4926.69 3780
4927.36 3683
4928.02 3729
4928.68 4010
4929.34 3852
4930.01 3806
4930.67 3807
4931.33 3892
4931.99 3902
4932.66 3980
4933.32 3861
4933.98 3857
4934.64 3781
4935.31 3850
4935.97 3771
4936.63 3897
4937.30 3993
4937.96 3817
4938.62 4014
4939.28 4089
4939.95 4155
4940.61 3950
4941.27 4013
4941.94 3957
4942.60 3876
4943.26 3891
4943.93 3875
4944.59 3750
4945.25 3922
4945.92 3854
4946.58 3829
4947.24 3987
4947.91 3967
4948.57 4146
4949.23 4002
4949.90 3973
4950.56 3994
4951.23 4025
4951.89 3853
4952.55 3841
4953.22 3984
4953.88 4024
4954.55 3828
4955.21 3932
4955.87 3861
4956.54 3959
4957.20 3966
4957.87 3777
4958.53 3833
4959.20 4020
4959.86 4186
4960.52 3987
4961.19 4000
4961.85 4063
4962.52 3901
4963.18 3853
4963.85 3828
4964.51 3907
4965.18 3985
4965.84 3912
4966.51 3938
4967.17 3893
4967.84 3946
4968.50 4092
4969.17 4122
4969.83 4024
4970.50 3913
4971.16 3878
4971.83 3955
4972.49 4111
4973.16 4075
4973.82 4104
4974.49 4067
4975.15 4042
4975.82 3835
4976.48 3967
4977.15 4010
4977.82 4019
4978.48 3958
4979.15 3985
4979.81 3906
4980.48 3988
4981.14 4038
4981.81 3917
4982.48 4034
4983.14 4015
4983.81 4276
4984.47 4428
4985.14 4360
4985.81 4223
4986.47 4122
4987.14 4284
4987.81 4259
4988.47 4412
4989.14 4647
4989.80 4702
4990.47 5053
4991.14 5395
4991.80 5885
4992.47 6084
4993.14 6190
4993.80 6702
4994.47 6788
4995.14 6523
4995.80 6226
4996.47 5926
4997.14 5688
4997.80 5505
4998.47 5339
4999.14 4830
4999.81 4705
5000.47 4610
5001.14 4232
5001.81 4329
5002.47 3969
5003.14 4127
5003.81 4095
5004.48 4164
5005.14 3989
5005.81 3891
5006.48 3995
5007.15 4109
5007.81 4123
5008.48 4010
5009.15 4085
5009.82 4159
5010.49 4056
5011.15 4130
5011.82 4159
5012.49 4227
5013.16 4098
5013.83 4309
5014.49 4164
5015.16 4283
5015.83 4134
5016.50 4385
5017.17 4231
5017.83 4260
5018.50 4366
5019.17 4132
5019.84 4277
5020.51 4247
5021.18 4364
5021.84 4528
5022.51 4744
5023.18 4804
5023.85 4645
5024.52 4940
5025.19 5162
5025.86 5164
5026.53 5072
5027.19 5287
5027.86 5325
5028.53 5263
5029.20 5358
5029.87 5535
5030.54 5074
5031.21 5089
5031.88 5082
5032.55 4999
5033.22 4753
5033.89 4779
5034.56 4767
5035.23 4731
5035.89 4644
5036.56 4598
5037.23 4660
5037.90 4451
5038.57 4388
5039.24 4597
5039.91 4368
5040.58 4451
5041.25 4525
5041.92 4576
5042.59 4387
5043.26 4471
5043.93 4469
5044.60 4571
5045.27 4556
5045.94 4528
5046.61 4562
5047.28 4796
5047.95 4957
5048.62 4755
5049.29 4797
5049.96 5033
5050.63 4605
5051.31 4493
5051.98 4755
5052.65 4834
5053.32 4681
5053.99 4614
5054.66 4443
5055.33 4316
5056.00 4151
5056.67 4233
5057.34 4454
5058.01 4291
5058.68 4394
5059.35 4262
5060.03 4293
5060.70 4590
5061.37 4481
5062.04 4551
5062.71 4661
5063.38 4738
5064.05 4931
5064.72 5005
5065.40 4977
5066.07 4943
5066.74 4800
5067.41 4687
5068.08 4640
5068.75 4258
5069.43 4318
5070.10 4324
5070.77 4103
5071.44 4269
5072.11 4234
5072.79 4376
5073.46 4300
5074.13 4308
5074.80 4222
5075.47 4145
5076.15 4258
5076.82 4113
5077.49 4375
5078.16 4231
5078.83 4174
5079.51 4340
5080.18 4375
5080.85 4306
5081.52 4377
5082.20 4320
5082.87 4362
5083.54 4347
5084.22 4402
5084.89 4333
5085.56 4458
5086.23 4162
5086.91 4291
5087.58 4255
5088.25 4170
5088.93 4171
5089.60 4216
5090.27 4193
5090.94 4112
5091.62 4019
5092.29 4237
5092.96 4256
5093.64 4271
5094.31 4425
5094.98 4359
5095.66 4458
5096.33 4408
5097.00 4503
5097.68 4518
5098.35 4360
5099.03 4104
5099.70 4339
5100.37 4163
5101.05 4177
5101.72 4194
5102.39 4173
5103.07 4075
5103.74 4081
5104.42 4113
5105.09 4039
5105.77 4137
5106.44 4111
5107.11 4199
5107.79 4129
5108.46 4001
5109.14 4173
5109.81 4156
5110.49 4066
5111.16 4167
5111.83 4001
5112.51 4010
5113.18 4109
5113.86 4059
5114.53 3838
5115.21 3802
5115.88 3963
5116.56 4011
5117.23 3881
5117.91 3734
5118.58 3898
5119.26 4016
5119.93 4168
5120.61 4141
5121.28 4099
5121.96 4060
5122.63 4114
5123.31 4010
5123.98 3925
5124.66 4063
5125.33 4065
5126.01 3998
5126.69 3963
5127.36 3995
5128.04 3987
5128.71 3927
5129.39 4097
5130.06 3869
5130.74 3894
5131.42 4065
5132.09 3983
5132.77 3862
5133.44 3861
5134.12 3883
5134.79 3905
5135.47 3988
5136.15 3800
5136.82 3803
5137.50 3888
5138.18 3992
5138.85 3991
5139.53 4045
5140.20 4010
5140.88 3861
5141.56 3939
5142.23 4002
5142.91 4010
5143.59 4017
5144.26 3922
5144.94 3973
5145.62 4054
5146.29 3945
5146.97 3735
5147.65 3968
5148.33 3904
5149.00 3891
5149.68 3859
5150.36 3826
5151.03 3791
5151.71 3897
5152.39 4093
5153.06 3956
5153.74 3664
5154.42 3729
5155.10 3718
5155.77 3749
5156.45 3992
5157.13 3933
5157.81 3770
5158.48 3769
5159.16 3853
5159.84 3700
5160.52 3678
5161.20 4013
5161.87 3771
5162.55 3707
5163.23 3744
5163.91 3710
5164.58 3697
5165.26 3562
5165.94 3690
5166.62 3773
5167.30 3716
5167.98 3850
5168.65 3772
5169.33 3869
5170.01 3831
5170.69 3729
5171.37 3777
5172.05 3665
5172.72 3589
5173.40 3527
5174.08 3797
5174.76 3744
5175.44 3712
5176.12 3690
5176.80 3667
5177.48 3768
5178.15 3539
5178.83 3706
5179.51 3641
5180.19 3638
5180.87 3777
5181.55 3666
5182.23 3624
5182.91 3523
5183.59 3576
5184.27 3558
5184.95 3581
5185.63 3559
5186.30 3726
5186.98 3645
5187.66 3768
5188.34 3610
5189.02 3735
5189.70 3702
5190.38 3550
5191.06 3628
5191.74 3607
5192.42 3463
5193.10 3601
5193.78 3512
5194.46 3534
5195.14 3545
5195.82 3625
5196.50 3683
5197.18 3581
5197.86 3766
5198.54 3742
5199.22 3745
5199.90 3668
5200.58 3786
5201.26 3732
5201.94 3712
5202.62 3634
5203.31 3652
5203.99 3598
5204.67 3694
5205.35 3556
5206.03 3610
5206.71 3568
5207.39 3707
5208.07 3639
5208.75 3814
5209.43 3679
5210.11 3747
5210.79 3831
5211.48 3911
5212.16 3828
5212.84 3788
5213.52 3928
5214.20 4046
5214.88 3943
5215.56 3879
5216.24 3821
5216.93 3778
5217.61 3884
5218.29 3850
5218.97 3824
5219.65 3921
5220.33 3858
5221.02 3918
5221.70 3730
5222.38 3797
5223.06 3779
5223.74 3732
5224.42 3910
5225.11 3443
5225.79 3605
5226.47 3744
5227.15 3614
5227.83 3690
5228.52 3790
5229.20 3734
5229.88 3715
5230.56 3637
5231.25 3581
5231.93 3548
5232.61 3791
5233.29 3780
5233.98 3674
5234.66 3703
5235.34 3816
5236.02 3628
5236.71 3653
5237.39 3824
5238.07 3665
5238.76 3887
5239.44 3719
5240.12 3765
5240.80 3818
5241.49 3800
5242.17 3882
5242.85 3777
5243.54 3818
5244.22 3992
5244.90 3834
5245.59 3887
5246.27 3987
5246.95 3903
5247.64 3927
5248.32 3865
5249.00 3760
5249.69 3926
5250.37 4270
5251.05 4146
5251.74 4092
5252.42 4206
5253.11 4240
5253.79 4194
5254.47 4277
5255.16 4084
5255.84 4003
5256.53 4046
5257.21 4002
5257.89 4017
5258.58 3957
5259.26 4055
5259.95 4001
5260.63 4021
5261.32 3929
5262.00 3871
5262.68 3681
5263.37 3883
5264.05 3878
5264.74 3952
5265.42 3805
5266.11 3760
5266.79 3804
5267.48 3839
5268.16 3991
5268.85 4054
5269.53 4035
5270.22 4178
5270.90 4061
5271.59 3932
5272.27 4091
5272.96 4106
5273.64 3995
5274.33 3937
5275.01 4120
5275.70 4090
5276.38 4144
5277.07 4061
5277.75 3846
5278.44 3968
5279.12 3855
5279.81 3889
5280.49 3926
5281.18 4092
5281.87 3864
5282.55 3875
5283.24 3931
5283.92 4200
5284.61 4181
5285.30 4210
5285.98 4175
5286.67 4392
5287.35 4213
5288.04 4520
5288.73 4489
5289.41 4375
5290.10 4313
5290.78 4099
5291.47 4279
5292.16 4353
5292.84 4382
5293.53 4421
5294.22 4396
5294.90 4107
5295.59 4054
5296.28 4081
5296.96 4314
5297.65 4171
5298.34 4114
5299.02 4270
5299.71 4374
5300.40 4360
5301.08 4665
5301.77 4729
5302.46 4755
5303.14 5133
5303.83 5293
5304.52 5645
5305.21 5903
5305.89 6199
5306.58 6324
5307.27 6193
5307.96 6084
5308.64 5778
5309.33 5626
5310.02 5375
5310.71 4987
5311.39 4972
5312.08 4483
5312.77 4448
5313.46 4374
5314.14 4378
5314.83 4294
5315.52 4134
5316.21 4056
5316.89 4162
5317.58 4198
5318.27 4277
5318.96 4238
5319.65 4300
5320.34 4191
5321.02 3981
5321.71 4117
5322.40 4133
5323.09 4097
5323.78 4113
5324.47 4282
5325.15 4102
5325.84 4244
5326.53 4336
5327.22 4254
5327.91 4185
5328.60 4096
5329.29 4189
5329.97 4167
5330.66 4066
5331.35 4250
5332.04 4253
5332.73 4418
5333.42 4386
5334.11 4406
5334.80 4385
5335.49 4426
5336.18 4533
5336.87 4413
5337.55 4371
5338.24 4567
5338.93 4719
5339.62 4600
5340.31 4473
5341.00 4332
5341.69 4604
5342.38 4616
5343.07 4610
5343.76 4785
5344.45 4878
5345.14 4893
5345.83 4728
5346.52 4546
5347.21 4710
5347.90 4682
5348.59 4706
5349.28 4713
5349.97 4844
5350.66 5033
5351.35 5312
5352.04 5370
5352.73 5612
5353.42 6040
5354.11 6036
5354.80 6290
5355.49 6695
5356.18 6591
5356.87 6462
5357.56 6492
5358.25 6224
5358.94 5891
5359.64 5735
5360.33 5277
5361.02 5016
5361.71 4735
5362.40 4596
5363.09 4481
5363.78 4355
5364.47 4167
5365.16 4308
5365.85 4261
5366.55 4355
5367.24 4247
5367.93 4228
5368.62 4125
5369.31 4286
5370.00 4401
5370.69 4259
5371.38 4313
5372.08 4094
5372.77 4227
5373.46 4272
5374.15 3969
5374.84 4251
5375.53 4069
5376.23 4058
5376.92 4086
5377.61 4061
5378.30 4192
5378.99 4135
5379.69 3968
5380.38 4053
5381.07 4162
5381.76 4069
5382.45 4095
5383.15 3890
5383.84 3910
5384.53 3958
5385.22 4095
5385.92 4103
5386.61 4147
5387.30 4096
5387.99 3846
5388.69 4014
5389.38 4159
5390.07 4097
5390.76 4055
5391.46 4273
5392.15 4393
5392.84 4457
5393.54 4464
5394.23 4377
5394.92 4342
5395.61 4256
5396.31 4195
5397.00 4214
5397.69 4170
5398.39 4339
5399.08 4272
5399.77 4272
5400.47 4155
5401.16 3963
5401.85 4135
5402.55 4128
5403.24 4033
5403.93 4106
5404.63 3961
5405.32 3866
5406.02 4009
5406.71 3818
5407.40 3872
5408.10 3903
5408.79 3875
5409.48 4053
5410.18 4041
5410.87 4000
5411.57 4083
5412.26 4028
5412.95 4157
5413.65 4053
5414.34 3863
5415.04 4023
5415.73 4067
5416.43 3836
5417.12 3900
5417.82 3933
5418.51 4052
5419.20 4070
5419.90 3968
5420.59 3940
5421.29 3809
5421.98 3982
5422.68 3792
5423.37 3756
5424.07 3857
5424.76 3805
5425.46 3946
5426.15 4064
5426.85 3984
5427.54 3915
5428.24 3921
5428.93 3810
5429.63 3888
5430.32 3814
5431.02 3794
5431.71 3868
5432.41 3862
5433.10 3959
5433.80 3947
5434.50 3909
5435.19 3958
5435.89 3978
5436.58 3963
5437.28 4036
5437.97 4051
5438.67 3858
5439.37 3893
5440.06 4125
5440.76 4039
5441.45 4149
5442.15 4253
5442.85 4100
5443.54 4182
5444.24 3966
5444.93 4025
5445.63 4028
5446.33 4161
5447.02 4064
5447.72 4096
5448.42 4507
5449.11 4521
5449.81 4514
5450.51 4592
5451.20 4851
5451.90 4944
5452.60 4847
5453.29 4998
5453.99 4762
5454.69 4795
5455.38 4696
5456.08 4584
5456.78 4698
5457.47 4611
5458.17 4589
5458.87 4286
5459.57 4300
5460.26 4280
5460.96 4163
5461.66 4171
5462.35 4019
5463.05 4105
5463.75 4162
5464.45 4452
5465.14 4391
5465.84 4379
5466.54 4611
5467.24 4733
5467.93 4896
5468.63 4882
5469.33 4818
5470.03 4857
5470.73 5046
5471.42 4992
5472.12 5000
5472.82 4856
5473.52 4521
5474.22 4621
5474.91 4362
5475.61 4498
5476.31 4516
5477.01 4356
5477.71 4267
5478.40 4467
5479.10 4634
5479.80 4564
5480.50 4512
5481.20 4615
5481.90 4445
5482.60 4423
5483.29 4471
5483.99 4608
5484.69 4554
5485.39 4682
5486.09 4580
5486.79 4764
5487.49 4682
5488.19 4656
5488.89 4526
5489.58 4665
5490.28 4704
5490.98 4575
5491.68 4670
5492.38 4815
5493.08 4698
5493.78 4582
5494.48 4577
5495.18 4563
5495.88 4685
5496.58 4584
5497.28 4562
5497.98 4832
5498.68 4908
5499.38 4817
5500.08 4819
5500.78 5115
5501.48 5253
5502.18 5227
5502.88 5213
5503.58 5472
5504.28 5422
5504.98 5322
5505.68 5573
5506.38 5782
5507.08 5455
5507.78 5453
5508.48 5314
5509.18 5262
5509.88 5142
5510.58 5108
5511.28 5090
5511.98 5291
5512.68 5196
5513.38 5306
5514.08 5279
5514.78 5470
5515.48 5364
5516.18 5415
5516.88 5579
5517.58 5664
5518.28 5704
5518.99 5999
5519.69 6010
5520.39 5955
5521.09 5763
5521.79 5648
5522.49 5790
5523.19 5499
5523.89 5417
5524.59 5338
5525.30 5190
5526.00 5183
5526.70 5113
5527.40 4843
5528.10 5041
5528.80 5139
5529.50 4925
5530.21 4974
5530.91 4749
5531.61 4588
5532.31 4632
5533.01 4579
5533.72 4572
5534.42 4615
5535.12 4729
5535.82 4637
5536.52 4649
5537.23 4573
5537.93 4679
5538.63 4648
5539.33 4673
5540.03 4693
5540.74 4639
5541.44 4625
5542.14 4695
5542.84 4436
5543.55 4477
5544.25 4429
5544.95 4356
5545.65 4503
5546.36 4538
5547.06 4519
5547.76 4499
5548.47 4584
5549.17 4409
5549.87 4526
5550.57 4393
5551.28 4499
5551.98 4549
5552.68 4596
5553.39 4578
5554.09 4637
5554.79 4658
5555.50 4557
5556.20 4435
5556.90 4603
5557.61 4459
5558.31 4410
5559.01 4501
5559.72 4398
5560.42 4397
5561.12 4413
5561.83 4248
5562.53 4382
5563.23 4478
5563.94 4297
5564.64 4163
5565.35 4203
5566.05 4168
5566.75 4222
5567.46 4182
5568.16 4313
5568.87 4175
5569.57 4070
5570.27 4223
5570.98 4027
5571.68 4139
5572.39 4359
5573.09 4204
5573.80 4253
5574.50 4298
5575.21 4050
5575.91 4014
5576.61 4083
5577.32 4194
5578.02 4125
5578.73 4053
5579.43 4063
5580.14 4081
5580.84 4108
5581.55 4126
5582.25 4270
5582.96 4276
5583.66 4082
5584.37 4066
5585.07 4045
5585.78 3984
5586.48 3947
5587.19 3976
5587.89 3795
5588.60 3910
5589.30 4023
5590.01 3942
5590.72 3964
5591.42 3922
5592.13 4100
5592.83 3845
5593.54 3863
5594.24 3938
5594.95 4091
5595.66 4026
5596.36 3891
5597.07 3978
5597.77 3990
5598.48 3955
5599.18 4035
5599.89 4166
5600.60 3746
5601.30 3868
5602.01 3951
5602.72 3885
5603.42 3840
5604.13 3767
5604.83 3737
5605.54 3754
5606.25 3760
5606.95 3594
5607.66 3690
5608.37 3501
5609.07 3717
5609.78 3653
5610.49 3649
5611.19 3836
5611.90 3634
5612.61 3675
5613.31 3745
5614.02 3740
5614.73 3861
5615.44 3554
5616.14 3646
5616.85 3697
5617.56 3609
5618.26 3626
5618.97 3553
5619.68 3832
5620.39 3736
5621.09 3653
5621.80 3701
5622.51 3624
5623.22 3668
5623.92 3738
5624.63 3690
5625.34 3742
5626.05 3767
5626.75 3774
5627.46 3614
5628.17 3533
5628.88 3580
5629.59 3840
5630.29 3652
5631.00 3650
5631.71 3384
5632.42 3631
5633.13 3606
5633.83 3558
5634.54 3540
5635.25 3749
5635.96 3588
5636.67 3687
5637.38 3761
5638.08 3876
5638.79 3767
5639.50 3595
5640.21 3706
5640.92 3793
5641.63 3756
5642.34 3655
5643.05 3846
5643.75 3491
5644.46 3625
5645.17 3711
5645.88 3733
5646.59 3628
5647.30 3449
5648.01 3640
5648.72 3719
5649.43 3826
5650.14 3776
5650.85 3667
5651.55 3595
5652.26 3678
5652.97 3767
5653.68 3821
5654.39 3831
5655.10 3759
5655.81 3760
5656.52 3686
5657.23 3662
5657.94 3558
5658.65 3743
5659.36 3849
5660.07 3654
5660.78 3574
5661.49 3560
5662.20 3792
5662.91 3853
5663.62 3828
5664.33 3464
5665.04 3370
5665.75 3799
5666.46 3673
5667.17 3619
5667.88 3661
5668.59 3915
5669.30 3981
5670.01 3917
5670.72 3805
5671.43 3822
5672.14 3883
5672.85 3985
5673.57 4084
5674.28 3971
5674.99 3883
5675.70 3943
5676.41 3991
5677.12 4257
5677.83 3981
5678.54 3768
5679.25 3621
5679.96 3860
5680.68 3937
5681.39 3785
5682.10 3798
5682.81 3704
5683.52 3745
5684.23 3886
5684.94 3810
5685.65 3951
5686.37 3913
5687.08 3812
5687.79 3798
5688.50 3774
5689.21 3780
5689.92 3822
5690.64 3840
5691.35 3737
5692.06 3761
5692.77 3809
5693.48 4135
5694.20 3918
5694.91 3708
5695.62 3688
5696.33 3869
5697.04 3883
5697.76 3684
5698.47 3837
5699.18 3695
5699.89 3815
5700.61 3838
5701.32 3940
5702.03 3729
5702.74 3917
5703.46 3851
5704.17 3911
5704.88 3761
5705.59 3742
5706.31 3727
5707.02 3713
5707.73 3717
5708.45 3811
5709.16 3793
5709.87 3785
5710.58 3797
5711.30 3867
5712.01 3806
5712.72 3838
5713.44 4002
5714.15 3862
5714.86 3811
5715.58 3975
5716.29 3749
5717.00 3511
5717.72 3788
5718.43 3934
5719.14 3920
5719.86 3893
5720.57 3928
5721.28 3885
5722.00 3736
5722.71 3942
5723.43 3875
5724.14 3896
5724.85 3895
5725.57 3771
5726.28 3837
5727.00 3937
5727.71 3955
5728.42 4060
5729.14 3914
5729.85 4189
5730.57 4049
5731.28 4033
5732.00 3940
5732.71 4037
5733.42 4097
5734.14 4018
5734.85 4090
5735.57 4186
5736.28 4069
5737.00 3951
5737.71 4091
5738.43 3998
5739.14 4115
5739.86 4275
5740.57 4196
5741.29 4202
5742.00 4372
5742.72 4458
5743.43 4340
5744.15 4559
5744.86 4508
5745.58 4402
5746.29 4633
5747.01 4591
5747.72 4650
5748.44 4516
5749.15 4415
5749.87 4370
5750.58 4237
5751.30 4588
5752.02 4427
5752.73 4440
5753.45 4633
5754.16 4501
5754.88 4445
5755.59 4523
5756.31 4666
5757.03 4361
5757.74 4409
5758.46 4390
5759.17 4677
5759.89 4596
5760.61 4722
5761.32 4845
5762.04 4854
5762.76 4872
5763.47 4803
5764.19 4834
5764.90 4980
5765.62 5169
5766.34 5444
5767.05 5382
5767.77 5726
5768.49 5715
5769.20 5918
5769.92 5867
5770.64 5765
5771.35 5708
5772.07 5802
5772.79 5504
5773.51 5579
5774.22 5448
5774.94 5104
5775.66 5168
5776.37 5162
5777.09 5114
5777.81 4921
5778.53 4907
5779.24 5185
5779.96 5062
5780.68 5333
5781.39 5384
5782.11 5649
5782.83 5812
5783.55 5650
5784.26 5806
5784.98 5858
5785.70 5913
5786.42 6005
5787.14 5998
5787.85 5919
5788.57 6015
5789.29 5837
5790.01 5720
5790.73 5575
5791.44 5646
5792.16 5711
5792.88 5691
5793.60 5587
5794.32 5614
5795.03 5623
5795.75 5533
5796.47 5569
5797.19 5690
5797.91 6191
5798.63 6212
5799.35 6363
5800.06 6416
5800.78 6701
5801.50 6781
5802.22 7433
5802.94 7371
5803.66 7789
5804.38 8543
5805.10 9640
5805.81 10623
5806.53 11062
5807.25 11571
5807.97 11953
5808.69 11762
5809.41 11075
5810.13 10394
5810.85 9273
5811.57 8793
5812.29 8147
5813.01 7684
5813.73 7652
5814.45 7183
5815.17 7056
5815.88 7068
5816.60 7162
5817.32 7140
5818.04 7178
5818.76 7289
5819.48 7622
5820.20 7667
5820.92 7315
5821.64 7350
5822.36 7390
5823.08 7179
5823.80 7245
5824.52 6922
5825.24 6764
5825.96 6748
5826.68 6434
5827.40 6328
5828.12 6551
5828.84 6450
5829.57 6162
5830.29 6167
5831.01 6206
5831.73 5965
5832.45 5670
5833.17 5566
5833.89 5701
5834.61 6005
5835.33 5883
5836.05 5435
5836.77 5522
5837.49 5275
5838.21 5377
5838.94 5482
5839.66 5430
5840.38 5247
5841.10 5179
5841.82 5289
5842.54 5309
5843.26 5344
5843.98 5100
5844.70 5312
5845.43 5321
5846.15 5139
5846.87 5032
5847.59 5042
5848.31 5101
5849.03 5095
5849.76 4994
5850.48 5001
5851.20 4835
5851.92 4932
5852.64 4742
5853.36 4895
5854.09 4897
5854.81 5090
5855.53 4801
5856.25 4734
5856.97 4716
5857.70 4700
5858.42 4685
5859.14 4861
5859.86 4736
5860.59 4618
5861.31 4898
5862.03 4576
5862.75 4653
5863.48 4801
5864.20 4781
5864.92 4731
5865.64 4545
5866.37 4633
5867.09 4796
5867.81 4718
5868.54 4687
5869.26 4584
5869.98 4593
5870.70 4332
5871.43 4399
5872.15 4322
5872.87 4284
5873.60 4379
5874.32 4290
5875.04 4240
5875.77 4470
5876.49 4496
5877.21 4241
5877.94 4336
5878.66 4289
5879.38 4540
5880.11 4442
5880.83 4301
5881.55 4325
5882.28 4297
5883.00 4374
5883.73 4262
5884.45 4087
5885.17 4174
5885.90 4318
5886.62 4368
5887.34 4182
5888.07 4212
5888.79 4125
5889.52 4137
5890.24 4187
5890.97 4268
5891.69 4082
5892.41 4145
5893.14 4190
5893.86 4376
5894.59 4223
5895.31 4237
5896.04 4231
5896.76 4226
5897.49 4198
5898.21 4175
5898.93 4063
5899.66 3976
5900.38 4036
5901.11 4129
5901.83 4283
5902.56 4090
5903.28 4291
5904.01 4292
5904.73 4069
5905.46 4081
5906.18 4075
5906.91 4117
5907.64 4255
5908.36 4071
5909.09 3906
5909.81 3965
5910.54 4321
5911.26 4121
5911.99 4107
5912.71 4233
5913.44 4248
5914.16 4001
5914.89 4029
5915.62 4217
5916.34 4256
5917.07 4287
5917.79 4189
5918.52 3993
5919.25 4322
5919.97 4327
5920.70 4275
5921.42 4249
5922.15 4233
5922.88 4388
5923.60 4253
5924.33 4392
5925.05 4316
5925.78 4200
5926.51 4273
5927.23 4220
5927.96 4396
5928.69 4357
5929.41 4196
5930.14 4316
5930.87 4415
5931.59 4190
5932.32 4131
5933.05 4104
5933.77 4452
5934.50 4398
5935.23 4150
5935.95 4274
5936.68 4252
5937.41 4361
5938.14 4511
5938.86 4440
5939.59 4531
5940.32 4797
5941.04 4855
5941.77 4895
5942.50 4934
5943.23 4944
5943.95 4778
5944.68 4786
5945.41 4853
5946.14 4656
5946.87 4826
5947.59 4577
5948.32 4620
5949.05 4648
5949.78 4690
5950.50 4651
5951.23 4625
5951.96 4667
5952.69 4609
5953.42 4510
5954.14 4552
5954.87 4789
5955.60 4753
5956.33 4702
5957.06 4746
5957.79 4799
5958.51 4832
5959.24 4773
5959.97 4734
5960.70 4725
5961.43 4828
5962.16 5095
5962.88 4984
5963.61 4941
5964.34 4963
5965.07 4952
5965.80 4951
5966.53 4840
5967.26 4890
5967.99 4930
5968.72 4759
5969.44 5000
5970.17 5083
5970.90 5215
5971.63 5262
5972.36 5435
5973.09 5422
5973.82 5288
5974.55 5202
5975.28 5299
5976.01 5280
5976.74 5225
5977.47 5474
5978.20 5468
5978.93 5526
5979.66 5483
5980.39 5173
5981.12 5178
5981.85 5277
5982.58 5430
5983.31 5322
5984.04 5520
5984.77 5419
5985.50 5497
5986.23 5499
5986.96 5351
5987.69 5432
5988.42 5575
5989.15 5664
5989.88 5558
5990.61 5669
5991.34 5813
5992.07 5547
5992.80 5696
5993.53 5606
5994.26 5601
5994.99 5584
5995.72 5734
5996.45 5677
5997.18 5784
5997.91 5799
5998.64 5748
5999.37 5785
6000.11 5808
6000.84 5837
6001.57 5624
6002.30 5589
6003.03 5847
6003.76 5921
6004.49 6004
6005.22 5946
6005.95 5701
6006.69 5607
6007.42 5543
6008.15 5881
6008.88 5605
6009.61 5580
6010.34 5617
6011.07 5409
6011.81 5618
6012.54 6040
6013.27 6453
6014.00 6509
6014.73 6657
6015.46 7164
6016.20 7362
6016.93 7783
6017.66 7489
6018.39 7769
6019.12 7655
6019.86 7468
6020.59 7197
6021.32 6823
6022.05 6622
6022.79 6207
6023.52 6074
6024.25 5814
6024.98 5603
6025.72 5388
6026.45 5294
6027.18 5502
6027.91 5526
6028.65 5333
6029.38 5217
6030.11 5216
6030.84 5360
6031.58 5252
6032.31 5294
6033.04 5019
6033.78 5194
6034.51 5083
6035.24 4959
6035.98 5081
6036.71 5199
6037.44 5193
6038.17 5031
6038.91 4938
6039.64 4940
6040.37 4838
6041.11 4842
6041.84 5075
6042.58 5010
6043.31 5048
6044.04 4927
6044.78 5136
6045.51 4990
6046.24 5231
6046.98 4960
6047.71 5193
6048.44 5162
6049.18 5066
6049.91 5080
6050.65 5249
6051.38 5120
6052.11 5265
6052.85 5442
6053.58 5434
6054.32 5396
6055.05 5547
6055.79 5176
6056.52 5212
6057.25 5321
6057.99 5281
6058.72 5540
6059.46 5573
6060.19 5427
6060.93 5443
6061.66 5115
6062.40 5204
6063.13 5199
6063.87 5290
6064.60 5229
6065.34 5177
6066.07 5278
6066.81 5263
6067.54 5318
6068.28 5545
6069.01 5383
6069.75 5091
6070.48 5143
6071.22 5107
6071.95 5081
6072.69 5095
6073.42 5130
6074.16 5190
6074.89 5104
6075.63 5075
6076.36 4937
6077.10 4986
6077.84 4900
6078.57 5157
6079.31 5128
6080.04 4893
6080.78 4913
6081.51 5092
6082.25 4757
6082.99 4801
6083.72 4883
6084.46 5010
6085.20 5020
6085.93 4850
6086.67 4874
6087.40 4975
6088.14 4931
6088.88 5067
6089.61 4898
6090.35 5101
6091.09 4855
6091.82 4875
6092.56 5064
6093.30 4943
6094.03 4969
6094.77 5014
6095.51 5124
6096.24 4948
6096.98 5082
6097.72 5097
6098.45 5047
6099.19 4923
6099.93 5026
6100.66 5101
6101.40 5124
6102.14 4965
6102.87 4965
6103.61 4969
6104.35 4996
6105.09 4951
6105.82 5054
6106.56 5031
6107.30 4978
6108.04 4871
6108.77 4807
6109.51 4974
6110.25 5079
6110.99 4986
6111.72 4933
6112.46 4995
6113.20 5063
6113.94 5180
6114.68 4998
6115.41 5114
6116.15 5248
6116.89 5152
6117.63 5284
6118.37 5149
6119.10 5183
6119.84 5251
6120.58 5226
6121.32 5242
6122.06 5280
6122.80 5402
6123.53 5202
6124.27 5237
6125.01 5156
6125.75 5348
6126.49 5142
6127.23 5177
6127.97 5264
6128.70 5434
6129.44 5814
6130.18 5608
6130.92 5596
6131.66 5659
6132.40 5336
6133.14 5477
6133.88 5596
6134.62 5719
6135.35 5605
6136.09 5477
6136.83 5490
6137.57 5694
6138.31 5716
6139.05 5965
6139.79 5773
6140.53 5656
6141.27 5745
6142.01 5897
6142.75 5925
6143.49 5702
6144.23 5952
6144.97 5770
6145.71 5720
6146.45 5850
6147.19 5872
6147.93 5996
6148.67 5885
6149.41 6002
6150.15 5880
6150.89 5806
6151.63 5886
6152.37 6162
6153.11 6010
6153.85 6199
6154.59 6282
6155.33 6256
6156.07 6207
6156.81 6487
6157.55 6520
6158.29 6518
6159.03 6533
6159.77 6529
6160.51 6345
6161.25 6445
6161.99 6520
6162.73 6467
6163.47 6648
6164.22 6584
6164.96 6718
6165.70 6828
6166.44 6877
6167.18 7035
6167.92 7458
6168.66 7440
6169.40 7654
6170.14 8065
6170.89 8306
6171.63 8429
6172.37 8670
6173.11 8577
6173.85 8659
6174.59 8714
6175.33 8532
6176.08 8659
6176.82 8322
6177.56 8251
6178.30 8011
6179.04 7988
6179.78 8002
6180.53 7754
6181.27 7786
6182.01 7793
6182.75 7861
6183.49 7982
6184.24 7944
6184.98 8108
6185.72 8513
6186.46 8562
6187.20 8596
6187.95 8235
6188.69 8533
6189.43 8497
6190.17 8606
6190.92 8758
6191.66 8861
6192.40 8762
6193.14 8770
6193.89 8945
6194.63 9113
6195.37 9110
6196.12 9334
6196.86 9502
6197.60 9688
6198.34 9963
6199.09 10107
6199.83 10204
6200.57 10078
6201.32 10363
6202.06 10231
6202.80 10151
6203.55 10171
6204.29 9960
6205.03 10035
6205.78 9913
6206.52 9896
6207.26 10080
6208.01 10248
6208.75 10598
6209.49 11664
6210.24 12843
6210.98 14417
6211.72 16051
6212.47 18810
6213.21 21440
6213.96 23225
6214.70 25138
6215.44 25922
6216.19 25849
6216.93 24894
6217.68 23352
6218.42 20807
6219.16 18432
6219.91 16463
6220.65 14546
6221.40 13157
6222.14 11048
6222.89 10615
6223.63 9887
6224.37 9292
6225.12 9023
6225.86 8697
6226.61 8860
6227.35 8932
6228.10 9081
6228.84 9308
6229.59 9954
6230.33 9944
6231.08 10084
6231.82 9907
6232.57 9183
6233.31 8877
6234.06 8636
6234.80 8364
6235.55 7852
6236.29 7442
6237.04 7121
6237.78 7098
6238.53 6958
6239.27 7103
6240.02 7057
6240.76 7082
6241.51 7140
6242.26 7038
6243.00 7128
6243.75 7108
6244.49 7307
6245.24 7414
6245.98 7398
6246.73 7377
6247.48 7257
6248.22 7411
6248.97 7370
6249.71 7613
6250.46 7498
6251.21 7792
6251.95 7688
6252.70 7706
6253.44 7934
6254.19 8030
6254.94 7951
6255.68 7902
6256.43 7873
6257.18 7915
6257.92 7574
6258.67 7562
6259.42 7573
6260.16 7412
6260.91 7524
6261.66 7672
6262.40 7602
6263.15 7649
6263.90 7471
6264.64 7374
6265.39 7179
6266.14 7189
6266.88 7164
6267.63 7192
6268.38 7352
6269.13 7431
6269.87 7256
6270.62 7327
6271.37 7135
6272.11 7032
6272.86 6969
6273.61 6889
6274.36 6959
6275.10 6913
6275.85 6824
6276.60 6731
6277.35 6924
6278.10 6851
6278.84 6928
6279.59 7167
6280.34 7415
6281.09 7298
6281.83 7066
6282.58 7286
6283.33 7471
6284.08 7233
6284.83 7056
6285.57 6994
6286.32 6833
6287.07 6700
6287.82 6694
6288.57 6512
6289.32 6358
6290.06 6173
6290.81 6135
6291.56 6095
6292.31 6114
6293.06 6163
6293.81 6199
6294.56 6492
6295.30 6700
6296.05 6524
6296.80 6456
6297.55 6428
6298.30 6219
6299.05 6236
6299.80 6057
6300.55 5932
6301.30 5999
6302.05 5985
6302.79 5830
6303.54 5669
6304.29 5583
6305.04 5547
6305.79 5529
6306.54 5711
6307.29 5474
6308.04 5614
6308.79 5768
6309.54 5739
6310.29 5615
6311.04 5432
6311.79 5412
6312.54 5561
6313.29 5511
6314.04 5504
6314.79 5433
6315.54 5616
6316.29 5591
6317.04 5424
6317.79 5516
6318.54 5503
6319.29 5376
6320.04 5512
6320.79 5541
6321.54 5316
6322.29 5357
6323.04 5424
6323.79 5442
6324.54 5309
6325.29 5360
6326.04 5334
6326.79 5279
6327.54 5022
6328.29 4944
6329.04 5079
6329.79 4989
6330.55 4922
6331.30 4886
6332.05 4827
6332.80 4935
6333.55 5036
6334.30 4921
6335.05 4900
6335.80 4851
6336.55 4881
6337.30 4861
6338.06 4920
6338.81 4726
6339.56 4812
6340.31 4796
6341.06 4836
6341.81 4773
6342.56 4868
6343.32 4678
6344.07 4678
6344.82 4730
6345.57 4519
6346.32 4502
6347.07 4457
6347.83 4610
6348.58 4517
6349.33 4469
6350.08 4581
6350.83 4714
6351.59 4835
6352.34 4612
6353.09 4706
6353.84 4596
6354.60 4738
6355.35 4690
6356.10 4567
6356.85 4708
6357.61 4893
6358.36 4910
6359.11 4812
6359.86 4773
6360.62 4722
6361.37 4885
6362.12 4698
6362.87 4677
6363.63 4482
6364.38 4323
6365.13 4477
6365.88 4572
6366.64 4604
6367.39 4389
6368.14 4410
6368.90 4402
6369.65 4368
6370.40 4448
6371.16 4532
6371.91 4557
6372.66 4501
6373.42 4539
6374.17 4516
6374.92 4538
6375.68 4473
6376.43 4555
6377.18 4412
6377.94 4475
6378.69 4371
6379.45 4382
6380.20 4337
6380.95 4349
6381.71 4114
6382.46 4293
6383.21 4473
6383.97 4448
6384.72 4354
6385.48 4421
6386.23 4440
6386.98 4461
6387.74 4271
6388.49 4461
6389.25 4432
6390.00 4386
6390.76 4444
6391.51 4394
6392.27 4351
6393.02 4253
6393.77 4290
6394.53 4231
6395.28 4118
6396.04 4130
6396.79 4228
6397.55 4218
6398.30 4085
6399.06 4368
6399.81 4406
6400.57 4317
6401.32 4396
6402.08 4384
6402.83 4316
6403.59 4145
6404.34 4173
6405.10 4240
6405.85 4170
6406.61 4130
6407.36 4178
6408.12 4201
6408.88 4073
6409.63 4120
6410.39 4320
6411.14 4179
6411.90 4329
6412.65 4371
6413.41 4402
6414.16 4253
6414.92 4223
6415.68 4244
6416.43 4341
6417.19 4512
6417.94 4532
6418.70 4386
6419.46 4219
6420.21 4326
6420.97 4529
6421.73 4445
6422.48 4310
6423.24 4338
6423.99 4249
6424.75 4295
6425.51 4437
6426.26 4504
6427.02 4232
6427.78 4436
6428.53 4382
6429.29 4383
6430.05 4507
6430.80 4412
6431.56 4338
6432.32 4336
6433.07 4299
6433.83 4299
6434.59 4405
6435.34 4464
6436.10 4414
6436.86 4383
6437.62 4353
6438.37 4355
6439.13 4418
6439.89 4655
6440.65 4705
6441.40 4470
6442.16 4646
6442.92 4580
6443.68 4638
6444.43 4706
6445.19 4632
6445.95 4782
6446.71 4829
6447.46 4741
6448.22 4728
6448.98 4629
6449.74 4685
6450.49 4787
6451.25 4632
6452.01 4702
6452.77 4708
6453.53 4674
6454.29 4610
6455.04 4861
6455.80 4850
6456.56 4823
6457.32 4892
6458.08 4902
6458.84 4939
6459.59 5128
6460.35 4951
6461.11 4696
6461.87 4882
6462.63 5088
6463.39 5126
6464.15 5043
6464.90 5179
6465.66 5069
6466.42 4923
6467.18 5205
6467.94 5050
6468.70 5237
6469.46 4944
6470.22 4943
6470.98 5240
6471.73 5468
6472.49 5290
6473.25 5324
6474.01 5140
6474.77 5390
6475.53 5189
6476.29 5229
6477.05 5359
6477.81 5426
6478.57 5516
6479.33 5454
6480.09 5479
6480.85 5574
6481.61 5463
6482.37 5647
6483.13 5901
6483.89 5742
6484.65 5936
6485.41 6065
6486.17 5999
6486.93 6017
6487.69 5996
6488.45 5936
6489.21 5999
6489.97 6063
6490.73 6067
6491.49 6243
6492.25 6286
6493.01 6189
6493.77 6493
6494.53 6593
6495.29 6662
6496.05 6542
6496.81 6521
6497.57 6657
6498.33 6918
6499.10 6865
6499.86 6922
6500.62 6954
6501.38 7003
6502.14 7190
6502.90 7185
6503.66 7227
6504.42 7218
6505.18 7345
6505.94 7192
6506.71 7199
6507.47 7486
6508.23 7476
6508.99 7512
6509.75 7359
6510.51 7531
6511.27 7702
6512.04 7852
6512.80 7889
6513.56 8061
6514.32 8347
6515.08 8462
6515.84 8739
6516.61 9016
6517.37 9421
6518.13 9832
6518.89 9778
6519.65 9744
6520.42 9740
6521.18 9753
6521.94 9266
6522.70 9357
6523.46 9407
6524.23 9514
6524.99 10251
6525.75 10870
6526.51 11629
6527.28 12815
6528.04 13656
6528.80 13945
6529.56 14045
6530.33 14005
6531.09 13494
6531.85 13283
6532.61 12459
6533.38 11683
6534.14 10980
6534.90 10506
6535.67 10127
6536.43 10118
6537.19 9690
6537.95 9580
6538.72 9506
6539.48 9982
6540.24 10864
6541.01 11758
6541.77 12871
6542.53 12932
6543.30 13376
6544.06 13231
6544.82 12587
6545.59 11853
6546.35 10874
6547.11 9917
6547.88 9354
6548.64 8792
6549.41 8016
6550.17 7706
6550.93 7491
6551.70 7199
6552.46 7151
6553.22 7027
6553.99 7167
6554.75 7510
6555.52 7233
6556.28 7235
6557.05 7460
6557.81 7497
6558.57 7461
6559.34 7403
6560.10 7070
6560.87 7069
6561.63 7119
6562.40 7379
6563.16 7200
6563.92 7391
6564.69 7276
6565.45 7576
6566.22 7558
6566.98 7522
6567.75 7696
6568.51 7962
6569.28 7899
6570.04 7769
6570.81 7795
6571.57 7993
6572.34 7595
6573.10 7776
6573.87 7973
6574.63 7838
6575.40 7740
6576.16 7809
6576.93 7992
6577.69 7985
6578.46 8053
6579.23 8222
6579.99 8218
6580.76 8271
6581.52 8405
6582.29 8387
6583.05 8159
6583.82 8066
6584.59 7809
6585.35 8107
6586.12 8165
6586.88 7996
6587.65 7950
6588.41 7903
6589.18 7738
6589.95 7644
6590.71 7933
6591.48 8003
6592.25 8026
6593.01 7882
6593.78 7958
6594.54 7966
6595.31 8145
6596.08 8423
6596.84 8752
6597.61 8946
6598.38 8784
6599.14 9077
6599.91 9047
6600.68 9031
6601.44 8998
6602.21 8880
6602.98 8722
6603.74 8600
6604.51 8203
6605.28 8073
6606.05 7830
6606.81 7876
6607.58 7535
6608.35 7602
6609.11 7647
6609.88 7443
6610.65 7471
6611.42 7214
6612.18 7130
6612.95 7296
6613.72 7351
6614.49 7353
6615.25 7348
6616.02 7275
6616.79 7476
6617.56 7495
6618.32 7419
6619.09 7238
6619.86 7285
6620.63 7408
6621.40 7127
6622.16 7352
6622.93 7340
6623.70 7275
6624.47 7245
6625.24 7163
6626.00 7301
6626.77 7207
6627.54 6877
6628.31 7076
6629.08 6976
6629.85 7272
6630.61 7206
6631.38 7165
6632.15 6838
6632.92 7004
6633.69 7005
6634.46 6872
6635.23 7198
6635.99 7622
6636.76 7876
6637.53 8587
6638.30 9563
6639.07 10049
6639.84 10289
6640.61 10841
6641.38 11194
6642.15 11318
6642.92 10596
6643.68 10051
6644.45 9417
6645.22 8747
6645.99 8063
6646.76 7483
6647.53 7052
6648.30 6713
6649.07 6617
6649.84 6349
6650.61 6214
6651.38 6202
6652.15 6263
6652.92 6187
6653.69 6103
6654.46 5778
6655.23 6098
6656.00 6135
6656.77 6118
6657.54 6092
6658.31 5962
6659.08 6070
6659.85 5979
6660.62 5834
6661.39 5687
6662.16 5604
6662.93 5524
6663.70 5556
6664.47 5306
6665.24 5522
6666.01 5719
6666.78 5658
6667.55 5655
6668.32 5688
6669.09 5558
6669.86 5375
6670.64 5521
6671.41 5630
6672.18 5508
6672.95 5488
6673.72 5563
6674.49 5348
6675.26 5643
6676.03 5584
6676.80 5695
6677.57 5547
6678.35 5705
6679.12 5864
6679.89 5886
6680.66 5907
6681.43 5819
6682.20 5774
6682.97 5661
6683.75 5379
6684.52 5343
6685.29 5354
6686.06 5230
6686.83 5571
6687.60 5544
6688.38 5489
6689.15 5455
6689.92 5416
6690.69 5467
6691.46 5585
6692.24 5749
6693.01 5651
6693.78 5535
6694.55 5535
6695.32 5336
6696.10 5509
6696.87 5424
6697.64 5243
6698.41 5393
6699.19 5291
6699.96 5300
6700.73 5164
6701.50 5086
6702.28 4916
6703.05 5077
6703.82 5028
6704.59 5031
6705.37 5056
6706.14 5052
6706.91 5065
6707.69 4987
6708.46 5038
6709.23 5038
6710.00 5028
6710.78 4848
6711.55 4806
6712.32 4776
6713.10 4765
6713.87 4824
6714.64 4804
6715.42 4625
6716.19 4697
6716.96 4886
6717.74 4615
6718.51 4552
6719.28 4513
6720.06 4563
6720.83 4494
6721.61 4541
6722.38 4471
6723.15 4392
6723.93 4414
6724.70 4289
6725.47 4323
6726.25 4334
6727.02 4259
6727.80 4319
6728.57 4387
6729.35 4295
6730.12 4277
6730.89 4357
6731.67 4292
6732.44 4237
6733.22 4293
6733.99 4243
6734.77 4133
6735.54 4241
6736.31 4197
6737.09 4146
6737.86 4206
6738.64 4226
6739.41 4170
6740.19 4074
6740.96 4266
6741.74 4210
6742.51 4130
6743.29 4090
6744.06 4204
6744.84 4181
6745.61 4173
6746.39 4060
6747.16 4084
6747.94 4284
6748.71 4072
6749.49 3926
6750.26 4123
6751.04 4085
6751.82 4049
6752.59 4208
6753.37 4286
6754.14 4058
6754.92 4117
6755.69 4181
6756.47 4276
6757.25 4255
6758.02 4195
6758.80 4025
6759.57 4158
6760.35 4109
6761.12 4076
6761.90 4023
6762.68 3918
6763.45 3903
6764.23 3849
6765.01 3824
6765.78 3947
6766.56 3951
6767.33 3962
6768.11 3933
6768.89 3863
6769.66 3974
6770.44 4023
6771.22 4011
6771.99 3985
6772.77 4006
6773.55 3833
6774.32 3880
6775.10 4041
6775.88 3910
6776.65 3871
6777.43 3950
6778.21 3836
6778.99 3816
6779.76 4037
6780.54 3876
6781.32 3967
6782.09 3975
6782.87 3936
6783.65 3985
6784.43 3896
6785.20 3889
6785.98 4039
6786.76 3997
6787.54 3994
6788.31 4072
6789.09 3832
6789.87 3815
6790.65 3888
6791.42 4006
6792.20 3801
6792.98 3845
6793.76 3834
6794.54 3951
6795.31 3946
6796.09 3760
6796.87 3785
6797.65 3701
6798.43 3879
6799.20 3798
6799.98 3872
6800.76 3767
6801.54 3819
6802.32 3832
6803.10 3872
6803.87 3672
6804.65 3688
6805.43 3870
6806.21 3916
6806.99 3840
6807.77 3715
6808.55 3755
6809.32 3877
6810.10 3859
6810.88 3856
6811.66 3607
6812.44 3752
6813.22 3822
6814.00 3750
6814.78 3741
6815.56 3775
6816.34 3916
6817.11 3888
6817.89 3675
6818.67 3698
6819.45 3714
6820.23 3644
6821.01 3833
6821.79 3837
6822.57 3708
6823.35 3688
6824.13 3837
6824.91 3929
6825.69 4017
6826.47 3967
6827.25 3930
6828.03 3951
6828.81 3941
6829.59 4145
6830.37 4089
6831.15 3950
6831.93 3955
6832.71 3948
6833.49 3990
6834.27 3812
6835.05 3840
6835.83 3878
6836.61 3907
6837.39 3881
6838.17 4002
6838.95 4212
6839.73 4070
6840.51 3990
6841.29 3978
6842.07 4110
6842.85 4055
6843.63 4060
6844.42 3959
6845.20 3946
6845.98 3802
6846.76 3990
6847.54 4007
6848.32 3960
6849.10 3953
6849.88 4061
6850.66 3983
6851.44 4200
6852.23 4163
6853.01 4341
6853.79 4161
6854.57 4455
6855.35 4848
6856.13 5102
6856.91 5054
6857.70 5027
6858.48 5268
6859.26 5158
6860.04 5076
6860.82 5026
6861.60 4878
6862.39 4589
6863.17 4597
6863.95 4551
6864.73 4322
6865.51 4381
6866.30 4314
6867.08 4543
6867.86 4445
6868.64 4469
6869.42 4588
6870.21 4474
6870.99 4638
6871.77 4687
6872.55 4694
6873.34 4606
6874.12 4570
6874.90 4626
6875.68 4429
6876.47 4363
6877.25 4361
6878.03 4385
6878.81 4222
6879.60 4198
6880.38 4324
6881.16 4100
6881.95 4157
6882.73 4038
6883.51 4170
6884.29 4320
6885.08 4251
6885.86 4287
6886.64 4263
6887.43 4349
6888.21 4352
6888.99 4536
6889.78 4719
6890.56 4499
6891.34 4425
6892.13 4518
6892.91 4524
6893.69 4449
6894.48 4423
6895.26 4497
6896.05 4551
6896.83 4656
6897.61 4460
6898.40 4552
6899.18 4437
6899.97 4485
6900.75 4602
6901.53 4792
6902.32 4804
6903.10 4704
6903.89 4510
6904.67 4756
6905.45 4660
6906.24 4638
6907.02 4750
6907.81 4949
6908.59 4820
6909.38 4770
6910.16 4855
6910.95 4760
6911.73 4741
6912.51 4907
6913.30 4626
6914.08 4703
6914.87 4768
6915.65 4787
6916.44 4695
6917.22 4689
6918.01 4792
6918.79 4777
6919.58 4979
6920.36 5154
6921.15 4948
6921.93 4816
6922.72 5025
6923.50 5005
6924.29 4992
6925.08 5191
6925.86 5108
6926.65 5002
6927.43 5069
6928.22 5132
6929.00 5287
6929.79 5130
6930.57 5221
6931.36 5368
6932.15 5334
6932.93 5362
6933.72 5274
6934.50 5332
6935.29 5457
6936.08 5660
6936.86 5635
6937.65 5433
6938.43 5654
6939.22 5536
6940.01 5594
6940.79 5479
6941.58 5519
6942.37 5426
6943.15 5582
6943.94 5709
6944.72 5798
6945.51 6018
6946.30 6157
6947.08 6210
6947.87 6197
6948.66 6374
6949.44 6683
6950.23 6661
6951.02 6380
6951.80 6630
6952.59 6849
6953.38 6780
6954.17 6615
6954.95 6825
6955.74 6829
6956.53 6696
6957.31 6715
6958.10 6708
6958.89 6658
6959.68 6701
6960.46 6888
6961.25 6898
6962.04 7021
6962.83 7233
6963.61 7337
6964.40 7586
6965.19 7525
6965.98 7370
6966.76 7436
6967.55 7485
6968.34 7687
6969.13 7319
6969.92 7245
6970.70 7249
6971.49 7375
6972.28 7647
6973.07 7552
6973.86 7606
6974.64 7906
6975.43 8077
6976.22 8384
6977.01 8244
6977.80 8296
6978.59 8150
6979.37 8055
6980.16 8389
6980.95 8478
6981.74 8352
6982.53 8333
6983.32 8513
6984.11 8849
6984.90 8786
6985.68 9101
6986.47 9684
6987.26 10472
6988.05 11172
6988.84 12082
6989.63 13212
6990.42 14607
6991.21 16321
6992.00 17620
6992.79 17461
6993.57 17146
6994.36 16442
6995.15 15356
6995.94 13883
6996.73 12786
6997.52 11857
6998.31 11070
6999.10 10357
6999.89 9834
7000.68 9635
7001.47 9991
7002.26 10695
7003.05 11623
7003.84 12421
7004.63 13571
7005.42 14685
7006.21 15532
7007.00 16261
7007.79 15362
7008.58 15036
7009.37 14124
7010.16 12577
7010.95 11248
7011.74 10123
7012.53 9115
7013.32 8206
7014.11 7543
7014.90 7199
7015.69 6801
7016.48 7008
7017.27 6957
7018.06 7066
7018.85 6999
7019.65 7101
7020.44 7119
7021.23 7057
7022.02 7302
7022.81 7427
7023.60 6915
7024.39 6842
7025.18 6596
7025.97 6432
7026.76 6365
7027.56 6271
7028.35 6412
7029.14 6188
7029.93 6310
7030.72 6457
7031.51 6365
7032.30 6450
7033.09 6482
7033.89 6430
7034.68 6309
7035.47 6404
7036.26 6218
7037.05 6023
7037.84 5943
7038.64 6020
7039.43 6095
7040.22 5998
7041.01 5871
7041.80 6069
7042.60 6105
7043.39 6120
7044.18 6113
7044.97 6239
7045.76 6119
7046.56 6219
7047.35 6194
7048.14 6167
7048.93 5926
7049.73 5867
7050.52 5978
7051.31 5879
7052.10 5966
7052.90 5890
7053.69 5883
7054.48 5899
7055.27 5792
7056.07 5846
7056.86 5839
7057.65 5992
7058.45 5973
7059.24 5733
7060.03 5764
7060.83 5806
7061.62 5659
7062.41 5471
7063.20 5487
7064.00 5483
7064.79 5563
7065.58 5325
7066.38 5421
7067.17 5278
7067.96 5348
7068.76 5519
7069.55 5450
7070.35 5256
7071.14 5309
7071.93 5471
7072.73 5161
7073.52 5196
7074.31 5304
7075.11 5193
7075.90 4985
7076.70 5112
7077.49 5143
7078.28 5008
7079.08 4896
7079.87 5086
7080.67 5019
7081.46 4960
7082.25 5018
7083.05 5055
7083.84 4808
7084.64 4656
7085.43 4709
7086.23 4621
7087.02 4637
7087.82 4713
7088.61 4602
7089.41 4629
7090.20 4598
7090.99 4453
7091.79 4617
7092.58 4552
7093.38 4509
7094.17 4452
7094.97 4621
7095.76 4521
7096.56 4751
7097.35 4990
7098.15 4956
7098.94 4944
7099.74 4873
7100.54 4779
7101.33 4664
7102.13 4564
7102.92 4549
7103.72 4334
7104.51 4313
7105.31 4278
7106.10 4209
7106.90 4156
7107.70 4156
7108.49 4285
7109.29 4219
7110.08 4308
7110.88 4234
7111.67 4074
7112.47 3993
7113.27 3958
7114.06 4050
7114.86 4008
7115.65 3951
7116.45 3948
7117.25 3749
7118.04 3764
7118.84 3847
7119.64 3856
7120.43 3919
7121.23 3830
7122.03 3945
7122.82 3848
7123.62 3901
7124.41 3851
7125.21 4003
7126.01 3964
7126.81 4019
7127.60 3785
7128.40 3840
7129.20 3806
7129.99 3904
7130.79 3717
7131.59 3707
7132.38 3801
7133.18 3660
7133.98 3598
7134.78 3747
7135.57 3939
7136.37 3900
7137.17 4032
7137.96 3964
7138.76 4010
7139.56 4040
7140.36 3972
7141.15 3837
7141.95 3874
7142.75 3721
7143.55 3735
7144.35 3778
7145.14 3696
7145.94 3725
7146.74 3660
7147.54 3748
7148.33 3707
7149.13 3659
7149.93 3765
7150.73 3742
7151.53 3737
7152.33 3798
7153.12 3640
7153.92 3597
7154.72 3690
7155.52 3660
7156.32 3727
7157.12 3683
7157.91 3679
7158.71 3617
7159.51 3523
7160.31 3496
7161.11 3486
7161.91 3632
7162.71 3615
7163.50 3597
7164.30 3607
7165.10 3535
7165.90 3513
7166.70 3439
7167.50 3535
7168.30 3620
7169.10 3571
7169.90 3617
7170.70 3426
7171.50 3495
7172.29 3441
7173.09 3438
7173.89 3442
7174.69 3570
7175.49 3473
7176.29 3503
7177.09 3411
7177.89 3316
7178.69 3434
7179.49 3440
7180.29 3372
7181.09 3469
7181.89 3454
7182.69 3362
7183.49 3284
7184.29 3461
7185.09 3326
7185.89 3308
7186.69 3283
7187.49 3396
7188.29 3433
7189.09 3357
7189.89 3296
7190.69 3257
7191.49 3335
7192.29 3291
7193.09 3328
7193.89 3250
7194.69 3207
7195.49 3235
7196.29 3328
7197.10 3246
7197.90 3241
7198.70 3130
7199.50 3081
7200.30 3216
7201.10 3291
7201.90 3189
7202.70 3179
7203.50 3217
7204.30 3250
7205.11 3256
7205.91 3260
7206.71 3300
7207.51 3231
7208.31 3186
7209.11 3084
7209.91 3012
7210.71 3082
7211.52 3224
7212.32 3122
7213.12 3110
7213.92 3094
7214.72 3002
7215.52 3137
7216.33 3251
7217.13 3084
7217.93 3138
7218.73 3160
7219.53 3092
7220.34 3022
7221.14 3162
7221.94 3036
7222.74 3067
7223.54 2973
7224.35 3144
7225.15 3126
7225.95 3100
7226.75 3037
7227.56 3173
7228.36 3245
7229.16 3351
7229.96 3321
7230.77 3213
7231.57 3183
7232.37 3222
7233.17 3132
7233.98 3108
7234.78 3154
7235.58 3062
7236.38 2995
7237.19 3091
7237.99 3128
7238.79 3153
7239.60 3237
7240.40 2996
7241.20 3184
7242.01 3169
7242.81 3331
7243.61 3285
7244.42 3288
7245.22 3212
7246.02 3307
7246.83 3256
7247.63 3539
7248.43 3345
7249.24 3334
7250.04 3471
7250.84 3644
7251.65 3369
7252.45 3315
7253.26 3228
7254.06 3328
7254.86 3337
7255.67 3403
7256.47 3282
7257.28 3314
7258.08 3416
7258.88 3433
7259.69 3361
7260.49 3458
7261.30 3417
7262.10 3531
7262.90 3647
7263.71 3606
7264.51 3555
7265.32 3574
7266.12 3684
7266.93 3686
7267.73 3638
7268.54 3560
7269.34 3793
7270.15 3800
7270.95 3718
7271.76 3712
7272.56 3680
7273.37 3737
7274.17 3821
7274.98 3773
7275.78 3731
7276.59 3856
7277.39 3853
7278.20 3869
7279.00 3833
7279.81 3820
7280.61 3598
7281.42 3765
7282.22 3918
7283.03 3911
7283.83 3798
7284.64 4006
7285.45 4155
7286.25 4437
7287.06 4435
7287.86 4588
7288.67 4952
7289.47 5415
7290.28 5875
7291.09 6070
7291.89 6015
7292.70 5918
7293.50 5866
7294.31 5475
7295.12 5267
7295.92 5162
7296.73 4735
7297.53 4455
7298.34 4244
7299.15 4137
7299.95 3883
7300.76 3931
7301.57 3931
7302.37 4064
7303.18 4012
7303.99 3855
7304.79 3923
7305.60 3792
7306.41 3803
7307.21 3970
7308.02 4069
7308.83 3907
7309.63 3978
7310.44 4063
7311.25 3842
7312.06 3949
7312.86 3883
7313.67 3886
7314.48 4094
7315.28 4055
7316.09 4250
7316.90 4316
7317.71 4462
7318.51 4303
7319.32 4289
7320.13 4283
7320.94 4267
7321.74 4224
7322.55 4419
7323.36 4607
7324.17 4605
7324.97 4804
7325.78 4877
7326.59 4886
7327.40 5158
7328.21 5001
7329.01 5207
7329.82 5007
7330.63 4812
7331.44 4645
7332.25 4481
7333.06 4439
7333.86 4352
7334.67 4311
7335.48 4415
7336.29 4299
7337.10 4332
7337.91 4308
7338.71 4370
7339.52 4506
7340.33 4726
7341.14 4615
7341.95 4845
7342.76 4918
7343.57 4782
7344.38 4833
7345.18 4682
7345.99 4662
7346.80 4589
7347.61 4371
7348.42 4207
7349.23 4281
7350.04 4134
7350.85 4246
7351.66 4098
7352.47 4018
7353.28 4103
7354.09 4145
7354.89 4195
7355.70 4085
7356.51 4147
7357.32 4168
7358.13 4172
7358.94 4167
7359.75 4088
7360.56 4027
7361.37 4035
7362.18 3954
7362.99 4043
7363.80 3942
7364.61 3932
7365.42 4026
7366.23 4009
7367.04 4036
7367.85 4216
7368.66 4187
7369.47 4167
7370.28 4343
7371.09 4210
7371.90 4132
7372.71 4209
7373.52 4257
7374.33 4187
7375.15 4041
7375.96 4064
7376.77 4095
7377.58 4261
7378.39 4192
7379.20 4148
7380.01 4297
7380.82 4316
7381.63 4289
7382.44 4287
7383.25 4291
7384.06 4408
7384.88 4560
7385.69 4818
7386.50 4966
7387.31 5030
7388.12 5197
7388.93 5056
7389.74 4979
7390.55 4952
7391.37 4767
7392.18 4463
7392.99 4444
7393.80 4255
7394.61 4172
7395.42 4158
7396.24 4053
7397.05 3886
7397.86 3875
7398.67 3782
7399.48 3751
7400.30 3860
7401.11 3941
7401.92 3914
7402.73 3835
7403.54 4112
7404.36 4095
7405.17 4244
7405.98 4235
7406.79 4368
7407.60 4377
7408.42 4529
7409.23 4200
7410.04 4101
7410.85 3962
7411.67 4021
7412.48 3906
7413.29 3936
7414.11 3893
7414.92 3941
7415.73 3789
7416.54 3819
7417.36 3643
7418.17 3582
7418.98 3578
7419.80 3488
7420.61 3503
7421.42 3412
7422.23 3369
7423.05 3484
7423.86 3636
7424.67 3406
7425.49 3361
7426.30 3492
7427.11 3358
7427.93 3347
7428.74 3301
7429.56 3299
7430.37 3176
7431.18 3374
7432.00 3395
7432.81 3270
7433.62 3236
7434.44 3251
7435.25 3276
7436.07 3229
7436.88 3154
7437.69 3206
7438.51 3246
7439.32 3270
7440.14 3272
7440.95 3295
7441.76 3201
7442.58 3277
7443.39 3151
7444.21 3181
7445.02 3194
7445.84 3212
7446.65 3208
7447.46 3280
7448.28 3228
7449.09 3211
7449.91 3090
7450.72 3170
7451.54 3354
7452.35 3205
7453.17 3165
7453.98 3050
7454.80 3053
7455.61 3054
7456.43 3116
7457.24 3148
7458.06 3148
7458.87 3294
7459.69 3298
7460.50 3120
7461.32 3113
7462.13 3182
7462.95 3038
7463.77 3041
7464.58 3137
7465.40 3175
7466.21 3166
7467.03 3213
7467.84 2987
7468.66 3073
7469.47 3031
7470.29 3200
7471.11 3186
7471.92 3049
7472.74 2960
7473.55 3084
7474.37 3159
7475.19 3226
7476.00 3071
7476.82 3092
7477.63 3246
7478.45 3180
7479.27 3061
7480.08 3091
7480.90 3062
7481.72 3033
7482.53 2960
7483.35 2974
7484.17 3067
7484.98 3132
7485.80 2994
7486.62 2913
7487.43 2988
7488.25 3052
7489.07 2978
7489.88 3012
7490.70 2963
7491.52 3054
7492.33 3112
7493.15 3084
7493.97 3023
7494.78 2998
7495.60 2853
7496.42 3008
7497.24 2893
7498.05 2947
7498.87 2907
7499.69 2938
7500.51 2902
7501.32 3013
7502.14 2786
7502.96 2786
7503.78 2907
7504.59 3018
7505.41 2938
7506.23 2736
7507.05 2825
7507.86 2732
7508.68 2921
7509.50 2769
7510.32 2821
7511.14 2890
7511.95 2799
7512.77 2838
7513.59 2675
7514.41 2784
7515.23 2771
7516.05 2738
7516.86 2873
7517.68 2888
7518.50 2902
7519.32 2882
7520.14 2736
7520.96 2814
7521.78 2575
7522.59 2685
7523.41 2744
7524.23 2753
7525.05 2726
7525.87 2695
7526.69 2754
7527.51 2734
7528.33 2646
7529.14 2686
7529.96 2756
7530.78 2688
7531.60 2788
7532.42 2838
7533.24 2849
7534.06 2812
7534.88 2798
7535.70 2607
7536.52 2679
7537.34 2634
7538.16 2928
7538.98 2784
7539.80 2824
7540.62 2801
7541.44 2717
7542.25 2612
7543.07 2860
7543.89 2963
7544.71 2929
7545.53 3009
7546.35 2791
7547.17 2733
7547.99 2696
7548.81 2882
7549.63 2763
7550.45 2772
7551.27 2828
7552.09 2904
7552.92 2709
7553.74 2727
7554.56 2676
7555.38 2710
7556.20 2871
7557.02 2759
7557.84 2844
7558.66 2720
7559.48 2717
7560.30 2792
7561.12 2876
7561.94 2946
7562.76 2759
7563.58 2690
7564.40 2813
7565.23 2671
7566.05 2831
7566.87 2766
7567.69 2773
7568.51 2694
7569.33 2744
7570.15 2784
7570.97 2483
7571.79 2727
7572.62 2760
7573.44 2647
7574.26 2739
7575.08 2633
7575.90 2704
7576.72 2687
7577.55 2702
7578.37 2901
7579.19 2642
7580.01 2701
7580.83 2753
7581.65 2781
7582.48 2713
7583.30 2740
7584.12 2768
7584.94 2641
7585.76 2640
7586.59 2708
7587.41 2636
7588.23 2675
7589.05 2564
7589.88 2824
7590.70 2804
7591.52 2835
7592.34 2631
7593.16 2685
7593.99 2745
7594.81 2863
7595.63 2884
7596.46 2764
7597.28 2770
7598.10 2828
7598.92 2774
7599.75 2838
7600.57 2768
7601.39 2833
7602.22 2930
7603.04 2768
7603.86 2689
7604.68 2732
7605.51 2796
7606.33 2681
7607.15 2600
7607.98 2817
7608.80 2893
7609.62 2906
7610.45 3039
7611.27 2982
7612.09 3106
7612.92 2990
7613.74 2839
7614.57 2810
7615.39 3002
7616.21 2873
7617.04 2914
7617.86 2755
7618.68 2758
7619.51 2690
7620.33 2748
7621.16 2743
7621.98 2747
7622.80 2734
7623.63 2863
7624.45 2731
7625.28 2738
7626.10 2776
7626.93 2840
7627.75 2844
7628.57 2820
7629.40 2668
7630.22 2663
7631.05 2662
7631.87 2581
7632.70 2505
7633.52 2667
7634.35 2711
7635.17 2824
7636.00 2815
7636.82 2884
7637.65 2983
7638.47 3032
7639.30 2859
7640.12 2812
7640.95 2856
7641.77 2769
7642.60 2756
7643.42 2750
7644.25 2669
7645.07 2594
7645.90 2615
7646.72 2692
7647.55 2586
7648.37 2562
7649.20 2638
7650.02 2587
7650.85 2581
7651.68 2577
7652.50 2608
7653.33 2647
7654.15 2667
7654.98 2598
7655.81 2502
7656.63 2575
7657.46 2598
7658.28 2518
7659.11 2524
7659.94 2615
7660.76 2609
7661.59 2534
7662.41 2464
7663.24 2451
7664.07 2571
7664.89 2485
7665.72 2477
7666.55 2606
7667.37 2537
7668.20 2482
7669.03 2499
7669.85 2578
7670.68 2633
7671.51 2576
7672.33 2576
7673.16 2576
7673.99 2514
7674.81 2414
7675.64 2480
7676.47 2561
7677.29 2582
7678.12 2538
7678.95 2482
7679.78 2472
7680.60 2534
7681.43 2553
7682.26 2503
7683.08 2564
7683.91 2442
7684.74 2464
7685.57 2465
7686.39 2542
7687.22 2525
7688.05 2335
7688.88 2413
7689.70 2564
7690.53 2536
7691.36 2530
7692.19 2604
7693.02 2466
7693.84 2555
7694.67 2588
7695.50 2545
7696.33 2628
7697.16 2532
7697.98 2576
7698.81 2560
7699.64 2474
7700.47 2493
7701.30 2490
7702.13 2601
7702.95 2574
7703.78 2617
7704.61 2429
7705.44 2562
7706.27 2605
7707.10 2553
7707.93 2539
7708.75 2608
7709.58 2591
7710.41 2584
7711.24 2547
7712.07 2588
7712.90 2619
7713.73 2711
7714.56 2541
7715.39 2618
7716.22 2611
7717.04 2616
7717.87 2577
7718.70 2472
7719.53 2616
7720.36 2771
7721.19 2695
7722.02 2616
7722.85 2600
7723.68 2543
7724.51 2547
7725.34 2808
7726.17 2694
7727.00 2677
7727.83 2560
7728.66 2423
7729.49 2628
7730.32 2628
7731.15 2695
7731.98 2714
7732.81 2669
7733.64 2615
7734.47 2541
7735.30 2524
7736.13 2623
7736.96 2601
7737.79 2727
7738.62 2737
7739.45 2668
7740.28 2626
7741.11 2584
7741.94 2563
7742.77 2655
7743.60 2514
7744.43 2602
7745.26 2627
7746.09 2519
7746.93 2583
7747.76 2649
7748.59 2792
7749.42 2753
7750.25 2703
7751.08 2816
7751.91 3200
7752.74 3446
7753.57 3728
7754.40 3864
7755.24 3861
7756.07 3754
7756.90 3784
7757.73 3581
7758.56 3257
7759.39 3134
7760.22 3142
7761.06 2913
7761.89 2854
7762.72 2695
7763.55 2543
7764.38 2631
7765.21 2680
7766.05 2714
7766.88 2681
7767.71 2631
7768.54 2661
7769.37 2751
7770.21 2807
7771.04 2781
7771.87 2691
7772.70 2817
7773.53 2592
7774.37 2598
7775.20 2554
7776.03 2546
7776.86 2604
7777.70 2522
7778.53 2370
7779.36 2524
7780.19 2533
7781.03 2565
7781.86 2511
7782.69 2507
7783.52 2519
7784.36 2589
7785.19 2585
7786.02 2515
7786.86 2548
7787.69 2496
7788.52 2620
7789.36 2550
7790.19 2646
7791.02 2582
7791.85 2687
7792.69 2580
7793.52 2629
7794.35 2631
7795.19 2611
7796.02 2518
7796.86 2480
7797.69 2561
7798.52 2565
7799.36 2461
7800.19 2447
7801.02 2635
7801.86 2583
7802.69 2550
7803.52 2343
7804.36 2448
7805.19 2491
7806.03 2518
7806.86 2552
7807.69 2574
7808.53 2552
7809.36 2615
7810.20 2584
7811.03 2571
7811.87 2514
7812.70 2624
7813.53 2661
7814.37 2598
7815.20 2596
7816.04 2707
7816.87 2557
7817.71 2599
7818.54 2549
7819.38 2532
7820.21 2582
7821.05 2706
7821.88 2569
7822.72 2600
7823.55 2564
7824.39 2554
7825.22 2534
7826.06 2565
7826.89 2538
7827.73 2645
7828.56 2617
7829.40 2599
7830.23 2531
7831.07 2427
7831.90 2608
7832.74 2566
7833.57 2458
7834.41 2399
7835.24 2448
7836.08 2507
7836.91 2618
7837.75 2619
7838.59 2593
7839.42 2547
7840.26 2513
7841.09 2526
7841.93 2570
7842.77 2604
7843.60 2597
7844.44 2588
7845.27 2526
7846.11 2488
7846.95 2590
7847.78 2590
7848.62 2554
7849.45 2463
7850.29 2429
7851.13 2510
7851.96 2431
7852.80 2401
7853.64 2497
7854.47 2519
7855.31 2320
7856.15 2429
7856.98 2395
7857.82 2322
7858.66 2419
7859.49 2427
7860.33 2394
7861.17 2439
7862.00 2443
7862.84 2288
7863.68 2324
7864.52 2394
7865.35 2318
7866.19 2391
7867.03 2290
7867.86 2276
7868.70 2272
7869.54 2465
7870.38 2432
7871.21 2477
7872.05 2428
7872.89 2492
7873.73 2372
7874.56 2414
7875.40 2462
7876.24 2420
7877.08 2231
7877.92 2315
7878.75 2424
7879.59 2424
7880.43 2379
7881.27 2261
7882.10 2280
7882.94 2390
7883.78 2450
7884.62 2372
7885.46 2387
7886.30 2401
7887.13 2375
7887.97 2274
7888.81 2337
7889.65 2391
7890.49 2364
7891.33 2284
7892.16 2285
7893.00 2355
7893.84 2391
7894.68 2528
7895.52 2493
7896.36 2456
7897.20 2553
7898.04 2490
7898.88 2398
7899.71 2341
7900.55 2327
7901.39 2375
7902.23 2291
7903.07 2264
7903.91 2370
7904.75 2302
7905.59 2300
7906.43 2483
7907.27 2399
7908.11 2406
7908.95 2348
7909.79 2468
7910.62 2462
7911.46 2342
7912.30 2366
7913.14 2298
7913.98 2257
7914.82 2303
7915.66 2331
7916.50 2350
7917.34 2321
7918.18 2286
7919.02 2301
7919.86 2469
7920.70 2418
7921.54 2475
7922.38 2499
7923.22 2457
7924.06 2474
7924.90 2407
7925.74 2443
7926.58 2565
7927.43 2480
7928.27 2374
7929.11 2411
7929.95 2400
7930.79 2298
7931.63 2212
7932.47 2260
7933.31 2113
7934.15 2215
7934.99 2244
7935.83 2236
7936.67 2204
7937.51 2228
7938.36 2248
7939.20 2202
7940.04 2092
7940.88 2199
7941.72 2223
7942.56 2276
7943.40 2200
7944.24 2333
7945.09 2280
7945.93 2201
7946.77 2150
7947.61 2199
7948.45 2123
7949.29 2238
7950.13 2248
7950.98 2136
7951.82 2185
7952.66 2252
7953.50 2210
7954.34 2228
7955.19 2277
7956.03 2175
7956.87 2175
7957.71 2245
7958.55 2223
7959.40 2151
7960.24 2202
7961.08 2191
7961.92 2177
7962.76 2246
7963.61 2375
7964.45 2296
7965.29 2048
7966.13 2066
7966.98 2121
7967.82 2199
7968.66 2244
7969.50 2184
7970.35 2141
7971.19 2071
7972.03 2205
7972.88 2259
7973.72 2258
7974.56 2168
7975.40 2127
7976.25 2229
7977.09 2197
7977.93 2209
7978.78 2214
7979.62 2269
7980.46 2362
7981.31 2276
7982.15 2245
7982.99 2134
7983.84 2159
7984.68 2278
7985.52 2197
7986.37 2301
7987.21 2354
7988.06 2274
7988.90 2246
7989.74 2197
7990.59 2174
7991.43 2082
7992.27 2175
7993.12 2155
7993.96 2206
7994.81 2249
7995.65 2122
7996.49 2269
7997.34 2194
7998.18 2178
7999.03 2190
7999.87 2184
8000.72 2084
8001.56 2197
8002.40 2274
8003.25 2166
8004.09 2148
8004.94 2263
8005.78 2320
8006.63 2065
8007.47 2111
8008.32 2080
8009.16 2143
8010.01 2171
8010.85 2129
8011.70 2274
8012.54 2283
8013.39 2172
8014.23 2182
8015.08 2265
8015.92 2267
8016.77 2157
8017.61 2182
8018.46 2237
8019.30 2354
8020.15 2223
8020.99 2239
8021.84 2158
8022.68 2021
8023.53 2157
8024.38 2138
8025.22 2030
8026.07 2093
8026.91 2015
8027.76 2014
8028.60 2026
8029.45 2135
8030.30 2139
8031.14 2166
8031.99 2151
8032.83 2112
8033.68 2036
8034.53 2069
8035.37 1977
8036.22 2054
8037.06 2157
8037.91 2018
8038.76 2168
8039.60 2092
8040.45 2196
8041.30 2099
8042.14 2132
8042.99 2167
8043.84 2038
8044.68 2083
8045.53 2212
8046.38 2148
8047.22 2193
8048.07 2141
8048.92 2146
8049.76 2165
8050.61 2182
8051.46 2158
8052.30 2047
8053.15 1981
8054.00 2070
8054.85 2249
8055.69 2233
8056.54 2123
8057.39 2204
8058.24 2178
8059.08 2148
8059.93 2079
8060.78 2060
8061.63 2137
8062.47 2131
8063.32 2130
8064.17 2076
8065.02 2068
8065.86 1937
8066.71 1951
8067.56 2012
8068.41 2071
8069.26 2058
8070.10 2006
8070.95 2078
8071.80 2085
8072.65 2047
8073.50 1969
8074.34 2095
8075.19 2170
8076.04 2185
8076.89 2000
8077.74 2013
8078.59 2009
8079.43 2039
8080.28 2094
8081.13 2141
8081.98 2081
8082.83 2016
8083.68 1940
8084.53 1960
8085.37 2098
8086.22 2113
8087.07 2019
8087.92 2054
8088.77 1949
8089.62 2069
8090.47 2236
8091.32 2149
8092.17 1969
8093.02 2054
8093.87 1987
8094.71 1921
8095.56 1912
8096.41 2016
8097.26 2118
8098.11 1989
8098.96 2056
8099.81 1986
8100.66 1911
8101.51 1928
8102.36 1991
8103.21 2064
8104.06 1980
8104.91 1955
8105.76 2029
8106.61 1933
8107.46 2016
8108.31 2137
8109.16 2044
8110.01 1996
8110.86 1984
8111.71 1969
8112.56 1986
8113.41 2069
8114.26 1989
8115.11 1936
8115.96 1923
8116.81 2078
8117.66 2068
8118.51 1979
8119.36 2083
8120.21 2104
8121.06 2075
8121.92 2057
8122.77 2059
8123.62 2186
8124.47 2199
8125.32 2144
8126.17 2161
8127.02 2083
8127.87 2076
8128.72 2037
8129.57 2001
8130.43 2085
8131.28 2070
8132.13 1994
8132.98 1970
8133.83 1924
8134.68 2023
8135.53 1944
8136.38 2015
8137.24 2019
8138.09 2040
8138.94 1998
8139.79 2084
8140.64 2094
8141.49 2187
8142.35 1984
8143.20 2058
8144.05 2026
8144.90 1999
8145.75 1993
8146.61 1960
8147.46 2026
8148.31 2031
8149.16 2082
8150.01 2018
8150.87 2017
8151.72 2033
8152.57 2041
8153.42 2051
8154.28 1952
8155.13 2030
8155.98 1964
8156.83 1982
8157.69 2031
8158.54 2013
8159.39 2063
8160.24 1963
8161.10 1951
8161.95 1996
8162.80 1994
8163.66 2127
8164.51 2154
8165.36 2142
8166.21 2088
8167.07 1950
8167.92 2016
8168.77 2034
8169.63 2050
8170.48 2048
8171.33 2017
8172.19 1981
8173.04 1973
8173.89 2039
8174.75 2012
8175.60 2080
8176.46 2101
8177.31 1926
8178.16 2086
8179.02 2092
8179.87 2049
8180.72 2067
8181.58 2066
8182.43 2088
8183.29 2031
8184.14 1953
8184.99 1851
8185.85 1910
8186.70 2082
8187.56 2002
8188.41 2024
8189.26 2108
8190.12 1969
8190.97 1872
8191.83 1955
8192.68 1937
8193.54 1936
8194.39 1918
8195.25 1913
8196.10 2030
8196.95 1978
8197.81 1978
8198.66 1939
8199.52 2054
8200.37 2139
8201.23 1972
8202.08 1952
8202.94 2005
8203.79 1997
8204.65 1996
8205.50 1874
8206.36 1879
8207.21 1944
8208.07 1902
8208.92 1894
8209.78 1908
8210.64 2072
8211.49 2067
8212.35 1997
8213.20 2065
8214.06 1989
8214.91 2075
8215.77 2035
8216.62 1974
8217.48 1982
8218.34 1986
8219.19 2047
8220.05 2003
8220.90 2043
8221.76 2017
8222.61 2075
8223.47 2049
8224.33 2082
8225.18 2079
8226.04 2201
8226.90 2238
8227.75 2282
8228.61 2299
8229.46 2288
8230.32 2366
8231.18 2262
8232.03 2223
8232.89 2066
8233.75 2113
8234.60 2168
8235.46 2161
8236.32 2091
8237.17 2078
8238.03 2083
8238.89 2040
8239.74 2082
8240.60 2070
8241.46 1994
8242.32 2066
8243.17 2119
8244.03 2092
8244.89 2070
8245.74 2086
8246.60 2145
8247.46 2159
8248.32 1992
8249.17 1996
8250.03 2085
8250.89 2053
8251.75 2032
8252.60 2169
8253.46 2149
8254.32 2141
8255.18 2166
8256.03 2037
8256.89 2007
8257.75 2026
8258.61 2022
8259.47 2057
8260.32 2142
8261.18 1940
8262.04 2085
8262.90 2019
8263.76 2023
8264.61 2099
8265.47 2071
8266.33 2193
8267.19 2251
8268.05 2145
8268.91 2075
8269.76 1963
8270.62 2012
8271.48 2003
8272.34 1948
8273.20 2035
8274.06 2007
8274.92 2030
8275.77 2031
8276.63 1954
8277.49 1973
8278.35 2225
8279.21 2164
8280.07 2087
8280.93 2029
8281.79 1999
8282.65 2102
8283.51 2128
8284.36 2044
8285.22 2137
8286.08 1993
8286.94 2053
8287.80 2048
8288.66 2120
8289.52 2114
8290.38 2057
8291.24 2008
8292.10 2025
8292.96 2084
8293.82 2061
8294.68 2127
8295.54 2125
8296.40 2174
8297.26 2103
8298.12 2245
8298.98 2087
8299.84 2093
8300.70 2182
8301.56 2254
8302.42 2135
8303.28 2162
8304.14 2114
8305.00 2128
8305.86 2213
8306.72 2197
8307.58 2103
8308.44 2139
8309.30 2088
8310.16 2228
8311.02 2156
8311.88 2226
8312.74 2253
8313.60 2094
8314.46 2300
8315.33 2212
8316.19 2092
8317.05 2149
8317.91 2134
8318.77 2139
8319.63 2082
8320.49 2060
8321.35 2248
8322.21 2230
8323.08 2263
8323.94 2153
8324.80 2160
8325.66 2216
8326.52 2102
8327.38 2188
8328.24 2197
8329.10 2087
8329.97 2154
8330.83 2259
8331.69 2252
8332.55 2370
8333.41 2348
8334.28 2309
8335.14 2298
8336.00 2169
8336.86 2232
8337.72 2277
8338.58 2239
8339.45 2175
8340.31 2131
8341.17 2191
8342.03 2274
8342.90 2169
8343.76 2237
8344.62 2247
8345.48 2356
8346.35 2339
8347.21 2301
8348.07 2231
8348.93 2406
8349.80 2292
8350.66 2193
8351.52 2256
8352.38 2292
8353.25 2361
8354.11 2259
8354.97 2340
8355.83 2340
8356.70 2420
8357.56 2387
8358.42 2318
8359.29 2345
8360.15 2372
8361.01 2362
8361.88 2370
8362.74 2361
8363.60 2385
8364.47 2360
8365.33 2457
8366.19 2501
8367.06 2465
8367.92 2435
8368.78 2389
8369.65 2341
8370.51 2433
8371.38 2446
8372.24 2349
8373.10 2423
8373.97 2499
8374.83 2604
8375.69 2475
8376.56 2436
8377.42 2467
8378.29 2527
8379.15 2411
8380.01 2431
8380.88 2530
8381.74 2569
8382.61 2527
8383.47 2621
8384.34 2616
8385.20 2579
8386.07 2608
8386.93 2619
8387.79 2688
8388.66 2635
8389.52 2582
8390.39 2575
8391.25 2662
8392.12 2617
8392.98 2637
8393.85 2651
8394.71 2697
8395.58 2675
8396.44 2703
8397.31 2724
8398.17 2852
8399.04 2721
8399.90 2711
8400.77 2786
8401.63 2732
8402.50 2833
8403.36 2819
8404.23 2766
8405.10 2821
8405.96 2954
8406.83 3123
8407.69 2881
8408.56 2861
8409.42 2928
8410.29 2949
8411.15 3036
8412.02 3092
8412.89 3091
8413.75 2990
8414.62 3047
8415.48 3117
8416.35 3135
8417.22 3095
8418.08 3160
8418.95 3248
8419.82 3206
8420.68 3167
8421.55 3294
8422.41 3222
8423.28 3147
8424.15 3172
8425.01 3314
8425.88 3461
8426.75 3296
8427.61 3372
8428.48 3390
8429.35 3512
8430.21 3429
8431.08 3576
8431.95 3572
8432.81 3686
8433.68 3567
8434.55 3674
8435.41 3682
8436.28 3584
8437.15 3590
8438.02 3609
8438.88 3700
8439.75 3840
8440.62 3760
8441.49 3790
8442.35 3751
8443.22 3952
8444.09 3897
8444.96 3859
8445.82 3962
8446.69 4065
8447.56 4268
8448.43 4187
8449.29 4238
8450.16 4396
8451.03 4380
8451.90 4301
8452.77 4336
8453.63 4374
8454.50 4484
8455.37 4453
8456.24 4485
8457.11 4752
8457.97 4952
8458.84 5129
8459.71 5285
8460.58 5649
8461.45 6315
8462.32 6883
8463.18 7518
8464.05 7951
8464.92 7680
8465.79 7632
8466.66 7410
8467.53 6974
8468.40 6539
8469.26 5855
8470.13 5554
8471.00 5283
8471.87 4979
8472.74 5060
8473.61 5129
8474.48 5401
8475.35 6000
8476.22 6512
8477.09 7075
8477.95 7330
8478.82 7441
8479.69 7133
8480.56 6715
8481.43 6361
8482.30 5815
8483.17 5307
8484.04 4863
8484.91 4626
8485.78 4542
8486.65 4205
8487.52 4100
8488.39 3970
8489.26 3927
8490.13 3921
8491.00 3798
8491.87 3825
8492.74 3906
8493.61 3781
8494.48 3775
8495.35 3822
8496.22 3834
8497.09 3796
8497.96 3721
8498.83 3687
8499.70 3785
8500.57 3913
8501.44 3767
8502.31 3879
8503.18 4130
8504.05 4034
8504.92 4011
8505.79 4080
8506.66 4032
8507.53 3823
8508.41 3905
8509.28 3766
8510.15 3795
8511.02 3779
8511.89 3684
8512.76 3775
8513.63 3854
8514.50 4023
8515.37 3996
8516.24 4163
8517.12 4115
8517.99 3955
8518.86 4124
8519.73 4074
8520.60 3928
8521.47 3818
8522.34 3859
8523.22 3827
8524.09 3877
8524.96 3978
8525.83 3942
8526.70 3960
8527.57 3835
8528.45 4014
8529.32 3949
8530.19 3870
8531.06 3986
8531.93 4072
8532.81 3986
8533.68 3922
8534.55 4144
8535.42 4067
8536.29 3908
8537.17 4024
8538.04 4172
8538.91 4017
8539.78 4188
8540.66 3965
8541.53 3997
8542.40 4115
8543.27 4063
8544.15 4156
8545.02 4012
8545.89 3948
8546.76 3960
8547.64 3952
8548.51 4021
8549.38 3982
8550.26 3898
8551.13 3950
8552.00 4009
8552.87 4002
8553.75 3834
8554.62 3916
8555.49 3903
8556.37 3912
8557.24 3843
8558.11 3774
8558.99 3728
8559.86 3718
8560.73 3787
8561.61 3683
8562.48 3599
8563.36 3673
8564.23 3868
8565.10 3752
8565.98 3695
8566.85 3563
8567.72 3814
8568.60 3700
8569.47 3519
8570.35 3442
8571.22 3555
8572.09 3635
8572.97 3456
8573.84 3488
8574.72 3544
8575.59 3526
8576.46 3521
8577.34 3410
8578.21 3390
8579.09 3431
8579.96 3451
8580.84 3500
8581.71 3424
8582.59 3362
8583.46 3323
8584.34 3405
8585.21 3514
8586.08 3436
8586.96 3285
8587.83 3360
8588.71 3383
8589.58 3369
8590.46 3362
8591.33 3306
8592.21 3393
8593.08 3330
8593.96 3287
8594.83 3482
8595.71 3412
8596.59 3228
8597.46 3410
8598.34 3378
8599.21 3232
8600.09 3282
8600.96 3365
8601.84 3478
8602.71 3388
8603.59 3282
8604.46 3300
8605.34 3442
8606.22 3477
8607.09 3422
8607.97 3506
8608.84 3414
8609.72 3380
8610.60 3518
8611.47 3593
8612.35 3534
8613.22 3472
8614.10 3375
8614.98 3474
8615.85 3549
8616.73 3582
8617.61 3542
8618.48 3572
8619.36 3597
8620.24 3605
8621.11 3478
8621.99 3502
8622.87 3489
8623.74 3524
8624.62 3591
8625.50 3529
8626.37 3563
8627.25 3530
8628.13 3534
8629.00 3471
8629.88 3759
8630.76 3631
8631.63 3534
8632.51 3497
8633.39 3597
8634.27 3614
8635.14 3690
8636.02 3882
8636.90 3827
8637.77 3666
8638.65 3529
8639.53 3770
8640.41 3772
8641.28 3718
8642.16 3692
8643.04 3617
8643.92 3793
8644.80 3747
8645.67 3635
8646.55 3751
8647.43 3713
8648.31 3798
8649.19 3777
8650.06 3867
8650.94 3880
8651.82 3753
8652.70 3853
8653.58 3924
8654.45 3897
8655.33 4062
8656.21 3958
8657.09 4144
8657.97 4194
8658.85 4064
8659.72 4090
8660.60 3956
8661.48 3954
8662.36 4061
8663.24 4081
8664.12 4018
8665.00 4037
8665.88 4055
8666.75 4062
8667.63 4054
8668.51 4063
8669.39 4185
8670.27 4246
8671.15 4161
8672.03 4068
8672.91 4150
8673.79 4215
8674.67 4300
8675.55 4168
8676.42 4265
8677.30 4489
8678.18 4407
8679.06 4357
8679.94 4534
8680.82 4548
8681.70 4812
8682.58 4767
8683.46 4723
8684.34 4905
8685.22 4869
8686.10 4707
8686.98 4580
8687.86 4520
8688.74 4601
8689.62 4494
8690.50 4598
8691.38 4722
8692.26 4711
8693.14 4778
8694.02 4842
8694.90 4822
8695.78 5124
8696.66 5412
8697.54 5538
8698.42 6072
8699.30 6461
8700.18 6461
8701.07 6583
8701.95 6541
8702.83 6306
8703.71 6189
8704.59 6052
8705.47 5655
8706.35 5518
8707.23 5150
8708.11 5016
8708.99 4976
8709.87 4942
8710.75 4931
8711.64 4812
8712.52 4667
8713.40 4742
8714.28 4860
8715.16 4635
8716.04 4855
8716.92 4849
8717.81 4816
8718.69 4673
8719.57 4776
8720.45 4843
8721.33 4917
8722.21 4962
8723.10 4887
8723.98 4900
8724.86 4920
8725.74 4990
8726.62 5145
8727.50 5039
8728.39 4933
8729.27 4947
8730.15 5070
8731.03 5164
8731.91 5163
8732.80 5290
8733.68 5310
8734.56 5359
8735.44 5392
8736.33 5498
8737.21 5480
8738.09 5438
8738.97 5482
8739.86 5651
8740.74 5679
8741.62 5850
8742.50 5799
8743.39 5757
8744.27 5630
8745.15 5675
8746.04 5830
8746.92 5835
8747.80 5646
8748.68 5693
8749.57 5753
8750.45 5713
8751.33 5884
8752.22 5901
8753.10 5854
8753.98 5919
8754.87 5809
8755.75 5744
8756.63 5956
8757.52 6030
8758.40 6166
8759.28 6090
8760.17 6101
8761.05 6326
8761.94 6241
8762.82 6238
8763.70 6216
8764.59 6330
8765.47 6407
8766.36 6319
8767.24 6197
8768.12 6483
8769.01 6244
8769.89 6715
8770.78 6749
8771.66 6859
8772.54 7171
8773.43 7224
8774.31 7103
8775.20 7071
8776.08 7099
8776.97 7261
8777.85 7103
8778.73 7055
8779.62 7125
8780.50 7100
8781.39 6966
8782.27 6985
8783.16 7162
8784.04 7237
8784.93 7522
8785.81 8182
8786.70 9011
8787.58 9683
8788.47 10579
8789.35 11382
8790.24 11739
8791.12 11897
8792.01 11591
8792.89 10970
8793.78 10319
8794.66 9592
8795.55 8681
8796.44 8281
8797.32 8042
8798.21 7687
8799.09 7525
8799.98 7535
8800.86 7648
8801.75 7659
8802.63 7980
8803.52 8930
8804.41 9488
8805.29 9766
8806.18 10145
8807.06 9965
8807.95 9848
8808.84 9457
8809.72 9165
8810.61 8484
8811.49 7741
8812.38 7401
8813.27 7047
8814.15 6901
8815.04 6648
8815.93 7085
8816.81 7045
8817.70 7064
8818.59 7126
8819.47 7641
8820.36 7761
8821.25 7855
8822.13 8217
8823.02 7907
8823.91 7747
8824.79 7516
8825.68 7201
8826.57 7033
8827.45 6761
8828.34 6706
8829.23 6389
8830.12 6128
8831.00 6216
8831.89 6261
8832.78 5913
8833.66 6058
8834.55 6260
8835.44 6358
8836.33 6384
8837.21 6477
8838.10 6337
8838.99 6223
8839.88 6331
8840.76 6348
8841.65 6535
8842.54 6191
8843.43 6151
8844.32 5844
8845.20 5848
8846.09 6004
8846.98 5920
8847.87 5644
8848.76 5767
8849.64 5784
8850.53 5908
8851.42 5899
8852.31 5871
8853.20 5699
8854.09 5671
8854.97 5789
8855.86 5969
8856.75 5930
8857.64 5989
8858.53 5747
8859.42 5863
8860.30 5657
8861.19 5574
8862.08 5606
8862.97 5553
8863.86 5694
8864.75 5592
8865.64 5561
8866.53 5476
8867.42 5442
8868.30 5591
8869.19 5477
8870.08 5398
8870.97 5327
8871.86 5357
8872.75 5535
8873.64 5302
8874.53 5270
8875.42 5125
8876.31 5154
8877.20 5235
8878.09 5004
8878.98 5033
8879.87 4885
8880.76 4906
8881.65 4972
8882.54 4877
8883.43 4850
8884.32 4934
8885.21 4809
8886.10 4817
8886.99 4681
8887.88 4522
8888.77 4570
8889.66 4533
8890.55 4440
8891.44 4475
8892.33 4437
8893.22 4503
8894.11 4500
8895.00 4379
8895.89 4208
8896.78 4370
8897.67 4210
8898.56 4150
8899.45 4034
8900.34 4057
8901.23 4104
8902.12 4070
8903.01 4194
8903.90 4180
8904.79 4007
8905.69 4008
8906.58 3977
8907.47 3845
8908.36 3740
8909.25 3862
8910.14 3864
8911.03 3811
8911.92 3749
8912.82 3964
8913.71 3748
8914.60 3630
8915.49 3604
8916.38 3558
8917.27 3670
8918.16 3608
8919.06 3587
8919.95 3624
8920.84 3380
8921.73 3452
8922.62 3408
8923.51 3472
8924.41 3528
8925.30 3462
8926.19 3310
8927.08 3202
8927.97 3220
8928.87 3392
8929.76 3299
8930.65 3306
8931.54 3541
8932.43 3404
8933.33 3376
8934.22 3351
8935.11 3293
8936.00 3159
8936.90 3243
8937.79 3266
8938.68 3226
8939.57 3160
8940.47 3322
8941.36 3222
8942.25 3040
8943.15 3031
8944.04 3118
8944.93 2967
8945.82 3017
8946.72 3030
8947.61 3043
8948.50 3071
8949.40 3102
8950.29 3057
8951.18 3038
8952.08 2992
8952.97 3036
8953.86 2955
8954.76 2790
8955.65 2758
8956.54 2756
8957.44 2861
8958.33 2869
8959.22 2829
8960.12 2800
8961.01 2803
8961.91 2804
8962.80 2782
8963.69 2759
8964.59 2764
8965.48 2786
8966.37 2825
8967.27 2662
8968.16 2586
8969.06 2692
8969.95 2665
8970.85 2680
8971.74 2751
8972.63 2584
8973.53 2574
8974.42 2534
8975.32 2555
8976.21 2442
8977.11 2485
8978.00 2589
8978.90 2558
8979.79 2596
8980.68 2556
8981.58 2496
8982.47 2549
8983.37 2519
8984.26 2476
8985.16 2401
8986.05 2506
8986.95 2379
8987.84 2333
8988.74 2400
8989.63 2341
8990.53 2287
8991.42 2286
8992.32 2441
8993.22 2444
8994.11 2403
8995.01 2395
8995.90 2314
8996.80 2311
8997.69 2323
8998.59 2424
8999.48 2373
9000.38 2341
9001.28 2307
9002.17 2218
9003.07 2438
9003.96 2390
9004.86 2155
9005.75 2181
9006.65 2252
9007.55 2177
9008.44 2209
9009.34 2239
9010.23 2280
9011.13 2281
9012.03 2275
9012.92 2213
9013.82 2206
9014.72 2181
9015.61 2246
9016.51 2241
9017.41 2229
9018.30 2180
9019.20 2125
9020.10 2172
9020.99 2180
9021.89 2097
9022.79 2119
9023.68 2052
9024.58 2058
9025.48 2074
9026.37 2002
9027.27 2105
9028.17 2118
9029.06 2121
9029.96 2080
9030.86 2120
9031.76 2099
9032.65 2052
9033.55 2118
9034.45 2077
9035.35 2126
9036.24 2128
9037.14 2143
9038.04 2026
9038.94 1949
9039.83 2121
9040.73 2152
9041.63 2096
9042.53 1957
9043.42 1963
9044.32 2102
9045.22 2054
9046.12 2016
9047.02 2013
9047.91 1983
9048.81 1949
9049.71 2069
9050.61 2106
9051.51 2041
9052.41 2045
9053.30 1977
9054.20 2038
9055.10 2067
9056.00 1981
9056.90 2042
9057.80 2066
9058.69 1951
9059.59 1966
9060.49 1971
9061.39 1902
9062.29 1897
9063.19 1965
9064.09 1965
9064.99 1949
9065.88 2092
9066.78 1958
9067.68 1935
9068.58 2012
9069.48 1897
9070.38 1930
9071.28 1893
9072.18 1909
9073.08 2053
9073.98 1990
9074.88 1952
9075.78 1809
9076.68 1886
9077.58 1926
9078.47 1994
9079.37 1982
9080.27 1942
9081.17 1960
9082.07 2016
9082.97 1868
9083.87 1895
9084.77 1962
9085.67 1876
9086.57 1929
9087.47 1870
9088.37 1950
9089.27 1901
9090.17 1892
9091.07 1964
9091.97 1893
9092.87 1897
9093.77 1946
9094.67 1880
9095.58 1856
9096.48 1825
9097.38 1809
9098.28 1942
9099.18 1951
9100.08 1910
9100.98 1850
9101.88 1938
9102.78 1848
9103.68 1850
9104.58 1819
9105.48 1881
9106.38 2028
9107.28 1861
9108.19 1902
9109.09 1869
9109.99 1931
9110.89 1891
9111.79 1833
9112.69 1771
9113.59 1887
9114.49 1782
9115.40 1883
9116.30 1771
9117.20 1876
9118.10 1830
9119.00 1887
9119.90 1853
9120.81 1697
9121.71 1680
9122.61 1884
9123.51 1907
9124.41 1885
9125.31 1884
9126.22 1840
9127.12 1876
9128.02 1916
9128.92 1903
9129.82 1881
9130.73 1769
9131.63 1812
9132.53 1814
9133.43 1882
9134.34 1848
9135.24 1719
9136.14 1795
9137.04 1939
9137.95 1849
9138.85 1834
9139.75 1746
9140.65 1824
9141.56 1714
9142.46 1721
9143.36 1866
9144.26 1896
9145.17 1834
9146.07 1879
9146.97 1813
9147.88 1771
9148.78 1840
9149.68 1826
9150.59 1763
9151.49 1717
9152.39 1748
9153.29 1732
9154.20 1901
9155.10 1842
9156.01 1835
9156.91 1803
9157.81 1834
9158.72 1764
9159.62 1907
9160.52 2004
9161.43 1997
9162.33 1776
9163.23 1808
9164.14 1782
9165.04 1669
9165.95 1747
9166.85 1778
9167.75 1778
9168.66 1740
9169.56 1768
9170.47 1677
9171.37 1731
9172.27 1868
9173.18 1780
9174.08 1720
9174.99 1609
9175.89 1703
9176.80 1817
9177.70 1851
9178.60 1855
9179.51 1733
9180.41 1766
9181.32 1875
9182.22 1813
9183.13 1825
9184.03 1803
9184.94 1788
9185.84 1820
9186.75 1781
9187.65 1888
9188.56 1818
9189.46 1779
9190.37 1747
9191.27 1813
9192.18 1870
9193.08 1810
9193.99 1832
9194.89 1853
9195.80 1797
9196.71 1854
9197.61 1904
9198.52 1833
9199.42 1843
9200.33 1893
9201.23 1917
9202.14 1908
9203.04 1924
9203.95 1896
9204.86 1840
9205.76 1850
9206.67 1887
9207.57 1907
9208.48 1804
9209.39 1854
9210.29 1973
9211.20 2011
9212.10 1851
9213.01 1881
9213.92 1842
9214.82 1787
9215.73 1838
9216.64 1812
9217.54 1846
9218.45 1833
9219.36 1838
9220.26 1821
9221.17 1788
9222.08 1799
9222.98 1809
9223.89 1843
9224.80 1860
9225.70 1913
9226.61 1830
9227.52 1808
9228.42 1909
9229.33 1830
9230.24 1733
9231.14 1756
9232.05 1696
9232.96 1720
9233.87 1718
9234.77 1871
9235.68 1828
9236.59 1702
9237.50 1787
9238.40 1729
9239.31 1795
9240.22 1791
9241.13 1782
9242.03 1814
9242.94 1694
9243.85 1678
9244.76 1690
9245.66 1689
9246.57 1806
9247.48 1839
9248.39 1789
9249.30 1826
9250.20 1714
9251.11 1705
9252.02 1746
9252.93 1831
9253.84 1795
9254.75 1835
9255.65 1748
9256.56 1682
9257.47 1653
9258.38 1747
9259.29 1602
9260.20 1668
9261.10 1612
9262.01 1655
9262.92 1629
9263.83 1712
9264.74 1727
9265.65 1710
9266.56 1604
9267.47 1682
9268.37 1788
9269.28 1740
9270.19 1801
9271.10 1725
9272.01 1733
9272.92 1755
9273.83 1732
9274.74 1702
9275.65 1742
9276.56 1681
9277.47 1820
9278.38 1794
9279.29 1851
9280.20 1743
9281.11 1701
9282.01 1641
9282.92 1671
9283.83 1757
9284.74 1782
9285.65 1768
9286.56 1711
9287.47 1659
9288.38 1745
9289.29 1795
9290.20 1746
9291.11 1767
9292.02 1788
9292.93 1821
9293.84 1685
9294.75 1763
9295.66 1803
9296.57 1796
9297.49 1768
9298.40 1708
9299.31 1757
9300.22 1696
9301.13 1753
9302.04 1814
9302.95 1764
9303.86 1692
9304.77 1711
9305.68 1681
9306.59 1728
9307.50 1679
9308.41 1744
9309.32 1665
9310.24 1754
9311.15 1724
9312.06 1730
9312.97 1760
9313.88 1781
9314.79 1736
9315.70 1685
9316.61 1707
9317.53 1618
9318.44 1784
9319.35 1798
9320.26 1814
9321.17 1722
9322.08 1623
9322.99 1632
9323.91 1658
9324.82 1649
9325.73 1770
9326.64 1763
9327.55 1736
9328.46 1827
9329.38 1672
9330.29 1722
9331.20 1740
9332.11 1685
9333.03 1613
9333.94 1704
9334.85 1579
9335.76 1688
9336.67 1685
9337.59 1762
9338.50 1702
9339.41 1620
9340.32 1665
9341.24 1632
9342.15 1699
9343.06 1686
9343.97 1639
9344.89 1768
9345.80 1701
9346.71 1654
9347.63 1655
9348.54 1791
9349.45 1688
9350.36 1643
9351.28 1752
9352.19 1744
9353.10 1765
9354.02 1710
9354.93 1633
9355.84 1671
9356.76 1692
9357.67 1825
9358.58 1774
9359.50 1782
9360.41 1714
9361.32 1730
9362.24 1646
9363.15 1591
9364.06 1689
9364.98 1748
9365.89 1615
9366.81 1686
9367.72 1709
9368.63 1744
9369.55 1661
9370.46 1617
9371.38 1713
9372.29 1637
9373.20 1587
9374.12 1748
9375.03 1842
9375.95 1744
9376.86 1819
9377.77 1785
9378.69 1714
9379.60 1710
9380.52 1777
9381.43 1879
9382.35 1737
9383.26 1828
9384.18 1698
9385.09 1658
9386.01 1746
9386.92 1639
9387.83 1694
9388.75 1704
9389.66 1692
9390.58 1745
9391.49 1746
9392.41 1740
9393.32 1778
9394.24 1748
9395.16 1742
9396.07 1688
9396.99 1693
9397.90 1789
9398.82 1789
9399.73 1709
9400.65 1813
9401.56 1767
9402.48 1831
9403.39 1790
9404.31 1782
9405.22 1799
9406.14 1803
9407.06 1747
9407.97 1813
9408.89 1832
9409.80 1870
9410.72 1917
9411.64 1819
9412.55 1768
9413.47 1767
9414.38 1867
9415.30 1723
9416.22 1799
9417.13 1873
9418.05 1813
9418.97 1811
9419.88 1831
9420.80 1774
9421.71 1653
9422.63 1828
9423.55 1826
9424.46 1767
9425.38 1847
9426.30 1958
9427.21 1799
9428.13 1727
9429.05 1787
9429.96 1803
9430.88 1781
9431.80 1757
9432.72 1744
9433.63 1913
9434.55 1794
9435.47 1820
9436.38 1780
9437.30 1784
9438.22 1857
9439.14 1891
9440.05 1792
9440.97 1880
9441.89 1901
9442.81 1908
9443.72 1897
9444.64 1927
9445.56 1916
9446.48 1987
9447.39 1905
9448.31 1906
9449.23 1874
9450.15 1827
9451.07 1928
9451.98 1927
9452.90 1942
9453.82 1864
9454.74 1965
9455.66 1913
9456.57 1809
9457.49 1959
9458.41 2092
9459.33 2230
9460.25 2279
9461.16 2363
9462.08 2354
9463.00 2493
9463.92 2418
9464.84 2273
9465.76 2262
9466.68 2069
9467.59 2041
9468.51 1961
9469.43 1951
9470.35 1923
9471.27 1830
9472.19 1864
9473.11 1851
9474.03 1862
9474.95 1831
9475.87 1766
9476.78 1829
9477.70 1858
9478.62 1879
9479.54 1818
9480.46 1784
9481.38 1797
9482.30 1845
9483.22 1861
9484.14 1872
9485.06 1932
9485.98 1827
9486.90 1924
9487.82 1928
9488.74 2030
9489.66 1948
9490.58 1867
9491.50 1882
9492.42 1974
9493.34 1877
9494.26 1866
9495.18 1894
9496.10 1827
9497.02 1825
9497.94 1924
9498.86 1898
9499.78 1817
9500.70 1797
9501.62 1821
9502.54 1789
9503.46 1812
9504.38 1869
9505.30 1763
9506.22 1692
9507.14 1832
9508.06 1788
9508.98 1775
9509.90 1764
9510.82 1796
9511.75 1795
9512.67 1676
9513.59 1649
9514.51 1761
9515.43 1744
9516.35 1755
9517.27 1786
9518.19 1814
9519.11 1674
9520.03 1718
9520.96 1739
9521.88 1766
9522.80 1763
9523.72 1801
9524.64 1677
9525.56 1888
9526.48 1778
9527.41 1808
9528.33 1920
9529.25 1828
9530.17 1756
9531.09 1857
9532.02 1815
9532.94 1812
9533.86 1739
9534.78 1791
9535.70 1841
9536.63 1875
9537.55 1881
9538.47 1890
9539.39 1985
9540.31 1956
9541.24 2017
9542.16 1968
9543.08 1870
9544.00 1884
9544.93 1841
9545.85 1840
9546.77 1890
9547.69 1864
9548.62 1799
9549.54 1733
9550.46 1724
9551.38 1837
9552.31 1900
9553.23 1852
9554.15 1753
9555.08 1814
9556.00 1884
9556.92 1759
9557.84 1703
9558.77 1822
9559.69 1784
9560.61 1751
9561.54 1744
9562.46 1720
9563.38 1676
9564.31 1724
9565.23 1853
9566.15 1823
9567.08 1835
9568.00 1851
9568.93 1816
9569.85 1777
9570.77 1717
9571.70 1744
9572.62 1759
9573.54 1810
9574.47 1777
9575.39 1674
9576.32 1818
9577.24 1837
9578.16 1904
9579.09 1786
9580.01 1748
9580.94 1735
9581.86 1720
9582.78 1716
9583.71 1667
9584.63 1664
9585.56 1766
9586.48 1779
9587.41 1717
9588.33 1701
9589.26 1732
9590.18 1768
9591.11 1736
9592.03 1733
9592.96 1711
9593.88 1760
9594.80 1733
9595.73 1686
9596.65 1661
9597.58 1701
9598.50 1797
9599.43 1705
9600.35 1653
9601.28 1691
9602.21 1738
9603.13 1736
9604.06 1782
9604.98 1824
9605.91 1804
9606.83 1849
9607.76 1922
9608.68 1868
9609.61 1898
9610.53 1862
9611.46 1844
9612.39 1737
9613.31 1829
9614.24 1903
9615.16 1900
9616.09 1880
9617.02 1827
9617.94 1811
9618.87 2078
9619.79 1999
9620.72 1882
9621.65 1830
9622.57 1791
9623.50 1834
9624.42 1820
9625.35 1871
9626.28 1878
9627.20 1855
9628.13 1827
9629.06 1864
9629.98 1862
9630.91 1849
9631.84 1887
9632.76 2007
9633.69 1931
9634.62 1915
9635.54 1896
9636.47 1835
9637.40 1900
9638.32 1948
9639.25 1928
9640.18 1974
9641.11 2130
9642.03 2022
9642.96 1967
9643.89 1980
9644.81 1942
9645.74 2016
9646.67 2030
9647.60 1937
9648.52 2015
9649.45 1990
9650.38 2003
9651.31 1925
9652.23 2030
9653.16 2045
9654.09 2077
9655.02 2200
9655.95 2312
9656.87 2326
9657.80 2208
9658.73 2171
9659.66 2347
9660.58 2222
9661.51 2257
9662.44 2130
9663.37 2215
9664.30 2206
9665.23 2240
9666.15 2071
9667.08 2020
9668.01 2035
9668.94 2019
9669.87 2056
9670.80 2120
9671.73 2081
9672.65 2092
9673.58 2147
9674.51 2231
9675.44 2195
9676.37 2241
9677.30 2148
9678.23 1992
9679.16 2057
9680.08 2062
9681.01 2021
9681.94 2081
9682.87 2130
9683.80 2085
9684.73 2038
9685.66 2128
9686.59 2150
9687.52 2115
9688.45 2186
9689.38 2182
9690.31 2173
9691.24 2266
9692.17 2202
9693.09 2091
9694.02 2151
9694.95 2158
9695.88 2098
9696.81 2267
9697.74 2297
9698.67 2220
9699.60 2274
9700.53 2323
9701.46 2206
9702.39 2218
9703.32 2237
9704.25 2314
9705.18 2305
9706.11 2347
9707.04 2528
9707.97 2605
9708.91 2585
9709.84 2548
9710.77 2490
9711.70 2383
9712.63 2440
9713.56 2466
9714.49 2194
9715.42 2198
9716.35 2228
9717.28 2267
9718.21 2182
9719.14 2050
9720.07 2146
9721.00 2150
9721.93 2114
9722.87 2172
9723.80 2154
9724.73 2038
9725.66 2053
9726.59 2095
9727.52 1951
9728.45 2017
9729.38 2040
9730.32 2069
9731.25 1966
9732.18 1986
9733.11 2017
9734.04 2073
9734.97 2032
9735.91 2027
9736.84 2079
9737.77 2070
9738.70 2020
9739.63 2129
9740.56 2035
9741.50 1931
9742.43 1913
9743.36 2018
9744.29 1974
9745.22 1970
9746.16 1950
9747.09 2056
9748.02 1848
9748.95 1981
9749.89 1950
9750.82 1911
9751.75 1821
9752.68 1835
9753.62 1929
9754.55 1829
9755.48 1855
9756.41 1920
9757.35 1930
9758.28 1806
9759.21 1853
9760.14 1910
9761.08 1750
9762.01 1852
9762.94 1862
9763.88 1861
9764.81 1858
9765.74 1834
9766.68 1854
9767.61 1871
9768.54 1831
9769.48 1904
9770.41 1844
9771.34 1855
9772.28 1908
9773.21 1815
9774.14 1766
9775.08 1810
9776.01 1866
9776.94 1800
9777.88 1858
9778.81 1890
9779.74 1888
9780.68 1888
9781.61 1858
9782.55 1822
9783.48 1898
9784.41 1862
9785.35 1945
9786.28 1892
9787.22 1892
9788.15 1913
9789.08 1900
9790.02 1973
9790.95 1816
9791.89 1791
9792.82 1885
9793.76 1943
9794.69 1753
9795.63 1851
9796.56 1781
9797.49 1805
9798.43 1754
9799.36 1831
9800.30 1768
9801.23 1815
9802.17 1663
9803.10 1786
9804.04 1743
9804.97 1823
9805.91 1721
9806.84 1621
9807.78 1708
9808.71 1722
9809.65 1657
9810.58 1649
9811.52 1704
9812.45 1679
9813.39 1680
9814.33 1738
9815.26 1606
9816.20 1635
9817.13 1601
9818.07 1581
9819.00 1670
9819.94 1671
9820.87 1600
9821.81 1640
9822.75 1687
9823.68 1697
9824.62 1639
9825.55 1677
9826.49 1668
9827.43 1646
9828.36 1679
9829.30 1658
9830.23 1602
9831.17 1678
9832.11 1601
9833.04 1571
9833.98 1518
9834.92 1594
9835.85 1631
9836.79 1608
9837.73 1634
9838.66 1581
9839.60 1567
9840.54 1516
9841.47 1621
9842.41 1558
9843.35 1519
9844.28 1591
9845.22 1601
9846.16 1580
9847.09 1500
9848.03 1546
9848.97 1585
9849.90 1649
9850.84 1539
9851.78 1507
9852.72 1572
9853.65 1582
9854.59 1560
9855.53 1549
9856.47 1463
9857.40 1595
9858.34 1545
9859.28 1539
9860.22 1555
9861.15 1548
9862.09 1531
9863.03 1499
9863.97 1522
9864.90 1534
9865.84 1470
9866.78 1568
9867.72 1532
9868.66 1468
9869.59 1483
9870.53 1605
9871.47 1538
9872.41 1508
9873.35 1487
9874.29 1579
9875.22 1472
9876.16 1529
9877.10 1460
9878.04 1402
9878.98 1517
9879.92 1551
9880.85 1494
9881.79 1548
9882.73 1508
9883.67 1544
9884.61 1569
9885.55 1476
9886.49 1428
9887.43 1492
9888.37 1493
9889.30 1530
9890.24 1515
9891.18 1568
9892.12 1527
9893.06 1616
9894.00 1570
9894.94 1520
9895.88 1479
9896.82 1539
9897.76 1478
9898.70 1555
9899.64 1534
9900.58 1510
9901.52 1421
9902.45 1497
9903.39 1580
9904.33 1394
9905.27 1446
9906.21 1416
9907.15 1421
9908.09 1445
9909.03 1406
9909.97 1440
9910.91 1449
9911.85 1485
9912.79 1473
9913.73 1495
9914.67 1531
9915.61 1577
9916.55 1442
9917.49 1519
9918.44 1570
9919.38 1642
9920.32 1703
9921.26 1595
9922.20 1600
9923.14 1612
9924.08 1536
9925.02 1506
9925.96 1475
9926.90 1491
9927.84 1523
9928.78 1413
9929.72 1508
9930.66 1480
9931.61 1455
9932.55 1536
9933.49 1611
9934.43 1683
9935.37 1720
9936.31 1646
9937.25 1681
9938.19 1622
9939.14 1626
9940.08 1570
9941.02 1570
9941.96 1484
9942.90 1456
9943.84 1448
9944.78 1410
9945.73 1468
9946.67 1448
9947.61 1470
9948.55 1541
9949.49 1434
9950.44 1434
9951.38 1428
9952.32 1432
9953.26 1467
9954.20 1405
9955.15 1357
9956.09 1411
9957.03 1401
9957.97 1393
9958.91 1416
9959.86 1371
9960.80 1399
9961.74 1402
9962.68 1390
9963.63 1312
9964.57 1313
9965.51 1316
9966.45 1356
9967.40 1361
9968.34 1369
9969.28 1402
9970.23 1457
9971.17 1466
9972.11 1341
9973.05 1364
9974.00 1368
9974.94 1321
9975.88 1380
9976.83 1328
9977.77 1320
9978.71 1378
9979.66 1377
9980.60 1306
9981.54 1261
9982.49 1311
9983.43 1317
9984.37 1330
9985.32 1230
9986.26 1298
9987.20 1300
9988.15 1312
9989.09 1433
9990.04 1306
9990.98 1261
9991.92 1268
9992.87 1354
9993.81 1289
9994.76 1377
9995.70 1379
9996.64 1387
9997.59 1251
9998.53 1338
9999.48 1431
10000.42 1423
10001.36 1440
10002.31 1378
10003.25 1354
10004.20 1379
10005.14 1367
10006.09 1360
10007.03 1301
10007.98 1332
10008.92 1298
10009.87 1309
10010.81 1353
10011.76 1396
10012.70 1364
10013.64 1337
10014.59 1337
10015.53 1380
10016.48 1385
10017.43 1451
10018.37 1401
10019.32 1310
10020.26 1315
10021.21 1391
10022.15 1340
10023.10 1255
10024.04 1330
10024.99 1304
10025.93 1308
10026.88 1416
10027.82 1283
10028.77 1324
10029.72 1349
10030.66 1312
10031.61 1275
10032.55 1313
10033.50 1288
10034.44 1312
10035.39 1334
10036.34 1332
10037.28 1346
10038.23 1316
10039.17 1256
10040.12 1350
10041.07 1294
10042.01 1339
10042.96 1377
10043.91 1343
10044.85 1340
10045.80 1342
10046.74 1311
10047.69 1294
10048.64 1326
10049.58 1338
10050.53 1254
10051.48 1256
10052.42 1254
10053.37 1248
10054.32 1304
10055.27 1458
10056.21 1382
10057.16 1277
10058.11 1281
10059.05 1326
10060.00 1269
10060.95 1238
10061.89 1234
10062.84 1157
10063.79 1224
10064.74 1320
10065.68 1307
10066.63 1273
10067.58 1267
10068.53 1275
10069.47 1286
10070.42 1293
10071.37 1264
10072.32 1247
10073.26 1266
10074.21 1307
10075.16 1278
10076.11 1235
10077.06 1234
10078.00 1294
10078.95 1236
10079.90 1211
10080.85 1265
10081.80 1284
10082.74 1279
10083.69 1266
10084.64 1156
10085.59 1155
10086.54 1225
10087.49 1231
10088.43 1271
10089.38 1258
10090.33 1235
10091.28 1333
10092.23 1237
10093.18 1212
10094.13 1191
10095.07 1245
10096.02 1265
10096.97 1232
10097.92 1213
10098.87 1257
10099.82 1288
10100.77 1297
10101.72 1170
10102.67 1283
10103.61 1301
10104.56 1158
10105.51 1178
10106.46 1177
10107.41 1268
10108.36 1167
10109.31 1256
10110.26 1240
10111.21 1260
10112.16 1234
10113.11 1172
10114.06 1244
10115.01 1279
10115.96 1237
10116.91 1196
10117.86 1303
10118.81 1266
10119.76 1202
10120.71 1127
10121.66 1181
10122.61 1235
10123.56 1281
10124.51 1196
10125.46 1199
10126.41 1251
10127.36 1245
10128.31 1090
10129.26 1103
10130.21 1249
10131.16 1255
10132.11 1238
10133.06 1256
10134.01 1220
10134.96 1194
10135.91 1285
10136.86 1233
10137.81 1185
10138.76 1233
10139.72 1269
10140.67 1263
10141.62 1263
10142.57 1278
10143.52 1296
10144.47 1273
10145.42 1243
10146.37 1259
10147.32 1227
10148.28 1282
10149.23 1333
10150.18 1182
10151.13 1097
10152.08 1227
10153.03 1246
10153.98 1244
10154.94 1243
10155.89 1123
10156.84 1259
10157.79 1259
10158.74 1223
10159.69 1218
10160.65 1236
10161.60 1182
10162.55 1183
10163.50 1214
10164.45 1213
10165.41 1167
10166.36 1141
10167.31 1290
10168.26 1302
10169.21 1242
10170.17 1255
10171.12 1189
10172.07 1233
10173.02 1313
10173.98 1200
10174.93 1156
10175.88 1257
10176.83 1276
10177.79 1174
10178.74 1249
10179.69 1328
10180.64 1228
10181.60 1282
10182.55 1293
10183.50 1305
10184.46 1195
10185.41 1186
10186.36 1257
10187.32 1250
10188.27 1254
10189.22 1173
10190.18 1226
10191.13 1251
10192.08 1280
10193.03 1322
10193.99 1322
10194.94 1301
10195.90 1305
10196.85 1308
10197.80 1288
10198.76 1273
10199.71 1254
10200.66 1254
10201.62 1224
10202.57 1236
10203.52 1278
10204.48 1356
10205.43 1206
10206.39 1247
10207.34 1341
10208.29 1332
10209.25 1322
10210.20 1359
10211.16 1357
10212.11 1417
10213.07 1322
10214.02 1253
10214.97 1343
10215.93 1293
10216.88 1194
10217.84 1320
10218.79 1364
10219.75 1327
10220.70 1333
10221.66 1281
10222.61 1312
10223.57 1308
10224.52 1370
10225.48 1353
10226.43 1280
10227.39 1322
10228.34 1386
10229.30 1194
10230.25 1248
10231.21 1250
10232.16 1267
10233.12 1235
10234.07 1307
10235.03 1250
10235.98 1303
10236.94 1332
10237.89 1320
10238.85 1389
10239.80 1322
10240.76 1347
10241.72 1306
10242.67 1330
10243.63 1269
10244.58 1317
10245.54 1333
10246.49 1342
10247.45 1432
10248.41 1333
10249.36 1323
10250.32 1284
10251.27 1413
10252.23 1290
10253.19 1331
10254.14 1329
10255.10 1261
10256.06 1230
10257.01 1211
10257.97 1221
10258.92 1235
10259.88 1212
10260.84 1314
10261.79 1328
10262.75 1150
10263.71 1204
10264.66 1162
10265.62 1193
10266.58 1283
10267.53 1224
10268.49 1204
10269.45 1188
10270.41 1202
10271.36 1238
10272.32 1229
10273.28 1272
10274.23 1203
10275.19 1216
10276.15 1188
10277.11 1276
10278.06 1239
10279.02 1281
10279.98 1321
10280.94 1257
10281.89 1211
10282.85 1140
10283.81 1185
10284.77 1177
10285.72 1266
10286.68 1191
10287.64 1195
10288.60 1153
10289.55 1141
10290.51 1308
10291.47 1232
10292.43 1138
10293.39 1224
10294.34 1235
10295.30 1184
10296.26 1196
10297.22 1192
10298.18 1187
10299.14 1196
10300.09 1228
10301.05 1282
10302.01 1228
10302.97 1196
10303.93 1211
10304.89 1137
10305.85 1236
10306.80 1211
10307.76 1188
10308.72 1274
10309.68 1289
10310.64 1189
10311.60 1182
10312.56 1151
10313.52 1151
10314.47 1222
10315.43 1173
10316.39 1210
10317.35 1314
10318.31 1245
10319.27 1257
10320.23 1113
10321.19 1080
10322.15 1244
10323.11 1248
10324.07 1184
10325.03 1119
10325.99 1096
10326.95 1166
10327.91 1180
10328.87 1132
10329.83 1126
10330.79 1208
10331.75 1190
10332.71 1157
10333.67 1156
10334.63 1266
10335.59 1237
10336.55 1243
10337.51 1242
10338.47 1211
10339.43 1205
10340.39 1182
10341.35 1121
10342.31 1172
10343.27 1167
10344.23 1140
10345.19 1152
10346.15 1230
10347.11 1160
10348.07 1061
10349.03 1148
10349.99 1100
10350.95 1231
10351.91 1247
10352.87 1247
10353.83 1225
10354.79 1233
10355.76 1175
10356.72 1155
10357.68 1175
10358.64 1182
10359.60 1246
10360.56 1169
10361.52 1203
10362.48 1225
10363.45 1211
10364.41 1192
10365.37 1211
10366.33 1164
10367.29 1099
10368.25 1127
10369.21 1146
10370.18 1201
10371.14 1198
10372.10 1213
10373.06 1196
10374.02 1269
10374.98 1133
10375.95 1151
10376.91 1142
10377.87 1161
10378.83 1136
10379.79 1138
10380.76 1157
10381.72 1109
10382.68 1109
10383.64 1208
10384.61 1155
10385.57 1118
10386.53 1085
10387.49 1113
10388.46 1129
10389.42 1160
10390.38 1207
10391.34 1171
10392.31 1132
10393.27 1186
10394.23 1089
10395.19 1158
10396.16 1055
10397.12 1092
10398.08 1163
10399.05 1173
10400.01 1112
10400.97 1185
10401.93 1106
10402.90 1132
10403.86 1180
10404.82 1200
10405.79 1130
10406.75 1043
10407.71 1172
10408.68 1103
10409.64 1147
10410.60 1105
10411.57 1120
10412.53 1121
10413.50 1214
10414.46 1151
10415.42 1103
10416.39 1237
10417.35 1094
10418.31 1188
10419.28 1199
10420.24 1078
10421.21 1106
10422.17 1097
10423.13 1109
10424.10 1108
10425.06 1152
10426.03 1176
10426.99 1207
10427.96 1177
10428.92 1129
10429.88 1216
10430.85 1279
10431.81 1168
10432.78 1168
10433.74 1151
10434.71 1175
10435.67 1265
10436.64 1177
10437.60 1137
10438.57 1172
10439.53 1252
10440.50 1233
10441.46 1179
10442.43 1183
10443.39 1178
10444.36 1252
10445.32 1163
10446.29 1099
10447.25 1180
10448.22 1112
10449.18 1080
10450.15 1172
10451.11 1194
10452.08 1191
10453.04 1089
10454.01 1159
10454.97 1147
10455.94 1147
10456.91 1142
10457.87 1139
10458.84 1151
10459.80 1161
10460.77 1051
10461.73 1057
10462.70 1178
10463.67 1166
10464.63 1136
10465.60 1157
10466.56 1198
10467.53 1133
10468.50 1134
10469.46 1107
10470.43 1151
10471.40 1156
10472.36 1102
10473.33 1139
10474.30 1157
10475.26 1209
10476.23 1211
10477.19 1167
10478.16 1117
10479.13 1185
10480.09 1094
10481.06 1126
10482.03 1179
10483.00 1205
10483.96 1192
10484.93 1199
10485.90 1197
10486.86 1129
10487.83 1195
10488.80 1233
10489.76 1204
10490.73 1162
10491.70 1231
10492.67 1198
10493.63 1131
10494.60 1104
10495.57 1237
10496.54 1128
10497.50 1124
10498.47 1111
10499.44 1133
10500.41 1109
10501.37 1141
10502.34 1147
10503.31 1147
10504.28 1123
10505.25 1143
10506.21 1240
10507.18 1193
10508.15 1276
10509.12 1207
10510.09 1219
10511.05 1138
10512.02 1251
10512.99 1232
10513.96 1161
10514.93 1172
10515.90 1160
10516.86 1173
10517.83 1114
10518.80 1076
10519.77 1147
10520.74 1122
10521.71 1066
10522.68 1179
10523.64 1150
10524.61 1063
10525.58 1130
10526.55 1143
10527.52 1140
10528.49 1150
10529.46 1158
10530.43 1176
10531.40 1215
10532.36 1186
10533.33 1146
10534.30 1111
10535.27 1192
10536.24 1227
10537.21 1220
10538.18 1061
10539.15 1092
10540.12 1103
10541.09 1179
10542.06 1163
10543.03 1209
10544.00 1248
10544.97 1102
10545.94 1154
10546.91 1166
10547.88 1212
10548.85 1151
10549.82 1139
10550.79 1163
10551.76 1181
10552.73 1141
10553.70 1178
10554.67 1149
10555.64 1120
10556.61 1291
10557.58 1249
10558.55 1242
10559.52 1135
10560.49 1175
10561.46 1223
10562.43 1185
10563.40 1242
10564.37 1284
10565.34 1216
10566.31 1273
10567.28 1288
10568.25 1293
10569.23 1370
10570.20 1283
10571.17 1316
10572.14 1355
10573.11 1315
10574.08 1322
10575.05 1297
10576.02 1336
10576.99 1266
10577.96 1209
10578.94 1160
10579.91 1214
10580.88 1199
10581.85 1147
10582.82 1115
10583.79 1209
10584.76 1228
10585.74 1198
10586.71 1154
10587.68 1206
10588.65 1257
10589.62 1250
10590.60 1204
10591.57 1198
10592.54 1170
10593.51 1170
10594.48 1240
10595.45 1266
10596.43 1265
10597.40 1213
10598.37 1194
10599.34 1191
10600.32 1136
10601.29 1234
10602.26 1247
10603.23 1254
10604.21 1221
10605.18 1227
10606.15 1137
10607.12 1114
10608.10 1290
10609.07 1264
10610.04 1189
10611.01 1177
10611.99 1211
10612.96 1171
10613.93 1169
10614.91 1124
10615.88 1239
10616.85 1183
10617.82 1205
10618.80 1171
10619.77 1260
10620.74 1187
10621.72 1132
10622.69 1178
10623.66 1185
10624.64 1122
10625.61 1168
10626.58 1134
10627.56 1149
10628.53 1134
10629.51 1224
10630.48 1231
10631.45 1221
10632.43 1268
10633.40 1228
10634.37 1171
10635.35 1187
10636.32 1264
10637.30 1245
10638.27 1171
10639.24 1138
10640.22 1167
10641.19 1229
10642.17 1098
10643.14 1184
10644.11 1221
10645.09 1266
10646.06 1220
10647.04 1320
10648.01 1303
10648.99 1337
10649.96 1251
10650.94 1219
10651.91 1199
10652.89 1238
10653.86 1172
10654.83 1257
10655.81 1212
10656.78 1161
10657.76 1176
10658.73 1213
10659.71 1256
10660.68 1211
10661.66 1187
10662.63 1157
10663.61 1204
10664.59 1179
10665.56 1164
10666.54 1137
10667.51 1168
10668.49 1208
10669.46 1170
10670.44 1139
10671.41 1201
10672.39 1222
10673.36 1183
10674.34 1200
10675.32 1220
10676.29 1199
10677.27 1194
10678.24 1152
10679.22 1132
10680.19 1237
10681.17 1183
10682.15 1159
10683.12 1151
10684.10 1145
10685.08 1131
10686.05 1224
10687.03 1141
10688.00 1138
10688.98 1171
10689.96 1166
10690.93 1217
10691.91 1154
10692.89 1095
10693.86 1081
10694.84 1195
10695.82 1183
10696.79 1174
10697.77 1278
10698.75 1161
10699.72 1090
10700.70 1155
10701.68 1171
10702.65 1077
10703.63 1225
10704.61 1196
10705.59 1089
10706.56 1116
10707.54 1153
10708.52 1165
10709.49 1132
10710.47 1190
10711.45 1251
10712.43 1106
10713.40 1127
10714.38 1123
10715.36 1155
10716.34 1179
10717.31 1180
10718.29 1129
10719.27 1130
10720.25 1133
10721.22 1070
10722.20 1127
10723.18 1111
10724.16 1227
10725.14 1181
10726.11 1191
10727.09 1165
10728.07 1137
10729.05 1153
10730.03 1143
10731.01 1182
10731.98 1164
10732.96 1224
10733.94 1220
10734.92 1150
10735.90 1152
10736.88 1163
10737.85 1189
10738.83 1180
10739.81 1115
10740.79 1214
10741.77 1136
10742.75 1184
10743.73 1161
10744.71 1100
10745.69 1117
10746.66 1249
10747.64 1143
10748.62 1151
10749.60 1235
10750.58 1107
10751.56 1177
10752.54 1200
10753.52 1144
10754.50 1159
10755.48 1124
10756.46 1143
10757.44 1144
10758.42 1116
10759.39 1114
10760.37 1177
10761.35 1185
10762.33 1205
10763.31 1174
10764.29 1178
10765.27 1231
10766.25 1220
10767.23 1144
10768.21 1127
10769.19 1241
10770.17 1103
10771.15 1204
10772.13 1195
10773.11 1089
10774.09 1165
10775.07 1189
10776.05 1141
10777.03 1098
10778.02 1196
10779.00 1235
10779.98 1177
10780.96 1159
10781.94 1128
10782.92 1155
10783.90 1180
10784.88 1164
10785.86 1135
10786.84 1143
10787.82 1204
10788.80 1213
10789.78 1148
10790.76 1175
10791.75 1138
10792.73 1152
10793.71 1126
10794.69 1090
10795.67 1099
10796.65 1134
10797.63 1162
10798.61 1195
10799.60 1215
10800.58 1154
10801.56 1146
10802.54 1079
10803.52 1133
10804.50 1151
10805.49 1133
10806.47 1186
10807.45 1198
10808.43 1206
10809.41 1142
10810.39 1218
10811.38 1187
10812.36 1227
10813.34 1154
10814.32 1159
10815.30 1194
10816.29 1248
10817.27 1218
10818.25 1181
10819.23 1203
10820.22 1184
10821.20 1256
10822.18 1205
10823.16 1131
10824.15 1208
10825.13 1225
10826.11 1229
10827.09 1207
10828.08 1154
10829.06 1167
10830.04 1144
10831.02 1142
10832.01 1113
10832.99 1181
10833.97 1264
10834.96 1175
10835.94 1146
10836.92 1176
10837.91 1240
10838.89 1187
10839.87 1195
10840.85 1238
10841.84 1239
10842.82 1168
10843.81 1193
10844.79 1145
10845.77 1233
10846.76 1215
10847.74 1268
10848.72 1186
10849.71 1156
10850.69 1208
10851.67 1300
10852.66 1234
10853.64 1204
10854.63 1290
10855.61 1254
10856.59 1194
10857.58 1225
10858.56 1243
10859.55 1268
10860.53 1285
10861.51 1241
10862.50 1174
10863.48 1271
10864.47 1360
10865.45 1278
10866.44 1264
10867.42 1196
10868.41 1251
10869.39 1233
10870.37 1250
10871.36 1314
10872.34 1277
10873.33 1336
10874.31 1278
10875.30 1240
10876.28 1218
10877.27 1254
10878.25 1255
10879.24 1329
10880.22 1349
10881.21 1227
10882.19 1258
10883.18 1308
10884.16 1297
10885.15 1325
10886.13 1296
10887.12 1266
10888.11 1288
10889.09 1242
10890.08 1238
10891.06 1277
10892.05 1360
10893.03 1363
10894.02 1285
10895.00 1264
10895.99 1293
10896.98 1245
10897.96 1353
10898.95 1337
10899.93 1355
10900.92 1260
10901.91 1369
10902.89 1394
10903.88 1323
10904.86 1297
10905.85 1383
10906.84 1348
10907.82 1338
10908.81 1333
10909.80 1299
10910.78 1354
10911.77 1412
10912.76 1442
10913.74 1417
10914.73 1355
10915.72 1367
10916.70 1321
10917.69 1350
10918.68 1374
10919.66 1443
10920.65 1446
10921.64 1550
10922.62 1434
10923.61 1414
10924.60 1439
10925.58 1428
10926.57 1393
10927.56 1427
10928.55 1465
10929.53 1442
10930.52 1320
10931.51 1389
10932.50 1441
10933.48 1453
10934.47 1487
10935.46 1447
10936.45 1406
10937.43 1435
10938.42 1565
10939.41 1505
10940.40 1400
10941.38 1422
10942.37 1482
10943.36 1447
10944.35 1461
10945.34 1422
10946.32 1548
10947.31 1526
10948.30 1510
10949.29 1480
10950.28 1431
10951.27 1500
10952.25 1508
10953.24 1512
10954.23 1527
10955.22 1591
10956.21 1588
10957.20 1675
10958.18 1626
10959.17 1526
10960.16 1634
10961.15 1688
10962.14 1678
10963.13 1582
10964.12 1682
10965.11 1764
10966.10 1783
10967.08 1782
10968.07 1782
10969.06 1698
10970.05 1702
10971.04 1783
10972.03 1751
10973.02 1730
10974.01 1722
10975.00 1709
10975.99 1731
10976.98 1652
10977.97 1594
10978.96 1543
10979.95 1548
10980.94 1540
10981.92 1510
10982.91 1481
10983.90 1514
10984.89 1473
10985.88 1565
10986.87 1616
10987.86 1588
10988.85 1609
10989.84 1641
10990.83 1588
10991.82 1623
10992.81 1680
10993.80 1677
10994.79 1666
10995.78 1707
10996.78 1682
10997.77 1680
10998.76 1686
10999.75 1648
11000.74 1629
11001.73 1641
11002.72 1688
11003.71 1784
11004.70 1734
11005.69 1743
11006.68 1944
11007.67 1953
11008.66 2039
11009.65 1968
11010.64 1908
11011.64 1981
11012.63 1936
11013.62 1920
11014.61 1764
11015.60 1787
11016.59 1827
11017.58 1719
11018.57 1623
11019.57 1601
11020.56 1600
11021.55 1554
11022.54 1615
11023.53 1623
11024.52 1603
11025.51 1610
11026.51 1572
11027.50 1514
11028.49 1479
11029.48 1562
11030.47 1537
11031.47 1604
11032.46 1412
11033.45 1370
11034.44 1456
11035.43 1436
11036.43 1484
11037.42 1576
11038.41 1532
11039.40 1507
11040.39 1503
11041.39 1422
11042.38 1434
11043.37 1456
11044.36 1524
11045.36 1461
11046.35 1471
11047.34 1480
11048.34 1452
11049.33 1469
11050.32 1452
11051.31 1460
11052.31 1437
11053.30 1484
11054.29 1468
11055.29 1340
11056.28 1363
11057.27 1413
11058.26 1392
11059.26 1458
11060.25 1514
11061.24 1443
11062.24 1367
11063.23 1447
11064.22 1386
11065.22 1436
11066.21 1401
11067.20 1332
11068.20 1397
11069.19 1355
11070.19 1411
11071.18 1397
11072.17 1337
11073.17 1394
11074.16 1403
11075.15 1407
11076.15 1408
11077.14 1375
11078.14 1333
11079.13 1340
11080.12 1408
11081.12 1440
11082.11 1331
11083.11 1310
11084.10 1433
11085.10 1457
11086.09 1338
11087.08 1380
11088.08 1464
11089.07 1383
11090.07 1392
11091.06 1361
11092.06 1384
11093.05 1390
11094.05 1296
11095.04 1350
11096.04 1386
11097.03 1428
11098.03 1357
11099.02 1411
11100.02 1342
11101.01 1381
11102.01 1331
11103.00 1430
11104.00 1363
11104.99 1325
11105.99 1368
11106.98 1309
11107.98 1327
11108.97 1348
11109.97 1395
11110.96 1352
11111.96 1331
11112.95 1328
11113.95 1399
11114.95 1312
11115.94 1343
11116.94 1452
11117.93 1366
11118.93 1364
11119.93 1305
11120.92 1259
11121.92 1321
11122.91 1317
11123.91 1337
11124.91 1242
11125.90 1333
11126.90 1337
11127.89 1350
11128.89 1378
11129.89 1379
11130.88 1366
11131.88 1299
11132.88 1319
11133.87 1343
11134.87 1309
11135.87 1330
11136.86 1405
11137.86 1435
11138.86 1387
11139.85 1323
11140.85 1275
11141.85 1335
11142.84 1312
11143.84 1362
11144.84 1397
11145.83 1304
11146.83 1312
11147.83 1379
11148.83 1256
11149.82 1316
11150.82 1330
11151.82 1324
11152.82 1326
11153.81 1316
11154.81 1320
11155.81 1309
11156.80 1295
11157.80 1258
11158.80 1238
11159.80 1312
11160.80 1348
11161.79 1321
11162.79 1315
11163.79 1309
11164.79 1353
11165.78 1236
11166.78 1300
11167.78 1270
11168.78 1283
11169.78 1225
11170.78 1223
11171.77 1316
11172.77 1199
11173.77 1220
11174.77 1209
11175.77 1263
11176.77 1276
11177.76 1268
11178.76 1182
11179.76 1160
11180.76 1295
11181.76 1264
11182.76 1215
11183.76 1265
11184.75 1377
11185.75 1369
11186.75 1218
11187.75 1226
11188.75 1252
11189.75 1264
11190.75 1322
11191.75 1264
11192.75 1274
11193.75 1206
11194.75 1190
11195.74 1217
11196.74 1254
11197.74 1276
11198.74 1237
11199.74 1230
11200.74 1261
11201.74 1230
11202.74 1265
11203.74 1217
11204.74 1254
11205.74 1256
11206.74 1266
11207.74 1338
11208.74 1191
11209.74 1218
11210.74 1254
11211.74 1277
11212.74 1258
11213.74 1306
11214.74 1208
11215.74 1244
11216.74 1236
11217.74 1359
11218.74 1276
11219.74 1204
11220.74 1208
11221.74 1279
11222.74 1247
11223.74 1201
11224.74 1265
11225.74 1340
11226.74 1325
11227.75 1249
11228.75 1308
11229.75 1246
11230.75 1252
11231.75 1228
11232.75 1226
11233.75 1229
11234.75 1286
11235.75 1291
11236.75 1240
11237.76 1248
11238.76 1272
11239.76 1268
11240.76 1267
11241.76 1213
11242.76 1214
11243.76 1197
11244.76 1183
11245.77 1234
11246.77 1267
11247.77 1270
11248.77 1260
11249.77 1270
11250.77 1269
11251.78 1233
11252.78 1284
11253.78 1246
11254.78 1203
11255.78 1231
11256.79 1303
11257.79 1295
11258.79 1282
11259.79 1268
11260.79 1233
11261.80 1300
11262.80 1362
11263.80 1390
11264.80 1261
11265.81 1297
11266.81 1271
11267.81 1255
11268.81 1270
11269.82 1292
11270.82 1318
11271.82 1317
11272.82 1303
11273.83 1347
11274.83 1290
11275.83 1276
11276.84 1280
11277.84 1276
11278.84 1235
11279.85 1202
11280.85 1276
11281.85 1303
11282.85 1282
11283.86 1310
11284.86 1321
11285.86 1295
11286.87 1311
11287.87 1274
11288.87 1385
11289.88 1370
11290.88 1340
11291.89 1295
11292.89 1273
11293.89 1233
11294.90 1271
11295.90 1281
11296.90 1315
11297.91 1312
11298.91 1322
11299.92 1419
11300.92 1378
11301.92 1402
11302.93 1391
11303.93 1305
11304.94 1296
11305.94 1364
11306.94 1395
11307.95 1410
11308.95 1371
11309.96 1305
11310.96 1311
11311.97 1264
11312.97 1374
11313.98 1389
11314.98 1307
11315.98 1397
11316.99 1369
11317.99 1283
11319.00 1287
11320.00 1324
11321.01 1395
11322.01 1324
11323.02 1391
11324.02 1494
11325.03 1338
11326.03 1336
11327.04 1405
11328.04 1407
11329.05 1322
11330.05 1384
11331.06 1434
11332.07 1437
11333.07 1328
11334.08 1407
11335.08 1517
11336.09 1500
11337.09 1480
11338.10 1446
11339.10 1393
11340.11 1427
11341.12 1427
11342.12 1419
11343.13 1391
11344.13 1468
11345.14 1441
11346.15 1473
11347.15 1407
11348.16 1456
11349.16 1525
11350.17 1531
11351.18 1577
11352.18 1534
11353.19 1470
11354.20 1489
11355.20 1517
11356.21 1516
11357.21 1466
11358.22 1411
11359.23 1501
11360.23 1495
11361.24 1437
11362.25 1354
11363.25 1480
11364.26 1460
11365.27 1459
11366.28 1394
11367.28 1349
11368.29 1411
11369.30 1471
11370.30 1451
11371.31 1426
11372.32 1452
11373.32 1473
11374.33 1437
11375.34 1376
11376.35 1409
11377.35 1444
11378.36 1451
11379.37 1460
11380.38 1507
11381.38 1423
11382.39 1499
11383.40 1412
11384.41 1418
11385.41 1451
11386.42 1510
11387.43 1392
11388.44 1375
11389.45 1407
11390.45 1440
11391.46 1509
11392.47 1456
11393.48 1457
11394.49 1462
11395.49 1411
11396.50 1494
11397.51 1566
11398.52 1488
11399.53 1467
11400.54 1505
11401.55 1569
11402.55 1398
11403.56 1521
11404.57 1480
11405.58 1512
11406.59 1470
11407.60 1603
11408.61 1508
11409.61 1412
11410.62 1576
11411.63 1485
11412.64 1483
11413.65 1569
11414.66 1573
11415.67 1585
11416.68 1623
11417.69 1616
11418.70 1612
11419.71 1534
11420.71 1586
11421.72 1616
11422.73 1537
11423.74 1609
11424.75 1610
11425.76 1586
11426.77 1635
11427.78 1674
11428.79 1686
11429.80 1724
11430.81 1730
11431.82 1705
11432.83 1588
11433.84 1670
11434.85 1674
11435.86 1655
11436.87 1610
11437.88 1572
11438.89 1679
11439.90 1740
11440.91 1658
11441.92 1647
11442.93 1727
11443.94 1662
11444.95 1687
11445.96 1733
11446.97 1646
11447.98 1795
11448.99 1803
11450.00 1780
11451.01 1752
11452.03 1721
11453.04 1799
11454.05 1730
11455.06 1760
11456.07 1806
11457.08 1788
11458.09 1804
11459.10 1783
11460.11 1861
11461.12 1834
11462.14 1799
11463.15 1749
11464.16 1762
11465.17 1863
11466.18 1785
11467.19 1845
11468.20 1861
11469.21 1806
11470.23 1897
11471.24 1967
11472.25 1910
11473.26 1897
11474.27 1881
11475.28 1873
11476.30 1894
11477.31 1999
11478.32 2029
11479.33 1991
11480.34 2017
11481.36 1979
11482.37 2032
11483.38 1998
11484.39 1999
11485.40 1983
11486.42 1970
11487.43 2029
11488.44 1974
11489.45 1982
11490.47 1981
11491.48 2008
11492.49 2087
11493.50 2093
11494.52 2031
11495.53 1996
11496.54 1970
11497.55 2093
11498.57 2043
11499.58 2059
11500.59 2087
11501.61 2058
11502.62 2025
11503.63 2135
11504.64 2046
11505.66 2113
11506.67 2022
11507.68 2136
11508.70 2150
11509.71 2166
11510.72 2150
11511.74 2167
11512.75 2261
11513.76 2264
11514.78 2213
11515.79 2204
11516.80 2260
11517.82 2125
11518.83 2148
11519.84 2272
11520.86 2228
11521.87 2262
11522.89 2182
11523.90 2132
11524.91 2182
11525.93 2307
11526.94 2340
11527.96 2313
11528.97 2359
11529.98 2494
11531.00 2318
11532.01 2399
11533.03 2362
11534.04 2315
11535.06 2256
11536.07 2265
11537.08 2328
11538.10 2360
11539.11 2301
11540.13 2435
11541.14 2390
11542.16 2561
11543.17 2361
11544.19 2472
11545.20 2486
11546.22 2484
11547.23 2531
11548.25 2511
11549.26 2608
11550.28 2633
11551.29 2708
11552.31 2602
11553.32 2606
11554.34 2648
11555.35 2657
11556.37 2757
11557.38 2766
11558.40 2727
11559.41 2815
11560.43 2688
11561.45 2791
11562.46 2864
11563.48 2823
11564.49 2834
11565.51 2911
11566.52 2923
11567.54 2961
11568.56 3154
11569.57 3157
11570.59 3119
11571.60 2980
11572.62 3056
11573.64 3145
11574.65 3168
11575.67 3207
11576.68 3225
11577.70 3189
11578.72 3339
11579.73 3235
11580.75 3189
11581.77 3262
11582.78 3317
11583.80 3339
11584.82 3235
11585.83 3390
11586.85 3513
11587.87 3440
11588.88 3631
11589.90 3677
11590.92 3741
11591.93 3888
11592.95 3977
11593.97 4099
11594.98 4146
11596.00 4304
11597.02 4385
11598.03 4373
11599.05 4392
11600.07 4421
11601.09 4616
11602.10 4577
11603.12 4688
11604.14 4887
11605.16 4934
11606.17 5150
11607.19 5261
11608.21 5737
11609.23 6242
11610.24 6786
11611.26 7302
11612.28 8019
11613.30 8578
11614.32 8753
11615.33 8651
11616.35 8385
11617.37 7870
11618.39 7412
11619.41 6894
11620.42 6151
11621.44 5712
11622.46 5276
11623.48 4801
11624.50 4555
11625.51 4423
11626.53 4373
11627.55 4260
11628.57 3952
11629.59 3952
11630.61 3895
11631.63 3953
11632.64 4032
11633.66 3700
11634.68 3756
11635.70 3669
11636.72 3488
11637.74 3512
11638.76 3482
11639.78 3350
11640.80 3556
11641.81 3519
11642.83 3392
11643.85 3396
11644.87 3369
11645.89 3282
11646.91 3261
11647.93 3294
11648.95 3222
11649.97 3235
11650.99 3236
11652.01 3240
11653.03 3155
11654.05 3095
11655.07 3081
11656.09 3017
11657.11 3090
11658.13 2911
11659.15 2915
11660.17 2979
11661.19 2837
11662.21 2977
11663.23 2826
11664.25 2746
11665.27 2865
11666.29 2800
11667.31 2786
11668.33 2833
11669.35 2812
11670.37 2850
11671.39 2850
11672.41 2834
11673.43 2820
11674.45 2870
11675.47 2794
11676.49 2883
11677.51 3058
11678.53 2957
11679.55 2883
11680.57 2933
11681.59 2914
11682.61 3038
11683.64 2885
11684.66 2882
11685.68 2951
11686.70 3042
11687.72 3188
11688.74 3094
11689.76 2995
11690.78 3068
11691.80 3120
11692.83 3144
11693.85 3213
11694.87 3289
11695.89 3261
11696.91 3253
11697.93 3161
11698.95 3094
11699.98 3086
11701.00 3137
11702.02 3139
11703.04 3144
11704.06 2952
11705.08 3147
11706.11 3089
11707.13 3039
11708.15 2987
11709.17 2876
11710.19 2987
11711.22 2951
11712.24 2846
11713.26 2856
11714.28 2991
11715.31 2993
11716.33 2886
11717.35 2793
11718.37 2819
11719.40 2695
11720.42 2729
11721.44 2731
11722.46 2612
11723.49 2658
11724.51 2665
11725.53 2603
11726.55 2667
11727.58 2615
11728.60 2627
11729.62 2686
11730.65 2453
11731.67 2391
11732.69 2500
11733.71 2442
11734.74 2473
11735.76 2416
11736.78 2409
11737.81 2407
11738.83 2365
11739.85 2394
11740.88 2315
11741.90 2362
11742.92 2309
11743.95 2283
11744.97 2363
11746.00 2186
11747.02 2255
11748.04 2274
11749.07 2226
11750.09 2162
11751.11 2128
11752.14 2106
11753.16 2126
11754.19 2149
11755.21 2147
11756.23 2209
11757.26 2159
11758.28 2124
11759.31 2046
11760.33 2085
11761.36 2112
11762.38 2128
11763.40 2072
11764.43 1973
11765.45 2035
11766.48 2083
11767.50 1982
11768.53 2088
11769.55 2010
11770.58 1915
11771.60 1950
11772.63 1916
11773.65 1893
11774.68 1900
11775.70 1878
11776.73 1819
11777.75 1807
11778.78 1856
11779.80 1897
11780.83 1791
11781.85 1752
11782.88 1801
11783.90 1734
11784.93 1791
11785.95 1728
11786.98 1812
11788.00 1755
11789.03 1766
11790.05 1828
11791.08 1834
11792.11 1717
11793.13 1722
11794.16 1745
11795.18 1791
11796.21 1715
11797.23 1710
11798.26 1809
11799.29 1703
11800.31 1678
11801.34 1720
11802.36 1695
11803.39 1663
11804.42 1584
11805.44 1582
11806.47 1585
11807.50 1644
11808.52 1592
11809.55 1627
11810.57 1626
11811.60 1595
11812.63 1621
11813.65 1616
11814.68 1617
11815.71 1632
11816.73 1559
11817.76 1484
11818.79 1481
11819.81 1561
11820.84 1565
11821.87 1526
11822.90 1500
11823.92 1503
11824.95 1557
11825.98 1511
11827.00 1615
11828.03 1527
11829.06 1508
11830.09 1472
11831.11 1628
11832.14 1520
11833.17 1518
11834.20 1458
11835.22 1508
11836.25 1569
11837.28 1515
11838.31 1455
11839.33 1513
11840.36 1480
11841.39 1473
11842.42 1460
11843.45 1448
11844.47 1409
11845.50 1382
11846.53 1420
11847.56 1419
11848.59 1462
11849.61 1453
11850.64 1533
11851.67 1429
11852.70 1502
11853.73 1404
11854.75 1490
11855.78 1370
11856.81 1472
11857.84 1501
11858.87 1382
11859.90 1361
11860.93 1402
11861.95 1421
11862.98 1424
11864.01 1421
11865.04 1386
11866.07 1459
11867.10 1518
11868.13 1355
11869.16 1433
11870.19 1451
11871.21 1461
11872.24 1476
11873.27 1413
11874.30 1386
11875.33 1438
11876.36 1452
11877.39 1345
11878.42 1383
11879.45 1358
11880.48 1415
11881.51 1382
11882.54 1365
11883.57 1375
11884.60 1414
11885.63 1390
11886.66 1450
11887.69 1436
11888.72 1377
11889.75 1475
11890.78 1353
11891.81 1355
11892.84 1443
11893.87 1459
11894.90 1387
11895.93 1459
11896.96 1514
11897.99 1463
11899.02 1330
11900.05 1413
11901.08 1384
11902.11 1363
11903.14 1368
11904.17 1408
11905.20 1380
11906.23 1360
11907.26 1352
11908.29 1304
11909.32 1348
11910.35 1473
11911.38 1362
11912.42 1383
11913.45 1445
11914.48 1421
11915.51 1382
11916.54 1386
11917.57 1355
11918.60 1354
11919.63 1395
11920.66 1386
11921.70 1392
11922.73 1354
11923.76 1376
11924.79 1337
11925.82 1359
11926.85 1408
11927.88 1426
11928.92 1440
11929.95 1401
11930.98 1491
11932.01 1413
11933.04 1325
11934.07 1374
11935.11 1429
11936.14 1340
11937.17 1348
11938.20 1325
11939.23 1407
11940.27 1418
11941.30 1466
11942.33 1416
11943.36 1375
11944.40 1430
11945.43 1441
11946.46 1360
11947.49 1375
11948.53 1332
11949.56 1437
11950.59 1409
11951.62 1392
11952.66 1323
11953.69 1314
11954.72 1301
11955.75 1323
11956.79 1349
11957.82 1334
11958.85 1400
11959.88 1312
11960.92 1293
11961.95 1352
11962.98 1355
11964.02 1363
11965.05 1331
11966.08 1267
11967.12 1279
11968.15 1293
11969.18 1270
11970.22 1264
11971.25 1285
11972.28 1342
11973.32 1331
11974.35 1274
11975.38 1342
11976.42 1371
11977.45 1301
11978.49 1297
11979.52 1323
11980.55 1335
11981.59 1358
11982.62 1344
11983.66 1352
11984.69 1318
11985.72 1271
11986.76 1307
11987.79 1361
11988.83 1349
11989.86 1264
11990.89 1302
11991.93 1334
11992.96 1333
11994.00 1334
11995.03 1312
11996.07 1387
11997.10 1316
11998.14 1356
11999.17 1340
12000.20 1291
12001.24 1370
12002.27 1394
12003.31 1386
12004.34 1378
12005.38 1267
12006.41 1364
12007.45 1385
12008.48 1353
12009.52 1339
12010.55 1303
12011.59 1325
12012.62 1351
12013.66 1401
12014.70 1341
12015.73 1319
12016.77 1380
12017.80 1354
12018.84 1340
12019.87 1403
12020.91 1446
12021.94 1500
12022.98 1457
12024.02 1473
12025.05 1453
12026.09 1405
12027.12 1430
12028.16 1416
12029.19 1462
12030.23 1403
12031.27 1434
12032.30 1498
12033.34 1464
12034.37 1480
12035.41 1359
12036.45 1392
12037.48 1438
12038.52 1464
12039.56 1390
12040.59 1334
12041.63 1366
12042.67 1377
12043.70 1365
12044.74 1375
12045.78 1366
12046.81 1396
12047.85 1376
12048.89 1355
12049.92 1393
12050.96 1393
12052.00 1396
12053.03 1398
12054.07 1390
12055.11 1407
12056.14 1395
12057.18 1447
12058.22 1408
12059.26 1439
12060.29 1402
12061.33 1364
12062.37 1410
12063.41 1353
12064.44 1386
12065.48 1344
12066.52 1362
12067.56 1317
12068.59 1289
12069.63 1321
12070.67 1346
12071.71 1331
12072.74 1360
12073.78 1390
12074.82 1292
12075.86 1294
12076.90 1391
12077.93 1360
12078.97 1328
12080.01 1365
12081.05 1348
12082.09 1335
12083.13 1282
12084.16 1367
12085.20 1323
12086.24 1292
12087.28 1312
12088.32 1286
12089.36 1334
12090.39 1300
12091.43 1329
12092.47 1372
12093.51 1376
12094.55 1342
12095.59 1288
12096.63 1349
12097.67 1412
12098.70 1470
12099.74 1321
12100.78 1317
12101.82 1311
12102.86 1300
12103.90 1310
12104.94 1238
12105.98 1292
12107.02 1383
12108.06 1413
12109.10 1436
12110.14 1352
12111.18 1397
12112.22 1391
12113.25 1350
12114.29 1482
12115.33 1364
12116.37 1299
12117.41 1307
12118.45 1377
12119.49 1321
12120.53 1229
12121.57 1271
12122.61 1260
12123.65 1261
12124.69 1299
12125.73 1316
12126.77 1257
12127.81 1270
12128.85 1301
12129.89 1250
12130.93 1253
12131.97 1289
12133.02 1270
12134.06 1250
12135.10 1252
12136.14 1255
12137.18 1290
12138.22 1257
12139.26 1253
12140.30 1265
12141.34 1321
12142.38 1297
12143.42 1341
12144.46 1271
12145.50 1262
12146.54 1197
12147.59 1205
12148.63 1232
12149.67 1196
12150.71 1198
12151.75 1179
12152.79 1189
12153.83 1285
12154.87 1244
12155.92 1263
12156.96 1289
12158.00 1239
12159.04 1177
12160.08 1184
12161.12 1192
12162.17 1205
12163.21 1222
12164.25 1177
12165.29 1218
12166.33 1171
12167.37 1204
12168.42 1232
12169.46 1179
12170.50 1149
12171.54 1162
12172.58 1161
12173.63 1193
12174.67 1201
12175.71 1118
12176.75 1173
12177.80 1175
12178.84 1142
12179.88 1212
12180.92 1196
12181.97 1212
12183.01 1257
12184.05 1187
12185.09 1241
12186.14 1226
12187.18 1142
12188.22 1216
12189.26 1224
12190.31 1266
12191.35 1169
12192.39 1188
12193.44 1198
12194.48 1185
12195.52 1214
12196.57 1232
12197.61 1209
12198.65 1105
12199.70 1184
12200.74 1172
12201.78 1154
12202.83 1120
12203.87 1148
12204.91 1147
12205.96 1209
12207.00 1118
12208.04 1185
12209.09 1172
12210.13 1194
12211.17 1180
12212.22 1181
12213.26 1178
12214.31 1183
12215.35 1118
12216.39 1168
12217.44 1182
12218.48 1145
12219.53 1187
12220.57 1196
12221.61 1196
12222.66 1127
12223.70 1124
12224.75 1144
12225.79 1162
12226.84 1135
12227.88 1089
12228.93 1122
12229.97 1147
12231.01 1102
12232.06 1198
12233.10 1184
12234.15 1154
12235.19 1075
12236.24 1089
12237.28 1159
12238.33 1136
12239.37 1158
12240.42 1153
12241.46 1104
12242.51 1095
12243.55 1076
12244.60 1136
12245.64 1150
12246.69 1111
12247.74 1101
12248.78 1102
12249.83 1118
12250.87 1150
12251.92 1138
12252.96 1122
12254.01 1159
12255.05 1099
12256.10 1129
12257.15 1151
12258.19 1086
12259.24 1058
12260.28 1059
12261.33 1153
12262.37 1106
12263.42 1047
12264.47 995
12265.51 1033
12266.56 1049
12267.61 1078
12268.65 1144
12269.70 1031
12270.74 1053
12271.79 1021
12272.84 1045
12273.88 1144
12274.93 1152
12275.98 1073
12277.02 1103
12278.07 1118
12279.12 1134
12280.16 1081
12281.21 1048
12282.26 1076
12283.30 1069
12284.35 1125
12285.40 1123
12286.44 1129
12287.49 1036
12288.54 987
12289.59 1061
12290.63 1082
12291.68 1090
12292.73 957
12293.77 1021
12294.82 1041
12295.87 1033
12296.92 1055
12297.96 1059
12299.01 1053
12300.06 1075
12301.11 1073
12302.15 1039
12303.20 1003
12304.25 1007
12305.30 1007
12306.35 1025
12307.39 1027
12308.44 1054
12309.49 1108
12310.54 1031
12311.59 1018
12312.63 1004
12313.68 1000
12314.73 1044
12315.78 1010
12316.83 1060
12317.88 999
12318.92 1056
12319.97 1073
12321.02 1060
12322.07 1027
12323.12 1061
12324.17 1017
12325.21 1020
12326.26 1054
12327.31 1021
12328.36 1014
12329.41 987
12330.46 982
12331.51 1024
12332.56 1007
12333.61 1009
12334.65 1005
12335.70 970
12336.75 995
12337.80 1041
12338.85 1012
12339.90 1033
12340.95 1000
12342.00 1024
12343.05 1006
12344.10 967
12345.15 994
12346.20 1048
12347.25 1044
12348.30 1003
12349.35 925
12350.40 989
12351.45 994
12352.50 962
12353.55 993
12354.60 1015
12355.65 929
12356.70 963
12357.75 1001
12358.80 980
12359.85 978
12360.90 963
12361.95 928
12363.00 1038
12364.05 1024
12365.10 950
12366.15 1048
12367.20 1008
12368.25 940
12369.30 918
12370.35 957
12371.40 948
12372.45 973
12373.50 1043
12374.55 1026
12375.60 981
12376.65 1036
12377.70 1009
12378.76 931
12379.81 988
12380.86 1030
12381.91 1004
12382.96 1004
12384.01 999
12385.06 1018
12386.11 977
12387.17 990
12388.22 1023
12389.27 984
12390.32 1012
12391.37 1020
12392.42 1023
12393.47 1036
12394.53 1033
12395.58 960
12396.63 992
12397.68 1038
12398.73 1013
12399.78 1061
12400.84 1005
12401.89 996
12402.94 971
12403.99 900
12405.04 977
12406.10 1014
12407.15 1041
12408.20 1049
12409.25 1030
12410.31 1000
12411.36 1002
12412.41 1046
12413.46 1005
12414.51 1010
12415.57 988
12416.62 964
12417.67 1008
12418.72 988
12419.78 1013
12420.83 1014
12421.88 1024
12422.94 980
12423.99 983
12425.04 1015
12426.09 982
12427.15 964
12428.20 933
12429.25 948
12430.31 968
12431.36 1010
12432.41 1036
12433.47 1041
12434.52 1018
12435.57 1051
12436.63 1015
12437.68 1008
12438.73 939
12439.79 956
12440.84 975
12441.89 967
12442.95 962
12444.00 943
12445.06 983
12446.11 1005
12447.16 970
12448.22 937
12449.27 958
12450.33 950
12451.38 941
12452.43 928
12453.49 989
12454.54 1060
12455.60 1034
12456.65 987
12457.70 942
12458.76 971
12459.81 918
12460.87 942
12461.92 983
12462.98 967
12464.03 959
12465.09 1028
12466.14 961
12467.19 941
12468.25 883
12469.30 922
12470.36 988
12471.41 982
12472.47 965
12473.52 979
12474.58 978
12475.63 1014
12476.69 973
12477.74 959
12478.80 974
12479.85 893
12480.91 955
12481.97 939
12483.02 967
12484.08 994
12485.13 992
12486.19 1044
12487.24 1000
12488.30 955
12489.35 963
12490.41 1019
12491.47 986
12492.52 948
12493.58 965
12494.63 961
12495.69 1003
12496.74 1035
12497.80 991
12498.86 1042
12499.91 1086
12500.97 1031
12502.03 1114
12503.08 1117
12504.14 1069
12505.19 1109
12506.25 1142
12507.31 1076
12508.36 1048
12509.42 1124
12510.48 1176
12511.53 1069
12512.59 1032
12513.65 1077
12514.70 1071
12515.76 984
12516.82 1024
12517.87 1004
12518.93 1021
12519.99 992
12521.04 1044
12522.10 1058
12523.16 1021
12524.22 1038
12525.27 971
12526.33 997
12527.39 1002
12528.44 984
12529.50 986
12530.56 1055
12531.62 1054
12532.67 1145
12533.73 1170
12534.79 1121
12535.85 1073
12536.90 1065
12537.96 1054
12539.02 1119
12540.08 1094
12541.14 1032
12542.19 1119
12543.25 1112
12544.31 1112
12545.37 1018
12546.43 980
12547.48 1010
12548.54 1098
12549.60 1106
12550.66 958
12551.72 1031
12552.77 965
12553.83 977
12554.89 967
12555.95 969
12557.01 1040
12558.07 1024
12559.13 1039
12560.18 939
12561.24 1003
12562.30 1030
12563.36 936
12564.42 1005
12565.48 1058
12566.54 970
12567.60 903
12568.65 938
12569.71 1002
12570.77 1004
12571.83 943
12572.89 978
12573.95 998
12575.01 1049
12576.07 1078
12577.13 953
12578.19 951
12579.25 1036
12580.31 993
12581.37 1042
12582.43 989
12583.49 1013
12584.55 1031
12585.60 1062
12586.66 1066
12587.72 1016
12588.78 1060
12589.84 1082
12590.90 1037
12591.96 1004
12593.02 1039
12594.08 1060
12595.14 1000
12596.20 1016
12597.26 1009
12598.32 1027
12599.39 1043
12600.45 1026
12601.51 1022
12602.57 988
12603.63 968
12604.69 1118
12605.75 1022
12606.81 1018
12607.87 1007
12608.93 1053
12609.99 1046
12611.05 969
12612.11 974
12613.17 1013
12614.23 1041
12615.30 1052
12616.36 1033
12617.42 1038
12618.48 1077
12619.54 1040
12620.60 1042
12621.66 1042
12622.72 1011
12623.78 1062
12624.85 1085
12625.91 1081
12626.97 1062
12628.03 1041
12629.09 1049
12630.15 1003
12631.22 1014
12632.28 1025
12633.34 964
12634.40 1001
12635.46 1009
12636.52 922
12637.59 992
12638.65 1002
12639.71 1038
12640.77 985
12641.83 955
12642.90 963
12643.96 939
12645.02 1003
12646.08 991
12647.14 934
12648.21 1001
12649.27 984
12650.33 966
12651.39 891
12652.46 971
12653.52 955
12654.58 998
12655.65 938
12656.71 958
12657.77 968
12658.83 988
12659.90 986
12660.96 969
12662.02 928
12663.09 990
12664.15 959
12665.21 936
12666.27 1004
12667.34 1000
12668.40 960
12669.46 1050
12670.53 1050
12671.59 952
12672.65 961
12673.72 950
12674.78 906
12675.84 1004
12676.91 962
12677.97 946
12679.04 931
12680.10 945
12681.16 1001
12682.23 952
12683.29 993
12684.35 983
12685.42 918
12686.48 900
12687.55 983
12688.61 975
12689.67 944
12690.74 915
12691.80 929
12692.87 977
12693.93 941
12695.00 931
12696.06 956
12697.12 1005
12698.19 994
12699.25 1028
12700.32 1057
12701.38 987
12702.45 977
12703.51 1047
12704.58 1020
12705.64 935
12706.71 957
12707.77 907
12708.84 916
12709.90 926
12710.97 943
12712.03 948
12713.10 938
12714.16 913
12715.23 904
12716.29 928
12717.36 956
12718.42 977
12719.49 919
12720.55 935
12721.62 868
12722.68 886
12723.75 907
12724.81 956
12725.88 893
12726.95 943
12728.01 896
12729.08 941
12730.14 1010
12731.21 969
12732.28 1028
12733.34 908
12734.41 857
12735.47 930
12736.54 945
12737.61 957
12738.67 919
12739.74 974
12740.80 961
12741.87 896
12742.94 965
12744.00 918
12745.07 925
12746.14 923
12747.20 934
12748.27 853
12749.34 873
12750.40 930
12751.47 881
12752.54 913
12753.60 934
12754.67 906
12755.74 850
12756.80 911
12757.87 983
12758.94 915
12760.00 823
12761.07 860
12762.14 872
12763.21 866
12764.27 859
12765.34 934
12766.41 928
12767.47 913
12768.54 903
12769.61 801
12770.68 848
12771.74 860
12772.81 953
12773.88 943
12774.95 937
12776.02 888
12777.08 902
12778.15 875
12779.22 880
12780.29 877
12781.35 881
12782.42 845
12783.49 907
12784.56 859
12785.63 836
12786.70 884
12787.76 841
12788.83 862
12789.90 806
12790.97 775
12792.04 850
12793.11 879
12794.17 823
12795.24 804
12796.31 831
12797.38 911
12798.45 913
12799.52 805
12800.59 903
12801.65 876
12802.72 917
12803.79 921
12804.86 888
12805.93 881
12807.00 895
12808.07 900
12809.14 842
12810.21 816
12811.28 840
12812.34 855
12813.41 830
12814.48 906
12815.55 868
12816.62 876
12817.69 860
12818.76 814
12819.83 817
12820.90 831
12821.97 847
12823.04 835
12824.11 798
12825.18 831
12826.25 823
12827.32 863
12828.39 870
12829.46 829
12830.53 898
12831.60 817
12832.67 845
12833.74 831
12834.81 795
12835.88 821
12836.95 857
12838.02 833
12839.09 826
12840.16 793
12841.23 832
12842.30 839
12843.37 851
12844.44 868
12845.51 805
12846.58 792
12847.66 847
12848.73 857
12849.80 807
12850.87 847
12851.94 854
12853.01 815
12854.08 829
12855.15 849
12856.22 849
12857.29 810
12858.36 839
12859.44 768
12860.51 769
12861.58 809
12862.65 833
12863.72 794
12864.79 803
12865.86 836
12866.94 862
12868.01 760
12869.08 774
12870.15 799
12871.22 750
12872.29 836
12873.37 782
12874.44 793
12875.51 875
12876.58 810
12877.65 792
12878.73 826
12879.80 788
12880.87 816
12881.94 830
12883.01 858
12884.09 825
12885.16 714
12886.23 800
12887.30 826
12888.38 797
12889.45 777
12890.52 800
12891.59 820
12892.67 860
12893.74 824
12894.81 789
12895.88 677
12896.96 830
12898.03 831
12899.10 800
12900.18 807
12901.25 816
12902.32 876
12903.39 831
12904.47 843
12905.54 822
12906.61 773
12907.69 832
12908.76 826
12909.83 789
12910.91 791
12911.98 820
12913.05 757
12914.13 783
12915.20 804
12916.28 821
12917.35 790
12918.42 748
12919.50 752
12920.57 738
12921.64 778
12922.72 782
12923.79 794
12924.87 811
12925.94 762
12927.01 778
12928.09 763
12929.16 792
12930.24 756
12931.31 749
12932.38 769
12933.46 725
12934.53 735
12935.61 787
12936.68 845
12937.76 854
12938.83 799
12939.91 762
12940.98 813
12942.05 785
12943.13 795
12944.20 782
12945.28 774
12946.35 764
12947.43 810
12948.50 782
12949.58 786
12950.65 750
12951.73 812
12952.80 758
12953.88 720
12954.95 799
12956.03 775
12957.10 871
12958.18 761
12959.26 742
12960.33 751
12961.41 751
12962.48 752
12963.56 782
12964.63 784
12965.71 802
12966.78 789
12967.86 739
12968.94 746
12970.01 770
12971.09 811
12972.16 757
12973.24 765
12974.32 763
12975.39 822
12976.47 784
12977.54 790
12978.62 837
12979.70 844
12980.77 773
12981.85 806
12982.93 812
12984.00 833
12985.08 845
12986.15 822
12987.23 803
12988.31 793
12989.38 816
12990.46 816
12991.54 821
12992.61 781
12993.69 801
12994.77 787
12995.85 781
12996.92 805
12998.00 790
12999.08 778
13000.15 781
13001.23 804
13002.31 784
13003.38 787
13004.46 825
13005.54 784
13006.62 797
13007.69 827
13008.77 781
13009.85 797
13010.93 812
13012.00 748
13013.08 755
13014.16 728
13015.24 758
13016.32 743
13017.39 769
13018.47 842
13019.55 852
13020.63 811
13021.70 748
13022.78 722
13023.86 801
13024.94 758
13026.02 803
13027.10 796
13028.17 797
13029.25 785
13030.33 821
13031.41 793
13032.49 815
13033.57 732
13034.64 850
13035.72 811
13036.80 765
13037.88 795
13038.96 740
13040.04 774
13041.12 781
13042.19 760
13043.27 796
13044.35 807
13045.43 859
13046.51 825
13047.59 827
13048.67 815
13049.75 852
13050.83 800
13051.91 820
13052.99 848
13054.06 788
13055.14 806
13056.22 877
13057.30 810
13058.38 764
13059.46 816
13060.54 812
13061.62 830
13062.70 777
13063.78 745
13064.86 826
13065.94 858
13067.02 784
13068.10 794
13069.18 890
13070.26 800
13071.34 780
13072.42 733
13073.50 793
13074.58 771
13075.66 855
13076.74 798
13077.82 818
13078.90 805
13079.98 797
13081.06 808
13082.14 739
13083.22 771
13084.30 777
13085.38 737
13086.47 735
13087.55 802
13088.63 781
13089.71 783
13090.79 763
13091.87 786
13092.95 831
13094.03 806
13095.11 801
13096.19 755
13097.27 786
13098.36 821
13099.44 783
13100.52 881
13101.60 815
13102.68 744
13103.76 816
13104.84 783
13105.93 796
13107.01 843
13108.09 788
13109.17 822
13110.25 746
13111.33 747
13112.42 788
13113.50 832
13114.58 791
13115.66 788
13116.74 772
13117.82 774
13118.91 737
13119.99 775
13121.07 787
13122.15 736
13123.23 817
13124.32 779
13125.40 744
13126.48 816
13127.56 755
13128.65 764
13129.73 770
13130.81 777
13131.89 738
13132.98 730
13134.06 802
13135.14 765
13136.22 813
13137.31 765
13138.39 712
13139.47 812
13140.56 789
13141.64 834
13142.72 799
13143.81 810
13144.89 768
13145.97 791
13147.05 757
13148.14 772
13149.22 796
13150.30 748
13151.39 747
13152.47 783
13153.55 755
13154.64 734
13155.72 795
13156.81 801
13157.89 768
13158.97 758
13160.06 785
13161.14 778
13162.22 694
13163.31 770
13164.39 749
13165.48 740
13166.56 796
13167.64 764
13168.73 781
13169.81 765
13170.90 778
13171.98 733
13173.06 723
13174.15 789
13175.23 760
13176.32 764
13177.40 802
13178.49 769
13179.57 825
13180.66 769
13181.74 771
13182.82 727
13183.91 753
13184.99 775
13186.08 713
13187.16 742
13188.25 775
13189.33 778
13190.42 767
13191.50 754
13192.59 735
13193.67 754
13194.76 797
13195.84 760
13196.93 764
13198.01 739
13199.10 738
13200.19 733
13201.27 797
13202.36 713
13203.44 715
13204.53 719
13205.61 775
13206.70 703
13207.78 753
13208.87 757
13209.96 723
13211.04 666
13212.13 695
13213.21 781
13214.30 716
13215.38 768
13216.47 704
13217.56 751
13218.64 784
13219.73 762
13220.82 754
13221.90 759
13222.99 804
13224.07 777
13225.16 786
13226.25 764
13227.33 794
13228.42 756
13229.51 772
13230.59 792
13231.68 784
13232.77 734
13233.85 715
13234.94 753
13236.03 730
13237.11 778
13238.20 714
13239.29 761
13240.38 693
13241.46 743
13242.55 762
13243.64 746
13244.72 762
13245.81 740
13246.90 761
13247.99 739
13249.07 768
13250.16 755
13251.25 781
13252.34 758
13253.42 797
13254.51 769
13255.60 760
13256.69 784
13257.77 748
13258.86 763
13259.95 768
13261.04 758
13262.13 732
13263.21 783
13264.30 791
13265.39 770
13266.48 784
13267.57 782
13268.65 772
13269.74 750
13270.83 746
13271.92 796
13273.01 733
13274.10 709
13275.18 769
13276.27 825
13277.36 759
13278.45 747
13279.54 787
13280.63 822
13281.72 800
13282.80 728
13283.89 773
13284.98 733
13286.07 740
13287.16 763
13288.25 831
13289.34 860
13290.43 753
13291.52 723
13292.61 791
13293.69 744
13294.78 726
13295.87 722
13296.96 712
13298.05 752
13299.14 796
13300.23 728
13301.32 785
13302.41 773
13303.50 768
13304.59 796
13305.68 756
13306.77 688
13307.86 738
13308.95 754
13310.04 741
13311.13 685
13312.22 690
13313.31 724
13314.40 713
13315.49 740
13316.58 752
13317.67 761
13318.76 775
13319.85 792
13320.94 806
13322.03 785
13323.12 834
13324.21 762
13325.30 815
13326.39 834
13327.48 756
13328.57 704
13329.66 709
13330.75 761
13331.85 735
13332.94 760
13334.03 782
13335.12 761
13336.21 726
13337.30 798
13338.39 776
13339.48 756
13340.57 748
13341.66 787
13342.76 740
13343.85 715
13344.94 767
13346.03 807
13347.12 774
13348.21 786
13349.30 755
13350.40 758
13351.49 764
13352.58 783
13353.67 800
13354.76 774
13355.85 790
13356.95 748
13358.04 711
13359.13 736
13360.22 740
13361.31 756
13362.41 761
13363.50 776
13364.59 807
13365.68 779
13366.77 746
13367.87 765
13368.96 743
13370.05 754
13371.14 760
13372.24 733
13373.33 770
13374.42 785
13375.51 770
13376.61 807
13377.70 800
13378.79 744
13379.88 761
13380.98 810
13382.07 860
13383.16 840
13384.26 813
13385.35 813
13386.44 818
13387.54 775
13388.63 764
13389.72 775
13390.81 786
13391.91 755
13393.00 701
13394.09 792
13395.19 792
13396.28 795
13397.37 766
13398.47 742
13399.56 758
13400.66 714
13401.75 803
13402.84 812
13403.94 777
13405.03 750
13406.12 740
13407.22 742
13408.31 734
13409.41 721
13410.50 734
13411.59 721
13412.69 795
13413.78 780
13414.88 779
13415.97 714
13417.07 701
13418.16 766
13419.25 742
13420.35 736
13421.44 727
13422.54 757
13423.63 793
13424.73 767
13425.82 723
13426.92 774
13428.01 748
13429.11 731
13430.20 695
13431.29 770
13432.39 740
13433.48 774
13434.58 720
13435.67 731
13436.77 801
13437.86 730
13438.96 745
13440.06 680
13441.15 736
13442.25 797
13443.34 809
13444.44 662
13445.53 772
13446.63 843
13447.72 808
13448.82 801
13449.91 731
13451.01 735
13452.11 798
13453.20 801
13454.30 813
13455.39 837
13456.49 708
13457.59 733
13458.68 726
13459.78 776
13460.87 797
13461.97 805
13463.07 790
13464.16 777
13465.26 812
13466.35 731
13467.45 809
13468.55 776
13469.64 770
13470.74 827
13471.84 772
13472.93 722
13474.03 718
13475.13 757
13476.22 768
13477.32 735
13478.42 730
13479.51 798
13480.61 784
13481.71 740
13482.80 722
13483.90 741
13485.00 759
13486.10 758
13487.19 803
13488.29 763
13489.39 766
13490.48 779
13491.58 816
13492.68 780
13493.78 719
13494.87 705
13495.97 737
13497.07 724
13498.17 835
13499.26 761
13500.36 787
13501.46 778
13502.56 765
13503.65 767
13504.75 779
13505.85 742
13506.95 766
13508.05 831
13509.14 797
13510.24 774
13511.34 734
13512.44 797
13513.54 804
13514.64 771
13515.73 745
13516.83 765
13517.93 778
13519.03 796
13520.13 709
13521.23 826
13522.32 806
13523.42 813
13524.52 820
13525.62 816
13526.72 769
13527.82 707
13528.92 748
13530.02 747
13531.12 762
13532.21 791
13533.31 732
13534.41 723
13535.51 751
13536.61 774
13537.71 741
13538.81 751
13539.91 789
13541.01 810
13542.11 811
13543.21 792
13544.31 661
13545.41 781
13546.50 733
13547.60 781
13548.70 693
13549.80 723
13550.90 777
13552.00 794
13553.10 784
13554.20 743
13555.30 775
13556.40 777
13557.50 766
13558.60 737
13559.70 735
13560.80 766
13561.90 778
13563.00 756
13564.10 811
13565.20 745
13566.30 721
13567.41 679
13568.51 766
13569.61 757
13570.71 759
13571.81 763
13572.91 761
13574.01 785
13575.11 715
13576.21 742
13577.31 693
13578.41 690
13579.51 740
13580.61 702
13581.71 654
13582.82 707
13583.92 765
13585.02 735
13586.12 727
13587.22 717
13588.32 823
13589.42 804
13590.52 750
13591.63 790
13592.73 735
13593.83 736
13594.93 796
13596.03 788
13597.13 752
13598.24 783
13599.34 739
13600.44 709
13601.54 820
13602.64 773
13603.74 746
13604.85 789
13605.95 813
13607.05 774
13608.15 769
13609.25 793
13610.36 770
13611.46 710
13612.56 740
13613.66 803
13614.77 739
13615.87 723
13616.97 771
13618.07 747
13619.18 763
13620.28 792
13621.38 773
13622.48 769
13623.59 749
13624.69 748
13625.79 759
13626.89 728
13628.00 725
13629.10 731
13630.20 762
13631.31 787
13632.41 744
13633.51 730
13634.62 738
13635.72 744
13636.82 712
13637.93 712
13639.03 757
13640.13 801
13641.24 752
13642.34 758
13643.44 735
13644.55 757
13645.65 747
13646.75 764
13647.86 810
13648.96 695
13650.06 763
13651.17 777
13652.27 777
13653.38 719
13654.48 759
13655.58 815
13656.69 772
13657.79 736
13658.90 769
13660.00 778
13661.10 773
13662.21 766
13663.31 759
13664.42 740
13665.52 740
13666.63 762
13667.73 833
13668.84 774
13669.94 777
13671.04 778
13672.15 776
13673.25 772
13674.36 757
13675.46 781
13676.57 802
13677.67 800
13678.78 755
13679.88 757
13680.99 720
13682.09 729
13683.20 791
13684.30 746
13685.41 815
13686.51 803
13687.62 809
13688.72 805
13689.83 758
13690.94 767
13692.04 785
13693.15 832
13694.25 820
13695.36 795
13696.46 796
13697.57 786
13698.67 817
13699.78 837
13700.89 790
13701.99 782
13703.10 775
13704.20 764
13705.31 788
13706.42 769
13707.52 703
13708.63 724
13709.73 831
13710.84 868
13711.95 815
13713.05 797
13714.16 737
13715.27 762
13716.37 729
13717.48 824
13718.59 779
13719.69 771
13720.80 767
13721.91 768
13723.01 771
13724.12 796
13725.23 887
13726.33 830
13727.44 848
13728.55 903
13729.65 844
13730.76 846
13731.87 844
13732.98 774
13734.08 828
13735.19 803
13736.30 805
13737.40 819
13738.51 776
13739.62 844
13740.73 838
13741.83 780
13742.94 721
13744.05 751
13745.16 785
13746.26 843
13747.37 766
13748.48 754
13749.59 790
13750.70 783
13751.80 828
13752.91 795
13754.02 789
13755.13 757
13756.24 722
13757.34 741
13758.45 761
13759.56 807
13760.67 830
13761.78 795
13762.88 837
13763.99 781
13765.10 770
13766.21 790
13767.32 787
13768.43 771
13769.54 800
13770.64 758
13771.75 707
13772.86 774
13773.97 775
13775.08 803
13776.19 818
13777.30 738
13778.41 765
13779.52 781
13780.62 770
13781.73 856
13782.84 828
13783.95 825
13785.06 800
13786.17 825
13787.28 792
13788.39 782
13789.50 742
13790.61 765
13791.72 770
13792.83 760
13793.94 807
13795.05 767
13796.16 765
13797.27 735
13798.38 776
13799.49 734
13800.60 788
13801.71 731
13802.82 790
13803.93 796
13805.04 769
13806.15 741
13807.26 751
13808.37 785
13809.48 758
13810.59 789
13811.70 767
13812.81 729
13813.92 725
13815.03 754
13816.14 718
13817.25 772
13818.36 766
13819.47 725
13820.58 707
13821.69 691
13822.80 710
13823.91 786
13825.02 742
13826.13 725
13827.25 751
13828.36 793
13829.47 763
13830.58 790
13831.69 799
13832.80 759
13833.91 787
13835.02 818
13836.13 736
13837.25 781
13838.36 718
13839.47 700
13840.58 748
13841.69 739
13842.80 800
13843.91 780
13845.03 717
13846.14 714
13847.25 776
13848.36 713
13849.47 684
13850.59 681
13851.70 732
13852.81 703
13853.92 749
13855.03 712
13856.15 765
13857.26 780
13858.37 799
13859.48 712
13860.59 749
13861.71 773
13862.82 790
13863.93 784
13865.04 771
13866.16 787
13867.27 760
13868.38 714
13869.49 768
13870.61 731
13871.72 743
13872.83 709
13873.95 681
13875.06 700
13876.17 809
13877.28 812
13878.40 775
13879.51 821
13880.62 748
13881.74 789
13882.85 766
13883.96 817
13885.08 808
13886.19 763
13887.30 740
13888.42 744
13889.53 761
13890.64 735
13891.76 718
13892.87 713
13893.98 740
13895.10 780
13896.21 763
13897.33 762
13898.44 725
13899.55 755
13900.67 764
13901.78 740
13902.89 769
13904.01 756
13905.12 800
13906.24 764
13907.35 768
13908.47 744
13909.58 766
13910.69 816
13911.81 787
13912.92 743
13914.04 762
13915.15 766
13916.27 717
13917.38 745
13918.50 757
13919.61 751
13920.72 669
13921.84 747
13922.95 777
13924.07 714
13925.18 678
13926.30 772
13927.41 745
13928.53 742
13929.64 760
13930.76 756
13931.87 728
13932.99 746
13934.10 762
13935.22 765
13936.34 740
13937.45 693
13938.57 751
13939.68 731
13940.80 761
13941.91 708
13943.03 733
13944.14 730
13945.26 739
13946.38 734
13947.49 677
13948.61 652
13949.72 677
13950.84 682
13951.95 692
13953.07 763
13954.19 727
13955.30 794
13956.42 705
13957.53 709
13958.65 729
13959.77 726
13960.88 742
13962.00 708
13963.12 748
13964.23 671
13965.35 669
13966.47 730
13967.58 729
13968.70 776
13969.82 749
13970.93 730
13972.05 738
13973.17 708
13974.28 654
13975.40 723
13976.52 735
13977.63 743
13978.75 705
13979.87 724
13980.99 730
13982.10 698
13983.22 737
13984.34 746
13985.45 698
13986.57 687
13987.69 681
13988.81 685
13989.92 671
13991.04 721
13992.16 706
13993.28 717
13994.39 724
13995.51 729
13996.63 784
13997.75 726
13998.87 724
13999.98 698
14001.10 743
14002.22 797
14003.34 747
14004.46 669
14005.57 802
14006.69 745
14007.81 727
14008.93 645
14010.05 654
14011.16 709
14012.28 703
14013.40 709
14014.52 710
14015.64 757
14016.76 746
14017.88 692
14018.99 704
14020.11 682
14021.23 695
14022.35 713
14023.47 743
14024.59 718
14025.71 682
14026.83 664
14027.94 694
14029.06 770
14030.18 662
14031.30 680
14032.42 679
14033.54 727
14034.66 726
14035.78 676
14036.90 732
14038.02 726
14039.14 696
14040.26 678
14041.38 660
14042.50 760
14043.62 704
14044.74 727
14045.86 756
14046.97 679
14048.09 740
14049.21 710
14050.33 714
14051.45 735
14052.57 770
14053.69 714
14054.81 717
14055.93 707
14057.05 653
14058.17 743
14059.30 745
14060.42 707
14061.54 698
14062.66 741
14063.78 793
14064.90 732
14066.02 775
14067.14 706
14068.26 667
14069.38 731
14070.50 787
14071.62 762
14072.74 734
14073.86 674
14074.98 724
14076.10 704
14077.23 711
14078.35 737
14079.47 698
14080.59 718
14081.71 719
14082.83 724
14083.95 744
14085.07 743
14086.19 688
14087.32 779
14088.44 772
14089.56 751
14090.68 676
14091.80 777
14092.92 793
14094.05 739
14095.17 717
14096.29 728
14097.41 765
14098.53 779
14099.65 756
14100.78 771
14101.90 733
14103.02 736
14104.14 760
14105.26 795
14106.39 870
14107.51 832
14108.63 808
14109.75 856
14110.88 851
14112.00 800
14113.12 827
14114.24 822
14115.37 788
14116.49 771
14117.61 792
14118.73 797
14119.86 777
14120.98 799
14122.10 768
14123.22 734
14124.35 702
14125.47 736
14126.59 754
14127.72 678
14128.84 747
14129.96 755
14131.09 765
14132.21 672
14133.33 697
14134.45 691
14135.58 774
14136.70 797
14137.82 717
14138.95 727
14140.07 774
14141.20 759
14142.32 745
14143.44 708
14144.57 682
14145.69 721
14146.81 706
14147.94 727
14149.06 723
14150.19 713
14151.31 761
14152.43 710
14153.56 710
14154.68 770
14155.81 685
14156.93 690
14158.05 665
14159.18 660
14160.30 655
14161.43 704
14162.55 767
14163.68 704
14164.80 671
14165.92 686
14167.05 685
14168.17 702
14169.30 648
14170.42 754
14171.55 715
14172.67 686
14173.80 738
14174.92 684
14176.05 715
14177.17 709
14178.30 656
14179.42 674
14180.55 728
14181.67 677
14182.80 669
14183.92 720
14185.05 704
14186.17 708
14187.30 722
14188.42 688
14189.55 749
14190.67 753
14191.80 685
14192.93 676
14194.05 654
14195.18 675
14196.30 673
14197.43 625
14198.55 706
14199.68 681
14200.81 632
14201.93 667
14203.06 705
14204.18 708
14205.31 663
14206.44 696
14207.56 667
14208.69 707
14209.82 683
14210.94 679
14212.07 678
14213.19 686
14214.32 692
14215.45 673
14216.57 642
14217.70 652
14218.83 660
14219.95 683
14221.08 694
14222.21 708
14223.33 669
14224.46 687
14225.59 698
14226.71 674
14227.84 695
14228.97 669
14230.10 643
14231.22 646
14232.35 668
14233.48 688
14234.60 677
14235.73 742
14236.86 711
14237.99 648
14239.11 664
14240.24 673
14241.37 717
14242.50 694
14243.62 660
14244.75 655
14245.88 699
14247.01 679
14248.13 729
14249.26 659
14250.39 706
14251.52 657
14252.65 684
14253.77 686
14254.90 635
14256.03 655
14257.16 670
14258.29 628
14259.42 657
14260.54 719
14261.67 679
14262.80 730
14263.93 705
14265.06 621
14266.19 637
14267.31 673
14268.44 658
14269.57 684
14270.70 681
14271.83 682
14272.96 595
14274.09 619
14275.22 663
14276.34 606
14277.47 618
14278.60 647
14279.73 693
14280.86 693
14281.99 695
14283.12 656
14284.25 672
14285.38 635
14286.51 610
14287.64 631
14288.76 636
14289.89 690
14291.02 658
14292.15 644
14293.28 644
14294.41 666
14295.54 665
14296.67 637
14297.80 676
14298.93 641
14300.06 668
14301.19 642
14302.32 680
14303.45 660
14304.58 758
14305.71 664
14306.84 676
14307.97 604
14309.10 616
14310.23 667
14311.36 651
14312.49 669
14313.62 608
14314.75 666
14315.88 702
14317.01 690
14318.15 672
14319.28 666
14320.41 675
14321.54 677
14322.67 668
14323.80 636
14324.93 645
14326.06 610
14327.19 698
14328.32 654
14329.45 615
14330.58 660
14331.72 613
14332.85 616
14333.98 585
14335.11 693
14336.24 629
14337.37 619
14338.50 639
14339.63 604
14340.77 646
14341.90 605
14343.03 642
14344.16 594
14345.29 549
14346.42 635
14347.56 623
14348.69 676
14349.82 632
14350.95 619
14352.08 616
14353.21 633
14354.35 623
14355.48 612
14356.61 578
14357.74 632
14358.88 635
14360.01 697
14361.14 660
14362.27 599
14363.40 645
14364.54 635
14365.67 598
14366.80 627
14367.93 637
14369.07 604
14370.20 642
14371.33 613
14372.46 633
14373.60 622
14374.73 615
14375.86 624
14377.00 625
14378.13 599
14379.26 645
14380.39 614
14381.53 645
14382.66 659
14383.79 584
14384.93 611
14386.06 612
14387.19 599
14388.33 609
14389.46 703
14390.59 643
14391.73 573
14392.86 549
14393.99 586
14395.13 670
14396.26 631
14397.40 634
14398.53 651
14399.66 585
14400.80 604
14401.93 663
14403.06 660
14404.20 653
14405.33 644
14406.47 654
14407.60 611
14408.74 597
14409.87 589
14411.00 653
14412.14 679
14413.27 633
14414.41 632
14415.54 653
14416.68 633
14417.81 600
14418.94 638
14420.08 625
14421.21 717
14422.35 660
14423.48 606
14424.62 644
14425.75 657
14426.89 649
14428.02 653
14429.16 673
14430.29 662
14431.43 669
14432.56 626
14433.70 635
14434.83 660
14435.97 658
14437.10 622
14438.24 587
14439.37 592
14440.51 691
14441.64 624
14442.78 597
14443.92 590
14445.05 648
14446.19 685
14447.32 617
14448.46 623
14449.59 651
14450.73 629
14451.87 605
14453.00 604
14454.14 658
14455.27 673
14456.41 698
14457.55 632
14458.68 576
14459.82 575
14460.95 633
14462.09 627
14463.23 654
14464.36 661
14465.50 667
14466.64 662
14467.77 659
14468.91 657
14470.05 608
14471.18 647
14472.32 680
14473.46 596
14474.59 681
14475.73 633
14476.87 678
14478.00 613
14479.14 580
14480.28 635
14481.41 654
14482.55 670
14483.69 659
14484.83 669
14485.96 572
14487.10 605
14488.24 644
14489.37 579
14490.51 640
14491.65 656
14492.79 641
14493.92 635
14495.06 660
14496.20 637
14497.34 612
14498.47 664
14499.61 590
14500.75 648
14501.89 669
14503.03 662
14504.16 645
14505.30 666
14506.44 667
14507.58 645
14508.72 656
14509.85 629
14510.99 617
14512.13 693
14513.27 696
14514.41 671
14515.55 699
14516.68 702
14517.82 671
14518.96 644
14520.10 640
14521.24 735
14522.38 710
14523.51 655
14524.65 691
14525.79 665
14526.93 628
14528.07 692
14529.21 650
14530.35 688
14531.49 680
14532.63 723
14533.76 699
14534.90 715
14536.04 564
14537.18 672
14538.32 733
14539.46 701
14540.60 661
14541.74 714
14542.88 733
14544.02 663
14545.16 656
14546.30 625
14547.44 644
14548.58 705
14549.72 704
14550.86 605
14552.00 574
14553.14 662
14554.28 652
14555.42 612
14556.56 645
14557.70 678
14558.84 656
14559.98 642
14561.12 697
14562.26 649
14563.40 641
14564.54 653
14565.68 716
14566.82 656
14567.96 645
14569.10 644
14570.24 681
14571.38 669
14572.52 668
14573.66 664
14574.80 693
14575.94 630
14577.08 669
14578.22 651
14579.36 642
14580.51 658
14581.65 660
14582.79 610
14583.93 635
14585.07 626
14586.21 624
14587.35 612
14588.49 616
14589.63 593
14590.78 609
14591.92 657
14593.06 657
14594.20 642
14595.34 630
14596.48 621
14597.62 594
14598.77 636
14599.91 612
14601.05 609
14602.19 630
14603.33 611
14604.48 613
14605.62 670
14606.76 707
14607.90 670
14609.04 682
14610.19 661
14611.33 674
14612.47 643
14613.61 636
14614.75 653
14615.90 649
14617.04 609
14618.18 653
14619.32 664
14620.47 621
14621.61 636
14622.75 622
14623.89 667
14625.04 642
14626.18 603
14627.32 719
14628.46 638
14629.61 623
14630.75 666
14631.89 664
14633.04 655
14634.18 653
14635.32 665
14636.47 679
14637.61 663
14638.75 640
14639.89 652
14641.04 656
14642.18 641
14643.32 622
14644.47 590
14645.61 586
14646.76 651
14647.90 629
14649.04 591
14650.19 656
14651.33 667
14652.47 652
14653.62 629
14654.76 650
14655.90 669
14657.05 623
14658.19 619
14659.34 619
14660.48 665
14661.62 655
14662.77 659
14663.91 654
14665.06 638
14666.20 653
14667.35 665
14668.49 689
14669.63 639
14670.78 664
14671.92 658
14673.07 607
14674.21 633
14675.36 637
14676.50 670
14677.65 656
14678.79 637
14679.94 642
14681.08 637
14682.23 702
14683.37 698
14684.52 655
14685.66 614
14686.81 625
14687.95 623
14689.10 616
14690.24 619
14691.39 617
14692.53 610
14693.68 652
14694.82 646
14695.97 615
14697.11 598
14698.26 670
14699.41 655
14700.55 595
14701.70 609
14702.84 642
14703.99 610
14705.13 652
14706.28 662
14707.43 635
14708.57 592
14709.72 631
14710.86 639
14712.01 621
14713.16 606
14714.30 593
14715.45 618
14716.59 626
14717.74 607
14718.89 594
14720.03 649
14721.18 595
14722.33 563
14723.47 596
14724.62 590
14725.77 589
14726.91 568
14728.06 585
14729.21 638
14730.35 643
14731.50 581
14732.65 561
14733.79 576
14734.94 604
14736.09 584
14737.23 629
14738.38 617
14739.53 642
14740.68 592
14741.82 608
14742.97 577
14744.12 544
14745.26 545
14746.41 600
14747.56 552
14748.71 592
14749.85 546
14751.00 589
14752.15 630
14753.30 578
14754.45 555
14755.59 615
14756.74 546
14757.89 604
14759.04 578
14760.18 548
14761.33 554
14762.48 602
14763.63 611
14764.78 649
14765.92 599
14767.07 565
14768.22 579
14769.37 574
14770.52 620
14771.67 596
14772.81 587
14773.96 598
14775.11 614
14776.26 632
14777.41 547
14778.56 611
14779.71 635
14780.86 611
14782.00 588
14783.15 575
14784.30 571
14785.45 566
14786.60 603
14787.75 602
14788.90 561
14790.05 587
14791.20 541
14792.35 608
14793.49 556
14794.64 603
14795.79 567
14796.94 611
14798.09 606
14799.24 547
14800.39 577
14801.54 630
14802.69 586
14803.84 574
14804.99 592
14806.14 573
14807.29 602
14808.44 611
14809.59 645
14810.74 616
14811.89 575
14813.04 565
14814.19 573
14815.34 604
14816.49 546
14817.64 551
14818.79 653
14819.94 623
14821.09 575
14822.24 569
14823.39 628
14824.54 624
14825.69 588
14826.84 556
14827.99 599
14829.14 569
14830.29 616
14831.44 584
14832.60 577
14833.75 552
14834.90 562
14836.05 580
14837.20 575
14838.35 576
14839.50 616
14840.65 614
14841.80 616
14842.95 641
14844.11 585
14845.26 605
14846.41 563
14847.56 529
14848.71 592
14849.86 618
14851.01 622
14852.17 551
14853.32 594
14854.47 572
14855.62 625
14856.77 564
14857.92 595
14859.08 595
14860.23 576
14861.38 555
14862.53 516
14863.68 517
14864.84 586
14865.99 551
14867.14 568
14868.29 583
14869.44 564
14870.60 558
14871.75 591
14872.90 653
14874.05 601
14875.21 599
14876.36 547
14877.51 561
14878.66 560
14879.82 552
14880.97 586
14882.12 550
14883.27 553
14884.43 596
14885.58 581
14886.73 603
14887.89 573
14889.04 539
14890.19 563
14891.34 563
14892.50 584
14893.65 586
14894.80 589
14895.96 610
14897.11 519
14898.26 563
14899.42 569
14900.57 608
14901.72 573
14902.88 605
14904.03 582
14905.18 554
14906.34 545
14907.49 586
14908.65 566
14909.80 566
14910.95 571
14912.11 551
14913.26 557
14914.41 536
14915.57 571
14916.72 593
14917.88 626
14919.03 642
14920.18 538
14921.34 573
14922.49 580
14923.65 584
14924.80 526
14925.96 533
14927.11 610
14928.27 582
14929.42 581
14930.57 545
14931.73 577
14932.88 646
14934.04 621
14935.19 527
14936.35 656
14937.50 583
14938.66 549
14939.81 580
14940.97 560
14942.12 577
14943.28 613
14944.43 544
14945.59 537
14946.74 594
14947.90 580
14949.05 619
14950.21 571
14951.36 643
14952.52 603
14953.68 592
14954.83 565
14955.99 578
14957.14 579
14958.30 581
14959.45 541
14960.61 557
14961.77 557
14962.92 600
14964.08 622
14965.23 579
14966.39 541
14967.54 540
14968.70 572
14969.86 627
14971.01 574
14972.17 571
14973.33 572
14974.48 569
14975.64 580
14976.79 561
14977.95 552
14979.11 575
14980.26 570
14981.42 538
14982.58 593
14983.73 585
14984.89 621
14986.05 606
14987.20 627
14988.36 632
14989.52 605
14990.67 569
14991.83 586
14992.99 548
14994.15 544
14995.30 612
14996.46 583
14997.62 566
14998.77 554
14999.93 612
15001.09 581
15002.25 616
15003.40 632
15004.56 598
15005.72 583
15006.88 584
15008.03 588
15009.19 586
15010.35 556
15011.51 604
15012.66 588
15013.82 589
15014.98 584
15016.14 564
15017.30 609
15018.45 619
15019.61 607
15020.77 551
15021.93 596
15023.09 580
15024.24 610
15025.40 586
15026.56 573
15027.72 584
15028.88 572
15030.04 589
15031.19 588
15032.35 647
15033.51 629
15034.67 613
15035.83 586
15036.99 598
15038.15 628
15039.30 617
15040.46 598
15041.62 588
15042.78 545
15043.94 531
15045.10 535
15046.26 547
15047.42 564
15048.58 610
15049.74 608
15050.90 650
15052.05 566
15053.21 585
15054.37 575
15055.53 561
15056.69 554
15057.85 559
15059.01 578
15060.17 553
15061.33 611
15062.49 530
15063.65 518
15064.81 601
15065.97 580
15067.13 553
15068.29 582
15069.45 579
15070.61 541
15071.77 552
15072.93 563
15074.09 586
15075.25 561
15076.41 609
15077.57 589
15078.73 625
15079.89 559
15081.05 571
15082.21 600
15083.37 579
15084.53 560
15085.69 530
15086.85 577
15088.01 586
15089.18 615
15090.34 585
15091.50 644
15092.66 640
15093.82 607
15094.98 601
15096.14 575
15097.30 554
15098.46 539
15099.62 534
15100.78 568
15101.95 609
15103.11 552
15104.27 551
15105.43 558
15106.59 565
15107.75 563
15108.91 577
15110.08 586
15111.24 584
15112.40 600
15113.56 597
15114.72 603
15115.88 540
15117.05 580
15118.21 587
15119.37 537
15120.53 599
15121.69 537
15122.86 487
15124.02 530
15125.18 610
15126.34 551
15127.50 489
15128.67 571
15129.83 595
15130.99 562
15132.15 558
15133.32 588
15134.48 522
15135.64 506
15136.80 578
15137.97 542
15139.13 531
15140.29 564
15141.45 529
15142.62 523
15143.78 564
15144.94 585
15146.11 643
15147.27 612
15148.43 542
15149.59 563
15150.76 551
15151.92 539
15153.08 576
15154.25 602
15155.41 559
15156.57 567
15157.74 594
15158.90 536
15160.06 553
15161.23 561
15162.39 570
15163.55 583
15164.72 550
15165.88 549
15167.05 532
15168.21 552
15169.37 532
15170.54 514
15171.70 568
15172.86 546
15174.03 559
15175.19 603
15176.36 553
15177.52 578
15178.69 545
15179.85 524
15181.01 515
15182.18 542
15183.34 547
15184.51 534
15185.67 562
15186.84 589
15188.00 569
15189.16 567
15190.33 554
15191.49 555
15192.66 538
15193.82 544
15194.99 537
15196.15 562
15197.32 568
15198.48 530
15199.65 531
15200.81 602
15201.98 537
15203.14 556
15204.31 552
15205.47 566
15206.64 535
15207.80 569
15208.97 623
15210.13 576
15211.30 534
15212.47 562
15213.63 528
15214.80 588
15215.96 572
15217.13 557
15218.29 490
15219.46 534
15220.62 567
15221.79 528
15222.96 564
15224.12 597
15225.29 553
15226.45 590
15227.62 551
15228.79 514
15229.95 555
15231.12 614
15232.29 575
15233.45 568
15234.62 593
15235.78 548
15236.95 596
15238.12 558
15239.28 614
15240.45 532
15241.62 594
15242.78 575
15243.95 554
15245.12 579
15246.28 549
15247.45 621
15248.62 526
15249.78 526
15250.95 562
15252.12 554
15253.28 536
15254.45 570
15255.62 546
15256.79 562
15257.95 576
15259.12 576
15260.29 541
15261.46 518
15262.62 544
15263.79 549
15264.96 581
15266.13 528
15267.29 548
15268.46 571
15269.63 564
15270.80 588
15271.96 568
15273.13 554
15274.30 561
15275.47 500
15276.64 539
15277.80 545
15278.97 607
15280.14 596
15281.31 577
15282.48 559
15283.64 549
15284.81 516
15285.98 591
15287.15 532
15288.32 541
15289.49 547
15290.65 535
15291.82 556
15292.99 560
15294.16 537
15295.33 526
15296.50 597
15297.67 611
15298.83 565
15300.00 546
15301.17 557
15302.34 545
15303.51 517
15304.68 541
15305.85 549
15307.02 554
15308.19 580
15309.36 567
15310.52 583
15311.69 562
15312.86 563
15314.03 523
15315.20 536
15316.37 565
15317.54 572
15318.71 546
15319.88 553
15321.05 514
15322.22 557
15323.39 546
15324.56 573
15325.73 567
15326.90 579
15328.07 575
15329.24 555
15330.41 556
15331.58 529
15332.75 570
15333.92 580
15335.09 554
15336.26 510
15337.43 545
15338.60 566
15339.77 583
15340.94 534
15342.11 520
15343.28 553
15344.45 536
15345.62 561
15346.79 664
15347.96 585
15349.13 598
15350.31 603
15351.48 550
15352.65 528
15353.82 576
15354.99 541
15356.16 526
15357.33 545
15358.50 543
15359.67 569
15360.84 582
15362.02 511
15363.19 548
15364.36 573
15365.53 555
15366.70 559
15367.87 576
15369.04 584
15370.21 594
15371.39 523
15372.56 546
15373.73 578
15374.90 498
15376.07 565
15377.24 622
15378.42 556
15379.59 556
15380.76 546
15381.93 585
15383.10 536
15384.28 522
15385.45 554
15386.62 581
15387.79 640
15388.97 577
15390.14 579
15391.31 540
15392.48 547
15393.65 561
15394.83 553
15396.00 540
15397.17 588
15398.34 613
15399.52 597
15400.69 604
15401.86 549
15403.04 550
15404.21 570
15405.38 555
15406.55 577
15407.73 552
15408.90 517
15410.07 552
15411.25 536
15412.42 536
15413.59 545
15414.77 552
15415.94 582
15417.11 594
15418.29 579
15419.46 541
15420.63 551
15421.81 549
15422.98 563
15424.15 551
15425.33 560
15426.50 613
15427.67 536
15428.85 574
15430.02 598
15431.20 572
15432.37 619
15433.54 620
15434.72 603
15435.89 532
15437.07 553
15438.24 618
15439.41 571
15440.59 527
15441.76 559
15442.94 554
15444.11 530
15445.29 513
15446.46 562
15447.63 544
15448.81 537
15449.98 548
15451.16 541
15452.33 542
15453.51 554
15454.68 567
15455.86 564
15457.03 554
15458.21 590
15459.38 577
15460.56 515
15461.73 505
15462.91 533
15464.08 576
15465.26 546
15466.43 526
15467.61 549
15468.78 539
15469.96 563
15471.13 587
15472.31 603
15473.48 608
15474.66 652
15475.83 571
15477.01 544
15478.19 550
15479.36 551
15480.54 563
15481.71 554
15482.89 515
15484.06 571
15485.24 583
15486.42 582
15487.59 570
15488.77 568
15489.94 552
15491.12 519
15492.30 574
15493.47 554
15494.65 531
15495.83 520
15497.00 555
15498.18 554
15499.36 545
15500.53 536
15501.71 520
15502.88 560
15504.06 531
15505.24 554
15506.41 524
15507.59 530
15508.77 577
15509.95 547
15511.12 539
15512.30 545
15513.48 553
15514.65 494
15515.83 529
15517.01 474
15518.18 515
15519.36 536
15520.54 570
15521.72 544
15522.89 540
15524.07 533
15525.25 572
15526.43 583
15527.60 566
15528.78 549
15529.96 557
15531.14 554
15532.31 544
15533.49 523
15534.67 521
15535.85 532
15537.03 557
15538.20 563
15539.38 615
15540.56 601
15541.74 583
15542.92 590
15544.09 543
15545.27 559
15546.45 534
15547.63 549
15548.81 549
15549.98 557
15551.16 505
15552.34 552
15553.52 533
15554.70 538
15555.88 552
15557.06 589
15558.23 576
15559.41 542
15560.59 567
15561.77 568
15562.95 579
15564.13 544
15565.31 564
15566.49 561
15567.67 571
15568.84 545
15570.02 528
15571.20 543
15572.38 554
15573.56 576
15574.74 534
15575.92 559
15577.10 580
15578.28 585
15579.46 570
15580.64 554
15581.82 564
15583.00 613
15584.18 615
15585.36 538
15586.54 540
15587.72 531
15588.90 547
15590.08 540
15591.26 505
15592.44 553
15593.62 521
15594.80 535
15595.98 545
15597.16 603
15598.34 575
15599.52 569
15600.70 551
15601.88 518
15603.06 592
15604.24 611
15605.42 608
15606.60 612
15607.78 573
15608.96 591
15610.14 597
15611.32 558
15612.50 585
15613.68 552
15614.86 563
15616.05 612
15617.23 589
15618.41 584
15619.59 579
15620.77 586
15621.95 516
15623.13 573
15624.31 582
15625.49 564
15626.68 538
15627.86 529
15629.04 516
15630.22 527
15631.40 551
15632.58 605
15633.76 517
15634.95 559
15636.13 557
15637.31 564
15638.49 572
15639.67 542
15640.85 550
15642.04 563
15643.22 609
15644.40 577
15645.58 590
15646.76 555
15647.95 597
15649.13 579
15650.31 609
15651.49 610
15652.67 521
15653.86 567
15655.04 596
15656.22 576
15657.40 573
15658.59 553
15659.77 513
15660.95 555
15662.13 594
15663.32 656
15664.50 564
15665.68 625
15666.87 623
15668.05 564
15669.23 536
15670.41 618
15671.60 615
15672.78 613
15673.96 603
15675.15 593
15676.33 563
15677.51 599
15678.70 614
15679.88 586
15681.06 569
15682.25 526
15683.43 541
15684.61 607
15685.80 557
15686.98 566
15688.16 614
15689.35 553
15690.53 519
15691.72 591
15692.90 585
15694.08 577
15695.27 511
15696.45 562
15697.63 552
15698.82 572
15700.00 541
15701.19 557
15702.37 571
15703.56 568
15704.74 533
15705.92 565
15707.11 587
15708.29 524
15709.48 560
15710.66 541
15711.85 582
15713.03 616
15714.21 587
15715.40 568
15716.58 580
15717.77 546
15718.95 538
15720.14 541
15721.32 587
15722.51 608
15723.69 577
15724.88 569
15726.06 594
15727.25 532
15728.43 561
15729.62 513
15730.80 555
15731.99 579
15733.17 591
15734.36 578
15735.55 583
15736.73 619
15737.92 577
15739.10 582
15740.29 528
15741.47 554
15742.66 584
15743.84 554
15745.03 556
15746.22 580
15747.40 571
15748.59 633
15749.77 593
15750.96 568
15752.15 575
15753.33 573
15754.52 549
15755.70 549
15756.89 556
15758.08 634
15759.26 590
15760.45 577
15761.64 546
15762.82 558
15764.01 623
15765.20 581
15766.38 570
15767.57 555
15768.76 576
15769.94 626
15771.13 603
15772.32 605
15773.50 595
15774.69 592
15775.88 540
15777.06 582
15778.25 551
15779.44 581
15780.62 654
15781.81 607
15783.00 589
15784.19 581
15785.37 582
15786.56 539
15787.75 574
15788.94 581
15790.12 581
15791.31 574
15792.50 570
15793.69 532
15794.87 525
15796.06 582
15797.25 598
15798.44 598
15799.62 594
15800.81 557
15802.00 579
15803.19 527
15804.38 614
15805.56 569
15806.75 557
15807.94 600
15809.13 539
15810.32 545
15811.50 551
15812.69 545
15813.88 580
15815.07 584
15816.26 552
15817.45 537
15818.64 497
15819.82 491
15821.01 504
15822.20 558
15823.39 572
15824.58 555
15825.77 531
15826.96 573
15828.15 532
15829.33 576
15830.52 596
15831.71 559
15832.90 535
15834.09 508
15835.28 525
15836.47 496
15837.66 549
15838.85 563
15840.04 548
15841.23 560
15842.42 540
15843.61 610
15844.79 596
15845.98 570
15847.17 555
15848.36 569
15849.55 555
15850.74 570
15851.93 576
15853.12 539
15854.31 538
15855.50 511
15856.69 540
15857.88 537
15859.07 540
15860.26 558
15861.45 575
15862.64 573
15863.83 546
15865.02 583
15866.21 592
15867.40 574
15868.60 546
15869.79 501
15870.98 525
15872.17 548
15873.36 608
15874.55 518
15875.74 526
15876.93 587
15878.12 532
15879.31 534
15880.50 495
15881.69 504
15882.88 573
15884.07 553
15885.27 539
15886.46 505
15887.65 499
15888.84 585
15890.03 555
15891.22 531
15892.41 545
15893.60 517
15894.80 550
15895.99 529
15897.18 513
15898.37 536
15899.56 553
15900.75 536
15901.95 547
15903.14 521
15904.33 524
15905.52 541
15906.71 499
15907.90 517
15909.10 604
15910.29 563
15911.48 540
15912.67 509
15913.86 525
15915.06 537
15916.25 572
15917.44 524
15918.63 529
15919.83 545
15921.02 554
15922.21 549
15923.40 513
15924.60 512
15925.79 548
15926.98 533
15928.17 468
15929.37 513
15930.56 549
15931.75 510
15932.94 549
15934.14 530
15935.33 541
15936.52 584
15937.72 587
15938.91 575
15940.10 610
15941.30 578
15942.49 587
15943.68 543
15944.88 510
15946.07 504
15947.26 483
15948.46 553
15949.65 517
15950.84 493
15952.04 517
15953.23 501
15954.42 493
15955.62 511
15956.81 496
15958.01 511
15959.20 550
15960.39 562
15961.59 523
15962.78 522
15963.97 493
15965.17 508
15966.36 549
15967.56 532
15968.75 584
15969.95 554
15971.14 510
15972.33 488
15973.53 521
15974.72 558
15975.92 506
15977.11 476
15978.31 534
15979.50 530
15980.70 511
15981.89 537
15983.09 563
15984.28 510
15985.47 525
15986.67 545
15987.86 535
15989.06 530
15990.25 549
15991.45 531
15992.64 560
15993.84 503
15995.03 518
15996.23 510
15997.43 484
15998.62 526
15999.82 534
16001.01 527
16002.21 541
16003.40 510
16004.60 488
16005.79 498
16006.99 495
16008.18 497
16009.38 476
16010.58 480
16011.77 525
16012.97 495
16014.16 515
16015.36 498
16016.56 471
16017.75 482
16018.95 498
16020.14 506
16021.34 496
16022.54 500
16023.73 545
16024.93 539
16026.13 484
16027.32 526
16028.52 552
16029.71 504
16030.91 527
16032.11 502
16033.30 528
16034.50 523
16035.70 541
16036.89 522
16038.09 516
16039.29 568
16040.49 500
16041.68 505
16042.88 499
16044.08 462
16045.27 492
16046.47 475
16047.67 468
16048.86 501
16050.06 524
16051.26 520
16052.46 521
16053.65 466
16054.85 484
16056.05 518
16057.25 526
16058.44 486
16059.64 490
16060.84 515
16062.04 456
16063.23 458
16064.43 454
16065.63 492
16066.83 455
16068.03 476
16069.22 511
16070.42 501
16071.62 529
16072.82 486
16074.02 491
16075.21 501
16076.41 499
16077.61 535
16078.81 532
16080.01 507
16081.21 467
16082.40 529
16083.60 500
16084.80 485
16086.00 483
16087.20 452
16088.40 517
16089.60 509
16090.79 537
16091.99 528
16093.19 461
16094.39 501
16095.59 523
16096.79 500
16097.99 547
16099.19 481
16100.39 458
16101.59 469
16102.78 465
16103.98 496
16105.18 511
16106.38 489
16107.58 472
16108.78 428
16109.98 503
16111.18 502
16112.38 502
16113.58 509
16114.78 506
16115.98 504
16117.18 508
16118.38 550
16119.58 509
16120.78 475
16121.98 490
16123.18 500
16124.38 485
16125.58 500
16126.78 505
16127.98 483
16129.18 497
16130.38 493
16131.58 513
16132.78 472
16133.98 458
16135.18 442
16136.38 472
16137.58 468
16138.78 464
16139.98 497
16141.18 498
16142.38 540
16143.58 487
16144.79 494
16145.99 531
16147.19 500
16148.39 504
16149.59 546
16150.79 478
16151.99 525
16153.19 534
16154.39 561
16155.59 489
16156.80 489
16158.00 488
16159.20 496
16160.40 507
16161.60 524
16162.80 459
16164.00 511
16165.21 474
16166.41 567
16167.61 496
16168.81 469
16170.01 504
16171.21 465
16172.42 443
16173.62 476
16174.82 519
16176.02 439
16177.22 538
16178.43 481
16179.63 464
16180.83 446
16182.03 494
16183.23 475
16184.44 452
16185.64 482
16186.84 445
16188.04 447
16189.25 503
16190.45 476
16191.65 444
16192.85 510
16194.06 516
16195.26 488
16196.46 469
16197.66 477
16198.87 498
16200.07 475
16201.27 471
16202.48 498
16203.68 509
16204.88 518
16206.09 497
16207.29 512
16208.49 508
16209.69 453
16210.90 476
16212.10 486
16213.30 472
16214.51 441
16215.71 455
16216.91 519
16218.12 448
16219.32 477
16220.53 481
16221.73 501
16222.93 542
16224.14 508
16225.34 504
16226.54 465
16227.75 468
16228.95 494
16230.16 488
16231.36 475
16232.56 493
16233.77 472
16234.97 448
16236.18 508
16237.38 493
16238.59 564
16239.79 550
16240.99 528
16242.20 515
16243.40 498
16244.61 514
16245.81 483
16247.02 473
16248.22 486
16249.43 457
16250.63 509
16251.84 500
16253.04 476
16254.24 478
16255.45 468
16256.65 494
16257.86 519
16259.06 469
16260.27 445
16261.48 512
16262.68 475
16263.89 443
16265.09 496
16266.30 446
16267.50 514
16268.71 519
16269.91 505
16271.12 476
16272.32 489
16273.53 481
16274.73 465
16275.94 470
16277.15 452
16278.35 449
16279.56 466
16280.76 465
16281.97 480
16283.18 505
16284.38 419
16285.59 465
16286.79 488
16288.00 512
16289.21 525
16290.41 514
16291.62 510
16292.82 501
16294.03 469
16295.24 501
16296.44 501
16297.65 519
16298.86 546
16300.06 487
16301.27 475
16302.48 490
16303.68 510
16304.89 512
16306.10 525
16307.30 534
16308.51 484
16309.72 476
16310.92 485
16312.13 456
16313.34 476
16314.55 450
16315.75 486
16316.96 475
16318.17 427
16319.37 470
16320.58 487
16321.79 498
16323.00 509
16324.20 493
16325.41 426
16326.62 479
16327.83 533
16329.03 543
16330.24 486
16331.45 485
16332.66 457
16333.87 491
16335.07 471
16336.28 487
16337.49 490
16338.70 429
16339.90 480
16341.11 493
16342.32 478
16343.53 504
16344.74 489
16345.95 473
16347.15 502
16348.36 475
16349.57 483
16350.78 500
16351.99 500
16353.20 522
16354.40 506
16355.61 510
16356.82 478
16358.03 447
16359.24 443
16360.45 473
16361.66 494
16362.87 472
16364.08 480
16365.28 526
16366.49 527
16367.70 476
16368.91 467
16370.12 429
16371.33 492
16372.54 492
16373.75 469
16374.96 455
16376.17 463
16377.38 494
16378.59 469
16379.80 492
16381.01 529
16382.21 518
16383.42 480
16384.63 455
16385.84 439
16387.05 467
16388.26 454
16389.47 454
16390.68 448
16391.89 437
16393.10 488
16394.31 483
16395.52 462
16396.73 474
16397.94 517
16399.15 434
16400.36 440
16401.57 428
16402.79 459
16404.00 440
16405.21 496
16406.42 492
16407.63 455
16408.84 472
16410.05 479
16411.26 515
16412.47 446
16413.68 463
16414.89 453
16416.10 457
16417.31 455
16418.52 468
16419.74 485
16420.95 503
16422.16 500
16423.37 437
16424.58 472
16425.79 461
16427.00 427
16428.21 439
16429.42 436
16430.64 482
16431.85 495
16433.06 504
16434.27 493
16435.48 483
16436.69 474
16437.91 477
16439.12 412
16440.33 467
16441.54 453
16442.75 480
16443.96 459
16445.18 487
16446.39 443
16447.60 512
16448.81 465
16450.02 466
16451.24 443
16452.45 484
16453.66 492
16454.87 472
16456.09 452
16457.30 428
16458.51 456
16459.72 515
16460.94 422
16462.15 434
16463.36 443
16464.57 420
16465.79 417
16467.00 438
16468.21 391
16469.43 438
16470.64 431
16471.85 500
16473.06 523
16474.28 431
16475.49 461
16476.70 422
16477.92 463
16479.13 504
16480.34 441
16481.56 476
16482.77 497
16483.98 478
16485.20 427
16486.41 462
16487.62 452
16488.84 431
16490.05 446
16491.26 462
16492.48 464
16493.69 444
16494.91 482
16496.12 527
16497.33 481
16498.55 415
16499.76 404
16500.97 444
16502.19 443
16503.40 445
16504.62 479
16505.83 427
16507.05 440
16508.26 459
16509.47 464
16510.69 452
16511.90 487
16513.12 491
16514.33 457
16515.55 512
16516.76 507
16517.98 477
16519.19 435
16520.41 486
16521.62 442
16522.83 425
16524.05 427
16525.26 493
16526.48 454
16527.69 488
16528.91 457
16530.12 454
16531.34 483
16532.55 445
16533.77 442
16534.99 415
16536.20 423
16537.42 455
16538.63 485
16539.85 468
16541.06 446
16542.28 449
16543.49 410
16544.71 443
16545.92 440
16547.14 446
16548.36 470
16549.57 428
16550.79 510
16552.00 452
16553.22 411
16554.44 470
16555.65 441
16556.87 462
16558.08 447
16559.30 459
16560.52 427
16561.73 443
16562.95 453
16564.17 438
16565.38 436
16566.60 433
16567.81 437
16569.03 438
16570.25 492
16571.46 451
16572.68 417
16573.90 426
16575.11 431
16576.33 429
16577.55 442
16578.76 421
16579.98 432
16581.20 426
16582.42 491
16583.63 489
16584.85 451
16586.07 401
16587.28 436
16588.50 426
16589.72 426
16590.94 464
16592.15 430
16593.37 482
16594.59 487
16595.81 430
16597.02 440
16598.24 441
16599.46 452
16600.68 448
16601.89 482
16603.11 462
16604.33 408
16605.55 414
16606.77 455
16607.98 432
16609.20 455
16610.42 441
16611.64 491
16612.86 486
16614.07 414
16615.29 416
16616.51 453
16617.73 421
16618.95 453
16620.17 446
16621.38 442
16622.60 440
16623.82 429
16625.04 430
16626.26 424
16627.48 451
16628.70 438
16629.91 446
16631.13 420
16632.35 415
16633.57 434
16634.79 427
16636.01 435
16637.23 402
16638.45 443
16639.67 456
16640.89 429
16642.10 431
16643.32 489
16644.54 488
16645.76 452
16646.98 440
16648.20 421
16649.42 471
16650.64 459
16651.86 416
16653.08 440
16654.30 453
16655.52 444
16656.74 439
16657.96 427
16659.18 384
16660.40 414
16661.62 428
16662.84 436
16664.06 393
16665.28 445
16666.50 468
16667.72 444
16668.94 428
16670.16 424
16671.38 412
16672.60 417
16673.82 449
16675.04 407
16676.26 491
16677.48 478
16678.70 430
16679.92 422
16681.14 418
16682.36 425
16683.58 480
16684.80 454
16686.03 403
16687.25 400
16688.47 480
16689.69 433
16690.91 421
16692.13 409
16693.35 424
16694.57 438
16695.79 387
16697.02 425
16698.24 469
16699.46 430
16700.68 462
16701.90 436
16703.12 439
16704.34 481
16705.57 456
16706.79 446
16708.01 432
16709.23 438
16710.45 406
16711.67 424
16712.90 450
16714.12 413
16715.34 443
16716.56 458
16717.78 401
16719.01 406
16720.23 400
16721.45 417
16722.67 442
16723.89 433
16725.12 431
16726.34 422
16727.56 453
16728.78 422
16730.01 436
16731.23 439
16732.45 464
16733.67 390
16734.90 433
16736.12 432
16737.34 433
16738.56 467
16739.79 424
16741.01 431
16742.23 416
16743.46 406
16744.68 413
16745.90 436
16747.12 421
16748.35 424
16749.57 436
16750.79 419
16752.02 431
16753.24 446
16754.46 450
16755.69 434
16756.91 442
16758.13 438
16759.36 442
16760.58 425
16761.80 495
16763.03 432
16764.25 408
16765.48 417
16766.70 430
16767.92 399
16769.15 409
16770.37 488
16771.60 471
16772.82 465
16774.04 418
16775.27 414
16776.49 434
16777.72 465
16778.94 416
16780.16 403
16781.39 461
16782.61 429
16783.84 423
16785.06 439
16786.29 386
16787.51 408
16788.74 402
16789.96 432
16791.18 427
16792.41 396
16793.63 363
16794.86 411
16796.08 412
16797.31 443
16798.53 418
16799.76 441
16800.98 399
16802.21 417
16803.43 442
16804.66 428
16805.88 419
16807.11 410
16808.33 417
16809.56 420
16810.79 438
16812.01 433
16813.24 455
16814.46 406
16815.69 431
16816.91 420
16818.14 420
16819.36 400
16820.59 422
16821.82 454
16823.04 416
16824.27 407
16825.49 410
16826.72 488
16827.95 465
16829.17 447
16830.40 441
16831.62 419
16832.85 414
16834.08 418
16835.30 434
16836.53 384
16837.76 409
16838.98 417
16840.21 423
16841.44 415
16842.66 429
16843.89 376
16845.11 448
16846.34 447
16847.57 457
16848.80 447
16850.02 436
16851.25 400
16852.48 423
16853.70 443
16854.93 406
16856.16 431
16857.38 416
16858.61 466
16859.84 437
16861.07 402
16862.29 428
16863.52 457
16864.75 432
16865.97 368
16867.20 405
16868.43 473
16869.66 479
16870.89 475
16872.11 436
16873.34 433
16874.57 425
16875.80 400
16877.02 396
16878.25 406
16879.48 414
16880.71 475
16881.94 454
16883.16 430
16884.39 426
16885.62 394
16886.85 428
16888.08 437
16889.30 417
16890.53 471
16891.76 441
16892.99 437
16894.22 453
16895.45 453
16896.67 450
16897.90 410
16899.13 465
16900.36 483
16901.59 455
16902.82 431
16904.05 455
16905.28 485
16906.50 457
16907.73 391
16908.96 443
16910.19 445
16911.42 430
16912.65 394
16913.88 386
16915.11 405
16916.34 401
16917.57 439
16918.80 425
16920.03 442
16921.26 421
16922.48 405
16923.71 434
16924.94 411
16926.17 430
16927.40 419
16928.63 436
16929.86 418
16931.09 437
16932.32 443
16933.55 429
16934.78 468
16936.01 495
16937.24 460
16938.47 479
16939.70 423
16940.93 451
16942.16 444
16943.39 457
16944.62 480
16945.85 449
16947.08 436
16948.31 441
16949.54 406
16950.78 431
16952.01 417
16953.24 442
16954.47 439
16955.70 479
16956.93 462
16958.16 395
16959.39 442
16960.62 442
16961.85 426
16963.08 425
16964.31 432
16965.54 424
16966.78 402
16968.01 419
16969.24 398
16970.47 413
16971.70 421
16972.93 404
16974.16 426
16975.39 416
16976.63 434
16977.86 423
16979.09 415
16980.32 403
16981.55 452
16982.78 468
16984.02 441
16985.25 420
16986.48 400
16987.71 399
16988.94 371
16990.18 430
16991.41 417
16992.64 396
16993.87 452
16995.10 430
16996.34 435
16997.57 430
16998.80 416
17000.03 453
17001.26 444
17002.50 442
17003.73 420
17004.96 467
17006.19 444
17007.43 441
17008.66 460
17009.89 442
17011.12 441
17012.36 422
17013.59 391
17014.82 395
17016.06 389
17017.29 423
17018.52 427
17019.76 409
17020.99 474
17022.22 436
17023.45 451
17024.69 384
17025.92 403
17027.15 467
17028.39 442
17029.62 445
17030.85 442
17032.09 451
17033.32 452
17034.55 459
17035.79 439
17037.02 444
17038.26 512
17039.49 466
17040.72 469
17041.96 446
17043.19 390
17044.43 388
17045.66 390
17046.89 394
17048.13 391
17049.36 378
17050.60 414
17051.83 425
17053.06 438
17054.30 464
17055.53 406
17056.77 408
17058.00 388
17059.24 382
17060.47 395
17061.70 405
17062.94 419
17064.17 427
17065.41 426
17066.64 404
17067.88 410
17069.11 429
17070.35 392
17071.58 464
17072.82 407
17074.05 387
17075.29 421
17076.52 449
17077.76 420
17078.99 476
17080.23 447
17081.46 403
17082.70 415
17083.93 431
17085.17 400
17086.41 425
17087.64 475
17088.88 449
17090.11 472
17091.35 510
17092.58 432
17093.82 420
17095.05 404
17096.29 392
17097.53 402
17098.76 421
17100.00 405
17101.23 362
17102.47 423
17103.71 434
17104.94 417
17106.18 402
17107.41 417
17108.65 468
17109.89 435
17111.12 403
17112.36 441
17113.60 416
17114.83 421
17116.07 432
17117.31 481
17118.54 423
17119.78 421
17121.02 400
17122.25 439
17123.49 464
17124.73 448
17125.96 427
17127.20 387
17128.44 434
17129.67 438
17130.91 395
17132.15 427
17133.39 419
17134.62 386
17135.86 373
17137.10 416
17138.33 405
17139.57 436
17140.81 477
17142.05 430
17143.28 441
17144.52 424
17145.76 415
17147.00 419
17148.23 423
17149.47 432
17150.71 456
17151.95 440
17153.19 459
17154.42 406
17155.66 417
17156.90 425
17158.14 405
17159.38 407
17160.61 404
17161.85 407
17163.09 451
17164.33 417
17165.57 412
17166.81 419
17168.04 447
17169.28 429
17170.52 398
17171.76 385
17173.00 413
17174.24 390
17175.47 418
17176.71 415
17177.95 397
17179.19 396
17180.43 408
17181.67 449
17182.91 432
17184.15 433
17185.39 451
17186.62 440
17187.86 411
17189.10 423
17190.34 406
17191.58 454
17192.82 417
17194.06 412
17195.30 431
17196.54 396
17197.78 413
17199.02 470
17200.26 422
17201.50 409
17202.74 435
17203.98 408
17205.22 415
17206.46 441
17207.70 431
17208.94 400
17210.18 379
17211.42 415
17212.66 404
17213.90 379
17215.14 421
17216.38 407
17217.62 428
17218.86 389
17220.10 412
17221.34 395
17222.58 416
17223.82 409
17225.06 433
17226.30 396
17227.54 411
17228.78 410
17230.02 410
17231.26 449
17232.50 497
17233.74 438
17234.98 415
17236.22 386
17237.47 429
17238.71 465
17239.95 433
17241.19 422
17242.43 428
17243.67 452
17244.91 438
17246.15 447
17247.39 413
17248.64 424
17249.88 454
17251.12 408
17252.36 420
17253.60 417
17254.84 423
17256.08 408
17257.33 359
17258.57 402
17259.81 450
17261.05 395
17262.29 430
17263.54 478
17264.78 456
17266.02 417
17267.26 447
17268.50 433
17269.75 433
17270.99 466
17272.23 443
17273.47 450
17274.71 422
17275.96 437
17277.20 381
17278.44 366
17279.68 413
17280.93 445
17282.17 444
17283.41 420
17284.65 422
17285.90 372
17287.14 389
17288.38 432
17289.62 418
17290.87 418
17292.11 449
17293.35 434
17294.60 417
17295.84 403
17297.08 391
17298.33 414
17299.57 421
17300.81 381
17302.05 417
17303.30 421
17304.54 445
17305.78 421
17307.03 432
17308.27 442
17309.52 438
17310.76 432
17312.00 426
17313.25 410
17314.49 394
17315.73 412
17316.98 402
17318.22 420
17319.47 467
17320.71 469
17321.95 426
17323.20 440
17324.44 432
17325.69 427
17326.93 452
17328.17 416
17329.42 419
17330.66 423
17331.91 403
17333.15 433
17334.40 455
17335.64 418
17336.88 421
17338.13 442
17339.37 417
17340.62 404
17341.86 432
17343.11 416
17344.35 392
17345.60 464
17346.84 421
17348.09 452
17349.33 420
17350.58 425
17351.82 403
17353.07 402
17354.31 362
17355.56 408
17356.80 416
17358.05 425
17359.29 424
17360.54 435
17361.78 407
17363.03 398
17364.27 427
17365.52 394
17366.77 378
17368.01 439
17369.26 435
17370.50 409
17371.75 436
17372.99 430
17374.24 415
17375.49 387
17376.73 384
17377.98 366
17379.22 418
17380.47 398
17381.72 456
17382.96 420
17384.21 423
17385.45 403
17386.70 396
17387.95 405
17389.19 437
17390.44 427
17391.69 398
17392.93 435
17394.18 439
17395.43 397
17396.67 429
17397.92 424
17399.17 419
17400.41 419
17401.66 434
17402.91 392
17404.15 403
17405.40 398
17406.65 356
17407.89 426
17409.14 451
17410.39 406
17411.64 390
17412.88 475
17414.13 463
17415.38 435
17416.63 419
17417.87 390
17419.12 369
17420.37 453
17421.62 437
17422.86 437
17424.11 414
17425.36 428
17426.61 437
17427.85 402
17429.10 441
17430.35 409
17431.60 451
17432.85 426
17434.09 434
17435.34 392
17436.59 461
17437.84 427
17439.09 408
17440.33 393
17441.58 424
17442.83 427
17444.08 396
17445.33 397
17446.58 405
17447.82 393
17449.07 439
17450.32 455
17451.57 405
17452.82 361
17454.07 406
17455.32 441
17456.57 404
17457.81 401
17459.06 441
17460.31 423
17461.56 461
17462.81 446
17464.06 471
17465.31 443
17466.56 422
17467.81 414
17469.06 391
17470.30 394
17471.55 408
17472.80 424
17474.05 406
17475.30 385
17476.55 384
17477.80 425
17479.05 377
17480.30 395
17481.55 403
17482.80 422
17484.05 430
17485.30 410
17486.55 416
17487.80 450
17489.05 448
17490.30 441
17491.55 462
17492.80 455
17494.05 450
17495.30 400
17496.55 407
17497.80 392
17499.05 386
17500.30 438
17501.55 443
17502.80 380
17504.05 458
17505.30 424
17506.55 457
17507.80 431
17509.06 396
17510.31 407
17511.56 396
17512.81 398
17514.06 419
17515.31 427
17516.56 389
17517.81 452
17519.06 413
17520.31 384
17521.56 368
17522.82 409
17524.07 406
17525.32 414
17526.57 426
17527.82 458
17529.07 433
17530.32 420
17531.58 465
17532.83 398
17534.08 387
17535.33 426
17536.58 405
17537.83 439
17539.09 405
17540.34 425
17541.59 459
17542.84 449
17544.09 433
17545.35 468
17546.60 452
17547.85 447
17549.10 416
17550.35 401
17551.61 427
17552.86 426
17554.11 409
17555.36 401
17556.62 416
17557.87 445
17559.12 433
17560.37 447
17561.63 450
17562.88 434
17564.13 422
17565.38 427
17566.64 445
17567.89 407
17569.14 417
17570.39 417
17571.65 390
17572.90 369
17574.15 435
17575.41 419
17576.66 445
17577.91 422
17579.17 427
17580.42 476
17581.67 409
17582.93 446
17584.18 428
17585.43 404
17586.69 412
17587.94 386
17589.19 455
17590.45 416
17591.70 398
17592.95 415
17594.21 417
17595.46 404
17596.72 411
17597.97 412
17599.22 429
17600.48 458
17601.73 452
17602.99 397
17604.24 412
17605.49 401
17606.75 411
17608.00 430
17609.26 443
17610.51 430
17611.76 456
17613.02 467
17614.27 475
17615.53 415
17616.78 420
17618.04 409
17619.29 440
17620.55 426
17621.80 462
17623.06 429
17624.31 487
17625.57 442
17626.82 419
17628.08 407
17629.33 423
17630.59 426
17631.84 396
17633.10 395
17634.35 424
17635.61 422
17636.86 392
17638.12 402
17639.37 465
17640.63 407
17641.88 363
17643.14 410
17644.39 425
17645.65 395
17646.91 380
17648.16 441
17649.42 431
17650.67 393
17651.93 389
17653.18 413
17654.44 396
17655.70 414
17656.95 437
17658.21 455
17659.46 458
17660.72 411
17661.98 420
17663.23 404
17664.49 428
17665.75 419
17667.00 424
17668.26 431
17669.51 438
17670.77 405
17672.03 417
17673.28 423
17674.54 361
17675.80 413
17677.05 438
17678.31 435
17679.57 426
17680.82 415
17682.08 419
17683.34 444
17684.60 436
17685.85 419
17687.11 408
17688.37 410
17689.62 362
17690.88 415
17692.14 386
17693.40 364
17694.65 398
17695.91 391
17697.17 386
17698.42 402
17699.68 392
17700.94 404
17702.20 415
17703.46 430
17704.71 473
17705.97 447
17707.23 383
17708.49 404
17709.74 426
17711.00 398
17712.26 435
17713.52 423
17714.78 433
17716.03 408
17717.29 370
17718.55 388
17719.81 424
17721.07 475
17722.33 402
17723.58 416
17724.84 435
17726.10 425
17727.36 453
17728.62 400
17729.88 391
17731.13 382
17732.39 419
17733.65 464
17734.91 400
17736.17 400
17737.43 422
17738.69 418
17739.95 425
17741.21 393
17742.46 412
17743.72 422
17744.98 428
17746.24 427
17747.50 406
17748.76 400
17750.02 449
17751.28 471
17752.54 412
17753.80 403
17755.06 412
17756.32 457
17757.58 429
17758.84 380
17760.10 391
17761.36 398
17762.61 437
17763.87 410
17765.13 379
17766.39 406
17767.65 450
17768.91 386
17770.17 449
17771.43 444
17772.69 422
17773.95 404
17775.21 433
17776.48 398
17777.74 377
17779.00 437
17780.26 467
17781.52 414
17782.78 405
17784.04 423
17785.30 422
17786.56 415
17787.82 429
17789.08 392
17790.34 428
17791.60 425
17792.86 415
17794.12 447
17795.38 437
17796.65 404
17797.91 399
17799.17 422
17800.43 415
17801.69 448
17802.95 459
17804.21 478
17805.47 434
17806.73 478
17808.00 411
17809.26 432
17810.52 406
17811.78 395
17813.04 400
17814.30 417
17815.56 393
17816.83 399
17818.09 399
17819.35 436
17820.61 432
17821.87 415
17823.14 418
17824.40 389
17825.66 446
17826.92 413
17828.18 389
17829.45 398
17830.71 428
17831.97 423
17833.23 434
17834.49 434
17835.76 404
17837.02 409
17838.28 413
17839.54 431
17840.81 442
17842.07 406
17843.33 392
17844.59 410
17845.86 412
17847.12 436
17848.38 414
17849.65 423
17850.91 423
17852.17 416
17853.43 396
17854.70 444
17855.96 443
17857.22 390
17858.49 403
17859.75 401
17861.01 364
17862.28 410
17863.54 359
17864.80 372
17866.07 431
17867.33 415
17868.59 401
17869.86 400
17871.12 367
17872.38 398
17873.65 404
17874.91 424
17876.18 403
17877.44 421
17878.70 442
17879.97 428
17881.23 386
17882.50 398
17883.76 406
17885.02 396
17886.29 456
17887.55 413
17888.82 399
17890.08 369
17891.35 416
17892.61 411
17893.87 370
17895.14 407
17896.40 401
17897.67 381
17898.93 390
17900.20 410
17901.46 423
17902.73 399
17903.99 418
17905.26 391
17906.52 346
17907.79 342
17909.05 416
17910.32 393
17911.58 390
17912.85 394
17914.11 416
17915.38 366
17916.64 374
17917.91 403
17919.17 378
17920.44 371
17921.70 395
17922.97 419
17924.23 389
17925.50 402
17926.76 426
17928.03 380
17929.30 417
17930.56 431
17931.83 379
17933.09 361
17934.36 417
17935.62 413
17936.89 418
17938.16 375
17939.42 414
17940.69 408
17941.96 412
17943.22 401
17944.49 450
17945.75 409
17947.02 386
17948.29 400
17949.55 406
17950.82 396
17952.09 389
17953.35 392
17954.62 453
17955.89 408
17957.15 399
17958.42 376
17959.69 392
17960.95 383
17962.22 348
17963.49 339
17964.75 441
17966.02 407
17967.29 374
17968.55 385
17969.82 376
17971.09 397
17972.36 399
17973.62 404
17974.89 380
17976.16 406
17977.42 370
17978.69 409
17979.96 380
17981.23 399
17982.49 399
17983.76 422
17985.03 383
17986.30 382
17987.57 408
17988.83 424
17990.10 436
17991.37 433
17992.64 424
17993.90 419
17995.17 418
17996.44 403
17997.71 388
17998.98 420
18000.25 400
18001.51 390
18002.78 388
18004.05 419
18005.32 412
18006.59 423
18007.86 374
18009.12 380
18010.39 380
18011.66 385
18012.93 409
18014.20 442
18015.47 421
18016.74 384
18018.00 392
18019.27 420
18020.54 437
18021.81 393
18023.08 413
18024.35 369
18025.62 389
18026.89 431
18028.16 405
18029.43 365
18030.69 404
18031.96 407
18033.23 430
18034.50 373
18035.77 412
18037.04 431
18038.31 416
18039.58 434
18040.85 403
18042.12 405
18043.39 401
18044.66 396
18045.93 401
18047.20 408
18048.47 409
18049.74 486
18051.01 403
18052.28 422
18053.55 415
18054.82 381
18056.09 372
18057.36 416
18058.63 426
18059.90 398
18061.17 388
18062.44 380
18063.71 398
18064.98 420
18066.25 401
18067.52 415
18068.79 422
18070.06 391
18071.33 355
18072.61 387
18073.88 390
18075.15 408
18076.42 396
18077.69 407
18078.96 424
18080.23 411
18081.50 391
18082.77 447
18084.04 395
18085.32 354
18086.59 380
18087.86 398
18089.13 438
18090.40 380
18091.67 416
18092.94 407
18094.22 348
18095.49 380
18096.76 429
18098.03 372
18099.30 389
18100.57 349
18101.85 406
18103.12 431
18104.39 423
18105.66 390
18106.93 400
18108.20 390
18109.48 401
18110.75 422
18112.02 428
18113.29 384
18114.57 363
18115.84 415
18117.11 402
18118.38 371
18119.65 399
18120.93 422
18122.20 359
18123.47 395
18124.74 398
18126.02 402
18127.29 400
18128.56 392
18129.84 391
18131.11 416
18132.38 378
18133.65 425
18134.93 458
18136.20 444
18137.47 405
18138.75 418
18140.02 397
18141.29 413
18142.57 419
18143.84 435
18145.11 410
18146.39 395
18147.66 375
18148.93 397
18150.21 425
18151.48 416
18152.75 383
18154.03 378
18155.30 394
18156.57 395
18157.85 420
18159.12 422
18160.40 417
18161.67 430
18162.94 433
18164.22 408
18165.49 427
18166.77 384
18168.04 434
18169.31 392
18170.59 401
18171.86 413
18173.14 432
18174.41 408
18175.68 376
18176.96 437
18178.23 388
18179.51 395
18180.78 397
18182.06 433
18183.33 387
18184.61 432
18185.88 428
18187.16 432
18188.43 406
18189.71 369
18190.98 390
18192.26 405
18193.53 393
18194.81 417
18196.08 430
18197.36 403
18198.63 415
18199.91 402
18201.18 404
18202.46 418
18203.73 400
18205.01 382
18206.28 386
18207.56 404
18208.83 409
18210.11 384
18211.39 408
18212.66 438
18213.94 411
18215.21 402
18216.49 421
18217.76 397
18219.04 405
18220.32 397
18221.59 427
18222.87 381
18224.14 365
18225.42 399
18226.70 422
18227.97 389
18229.25 413
18230.53 411
18231.80 398
18233.08 421
18234.35 385
18235.63 407
18236.91 408
18238.18 428
18239.46 413
18240.74 373
18242.01 371
18243.29 438
18244.57 438
18245.84 388
18247.12 363
18248.40 421
18249.68 429
18250.95 427
18252.23 428
18253.51 465
18254.78 409
18256.06 402
18257.34 430
18258.62 412
18259.89 366
18261.17 436
18262.45 410
18263.72 413
18265.00 406
18266.28 393
18267.56 425
18268.84 389
18270.11 361
18271.39 367
18272.67 383
18273.95 404
18275.22 391
18276.50 427
18277.78 387
18279.06 396
18280.34 404
18281.61 409
18282.89 373
18284.17 346
18285.45 368
18286.73 355
18288.01 401
18289.28 363
18290.56 385
18291.84 440
18293.12 405
18294.40 376
18295.68 383
18296.95 416
18298.23 361
18299.51 393
18300.79 477
18302.07 445
18303.35 352
18304.63 369
18305.91 378
18307.19 399
18308.46 387
18309.74 394
18311.02 414
18312.30 388
18313.58 434
18314.86 391
18316.14 370
18317.42 413
18318.70 362
18319.98 381
18321.26 399
18322.54 428
18323.82 427
18325.10 360
18326.38 439
18327.66 440
18328.94 386
18330.22 374
18331.50 428
18332.77 402
18334.05 357
18335.33 388
18336.61 420
18337.90 417
18339.18 391
18340.46 375
18341.74 352
18343.02 433
18344.30 426
18345.58 427
18346.86 416
18348.14 393
18349.42 380
18350.70 392
18351.98 415
18353.26 418
18354.54 429
18355.82 369
18357.10 376
18358.38 351
18359.66 380
18360.94 393
18362.22 356
18363.51 363
18364.79 361
18366.07 335
18367.35 387
18368.63 406
18369.91 364
18371.19 353
18372.47 397
18373.76 415
18375.04 369
18376.32 375
18377.60 388
18378.88 396
18380.16 378
18381.44 424
18382.73 391
18384.01 375
18385.29 367
18386.57 415
18387.85 393
18389.13 415
18390.42 364
18391.70 419
18392.98 378
18394.26 371
18395.54 410
18396.83 400
18398.11 385
18399.39 358
18400.67 352
18401.96 364
18403.24 384
18404.52 348
18405.80 348
18407.09 388
18408.37 383
18409.65 392
18410.93 373
18412.22 398
18413.50 384
18414.78 380
18416.06 355
18417.35 332
18418.63 362
18419.91 368
18421.20 373
18422.48 410
18423.76 355
18425.05 375
18426.33 368
18427.61 399
18428.89 387
18430.18 403
18431.46 374
18432.74 376
18434.03 393
18435.31 392
18436.60 403
18437.88 367
18439.16 435
18440.45 399
18441.73 411
18443.01 361
18444.30 369
18445.58 364
18446.87 422
18448.15 360
18449.43 367
18450.72 377
18452.00 390
18453.29 396
18454.57 381
18455.85 358
18457.14 391
18458.42 420
18459.71 384
18460.99 385
18462.28 426
18463.56 445
18464.84 419
18466.13 390
18467.41 361
18468.70 341
18469.98 339
18471.27 352
18472.55 366
18473.84 387
18475.12 387
18476.41 371
18477.69 378
18478.98 332
18480.26 387
18481.55 401
18482.83 381
18484.12 406
18485.40 414
18486.69 380
18487.97 391
18489.26 405
18490.54 401
18491.83 386
18493.11 382
18494.40 388
18495.69 387
18496.97 405
18498.26 426
18499.54 345
18500.83 379
18502.11 400
18503.40 357
18504.69 378
18505.97 342
18507.26 397
18508.54 415
18509.83 367
18511.12 364
18512.40 361
18513.69 344
18514.98 359
18516.26 407
18517.55 381
18518.83 412
18520.12 408
18521.41 362
18522.69 374
18523.98 412
18525.27 423
18526.55 381
18527.84 398
18529.13 430
18530.41 376
18531.70 389
18532.99 380
18534.27 350
18535.56 390
18536.85 395
18538.14 416
18539.42 401
18540.71 402
18542.00 408
18543.28 411
18544.57 417
18545.86 401
18547.15 399
18548.43 378
18549.72 371
18551.01 389
18552.30 383
18553.58 377
18554.87 373
18556.16 367
18557.45 392
18558.73 384
18560.02 339
18561.31 393
18562.60 396
18563.89 395
18565.17 382
18566.46 383
18567.75 387
18569.04 406
18570.33 407
18571.62 393
18572.90 389
18574.19 405
18575.48 365
18576.77 360
18578.06 385
18579.35 402
18580.63 377
18581.92 353
18583.21 367
18584.50 396
18585.79 402
18587.08 378
18588.37 384
18589.66 405
18590.94 408
18592.23 427
18593.52 399
18594.81 409
18596.10 387
18597.39 399
18598.68 383
18599.97 353
18601.26 400
18602.55 428
18603.84 426
18605.13 427
18606.41 431
18607.70 396
18608.99 428
18610.28 441
18611.57 386
18612.86 403
18614.15 372
18615.44 381
18616.73 401
18618.02 419
18619.31 397
18620.60 380
18621.89 395
18623.18 379
18624.47 382
18625.76 380
18627.05 364
18628.34 390
18629.63 368
18630.92 400
18632.21 370
18633.50 440
18634.79 402
18636.08 418
18637.37 426
18638.67 375
18639.96 420
18641.25 375
18642.54 360
18643.83 362
18645.12 383
18646.41 390
18647.70 376
18648.99 391
18650.28 407
18651.57 393
18652.86 431
18654.16 416
18655.45 391
18656.74 367
18658.03 350
18659.32 391
18660.61 395
18661.90 413
18663.19 432
18664.49 418
18665.78 381
18667.07 411
18668.36 380
18669.65 367
18670.94 386
18672.24 375
18673.53 379
18674.82 347
18676.11 402
18677.40 399
18678.70 379
18679.99 399
18681.28 391
18682.57 371
18683.86 417
18685.16 433
18686.45 418
18687.74 372
18689.03 387
18690.33 409
18691.62 401
18692.91 416
18694.20 396
18695.50 360
18696.79 401
18698.08 376
18699.37 339
18700.67 365
18701.96 360
18703.25 396
18704.54 364
18705.84 358
18707.13 358
18708.42 366
18709.72 349
18711.01 360
18712.30 389
18713.60 391
18714.89 367
18716.18 380
18717.48 345
18718.77 390
18720.06 367
18721.36 333
18722.65 411
18723.94 386
18725.24 341
18726.53 379
18727.82 358
18729.12 371
18730.41 404
18731.70 347
18733.00 385
18734.29 383
18735.59 340
18736.88 417
18738.17 403
18739.47 396
18740.76 372
18742.06 370
18743.35 355
18744.64 345
18745.94 338
18747.23 360
18748.53 350
18749.82 346
18751.12 349
18752.41 382
18753.71 402
18755.00 396
18756.30 391
18757.59 359
18758.88 352
18760.18 344
18761.47 386
18762.77 377
18764.06 372
18765.36 383
18766.65 381
18767.95 376
18769.24 421
18770.54 371
18771.83 367
18773.13 355
18774.43 379
18775.72 382
18777.02 387
18778.31 351
18779.61 404
18780.90 379
18782.20 382
18783.49 397
18784.79 349
18786.08 360
18787.38 394
18788.68 385
18789.97 333
18791.27 341
18792.56 379
18793.86 354
18795.16 394
18796.45 360
18797.75 352
18799.04 338
18800.34 370
18801.64 390
18802.93 391
18804.23 367
18805.53 410
18806.82 389
18808.12 368
18809.41 352
18810.71 322
18812.01 370
18813.30 364
18814.60 392
18815.90 333
18817.19 397
18818.49 380
18819.79 374
18821.09 351
18822.38 356
18823.68 366
18824.98 381
18826.27 388
18827.57 360
18828.87 353
18830.16 359
18831.46 394
18832.76 368
18834.06 340
18835.35 372
18836.65 366
18837.95 361
18839.25 355
18840.54 394
18841.84 364
18843.14 347
18844.44 373
18845.73 343
18847.03 355
18848.33 360
18849.63 347
18850.93 361
18852.22 373
18853.52 346
18854.82 378
18856.12 375
18857.42 339
18858.71 329
18860.01 340
18861.31 407
18862.61 387
18863.91 373
18865.21 380
18866.50 368
18867.80 362
18869.10 373
18870.40 361
18871.70 357
18873.00 332
18874.30 358
18875.60 357
18876.89 377
18878.19 371
18879.49 377
18880.79 362
18882.09 360
18883.39 354
18884.69 319
18885.99 360
18887.29 375
18888.59 368
18889.88 361
18891.18 350
18892.48 329
18893.78 378
18895.08 374
18896.38 377
18897.68 361
18898.98 348
18900.28 353
18901.58 365
18902.88 371
18904.18 373
18905.48 363
18906.78 342
18908.08 335
18909.38 361
18910.68 379
18911.98 347
18913.28 364
18914.58 321
18915.88 355
18917.18 326
18918.48 319
18919.78 322
18921.08 348
18922.38 359
18923.68 356
18924.98 347
18926.28 326
18927.58 331
18928.88 365
18930.18 349
18931.49 361
18932.79 416
18934.09 376
18935.39 373
18936.69 328
18937.99 305
18939.29 339
18940.59 337
18941.89 367
18943.19 368
18944.49 378
18945.80 350
18947.10 348
18948.40 329
18949.70 405
18951.00 358
18952.30 355
18953.60 334
18954.91 416
18956.21 389
18957.51 365
18958.81 379
18960.11 321
18961.41 349
18962.72 312
18964.02 341
18965.32 357
18966.62 349
18967.92 321
18969.23 353
18970.53 346
18971.83 383
18973.13 380
18974.43 358
18975.74 334
18977.04 324
18978.34 332
18979.64 324
18980.95 377
18982.25 353
18983.55 351
18984.85 348
18986.16 335
18987.46 355
18988.76 336
18990.06 330
18991.37 367
18992.67 344
18993.97 368
18995.28 351
18996.58 367
18997.88 324
18999.18 323
19000.49 316
19001.79 336
19003.09 340
19004.40 347
19005.70 320
19007.00 360
19008.31 364
19009.61 354
19010.91 359
19012.22 379
19013.52 358
19014.82 365
19016.13 387
19017.43 318
19018.74 332
19020.04 337
19021.34 315
19022.65 332
19023.95 370
19025.25 355
19026.56 339
19027.86 387
19029.17 355
19030.47 336
19031.77 325
19033.08 351
19034.38 358
19035.69 356
19036.99 316
19038.30 354
19039.60 365
19040.91 368
19042.21 362
19043.51 337
19044.82 363
19046.12 350
19047.43 322
19048.73 332
19050.04 364
19051.34 352
19052.65 340
19053.95 308
19055.26 357
19056.56 366
19057.87 391
19059.17 370
19060.48 325
19061.78 321
19063.09 330
19064.39 333
19065.70 365
19067.00 384
19068.31 345
19069.62 346
19070.92 347
19072.23 343
19073.53 309
19074.84 333
19076.14 358
19077.45 298
19078.75 324
19080.06 341
19081.37 340
19082.67 359
19083.98 340
19085.28 320
19086.59 323
19087.90 335
19089.20 370
19090.51 395
19091.82 324
19093.12 348
19094.43 368
19095.73 349
19097.04 382
19098.35 331
19099.65 348
19100.96 336
19102.27 408
19103.57 356
19104.88 366
19106.19 364
19107.49 365
19108.80 395
19110.11 324
19111.41 317
19112.72 320
19114.03 358
19115.33 329
19116.64 338
19117.95 344
19119.26 384
19120.56 373
19121.87 357
19123.18 337
19124.49 335
19125.79 340
19127.10 314
19128.41 327
19129.72 343
19131.02 351
19132.33 327
19133.64 330
19134.95 335
19136.25 319
19137.56 320
19138.87 366
19140.18 320
19141.49 365
19142.79 325
19144.10 338
19145.41 313
19146.72 329
19148.03 333
19149.33 339
19150.64 339
19151.95 337
19153.26 362
19154.57 353
19155.88 311
19157.18 318
19158.49 373
19159.80 333
19161.11 316
19162.42 313
19163.73 340
19165.04 377
19166.34 358
19167.65 309
19168.96 313
19170.27 340
19171.58 374
19172.89 362
19174.20 377
19175.51 366
19176.82 336
19178.13 307
19179.43 314
19180.74 352
19182.05 364
19183.36 367
19184.67 325
19185.98 290
19187.29 332
19188.60 390
19189.91 357
19191.22 334
19192.53 340
19193.84 324
19195.15 357
19196.46 351
19197.77 313
19199.08 338
19200.39 363
19201.70 339
19203.01 320
19204.32 330
19205.63 323
19206.94 348
19208.25 328
19209.56 321
19210.87 294
19212.18 313
19213.49 324
19214.80 323
19216.11 344
19217.42 333
19218.73 353
19220.04 346
19221.35 280
19222.66 321
19223.98 330
19225.29 319
19226.60 326
19227.91 339
19229.22 378
19230.53 372
19231.84 327
19233.15 337
19234.46 346
19235.77 387
19237.09 369
19238.40 350
19239.71 310
19241.02 350
19242.33 382
19243.64 355
19244.95 363
19246.27 343
19247.58 351
19248.89 361
19250.20 363
19251.51 305
19252.82 290
19254.14 331
19255.45 314
19256.76 363
19258.07 360
19259.38 339
19260.70 355
19262.01 357
19263.32 353
19264.63 336
19265.94 334
19267.26 347
19268.57 353
19269.88 357
19271.19 343
19272.51 322
19273.82 348
19275.13 377
19276.44 346
19277.76 349
19279.07 340
19280.38 357
19281.69 336
19283.01 348
19284.32 348
19285.63 335
19286.94 322
19288.26 328
19289.57 332
19290.88 334
19292.20 347
19293.51 363
19294.82 318
19296.14 327
19297.45 334
19298.76 333
19300.08 345
19301.39 338
19302.70 311
19304.02 327
19305.33 328
19306.64 316
19307.96 296
19309.27 317
19310.59 314
19311.90 347
19313.21 363
19314.53 331
19315.84 347
19317.15 332
19318.47 311
19319.78 358
19321.10 353
19322.41 367
19323.72 354
19325.04 321
19326.35 318
19327.67 371
19328.98 395
19330.30 394
19331.61 344
19332.93 337
19334.24 345
19335.55 342
19336.87 349
19338.18 297
19339.50 308
19340.81 315
19342.13 381
19343.44 400
19344.76 331
19346.07 318
19347.39 309
19348.70 346
19350.02 332
19351.33 327
19352.65 331
19353.96 342
19355.28 339
19356.59 339
19357.91 307
19359.22 367
19360.54 371
19361.86 336
19363.17 315
19364.49 323
19365.80 285
19367.12 305
19368.43 314
19369.75 325
19371.06 309
19372.38 352
19373.70 327
19375.01 330
19376.33 344
19377.64 298
19378.96 337
19380.28 307
19381.59 334
19382.91 325
19384.23 313
19385.54 345
19386.86 338
19388.17 298
19389.49 327
19390.81 340
19392.12 299
19393.44 312
19394.76 299
19396.07 341
19397.39 366
19398.71 316
19400.02 313
19401.34 324
19402.66 312
19403.97 329
19405.29 296
19406.61 297
19407.93 319
19409.24 358
19410.56 329
19411.88 325
19413.19 329
19414.51 340
19415.83 328
19417.15 343
19418.46 341
19419.78 327
19421.10 324
19422.42 327
19423.73 362
19425.05 306
19426.37 354
19427.69 372
19429.00 324
19430.32 321
19431.64 311
19432.96 303
19434.28 332
19435.59 348
19436.91 299
19438.23 338
19439.55 342
19440.87 345
19442.18 337
19443.50 358
19444.82 320
19446.14 340
19447.46 332
19448.78 317
19450.09 307
19451.41 330
19452.73 357
19454.05 302
19455.37 322
19456.69 311
19458.01 339
19459.33 322
19460.64 336
19461.96 344
19463.28 308
19464.60 330
19465.92 329
19467.24 356
19468.56 352
19469.88 348
19471.20 301
19472.52 304
19473.83 322
19475.15 309
19476.47 303
19477.79 344
19479.11 280
19480.43 298
19481.75 331
19483.07 322
19484.39 305
19485.71 308
19487.03 313
19488.35 324
19489.67 301
19490.99 352
19492.31 355
19493.63 340
19494.95 326
19496.27 304
19497.59 309
19498.91 327
19500.23 329
19501.55 294
19502.87 345
19504.19 340
19505.51 332
19506.83 299
19508.15 320
19509.47 335
19510.79 357
19512.11 335
19513.43 326
19514.75 296
19516.08 353
19517.40 364
19518.72 331
19520.04 316
19521.36 337
19522.68 311
19524.00 320
19525.32 317
19526.64 317
19527.96 318
19529.29 348
19530.61 340
19531.93 319
19533.25 325
19534.57 320
19535.89 295
19537.21 324
19538.53 315
19539.86 310
19541.18 328
19542.50 343
19543.82 319
19545.14 344
19546.46 307
19547.79 301
19549.11 303
19550.43 283
19551.75 291
19553.07 313
19554.40 332
19555.72 326
19557.04 317
19558.36 333
19559.68 362
19561.01 327
19562.33 338
19563.65 319
19564.97 287
19566.30 312
19567.62 329
19568.94 356
19570.26 307
19571.59 299
19572.91 310
19574.23 325
19575.55 340
19576.88 314
19578.20 353
19579.52 342
19580.85 311
19582.17 327
19583.49 310
19584.82 330
19586.14 352
19587.46 336
19588.78 334
19590.11 338
19591.43 325
19592.75 303
19594.08 322
19595.40 291
19596.72 307
19598.05 336
19599.37 350
19600.70 321
19602.02 317
19603.34 314
19604.67 324
19605.99 333
19607.31 340
19608.64 312
19609.96 335
19611.29 337
19612.61 301
19613.93 309
19615.26 316
19616.58 316
19617.91 335
19619.23 324
19620.55 336
19621.88 301
19623.20 323
19624.53 308
19625.85 302
19627.18 331
19628.50 325
19629.83 307
19631.15 321
19632.48 329
19633.80 298
19635.12 326
19636.45 329
19637.77 319
19639.10 306
19640.42 297
19641.75 327
19643.07 367
19644.40 303
19645.72 326
19647.05 393
19648.37 328
19649.70 277
19651.03 295
19652.35 288
19653.68 314
19655.00 321
19656.33 302
19657.65 286
19658.98 317
19660.30 366
19661.63 321
19662.96 324
19664.28 319
19665.61 322
19666.93 325
19668.26 320
19669.58 316
19670.91 300
19672.24 296
19673.56 294
19674.89 321
19676.21 315
19677.54 330
19678.87 310
19680.19 309
19681.52 307
19682.85 301
19684.17 353
19685.50 305
19686.83 322
19688.15 332
19689.48 350
19690.81 355
19692.13 327
19693.46 336
19694.79 344
19696.11 349
19697.44 330
19698.77 323
19700.09 320
19701.42 306
19702.75 311
19704.07 319
19705.40 341
19706.73 339
19708.06 342
19709.38 324
19710.71 312
19712.04 318
19713.37 298
19714.69 309
19716.02 326
19717.35 309
19718.68 305
19720.00 330
19721.33 322
19722.66 270
19723.99 290
19725.31 342
19726.64 326
19727.97 317
19729.30 314
19730.63 337
19731.95 311
19733.28 310
19734.61 322
19735.94 294
19737.27 342
19738.59 329
19739.92 295
19741.25 329
19742.58 344
19743.91 313
19745.24 311
19746.57 285
19747.89 344
19749.22 328
19750.55 356
19751.88 289
19753.21 306
19754.54 296
19755.87 318
19757.20 335
19758.52 308
19759.85 359
19761.18 326
19762.51 310
19763.84 303
19765.17 292
19766.50 298
19767.83 298
19769.16 289
19770.49 287
19771.82 293
19773.15 320
19774.47 309
19775.80 312
19777.13 310
19778.46 318
19779.79 346
19781.12 342
19782.45 287
19783.78 317
19785.11 329
19786.44 295
19787.77 340
19789.10 291
19790.43 316
19791.76 286
19793.09 317
19794.42 288
19795.75 275
19797.08 289
19798.41 302
19799.74 305
19801.07 303
19802.40 271
19803.73 301
19805.07 317
19806.40 314
19807.73 315
19809.06 313
19810.39 322
19811.72 322
19813.05 335
19814.38 322
19815.71 311
19817.04 300
19818.37 319
19819.70 321
19821.03 285
19822.37 313
19823.70 371
19825.03 331
19826.36 324
19827.69 302
19829.02 310
19830.35 269
19831.68 311
19833.02 333
19834.35 312
19835.68 318
19837.01 289
19838.34 321
19839.67 341
19841.01 319
19842.34 287
19843.67 330
19845.00 312
19846.33 325
19847.67 335
19849.00 292
19850.33 351
19851.66 297
19852.99 299
19854.33 307
19855.66 281
19856.99 293
19858.32 325
19859.65 289
19860.99 294
19862.32 294
19863.65 291
19864.98 319
19866.32 287
19867.65 328
19868.98 285
19870.32 311
19871.65 296
19872.98 303
19874.31 301
19875.65 345
19876.98 308
19878.31 306
19879.65 274
19880.98 268
19882.31 286
19883.64 341
19884.98 309
19886.31 300
19887.64 283
19888.98 268
19890.31 306
19891.64 297
19892.98 319
19894.31 290
19895.65 342
19896.98 341
19898.31 345
19899.65 332
19900.98 330
19902.31 340
19903.65 317
19904.98 287
19906.32 319
19907.65 312
19908.98 317
19910.32 334
19911.65 317
19912.99 376
19914.32 325
19915.65 325
19916.99 280
19918.32 295
19919.66 342
19920.99 315
19922.33 276
19923.66 278
19924.99 289
19926.33 309
19927.66 301
19929.00 281
19930.33 324
19931.67 262
19933.00 303
19934.34 303
19935.67 318
19937.01 295
19938.34 354
19939.68 333
19941.01 315
19942.35 289
19943.68 317
19945.02 290
19946.35 299
19947.69 302
19949.02 354
19950.36 324
19951.70 309
19953.03 284
19954.37 328
19955.70 314
19957.04 310
19958.37 335
19959.71 296
19961.04 305
19962.38 277
19963.72 305
19965.05 310
19966.39 323
19967.72 321
19969.06 340
19970.40 287
19971.73 310
19973.07 328
19974.40 309
19975.74 332
19977.08 313
19978.41 365
19979.75 323
19981.09 330
19982.42 347
19983.76 324
19985.10 303
19986.43 320
19987.77 335
19989.11 319
19990.44 301
19991.78 289
19993.12 342
19994.45 322
19995.79 319
19997.13 264
19998.46 290
19999.80 333
20001.14 313
20002.48 340
20003.81 361
20005.15 309
20006.49 288
20007.82 285
20009.16 318
20010.50 307
20011.84 320
20013.17 292
20014.51 279
20015.85 319
20017.19 300
20018.52 314
20019.86 320
20021.20 269
20022.54 292
20023.88 309
20025.21 290
20026.55 310
20027.89 278
20029.23 296
20030.57 305
20031.90 301
20033.24 317
20034.58 287
20035.92 320
20037.26 306
20038.60 323
20039.93 302
20041.27 322
20042.61 319
20043.95 357
20045.29 305
20046.63 307
20047.97 319
20049.30 346
20050.64 322
20051.98 298
20053.32 309
20054.66 324
20056.00 297
20057.34 316
20058.68 336
20060.02 339
20061.35 347
20062.69 296
20064.03 337
20065.37 296
20066.71 305
20068.05 299
20069.39 351
20070.73 316
20072.07 309
20073.41 356
20074.75 326
20076.09 306
20077.43 309
20078.77 358
20080.11 302
20081.45 310
20082.79 357
20084.13 354
20085.47 299
20086.81 371
20088.15 337
20089.49 317
20090.83 310
20092.17 328
20093.51 340
20094.85 363
20096.19 298
20097.53 326
20098.87 361
20100.21 348
20101.55 289
20102.89 294
20104.23 301
20105.57 320
20106.91 341
20108.25 317
20109.59 360
20110.93 352
20112.27 297
20113.62 337
20114.96 346
20116.30 311
20117.64 321
20118.98 343
20120.32 308
20121.66 341
20123.00 281
20124.34 290
20125.69 306
20127.03 340
20128.37 348
20129.71 355
20131.05 313
20132.39 329
20133.73 343
20135.08 351
20136.42 310
20137.76 314
20139.10 328
20140.44 312
