# Supplementary material for: MALDI-TOF MS typing enables the classification of brewing yeasts of the genus Saccharomyces to major beer styles
Source: PLoS One. 2017 Aug 9;12(8):e0181694. doi: 10.1371/journal.pone.0181694 (PMC5549903; doi:10.1371/journal.pone.0181694)
Supplement: S5 File — The directory includes 90 raw files and was zipped to “.zip”; the folder has three strains with 30 spectra per strain; S1 Text explains the raw files with an example and Table 1 represents the yeast strains used within the experiment. (ZIP) [file pone.0181694.s008.zip › 13-15/30273-3D2-Dias-Dias-Dias-YPG-18h-E-E_2015-08-13__0_B2_1.dat]

1999.93 2700
2000.35 2773
2000.77 3084
2001.19 2927
2001.61 2811
2002.03 2796
2002.46 2819
2002.88 3052
2003.30 3019
2003.72 2999
2004.14 2992
2004.57 2860
2004.99 2883
2005.41 3116
2005.83 3063
2006.25 2881
2006.68 3018
2007.10 3139
2007.52 3058
2007.94 2938
2008.37 2994
2008.79 3289
2009.21 3101
2009.63 3146
2010.06 3019
2010.48 3040
2010.90 3177
2011.32 2999
2011.75 3014
2012.17 2848
2012.59 3131
2013.02 3215
2013.44 2938
2013.86 2769
2014.29 2722
2014.71 2798
2015.13 2838
2015.55 2681
2015.98 2547
2016.40 2512
2016.82 2533
2017.25 2829
2017.67 2762
2018.10 2755
2018.52 2936
2018.94 2853
2019.37 2823
2019.79 3004
2020.21 3043
2020.64 2989
2021.06 2964
2021.48 3161
2021.91 2929
2022.33 2939
2022.76 2979
2023.18 3046
2023.60 2857
2024.03 2808
2024.45 3015
2024.88 2731
2025.30 2598
2025.73 2686
2026.15 2676
2026.57 2563
2027.00 2747
2027.42 2600
2027.85 2630
2028.27 2656
2028.70 2657
2029.12 2795
2029.55 2717
2029.97 2499
2030.40 2629
2030.82 2628
2031.24 2464
2031.67 2718
2032.09 2425
2032.52 2419
2032.94 2473
2033.37 2574
2033.79 2745
2034.22 2685
2034.65 2876
2035.07 2820
2035.50 2742
2035.92 2756
2036.35 2774
2036.77 2779
2037.20 2800
2037.62 2825
2038.05 3060
2038.47 3046
2038.90 2905
2039.33 2841
2039.75 2884
2040.18 2897
2040.60 2945
2041.03 2937
2041.45 3116
2041.88 3273
2042.31 3190
2042.73 3030
2043.16 3148
2043.58 3124
2044.01 3151
2044.44 3005
2044.86 3143
2045.29 3166
2045.72 3206
2046.14 2952
2046.57 3053
2047.00 3023
2047.42 3044
2047.85 2907
2048.28 2973
2048.70 3003
2049.13 3161
2049.56 3141
2049.98 2945
2050.41 2906
2050.84 2740
2051.26 2940
2051.69 2709
2052.12 2645
2052.54 2781
2052.97 2788
2053.40 2650
2053.83 2600
2054.25 2777
2054.68 2745
2055.11 2742
2055.53 2818
2055.96 2639
2056.39 2732
2056.82 2798
2057.24 2692
2057.67 2663
2058.10 2700
2058.53 2682
2058.96 2714
2059.38 2650
2059.81 2596
2060.24 2686
2060.67 2822
2061.10 2960
2061.52 3029
2061.95 2694
2062.38 2799
2062.81 2882
2063.24 3037
2063.66 2831
2064.09 2995
2064.52 3092
2064.95 3066
2065.38 2975
2065.81 2930
2066.23 3055
2066.66 2988
2067.09 3324
2067.52 3247
2067.95 3121
2068.38 3148
2068.81 3146
2069.23 3182
2069.66 2822
2070.09 2894
2070.52 2958
2070.95 2975
2071.38 2873
2071.81 2867
2072.24 2873
2072.67 2734
2073.10 2710
2073.53 2723
2073.95 2629
2074.38 2606
2074.81 2475
2075.24 2379
2075.67 2672
2076.10 2728
2076.53 2811
2076.96 2924
2077.39 2976
2077.82 2957
2078.25 2814
2078.68 2826
2079.11 2852
2079.54 2937
2079.97 3066
2080.40 2835
2080.83 2932
2081.26 2891
2081.69 2921
2082.12 2903
2082.55 2876
2082.98 2910
2083.41 2997
2083.84 2822
2084.27 2895
2084.70 2806
2085.13 2881
2085.56 3047
2085.99 3049
2086.42 3105
2086.85 2919
2087.29 2928
2087.72 3152
2088.15 3044
2088.58 3158
2089.01 2995
2089.44 3118
2089.87 3209
2090.30 2985
2090.73 3129
2091.16 3079
2091.59 3096
2092.03 3101
2092.46 3115
2092.89 3258
2093.32 3394
2093.75 3426
2094.18 3735
2094.61 3965
2095.05 3760
2095.48 4007
2095.91 4082
2096.34 4208
2096.77 4081
2097.20 3811
2097.63 3927
2098.07 3740
2098.50 3649
2098.93 3513
2099.36 3406
2099.79 3295
2100.23 3223
2100.66 3120
2101.09 3065
2101.52 3087
2101.95 3010
2102.39 2800
2102.82 2871
2103.25 2735
2103.68 2741
2104.12 2993
2104.55 2936
2104.98 2910
2105.41 3007
2105.85 2824
2106.28 2735
2106.71 2802
2107.14 2797
2107.58 2691
2108.01 2758
2108.44 3131
2108.88 2942
2109.31 2776
2109.74 3075
2110.18 3049
2110.61 2865
2111.04 2871
2111.47 2803
2111.91 2982
2112.34 2899
2112.77 2889
2113.21 2837
2113.64 3054
2114.07 2871
2114.51 2990
2114.94 2975
2115.37 3036
2115.81 2967
2116.24 2806
2116.68 2856
2117.11 2695
2117.54 2560
2117.98 2502
2118.41 2611
2118.85 2609
2119.28 2743
2119.71 2664
2120.15 2576
2120.58 2513
2121.02 2589
2121.45 2554
2121.88 2454
2122.32 2634
2122.75 2657
2123.19 2872
2123.62 2753
2124.06 2852
2124.49 2772
2124.92 2797
2125.36 2935
2125.79 2911
2126.23 2651
2126.66 2730
2127.10 2864
2127.53 2686
2127.97 2886
2128.40 2922
2128.84 3053
2129.27 3133
2129.71 3082
2130.14 3101
2130.58 3083
2131.01 3241
2131.45 3202
2131.88 3391
2132.32 3290
2132.75 3249
2133.19 3521
2133.63 3444
2134.06 3365
2134.50 3138
2134.93 3090
2135.37 3220
2135.80 3325
2136.24 3357
2136.67 3552
2137.11 3409
2137.55 3381
2137.98 3310
2138.42 3175
2138.85 3168
2139.29 3237
2139.73 3402
2140.16 3384
2140.60 3093
2141.03 3130
2141.47 3029
2141.91 3029
2142.34 3018
2142.78 2969
2143.22 2945
2143.65 2800
2144.09 2732
2144.53 2834
2144.96 2692
2145.40 2629
2145.84 2491
2146.27 2572
2146.71 2505
2147.15 2695
2147.58 2657
2148.02 2722
2148.46 2803
2148.89 2993
2149.33 2918
2149.77 3168
2150.21 3182
2150.64 3297
2151.08 3577
2151.52 3577
2151.95 3790
2152.39 3834
2152.83 3719
2153.27 3856
2153.70 3858
2154.14 3688
2154.58 3642
2155.02 3464
2155.45 3432
2155.89 3483
2156.33 3089
2156.77 3036
2157.21 3081
2157.64 3082
2158.08 2995
2158.52 2900
2158.96 2941
2159.40 2851
2159.83 2810
2160.27 2731
2160.71 2824
2161.15 2859
2161.59 2942
2162.02 2893
2162.46 2898
2162.90 2906
2163.34 3154
2163.78 3093
2164.22 2992
2164.66 3003
2165.09 3032
2165.53 3185
2165.97 3234
2166.41 3094
2166.85 3299
2167.29 3242
2167.73 3190
2168.17 3154
2168.60 3139
2169.04 3067
2169.48 3220
2169.92 3103
2170.36 3204
2170.80 3308
2171.24 3192
2171.68 3423
2172.12 3213
2172.56 3410
2173.00 3744
2173.44 3516
2173.88 3619
2174.32 3793
2174.76 3840
2175.20 3628
2175.64 3568
2176.07 3755
2176.51 3622
2176.95 3561
2177.39 3476
2177.83 3481
2178.27 3507
2178.71 3319
2179.15 3551
2179.59 3754
2180.03 3638
2180.47 3549
2180.92 3832
2181.36 3782
2181.80 3620
2182.24 3625
2182.68 3710
2183.12 3756
2183.56 3441
2184.00 3389
2184.44 3215
2184.88 3298
2185.32 3154
2185.76 3009
2186.20 3017
2186.64 3141
2187.08 3240
2187.52 2977
2187.97 3448
2188.41 3396
2188.85 3639
2189.29 3783
2189.73 4113
2190.17 4209
2190.61 4113
2191.05 4200
2191.49 4388
2191.94 4182
2192.38 3929
2192.82 4016
2193.26 4214
2193.70 4036
2194.14 3854
2194.58 3771
2195.03 3839
2195.47 3720
2195.91 3781
2196.35 3652
2196.79 3523
2197.24 3628
2197.68 3544
2198.12 3700
2198.56 3919
2199.00 3735
2199.45 3621
2199.89 3419
2200.33 3486
2200.77 3421
2201.21 3509
2201.66 3522
2202.10 3417
2202.54 3397
2202.98 3408
2203.43 3237
2203.87 3333
2204.31 3470
2204.75 3279
2205.20 3083
2205.64 3107
2206.08 3127
2206.53 3259
2206.97 3327
2207.41 3449
2207.85 3299
2208.30 3573
2208.74 3862
2209.18 3702
2209.63 3780
2210.07 3598
2210.51 3633
2210.96 3824
2211.40 3903
2211.84 3651
2212.29 3803
2212.73 3837
2213.17 3851
2213.62 3965
2214.06 3763
2214.50 3854
2214.95 3599
2215.39 3425
2215.84 3717
2216.28 3416
2216.72 3337
2217.17 3439
2217.61 3398
2218.05 3388
2218.50 3342
2218.94 3235
2219.39 3150
2219.83 3181
2220.28 3188
2220.72 3341
2221.16 3284
2221.61 3432
2222.05 3749
2222.50 3966
2222.94 4076
2223.39 4427
2223.83 5088
2224.28 5547
2224.72 6213
2225.16 6616
2225.61 7019
2226.05 7758
2226.50 8188
2226.94 7958
2227.39 8119
2227.83 7802
2228.28 7813
2228.72 7009
2229.17 6178
2229.61 5655
2230.06 5587
2230.50 5341
2230.95 5052
2231.40 4766
2231.84 4374
2232.29 4169
2232.73 4154
2233.18 4180
2233.62 4132
2234.07 4218
2234.51 4280
2234.96 4196
2235.41 4169
2235.85 3866
2236.30 4037
2236.74 4017
2237.19 3871
2237.63 4014
2238.08 3776
2238.53 4021
2238.97 3799
2239.42 3613
2239.86 3965
2240.31 3915
2240.76 3956
2241.20 3897
2241.65 3804
2242.10 3774
2242.54 3759
2242.99 3541
2243.44 3669
2243.88 3467
2244.33 3410
2244.78 3481
2245.22 3374
2245.67 3342
2246.12 3385
2246.56 3277
2247.01 3294
2247.46 3194
2247.90 3053
2248.35 3197
2248.80 3361
2249.24 3429
2249.69 3178
2250.14 3313
2250.59 3387
2251.03 3404
2251.48 3305
2251.93 3336
2252.38 3283
2252.82 3240
2253.27 3062
2253.72 3169
2254.17 3141
2254.61 3074
2255.06 3228
2255.51 3223
2255.96 3108
2256.40 3138
2256.85 3245
2257.30 3089
2257.75 2998
2258.20 2934
2258.64 2953
2259.09 2901
2259.54 2995
2259.99 3122
2260.44 3112
2260.88 3373
2261.33 3287
2261.78 3273
2262.23 3512
2262.68 3484
2263.13 3633
2263.58 3505
2264.02 3409
2264.47 3703
2264.92 4120
2265.37 3947
2265.82 3908
2266.27 3834
2266.72 4075
2267.17 4099
2267.61 3982
2268.06 3834
2268.51 3933
2268.96 3779
2269.41 3746
2269.86 3958
2270.31 3981
2270.76 4023
2271.21 4166
2271.66 3850
2272.11 4208
2272.56 4103
2273.00 3943
2273.45 3914
2273.90 3848
2274.35 3675
2274.80 3640
2275.25 3711
2275.70 3828
2276.15 3648
2276.60 3580
2277.05 3529
2277.50 3335
2277.95 3410
2278.40 3372
2278.85 3296
2279.30 3270
2279.75 3339
2280.20 3318
2280.65 3396
2281.10 3499
2281.55 3530
2282.00 3534
2282.45 3490
2282.90 3603
2283.35 3844
2283.81 3855
2284.26 3753
2284.71 3694
2285.16 3997
2285.61 3900
2286.06 3831
2286.51 3793
2286.96 3734
2287.41 3903
2287.86 3940
2288.31 3997
2288.76 4046
2289.22 4602
2289.67 5014
2290.12 5613
2290.57 6183
2291.02 6886
2291.47 8058
2291.92 8723
2292.37 9308
2292.83 10158
2293.28 10705
2293.73 10772
2294.18 10903
2294.63 10366
2295.08 9747
2295.53 9483
2295.99 9257
2296.44 8445
2296.89 7932
2297.34 7153
2297.79 6603
2298.25 6251
2298.70 5905
2299.15 5396
2299.60 5031
2300.05 4842
2300.51 4888
2300.96 4748
2301.41 4343
2301.86 4087
2302.32 4059
2302.77 3940
2303.22 3966
2303.67 3869
2304.13 3873
2304.58 3703
2305.03 3556
2305.48 3429
2305.94 3570
2306.39 3797
2306.84 3669
2307.29 3470
2307.75 3564
2308.20 3658
2308.65 3829
2309.11 3874
2309.56 3913
2310.01 3972
2310.47 3904
2310.92 4186
2311.37 4489
2311.83 4309
2312.28 4579
2312.73 4510
2313.19 4452
2313.64 4432
2314.09 4406
2314.55 4398
2315.00 4326
2315.45 4142
2315.91 4053
2316.36 3823
2316.81 3886
2317.27 3918
2317.72 3888
2318.18 3883
2318.63 3799
2319.08 3764
2319.54 3986
2319.99 4096
2320.45 4103
2320.90 4063
2321.35 4010
2321.81 4379
2322.26 4271
2322.72 4197
2323.17 3973
2323.63 3922
2324.08 4219
2324.54 4182
2324.99 3999
2325.44 4285
2325.90 4171
2326.35 3859
2326.81 3814
2327.26 4010
2327.72 3910
2328.17 3598
2328.63 3963
2329.08 4143
2329.54 4245
2329.99 4228
2330.45 4093
2330.90 4210
2331.36 4220
2331.81 4352
2332.27 4228
2332.72 4579
2333.18 4331
2333.64 4197
2334.09 4184
2334.55 4128
2335.00 4145
2335.46 3912
2335.91 3775
2336.37 3599
2336.82 3710
2337.28 4079
2337.74 3988
2338.19 4117
2338.65 4216
2339.10 3982
2339.56 3880
2340.02 3993
2340.47 4134
2340.93 4442
2341.38 4257
2341.84 4326
2342.30 4437
2342.75 4534
2343.21 4489
2343.67 4311
2344.12 4526
2344.58 4442
2345.04 4415
2345.49 4266
2345.95 4409
2346.41 4223
2346.86 4304
2347.32 4376
2347.78 4346
2348.23 4536
2348.69 4293
2349.15 4189
2349.60 4137
2350.06 3946
2350.52 4188
2350.97 4291
2351.43 3969
2351.89 4083
2352.35 4185
2352.80 4124
2353.26 4096
2353.72 4068
2354.18 4347
2354.63 4033
2355.09 4126
2355.55 4149
2356.01 3912
2356.46 4269
2356.92 4046
2357.38 3854
2357.84 3952
2358.29 3817
2358.75 3652
2359.21 4071
2359.67 3757
2360.13 3850
2360.58 4100
2361.04 4279
2361.50 4548
2361.96 4267
2362.42 4336
2362.88 4644
2363.33 4614
2363.79 4672
2364.25 4887
2364.71 5047
2365.17 4879
2365.63 4440
2366.08 4372
2366.54 4461
2367.00 4537
2367.46 4582
2367.92 4379
2368.38 4315
2368.84 4272
2369.30 4354
2369.75 4159
2370.21 4303
2370.67 4266
2371.13 4169
2371.59 4119
2372.05 4231
2372.51 4103
2372.97 3911
2373.43 4051
2373.89 4154
2374.35 3848
2374.81 4084
2375.27 4403
2375.72 4115
2376.18 4186
2376.64 4218
2377.10 4309
2377.56 4344
2378.02 4329
2378.48 4453
2378.94 4120
2379.40 3880
2379.86 4015
2380.32 3959
2380.78 4009
2381.24 3888
2381.70 3847
2382.16 3742
2382.62 3802
2383.08 3855
2383.54 3809
2384.00 3724
2384.46 3868
2384.92 3649
2385.39 3650
2385.85 3599
2386.31 3373
2386.77 3454
2387.23 3608
2387.69 3726
2388.15 3602
2388.61 3601
2389.07 3578
2389.53 3416
2389.99 3312
2390.45 3435
2390.91 3653
2391.38 3663
2391.84 3643
2392.30 3664
2392.76 3738
2393.22 3818
2393.68 3630
2394.14 3904
2394.60 3641
2395.06 3636
2395.53 3640
2395.99 3751
2396.45 3711
2396.91 3528
2397.37 3510
2397.83 3333
2398.30 3383
2398.76 3450
2399.22 3225
2399.68 3430
2400.14 3511
2400.61 3803
2401.07 3578
2401.53 3630
2401.99 3810
2402.45 3823
2402.92 3529
2403.38 3320
2403.84 3568
2404.30 3660
2404.76 3727
2405.23 3724
2405.69 3612
2406.15 3711
2406.61 3810
2407.08 3749
2407.54 3828
2408.00 3617
2408.46 3667
2408.93 3944
2409.39 4001
2409.85 3838
2410.32 3833
2410.78 3649
2411.24 3584
2411.70 3428
2412.17 3477
2412.63 3583
2413.09 3505
2413.56 3274
2414.02 3256
2414.48 3277
2414.95 3241
2415.41 3529
2415.87 3656
2416.34 3775
2416.80 3869
2417.26 3791
2417.73 4010
2418.19 3966
2418.65 3976
2419.12 4082
2419.58 4211
2420.05 4414
2420.51 4195
2420.97 4331
2421.44 4248
2421.90 4479
2422.37 4324
2422.83 4133
2423.29 4087
2423.76 4227
2424.22 4257
2424.69 4084
2425.15 4183
2425.62 4243
2426.08 3999
2426.54 3944
2427.01 4075
2427.47 4277
2427.94 4505
2428.40 4472
2428.87 4587
2429.33 4690
2429.80 4714
2430.26 5069
2430.73 4723
2431.19 4377
2431.66 4357
2432.12 4659
2432.59 4588
2433.05 4343
2433.52 4328
2433.98 3899
2434.45 4066
2434.91 3955
2435.38 3861
2435.84 3912
2436.31 4156
2436.77 3981
2437.24 4241
2437.70 4354
2438.17 4403
2438.63 4440
2439.10 4557
2439.57 4394
2440.03 4859
2440.50 4942
2440.96 5017
2441.43 5134
2441.89 5456
2442.36 5505
2442.83 5375
2443.29 5626
2443.76 5401
2444.22 5043
2444.69 5073
2445.16 4952
2445.62 4721
2446.09 4424
2446.56 4318
2447.02 4150
2447.49 4217
2447.96 4030
2448.42 3926
2448.89 3897
2449.35 3653
2449.82 3718
2450.29 3627
2450.75 3652
2451.22 3782
2451.69 3535
2452.16 3591
2452.62 3629
2453.09 3756
2453.56 3886
2454.02 4084
2454.49 4214
2454.96 3983
2455.42 3770
2455.89 3785
2456.36 3779
2456.83 3663
2457.29 3810
2457.76 3690
2458.23 3654
2458.70 3708
2459.16 3723
2459.63 3588
2460.10 3772
2460.57 3586
2461.03 3586
2461.50 3565
2461.97 3615
2462.44 3568
2462.91 3310
2463.37 3416
2463.84 3439
2464.31 3476
2464.78 3495
2465.25 3566
2465.71 3391
2466.18 3521
2466.65 3599
2467.12 3596
2467.59 3566
2468.06 3683
2468.52 3691
2468.99 3985
2469.46 3731
2469.93 3833
2470.40 3705
2470.87 4097
2471.34 4082
2471.80 4243
2472.27 4401
2472.74 4065
2473.21 4533
2473.68 4309
2474.15 4236
2474.62 4112
2475.09 4150
2475.56 4180
2476.02 4005
2476.49 3857
2476.96 3708
2477.43 3782
2477.90 3719
2478.37 3585
2478.84 3459
2479.31 3596
2479.78 3762
2480.25 3986
2480.72 4267
2481.19 4345
2481.66 4157
2482.13 3976
2482.60 4288
2483.07 4405
2483.54 4300
2484.01 4199
2484.48 4195
2484.95 4245
2485.42 4089
2485.89 3901
2486.36 4105
2486.83 3957
2487.30 3604
2487.77 3731
2488.24 3845
2488.71 3584
2489.18 3592
2489.65 3667
2490.12 3586
2490.59 3594
2491.06 3749
2491.53 3700
2492.00 3679
2492.47 3610
2492.94 3623
2493.41 3658
2493.88 3779
2494.36 3933
2494.83 3886
2495.30 3905
2495.77 4007
2496.24 4169
2496.71 4126
2497.18 3928
2497.65 3868
2498.12 4173
2498.60 4311
2499.07 4092
2499.54 3947
2500.01 3958
2500.48 4006
2500.95 3804
2501.42 3755
2501.90 3844
2502.37 3637
2502.84 3810
2503.31 3612
2503.78 3561
2504.25 3383
2504.73 3691
2505.20 3698
2505.67 3534
2506.14 3859
2506.61 4023
2507.09 4064
2507.56 4119
2508.03 4281
2508.50 4396
2508.97 4486
2509.45 4659
2509.92 4898
2510.39 5039
2510.86 5255
2511.34 5056
2511.81 5118
2512.28 5143
2512.75 5081
2513.23 4991
2513.70 4927
2514.17 4658
2514.65 4572
2515.12 4584
2515.59 4336
2516.06 4259
2516.54 4121
2517.01 3972
2517.48 4083
2517.96 4099
2518.43 3981
2518.90 4003
2519.38 3856
2519.85 3949
2520.32 3953
2520.80 3828
2521.27 3655
2521.74 3882
2522.22 3958
2522.69 3682
2523.16 3574
2523.64 3822
2524.11 3901
2524.58 3642
2525.06 3493
2525.53 3484
2526.01 3777
2526.48 3687
2526.95 3605
2527.43 3654
2527.90 3712
2528.38 3597
2528.85 3965
2529.32 3977
2529.80 4012
2530.27 3996
2530.75 3864
2531.22 3849
2531.70 3835
2532.17 3947
2532.64 3855
2533.12 4039
2533.59 4106
2534.07 4245
2534.54 4125
2535.02 4250
2535.49 4326
2535.97 4405
2536.44 4466
2536.92 4421
2537.39 4194
2537.87 4329
2538.34 4105
2538.82 4203
2539.29 4306
2539.77 4236
2540.24 4314
2540.72 4445
2541.19 4336
2541.67 4272
2542.14 4217
2542.62 4279
2543.09 4009
2543.57 4115
2544.04 4171
2544.52 4301
2545.00 4301
2545.47 4199
2545.95 4179
2546.42 4586
2546.90 4616
2547.37 4935
2547.85 5152
2548.33 5308
2548.80 5272
2549.28 5922
2549.75 6159
2550.23 5905
2550.71 6129
2551.18 6076
2551.66 5939
2552.14 5762
2552.61 5739
2553.09 5755
2553.57 5721
2554.04 5541
2554.52 5520
2554.99 5449
2555.47 5477
2555.95 5606
2556.42 5381
2556.90 5547
2557.38 5708
2557.86 5869
2558.33 5739
2558.81 5497
2559.29 5372
2559.76 5287
2560.24 5243
2560.72 5177
2561.19 4698
2561.67 4639
2562.15 4661
2562.63 4334
2563.10 4359
2563.58 4389
2564.06 4675
2564.54 4465
2565.01 4301
2565.49 4243
2565.97 4239
2566.45 4335
2566.92 4309
2567.40 4523
2567.88 4466
2568.36 4195
2568.83 4274
2569.31 4079
2569.79 3941
2570.27 4082
2570.75 4106
2571.22 4056
2571.70 3791
2572.18 3813
2572.66 4017
2573.14 4091
2573.62 3978
2574.09 3842
2574.57 3760
2575.05 3731
2575.53 4066
2576.01 3961
2576.49 3897
2576.97 3870
2577.44 3872
2577.92 3957
2578.40 3776
2578.88 3666
2579.36 3677
2579.84 3818
2580.32 3862
2580.80 3755
2581.27 3624
2581.75 3703
2582.23 3883
2582.71 3924
2583.19 3774
2583.67 3917
2584.15 4147
2584.63 3949
2585.11 4080
2585.59 3881
2586.07 3918
2586.55 3997
2587.03 4063
2587.51 3870
2587.99 3901
2588.47 3704
2588.94 3721
2589.42 3809
2589.90 3766
2590.38 3983
2590.86 3856
2591.34 4003
2591.82 4072
2592.30 4091
2592.78 4157
2593.26 4305
2593.74 4310
2594.22 4144
2594.71 4382
2595.19 4343
2595.67 4400
2596.15 4299
2596.63 4428
2597.11 4636
2597.59 4633
2598.07 4755
2598.55 4540
2599.03 4404
2599.51 4423
2599.99 4460
2600.47 4460
2600.95 4477
2601.43 4731
2601.91 4389
2602.40 4532
2602.88 4464
2603.36 4233
2603.84 4346
2604.32 4072
2604.80 4176
2605.28 4066
2605.76 3881
2606.24 3980
2606.73 3994
2607.21 4168
2607.69 4039
2608.17 4119
2608.65 4295
2609.13 4609
2609.62 4755
2610.10 4978
2610.58 5007
2611.06 5127
2611.54 5428
2612.02 5649
2612.51 5805
2612.99 5862
2613.47 5750
2613.95 5865
2614.43 5794
2614.92 5634
2615.40 5163
2615.88 4994
2616.36 4912
2616.85 4570
2617.33 4539
2617.81 4438
2618.29 4362
2618.78 4426
2619.26 4093
2619.74 3828
2620.22 3945
2620.71 4068
2621.19 4115
2621.67 3957
2622.15 4095
2622.64 4162
2623.12 3957
2623.60 4150
2624.09 4315
2624.57 4234
2625.05 4184
2625.53 3912
2626.02 3928
2626.50 4017
2626.98 3914
2627.47 4186
2627.95 4084
2628.43 4014
2628.92 4123
2629.40 3985
2629.88 4014
2630.37 3752
2630.85 3756
2631.34 3770
2631.82 3845
2632.30 3839
2632.79 4053
2633.27 3844
2633.75 3953
2634.24 4082
2634.72 4083
2635.21 4070
2635.69 4027
2636.17 3866
2636.66 4025
2637.14 4141
2637.63 3983
2638.11 4095
2638.60 4345
2639.08 4333
2639.56 4216
2640.05 4357
2640.53 4509
2641.02 4606
2641.50 4636
2641.99 4504
2642.47 4661
2642.96 4642
2643.44 4656
2643.93 4570
2644.41 4639
2644.90 4473
2645.38 4405
2645.87 4269
2646.35 4185
2646.84 4130
2647.32 4214
2647.81 4101
2648.29 3980
2648.78 4004
2649.26 3953
2649.75 4132
2650.23 4241
2650.72 4632
2651.20 4332
2651.69 4518
2652.17 4707
2652.66 4623
2653.15 4694
2653.63 4506
2654.12 4681
2654.60 4825
2655.09 4657
2655.57 4876
2656.06 4867
2656.55 4968
2657.03 4992
2657.52 4938
2658.00 5282
2658.49 5173
2658.98 5034
2659.46 5218
2659.95 5088
2660.44 4440
2660.92 4801
2661.41 4551
2661.90 4352
2662.38 4266
2662.87 4455
2663.35 4358
2663.84 4337
2664.33 4234
2664.81 4291
2665.30 4067
2665.79 4053
2666.28 4154
2666.76 4258
2667.25 4286
2667.74 4258
2668.22 4230
2668.71 4265
2669.20 4129
2669.68 4055
2670.17 4266
2670.66 4198
2671.15 4294
2671.63 4279
2672.12 4345
2672.61 4387
2673.10 4331
2673.58 4720
2674.07 4712
2674.56 4892
2675.05 4958
2675.53 5210
2676.02 5329
2676.51 5534
2677.00 5414
2677.49 5712
2677.97 5657
2678.46 6070
2678.95 5771
2679.44 5948
2679.93 5690
2680.41 5926
2680.90 6128
2681.39 5958
2681.88 6367
2682.37 6364
2682.85 6751
2683.34 6771
2683.83 6717
2684.32 6935
2684.81 7009
2685.30 6936
2685.79 6760
2686.27 6675
2686.76 6556
2687.25 6083
2687.74 6033
2688.23 5602
2688.72 5288
2689.21 5360
2689.70 5013
2690.19 4559
2690.67 4648
2691.16 4512
2691.65 4536
2692.14 4141
2692.63 4261
2693.12 4415
2693.61 4435
2694.10 4565
2694.59 4539
2695.08 4106
2695.57 4458
2696.06 4562
2696.55 4230
2697.04 4429
2697.53 4425
2698.02 4151
2698.51 4148
2699.00 4166
2699.49 4122
2699.98 4434
2700.47 4488
2700.96 4566
2701.45 4749
2701.94 4874
2702.43 4922
2702.92 5031
2703.41 5022
2703.90 5013
2704.39 5122
2704.88 5137
2705.37 5333
2705.86 5076
2706.35 4987
2706.84 5197
2707.33 4978
2707.82 5030
2708.31 4544
2708.80 4419
2709.29 4585
2709.78 4435
2710.27 4430
2710.77 4489
2711.26 4521
2711.75 4203
2712.24 4276
2712.73 4239
2713.22 4398
2713.71 4460
2714.20 4553
2714.69 4515
2715.19 4226
2715.68 4364
2716.17 4258
2716.66 4427
2717.15 4422
2717.64 4269
2718.13 4386
2718.63 4333
2719.12 4356
2719.61 4286
2720.10 4271
2720.59 4219
2721.08 4532
2721.58 4453
2722.07 4359
2722.56 4619
2723.05 4723
2723.54 4634
2724.04 4528
2724.53 4826
2725.02 4782
2725.51 4911
2726.01 4685
2726.50 4626
2726.99 4747
2727.48 4662
2727.98 4685
2728.47 4386
2728.96 4651
2729.45 4545
2729.95 4294
2730.44 4383
2730.93 4566
2731.42 4390
2731.92 4692
2732.41 4725
2732.90 4908
2733.40 4943
2733.89 4894
2734.38 5302
2734.87 4992
2735.37 5145
2735.86 5167
2736.35 5131
2736.85 5147
2737.34 5249
2737.83 5166
2738.33 5119
2738.82 4997
2739.31 4982
2739.81 4971
2740.30 4914
2740.79 5058
2741.29 4720
2741.78 4765
2742.28 4866
2742.77 4712
2743.26 4871
2743.76 5119
2744.25 4868
2744.75 4509
2745.24 4479
2745.73 4311
2746.23 4226
2746.72 4480
2747.22 4361
2747.71 4388
2748.20 4341
2748.70 4317
2749.19 4423
2749.69 4371
2750.18 4521
2750.68 4793
2751.17 5159
2751.67 5161
2752.16 5252
2752.66 5360
2753.15 5464
2753.64 5857
2754.14 6246
2754.63 6944
2755.13 7050
2755.62 7122
2756.12 7299
2756.61 7421
2757.11 7402
2757.60 7176
2758.10 7044
2758.59 6981
2759.09 6301
2759.59 6077
2760.08 5967
2760.58 5746
2761.07 5431
2761.57 5362
2762.06 4890
2762.56 5040
2763.05 4916
2763.55 5072
2764.05 5060
2764.54 5040
2765.04 4941
2765.53 4966
2766.03 5061
2766.52 4863
2767.02 5440
2767.52 5463
2768.01 5408
2768.51 5457
2769.00 5574
2769.50 5320
2770.00 5313
2770.49 5123
2770.99 5220
2771.49 5148
2771.98 5143
2772.48 5288
2772.98 5314
2773.47 5506
2773.97 5686
2774.47 5614
2774.96 5619
2775.46 5779
2775.96 6066
2776.45 6437
2776.95 6281
2777.45 6582
2777.94 6646
2778.44 6507
2778.94 6510
2779.43 6568
2779.93 6982
2780.43 6817
2780.93 6712
2781.42 6740
2781.92 6473
2782.42 6398
2782.92 6274
2783.41 6130
2783.91 6020
2784.41 5854
2784.91 5795
2785.40 5696
2785.90 5655
2786.40 5720
2786.90 5768
2787.39 5388
2787.89 5261
2788.39 5162
2788.89 5119
2789.39 4959
2789.88 5095
2790.38 5021
2790.88 4933
2791.38 4880
2791.88 4671
2792.37 4925
2792.87 4861
2793.37 4793
2793.87 4692
2794.37 4841
2794.87 4896
2795.37 4995
2795.86 4925
2796.36 4944
2796.86 5211
2797.36 5475
2797.86 5824
2798.36 5684
2798.86 5990
2799.35 5912
2799.85 6379
2800.35 6255
2800.85 6045
2801.35 6218
2801.85 6035
2802.35 6010
2802.85 5916
2803.35 6030
2803.85 5654
2804.35 5768
2804.85 5954
2805.34 5795
2805.84 6052
2806.34 5931
2806.84 6577
2807.34 6950
2807.84 7271
2808.34 7837
2808.84 8334
2809.34 8909
2809.84 9413
2810.34 9332
2810.84 9647
2811.34 9992
2811.84 9672
2812.34 9562
2812.84 9433
2813.34 9089
2813.84 8530
2814.34 7910
2814.84 7391
2815.34 6924
2815.84 6383
2816.34 6232
2816.84 5974
2817.34 5541
2817.84 5529
2818.35 5598
2818.85 5486
2819.35 5501
2819.85 5667
2820.35 5855
2820.85 5645
2821.35 5451
2821.85 5518
2822.35 5946
2822.85 5796
2823.35 5649
2823.85 5632
2824.36 5384
2824.86 5354
2825.36 5297
2825.86 5203
2826.36 4763
2826.86 4786
2827.36 4936
2827.86 5127
2828.37 5230
2828.87 4913
2829.37 4978
2829.87 5149
2830.37 4953
2830.87 4933
2831.38 4832
2831.88 5076
2832.38 4732
2832.88 5192
2833.38 5199
2833.88 5414
2834.39 5448
2834.89 5726
2835.39 5812
2835.89 5777
2836.40 5833
2836.90 5840
2837.40 5482
2837.90 5372
2838.40 5335
2838.91 5347
2839.41 5172
2839.91 5178
2840.41 5106
2840.92 5021
2841.42 4986
2841.92 4979
2842.42 4848
2842.93 4673
2843.43 4801
2843.93 4540
2844.44 4746
2844.94 4692
2845.44 4857
2845.94 4753
2846.45 4775
2846.95 5009
2847.45 5020
2847.96 4716
2848.46 4805
2848.96 4963
2849.47 4954
2849.97 4967
2850.47 4990
2850.98 5080
2851.48 4849
2851.98 4803
2852.49 5028
2852.99 4962
2853.50 4926
2854.00 4826
2854.50 4553
2855.01 4786
2855.51 5107
2856.01 5028
2856.52 5187
2857.02 5165
2857.53 5254
2858.03 5169
2858.53 5393
2859.04 5402
2859.54 5383
2860.05 5573
2860.55 5514
2861.06 5384
2861.56 5444
2862.06 5541
2862.57 5346
2863.07 5206
2863.58 5383
2864.08 5514
2864.59 5251
2865.09 4945
2865.60 5001
2866.10 4781
2866.61 4737
2867.11 4432
2867.62 4570
2868.12 4474
2868.63 4315
2869.13 4206
2869.64 4234
2870.14 4184
2870.65 4244
2871.15 4175
2871.66 4269
2872.16 4431
2872.67 4587
2873.17 4570
2873.68 4653
2874.18 4494
2874.69 4657
2875.20 4784
2875.70 4551
2876.21 4772
2876.71 4888
2877.22 5003
2877.72 4907
2878.23 4868
2878.74 5115
2879.24 5047
2879.75 5337
2880.25 5834
2880.76 6109
2881.27 6111
2881.77 6072
2882.28 6367
2882.79 6432
2883.29 6508
2883.80 6151
2884.30 6144
2884.81 6341
2885.32 6401
2885.82 6249
2886.33 6632
2886.84 6486
2887.34 6835
2887.85 7111
2888.36 7206
2888.86 7849
2889.37 8074
2889.88 8157
2890.38 8396
2890.89 8098
2891.40 7828
2891.91 7733
2892.41 7310
2892.92 6892
2893.43 6583
2893.93 6469
2894.44 6406
2894.95 6146
2895.46 6020
2895.96 5437
2896.47 5689
2896.98 6065
2897.49 5767
2897.99 5815
2898.50 6089
2899.01 5898
2899.52 6135
2900.03 5849
2900.53 5810
2901.04 6175
2901.55 5908
2902.06 5846
2902.56 5969
2903.07 5834
2903.58 5838
2904.09 5781
2904.60 5874
2905.11 6288
2905.61 6155
2906.12 5995
2906.63 6436
2907.14 6255
2907.65 6303
2908.16 6394
2908.66 6574
2909.17 6521
2909.68 6245
2910.19 6172
2910.70 6111
2911.21 5777
2911.72 6263
2912.23 6292
2912.73 5916
2913.24 5860
2913.75 5902
2914.26 5763
2914.77 5741
2915.28 5465
2915.79 5729
2916.30 5610
2916.81 5550
2917.32 5564
2917.83 5788
2918.33 5492
2918.84 5353
2919.35 5428
2919.86 5471
2920.37 5514
2920.88 5407
2921.39 5169
2921.90 5142
2922.41 5137
2922.92 5105
2923.43 5176
2923.94 5671
2924.45 5919
2924.96 5708
2925.47 6267
2925.98 6647
2926.49 6846
2927.00 6908
2927.51 7162
2928.02 7143
2928.53 7068
2929.04 7114
2929.55 7121
2930.06 6862
2930.57 6790
2931.08 5789
2931.59 5734
2932.11 5626
2932.62 5138
2933.13 5217
2933.64 5014
2934.15 4660
2934.66 4587
2935.17 4814
2935.68 4732
2936.19 4837
2936.70 4947
2937.21 5220
2937.72 4980
2938.24 4950
2938.75 5238
2939.26 5718
2939.77 5620
2940.28 5712
2940.79 5596
2941.30 5203
2941.81 5006
2942.33 5318
2942.84 5582
2943.35 5589
2943.86 5213
2944.37 5181
2944.88 5699
2945.40 5640
2945.91 5545
2946.42 5710
2946.93 5789
2947.44 5984
2947.96 5934
2948.47 6420
2948.98 6509
2949.49 6392
2950.00 6460
2950.52 6183
2951.03 6096
2951.54 6042
2952.05 5869
2952.57 5941
2953.08 5603
2953.59 5431
2954.10 5255
2954.62 5263
2955.13 5081
2955.64 5322
2956.15 5164
2956.67 5018
2957.18 4812
2957.69 5010
2958.20 5007
2958.72 5034
2959.23 4865
2959.74 4904
2960.26 5245
2960.77 5128
2961.28 5276
2961.80 5267
2962.31 5446
2962.82 5669
2963.34 5624
2963.85 5373
2964.36 5668
2964.88 5248
2965.39 5385
2965.90 5670
2966.42 5729
2966.93 5688
2967.44 5586
2967.96 5639
2968.47 5467
2968.98 5442
2969.50 5077
2970.01 4801
2970.53 5181
2971.04 4926
2971.55 4886
2972.07 5036
2972.58 4989
2973.10 5069
2973.61 5024
2974.12 4902
2974.64 5064
2975.15 4927
2975.67 5109
2976.18 5115
2976.70 5080
2977.21 5097
2977.73 4983
2978.24 5076
2978.75 5082
2979.27 5008
2979.78 5248
2980.30 5275
2980.81 5359
2981.33 5313
2981.84 5593
2982.36 5462
2982.87 5439
2983.39 5279
2983.90 5489
2984.42 5668
2984.93 5391
2985.45 5642
2985.96 5711
2986.48 5385
2987.00 5329
2987.51 5635
2988.03 5696
2988.54 5665
2989.06 5787
2989.57 5963
2990.09 5742
2990.60 5997
2991.12 6119
2991.64 5904
2992.15 6224
2992.67 6309
2993.18 6695
2993.70 6873
2994.21 6629
2994.73 6834
2995.25 7113
2995.76 7358
2996.28 7332
2996.80 7197
2997.31 7364
2997.83 6893
2998.34 7246
2998.86 7375
2999.38 7632
2999.89 7999
3000.41 7288
3000.93 7517
3001.44 7497
3001.96 7288
3002.48 7379
3002.99 7347
3003.51 7310
3004.03 7049
3004.54 7521
3005.06 7536
3005.58 7779
3006.09 7709
3006.61 8281
3007.13 8300
3007.65 8483
3008.16 8860
3008.68 8487
3009.20 8394
3009.71 8331
3010.23 8161
3010.75 8018
3011.27 7420
3011.78 6813
3012.30 6442
3012.82 6436
3013.34 6337
3013.85 5950
3014.37 5783
3014.89 5650
3015.41 5656
3015.93 5634
3016.44 5747
3016.96 5534
3017.48 5415
3018.00 5480
3018.52 5800
3019.03 5863
3019.55 5991
3020.07 6004
3020.59 5995
3021.11 6220
3021.63 6248
3022.14 6296
3022.66 6337
3023.18 6561
3023.70 6399
3024.22 6543
3024.74 6631
3025.25 6708
3025.77 6759
3026.29 6855
3026.81 7100
3027.33 6928
3027.85 6904
3028.37 6987
3028.89 6662
3029.41 6544
3029.92 6728
3030.44 6337
3030.96 6236
3031.48 6259
3032.00 6438
3032.52 6253
3033.04 6286
3033.56 6744
3034.08 6951
3034.60 7324
3035.12 7619
3035.64 7973
3036.16 8390
3036.68 9290
3037.20 9636
3037.72 9955
3038.24 10002
3038.76 10297
3039.28 10182
3039.80 9940
3040.32 9415
3040.84 9166
3041.36 8867
3041.88 7867
3042.40 7628
3042.92 7258
3043.44 6695
3043.96 6255
3044.48 5913
3045.00 5631
3045.52 5540
3046.04 5714
3046.56 5486
3047.08 5616
3047.60 5625
3048.12 5285
3048.64 5594
3049.16 5542
3049.68 5641
3050.20 5294
3050.72 5236
3051.24 5426
3051.77 5385
3052.29 5534
3052.81 5525
3053.33 5556
3053.85 5571
3054.37 5525
3054.89 5402
3055.41 5292
3055.93 5612
3056.46 5437
3056.98 5616
3057.50 5494
3058.02 5281
3058.54 5602
3059.06 5425
3059.58 5442
3060.11 5471
3060.63 5237
3061.15 5411
3061.67 5512
3062.19 5437
3062.71 5609
3063.24 5568
3063.76 5679
3064.28 5804
3064.80 6064
3065.32 5913
3065.85 5883
3066.37 6070
3066.89 6061
3067.41 5914
3067.94 6018
3068.46 6011
3068.98 5814
3069.50 5782
3070.03 5697
3070.55 5530
3071.07 5671
3071.59 5477
3072.12 5235
3072.64 5267
3073.16 5582
3073.68 5622
3074.21 5330
3074.73 5467
3075.25 5558
3075.78 5571
3076.30 5451
3076.82 5780
3077.34 5958
3077.87 6029
3078.39 5953
3078.91 5887
3079.44 6130
3079.96 6481
3080.48 6757
3081.01 6782
3081.53 6873
3082.05 6922
3082.58 6961
3083.10 6878
3083.63 6924
3084.15 6860
3084.67 7032
3085.20 6504
3085.72 6560
3086.24 6457
3086.77 6398
3087.29 6500
3087.82 6484
3088.34 6309
3088.86 6420
3089.39 6239
3089.91 6264
3090.44 6314
3090.96 6383
3091.49 6448
3092.01 6682
3092.53 6478
3093.06 6636
3093.58 6701
3094.11 6818
3094.63 7002
3095.16 6899
3095.68 6834
3096.21 6800
3096.73 6751
3097.26 6723
3097.78 6681
3098.31 6921
3098.83 6952
3099.36 7043
3099.88 7020
3100.41 7356
3100.93 7218
3101.46 7783
3101.98 8402
3102.51 9146
3103.03 9948
3103.56 10679
3104.08 12003
3104.61 12710
3105.13 13671
3105.66 13984
3106.18 13943
3106.71 13776
3107.24 13321
3107.76 12664
3108.29 11559
3108.81 10600
3109.34 9966
3109.86 8992
3110.39 8019
3110.92 7536
3111.44 7004
3111.97 6707
3112.49 6504
3113.02 6368
3113.55 6333
3114.07 6180
3114.60 6116
3115.12 6291
3115.65 6091
3116.18 5846
3116.70 5780
3117.23 5708
3117.76 5449
3118.28 5552
3118.81 5309
3119.34 5270
3119.86 5287
3120.39 5064
3120.92 5049
3121.44 5427
3121.97 5203
3122.50 5242
3123.02 5298
3123.55 5047
3124.08 5312
3124.61 5578
3125.13 5677
3125.66 5570
3126.19 5604
3126.72 5791
3127.24 5808
3127.77 5838
3128.30 5815
3128.82 5722
3129.35 5550
3129.88 5671
3130.41 5776
3130.93 5774
3131.46 5688
3131.99 5494
3132.52 5519
3133.05 5269
3133.57 5234
3134.10 5156
3134.63 5164
3135.16 4993
3135.69 5072
3136.21 5119
3136.74 5017
3137.27 5038
3137.80 4780
3138.33 5101
3138.85 5236
3139.38 5157
3139.91 5208
3140.44 5183
3140.97 5066
3141.50 4984
3142.03 5032
3142.55 5327
3143.08 5155
3143.61 5015
3144.14 4956
3144.67 5229
3145.20 5198
3145.73 5307
3146.26 5314
3146.79 5143
3147.31 5320
3147.84 5623
3148.37 5694
3148.90 5727
3149.43 5978
3149.96 6355
3150.49 6458
3151.02 6601
3151.55 6671
3152.08 6713
3152.61 6427
3153.14 6214
3153.67 6115
3154.20 6337
3154.73 6366
3155.25 6191
3155.78 5907
3156.31 5796
3156.84 5452
3157.37 5856
3157.90 5829
3158.43 5767
3158.96 5967
3159.49 5808
3160.02 6281
3160.55 6449
3161.08 6129
3161.61 6412
3162.14 6338
3162.68 6523
3163.21 6447
3163.74 6598
3164.27 6649
3164.80 6477
3165.33 6545
3165.86 6871
3166.39 6867
3166.92 6734
3167.45 6827
3167.98 6882
3168.51 6806
3169.04 6712
3169.57 6593
3170.10 6599
3170.64 6647
3171.17 6867
3171.70 6674
3172.23 6611
3172.76 6518
3173.29 6162
3173.82 5915
3174.35 5443
3174.88 5302
3175.42 5282
3175.95 5286
3176.48 5290
3177.01 5103
3177.54 5237
3178.07 5081
3178.61 5022
3179.14 5590
3179.67 5552
3180.20 5315
3180.73 5354
3181.26 5337
3181.80 5451
3182.33 5490
3182.86 5442
3183.39 5562
3183.92 5658
3184.46 5396
3184.99 5472
3185.52 5377
3186.05 5364
3186.59 5170
3187.12 5121
3187.65 5258
3188.18 5157
3188.72 4940
3189.25 4953
3189.78 5121
3190.31 5212
3190.85 5142
3191.38 5122
3191.91 5137
3192.44 4837
3192.98 4799
3193.51 4874
3194.04 4926
3194.58 5148
3195.11 5084
3195.64 5163
3196.17 5044
3196.71 5039
3197.24 5090
3197.77 4908
3198.31 4983
3198.84 5266
3199.37 5122
3199.91 5469
3200.44 5663
3200.98 5826
3201.51 5630
3202.04 5598
3202.58 5645
3203.11 6005
3203.64 6169
3204.18 5908
3204.71 6159
3205.24 6370
3205.78 6487
3206.31 6238
3206.85 6333
3207.38 6075
3207.91 6136
3208.45 6086
3208.98 5826
3209.52 5876
3210.05 5930
3210.59 6138
3211.12 6123
3211.65 6332
3212.19 6524
3212.72 6656
3213.26 6551
3213.79 6585
3214.33 6362
3214.86 6586
3215.40 6475
3215.93 6291
3216.47 6396
3217.00 6009
3217.54 5935
3218.07 5967
3218.61 5882
3219.14 5679
3219.68 5520
3220.21 5452
3220.75 5509
3221.28 5602
3221.82 5953
3222.35 5839
3222.89 5717
3223.42 6078
3223.96 6489
3224.49 6378
3225.03 7010
3225.57 7252
3226.10 7368
3226.64 7094
3227.17 7416
3227.71 7438
3228.24 7251
3228.78 7302
3229.32 7242
3229.85 6906
3230.39 6873
3230.92 6233
3231.46 6128
3232.00 6036
3232.53 5953
3233.07 5654
3233.60 5651
3234.14 5512
3234.68 5363
3235.21 5421
3235.75 5510
3236.29 5592
3236.82 5680
3237.36 5763
3237.90 6055
3238.43 6231
3238.97 6578
3239.51 6416
3240.04 7019
3240.58 6752
3241.12 6886
3241.65 6900
3242.19 7154
3242.73 7272
3243.26 7110
3243.80 7052
3244.34 6651
3244.88 6468
3245.41 6378
3245.95 5920
3246.49 5917
3247.02 5789
3247.56 5702
3248.10 5742
3248.64 5464
3249.17 5402
3249.71 5673
3250.25 5777
3250.79 5820
3251.33 5964
3251.86 6073
3252.40 5809
3252.94 6166
3253.48 5994
3254.01 5782
3254.55 5937
3255.09 5952
3255.63 6273
3256.17 6724
3256.70 6899
3257.24 6856
3257.78 6460
3258.32 6719
3258.86 7188
3259.40 7464
3259.93 7169
3260.47 7342
3261.01 7974
3261.55 8261
3262.09 8563
3262.63 9197
3263.17 9757
3263.70 9916
3264.24 9585
3264.78 10134
3265.32 10467
3265.86 10283
3266.40 9983
3266.94 9558
3267.48 9430
3268.02 9280
3268.56 9253
3269.09 8801
3269.63 8530
3270.17 8671
3270.71 8243
3271.25 7959
3271.79 7891
3272.33 7475
3272.87 7281
3273.41 7179
3273.95 6987
3274.49 7153
3275.03 6869
3275.57 6855
3276.11 6989
3276.65 7295
3277.19 7355
3277.73 7549
3278.27 7841
3278.81 7919
3279.35 7747
3279.89 7852
3280.43 7980
3280.97 7931
3281.51 8061
3282.05 7766
3282.59 7918
3283.13 7898
3283.67 7755
3284.21 7473
3284.75 7411
3285.29 7266
3285.83 7196
3286.37 7121
3286.91 7155
3287.45 7053
3287.99 7232
3288.53 7188
3289.08 7286
3289.62 7083
3290.16 6991
3290.70 6758
3291.24 6845
3291.78 6840
3292.32 6689
3292.86 6729
3293.40 6913
3293.95 7023
3294.49 7558
3295.03 7611
3295.57 8298
3296.11 8818
3296.65 9421
3297.19 10024
3297.73 10568
3298.28 10873
3298.82 11477
3299.36 11302
3299.90 11454
3300.44 11037
3300.99 10482
3301.53 10131
3302.07 9463
3302.61 8775
3303.15 8526
3303.69 8228
3304.24 7919
3304.78 7181
3305.32 7010
3305.86 7268
3306.41 7294
3306.95 6822
3307.49 6985
3308.03 6996
3308.58 6734
3309.12 7013
3309.66 7219
3310.20 6986
3310.75 6995
3311.29 6956
3311.83 7065
3312.37 7107
3312.92 7031
3313.46 7259
3314.00 7404
3314.54 7039
3315.09 7621
3315.63 7729
3316.17 7713
3316.72 7799
3317.26 7779
3317.80 8027
3318.35 7924
3318.89 8138
3319.43 7943
3319.98 7851
3320.52 7665
3321.06 7752
3321.61 7434
3322.15 7329
3322.69 6839
3323.24 6956
3323.78 6850
3324.33 6689
3324.87 6808
3325.41 6951
3325.96 6706
3326.50 6970
3327.04 6631
3327.59 6539
3328.13 6684
3328.68 6614
3329.22 6392
3329.76 6159
3330.31 6091
3330.85 6274
3331.40 6121
3331.94 6025
3332.49 6124
3333.03 6183
3333.58 6467
3334.12 7379
3334.66 7682
3335.21 8205
3335.75 9098
3336.30 9946
3336.84 10712
3337.39 11957
3337.93 12497
3338.48 13116
3339.02 13257
3339.57 13664
3340.11 13131
3340.66 12538
3341.20 12157
3341.75 11297
3342.29 10352
3342.84 9717
3343.38 8831
3343.93 7896
3344.47 7609
3345.02 6956
3345.57 6734
3346.11 6505
3346.66 6605
3347.20 6335
3347.75 6000
3348.29 5911
3348.84 5971
3349.38 6151
3349.93 6041
3350.48 6480
3351.02 6410
3351.57 6063
3352.11 5821
3352.66 6037
3353.21 6372
3353.75 6035
3354.30 6243
3354.84 6243
3355.39 6022
3355.94 5821
3356.48 5947
3357.03 5920
3357.58 5923
3358.12 6067
3358.67 5876
3359.22 6097
3359.76 6047
3360.31 5821
3360.86 5655
3361.40 5788
3361.95 5685
3362.50 5345
3363.04 5020
3363.59 5036
3364.14 5173
3364.68 5189
3365.23 5093
3365.78 4975
3366.33 5065
3366.87 5022
3367.42 5110
3367.97 5196
3368.51 4895
3369.06 4882
3369.61 5091
3370.16 5177
3370.70 4931
3371.25 4960
3371.80 5158
3372.35 5417
3372.90 5164
3373.44 5125
3373.99 5392
3374.54 5199
3375.09 5219
3375.63 5142
3376.18 5039
3376.73 4870
3377.28 5156
3377.83 5096
3378.37 4895
3378.92 4836
3379.47 4907
3380.02 4760
3380.57 4791
3381.12 4899
3381.66 4616
3382.21 4602
3382.76 4935
3383.31 4851
3383.86 4630
3384.41 4778
3384.96 4753
3385.50 4502
3386.05 4602
3386.60 4749
3387.15 4807
3387.70 4863
3388.25 5036
3388.80 4973
3389.35 4794
3389.90 4853
3390.44 4897
3390.99 4718
3391.54 4628
3392.09 4905
3392.64 5153
3393.19 5083
3393.74 4851
3394.29 5107
3394.84 5186
3395.39 5035
3395.94 5152
3396.49 5124
3397.04 5198
3397.59 5051
3398.14 5086
3398.69 5219
3399.24 5198
3399.79 5001
3400.34 5159
3400.89 5111
3401.44 5202
3401.99 4994
3402.54 4905
3403.09 5020
3403.64 5043
3404.19 5021
3404.74 4873
3405.29 4754
3405.84 5126
3406.39 4945
3406.94 4977
3407.49 4927
3408.04 4650
3408.59 4981
3409.14 4681
3409.69 4469
3410.24 4614
3410.79 4522
3411.34 4866
3411.89 4849
3412.45 4839
3413.00 4811
3413.55 4875
3414.10 4981
3414.65 5163
3415.20 5088
3415.75 5298
3416.30 5105
3416.85 5213
3417.41 5190
3417.96 5345
3418.51 5435
3419.06 5308
3419.61 5253
3420.16 5348
3420.71 5197
3421.27 4996
3421.82 4963
3422.37 4741
3422.92 4942
3423.47 4889
3424.02 5111
3424.58 5132
3425.13 5082
3425.68 5186
3426.23 5039
3426.78 5347
3427.34 5156
3427.89 5060
3428.44 4921
3428.99 5015
3429.55 4824
3430.10 4679
3430.65 5005
3431.20 4712
3431.76 4742
3432.31 5034
3432.86 4981
3433.41 4889
3433.97 4690
3434.52 4887
3435.07 4865
3435.62 4868
3436.18 4986
3436.73 5020
3437.28 4633
3437.84 5029
3438.39 4977
3438.94 5006
3439.49 5221
3440.05 5145
3440.60 5152
3441.15 5506
3441.71 5516
3442.26 5588
3442.81 5501
3443.37 5717
3443.92 5707
3444.47 5655
3445.03 5681
3445.58 5532
3446.13 5365
3446.69 5361
3447.24 5271
3447.80 4997
3448.35 5013
3448.90 4914
3449.46 4860
3450.01 4741
3450.57 4722
3451.12 4790
3451.67 4672
3452.23 4781
3452.78 4524
3453.34 4525
3453.89 4719
3454.44 4616
3455.00 4516
3455.55 4591
3456.11 4647
3456.66 4713
3457.22 4679
3457.77 4604
3458.33 4678
3458.88 4803
3459.43 4839
3459.99 4947
3460.54 4998
3461.10 4658
3461.65 5021
3462.21 4767
3462.76 4818
3463.32 4999
3463.87 4798
3464.43 4760
3464.98 4617
3465.54 4689
3466.09 4902
3466.65 4895
3467.21 4978
3467.76 5065
3468.32 5217
3468.87 5299
3469.43 5158
3469.98 5223
3470.54 5375
3471.09 5556
3471.65 5523
3472.20 5508
3472.76 5543
3473.32 5359
3473.87 5363
3474.43 5233
3474.98 5517
3475.54 5400
3476.10 5222
3476.65 5286
3477.21 5437
3477.76 5426
3478.32 5302
3478.88 5337
3479.43 5483
3479.99 5518
3480.55 5896
3481.10 5939
3481.66 5729
3482.22 6115
3482.77 6116
3483.33 6141
3483.89 6072
3484.44 6005
3485.00 6234
3485.56 6086
3486.11 6070
3486.67 5826
3487.23 5939
3487.78 6083
3488.34 6031
3488.90 6357
3489.45 6337
3490.01 6453
3490.57 7153
3491.13 7415
3491.68 7739
3492.24 8471
3492.80 8993
3493.35 9402
3493.91 9606
3494.47 10187
3495.03 10094
3495.58 10147
3496.14 9945
3496.70 9973
3497.26 9634
3497.82 9637
3498.37 9485
3498.93 9349
3499.49 9772
3500.05 9722
3500.61 9880
3501.16 10455
3501.72 11206
3502.28 11836
3502.84 11483
3503.40 12238
3503.95 13112
3504.51 13082
3505.07 13242
3505.63 12956
3506.19 13607
3506.75 14058
3507.30 14055
3507.86 14101
3508.42 14480
3508.98 14287
3509.54 13700
3510.10 13351
3510.66 12800
3511.22 11732
3511.77 10862
3512.33 9633
3512.89 8999
3513.45 8286
3514.01 7830
3514.57 7387
3515.13 6817
3515.69 6548
3516.25 6185
3516.81 6220
3517.37 5964
3517.92 5863
3518.48 5765
3519.04 6068
3519.60 5971
3520.16 5951
3520.72 6169
3521.28 6034
3521.84 5907
3522.40 5995
3522.96 6061
3523.52 5953
3524.08 6010
3524.64 5952
3525.20 6163
3525.76 6443
3526.32 6615
3526.88 6253
3527.44 6218
3528.00 6050
3528.56 5815
3529.12 5708
3529.68 5640
3530.24 5707
3530.80 5435
3531.36 5515
3531.92 5380
3532.48 5314
3533.04 5110
3533.60 5180
3534.17 5361
3534.73 5425
3535.29 5411
3535.85 5767
3536.41 5799
3536.97 5858
3537.53 5955
3538.09 5989
3538.65 6026
3539.21 6184
3539.77 6274
3540.34 6355
3540.90 6277
3541.46 6253
3542.02 6190
3542.58 6087
3543.14 6277
3543.70 6269
3544.26 6314
3544.83 6175
3545.39 6440
3545.95 6411
3546.51 6436
3547.07 6283
3547.63 6318
3548.20 6234
3548.76 6071
3549.32 6174
3549.88 6178
3550.44 6116
3551.01 5817
3551.57 5970
3552.13 5954
3552.69 6023
3553.25 5969
3553.82 5830
3554.38 6211
3554.94 6227
3555.50 6475
3556.07 6651
3556.63 6892
3557.19 7101
3557.75 7000
3558.32 6966
3558.88 7100
3559.44 6947
3560.00 6428
3560.57 6335
3561.13 6298
3561.69 6251
3562.26 5866
3562.82 5896
3563.38 5980
3563.94 5806
3564.51 5526
3565.07 5682
3565.63 5401
3566.20 5592
3566.76 5534
3567.32 5248
3567.89 5188
3568.45 5241
3569.01 5311
3569.58 5157
3570.14 5353
3570.70 5142
3571.27 5038
3571.83 5042
3572.39 5249
3572.96 5036
3573.52 4933
3574.09 5227
3574.65 5205
3575.21 5162
3575.78 5474
3576.34 5554
3576.91 5567
3577.47 5750
3578.03 5597
3578.60 5366
3579.16 5556
3579.73 5673
3580.29 5662
3580.86 5695
3581.42 5818
3581.98 5882
3582.55 5929
3583.11 5793
3583.68 5483
3584.24 5597
3584.81 5680
3585.37 5658
3585.94 5511
3586.50 5510
3587.07 5474
3587.63 5595
3588.20 5700
3588.76 5507
3589.33 5333
3589.89 5175
3590.46 5295
3591.02 5332
3591.59 5223
3592.15 5231
3592.72 4919
3593.28 5011
3593.85 4950
3594.41 5161
3594.98 5265
3595.54 5276
3596.11 5176
3596.68 5051
3597.24 4977
3597.81 5192
3598.37 5231
3598.94 5250
3599.50 5244
3600.07 5545
3600.64 5415
3601.20 5196
3601.77 5087
3602.33 5150
3602.90 5243
3603.47 5061
3604.03 5247
3604.60 5360
3605.16 5256
3605.73 5111
3606.30 5124
3606.86 5359
3607.43 5327
3608.00 5400
3608.56 5456
3609.13 5044
3609.70 4937
3610.26 5021
3610.83 5112
3611.40 4884
3611.96 4827
3612.53 4936
3613.10 4492
3613.66 4609
3614.23 4771
3614.80 4908
3615.36 5340
3615.93 5587
3616.50 5827
3617.07 6491
3617.63 6763
3618.20 7465
3618.77 8184
3619.34 8830
3619.90 9514
3620.47 9761
3621.04 10050
3621.61 10343
3622.17 10454
3622.74 10193
3623.31 9787
3623.88 9104
3624.44 8510
3625.01 7569
3625.58 6956
3626.15 6429
3626.72 5949
3627.28 5520
3627.85 5527
3628.42 5228
3628.99 4796
3629.56 4626
3630.12 4787
3630.69 5066
3631.26 4947
3631.83 4898
3632.40 4915
3632.97 5025
3633.53 4952
3634.10 4925
3634.67 4633
3635.24 4952
3635.81 4767
3636.38 4593
3636.95 4568
3637.52 4534
3638.08 4613
3638.65 4332
3639.22 4630
3639.79 4714
3640.36 4693
3640.93 4539
3641.50 4485
3642.07 4801
3642.64 4875
3643.21 4999
3643.78 5217
3644.34 5364
3644.91 5538
3645.48 5719
3646.05 5731
3646.62 5515
3647.19 5507
3647.76 5729
3648.33 5683
3648.90 5527
3649.47 5211
3650.04 5259
3650.61 5515
3651.18 5347
3651.75 5749
3652.32 5385
3652.89 5438
3653.46 5598
3654.03 5574
3654.60 5676
3655.17 5587
3655.74 5621
3656.31 5547
3656.88 5384
3657.45 5499
3658.02 5392
3658.59 5458
3659.16 5537
3659.73 5604
3660.30 5466
3660.87 5259
3661.45 5374
3662.02 5275
3662.59 5148
3663.16 5294
3663.73 5096
3664.30 4995
3664.87 4914
3665.44 4829
3666.01 5042
3666.58 5225
3667.15 4807
3667.73 4758
3668.30 4880
3668.87 5223
3669.44 5247
3670.01 5090
3670.58 4878
3671.15 4789
3671.73 4905
3672.30 5005
3672.87 5063
3673.44 4980
3674.01 5185
3674.58 4994
3675.16 5139
3675.73 5353
3676.30 5677
3676.87 5899
3677.44 5799
3678.01 5828
3678.59 5544
3679.16 5586
3679.73 5556
3680.30 5657
3680.88 5606
3681.45 5251
3682.02 5318
3682.59 5194
3683.16 5210
3683.74 5223
3684.31 4933
3684.88 4924
3685.45 5148
3686.03 5091
3686.60 5252
3687.17 5322
3687.74 5298
3688.32 5491
3688.89 5623
3689.46 5751
3690.04 5845
3690.61 6007
3691.18 5722
3691.76 6005
3692.33 5921
3692.90 6008
3693.47 6085
3694.05 5721
3694.62 5807
3695.19 5653
3695.77 5399
3696.34 5175
3696.91 4928
3697.49 4933
3698.06 5013
3698.64 5104
3699.21 4941
3699.78 4825
3700.36 4621
3700.93 4606
3701.50 4491
3702.08 4613
3702.65 4500
3703.23 4630
3703.80 4907
3704.37 4840
3704.95 4832
3705.52 4777
3706.10 4687
3706.67 4858
3707.24 4974
3707.82 4782
3708.39 4950
3708.97 5136
3709.54 5235
3710.12 5118
3710.69 4988
3711.27 4980
3711.84 5293
3712.41 5353
3712.99 5286
3713.56 5441
3714.14 5442
3714.71 5408
3715.29 5345
3715.86 5189
3716.44 5323
3717.01 5404
3717.59 5176
3718.16 5289
3718.74 5176
3719.31 5070
3719.89 5031
3720.46 5019
3721.04 4979
3721.61 5052
3722.19 5018
3722.77 5083
3723.34 5158
3723.92 4980
3724.49 4782
3725.07 4847
3725.64 4490
3726.22 4501
3726.79 4577
3727.37 4648
3727.95 4644
3728.52 4645
3729.10 4710
3729.67 4979
3730.25 4957
3730.83 5180
3731.40 5232
3731.98 5506
3732.56 5633
3733.13 5890
3733.71 6044
3734.28 6087
3734.86 6671
3735.44 6841
3736.01 7059
3736.59 6835
3737.17 6966
3737.74 6912
3738.32 6651
3738.90 6668
3739.47 6406
3740.05 6074
3740.63 5908
3741.20 5633
3741.78 5731
3742.36 5341
3742.93 5318
3743.51 5513
3744.09 5583
3744.67 5556
3745.24 5500
3745.82 5186
3746.40 5074
3746.97 5260
3747.55 5280
3748.13 5202
3748.71 5244
3749.28 5434
3749.86 5384
3750.44 5386
3751.02 5148
3751.59 5083
3752.17 5435
3752.75 5180
3753.33 5342
3753.91 5377
3754.48 5385
3755.06 5366
3755.64 5323
3756.22 5441
3756.80 5592
3757.37 5643
3757.95 6023
3758.53 6328
3759.11 6621
3759.69 7112
3760.27 7288
3760.84 7712
3761.42 7681
3762.00 7841
3762.58 8106
3763.16 7736
3763.74 7484
3764.31 7059
3764.89 7000
3765.47 6769
3766.05 6600
3766.63 6295
3767.21 5573
3767.79 5404
3768.37 5423
3768.95 5114
3769.52 4914
3770.10 4967
3770.68 4841
3771.26 4826
3771.84 5099
3772.42 4960
3773.00 5016
3773.58 5292
3774.16 4942
3774.74 4913
3775.32 4870
3775.90 5023
3776.48 4845
3777.06 4789
3777.64 4840
3778.22 4932
3778.80 4756
3779.38 4880
3779.96 4856
3780.54 5115
3781.12 5091
3781.70 4838
3782.28 4945
3782.86 4979
3783.44 5026
3784.02 4996
3784.60 4768
3785.18 4783
3785.76 5070
3786.34 4990
3786.92 5095
3787.50 4931
3788.08 4985
3788.66 5091
3789.24 5177
3789.82 5255
3790.40 5204
3790.98 5259
3791.56 5275
3792.14 5002
3792.72 4963
3793.30 5115
3793.89 5260
3794.47 5102
3795.05 5096
3795.63 4972
3796.21 5237
3796.79 5318
3797.37 5322
3797.95 5310
3798.53 5309
3799.12 5451
3799.70 5538
3800.28 5383
3800.86 5699
3801.44 5942
3802.02 5881
3802.60 5953
3803.19 5974
3803.77 6090
3804.35 6108
3804.93 6340
3805.51 6216
3806.10 6201
3806.68 5911
3807.26 5847
3807.84 5737
3808.42 6000
3809.01 5874
3809.59 5740
3810.17 5774
3810.75 5934
3811.33 5819
3811.92 5755
3812.50 5619
3813.08 5729
3813.66 5768
3814.25 5980
3814.83 6012
3815.41 5888
3815.99 5968
3816.58 6273
3817.16 6174
3817.74 6295
3818.32 6231
3818.91 6105
3819.49 6075
3820.07 6080
3820.66 5686
3821.24 5642
3821.82 5486
3822.41 5205
3822.99 5225
3823.57 5232
3824.16 4920
3824.74 4723
3825.32 4873
3825.91 4735
3826.49 4890
3827.07 5233
3827.66 4984
3828.24 4776
3828.82 4805
3829.41 4955
3829.99 4828
3830.57 5072
3831.16 4981
3831.74 5248
3832.33 5250
3832.91 5155
3833.49 5517
3834.08 5447
3834.66 5263
3835.25 5486
3835.83 5532
3836.41 5421
3837.00 5470
3837.58 5311
3838.17 5160
3838.75 5200
3839.34 5193
3839.92 5431
3840.50 5405
3841.09 4995
3841.67 4990
3842.26 4995
3842.84 4887
3843.43 4838
3844.01 4908
3844.60 4879
3845.18 4822
3845.77 4861
3846.35 4946
3846.94 4782
3847.52 4673
3848.11 4753
3848.69 4700
3849.28 4651
3849.86 4772
3850.45 4837
3851.03 5024
3851.62 4863
3852.20 4749
3852.79 4818
3853.37 5026
3853.96 4952
3854.55 4846
3855.13 5280
3855.72 5265
3856.30 5211
3856.89 5479
3857.47 5249
3858.06 5577
3858.65 5634
3859.23 5967
3859.82 6522
3860.40 7049
3860.99 7363
3861.58 8429
3862.16 8839
3862.75 9546
3863.33 10128
3863.92 10543
3864.51 10862
3865.09 10872
3865.68 10674
3866.27 11000
3866.85 10226
3867.44 9628
3868.03 9493
3868.61 9073
3869.20 8608
3869.79 8232
3870.37 7940
3870.96 7556
3871.55 7175
3872.13 6482
3872.72 6465
3873.31 6220
3873.89 6253
3874.48 6046
3875.07 6185
3875.66 5915
3876.24 5910
3876.83 5747
3877.42 5741
3878.00 5538
3878.59 5555
3879.18 5650
3879.77 5512
3880.35 5734
3880.94 5666
3881.53 5417
3882.12 5247
3882.70 5231
3883.29 5183
3883.88 5293
3884.47 5043
3885.06 5092
3885.64 5023
3886.23 4964
3886.82 5014
3887.41 5193
3888.00 5099
3888.58 5085
3889.17 5197
3889.76 5278
3890.35 5380
3890.94 5639
3891.53 5474
3892.11 5723
3892.70 6050
3893.29 6073
3893.88 6093
3894.47 6327
3895.06 6179
3895.65 6637
3896.23 6855
3896.82 7111
3897.41 7257
3898.00 6985
3898.59 7255
3899.18 7475
3899.77 7222
3900.36 7029
3900.95 6998
3901.53 6775
3902.12 6514
3902.71 6480
3903.30 6281
3903.89 6166
3904.48 6098
3905.07 5888
3905.66 5698
3906.25 5439
3906.84 5394
3907.43 5258
3908.02 5140
3908.61 5224
3909.20 5089
3909.79 4949
3910.38 4867
3910.97 4749
3911.56 4701
3912.15 4705
3912.74 4521
3913.33 4706
3913.92 4801
3914.51 4391
3915.10 4465
3915.69 4504
3916.28 4438
3916.87 4577
3917.46 4634
3918.05 4502
3918.64 4575
3919.23 4777
3919.82 4681
3920.41 4820
3921.00 4829
3921.59 4834
3922.18 4842
3922.77 4769
3923.36 4669
3923.95 4757
3924.55 4733
3925.14 4641
3925.73 4778
3926.32 5001
3926.91 5119
3927.50 5118
3928.09 5112
3928.68 4856
3929.27 4948
3929.87 4896
3930.46 4993
3931.05 4918
3931.64 5104
3932.23 5053
3932.82 4746
3933.41 4637
3934.01 4793
3934.60 4686
3935.19 4810
3935.78 4953
3936.37 4893
3936.96 4716
3937.56 4726
3938.15 4801
3938.74 4557
3939.33 5043
3939.92 4881
3940.52 4817
3941.11 4973
3941.70 5064
3942.29 5168
3942.88 5230
3943.48 5383
3944.07 5259
3944.66 5394
3945.25 5338
3945.85 5485
3946.44 5520
3947.03 5708
3947.62 5413
3948.22 5286
3948.81 5207
3949.40 5292
3949.99 5015
3950.59 5189
3951.18 5057
3951.77 4791
3952.37 4686
3952.96 4665
3953.55 4978
3954.15 4767
3954.74 4846
3955.33 5025
3955.93 5032
3956.52 4913
3957.11 4916
3957.71 4853
3958.30 4924
3958.89 4925
3959.49 5114
3960.08 4843
3960.67 4941
3961.27 5061
3961.86 4980
3962.45 4803
3963.05 4841
3963.64 4822
3964.23 4918
3964.83 5123
3965.42 5128
3966.02 5373
3966.61 5414
3967.20 5591
3967.80 5867
3968.39 6017
3968.99 6267
3969.58 6716
3970.18 6718
3970.77 6685
3971.36 6652
3971.96 6491
3972.55 6380
3973.15 5862
3973.74 5743
3974.34 5726
3974.93 5484
3975.53 5327
3976.12 5088
3976.72 5088
3977.31 5026
3977.91 4780
3978.50 4904
3979.10 4840
3979.69 5155
3980.29 5060
3980.88 4894
3981.48 4871
3982.07 4872
3982.67 5018
3983.26 5032
3983.86 4992
3984.45 5061
3985.05 4986
3985.64 4894
3986.24 4813
3986.83 4927
3987.43 5011
3988.03 4926
3988.62 5130
3989.22 5187
3989.81 5030
3990.41 5035
3991.00 4928
3991.60 4969
3992.20 5076
3992.79 5098
3993.39 5000
3993.98 5059
3994.58 5071
3995.18 5096
3995.77 4983
3996.37 5144
3996.97 5272
3997.56 5489
3998.16 5628
3998.75 5643
3999.35 5793
3999.95 5438
4000.54 5453
4001.14 5947
4001.74 5857
4002.33 5826
4002.93 5701
4003.53 6034
4004.12 6021
4004.72 6153
4005.32 6399
4005.92 6082
4006.51 5945
4007.11 6141
4007.71 6113
4008.30 6222
4008.90 6137
4009.50 5956
4010.10 5986
4010.69 5956
4011.29 5863
4011.89 5798
4012.49 5736
4013.08 5839
4013.68 5979
4014.28 5964
4014.88 6039
4015.47 6207
4016.07 6288
4016.67 6504
4017.27 6920
4017.86 7244
4018.46 7608
4019.06 7837
4019.66 7905
4020.26 8084
4020.85 7947
4021.45 8090
4022.05 7845
4022.65 7446
4023.25 7015
4023.85 6656
4024.44 6343
4025.04 6307
4025.64 6192
4026.24 5807
4026.84 5866
4027.44 5795
4028.03 5862
4028.63 6059
4029.23 6420
4029.83 6259
4030.43 6165
4031.03 6360
4031.63 6410
4032.23 6313
4032.83 6517
4033.42 6223
4034.02 6031
4034.62 5915
4035.22 6092
4035.82 6112
4036.42 5757
4037.02 5783
4037.62 5651
4038.22 5469
4038.82 5285
4039.42 5250
4040.02 5217
4040.62 5144
4041.22 5276
4041.82 5199
4042.41 5083
4043.01 5324
4043.61 5302
4044.21 5217
4044.81 5222
4045.41 5054
4046.01 5192
4046.61 5162
4047.21 5140
4047.81 5257
4048.41 5277
4049.01 5154
4049.61 5027
4050.21 5352
4050.82 5318
4051.42 5095
4052.02 4995
4052.62 5250
4053.22 5298
4053.82 5314
4054.42 5508
4055.02 5332
4055.62 5374
4056.22 5571
4056.82 5553
4057.42 5399
4058.02 5320
4058.62 5246
4059.22 5100
4059.83 5111
4060.43 5092
4061.03 5177
4061.63 5200
4062.23 5268
4062.83 5306
4063.43 5222
4064.03 5165
4064.63 5010
4065.24 5053
4065.84 5090
4066.44 5209
4067.04 5131
4067.64 5027
4068.24 5112
4068.85 4982
4069.45 4846
4070.05 5006
4070.65 5035
4071.25 5085
4071.85 4863
4072.46 4950
4073.06 4962
4073.66 4899
4074.26 5002
4074.86 5126
4075.47 5131
4076.07 5515
4076.67 5038
4077.27 5365
4077.88 5511
4078.48 5494
4079.08 5297
4079.68 5332
4080.29 5311
4080.89 4993
4081.49 4954
4082.09 5024
4082.70 5259
4083.30 5449
4083.90 5471
4084.50 5455
4085.11 5354
4085.71 5629
4086.31 5566
4086.92 5871
4087.52 5976
4088.12 5837
4088.72 5531
4089.33 5776
4089.93 6067
4090.53 6047
4091.14 5961
4091.74 6216
4092.34 6135
4092.95 6314
4093.55 6723
4094.16 7296
4094.76 7664
4095.36 8495
4095.97 9358
4096.57 9643
4097.17 10120
4097.78 10625
4098.38 10725
4098.98 10738
4099.59 10365
4100.19 10145
4100.80 9453
4101.40 8736
4102.00 8253
4102.61 7326
4103.21 6693
4103.82 6112
4104.42 5518
4105.03 5593
4105.63 5499
4106.23 4974
4106.84 4929
4107.44 4854
4108.05 4764
4108.65 4771
4109.26 4753
4109.86 4729
4110.47 4825
4111.07 4757
4111.68 4740
4112.28 4995
4112.89 4612
4113.49 4747
4114.10 4782
4114.70 4886
4115.31 4690
4115.91 4740
4116.52 4720
4117.12 4736
4117.73 4738
4118.33 4858
4118.94 4971
4119.54 4869
4120.15 4851
4120.75 5073
4121.36 5229
4121.97 5268
4122.57 5260
4123.18 5384
4123.78 5585
4124.39 5346
4124.99 5468
4125.60 5490
4126.21 5726
4126.81 5700
4127.42 5667
4128.02 5486
4128.63 5315
4129.24 5543
4129.84 5638
4130.45 5645
4131.05 5551
4131.66 5444
4132.27 5537
4132.87 5509
4133.48 5704
4134.09 5707
4134.69 5680
4135.30 5987
4135.91 5562
4136.51 5485
4137.12 5834
4137.73 5935
4138.33 5735
4138.94 5827
4139.55 5853
4140.15 5944
4140.76 6002
4141.37 5925
4141.97 5978
4142.58 6319
4143.19 6218
4143.80 6556
4144.40 6568
4145.01 6656
4145.62 6532
4146.22 6585
4146.83 6513
4147.44 6318
4148.05 6194
4148.65 5725
4149.26 5446
4149.87 5484
4150.48 5301
4151.09 5225
4151.69 5235
4152.30 5049
4152.91 4837
4153.52 4755
4154.12 4880
4154.73 4827
4155.34 4602
4155.95 4710
4156.56 4733
4157.16 4699
4157.77 4547
4158.38 4797
4158.99 4668
4159.60 4837
4160.21 4872
4160.81 4467
4161.42 4408
4162.03 4557
4162.64 4665
4163.25 4623
4163.86 4618
4164.47 4630
4165.08 4621
4165.68 4648
4166.29 4835
4166.90 4847
4167.51 4870
4168.12 4894
4168.73 5288
4169.34 5239
4169.95 5067
4170.56 5226
4171.16 5047
4171.77 5350
4172.38 5100
4172.99 4926
4173.60 5037
4174.21 5058
4174.82 5106
4175.43 4958
4176.04 5023
4176.65 4928
4177.26 4905
4177.87 5034
4178.48 4883
4179.09 4887
4179.70 4820
4180.31 5257
4180.92 5124
4181.53 5133
4182.14 5130
4182.75 5121
4183.36 5027
4183.97 5040
4184.58 5099
4185.19 5033
4185.80 4862
4186.41 4720
4187.02 4896
4187.63 4885
4188.24 5027
4188.85 4838
4189.46 4709
4190.07 4842
4190.68 4802
4191.29 4836
4191.90 4926
4192.51 5025
4193.13 5089
4193.74 5020
4194.35 5345
4194.96 5850
4195.57 5888
4196.18 5860
4196.79 6098
4197.40 6110
4198.01 6420
4198.62 6427
4199.24 6639
4199.85 6549
4200.46 6561
4201.07 6298
4201.68 6039
4202.29 6068
4202.90 5668
4203.52 5371
4204.13 5400
4204.74 5112
4205.35 5152
4205.96 5084
4206.57 4948
4207.19 4941
4207.80 4787
4208.41 4819
4209.02 5182
4209.63 4918
4210.25 4883
4210.86 5012
4211.47 5209
4212.08 5142
4212.69 4933
4213.31 5065
4213.92 5017
4214.53 5039
4215.14 4950
4215.76 5108
4216.37 5227
4216.98 5307
4217.59 5199
4218.21 5687
4218.82 5601
4219.43 6076
4220.04 6453
4220.66 6518
4221.27 6907
4221.88 6936
4222.50 7375
4223.11 7953
4223.72 8060
4224.33 8368
4224.95 8837
4225.56 9440
4226.17 9472
4226.79 9560
4227.40 9805
4228.01 9665
4228.63 10058
4229.24 10185
4229.85 10376
4230.47 10579
4231.08 10493
4231.69 10442
4232.31 10082
4232.92 9869
4233.54 9618
4234.15 9461
4234.76 9266
4235.38 9130
4235.99 9078
4236.61 9108
4237.22 8768
4237.83 8726
4238.45 8635
4239.06 8152
4239.68 8303
4240.29 8370
4240.90 7604
4241.52 7064
4242.13 6788
4242.75 6518
4243.36 6300
4243.98 5971
4244.59 5817
4245.21 5686
4245.82 5483
4246.43 5700
4247.05 5677
4247.66 5518
4248.28 5367
4248.89 5392
4249.51 5583
4250.12 5560
4250.74 5570
4251.35 5687
4251.97 5507
4252.58 5304
4253.20 5470
4253.81 5517
4254.43 5555
4255.04 5591
4255.66 5444
4256.28 5513
4256.89 5356
4257.51 5273
4258.12 5254
4258.74 5566
4259.35 5564
4259.97 5711
4260.58 5751
4261.20 5730
4261.82 5927
4262.43 5593
4263.05 5725
4263.66 5568
4264.28 5710
4264.90 5774
4265.51 5874
4266.13 5799
4266.74 5823
4267.36 6050
4267.98 6012
4268.59 6306
4269.21 6150
4269.82 6521
4270.44 6591
4271.06 6452
4271.67 6423
4272.29 6511
4272.91 6311
4273.52 6325
4274.14 6020
4274.76 5932
4275.37 5937
4275.99 5847
4276.61 5534
4277.22 5150
4277.84 4983
4278.46 4952
4279.08 4919
4279.69 4787
4280.31 4836
4280.93 4875
4281.54 4812
4282.16 4425
4282.78 4526
4283.40 4631
4284.01 4911
4284.63 4784
4285.25 4770
4285.87 4793
4286.48 4964
4287.10 4781
4287.72 4972
4288.34 5114
4288.95 4828
4289.57 5186
4290.19 5243
4290.81 5223
4291.43 5191
4292.04 5262
4292.66 5311
4293.28 5039
4293.90 5093
4294.52 5254
4295.13 4854
4295.75 4790
4296.37 4854
4296.99 4868
4297.61 4914
4298.23 4841
4298.84 4763
4299.46 5038
4300.08 5029
4300.70 4831
4301.32 4686
4301.94 4928
4302.56 4764
4303.17 4605
4303.79 4760
4304.41 4683
4305.03 4862
4305.65 4755
4306.27 4819
4306.89 4774
4307.51 4805
4308.13 4756
4308.75 5014
4309.36 5156
4309.98 5312
4310.60 5380
4311.22 5529
4311.84 5474
4312.46 5702
4313.08 5697
4313.70 5903
4314.32 6058
4314.94 5735
4315.56 5743
4316.18 5388
4316.80 5313
4317.42 5139
4318.04 5009
4318.66 5019
4319.28 4696
4319.90 4574
4320.52 4777
4321.14 4834
4321.76 4552
4322.38 4408
4323.00 4463
4323.62 4658
4324.24 5050
4324.86 4917
4325.48 4753
4326.10 5126
4326.72 5268
4327.34 5026
4327.96 4921
4328.58 5031
4329.20 5294
4329.82 5103
4330.44 5272
4331.07 5174
4331.69 4733
4332.31 4949
4332.93 4841
4333.55 4890
4334.17 4820
4334.79 4798
4335.41 4780
4336.03 4705
4336.65 4762
4337.28 4728
4337.90 5127
4338.52 5177
4339.14 5303
4339.76 5166
4340.38 5586
4341.00 5754
4341.63 5703
4342.25 5718
4342.87 5615
4343.49 5998
4344.11 5856
4344.73 5969
4345.36 6131
4345.98 6680
4346.60 6823
4347.22 7371
4347.84 8017
4348.47 8416
4349.09 8467
4349.71 8513
4350.33 8896
4350.95 8895
4351.58 8549
4352.20 8090
4352.82 7100
4353.44 6997
4354.07 6929
4354.69 6600
4355.31 6172
4355.93 5625
4356.56 5428
4357.18 5436
4357.80 5579
4358.42 5462
4359.05 5486
4359.67 5338
4360.29 5427
4360.92 5318
4361.54 5100
4362.16 5286
4362.78 5394
4363.41 5092
4364.03 5335
4364.65 5512
4365.28 5380
4365.90 5502
4366.52 5368
4367.15 5322
4367.77 5197
4368.39 5329
4369.02 5153
4369.64 5306
4370.26 5365
4370.89 5381
4371.51 5207
4372.14 5189
4372.76 5116
4373.38 4926
4374.01 4949
4374.63 5036
4375.25 4785
4375.88 4703
4376.50 4732
4377.13 4933
4377.75 5033
4378.37 5320
4379.00 4961
4379.62 5012
4380.25 4943
4380.87 5001
4381.50 5200
4382.12 5087
4382.75 5197
4383.37 5474
4383.99 5520
4384.62 5612
4385.24 5549
4385.87 5753
4386.49 5812
4387.12 6201
4387.74 6033
4388.37 5884
4388.99 6255
4389.62 6467
4390.24 7064
4390.87 7393
4391.49 7637
4392.12 8379
4392.74 8420
4393.37 8658
4393.99 9239
4394.62 9500
4395.24 9641
4395.87 9400
4396.49 8886
4397.12 8453
4397.75 8054
4398.37 7253
4399.00 6849
4399.62 6931
4400.25 6606
4400.87 6347
4401.50 6135
4402.13 6321
4402.75 6139
4403.38 6177
4404.00 6237
4404.63 6318
4405.26 6643
4405.88 6279
4406.51 6036
4407.13 6040
4407.76 5982
4408.39 5838
4409.01 5866
4409.64 5842
4410.27 5683
4410.89 5574
4411.52 5786
4412.15 5648
4412.77 5667
4413.40 5806
4414.03 5708
4414.65 5568
4415.28 5418
4415.91 5575
4416.53 5603
4417.16 5403
4417.79 5248
4418.41 5077
4419.04 5278
4419.67 5234
4420.30 5085
4420.92 5036
4421.55 4861
4422.18 4846
4422.80 4861
4423.43 4683
4424.06 4653
4424.69 4755
4425.31 4804
4425.94 4722
4426.57 4622
4427.20 4732
4427.82 4602
4428.45 4728
4429.08 4543
4429.71 4373
4430.34 4287
4430.96 4500
4431.59 4213
4432.22 4399
4432.85 4257
4433.48 4305
4434.10 4316
4434.73 4406
4435.36 4516
4435.99 4398
4436.62 4509
4437.25 4575
4437.87 4392
4438.50 4554
4439.13 4552
4439.76 4386
4440.39 4475
4441.02 4613
4441.64 4554
4442.27 4620
4442.90 4544
4443.53 4412
4444.16 4396
4444.79 4565
4445.42 4505
4446.05 4451
4446.68 4475
4447.30 4448
4447.93 4401
4448.56 4278
4449.19 4272
4449.82 4298
4450.45 4170
4451.08 4376
4451.71 4210
4452.34 4161
4452.97 4093
4453.60 4158
4454.23 4318
4454.86 4181
4455.49 4258
4456.12 4376
4456.75 4416
4457.38 4512
4458.01 4569
4458.64 4570
4459.27 4485
4459.90 4638
4460.53 4571
4461.16 4444
4461.79 4267
4462.42 4192
4463.05 4261
4463.68 4248
4464.31 4086
4464.94 4034
4465.57 4192
4466.20 4019
4466.83 4018
4467.46 3983
4468.09 4028
4468.72 4014
4469.35 4241
4469.98 4048
4470.61 4088
4471.24 4026
4471.87 4204
4472.50 4000
4473.13 3953
4473.77 3986
4474.40 3960
4475.03 4099
4475.66 3981
4476.29 3834
4476.92 3848
4477.55 4079
4478.18 4202
4478.82 4070
4479.45 4075
4480.08 4083
4480.71 4052
4481.34 4156
4481.97 4244
4482.60 4223
4483.24 4237
4483.87 4265
4484.50 4481
4485.13 4582
4485.76 4561
4486.39 4527
4487.03 4595
4487.66 4318
4488.29 4368
4488.92 4404
4489.55 4521
4490.19 4432
4490.82 4377
4491.45 4539
4492.08 4490
4492.71 4670
4493.35 4613
4493.98 4518
4494.61 4350
4495.24 4404
4495.88 4511
4496.51 4476
4497.14 4594
4497.77 4446
4498.41 4493
4499.04 4455
4499.67 4503
4500.31 4512
4500.94 4510
4501.57 4542
4502.20 4809
4502.84 4969
4503.47 5200
4504.10 5330
4504.74 5584
4505.37 5714
4506.00 5884
4506.64 6110
4507.27 6061
4507.90 5833
4508.54 5728
4509.17 5544
4509.80 5309
4510.44 5076
4511.07 4958
4511.70 4861
4512.34 4771
4512.97 4822
4513.60 4932
4514.24 4720
4514.87 4731
4515.51 4869
4516.14 4544
4516.77 4729
4517.41 5165
4518.04 5122
4518.68 5020
4519.31 5163
4519.94 4913
4520.58 5022
4521.21 4946
4521.85 4814
4522.48 4926
4523.12 4687
4523.75 4696
4524.39 4653
4525.02 4645
4525.65 4652
4526.29 4733
4526.92 4693
4527.56 4840
4528.19 4869
4528.83 5126
4529.46 5475
4530.10 5845
4530.73 6468
4531.37 6871
4532.00 7346
4532.64 8079
4533.27 9003
4533.91 9443
4534.54 10139
4535.18 10511
4535.81 10126
4536.45 9711
4537.09 9246
4537.72 8908
4538.36 7789
4538.99 7363
4539.63 6915
4540.26 6359
4540.90 5879
4541.53 5545
4542.17 5211
4542.81 5145
4543.44 4836
4544.08 4874
4544.71 4660
4545.35 4592
4545.99 4564
4546.62 4762
4547.26 4718
4547.89 4423
4548.53 4340
4549.17 4121
4549.80 4251
4550.44 4183
4551.08 4392
4551.71 4296
4552.35 4396
4552.98 4445
4553.62 4570
4554.26 4616
4554.89 4786
4555.53 4958
4556.17 5048
4556.80 5212
4557.44 5030
4558.08 4927
4558.72 4900
4559.35 4864
4559.99 4797
4560.63 4754
4561.26 4599
4561.90 4707
4562.54 4611
4563.17 4597
4563.81 4313
4564.45 4260
4565.09 4391
4565.72 4481
4566.36 4654
4567.00 4534
4567.64 4645
4568.27 4829
4568.91 4766
4569.55 4831
4570.19 4923
4570.82 4886
4571.46 4825
4572.10 4660
4572.74 5038
4573.38 4959
4574.01 4696
4574.65 4822
4575.29 4705
4575.93 4649
4576.57 4653
4577.20 4484
4577.84 4464
4578.48 4284
4579.12 4157
4579.76 4135
4580.40 4233
4581.04 4048
4581.67 4092
4582.31 4335
4582.95 4204
4583.59 3999
4584.23 4048
4584.87 3972
4585.51 4188
4586.14 3958
4586.78 4009
4587.42 4107
4588.06 3992
4588.70 3948
4589.34 3965
4589.98 3879
4590.62 4033
4591.26 3995
4591.90 4165
4592.54 4177
4593.17 4216
4593.81 4176
4594.45 4218
4595.09 3961
4595.73 4054
4596.37 4104
4597.01 3983
4597.65 3998
4598.29 3938
4598.93 3990
4599.57 3885
4600.21 3858
4600.85 3690
4601.49 3698
4602.13 4072
4602.77 4082
4603.41 3991
4604.05 4051
4604.69 4108
4605.33 3942
4605.97 4101
4606.61 4292
4607.25 4265
4607.89 4171
4608.53 4255
4609.17 4311
4609.81 4316
4610.45 4225
4611.09 4586
4611.73 4396
4612.38 4272
4613.02 4589
4613.66 4463
4614.30 4378
4614.94 4408
4615.58 4253
4616.22 4307
4616.86 4247
4617.50 4312
4618.14 4079
4618.78 4102
4619.43 4036
4620.07 4136
4620.71 4113
4621.35 4065
4621.99 4089
4622.63 3940
4623.27 4029
4623.91 3978
4624.56 4007
4625.20 4031
4625.84 4128
4626.48 3879
4627.12 3827
4627.76 3941
4628.41 4043
4629.05 4018
4629.69 4082
4630.33 4158
4630.97 3892
4631.62 4186
4632.26 4217
4632.90 4026
4633.54 3896
4634.18 4096
4634.83 4159
4635.47 4127
4636.11 4141
4636.75 4031
4637.40 3993
4638.04 4478
4638.68 4448
4639.32 4669
4639.97 4710
4640.61 4924
4641.25 4801
4641.89 4928
4642.54 4986
4643.18 4902
4643.82 4769
4644.46 4653
4645.11 4633
4645.75 4583
4646.39 4383
4647.04 4241
4647.68 4192
4648.32 4147
4648.97 3839
4649.61 3981
4650.25 4068
4650.90 4201
4651.54 4097
4652.18 4143
4652.83 4185
4653.47 4115
4654.11 4011
4654.76 4134
4655.40 4307
4656.04 4100
4656.69 4302
4657.33 4233
4657.98 4175
4658.62 4117
4659.26 3974
4659.91 3943
4660.55 3984
4661.20 3689
4661.84 3660
4662.48 3743
4663.13 3774
4663.77 3614
4664.42 3604
4665.06 3768
4665.71 3607
4666.35 3705
4666.99 4000
4667.64 3790
4668.28 3871
4668.93 3800
4669.57 3876
4670.22 3881
4670.86 3925
4671.51 3996
4672.15 3846
4672.80 3886
4673.44 3906
4674.09 3717
4674.73 3910
4675.38 3798
4676.02 3688
4676.67 3648
4677.31 3687
4677.96 4035
4678.60 3777
4679.25 3843
4679.89 3808
4680.54 3840
4681.18 3824
4681.83 3781
4682.47 3897
4683.12 3776
4683.77 3612
4684.41 3918
4685.06 3712
4685.70 3893
4686.35 3931
4686.99 3980
4687.64 4053
4688.29 4071
4688.93 3800
4689.58 3803
4690.22 3752
4690.87 3756
4691.52 3604
4692.16 3732
4692.81 3913
4693.45 3713
4694.10 3783
4694.75 3770
4695.39 3786
4696.04 3789
4696.69 3816
4697.33 3780
4697.98 3697
4698.63 3841
4699.27 4060
4699.92 4132
4700.57 4120
4701.21 4506
4701.86 4418
4702.51 4128
4703.15 4218
4703.80 4525
4704.45 4177
4705.10 4042
4705.74 3974
4706.39 3865
4707.04 3959
4707.68 3864
4708.33 3743
4708.98 3819
4709.63 3936
4710.27 3946
4710.92 4178
4711.57 3994
4712.22 4289
4712.86 4143
4713.51 4203
4714.16 4068
4714.81 4202
4715.45 3969
4716.10 3880
4716.75 3948
4717.40 4023
4718.05 4065
4718.69 3823
4719.34 3841
4719.99 3859
4720.64 3884
4721.29 3894
4721.94 4158
4722.58 4012
4723.23 4000
4723.88 4015
4724.53 4083
4725.18 4256
4725.83 4196
4726.47 4223
4727.12 4345
4727.77 4184
4728.42 4409
4729.07 4733
4729.72 4508
4730.37 4576
4731.02 4625
4731.66 4363
4732.31 4363
4732.96 4226
4733.61 4192
4734.26 3878
4734.91 3646
4735.56 3710
4736.21 3826
4736.86 3959
4737.51 3819
4738.16 3833
4738.81 3800
4739.45 3876
4740.10 3926
4740.75 3904
4741.40 4251
4742.05 4335
4742.70 4264
4743.35 4347
4744.00 4462
4744.65 4669
4745.30 4428
4745.95 4265
4746.60 4198
4747.25 4123
4747.90 4090
4748.55 4249
4749.20 4370
4749.85 4261
4750.50 4283
4751.15 4208
4751.80 4289
4752.45 4454
4753.10 4557
4753.75 4910
4754.40 5142
4755.05 5264
4755.71 5142
4756.36 5394
4757.01 5317
4757.66 5174
4758.31 5294
4758.96 5018
4759.61 4730
4760.26 4674
4760.91 4351
4761.56 4204
4762.21 4344
4762.86 3990
4763.52 3964
4764.17 3956
4764.82 3862
4765.47 3817
4766.12 3755
4766.77 3834
4767.42 4061
4768.07 3765
4768.73 3822
4769.38 3814
4770.03 3876
4770.68 3909
4771.33 3812
4771.98 3936
4772.64 3979
4773.29 3993
4773.94 3598
4774.59 3735
4775.24 3588
4775.89 3798
4776.55 3701
4777.20 3632
4777.85 3702
4778.50 3690
4779.15 3634
4779.81 3702
4780.46 3656
4781.11 3666
4781.76 3643
4782.42 3522
4783.07 3677
4783.72 3572
4784.37 3499
4785.03 3499
4785.68 3621
4786.33 3623
4786.98 3708
4787.64 3725
4788.29 3749
4788.94 3633
4789.60 3527
4790.25 3772
4790.90 3659
4791.55 3688
4792.21 3694
4792.86 3795
4793.51 3723
4794.17 3837
4794.82 3882
4795.47 3805
4796.13 3831
4796.78 3859
4797.43 3730
4798.09 3728
4798.74 3781
4799.39 3798
4800.05 3817
4800.70 3843
4801.36 3638
4802.01 3580
4802.66 3594
4803.32 3682
4803.97 3700
4804.62 3966
4805.28 3745
4805.93 3882
4806.59 3811
4807.24 3765
4807.89 3822
4808.55 3685
4809.20 3814
4809.86 3843
4810.51 3862
4811.17 3774
4811.82 3664
4812.47 3755
4813.13 3636
4813.78 3659
4814.44 3772
4815.09 3761
4815.75 3654
4816.40 3846
4817.06 3797
4817.71 4075
4818.37 4010
4819.02 3954
4819.68 4198
4820.33 4356
4820.99 4651
4821.64 4802
4822.30 4879
4822.95 4932
4823.61 4824
4824.26 4629
4824.92 4660
4825.57 4517
4826.23 4614
4826.88 4450
4827.54 4514
4828.19 4428
4828.85 4385
4829.51 4267
4830.16 4240
4830.82 4281
4831.47 4248
4832.13 4322
4832.78 4413
4833.44 4229
4834.10 4282
4834.75 4382
4835.41 4247
4836.06 4623
4836.72 4883
4837.38 4999
4838.03 4888
4838.69 5078
4839.34 5273
4840.00 5301
4840.66 5260
4841.31 5330
4841.97 5471
4842.63 5316
4843.28 5029
4843.94 4915
4844.60 4903
4845.25 5179
4845.91 5085
4846.57 4691
4847.22 4655
4847.88 4783
4848.54 4821
4849.19 4995
4849.85 4939
4850.51 5506
4851.17 5626
4851.82 5863
4852.48 5914
4853.14 6113
4853.79 6291
4854.45 6093
4855.11 6114
4855.77 6032
4856.42 5807
4857.08 5724
4857.74 5532
4858.40 5431
4859.05 5542
4859.71 5617
4860.37 5709
4861.03 5802
4861.68 5486
4862.34 5789
4863.00 5844
4863.66 5643
4864.32 5726
4864.97 5512
4865.63 5372
4866.29 5308
4866.95 5630
4867.61 5828
4868.26 5830
4868.92 5876
4869.58 5642
4870.24 5679
4870.90 5438
4871.56 5654
4872.21 5608
4872.87 5399
4873.53 5225
4874.19 5084
4874.85 5222
4875.51 5047
4876.17 4992
4876.83 5007
4877.48 4960
4878.14 5115
4878.80 5273
4879.46 5250
4880.12 4805
4880.78 4936
4881.44 5040
4882.10 4935
4882.76 4729
4883.42 5028
4884.08 4817
4884.73 4591
4885.39 4702
4886.05 4379
4886.71 4201
4887.37 4293
4888.03 4303
4888.69 4489
4889.35 4358
4890.01 4162
4890.67 4271
4891.33 4215
4891.99 4375
4892.65 4353
4893.31 4361
4893.97 4427
4894.63 4529
4895.29 4488
4895.95 4388
4896.61 4294
4897.27 4222
4897.93 4309
4898.59 4427
4899.25 4167
4899.91 4391
4900.57 4349
4901.23 4308
4901.89 4411
4902.55 4434
4903.21 4392
4903.88 4031
4904.54 3937
4905.20 4240
4905.86 4061
4906.52 4101
4907.18 4162
4907.84 4052
4908.50 3947
4909.16 3901
4909.82 3845
4910.48 3923
4911.15 3932
4911.81 4168
4912.47 4148
4913.13 4032
4913.79 4009
4914.45 4056
4915.11 3840
4915.77 3753
4916.44 3805
4917.10 3838
4917.76 3916
4918.42 3848
4919.08 3681
4919.74 3723
4920.41 3511
4921.07 3402
4921.73 3671
4922.39 3681
4923.05 3399
4923.72 3407
4924.38 3409
4925.04 3560
4925.70 3531
4926.36 3745
4927.03 3642
4927.69 3600
4928.35 3683
4929.01 3593
4929.67 3460
4930.34 3588
4931.00 3564
4931.66 3689
4932.32 3785
4932.99 3766
4933.65 3755
4934.31 3664
4934.98 3603
4935.64 3560
4936.30 3810
4936.96 3889
4937.63 3829
4938.29 3788
4938.95 3673
4939.62 3748
4940.28 3666
4940.94 3652
4941.61 3599
4942.27 3539
4942.93 3677
4943.60 3690
4944.26 3662
4944.92 3524
4945.59 3590
4946.25 3554
4946.91 3575
4947.58 3485
4948.24 3623
4948.90 3654
4949.57 3616
4950.23 3702
4950.89 3627
4951.56 3469
4952.22 3524
4952.89 3566
4953.55 3742
4954.21 3586
4954.88 3564
4955.54 3435
4956.21 3487
4956.87 3489
4957.53 3655
4958.20 3526
4958.86 3683
4959.53 3783
4960.19 3790
4960.86 3980
4961.52 3817
4962.19 3860
4962.85 3868
4963.52 3775
4964.18 3988
4964.84 3879
4965.51 3977
4966.17 4182
4966.84 3990
4967.50 4153
4968.17 4103
4968.83 4048
4969.50 4222
4970.16 4028
4970.83 4013
4971.49 3959
4972.16 3788
4972.82 3830
4973.49 3733
4974.16 3878
4974.82 3698
4975.49 3684
4976.15 3671
4976.82 3591
4977.48 3581
4978.15 3708
4978.81 3597
4979.48 3552
4980.15 3614
4980.81 3656
4981.48 3588
4982.14 3700
4982.81 3610
4983.48 3610
4984.14 3662
4984.81 3533
4985.47 3700
4986.14 3689
4986.81 3862
4987.47 3975
4988.14 4312
4988.80 4523
4989.47 4805
4990.14 5017
4990.80 5258
4991.47 5646
4992.14 5730
4992.80 5697
4993.47 6068
4994.14 5851
4994.80 5512
4995.47 5503
4996.14 5070
4996.80 4792
4997.47 4537
4998.14 4368
4998.81 4192
4999.47 4051
5000.14 3750
5000.81 3794
5001.47 3894
5002.14 3827
5002.81 3721
5003.48 3692
5004.14 3542
5004.81 3582
5005.48 3723
5006.15 3600
5006.81 3748
5007.48 3658
5008.15 3637
5008.82 3517
5009.48 3450
5010.15 3695
5010.82 3585
5011.49 3444
5012.16 3692
5012.82 3702
5013.49 3546
5014.16 3783
5014.83 3681
5015.50 3760
5016.16 3846
5016.83 3881
5017.50 3772
5018.17 3964
5018.84 3926
5019.50 4065
5020.17 4106
5020.84 4114
5021.51 4422
5022.18 4357
5022.85 4667
5023.52 5057
5024.19 5148
5024.85 5406
5025.52 5348
5026.19 5275
5026.86 5370
5027.53 5301
5028.20 5036
5028.87 5054
5029.54 5000
5030.21 4912
5030.87 4701
5031.54 4618
5032.21 4424
5032.88 4276
5033.55 4062
5034.22 3957
5034.89 4010
5035.56 4050
5036.23 4132
5036.90 3842
5037.57 3958
5038.24 3999
5038.91 3861
5039.58 4078
5040.25 4075
5040.92 4080
5041.59 4128
5042.26 4081
5042.93 4223
5043.60 4494
5044.27 4906
5044.94 5233
5045.61 5158
5046.28 5419
5046.95 5393
5047.62 5470
5048.29 5412
5048.96 5291
5049.63 4893
5050.30 4841
5050.97 4619
5051.64 4455
5052.31 4355
5052.98 4223
5053.65 3967
5054.32 3850
5054.99 3756
5055.66 3841
5056.34 3657
5057.01 3651
5057.68 3815
5058.35 3977
5059.02 3900
5059.69 3957
5060.36 3916
5061.03 4148
5061.70 4118
5062.38 4100
5063.05 4189
5063.72 4024
5064.39 3964
5065.06 4014
5065.73 4116
5066.40 3998
5067.08 3968
5067.75 3846
5068.42 3846
5069.09 3884
5069.76 3978
5070.43 3879
5071.11 3920
5071.78 3914
5072.45 3918
5073.12 3598
5073.79 3754
5074.47 3703
5075.14 3954
5075.81 3876
5076.48 3766
5077.15 3739
5077.83 3673
5078.50 3695
5079.17 3867
5079.84 3830
5080.52 3887
5081.19 3981
5081.86 4147
5082.53 4233
5083.21 4272
5083.88 4276
5084.55 4452
5085.22 4398
5085.90 4210
5086.57 4185
5087.24 4170
5087.92 3957
5088.59 4017
5089.26 4159
5089.93 4170
5090.61 4345
5091.28 4296
5091.95 4451
5092.63 4537
5093.30 4771
5093.97 4896
5094.65 4782
5095.32 4955
5095.99 4915
5096.67 4813
5097.34 4703
5098.02 4604
5098.69 4620
5099.36 4309
5100.04 4140
5100.71 4151
5101.38 4048
5102.06 3906
5102.73 3687
5103.41 3756
5104.08 3656
5104.75 3671
5105.43 3759
5106.10 4039
5106.78 3915
5107.45 3877
5108.12 3888
5108.80 3933
5109.47 3975
5110.15 3981
5110.82 4013
5111.50 4010
5112.17 4013
5112.85 3879
5113.52 3998
5114.20 4028
5114.87 4095
5115.54 3922
5116.22 3958
5116.89 4025
5117.57 4047
5118.24 4013
5118.92 3949
5119.59 3990
5120.27 3947
5120.94 4006
5121.62 4061
5122.30 4099
5122.97 3901
5123.65 3889
5124.32 3717
5125.00 3756
5125.67 3714
5126.35 3855
5127.02 3895
5127.70 3772
5128.37 3725
5129.05 3649
5129.73 3752
5130.40 3791
5131.08 3946
5131.75 3681
5132.43 3764
5133.10 3912
5133.78 3631
5134.46 3820
5135.13 3816
5135.81 3902
5136.49 3798
5137.16 3931
5137.84 4018
5138.51 4319
5139.19 4265
5139.87 4219
5140.54 4229
5141.22 4495
5141.90 4598
5142.57 4765
5143.25 4869
5143.93 4766
5144.60 4694
5145.28 4390
5145.96 4207
5146.63 4122
5147.31 3934
5147.99 3892
5148.66 3811
5149.34 3745
5150.02 3782
5150.69 3814
5151.37 3694
5152.05 3524
5152.73 3609
5153.40 3493
5154.08 3501
5154.76 3411
5155.44 3408
5156.11 3513
5156.79 3680
5157.47 3750
5158.15 3571
5158.82 3453
5159.50 3540
5160.18 3546
5160.86 3356
5161.53 3328
5162.21 3273
5162.89 3203
5163.57 3337
5164.25 3235
5164.92 3327
5165.60 3248
5166.28 3297
5166.96 3429
5167.64 3415
5168.31 3470
5168.99 3497
5169.67 3688
5170.35 3790
5171.03 3735
5171.71 3796
5172.39 3697
5173.06 3886
5173.74 3723
5174.42 3696
5175.10 3541
5175.78 3505
5176.46 3596
5177.14 3388
5177.82 3366
5178.49 3149
5179.17 3447
5179.85 3477
5180.53 3488
5181.21 3560
5181.89 3436
5182.57 3519
5183.25 3493
5183.93 3478
5184.61 3476
5185.29 3452
5185.97 3621
5186.64 3457
5187.32 3381
5188.00 3509
5188.68 3436
5189.36 3465
5190.04 3248
5190.72 3363
5191.40 3374
5192.08 3252
5192.76 3164
5193.44 3233
5194.12 3160
5194.80 3150
5195.48 3149
5196.16 3262
5196.84 3280
5197.52 3252
5198.20 3316
5198.88 3389
5199.56 3440
5200.24 3383
5200.92 3442
5201.60 3584
5202.28 3490
5202.96 3302
5203.65 3439
5204.33 3458
5205.01 3412
5205.69 3446
5206.37 3327
5207.05 3516
5207.73 3645
5208.41 3615
5209.09 3513
5209.77 3631
5210.45 3536
5211.13 3574
5211.82 3674
5212.50 3639
5213.18 3799
5213.86 3875
5214.54 3886
5215.22 4023
5215.90 3829
5216.58 3805
5217.27 3861
5217.95 3841
5218.63 3951
5219.31 3796
5219.99 3653
5220.67 3701
5221.36 3708
5222.04 3685
5222.72 3716
5223.40 3719
5224.08 3609
5224.77 3636
5225.45 3671
5226.13 3528
5226.81 3663
5227.49 3551
5228.18 3586
5228.86 3547
5229.54 3474
5230.22 3599
5230.91 3500
5231.59 3499
5232.27 3634
5232.95 3442
5233.63 3503
5234.32 3422
5235.00 3550
5235.68 3628
5236.37 3502
5237.05 3513
5237.73 3752
5238.41 3828
5239.10 3933
5239.78 4034
5240.46 3992
5241.15 3872
5241.83 3920
5242.51 3996
5243.20 4040
5243.88 4115
5244.56 4115
5245.24 3852
5245.93 3832
5246.61 4152
5247.29 4136
5247.98 3971
5248.66 4149
5249.35 4300
5250.03 4491
5250.71 4694
5251.40 4886
5252.08 4977
5252.76 4984
5253.45 5024
5254.13 4920
5254.82 4818
5255.50 4351
5256.18 4144
5256.87 3965
5257.55 3943
5258.24 3850
5258.92 3712
5259.60 3678
5260.29 3644
5260.97 3587
5261.66 3725
5262.34 3673
5263.03 3786
5263.71 3915
5264.40 3840
5265.08 3769
5265.76 3753
5266.45 3880
5267.13 4038
5267.82 3936
5268.50 3972
5269.19 3942
5269.87 4029
5270.56 3901
5271.24 3907
5271.93 3765
5272.61 3854
5273.30 3878
5273.98 3905
5274.67 3926
5275.35 3827
5276.04 3902
5276.72 3907
5277.41 3685
5278.10 3936
5278.78 3906
5279.47 3822
5280.15 3941
5280.84 4069
5281.52 4098
5282.21 4307
5282.89 4421
5283.58 4314
5284.27 4467
5284.95 4727
5285.64 4882
5286.32 4792
5287.01 4616
5287.70 4572
5288.38 4593
5289.07 4422
5289.75 4319
5290.44 4209
5291.13 4142
5291.81 4259
5292.50 4096
5293.19 3976
5293.87 4047
5294.56 4255
5295.25 4256
5295.93 4306
5296.62 4139
5297.31 4249
5297.99 4283
5298.68 4574
5299.37 4546
5300.05 4953
5300.74 5527
5301.43 5987
5302.11 6317
5302.80 6924
5303.49 7326
5304.18 7861
5304.86 7745
5305.55 7687
5306.24 7645
5306.92 7632
5307.61 7062
5308.30 6484
5308.99 5916
5309.67 5466
5310.36 5286
5311.05 4948
5311.74 4754
5312.42 4546
5313.11 4475
5313.80 4265
5314.49 4213
5315.18 4142
5315.86 4192
5316.55 4151
5317.24 4047
5317.93 3891
5318.62 3928
5319.30 3770
5319.99 3830
5320.68 3894
5321.37 4031
5322.06 3929
5322.74 3927
5323.43 4034
5324.12 3950
5324.81 3959
5325.50 3883
5326.19 3823
5326.88 3765
5327.56 3992
5328.25 4015
5328.94 4183
5329.63 3971
5330.32 4119
5331.01 4127
5331.70 4293
5332.39 4408
5333.07 4151
5333.76 4247
5334.45 4169
5335.14 4251
5335.83 4334
5336.52 4414
5337.21 4366
5337.90 4359
5338.59 4473
5339.28 4472
5339.97 4368
5340.66 4715
5341.35 4668
5342.04 4683
5342.73 4480
5343.42 4632
5344.10 4588
5344.79 4380
5345.48 4466
5346.17 4599
5346.86 4861
5347.55 4769
5348.24 4707
5348.93 5125
5349.62 5458
5350.31 5765
5351.00 6279
5351.69 6863
5352.39 7221
5353.08 7544
5353.77 8044
5354.46 8051
5355.15 8165
5355.84 7975
5356.53 7554
5357.22 7088
5357.91 6603
5358.60 6359
5359.29 5664
5359.98 5197
5360.67 4825
5361.36 4522
5362.05 4404
5362.74 4345
5363.44 4348
5364.13 4249
5364.82 4331
5365.51 4092
5366.20 4216
5366.89 4483
5367.58 4237
5368.27 4104
5368.96 4168
5369.66 3996
5370.35 4074
5371.04 4099
5371.73 3962
5372.42 3990
5373.11 3849
5373.81 3838
5374.50 3954
5375.19 3989
5375.88 3856
5376.57 3776
5377.26 3918
5377.96 3987
5378.65 4107
5379.34 3922
5380.03 3755
5380.72 3952
5381.42 4011
5382.11 4044
5382.80 4049
5383.49 3991
5384.18 3942
5384.88 4104
5385.57 3931
5386.26 3726
5386.95 3671
5387.65 3864
5388.34 3980
5389.03 3830
5389.72 3913
5390.42 3991
5391.11 4041
5391.80 4250
5392.50 4237
5393.19 4233
5393.88 4352
5394.57 4132
5395.27 4251
5395.96 4256
5396.65 4054
5397.35 4003
5398.04 3881
5398.73 3908
5399.43 3991
5400.12 3988
5400.81 3795
5401.51 3804
5402.20 3523
5402.89 3476
5403.59 3595
5404.28 3806
5404.97 3779
5405.67 3702
5406.36 3429
5407.06 3703
5407.75 3735
5408.44 3743
5409.14 3847
5409.83 3847
5410.53 3919
5411.22 3649
5411.91 3748
5412.61 3778
5413.30 3672
5414.00 3748
5414.69 3781
5415.38 3637
5416.08 3693
5416.77 3651
5417.47 3540
5418.16 3273
5418.86 3484
5419.55 3762
5420.25 3598
5420.94 3525
5421.64 3586
5422.33 3531
5423.03 3575
5423.72 3583
5424.41 3646
5425.11 3723
5425.80 3736
5426.50 3668
5427.19 3532
5427.89 3540
5428.59 3440
5429.28 3537
5429.98 3485
5430.67 3653
5431.37 3618
5432.06 3603
5432.76 3600
5433.45 3538
5434.15 3388
5434.84 3517
5435.54 3600
5436.23 3633
5436.93 3650
5437.63 3649
5438.32 3644
5439.02 3810
5439.71 3644
5440.41 3795
5441.11 3885
5441.80 3852
5442.50 3835
5443.19 3834
5443.89 3874
5444.59 3932
5445.28 3883
5445.98 4091
5446.68 4121
5447.37 4144
5448.07 4235
5448.76 4523
5449.46 4798
5450.16 4885
5450.85 4867
5451.55 5014
5452.25 5019
5452.94 5028
5453.64 4968
5454.34 4863
5455.03 4913
5455.73 4700
5456.43 4703
5457.13 4525
5457.82 4388
5458.52 4180
5459.22 4237
5459.91 4408
5460.61 4309
5461.31 4419
5462.01 4479
5462.70 4565
5463.40 4614
5464.10 4958
5464.80 5295
5465.49 5392
5466.19 5628
5466.89 5913
5467.59 6355
5468.28 6192
5468.98 6298
5469.68 5956
5470.38 5787
5471.07 5827
5471.77 5380
5472.47 5300
5473.17 5366
5473.87 5152
5474.56 4948
5475.26 5139
5475.96 5073
5476.66 4640
5477.36 4503
5478.06 4637
5478.75 4898
5479.45 4923
5480.15 5003
5480.85 5284
5481.55 5324
5482.25 5339
5482.95 5719
5483.64 5646
5484.34 5835
5485.04 5734
5485.74 5755
5486.44 5615
5487.14 5476
5487.84 5391
5488.54 5153
5489.23 5135
5489.93 4965
5490.63 5099
5491.33 5097
5492.03 5271
5492.73 5478
5493.43 5284
5494.13 5421
5494.83 5386
5495.53 5521
5496.23 5612
5496.93 5530
5497.63 5888
5498.33 5733
5499.03 6103
5499.73 6273
5500.43 6491
5501.13 7029
5501.83 6941
5502.53 7427
5503.23 8068
5503.93 8400
5504.63 8312
5505.33 8309
5506.03 8613
5506.73 8489
5507.43 8431
5508.13 7913
5508.83 8059
5509.53 8015
5510.23 7882
5510.93 7815
5511.63 8024
5512.33 8170
5513.03 8336
5513.73 8445
5514.43 8465
5515.13 8613
5515.83 8613
5516.53 8738
5517.23 8861
5517.93 9504
5518.64 9174
5519.34 9006
5520.04 8486
5520.74 7834
5521.44 7297
5522.14 6864
5522.84 6642
5523.54 6400
5524.24 6330
5524.95 5885
5525.65 5874
5526.35 5681
5527.05 5607
5527.75 5324
5528.45 4968
5529.15 4764
5529.86 4889
5530.56 4750
5531.26 4561
5531.96 4570
5532.66 4602
5533.36 4590
5534.07 4705
5534.77 4601
5535.47 4640
5536.17 4630
5536.87 4790
5537.58 4875
5538.28 4819
5538.98 4980
5539.68 5061
5540.39 5023
5541.09 4542
5541.79 4528
5542.49 4687
5543.20 4701
5543.90 4784
5544.60 4824
5545.30 4635
5546.01 4580
5546.71 4489
5547.41 4609
5548.11 4777
5548.82 4808
5549.52 5176
5550.22 5370
5550.93 5292
5551.63 5418
5552.33 5427
5553.03 5163
5553.74 4963
5554.44 5019
5555.14 4785
5555.85 4834
5556.55 4856
5557.25 4666
5557.96 4367
5558.66 4350
5559.36 4239
5560.07 4140
5560.77 4327
5561.48 4378
5562.18 4162
5562.88 4295
5563.59 4441
5564.29 4277
5564.99 4262
5565.70 4394
5566.40 4533
5567.11 4548
5567.81 4278
5568.51 4161
5569.22 4079
5569.92 3958
5570.63 4141
5571.33 4052
5572.04 3902
5572.74 3989
5573.44 4048
5574.15 3951
5574.85 4022
5575.56 4077
5576.26 4123
5576.97 4214
5577.67 3988
5578.38 4154
5579.08 4234
5579.79 4232
5580.49 4281
5581.20 4158
5581.90 4088
5582.61 4015
5583.31 4076
5584.02 3903
5584.72 3843
5585.43 3695
5586.13 3763
5586.84 3717
5587.54 3896
5588.25 3965
5588.95 3762
5589.66 3867
5590.36 3892
5591.07 3886
5591.77 3860
5592.48 3863
5593.19 3713
5593.89 3928
5594.60 3993
5595.30 4077
5596.01 3894
5596.71 3788
5597.42 3763
5598.13 3667
5598.83 3847
5599.54 3824
5600.24 3627
5600.95 3795
5601.66 3631
5602.36 3602
5603.07 3467
5603.78 3633
5604.48 3492
5605.19 3588
5605.89 3735
5606.60 3639
5607.31 3615
5608.01 3473
5608.72 3592
5609.43 3473
5610.13 3461
5610.84 3656
5611.55 3674
5612.25 3608
5612.96 3473
5613.67 3414
5614.38 3453
5615.08 3541
5615.79 3618
5616.50 3644
5617.20 3704
5617.91 3719
5618.62 3614
5619.33 3651
5620.03 3459
5620.74 3379
5621.45 3601
5622.15 3485
5622.86 3467
5623.57 3434
5624.28 3495
5624.99 3491
5625.69 3471
5626.40 3546
5627.11 3461
5627.82 3527
5628.52 3588
5629.23 3517
5629.94 3436
5630.65 3575
5631.36 3521
5632.06 3669
5632.77 3769
5633.48 3835
5634.19 3781
5634.90 3898
5635.61 4026
5636.31 4062
5637.02 3963
5637.73 4027
5638.44 4055
5639.15 4145
5639.86 4129
5640.56 3956
5641.27 3975
5641.98 3994
5642.69 3831
5643.40 3880
5644.11 3927
5644.82 3917
5645.53 3896
5646.24 3716
5646.94 3686
5647.65 3691
5648.36 3676
5649.07 3745
5649.78 3613
5650.49 3725
5651.20 3548
5651.91 3788
5652.62 3793
5653.33 3749
5654.04 3827
5654.75 3711
5655.46 3822
5656.17 3684
5656.88 3466
5657.59 3760
5658.30 3806
5659.01 3695
5659.71 3691
5660.42 3651
5661.13 3729
5661.84 3768
5662.55 3761
5663.26 3668
5663.97 3609
5664.69 3568
5665.40 3640
5666.11 3630
5666.82 3452
5667.53 3417
5668.24 3705
5668.95 3636
5669.66 3815
5670.37 3694
5671.08 3885
5671.79 4017
5672.50 4077
5673.21 4006
5673.92 4177
5674.63 4189
5675.34 4309
5676.05 4019
5676.76 4011
5677.48 3872
5678.19 3885
5678.90 3897
5679.61 3631
5680.32 3742
5681.03 3891
5681.74 3761
5682.45 3781
5683.16 4001
5683.88 3990
5684.59 3979
5685.30 4096
5686.01 3979
5686.72 3947
5687.43 3997
5688.15 3958
5688.86 3941
5689.57 3901
5690.28 3909
5690.99 3720
5691.70 3694
5692.42 3581
5693.13 3702
5693.84 3912
5694.55 3814
5695.26 3671
5695.98 3671
5696.69 3589
5697.40 3725
5698.11 3558
5698.82 3683
5699.54 3790
5700.25 3771
5700.96 3627
5701.67 3694
5702.39 3606
5703.10 3629
5703.81 3657
5704.52 3619
5705.24 3697
5705.95 3485
5706.66 3596
5707.38 3508
5708.09 3624
5708.80 3823
5709.51 3625
5710.23 3841
5710.94 3849
5711.65 3694
5712.37 3747
5713.08 3838
5713.79 3790
5714.51 3742
5715.22 3693
5715.93 3773
5716.65 3795
5717.36 3641
5718.07 3514
5718.79 3603
5719.50 3801
5720.21 3803
5720.93 3770
5721.64 3884
5722.36 3834
5723.07 4112
5723.78 4229
5724.50 4224
5725.21 4070
5725.92 4049
5726.64 4068
5727.35 4012
5728.07 4115
5728.78 4147
5729.50 4153
5730.21 3947
5730.92 4144
5731.64 4162
5732.35 4225
5733.07 4293
5733.78 4076
5734.50 4158
5735.21 4157
5735.93 4256
5736.64 4026
5737.35 4234
5738.07 4180
5738.78 4302
5739.50 4442
5740.21 4646
5740.93 4958
5741.64 5100
5742.36 5417
5743.07 5418
5743.79 5672
5744.50 5982
5745.22 5993
5745.93 5838
5746.65 5804
5747.37 5605
5748.08 5601
5748.80 5519
5749.51 5541
5750.23 5449
5750.94 5363
5751.66 5391
5752.37 5511
5753.09 5458
5753.81 5415
5754.52 5660
5755.24 5330
5755.95 5325
5756.67 5404
5757.38 5559
5758.10 5672
5758.82 5513
5759.53 5616
5760.25 5942
5760.96 5875
5761.68 5990
5762.40 6620
5763.11 7028
5763.83 7643
5764.55 8374
5765.26 9589
5765.98 10495
5766.70 11289
5767.41 11962
5768.13 12621
5768.85 12532
5769.56 12650
5770.28 12189
5771.00 11561
5771.71 10497
5772.43 9431
5773.15 8226
5773.86 7781
5774.58 7034
5775.30 6485
5776.01 6348
5776.73 5931
5777.45 5757
5778.17 5684
5778.88 5728
5779.60 5650
5780.32 5856
5781.04 6110
5781.75 6112
5782.47 6290
5783.19 6341
5783.91 6443
5784.62 6442
5785.34 6419
5786.06 6245
5786.78 6180
5787.49 5869
5788.21 5691
5788.93 5784
5789.65 5759
5790.37 5742
5791.08 5726
5791.80 5655
5792.52 5927
5793.24 6010
5793.96 6221
5794.68 6373
5795.39 6380
5796.11 6632
5796.83 6901
5797.55 7081
5798.27 7157
5798.99 7125
5799.70 7388
5800.42 7798
5801.14 8365
5801.86 9485
5802.58 10653
5803.30 12661
5804.02 14660
5804.74 16658
5805.45 17976
5806.17 18328
5806.89 18443
5807.61 18098
5808.33 16498
5809.05 14365
5809.77 12610
5810.49 11245
5811.21 9783
5811.93 9007
5812.65 8668
5813.37 8065
5814.09 7959
5814.81 7951
5815.52 8147
5816.24 8426
5816.96 8536
5817.68 8330
5818.40 8608
5819.12 8694
5819.84 8894
5820.56 9106
5821.28 8906
5822.00 8746
5822.72 8262
5823.44 7993
5824.16 8048
5824.88 7596
5825.60 7369
5826.32 7611
5827.04 7184
5827.76 6794
5828.48 7103
5829.21 6728
5829.93 6454
5830.65 6379
5831.37 6175
5832.09 6193
5832.81 5961
5833.53 6085
5834.25 5841
5834.97 5710
5835.69 5402
5836.41 5306
5837.13 5320
5837.85 5159
5838.57 5129
5839.30 5196
5840.02 5198
5840.74 5270
5841.46 5140
5842.18 5210
5842.90 5111
5843.62 5101
5844.34 5101
5845.07 5066
5845.79 5310
5846.51 5144
5847.23 5028
5847.95 5045
5848.67 4851
5849.39 4809
5850.12 4779
5850.84 4686
5851.56 4800
5852.28 4817
5853.00 4998
5853.73 4560
5854.45 4664
5855.17 4709
5855.89 4830
5856.61 4747
5857.34 4721
5858.06 4606
5858.78 4439
5859.50 4545
5860.23 4521
5860.95 4506
5861.67 4342
5862.39 4501
5863.11 4618
5863.84 4403
5864.56 4261
5865.28 4360
5866.01 4214
5866.73 4150
5867.45 4344
5868.17 4264
5868.90 4241
5869.62 4215
5870.34 4331
5871.07 4046
5871.79 4108
5872.51 4234
5873.23 4213
5873.96 4032
5874.68 4132
5875.40 4202
5876.13 4108
5876.85 4107
5877.57 4258
5878.30 4259
5879.02 4200
5879.74 4188
5880.47 4009
5881.19 4185
5881.92 4155
5882.64 4176
5883.36 4300
5884.09 4149
5884.81 4005
5885.53 3988
5886.26 4146
5886.98 4137
5887.71 4056
5888.43 4156
5889.15 4059
5889.88 4011
5890.60 4021
5891.33 4038
5892.05 4082
5892.78 3815
5893.50 3912
5894.23 3919
5894.95 3918
5895.67 3929
5896.40 3850
5897.12 3761
5897.85 3861
5898.57 3709
5899.30 3820
5900.02 3742
5900.75 3743
5901.47 3850
5902.20 3786
5902.92 3870
5903.65 3903
5904.37 3936
5905.10 3779
5905.82 3823
5906.55 3686
5907.27 3871
5908.00 3886
5908.72 3762
5909.45 3772
5910.17 3867
5910.90 3947
5911.62 3862
5912.35 4110
5913.08 4025
5913.80 4052
5914.53 4140
5915.25 4088
5915.98 4059
5916.70 4012
5917.43 4047
5918.16 4067
5918.88 3951
5919.61 3916
5920.33 3946
5921.06 4145
5921.79 4047
5922.51 4222
5923.24 4087
5923.97 4015
5924.69 4058
5925.42 4177
5926.14 4105
5926.87 4051
5927.60 4146
5928.32 4226
5929.05 4198
5929.78 4231
5930.50 4432
5931.23 4457
5931.96 4380
5932.68 4250
5933.41 4586
5934.14 4491
5934.86 4610
5935.59 4564
5936.32 4850
5937.05 5196
5937.77 5463
5938.50 5427
5939.23 5897
5939.95 6152
5940.68 5917
5941.41 5960
5942.14 6170
5942.86 6173
5943.59 5946
5944.32 5901
5945.05 5399
5945.77 5237
5946.50 5180
5947.23 5113
5947.96 5133
5948.68 4978
5949.41 5010
5950.14 4924
5950.87 5028
5951.60 5001
5952.32 4997
5953.05 5062
5953.78 5365
5954.51 5252
5955.24 5601
5955.96 5763
5956.69 5540
5957.42 5902
5958.15 5883
5958.88 5741
5959.61 5720
5960.33 5603
5961.06 5542
5961.79 5834
5962.52 5957
5963.25 5860
5963.98 5585
5964.71 5760
5965.44 5852
5966.16 5756
5966.89 5863
5967.62 6059
5968.35 6536
5969.08 6792
5969.81 6942
5970.54 6959
5971.27 7058
5972.00 7127
5972.73 6892
5973.46 6909
5974.18 7055
5974.91 7083
5975.64 7013
5976.37 7023
5977.10 7011
5977.83 7043
5978.56 7018
5979.29 6874
5980.02 6883
5980.75 6821
5981.48 6828
5982.21 7045
5982.94 7231
5983.67 7435
5984.40 7642
5985.13 7552
5985.86 7590
5986.59 7762
5987.32 7630
5988.05 7603
5988.78 7699
5989.51 7753
5990.24 8048
5990.97 8037
5991.70 7922
5992.43 7712
5993.16 7987
5993.89 7942
5994.62 7809
5995.35 7744
5996.09 8251
5996.82 8306
5997.55 8195
5998.28 8403
5999.01 8549
5999.74 8658
6000.47 8980
6001.20 9202
6001.93 8854
6002.66 8624
6003.39 8382
6004.13 8454
6004.86 8361
6005.59 8304
6006.32 8208
6007.05 8023
6007.78 8097
6008.51 7944
6009.25 7962
6009.98 7955
6010.71 8171
6011.44 8742
6012.17 10114
6012.90 11369
6013.64 12750
6014.37 14298
6015.10 16287
6015.83 18120
6016.56 19795
6017.29 20564
6018.03 20518
6018.76 20323
6019.49 19497
6020.22 18100
6020.96 15923
6021.69 14385
6022.42 12925
6023.15 11212
6023.88 10057
6024.62 9210
6025.35 8015
6026.08 7365
6026.81 6892
6027.55 6603
6028.28 6417
6029.01 6173
6029.75 6100
6030.48 6059
6031.21 5999
6031.94 6020
6032.68 5772
6033.41 5827
6034.14 5616
6034.88 5324
6035.61 5396
6036.34 5285
6037.07 5261
6037.81 5312
6038.54 5174
6039.27 5297
6040.01 5240
6040.74 5323
6041.47 5470
6042.21 5534
6042.94 5642
6043.68 5680
6044.41 5691
6045.14 5968
6045.88 6231
6046.61 6108
6047.34 6044
6048.08 6016
6048.81 6109
6049.55 6218
6050.28 6158
6051.01 6156
6051.75 6174
6052.48 6289
6053.22 6310
6053.95 6466
6054.68 6675
6055.42 6925
6056.15 6949
6056.89 6980
6057.62 6897
6058.36 6774
6059.09 6921
6059.83 6711
6060.56 6493
6061.29 6276
6062.03 6341
6062.76 6325
6063.50 6280
6064.23 6205
6064.97 6352
6065.70 6248
6066.44 6055
6067.17 6033
6067.91 6053
6068.64 5994
6069.38 6126
6070.11 5936
6070.85 5957
6071.58 6218
6072.32 6088
6073.06 6015
6073.79 6120
6074.53 5794
6075.26 5632
6076.00 5531
6076.73 5713
6077.47 5557
6078.20 5389
6078.94 5276
6079.68 5290
6080.41 5262
6081.15 5121
6081.88 5346
6082.62 5293
6083.35 5157
6084.09 5047
6084.83 5211
6085.56 4972
6086.30 4901
6087.04 4874
6087.77 5088
6088.51 5017
6089.24 4843
6089.98 4810
6090.72 4771
6091.45 4849
6092.19 4892
6092.93 5074
6093.66 4999
6094.40 5060
6095.14 5061
6095.87 5133
6096.61 4914
6097.35 4872
6098.08 4786
6098.82 4792
6099.56 4663
6100.29 4757
6101.03 4575
6101.77 4620
6102.51 4569
6103.24 4411
6103.98 4556
6104.72 4584
6105.46 4712
6106.19 4924
6106.93 4783
6107.67 4748
6108.41 4763
6109.14 4620
6109.88 4761
6110.62 4838
6111.36 4765
6112.09 4897
6112.83 4892
6113.57 4883
6114.31 5081
6115.04 4995
6115.78 4880
6116.52 4986
6117.26 5027
6118.00 5106
6118.73 4814
6119.47 4757
6120.21 4762
6120.95 4718
6121.69 4840
6122.43 4778
6123.16 4904
6123.90 4930
6124.64 5168
6125.38 5086
6126.12 5009
6126.86 5203
6127.60 5244
6128.33 5171
6129.07 5053
6129.81 5112
6130.55 5111
6131.29 5131
6132.03 5050
6132.77 4939
6133.51 4911
6134.25 5111
6134.98 5121
6135.72 5016
6136.46 5067
6137.20 5141
6137.94 5228
6138.68 5270
6139.42 5264
6140.16 5281
6140.90 5430
6141.64 5335
6142.38 5296
6143.12 5266
6143.86 4986
6144.60 5093
6145.34 5292
6146.08 5160
6146.82 5144
6147.56 5006
6148.30 5020
6149.04 5036
6149.78 5137
6150.52 5004
6151.26 5252
6152.00 5218
6152.74 5253
6153.48 5228
6154.22 5260
6154.96 5328
6155.70 5428
6156.44 5398
6157.18 5366
6157.92 5442
6158.66 5647
6159.40 5648
6160.14 5696
6160.88 5591
6161.62 5689
6162.36 5797
6163.10 5832
6163.85 6026
6164.59 5977
6165.33 6096
6166.07 6304
6166.81 6647
6167.55 6955
6168.29 7174
6169.03 7595
6169.77 7833
6170.51 8110
6171.26 8379
6172.00 8289
6172.74 8411
6173.48 8555
6174.22 8160
6174.96 8279
6175.70 8043
6176.45 7931
6177.19 7703
6177.93 7521
6178.67 7481
6179.41 7461
6180.16 7536
6180.90 7600
6181.64 7357
6182.38 7419
6183.12 7661
6183.87 7558
6184.61 7686
6185.35 7745
6186.09 7749
6186.83 7798
6187.58 7802
6188.32 7859
6189.06 7856
6189.80 7665
6190.55 7817
6191.29 7841
6192.03 8192
6192.77 8366
6193.52 8491
6194.26 8987
6195.00 9141
6195.74 9364
6196.49 9394
6197.23 9566
6197.97 10000
6198.72 10177
6199.46 10226
6200.20 9988
6200.94 10209
6201.69 10160
6202.43 9678
6203.17 9765
6203.92 9940
6204.66 10069
6205.40 10069
6206.15 10506
6206.89 11462
6207.63 12947
6208.38 15218
6209.12 18706
6209.87 22706
6210.61 26715
6211.35 31732
6212.10 35650
6212.84 38144
6213.58 39301
6214.33 39098
6215.07 37068
6215.82 33872
6216.56 29806
6217.30 25707
6218.05 21631
6218.79 18128
6219.54 15458
6220.28 13063
6221.02 11426
6221.77 10035
6222.51 8994
6223.26 8336
6224.00 7948
6224.75 7851
6225.49 7917
6226.24 7781
6226.98 7716
6227.73 7892
6228.47 7396
6229.21 7372
6229.96 7222
6230.70 6760
6231.45 6534
6232.19 6098
6232.94 5814
6233.68 5428
6234.43 5350
6235.17 5516
6235.92 5467
6236.67 5368
6237.41 5447
6238.16 5594
6238.90 5503
6239.65 5621
6240.39 5905
6241.14 5970
6241.88 6000
6242.63 5953
6243.37 5960
6244.12 6036
6244.87 5966
6245.61 5870
6246.36 5965
6247.10 6128
6247.85 6294
6248.59 6380
6249.34 6516
6250.09 6947
6250.83 7096
6251.58 7160
6252.33 7223
6253.07 7250
6253.82 7498
6254.56 7375
6255.31 7324
6256.06 7022
6256.80 7001
6257.55 6883
6258.30 6866
6259.04 6780
6259.79 6679
6260.54 6419
6261.28 6369
6262.03 6398
6262.78 6443
6263.52 6481
6264.27 6284
6265.02 6243
6265.76 6110
6266.51 6178
6267.26 6347
6268.01 6275
6268.75 6376
6269.50 6231
6270.25 6172
6270.99 5998
6271.74 6315
6272.49 6232
6273.24 6155
6273.98 6013
6274.73 6133
6275.48 6251
6276.23 6455
6276.97 6386
6277.72 6457
6278.47 6875
6279.22 6909
6279.96 6914
6280.71 7044
6281.46 6958
6282.21 6859
6282.96 6852
6283.70 6594
6284.45 6383
6285.20 6248
6285.95 6186
6286.70 5960
6287.45 5514
6288.19 5456
6288.94 5483
6289.69 5468
6290.44 5370
6291.19 5359
6291.94 5377
6292.68 5499
6293.43 5446
6294.18 5534
6294.93 5744
6295.68 5780
6296.43 5549
6297.18 5561
6297.93 5079
6298.67 5044
6299.42 5058
6300.17 4964
6300.92 4697
6301.67 4591
6302.42 4623
6303.17 4743
6303.92 4508
6304.67 4544
6305.42 4870
6306.17 4786
6306.92 4744
6307.67 4912
6308.41 4868
6309.16 4788
6309.91 4783
6310.66 4689
6311.41 4754
6312.16 4631
6312.91 4670
6313.66 4600
6314.41 4738
6315.16 4661
6315.91 4705
6316.66 4719
6317.41 4677
6318.16 4786
6318.91 4726
6319.66 4886
6320.41 4769
6321.16 4639
6321.91 4733
6322.66 4730
6323.41 4444
6324.16 4460
6324.92 4365
6325.67 4314
6326.42 4313
6327.17 4170
6327.92 4238
6328.67 4201
6329.42 4065
6330.17 4245
6330.92 4044
6331.67 4198
6332.42 4555
6333.17 4433
6333.92 4210
6334.68 4071
6335.43 4267
6336.18 4264
6336.93 4101
6337.68 4119
6338.43 4173
6339.18 4154
6339.93 4200
6340.69 4143
6341.44 4137
6342.19 4286
6342.94 4315
6343.69 4303
6344.44 4343
6345.20 4351
6345.95 4283
6346.70 4250
6347.45 4311
6348.20 4236
6348.95 4360
6349.71 4333
6350.46 4294
6351.21 4143
6351.96 4367
6352.71 4408
6353.47 4309
6354.22 4520
6354.97 4689
6355.72 4780
6356.48 4848
6357.23 4885
6357.98 4986
6358.73 5041
6359.49 4785
6360.24 4684
6360.99 4736
6361.74 4579
6362.50 4465
6363.25 4255
6364.00 4170
6364.76 4177
6365.51 4169
6366.26 3985
6367.01 3933
6367.77 3883
6368.52 3914
6369.27 3915
6370.03 4018
6370.78 3915
6371.53 3866
6372.29 3936
6373.04 4005
6373.79 3851
6374.55 3895
6375.30 3822
6376.05 3809
6376.81 3871
6377.56 3953
6378.31 4078
6379.07 4116
6379.82 4083
6380.58 3948
6381.33 4220
6382.08 4287
6382.84 4170
6383.59 4045
6384.35 4236
6385.10 4257
6385.85 4273
6386.61 4242
6387.36 4185
6388.12 4298
6388.87 4182
6389.62 4109
6390.38 3882
6391.13 3860
6391.89 3979
6392.64 3842
6393.40 3930
6394.15 3949
6394.91 3807
6395.66 3737
6396.42 3868
6397.17 3999
6397.93 3795
6398.68 3969
6399.44 4004
6400.19 3815
6400.95 3859
6401.70 3999
6402.46 3886
6403.21 3861
6403.97 3801
6404.72 3799
6405.48 3626
6406.23 3577
6406.99 3608
6407.74 3742
6408.50 3753
6409.25 3737
6410.01 3878
6410.76 3899
6411.52 3866
6412.28 4061
6413.03 4149
6413.79 4023
6414.54 4010
6415.30 3920
6416.05 3918
6416.81 4118
6417.57 4031
6418.32 4309
6419.08 4103
6419.83 4158
6420.59 4051
6421.35 4074
6422.10 4122
6422.86 3964
6423.62 4038
6424.37 4001
6425.13 3963
6425.89 3982
6426.64 4191
6427.40 3986
6428.15 3940
6428.91 3957
6429.67 3922
6430.42 3892
6431.18 4047
6431.94 4070
6432.70 4104
6433.45 4009
6434.21 3943
6434.97 3975
6435.72 4273
6436.48 4170
6437.24 4386
6437.99 4344
6438.75 4378
6439.51 4444
6440.27 4516
6441.02 4419
6441.78 4500
6442.54 4618
6443.30 4417
6444.05 4291
6444.81 4486
6445.57 4598
6446.33 4466
6447.08 4419
6447.84 4341
6448.60 4401
6449.36 4263
6450.12 4278
6450.87 4472
6451.63 4371
6452.39 4224
6453.15 4235
6453.91 4340
6454.66 4168
6455.42 4290
6456.18 4369
6456.94 4570
6457.70 4561
6458.46 4505
6459.21 4467
6459.97 4520
6460.73 4819
6461.49 4878
6462.25 4980
6463.01 4771
6463.77 4933
6464.52 4849
6465.28 4720
6466.04 4720
6466.80 4715
6467.56 4796
6468.32 4826
6469.08 4770
6469.84 4842
6470.60 4874
6471.36 5095
6472.11 5082
6472.87 5116
6473.63 4995
6474.39 5163
6475.15 5094
6475.91 5289
6476.67 5371
6477.43 5405
6478.19 5354
6478.95 5383
6479.71 5521
6480.47 5442
6481.23 5539
6481.99 5629
6482.75 5833
6483.51 5819
6484.27 5987
6485.03 6007
6485.79 6181
6486.55 6475
6487.31 6421
6488.07 6423
6488.83 6425
6489.59 6764
6490.35 6629
6491.11 6729
6491.87 6978
6492.63 6858
6493.39 6775
6494.15 6882
6494.91 6936
6495.67 7036
6496.43 7286
6497.19 7302
6497.95 7551
6498.71 7791
6499.48 7812
6500.24 7854
6501.00 8112
6501.76 7976
6502.52 7895
6503.28 7991
6504.04 8026
6504.80 7863
6505.56 8019
6506.32 7949
6507.09 8217
6507.85 8060
6508.61 8398
6509.37 8655
6510.13 8880
6510.89 8978
6511.65 9423
6512.42 10037
6513.18 10919
6513.94 11380
6514.70 12161
6515.46 13302
6516.22 13747
6516.99 14221
6517.75 14096
6518.51 13979
6519.27 13179
6520.03 12841
6520.80 12604
6521.56 12356
6522.32 12802
6523.08 13162
6523.84 14418
6524.61 15724
6525.37 17072
6526.13 18721
6526.89 19394
6527.66 19767
6528.42 20357
6529.18 20374
6529.94 20188
6530.71 19819
6531.47 19645
6532.23 19219
6533.00 18327
6533.76 17070
6534.52 16246
6535.28 15363
6536.05 14941
6536.81 14572
6537.57 15178
6538.34 15682
6539.10 16466
6539.86 16986
6540.63 17269
6541.39 17185
6542.15 16492
6542.92 15549
6543.68 14119
6544.44 12999
6545.21 11651
6545.97 10552
6546.73 9811
6547.50 9131
6548.26 8664
6549.02 8062
6549.79 7967
6550.55 7814
6551.31 7758
6552.08 7608
6552.84 7618
6553.61 7910
6554.37 7818
6555.13 7895
6555.90 7804
6556.66 7956
6557.43 7995
6558.19 7808
6558.96 7748
6559.72 8115
6560.48 7929
6561.25 7806
6562.01 7938
6562.78 8058
6563.54 7843
6564.31 8024
6565.07 8350
6565.84 8486
6566.60 8670
6567.37 8689
6568.13 8929
6568.90 8932
6569.66 9039
6570.43 8732
6571.19 8832
6571.96 8752
6572.72 8651
6573.49 8561
6574.25 8809
6575.02 9185
6575.78 9545
6576.55 9582
6577.31 10142
6578.08 10513
6578.84 10314
6579.61 10501
6580.37 10513
6581.14 10315
6581.91 10065
6582.67 10080
6583.44 9676
6584.20 9533
6584.97 9273
6585.73 9175
6586.50 9198
6587.27 9285
6588.03 9096
6588.80 9078
6589.56 8915
6590.33 8995
6591.10 9222
6591.86 9438
6592.63 9793
6593.39 10321
6594.16 11020
6594.93 11758
6595.69 12629
6596.46 13653
6597.23 14811
6597.99 15685
6598.76 16411
6599.53 16435
6600.29 16078
6601.06 14910
6601.83 13913
6602.59 13228
6603.36 12344
6604.13 11329
6604.89 10507
6605.66 9920
6606.43 9443
6607.20 8901
6607.96 8577
6608.73 8448
6609.50 8453
6610.26 8357
6611.03 8411
6611.80 8669
6612.57 8526
6613.33 8781
6614.10 8985
6614.87 9114
6615.64 9049
6616.40 9046
6617.17 8526
6617.94 8509
6618.71 8370
6619.48 8071
6620.24 8011
6621.01 7888
6621.78 7876
6622.55 8133
6623.32 8268
6624.08 8454
6624.85 8485
6625.62 8363
6626.39 8333
6627.16 8206
6627.92 8032
6628.69 8053
6629.46 7917
6630.23 8016
6631.00 7838
6631.77 8135
6632.54 8205
6633.30 8726
6634.07 9427
6634.84 10408
6635.61 11627
6636.38 13140
6637.15 14838
6637.92 16230
6638.69 16708
6639.45 17222
6640.22 16892
6640.99 15939
6641.76 14736
6642.53 13729
6643.30 12067
6644.07 10916
6644.84 9601
6645.61 8889
6646.38 7973
6647.15 7666
6647.92 7113
6648.69 6859
6649.46 6692
6650.22 6831
6650.99 6712
6651.76 6675
6652.53 6678
6653.30 6736
6654.07 6728
6654.84 6347
6655.61 6444
6656.38 6533
6657.15 6435
6657.92 6543
6658.69 6314
6659.46 6366
6660.23 6304
6661.00 6249
6661.77 6175
6662.54 5974
6663.31 6061
6664.09 6195
6664.86 6154
6665.63 6273
6666.40 6261
6667.17 6146
6667.94 6275
6668.71 6296
6669.48 6215
6670.25 6129
6671.02 6217
6671.79 5983
6672.56 6037
6673.33 6099
6674.10 6024
6674.88 6386
6675.65 6370
6676.42 6373
6677.19 6269
6677.96 6249
6678.73 6183
6679.50 6199
6680.27 6235
6681.05 6030
6681.82 5889
6682.59 5872
6683.36 5929
6684.13 5841
6684.90 6015
6685.67 6165
6686.45 6150
6687.22 6415
6687.99 6629
6688.76 6827
6689.53 7147
6690.31 7032
6691.08 7168
6691.85 6853
6692.62 6705
6693.39 6732
6694.17 6429
6694.94 6024
6695.71 5914
6696.48 5783
6697.25 5624
6698.03 5510
6698.80 5432
6699.57 5455
6700.34 5405
6701.12 5441
6701.89 5295
6702.66 5396
6703.43 5641
6704.21 5938
6704.98 5776
6705.75 5868
6706.53 5846
6707.30 5709
6708.07 5344
6708.84 5508
6709.62 5266
6710.39 5218
6711.16 5214
6711.94 5192
6712.71 5213
6713.48 5134
6714.26 5014
6715.03 4979
6715.80 5018
6716.58 4950
6717.35 4996
6718.12 4865
6718.90 4703
6719.67 4849
6720.45 4685
6721.22 4582
6721.99 4634
6722.77 4662
6723.54 4515
6724.31 4597
6725.09 4656
6725.86 4620
6726.64 4620
6727.41 4623
6728.18 4428
6728.96 4636
6729.73 4730
6730.51 4440
6731.28 4398
6732.06 4355
6732.83 4264
6733.60 4487
6734.38 4479
6735.15 4247
6735.93 4434
6736.70 4461
6737.48 4312
6738.25 4297
6739.03 4387
6739.80 4294
6740.58 4425
6741.35 4362
6742.13 4487
6742.90 4444
6743.68 4343
6744.45 4258
6745.23 4342
6746.00 4270
6746.78 4516
6747.55 4456
6748.33 4444
6749.10 4548
6749.88 4454
6750.65 4539
6751.43 4541
6752.20 4759
6752.98 4846
6753.75 4769
6754.53 4973
6755.31 5138
6756.08 5352
6756.86 5260
6757.63 5110
6758.41 5039
6759.19 4840
6759.96 4785
6760.74 4539
6761.51 4514
6762.29 4454
6763.07 4397
6763.84 4210
6764.62 4255
6765.39 4201
6766.17 4106
6766.95 4124
6767.72 4172
6768.50 4179
6769.28 4073
6770.05 4001
6770.83 4070
6771.61 4199
6772.38 4073
6773.16 4201
6773.94 4128
6774.71 4069
6775.49 4334
6776.27 4445
6777.04 4079
6777.82 4129
6778.60 4212
6779.37 4042
6780.15 4067
6780.93 4100
6781.71 4129
6782.48 4191
6783.26 4122
6784.04 4076
6784.81 4128
6785.59 4186
6786.37 4043
6787.15 3934
6787.92 3875
6788.70 3869
6789.48 3855
6790.26 3937
6791.04 3843
6791.81 3904
6792.59 3825
6793.37 3863
6794.15 3772
6794.92 3816
6795.70 3576
6796.48 3516
6797.26 3586
6798.04 3688
6798.81 3781
6799.59 3761
6800.37 3813
6801.15 3749
6801.93 3806
6802.71 3908
6803.48 3931
6804.26 3810
6805.04 3872
6805.82 4004
6806.60 3948
6807.38 4036
6808.16 3985
6808.94 3886
6809.71 3926
6810.49 3781
6811.27 3830
6812.05 3753
6812.83 3677
6813.61 3675
6814.39 3689
6815.17 3785
6815.95 3801
6816.73 3589
6817.50 3657
6818.28 3748
6819.06 3875
6819.84 4057
6820.62 4037
6821.40 4273
6822.18 4196
6822.96 4264
6823.74 4330
6824.52 4278
6825.30 4087
6826.08 4064
6826.86 4003
6827.64 3872
6828.42 3963
6829.20 3896
6829.98 3801
6830.76 3791
6831.54 3795
6832.32 3678
6833.10 3839
6833.88 3793
6834.66 3733
6835.44 3621
6836.22 3611
6837.00 3669
6837.78 3896
6838.56 3750
6839.34 3671
6840.12 3647
6840.90 3751
6841.68 3782
6842.46 3697
6843.24 3686
6844.03 3775
6844.81 3657
6845.59 3824
6846.37 3862
6847.15 3746
6847.93 3841
6848.71 3796
6849.49 3996
6850.27 4092
6851.05 4514
6851.84 4603
6852.62 4846
6853.40 5267
6854.18 5828
6854.96 5973
6855.74 6164
6856.52 6116
6857.30 5955
6858.09 5733
6858.87 5556
6859.65 5402
6860.43 5336
6861.21 5278
6861.99 4998
6862.78 5066
6863.56 5172
6864.34 5096
6865.12 5123
6865.90 4750
6866.69 4510
6867.47 4394
6868.25 4277
6869.03 4143
6869.82 4195
6870.60 4245
6871.38 3972
6872.16 3970
6872.94 4045
6873.73 4108
6874.51 3988
6875.29 3838
6876.07 3867
6876.86 3956
6877.64 4147
6878.42 4099
6879.21 3952
6879.99 3850
6880.77 3938
6881.55 3996
6882.34 3997
6883.12 3955
6883.90 4123
6884.69 4116
6885.47 3950
6886.25 4029
6887.04 3932
6887.82 3946
6888.60 4115
6889.39 4161
6890.17 4459
6890.95 4655
6891.74 4696
6892.52 4780
6893.30 4880
6894.09 4743
6894.87 4616
6895.65 4490
6896.44 4500
6897.22 4421
6898.01 4393
6898.79 4226
6899.57 4421
6900.36 4260
6901.14 4312
6901.93 4309
6902.71 4184
6903.49 4168
6904.28 4229
6905.06 4362
6905.85 4395
6906.63 4362
6907.42 4349
6908.20 4363
6908.98 4211
6909.77 4061
6910.55 4194
6911.34 4340
6912.12 4214
6912.91 4109
6913.69 4129
6914.48 4115
6915.26 4211
6916.05 4052
6916.83 4009
6917.62 4096
6918.40 4386
6919.19 4600
6919.97 4392
6920.76 4381
6921.54 4459
6922.33 4539
6923.11 4631
6923.90 4619
6924.68 4683
6925.47 4671
6926.25 4554
6927.04 4589
6927.82 4705
6928.61 4753
6929.40 4557
6930.18 4549
6930.97 4696
6931.75 4711
6932.54 4810
6933.32 4666
6934.11 4640
6934.90 4623
6935.68 4763
6936.47 4771
6937.25 4962
6938.04 4946
6938.83 4938
6939.61 4754
6940.40 4799
6941.19 4850
6941.97 4899
6942.76 5062
6943.54 5188
6944.33 5476
6945.12 5630
6945.90 5843
6946.69 5860
6947.48 6007
6948.26 5979
6949.05 6093
6949.84 6105
6950.62 6119
6951.41 6294
6952.20 6442
6952.99 6293
6953.77 6325
6954.56 6335
6955.35 6114
6956.13 6072
6956.92 6025
6957.71 6154
6958.50 6393
6959.28 6450
6960.07 6648
6960.86 6889
6961.64 7035
6962.43 6892
6963.22 6737
6964.01 6931
6964.80 7019
6965.58 6866
6966.37 6670
6967.16 6712
6967.95 6756
6968.73 6851
6969.52 7072
6970.31 7025
6971.10 7245
6971.89 7462
6972.67 7586
6973.46 7673
6974.25 7730
6975.04 7977
6975.83 7871
6976.62 8129
6977.40 8334
6978.19 8239
6978.98 8265
6979.77 8478
6980.56 8627
6981.35 8972
6982.13 8881
6982.92 9617
6983.71 9945
6984.50 10896
6985.29 12005
6986.08 13466
6986.87 15597
6987.66 17398
6988.45 19827
6989.23 21414
6990.02 22820
6990.81 23041
6991.60 21867
6992.39 20719
6993.18 18637
6993.97 16810
6994.76 14911
6995.55 13275
6996.34 11688
6997.13 11118
6997.92 10417
6998.71 10529
6999.50 11353
7000.29 12721
7001.07 13956
7001.86 16099
7002.65 18179
7003.44 19387
7004.23 20398
7005.02 20574
7005.81 19579
7006.60 17870
7007.39 15924
7008.18 13882
7008.97 11989
7009.76 10362
7010.55 8932
7011.34 8035
7012.14 7424
7012.93 6950
7013.72 6260
7014.51 6523
7015.30 6653
7016.09 6640
7016.88 6610
7017.67 6848
7018.46 6748
7019.25 6578
7020.04 6490
7020.83 6195
7021.62 6185
7022.41 5860
7023.20 5842
7024.00 5821
7024.79 5697
7025.58 5635
7026.37 5778
7027.16 5703
7027.95 5975
7028.74 6077
7029.53 6063
7030.32 6162
7031.12 6273
7031.91 6413
7032.70 6104
7033.49 6285
7034.28 6170
7035.07 5781
7035.87 5692
7036.66 5496
7037.45 5461
7038.24 5538
7039.03 5661
7039.82 5627
7040.62 5717
7041.41 5689
7042.20 5859
7042.99 6088
7043.78 6126
7044.58 6135
7045.37 6248
7046.16 6217
7046.95 6253
7047.75 6252
7048.54 6174
7049.33 5980
7050.12 5957
7050.92 6230
7051.71 6391
7052.50 6426
7053.29 6763
7054.09 6923
7054.88 7069
7055.67 7110
7056.46 6704
7057.26 6562
7058.05 6283
7058.84 5962
7059.64 5681
7060.43 5703
7061.22 5798
7062.02 5549
7062.81 5541
7063.60 5743
7064.39 5702
7065.19 5705
7065.98 5595
7066.77 5432
7067.57 5659
7068.36 5555
7069.16 5629
7069.95 5523
7070.74 5559
7071.54 5519
7072.33 5504
7073.12 5608
7073.92 5562
7074.71 5399
7075.51 5610
7076.30 5346
7077.09 5064
7077.89 5180
7078.68 5077
7079.48 5114
7080.27 5005
7081.06 4958
7081.86 4978
7082.65 4981
7083.45 4887
7084.24 4934
7085.04 4837
7085.83 4767
7086.62 4635
7087.42 4624
7088.21 4667
7089.01 4647
7089.80 4563
7090.60 4724
7091.39 4853
7092.19 5012
7092.98 5321
7093.78 5536
7094.57 5657
7095.37 5969
7096.16 6369
7096.96 6366
7097.75 5985
7098.55 5801
7099.34 5664
7100.14 5315
7100.93 4954
7101.73 4722
7102.52 4602
7103.32 4533
7104.11 4475
7104.91 4336
7105.71 4429
7106.50 4332
7107.30 4433
7108.09 4604
7108.89 4299
7109.68 4243
7110.48 4084
7111.28 4130
7112.07 3996
7112.87 3918
7113.66 3892
7114.46 3723
7115.26 3804
7116.05 3924
7116.85 3745
7117.65 3768
7118.44 3799
7119.24 3834
7120.03 3845
7120.83 3963
7121.63 4089
7122.42 4077
7123.22 4120
7124.02 4169
7124.81 3968
7125.61 4100
7126.41 3925
7127.20 3797
7128.00 3818
7128.80 3603
7129.59 3710
7130.39 3730
7131.19 3767
7131.99 3755
7132.78 3835
7133.58 3853
7134.38 3743
7135.17 3867
7135.97 3823
7136.77 3855
7137.57 3848
7138.36 3735
7139.16 3632
7139.96 3748
7140.76 3824
7141.55 3755
7142.35 3657
7143.15 3512
7143.95 3728
7144.74 3740
7145.54 3633
7146.34 3603
7147.14 3662
7147.94 3850
7148.73 3875
7149.53 3669
7150.33 3832
7151.13 3837
7151.93 3802
7152.72 3745
7153.52 3720
7154.32 3826
7155.12 3785
7155.92 3648
7156.72 3737
7157.51 3753
7158.31 3714
7159.11 3650
7159.91 3623
7160.71 3713
7161.51 3603
7162.31 3611
7163.11 3576
7163.90 3474
7164.70 3297
7165.50 3218
7166.30 3270
7167.10 3262
7167.90 3189
7168.70 3187
7169.50 3289
7170.30 3267
7171.10 3346
7171.90 3394
7172.69 3370
7173.49 3306
7174.29 3543
7175.09 3508
7175.89 3566
7176.69 3500
7177.49 3331
7178.29 3206
7179.09 3280
7179.89 3156
7180.69 3020
7181.49 3126
7182.29 3183
7183.09 3109
7183.89 3034
7184.69 3226
7185.49 3380
7186.29 3463
7187.09 3347
7187.89 3358
7188.69 3452
7189.49 3245
7190.29 3334
7191.09 3190
7191.89 3118
7192.69 3228
7193.49 3099
7194.29 3065
7195.09 3026
7195.89 2943
7196.70 2877
7197.50 3048
7198.30 3036
7199.10 2932
7199.90 2902
7200.70 3009
7201.50 3097
7202.30 3028
7203.10 2965
7203.90 2849
7204.70 2910
7205.51 2848
7206.31 2871
7207.11 2875
7207.91 2788
7208.71 2692
7209.51 2792
7210.31 2848
7211.12 2916
7211.92 2884
7212.72 2786
7213.52 2753
7214.32 2872
7215.12 2750
7215.92 2786
7216.73 2825
7217.53 2722
7218.33 2760
7219.13 2882
7219.93 2759
7220.74 2789
7221.54 2757
7222.34 2720
7223.14 2714
7223.94 2745
7224.75 2846
7225.55 2976
7226.35 3046
7227.15 2999
7227.96 2944
7228.76 2935
7229.56 2895
7230.36 2960
7231.17 2844
7231.97 2897
7232.77 2840
7233.57 2731
7234.38 2774
7235.18 2830
7235.98 2869
7236.79 2849
7237.59 2817
7238.39 2821
7239.19 2646
7240.00 2842
7240.80 2971
7241.60 2919
7242.41 2877
7243.21 2906
7244.01 3033
7244.82 3241
7245.62 3149
7246.42 3152
7247.23 3146
7248.03 3058
7248.83 3065
7249.64 3035
7250.44 2918
7251.25 3065
7252.05 3067
7252.85 2941
7253.66 2997
7254.46 2895
7255.27 2961
7256.07 2915
7256.87 2936
7257.68 3012
7258.48 2909
7259.29 2866
7260.09 2920
7260.89 2970
7261.70 3018
7262.50 3236
7263.31 3223
7264.11 3319
7264.92 3441
7265.72 3373
7266.53 3398
7267.33 3439
7268.13 3315
7268.94 3324
7269.74 3407
7270.55 3324
7271.35 3357
7272.16 3232
7272.96 3288
7273.77 3329
7274.57 3336
7275.38 3335
7276.18 3297
7276.99 3233
7277.79 3368
7278.60 3390
7279.40 3374
7280.21 3483
7281.01 3496
7281.82 3529
7282.63 3512
7283.43 3512
7284.24 3891
7285.04 4259
7285.85 4641
7286.65 5162
7287.46 5587
7288.27 5960
7289.07 6302
7289.88 6510
7290.68 6238
7291.49 5740
7292.29 5051
7293.10 4747
7293.91 4476
7294.71 4015
7295.52 3764
7296.33 3676
7297.13 3486
7297.94 3410
7298.74 3415
7299.55 3366
7300.36 3410
7301.16 3318
7301.97 3404
7302.78 3419
7303.58 3315
7304.39 3278
7305.20 3182
7306.00 3373
7306.81 3310
7307.62 3205
7308.42 3288
7309.23 3343
7310.04 3386
7310.84 3382
7311.65 3403
7312.46 3431
7313.27 3478
7314.07 3533
7314.88 3639
7315.69 3659
7316.50 3579
7317.30 3692
7318.11 3617
7318.92 3760
7319.72 3801
7320.53 3746
7321.34 4097
7322.15 4246
7322.96 4444
7323.76 4364
7324.57 4356
7325.38 4476
7326.19 4303
7326.99 4263
7327.80 4005
7328.61 3854
7329.42 3757
7330.23 3626
7331.03 3570
7331.84 3404
7332.65 3414
7333.46 3331
7334.27 3418
7335.08 3442
7335.88 3481
7336.69 3469
7337.50 3577
7338.31 3660
7339.12 3835
7339.93 3780
7340.74 3635
7341.54 3621
7342.35 3740
7343.16 3689
7343.97 3462
7344.78 3354
7345.59 3356
7346.40 3375
7347.21 3426
7348.02 3175
7348.82 3246
7349.63 3357
7350.44 3270
7351.25 3223
7352.06 3197
7352.87 3306
7353.68 3263
7354.49 3224
7355.30 3337
7356.11 3312
7356.92 3179
7357.73 3334
7358.54 3100
7359.35 3119
7360.16 3143
7360.97 3322
7361.78 3460
7362.59 3357
7363.40 3173
7364.21 3293
7365.02 3381
7365.83 3420
7366.64 3331
7367.45 3422
7368.26 3406
7369.07 3450
7369.88 3566
7370.69 3476
7371.50 3430
7372.31 3540
7373.12 3435
7373.93 3495
7374.74 3475
7375.55 3322
7376.36 3506
7377.17 3499
7377.98 3561
7378.79 3646
7379.60 3641
7380.42 3814
7381.23 4003
7382.04 4086
7382.85 4547
7383.66 4809
7384.47 5072
7385.28 5332
7386.09 5391
7386.90 5044
7387.71 4920
7388.53 4823
7389.34 4449
7390.15 4109
7390.96 3838
7391.77 3837
7392.58 3678
7393.39 3496
7394.21 3378
7395.02 3190
7395.83 3049
7396.64 3063
7397.45 3152
7398.27 3274
7399.08 3215
7399.89 3225
7400.70 3438
7401.51 3526
7402.33 3758
7403.14 3989
7403.95 4154
7404.76 4401
7405.57 4462
7406.39 4462
7407.20 4442
7408.01 4338
7408.82 4221
7409.64 3945
7410.45 3762
7411.26 3624
7412.07 3599
7412.89 3469
7413.70 3284
7414.51 3227
7415.32 3333
7416.14 3260
7416.95 3191
7417.76 2984
7418.58 2999
7419.39 3089
7420.20 3004
7421.02 2848
7421.83 2862
7422.64 2915
7423.45 2818
7424.27 2872
7425.08 2875
7425.89 2714
7426.71 2754
7427.52 2748
7428.33 2751
7429.15 2891
7429.96 2846
7430.78 2853
7431.59 2753
7432.40 3022
7433.22 2978
7434.03 2914
7434.84 2829
7435.66 2761
7436.47 2824
7437.29 2789
7438.10 2815
7438.91 2847
7439.73 2742
7440.54 2810
7441.36 2821
7442.17 2862
7442.99 2963
7443.80 2952
7444.61 2843
7445.43 2945
7446.24 3031
7447.06 2975
7447.87 2962
7448.69 3078
7449.50 3005
7450.32 2995
7451.13 3033
7451.95 2973
7452.76 2995
7453.58 3048
7454.39 3004
7455.21 2895
7456.02 2872
7456.84 2734
7457.65 2750
7458.47 2864
7459.28 2817
7460.10 2861
7460.91 2859
7461.73 2862
7462.54 2956
7463.36 2908
7464.17 2802
7464.99 2727
7465.80 2701
7466.62 2812
7467.44 2782
7468.25 2912
7469.07 2759
7469.88 2787
7470.70 2862
7471.51 2875
7472.33 2923
7473.15 2852
7473.96 2925
7474.78 2972
7475.59 2817
7476.41 2811
7477.23 3005
7478.04 2918
7478.86 2907
7479.67 2854
7480.49 2758
7481.31 2680
7482.12 2680
7482.94 2739
7483.76 2710
7484.57 2496
7485.39 2693
7486.21 2821
7487.02 2683
7487.84 2655
7488.66 2764
7489.47 2791
7490.29 2747
7491.11 2810
7491.92 2777
7492.74 2814
7493.56 2754
7494.38 2647
7495.19 2657
7496.01 2621
7496.83 2702
7497.64 2723
7498.46 2647
7499.28 2595
7500.10 2678
7500.91 2742
7501.73 2819
7502.55 2644
7503.37 2651
7504.18 2737
7505.00 2682
7505.82 2747
7506.64 2674
7507.46 2678
7508.27 2733
7509.09 2842
7509.91 2805
7510.73 2651
7511.55 2696
7512.36 2741
7513.18 2687
7514.00 2763
7514.82 2684
7515.64 2756
7516.45 2800
7517.27 2874
7518.09 2874
7518.91 2797
7519.73 2857
7520.55 2806
7521.37 2632
7522.18 2761
7523.00 2849
7523.82 2849
7524.64 2762
7525.46 2675
7526.28 2656
7527.10 2604
7527.92 2749
7528.74 2765
7529.55 2678
7530.37 2796
7531.19 2720
7532.01 2721
7532.83 2825
7533.65 2788
7534.47 2833
7535.29 2802
7536.11 2797
7536.93 2873
7537.75 2910
7538.57 2871
7539.39 2691
7540.21 2692
7541.03 2744
7541.84 2779
7542.66 2838
7543.48 2857
7544.30 2833
7545.12 2846
7545.94 2881
7546.76 2895
7547.58 3086
7548.40 3087
7549.22 3124
7550.04 3005
7550.86 3058
7551.68 3004
7552.51 3017
7553.33 3056
7554.15 2951
7554.97 2985
7555.79 3018
7556.61 3014
7557.43 3077
7558.25 3188
7559.07 3207
7559.89 3371
7560.71 3521
7561.53 3695
7562.35 3775
7563.17 3868
7563.99 3807
7564.81 3819
7565.64 3724
7566.46 3610
7567.28 3568
7568.10 3441
7568.92 3396
7569.74 3255
7570.56 3217
7571.38 3175
7572.21 3316
7573.03 3262
7573.85 3170
7574.67 3132
7575.49 3084
7576.31 3160
7577.13 3206
7577.96 3075
7578.78 3202
7579.60 3014
7580.42 3007
7581.24 3164
7582.07 3124
7582.89 3079
7583.71 3040
7584.53 3223
7585.35 3038
7586.18 3129
7587.00 3189
7587.82 3008
7588.64 3147
7589.46 3403
7590.29 3400
7591.11 3457
7591.93 3400
7592.75 3518
7593.58 3515
7594.40 3499
7595.22 3599
7596.04 3463
7596.87 3386
7597.69 3501
7598.51 3350
7599.34 3414
7600.16 3415
7600.98 3484
7601.80 3362
7602.63 3524
7603.45 3596
7604.27 3768
7605.10 3973
7605.92 4229
7606.74 4432
7607.57 4724
7608.39 4872
7609.21 4907
7610.04 4990
7610.86 4928
7611.68 4697
7612.51 4572
7613.33 4185
7614.15 3949
7614.98 3891
7615.80 3946
7616.62 3730
7617.45 3665
7618.27 3891
7619.10 3807
7619.92 3896
7620.74 3974
7621.57 4034
7622.39 3929
7623.22 3870
7624.04 3676
7624.86 3819
7625.69 3630
7626.51 3687
7627.34 3545
7628.16 3618
7628.99 3532
7629.81 3632
7630.64 3768
7631.46 3941
7632.28 4216
7633.11 4618
7633.93 4818
7634.76 5130
7635.58 5282
7636.41 5580
7637.23 5406
7638.06 5115
7638.88 4995
7639.71 4560
7640.53 4305
7641.36 3895
7642.18 3537
7643.01 3431
7643.83 3325
7644.66 3078
7645.48 3053
7646.31 3095
7647.14 3021
7647.96 2885
7648.79 2924
7649.61 2967
7650.44 2890
7651.26 2998
7652.09 2990
7652.91 2875
7653.74 2756
7654.57 2846
7655.39 2822
7656.22 2824
7657.04 2761
7657.87 2742
7658.70 2815
7659.52 2725
7660.35 2741
7661.17 2824
7662.00 2999
7662.83 2736
7663.65 2781
7664.48 2837
7665.31 2906
7666.13 2741
7666.96 2759
7667.79 2740
7668.61 2656
7669.44 2661
7670.27 2727
7671.09 2786
7671.92 2749
7672.75 2702
7673.57 2788
7674.40 2630
7675.23 2678
7676.05 2741
7676.88 2800
7677.71 2784
7678.53 2763
7679.36 2777
7680.19 2738
7681.02 2643
7681.84 2625
7682.67 2578
7683.50 2642
7684.33 2614
7685.15 2638
7685.98 2698
7686.81 2720
7687.64 2666
7688.46 2741
7689.29 2813
7690.12 2771
7690.95 2720
7691.77 2714
7692.60 2684
7693.43 2710
7694.26 2739
7695.09 2845
7695.91 2767
7696.74 2735
7697.57 2760
7698.40 2708
7699.23 2713
7700.06 2663
7700.88 2646
7701.71 2759
7702.54 2651
7703.37 2739
7704.20 2702
7705.03 2726
7705.85 2761
7706.68 2748
7707.51 2779
7708.34 2628
7709.17 2618
7710.00 2726
7710.83 2713
7711.66 2731
7712.48 2655
7713.31 2752
7714.14 2650
7714.97 2681
7715.80 2790
7716.63 2724
7717.46 2660
7718.29 2590
7719.12 2500
7719.95 2648
7720.78 2620
7721.61 2644
7722.44 2484
7723.27 2500
7724.09 2665
7724.92 2603
7725.75 2571
7726.58 2569
7727.41 2501
7728.24 2541
7729.07 2615
7729.90 2675
7730.73 2553
7731.56 2619
7732.39 2511
7733.22 2544
7734.05 2528
7734.88 2572
7735.71 2504
7736.54 2568
7737.37 2617
7738.20 2600
7739.03 2530
7739.86 2542
7740.70 2591
7741.53 2536
7742.36 2414
7743.19 2475
7744.02 2521
7744.85 2538
7745.68 2497
7746.51 2624
7747.34 2833
7748.17 2947
7749.00 3333
7749.83 3669
7750.66 4088
7751.50 4531
7752.33 4503
7753.16 4335
7753.99 4224
7754.82 4094
7755.65 3878
7756.48 3467
7757.31 3137
7758.15 2928
7758.98 2783
7759.81 2799
7760.64 2637
7761.47 2561
7762.30 2590
7763.13 2485
7763.97 2583
7764.80 2625
7765.63 2551
7766.46 2532
7767.29 2546
7768.13 2481
7768.96 2598
7769.79 2580
7770.62 2562
7771.45 2391
7772.29 2435
7773.12 2365
7773.95 2311
7774.78 2276
7775.62 2319
7776.45 2307
7777.28 2312
7778.11 2440
7778.95 2533
7779.78 2486
7780.61 2469
7781.44 2449
7782.28 2596
7783.11 2539
7783.94 2565
7784.77 2453
7785.61 2516
7786.44 2617
7787.27 2550
7788.11 2447
7788.94 2510
7789.77 2507
7790.61 2481
7791.44 2511
7792.27 2420
7793.10 2441
7793.94 2413
7794.77 2442
7795.60 2389
7796.44 2263
7797.27 2299
7798.11 2466
7798.94 2427
7799.77 2373
7800.61 2338
7801.44 2267
7802.27 2254
7803.11 2323
7803.94 2388
7804.78 2294
7805.61 2405
7806.44 2540
7807.28 2410
7808.11 2385
7808.95 2466
7809.78 2432
7810.61 2452
7811.45 2405
7812.28 2541
7813.12 2634
7813.95 2676
7814.79 2479
7815.62 2507
7816.45 2466
7817.29 2651
7818.12 2595
7818.96 2727
7819.79 2831
7820.63 2804
7821.46 2691
7822.30 2569
7823.13 2620
7823.97 2622
7824.80 2536
7825.64 2643
7826.47 2701
7827.31 2677
7828.14 2628
7828.98 2790
7829.81 2722
7830.65 2767
7831.48 2716
7832.32 2628
7833.15 2661
7833.99 2667
7834.83 2659
7835.66 2721
7836.50 2660
7837.33 2705
7838.17 2580
7839.00 2570
7839.84 2612
7840.68 2627
7841.51 2607
7842.35 2726
7843.18 2654
7844.02 2748
7844.86 2773
7845.69 2732
7846.53 2688
7847.36 2743
7848.20 2728
7849.04 2586
7849.87 2501
7850.71 2588
7851.55 2577
7852.38 2542
7853.22 2543
7854.05 2494
7854.89 2414
7855.73 2422
7856.56 2403
7857.40 2455
7858.24 2437
7859.08 2497
7859.91 2559
7860.75 2482
7861.59 2549
7862.42 2540
7863.26 2400
7864.10 2423
7864.93 2455
7865.77 2406
7866.61 2447
7867.45 2408
7868.28 2455
7869.12 2441
7869.96 2433
7870.80 2368
7871.63 2384
7872.47 2448
7873.31 2329
7874.15 2333
7874.98 2525
7875.82 2489
7876.66 2489
7877.50 2483
7878.33 2487
7879.17 2634
7880.01 2608
7880.85 2685
7881.69 2620
7882.52 2714
7883.36 2675
7884.20 2599
7885.04 2619
7885.88 2597
7886.71 2626
7887.55 2636
7888.39 2580
7889.23 2614
7890.07 2735
7890.91 2889
7891.75 3046
7892.58 3055
7893.42 2995
7894.26 2989
7895.10 3022
7895.94 2820
7896.78 2857
7897.62 2918
7898.46 2836
7899.29 2785
7900.13 2788
7900.97 2724
7901.81 2693
7902.65 2632
7903.49 2729
7904.33 2730
7905.17 2674
7906.01 2704
7906.85 2745
7907.69 2708
7908.53 2636
7909.37 2712
7910.21 2632
7911.04 2593
7911.88 2570
7912.72 2537
7913.56 2575
7914.40 2629
7915.24 2692
7916.08 2679
7916.92 2715
7917.76 2760
7918.60 3079
7919.44 3162
7920.28 3157
7921.12 3143
7921.96 3240
7922.80 3389
7923.64 3293
7924.48 3204
7925.32 3169
7926.16 2942
7927.01 3031
7927.85 2736
7928.69 2673
7929.53 2602
7930.37 2600
7931.21 2562
7932.05 2564
7932.89 2548
7933.73 2545
7934.57 2626
7935.41 2562
7936.25 2552
7937.09 2425
7937.93 2485
7938.78 2385
7939.62 2391
7940.46 2359
7941.30 2341
7942.14 2296
7942.98 2307
7943.82 2267
7944.66 2221
7945.51 2257
7946.35 2346
7947.19 2310
7948.03 2337
7948.87 2475
7949.71 2504
7950.56 2416
7951.40 2433
7952.24 2469
7953.08 2436
7953.92 2461
7954.76 2424
7955.61 2454
7956.45 2496
7957.29 2449
7958.13 2419
7958.97 2434
7959.82 2423
7960.66 2371
7961.50 2426
7962.34 2501
7963.19 2569
7964.03 2425
7964.87 2429
7965.71 2470
7966.56 2521
7967.40 2525
7968.24 2544
7969.08 2512
7969.93 2702
7970.77 2754
7971.61 2910
7972.45 2866
7973.30 2804
7974.14 2714
7974.98 2686
7975.83 2604
7976.67 2599
7977.51 2626
7978.36 2513
7979.20 2412
7980.04 2485
7980.89 2373
7981.73 2541
7982.57 2610
7983.42 2633
7984.26 2516
7985.10 2523
7985.95 2649
7986.79 2631
7987.63 2446
7988.48 2492
7989.32 2472
7990.16 2463
7991.01 2452
7991.85 2402
7992.70 2321
7993.54 2315
7994.38 2401
7995.23 2391
7996.07 2373
7996.92 2313
7997.76 2321
7998.60 2361
7999.45 2327
8000.29 2400
8001.14 2301
8001.98 2403
8002.83 2412
8003.67 2362
8004.52 2463
8005.36 2480
8006.20 2466
8007.05 2319
8007.89 2438
8008.74 2494
8009.58 2374
8010.43 2383
8011.27 2493
8012.12 2518
8012.96 2607
8013.81 2624
8014.65 2581
8015.50 2647
8016.34 2722
8017.19 2681
8018.03 2662
8018.88 2543
8019.72 2544
8020.57 2540
8021.42 2582
8022.26 2388
8023.11 2422
8023.95 2338
8024.80 2357
8025.64 2298
8026.49 2276
8027.33 2251
8028.18 2261
8029.03 2201
8029.87 2211
8030.72 2300
8031.56 2213
8032.41 2265
8033.26 2351
8034.10 2402
8034.95 2384
8035.79 2413
8036.64 2554
8037.49 2660
8038.33 2749
8039.18 2917
8040.03 2822
8040.87 2817
8041.72 2662
8042.57 2671
8043.41 2615
8044.26 2596
8045.11 2452
8045.95 2344
8046.80 2369
8047.65 2301
8048.49 2297
8049.34 2182
8050.19 2203
8051.03 2211
8051.88 2272
8052.73 2216
8053.58 2208
8054.42 2213
8055.27 2281
8056.12 2178
8056.96 2288
8057.81 2258
8058.66 2218
8059.51 2192
8060.35 2241
8061.20 2118
8062.05 2044
8062.90 2158
8063.74 2169
8064.59 2000
8065.44 2031
8066.29 2143
8067.14 2081
8067.98 2144
8068.83 2264
8069.68 2069
8070.53 2051
8071.38 2033
8072.22 2066
8073.07 2084
8073.92 1955
8074.77 2045
8075.62 1966
8076.46 2093
8077.31 2101
8078.16 1972
8079.01 2134
8079.86 2034
8080.71 2052
8081.56 2050
8082.40 2064
8083.25 2074
8084.10 2011
8084.95 2005
8085.80 1929
8086.65 1974
8087.50 1984
8088.35 1967
8089.19 2131
8090.04 2053
8090.89 1926
8091.74 1992
8092.59 1926
8093.44 1998
8094.29 2087
8095.14 2094
8095.99 1988
8096.84 2006
8097.69 2065
8098.54 2073
8099.39 2087
8100.24 2027
8101.09 1946
8101.94 1963
8102.79 2002
8103.63 2141
8104.48 2043
8105.33 2080
8106.18 2083
8107.03 2143
8107.88 2074
8108.73 2047
8109.58 1943
8110.43 1996
8111.28 1967
8112.14 1916
8112.99 2052
8113.84 2059
8114.69 2063
8115.54 1919
8116.39 1994
8117.24 1880
8118.09 1851
8118.94 1869
8119.79 2051
8120.64 2065
8121.49 2065
8122.34 2046
8123.19 2097
8124.04 2167
8124.89 2131
8125.74 2133
8126.60 2197
8127.45 2119
8128.30 2049
8129.15 2046
8130.00 2043
8130.85 2119
8131.70 2036
8132.55 2025
8133.40 2030
8134.26 1981
8135.11 2061
8135.96 1946
8136.81 2021
8137.66 2024
8138.51 1980
8139.37 1995
8140.22 1994
8141.07 2081
8141.92 2064
8142.77 2027
8143.62 2008
8144.48 1973
8145.33 2037
8146.18 2067
8147.03 1943
8147.88 2001
8148.74 2065
8149.59 2046
8150.44 2020
8151.29 2001
8152.15 2023
8153.00 2091
8153.85 2081
8154.70 2098
8155.56 2074
8156.41 2033
8157.26 2109
8158.11 2164
8158.97 2086
8159.82 2107
8160.67 2141
8161.52 2252
8162.38 2307
8163.23 2225
8164.08 2218
8164.94 2101
8165.79 1970
8166.64 2011
8167.49 2047
8168.35 2101
8169.20 2026
8170.05 2047
8170.91 1981
8171.76 2015
8172.61 2031
8173.47 1889
8174.32 1914
8175.17 1944
8176.03 1963
8176.88 2001
8177.74 1950
8178.59 1922
8179.44 1888
8180.30 1930
8181.15 1980
8182.00 2059
8182.86 1852
8183.71 1957
8184.57 1927
8185.42 1776
8186.27 1725
8187.13 1729
8187.98 1839
8188.84 1829
8189.69 1838
8190.55 1862
8191.40 1797
8192.25 1759
8193.11 1866
8193.96 1821
8194.82 1919
8195.67 1886
8196.53 1853
8197.38 1896
8198.24 1936
8199.09 1953
8199.95 1909
8200.80 1864
8201.66 1874
8202.51 1901
8203.37 1914
8204.22 1873
8205.08 1781
8205.93 1787
8206.79 1839
8207.64 1866
8208.50 1897
8209.35 1808
8210.21 1833
8211.06 1915
8211.92 1852
8212.77 1878
8213.63 1939
8214.48 1880
8215.34 1787
8216.20 1847
8217.05 1823
8217.91 1768
8218.76 1809
8219.62 1854
8220.48 1896
8221.33 2022
8222.19 1984
8223.04 1930
8223.90 2041
8224.76 2007
8225.61 1954
8226.47 1999
8227.32 2057
8228.18 1965
8229.04 1927
8229.89 1968
8230.75 1949
8231.61 2011
8232.46 1924
8233.32 1970
8234.18 1967
8235.03 1929
8235.89 1908
8236.75 1870
8237.60 1879
8238.46 1939
8239.32 1810
8240.17 1841
8241.03 1876
8241.89 1950
8242.74 1897
8243.60 1903
8244.46 1935
8245.32 1957
8246.17 1949
8247.03 1851
8247.89 1841
8248.74 1878
8249.60 1937
8250.46 1880
8251.32 1849
8252.17 1956
8253.03 1950
8253.89 1915
8254.75 1909
8255.60 1923
8256.46 1864
8257.32 1906
8258.18 1976
8259.04 1952
8259.89 1991
8260.75 1949
8261.61 1847
8262.47 1870
8263.33 1935
8264.18 1921
8265.04 1949
8265.90 1911
8266.76 1928
8267.62 1929
8268.48 1939
8269.33 1842
8270.19 1917
8271.05 1923
8271.91 1815
8272.77 1958
8273.63 1984
8274.49 1943
8275.34 1917
8276.20 1894
8277.06 1850
8277.92 1831
8278.78 1947
8279.64 1971
8280.50 1884
8281.36 1939
8282.22 1987
8283.08 1954
8283.93 2025
8284.79 2023
8285.65 1964
8286.51 1964
8287.37 2077
8288.23 1905
8289.09 1867
8289.95 2013
8290.81 1983
8291.67 1964
8292.53 2022
8293.39 1990
8294.25 1980
8295.11 2027
8295.97 1989
8296.83 1985
8297.69 2164
8298.55 2085
8299.41 2020
8300.27 1960
8301.13 2004
8301.99 1935
8302.85 1993
8303.71 1944
8304.57 2024
8305.43 2037
8306.29 2014
8307.15 1999
8308.01 1946
8308.87 1990
8309.73 2006
8310.59 2053
8311.45 2021
8312.31 2101
8313.17 2042
8314.03 2051
8314.90 2154
8315.76 2065
8316.62 2068
8317.48 2133
8318.34 2058
8319.20 1960
8320.06 1921
8320.92 1895
8321.78 1991
8322.64 1962
8323.51 1978
8324.37 2028
8325.23 1926
8326.09 1986
8326.95 1987
8327.81 2020
8328.67 1989
8329.54 2018
8330.40 2083
8331.26 2117
8332.12 2142
8332.98 2049
8333.84 2036
8334.71 2092
8335.57 2102
8336.43 2076
8337.29 2115
8338.15 2105
8339.02 2137
8339.88 2085
8340.74 2173
8341.60 2077
8342.46 2033
8343.33 2065
8344.19 2221
8345.05 2188
8345.91 2261
8346.78 2264
8347.64 2172
8348.50 2240
8349.36 2333
8350.23 2217
8351.09 2304
8351.95 2396
8352.81 2285
8353.68 2191
8354.54 2230
8355.40 2328
8356.27 2237
8357.13 2203
8357.99 2314
8358.86 2350
8359.72 2316
8360.58 2478
8361.44 2333
8362.31 2333
8363.17 2402
8364.03 2486
8364.90 2388
8365.76 2363
8366.63 2312
8367.49 2297
8368.35 2370
8369.22 2335
8370.08 2342
8370.94 2440
8371.81 2441
8372.67 2472
8373.53 2509
8374.40 2631
8375.26 2571
8376.13 2539
8376.99 2590
8377.85 2475
8378.72 2520
8379.58 2560
8380.45 2476
8381.31 2605
8382.18 2669
8383.04 2654
8383.90 2679
8384.77 2612
8385.63 2665
8386.50 2833
8387.36 2949
8388.23 3140
8389.09 3029
8389.96 3261
8390.82 3205
8391.69 3237
8392.55 3295
8393.42 3137
8394.28 3090
8395.15 3038
8396.01 2978
8396.88 2943
8397.74 2944
8398.61 3003
8399.47 2998
8400.34 3072
8401.20 3051
8402.07 3075
8402.93 3213
8403.80 3207
8404.66 3175
8405.53 3246
8406.39 3179
8407.26 3244
8408.12 3214
8408.99 3184
8409.86 3144
8410.72 3160
8411.59 3295
8412.45 3424
8413.32 3297
8414.19 3306
8415.05 3396
8415.92 3471
8416.78 3392
8417.65 3519
8418.52 3522
8419.38 3702
8420.25 3664
8421.11 3702
8421.98 3754
8422.85 3796
8423.71 3711
8424.58 3683
8425.45 3811
8426.31 3859
8427.18 3906
8428.05 3997
8428.91 4100
8429.78 4078
8430.65 4268
8431.51 4348
8432.38 4310
8433.25 4247
8434.11 4326
8434.98 4390
8435.85 4503
8436.72 4680
8437.58 4535
8438.45 4680
8439.32 4733
8440.18 4759
8441.05 4838
8441.92 5119
8442.79 5386
8443.65 5327
8444.52 5473
8445.39 5676
8446.26 5797
8447.12 5866
8447.99 5882
8448.86 5798
8449.73 5757
8450.60 5968
8451.46 6083
8452.33 6243
8453.20 6195
8454.07 6556
8454.94 6852
8455.80 7303
8456.67 8343
8457.54 9564
8458.41 11075
8459.28 12664
8460.14 13924
8461.01 15110
8461.88 15003
8462.75 14539
8463.62 13623
8464.49 12339
8465.36 11165
8466.22 9707
8467.09 8659
8467.96 8126
8468.83 7456
8469.70 7484
8470.57 7778
8471.44 8217
8472.31 9705
8473.17 11029
8474.04 12334
8474.91 12897
8475.78 13036
8476.65 12068
8477.52 11322
8478.39 10223
8479.26 8822
8480.13 7626
8481.00 6655
8481.87 6093
8482.74 5295
8483.61 5058
8484.48 4706
8485.34 4512
8486.21 4320
8487.08 4297
8487.95 4278
8488.82 4329
8489.69 4381
8490.56 4187
8491.43 4148
8492.30 4173
8493.17 4029
8494.04 3989
8494.91 3959
8495.78 3880
8496.65 3812
8497.52 3879
8498.39 3908
8499.26 3950
8500.13 4199
8501.01 4154
8501.88 4015
8502.75 3962
8503.62 3979
8504.49 3863
8505.36 3871
8506.23 3691
8507.10 3639
8507.97 3744
8508.84 3793
8509.71 3873
8510.58 3903
8511.45 3958
8512.32 4141
8513.20 4317
8514.07 4092
8514.94 4103
8515.81 3964
8516.68 4086
8517.55 3980
8518.42 3860
8519.29 3872
8520.17 4030
8521.04 4057
8521.91 4027
8522.78 3990
8523.65 4116
8524.52 4087
8525.39 4081
8526.27 4295
8527.14 4327
8528.01 4418
8528.88 4573
8529.75 4470
8530.63 4543
8531.50 4704
8532.37 4586
8533.24 4631
8534.11 4628
8534.99 4522
8535.86 4506
8536.73 4476
8537.60 4452
8538.47 4504
8539.35 4604
8540.22 4573
8541.09 4558
8541.96 4421
8542.84 4412
8543.71 4409
8544.58 4482
8545.46 4382
8546.33 4115
8547.20 4174
8548.07 4236
8548.95 4201
8549.82 4171
8550.69 3996
8551.57 3977
8552.44 4009
8553.31 3883
8554.18 3795
8555.06 3748
8555.93 3751
8556.80 3828
8557.68 3961
8558.55 3939
8559.42 3809
8560.30 3853
8561.17 4001
8562.04 3842
8562.92 3780
8563.79 3829
8564.67 3639
8565.54 3562
8566.41 3331
8567.29 3353
8568.16 3408
8569.03 3392
8569.91 3285
8570.78 3226
8571.66 3345
8572.53 3299
8573.40 3303
8574.28 3206
8575.15 3070
8576.03 3174
8576.90 3135
8577.78 2994
8578.65 3126
8579.52 3022
8580.40 3149
8581.27 3172
8582.15 3076
8583.02 2971
8583.90 2929
8584.77 2978
8585.65 2991
8586.52 3024
8587.40 3054
8588.27 3206
8589.15 3036
8590.02 3036
8590.90 3047
8591.77 3031
8592.65 2996
8593.52 3020
8594.40 2864
8595.27 2938
8596.15 2906
8597.02 3017
8597.90 3025
8598.77 2969
8599.65 3050
8600.52 3075
8601.40 3009
8602.28 3013
8603.15 3126
8604.03 3005
8604.90 3022
8605.78 3074
8606.65 3126
8607.53 3094
8608.41 3066
8609.28 3091
8610.16 3125
8611.03 3157
8611.91 3062
8612.79 3175
8613.66 3166
8614.54 3122
8615.41 3133
8616.29 3103
8617.17 3075
8618.04 3002
8618.92 3085
8619.80 3182
8620.67 3153
8621.55 3124
8622.43 3113
8623.30 3137
8624.18 3237
8625.06 3204
8625.93 3075
8626.81 3099
8627.69 3271
8628.56 3194
8629.44 3193
8630.32 3382
8631.20 3426
8632.07 3461
8632.95 3425
8633.83 3447
8634.70 3419
8635.58 3453
8636.46 3557
8637.34 3417
8638.21 3473
8639.09 3373
8639.97 3412
8640.85 3517
8641.72 3489
8642.60 3534
8643.48 3564
8644.36 3544
8645.23 3559
8646.11 3679
8646.99 3832
8647.87 3837
8648.75 3909
8649.62 3800
8650.50 3894
8651.38 3862
8652.26 3895
8653.14 4079
8654.01 4050
8654.89 4097
8655.77 4002
8656.65 4169
8657.53 4104
8658.41 4184
8659.29 4153
8660.16 4231
8661.04 4238
8661.92 4267
8662.80 4158
8663.68 4176
8664.56 4287
8665.44 4229
8666.31 4174
8667.19 4073
8668.07 4289
8668.95 4237
8669.83 4246
8670.71 4265
8671.59 4408
8672.47 4563
8673.35 4455
8674.23 4607
8675.11 4967
8675.99 5434
8676.86 5446
8677.74 6022
8678.62 6149
8679.50 6191
8680.38 6213
8681.26 6278
8682.14 6090
8683.02 5786
8683.90 5542
8684.78 5389
8685.66 5207
8686.54 5061
8687.42 5158
8688.30 4849
8689.18 4971
8690.06 5025
8690.94 5288
8691.82 5757
8692.70 6293
8693.58 7309
8694.46 8291
8695.34 9448
8696.22 10455
8697.10 11272
8697.98 11417
8698.86 11061
8699.74 10361
8700.62 9498
8701.51 8367
8702.39 7543
8703.27 6834
8704.15 6206
8705.03 5673
8705.91 5216
8706.79 5091
8707.67 4829
8708.55 4744
8709.43 4669
8710.31 4547
8711.20 4398
8712.08 4302
8712.96 4388
8713.84 4352
8714.72 4288
8715.60 4309
8716.48 4283
8717.36 4174
8718.25 4382
8719.13 4197
8720.01 4217
8720.89 4222
8721.77 4248
8722.65 4268
8723.54 4465
8724.42 4500
8725.30 4636
8726.18 4609
8727.06 4541
8727.95 4673
8728.83 4743
8729.71 4663
8730.59 4555
8731.47 4583
8732.36 4727
8733.24 4550
8734.12 4620
8735.00 4740
8735.89 4678
8736.77 4765
8737.65 4712
8738.53 4745
8739.42 4804
8740.30 4900
8741.18 4946
8742.06 5003
8742.95 4939
8743.83 4986
8744.71 4966
8745.59 5113
8746.48 5001
8747.36 4939
8748.24 4915
8749.13 4911
8750.01 4796
8750.89 4919
8751.78 5000
8752.66 4920
8753.54 4970
8754.43 5017
8755.31 5189
8756.19 5279
8757.08 5256
8757.96 5470
8758.84 5584
8759.73 5586
8760.61 5572
8761.49 5632
8762.38 5721
8763.26 5792
8764.15 5739
8765.03 5916
8765.91 5892
8766.80 6291
8767.68 6416
8768.57 6753
8769.45 6764
8770.33 7011
8771.22 7074
8772.10 7090
8772.99 7099
8773.87 7143
8774.75 6987
8775.64 6792
8776.52 6818
8777.41 6681
8778.29 6649
8779.18 6842
8780.06 6862
8780.95 7283
8781.83 8131
8782.72 9512
8783.60 11474
8784.49 13412
8785.37 15691
8786.26 16994
8787.14 17458
8788.03 17830
8788.91 17071
8789.80 15542
8790.68 13665
8791.57 11907
8792.45 10215
8793.34 8956
8794.22 7996
8795.11 7296
8795.99 6344
8796.88 5993
8797.76 5920
8798.65 5907
8799.53 5845
8800.42 5894
8801.31 5934
8802.19 6156
8803.08 6142
8803.96 6048
8804.85 5902
8805.74 5626
8806.62 5466
8807.51 4989
8808.39 4783
8809.28 4516
8810.17 4393
8811.05 4486
8811.94 4435
8812.82 4514
8813.71 4674
8814.60 4768
8815.48 4769
8816.37 4918
8817.26 4714
8818.14 4502
8819.03 4610
8819.92 4349
8820.80 4271
8821.69 4274
8822.58 4049
8823.46 4021
8824.35 4016
8825.24 4128
8826.12 4203
8827.01 4075
8827.90 3946
8828.78 3986
8829.67 3959
8830.56 3932
8831.45 3875
8832.33 3790
8833.22 3924
8834.11 3950
8835.00 3877
8835.88 3721
8836.77 3673
8837.66 3739
8838.55 3795
8839.43 3837
8840.32 3763
8841.21 3699
8842.10 3685
8842.98 3883
8843.87 3947
8844.76 3924
8845.65 4001
8846.54 4026
8847.42 3896
8848.31 4020
8849.20 4189
8850.09 4047
8850.98 4091
8851.86 4154
8852.75 4030
8853.64 4111
8854.53 4099
8855.42 4069
8856.31 4046
8857.19 4102
8858.08 4125
8858.97 4075
8859.86 4039
8860.75 3957
8861.64 4003
8862.53 4015
8863.42 3934
8864.30 4031
8865.19 4045
8866.08 3984
8866.97 3993
8867.86 4048
8868.75 3860
8869.64 3832
8870.53 3859
8871.42 3785
8872.31 3615
8873.20 3518
8874.08 3430
8874.97 3401
8875.86 3408
8876.75 3333
8877.64 3136
8878.53 3368
8879.42 3352
8880.31 3264
8881.20 3187
8882.09 3165
8882.98 3094
8883.87 3135
8884.76 3185
8885.65 3134
8886.54 3065
8887.43 3147
8888.32 3141
8889.21 3083
8890.10 3013
8890.99 2954
8891.88 2951
8892.77 2934
8893.66 2925
8894.55 2789
8895.44 2823
8896.33 2716
8897.22 2595
8898.11 2679
8899.00 2746
8899.90 2665
8900.79 2687
8901.68 2731
8902.57 2693
8903.46 2706
8904.35 2596
8905.24 2684
8906.13 2590
8907.02 2490
8907.91 2469
8908.80 2492
8909.70 2475
8910.59 2651
8911.48 2697
8912.37 2576
8913.26 2502
8914.15 2551
8915.04 2561
8915.93 2583
8916.83 2451
8917.72 2434
8918.61 2410
8919.50 2440
8920.39 2389
8921.28 2366
8922.18 2466
8923.07 2440
8923.96 2427
8924.85 2376
8925.74 2462
8926.64 2431
8927.53 2376
8928.42 2434
8929.31 2419
8930.20 2455
8931.10 2510
8931.99 2576
8932.88 2609
8933.77 2430
8934.67 2449
8935.56 2472
8936.45 2353
8937.34 2393
8938.24 2359
8939.13 2372
8940.02 2370
8940.91 2252
8941.81 2241
8942.70 2154
8943.59 2187
8944.49 2203
8945.38 2187
8946.27 2245
8947.16 2238
8948.06 2137
8948.95 2147
8949.84 2140
8950.74 2223
8951.63 2113
8952.52 2090
8953.42 2254
8954.31 2210
8955.20 2132
8956.10 2157
8956.99 2257
8957.88 2224
8958.78 2213
8959.67 2245
8960.56 2189
8961.46 2209
8962.35 2249
8963.25 2205
8964.14 2115
8965.03 2128
8965.93 2068
8966.82 2111
8967.72 2088
8968.61 2071
8969.50 2001
8970.40 2071
8971.29 2095
8972.19 2122
8973.08 2029
8973.98 2127
8974.87 2165
8975.76 2140
8976.66 2124
8977.55 2146
8978.45 2067
8979.34 2098
8980.24 2085
8981.13 2038
8982.03 2069
8982.92 2024
8983.82 1948
8984.71 1804
8985.61 1858
8986.50 1935
8987.40 1979
8988.29 2006
8989.19 1984
8990.08 1876
8990.98 1862
8991.87 1933
8992.77 1987
8993.66 1888
8994.56 1849
8995.45 1933
8996.35 1991
8997.24 1917
8998.14 1931
8999.04 1893
8999.93 1923
9000.83 1853
9001.72 1922
9002.62 1839
9003.51 1789
9004.41 1851
9005.31 1920
9006.20 1903
9007.10 1854
9007.99 1784
9008.89 1736
9009.79 1912
9010.68 1944
9011.58 1849
9012.48 1808
9013.37 1815
9014.27 1890
9015.16 1801
9016.06 1886
9016.96 1846
9017.85 1786
9018.75 1792
9019.65 1817
9020.54 1717
9021.44 1848
9022.34 1857
9023.23 1801
9024.13 1817
9025.03 1834
9025.93 1773
9026.82 1825
9027.72 1874
9028.62 1735
9029.51 1729
9030.41 1699
9031.31 1704
9032.21 1734
9033.10 1731
9034.00 1768
9034.90 1765
9035.79 1708
9036.69 1681
9037.59 1767
9038.49 1764
9039.38 1819
9040.28 1819
9041.18 1728
9042.08 1834
9042.98 1766
9043.87 1671
9044.77 1672
9045.67 1612
9046.57 1786
9047.47 1731
9048.36 1823
9049.26 1788
9050.16 1685
9051.06 1720
9051.96 1823
9052.85 1805
9053.75 1724
9054.65 1767
9055.55 1818
9056.45 1771
9057.35 1700
9058.25 1810
9059.14 1788
9060.04 1830
9060.94 1810
9061.84 1783
9062.74 1797
9063.64 1871
9064.54 1891
9065.44 1916
9066.33 1874
9067.23 1855
9068.13 1984
9069.03 1918
9069.93 1894
9070.83 1890
9071.73 1852
9072.63 1879
9073.53 1847
9074.43 1788
9075.33 1769
9076.23 1780
9077.13 1855
9078.03 1750
9078.92 1747
9079.82 1738
9080.72 1813
9081.62 1842
9082.52 1762
9083.42 1848
9084.32 1719
9085.22 1727
9086.12 1747
9087.02 1739
9087.92 1734
9088.82 1708
9089.72 1709
9090.62 1794
9091.52 1814
9092.42 1773
9093.32 1849
9094.22 1802
9095.12 1818
9096.03 1810
9096.93 1856
9097.83 1839
9098.73 1821
9099.63 1814
9100.53 1768
9101.43 1753
9102.33 1733
9103.23 1750
9104.13 1814
9105.03 1752
9105.93 1762
9106.83 1681
9107.74 1707
9108.64 1770
9109.54 1721
9110.44 1697
9111.34 1750
9112.24 1797
9113.14 1739
9114.04 1645
9114.94 1636
9115.85 1658
9116.75 1742
9117.65 1728
9118.55 1750
9119.45 1717
9120.35 1721
9121.26 1734
9122.16 1756
9123.06 1715
9123.96 1754
9124.86 1718
9125.77 1759
9126.67 1692
9127.57 1709
9128.47 1684
9129.37 1746
9130.28 1651
9131.18 1653
9132.08 1659
9132.98 1759
9133.88 1614
9134.79 1709
9135.69 1746
9136.59 1637
9137.49 1637
9138.40 1707
9139.30 1752
9140.20 1664
9141.10 1664
9142.01 1678
9142.91 1715
9143.81 1683
9144.72 1731
9145.62 1743
9146.52 1666
9147.42 1741
9148.33 1755
9149.23 1792
9150.13 1766
9151.04 1762
9151.94 1682
9152.84 1715
9153.75 1755
9154.65 1750
9155.55 1690
9156.46 1671
9157.36 1726
9158.26 1755
9159.17 1747
9160.07 1749
9160.97 1764
9161.88 1694
9162.78 1723
9163.69 1697
9164.59 1708
9165.49 1703
9166.40 1658
9167.30 1648
9168.21 1711
9169.11 1752
9170.01 1642
9170.92 1628
9171.82 1619
9172.73 1612
9173.63 1632
9174.53 1623
9175.44 1750
9176.34 1701
9177.25 1728
9178.15 1747
9179.06 1732
9179.96 1714
9180.87 1720
9181.77 1719
9182.68 1733
9183.58 1638
9184.49 1680
9185.39 1675
9186.30 1711
9187.20 1676
9188.11 1646
9189.01 1677
9189.92 1722
9190.82 1738
9191.73 1675
9192.63 1661
9193.54 1734
9194.44 1772
9195.35 1716
9196.25 1721
9197.16 1770
9198.06 1740
9198.97 1748
9199.87 1760
9200.78 1820
9201.69 1885
9202.59 1812
9203.50 1806
9204.40 1751
9205.31 1843
9206.21 1873
9207.12 1779
9208.03 1805
9208.93 1784
9209.84 1759
9210.74 1754
9211.65 1716
9212.56 1689
9213.46 1662
9214.37 1687
9215.28 1664
9216.18 1690
9217.09 1702
9218.00 1639
9218.90 1697
9219.81 1598
9220.72 1716
9221.62 1699
9222.53 1663
9223.44 1679
9224.34 1781
9225.25 1723
9226.16 1663
9227.06 1667
9227.97 1648
9228.88 1713
9229.78 1685
9230.69 1696
9231.60 1577
9232.51 1646
9233.41 1689
9234.32 1676
9235.23 1588
9236.13 1632
9237.04 1682
9237.95 1628
9238.86 1518
9239.76 1554
9240.67 1524
9241.58 1691
9242.49 1642
9243.39 1591
9244.30 1688
9245.21 1671
9246.12 1686
9247.03 1676
9247.93 1647
9248.84 1634
9249.75 1590
9250.66 1582
9251.57 1654
9252.47 1671
9253.38 1644
9254.29 1627
9255.20 1635
9256.11 1633
9257.02 1712
9257.92 1606
9258.83 1570
9259.74 1642
9260.65 1681
9261.56 1687
9262.47 1611
9263.38 1639
9264.28 1510
9265.19 1663
9266.10 1552
9267.01 1579
9267.92 1542
9268.83 1577
9269.74 1666
9270.65 1572
9271.56 1596
9272.47 1632
9273.37 1643
9274.28 1546
9275.19 1686
9276.10 1675
9277.01 1623
9277.92 1689
9278.83 1705
9279.74 1701
9280.65 1753
9281.56 1747
9282.47 1774
9283.38 1685
9284.29 1675
9285.20 1752
9286.11 1785
9287.02 1736
9287.93 1694
9288.84 1726
9289.75 1743
9290.66 1720
9291.57 1652
9292.48 1614
9293.39 1566
9294.30 1704
9295.21 1708
9296.12 1671
9297.03 1591
9297.94 1723
9298.85 1717
9299.76 1705
9300.67 1748
9301.58 1735
9302.49 1802
9303.40 1830
9304.31 1810
9305.23 1735
9306.14 1772
9307.05 1832
9307.96 1800
9308.87 1795
9309.78 1734
9310.69 1701
9311.60 1708
9312.51 1847
9313.42 1869
9314.34 1767
9315.25 1760
9316.16 1796
9317.07 1742
9317.98 1770
9318.89 1806
9319.80 1714
9320.72 1728
9321.63 1710
9322.54 1634
9323.45 1712
9324.36 1692
9325.27 1634
9326.19 1651
9327.10 1621
9328.01 1625
9328.92 1729
9329.83 1667
9330.74 1685
9331.66 1613
9332.57 1652
9333.48 1700
9334.39 1691
9335.31 1730
9336.22 1625
9337.13 1653
9338.04 1623
9338.96 1622
9339.87 1701
9340.78 1681
9341.69 1570
9342.61 1721
9343.52 1766
9344.43 1717
9345.34 1705
9346.26 1729
9347.17 1731
9348.08 1602
9348.99 1720
9349.91 1723
9350.82 1701
9351.73 1548
9352.65 1579
9353.56 1545
9354.47 1597
9355.39 1697
9356.30 1669
9357.21 1663
9358.13 1642
9359.04 1718
9359.95 1757
9360.87 1734
9361.78 1797
9362.69 1715
9363.61 1703
9364.52 1762
9365.43 1698
9366.35 1769
9367.26 1692
9368.18 1700
9369.09 1783
9370.00 1710
9370.92 1749
9371.83 1767
9372.75 1816
9373.66 1889
9374.57 1841
9375.49 1793
9376.40 1711
9377.32 1697
9378.23 1778
9379.15 1722
9380.06 1723
9380.97 1800
9381.89 1786
9382.80 1826
9383.72 1745
9384.63 1768
9385.55 1787
9386.46 1771
9387.38 1737
9388.29 1864
9389.21 1827
9390.12 1801
9391.04 1787
9391.95 1875
9392.87 1899
9393.78 1908
9394.70 1952
9395.61 1979
9396.53 1973
9397.44 1977
9398.36 1934
9399.27 1983
9400.19 1931
9401.10 1972
9402.02 2074
9402.94 2015
9403.85 1913
9404.77 1909
9405.68 1865
9406.60 1838
9407.51 1826
9408.43 1902
9409.35 1962
9410.26 1930
9411.18 1901
9412.09 1782
9413.01 1783
9413.93 1912
9414.84 1842
9415.76 1829
9416.67 1938
9417.59 1792
9418.51 1730
9419.42 1698
9420.34 1755
9421.26 1797
9422.17 1794
9423.09 1971
9424.01 1875
9424.92 1796
9425.84 1754
9426.76 1716
9427.67 1828
9428.59 1902
9429.51 1925
9430.42 1866
9431.34 1833
9432.26 1859
9433.17 1831
9434.09 1811
9435.01 1955
9435.93 2009
9436.84 1860
9437.76 1865
9438.68 1943
9439.59 1976
9440.51 2097
9441.43 2036
9442.35 2086
9443.26 2038
9444.18 2018
9445.10 2105
9446.02 1954
9446.93 1991
9447.85 1933
9448.77 2105
9449.69 2107
9450.61 2072
9451.52 2086
9452.44 2129
9453.36 2222
9454.28 2342
9455.20 2553
9456.11 2747
9457.03 2906
9457.95 3108
9458.87 3102
9459.79 3072
9460.71 2866
9461.62 2711
9462.54 2539
9463.46 2421
9464.38 2231
9465.30 2132
9466.22 2062
9467.14 1974
9468.05 1939
9468.97 1910
9469.89 1947
9470.81 1860
9471.73 1845
9472.65 1929
9473.57 1950
9474.49 1931
9475.41 1870
9476.32 1824
9477.24 1802
9478.16 1756
9479.08 1801
9480.00 1871
9480.92 2004
9481.84 1988
9482.76 1999
9483.68 2031
9484.60 2026
9485.52 2094
9486.44 2046
9487.36 2149
9488.28 2097
9489.20 2113
9490.12 2116
9491.04 2077
9491.96 1980
9492.88 1856
9493.80 1866
9494.72 1901
9495.64 1766
9496.56 1773
9497.48 1813
9498.40 1833
9499.32 1736
9500.24 1665
9501.16 1765
9502.08 1788
9503.00 1790
9503.92 1734
9504.84 1702
9505.76 1756
9506.68 1791
9507.60 1726
9508.52 1777
9509.44 1777
9510.36 1734
9511.28 1736
9512.21 1768
9513.13 1686
9514.05 1731
9514.97 1815
9515.89 1786
9516.81 1852
9517.73 1857
9518.65 1776
9519.57 1774
9520.50 1883
9521.42 1849
9522.34 1816
9523.26 1850
9524.18 1814
9525.10 1814
9526.02 1776
9526.95 1836
9527.87 1834
9528.79 1779
9529.71 1838
9530.63 1845
9531.55 1845
9532.48 1877
9533.40 1872
9534.32 1913
9535.24 1878
9536.16 1988
9537.09 2007
9538.01 1948
9538.93 1917
9539.85 1882
9540.77 1893
9541.70 1841
9542.62 1867
9543.54 1897
9544.46 1847
9545.39 1953
9546.31 1871
9547.23 1795
9548.15 1798
9549.08 1784
9550.00 1849
9550.92 1808
9551.85 1879
9552.77 1776
9553.69 1778
9554.61 1753
9555.54 1843
9556.46 1814
9557.38 1746
9558.31 1726
9559.23 1725
9560.15 1746
9561.08 1857
9562.00 1793
9562.92 1769
9563.85 1811
9564.77 1833
9565.69 1729
9566.62 1759
9567.54 1712
9568.46 1691
9569.39 1678
9570.31 1772
9571.23 1766
9572.16 1824
9573.08 1795
9574.01 1792
9574.93 1803
9575.85 1777
9576.78 1761
9577.70 1692
9578.63 1743
9579.55 1837
9580.47 1840
9581.40 1810
9582.32 1813
9583.25 1879
9584.17 1772
9585.10 1794
9586.02 1851
9586.94 1818
9587.87 1930
9588.79 1868
9589.72 1802
9590.64 1862
9591.57 1808
9592.49 1933
9593.42 1965
9594.34 1928
9595.27 1926
9596.19 1904
9597.12 1852
9598.04 1896
9598.97 1874
9599.89 1865
9600.82 1795
9601.74 1872
9602.67 1972
9603.59 1894
9604.52 1902
9605.44 1984
9606.37 2045
9607.29 2043
9608.22 2016
9609.15 2010
9610.07 2052
9611.00 2132
9611.92 2016
9612.85 1995
9613.77 2027
9614.70 2089
9615.63 2017
9616.55 2010
9617.48 2139
9618.40 2109
9619.33 2056
9620.26 2102
9621.18 2142
9622.11 2212
9623.03 2266
9623.96 2184
9624.89 2151
9625.81 2122
9626.74 2202
9627.67 2204
9628.59 2138
9629.52 2198
9630.45 2355
9631.37 2400
9632.30 2316
9633.23 2340
9634.15 2471
9635.08 2392
9636.01 2266
9636.93 2335
9637.86 2457
9638.79 2457
9639.71 2386
9640.64 2411
9641.57 2423
9642.50 2398
9643.42 2516
9644.35 2472
9645.28 2539
9646.21 2438
9647.13 2452
9648.06 2476
9648.99 2599
9649.92 2665
9650.84 2689
9651.77 2768
9652.70 2736
9653.63 2869
9654.55 2883
9655.48 2955
9656.41 2922
9657.34 2939
9658.26 2961
9659.19 2897
9660.12 2927
9661.05 2937
9661.98 2968
9662.91 3042
9663.83 2812
9664.76 2709
9665.69 2822
9666.62 2826
9667.55 2908
9668.48 2884
9669.40 2984
9670.33 3096
9671.26 3134
9672.19 3095
9673.12 3062
9674.05 3145
9674.98 3160
9675.90 2992
9676.83 3020
9677.76 3236
9678.69 3132
9679.62 3096
9680.55 3054
9681.48 3086
9682.41 3145
9683.34 3231
9684.27 3160
9685.19 3273
9686.12 3273
9687.05 3317
9687.98 3299
9688.91 3439
9689.84 3325
9690.77 3487
9691.70 3363
9692.63 3391
9693.56 3357
9694.49 3398
9695.42 3429
9696.35 3439
9697.28 3472
9698.21 3658
9699.14 3885
9700.07 4035
9701.00 4221
9701.93 4474
9702.86 4899
9703.79 5089
9704.72 5250
9705.65 5280
9706.58 5052
9707.51 4877
9708.44 4531
9709.37 4204
9710.30 4058
9711.23 3836
9712.16 3718
9713.09 3524
9714.02 3531
9714.95 3564
9715.88 3471
9716.82 3523
9717.75 3773
9718.68 3791
9719.61 3731
9720.54 3684
9721.47 3725
9722.40 3798
9723.33 3613
9724.26 3588
9725.19 3407
9726.13 3257
9727.06 3188
9727.99 3143
9728.92 3144
9729.85 3118
9730.78 3221
9731.71 3164
9732.64 3106
9733.58 3011
9734.51 3096
9735.44 3186
9736.37 3294
9737.30 3340
9738.23 3252
9739.17 3225
9740.10 3226
9741.03 2994
9741.96 3054
9742.89 3075
9743.83 3030
9744.76 2972
9745.69 2868
9746.62 2878
9747.55 2879
9748.49 2739
9749.42 2798
9750.35 2759
9751.28 2748
9752.22 2783
9753.15 2752
9754.08 2743
9755.01 2754
9755.95 2785
9756.88 2700
9757.81 2730
9758.75 2644
9759.68 2548
9760.61 2626
9761.54 2565
9762.48 2596
9763.41 2642
9764.34 2607
9765.28 2744
9766.21 2653
9767.14 2603
9768.08 2711
9769.01 2686
9769.94 2652
9770.88 2705
9771.81 2772
9772.74 2687
9773.68 2659
9774.61 2709
9775.54 2648
9776.48 2740
9777.41 2733
9778.34 2680
9779.28 2737
9780.21 2673
9781.14 2749
9782.08 2752
9783.01 2728
9783.95 2855
9784.88 2903
9785.81 3005
9786.75 3090
9787.68 3083
9788.62 3009
9789.55 3030
9790.49 2972
9791.42 2990
9792.35 3038
9793.29 2869
9794.22 2822
9795.16 2660
9796.09 2555
9797.03 2527
9797.96 2465
9798.90 2451
9799.83 2514
9800.77 2630
9801.70 2668
9802.64 2802
9803.57 2777
9804.51 2836
9805.44 2907
9806.38 2788
9807.31 2781
9808.25 2608
9809.18 2454
9810.12 2377
9811.05 2334
9811.99 2349
9812.92 2291
9813.86 2237
9814.79 2177
9815.73 2130
9816.66 2159
9817.60 2155
9818.54 2241
9819.47 2107
9820.41 2190
9821.34 2251
9822.28 2217
9823.21 2153
9824.15 2079
9825.09 2059
9826.02 2033
9826.96 2142
9827.89 2122
9828.83 2027
9829.77 2036
9830.70 2004
9831.64 2017
9832.57 2018
9833.51 2056
9834.45 2095
9835.38 2043
9836.32 2123
9837.26 2076
9838.19 1945
9839.13 2004
9840.07 2053
9841.00 2057
9841.94 2148
9842.88 2141
9843.81 2081
9844.75 2053
9845.69 2040
9846.62 2013
9847.56 2073
9848.50 2054
9849.44 2012
9850.37 2012
9851.31 2105
9852.25 2014
9853.18 2112
9854.12 2043
9855.06 2062
9856.00 2088
9856.93 2152
9857.87 2059
9858.81 2051
9859.75 1984
9860.68 2054
9861.62 2014
9862.56 2001
9863.50 2029
9864.44 2033
9865.37 1925
9866.31 1982
9867.25 1998
9868.19 1936
9869.13 1960
9870.06 1980
9871.00 1891
9871.94 1914
9872.88 1935
9873.82 2050
9874.75 1947
9875.69 2010
9876.63 1928
9877.57 1942
9878.51 1855
9879.45 1856
9880.39 1901
9881.32 1945
9882.26 1983
9883.20 1991
9884.14 1882
9885.08 1806
9886.02 1877
9886.96 1885
9887.90 1880
9888.83 1891
9889.77 1817
9890.71 1775
9891.65 1814
9892.59 1814
9893.53 1812
9894.47 1809
9895.41 1846
9896.35 1862
9897.29 1795
9898.23 1747
9899.17 1733
9900.11 1799
9901.05 1691
9901.99 1713
9902.92 1682
9903.86 1759
9904.80 1801
9905.74 1788
9906.68 1774
9907.62 1815
9908.56 1749
9909.50 1701
9910.44 1800
9911.38 1662
9912.32 1753
9913.26 1869
9914.20 1921
9915.14 1936
9916.08 1951
9917.02 2121
9917.97 2200
9918.91 2150
9919.85 2079
9920.79 2030
9921.73 1883
9922.67 1941
9923.61 1954
9924.55 1801
9925.49 1795
9926.43 1841
9927.37 1851
9928.31 1921
9929.25 1941
9930.19 2093
9931.13 2154
9932.08 2213
9933.02 2104
9933.96 2062
9934.90 1988
9935.84 2002
9936.78 1983
9937.72 1930
9938.66 1807
9939.61 1884
9940.55 1781
9941.49 1718
9942.43 1691
9943.37 1677
9944.31 1597
9945.26 1698
9946.20 1679
9947.14 1604
9948.08 1598
9949.02 1590
9949.96 1531
9950.91 1571
9951.85 1660
9952.79 1622
9953.73 1615
9954.67 1517
9955.62 1555
9956.56 1621
9957.50 1639
9958.44 1709
9959.39 1649
9960.33 1594
9961.27 1636
9962.21 1578
9963.16 1540
9964.10 1537
9965.04 1606
9965.98 1706
9966.93 1595
9967.87 1590
9968.81 1615
9969.75 1619
9970.70 1600
9971.64 1656
9972.58 1578
9973.53 1514
9974.47 1583
9975.41 1539
9976.36 1492
9977.30 1489
9978.24 1423
9979.18 1484
9980.13 1589
9981.07 1532
9982.01 1547
9982.96 1522
9983.90 1494
9984.85 1489
9985.79 1458
9986.73 1541
9987.68 1531
9988.62 1555
9989.56 1481
9990.51 1560
9991.45 1566
9992.40 1528
9993.34 1485
9994.28 1501
9995.23 1489
9996.17 1522
9997.12 1518
9998.06 1587
9999.00 1569
9999.95 1474
10000.89 1544
10001.84 1588
10002.78 1584
10003.73 1504
10004.67 1552
10005.61 1553
10006.56 1558
10007.50 1569
10008.45 1524
10009.39 1506
10010.34 1472
10011.28 1513
10012.23 1499
10013.17 1453
10014.12 1488
10015.06 1477
10016.01 1430
10016.95 1461
10017.90 1454
10018.84 1520
10019.79 1453
10020.73 1478
10021.68 1424
10022.62 1424
10023.57 1437
10024.51 1469
10025.46 1509
10026.41 1519
10027.35 1484
10028.30 1487
10029.24 1455
10030.19 1452
10031.13 1419
10032.08 1511
10033.03 1569
10033.97 1468
10034.92 1562
10035.86 1558
10036.81 1527
10037.76 1595
10038.70 1598
10039.65 1566
10040.59 1579
10041.54 1506
10042.49 1493
10043.43 1521
10044.38 1542
10045.33 1543
10046.27 1495
10047.22 1524
10048.16 1519
10049.11 1539
10050.06 1569
10051.00 1534
10051.95 1572
10052.90 1557
10053.84 1502
10054.79 1467
10055.74 1488
10056.69 1401
10057.63 1372
10058.58 1419
10059.53 1470
10060.47 1454
10061.42 1535
10062.37 1381
10063.32 1357
10064.26 1389
10065.21 1397
10066.16 1375
10067.10 1340
10068.05 1458
10069.00 1440
10069.95 1405
10070.89 1307
10071.84 1377
10072.79 1441
10073.74 1402
10074.69 1394
10075.63 1383
10076.58 1355
10077.53 1470
10078.48 1378
10079.43 1420
10080.37 1416
10081.32 1368
10082.27 1378
10083.22 1456
10084.17 1374
10085.11 1466
10086.06 1441
10087.01 1376
10087.96 1392
10088.91 1399
10089.86 1347
10090.81 1420
10091.75 1400
10092.70 1392
10093.65 1386
10094.60 1407
10095.55 1314
10096.50 1328
10097.45 1340
10098.40 1397
10099.34 1377
10100.29 1413
10101.24 1350
10102.19 1379
10103.14 1361
10104.09 1347
10105.04 1348
10105.99 1355
10106.94 1352
10107.89 1447
10108.84 1380
10109.79 1380
10110.73 1340
10111.68 1310
10112.63 1411
10113.58 1354
10114.53 1377
10115.48 1346
10116.43 1375
10117.38 1390
10118.33 1391
10119.28 1344
10120.23 1330
10121.18 1354
10122.13 1366
10123.08 1391
10124.03 1338
10124.98 1404
10125.93 1419
10126.88 1334
10127.83 1388
10128.78 1346
10129.73 1299
10130.68 1337
10131.64 1413
10132.59 1321
10133.54 1442
10134.49 1428
10135.44 1414
10136.39 1425
10137.34 1370
10138.29 1437
10139.24 1404
10140.19 1370
10141.14 1459
10142.09 1434
10143.04 1377
10144.00 1364
10144.95 1408
10145.90 1457
10146.85 1376
10147.80 1433
10148.75 1480
10149.70 1438
10150.65 1357
10151.61 1370
10152.56 1468
10153.51 1420
10154.46 1398
10155.41 1386
10156.36 1395
10157.31 1483
10158.27 1404
10159.22 1405
10160.17 1421
10161.12 1346
10162.07 1396
10163.03 1379
10163.98 1347
10164.93 1369
10165.88 1344
10166.83 1382
10167.79 1414
10168.74 1340
10169.69 1380
10170.64 1396
10171.60 1441
10172.55 1405
10173.50 1458
10174.45 1387
10175.41 1374
10176.36 1479
10177.31 1402
10178.26 1434
10179.22 1378
10180.17 1504
10181.12 1480
10182.07 1522
10183.03 1540
10183.98 1456
10184.93 1394
10185.89 1376
10186.84 1461
10187.79 1531
10188.75 1471
10189.70 1451
10190.65 1531
10191.60 1595
10192.56 1528
10193.51 1463
10194.47 1561
10195.42 1546
10196.37 1527
10197.33 1493
10198.28 1590
10199.23 1598
10200.19 1614
10201.14 1542
10202.09 1534
10203.05 1608
10204.00 1547
10204.96 1502
10205.91 1482
10206.86 1534
10207.82 1719
10208.77 1628
10209.73 1578
10210.68 1680
10211.63 1689
10212.59 1679
10213.54 1635
10214.50 1654
10215.45 1630
10216.41 1658
10217.36 1550
10218.32 1470
10219.27 1535
10220.22 1536
10221.18 1533
10222.13 1585
10223.09 1549
10224.04 1650
10225.00 1618
10225.95 1574
10226.91 1552
10227.86 1485
10228.82 1444
10229.77 1559
10230.73 1580
10231.68 1514
10232.64 1584
10233.59 1583
10234.55 1491
10235.50 1505
10236.46 1610
10237.42 1738
10238.37 1820
10239.33 1721
10240.28 1790
10241.24 1886
10242.19 1900
10243.15 1974
10244.10 1801
10245.06 1775
10246.02 1726
10246.97 1551
10247.93 1519
10248.88 1520
10249.84 1614
10250.80 1471
10251.75 1429
10252.71 1437
10253.66 1477
10254.62 1440
10255.58 1439
10256.53 1353
10257.49 1375
10258.45 1483
10259.40 1415
10260.36 1374
10261.32 1375
10262.27 1379
10263.23 1422
10264.19 1429
10265.14 1470
10266.10 1432
10267.06 1302
10268.01 1292
10268.97 1234
10269.93 1346
10270.88 1381
10271.84 1449
10272.80 1401
10273.76 1377
10274.71 1430
10275.67 1426
10276.63 1426
10277.58 1390
10278.54 1427
10279.50 1394
10280.46 1415
10281.41 1383
10282.37 1348
10283.33 1374
10284.29 1388
10285.24 1321
10286.20 1399
10287.16 1385
10288.12 1318
10289.08 1301
10290.03 1342
10290.99 1384
10291.95 1357
10292.91 1320
10293.87 1409
10294.82 1329
10295.78 1308
10296.74 1376
10297.70 1309
10298.66 1248
10299.61 1307
10300.57 1282
10301.53 1338
10302.49 1362
10303.45 1354
10304.41 1375
10305.37 1263
10306.32 1287
10307.28 1365
10308.24 1303
10309.20 1356
10310.16 1360
10311.12 1390
10312.08 1353
10313.04 1249
10314.00 1294
10314.95 1306
10315.91 1338
10316.87 1277
10317.83 1311
10318.79 1325
10319.75 1332
10320.71 1280
10321.67 1325
10322.63 1266
10323.59 1244
10324.55 1343
10325.51 1318
10326.47 1329
10327.43 1368
10328.39 1291
10329.35 1266
10330.31 1314
10331.27 1268
10332.23 1240
10333.19 1350
10334.15 1324
10335.11 1259
10336.07 1333
10337.03 1316
10337.99 1340
10338.95 1315
10339.91 1310
10340.87 1297
10341.83 1335
10342.79 1370
10343.75 1309
10344.71 1277
10345.67 1202
10346.63 1265
10347.59 1334
10348.55 1374
10349.51 1289
10350.47 1233
10351.43 1335
10352.39 1307
10353.35 1266
10354.31 1297
10355.28 1402
10356.24 1351
10357.20 1343
10358.16 1382
10359.12 1364
10360.08 1283
10361.04 1301
10362.00 1309
10362.96 1340
10363.93 1454
10364.89 1357
10365.85 1342
10366.81 1328
10367.77 1314
10368.73 1213
10369.69 1288
10370.66 1327
10371.62 1323
10372.58 1297
10373.54 1230
10374.50 1307
10375.47 1306
10376.43 1270
10377.39 1293
10378.35 1293
10379.31 1261
10380.28 1293
10381.24 1267
10382.20 1220
10383.16 1279
10384.12 1307
10385.09 1297
10386.05 1299
10387.01 1268
10387.97 1280
10388.94 1259
10389.90 1295
10390.86 1308
10391.82 1291
10392.79 1302
10393.75 1329
10394.71 1378
10395.68 1325
10396.64 1277
10397.60 1332
10398.56 1287
10399.53 1264
10400.49 1352
10401.45 1368
10402.42 1271
10403.38 1232
10404.34 1242
10405.31 1204
10406.27 1307
10407.23 1329
10408.20 1397
10409.16 1345
10410.12 1328
10411.09 1297
10412.05 1288
10413.01 1257
10413.98 1342
10414.94 1375
10415.90 1344
10416.87 1344
10417.83 1276
10418.80 1359
10419.76 1384
10420.72 1464
10421.69 1510
10422.65 1598
10423.62 1628
10424.58 1677
10425.54 1656
10426.51 1603
10427.47 1510
10428.44 1472
10429.40 1457
10430.37 1487
10431.33 1473
10432.30 1409
10433.26 1405
10434.22 1356
10435.19 1377
10436.15 1374
10437.12 1298
10438.08 1323
10439.05 1342
10440.01 1334
10440.98 1301
10441.94 1360
10442.91 1300
10443.87 1315
10444.84 1292
10445.80 1306
10446.77 1317
10447.73 1257
10448.70 1213
10449.66 1228
10450.63 1277
10451.59 1291
10452.56 1317
10453.53 1303
10454.49 1218
10455.46 1279
10456.42 1280
10457.39 1221
10458.35 1262
10459.32 1208
10460.29 1267
10461.25 1284
10462.22 1264
10463.18 1225
10464.15 1234
10465.12 1232
10466.08 1332
10467.05 1275
10468.01 1186
10468.98 1244
10469.95 1298
10470.91 1260
10471.88 1208
10472.85 1222
10473.81 1278
10474.78 1156
10475.74 1163
10476.71 1236
10477.68 1219
10478.64 1247
10479.61 1220
10480.58 1207
10481.54 1192
10482.51 1247
10483.48 1247
10484.45 1264
10485.41 1258
10486.38 1254
10487.35 1278
10488.31 1231
10489.28 1333
10490.25 1231
10491.22 1183
10492.18 1243
10493.15 1292
10494.12 1384
10495.08 1315
10496.05 1264
10497.02 1273
10497.99 1315
10498.95 1272
10499.92 1299
10500.89 1233
10501.86 1344
10502.83 1337
10503.79 1316
10504.76 1318
10505.73 1307
10506.70 1337
10507.67 1332
10508.63 1302
10509.60 1246
10510.57 1380
10511.54 1375
10512.51 1409
10513.47 1365
10514.44 1312
10515.41 1303
10516.38 1327
10517.35 1288
10518.32 1369
10519.28 1381
10520.25 1296
10521.22 1319
10522.19 1321
10523.16 1337
10524.13 1314
10525.10 1362
10526.07 1320
10527.03 1298
10528.00 1343
10528.97 1300
10529.94 1276
10530.91 1354
10531.88 1240
10532.85 1308
10533.82 1301
10534.79 1253
10535.76 1291
10536.73 1306
10537.70 1279
10538.67 1304
10539.63 1407
10540.60 1358
10541.57 1372
10542.54 1316
10543.51 1353
10544.48 1382
10545.45 1398
10546.42 1361
10547.39 1415
10548.36 1382
10549.33 1370
10550.30 1426
10551.27 1404
10552.24 1421
10553.21 1430
10554.18 1445
10555.15 1385
10556.12 1405
10557.09 1425
10558.06 1426
10559.03 1407
10560.00 1447
10560.97 1529
10561.95 1655
10562.92 1635
10563.89 1677
10564.86 1889
10565.83 1882
10566.80 1946
10567.77 1981
10568.74 1830
10569.71 1867
10570.68 1865
10571.65 1635
10572.62 1513
10573.59 1580
10574.57 1570
10575.54 1467
10576.51 1451
10577.48 1433
10578.45 1416
10579.42 1409
10580.39 1369
10581.36 1424
10582.34 1417
10583.31 1322
10584.28 1328
10585.25 1364
10586.22 1399
10587.19 1368
10588.17 1403
10589.14 1381
10590.11 1415
10591.08 1414
10592.05 1425
10593.02 1465
10594.00 1494
10594.97 1469
10595.94 1509
10596.91 1491
10597.89 1490
10598.86 1458
10599.83 1496
10600.80 1423
10601.77 1389
10602.75 1366
10603.72 1375
10604.69 1383
10605.66 1425
10606.64 1400
10607.61 1363
10608.58 1341
10609.55 1411
10610.53 1362
10611.50 1328
10612.47 1342
10613.45 1351
10614.42 1408
10615.39 1367
10616.36 1326
10617.34 1305
10618.31 1381
10619.28 1256
10620.26 1257
10621.23 1304
10622.20 1317
10623.18 1389
10624.15 1321
10625.12 1379
10626.10 1343
10627.07 1386
10628.04 1350
10629.02 1389
10629.99 1401
10630.97 1406
10631.94 1380
10632.91 1350
10633.89 1340
10634.86 1356
10635.83 1389
10636.81 1338
10637.78 1370
10638.76 1421
10639.73 1423
10640.70 1478
10641.68 1438
10642.65 1555
10643.63 1628
10644.60 1642
10645.58 1609
10646.55 1579
10647.53 1527
10648.50 1494
10649.47 1512
10650.45 1437
10651.42 1421
10652.40 1398
10653.37 1437
10654.35 1469
10655.32 1388
10656.30 1407
10657.27 1312
10658.25 1405
10659.22 1422
10660.20 1414
10661.17 1356
10662.15 1372
10663.12 1407
10664.10 1400
10665.07 1365
10666.05 1354
10667.02 1326
10668.00 1366
10668.97 1297
10669.95 1241
10670.93 1342
10671.90 1296
10672.88 1259
10673.85 1265
10674.83 1322
10675.80 1318
10676.78 1348
10677.76 1387
10678.73 1345
10679.71 1250
10680.68 1324
10681.66 1338
10682.63 1336
10683.61 1374
10684.59 1334
10685.56 1342
10686.54 1294
10687.52 1325
10688.49 1324
10689.47 1375
10690.44 1274
10691.42 1262
10692.40 1327
10693.37 1260
10694.35 1289
10695.33 1352
10696.30 1295
10697.28 1260
10698.26 1217
10699.23 1267
10700.21 1296
10701.19 1294
10702.17 1219
10703.14 1217
10704.12 1273
10705.10 1212
10706.07 1196
10707.05 1171
10708.03 1310
10709.01 1211
10709.98 1297
10710.96 1344
10711.94 1275
10712.91 1278
10713.89 1265
10714.87 1288
10715.85 1303
10716.83 1257
10717.80 1221
10718.78 1207
10719.76 1237
10720.74 1297
10721.71 1210
10722.69 1222
10723.67 1270
10724.65 1279
10725.63 1333
10726.60 1337
10727.58 1303
10728.56 1244
10729.54 1287
10730.52 1264
10731.49 1253
10732.47 1207
10733.45 1251
10734.43 1261
10735.41 1288
10736.39 1256
10737.37 1296
10738.34 1292
10739.32 1295
10740.30 1250
10741.28 1256
10742.26 1313
10743.24 1328
10744.22 1238
10745.20 1153
10746.17 1247
10747.15 1301
10748.13 1364
10749.11 1257
10750.09 1268
10751.07 1277
10752.05 1298
10753.03 1253
10754.01 1204
10754.99 1265
10755.97 1411
10756.95 1229
10757.93 1237
10758.91 1293
10759.88 1271
10760.86 1264
10761.84 1263
10762.82 1230
10763.80 1272
10764.78 1348
10765.76 1275
10766.74 1272
10767.72 1262
10768.70 1233
10769.68 1250
10770.66 1190
10771.64 1209
10772.62 1263
10773.60 1343
10774.58 1357
10775.56 1320
10776.54 1257
10777.52 1254
10778.51 1267
10779.49 1299
10780.47 1309
10781.45 1341
10782.43 1293
10783.41 1302
10784.39 1276
10785.37 1257
10786.35 1285
10787.33 1287
10788.31 1312
10789.29 1288
10790.27 1232
10791.26 1288
10792.24 1331
10793.22 1296
10794.20 1288
10795.18 1257
10796.16 1281
10797.14 1269
10798.12 1191
10799.10 1171
10800.09 1197
10801.07 1247
10802.05 1256
10803.03 1253
10804.01 1172
10804.99 1237
10805.98 1268
10806.96 1226
10807.94 1244
10808.92 1228
10809.90 1255
10810.89 1295
10811.87 1260
10812.85 1240
10813.83 1278
10814.81 1247
10815.80 1214
10816.78 1317
10817.76 1293
10818.74 1273
10819.72 1254
10820.71 1201
10821.69 1231
10822.67 1205
10823.65 1251
10824.64 1294
10825.62 1275
10826.60 1286
10827.58 1294
10828.57 1253
10829.55 1269
10830.53 1249
10831.52 1272
10832.50 1268
10833.48 1240
10834.46 1227
10835.45 1293
10836.43 1311
10837.41 1243
10838.40 1253
10839.38 1253
10840.36 1303
10841.35 1284
10842.33 1259
10843.31 1293
10844.30 1316
10845.28 1338
10846.26 1295
10847.25 1346
10848.23 1348
10849.21 1275
10850.20 1352
10851.18 1379
10852.17 1346
10853.15 1349
10854.13 1272
10855.12 1236
10856.10 1306
10857.09 1342
10858.07 1384
10859.05 1389
10860.04 1342
10861.02 1435
10862.01 1356
10862.99 1321
10863.97 1330
10864.96 1322
10865.94 1328
10866.93 1331
10867.91 1300
10868.90 1291
10869.88 1425
10870.87 1380
10871.85 1396
10872.84 1390
10873.82 1325
10874.81 1407
10875.79 1445
10876.78 1381
10877.76 1358
10878.75 1427
10879.73 1457
10880.72 1414
10881.70 1410
10882.69 1394
10883.67 1417
10884.66 1440
10885.64 1391
10886.63 1363
10887.61 1430
10888.60 1541
10889.58 1546
10890.57 1534
10891.55 1427
10892.54 1423
10893.53 1512
10894.51 1530
10895.50 1469
10896.48 1422
10897.47 1526
10898.45 1554
10899.44 1644
10900.43 1498
10901.41 1491
10902.40 1563
10903.38 1574
10904.37 1513
10905.36 1509
10906.34 1519
10907.33 1548
10908.32 1641
10909.30 1678
10910.29 1709
10911.28 1661
10912.26 1735
10913.25 1712
10914.24 1639
10915.22 1601
10916.21 1616
10917.20 1716
10918.18 1772
10919.17 1750
10920.16 1705
10921.14 1727
10922.13 1763
10923.12 1779
10924.10 1779
10925.09 1803
10926.08 1840
10927.07 1837
10928.05 1810
10929.04 1773
10930.03 1766
10931.01 1730
10932.00 1799
10932.99 1826
10933.98 1848
10934.96 1854
10935.95 1902
10936.94 1836
10937.93 1901
10938.92 1771
10939.90 1729
10940.89 1816
10941.88 1917
10942.87 1893
10943.85 2000
10944.84 1966
10945.83 2026
10946.82 2017
10947.81 2010
10948.79 2104
10949.78 2051
10950.77 2043
10951.76 2147
10952.75 2176
10953.74 2160
10954.72 2114
10955.71 2164
10956.70 2209
10957.69 2297
10958.68 2421
10959.67 2424
10960.66 2642
10961.65 2684
10962.63 2710
10963.62 2777
10964.61 2816
10965.60 2820
10966.59 2661
10967.58 2635
10968.57 2594
10969.56 2504
10970.55 2378
10971.54 2452
10972.52 2410
10973.51 2393
10974.50 2339
10975.49 2241
10976.48 2178
10977.47 2243
10978.46 2214
10979.45 2232
10980.44 2259
10981.43 2161
10982.42 2215
10983.41 2213
10984.40 2155
10985.39 2123
10986.38 2160
10987.37 2305
10988.36 2316
10989.35 2337
10990.34 2327
10991.33 2376
10992.32 2340
10993.31 2311
10994.30 2317
10995.29 2311
10996.28 2310
10997.27 2509
10998.26 2506
10999.25 2674
11000.24 2793
11001.23 3052
11002.22 3178
11003.21 3312
11004.20 3382
11005.20 3593
11006.19 3685
11007.18 3714
11008.17 3563
11009.16 3402
11010.15 3156
11011.14 2947
11012.13 2732
11013.12 2572
11014.11 2395
11015.10 2344
11016.10 2207
11017.09 2130
11018.08 2039
11019.07 2065
11020.06 2043
11021.05 1981
11022.04 1903
11023.04 1916
11024.03 1928
11025.02 1886
11026.01 1963
11027.00 1958
11027.99 1916
11028.99 1893
11029.98 1918
11030.97 1877
11031.96 1874
11032.95 1884
11033.95 1838
11034.94 1766
11035.93 1767
11036.92 1764
11037.91 1734
11038.91 1749
11039.90 1742
11040.89 1755
11041.88 1748
11042.88 1667
11043.87 1742
11044.86 1699
11045.85 1628
11046.85 1725
11047.84 1717
11048.83 1658
11049.82 1690
11050.82 1678
11051.81 1744
11052.80 1678
11053.80 1693
11054.79 1693
11055.78 1624
11056.77 1728
11057.77 1694
11058.76 1587
11059.75 1589
11060.75 1617
11061.74 1631
11062.73 1639
11063.73 1669
11064.72 1648
11065.71 1656
11066.71 1611
11067.70 1608
11068.69 1595
11069.69 1592
11070.68 1571
11071.68 1639
11072.67 1596
11073.66 1625
11074.66 1649
11075.65 1632
11076.65 1604
11077.64 1609
11078.63 1609
11079.63 1632
11080.62 1652
11081.62 1714
11082.61 1601
11083.60 1649
11084.60 1626
11085.59 1606
11086.59 1616
11087.58 1614
11088.58 1637
11089.57 1615
11090.57 1564
11091.56 1542
11092.55 1557
11093.55 1614
11094.54 1581
11095.54 1619
11096.53 1599
11097.53 1593
11098.52 1562
11099.52 1545
11100.51 1538
11101.51 1524
11102.50 1534
11103.50 1586
11104.49 1586
11105.49 1532
11106.48 1579
11107.48 1570
11108.48 1495
11109.47 1470
11110.47 1472
11111.46 1525
11112.46 1542
11113.45 1639
11114.45 1595
11115.44 1500
11116.44 1491
11117.44 1539
11118.43 1531
11119.43 1496
11120.42 1484
11121.42 1537
11122.42 1531
11123.41 1496
11124.41 1560
11125.40 1468
11126.40 1578
11127.40 1549
11128.39 1439
11129.39 1480
11130.38 1473
11131.38 1494
11132.38 1482
11133.37 1497
11134.37 1564
11135.37 1561
11136.36 1569
11137.36 1526
11138.36 1486
11139.35 1502
11140.35 1449
11141.35 1481
11142.34 1493
11143.34 1440
11144.34 1530
11145.34 1462
11146.33 1441
11147.33 1433
11148.33 1410
11149.32 1508
11150.32 1500
11151.32 1508
11152.32 1506
11153.31 1449
11154.31 1502
11155.31 1423
11156.31 1409
11157.30 1448
11158.30 1441
11159.30 1473
11160.30 1375
11161.29 1433
11162.29 1369
11163.29 1297
11164.29 1349
11165.29 1401
11166.28 1372
11167.28 1335
11168.28 1385
11169.28 1348
11170.28 1380
11171.27 1384
11172.27 1344
11173.27 1341
11174.27 1304
11175.27 1353
11176.27 1336
11177.26 1378
11178.26 1400
11179.26 1337
11180.26 1326
11181.26 1319
11182.26 1340
11183.26 1262
11184.26 1267
11185.25 1321
11186.25 1377
11187.25 1248
11188.25 1285
11189.25 1383
11190.25 1249
11191.25 1322
11192.25 1404
11193.25 1249
11194.25 1314
11195.24 1401
11196.24 1350
11197.24 1396
11198.24 1382
11199.24 1309
11200.24 1378
11201.24 1430
11202.24 1404
11203.24 1337
11204.24 1317
11205.24 1313
11206.24 1346
11207.24 1388
11208.24 1380
11209.24 1354
11210.24 1381
11211.24 1351
11212.24 1339
11213.24 1362
11214.24 1301
11215.24 1306
11216.24 1362
11217.24 1362
11218.24 1416
11219.24 1328
11220.24 1292
11221.24 1268
11222.24 1300
11223.24 1308
11224.24 1302
11225.24 1305
11226.24 1298
11227.25 1303
11228.25 1319
11229.25 1386
11230.25 1368
11231.25 1349
11232.25 1396
11233.25 1351
11234.25 1333
11235.25 1304
11236.25 1289
11237.25 1280
11238.26 1341
11239.26 1358
11240.26 1263
11241.26 1304
11242.26 1337
11243.26 1352
11244.26 1372
11245.27 1350
11246.27 1363
11247.27 1375
11248.27 1284
11249.27 1309
11250.27 1372
11251.28 1368
11252.28 1363
11253.28 1309
11254.28 1390
11255.28 1422
11256.29 1319
11257.29 1388
11258.29 1373
11259.29 1378
11260.29 1410
11261.30 1400
11262.30 1386
11263.30 1338
11264.30 1378
11265.31 1420
11266.31 1356
11267.31 1418
11268.31 1363
11269.32 1391
11270.32 1408
11271.32 1359
11272.32 1350
11273.33 1405
11274.33 1451
11275.33 1534
11276.33 1445
11277.34 1501
11278.34 1552
11279.34 1511
11280.35 1444
11281.35 1520
11282.35 1516
11283.36 1471
11284.36 1434
11285.36 1499
11286.37 1560
11287.37 1477
11288.37 1494
11289.38 1497
11290.38 1464
11291.38 1448
11292.39 1462
11293.39 1456
11294.39 1444
11295.40 1527
11296.40 1493
11297.41 1464
11298.41 1466
11299.41 1506
11300.42 1434
11301.42 1426
11302.43 1465
11303.43 1478
11304.43 1473
11305.44 1449
11306.44 1423
11307.45 1461
11308.45 1465
11309.46 1423
11310.46 1430
11311.46 1419
11312.47 1452
11313.47 1480
11314.48 1443
11315.48 1481
11316.49 1496
11317.49 1525
11318.50 1478
11319.50 1528
11320.51 1495
11321.51 1503
11322.52 1542
11323.52 1547
11324.53 1479
11325.53 1468
11326.54 1583
11327.54 1543
11328.55 1542
11329.55 1518
11330.56 1528
11331.56 1493
11332.57 1479
11333.57 1518
11334.58 1537
11335.58 1540
11336.59 1435
11337.60 1578
11338.60 1520
11339.61 1545
11340.61 1609
11341.62 1641
11342.62 1697
11343.63 1717
11344.64 1679
11345.64 1708
11346.65 1684
11347.65 1810
11348.66 1841
11349.67 1750
11350.67 1638
11351.68 1630
11352.69 1651
11353.69 1551
11354.70 1539
11355.71 1604
11356.71 1622
11357.72 1521
11358.72 1500
11359.73 1417
11360.74 1447
11361.74 1477
11362.75 1532
11363.76 1541
11364.76 1588
11365.77 1552
11366.78 1550
11367.79 1491
11368.79 1502
11369.80 1463
11370.81 1465
11371.81 1447
11372.82 1477
11373.83 1501
11374.84 1577
11375.84 1535
11376.85 1572
11377.86 1540
11378.87 1555
11379.87 1488
11380.88 1503
11381.89 1529
11382.90 1529
11383.90 1495
11384.91 1517
11385.92 1583
11386.93 1510
11387.93 1568
11388.94 1540
11389.95 1562
11390.96 1619
11391.97 1576
11392.97 1507
11393.98 1468
11394.99 1493
11396.00 1517
11397.01 1501
11398.02 1504
11399.02 1479
11400.03 1518
11401.04 1471
11402.05 1473
11403.06 1480
11404.07 1499
11405.08 1523
11406.08 1562
11407.09 1622
11408.10 1595
11409.11 1557
11410.12 1578
11411.13 1536
11412.14 1666
11413.15 1550
11414.15 1549
11415.16 1500
11416.17 1512
11417.18 1545
11418.19 1519
11419.20 1508
11420.21 1558
11421.22 1637
11422.23 1651
11423.24 1608
11424.25 1625
11425.26 1612
11426.27 1632
11427.28 1600
11428.29 1699
11429.30 1708
11430.31 1661
11431.32 1652
11432.32 1592
11433.33 1597
11434.34 1695
11435.35 1617
11436.36 1653
11437.37 1689
11438.38 1640
11439.39 1679
11440.41 1712
11441.42 1703
11442.43 1714
11443.44 1744
11444.45 1728
11445.46 1709
11446.47 1791
11447.48 1748
11448.49 1738
11449.50 1677
11450.51 1704
11451.52 1765
11452.53 1832
11453.54 1836
11454.55 1753
11455.56 1776
11456.57 1863
11457.59 1830
11458.60 1830
11459.61 1822
11460.62 1806
11461.63 1815
11462.64 1813
11463.65 1890
11464.66 1827
11465.67 1931
11466.69 1918
11467.70 1897
11468.71 1937
11469.72 1929
11470.73 1978
11471.74 1968
11472.75 1883
11473.77 1941
11474.78 1918
11475.79 2053
11476.80 2036
11477.81 1904
11478.83 1952
11479.84 2084
11480.85 2026
11481.86 1952
11482.87 2004
11483.89 2061
11484.90 2058
11485.91 2028
11486.92 1951
11487.93 1995
11488.95 2074
11489.96 2033
11490.97 2060
11491.98 2018
11493.00 2019
11494.01 2018
11495.02 2053
11496.03 2068
11497.05 2047
11498.06 2136
11499.07 2159
11500.09 2051
11501.10 2109
11502.11 2105
11503.12 2130
11504.14 2142
11505.15 2077
11506.16 2038
11507.18 2162
11508.19 2239
11509.20 2103
11510.22 2113
11511.23 2178
11512.24 2224
11513.26 2249
11514.27 2207
11515.28 2205
11516.30 2247
11517.31 2296
11518.32 2256
11519.34 2261
11520.35 2253
11521.37 2217
11522.38 2187
11523.39 2236
11524.41 2235
11525.42 2226
11526.44 2280
11527.45 2377
11528.46 2404
11529.48 2401
11530.49 2410
11531.51 2444
11532.52 2496
11533.53 2545
11534.55 2457
11535.56 2460
11536.58 2497
11537.59 2518
11538.61 2524
11539.62 2536
11540.64 2535
11541.65 2596
11542.67 2692
11543.68 2638
11544.69 2663
11545.71 2684
11546.72 2733
11547.74 2827
11548.75 2824
11549.77 2810
11550.78 2895
11551.80 2984
11552.81 2840
11553.83 2866
11554.85 2948
11555.86 3022
11556.88 3026
11557.89 3137
11558.91 3204
11559.92 3271
11560.94 3514
11561.95 3478
11562.97 3463
11563.98 3357
11565.00 3455
11566.02 3600
11567.03 3568
11568.05 3452
11569.06 3679
11570.08 3754
11571.10 3747
11572.11 3710
11573.13 3724
11574.14 3866
11575.16 3923
11576.18 4006
11577.19 3999
11578.21 4105
11579.22 4136
11580.24 4139
11581.26 4335
11582.27 4431
11583.29 4476
11584.31 4605
11585.32 4630
11586.34 4957
11587.36 5169
11588.37 5377
11589.39 5554
11590.41 5661
11591.42 5747
11592.44 5883
11593.46 6042
11594.47 6229
11595.49 6315
11596.51 6327
11597.53 6590
11598.54 6939
11599.56 7112
11600.58 7594
11601.59 8009
11602.61 8704
11603.63 9641
11604.65 10569
11605.66 11831
11606.68 12769
11607.70 14247
11608.72 14684
11609.74 14767
11610.75 14621
11611.77 14310
11612.79 13384
11613.81 12388
11614.82 11121
11615.84 9824
11616.86 8768
11617.88 7811
11618.90 7302
11619.91 6583
11620.93 6163
11621.95 5823
11622.97 5424
11623.99 5244
11625.01 4960
11626.02 4732
11627.04 4680
11628.06 4531
11629.08 4318
11630.10 4346
11631.12 4358
11632.14 4310
11633.15 4236
11634.17 4163
11635.19 4180
11636.21 4228
11637.23 4104
11638.25 4149
11639.27 4103
11640.29 4024
11641.30 4069
11642.32 3876
11643.34 3784
11644.36 3659
11645.38 3689
11646.40 3534
11647.42 3500
11648.44 3579
11649.46 3460
11650.48 3260
11651.50 3202
11652.52 3104
11653.54 3203
11654.56 2957
11655.58 2841
11656.60 2830
11657.62 2840
11658.64 2800
11659.66 2798
11660.68 2829
11661.70 2790
11662.72 2869
11663.74 2811
11664.76 2822
11665.78 2830
11666.80 2821
11667.82 2876
11668.84 2911
11669.86 2899
11670.88 2849
11671.90 2946
11672.92 2967
11673.94 2863
11674.96 2823
11675.98 2958
11677.00 3051
11678.02 3074
11679.04 3083
11680.06 2980
11681.08 3212
11682.10 3095
11683.12 3209
11684.15 3218
11685.17 3173
11686.19 3257
11687.21 3344
11688.23 3414
11689.25 3506
11690.27 3379
11691.29 3456
11692.31 3388
11693.34 3424
11694.36 3398
11695.38 3353
11696.40 3343
11697.42 3360
11698.44 3313
11699.46 3209
11700.49 3202
11701.51 3172
11702.53 3140
11703.55 3063
11704.57 3152
11705.60 3148
11706.62 3026
11707.64 3034
11708.66 3092
11709.68 3028
11710.71 3060
11711.73 3033
11712.75 2989
11713.77 2961
11714.79 2884
11715.82 2824
11716.84 2855
11717.86 2826
11718.88 2741
11719.91 2828
11720.93 2753
11721.95 2705
11722.97 2738
11724.00 2744
11725.02 2640
11726.04 2586
11727.07 2634
11728.09 2583
11729.11 2506
11730.13 2508
11731.16 2418
11732.18 2373
11733.20 2428
11734.23 2315
11735.25 2423
11736.27 2332
11737.30 2338
11738.32 2327
11739.34 2198
11740.37 2267
11741.39 2189
11742.41 2241
11743.44 2193
11744.46 2165
11745.48 2200
11746.51 2178
11747.53 2161
11748.55 2142
11749.58 2196
11750.60 2160
11751.63 2244
11752.65 2164
11753.67 2249
11754.70 2257
11755.72 2217
11756.75 2162
11757.77 2185
11758.79 2108
11759.82 2099
11760.84 2099
11761.87 2059
11762.89 2094
11763.92 2052
11764.94 1972
11765.97 1947
11766.99 1930
11768.01 1977
11769.04 1940
11770.06 1960
11771.09 1856
11772.11 1899
11773.14 1922
11774.16 1887
11775.19 1885
11776.21 1874
11777.24 1826
11778.26 1881
11779.29 1956
11780.31 1998
11781.34 1908
11782.36 1880
11783.39 1829
11784.41 1870
11785.44 1844
11786.46 1908
11787.49 1867
11788.52 1737
11789.54 1748
11790.57 1790
11791.59 1735
11792.62 1797
11793.64 1750
11794.67 1740
11795.70 1668
11796.72 1633
11797.75 1710
11798.77 1686
11799.80 1704
11800.83 1810
11801.85 1670
11802.88 1650
11803.90 1667
11804.93 1717
11805.96 1666
11806.98 1622
11808.01 1639
11809.04 1686
11810.06 1577
11811.09 1537
11812.11 1550
11813.14 1565
11814.17 1532
11815.19 1589
11816.22 1601
11817.25 1619
11818.27 1601
11819.30 1600
11820.33 1519
11821.36 1568
11822.38 1568
11823.41 1571
11824.44 1533
11825.46 1517
11826.49 1501
11827.52 1506
11828.54 1521
11829.57 1609
11830.60 1574
11831.63 1587
11832.65 1584
11833.68 1625
11834.71 1626
11835.74 1548
11836.76 1551
11837.79 1562
11838.82 1575
11839.85 1555
11840.88 1520
11841.90 1518
11842.93 1529
11843.96 1524
11844.99 1427
11846.01 1492
11847.04 1535
11848.07 1503
11849.10 1443
11850.13 1446
11851.16 1531
11852.18 1447
11853.21 1482
11854.24 1503
11855.27 1506
11856.30 1528
11857.33 1587
11858.35 1567
11859.38 1563
11860.41 1562
11861.44 1533
11862.47 1504
11863.50 1585
11864.53 1594
11865.56 1539
11866.58 1547
11867.61 1630
11868.64 1639
11869.67 1570
11870.70 1563
11871.73 1565
11872.76 1583
11873.79 1550
11874.82 1543
11875.85 1545
11876.88 1607
11877.91 1578
11878.93 1531
11879.96 1548
11880.99 1576
11882.02 1667
11883.05 1670
11884.08 1555
11885.11 1443
11886.14 1618
11887.17 1541
11888.20 1514
11889.23 1555
11890.26 1544
11891.29 1563
11892.32 1603
11893.35 1601
11894.38 1594
11895.41 1555
11896.44 1625
11897.47 1576
11898.50 1612
11899.53 1631
11900.56 1636
11901.59 1650
11902.62 1639
11903.65 1707
11904.69 1796
11905.72 1708
11906.75 1797
11907.78 1809
11908.81 1811
11909.84 1713
11910.87 1694
11911.90 1701
11912.93 1813
11913.96 1720
11914.99 1710
11916.02 1689
11917.06 1622
11918.09 1611
11919.12 1625
11920.15 1642
11921.18 1595
11922.21 1616
11923.24 1639
11924.27 1707
11925.31 1703
11926.34 1705
11927.37 1670
11928.40 1751
11929.43 1809
11930.46 1688
11931.50 1839
11932.53 1866
11933.56 1909
11934.59 1978
11935.62 2051
11936.65 2068
11937.69 2083
11938.72 2019
11939.75 2110
11940.78 2062
11941.81 2029
11942.85 1993
11943.88 1903
11944.91 1849
11945.94 1752
11946.98 1739
11948.01 1669
11949.04 1619
11950.07 1622
11951.11 1578
11952.14 1588
11953.17 1602
11954.20 1539
11955.24 1529
11956.27 1572
11957.30 1526
11958.34 1468
11959.37 1545
11960.40 1511
11961.43 1411
11962.47 1472
11963.50 1495
11964.53 1444
11965.57 1495
11966.60 1521
11967.63 1491
11968.67 1466
11969.70 1545
11970.73 1491
11971.77 1469
11972.80 1468
11973.83 1507
11974.87 1504
11975.90 1474
11976.94 1477
11977.97 1498
11979.00 1492
11980.04 1485
11981.07 1463
11982.10 1428
11983.14 1442
11984.17 1453
11985.21 1482
11986.24 1467
11987.27 1487
11988.31 1454
11989.34 1452
11990.38 1514
11991.41 1455
11992.45 1446
11993.48 1513
11994.51 1518
11995.55 1521
11996.58 1475
11997.62 1468
11998.65 1481
11999.69 1516
12000.72 1531
12001.76 1503
12002.79 1597
12003.83 1539
12004.86 1467
12005.90 1476
12006.93 1512
12007.97 1503
12009.00 1552
12010.04 1543
12011.07 1574
12012.11 1596
12013.14 1568
12014.18 1630
12015.21 1722
12016.25 1649
12017.28 1644
12018.32 1583
12019.35 1641
12020.39 1686
12021.43 1664
12022.46 1634
12023.50 1685
12024.53 1705
12025.57 1705
12026.60 1701
12027.64 1606
12028.68 1620
12029.71 1682
12030.75 1664
12031.78 1649
12032.82 1634
12033.86 1683
12034.89 1661
12035.93 1671
12036.97 1674
12038.00 1706
12039.04 1682
12040.07 1613
12041.11 1656
12042.15 1716
12043.18 1676
12044.22 1631
12045.26 1587
12046.29 1648
12047.33 1659
12048.37 1629
12049.40 1608
12050.44 1658
12051.48 1610
12052.52 1632
12053.55 1667
12054.59 1616
12055.63 1522
12056.66 1607
12057.70 1638
12058.74 1577
12059.78 1579
12060.81 1677
12061.85 1654
12062.89 1629
12063.92 1616
12064.96 1698
12066.00 1694
12067.04 1668
12068.07 1662
12069.11 1707
12070.15 1712
12071.19 1687
12072.23 1683
12073.26 1600
12074.30 1593
12075.34 1621
12076.38 1759
12077.42 1685
12078.45 1711
12079.49 1690
12080.53 1743
12081.57 1747
12082.61 1681
12083.64 1643
12084.68 1731
12085.72 1630
12086.76 1663
12087.80 1712
12088.84 1726
12089.88 1747
12090.91 1770
12091.95 1726
12092.99 1699
12094.03 1736
12095.07 1789
12096.11 1713
12097.15 1801
12098.19 1846
12099.22 1757
12100.26 1796
12101.30 1804
12102.34 1780
12103.38 1822
12104.42 1904
12105.46 1919
12106.50 1972
12107.54 1869
12108.58 1871
12109.62 1947
12110.66 1926
12111.70 2026
12112.74 1986
12113.77 1866
12114.81 1807
12115.85 1779
12116.89 1755
12117.93 1693
12118.97 1677
12120.01 1695
12121.05 1661
12122.09 1652
12123.13 1622
12124.17 1590
12125.21 1591
12126.25 1611
12127.29 1610
12128.33 1621
12129.37 1589
12130.41 1630
12131.45 1637
12132.50 1560
12133.54 1472
12134.58 1513
12135.62 1518
12136.66 1531
12137.70 1502
12138.74 1409
12139.78 1486
12140.82 1537
12141.86 1482
12142.90 1478
12143.94 1435
12144.98 1469
12146.02 1469
12147.07 1419
12148.11 1464
12149.15 1469
12150.19 1419
12151.23 1526
12152.27 1446
12153.31 1483
12154.35 1424
12155.40 1399
12156.44 1444
12157.48 1386
12158.52 1388
12159.56 1416
12160.60 1448
12161.64 1434
12162.69 1377
12163.73 1336
12164.77 1306
12165.81 1382
12166.85 1385
12167.90 1474
12168.94 1468
12169.98 1405
12171.02 1411
12172.06 1396
12173.11 1365
12174.15 1361
12175.19 1405
12176.23 1396
12177.27 1403
12178.32 1387
12179.36 1360
12180.40 1407
12181.44 1354
12182.49 1402
12183.53 1347
12184.57 1346
12185.61 1367
12186.66 1351
12187.70 1340
12188.74 1336
12189.79 1372
12190.83 1332
12191.87 1416
12192.91 1373
12193.96 1365
12195.00 1335
12196.04 1370
12197.09 1382
12198.13 1421
12199.17 1436
12200.22 1409
12201.26 1379
12202.30 1459
12203.35 1439
12204.39 1311
12205.43 1413
12206.48 1379
12207.52 1390
12208.57 1439
12209.61 1381
12210.65 1411
12211.70 1408
12212.74 1416
12213.78 1328
12214.83 1275
12215.87 1339
12216.92 1406
12217.96 1401
12219.00 1406
12220.05 1355
12221.09 1426
12222.14 1376
12223.18 1326
12224.23 1347
12225.27 1361
12226.31 1331
12227.36 1359
12228.40 1336
12229.45 1329
12230.49 1392
12231.54 1361
12232.58 1323
12233.63 1337
12234.67 1364
12235.72 1331
12236.76 1310
12237.81 1298
12238.85 1403
12239.90 1344
12240.94 1321
12241.99 1301
12243.03 1272
12244.08 1331
12245.12 1408
12246.17 1294
12247.21 1282
12248.26 1285
12249.30 1296
12250.35 1344
12251.39 1306
12252.44 1277
12253.49 1281
12254.53 1298
12255.58 1315
12256.62 1381
12257.67 1301
12258.71 1326
12259.76 1323
12260.81 1286
12261.85 1221
12262.90 1240
12263.94 1213
12264.99 1226
12266.04 1272
12267.08 1233
12268.13 1226
12269.17 1224
12270.22 1280
12271.27 1280
12272.31 1257
12273.36 1256
12274.41 1201
12275.45 1197
12276.50 1175
12277.55 1235
12278.59 1228
12279.64 1208
12280.69 1191
12281.73 1194
12282.78 1213
12283.83 1206
12284.87 1187
12285.92 1234
12286.97 1244
12288.01 1209
12289.06 1175
12290.11 1233
12291.16 1265
12292.20 1190
12293.25 1213
12294.30 1183
12295.35 1148
12296.39 1235
12297.44 1189
12298.49 1253
12299.54 1230
12300.58 1167
12301.63 1190
12302.68 1212
12303.73 1196
12304.77 1193
12305.82 1185
12306.87 1186
12307.92 1177
12308.97 1263
12310.01 1174
12311.06 1195
12312.11 1121
12313.16 1175
12314.21 1207
12315.25 1250
12316.30 1197
12317.35 1130
12318.40 1146
12319.45 1179
12320.50 1176
12321.54 1242
12322.59 1220
12323.64 1149
12324.69 1128
12325.74 1190
12326.79 1159
12327.84 1201
12328.89 1163
12329.93 1106
12330.98 1149
12332.03 1155
12333.08 1188
12334.13 1212
12335.18 1153
12336.23 1151
12337.28 1087
12338.33 1157
12339.38 1128
12340.43 1198
12341.47 1167
12342.52 1126
12343.57 1182
12344.62 1223
12345.67 1149
12346.72 1163
12347.77 1166
12348.82 1164
12349.87 1118
12350.92 1121
12351.97 1159
12353.02 1183
12354.07 1137
12355.12 1035
12356.17 1127
12357.22 1135
12358.27 1175
12359.32 1123
12360.37 1116
12361.42 1095
12362.47 1131
12363.52 1129
12364.57 1105
12365.62 1123
12366.67 1212
12367.72 1181
12368.77 1140
12369.82 1098
12370.87 1128
12371.93 1203
12372.98 1181
12374.03 1183
12375.08 1114
12376.13 1172
12377.18 1158
12378.23 1176
12379.28 1111
12380.33 1093
12381.38 1054
12382.43 1092
12383.49 1144
12384.54 1096
12385.59 1075
12386.64 1153
12387.69 1149
12388.74 1129
12389.79 1096
12390.84 1177
12391.90 1173
12392.95 1151
12394.00 1168
12395.05 1185
12396.10 1136
12397.15 1136
12398.21 1143
12399.26 1049
12400.31 1090
12401.36 1088
12402.41 1163
12403.47 1178
12404.52 1161
12405.57 1130
12406.62 1109
12407.67 1150
12408.73 1138
12409.78 1145
12410.83 1127
12411.88 1111
12412.94 1159
12413.99 1174
12415.04 1187
12416.09 1150
12417.15 1171
12418.20 1138
12419.25 1130
12420.30 1172
12421.36 1143
12422.41 1099
12423.46 1212
12424.52 1208
12425.57 1124
12426.62 1136
12427.67 1205
12428.73 1165
12429.78 1200
12430.83 1155
12431.89 1169
12432.94 1185
12433.99 1157
12435.05 1248
12436.10 1213
12437.15 1246
12438.21 1130
12439.26 1155
12440.31 1219
12441.37 1215
12442.42 1172
12443.47 1179
12444.53 1189
12445.58 1205
12446.64 1227
12447.69 1128
12448.74 1117
12449.80 1182
12450.85 1120
12451.91 1149
12452.96 1165
12454.01 1142
12455.07 1100
12456.12 1166
12457.18 1142
12458.23 1186
12459.29 1122
12460.34 1106
12461.39 1212
12462.45 1166
12463.50 1098
12464.56 1159
12465.61 1135
12466.67 1152
12467.72 1114
12468.78 1119
12469.83 1111
12470.89 1045
12471.94 1112
12473.00 1160
12474.05 1093
12475.11 1128
12476.16 1128
12477.22 1117
12478.27 1154
12479.33 1164
12480.38 1188
12481.44 1182
12482.49 1202
12483.55 1145
12484.60 1089
12485.66 1188
12486.71 1211
12487.77 1167
12488.83 1195
12489.88 1216
12490.94 1254
12491.99 1227
12493.05 1271
12494.10 1283
12495.16 1250
12496.22 1358
12497.27 1338
12498.33 1292
12499.38 1360
12500.44 1355
12501.50 1356
12502.55 1395
12503.61 1419
12504.67 1412
12505.72 1298
12506.78 1329
12507.83 1287
12508.89 1327
12509.95 1256
12511.00 1288
12512.06 1266
12513.12 1249
12514.17 1248
12515.23 1207
12516.29 1266
12517.34 1236
12518.40 1208
12519.46 1240
12520.52 1271
12521.57 1256
12522.63 1281
12523.69 1247
12524.74 1203
12525.80 1284
12526.86 1436
12527.92 1456
12528.97 1410
12530.03 1328
12531.09 1374
12532.15 1377
12533.20 1356
12534.26 1391
12535.32 1355
12536.38 1338
12537.43 1367
12538.49 1292
12539.55 1250
12540.61 1280
12541.66 1221
12542.72 1205
12543.78 1227
12544.84 1193
12545.90 1197
12546.95 1227
12548.01 1219
12549.07 1151
12550.13 1225
12551.19 1238
12552.25 1214
12553.30 1200
12554.36 1295
12555.42 1262
12556.48 1315
12557.54 1296
12558.60 1197
12559.65 1236
12560.71 1279
12561.77 1270
12562.83 1301
12563.89 1249
12564.95 1225
12566.01 1205
12567.07 1270
12568.13 1254
12569.18 1204
12570.24 1263
12571.30 1281
12572.36 1250
12573.42 1262
12574.48 1251
12575.54 1209
12576.60 1276
12577.66 1258
12578.72 1360
12579.78 1365
12580.84 1326
12581.90 1328
12582.96 1357
12584.02 1359
12585.07 1349
12586.13 1316
12587.19 1283
12588.25 1299
12589.31 1269
12590.37 1257
12591.43 1300
12592.49 1294
12593.55 1270
12594.61 1300
12595.67 1329
12596.73 1347
12597.79 1358
12598.86 1311
12599.92 1288
12600.98 1278
12602.04 1273
12603.10 1226
12604.16 1286
12605.22 1316
12606.28 1385
12607.34 1344
12608.40 1422
12609.46 1399
12610.52 1350
12611.58 1342
12612.64 1428
12613.70 1312
12614.76 1366
12615.83 1366
12616.89 1355
12617.95 1252
12619.01 1294
12620.07 1339
12621.13 1377
12622.19 1371
12623.25 1273
12624.32 1344
12625.38 1340
12626.44 1288
12627.50 1309
12628.56 1260
12629.62 1264
12630.68 1296
12631.75 1310
12632.81 1277
12633.87 1244
12634.93 1297
12635.99 1263
12637.05 1249
12638.12 1274
12639.18 1213
12640.24 1217
12641.30 1255
12642.36 1250
12643.43 1264
12644.49 1252
12645.55 1327
12646.61 1268
12647.68 1217
12648.74 1226
12649.80 1236
12650.86 1258
12651.93 1300
12652.99 1292
12654.05 1292
12655.11 1281
12656.18 1285
12657.24 1320
12658.30 1285
12659.36 1220
12660.43 1313
12661.49 1278
12662.55 1294
12663.62 1308
12664.68 1307
12665.74 1306
12666.81 1308
12667.87 1354
12668.93 1288
12670.00 1315
12671.06 1295
12672.12 1233
12673.19 1250
12674.25 1271
12675.31 1305
12676.38 1296
12677.44 1199
12678.50 1285
12679.57 1204
12680.63 1220
12681.69 1273
12682.76 1313
12683.82 1332
12684.89 1333
12685.95 1275
12687.01 1305
12688.08 1292
12689.14 1275
12690.21 1265
12691.27 1357
12692.33 1379
12693.40 1366
12694.46 1358
12695.53 1348
12696.59 1360
12697.66 1348
12698.72 1362
12699.79 1431
12700.85 1407
12701.91 1406
12702.98 1329
12704.04 1380
12705.11 1416
12706.17 1434
12707.24 1450
12708.30 1338
12709.37 1441
12710.43 1470
12711.50 1381
12712.56 1375
12713.63 1301
12714.69 1365
12715.76 1389
12716.82 1394
12717.89 1367
12718.95 1352
12720.02 1330
12721.09 1338
12722.15 1400
12723.22 1359
12724.28 1353
12725.35 1296
12726.41 1310
12727.48 1382
12728.54 1312
12729.61 1282
12730.68 1376
12731.74 1334
12732.81 1312
12733.87 1256
12734.94 1241
12736.01 1326
12737.07 1355
12738.14 1304
12739.20 1244
12740.27 1218
12741.34 1279
12742.40 1244
12743.47 1294
12744.54 1252
12745.60 1169
12746.67 1235
12747.74 1242
12748.80 1238
12749.87 1235
12750.94 1209
12752.00 1279
12753.07 1186
12754.14 1185
12755.20 1236
12756.27 1185
12757.34 1212
12758.40 1157
12759.47 1167
12760.54 1257
12761.60 1139
12762.67 1157
12763.74 1202
12764.81 1219
12765.87 1169
12766.94 1149
12768.01 1135
12769.08 1174
12770.14 1146
12771.21 1076
12772.28 1100
12773.35 1108
12774.41 1207
12775.48 1155
12776.55 1140
12777.62 1137
12778.68 1108
12779.75 1188
12780.82 1087
12781.89 1091
12782.96 1071
12784.02 1155
12785.09 1186
12786.16 1103
12787.23 1137
12788.30 1111
12789.37 1156
12790.43 1146
12791.50 1117
12792.57 1199
12793.64 1129
12794.71 1123
12795.78 1125
12796.84 1098
12797.91 1089
12798.98 1156
12800.05 1117
12801.12 1115
12802.19 1145
12803.26 1117
12804.33 1085
12805.40 1097
12806.46 1157
12807.53 1084
12808.60 1107
12809.67 1139
12810.74 1089
12811.81 1148
12812.88 1177
12813.95 1113
12815.02 1076
12816.09 1086
12817.16 1066
12818.23 1059
12819.30 1073
12820.37 1110
12821.44 1168
12822.50 1114
12823.57 1121
12824.64 1158
12825.71 1155
12826.78 1164
12827.85 1145
12828.92 1112
12829.99 1129
12831.06 1177
12832.13 1120
12833.20 1043
12834.27 1114
12835.34 1164
12836.41 1078
12837.49 1117
12838.56 1048
12839.63 1102
12840.70 1120
12841.77 1113
12842.84 1073
12843.91 1037
12844.98 1094
12846.05 1074
12847.12 1050
12848.19 1136
12849.26 1096
12850.33 1094
12851.40 1085
12852.47 1117
12853.55 1101
12854.62 1138
12855.69 1111
12856.76 1115
12857.83 1161
12858.90 1065
12859.97 1078
12861.04 1052
12862.11 1031
12863.19 1125
12864.26 1040
12865.33 1089
12866.40 1112
12867.47 1018
12868.54 1048
12869.62 1009
12870.69 1014
12871.76 1061
12872.83 1057
12873.90 996
12874.97 1054
12876.05 1022
12877.12 1005
12878.19 1057
12879.26 1009
12880.33 996
12881.41 1026
12882.48 1009
12883.55 1015
12884.62 979
12885.70 971
12886.77 1002
12887.84 1020
12888.91 1048
12889.98 992
12891.06 1022
12892.13 1036
12893.20 1046
12894.28 1015
12895.35 982
12896.42 1004
12897.49 1028
12898.57 1010
12899.64 1024
12900.71 1050
12901.79 1007
12902.86 1004
12903.93 1003
12905.00 1012
12906.08 953
12907.15 994
12908.22 959
12909.30 1028
12910.37 979
12911.44 957
12912.52 981
12913.59 911
12914.66 993
12915.74 914
12916.81 958
12917.89 935
12918.96 986
12920.03 956
12921.11 1011
12922.18 1000
12923.25 1004
12924.33 974
12925.40 973
12926.48 919
12927.55 948
12928.62 981
12929.70 940
12930.77 974
12931.85 954
12932.92 996
12934.00 951
12935.07 896
12936.14 978
12937.22 1023
12938.29 1004
12939.37 928
12940.44 934
12941.52 990
12942.59 950
12943.67 995
12944.74 932
12945.82 925
12946.89 996
12947.97 948
12949.04 947
12950.12 986
12951.19 935
12952.27 931
12953.34 1020
12954.42 1009
12955.49 947
12956.57 916
12957.64 965
12958.72 943
12959.79 901
12960.87 947
12961.94 1005
12963.02 962
12964.10 940
12965.17 946
12966.25 971
12967.32 928
12968.40 971
12969.47 959
12970.55 997
12971.63 967
12972.70 940
12973.78 975
12974.85 941
12975.93 1018
12977.01 950
12978.08 1028
12979.16 998
12980.23 928
12981.31 932
12982.39 893
12983.46 934
12984.54 973
12985.62 983
12986.69 1001
12987.77 985
12988.85 954
12989.92 999
12991.00 976
12992.08 1052
12993.15 1033
12994.23 966
12995.31 955
12996.38 1004
12997.46 985
12998.54 979
12999.61 1025
13000.69 1038
13001.77 1064
13002.85 1037
13003.92 1014
13005.00 1021
13006.08 997
13007.16 1026
13008.23 1027
13009.31 967
13010.39 963
13011.47 951
13012.54 1000
13013.62 1032
13014.70 969
13015.78 937
13016.85 918
13017.93 947
13019.01 1067
13020.09 1047
13021.17 1014
13022.24 1038
13023.32 1020
13024.40 1083
13025.48 1034
13026.56 1046
13027.63 1033
13028.71 1048
13029.79 1101
13030.87 1059
13031.95 1023
13033.03 1011
13034.10 999
13035.18 1050
13036.26 1029
13037.34 1132
13038.42 1089
13039.50 1039
13040.58 1082
13041.66 1057
13042.73 1037
13043.81 1073
13044.89 1113
13045.97 1128
13047.05 1033
13048.13 1062
13049.21 1068
13050.29 1118
13051.37 1075
13052.45 1043
13053.53 1127
13054.60 1090
13055.68 1087
13056.76 1032
13057.84 1042
13058.92 1065
13060.00 1085
13061.08 1107
13062.16 1062
13063.24 1020
13064.32 1076
13065.40 1056
13066.48 975
13067.56 956
13068.64 1022
13069.72 1016
13070.80 953
13071.88 972
13072.96 1037
13074.04 1021
13075.12 1033
13076.20 1020
13077.28 1037
13078.36 1021
13079.44 992
13080.52 997
13081.60 1039
13082.68 966
13083.76 926
13084.84 932
13085.93 946
13087.01 1047
13088.09 1022
13089.17 1009
13090.25 1002
13091.33 960
13092.41 923
13093.49 1045
13094.57 1046
13095.65 1008
13096.73 954
13097.82 958
13098.90 980
13099.98 974
13101.06 1025
13102.14 968
13103.22 999
13104.30 985
13105.38 1005
13106.47 994
13107.55 1010
13108.63 969
13109.71 973
13110.79 941
13111.87 909
13112.96 866
13114.04 953
13115.12 942
13116.20 990
13117.28 1055
13118.37 1013
13119.45 965
13120.53 1005
13121.61 991
13122.69 990
13123.78 1085
13124.86 1016
13125.94 1016
13127.02 994
13128.11 1041
13129.19 1012
13130.27 944
13131.35 1014
13132.44 982
13133.52 967
13134.60 942
13135.68 971
13136.77 1025
13137.85 975
13138.93 1028
13140.01 988
13141.10 985
13142.18 1029
13143.26 984
13144.35 999
13145.43 981
13146.51 976
13147.60 1001
13148.68 950
13149.76 1008
13150.85 960
13151.93 957
13153.01 925
13154.10 963
13155.18 981
13156.26 966
13157.35 995
13158.43 952
13159.51 941
13160.60 974
13161.68 970
13162.77 1002
13163.85 1026
13164.93 1022
13166.02 1007
13167.10 1008
13168.19 1005
13169.27 996
13170.35 955
13171.44 1027
13172.52 996
13173.61 968
13174.69 962
13175.78 962
13176.86 1002
13177.94 973
13179.03 959
13180.11 947
13181.20 915
13182.28 991
13183.37 1015
13184.45 987
13185.54 982
13186.62 933
13187.71 1002
13188.79 950
13189.88 968
13190.96 963
13192.05 958
13193.13 950
13194.22 956
13195.30 972
13196.39 950
13197.47 987
13198.56 993
13199.64 990
13200.73 995
13201.81 955
13202.90 1011
13203.98 1022
13205.07 947
13206.16 970
13207.24 1039
13208.33 1060
13209.41 1001
13210.50 954
13211.58 1001
13212.67 987
13213.76 986
13214.84 1039
13215.93 999
13217.01 936
13218.10 996
13219.19 939
13220.27 980
13221.36 992
13222.45 933
13223.53 962
13224.62 990
13225.70 990
13226.79 959
13227.88 1007
13228.96 1031
13230.05 993
13231.14 1012
13232.22 990
13233.31 1005
13234.40 1036
13235.48 980
13236.57 1015
13237.66 1062
13238.74 956
13239.83 1014
13240.92 975
13242.01 972
13243.09 909
13244.18 982
13245.27 1012
13246.35 987
13247.44 952
13248.53 976
13249.62 995
13250.70 993
13251.79 956
13252.88 964
13253.97 1039
13255.05 1025
13256.14 1013
13257.23 1014
13258.32 999
13259.41 1031
13260.49 1024
13261.58 1032
13262.67 1008
13263.76 1056
13264.85 1029
13265.93 1020
13267.02 1058
13268.11 1086
13269.20 1040
13270.29 1015
13271.37 1057
13272.46 1056
13273.55 1009
13274.64 1082
13275.73 1081
13276.82 1011
13277.91 943
13278.99 1028
13280.08 1050
13281.17 1109
13282.26 1061
13283.35 1046
13284.44 1045
13285.53 1088
13286.62 1054
13287.70 1030
13288.79 1081
13289.88 1065
13290.97 1064
13292.06 1088
13293.15 1103
13294.24 1145
13295.33 1154
13296.42 1136
13297.51 1017
13298.60 1079
13299.69 1114
13300.78 1084
13301.87 1117
13302.95 1126
13304.04 1116
13305.13 1141
13306.22 1144
13307.31 1161
13308.40 1176
13309.49 1145
13310.58 1165
13311.67 1135
13312.76 1133
13313.85 1160
13314.94 1239
13316.03 1161
13317.12 1124
13318.21 1228
13319.30 1219
13320.39 1168
13321.48 1148
13322.58 1119
13323.67 1145
13324.76 1187
13325.85 1173
13326.94 1120
13328.03 1111
13329.12 1119
13330.21 1164
13331.30 1144
13332.39 1174
13333.48 1212
13334.57 1116
13335.66 1123
13336.75 1153
13337.85 1138
13338.94 1160
13340.03 1123
13341.12 1130
13342.21 1175
13343.30 1164
13344.39 1188
13345.48 1220
13346.58 1147
13347.67 1142
13348.76 1163
13349.85 1169
13350.94 1260
13352.03 1211
13353.12 1214
13354.22 1134
13355.31 1149
13356.40 1183
13357.49 1217
13358.58 1179
13359.68 1076
13360.77 1151
13361.86 1231
13362.95 1265
13364.04 1262
13365.14 1228
13366.23 1194
13367.32 1264
13368.41 1295
13369.51 1282
13370.60 1244
13371.69 1234
13372.78 1314
13373.87 1274
13374.97 1213
13376.06 1258
13377.15 1350
13378.25 1359
13379.34 1344
13380.43 1234
13381.52 1280
13382.62 1204
13383.71 1223
13384.80 1261
13385.90 1256
13386.99 1180
13388.08 1228
13389.17 1236
13390.27 1139
13391.36 1149
13392.45 1128
13393.55 1144
13394.64 1114
13395.73 1097
13396.83 1075
13397.92 1133
13399.02 1103
13400.11 1162
13401.20 1080
13402.30 1092
13403.39 1123
13404.48 1149
13405.58 1168
13406.67 1126
13407.77 1132
13408.86 1113
13409.95 1123
13411.05 1123
13412.14 1132
13413.24 1132
13414.33 1069
13415.42 1097
13416.52 1139
13417.61 1133
13418.71 1117
13419.80 1096
13420.90 1100
13421.99 1073
13423.08 1104
13424.18 1202
13425.27 1099
13426.37 1124
13427.46 1141
13428.56 1115
13429.65 1104
13430.75 1148
13431.84 1060
13432.94 1083
13434.03 1145
13435.13 1175
13436.22 1151
13437.32 1180
13438.41 1138
13439.51 1111
13440.60 1136
13441.70 1163
13442.79 1122
13443.89 1138
13444.98 1163
13446.08 1138
13447.18 1142
13448.27 1186
13449.37 1150
13450.46 1140
13451.56 1139
13452.65 1130
13453.75 1207
13454.85 1172
13455.94 1126
13457.04 1176
13458.13 1282
13459.23 1220
13460.33 1261
13461.42 1186
13462.52 1206
13463.61 1234
13464.71 1281
13465.81 1287
13466.90 1244
13468.00 1270
13469.10 1267
13470.19 1259
13471.29 1276
13472.38 1222
13473.48 1253
13474.58 1228
13475.67 1202
13476.77 1214
13477.87 1285
13478.96 1320
13480.06 1259
13481.16 1254
13482.26 1311
13483.35 1309
13484.45 1290
13485.55 1265
13486.64 1321
13487.74 1339
13488.84 1292
13489.94 1290
13491.03 1310
13492.13 1304
13493.23 1298
13494.32 1312
13495.42 1361
13496.52 1289
13497.62 1348
13498.72 1419
13499.81 1401
13500.91 1404
13502.01 1383
13503.11 1423
13504.20 1415
13505.30 1525
13506.40 1531
13507.50 1487
13508.60 1487
13509.69 1455
13510.79 1460
13511.89 1511
13512.99 1437
13514.09 1399
13515.18 1401
13516.28 1395
13517.38 1399
13518.48 1384
13519.58 1379
13520.68 1295
13521.78 1343
13522.87 1289
13523.97 1310
13525.07 1243
13526.17 1196
13527.27 1218
13528.37 1181
13529.47 1217
13530.57 1190
13531.66 1220
13532.76 1268
13533.86 1156
13534.96 1264
13536.06 1209
13537.16 1144
13538.26 1186
13539.36 1155
13540.46 1129
13541.56 1171
13542.66 1065
13543.76 1097
13544.86 1146
13545.96 1134
13547.05 1111
13548.15 1138
13549.25 1098
13550.35 1056
13551.45 1089
13552.55 1152
13553.65 1145
13554.75 1069
13555.85 1129
13556.95 1088
13558.05 1128
13559.15 1109
13560.25 1100
13561.35 1127
13562.45 1111
13563.55 1104
13564.65 1119
13565.75 1093
13566.85 1111
13567.96 1118
13569.06 1118
13570.16 1096
13571.26 1128
13572.36 1069
13573.46 1058
13574.56 1086
13575.66 1155
13576.76 1106
13577.86 1118
13578.96 1085
13580.06 1003
13581.16 1044
13582.27 1079
13583.37 1101
13584.47 1079
13585.57 1109
13586.67 1085
13587.77 1056
13588.87 1067
13589.97 1036
13591.08 1087
13592.18 1070
13593.28 1074
13594.38 1083
13595.48 1043
13596.58 1074
13597.68 1071
13598.79 1071
13599.89 1063
13600.99 1068
13602.09 1086
13603.19 1089
13604.30 1113
13605.40 1115
13606.50 1051
13607.60 1072
13608.70 1152
13609.81 1181
13610.91 1088
13612.01 1074
13613.11 1098
13614.21 1033
13615.32 1059
13616.42 1110
13617.52 1116
13618.62 1136
13619.73 1143
13620.83 1102
13621.93 1104
13623.03 1143
13624.14 1095
13625.24 1103
13626.34 1157
13627.45 1171
13628.55 1157
13629.65 1087
13630.75 1156
13631.86 1172
13632.96 1069
13634.06 1141
13635.17 1175
13636.27 1162
13637.37 1188
13638.48 1202
13639.58 1111
13640.68 1120
13641.79 1156
13642.89 1106
13643.99 1088
13645.10 1056
13646.20 1073
13647.30 1114
13648.41 1085
13649.51 1099
13650.62 1093
13651.72 1128
13652.82 1078
13653.93 1091
13655.03 1182
13656.14 1104
13657.24 1127
13658.34 1098
13659.45 1131
13660.55 1094
13661.66 1115
13662.76 1080
13663.87 1076
13664.97 1106
13666.07 1117
13667.18 1120
13668.28 1161
13669.39 1102
13670.49 1079
13671.60 1221
13672.70 1203
13673.81 1213
13674.91 1161
13676.02 1152
13677.12 1197
13678.23 1113
13679.33 1155
13680.44 1156
13681.54 1152
13682.65 1119
13683.75 1111
13684.86 1104
13685.96 1121
13687.07 1172
13688.17 1155
13689.28 1203
13690.38 1209
13691.49 1138
13692.59 1146
13693.70 1172
13694.80 1157
13695.91 1164
13697.02 1173
13698.12 1238
13699.23 1207
13700.33 1244
13701.44 1193
13702.55 1205
13703.65 1151
13704.76 1250
13705.86 1280
13706.97 1236
13708.08 1275
13709.18 1306
13710.29 1264
13711.39 1275
13712.50 1266
13713.61 1310
13714.71 1340
13715.82 1390
13716.93 1457
13718.03 1479
13719.14 1411
13720.25 1512
13721.35 1553
13722.46 1492
13723.57 1484
13724.67 1536
13725.78 1550
13726.89 1538
13727.99 1454
13729.10 1332
13730.21 1375
13731.31 1374
13732.42 1287
13733.53 1291
13734.64 1284
13735.74 1252
13736.85 1254
13737.96 1230
13739.07 1255
13740.17 1287
13741.28 1230
13742.39 1167
13743.50 1196
13744.60 1112
13745.71 1173
13746.82 1189
13747.93 1176
13749.03 1125
13750.14 1189
13751.25 1148
13752.36 1147
13753.47 1181
13754.57 1212
13755.68 1158
13756.79 1219
13757.90 1190
13759.01 1160
13760.11 1172
13761.22 1216
13762.33 1196
13763.44 1187
13764.55 1210
13765.66 1120
13766.76 1149
13767.87 1197
13768.98 1244
13770.09 1246
13771.20 1271
13772.31 1274
13773.42 1244
13774.53 1238
13775.63 1212
13776.74 1245
13777.85 1295
13778.96 1296
13780.07 1307
13781.18 1250
13782.29 1325
13783.40 1305
13784.51 1278
13785.62 1230
13786.73 1197
13787.83 1186
13788.94 1201
13790.05 1162
13791.16 1153
13792.27 1099
13793.38 1153
13794.49 1167
13795.60 1150
13796.71 1122
13797.82 1074
13798.93 1115
13800.04 1069
13801.15 1087
13802.26 1088
13803.37 1065
13804.48 1030
13805.59 1102
13806.70 1068
13807.81 1047
13808.92 1096
13810.03 1105
13811.14 1112
13812.25 1085
13813.36 1105
13814.47 1047
13815.58 1048
13816.69 1125
13817.80 1133
13818.91 1073
13820.03 1127
13821.14 1137
13822.25 1056
13823.36 1046
13824.47 1109
13825.58 1090
13826.69 1070
13827.80 1085
13828.91 1051
13830.02 1073
13831.13 1071
13832.25 1062
13833.36 1073
13834.47 1005
13835.58 1045
13836.69 1077
13837.80 1099
13838.91 1061
13840.02 1083
13841.14 1093
13842.25 1091
13843.36 1026
13844.47 1008
13845.58 1031
13846.69 1040
13847.81 998
13848.92 1081
13850.03 1044
13851.14 1130
13852.25 1134
13853.37 1087
13854.48 1075
13855.59 1099
13856.70 1053
13857.81 1058
13858.93 1095
13860.04 1077
13861.15 1071
13862.26 1088
13863.38 1052
13864.49 1036
13865.60 1085
13866.71 1093
13867.83 1139
13868.94 1084
13870.05 1064
13871.16 1054
13872.28 1124
13873.39 1126
13874.50 1067
13875.61 1086
13876.73 1090
13877.84 1105
13878.95 1046
13880.07 1093
13881.18 1081
13882.29 1145
13883.41 1135
13884.52 1066
13885.63 1056
13886.75 1062
13887.86 1133
13888.97 1120
13890.09 1144
13891.20 1166
13892.31 1107
13893.43 1147
13894.54 1160
13895.65 1205
13896.77 1229
13897.88 1182
13899.00 1218
13900.11 1262
13901.22 1190
13902.34 1243
13903.45 1160
13904.57 1255
13905.68 1229
13906.79 1151
13907.91 1148
13909.02 1196
13910.14 1165
13911.25 1100
13912.37 1118
13913.48 1060
13914.59 1093
13915.71 1060
13916.82 1041
13917.94 1112
13919.05 1046
13920.17 1101
13921.28 1044
13922.40 1074
13923.51 1071
13924.63 1041
13925.74 1041
13926.86 1063
13927.97 1022
13929.09 1056
13930.20 1033
13931.32 1053
13932.43 1063
13933.55 1027
13934.66 1081
13935.78 1015
13936.89 1013
13938.01 1020
13939.12 1024
13940.24 1020
13941.35 1021
13942.47 1090
13943.59 1042
13944.70 1037
13945.82 1038
13946.93 1047
13948.05 1011
13949.16 1074
13950.28 1094
13951.40 1062
13952.51 1017
13953.63 979
13954.74 1045
13955.86 1009
13956.98 1048
13958.09 965
13959.21 985
13960.33 1092
13961.44 1078
13962.56 1056
13963.67 1064
13964.79 1083
13965.91 1093
13967.02 1060
13968.14 1055
13969.26 1046
13970.37 1047
13971.49 1122
13972.61 1028
13973.72 1018
13974.84 1051
13975.96 1041
13977.08 1007
13978.19 1025
13979.31 1038
13980.43 1011
13981.54 1051
13982.66 1017
13983.78 1027
13984.90 1056
13986.01 1048
13987.13 1064
13988.25 1072
13989.37 963
13990.48 997
13991.60 1012
13992.72 1039
13993.84 1076
13994.95 1048
13996.07 1029
13997.19 1048
13998.31 1020
13999.42 1035
14000.54 1020
14001.66 1005
14002.78 1033
14003.90 1029
14005.01 1062
14006.13 1043
14007.25 958
14008.37 1018
14009.49 1030
14010.61 1030
14011.72 1044
14012.84 1041
14013.96 996
14015.08 1051
14016.20 1009
14017.32 1016
14018.43 1002
14019.55 1023
14020.67 1088
14021.79 1041
14022.91 1083
14024.03 1052
14025.15 1146
14026.27 1113
14027.39 1049
14028.50 1016
14029.62 1021
14030.74 1021
14031.86 1067
14032.98 1019
14034.10 1068
14035.22 1058
14036.34 1084
14037.46 1046
14038.58 1073
14039.70 1068
14040.82 1097
14041.94 1092
14043.06 1013
14044.18 1012
14045.30 1032
14046.41 1108
14047.53 1146
14048.65 1144
14049.77 1126
14050.89 1157
14052.01 1134
14053.13 1163
14054.25 1202
14055.37 1141
14056.49 1131
14057.61 1086
14058.74 1088
14059.86 1154
14060.98 1164
14062.10 1150
14063.22 1122
14064.34 1218
14065.46 1292
14066.58 1229
14067.70 1241
14068.82 1257
14069.94 1199
14071.06 1227
14072.18 1191
14073.30 1238
14074.42 1253
14075.54 1236
14076.66 1241
14077.79 1181
14078.91 1256
14080.03 1201
14081.15 1248
14082.27 1225
14083.39 1212
14084.51 1268
14085.63 1336
14086.76 1373
14087.88 1337
14089.00 1282
14090.12 1354
14091.24 1399
14092.36 1345
14093.48 1386
14094.61 1426
14095.73 1472
14096.85 1463
14097.97 1524
14099.09 1501
14100.22 1494
14101.34 1573
14102.46 1540
14103.58 1550
14104.70 1634
14105.83 1524
14106.95 1511
14108.07 1563
14109.19 1518
14110.31 1526
14111.44 1531
14112.56 1488
14113.68 1493
14114.80 1422
14115.93 1388
14117.05 1337
14118.17 1306
14119.29 1283
14120.42 1309
14121.54 1254
14122.66 1247
14123.79 1258
14124.91 1233
14126.03 1203
14127.15 1180
14128.28 1189
14129.40 1192
14130.52 1149
14131.65 1143
14132.77 1131
14133.89 1165
14135.02 1140
14136.14 1149
14137.26 1189
14138.39 1170
14139.51 1169
14140.63 1049
14141.76 1080
14142.88 1090
14144.00 1081
14145.13 1096
14146.25 1106
14147.38 1165
14148.50 1092
14149.62 1039
14150.75 1034
14151.87 1128
14152.99 1130
14154.12 1103
14155.24 1082
14156.37 1071
14157.49 1035
14158.62 1059
14159.74 1079
14160.86 954
14161.99 1043
14163.11 1093
14164.24 1069
14165.36 1025
14166.49 1037
14167.61 1039
14168.74 1017
14169.86 1079
14170.99 1075
14172.11 1095
14173.23 1086
14174.36 1048
14175.48 1055
14176.61 1102
14177.73 1015
14178.86 1078
14179.98 1059
14181.11 1115
14182.23 1081
14183.36 1056
14184.49 1069
14185.61 1087
14186.74 1094
14187.86 1040
14188.99 1093
14190.11 1062
14191.24 1045
14192.36 1024
14193.49 1071
14194.61 1040
14195.74 1015
14196.87 1055
14197.99 1104
14199.12 1072
14200.24 985
14201.37 1033
14202.50 1073
14203.62 1047
14204.75 973
14205.87 1045
14207.00 993
14208.13 990
14209.25 968
14210.38 1069
14211.50 1042
14212.63 959
14213.76 1012
14214.88 966
14216.01 1046
14217.14 1033
14218.26 1028
14219.39 1007
14220.52 989
14221.64 955
14222.77 949
14223.90 976
14225.02 991
14226.15 1023
14227.28 982
14228.41 965
14229.53 985
14230.66 1039
14231.79 1004
14232.91 999
14234.04 1002
14235.17 959
14236.30 1037
14237.42 1037
14238.55 1038
14239.68 965
14240.81 958
14241.93 972
14243.06 985
14244.19 1028
14245.32 1012
14246.44 963
14247.57 968
14248.70 956
14249.83 933
14250.95 885
14252.08 900
14253.21 924
14254.34 955
14255.47 986
14256.59 949
14257.72 895
14258.85 941
14259.98 957
14261.11 951
14262.24 946
14263.36 916
14264.49 943
14265.62 881
14266.75 860
14267.88 906
14269.01 937
14270.14 958
14271.26 960
14272.39 986
14273.52 906
14274.65 942
14275.78 965
14276.91 916
14278.04 916
14279.17 865
14280.30 868
14281.42 902
14282.55 865
14283.68 970
14284.81 924
14285.94 903
14287.07 916
14288.20 953
14289.33 890
14290.46 818
14291.59 852
14292.72 872
14293.85 896
14294.98 876
14296.11 910
14297.24 870
14298.37 875
14299.50 871
14300.63 887
14301.76 882
14302.89 836
14304.02 840
14305.15 860
14306.28 881
14307.41 896
14308.54 845
14309.67 893
14310.80 866
14311.93 843
14313.06 851
14314.19 870
14315.32 898
14316.45 873
14317.58 840
14318.71 868
14319.84 889
14320.97 887
14322.10 842
14323.23 835
14324.36 870
14325.49 825
14326.63 856
14327.76 828
14328.89 883
14330.02 835
14331.15 853
14332.28 852
14333.41 853
14334.54 827
14335.67 836
14336.81 863
14337.94 889
14339.07 819
14340.20 835
14341.33 867
14342.46 856
14343.59 801
14344.73 815
14345.86 813
14346.99 764
14348.12 813
14349.25 809
14350.38 769
14351.52 816
14352.65 834
14353.78 798
14354.91 764
14356.04 813
14357.18 821
14358.31 844
14359.44 863
14360.57 861
14361.71 843
14362.84 816
14363.97 854
14365.10 859
14366.24 869
14367.37 815
14368.50 829
14369.63 833
14370.77 834
14371.90 837
14373.03 828
14374.16 826
14375.30 840
14376.43 876
14377.56 826
14378.70 786
14379.83 837
14380.96 872
14382.09 835
14383.23 829
14384.36 793
14385.49 728
14386.63 765
14387.76 794
14388.89 817
14390.03 811
14391.16 829
14392.29 860
14393.43 864
14394.56 899
14395.70 881
14396.83 831
14397.96 821
14399.10 856
14400.23 855
14401.36 796
14402.50 780
14403.63 781
14404.77 844
14405.90 790
14407.03 794
14408.17 850
14409.30 859
14410.44 816
14411.57 864
14412.71 877
14413.84 830
14414.97 846
14416.11 803
14417.24 831
14418.38 789
14419.51 809
14420.65 854
14421.78 881
14422.92 816
14424.05 827
14425.19 770
14426.32 770
14427.46 821
14428.59 846
14429.73 831
14430.86 839
14432.00 797
14433.13 797
14434.27 818
14435.40 809
14436.54 787
14437.67 818
14438.81 829
14439.94 872
14441.08 838
14442.21 837
14443.35 846
14444.48 804
14445.62 837
14446.76 840
14447.89 816
14449.03 827
14450.16 812
14451.30 859
14452.43 838
14453.57 839
14454.71 820
14455.84 834
14456.98 893
14458.11 880
14459.25 850
14460.39 910
14461.52 870
14462.66 826
14463.80 814
14464.93 802
14466.07 832
14467.20 826
14468.34 850
14469.48 878
14470.61 898
14471.75 888
14472.89 852
14474.02 812
14475.16 840
14476.30 852
14477.43 841
14478.57 868
14479.71 905
14480.85 907
14481.98 928
14483.12 923
14484.26 894
14485.39 873
14486.53 861
14487.67 842
14488.81 891
14489.94 847
14491.08 865
14492.22 950
14493.36 909
14494.49 865
14495.63 873
14496.77 896
14497.91 908
14499.04 879
14500.18 915
14501.32 916
14502.46 881
14503.59 917
14504.73 953
14505.87 967
14507.01 907
14508.15 965
14509.28 922
14510.42 978
14511.56 896
14512.70 951
14513.84 951
14514.98 991
14516.11 949
14517.25 1011
14518.39 1020
14519.53 997
14520.67 1007
14521.81 993
14522.95 1009
14524.08 1046
14525.22 1067
14526.36 1001
14527.50 1071
14528.64 1106
14529.78 1012
14530.92 1020
14532.06 1024
14533.20 1085
14534.33 1018
14535.47 1020
14536.61 996
14537.75 1036
14538.89 1014
14540.03 976
14541.17 938
14542.31 915
14543.45 911
14544.59 923
14545.73 969
14546.87 982
14548.01 887
14549.15 906
14550.29 884
14551.43 929
14552.57 923
14553.71 969
14554.85 956
14555.99 887
14557.13 897
14558.27 848
14559.41 910
14560.55 935
14561.69 913
14562.83 912
14563.97 910
14565.11 886
14566.25 877
14567.39 884
14568.53 874
14569.67 867
14570.81 867
14571.95 874
14573.09 918
14574.23 912
14575.37 873
14576.51 902
14577.65 905
14578.79 812
14579.94 888
14581.08 937
14582.22 862
14583.36 887
14584.50 860
14585.64 887
14586.78 901
14587.92 888
14589.06 846
14590.21 878
14591.35 882
14592.49 857
14593.63 888
14594.77 861
14595.91 924
14597.05 928
14598.20 856
14599.34 841
14600.48 918
14601.62 892
14602.76 901
14603.90 927
14605.05 896
14606.19 889
14607.33 958
14608.47 909
14609.61 857
14610.76 869
14611.90 907
14613.04 920
14614.18 928
14615.32 887
14616.47 858
14617.61 937
14618.75 927
14619.89 935
14621.04 895
14622.18 939
14623.32 952
14624.46 892
14625.61 890
14626.75 906
14627.89 939
14629.04 952
14630.18 982
14631.32 891
14632.46 928
14633.61 996
14634.75 972
14635.89 982
14637.04 983
14638.18 996
14639.32 1000
14640.47 1058
14641.61 990
14642.75 977
14643.90 987
14645.04 1036
14646.18 1020
14647.33 953
14648.47 961
14649.61 927
14650.76 947
14651.90 913
14653.05 899
14654.19 958
14655.33 922
14656.48 840
14657.62 880
14658.76 874
14659.91 848
14661.05 843
14662.20 854
14663.34 894
14664.49 892
14665.63 878
14666.77 863
14667.92 910
14669.06 871
14670.21 869
14671.35 869
14672.50 830
14673.64 805
14674.79 878
14675.93 851
14677.07 871
14678.22 885
14679.36 831
14680.51 888
14681.65 855
14682.80 831
14683.94 882
14685.09 859
14686.23 889
14687.38 898
14688.52 853
14689.67 855
14690.81 847
14691.96 827
14693.10 804
14694.25 829
14695.40 797
14696.54 842
14697.69 882
14698.83 828
14699.98 784
14701.12 810
14702.27 844
14703.41 843
14704.56 856
14705.71 821
14706.85 753
14708.00 815
14709.14 790
14710.29 838
14711.44 777
14712.58 740
14713.73 787
14714.87 792
14716.02 781
14717.17 854
14718.31 815
14719.46 769
14720.61 789
14721.75 788
14722.90 833
14724.05 857
14725.19 793
14726.34 791
14727.49 799
14728.63 797
14729.78 762
14730.93 808
14732.07 781
14733.22 782
14734.37 795
14735.51 791
14736.66 774
14737.81 746
14738.95 774
14740.10 791
14741.25 724
14742.40 764
14743.54 819
14744.69 800
14745.84 811
14746.99 798
14748.13 819
14749.28 804
14750.43 768
14751.58 799
14752.72 773
14753.87 800
14755.02 765
14756.17 776
14757.31 804
14758.46 790
14759.61 778
14760.76 724
14761.91 795
14763.05 754
14764.20 763
14765.35 740
14766.50 801
14767.65 815
14768.80 770
14769.94 768
14771.09 793
14772.24 811
14773.39 775
14774.54 792
14775.69 802
14776.83 811
14777.98 768
14779.13 796
14780.28 734
14781.43 775
14782.58 794
14783.73 786
14784.88 771
14786.03 716
14787.17 760
14788.32 722
14789.47 729
14790.62 782
14791.77 727
14792.92 769
14794.07 805
14795.22 737
14796.37 783
14797.52 782
14798.67 767
14799.82 753
14800.97 768
14802.12 759
14803.26 751
14804.41 797
14805.56 787
14806.71 741
14807.86 764
14809.01 733
14810.16 684
14811.31 723
14812.46 744
14813.61 757
14814.76 685
14815.91 744
14817.06 715
14818.21 725
14819.36 753
14820.51 740
14821.66 763
14822.82 839
14823.97 782
14825.12 707
14826.27 740
14827.42 769
14828.57 777
14829.72 778
14830.87 783
14832.02 722
14833.17 721
14834.32 708
14835.47 718
14836.62 744
14837.77 754
14838.93 741
14840.08 728
14841.23 710
14842.38 664
14843.53 681
14844.68 766
14845.83 730
14846.98 641
14848.14 705
14849.29 757
14850.44 745
14851.59 715
14852.74 672
14853.89 631
14855.04 699
14856.20 697
14857.35 656
14858.50 717
14859.65 676
14860.80 722
14861.96 782
14863.11 718
14864.26 680
14865.41 725
14866.56 709
14867.72 763
14868.87 757
14870.02 781
14871.17 780
14872.32 708
14873.48 751
14874.63 743
14875.78 704
14876.93 718
14878.09 687
14879.24 728
14880.39 692
14881.54 749
14882.70 725
14883.85 714
14885.00 727
14886.16 775
14887.31 739
14888.46 762
14889.61 708
14890.77 716
14891.92 728
14893.07 703
14894.23 658
14895.38 693
14896.53 700
14897.69 705
14898.84 685
14899.99 744
14901.15 728
14902.30 758
14903.45 739
14904.61 735
14905.76 755
14906.91 709
14908.07 696
14909.22 704
14910.38 676
14911.53 714
14912.68 738
14913.84 719
14914.99 712
14916.15 703
14917.30 683
14918.45 660
14919.61 687
14920.76 737
14921.92 707
14923.07 701
14924.22 709
14925.38 749
14926.53 759
14927.69 743
14928.84 745
14930.00 737
14931.15 703
14932.31 701
14933.46 710
14934.62 738
14935.77 734
14936.93 759
14938.08 726
14939.24 682
14940.39 688
14941.55 722
14942.70 722
14943.86 740
14945.01 708
14946.17 768
14947.32 760
14948.48 745
14949.63 725
14950.79 730
14951.94 746
14953.10 722
14954.25 700
14955.41 754
14956.56 777
14957.72 778
14958.88 738
14960.03 728
14961.19 790
14962.34 789
14963.50 718
14964.65 731
14965.81 723
14966.97 713
14968.12 765
14969.28 738
14970.43 708
14971.59 756
14972.75 789
14973.90 743
14975.06 751
14976.22 725
14977.37 731
14978.53 776
14979.69 776
14980.84 802
14982.00 719
14983.16 675
14984.31 745
14985.47 714
14986.63 702
14987.78 736
14988.94 724
14990.10 817
14991.25 798
14992.41 762
14993.57 721
14994.72 733
14995.88 779
14997.04 749
14998.20 771
14999.35 716
15000.51 728
15001.67 800
15002.82 701
15003.98 751
15005.14 712
15006.30 696
15007.45 748
15008.61 728
15009.77 711
15010.93 694
15012.09 728
15013.24 734
15014.40 705
15015.56 692
15016.72 740
15017.87 726
15019.03 732
15020.19 707
15021.35 696
15022.51 712
15023.67 742
15024.82 742
15025.98 712
15027.14 700
15028.30 700
15029.46 735
15030.62 706
15031.77 745
15032.93 742
15034.09 727
15035.25 736
15036.41 716
15037.57 732
15038.73 716
15039.88 723
15041.04 728
15042.20 727
15043.36 760
15044.52 697
15045.68 714
15046.84 728
15048.00 742
15049.16 722
15050.32 754
15051.47 733
15052.63 749
15053.79 766
15054.95 740
15056.11 699
15057.27 727
15058.43 727
15059.59 722
15060.75 773
15061.91 732
15063.07 735
15064.23 743
15065.39 688
15066.55 715
15067.71 718
15068.87 737
15070.03 800
15071.19 768
15072.35 685
15073.51 680
15074.67 756
15075.83 763
15076.99 748
15078.15 729
15079.31 753
15080.47 759
15081.63 711
15082.79 691
15083.95 638
15085.11 724
15086.27 705
15087.43 721
15088.59 697
15089.76 728
15090.92 685
15092.08 699
15093.24 700
15094.40 764
15095.56 744
15096.72 753
15097.88 757
15099.04 712
15100.20 684
15101.37 729
15102.53 771
15103.69 738
15104.85 715
15106.01 723
15107.17 697
15108.33 749
15109.50 719
15110.66 661
15111.82 721
15112.98 766
15114.14 770
15115.30 743
15116.47 765
15117.63 767
15118.79 714
15119.95 705
15121.11 762
15122.27 722
15123.44 693
15124.60 700
15125.76 714
15126.92 737
15128.09 710
15129.25 710
15130.41 663
15131.57 703
15132.73 694
15133.90 713
15135.06 665
15136.22 687
15137.38 699
15138.55 726
15139.71 751
15140.87 770
15142.04 689
15143.20 712
15144.36 664
15145.52 679
15146.69 733
15147.85 720
15149.01 753
15150.18 729
15151.34 685
15152.50 715
15153.67 755
15154.83 713
15155.99 701
15157.16 692
15158.32 713
15159.48 735
15160.65 717
15161.81 760
15162.97 761
15164.14 758
15165.30 727
15166.46 728
15167.63 727
15168.79 728
15169.95 727
15171.12 733
15172.28 728
15173.45 741
15174.61 696
15175.77 725
15176.94 710
15178.10 725
15179.27 742
15180.43 747
15181.60 717
15182.76 693
15183.92 740
15185.09 773
15186.25 749
15187.42 760
15188.58 736
15189.75 738
15190.91 700
15192.08 721
15193.24 707
15194.41 741
15195.57 766
15196.74 807
15197.90 721
15199.07 754
15200.23 726
15201.40 686
15202.56 730
15203.73 700
15204.89 697
15206.06 749
15207.22 777
15208.39 725
15209.55 674
15210.72 738
15211.88 774
15213.05 730
15214.21 766
15215.38 808
15216.54 783
15217.71 760
15218.88 757
15220.04 745
15221.21 749
15222.37 802
15223.54 796
15224.71 762
15225.87 775
15227.04 775
15228.20 775
15229.37 831
15230.54 725
15231.70 737
15232.87 785
15234.03 772
15235.20 788
15236.37 788
15237.53 769
15238.70 793
15239.87 810
15241.03 770
15242.20 778
15243.37 808
15244.53 769
15245.70 790
15246.87 745
15248.03 768
15249.20 750
15250.37 808
15251.53 754
15252.70 738
15253.87 818
15255.04 738
15256.20 764
15257.37 770
15258.54 747
15259.70 762
15260.87 756
15262.04 756
15263.21 775
15264.37 708
15265.54 747
15266.71 768
15267.88 752
15269.04 757
15270.21 772
15271.38 729
15272.55 695
15273.72 759
15274.88 778
15276.05 743
15277.22 761
15278.39 687
15279.56 724
15280.72 736
15281.89 727
15283.06 725
15284.23 684
15285.40 727
15286.56 721
15287.73 700
15288.90 733
15290.07 765
15291.24 751
15292.41 740
15293.58 719
15294.74 726
15295.91 757
15297.08 704
15298.25 753
15299.42 708
15300.59 716
15301.76 702
15302.93 730
15304.09 712
15305.26 727
15306.43 777
15307.60 763
15308.77 765
15309.94 749
15311.11 724
15312.28 754
15313.45 783
15314.62 716
15315.79 764
15316.96 757
15318.13 747
15319.30 772
15320.46 784
15321.63 766
15322.80 755
15323.97 766
15325.14 731
15326.31 740
15327.48 797
15328.65 772
15329.82 743
15330.99 716
15332.16 732
15333.33 720
15334.50 767
15335.67 787
15336.84 763
15338.01 770
15339.18 742
15340.36 738
15341.53 762
15342.70 755
15343.87 729
15345.04 761
15346.21 745
15347.38 678
15348.55 771
15349.72 803
15350.89 804
15352.06 765
15353.23 763
15354.40 767
15355.57 771
15356.75 744
15357.92 786
15359.09 763
15360.26 704
15361.43 712
15362.60 734
15363.77 733
15364.94 716
15366.11 756
15367.29 734
15368.46 753
15369.63 720
15370.80 743
15371.97 787
15373.14 752
15374.32 690
15375.49 710
15376.66 679
15377.83 731
15379.00 773
15380.17 741
15381.35 678
15382.52 711
15383.69 735
15384.86 742
15386.03 746
15387.21 708
15388.38 727
15389.55 735
15390.72 722
15391.90 685
15393.07 740
15394.24 733
15395.41 787
15396.59 713
15397.76 760
15398.93 711
15400.10 802
15401.28 700
15402.45 701
15403.62 767
15404.79 731
15405.97 762
15407.14 763
15408.31 767
15409.49 706
15410.66 766
15411.83 756
15413.01 751
15414.18 750
15415.35 752
15416.53 723
15417.70 739
15418.87 729
15420.05 705
15421.22 727
15422.39 741
15423.57 750
15424.74 739
15425.91 728
15427.09 685
15428.26 745
15429.43 735
15430.61 712
15431.78 716
15432.96 726
15434.13 738
15435.30 694
15436.48 709
15437.65 671
15438.83 742
15440.00 732
15441.17 720
15442.35 693
15443.52 758
15444.70 698
15445.87 698
15447.05 702
15448.22 713
15449.40 731
15450.57 732
15451.75 699
15452.92 733
15454.09 694
15455.27 718
15456.44 720
15457.62 726
15458.79 725
15459.97 705
15461.14 689
15462.32 690
15463.49 694
15464.67 728
15465.84 709
15467.02 673
15468.19 683
15469.37 710
15470.55 729
15471.72 729
15472.90 738
15474.07 686
15475.25 719
15476.42 733
15477.60 758
15478.77 699
15479.95 678
15481.13 741
15482.30 721
15483.48 808
15484.65 760
15485.83 719
15487.00 694
15488.18 729
15489.36 706
15490.53 665
15491.71 665
15492.89 718
15494.06 713
15495.24 751
15496.41 752
15497.59 676
15498.77 734
15499.94 677
15501.12 680
15502.30 688
15503.47 687
15504.65 703
15505.83 648
15507.00 621
15508.18 699
15509.36 690
15510.53 691
15511.71 702
15512.89 677
15514.06 643
15515.24 671
15516.42 672
15517.60 667
15518.77 710
15519.95 715
15521.13 675
15522.30 708
15523.48 698
15524.66 679
15525.84 659
15527.01 698
15528.19 676
15529.37 726
15530.55 663
15531.73 656
15532.90 659
15534.08 715
15535.26 721
15536.44 677
15537.61 732
15538.79 678
15539.97 628
15541.15 689
15542.33 734
15543.50 766
15544.68 709
15545.86 656
15547.04 758
15548.22 657
15549.40 680
15550.57 685
15551.75 700
15552.93 730
15554.11 713
15555.29 701
15556.47 741
15557.65 711
15558.82 678
15560.00 684
15561.18 673
15562.36 695
15563.54 709
15564.72 744
15565.90 697
15567.08 749
15568.26 723
15569.43 743
15570.61 706
15571.79 707
15572.97 663
15574.15 727
15575.33 720
15576.51 739
15577.69 735
15578.87 714
15580.05 697
15581.23 724
15582.41 782
15583.59 751
15584.77 719
15585.95 704
15587.13 675
15588.31 708
15589.49 738
15590.67 780
15591.85 755
15593.03 750
15594.21 788
15595.39 740
15596.57 740
15597.75 726
15598.93 688
15600.11 741
15601.29 742
15602.47 754
15603.65 728
15604.83 748
15606.01 741
15607.19 800
15608.37 762
15609.55 760
15610.73 742
15611.91 753
15613.09 786
15614.27 796
15615.45 796
15616.64 753
15617.82 714
15619.00 784
15620.18 794
15621.36 750
15622.54 749
15623.72 768
15624.90 747
15626.08 735
15627.27 732
15628.45 776
15629.63 798
15630.81 757
15631.99 730
15633.17 768
15634.35 825
15635.54 804
15636.72 771
15637.90 796
15639.08 751
15640.26 811
15641.45 773
15642.63 794
15643.81 805
15644.99 778
15646.17 825
15647.36 770
15648.54 754
15649.72 809
15650.90 827
15652.08 835
15653.27 783
15654.45 804
15655.63 845
15656.81 832
15658.00 842
15659.18 871
15660.36 821
15661.54 817
15662.73 788
15663.91 806
15665.09 815
15666.27 826
15667.46 791
15668.64 793
15669.82 815
15671.01 808
15672.19 784
15673.37 802
15674.56 838
15675.74 835
15676.92 800
15678.10 774
15679.29 777
15680.47 832
15681.65 816
15682.84 828
15684.02 780
15685.21 759
15686.39 770
15687.57 805
15688.76 738
15689.94 808
15691.12 786
15692.31 776
15693.49 798
15694.67 805
15695.86 774
15697.04 762
15698.23 829
15699.41 773
15700.59 799
15701.78 759
15702.96 768
15704.15 830
15705.33 879
15706.52 799
15707.70 749
15708.88 747
15710.07 820
15711.25 813
15712.44 820
15713.62 834
15714.81 819
15715.99 842
15717.18 789
15718.36 746
15719.55 786
15720.73 805
15721.92 796
15723.10 860
15724.29 756
15725.47 822
15726.66 839
15727.84 816
15729.03 805
15730.21 795
15731.40 828
15732.58 828
15733.77 781
15734.95 724
15736.14 741
15737.32 819
15738.51 827
15739.69 795
15740.88 789
15742.07 790
15743.25 798
15744.44 838
15745.62 856
15746.81 838
15747.99 830
15749.18 858
15750.37 778
15751.55 833
15752.74 797
15753.93 821
15755.11 842
15756.30 871
15757.48 801
15758.67 853
15759.86 903
15761.04 840
15762.23 873
15763.42 868
15764.60 821
15765.79 849
15766.98 809
15768.16 799
15769.35 808
15770.54 837
15771.72 839
15772.91 832
15774.10 830
15775.28 836
15776.47 849
15777.66 868
15778.84 897
15780.03 842
15781.22 775
15782.41 847
15783.59 800
15784.78 795
15785.97 811
15787.15 853
15788.34 804
15789.53 814
15790.72 738
15791.90 781
15793.09 820
15794.28 780
15795.47 794
15796.65 770
15797.84 745
15799.03 775
15800.22 789
15801.41 754
15802.59 769
15803.78 750
15804.97 710
15806.16 710
15807.35 778
15808.53 752
15809.72 783
15810.91 774
15812.10 729
15813.29 712
15814.48 738
15815.66 743
15816.85 744
15818.04 715
15819.23 724
15820.42 722
15821.61 741
15822.80 801
15823.98 780
15825.17 741
15826.36 785
15827.55 739
15828.74 777
15829.93 735
15831.12 745
15832.31 736
15833.50 765
15834.69 744
15835.87 713
15837.06 696
15838.25 746
15839.44 713
15840.63 708
15841.82 742
15843.01 749
15844.20 748
15845.39 748
15846.58 715
15847.77 716
15848.96 737
15850.15 774
15851.34 752
15852.53 709
15853.72 707
15854.91 734
15856.10 748
15857.29 721
15858.48 756
15859.67 729
15860.86 750
15862.05 738
15863.24 728
15864.43 714
15865.62 705
15866.81 757
15868.00 721
15869.19 734
15870.38 751
15871.57 728
15872.76 757
15873.95 728
15875.14 691
15876.33 700
15877.52 764
15878.72 747
15879.91 741
15881.10 734
15882.29 737
15883.48 749
15884.67 723
15885.86 695
15887.05 765
15888.24 783
15889.43 786
15890.63 782
15891.82 777
15893.01 768
15894.20 752
15895.39 790
15896.58 760
15897.77 723
15898.97 761
15900.16 794
15901.35 753
15902.54 746
15903.73 757
15904.92 786
15906.12 768
15907.31 755
15908.50 765
15909.69 768
15910.88 780
15912.08 789
15913.27 719
15914.46 803
15915.65 816
15916.85 815
15918.04 829
15919.23 723
15920.42 746
15921.61 764
15922.81 794
15924.00 734
15925.19 705
15926.38 752
15927.58 792
15928.77 829
15929.96 797
15931.16 772
15932.35 789
15933.54 817
15934.73 743
15935.93 779
15937.12 782
15938.31 833
15939.51 833
15940.70 845
15941.89 790
15943.09 812
15944.28 822
15945.47 772
15946.67 730
15947.86 794
15949.05 773
15950.25 762
15951.44 745
15952.63 734
15953.83 749
15955.02 737
15956.21 766
15957.41 741
15958.60 710
15959.80 749
15960.99 746
15962.18 714
15963.38 694
15964.57 756
15965.77 736
15966.96 732
15968.15 740
15969.35 717
15970.54 769
15971.74 763
15972.93 775
15974.13 692
15975.32 738
15976.51 700
15977.71 678
15978.90 698
15980.10 715
15981.29 663
15982.49 659
15983.68 710
15984.88 724
15986.07 739
15987.27 712
15988.46 748
15989.66 733
15990.85 706
15992.05 715
15993.24 685
15994.44 639
15995.63 646
15996.83 635
15998.02 664
15999.22 655
16000.41 651
16001.61 647
16002.80 652
16004.00 660
16005.20 616
16006.39 646
16007.59 688
16008.78 702
16009.98 683
16011.17 675
16012.37 675
16013.57 629
16014.76 669
16015.96 721
16017.15 677
16018.35 714
16019.55 675
16020.74 655
16021.94 642
16023.13 613
16024.33 656
16025.53 684
16026.72 695
16027.92 690
16029.12 660
16030.31 619
16031.51 661
16032.71 688
16033.90 639
16035.10 662
16036.30 632
16037.49 624
16038.69 600
16039.89 612
16041.08 675
16042.28 700
16043.48 706
16044.67 655
16045.87 649
16047.07 654
16048.27 655
16049.46 643
16050.66 691
16051.86 674
16053.06 659
16054.25 702
16055.45 691
16056.65 672
16057.84 677
16059.04 657
16060.24 663
16061.44 668
16062.64 639
16063.83 625
16065.03 660
16066.23 681
16067.43 631
16068.62 624
16069.82 664
16071.02 649
16072.22 654
16073.42 672
16074.62 674
16075.81 654
16077.01 691
16078.21 662
16079.41 688
16080.61 668
16081.81 690
16083.00 702
16084.20 660
16085.40 639
16086.60 665
16087.80 661
16089.00 642
16090.20 628
16091.39 628
16092.59 640
16093.79 633
16094.99 590
16096.19 622
16097.39 681
16098.59 691
16099.79 710
16100.99 659
16102.19 662
16103.38 642
16104.58 633
16105.78 607
16106.98 620
16108.18 620
16109.38 628
16110.58 632
16111.78 646
16112.98 635
16114.18 615
16115.38 622
16116.58 607
16117.78 618
16118.98 638
16120.18 630
16121.38 669
16122.58 625
16123.78 637
16124.98 661
16126.18 641
16127.38 639
16128.58 663
16129.78 621
16130.98 641
16132.18 663
16133.38 681
16134.58 651
16135.78 654
16136.98 635
16138.18 678
16139.38 640
16140.58 626
16141.78 670
16142.98 658
16144.19 621
16145.39 618
16146.59 644
16147.79 622
16148.99 616
16150.19 622
16151.39 621
16152.59 610
16153.79 668
16154.99 686
16156.20 616
16157.40 631
16158.60 647
16159.80 665
16161.00 638
16162.20 612
16163.40 657
16164.61 652
16165.81 614
16167.01 616
16168.21 653
16169.41 581
16170.61 607
16171.82 624
16173.02 642
16174.22 635
16175.42 627
16176.62 628
16177.82 626
16179.03 644
16180.23 627
16181.43 626
16182.63 662
16183.84 645
16185.04 691
16186.24 667
16187.44 625
16188.65 624
16189.85 626
16191.05 621
16192.25 618
16193.46 631
16194.66 661
16195.86 655
16197.06 611
16198.27 642
16199.47 641
16200.67 636
16201.87 628
16203.08 615
16204.28 650
16205.48 621
16206.69 631
16207.89 599
16209.09 590
16210.30 639
16211.50 619
16212.70 642
16213.91 630
16215.11 642
16216.31 642
16217.52 635
16218.72 608
16219.92 621
16221.13 633
16222.33 675
16223.53 630
16224.74 630
16225.94 617
16227.15 608
16228.35 655
16229.55 643
16230.76 634
16231.96 653
16233.17 637
16234.37 637
16235.57 635
16236.78 605
16237.98 621
16239.19 597
16240.39 642
16241.60 675
16242.80 675
16244.00 675
16245.21 609
16246.41 660
16247.62 650
16248.82 633
16250.03 634
16251.23 647
16252.44 642
16253.64 644
16254.85 631
16256.05 651
16257.26 657
16258.46 653
16259.67 628
16260.87 625
16262.08 620
16263.28 646
16264.49 726
16265.69 632
16266.90 624
16268.10 644
16269.31 675
16270.51 650
16271.72 657
16272.93 676
16274.13 676
16275.34 698
16276.54 700
16277.75 644
16278.95 661
16280.16 637
16281.37 634
16282.57 610
16283.78 608
16284.98 633
16286.19 648
16287.40 666
16288.60 642
16289.81 642
16291.01 622
16292.22 611
16293.43 624
16294.63 649
16295.84 668
16297.05 643
16298.25 663
16299.46 689
16300.67 697
16301.87 668
16303.08 682
16304.29 702
16305.49 654
16306.70 677
16307.91 709
16309.11 663
16310.32 689
16311.53 657
16312.73 657
16313.94 638
16315.15 610
16316.36 644
16317.56 675
16318.77 681
16319.98 651
16321.19 655
16322.39 680
16323.60 723
16324.81 707
16326.02 704
16327.22 721
16328.43 640
16329.64 659
16330.85 653
16332.05 628
16333.26 649
16334.47 623
16335.68 663
16336.88 678
16338.09 670
16339.30 663
16340.51 655
16341.72 635
16342.93 590
16344.13 628
16345.34 609
16346.55 610
16347.76 662
16348.97 615
16350.18 609
16351.38 619
16352.59 619
16353.80 587
16355.01 621
16356.22 592
16357.43 625
16358.64 627
16359.84 615
16361.05 614
16362.26 612
16363.47 611
16364.68 617
16365.89 631
16367.10 614
16368.31 626
16369.52 562
16370.73 604
16371.93 637
16373.14 630
16374.35 613
16375.56 609
16376.77 614
16377.98 583
16379.19 619
16380.40 625
16381.61 611
16382.82 602
16384.03 559
16385.24 616
16386.45 586
16387.66 580
16388.87 591
16390.08 608
16391.29 621
16392.50 561
16393.71 609
16394.92 573
16396.13 619
16397.34 609
16398.55 655
16399.76 648
16400.97 594
16402.18 607
16403.39 630
16404.60 648
16405.81 613
16407.02 592
16408.23 620
16409.44 629
16410.65 588
16411.86 590
16413.08 619
16414.29 577
16415.50 605
16416.71 590
16417.92 595
16419.13 626
16420.34 618
16421.55 606
16422.76 569
16423.97 565
16425.19 623
16426.40 586
16427.61 604
16428.82 642
16430.03 629
16431.24 629
16432.45 591
16433.67 592
16434.88 618
16436.09 603
16437.30 603
16438.51 566
16439.72 590
16440.94 592
16442.15 558
16443.36 598
16444.57 583
16445.78 591
16446.99 649
16448.21 594
16449.42 581
16450.63 558
16451.84 629
16453.06 612
16454.27 572
16455.48 634
16456.69 662
16457.90 630
16459.12 617
16460.33 613
16461.54 619
16462.75 601
16463.97 600
16465.18 607
16466.39 613
16467.61 589
16468.82 573
16470.03 605
16471.24 643
16472.46 581
16473.67 641
16474.88 604
16476.10 624
16477.31 598
16478.52 584
16479.74 593
16480.95 600
16482.16 632
16483.38 574
16484.59 581
16485.80 590
16487.02 608
16488.23 613
16489.44 600
16490.66 593
16491.87 599
16493.08 592
16494.30 625
16495.51 576
16496.73 586
16497.94 648
16499.15 599
16500.37 575
16501.58 586
16502.80 604
16504.01 578
16505.22 569
16506.44 557
16507.65 548
16508.87 588
16510.08 594
16511.30 600
16512.51 619
16513.72 608
16514.94 572
16516.15 549
16517.37 570
16518.58 538
16519.80 567
16521.01 635
16522.23 578
16523.44 525
16524.66 563
16525.87 615
16527.09 560
16528.30 591
16529.52 570
16530.73 629
16531.95 587
16533.16 547
16534.38 547
16535.59 537
16536.81 586
16538.02 584
16539.24 559
16540.45 601
16541.67 581
16542.89 575
16544.10 605
16545.32 567
16546.53 549
16547.75 592
16548.96 597
16550.18 572
16551.40 580
16552.61 579
16553.83 578
16555.04 570
16556.26 620
16557.48 575
16558.69 560
16559.91 578
16561.12 574
16562.34 600
16563.56 537
16564.77 562
16565.99 537
16567.21 607
16568.42 582
16569.64 578
16570.86 554
16572.07 620
16573.29 580
16574.51 583
16575.72 580
16576.94 548
16578.16 541
16579.37 560
16580.59 596
16581.81 580
16583.02 573
16584.24 589
16585.46 584
16586.68 569
16587.89 540
16589.11 600
16590.33 572
16591.54 560
16592.76 530
16593.98 556
16595.20 614
16596.41 591
16597.63 570
16598.85 550
16600.07 597
16601.29 629
16602.50 611
16603.72 561
16604.94 527
16606.16 609
16607.37 623
16608.59 580
16609.81 609
16611.03 605
16612.25 619
16613.46 646
16614.68 611
16615.90 571
16617.12 601
16618.34 587
16619.56 610
16620.77 545
16621.99 590
16623.21 564
16624.43 573
16625.65 593
16626.87 581
16628.09 625
16629.30 594
16630.52 536
16631.74 554
16632.96 554
16634.18 552
16635.40 554
16636.62 572
16637.84 517
16639.06 544
16640.28 544
16641.49 546
16642.71 615
16643.93 596
16645.15 557
16646.37 573
16647.59 553
16648.81 551
16650.03 552
16651.25 576
16652.47 542
16653.69 605
16654.91 607
16656.13 635
16657.35 645
16658.57 533
16659.79 584
16661.01 578
16662.23 547
16663.45 593
16664.67 562
16665.89 551
16667.11 564
16668.33 522
16669.55 566
16670.77 555
16671.99 578
16673.21 577
16674.43 554
16675.65 530
16676.87 563
16678.09 605
16679.31 577
16680.53 602
16681.75 596
16682.97 576
16684.19 556
16685.42 578
16686.64 572
16687.86 550
16689.08 561
16690.30 621
16691.52 526
16692.74 542
16693.96 560
16695.18 568
16696.40 575
16697.63 598
16698.85 561
16700.07 553
16701.29 540
16702.51 527
16703.73 559
16704.95 593
16706.18 605
16707.40 603
16708.62 589
16709.84 568
16711.06 548
16712.28 534
16713.51 565
16714.73 573
16715.95 527
16717.17 557
16718.39 547
16719.62 523
16720.84 503
16722.06 580
16723.28 586
16724.50 540
16725.73 519
16726.95 546
16728.17 552
16729.39 569
16730.62 560
16731.84 550
16733.06 538
16734.28 549
16735.51 544
16736.73 597
16737.95 602
16739.18 574
16740.40 533
16741.62 574
16742.84 548
16744.07 554
16745.29 561
16746.51 573
16747.74 577
16748.96 569
16750.18 568
16751.41 559
16752.63 526
16753.85 496
16755.08 536
16756.30 579
16757.52 564
16758.75 589
16759.97 540
16761.19 556
16762.42 526
16763.64 558
16764.86 566
16766.09 545
16767.31 506
16768.54 550
16769.76 639
16770.98 585
16772.21 546
16773.43 560
16774.66 617
16775.88 601
16777.10 559
16778.33 550
16779.55 548
16780.78 535
16782.00 587
16783.22 533
16784.45 552
16785.67 565
16786.90 573
16788.12 564
16789.35 571
16790.57 551
16791.80 543
16793.02 528
16794.25 559
16795.47 588
16796.70 588
16797.92 532
16799.15 550
16800.37 562
16801.60 505
16802.82 557
16804.05 590
16805.27 537
16806.50 534
16807.72 562
16808.95 587
16810.17 563
16811.40 575
16812.62 612
16813.85 557
16815.07 548
16816.30 543
16817.53 609
16818.75 569
16819.98 561
16821.20 582
16822.43 568
16823.65 543
16824.88 584
16826.11 541
16827.33 585
16828.56 548
16829.78 559
16831.01 569
16832.24 599
16833.46 563
16834.69 561
16835.92 549
16837.14 595
16838.37 583
16839.60 571
16840.82 542
16842.05 517
16843.27 568
16844.50 575
16845.73 549
16846.96 573
16848.18 557
16849.41 578
16850.64 551
16851.86 565
16853.09 615
16854.32 601
16855.54 620
16856.77 554
16858.00 516
16859.22 568
16860.45 607
16861.68 586
16862.91 550
16864.13 592
16865.36 621
16866.59 584
16867.82 584
16869.04 593
16870.27 607
16871.50 565
16872.73 571
16873.95 621
16875.18 588
16876.41 617
16877.64 590
16878.87 618
16880.09 615
16881.32 589
16882.55 584
16883.78 626
16885.01 625
16886.23 596
16887.46 569
16888.69 608
16889.92 590
16891.15 584
16892.38 557
16893.60 643
16894.83 579
16896.06 571
16897.29 599
16898.52 584
16899.75 589
16900.98 609
16902.20 602
16903.43 615
16904.66 588
16905.89 622
16907.12 603
16908.35 603
16909.58 579
16910.81 600
16912.04 571
16913.26 559
16914.49 576
16915.72 558
16916.95 590
16918.18 590
16919.41 590
16920.64 560
16921.87 583
16923.10 583
16924.33 570
16925.56 602
16926.79 572
16928.02 561
16929.25 550
16930.48 589
16931.71 587
16932.94 553
16934.17 535
16935.40 560
16936.63 600
16937.86 564
16939.09 606
16940.32 594
16941.55 620
16942.78 557
16944.01 588
16945.24 568
16946.47 611
16947.70 583
16948.93 525
16950.16 553
16951.39 591
16952.62 550
16953.85 599
16955.08 580
16956.31 633
16957.54 583
16958.77 555
16960.01 544
16961.24 607
16962.47 580
16963.70 560
16964.93 542
16966.16 573
16967.39 577
16968.62 599
16969.85 577
16971.08 556
16972.32 556
16973.55 588
16974.78 583
16976.01 561
16977.24 570
16978.47 562
16979.70 575
16980.94 588
16982.17 555
16983.40 523
16984.63 515
16985.86 559
16987.10 565
16988.33 574
16989.56 567
16990.79 571
16992.02 643
16993.26 570
16994.49 610
16995.72 557
16996.95 567
16998.18 560
16999.42 562
17000.65 546
17001.88 528
17003.11 560
17004.35 498
17005.58 534
17006.81 581
17008.04 561
17009.28 541
17010.51 576
17011.74 635
17012.97 521
17014.21 551
17015.44 570
17016.67 538
17017.91 527
17019.14 531
17020.37 524
17021.60 573
17022.84 522
17024.07 539
17025.30 546
17026.54 510
17027.77 516
17029.00 526
17030.24 548
17031.47 544
17032.70 576
17033.94 598
17035.17 549
17036.41 565
17037.64 534
17038.87 564
17040.11 576
17041.34 546
17042.57 545
17043.81 517
17045.04 556
17046.28 592
17047.51 538
17048.74 553
17049.98 583
17051.21 575
17052.45 505
17053.68 521
17054.92 545
17056.15 575
17057.38 565
17058.62 573
17059.85 591
17061.09 575
17062.32 565
17063.56 610
17064.79 561
17066.03 539
17067.26 548
17068.50 614
17069.73 559
17070.97 594
17072.20 561
17073.44 574
17074.67 581
17075.91 572
17077.14 543
17078.38 525
17079.61 577
17080.85 599
17082.08 561
17083.32 585
17084.55 559
17085.79 543
17087.02 579
17088.26 512
17089.49 543
17090.73 588
17091.97 581
17093.20 570
17094.44 582
17095.67 547
17096.91 612
17098.14 566
17099.38 527
17100.62 562
17101.85 575
17103.09 597
17104.32 519
17105.56 523
17106.80 564
17108.03 591
17109.27 614
17110.51 611
17111.74 575
17112.98 559
17114.21 554
17115.45 546
17116.69 563
17117.92 600
17119.16 593
17120.40 564
17121.63 560
17122.87 564
17124.11 545
17125.34 564
17126.58 556
17127.82 567
17129.06 547
17130.29 576
17131.53 566
17132.77 511
17134.00 519
17135.24 573
17136.48 564
17137.72 540
17138.95 539
17140.19 564
17141.43 498
17142.67 531
17143.90 604
17145.14 584
17146.38 581
17147.62 566
17148.85 565
17150.09 512
17151.33 534
17152.57 513
17153.80 516
17155.04 577
17156.28 563
17157.52 555
17158.76 544
17159.99 582
17161.23 580
17162.47 544
17163.71 555
17164.95 564
17166.19 578
17167.42 599
17168.66 592
17169.90 568
17171.14 550
17172.38 551
17173.62 557
17174.86 524
17176.09 551
17177.33 555
17178.57 559
17179.81 595
17181.05 566
17182.29 551
17183.53 534
17184.77 556
17186.01 550
17187.24 549
17188.48 508
17189.72 533
17190.96 556
17192.20 579
17193.44 567
17194.68 595
17195.92 604
17197.16 541
17198.40 583
17199.64 580
17200.88 547
17202.12 574
17203.36 601
17204.60 563
17205.84 560
17207.08 626
17208.32 586
17209.56 542
17210.80 549
17212.04 560
17213.28 540
17214.52 527
17215.76 572
17217.00 558
17218.24 582
17219.48 583
17220.72 555
17221.96 564
17223.20 548
17224.44 562
17225.68 590
17226.92 595
17228.16 627
17229.40 577
17230.64 565
17231.88 605
17233.12 573
17234.36 517
17235.60 558
17236.85 558
17238.09 541
17239.33 587
17240.57 610
17241.81 571
17243.05 557
17244.29 524
17245.53 565
17246.77 578
17248.02 528
17249.26 561
17250.50 573
17251.74 610
17252.98 551
17254.22 517
17255.46 569
17256.71 578
17257.95 545
17259.19 572
17260.43 571
17261.67 533
17262.91 588
17264.16 534
17265.40 555
17266.64 517
17267.88 538
17269.12 525
17270.37 506
17271.61 556
17272.85 561
17274.09 547
17275.34 564
17276.58 537
17277.82 533
17279.06 511
17280.30 534
17281.55 557
17282.79 512
17284.03 563
17285.27 566
17286.52 547
17287.76 517
17289.00 577
17290.25 551
17291.49 547
17292.73 534
17293.97 555
17295.22 571
17296.46 533
17297.70 544
17298.95 566
17300.19 550
17301.43 538
17302.68 526
17303.92 510
17305.16 548
17306.41 520
17307.65 528
17308.89 531
17310.14 518
17311.38 530
17312.62 538
17313.87 538
17315.11 587
17316.36 511
17317.60 520
17318.84 577
17320.09 593
17321.33 533
17322.58 554
17323.82 556
17325.06 572
17326.31 553
17327.55 566
17328.80 558
17330.04 546
17331.28 544
17332.53 580
17333.77 550
17335.02 493
17336.26 519
17337.51 511
17338.75 516
17340.00 546
17341.24 596
17342.48 550
17343.73 528
17344.97 582
17346.22 525
17347.46 561
17348.71 553
17349.95 549
17351.20 523
17352.44 522
17353.69 532
17354.93 556
17356.18 516
17357.42 503
17358.67 530
17359.92 552
17361.16 542
17362.41 574
17363.65 553
17364.90 553
17366.14 565
17367.39 544
17368.63 538
17369.88 503
17371.13 544
17372.37 558
17373.62 518
17374.86 515
17376.11 542
17377.35 560
17378.60 584
17379.85 579
17381.09 574
17382.34 581
17383.59 539
17384.83 555
17386.08 581
17387.32 525
17388.57 529
17389.82 538
17391.06 549
17392.31 521
17393.56 555
17394.80 527
17396.05 523
17397.30 541
17398.54 570
17399.79 560
17401.04 523
17402.28 559
17403.53 527
17404.78 528
17406.02 536
17407.27 528
17408.52 511
17409.77 548
17411.01 523
17412.26 505
17413.51 543
17414.75 522
17416.00 529
17417.25 550
17418.50 540
17419.74 564
17420.99 599
17422.24 577
17423.49 523
17424.73 526
17425.98 535
17427.23 551
17428.48 518
17429.73 556
17430.97 545
17432.22 528
17433.47 487
17434.72 524
17435.97 502
17437.21 587
17438.46 593
17439.71 561
17440.96 582
17442.21 568
17443.45 537
17444.70 542
17445.95 522
17447.20 515
17448.45 560
17449.70 507
17450.95 546
17452.19 504
17453.44 541
17454.69 537
17455.94 504
17457.19 567
17458.44 537
17459.69 561
17460.94 575
17462.19 541
17463.43 535
17464.68 529
17465.93 548
17467.18 529
17468.43 566
17469.68 522
17470.93 527
17472.18 561
17473.43 556
17474.68 528
17475.93 545
17477.18 588
17478.43 551
17479.68 503
17480.93 506
17482.18 502
17483.43 600
17484.68 554
17485.93 578
17487.17 545
17488.42 547
17489.67 557
17490.92 510
17492.18 522
17493.43 542
17494.68 555
17495.93 541
17497.18 595
17498.43 621
17499.68 546
17500.93 570
17502.18 567
17503.43 543
17504.68 522
17505.93 587
17507.18 574
17508.43 533
17509.68 522
17510.93 578
17512.18 551
17513.43 525
17514.68 546
17515.94 581
17517.19 608
17518.44 554
17519.69 556
17520.94 597
17522.19 573
17523.44 571
17524.69 569
17525.94 551
17527.20 569
17528.45 508
17529.70 511
17530.95 549
17532.20 560
17533.45 587
17534.70 625
17535.96 611
17537.21 584
17538.46 544
17539.71 533
17540.96 546
17542.22 587
17543.47 552
17544.72 573
17545.97 569
17547.22 563
17548.48 559
17549.73 542
17550.98 551
17552.23 561
17553.48 581
17554.74 554
17555.99 534
17557.24 558
17558.49 604
17559.75 574
17561.00 579
17562.25 560
17563.50 547
17564.76 553
17566.01 564
17567.26 551
17568.52 587
17569.77 581
17571.02 595
17572.27 553
17573.53 568
17574.78 550
17576.03 526
17577.29 559
17578.54 587
17579.79 543
17581.05 530
17582.30 547
17583.55 573
17584.81 535
17586.06 541
17587.31 613
17588.57 593
17589.82 584
17591.07 575
17592.33 601
17593.58 581
17594.83 631
17596.09 579
17597.34 547
17598.60 566
17599.85 562
17601.10 596
17602.36 585
17603.61 563
17604.87 589
17606.12 562
17607.37 551
17608.63 566
17609.88 548
17611.14 557
17612.39 541
17613.65 563
17614.90 559
17616.16 534
17617.41 570
17618.66 571
17619.92 568
17621.17 568
17622.43 545
17623.68 558
17624.94 526
17626.19 551
17627.45 579
17628.70 547
17629.96 584
17631.21 563
17632.47 542
17633.72 587
17634.98 578
17636.23 577
17637.49 549
17638.74 538
17640.00 545
17641.26 538
17642.51 537
17643.77 537
17645.02 586
17646.28 536
17647.53 555
17648.79 518
17650.04 554
17651.30 567
17652.56 538
17653.81 533
17655.07 524
17656.32 500
17657.58 585
17658.84 564
17660.09 526
17661.35 508
17662.60 545
17663.86 567
17665.12 526
17666.37 530
17667.63 508
17668.89 573
17670.14 568
17671.40 539
17672.66 462
17673.91 530
17675.17 533
17676.43 536
17677.68 530
17678.94 536
17680.20 545
17681.45 582
17682.71 550
17683.97 565
17685.22 556
17686.48 558
17687.74 537
17688.99 540
17690.25 534
17691.51 535
17692.77 562
17694.02 577
17695.28 519
17696.54 524
17697.80 533
17699.05 511
17700.31 484
17701.57 514
17702.83 499
17704.08 499
17705.34 574
17706.60 529
17707.86 510
17709.11 504
17710.37 564
17711.63 571
17712.89 511
17714.15 542
17715.40 579
17716.66 577
17717.92 534
17719.18 515
17720.44 532
17721.70 544
17722.95 524
17724.21 535
17725.47 550
17726.73 552
17727.99 540
17729.25 547
17730.51 558
17731.76 542
17733.02 549
17734.28 591
17735.54 573
17736.80 533
17738.06 561
17739.32 568
17740.58 511
17741.83 487
17743.09 528
17744.35 573
17745.61 557
17746.87 506
17748.13 541
17749.39 548
17750.65 512
17751.91 526
17753.17 508
17754.43 547
17755.69 550
17756.95 540
17758.21 569
17759.47 563
17760.73 516
17761.98 564
17763.24 565
17764.50 546
17765.76 506
17767.02 539
17768.28 525
17769.54 521
17770.80 548
17772.06 490
17773.32 526
17774.58 559
17775.84 532
17777.11 538
17778.37 549
17779.63 586
17780.89 559
17782.15 554
17783.41 547
17784.67 548
17785.93 537
17787.19 577
17788.45 562
17789.71 561
17790.97 548
17792.23 526
17793.49 525
17794.75 543
17796.01 538
17797.28 587
17798.54 534
17799.80 501
17801.06 559
17802.32 553
17803.58 541
17804.84 574
17806.10 558
17807.37 553
17808.63 560
17809.89 577
17811.15 518
17812.41 552
17813.67 562
17814.93 540
17816.20 575
17817.46 539
17818.72 570
17819.98 536
17821.24 543
17822.50 551
17823.77 549
17825.03 542
17826.29 559
17827.55 608
17828.81 552
17830.08 571
17831.34 554
17832.60 558
17833.86 566
17835.13 494
17836.39 532
17837.65 544
17838.91 570
17840.18 520
17841.44 535
17842.70 547
17843.96 562
17845.23 524
17846.49 536
17847.75 542
17849.01 540
17850.28 545
17851.54 546
17852.80 504
17854.07 554
17855.33 537
17856.59 507
17857.86 552
17859.12 561
17860.38 546
17861.65 538
17862.91 564
17864.17 545
17865.44 552
17866.70 560
17867.96 525
17869.23 538
17870.49 530
17871.75 473
17873.02 490
17874.28 545
17875.54 557
17876.81 511
17878.07 489
17879.34 536
17880.60 539
17881.86 534
17883.13 495
17884.39 457
17885.66 509
17886.92 510
17888.18 526
17889.45 487
17890.71 523
17891.98 530
17893.24 498
17894.51 494
17895.77 484
17897.04 505
17898.30 544
17899.56 531
17900.83 492
17902.09 538
17903.36 499
17904.62 532
17905.89 535
17907.15 526
17908.42 504
17909.68 531
17910.95 507
17912.21 546
17913.48 517
17914.74 516
17916.01 541
17917.27 532
17918.54 479
17919.80 522
17921.07 509
17922.34 499
17923.60 544
17924.87 547
17926.13 470
17927.40 512
17928.66 532
17929.93 519
17931.19 503
17932.46 485
17933.73 490
17934.99 502
17936.26 477
17937.52 486
17938.79 542
17940.06 558
17941.32 540
17942.59 529
17943.85 492
17945.12 508
17946.39 474
17947.65 487
17948.92 520
17950.19 521
17951.45 524
17952.72 545
17953.99 544
17955.25 550
17956.52 526
17957.79 490
17959.05 505
17960.32 574
17961.59 540
17962.85 523
17964.12 491
17965.39 511
17966.65 547
17967.92 555
17969.19 525
17970.45 517
17971.72 576
17972.99 538
17974.26 531
17975.52 512
17976.79 511
17978.06 546
17979.33 513
17980.59 524
17981.86 508
17983.13 524
17984.40 519
17985.66 455
17986.93 502
17988.20 526
17989.47 504
17990.73 498
17992.00 530
17993.27 478
17994.54 517
17995.81 542
17997.07 546
17998.34 487
17999.61 497
18000.88 560
18002.15 541
18003.42 546
18004.68 519
18005.95 533
18007.22 515
18008.49 504
18009.76 479
18011.03 519
18012.30 477
18013.56 491
18014.83 563
18016.10 477
18017.37 448
18018.64 493
18019.91 506
18021.18 478
18022.45 488
18023.71 487
18024.98 499
18026.25 479
18027.52 483
18028.79 462
18030.06 481
18031.33 534
18032.60 496
18033.87 509
18035.14 495
18036.41 532
18037.68 515
18038.95 510
18040.22 479
18041.49 491
18042.76 517
18044.02 548
18045.29 544
18046.56 517
18047.83 510
18049.10 526
18050.37 542
18051.64 516
18052.91 525
18054.18 536
18055.45 540
18056.72 495
18057.99 514
18059.27 492
18060.54 531
18061.81 493
18063.08 515
18064.35 472
18065.62 513
18066.89 498
18068.16 522
18069.43 497
18070.70 514
18071.97 545
18073.24 496
18074.51 512
18075.78 513
18077.05 533
18078.32 535
18079.60 503
18080.87 490
18082.14 484
18083.41 484
18084.68 513
18085.95 551
18087.22 518
18088.49 509
18089.77 549
18091.04 567
18092.31 559
18093.58 523
18094.85 499
18096.12 514
18097.39 526
18098.67 557
18099.94 566
18101.21 517
18102.48 493
18103.75 526
18105.02 518
18106.30 592
18107.57 572
18108.84 493
18110.11 523
18111.38 548
18112.66 542
18113.93 513
18115.20 550
18116.47 562
18117.75 562
18119.02 534
18120.29 512
18121.56 572
18122.84 532
18124.11 548
18125.38 532
18126.65 522
18127.93 536
18129.20 528
18130.47 557
18131.74 540
18133.02 555
18134.29 598
18135.56 566
18136.84 572
18138.11 574
18139.38 592
18140.66 583
18141.93 570
18143.20 570
18144.48 537
18145.75 544
18147.02 552
18148.30 611
18149.57 587
18150.84 558
18152.12 547
18153.39 579
18154.66 574
18155.94 531
18157.21 532
18158.48 572
18159.76 541
18161.03 549
18162.31 547
18163.58 574
18164.85 530
18166.13 554
18167.40 608
18168.68 577
18169.95 538
18171.22 528
18172.50 592
18173.77 551
18175.05 552
18176.32 574
18177.60 535
18178.87 563
18180.15 542
18181.42 541
18182.69 573
18183.97 544
18185.24 535
18186.52 600
18187.79 578
18189.07 540
18190.34 514
18191.62 566
18192.89 551
18194.17 561
18195.44 533
18196.72 501
18197.99 541
18199.27 581
18200.54 546
18201.82 570
18203.09 579
18204.37 576
18205.65 590
18206.92 578
18208.20 588
18209.47 560
18210.75 552
18212.02 530
18213.30 534
18214.57 534
18215.85 540
18217.13 508
18218.40 533
18219.68 555
18220.95 553
18222.23 531
18223.51 578
18224.78 584
18226.06 567
18227.33 602
18228.61 543
18229.89 551
18231.16 582
18232.44 535
18233.72 520
18234.99 544
18236.27 588
18237.55 572
18238.82 523
18240.10 523
18241.38 520
18242.65 590
18243.93 556
18245.21 507
18246.48 530
18247.76 546
18249.04 553
18250.31 541
18251.59 554
18252.87 566
18254.15 585
18255.42 544
18256.70 552
18257.98 532
18259.25 546
18260.53 531
18261.81 536
18263.09 537
18264.36 530
18265.64 562
18266.92 521
18268.20 516
18269.47 512
18270.75 543
18272.03 546
18273.31 523
18274.59 545
18275.86 553
18277.14 630
18278.42 530
18279.70 529
18280.98 529
18282.25 556
18283.53 526
18284.81 545
18286.09 535
18287.37 508
18288.64 530
18289.92 521
18291.20 464
18292.48 518
18293.76 535
18295.04 529
18296.32 523
18297.59 479
18298.87 503
18300.15 490
18301.43 485
18302.71 517
18303.99 517
18305.27 497
18306.55 524
18307.83 520
18309.10 530
18310.38 512
18311.66 544
18312.94 509
18314.22 523
18315.50 498
18316.78 531
18318.06 547
18319.34 475
18320.62 510
18321.90 498
18323.18 518
18324.46 498
18325.74 522
18327.02 534
18328.30 498
18329.58 497
18330.86 536
18332.14 490
18333.41 495
18334.69 539
18335.97 545
18337.25 561
18338.54 514
18339.82 480
18341.10 503
18342.38 504
18343.66 460
18344.94 487
18346.22 501
18347.50 526
18348.78 500
18350.06 547
18351.34 544
18352.62 538
18353.90 519
18355.18 488
18356.46 502
18357.74 493
18359.02 515
18360.30 553
18361.58 513
18362.87 471
18364.15 540
18365.43 479
18366.71 508
18367.99 528
18369.27 484
18370.55 513
18371.83 516
18373.11 502
18374.40 539
18375.68 479
18376.96 523
18378.24 513
18379.52 544
18380.80 502
18382.08 538
18383.37 523
18384.65 525
18385.93 504
18387.21 500
18388.49 514
18389.78 502
18391.06 517
18392.34 505
18393.62 494
18394.90 501
18396.19 502
18397.47 515
18398.75 498
18400.03 476
18401.31 487
18402.60 468
18403.88 525
18405.16 484
18406.44 511
18407.73 520
18409.01 478
18410.29 498
18411.57 508
18412.86 481
18414.14 487
18415.42 507
18416.71 519
18417.99 559
18419.27 512
18420.55 527
18421.84 502
18423.12 469
18424.40 492
18425.69 502
18426.97 504
18428.25 499
18429.54 522
18430.82 476
18432.10 516
18433.39 538
18434.67 489
18435.95 488
18437.24 478
18438.52 492
18439.80 505
18441.09 515
18442.37 503
18443.66 548
18444.94 551
18446.22 540
18447.51 476
18448.79 504
18450.08 532
18451.36 538
18452.64 487
18453.93 521
18455.21 542
18456.50 515
18457.78 515
18459.06 455
18460.35 447
18461.63 493
18462.92 557
18464.20 514
18465.49 524
18466.77 520
18468.06 535
18469.34 511
18470.63 527
18471.91 540
18473.19 536
18474.48 510
18475.76 532
18477.05 537
18478.33 530
18479.62 533
18480.90 528
18482.19 528
18483.47 503
18484.76 531
18486.05 519
18487.33 530
18488.62 554
18489.90 496
18491.19 528
18492.47 527
18493.76 564
18495.04 524
18496.33 534
18497.61 523
18498.90 514
18500.19 512
18501.47 503
18502.76 502
18504.04 509
18505.33 528
18506.62 550
18507.90 457
18509.19 470
18510.47 492
18511.76 505
18513.05 562
18514.33 518
18515.62 544
18516.90 501
18518.19 506
18519.48 487
18520.76 469
18522.05 492
18523.34 486
18524.62 462
18525.91 466
18527.20 488
18528.48 515
18529.77 541
18531.06 528
18532.34 514
18533.63 536
18534.92 474
18536.21 502
18537.49 510
18538.78 516
18540.07 541
18541.35 538
18542.64 560
18543.93 499
18545.22 520
18546.50 537
18547.79 548
18549.08 532
18550.37 536
18551.65 517
18552.94 513
18554.23 518
18555.52 494
18556.80 508
18558.09 541
18559.38 528
18560.67 535
18561.95 520
18563.24 538
18564.53 534
18565.82 541
18567.11 530
18568.39 541
18569.68 585
18570.97 563
18572.26 540
18573.55 518
18574.84 516
18576.12 582
18577.41 589
18578.70 608
18579.99 564
18581.28 552
18582.57 554
18583.86 551
18585.14 554
18586.43 522
18587.72 571
18589.01 577
18590.30 561
18591.59 530
18592.88 564
18594.17 586
18595.46 557
18596.74 475
18598.03 491
18599.32 535
18600.61 557
18601.90 570
18603.19 576
18604.48 507
18605.77 568
18607.06 587
18608.35 591
18609.64 570
18610.93 569
18612.22 554
18613.51 522
18614.80 516
18616.09 557
18617.38 528
18618.67 597
18619.96 543
18621.25 526
18622.54 572
18623.83 544
18625.12 527
18626.41 565
18627.70 550
18628.99 597
18630.28 599
18631.57 535
18632.86 541
18634.15 572
18635.44 522
18636.73 531
18638.02 536
18639.31 527
18640.60 512
18641.89 500
18643.18 529
18644.47 531
18645.76 515
18647.06 538
18648.35 530
18649.64 537
18650.93 545
18652.22 542
18653.51 488
18654.80 526
18656.09 535
18657.38 511
18658.68 523
18659.97 516
18661.26 545
18662.55 519
18663.84 507
18665.13 485
18666.42 503
18667.72 528
18669.01 497
18670.30 545
18671.59 488
18672.88 534
18674.17 530
18675.47 531
18676.76 525
18678.05 510
18679.34 504
18680.63 526
18681.93 533
18683.22 484
18684.51 484
18685.80 515
18687.09 508
18688.39 514
18689.68 515
18690.97 549
18692.26 528
18693.56 526
18694.85 493
18696.14 519
18697.43 572
18698.73 550
18700.02 523
18701.31 556
18702.60 501
18703.90 546
18705.19 513
18706.48 528
18707.78 523
18709.07 521
18710.36 526
18711.66 567
18712.95 521
18714.24 516
18715.54 505
18716.83 511
18718.12 492
18719.42 484
18720.71 499
18722.00 533
18723.30 519
18724.59 513
18725.88 480
18727.18 500
18728.47 520
18729.76 504
18731.06 501
18732.35 448
18733.65 520
18734.94 500
18736.23 514
18737.53 530
18738.82 517
18740.12 499
18741.41 495
18742.70 522
18744.00 508
18745.29 476
18746.59 522
18747.88 506
18749.18 523
18750.47 524
18751.76 484
18753.06 518
18754.35 554
18755.65 538
18756.94 524
18758.24 543
18759.53 526
18760.83 539
18762.12 548
18763.42 525
18764.71 522
18766.01 542
18767.30 539
18768.60 493
18769.89 496
18771.19 550
18772.48 499
18773.78 530
18775.07 501
18776.37 505
18777.66 499
18778.96 475
18780.25 536
18781.55 566
18782.85 542
18784.14 510
18785.44 511
18786.73 525
18788.03 499
18789.32 477
18790.62 478
18791.92 518
18793.21 475
18794.51 535
18795.80 531
18797.10 547
18798.40 567
18799.69 549
18800.99 549
18802.28 511
18803.58 527
18804.88 517
18806.17 502
18807.47 499
18808.77 496
18810.06 513
18811.36 501
18812.66 533
18813.95 507
18815.25 519
18816.55 551
18817.84 515
18819.14 505
18820.44 518
18821.73 515
18823.03 501
18824.33 527
18825.62 528
18826.92 479
18828.22 510
18829.52 553
18830.81 531
18832.11 522
18833.41 522
18834.71 509
18836.00 512
18837.30 496
18838.60 480
18839.90 507
18841.19 516
18842.49 513
18843.79 503
18845.09 512
18846.38 527
18847.68 534
18848.98 535
18850.28 542
18851.58 488
18852.87 524
18854.17 525
18855.47 543
18856.77 509
18858.07 517
18859.36 533
18860.66 555
18861.96 562
18863.26 496
18864.56 499
18865.86 531
18867.15 504
18868.45 502
18869.75 464
18871.05 508
18872.35 556
18873.65 486
18874.95 486
18876.24 499
18877.54 567
18878.84 495
18880.14 503
18881.44 464
18882.74 496
18884.04 518
18885.34 525
18886.64 470
18887.94 483
18889.24 488
18890.53 494
18891.83 498
18893.13 486
18894.43 499
18895.73 480
18897.03 510
18898.33 520
18899.63 510
18900.93 478
18902.23 495
18903.53 536
18904.83 530
18906.13 498
18907.43 548
18908.73 507
18910.03 489
18911.33 488
18912.63 520
18913.93 507
18915.23 505
18916.53 520
18917.83 490
18919.13 515
18920.43 472
18921.73 467
18923.03 503
18924.33 494
18925.63 457
18926.93 496
18928.23 532
18929.53 542
18930.84 518
18932.14 510
18933.44 498
18934.74 484
18936.04 481
18937.34 503
18938.64 482
18939.94 472
18941.24 510
18942.54 509
18943.84 491
18945.15 477
18946.45 491
18947.75 464
18949.05 527
18950.35 493
18951.65 472
18952.95 454
18954.26 480
18955.56 456
18956.86 460
18958.16 493
18959.46 497
18960.76 491
18962.07 493
18963.37 504
18964.67 454
18965.97 472
18967.27 500
18968.57 485
18969.88 486
18971.18 490
18972.48 509
18973.78 483
18975.09 492
18976.39 490
18977.69 448
18978.99 476
18980.29 493
18981.60 476
18982.90 484
18984.20 495
18985.50 452
18986.81 464
18988.11 518
18989.41 481
18990.72 422
18992.02 455
18993.32 492
18994.62 500
18995.93 467
18997.23 512
18998.53 481
18999.84 465
19001.14 507
19002.44 518
19003.75 480
19005.05 489
19006.35 485
19007.66 453
19008.96 470
19010.26 454
19011.57 491
19012.87 480
19014.17 466
19015.48 463
19016.78 471
19018.08 491
19019.39 500
19020.69 472
19021.99 467
19023.30 446
19024.60 505
19025.91 465
19027.21 480
19028.51 434
19029.82 459
19031.12 481
19032.43 454
19033.73 450
19035.04 483
19036.34 472
19037.64 472
19038.95 515
19040.25 464
19041.56 514
19042.86 460
19044.17 507
19045.47 476
19046.78 505
19048.08 472
19049.39 469
19050.69 508
19052.00 458
19053.30 456
19054.61 487
19055.91 511
19057.22 468
19058.52 478
19059.83 477
19061.13 457
19062.44 447
19063.74 473
19065.05 472
19066.35 478
19067.66 480
19068.96 476
19070.27 474
19071.57 419
19072.88 446
19074.18 462
19075.49 455
19076.80 465
19078.10 471
19079.41 458
19080.71 496
19082.02 470
19083.33 445
19084.63 451
19085.94 456
19087.24 435
19088.55 459
19089.86 508
19091.16 472
19092.47 436
19093.77 432
19095.08 475
19096.39 467
19097.69 470
19099.00 471
19100.31 502
19101.61 450
19102.92 485
19104.23 461
19105.53 495
19106.84 443
19108.15 463
19109.45 476
19110.76 475
19112.07 465
19113.37 477
19114.68 463
19115.99 405
19117.30 465
19118.60 451
19119.91 432
19121.22 454
19122.52 459
19123.83 444
19125.14 472
19126.45 465
19127.75 424
19129.06 434
19130.37 476
19131.68 454
19132.98 470
19134.29 455
19135.60 434
19136.91 473
19138.22 509
19139.52 489
19140.83 459
19142.14 463
19143.45 491
19144.76 467
19146.06 472
19147.37 493
19148.68 474
19149.99 477
19151.30 454
19152.60 503
19153.91 498
19155.22 502
19156.53 467
19157.84 474
19159.15 467
19160.46 437
19161.76 437
19163.07 466
19164.38 507
19165.69 504
19167.00 468
19168.31 444
19169.62 465
19170.93 525
19172.23 524
19173.54 462
19174.85 503
19176.16 497
19177.47 446
19178.78 428
19180.09 453
19181.40 477
19182.71 477
19184.02 507
19185.33 491
19186.64 462
19187.95 456
19189.26 452
19190.57 431
19191.87 433
19193.18 445
19194.49 453
19195.80 431
19197.11 430
19198.42 446
19199.73 438
19201.04 455
19202.35 476
19203.66 457
19204.97 459
19206.28 492
19207.59 447
19208.90 480
19210.21 429
19211.53 454
19212.84 451
19214.15 515
19215.46 476
19216.77 451
19218.08 433
19219.39 433
19220.70 460
19222.01 512
19223.32 492
19224.63 439
19225.94 446
19227.25 434
19228.56 440
19229.87 459
19231.19 486
19232.50 458
19233.81 477
19235.12 432
19236.43 455
19237.74 495
19239.05 482
19240.36 488
19241.68 461
19242.99 460
19244.30 463
19245.61 449
19246.92 432
19248.23 514
19249.54 465
19250.86 446
19252.17 460
19253.48 454
19254.79 462
19256.10 435
19257.42 462
19258.73 446
19260.04 433
19261.35 457
19262.66 467
19263.98 484
19265.29 467
19266.60 453
19267.91 456
19269.22 534
19270.54 487
19271.85 454
19273.16 470
19274.47 481
19275.79 455
19277.10 471
19278.41 455
19279.72 459
19281.04 436
19282.35 482
19283.66 439
19284.98 429
19286.29 444
19287.60 440
19288.91 458
19290.23 470
19291.54 446
19292.85 475
19294.17 452
19295.48 428
19296.79 454
19298.11 461
19299.42 507
19300.73 481
19302.05 475
19303.36 442
19304.67 455
19305.99 469
19307.30 435
19308.61 436
19309.93 434
19311.24 479
19312.56 438
19313.87 457
19315.18 439
19316.50 410
19317.81 420
19319.13 465
19320.44 462
19321.75 463
19323.07 445
19324.38 454
19325.70 457
19327.01 415
19328.32 453
19329.64 462
19330.95 453
19332.27 477
19333.58 472
19334.90 419
19336.21 437
19337.53 464
19338.84 497
19340.16 479
19341.47 452
19342.79 492
19344.10 476
19345.42 446
19346.73 472
19348.05 439
19349.36 473
19350.68 457
19351.99 457
19353.31 457
19354.62 479
19355.94 489
19357.25 441
19358.57 460
19359.88 460
19361.20 524
19362.51 479
19363.83 452
19365.14 448
19366.46 443
19367.78 441
19369.09 465
19370.41 451
19371.72 437
19373.04 485
19374.35 433
19375.67 428
19376.99 446
19378.30 462
19379.62 468
19380.93 473
19382.25 503
19383.57 463
19384.88 465
19386.20 457
19387.52 415
19388.83 462
19390.15 484
19391.47 478
19392.78 442
19394.10 480
19395.42 478
19396.73 471
19398.05 444
19399.37 448
19400.68 444
19402.00 454
19403.32 494
19404.63 436
19405.95 413
19407.27 430
19408.58 482
19409.90 484
19411.22 482
19412.54 478
19413.85 470
19415.17 465
19416.49 460
19417.80 446
19419.12 455
19420.44 429
19421.76 434
19423.07 425
19424.39 393
19425.71 465
19427.03 490
19428.35 457
19429.66 463
19430.98 482
19432.30 502
19433.62 502
19434.93 448
19436.25 470
19437.57 464
19438.89 471
19440.21 517
19441.53 488
19442.84 472
19444.16 476
19445.48 473
19446.80 413
19448.12 421
19449.44 421
19450.75 455
19452.07 455
19453.39 422
19454.71 409
19456.03 404
19457.35 419
19458.67 443
19459.98 439
19461.30 454
19462.62 434
19463.94 463
19465.26 431
19466.58 413
19467.90 444
19469.22 436
19470.54 447
19471.86 505
19473.18 427
19474.49 396
19475.81 413
19477.13 383
19478.45 456
19479.77 449
19481.09 463
19482.41 454
19483.73 439
19485.05 472
19486.37 468
19487.69 463
19489.01 447
19490.33 468
19491.65 432
19492.97 435
19494.29 402
19495.61 452
19496.93 439
19498.25 432
19499.57 476
19500.89 461
19502.21 440
19503.53 454
19504.85 493
19506.17 468
19507.49 462
19508.81 443
19510.13 440
19511.45 464
19512.77 448
19514.09 428
19515.42 441
19516.74 495
19518.06 480
19519.38 486
19520.70 421
19522.02 452
19523.34 478
19524.66 514
19525.98 447
19527.30 408
19528.62 402
19529.95 457
19531.27 476
19532.59 454
19533.91 441
19535.23 460
19536.55 446
19537.87 501
19539.20 454
19540.52 413
19541.84 426
19543.16 453
19544.48 459
19545.80 474
19547.13 428
19548.45 448
19549.77 416
19551.09 420
19552.41 444
19553.74 466
19555.06 447
19556.38 444
19557.70 454
19559.02 462
19560.35 503
19561.67 507
19562.99 456
19564.31 439
19565.64 458
19566.96 494
19568.28 467
19569.60 459
19570.93 433
19572.25 438
19573.57 440
19574.89 457
19576.22 419
19577.54 451
19578.86 455
19580.18 456
19581.51 467
19582.83 446
19584.15 442
19585.48 433
19586.80 424
19588.12 471
19589.45 425
19590.77 436
19592.09 470
19593.42 453
19594.74 455
19596.06 409
19597.39 428
19598.71 446
19600.03 416
19601.36 422
19602.68 404
19604.00 390
19605.33 426
19606.65 421
19607.98 429
19609.30 447
19610.62 452
19611.95 424
19613.27 427
19614.60 461
19615.92 408
19617.24 444
19618.57 445
19619.89 419
19621.22 395
19622.54 436
19623.87 463
19625.19 425
19626.51 413
19627.84 473
19629.16 457
19630.49 449
19631.81 452
19633.14 417
19634.46 452
19635.79 449
19637.11 455
19638.44 422
19639.76 432
19641.09 433
19642.41 450
19643.74 469
19645.06 420
19646.39 450
19647.71 429
19649.04 451
19650.36 416
19651.69 417
19653.01 448
19654.34 494
19655.66 459
19656.99 422
19658.32 440
19659.64 450
19660.97 460
19662.29 461
19663.62 439
19664.94 451
19666.27 429
19667.60 425
19668.92 449
19670.25 450
19671.57 473
19672.90 430
19674.23 436
19675.55 410
19676.88 425
19678.20 453
19679.53 461
19680.86 434
19682.18 417
19683.51 370
19684.84 445
19686.16 442
19687.49 436
19688.82 429
19690.14 432
19691.47 454
19692.80 438
19694.12 468
19695.45 420
19696.78 468
19698.10 467
19699.43 467
19700.76 447
19702.08 415
19703.41 410
19704.74 422
19706.07 460
19707.39 425
19708.72 426
19710.05 398
19711.37 421
19712.70 441
19714.03 406
19715.36 457
19716.68 481
19718.01 476
19719.34 446
19720.67 473
19721.99 459
19723.32 456
19724.65 415
19725.98 413
19727.31 422
19728.63 412
19729.96 428
19731.29 463
19732.62 419
19733.95 416
19735.27 406
19736.60 425
19737.93 389
19739.26 423
19740.59 427
19741.92 464
19743.24 435
19744.57 400
19745.90 398
19747.23 413
19748.56 401
19749.89 426
19751.22 401
19752.54 400
19753.87 422
19755.20 429
19756.53 475
19757.86 435
19759.19 409
19760.52 431
19761.85 449
19763.18 465
19764.50 449
19765.83 404
19767.16 442
19768.49 455
19769.82 447
19771.15 433
19772.48 453
19773.81 443
19775.14 431
19776.47 413
19777.80 423
19779.13 420
19780.46 447
19781.79 413
19783.12 432
19784.45 415
19785.78 455
19787.11 441
19788.44 402
19789.77 395
19791.10 461
19792.43 486
19793.76 451
19795.09 428
19796.42 429
19797.75 428
19799.08 447
19800.41 474
19801.74 428
19803.07 440
19804.40 433
19805.73 442
19807.06 445
19808.39 446
19809.72 440
19811.05 450
19812.38 434
19813.71 407
19815.05 385
19816.38 439
19817.71 416
19819.04 408
19820.37 411
19821.70 457
19823.03 435
19824.36 415
19825.69 404
19827.03 425
19828.36 423
19829.69 451
19831.02 415
19832.35 471
19833.68 460
19835.01 413
19836.35 421
19837.68 388
19839.01 424
19840.34 421
19841.67 438
19843.00 437
19844.34 451
19845.67 449
19847.00 476
19848.33 464
19849.66 407
19851.00 395
19852.33 425
19853.66 450
19854.99 457
19856.32 448
19857.66 455
19858.99 432
19860.32 461
19861.65 458
19862.99 424
19864.32 446
19865.65 442
19866.98 434
19868.32 421
19869.65 441
19870.98 439
19872.31 445
19873.65 382
19874.98 396
19876.31 420
19877.65 432
19878.98 410
19880.31 411
19881.65 437
19882.98 428
19884.31 414
19885.64 400
19886.98 431
19888.31 460
19889.64 419
19890.98 423
19892.31 398
19893.64 405
19894.98 423
19896.31 384
19897.65 367
19898.98 427
19900.31 425
19901.65 433
19902.98 401
19904.31 413
19905.65 411
19906.98 397
19908.32 425
19909.65 428
19910.98 396
19912.32 435
19913.65 411
19914.99 443
19916.32 444
19917.66 442
19918.99 428
19920.32 411
19921.66 387
19922.99 444
19924.33 456
19925.66 452
19927.00 453
19928.33 421
19929.67 425
19931.00 416
19932.34 452
19933.67 411
19935.01 458
19936.34 443
19937.68 404
19939.01 411
19940.35 425
19941.68 409
19943.02 406
19944.35 420
19945.69 410
19947.02 431
19948.36 447
19949.69 456
19951.03 413
19952.36 453
19953.70 471
19955.03 458
19956.37 450
19957.71 432
19959.04 406
19960.38 447
19961.71 446
19963.05 451
19964.38 445
19965.72 452
19967.06 451
19968.39 419
19969.73 435
19971.06 424
19972.40 459
19973.74 425
19975.07 465
19976.41 426
19977.75 405
19979.08 468
19980.42 440
19981.75 436
19983.09 442
19984.43 431
19985.76 417
19987.10 448
19988.44 445
19989.77 433
19991.11 419
19992.45 424
19993.78 405
19995.12 412
19996.46 389
19997.80 384
19999.13 427
20000.47 497
20001.81 449
20003.14 401
20004.48 454
20005.82 445
20007.16 412
20008.49 413
20009.83 451
20011.17 471
20012.51 461
20013.84 469
20015.18 443
20016.52 423
20017.86 424
20019.19 472
20020.53 440
20021.87 462
20023.21 454
20024.55 450
20025.88 444
20027.22 443
20028.56 455
20029.90 491
20031.24 507
20032.57 469
20033.91 460
20035.25 472
20036.59 439
20037.93 493
20039.26 437
20040.60 481
20041.94 466
20043.28 477
20044.62 450
20045.96 471
20047.30 476
20048.63 494
20049.97 472
20051.31 468
20052.65 473
20053.99 472
20055.33 490
20056.67 470
20058.01 498
20059.35 437
20060.69 450
20062.02 455
20063.36 444
20064.70 432
20066.04 472
20067.38 454
20068.72 451
20070.06 499
20071.40 486
20072.74 467
20074.08 466
20075.42 432
20076.76 452
20078.10 427
20079.44 468
20080.78 468
20082.12 460
20083.46 491
20084.80 465
20086.14 479
20087.48 480
20088.82 480
20090.16 432
20091.50 439
20092.84 483
20094.18 433
20095.52 424
20096.86 428
20098.20 409
20099.54 417
20100.88 457
20102.22 463
20103.56 438
20104.90 460
20106.24 438
20107.58 459
20108.92 418
20110.26 453
20111.60 469
20112.95 483
20114.29 461
20115.63 467
20116.97 441
20118.31 406
20119.65 427
20120.99 459
20122.33 441
20123.67 429
20125.02 428
20126.36 440
20127.70 444
20129.04 419
20130.38 447
20131.72 436
20133.06 464
20134.41 453
20135.75 462
