# Supplementary material for: MALDI-TOF MS typing enables the classification of brewing yeasts of the genus Saccharomyces to major beer styles
Source: PLoS One. 2017 Aug 9;12(8):e0181694. doi: 10.1371/journal.pone.0181694 (PMC5549903; doi:10.1371/journal.pone.0181694)
Supplement: S5 File — The directory includes 90 raw files and was zipped to “.zip”; the folder has three strains with 30 spectra per strain; S1 Text explains the raw files with an example and Table 1 represents the yeast strains used within the experiment. (ZIP) [file pone.0181694.s008.zip › 13-15/30273-3D2-Dias-Dias-Dias-YPG-18h-E-E_2015-08-18__0_A1_1.dat]

1999.93 2205
2000.35 2209
2000.77 2257
2001.19 2076
2001.61 2040
2002.03 2079
2002.46 2173
2002.88 2189
2003.30 2138
2003.72 2135
2004.14 2315
2004.57 2233
2004.99 2086
2005.41 1986
2005.83 2086
2006.25 2134
2006.68 2128
2007.10 2032
2007.52 2035
2007.94 2123
2008.37 1933
2008.79 2024
2009.21 2086
2009.63 2089
2010.06 1972
2010.48 2066
2010.90 1923
2011.32 1717
2011.75 2046
2012.17 2071
2012.59 2164
2013.02 1975
2013.44 1798
2013.86 1930
2014.29 1974
2014.71 1881
2015.13 1860
2015.55 1891
2015.98 1861
2016.40 1952
2016.82 1950
2017.25 2136
2017.67 2084
2018.10 1936
2018.52 2045
2018.94 2101
2019.37 2174
2019.79 2359
2020.21 2305
2020.64 2314
2021.06 2494
2021.48 2621
2021.91 2481
2022.33 2472
2022.76 2475
2023.18 2533
2023.60 2541
2024.03 2147
2024.45 2035
2024.88 1944
2025.30 1970
2025.73 2001
2026.15 1940
2026.57 1868
2027.00 1862
2027.42 1854
2027.85 1778
2028.27 1799
2028.70 1544
2029.12 1690
2029.55 1710
2029.97 1854
2030.40 1912
2030.82 1845
2031.24 1697
2031.67 1631
2032.09 1697
2032.52 1706
2032.94 1743
2033.37 1919
2033.79 1719
2034.22 1763
2034.65 1707
2035.07 1826
2035.50 1870
2035.92 1847
2036.35 1595
2036.77 1579
2037.20 1742
2037.62 1967
2038.05 1876
2038.47 1883
2038.90 2151
2039.33 2159
2039.75 1888
2040.18 1818
2040.60 1951
2041.03 2050
2041.45 2026
2041.88 2040
2042.31 1968
2042.73 2178
2043.16 1972
2043.58 1845
2044.01 1936
2044.44 2084
2044.86 2047
2045.29 2077
2045.72 1974
2046.14 1870
2046.57 2176
2047.00 2016
2047.42 1971
2047.85 1800
2048.28 1805
2048.70 1824
2049.13 1757
2049.56 1828
2049.98 1783
2050.41 1711
2050.84 1875
2051.26 1993
2051.69 1875
2052.12 1871
2052.54 1818
2052.97 1706
2053.40 1881
2053.83 1723
2054.25 1679
2054.68 1684
2055.11 1695
2055.53 1794
2055.96 1671
2056.39 1669
2056.82 1637
2057.24 1757
2057.67 1847
2058.10 1703
2058.53 1699
2058.96 1800
2059.38 1862
2059.81 1632
2060.24 1785
2060.67 1835
2061.10 1826
2061.52 1791
2061.95 1792
2062.38 1691
2062.81 1834
2063.24 1759
2063.66 1829
2064.09 1974
2064.52 1869
2064.95 1860
2065.38 1841
2065.81 1932
2066.23 1864
2066.66 1977
2067.09 2078
2067.52 2098
2067.95 1995
2068.38 1968
2068.81 1928
2069.23 1952
2069.66 1921
2070.09 2001
2070.52 1877
2070.95 1948
2071.38 2044
2071.81 1834
2072.24 1626
2072.67 1796
2073.10 1808
2073.53 2116
2073.95 1798
2074.38 1750
2074.81 1797
2075.24 1719
2075.67 1853
2076.10 1896
2076.53 1751
2076.96 1889
2077.39 1841
2077.82 1747
2078.25 1693
2078.68 1803
2079.11 1897
2079.54 2081
2079.97 1928
2080.40 1917
2080.83 1890
2081.26 1973
2081.69 2096
2082.12 2107
2082.55 1930
2082.98 1816
2083.41 1882
2083.84 2043
2084.27 2084
2084.70 1993
2085.13 2159
2085.56 1943
2085.99 1939
2086.42 1848
2086.85 1898
2087.29 2155
2087.72 2129
2088.15 2108
2088.58 2054
2089.01 2132
2089.44 2016
2089.87 1827
2090.30 1830
2090.73 1699
2091.16 1726
2091.59 1874
2092.03 1804
2092.46 2036
2092.89 2253
2093.32 2388
2093.75 2480
2094.18 2466
2094.61 2877
2095.05 2900
2095.48 2827
2095.91 2901
2096.34 2818
2096.77 2494
2097.20 2420
2097.63 2359
2098.07 2251
2098.50 2174
2098.93 2092
2099.36 2063
2099.79 2012
2100.23 1765
2100.66 1634
2101.09 1877
2101.52 1798
2101.95 1980
2102.39 1891
2102.82 1901
2103.25 1851
2103.68 1628
2104.12 1592
2104.55 1647
2104.98 1806
2105.41 2013
2105.85 1788
2106.28 1803
2106.71 1893
2107.14 2008
2107.58 1806
2108.01 1891
2108.44 2054
2108.88 1981
2109.31 1941
2109.74 2184
2110.18 2452
2110.61 2031
2111.04 1881
2111.47 1909
2111.91 2001
2112.34 2031
2112.77 2008
2113.21 1910
2113.64 1912
2114.07 1935
2114.51 1876
2114.94 1834
2115.37 1932
2115.81 1905
2116.24 1832
2116.68 1784
2117.11 1694
2117.54 1656
2117.98 1720
2118.41 1697
2118.85 1657
2119.28 1659
2119.71 1574
2120.15 1823
2120.58 1771
2121.02 1554
2121.45 1624
2121.88 1723
2122.32 1777
2122.75 1787
2123.19 1742
2123.62 1818
2124.06 1836
2124.49 1764
2124.92 1786
2125.36 1694
2125.79 1622
2126.23 1738
2126.66 1705
2127.10 1730
2127.53 1628
2127.97 1693
2128.40 1652
2128.84 1753
2129.27 1700
2129.71 1861
2130.14 1820
2130.58 1767
2131.01 2003
2131.45 2011
2131.88 1966
2132.32 2009
2132.75 1850
2133.19 2039
2133.63 2023
2134.06 1946
2134.50 2079
2134.93 2009
2135.37 1995
2135.80 1790
2136.24 1810
2136.67 1955
2137.11 1990
2137.55 1920
2137.98 1851
2138.42 2100
2138.85 2155
2139.29 2208
2139.73 2077
2140.16 2059
2140.60 2045
2141.03 2017
2141.47 1985
2141.91 2030
2142.34 2033
2142.78 1880
2143.22 1930
2143.65 1782
2144.09 1837
2144.53 1660
2144.96 1726
2145.40 1830
2145.84 1796
2146.27 1790
2146.71 1649
2147.15 1499
2147.58 1538
2148.02 1603
2148.46 1722
2148.89 1748
2149.33 1831
2149.77 1771
2150.21 1921
2150.64 2162
2151.08 2074
2151.52 2170
2151.95 2361
2152.39 2265
2152.83 2255
2153.27 2194
2153.70 2185
2154.14 2194
2154.58 2046
2155.02 2088
2155.45 1916
2155.89 2083
2156.33 1892
2156.77 1908
2157.21 2067
2157.64 2049
2158.08 1889
2158.52 1791
2158.96 1681
2159.40 1706
2159.83 1787
2160.27 1891
2160.71 1825
2161.15 1770
2161.59 1824
2162.02 1908
2162.46 1853
2162.90 1682
2163.34 1878
2163.78 1945
2164.22 1817
2164.66 1837
2165.09 1718
2165.53 1655
2165.97 1848
2166.41 1834
2166.85 1921
2167.29 1694
2167.73 1822
2168.17 1959
2168.60 1889
2169.04 2047
2169.48 2125
2169.92 2322
2170.36 2230
2170.80 2162
2171.24 2240
2171.68 2040
2172.12 2134
2172.56 2227
2173.00 2133
2173.44 2131
2173.88 2224
2174.32 2371
2174.76 2350
2175.20 2102
2175.64 2071
2176.07 2344
2176.51 2370
2176.95 2341
2177.39 2213
2177.83 2251
2178.27 2276
2178.71 2370
2179.15 2392
2179.59 2239
2180.03 2373
2180.47 2481
2180.92 2421
2181.36 2488
2181.80 2151
2182.24 2220
2182.68 2406
2183.12 2114
2183.56 1982
2184.00 1784
2184.44 1792
2184.88 1826
2185.32 1805
2185.76 1848
2186.20 1818
2186.64 1674
2187.08 1694
2187.52 1811
2187.97 1857
2188.41 1920
2188.85 1952
2189.29 2049
2189.73 2149
2190.17 2192
2190.61 2083
2191.05 2137
2191.49 2071
2191.94 2043
2192.38 2127
2192.82 2270
2193.26 2126
2193.70 2216
2194.14 2138
2194.58 1852
2195.03 1913
2195.47 2133
2195.91 2271
2196.35 2013
2196.79 2246
2197.24 2350
2197.68 2368
2198.12 2314
2198.56 2227
2199.00 2275
2199.45 2148
2199.89 2141
2200.33 2044
2200.77 1963
2201.21 2162
2201.66 2110
2202.10 1991
2202.54 1960
2202.98 1994
2203.43 1929
2203.87 1893
2204.31 1957
2204.75 2091
2205.20 2013
2205.64 1881
2206.08 1996
2206.53 2033
2206.97 2098
2207.41 1932
2207.85 1944
2208.30 2081
2208.74 2112
2209.18 2242
2209.63 2331
2210.07 2233
2210.51 2206
2210.96 2141
2211.40 2137
2211.84 2201
2212.29 2307
2212.73 2193
2213.17 2116
2213.62 2141
2214.06 2068
2214.50 2154
2214.95 2072
2215.39 2093
2215.84 2123
2216.28 2003
2216.72 2018
2217.17 1913
2217.61 2028
2218.05 2018
2218.50 2012
2218.94 2133
2219.39 1829
2219.83 1840
2220.28 1899
2220.72 1922
2221.16 1972
2221.61 1997
2222.05 2222
2222.50 2628
2222.94 2943
2223.39 3149
2223.83 3343
2224.28 3794
2224.72 4284
2225.16 4565
2225.61 4783
2226.05 5194
2226.50 5541
2226.94 5597
2227.39 5508
2227.83 5395
2228.28 4971
2228.72 4426
2229.17 3931
2229.61 3759
2230.06 3599
2230.50 2937
2230.95 2905
2231.40 2648
2231.84 2507
2232.29 2625
2232.73 2443
2233.18 2542
2233.62 2529
2234.07 2602
2234.51 2374
2234.96 2580
2235.41 2680
2235.85 2694
2236.30 2586
2236.74 2519
2237.19 2422
2237.63 2456
2238.08 2517
2238.53 2483
2238.97 2422
2239.42 2540
2239.86 2658
2240.31 2755
2240.76 2745
2241.20 2764
2241.65 2678
2242.10 2728
2242.54 2515
2242.99 2666
2243.44 2418
2243.88 2430
2244.33 2199
2244.78 2404
2245.22 2148
2245.67 2140
2246.12 2070
2246.56 2093
2247.01 2229
2247.46 1996
2247.90 2022
2248.35 2053
2248.80 2140
2249.24 2103
2249.69 2080
2250.14 2171
2250.59 1951
2251.03 1947
2251.48 1996
2251.93 2062
2252.38 1975
2252.82 1839
2253.27 1835
2253.72 1884
2254.17 2065
2254.61 2087
2255.06 1949
2255.51 2055
2255.96 2095
2256.40 1965
2256.85 2097
2257.30 1846
2257.75 1806
2258.20 1848
2258.64 2015
2259.09 1970
2259.54 1864
2259.99 1982
2260.44 2017
2260.88 1975
2261.33 2125
2261.78 2309
2262.23 2456
2262.68 2653
2263.13 2774
2263.58 2764
2264.02 3015
2264.47 3029
2264.92 2873
2265.37 2948
2265.82 2887
2266.27 2870
2266.72 2822
2267.17 2742
2267.61 2796
2268.06 2639
2268.51 2662
2268.96 2676
2269.41 2585
2269.86 2454
2270.31 2706
2270.76 2740
2271.21 2704
2271.66 2766
2272.11 2557
2272.56 2546
2273.00 2559
2273.45 2587
2273.90 2552
2274.35 2466
2274.80 2289
2275.25 2191
2275.70 2060
2276.15 2164
2276.60 2145
2277.05 2110
2277.50 2249
2277.95 2162
2278.40 1975
2278.85 1953
2279.30 2132
2279.75 2241
2280.20 2301
2280.65 2054
2281.10 2256
2281.55 2486
2282.00 2520
2282.45 2374
2282.90 2527
2283.35 2524
2283.81 2505
2284.26 2467
2284.71 2450
2285.16 2501
2285.61 2377
2286.06 2581
2286.51 2561
2286.96 2318
2287.41 2270
2287.86 2496
2288.31 2493
2288.76 2621
2289.22 2464
2289.67 2688
2290.12 2742
2290.57 2729
2291.02 3114
2291.47 3363
2291.92 3716
2292.37 3819
2292.83 3943
2293.28 4270
2293.73 4302
2294.18 4144
2294.63 3832
2295.08 3613
2295.53 3887
2295.99 3789
2296.44 3844
2296.89 3764
2297.34 3279
2297.79 3132
2298.25 3005
2298.70 2835
2299.15 2760
2299.60 2530
2300.05 2558
2300.51 2425
2300.96 2217
2301.41 2397
2301.86 2313
2302.32 2251
2302.77 2244
2303.22 2393
2303.67 2320
2304.13 2395
2304.58 2292
2305.03 2191
2305.48 2306
2305.94 2202
2306.39 2327
2306.84 2170
2307.29 2207
2307.75 2197
2308.20 2270
2308.65 2414
2309.11 2360
2309.56 2353
2310.01 2266
2310.47 2538
2310.92 2573
2311.37 2505
2311.83 2614
2312.28 2662
2312.73 2666
2313.19 2783
2313.64 2487
2314.09 2477
2314.55 2557
2315.00 2357
2315.45 2235
2315.91 2298
2316.36 2459
2316.81 2222
2317.27 2195
2317.72 2184
2318.18 2012
2318.63 1963
2319.08 2177
2319.54 2261
2319.99 2262
2320.45 2179
2320.90 2267
2321.35 2168
2321.81 2218
2322.26 2295
2322.72 2424
2323.17 2286
2323.63 2310
2324.08 2075
2324.54 2179
2324.99 2214
2325.44 2169
2325.90 2240
2326.35 2311
2326.81 2262
2327.26 2448
2327.72 2400
2328.17 2346
2328.63 2124
2329.08 2102
2329.54 2300
2329.99 2273
2330.45 2295
2330.90 2445
2331.36 2560
2331.81 2514
2332.27 2565
2332.72 2463
2333.18 2621
2333.64 2563
2334.09 2406
2334.55 2462
2335.00 2557
2335.46 2526
2335.91 2340
2336.37 2079
2336.82 2242
2337.28 2317
2337.74 2298
2338.19 2328
2338.65 2478
2339.10 2633
2339.56 2752
2340.02 2819
2340.47 3183
2340.93 3522
2341.38 3522
2341.84 3551
2342.30 3776
2342.75 3931
2343.21 3759
2343.67 3762
2344.12 3718
2344.58 3669
2345.04 3542
2345.49 3379
2345.95 3497
2346.41 3511
2346.86 3494
2347.32 3311
2347.78 3276
2348.23 3348
2348.69 3154
2349.15 3000
2349.60 3020
2350.06 3098
2350.52 3072
2350.97 2876
2351.43 2699
2351.89 2858
2352.35 2747
2352.80 2536
2353.26 2738
2353.72 2586
2354.18 2606
2354.63 2644
2355.09 2630
2355.55 2353
2356.01 2613
2356.46 2346
2356.92 2169
2357.38 2178
2357.84 2289
2358.29 2279
2358.75 2272
2359.21 2382
2359.67 2529
2360.13 2533
2360.58 2374
2361.04 2465
2361.50 2598
2361.96 2567
2362.42 2880
2362.88 2817
2363.33 2792
2363.79 3072
2364.25 2823
2364.71 2915
2365.17 2862
2365.63 2785
2366.08 2682
2366.54 2793
2367.00 2596
2367.46 2683
2367.92 2573
2368.38 2612
2368.84 2552
2369.30 2566
2369.75 2434
2370.21 2360
2370.67 2480
2371.13 2487
2371.59 2468
2372.05 2334
2372.51 2427
2372.97 2415
2373.43 2187
2373.89 2243
2374.35 2141
2374.81 2122
2375.27 2093
2375.72 2154
2376.18 2066
2376.64 2188
2377.10 2306
2377.56 2310
2378.02 2169
2378.48 2236
2378.94 2181
2379.40 2084
2379.86 2164
2380.32 2215
2380.78 2359
2381.24 2476
2381.70 2425
2382.16 2444
2382.62 2433
2383.08 2350
2383.54 2406
2384.00 2295
2384.46 2395
2384.92 2218
2385.39 2239
2385.85 2242
2386.31 2217
2386.77 2340
2387.23 2352
2387.69 2087
2388.15 2126
2388.61 2194
2389.07 2071
2389.53 2112
2389.99 2112
2390.45 2151
2390.91 2032
2391.38 2143
2391.84 2095
2392.30 2150
2392.76 2051
2393.22 2151
2393.68 2177
2394.14 2160
2394.60 2052
2395.06 2044
2395.53 2025
2395.99 2116
2396.45 1968
2396.91 2077
2397.37 1955
2397.83 2063
2398.30 2119
2398.76 2036
2399.22 2234
2399.68 2036
2400.14 2136
2400.61 2136
2401.07 2105
2401.53 2189
2401.99 2190
2402.45 2268
2402.92 2186
2403.38 2019
2403.84 2089
2404.30 2187
2404.76 2152
2405.23 2111
2405.69 2175
2406.15 2239
2406.61 2134
2407.08 2201
2407.54 2207
2408.00 2283
2408.46 2361
2408.93 2310
2409.39 2239
2409.85 2219
2410.32 2205
2410.78 2360
2411.24 2154
2411.70 2146
2412.17 2157
2412.63 2049
2413.09 2077
2413.56 2082
2414.02 2011
2414.48 2059
2414.95 2065
2415.41 2229
2415.87 2217
2416.34 2182
2416.80 2263
2417.26 2307
2417.73 2321
2418.19 2544
2418.65 2435
2419.12 2540
2419.58 2588
2420.05 2710
2420.51 2691
2420.97 2749
2421.44 2560
2421.90 2609
2422.37 2630
2422.83 2547
2423.29 2522
2423.76 2603
2424.22 2570
2424.69 2786
2425.15 2742
2425.62 2850
2426.08 3039
2426.54 3033
2427.01 3361
2427.47 3651
2427.94 3905
2428.40 3976
2428.87 4000
2429.33 4296
2429.80 4610
2430.26 4629
2430.73 4535
2431.19 4101
2431.66 3613
2432.12 3741
2432.59 3454
2433.05 3197
2433.52 2937
2433.98 2568
2434.45 2534
2434.91 2517
2435.38 2415
2435.84 2561
2436.31 2528
2436.77 2555
2437.24 2705
2437.70 2711
2438.17 2511
2438.63 2700
2439.10 2911
2439.57 3399
2440.03 3606
2440.50 3851
2440.96 3900
2441.43 4318
2441.89 4723
2442.36 4609
2442.83 4504
2443.29 4656
2443.76 4947
2444.22 4309
2444.69 4179
2445.16 3897
2445.62 3482
2446.09 3094
2446.56 2927
2447.02 2702
2447.49 2537
2447.96 2345
2448.42 2283
2448.89 2158
2449.35 2269
2449.82 2351
2450.29 2090
2450.75 2248
2451.22 2202
2451.69 2107
2452.16 2300
2452.62 2246
2453.09 2186
2453.56 2216
2454.02 2092
2454.49 2334
2454.96 2515
2455.42 2242
2455.89 2070
2456.36 2242
2456.83 2277
2457.29 2203
2457.76 2157
2458.23 2132
2458.70 2162
2459.16 2208
2459.63 2305
2460.10 2237
2460.57 2272
2461.03 2256
2461.50 2336
2461.97 2237
2462.44 2300
2462.91 2414
2463.37 2387
2463.84 2348
2464.31 2313
2464.78 2387
2465.25 2504
2465.71 2486
2466.18 2405
2466.65 2627
2467.12 2758
2467.59 2423
2468.06 2471
2468.52 2594
2468.99 2673
2469.46 2526
2469.93 2520
2470.40 2535
2470.87 2476
2471.34 2459
2471.80 2681
2472.27 2654
2472.74 2370
2473.21 2500
2473.68 2344
2474.15 2438
2474.62 2478
2475.09 2437
2475.56 2480
2476.02 2184
2476.49 2170
2476.96 2277
2477.43 2384
2477.90 2410
2478.37 2429
2478.84 2464
2479.31 2398
2479.78 2631
2480.25 2653
2480.72 2859
2481.19 3061
2481.66 3173
2482.13 3263
2482.60 3172
2483.07 3425
2483.54 3349
2484.01 3133
2484.48 3188
2484.95 3083
2485.42 3039
2485.89 2700
2486.36 2792
2486.83 2617
2487.30 2653
2487.77 2424
2488.24 2437
2488.71 2359
2489.18 2315
2489.65 2178
2490.12 2215
2490.59 2143
2491.06 2225
2491.53 2349
2492.00 2246
2492.47 2291
2492.94 2354
2493.41 2414
2493.88 2327
2494.36 2282
2494.83 2249
2495.30 2379
2495.77 2461
2496.24 2436
2496.71 2407
2497.18 2438
2497.65 2378
2498.12 2321
2498.60 2310
2499.07 2352
2499.54 2355
2500.01 2298
2500.48 2278
2500.95 2311
2501.42 2195
2501.90 2310
2502.37 2278
2502.84 2105
2503.31 2202
2503.78 2094
2504.25 1964
2504.73 2105
2505.20 2369
2505.67 2275
2506.14 2175
2506.61 2158
2507.09 2344
2507.56 2348
2508.03 2243
2508.50 2331
2508.97 2520
2509.45 2709
2509.92 2948
2510.39 2814
2510.86 2668
2511.34 2865
2511.81 2973
2512.28 2873
2512.75 2881
2513.23 2869
2513.70 2849
2514.17 2744
2514.65 2713
2515.12 2726
2515.59 2763
2516.06 2578
2516.54 2520
2517.01 2337
2517.48 2340
2517.96 2548
2518.43 2451
2518.90 2394
2519.38 2497
2519.85 2632
2520.32 2384
2520.80 2623
2521.27 2377
2521.74 2299
2522.22 2274
2522.69 2309
2523.16 2224
2523.64 2142
2524.11 2236
2524.58 2211
2525.06 2315
2525.53 2148
2526.01 2264
2526.48 2326
2526.95 2300
2527.43 2255
2527.90 2288
2528.38 2316
2528.85 2287
2529.32 2174
2529.80 2352
2530.27 2071
2530.75 2289
2531.22 2314
2531.70 2231
2532.17 2161
2532.64 2242
2533.12 2459
2533.59 2391
2534.07 2327
2534.54 2517
2535.02 2446
2535.49 2363
2535.97 2600
2536.44 2393
2536.92 2271
2537.39 2306
2537.87 2296
2538.34 2327
2538.82 2222
2539.29 2331
2539.77 2246
2540.24 2116
2540.72 2311
2541.19 2306
2541.67 2334
2542.14 2634
2542.62 2516
2543.09 2409
2543.57 2284
2544.04 2413
2544.52 2461
2545.00 2390
2545.47 2399
2545.95 2422
2546.42 2519
2546.90 2629
2547.37 2686
2547.85 2908
2548.33 3129
2548.80 3124
2549.28 3194
2549.75 3429
2550.23 3690
2550.71 3546
2551.18 3334
2551.66 3140
2552.14 3113
2552.61 3153
2553.09 3118
2553.57 2880
2554.04 2907
2554.52 3009
2554.99 3151
2555.47 3325
2555.95 3569
2556.42 3657
2556.90 3944
2557.38 3738
2557.86 3990
2558.33 4355
2558.81 4057
2559.29 3974
2559.76 3832
2560.24 3660
2560.72 3475
2561.19 3105
2561.67 2770
2562.15 2609
2562.63 2598
2563.10 2598
2563.58 2452
2564.06 2476
2564.54 2490
2565.01 2486
2565.49 2544
2565.97 2517
2566.45 2407
2566.92 2491
2567.40 2512
2567.88 2344
2568.36 2190
2568.83 2321
2569.31 2272
2569.79 2213
2570.27 2167
2570.75 2133
2571.22 2226
2571.70 2176
2572.18 2180
2572.66 2260
2573.14 2188
2573.62 2113
2574.09 2064
2574.57 2265
2575.05 2186
2575.53 2196
2576.01 2212
2576.49 2088
2576.97 2061
2577.44 2105
2577.92 2325
2578.40 2226
2578.88 2221
2579.36 2168
2579.84 2244
2580.32 2393
2580.80 2126
2581.27 1969
2581.75 2109
2582.23 2167
2582.71 2231
2583.19 2176
2583.67 2082
2584.15 2141
2584.63 2092
2585.11 2114
2585.59 2234
2586.07 2150
2586.55 2290
2587.03 2264
2587.51 2128
2587.99 2298
2588.47 2197
2588.94 2186
2589.42 2400
2589.90 2233
2590.38 2111
2590.86 2123
2591.34 2110
2591.82 2357
2592.30 2370
2592.78 2258
2593.26 2191
2593.74 2127
2594.22 2354
2594.71 2587
2595.19 2556
2595.67 2564
2596.15 2691
2596.63 2625
2597.11 2863
2597.59 2804
2598.07 3046
2598.55 3000
2599.03 2836
2599.51 2977
2599.99 2949
2600.47 2825
2600.95 2631
2601.43 2609
2601.91 2594
2602.40 2688
2602.88 2796
2603.36 2703
2603.84 2452
2604.32 2537
2604.80 2379
2605.28 2133
2605.76 2188
2606.24 2160
2606.73 2063
2607.21 2265
2607.69 2307
2608.17 2601
2608.65 2713
2609.13 2728
2609.62 3091
2610.10 3210
2610.58 3332
2611.06 3725
2611.54 3578
2612.02 3689
2612.51 3992
2612.99 3692
2613.47 3646
2613.95 3872
2614.43 3783
2614.92 3569
2615.40 3474
2615.88 3122
2616.36 2918
2616.85 2836
2617.33 2777
2617.81 2682
2618.29 2570
2618.78 2433
2619.26 2349
2619.74 2175
2620.22 2160
2620.71 2120
2621.19 2220
2621.67 2169
2622.15 2244
2622.64 2154
2623.12 2195
2623.60 2308
2624.09 2156
2624.57 2097
2625.05 2077
2625.53 2148
2626.02 2057
2626.50 1997
2626.98 1969
2627.47 2049
2627.95 2121
2628.43 2159
2628.92 2100
2629.40 2152
2629.88 2096
2630.37 2020
2630.85 2105
2631.34 2035
2631.82 2169
2632.30 2373
2632.79 2287
2633.27 2282
2633.75 2263
2634.24 2341
2634.72 2217
2635.21 2227
2635.69 2257
2636.17 2280
2636.66 2230
2637.14 2342
2637.63 2288
2638.11 2317
2638.60 2204
2639.08 2274
2639.56 2278
2640.05 2285
2640.53 2240
2641.02 2149
2641.50 2262
2641.99 2386
2642.47 2479
2642.96 2344
2643.44 2378
2643.93 2173
2644.41 2341
2644.90 2526
2645.38 2392
2645.87 2131
2646.35 2131
2646.84 2131
2647.32 2234
2647.81 2140
2648.29 2210
2648.78 2191
2649.26 2258
2649.75 2296
2650.23 2214
2650.72 2281
2651.20 2196
2651.69 2287
2652.17 2267
2652.66 2262
2653.15 2322
2653.63 2106
2654.12 2362
2654.60 2422
2655.09 2103
2655.57 2082
2656.06 2226
2656.55 2100
2657.03 2043
2657.52 2032
2658.00 2081
2658.49 2123
2658.98 2211
2659.46 2286
2659.95 2115
2660.44 2031
2660.92 2154
2661.41 2262
2661.90 2222
2662.38 2023
2662.87 1943
2663.35 1993
2663.84 2112
2664.33 2205
2664.81 2077
2665.30 2146
2665.79 2051
2666.28 2218
2666.76 2190
2667.25 2329
2667.74 2447
2668.22 2410
2668.71 2287
2669.20 2299
2669.68 2363
2670.17 2413
2670.66 2330
2671.15 2146
2671.63 2278
2672.12 2338
2672.61 2372
2673.10 2481
2673.58 2562
2674.07 2492
2674.56 2654
2675.05 2865
2675.53 2954
2676.02 3195
2676.51 3025
2677.00 2992
2677.49 3380
2677.97 3246
2678.46 3247
2678.95 3260
2679.44 3104
2679.93 3256
2680.41 3228
2680.90 3303
2681.39 3437
2681.88 3674
2682.37 3907
2682.85 3860
2683.34 3919
2683.83 4292
2684.32 4539
2684.81 4246
2685.30 4361
2685.79 4770
2686.27 4663
2686.76 4680
2687.25 4838
2687.74 4505
2688.23 4235
2688.72 3784
2689.21 3607
2689.70 3429
2690.19 3083
2690.67 2946
2691.16 2718
2691.65 2420
2692.14 2742
2692.63 2463
2693.12 2260
2693.61 2410
2694.10 2496
2694.59 2539
2695.08 2382
2695.57 2267
2696.06 2263
2696.55 2303
2697.04 2296
2697.53 2229
2698.02 2253
2698.51 2331
2699.00 2215
2699.49 2356
2699.98 2535
2700.47 2488
2700.96 2511
2701.45 2525
2701.94 2637
2702.43 2701
2702.92 2778
2703.41 2615
2703.90 2689
2704.39 2815
2704.88 2847
2705.37 2952
2705.86 2772
2706.35 2822
2706.84 2885
2707.33 2663
2707.82 2567
2708.31 2578
2708.80 2527
2709.29 2578
2709.78 2367
2710.27 2429
2710.77 2335
2711.26 2424
2711.75 2188
2712.24 2244
2712.73 2478
2713.22 2486
2713.71 2245
2714.20 2332
2714.69 2445
2715.19 2361
2715.68 2108
2716.17 2155
2716.66 2209
2717.15 2300
2717.64 2283
2718.13 2153
2718.63 2290
2719.12 2183
2719.61 2244
2720.10 2100
2720.59 2013
2721.08 2129
2721.58 2344
2722.07 2343
2722.56 2353
2723.05 2421
2723.54 2597
2724.04 2623
2724.53 2601
2725.02 2645
2725.51 2778
2726.01 2873
2726.50 2467
2726.99 2462
2727.48 2346
2727.98 2545
2728.47 2496
2728.96 2457
2729.45 2406
2729.95 2365
2730.44 2166
2730.93 2315
2731.42 2173
2731.92 2117
2732.41 2322
2732.90 2356
2733.40 2388
2733.89 2187
2734.38 2140
2734.87 2235
2735.37 2217
2735.86 2241
2736.35 2489
2736.85 2357
2737.34 2335
2737.83 2286
2738.33 2290
2738.82 2402
2739.31 2335
2739.81 2483
2740.30 2233
2740.79 2243
2741.29 2290
2741.78 2284
2742.28 2388
2742.77 2179
2743.26 2227
2743.76 2405
2744.25 2198
2744.75 2032
2745.24 2196
2745.73 2245
2746.23 2066
2746.72 2110
2747.22 2156
2747.71 2100
2748.20 2109
2748.70 2147
2749.19 2231
2749.69 2303
2750.18 2168
2750.68 2348
2751.17 2395
2751.67 2271
2752.16 2484
2752.66 2426
2753.15 2615
2753.64 2496
2754.14 2680
2754.63 2737
2755.13 2937
2755.62 2868
2756.12 2876
2756.61 3175
2757.11 3134
2757.60 2920
2758.10 2922
2758.59 2932
2759.09 2803
2759.59 2793
2760.08 2707
2760.58 2493
2761.07 2466
2761.57 2443
2762.06 2409
2762.56 2441
2763.05 2455
2763.55 2330
2764.05 2216
2764.54 2362
2765.04 2464
2765.53 2383
2766.03 2375
2766.52 2321
2767.02 2284
2767.52 2314
2768.01 2354
2768.51 2167
2769.00 2245
2769.50 2286
2770.00 2182
2770.49 1955
2770.99 2059
2771.49 2236
2771.98 2394
2772.48 2479
2772.98 2373
2773.47 2242
2773.97 2426
2774.47 2371
2774.96 2363
2775.46 2628
2775.96 2576
2776.45 3008
2776.95 2916
2777.45 2571
2777.94 2845
2778.44 2933
2778.94 2842
2779.43 2728
2779.93 2868
2780.43 2742
2780.93 2769
2781.42 2812
2781.92 2946
2782.42 2759
2782.92 2678
2783.41 2591
2783.91 2556
2784.41 2467
2784.91 2436
2785.40 2679
2785.90 2787
2786.40 2601
2786.90 2639
2787.39 2529
2787.89 2620
2788.39 2523
2788.89 2328
2789.39 2374
2789.88 2369
2790.38 2393
2790.88 2220
2791.38 2327
2791.88 2441
2792.37 2343
2792.87 2220
2793.37 2407
2793.87 2514
2794.37 2483
2794.87 2629
2795.37 2672
2795.86 2893
2796.36 2990
2796.86 3288
2797.36 3554
2797.86 3725
2798.36 4016
2798.86 4209
2799.35 4566
2799.85 4268
2800.35 4435
2800.85 4516
2801.35 4114
2801.85 3959
2802.35 3953
2802.85 3702
2803.35 3337
2803.85 3233
2804.35 2925
2804.85 2818
2805.34 2902
2805.84 2946
2806.34 2997
2806.84 3166
2807.34 3226
2807.84 3653
2808.34 4032
2808.84 4201
2809.34 5035
2809.84 5448
2810.34 5587
2810.84 6072
2811.34 6082
2811.84 6083
2812.34 5849
2812.84 5750
2813.34 5252
2813.84 4719
2814.34 4291
2814.84 3964
2815.34 3543
2815.84 3316
2816.34 3119
2816.84 3040
2817.34 2907
2817.84 2965
2818.35 3037
2818.85 3161
2819.35 2987
2819.85 2803
2820.35 3032
2820.85 3138
2821.35 3104
2821.85 3170
2822.35 3178
2822.85 3348
2823.35 3096
2823.85 2942
2824.36 2865
2824.86 2962
2825.36 2983
2825.86 2692
2826.36 2593
2826.86 2705
2827.36 2684
2827.86 2567
2828.37 2589
2828.87 2708
2829.37 2802
2829.87 2570
2830.37 2662
2830.87 2605
2831.38 2674
2831.88 2761
2832.38 2798
2832.88 2705
2833.38 2818
2833.88 2881
2834.39 2887
2834.89 3074
2835.39 3126
2835.89 3085
2836.40 3179
2836.90 3090
2837.40 2974
2837.90 2899
2838.40 2829
2838.91 2749
2839.41 2724
2839.91 2468
2840.41 2516
2840.92 2528
2841.42 2564
2841.92 2505
2842.42 2336
2842.93 2527
2843.43 2530
2843.93 2525
2844.44 2455
2844.94 2448
2845.44 2370
2845.94 2448
2846.45 2746
2846.95 2656
2847.45 2468
2847.96 2629
2848.46 2618
2848.96 2705
2849.47 2745
2849.97 2799
2850.47 2896
2850.98 2782
2851.48 2664
2851.98 2534
2852.49 2581
2852.99 2606
2853.50 2704
2854.00 2504
2854.50 2488
2855.01 2322
2855.51 2337
2856.01 2320
2856.52 2334
2857.02 2356
2857.53 2424
2858.03 2432
2858.53 2374
2859.04 2619
2859.54 2491
2860.05 2696
2860.55 2842
2861.06 2701
2861.56 2703
2862.06 2726
2862.57 2861
2863.07 2954
2863.58 2968
2864.08 2703
2864.59 2770
2865.09 2841
2865.60 2687
2866.10 2684
2866.61 2624
2867.11 2449
2867.62 2340
2868.12 2296
2868.63 2314
2869.13 2103
2869.64 2268
2870.14 2328
2870.65 2277
2871.15 2163
2871.66 2074
2872.16 2243
2872.67 2412
2873.17 2554
2873.68 2492
2874.18 2556
2874.69 2451
2875.20 2375
2875.70 2314
2876.21 2300
2876.71 2413
2877.22 2471
2877.72 2240
2878.23 2402
2878.74 2627
2879.24 2569
2879.75 2623
2880.25 2711
2880.76 2737
2881.27 2931
2881.77 3004
2882.28 3032
2882.79 3069
2883.29 2886
2883.80 3120
2884.30 3226
2884.81 3043
2885.32 3156
2885.82 3106
2886.33 3178
2886.84 3493
2887.34 3628
2887.85 3936
2888.36 4015
2888.86 4118
2889.37 4425
2889.88 4446
2890.38 4481
2890.89 4615
2891.40 4244
2891.91 4178
2892.41 3920
2892.92 3571
2893.43 3282
2893.93 2936
2894.44 2996
2894.95 2956
2895.46 2898
2895.96 2565
2896.47 2550
2896.98 2622
2897.49 2650
2897.99 2802
2898.50 2773
2899.01 2646
2899.52 2821
2900.03 2553
2900.53 2684
2901.04 2767
2901.55 2947
2902.06 3053
2902.56 2843
2903.07 2901
2903.58 3016
2904.09 2884
2904.60 2851
2905.11 3137
2905.61 3077
2906.12 3006
2906.63 3027
2907.14 3162
2907.65 3188
2908.16 3187
2908.66 3301
2909.17 3117
2909.68 2996
2910.19 3164
2910.70 3090
2911.21 2952
2911.72 2812
2912.23 2908
2912.73 2843
2913.24 2796
2913.75 2949
2914.26 2901
2914.77 3011
2915.28 2864
2915.79 2905
2916.30 3048
2916.81 2902
2917.32 2787
2917.83 2893
2918.33 2704
2918.84 2599
2919.35 2661
2919.86 2701
2920.37 2585
2920.88 2584
2921.39 2562
2921.90 2435
2922.41 2814
2922.92 2896
2923.43 2888
2923.94 3077
2924.45 3432
2924.96 3766
2925.47 3948
2925.98 4407
2926.49 4855
2927.00 5223
2927.51 5841
2928.02 5791
2928.53 5702
2929.04 5378
2929.55 5133
2930.06 4906
2930.57 4329
2931.08 4010
2931.59 3855
2932.11 3517
2932.62 3182
2933.13 3070
2933.64 2901
2934.15 2854
2934.66 2714
2935.17 2552
2935.68 2600
2936.19 2594
2936.70 2625
2937.21 2572
2937.72 2658
2938.24 2701
2938.75 2629
2939.26 2439
2939.77 2600
2940.28 2613
2940.79 2387
2941.30 2502
2941.81 2558
2942.33 2603
2942.84 2585
2943.35 2673
2943.86 2633
2944.37 2788
2944.88 2816
2945.40 2992
2945.91 2936
2946.42 3181
2946.93 3323
2947.44 3469
2947.96 3349
2948.47 3663
2948.98 3440
2949.49 3464
2950.00 3532
2950.52 3339
2951.03 3382
2951.54 3394
2952.05 3134
2952.57 3017
2953.08 2867
2953.59 2892
2954.10 2699
2954.62 2849
2955.13 2748
2955.64 2690
2956.15 2595
2956.67 2585
2957.18 2494
2957.69 2631
2958.20 2418
2958.72 2501
2959.23 2419
2959.74 2447
2960.26 2673
2960.77 2671
2961.28 2681
2961.80 2830
2962.31 2860
2962.82 2975
2963.34 3158
2963.85 3033
2964.36 3252
2964.88 3481
2965.39 3243
2965.90 3103
2966.42 3033
2966.93 2975
2967.44 2769
2967.96 2709
2968.47 2629
2968.98 2582
2969.50 2469
2970.01 2399
2970.53 2318
2971.04 2613
2971.55 2501
2972.07 2412
2972.58 2434
2973.10 2507
2973.61 2309
2974.12 2419
2974.64 2441
2975.15 2530
2975.67 2569
2976.18 2495
2976.70 2575
2977.21 2475
2977.73 2636
2978.24 2567
2978.75 2550
2979.27 2579
2979.78 2670
2980.30 2630
2980.81 2814
2981.33 2919
2981.84 2684
2982.36 2703
2982.87 2816
2983.39 2783
2983.90 2797
2984.42 2738
2984.93 2755
2985.45 2987
2985.96 3028
2986.48 2918
2987.00 3003
2987.51 2885
2988.03 2949
2988.54 3041
2989.06 2961
2989.57 2971
2990.09 2871
2990.60 3079
2991.12 2832
2991.64 2998
2992.15 2876
2992.67 2797
2993.18 2832
2993.70 2915
2994.21 2853
2994.73 2896
2995.25 3039
2995.76 3097
2996.28 3219
2996.80 3396
2997.31 3765
2997.83 3926
2998.34 4300
2998.86 4631
2999.38 4497
2999.89 4731
3000.41 4757
3000.93 5066
3001.44 4958
3001.96 4722
3002.48 4611
3002.99 4473
3003.51 4646
3004.03 4055
3004.54 4057
3005.06 4347
3005.58 4557
3006.09 4921
3006.61 4775
3007.13 4898
3007.65 5029
3008.16 4904
3008.68 4750
3009.20 4616
3009.71 4231
3010.23 3879
3010.75 3541
3011.27 3407
3011.78 3334
3012.30 3249
3012.82 3190
3013.34 2799
3013.85 2821
3014.37 2763
3014.89 2694
3015.41 2719
3015.93 2734
3016.44 2730
3016.96 2569
3017.48 2863
3018.00 2785
3018.52 2908
3019.03 2882
3019.55 2959
3020.07 3023
3020.59 3012
3021.11 3171
3021.63 3137
3022.14 3060
3022.66 3081
3023.18 3405
3023.70 3538
3024.22 3692
3024.74 3661
3025.25 3426
3025.77 3573
3026.29 3640
3026.81 3854
3027.33 3791
3027.85 3799
3028.37 3922
3028.89 3898
3029.41 3657
3029.92 3591
3030.44 3465
3030.96 3315
3031.48 3230
3032.00 3213
3032.52 3132
3033.04 3186
3033.56 3145
3034.08 3362
3034.60 3734
3035.12 3993
3035.64 4392
3036.16 4713
3036.68 5232
3037.20 5592
3037.72 5690
3038.24 5825
3038.76 5856
3039.28 6048
3039.80 5936
3040.32 5695
3040.84 5171
3041.36 4695
3041.88 4498
3042.40 3888
3042.92 3567
3043.44 3489
3043.96 3387
3044.48 3140
3045.00 2839
3045.52 3006
3046.04 2723
3046.56 2702
3047.08 2650
3047.60 2791
3048.12 2759
3048.64 2731
3049.16 2689
3049.68 2732
3050.20 2737
3050.72 2710
3051.24 2740
3051.77 2586
3052.29 2502
3052.81 2696
3053.33 2571
3053.85 2464
3054.37 2591
3054.89 2523
3055.41 2459
3055.93 2503
3056.46 2576
3056.98 2494
3057.50 2594
3058.02 2665
3058.54 2651
3059.06 2529
3059.58 2489
3060.11 2640
3060.63 2554
3061.15 2504
3061.67 2534
3062.19 2638
3062.71 2704
3063.24 2854
3063.76 2886
3064.28 2858
3064.80 2842
3065.32 2773
3065.85 2838
3066.37 2972
3066.89 3041
3067.41 2816
3067.94 2804
3068.46 2840
3068.98 2939
3069.50 2868
3070.03 2756
3070.55 2837
3071.07 2769
3071.59 2708
3072.12 2747
3072.64 2730
3073.16 2825
3073.68 2769
3074.21 2860
3074.73 2781
3075.25 2959
3075.78 2986
3076.30 3179
3076.82 3150
3077.34 3371
3077.87 3221
3078.39 3159
3078.91 3143
3079.44 3095
3079.96 3019
3080.48 2960
3081.01 3260
3081.53 3128
3082.05 3211
3082.58 3181
3083.10 3222
3083.63 3010
3084.15 3056
3084.67 3049
3085.20 3129
3085.72 3127
3086.24 2991
3086.77 2981
3087.29 2838
3087.82 3038
3088.34 2941
3088.86 2964
3089.39 3031
3089.91 2805
3090.44 2640
3090.96 2747
3091.49 2802
3092.01 2717
3092.53 2620
3093.06 2701
3093.58 2791
3094.11 2768
3094.63 2783
3095.16 2852
3095.68 2830
3096.21 2786
3096.73 2879
3097.26 2886
3097.78 2716
3098.31 3009
3098.83 3133
3099.36 3257
3099.88 3216
3100.41 3137
3100.93 3867
3101.46 4127
3101.98 4702
3102.51 4925
3103.03 5517
3103.56 6024
3104.08 6572
3104.61 7733
3105.13 8116
3105.66 7926
3106.18 7726
3106.71 7616
3107.24 7822
3107.76 6873
3108.29 5948
3108.81 5129
3109.34 4788
3109.86 4485
3110.39 3998
3110.92 3637
3111.44 3569
3111.97 3816
3112.49 3559
3113.02 3308
3113.55 3411
3114.07 3404
3114.60 3313
3115.12 3375
3115.65 3200
3116.18 3200
3116.70 2893
3117.23 2889
3117.76 2868
3118.28 2848
3118.81 2662
3119.34 2818
3119.86 2716
3120.39 2538
3120.92 2656
3121.44 2593
3121.97 2694
3122.50 2636
3123.02 2675
3123.55 2854
3124.08 2543
3124.61 2814
3125.13 3063
3125.66 2945
3126.19 2773
3126.72 2793
3127.24 2930
3127.77 2855
3128.30 2667
3128.82 2672
3129.35 2648
3129.88 2782
3130.41 2693
3130.93 2674
3131.46 2677
3131.99 2529
3132.52 2520
3133.05 2604
3133.57 2530
3134.10 2529
3134.63 2431
3135.16 2464
3135.69 2463
3136.21 2549
3136.74 2479
3137.27 2584
3137.80 2495
3138.33 2651
3138.85 2714
3139.38 2878
3139.91 2724
3140.44 2913
3140.97 2862
3141.50 2850
3142.03 2935
3142.55 2792
3143.08 2687
3143.61 2681
3144.14 2718
3144.67 2710
3145.20 2874
3145.73 2905
3146.26 2697
3146.79 2606
3147.31 2858
3147.84 2973
3148.37 2999
3148.90 3194
3149.43 3349
3149.96 3353
3150.49 3109
3151.02 3203
3151.55 3186
3152.08 3104
3152.61 3235
3153.14 2959
3153.67 3027
3154.20 2918
3154.73 2755
3155.25 2634
3155.78 2660
3156.31 2598
3156.84 2844
3157.37 2932
3157.90 2712
3158.43 2794
3158.96 2654
3159.49 2667
3160.02 2803
3160.55 2582
3161.08 2648
3161.61 2604
3162.14 2827
3162.68 2672
3163.21 2653
3163.74 2648
3164.27 2637
3164.80 2683
3165.33 2553
3165.86 2524
3166.39 2732
3166.92 2824
3167.45 2766
3167.98 2843
3168.51 3045
3169.04 3064
3169.57 2901
3170.10 3220
3170.64 3323
3171.17 3297
3171.70 3418
3172.23 3196
3172.76 2851
3173.29 3013
3173.82 3074
3174.35 2873
3174.88 2468
3175.42 2786
3175.95 2733
3176.48 2660
3177.01 2583
3177.54 2636
3178.07 2587
3178.61 2473
3179.14 2657
3179.67 2551
3180.20 2581
3180.73 2564
3181.26 2431
3181.80 2700
3182.33 2655
3182.86 2596
3183.39 2632
3183.92 2709
3184.46 2647
3184.99 2873
3185.52 2558
3186.05 2662
3186.59 2685
3187.12 2551
3187.65 2547
3188.18 2605
3188.72 2431
3189.25 2454
3189.78 2564
3190.31 2475
3190.85 2448
3191.38 2341
3191.91 2516
3192.44 2631
3192.98 2405
3193.51 2306
3194.04 2345
3194.58 2360
3195.11 2524
3195.64 2341
3196.17 2317
3196.71 2302
3197.24 2483
3197.77 2475
3198.31 2455
3198.84 2608
3199.37 2693
3199.91 2494
3200.44 2481
3200.98 2467
3201.51 2596
3202.04 2788
3202.58 2571
3203.11 2766
3203.64 2780
3204.18 2867
3204.71 3082
3205.24 3129
3205.78 3182
3206.31 3215
3206.85 3195
3207.38 3058
3207.91 2958
3208.45 2815
3208.98 2773
3209.52 2916
3210.05 2705
3210.59 2637
3211.12 2797
3211.65 2796
3212.19 2748
3212.72 2712
3213.26 2710
3213.79 2546
3214.33 2506
3214.86 2453
3215.40 2424
3215.93 2604
3216.47 2556
3217.00 2739
3217.54 2536
3218.07 2408
3218.61 2201
3219.14 2308
3219.68 2510
3220.21 2592
3220.75 2721
3221.28 2658
3221.82 2816
3222.35 2825
3222.89 2770
3223.42 2747
3223.96 2702
3224.49 2767
3225.03 2679
3225.57 2632
3226.10 2668
3226.64 2676
3227.17 2794
3227.71 2768
3228.24 2811
3228.78 2725
3229.32 2499
3229.85 2506
3230.39 2503
3230.92 2779
3231.46 2524
3232.00 2572
3232.53 2516
3233.07 2487
3233.60 2422
3234.14 2628
3234.68 2493
3235.21 2431
3235.75 2358
3236.29 2442
3236.82 2459
3237.36 2618
3237.90 2694
3238.43 2707
3238.97 2640
3239.51 2737
3240.04 2617
3240.58 2614
3241.12 2622
3241.65 2769
3242.19 2765
3242.73 2643
3243.26 2881
3243.80 2755
3244.34 2914
3244.88 2868
3245.41 2739
3245.95 2849
3246.49 2631
3247.02 2418
3247.56 2508
3248.10 2452
3248.64 2319
3249.17 2539
3249.71 2601
3250.25 2495
3250.79 2586
3251.33 2640
3251.86 2559
3252.40 2867
3252.94 2767
3253.48 2663
3254.01 2655
3254.55 2725
3255.09 2926
3255.63 3050
3256.17 3122
3256.70 3108
3257.24 3161
3257.78 3258
3258.32 3249
3258.86 3203
3259.40 3437
3259.93 3539
3260.47 3708
3261.01 3622
3261.55 3665
3262.09 3999
3262.63 4249
3263.17 4310
3263.70 4331
3264.24 4214
3264.78 4343
3265.32 4438
3265.86 4344
3266.40 4340
3266.94 4126
3267.48 4065
3268.02 4147
3268.56 3917
3269.09 3839
3269.63 3673
3270.17 3555
3270.71 3623
3271.25 3836
3271.79 3661
3272.33 3493
3272.87 3337
3273.41 3417
3273.95 3209
3274.49 3099
3275.03 2989
3275.57 2819
3276.11 2749
3276.65 2811
3277.19 2935
3277.73 2965
3278.27 3002
3278.81 3216
3279.35 3226
3279.89 3380
3280.43 3315
3280.97 3275
3281.51 3261
3282.05 3087
3282.59 3225
3283.13 3273
3283.67 3244
3284.21 3265
3284.75 3255
3285.29 3104
3285.83 3266
3286.37 3256
3286.91 3146
3287.45 3480
3287.99 3335
3288.53 3235
3289.08 3293
3289.62 3206
3290.16 3132
3290.70 3120
3291.24 3171
3291.78 3159
3292.32 3367
3292.86 3571
3293.40 3542
3293.95 3687
3294.49 3743
3295.03 4294
3295.57 4604
3296.11 4965
3296.65 5228
3297.19 5440
3297.73 5978
3298.28 6291
3298.82 6407
3299.36 5991
3299.90 5929
3300.44 5681
3300.99 5478
3301.53 5095
3302.07 4546
3302.61 4386
3303.15 4117
3303.69 3910
3304.24 3808
3304.78 3794
3305.32 3633
3305.86 3645
3306.41 3571
3306.95 3472
3307.49 3413
3308.03 3375
3308.58 3465
3309.12 3530
3309.66 3657
3310.20 3537
3310.75 3674
3311.29 3751
3311.83 3924
3312.37 3918
3312.92 3798
3313.46 3976
3314.00 3802
3314.54 3965
3315.09 4042
3315.63 4297
3316.17 4361
3316.72 4422
3317.26 4787
3317.80 5123
3318.35 5169
3318.89 5341
3319.43 5365
3319.98 5350
3320.52 5372
3321.06 4926
3321.61 4628
3322.15 4787
3322.69 4427
3323.24 4286
3323.78 4265
3324.33 4306
3324.87 4317
3325.41 4345
3325.96 4226
3326.50 4231
3327.04 4053
3327.59 4065
3328.13 4211
3328.68 3981
3329.22 3617
3329.76 3946
3330.31 3918
3330.85 3676
3331.40 3550
3331.94 3812
3332.49 3771
3333.03 4283
3333.58 4772
3334.12 5557
3334.66 6419
3335.21 7332
3335.75 8860
3336.30 10627
3336.84 12150
3337.39 13575
3337.93 14866
3338.48 15188
3339.02 15616
3339.57 15931
3340.11 15000
3340.66 13748
3341.20 12620
3341.75 11406
3342.29 9906
3342.84 8070
3343.38 7100
3343.93 6150
3344.47 5499
3345.02 4810
3345.57 4587
3346.11 4123
3346.66 3932
3347.20 3863
3347.75 3518
3348.29 3475
3348.84 3469
3349.38 3513
3349.93 3602
3350.48 3603
3351.02 3580
3351.57 3633
3352.11 3472
3352.66 3358
3353.21 3640
3353.75 3862
3354.30 3823
3354.84 3777
3355.39 3855
3355.94 4064
3356.48 4109
3357.03 4239
3357.58 4217
3358.12 4256
3358.67 4268
3359.22 4144
3359.76 3977
3360.31 3967
3360.86 3741
3361.40 3570
3361.95 3461
3362.50 3424
3363.04 3283
3363.59 3278
3364.14 3193
3364.68 3058
3365.23 2954
3365.78 2912
3366.33 3081
3366.87 3007
3367.42 3051
3367.97 3033
3368.51 2877
3369.06 3073
3369.61 3118
3370.16 3005
3370.70 2934
3371.25 3110
3371.80 3154
3372.35 3208
3372.90 3028
3373.44 3147
3373.99 3368
3374.54 3344
3375.09 3453
3375.63 3548
3376.18 3448
3376.73 3459
3377.28 3636
3377.83 3516
3378.37 3288
3378.92 3252
3379.47 3305
3380.02 3149
3380.57 2949
3381.12 2944
3381.66 2958
3382.21 2939
3382.76 2760
3383.31 2662
3383.86 2807
3384.41 2756
3384.96 2744
3385.50 2573
3386.05 2747
3386.60 2714
3387.15 2692
3387.70 2611
3388.25 2641
3388.80 2622
3389.35 2602
3389.90 2511
3390.44 2622
3390.99 2470
3391.54 2564
3392.09 2561
3392.64 2485
3393.19 2536
3393.74 2490
3394.29 2620
3394.84 2714
3395.39 2730
3395.94 2489
3396.49 2525
3397.04 2653
3397.59 2773
3398.14 2545
3398.69 2627
3399.24 2750
3399.79 2695
3400.34 2491
3400.89 2348
3401.44 2593
3401.99 2498
3402.54 2460
3403.09 2638
3403.64 2487
3404.19 2588
3404.74 2359
3405.29 2573
3405.84 2334
3406.39 2176
3406.94 2370
3407.49 2454
3408.04 2325
3408.59 2349
3409.14 2425
3409.69 2409
3410.24 2416
3410.79 2419
3411.34 2344
3411.89 2429
3412.45 2471
3413.00 2522
3413.55 2737
3414.10 2800
3414.65 2684
3415.20 2652
3415.75 2844
3416.30 2891
3416.85 3012
3417.41 2869
3417.96 2746
3418.51 2799
3419.06 2828
3419.61 2650
3420.16 2534
3420.71 2550
3421.27 2351
3421.82 2288
3422.37 2349
3422.92 2292
3423.47 2323
3424.02 2352
3424.58 2515
3425.13 2568
3425.68 2399
3426.23 2599
3426.78 2902
3427.34 2658
3427.89 2567
3428.44 2622
3428.99 2618
3429.55 2659
3430.10 2359
3430.65 2496
3431.20 2501
3431.76 2323
3432.31 2628
3432.86 2390
3433.41 2319
3433.97 2347
3434.52 2300
3435.07 2377
3435.62 2277
3436.18 2339
3436.73 2402
3437.28 2395
3437.84 2467
3438.39 2439
3438.94 2405
3439.49 2463
3440.05 2247
3440.60 2334
3441.15 2454
3441.71 2406
3442.26 2382
3442.81 2507
3443.37 2463
3443.92 2429
3444.47 2540
3445.03 2483
3445.58 2553
3446.13 2354
3446.69 2349
3447.24 2299
3447.80 2269
3448.35 2158
3448.90 2292
3449.46 2166
3450.01 2310
3450.57 2392
3451.12 2292
3451.67 2309
3452.23 2180
3452.78 2129
3453.34 2207
3453.89 2296
3454.44 2142
3455.00 2235
3455.55 2203
3456.11 2204
3456.66 2221
3457.22 2243
3457.77 2195
3458.33 2087
3458.88 2131
3459.43 2278
3459.99 2375
3460.54 2227
3461.10 2160
3461.65 2246
3462.21 2288
3462.76 2304
3463.32 2261
3463.87 2205
3464.43 2214
3464.98 2283
3465.54 2351
3466.09 2372
3466.65 2441
3467.21 2527
3467.76 2531
3468.32 2460
3468.87 2312
3469.43 2462
3469.98 2541
3470.54 2572
3471.09 2797
3471.65 2543
3472.20 2670
3472.76 2717
3473.32 2655
3473.87 2663
3474.43 2701
3474.98 2701
3475.54 2465
3476.10 2385
3476.65 2404
3477.21 2539
3477.76 2368
3478.32 2463
3478.88 2394
3479.43 2420
3479.99 2571
3480.55 2683
3481.10 2711
3481.66 2708
3482.22 2837
3482.77 2655
3483.33 2765
3483.89 2936
3484.44 2921
3485.00 2850
3485.56 2958
3486.11 2865
3486.67 2846
3487.23 3238
3487.78 3030
3488.34 2983
3488.90 2963
3489.45 3173
3490.01 3360
3490.57 3595
3491.13 3890
3491.68 4395
3492.24 4505
3492.80 4561
3493.35 4703
3493.91 5003
3494.47 5201
3495.03 5217
3495.58 5483
3496.14 5329
3496.70 5082
3497.26 4852
3497.82 4692
3498.37 4792
3498.93 4668
3499.49 4647
3500.05 4862
3500.61 5145
3501.16 5531
3501.72 5974
3502.28 6320
3502.84 6699
3503.40 7130
3503.95 7398
3504.51 7617
3505.07 8155
3505.63 8764
3506.19 9275
3506.75 9857
3507.30 9965
3507.86 10553
3508.42 10390
3508.98 10593
3509.54 9625
3510.10 9013
3510.66 8283
3511.22 7427
3511.77 6592
3512.33 5954
3512.89 5165
3513.45 4718
3514.01 4134
3514.57 3812
3515.13 3592
3515.69 3413
3516.25 3248
3516.81 3067
3517.37 2922
3517.92 2875
3518.48 2855
3519.04 2858
3519.60 2959
3520.16 2720
3520.72 2941
3521.28 3080
3521.84 2845
3522.40 2862
3522.96 2975
3523.52 2998
3524.08 3056
3524.64 2932
3525.20 2974
3525.76 3261
3526.32 3155
3526.88 3194
3527.44 3276
3528.00 3051
3528.56 3079
3529.12 2908
3529.68 2707
3530.24 2864
3530.80 2835
3531.36 2876
3531.92 2761
3532.48 2736
3533.04 2533
3533.60 2800
3534.17 3079
3534.73 3060
3535.29 3005
3535.85 3063
3536.41 3078
3536.97 3130
3537.53 3099
3538.09 3252
3538.65 3127
3539.21 3214
3539.77 3364
3540.34 3164
3540.90 3318
3541.46 3391
3542.02 3094
3542.58 3195
3543.14 3266
3543.70 3189
3544.26 3123
3544.83 3102
3545.39 3244
3545.95 3526
3546.51 3527
3547.07 3441
3547.63 3250
3548.20 3171
3548.76 3110
3549.32 2952
3549.88 2940
3550.44 2737
3551.01 2846
3551.57 2825
3552.13 2807
3552.69 2588
3553.25 2796
3553.82 2798
3554.38 2926
3554.94 3020
3555.50 3238
3556.07 3401
3556.63 3529
3557.19 3714
3557.75 3666
3558.32 3511
3558.88 3402
3559.44 3354
3560.00 3449
3560.57 3200
3561.13 3095
3561.69 3083
3562.26 2913
3562.82 2758
3563.38 2683
3563.94 2546
3564.51 2681
3565.07 2746
3565.63 2488
3566.20 2536
3566.76 2813
3567.32 2676
3567.89 2639
3568.45 2519
3569.01 2610
3569.58 2484
3570.14 2349
3570.70 2478
3571.27 2486
3571.83 2399
3572.39 2224
3572.96 2339
3573.52 2318
3574.09 2254
3574.65 2421
3575.21 2522
3575.78 2639
3576.34 2694
3576.91 2479
3577.47 2693
3578.03 2678
3578.60 2767
3579.16 2904
3579.73 3003
3580.29 3048
3580.86 2909
3581.42 3013
3581.98 2939
3582.55 2767
3583.11 2721
3583.68 2793
3584.24 2753
3584.81 2793
3585.37 2806
3585.94 2475
3586.50 2486
3587.07 2744
3587.63 2590
3588.20 2385
3588.76 2309
3589.33 2581
3589.89 2470
3590.46 2469
3591.02 2244
3591.59 2158
3592.15 2199
3592.72 2309
3593.28 2486
3593.85 2375
3594.41 2311
3594.98 2517
3595.54 2306
3596.11 2399
3596.68 2453
3597.24 2436
3597.81 2427
3598.37 2235
3598.94 2250
3599.50 2293
3600.07 2324
3600.64 2393
3601.20 2492
3601.77 2349
3602.33 2322
3602.90 2380
3603.47 2457
3604.03 2380
3604.60 2334
3605.16 2519
3605.73 2497
3606.30 2621
3606.86 2620
3607.43 2585
3608.00 2483
3608.56 2305
3609.13 2266
3609.70 2330
3610.26 2217
3610.83 2288
3611.40 2226
3611.96 2206
3612.53 2303
3613.10 2341
3613.66 2350
3614.23 2364
3614.80 2357
3615.36 2623
3615.93 2828
3616.50 3084
3617.07 3588
3617.63 3926
3618.20 4293
3618.77 5018
3619.34 5772
3619.90 6210
3620.47 6355
3621.04 6865
3621.61 6671
3622.17 6561
3622.74 6232
3623.31 5920
3623.88 5141
3624.44 5013
3625.01 4392
3625.58 3810
3626.15 3284
3626.72 3089
3627.28 2692
3627.85 2542
3628.42 2481
3628.99 2435
3629.56 2366
3630.12 2284
3630.69 2330
3631.26 2372
3631.83 2299
3632.40 2328
3632.97 2423
3633.53 2273
3634.10 2151
3634.67 2318
3635.24 2364
3635.81 2156
3636.38 2247
3636.95 2193
3637.52 2144
3638.08 2183
3638.65 2105
3639.22 2250
3639.79 2265
3640.36 2307
3640.93 2406
3641.50 2591
3642.07 2751
3642.64 2992
3643.21 3121
3643.78 3040
3644.34 2920
3644.91 3084
3645.48 3128
3646.05 3253
3646.62 3123
3647.19 2984
3647.76 2848
3648.33 2975
3648.90 3069
3649.47 3189
3650.04 2974
3650.61 2943
3651.18 3030
3651.75 2930
3652.32 2865
3652.89 3028
3653.46 3013
3654.03 2877
3654.60 3045
3655.17 3118
3655.74 3006
3656.31 3126
3656.88 3155
3657.45 3134
3658.02 3334
3658.59 3299
3659.16 3334
3659.73 3559
3660.30 3555
3660.87 3674
3661.45 3638
3662.02 3474
3662.59 3557
3663.16 3467
3663.73 3268
3664.30 3280
3664.87 3384
3665.44 3229
3666.01 3221
3666.58 3046
3667.15 3061
3667.73 3063
3668.30 3254
3668.87 3298
3669.44 3404
3670.01 3270
3670.58 3204
3671.15 3170
3671.73 3041
3672.30 2930
3672.87 2999
3673.44 2927
3674.01 2730
3674.58 2836
3675.16 2707
3675.73 2742
3676.30 2802
3676.87 2836
3677.44 2928
3678.01 2824
3678.59 2588
3679.16 2772
3679.73 2762
3680.30 2735
3680.88 2793
3681.45 2566
3682.02 2596
3682.59 2579
3683.16 2518
3683.74 2609
3684.31 2577
3684.88 2669
3685.45 2432
3686.03 2493
3686.60 2653
3687.17 2723
3687.74 2804
3688.32 2874
3688.89 2855
3689.46 3042
3690.04 3310
3690.61 3591
3691.18 3370
3691.76 3417
3692.33 3656
3692.90 3631
3693.47 3542
3694.05 3549
3694.62 3454
3695.19 3327
3695.77 3103
3696.34 3243
3696.91 2846
3697.49 2711
3698.06 2732
3698.64 2657
3699.21 2597
3699.78 2517
3700.36 2532
3700.93 2645
3701.50 2646
3702.08 2554
3702.65 2443
3703.23 2386
3703.80 2363
3704.37 2460
3704.95 2542
3705.52 2606
3706.10 2620
3706.67 2636
3707.24 2489
3707.82 2502
3708.39 2329
3708.97 2284
3709.54 2415
3710.12 2515
3710.69 2436
3711.27 2209
3711.84 2351
3712.41 2520
3712.99 2336
3713.56 2284
3714.14 2455
3714.71 2469
3715.29 2449
3715.86 2488
3716.44 2590
3717.01 2412
3717.59 2487
3718.16 2462
3718.74 2514
3719.31 2566
3719.89 2424
3720.46 2331
3721.04 2437
3721.61 2575
3722.19 2490
3722.77 2371
3723.34 2436
3723.92 2443
3724.49 2336
3725.07 2266
3725.64 2269
3726.22 2300
3726.79 2361
3727.37 2377
3727.95 2160
3728.52 2267
3729.10 2209
3729.67 2435
3730.25 2596
3730.83 2581
3731.40 2640
3731.98 2606
3732.56 2867
3733.13 2832
3733.71 3012
3734.28 3172
3734.86 3422
3735.44 3467
3736.01 3471
3736.59 3551
3737.17 3589
3737.74 3631
3738.32 3516
3738.90 3293
3739.47 3056
3740.05 2883
3740.63 3011
3741.20 2715
3741.78 2459
3742.36 2367
3742.93 2600
3743.51 2548
3744.09 2414
3744.67 2505
3745.24 2564
3745.82 2444
3746.40 2413
3746.97 2387
3747.55 2324
3748.13 2288
3748.71 2436
3749.28 2388
3749.86 2439
3750.44 2421
3751.02 2385
3751.59 2395
3752.17 2326
3752.75 2258
3753.33 2282
3753.91 2336
3754.48 2249
3755.06 2292
3755.64 2333
3756.22 2335
3756.80 2571
3757.37 2679
3757.95 2601
3758.53 2784
3759.11 3010
3759.69 3275
3760.27 3626
3760.84 3719
3761.42 3738
3762.00 3853
3762.58 3957
3763.16 3567
3763.74 3607
3764.31 3433
3764.89 3278
3765.47 3076
3766.05 2858
3766.63 2775
3767.21 2601
3767.79 2364
3768.37 2392
3768.95 2433
3769.52 2208
3770.10 2229
3770.68 2234
3771.26 2164
3771.84 2169
3772.42 2169
3773.00 2283
3773.58 2466
3774.16 2394
3774.74 2355
3775.32 2297
3775.90 2167
3776.48 2285
3777.06 2201
3777.64 2241
3778.22 2318
3778.80 2141
3779.38 2249
3779.96 2377
3780.54 2211
3781.12 2285
3781.70 2262
3782.28 2309
3782.86 2217
3783.44 2169
3784.02 2128
3784.60 2113
3785.18 2160
3785.76 2284
3786.34 2128
3786.92 2004
3787.50 2076
3788.08 2225
3788.66 2128
3789.24 2123
3789.82 2146
3790.40 2236
3790.98 2230
3791.56 2167
3792.14 2150
3792.72 2167
3793.30 2120
3793.89 2250
3794.47 2261
3795.05 2338
3795.63 2288
3796.21 2384
3796.79 2329
3797.37 2403
3797.95 2348
3798.53 2401
3799.12 2476
3799.70 2348
3800.28 2309
3800.86 2430
3801.44 2599
3802.02 2652
3802.60 2714
3803.19 2545
3803.77 2731
3804.35 2979
3804.93 3093
3805.51 2685
3806.10 2581
3806.68 2574
3807.26 2703
3807.84 2702
3808.42 2599
3809.01 2684
3809.59 2586
3810.17 2608
3810.75 2619
3811.33 2782
3811.92 2865
3812.50 2900
3813.08 2814
3813.66 2694
3814.25 2788
3814.83 2754
3815.41 2799
3815.99 2902
3816.58 2827
3817.16 2826
3817.74 2857
3818.32 3068
3818.91 2800
3819.49 2756
3820.07 2873
3820.66 2605
3821.24 2503
3821.82 2424
3822.41 2339
3822.99 2319
3823.57 2304
3824.16 2146
3824.74 2210
3825.32 2181
3825.91 2280
3826.49 2227
3827.07 2373
3827.66 2089
3828.24 2156
3828.82 2131
3829.41 2261
3829.99 2207
3830.57 2129
3831.16 2165
3831.74 2166
3832.33 2203
3832.91 2379
3833.49 2376
3834.08 2459
3834.66 2502
3835.25 2452
3835.83 2394
3836.41 2583
3837.00 2476
3837.58 2315
3838.17 2263
3838.75 2225
3839.34 2246
3839.92 2310
3840.50 2370
3841.09 2284
3841.67 2398
3842.26 2497
3842.84 2299
3843.43 2391
3844.01 2418
3844.60 2306
3845.18 2223
3845.77 2326
3846.35 2383
3846.94 2337
3847.52 2267
3848.11 2374
3848.69 2270
3849.28 2391
3849.86 2294
3850.45 2226
3851.03 2190
3851.62 2262
3852.20 2291
3852.79 2156
3853.37 2282
3853.96 2319
3854.55 2381
3855.13 2356
3855.72 2450
3856.30 2414
3856.89 2558
3857.47 2784
3858.06 2845
3858.65 2822
3859.23 3000
3859.82 3448
3860.40 3853
3860.99 4358
3861.58 4635
3862.16 5266
3862.75 5720
3863.33 6369
3863.92 6711
3864.51 7490
3865.09 7094
3865.68 7266
3866.27 7004
3866.85 6754
3867.44 6577
3868.03 6185
3868.61 5728
3869.20 5389
3869.79 5045
3870.37 4803
3870.96 4376
3871.55 4074
3872.13 3971
3872.72 3595
3873.31 3659
3873.89 3548
3874.48 3583
3875.07 3556
3875.66 3427
3876.24 3357
3876.83 3384
3877.42 3410
3878.00 3366
3878.59 3378
3879.18 3383
3879.77 3131
3880.35 3002
3880.94 2938
3881.53 2914
3882.12 2939
3882.70 2880
3883.29 2618
3883.88 2491
3884.47 2581
3885.06 2580
3885.64 2387
3886.23 2399
3886.82 2385
3887.41 2357
3888.00 2496
3888.58 2544
3889.17 2655
3889.76 2690
3890.35 2595
3890.94 2704
3891.53 2886
3892.11 2978
3892.70 3063
3893.29 2811
3893.88 2992
3894.47 3152
3895.06 3204
3895.65 3366
3896.23 3259
3896.82 3041
3897.41 3330
3898.00 3350
3898.59 3404
3899.18 3412
3899.77 3525
3900.36 3357
3900.95 3277
3901.53 3332
3902.12 3348
3902.71 3138
3903.30 2956
3903.89 2970
3904.48 2929
3905.07 2837
3905.66 2818
3906.25 2678
3906.84 2697
3907.43 2578
3908.02 2480
3908.61 2327
3909.20 2429
3909.79 2436
3910.38 2234
3910.97 2196
3911.56 2140
3912.15 2104
3912.74 2255
3913.33 2097
3913.92 2148
3914.51 2182
3915.10 2230
3915.69 2050
3916.28 2184
3916.87 2257
3917.46 2120
3918.05 2184
3918.64 2172
3919.23 2262
3919.82 2281
3920.41 2217
3921.00 2093
3921.59 2076
3922.18 1968
3922.77 2105
3923.36 2212
3923.95 2326
3924.55 2133
3925.14 2218
3925.73 2195
3926.32 2158
3926.91 2185
3927.50 2147
3928.09 2202
3928.68 2055
3929.27 2197
3929.87 2135
3930.46 1982
3931.05 2127
3931.64 2226
3932.23 2030
3932.82 2189
3933.41 2320
3934.01 2338
3934.60 2082
3935.19 1894
3935.78 1904
3936.37 1877
3936.96 2000
3937.56 2016
3938.15 2012
3938.74 2066
3939.33 2161
3939.92 2173
3940.52 2394
3941.11 2204
3941.70 2082
3942.29 2128
3942.88 2349
3943.48 2258
3944.07 2309
3944.66 2061
3945.25 2204
3945.85 2418
3946.44 2181
3947.03 2152
3947.62 2189
3948.22 2074
3948.81 2000
3949.40 2037
3949.99 2059
3950.59 2012
3951.18 2192
3951.77 2005
3952.37 1914
3952.96 2011
3953.55 2016
3954.15 2039
3954.74 2162
3955.33 2051
3955.93 2118
3956.52 2249
3957.11 2221
3957.71 2229
3958.30 1990
3958.89 2021
3959.49 2168
3960.08 2044
3960.67 1946
3961.27 1983
3961.86 2096
3962.45 1955
3963.05 2084
3963.64 2105
3964.23 2078
3964.83 2026
3965.42 2092
3966.02 2095
3966.61 2248
3967.20 2519
3967.80 2464
3968.39 2595
3968.99 2638
3969.58 2730
3970.18 2792
3970.77 2811
3971.36 2811
3971.96 2608
3972.55 2517
3973.15 2387
3973.74 2383
3974.34 2215
3974.93 2109
3975.53 2149
3976.12 2002
3976.72 2025
3977.31 1932
3977.91 2001
3978.50 2094
3979.10 2066
3979.69 2088
3980.29 2035
3980.88 2188
3981.48 2204
3982.07 2142
3982.67 2117
3983.26 1990
3983.86 2031
3984.45 1793
3985.05 1920
3985.64 2057
3986.24 1928
3986.83 1911
3987.43 1948
3988.03 1988
3988.62 1899
3989.22 1878
3989.81 1824
3990.41 1948
3991.00 2182
3991.60 2001
3992.20 1959
3992.79 2003
3993.39 2023
3993.98 2116
3994.58 2081
3995.18 2082
3995.77 2011
3996.37 2061
3996.97 2195
3997.56 2151
3998.16 2203
3998.75 2371
3999.35 2243
3999.95 2250
4000.54 2209
4001.14 2403
4001.74 2378
4002.33 2313
4002.93 2535
4003.53 2423
4004.12 2286
4004.72 2166
4005.32 2278
4005.92 2134
4006.51 2246
4007.11 2487
4007.71 2574
4008.30 2350
4008.90 2418
4009.50 2488
4010.10 2413
4010.69 2314
4011.29 2603
4011.89 2578
4012.49 2415
4013.08 2500
4013.68 2579
4014.28 2477
4014.88 2625
4015.47 2718
4016.07 2629
4016.67 2794
4017.27 2905
4017.86 2984
4018.46 3264
4019.06 3374
4019.66 3590
4020.26 3611
4020.85 3361
4021.45 3325
4022.05 3195
4022.65 2965
4023.25 2760
4023.85 2607
4024.44 2476
4025.04 2394
4025.64 2225
4026.24 2268
4026.84 2207
4027.44 2293
4028.03 2178
4028.63 1985
4029.23 2140
4029.83 2153
4030.43 2047
4031.03 2294
4031.63 2165
4032.23 2287
4032.83 2277
4033.42 2290
4034.02 2244
4034.62 2244
4035.22 2146
4035.82 2119
4036.42 2003
4037.02 2062
4037.62 2117
4038.22 2230
4038.82 2094
4039.42 2028
4040.02 2187
4040.62 2151
4041.22 2281
4041.82 2159
4042.41 2111
4043.01 2128
4043.61 2078
4044.21 2303
4044.81 2262
4045.41 2311
4046.01 2335
4046.61 2300
4047.21 2084
4047.81 2340
4048.41 2366
4049.01 2235
4049.61 2326
4050.21 2301
4050.82 2195
4051.42 2142
4052.02 2211
4052.62 2190
4053.22 2252
4053.82 2181
4054.42 2091
4055.02 2148
4055.62 2222
4056.22 2151
4056.82 2112
4057.42 2115
4058.02 2346
4058.62 2166
4059.22 2013
4059.83 1939
4060.43 1848
4061.03 1958
4061.63 1887
4062.23 1783
4062.83 1801
4063.43 1794
4064.03 1777
4064.63 1859
4065.24 1836
4065.84 1796
4066.44 1872
4067.04 1784
4067.64 1772
4068.24 1869
4068.85 1740
4069.45 1796
4070.05 1799
4070.65 1843
4071.25 1941
4071.85 1867
4072.46 1905
4073.06 1864
4073.66 1776
4074.26 2091
4074.86 2060
4075.47 2107
4076.07 2101
4076.67 2198
4077.27 2201
4077.88 2173
4078.48 2148
4079.08 2079
4079.68 2191
4080.29 2084
4080.89 2046
4081.49 1995
4082.09 2062
4082.70 2052
4083.30 2021
4083.90 2131
4084.50 2137
4085.11 2241
4085.71 2150
4086.31 2226
4086.92 2165
4087.52 2207
4088.12 2160
4088.72 2398
4089.33 2484
4089.93 2223
4090.53 2195
4091.14 2216
4091.74 2162
4092.34 2282
4092.95 2537
4093.55 2520
4094.16 2716
4094.76 2974
4095.36 3033
4095.97 3469
4096.57 3798
4097.17 3857
4097.78 4063
4098.38 4163
4098.98 4193
4099.59 3918
4100.19 3646
4100.80 3705
4101.40 3081
4102.00 2756
4102.61 2626
4103.21 2514
4103.82 2233
4104.42 1966
4105.03 2017
4105.63 2081
4106.23 1831
4106.84 1891
4107.44 1898
4108.05 1829
4108.65 1888
4109.26 1813
4109.86 1821
4110.47 1834
4111.07 1881
4111.68 1918
4112.28 2065
4112.89 1857
4113.49 2013
4114.10 1938
4114.70 1865
4115.31 1925
4115.91 1884
4116.52 1893
4117.12 1866
4117.73 1730
4118.33 1870
4118.94 1993
4119.54 1883
4120.15 1916
4120.75 1866
4121.36 1829
4121.97 1989
4122.57 2083
4123.18 2005
4123.78 2016
4124.39 1881
4124.99 2032
4125.60 2157
4126.21 2108
4126.81 2086
4127.42 2064
4128.02 2151
4128.63 2213
4129.24 2033
4129.84 2132
4130.45 2141
4131.05 2197
4131.66 2224
4132.27 2164
4132.87 1955
4133.48 2125
4134.09 2016
4134.69 2046
4135.30 2055
4135.91 2144
4136.51 2150
4137.12 2153
4137.73 2149
4138.33 2152
4138.94 2150
4139.55 2107
4140.15 2139
4140.76 2160
4141.37 2070
4141.97 2236
4142.58 2335
4143.19 2186
4143.80 2208
4144.40 2154
4145.01 2228
4145.62 2192
4146.22 2193
4146.83 2330
4147.44 2164
4148.05 2033
4148.65 2162
4149.26 2113
4149.87 2102
4150.48 2008
4151.09 2107
4151.69 2125
4152.30 1876
4152.91 1854
4153.52 1899
4154.12 1980
4154.73 1734
4155.34 1880
4155.95 1820
4156.56 1942
4157.16 1904
4157.77 1759
4158.38 1837
4158.99 1863
4159.60 1805
4160.21 1823
4160.81 1773
4161.42 1746
4162.03 1755
4162.64 1876
4163.25 1776
4163.86 1753
4164.47 1825
4165.08 1824
4165.68 1701
4166.29 1740
4166.90 1793
4167.51 1926
4168.12 1829
4168.73 1822
4169.34 1822
4169.95 1915
4170.56 2151
4171.16 2120
4171.77 1998
4172.38 2037
4172.99 2151
4173.60 2216
4174.21 2136
4174.82 2012
4175.43 2036
4176.04 2005
4176.65 2120
4177.26 1986
4177.87 2116
4178.48 2066
4179.09 2043
4179.70 1999
4180.31 1987
4180.92 2021
4181.53 1994
4182.14 2126
4182.75 2041
4183.36 1993
4183.97 2061
4184.58 2028
4185.19 2044
4185.80 1907
4186.41 1888
4187.02 1926
4187.63 1826
4188.24 1887
4188.85 1858
4189.46 1805
4190.07 1884
4190.68 1856
4191.29 1911
4191.90 2018
4192.51 1954
4193.13 1936
4193.74 2118
4194.35 2219
4194.96 2248
4195.57 2264
4196.18 2419
4196.79 2378
4197.40 2456
4198.01 2668
4198.62 2501
4199.24 2572
4199.85 2503
4200.46 2416
4201.07 2368
4201.68 2376
4202.29 2293
4202.90 2442
4203.52 2465
4204.13 2331
4204.74 2284
4205.35 2246
4205.96 2329
4206.57 2194
4207.19 2151
4207.80 2272
4208.41 2243
4209.02 2161
4209.63 2122
4210.25 2052
4210.86 2010
4211.47 2153
4212.08 2119
4212.69 2286
4213.31 2370
4213.92 2197
4214.53 2299
4215.14 2234
4215.76 2218
4216.37 2228
4216.98 2263
4217.59 2266
4218.21 2335
4218.82 2518
4219.43 2815
4220.04 2968
4220.66 3097
4221.27 3162
4221.88 3589
4222.50 3853
4223.11 4101
4223.72 4274
4224.33 4549
4224.95 4928
4225.56 5182
4226.17 5497
4226.79 5486
4227.40 5421
4228.01 5449
4228.63 5670
4229.24 5530
4229.85 5483
4230.47 5279
4231.08 5074
4231.69 5323
4232.31 5004
4232.92 4931
4233.54 4778
4234.15 4643
4234.76 4545
4235.38 4345
4235.99 4285
4236.61 4295
4237.22 4068
4237.83 4271
4238.45 4406
4239.06 4292
4239.68 3895
4240.29 3553
4240.90 3516
4241.52 3125
4242.13 2902
4242.75 2595
4243.36 2538
4243.98 2641
4244.59 2493
4245.21 2483
4245.82 2517
4246.43 2327
4247.05 2403
4247.66 2488
4248.28 2406
4248.89 2363
4249.51 2357
4250.12 2369
4250.74 2323
4251.35 2390
4251.97 2446
4252.58 2478
4253.20 2427
4253.81 2274
4254.43 2203
4255.04 2204
4255.66 2325
4256.28 2365
4256.89 2334
4257.51 2294
4258.12 2423
4258.74 2415
4259.35 2450
4259.97 2426
4260.58 2419
4261.20 2438
4261.82 2509
4262.43 2511
4263.05 2504
4263.66 2558
4264.28 2461
4264.90 2477
4265.51 2424
4266.13 2527
4266.74 2652
4267.36 2563
4267.98 2585
4268.59 2477
4269.21 2611
4269.82 2553
4270.44 2634
4271.06 2657
4271.67 2671
4272.29 2660
4272.91 2614
4273.52 2583
4274.14 2663
4274.76 2493
4275.37 2643
4275.99 2465
4276.61 2495
4277.22 2444
4277.84 2417
4278.46 2423
4279.08 2325
4279.69 2424
4280.31 2290
4280.93 2175
4281.54 2230
4282.16 2145
4282.78 2037
4283.40 2261
4284.01 2059
4284.63 2140
4285.25 2138
4285.87 2077
4286.48 2195
4287.10 2181
4287.72 2256
4288.34 2340
4288.95 2616
4289.57 2400
4290.19 2348
4290.81 2388
4291.43 2418
4292.04 2345
4292.66 2252
4293.28 2125
4293.90 2284
4294.52 2206
4295.13 2206
4295.75 2343
4296.37 2248
4296.99 2220
4297.61 2118
4298.23 2120
4298.84 2287
4299.46 2288
4300.08 2210
4300.70 2293
4301.32 2186
4301.94 2052
4302.56 2138
4303.17 2196
4303.79 1891
4304.41 2019
4305.03 2080
4305.65 2199
4306.27 2056
4306.89 2290
4307.51 2140
4308.13 2064
4308.75 2117
4309.36 2191
4309.98 2265
4310.60 2375
4311.22 2610
4311.84 2552
4312.46 2770
4313.08 2825
4313.70 2837
4314.32 2685
4314.94 2649
4315.56 2657
4316.18 2606
4316.80 2531
4317.42 2441
4318.04 2365
4318.66 2224
4319.28 2143
4319.90 2225
4320.52 2183
4321.14 2128
4321.76 2053
4322.38 2004
4323.00 2051
4323.62 2155
4324.24 1983
4324.86 1994
4325.48 2012
4326.10 2035
4326.72 2145
4327.34 2101
4327.96 2160
4328.58 2139
4329.20 2103
4329.82 2067
4330.44 2047
4331.07 2138
4331.69 2110
4332.31 1977
4332.93 2113
4333.55 2229
4334.17 2096
4334.79 2028
4335.41 1967
4336.03 2029
4336.65 2077
4337.28 2026
4337.90 2096
4338.52 2208
4339.14 2159
4339.76 2229
4340.38 2306
4341.00 2258
4341.63 2157
4342.25 2238
4342.87 2244
4343.49 2266
4344.11 2194
4344.73 2443
4345.36 2547
4345.98 2531
4346.60 2626
4347.22 2784
4347.84 2822
4348.47 2945
4349.09 3047
4349.71 2994
4350.33 3147
4350.95 3125
4351.58 3028
4352.20 2891
4352.82 2872
4353.44 2744
4354.07 2598
4354.69 2495
4355.31 2320
4355.93 2259
4356.56 2164
4357.18 2229
4357.80 2312
4358.42 2132
4359.05 2193
4359.67 2180
4360.29 2253
4360.92 2155
4361.54 2253
4362.16 2270
4362.78 2274
4363.41 2325
4364.03 2541
4364.65 2475
4365.28 2394
4365.90 2532
4366.52 2383
4367.15 2238
4367.77 2401
4368.39 2451
4369.02 2537
4369.64 2442
4370.26 2502
4370.89 2509
4371.51 2521
4372.14 2740
4372.76 2634
4373.38 2576
4374.01 2557
4374.63 2497
4375.25 2553
4375.88 2561
4376.50 2647
4377.13 2545
4377.75 2718
4378.37 2803
4379.00 2687
4379.62 2839
4380.25 2877
4380.87 3060
4381.50 3077
4382.12 3150
4382.75 3181
4383.37 3332
4383.99 3506
4384.62 3707
4385.24 3789
4385.87 3863
4386.49 4050
4387.12 4242
4387.74 4252
4388.37 4699
4388.99 4917
4389.62 5324
4390.24 5982
4390.87 6787
4391.49 7724
4392.12 8884
4392.74 10335
4393.37 10541
4393.99 11506
4394.62 11924
4395.24 11817
4395.87 11202
4396.49 10134
4397.12 9186
4397.75 8127
4398.37 7252
4399.00 6510
4399.62 5942
4400.25 5531
4400.87 5616
4401.50 5498
4402.13 5656
4402.75 5567
4403.38 5115
4404.00 5256
4404.63 5049
4405.26 4737
4405.88 4670
4406.51 4427
4407.13 4290
4407.76 4428
4408.39 4305
4409.01 3922
4409.64 3870
4410.27 3934
4410.89 3775
4411.52 3699
4412.15 3762
4412.77 3863
4413.40 3742
4414.03 3631
4414.65 3509
4415.28 3250
4415.91 3492
4416.53 3426
4417.16 3272
4417.79 3032
4418.41 3129
4419.04 3057
4419.67 2938
4420.30 3017
4420.92 2870
4421.55 2791
4422.18 2899
4422.80 2912
4423.43 2786
4424.06 2848
4424.69 2807
4425.31 2781
4425.94 2806
4426.57 2788
4427.20 2706
4427.82 2480
4428.45 2618
4429.08 2628
4429.71 2669
4430.34 2618
4430.96 2471
4431.59 2434
4432.22 2432
4432.85 2426
4433.48 2532
4434.10 2582
4434.73 2434
4435.36 2353
4435.99 2409
4436.62 2440
4437.25 2412
4437.87 2382
4438.50 2304
4439.13 2268
4439.76 2252
4440.39 2385
4441.02 2478
4441.64 2379
4442.27 2120
4442.90 2237
4443.53 2281
4444.16 2360
4444.79 2261
4445.42 2189
4446.05 2188
4446.68 2280
4447.30 2099
4447.93 2126
4448.56 2296
4449.19 2261
4449.82 2319
4450.45 2185
4451.08 2285
4451.71 2244
4452.34 2261
4452.97 2235
4453.60 2107
4454.23 2082
4454.86 2241
4455.49 2111
4456.12 1972
4456.75 2151
4457.38 2131
4458.01 2017
4458.64 2068
4459.27 2079
4459.90 2069
4460.53 2049
4461.16 2039
4461.79 2054
4462.42 1997
4463.05 2056
4463.68 2023
4464.31 1960
4464.94 1966
4465.57 2060
4466.20 1923
4466.83 1904
4467.46 2092
4468.09 2008
4468.72 1936
4469.35 1950
4469.98 1971
4470.61 1908
4471.24 1988
4471.87 2090
4472.50 1967
4473.13 1872
4473.77 1956
4474.40 1865
4475.03 1907
4475.66 1839
4476.29 1889
4476.92 1791
4477.55 1791
4478.18 1896
4478.82 1914
4479.45 1957
4480.08 1947
4480.71 1953
4481.34 1887
4481.97 1683
4482.60 1902
4483.24 2004
4483.87 1903
4484.50 1962
4485.13 2000
4485.76 1943
4486.39 2011
4487.03 2048
4487.66 2053
4488.29 1949
4488.92 2060
4489.55 1945
4490.19 1969
4490.82 1869
4491.45 1882
4492.08 1963
4492.71 1954
4493.35 1879
4493.98 1743
4494.61 1780
4495.24 1998
4495.88 1774
4496.51 1857
4497.14 1800
4497.77 1848
4498.41 1840
4499.04 1792
4499.67 1825
4500.31 1853
4500.94 1837
4501.57 1824
4502.20 1805
4502.84 1826
4503.47 1988
4504.10 2184
4504.74 2119
4505.37 2242
4506.00 2052
4506.64 2065
4507.27 2064
4507.90 2102
4508.54 2031
4509.17 2034
4509.80 2027
4510.44 1861
4511.07 1862
4511.70 1903
4512.34 2034
4512.97 1997
4513.60 2102
4514.24 1892
4514.87 1943
4515.51 1950
4516.14 2059
4516.77 2138
4517.41 2055
4518.04 2121
4518.68 2090
4519.31 2121
4519.94 2237
4520.58 2023
4521.21 2030
4521.85 2115
4522.48 2100
4523.12 2173
4523.75 2075
4524.39 1977
4525.02 2011
4525.65 2050
4526.29 2018
4526.92 2113
4527.56 2154
4528.19 2437
4528.83 2596
4529.46 2836
4530.10 3333
4530.73 3652
4531.37 4310
4532.00 4793
4532.64 5416
4533.27 6055
4533.91 6594
4534.54 7375
4535.18 7588
4535.81 7745
4536.45 7305
4537.09 6858
4537.72 6380
4538.36 5223
4538.99 4613
4539.63 4157
4540.26 3314
4540.90 2980
4541.53 2688
4542.17 2413
4542.81 2423
4543.44 2217
4544.08 1996
4544.71 2000
4545.35 2165
4545.99 1942
4546.62 1908
4547.26 1862
4547.89 1858
4548.53 1736
4549.17 1826
4549.80 1849
4550.44 1642
4551.08 1678
4551.71 1624
4552.35 1708
4552.98 1880
4553.62 1921
4554.26 1741
4554.89 1878
4555.53 2002
4556.17 2054
4556.80 1888
4557.44 2010
4558.08 2130
4558.72 1987
4559.35 2031
4559.99 2043
4560.63 1871
4561.26 1830
4561.90 1828
4562.54 1949
4563.17 2083
4563.81 1994
4564.45 2113
4565.09 2140
4565.72 2096
4566.36 1978
4567.00 2027
4567.64 2124
4568.27 2196
4568.91 2158
4569.55 2274
4570.19 2246
4570.82 2515
4571.46 2415
4572.10 2511
4572.74 2524
4573.38 2450
4574.01 2522
4574.65 2532
4575.29 2559
4575.93 2563
4576.57 2316
4577.20 2142
4577.84 2164
4578.48 2113
4579.12 2143
4579.76 2032
4580.40 1859
4581.04 1856
4581.67 1800
4582.31 1870
4582.95 1813
4583.59 1847
4584.23 1746
4584.87 1801
4585.51 1760
4586.14 1918
4586.78 1957
4587.42 1837
4588.06 1865
4588.70 1733
4589.34 1751
4589.98 1883
4590.62 1862
4591.26 1707
4591.90 1706
4592.54 1761
4593.17 1772
4593.81 1716
4594.45 1764
4595.09 1895
4595.73 1826
4596.37 1789
4597.01 1682
4597.65 1730
4598.29 1710
4598.93 1639
4599.57 1632
4600.21 1624
4600.85 1599
4601.49 1540
4602.13 1642
4602.77 1699
4603.41 1604
4604.05 1601
4604.69 1748
4605.33 1935
4605.97 1801
4606.61 1660
4607.25 1701
4607.89 1746
4608.53 1923
4609.17 1852
4609.81 1808
4610.45 1866
4611.09 1985
4611.73 2046
4612.38 1957
4613.02 1945
4613.66 1967
4614.30 1754
4614.94 1763
4615.58 1694
4616.22 1658
4616.86 1591
4617.50 1563
4618.14 1693
4618.78 1758
4619.43 1749
4620.07 1671
4620.71 1600
4621.35 1581
4621.99 1632
4622.63 1613
4623.27 1530
4623.91 1503
4624.56 1752
4625.20 1706
4625.84 1756
4626.48 1693
4627.12 1659
4627.76 1596
4628.41 1493
4629.05 1474
4629.69 1446
4630.33 1446
4630.97 1476
4631.62 1469
4632.26 1481
4632.90 1536
4633.54 1579
4634.18 1692
4634.83 1530
4635.47 1506
4636.11 1617
4636.75 1750
4637.40 1662
4638.04 1643
4638.68 1722
4639.32 1755
4639.97 1868
4640.61 1870
4641.25 1923
4641.89 1783
4642.54 1800
4643.18 1873
4643.82 1727
4644.46 1738
4645.11 1760
4645.75 1681
4646.39 1695
4647.04 1649
4647.68 1499
4648.32 1582
4648.97 1751
4649.61 1719
4650.25 1656
4650.90 1680
4651.54 1786
4652.18 1679
4652.83 1645
4653.47 1730
4654.11 1847
4654.76 1982
4655.40 1830
4656.04 1717
4656.69 1789
4657.33 1813
4657.98 1930
4658.62 1817
4659.26 1786
4659.91 1636
4660.55 1603
4661.20 1576
4661.84 1570
4662.48 1593
4663.13 1503
4663.77 1601
4664.42 1534
4665.06 1631
4665.71 1603
4666.35 1455
4666.99 1404
4667.64 1542
4668.28 1548
4668.93 1416
4669.57 1479
4670.22 1485
4670.86 1517
4671.51 1532
4672.15 1395
4672.80 1510
4673.44 1462
4674.09 1540
4674.73 1364
4675.38 1490
4676.02 1580
4676.67 1600
4677.31 1557
4677.96 1580
4678.60 1580
4679.25 1562
4679.89 1455
4680.54 1455
4681.18 1482
4681.83 1677
4682.47 1698
4683.12 1659
4683.77 1635
4684.41 1592
4685.06 1562
4685.70 1568
4686.35 1539
4686.99 1566
4687.64 1577
4688.29 1596
4688.93 1547
4689.58 1559
4690.22 1513
4690.87 1553
4691.52 1467
4692.16 1530
4692.81 1622
4693.45 1585
4694.10 1501
4694.75 1588
4695.39 1534
4696.04 1618
4696.69 1552
4697.33 1533
4697.98 1469
4698.63 1474
4699.27 1497
4699.92 1542
4700.57 1674
4701.21 1732
4701.86 1677
4702.51 1540
4703.15 1595
4703.80 1673
4704.45 1680
4705.10 1559
4705.74 1488
4706.39 1573
4707.04 1548
4707.68 1452
4708.33 1502
4708.98 1602
4709.63 1622
4710.27 1443
4710.92 1537
4711.57 1590
4712.22 1612
4712.86 1570
4713.51 1581
4714.16 1707
4714.81 1622
4715.45 1549
4716.10 1671
4716.75 1596
4717.40 1612
4718.05 1582
4718.69 1739
4719.34 1666
4719.99 1721
4720.64 1654
4721.29 1663
4721.94 1678
4722.58 1814
4723.23 1688
4723.88 1590
4724.53 1803
4725.18 2038
4725.83 1973
4726.47 1856
4727.12 2047
4727.77 2095
4728.42 1964
4729.07 2112
4729.72 2228
4730.37 2197
4731.02 2104
4731.66 1952
4732.31 1864
4732.96 1795
4733.61 1787
4734.26 1719
4734.91 1738
4735.56 1504
4736.21 1563
4736.86 1500
4737.51 1591
4738.16 1576
4738.81 1545
4739.45 1678
4740.10 1689
4740.75 1526
4741.40 1616
4742.05 1608
4742.70 1505
4743.35 1621
4744.00 1696
4744.65 1632
4745.30 1734
4745.95 1598
4746.60 1612
4747.25 1627
4747.90 1507
4748.55 1632
4749.20 1630
4749.85 1637
4750.50 1655
4751.15 1800
4751.80 1743
4752.45 1681
4753.10 1676
4753.75 1695
4754.40 1798
4755.05 1821
4755.71 1883
4756.36 1925
4757.01 1793
4757.66 1840
4758.31 1754
4758.96 1767
4759.61 1731
4760.26 1663
4760.91 1703
4761.56 1585
4762.21 1656
4762.86 1737
4763.52 1709
4764.17 1703
4764.82 1658
4765.47 1593
4766.12 1546
4766.77 1542
4767.42 1610
4768.07 1601
4768.73 1684
4769.38 1582
4770.03 1698
4770.68 1729
4771.33 1734
4771.98 1673
4772.64 1621
4773.29 1517
4773.94 1585
4774.59 1530
4775.24 1557
4775.89 1394
4776.55 1426
4777.20 1368
4777.85 1398
4778.50 1406
4779.15 1409
4779.81 1414
4780.46 1372
4781.11 1422
4781.76 1478
4782.42 1451
4783.07 1432
4783.72 1447
4784.37 1439
4785.03 1455
4785.68 1561
4786.33 1408
4786.98 1339
4787.64 1395
4788.29 1414
4788.94 1375
4789.60 1399
4790.25 1418
4790.90 1415
4791.55 1446
4792.21 1510
4792.86 1446
4793.51 1456
4794.17 1457
4794.82 1452
4795.47 1492
4796.13 1613
4796.78 1527
4797.43 1446
4798.09 1504
4798.74 1530
4799.39 1518
4800.05 1364
4800.70 1434
4801.36 1308
4802.01 1380
4802.66 1454
4803.32 1576
4803.97 1461
4804.62 1451
4805.28 1422
4805.93 1564
4806.59 1512
4807.24 1404
4807.89 1479
4808.55 1446
4809.20 1388
4809.86 1536
4810.51 1504
4811.17 1404
4811.82 1412
4812.47 1421
4813.13 1255
4813.78 1432
4814.44 1428
4815.09 1376
4815.75 1391
4816.40 1458
4817.06 1424
4817.71 1459
4818.37 1520
4819.02 1455
4819.68 1563
4820.33 1541
4820.99 1575
4821.64 1576
4822.30 1689
4822.95 1541
4823.61 1539
4824.26 1754
4824.92 1812
4825.57 1706
4826.23 1780
4826.88 1726
4827.54 1750
4828.19 1748
4828.85 1708
4829.51 1753
4830.16 1797
4830.82 1640
4831.47 1554
4832.13 1685
4832.78 1779
4833.44 1670
4834.10 1639
4834.75 1758
4835.41 1869
4836.06 1868
4836.72 1869
4837.38 1965
4838.03 2045
4838.69 2066
4839.34 2207
4840.00 2352
4840.66 2389
4841.31 2267
4841.97 2235
4842.63 2294
4843.28 2280
4843.94 2043
4844.60 1961
4845.25 2045
4845.91 1839
4846.57 1866
4847.22 1905
4847.88 1784
4848.54 1731
4849.19 1828
4849.85 1836
4850.51 1969
4851.17 2126
4851.82 2049
4852.48 2069
4853.14 2115
4853.79 2142
4854.45 2196
4855.11 2105
4855.77 2264
4856.42 2137
4857.08 2002
4857.74 1992
4858.40 1952
4859.05 2024
4859.71 2175
4860.37 2092
4861.03 2101
4861.68 2158
4862.34 1931
4863.00 2079
4863.66 1988
4864.32 2009
4864.97 1964
4865.63 1906
4866.29 2007
4866.95 1924
4867.61 1850
4868.26 1889
4868.92 2004
4869.58 1951
4870.24 1858
4870.90 1991
4871.56 2004
4872.21 2017
4872.87 1819
4873.53 1854
4874.19 1888
4874.85 1830
4875.51 1715
4876.17 1755
4876.83 1807
4877.48 1820
4878.14 1816
4878.80 1817
4879.46 2033
4880.12 1987
4880.78 1758
4881.44 1724
4882.10 1581
4882.76 1642
4883.42 1629
4884.08 1733
4884.73 1774
4885.39 1597
4886.05 1627
4886.71 1749
4887.37 1820
4888.03 1689
4888.69 1678
4889.35 1623
4890.01 1594
4890.67 1729
4891.33 1665
4891.99 1729
4892.65 1860
4893.31 1844
4893.97 1900
4894.63 1704
4895.29 1802
4895.95 1736
4896.61 1545
4897.27 1640
4897.93 1638
4898.59 1695
4899.25 1613
4899.91 1683
4900.57 1677
4901.23 1617
4901.89 1756
4902.55 1740
4903.21 1625
4903.88 1594
4904.54 1523
4905.20 1559
4905.86 1442
4906.52 1526
4907.18 1508
4907.84 1571
4908.50 1490
4909.16 1567
4909.82 1490
4910.48 1385
4911.15 1614
4911.81 1534
4912.47 1443
4913.13 1497
4913.79 1511
4914.45 1508
4915.11 1528
4915.77 1597
4916.44 1495
4917.10 1523
4917.76 1310
4918.42 1328
4919.08 1427
4919.74 1437
4920.41 1506
4921.07 1405
4921.73 1411
4922.39 1545
4923.05 1440
4923.72 1422
4924.38 1454
4925.04 1402
4925.70 1447
4926.36 1348
4927.03 1333
4927.69 1440
4928.35 1380
4929.01 1287
4929.67 1373
4930.34 1371
4931.00 1336
4931.66 1372
4932.32 1399
4932.99 1431
4933.65 1499
4934.31 1566
4934.98 1481
4935.64 1494
4936.30 1527
4936.96 1471
4937.63 1326
4938.29 1416
4938.95 1458
4939.62 1411
4940.28 1456
4940.94 1511
4941.61 1393
4942.27 1416
4942.93 1455
4943.60 1477
4944.26 1428
4944.92 1498
4945.59 1448
4946.25 1410
4946.91 1453
4947.58 1465
4948.24 1306
4948.90 1579
4949.57 1573
4950.23 1557
4950.89 1568
4951.56 1466
4952.22 1469
4952.89 1452
4953.55 1370
4954.21 1303
4954.88 1367
4955.54 1322
4956.21 1339
4956.87 1411
4957.53 1404
4958.20 1451
4958.86 1418
4959.53 1354
4960.19 1333
4960.86 1408
4961.52 1301
4962.19 1453
4962.85 1470
4963.52 1432
4964.18 1366
4964.84 1491
4965.51 1344
4966.17 1391
4966.84 1527
4967.50 1530
4968.17 1669
4968.83 1578
4969.50 1554
4970.16 1582
4970.83 1536
4971.49 1586
4972.16 1642
4972.82 1501
4973.49 1484
4974.16 1467
4974.82 1564
4975.49 1494
4976.15 1605
4976.82 1583
4977.48 1620
4978.15 1483
4978.81 1543
4979.48 1561
4980.15 1558
4980.81 1492
4981.48 1459
4982.14 1622
4982.81 1557
4983.48 1633
4984.14 1529
4984.81 1585
4985.47 1692
4986.14 1705
4986.81 1830
4987.47 1938
4988.14 2172
4988.80 2575
4989.47 2800
4990.14 2879
4990.80 3274
4991.47 3571
4992.14 3890
4992.80 3813
4993.47 3769
4994.14 3810
4994.80 3654
4995.47 3387
4996.14 2976
4996.80 2733
4997.47 2456
4998.14 2150
4998.81 2048
4999.47 1939
5000.14 1853
5000.81 1769
5001.47 1630
5002.14 1662
5002.81 1535
5003.48 1395
5004.14 1466
5004.81 1613
5005.48 1582
5006.15 1584
5006.81 1626
5007.48 1559
5008.15 1450
5008.82 1528
5009.48 1463
5010.15 1459
5010.82 1501
5011.49 1479
5012.16 1495
5012.82 1435
5013.49 1493
5014.16 1666
5014.83 1611
5015.50 1583
5016.16 1680
5016.83 1622
5017.50 1642
5018.17 1596
5018.84 1649
5019.50 1802
5020.17 1874
5020.84 1812
5021.51 1894
5022.18 1953
5022.85 2082
5023.52 2053
5024.19 2256
5024.85 2426
5025.52 2437
5026.19 2443
5026.86 2391
5027.53 2436
5028.20 2402
5028.87 2433
5029.54 2369
5030.21 2228
5030.87 2067
5031.54 2105
5032.21 2072
5032.88 1955
5033.55 1959
5034.22 1751
5034.89 1786
5035.56 1887
5036.23 1828
5036.90 1640
5037.57 1648
5038.24 1682
5038.91 1622
5039.58 1724
5040.25 1703
5040.92 1743
5041.59 1679
5042.26 1753
5042.93 1779
5043.60 1935
5044.27 2124
5044.94 2120
5045.61 2201
5046.28 2262
5046.95 2371
5047.62 2239
5048.29 2345
5048.96 2170
5049.63 2157
5050.30 2269
5050.97 1973
5051.64 1958
5052.31 1764
5052.98 1656
5053.65 1712
5054.32 1499
5054.99 1487
5055.66 1582
5056.34 1524
5057.01 1527
5057.68 1491
5058.35 1521
5059.02 1529
5059.69 1576
5060.36 1695
5061.03 1769
5061.70 1735
5062.38 1798
5063.05 1763
5063.72 1608
5064.39 1709
5065.06 1842
5065.73 1739
5066.40 1585
5067.08 1531
5067.75 1542
5068.42 1510
5069.09 1498
5069.76 1487
5070.43 1374
5071.11 1447
5071.78 1477
5072.45 1650
5073.12 1533
5073.79 1431
5074.47 1383
5075.14 1451
5075.81 1405
5076.48 1429
5077.15 1420
5077.83 1448
5078.50 1447
5079.17 1445
5079.84 1412
5080.52 1478
5081.19 1540
5081.86 1598
5082.53 1547
5083.21 1671
5083.88 1642
5084.55 1551
5085.22 1544
5085.90 1633
5086.57 1496
5087.24 1417
5087.92 1397
5088.59 1391
5089.26 1494
5089.93 1429
5090.61 1493
5091.28 1517
5091.95 1461
5092.63 1499
5093.30 1457
5093.97 1514
5094.65 1606
5095.32 1669
5095.99 1661
5096.67 1718
5097.34 1595
5098.02 1582
5098.69 1553
5099.36 1636
5100.04 1463
5100.71 1392
5101.38 1501
5102.06 1457
5102.73 1375
5103.41 1437
5104.08 1443
5104.75 1383
5105.43 1333
5106.10 1394
5106.78 1487
5107.45 1487
5108.12 1482
5108.80 1463
5109.47 1392
5110.15 1456
5110.82 1667
5111.50 1466
5112.17 1511
5112.85 1564
5113.52 1427
5114.20 1373
5114.87 1320
5115.54 1475
5116.22 1464
5116.89 1490
5117.57 1615
5118.24 1540
5118.92 1461
5119.59 1517
5120.27 1524
5120.94 1487
5121.62 1532
5122.30 1526
5122.97 1539
5123.65 1359
5124.32 1354
5125.00 1543
5125.67 1420
5126.35 1427
5127.02 1442
5127.70 1485
5128.37 1460
5129.05 1269
5129.73 1370
5130.40 1368
5131.08 1397
5131.75 1344
5132.43 1437
5133.10 1321
5133.78 1304
5134.46 1443
5135.13 1356
5135.81 1376
5136.49 1394
5137.16 1426
5137.84 1458
5138.51 1390
5139.19 1464
5139.87 1452
5140.54 1427
5141.22 1414
5141.90 1412
5142.57 1587
5143.25 1606
5143.93 1550
5144.60 1421
5145.28 1361
5145.96 1383
5146.63 1352
5147.31 1384
5147.99 1347
5148.66 1260
5149.34 1329
5150.02 1251
5150.69 1252
5151.37 1294
5152.05 1187
5152.73 1302
5153.40 1352
5154.08 1306
5154.76 1341
5155.44 1319
5156.11 1215
5156.79 1250
5157.47 1286
5158.15 1275
5158.82 1429
5159.50 1243
5160.18 1245
5160.86 1155
5161.53 1196
5162.21 1257
5162.89 1174
5163.57 1241
5164.25 1322
5164.92 1223
5165.60 1159
5166.28 1265
5166.96 1210
5167.64 1206
5168.31 1217
5168.99 1212
5169.67 1172
5170.35 1302
5171.03 1300
5171.71 1326
5172.39 1312
5173.06 1235
5173.74 1275
5174.42 1309
5175.10 1220
5175.78 1207
5176.46 1222
5177.14 1173
5177.82 1095
5178.49 1195
5179.17 1172
5179.85 1185
5180.53 1348
5181.21 1256
5181.89 1296
5182.57 1209
5183.25 1270
5183.93 1318
5184.61 1288
5185.29 1246
5185.97 1246
5186.64 1278
5187.32 1254
5188.00 1164
5188.68 1219
5189.36 1218
5190.04 1166
5190.72 1161
5191.40 1187
5192.08 1202
5192.76 1176
5193.44 1104
5194.12 1156
5194.80 1253
5195.48 1176
5196.16 1185
5196.84 1173
5197.52 1212
5198.20 1156
5198.88 1267
5199.56 1251
5200.24 1287
5200.92 1177
5201.60 1261
5202.28 1277
5202.96 1140
5203.65 1231
5204.33 1259
5205.01 1140
5205.69 1128
5206.37 1238
5207.05 1200
5207.73 1288
5208.41 1309
5209.09 1336
5209.77 1245
5210.45 1267
5211.13 1230
5211.82 1322
5212.50 1331
5213.18 1300
5213.86 1386
5214.54 1321
5215.22 1392
5215.90 1289
5216.58 1433
5217.27 1399
5217.95 1314
5218.63 1350
5219.31 1456
5219.99 1487
5220.67 1331
5221.36 1357
5222.04 1408
5222.72 1439
5223.40 1285
5224.08 1327
5224.77 1329
5225.45 1367
5226.13 1414
5226.81 1449
5227.49 1357
5228.18 1242
5228.86 1316
5229.54 1233
5230.22 1252
5230.91 1325
5231.59 1270
5232.27 1351
5232.95 1368
5233.63 1294
5234.32 1169
5235.00 1143
5235.68 1257
5236.37 1215
5237.05 1187
5237.73 1187
5238.41 1320
5239.10 1315
5239.78 1270
5240.46 1336
5241.15 1416
5241.83 1391
5242.51 1476
5243.20 1539
5243.88 1346
5244.56 1349
5245.24 1376
5245.93 1291
5246.61 1316
5247.29 1390
5247.98 1322
5248.66 1386
5249.35 1361
5250.03 1251
5250.71 1231
5251.40 1276
5252.08 1387
5252.76 1309
5253.45 1278
5254.13 1295
5254.82 1256
5255.50 1407
5256.18 1387
5256.87 1219
5257.55 1201
5258.24 1267
5258.92 1239
5259.60 1264
5260.29 1318
5260.97 1310
5261.66 1374
5262.34 1397
5263.03 1413
5263.71 1397
5264.40 1362
5265.08 1350
5265.76 1458
5266.45 1470
5267.13 1414
5267.82 1368
5268.50 1406
5269.19 1376
5269.87 1402
5270.56 1322
5271.24 1327
5271.93 1398
5272.61 1481
5273.30 1373
5273.98 1314
5274.67 1269
5275.35 1444
5276.04 1307
5276.72 1295
5277.41 1338
5278.10 1385
5278.78 1292
5279.47 1355
5280.15 1312
5280.84 1496
5281.52 1560
5282.21 1608
5282.89 1610
5283.58 1719
5284.27 1687
5284.95 1640
5285.64 1764
5286.32 1782
5287.01 1537
5287.70 1554
5288.38 1588
5289.07 1602
5289.75 1695
5290.44 1563
5291.13 1520
5291.81 1574
5292.50 1588
5293.19 1515
5293.87 1479
5294.56 1415
5295.25 1425
5295.93 1417
5296.62 1570
5297.31 1695
5297.99 1630
5298.68 1639
5299.37 1715
5300.05 1890
5300.74 1984
5301.43 2195
5302.11 2216
5302.80 2384
5303.49 2616
5304.18 2912
5304.86 2939
5305.55 3032
5306.24 2884
5306.92 2774
5307.61 2575
5308.30 2553
5308.99 2345
5309.67 1968
5310.36 1840
5311.05 1895
5311.74 1742
5312.42 1672
5313.11 1476
5313.80 1519
5314.49 1597
5315.18 1632
5315.86 1577
5316.55 1480
5317.24 1470
5317.93 1460
5318.62 1459
5319.30 1419
5319.99 1475
5320.68 1490
5321.37 1481
5322.06 1554
5322.74 1521
5323.43 1570
5324.12 1615
5324.81 1563
5325.50 1522
5326.19 1580
5326.88 1586
5327.56 1547
5328.25 1435
5328.94 1389
5329.63 1516
5330.32 1419
5331.01 1559
5331.70 1544
5332.39 1571
5333.07 1565
5333.76 1641
5334.45 1739
5335.14 1635
5335.83 1673
5336.52 1741
5337.21 1734
5337.90 1688
5338.59 1845
5339.28 1915
5339.97 1699
5340.66 1643
5341.35 1704
5342.04 1783
5342.73 1864
5343.42 1753
5344.10 1735
5344.79 1881
5345.48 1934
5346.17 1958
5346.86 2000
5347.55 1923
5348.24 2028
5348.93 2243
5349.62 2456
5350.31 2579
5351.00 2800
5351.69 3141
5352.39 3413
5353.08 3713
5353.77 4071
5354.46 4211
5355.15 4035
5355.84 4100
5356.53 4002
5357.22 3630
5357.91 3355
5358.60 3111
5359.29 2564
5359.98 2332
5360.67 2014
5361.36 1963
5362.05 1877
5362.74 1848
5363.44 1799
5364.13 1686
5364.82 1643
5365.51 1487
5366.20 1526
5366.89 1640
5367.58 1568
5368.27 1454
5368.96 1556
5369.66 1667
5370.35 1641
5371.04 1542
5371.73 1553
5372.42 1464
5373.11 1484
5373.81 1388
5374.50 1399
5375.19 1486
5375.88 1452
5376.57 1423
5377.26 1352
5377.96 1393
5378.65 1595
5379.34 1600
5380.03 1568
5380.72 1539
5381.42 1547
5382.11 1595
5382.80 1556
5383.49 1435
5384.18 1486
5384.88 1477
5385.57 1439
5386.26 1549
5386.95 1604
5387.65 1509
5388.34 1474
5389.03 1576
5389.72 1539
5390.42 1462
5391.11 1581
5391.80 1690
5392.50 1731
5393.19 1667
5393.88 1715
5394.57 1791
5395.27 1654
5395.96 1601
5396.65 1572
5397.35 1621
5398.04 1470
5398.73 1480
5399.43 1594
5400.12 1500
5400.81 1452
5401.51 1435
5402.20 1479
5402.89 1378
5403.59 1522
5404.28 1505
5404.97 1470
5405.67 1458
5406.36 1480
5407.06 1457
5407.75 1481
5408.44 1373
5409.14 1413
5409.83 1365
5410.53 1504
5411.22 1503
5411.91 1402
5412.61 1390
5413.30 1401
5414.00 1407
5414.69 1427
5415.38 1249
5416.08 1397
5416.77 1436
5417.47 1414
5418.16 1391
5418.86 1346
5419.55 1307
5420.25 1386
5420.94 1404
5421.64 1500
5422.33 1338
5423.03 1387
5423.72 1325
5424.41 1291
5425.11 1305
5425.80 1373
5426.50 1433
5427.19 1226
5427.89 1369
5428.59 1330
5429.28 1389
5429.98 1388
5430.67 1396
5431.37 1397
5432.06 1360
5432.76 1323
5433.45 1330
5434.15 1391
5434.84 1502
5435.54 1290
5436.23 1364
5436.93 1396
5437.63 1378
5438.32 1374
5439.02 1408
5439.71 1505
5440.41 1479
5441.11 1314
5441.80 1398
5442.50 1480
5443.19 1371
5443.89 1312
5444.59 1393
5445.28 1487
5445.98 1379
5446.68 1352
5447.37 1449
5448.07 1554
5448.76 1590
5449.46 1573
5450.16 1707
5450.85 1993
5451.55 1858
5452.25 1675
5452.94 1712
5453.64 1835
5454.34 1647
5455.03 1634
5455.73 1702
5456.43 1585
5457.13 1525
5457.82 1576
5458.52 1536
5459.22 1519
5459.91 1467
5460.61 1501
5461.31 1478
5462.01 1393
5462.70 1496
5463.40 1507
5464.10 1571
5464.80 1647
5465.49 1612
5466.19 1620
5466.89 1661
5467.59 1629
5468.28 1731
5468.98 1718
5469.68 1633
5470.38 1711
5471.07 1667
5471.77 1708
5472.47 1573
5473.17 1606
5473.87 1564
5474.56 1495
5475.26 1504
5475.96 1624
5476.66 1666
5477.36 1789
5478.06 1641
5478.75 1700
5479.45 1731
5480.15 1735
5480.85 1737
5481.55 1833
5482.25 1907
5482.95 2025
5483.64 2023
5484.34 2024
5485.04 1882
5485.74 1912
5486.44 1918
5487.14 1940
5487.84 1811
5488.54 1705
5489.23 1826
5489.93 1645
5490.63 1695
5491.33 1687
5492.03 1686
5492.73 1652
5493.43 1696
5494.13 1830
5494.83 1850
5495.53 1861
5496.23 1943
5496.93 2005
5497.63 1941
5498.33 1778
5499.03 1955
5499.73 1969
5500.43 1948
5501.13 2116
5501.83 2312
5502.53 2485
5503.23 2737
5503.93 2901
5504.63 2939
5505.33 2866
5506.03 2865
5506.73 2862
5507.43 2697
5508.13 2519
5508.83 2557
5509.53 2581
5510.23 2372
5510.93 2396
5511.63 2351
5512.33 2284
5513.03 2313
5513.73 2483
5514.43 2502
5515.13 2533
5515.83 2700
5516.53 2753
5517.23 2759
5517.93 2854
5518.64 2795
5519.34 2781
5520.04 2606
5520.74 2604
5521.44 2435
5522.14 2352
5522.84 2297
5523.54 2288
5524.24 2304
5524.95 2208
5525.65 2072
5526.35 1992
5527.05 1872
5527.75 1949
5528.45 1837
5529.15 1741
5529.86 1668
5530.56 1728
5531.26 1595
5531.96 1614
5532.66 1679
5533.36 1654
5534.07 1667
5534.77 1735
5535.47 1698
5536.17 1684
5536.87 1663
5537.58 1645
5538.28 1733
5538.98 1713
5539.68 1759
5540.39 1908
5541.09 1754
5541.79 1624
5542.49 1555
5543.20 1521
5543.90 1691
5544.60 1551
5545.30 1534
5546.01 1603
5546.71 1594
5547.41 1650
5548.11 1712
5548.82 1629
5549.52 1591
5550.22 1692
5550.93 1827
5551.63 1812
5552.33 1733
5553.03 1695
5553.74 1802
5554.44 1710
5555.14 1531
5555.85 1675
5556.55 1536
5557.25 1509
5557.96 1507
5558.66 1527
5559.36 1525
5560.07 1434
5560.77 1464
5561.48 1583
5562.18 1618
5562.88 1586
5563.59 1431
5564.29 1470
5564.99 1599
5565.70 1535
5566.40 1419
5567.11 1505
5567.81 1576
5568.51 1580
5569.22 1537
5569.92 1457
5570.63 1452
5571.33 1388
5572.04 1305
5572.74 1440
5573.44 1586
5574.15 1487
5574.85 1460
5575.56 1470
5576.26 1479
5576.97 1590
5577.67 1447
5578.38 1442
5579.08 1542
5579.79 1561
5580.49 1505
5581.20 1578
5581.90 1528
5582.61 1460
5583.31 1478
5584.02 1439
5584.72 1419
5585.43 1478
5586.13 1484
5586.84 1389
5587.54 1395
5588.25 1338
5588.95 1355
5589.66 1323
5590.36 1342
5591.07 1373
5591.77 1429
5592.48 1329
5593.19 1267
5593.89 1404
5594.60 1390
5595.30 1337
5596.01 1387
5596.71 1385
5597.42 1374
5598.13 1460
5598.83 1310
5599.54 1335
5600.24 1375
5600.95 1288
5601.66 1253
5602.36 1245
5603.07 1340
5603.78 1424
5604.48 1395
5605.19 1405
5605.89 1366
5606.60 1246
5607.31 1248
5608.01 1285
5608.72 1337
5609.43 1394
5610.13 1309
5610.84 1330
5611.55 1315
5612.25 1309
5612.96 1233
5613.67 1333
5614.38 1243
5615.08 1283
5615.79 1301
5616.50 1294
5617.20 1186
5617.91 1179
5618.62 1318
5619.33 1333
5620.03 1253
5620.74 1272
5621.45 1371
5622.15 1306
5622.86 1307
5623.57 1330
5624.28 1274
5624.99 1321
5625.69 1248
5626.40 1320
5627.11 1244
5627.82 1228
5628.52 1278
5629.23 1272
5629.94 1278
5630.65 1241
5631.36 1220
5632.06 1243
5632.77 1298
5633.48 1369
5634.19 1282
5634.90 1304
5635.61 1424
5636.31 1482
5637.02 1551
5637.73 1496
5638.44 1545
5639.15 1395
5639.86 1320
5640.56 1265
5641.27 1354
5641.98 1397
5642.69 1389
5643.40 1417
5644.11 1441
5644.82 1289
5645.53 1352
5646.24 1300
5646.94 1232
5647.65 1273
5648.36 1289
5649.07 1322
5649.78 1312
5650.49 1300
5651.20 1313
5651.91 1309
5652.62 1307
5653.33 1431
5654.04 1435
5654.75 1338
5655.46 1274
5656.17 1241
5656.88 1288
5657.59 1272
5658.30 1230
5659.01 1241
5659.71 1180
5660.42 1357
5661.13 1331
5661.84 1300
5662.55 1438
5663.26 1288
5663.97 1278
5664.69 1415
5665.40 1335
5666.11 1337
5666.82 1379
5667.53 1260
5668.24 1314
5668.95 1397
5669.66 1370
5670.37 1408
5671.08 1396
5671.79 1333
5672.50 1473
5673.21 1412
5673.92 1524
5674.63 1567
5675.34 1606
5676.05 1662
5676.76 1557
5677.48 1499
5678.19 1552
5678.90 1380
5679.61 1415
5680.32 1498
5681.03 1473
5681.74 1363
5682.45 1404
5683.16 1388
5683.88 1389
5684.59 1414
5685.30 1443
5686.01 1481
5686.72 1404
5687.43 1410
5688.15 1375
5688.86 1379
5689.57 1423
5690.28 1398
5690.99 1480
5691.70 1356
5692.42 1310
5693.13 1420
5693.84 1479
5694.55 1469
5695.26 1503
5695.98 1319
5696.69 1359
5697.40 1361
5698.11 1337
5698.82 1329
5699.54 1240
5700.25 1284
5700.96 1305
5701.67 1322
5702.39 1334
5703.10 1351
5703.81 1247
5704.52 1344
5705.24 1341
5705.95 1367
5706.66 1388
5707.38 1355
5708.09 1387
5708.80 1295
5709.51 1392
5710.23 1401
5710.94 1416
5711.65 1360
5712.37 1324
5713.08 1404
5713.79 1365
5714.51 1305
5715.22 1300
5715.93 1402
5716.65 1305
5717.36 1267
5718.07 1347
5718.79 1332
5719.50 1315
5720.21 1388
5720.93 1376
5721.64 1353
5722.36 1425
5723.07 1437
5723.78 1428
5724.50 1526
5725.21 1450
5725.92 1293
5726.64 1491
5727.35 1452
5728.07 1509
5728.78 1519
5729.50 1461
5730.21 1539
5730.92 1456
5731.64 1497
5732.35 1557
5733.07 1483
5733.78 1450
5734.50 1557
5735.21 1532
5735.93 1507
5736.64 1657
5737.35 1647
5738.07 1673
5738.78 1611
5739.50 1725
5740.21 1863
5740.93 1844
5741.64 1897
5742.36 1850
5743.07 2009
5743.79 2101
5744.50 2057
5745.22 2096
5745.93 2064
5746.65 2018
5747.37 2045
5748.08 1980
5748.80 2034
5749.51 1888
5750.23 2007
5750.94 2045
5751.66 1836
5752.37 1961
5753.09 1964
5753.81 2029
5754.52 1903
5755.24 1807
5755.95 1940
5756.67 1946
5757.38 1946
5758.10 1869
5758.82 1960
5759.53 2051
5760.25 2023
5760.96 2042
5761.68 2120
5762.40 2175
5763.11 2246
5763.83 2516
5764.55 2626
5765.26 2955
5765.98 3018
5766.70 3163
5767.41 3282
5768.13 3573
5768.85 3711
5769.56 3584
5770.28 3439
5771.00 3261
5771.71 3175
5772.43 3081
5773.15 2847
5773.86 2648
5774.58 2454
5775.30 2404
5776.01 2386
5776.73 2318
5777.45 2434
5778.17 2452
5778.88 2360
5779.60 2351
5780.32 2435
5781.04 2578
5781.75 2602
5782.47 2578
5783.19 2672
5783.91 2605
5784.62 2548
5785.34 2637
5786.06 2603
5786.78 2598
5787.49 2695
5788.21 2665
5788.93 2822
5789.65 2550
5790.37 2523
5791.08 2593
5791.80 2615
5792.52 2737
5793.24 2996
5793.96 2919
5794.68 2885
5795.39 3223
5796.11 3196
5796.83 3334
5797.55 3465
5798.27 3563
5798.99 3752
5799.70 3920
5800.42 4090
5801.14 4254
5801.86 5063
5802.58 5962
5803.30 7199
5804.02 8357
5804.74 9876
5805.45 11224
5806.17 11798
5806.89 11759
5807.61 11387
5808.33 10890
5809.05 9465
5809.77 8081
5810.49 6779
5811.21 5778
5811.93 5263
5812.65 4874
5813.37 4659
5814.09 4513
5814.81 4332
5815.52 4358
5816.24 3931
5816.96 4416
5817.68 4670
5818.40 4397
5819.12 4508
5819.84 4763
5820.56 4556
5821.28 4519
5822.00 4376
5822.72 4391
5823.44 4296
5824.16 4327
5824.88 4314
5825.60 4101
5826.32 4006
5827.04 3832
5827.76 3449
5828.48 3360
5829.21 3223
5829.93 3098
5830.65 3141
5831.37 3028
5832.09 2933
5832.81 2922
5833.53 2773
5834.25 2760
5834.97 2529
5835.69 2613
5836.41 2628
5837.13 2616
5837.85 2599
5838.57 2280
5839.30 2455
5840.02 2647
5840.74 2428
5841.46 2565
5842.18 2520
5842.90 2522
5843.62 2488
5844.34 2427
5845.07 2505
5845.79 2426
5846.51 2395
5847.23 2283
5847.95 2243
5848.67 2225
5849.39 2307
5850.12 2354
5850.84 2222
5851.56 2190
5852.28 2050
5853.00 2111
5853.73 2177
5854.45 2249
5855.17 2206
5855.89 2226
5856.61 2157
5857.34 2215
5858.06 2146
5858.78 2141
5859.50 2234
5860.23 2149
5860.95 2144
5861.67 2228
5862.39 2111
5863.11 2039
5863.84 2100
5864.56 2081
5865.28 2105
5866.01 2000
5866.73 1963
5867.45 1998
5868.17 2068
5868.90 2022
5869.62 2077
5870.34 1888
5871.07 1905
5871.79 1904
5872.51 1846
5873.23 1858
5873.96 2001
5874.68 1933
5875.40 1901
5876.13 2044
5876.85 1933
5877.57 1988
5878.30 1932
5879.02 2028
5879.74 2006
5880.47 1964
5881.19 1990
5881.92 2048
5882.64 1893
5883.36 1813
5884.09 1844
5884.81 1818
5885.53 1961
5886.26 1890
5886.98 1674
5887.71 1682
5888.43 1783
5889.15 1812
5889.88 1730
5890.60 1754
5891.33 1821
5892.05 1814
5892.78 1724
5893.50 1729
5894.23 1700
5894.95 1721
5895.67 1802
5896.40 1740
5897.12 1587
5897.85 1636
5898.57 1638
5899.30 1690
5900.02 1711
5900.75 1629
5901.47 1686
5902.20 1700
5902.92 1643
5903.65 1624
5904.37 1602
5905.10 1706
5905.82 1730
5906.55 1603
5907.27 1599
5908.00 1648
5908.72 1508
5909.45 1582
5910.17 1512
5910.90 1464
5911.62 1562
5912.35 1633
5913.08 1531
5913.80 1569
5914.53 1689
5915.25 1635
5915.98 1644
5916.70 1678
5917.43 1642
5918.16 1621
5918.88 1623
5919.61 1692
5920.33 1632
5921.06 1623
5921.79 1689
5922.51 1721
5923.24 1655
5923.97 1546
5924.69 1618
5925.42 1722
5926.14 1620
5926.87 1634
5927.60 1580
5928.32 1607
5929.05 1641
5929.78 1805
5930.50 1828
5931.23 1776
5931.96 1673
5932.68 1609
5933.41 1632
5934.14 1784
5934.86 1702
5935.59 1698
5936.32 1759
5937.05 1880
5937.77 1989
5938.50 1961
5939.23 2086
5939.95 2223
5940.68 2350
5941.41 2421
5942.14 2427
5942.86 2456
5943.59 2363
5944.32 2271
5945.05 2242
5945.77 2182
5946.50 2084
5947.23 1942
5947.96 1961
5948.68 1993
5949.41 1871
5950.14 1939
5950.87 1959
5951.60 1977
5952.32 2017
5953.05 2041
5953.78 1957
5954.51 1999
5955.24 2056
5955.96 2276
5956.69 2287
5957.42 2092
5958.15 2037
5958.88 2070
5959.61 2205
5960.33 2169
5961.06 2164
5961.79 2217
5962.52 2233
5963.25 2270
5963.98 2161
5964.71 2210
5965.44 2201
5966.16 2219
5966.89 2369
5967.62 2383
5968.35 2344
5969.08 2412
5969.81 2519
5970.54 2406
5971.27 2493
5972.00 2548
5972.73 2655
5973.46 2554
5974.18 2655
5974.91 2627
5975.64 2616
5976.37 2597
5977.10 2522
5977.83 2684
5978.56 2485
5979.29 2696
5980.02 2871
5980.75 2781
5981.48 2759
5982.21 2799
5982.94 2806
5983.67 2826
5984.40 2909
5985.13 2988
5985.86 2992
5986.59 3024
5987.32 3083
5988.05 3065
5988.78 3019
5989.51 2964
5990.24 3083
5990.97 3080
5991.70 2977
5992.43 3103
5993.16 3001
5993.89 3082
5994.62 3129
5995.35 3009
5996.09 3034
5996.82 3083
5997.55 3204
5998.28 3273
5999.01 3248
5999.74 3470
6000.47 3579
6001.20 3463
6001.93 3241
6002.66 3318
6003.39 3397
6004.13 3365
6004.86 3455
6005.59 3229
6006.32 3315
6007.05 3173
6007.78 3160
6008.51 3054
6009.25 3210
6009.98 3368
6010.71 3609
6011.44 3917
6012.17 4045
6012.90 4497
6013.64 5224
6014.37 5773
6015.10 6396
6015.83 7008
6016.56 7546
6017.29 7712
6018.03 7949
6018.76 7699
6019.49 7190
6020.22 6674
6020.96 5861
6021.69 5328
6022.42 4866
6023.15 4171
6023.88 3820
6024.62 3491
6025.35 3222
6026.08 2951
6026.81 2769
6027.55 2689
6028.28 2720
6029.01 2682
6029.75 2350
6030.48 2575
6031.21 2599
6031.94 2459
6032.68 2420
6033.41 2466
6034.14 2323
6034.88 2270
6035.61 2284
6036.34 2264
6037.07 2223
6037.81 2165
6038.54 2111
6039.27 2214
6040.01 2104
6040.74 2108
6041.47 2118
6042.21 2307
6042.94 2249
6043.68 2220
6044.41 2313
6045.14 2262
6045.88 2286
6046.61 2408
6047.34 2407
6048.08 2402
6048.81 2379
6049.55 2381
6050.28 2543
6051.01 2648
6051.75 2683
6052.48 2658
6053.22 2831
6053.95 2744
6054.68 2729
6055.42 2850
6056.15 2972
6056.89 3020
6057.62 3037
6058.36 2885
6059.09 2762
6059.83 2770
6060.56 2783
6061.29 2659
6062.03 2681
6062.76 2656
6063.50 2532
6064.23 2568
6064.97 2481
6065.70 2566
6066.44 2480
6067.17 2343
6067.91 2471
6068.64 2536
6069.38 2539
6070.11 2625
6070.85 2649
6071.58 2511
6072.32 2402
6073.06 2464
6073.79 2484
6074.53 2526
6075.26 2610
6076.00 2448
6076.73 2419
6077.47 2357
6078.20 2402
6078.94 2319
6079.68 2340
6080.41 2309
6081.15 2182
6081.88 2177
6082.62 2180
6083.35 2186
6084.09 2105
6084.83 2076
6085.56 2091
6086.30 2123
6087.04 2140
6087.77 2070
6088.51 2111
6089.24 2106
6089.98 2105
6090.72 1971
6091.45 2010
6092.19 2087
6092.93 2231
6093.66 2286
6094.40 2032
6095.14 2038
6095.87 2005
6096.61 2188
6097.35 2054
6098.08 1933
6098.82 1892
6099.56 2052
6100.29 2056
6101.03 1828
6101.77 1909
6102.51 1933
6103.24 1932
6103.98 1937
6104.72 1878
6105.46 1987
6106.19 2129
6106.93 2004
6107.67 2042
6108.41 2002
6109.14 1976
6109.88 1951
6110.62 1934
6111.36 2001
6112.09 1991
6112.83 1978
6113.57 1903
6114.31 1842
6115.04 2062
6115.78 2188
6116.52 2060
6117.26 2130
6118.00 2049
6118.73 2007
6119.47 2076
6120.21 1959
6120.95 2118
6121.69 2081
6122.43 2161
6123.16 2083
6123.90 2053
6124.64 2008
6125.38 2116
6126.12 2168
6126.86 2238
6127.60 2219
6128.33 2165
6129.07 2186
6129.81 2264
6130.55 2099
6131.29 2075
6132.03 2104
6132.77 2237
6133.51 2224
6134.25 2196
6134.98 2169
6135.72 2179
6136.46 2283
6137.20 2335
6137.94 2238
6138.68 2299
6139.42 2396
6140.16 2318
6140.90 2281
6141.64 2391
6142.38 2357
6143.12 2401
6143.86 2237
6144.60 2305
6145.34 2346
6146.08 2402
6146.82 2355
6147.56 2337
6148.30 2363
6149.04 2319
6149.78 2325
6150.52 2223
6151.26 2236
6152.00 2270
6152.74 2363
6153.48 2200
6154.22 2160
6154.96 2279
6155.70 2395
6156.44 2340
6157.18 2401
6157.92 2334
6158.66 2258
6159.40 2358
6160.14 2386
6160.88 2457
6161.62 2299
6162.36 2408
6163.10 2553
6163.85 2681
6164.59 2609
6165.33 2667
6166.07 2798
6166.81 2761
6167.55 2896
6168.29 2944
6169.03 3082
6169.77 3078
6170.51 3312
6171.26 3362
6172.00 3534
6172.74 3552
6173.48 3497
6174.22 3291
6174.96 3479
6175.70 3362
6176.45 3211
6177.19 3354
6177.93 3255
6178.67 3084
6179.41 3261
6180.16 3103
6180.90 3071
6181.64 2988
6182.38 3043
6183.12 3217
6183.87 3137
6184.61 3123
6185.35 3194
6186.09 3369
6186.83 3374
6187.58 3378
6188.32 3330
6189.06 3205
6189.80 3512
6190.55 3458
6191.29 3545
6192.03 3439
6192.77 3550
6193.52 3858
6194.26 3760
6195.00 3847
6195.74 3962
6196.49 3892
6197.23 4035
6197.97 4179
6198.72 4238
6199.46 4312
6200.20 4318
6200.94 4163
6201.69 4233
6202.43 4363
6203.17 4211
6203.92 4250
6204.66 4308
6205.40 4260
6206.15 4497
6206.89 4916
6207.63 5316
6208.38 5982
6209.12 7531
6209.87 9253
6210.61 10940
6211.35 12748
6212.10 14911
6212.84 16230
6213.58 17310
6214.33 17579
6215.07 16865
6215.82 15616
6216.56 14000
6217.30 11991
6218.05 10126
6218.79 8738
6219.54 7451
6220.28 6302
6221.02 5487
6221.77 4733
6222.51 4232
6223.26 4035
6224.00 3698
6224.75 3600
6225.49 3597
6226.24 3479
6226.98 3468
6227.73 3460
6228.47 3436
6229.21 3453
6229.96 3210
6230.70 3164
6231.45 3105
6232.19 2912
6232.94 2765
6233.68 2570
6234.43 2686
6235.17 2510
6235.92 2400
6236.67 2353
6237.41 2374
6238.16 2460
6238.90 2561
6239.65 2489
6240.39 2534
6241.14 2594
6241.88 2653
6242.63 2472
6243.37 2424
6244.12 2579
6244.87 2678
6245.61 2709
6246.36 2591
6247.10 2694
6247.85 2821
6248.59 2887
6249.34 2953
6250.09 3110
6250.83 3404
6251.58 3458
6252.33 3583
6253.07 3581
6253.82 3558
6254.56 3460
6255.31 3414
6256.06 3329
6256.80 3125
6257.55 3095
6258.30 3154
6259.04 3107
6259.79 3085
6260.54 3056
6261.28 3036
6262.03 2974
6262.78 3075
6263.52 3103
6264.27 3179
6265.02 3061
6265.76 2982
6266.51 2917
6267.26 2904
6268.01 2937
6268.75 2990
6269.50 3055
6270.25 3041
6270.99 2989
6271.74 2903
6272.49 3035
6273.24 3038
6273.98 3101
6274.73 3058
6275.48 3104
6276.23 3321
6276.97 3476
6277.72 3501
6278.47 3381
6279.22 3524
6279.96 3722
6280.71 3689
6281.46 3848
6282.21 3754
6282.96 3707
6283.70 3735
6284.45 3477
6285.20 3288
6285.95 3125
6286.70 3028
6287.45 2983
6288.19 2840
6288.94 2769
6289.69 2860
6290.44 2807
6291.19 2925
6291.94 2819
6292.68 3025
6293.43 3141
6294.18 3263
6294.93 3287
6295.68 3141
6296.43 3167
6297.18 2984
6297.93 2815
6298.67 2909
6299.42 2719
6300.17 2646
6300.92 2435
6301.67 2369
6302.42 2429
6303.17 2329
6303.92 2420
6304.67 2324
6305.42 2385
6306.17 2430
6306.92 2437
6307.67 2521
6308.41 2435
6309.16 2341
6309.91 2368
6310.66 2377
6311.41 2264
6312.16 2239
6312.91 2307
6313.66 2542
6314.41 2399
6315.16 2269
6315.91 2308
6316.66 2245
6317.41 2348
6318.16 2434
6318.91 2384
6319.66 2467
6320.41 2375
6321.16 2354
6321.91 2276
6322.66 2472
6323.41 2490
6324.16 2318
6324.92 2360
6325.67 2155
6326.42 2193
6327.17 2213
6327.92 2045
6328.67 2039
6329.42 2108
6330.17 1965
6330.92 2108
6331.67 1954
6332.42 1870
6333.17 1869
6333.92 2044
6334.68 2006
6335.43 1988
6336.18 2039
6336.93 1924
6337.68 1962
6338.43 1883
6339.18 1776
6339.93 1854
6340.69 1928
6341.44 1876
6342.19 1842
6342.94 1802
6343.69 1861
6344.44 1935
6345.20 1892
6345.95 1802
6346.70 1858
6347.45 1970
6348.20 1980
6348.95 1937
6349.71 1725
6350.46 1812
6351.21 1805
6351.96 1768
6352.71 1851
6353.47 1969
6354.22 2061
6354.97 2059
6355.72 1889
6356.48 2032
6357.23 2092
6357.98 2010
6358.73 1899
6359.49 2074
6360.24 2096
6360.99 1845
6361.74 1894
6362.50 1927
6363.25 1895
6364.00 1851
6364.76 1785
6365.51 1885
6366.26 1851
6367.01 1775
6367.77 1718
6368.52 1779
6369.27 1688
6370.03 1704
6370.78 1760
6371.53 1755
6372.29 1736
6373.04 1770
6373.79 1741
6374.55 1801
6375.30 1669
6376.05 1664
6376.81 1806
6377.56 1788
6378.31 1749
6379.07 1761
6379.82 1828
6380.58 1653
6381.33 1718
6382.08 1736
6382.84 1750
6383.59 1762
6384.35 1707
6385.10 1757
6385.85 1675
6386.61 1781
6387.36 1749
6388.12 1688
6388.87 1644
6389.62 1623
6390.38 1645
6391.13 1675
6391.89 1655
6392.64 1569
6393.40 1545
6394.15 1551
6394.91 1565
6395.66 1725
6396.42 1547
6397.17 1511
6397.93 1565
6398.68 1523
6399.44 1543
6400.19 1597
6400.95 1556
6401.70 1594
6402.46 1588
6403.21 1627
6403.97 1670
6404.72 1672
6405.48 1613
6406.23 1652
6406.99 1567
6407.74 1569
6408.50 1546
6409.25 1537
6410.01 1600
6410.76 1497
6411.52 1599
6412.28 1497
6413.03 1525
6413.79 1563
6414.54 1546
6415.30 1592
6416.05 1605
6416.81 1572
6417.57 1560
6418.32 1406
6419.08 1505
6419.83 1576
6420.59 1516
6421.35 1592
6422.10 1548
6422.86 1562
6423.62 1628
6424.37 1591
6425.13 1500
6425.89 1475
6426.64 1452
6427.40 1556
6428.15 1622
6428.91 1584
6429.67 1607
6430.42 1580
6431.18 1611
6431.94 1524
6432.70 1599
6433.45 1478
6434.21 1623
6434.97 1476
6435.72 1617
6436.48 1732
6437.24 1649
6437.99 1739
6438.75 1743
6439.51 1710
6440.27 1789
6441.02 1789
6441.78 1744
6442.54 1747
6443.30 1743
6444.05 1791
6444.81 1719
6445.57 1653
6446.33 1677
6447.08 1747
6447.84 1704
6448.60 1647
6449.36 1583
6450.12 1597
6450.87 1663
6451.63 1671
6452.39 1739
6453.15 1615
6453.91 1760
6454.66 1648
6455.42 1696
6456.18 1664
6456.94 1712
6457.70 1770
6458.46 1777
6459.21 1692
6459.97 1735
6460.73 1853
6461.49 1710
6462.25 1833
6463.01 1803
6463.77 1773
6464.52 1752
6465.28 1827
6466.04 1758
6466.80 1728
6467.56 1790
6468.32 1884
6469.08 1842
6469.84 1740
6470.60 1830
6471.36 1913
6472.11 1934
6472.87 1927
6473.63 2014
6474.39 2038
6475.15 1997
6475.91 1878
6476.67 1890
6477.43 1991
6478.19 1980
6478.95 2029
6479.71 2132
6480.47 2044
6481.23 2106
6481.99 2118
6482.75 2023
6483.51 2154
6484.27 2099
6485.03 2162
6485.79 2288
6486.55 2279
6487.31 2176
6488.07 2135
6488.83 2264
6489.59 2329
6490.35 2390
6491.11 2370
6491.87 2339
6492.63 2324
6493.39 2366
6494.15 2425
6494.91 2394
6495.67 2447
6496.43 2487
6497.19 2466
6497.95 2448
6498.71 2684
6499.48 2813
6500.24 2744
6501.00 2755
6501.76 2795
6502.52 2922
6503.28 2848
6504.04 2856
6504.80 2797
6505.56 2828
6506.32 2895
6507.09 2906
6507.85 2766
6508.61 3053
6509.37 3212
6510.13 3144
6510.89 3355
6511.65 3469
6512.42 3627
6513.18 3718
6513.94 3986
6514.70 4407
6515.46 4890
6516.22 5287
6516.99 5278
6517.75 5245
6518.51 5394
6519.27 5144
6520.03 4873
6520.80 4796
6521.56 4562
6522.32 4556
6523.08 4670
6523.84 4938
6524.61 5318
6525.37 5803
6526.13 6064
6526.89 6508
6527.66 6809
6528.42 6950
6529.18 6919
6529.94 6680
6530.71 6645
6531.47 6358
6532.23 6091
6533.00 5825
6533.76 5483
6534.52 5351
6535.28 5162
6536.05 4840
6536.81 4773
6537.57 4852
6538.34 5318
6539.10 5532
6539.86 5581
6540.63 6146
6541.39 6148
6542.15 6140
6542.92 5806
6543.68 5401
6544.44 4986
6545.21 4606
6545.97 4055
6546.73 3622
6547.50 3348
6548.26 3168
6549.02 3025
6549.79 2902
6550.55 3047
6551.31 2873
6552.08 2788
6552.84 2789
6553.61 2928
6554.37 3000
6555.13 2905
6555.90 2882
6556.66 2923
6557.43 2812
6558.19 2703
6558.96 2779
6559.72 2947
6560.48 2819
6561.25 2745
6562.01 2907
6562.78 2986
6563.54 2990
6564.31 3017
6565.07 3172
6565.84 3300
6566.60 3265
6567.37 3301
6568.13 3167
6568.90 3189
6569.66 3416
6570.43 3299
6571.19 3114
6571.96 3078
6572.72 3193
6573.49 3257
6574.25 3427
6575.02 3527
6575.78 3762
6576.55 3724
6577.31 4053
6578.08 4196
6578.84 3977
6579.61 4145
6580.37 4060
6581.14 4094
6581.91 3890
6582.67 3825
6583.44 3690
6584.20 3618
6584.97 3517
6585.73 3525
6586.50 3527
6587.27 3412
6588.03 3368
6588.80 3487
6589.56 3430
6590.33 3530
6591.10 3626
6591.86 3665
6592.63 3632
6593.39 3842
6594.16 4018
6594.93 4271
6595.69 4538
6596.46 4894
6597.23 5131
6597.99 5261
6598.76 5663
6599.53 5650
6600.29 5483
6601.06 5522
6601.83 5139
6602.59 4631
6603.36 4373
6604.13 4160
6604.89 4020
6605.66 3921
6606.43 3618
6607.20 3581
6607.96 3489
6608.73 3441
6609.50 3309
6610.26 3203
6611.03 3192
6611.80 3129
6612.57 3212
6613.33 3300
6614.10 3335
6614.87 3346
6615.64 3323
6616.40 3361
6617.17 3293
6617.94 3451
6618.71 3241
6619.48 3420
6620.24 3441
6621.01 3302
6621.78 3306
6622.55 3491
6623.32 3587
6624.08 3598
6624.85 3552
6625.62 3644
6626.39 3454
6627.16 3511
6627.92 3577
6628.69 3570
6629.46 3542
6630.23 3494
6631.00 3558
6631.77 3604
6632.54 3847
6633.30 4023
6634.07 4350
6634.84 4809
6635.61 5444
6636.38 6479
6637.15 7110
6637.92 8120
6638.69 8989
6639.45 9201
6640.22 9068
6640.99 8596
6641.76 7796
6642.53 6929
6643.30 6309
6644.07 5385
6644.84 4753
6645.61 4114
6646.38 3850
6647.15 3461
6647.92 3279
6648.69 3088
6649.46 3038
6650.22 2776
6650.99 2752
6651.76 2808
6652.53 2809
6653.30 2818
6654.07 2731
6654.84 2873
6655.61 2804
6656.38 2856
6657.15 2781
6657.92 2683
6658.69 2680
6659.46 2561
6660.23 2479
6661.00 2578
6661.77 2512
6662.54 2463
6663.31 2593
6664.09 2529
6664.86 2431
6665.63 2527
6666.40 2517
6667.17 2412
6667.94 2385
6668.71 2429
6669.48 2405
6670.25 2438
6671.02 2369
6671.79 2491
6672.56 2565
6673.33 2576
6674.10 2662
6674.88 2689
6675.65 2732
6676.42 2759
6677.19 2712
6677.96 2890
6678.73 2740
6679.50 2804
6680.27 2693
6681.05 2697
6681.82 2563
6682.59 2616
6683.36 2660
6684.13 2495
6684.90 2626
6685.67 2566
6686.45 2647
6687.22 2745
6687.99 2728
6688.76 2675
6689.53 2852
6690.31 2956
6691.08 2892
6691.85 2781
6692.62 2803
6693.39 2736
6694.17 2671
6694.94 2616
6695.71 2441
6696.48 2665
6697.25 2474
6698.03 2454
6698.80 2547
6699.57 2432
6700.34 2461
6701.12 2537
6701.89 2435
6702.66 2350
6703.43 2331
6704.21 2384
6704.98 2381
6705.75 2415
6706.53 2370
6707.30 2450
6708.07 2359
6708.84 2428
6709.62 2328
6710.39 2252
6711.16 2260
6711.94 2393
6712.71 2230
6713.48 2116
6714.26 2151
6715.03 2241
6715.80 2149
6716.58 2157
6717.35 2063
6718.12 2028
6718.90 2199
6719.67 2032
6720.45 1951
6721.22 1932
6721.99 2130
6722.77 2035
6723.54 1939
6724.31 2002
6725.09 1987
6725.86 1986
6726.64 1984
6727.41 2045
6728.18 2002
6728.96 1961
6729.73 1998
6730.51 2009
6731.28 1965
6732.06 1924
6732.83 1772
6733.60 1789
6734.38 1824
6735.15 1855
6735.93 1763
6736.70 1729
6737.48 1874
6738.25 1804
6739.03 1782
6739.80 1737
6740.58 1859
6741.35 1870
6742.13 1745
6742.90 1713
6743.68 1928
6744.45 1898
6745.23 1912
6746.00 1880
6746.78 1814
6747.55 1838
6748.33 1767
6749.10 1726
6749.88 1842
6750.65 1938
6751.43 1905
6752.20 2053
6752.98 2013
6753.75 1972
6754.53 2056
6755.31 1944
6756.08 2083
6756.86 1985
6757.63 2019
6758.41 1997
6759.19 2034
6759.96 1989
6760.74 1833
6761.51 1770
6762.29 1788
6763.07 1772
6763.84 1810
6764.62 1750
6765.39 1725
6766.17 1710
6766.95 1775
6767.72 1809
6768.50 1781
6769.28 1710
6770.05 1609
6770.83 1782
6771.61 1685
6772.38 1707
6773.16 1698
6773.94 1700
6774.71 1646
6775.49 1711
6776.27 1657
6777.04 1791
6777.82 1680
6778.60 1620
6779.37 1734
6780.15 1746
6780.93 1771
6781.71 1777
6782.48 1764
6783.26 1804
6784.04 1818
6784.81 1720
6785.59 1651
6786.37 1771
6787.15 1674
6787.92 1739
6788.70 1643
6789.48 1622
6790.26 1736
6791.04 1700
6791.81 1657
6792.59 1692
6793.37 1725
6794.15 1632
6794.92 1750
6795.70 1728
6796.48 1621
6797.26 1645
6798.04 1709
6798.81 1634
6799.59 1598
6800.37 1675
6801.15 1615
6801.93 1616
6802.71 1734
6803.48 1723
6804.26 1658
6805.04 1715
6805.82 1706
6806.60 1632
6807.38 1644
6808.16 1771
6808.94 1651
6809.71 1646
6810.49 1665
6811.27 1602
6812.05 1726
6812.83 1631
6813.61 1652
6814.39 1636
6815.17 1663
6815.95 1652
6816.73 1673
6817.50 1742
6818.28 1698
6819.06 1648
6819.84 1675
6820.62 1789
6821.40 1770
6822.18 1779
6822.96 1916
6823.74 1993
6824.52 1913
6825.30 1930
6826.08 1914
6826.86 1887
6827.64 1805
6828.42 1891
6829.20 1798
6829.98 1666
6830.76 1771
6831.54 1746
6832.32 1657
6833.10 1501
6833.88 1690
6834.66 1606
6835.44 1763
6836.22 1787
6837.00 1659
6837.78 1754
6838.56 1557
6839.34 1684
6840.12 1755
6840.90 1653
6841.68 1526
6842.46 1458
6843.24 1635
6844.03 1738
6844.81 1772
6845.59 1712
6846.37 1717
6847.15 1621
6847.93 1599
6848.71 1687
6849.49 1718
6850.27 1882
6851.05 1866
6851.84 2107
6852.62 2329
6853.40 2541
6854.18 2656
6854.96 2899
6855.74 3074
6856.52 3016
6857.30 3047
6858.09 2693
6858.87 2624
6859.65 2581
6860.43 2440
6861.21 2306
6861.99 2221
6862.78 2206
6863.56 2162
6864.34 2217
6865.12 2127
6865.90 2084
6866.69 1984
6867.47 1962
6868.25 1963
6869.03 1710
6869.82 1846
6870.60 1924
6871.38 1737
6872.16 1670
6872.94 1762
6873.73 1712
6874.51 1797
6875.29 1771
6876.07 1648
6876.86 1611
6877.64 1657
6878.42 1595
6879.21 1595
6879.99 1632
6880.77 1668
6881.55 1605
6882.34 1605
6883.12 1745
6883.90 1614
6884.69 1571
6885.47 1638
6886.25 1667
6887.04 1676
6887.82 1685
6888.60 1780
6889.39 1824
6890.17 1866
6890.95 1857
6891.74 1890
6892.52 1930
6893.30 1952
6894.09 1896
6894.87 1814
6895.65 1890
6896.44 1778
6897.22 1793
6898.01 1868
6898.79 1796
6899.57 1823
6900.36 1962
6901.14 1855
6901.93 1767
6902.71 1786
6903.49 1832
6904.28 1838
6905.06 1816
6905.85 1844
6906.63 1900
6907.42 1764
6908.20 1788
6908.98 1755
6909.77 1752
6910.55 1689
6911.34 1656
6912.12 1772
6912.91 1743
6913.69 1823
6914.48 1720
6915.26 1711
6916.05 1671
6916.83 1718
6917.62 1679
6918.40 1801
6919.19 1768
6919.97 1736
6920.76 1739
6921.54 1774
6922.33 1793
6923.11 1848
6923.90 1939
6924.68 1936
6925.47 1826
6926.25 1816
6927.04 1866
6927.82 1742
6928.61 1681
6929.40 1838
6930.18 1825
6930.97 1705
6931.75 1753
6932.54 1818
6933.32 1847
6934.11 1807
6934.90 1867
6935.68 1904
6936.47 1952
6937.25 2164
6938.04 1997
6938.83 1897
6939.61 1909
6940.40 1936
6941.19 2021
6941.97 1973
6942.76 2025
6943.54 2049
6944.33 2043
6945.12 2119
6945.90 2121
6946.69 2123
6947.48 2224
6948.26 2293
6949.05 2298
6949.84 2312
6950.62 2380
6951.41 2339
6952.20 2261
6952.99 2331
6953.77 2288
6954.56 2413
6955.35 2268
6956.13 2302
6956.92 2149
6957.71 2213
6958.50 2319
6959.28 2282
6960.07 2346
6960.86 2452
6961.64 2535
6962.43 2520
6963.22 2574
6964.01 2571
6964.80 2532
6965.58 2550
6966.37 2601
6967.16 2641
6967.95 2565
6968.73 2623
6969.52 2607
6970.31 2650
6971.10 2687
6971.89 2713
6972.67 2804
6973.46 2887
6974.25 2966
6975.04 2992
6975.83 3026
6976.62 3196
6977.40 3217
6978.19 3078
6978.98 3114
6979.77 3178
6980.56 3276
6981.35 3291
6982.13 3390
6982.92 3607
6983.71 3782
6984.50 3960
6985.29 4265
6986.08 4689
6986.87 5325
6987.66 6136
6988.45 6828
6989.23 7697
6990.02 8139
6990.81 8263
6991.60 8408
6992.39 7902
6993.18 7460
6993.97 6582
6994.76 5815
6995.55 5190
6996.34 4544
6997.13 4296
6997.92 4286
6998.71 4130
6999.50 4215
7000.29 4510
7001.07 4997
7001.86 5572
7002.65 6398
7003.44 6911
7004.23 7488
7005.02 7835
7005.81 7507
7006.60 6833
7007.39 6278
7008.18 5581
7008.97 4865
7009.76 4344
7010.55 3833
7011.34 3462
7012.14 3054
7012.93 2630
7013.72 2720
7014.51 2588
7015.30 2487
7016.09 2644
7016.88 2563
7017.67 2520
7018.46 2503
7019.25 2519
7020.04 2542
7020.83 2490
7021.62 2575
7022.41 2471
7023.20 2292
7024.00 2307
7024.79 2319
7025.58 2314
7026.37 2222
7027.16 2297
7027.95 2283
7028.74 2349
7029.53 2443
7030.32 2361
7031.12 2436
7031.91 2431
7032.70 2275
7033.49 2448
7034.28 2366
7035.07 2315
7035.87 2307
7036.66 2189
7037.45 2203
7038.24 2247
7039.03 2247
7039.82 2261
7040.62 2338
7041.41 2247
7042.20 2361
7042.99 2444
7043.78 2336
7044.58 2352
7045.37 2386
7046.16 2354
7046.95 2392
7047.75 2364
7048.54 2296
7049.33 2320
7050.12 2388
7050.92 2326
7051.71 2425
7052.50 2375
7053.29 2492
7054.09 2574
7054.88 2684
7055.67 2598
7056.46 2611
7057.26 2430
7058.05 2361
7058.84 2246
7059.64 2358
7060.43 2312
7061.22 2209
7062.02 2221
7062.81 2353
7063.60 2261
7064.39 2236
7065.19 2144
7065.98 2174
7066.77 2177
7067.57 2258
7068.36 2184
7069.16 2124
7069.95 2170
7070.74 2135
7071.54 2172
7072.33 2143
7073.12 2151
7073.92 2090
7074.71 2175
7075.51 2143
7076.30 2037
7077.09 2014
7077.89 1977
7078.68 1985
7079.48 1980
7080.27 1913
7081.06 2049
7081.86 1918
7082.65 1936
7083.45 1866
7084.24 1915
7085.04 2008
7085.83 1885
7086.62 1977
7087.42 1873
7088.21 1853
7089.01 1833
7089.80 1785
7090.60 1828
7091.39 1837
7092.19 1890
7092.98 1988
7093.78 2217
7094.57 2257
7095.37 2362
7096.16 2429
7096.96 2466
7097.75 2472
7098.55 2352
7099.34 2260
7100.14 2046
7100.93 2060
7101.73 2073
7102.52 1994
7103.32 1945
7104.11 1753
7104.91 1794
7105.71 1806
7106.50 1782
7107.30 1843
7108.09 1810
7108.89 1807
7109.68 1815
7110.48 1655
7111.28 1568
7112.07 1684
7112.87 1677
7113.66 1581
7114.46 1538
7115.26 1558
7116.05 1554
7116.85 1576
7117.65 1495
7118.44 1535
7119.24 1429
7120.03 1583
7120.83 1599
7121.63 1548
7122.42 1523
7123.22 1558
7124.02 1558
7124.81 1562
7125.61 1593
7126.41 1635
7127.20 1580
7128.00 1588
7128.80 1498
7129.59 1433
7130.39 1377
7131.19 1387
7131.99 1558
7132.78 1717
7133.58 1625
7134.38 1606
7135.17 1643
7135.97 1559
7136.77 1619
7137.57 1524
7138.36 1474
7139.16 1515
7139.96 1576
7140.76 1481
7141.55 1547
7142.35 1533
7143.15 1484
7143.95 1547
7144.74 1500
7145.54 1425
7146.34 1372
7147.14 1549
7147.94 1632
7148.73 1499
7149.53 1502
7150.33 1485
7151.13 1454
7151.93 1508
7152.72 1450
7153.52 1450
7154.32 1417
7155.12 1488
7155.92 1504
7156.72 1454
7157.51 1340
7158.31 1423
7159.11 1545
7159.91 1492
7160.71 1432
7161.51 1462
7162.31 1474
7163.11 1403
7163.90 1420
7164.70 1459
7165.50 1436
7166.30 1344
7167.10 1456
7167.90 1319
7168.70 1300
7169.50 1283
7170.30 1291
7171.10 1347
7171.90 1362
7172.69 1407
7173.49 1456
7174.29 1450
7175.09 1386
7175.89 1449
7176.69 1433
7177.49 1428
7178.29 1289
7179.09 1342
7179.89 1416
7180.69 1358
7181.49 1361
7182.29 1307
7183.09 1348
7183.89 1324
7184.69 1341
7185.49 1394
7186.29 1352
7187.09 1371
7187.89 1420
7188.69 1354
7189.49 1324
7190.29 1359
7191.09 1430
7191.89 1423
7192.69 1384
7193.49 1384
7194.29 1228
7195.09 1393
7195.89 1323
7196.70 1251
7197.50 1277
7198.30 1255
7199.10 1216
7199.90 1215
7200.70 1296
7201.50 1294
7202.30 1300
7203.10 1376
7203.90 1240
7204.70 1290
7205.51 1215
7206.31 1245
7207.11 1206
7207.91 1305
7208.71 1305
7209.51 1312
7210.31 1282
7211.12 1251
7211.92 1284
7212.72 1281
7213.52 1308
7214.32 1179
7215.12 1285
7215.92 1143
7216.73 1232
7217.53 1152
7218.33 1193
7219.13 1201
7219.93 1210
7220.74 1179
7221.54 1188
7222.34 1178
7223.14 1317
7223.94 1331
7224.75 1226
7225.55 1268
7226.35 1261
7227.15 1238
7227.96 1258
7228.76 1192
7229.56 1299
7230.36 1338
7231.17 1298
7231.97 1270
7232.77 1338
7233.57 1260
7234.38 1229
7235.18 1219
7235.98 1242
7236.79 1173
7237.59 1285
7238.39 1313
7239.19 1345
7240.00 1319
7240.80 1350
7241.60 1284
7242.41 1357
7243.21 1389
7244.01 1377
7244.82 1397
7245.62 1309
7246.42 1331
7247.23 1430
7248.03 1512
7248.83 1457
7249.64 1507
7250.44 1461
7251.25 1401
7252.05 1531
7252.85 1510
7253.66 1496
7254.46 1413
7255.27 1467
7256.07 1487
7256.87 1507
7257.68 1386
7258.48 1463
7259.29 1539
7260.09 1516
7260.89 1458
7261.70 1544
7262.50 1612
7263.31 1589
7264.11 1658
7264.92 1667
7265.72 1569
7266.53 1593
7267.33 1662
7268.13 1656
7268.94 1674
7269.74 1629
7270.55 1665
7271.35 1812
7272.16 1768
7272.96 1729
7273.77 1715
7274.57 1798
7275.38 1747
7276.18 1706
7276.99 1728
7277.79 1857
7278.60 1810
7279.40 1924
7280.21 1893
7281.01 1873
7281.82 1959
7282.63 1988
7283.43 2158
7284.24 2260
7285.04 2510
7285.85 2735
7286.65 3051
7287.46 3285
7288.27 3795
7289.07 4094
7289.88 4007
7290.68 4096
7291.49 3915
7292.29 3658
7293.10 3292
7293.91 2954
7294.71 2782
7295.52 2594
7296.33 2279
7297.13 2085
7297.94 2205
7298.74 2090
7299.55 2041
7300.36 2059
7301.16 2066
7301.97 2221
7302.78 2142
7303.58 2057
7304.39 2106
7305.20 2186
7306.00 2250
7306.81 2266
7307.62 2194
7308.42 2268
7309.23 2233
7310.04 2206
7310.84 2175
7311.65 2290
7312.46 2454
7313.27 2492
7314.07 2572
7314.88 2623
7315.69 2591
7316.50 2593
7317.30 2688
7318.11 2693
7318.92 2784
7319.72 2710
7320.53 2793
7321.34 2944
7322.15 3217
7322.96 3365
7323.76 3534
7324.57 3881
7325.38 4320
7326.19 4291
7326.99 4114
7327.80 3913
7328.61 3648
7329.42 3628
7330.23 3199
7331.03 3030
7331.84 2835
7332.65 2758
7333.46 2579
7334.27 2606
7335.08 2590
7335.88 2568
7336.69 2755
7337.50 2996
7338.31 3133
7339.12 3275
7339.93 3475
7340.74 3457
7341.54 3520
7342.35 3188
7343.16 3085
7343.97 2962
7344.78 2721
7345.59 2522
7346.40 2200
7347.21 2137
7348.02 2181
7348.82 2116
7349.63 2047
7350.44 2115
7351.25 2250
7352.06 2225
7352.87 2209
7353.68 2104
7354.49 2066
7355.30 2211
7356.11 2155
7356.92 2079
7357.73 2000
7358.54 1966
7359.35 2049
7360.16 2052
7360.97 2028
7361.78 2118
7362.59 2040
7363.40 2080
7364.21 2109
7365.02 2146
7365.83 2172
7366.64 2164
7367.45 2173
7368.26 2275
7369.07 2207
7369.88 2025
7370.69 2066
7371.50 2160
7372.31 2099
7373.12 2175
7373.93 2127
7374.74 2014
7375.55 2120
7376.36 2144
7377.17 2120
7377.98 2153
7378.79 2199
7379.60 2263
7380.42 2361
7381.23 2465
7382.04 2618
7382.85 2838
7383.66 2948
7384.47 3223
7385.28 3307
7386.09 3386
7386.90 3331
7387.71 3309
7388.53 3210
7389.34 3064
7390.15 2851
7390.96 2626
7391.77 2391
7392.58 2258
7393.39 2255
7394.21 2218
7395.02 2129
7395.83 2005
7396.64 1972
7397.45 2017
7398.27 2011
7399.08 2090
7399.89 2059
7400.70 2089
7401.51 2245
7402.33 2207
7403.14 2368
7403.95 2499
7404.76 2503
7405.57 2611
7406.39 2625
7407.20 2588
7408.01 2555
7408.82 2559
7409.64 2278
7410.45 2220
7411.26 2190
7412.07 2074
7412.89 1972
7413.70 2019
7414.51 1950
7415.32 1879
7416.14 1841
7416.95 1741
7417.76 1743
7418.58 1665
7419.39 1679
7420.20 1683
7421.02 1633
7421.83 1689
7422.64 1589
7423.45 1628
7424.27 1624
7425.08 1616
7425.89 1517
7426.71 1410
7427.52 1515
7428.33 1540
7429.15 1535
7429.96 1533
7430.78 1490
7431.59 1503
7432.40 1534
7433.22 1526
7434.03 1507
7434.84 1415
7435.66 1472
7436.47 1520
7437.29 1522
7438.10 1579
7438.91 1503
7439.73 1531
7440.54 1549
7441.36 1489
7442.17 1422
7442.99 1485
7443.80 1509
7444.61 1463
7445.43 1426
7446.24 1581
7447.06 1580
7447.87 1412
7448.69 1465
7449.50 1532
7450.32 1457
7451.13 1464
7451.95 1510
7452.76 1568
7453.58 1518
7454.39 1495
7455.21 1480
7456.02 1410
7456.84 1415
7457.65 1422
7458.47 1475
7459.28 1451
7460.10 1482
7460.91 1523
7461.73 1470
7462.54 1479
7463.36 1488
7464.17 1488
7464.99 1464
7465.80 1462
7466.62 1448
7467.44 1468
7468.25 1530
7469.07 1464
7469.88 1404
7470.70 1378
7471.51 1458
7472.33 1468
7473.15 1345
7473.96 1397
7474.78 1535
7475.59 1471
7476.41 1461
7477.23 1425
7478.04 1473
7478.86 1326
7479.67 1339
7480.49 1274
7481.31 1322
7482.12 1332
7482.94 1292
7483.76 1332
7484.57 1375
7485.39 1346
7486.21 1295
7487.02 1294
7487.84 1277
7488.66 1198
7489.47 1215
7490.29 1276
7491.11 1331
7491.92 1293
7492.74 1337
7493.56 1275
7494.38 1274
7495.19 1232
7496.01 1217
7496.83 1269
7497.64 1295
7498.46 1381
7499.28 1260
7500.10 1328
7500.91 1353
7501.73 1357
7502.55 1371
7503.37 1232
7504.18 1232
7505.00 1171
7505.82 1258
7506.64 1253
7507.46 1249
7508.27 1237
7509.09 1235
7509.91 1296
7510.73 1307
7511.55 1237
7512.36 1154
7513.18 1291
7514.00 1379
7514.82 1261
7515.64 1286
7516.45 1180
7517.27 1214
7518.09 1173
7518.91 1142
7519.73 1219
7520.55 1181
7521.37 1189
7522.18 1173
7523.00 1174
7523.82 1166
7524.64 1245
7525.46 1225
7526.28 1204
7527.10 1108
7527.92 1153
7528.74 1211
7529.55 1213
7530.37 1139
7531.19 1153
7532.01 1183
7532.83 1146
7533.65 1191
7534.47 1262
7535.29 1212
7536.11 1211
7536.93 1191
7537.75 1135
7538.57 1200
7539.39 1138
7540.21 1115
7541.03 1108
7541.84 1138
7542.66 1185
7543.48 1220
7544.30 1182
7545.12 1323
7545.94 1245
7546.76 1229
7547.58 1318
7548.40 1278
7549.22 1315
7550.04 1343
7550.86 1351
7551.68 1248
7552.51 1158
7553.33 1190
7554.15 1236
7554.97 1229
7555.79 1145
7556.61 1222
7557.43 1229
7558.25 1145
7559.07 1335
7559.89 1383
7560.71 1291
7561.53 1333
7562.35 1374
7563.17 1375
7563.99 1329
7564.81 1292
7565.64 1318
7566.46 1340
7567.28 1388
7568.10 1403
7568.92 1263
7569.74 1228
7570.56 1265
7571.38 1204
7572.21 1247
7573.03 1329
7573.85 1249
7574.67 1264
7575.49 1260
7576.31 1217
7577.13 1246
7577.96 1199
7578.78 1204
7579.60 1233
7580.42 1291
7581.24 1251
7582.07 1187
7582.89 1218
7583.71 1193
7584.53 1245
7585.35 1249
7586.18 1245
7587.00 1216
7587.82 1237
7588.64 1291
7589.46 1256
7590.29 1272
7591.11 1235
7591.93 1299
7592.75 1306
7593.58 1293
7594.40 1372
7595.22 1341
7596.04 1306
7596.87 1342
7597.69 1296
7598.51 1249
7599.34 1211
7600.16 1310
7600.98 1236
7601.80 1294
7602.63 1425
7603.45 1366
7604.27 1380
7605.10 1443
7605.92 1478
7606.74 1542
7607.57 1610
7608.39 1546
7609.21 1745
7610.04 1769
7610.86 1736
7611.68 1684
7612.51 1598
7613.33 1524
7614.15 1514
7614.98 1432
7615.80 1312
7616.62 1368
7617.45 1375
7618.27 1425
7619.10 1393
7619.92 1353
7620.74 1411
7621.57 1456
7622.39 1440
7623.22 1387
7624.04 1336
7624.86 1396
7625.69 1330
7626.51 1318
7627.34 1297
7628.16 1262
7628.99 1332
7629.81 1279
7630.64 1283
7631.46 1365
7632.28 1457
7633.11 1521
7633.93 1620
7634.76 1777
7635.58 1805
7636.41 1805
7637.23 1807
7638.06 1826
7638.88 1754
7639.71 1645
7640.53 1483
7641.36 1419
7642.18 1368
7643.01 1295
7643.83 1249
7644.66 1270
7645.48 1217
7646.31 1173
7647.14 1227
7647.96 1188
7648.79 1204
7649.61 1233
7650.44 1223
7651.26 1252
7652.09 1095
7652.91 1140
7653.74 1200
7654.57 1130
7655.39 1102
7656.22 1171
7657.04 1111
7657.87 1074
7658.70 1119
7659.52 1159
7660.35 1098
7661.17 1066
7662.00 1146
7662.83 1014
7663.65 1055
7664.48 1084
7665.31 1135
7666.13 1101
7666.96 1138
7667.79 1048
7668.61 1093
7669.44 1106
7670.27 1109
7671.09 1129
7671.92 1105
7672.75 1198
7673.57 1109
7674.40 1152
7675.23 1107
7676.05 1157
7676.88 1164
7677.71 1117
7678.53 1140
7679.36 1152
7680.19 1124
7681.02 1108
7681.84 1132
7682.67 1093
7683.50 1146
7684.33 1248
7685.15 1184
7685.98 1111
7686.81 1151
7687.64 1150
7688.46 1131
7689.29 1134
7690.12 1173
7690.95 1089
7691.77 1165
7692.60 1125
7693.43 1139
7694.26 1174
7695.09 1210
7695.91 1150
7696.74 1159
7697.57 1132
7698.40 1163
7699.23 1221
7700.06 1137
7700.88 1198
7701.71 1129
7702.54 1128
7703.37 1182
7704.20 1225
7705.03 1169
7705.85 1081
7706.68 1155
7707.51 1157
7708.34 1161
7709.17 1170
7710.00 1186
7710.83 1170
7711.66 1253
7712.48 1134
7713.31 1188
7714.14 1170
7714.97 1192
7715.80 1193
7716.63 1167
7717.46 1165
7718.29 1184
7719.12 1239
7719.95 1239
7720.78 1079
7721.61 1148
7722.44 1317
7723.27 1154
7724.09 1173
7724.92 1212
7725.75 1273
7726.58 1174
7727.41 1173
7728.24 1181
7729.07 1343
7729.90 1309
7730.73 1234
7731.56 1267
7732.39 1178
7733.22 1269
7734.05 1258
7734.88 1205
7735.71 1146
7736.54 1188
7737.37 1211
7738.20 1248
7739.03 1173
7739.86 1281
7740.70 1302
7741.53 1223
7742.36 1257
7743.19 1172
7744.02 1101
7744.85 1192
7745.68 1237
7746.51 1263
7747.34 1411
7748.17 1457
7749.00 1713
7749.83 1918
7750.66 2227
7751.50 2558
7752.33 2671
7753.16 2738
7753.99 2771
7754.82 2643
7755.65 2366
7756.48 2105
7757.31 1967
7758.15 1772
7758.98 1506
7759.81 1360
7760.64 1317
7761.47 1283
7762.30 1275
7763.13 1178
7763.97 1177
7764.80 1178
7765.63 1308
7766.46 1269
7767.29 1238
7768.13 1191
7768.96 1228
7769.79 1237
7770.62 1120
7771.45 1152
7772.29 1149
7773.12 1099
7773.95 1124
7774.78 1105
7775.62 1047
7776.45 1041
7777.28 1048
7778.11 1081
7778.95 1041
7779.78 1027
7780.61 1080
7781.44 1112
7782.28 1058
7783.11 1062
7783.94 1044
7784.77 993
7785.61 1067
7786.44 1142
7787.27 1099
7788.11 1146
7788.94 1245
7789.77 1229
7790.61 1261
7791.44 1215
7792.27 1130
7793.10 1190
7793.94 1117
7794.77 1060
7795.60 1083
7796.44 1141
7797.27 1110
7798.11 1034
7798.94 1071
7799.77 1173
7800.61 1099
7801.44 1151
7802.27 1133
7803.11 1123
7803.94 1168
7804.78 1143
7805.61 1144
7806.44 1148
7807.28 1128
7808.11 1165
7808.95 1157
7809.78 1255
7810.61 1139
7811.45 1086
7812.28 1203
7813.12 1194
7813.95 1118
7814.79 1149
7815.62 1207
7816.45 1249
7817.29 1197
7818.12 1213
7818.96 1284
7819.79 1263
7820.63 1226
7821.46 1269
7822.30 1298
7823.13 1193
7823.97 1203
7824.80 1315
7825.64 1284
7826.47 1235
7827.31 1208
7828.14 1238
7828.98 1241
7829.81 1222
7830.65 1112
7831.48 1276
7832.32 1254
7833.15 1272
7833.99 1233
7834.83 1198
7835.66 1154
7836.50 1137
7837.33 1112
7838.17 1194
7839.00 1188
7839.84 1168
7840.68 1140
7841.51 1189
7842.35 1148
7843.18 1172
7844.02 1061
7844.86 1126
7845.69 1123
7846.53 1089
7847.36 1087
7848.20 1094
7849.04 1122
7849.87 1120
7850.71 1036
7851.55 1012
7852.38 1122
7853.22 1192
7854.05 1058
7854.89 976
7855.73 941
7856.56 1011
7857.40 1091
7858.24 974
7859.08 948
7859.91 938
7860.75 981
7861.59 1008
7862.42 930
7863.26 980
7864.10 1034
7864.93 972
7865.77 952
7866.61 1018
7867.45 980
7868.28 977
7869.12 1054
7869.96 1026
7870.80 968
7871.63 1027
7872.47 1126
7873.31 1010
7874.15 977
7874.98 1024
7875.82 942
7876.66 1062
7877.50 1177
7878.33 1054
7879.17 1057
7880.01 1016
7880.85 1041
7881.69 1068
7882.52 1120
7883.36 1096
7884.20 1054
7885.04 1028
7885.88 1042
7886.71 1082
7887.55 1109
7888.39 1007
7889.23 1039
7890.07 1043
7890.91 1094
7891.75 1137
7892.58 1116
7893.42 1159
7894.26 1206
7895.10 1214
7895.94 1123
7896.78 1147
7897.62 1059
7898.46 1086
7899.29 1046
7900.13 1104
7900.97 1103
7901.81 1135
7902.65 1171
7903.49 1137
7904.33 1083
7905.17 1109
7906.01 1111
7906.85 1074
7907.69 1043
7908.53 989
7909.37 1109
7910.21 1101
7911.04 1048
7911.88 1071
7912.72 1023
7913.56 1014
7914.40 1004
7915.24 1026
7916.08 983
7916.92 1111
7917.76 1199
7918.60 1161
7919.44 1255
7920.28 1357
7921.12 1439
7921.96 1388
7922.80 1479
7923.64 1377
7924.48 1379
7925.32 1405
7926.16 1303
7927.01 1290
7927.85 1144
7928.69 1058
7929.53 1057
7930.37 1078
7931.21 1062
7932.05 1066
7932.89 1030
7933.73 983
7934.57 972
7935.41 976
7936.25 966
7937.09 961
7937.93 1006
7938.78 988
7939.62 990
7940.46 980
7941.30 910
7942.14 969
7942.98 924
7943.82 959
7944.66 907
7945.51 878
7946.35 887
7947.19 938
7948.03 975
7948.87 988
7949.71 1006
7950.56 1107
7951.40 997
7952.24 971
7953.08 1054
7953.92 1006
7954.76 1010
7955.61 956
7956.45 880
7957.29 980
7958.13 963
7958.97 938
7959.82 1009
7960.66 974
7961.50 957
7962.34 1012
7963.19 1018
7964.03 900
7964.87 881
7965.71 898
7966.56 894
7967.40 993
7968.24 886
7969.08 867
7969.93 936
7970.77 927
7971.61 902
7972.45 998
7973.30 982
7974.14 950
7974.98 996
7975.83 987
7976.67 947
7977.51 1008
7978.36 994
7979.20 851
7980.04 836
7980.89 847
7981.73 904
7982.57 916
7983.42 897
7984.26 924
7985.10 955
7985.95 972
7986.79 1019
7987.63 864
7988.48 1002
7989.32 919
7990.16 913
7991.01 912
7991.85 821
7992.70 891
7993.54 936
7994.38 861
7995.23 895
7996.07 900
7996.92 924
7997.76 894
7998.60 867
7999.45 838
8000.29 892
8001.14 899
8001.98 840
8002.83 794
8003.67 832
8004.52 888
8005.36 904
8006.20 885
8007.05 851
8007.89 844
8008.74 860
8009.58 841
8010.43 910
8011.27 857
8012.12 821
8012.96 845
8013.81 982
8014.65 961
8015.50 881
8016.34 978
8017.19 898
8018.03 831
8018.88 872
8019.72 877
8020.57 893
8021.42 909
8022.26 897
8023.11 833
8023.95 853
8024.80 852
8025.64 846
8026.49 888
8027.33 841
8028.18 783
8029.03 860
8029.87 862
8030.72 847
8031.56 797
8032.41 845
8033.26 837
8034.10 921
8034.95 908
8035.79 906
8036.64 896
8037.49 912
8038.33 890
8039.18 977
8040.03 959
8040.87 1029
8041.72 981
8042.57 942
8043.41 936
8044.26 847
8045.11 828
8045.95 897
8046.80 878
8047.65 869
8048.49 814
8049.34 846
8050.19 859
8051.03 819
8051.88 895
8052.73 881
8053.58 891
8054.42 867
8055.27 870
8056.12 815
8056.96 851
8057.81 877
8058.66 845
8059.51 819
8060.35 809
8061.20 880
8062.05 887
8062.90 882
8063.74 847
8064.59 818
8065.44 865
8066.29 886
8067.14 814
8067.98 756
8068.83 784
8069.68 801
8070.53 843
8071.38 853
8072.22 801
8073.07 794
8073.92 813
8074.77 815
8075.62 820
8076.46 787
8077.31 840
8078.16 777
8079.01 826
8079.86 834
8080.71 868
8081.56 796
8082.40 793
8083.25 857
8084.10 858
8084.95 816
8085.80 845
8086.65 828
8087.50 844
8088.35 823
8089.19 836
8090.04 808
8090.89 786
8091.74 743
8092.59 803
8093.44 933
8094.29 862
8095.14 850
8095.99 893
8096.84 837
8097.69 755
8098.54 717
8099.39 691
8100.24 750
8101.09 877
8101.94 842
8102.79 830
8103.63 860
8104.48 845
8105.33 799
8106.18 879
8107.03 837
8107.88 759
8108.73 907
8109.58 835
8110.43 819
8111.28 818
8112.14 730
8112.99 825
8113.84 839
8114.69 820
8115.54 804
8116.39 800
8117.24 848
8118.09 837
8118.94 855
8119.79 848
8120.64 826
8121.49 841
8122.34 855
8123.19 881
8124.04 901
8124.89 903
8125.74 831
8126.60 862
8127.45 962
8128.30 897
8129.15 830
8130.00 787
8130.85 847
8131.70 831
8132.55 913
8133.40 842
8134.26 842
8135.11 822
8135.96 892
8136.81 852
8137.66 799
8138.51 814
8139.37 780
8140.22 702
8141.07 841
8141.92 824
8142.77 887
8143.62 793
8144.48 782
8145.33 770
8146.18 784
8147.03 761
8147.88 807
8148.74 816
8149.59 767
8150.44 882
8151.29 783
8152.15 810
8153.00 814
8153.85 812
8154.70 771
8155.56 768
8156.41 792
8157.26 837
8158.11 846
8158.97 904
8159.82 872
8160.67 821
8161.52 876
8162.38 842
8163.23 893
8164.08 814
8164.94 870
8165.79 846
8166.64 849
8167.49 822
8168.35 810
8169.20 858
8170.05 773
8170.91 863
8171.76 792
8172.61 720
8173.47 748
8174.32 795
8175.17 839
8176.03 761
8176.88 797
8177.74 802
8178.59 771
8179.44 684
8180.30 704
8181.15 766
8182.00 757
8182.86 716
8183.71 745
8184.57 747
8185.42 740
8186.27 748
8187.13 771
8187.98 749
8188.84 690
8189.69 742
8190.55 754
8191.40 757
8192.25 706
8193.11 706
8193.96 690
8194.82 741
8195.67 740
8196.53 709
8197.38 707
8198.24 771
8199.09 838
8199.95 763
8200.80 728
8201.66 774
8202.51 808
8203.37 777
8204.22 757
8205.08 762
8205.93 746
8206.79 740
8207.64 802
8208.50 845
8209.35 826
8210.21 811
8211.06 729
8211.92 721
8212.77 736
8213.63 764
8214.48 867
8215.34 721
8216.20 788
8217.05 786
8217.91 748
8218.76 791
8219.62 790
8220.48 779
8221.33 802
8222.19 714
8223.04 789
8223.90 775
8224.76 792
8225.61 806
8226.47 774
8227.32 869
8228.18 835
8229.04 866
8229.89 929
8230.75 828
8231.61 834
8232.46 875
8233.32 817
8234.18 789
8235.03 791
8235.89 745
8236.75 749
8237.60 777
8238.46 762
8239.32 795
8240.17 803
8241.03 763
8241.89 814
8242.74 799
8243.60 727
8244.46 757
8245.32 784
8246.17 774
8247.03 763
8247.89 745
8248.74 773
8249.60 785
8250.46 814
8251.32 768
8252.17 723
8253.03 750
8253.89 746
8254.75 728
8255.60 783
8256.46 740
8257.32 738
8258.18 772
8259.04 767
8259.89 740
8260.75 762
8261.61 792
8262.47 770
8263.33 724
8264.18 722
8265.04 752
8265.90 802
8266.76 751
8267.62 785
8268.48 736
8269.33 793
8270.19 721
8271.05 747
8271.91 750
8272.77 741
8273.63 722
8274.49 775
8275.34 803
8276.20 780
8277.06 787
8277.92 831
8278.78 831
8279.64 849
8280.50 802
8281.36 783
8282.22 761
8283.08 731
8283.93 768
8284.79 803
8285.65 841
8286.51 751
8287.37 753
8288.23 752
8289.09 796
8289.95 774
8290.81 746
8291.67 817
8292.53 792
8293.39 779
8294.25 800
8295.11 778
8295.97 752
8296.83 821
8297.69 762
8298.55 875
8299.41 838
8300.27 760
8301.13 796
8301.99 884
8302.85 777
8303.71 784
8304.57 791
8305.43 800
8306.29 731
8307.15 856
8308.01 836
8308.87 826
8309.73 829
8310.59 788
8311.45 846
8312.31 768
8313.17 789
8314.03 896
8314.90 891
8315.76 796
8316.62 770
8317.48 824
8318.34 880
8319.20 877
8320.06 805
8320.92 752
8321.78 790
8322.64 768
8323.51 834
8324.37 898
8325.23 785
8326.09 820
8326.95 893
8327.81 919
8328.67 932
8329.54 872
8330.40 871
8331.26 819
8332.12 865
8332.98 829
8333.84 831
8334.71 849
8335.57 863
8336.43 904
8337.29 965
8338.15 900
8339.02 813
8339.88 745
8340.74 805
8341.60 885
8342.46 867
8343.33 809
8344.19 811
8345.05 775
8345.91 819
8346.78 835
8347.64 842
8348.50 892
8349.36 909
8350.23 914
8351.09 915
8351.95 860
8352.81 893
8353.68 884
8354.54 904
8355.40 867
8356.27 868
8357.13 903
8357.99 840
8358.86 861
8359.72 947
8360.58 899
8361.44 927
8362.31 879
8363.17 991
8364.03 1012
8364.90 910
8365.76 890
8366.63 936
8367.49 919
8368.35 894
8369.22 957
8370.08 925
8370.94 863
8371.81 920
8372.67 918
8373.53 927
8374.40 971
8375.26 904
8376.13 976
8376.99 1014
8377.85 1010
8378.72 985
8379.58 1034
8380.45 992
8381.31 997
8382.18 948
8383.04 897
8383.90 916
8384.77 1081
8385.63 1104
8386.50 1031
8387.36 1044
8388.23 1081
8389.09 1095
8389.96 1094
8390.82 1110
8391.69 1131
8392.55 1119
8393.42 1120
8394.28 1102
8395.15 1172
8396.01 1204
8396.88 1240
8397.74 1271
8398.61 1204
8399.47 1146
8400.34 1224
8401.20 1231
8402.07 1160
8402.93 1141
8403.80 1243
8404.66 1130
8405.53 1180
8406.39 1135
8407.26 1175
8408.12 1267
8408.99 1336
8409.86 1325
8410.72 1204
8411.59 1259
8412.45 1219
8413.32 1266
8414.19 1326
8415.05 1364
8415.92 1378
8416.78 1413
8417.65 1428
8418.52 1438
8419.38 1432
8420.25 1362
8421.11 1378
8421.98 1448
8422.85 1374
8423.71 1418
8424.58 1489
8425.45 1414
8426.31 1558
8427.18 1457
8428.05 1548
8428.91 1635
8429.78 1597
8430.65 1611
8431.51 1559
8432.38 1597
8433.25 1679
8434.11 1598
8434.98 1700
8435.85 1795
8436.72 1842
8437.58 1776
8438.45 1806
8439.32 1871
8440.18 1940
8441.05 1898
8441.92 2069
8442.79 2071
8443.65 2178
8444.52 2173
8445.39 2327
8446.26 2318
8447.12 2273
8447.99 2412
8448.86 2369
8449.73 2465
8450.60 2415
8451.46 2455
8452.33 2553
8453.20 2668
8454.07 2950
8454.94 3028
8455.80 3254
8456.67 3513
8457.54 3705
8458.41 4073
8459.28 4485
8460.14 4963
8461.01 5342
8461.88 5465
8462.75 5277
8463.62 5095
8464.49 4904
8465.36 4546
8466.22 3806
8467.09 3489
8467.96 3304
8468.83 3047
8469.70 2949
8470.57 3009
8471.44 3114
8472.31 3611
8473.17 4081
8474.04 4625
8474.91 4986
8475.78 5023
8476.65 5010
8477.52 4575
8478.39 4147
8479.26 3679
8480.13 3296
8481.00 2933
8481.87 2694
8482.74 2384
8483.61 2145
8484.48 2094
8485.34 1938
8486.21 1790
8487.08 1737
8487.95 1770
8488.82 1864
8489.69 1779
8490.56 1676
8491.43 1712
8492.30 1745
8493.17 1752
8494.04 1639
8494.91 1529
8495.78 1602
8496.65 1729
8497.52 1669
8498.39 1654
8499.26 1781
8500.13 1934
8501.01 1688
8501.88 1713
8502.75 1773
8503.62 1702
8504.49 1601
8505.36 1617
8506.23 1655
8507.10 1665
8507.97 1556
8508.84 1551
8509.71 1673
8510.58 1620
8511.45 1637
8512.32 1779
8513.20 1816
8514.07 1788
8514.94 1856
8515.81 1870
8516.68 1869
8517.55 1868
8518.42 1815
8519.29 1839
8520.17 1751
8521.04 1677
8521.91 1806
8522.78 1759
8523.65 1684
8524.52 1769
8525.39 1763
8526.27 1827
8527.14 1926
8528.01 1838
8528.88 1857
8529.75 1925
8530.63 1969
8531.50 1984
8532.37 2014
8533.24 1990
8534.11 2084
8534.99 2023
8535.86 2000
8536.73 2038
8537.60 2049
8538.47 1993
8539.35 1999
8540.22 1879
8541.09 1982
8541.96 2008
8542.84 1962
8543.71 2010
8544.58 2049
8545.46 2069
8546.33 1992
8547.20 1901
8548.07 1897
8548.95 1892
8549.82 1849
8550.69 1776
8551.57 1811
8552.44 1862
8553.31 1792
8554.18 1690
8555.06 1656
8555.93 1642
8556.80 1623
8557.68 1596
8558.55 1607
8559.42 1682
8560.30 1685
8561.17 1675
8562.04 1655
8562.92 1611
8563.79 1629
8564.67 1565
8565.54 1559
8566.41 1570
8567.29 1496
8568.16 1453
8569.03 1477
8569.91 1429
8570.78 1508
8571.66 1526
8572.53 1508
8573.40 1485
8574.28 1444
8575.15 1460
8576.03 1404
8576.90 1409
8577.78 1354
8578.65 1356
8579.52 1340
8580.40 1364
8581.27 1333
8582.15 1402
8583.02 1316
8583.90 1357
8584.77 1418
8585.65 1483
8586.52 1367
8587.40 1401
8588.27 1379
8589.15 1320
8590.02 1288
8590.90 1319
8591.77 1331
8592.65 1316
8593.52 1349
8594.40 1297
8595.27 1296
8596.15 1338
8597.02 1331
8597.90 1303
8598.77 1294
8599.65 1350
8600.52 1349
8601.40 1452
8602.28 1370
8603.15 1354
8604.03 1493
8604.90 1368
8605.78 1308
8606.65 1399
8607.53 1410
8608.41 1416
8609.28 1368
8610.16 1378
8611.03 1359
8611.91 1435
8612.79 1441
8613.66 1383
8614.54 1386
8615.41 1314
8616.29 1472
8617.17 1488
8618.04 1413
8618.92 1355
8619.80 1386
8620.67 1355
8621.55 1395
8622.43 1466
8623.30 1487
8624.18 1500
8625.06 1412
8625.93 1455
8626.81 1456
8627.69 1444
8628.56 1422
8629.44 1387
8630.32 1434
8631.20 1472
8632.07 1536
8632.95 1537
8633.83 1585
8634.70 1490
8635.58 1430
8636.46 1500
8637.34 1549
8638.21 1540
8639.09 1506
8639.97 1502
8640.85 1429
8641.72 1419
8642.60 1450
8643.48 1555
8644.36 1575
8645.23 1519
8646.11 1558
8646.99 1564
8647.87 1619
8648.75 1548
8649.62 1523
8650.50 1508
8651.38 1604
8652.26 1716
8653.14 1595
8654.01 1621
8654.89 1678
8655.77 1687
8656.65 1681
8657.53 1675
8658.41 1668
8659.29 1699
8660.16 1746
8661.04 1599
8661.92 1650
8662.80 1656
8663.68 1687
8664.56 1763
8665.44 1653
8666.31 1656
8667.19 1679
8668.07 1738
8668.95 1736
8669.83 1655
8670.71 1745
8671.59 1823
8672.47 1961
8673.35 1897
8674.23 1812
8675.11 1818
8675.99 1853
8676.86 1899
8677.74 1947
8678.62 1961
8679.50 2107
8680.38 2115
8681.26 2056
8682.14 1991
8683.02 2074
8683.90 1961
8684.78 2001
8685.66 2109
8686.54 1954
8687.42 1972
8688.30 2050
8689.18 2015
8690.06 1987
8690.94 1974
8691.82 2026
8692.70 2083
8693.58 2231
8694.46 2314
8695.34 2514
8696.22 2794
8697.10 2782
8697.98 3031
8698.86 3138
8699.74 3098
8700.62 2895
8701.51 2784
8702.39 2616
8703.27 2604
8704.15 2484
8705.03 2401
8705.91 2397
8706.79 2361
8707.67 2294
8708.55 2360
8709.43 2268
8710.31 2416
8711.20 2335
8712.08 2284
8712.96 2447
8713.84 2466
8714.72 2381
8715.60 2464
8716.48 2347
8717.36 2431
8718.25 2470
8719.13 2553
8720.01 2431
8720.89 2486
8721.77 2498
8722.65 2598
8723.54 2603
8724.42 2689
8725.30 2701
8726.18 2744
8727.06 2916
8727.95 2921
8728.83 2847
8729.71 2822
8730.59 2834
8731.47 2942
8732.36 2940
8733.24 2891
8734.12 2943
8735.00 3104
8735.89 3060
8736.77 3181
8737.65 3106
8738.53 3154
8739.42 3299
8740.30 3362
8741.18 3365
8742.06 3392
8742.95 3574
8743.83 3676
8744.71 3590
8745.59 3693
8746.48 3490
8747.36 3443
8748.24 3542
8749.13 3568
8750.01 3593
8750.89 3533
8751.78 3589
8752.66 3636
8753.54 3698
8754.43 3744
8755.31 3729
8756.19 3895
8757.08 4081
8757.96 4028
8758.84 3971
8759.73 4027
8760.61 4074
8761.49 3955
8762.38 4183
8763.26 4131
8764.15 4412
8765.03 4331
8765.91 4532
8766.80 5014
8767.68 5164
8768.57 5267
8769.45 5540
8770.33 5901
8771.22 6018
8772.10 6054
8772.99 6059
8773.87 6099
8774.75 6207
8775.64 5978
8776.52 6071
8777.41 6084
8778.29 5807
8779.18 5875
8780.06 6029
8780.95 6554
8781.83 7283
8782.72 8347
8783.60 9764
8784.49 12210
8785.37 14889
8786.26 17262
8787.14 18464
8788.03 19239
8788.91 18917
8789.80 17943
8790.68 15985
8791.57 14231
8792.45 12058
8793.34 10070
8794.22 8602
8795.11 7577
8795.99 6653
8796.88 6014
8797.76 5849
8798.65 5521
8799.53 5414
8800.42 5599
8801.31 5768
8802.19 5790
8803.08 5889
8803.96 5968
8804.85 5805
8805.74 5402
8806.62 5254
8807.51 4901
8808.39 4459
8809.28 4135
8810.17 3956
8811.05 3651
8811.94 3447
8812.82 3409
8813.71 3393
8814.60 3485
8815.48 3539
8816.37 3541
8817.26 3599
8818.14 3511
8819.03 3496
8819.92 3510
8820.80 3512
8821.69 3518
8822.58 3598
8823.46 3582
8824.35 3684
8825.24 3682
8826.12 3724
8827.01 3704
8827.90 3489
8828.78 3407
8829.67 3367
8830.56 3282
8831.45 3258
8832.33 3142
8833.22 3048
8834.11 3020
8835.00 3119
8835.88 2993
8836.77 2951
8837.66 3012
8838.55 3047
8839.43 3015
8840.32 2971
8841.21 3004
8842.10 3053
8842.98 3148
8843.87 3244
8844.76 3133
8845.65 3161
8846.54 3344
8847.42 3385
8848.31 3373
8849.20 3463
8850.09 3440
8850.98 3445
8851.86 3379
8852.75 3553
8853.64 3586
8854.53 3405
8855.42 3430
8856.31 3615
8857.19 3554
8858.08 3581
8858.97 3520
8859.86 3512
8860.75 3549
8861.64 3691
8862.53 3612
8863.42 3556
8864.30 3559
8865.19 3518
8866.08 3591
8866.97 3503
8867.86 3400
8868.75 3327
8869.64 3197
8870.53 3209
8871.42 3059
8872.31 2880
8873.20 3047
8874.08 2967
8874.97 2794
8875.86 2786
8876.75 2717
8877.64 2653
8878.53 2640
8879.42 2784
8880.31 2578
8881.20 2482
8882.09 2488
8882.98 2531
8883.87 2574
8884.76 2475
8885.65 2434
8886.54 2407
8887.43 2325
8888.32 2432
8889.21 2400
8890.10 2304
8890.99 2236
8891.88 2213
8892.77 2207
8893.66 2146
8894.55 2074
8895.44 2233
8896.33 2073
8897.22 2037
8898.11 2115
8899.00 2093
8899.90 2059
8900.79 2054
8901.68 2062
8902.57 2011
8903.46 1890
8904.35 1904
8905.24 1980
8906.13 1941
8907.02 1861
8907.91 1907
8908.80 1836
8909.70 1875
8910.59 1732
8911.48 1746
8912.37 1847
8913.26 1789
8914.15 1830
8915.04 1789
8915.93 1669
8916.83 1707
8917.72 1733
8918.61 1691
8919.50 1662
8920.39 1686
8921.28 1707
8922.18 1582
8923.07 1618
8923.96 1675
8924.85 1670
8925.74 1556
8926.64 1590
8927.53 1642
8928.42 1657
8929.31 1660
8930.20 1750
8931.10 1904
8931.99 1789
8932.88 1810
8933.77 1791
8934.67 1818
8935.56 1767
8936.45 1739
8937.34 1761
8938.24 1676
8939.13 1634
8940.02 1615
8940.91 1594
8941.81 1551
8942.70 1565
8943.59 1596
8944.49 1556
8945.38 1472
8946.27 1452
8947.16 1477
8948.06 1418
8948.95 1452
8949.84 1456
8950.74 1379
8951.63 1438
8952.52 1377
8953.42 1327
8954.31 1279
8955.20 1304
8956.10 1344
8956.99 1408
8957.88 1328
8958.78 1385
8959.67 1441
8960.56 1425
8961.46 1436
8962.35 1388
8963.25 1306
8964.14 1278
8965.03 1297
8965.93 1203
8966.82 1219
8967.72 1207
8968.61 1128
8969.50 1211
8970.40 1243
8971.29 1234
8972.19 1329
8973.08 1270
8973.98 1175
8974.87 1209
8975.76 1315
8976.66 1316
8977.55 1339
8978.45 1226
8979.34 1187
8980.24 1186
8981.13 1162
8982.03 1125
8982.92 1074
8983.82 997
8984.71 1095
8985.61 1072
8986.50 1040
8987.40 1034
8988.29 1008
8989.19 1024
8990.08 1012
8990.98 990
8991.87 1068
8992.77 1087
8993.66 1007
8994.56 1076
8995.45 1094
8996.35 1088
8997.24 982
8998.14 1006
8999.04 1027
8999.93 977
9000.83 949
9001.72 953
9002.62 1019
9003.51 1049
9004.41 939
9005.31 983
9006.20 938
9007.10 958
9007.99 976
9008.89 902
9009.79 973
9010.68 946
9011.58 984
9012.48 934
9013.37 953
9014.27 980
9015.16 963
9016.06 933
9016.96 980
9017.85 934
9018.75 919
9019.65 921
9020.54 880
9021.44 844
9022.34 835
9023.23 810
9024.13 858
9025.03 888
9025.93 934
9026.82 900
9027.72 896
9028.62 932
9029.51 862
9030.41 844
9031.31 856
9032.21 824
9033.10 857
9034.00 820
9034.90 836
9035.79 783
9036.69 813
9037.59 875
9038.49 917
9039.38 914
9040.28 910
9041.18 832
9042.08 856
9042.98 807
9043.87 841
9044.77 895
9045.67 883
9046.57 833
9047.47 870
9048.36 850
9049.26 872
9050.16 849
9051.06 802
9051.96 764
9052.85 855
9053.75 896
9054.65 872
9055.55 822
9056.45 844
9057.35 846
9058.25 793
9059.14 841
9060.04 794
9060.94 841
9061.84 787
9062.74 803
9063.64 768
9064.54 814
9065.44 816
9066.33 886
9067.23 875
9068.13 862
9069.03 867
9069.93 804
9070.83 841
9071.73 830
9072.63 861
9073.53 825
9074.43 868
9075.33 835
9076.23 897
9077.13 868
9078.03 832
9078.92 797
9079.82 829
9080.72 768
9081.62 800
9082.52 788
9083.42 768
9084.32 806
9085.22 778
9086.12 773
9087.02 767
9087.92 761
9088.82 831
9089.72 852
9090.62 784
9091.52 863
9092.42 800
9093.32 784
9094.22 797
9095.12 829
9096.03 780
9096.93 823
9097.83 757
9098.73 834
9099.63 825
9100.53 737
9101.43 793
9102.33 823
9103.23 779
9104.13 782
9105.03 817
9105.93 783
9106.83 754
9107.74 801
9108.64 805
9109.54 803
9110.44 811
9111.34 689
9112.24 687
9113.14 762
9114.04 792
9114.94 784
9115.85 719
9116.75 729
9117.65 812
9118.55 791
9119.45 816
9120.35 744
9121.26 778
9122.16 787
9123.06 814
9123.96 759
9124.86 742
9125.77 829
9126.67 861
9127.57 825
9128.47 802
9129.37 815
9130.28 826
9131.18 766
9132.08 781
9132.98 741
9133.88 778
9134.79 787
9135.69 796
9136.59 762
9137.49 769
9138.40 798
9139.30 773
9140.20 784
9141.10 776
9142.01 800
9142.91 756
9143.81 816
9144.72 823
9145.62 773
9146.52 804
9147.42 778
9148.33 811
9149.23 765
9150.13 777
9151.04 837
9151.94 796
9152.84 784
9153.75 810
9154.65 781
9155.55 804
9156.46 739
9157.36 788
9158.26 835
9159.17 821
9160.07 783
9160.97 836
9161.88 808
9162.78 800
9163.69 791
9164.59 712
9165.49 813
9166.40 855
9167.30 788
9168.21 832
9169.11 867
9170.01 850
9170.92 853
9171.82 783
9172.73 781
9173.63 799
9174.53 789
9175.44 768
9176.34 804
9177.25 812
9178.15 806
9179.06 813
9179.96 771
9180.87 756
9181.77 763
9182.68 762
9183.58 813
9184.49 753
9185.39 755
9186.30 750
9187.20 763
9188.11 762
9189.01 757
9189.92 766
9190.82 788
9191.73 706
9192.63 722
9193.54 766
9194.44 804
9195.35 782
9196.25 798
9197.16 786
9198.06 789
9198.97 809
9199.87 783
9200.78 830
9201.69 841
9202.59 792
9203.50 829
9204.40 922
9205.31 855
9206.21 855
9207.12 869
9208.03 873
9208.93 853
9209.84 883
9210.74 849
9211.65 850
9212.56 791
9213.46 782
9214.37 813
9215.28 759
9216.18 686
9217.09 757
9218.00 853
9218.90 813
9219.81 775
9220.72 794
9221.62 840
9222.53 812
9223.44 750
9224.34 805
9225.25 743
9226.16 701
9227.06 748
9227.97 800
9228.88 797
9229.78 735
9230.69 712
9231.60 808
9232.51 840
9233.41 781
9234.32 709
9235.23 744
9236.13 746
9237.04 738
9237.95 739
9238.86 753
9239.76 701
9240.67 746
9241.58 802
9242.49 798
9243.39 754
9244.30 718
9245.21 755
9246.12 725
9247.03 685
9247.93 734
9248.84 728
9249.75 741
9250.66 740
9251.57 683
9252.47 721
9253.38 687
9254.29 798
9255.20 714
9256.11 683
9257.02 687
9257.92 689
9258.83 718
9259.74 775
9260.65 755
9261.56 716
9262.47 679
9263.38 674
9264.28 663
9265.19 758
9266.10 762
9267.01 724
9267.92 754
9268.83 691
9269.74 703
9270.65 784
9271.56 726
9272.47 754
9273.37 801
9274.28 750
9275.19 775
9276.10 781
9277.01 718
9277.92 778
9278.83 805
9279.74 799
9280.65 841
9281.56 840
9282.47 759
9283.38 855
9284.29 817
9285.20 791
9286.11 813
9287.02 777
9287.93 771
9288.84 734
9289.75 728
9290.66 738
9291.57 770
9292.48 767
9293.39 786
9294.30 765
9295.21 834
9296.12 824
9297.03 769
9297.94 705
9298.85 771
9299.76 732
9300.67 775
9301.58 777
9302.49 778
9303.40 761
9304.31 713
9305.23 810
9306.14 837
9307.05 670
9307.96 778
9308.87 756
9309.78 727
9310.69 807
9311.60 752
9312.51 764
9313.42 857
9314.34 788
9315.25 801
9316.16 758
9317.07 765
9317.98 739
9318.89 714
9319.80 707
9320.72 713
9321.63 754
9322.54 733
9323.45 738
9324.36 801
9325.27 721
9326.19 767
9327.10 734
9328.01 744
9328.92 701
9329.83 717
9330.74 725
9331.66 708
9332.57 700
9333.48 720
9334.39 681
9335.31 692
9336.22 739
9337.13 675
9338.04 681
9338.96 695
9339.87 674
9340.78 635
9341.69 604
9342.61 688
9343.52 721
9344.43 671
9345.34 795
9346.26 738
9347.17 754
9348.08 783
9348.99 729
9349.91 731
9350.82 733
9351.73 717
9352.65 746
9353.56 796
9354.47 730
9355.39 700
9356.30 743
9357.21 760
9358.13 731
9359.04 747
9359.95 688
9360.87 721
9361.78 742
9362.69 730
9363.61 749
9364.52 735
9365.43 739
9366.35 677
9367.26 682
9368.18 775
9369.09 736
9370.00 747
9370.92 731
9371.83 755
9372.75 720
9373.66 776
9374.57 747
9375.49 717
9376.40 688
9377.32 700
9378.23 736
9379.15 752
9380.06 715
9380.97 769
9381.89 764
9382.80 740
9383.72 703
9384.63 724
9385.55 744
9386.46 706
9387.38 727
9388.29 734
9389.21 717
9390.12 751
9391.04 755
9391.95 718
9392.87 741
9393.78 763
9394.70 791
9395.61 782
9396.53 835
9397.44 867
9398.36 807
9399.27 871
9400.19 896
9401.10 803
9402.02 783
9402.94 825
9403.85 825
9404.77 782
9405.68 789
9406.60 758
9407.51 729
9408.43 777
9409.35 787
9410.26 711
9411.18 760
9412.09 746
9413.01 791
9413.93 709
9414.84 758
9415.76 742
9416.67 796
9417.59 772
9418.51 685
9419.42 736
9420.34 804
9421.26 809
9422.17 800
9423.09 857
9424.01 777
9424.92 738
9425.84 777
9426.76 752
9427.67 809
9428.59 768
9429.51 795
9430.42 817
9431.34 802
9432.26 769
9433.17 793
9434.09 838
9435.01 781
9435.93 766
9436.84 812
9437.76 825
9438.68 894
9439.59 866
9440.51 821
9441.43 816
9442.35 916
9443.26 860
9444.18 833
9445.10 840
9446.02 898
9446.93 910
9447.85 843
9448.77 889
9449.69 839
9450.61 880
9451.52 875
9452.44 872
9453.36 920
9454.28 890
9455.20 1106
9456.11 1182
9457.03 1216
9457.95 1328
9458.87 1431
9459.79 1460
9460.71 1449
9461.62 1341
9462.54 1222
9463.46 1151
9464.38 1118
9465.30 1092
9466.22 968
9467.14 960
9468.05 838
9468.97 879
9469.89 864
9470.81 838
9471.73 816
9472.65 838
9473.57 823
9474.49 780
9475.41 794
9476.32 837
9477.24 840
9478.16 805
9479.08 694
9480.00 783
9480.92 838
9481.84 788
9482.76 826
9483.68 837
9484.60 871
9485.52 921
9486.44 942
9487.36 900
9488.28 905
9489.20 827
9490.12 846
9491.04 868
9491.96 785
9492.88 792
9493.80 753
9494.72 770
9495.64 753
9496.56 773
9497.48 807
9498.40 786
9499.32 783
9500.24 799
9501.16 793
9502.08 760
9503.00 758
9503.92 757
9504.84 773
9505.76 758
9506.68 758
9507.60 765
9508.52 764
9509.44 686
9510.36 707
9511.28 726
9512.21 806
9513.13 751
9514.05 726
9514.97 751
9515.89 760
9516.81 832
9517.73 785
9518.65 817
9519.57 738
9520.50 729
9521.42 760
9522.34 788
9523.26 766
9524.18 849
9525.10 767
9526.02 737
9526.95 787
9527.87 808
9528.79 803
9529.71 756
9530.63 766
9531.55 767
9532.48 834
9533.40 866
9534.32 871
9535.24 857
9536.16 886
9537.09 975
9538.01 960
9538.93 991
9539.85 986
9540.77 930
9541.70 949
9542.62 949
9543.54 928
9544.46 841
9545.39 800
9546.31 821
9547.23 789
9548.15 690
9549.08 724
9550.00 684
9550.92 754
9551.85 758
9552.77 736
9553.69 709
9554.61 730
9555.54 690
9556.46 664
9557.38 703
9558.31 747
9559.23 761
9560.15 745
9561.08 731
9562.00 689
9562.92 746
9563.85 729
9564.77 699
9565.69 746
9566.62 725
9567.54 745
9568.46 765
9569.39 731
9570.31 681
9571.23 786
9572.16 719
9573.08 698
9574.01 672
9574.93 761
9575.85 776
9576.78 695
9577.70 752
9578.63 738
9579.55 713
9580.47 754
9581.40 703
9582.32 743
9583.25 706
9584.17 693
9585.10 695
9586.02 661
9586.94 657
9587.87 644
9588.79 692
9589.72 719
9590.64 661
9591.57 704
9592.49 654
9593.42 677
9594.34 663
9595.27 655
9596.19 651
9597.12 719
9598.04 711
9598.97 690
9599.89 658
9600.82 700
9601.74 731
9602.67 724
9603.59 745
9604.52 743
9605.44 753
9606.37 734
9607.29 811
9608.22 770
9609.15 772
9610.07 841
9611.00 861
9611.92 820
9612.85 716
9613.77 736
9614.70 705
9615.63 741
9616.55 806
9617.48 766
9618.40 732
9619.33 728
9620.26 724
9621.18 757
9622.11 806
9623.03 786
9623.96 746
9624.89 775
9625.81 760
9626.74 743
9627.67 766
9628.59 792
9629.52 815
9630.45 831
9631.37 808
9632.30 827
9633.23 865
9634.15 862
9635.08 917
9636.01 886
9636.93 876
9637.86 886
9638.79 828
9639.71 874
9640.64 839
9641.57 839
9642.50 821
9643.42 828
9644.35 937
9645.28 900
9646.21 906
9647.13 915
9648.06 923
9648.99 934
9649.92 964
9650.84 921
9651.77 1029
9652.70 1090
9653.63 1124
9654.55 1125
9655.48 1103
9656.41 1177
9657.34 1132
9658.26 1217
9659.19 1108
9660.12 1020
9661.05 1109
9661.98 1104
9662.91 997
9663.83 971
9664.76 871
9665.69 940
9666.62 944
9667.55 933
9668.48 924
9669.40 857
9670.33 902
9671.26 989
9672.19 982
9673.12 974
9674.05 951
9674.98 1022
9675.90 1058
9676.83 1022
9677.76 968
9678.69 956
9679.62 978
9680.55 1035
9681.48 1003
9682.41 1021
9683.34 980
9684.27 980
9685.19 1030
9686.12 976
9687.05 1032
9687.98 1045
9688.91 1027
9689.84 1116
9690.77 1152
9691.70 1069
9692.63 1077
9693.56 1162
9694.49 1026
9695.42 1076
9696.35 1074
9697.28 1070
9698.21 1112
9699.14 1064
9700.07 1099
9701.00 1137
9701.93 1252
9702.86 1374
9703.79 1378
9704.72 1351
9705.65 1447
9706.58 1502
9707.51 1449
9708.44 1372
9709.37 1370
9710.30 1221
9711.23 1093
9712.16 1108
9713.09 1059
9714.02 1075
9714.95 1014
9715.88 1083
9716.82 1046
9717.75 1063
9718.68 1136
9719.61 1137
9720.54 1143
9721.47 1117
9722.40 1044
9723.33 1109
9724.26 1055
9725.19 975
9726.13 962
9727.06 930
9727.99 923
9728.92 988
9729.85 968
9730.78 946
9731.71 909
9732.64 962
9733.58 985
9734.51 1013
9735.44 896
9736.37 908
9737.30 995
9738.23 919
9739.17 869
9740.10 937
9741.03 938
9741.96 905
9742.89 949
9743.83 962
9744.76 933
9745.69 909
9746.62 825
9747.55 893
9748.49 860
9749.42 863
9750.35 823
9751.28 870
9752.22 841
9753.15 859
9754.08 804
9755.01 845
9755.95 821
9756.88 850
9757.81 830
9758.75 815
9759.68 781
9760.61 829
9761.54 810
9762.48 790
9763.41 825
9764.34 827
9765.28 883
9766.21 861
9767.14 870
9768.08 813
9769.01 852
9769.94 843
9770.88 837
9771.81 864
9772.74 778
9773.68 816
9774.61 865
9775.54 865
9776.48 810
9777.41 784
9778.34 872
9779.28 926
9780.21 890
9781.14 841
9782.08 909
9783.01 998
9783.95 939
9784.88 925
9785.81 1026
9786.75 1055
9787.68 1024
9788.62 941
9789.55 909
9790.49 900
9791.42 935
9792.35 906
9793.29 867
9794.22 814
9795.16 822
9796.09 828
9797.03 800
9797.96 797
9798.90 811
9799.83 836
9800.77 754
9801.70 788
9802.64 781
9803.57 817
9804.51 792
9805.44 776
9806.38 771
9807.31 857
9808.25 849
9809.18 788
9810.12 729
9811.05 755
9811.99 756
9812.92 717
9813.86 685
9814.79 731
9815.73 655
9816.66 715
9817.60 730
9818.54 691
9819.47 721
9820.41 728
9821.34 723
9822.28 736
9823.21 786
9824.15 706
9825.09 725
9826.02 685
9826.96 676
9827.89 733
9828.83 669
9829.77 646
9830.70 657
9831.64 687
9832.57 664
9833.51 648
9834.45 702
9835.38 648
9836.32 630
9837.26 680
9838.19 700
9839.13 685
9840.07 593
9841.00 643
9841.94 691
9842.88 682
9843.81 669
9844.75 637
9845.69 641
9846.62 658
9847.56 695
9848.50 691
9849.44 690
9850.37 648
9851.31 667
9852.25 696
9853.18 654
9854.12 632
9855.06 673
9856.00 701
9856.93 709
9857.87 655
9858.81 644
9859.75 697
9860.68 680
9861.62 661
9862.56 626
9863.50 729
9864.44 700
9865.37 709
9866.31 648
9867.25 611
9868.19 665
9869.13 668
9870.06 658
9871.00 651
9871.94 665
9872.88 630
9873.82 670
9874.75 624
9875.69 632
9876.63 607
9877.57 628
9878.51 638
9879.45 650
9880.39 646
9881.32 584
9882.26 604
9883.20 608
9884.14 658
9885.08 662
9886.02 601
9886.96 666
9887.90 611
9888.83 587
9889.77 561
9890.71 633
9891.65 613
9892.59 584
9893.53 598
9894.47 582
9895.41 632
9896.35 635
9897.29 663
9898.23 635
9899.17 606
9900.11 628
9901.05 619
9901.99 601
9902.92 594
9903.86 578
9904.80 626
9905.74 598
9906.68 596
9907.62 585
9908.56 611
9909.50 649
9910.44 623
9911.38 695
9912.32 697
9913.26 612
9914.20 637
9915.14 656
9916.08 714
9917.02 775
9917.97 800
9918.91 807
9919.85 796
9920.79 757
9921.73 842
9922.67 812
9923.61 719
9924.55 736
9925.49 652
9926.43 671
9927.37 631
9928.31 649
9929.25 635
9930.19 752
9931.13 768
9932.08 837
9933.02 793
9933.96 822
9934.90 797
9935.84 795
9936.78 744
9937.72 717
9938.66 689
9939.61 675
9940.55 662
9941.49 619
9942.43 589
9943.37 601
9944.31 614
9945.26 619
9946.20 646
9947.14 623
9948.08 577
9949.02 612
9949.96 580
9950.91 488
9951.85 547
9952.79 538
9953.73 544
9954.67 559
9955.62 563
9956.56 579
9957.50 525
9958.44 538
9959.39 541
9960.33 561
9961.27 607
9962.21 570
9963.16 605
9964.10 577
9965.04 553
9965.98 537
9966.93 572
9967.87 557
9968.81 557
9969.75 516
9970.70 547
9971.64 529
9972.58 592
9973.53 577
9974.47 573
9975.41 477
9976.36 537
9977.30 539
9978.24 484
9979.18 478
9980.13 457
9981.07 492
9982.01 575
9982.96 553
9983.90 502
9984.85 537
9985.79 545
9986.73 511
9987.68 521
9988.62 492
9989.56 466
9990.51 508
9991.45 545
9992.40 571
9993.34 495
9994.28 560
9995.23 537
9996.17 500
9997.12 498
9998.06 533
9999.00 565
9999.95 583
10000.89 547
10001.84 543
10002.78 531
10003.73 541
10004.67 515
10005.61 457
10006.56 493
10007.50 529
10008.45 523
10009.39 511
10010.34 587
10011.28 520
10012.23 542
10013.17 577
10014.12 541
10015.06 553
10016.01 567
10016.95 516
10017.90 520
10018.84 551
10019.79 551
10020.73 588
10021.68 526
10022.62 489
10023.57 555
10024.51 549
10025.46 485
10026.41 606
10027.35 562
10028.30 556
10029.24 497
10030.19 513
10031.13 497
10032.08 559
10033.03 554
10033.97 539
10034.92 514
10035.86 515
10036.81 531
10037.76 551
10038.70 600
10039.65 626
10040.59 570
10041.54 525
10042.49 516
10043.43 521
10044.38 555
10045.33 563
10046.27 558
10047.22 511
10048.16 555
10049.11 557
10050.06 600
10051.00 569
10051.95 515
10052.90 517
10053.84 514
10054.79 463
10055.74 458
10056.69 463
10057.63 502
10058.58 474
10059.53 484
10060.47 514
10061.42 511
10062.37 486
10063.32 468
10064.26 458
10065.21 505
10066.16 511
10067.10 506
10068.05 475
10069.00 506
10069.95 540
10070.89 517
10071.84 519
10072.79 546
10073.74 501
10074.69 481
10075.63 436
10076.58 489
10077.53 523
10078.48 520
10079.43 501
10080.37 509
10081.32 475
10082.27 457
10083.22 521
10084.17 500
10085.11 476
10086.06 469
10087.01 523
10087.96 512
10088.91 461
10089.86 446
10090.81 481
10091.75 462
10092.70 475
10093.65 463
10094.60 443
10095.55 429
10096.50 428
10097.45 475
10098.40 437
10099.34 407
10100.29 494
10101.24 503
10102.19 455
10103.14 470
10104.09 508
10105.04 460
10105.99 486
10106.94 462
10107.89 495
10108.84 461
10109.79 415
10110.73 419
10111.68 431
10112.63 456
10113.58 466
10114.53 462
10115.48 456
10116.43 464
10117.38 472
10118.33 445
10119.28 460
10120.23 488
10121.18 455
10122.13 475
10123.08 457
10124.03 456
10124.98 468
10125.93 518
10126.88 460
10127.83 472
10128.78 457
10129.73 423
10130.68 449
10131.64 440
10132.59 454
10133.54 445
10134.49 500
10135.44 432
10136.39 406
10137.34 452
10138.29 482
10139.24 488
10140.19 444
10141.14 493
10142.09 490
10143.04 462
10144.00 509
10144.95 490
10145.90 513
10146.85 472
10147.80 489
10148.75 468
10149.70 438
10150.65 461
10151.61 452
10152.56 483
10153.51 548
10154.46 479
10155.41 481
10156.36 520
10157.31 504
10158.27 468
10159.22 433
10160.17 471
10161.12 454
10162.07 443
10163.03 464
10163.98 482
10164.93 462
10165.88 452
10166.83 513
10167.79 540
10168.74 517
10169.69 483
10170.64 515
10171.60 548
10172.55 506
10173.50 444
10174.45 462
10175.41 446
10176.36 527
10177.31 512
10178.26 499
10179.22 496
10180.17 521
10181.12 528
10182.07 503
10183.03 493
10183.98 484
10184.93 454
10185.89 561
10186.84 517
10187.79 562
10188.75 525
10189.70 560
10190.65 585
10191.60 530
10192.56 568
10193.51 636
10194.47 590
10195.42 544
10196.37 593
10197.33 658
10198.28 612
10199.23 601
10200.19 584
10201.14 649
10202.09 663
10203.05 571
10204.00 610
10204.96 563
10205.91 539
10206.86 571
10207.82 642
10208.77 609
10209.73 615
10210.68 621
10211.63 611
10212.59 601
10213.54 584
10214.50 609
10215.45 688
10216.41 645
10217.36 584
10218.32 538
10219.27 501
10220.22 569
10221.18 566
10222.13 568
10223.09 553
10224.04 526
10225.00 582
10225.95 538
10226.91 532
10227.86 507
10228.82 535
10229.77 522
10230.73 504
10231.68 531
10232.64 517
10233.59 549
10234.55 502
10235.50 483
10236.46 492
10237.42 511
10238.37 538
10239.33 586
10240.28 594
10241.24 595
10242.19 618
10243.15 642
10244.10 611
10245.06 540
10246.02 559
10246.97 563
10247.93 628
10248.88 596
10249.84 515
10250.80 498
10251.75 507
10252.71 516
10253.66 505
10254.62 485
10255.58 454
10256.53 509
10257.49 459
10258.45 511
10259.40 469
10260.36 468
10261.32 463
10262.27 410
10263.23 465
10264.19 420
10265.14 463
10266.10 520
10267.06 501
10268.01 489
10268.97 472
10269.93 514
10270.88 485
10271.84 445
10272.80 484
10273.76 457
10274.71 491
10275.67 467
10276.63 487
10277.58 470
10278.54 439
10279.50 440
10280.46 424
10281.41 425
10282.37 470
10283.33 523
10284.29 503
10285.24 474
10286.20 442
10287.16 457
10288.12 424
10289.08 508
10290.03 484
10290.99 423
10291.95 420
10292.91 445
10293.87 441
10294.82 437
10295.78 462
10296.74 440
10297.70 492
10298.66 432
10299.61 473
10300.57 420
10301.53 411
10302.49 467
10303.45 437
10304.41 444
10305.37 450
10306.32 415
10307.28 426
10308.24 463
10309.20 446
10310.16 437
10311.12 457
10312.08 455
10313.04 429
10314.00 437
10314.95 451
10315.91 440
10316.87 457
10317.83 431
10318.79 405
10319.75 411
10320.71 439
10321.67 395
10322.63 382
10323.59 433
10324.55 425
10325.51 436
10326.47 406
10327.43 452
10328.39 432
10329.35 427
10330.31 446
10331.27 419
10332.23 428
10333.19 416
10334.15 418
10335.11 400
10336.07 401
10337.03 389
10337.99 440
10338.95 444
10339.91 430
10340.87 434
10341.83 411
10342.79 484
10343.75 461
10344.71 422
10345.67 457
10346.63 442
10347.59 455
10348.55 450
10349.51 427
10350.47 407
10351.43 416
10352.39 447
10353.35 421
10354.31 447
10355.28 433
10356.24 439
10357.20 462
10358.16 446
10359.12 425
10360.08 451
10361.04 480
10362.00 403
10362.96 402
10363.93 437
10364.89 440
10365.85 433
10366.81 431
10367.77 429
10368.73 439
10369.69 417
10370.66 460
10371.62 413
10372.58 413
10373.54 437
10374.50 461
10375.47 420
10376.43 455
10377.39 398
10378.35 402
10379.31 395
10380.28 434
10381.24 409
10382.20 367
10383.16 370
10384.12 367
10385.09 404
10386.05 451
10387.01 455
10387.97 456
10388.94 375
10389.90 389
10390.86 412
10391.82 453
10392.79 466
10393.75 378
10394.71 382
10395.68 418
10396.64 437
10397.60 407
10398.56 396
10399.53 393
10400.49 462
10401.45 443
10402.42 425
10403.38 399
10404.34 409
10405.31 428
10406.27 452
10407.23 412
10408.20 434
10409.16 433
10410.12 433
10411.09 415
10412.05 437
10413.01 413
10413.98 412
10414.94 401
10415.90 367
10416.87 405
10417.83 425
10418.80 397
10419.76 425
10420.72 441
10421.69 435
10422.65 425
10423.62 419
10424.58 459
10425.54 501
10426.51 497
10427.47 465
10428.44 466
10429.40 434
10430.37 441
10431.33 437
10432.30 415
10433.26 458
10434.22 477
10435.19 433
10436.15 441
10437.12 439
10438.08 454
10439.05 429
10440.01 416
10440.98 421
10441.94 436
10442.91 422
10443.87 450
10444.84 447
10445.80 368
10446.77 425
10447.73 446
10448.70 431
10449.66 397
10450.63 411
10451.59 399
10452.56 421
10453.53 392
10454.49 358
10455.46 419
10456.42 450
10457.39 406
10458.35 441
10459.32 438
10460.29 459
10461.25 448
10462.22 363
10463.18 409
10464.15 405
10465.12 417
10466.08 385
10467.05 377
10468.01 335
10468.98 410
10469.95 483
10470.91 404
10471.88 415
10472.85 406
10473.81 387
10474.78 417
10475.74 406
10476.71 410
10477.68 386
10478.64 431
10479.61 416
10480.58 421
10481.54 373
10482.51 429
10483.48 410
10484.45 414
10485.41 379
10486.38 436
10487.35 475
10488.31 472
10489.28 438
10490.25 407
10491.22 378
10492.18 392
10493.15 405
10494.12 385
10495.08 390
10496.05 443
10497.02 431
10497.99 409
10498.95 379
10499.92 424
10500.89 352
10501.86 398
10502.83 410
10503.79 408
10504.76 373
10505.73 407
10506.70 404
10507.67 441
10508.63 408
10509.60 392
10510.57 408
10511.54 388
10512.51 457
10513.47 399
10514.44 436
10515.41 430
10516.38 453
10517.35 412
10518.32 453
10519.28 507
10520.25 470
10521.22 421
10522.19 416
10523.16 457
10524.13 448
10525.10 427
10526.07 442
10527.03 422
10528.00 464
10528.97 424
10529.94 417
10530.91 443
10531.88 455
10532.85 417
10533.82 439
10534.79 454
10535.76 474
10536.73 448
10537.70 444
10538.67 447
10539.63 434
10540.60 441
10541.57 451
10542.54 443
10543.51 462
10544.48 447
10545.45 439
10546.42 433
10547.39 491
10548.36 438
10549.33 467
10550.30 459
10551.27 473
10552.24 474
10553.21 451
10554.18 446
10555.15 451
10556.12 431
10557.09 447
10558.06 448
10559.03 464
10560.00 479
10560.97 515
10561.95 483
10562.92 481
10563.89 509
10564.86 558
10565.83 560
10566.80 543
10567.77 549
10568.74 583
10569.71 512
10570.68 590
10571.65 578
10572.62 516
10573.59 530
10574.57 516
10575.54 490
10576.51 551
10577.48 517
10578.45 473
10579.42 441
10580.39 425
10581.36 404
10582.34 454
10583.31 454
10584.28 459
10585.25 479
10586.22 487
10587.19 472
10588.17 436
10589.14 469
10590.11 453
10591.08 402
10592.05 403
10593.02 479
10594.00 484
10594.97 435
10595.94 450
10596.91 508
10597.89 510
10598.86 443
10599.83 456
10600.80 467
10601.77 448
10602.75 423
10603.72 471
10604.69 427
10605.66 497
10606.64 470
10607.61 465
10608.58 466
10609.55 440
10610.53 426
10611.50 403
10612.47 419
10613.45 421
10614.42 451
10615.39 442
10616.36 393
10617.34 398
10618.31 385
10619.28 396
10620.26 437
10621.23 359
10622.20 433
10623.18 472
10624.15 470
10625.12 435
10626.10 473
10627.07 478
10628.04 466
10629.02 422
10629.99 400
10630.97 449
10631.94 463
10632.91 397
10633.89 412
10634.86 423
10635.83 442
10636.81 434
10637.78 454
10638.76 447
10639.73 470
10640.70 465
10641.68 455
10642.65 515
10643.63 514
10644.60 471
10645.58 491
10646.55 485
10647.53 532
10648.50 525
10649.47 509
10650.45 507
10651.42 442
10652.40 480
10653.37 485
10654.35 476
10655.32 496
10656.30 464
10657.27 423
10658.25 442
10659.22 442
10660.20 399
10661.17 405
10662.15 435
10663.12 418
10664.10 400
10665.07 410
10666.05 403
10667.02 398
10668.00 446
10668.97 449
10669.95 412
10670.93 436
10671.90 422
10672.88 403
10673.85 408
10674.83 427
10675.80 447
10676.78 446
10677.76 434
10678.73 448
10679.71 418
10680.68 407
10681.66 434
10682.63 433
10683.61 379
10684.59 438
10685.56 442
10686.54 451
10687.52 408
10688.49 417
10689.47 457
10690.44 445
10691.42 429
10692.40 411
10693.37 432
10694.35 433
10695.33 372
10696.30 393
10697.28 398
10698.26 415
10699.23 462
10700.21 420
10701.19 405
10702.17 374
10703.14 440
10704.12 425
10705.10 429
10706.07 415
10707.05 485
10708.03 428
10709.01 408
10709.98 409
10710.96 433
10711.94 396
10712.91 384
10713.89 384
10714.87 411
10715.85 419
10716.83 428
10717.80 460
10718.78 404
10719.76 410
10720.74 424
10721.71 392
10722.69 415
10723.67 435
10724.65 389
10725.63 368
10726.60 367
10727.58 407
10728.56 400
10729.54 404
10730.52 417
10731.49 437
10732.47 394
10733.45 411
10734.43 382
10735.41 445
10736.39 432
10737.37 418
10738.34 457
10739.32 454
10740.30 422
10741.28 438
10742.26 455
10743.24 414
10744.22 458
10745.20 435
10746.17 423
10747.15 466
10748.13 451
10749.11 429
10750.09 458
10751.07 428
10752.05 443
10753.03 452
10754.01 376
10754.99 426
10755.97 432
10756.95 460
10757.93 405
10758.91 404
10759.88 425
10760.86 398
10761.84 408
10762.82 402
10763.80 449
10764.78 419
10765.76 425
10766.74 440
10767.72 418
10768.70 412
10769.68 428
10770.66 444
10771.64 420
10772.62 422
10773.60 421
10774.58 420
10775.56 407
10776.54 451
10777.52 428
10778.51 451
10779.49 467
10780.47 442
10781.45 450
10782.43 441
10783.41 432
10784.39 439
10785.37 430
10786.35 422
10787.33 476
10788.31 425
10789.29 401
10790.27 434
10791.26 415
10792.24 390
10793.22 447
10794.20 421
10795.18 429
10796.16 399
10797.14 430
10798.12 379
10799.10 367
10800.09 407
10801.07 404
10802.05 399
10803.03 430
10804.01 404
10804.99 432
10805.98 385
10806.96 414
10807.94 438
10808.92 395
10809.90 431
10810.89 414
10811.87 433
10812.85 380
10813.83 380
10814.81 366
10815.80 436
10816.78 376
10817.76 414
10818.74 463
10819.72 447
10820.71 348
10821.69 376
10822.67 389
10823.65 427
10824.64 423
10825.62 414
10826.60 368
10827.58 398
10828.57 414
10829.55 446
10830.53 420
10831.52 392
10832.50 402
10833.48 396
10834.46 411
10835.45 410
10836.43 416
10837.41 332
10838.40 418
10839.38 438
10840.36 361
10841.35 343
10842.33 419
10843.31 437
10844.30 417
10845.28 366
10846.26 382
10847.25 394
10848.23 361
10849.21 419
10850.20 383
10851.18 412
10852.17 431
10853.15 476
10854.13 470
10855.12 398
10856.10 432
10857.09 415
10858.07 416
10859.05 448
10860.04 464
10861.02 455
10862.01 429
10862.99 446
10863.97 392
10864.96 377
10865.94 366
10866.93 385
10867.91 385
10868.90 429
10869.88 437
10870.87 442
10871.85 421
10872.84 447
10873.82 439
10874.81 424
10875.79 437
10876.78 452
10877.76 432
10878.75 439
10879.73 415
10880.72 448
10881.70 424
10882.69 465
10883.67 470
10884.66 448
10885.64 466
10886.63 437
10887.61 456
10888.60 488
10889.58 470
10890.57 432
10891.55 451
10892.54 482
10893.53 454
10894.51 491
10895.50 465
10896.48 512
10897.47 495
10898.45 539
10899.44 490
10900.43 493
10901.41 478
10902.40 483
10903.38 515
10904.37 452
10905.36 449
10906.34 520
10907.33 451
10908.32 474
10909.30 513
10910.29 516
10911.28 454
10912.26 528
10913.25 475
10914.24 515
10915.22 546
10916.21 495
10917.20 503
10918.18 439
10919.17 453
10920.16 485
10921.14 557
10922.13 544
10923.12 529
10924.10 555
10925.09 509
10926.08 527
10927.07 540
10928.05 555
10929.04 561
10930.03 506
10931.01 562
10932.00 549
10932.99 511
10933.98 575
10934.96 530
10935.95 567
10936.94 498
10937.93 550
10938.92 521
10939.90 580
10940.89 565
10941.88 603
10942.87 608
10943.85 557
10944.84 580
10945.83 592
10946.82 611
10947.81 559
10948.79 615
10949.78 652
10950.77 643
10951.76 687
10952.75 683
10953.74 605
10954.72 646
10955.71 661
10956.70 634
10957.69 592
10958.68 670
10959.67 695
10960.66 700
10961.65 700
10962.63 746
10963.62 725
10964.61 784
10965.60 827
10966.59 774
10967.58 782
10968.57 740
10969.56 749
10970.55 701
10971.54 680
10972.52 739
10973.51 668
10974.50 640
10975.49 604
10976.48 619
10977.47 624
10978.46 663
10979.45 656
10980.44 656
10981.43 661
10982.42 631
10983.41 647
10984.40 667
10985.39 617
10986.38 639
10987.37 673
10988.36 610
10989.35 715
10990.34 724
10991.33 703
10992.32 682
10993.31 727
10994.30 686
10995.29 663
10996.28 633
10997.27 633
10998.26 724
10999.25 701
11000.24 730
11001.23 782
11002.22 848
11003.21 916
11004.20 922
11005.20 976
11006.19 985
11007.18 1030
11008.17 994
11009.16 1021
11010.15 995
11011.14 879
11012.13 837
11013.12 792
11014.11 787
11015.10 730
11016.10 698
11017.09 661
11018.08 649
11019.07 614
11020.06 651
11021.05 617
11022.04 623
11023.04 597
11024.03 596
11025.02 521
11026.01 560
11027.00 580
11027.99 623
11028.99 588
11029.98 592
11030.97 598
11031.96 559
11032.95 547
11033.95 553
11034.94 599
11035.93 530
11036.92 574
11037.91 555
11038.91 553
11039.90 580
11040.89 605
11041.88 575
11042.88 515
11043.87 561
11044.86 569
11045.85 566
11046.85 514
11047.84 506
11048.83 505
11049.82 526
11050.82 511
11051.81 531
11052.80 572
11053.80 533
11054.79 503
11055.78 516
11056.77 498
11057.77 515
11058.76 533
11059.75 532
11060.75 527
11061.74 501
11062.73 526
11063.73 480
11064.72 517
11065.71 474
11066.71 515
11067.70 546
11068.69 578
11069.69 536
11070.68 512
11071.68 480
11072.67 544
11073.66 575
11074.66 534
11075.65 527
11076.65 541
11077.64 533
11078.63 513
11079.63 519
11080.62 490
11081.62 523
11082.61 522
11083.60 495
11084.60 494
11085.59 496
11086.59 506
11087.58 553
11088.58 539
11089.57 479
11090.57 517
11091.56 493
11092.55 539
11093.55 564
11094.54 545
11095.54 533
11096.53 540
11097.53 531
11098.52 510
11099.52 523
11100.51 514
11101.51 479
11102.50 544
11103.50 507
11104.49 491
11105.49 490
11106.48 524
11107.48 507
11108.48 455
11109.47 480
11110.47 524
11111.46 531
11112.46 495
11113.45 429
11114.45 430
11115.44 472
11116.44 515
11117.44 495
11118.43 505
11119.43 505
11120.42 531
11121.42 476
11122.42 486
11123.41 519
11124.41 489
11125.40 500
11126.40 471
11127.40 477
11128.39 486
11129.39 465
11130.38 480
11131.38 468
11132.38 497
11133.37 511
11134.37 468
11135.37 467
11136.36 489
11137.36 503
11138.36 503
11139.35 510
11140.35 517
11141.35 528
11142.34 490
11143.34 455
11144.34 485
11145.34 486
11146.33 477
11147.33 483
11148.33 498
11149.32 434
11150.32 445
11151.32 461
11152.32 506
11153.31 504
11154.31 503
11155.31 497
11156.31 485
11157.30 478
11158.30 484
11159.30 449
11160.30 472
11161.29 491
11162.29 449
11163.29 453
11164.29 454
11165.29 469
11166.28 442
11167.28 431
11168.28 473
11169.28 537
11170.28 467
11171.27 461
11172.27 456
11173.27 459
11174.27 461
11175.27 485
11176.27 463
11177.26 452
11178.26 428
11179.26 427
11180.26 481
11181.26 472
11182.26 443
11183.26 437
11184.26 490
11185.25 447
11186.25 445
11187.25 471
11188.25 483
11189.25 455
11190.25 486
11191.25 388
11192.25 454
11193.25 483
11194.25 452
11195.24 444
11196.24 465
11197.24 467
11198.24 443
11199.24 436
11200.24 432
11201.24 426
11202.24 485
11203.24 488
11204.24 430
11205.24 418
11206.24 468
11207.24 459
11208.24 439
11209.24 441
11210.24 429
11211.24 425
11212.24 447
11213.24 480
11214.24 468
11215.24 410
11216.24 403
11217.24 423
11218.24 455
11219.24 425
11220.24 421
11221.24 458
11222.24 472
11223.24 401
11224.24 426
11225.24 421
11226.24 431
11227.25 461
11228.25 455
11229.25 434
11230.25 468
11231.25 421
11232.25 439
11233.25 419
11234.25 444
11235.25 446
11236.25 416
11237.25 523
11238.26 488
11239.26 445
11240.26 405
11241.26 436
11242.26 426
11243.26 423
11244.26 496
11245.27 435
11246.27 485
11247.27 475
11248.27 445
11249.27 463
11250.27 439
11251.28 463
11252.28 424
11253.28 447
11254.28 463
11255.28 484
11256.29 431
11257.29 430
11258.29 482
11259.29 500
11260.29 467
11261.30 514
11262.30 470
11263.30 482
11264.30 477
11265.31 487
11266.31 441
11267.31 439
11268.31 464
11269.32 498
11270.32 524
11271.32 462
11272.32 505
11273.33 423
11274.33 490
11275.33 500
11276.33 435
11277.34 491
11278.34 430
11279.34 457
11280.35 493
11281.35 515
11282.35 495
11283.36 471
11284.36 478
11285.36 494
11286.37 484
11287.37 446
11288.37 480
11289.38 513
11290.38 510
11291.38 501
11292.39 525
11293.39 492
11294.39 462
11295.40 486
11296.40 477
11297.41 481
11298.41 481
11299.41 508
11300.42 505
11301.42 473
11302.43 490
11303.43 487
11304.43 464
11305.44 476
11306.44 517
11307.45 477
11308.45 462
11309.46 464
11310.46 480
11311.46 476
11312.47 511
11313.47 494
11314.48 470
11315.48 490
11316.49 484
11317.49 471
11318.50 522
11319.50 519
11320.51 526
11321.51 519
11322.52 486
11323.52 477
11324.53 516
11325.53 509
11326.54 517
11327.54 522
11328.55 499
11329.55 502
11330.56 513
11331.56 494
11332.57 469
11333.57 473
11334.58 466
11335.58 512
11336.59 514
11337.60 566
11338.60 521
11339.61 526
11340.61 509
11341.62 547
11342.62 505
11343.63 576
11344.64 624
11345.64 607
11346.65 579
11347.65 589
11348.66 651
11349.67 605
11350.67 621
11351.68 585
11352.69 551
11353.69 528
11354.70 525
11355.71 554
11356.71 514
11357.72 534
11358.72 530
11359.73 552
11360.74 554
11361.74 492
11362.75 485
11363.76 522
11364.76 592
11365.77 552
11366.78 533
11367.79 518
11368.79 526
11369.80 515
11370.81 536
11371.81 508
11372.82 555
11373.83 568
11374.84 543
11375.84 541
11376.85 574
11377.86 583
11378.87 590
11379.87 517
11380.88 546
11381.89 511
11382.90 529
11383.90 567
11384.91 533
11385.92 530
11386.93 529
11387.93 533
11388.94 545
11389.95 564
11390.96 526
11391.97 532
11392.97 543
11393.98 549
11394.99 572
11396.00 534
11397.01 572
11398.02 557
11399.02 513
11400.03 537
11401.04 570
11402.05 576
11403.06 511
11404.07 515
11405.08 537
11406.08 622
11407.09 608
11408.10 639
11409.11 566
11410.12 512
11411.13 578
11412.14 601
11413.15 599
11414.15 570
11415.16 588
11416.17 596
11417.18 582
11418.19 571
11419.20 588
11420.21 598
11421.22 625
11422.23 623
11423.24 534
11424.25 597
11425.26 580
11426.27 631
11427.28 588
11428.29 581
11429.30 572
11430.31 598
11431.32 645
11432.32 640
11433.33 648
11434.34 633
11435.35 678
11436.36 651
11437.37 649
11438.38 676
11439.39 658
11440.41 677
11441.42 655
11442.43 649
11443.44 654
11444.45 618
11445.46 653
11446.47 679
11447.48 682
11448.49 653
11449.50 653
11450.51 686
11451.52 712
11452.53 701
11453.54 666
11454.55 655
11455.56 636
11456.57 712
11457.59 766
11458.60 735
11459.61 745
11460.62 770
11461.63 805
11462.64 779
11463.65 700
11464.66 722
11465.67 766
11466.69 679
11467.70 717
11468.71 741
11469.72 731
11470.73 772
11471.74 737
11472.75 717
11473.77 793
11474.78 826
11475.79 808
11476.80 736
11477.81 734
11478.83 767
11479.84 863
11480.85 799
11481.86 780
11482.87 824
11483.89 841
11484.90 831
11485.91 828
11486.92 858
11487.93 880
11488.95 834
11489.96 880
11490.97 857
11491.98 835
11493.00 830
11494.01 836
11495.02 812
11496.03 810
11497.05 827
11498.06 848
11499.07 861
11500.09 929
11501.10 947
11502.11 880
11503.12 825
11504.14 850
11505.15 965
11506.16 904
11507.18 858
11508.19 878
11509.20 898
11510.22 971
11511.23 872
11512.24 880
11513.26 871
11514.27 929
11515.28 932
11516.30 917
11517.31 1009
11518.32 993
11519.34 964
11520.35 991
11521.37 994
11522.38 1033
11523.39 1023
11524.41 970
11525.42 967
11526.44 1028
11527.45 1076
11528.46 1030
11529.48 1049
11530.49 989
11531.51 1044
11532.52 1114
11533.53 1043
11534.55 1077
11535.56 1091
11536.58 1161
11537.59 1148
11538.61 1148
11539.62 1102
11540.64 1130
11541.65 1170
11542.67 1078
11543.68 1087
11544.69 1115
11545.71 1178
11546.72 1237
11547.74 1202
11548.75 1241
11549.77 1201
11550.78 1212
11551.80 1233
11552.81 1275
11553.83 1369
11554.85 1339
11555.86 1325
11556.88 1318
11557.89 1351
11558.91 1334
11559.92 1321
11560.94 1402
11561.95 1348
11562.97 1413
11563.98 1445
11565.00 1499
11566.02 1621
11567.03 1594
11568.05 1617
11569.06 1630
11570.08 1674
11571.10 1646
11572.11 1649
11573.13 1705
11574.14 1773
11575.16 1832
11576.18 1809
11577.19 1810
11578.21 1864
11579.22 1840
11580.24 1812
11581.26 1938
11582.27 1913
11583.29 2066
11584.31 2086
11585.32 2181
11586.34 2266
11587.36 2355
11588.37 2443
11589.39 2494
11590.41 2644
11591.42 2657
11592.44 2920
11593.46 3025
11594.47 2921
11595.49 2897
11596.51 2977
11597.53 3071
11598.54 3041
11599.56 3183
11600.58 3439
11601.59 3560
11602.61 3903
11603.63 4408
11604.65 4859
11605.66 5490
11606.68 6099
11607.70 6978
11608.72 7699
11609.74 7939
11610.75 7912
11611.77 7721
11612.79 7536
11613.81 6854
11614.82 6059
11615.84 5256
11616.86 4520
11617.88 4079
11618.90 3648
11619.91 3370
11620.93 3069
11621.95 2861
11622.97 2675
11623.99 2555
11625.01 2407
11626.02 2340
11627.04 2305
11628.06 2203
11629.08 2090
11630.10 2028
11631.12 2067
11632.14 1921
11633.15 1958
11634.17 1911
11635.19 1824
11636.21 1720
11637.23 1790
11638.25 1806
11639.27 1649
11640.29 1696
11641.30 1797
11642.32 1671
11643.34 1627
11644.36 1723
11645.38 1743
11646.40 1676
11647.42 1754
11648.44 1796
11649.46 1814
11650.48 1667
11651.50 1570
11652.52 1549
11653.54 1582
11654.56 1512
11655.58 1460
11656.60 1372
11657.62 1355
11658.64 1314
11659.66 1306
11660.68 1257
11661.70 1330
11662.72 1422
11663.74 1315
11664.76 1228
11665.78 1273
11666.80 1292
11667.82 1265
11668.84 1285
11669.86 1317
11670.88 1339
11671.90 1308
11672.92 1348
11673.94 1282
11674.96 1366
11675.98 1419
11677.00 1348
11678.02 1362
11679.04 1463
11680.06 1365
11681.08 1444
11682.10 1472
11683.12 1536
11684.15 1492
11685.17 1501
11686.19 1650
11687.21 1664
11688.23 1593
11689.25 1623
11690.27 1612
11691.29 1643
11692.31 1595
11693.34 1557
11694.36 1620
11695.38 1627
11696.40 1619
11697.42 1638
11698.44 1578
11699.46 1558
11700.49 1560
11701.51 1511
11702.53 1546
11703.55 1450
11704.57 1437
11705.60 1492
11706.62 1492
11707.64 1496
11708.66 1506
11709.68 1474
11710.71 1440
11711.73 1364
11712.75 1407
11713.77 1373
11714.79 1338
11715.82 1280
11716.84 1285
11717.86 1372
11718.88 1273
11719.91 1307
11720.93 1283
11721.95 1246
11722.97 1287
11724.00 1284
11725.02 1224
11726.04 1178
11727.07 1172
11728.09 1185
11729.11 1154
11730.13 1101
11731.16 1130
11732.18 1106
11733.20 1067
11734.23 1082
11735.25 1012
11736.27 1086
11737.30 1053
11738.32 1047
11739.34 1030
11740.37 1037
11741.39 1014
11742.41 1007
11743.44 932
11744.46 951
11745.48 945
11746.51 905
11747.53 934
11748.55 919
11749.58 951
11750.60 985
11751.63 988
11752.65 1023
11753.67 960
11754.70 947
11755.72 983
11756.75 966
11757.77 991
11758.79 990
11759.82 943
11760.84 909
11761.87 920
11762.89 949
11763.92 915
11764.94 844
11765.97 851
11766.99 929
11768.01 910
11769.04 900
11770.06 793
11771.09 860
11772.11 903
11773.14 854
11774.16 847
11775.19 809
11776.21 835
11777.24 865
11778.26 830
11779.29 822
11780.31 809
11781.34 806
11782.36 790
11783.39 805
11784.41 832
11785.44 782
11786.46 764
11787.49 732
11788.52 737
11789.54 770
11790.57 742
11791.59 730
11792.62 753
11793.64 715
11794.67 744
11795.70 730
11796.72 713
11797.75 697
11798.77 705
11799.80 748
11800.83 704
11801.85 686
11802.88 676
11803.90 672
11804.93 662
11805.96 656
11806.98 679
11808.01 654
11809.04 611
11810.06 616
11811.09 630
11812.11 655
11813.14 639
11814.17 612
11815.19 594
11816.22 640
11817.25 623
11818.27 617
11819.30 562
11820.33 602
11821.36 648
11822.38 609
11823.41 583
11824.44 574
11825.46 597
11826.49 567
11827.52 514
11828.54 564
11829.57 597
11830.60 586
11831.63 550
11832.65 570
11833.68 603
11834.71 600
11835.74 600
11836.76 569
11837.79 543
11838.82 529
11839.85 583
11840.88 558
11841.90 546
11842.93 529
11843.96 573
11844.99 550
11846.01 590
11847.04 524
11848.07 542
11849.10 570
11850.13 595
11851.16 596
11852.18 559
11853.21 571
11854.24 551
11855.27 554
11856.30 563
11857.33 573
11858.35 543
11859.38 535
11860.41 541
11861.44 632
11862.47 537
11863.50 557
11864.53 535
11865.56 518
11866.58 480
11867.61 503
11868.64 534
11869.67 564
11870.70 522
11871.73 514
11872.76 530
11873.79 503
11874.82 502
11875.85 501
11876.88 506
11877.91 516
11878.93 501
11879.96 526
11880.99 513
11882.02 530
11883.05 495
11884.08 540
11885.11 483
11886.14 533
11887.17 564
11888.20 508
11889.23 488
11890.26 506
11891.29 551
11892.32 503
11893.35 465
11894.38 512
11895.41 512
11896.44 517
11897.47 482
11898.50 506
11899.53 514
11900.56 522
11901.59 484
11902.62 561
11903.65 523
11904.69 527
11905.72 526
11906.75 582
11907.78 535
11908.81 544
11909.84 555
11910.87 543
11911.90 521
11912.93 485
11913.96 532
11914.99 490
11916.02 482
11917.06 482
11918.09 513
11919.12 504
11920.15 480
11921.18 479
11922.21 489
11923.24 504
11924.27 506
11925.31 556
11926.34 492
11927.37 507
11928.40 496
11929.43 528
11930.46 478
11931.50 518
11932.53 547
11933.56 515
11934.59 545
11935.62 571
11936.65 620
11937.69 565
11938.72 550
11939.75 579
11940.78 578
11941.81 557
11942.85 557
11943.88 550
11944.91 572
11945.94 541
11946.98 553
11948.01 530
11949.04 473
11950.07 476
11951.11 519
11952.14 527
11953.17 450
11954.20 485
11955.24 501
11956.27 492
11957.30 512
11958.34 471
11959.37 437
11960.40 493
11961.43 479
11962.47 488
11963.50 459
11964.53 486
11965.57 455
11966.60 491
11967.63 485
11968.67 528
11969.70 527
11970.73 492
11971.77 470
11972.80 466
11973.83 428
11974.87 540
11975.90 464
11976.94 481
11977.97 486
11979.00 469
11980.04 476
11981.07 495
11982.10 475
11983.14 506
11984.17 489
11985.21 478
11986.24 488
11987.27 484
11988.31 480
11989.34 475
11990.38 505
11991.41 502
11992.45 537
11993.48 473
11994.51 472
11995.55 510
11996.58 503
11997.62 486
11998.65 462
11999.69 449
12000.72 491
12001.76 499
12002.79 505
12003.83 490
12004.86 508
12005.90 489
12006.93 449
12007.97 478
12009.00 513
12010.04 508
12011.07 554
12012.11 491
12013.14 501
12014.18 502
12015.21 496
12016.25 499
12017.28 538
12018.32 541
12019.35 481
12020.39 535
12021.43 526
12022.46 570
12023.50 566
12024.53 535
12025.57 563
12026.60 521
12027.64 555
12028.68 579
12029.71 520
12030.75 508
12031.78 545
12032.82 556
12033.86 547
12034.89 537
12035.93 540
12036.97 579
12038.00 592
12039.04 525
12040.07 551
12041.11 544
12042.15 547
12043.18 547
12044.22 553
12045.26 529
12046.29 512
12047.33 533
12048.37 547
12049.40 607
12050.44 552
12051.48 564
12052.52 518
12053.55 495
12054.59 528
12055.63 566
12056.66 591
12057.70 547
12058.74 540
12059.78 539
12060.81 522
12061.85 537
12062.89 520
12063.92 511
12064.96 550
12066.00 552
12067.04 543
12068.07 531
12069.11 507
12070.15 547
12071.19 546
12072.23 514
12073.26 546
12074.30 512
12075.34 525
12076.38 518
12077.42 588
12078.45 570
12079.49 517
12080.53 536
12081.57 556
12082.61 567
12083.64 547
12084.68 570
12085.72 603
12086.76 571
12087.80 557
12088.84 557
12089.88 561
12090.91 565
12091.95 533
12092.99 554
12094.03 544
12095.07 529
12096.11 560
12097.15 598
12098.19 625
12099.22 570
12100.26 622
12101.30 605
12102.34 607
12103.38 547
12104.42 577
12105.46 551
12106.50 524
12107.54 551
12108.58 577
12109.62 616
12110.66 576
12111.70 593
12112.74 540
12113.77 560
12114.81 580
12115.85 553
12116.89 518
12117.93 566
12118.97 536
12120.01 537
12121.05 555
12122.09 502
12123.13 452
12124.17 516
12125.21 555
12126.25 517
12127.29 569
12128.33 516
12129.37 517
12130.41 528
12131.45 556
12132.50 521
12133.54 486
12134.58 496
12135.62 521
12136.66 483
12137.70 458
12138.74 510
12139.78 501
12140.82 495
12141.86 454
12142.90 472
12143.94 528
12144.98 543
12146.02 497
12147.07 475
12148.11 446
12149.15 474
12150.19 445
12151.23 432
12152.27 501
12153.31 488
12154.35 518
12155.40 489
12156.44 445
12157.48 437
12158.52 412
12159.56 458
12160.60 487
12161.64 457
12162.69 456
12163.73 435
12164.77 453
12165.81 454
12166.85 456
12167.90 439
12168.94 440
12169.98 435
12171.02 441
12172.06 452
12173.11 436
12174.15 447
12175.19 424
12176.23 439
12177.27 452
12178.32 406
12179.36 470
12180.40 492
12181.44 411
12182.49 459
12183.53 454
12184.57 431
12185.61 461
12186.66 447
12187.70 456
12188.74 455
12189.79 463
12190.83 436
12191.87 470
12192.91 455
12193.96 430
12195.00 454
12196.04 429
12197.09 414
12198.13 416
12199.17 495
12200.22 433
12201.26 447
12202.30 435
12203.35 437
12204.39 448
12205.43 481
12206.48 451
12207.52 393
12208.57 448
12209.61 480
12210.65 470
12211.70 401
12212.74 436
12213.78 434
12214.83 469
12215.87 486
12216.92 438
12217.96 501
12219.00 460
12220.05 443
12221.09 444
12222.14 428
12223.18 418
12224.23 446
12225.27 495
12226.31 507
12227.36 419
12228.40 411
12229.45 446
12230.49 421
12231.54 418
12232.58 458
12233.63 476
12234.67 431
12235.72 437
12236.76 430
12237.81 459
12238.85 402
12239.90 435
12240.94 407
12241.99 417
12243.03 478
12244.08 443
12245.12 413
12246.17 434
12247.21 446
12248.26 421
12249.30 415
12250.35 428
12251.39 419
12252.44 409
12253.49 418
12254.53 418
12255.58 443
12256.62 426
12257.67 413
12258.71 448
12259.76 454
12260.81 394
12261.85 408
12262.90 401
12263.94 386
12264.99 398
12266.04 425
12267.08 414
12268.13 420
12269.17 449
12270.22 437
12271.27 419
12272.31 421
12273.36 378
12274.41 419
12275.45 377
12276.50 406
12277.55 393
12278.59 430
12279.64 411
12280.69 392
12281.73 372
12282.78 374
12283.83 429
12284.87 383
12285.92 378
12286.97 385
12288.01 402
12289.06 408
12290.11 412
12291.16 407
12292.20 412
12293.25 406
12294.30 393
12295.35 366
12296.39 388
12297.44 351
12298.49 383
12299.54 429
12300.58 321
12301.63 347
12302.68 405
12303.73 416
12304.77 373
12305.82 361
12306.87 390
12307.92 392
12308.97 380
12310.01 392
12311.06 421
12312.11 395
12313.16 358
12314.21 382
12315.25 370
12316.30 414
12317.35 360
12318.40 365
12319.45 345
12320.50 351
12321.54 373
12322.59 364
12323.64 370
12324.69 374
12325.74 395
12326.79 374
12327.84 394
12328.89 374
12329.93 397
12330.98 360
12332.03 365
12333.08 382
12334.13 345
12335.18 342
12336.23 356
12337.28 380
12338.33 328
12339.38 387
12340.43 342
12341.47 361
12342.52 363
12343.57 338
12344.62 362
12345.67 361
12346.72 359
12347.77 353
12348.82 375
12349.87 353
12350.92 383
12351.97 366
12353.02 334
12354.07 328
12355.12 347
12356.17 334
12357.22 348
12358.27 367
12359.32 329
12360.37 365
12361.42 365
12362.47 336
12363.52 349
12364.57 348
12365.62 372
12366.67 342
12367.72 363
12368.77 357
12369.82 338
12370.87 337
12371.93 347
12372.98 343
12374.03 336
12375.08 331
12376.13 321
12377.18 393
12378.23 346
12379.28 335
12380.33 326
12381.38 365
12382.43 350
12383.49 376
12384.54 341
12385.59 329
12386.64 359
12387.69 353
12388.74 347
12389.79 368
12390.84 360
12391.90 345
12392.95 346
12394.00 349
12395.05 339
12396.10 378
12397.15 386
12398.21 372
12399.26 360
12400.31 393
12401.36 362
12402.41 407
12403.47 364
12404.52 350
12405.57 361
12406.62 354
12407.67 410
12408.73 393
12409.78 369
12410.83 364
12411.88 385
12412.94 389
12413.99 346
12415.04 352
12416.09 371
12417.15 385
12418.20 379
12419.25 320
12420.30 368
12421.36 346
12422.41 374
12423.46 360
12424.52 346
12425.57 362
12426.62 362
12427.67 366
12428.73 346
12429.78 321
12430.83 334
12431.89 356
12432.94 362
12433.99 316
12435.05 322
12436.10 365
12437.15 364
12438.21 347
12439.26 366
12440.31 346
12441.37 373
12442.42 413
12443.47 348
12444.53 393
12445.58 367
12446.64 378
12447.69 334
12448.74 337
12449.80 334
12450.85 314
12451.91 353
12452.96 367
12454.01 331
12455.07 346
12456.12 353
12457.18 322
12458.23 338
12459.29 334
12460.34 379
12461.39 369
12462.45 355
12463.50 382
12464.56 362
12465.61 391
12466.67 354
12467.72 334
12468.78 350
12469.83 392
12470.89 395
12471.94 387
12473.00 370
12474.05 343
12475.11 338
12476.16 380
12477.22 369
12478.27 400
12479.33 342
12480.38 357
12481.44 368
12482.49 310
12483.55 353
12484.60 368
12485.66 376
12486.71 355
12487.77 416
12488.83 371
12489.88 383
12490.94 401
12491.99 383
12493.05 375
12494.10 390
12495.16 412
12496.22 399
12497.27 392
12498.33 421
12499.38 434
12500.44 426
12501.50 428
12502.55 423
12503.61 399
12504.67 435
12505.72 438
12506.78 416
12507.83 386
12508.89 402
12509.95 422
12511.00 466
12512.06 399
12513.12 433
12514.17 432
12515.23 411
12516.29 423
12517.34 385
12518.40 381
12519.46 385
12520.52 352
12521.57 364
12522.63 383
12523.69 391
12524.74 351
12525.80 341
12526.86 418
12527.92 424
12528.97 409
12530.03 455
12531.09 440
12532.15 463
12533.20 457
12534.26 471
12535.32 477
12536.38 416
12537.43 448
12538.49 456
12539.55 449
12540.61 407
12541.66 406
12542.72 425
12543.78 419
12544.84 369
12545.90 373
12546.95 430
12548.01 390
12549.07 327
12550.13 360
12551.19 401
12552.25 374
12553.30 388
12554.36 349
12555.42 341
12556.48 327
12557.54 361
12558.60 346
12559.65 404
12560.71 402
12561.77 371
12562.83 404
12563.89 416
12564.95 417
12566.01 406
12567.07 399
12568.13 392
12569.18 378
12570.24 414
12571.30 369
12572.36 376
12573.42 373
12574.48 398
12575.54 408
12576.60 415
12577.66 406
12578.72 418
12579.78 396
12580.84 425
12581.90 445
12582.96 448
12584.02 444
12585.07 438
12586.13 427
12587.19 466
12588.25 426
12589.31 388
12590.37 418
12591.43 396
12592.49 443
12593.55 379
12594.61 382
12595.67 410
12596.73 364
12597.79 405
12598.86 407
12599.92 421
12600.98 394
12602.04 393
12603.10 389
12604.16 395
12605.22 387
12606.28 406
12607.34 384
12608.40 456
12609.46 447
12610.52 452
12611.58 492
12612.64 483
12613.70 462
12614.76 436
12615.83 428
12616.89 507
12617.95 469
12619.01 448
12620.07 431
12621.13 429
12622.19 400
12623.25 405
12624.32 394
12625.38 419
12626.44 425
12627.50 390
12628.56 437
12629.62 393
12630.68 372
12631.75 437
12632.81 400
12633.87 373
12634.93 400
12635.99 394
12637.05 419
12638.12 388
12639.18 426
12640.24 408
12641.30 444
12642.36 404
12643.43 389
12644.49 404
12645.55 370
12646.61 378
12647.68 387
12648.74 358
12649.80 384
12650.86 404
12651.93 431
12652.99 383
12654.05 376
12655.11 344
12656.18 428
12657.24 404
12658.30 423
12659.36 357
12660.43 358
12661.49 356
12662.55 379
12663.62 419
12664.68 417
12665.74 357
12666.81 372
12667.87 378
12668.93 380
12670.00 319
12671.06 321
12672.12 375
12673.19 372
12674.25 402
12675.31 391
12676.38 389
12677.44 378
12678.50 387
12679.57 379
12680.63 364
12681.69 424
12682.76 389
12683.82 383
12684.89 424
12685.95 397
12687.01 398
12688.08 425
12689.14 397
12690.21 441
12691.27 477
12692.33 412
12693.40 383
12694.46 396
12695.53 411
12696.59 420
12697.66 412
12698.72 403
12699.79 394
12700.85 384
12701.91 359
12702.98 419
12704.04 423
12705.11 405
12706.17 396
12707.24 413
12708.30 391
12709.37 400
12710.43 386
12711.50 449
12712.56 422
12713.63 427
12714.69 412
12715.76 446
12716.82 394
12717.89 376
12718.95 403
12720.02 371
12721.09 402
12722.15 400
12723.22 418
12724.28 430
12725.35 392
12726.41 394
12727.48 361
12728.54 348
12729.61 378
12730.68 404
12731.74 389
12732.81 390
12733.87 392
12734.94 404
12736.01 387
12737.07 381
12738.14 397
12739.20 392
12740.27 425
12741.34 393
12742.40 387
12743.47 383
12744.54 383
12745.60 385
12746.67 413
12747.74 374
12748.80 356
12749.87 384
12750.94 380
12752.00 356
12753.07 381
12754.14 387
12755.20 367
12756.27 384
12757.34 309
12758.40 340
12759.47 327
12760.54 352
12761.60 362
12762.67 325
12763.74 361
12764.81 338
12765.87 367
12766.94 355
12768.01 340
12769.08 325
12770.14 313
12771.21 291
12772.28 330
12773.35 377
12774.41 371
12775.48 333
12776.55 280
12777.62 311
12778.68 334
12779.75 339
12780.82 327
12781.89 360
12782.96 361
12784.02 319
12785.09 277
12786.16 310
12787.23 312
12788.30 304
12789.37 298
12790.43 318
12791.50 341
12792.57 331
12793.64 319
12794.71 360
12795.78 324
12796.84 336
12797.91 365
12798.98 362
12800.05 330
12801.12 317
12802.19 338
12803.26 336
12804.33 306
12805.40 330
12806.46 334
12807.53 300
12808.60 292
12809.67 296
12810.74 314
12811.81 315
12812.88 327
12813.95 354
12815.02 273
12816.09 289
12817.16 287
12818.23 310
12819.30 354
12820.37 315
12821.44 333
12822.50 317
12823.57 289
12824.64 292
12825.71 311
12826.78 298
12827.85 291
12828.92 309
12829.99 312
12831.06 286
12832.13 306
12833.20 315
12834.27 347
12835.34 341
12836.41 313
12837.49 326
12838.56 328
12839.63 342
12840.70 353
12841.77 352
12842.84 349
12843.91 315
12844.98 361
12846.05 365
12847.12 314
12848.19 306
12849.26 333
12850.33 331
12851.40 302
12852.47 323
12853.55 326
12854.62 344
12855.69 336
12856.76 317
12857.83 319
12858.90 328
12859.97 296
12861.04 294
12862.11 322
12863.19 303
12864.26 296
12865.33 343
12866.40 333
12867.47 320
12868.54 333
12869.62 307
12870.69 301
12871.76 263
12872.83 273
12873.90 294
12874.97 364
12876.05 310
12877.12 304
12878.19 309
12879.26 295
12880.33 318
12881.41 318
12882.48 288
12883.55 268
12884.62 285
12885.70 295
12886.77 296
12887.84 292
12888.91 311
12889.98 295
12891.06 298
12892.13 310
12893.20 313
12894.28 295
12895.35 296
12896.42 262
12897.49 276
12898.57 260
12899.64 271
12900.71 318
12901.79 299
12902.86 261
12903.93 284
12905.00 303
12906.08 286
12907.15 283
12908.22 267
12909.30 266
12910.37 298
12911.44 271
12912.52 269
12913.59 271
12914.66 256
12915.74 298
12916.81 300
12917.89 267
12918.96 280
12920.03 265
12921.11 305
12922.18 232
12923.25 282
12924.33 320
12925.40 306
12926.48 289
12927.55 259
12928.62 287
12929.70 306
12930.77 258
12931.85 268
12932.92 268
12934.00 271
12935.07 274
12936.14 285
12937.22 323
12938.29 311
12939.37 256
12940.44 298
12941.52 308
12942.59 347
12943.67 328
12944.74 318
12945.82 278
12946.89 258
12947.97 274
12949.04 264
12950.12 261
12951.19 283
12952.27 261
12953.34 282
12954.42 265
12955.49 273
12956.57 305
12957.64 294
12958.72 263
12959.79 284
12960.87 286
12961.94 271
12963.02 265
12964.10 240
12965.17 272
12966.25 306
12967.32 276
12968.40 274
12969.47 282
12970.55 306
12971.63 260
12972.70 282
12973.78 290
12974.85 253
12975.93 241
12977.01 242
12978.08 283
12979.16 289
12980.23 262
12981.31 280
12982.39 274
12983.46 262
12984.54 291
12985.62 281
12986.69 293
12987.77 309
12988.85 284
12989.92 285
12991.00 296
12992.08 301
12993.15 281
12994.23 250
12995.31 287
12996.38 281
12997.46 300
12998.54 280
12999.61 272
13000.69 251
13001.77 265
13002.85 251
13003.92 274
13005.00 277
13006.08 271
13007.16 276
13008.23 286
13009.31 241
13010.39 265
13011.47 282
13012.54 275
13013.62 279
13014.70 292
13015.78 311
13016.85 276
13017.93 264
13019.01 272
13020.09 293
13021.17 275
13022.24 285
13023.32 327
13024.40 295
13025.48 304
13026.56 300
13027.63 278
13028.71 299
13029.79 309
13030.87 330
13031.95 286
13033.03 273
13034.10 289
13035.18 292
13036.26 290
13037.34 289
13038.42 279
13039.50 273
13040.58 281
13041.66 274
13042.73 257
13043.81 305
13044.89 288
13045.97 255
13047.05 297
13048.13 325
13049.21 326
13050.29 303
13051.37 290
13052.45 302
13053.53 301
13054.60 306
13055.68 290
13056.76 319
13057.84 324
13058.92 282
13060.00 274
13061.08 325
13062.16 337
13063.24 300
13064.32 318
13065.40 279
13066.48 284
13067.56 323
13068.64 276
13069.72 303
13070.80 282
13071.88 282
13072.96 257
13074.04 256
13075.12 279
13076.20 268
13077.28 310
13078.36 310
13079.44 275
13080.52 285
13081.60 283
13082.68 261
13083.76 278
13084.84 292
13085.93 255
13087.01 271
13088.09 257
13089.17 231
13090.25 250
13091.33 281
13092.41 267
13093.49 287
13094.57 271
13095.65 275
13096.73 295
13097.82 268
13098.90 287
13099.98 257
13101.06 269
13102.14 288
13103.22 267
13104.30 289
13105.38 300
13106.47 272
13107.55 251
13108.63 270
13109.71 281
13110.79 260
13111.87 272
13112.96 269
13114.04 259
13115.12 289
13116.20 272
13117.28 265
13118.37 284
13119.45 297
13120.53 307
13121.61 307
13122.69 277
13123.78 308
13124.86 287
13125.94 276
13127.02 269
13128.11 251
13129.19 281
13130.27 310
13131.35 287
13132.44 289
13133.52 286
13134.60 259
13135.68 260
13136.77 312
13137.85 312
13138.93 274
13140.01 269
13141.10 272
13142.18 292
13143.26 279
13144.35 262
13145.43 282
13146.51 273
13147.60 265
13148.68 262
13149.76 259
13150.85 300
13151.93 286
13153.01 271
13154.10 259
13155.18 239
13156.26 272
13157.35 254
13158.43 259
13159.51 247
13160.60 285
13161.68 289
13162.77 301
13163.85 283
13164.93 283
13166.02 289
13167.10 282
13168.19 284
13169.27 299
13170.35 273
13171.44 262
13172.52 256
13173.61 253
13174.69 293
13175.78 257
13176.86 282
13177.94 286
13179.03 270
13180.11 262
13181.20 271
13182.28 259
13183.37 233
13184.45 246
13185.54 251
13186.62 295
13187.71 271
13188.79 240
13189.88 288
13190.96 298
13192.05 277
13193.13 282
13194.22 273
13195.30 239
13196.39 270
13197.47 278
13198.56 261
13199.64 254
13200.73 245
13201.81 283
13202.90 279
13203.98 236
13205.07 300
13206.16 313
13207.24 255
13208.33 240
13209.41 270
13210.50 266
13211.58 254
13212.67 247
13213.76 238
13214.84 255
13215.93 253
13217.01 276
13218.10 229
13219.19 248
13220.27 282
13221.36 262
13222.45 273
13223.53 225
13224.62 225
13225.70 255
13226.79 293
13227.88 263
13228.96 267
13230.05 246
13231.14 256
13232.22 263
13233.31 264
13234.40 241
13235.48 261
13236.57 307
13237.66 267
13238.74 266
13239.83 257
13240.92 259
13242.01 253
13243.09 256
13244.18 252
13245.27 245
13246.35 273
13247.44 300
13248.53 253
13249.62 263
13250.70 259
13251.79 249
13252.88 245
13253.97 275
13255.05 292
13256.14 263
13257.23 243
13258.32 250
13259.41 252
13260.49 264
13261.58 288
13262.67 269
13263.76 260
13264.85 274
13265.93 233
13267.02 258
13268.11 260
13269.20 284
13270.29 265
13271.37 296
13272.46 300
13273.55 272
13274.64 272
13275.73 286
13276.82 271
13277.91 261
13278.99 289
13280.08 241
13281.17 275
13282.26 256
13283.35 239
13284.44 249
13285.53 273
13286.62 234
13287.70 249
13288.79 268
13289.88 310
13290.97 259
13292.06 289
13293.15 318
13294.24 273
13295.33 274
13296.42 280
13297.51 290
13298.60 280
13299.69 280
13300.78 298
13301.87 291
13302.95 301
13304.04 301
13305.13 299
13306.22 312
13307.31 317
13308.40 282
13309.49 319
13310.58 287
13311.67 296
13312.76 369
13313.85 328
13314.94 296
13316.03 285
13317.12 296
13318.21 284
13319.30 286
13320.39 266
13321.48 303
13322.58 319
13323.67 273
13324.76 318
13325.85 320
13326.94 312
13328.03 290
13329.12 280
13330.21 285
13331.30 295
13332.39 249
13333.48 281
13334.57 266
13335.66 253
13336.75 268
13337.85 277
13338.94 298
13340.03 268
13341.12 284
13342.21 275
13343.30 278
13344.39 289
13345.48 285
13346.58 281
13347.67 295
13348.76 325
13349.85 290
13350.94 279
13352.03 302
13353.12 292
13354.22 298
13355.31 290
13356.40 295
13357.49 296
13358.58 281
13359.68 263
13360.77 316
13361.86 280
13362.95 312
13364.04 322
13365.14 310
13366.23 295
13367.32 305
13368.41 302
13369.51 289
13370.60 296
13371.69 305
13372.78 326
13373.87 297
13374.97 322
13376.06 327
13377.15 290
13378.25 296
13379.34 315
13380.43 335
13381.52 299
13382.62 310
13383.71 279
13384.80 282
13385.90 336
13386.99 301
13388.08 291
13389.17 268
13390.27 300
13391.36 283
13392.45 299
13393.55 277
13394.64 289
13395.73 292
13396.83 349
13397.92 312
13399.02 283
13400.11 265
13401.20 284
13402.30 264
13403.39 256
13404.48 267
13405.58 266
13406.67 296
13407.77 262
13408.86 295
13409.95 266
13411.05 287
13412.14 316
13413.24 285
13414.33 250
13415.42 261
13416.52 281
13417.61 309
13418.71 294
13419.80 310
13420.90 283
13421.99 257
13423.08 315
13424.18 324
13425.27 255
13426.37 254
13427.46 308
13428.56 316
13429.65 276
13430.75 294
13431.84 287
13432.94 309
13434.03 288
13435.13 271
13436.22 261
13437.32 286
13438.41 296
13439.51 294
13440.60 284
13441.70 278
13442.79 276
13443.89 264
13444.98 292
13446.08 281
13447.18 292
13448.27 299
13449.37 300
13450.46 306
13451.56 279
13452.65 249
13453.75 324
13454.85 325
13455.94 305
13457.04 318
13458.13 311
13459.23 317
13460.33 318
13461.42 325
13462.52 347
13463.61 299
13464.71 303
13465.81 308
13466.90 341
13468.00 329
13469.10 312
13470.19 316
13471.29 316
13472.38 274
13473.48 284
13474.58 320
13475.67 294
13476.77 296
13477.87 320
13478.96 302
13480.06 314
13481.16 303
13482.26 300
13483.35 296
13484.45 268
13485.55 303
13486.64 348
13487.74 321
13488.84 317
13489.94 275
13491.03 293
13492.13 321
13493.23 323
13494.32 329
13495.42 335
13496.52 335
13497.62 314
13498.72 312
13499.81 311
13500.91 336
13502.01 338
13503.11 343
13504.20 339
13505.30 347
13506.40 395
13507.50 370
13508.60 342
13509.69 373
13510.79 385
13511.89 378
13512.99 352
13514.09 370
13515.18 314
13516.28 336
13517.38 346
13518.48 327
13519.58 326
13520.68 345
13521.78 354
13522.87 315
13523.97 300
13525.07 311
13526.17 327
13527.27 319
13528.37 289
13529.47 264
13530.57 289
13531.66 347
13532.76 315
13533.86 281
13534.96 241
13536.06 281
13537.16 310
13538.26 311
13539.36 286
13540.46 312
13541.56 313
13542.66 284
13543.76 293
13544.86 267
13545.96 292
13547.05 280
13548.15 282
13549.25 296
13550.35 290
13551.45 269
13552.55 247
13553.65 247
13554.75 302
13555.85 263
13556.95 280
13558.05 280
13559.15 288
13560.25 274
13561.35 273
13562.45 231
13563.55 247
13564.65 306
13565.75 299
13566.85 247
13567.96 235
13569.06 259
13570.16 262
13571.26 301
13572.36 291
13573.46 290
13574.56 258
13575.66 267
13576.76 292
13577.86 290
13578.96 289
13580.06 293
13581.16 311
13582.27 294
13583.37 279
13584.47 271
13585.57 270
13586.67 271
13587.77 283
13588.87 251
13589.97 308
13591.08 302
13592.18 282
13593.28 290
13594.38 266
13595.48 312
13596.58 338
13597.68 317
13598.79 264
13599.89 262
13600.99 279
13602.09 298
13603.19 262
13604.30 251
13605.40 285
13606.50 327
13607.60 308
13608.70 320
13609.81 261
13610.91 280
13612.01 304
13613.11 288
13614.21 296
13615.32 254
13616.42 293
13617.52 292
13618.62 303
13619.73 300
13620.83 283
13621.93 298
13623.03 310
13624.14 256
13625.24 292
13626.34 276
13627.45 303
13628.55 301
13629.65 302
13630.75 279
13631.86 278
13632.96 317
13634.06 294
13635.17 289
13636.27 290
13637.37 303
13638.48 275
13639.58 259
13640.68 261
13641.79 289
13642.89 307
13643.99 324
13645.10 341
13646.20 323
13647.30 267
13648.41 320
13649.51 305
13650.62 299
13651.72 293
13652.82 271
13653.93 295
13655.03 307
13656.14 264
13657.24 285
13658.34 266
13659.45 332
13660.55 302
13661.66 273
13662.76 302
13663.87 275
13664.97 308
13666.07 301
13667.18 279
13668.28 258
13669.39 247
13670.49 279
13671.60 311
13672.70 321
13673.81 282
13674.91 286
13676.02 315
13677.12 289
13678.23 292
13679.33 311
13680.44 318
13681.54 334
13682.65 292
13683.75 319
13684.86 341
13685.96 324
13687.07 326
13688.17 313
13689.28 323
13690.38 307
13691.49 277
13692.59 261
13693.70 278
13694.80 306
13695.91 337
13697.02 291
13698.12 301
13699.23 299
13700.33 308
13701.44 317
13702.55 309
13703.65 312
13704.76 310
13705.86 314
13706.97 314
13708.08 339
13709.18 319
13710.29 318
13711.39 304
13712.50 306
13713.61 360
13714.71 377
13715.82 351
13716.93 367
13718.03 340
13719.14 389
13720.25 423
13721.35 366
13722.46 372
13723.57 376
13724.67 375
13725.78 389
13726.89 395
13727.99 359
13729.10 367
13730.21 335
13731.31 316
13732.42 320
13733.53 317
13734.64 321
13735.74 357
13736.85 324
13737.96 266
13739.07 279
13740.17 323
13741.28 358
13742.39 317
13743.50 282
13744.60 325
13745.71 309
13746.82 306
13747.93 280
13749.03 288
13750.14 295
13751.25 310
13752.36 267
13753.47 309
13754.57 338
13755.68 277
13756.79 262
13757.90 282
13759.01 289
13760.11 315
13761.22 319
13762.33 323
13763.44 302
13764.55 276
13765.66 269
13766.76 309
13767.87 344
13768.98 310
13770.09 288
13771.20 341
13772.31 334
13773.42 270
13774.53 302
13775.63 299
13776.74 326
13777.85 300
13778.96 342
13780.07 302
13781.18 315
13782.29 330
13783.40 299
13784.51 300
13785.62 321
13786.73 329
13787.83 335
13788.94 320
13790.05 330
13791.16 309
13792.27 308
13793.38 311
13794.49 299
13795.60 312
13796.71 299
13797.82 296
13798.93 283
13800.04 269
13801.15 291
13802.26 294
13803.37 306
13804.48 314
13805.59 296
13806.70 294
13807.81 295
13808.92 341
13810.03 306
13811.14 259
13812.25 310
13813.36 330
13814.47 283
13815.58 245
13816.69 267
13817.80 302
13818.91 308
13820.03 294
13821.14 262
13822.25 246
13823.36 295
13824.47 301
13825.58 240
13826.69 257
13827.80 286
13828.91 281
13830.02 309
13831.13 302
13832.25 290
13833.36 291
13834.47 282
13835.58 299
13836.69 301
13837.80 298
13838.91 300
13840.02 281
13841.14 271
13842.25 258
13843.36 243
13844.47 266
13845.58 282
13846.69 252
13847.81 260
13848.92 264
13850.03 254
13851.14 276
13852.25 290
13853.37 272
13854.48 246
13855.59 290
13856.70 302
13857.81 284
13858.93 267
13860.04 271
13861.15 278
13862.26 318
13863.38 290
13864.49 286
13865.60 268
13866.71 277
13867.83 274
13868.94 264
13870.05 301
13871.16 303
13872.28 277
13873.39 240
13874.50 226
13875.61 274
13876.73 332
13877.84 274
13878.95 275
13880.07 260
13881.18 277
13882.29 296
13883.41 272
13884.52 256
13885.63 299
13886.75 289
13887.86 278
13888.97 276
13890.09 294
13891.20 310
13892.31 278
13893.43 324
13894.54 300
13895.65 283
13896.77 285
13897.88 281
13899.00 281
13900.11 282
13901.22 276
13902.34 318
13903.45 309
13904.57 288
13905.68 285
13906.79 287
13907.91 314
13909.02 300
13910.14 320
13911.25 294
13912.37 238
13913.48 280
13914.59 275
13915.71 249
13916.82 269
13917.94 304
13919.05 284
13920.17 273
13921.28 281
13922.40 291
13923.51 263
13924.63 238
13925.74 277
13926.86 286
13927.97 249
13929.09 232
13930.20 253
13931.32 250
13932.43 223
13933.55 261
13934.66 257
13935.78 222
13936.89 252
13938.01 232
13939.12 265
13940.24 270
13941.35 227
13942.47 232
13943.59 265
13944.70 292
13945.82 249
13946.93 229
13948.05 260
13949.16 275
13950.28 283
13951.40 237
13952.51 259
13953.63 261
13954.74 263
13955.86 249
13956.98 254
13958.09 236
13959.21 263
13960.33 277
13961.44 253
13962.56 225
13963.67 271
13964.79 282
13965.91 246
13967.02 237
13968.14 220
13969.26 258
13970.37 265
13971.49 269
13972.61 250
13973.72 233
13974.84 228
13975.96 255
13977.08 263
13978.19 287
13979.31 260
13980.43 272
13981.54 249
13982.66 238
13983.78 259
13984.90 235
13986.01 235
13987.13 263
13988.25 271
13989.37 291
13990.48 304
13991.60 244
13992.72 246
13993.84 288
13994.95 250
13996.07 241
13997.19 249
13998.31 262
13999.42 252
14000.54 266
14001.66 276
14002.78 259
14003.90 258
14005.01 252
14006.13 250
14007.25 243
14008.37 273
14009.49 279
14010.61 258
14011.72 262
14012.84 262
14013.96 260
14015.08 283
14016.20 274
14017.32 259
14018.43 268
14019.55 259
14020.67 247
14021.79 263
14022.91 255
14024.03 249
14025.15 253
14026.27 247
14027.39 292
14028.50 239
14029.62 256
14030.74 267
14031.86 270
14032.98 264
14034.10 276
14035.22 269
14036.34 278
14037.46 250
14038.58 283
14039.70 255
14040.82 275
14041.94 291
14043.06 261
14044.18 258
14045.30 219
14046.41 226
14047.53 282
14048.65 279
14049.77 266
14050.89 257
14052.01 281
14053.13 224
14054.25 258
14055.37 283
14056.49 239
14057.61 257
14058.74 267
14059.86 300
14060.98 272
14062.10 270
14063.22 269
14064.34 249
14065.46 274
14066.58 256
14067.70 256
14068.82 259
14069.94 262
14071.06 276
14072.18 290
14073.30 282
14074.42 300
14075.54 294
14076.66 273
14077.79 278
14078.91 263
14080.03 284
14081.15 308
14082.27 292
14083.39 275
14084.51 317
14085.63 299
14086.76 307
14087.88 300
14089.00 313
14090.12 319
14091.24 332
14092.36 286
14093.48 310
14094.61 300
14095.73 348
14096.85 297
14097.97 351
14099.09 360
14100.22 364
14101.34 306
14102.46 317
14103.58 334
14104.70 347
14105.83 347
14106.95 323
14108.07 355
14109.19 334
14110.31 309
14111.44 312
14112.56 305
14113.68 300
14114.80 286
14115.93 292
14117.05 300
14118.17 298
14119.29 298
14120.42 314
14121.54 301
14122.66 309
14123.79 268
14124.91 293
14126.03 260
14127.15 269
14128.28 250
14129.40 262
14130.52 261
14131.65 272
14132.77 270
14133.89 250
14135.02 267
14136.14 253
14137.26 258
14138.39 274
14139.51 277
14140.63 270
14141.76 262
14142.88 242
14144.00 256
14145.13 271
14146.25 271
14147.38 224
14148.50 245
14149.62 278
14150.75 277
14151.87 258
14152.99 218
14154.12 250
14155.24 230
14156.37 259
14157.49 275
14158.62 290
14159.74 273
14160.86 236
14161.99 257
14163.11 269
14164.24 241
14165.36 271
14166.49 299
14167.61 269
14168.74 240
14169.86 250
14170.99 228
14172.11 237
14173.23 261
14174.36 234
14175.48 243
14176.61 253
14177.73 261
14178.86 264
14179.98 244
14181.11 256
14182.23 298
14183.36 287
14184.49 248
14185.61 248
14186.74 236
14187.86 268
14188.99 267
14190.11 270
14191.24 250
14192.36 252
14193.49 250
14194.61 242
14195.74 228
14196.87 225
14197.99 260
14199.12 245
14200.24 220
14201.37 242
14202.50 247
14203.62 260
14204.75 251
14205.87 218
14207.00 235
14208.13 218
14209.25 260
14210.38 265
14211.50 232
14212.63 201
14213.76 260
14214.88 259
14216.01 226
14217.14 235
14218.26 225
14219.39 238
14220.52 241
14221.64 231
14222.77 225
14223.90 260
14225.02 248
14226.15 254
14227.28 266
14228.41 232
14229.53 203
14230.66 222
14231.79 231
14232.91 245
14234.04 210
14235.17 232
14236.30 250
14237.42 217
14238.55 241
14239.68 248
14240.81 269
14241.93 223
14243.06 214
14244.19 212
14245.32 255
14246.44 250
14247.57 236
14248.70 226
14249.83 221
14250.95 265
14252.08 228
14253.21 210
14254.34 208
14255.47 254
14256.59 242
14257.72 231
14258.85 234
14259.98 210
14261.11 230
14262.24 256
14263.36 228
14264.49 229
14265.62 222
14266.75 286
14267.88 257
14269.01 216
14270.14 246
14271.26 215
14272.39 227
14273.52 250
14274.65 236
14275.78 230
14276.91 190
14278.04 210
14279.17 244
14280.30 229
14281.42 241
14282.55 251
14283.68 222
14284.81 263
14285.94 222
14287.07 192
14288.20 203
14289.33 225
14290.46 269
14291.59 249
14292.72 222
14293.85 228
14294.98 221
14296.11 231
14297.24 224
14298.37 253
14299.50 268
14300.63 234
14301.76 245
14302.89 225
14304.02 214
14305.15 222
14306.28 225
14307.41 229
14308.54 221
14309.67 231
14310.80 236
14311.93 202
14313.06 209
14314.19 182
14315.32 212
14316.45 282
14317.58 223
14318.71 197
14319.84 208
14320.97 229
14322.10 237
14323.23 219
14324.36 204
14325.49 189
14326.63 201
14327.76 200
14328.89 213
14330.02 221
14331.15 180
14332.28 199
14333.41 235
14334.54 199
14335.67 202
14336.81 184
14337.94 189
14339.07 214
14340.20 189
14341.33 193
14342.46 222
14343.59 220
14344.73 205
14345.86 209
14346.99 204
14348.12 215
14349.25 218
14350.38 216
14351.52 213
14352.65 184
14353.78 192
14354.91 223
14356.04 226
14357.18 215
14358.31 181
14359.44 216
14360.57 228
14361.71 211
14362.84 222
14363.97 235
14365.10 247
14366.24 230
14367.37 214
14368.50 218
14369.63 203
14370.77 193
14371.90 194
14373.03 190
14374.16 179
14375.30 201
14376.43 219
14377.56 226
14378.70 214
14379.83 210
14380.96 196
14382.09 200
14383.23 198
14384.36 211
14385.49 197
14386.63 201
14387.76 197
14388.89 187
14390.03 206
14391.16 209
14392.29 217
14393.43 220
14394.56 226
14395.70 201
14396.83 178
14397.96 226
14399.10 212
14400.23 217
14401.36 213
14402.50 221
14403.63 227
14404.77 203
14405.90 190
14407.03 195
14408.17 221
14409.30 238
14410.44 204
14411.57 198
14412.71 180
14413.84 201
14414.97 199
14416.11 213
14417.24 209
14418.38 211
14419.51 228
14420.65 210
14421.78 210
14422.92 211
14424.05 191
14425.19 202
14426.32 222
14427.46 210
14428.59 213
14429.73 252
14430.86 244
14432.00 246
14433.13 204
14434.27 211
14435.40 203
14436.54 187
14437.67 205
14438.81 204
14439.94 201
14441.08 200
14442.21 191
14443.35 181
14444.48 175
14445.62 196
14446.76 205
14447.89 218
14449.03 182
14450.16 188
14451.30 236
14452.43 226
14453.57 224
14454.71 221
14455.84 217
14456.98 211
14458.11 208
14459.25 188
14460.39 183
14461.52 189
14462.66 211
14463.80 199
14464.93 221
14466.07 255
14467.20 214
14468.34 217
14469.48 204
14470.61 232
14471.75 236
14472.89 231
14474.02 246
14475.16 232
14476.30 225
14477.43 205
14478.57 181
14479.71 202
14480.85 230
14481.98 195
14483.12 175
14484.26 234
14485.39 193
14486.53 210
14487.67 229
14488.81 239
14489.94 190
14491.08 200
14492.22 216
14493.36 220
14494.49 195
14495.63 212
14496.77 190
14497.91 192
14499.04 201
14500.18 218
14501.32 190
14502.46 255
14503.59 212
14504.73 199
14505.87 243
14507.01 260
14508.15 249
14509.28 240
14510.42 237
14511.56 251
14512.70 219
14513.84 225
14514.98 261
14516.11 264
14517.25 216
14518.39 211
14519.53 195
14520.67 224
14521.81 264
14522.95 236
14524.08 215
14525.22 222
14526.36 238
14527.50 258
14528.64 279
14529.78 258
14530.92 229
14532.06 224
14533.20 246
14534.33 240
14535.47 255
14536.61 220
14537.75 232
14538.89 228
14540.03 198
14541.17 222
14542.31 239
14543.45 272
14544.59 242
14545.73 221
14546.87 211
14548.01 209
14549.15 216
14550.29 240
14551.43 212
14552.57 227
14553.71 216
14554.85 223
14555.99 220
14557.13 193
14558.27 199
14559.41 216
14560.55 227
14561.69 210
14562.83 209
14563.97 235
14565.11 205
14566.25 222
14567.39 211
14568.53 217
14569.67 192
14570.81 227
14571.95 214
14573.09 220
14574.23 234
14575.37 215
14576.51 206
14577.65 232
14578.79 210
14579.94 235
14581.08 223
14582.22 212
14583.36 217
14584.50 202
14585.64 217
14586.78 221
14587.92 260
14589.06 212
14590.21 242
14591.35 217
14592.49 219
14593.63 204
14594.77 196
14595.91 224
14597.05 242
14598.20 251
14599.34 249
14600.48 238
14601.62 268
14602.76 241
14603.90 217
14605.05 219
14606.19 216
14607.33 228
14608.47 215
14609.61 210
14610.76 236
14611.90 232
14613.04 214
14614.18 232
14615.32 205
14616.47 222
14617.61 242
14618.75 205
14619.89 193
14621.04 207
14622.18 219
14623.32 203
14624.46 199
14625.61 223
14626.75 203
14627.89 220
14629.04 226
14630.18 236
14631.32 209
14632.46 218
14633.61 223
14634.75 253
14635.89 227
14637.04 248
14638.18 236
14639.32 236
14640.47 220
14641.61 260
14642.75 200
14643.90 215
14645.04 226
14646.18 241
14647.33 190
14648.47 229
14649.61 223
14650.76 228
14651.90 257
14653.05 237
14654.19 239
14655.33 218
14656.48 198
14657.62 189
14658.76 223
14659.91 232
14661.05 270
14662.20 213
14663.34 238
14664.49 248
14665.63 219
14666.77 230
14667.92 210
14669.06 194
14670.21 218
14671.35 205
14672.50 197
14673.64 205
14674.79 182
14675.93 165
14677.07 190
14678.22 213
14679.36 218
14680.51 215
14681.65 211
14682.80 206
14683.94 230
14685.09 216
14686.23 215
14687.38 230
14688.52 241
14689.67 200
14690.81 199
14691.96 200
14693.10 231
14694.25 219
14695.40 210
14696.54 227
14697.69 183
14698.83 207
14699.98 231
14701.12 209
14702.27 147
14703.41 199
14704.56 226
14705.71 228
14706.85 225
14708.00 209
14709.14 170
14710.29 183
14711.44 199
14712.58 187
14713.73 162
14714.87 195
14716.02 205
14717.17 214
14718.31 196
14719.46 185
14720.61 195
14721.75 182
14722.90 177
14724.05 184
14725.19 219
14726.34 189
14727.49 225
14728.63 199
14729.78 154
14730.93 197
14732.07 204
14733.22 189
14734.37 191
14735.51 158
14736.66 233
14737.81 197
14738.95 191
14740.10 202
14741.25 210
14742.40 220
14743.54 219
14744.69 250
14745.84 220
14746.99 239
14748.13 216
14749.28 246
14750.43 211
14751.58 183
14752.72 209
14753.87 201
14755.02 221
14756.17 207
14757.31 207
14758.46 166
14759.61 189
14760.76 220
14761.91 202
14763.05 208
14764.20 186
14765.35 197
14766.50 201
14767.65 190
14768.80 197
14769.94 211
14771.09 214
14772.24 194
14773.39 190
14774.54 197
14775.69 201
14776.83 202
14777.98 246
14779.13 219
14780.28 205
14781.43 240
14782.58 219
14783.73 208
14784.88 196
14786.03 197
14787.17 215
14788.32 202
14789.47 196
14790.62 200
14791.77 233
14792.92 223
14794.07 185
14795.22 175
14796.37 214
14797.52 226
14798.67 232
14799.82 194
14800.97 196
14802.12 232
14803.26 199
14804.41 177
14805.56 212
14806.71 221
14807.86 190
14809.01 183
14810.16 171
14811.31 159
14812.46 196
14813.61 229
14814.76 178
14815.91 189
14817.06 190
14818.21 225
14819.36 229
14820.51 198
14821.66 196
14822.82 219
14823.97 231
14825.12 201
14826.27 181
14827.42 169
14828.57 192
14829.72 201
14830.87 193
14832.02 195
14833.17 201
14834.32 178
14835.47 194
14836.62 168
14837.77 193
14838.93 216
14840.08 191
14841.23 192
14842.38 175
14843.53 193
14844.68 189
14845.83 193
14846.98 214
14848.14 201
14849.29 186
14850.44 179
14851.59 194
14852.74 176
14853.89 178
14855.04 190
14856.20 180
14857.35 204
14858.50 207
14859.65 186
14860.80 193
14861.96 172
14863.11 191
14864.26 201
14865.41 210
14866.56 184
14867.72 217
14868.87 196
14870.02 175
14871.17 185
14872.32 185
14873.48 233
14874.63 217
14875.78 187
14876.93 158
14878.09 206
14879.24 208
14880.39 176
14881.54 219
14882.70 206
14883.85 203
14885.00 161
14886.16 178
14887.31 219
14888.46 194
14889.61 184
14890.77 191
14891.92 215
14893.07 223
14894.23 184
14895.38 188
14896.53 192
14897.69 190
14898.84 171
14899.99 183
14901.15 178
14902.30 195
14903.45 185
14904.61 182
14905.76 172
14906.91 179
14908.07 181
14909.22 172
14910.38 144
14911.53 155
14912.68 170
14913.84 167
14914.99 194
14916.15 188
14917.30 178
14918.45 204
14919.61 210
14920.76 168
14921.92 185
14923.07 173
14924.22 180
14925.38 197
14926.53 207
14927.69 187
14928.84 202
14930.00 194
14931.15 184
14932.31 210
14933.46 199
14934.62 185
14935.77 172
14936.93 180
14938.08 235
14939.24 193
14940.39 181
14941.55 188
14942.70 196
14943.86 224
14945.01 209
14946.17 191
14947.32 206
14948.48 190
14949.63 193
14950.79 220
14951.94 201
14953.10 202
14954.25 229
14955.41 207
14956.56 208
14957.72 209
14958.88 196
14960.03 185
14961.19 207
14962.34 206
14963.50 171
14964.65 229
14965.81 198
14966.97 166
14968.12 166
14969.28 195
14970.43 194
14971.59 176
14972.75 187
14973.90 233
14975.06 225
14976.22 212
14977.37 197
14978.53 208
14979.69 193
14980.84 207
14982.00 209
14983.16 215
14984.31 216
14985.47 211
14986.63 193
14987.78 192
14988.94 202
14990.10 212
14991.25 209
14992.41 212
14993.57 201
14994.72 208
14995.88 204
14997.04 193
14998.20 181
14999.35 195
15000.51 201
15001.67 205
15002.82 207
15003.98 186
15005.14 214
15006.30 221
15007.45 194
15008.61 207
15009.77 208
15010.93 215
15012.09 209
15013.24 202
15014.40 191
15015.56 201
15016.72 205
15017.87 212
15019.03 201
15020.19 205
15021.35 188
15022.51 198
15023.67 189
15024.82 188
15025.98 202
15027.14 197
15028.30 215
15029.46 244
15030.62 207
15031.77 186
15032.93 180
15034.09 186
15035.25 188
15036.41 206
15037.57 185
15038.73 202
15039.88 203
15041.04 176
15042.20 178
15043.36 182
15044.52 187
15045.68 177
15046.84 192
15048.00 204
15049.16 196
15050.32 176
15051.47 207
15052.63 188
15053.79 198
15054.95 198
15056.11 181
15057.27 212
15058.43 171
15059.59 214
15060.75 173
15061.91 168
15063.07 189
15064.23 205
15065.39 184
15066.55 179
15067.71 218
15068.87 198
15070.03 177
15071.19 206
15072.35 205
15073.51 175
15074.67 184
15075.83 205
15076.99 221
15078.15 198
15079.31 183
15080.47 208
15081.63 212
15082.79 189
15083.95 164
15085.11 180
15086.27 223
15087.43 210
15088.59 203
15089.76 185
15090.92 188
15092.08 172
15093.24 193
15094.40 189
15095.56 202
15096.72 205
15097.88 204
15099.04 196
15100.20 179
15101.37 200
15102.53 196
15103.69 217
15104.85 204
15106.01 193
15107.17 186
15108.33 207
15109.50 214
15110.66 185
15111.82 188
15112.98 187
15114.14 182
15115.30 190
15116.47 180
15117.63 166
15118.79 168
15119.95 181
15121.11 228
15122.27 184
15123.44 191
15124.60 196
15125.76 198
15126.92 227
15128.09 202
15129.25 179
15130.41 193
15131.57 208
15132.73 187
15133.90 195
15135.06 179
15136.22 190
15137.38 191
15138.55 175
15139.71 187
15140.87 170
15142.04 164
15143.20 189
15144.36 165
15145.52 170
15146.69 190
15147.85 193
15149.01 215
15150.18 191
15151.34 197
15152.50 212
15153.67 184
15154.83 178
15155.99 181
15157.16 187
15158.32 183
15159.48 198
15160.65 184
15161.81 167
15162.97 186
15164.14 216
15165.30 211
15166.46 177
15167.63 180
15168.79 178
15169.95 188
15171.12 198
15172.28 184
15173.45 204
15174.61 190
15175.77 199
15176.94 204
15178.10 212
15179.27 176
15180.43 197
15181.60 216
15182.76 204
15183.92 184
15185.09 230
15186.25 198
15187.42 185
15188.58 192
15189.75 213
15190.91 202
15192.08 202
15193.24 211
15194.41 229
15195.57 197
15196.74 176
15197.90 181
15199.07 183
15200.23 184
15201.40 181
15202.56 182
15203.73 174
15204.89 196
15206.06 224
15207.22 213
15208.39 206
15209.55 184
15210.72 196
15211.88 225
15213.05 177
15214.21 209
15215.38 198
15216.54 203
15217.71 205
15218.88 182
15220.04 213
15221.21 202
15222.37 215
15223.54 168
15224.71 202
15225.87 219
15227.04 172
15228.20 170
15229.37 213
15230.54 216
15231.70 189
15232.87 189
15234.03 176
15235.20 176
15236.37 195
15237.53 219
15238.70 209
15239.87 182
15241.03 194
15242.20 232
15243.37 243
15244.53 216
15245.70 205
15246.87 211
15248.03 211
15249.20 168
15250.37 190
15251.53 219
15252.70 215
15253.87 173
15255.04 176
15256.20 167
15257.37 192
15258.54 199
15259.70 195
15260.87 226
15262.04 224
15263.21 194
15264.37 217
15265.54 192
15266.71 217
15267.88 187
15269.04 214
15270.21 196
15271.38 173
15272.55 175
15273.72 220
15274.88 199
15276.05 186
15277.22 178
15278.39 169
15279.56 170
15280.72 188
15281.89 189
15283.06 180
15284.23 204
15285.40 175
15286.56 206
15287.73 209
15288.90 179
15290.07 168
15291.24 194
15292.41 199
15293.58 159
15294.74 166
15295.91 178
15297.08 190
15298.25 207
15299.42 201
15300.59 187
15301.76 190
15302.93 193
15304.09 176
15305.26 199
15306.43 175
15307.60 169
15308.77 180
15309.94 192
15311.11 179
15312.28 206
15313.45 192
15314.62 207
15315.79 171
15316.96 198
15318.13 182
15319.30 163
15320.46 159
15321.63 206
15322.80 189
15323.97 173
15325.14 193
15326.31 209
15327.48 221
15328.65 212
15329.82 193
15330.99 209
15332.16 192
15333.33 165
15334.50 175
15335.67 203
15336.84 201
15338.01 195
15339.18 169
15340.36 148
15341.53 179
15342.70 212
15343.87 188
15345.04 200
15346.21 194
15347.38 200
15348.55 166
15349.72 175
15350.89 159
15352.06 170
15353.23 168
15354.40 164
15355.57 167
15356.75 184
15357.92 170
15359.09 176
15360.26 179
15361.43 168
15362.60 167
15363.77 201
15364.94 196
15366.11 189
15367.29 183
15368.46 185
15369.63 222
15370.80 198
15371.97 175
15373.14 148
15374.32 147
15375.49 177
15376.66 173
15377.83 187
15379.00 185
15380.17 215
15381.35 192
15382.52 179
15383.69 165
15384.86 189
15386.03 191
15387.21 238
15388.38 186
15389.55 194
15390.72 196
15391.90 214
15393.07 175
15394.24 182
15395.41 190
15396.59 201
15397.76 199
15398.93 168
15400.10 162
15401.28 200
15402.45 197
15403.62 187
15404.79 190
15405.97 186
15407.14 176
15408.31 205
15409.49 201
15410.66 185
15411.83 204
15413.01 196
15414.18 201
15415.35 229
15416.53 173
15417.70 194
15418.87 198
15420.05 188
15421.22 185
15422.39 183
15423.57 177
15424.74 211
15425.91 212
15427.09 193
15428.26 205
15429.43 175
15430.61 207
15431.78 191
15432.96 176
15434.13 183
15435.30 176
15436.48 181
15437.65 187
15438.83 184
15440.00 147
15441.17 161
15442.35 179
15443.52 195
15444.70 195
15445.87 163
15447.05 200
15448.22 226
15449.40 207
15450.57 193
15451.75 207
15452.92 196
15454.09 206
15455.27 204
15456.44 175
15457.62 193
15458.79 184
15459.97 199
15461.14 204
15462.32 180
15463.49 172
15464.67 184
15465.84 211
15467.02 171
15468.19 188
15469.37 203
15470.55 200
15471.72 212
15472.90 195
15474.07 192
15475.25 194
15476.42 175
15477.60 158
15478.77 175
15479.95 176
15481.13 168
15482.30 164
15483.48 171
15484.65 163
15485.83 188
15487.00 214
15488.18 225
15489.36 177
15490.53 176
15491.71 194
15492.89 212
15494.06 156
15495.24 174
15496.41 166
15497.59 183
15498.77 177
15499.94 164
15501.12 164
15502.30 190
15503.47 219
15504.65 186
15505.83 171
15507.00 172
15508.18 172
15509.36 181
15510.53 190
15511.71 170
15512.89 172
15514.06 171
15515.24 215
15516.42 173
15517.60 183
15518.77 203
15519.95 202
15521.13 186
15522.30 165
15523.48 170
15524.66 186
15525.84 201
15527.01 185
15528.19 169
15529.37 173
15530.55 188
15531.73 176
15532.90 165
15534.08 179
15535.26 183
15536.44 151
15537.61 181
15538.79 167
15539.97 178
15541.15 154
15542.33 172
15543.50 177
15544.68 187
15545.86 203
15547.04 187
15548.22 211
15549.40 211
15550.57 186
15551.75 154
15552.93 189
15554.11 173
15555.29 172
15556.47 138
15557.65 167
15558.82 201
15560.00 185
15561.18 200
15562.36 192
15563.54 180
15564.72 186
15565.90 149
15567.08 191
15568.26 172
15569.43 193
15570.61 195
15571.79 187
15572.97 175
15574.15 169
15575.33 184
15576.51 195
15577.69 186
15578.87 204
15580.05 200
15581.23 204
15582.41 182
15583.59 160
15584.77 157
15585.95 192
15587.13 183
15588.31 176
15589.49 189
15590.67 212
15591.85 195
15593.03 203
15594.21 202
15595.39 169
15596.57 193
15597.75 197
15598.93 203
15600.11 170
15601.29 205
15602.47 191
15603.65 210
15604.83 175
15606.01 194
15607.19 191
15608.37 210
15609.55 224
15610.73 234
15611.91 215
15613.09 188
15614.27 200
15615.45 205
15616.64 195
15617.82 173
15619.00 189
15620.18 189
15621.36 237
15622.54 200
15623.72 167
15624.90 142
15626.08 188
15627.27 212
15628.45 244
15629.63 223
15630.81 245
15631.99 226
15633.17 193
15634.35 199
15635.54 209
15636.72 219
15637.90 181
15639.08 178
15640.26 195
15641.45 230
15642.63 206
15643.81 221
15644.99 223
15646.17 245
15647.36 211
15648.54 208
15649.72 203
15650.90 223
15652.08 218
15653.27 198
15654.45 204
15655.63 217
15656.81 195
15658.00 222
15659.18 202
15660.36 231
15661.54 243
15662.73 207
15663.91 226
15665.09 224
15666.27 210
15667.46 208
15668.64 214
15669.82 195
15671.01 198
15672.19 212
15673.37 233
15674.56 230
15675.74 237
15676.92 214
15678.10 213
15679.29 197
15680.47 191
15681.65 214
15682.84 199
15684.02 222
15685.21 205
15686.39 214
15687.57 206
15688.76 229
15689.94 200
15691.12 187
15692.31 183
15693.49 185
15694.67 205
15695.86 200
15697.04 211
15698.23 222
15699.41 222
15700.59 207
15701.78 188
15702.96 192
15704.15 189
15705.33 199
15706.52 173
15707.70 197
15708.88 193
15710.07 195
15711.25 189
15712.44 228
15713.62 188
15714.81 172
15715.99 168
15717.18 196
15718.36 197
15719.55 210
15720.73 175
15721.92 208
15723.10 185
15724.29 168
15725.47 199
15726.66 214
15727.84 215
15729.03 204
15730.21 185
15731.40 194
15732.58 213
15733.77 201
15734.95 259
15736.14 233
15737.32 219
15738.51 186
15739.69 202
15740.88 200
15742.07 211
15743.25 199
15744.44 211
15745.62 228
15746.81 194
15747.99 214
15749.18 202
15750.37 181
15751.55 175
15752.74 221
15753.93 199
15755.11 228
15756.30 228
15757.48 216
15758.67 221
15759.86 190
15761.04 214
15762.23 260
15763.42 217
15764.60 217
15765.79 223
15766.98 212
15768.16 238
15769.35 284
15770.54 233
15771.72 194
15772.91 221
15774.10 192
15775.28 198
15776.47 201
15777.66 183
15778.84 189
15780.03 209
15781.22 216
15782.41 182
15783.59 190
15784.78 207
15785.97 203
15787.15 203
15788.34 197
15789.53 158
15790.72 201
15791.90 226
15793.09 192
15794.28 184
15795.47 215
15796.65 196
15797.84 248
15799.03 213
15800.22 210
15801.41 203
15802.59 219
15803.78 217
15804.97 188
15806.16 195
15807.35 191
15808.53 202
15809.72 165
15810.91 226
15812.10 198
15813.29 193
15814.48 206
15815.66 208
15816.85 231
15818.04 202
15819.23 205
15820.42 207
15821.61 183
15822.80 187
15823.98 178
15825.17 173
15826.36 200
15827.55 182
15828.74 203
15829.93 173
15831.12 168
15832.31 201
15833.50 199
15834.69 181
15835.87 188
15837.06 200
15838.25 173
15839.44 185
15840.63 196
15841.82 188
15843.01 180
15844.20 190
15845.39 172
15846.58 173
15847.77 177
15848.96 189
15850.15 187
15851.34 184
15852.53 178
15853.72 184
15854.91 211
15856.10 182
15857.29 212
15858.48 207
15859.67 200
15860.86 185
15862.05 178
15863.24 182
15864.43 194
15865.62 177
15866.81 196
15868.00 188
15869.19 217
15870.38 166
15871.57 159
15872.76 176
15873.95 205
15875.14 161
15876.33 206
15877.52 206
15878.72 160
15879.91 169
15881.10 209
15882.29 145
15883.48 161
15884.67 147
15885.86 168
15887.05 190
15888.24 201
15889.43 205
15890.63 202
15891.82 187
15893.01 151
15894.20 215
15895.39 155
15896.58 168
15897.77 170
15898.97 179
15900.16 172
15901.35 164
15902.54 155
15903.73 183
15904.92 175
15906.12 194
15907.31 179
15908.50 185
15909.69 173
15910.88 166
15912.08 180
15913.27 176
15914.46 160
15915.65 203
15916.85 194
15918.04 200
15919.23 197
15920.42 183
15921.61 183
15922.81 206
15924.00 190
15925.19 228
15926.38 172
15927.58 178
15928.77 229
15929.96 199
15931.16 196
15932.35 175
15933.54 158
15934.73 170
15935.93 182
15937.12 171
15938.31 174
15939.51 173
15940.70 195
15941.89 200
15943.09 178
15944.28 192
15945.47 198
15946.67 175
15947.86 182
15949.05 176
15950.25 199
15951.44 188
15952.63 202
15953.83 206
15955.02 199
15956.21 176
15957.41 203
15958.60 182
15959.80 188
15960.99 157
15962.18 194
15963.38 215
15964.57 203
15965.77 187
15966.96 177
15968.15 156
15969.35 184
15970.54 178
15971.74 206
15972.93 196
15974.13 191
15975.32 199
15976.51 143
15977.71 157
15978.90 179
15980.10 179
15981.29 185
15982.49 163
15983.68 148
15984.88 184
15986.07 173
15987.27 167
15988.46 155
15989.66 191
15990.85 178
15992.05 198
15993.24 131
15994.44 153
15995.63 135
15996.83 185
15998.02 183
15999.22 160
16000.41 150
16001.61 160
16002.80 173
16004.00 155
16005.20 137
16006.39 142
16007.59 172
16008.78 184
16009.98 181
16011.17 155
16012.37 145
16013.57 155
16014.76 180
16015.96 133
16017.15 163
16018.35 190
16019.55 190
16020.74 187
16021.94 164
16023.13 190
16024.33 152
16025.53 168
16026.72 182
16027.92 163
16029.12 171
16030.31 175
16031.51 148
16032.71 149
16033.90 188
16035.10 157
16036.30 168
16037.49 176
16038.69 134
16039.89 157
16041.08 164
16042.28 161
16043.48 176
16044.67 172
16045.87 177
16047.07 172
16048.27 180
16049.46 180
16050.66 158
16051.86 154
16053.06 175
16054.25 167
16055.45 149
16056.65 167
16057.84 160
16059.04 183
16060.24 164
16061.44 153
16062.64 169
16063.83 174
16065.03 140
16066.23 149
16067.43 147
16068.62 171
16069.82 176
16071.02 148
16072.22 180
16073.42 135
16074.62 165
16075.81 169
16077.01 173
16078.21 156
16079.41 157
16080.61 158
16081.81 173
16083.00 190
16084.20 184
16085.40 172
16086.60 154
16087.80 164
16089.00 163
16090.20 147
16091.39 178
16092.59 169
16093.79 171
16094.99 148
16096.19 165
16097.39 140
16098.59 195
16099.79 161
16100.99 172
16102.19 191
16103.38 159
16104.58 150
16105.78 176
16106.98 159
16108.18 196
16109.38 180
16110.58 176
16111.78 156
16112.98 148
16114.18 175
16115.38 151
16116.58 165
16117.78 199
16118.98 185
16120.18 184
16121.38 173
16122.58 167
16123.78 162
16124.98 170
16126.18 179
16127.38 174
16128.58 156
16129.78 160
16130.98 172
16132.18 151
16133.38 150
16134.58 134
16135.78 167
16136.98 168
16138.18 132
16139.38 152
16140.58 185
16141.78 189
16142.98 193
16144.19 174
16145.39 178
16146.59 186
16147.79 160
16148.99 159
16150.19 178
16151.39 167
16152.59 171
16153.79 168
16154.99 141
16156.20 151
16157.40 187
16158.60 162
16159.80 162
16161.00 135
16162.20 188
16163.40 188
16164.61 175
16165.81 157
16167.01 132
16168.21 174
16169.41 205
16170.61 168
16171.82 104
16173.02 169
16174.22 180
16175.42 160
16176.62 168
16177.82 181
16179.03 153
16180.23 156
16181.43 170
16182.63 161
16183.84 173
16185.04 170
16186.24 180
16187.44 155
16188.65 123
16189.85 155
16191.05 156
16192.25 174
16193.46 164
16194.66 158
16195.86 170
16197.06 153
16198.27 150
16199.47 157
16200.67 172
16201.87 166
16203.08 166
16204.28 168
16205.48 136
16206.69 143
16207.89 187
16209.09 155
16210.30 147
16211.50 145
16212.70 175
16213.91 165
16215.11 171
16216.31 175
16217.52 163
16218.72 179
16219.92 151
16221.13 164
16222.33 133
16223.53 145
16224.74 140
16225.94 182
16227.15 162
16228.35 134
16229.55 155
16230.76 198
16231.96 154
16233.17 183
16234.37 174
16235.57 160
16236.78 176
16237.98 143
16239.19 124
16240.39 136
16241.60 145
16242.80 146
16244.00 142
16245.21 147
16246.41 136
16247.62 170
16248.82 183
16250.03 155
16251.23 145
16252.44 134
16253.64 157
16254.85 154
16256.05 181
16257.26 185
16258.46 181
16259.67 140
16260.87 153
16262.08 170
16263.28 171
16264.49 157
16265.69 168
16266.90 122
16268.10 134
16269.31 137
16270.51 160
16271.72 184
16272.93 182
16274.13 166
16275.34 154
16276.54 171
16277.75 158
16278.95 125
16280.16 141
16281.37 156
16282.57 145
16283.78 147
16284.98 130
16286.19 143
16287.40 175
16288.60 186
16289.81 168
16291.01 173
16292.22 185
16293.43 171
16294.63 182
16295.84 162
16297.05 151
16298.25 177
16299.46 176
16300.67 179
16301.87 165
16303.08 158
16304.29 193
16305.49 180
16306.70 191
16307.91 181
16309.11 149
16310.32 169
16311.53 148
16312.73 146
16313.94 150
16315.15 144
16316.36 213
16317.56 204
16318.77 181
16319.98 150
16321.19 151
16322.39 146
16323.60 160
16324.81 144
16326.02 168
16327.22 159
16328.43 141
16329.64 145
16330.85 132
16332.05 142
16333.26 166
16334.47 160
16335.68 181
16336.88 158
16338.09 137
16339.30 142
16340.51 143
16341.72 145
16342.93 153
16344.13 145
16345.34 136
16346.55 159
16347.76 143
16348.97 136
16350.18 133
16351.38 130
16352.59 157
16353.80 135
16355.01 161
16356.22 161
16357.43 137
16358.64 142
16359.84 137
16361.05 165
16362.26 153
16363.47 167
16364.68 161
16365.89 146
16367.10 120
16368.31 140
16369.52 138
16370.73 185
16371.93 181
16373.14 157
16374.35 124
16375.56 145
16376.77 160
16377.98 168
16379.19 153
16380.40 171
16381.61 130
16382.82 134
16384.03 150
16385.24 151
16386.45 154
16387.66 141
16388.87 149
16390.08 185
16391.29 159
16392.50 148
16393.71 158
16394.92 152
16396.13 146
16397.34 153
16398.55 150
16399.76 149
16400.97 152
16402.18 145
16403.39 128
16404.60 147
16405.81 136
16407.02 140
16408.23 132
16409.44 118
16410.65 113
16411.86 136
16413.08 151
16414.29 160
16415.50 179
16416.71 156
16417.92 140
16419.13 162
16420.34 128
16421.55 139
16422.76 118
16423.97 130
16425.19 123
16426.40 161
16427.61 151
16428.82 148
16430.03 146
16431.24 152
16432.45 137
16433.67 137
16434.88 143
16436.09 157
16437.30 143
16438.51 137
16439.72 164
16440.94 161
16442.15 140
16443.36 141
16444.57 137
16445.78 141
16446.99 136
16448.21 136
16449.42 140
16450.63 161
16451.84 159
16453.06 153
16454.27 139
16455.48 145
16456.69 117
16457.90 150
16459.12 135
16460.33 127
16461.54 118
16462.75 134
16463.97 136
16465.18 170
16466.39 132
16467.61 114
16468.82 140
16470.03 150
16471.24 154
16472.46 123
16473.67 143
16474.88 128
16476.10 133
16477.31 153
16478.52 118
16479.74 128
16480.95 122
16482.16 159
16483.38 136
16484.59 128
16485.80 135
16487.02 126
16488.23 105
16489.44 138
16490.66 122
16491.87 141
16493.08 118
16494.30 122
16495.51 147
16496.73 138
16497.94 131
16499.15 147
16500.37 144
16501.58 129
16502.80 137
16504.01 151
16505.22 151
16506.44 145
16507.65 156
16508.87 125
16510.08 135
16511.30 130
16512.51 129
16513.72 125
16514.94 140
16516.15 114
16517.37 121
16518.58 121
16519.80 111
16521.01 122
16522.23 139
16523.44 140
16524.66 127
16525.87 162
16527.09 159
16528.30 142
16529.52 122
16530.73 137
16531.95 145
16533.16 131
16534.38 159
16535.59 171
16536.81 136
16538.02 145
16539.24 131
16540.45 143
16541.67 144
16542.89 136
16544.10 137
16545.32 137
16546.53 136
16547.75 136
16548.96 127
16550.18 120
16551.40 156
16552.61 131
16553.83 139
16555.04 125
16556.26 118
16557.48 156
16558.69 128
16559.91 142
16561.12 147
16562.34 162
16563.56 147
16564.77 133
16565.99 127
16567.21 145
16568.42 137
16569.64 130
16570.86 120
16572.07 130
16573.29 120
16574.51 119
16575.72 119
16576.94 123
16578.16 118
16579.37 118
16580.59 156
16581.81 139
16583.02 117
16584.24 121
16585.46 151
16586.68 130
16587.89 142
16589.11 166
16590.33 140
16591.54 133
16592.76 144
16593.98 150
16595.20 149
16596.41 115
16597.63 127
16598.85 130
16600.07 127
16601.29 147
16602.50 145
16603.72 141
16604.94 135
16606.16 146
16607.37 134
16608.59 134
16609.81 143
16611.03 160
16612.25 108
16613.46 107
16614.68 118
16615.90 129
16617.12 156
16618.34 112
16619.56 119
16620.77 140
16621.99 165
16623.21 130
16624.43 135
16625.65 111
16626.87 143
16628.09 154
16629.30 121
16630.52 109
16631.74 107
16632.96 124
16634.18 152
16635.40 126
16636.62 135
16637.84 132
16639.06 142
16640.28 132
16641.49 122
16642.71 120
16643.93 147
16645.15 140
16646.37 109
16647.59 124
16648.81 131
16650.03 124
16651.25 131
16652.47 115
16653.69 147
16654.91 155
16656.13 145
16657.35 151
16658.57 106
16659.79 124
16661.01 127
16662.23 123
16663.45 124
16664.67 130
16665.89 136
16667.11 112
16668.33 101
16669.55 84
16670.77 104
16671.99 137
16673.21 135
16674.43 120
16675.65 121
16676.87 123
16678.09 140
16679.31 146
16680.53 115
16681.75 141
16682.97 135
16684.19 152
16685.42 166
16686.64 126
16687.86 107
16689.08 112
16690.30 137
16691.52 115
16692.74 128
16693.96 122
16695.18 107
16696.40 99
16697.63 147
16698.85 139
16700.07 148
16701.29 131
16702.51 130
16703.73 128
16704.95 122
16706.18 110
16707.40 113
16708.62 118
16709.84 135
16711.06 126
16712.28 139
16713.51 119
16714.73 118
16715.95 112
16717.17 113
16718.39 106
16719.62 133
16720.84 124
16722.06 98
16723.28 109
16724.50 116
16725.73 148
16726.95 109
16728.17 121
16729.39 105
16730.62 134
16731.84 124
16733.06 111
16734.28 118
16735.51 135
16736.73 117
16737.95 136
16739.18 120
16740.40 108
16741.62 97
16742.84 122
16744.07 126
16745.29 144
16746.51 131
16747.74 122
16748.96 159
16750.18 140
16751.41 156
16752.63 115
16753.85 148
16755.08 134
16756.30 149
16757.52 121
16758.75 104
16759.97 142
16761.19 103
16762.42 105
16763.64 106
16764.86 103
16766.09 124
16767.31 144
16768.54 137
16769.76 130
16770.98 121
16772.21 137
16773.43 132
16774.66 121
16775.88 145
16777.10 128
16778.33 125
16779.55 107
16780.78 106
16782.00 127
16783.22 132
16784.45 123
16785.67 107
16786.90 105
16788.12 135
16789.35 138
16790.57 127
16791.80 120
16793.02 119
16794.25 130
16795.47 136
16796.70 127
16797.92 109
16799.15 119
16800.37 117
16801.60 99
16802.82 109
16804.05 106
16805.27 98
16806.50 113
16807.72 109
16808.95 121
16810.17 127
16811.40 123
16812.62 135
16813.85 128
16815.07 130
16816.30 109
16817.53 124
16818.75 130
16819.98 112
16821.20 114
16822.43 115
16823.65 145
16824.88 132
16826.11 128
16827.33 153
16828.56 140
16829.78 146
16831.01 124
16832.24 128
16833.46 120
16834.69 131
16835.92 136
16837.14 132
16838.37 118
16839.60 141
16840.82 133
16842.05 132
16843.27 140
16844.50 115
16845.73 118
16846.96 134
16848.18 151
16849.41 115
16850.64 140
16851.86 132
16853.09 130
16854.32 121
16855.54 124
16856.77 118
16858.00 145
16859.22 127
16860.45 145
16861.68 121
16862.91 144
16864.13 139
16865.36 138
16866.59 129
16867.82 147
16869.04 136
16870.27 139
16871.50 150
16872.73 118
16873.95 128
16875.18 123
16876.41 138
16877.64 123
16878.87 119
16880.09 132
16881.32 131
16882.55 137
16883.78 118
16885.01 140
16886.23 125
16887.46 150
16888.69 123
16889.92 130
16891.15 139
16892.38 134
16893.60 129
16894.83 120
16896.06 134
16897.29 170
16898.52 162
16899.75 144
16900.98 130
16902.20 129
16903.43 133
16904.66 186
16905.89 157
16907.12 123
16908.35 123
16909.58 128
16910.81 144
16912.04 103
16913.26 130
16914.49 141
16915.72 119
16916.95 126
16918.18 109
16919.41 128
16920.64 121
16921.87 105
16923.10 119
16924.33 137
16925.56 118
16926.79 147
16928.02 119
16929.25 124
16930.48 110
16931.71 136
16932.94 131
16934.17 107
16935.40 108
16936.63 135
16937.86 136
16939.09 149
16940.32 119
16941.55 134
16942.78 131
16944.01 114
16945.24 142
16946.47 134
16947.70 131
16948.93 116
16950.16 121
16951.39 119
16952.62 142
16953.85 139
16955.08 139
16956.31 150
16957.54 123
16958.77 126
16960.01 126
16961.24 134
16962.47 142
16963.70 117
16964.93 147
16966.16 143
16967.39 119
16968.62 114
16969.85 122
16971.08 120
16972.32 139
16973.55 137
16974.78 134
16976.01 126
16977.24 119
16978.47 142
16979.70 114
16980.94 92
16982.17 116
16983.40 132
16984.63 118
16985.86 132
16987.10 118
16988.33 112
16989.56 122
16990.79 143
16992.02 130
16993.26 140
16994.49 137
16995.72 133
16996.95 118
16998.18 116
16999.42 98
17000.65 93
17001.88 111
17003.11 123
17004.35 106
17005.58 134
17006.81 129
17008.04 117
17009.28 118
17010.51 109
17011.74 133
17012.97 123
17014.21 103
17015.44 128
17016.67 123
17017.91 135
17019.14 132
17020.37 126
17021.60 122
17022.84 96
17024.07 144
17025.30 126
17026.54 142
17027.77 137
17029.00 117
17030.24 125
17031.47 93
17032.70 111
17033.94 129
17035.17 97
17036.41 133
17037.64 112
17038.87 110
17040.11 99
17041.34 113
17042.57 111
17043.81 125
17045.04 104
17046.28 133
17047.51 134
17048.74 134
17049.98 125
17051.21 113
17052.45 108
17053.68 104
17054.92 120
17056.15 132
17057.38 146
17058.62 141
17059.85 112
17061.09 122
17062.32 118
17063.56 109
17064.79 136
17066.03 126
17067.26 104
17068.50 149
17069.73 146
17070.97 126
17072.20 108
17073.44 118
17074.67 111
17075.91 123
17077.14 122
17078.38 116
17079.61 104
17080.85 117
17082.08 118
17083.32 118
17084.55 106
17085.79 118
17087.02 128
17088.26 140
17089.49 108
17090.73 125
17091.97 123
17093.20 123
17094.44 115
17095.67 101
17096.91 113
17098.14 121
17099.38 113
17100.62 128
17101.85 119
17103.09 114
17104.32 127
17105.56 116
17106.80 135
17108.03 132
17109.27 100
17110.51 96
17111.74 122
17112.98 137
17114.21 121
17115.45 148
17116.69 124
17117.92 126
17119.16 129
17120.40 115
17121.63 116
17122.87 134
17124.11 133
17125.34 97
17126.58 133
17127.82 131
17129.06 126
17130.29 136
17131.53 107
17132.77 123
17134.00 121
17135.24 137
17136.48 143
17137.72 115
17138.95 139
17140.19 120
17141.43 121
17142.67 106
17143.90 123
17145.14 113
17146.38 106
17147.62 115
17148.85 106
17150.09 97
17151.33 111
17152.57 121
17153.80 139
17155.04 145
17156.28 112
17157.52 108
17158.76 129
17159.99 112
17161.23 121
17162.47 146
17163.71 132
17164.95 127
17166.19 138
17167.42 151
17168.66 118
17169.90 101
17171.14 107
17172.38 122
17173.62 157
17174.86 114
17176.09 110
17177.33 142
17178.57 135
17179.81 126
17181.05 106
17182.29 120
17183.53 109
17184.77 138
17186.01 141
17187.24 110
17188.48 129
17189.72 122
17190.96 136
17192.20 108
17193.44 116
17194.68 110
17195.92 135
17197.16 131
17198.40 130
17199.64 129
17200.88 142
17202.12 124
17203.36 109
17204.60 127
17205.84 128
17207.08 144
17208.32 136
17209.56 136
17210.80 120
17212.04 130
17213.28 109
17214.52 149
17215.76 138
17217.00 151
17218.24 145
17219.48 129
17220.72 110
17221.96 128
17223.20 131
17224.44 139
17225.68 102
17226.92 92
17228.16 119
17229.40 139
17230.64 160
17231.88 125
17233.12 124
17234.36 104
17235.60 141
17236.85 125
17238.09 129
17239.33 158
17240.57 141
17241.81 133
17243.05 118
17244.29 149
17245.53 141
17246.77 141
17248.02 114
17249.26 111
17250.50 131
17251.74 135
17252.98 138
17254.22 143
17255.46 142
17256.71 132
17257.95 163
17259.19 158
17260.43 151
17261.67 128
17262.91 126
17264.16 143
17265.40 149
17266.64 132
17267.88 142
17269.12 144
17270.37 116
17271.61 104
17272.85 167
17274.09 157
17275.34 132
17276.58 128
17277.82 117
17279.06 123
17280.30 96
17281.55 113
17282.79 149
17284.03 134
17285.27 98
17286.52 114
17287.76 138
17289.00 134
17290.25 141
17291.49 119
17292.73 108
17293.97 105
17295.22 120
17296.46 145
17297.70 145
17298.95 103
17300.19 124
17301.43 122
17302.68 107
17303.92 115
17305.16 119
17306.41 116
17307.65 134
17308.89 127
17310.14 126
17311.38 121
17312.62 146
17313.87 102
17315.11 129
17316.36 109
17317.60 115
17318.84 138
17320.09 143
17321.33 115
17322.58 128
17323.82 105
17325.06 128
17326.31 121
17327.55 121
17328.80 161
17330.04 160
17331.28 130
17332.53 129
17333.77 117
17335.02 103
17336.26 110
17337.51 114
17338.75 142
17340.00 122
17341.24 123
17342.48 123
17343.73 99
17344.97 130
17346.22 130
17347.46 133
17348.71 153
17349.95 142
17351.20 136
17352.44 135
17353.69 127
17354.93 134
17356.18 134
17357.42 128
17358.67 121
17359.92 125
17361.16 115
17362.41 122
17363.65 121
17364.90 136
17366.14 133
17367.39 110
17368.63 117
17369.88 116
17371.13 124
17372.37 106
17373.62 113
17374.86 103
17376.11 120
17377.35 109
17378.60 123
17379.85 120
17381.09 113
17382.34 126
17383.59 113
17384.83 154
17386.08 108
17387.32 101
17388.57 105
17389.82 127
17391.06 154
17392.31 127
17393.56 133
17394.80 140
17396.05 117
17397.30 122
17398.54 117
17399.79 137
17401.04 137
17402.28 141
17403.53 137
17404.78 138
17406.02 138
17407.27 127
17408.52 122
17409.77 119
17411.01 109
17412.26 130
17413.51 141
17414.75 125
17416.00 121
17417.25 129
17418.50 125
17419.74 137
17420.99 143
17422.24 154
17423.49 112
17424.73 132
17425.98 126
17427.23 130
17428.48 125
17429.73 128
17430.97 114
17432.22 118
17433.47 113
17434.72 128
17435.97 134
17437.21 142
17438.46 110
17439.71 111
17440.96 116
17442.21 128
17443.45 118
17444.70 124
17445.95 133
17447.20 113
17448.45 112
17449.70 124
17450.95 136
17452.19 133
17453.44 100
17454.69 123
17455.94 111
17457.19 118
17458.44 138
17459.69 146
17460.94 107
17462.19 146
17463.43 120
17464.68 128
17465.93 136
17467.18 114
17468.43 95
17469.68 132
17470.93 118
17472.18 116
17473.43 120
17474.68 133
17475.93 125
17477.18 143
17478.43 148
17479.68 119
17480.93 107
17482.18 119
17483.43 119
17484.68 126
17485.93 132
17487.17 117
17488.42 121
17489.67 124
17490.92 112
17492.18 122
17493.43 114
17494.68 129
17495.93 149
17497.18 143
17498.43 126
17499.68 120
17500.93 110
17502.18 115
17503.43 137
17504.68 196
17505.93 147
17507.18 129
17508.43 116
17509.68 132
17510.93 115
17512.18 120
17513.43 117
17514.68 135
17515.94 122
17517.19 142
17518.44 131
17519.69 109
17520.94 101
17522.19 113
17523.44 135
17524.69 119
17525.94 129
17527.20 164
17528.45 132
17529.70 127
17530.95 117
17532.20 117
17533.45 123
17534.70 125
17535.96 127
17537.21 128
17538.46 147
17539.71 147
17540.96 134
17542.22 152
17543.47 147
17544.72 138
17545.97 188
17547.22 147
17548.48 130
17549.73 113
17550.98 147
17552.23 158
17553.48 150
17554.74 130
17555.99 139
17557.24 138
17558.49 114
17559.75 122
17561.00 159
17562.25 157
17563.50 166
17564.76 156
17566.01 167
17567.26 139
17568.52 119
17569.77 143
17571.02 147
17572.27 153
17573.53 162
17574.78 167
17576.03 150
17577.29 165
17578.54 153
17579.79 148
17581.05 134
17582.30 147
17583.55 133
17584.81 141
17586.06 150
17587.31 140
17588.57 147
17589.82 144
17591.07 154
17592.33 131
17593.58 119
17594.83 154
17596.09 136
17597.34 122
17598.60 130
17599.85 113
17601.10 155
17602.36 145
17603.61 137
17604.87 143
17606.12 131
17607.37 138
17608.63 150
17609.88 131
17611.14 122
17612.39 132
17613.65 144
17614.90 135
17616.16 153
17617.41 115
17618.66 122
17619.92 148
17621.17 175
17622.43 141
17623.68 143
17624.94 151
17626.19 157
17627.45 137
17628.70 150
17629.96 147
17631.21 121
17632.47 110
17633.72 130
17634.98 161
17636.23 123
17637.49 124
17638.74 133
17640.00 135
17641.26 143
17642.51 130
17643.77 129
17645.02 140
17646.28 120
17647.53 106
17648.79 121
17650.04 111
17651.30 127
17652.56 147
17653.81 149
17655.07 120
17656.32 106
17657.58 166
17658.84 146
17660.09 135
17661.35 124
17662.60 136
17663.86 118
17665.12 137
17666.37 112
17667.63 130
17668.89 119
17670.14 122
17671.40 111
17672.66 112
17673.91 124
17675.17 141
17676.43 145
17677.68 116
17678.94 111
17680.20 133
17681.45 102
17682.71 113
17683.97 124
17685.22 121
17686.48 136
17687.74 99
17688.99 103
17690.25 108
17691.51 116
17692.77 120
17694.02 114
17695.28 94
17696.54 102
17697.80 98
17699.05 128
17700.31 116
17701.57 126
17702.83 97
17704.08 108
17705.34 120
17706.60 109
17707.86 118
17709.11 111
17710.37 110
17711.63 110
17712.89 132
17714.15 128
17715.40 147
17716.66 115
17717.92 121
17719.18 128
17720.44 130
17721.70 99
17722.95 130
17724.21 125
17725.47 114
17726.73 134
17727.99 124
17729.25 121
17730.51 114
17731.76 110
17733.02 110
17734.28 113
17735.54 117
17736.80 114
17738.06 122
17739.32 116
17740.58 109
17741.83 146
17743.09 122
17744.35 110
17745.61 103
17746.87 118
17748.13 132
17749.39 126
17750.65 113
17751.91 136
17753.17 132
17754.43 135
17755.69 127
17756.95 117
17758.21 97
17759.47 140
17760.73 143
17761.98 123
17763.24 143
17764.50 154
17765.76 123
17767.02 118
17768.28 112
17769.54 121
17770.80 121
17772.06 130
17773.32 130
17774.58 103
17775.84 123
17777.11 128
17778.37 111
17779.63 124
17780.89 127
17782.15 144
17783.41 118
17784.67 106
17785.93 113
17787.19 116
17788.45 114
17789.71 112
17790.97 132
17792.23 105
17793.49 120
17794.75 128
17796.01 125
17797.28 114
17798.54 143
17799.80 136
17801.06 156
17802.32 128
17803.58 131
17804.84 131
17806.10 125
17807.37 130
17808.63 112
17809.89 118
17811.15 118
17812.41 144
17813.67 147
17814.93 132
17816.20 135
17817.46 156
17818.72 122
17819.98 107
17821.24 120
17822.50 119
17823.77 121
17825.03 137
17826.29 122
17827.55 114
17828.81 126
17830.08 126
17831.34 115
17832.60 101
17833.86 109
17835.13 143
17836.39 132
17837.65 119
17838.91 117
17840.18 125
17841.44 128
17842.70 139
17843.96 135
17845.23 130
17846.49 115
17847.75 134
17849.01 115
17850.28 113
17851.54 105
17852.80 104
17854.07 113
17855.33 108
17856.59 142
17857.86 130
17859.12 128
17860.38 117
17861.65 103
17862.91 139
17864.17 117
17865.44 99
17866.70 104
17867.96 119
17869.23 104
17870.49 125
17871.75 105
17873.02 107
17874.28 101
17875.54 109
17876.81 102
17878.07 141
17879.34 110
17880.60 121
17881.86 107
17883.13 102
17884.39 120
17885.66 111
17886.92 85
17888.18 105
17889.45 145
17890.71 97
17891.98 121
17893.24 116
17894.51 114
17895.77 119
17897.04 116
17898.30 104
17899.56 120
17900.83 113
17902.09 108
17903.36 139
17904.62 103
17905.89 116
17907.15 103
17908.42 103
17909.68 104
17910.95 94
17912.21 131
17913.48 134
17914.74 110
17916.01 107
17917.27 123
17918.54 120
17919.80 139
17921.07 114
17922.34 98
17923.60 116
17924.87 125
17926.13 121
17927.40 101
17928.66 112
17929.93 111
17931.19 102
17932.46 103
17933.73 100
17934.99 103
17936.26 104
17937.52 113
17938.79 123
17940.06 128
17941.32 118
17942.59 136
17943.85 119
17945.12 92
17946.39 101
17947.65 114
17948.92 122
17950.19 119
17951.45 125
17952.72 116
17953.99 102
17955.25 111
17956.52 112
17957.79 100
17959.05 128
17960.32 108
17961.59 116
17962.85 124
17964.12 102
17965.39 113
17966.65 123
17967.92 115
17969.19 115
17970.45 108
17971.72 116
17972.99 108
17974.26 108
17975.52 116
17976.79 120
17978.06 121
17979.33 102
17980.59 112
17981.86 113
17983.13 114
17984.40 99
17985.66 104
17986.93 134
17988.20 117
17989.47 116
17990.73 97
17992.00 111
17993.27 117
17994.54 127
17995.81 145
17997.07 133
17998.34 104
17999.61 113
18000.88 112
18002.15 129
18003.42 123
18004.68 117
18005.95 103
18007.22 121
18008.49 120
18009.76 107
18011.03 137
18012.30 118
18013.56 106
18014.83 131
18016.10 128
18017.37 117
18018.64 124
18019.91 115
18021.18 119
18022.45 105
18023.71 102
18024.98 95
18026.25 140
18027.52 118
18028.79 118
18030.06 119
18031.33 107
18032.60 119
18033.87 104
18035.14 101
18036.41 85
18037.68 117
18038.95 124
18040.22 115
18041.49 103
18042.76 138
18044.02 114
18045.29 147
18046.56 127
18047.83 117
18049.10 116
18050.37 105
18051.64 114
18052.91 101
18054.18 112
18055.45 99
18056.72 120
18057.99 136
18059.27 119
18060.54 111
18061.81 110
18063.08 140
18064.35 121
18065.62 122
18066.89 103
18068.16 104
18069.43 116
18070.70 111
18071.97 119
18073.24 118
18074.51 118
18075.78 116
18077.05 114
18078.32 102
18079.60 81
18080.87 107
18082.14 134
18083.41 108
18084.68 100
18085.95 136
18087.22 100
18088.49 97
18089.77 111
18091.04 134
18092.31 107
18093.58 114
18094.85 125
18096.12 104
18097.39 122
18098.67 104
18099.94 119
18101.21 109
18102.48 122
18103.75 118
18105.02 105
18106.30 120
18107.57 121
18108.84 142
18110.11 124
18111.38 112
18112.66 125
18113.93 141
18115.20 99
18116.47 111
18117.75 109
18119.02 123
18120.29 109
18121.56 114
18122.84 151
18124.11 109
18125.38 101
18126.65 86
18127.93 92
18129.20 85
18130.47 127
18131.74 111
18133.02 111
18134.29 130
18135.56 161
18136.84 107
18138.11 123
18139.38 125
18140.66 121
18141.93 122
18143.20 152
18144.48 118
18145.75 96
18147.02 134
18148.30 113
18149.57 87
18150.84 102
18152.12 104
18153.39 117
18154.66 109
18155.94 112
18157.21 113
18158.48 106
18159.76 114
18161.03 117
18162.31 114
18163.58 128
18164.85 107
18166.13 119
18167.40 105
18168.68 102
18169.95 108
18171.22 140
18172.50 118
18173.77 144
18175.05 109
18176.32 115
18177.60 137
18178.87 107
18180.15 127
18181.42 105
18182.69 118
18183.97 136
18185.24 144
18186.52 133
18187.79 135
18189.07 118
18190.34 139
18191.62 120
18192.89 123
18194.17 138
18195.44 136
18196.72 113
18197.99 122
18199.27 116
18200.54 129
18201.82 99
18203.09 102
18204.37 99
18205.65 104
18206.92 113
18208.20 103
18209.47 98
18210.75 128
18212.02 148
18213.30 149
18214.57 131
18215.85 118
18217.13 132
18218.40 137
18219.68 134
18220.95 102
18222.23 136
18223.51 114
18224.78 143
18226.06 115
18227.33 103
18228.61 114
18229.89 126
18231.16 135
18232.44 102
18233.72 125
18234.99 112
18236.27 130
18237.55 106
18238.82 111
18240.10 111
18241.38 126
18242.65 126
18243.93 121
18245.21 104
18246.48 111
18247.76 131
18249.04 119
18250.31 131
18251.59 122
18252.87 158
18254.15 119
18255.42 134
18256.70 136
18257.98 139
18259.25 122
18260.53 137
18261.81 117
18263.09 89
18264.36 102
18265.64 109
18266.92 119
18268.20 126
18269.47 113
18270.75 114
18272.03 111
18273.31 118
18274.59 116
18275.86 127
18277.14 113
18278.42 136
18279.70 135
18280.98 107
18282.25 103
18283.53 116
18284.81 109
18286.09 116
18287.37 99
18288.64 126
18289.92 113
18291.20 104
18292.48 116
18293.76 98
18295.04 131
18296.32 143
18297.59 104
18298.87 110
18300.15 105
18301.43 139
18302.71 141
18303.99 151
18305.27 107
18306.55 100
18307.83 122
18309.10 127
18310.38 121
18311.66 114
18312.94 110
18314.22 122
18315.50 110
18316.78 115
18318.06 113
18319.34 128
18320.62 101
18321.90 124
18323.18 116
18324.46 118
18325.74 122
18327.02 122
18328.30 129
18329.58 111
18330.86 122
18332.14 136
18333.41 114
18334.69 110
18335.97 92
18337.25 141
18338.54 144
18339.82 120
18341.10 102
18342.38 137
18343.66 113
18344.94 104
18346.22 137
18347.50 102
18348.78 97
18350.06 125
18351.34 144
18352.62 118
18353.90 94
18355.18 125
18356.46 139
18357.74 121
18359.02 94
18360.30 120
18361.58 155
18362.87 157
18364.15 148
18365.43 122
18366.71 102
18367.99 114
18369.27 126
18370.55 103
18371.83 120
18373.11 115
18374.40 121
18375.68 112
18376.96 113
18378.24 95
18379.52 115
18380.80 117
18382.08 98
18383.37 93
18384.65 111
18385.93 109
18387.21 132
18388.49 115
18389.78 106
18391.06 122
18392.34 99
18393.62 112
18394.90 113
18396.19 124
18397.47 109
18398.75 126
18400.03 104
18401.31 99
18402.60 93
18403.88 136
18405.16 109
18406.44 117
18407.73 90
18409.01 100
18410.29 134
18411.57 127
18412.86 101
18414.14 105
18415.42 117
18416.71 109
18417.99 121
18419.27 91
18420.55 114
18421.84 100
18423.12 103
18424.40 105
18425.69 117
18426.97 130
18428.25 106
18429.54 115
18430.82 82
18432.10 117
18433.39 106
18434.67 125
18435.95 126
18437.24 123
18438.52 105
18439.80 128
18441.09 110
18442.37 101
18443.66 111
18444.94 112
18446.22 115
18447.51 101
18448.79 111
18450.08 111
18451.36 116
18452.64 112
18453.93 133
18455.21 117
18456.50 102
18457.78 93
18459.06 96
18460.35 114
18461.63 116
18462.92 110
18464.20 100
18465.49 133
18466.77 124
18468.06 129
18469.34 112
18470.63 123
18471.91 126
18473.19 129
18474.48 111
18475.76 104
18477.05 113
18478.33 117
18479.62 139
18480.90 108
18482.19 117
18483.47 124
18484.76 123
18486.05 129
18487.33 144
18488.62 123
18489.90 114
18491.19 146
18492.47 119
18493.76 106
18495.04 101
18496.33 93
18497.61 102
18498.90 87
18500.19 103
18501.47 130
18502.76 100
18504.04 126
18505.33 104
18506.62 123
18507.90 117
18509.19 102
18510.47 122
18511.76 128
18513.05 103
18514.33 105
18515.62 86
18516.90 130
18518.19 138
18519.48 133
18520.76 108
18522.05 108
18523.34 112
18524.62 124
18525.91 115
18527.20 106
18528.48 113
18529.77 132
18531.06 111
18532.34 137
18533.63 127
18534.92 104
18536.21 131
18537.49 113
18538.78 105
18540.07 128
18541.35 121
18542.64 99
18543.93 90
18545.22 101
18546.50 116
18547.79 122
18549.08 142
18550.37 129
18551.65 106
18552.94 106
18554.23 102
18555.52 94
18556.80 89
18558.09 103
18559.38 93
18560.67 98
18561.95 107
18563.24 110
18564.53 104
18565.82 121
18567.11 125
18568.39 124
18569.68 129
18570.97 123
18572.26 108
18573.55 109
18574.84 119
18576.12 123
18577.41 117
18578.70 107
18579.99 140
18581.28 120
18582.57 108
18583.86 102
18585.14 114
18586.43 116
18587.72 94
18589.01 98
18590.30 116
18591.59 105
18592.88 122
18594.17 137
18595.46 127
18596.74 98
18598.03 100
18599.32 119
18600.61 113
18601.90 142
18603.19 144
18604.48 134
18605.77 118
18607.06 104
18608.35 93
18609.64 127
18610.93 153
18612.22 120
18613.51 124
18614.80 132
18616.09 128
18617.38 144
18618.67 126
18619.96 115
18621.25 103
18622.54 130
18623.83 128
18625.12 129
18626.41 108
18627.70 121
18628.99 138
18630.28 127
18631.57 98
18632.86 98
18634.15 109
18635.44 143
18636.73 125
18638.02 125
18639.31 130
18640.60 121
18641.89 124
18643.18 125
18644.47 88
18645.76 88
18647.06 82
18648.35 121
18649.64 113
18650.93 104
18652.22 103
18653.51 131
18654.80 111
18656.09 112
18657.38 100
18658.68 104
18659.97 105
18661.26 118
18662.55 110
18663.84 123
18665.13 119
18666.42 130
18667.72 125
18669.01 120
18670.30 119
18671.59 118
18672.88 101
18674.17 118
18675.47 98
18676.76 121
18678.05 124
18679.34 101
18680.63 106
18681.93 124
18683.22 107
18684.51 101
18685.80 98
18687.09 111
18688.39 107
18689.68 108
18690.97 90
18692.26 105
18693.56 106
18694.85 123
18696.14 90
18697.43 80
18698.73 102
18700.02 105
18701.31 134
18702.60 102
18703.90 90
18705.19 92
18706.48 108
18707.78 120
18709.07 110
18710.36 126
18711.66 117
18712.95 110
18714.24 99
18715.54 105
18716.83 104
18718.12 124
18719.42 126
18720.71 103
18722.00 103
18723.30 95
18724.59 109
18725.88 126
18727.18 110
18728.47 101
18729.76 106
18731.06 94
18732.35 100
18733.65 80
18734.94 106
18736.23 92
18737.53 104
18738.82 92
18740.12 99
18741.41 112
18742.70 116
18744.00 114
18745.29 111
18746.59 95
18747.88 134
18749.18 122
18750.47 118
18751.76 135
18753.06 109
18754.35 100
18755.65 100
18756.94 102
18758.24 96
18759.53 106
18760.83 102
18762.12 87
18763.42 114
18764.71 110
18766.01 107
18767.30 128
18768.60 110
18769.89 83
18771.19 99
18772.48 104
18773.78 103
18775.07 101
18776.37 104
18777.66 104
18778.96 109
18780.25 102
18781.55 113
18782.85 98
18784.14 91
18785.44 86
18786.73 94
18788.03 102
18789.32 135
18790.62 109
18791.92 86
18793.21 85
18794.51 87
18795.80 90
18797.10 97
18798.40 105
18799.69 89
18800.99 94
18802.28 91
18803.58 100
18804.88 111
18806.17 106
18807.47 106
18808.77 122
18810.06 133
18811.36 99
18812.66 84
18813.95 96
18815.25 112
18816.55 107
18817.84 96
18819.14 115
18820.44 122
18821.73 99
18823.03 97
18824.33 121
18825.62 110
18826.92 111
18828.22 126
18829.52 106
18830.81 107
18832.11 100
18833.41 96
18834.71 102
18836.00 82
18837.30 96
18838.60 108
18839.90 120
18841.19 124
18842.49 117
18843.79 96
18845.09 106
18846.38 110
18847.68 103
18848.98 105
18850.28 87
18851.58 109
18852.87 111
18854.17 103
18855.47 110
18856.77 96
18858.07 103
18859.36 91
18860.66 106
18861.96 125
18863.26 105
18864.56 101
18865.86 107
18867.15 121
18868.45 92
18869.75 114
18871.05 108
18872.35 114
18873.65 94
18874.95 112
18876.24 111
18877.54 97
18878.84 90
18880.14 98
18881.44 94
18882.74 101
18884.04 118
18885.34 110
18886.64 101
18887.94 110
18889.24 108
18890.53 101
18891.83 110
18893.13 108
18894.43 115
18895.73 107
18897.03 130
18898.33 131
18899.63 107
18900.93 118
18902.23 122
18903.53 101
18904.83 105
18906.13 104
18907.43 97
18908.73 101
18910.03 121
18911.33 108
18912.63 102
18913.93 105
18915.23 100
18916.53 99
18917.83 121
18919.13 88
18920.43 115
18921.73 100
18923.03 106
18924.33 106
18925.63 104
18926.93 101
18928.23 126
18929.53 106
18930.84 96
18932.14 111
18933.44 110
18934.74 95
18936.04 115
18937.34 90
18938.64 107
18939.94 99
18941.24 124
18942.54 113
18943.84 102
18945.15 102
18946.45 105
18947.75 106
18949.05 101
18950.35 104
18951.65 92
18952.95 107
18954.26 85
18955.56 102
18956.86 87
18958.16 115
18959.46 100
18960.76 85
18962.07 117
18963.37 107
18964.67 67
18965.97 78
18967.27 98
18968.57 106
18969.88 95
18971.18 93
18972.48 106
18973.78 79
18975.09 111
18976.39 120
18977.69 131
18978.99 98
18980.29 127
18981.60 111
18982.90 96
18984.20 83
18985.50 82
18986.81 98
18988.11 110
18989.41 123
18990.72 88
18992.02 91
18993.32 100
18994.62 116
18995.93 101
18997.23 98
18998.53 122
18999.84 97
19001.14 110
19002.44 102
19003.75 94
19005.05 106
19006.35 111
19007.66 114
19008.96 106
19010.26 94
19011.57 100
19012.87 91
19014.17 101
19015.48 94
19016.78 78
19018.08 96
19019.39 112
19020.69 87
19021.99 104
19023.30 97
19024.60 101
19025.91 96
19027.21 88
19028.51 104
19029.82 103
19031.12 97
19032.43 123
19033.73 114
19035.04 100
19036.34 97
19037.64 122
19038.95 107
19040.25 92
19041.56 76
19042.86 104
19044.17 99
19045.47 100
19046.78 89
19048.08 90
19049.39 87
19050.69 105
19052.00 92
19053.30 98
19054.61 92
19055.91 90
19057.22 88
19058.52 86
19059.83 93
19061.13 102
19062.44 101
19063.74 113
19065.05 97
19066.35 83
19067.66 96
19068.96 84
19070.27 96
19071.57 111
19072.88 103
19074.18 91
19075.49 101
19076.80 95
19078.10 83
19079.41 90
19080.71 91
19082.02 87
19083.33 73
19084.63 76
19085.94 92
19087.24 86
19088.55 114
19089.86 96
19091.16 101
19092.47 120
19093.77 92
19095.08 98
19096.39 85
19097.69 99
19099.00 106
19100.31 127
19101.61 115
19102.92 91
19104.23 89
19105.53 103
19106.84 94
19108.15 92
19109.45 109
19110.76 92
19112.07 98
19113.37 113
19114.68 89
19115.99 83
19117.30 110
19118.60 110
19119.91 93
19121.22 91
19122.52 94
19123.83 87
19125.14 106
19126.45 97
19127.75 84
19129.06 107
19130.37 113
19131.68 111
19132.98 86
19134.29 75
19135.60 99
19136.91 97
19138.22 118
19139.52 115
19140.83 80
19142.14 111
19143.45 121
19144.76 107
19146.06 103
19147.37 98
19148.68 93
19149.99 94
19151.30 88
19152.60 89
19153.91 114
19155.22 103
19156.53 97
19157.84 74
19159.15 88
19160.46 90
19161.76 90
19163.07 98
19164.38 93
19165.69 88
19167.00 105
19168.31 91
19169.62 103
19170.93 90
19172.23 83
19173.54 96
19174.85 73
19176.16 88
19177.47 83
19178.78 95
19180.09 100
19181.40 115
19182.71 83
19184.02 78
19185.33 104
19186.64 83
19187.95 92
19189.26 116
19190.57 94
19191.87 114
19193.18 101
19194.49 106
19195.80 88
19197.11 91
19198.42 84
19199.73 78
19201.04 105
19202.35 97
19203.66 77
19204.97 92
19206.28 91
19207.59 106
19208.90 106
19210.21 101
19211.53 89
19212.84 82
19214.15 89
19215.46 89
19216.77 102
19218.08 93
19219.39 96
19220.70 96
19222.01 92
19223.32 103
19224.63 108
19225.94 75
19227.25 96
19228.56 132
19229.87 98
19231.19 88
19232.50 93
19233.81 99
19235.12 95
19236.43 99
19237.74 95
19239.05 98
19240.36 68
19241.68 81
19242.99 109
19244.30 95
19245.61 121
19246.92 89
19248.23 105
19249.54 75
19250.86 86
19252.17 86
19253.48 93
19254.79 94
19256.10 92
19257.42 88
19258.73 116
19260.04 78
19261.35 75
19262.66 86
19263.98 73
19265.29 104
19266.60 83
19267.91 94
19269.22 72
19270.54 102
19271.85 93
19273.16 79
19274.47 82
19275.79 99
19277.10 98
19278.41 86
19279.72 93
19281.04 87
19282.35 74
19283.66 73
19284.98 97
19286.29 84
19287.60 96
19288.91 102
19290.23 111
19291.54 106
19292.85 91
19294.17 92
19295.48 92
19296.79 91
19298.11 79
19299.42 90
19300.73 115
19302.05 98
19303.36 90
19304.67 87
19305.99 90
19307.30 115
19308.61 111
19309.93 111
19311.24 84
19312.56 114
19313.87 99
19315.18 99
19316.50 95
19317.81 105
19319.13 96
19320.44 75
19321.75 75
19323.07 74
19324.38 96
19325.70 112
19327.01 113
19328.32 78
19329.64 97
19330.95 117
19332.27 80
19333.58 86
19334.90 95
19336.21 102
19337.53 113
19338.84 115
19340.16 100
19341.47 70
19342.79 97
19344.10 89
19345.42 101
19346.73 102
19348.05 85
19349.36 81
19350.68 86
19351.99 106
19353.31 96
19354.62 95
19355.94 77
19357.25 96
19358.57 90
19359.88 89
19361.20 87
19362.51 99
19363.83 94
19365.14 80
19366.46 97
19367.78 82
19369.09 88
19370.41 110
19371.72 80
19373.04 99
19374.35 100
19375.67 91
19376.99 83
19378.30 90
19379.62 92
19380.93 94
19382.25 103
19383.57 74
19384.88 76
19386.20 101
19387.52 87
19388.83 124
19390.15 91
19391.47 98
19392.78 93
19394.10 81
19395.42 77
19396.73 96
19398.05 91
19399.37 85
19400.68 92
19402.00 89
19403.32 92
19404.63 84
19405.95 72
19407.27 79
19408.58 86
19409.90 100
19411.22 73
19412.54 87
19413.85 71
19415.17 95
19416.49 105
19417.80 73
19419.12 112
19420.44 94
19421.76 71
19423.07 71
19424.39 66
19425.71 85
19427.03 88
19428.35 84
19429.66 108
19430.98 87
19432.30 79
19433.62 89
19434.93 90
19436.25 79
19437.57 85
19438.89 108
19440.21 99
19441.53 94
19442.84 77
19444.16 85
19445.48 90
19446.80 103
19448.12 84
19449.44 78
19450.75 90
19452.07 78
19453.39 90
19454.71 93
19456.03 74
19457.35 96
19458.67 107
19459.98 87
19461.30 104
19462.62 92
19463.94 90
19465.26 103
19466.58 92
19467.90 96
19469.22 102
19470.54 91
19471.86 68
19473.18 95
19474.49 105
19475.81 100
19477.13 74
19478.45 92
19479.77 89
19481.09 100
19482.41 88
19483.73 98
19485.05 95
19486.37 95
19487.69 105
19489.01 99
19490.33 95
19491.65 65
19492.97 80
19494.29 97
19495.61 98
19496.93 74
19498.25 102
19499.57 90
19500.89 80
19502.21 93
19503.53 71
19504.85 88
19506.17 96
19507.49 84
19508.81 89
19510.13 95
19511.45 96
19512.77 98
19514.09 81
19515.42 70
19516.74 99
19518.06 78
19519.38 67
19520.70 81
19522.02 93
19523.34 86
19524.66 94
19525.98 92
19527.30 82
19528.62 88
19529.95 93
19531.27 78
19532.59 86
19533.91 115
19535.23 91
19536.55 97
19537.87 84
19539.20 105
19540.52 104
19541.84 81
19543.16 73
19544.48 96
19545.80 97
19547.13 108
19548.45 101
19549.77 82
19551.09 100
19552.41 113
19553.74 103
19555.06 102
19556.38 91
19557.70 106
19559.02 92
19560.35 79
19561.67 84
19562.99 94
19564.31 87
19565.64 117
19566.96 84
19568.28 89
19569.60 89
19570.93 72
19572.25 71
19573.57 106
19574.89 84
19576.22 84
19577.54 94
19578.86 99
19580.18 75
19581.51 75
19582.83 97
19584.15 103
19585.48 104
19586.80 78
19588.12 92
19589.45 73
19590.77 83
19592.09 107
19593.42 79
19594.74 93
19596.06 95
19597.39 106
19598.71 102
19600.03 93
19601.36 81
19602.68 102
19604.00 99
19605.33 85
19606.65 90
19607.98 116
19609.30 105
19610.62 84
19611.95 90
19613.27 66
19614.60 98
19615.92 120
19617.24 94
19618.57 98
19619.89 72
19621.22 80
19622.54 71
19623.87 97
19625.19 109
19626.51 86
19627.84 83
19629.16 103
19630.49 83
19631.81 87
19633.14 89
19634.46 91
19635.79 85
19637.11 78
19638.44 97
19639.76 86
19641.09 95
19642.41 87
19643.74 103
19645.06 108
19646.39 106
19647.71 91
19649.04 106
19650.36 87
19651.69 85
19653.01 90
19654.34 100
19655.66 92
19656.99 99
19658.32 78
19659.64 103
19660.97 86
19662.29 83
19663.62 76
19664.94 81
19666.27 93
19667.60 82
19668.92 85
19670.25 105
19671.57 81
19672.90 83
19674.23 66
19675.55 82
19676.88 93
19678.20 87
19679.53 74
19680.86 81
19682.18 90
19683.51 83
19684.84 97
19686.16 79
19687.49 102
19688.82 90
19690.14 93
19691.47 79
19692.80 93
19694.12 105
19695.45 100
19696.78 92
19698.10 89
19699.43 92
19700.76 84
19702.08 111
19703.41 86
19704.74 100
19706.07 97
19707.39 105
19708.72 79
19710.05 67
19711.37 73
19712.70 70
19714.03 74
19715.36 81
19716.68 65
19718.01 127
19719.34 108
19720.67 83
19721.99 69
19723.32 78
19724.65 94
19725.98 72
19727.31 85
19728.63 72
19729.96 73
19731.29 74
19732.62 89
19733.95 88
19735.27 93
19736.60 105
19737.93 106
19739.26 73
19740.59 59
19741.92 76
19743.24 104
19744.57 77
19745.90 78
19747.23 80
19748.56 95
19749.89 94
19751.22 61
19752.54 77
19753.87 85
19755.20 87
19756.53 99
19757.86 101
19759.19 109
19760.52 102
19761.85 89
19763.18 83
19764.50 93
19765.83 88
19767.16 87
19768.49 104
19769.82 86
19771.15 83
19772.48 94
19773.81 96
19775.14 74
19776.47 72
19777.80 107
19779.13 88
19780.46 93
19781.79 113
19783.12 102
19784.45 73
19785.78 74
19787.11 103
19788.44 87
19789.77 85
19791.10 109
19792.43 83
19793.76 90
19795.09 99
19796.42 102
19797.75 82
19799.08 85
19800.41 87
19801.74 107
19803.07 83
19804.40 83
19805.73 94
19807.06 77
19808.39 99
19809.72 74
19811.05 79
19812.38 85
19813.71 82
19815.05 91
19816.38 86
19817.71 79
19819.04 76
19820.37 91
19821.70 77
19823.03 76
19824.36 65
19825.69 102
19827.03 69
19828.36 82
19829.69 97
19831.02 96
19832.35 94
19833.68 97
19835.01 83
19836.35 84
19837.68 91
19839.01 68
19840.34 79
19841.67 92
19843.00 87
19844.34 92
19845.67 88
19847.00 85
19848.33 89
19849.66 78
19851.00 107
19852.33 89
19853.66 77
19854.99 86
19856.32 95
19857.66 80
19858.99 80
19860.32 87
19861.65 90
19862.99 98
19864.32 86
19865.65 82
19866.98 80
19868.32 92
19869.65 122
19870.98 88
19872.31 69
19873.65 83
19874.98 92
19876.31 102
19877.65 94
19878.98 93
19880.31 98
19881.65 72
19882.98 113
19884.31 105
19885.64 117
19886.98 67
19888.31 64
19889.64 87
19890.98 89
19892.31 93
19893.64 93
19894.98 73
19896.31 78
19897.65 79
19898.98 82
19900.31 87
19901.65 90
19902.98 85
19904.31 86
19905.65 117
19906.98 95
19908.32 85
19909.65 80
19910.98 88
19912.32 91
19913.65 78
19914.99 76
19916.32 99
19917.66 82
19918.99 85
19920.32 114
19921.66 104
19922.99 102
19924.33 94
19925.66 97
19927.00 91
19928.33 71
19929.67 74
19931.00 91
19932.34 72
19933.67 59
19935.01 71
19936.34 96
19937.68 98
19939.01 88
19940.35 102
19941.68 84
19943.02 88
19944.35 70
19945.69 81
19947.02 73
19948.36 83
19949.69 75
19951.03 96
19952.36 73
19953.70 67
19955.03 75
19956.37 67
19957.71 88
19959.04 75
19960.38 88
19961.71 72
19963.05 79
19964.38 92
19965.72 102
19967.06 85
19968.39 109
19969.73 89
19971.06 90
19972.40 77
19973.74 102
19975.07 72
19976.41 75
19977.75 61
19979.08 110
19980.42 122
19981.75 69
19983.09 76
19984.43 89
19985.76 85
19987.10 89
19988.44 79
19989.77 86
19991.11 108
19992.45 97
19993.78 92
19995.12 86
19996.46 84
19997.80 81
19999.13 80
20000.47 91
20001.81 85
20003.14 87
20004.48 82
20005.82 108
20007.16 92
20008.49 86
20009.83 88
20011.17 96
20012.51 89
20013.84 83
20015.18 111
20016.52 102
20017.86 104
20019.19 97
20020.53 67
20021.87 92
20023.21 97
20024.55 101
20025.88 86
20027.22 59
20028.56 76
20029.90 79
20031.24 105
20032.57 99
20033.91 105
20035.25 91
20036.59 94
20037.93 84
20039.26 91
20040.60 93
20041.94 100
20043.28 114
20044.62 107
20045.96 99
20047.30 91
20048.63 87
20049.97 94
20051.31 77
20052.65 68
20053.99 110
20055.33 100
20056.67 112
20058.01 101
20059.35 84
20060.69 122
20062.02 122
20063.36 112
20064.70 83
20066.04 72
20067.38 85
20068.72 90
20070.06 96
20071.40 97
20072.74 83
20074.08 95
20075.42 88
20076.76 99
20078.10 96
20079.44 106
20080.78 98
20082.12 116
20083.46 103
20084.80 85
20086.14 102
20087.48 101
20088.82 96
20090.16 100
20091.50 101
20092.84 113
20094.18 93
20095.52 98
20096.86 82
20098.20 92
20099.54 91
20100.88 87
20102.22 66
20103.56 73
20104.90 104
20106.24 98
20107.58 90
20108.92 88
20110.26 110
20111.60 114
20112.95 102
20114.29 94
20115.63 80
20116.97 98
20118.31 92
20119.65 116
20120.99 80
20122.33 82
20123.67 89
20125.02 80
20126.36 77
20127.70 95
20129.04 98
20130.38 78
20131.72 97
20133.06 92
20134.41 84
20135.75 100
