# Supplementary material for: MALDI-TOF MS typing enables the classification of brewing yeasts of the genus Saccharomyces to major beer styles
Source: PLoS One. 2017 Aug 9;12(8):e0181694. doi: 10.1371/journal.pone.0181694 (PMC5549903; doi:10.1371/journal.pone.0181694)
Supplement: S5 File — The directory includes 90 raw files and was zipped to “.zip”; the folder has three strains with 30 spectra per strain; S1 Text explains the raw files with an example and Table 1 represents the yeast strains used within the experiment. (ZIP) [file pone.0181694.s008.zip › 13-15/30262-213-OG-Ale-Ale-YPG-18h-E-E_2015-07-29_2_0_A11_1.dat]

2000.00 2853
2000.42 2941
2000.85 2847
2001.27 2878
2001.69 3039
2002.11 3115
2002.53 2883
2002.95 3007
2003.38 2888
2003.80 2764
2004.22 2892
2004.64 2950
2005.07 2845
2005.49 2675
2005.91 2618
2006.33 2847
2006.75 2612
2007.18 2434
2007.60 2429
2008.02 2460
2008.44 2326
2008.87 2653
2009.29 2678
2009.71 2848
2010.13 2720
2010.56 2406
2010.98 2343
2011.40 2577
2011.83 2582
2012.25 2318
2012.67 2494
2013.09 2341
2013.52 2327
2013.94 2187
2014.36 2192
2014.79 2165
2015.21 2185
2015.63 2142
2016.06 2221
2016.48 2169
2016.90 2077
2017.33 2240
2017.75 2421
2018.17 2632
2018.60 2745
2019.02 2744
2019.44 2635
2019.87 2614
2020.29 2732
2020.72 2639
2021.14 2710
2021.56 2676
2021.99 2618
2022.41 2485
2022.83 2726
2023.26 2661
2023.68 2533
2024.11 2319
2024.53 2257
2024.96 2434
2025.38 2311
2025.80 2283
2026.23 2300
2026.65 2218
2027.08 2240
2027.50 2253
2027.93 2099
2028.35 2130
2028.78 1964
2029.20 1927
2029.63 2201
2030.05 2164
2030.47 2348
2030.90 2154
2031.32 2046
2031.75 2153
2032.17 2225
2032.60 2203
2033.02 2396
2033.45 2391
2033.87 2488
2034.30 2360
2034.73 2458
2035.15 2239
2035.58 2439
2036.00 2275
2036.43 2398
2036.85 2454
2037.28 2627
2037.70 2511
2038.13 2417
2038.55 2510
2038.98 2629
2039.41 2490
2039.83 2530
2040.26 2424
2040.68 2615
2041.11 2604
2041.54 2704
2041.96 2448
2042.39 2251
2042.81 2371
2043.24 2365
2043.67 2196
2044.09 2255
2044.52 2259
2044.94 2226
2045.37 2271
2045.80 2260
2046.22 2202
2046.65 2235
2047.08 2232
2047.50 2063
2047.93 2267
2048.36 2158
2048.78 2207
2049.21 2299
2049.64 2303
2050.06 2201
2050.49 2243
2050.92 2418
2051.34 2440
2051.77 2416
2052.20 2336
2052.63 2323
2053.05 2328
2053.48 2100
2053.91 2050
2054.33 2251
2054.76 2286
2055.19 2278
2055.62 2304
2056.04 2141
2056.47 2241
2056.90 2249
2057.33 2274
2057.75 2306
2058.18 2350
2058.61 2359
2059.04 2449
2059.47 2368
2059.89 2316
2060.32 2404
2060.75 2379
2061.18 2459
2061.61 2515
2062.03 2414
2062.46 2491
2062.89 2290
2063.32 2382
2063.75 2492
2064.18 2422
2064.60 2522
2065.03 2622
2065.46 2620
2065.89 2580
2066.32 2692
2066.75 2589
2067.17 2660
2067.60 2380
2068.03 2283
2068.46 2652
2068.89 2586
2069.32 2578
2069.75 2591
2070.18 2620
2070.61 2637
2071.03 2774
2071.46 2701
2071.89 2622
2072.32 2348
2072.75 2313
2073.18 2569
2073.61 2519
2074.04 2387
2074.47 2509
2074.90 2312
2075.33 2433
2075.76 2510
2076.19 2309
2076.62 2550
2077.05 2541
2077.48 2460
2077.90 2573
2078.33 2829
2078.76 3014
2079.19 3164
2079.62 3366
2080.05 3742
2080.48 3782
2080.91 3757
2081.34 3842
2081.77 3811
2082.20 3741
2082.64 3735
2083.07 3362
2083.50 3131
2083.93 2889
2084.36 2804
2084.79 2661
2085.22 2518
2085.65 2693
2086.08 2554
2086.51 2495
2086.94 2538
2087.37 2455
2087.80 2367
2088.23 2285
2088.66 2438
2089.09 2184
2089.52 2065
2089.96 2432
2090.39 2469
2090.82 2437
2091.25 2479
2091.68 2740
2092.11 2563
2092.54 2553
2092.97 2708
2093.41 2692
2093.84 2805
2094.27 2966
2094.70 2847
2095.13 2844
2095.56 2883
2095.99 2917
2096.43 2843
2096.86 2556
2097.29 2423
2097.72 2413
2098.15 2443
2098.59 2335
2099.02 2406
2099.45 2292
2099.88 2263
2100.31 2240
2100.75 2303
2101.18 2386
2101.61 2264
2102.04 2445
2102.47 2507
2102.91 2307
2103.34 2267
2103.77 2228
2104.20 2229
2104.64 2370
2105.07 2552
2105.50 2620
2105.93 2381
2106.37 2327
2106.80 2394
2107.23 2626
2107.66 2710
2108.10 2620
2108.53 2509
2108.96 2735
2109.40 2839
2109.83 2741
2110.26 2797
2110.70 2837
2111.13 2776
2111.56 2591
2112.00 2617
2112.43 2550
2112.86 2369
2113.30 2527
2113.73 2457
2114.16 2336
2114.60 2437
2115.03 2407
2115.46 2311
2115.90 2319
2116.33 2385
2116.76 2327
2117.20 2276
2117.63 2182
2118.07 2273
2118.50 2227
2118.93 2267
2119.37 2405
2119.80 2249
2120.24 2232
2120.67 2368
2121.10 2347
2121.54 2348
2121.97 2210
2122.41 2148
2122.84 2255
2123.28 2260
2123.71 2261
2124.14 2203
2124.58 2288
2125.01 2172
2125.45 2256
2125.88 2266
2126.32 2379
2126.75 2066
2127.19 2122
2127.62 2382
2128.06 2158
2128.49 2324
2128.93 2161
2129.36 2214
2129.80 2277
2130.23 2289
2130.67 2437
2131.10 2497
2131.54 2413
2131.97 2521
2132.41 2613
2132.84 2585
2133.28 2435
2133.72 2451
2134.15 2458
2134.59 2427
2135.02 2482
2135.46 2664
2135.89 2723
2136.33 2699
2136.77 2623
2137.20 2773
2137.64 2751
2138.07 2604
2138.51 2819
2138.94 2779
2139.38 2826
2139.82 2898
2140.25 2679
2140.69 2528
2141.13 2424
2141.56 2466
2142.00 2241
2142.43 2336
2142.87 2372
2143.31 2236
2143.74 1953
2144.18 1988
2144.62 2017
2145.05 1995
2145.49 2304
2145.93 2208
2146.36 2314
2146.80 2161
2147.24 2182
2147.67 2258
2148.11 2386
2148.55 2538
2148.99 2754
2149.42 2746
2149.86 3127
2150.30 3161
2150.73 3165
2151.17 3201
2151.61 3277
2152.05 3148
2152.48 3086
2152.92 3117
2153.36 2856
2153.80 2839
2154.23 2643
2154.67 2657
2155.11 2730
2155.55 2765
2155.98 2478
2156.42 2242
2156.86 2249
2157.30 2391
2157.74 2542
2158.17 2356
2158.61 2307
2159.05 2439
2159.49 2310
2159.93 2192
2160.36 2457
2160.80 2332
2161.24 2339
2161.68 2196
2162.12 2206
2162.56 2467
2162.99 2297
2163.43 2332
2163.87 2314
2164.31 2252
2164.75 2393
2165.19 2382
2165.63 2345
2166.06 2405
2166.50 2320
2166.94 2477
2167.38 2533
2167.82 2691
2168.26 2565
2168.70 2646
2169.14 2720
2169.58 2544
2170.02 2665
2170.46 2949
2170.89 3152
2171.33 2994
2171.77 2902
2172.21 2864
2172.65 2901
2173.09 2646
2173.53 2917
2173.97 2926
2174.41 2984
2174.85 2885
2175.29 3024
2175.73 3258
2176.17 3146
2176.61 3042
2177.05 3145
2177.49 3105
2177.93 3060
2178.37 2846
2178.81 2877
2179.25 3066
2179.69 2938
2180.13 2887
2180.57 2758
2181.01 2577
2181.45 2702
2181.89 2678
2182.33 2550
2182.77 2490
2183.21 2485
2183.65 2320
2184.09 2457
2184.53 2421
2184.97 2390
2185.42 2446
2185.86 2296
2186.30 2366
2186.74 2674
2187.18 2589
2187.62 2631
2188.06 2623
2188.50 2676
2188.94 2803
2189.38 2870
2189.83 3261
2190.27 2906
2190.71 2813
2191.15 2738
2191.59 2789
2192.03 2513
2192.47 2492
2192.91 2516
2193.36 2700
2193.80 2673
2194.24 2679
2194.68 2726
2195.12 2744
2195.56 2706
2196.01 2600
2196.45 2681
2196.89 2578
2197.33 2727
2197.77 2749
2198.22 2667
2198.66 2578
2199.10 2642
2199.54 2627
2199.98 2608
2200.43 2613
2200.87 2614
2201.31 2681
2201.75 2593
2202.20 2769
2202.64 2508
2203.08 2295
2203.52 2458
2203.97 2570
2204.41 2442
2204.85 2439
2205.29 2414
2205.74 2660
2206.18 2792
2206.62 2784
2207.07 2894
2207.51 3038
2207.95 2952
2208.40 2943
2208.84 2950
2209.28 3014
2209.72 3009
2210.17 2827
2210.61 2805
2211.05 2817
2211.50 2941
2211.94 2770
2212.38 2915
2212.83 2949
2213.27 3004
2213.72 2870
2214.16 2706
2214.60 2636
2215.05 2833
2215.49 2581
2215.93 2574
2216.38 2488
2216.82 2607
2217.27 2512
2217.71 2307
2218.15 2405
2218.60 2299
2219.04 2331
2219.49 2562
2219.93 2584
2220.37 2624
2220.82 2439
2221.26 2804
2221.71 2633
2222.15 2775
2222.60 3188
2223.04 3421
2223.49 3386
2223.93 3758
2224.37 3828
2224.82 4083
2225.26 4201
2225.71 4260
2226.15 4501
2226.60 4212
2227.04 4177
2227.49 3952
2227.93 3729
2228.38 3546
2228.82 3598
2229.27 3213
2229.71 3173
2230.16 2970
2230.60 2896
2231.05 2974
2231.50 2911
2231.94 2978
2232.39 3045
2232.83 3138
2233.28 3097
2233.72 2938
2234.17 2975
2234.61 3078
2235.06 2944
2235.51 3053
2235.95 2996
2236.40 2836
2236.84 2611
2237.29 2789
2237.73 2876
2238.18 2901
2238.63 3083
2239.07 3020
2239.52 2924
2239.97 2664
2240.41 2642
2240.86 2585
2241.30 2686
2241.75 2692
2242.20 2788
2242.64 2719
2243.09 2666
2243.54 2540
2243.98 2448
2244.43 2696
2244.88 2425
2245.32 2411
2245.77 2552
2246.22 2467
2246.66 2354
2247.11 2334
2247.56 2350
2248.00 2385
2248.45 2466
2248.90 2512
2249.35 2616
2249.79 2538
2250.24 2480
2250.69 2459
2251.14 2513
2251.58 2564
2252.03 2348
2252.48 2364
2252.92 2209
2253.37 2484
2253.82 2668
2254.27 2593
2254.72 2553
2255.16 2303
2255.61 2468
2256.06 2449
2256.51 2470
2256.95 2328
2257.40 2390
2257.85 2347
2258.30 2475
2258.75 2392
2259.19 2217
2259.64 2386
2260.09 2248
2260.54 2711
2260.99 2882
2261.44 3192
2261.88 3217
2262.33 3481
2262.78 3547
2263.23 3744
2263.68 3638
2264.13 3746
2264.58 3660
2265.02 3693
2265.47 3675
2265.92 4064
2266.37 3974
2266.82 4121
2267.27 3901
2267.72 4029
2268.17 4253
2268.62 4056
2269.06 4214
2269.51 4166
2269.96 3902
2270.41 3702
2270.86 3950
2271.31 3765
2271.76 3612
2272.21 3420
2272.66 3659
2273.11 3423
2273.56 3120
2274.01 2894
2274.46 2843
2274.91 3072
2275.36 2867
2275.81 2869
2276.26 2809
2276.71 2775
2277.16 2485
2277.61 2578
2278.06 2605
2278.51 2594
2278.96 2676
2279.41 2714
2279.86 2884
2280.31 3088
2280.76 3250
2281.21 3355
2281.66 3271
2282.11 3322
2282.56 3323
2283.01 3314
2283.46 3253
2283.91 3219
2284.36 2872
2284.81 3166
2285.26 3124
2285.71 2818
2286.16 2837
2286.61 2926
2287.07 3056
2287.52 3090
2287.97 3180
2288.42 3151
2288.87 3485
2289.32 3572
2289.77 3920
2290.22 4074
2290.67 4084
2291.13 4517
2291.58 4487
2292.03 4540
2292.48 4823
2292.93 4784
2293.38 4723
2293.83 4369
2294.29 4149
2294.74 4094
2295.19 4055
2295.64 3819
2296.09 3765
2296.54 3952
2297.00 3512
2297.45 2987
2297.90 3027
2298.35 2974
2298.80 2876
2299.26 2698
2299.71 2901
2300.16 2725
2300.61 2814
2301.06 2630
2301.52 2671
2301.97 2553
2302.42 2495
2302.87 2752
2303.33 2611
2303.78 2525
2304.23 2593
2304.68 2541
2305.14 2755
2305.59 3054
2306.04 3098
2306.50 2950
2306.95 2865
2307.40 2966
2307.85 3005
2308.31 2946
2308.76 3026
2309.21 3261
2309.67 3273
2310.12 3373
2310.57 3498
2311.03 3318
2311.48 3369
2311.93 3326
2312.39 3300
2312.84 3265
2313.29 3151
2313.75 2972
2314.20 2932
2314.65 2738
2315.11 2752
2315.56 2693
2316.01 2810
2316.47 2731
2316.92 2689
2317.38 2444
2317.83 2650
2318.28 2766
2318.74 2641
2319.19 2789
2319.65 3016
2320.10 2924
2320.55 2953
2321.01 3032
2321.46 2827
2321.92 2881
2322.37 2993
2322.83 3088
2323.28 3299
2323.73 2997
2324.19 2839
2324.64 3242
2325.10 3388
2325.55 3490
2326.01 3148
2326.46 3345
2326.92 3444
2327.37 3350
2327.83 3340
2328.28 3203
2328.74 3108
2329.19 3047
2329.65 3115
2330.10 3206
2330.56 3119
2331.01 3042
2331.47 3048
2331.92 2789
2332.38 3018
2332.83 2979
2333.29 2868
2333.74 2700
2334.20 2731
2334.66 2798
2335.11 2584
2335.57 2640
2336.02 2848
2336.48 2877
2336.93 2841
2337.39 3119
2337.85 3220
2338.30 3627
2338.76 4064
2339.21 4097
2339.67 4431
2340.13 4943
2340.58 5167
2341.04 5477
2341.49 5628
2341.95 5448
2342.41 5680
2342.86 5462
2343.32 5087
2343.78 5050
2344.23 4774
2344.69 4872
2345.15 4809
2345.60 4676
2346.06 4695
2346.52 4775
2346.97 4872
2347.43 4614
2347.89 4672
2348.34 4331
2348.80 4019
2349.26 3812
2349.71 3677
2350.17 3619
2350.63 3286
2351.09 3302
2351.54 3211
2352.00 3147
2352.46 3214
2352.91 2951
2353.37 2965
2353.83 2986
2354.29 3094
2354.74 2829
2355.20 2825
2355.66 2721
2356.12 2506
2356.58 2669
2357.03 2773
2357.49 2628
2357.95 2791
2358.41 3129
2358.86 3157
2359.32 3027
2359.78 3123
2360.24 3097
2360.70 3129
2361.15 3270
2361.61 3258
2362.07 3093
2362.53 3128
2362.99 3044
2363.45 3316
2363.90 3244
2364.36 3256
2364.82 3395
2365.28 3117
2365.74 3303
2366.20 3366
2366.66 3469
2367.11 3568
2367.57 3624
2368.03 3527
2368.49 3379
2368.95 3552
2369.41 3573
2369.87 3663
2370.33 3986
2370.79 3713
2371.24 3650
2371.70 3482
2372.16 3283
2372.62 3268
2373.08 3160
2373.54 3146
2374.00 2947
2374.46 3045
2374.92 3099
2375.38 3000
2375.84 3047
2376.30 3153
2376.76 3075
2377.22 3095
2377.68 2977
2378.14 3005
2378.60 3204
2379.06 3304
2379.52 3308
2379.98 3346
2380.44 3356
2380.90 3384
2381.36 3205
2381.82 3181
2382.28 3212
2382.74 3036
2383.20 3103
2383.66 3194
2384.12 3185
2384.58 3107
2385.04 2981
2385.50 3190
2385.96 2952
2386.42 2711
2386.88 2507
2387.34 2585
2387.80 2711
2388.26 2715
2388.72 2624
2389.19 2558
2389.65 2670
2390.11 2772
2390.57 2876
2391.03 2942
2391.49 2910
2391.95 2785
2392.41 2670
2392.87 2674
2393.33 2815
2393.80 2825
2394.26 2781
2394.72 2848
2395.18 2814
2395.64 2748
2396.10 2667
2396.56 2659
2397.03 2816
2397.49 2839
2397.95 2784
2398.41 3045
2398.87 2750
2399.34 2765
2399.80 2961
2400.26 2837
2400.72 2763
2401.18 2729
2401.65 2570
2402.11 2450
2402.57 2458
2403.03 2442
2403.49 2587
2403.96 2676
2404.42 2603
2404.88 2721
2405.34 2557
2405.81 2689
2406.27 2678
2406.73 2696
2407.19 2829
2407.66 2664
2408.12 2714
2408.58 2517
2409.04 2639
2409.51 2745
2409.97 2457
2410.43 2350
2410.90 2444
2411.36 2443
2411.82 2553
2412.28 2726
2412.75 2614
2413.21 2653
2413.67 2539
2414.14 2646
2414.60 2726
2415.06 2817
2415.53 3108
2415.99 2987
2416.45 3139
2416.92 3121
2417.38 3216
2417.85 3630
2418.31 3720
2418.77 3619
2419.24 3721
2419.70 3769
2420.16 3798
2420.63 3667
2421.09 3523
2421.56 3407
2422.02 3369
2422.48 3630
2422.95 3484
2423.41 3299
2423.88 3326
2424.34 3256
2424.80 3203
2425.27 3172
2425.73 3375
2426.20 3674
2426.66 3589
2427.13 3914
2427.59 3833
2428.06 3995
2428.52 4095
2428.99 3856
2429.45 3869
2429.91 3850
2430.38 3762
2430.84 3580
2431.31 3440
2431.77 3247
2432.24 2889
2432.70 3173
2433.17 3159
2433.63 2970
2434.10 2797
2434.56 2877
2435.03 3061
2435.50 3081
2435.96 3115
2436.43 3051
2436.89 3236
2437.36 3564
2437.82 3468
2438.29 3878
2438.75 4134
2439.22 4462
2439.69 4805
2440.15 5379
2440.62 5640
2441.08 6066
2441.55 6061
2442.01 5662
2442.48 5424
2442.95 5444
2443.41 4855
2443.88 4481
2444.34 4069
2444.81 3497
2445.28 3246
2445.74 3238
2446.21 3160
2446.68 2999
2447.14 2851
2447.61 2764
2448.08 2640
2448.54 2956
2449.01 2422
2449.48 2505
2449.94 2520
2450.41 2470
2450.88 2294
2451.34 2547
2451.81 2663
2452.28 2584
2452.74 2466
2453.21 2687
2453.68 2737
2454.14 2576
2454.61 2601
2455.08 2602
2455.55 2696
2456.01 2590
2456.48 2536
2456.95 2538
2457.42 2556
2457.88 2568
2458.35 2787
2458.82 2624
2459.29 2495
2459.75 2444
2460.22 2508
2460.69 2689
2461.16 2819
2461.62 2733
2462.09 2614
2462.56 2739
2463.03 2448
2463.50 2527
2463.96 2667
2464.43 2478
2464.90 2696
2465.37 2719
2465.84 2544
2466.30 2831
2466.77 2812
2467.24 2887
2467.71 2968
2468.18 2919
2468.65 2778
2469.11 2825
2469.58 2975
2470.05 2950
2470.52 2938
2470.99 2780
2471.46 2699
2471.93 2716
2472.40 2729
2472.86 2583
2473.33 2338
2473.80 2339
2474.27 2512
2474.74 2524
2475.21 2484
2475.68 2447
2476.15 2577
2476.62 2513
2477.09 2662
2477.56 3074
2478.02 3077
2478.49 2997
2478.96 3274
2479.43 3389
2479.90 3753
2480.37 3665
2480.84 3861
2481.31 4083
2481.78 4064
2482.25 3573
2482.72 3588
2483.19 3500
2483.66 3694
2484.13 3544
2484.60 3053
2485.07 2987
2485.54 3097
2486.01 2798
2486.48 2722
2486.95 2828
2487.42 3023
2487.89 2896
2488.36 2837
2488.83 2660
2489.30 2818
2489.77 2740
2490.24 2802
2490.71 2570
2491.18 2515
2491.66 2575
2492.13 2734
2492.60 2740
2493.07 2941
2493.54 2831
2494.01 2630
2494.48 2767
2494.95 2786
2495.42 2654
2495.89 2809
2496.36 2828
2496.84 2861
2497.31 2982
2497.78 2906
2498.25 2984
2498.72 2693
2499.19 2692
2499.66 2691
2500.13 2676
2500.61 2493
2501.08 2444
2501.55 2511
2502.02 2630
2502.49 2419
2502.96 2461
2503.44 2463
2503.91 2404
2504.38 2420
2504.85 2694
2505.32 2654
2505.80 2489
2506.27 2642
2506.74 2687
2507.21 2790
2507.68 2998
2508.16 3020
2508.63 3306
2509.10 3413
2509.57 3402
2510.05 3530
2510.52 3551
2510.99 3498
2511.46 3779
2511.94 3558
2512.41 3777
2512.88 3688
2513.35 3536
2513.83 3411
2514.30 3666
2514.77 3611
2515.24 3436
2515.72 3391
2516.19 3121
2516.66 3093
2517.14 3194
2517.61 3154
2518.08 2970
2518.56 2761
2519.03 2882
2519.50 2868
2519.98 2787
2520.45 2897
2520.92 2821
2521.40 2779
2521.87 2608
2522.34 2735
2522.82 2625
2523.29 2637
2523.76 2730
2524.24 2865
2524.71 2882
2525.19 2846
2525.66 2907
2526.13 2832
2526.61 2891
2527.08 2944
2527.55 3016
2528.03 3013
2528.50 3142
2528.98 2907
2529.45 2883
2529.93 2789
2530.40 2662
2530.87 2613
2531.35 2780
2531.82 2622
2532.30 2666
2532.77 2612
2533.25 2730
2533.72 2945
2534.20 2625
2534.67 2738
2535.15 2741
2535.62 2794
2536.09 2816
2536.57 2761
2537.04 2914
2537.52 2682
2537.99 2757
2538.47 2799
2538.94 2872
2539.42 2799
2539.90 2859
2540.37 2955
2540.85 2882
2541.32 2806
2541.80 2848
2542.27 2706
2542.75 2671
2543.22 2791
2543.70 2676
2544.17 2978
2544.65 2881
2545.13 2991
2545.60 3260
2546.08 3286
2546.55 3314
2547.03 3506
2547.50 3762
2547.98 4034
2548.46 3958
2548.93 4200
2549.41 4273
2549.88 4198
2550.36 4109
2550.84 3927
2551.31 3730
2551.79 3767
2552.27 3656
2552.74 3864
2553.22 3919
2553.70 4347
2554.17 4552
2554.65 5094
2555.12 5465
2555.60 5605
2556.08 5516
2556.55 5887
2557.03 6282
2557.51 6209
2557.99 5930
2558.46 5520
2558.94 5177
2559.42 4797
2559.89 4382
2560.37 4105
2560.85 3440
2561.32 3259
2561.80 3063
2562.28 2908
2562.76 2718
2563.23 2869
2563.71 2687
2564.19 2490
2564.67 2465
2565.14 2549
2565.62 2464
2566.10 2616
2566.58 2590
2567.05 2838
2567.53 2573
2568.01 2356
2568.49 2513
2568.97 2637
2569.44 2368
2569.92 2394
2570.40 2412
2570.88 2380
2571.36 2401
2571.83 2410
2572.31 2367
2572.79 2471
2573.27 2715
2573.75 2773
2574.23 2782
2574.70 2470
2575.18 2384
2575.66 2581
2576.14 2498
2576.62 2559
2577.10 2604
2577.58 2563
2578.05 2461
2578.53 2495
2579.01 2465
2579.49 2572
2579.97 2633
2580.45 2605
2580.93 2618
2581.41 2773
2581.89 2691
2582.37 2568
2582.84 2790
2583.32 2662
2583.80 2535
2584.28 2382
2584.76 2630
2585.24 2505
2585.72 2620
2586.20 2665
2586.68 2852
2587.16 2665
2587.64 2589
2588.12 2647
2588.60 2665
2589.08 2541
2589.56 2735
2590.04 2587
2590.52 2730
2591.00 2666
2591.48 2686
2591.96 2853
2592.44 3105
2592.92 3091
2593.40 3152
2593.88 3431
2594.36 3376
2594.84 3586
2595.32 3775
2595.80 3736
2596.28 3855
2596.76 3653
2597.24 3694
2597.72 3865
2598.20 3576
2598.68 3310
2599.16 3240
2599.64 3060
2600.13 2960
2600.61 2991
2601.09 2803
2601.57 2916
2602.05 2603
2602.53 2603
2603.01 2648
2603.49 2594
2603.97 2414
2604.45 2307
2604.94 2428
2605.42 2496
2605.90 2546
2606.38 2811
2606.86 2722
2607.34 2575
2607.82 2874
2608.31 3141
2608.79 3136
2609.27 3535
2609.75 3717
2610.23 4190
2610.71 4086
2611.20 4170
2611.68 3959
2612.16 4130
2612.64 4021
2613.12 3854
2613.61 3951
2614.09 3770
2614.57 3669
2615.05 3657
2615.53 3194
2616.02 3273
2616.50 3220
2616.98 2846
2617.46 2908
2617.95 2574
2618.43 2653
2618.91 2662
2619.39 2665
2619.88 2651
2620.36 2722
2620.84 2557
2621.32 2431
2621.81 2443
2622.29 2536
2622.77 2442
2623.26 2474
2623.74 2529
2624.22 2512
2624.70 2487
2625.19 2498
2625.67 2518
2626.15 2563
2626.64 2718
2627.12 2583
2627.60 2479
2628.09 2505
2628.57 2635
2629.05 2768
2629.54 2797
2630.02 2747
2630.50 2907
2630.99 2609
2631.47 2722
2631.96 2636
2632.44 2797
2632.92 2972
2633.41 2783
2633.89 2657
2634.38 2750
2634.86 2803
2635.34 2762
2635.83 2662
2636.31 2587
2636.80 2617
2637.28 2509
2637.76 2510
2638.25 2664
2638.73 3015
2639.22 2881
2639.70 2913
2640.19 3012
2640.67 2932
2641.16 2619
2641.64 2833
2642.12 2908
2642.61 2904
2643.09 2873
2643.58 2743
2644.06 2618
2644.55 2706
2645.03 2481
2645.52 2429
2646.00 2488
2646.49 2585
2646.97 2696
2647.46 2626
2647.94 2597
2648.43 2528
2648.91 2549
2649.40 2813
2649.89 2603
2650.37 2673
2650.86 2526
2651.34 2926
2651.83 2895
2652.31 2815
2652.80 2679
2653.28 2494
2653.77 2633
2654.26 2709
2654.74 2774
2655.23 2737
2655.71 2677
2656.20 2703
2656.69 2590
2657.17 2778
2657.66 2682
2658.14 2523
2658.63 2570
2659.12 2665
2659.60 2728
2660.09 2532
2660.58 2407
2661.06 2527
2661.55 2429
2662.03 2351
2662.52 2417
2663.01 2434
2663.49 2530
2663.98 2775
2664.47 2460
2664.95 2385
2665.44 2545
2665.93 2772
2666.42 2691
2666.90 2599
2667.39 2691
2667.88 2781
2668.36 2638
2668.85 2756
2669.34 2715
2669.82 2799
2670.31 2790
2670.80 2918
2671.29 2996
2671.77 3190
2672.26 3231
2672.75 3115
2673.24 3138
2673.72 3253
2674.21 3642
2674.70 3843
2675.19 3981
2675.67 3874
2676.16 3747
2676.65 3908
2677.14 3697
2677.63 3697
2678.11 3614
2678.60 3576
2679.09 3669
2679.58 4203
2680.07 4163
2680.55 4258
2681.04 4484
2681.53 4678
2682.02 4864
2682.51 5283
2683.00 5098
2683.48 5597
2683.97 5829
2684.46 5713
2684.95 5805
2685.44 5943
2685.93 5581
2686.42 5656
2686.90 5435
2687.39 5132
2687.88 4514
2688.37 4232
2688.86 3743
2689.35 3516
2689.84 3405
2690.33 3244
2690.82 3015
2691.31 3024
2691.79 2950
2692.28 2978
2692.77 2728
2693.26 2814
2693.75 2934
2694.24 2931
2694.73 2934
2695.22 2746
2695.71 2848
2696.20 2825
2696.69 3048
2697.18 2888
2697.67 2985
2698.16 2906
2698.65 2866
2699.14 3048
2699.63 3026
2700.12 2836
2700.61 2988
2701.10 2991
2701.59 3131
2702.08 2994
2702.57 3047
2703.06 3381
2703.55 3476
2704.04 3342
2704.53 2883
2705.02 3197
2705.51 3143
2706.00 2945
2706.49 2877
2706.98 2918
2707.47 2811
2707.96 2670
2708.45 2983
2708.95 2968
2709.44 2544
2709.93 2793
2710.42 2980
2710.91 2905
2711.40 2777
2711.89 2978
2712.38 2856
2712.87 3041
2713.36 2937
2713.86 2794
2714.35 2884
2714.84 3020
2715.33 2821
2715.82 2709
2716.31 2718
2716.80 2622
2717.30 2644
2717.79 2800
2718.28 2760
2718.77 2777
2719.26 2688
2719.75 2743
2720.25 2776
2720.74 2661
2721.23 2706
2721.72 2855
2722.21 2866
2722.70 2840
2723.20 3097
2723.69 2983
2724.18 3030
2724.67 3080
2725.17 3164
2725.66 3055
2726.15 2894
2726.64 2823
2727.14 2793
2727.63 2709
2728.12 2621
2728.61 2756
2729.11 2771
2729.60 2571
2730.09 2570
2730.58 2603
2731.08 2614
2731.57 2688
2732.06 2822
2732.55 2501
2733.05 2415
2733.54 2727
2734.03 2784
2734.53 2644
2735.02 2660
2735.51 2834
2736.01 2808
2736.50 2779
2736.99 2806
2737.49 2744
2737.98 2964
2738.47 3026
2738.97 2910
2739.46 2916
2739.95 2908
2740.45 2965
2740.94 2701
2741.43 2466
2741.93 2698
2742.42 2514
2742.92 2378
2743.41 2416
2743.90 2466
2744.40 2381
2744.89 2359
2745.39 2508
2745.88 2269
2746.37 2312
2746.87 2386
2747.36 2616
2747.86 2455
2748.35 2497
2748.85 2417
2749.34 2553
2749.83 2357
2750.33 2621
2750.82 2652
2751.32 2626
2751.81 2724
2752.31 2724
2752.80 2733
2753.30 2618
2753.79 2702
2754.29 2681
2754.78 2786
2755.28 2878
2755.77 2685
2756.27 2700
2756.76 2638
2757.26 2834
2757.75 3057
2758.25 2991
2758.74 2697
2759.24 2669
2759.73 2695
2760.23 2837
2760.72 2621
2761.22 2480
2761.71 2623
2762.21 2657
2762.71 2705
2763.20 2571
2763.70 2551
2764.19 2439
2764.69 2494
2765.18 2374
2765.68 2542
2766.18 2440
2766.67 2509
2767.17 2549
2767.66 2584
2768.16 2500
2768.66 2744
2769.15 2689
2769.65 2657
2770.15 2864
2770.64 2710
2771.14 2656
2771.63 2672
2772.13 2751
2772.63 2742
2773.12 2974
2773.62 3070
2774.12 2779
2774.61 3031
2775.11 2964
2775.61 3252
2776.10 3436
2776.60 3567
2777.10 3507
2777.60 3516
2778.09 3248
2778.59 3277
2779.09 3524
2779.58 3286
2780.08 3172
2780.58 3079
2781.08 3026
2781.57 2953
2782.07 2894
2782.57 2931
2783.06 3020
2783.56 3067
2784.06 2825
2784.56 2815
2785.06 2801
2785.55 2909
2786.05 2740
2786.55 2729
2787.05 2875
2787.54 2667
2788.04 2591
2788.54 2839
2789.04 2723
2789.54 2591
2790.03 2646
2790.53 2381
2791.03 2524
2791.53 2670
2792.03 2756
2792.52 2834
2793.02 2833
2793.52 3206
2794.02 3221
2794.52 3580
2795.02 4024
2795.52 4293
2796.01 4698
2796.51 5371
2797.01 6064
2797.51 6410
2798.01 6566
2798.51 6875
2799.01 6717
2799.51 6268
2800.00 5999
2800.50 5432
2801.00 5080
2801.50 4730
2802.00 4163
2802.50 3812
2803.00 3713
2803.50 4050
2804.00 3658
2804.50 3635
2805.00 3481
2805.50 3929
2806.00 4235
2806.50 4522
2806.99 4796
2807.49 5109
2807.99 5714
2808.49 6154
2808.99 6417
2809.49 6869
2809.99 7072
2810.49 7052
2810.99 6524
2811.49 6110
2811.99 5925
2812.49 5370
2812.99 4978
2813.49 4359
2813.99 4094
2814.49 3587
2814.99 3593
2815.49 3560
2815.99 3558
2816.50 3225
2817.00 3134
2817.50 3295
2818.00 3233
2818.50 3378
2819.00 3348
2819.50 3326
2820.00 3359
2820.50 3183
2821.00 3184
2821.50 3310
2822.00 3047
2822.50 2979
2823.00 3078
2823.51 3059
2824.01 2933
2824.51 3056
2825.01 2976
2825.51 3019
2826.01 2986
2826.51 3010
2827.01 3118
2827.52 3009
2828.02 3009
2828.52 2911
2829.02 2827
2829.52 2805
2830.02 2973
2830.53 2863
2831.03 2818
2831.53 2834
2832.03 2984
2832.53 2919
2833.03 2711
2833.54 2853
2834.04 2973
2834.54 3059
2835.04 3103
2835.54 3249
2836.05 3109
2836.55 3324
2837.05 3396
2837.55 3364
2838.06 3640
2838.56 3822
2839.06 3911
2839.56 3686
2840.07 3567
2840.57 3394
2841.07 3285
2841.57 3598
2842.08 3409
2842.58 3225
2843.08 3218
2843.58 3059
2844.09 3140
2844.59 2990
2845.09 2994
2845.60 3209
2846.10 3266
2846.60 3117
2847.11 3328
2847.61 3315
2848.11 3320
2848.62 3316
2849.12 3331
2849.62 3485
2850.13 3330
2850.63 3067
2851.13 2934
2851.64 3024
2852.14 3052
2852.64 2685
2853.15 2715
2853.65 2737
2854.15 2650
2854.66 2726
2855.16 2986
2855.67 2755
2856.17 2734
2856.67 2478
2857.18 2832
2857.68 2956
2858.19 3086
2858.69 2951
2859.19 2981
2859.70 3277
2860.20 3014
2860.71 2695
2861.21 2864
2861.72 2927
2862.22 2819
2862.73 3156
2863.23 3009
2863.73 2926
2864.24 2751
2864.74 2739
2865.25 2775
2865.75 2631
2866.26 2611
2866.76 2510
2867.27 2537
2867.77 2548
2868.28 2503
2868.78 2581
2869.29 2810
2869.79 2931
2870.30 2863
2870.80 2748
2871.31 2731
2871.81 2970
2872.32 3132
2872.83 3196
2873.33 3268
2873.84 3275
2874.34 3011
2874.85 3084
2875.35 3013
2875.86 3263
2876.36 3137
2876.87 2781
2877.38 2930
2877.88 3196
2878.39 3564
2878.89 3587
2879.40 3532
2879.91 3691
2880.41 4052
2880.92 4431
2881.42 4915
2881.93 4894
2882.44 5376
2882.94 5342
2883.45 5476
2883.96 5672
2884.46 5624
2884.97 5352
2885.48 5162
2885.98 5163
2886.49 5378
2886.99 5634
2887.50 5542
2888.01 5628
2888.52 5550
2889.02 5503
2889.53 5582
2890.04 5199
2890.54 4932
2891.05 4444
2891.56 4164
2892.06 3905
2892.57 3529
2893.08 3444
2893.59 3367
2894.09 3200
2894.60 3226
2895.11 3219
2895.62 3284
2896.12 3295
2896.63 3094
2897.14 3268
2897.65 3500
2898.15 3456
2898.66 3207
2899.17 3259
2899.68 3136
2900.18 3061
2900.69 3158
2901.20 3319
2901.71 3323
2902.22 3574
2902.72 3328
2903.23 3407
2903.74 3674
2904.25 3556
2904.76 3286
2905.26 3541
2905.77 3445
2906.28 3535
2906.79 3469
2907.30 3487
2907.81 3511
2908.32 3405
2908.82 3261
2909.33 3273
2909.84 3131
2910.35 3007
2910.86 2992
2911.37 3219
2911.88 3105
2912.38 3305
2912.89 3346
2913.40 3548
2913.91 3517
2914.42 3644
2914.93 3593
2915.44 3744
2915.95 3586
2916.46 3369
2916.97 3522
2917.48 3662
2917.99 3752
2918.50 3806
2919.00 3657
2919.51 3588
2920.02 3874
2920.53 3852
2921.04 3764
2921.55 3818
2922.06 4369
2922.57 4706
2923.08 4942
2923.59 5324
2924.10 6063
2924.61 6853
2925.12 7235
2925.63 7505
2926.14 7964
2926.65 8339
2927.16 8551
2927.67 7851
2928.18 7318
2928.69 6891
2929.20 6102
2929.71 5449
2930.22 5040
2930.73 4437
2931.25 3882
2931.76 3453
2932.27 3169
2932.78 3199
2933.29 2966
2933.80 3160
2934.31 2958
2934.82 2988
2935.33 3029
2935.84 3191
2936.35 3244
2936.86 3141
2937.38 3173
2937.89 3179
2938.40 2997
2938.91 2949
2939.42 2934
2939.93 3022
2940.44 3023
2940.95 2949
2941.47 2972
2941.98 2902
2942.49 2993
2943.00 3192
2943.51 3268
2944.02 3366
2944.53 3354
2945.05 3482
2945.56 3772
2946.07 3780
2946.58 4004
2947.09 3815
2947.61 3844
2948.12 3794
2948.63 3710
2949.14 3687
2949.65 3658
2950.17 3570
2950.68 3325
2951.19 3043
2951.70 3107
2952.22 3159
2952.73 3123
2953.24 3130
2953.75 3102
2954.27 3016
2954.78 3008
2955.29 2936
2955.80 3019
2956.32 2895
2956.83 2970
2957.34 3051
2957.85 3004
2958.37 3260
2958.88 3139
2959.39 3458
2959.91 3448
2960.42 3329
2960.93 3667
2961.45 4007
2961.96 3665
2962.47 3799
2962.99 3839
2963.50 3784
2964.01 3840
2964.53 3605
2965.04 3478
2965.55 3445
2966.07 3215
2966.58 3156
2967.09 2974
2967.61 2974
2968.12 3057
2968.63 2872
2969.15 2727
2969.66 2622
2970.18 2610
2970.69 2811
2971.20 2760
2971.72 2802
2972.23 2788
2972.75 2957
2973.26 2840
2973.78 2660
2974.29 2781
2974.80 2845
2975.32 2824
2975.83 3055
2976.35 2897
2976.86 2867
2977.38 2825
2977.89 2784
2978.41 2900
2978.92 3032
2979.43 2874
2979.95 2878
2980.46 2814
2980.98 3164
2981.49 3131
2982.01 3183
2982.52 3165
2983.04 3210
2983.55 3199
2984.07 3070
2984.58 3281
2985.10 3211
2985.61 3042
2986.13 3129
2986.65 3279
2987.16 3384
2987.68 3256
2988.19 3120
2988.71 3209
2989.22 3177
2989.74 3318
2990.25 3344
2990.77 3308
2991.29 3682
2991.80 3638
2992.32 3781
2992.83 4031
2993.35 3858
2993.86 3858
2994.38 3583
2994.90 3900
2995.41 4241
2995.93 4202
2996.45 4092
2996.96 4530
2997.48 4864
2997.99 4739
2998.51 4755
2999.03 4995
2999.54 4908
3000.06 4999
3000.58 4848
3001.09 4982
3001.61 4745
3002.13 4615
3002.64 4703
3003.16 5130
3003.68 5469
3004.19 5558
3004.71 5718
3005.23 6260
3005.74 6118
3006.26 6324
3006.78 6023
3007.30 5469
3007.81 5662
3008.33 5333
3008.85 4851
3009.36 4745
3009.88 4222
3010.40 3729
3010.92 3540
3011.43 3544
3011.95 3302
3012.47 3099
3012.99 3137
3013.50 3255
3014.02 3253
3014.54 3018
3015.06 2852
3015.58 3080
3016.09 3297
3016.61 3268
3017.13 3120
3017.65 3199
3018.17 3416
3018.68 3412
3019.20 3355
3019.72 3504
3020.24 3565
3020.76 3558
3021.28 3400
3021.79 3644
3022.31 3741
3022.83 3634
3023.35 3908
3023.87 4056
3024.39 4055
3024.90 4429
3025.42 4405
3025.94 4362
3026.46 4415
3026.98 4256
3027.50 3985
3028.02 3797
3028.54 3836
3029.06 3676
3029.57 3327
3030.09 3567
3030.61 3346
3031.13 3134
3031.65 3261
3032.17 3386
3032.69 3532
3033.21 3517
3033.73 3845
3034.25 3880
3034.77 4192
3035.29 4345
3035.81 4372
3036.33 4619
3036.85 4745
3037.37 4834
3037.89 4512
3038.40 4229
3038.92 4074
3039.44 4054
3039.96 3786
3040.48 3709
3041.00 3235
3041.52 3156
3042.04 3346
3042.56 3286
3043.09 3219
3043.61 2824
3044.13 2859
3044.65 2839
3045.17 2816
3045.69 2676
3046.21 2717
3046.73 2882
3047.25 2849
3047.77 2770
3048.29 2875
3048.81 2896
3049.33 2892
3049.85 2689
3050.37 2777
3050.89 3011
3051.41 3106
3051.94 3123
3052.46 2974
3052.98 2893
3053.50 2827
3054.02 2764
3054.54 2970
3055.06 2904
3055.58 2889
3056.10 2865
3056.63 2838
3057.15 2787
3057.67 2953
3058.19 2786
3058.71 2803
3059.23 2849
3059.76 3021
3060.28 2767
3060.80 2785
3061.32 2743
3061.84 2953
3062.36 3063
3062.89 2831
3063.41 2847
3063.93 3028
3064.45 2999
3064.97 3136
3065.50 3078
3066.02 3219
3066.54 3138
3067.06 2975
3067.58 3098
3068.11 3146
3068.63 3125
3069.15 3038
3069.67 3124
3070.20 2959
3070.72 3107
3071.24 3269
3071.76 3047
3072.29 2982
3072.81 2984
3073.33 3164
3073.86 3275
3074.38 3179
3074.90 3192
3075.42 3461
3075.95 3371
3076.47 3533
3076.99 3455
3077.52 3256
3078.04 3304
3078.56 3674
3079.09 3528
3079.61 3559
3080.13 3769
3080.66 3785
3081.18 3576
3081.70 3528
3082.23 3534
3082.75 3574
3083.27 3504
3083.80 3553
3084.32 3305
3084.85 3355
3085.37 3242
3085.89 3093
3086.42 2989
3086.94 3237
3087.46 3159
3087.99 3074
3088.51 2954
3089.04 3026
3089.56 3107
3090.09 3141
3090.61 2951
3091.13 3164
3091.66 3228
3092.18 3134
3092.71 3048
3093.23 3102
3093.76 3140
3094.28 2971
3094.81 3192
3095.33 3124
3095.85 3136
3096.38 3134
3096.90 3132
3097.43 3349
3097.95 3458
3098.48 3603
3099.00 4235
3099.53 4246
3100.05 4194
3100.58 4843
3101.10 5347
3101.63 5968
3102.15 6291
3102.68 7136
3103.21 7340
3103.73 7798
3104.26 7686
3104.78 7698
3105.31 7803
3105.83 7138
3106.36 6171
3106.88 5815
3107.41 5256
3107.94 4778
3108.46 4096
3108.99 3902
3109.51 3805
3110.04 3629
3110.56 3749
3111.09 4023
3111.62 3949
3112.14 3890
3112.67 3949
3113.19 4043
3113.72 4162
3114.25 3713
3114.77 3412
3115.30 3377
3115.83 3113
3116.35 3007
3116.88 3039
3117.41 3035
3117.93 2710
3118.46 2929
3118.99 2890
3119.51 2655
3120.04 2625
3120.57 2617
3121.09 2745
3121.62 2776
3122.15 2936
3122.67 3004
3123.20 2669
3123.73 2697
3124.25 2701
3124.78 2907
3125.31 3057
3125.84 2911
3126.36 2697
3126.89 2782
3127.42 2617
3127.95 2635
3128.47 2580
3129.00 2819
3129.53 2831
3130.06 2840
3130.58 2820
3131.11 2851
3131.64 2820
3132.17 2808
3132.69 2872
3133.22 3037
3133.75 2811
3134.28 2923
3134.81 2905
3135.33 2866
3135.86 2925
3136.39 2957
3136.92 3178
3137.45 3103
3137.97 2930
3138.50 2719
3139.03 3060
3139.56 3302
3140.09 2933
3140.62 2993
3141.15 2958
3141.67 2654
3142.20 2571
3142.73 2985
3143.26 2768
3143.79 2754
3144.32 2858
3144.85 2907
3145.38 2894
3145.90 3039
3146.43 3103
3146.96 3028
3147.49 3365
3148.02 3587
3148.55 3572
3149.08 3849
3149.61 3810
3150.14 3728
3150.67 3533
3151.20 3653
3151.73 3660
3152.25 3343
3152.78 3305
3153.31 3321
3153.84 3056
3154.37 3122
3154.90 3217
3155.43 2985
3155.96 2889
3156.49 2891
3157.02 2793
3157.55 3126
3158.08 3328
3158.61 3187
3159.14 3055
3159.67 2942
3160.20 3049
3160.73 3406
3161.26 3358
3161.79 3274
3162.32 3058
3162.85 2896
3163.38 2880
3163.91 2669
3164.44 2598
3164.98 2845
3165.51 2845
3166.04 2556
3166.57 2709
3167.10 2897
3167.63 3038
3168.16 2861
3168.69 2948
3169.22 3181
3169.75 3059
3170.28 3059
3170.81 3044
3171.35 2977
3171.88 2774
3172.41 2888
3172.94 2678
3173.47 2528
3174.00 2595
3174.53 2573
3175.06 2598
3175.60 2529
3176.13 2780
3176.66 2768
3177.19 2612
3177.72 2629
3178.25 2844
3178.78 3049
3179.32 2917
3179.85 2987
3180.38 2912
3180.91 3018
3181.44 2974
3181.98 2778
3182.51 3069
3183.04 3057
3183.57 2932
3184.10 2628
3184.64 2829
3185.17 2840
3185.70 2864
3186.23 2910
3186.77 2742
3187.30 2845
3187.83 3016
3188.36 2812
3188.90 2674
3189.43 3017
3189.96 2923
3190.49 2886
3191.03 2911
3191.56 2619
3192.09 2838
3192.62 2967
3193.16 2626
3193.69 2778
3194.22 2736
3194.76 2806
3195.29 2917
3195.82 3099
3196.36 3120
3196.89 3069
3197.42 3024
3197.96 2973
3198.49 3032
3199.02 2957
3199.56 2983
3200.09 3137
3200.62 3162
3201.16 3152
3201.69 3119
3202.22 3287
3202.76 3381
3203.29 3549
3203.82 3582
3204.36 3732
3204.89 3773
3205.43 3373
3205.96 3390
3206.49 3456
3207.03 3406
3207.56 3340
3208.10 3016
3208.63 3263
3209.16 3192
3209.70 3221
3210.23 3193
3210.77 3275
3211.30 3356
3211.84 3603
3212.37 3392
3212.91 3483
3213.44 3535
3213.97 3459
3214.51 3355
3215.04 3351
3215.58 3043
3216.11 3185
3216.65 2747
3217.18 2859
3217.72 2884
3218.25 2977
3218.79 3059
3219.32 2744
3219.86 2787
3220.39 2950
3220.93 2943
3221.46 2908
3222.00 2831
3222.53 2957
3223.07 2930
3223.61 3197
3224.14 3304
3224.68 3516
3225.21 3403
3225.75 3449
3226.28 3293
3226.82 3400
3227.36 3297
3227.89 3205
3228.43 3268
3228.96 2980
3229.50 3036
3230.03 2967
3230.57 2804
3231.11 2811
3231.64 2931
3232.18 2815
3232.71 2756
3233.25 2779
3233.79 2767
3234.32 2661
3234.86 2751
3235.40 2791
3235.93 2874
3236.47 2897
3237.01 2875
3237.54 2916
3238.08 3226
3238.62 3328
3239.15 3175
3239.69 3060
3240.23 3224
3240.76 3157
3241.30 3215
3241.84 3179
3242.37 3084
3242.91 3029
3243.45 2849
3243.99 2831
3244.52 2785
3245.06 2823
3245.60 2852
3246.13 2917
3246.67 3083
3247.21 2801
3247.75 2766
3248.28 3019
3248.82 2880
3249.36 2927
3249.90 3051
3250.43 2943
3250.97 2911
3251.51 2678
3252.05 2728
3252.59 3005
3253.12 3001
3253.66 3260
3254.20 3222
3254.74 3124
3255.28 3234
3255.81 3149
3256.35 3314
3256.89 3437
3257.43 3427
3257.97 3871
3258.50 4064
3259.04 4059
3259.58 4590
3260.12 4969
3260.66 5088
3261.20 5228
3261.74 5190
3262.27 5380
3262.81 5341
3263.35 5434
3263.89 5524
3264.43 5580
3264.97 5545
3265.51 5987
3266.05 6152
3266.58 6395
3267.12 6651
3267.66 6242
3268.20 5883
3268.74 6216
3269.28 6185
3269.82 6040
3270.36 5410
3270.90 4654
3271.44 4381
3271.98 4013
3272.52 3665
3273.06 3434
3273.60 3256
3274.14 3040
3274.67 3226
3275.21 3241
3275.75 3146
3276.29 3316
3276.83 3722
3277.37 3558
3277.91 3752
3278.45 3925
3278.99 3687
3279.53 3411
3280.07 3621
3280.61 3818
3281.15 3787
3281.69 3550
3282.23 3723
3282.78 4088
3283.32 3870
3283.86 3945
3284.40 4155
3284.94 4215
3285.48 4162
3286.02 4381
3286.56 4180
3287.10 4121
3287.64 4554
3288.18 4456
3288.72 4181
3289.26 4002
3289.80 3938
3290.34 3877
3290.89 4196
3291.43 4330
3291.97 4371
3292.51 4506
3293.05 4800
3293.59 5207
3294.13 5541
3294.67 5795
3295.22 6421
3295.76 6672
3296.30 6848
3296.84 7364
3297.38 7347
3297.92 7003
3298.46 6744
3299.01 6188
3299.55 6199
3300.09 5474
3300.63 4965
3301.17 4873
3301.71 4217
3302.26 4235
3302.80 3945
3303.34 3860
3303.88 3885
3304.42 3909
3304.97 3778
3305.51 3730
3306.05 3651
3306.59 3667
3307.14 3579
3307.68 3614
3308.22 3656
3308.76 3685
3309.31 3539
3309.85 3701
3310.39 3421
3310.93 3284
3311.48 3338
3312.02 3432
3312.56 3704
3313.10 3718
3313.65 3648
3314.19 3560
3314.73 3607
3315.28 3982
3315.82 4133
3316.36 4177
3316.91 4204
3317.45 4392
3317.99 4439
3318.54 4409
3319.08 4546
3319.62 4846
3320.17 4955
3320.71 5072
3321.25 5179
3321.80 5349
3322.34 5596
3322.88 5509
3323.43 5452
3323.97 5733
3324.51 5285
3325.06 5002
3325.60 5211
3326.15 5029
3326.69 4810
3327.23 4718
3327.78 4487
3328.32 4331
3328.87 4444
3329.41 4305
3329.95 4350
3330.50 5009
3331.04 5671
3331.59 6193
3332.13 7436
3332.68 9110
3333.22 11114
3333.77 13236
3334.31 16460
3334.85 19071
3335.40 22393
3335.94 24597
3336.49 26411
3337.03 28179
3337.58 28499
3338.12 28205
3338.67 27241
3339.21 25527
3339.76 22164
3340.30 19386
3340.85 16684
3341.39 13658
3341.94 11538
3342.48 9165
3343.03 7539
3343.57 6957
3344.12 5740
3344.66 4897
3345.21 4717
3345.76 4576
3346.30 4620
3346.85 4475
3347.39 4232
3347.94 4288
3348.48 3987
3349.03 4194
3349.58 4279
3350.12 4282
3350.67 4339
3351.21 4324
3351.76 4496
3352.31 4754
3352.85 4675
3353.40 5088
3353.94 5277
3354.49 5345
3355.04 5320
3355.58 5608
3356.13 5270
3356.68 5667
3357.22 5484
3357.77 5111
3358.31 4667
3358.86 4537
3359.41 4533
3359.95 4221
3360.50 4071
3361.05 3866
3361.59 3723
3362.14 3529
3362.69 3520
3363.24 3622
3363.78 3707
3364.33 3489
3364.88 3493
3365.42 3605
3365.97 3830
3366.52 3658
3367.06 3536
3367.61 3469
3368.16 3271
3368.71 3554
3369.25 3533
3369.80 3597
3370.35 3674
3370.90 3958
3371.44 3798
3371.99 3992
3372.54 4075
3373.09 4645
3373.64 4745
3374.18 4777
3374.73 4761
3375.28 5023
3375.83 5029
3376.37 4699
3376.92 4621
3377.47 4443
3378.02 4144
3378.57 4077
3379.12 3697
3379.66 3645
3380.21 3394
3380.76 3374
3381.31 3245
3381.86 3111
3382.41 3220
3382.95 3113
3383.50 3298
3384.05 3332
3384.60 3179
3385.15 3167
3385.70 3313
3386.25 3261
3386.80 3258
3387.34 3149
3387.89 3215
3388.44 3165
3388.99 3317
3389.54 3377
3390.09 3195
3390.64 3208
3391.19 3275
3391.74 3319
3392.29 2921
3392.84 2935
3393.38 3034
3393.93 3182
3394.48 3062
3395.03 2906
3395.58 2866
3396.13 2887
3396.68 2798
3397.23 2892
3397.78 2890
3398.33 2944
3398.88 2711
3399.43 2760
3399.98 2709
3400.53 2659
3401.08 2592
3401.63 2799
3402.18 2624
3402.73 2774
3403.28 2567
3403.83 2594
3404.38 2730
3404.93 2442
3405.48 2690
3406.03 2436
3406.58 2398
3407.13 2694
3407.68 2735
3408.23 2670
3408.79 2657
3409.34 2672
3409.89 2752
3410.44 2730
3410.99 2760
3411.54 2911
3412.09 2999
3412.64 2990
3413.19 3274
3413.74 3341
3414.29 3289
3414.84 3242
3415.40 3002
3415.95 3150
3416.50 2996
3417.05 2768
3417.60 2669
3418.15 2569
3418.70 2717
3419.26 2484
3419.81 2497
3420.36 2555
3420.91 2611
3421.46 2419
3422.01 2737
3422.57 2875
3423.12 2968
3423.67 3080
3424.22 3028
3424.77 2921
3425.32 3054
3425.88 3080
3426.43 3009
3426.98 2720
3427.53 2819
3428.08 2648
3428.64 2807
3429.19 2701
3429.74 2742
3430.29 2652
3430.85 2582
3431.40 2616
3431.95 2583
3432.50 2530
3433.06 2591
3433.61 2668
3434.16 2837
3434.71 2726
3435.27 2623
3435.82 2614
3436.37 2632
3436.93 2565
3437.48 2745
3438.03 2611
3438.58 2693
3439.14 2824
3439.69 2825
3440.24 2799
3440.80 2735
3441.35 2779
3441.90 2791
3442.46 2941
3443.01 2863
3443.56 2751
3444.12 2744
3444.67 2569
3445.22 2478
3445.78 2367
3446.33 2272
3446.89 2366
3447.44 2445
3447.99 2524
3448.55 2464
3449.10 2318
3449.65 2513
3450.21 2441
3450.76 2681
3451.32 2580
3451.87 2336
3452.42 2283
3452.98 2255
3453.53 2273
3454.09 2274
3454.64 2253
3455.20 2209
3455.75 2207
3456.30 2164
3456.86 2267
3457.41 2375
3457.97 2420
3458.52 2409
3459.08 2325
3459.63 2200
3460.19 2241
3460.74 2124
3461.30 2198
3461.85 2095
3462.41 2149
3462.96 2317
3463.52 2383
3464.07 2217
3464.63 2343
3465.18 2449
3465.74 2474
3466.29 2686
3466.85 2603
3467.40 2530
3467.96 2491
3468.51 2581
3469.07 2573
3469.63 2605
3470.18 2790
3470.74 2777
3471.29 2642
3471.85 2693
3472.40 2700
3472.96 2671
3473.52 2732
3474.07 2623
3474.63 2753
3475.18 2823
3475.74 2808
3476.29 2841
3476.85 2709
3477.41 2790
3477.96 2797
3478.52 2896
3479.08 2686
3479.63 2918
3480.19 3169
3480.74 3124
3481.30 3073
3481.86 3111
3482.41 2998
3482.97 3091
3483.53 2964
3484.08 3372
3484.64 3183
3485.20 3131
3485.75 2851
3486.31 3105
3486.87 3141
3487.43 3078
3487.98 3378
3488.54 3744
3489.10 4172
3489.65 4412
3490.21 4892
3490.77 5608
3491.33 6366
3491.88 6897
3492.44 7146
3493.00 7794
3493.55 7758
3494.11 7662
3494.67 7921
3495.23 7463
3495.78 6516
3496.34 5861
3496.90 5474
3497.46 5036
3498.02 5237
3498.57 4765
3499.13 4681
3499.69 4734
3500.25 5253
3500.81 5439
3501.36 5574
3501.92 5408
3502.48 5517
3503.04 5605
3503.60 5293
3504.15 5029
3504.71 5210
3505.27 5415
3505.83 5178
3506.39 4840
3506.95 5012
3507.50 4931
3508.06 4822
3508.62 4420
3509.18 4243
3509.74 3988
3510.30 3728
3510.86 3442
3511.42 3545
3511.97 3534
3512.53 3281
3513.09 3263
3513.65 3064
3514.21 3189
3514.77 2807
3515.33 2618
3515.89 2728
3516.45 2826
3517.01 2793
3517.57 2891
3518.13 2952
3518.69 2950
3519.24 2793
3519.80 2829
3520.36 2869
3520.92 2849
3521.48 3156
3522.04 3337
3522.60 3168
3523.16 3018
3523.72 3060
3524.28 3255
3524.84 3251
3525.40 3334
3525.96 3272
3526.52 3407
3527.08 3079
3527.64 3005
3528.20 2841
3528.76 2730
3529.32 2651
3529.88 2660
3530.44 2798
3531.00 2794
3531.56 2526
3532.13 2584
3532.69 2612
3533.25 2815
3533.81 2685
3534.37 2837
3534.93 2929
3535.49 2827
3536.05 2807
3536.61 2955
3537.17 2976
3537.73 3081
3538.29 3119
3538.85 3025
3539.42 3124
3539.98 3592
3540.54 3703
3541.10 3544
3541.66 3634
3542.22 3603
3542.78 3841
3543.34 3817
3543.91 4059
3544.47 4283
3545.03 4016
3545.59 3818
3546.15 3713
3546.71 3423
3547.28 3202
3547.84 2962
3548.40 3043
3548.96 3062
3549.52 2822
3550.09 2825
3550.65 2708
3551.21 2966
3551.77 3004
3552.33 2827
3552.90 2953
3553.46 2922
3554.02 2966
3554.58 3096
3555.14 2841
3555.71 2855
3556.27 2815
3556.83 2881
3557.39 2901
3557.96 2897
3558.52 2738
3559.08 2702
3559.64 2592
3560.21 2634
3560.77 2750
3561.33 2873
3561.90 2911
3562.46 2949
3563.02 2782
3563.58 2820
3564.15 2698
3564.71 2871
3565.27 2737
3565.84 2576
3566.40 2449
3566.96 2549
3567.53 2576
3568.09 2516
3568.65 2467
3569.22 2336
3569.78 2436
3570.34 2304
3570.91 2175
3571.47 2227
3572.04 2319
3572.60 2285
3573.16 2343
3573.73 2444
3574.29 2641
3574.85 2371
3575.42 2466
3575.98 2486
3576.55 2588
3577.11 2725
3577.67 2414
3578.24 2417
3578.80 2589
3579.37 2696
3579.93 2662
3580.50 2593
3581.06 2543
3581.62 2530
3582.19 2606
3582.75 2646
3583.32 2536
3583.88 2481
3584.45 2480
3585.01 2519
3585.58 2379
3586.14 2398
3586.71 2400
3587.27 2426
3587.84 2272
3588.40 2374
3588.97 2239
3589.53 2218
3590.10 2372
3590.66 2390
3591.23 2269
3591.79 2564
3592.36 2553
3592.92 2410
3593.49 2453
3594.05 2548
3594.62 2479
3595.18 2404
3595.75 2409
3596.32 2254
3596.88 2494
3597.45 2633
3598.01 2670
3598.58 2727
3599.14 2737
3599.71 2664
3600.28 2646
3600.84 2531
3601.41 2538
3601.97 2621
3602.54 2747
3603.11 2664
3603.67 2365
3604.24 2572
3604.80 2489
3605.37 2436
3605.94 2404
3606.50 2405
3607.07 2463
3607.64 2240
3608.20 2206
3608.77 2277
3609.34 2213
3609.90 2197
3610.47 2363
3611.04 2335
3611.60 2223
3612.17 2348
3612.74 2444
3613.30 2764
3613.87 3041
3614.44 3381
3615.00 4185
3615.57 4907
3616.14 5296
3616.71 6200
3617.27 7082
3617.84 8066
3618.41 9571
3618.98 10484
3619.54 10801
3620.11 11084
3620.68 10186
3621.25 9561
3621.81 8443
3622.38 7322
3622.95 6813
3623.52 5700
3624.08 5006
3624.65 4083
3625.22 3554
3625.79 3279
3626.36 3066
3626.92 2736
3627.49 2716
3628.06 2622
3628.63 2517
3629.20 2402
3629.76 2406
3630.33 2394
3630.90 2370
3631.47 2339
3632.04 2452
3632.61 2429
3633.17 2344
3633.74 2157
3634.31 2117
3634.88 2030
3635.45 1902
3636.02 1885
3636.59 1928
3637.15 2131
3637.72 2191
3638.29 2157
3638.86 2272
3639.43 2296
3640.00 2339
3640.57 2439
3641.14 2672
3641.71 2759
3642.28 2747
3642.84 2974
3643.41 2970
3643.98 2932
3644.55 2991
3645.12 2893
3645.69 2955
3646.26 3042
3646.83 3009
3647.40 3055
3647.97 3072
3648.54 3066
3649.11 3116
3649.68 3140
3650.25 3329
3650.82 3164
3651.39 3164
3651.96 3263
3652.53 3337
3653.10 3237
3653.67 3178
3654.24 3242
3654.81 3376
3655.38 3215
3655.95 3282
3656.52 3548
3657.09 3568
3657.66 3622
3658.23 3650
3658.80 3972
3659.37 3864
3659.94 3653
3660.51 3686
3661.08 3674
3661.65 3722
3662.23 3360
3662.80 3223
3663.37 2950
3663.94 2997
3664.51 3153
3665.08 2815
3665.65 2665
3666.22 2551
3666.79 2655
3667.36 2590
3667.94 2689
3668.51 2734
3669.08 2664
3669.65 2739
3670.22 2683
3670.79 2613
3671.36 2642
3671.94 2516
3672.51 2606
3673.08 2633
3673.65 2663
3674.22 2832
3674.79 2771
3675.37 2903
3675.94 3109
3676.51 3054
3677.08 3312
3677.65 2870
3678.22 2861
3678.80 2797
3679.37 2762
3679.94 2723
3680.51 2456
3681.09 2602
3681.66 2389
3682.23 2399
3682.80 2517
3683.37 2416
3683.95 2471
3684.52 2400
3685.09 2350
3685.66 2543
3686.24 2646
3686.81 2771
3687.38 3108
3687.96 3027
3688.53 2978
3689.10 3335
3689.67 3531
3690.25 3635
3690.82 3672
3691.39 3471
3691.97 3612
3692.54 3494
3693.11 3436
3693.69 3157
3694.26 2961
3694.83 2893
3695.41 2763
3695.98 2867
3696.55 2718
3697.13 2514
3697.70 2424
3698.27 2389
3698.85 2380
3699.42 2322
3699.99 2462
3700.57 2494
3701.14 2339
3701.72 2411
3702.29 2448
3702.86 2299
3703.44 2393
3704.01 2329
3704.59 2509
3705.16 2593
3705.73 2537
3706.31 2595
3706.88 2575
3707.46 2484
3708.03 2573
3708.60 2448
3709.18 2408
3709.75 2472
3710.33 2495
3710.90 2647
3711.48 2524
3712.05 2323
3712.63 2456
3713.20 2573
3713.78 2489
3714.35 2493
3714.93 2583
3715.50 2678
3716.08 2572
3716.65 2582
3717.23 2670
3717.80 2767
3718.38 2598
3718.95 2479
3719.53 2505
3720.10 2572
3720.68 2468
3721.25 2519
3721.83 2374
3722.40 2331
3722.98 2318
3723.55 2250
3724.13 2155
3724.71 2115
3725.28 2281
3725.86 2305
3726.43 2315
3727.01 2371
3727.58 2284
3728.16 2425
3728.74 2410
3729.31 2627
3729.89 2781
3730.46 3076
3731.04 3209
3731.62 3626
3732.19 3900
3732.77 4138
3733.34 4660
3733.92 4938
3734.50 4853
3735.07 4882
3735.65 4838
3736.23 4760
3736.80 4541
3737.38 4216
3737.96 3646
3738.53 3184
3739.11 3343
3739.69 2820
3740.26 2965
3740.84 2742
3741.42 2313
3741.99 2267
3742.57 2494
3743.15 2325
3743.73 2357
3744.30 2221
3744.88 2147
3745.46 2269
3746.03 2459
3746.61 2451
3747.19 2557
3747.77 2674
3748.34 2597
3748.92 2434
3749.50 2336
3750.08 2374
3750.65 2399
3751.23 2299
3751.81 2221
3752.39 2378
3752.96 2127
3753.54 1961
3754.12 2238
3754.70 2201
3755.28 2169
3755.85 2415
3756.43 2471
3757.01 2446
3757.59 2541
3758.17 2491
3758.74 2614
3759.32 2798
3759.90 3001
3760.48 3023
3761.06 3177
3761.64 3065
3762.22 2838
3762.79 2753
3763.37 2736
3763.95 2639
3764.53 2555
3765.11 2585
3765.69 2708
3766.27 2476
3766.84 2605
3767.42 2479
3768.00 2386
3768.58 2400
3769.16 2431
3769.74 2415
3770.32 2374
3770.90 2575
3771.48 2570
3772.06 2583
3772.64 2798
3773.22 2558
3773.79 2316
3774.37 2366
3774.95 2284
3775.53 2463
3776.11 2511
3776.69 2345
3777.27 2441
3777.85 2190
3778.43 2365
3779.01 2339
3779.59 2212
3780.17 2184
3780.75 2232
3781.33 2167
3781.91 2176
3782.49 1956
3783.07 1976
3783.65 1975
3784.23 2108
3784.81 2156
3785.39 2247
3785.97 2387
3786.55 2351
3787.13 2239
3787.71 2307
3788.29 2300
3788.87 2214
3789.46 2155
3790.04 2191
3790.62 2391
3791.20 2240
3791.78 2319
3792.36 2464
3792.94 2310
3793.52 2073
3794.10 2316
3794.68 2282
3795.26 2205
3795.84 2080
3796.43 2145
3797.01 2202
3797.59 2349
3798.17 2250
3798.75 2208
3799.33 2129
3799.91 2138
3800.50 2200
3801.08 2188
3801.66 2485
3802.24 2358
3802.82 2264
3803.40 2320
3803.98 2248
3804.57 2469
3805.15 2428
3805.73 2438
3806.31 2536
3806.89 2423
3807.48 2571
3808.06 2627
3808.64 2707
3809.22 2629
3809.80 2776
3810.39 2910
3810.97 2885
3811.55 2931
3812.13 2856
3812.72 2789
3813.30 2817
3813.88 2741
3814.46 2566
3815.05 2698
3815.63 2590
3816.21 2596
3816.79 2482
3817.38 2435
3817.96 2474
3818.54 2563
3819.13 2562
3819.71 2449
3820.29 2411
3820.87 2403
3821.46 2196
3822.04 2328
3822.62 2215
3823.21 2138
3823.79 2218
3824.37 2109
3824.96 2108
3825.54 2116
3826.12 2237
3826.71 2115
3827.29 1930
3827.87 2156
3828.46 2277
3829.04 2253
3829.62 2294
3830.21 2382
3830.79 2354
3831.38 2434
3831.96 2521
3832.54 2638
3833.13 2471
3833.71 2375
3834.30 2422
3834.88 2397
3835.46 2437
3836.05 2301
3836.63 2259
3837.22 2281
3837.80 2320
3838.38 2395
3838.97 2287
3839.55 2205
3840.14 2308
3840.72 2356
3841.31 2224
3841.89 2266
3842.48 2459
3843.06 2359
3843.65 2478
3844.23 2479
3844.82 2357
3845.40 2360
3845.99 2455
3846.57 2285
3847.16 2333
3847.74 2344
3848.33 2489
3848.91 2487
3849.50 2423
3850.08 2377
3850.67 2499
3851.25 2308
3851.84 2160
3852.42 2419
3853.01 2624
3853.59 2610
3854.18 2294
3854.76 2302
3855.35 2578
3855.94 2901
3856.52 2994
3857.11 3320
3857.69 3601
3858.28 4069
3858.87 4875
3859.45 5385
3860.04 6285
3860.62 7157
3861.21 8114
3861.80 9333
3862.38 9991
3862.97 10538
3863.55 10331
3864.14 10122
3864.73 9984
3865.31 9141
3865.90 8866
3866.49 7484
3867.07 6594
3867.66 5745
3868.25 4867
3868.83 3998
3869.42 3954
3870.01 3660
3870.59 3350
3871.18 3332
3871.77 3391
3872.35 3386
3872.94 3703
3873.53 3609
3874.11 3736
3874.70 4113
3875.29 4630
3875.88 4535
3876.46 4252
3877.05 4039
3877.64 3923
3878.22 4011
3878.81 3545
3879.40 3258
3879.99 3249
3880.57 3354
3881.16 3105
3881.75 2818
3882.34 2708
3882.93 2727
3883.51 2551
3884.10 2367
3884.69 2450
3885.28 2517
3885.86 2610
3886.45 2740
3887.04 2577
3887.63 2704
3888.22 2842
3888.81 2809
3889.39 2918
3889.98 2805
3890.57 3038
3891.16 3166
3891.75 3054
3892.34 3025
3892.92 3028
3893.51 3072
3894.10 3300
3894.69 3254
3895.28 3102
3895.87 3094
3896.46 3015
3897.04 3117
3897.63 3107
3898.22 3100
3898.81 3299
3899.40 3185
3899.99 3032
3900.58 3250
3901.17 3392
3901.76 3357
3902.35 3335
3902.93 3392
3903.52 3097
3904.11 2976
3904.70 2942
3905.29 2993
3905.88 2782
3906.47 2508
3907.06 2417
3907.65 2499
3908.24 2271
3908.83 2158
3909.42 2314
3910.01 2362
3910.60 2238
3911.19 2508
3911.78 2448
3912.37 2250
3912.96 2127
3913.55 2139
3914.14 2209
3914.73 2190
3915.32 2174
3915.91 2115
3916.50 2200
3917.09 2102
3917.68 2004
3918.27 2073
3918.86 2217
3919.45 2158
3920.04 2175
3920.63 2280
3921.22 2184
3921.81 1983
3922.40 2084
3923.00 2275
3923.59 2430
3924.18 2273
3924.77 2411
3925.36 2460
3925.95 2524
3926.54 2589
3927.13 2359
3927.72 2341
3928.31 2223
3928.91 2205
3929.50 2100
3930.09 2209
3930.68 2269
3931.27 2068
3931.86 2124
3932.45 2398
3933.05 2265
3933.64 2242
3934.23 2335
3934.82 2204
3935.41 2134
3936.00 2081
3936.60 2055
3937.19 2250
3937.78 2177
3938.37 2150
3938.96 2275
3939.55 2128
3940.15 2206
3940.74 2399
3941.33 2301
3941.92 2227
3942.52 2337
3943.11 2575
3943.70 2482
3944.29 2365
3944.89 2276
3945.48 2319
3946.07 2351
3946.66 2383
3947.26 2111
3947.85 2103
3948.44 2041
3949.03 1998
3949.63 2055
3950.22 1931
3950.81 2037
3951.40 1992
3952.00 1925
3952.59 1846
3953.18 1920
3953.78 1912
3954.37 2072
3954.96 2102
3955.56 2101
3956.15 2007
3956.74 2112
3957.34 2148
3957.93 2181
3958.52 2055
3959.12 2221
3959.71 1949
3960.30 1977
3960.90 2081
3961.49 2126
3962.08 2062
3962.68 2157
3963.27 2074
3963.87 2227
3964.46 2093
3965.05 2272
3965.65 2311
3966.24 2293
3966.84 2290
3967.43 2281
3968.02 2502
3968.62 2393
3969.21 2218
3969.81 2187
3970.40 2196
3971.00 2077
3971.59 2057
3972.18 2072
3972.78 2144
3973.37 2114
3973.97 2073
3974.56 2133
3975.16 2225
3975.75 2282
3976.35 2137
3976.94 2304
3977.54 2445
3978.13 2503
3978.73 2364
3979.32 2350
3979.92 2302
3980.51 2301
3981.11 2171
3981.70 2410
3982.30 2230
3982.89 2339
3983.49 2218
3984.08 2079
3984.68 2012
3985.27 2079
3985.87 1968
3986.46 2063
3987.06 2071
3987.66 2094
3988.25 2298
3988.85 2316
3989.44 2060
3990.04 2108
3990.63 2043
3991.23 2169
3991.83 2220
3992.42 2167
3993.02 2253
3993.61 2287
3994.21 2255
3994.81 2300
3995.40 2339
3996.00 2500
3996.60 2494
3997.19 2490
3997.79 2526
3998.38 2498
3998.98 2555
3999.58 2612
4000.17 2688
4000.77 2655
4001.37 2695
4001.96 2622
4002.56 2563
4003.16 2513
4003.75 2552
4004.35 2533
4004.95 2732
4005.54 2641
4006.14 2576
4006.74 2716
4007.34 2669
4007.93 2680
4008.53 2606
4009.13 2662
4009.72 2575
4010.32 2434
4010.92 2584
4011.52 2600
4012.11 2654
4012.71 2750
4013.31 2812
4013.91 3240
4014.50 3317
4015.10 3612
4015.70 3796
4016.30 3973
4016.90 4346
4017.49 4543
4018.09 4497
4018.69 4670
4019.29 4520
4019.89 4443
4020.48 4279
4021.08 4006
4021.68 3354
4022.28 2993
4022.88 2956
4023.47 2928
4024.07 2577
4024.67 2400
4025.27 2433
4025.87 2567
4026.47 2473
4027.06 2681
4027.66 2676
4028.26 2804
4028.86 2729
4029.46 2938
4030.06 3030
4030.66 2766
4031.26 2727
4031.85 2752
4032.45 2919
4033.05 2921
4033.65 2766
4034.25 2430
4034.85 2473
4035.45 2570
4036.05 2512
4036.65 2418
4037.25 2527
4037.85 2483
4038.45 2394
4039.05 2261
4039.64 2179
4040.24 2149
4040.84 2221
4041.44 2200
4042.04 2072
4042.64 2186
4043.24 2226
4043.84 2263
4044.44 2487
4045.04 2620
4045.64 2761
4046.24 2705
4046.84 2664
4047.44 2707
4048.04 2669
4048.64 2604
4049.24 2771
4049.84 2621
4050.44 2797
4051.04 2707
4051.64 2756
4052.24 2642
4052.84 2644
4053.45 2489
4054.05 2469
4054.65 2551
4055.25 2441
4055.85 2466
4056.45 2365
4057.05 2456
4057.65 2357
4058.25 2281
4058.85 2298
4059.45 2271
4060.05 2072
4060.66 2111
4061.26 1987
4061.86 2064
4062.46 2168
4063.06 2114
4063.66 2113
4064.26 1976
4064.86 1883
4065.47 1938
4066.07 1869
4066.67 2027
4067.27 2186
4067.87 2236
4068.47 1960
4069.07 2094
4069.68 1975
4070.28 2108
4070.88 2012
4071.48 2055
4072.08 2072
4072.69 2171
4073.29 2144
4073.89 2299
4074.49 2170
4075.09 2076
4075.70 2264
4076.30 2356
4076.90 2183
4077.50 2235
4078.11 2055
4078.71 2104
4079.31 2151
4079.91 1959
4080.51 2042
4081.12 2124
4081.72 2137
4082.32 2060
4082.93 2080
4083.53 2008
4084.13 1977
4084.73 1965
4085.34 2360
4085.94 2350
4086.54 2357
4087.15 2360
4087.75 2202
4088.35 1994
4088.95 2171
4089.56 2133
4090.16 2076
4090.76 2071
4091.37 2056
4091.97 2025
4092.57 1945
4093.18 2052
4093.78 2183
4094.39 2150
4094.99 2143
4095.59 2237
4096.20 2168
4096.80 2109
4097.40 2155
4098.01 2255
4098.61 2110
4099.22 2063
4099.82 2030
4100.42 2010
4101.03 1891
4101.63 1841
4102.24 1853
4102.84 1681
4103.44 1688
4104.05 1825
4104.65 1867
4105.26 1785
4105.86 1799
4106.47 1856
4107.07 1929
4107.67 2042
4108.28 1933
4108.88 1829
4109.49 1621
4110.09 1679
4110.70 1695
4111.30 1794
4111.91 1958
4112.51 2003
4113.12 2005
4113.72 1927
4114.33 1927
4114.93 1890
4115.54 1763
4116.14 1841
4116.75 2004
4117.35 1959
4117.96 1931
4118.56 1943
4119.17 1915
4119.77 2120
4120.38 2051
4120.99 2002
4121.59 2180
4122.20 2251
4122.80 2088
4123.41 2270
4124.01 2326
4124.62 2387
4125.23 2495
4125.83 2785
4126.44 2567
4127.04 2446
4127.65 2506
4128.26 2370
4128.86 2342
4129.47 2284
4130.07 2264
4130.68 2170
4131.29 2096
4131.89 2052
4132.50 2071
4133.11 2134
4133.71 1905
4134.32 1949
4134.92 2115
4135.53 1956
4136.14 1954
4136.74 2041
4137.35 2034
4137.96 2081
4138.56 2108
4139.17 2140
4139.78 2219
4140.39 2217
4140.99 2287
4141.60 2147
4142.21 2173
4142.81 2287
4143.42 2148
4144.03 2062
4144.64 2084
4145.24 2136
4145.85 1911
4146.46 1871
4147.06 1881
4147.67 1891
4148.28 1843
4148.89 1794
4149.49 1891
4150.10 1895
4150.71 1964
4151.32 1887
4151.93 1737
4152.53 1879
4153.14 1919
4153.75 1875
4154.36 1907
4154.97 1871
4155.57 1857
4156.18 1843
4156.79 1844
4157.40 1826
4158.01 1848
4158.61 1914
4159.22 1965
4159.83 1841
4160.44 1916
4161.05 1716
4161.66 1870
4162.26 1845
4162.87 2022
4163.48 1921
4164.09 1862
4164.70 1887
4165.31 2072
4165.92 1990
4166.53 2166
4167.13 2085
4167.74 1992
4168.35 2167
4168.96 2008
4169.57 2082
4170.18 2000
4170.79 1993
4171.40 2142
4172.01 2200
4172.62 2055
4173.23 2107
4173.84 2012
4174.44 2036
4175.05 2070
4175.66 2279
4176.27 2260
4176.88 2294
4177.49 2195
4178.10 2203
4178.71 2073
4179.32 2047
4179.93 2041
4180.54 2053
4181.15 2133
4181.76 1917
4182.37 1937
4182.98 1884
4183.59 1860
4184.20 2007
4184.81 1959
4185.42 1859
4186.03 1880
4186.64 1692
4187.25 1832
4187.86 1749
4188.47 1793
4189.08 1861
4189.70 1832
4190.31 2051
4190.92 1919
4191.53 1774
4192.14 1900
4192.75 2004
4193.36 2313
4193.97 2229
4194.58 2158
4195.19 2215
4195.80 2505
4196.41 2328
4197.03 2342
4197.64 2388
4198.25 2313
4198.86 2383
4199.47 2448
4200.08 2291
4200.69 2242
4201.30 2337
4201.92 2078
4202.53 2129
4203.14 2190
4203.75 2162
4204.36 2172
4204.97 2128
4205.58 2098
4206.20 2186
4206.81 2017
4207.42 1968
4208.03 2088
4208.64 2043
4209.26 2111
4209.87 2148
4210.48 2087
4211.09 2149
4211.70 2126
4212.32 2089
4212.93 2073
4213.54 2287
4214.15 2166
4214.77 2292
4215.38 2254
4215.99 2473
4216.60 2487
4217.22 2432
4217.83 2692
4218.44 2743
4219.05 2977
4219.67 3404
4220.28 3601
4220.89 3692
4221.50 4207
4222.12 4647
4222.73 4948
4223.34 5272
4223.96 5891
4224.57 6233
4225.18 6235
4225.80 6067
4226.41 6352
4227.02 6603
4227.64 6438
4228.25 5906
4228.86 5599
4229.48 5439
4230.09 5228
4230.70 4992
4231.32 4781
4231.93 4534
4232.54 4299
4233.16 3704
4233.77 3530
4234.39 3394
4235.00 3035
4235.61 2929
4236.23 2844
4236.84 2624
4237.45 2458
4238.07 2597
4238.68 2606
4239.30 2530
4239.91 2412
4240.53 2368
4241.14 2337
4241.75 2238
4242.37 2202
4242.98 2188
4243.60 2285
4244.21 2383
4244.83 2360
4245.44 2298
4246.06 2157
4246.67 2105
4247.29 2131
4247.90 2238
4248.51 2488
4249.13 2631
4249.74 2594
4250.36 2638
4250.97 2459
4251.59 2677
4252.20 2920
4252.82 2666
4253.44 2879
4254.05 2861
4254.67 2982
4255.28 2918
4255.90 2681
4256.51 2921
4257.13 2794
4257.74 2708
4258.36 2921
4258.97 2654
4259.59 2379
4260.21 2492
4260.82 2677
4261.44 2582
4262.05 2650
4262.67 2642
4263.28 2697
4263.90 2774
4264.52 2569
4265.13 2551
4265.75 2620
4266.36 2351
4266.98 2373
4267.60 2493
4268.21 2560
4268.83 2517
4269.45 2245
4270.06 2420
4270.68 2321
4271.29 2209
4271.91 2273
4272.53 2104
4273.14 2247
4273.76 2200
4274.38 2156
4274.99 2099
4275.61 2147
4276.23 2088
4276.85 2159
4277.46 2276
4278.08 2134
4278.70 2054
4279.31 2119
4279.93 2269
4280.55 2206
4281.16 2012
4281.78 1939
4282.40 1873
4283.02 1952
4283.63 2066
4284.25 2011
4284.87 2181
4285.49 2179
4286.10 2049
4286.72 2146
4287.34 2357
4287.96 2234
4288.57 2385
4289.19 2226
4289.81 2106
4290.43 2163
4291.05 2200
4291.66 1960
4292.28 2019
4292.90 1881
4293.52 2149
4294.14 1990
4294.75 1910
4295.37 2030
4295.99 2084
4296.61 2056
4297.23 2049
4297.85 2217
4298.46 2072
4299.08 1928
4299.70 1874
4300.32 1923
4300.94 2163
4301.56 2018
4302.18 2017
4302.79 2001
4303.41 1864
4304.03 1780
4304.65 1944
4305.27 1915
4305.89 1885
4306.51 1916
4307.13 1906
4307.75 1977
4308.36 2138
4308.98 1797
4309.60 1870
4310.22 2057
4310.84 2082
4311.46 2079
4312.08 1966
4312.70 2019
4313.32 2055
4313.94 2015
4314.56 2014
4315.18 1954
4315.80 2101
4316.42 2036
4317.04 2224
4317.66 2160
4318.28 2011
4318.90 1948
4319.52 2064
4320.14 2236
4320.76 2204
4321.38 2046
4322.00 2149
4322.62 2097
4323.24 2235
4323.86 2191
4324.48 2166
4325.10 2067
4325.72 2243
4326.34 2231
4326.96 2277
4327.58 2228
4328.20 2399
4328.82 2393
4329.44 2380
4330.06 2362
4330.68 2200
4331.30 2055
4331.93 2121
4332.55 2266
4333.17 2248
4333.79 2247
4334.41 2496
4335.03 2434
4335.65 2616
4336.27 2767
4336.89 2910
4337.51 2963
4338.14 3288
4338.76 3575
4339.38 3566
4340.00 3739
4340.62 3516
4341.24 3285
4341.86 3400
4342.49 3251
4343.11 3006
4343.73 3414
4344.35 3362
4344.97 3761
4345.60 4129
4346.22 4377
4346.84 4639
4347.46 4426
4348.08 4847
4348.70 5348
4349.33 4853
4349.95 4415
4350.57 4157
4351.19 4050
4351.82 3766
4352.44 3306
4353.06 3115
4353.68 2947
4354.31 2760
4354.93 2627
4355.55 2565
4356.17 2606
4356.80 2608
4357.42 2466
4358.04 2508
4358.66 2479
4359.29 2348
4359.91 2594
4360.53 2519
4361.16 2411
4361.78 2419
4362.40 2379
4363.02 2273
4363.65 2347
4364.27 2134
4364.89 2267
4365.52 2286
4366.14 2358
4366.76 2340
4367.39 2305
4368.01 2345
4368.63 2273
4369.26 2327
4369.88 2350
4370.50 2200
4371.13 2072
4371.75 2121
4372.38 2023
4373.00 2185
4373.62 1996
4374.25 2071
4374.87 2146
4375.49 2362
4376.12 2372
4376.74 2261
4377.37 2152
4377.99 2324
4378.62 2291
4379.24 2230
4379.86 2178
4380.49 2449
4381.11 2455
4381.74 2487
4382.36 2593
4382.99 2524
4383.61 2432
4384.24 2476
4384.86 2451
4385.48 2622
4386.11 3027
4386.73 3089
4387.36 3193
4387.98 3267
4388.61 3494
4389.23 3826
4389.86 4163
4390.48 4565
4391.11 5148
4391.73 5652
4392.36 5565
4392.98 5812
4393.61 5572
4394.23 5465
4394.86 5006
4395.49 4624
4396.11 4228
4396.74 3786
4397.36 3470
4397.99 3448
4398.61 3597
4399.24 3451
4399.86 3356
4400.49 3579
4401.12 3514
4401.74 3469
4402.37 3369
4402.99 3246
4403.62 3010
4404.25 3161
4404.87 2986
4405.50 3156
4406.12 3170
4406.75 2908
4407.38 2864
4408.00 3125
4408.63 3061
4409.25 2809
4409.88 2808
4410.51 2840
4411.13 2647
4411.76 2966
4412.39 2740
4413.01 2664
4413.64 2775
4414.27 2637
4414.89 2514
4415.52 2484
4416.15 2587
4416.77 2699
4417.40 2628
4418.03 2618
4418.66 2540
4419.28 2565
4419.91 2669
4420.54 2703
4421.16 2917
4421.79 2578
4422.42 2550
4423.05 2677
4423.67 2468
4424.30 2641
4424.93 2321
4425.56 2206
4426.18 2217
4426.81 2068
4427.44 1969
4428.07 2101
4428.69 2063
4429.32 2005
4429.95 2136
4430.58 1923
4431.21 1990
4431.83 1938
4432.46 2148
4433.09 1969
4433.72 2083
4434.35 2095
4434.97 2086
4435.60 2006
4436.23 2011
4436.86 2145
4437.49 2078
4438.12 2175
4438.74 2026
4439.37 2009
4440.00 1970
4440.63 1980
4441.26 1893
4441.89 1882
4442.52 1833
4443.14 1902
4443.77 2000
4444.40 1843
4445.03 1925
4445.66 1848
4446.29 1871
4446.92 1988
4447.55 1990
4448.18 2062
4448.81 1969
4449.44 1839
4450.06 2031
4450.69 1993
4451.32 2043
4451.95 2031
4452.58 1943
4453.21 1919
4453.84 1919
4454.47 1953
4455.10 2078
4455.73 2063
4456.36 2072
4456.99 2124
4457.62 1999
4458.25 2048
4458.88 2037
4459.51 2212
4460.14 1965
4460.77 2016
4461.40 1873
4462.03 1772
4462.66 1739
4463.29 1883
4463.92 1846
4464.55 1746
4465.18 1800
4465.81 1834
4466.44 1767
4467.07 1799
4467.70 1716
4468.33 1703
4468.96 1739
4469.59 1597
4470.22 1687
4470.86 1757
4471.49 1587
4472.12 1690
4472.75 1686
4473.38 1866
4474.01 1868
4474.64 1777
4475.27 1710
4475.90 1787
4476.53 1741
4477.16 1840
4477.80 1904
4478.43 1872
4479.06 1760
4479.69 1851
4480.32 1849
4480.95 1856
4481.58 1830
4482.22 1884
4482.85 2038
4483.48 2050
4484.11 2154
4484.74 2173
4485.37 2074
4486.01 1886
4486.64 1840
4487.27 1814
4487.90 2141
4488.53 1993
4489.17 1994
4489.80 2045
4490.43 1955
4491.06 2119
4491.69 1921
4492.33 1945
4492.96 2074
4493.59 1942
4494.22 1860
4494.86 1781
4495.49 1879
4496.12 1850
4496.75 1971
4497.39 1957
4498.02 2025
4498.65 1930
4499.28 1932
4499.92 2183
4500.55 2168
4501.18 2174
4501.82 2204
4502.45 2331
4503.08 2375
4503.71 2434
4504.35 2504
4504.98 2447
4505.61 2539
4506.25 2455
4506.88 2613
4507.51 2246
4508.15 2076
4508.78 2206
4509.41 2081
4510.05 2132
4510.68 2035
4511.31 2095
4511.95 2191
4512.58 2152
4513.22 2154
4513.85 2115
4514.48 2147
4515.12 2109
4515.75 2146
4516.39 2385
4517.02 2148
4517.65 2235
4518.29 2244
4518.92 2144
4519.56 2125
4520.19 2217
4520.82 2169
4521.46 1927
4522.09 2121
4522.73 2123
4523.36 2325
4524.00 2319
4524.63 2560
4525.27 2444
4525.90 2523
4526.53 2700
4527.17 3146
4527.80 3715
4528.44 4216
4529.07 4820
4529.71 5954
4530.34 7193
4530.98 8038
4531.61 9071
4532.25 9940
4532.88 10756
4533.52 10696
4534.15 10824
4534.79 10146
4535.42 9362
4536.06 7826
4536.69 6769
4537.33 6015
4537.97 4799
4538.60 4021
4539.24 3550
4539.87 3055
4540.51 2723
4541.14 2474
4541.78 2494
4542.42 2446
4543.05 2544
4543.69 2487
4544.32 2446
4544.96 2419
4545.59 2534
4546.23 2853
4546.87 3062
4547.50 3100
4548.14 3193
4548.78 3512
4549.41 3554
4550.05 3537
4550.68 3596
4551.32 3341
4551.96 3204
4552.59 3219
4553.23 3033
4553.87 2848
4554.50 2609
4555.14 2651
4555.78 2458
4556.41 2226
4557.05 2112
4557.69 2107
4558.32 2059
4558.96 2118
4559.60 2189
4560.24 2227
4560.87 2230
4561.51 2385
4562.15 2515
4562.78 2306
4563.42 2230
4564.06 2557
4564.70 2394
4565.33 2311
4565.97 2389
4566.61 2508
4567.25 2619
4567.88 2622
4568.52 2662
4569.16 2595
4569.80 2562
4570.43 2784
4571.07 2797
4571.71 2641
4572.35 2648
4572.98 2673
4573.62 2462
4574.26 2477
4574.90 2356
4575.54 2201
4576.18 2333
4576.81 2212
4577.45 2159
4578.09 2122
4578.73 2087
4579.37 2174
4580.00 2172
4580.64 2068
4581.28 2119
4581.92 2228
4582.56 2348
4583.20 2216
4583.84 2157
4584.47 2000
4585.11 2008
4585.75 2147
4586.39 2294
4587.03 2184
4587.67 2163
4588.31 2249
4588.95 2223
4589.59 2325
4590.23 2460
4590.86 2389
4591.50 2526
4592.14 2424
4592.78 2224
4593.42 2282
4594.06 2356
4594.70 2314
4595.34 2198
4595.98 2223
4596.62 1834
4597.26 2009
4597.90 2094
4598.54 1977
4599.18 1990
4599.82 1971
4600.46 2020
4601.10 1921
4601.74 2060
4602.38 1828
4603.02 1954
4603.66 2183
4604.30 2063
4604.94 2268
4605.58 2197
4606.22 1954
4606.86 2186
4607.50 2262
4608.14 2177
4608.78 2101
4609.42 2183
4610.06 2157
4610.70 1964
4611.34 1966
4611.98 2089
4612.62 1992
4613.26 2083
4613.90 2092
4614.54 1954
4615.19 1863
4615.83 1907
4616.47 2005
4617.11 1854
4617.75 1907
4618.39 1834
4619.03 1701
4619.67 1948
4620.31 1924
4620.96 1731
4621.60 1644
4622.24 1838
4622.88 1745
4623.52 1776
4624.16 1779
4624.80 1689
4625.45 1736
4626.09 1638
4626.73 1630
4627.37 1705
4628.01 1600
4628.65 1712
4629.30 1679
4629.94 1734
4630.58 1681
4631.22 1765
4631.86 1761
4632.51 1817
4633.15 1828
4633.79 1919
4634.43 1829
4635.07 1990
4635.72 1949
4636.36 1851
4637.00 1981
4637.64 2153
4638.29 2092
4638.93 2063
4639.57 2023
4640.21 2271
4640.86 2264
4641.50 2113
4642.14 2047
4642.78 1900
4643.43 1950
4644.07 1954
4644.71 2030
4645.36 1933
4646.00 1977
4646.64 1849
4647.29 1744
4647.93 1781
4648.57 1778
4649.21 1970
4649.86 1938
4650.50 2157
4651.14 2176
4651.79 2242
4652.43 2196
4653.07 2105
4653.72 2261
4654.36 2415
4655.01 2329
4655.65 2278
4656.29 2192
4656.94 2151
4657.58 1914
4658.22 1908
4658.87 1808
4659.51 1741
4660.16 1768
4660.80 1895
4661.44 1706
4662.09 1589
4662.73 1673
4663.38 1640
4664.02 1601
4664.67 1636
4665.31 1662
4665.95 1662
4666.60 1682
4667.24 1665
4667.89 1671
4668.53 1639
4669.18 1632
4669.82 1639
4670.47 1689
4671.11 1666
4671.76 1590
4672.40 1664
4673.04 1606
4673.69 1608
4674.33 1544
4674.98 1494
4675.62 1513
4676.27 1659
4676.92 1573
4677.56 1550
4678.21 1581
4678.85 1601
4679.50 1687
4680.14 1827
4680.79 1741
4681.43 1866
4682.08 1810
4682.72 1749
4683.37 1754
4684.01 1750
4684.66 1730
4685.31 1777
4685.95 1826
4686.60 1747
4687.24 1909
4687.89 1834
4688.54 1656
4689.18 1558
4689.83 1591
4690.47 1746
4691.12 1617
4691.77 1661
4692.41 1688
4693.06 1626
4693.70 1668
4694.35 1633
4695.00 1735
4695.64 1728
4696.29 1622
4696.94 1735
4697.58 1782
4698.23 1845
4698.88 1892
4699.52 2053
4700.17 2077
4700.82 1958
4701.46 1825
4702.11 1739
4702.76 1863
4703.40 1880
4704.05 1750
4704.70 1636
4705.35 1642
4705.99 1717
4706.64 1567
4707.29 1813
4707.93 1810
4708.58 1615
4709.23 1754
4709.88 1634
4710.52 1710
4711.17 1757
4711.82 1688
4712.47 1607
4713.11 1640
4713.76 1770
4714.41 1852
4715.06 1746
4715.70 1688
4716.35 1534
4717.00 1676
4717.65 1704
4718.30 1729
4718.94 1786
4719.59 1693
4720.24 1701
4720.89 1921
4721.54 1973
4722.19 1842
4722.83 1742
4723.48 1924
4724.13 1976
4724.78 1961
4725.43 1952
4726.08 2047
4726.72 1852
4727.37 1931
4728.02 1851
4728.67 1825
4729.32 1837
4729.97 1754
4730.62 1782
4731.27 1645
4731.91 1660
4732.56 1562
4733.21 1529
4733.86 1595
4734.51 1569
4735.16 1566
4735.81 1637
4736.46 1684
4737.11 1611
4737.76 1700
4738.41 1728
4739.06 1785
4739.70 1850
4740.35 1935
4741.00 1953
4741.65 1866
4742.30 1837
4742.95 1904
4743.60 2002
4744.25 1838
4744.90 2010
4745.55 1995
4746.20 2022
4746.85 1936
4747.50 1835
4748.15 1810
4748.80 1817
4749.45 1827
4750.10 1939
4750.75 2064
4751.40 2160
4752.05 2093
4752.70 2027
4753.35 2251
4754.00 2368
4754.65 2382
4755.31 2139
4755.96 2043
4756.61 2080
4757.26 2068
4757.91 2210
4758.56 1967
4759.21 1707
4759.86 1960
4760.51 1941
4761.16 1913
4761.81 1999
4762.46 2089
4763.11 2038
4763.77 2203
4764.42 2415
4765.07 2420
4765.72 2298
4766.37 2417
4767.02 2465
4767.67 2211
4768.33 2198
4768.98 2065
4769.63 1928
4770.28 1932
4770.93 1912
4771.58 1784
4772.23 1494
4772.89 1539
4773.54 1657
4774.19 1707
4774.84 1601
4775.49 1618
4776.15 1503
4776.80 1583
4777.45 1591
4778.10 1698
4778.75 1729
4779.41 1716
4780.06 1847
4780.71 1777
4781.36 1938
4782.02 1897
4782.67 1856
4783.32 1998
4783.97 1897
4784.63 1941
4785.28 1846
4785.93 1693
4786.58 1601
4787.24 1599
4787.89 1556
4788.54 1717
4789.19 1539
4789.85 1507
4790.50 1645
4791.15 1734
4791.81 1739
4792.46 1680
4793.11 1771
4793.77 1738
4794.42 1719
4795.07 1807
4795.72 1660
4796.38 1655
4797.03 1667
4797.69 1685
4798.34 1583
4798.99 1502
4799.65 1502
4800.30 1528
4800.95 1573
4801.61 1873
4802.26 1897
4802.91 1767
4803.57 1644
4804.22 1611
4804.88 1578
4805.53 1606
4806.18 1655
4806.84 1697
4807.49 1641
4808.15 1803
4808.80 1691
4809.45 1599
4810.11 1565
4810.76 1710
4811.42 1577
4812.07 1606
4812.73 1605
4813.38 1710
4814.04 1714
4814.69 1668
4815.34 1747
4816.00 1779
4816.65 1766
4817.31 1739
4817.96 1858
4818.62 1869
4819.27 1914
4819.93 2009
4820.58 1929
4821.24 1924
4821.89 1819
4822.55 2044
4823.20 2210
4823.86 2043
4824.51 1933
4825.17 1899
4825.82 2019
4826.48 2058
4827.14 2000
4827.79 1905
4828.45 1885
4829.10 1807
4829.76 1751
4830.41 1866
4831.07 1846
4831.72 1683
4832.38 1833
4833.04 2034
4833.69 2106
4834.35 2472
4835.00 2428
4835.66 2598
4836.32 2758
4836.97 2818
4837.63 2968
4838.28 3110
4838.94 3043
4839.60 3101
4840.25 3114
4840.91 3076
4841.57 2951
4842.22 2621
4842.88 2495
4843.54 2349
4844.19 2411
4844.85 2353
4845.51 2456
4846.16 2382
4846.82 2375
4847.48 2361
4848.13 2320
4848.79 2381
4849.45 2587
4850.10 2664
4850.76 2513
4851.42 2672
4852.07 2603
4852.73 2739
4853.39 2840
4854.05 2777
4854.70 2815
4855.36 2830
4856.02 2744
4856.68 2891
4857.33 2736
4857.99 2900
4858.65 2936
4859.31 2763
4859.96 2888
4860.62 3032
4861.28 2992
4861.94 2895
4862.59 2708
4863.25 2698
4863.91 2643
4864.57 2613
4865.23 2393
4865.88 2708
4866.54 2828
4867.20 3032
4867.86 2933
4868.52 2787
4869.18 2724
4869.83 2893
4870.49 2908
4871.15 2637
4871.81 2497
4872.47 2568
4873.13 2478
4873.78 2323
4874.44 2587
4875.10 2475
4875.76 2420
4876.42 2295
4877.08 2370
4877.74 2487
4878.40 2496
4879.06 2380
4879.71 2212
4880.37 2404
4881.03 2398
4881.69 2403
4882.35 2065
4883.01 2038
4883.67 2264
4884.33 2168
4884.99 1953
4885.65 1970
4886.31 1935
4886.97 2059
4887.63 1990
4888.29 2060
4888.94 2066
4889.60 2022
4890.26 2140
4890.92 2097
4891.58 2156
4892.24 2186
4892.90 2088
4893.56 2086
4894.22 1890
4894.88 1776
4895.54 1793
4896.20 1998
4896.86 1809
4897.52 1770
4898.18 1881
4898.84 1842
4899.50 1815
4900.17 1793
4900.83 1743
4901.49 1822
4902.15 1798
4902.81 1737
4903.47 1907
4904.13 1909
4904.79 1828
4905.45 1804
4906.11 1793
4906.77 1702
4907.43 1688
4908.09 1584
4908.75 1601
4909.42 1626
4910.08 1712
4910.74 1693
4911.40 1640
4912.06 1677
4912.72 1615
4913.38 1686
4914.04 1638
4914.70 1638
4915.37 1523
4916.03 1657
4916.69 1579
4917.35 1439
4918.01 1552
4918.67 1611
4919.34 1521
4920.00 1481
4920.66 1518
4921.32 1438
4921.98 1483
4922.64 1415
4923.31 1395
4923.97 1542
4924.63 1571
4925.29 1600
4925.95 1723
4926.62 1585
4927.28 1557
4927.94 1546
4928.60 1577
4929.27 1547
4929.93 1631
4930.59 1769
4931.25 1601
4931.92 1584
4932.58 1626
4933.24 1745
4933.90 1692
4934.57 1679
4935.23 1774
4935.89 1705
4936.55 1597
4937.22 1760
4937.88 1665
4938.54 1532
4939.21 1623
4939.87 1549
4940.53 1503
4941.20 1555
4941.86 1564
4942.52 1533
4943.19 1604
4943.85 1598
4944.51 1569
4945.18 1611
4945.84 1690
4946.50 1651
4947.17 1473
4947.83 1428
4948.49 1593
4949.16 1494
4949.82 1379
4950.48 1507
4951.15 1508
4951.81 1470
4952.48 1447
4953.14 1403
4953.80 1419
4954.47 1457
4955.13 1466
4955.80 1543
4956.46 1409
4957.12 1459
4957.79 1601
4958.45 1442
4959.12 1429
4959.78 1438
4960.45 1521
4961.11 1533
4961.78 1560
4962.44 1610
4963.10 1689
4963.77 1716
4964.43 1768
4965.10 1765
4965.76 1595
4966.43 1747
4967.09 1733
4967.76 1807
4968.42 1636
4969.09 1442
4969.75 1441
4970.42 1549
4971.08 1615
4971.75 1532
4972.41 1459
4973.08 1450
4973.74 1358
4974.41 1518
4975.08 1577
4975.74 1473
4976.41 1533
4977.07 1423
4977.74 1457
4978.40 1317
4979.07 1472
4979.73 1576
4980.40 1576
4981.07 1682
4981.73 1624
4982.40 1719
4983.06 1614
4983.73 1758
4984.40 1646
4985.06 1615
4985.73 1759
4986.39 2021
4987.06 1818
4987.73 2104
4988.39 2248
4989.06 2243
4989.73 2306
4990.39 2539
4991.06 2426
4991.73 2400
4992.39 2309
4993.06 2131
4993.73 1996
4994.39 1916
4995.06 1796
4995.73 1755
4996.39 1707
4997.06 1742
4997.73 1623
4998.39 1522
4999.06 1381
4999.73 1400
5000.39 1348
5001.06 1411
5001.73 1342
5002.40 1442
5003.06 1589
5003.73 1465
5004.40 1484
5005.07 1604
5005.73 1491
5006.40 1591
5007.07 1505
5007.74 1531
5008.40 1492
5009.07 1504
5009.74 1549
5010.41 1507
5011.07 1631
5011.74 1568
5012.41 1541
5013.08 1604
5013.75 1814
5014.41 1744
5015.08 1692
5015.75 1631
5016.42 1686
5017.09 1634
5017.75 1716
5018.42 1756
5019.09 1753
5019.76 1859
5020.43 2144
5021.10 2264
5021.77 2551
5022.43 2652
5023.10 3102
5023.77 3041
5024.44 2978
5025.11 2808
5025.78 2918
5026.45 2876
5027.12 2594
5027.78 2259
5028.45 2233
5029.12 2077
5029.79 1979
5030.46 1735
5031.13 1706
5031.80 1721
5032.47 1639
5033.14 1590
5033.81 1618
5034.48 1643
5035.15 1556
5035.82 1529
5036.48 1484
5037.15 1460
5037.82 1566
5038.49 1505
5039.16 1676
5039.83 1597
5040.50 1528
5041.17 1771
5041.84 1672
5042.51 1909
5043.18 1890
5043.85 1787
5044.52 1887
5045.19 1922
5045.86 2070
5046.53 2074
5047.20 1971
5047.87 2025
5048.54 1875
5049.21 1874
5049.88 1854
5050.55 1795
5051.23 1807
5051.90 1659
5052.57 1826
5053.24 1740
5053.91 1759
5054.58 1791
5055.25 1796
5055.92 1724
5056.59 1668
5057.26 1665
5057.93 1697
5058.60 1741
5059.27 1628
5059.95 1718
5060.62 1668
5061.29 1595
5061.96 1667
5062.63 1654
5063.30 1559
5063.97 1480
5064.64 1561
5065.32 1484
5065.99 1664
5066.66 1723
5067.33 1545
5068.00 1476
5068.67 1487
5069.35 1387
5070.02 1440
5070.69 1388
5071.36 1422
5072.03 1569
5072.70 1355
5073.38 1524
5074.05 1516
5074.72 1397
5075.39 1480
5076.07 1522
5076.74 1481
5077.41 1553
5078.08 1539
5078.75 1432
5079.43 1579
5080.10 1424
5080.77 1653
5081.44 1662
5082.12 1592
5082.79 1649
5083.46 1529
5084.13 1568
5084.81 1512
5085.48 1565
5086.15 1589
5086.83 1642
5087.50 1498
5088.17 1480
5088.84 1574
5089.52 1518
5090.19 1711
5090.86 1759
5091.54 1865
5092.21 1862
5092.88 1824
5093.56 1810
5094.23 1905
5094.90 1721
5095.58 1642
5096.25 1570
5096.92 1641
5097.60 1570
5098.27 1508
5098.94 1506
5099.62 1425
5100.29 1461
5100.97 1433
5101.64 1504
5102.31 1493
5102.99 1527
5103.66 1656
5104.34 1619
5105.01 1581
5105.68 1589
5106.36 1504
5107.03 1539
5107.71 1671
5108.38 1624
5109.06 1617
5109.73 1483
5110.40 1561
5111.08 1393
5111.75 1437
5112.43 1522
5113.10 1481
5113.78 1375
5114.45 1276
5115.13 1446
5115.80 1354
5116.48 1382
5117.15 1526
5117.83 1442
5118.50 1422
5119.18 1489
5119.85 1528
5120.53 1524
5121.20 1482
5121.88 1571
5122.55 1445
5123.23 1384
5123.90 1418
5124.58 1445
5125.25 1374
5125.93 1403
5126.60 1469
5127.28 1418
5127.95 1480
5128.63 1368
5129.31 1474
5129.98 1448
5130.66 1458
5131.33 1359
5132.01 1435
5132.69 1437
5133.36 1452
5134.04 1501
5134.71 1516
5135.39 1423
5136.07 1337
5136.74 1392
5137.42 1433
5138.09 1410
5138.77 1504
5139.45 1532
5140.12 1422
5140.80 1500
5141.48 1682
5142.15 1557
5142.83 1544
5143.51 1522
5144.18 1489
5144.86 1406
5145.54 1395
5146.21 1445
5146.89 1386
5147.57 1470
5148.24 1382
5148.92 1393
5149.60 1406
5150.27 1518
5150.95 1491
5151.63 1511
5152.31 1486
5152.98 1303
5153.66 1428
5154.34 1483
5155.01 1324
5155.69 1303
5156.37 1340
5157.05 1385
5157.72 1419
5158.40 1312
5159.08 1260
5159.76 1339
5160.44 1431
5161.11 1515
5161.79 1509
5162.47 1415
5163.15 1377
5163.82 1341
5164.50 1292
5165.18 1268
5165.86 1439
5166.54 1435
5167.21 1397
5167.89 1336
5168.57 1440
5169.25 1420
5169.93 1291
5170.61 1297
5171.28 1273
5171.96 1315
5172.64 1455
5173.32 1420
5174.00 1352
5174.68 1383
5175.36 1280
5176.04 1288
5176.71 1245
5177.39 1337
5178.07 1292
5178.75 1218
5179.43 1401
5180.11 1411
5180.79 1379
5181.47 1382
5182.15 1471
5182.83 1412
5183.50 1466
5184.18 1331
5184.86 1293
5185.54 1271
5186.22 1441
5186.90 1342
5187.58 1289
5188.26 1353
5188.94 1174
5189.62 1346
5190.30 1332
5190.98 1183
5191.66 1298
5192.34 1242
5193.02 1220
5193.70 1104
5194.38 1254
5195.06 1132
5195.74 1230
5196.42 1187
5197.10 1240
5197.78 1252
5198.46 1233
5199.14 1250
5199.82 1322
5200.50 1221
5201.18 1275
5201.86 1391
5202.54 1355
5203.22 1395
5203.90 1354
5204.58 1286
5205.26 1214
5205.94 1324
5206.63 1409
5207.31 1364
5207.99 1332
5208.67 1195
5209.35 1287
5210.03 1504
5210.71 1512
5211.39 1419
5212.07 1462
5212.75 1507
5213.44 1349
5214.12 1454
5214.80 1381
5215.48 1360
5216.16 1339
5216.84 1230
5217.52 1379
5218.20 1594
5218.89 1562
5219.57 1670
5220.25 1503
5220.93 1514
5221.61 1504
5222.29 1567
5222.98 1536
5223.66 1454
5224.34 1422
5225.02 1479
5225.70 1458
5226.39 1384
5227.07 1440
5227.75 1389
5228.43 1396
5229.12 1382
5229.80 1256
5230.48 1321
5231.16 1365
5231.84 1529
5232.53 1503
5233.21 1464
5233.89 1335
5234.57 1394
5235.26 1373
5235.94 1424
5236.62 1426
5237.31 1515
5237.99 1609
5238.67 1609
5239.35 1401
5240.04 1380
5240.72 1540
5241.40 1665
5242.09 1538
5242.77 1422
5243.45 1398
5244.14 1287
5244.82 1404
5245.50 1410
5246.19 1365
5246.87 1355
5247.55 1325
5248.24 1474
5248.92 1430
5249.60 1441
5250.29 1498
5250.97 1500
5251.65 1484
5252.34 1489
5253.02 1449
5253.71 1566
5254.39 1461
5255.07 1448
5255.76 1351
5256.44 1388
5257.12 1222
5257.81 1287
5258.49 1303
5259.18 1344
5259.86 1197
5260.55 1280
5261.23 1349
5261.91 1527
5262.60 1422
5263.28 1479
5263.97 1469
5264.65 1533
5265.34 1482
5266.02 1396
5266.71 1594
5267.39 1561
5268.08 1565
5268.76 1522
5269.45 1529
5270.13 1408
5270.82 1488
5271.50 1468
5272.19 1508
5272.87 1388
5273.56 1368
5274.24 1391
5274.93 1464
5275.61 1464
5276.30 1459
5276.98 1435
5277.67 1423
5278.35 1488
5279.04 1493
5279.72 1547
5280.41 1436
5281.09 1564
5281.78 1672
5282.47 1846
5283.15 1728
5283.84 1704
5284.52 1750
5285.21 1664
5285.90 1548
5286.58 1558
5287.27 1386
5287.95 1371
5288.64 1454
5289.33 1486
5290.01 1373
5290.70 1317
5291.38 1518
5292.07 1476
5292.76 1388
5293.44 1348
5294.13 1478
5294.82 1560
5295.50 1592
5296.19 1519
5296.88 1613
5297.56 1552
5298.25 1519
5298.94 1591
5299.62 1631
5300.31 1673
5301.00 1644
5301.68 1742
5302.37 1651
5303.06 1605
5303.75 1761
5304.43 1638
5305.12 1584
5305.81 1717
5306.49 1699
5307.18 1605
5307.87 1673
5308.56 1492
5309.24 1680
5309.93 1474
5310.62 1465
5311.31 1487
5311.99 1479
5312.68 1625
5313.37 1686
5314.06 1535
5314.74 1679
5315.43 1532
5316.12 1455
5316.81 1578
5317.50 1550
5318.18 1485
5318.87 1611
5319.56 1717
5320.25 1699
5320.94 1672
5321.63 1590
5322.31 1705
5323.00 1775
5323.69 1799
5324.38 1714
5325.07 1744
5325.76 1681
5326.44 1682
5327.13 1758
5327.82 1715
5328.51 1821
5329.20 1873
5329.89 2020
5330.58 2060
5331.27 2115
5331.95 2330
5332.64 2383
5333.33 2254
5334.02 2173
5334.71 2351
5335.40 2306
5336.09 2358
5336.78 2237
5337.47 2334
5338.16 2024
5338.85 2016
5339.54 1890
5340.22 2026
5340.91 2094
5341.60 2117
5342.29 2002
5342.98 2072
5343.67 2181
5344.36 2007
5345.05 2044
5345.74 2307
5346.43 2363
5347.12 2449
5347.81 2799
5348.50 3066
5349.19 3342
5349.88 4247
5350.57 4848
5351.26 5214
5351.95 5324
5352.64 5624
5353.33 5599
5354.02 5139
5354.71 4864
5355.40 4523
5356.09 4072
5356.79 3571
5357.48 3031
5358.17 2657
5358.86 2492
5359.55 2277
5360.24 2080
5360.93 1931
5361.62 1822
5362.31 1849
5363.00 1856
5363.69 1835
5364.38 1875
5365.07 1823
5365.77 1700
5366.46 1827
5367.15 1789
5367.84 1764
5368.53 1763
5369.22 1803
5369.91 1776
5370.60 1672
5371.30 1736
5371.99 1614
5372.68 1598
5373.37 1661
5374.06 1668
5374.75 1559
5375.45 1686
5376.14 1737
5376.83 1692
5377.52 1736
5378.21 1795
5378.91 1864
5379.60 2101
5380.29 2018
5380.98 2205
5381.67 2479
5382.37 2531
5383.06 2299
5383.75 2382
5384.44 2410
5385.13 2240
5385.83 2178
5386.52 2163
5387.21 2203
5387.90 1982
5388.60 1973
5389.29 1763
5389.98 1819
5390.68 1861
5391.37 1965
5392.06 1979
5392.75 1779
5393.45 1839
5394.14 2010
5394.83 1864
5395.53 1761
5396.22 1740
5396.91 1693
5397.60 1587
5398.30 1523
5398.99 1479
5399.68 1505
5400.38 1420
5401.07 1452
5401.76 1518
5402.46 1587
5403.15 1534
5403.85 1531
5404.54 1546
5405.23 1413
5405.93 1427
5406.62 1404
5407.31 1553
5408.01 1654
5408.70 1547
5409.40 1587
5410.09 1502
5410.78 1472
5411.48 1509
5412.17 1491
5412.87 1428
5413.56 1569
5414.25 1510
5414.95 1407
5415.64 1509
5416.34 1573
5417.03 1598
5417.73 1414
5418.42 1431
5419.11 1618
5419.81 1613
5420.50 1457
5421.20 1486
5421.89 1543
5422.59 1680
5423.28 1578
5423.98 1526
5424.67 1568
5425.37 1631
5426.06 1583
5426.76 1507
5427.45 1503
5428.15 1456
5428.84 1511
5429.54 1562
5430.23 1470
5430.93 1460
5431.62 1453
5432.32 1464
5433.01 1533
5433.71 1501
5434.41 1454
5435.10 1515
5435.80 1416
5436.49 1471
5437.19 1424
5437.88 1496
5438.58 1541
5439.28 1460
5439.97 1432
5440.67 1510
5441.36 1572
5442.06 1514
5442.76 1558
5443.45 1583
5444.15 1606
5444.84 1649
5445.54 1656
5446.24 1617
5446.93 1680
5447.63 1684
5448.33 1728
5449.02 1898
5449.72 1843
5450.42 1884
5451.11 1731
5451.81 1730
5452.51 1714
5453.20 1651
5453.90 1604
5454.60 1674
5455.29 1774
5455.99 1672
5456.69 1543
5457.38 1586
5458.08 1465
5458.78 1572
5459.47 1656
5460.17 1564
5460.87 1579
5461.57 1605
5462.26 1764
5462.96 1672
5463.66 1760
5464.36 1931
5465.05 1977
5465.75 1982
5466.45 1886
5467.15 1827
5467.84 1790
5468.54 1792
5469.24 1815
5469.94 1592
5470.63 1669
5471.33 1718
5472.03 1501
5472.73 1658
5473.43 1544
5474.12 1525
5474.82 1671
5475.52 1669
5476.22 1714
5476.92 1770
5477.62 1833
5478.31 1866
5479.01 1864
5479.71 2082
5480.41 2307
5481.11 2447
5481.81 2542
5482.50 2461
5483.20 2467
5483.90 2367
5484.60 2088
5485.30 1934
5486.00 2068
5486.70 2000
5487.40 1813
5488.09 1694
5488.79 1678
5489.49 1549
5490.19 1810
5490.89 2090
5491.59 1990
5492.29 1855
5492.99 2035
5493.69 1938
5494.39 1983
5495.09 2029
5495.79 2216
5496.49 2185
5497.19 2096
5497.88 2295
5498.58 2535
5499.28 2724
5499.98 2914
5500.68 3197
5501.38 3449
5502.08 3684
5502.78 3547
5503.48 3525
5504.18 3686
5504.88 3466
5505.58 2916
5506.28 2658
5506.98 2419
5507.68 2441
5508.38 2406
5509.08 2231
5509.78 2113
5510.48 2173
5511.19 2183
5511.89 2110
5512.59 2085
5513.29 1951
5513.99 2120
5514.69 1892
5515.39 1953
5516.09 2116
5516.79 1951
5517.49 2039
5518.19 2080
5518.89 2065
5519.59 2100
5520.29 2073
5521.00 1989
5521.70 2035
5522.40 2213
5523.10 2201
5523.80 2081
5524.50 2007
5525.20 2034
5525.90 1891
5526.61 1865
5527.31 1832
5528.01 1727
5528.71 1619
5529.41 1585
5530.11 1578
5530.82 1434
5531.52 1466
5532.22 1626
5532.92 1568
5533.62 1633
5534.32 1712
5535.03 1658
5535.73 1551
5536.43 1597
5537.13 1538
5537.83 1457
5538.54 1471
5539.24 1566
5539.94 1535
5540.64 1574
5541.35 1538
5542.05 1530
5542.75 1622
5543.45 1700
5544.16 1780
5544.86 1717
5545.56 1666
5546.26 1826
5546.97 1928
5547.67 2004
5548.37 2086
5549.07 1978
5549.78 1882
5550.48 1961
5551.18 1791
5551.89 1731
5552.59 1653
5553.29 1593
5554.00 1579
5554.70 1567
5555.40 1540
5556.11 1547
5556.81 1560
5557.51 1538
5558.22 1465
5558.92 1551
5559.62 1526
5560.33 1491
5561.03 1508
5561.73 1477
5562.44 1410
5563.14 1487
5563.84 1588
5564.55 1535
5565.25 1674
5565.96 1570
5566.66 1566
5567.36 1606
5568.07 1477
5568.77 1387
5569.48 1430
5570.18 1539
5570.88 1430
5571.59 1528
5572.29 1646
5573.00 1515
5573.70 1553
5574.41 1528
5575.11 1671
5575.81 1730
5576.52 1712
5577.22 1460
5577.93 1482
5578.63 1574
5579.34 1584
5580.04 1561
5580.75 1579
5581.45 1473
5582.16 1323
5582.86 1382
5583.57 1445
5584.27 1422
5584.98 1469
5585.68 1516
5586.39 1517
5587.09 1442
5587.80 1421
5588.50 1398
5589.21 1386
5589.91 1415
5590.62 1287
5591.33 1237
5592.03 1403
5592.74 1396
5593.44 1317
5594.15 1296
5594.85 1359
5595.56 1375
5596.27 1471
5596.97 1452
5597.68 1375
5598.38 1299
5599.09 1353
5599.80 1332
5600.50 1338
5601.21 1413
5601.91 1415
5602.62 1280
5603.33 1292
5604.03 1256
5604.74 1357
5605.45 1317
5606.15 1358
5606.86 1308
5607.56 1392
5608.27 1285
5608.98 1267
5609.68 1289
5610.39 1452
5611.10 1296
5611.80 1342
5612.51 1330
5613.22 1246
5613.93 1320
5614.63 1315
5615.34 1290
5616.05 1225
5616.75 1200
5617.46 1303
5618.17 1275
5618.88 1184
5619.58 1387
5620.29 1282
5621.00 1290
5621.70 1292
5622.41 1334
5623.12 1274
5623.83 1302
5624.53 1293
5625.24 1289
5625.95 1263
5626.66 1210
5627.37 1210
5628.07 1249
5628.78 1223
5629.49 1090
5630.20 1316
5630.91 1317
5631.61 1328
5632.32 1265
5633.03 1358
5633.74 1384
5634.45 1326
5635.15 1278
5635.86 1392
5636.57 1479
5637.28 1424
5637.99 1309
5638.70 1401
5639.40 1445
5640.11 1420
5640.82 1456
5641.53 1381
5642.24 1349
5642.95 1566
5643.66 1482
5644.37 1402
5645.07 1257
5645.78 1285
5646.49 1285
5647.20 1217
5647.91 1273
5648.62 1418
5649.33 1283
5650.04 1309
5650.75 1352
5651.46 1343
5652.17 1434
5652.88 1337
5653.59 1283
5654.29 1335
5655.00 1282
5655.71 1418
5656.42 1458
5657.13 1637
5657.84 1645
5658.55 1549
5659.26 1571
5659.97 1435
5660.68 1496
5661.39 1678
5662.10 1552
5662.81 1551
5663.52 1475
5664.23 1461
5664.94 1447
5665.65 1529
5666.36 1418
5667.07 1425
5667.78 1449
5668.49 1385
5669.20 1402
5669.91 1418
5670.62 1593
5671.34 1628
5672.05 1695
5672.76 1684
5673.47 1650
5674.18 1583
5674.89 1543
5675.60 1575
5676.31 1492
5677.02 1428
5677.73 1355
5678.44 1384
5679.15 1376
5679.87 1421
5680.58 1431
5681.29 1577
5682.00 1546
5682.71 1537
5683.42 1448
5684.13 1347
5684.84 1527
5685.56 1502
5686.27 1373
5686.98 1379
5687.69 1652
5688.40 1599
5689.11 1552
5689.83 1470
5690.54 1466
5691.25 1451
5691.96 1507
5692.67 1443
5693.38 1451
5694.10 1516
5694.81 1406
5695.52 1439
5696.23 1342
5696.94 1355
5697.66 1315
5698.37 1349
5699.08 1320
5699.79 1358
5700.51 1340
5701.22 1428
5701.93 1328
5702.64 1319
5703.36 1336
5704.07 1394
5704.78 1341
5705.49 1411
5706.21 1385
5706.92 1355
5707.63 1331
5708.35 1353
5709.06 1310
5709.77 1239
5710.48 1304
5711.20 1333
5711.91 1266
5712.62 1268
5713.34 1372
5714.05 1287
5714.76 1369
5715.48 1383
5716.19 1346
5716.90 1273
5717.62 1331
5718.33 1387
5719.04 1471
5719.76 1471
5720.47 1370
5721.18 1359
5721.90 1451
5722.61 1492
5723.33 1448
5724.04 1366
5724.75 1443
5725.47 1472
5726.18 1489
5726.90 1563
5727.61 1604
5728.32 1693
5729.04 1772
5729.75 1801
5730.47 1875
5731.18 1767
5731.90 1678
5732.61 1606
5733.32 1695
5734.04 1726
5734.75 1691
5735.47 1608
5736.18 1554
5736.90 1538
5737.61 1522
5738.33 1600
5739.04 1616
5739.76 1604
5740.47 1554
5741.19 1594
5741.90 1592
5742.62 1576
5743.33 1634
5744.05 1536
5744.76 1624
5745.48 1644
5746.19 1667
5746.91 1627
5747.62 1746
5748.34 1696
5749.05 1806
5749.77 1988
5750.48 2039
5751.20 1987
5751.91 2128
5752.63 2392
5753.35 2554
5754.06 2757
5754.78 2835
5755.49 3099
5756.21 3196
5756.93 3230
5757.64 3225
5758.36 3157
5759.07 2910
5759.79 2607
5760.51 2459
5761.22 2398
5761.94 2230
5762.65 2356
5763.37 2413
5764.09 2473
5764.80 2542
5765.52 2669
5766.24 2564
5766.95 2666
5767.67 2542
5768.39 2387
5769.10 2274
5769.82 2090
5770.54 2116
5771.25 2049
5771.97 2069
5772.69 1895
5773.40 1881
5774.12 1930
5774.84 1808
5775.55 1881
5776.27 1812
5776.99 1788
5777.71 1938
5778.42 1877
5779.14 1949
5779.86 2027
5780.57 2141
5781.29 2146
5782.01 2079
5782.73 2077
5783.44 2102
5784.16 2184
5784.88 2163
5785.60 2183
5786.32 2119
5787.03 2156
5787.75 2087
5788.47 2211
5789.19 2221
5789.90 2301
5790.62 2283
5791.34 2456
5792.06 2641
5792.78 2584
5793.50 2591
5794.21 2658
5794.93 2749
5795.65 2694
5796.37 2840
5797.09 3077
5797.81 3584
5798.52 4265
5799.24 4824
5799.96 5633
5800.68 6683
5801.40 7273
5802.12 7185
5802.84 7142
5803.55 6678
5804.27 6210
5804.99 5503
5805.71 4717
5806.43 4233
5807.15 3813
5807.87 3665
5808.59 3361
5809.31 3322
5810.03 3275
5810.74 3184
5811.46 3259
5812.18 3378
5812.90 3547
5813.62 3431
5814.34 3759
5815.06 4104
5815.78 4676
5816.50 5025
5817.22 5684
5817.94 6377
5818.66 6808
5819.38 6456
5820.10 6188
5820.82 5951
5821.54 5441
5822.26 4829
5822.98 4155
5823.70 3850
5824.42 3445
5825.14 3223
5825.86 3206
5826.58 3084
5827.30 2894
5828.02 2867
5828.74 2873
5829.46 2905
5830.18 2861
5830.90 2868
5831.62 2865
5832.34 2850
5833.06 2982
5833.78 2896
5834.50 2738
5835.23 2651
5835.95 2627
5836.67 2642
5837.39 2693
5838.11 2715
5838.83 2566
5839.55 2654
5840.27 2624
5840.99 2528
5841.71 2486
5842.44 2289
5843.16 2233
5843.88 2252
5844.60 2129
5845.32 2100
5846.04 2024
5846.76 2023
5847.49 2010
5848.21 1978
5848.93 1922
5849.65 1822
5850.37 2015
5851.09 2175
5851.82 1970
5852.54 1786
5853.26 1795
5853.98 1848
5854.70 1819
5855.43 1795
5856.15 1874
5856.87 1855
5857.59 1893
5858.31 1910
5859.04 1800
5859.76 1845
5860.48 2015
5861.20 1847
5861.93 1712
5862.65 1834
5863.37 1696
5864.09 1809
5864.82 1639
5865.54 1793
5866.26 1790
5866.98 1554
5867.71 1625
5868.43 1606
5869.15 1687
5869.87 1720
5870.60 1784
5871.32 1749
5872.04 1737
5872.77 1715
5873.49 1737
5874.21 1763
5874.94 1677
5875.66 1748
5876.38 1669
5877.11 1749
5877.83 1857
5878.55 1674
5879.28 1784
5880.00 1755
5880.72 1667
5881.45 1511
5882.17 1536
5882.89 1662
5883.62 1701
5884.34 1630
5885.07 1669
5885.79 1776
5886.51 1656
5887.24 1686
5887.96 1678
5888.69 1648
5889.41 1684
5890.13 1682
5890.86 1662
5891.58 1625
5892.31 1569
5893.03 1573
5893.76 1580
5894.48 1598
5895.20 1579
5895.93 1513
5896.65 1567
5897.38 1617
5898.10 1535
5898.83 1533
5899.55 1538
5900.28 1610
5901.00 1532
5901.73 1531
5902.45 1663
5903.18 1625
5903.90 1478
5904.63 1482
5905.35 1626
5906.08 1515
5906.80 1518
5907.53 1559
5908.25 1693
5908.98 1565
5909.70 1553
5910.43 1643
5911.15 1590
5911.88 1670
5912.60 1645
5913.33 1472
5914.06 1577
5914.78 1633
5915.51 1689
5916.23 1633
5916.96 1596
5917.68 1624
5918.41 1621
5919.14 1621
5919.86 1593
5920.59 1530
5921.31 1414
5922.04 1486
5922.77 1563
5923.49 1580
5924.22 1489
5924.95 1547
5925.67 1607
5926.40 1654
5927.12 1685
5927.85 1745
5928.58 1826
5929.30 1727
5930.03 1699
5930.76 1795
5931.48 1756
5932.21 1773
5932.94 1714
5933.66 1690
5934.39 1804
5935.12 1847
5935.85 1899
5936.57 1925
5937.30 2026
5938.03 2056
5938.75 2080
5939.48 2114
5940.21 2164
5940.94 2102
5941.66 1991
5942.39 1879
5943.12 2116
5943.85 2164
5944.57 1996
5945.30 2031
5946.03 2072
5946.76 2079
5947.48 2114
5948.21 2137
5948.94 2217
5949.67 2279
5950.39 2289
5951.12 2283
5951.85 2383
5952.58 2449
5953.31 2724
5954.03 2811
5954.76 2745
5955.49 2661
5956.22 2579
5956.95 2516
5957.68 2492
5958.40 2535
5959.13 2504
5959.86 2462
5960.59 2396
5961.32 2612
5962.05 2637
5962.77 2727
5963.50 2785
5964.23 2954
5964.96 3172
5965.69 3355
5966.42 3507
5967.15 4181
5967.88 4469
5968.61 4459
5969.33 4506
5970.06 4213
5970.79 4086
5971.52 3937
5972.25 3742
5972.98 3721
5973.71 3402
5974.44 3343
5975.17 3031
5975.90 3035
5976.63 3032
5977.36 3138
5978.09 3115
5978.82 3130
5979.54 3301
5980.27 3276
5981.00 3383
5981.73 3641
5982.46 3762
5983.19 3762
5983.92 3666
5984.65 3691
5985.38 3600
5986.11 3686
5986.84 3693
5987.57 3551
5988.30 3696
5989.03 3648
5989.76 3653
5990.49 3420
5991.23 3415
5991.96 3523
5992.69 3590
5993.42 3652
5994.15 3731
5994.88 3603
5995.61 3770
5996.34 4007
5997.07 4048
5997.80 4084
5998.53 4042
5999.26 4044
5999.99 4130
6000.72 4119
6001.45 4028
6002.19 4180
6002.92 3945
6003.65 3879
6004.38 3986
6005.11 4104
6005.84 3847
6006.57 3983
6007.30 4040
6008.04 4173
6008.77 4583
6009.50 4846
6010.23 5668
6010.96 6654
6011.69 7784
6012.42 8800
6013.16 10224
6013.89 11544
6014.62 12118
6015.35 12549
6016.08 12709
6016.82 11969
6017.55 10992
6018.28 9896
6019.01 8659
6019.74 7700
6020.48 6567
6021.21 5749
6021.94 4933
6022.67 4310
6023.40 3875
6024.14 3444
6024.87 3313
6025.60 3244
6026.33 2961
6027.07 2946
6027.80 2942
6028.53 2945
6029.27 2751
6030.00 2655
6030.73 2576
6031.46 2670
6032.20 2737
6032.93 2410
6033.66 2613
6034.40 2541
6035.13 2490
6035.86 2476
6036.59 2387
6037.33 2531
6038.06 2401
6038.79 2666
6039.53 2740
6040.26 2830
6040.99 2730
6041.73 2680
6042.46 2839
6043.19 2756
6043.93 3016
6044.66 2982
6045.40 2950
6046.13 3026
6046.86 3046
6047.60 2979
6048.33 3035
6049.06 3153
6049.80 3162
6050.53 3228
6051.27 3469
6052.00 3811
6052.73 4047
6053.47 4224
6054.20 4462
6054.94 4223
6055.67 4101
6056.41 3999
6057.14 3821
6057.87 3701
6058.61 3397
6059.34 3238
6060.08 3222
6060.81 2989
6061.55 3065
6062.28 3129
6063.02 2814
6063.75 2831
6064.49 2773
6065.22 2717
6065.96 2842
6066.69 2942
6067.43 2868
6068.16 2728
6068.90 2722
6069.63 2793
6070.37 2581
6071.10 2586
6071.84 2615
6072.57 2640
6073.31 2526
6074.04 2343
6074.78 2477
6075.51 2549
6076.25 2472
6076.98 2280
6077.72 2374
6078.46 2311
6079.19 2456
6079.93 2417
6080.66 2453
6081.40 2374
6082.13 2264
6082.87 2213
6083.61 2282
6084.34 2315
6085.08 2190
6085.81 2096
6086.55 2071
6087.29 1981
6088.02 2123
6088.76 2172
6089.50 2119
6090.23 2022
6090.97 1994
6091.71 2192
6092.44 2236
6093.18 2205
6093.92 2183
6094.65 2146
6095.39 2125
6096.13 2049
6096.86 1974
6097.60 2145
6098.34 2000
6099.07 1991
6099.81 2062
6100.55 2157
6101.28 1987
6102.02 1873
6102.76 1896
6103.49 1955
6104.23 2053
6104.97 1905
6105.71 1872
6106.44 1948
6107.18 1862
6107.92 1927
6108.66 1807
6109.39 1847
6110.13 1887
6110.87 1942
6111.61 2014
6112.34 1931
6113.08 1962
6113.82 2021
6114.56 1980
6115.30 1865
6116.03 2018
6116.77 2008
6117.51 2062
6118.25 2042
6118.99 1974
6119.72 1889
6120.46 2105
6121.20 2218
6121.94 2109
6122.68 2266
6123.42 2239
6124.15 2184
6124.89 2217
6125.63 2260
6126.37 2354
6127.11 2269
6127.85 2215
6128.59 2155
6129.32 2095
6130.06 2206
6130.80 2190
6131.54 2182
6132.28 2183
6133.02 2182
6133.76 2072
6134.50 2183
6135.24 2128
6135.97 1980
6136.71 2062
6137.45 2131
6138.19 2069
6138.93 2049
6139.67 2091
6140.41 2200
6141.15 2194
6141.89 2173
6142.63 2106
6143.37 2028
6144.11 2090
6144.85 2138
6145.59 1992
6146.33 2002
6147.07 2124
6147.81 1938
6148.55 2035
6149.29 2099
6150.03 2032
6150.77 2108
6151.51 2089
6152.25 2191
6152.99 2243
6153.73 2293
6154.47 2219
6155.21 2123
6155.95 2199
6156.69 2223
6157.43 2259
6158.17 2260
6158.91 2179
6159.65 2341
6160.39 2216
6161.13 2249
6161.87 2326
6162.61 2289
6163.35 2409
6164.10 2465
6164.84 2582
6165.58 2781
6166.32 2769
6167.06 2880
6167.80 2956
6168.54 3121
6169.28 3164
6170.02 3242
6170.76 3101
6171.51 2948
6172.25 3028
6172.99 2860
6173.73 2723
6174.47 2760
6175.21 2928
6175.95 2739
6176.70 2803
6177.44 2686
6178.18 2821
6178.92 2697
6179.66 2812
6180.41 2734
6181.15 2742
6181.89 2797
6182.63 2659
6183.37 2799
6184.11 2900
6184.86 3008
6185.60 3008
6186.34 3038
6187.08 2987
6187.83 2932
6188.57 3005
6189.31 3054
6190.05 3036
6190.80 3086
6191.54 3189
6192.28 3055
6193.02 3324
6193.77 3519
6194.51 3644
6195.25 3860
6195.99 3789
6196.74 3542
6197.48 3753
6198.22 3566
6198.97 3484
6199.71 3556
6200.45 3658
6201.19 3629
6201.94 3813
6202.68 3691
6203.42 3724
6204.17 3886
6204.91 4354
6205.65 5280
6206.40 6303
6207.14 7753
6207.88 9483
6208.63 11859
6209.37 14113
6210.11 15880
6210.86 16880
6211.60 17706
6212.35 16991
6213.09 15335
6213.83 13958
6214.58 12177
6215.32 10260
6216.06 8504
6216.81 6971
6217.55 5811
6218.30 4866
6219.04 4200
6219.79 3793
6220.53 3498
6221.27 3365
6222.02 3277
6222.76 3241
6223.51 3306
6224.25 3386
6225.00 3334
6225.74 3568
6226.49 3313
6227.23 3489
6227.97 3452
6228.72 3207
6229.46 3096
6230.21 2794
6230.95 2475
6231.70 2300
6232.44 2371
6233.19 2232
6233.93 2277
6234.68 2147
6235.42 2107
6236.17 2291
6236.91 2412
6237.66 2315
6238.40 2332
6239.15 2335
6239.90 2446
6240.64 2352
6241.39 2367
6242.13 2507
6242.88 2626
6243.62 2625
6244.37 2513
6245.11 2573
6245.86 2741
6246.61 2943
6247.35 3029
6248.10 3124
6248.84 3480
6249.59 3474
6250.34 3218
6251.08 3415
6251.83 3308
6252.57 3263
6253.32 3162
6254.07 3107
6254.81 2987
6255.56 2879
6256.30 2907
6257.05 2760
6257.80 2854
6258.54 3043
6259.29 3078
6260.04 3011
6260.78 2930
6261.53 2841
6262.28 2995
6263.02 3003
6263.77 3240
6264.52 3239
6265.26 3266
6266.01 3173
6266.76 3245
6267.51 3093
6268.25 2985
6269.00 3006
6269.75 3015
6270.49 3016
6271.24 2943
6271.99 2854
6272.74 2943
6273.48 3011
6274.23 3172
6274.98 3460
6275.73 3421
6276.47 3594
6277.22 3726
6277.97 4069
6278.72 4106
6279.46 4033
6280.21 3853
6280.96 3739
6281.71 3413
6282.46 3344
6283.20 3123
6283.95 3052
6284.70 2822
6285.45 2613
6286.20 2651
6286.94 2593
6287.69 2461
6288.44 2636
6289.19 2612
6289.94 2543
6290.69 2581
6291.43 2462
6292.18 2336
6292.93 2365
6293.68 2384
6294.43 2320
6295.18 2187
6295.93 2117
6296.68 2224
6297.42 2156
6298.17 2254
6298.92 2212
6299.67 2297
6300.42 2302
6301.17 2265
6301.92 2621
6302.67 2569
6303.42 2831
6304.17 2819
6304.91 2989
6305.66 2996
6306.41 2928
6307.16 2915
6307.91 2798
6308.66 2632
6309.41 2567
6310.16 2667
6310.91 2515
6311.66 2414
6312.41 2419
6313.16 2410
6313.91 2392
6314.66 2375
6315.41 2332
6316.16 2365
6316.91 2291
6317.66 2289
6318.41 2277
6319.16 2322
6319.91 2369
6320.66 2300
6321.41 2359
6322.16 2174
6322.91 2180
6323.66 2127
6324.41 2151
6325.16 2175
6325.91 1980
6326.66 1879
6327.41 1893
6328.16 1934
6328.91 1884
6329.67 1967
6330.42 1846
6331.17 1947
6331.92 2061
6332.67 1963
6333.42 1913
6334.17 1948
6334.92 1839
6335.67 1840
6336.42 1926
6337.18 1925
6337.93 1873
6338.68 1821
6339.43 1856
6340.18 1933
6340.93 1924
6341.68 1959
6342.44 1884
6343.19 1940
6343.94 1973
6344.69 2082
6345.44 2019
6346.19 2044
6346.95 1935
6347.70 1860
6348.45 1984
6349.20 2054
6349.95 2045
6350.70 2010
6351.46 2105
6352.21 2227
6352.96 2155
6353.71 2089
6354.47 2344
6355.22 2195
6355.97 2160
6356.72 2275
6357.47 2120
6358.23 2045
6358.98 2061
6359.73 1998
6360.48 1850
6361.24 1927
6361.99 1804
6362.74 1864
6363.50 1910
6364.25 1828
6365.00 1797
6365.75 1904
6366.51 1923
6367.26 1892
6368.01 1876
6368.77 1836
6369.52 1873
6370.27 1888
6371.03 1896
6371.78 1788
6372.53 1899
6373.29 1803
6374.04 1792
6374.79 1798
6375.55 1931
6376.30 1761
6377.05 1777
6377.81 1661
6378.56 1813
6379.31 1878
6380.07 1858
6380.82 1937
6381.57 1958
6382.33 1948
6383.08 1927
6383.84 1877
6384.59 1891
6385.34 1773
6386.10 1755
6386.85 1784
6387.61 1777
6388.36 1795
6389.12 1742
6389.87 1891
6390.62 1936
6391.38 2065
6392.13 1974
6392.89 1835
6393.64 1923
6394.40 1864
6395.15 1814
6395.91 1784
6396.66 1718
6397.42 1668
6398.17 1673
6398.92 1747
6399.68 1682
6400.43 1513
6401.19 1613
6401.94 1556
6402.70 1583
6403.45 1551
6404.21 1534
6404.97 1499
6405.72 1630
6406.48 1601
6407.23 1623
6407.99 1650
6408.74 1664
6409.50 1665
6410.25 1586
6411.01 1546
6411.76 1739
6412.52 1703
6413.28 1539
6414.03 1704
6414.79 1628
6415.54 1531
6416.30 1514
6417.05 1550
6417.81 1639
6418.57 1704
6419.32 1548
6420.08 1603
6420.83 1669
6421.59 1754
6422.35 1653
6423.10 1727
6423.86 1546
6424.62 1625
6425.37 1661
6426.13 1669
6426.89 1653
6427.64 1708
6428.40 1686
6429.16 1609
6429.91 1619
6430.67 1529
6431.43 1501
6432.18 1502
6432.94 1700
6433.70 1758
6434.45 1695
6435.21 1667
6435.97 1685
6436.72 1683
6437.48 1727
6438.24 1701
6439.00 1668
6439.75 1688
6440.51 1721
6441.27 1750
6442.02 1754
6442.78 1723
6443.54 1754
6444.30 1670
6445.05 1574
6445.81 1599
6446.57 1599
6447.33 1649
6448.09 1665
6448.84 1712
6449.60 1627
6450.36 1651
6451.12 1721
6451.87 1735
6452.63 1807
6453.39 1713
6454.15 1811
6454.91 1814
6455.67 1806
6456.42 1702
6457.18 1890
6457.94 1852
6458.70 1735
6459.46 1775
6460.22 1770
6460.97 1824
6461.73 1800
6462.49 1796
6463.25 1805
6464.01 1889
6464.77 1873
6465.53 1738
6466.28 1872
6467.04 1897
6467.80 1800
6468.56 1838
6469.32 1767
6470.08 1802
6470.84 1873
6471.60 1795
6472.36 1899
6473.12 1938
6473.88 1924
6474.63 1896
6475.39 1874
6476.15 1997
6476.91 1946
6477.67 2005
6478.43 2100
6479.19 1986
6479.95 2073
6480.71 2197
6481.47 2277
6482.23 2186
6482.99 1965
6483.75 2169
6484.51 2313
6485.27 2178
6486.03 2212
6486.79 2213
6487.55 2352
6488.31 2400
6489.07 2375
6489.83 2340
6490.59 2346
6491.35 2497
6492.11 2506
6492.87 2368
6493.63 2651
6494.39 2748
6495.15 2854
6495.91 3025
6496.67 2999
6497.43 2794
6498.20 2888
6498.96 2987
6499.72 2919
6500.48 3047
6501.24 2996
6502.00 2929
6502.76 2936
6503.52 2999
6504.28 2936
6505.04 3036
6505.80 2994
6506.57 3055
6507.33 3087
6508.09 3063
6508.85 3200
6509.61 3379
6510.37 3374
6511.13 3542
6511.90 3392
6512.66 3506
6513.42 3607
6514.18 3551
6514.94 3426
6515.70 3302
6516.47 3573
6517.23 3591
6517.99 3769
6518.75 3801
6519.51 4281
6520.28 4696
6521.04 5214
6521.80 6107
6522.56 6938
6523.32 7507
6524.09 8186
6524.85 8572
6525.61 8491
6526.37 9001
6527.13 8467
6527.90 8524
6528.66 8128
6529.42 7605
6530.18 7536
6530.95 7039
6531.71 6841
6532.47 6785
6533.24 6667
6534.00 6923
6534.76 7568
6535.52 8545
6536.29 9829
6537.05 11075
6537.81 12509
6538.58 12969
6539.34 12567
6540.10 11697
6540.87 10603
6541.63 9362
6542.39 7969
6543.16 6702
6543.92 5441
6544.68 4690
6545.45 4090
6546.21 3652
6546.97 3388
6547.74 3253
6548.50 3122
6549.26 2982
6550.03 2950
6550.79 3099
6551.55 2970
6552.32 2934
6553.08 2991
6553.85 2828
6554.61 2967
6555.37 2857
6556.14 2850
6556.90 2805
6557.67 2642
6558.43 2789
6559.20 2801
6559.96 2838
6560.72 2894
6561.49 2977
6562.25 3030
6563.02 3213
6563.78 3404
6564.55 3446
6565.31 3216
6566.08 3392
6566.84 3472
6567.61 3304
6568.37 3249
6569.13 3262
6569.90 3206
6570.66 3203
6571.43 3334
6572.19 3311
6572.96 3258
6573.72 3484
6574.49 3796
6575.26 3733
6576.02 3946
6576.79 4050
6577.55 3991
6578.32 4100
6579.08 4125
6579.85 4085
6580.61 3859
6581.38 3824
6582.14 3833
6582.91 3952
6583.68 3839
6584.44 3660
6585.21 3654
6585.97 3561
6586.74 3519
6587.50 3474
6588.27 3550
6589.04 3577
6589.80 3585
6590.57 3759
6591.33 3973
6592.10 4210
6592.87 4757
6593.63 5133
6594.40 5603
6595.17 5954
6595.93 6296
6596.70 6486
6597.47 6467
6598.23 6226
6599.00 5726
6599.77 5500
6600.53 4830
6601.30 4514
6602.07 4173
6602.83 3844
6603.60 3509
6604.37 3336
6605.13 3316
6605.90 3286
6606.67 3168
6607.43 3095
6608.20 2993
6608.97 2797
6609.74 2829
6610.50 2932
6611.27 2848
6612.04 2920
6612.80 2886
6613.57 2891
6614.34 2850
6615.11 2725
6615.87 2729
6616.64 2547
6617.41 2502
6618.18 2471
6618.95 2487
6619.71 2710
6620.48 2621
6621.25 2626
6622.02 2579
6622.78 2762
6623.55 2610
6624.32 2717
6625.09 2663
6625.86 2658
6626.63 2686
6627.39 2560
6628.16 2479
6628.93 2645
6629.70 2772
6630.47 2609
6631.24 2705
6632.00 2896
6632.77 3265
6633.54 3359
6634.31 3523
6635.08 3950
6635.85 4079
6636.62 4122
6637.38 4162
6638.15 4100
6638.92 3998
6639.69 3555
6640.46 3317
6641.23 3174
6642.00 3008
6642.77 2874
6643.54 2809
6644.31 2665
6645.08 2583
6645.84 2630
6646.61 2588
6647.38 2754
6648.15 2677
6648.92 2686
6649.69 2702
6650.46 2714
6651.23 2703
6652.00 2643
6652.77 2550
6653.54 2658
6654.31 2692
6655.08 2772
6655.85 2639
6656.62 2820
6657.39 2901
6658.16 2623
6658.93 2748
6659.70 2790
6660.47 2797
6661.24 2809
6662.01 2802
6662.78 3110
6663.55 3165
6664.32 3400
6665.09 3737
6665.86 4049
6666.63 4200
6667.40 4203
6668.17 4096
6668.94 3807
6669.72 3532
6670.49 3400
6671.26 3143
6672.03 3006
6672.80 2952
6673.57 2800
6674.34 2833
6675.11 2730
6675.88 2649
6676.65 2595
6677.42 2574
6678.20 2434
6678.97 2494
6679.74 2490
6680.51 2619
6681.28 2525
6682.05 2525
6682.82 2456
6683.60 2508
6684.37 2626
6685.14 2805
6685.91 2966
6686.68 2803
6687.45 2944
6688.23 2868
6689.00 2724
6689.77 2611
6690.54 2556
6691.31 2406
6692.08 2438
6692.86 2477
6693.63 2433
6694.40 2353
6695.17 2239
6695.95 2263
6696.72 2292
6697.49 2202
6698.26 2219
6699.03 2335
6699.81 2362
6700.58 2323
6701.35 2494
6702.12 2454
6702.90 2549
6703.67 2465
6704.44 2346
6705.22 2314
6705.99 2357
6706.76 2290
6707.53 2167
6708.31 2211
6709.08 2229
6709.85 2139
6710.63 2099
6711.40 2226
6712.17 2241
6712.94 2041
6713.72 2094
6714.49 2177
6715.26 2180
6716.04 2102
6716.81 1970
6717.58 1954
6718.36 1955
6719.13 1880
6719.91 1889
6720.68 2033
6721.45 1954
6722.23 1877
6723.00 1935
6723.77 1983
6724.55 1856
6725.32 1984
6726.10 2020
6726.87 1887
6727.64 1793
6728.42 1853
6729.19 1869
6729.97 1807
6730.74 1937
6731.51 2040
6732.29 1833
6733.06 1961
6733.84 1888
6734.61 1965
6735.39 1994
6736.16 1927
6736.94 1948
6737.71 1993
6738.49 2171
6739.26 2124
6740.03 2060
6740.81 2009
6741.58 2045
6742.36 2022
6743.13 2084
6743.91 2075
6744.68 2113
6745.46 2132
6746.23 2176
6747.01 2098
6747.78 2133
6748.56 2200
6749.34 2153
6750.11 2219
6750.89 2349
6751.66 2361
6752.44 2592
6753.21 2716
6753.99 2736
6754.76 2856
6755.54 2689
6756.31 2577
6757.09 2652
6757.87 2211
6758.64 2137
6759.42 2288
6760.19 2049
6760.97 1939
6761.75 1876
6762.52 1762
6763.30 1912
6764.07 1955
6764.85 1857
6765.63 1917
6766.40 1961
6767.18 1987
6767.96 1911
6768.73 1881
6769.51 1838
6770.28 1806
6771.06 1909
6771.84 1992
6772.61 2030
6773.39 1886
6774.17 1816
6774.94 1785
6775.72 1888
6776.50 1738
6777.27 1823
6778.05 1858
6778.83 1847
6779.61 1878
6780.38 1978
6781.16 1855
6781.94 1867
6782.71 1916
6783.49 1870
6784.27 1926
6785.05 1846
6785.82 1761
6786.60 1688
6787.38 1700
6788.16 1657
6788.93 1592
6789.71 1675
6790.49 1597
6791.27 1648
6792.04 1656
6792.82 1675
6793.60 1648
6794.38 1535
6795.16 1527
6795.93 1543
6796.71 1536
6797.49 1559
6798.27 1583
6799.05 1527
6799.82 1626
6800.60 1720
6801.38 1568
6802.16 1727
6802.94 1734
6803.72 1791
6804.49 1769
6805.27 1759
6806.05 1823
6806.83 1798
6807.61 1769
6808.39 1737
6809.17 1690
6809.94 1664
6810.72 1828
6811.50 1788
6812.28 1611
6813.06 1582
6813.84 1614
6814.62 1634
6815.40 1676
6816.18 1656
6816.96 1756
6817.73 1825
6818.51 1829
6819.29 1770
6820.07 1788
6820.85 1868
6821.63 1861
6822.41 1767
6823.19 1786
6823.97 1798
6824.75 1765
6825.53 1760
6826.31 1645
6827.09 1735
6827.87 1677
6828.65 1635
6829.43 1671
6830.21 1700
6830.99 1669
6831.77 1668
6832.55 1699
6833.33 1634
6834.11 1728
6834.89 1611
6835.67 1684
6836.45 1610
6837.23 1774
6838.01 1779
6838.79 1750
6839.57 1732
6840.35 1535
6841.13 1618
6841.91 1706
6842.69 1611
6843.47 1642
6844.25 1695
6845.04 1560
6845.82 1602
6846.60 1704
6847.38 1840
6848.16 1978
6848.94 2271
6849.72 2583
6850.50 2974
6851.28 3510
6852.06 3898
6852.85 4070
6853.63 4131
6854.41 3859
6855.19 3610
6855.97 3275
6856.75 2943
6857.53 2533
6858.32 2393
6859.10 2333
6859.88 2364
6860.66 2157
6861.44 2039
6862.22 1918
6863.01 1862
6863.79 1895
6864.57 1847
6865.35 1973
6866.13 2036
6866.92 1882
6867.70 1955
6868.48 1965
6869.26 2020
6870.04 1816
6870.83 1922
6871.61 1923
6872.39 1898
6873.17 1793
6873.96 1665
6874.74 1703
6875.52 1719
6876.30 1683
6877.09 1718
6877.87 1872
6878.65 1944
6879.43 1795
6880.22 1974
6881.00 1987
6881.78 2033
6882.56 2178
6883.35 2081
6884.13 2149
6884.91 2334
6885.70 2475
6886.48 2663
6887.26 2987
6888.05 3273
6888.83 3488
6889.61 3637
6890.40 3684
6891.18 3578
6891.96 3155
6892.75 2867
6893.53 2801
6894.31 2708
6895.10 2481
6895.88 2180
6896.67 2138
6897.45 2227
6898.23 2142
6899.02 2051
6899.80 2175
6900.58 2237
6901.37 2306
6902.15 2323
6902.94 2140
6903.72 2214
6904.50 2267
6905.29 2191
6906.07 2229
6906.86 2248
6907.64 2151
6908.43 2197
6909.21 2149
6910.00 2093
6910.78 2034
6911.56 2034
6912.35 2056
6913.13 1987
6913.92 2064
6914.70 2033
6915.49 1897
6916.27 1959
6917.06 2067
6917.84 2074
6918.63 2086
6919.41 2023
6920.20 2099
6920.98 2064
6921.77 1846
6922.55 2016
6923.34 2050
6924.12 1961
6924.91 2093
6925.69 2291
6926.48 2208
6927.26 2169
6928.05 2204
6928.84 2124
6929.62 2129
6930.41 2027
6931.19 2060
6931.98 2122
6932.76 2129
6933.55 2006
6934.34 2032
6935.12 2133
6935.91 2068
6936.69 1994
6937.48 2118
6938.27 2173
6939.05 2118
6939.84 2252
6940.62 2225
6941.41 2484
6942.20 2588
6942.98 2613
6943.77 2738
6944.56 2886
6945.34 3066
6946.13 3127
6946.92 3082
6947.70 3175
6948.49 3336
6949.28 3175
6950.06 3046
6950.85 3322
6951.64 3241
6952.42 3144
6953.21 3041
6954.00 2956
6954.78 2683
6955.57 2691
6956.36 2880
6957.15 2825
6957.93 2887
6958.72 2801
6959.51 2792
6960.29 2933
6961.08 2884
6961.87 2764
6962.66 2965
6963.44 2937
6964.23 2837
6965.02 2949
6965.81 3043
6966.59 3163
6967.38 3235
6968.17 3336
6968.96 3305
6969.75 3418
6970.53 3646
6971.32 3813
6972.11 3990
6972.90 4000
6973.69 4144
6974.47 3928
6975.26 3960
6976.05 3996
6976.84 3971
6977.63 3918
6978.42 3931
6979.20 4273
6979.99 4110
6980.78 4376
6981.57 4964
6982.36 5429
6983.15 6515
6983.94 7935
6984.72 10016
6985.51 11928
6986.30 14426
6987.09 15648
6987.88 16301
6988.67 15926
6989.46 15697
6990.25 14061
6991.04 12402
6991.82 10393
6992.61 8343
6993.40 6730
6994.19 5787
6994.98 5030
6995.77 4501
6996.56 4460
6997.35 4312
6998.14 4440
6998.93 4828
6999.72 5253
7000.51 5677
7001.30 5865
7002.09 5909
7002.88 5827
7003.67 5762
7004.46 5410
7005.25 4967
7006.04 4277
7006.83 3840
7007.62 3654
7008.41 3123
7009.20 2659
7009.99 2630
7010.78 2692
7011.57 2720
7012.36 2659
7013.15 2602
7013.94 2715
7014.73 2998
7015.52 2957
7016.31 3026
7017.10 2972
7017.89 2878
7018.68 2781
7019.47 2759
7020.26 2623
7021.05 2694
7021.84 2699
7022.64 2674
7023.43 2748
7024.22 2858
7025.01 2894
7025.80 2898
7026.59 2977
7027.38 2959
7028.17 2981
7028.96 2963
7029.75 2937
7030.55 2807
7031.34 2693
7032.13 2547
7032.92 2446
7033.71 2478
7034.50 2366
7035.29 2424
7036.09 2452
7036.88 2511
7037.67 2502
7038.46 2566
7039.25 2666
7040.05 2654
7040.84 2807
7041.63 2805
7042.42 2833
7043.21 2853
7044.01 2850
7044.80 2768
7045.59 2847
7046.38 2830
7047.17 2733
7047.97 3027
7048.76 3203
7049.55 3300
7050.34 3346
7051.14 3595
7051.93 3697
7052.72 3655
7053.51 3572
7054.31 3502
7055.10 3267
7055.89 3039
7056.68 2778
7057.48 2685
7058.27 2814
7059.06 2854
7059.86 2750
7060.65 2782
7061.44 2995
7062.24 2907
7063.03 2776
7063.82 2823
7064.61 2728
7065.41 2788
7066.20 2767
7066.99 2786
7067.79 2691
7068.58 2784
7069.37 2948
7070.17 2947
7070.96 2850
7071.76 2727
7072.55 2748
7073.34 2782
7074.14 2798
7074.93 2784
7075.72 2798
7076.52 2735
7077.31 2701
7078.11 2614
7078.90 2589
7079.69 2662
7080.49 2560
7081.28 2553
7082.08 2550
7082.87 2734
7083.67 2786
7084.46 3112
7085.25 3382
7086.05 3771
7086.84 4358
7087.64 4997
7088.43 5512
7089.23 6300
7090.02 6605
7090.82 6686
7091.61 6104
7092.41 5403
7093.20 5012
7094.00 4540
7094.79 3916
7095.59 3304
7096.38 3141
7097.18 2778
7097.97 2618
7098.77 2357
7099.56 2246
7100.36 2355
7101.15 2371
7101.95 2351
7102.74 2369
7103.54 2316
7104.33 2417
7105.13 2264
7105.92 2347
7106.72 2161
7107.52 2164
7108.31 2111
7109.11 2011
7109.90 1915
7110.70 1847
7111.49 1868
7112.29 1828
7113.09 1766
7113.88 1783
7114.68 1863
7115.47 1884
7116.27 1933
7117.07 1935
7117.86 1995
7118.66 1940
7119.45 2019
7120.25 2020
7121.05 1989
7121.84 2003
7122.64 2160
7123.44 2224
7124.23 2173
7125.03 2256
7125.83 2172
7126.62 2137
7127.42 2170
7128.22 2003
7129.01 1912
7129.81 1978
7130.61 1912
7131.40 2048
7132.20 2116
7133.00 2004
7133.80 1937
7134.59 1931
7135.39 1867
7136.19 1828
7136.98 1888
7137.78 2026
7138.58 1837
7139.38 1883
7140.17 1758
7140.97 1779
7141.77 1804
7142.57 1711
7143.36 1876
7144.16 1845
7144.96 1814
7145.76 1842
7146.56 1765
7147.35 1803
7148.15 1751
7148.95 1824
7149.75 1709
7150.55 1825
7151.34 1865
7152.14 1801
7152.94 1787
7153.74 1832
7154.54 1709
7155.33 1787
7156.13 1951
7156.93 1910
7157.73 1905
7158.53 1710
7159.33 1787
7160.13 1878
7160.92 1753
7161.72 1672
7162.52 1773
7163.32 1673
7164.12 1734
7164.92 1592
7165.72 1703
7166.52 1656
7167.31 1535
7168.11 1635
7168.91 1603
7169.71 1670
7170.51 1592
7171.31 1685
7172.11 1606
7172.91 1543
7173.71 1586
7174.51 1546
7175.31 1585
7176.11 1521
7176.91 1445
7177.71 1373
7178.51 1448
7179.31 1472
7180.10 1329
7180.90 1408
7181.70 1594
7182.50 1573
7183.30 1529
7184.10 1575
7184.90 1553
7185.70 1500
7186.50 1552
7187.30 1601
7188.10 1428
7188.90 1428
7189.70 1348
7190.50 1439
7191.31 1475
7192.11 1474
7192.91 1406
7193.71 1379
7194.51 1424
7195.31 1385
7196.11 1323
7196.91 1361
7197.71 1437
7198.51 1415
7199.31 1398
7200.11 1401
7200.91 1427
7201.71 1451
7202.51 1472
7203.32 1435
7204.12 1395
7204.92 1450
7205.72 1310
7206.52 1308
7207.32 1328
7208.12 1438
7208.92 1397
7209.73 1394
7210.53 1330
7211.33 1285
7212.13 1276
7212.93 1314
7213.73 1290
7214.53 1298
7215.34 1306
7216.14 1167
7216.94 1396
7217.74 1366
7218.54 1337
7219.34 1321
7220.15 1272
7220.95 1291
7221.75 1264
7222.55 1404
7223.35 1400
7224.16 1340
7224.96 1357
7225.76 1310
7226.56 1286
7227.37 1312
7228.17 1316
7228.97 1268
7229.77 1332
7230.58 1226
7231.38 1257
7232.18 1340
7232.98 1302
7233.79 1277
7234.59 1298
7235.39 1226
7236.19 1275
7237.00 1334
7237.80 1330
7238.60 1276
7239.41 1213
7240.21 1357
7241.01 1299
7241.82 1362
7242.62 1272
7243.42 1454
7244.23 1314
7245.03 1265
7245.83 1288
7246.64 1314
7247.44 1378
7248.24 1359
7249.05 1398
7249.85 1372
7250.65 1333
7251.46 1318
7252.26 1296
7253.06 1184
7253.87 1265
7254.67 1323
7255.48 1423
7256.28 1443
7257.08 1482
7257.89 1354
7258.69 1373
7259.50 1462
7260.30 1477
7261.10 1545
7261.91 1690
7262.71 1758
7263.52 1678
7264.32 1724
7265.13 1688
7265.93 1555
7266.73 1527
7267.54 1540
7268.34 1467
7269.15 1547
7269.95 1505
7270.76 1489
7271.56 1556
7272.37 1507
7273.17 1679
7273.98 1554
7274.78 1734
7275.59 1705
7276.39 1704
7277.20 1715
7278.00 1604
7278.81 1725
7279.61 1725
7280.42 1803
7281.22 1837
7282.03 2018
7282.83 2153
7283.64 2438
7284.45 2605
7285.25 2881
7286.06 2965
7286.86 3073
7287.67 3108
7288.47 2896
7289.28 2876
7290.09 2451
7290.89 2252
7291.70 2021
7292.50 1929
7293.31 1976
7294.12 1873
7294.92 1814
7295.73 1685
7296.53 1749
7297.34 1803
7298.15 1759
7298.95 1698
7299.76 1781
7300.57 1862
7301.37 1864
7302.18 1836
7302.98 1872
7303.79 1923
7304.60 1971
7305.40 1884
7306.21 1957
7307.02 1979
7307.82 1972
7308.63 2153
7309.44 2250
7310.25 2317
7311.05 2235
7311.86 2320
7312.67 2372
7313.47 2501
7314.28 2358
7315.09 2318
7315.90 2431
7316.70 2496
7317.51 2507
7318.32 2849
7319.12 3131
7319.93 3389
7320.74 3698
7321.55 4106
7322.35 4351
7323.16 4355
7323.97 4369
7324.78 3804
7325.59 3733
7326.39 3589
7327.20 3074
7328.01 2716
7328.82 2374
7329.62 2206
7330.43 1954
7331.24 2008
7332.05 1982
7332.86 1965
7333.67 1889
7334.47 1813
7335.28 1909
7336.09 1927
7336.90 1955
7337.71 1896
7338.52 1812
7339.32 1773
7340.13 1688
7340.94 1780
7341.75 1678
7342.56 1687
7343.37 1728
7344.18 1649
7344.99 1715
7345.79 1670
7346.60 1737
7347.41 1768
7348.22 1728
7349.03 1912
7349.84 1734
7350.65 1636
7351.46 1775
7352.27 1811
7353.08 1689
7353.89 1670
7354.70 1677
7355.50 1667
7356.31 1616
7357.12 1676
7357.93 1661
7358.74 1562
7359.55 1625
7360.36 1582
7361.17 1602
7361.98 1667
7362.79 1688
7363.60 1683
7364.41 1723
7365.22 1762
7366.03 1770
7366.84 1710
7367.65 1787
7368.46 1795
7369.27 1733
7370.08 1708
7370.89 1752
7371.70 1704
7372.51 1646
7373.32 1616
7374.13 1695
7374.94 1716
7375.75 1614
7376.57 1764
7377.38 1740
7378.19 1782
7379.00 1930
7379.81 1991
7380.62 2197
7381.43 2358
7382.24 2575
7383.05 2614
7383.86 2614
7384.67 2575
7385.48 2519
7386.30 2243
7387.11 2164
7387.92 2095
7388.73 1926
7389.54 1878
7390.35 1761
7391.16 1647
7391.98 1647
7392.79 1538
7393.60 1531
7394.41 1583
7395.22 1513
7396.03 1638
7396.84 1781
7397.66 1746
7398.47 1808
7399.28 1921
7400.09 1946
7400.90 2135
7401.72 2128
7402.53 2143
7403.34 2091
7404.15 2037
7404.96 2133
7405.78 2008
7406.59 1971
7407.40 1892
7408.21 1880
7409.03 1796
7409.84 1846
7410.65 1654
7411.46 1611
7412.28 1587
7413.09 1569
7413.90 1494
7414.71 1555
7415.53 1464
7416.34 1382
7417.15 1314
7417.96 1403
7418.78 1430
7419.59 1388
7420.40 1452
7421.22 1404
7422.03 1338
7422.84 1361
7423.66 1427
7424.47 1438
7425.28 1419
7426.10 1303
7426.91 1353
7427.72 1396
7428.54 1387
7429.35 1311
7430.16 1274
7430.98 1328
7431.79 1201
7432.60 1258
7433.42 1249
7434.23 1276
7435.05 1288
7435.86 1254
7436.67 1277
7437.49 1256
7438.30 1242
7439.11 1317
7439.93 1440
7440.74 1436
7441.56 1332
7442.37 1338
7443.19 1296
7444.00 1365
7444.81 1365
7445.63 1370
7446.44 1371
7447.26 1429
7448.07 1232
7448.89 1293
7449.70 1326
7450.52 1466
7451.33 1395
7452.15 1243
7452.96 1313
7453.78 1299
7454.59 1269
7455.40 1230
7456.22 1290
7457.03 1354
7457.85 1392
7458.66 1334
7459.48 1372
7460.30 1269
7461.11 1366
7461.93 1340
7462.74 1344
7463.56 1460
7464.37 1318
7465.19 1217
7466.00 1365
7466.82 1419
7467.63 1308
7468.45 1302
7469.27 1347
7470.08 1312
7470.90 1284
7471.71 1351
7472.53 1289
7473.34 1339
7474.16 1375
7474.98 1333
7475.79 1241
7476.61 1319
7477.42 1313
7478.24 1206
7479.06 1174
7479.87 1267
7480.69 1214
7481.51 1159
7482.32 1220
7483.14 1272
7483.96 1154
7484.77 1257
7485.59 1276
7486.40 1230
7487.22 1242
7488.04 1246
7488.85 1262
7489.67 1196
7490.49 1137
7491.31 1166
7492.12 1286
7492.94 1314
7493.76 1214
7494.57 1218
7495.39 1290
7496.21 1253
7497.02 1187
7497.84 1213
7498.66 1259
7499.48 1172
7500.29 1164
7501.11 1113
7501.93 1159
7502.75 1197
7503.56 1148
7504.38 1217
7505.20 1206
7506.02 1220
7506.83 1150
7507.65 1191
7508.47 1136
7509.29 1060
7510.11 1116
7510.92 1056
7511.74 1073
7512.56 1111
7513.38 1084
7514.20 1062
7515.01 1097
7515.83 1052
7516.65 1079
7517.47 1046
7518.29 1100
7519.11 1090
7519.92 1077
7520.74 1121
7521.56 1120
7522.38 1151
7523.20 1128
7524.02 1069
7524.84 1064
7525.65 1045
7526.47 1224
7527.29 1173
7528.11 1140
7528.93 1126
7529.75 1074
7530.57 1170
7531.39 1128
7532.21 1047
7533.03 1131
7533.85 1066
7534.66 1017
7535.48 1060
7536.30 1018
7537.12 1123
7537.94 1104
7538.76 1137
7539.58 1066
7540.40 1078
7541.22 1031
7542.04 1090
7542.86 1111
7543.68 1197
7544.50 1216
7545.32 1106
7546.14 1157
7546.96 1125
7547.78 1226
7548.60 1189
7549.42 1189
7550.24 1042
7551.06 1130
7551.88 1141
7552.70 1193
7553.52 1102
7554.34 1123
7555.16 1134
7555.98 1247
7556.80 1250
7557.62 1249
7558.44 1192
7559.26 1259
7560.08 1230
7560.90 1191
7561.72 1253
7562.55 1300
7563.37 1234
7564.19 1218
7565.01 1197
7565.83 1185
7566.65 1325
7567.47 1223
7568.29 1161
7569.11 1197
7569.93 1162
7570.76 1050
7571.58 1093
7572.40 1175
7573.22 1178
7574.04 1164
7574.86 1113
7575.68 1032
7576.51 1161
7577.33 1142
7578.15 1147
7578.97 1081
7579.79 1079
7580.61 1070
7581.44 1067
7582.26 1161
7583.08 1130
7583.90 1187
7584.72 1204
7585.55 1178
7586.37 1134
7587.19 1092
7588.01 1148
7588.83 1220
7589.66 1068
7590.48 1106
7591.30 1157
7592.12 1140
7592.95 1072
7593.77 1115
7594.59 1129
7595.41 1174
7596.24 1183
7597.06 1166
7597.88 1182
7598.70 1077
7599.53 1047
7600.35 1115
7601.17 1201
7601.99 1261
7602.82 1291
7603.64 1395
7604.46 1354
7605.29 1465
7606.11 1480
7606.93 1373
7607.76 1444
7608.58 1439
7609.40 1420
7610.23 1342
7611.05 1314
7611.87 1282
7612.70 1285
7613.52 1302
7614.34 1229
7615.17 1198
7615.99 1308
7616.81 1457
7617.64 1443
7618.46 1460
7619.29 1478
7620.11 1485
7620.93 1606
7621.76 1427
7622.58 1321
7623.41 1348
7624.23 1332
7625.05 1302
7625.88 1342
7626.70 1269
7627.53 1291
7628.35 1294
7629.18 1328
7630.00 1439
7630.82 1465
7631.65 1446
7632.47 1574
7633.30 1547
7634.12 1488
7634.95 1514
7635.77 1463
7636.60 1481
7637.42 1347
7638.25 1351
7639.07 1283
7639.90 1288
7640.72 1175
7641.55 1068
7642.37 1188
7643.20 1185
7644.02 1162
7644.85 1156
7645.67 1219
7646.50 1212
7647.32 1196
7648.15 1170
7648.97 1210
7649.80 1223
7650.63 1157
7651.45 1216
7652.28 1115
7653.10 1178
7653.93 1184
7654.75 1256
7655.58 1095
7656.41 1252
7657.23 1139
7658.06 1064
7658.88 1160
7659.71 1127
7660.54 1219
7661.36 1235
7662.19 1179
7663.01 1200
7663.84 1208
7664.67 1196
7665.49 1142
7666.32 1074
7667.15 1054
7667.97 1057
7668.80 1150
7669.63 1127
7670.45 1115
7671.28 1095
7672.11 1119
7672.93 1208
7673.76 1106
7674.59 1179
7675.41 1175
7676.24 1133
7677.07 1114
7677.89 1117
7678.72 1128
7679.55 1089
7680.37 1079
7681.20 1166
7682.03 1164
7682.86 1093
7683.68 1083
7684.51 1108
7685.34 1139
7686.17 1162
7686.99 1162
7687.82 1150
7688.65 1131
7689.48 1178
7690.30 1225
7691.13 1205
7691.96 1207
7692.79 1176
7693.62 1211
7694.44 1224
7695.27 1199
7696.10 1141
7696.93 1126
7697.76 1085
7698.58 1227
7699.41 1210
7700.24 1212
7701.07 1291
7701.90 1210
7702.72 1189
7703.55 1194
7704.38 1290
7705.21 1250
7706.04 1183
7706.87 1235
7707.70 1212
7708.52 1189
7709.35 1179
7710.18 1301
7711.01 1280
7711.84 1245
7712.67 1250
7713.50 1297
7714.33 1238
7715.16 1252
7715.98 1256
7716.81 1234
7717.64 1274
7718.47 1300
7719.30 1291
7720.13 1215
7720.96 1245
7721.79 1307
7722.62 1246
7723.45 1215
7724.28 1225
7725.11 1362
7725.94 1339
7726.77 1281
7727.60 1212
7728.43 1185
7729.26 1285
7730.09 1376
7730.92 1300
7731.75 1256
7732.58 1320
7733.41 1327
7734.24 1284
7735.07 1219
7735.90 1171
7736.73 1225
7737.56 1262
7738.39 1285
7739.22 1235
7740.05 1251
7740.88 1288
7741.71 1375
7742.54 1307
7743.37 1338
7744.20 1452
7745.03 1661
7745.86 1976
7746.69 2416
7747.52 3021
7748.35 3101
7749.18 3430
7750.02 3644
7750.85 3618
7751.68 3265
7752.51 2818
7753.34 2612
7754.17 2153
7755.00 1938
7755.83 1909
7756.66 1655
7757.50 1632
7758.33 1641
7759.16 1579
7759.99 1507
7760.82 1462
7761.65 1429
7762.48 1346
7763.32 1357
7764.15 1346
7764.98 1429
7765.81 1392
7766.64 1324
7767.47 1355
7768.31 1298
7769.14 1185
7769.97 1176
7770.80 1244
7771.63 1142
7772.47 1148
7773.30 1188
7774.13 1187
7774.96 1177
7775.80 1159
7776.63 1160
7777.46 1204
7778.29 1244
7779.12 1250
7779.96 1177
7780.79 1201
7781.62 1201
7782.46 1288
7783.29 1376
7784.12 1179
7784.95 1203
7785.79 1329
7786.62 1377
7787.45 1308
7788.28 1342
7789.12 1420
7789.95 1311
7790.78 1333
7791.62 1252
7792.45 1289
7793.28 1247
7794.12 1297
7794.95 1223
7795.78 1241
7796.62 1258
7797.45 1234
7798.28 1202
7799.12 1238
7799.95 1245
7800.78 1128
7801.62 1239
7802.45 1261
7803.29 1292
7804.12 1241
7804.95 1144
7805.79 1294
7806.62 1293
7807.46 1268
7808.29 1313
7809.12 1250
7809.96 1280
7810.79 1299
7811.63 1349
7812.46 1274
7813.29 1394
7814.13 1356
7814.96 1356
7815.80 1369
7816.63 1358
7817.47 1365
7818.30 1345
7819.14 1364
7819.97 1425
7820.81 1404
7821.64 1322
7822.47 1365
7823.31 1278
7824.14 1378
7824.98 1356
7825.81 1467
7826.65 1579
7827.48 1581
7828.32 1632
7829.15 1721
7829.99 1564
7830.83 1526
7831.66 1528
7832.50 1542
7833.33 1472
7834.17 1394
7835.00 1439
7835.84 1399
7836.67 1535
7837.51 1414
7838.34 1407
7839.18 1393
7840.02 1334
7840.85 1291
7841.69 1349
7842.52 1331
7843.36 1357
7844.19 1357
7845.03 1384
7845.87 1320
7846.70 1349
7847.54 1319
7848.38 1233
7849.21 1317
7850.05 1319
7850.88 1278
7851.72 1250
7852.56 1227
7853.39 1157
7854.23 1165
7855.07 1219
7855.90 1218
7856.74 1214
7857.58 1192
7858.41 1221
7859.25 1184
7860.09 1219
7860.92 1131
7861.76 1252
7862.60 1316
7863.43 1248
7864.27 1215
7865.11 1182
7865.95 1292
7866.78 1256
7867.62 1234
7868.46 1210
7869.29 1182
7870.13 1171
7870.97 1287
7871.81 1223
7872.64 1212
7873.48 1214
7874.32 1286
7875.16 1176
7875.99 1279
7876.83 1379
7877.67 1459
7878.51 1447
7879.34 1480
7880.18 1396
7881.02 1315
7881.86 1341
7882.70 1345
7883.53 1282
7884.37 1312
7885.21 1312
7886.05 1307
7886.89 1307
7887.73 1258
7888.56 1380
7889.40 1406
7890.24 1458
7891.08 1348
7891.92 1329
7892.76 1378
7893.59 1411
7894.43 1376
7895.27 1289
7896.11 1462
7896.95 1250
7897.79 1275
7898.63 1330
7899.47 1314
7900.31 1296
7901.14 1271
7901.98 1224
7902.82 1206
7903.66 1257
7904.50 1337
7905.34 1320
7906.18 1239
7907.02 1198
7907.86 1161
7908.70 1186
7909.54 1150
7910.38 1113
7911.22 1120
7912.05 1221
7912.89 1187
7913.73 1228
7914.57 1202
7915.41 1262
7916.25 1306
7917.09 1492
7917.93 1529
7918.77 1513
7919.61 1608
7920.45 1574
7921.29 1562
7922.13 1430
7922.97 1428
7923.81 1449
7924.65 1312
7925.49 1270
7926.33 1268
7927.17 1300
7928.02 1287
7928.86 1133
7929.70 1194
7930.54 1326
7931.38 1295
7932.22 1190
7933.06 1281
7933.90 1238
7934.74 1194
7935.58 1171
7936.42 1180
7937.26 1141
7938.10 1112
7938.94 1055
7939.79 1174
7940.63 1174
7941.47 1134
7942.31 1119
7943.15 1132
7943.99 1123
7944.83 1228
7945.67 1155
7946.52 1228
7947.36 1154
7948.20 1152
7949.04 1235
7949.88 1199
7950.72 1106
7951.56 1101
7952.41 1174
7953.25 1107
7954.09 1098
7954.93 1182
7955.77 1198
7956.62 1166
7957.46 1215
7958.30 1164
7959.14 1176
7959.98 1124
7960.83 1165
7961.67 1237
7962.51 1130
7963.35 1143
7964.20 1118
7965.04 1084
7965.88 1125
7966.72 1163
7967.56 1264
7968.41 1218
7969.25 1208
7970.09 1363
7970.94 1254
7971.78 1264
7972.62 1198
7973.46 1098
7974.31 1108
7975.15 1197
7975.99 1100
7976.84 1186
7977.68 1130
7978.52 1097
7979.36 1161
7980.21 1245
7981.05 1146
7981.89 1165
7982.74 1149
7983.58 1159
7984.42 1172
7985.27 1106
7986.11 1128
7986.96 1059
7987.80 1028
7988.64 996
7989.49 1003
7990.33 1074
7991.17 1024
7992.02 1097
7992.86 1015
7993.71 1097
7994.55 1066
7995.39 1014
7996.24 1062
7997.08 1090
7997.93 1001
7998.77 982
7999.61 987
8000.46 1015
8001.30 1027
8002.15 1105
8002.99 1152
8003.84 1165
8004.68 1115
8005.52 1047
8006.37 1033
8007.21 973
8008.06 1061
8008.90 1121
8009.75 1108
8010.59 988
8011.44 1026
8012.28 1100
8013.13 1076
8013.97 1079
8014.82 1118
8015.66 1105
8016.51 1033
8017.35 960
8018.20 1047
8019.04 956
8019.89 908
8020.73 1004
8021.58 979
8022.42 942
8023.27 941
8024.12 909
8024.96 939
8025.81 993
8026.65 972
8027.50 964
8028.34 951
8029.19 987
8030.03 970
8030.88 888
8031.73 956
8032.57 953
8033.42 966
8034.26 954
8035.11 954
8035.96 1019
8036.80 1081
8037.65 1061
8038.50 1045
8039.34 1037
8040.19 984
8041.03 1040
8041.88 1001
8042.73 964
8043.57 866
8044.42 927
8045.27 928
8046.11 925
8046.96 901
8047.81 910
8048.65 986
8049.50 1005
8050.35 971
8051.19 1016
8052.04 1018
8052.89 1094
8053.74 1068
8054.58 1054
8055.43 981
8056.28 944
8057.12 983
8057.97 945
8058.82 904
8059.67 960
8060.51 963
8061.36 990
8062.21 971
8063.06 894
8063.90 884
8064.75 896
8065.60 886
8066.45 906
8067.29 892
8068.14 871
8068.99 937
8069.84 1010
8070.69 972
8071.53 960
8072.38 868
8073.23 795
8074.08 894
8074.93 878
8075.78 943
8076.62 1000
8077.47 944
8078.32 881
8079.17 870
8080.02 817
8080.87 890
8081.71 941
8082.56 906
8083.41 900
8084.26 880
8085.11 922
8085.96 937
8086.81 881
8087.66 935
8088.50 995
8089.35 849
8090.20 947
8091.05 867
8091.90 843
8092.75 920
8093.60 1003
8094.45 957
8095.30 963
8096.15 939
8097.00 882
8097.84 928
8098.69 941
8099.54 944
8100.39 912
8101.24 1027
8102.09 959
8102.94 951
8103.79 932
8104.64 870
8105.49 889
8106.34 886
8107.19 897
8108.04 859
8108.89 841
8109.74 845
8110.59 874
8111.44 838
8112.29 837
8113.14 825
8113.99 944
8114.84 874
8115.69 891
8116.54 846
8117.39 916
8118.24 1042
8119.09 1055
8119.94 1085
8120.80 1125
8121.65 1037
8122.50 1077
8123.35 1077
8124.20 1085
8125.05 1052
8125.90 1027
8126.75 919
8127.60 1001
8128.45 920
8129.30 950
8130.15 945
8131.01 881
8131.86 915
8132.71 923
8133.56 908
8134.41 937
8135.26 929
8136.11 946
8136.97 867
8137.82 868
8138.67 942
8139.52 1025
8140.37 921
8141.22 967
8142.07 966
8142.93 990
8143.78 969
8144.63 897
8145.48 1003
8146.33 1016
8147.19 966
8148.04 971
8148.89 990
8149.74 1029
8150.59 936
8151.45 927
8152.30 874
8153.15 1027
8154.00 1073
8154.86 1030
8155.71 1064
8156.56 1088
8157.41 1058
8158.27 996
8159.12 1079
8159.97 1121
8160.82 1010
8161.68 995
8162.53 934
8163.38 997
8164.23 995
8165.09 855
8165.94 898
8166.79 1043
8167.65 921
8168.50 1029
8169.35 1006
8170.21 980
8171.06 953
8171.91 912
8172.77 984
8173.62 922
8174.47 918
8175.33 855
8176.18 898
8177.03 909
8177.89 1021
8178.74 1033
8179.59 933
8180.45 909
8181.30 901
8182.16 842
8183.01 918
8183.86 977
8184.72 875
8185.57 870
8186.43 877
8187.28 971
8188.13 974
8188.99 944
8189.84 847
8190.70 860
8191.55 903
8192.40 855
8193.26 826
8194.11 873
8194.97 952
8195.82 906
8196.68 861
8197.53 935
8198.39 814
8199.24 866
8200.10 961
8200.95 873
8201.81 867
8202.66 860
8203.52 803
8204.37 859
8205.23 944
8206.08 908
8206.94 807
8207.79 795
8208.65 793
8209.50 858
8210.36 858
8211.21 915
8212.07 857
8212.92 813
8213.78 861
8214.63 901
8215.49 858
8216.34 854
8217.20 874
8218.06 899
8218.91 809
8219.77 893
8220.62 858
8221.48 821
8222.33 851
8223.19 940
8224.05 936
8224.90 987
8225.76 1020
8226.62 995
8227.47 990
8228.33 934
8229.18 959
8230.04 886
8230.90 984
8231.75 937
8232.61 879
8233.47 939
8234.32 915
8235.18 842
8236.04 850
8236.89 803
8237.75 824
8238.61 827
8239.46 892
8240.32 759
8241.18 869
8242.03 971
8242.89 1046
8243.75 956
8244.60 836
8245.46 873
8246.32 866
8247.18 898
8248.03 870
8248.89 903
8249.75 853
8250.60 898
8251.46 939
8252.32 825
8253.18 847
8254.03 829
8254.89 821
8255.75 921
8256.61 905
8257.47 914
8258.32 859
8259.18 832
8260.04 845
8260.90 905
8261.75 835
8262.61 798
8263.47 874
8264.33 879
8265.19 867
8266.05 873
8266.90 850
8267.76 860
8268.62 930
8269.48 864
8270.34 876
8271.20 905
8272.05 912
8272.91 919
8273.77 866
8274.63 897
8275.49 923
8276.35 918
8277.21 872
8278.06 845
8278.92 894
8279.78 977
8280.64 897
8281.50 846
8282.36 842
8283.22 917
8284.08 924
8284.94 897
8285.80 941
8286.66 862
8287.51 874
8288.37 978
8289.23 937
8290.09 999
8290.95 1019
8291.81 885
8292.67 962
8293.53 899
8294.39 941
8295.25 971
8296.11 972
8296.97 982
8297.83 1010
8298.69 1030
8299.55 970
8300.41 960
8301.27 940
8302.13 965
8302.99 966
8303.85 1000
8304.71 1009
8305.57 963
8306.43 913
8307.29 924
8308.15 1019
8309.01 1030
8309.87 1010
8310.73 933
8311.59 978
8312.45 990
8313.31 952
8314.18 929
8315.04 946
8315.90 1015
8316.76 1012
8317.62 1032
8318.48 995
8319.34 935
8320.20 951
8321.06 1054
8321.92 971
8322.78 860
8323.65 923
8324.51 875
8325.37 899
8326.23 921
8327.09 1007
8327.95 986
8328.81 934
8329.68 930
8330.54 938
8331.40 951
8332.26 990
8333.12 961
8333.98 927
8334.85 964
8335.71 951
8336.57 952
8337.43 897
8338.29 894
8339.15 870
8340.02 859
8340.88 869
8341.74 890
8342.60 990
8343.47 1036
8344.33 914
8345.19 952
8346.05 985
8346.91 959
8347.78 975
8348.64 993
8349.50 928
8350.36 975
8351.23 976
8352.09 933
8352.95 932
8353.82 904
8354.68 922
8355.54 1013
8356.40 999
8357.27 991
8358.13 952
8358.99 1019
8359.86 984
8360.72 974
8361.58 950
8362.44 923
8363.31 905
8364.17 861
8365.03 940
8365.90 960
8366.76 1003
8367.62 1037
8368.49 940
8369.35 959
8370.22 1041
8371.08 999
8371.94 1003
8372.81 948
8373.67 991
8374.53 1034
8375.40 1081
8376.26 983
8377.13 953
8377.99 1019
8378.85 1090
8379.72 1061
8380.58 999
8381.45 1051
8382.31 1093
8383.17 1063
8384.04 1127
8384.90 1110
8385.77 1082
8386.63 1124
8387.50 1060
8388.36 1060
8389.23 1228
8390.09 1036
8390.96 1115
8391.82 1064
8392.68 1067
8393.55 1150
8394.41 1106
8395.28 1032
8396.14 1188
8397.01 1211
8397.87 1131
8398.74 1196
8399.60 1169
8400.47 1151
8401.33 1185
8402.20 1154
8403.07 1113
8403.93 1180
8404.80 1111
8405.66 1176
8406.53 1251
8407.39 1222
8408.26 1214
8409.12 1227
8409.99 1228
8410.85 1246
8411.72 1210
8412.59 1318
8413.45 1301
8414.32 1283
8415.18 1325
8416.05 1320
8416.92 1303
8417.78 1338
8418.65 1345
8419.51 1238
8420.38 1262
8421.25 1330
8422.11 1400
8422.98 1334
8423.85 1262
8424.71 1274
8425.58 1359
8426.44 1433
8427.31 1507
8428.18 1368
8429.04 1524
8429.91 1530
8430.78 1523
8431.64 1431
8432.51 1604
8433.38 1639
8434.25 1626
8435.11 1658
8435.98 1616
8436.85 1600
8437.71 1592
8438.58 1646
8439.45 1814
8440.31 1904
8441.18 1879
8442.05 1897
8442.92 1928
8443.78 2020
8444.65 1991
8445.52 1927
8446.39 1948
8447.25 2055
8448.12 2099
8448.99 2081
8449.86 2273
8450.72 2288
8451.59 2435
8452.46 2492
8453.33 2834
8454.20 3387
8455.06 4208
8455.93 5051
8456.80 5725
8457.67 6604
8458.54 6867
8459.40 6696
8460.27 6375
8461.14 5708
8462.01 4785
8462.88 4073
8463.75 3420
8464.61 2998
8465.48 2698
8466.35 2377
8467.22 2078
8468.09 1812
8468.96 1896
8469.83 1693
8470.70 1651
8471.56 1655
8472.43 1673
8473.30 1702
8474.17 1585
8475.04 1523
8475.91 1640
8476.78 1544
8477.65 1434
8478.52 1459
8479.39 1365
8480.25 1440
8481.12 1356
8481.99 1303
8482.86 1397
8483.73 1328
8484.60 1356
8485.47 1376
8486.34 1406
8487.21 1400
8488.08 1454
8488.95 1436
8489.82 1411
8490.69 1410
8491.56 1479
8492.43 1448
8493.30 1583
8494.17 1539
8495.04 1710
8495.91 1752
8496.78 1721
8497.65 1674
8498.52 1714
8499.39 1682
8500.26 1579
8501.13 1484
8502.00 1396
8502.87 1404
8503.74 1400
8504.61 1443
8505.48 1385
8506.35 1362
8507.22 1344
8508.09 1335
8508.97 1350
8509.84 1363
8510.71 1258
8511.58 1222
8512.45 1357
8513.32 1363
8514.19 1462
8515.06 1419
8515.93 1310
8516.80 1432
8517.68 1495
8518.55 1450
8519.42 1464
8520.29 1510
8521.16 1428
8522.03 1467
8522.90 1417
8523.77 1537
8524.65 1425
8525.52 1435
8526.39 1523
8527.26 1521
8528.13 1505
8529.00 1494
8529.88 1595
8530.75 1490
8531.62 1478
8532.49 1523
8533.36 1513
8534.24 1525
8535.11 1452
8535.98 1572
8536.85 1624
8537.72 1588
8538.60 1525
8539.47 1512
8540.34 1436
8541.21 1492
8542.09 1583
8542.96 1536
8543.83 1517
8544.70 1441
8545.58 1426
8546.45 1277
8547.32 1236
8548.19 1277
8549.07 1324
8549.94 1327
8550.81 1302
8551.69 1323
8552.56 1309
8553.43 1381
8554.31 1433
8555.18 1422
8556.05 1501
8556.92 1507
8557.80 1486
8558.67 1489
8559.54 1454
8560.42 1386
8561.29 1378
8562.16 1315
8563.04 1223
8563.91 1255
8564.79 1214
8565.66 1250
8566.53 1272
8567.41 1247
8568.28 1217
8569.15 1251
8570.03 1198
8570.90 1204
8571.78 1219
8572.65 1161
8573.52 1224
8574.40 1215
8575.27 1218
8576.15 1255
8577.02 1275
8577.89 1220
8578.77 1159
8579.64 1178
8580.52 1238
8581.39 1223
8582.27 1132
8583.14 1208
8584.02 1181
8584.89 1179
8585.77 1178
8586.64 1105
8587.51 1235
8588.39 1209
8589.26 1182
8590.14 1221
8591.01 1206
8591.89 1279
8592.76 1195
8593.64 1179
8594.51 1231
8595.39 1250
8596.26 1188
8597.14 1265
8598.02 1253
8598.89 1251
8599.77 1238
8600.64 1227
8601.52 1416
8602.39 1230
8603.27 1246
8604.14 1317
8605.02 1243
8605.89 1235
8606.77 1254
8607.65 1165
8608.52 1161
8609.40 1263
8610.27 1360
8611.15 1270
8612.03 1309
8612.90 1241
8613.78 1257
8614.65 1248
8615.53 1252
8616.41 1312
8617.28 1301
8618.16 1302
8619.04 1216
8619.91 1283
8620.79 1331
8621.66 1321
8622.54 1292
8623.42 1322
8624.29 1395
8625.17 1395
8626.05 1339
8626.92 1390
8627.80 1374
8628.68 1391
8629.56 1456
8630.43 1469
8631.31 1580
8632.19 1586
8633.06 1650
8633.94 1465
8634.82 1488
8635.69 1485
8636.57 1489
8637.45 1420
8638.33 1529
8639.20 1522
8640.08 1457
8640.96 1497
8641.84 1610
8642.71 1568
8643.59 1574
8644.47 1657
8645.35 1542
8646.22 1554
8647.10 1650
8647.98 1640
8648.86 1704
8649.74 1678
8650.61 1598
8651.49 1654
8652.37 1732
8653.25 1868
8654.13 1854
8655.00 1690
8655.88 1699
8656.76 1801
8657.64 1785
8658.52 1827
8659.40 1783
8660.27 1795
8661.15 1737
8662.03 1743
8662.91 1782
8663.79 1801
8664.67 1789
8665.55 1786
8666.43 1859
8667.30 1840
8668.18 1813
8669.06 1964
8669.94 1933
8670.82 2153
8671.70 2288
8672.58 2660
8673.46 2994
8674.34 3225
8675.22 3747
8676.09 4049
8676.97 3871
8677.85 3934
8678.73 3754
8679.61 3394
8680.49 3157
8681.37 2947
8682.25 2686
8683.13 2546
8684.01 2414
8684.89 2293
8685.77 2187
8686.65 2181
8687.53 2301
8688.41 2399
8689.29 2549
8690.17 2765
8691.05 3160
8691.93 3728
8692.81 4109
8693.69 4711
8694.57 4912
8695.45 5013
8696.33 4738
8697.21 4583
8698.09 4100
8698.97 3573
8699.85 3072
8700.73 2747
8701.61 2514
8702.49 2277
8703.37 2129
8704.26 1978
8705.14 2099
8706.02 2091
8706.90 1928
8707.78 1904
8708.66 2051
8709.54 1975
8710.42 1966
8711.30 1868
8712.18 1905
8713.06 1908
8713.95 1875
8714.83 1777
8715.71 1816
8716.59 1894
8717.47 1857
8718.35 1700
8719.23 1769
8720.12 1815
8721.00 1826
8721.88 1939
8722.76 1874
8723.64 1831
8724.52 1911
8725.41 1977
8726.29 1941
8727.17 1975
8728.05 2008
8728.93 2060
8729.81 1968
8730.70 1949
8731.58 2018
8732.46 2119
8733.34 2101
8734.23 2084
8735.11 2150
8735.99 2232
8736.87 2209
8737.75 2184
8738.64 2115
8739.52 2069
8740.40 2173
8741.28 2092
8742.17 2119
8743.05 2161
8743.93 2225
8744.82 2091
8745.70 2093
8746.58 2114
8747.46 2082
8748.35 2117
8749.23 2134
8750.11 2253
8751.00 2243
8751.88 2228
8752.76 2294
8753.65 2238
8754.53 2282
8755.41 2384
8756.30 2397
8757.18 2386
8758.06 2327
8758.95 2322
8759.83 2392
8760.71 2408
8761.60 2445
8762.48 2468
8763.36 2532
8764.25 2617
8765.13 2757
8766.01 3061
8766.90 3082
8767.78 3204
8768.67 3354
8769.55 3090
8770.43 3093
8771.32 3335
8772.20 3213
8773.09 3208
8773.97 3338
8774.86 3014
8775.74 2978
8776.62 3165
8777.51 3138
8778.39 3470
8779.28 3959
8780.16 4789
8781.05 5818
8781.93 7179
8782.82 8536
8783.70 9166
8784.59 9322
8785.47 9175
8786.36 8169
8787.24 7312
8788.12 6567
8789.01 5643
8789.89 4788
8790.78 4163
8791.67 3604
8792.55 3198
8793.44 3055
8794.32 2982
8795.21 2941
8796.09 3005
8796.98 3293
8797.86 3518
8798.75 3785
8799.63 3829
8800.52 3867
8801.40 3859
8802.29 3714
8803.18 3424
8804.06 3142
8804.95 2799
8805.83 2635
8806.72 2458
8807.60 2275
8808.49 2178
8809.38 2208
8810.26 2125
8811.15 2236
8812.04 2239
8812.92 2151
8813.81 2215
8814.69 2284
8815.58 2219
8816.47 2395
8817.35 2239
8818.24 2178
8819.13 2184
8820.01 2176
8820.90 2276
8821.79 2180
8822.67 2171
8823.56 2108
8824.45 2119
8825.33 2016
8826.22 1965
8827.11 1950
8827.99 2083
8828.88 1897
8829.77 1799
8830.65 1848
8831.54 1861
8832.43 1799
8833.32 1799
8834.20 1735
8835.09 1833
8835.98 1883
8836.87 1757
8837.75 1810
8838.64 1800
8839.53 1850
8840.42 1769
8841.30 1860
8842.19 1786
8843.08 1781
8843.97 1770
8844.85 1842
8845.74 1760
8846.63 1795
8847.52 1864
8848.41 1839
8849.29 1877
8850.18 1801
8851.07 1891
8851.96 1927
8852.85 1853
8853.73 1778
8854.62 1942
8855.51 1815
8856.40 1831
8857.29 1884
8858.18 1891
8859.06 1870
8859.95 1805
8860.84 1826
8861.73 1808
8862.62 1829
8863.51 1846
8864.40 1903
8865.29 1695
8866.17 1722
8867.06 1570
8867.95 1547
8868.84 1651
8869.73 1589
8870.62 1500
8871.51 1491
8872.40 1492
8873.29 1508
8874.18 1476
8875.07 1560
8875.96 1591
8876.84 1496
8877.73 1461
8878.62 1461
8879.51 1493
8880.40 1471
8881.29 1505
8882.18 1427
8883.07 1405
8883.96 1400
8884.85 1367
8885.74 1406
8886.63 1392
8887.52 1348
8888.41 1357
8889.30 1323
8890.19 1321
8891.08 1301
8891.97 1274
8892.86 1267
8893.75 1288
8894.64 1253
8895.53 1265
8896.42 1221
8897.31 1224
8898.20 1306
8899.09 1207
8899.98 1196
8900.88 1153
8901.77 1253
8902.66 1232
8903.55 1209
8904.44 1214
8905.33 1239
8906.22 1180
8907.11 1140
8908.00 1054
8908.89 1134
8909.78 1066
8910.68 1016
8911.57 1107
8912.46 1130
8913.35 1169
8914.24 1112
8915.13 1103
8916.02 1070
8916.91 1086
8917.81 1118
8918.70 1146
8919.59 1138
8920.48 1161
8921.37 1133
8922.26 1226
8923.16 1172
8924.05 1124
8924.94 1145
8925.83 1155
8926.72 1193
8927.61 1235
8928.51 1224
8929.40 1259
8930.29 1254
8931.18 1199
8932.07 1190
8932.97 1325
8933.86 1221
8934.75 1042
8935.64 1028
8936.54 1059
8937.43 1053
8938.32 1009
8939.21 1095
8940.11 1088
8941.00 1050
8941.89 985
8942.78 1024
8943.68 1004
8944.57 1016
8945.46 990
8946.36 1004
8947.25 1041
8948.14 1041
8949.03 1029
8949.93 1004
8950.82 968
8951.71 1011
8952.61 1055
8953.50 1067
8954.39 995
8955.29 1047
8956.18 972
8957.07 983
8957.97 963
8958.86 1032
8959.75 950
8960.65 992
8961.54 1014
8962.44 960
8963.33 983
8964.22 1052
8965.12 1022
8966.01 970
8966.90 1063
8967.80 1098
8968.69 1006
8969.59 966
8970.48 997
8971.37 1129
8972.27 1112
8973.16 1023
8974.06 954
8974.95 941
8975.85 981
8976.74 1053
8977.64 1004
8978.53 955
8979.42 942
8980.32 972
8981.21 986
8982.11 1028
8983.00 914
8983.90 882
8984.79 882
8985.69 886
8986.58 857
8987.48 938
8988.37 980
8989.27 914
8990.16 878
8991.06 854
8991.95 896
8992.85 909
8993.74 942
8994.64 893
8995.53 883
8996.43 886
8997.32 930
8998.22 920
8999.12 981
9000.01 840
9000.91 792
9001.80 823
9002.70 883
9003.59 839
9004.49 895
9005.39 933
9006.28 884
9007.18 865
9008.07 893
9008.97 865
9009.87 874
9010.76 838
9011.66 856
9012.55 865
9013.45 851
9014.35 883
9015.24 808
9016.14 847
9017.04 874
9017.93 780
9018.83 777
9019.72 844
9020.62 822
9021.52 771
9022.41 854
9023.31 853
9024.21 808
9025.11 776
9026.00 850
9026.90 797
9027.80 821
9028.69 840
9029.59 838
9030.49 821
9031.38 890
9032.28 840
9033.18 773
9034.08 808
9034.97 822
9035.87 835
9036.77 823
9037.67 818
9038.56 840
9039.46 819
9040.36 846
9041.26 846
9042.15 850
9043.05 864
9043.95 803
9044.85 801
9045.74 776
9046.64 798
9047.54 778
9048.44 823
9049.34 785
9050.23 826
9051.13 831
9052.03 833
9052.93 796
9053.83 866
9054.73 873
9055.62 836
9056.52 835
9057.42 800
9058.32 844
9059.22 812
9060.12 859
9061.01 823
9061.91 953
9062.81 947
9063.71 880
9064.61 839
9065.51 866
9066.41 826
9067.31 857
9068.21 838
9069.10 868
9070.00 868
9070.90 925
9071.80 870
9072.70 768
9073.60 782
9074.50 842
9075.40 820
9076.30 856
9077.20 780
9078.10 805
9079.00 862
9079.90 851
9080.80 806
9081.70 841
9082.59 783
9083.49 813
9084.39 796
9085.29 788
9086.19 866
9087.09 884
9087.99 829
9088.89 874
9089.79 827
9090.69 847
9091.59 939
9092.49 824
9093.39 787
9094.29 794
9095.19 850
9096.10 856
9097.00 869
9097.90 821
9098.80 885
9099.70 825
9100.60 825
9101.50 829
9102.40 814
9103.30 842
9104.20 787
9105.10 841
9106.00 796
9106.90 776
9107.80 790
9108.70 825
9109.61 803
9110.51 750
9111.41 780
9112.31 778
9113.21 828
9114.11 795
9115.01 841
9115.91 823
9116.82 844
9117.72 827
9118.62 841
9119.52 871
9120.42 871
9121.32 801
9122.22 824
9123.13 883
9124.03 842
9124.93 806
9125.83 771
9126.73 795
9127.64 794
9128.54 851
9129.44 771
9130.34 773
9131.24 787
9132.15 798
9133.05 768
9133.95 791
9134.85 845
9135.76 883
9136.66 793
9137.56 778
9138.46 802
9139.36 863
9140.27 773
9141.17 829
9142.07 816
9142.98 816
9143.88 793
9144.78 788
9145.68 769
9146.59 781
9147.49 698
9148.39 688
9149.30 738
9150.20 762
9151.10 806
9152.00 857
9152.91 786
9153.81 818
9154.71 811
9155.62 796
9156.52 859
9157.42 817
9158.33 786
9159.23 758
9160.13 782
9161.04 800
9161.94 785
9162.85 795
9163.75 882
9164.65 886
9165.56 837
9166.46 843
9167.36 816
9168.27 859
9169.17 813
9170.08 757
9170.98 779
9171.88 788
9172.79 732
9173.69 761
9174.60 804
9175.50 825
9176.41 808
9177.31 828
9178.21 827
9179.12 760
9180.02 738
9180.93 695
9181.83 726
9182.74 834
9183.64 762
9184.55 783
9185.45 836
9186.36 786
9187.26 800
9188.17 758
9189.07 791
9189.98 766
9190.88 830
9191.79 858
9192.69 807
9193.60 850
9194.50 734
9195.41 795
9196.31 787
9197.22 764
9198.12 796
9199.03 869
9199.93 794
9200.84 825
9201.74 768
9202.65 816
9203.56 831
9204.46 867
9205.37 905
9206.27 801
9207.18 808
9208.09 744
9208.99 727
9209.90 744
9210.80 833
9211.71 726
9212.62 770
9213.52 762
9214.43 790
9215.33 729
9216.24 783
9217.15 772
9218.05 837
9218.96 860
9219.87 839
9220.77 831
9221.68 741
9222.59 816
9223.49 784
9224.40 786
9225.31 788
9226.21 732
9227.12 783
9228.03 865
9228.93 830
9229.84 794
9230.75 807
9231.65 780
9232.56 774
9233.47 719
9234.38 682
9235.28 814
9236.19 781
9237.10 723
9238.00 763
9238.91 787
9239.82 770
9240.73 766
9241.63 752
9242.54 776
9243.45 816
9244.36 824
9245.27 788
9246.17 779
9247.08 834
9247.99 769
9248.90 733
9249.80 784
9250.71 746
9251.62 853
9252.53 817
9253.44 768
9254.34 824
9255.25 851
9256.16 811
9257.07 847
9257.98 820
9258.89 738
9259.79 801
9260.70 821
9261.61 809
9262.52 747
9263.43 791
9264.34 785
9265.25 801
9266.16 880
9267.06 844
9267.97 838
9268.88 746
9269.79 817
9270.70 867
9271.61 860
9272.52 858
9273.43 862
9274.34 815
9275.25 767
9276.15 800
9277.06 828
9277.97 827
9278.88 809
9279.79 829
9280.70 876
9281.61 867
9282.52 811
9283.43 798
9284.34 824
9285.25 767
9286.16 775
9287.07 773
9287.98 812
9288.89 761
9289.80 769
9290.71 733
9291.62 780
9292.53 835
9293.44 817
9294.35 833
9295.26 840
9296.17 731
9297.08 782
9297.99 808
9298.90 725
9299.81 777
9300.72 774
9301.63 826
9302.54 821
9303.45 802
9304.36 825
9305.27 773
9306.18 843
9307.10 896
9308.01 776
9308.92 826
9309.83 865
9310.74 896
9311.65 860
9312.56 851
9313.47 838
9314.38 861
9315.29 865
9316.21 857
9317.12 935
9318.03 827
9318.94 837
9319.85 824
9320.76 828
9321.67 842
9322.58 844
9323.50 754
9324.41 800
9325.32 759
9326.23 789
9327.14 827
9328.05 795
9328.97 772
9329.88 821
9330.79 832
9331.70 875
9332.61 750
9333.53 771
9334.44 802
9335.35 743
9336.26 742
9337.18 735
9338.09 761
9339.00 825
9339.91 851
9340.82 836
9341.74 781
9342.65 764
9343.56 757
9344.47 782
9345.39 790
9346.30 792
9347.21 753
9348.13 730
9349.04 743
9349.95 754
9350.86 773
9351.78 752
9352.69 763
9353.60 786
9354.52 709
9355.43 750
9356.34 762
9357.26 760
9358.17 804
9359.08 761
9360.00 738
9360.91 825
9361.82 864
9362.74 810
9363.65 820
9364.56 826
9365.48 762
9366.39 762
9367.30 771
9368.22 746
9369.13 770
9370.05 758
9370.96 731
9371.87 772
9372.79 807
9373.70 782
9374.62 743
9375.53 730
9376.44 712
9377.36 733
9378.27 741
9379.19 742
9380.10 793
9381.02 735
9381.93 786
9382.84 774
9383.76 755
9384.67 711
9385.59 741
9386.50 802
9387.42 806
9388.33 727
9389.25 814
9390.16 835
9391.08 851
9391.99 805
9392.91 806
9393.82 815
9394.74 828
9395.65 747
9396.57 754
9397.48 804
9398.40 821
9399.31 845
9400.23 796
9401.14 801
9402.06 709
9402.97 791
9403.89 743
9404.80 749
9405.72 826
9406.64 828
9407.55 775
9408.47 755
9409.38 788
9410.30 728
9411.21 837
9412.13 846
9413.05 856
9413.96 743
9414.88 675
9415.79 789
9416.71 788
9417.63 751
9418.54 780
9419.46 853
9420.38 819
9421.29 775
9422.21 755
9423.12 813
9424.04 884
9424.96 871
9425.87 833
9426.79 774
9427.71 811
9428.62 892
9429.54 744
9430.46 756
9431.37 779
9432.29 823
9433.21 836
9434.13 828
9435.04 811
9435.96 839
9436.88 816
9437.79 882
9438.71 887
9439.63 844
9440.55 856
9441.46 846
9442.38 876
9443.30 793
9444.22 859
9445.13 878
9446.05 872
9446.97 858
9447.89 839
9448.80 819
9449.72 817
9450.64 781
9451.56 800
9452.47 786
9453.39 921
9454.31 944
9455.23 914
9456.15 934
9457.06 914
9457.98 919
9458.90 897
9459.82 850
9460.74 903
9461.66 882
9462.57 888
9463.49 803
9464.41 829
9465.33 845
9466.25 854
9467.17 840
9468.09 790
9469.00 825
9469.92 883
9470.84 869
9471.76 837
9472.68 838
9473.60 838
9474.52 822
9475.44 846
9476.35 887
9477.27 870
9478.19 1005
9479.11 1027
9480.03 1026
9480.95 1058
9481.87 1071
9482.79 1146
9483.71 1196
9484.63 1124
9485.55 1082
9486.47 1031
9487.39 993
9488.31 981
9489.23 881
9490.15 907
9491.07 973
9491.98 813
9492.90 823
9493.82 848
9494.74 863
9495.66 787
9496.58 782
9497.50 823
9498.42 820
9499.34 818
9500.27 872
9501.19 875
9502.11 828
9503.03 825
9503.95 873
9504.87 904
9505.79 927
9506.71 904
9507.63 890
9508.55 863
9509.47 882
9510.39 895
9511.31 862
9512.23 914
9513.15 835
9514.07 886
9514.99 878
9515.92 901
9516.84 819
9517.76 860
9518.68 934
9519.60 893
9520.52 812
9521.44 853
9522.36 853
9523.28 840
9524.21 843
9525.13 905
9526.05 862
9526.97 964
9527.89 940
9528.81 902
9529.73 899
9530.66 924
9531.58 930
9532.50 975
9533.42 1013
9534.34 1034
9535.27 1083
9536.19 1039
9537.11 1059
9538.03 1042
9538.95 1027
9539.88 1055
9540.80 1028
9541.72 1021
9542.64 1031
9543.56 1018
9544.49 1002
9545.41 1047
9546.33 1062
9547.25 947
9548.18 961
9549.10 924
9550.02 920
9550.94 975
9551.87 956
9552.79 947
9553.71 1002
9554.64 1011
9555.56 1040
9556.48 1013
9557.40 1103
9558.33 1235
9559.25 1238
9560.17 1321
9561.10 1414
9562.02 1467
9562.94 1507
9563.87 1436
9564.79 1370
9565.71 1271
9566.64 1366
9567.56 1204
9568.48 1093
9569.41 1036
9570.33 1075
9571.25 1022
9572.18 1035
9573.10 1020
9574.02 950
9574.95 902
9575.87 910
9576.80 949
9577.72 912
9578.64 894
9579.57 905
9580.49 943
9581.42 932
9582.34 970
9583.26 1047
9584.19 953
9585.11 979
9586.04 1031
9586.96 1058
9587.89 1059
9588.81 991
9589.74 1063
9590.66 1060
9591.58 1055
9592.51 1068
9593.43 1027
9594.36 932
9595.28 915
9596.21 967
9597.13 968
9598.06 1004
9598.98 947
9599.91 967
9600.83 953
9601.76 991
9602.68 993
9603.61 1002
9604.53 946
9605.46 934
9606.38 968
9607.31 995
9608.24 982
9609.16 1009
9610.09 966
9611.01 942
9611.94 1038
9612.86 1075
9613.79 980
9614.71 1007
9615.64 1027
9616.57 957
9617.49 993
9618.42 948
9619.34 977
9620.27 1117
9621.20 997
9622.12 915
9623.05 1032
9623.97 1104
9624.90 1070
9625.83 1049
9626.75 1076
9627.68 1069
9628.61 1019
9629.53 1062
9630.46 1085
9631.39 1093
9632.31 1121
9633.24 1117
9634.17 1126
9635.09 1160
9636.02 1148
9636.95 1196
9637.87 1201
9638.80 1263
9639.73 1163
9640.65 1189
9641.58 1100
9642.51 1097
9643.43 1112
9644.36 1163
9645.29 1210
9646.22 1300
9647.14 1278
9648.07 1302
9649.00 1438
9649.93 1493
9650.85 1454
9651.78 1523
9652.71 1503
9653.64 1463
9654.56 1433
9655.49 1452
9656.42 1402
9657.35 1344
9658.27 1332
9659.20 1398
9660.13 1381
9661.06 1339
9661.99 1394
9662.91 1347
9663.84 1287
9664.77 1353
9665.70 1470
9666.63 1497
9667.56 1391
9668.48 1440
9669.41 1450
9670.34 1456
9671.27 1453
9672.20 1497
9673.13 1546
9674.05 1556
9674.98 1454
9675.91 1368
9676.84 1491
9677.77 1490
9678.70 1477
9679.63 1463
9680.56 1396
9681.48 1448
9682.41 1472
9683.34 1540
9684.27 1572
9685.20 1528
9686.13 1491
9687.06 1578
9687.99 1498
9688.92 1588
9689.85 1604
9690.78 1549
9691.71 1553
9692.64 1481
9693.57 1597
9694.49 1639
9695.42 1602
9696.35 1651
9697.28 1751
9698.21 1844
9699.14 1884
9700.07 2104
9701.00 2171
9701.93 2130
9702.86 2079
9703.79 2070
9704.72 1891
9705.65 1810
9706.58 1796
9707.51 1720
9708.44 1681
9709.37 1693
9710.30 1769
9711.23 1690
9712.16 1806
9713.10 1750
9714.03 1691
9714.96 1797
9715.89 1975
9716.82 1924
9717.75 1924
9718.68 1901
9719.61 1895
9720.54 1829
9721.47 1731
9722.40 1657
9723.33 1548
9724.26 1544
9725.20 1541
9726.13 1442
9727.06 1409
9727.99 1384
9728.92 1385
9729.85 1400
9730.78 1415
9731.71 1337
9732.65 1497
9733.58 1460
9734.51 1468
9735.44 1574
9736.37 1553
9737.30 1437
9738.23 1443
9739.17 1375
9740.10 1301
9741.03 1335
9741.96 1289
9742.89 1300
9743.83 1252
9744.76 1260
9745.69 1260
9746.62 1248
9747.55 1214
9748.49 1245
9749.42 1197
9750.35 1242
9751.28 1222
9752.22 1139
9753.15 1200
9754.08 1264
9755.01 1202
9755.95 1155
9756.88 1108
9757.81 1177
9758.74 1146
9759.68 1118
9760.61 1145
9761.54 1147
9762.47 1138
9763.41 1157
9764.34 1214
9765.27 1190
9766.21 1178
9767.14 1022
9768.07 1112
9769.01 1121
9769.94 1102
9770.87 1115
9771.80 1118
9772.74 1208
9773.67 1172
9774.60 1211
9775.54 1143
9776.47 1251
9777.41 1182
9778.34 1230
9779.27 1345
9780.21 1359
9781.14 1394
9782.07 1414
9783.01 1337
9783.94 1400
9784.88 1371
9785.81 1291
9786.74 1314
9787.68 1222
9788.61 1198
9789.55 1232
9790.48 1128
9791.41 1129
9792.35 1133
9793.28 1128
9794.22 1112
9795.15 1119
9796.09 1085
9797.02 1083
9797.95 1092
9798.89 1130
9799.82 1163
9800.76 1121
9801.69 1178
9802.63 1137
9803.56 1186
9804.50 1158
9805.43 1012
9806.37 1008
9807.30 1042
9808.24 1062
9809.17 1068
9810.11 965
9811.04 957
9811.98 966
9812.91 924
9813.85 923
9814.78 912
9815.72 974
9816.65 929
9817.59 956
9818.53 906
9819.46 936
9820.40 938
9821.33 935
9822.27 995
9823.20 1035
9824.14 954
9825.08 944
9826.01 936
9826.95 872
9827.88 960
9828.82 904
9829.76 869
9830.69 934
9831.63 877
9832.56 940
9833.50 901
9834.44 858
9835.37 971
9836.31 1031
9837.25 944
9838.18 958
9839.12 993
9840.06 847
9840.99 1006
9841.93 994
9842.86 897
9843.80 928
9844.74 933
9845.68 870
9846.61 926
9847.55 979
9848.49 899
9849.42 889
9850.36 894
9851.30 867
9852.23 864
9853.17 938
9854.11 949
9855.05 944
9855.98 995
9856.92 1070
9857.86 1014
9858.80 973
9859.73 956
9860.67 950
9861.61 939
9862.55 910
9863.48 981
9864.42 1008
9865.36 949
9866.30 929
9867.23 900
9868.17 826
9869.11 842
9870.05 879
9870.99 932
9871.92 958
9872.86 929
9873.80 993
9874.74 963
9875.68 907
9876.62 879
9877.55 813
9878.49 903
9879.43 928
9880.37 897
9881.31 871
9882.25 831
9883.18 841
9884.12 829
9885.06 836
9886.00 903
9886.94 805
9887.88 819
9888.82 857
9889.76 807
9890.69 846
9891.63 872
9892.57 890
9893.51 875
9894.45 853
9895.39 858
9896.33 902
9897.27 907
9898.21 855
9899.15 850
9900.09 815
9901.03 805
9901.97 923
9902.91 874
9903.84 849
9904.78 810
9905.72 831
9906.66 865
9907.60 855
9908.54 826
9909.48 802
9910.42 852
9911.36 851
9912.30 827
9913.24 883
9914.18 885
9915.12 912
9916.06 899
9917.00 915
9917.94 871
9918.88 857
9919.82 881
9920.77 838
9921.71 804
9922.65 865
9923.59 996
9924.53 1053
9925.47 1192
9926.41 1346
9927.35 1456
9928.29 1545
9929.23 1530
9930.17 1459
9931.11 1370
9932.05 1330
9932.99 1222
9933.94 1227
9934.88 1168
9935.82 1053
9936.76 954
9937.70 946
9938.64 867
9939.58 877
9940.52 826
9941.46 882
9942.41 806
9943.35 714
9944.29 841
9945.23 848
9946.17 825
9947.11 746
9948.06 826
9949.00 816
9949.94 813
9950.88 762
9951.82 771
9952.76 760
9953.71 817
9954.65 682
9955.59 764
9956.53 782
9957.47 786
9958.42 840
9959.36 812
9960.30 791
9961.24 737
9962.19 734
9963.13 769
9964.07 759
9965.01 792
9965.96 770
9966.90 702
9967.84 728
9968.78 774
9969.73 775
9970.67 794
9971.61 730
9972.56 763
9973.50 767
9974.44 844
9975.38 768
9976.33 672
9977.27 765
9978.21 743
9979.16 741
9980.10 813
9981.04 766
9981.99 706
9982.93 761
9983.87 744
9984.82 811
9985.76 752
9986.70 691
9987.65 743
9988.59 664
9989.53 772
9990.48 673
9991.42 770
9992.37 767
9993.31 698
9994.25 713
9995.20 776
9996.14 735
9997.08 724
9998.03 729
9998.97 759
9999.92 779
10000.86 745
10001.81 690
10002.75 761
10003.69 773
10004.64 775
10005.58 781
10006.53 792
10007.47 770
10008.42 740
10009.36 772
10010.31 724
10011.25 798
10012.19 720
10013.14 740
10014.08 815
10015.03 818
10015.97 786
10016.92 694
10017.86 684
10018.81 682
10019.75 739
10020.70 768
10021.64 719
10022.59 714
10023.54 704
10024.48 754
10025.43 724
10026.37 712
10027.32 686
10028.26 697
10029.21 759
10030.15 723
10031.10 783
10032.04 772
10032.99 707
10033.94 766
10034.88 775
10035.83 725
10036.77 666
10037.72 706
10038.67 691
10039.61 705
10040.56 697
10041.50 698
10042.45 781
10043.40 672
10044.34 683
10045.29 663
10046.23 703
10047.18 681
10048.13 713
10049.07 787
10050.02 753
10050.97 709
10051.91 655
10052.86 718
10053.81 735
10054.75 754
10055.70 711
10056.65 773
10057.59 745
10058.54 711
10059.49 683
10060.43 676
10061.38 703
10062.33 737
10063.28 648
10064.22 658
10065.17 701
10066.12 660
10067.07 645
10068.01 684
10068.96 778
10069.91 741
10070.85 717
10071.80 676
10072.75 705
10073.70 681
10074.65 688
10075.59 670
10076.54 657
10077.49 726
10078.44 724
10079.38 688
10080.33 640
10081.28 642
10082.23 631
10083.18 670
10084.12 624
10085.07 655
10086.02 735
10086.97 724
10087.92 734
10088.87 693
10089.81 696
10090.76 687
10091.71 652
10092.66 679
10093.61 711
10094.56 763
10095.51 628
10096.45 665
10097.40 692
10098.35 633
10099.30 665
10100.25 673
10101.20 687
10102.15 592
10103.10 643
10104.05 666
10104.99 669
10105.94 686
10106.89 644
10107.84 669
10108.79 627
10109.74 615
10110.69 652
10111.64 619
10112.59 612
10113.54 642
10114.49 683
10115.44 629
10116.39 690
10117.34 653
10118.29 637
10119.24 702
10120.19 643
10121.14 589
10122.09 632
10123.04 647
10123.99 631
10124.94 695
10125.89 726
10126.84 668
10127.79 691
10128.74 655
10129.69 662
10130.64 612
10131.59 639
10132.54 658
10133.49 681
10134.44 726
10135.39 669
10136.34 668
10137.29 711
10138.24 707
10139.19 684
10140.14 698
10141.09 746
10142.04 705
10143.00 711
10143.95 663
10144.90 718
10145.85 727
10146.80 683
10147.75 657
10148.70 740
10149.65 745
10150.60 759
10151.56 746
10152.51 677
10153.46 718
10154.41 688
10155.36 736
10156.31 747
10157.26 688
10158.22 645
10159.17 672
10160.12 679
10161.07 728
10162.02 705
10162.97 752
10163.93 631
10164.88 682
10165.83 760
10166.78 679
10167.73 701
10168.69 813
10169.64 748
10170.59 675
10171.54 726
10172.49 747
10173.45 701
10174.40 755
10175.35 702
10176.30 735
10177.26 753
10178.21 780
10179.16 734
10180.11 747
10181.07 702
10182.02 688
10182.97 786
10183.93 748
10184.88 678
10185.83 718
10186.78 783
10187.74 752
10188.69 732
10189.64 767
10190.60 744
10191.55 681
10192.50 759
10193.46 751
10194.41 728
10195.36 713
10196.32 708
10197.27 819
10198.22 816
10199.18 809
10200.13 839
10201.08 836
10202.04 871
10202.99 856
10203.94 851
10204.90 895
10205.85 899
10206.81 1022
10207.76 1053
10208.71 981
10209.67 976
10210.62 965
10211.58 958
10212.53 905
10213.48 792
10214.44 836
10215.39 920
10216.35 852
10217.30 826
10218.26 804
10219.21 742
10220.17 810
10221.12 813
10222.07 833
10223.03 806
10223.98 776
10224.94 774
10225.89 805
10226.85 769
10227.80 779
10228.76 718
10229.71 737
10230.67 724
10231.62 792
10232.58 796
10233.53 767
10234.49 753
10235.44 771
10236.40 868
10237.35 842
10238.31 784
10239.27 802
10240.22 817
10241.18 787
10242.13 749
10243.09 755
10244.04 732
10245.00 712
10245.95 723
10246.91 709
10247.87 687
10248.82 708
10249.78 692
10250.73 694
10251.69 673
10252.65 610
10253.60 661
10254.56 669
10255.51 712
10256.47 693
10257.43 661
10258.38 805
10259.34 718
10260.30 695
10261.25 652
10262.21 687
10263.16 717
10264.12 656
10265.08 657
10266.03 669
10266.99 730
10267.95 651
10268.90 728
10269.86 721
10270.82 696
10271.78 706
10272.73 692
10273.69 761
10274.65 728
10275.60 697
10276.56 694
10277.52 618
10278.48 651
10279.43 682
10280.39 656
10281.35 626
10282.30 643
10283.26 638
10284.22 685
10285.18 657
10286.13 678
10287.09 611
10288.05 716
10289.01 641
10289.97 610
10290.92 724
10291.88 704
10292.84 664
10293.80 644
10294.75 645
10295.71 634
10296.67 630
10297.63 663
10298.59 709
10299.55 693
10300.50 588
10301.46 630
10302.42 694
10303.38 729
10304.34 706
10305.30 624
10306.25 664
10307.21 674
10308.17 683
10309.13 664
10310.09 694
10311.05 583
10312.01 613
10312.97 600
10313.92 675
10314.88 678
10315.84 636
10316.80 657
10317.76 659
10318.72 637
10319.68 612
10320.64 646
10321.60 637
10322.56 659
10323.52 644
10324.47 616
10325.43 651
10326.39 667
10327.35 691
10328.31 685
10329.27 653
10330.23 654
10331.19 648
10332.15 601
10333.11 617
10334.07 683
10335.03 627
10335.99 635
10336.95 598
10337.91 620
10338.87 613
10339.83 611
10340.79 641
10341.75 593
10342.71 618
10343.67 701
10344.63 638
10345.59 661
10346.55 596
10347.51 661
10348.47 666
10349.43 633
10350.40 647
10351.36 610
10352.32 598
10353.28 577
10354.24 641
10355.20 656
10356.16 650
10357.12 658
10358.08 663
10359.04 658
10360.00 648
10360.96 693
10361.93 660
10362.89 609
10363.85 619
10364.81 632
10365.77 655
10366.73 677
10367.69 669
10368.65 645
10369.62 579
10370.58 609
10371.54 645
10372.50 578
10373.46 631
10374.42 606
10375.39 640
10376.35 669
10377.31 599
10378.27 593
10379.23 667
10380.20 679
10381.16 631
10382.12 598
10383.08 630
10384.04 599
10385.01 599
10385.97 622
10386.93 665
10387.89 662
10388.86 697
10389.82 656
10390.78 582
10391.74 598
10392.71 664
10393.67 672
10394.63 617
10395.59 641
10396.56 679
10397.52 670
10398.48 660
10399.44 644
10400.41 656
10401.37 657
10402.33 669
10403.30 680
10404.26 674
10405.22 672
10406.19 730
10407.15 771
10408.11 652
10409.08 751
10410.04 682
10411.00 709
10411.97 711
10412.93 690
10413.89 702
10414.86 625
10415.82 671
10416.78 625
10417.75 728
10418.71 654
10419.67 647
10420.64 718
10421.60 666
10422.57 685
10423.53 674
10424.49 723
10425.46 725
10426.42 750
10427.39 749
10428.35 735
10429.32 675
10430.28 653
10431.24 711
10432.21 690
10433.17 636
10434.14 658
10435.10 622
10436.07 641
10437.03 595
10438.00 587
10438.96 546
10439.93 609
10440.89 629
10441.85 602
10442.82 624
10443.78 582
10444.75 628
10445.71 606
10446.68 621
10447.64 597
10448.61 619
10449.58 639
10450.54 651
10451.51 596
10452.47 542
10453.44 580
10454.40 662
10455.37 583
10456.33 576
10457.30 665
10458.26 641
10459.23 644
10460.20 606
10461.16 596
10462.13 611
10463.09 659
10464.06 586
10465.02 650
10465.99 594
10466.96 617
10467.92 585
10468.89 548
10469.85 587
10470.82 593
10471.79 594
10472.75 612
10473.72 600
10474.69 641
10475.65 621
10476.62 659
10477.59 643
10478.55 608
10479.52 603
10480.48 615
10481.45 635
10482.42 657
10483.38 594
10484.35 597
10485.32 623
10486.29 565
10487.25 517
10488.22 619
10489.19 574
10490.15 584
10491.12 582
10492.09 577
10493.06 597
10494.02 617
10494.99 608
10495.96 601
10496.92 606
10497.89 577
10498.86 604
10499.83 565
10500.79 530
10501.76 565
10502.73 607
10503.70 600
10504.66 642
10505.63 585
10506.60 610
10507.57 588
10508.54 557
10509.50 560
10510.47 641
10511.44 662
10512.41 588
10513.38 559
10514.34 602
10515.31 635
10516.28 584
10517.25 566
10518.22 578
10519.19 645
10520.15 678
10521.12 645
10522.09 589
10523.06 611
10524.03 579
10525.00 593
10525.97 575
10526.94 575
10527.90 586
10528.87 596
10529.84 614
10530.81 549
10531.78 531
10532.75 616
10533.72 660
10534.69 593
10535.66 583
10536.63 612
10537.59 645
10538.56 622
10539.53 624
10540.50 551
10541.47 627
10542.44 645
10543.41 630
10544.38 640
10545.35 623
10546.32 622
10547.29 662
10548.26 617
10549.23 572
10550.20 639
10551.17 634
10552.14 629
10553.11 598
10554.08 622
10555.05 620
10556.02 640
10556.99 609
10557.96 624
10558.93 675
10559.90 755
10560.87 737
10561.84 800
10562.81 856
10563.78 846
10564.75 807
10565.72 789
10566.69 722
10567.66 708
10568.63 722
10569.61 707
10570.58 674
10571.55 652
10572.52 614
10573.49 628
10574.46 623
10575.43 578
10576.40 589
10577.37 643
10578.34 595
10579.32 626
10580.29 618
10581.26 627
10582.23 607
10583.20 541
10584.17 568
10585.14 652
10586.11 619
10587.09 567
10588.06 650
10589.03 628
10590.00 635
10590.97 647
10591.94 655
10592.92 691
10593.89 639
10594.86 670
10595.83 598
10596.80 616
10597.78 593
10598.75 610
10599.72 604
10600.69 644
10601.66 655
10602.64 659
10603.61 584
10604.58 640
10605.55 665
10606.53 610
10607.50 620
10608.47 584
10609.44 619
10610.42 626
10611.39 670
10612.36 608
10613.33 613
10614.31 609
10615.28 563
10616.25 620
10617.23 629
10618.20 666
10619.17 582
10620.15 603
10621.12 644
10622.09 606
10623.06 662
10624.04 633
10625.01 608
10625.98 675
10626.96 635
10627.93 587
10628.90 608
10629.88 654
10630.85 636
10631.83 655
10632.80 621
10633.77 667
10634.75 687
10635.72 652
10636.69 700
10637.67 748
10638.64 837
10639.62 791
10640.59 812
10641.56 828
10642.54 842
10643.51 784
10644.49 789
10645.46 745
10646.43 824
10647.41 681
10648.38 691
10649.36 663
10650.33 701
10651.31 659
10652.28 635
10653.26 655
10654.23 628
10655.20 621
10656.18 619
10657.15 630
10658.13 570
10659.10 572
10660.08 621
10661.05 615
10662.03 624
10663.00 546
10663.98 597
10664.95 626
10665.93 628
10666.90 608
10667.88 686
10668.86 650
10669.83 661
10670.81 665
10671.78 635
10672.76 640
10673.73 605
10674.71 597
10675.68 567
10676.66 610
10677.63 594
10678.61 622
10679.59 654
10680.56 609
10681.54 620
10682.51 678
10683.49 675
10684.47 642
10685.44 652
10686.42 572
10687.39 586
10688.37 584
10689.35 606
10690.32 572
10691.30 564
10692.28 575
10693.25 545
10694.23 523
10695.20 583
10696.18 575
10697.16 592
10698.13 569
10699.11 529
10700.09 525
10701.06 598
10702.04 579
10703.02 531
10704.00 532
10704.97 574
10705.95 579
10706.93 615
10707.90 630
10708.88 620
10709.86 623
10710.83 633
10711.81 629
10712.79 528
10713.77 609
10714.74 659
10715.72 593
10716.70 593
10717.68 607
10718.65 569
10719.63 618
10720.61 574
10721.59 595
10722.57 622
10723.54 596
10724.52 596
10725.50 584
10726.48 581
10727.45 569
10728.43 532
10729.41 572
10730.39 545
10731.37 609
10732.35 541
10733.32 539
10734.30 552
10735.28 507
10736.26 560
10737.24 484
10738.22 555
10739.19 585
10740.17 606
10741.15 567
10742.13 566
10743.11 552
10744.09 615
10745.07 581
10746.04 543
10747.02 520
10748.00 544
10748.98 561
10749.96 548
10750.94 542
10751.92 572
10752.90 565
10753.88 563
10754.86 573
10755.84 589
10756.81 553
10757.79 513
10758.77 517
10759.75 555
10760.73 574
10761.71 606
10762.69 580
10763.67 610
10764.65 577
10765.63 551
10766.61 579
10767.59 557
10768.57 575
10769.55 550
10770.53 546
10771.51 556
10772.49 608
10773.47 602
10774.45 570
10775.43 596
10776.41 580
10777.39 597
10778.37 613
10779.35 610
10780.33 609
10781.31 587
10782.29 609
10783.27 610
10784.25 605
10785.23 600
10786.21 552
10787.20 585
10788.18 553
10789.16 549
10790.14 578
10791.12 568
10792.10 511
10793.08 512
10794.06 521
10795.04 567
10796.02 603
10797.01 563
10797.99 542
10798.97 534
10799.95 523
10800.93 561
10801.91 622
10802.89 548
10803.87 525
10804.86 562
10805.84 550
10806.82 581
10807.80 607
10808.78 573
10809.76 557
10810.75 578
10811.73 534
10812.71 577
10813.69 592
10814.67 587
10815.66 592
10816.64 540
10817.62 526
10818.60 547
10819.58 570
10820.57 536
10821.55 563
10822.53 546
10823.51 493
10824.50 545
10825.48 578
10826.46 562
10827.44 568
10828.43 581
10829.41 578
10830.39 562
10831.37 594
10832.36 596
10833.34 582
10834.32 620
10835.30 596
10836.29 547
10837.27 644
10838.25 580
10839.24 603
10840.22 582
10841.20 542
10842.19 563
10843.17 571
10844.15 622
10845.14 594
10846.12 604
10847.10 552
10848.09 627
10849.07 570
10850.05 597
10851.04 597
10852.02 579
10853.00 627
10853.99 575
10854.97 561
10855.96 604
10856.94 541
10857.92 561
10858.91 620
10859.89 602
10860.88 644
10861.86 633
10862.84 626
10863.83 581
10864.81 646
10865.80 636
10866.78 605
10867.77 640
10868.75 651
10869.73 612
10870.72 574
10871.70 582
10872.69 648
10873.67 642
10874.66 596
10875.64 604
10876.63 616
10877.61 616
10878.60 576
10879.58 574
10880.57 658
10881.55 670
10882.54 671
10883.52 691
10884.51 637
10885.49 671
10886.48 713
10887.46 639
10888.45 650
10889.43 674
10890.42 679
10891.40 697
10892.39 671
10893.37 674
10894.36 632
10895.35 664
10896.33 638
10897.32 632
10898.30 648
10899.29 662
10900.27 707
10901.26 695
10902.25 635
10903.23 649
10904.22 699
10905.20 725
10906.19 750
10907.18 784
10908.16 741
10909.15 730
10910.14 767
10911.12 720
10912.11 692
10913.09 679
10914.08 723
10915.07 742
10916.05 678
10917.04 726
10918.03 783
10919.01 787
10920.00 713
10920.99 754
10921.97 740
10922.96 748
10923.95 748
10924.94 804
10925.92 757
10926.91 815
10927.90 844
10928.88 822
10929.87 839
10930.86 874
10931.85 825
10932.83 832
10933.82 773
10934.81 778
10935.79 818
10936.78 872
10937.77 863
10938.76 838
10939.75 850
10940.73 830
10941.72 842
10942.71 885
10943.70 989
10944.68 923
10945.67 892
10946.66 882
10947.65 960
10948.64 978
10949.62 982
10950.61 940
10951.60 957
10952.59 968
10953.58 975
10954.56 1003
10955.55 1016
10956.54 1126
10957.53 1234
10958.52 1251
10959.51 1263
10960.50 1250
10961.48 1294
10962.47 1247
10963.46 1204
10964.45 1192
10965.44 1181
10966.43 1165
10967.42 1098
10968.41 1000
10969.39 1024
10970.38 973
10971.37 977
10972.36 1039
10973.35 926
10974.34 916
10975.33 948
10976.32 992
10977.31 1018
10978.30 945
10979.29 1037
10980.28 1036
10981.27 1046
10982.26 1053
10983.25 1069
10984.23 986
10985.22 1072
10986.21 1058
10987.20 989
10988.19 990
10989.18 1019
10990.17 1020
10991.16 983
10992.15 982
10993.14 1011
10994.13 1078
10995.12 1161
10996.11 1216
10997.10 1419
10998.09 1476
10999.08 1647
11000.08 1706
11001.07 1699
11002.06 1741
11003.05 1758
11004.04 1713
11005.03 1572
11006.02 1482
11007.01 1402
11008.00 1313
11008.99 1170
11009.98 1075
11010.97 1019
11011.96 968
11012.95 974
11013.94 934
11014.94 897
11015.93 892
11016.92 854
11017.91 847
11018.90 885
11019.89 868
11020.88 874
11021.87 850
11022.87 843
11023.86 836
11024.85 809
11025.84 821
11026.83 791
11027.82 872
11028.82 914
11029.81 853
11030.80 799
11031.79 810
11032.78 778
11033.77 790
11034.77 820
11035.76 806
11036.75 801
11037.74 823
11038.73 799
11039.73 861
11040.72 809
11041.71 830
11042.70 802
11043.70 848
11044.69 792
11045.68 768
11046.67 792
11047.67 764
11048.66 723
11049.65 774
11050.64 778
11051.64 725
11052.63 777
11053.62 781
11054.61 805
11055.61 691
11056.60 737
11057.59 780
11058.59 723
11059.58 734
11060.57 726
11061.56 765
11062.56 806
11063.55 734
11064.54 727
11065.54 718
11066.53 699
11067.52 711
11068.52 748
11069.51 742
11070.51 715
11071.50 710
11072.49 744
11073.49 739
11074.48 786
11075.47 771
11076.47 729
11077.46 718
11078.45 741
11079.45 737
11080.44 748
11081.44 759
11082.43 714
11083.43 757
11084.42 715
11085.41 696
11086.41 731
11087.40 732
11088.40 742
11089.39 702
11090.39 695
11091.38 815
11092.37 723
11093.37 743
11094.36 709
11095.36 668
11096.35 708
11097.35 696
11098.34 643
11099.34 680
11100.33 729
11101.33 742
11102.32 653
11103.32 662
11104.31 703
11105.31 675
11106.30 642
11107.30 655
11108.29 709
11109.29 709
11110.28 713
11111.28 711
11112.27 698
11113.27 689
11114.26 705
11115.26 658
11116.26 642
11117.25 667
11118.25 694
11119.24 644
11120.24 705
11121.23 712
11122.23 691
11123.23 665
11124.22 648
11125.22 638
11126.21 695
11127.21 704
11128.21 755
11129.20 670
11130.20 702
11131.20 709
11132.19 718
11133.19 700
11134.18 692
11135.18 616
11136.18 643
11137.17 672
11138.17 672
11139.17 718
11140.16 673
11141.16 701
11142.16 605
11143.15 592
11144.15 628
11145.15 687
11146.14 682
11147.14 673
11148.14 648
11149.14 664
11150.13 687
11151.13 657
11152.13 664
11153.12 671
11154.12 649
11155.12 654
11156.12 574
11157.11 589
11158.11 612
11159.11 630
11160.11 623
11161.10 707
11162.10 679
11163.10 699
11164.10 740
11165.09 653
11166.09 602
11167.09 619
11168.09 698
11169.09 689
11170.08 627
11171.08 605
11172.08 623
11173.08 663
11174.08 670
11175.07 662
11176.07 662
11177.07 620
11178.07 707
11179.07 623
11180.07 638
11181.07 646
11182.06 653
11183.06 640
11184.06 619
11185.06 629
11186.06 614
11187.06 635
11188.06 671
11189.05 651
11190.05 696
11191.05 664
11192.05 622
11193.05 627
11194.05 660
11195.05 625
11196.05 587
11197.05 581
11198.05 703
11199.05 673
11200.05 621
11201.04 599
11202.04 594
11203.04 596
11204.04 657
11205.04 636
11206.04 616
11207.04 640
11208.04 649
11209.04 644
11210.04 597
11211.04 649
11212.04 638
11213.04 636
11214.04 653
11215.04 601
11216.04 593
11217.04 585
11218.04 591
11219.04 610
11220.04 639
11221.04 693
11222.04 588
11223.04 579
11224.04 620
11225.04 594
11226.04 571
11227.04 559
11228.04 627
11229.05 605
11230.05 595
11231.05 616
11232.05 634
11233.05 641
11234.05 631
11235.05 634
11236.05 634
11237.05 581
11238.05 540
11239.05 633
11240.06 609
11241.06 636
11242.06 584
11243.06 592
11244.06 573
11245.06 594
11246.06 635
11247.06 619
11248.07 677
11249.07 660
11250.07 638
11251.07 616
11252.07 611
11253.07 596
11254.08 608
11255.08 558
11256.08 602
11257.08 570
11258.08 604
11259.09 612
11260.09 646
11261.09 679
11262.09 626
11263.09 617
11264.10 613
11265.10 606
11266.10 628
11267.10 646
11268.11 651
11269.11 626
11270.11 688
11271.11 673
11272.12 644
11273.12 681
11274.12 631
11275.12 643
11276.13 710
11277.13 707
11278.13 713
11279.13 692
11280.14 677
11281.14 694
11282.14 637
11283.15 635
11284.15 661
11285.15 677
11286.16 634
11287.16 608
11288.16 629
11289.17 609
11290.17 709
11291.17 762
11292.18 665
11293.18 643
11294.18 627
11295.19 679
11296.19 679
11297.19 705
11298.20 680
11299.20 725
11300.21 697
11301.21 741
11302.21 671
11303.22 643
11304.22 617
11305.23 627
11306.23 670
11307.23 617
11308.24 670
11309.24 717
11310.25 711
11311.25 690
11312.25 681
11313.26 739
11314.26 716
11315.27 683
11316.27 692
11317.28 819
11318.28 817
11319.29 752
11320.29 777
11321.30 701
11322.30 644
11323.31 753
11324.31 781
11325.32 724
11326.32 700
11327.33 697
11328.33 708
11329.34 687
11330.34 656
11331.35 703
11332.35 695
11333.36 684
11334.36 683
11335.37 719
11336.37 713
11337.38 687
11338.38 713
11339.39 710
11340.39 762
11341.40 756
11342.41 815
11343.41 824
11344.42 738
11345.42 739
11346.43 711
11347.44 727
11348.44 755
11349.45 662
11350.45 669
11351.46 650
11352.47 647
11353.47 657
11354.48 629
11355.48 653
11356.49 697
11357.50 690
11358.50 647
11359.51 595
11360.52 642
11361.52 704
11362.53 680
11363.54 677
11364.54 688
11365.55 643
11366.56 633
11367.56 652
11368.57 623
11369.58 631
11370.58 645
11371.59 677
11372.60 689
11373.61 615
11374.61 573
11375.62 632
11376.63 590
11377.63 580
11378.64 616
11379.65 669
11380.66 630
11381.66 641
11382.67 625
11383.68 672
11384.69 699
11385.69 702
11386.70 683
11387.71 629
11388.72 670
11389.72 661
11390.73 608
11391.74 606
11392.75 633
11393.76 643
11394.76 677
11395.77 633
11396.78 644
11397.79 669
11398.80 649
11399.80 698
11400.81 693
11401.82 666
11402.83 624
11403.84 670
11404.85 656
11405.86 664
11406.86 631
11407.87 628
11408.88 639
11409.89 681
11410.90 741
11411.91 614
11412.92 665
11413.92 631
11414.93 643
11415.94 672
11416.95 692
11417.96 710
11418.97 655
11419.98 671
11420.99 712
11422.00 692
11423.01 696
11424.02 671
11425.03 689
11426.03 671
11427.04 637
11428.05 623
11429.06 644
11430.07 684
11431.08 749
11432.09 694
11433.10 693
11434.11 702
11435.12 714
11436.13 676
11437.14 704
11438.15 721
11439.16 745
11440.17 781
11441.18 716
11442.19 725
11443.20 745
11444.21 732
11445.22 699
11446.23 664
11447.24 701
11448.25 709
11449.26 771
11450.27 763
11451.28 753
11452.30 676
11453.31 699
11454.32 753
11455.33 745
11456.34 737
11457.35 752
11458.36 771
11459.37 785
11460.38 797
11461.39 778
11462.40 771
11463.41 750
11464.43 736
11465.44 718
11466.45 748
11467.46 748
11468.47 740
11469.48 742
11470.49 809
11471.50 778
11472.52 816
11473.53 762
11474.54 767
11475.55 745
11476.56 797
11477.57 862
11478.59 780
11479.60 826
11480.61 786
11481.62 800
11482.63 789
11483.65 772
11484.66 816
11485.67 857
11486.68 845
11487.69 812
11488.71 795
11489.72 793
11490.73 791
11491.74 792
11492.75 821
11493.77 830
11494.78 831
11495.79 788
11496.80 790
11497.82 755
11498.83 829
11499.84 835
11500.86 837
11501.87 865
11502.88 837
11503.89 812
11504.91 829
11505.92 855
11506.93 873
11507.95 947
11508.96 885
11509.97 827
11510.98 847
11512.00 867
11513.01 842
11514.02 896
11515.04 844
11516.05 957
11517.06 930
11518.08 856
11519.09 848
11520.11 884
11521.12 926
11522.13 925
11523.15 932
11524.16 913
11525.17 948
11526.19 969
11527.20 961
11528.22 893
11529.23 862
11530.24 960
11531.26 947
11532.27 944
11533.29 962
11534.30 1016
11535.31 995
11536.33 976
11537.34 967
11538.36 990
11539.37 1000
11540.39 1052
11541.40 980
11542.41 998
11543.43 1060
11544.44 975
11545.46 1006
11546.47 1040
11547.49 977
11548.50 1077
11549.52 1070
11550.53 1072
11551.55 1084
11552.56 1187
11553.58 1053
11554.59 1144
11555.61 1206
11556.62 1253
11557.64 1207
11558.65 1178
11559.67 1135
11560.68 1209
11561.70 1222
11562.72 1289
11563.73 1253
11564.75 1287
11565.76 1339
11566.78 1356
11567.79 1374
11568.81 1377
11569.82 1351
11570.84 1306
11571.86 1317
11572.87 1400
11573.89 1363
11574.90 1530
11575.92 1525
11576.94 1590
11577.95 1567
11578.97 1710
11579.98 1705
11581.00 1794
11582.02 1912
11583.03 1886
11584.05 1957
11585.07 2000
11586.08 2119
11587.10 2045
11588.12 2039
11589.13 2128
11590.15 2253
11591.17 2332
11592.18 2428
11593.20 2514
11594.22 2795
11595.23 3034
11596.25 3387
11597.27 3820
11598.28 4022
11599.30 4394
11600.32 4775
11601.34 4927
11602.35 5119
11603.37 4930
11604.39 4680
11605.40 4252
11606.42 3967
11607.44 3556
11608.46 3274
11609.47 2908
11610.49 2629
11611.51 2511
11612.53 2466
11613.54 2385
11614.56 2310
11615.58 2295
11616.60 2355
11617.62 2295
11618.63 2223
11619.65 2259
11620.67 2301
11621.69 2262
11622.71 2250
11623.72 2272
11624.74 2246
11625.76 2333
11626.78 2438
11627.80 2524
11628.82 2706
11629.83 2946
11630.85 3173
11631.87 3522
11632.89 3863
11633.91 3973
11634.93 4225
11635.94 4088
11636.96 4149
11637.98 3963
11639.00 3824
11640.02 3521
11641.04 3223
11642.06 2951
11643.08 2551
11644.10 2414
11645.11 2232
11646.13 2013
11647.15 1871
11648.17 1797
11649.19 1730
11650.21 1649
11651.23 1597
11652.25 1485
11653.27 1538
11654.29 1510
11655.31 1551
11656.33 1448
11657.35 1448
11658.37 1448
11659.39 1407
11660.41 1379
11661.43 1393
11662.45 1362
11663.47 1368
11664.49 1369
11665.51 1425
11666.53 1327
11667.55 1411
11668.57 1411
11669.59 1342
11670.61 1362
11671.63 1452
11672.65 1425
11673.67 1459
11674.69 1462
11675.71 1433
11676.73 1423
11677.75 1554
11678.77 1416
11679.79 1417
11680.81 1402
11681.83 1462
11682.85 1391
11683.87 1304
11684.89 1321
11685.91 1325
11686.93 1271
11687.96 1241
11688.98 1304
11690.00 1293
11691.02 1239
11692.04 1203
11693.06 1199
11694.08 1223
11695.10 1251
11696.13 1231
11697.15 1257
11698.17 1257
11699.19 1257
11700.21 1223
11701.23 1162
11702.25 1255
11703.28 1222
11704.30 1201
11705.32 1198
11706.34 1282
11707.36 1229
11708.38 1254
11709.41 1139
11710.43 1201
11711.45 1236
11712.47 1188
11713.49 1285
11714.52 1224
11715.54 1255
11716.56 1293
11717.58 1236
11718.61 1216
11719.63 1216
11720.65 1183
11721.67 1174
11722.69 1176
11723.72 1068
11724.74 1098
11725.76 1104
11726.78 1070
11727.81 1072
11728.83 1086
11729.85 1112
11730.88 1091
11731.90 1080
11732.92 1086
11733.94 1054
11734.97 1076
11735.99 1048
11737.01 1013
11738.04 1019
11739.06 1038
11740.08 1025
11741.11 1067
11742.13 1030
11743.15 1106
11744.18 1065
11745.20 1009
11746.22 1015
11747.25 1042
11748.27 996
11749.29 1004
11750.32 1012
11751.34 1020
11752.37 1026
11753.39 985
11754.41 995
11755.44 1004
11756.46 890
11757.49 936
11758.51 913
11759.53 927
11760.56 923
11761.58 940
11762.61 916
11763.63 951
11764.65 894
11765.68 884
11766.70 869
11767.73 848
11768.75 926
11769.78 894
11770.80 863
11771.83 864
11772.85 916
11773.87 955
11774.90 849
11775.92 845
11776.95 865
11777.97 899
11779.00 878
11780.02 858
11781.05 812
11782.07 824
11783.10 824
11784.12 845
11785.15 863
11786.17 811
11787.20 873
11788.23 900
11789.25 887
11790.28 885
11791.30 843
11792.33 782
11793.35 814
11794.38 810
11795.40 748
11796.43 760
11797.46 835
11798.48 767
11799.51 774
11800.53 804
11801.56 817
11802.58 778
11803.61 744
11804.64 780
11805.66 778
11806.69 762
11807.72 832
11808.74 797
11809.77 768
11810.79 795
11811.82 777
11812.85 699
11813.87 735
11814.90 783
11815.93 731
11816.95 725
11817.98 735
11819.01 738
11820.03 754
11821.06 713
11822.09 738
11823.11 694
11824.14 767
11825.17 694
11826.19 803
11827.22 761
11828.25 778
11829.28 817
11830.30 795
11831.33 775
11832.36 764
11833.38 751
11834.41 658
11835.44 719
11836.47 677
11837.49 658
11838.52 727
11839.55 702
11840.58 675
11841.60 728
11842.63 753
11843.66 732
11844.69 692
11845.72 678
11846.74 696
11847.77 694
11848.80 717
11849.83 743
11850.85 688
11851.88 740
11852.91 714
11853.94 710
11854.97 712
11856.00 697
11857.02 690
11858.05 673
11859.08 713
11860.11 731
11861.14 750
11862.17 735
11863.20 743
11864.22 789
11865.25 775
11866.28 719
11867.31 690
11868.34 742
11869.37 728
11870.40 759
11871.43 690
11872.45 736
11873.48 727
11874.51 702
11875.54 740
11876.57 760
11877.60 747
11878.63 700
11879.66 766
11880.69 739
11881.72 713
11882.75 750
11883.78 777
11884.81 740
11885.84 825
11886.86 752
11887.89 757
11888.92 842
11889.95 794
11890.98 813
11892.01 781
11893.04 761
11894.07 815
11895.10 815
11896.13 817
11897.16 849
11898.19 844
11899.22 845
11900.25 828
11901.28 920
11902.31 931
11903.34 897
11904.38 852
11905.41 889
11906.44 892
11907.47 892
11908.50 869
11909.53 837
11910.56 900
11911.59 903
11912.62 842
11913.65 844
11914.68 878
11915.71 890
11916.74 856
11917.77 812
11918.81 853
11919.84 931
11920.87 858
11921.90 811
11922.93 795
11923.96 782
11924.99 886
11926.02 985
11927.06 922
11928.09 976
11929.12 1027
11930.15 1060
11931.18 1107
11932.21 1167
11933.24 1246
11934.28 1210
11935.31 1224
11936.34 1157
11937.37 1066
11938.40 1059
11939.43 1013
11940.47 940
11941.50 899
11942.53 913
11943.56 879
11944.60 854
11945.63 857
11946.66 812
11947.69 800
11948.72 793
11949.76 764
11950.79 756
11951.82 775
11952.85 787
11953.89 740
11954.92 733
11955.95 691
11956.98 731
11958.02 699
11959.05 731
11960.08 718
11961.12 718
11962.15 701
11963.18 665
11964.21 770
11965.25 773
11966.28 726
11967.31 721
11968.35 753
11969.38 762
11970.41 781
11971.45 746
11972.48 791
11973.51 753
11974.55 744
11975.58 685
11976.61 727
11977.65 706
11978.68 750
11979.71 703
11980.75 738
11981.78 681
11982.82 653
11983.85 741
11984.88 730
11985.92 714
11986.95 698
11987.98 731
11989.02 727
11990.05 745
11991.09 701
11992.12 693
11993.16 749
11994.19 792
11995.22 743
11996.26 691
11997.29 692
11998.33 654
11999.36 672
12000.40 719
12001.43 746
12002.47 738
12003.50 755
12004.53 750
12005.57 795
12006.60 824
12007.64 826
12008.67 787
12009.71 772
12010.74 808
12011.78 697
12012.81 818
12013.85 800
12014.88 795
12015.92 823
12016.95 799
12017.99 840
12019.03 819
12020.06 843
12021.10 829
12022.13 813
12023.17 892
12024.20 853
12025.24 838
12026.27 871
12027.31 798
12028.35 744
12029.38 822
12030.42 866
12031.45 813
12032.49 814
12033.53 857
12034.56 803
12035.60 779
12036.63 825
12037.67 787
12038.71 813
12039.74 877
12040.78 854
12041.81 821
12042.85 798
12043.89 777
12044.92 819
12045.96 787
12047.00 829
12048.03 822
12049.07 829
12050.11 832
12051.14 830
12052.18 893
12053.22 841
12054.25 874
12055.29 858
12056.33 864
12057.36 832
12058.40 835
12059.44 872
12060.48 939
12061.51 943
12062.55 891
12063.59 827
12064.62 780
12065.66 852
12066.70 848
12067.74 825
12068.77 853
12069.81 879
12070.85 876
12071.89 930
12072.93 931
12073.96 935
12075.00 929
12076.04 859
12077.08 878
12078.11 869
12079.15 843
12080.19 858
12081.23 867
12082.27 899
12083.30 887
12084.34 870
12085.38 892
12086.42 909
12087.46 937
12088.50 940
12089.53 927
12090.57 958
12091.61 995
12092.65 964
12093.69 970
12094.73 1009
12095.77 1006
12096.80 965
12097.84 1084
12098.88 1043
12099.92 1081
12100.96 1162
12102.00 1152
12103.04 1235
12104.08 1247
12105.12 1242
12106.15 1223
12107.19 1212
12108.23 1143
12109.27 1145
12110.31 1206
12111.35 1047
12112.39 987
12113.43 1010
12114.47 943
12115.51 962
12116.55 940
12117.59 846
12118.63 874
12119.67 833
12120.71 821
12121.75 823
12122.79 865
12123.83 848
12124.87 791
12125.91 786
12126.95 802
12127.99 761
12129.03 768
12130.07 788
12131.11 737
12132.15 806
12133.19 762
12134.23 751
12135.27 750
12136.31 782
12137.35 779
12138.39 770
12139.43 794
12140.47 771
12141.51 698
12142.55 748
12143.59 790
12144.63 748
12145.67 753
12146.71 732
12147.75 720
12148.80 718
12149.84 755
12150.88 713
12151.92 644
12152.96 648
12154.00 723
12155.04 734
12156.08 686
12157.12 683
12158.17 707
12159.21 717
12160.25 756
12161.29 759
12162.33 642
12163.37 667
12164.42 680
12165.46 683
12166.50 633
12167.54 617
12168.58 684
12169.62 707
12170.67 651
12171.71 674
12172.75 688
12173.79 694
12174.83 690
12175.88 694
12176.92 672
12177.96 653
12179.00 685
12180.04 681
12181.09 741
12182.13 749
12183.17 712
12184.21 654
12185.26 705
12186.30 658
12187.34 699
12188.38 676
12189.43 665
12190.47 693
12191.51 684
12192.56 647
12193.60 645
12194.64 697
12195.68 687
12196.73 681
12197.77 694
12198.81 703
12199.86 689
12200.90 669
12201.94 719
12202.99 698
12204.03 662
12205.07 649
12206.12 660
12207.16 671
12208.20 650
12209.25 652
12210.29 656
12211.33 708
12212.38 678
12213.42 629
12214.46 656
12215.51 640
12216.55 691
12217.60 682
12218.64 642
12219.68 629
12220.73 609
12221.77 640
12222.82 669
12223.86 643
12224.90 701
12225.95 658
12226.99 640
12228.04 653
12229.08 704
12230.13 671
12231.17 652
12232.22 636
12233.26 641
12234.30 632
12235.35 603
12236.39 639
12237.44 612
12238.48 630
12239.53 603
12240.57 639
12241.62 612
12242.66 608
12243.71 643
12244.75 637
12245.80 619
12246.84 678
12247.89 593
12248.93 556
12249.98 666
12251.02 601
12252.07 596
12253.12 610
12254.16 644
12255.21 606
12256.25 612
12257.30 613
12258.34 613
12259.39 631
12260.43 619
12261.48 590
12262.53 595
12263.57 640
12264.62 562
12265.66 578
12266.71 585
12267.76 614
12268.80 615
12269.85 585
12270.89 552
12271.94 538
12272.99 646
12274.03 610
12275.08 631
12276.13 619
12277.17 593
12278.22 563
12279.26 555
12280.31 541
12281.36 501
12282.40 589
12283.45 568
12284.50 518
12285.55 500
12286.59 545
12287.64 554
12288.69 531
12289.73 536
12290.78 546
12291.83 532
12292.87 535
12293.92 581
12294.97 583
12296.02 552
12297.06 559
12298.11 553
12299.16 561
12300.20 553
12301.25 523
12302.30 531
12303.35 571
12304.40 552
12305.44 566
12306.49 563
12307.54 567
12308.59 558
12309.63 578
12310.68 598
12311.73 603
12312.78 573
12313.83 583
12314.87 592
12315.92 533
12316.97 537
12318.02 545
12319.07 576
12320.11 584
12321.16 571
12322.21 563
12323.26 591
12324.31 539
12325.36 577
12326.40 562
12327.45 502
12328.50 573
12329.55 521
12330.60 552
12331.65 560
12332.70 636
12333.75 512
12334.79 533
12335.84 562
12336.89 543
12337.94 534
12338.99 495
12340.04 538
12341.09 502
12342.14 539
12343.19 555
12344.24 520
12345.29 526
12346.34 567
12347.39 571
12348.43 588
12349.48 539
12350.53 544
12351.58 543
12352.63 536
12353.68 553
12354.73 525
12355.78 553
12356.83 568
12357.88 533
12358.93 532
12359.98 484
12361.03 516
12362.08 522
12363.13 515
12364.18 555
12365.23 569
12366.28 545
12367.33 522
12368.38 564
12369.43 562
12370.48 535
12371.53 551
12372.58 548
12373.64 547
12374.69 546
12375.74 512
12376.79 521
12377.84 565
12378.89 557
12379.94 482
12380.99 493
12382.04 555
12383.09 552
12384.14 578
12385.19 513
12386.25 527
12387.30 523
12388.35 548
12389.40 502
12390.45 528
12391.50 544
12392.55 574
12393.60 565
12394.66 561
12395.71 532
12396.76 557
12397.81 538
12398.86 533
12399.91 534
12400.97 570
12402.02 549
12403.07 568
12404.12 564
12405.17 596
12406.22 575
12407.28 610
12408.33 578
12409.38 559
12410.43 572
12411.49 549
12412.54 533
12413.59 524
12414.64 582
12415.69 555
12416.75 486
12417.80 500
12418.85 549
12419.90 557
12420.96 577
12422.01 580
12423.06 574
12424.11 570
12425.17 561
12426.22 615
12427.27 598
12428.33 597
12429.38 592
12430.43 633
12431.48 583
12432.54 568
12433.59 568
12434.64 580
12435.70 574
12436.75 536
12437.80 547
12438.86 608
12439.91 546
12440.96 582
12442.02 559
12443.07 564
12444.12 523
12445.18 546
12446.23 548
12447.29 544
12448.34 518
12449.39 571
12450.45 560
12451.50 562
12452.55 602
12453.61 604
12454.66 628
12455.72 539
12456.77 547
12457.82 506
12458.88 558
12459.93 516
12460.99 540
12462.04 557
12463.10 576
12464.15 569
12465.20 509
12466.26 554
12467.31 548
12468.37 543
12469.42 534
12470.48 549
12471.53 542
12472.59 559
12473.64 556
12474.70 595
12475.75 595
12476.81 629
12477.86 625
12478.92 616
12479.97 609
12481.03 628
12482.08 591
12483.14 609
12484.19 575
12485.25 611
12486.30 586
12487.36 588
12488.41 659
12489.47 700
12490.52 735
12491.58 743
12492.64 752
12493.69 814
12494.75 823
12495.80 785
12496.86 824
12497.91 777
12498.97 795
12500.03 806
12501.08 766
12502.14 751
12503.19 703
12504.25 706
12505.31 698
12506.36 669
12507.42 638
12508.48 690
12509.53 726
12510.59 710
12511.64 640
12512.70 632
12513.76 658
12514.81 673
12515.87 686
12516.93 723
12517.98 744
12519.04 785
12520.10 785
12521.15 785
12522.21 822
12523.27 913
12524.33 905
12525.38 921
12526.44 1044
12527.50 1008
12528.55 1037
12529.61 898
12530.67 944
12531.72 872
12532.78 867
12533.84 859
12534.90 782
12535.95 784
12537.01 775
12538.07 746
12539.13 743
12540.18 686
12541.24 710
12542.30 688
12543.36 677
12544.42 654
12545.47 663
12546.53 715
12547.59 636
12548.65 699
12549.71 616
12550.76 565
12551.82 699
12552.88 719
12553.94 674
12555.00 665
12556.05 643
12557.11 695
12558.17 687
12559.23 657
12560.29 678
12561.35 663
12562.40 713
12563.46 701
12564.52 709
12565.58 664
12566.64 732
12567.70 721
12568.76 727
12569.82 686
12570.88 703
12571.93 721
12572.99 743
12574.05 769
12575.11 754
12576.17 800
12577.23 856
12578.29 849
12579.35 850
12580.41 839
12581.47 813
12582.53 780
12583.59 795
12584.65 779
12585.70 749
12586.76 786
12587.82 758
12588.88 748
12589.94 722
12591.00 728
12592.06 753
12593.12 741
12594.18 702
12595.24 735
12596.30 747
12597.36 749
12598.42 776
12599.48 840
12600.54 875
12601.60 919
12602.66 1014
12603.72 967
12604.78 971
12605.84 1004
12606.90 957
12607.97 959
12609.03 1038
12610.09 975
12611.15 1006
12612.21 907
12613.27 805
12614.33 844
12615.39 841
12616.45 778
12617.51 755
12618.57 840
12619.63 836
12620.69 804
12621.76 746
12622.82 759
12623.88 800
12624.94 788
12626.00 724
12627.06 673
12628.12 755
12629.18 714
12630.25 738
12631.31 693
12632.37 649
12633.43 647
12634.49 669
12635.55 699
12636.62 649
12637.68 684
12638.74 750
12639.80 665
12640.86 645
12641.92 688
12642.99 702
12644.05 710
12645.11 674
12646.17 730
12647.23 656
12648.30 707
12649.36 648
12650.42 645
12651.48 605
12652.55 639
12653.61 652
12654.67 673
12655.73 688
12656.80 701
12657.86 699
12658.92 719
12659.98 696
12661.05 684
12662.11 660
12663.17 655
12664.23 709
12665.30 680
12666.36 622
12667.42 645
12668.49 661
12669.55 696
12670.61 694
12671.68 667
12672.74 682
12673.80 665
12674.87 626
12675.93 671
12676.99 639
12678.06 669
12679.12 651
12680.18 646
12681.25 712
12682.31 700
12683.37 748
12684.44 721
12685.50 778
12686.57 754
12687.63 777
12688.69 758
12689.76 753
12690.82 823
12691.88 739
12692.95 689
12694.01 650
12695.08 695
12696.14 730
12697.21 673
12698.27 698
12699.33 653
12700.40 703
12701.46 723
12702.53 769
12703.59 714
12704.66 710
12705.72 694
12706.79 648
12707.85 643
12708.92 690
12709.98 754
12711.04 683
12712.11 701
12713.17 713
12714.24 667
12715.30 671
12716.37 641
12717.43 720
12718.50 728
12719.56 658
12720.63 652
12721.70 665
12722.76 688
12723.83 680
12724.89 641
12725.96 637
12727.02 646
12728.09 676
12729.15 644
12730.22 684
12731.28 665
12732.35 700
12733.42 673
12734.48 644
12735.55 641
12736.61 669
12737.68 633
12738.75 650
12739.81 611
12740.88 600
12741.94 621
12743.01 642
12744.08 627
12745.14 615
12746.21 607
12747.28 611
12748.34 623
12749.41 591
12750.47 622
12751.54 645
12752.61 616
12753.67 613
12754.74 552
12755.81 607
12756.87 574
12757.94 619
12759.01 649
12760.07 610
12761.14 620
12762.21 581
12763.28 590
12764.34 640
12765.41 578
12766.48 579
12767.54 558
12768.61 553
12769.68 622
12770.75 574
12771.81 553
12772.88 530
12773.95 564
12775.02 559
12776.08 526
12777.15 470
12778.22 545
12779.29 569
12780.35 543
12781.42 546
12782.49 595
12783.56 571
12784.63 531
12785.69 537
12786.76 548
12787.83 525
12788.90 553
12789.97 529
12791.03 529
12792.10 577
12793.17 587
12794.24 604
12795.31 564
12796.38 547
12797.44 519
12798.51 556
12799.58 545
12800.65 548
12801.72 528
12802.79 558
12803.86 513
12804.92 526
12805.99 548
12807.06 510
12808.13 532
12809.20 542
12810.27 497
12811.34 524
12812.41 540
12813.48 504
12814.55 549
12815.61 512
12816.68 536
12817.75 555
12818.82 540
12819.89 549
12820.96 522
12822.03 600
12823.10 551
12824.17 557
12825.24 523
12826.31 488
12827.38 518
12828.45 519
12829.52 532
12830.59 522
12831.66 530
12832.73 531
12833.80 503
12834.87 496
12835.94 540
12837.01 516
12838.08 529
12839.15 527
12840.22 513
12841.29 490
12842.36 483
12843.43 477
12844.50 488
12845.57 506
12846.64 537
12847.71 527
12848.78 519
12849.85 515
12850.92 472
12851.99 501
12853.06 461
12854.14 503
12855.21 542
12856.28 501
12857.35 516
12858.42 468
12859.49 475
12860.56 472
12861.63 472
12862.70 512
12863.77 506
12864.85 520
12865.92 497
12866.99 480
12868.06 486
12869.13 486
12870.20 495
12871.27 493
12872.35 493
12873.42 523
12874.49 498
12875.56 501
12876.63 508
12877.70 425
12878.78 479
12879.85 480
12880.92 461
12881.99 439
12883.06 463
12884.14 473
12885.21 497
12886.28 476
12887.35 490
12888.43 472
12889.50 463
12890.57 481
12891.64 512
12892.71 515
12893.79 436
12894.86 478
12895.93 420
12897.00 417
12898.08 406
12899.15 442
12900.22 472
12901.30 490
12902.37 447
12903.44 481
12904.51 478
12905.59 445
12906.66 453
12907.73 481
12908.81 461
12909.88 408
12910.95 442
12912.03 453
12913.10 475
12914.17 478
12915.25 462
12916.32 436
12917.39 431
12918.47 388
12919.54 414
12920.61 435
12921.69 437
12922.76 468
12923.83 445
12924.91 424
12925.98 436
12927.06 428
12928.13 438
12929.20 434
12930.28 423
12931.35 423
12932.43 431
12933.50 439
12934.57 393
12935.65 423
12936.72 449
12937.80 440
12938.87 399
12939.95 418
12941.02 422
12942.09 489
12943.17 486
12944.24 456
12945.32 411
12946.39 412
12947.47 450
12948.54 428
12949.62 401
12950.69 464
12951.77 482
12952.84 485
12953.92 466
12954.99 470
12956.07 464
12957.14 444
12958.22 443
12959.29 433
12960.37 438
12961.44 468
12962.52 481
12963.59 479
12964.67 420
12965.74 451
12966.82 478
12967.90 483
12968.97 424
12970.05 421
12971.12 450
12972.20 465
12973.27 449
12974.35 448
12975.43 436
12976.50 420
12977.58 462
12978.65 459
12979.73 432
12980.81 434
12981.88 484
12982.96 435
12984.03 476
12985.11 402
12986.19 491
12987.26 450
12988.34 427
12989.42 421
12990.49 438
12991.57 422
12992.65 420
12993.72 458
12994.80 475
12995.88 439
12996.95 429
12998.03 482
12999.11 478
13000.18 511
13001.26 471
13002.34 429
13003.41 493
13004.49 475
13005.57 435
13006.65 460
13007.72 464
13008.80 475
13009.88 476
13010.95 466
13012.03 418
13013.11 458
13014.19 435
13015.26 401
13016.34 440
13017.42 467
13018.50 480
13019.58 458
13020.65 524
13021.73 453
13022.81 429
13023.89 477
13024.96 434
13026.04 485
13027.12 450
13028.20 514
13029.28 469
13030.35 444
13031.43 425
13032.51 430
13033.59 456
13034.67 448
13035.75 463
13036.82 457
13037.90 430
13038.98 505
13040.06 444
13041.14 442
13042.22 428
13043.30 434
13044.37 495
13045.45 475
13046.53 467
13047.61 430
13048.69 454
13049.77 466
13050.85 478
13051.93 452
13053.01 396
13054.09 514
13055.16 503
13056.24 471
13057.32 455
13058.40 478
13059.48 498
13060.56 481
13061.64 437
13062.72 461
13063.80 429
13064.88 442
13065.96 440
13067.04 432
13068.12 427
13069.20 416
13070.28 427
13071.36 414
13072.44 454
13073.52 428
13074.60 434
13075.68 463
13076.76 484
13077.84 434
13078.92 466
13080.00 499
13081.08 468
13082.16 468
13083.24 470
13084.32 442
13085.40 433
13086.48 444
13087.56 430
13088.64 489
13089.72 441
13090.80 454
13091.88 483
13092.96 471
13094.05 437
13095.13 461
13096.21 470
13097.29 467
13098.37 472
13099.45 396
13100.53 475
13101.61 467
13102.69 414
13103.77 430
13104.86 435
13105.94 451
13107.02 445
13108.10 444
13109.18 453
13110.26 441
13111.34 455
13112.43 466
13113.51 494
13114.59 424
13115.67 455
13116.75 457
13117.83 441
13118.92 452
13120.00 436
13121.08 447
13122.16 449
13123.24 448
13124.33 449
13125.41 454
13126.49 407
13127.57 439
13128.65 420
13129.74 430
13130.82 439
13131.90 464
13132.98 416
13134.07 445
13135.15 404
13136.23 446
13137.31 485
13138.40 472
13139.48 450
13140.56 445
13141.64 429
13142.73 381
13143.81 441
13144.89 434
13145.98 451
13147.06 424
13148.14 429
13149.23 420
13150.31 470
13151.39 467
13152.47 433
13153.56 422
13154.64 472
13155.72 426
13156.81 430
13157.89 477
13158.97 484
13160.06 444
13161.14 434
13162.23 379
13163.31 436
13164.39 478
13165.48 443
13166.56 466
13167.64 475
13168.73 474
13169.81 430
13170.90 435
13171.98 475
13173.06 436
13174.15 451
13175.23 427
13176.32 387
13177.40 448
13178.48 463
13179.57 472
13180.65 480
13181.74 449
13182.82 452
13183.91 455
13184.99 413
13186.08 444
13187.16 478
13188.25 413
13189.33 462
13190.42 425
13191.50 436
13192.58 469
13193.67 436
13194.75 461
13195.84 506
13196.92 500
13198.01 496
13199.09 487
13200.18 439
13201.27 459
13202.35 500
13203.44 481
13204.52 468
13205.61 429
13206.69 421
13207.78 467
13208.86 461
13209.95 466
13211.03 452
13212.12 446
13213.21 492
13214.29 471
13215.38 439
13216.46 434
13217.55 466
13218.63 505
13219.72 424
13220.81 425
13221.89 502
13222.98 467
13224.07 456
13225.15 481
13226.24 439
13227.32 454
13228.41 473
13229.50 468
13230.58 446
13231.67 467
13232.76 459
13233.84 466
13234.93 482
13236.02 444
13237.10 415
13238.19 456
13239.28 509
13240.36 452
13241.45 452
13242.54 451
13243.62 444
13244.71 472
13245.80 491
13246.89 466
13247.97 458
13249.06 481
13250.15 482
13251.23 506
13252.32 463
13253.41 453
13254.50 464
13255.58 520
13256.67 564
13257.76 496
13258.85 464
13259.93 460
13261.02 489
13262.11 482
13263.20 432
13264.28 451
13265.37 485
13266.46 488
13267.55 496
13268.64 539
13269.72 502
13270.81 504
13271.90 493
13272.99 480
13274.08 469
13275.17 495
13276.25 494
13277.34 463
13278.43 502
13279.52 484
13280.61 550
13281.70 509
13282.78 497
13283.87 527
13284.96 533
13286.05 504
13287.14 508
13288.23 574
13289.32 557
13290.41 546
13291.49 561
13292.58 514
13293.67 542
13294.76 548
13295.85 574
13296.94 618
13298.03 528
13299.12 551
13300.21 501
13301.30 515
13302.39 534
13303.48 592
13304.57 560
13305.66 560
13306.74 596
13307.83 604
13308.92 575
13310.01 597
13311.10 661
13312.19 607
13313.28 629
13314.37 618
13315.46 604
13316.55 583
13317.64 620
13318.73 569
13319.82 584
13320.91 549
13322.00 570
13323.09 550
13324.18 496
13325.27 539
13326.36 541
13327.45 545
13328.55 571
13329.64 610
13330.73 553
13331.82 547
13332.91 519
13334.00 538
13335.09 605
13336.18 573
13337.27 539
13338.36 541
13339.45 519
13340.54 515
13341.63 504
13342.73 550
13343.82 596
13344.91 593
13346.00 576
13347.09 525
13348.18 587
13349.27 585
13350.36 613
13351.46 582
13352.55 602
13353.64 618
13354.73 602
13355.82 588
13356.91 560
13358.00 548
13359.10 615
13360.19 616
13361.28 613
13362.37 620
13363.46 603
13364.56 649
13365.65 646
13366.74 619
13367.83 678
13368.92 709
13370.02 680
13371.11 709
13372.20 677
13373.29 656
13374.38 663
13375.48 616
13376.57 618
13377.66 571
13378.75 571
13379.85 628
13380.94 638
13382.03 571
13383.13 617
13384.22 619
13385.31 588
13386.40 559
13387.50 558
13388.59 578
13389.68 586
13390.78 603
13391.87 567
13392.96 612
13394.05 587
13395.15 590
13396.24 593
13397.33 569
13398.43 539
13399.52 588
13400.61 577
13401.71 640
13402.80 617
13403.89 627
13404.99 571
13406.08 621
13407.18 623
13408.27 597
13409.36 568
13410.46 555
13411.55 572
13412.64 612
13413.74 527
13414.83 553
13415.93 593
13417.02 531
13418.12 551
13419.21 571
13420.30 565
13421.40 536
13422.49 570
13423.59 590
13424.68 561
13425.78 545
13426.87 568
13427.96 605
13429.06 554
13430.15 561
13431.25 568
13432.34 547
13433.44 548
13434.53 581
13435.63 576
13436.72 575
13437.82 606
13438.91 570
13440.01 577
13441.10 560
13442.20 543
13443.29 559
13444.39 568
13445.48 532
13446.58 512
13447.67 518
13448.77 578
13449.86 666
13450.96 633
13452.06 561
13453.15 547
13454.25 603
13455.34 617
13456.44 610
13457.53 627
13458.63 603
13459.73 550
13460.82 628
13461.92 650
13463.01 600
13464.11 601
13465.20 615
13466.30 648
13467.40 611
13468.49 599
13469.59 634
13470.69 590
13471.78 597
13472.88 637
13473.98 667
13475.07 661
13476.17 661
13477.26 659
13478.36 659
13479.46 611
13480.55 595
13481.65 627
13482.75 588
13483.84 649
13484.94 620
13486.04 606
13487.14 690
13488.23 664
13489.33 658
13490.43 656
13491.52 712
13492.62 678
13493.72 669
13494.82 701
13495.91 768
13497.01 767
13498.11 747
13499.20 756
13500.30 789
13501.40 799
13502.50 774
13503.60 831
13504.69 809
13505.79 817
13506.89 792
13507.99 775
13509.08 767
13510.18 747
13511.28 768
13512.38 713
13513.48 760
13514.57 646
13515.67 631
13516.77 634
13517.87 653
13518.97 632
13520.06 600
13521.16 606
13522.26 649
13523.36 566
13524.46 562
13525.56 524
13526.66 594
13527.75 612
13528.85 537
13529.95 579
13531.05 535
13532.15 569
13533.25 581
13534.35 603
13535.45 522
13536.54 568
13537.64 572
13538.74 539
13539.84 560
13540.94 531
13542.04 577
13543.14 589
13544.24 556
13545.34 480
13546.44 500
13547.54 522
13548.64 509
13549.74 538
13550.83 524
13551.93 513
13553.03 515
13554.13 531
13555.23 521
13556.33 523
13557.43 523
13558.53 524
13559.63 504
13560.73 525
13561.83 498
13562.93 500
13564.03 489
13565.13 481
13566.23 463
13567.33 508
13568.43 492
13569.53 544
13570.63 511
13571.73 532
13572.84 525
13573.94 570
13575.04 511
13576.14 471
13577.24 488
13578.34 481
13579.44 535
13580.54 503
13581.64 470
13582.74 509
13583.84 460
13584.94 450
13586.04 438
13587.14 467
13588.25 451
13589.35 486
13590.45 505
13591.55 495
13592.65 486
13593.75 472
13594.85 487
13595.95 511
13597.06 467
13598.16 487
13599.26 508
13600.36 492
13601.46 502
13602.56 496
13603.67 501
13604.77 503
13605.87 486
13606.97 498
13608.07 542
13609.17 492
13610.28 524
13611.38 486
13612.48 508
13613.58 495
13614.68 479
13615.79 521
13616.89 515
13617.99 524
13619.09 506
13620.20 503
13621.30 485
13622.40 508
13623.50 492
13624.61 499
13625.71 496
13626.81 481
13627.91 527
13629.02 508
13630.12 520
13631.22 516
13632.33 518
13633.43 471
13634.53 515
13635.63 476
13636.74 482
13637.84 515
13638.94 500
13640.05 487
13641.15 486
13642.25 460
13643.36 478
13644.46 496
13645.56 464
13646.67 479
13647.77 521
13648.87 511
13649.98 451
13651.08 461
13652.18 459
13653.29 481
13654.39 457
13655.50 448
13656.60 458
13657.70 496
13658.81 494
13659.91 503
13661.02 478
13662.12 457
13663.22 485
13664.33 482
13665.43 453
13666.54 484
13667.64 523
13668.74 490
13669.85 519
13670.95 505
13672.06 476
13673.16 494
13674.27 504
13675.37 476
13676.48 469
13677.58 497
13678.69 525
13679.79 480
13680.90 490
13682.00 488
13683.10 496
13684.21 473
13685.31 492
13686.42 490
13687.52 569
13688.63 528
13689.74 490
13690.84 485
13691.95 456
13693.05 494
13694.16 500
13695.26 482
13696.37 528
13697.47 494
13698.58 525
13699.68 520
13700.79 494
13701.90 511
13703.00 492
13704.11 488
13705.21 539
13706.32 496
13707.42 511
13708.53 503
13709.64 491
13710.74 499
13711.85 485
13712.95 481
13714.06 485
13715.17 503
13716.27 483
13717.38 522
13718.49 508
13719.59 517
13720.70 520
13721.81 528
13722.91 544
13724.02 544
13725.12 530
13726.23 589
13727.34 565
13728.44 540
13729.55 606
13730.66 553
13731.77 572
13732.87 567
13733.98 578
13735.09 565
13736.19 554
13737.30 628
13738.41 615
13739.51 606
13740.62 597
13741.73 595
13742.84 607
13743.94 583
13745.05 587
13746.16 622
13747.27 576
13748.37 638
13749.48 578
13750.59 623
13751.70 638
13752.80 673
13753.91 714
13755.02 732
13756.13 661
13757.24 690
13758.34 655
13759.45 725
13760.56 692
13761.67 775
13762.78 764
13763.88 728
13764.99 760
13766.10 759
13767.21 852
13768.32 868
13769.43 910
13770.53 957
13771.64 1008
13772.75 996
13773.86 980
13774.97 1035
13776.08 943
13777.19 986
13778.29 952
13779.40 992
13780.51 915
13781.62 852
13782.73 839
13783.84 804
13784.95 787
13786.06 772
13787.17 693
13788.28 666
13789.38 684
13790.49 649
13791.60 618
13792.71 592
13793.82 613
13794.93 619
13796.04 642
13797.15 597
13798.26 608
13799.37 653
13800.48 662
13801.59 612
13802.70 600
13803.81 610
13804.92 603
13806.03 629
13807.14 570
13808.25 588
13809.36 583
13810.47 542
13811.58 549
13812.69 573
13813.80 554
13814.91 576
13816.02 588
13817.13 530
13818.24 549
13819.35 522
13820.46 536
13821.57 557
13822.68 545
13823.79 518
13824.90 483
13826.01 524
13827.12 594
13828.24 569
13829.35 561
13830.46 510
13831.57 519
13832.68 502
13833.79 547
13834.90 535
13836.01 505
13837.12 510
13838.23 575
13839.35 568
13840.46 544
13841.57 568
13842.68 568
13843.79 509
13844.90 547
13846.01 500
13847.13 549
13848.24 523
13849.35 532
13850.46 546
13851.57 494
13852.68 499
13853.80 543
13854.91 543
13856.02 563
13857.13 492
13858.24 512
13859.36 500
13860.47 528
13861.58 537
13862.69 563
13863.80 551
13864.92 556
13866.03 571
13867.14 589
13868.25 533
13869.37 564
13870.48 569
13871.59 517
13872.70 527
13873.82 543
13874.93 552
13876.04 535
13877.15 532
13878.27 558
13879.38 549
13880.49 524
13881.61 623
13882.72 623
13883.83 584
13884.94 610
13886.06 560
13887.17 597
13888.28 611
13889.40 566
13890.51 593
13891.62 591
13892.74 642
13893.85 687
13894.96 659
13896.08 619
13897.19 653
13898.30 678
13899.42 681
13900.53 701
13901.65 670
13902.76 617
13903.87 666
13904.99 679
13906.10 600
13907.21 577
13908.33 563
13909.44 547
13910.56 559
13911.67 544
13912.79 588
13913.90 543
13915.01 504
13916.13 545
13917.24 521
13918.36 528
13919.47 531
13920.59 542
13921.70 570
13922.81 558
13923.93 507
13925.04 518
13926.16 539
13927.27 480
13928.39 539
13929.50 562
13930.62 499
13931.73 528
13932.85 537
13933.96 511
13935.08 516
13936.19 507
13937.31 505
13938.42 561
13939.54 506
13940.65 461
13941.77 440
13942.88 489
13944.00 505
13945.12 504
13946.23 498
13947.35 506
13948.46 454
13949.58 567
13950.69 529
13951.81 498
13952.93 482
13954.04 467
13955.16 499
13956.27 554
13957.39 501
13958.50 486
13959.62 451
13960.74 478
13961.85 500
13962.97 470
13964.09 463
13965.20 454
13966.32 438
13967.43 446
13968.55 491
13969.67 502
13970.78 529
13971.90 491
13973.02 503
13974.13 467
13975.25 455
13976.37 505
13977.48 542
13978.60 508
13979.72 443
13980.83 524
13981.95 508
13983.07 449
13984.19 477
13985.30 539
13986.42 523
13987.54 514
13988.65 504
13989.77 530
13990.89 459
13992.01 455
13993.12 478
13994.24 484
13995.36 507
13996.48 483
13997.59 486
13998.71 497
13999.83 495
14000.95 471
14002.06 464
14003.18 495
14004.30 497
14005.42 501
14006.54 469
14007.65 486
14008.77 499
14009.89 486
14011.01 486
14012.13 495
14013.24 505
14014.36 503
14015.48 500
14016.60 501
14017.72 487
14018.84 460
14019.95 451
14021.07 449
14022.19 433
14023.31 458
14024.43 485
14025.55 453
14026.67 431
14027.79 471
14028.90 505
14030.02 486
14031.14 479
14032.26 510
14033.38 454
14034.50 445
14035.62 445
14036.74 472
14037.86 508
14038.98 487
14040.09 489
14041.21 560
14042.33 473
14043.45 502
14044.57 482
14045.69 506
14046.81 508
14047.93 503
14049.05 517
14050.17 520
14051.29 512
14052.41 529
14053.53 474
14054.65 548
14055.77 549
14056.89 524
14058.01 505
14059.13 502
14060.25 454
14061.37 468
14062.49 523
14063.61 544
14064.73 551
14065.85 517
14066.97 553
14068.09 524
14069.21 584
14070.33 585
14071.45 600
14072.57 614
14073.69 598
14074.81 591
14075.94 533
14077.06 532
14078.18 607
14079.30 627
14080.42 621
14081.54 647
14082.66 579
14083.78 582
14084.90 573
14086.02 614
14087.14 651
14088.27 636
14089.39 635
14090.51 636
14091.63 655
14092.75 734
14093.87 695
14094.99 698
14096.12 765
14097.24 723
14098.36 693
14099.48 749
14100.60 749
14101.72 726
14102.85 723
14103.97 706
14105.09 656
14106.21 676
14107.33 673
14108.46 641
14109.58 604
14110.70 598
14111.82 620
14112.94 574
14114.07 577
14115.19 589
14116.31 565
14117.43 548
14118.56 540
14119.68 535
14120.80 549
14121.92 559
14123.05 544
14124.17 537
14125.29 549
14126.41 521
14127.54 539
14128.66 514
14129.78 485
14130.90 534
14132.03 464
14133.15 473
14134.27 487
14135.40 506
14136.52 483
14137.64 506
14138.77 481
14139.89 496
14141.01 479
14142.14 518
14143.26 552
14144.38 516
14145.51 500
14146.63 520
14147.75 498
14148.88 465
14150.00 469
14151.12 503
14152.25 507
14153.37 479
14154.50 477
14155.62 484
14156.74 500
14157.87 479
14158.99 486
14160.12 484
14161.24 466
14162.36 457
14163.49 498
14164.61 491
14165.74 472
14166.86 481
14167.99 437
14169.11 467
14170.23 552
14171.36 504
14172.48 457
14173.61 492
14174.73 491
14175.86 488
14176.98 499
14178.11 440
14179.23 474
14180.36 496
14181.48 413
14182.61 458
14183.73 462
14184.86 487
14185.98 504
14187.11 507
14188.23 491
14189.36 485
14190.48 508
14191.61 493
14192.73 445
14193.86 464
14194.98 455
14196.11 496
14197.24 465
14198.36 452
14199.49 475
14200.61 447
14201.74 498
14202.86 469
14203.99 491
14205.12 466
14206.24 488
14207.37 532
14208.49 481
14209.62 449
14210.75 458
14211.87 449
14213.00 452
14214.12 437
14215.25 448
14216.38 448
14217.50 444
14218.63 483
14219.76 422
14220.88 407
14222.01 456
14223.14 523
14224.26 435
14225.39 423
14226.52 421
14227.64 431
14228.77 455
14229.90 426
14231.02 448
14232.15 467
14233.28 442
14234.40 442
14235.53 468
14236.66 449
14237.78 440
14238.91 436
14240.04 415
14241.17 439
14242.29 412
14243.42 403
14244.55 434
14245.68 403
14246.80 413
14247.93 448
14249.06 467
14250.19 477
14251.31 422
14252.44 386
14253.57 434
14254.70 478
14255.83 430
14256.95 434
14258.08 428
14259.21 462
14260.34 486
14261.47 416
14262.59 421
14263.72 471
14264.85 434
14265.98 428
14267.11 438
14268.23 432
14269.36 427
14270.49 417
14271.62 392
14272.75 406
14273.88 393
14275.01 484
14276.13 449
14277.26 441
14278.39 404
14279.52 408
14280.65 398
14281.78 427
14282.91 426
14284.04 451
14285.17 443
14286.29 405
14287.42 413
14288.55 397
14289.68 429
14290.81 436
14291.94 453
14293.07 385
14294.20 395
14295.33 398
14296.46 384
14297.59 390
14298.72 403
14299.85 421
14300.98 380
14302.11 376
14303.24 430
14304.37 375
14305.50 376
14306.63 381
14307.76 403
14308.89 408
14310.02 403
14311.15 390
14312.28 425
14313.41 426
14314.54 416
14315.67 411
14316.80 407
14317.93 428
14319.06 439
14320.19 396
14321.32 374
14322.45 377
14323.58 419
14324.71 405
14325.84 416
14326.97 393
14328.10 414
14329.23 422
14330.36 397
14331.49 378
14332.63 380
14333.76 402
14334.89 415
14336.02 374
14337.15 380
14338.28 395
14339.41 448
14340.54 376
14341.67 379
14342.81 377
14343.94 395
14345.07 419
14346.20 391
14347.33 378
14348.46 379
14349.59 384
14350.73 371
14351.86 353
14352.99 385
14354.12 378
14355.25 415
14356.39 399
14357.52 382
14358.65 407
14359.78 380
14360.91 399
14362.05 376
14363.18 358
14364.31 387
14365.44 382
14366.57 416
14367.71 411
14368.84 401
14369.97 415
14371.10 389
14372.24 390
14373.37 364
14374.50 391
14375.63 385
14376.77 393
14377.90 356
14379.03 377
14380.16 394
14381.30 386
14382.43 385
14383.56 372
14384.70 357
14385.83 364
14386.96 331
14388.10 371
14389.23 399
14390.36 363
14391.49 393
14392.63 408
14393.76 396
14394.89 353
14396.03 388
14397.16 379
14398.30 372
14399.43 362
14400.56 369
14401.70 341
14402.83 354
14403.96 349
14405.10 386
14406.23 369
14407.37 354
14408.50 349
14409.63 339
14410.77 365
14411.90 426
14413.04 456
14414.17 415
14415.30 385
14416.44 376
14417.57 366
14418.71 372
14419.84 369
14420.98 420
14422.11 394
14423.24 378
14424.38 386
14425.51 413
14426.65 410
14427.78 393
14428.92 374
14430.05 396
14431.19 366
14432.32 365
14433.46 361
14434.59 369
14435.73 413
14436.86 426
14438.00 376
14439.13 375
14440.27 431
14441.40 388
14442.54 382
14443.67 399
14444.81 434
14445.94 408
14447.08 347
14448.21 368
14449.35 358
14450.49 417
14451.62 389
14452.76 381
14453.89 372
14455.03 374
14456.16 382
14457.30 394
14458.44 408
14459.57 405
14460.71 379
14461.84 430
14462.98 430
14464.12 400
14465.25 388
14466.39 357
14467.52 374
14468.66 399
14469.80 416
14470.93 395
14472.07 404
14473.21 358
14474.34 398
14475.48 427
14476.62 401
14477.75 377
14478.89 351
14480.03 436
14481.16 476
14482.30 424
14483.44 445
14484.57 406
14485.71 393
14486.85 381
14487.98 414
14489.12 389
14490.26 377
14491.40 408
14492.53 397
14493.67 395
14494.81 411
14495.94 437
14497.08 447
14498.22 441
14499.36 396
14500.49 432
14501.63 438
14502.77 465
14503.91 447
14505.05 437
14506.18 414
14507.32 458
14508.46 460
14509.60 484
14510.73 472
14511.87 446
14513.01 444
14514.15 472
14515.29 492
14516.43 509
14517.56 452
14518.70 501
14519.84 509
14520.98 505
14522.12 512
14523.25 562
14524.39 551
14525.53 520
14526.67 481
14527.81 474
14528.95 498
14530.09 456
14531.23 448
14532.36 446
14533.50 471
14534.64 421
14535.78 454
14536.92 452
14538.06 446
14539.20 424
14540.34 419
14541.48 459
14542.62 415
14543.75 446
14544.89 415
14546.03 459
14547.17 451
14548.31 427
14549.45 458
14550.59 436
14551.73 458
14552.87 449
14554.01 430
14555.15 438
14556.29 433
14557.43 439
14558.57 424
14559.71 434
14560.85 437
14561.99 410
14563.13 400
14564.27 387
14565.41 398
14566.55 445
14567.69 446
14568.83 438
14569.97 423
14571.11 422
14572.25 416
14573.39 389
14574.53 394
14575.67 418
14576.81 396
14577.95 477
14579.09 457
14580.23 394
14581.37 410
14582.52 410
14583.66 445
14584.80 423
14585.94 438
14587.08 385
14588.22 456
14589.36 437
14590.50 456
14591.64 428
14592.78 438
14593.93 448
14595.07 443
14596.21 437
14597.35 474
14598.49 466
14599.63 439
14600.77 462
14601.92 476
14603.06 493
14604.20 465
14605.34 510
14606.48 468
14607.62 467
14608.77 484
14609.91 477
14611.05 437
14612.19 439
14613.33 403
14614.47 445
14615.62 449
14616.76 508
14617.90 508
14619.04 489
14620.19 470
14621.33 484
14622.47 476
14623.61 451
14624.76 524
14625.90 528
14627.04 486
14628.18 521
14629.33 562
14630.47 538
14631.61 551
14632.75 552
14633.90 548
14635.04 582
14636.18 543
14637.32 537
14638.47 570
14639.61 559
14640.75 539
14641.90 568
14643.04 551
14644.18 543
14645.33 532
14646.47 522
14647.61 479
14648.76 480
14649.90 470
14651.04 487
14652.19 483
14653.33 487
14654.47 475
14655.62 430
14656.76 416
14657.90 464
14659.05 420
14660.19 445
14661.34 451
14662.48 389
14663.62 437
14664.77 439
14665.91 458
14667.06 437
14668.20 418
14669.34 422
14670.49 440
14671.63 436
14672.78 454
14673.92 413
14675.07 396
14676.21 424
14677.35 404
14678.50 404
14679.64 377
14680.79 423
14681.93 401
14683.08 366
14684.22 381
14685.37 379
14686.51 359
14687.66 371
14688.80 322
14689.95 367
14691.09 365
14692.24 367
14693.38 388
14694.53 429
14695.67 420
14696.82 401
14697.96 360
14699.11 368
14700.25 393
14701.40 363
14702.54 367
14703.69 376
14704.84 379
14705.98 397
14707.13 403
14708.27 405
14709.42 357
14710.56 343
14711.71 371
14712.86 377
14714.00 391
14715.15 401
14716.29 377
14717.44 378
14718.59 368
14719.73 404
14720.88 371
14722.02 370
14723.17 392
14724.32 375
14725.46 333
14726.61 383
14727.76 361
14728.90 365
14730.05 389
14731.20 411
14732.34 391
14733.49 380
14734.64 401
14735.78 380
14736.93 390
14738.08 400
14739.22 382
14740.37 434
14741.52 433
14742.66 392
14743.81 396
14744.96 372
14746.11 368
14747.25 412
14748.40 377
14749.55 391
14750.69 391
14751.84 387
14752.99 350
14754.14 380
14755.28 393
14756.43 380
14757.58 381
14758.73 356
14759.87 334
14761.02 367
14762.17 374
14763.32 385
14764.47 390
14765.61 367
14766.76 380
14767.91 359
14769.06 376
14770.21 360
14771.35 353
14772.50 366
14773.65 341
14774.80 385
14775.95 366
14777.10 409
14778.24 398
14779.39 397
14780.54 383
14781.69 378
14782.84 373
14783.99 391
14785.14 393
14786.28 389
14787.43 443
14788.58 429
14789.73 366
14790.88 360
14792.03 352
14793.18 386
14794.33 438
14795.48 411
14796.62 342
14797.77 397
14798.92 415
14800.07 364
14801.22 357
14802.37 370
14803.52 415
14804.67 360
14805.82 365
14806.97 358
14808.12 397
14809.27 386
14810.42 405
14811.57 379
14812.72 367
14813.87 381
14815.02 411
14816.17 408
14817.32 400
14818.47 375
14819.62 361
14820.77 395
14821.92 412
14823.07 368
14824.22 391
14825.37 377
14826.52 344
14827.67 369
14828.82 340
14829.97 344
14831.12 371
14832.27 377
14833.42 339
14834.57 326
14835.72 355
14836.87 352
14838.02 352
14839.17 354
14840.33 347
14841.48 352
14842.63 329
14843.78 343
14844.93 342
14846.08 332
14847.23 342
14848.38 375
14849.53 365
14850.68 323
14851.84 348
14852.99 340
14854.14 350
14855.29 368
14856.44 335
14857.59 357
14858.74 358
14859.90 357
14861.05 319
14862.20 341
14863.35 363
14864.50 323
14865.65 339
14866.81 322
14867.96 341
14869.11 339
14870.26 365
14871.41 356
14872.57 336
14873.72 347
14874.87 371
14876.02 371
14877.18 365
14878.33 315
14879.48 372
14880.63 379
14881.79 330
14882.94 295
14884.09 363
14885.24 380
14886.40 369
14887.55 358
14888.70 385
14889.85 358
14891.01 338
14892.16 376
14893.31 323
14894.47 321
14895.62 321
14896.77 349
14897.92 353
14899.08 334
14900.23 324
14901.38 293
14902.54 326
14903.69 298
14904.84 333
14906.00 335
14907.15 342
14908.30 371
14909.46 309
14910.61 340
14911.76 342
14912.92 282
14914.07 294
14915.23 319
14916.38 362
14917.53 349
14918.69 341
14919.84 333
14921.00 351
14922.15 340
14923.30 339
14924.46 333
14925.61 356
14926.77 323
14927.92 326
14929.07 290
14930.23 339
14931.38 339
14932.54 343
14933.69 354
14934.85 332
14936.00 337
14937.16 334
14938.31 331
14939.46 325
14940.62 277
14941.77 325
14942.93 337
14944.08 349
14945.24 344
14946.39 338
14947.55 336
14948.70 328
14949.86 341
14951.01 345
14952.17 325
14953.32 332
14954.48 343
14955.63 306
14956.79 321
14957.95 346
14959.10 360
14960.26 382
14961.41 345
14962.57 331
14963.72 303
14964.88 377
14966.03 393
14967.19 356
14968.35 342
14969.50 328
14970.66 369
14971.81 377
14972.97 394
14974.13 356
14975.28 365
14976.44 329
14977.59 365
14978.75 362
14979.91 316
14981.06 280
14982.22 329
14983.38 331
14984.53 268
14985.69 303
14986.85 372
14988.00 368
14989.16 346
14990.32 298
14991.47 300
14992.63 315
14993.79 354
14994.94 321
14996.10 345
14997.26 348
14998.41 316
14999.57 331
15000.73 333
15001.88 318
15003.04 342
15004.20 348
15005.36 305
15006.51 287
15007.67 307
15008.83 333
15009.99 356
15011.14 333
15012.30 306
15013.46 308
15014.62 374
15015.77 334
15016.93 331
15018.09 314
15019.25 280
15020.40 315
15021.56 310
15022.72 316
15023.88 339
15025.04 323
15026.19 324
15027.35 345
15028.51 327
15029.67 335
15030.83 340
15031.98 326
15033.14 320
15034.30 338
15035.46 341
15036.62 319
15037.78 321
15038.94 315
15040.09 305
15041.25 320
15042.41 324
15043.57 314
15044.73 344
15045.89 317
15047.05 275
15048.21 280
15049.36 335
15050.52 380
15051.68 350
15052.84 329
15054.00 292
15055.16 341
15056.32 329
15057.48 324
15058.64 363
15059.80 344
15060.96 352
15062.12 298
15063.27 301
15064.43 308
15065.59 324
15066.75 327
15067.91 350
15069.07 329
15070.23 295
15071.39 310
15072.55 331
15073.71 331
15074.87 343
15076.03 343
15077.19 351
15078.35 331
15079.51 363
15080.67 373
15081.83 313
15082.99 285
15084.15 290
15085.31 336
15086.47 320
15087.63 342
15088.79 335
15089.96 304
15091.12 301
15092.28 333
15093.44 366
15094.60 310
15095.76 299
15096.92 314
15098.08 315
15099.24 301
15100.40 276
15101.56 334
15102.72 338
15103.88 289
15105.05 304
15106.21 304
15107.37 356
15108.53 334
15109.69 329
15110.85 299
15112.01 269
15113.17 304
15114.34 350
15115.50 332
15116.66 317
15117.82 332
15118.98 310
15120.14 328
15121.31 373
15122.47 328
15123.63 328
15124.79 330
15125.95 347
15127.11 330
15128.28 320
15129.44 322
15130.60 345
15131.76 322
15132.93 304
15134.09 359
15135.25 332
15136.41 323
15137.57 317
15138.74 280
15139.90 292
15141.06 283
15142.22 280
15143.39 321
15144.55 297
15145.71 325
15146.87 343
15148.04 336
15149.20 308
15150.36 291
15151.53 288
15152.69 327
15153.85 290
15155.01 304
15156.18 303
15157.34 297
15158.50 314
15159.67 301
15160.83 295
15161.99 315
15163.16 324
15164.32 286
15165.48 304
15166.65 294
15167.81 302
15168.97 292
15170.14 295
15171.30 300
15172.47 294
15173.63 290
15174.79 295
15175.96 293
15177.12 281
15178.28 266
15179.45 323
15180.61 354
15181.78 355
15182.94 379
15184.10 343
15185.27 349
15186.43 327
15187.60 342
15188.76 297
15189.93 318
15191.09 353
15192.25 339
15193.42 345
15194.58 332
15195.75 354
15196.91 313
15198.08 321
15199.24 316
15200.41 325
15201.57 323
15202.74 323
15203.90 340
15205.07 355
15206.23 338
15207.40 357
15208.56 354
15209.73 334
15210.89 321
15212.06 338
15213.22 348
15214.39 338
15215.55 335
15216.72 377
15217.88 337
15219.05 326
15220.22 322
15221.38 339
15222.55 344
15223.71 354
15224.88 394
15226.04 373
15227.21 339
15228.37 340
15229.54 345
15230.71 333
15231.87 325
15233.04 331
15234.20 339
15235.37 327
15236.54 337
15237.70 344
15238.87 378
15240.04 353
15241.20 364
15242.37 370
15243.53 341
15244.70 327
15245.87 335
15247.03 370
15248.20 375
15249.37 341
15250.53 324
15251.70 316
15252.87 300
15254.03 303
15255.20 310
15256.37 315
15257.54 337
15258.70 333
15259.87 354
15261.04 341
15262.20 337
15263.37 325
15264.54 343
15265.71 347
15266.87 334
15268.04 368
15269.21 333
15270.37 312
15271.54 301
15272.71 304
15273.88 323
15275.05 316
15276.21 321
15277.38 300
15278.55 304
15279.72 324
15280.88 332
15282.05 325
15283.22 305
15284.39 318
15285.56 335
15286.72 344
15287.89 323
15289.06 296
15290.23 332
15291.40 346
15292.56 334
15293.73 303
15294.90 330
15296.07 373
15297.24 366
15298.41 293
15299.58 300
15300.74 328
15301.91 308
15303.08 336
15304.25 332
15305.42 313
15306.59 307
15307.76 332
15308.93 318
15310.09 341
15311.26 304
15312.43 294
15313.60 332
15314.77 318
15315.94 310
15317.11 321
15318.28 344
15319.45 336
15320.62 268
15321.79 329
15322.96 324
15324.13 331
15325.30 313
15326.46 333
15327.63 290
15328.80 315
15329.97 303
15331.14 311
15332.31 350
15333.48 301
15334.65 327
15335.82 300
15336.99 348
15338.16 314
15339.33 323
15340.50 300
15341.67 308
15342.84 309
15344.01 322
15345.18 302
15346.35 283
15347.53 313
15348.70 342
15349.87 352
15351.04 346
15352.21 330
15353.38 325
15354.55 347
15355.72 323
15356.89 330
15358.06 328
15359.23 288
15360.40 316
15361.57 310
15362.74 291
15363.92 307
15365.09 312
15366.26 310
15367.43 313
15368.60 307
15369.77 288
15370.94 325
15372.11 343
15373.29 340
15374.46 339
15375.63 334
15376.80 320
15377.97 308
15379.14 296
15380.31 330
15381.49 303
15382.66 285
15383.83 309
15385.00 285
15386.17 330
15387.35 347
15388.52 331
15389.69 314
15390.86 331
15392.03 348
15393.21 333
15394.38 343
15395.55 330
15396.72 320
15397.89 338
15399.07 314
15400.24 325
15401.41 332
15402.58 296
15403.76 327
15404.93 297
15406.10 318
15407.28 277
15408.45 322
15409.62 331
15410.79 326
15411.97 328
15413.14 305
15414.31 358
15415.49 273
15416.66 304
15417.83 291
15419.00 276
15420.18 293
15421.35 300
15422.52 303
15423.70 298
15424.87 294
15426.04 283
15427.22 313
15428.39 318
15429.56 328
15430.74 312
15431.91 331
15433.09 292
15434.26 318
15435.43 295
15436.61 316
15437.78 308
15438.95 296
15440.13 314
15441.30 312
15442.48 356
15443.65 351
15444.82 324
15446.00 299
15447.17 304
15448.35 313
15449.52 354
15450.70 312
15451.87 324
15453.04 295
15454.22 297
15455.39 302
15456.57 311
15457.74 329
15458.92 315
15460.09 347
15461.27 322
15462.44 312
15463.62 312
15464.79 308
15465.97 297
15467.14 307
15468.32 283
15469.49 301
15470.67 301
15471.84 321
15473.02 339
15474.19 283
15475.37 308
15476.54 317
15477.72 307
15478.89 294
15480.07 317
15481.24 306
15482.42 320
15483.60 299
15484.77 330
15485.95 319
15487.12 315
15488.30 329
15489.47 320
15490.65 295
15491.83 316
15493.00 342
15494.18 306
15495.35 322
15496.53 295
15497.71 293
15498.88 317
15500.06 305
15501.24 283
15502.41 307
15503.59 298
15504.76 312
15505.94 311
15507.12 279
15508.29 287
15509.47 305
15510.65 297
15511.82 287
15513.00 279
15514.18 295
15515.35 300
15516.53 276
15517.71 290
15518.88 300
15520.06 335
15521.24 288
15522.42 279
15523.59 312
15524.77 330
15525.95 308
15527.12 323
15528.30 319
15529.48 324
15530.66 305
15531.83 297
15533.01 304
15534.19 326
15535.37 317
15536.54 324
15537.72 320
15538.90 376
15540.08 325
15541.25 312
15542.43 334
15543.61 320
15544.79 330
15545.97 310
15547.14 345
15548.32 326
15549.50 311
15550.68 305
15551.86 317
15553.04 318
15554.21 315
15555.39 336
15556.57 323
15557.75 344
15558.93 318
15560.11 323
15561.28 326
15562.46 326
15563.64 343
15564.82 317
15566.00 312
15567.18 336
15568.36 329
15569.54 324
15570.71 316
15571.89 330
15573.07 340
15574.25 307
15575.43 330
15576.61 328
15577.79 328
15578.97 344
15580.15 360
15581.33 314
15582.51 364
15583.69 321
15584.86 332
15586.04 383
15587.22 410
15588.40 360
15589.58 297
15590.76 335
15591.94 350
15593.12 345
15594.30 330
15595.48 331
15596.66 337
15597.84 355
15599.02 335
15600.20 375
15601.38 366
15602.56 359
15603.74 354
15604.92 342
15606.10 379
15607.28 356
15608.46 341
15609.64 366
15610.82 357
15612.00 336
15613.18 380
15614.37 349
15615.55 391
15616.73 338
15617.91 352
15619.09 342
15620.27 357
15621.45 357
15622.63 378
15623.81 387
15624.99 345
15626.17 343
15627.35 375
15628.54 408
15629.72 373
15630.90 370
15632.08 406
15633.26 362
15634.44 413
15635.62 389
15636.80 395
15637.99 394
15639.17 377
15640.35 375
15641.53 363
15642.71 353
15643.89 372
15645.08 403
15646.26 415
15647.44 423
15648.62 470
15649.80 437
15650.98 431
15652.17 414
15653.35 429
15654.53 408
15655.71 443
15656.90 445
15658.08 411
15659.26 404
15660.44 401
15661.62 450
15662.81 387
15663.99 367
15665.17 385
15666.35 414
15667.54 413
15668.72 432
15669.90 431
15671.08 354
15672.27 376
15673.45 396
15674.63 372
15675.82 357
15677.00 350
15678.18 388
15679.37 396
15680.55 355
15681.73 353
15682.91 391
15684.10 372
15685.28 374
15686.46 350
15687.65 403
15688.83 410
15690.01 423
15691.20 406
15692.38 346
15693.57 389
15694.75 356
15695.93 387
15697.12 401
15698.30 373
15699.48 337
15700.67 370
15701.85 388
15703.04 383
15704.22 375
15705.40 364
15706.59 348
15707.77 337
15708.96 374
15710.14 381
15711.32 392
15712.51 400
15713.69 408
15714.88 358
15716.06 363
15717.25 379
15718.43 394
15719.61 399
15720.80 364
15721.98 373
15723.17 359
15724.35 398
15725.54 431
15726.72 400
15727.91 409
15729.09 434
15730.28 436
15731.46 389
15732.65 367
15733.83 370
15735.02 387
15736.20 408
15737.39 424
15738.57 393
15739.76 395
15740.94 413
15742.13 396
15743.32 416
15744.50 434
15745.69 433
15746.87 434
15748.06 432
15749.24 436
15750.43 432
15751.61 426
15752.80 425
15753.99 412
15755.17 453
15756.36 464
15757.54 424
15758.73 392
15759.92 417
15761.10 410
15762.29 448
15763.47 425
15764.66 437
15765.85 405
15767.03 407
15768.22 351
15769.41 393
15770.59 368
15771.78 404
15772.97 375
15774.15 363
15775.34 361
15776.53 371
15777.71 377
15778.90 397
15780.09 404
15781.27 359
15782.46 372
15783.65 365
15784.83 349
15786.02 400
15787.21 382
15788.40 367
15789.58 382
15790.77 355
15791.96 347
15793.14 370
15794.33 367
15795.52 350
15796.71 347
15797.89 349
15799.08 362
15800.27 356
15801.46 330
15802.64 312
15803.83 362
15805.02 330
15806.21 360
15807.40 371
15808.58 332
15809.77 362
15810.96 359
15812.15 325
15813.34 338
15814.52 338
15815.71 355
15816.90 377
15818.09 353
15819.28 346
15820.47 337
15821.65 344
15822.84 349
15824.03 348
15825.22 346
15826.41 336
15827.60 351
15828.79 337
15829.97 343
15831.16 373
15832.35 356
15833.54 347
15834.73 302
15835.92 324
15837.11 325
15838.30 310
15839.49 308
15840.67 317
15841.86 292
15843.05 317
15844.24 373
15845.43 368
15846.62 330
15847.81 343
15849.00 332
15850.19 334
15851.38 319
15852.57 358
15853.76 340
15854.95 335
15856.14 352
15857.33 316
15858.52 373
15859.71 335
15860.90 343
15862.09 329
15863.28 330
15864.47 340
15865.66 341
15866.85 329
15868.04 342
15869.23 331
15870.42 352
15871.61 331
15872.80 360
15873.99 359
15875.18 342
15876.37 378
15877.56 314
15878.75 374
15879.94 314
15881.13 341
15882.32 344
15883.51 328
15884.70 310
15885.89 331
15887.08 392
15888.28 313
15889.47 327
15890.66 305
15891.85 332
15893.04 315
15894.23 341
15895.42 341
15896.61 358
15897.80 349
15899.00 356
15900.19 346
15901.38 309
15902.57 337
15903.76 339
15904.95 329
15906.14 352
15907.34 306
15908.53 358
15909.72 339
15910.91 342
15912.10 335
15913.30 344
15914.49 335
15915.68 328
15916.87 334
15918.06 340
15919.26 365
15920.45 369
15921.64 357
15922.83 323
15924.02 340
15925.22 341
15926.41 369
15927.60 361
15928.79 376
15929.99 347
15931.18 349
15932.37 343
15933.56 353
15934.76 349
15935.95 383
15937.14 390
15938.33 358
15939.53 345
15940.72 321
15941.91 351
15943.11 338
15944.30 373
15945.49 311
15946.69 322
15947.88 299
15949.07 322
15950.26 362
15951.46 342
15952.65 332
15953.84 380
15955.04 350
15956.23 321
15957.43 332
15958.62 339
15959.81 319
15961.01 309
15962.20 289
15963.39 322
15964.59 285
15965.78 295
15966.97 324
15968.17 288
15969.36 302
15970.56 314
15971.75 323
15972.94 298
15974.14 337
15975.33 320
15976.53 290
15977.72 284
15978.92 298
15980.11 344
15981.30 320
15982.50 309
15983.69 287
15984.89 295
15986.08 298
15987.28 293
15988.47 293
15989.67 286
15990.86 283
15992.06 284
15993.25 316
15994.45 260
15995.64 271
15996.84 308
15998.03 311
15999.23 272
16000.42 291
16001.62 298
16002.81 296
16004.01 314
16005.20 291
16006.40 271
16007.59 318
16008.79 284
16009.98 266
16011.18 246
16012.38 281
16013.57 299
16014.77 298
16015.96 305
16017.16 302
16018.35 258
16019.55 263
16020.75 306
16021.94 283
16023.14 301
16024.33 287
16025.53 295
16026.73 279
16027.92 292
16029.12 327
16030.31 301
16031.51 315
16032.71 279
16033.90 288
16035.10 263
16036.30 293
16037.49 306
16038.69 303
16039.89 284
16041.08 296
16042.28 268
16043.48 289
16044.67 276
16045.87 279
16047.07 287
16048.26 285
16049.46 289
16050.66 304
16051.85 300
16053.05 285
16054.25 283
16055.45 241
16056.64 275
16057.84 285
16059.04 262
16060.23 265
16061.43 300
16062.63 294
16063.83 252
16065.02 260
16066.22 294
16067.42 302
16068.62 243
16069.82 283
16071.01 288
16072.21 303
16073.41 256
16074.61 271
16075.80 290
16077.00 312
16078.20 305
16079.40 280
16080.60 282
16081.79 296
16082.99 314
16084.19 266
16085.39 311
16086.59 276
16087.79 303
16088.98 267
16090.18 243
16091.38 283
16092.58 271
16093.78 297
16094.98 289
16096.18 296
16097.37 278
16098.57 280
16099.77 304
16100.97 330
16102.17 301
16103.37 298
16104.57 301
16105.77 326
16106.97 274
16108.17 273
16109.36 274
16110.56 289
16111.76 267
16112.96 251
16114.16 298
16115.36 304
16116.56 254
16117.76 280
16118.96 266
16120.16 258
16121.36 275
16122.56 307
16123.76 274
16124.96 251
16126.16 286
16127.36 270
16128.56 288
16129.76 264
16130.96 301
16132.16 304
16133.36 342
16134.56 320
16135.76 299
16136.96 313
16138.16 313
16139.36 296
16140.56 318
16141.76 337
16142.96 314
16144.16 303
16145.36 251
16146.56 297
16147.76 282
16148.96 298
16150.16 319
16151.36 297
16152.57 283
16153.77 290
16154.97 314
16156.17 302
16157.37 306
16158.57 299
16159.77 280
16160.97 295
16162.17 281
16163.37 282
16164.58 291
16165.78 259
16166.98 278
16168.18 280
16169.38 295
16170.58 299
16171.78 303
16172.99 293
16174.19 301
16175.39 267
16176.59 271
16177.79 269
16178.99 267
16180.20 303
16181.40 276
16182.60 276
16183.80 263
16185.00 253
16186.21 233
16187.41 271
16188.61 254
16189.81 293
16191.02 260
16192.22 272
16193.42 263
16194.62 315
16195.82 266
16197.03 300
16198.23 302
16199.43 270
16200.63 292
16201.84 247
16203.04 277
16204.24 290
16205.45 337
16206.65 279
16207.85 270
16209.05 276
16210.26 275
16211.46 303
16212.66 275
16213.87 272
16215.07 251
16216.27 273
16217.48 285
16218.68 297
16219.88 277
16221.09 299
16222.29 273
16223.49 292
16224.70 283
16225.90 279
16227.10 265
16228.31 260
16229.51 288
16230.71 274
16231.92 303
16233.12 287
16234.33 321
16235.53 292
16236.73 279
16237.94 240
16239.14 268
16240.35 302
16241.55 277
16242.75 280
16243.96 261
16245.16 322
16246.37 278
16247.57 244
16248.78 285
16249.98 285
16251.18 300
16252.39 333
16253.59 286
16254.80 251
16256.00 270
16257.21 319
16258.41 314
16259.62 283
16260.82 311
16262.03 299
16263.23 314
16264.44 325
16265.64 289
16266.85 299
16268.05 304
16269.26 282
16270.46 269
16271.67 300
16272.87 289
16274.08 306
16275.28 284
16276.49 273
16277.69 302
16278.90 292
16280.11 331
16281.31 299
16282.52 289
16283.72 294
16284.93 336
16286.13 315
16287.34 272
16288.55 282
16289.75 292
16290.96 312
16292.16 309
16293.37 286
16294.58 269
16295.78 292
16296.99 276
16298.19 295
16299.40 307
16300.61 327
16301.81 305
16303.02 306
16304.23 297
16305.43 296
16306.64 298
16307.85 319
16309.05 285
16310.26 337
16311.47 332
16312.67 339
16313.88 325
16315.09 322
16316.29 318
16317.50 317
16318.71 292
16319.91 254
16321.12 266
16322.33 312
16323.54 326
16324.74 321
16325.95 309
16327.16 323
16328.36 337
16329.57 328
16330.78 309
16331.99 319
16333.19 309
16334.40 286
16335.61 301
16336.82 317
16338.02 302
16339.23 302
16340.44 265
16341.65 297
16342.86 289
16344.06 294
16345.27 267
16346.48 309
16347.69 319
16348.90 308
16350.10 300
16351.31 290
16352.52 259
16353.73 279
16354.94 295
16356.15 277
16357.35 296
16358.56 293
16359.77 276
16360.98 313
16362.19 283
16363.40 239
16364.61 273
16365.81 281
16367.02 280
16368.23 281
16369.44 284
16370.65 270
16371.86 291
16373.07 296
16374.28 267
16375.49 285
16376.69 278
16377.90 259
16379.11 275
16380.32 281
16381.53 268
16382.74 295
16383.95 291
16385.16 287
16386.37 266
16387.58 278
16388.79 275
16390.00 253
16391.21 270
16392.42 270
16393.63 251
16394.84 279
16396.05 260
16397.26 262
16398.47 302
16399.68 278
16400.89 289
16402.10 271
16403.31 256
16404.52 254
16405.73 267
16406.94 261
16408.15 307
16409.36 274
16410.57 262
16411.78 275
16412.99 274
16414.20 247
16415.41 268
16416.62 254
16417.83 298
16419.04 249
16420.25 237
16421.46 272
16422.68 252
16423.89 270
16425.10 271
16426.31 255
16427.52 293
16428.73 272
16429.94 267
16431.15 260
16432.36 248
16433.57 257
16434.79 282
16436.00 273
16437.21 265
16438.42 273
16439.63 268
16440.84 260
16442.05 304
16443.27 280
16444.48 276
16445.69 281
16446.90 288
16448.11 270
16449.33 265
16450.54 238
16451.75 322
16452.96 288
16454.17 244
16455.39 274
16456.60 248
16457.81 291
16459.02 274
16460.23 261
16461.45 269
16462.66 252
16463.87 273
16465.08 250
16466.30 255
16467.51 282
16468.72 285
16469.93 266
16471.15 265
16472.36 265
16473.57 295
16474.78 282
16476.00 280
16477.21 275
16478.42 291
16479.64 270
16480.85 292
16482.06 281
16483.27 282
16484.49 269
16485.70 287
16486.91 261
16488.13 254
16489.34 248
16490.55 261
16491.77 275
16492.98 286
16494.19 285
16495.41 228
16496.62 265
16497.84 246
16499.05 259
16500.26 242
16501.48 270
16502.69 241
16503.90 254
16505.12 228
16506.33 269
16507.55 250
16508.76 261
16509.97 272
16511.19 263
16512.40 225
16513.62 282
16514.83 282
16516.04 270
16517.26 260
16518.47 259
16519.69 277
16520.90 271
16522.12 266
16523.33 240
16524.55 267
16525.76 274
16526.98 246
16528.19 226
16529.40 252
16530.62 266
16531.83 264
16533.05 240
16534.26 232
16535.48 268
16536.69 264
16537.91 268
16539.12 244
16540.34 239
16541.56 263
16542.77 292
16543.99 274
16545.20 248
16546.42 296
16547.63 282
16548.85 294
16550.06 268
16551.28 267
16552.49 270
16553.71 263
16554.93 264
16556.14 265
16557.36 290
16558.57 277
16559.79 259
16561.00 279
16562.22 271
16563.44 288
16564.65 301
16565.87 301
16567.09 289
16568.30 244
16569.52 240
16570.73 262
16571.95 316
16573.17 332
16574.38 297
16575.60 290
16576.82 288
16578.03 244
16579.25 239
16580.47 294
16581.68 278
16582.90 310
16584.12 298
16585.33 274
16586.55 316
16587.77 301
16588.98 282
16590.20 307
16591.42 280
16592.64 286
16593.85 294
16595.07 290
16596.29 317
16597.50 298
16598.72 272
16599.94 286
16601.16 287
16602.37 289
16603.59 284
16604.81 274
16606.03 234
16607.24 255
16608.46 265
16609.68 283
16610.90 247
16612.12 248
16613.33 282
16614.55 308
16615.77 277
16616.99 236
16618.20 228
16619.42 242
16620.64 247
16621.86 272
16623.08 262
16624.30 260
16625.51 242
16626.73 222
16627.95 231
16629.17 234
16630.39 249
16631.61 234
16632.83 235
16634.04 231
16635.26 244
16636.48 227
16637.70 246
16638.92 287
16640.14 250
16641.36 271
16642.58 276
16643.79 294
16645.01 262
16646.23 228
16647.45 248
16648.67 242
16649.89 223
16651.11 251
16652.33 266
16653.55 257
16654.77 242
16655.99 247
16657.21 286
16658.43 252
16659.65 261
16660.86 265
16662.08 223
16663.30 250
16664.52 255
16665.74 246
16666.96 285
16668.18 284
16669.40 267
16670.62 254
16671.84 268
16673.06 248
16674.28 255
16675.50 242
16676.72 225
16677.94 237
16679.16 268
16680.38 243
16681.61 254
16682.83 266
16684.05 267
16685.27 238
16686.49 262
16687.71 254
16688.93 270
16690.15 268
16691.37 263
16692.59 258
16693.81 281
16695.03 249
16696.25 262
16697.47 255
16698.70 252
16699.92 261
16701.14 223
16702.36 259
16703.58 248
16704.80 272
16706.02 274
16707.24 260
16708.47 251
16709.69 258
16710.91 259
16712.13 309
16713.35 236
16714.57 254
16715.79 273
16717.02 253
16718.24 257
16719.46 263
16720.68 220
16721.90 249
16723.12 266
16724.35 276
16725.57 255
16726.79 259
16728.01 242
16729.24 247
16730.46 271
16731.68 290
16732.90 243
16734.12 237
16735.35 292
16736.57 259
16737.79 232
16739.01 236
16740.24 263
16741.46 290
16742.68 272
16743.90 237
16745.13 273
16746.35 270
16747.57 274
16748.80 269
16750.02 263
16751.24 239
16752.46 294
16753.69 266
16754.91 259
16756.13 249
16757.36 280
16758.58 301
16759.80 273
16761.03 242
16762.25 218
16763.47 242
16764.70 271
16765.92 243
16767.14 263
16768.37 209
16769.59 273
16770.81 283
16772.04 276
16773.26 262
16774.49 263
16775.71 265
16776.93 268
16778.16 242
16779.38 241
16780.61 221
16781.83 296
16783.05 317
16784.28 233
16785.50 230
16786.73 246
16787.95 272
16789.17 250
16790.40 252
16791.62 279
16792.85 258
16794.07 260
16795.30 264
16796.52 245
16797.75 239
16798.97 266
16800.20 283
16801.42 244
16802.64 235
16803.87 269
16805.09 265
16806.32 248
16807.54 242
16808.77 229
16809.99 239
16811.22 244
16812.45 251
16813.67 267
16814.90 260
16816.12 245
16817.35 254
16818.57 228
16819.80 269
16821.02 239
16822.25 223
16823.47 296
16824.70 251
16825.92 243
16827.15 251
16828.38 266
16829.60 251
16830.83 231
16832.05 234
16833.28 248
16834.51 236
16835.73 258
16836.96 241
16838.18 284
16839.41 292
16840.64 250
16841.86 251
16843.09 228
16844.32 267
16845.54 258
16846.77 262
16847.99 215
16849.22 254
16850.45 286
16851.67 277
16852.90 253
16854.13 249
16855.35 262
16856.58 274
16857.81 276
16859.03 283
16860.26 279
16861.49 249
16862.72 268
16863.94 253
16865.17 252
16866.40 249
16867.62 305
16868.85 336
16870.08 302
16871.31 296
16872.53 288
16873.76 264
16874.99 277
16876.22 268
16877.44 293
16878.67 306
16879.90 297
16881.13 272
16882.35 309
16883.58 309
16884.81 278
16886.04 289
16887.27 273
16888.49 313
16889.72 294
16890.95 278
16892.18 258
16893.41 292
16894.63 297
16895.86 284
16897.09 260
16898.32 250
16899.55 318
16900.78 302
16902.00 278
16903.23 291
16904.46 281
16905.69 270
16906.92 258
16908.15 260
16909.38 222
16910.60 266
16911.83 285
16913.06 286
16914.29 270
16915.52 282
16916.75 251
16917.98 242
16919.21 234
16920.44 242
16921.67 283
16922.89 281
16924.12 310
16925.35 260
16926.58 311
16927.81 265
16929.04 256
16930.27 242
16931.50 263
16932.73 285
16933.96 281
16935.19 266
16936.42 211
16937.65 238
16938.88 281
16940.11 270
16941.34 253
16942.57 226
16943.80 256
16945.03 272
16946.26 285
16947.49 253
16948.72 226
16949.95 283
16951.18 261
16952.41 296
16953.64 276
16954.87 253
16956.10 244
16957.33 258
16958.56 240
16959.79 245
16961.02 266
16962.25 276
16963.48 281
16964.71 258
16965.94 314
16967.18 259
16968.41 265
16969.64 278
16970.87 263
16972.10 245
16973.33 250
16974.56 240
16975.79 283
16977.02 268
16978.25 261
16979.49 257
16980.72 237
16981.95 232
16983.18 270
16984.41 283
16985.64 284
16986.87 286
16988.11 252
16989.34 246
16990.57 236
16991.80 227
16993.03 228
16994.26 249
16995.50 259
16996.73 249
16997.96 264
16999.19 248
17000.42 214
17001.66 254
17002.89 259
17004.12 239
17005.35 248
17006.59 250
17007.82 251
17009.05 229
17010.28 251
17011.51 229
17012.75 280
17013.98 295
17015.21 280
17016.44 265
17017.68 253
17018.91 237
17020.14 238
17021.38 220
17022.61 244
17023.84 235
17025.07 255
17026.31 263
17027.54 260
17028.77 260
17030.01 259
17031.24 236
17032.47 233
17033.71 243
17034.94 226
17036.17 221
17037.41 224
17038.64 263
17039.87 260
17041.11 240
17042.34 239
17043.57 229
17044.81 230
17046.04 235
17047.27 250
17048.51 229
17049.74 247
17050.98 252
17052.21 246
17053.44 253
17054.68 239
17055.91 265
17057.15 252
17058.38 224
17059.61 212
17060.85 227
17062.08 263
17063.32 239
17064.55 226
17065.79 233
17067.02 271
17068.26 255
17069.49 239
17070.72 257
17071.96 224
17073.19 221
17074.43 232
17075.66 292
17076.90 232
17078.13 228
17079.37 225
17080.60 262
17081.84 260
17083.07 237
17084.31 214
17085.54 239
17086.78 237
17088.01 237
17089.25 243
17090.48 264
17091.72 242
17092.95 286
17094.19 275
17095.43 263
17096.66 277
17097.90 249
17099.13 269
17100.37 263
17101.60 221
17102.84 205
17104.07 255
17105.31 239
17106.55 272
17107.78 254
17109.02 263
17110.25 251
17111.49 269
17112.73 256
17113.96 234
17115.20 257
17116.44 240
17117.67 254
17118.91 270
17120.14 256
17121.38 255
17122.62 253
17123.85 269
17125.09 235
17126.33 235
17127.56 267
17128.80 229
17130.04 236
17131.27 234
17132.51 244
17133.75 233
17134.98 234
17136.22 259
17137.46 256
17138.70 226
17139.93 251
17141.17 241
17142.41 204
17143.64 230
17144.88 228
17146.12 241
17147.36 220
17148.59 236
17149.83 234
17151.07 245
17152.31 227
17153.54 223
17154.78 219
17156.02 244
17157.26 228
17158.49 267
17159.73 240
17160.97 223
17162.21 226
17163.45 227
17164.68 226
17165.92 248
17167.16 257
17168.40 273
17169.64 252
17170.87 245
17172.11 257
17173.35 266
17174.59 223
17175.83 254
17177.07 219
17178.30 251
17179.54 255
17180.78 260
17182.02 259
17183.26 230
17184.50 251
17185.74 251
17186.98 269
17188.21 234
17189.45 229
17190.69 227
17191.93 238
17193.17 217
17194.41 257
17195.65 241
17196.89 248
17198.13 241
17199.37 230
17200.60 251
17201.84 232
17203.08 230
17204.32 242
17205.56 257
17206.80 236
17208.04 206
17209.28 226
17210.52 235
17211.76 261
17213.00 237
17214.24 247
17215.48 224
17216.72 240
17217.96 236
17219.20 218
17220.44 251
17221.68 238
17222.92 244
17224.16 227
17225.40 207
17226.64 240
17227.88 267
17229.12 238
17230.36 217
17231.60 222
17232.84 241
17234.08 240
17235.32 227
17236.56 217
17237.80 244
17239.04 228
17240.29 235
17241.53 246
17242.77 240
17244.01 242
17245.25 229
17246.49 237
17247.73 257
17248.97 238
17250.21 246
17251.45 279
17252.70 271
17253.94 255
17255.18 225
17256.42 241
17257.66 237
17258.90 224
17260.14 239
17261.38 236
17262.63 242
17263.87 211
17265.11 234
17266.35 229
17267.59 227
17268.83 245
17270.08 249
17271.32 272
17272.56 235
17273.80 232
17275.04 239
17276.29 241
17277.53 257
17278.77 224
17280.01 232
17281.25 228
17282.50 226
17283.74 202
17284.98 222
17286.22 255
17287.47 216
17288.71 232
17289.95 258
17291.19 259
17292.44 231
17293.68 230
17294.92 194
17296.16 230
17297.41 248
17298.65 234
17299.89 234
17301.14 239
17302.38 234
17303.62 212
17304.86 242
17306.11 209
17307.35 215
17308.59 245
17309.84 254
17311.08 247
17312.32 236
17313.57 237
17314.81 207
17316.05 233
17317.30 225
17318.54 227
17319.78 239
17321.03 246
17322.27 236
17323.52 221
17324.76 239
17326.00 260
17327.25 269
17328.49 235
17329.74 242
17330.98 251
17332.22 239
17333.47 233
17334.71 224
17335.96 225
17337.20 233
17338.44 223
17339.69 245
17340.93 250
17342.18 242
17343.42 238
17344.67 243
17345.91 236
17347.16 251
17348.40 221
17349.64 201
17350.89 204
17352.13 230
17353.38 223
17354.62 193
17355.87 229
17357.11 226
17358.36 232
17359.60 221
17360.85 263
17362.09 232
17363.34 226
17364.58 244
17365.83 252
17367.07 246
17368.32 215
17369.57 231
17370.81 235
17372.06 236
17373.30 241
17374.55 220
17375.79 236
17377.04 234
17378.28 246
17379.53 214
17380.78 220
17382.02 245
17383.27 256
17384.51 238
17385.76 231
17387.01 212
17388.25 198
17389.50 225
17390.74 248
17391.99 247
17393.24 246
17394.48 226
17395.73 217
17396.97 207
17398.22 217
17399.47 235
17400.71 203
17401.96 222
17403.21 215
17404.45 204
17405.70 219
17406.95 200
17408.19 242
17409.44 230
17410.69 236
17411.93 217
17413.18 244
17414.43 243
17415.68 253
17416.92 254
17418.17 201
17419.42 193
17420.66 257
17421.91 272
17423.16 222
17424.41 218
17425.65 241
17426.90 226
17428.15 195
17429.40 225
17430.64 234
17431.89 275
17433.14 233
17434.39 217
17435.63 234
17436.88 245
17438.13 231
17439.38 235
17440.63 247
17441.87 212
17443.12 226
17444.37 249
17445.62 263
17446.87 210
17448.11 230
17449.36 210
17450.61 237
17451.86 219
17453.11 223
17454.36 220
17455.60 235
17456.85 234
17458.10 227
17459.35 259
17460.60 241
17461.85 249
17463.10 233
17464.35 270
17465.59 253
17466.84 260
17468.09 276
17469.34 274
17470.59 240
17471.84 240
17473.09 175
17474.34 202
17475.59 219
17476.84 261
17478.08 270
17479.33 240
17480.58 228
17481.83 234
17483.08 238
17484.33 259
17485.58 245
17486.83 221
17488.08 258
17489.33 281
17490.58 247
17491.83 234
17493.08 224
17494.33 244
17495.58 246
17496.83 270
17498.08 231
17499.33 297
17500.58 277
17501.83 247
17503.08 252
17504.33 239
17505.58 278
17506.83 271
17508.08 228
17509.33 256
17510.58 227
17511.83 222
17513.08 251
17514.33 235
17515.58 255
17516.83 235
17518.09 262
17519.34 219
17520.59 221
17521.84 235
17523.09 264
17524.34 280
17525.59 262
17526.84 250
17528.09 241
17529.34 235
17530.59 255
17531.85 246
17533.10 246
17534.35 253
17535.60 263
17536.85 237
17538.10 242
17539.35 230
17540.61 257
17541.86 275
17543.11 277
17544.36 248
17545.61 260
17546.86 218
17548.12 214
17549.37 227
17550.62 264
17551.87 259
17553.12 261
17554.38 226
17555.63 241
17556.88 244
17558.13 237
17559.38 264
17560.64 223
17561.89 240
17563.14 253
17564.39 257
17565.65 264
17566.90 243
17568.15 246
17569.40 276
17570.66 274
17571.91 270
17573.16 245
17574.41 237
17575.67 240
17576.92 202
17578.17 269
17579.42 254
17580.68 247
17581.93 238
17583.18 251
17584.44 281
17585.69 258
17586.94 264
17588.20 275
17589.45 244
17590.70 227
17591.96 259
17593.21 259
17594.46 241
17595.72 251
17596.97 248
17598.22 252
17599.48 245
17600.73 230
17601.98 238
17603.24 217
17604.49 235
17605.75 227
17607.00 273
17608.25 291
17609.51 245
17610.76 250
17612.02 257
17613.27 237
17614.52 268
17615.78 250
17617.03 241
17618.29 257
17619.54 270
17620.80 228
17622.05 286
17623.30 253
17624.56 259
17625.81 249
17627.07 228
17628.32 245
17629.58 249
17630.83 256
17632.09 238
17633.34 248
17634.60 252
17635.85 234
17637.11 232
17638.36 233
17639.62 250
17640.87 239
17642.13 228
17643.38 201
17644.64 245
17645.89 239
17647.15 229
17648.40 259
17649.66 259
17650.91 260
17652.17 258
17653.43 232
17654.68 221
17655.94 239
17657.19 253
17658.45 245
17659.70 238
17660.96 237
17662.22 242
17663.47 229
17664.73 253
17665.98 225
17667.24 235
17668.50 240
17669.75 244
17671.01 246
17672.26 223
17673.52 246
17674.78 238
17676.03 234
17677.29 203
17678.55 198
17679.80 204
17681.06 220
17682.32 257
17683.57 255
17684.83 211
17686.09 235
17687.34 226
17688.60 254
17689.86 242
17691.11 243
17692.37 242
17693.63 236
17694.88 217
17696.14 198
17697.40 219
17698.66 215
17699.91 222
17701.17 219
17702.43 230
17703.68 246
17704.94 221
17706.20 224
17707.46 246
17708.71 245
17709.97 252
17711.23 233
17712.49 238
17713.74 238
17715.00 244
17716.26 253
17717.52 230
17718.78 229
17720.03 198
17721.29 214
17722.55 240
17723.81 234
17725.07 229
17726.32 259
17727.58 236
17728.84 231
17730.10 207
17731.36 219
17732.62 206
17733.87 231
17735.13 215
17736.39 214
17737.65 230
17738.91 232
17740.17 211
17741.43 248
17742.68 207
17743.94 223
17745.20 258
17746.46 259
17747.72 246
17748.98 212
17750.24 244
17751.50 259
17752.76 206
17754.01 224
17755.27 258
17756.53 229
17757.79 230
17759.05 204
17760.31 194
17761.57 204
17762.83 218
17764.09 237
17765.35 257
17766.61 224
17767.87 224
17769.13 235
17770.39 242
17771.65 190
17772.91 225
17774.17 224
17775.43 214
17776.69 220
17777.95 215
17779.21 215
17780.47 226
17781.73 248
17782.99 236
17784.25 239
17785.51 240
17786.77 241
17788.03 228
17789.29 220
17790.55 222
17791.81 261
17793.07 231
17794.33 226
17795.59 227
17796.85 215
17798.11 215
17799.37 222
17800.63 230
17801.90 257
17803.16 242
17804.42 233
17805.68 218
17806.94 199
17808.20 241
17809.46 203
17810.72 230
17811.98 260
17813.24 231
17814.51 236
17815.77 241
17817.03 246
17818.29 242
17819.55 230
17820.81 205
17822.07 233
17823.34 235
17824.60 236
17825.86 241
17827.12 255
17828.38 232
17829.65 233
17830.91 233
17832.17 227
17833.43 255
17834.69 238
17835.95 246
17837.22 217
17838.48 210
17839.74 247
17841.00 230
17842.27 216
17843.53 257
17844.79 253
17846.05 232
17847.32 259
17848.58 250
17849.84 248
17851.10 250
17852.37 244
17853.63 229
17854.89 221
17856.15 229
17857.42 242
17858.68 221
17859.94 227
17861.21 186
17862.47 228
17863.73 239
17864.99 221
17866.26 245
17867.52 233
17868.78 238
17870.05 200
17871.31 243
17872.57 241
17873.84 216
17875.10 210
17876.36 233
17877.63 213
17878.89 218
17880.15 228
17881.42 248
17882.68 245
17883.95 245
17885.21 224
17886.47 238
17887.74 252
17889.00 206
17890.27 210
17891.53 242
17892.79 244
17894.06 226
17895.32 212
17896.59 237
17897.85 222
17899.11 235
17900.38 231
17901.64 199
17902.91 209
17904.17 220
17905.44 233
17906.70 229
17907.97 224
17909.23 236
17910.50 243
17911.76 226
17913.02 200
17914.29 210
17915.55 228
17916.82 240
17918.08 250
17919.35 230
17920.61 273
17921.88 261
17923.14 247
17924.41 230
17925.67 229
17926.94 218
17928.21 225
17929.47 193
17930.74 211
17932.00 221
17933.27 273
17934.53 222
17935.80 236
17937.06 213
17938.33 227
17939.60 248
17940.86 244
17942.13 244
17943.39 194
17944.66 212
17945.92 206
17947.19 232
17948.46 253
17949.72 221
17950.99 201
17952.26 195
17953.52 199
17954.79 232
17956.05 229
17957.32 230
17958.59 217
17959.85 218
17961.12 215
17962.39 232
17963.65 228
17964.92 243
17966.19 215
17967.45 245
17968.72 250
17969.99 216
17971.25 248
17972.52 231
17973.79 204
17975.05 186
17976.32 211
17977.59 202
17978.85 215
17980.12 217
17981.39 199
17982.66 213
17983.92 219
17985.19 207
17986.46 210
17987.73 211
17988.99 228
17990.26 233
17991.53 217
17992.80 220
17994.06 214
17995.33 256
17996.60 211
17997.87 233
17999.13 224
18000.40 226
18001.67 210
18002.94 238
18004.21 263
18005.47 234
18006.74 230
18008.01 223
18009.28 215
18010.55 232
18011.82 200
18013.08 220
18014.35 279
18015.62 232
18016.89 194
18018.16 213
18019.43 213
18020.69 212
18021.96 197
18023.23 245
18024.50 241
18025.77 240
18027.04 243
18028.31 225
18029.58 203
18030.85 225
18032.11 219
18033.38 216
18034.65 198
18035.92 226
18037.19 246
18038.46 246
18039.73 251
18041.00 233
18042.27 242
18043.54 227
18044.81 241
18046.08 213
18047.35 207
18048.62 213
18049.88 229
18051.15 227
18052.42 225
18053.69 211
18054.96 214
18056.23 195
18057.50 228
18058.77 214
18060.04 213
18061.31 247
18062.58 242
18063.85 230
18065.12 220
18066.39 252
18067.66 239
18068.93 247
18070.20 219
18071.48 223
18072.75 201
18074.02 233
18075.29 236
18076.56 217
18077.83 245
18079.10 237
18080.37 243
18081.64 223
18082.91 223
18084.18 231
18085.45 258
18086.72 237
18087.99 215
18089.27 209
18090.54 210
18091.81 243
18093.08 245
18094.35 232
18095.62 244
18096.89 262
18098.16 253
18099.43 239
18100.71 208
18101.98 240
18103.25 236
18104.52 234
18105.79 236
18107.06 209
18108.34 219
18109.61 247
18110.88 241
18112.15 222
18113.42 231
18114.69 244
18115.97 262
18117.24 227
18118.51 253
18119.78 233
18121.06 238
18122.33 232
18123.60 245
18124.87 223
18126.14 228
18127.42 253
18128.69 265
18129.96 231
18131.23 232
18132.51 238
18133.78 246
18135.05 240
18136.32 223
18137.60 230
18138.87 240
18140.14 244
18141.42 253
18142.69 258
18143.96 225
18145.23 254
18146.51 225
18147.78 234
18149.05 248
18150.33 248
18151.60 248
18152.87 257
18154.15 222
18155.42 251
18156.69 237
18157.97 265
18159.24 256
18160.51 245
18161.79 236
18163.06 237
18164.33 223
18165.61 242
18166.88 238
18168.16 257
18169.43 233
18170.70 236
18171.98 236
18173.25 264
18174.53 236
18175.80 278
18177.07 247
18178.35 256
18179.62 233
18180.90 185
18182.17 201
18183.44 249
18184.72 236
18185.99 265
18187.27 254
18188.54 248
18189.82 256
18191.09 289
18192.37 251
18193.64 250
18194.92 240
18196.19 236
18197.46 271
18198.74 221
18200.01 215
18201.29 239
18202.56 235
18203.84 237
18205.11 229
18206.39 246
18207.67 245
18208.94 229
18210.22 230
18211.49 222
18212.77 232
18214.04 218
18215.32 240
18216.59 255
18217.87 247
18219.14 239
18220.42 237
18221.70 232
18222.97 227
18224.25 239
18225.52 250
18226.80 227
18228.07 214
18229.35 220
18230.63 249
18231.90 291
18233.18 237
18234.45 218
18235.73 206
18237.01 247
18238.28 239
18239.56 193
18240.84 217
18242.11 203
18243.39 234
18244.66 191
18245.94 193
18247.22 226
18248.49 248
18249.77 219
18251.05 212
18252.32 204
18253.60 246
18254.88 219
18256.16 202
18257.43 207
18258.71 222
18259.99 213
18261.26 246
18262.54 226
18263.82 219
18265.09 230
18266.37 251
18267.65 267
18268.93 234
18270.20 210
18271.48 232
18272.76 246
18274.04 238
18275.31 229
18276.59 235
18277.87 252
18279.15 232
18280.42 223
18281.70 202
18282.98 233
18284.26 276
18285.54 274
18286.81 237
18288.09 239
18289.37 247
18290.65 237
18291.93 243
18293.20 190
18294.48 214
18295.76 231
18297.04 251
18298.32 242
18299.60 222
18300.87 228
18302.15 218
18303.43 238
18304.71 200
18305.99 236
18307.27 243
18308.55 235
18309.82 215
18311.10 235
18312.38 226
18313.66 241
18314.94 219
18316.22 244
18317.50 224
18318.78 215
18320.06 214
18321.34 213
18322.61 203
18323.89 216
18325.17 235
18326.45 240
18327.73 250
18329.01 222
18330.29 256
18331.57 239
18332.85 246
18334.13 208
18335.41 215
18336.69 225
18337.97 198
18339.25 230
18340.53 225
18341.81 232
18343.09 229
18344.37 211
18345.65 204
18346.93 191
18348.21 205
18349.49 213
18350.77 239
18352.05 215
18353.33 185
18354.61 226
18355.89 198
18357.17 196
18358.45 219
18359.73 199
18361.01 238
18362.29 242
18363.57 216
18364.85 222
18366.13 207
18367.42 217
18368.70 195
18369.98 212
18371.26 184
18372.54 226
18373.82 221
18375.10 208
18376.38 231
18377.66 245
18378.94 235
18380.23 216
18381.51 241
18382.79 227
18384.07 232
18385.35 235
18386.63 229
18387.91 216
18389.20 218
18390.48 262
18391.76 223
18393.04 206
18394.32 227
18395.60 230
18396.89 231
18398.17 223
18399.45 222
18400.73 223
18402.01 221
18403.30 217
18404.58 213
18405.86 218
18407.14 222
18408.42 200
18409.71 226
18410.99 230
18412.27 205
18413.55 229
18414.84 218
18416.12 205
18417.40 199
18418.68 222
18419.97 235
18421.25 214
18422.53 219
18423.81 232
18425.10 234
18426.38 214
18427.66 197
18428.95 209
18430.23 215
18431.51 205
18432.79 224
18434.08 230
18435.36 211
18436.64 216
18437.93 216
18439.21 214
18440.49 228
18441.78 233
18443.06 228
18444.34 237
18445.63 218
18446.91 214
18448.19 223
18449.48 219
18450.76 216
18452.05 203
18453.33 211
18454.61 195
18455.90 222
18457.18 203
18458.47 209
18459.75 217
18461.03 236
18462.32 244
18463.60 236
18464.89 241
18466.17 205
18467.45 201
18468.74 196
18470.02 244
18471.31 252
18472.59 256
18473.88 240
18475.16 219
18476.45 205
18477.73 219
18479.01 251
18480.30 231
18481.58 219
18482.87 235
18484.15 221
18485.44 211
18486.72 218
18488.01 240
18489.29 208
18490.58 202
18491.86 213
18493.15 238
18494.43 249
18495.72 222
18497.00 212
18498.29 214
18499.58 225
18500.86 223
18502.15 229
18503.43 203
18504.72 221
18506.00 235
18507.29 214
18508.57 223
18509.86 215
18511.15 227
18512.43 212
18513.72 205
18515.00 198
18516.29 215
18517.58 230
18518.86 232
18520.15 227
18521.43 232
18522.72 228
18524.01 223
18525.29 209
18526.58 217
18527.87 227
18529.15 229
18530.44 225
18531.73 214
18533.01 213
18534.30 213
18535.59 239
18536.87 269
18538.16 268
18539.45 241
18540.73 221
18542.02 220
18543.31 220
18544.59 221
18545.88 222
18547.17 222
18548.45 229
18549.74 242
18551.03 239
18552.32 205
18553.60 228
18554.89 255
18556.18 250
18557.46 246
18558.75 239
18560.04 249
18561.33 223
18562.62 247
18563.90 253
18565.19 286
18566.48 243
18567.77 237
18569.05 235
18570.34 241
18571.63 238
18572.92 226
18574.21 284
18575.49 274
18576.78 249
18578.07 248
18579.36 227
18580.65 259
18581.93 217
18583.22 252
18584.51 224
18585.80 268
18587.09 233
18588.38 234
18589.66 239
18590.95 229
18592.24 267
18593.53 244
18594.82 247
18596.11 270
18597.40 259
18598.69 280
18599.97 254
18601.26 241
18602.55 231
18603.84 267
18605.13 258
18606.42 229
18607.71 246
18609.00 248
18610.29 255
18611.58 248
18612.87 257
18614.16 268
18615.44 257
18616.73 254
18618.02 255
18619.31 247
18620.60 229
18621.89 226
18623.18 265
18624.47 255
18625.76 238
18627.05 254
18628.34 245
18629.63 253
18630.92 278
18632.21 210
18633.50 221
18634.79 252
18636.08 230
18637.37 230
18638.66 222
18639.95 211
18641.24 242
18642.53 252
18643.82 248
18645.11 209
18646.40 245
18647.70 255
18648.99 238
18650.28 284
18651.57 247
18652.86 228
18654.15 251
18655.44 252
18656.73 233
18658.02 238
18659.31 239
18660.60 244
18661.89 235
18663.19 221
18664.48 211
18665.77 252
18667.06 229
18668.35 254
18669.64 252
18670.93 243
18672.22 241
18673.52 218
18674.81 207
18676.10 207
18677.39 210
18678.68 198
18679.97 226
18681.27 197
18682.56 233
18683.85 245
18685.14 251
18686.43 217
18687.72 236
18689.02 241
18690.31 243
18691.60 263
18692.89 223
18694.18 219
18695.48 205
18696.77 211
18698.06 225
18699.35 235
18700.65 244
18701.94 236
18703.23 216
18704.52 220
18705.82 220
18707.11 202
18708.40 230
18709.69 235
18710.99 238
18712.28 229
18713.57 243
18714.87 246
18716.16 236
18717.45 235
18718.74 222
18720.04 216
18721.33 225
18722.62 208
18723.92 220
18725.21 229
18726.50 236
18727.80 242
18729.09 222
18730.38 199
18731.68 214
18732.97 196
18734.26 212
18735.56 221
18736.85 223
18738.15 194
18739.44 190
18740.73 204
18742.03 224
18743.32 205
18744.61 233
18745.91 238
18747.20 232
18748.50 242
18749.79 241
18751.08 203
18752.38 213
18753.67 233
18754.97 259
18756.26 236
18757.56 231
18758.85 168
18760.14 230
18761.44 218
18762.73 212
18764.03 244
18765.32 232
18766.62 254
18767.91 230
18769.21 227
18770.50 230
18771.80 221
18773.09 202
18774.39 201
18775.68 249
18776.98 252
18778.27 255
18779.57 209
18780.86 213
18782.16 218
18783.45 236
18784.75 227
18786.04 199
18787.34 227
18788.63 242
18789.93 224
18791.23 247
18792.52 228
18793.82 234
18795.11 239
18796.41 219
18797.70 225
18799.00 206
18800.29 225
18801.59 239
18802.89 238
18804.18 223
18805.48 227
18806.77 241
18808.07 231
18809.37 227
18810.66 214
18811.96 220
18813.26 206
18814.55 235
18815.85 243
18817.14 266
18818.44 237
18819.74 243
18821.03 239
18822.33 201
18823.63 257
18824.92 228
18826.22 220
18827.52 222
18828.81 239
18830.11 228
18831.41 238
18832.71 222
18834.00 245
18835.30 220
18836.60 194
18837.89 176
18839.19 203
18840.49 243
18841.79 217
18843.08 235
18844.38 230
18845.68 228
18846.98 226
18848.27 212
18849.57 242
18850.87 230
18852.17 244
18853.46 226
18854.76 208
18856.06 203
18857.36 212
18858.65 233
18859.95 246
18861.25 222
18862.55 214
18863.85 216
18865.14 231
18866.44 216
18867.74 220
18869.04 212
18870.34 232
18871.64 226
18872.93 223
18874.23 226
18875.53 218
18876.83 224
18878.13 182
18879.43 236
18880.72 216
18882.02 222
18883.32 202
18884.62 202
18885.92 195
18887.22 196
18888.52 206
18889.82 233
18891.12 221
18892.41 224
18893.71 248
18895.01 226
18896.31 215
18897.61 228
18898.91 217
18900.21 211
18901.51 227
18902.81 211
18904.11 228
18905.41 214
18906.71 203
18908.01 232
18909.31 201
18910.61 219
18911.90 226
18913.20 214
18914.50 214
18915.80 222
18917.10 231
18918.40 221
18919.70 226
18921.00 223
18922.30 230
18923.60 224
18924.90 235
18926.20 191
18927.50 211
18928.80 228
18930.11 220
18931.41 194
18932.71 218
18934.01 209
18935.31 216
18936.61 219
18937.91 228
18939.21 245
18940.51 235
18941.81 209
18943.11 210
18944.41 174
18945.71 198
18947.01 241
18948.31 214
18949.62 195
18950.92 218
18952.22 207
18953.52 181
18954.82 205
18956.12 225
18957.42 226
18958.72 186
18960.03 207
18961.33 212
18962.63 223
18963.93 205
18965.23 211
18966.53 196
18967.83 205
18969.14 205
18970.44 195
18971.74 196
18973.04 240
18974.34 250
18975.64 199
18976.95 218
18978.25 198
18979.55 205
18980.85 215
18982.15 234
18983.46 200
18984.76 225
18986.06 196
18987.36 207
18988.67 197
18989.97 212
18991.27 230
18992.57 204
18993.88 206
18995.18 196
18996.48 226
18997.78 216
18999.09 177
19000.39 195
19001.69 213
19002.99 222
19004.30 211
19005.60 203
19006.90 208
19008.21 234
19009.51 208
19010.81 220
19012.12 223
19013.42 231
19014.72 189
19016.03 186
19017.33 205
19018.63 202
19019.94 193
19021.24 232
19022.54 206
19023.85 202
19025.15 198
19026.45 183
19027.76 194
19029.06 200
19030.36 188
19031.67 214
19032.97 223
19034.28 244
19035.58 208
19036.88 213
19038.19 194
19039.49 194
19040.80 227
19042.10 189
19043.40 223
19044.71 204
19046.01 216
19047.32 187
19048.62 164
19049.93 207
19051.23 199
19052.54 183
19053.84 200
19055.14 219
19056.45 216
19057.75 216
19059.06 197
19060.36 190
19061.67 192
19062.97 194
19064.28 201
19065.58 193
19066.89 207
19068.19 200
19069.50 207
19070.80 194
19072.11 221
19073.41 197
19074.72 201
19076.03 199
19077.33 204
19078.64 174
19079.94 210
19081.25 199
19082.55 200
19083.86 196
19085.16 204
19086.47 221
19087.78 209
19089.08 188
19090.39 201
19091.69 221
19093.00 230
19094.30 213
19095.61 213
19096.92 220
19098.22 209
19099.53 246
19100.84 216
19102.14 194
19103.45 197
19104.75 174
19106.06 197
19107.37 186
19108.67 192
19109.98 182
19111.29 187
19112.59 190
19113.90 204
19115.21 201
19116.51 174
19117.82 219
19119.13 203
19120.43 211
19121.74 219
19123.05 197
19124.35 192
19125.66 189
19126.97 187
19128.28 207
19129.58 210
19130.89 200
19132.20 246
19133.50 222
19134.81 208
19136.12 209
19137.43 188
19138.73 185
19140.04 202
19141.35 215
19142.66 191
19143.96 178
19145.27 175
19146.58 189
19147.89 201
19149.20 191
19150.50 180
19151.81 194
19153.12 207
19154.43 197
19155.74 197
19157.04 195
19158.35 228
19159.66 211
19160.97 218
19162.28 213
19163.59 205
19164.89 215
19166.20 201
19167.51 197
19168.82 187
19170.13 188
19171.44 185
19172.74 212
19174.05 201
19175.36 219
19176.67 221
19177.98 224
19179.29 211
19180.60 188
19181.91 174
19183.22 205
19184.52 208
19185.83 220
19187.14 188
19188.45 198
19189.76 199
19191.07 228
19192.38 177
19193.69 183
19195.00 188
19196.31 197
19197.62 234
19198.93 172
19200.24 186
19201.55 209
19202.86 192
19204.17 180
19205.48 225
19206.79 201
19208.10 177
19209.41 221
19210.72 198
19212.03 200
19213.34 209
19214.65 186
19215.96 214
19217.27 230
19218.58 213
19219.89 206
19221.20 194
19222.51 192
19223.82 191
19225.13 183
19226.44 191
19227.75 213
19229.06 226
19230.37 218
19231.68 216
19232.99 191
19234.30 219
19235.61 186
19236.92 210
19238.23 203
19239.55 199
19240.86 222
19242.17 204
19243.48 218
19244.79 182
19246.10 210
19247.41 195
19248.72 221
19250.04 219
19251.35 203
19252.66 199
19253.97 187
19255.28 225
19256.59 213
19257.90 202
19259.22 199
19260.53 177
19261.84 190
19263.15 193
19264.46 204
19265.77 179
19267.09 184
19268.40 209
19269.71 211
19271.02 220
19272.33 239
19273.65 198
19274.96 206
19276.27 182
19277.58 196
19278.90 206
19280.21 226
19281.52 209
19282.83 222
19284.14 182
19285.46 207
19286.77 215
19288.08 195
19289.40 205
19290.71 186
19292.02 207
19293.33 206
19294.65 183
19295.96 202
19297.27 231
19298.58 196
19299.90 176
19301.21 195
19302.52 207
19303.84 208
19305.15 221
19306.46 206
19307.78 208
19309.09 187
19310.40 180
19311.72 180
19313.03 208
19314.34 191
19315.66 170
19316.97 178
19318.28 199
19319.60 198
19320.91 191
19322.23 247
19323.54 213
19324.85 192
19326.17 191
19327.48 204
19328.80 184
19330.11 188
19331.42 194
19332.74 192
19334.05 171
19335.37 169
19336.68 176
19337.99 205
19339.31 168
19340.62 198
19341.94 229
19343.25 237
19344.57 195
19345.88 199
19347.20 221
19348.51 203
19349.83 207
19351.14 211
19352.45 184
19353.77 203
19355.08 205
19356.40 200
19357.71 235
19359.03 203
19360.34 174
19361.66 230
19362.97 213
19364.29 183
19365.61 207
19366.92 214
19368.24 211
19369.55 184
19370.87 203
19372.18 207
19373.50 219
19374.81 225
19376.13 200
19377.44 218
19378.76 225
19380.08 217
19381.39 186
19382.71 186
19384.02 211
19385.34 213
19386.66 204
19387.97 238
19389.29 209
19390.60 195
19391.92 234
19393.24 204
19394.55 189
19395.87 207
19397.18 210
19398.50 186
19399.82 212
19401.13 223
19402.45 189
19403.77 188
19405.08 174
19406.40 198
19407.72 207
19409.03 208
19410.35 191
19411.67 187
19412.98 213
19414.30 222
19415.62 200
19416.94 218
19418.25 191
19419.57 197
19420.89 206
19422.20 219
19423.52 201
19424.84 171
19426.16 210
19427.47 227
19428.79 211
19430.11 182
19431.43 191
19432.74 188
19434.06 193
19435.38 197
19436.70 183
19438.01 169
19439.33 200
19440.65 184
19441.97 184
19443.28 192
19444.60 189
19445.92 224
19447.24 215
19448.56 208
19449.87 207
19451.19 190
19452.51 179
19453.83 233
19455.15 216
19456.47 218
19457.78 220
19459.10 215
19460.42 220
19461.74 183
19463.06 194
19464.38 207
19465.70 194
19467.01 194
19468.33 215
19469.65 217
19470.97 213
19472.29 187
19473.61 191
19474.93 247
19476.25 220
19477.57 183
19478.88 183
19480.20 212
19481.52 217
19482.84 223
19484.16 212
19485.48 203
19486.80 206
19488.12 217
19489.44 195
19490.76 197
19492.08 190
19493.40 181
19494.72 202
19496.04 202
19497.36 202
19498.68 191
19500.00 190
19501.32 196
19502.64 194
19503.96 188
19505.28 213
19506.60 195
19507.92 191
19509.24 194
19510.56 214
19511.88 219
19513.20 190
19514.52 212
19515.84 194
19517.16 191
19518.48 177
19519.80 205
19521.12 194
19522.44 211
19523.76 209
19525.08 223
19526.40 235
19527.72 174
19529.04 199
19530.36 180
19531.69 207
19533.01 209
19534.33 200
19535.65 207
19536.97 204
19538.29 203
19539.61 189
19540.93 218
19542.25 210
19543.58 173
19544.90 178
19546.22 196
19547.54 182
19548.86 202
19550.18 208
19551.50 209
19552.83 195
19554.15 188
19555.47 174
19556.79 191
19558.11 203
19559.43 187
19560.76 180
19562.08 159
19563.40 200
19564.72 163
19566.04 178
19567.37 192
19568.69 215
19570.01 201
19571.33 178
19572.66 204
19573.98 175
19575.30 194
19576.62 198
19577.95 164
19579.27 186
19580.59 169
19581.91 206
19583.24 217
19584.56 183
19585.88 192
19587.20 230
19588.53 213
19589.85 225
19591.17 205
19592.50 198
19593.82 199
19595.14 194
19596.46 172
19597.79 163
19599.11 173
19600.43 178
19601.76 209
19603.08 215
19604.40 200
19605.73 193
19607.05 184
19608.37 198
19609.70 190
19611.02 199
19612.35 224
19613.67 206
19614.99 188
19616.32 175
19617.64 196
19618.96 207
19620.29 174
19621.61 205
19622.94 198
19624.26 199
19625.58 197
19626.91 208
19628.23 170
19629.56 190
19630.88 196
19632.21 224
19633.53 192
19634.85 208
19636.18 209
19637.50 185
19638.83 185
19640.15 193
19641.48 207
19642.80 212
19644.13 179
19645.45 196
19646.78 229
19648.10 179
19649.43 193
19650.75 215
19652.08 192
19653.40 177
19654.73 170
19656.05 207
19657.38 188
19658.70 170
19660.03 177
19661.35 208
19662.68 202
19664.00 192
19665.33 193
19666.65 185
19667.98 220
19669.30 189
19670.63 224
19671.96 207
19673.28 224
19674.61 200
19675.93 201
19677.26 187
19678.58 170
19679.91 186
19681.24 187
19682.56 169
19683.89 176
19685.21 160
19686.54 186
19687.87 193
19689.19 186
19690.52 190
19691.85 213
19693.17 231
19694.50 206
19695.82 198
19697.15 176
19698.48 157
19699.80 177
19701.13 197
19702.46 194
19703.78 167
19705.11 203
19706.44 204
19707.76 192
19709.09 181
19710.42 173
19711.75 164
19713.07 202
19714.40 213
19715.73 200
19717.05 187
19718.38 173
19719.71 212
19721.04 207
19722.36 184
19723.69 189
19725.02 200
19726.35 191
19727.67 204
19729.00 202
19730.33 175
19731.66 192
19732.98 188
19734.31 214
19735.64 211
19736.97 189
19738.29 198
19739.62 199
19740.95 212
19742.28 218
19743.61 187
19744.93 190
19746.26 199
19747.59 195
19748.92 177
19750.25 178
19751.58 186
19752.90 214
19754.23 189
19755.56 189
19756.89 179
19758.22 180
19759.55 204
19760.88 193
19762.20 198
19763.53 165
19764.86 186
19766.19 189
19767.52 203
19768.85 199
19770.18 197
19771.51 186
19772.84 211
19774.16 211
19775.49 195
19776.82 174
19778.15 213
19779.48 189
19780.81 210
19782.14 211
19783.47 194
19784.80 232
19786.13 218
19787.46 200
19788.79 194
19790.12 187
19791.45 191
19792.78 184
19794.11 193
19795.44 169
19796.77 170
19798.10 185
19799.43 177
19800.76 201
19802.09 182
19803.42 197
19804.75 208
19806.08 215
19807.41 206
19808.74 198
19810.07 200
19811.40 195
19812.73 213
19814.06 205
19815.39 167
19816.72 171
19818.05 182
19819.38 202
19820.71 173
19822.04 192
19823.37 183
19824.70 182
19826.03 186
19827.37 196
19828.70 175
19830.03 182
19831.36 183
19832.69 195
19834.02 190
19835.35 213
19836.68 191
19838.01 216
19839.35 203
19840.68 190
19842.01 182
19843.34 176
19844.67 177
19846.00 200
19847.33 218
19848.67 178
19850.00 198
19851.33 194
19852.66 182
19853.99 185
19855.32 198
19856.66 191
19857.99 233
19859.32 199
19860.65 194
19861.98 206
19863.32 227
19864.65 218
19865.98 191
19867.31 209
19868.65 168
19869.98 189
19871.31 168
19872.64 176
19873.98 186
19875.31 195
19876.64 174
19877.97 172
19879.31 175
19880.64 193
19881.97 200
19883.30 176
19884.64 187
19885.97 198
19887.30 205
19888.64 180
19889.97 165
19891.30 177
19892.63 208
19893.97 203
19895.30 212
19896.63 194
19897.97 179
19899.30 205
19900.63 202
19901.97 174
19903.30 160
19904.63 197
19905.97 200
19907.30 173
19908.64 198
19909.97 198
19911.30 211
19912.64 199
19913.97 180
19915.30 187
19916.64 194
19917.97 192
19919.31 185
19920.64 160
19921.97 165
19923.31 185
19924.64 178
19925.98 193
19927.31 182
19928.65 176
19929.98 225
19931.31 213
19932.65 188
19933.98 200
19935.32 192
19936.65 186
19937.99 184
19939.32 214
19940.66 203
19941.99 192
19943.33 192
19944.66 195
19946.00 177
19947.33 178
19948.67 205
19950.00 230
19951.34 217
19952.67 212
19954.01 180
19955.34 200
19956.68 196
19958.01 172
19959.35 182
19960.68 180
19962.02 183
19963.35 194
19964.69 183
19966.02 188
19967.36 203
19968.70 210
19970.03 181
19971.37 209
19972.70 216
19974.04 213
19975.37 180
19976.71 187
19978.05 189
19979.38 206
19980.72 187
19982.05 180
19983.39 194
19984.73 182
19986.06 179
19987.40 164
19988.74 179
19990.07 181
19991.41 198
19992.74 204
19994.08 196
19995.42 166
19996.75 206
19998.09 202
19999.43 211
20000.76 196
20002.10 169
20003.44 177
20004.77 223
20006.11 185
20007.45 182
20008.79 181
20010.12 205
20011.46 204
20012.80 191
20014.13 203
20015.47 175
20016.81 160
20018.15 197
20019.48 193
20020.82 213
20022.16 189
20023.50 221
20024.83 209
20026.17 202
20027.51 174
20028.85 205
20030.18 191
20031.52 183
20032.86 168
20034.20 177
20035.53 174
20036.87 176
20038.21 189
20039.55 178
20040.89 170
20042.22 184
20043.56 199
20044.90 204
20046.24 208
20047.58 209
20048.92 207
20050.25 191
20051.59 175
20052.93 209
20054.27 181
20055.61 178
20056.95 215
20058.29 206
20059.62 209
20060.96 176
20062.30 182
20063.64 198
20064.98 161
20066.32 168
20067.66 187
20069.00 193
20070.34 192
20071.67 195
20073.01 214
20074.35 183
20075.69 180
20077.03 186
20078.37 178
20079.71 189
20081.05 179
20082.39 163
20083.73 162
20085.07 171
20086.41 199
20087.75 191
20089.09 188
20090.43 186
20091.77 187
20093.11 204
20094.45 208
20095.79 181
20097.13 181
20098.47 176
20099.81 219
20101.15 176
20102.49 195
20103.83 204
20105.17 174
20106.51 175
20107.85 216
20109.19 203
20110.53 184
20111.87 200
20113.21 190
20114.55 191
20115.89 190
20117.23 190
20118.57 186
20119.91 168
20121.25 194
20122.59 174
20123.93 176
20125.28 182
20126.62 198
20127.96 177
20129.30 195
20130.64 181
20131.98 173
20133.32 212
20134.66 186
20136.00 189
