# Supplementary material for: MALDI-TOF MS typing enables the classification of brewing yeasts of the genus Saccharomyces to major beer styles
Source: PLoS One. 2017 Aug 9;12(8):e0181694. doi: 10.1371/journal.pone.0181694 (PMC5549903; doi:10.1371/journal.pone.0181694)
Supplement: S5 File — The directory includes 90 raw files and was zipped to “.zip”; the folder has three strains with 30 spectra per strain; S1 Text explains the raw files with an example and Table 1 represents the yeast strains used within the experiment. (ZIP) [file pone.0181694.s008.zip › 13-15/30273-3D2-Dias-Dias-Dias-YPG-18h-E-E_2015-08-11__0_A9_1.dat]

2000.98 5736
2001.40 5427
2001.82 5336
2002.25 5260
2002.67 5321
2003.09 5256
2003.51 5122
2003.93 5022
2004.35 5138
2004.78 5120
2005.20 5192
2005.62 5138
2006.04 4893
2006.47 4918
2006.89 5165
2007.31 4943
2007.73 5093
2008.16 4913
2008.58 4986
2009.00 5090
2009.42 5190
2009.85 5257
2010.27 5130
2010.69 5204
2011.11 5193
2011.54 5376
2011.96 5542
2012.38 5578
2012.80 5367
2013.23 5448
2013.65 5128
2014.07 5557
2014.50 5473
2014.92 5299
2015.34 5186
2015.77 5063
2016.19 4956
2016.61 5162
2017.04 4711
2017.46 4731
2017.88 4786
2018.31 4954
2018.73 5216
2019.15 5220
2019.58 5105
2020.00 5062
2020.42 5311
2020.85 5333
2021.27 5260
2021.70 5260
2022.12 5394
2022.54 5285
2022.97 5176
2023.39 5353
2023.82 5038
2024.24 5272
2024.66 5155
2025.09 5076
2025.51 4976
2025.94 5012
2026.36 4798
2026.79 4988
2027.21 4947
2027.63 4983
2028.06 5091
2028.48 5009
2028.91 4981
2029.33 5095
2029.76 5104
2030.18 5286
2030.61 4914
2031.03 5143
2031.46 4885
2031.88 4787
2032.31 4781
2032.73 4547
2033.16 4759
2033.58 4860
2034.01 4675
2034.43 4413
2034.86 4456
2035.28 4647
2035.71 4807
2036.13 4957
2036.56 4903
2036.98 4773
2037.41 4633
2037.84 4700
2038.26 4844
2038.69 5266
2039.11 5143
2039.54 5049
2039.96 4910
2040.39 4689
2040.82 4814
2041.24 4961
2041.67 5199
2042.09 5273
2042.52 5129
2042.95 4920
2043.37 5155
2043.80 4971
2044.22 5441
2044.65 5108
2045.08 4837
2045.50 4922
2045.93 5009
2046.36 5212
2046.78 5200
2047.21 4850
2047.64 4774
2048.06 5170
2048.49 5391
2048.92 5113
2049.34 4967
2049.77 4940
2050.20 5022
2050.62 4664
2051.05 4474
2051.48 4761
2051.90 4634
2052.33 4834
2052.76 4694
2053.18 4660
2053.61 4620
2054.04 4703
2054.47 4854
2054.89 4775
2055.32 4865
2055.75 4484
2056.18 4699
2056.60 4482
2057.03 4452
2057.46 4613
2057.89 4423
2058.31 4501
2058.74 4424
2059.17 4271
2059.60 4346
2060.03 4290
2060.45 4310
2060.88 4201
2061.31 4326
2061.74 4458
2062.17 4588
2062.59 4622
2063.02 4528
2063.45 4500
2063.88 4669
2064.31 4871
2064.73 4938
2065.16 4725
2065.59 4853
2066.02 4882
2066.45 4818
2066.88 5031
2067.31 5118
2067.73 4922
2068.16 4841
2068.59 4774
2069.02 4972
2069.45 5058
2069.88 5095
2070.31 4964
2070.74 4665
2071.17 4616
2071.59 4609
2072.02 4691
2072.45 4835
2072.88 4689
2073.31 4599
2073.74 4824
2074.17 4587
2074.60 4607
2075.03 4545
2075.46 4412
2075.89 4347
2076.32 4475
2076.75 4379
2077.18 4378
2077.61 4618
2078.04 4546
2078.47 4896
2078.89 5007
2079.32 4787
2079.75 4862
2080.18 4831
2080.61 4961
2081.04 4579
2081.47 4896
2081.90 4947
2082.34 5108
2082.77 5207
2083.20 5243
2083.63 4986
2084.06 5217
2084.49 5307
2084.92 5049
2085.35 5042
2085.78 5187
2086.21 4934
2086.64 4671
2087.07 4633
2087.50 4748
2087.93 4673
2088.36 4692
2088.79 4873
2089.22 4775
2089.65 4702
2090.09 4745
2090.52 4923
2090.95 4820
2091.38 4728
2091.81 4956
2092.24 4974
2092.67 5294
2093.10 5388
2093.54 5737
2093.97 6162
2094.40 6284
2094.83 6230
2095.26 6752
2095.69 6970
2096.12 7142
2096.56 7351
2096.99 7214
2097.42 7088
2097.85 7067
2098.28 6583
2098.71 6488
2099.15 6151
2099.58 6024
2100.01 5796
2100.44 5119
2100.87 5213
2101.31 4812
2101.74 4756
2102.17 4809
2102.60 4845
2103.04 4631
2103.47 4534
2103.90 4746
2104.33 4558
2104.77 4492
2105.20 4359
2105.63 4683
2106.06 4601
2106.50 4812
2106.93 5023
2107.36 4829
2107.79 4886
2108.23 4588
2108.66 4874
2109.09 5073
2109.53 4942
2109.96 4903
2110.39 5044
2110.82 5193
2111.26 5012
2111.69 5166
2112.12 5199
2112.56 5411
2112.99 5366
2113.42 5443
2113.86 5295
2114.29 5086
2114.72 4808
2115.16 4991
2115.59 4917
2116.03 4649
2116.46 4509
2116.89 4788
2117.33 4632
2117.76 4445
2118.19 4618
2118.63 4533
2119.06 4365
2119.50 4303
2119.93 4074
2120.36 4188
2120.80 4178
2121.23 4135
2121.67 4180
2122.10 4207
2122.54 4382
2122.97 4322
2123.40 4505
2123.84 4449
2124.27 4361
2124.71 4451
2125.14 4581
2125.58 4637
2126.01 4592
2126.45 4747
2126.88 4764
2127.32 4727
2127.75 4751
2128.19 4790
2128.62 4474
2129.06 4533
2129.49 4780
2129.93 4524
2130.36 4501
2130.80 4561
2131.23 4782
2131.67 4951
2132.10 4840
2132.54 5117
2132.97 5278
2133.41 5252
2133.84 5337
2134.28 5493
2134.71 5490
2135.15 5413
2135.59 5246
2136.02 5277
2136.46 5352
2136.89 5306
2137.33 5327
2137.76 5316
2138.20 5171
2138.64 5190
2139.07 5136
2139.51 5065
2139.94 5209
2140.38 5310
2140.82 5318
2141.25 5214
2141.69 5106
2142.13 5083
2142.56 5061
2143.00 5254
2143.43 5069
2143.87 4791
2144.31 4694
2144.74 4762
2145.18 4939
2145.62 4642
2146.05 4435
2146.49 4601
2146.93 4817
2147.36 4733
2147.80 4444
2148.24 4602
2148.68 4838
2149.11 4817
2149.55 4910
2149.99 5289
2150.42 5336
2150.86 5624
2151.30 5915
2151.74 5970
2152.17 6064
2152.61 6497
2153.05 6696
2153.49 6596
2153.92 6610
2154.36 6567
2154.80 6376
2155.24 5647
2155.67 5725
2156.11 5776
2156.55 5511
2156.99 5190
2157.42 5051
2157.86 4981
2158.30 4995
2158.74 4967
2159.18 4816
2159.61 4617
2160.05 4410
2160.49 4643
2160.93 4747
2161.37 4764
2161.81 4632
2162.24 4601
2162.68 4829
2163.12 5039
2163.56 4610
2164.00 4831
2164.44 4684
2164.87 4925
2165.31 4760
2165.75 4947
2166.19 4910
2166.63 4996
2167.07 5028
2167.51 5075
2167.95 4980
2168.39 5196
2168.82 5141
2169.26 5118
2169.70 5182
2170.14 5110
2170.58 5378
2171.02 5198
2171.46 5429
2171.90 5319
2172.34 5341
2172.78 5575
2173.22 5242
2173.66 5100
2174.10 5369
2174.54 5307
2174.98 5437
2175.42 5405
2175.85 5792
2176.29 5821
2176.73 5491
2177.17 5539
2177.61 5427
2178.05 5370
2178.49 5269
2178.93 5457
2179.37 5663
2179.81 5897
2180.25 5701
2180.69 5564
2181.14 5528
2181.58 5768
2182.02 5926
2182.46 5720
2182.90 5628
2183.34 5285
2183.78 5108
2184.22 5213
2184.66 5345
2185.10 5270
2185.54 5118
2185.98 4701
2186.42 4569
2186.86 4901
2187.30 4937
2187.74 4860
2188.19 4972
2188.63 4974
2189.07 5154
2189.51 5250
2189.95 5148
2190.39 5588
2190.83 5643
2191.27 5613
2191.72 5918
2192.16 5710
2192.60 5968
2193.04 5795
2193.48 5887
2193.92 5598
2194.36 5691
2194.81 5391
2195.25 5465
2195.69 5517
2196.13 5518
2196.57 5751
2197.01 5827
2197.46 5875
2197.90 5941
2198.34 5968
2198.78 5896
2199.22 5924
2199.67 5839
2200.11 5880
2200.55 5697
2200.99 5786
2201.44 5958
2201.88 5861
2202.32 5770
2202.76 5648
2203.21 5522
2203.65 5626
2204.09 5571
2204.53 5432
2204.98 5133
2205.42 5193
2205.86 5166
2206.30 5175
2206.75 4973
2207.19 5149
2207.63 5287
2208.08 5479
2208.52 5600
2208.96 5716
2209.41 5529
2209.85 5613
2210.29 5883
2210.73 5901
2211.18 5654
2211.62 5823
2212.06 6091
2212.51 5996
2212.95 5789
2213.40 5562
2213.84 5696
2214.28 5896
2214.73 5688
2215.17 5333
2215.61 5492
2216.06 5599
2216.50 5405
2216.95 5169
2217.39 5172
2217.83 5110
2218.28 5517
2218.72 5330
2219.17 5074
2219.61 4977
2220.05 5078
2220.50 5148
2220.94 5188
2221.39 5032
2221.83 5398
2222.28 5743
2222.72 6167
2223.16 6561
2223.61 7112
2224.05 8104
2224.50 8971
2224.94 9958
2225.39 10844
2225.83 11633
2226.28 12513
2226.72 13197
2227.17 13197
2227.61 14141
2228.06 14401
2228.50 14050
2228.95 13616
2229.39 13157
2229.84 12535
2230.28 11566
2230.73 10638
2231.17 10041
2231.62 8772
2232.06 8345
2232.51 7507
2232.95 7273
2233.40 7352
2233.85 6963
2234.29 6830
2234.74 7042
2235.18 7017
2235.63 6804
2236.07 6725
2236.52 6693
2236.97 6815
2237.41 6810
2237.86 6785
2238.30 6449
2238.75 6810
2239.20 6465
2239.64 6638
2240.09 7035
2240.53 7455
2240.98 7435
2241.43 7261
2241.87 7399
2242.32 7833
2242.77 7797
2243.21 7507
2243.66 7764
2244.11 7730
2244.55 7478
2245.00 7120
2245.45 6779
2245.89 6568
2246.34 6462
2246.79 6299
2247.23 6058
2247.68 5832
2248.13 5722
2248.57 5708
2249.02 5431
2249.47 5361
2249.92 5482
2250.36 4987
2250.81 5082
2251.26 5320
2251.70 5180
2252.15 5012
2252.60 4995
2253.05 5236
2253.49 5456
2253.94 5246
2254.39 5340
2254.84 5560
2255.28 5384
2255.73 5453
2256.18 5314
2256.63 5138
2257.08 5260
2257.52 5620
2257.97 5611
2258.42 5363
2258.87 5563
2259.32 5502
2259.76 5526
2260.21 5275
2260.66 5392
2261.11 5265
2261.56 5394
2262.01 5603
2262.45 5937
2262.90 5716
2263.35 5863
2263.80 5973
2264.25 6175
2264.70 6486
2265.15 6657
2265.59 6840
2266.04 6846
2266.49 6875
2266.94 6609
2267.39 6541
2267.84 6503
2268.29 6908
2268.74 6846
2269.19 6808
2269.63 6662
2270.08 6714
2270.53 6764
2270.98 6789
2271.43 6887
2271.88 7034
2272.33 7226
2272.78 7172
2273.23 7339
2273.68 7432
2274.13 7128
2274.58 6927
2275.03 6939
2275.48 7090
2275.93 7321
2276.38 7009
2276.83 6594
2277.28 6662
2277.73 6450
2278.18 5661
2278.63 5513
2279.08 5572
2279.53 5492
2279.98 5650
2280.43 5595
2280.88 5717
2281.33 5529
2281.78 5646
2282.23 5713
2282.68 5687
2283.13 6105
2283.58 6076
2284.03 5970
2284.48 6131
2284.93 6157
2285.38 6080
2285.83 6234
2286.28 6152
2286.73 5989
2287.19 6057
2287.64 5751
2288.09 5954
2288.54 6219
2288.99 6246
2289.44 6730
2289.89 6930
2290.34 7285
2290.79 7283
2291.25 8497
2291.70 9083
2292.15 9265
2292.60 9545
2293.05 9980
2293.50 10759
2293.95 11182
2294.41 11452
2294.86 11514
2295.31 11840
2295.76 11277
2296.21 10697
2296.66 10576
2297.12 10243
2297.57 9780
2298.02 9755
2298.47 9092
2298.92 8892
2299.38 8282
2299.83 7699
2300.28 7429
2300.73 7015
2301.18 6778
2301.64 6785
2302.09 6562
2302.54 5800
2302.99 5546
2303.45 5437
2303.90 5656
2304.35 5681
2304.80 5560
2305.26 5424
2305.71 5692
2306.16 5426
2306.61 5316
2307.07 5466
2307.52 5524
2307.97 5469
2308.43 5454
2308.88 5456
2309.33 6084
2309.79 5871
2310.24 6094
2310.69 6350
2311.15 6430
2311.60 6287
2312.05 6543
2312.51 6488
2312.96 6810
2313.41 6762
2313.87 6704
2314.32 6616
2314.77 6645
2315.23 6770
2315.68 6397
2316.13 6227
2316.59 6435
2317.04 6146
2317.49 6025
2317.95 5919
2318.40 5778
2318.86 5580
2319.31 5399
2319.76 5515
2320.22 5781
2320.67 5568
2321.13 5847
2321.58 5934
2322.04 5985
2322.49 5975
2322.94 6037
2323.40 6242
2323.85 6229
2324.31 6206
2324.76 5878
2325.22 5957
2325.67 5716
2326.13 5890
2326.58 6097
2327.04 5839
2327.49 5626
2327.95 5583
2328.40 5662
2328.86 5860
2329.31 5755
2329.77 5750
2330.22 5564
2330.68 5572
2331.13 5758
2331.59 5679
2332.04 5771
2332.50 5842
2332.95 5839
2333.41 5919
2333.86 6195
2334.32 6208
2334.77 6003
2335.23 6041
2335.69 6053
2336.14 5928
2336.60 5958
2337.05 5770
2337.51 5703
2337.96 6055
2338.42 6159
2338.88 6083
2339.33 6209
2339.79 6696
2340.24 7030
2340.70 7242
2341.16 7644
2341.61 8156
2342.07 8731
2342.52 9123
2342.98 9915
2343.44 10068
2343.89 10453
2344.35 10448
2344.81 10370
2345.26 9869
2345.72 9633
2346.18 9900
2346.63 9627
2347.09 9354
2347.55 9264
2348.00 9454
2348.46 9147
2348.92 9124
2349.37 8802
2349.83 8858
2350.29 8272
2350.75 8120
2351.20 7683
2351.66 7479
2352.12 7425
2352.57 7376
2353.03 7197
2353.49 6976
2353.95 6647
2354.40 7054
2354.86 6697
2355.32 6554
2355.78 6557
2356.23 6307
2356.69 6243
2357.15 6184
2357.61 6278
2358.07 6290
2358.52 6178
2358.98 5960
2359.44 6174
2359.90 6208
2360.36 5985
2360.81 5821
2361.27 6526
2361.73 6432
2362.19 6397
2362.65 6544
2363.10 6661
2363.56 7048
2364.02 7206
2364.48 6879
2364.94 7174
2365.40 7223
2365.86 7337
2366.31 7372
2366.77 7390
2367.23 7249
2367.69 7071
2368.15 6730
2368.61 7052
2369.07 7109
2369.53 7068
2369.98 7053
2370.44 7442
2370.90 7158
2371.36 7067
2371.82 6912
2372.28 6857
2372.74 6821
2373.20 6667
2373.66 6751
2374.12 6364
2374.58 6448
2375.04 6405
2375.50 5992
2375.95 6107
2376.41 5895
2376.87 6002
2377.33 5727
2377.79 5872
2378.25 5849
2378.71 5940
2379.17 6110
2379.63 6012
2380.09 6122
2380.55 6063
2381.01 6266
2381.47 5934
2381.93 6037
2382.39 6328
2382.85 6516
2383.31 6261
2383.77 5869
2384.23 5939
2384.69 5660
2385.15 5669
2385.62 5616
2386.08 5866
2386.54 5527
2387.00 5752
2387.46 5712
2387.92 5848
2388.38 5846
2388.84 5637
2389.30 5512
2389.76 5192
2390.22 5564
2390.68 6062
2391.14 5890
2391.61 5798
2392.07 5881
2392.53 5902
2392.99 5803
2393.45 5806
2393.91 6174
2394.37 5793
2394.83 5660
2395.30 5752
2395.76 5775
2396.22 5786
2396.68 5870
2397.14 5948
2397.60 5824
2398.07 5890
2398.53 5761
2398.99 5723
2399.45 5485
2399.91 5305
2400.37 5673
2400.84 5650
2401.30 5677
2401.76 6018
2402.22 5731
2402.68 5683
2403.15 5645
2403.61 5755
2404.07 5700
2404.53 5716
2405.00 5675
2405.46 5967
2405.92 5674
2406.38 5594
2406.85 5711
2407.31 5886
2407.77 6071
2408.23 6150
2408.70 6441
2409.16 6262
2409.62 6107
2410.08 6179
2410.55 6167
2411.01 6080
2411.47 6212
2411.94 6052
2412.40 5795
2412.86 5827
2413.33 5619
2413.79 5491
2414.25 5667
2414.72 5613
2415.18 5656
2415.64 5832
2416.11 5674
2416.57 5934
2417.03 5819
2417.50 6114
2417.96 6352
2418.42 6407
2418.89 6180
2419.35 6592
2419.81 7188
2420.28 7270
2420.74 7598
2421.21 7577
2421.67 7603
2422.13 7251
2422.60 7062
2423.06 7364
2423.53 7467
2423.99 7245
2424.45 7287
2424.92 7180
2425.38 7253
2425.85 7125
2426.31 7314
2426.78 7690
2427.24 8025
2427.71 8119
2428.17 8430
2428.63 9032
2429.10 8961
2429.56 9320
2430.03 9951
2430.49 10006
2430.96 10018
2431.42 9990
2431.89 9552
2432.35 9298
2432.82 8843
2433.28 8357
2433.75 8527
2434.21 8042
2434.68 7942
2435.14 7704
2435.61 7097
2436.07 6849
2436.54 6887
2437.01 6858
2437.47 7098
2437.94 7011
2438.40 6717
2438.87 7084
2439.33 7831
2439.80 7605
2440.26 8033
2440.73 8453
2441.20 9311
2441.66 9662
2442.13 10468
2442.59 10685
2443.06 11043
2443.53 11816
2443.99 11874
2444.46 11354
2444.92 11466
2445.39 11218
2445.86 10369
2446.32 9864
2446.79 8960
2447.26 8847
2447.72 8181
2448.19 7537
2448.66 7108
2449.12 6769
2449.59 6428
2450.05 6564
2450.52 6194
2450.99 5968
2451.46 6099
2451.92 5968
2452.39 5884
2452.86 5680
2453.32 5890
2453.79 5663
2454.26 5588
2454.72 5685
2455.19 5911
2455.66 6032
2456.13 5988
2456.59 6209
2457.06 6158
2457.53 5792
2458.00 5856
2458.46 6001
2458.93 5897
2459.40 5989
2459.87 6078
2460.33 5829
2460.80 5701
2461.27 5834
2461.74 5694
2462.20 5861
2462.67 5620
2463.14 5634
2463.61 5924
2464.08 5595
2464.54 5742
2465.01 6033
2465.48 5823
2465.95 5904
2466.42 5892
2466.88 6229
2467.35 6039
2467.82 6188
2468.29 6318
2468.76 6373
2469.23 6128
2469.70 6173
2470.16 6483
2470.63 6603
2471.10 6812
2471.57 7065
2472.04 7008
2472.51 7129
2472.98 6907
2473.44 7019
2473.91 7129
2474.38 6851
2474.85 6937
2475.32 6866
2475.79 6539
2476.26 6369
2476.73 6294
2477.20 6344
2477.67 6326
2478.14 6433
2478.61 6258
2479.08 6302
2479.54 6211
2480.01 5975
2480.48 6201
2480.95 6446
2481.42 6639
2481.89 6583
2482.36 6973
2482.83 6913
2483.30 7013
2483.77 6907
2484.24 7310
2484.71 7299
2485.18 6723
2485.65 6628
2486.12 6794
2486.59 6569
2487.06 6422
2487.53 6385
2488.00 6277
2488.47 6087
2488.94 5913
2489.41 5662
2489.88 5915
2490.35 5865
2490.83 5804
2491.30 5732
2491.77 5802
2492.24 5830
2492.71 5967
2493.18 6086
2493.65 5967
2494.12 5868
2494.59 5691
2495.06 5661
2495.53 6066
2496.00 6156
2496.48 6228
2496.95 6450
2497.42 6567
2497.89 6401
2498.36 6205
2498.83 6379
2499.30 6370
2499.77 6626
2500.25 6554
2500.72 6475
2501.19 6288
2501.66 6310
2502.13 6320
2502.60 6083
2503.07 5993
2503.55 5932
2504.02 6055
2504.49 5596
2504.96 5768
2505.43 5770
2505.91 5666
2506.38 5581
2506.85 5627
2507.32 5887
2507.79 5712
2508.27 5633
2508.74 6019
2509.21 5973
2509.68 6104
2510.16 6246
2510.63 6081
2511.10 6490
2511.57 6727
2512.05 6886
2512.52 6968
2512.99 7075
2513.46 7108
2513.94 7250
2514.41 7223
2514.88 7303
2515.35 7428
2515.83 7525
2516.30 7608
2516.77 7210
2517.25 7150
2517.72 6963
2518.19 6618
2518.67 6416
2519.14 6499
2519.61 6720
2520.09 6548
2520.56 6454
2521.03 6114
2521.51 6422
2521.98 6354
2522.45 6152
2522.93 5991
2523.40 5859
2523.87 5651
2524.35 5999
2524.82 5796
2525.29 5657
2525.77 5734
2526.24 5766
2526.72 6131
2527.19 6127
2527.66 6015
2528.14 5937
2528.61 5762
2529.09 6164
2529.56 6196
2530.03 6035
2530.51 5997
2530.98 6225
2531.46 6449
2531.93 6525
2532.41 6254
2532.88 6069
2533.36 6194
2533.83 6109
2534.31 6274
2534.78 6763
2535.25 6661
2535.73 6504
2536.20 6729
2536.68 6482
2537.15 6699
2537.63 6512
2538.10 6291
2538.58 6175
2539.05 6394
2539.53 6313
2540.00 6222
2540.48 6307
2540.95 6470
2541.43 6399
2541.91 6333
2542.38 6300
2542.86 6025
2543.33 6251
2543.81 6298
2544.28 6072
2544.76 6296
2545.23 6235
2545.71 6321
2546.19 6616
2546.66 6506
2547.14 6737
2547.61 6721
2548.09 7154
2548.56 7020
2549.04 7526
2549.52 8088
2549.99 8320
2550.47 8869
2550.95 9236
2551.42 9208
2551.90 9120
2552.37 9141
2552.85 9199
2553.33 9287
2553.80 8909
2554.28 8890
2554.76 8889
2555.23 8796
2555.71 9037
2556.19 9398
2556.66 10085
2557.14 10310
2557.62 10325
2558.09 10628
2558.57 11378
2559.05 11519
2559.52 11503
2560.00 11354
2560.48 11175
2560.96 10706
2561.43 9755
2561.91 9730
2562.39 9348
2562.86 8742
2563.34 8213
2563.82 7875
2564.30 7391
2564.77 7029
2565.25 7143
2565.73 7110
2566.21 7052
2566.68 7063
2567.16 6699
2567.64 6811
2568.12 6692
2568.60 6452
2569.07 6354
2569.55 6291
2570.03 6158
2570.51 5978
2570.99 6042
2571.46 5876
2571.94 5820
2572.42 5954
2572.90 5861
2573.38 5645
2573.85 5694
2574.33 5728
2574.81 5676
2575.29 5770
2575.77 5754
2576.25 5765
2576.73 5510
2577.20 5462
2577.68 5602
2578.16 5753
2578.64 5554
2579.12 5474
2579.60 5908
2580.08 5800
2580.56 5570
2581.04 5478
2581.51 5396
2581.99 5584
2582.47 5779
2582.95 5734
2583.43 5629
2583.91 5515
2584.39 5607
2584.87 6172
2585.35 5950
2585.83 5865
2586.31 5822
2586.79 5768
2587.27 5631
2587.75 5819
2588.23 5754
2588.71 5797
2589.18 6289
2589.66 6048
2590.14 5760
2590.62 5762
2591.10 5970
2591.58 6126
2592.06 5992
2592.54 5791
2593.02 6059
2593.50 6040
2593.98 6546
2594.47 6427
2594.95 6460
2595.43 6954
2595.91 7008
2596.39 7133
2596.87 7029
2597.35 7489
2597.83 7433
2598.31 7509
2598.79 7876
2599.27 7994
2599.75 7828
2600.23 8136
2600.71 8157
2601.19 8033
2601.67 7908
2602.16 7782
2602.64 7594
2603.12 7311
2603.60 7133
2604.08 6797
2604.56 6780
2605.04 6942
2605.52 6536
2606.00 6046
2606.49 5735
2606.97 6059
2607.45 6288
2607.93 5961
2608.41 5869
2608.89 6203
2609.37 6350
2609.86 6745
2610.34 6815
2610.82 7233
2611.30 7681
2611.78 7853
2612.27 8487
2612.75 8368
2613.23 8415
2613.71 8706
2614.19 9001
2614.68 8923
2615.16 8769
2615.64 8688
2616.12 8646
2616.60 8524
2617.09 8216
2617.57 7738
2618.05 7466
2618.53 7377
2619.02 7259
2619.50 6679
2619.98 6840
2620.46 6349
2620.95 6481
2621.43 6495
2621.91 6269
2622.40 5819
2622.88 5976
2623.36 6155
2623.84 5849
2624.33 5852
2624.81 5803
2625.29 6044
2625.78 5765
2626.26 6024
2626.74 6527
2627.23 6412
2627.71 6419
2628.19 6359
2628.68 6176
2629.16 6364
2629.64 6647
2630.13 6193
2630.61 6214
2631.09 6466
2631.58 6280
2632.06 6394
2632.54 6047
2633.03 6243
2633.51 6096
2634.00 5790
2634.48 5976
2634.96 6174
2635.45 6126
2635.93 6111
2636.42 6082
2636.90 6109
2637.38 6345
2637.87 6190
2638.35 6200
2638.84 5932
2639.32 6140
2639.81 6221
2640.29 6400
2640.78 6196
2641.26 6312
2641.74 6444
2642.23 6365
2642.71 6639
2643.20 6153
2643.68 6122
2644.17 6178
2644.65 6451
2645.14 6464
2645.62 6759
2646.11 6763
2646.59 6567
2647.08 6247
2647.56 6287
2648.05 6431
2648.53 6308
2649.02 6018
2649.50 6017
2649.99 6212
2650.48 6337
2650.96 6081
2651.45 6044
2651.93 6074
2652.42 6188
2652.90 6244
2653.39 6189
2653.87 6143
2654.36 6209
2654.85 5998
2655.33 5954
2655.82 5653
2656.30 5827
2656.79 6065
2657.28 6122
2657.76 5800
2658.25 5672
2658.73 5625
2659.22 5689
2659.71 5946
2660.19 5741
2660.68 5645
2661.17 5515
2661.65 5375
2662.14 5498
2662.62 5929
2663.11 5774
2663.60 5841
2664.08 5641
2664.57 5960
2665.06 5659
2665.55 5810
2666.03 5747
2666.52 5966
2667.01 5836
2667.49 5938
2667.98 6129
2668.47 6121
2668.95 6237
2669.44 6032
2669.93 5836
2670.42 6272
2670.90 6398
2671.39 6032
2671.88 5887
2672.36 6386
2672.85 6199
2673.34 6382
2673.83 6382
2674.31 6632
2674.80 7102
2675.29 6963
2675.78 7182
2676.27 7805
2676.75 7826
2677.24 7905
2677.73 8409
2678.22 8654
2678.71 8722
2679.19 8787
2679.68 8822
2680.17 8966
2680.66 9092
2681.15 9058
2681.63 9265
2682.12 9224
2682.61 9323
2683.10 9836
2683.59 10109
2684.08 11021
2684.56 11388
2685.05 11966
2685.54 12119
2686.03 12575
2686.52 12270
2687.01 12329
2687.50 12684
2687.99 12157
2688.47 11851
2688.96 11472
2689.45 11033
2689.94 10424
2690.43 10060
2690.92 8875
2691.41 8352
2691.90 8164
2692.39 7545
2692.88 7122
2693.37 6757
2693.85 6555
2694.34 6444
2694.83 6311
2695.32 6272
2695.81 6421
2696.30 6525
2696.79 6316
2697.28 6311
2697.77 6458
2698.26 6486
2698.75 6697
2699.24 6640
2699.73 6212
2700.22 6513
2700.71 7058
2701.20 6969
2701.69 7033
2702.18 7047
2702.67 6828
2703.16 7153
2703.65 7521
2704.14 7709
2704.63 7555
2705.12 7819
2705.61 7487
2706.10 7712
2706.59 7512
2707.08 7584
2707.58 7506
2708.07 7315
2708.56 6988
2709.05 7070
2709.54 7141
2710.03 7153
2710.52 6715
2711.01 6555
2711.50 6599
2711.99 6031
2712.48 6384
2712.98 6852
2713.47 6742
2713.96 6558
2714.45 6311
2714.94 6440
2715.43 6413
2715.92 6125
2716.41 6209
2716.91 6024
2717.40 6088
2717.89 6229
2718.38 6315
2718.87 6285
2719.36 6148
2719.86 6116
2720.35 6089
2720.84 5931
2721.33 5673
2721.82 6111
2722.31 6404
2722.81 6453
2723.30 6314
2723.79 6400
2724.28 6692
2724.77 6832
2725.27 7036
2725.76 6921
2726.25 6743
2726.74 6935
2727.24 7170
2727.73 6926
2728.22 6906
2728.71 6687
2729.21 6557
2729.70 6432
2730.19 6295
2730.68 6279
2731.18 6163
2731.67 6181
2732.16 6238
2732.66 6304
2733.15 6063
2733.64 6325
2734.13 6601
2734.63 6246
2735.12 6483
2735.61 6579
2736.11 6224
2736.60 6488
2737.09 6606
2737.59 6565
2738.08 6833
2738.57 6544
2739.07 6698
2739.56 6725
2740.05 6838
2740.55 6861
2741.04 6906
2741.54 6712
2742.03 6526
2742.52 6493
2743.02 6682
2743.51 6346
2744.00 6496
2744.50 6308
2744.99 6070
2745.49 5910
2745.98 6142
2746.47 6225
2746.97 5902
2747.46 5716
2747.96 5688
2748.45 5573
2748.95 5590
2749.44 5604
2749.93 5618
2750.43 5774
2750.92 5834
2751.42 5827
2751.91 5839
2752.41 6140
2752.90 6211
2753.40 6159
2753.89 6231
2754.39 6743
2754.88 6772
2755.38 7018
2755.87 7491
2756.37 7834
2756.86 8015
2757.36 7891
2757.85 7776
2758.35 8233
2758.84 8151
2759.34 7549
2759.83 7585
2760.33 7748
2760.82 7487
2761.32 7316
2761.81 7066
2762.31 6713
2762.81 6644
2763.30 6435
2763.80 6385
2764.29 6310
2764.79 6457
2765.28 6321
2765.78 6206
2766.28 6275
2766.77 6159
2767.27 6202
2767.76 6283
2768.26 6312
2768.76 6244
2769.25 6108
2769.75 5831
2770.25 6256
2770.74 6433
2771.24 6256
2771.73 6149
2772.23 6378
2772.73 6496
2773.22 6231
2773.72 6437
2774.22 6714
2774.71 6684
2775.21 6918
2775.71 7201
2776.20 7213
2776.70 7544
2777.20 7916
2777.69 7806
2778.19 7962
2778.69 8111
2779.19 8388
2779.68 8682
2780.18 8792
2780.68 8562
2781.17 8471
2781.67 8536
2782.17 8693
2782.67 8229
2783.16 8039
2783.66 8157
2784.16 8039
2784.66 7685
2785.15 7482
2785.65 7440
2786.15 7290
2786.65 7381
2787.15 7470
2787.64 7341
2788.14 7112
2788.64 7145
2789.14 7127
2789.63 7094
2790.13 7184
2790.63 7031
2791.13 6897
2791.63 7044
2792.13 6835
2792.62 6552
2793.12 6631
2793.62 6479
2794.12 6673
2794.62 6794
2795.12 7268
2795.61 7263
2796.11 7582
2796.61 8177
2797.11 8827
2797.61 9384
2798.11 9739
2798.61 10301
2799.11 10696
2799.60 11573
2800.10 11930
2800.60 12952
2801.10 13168
2801.60 13001
2802.10 12626
2802.60 12405
2803.10 12142
2803.60 11054
2804.10 10684
2804.60 10205
2805.10 9916
2805.59 9015
2806.09 8622
2806.59 9179
2807.09 9585
2807.59 9742
2808.09 9884
2808.59 10742
2809.09 11862
2809.59 12802
2810.09 13431
2810.59 14063
2811.09 15042
2811.59 16121
2812.09 16933
2812.59 17243
2813.09 16628
2813.59 16248
2814.09 16539
2814.59 15593
2815.09 14224
2815.59 13317
2816.09 12683
2816.59 11746
2817.09 10339
2817.59 9429
2818.09 8859
2818.60 8799
2819.10 8504
2819.60 8558
2820.10 8779
2820.60 8744
2821.10 8534
2821.60 8876
2822.10 9257
2822.60 8961
2823.10 9103
2823.60 8877
2824.10 9104
2824.61 9012
2825.11 9092
2825.61 8817
2826.11 9175
2826.61 9102
2827.11 8729
2827.61 8447
2828.12 8730
2828.62 8998
2829.12 8830
2829.62 8532
2830.12 8555
2830.62 8396
2831.12 8304
2831.63 8279
2832.13 8489
2832.63 8426
2833.13 8019
2833.63 7733
2834.14 8213
2834.64 8051
2835.14 8136
2835.64 8127
2836.14 8555
2836.65 8746
2837.15 8476
2837.65 8621
2838.15 8653
2838.66 8165
2839.16 8037
2839.66 8030
2840.16 8093
2840.67 8014
2841.17 7526
2841.67 7302
2842.17 7217
2842.68 6730
2843.18 6617
2843.68 6637
2844.18 6756
2844.69 6456
2845.19 6604
2845.69 6708
2846.20 6636
2846.70 6806
2847.20 6844
2847.71 6908
2848.21 6746
2848.71 6869
2849.22 7015
2849.72 6846
2850.22 6806
2850.73 7323
2851.23 7366
2851.73 7280
2852.24 7285
2852.74 7148
2853.24 6854
2853.75 6664
2854.25 6532
2854.75 6714
2855.26 6570
2855.76 6669
2856.27 6811
2856.77 6725
2857.27 6698
2857.78 6796
2858.28 6621
2858.79 6625
2859.29 6948
2859.80 6947
2860.30 6702
2860.80 7030
2861.31 7213
2861.81 7231
2862.32 7368
2862.82 7608
2863.33 7275
2863.83 7496
2864.34 7673
2864.84 7526
2865.34 7625
2865.85 7462
2866.35 7304
2866.86 7109
2867.36 6916
2867.87 6903
2868.37 6597
2868.88 6684
2869.38 6085
2869.89 6072
2870.39 6031
2870.90 5890
2871.41 5639
2871.91 5937
2872.42 5965
2872.92 6190
2873.43 5964
2873.93 6022
2874.44 6301
2874.94 6380
2875.45 6397
2875.95 6261
2876.46 6547
2876.97 6565
2877.47 6829
2877.98 6636
2878.48 6752
2878.99 6835
2879.50 6967
2880.00 6801
2880.51 6745
2881.01 7240
2881.52 7216
2882.03 7723
2882.53 7599
2883.04 7558
2883.54 7434
2884.05 7313
2884.56 7467
2885.06 7537
2885.57 7949
2886.08 7966
2886.58 8438
2887.09 8727
2887.60 8918
2888.10 9449
2888.61 9962
2889.12 10219
2889.62 10431
2890.13 10822
2890.64 11466
2891.15 11601
2891.65 11731
2892.16 11803
2892.67 11543
2893.17 11621
2893.68 10776
2894.19 9961
2894.70 9604
2895.20 9047
2895.71 8372
2896.22 7867
2896.73 7804
2897.23 7996
2897.74 7521
2898.25 7473
2898.76 7445
2899.26 7141
2899.77 7127
2900.28 7256
2900.79 7466
2901.29 7591
2901.80 7284
2902.31 7624
2902.82 7645
2903.33 7546
2903.83 7919
2904.34 7755
2904.85 7706
2905.36 7969
2905.87 7981
2906.38 8051
2906.88 8146
2907.39 8308
2907.90 8482
2908.41 8514
2908.92 8437
2909.43 8636
2909.94 8498
2910.44 8548
2910.95 8404
2911.46 8023
2911.97 8232
2912.48 8509
2912.99 7998
2913.50 7845
2914.01 7669
2914.52 7865
2915.02 7817
2915.53 7924
2916.04 7897
2916.55 7923
2917.06 8241
2917.57 7991
2918.08 7955
2918.59 7943
2919.10 7641
2919.61 7806
2920.12 7769
2920.63 7644
2921.14 7292
2921.65 7144
2922.16 7403
2922.67 7288
2923.18 7615
2923.69 8004
2924.20 8413
2924.71 8945
2925.22 9551
2925.73 10205
2926.24 11335
2926.75 11818
2927.26 12914
2927.77 13863
2928.28 14408
2928.79 15054
2929.30 15119
2929.81 15502
2930.32 15581
2930.83 14564
2931.34 14286
2931.85 13750
2932.36 12848
2932.87 11293
2933.38 10224
2933.89 9558
2934.40 8586
2934.91 7990
2935.42 7659
2935.94 7595
2936.45 6965
2936.96 6750
2937.47 6938
2937.98 6784
2938.49 7020
2939.00 6996
2939.51 7064
2940.02 7105
2940.54 7205
2941.05 7020
2941.56 7089
2942.07 6926
2942.58 6812
2943.09 6797
2943.61 6880
2944.12 7083
2944.63 7247
2945.14 7270
2945.65 7499
2946.16 7920
2946.68 8273
2947.19 8363
2947.70 8528
2948.21 8869
2948.72 9007
2949.24 9439
2949.75 9487
2950.26 9534
2950.77 9249
2951.28 9068
2951.80 8968
2952.31 9027
2952.82 8840
2953.33 8518
2953.85 8448
2954.36 8107
2954.87 7838
2955.38 7523
2955.90 7666
2956.41 7440
2956.92 7299
2957.43 7079
2957.95 7025
2958.46 6911
2958.97 6726
2959.49 7045
2960.00 7239
2960.51 6706
2961.03 6949
2961.54 7263
2962.05 7652
2962.57 7835
2963.08 7919
2963.59 7955
2964.11 8403
2964.62 8281
2965.13 7847
2965.65 8070
2966.16 7908
2966.67 7933
2967.19 8083
2967.70 7868
2968.21 7933
2968.73 7465
2969.24 7153
2969.76 7330
2970.27 6817
2970.78 6864
2971.30 6693
2971.81 6510
2972.33 6613
2972.84 6349
2973.35 6196
2973.87 6600
2974.38 6317
2974.90 6477
2975.41 6364
2975.92 6243
2976.44 6384
2976.95 6548
2977.47 6340
2977.98 6331
2978.50 6441
2979.01 6664
2979.53 6582
2980.04 6796
2980.56 7142
2981.07 6946
2981.59 7243
2982.10 7247
2982.62 7218
2983.13 7441
2983.65 7196
2984.16 7244
2984.68 7339
2985.19 7681
2985.71 7415
2986.22 7595
2986.74 7861
2987.25 7472
2987.77 7167
2988.28 7144
2988.80 7216
2989.31 7258
2989.83 7169
2990.35 7512
2990.86 7427
2991.38 7238
2991.89 7295
2992.41 7265
2992.92 7397
2993.44 7332
2993.96 7720
2994.47 7772
2994.99 7800
2995.50 8139
2996.02 8775
2996.54 8926
2997.05 9068
2997.57 9404
2998.09 9752
2998.60 10274
2999.12 10792
2999.64 11194
3000.15 11745
3000.67 11834
3001.18 12212
3001.70 12681
3002.22 12278
3002.73 12188
3003.25 11986
3003.77 11782
3004.29 11461
3004.80 10562
3005.32 10394
3005.84 10392
3006.35 9928
3006.87 9748
3007.39 9423
3007.90 8925
3008.42 8852
3008.94 8810
3009.46 8522
3009.97 8280
3010.49 8163
3011.01 7977
3011.53 8049
3012.04 7868
3012.56 7952
3013.08 7740
3013.60 7353
3014.11 7199
3014.63 7328
3015.15 7360
3015.67 7279
3016.18 7358
3016.70 7317
3017.22 7769
3017.74 7697
3018.26 7777
3018.77 8019
3019.29 8067
3019.81 8220
3020.33 7904
3020.85 8310
3021.37 8417
3021.88 8540
3022.40 8527
3022.92 8444
3023.44 8453
3023.96 8596
3024.48 8693
3025.00 8698
3025.51 9237
3026.03 9585
3026.55 9508
3027.07 10020
3027.59 10085
3028.11 10256
3028.63 10170
3029.15 10202
3029.67 10178
3030.18 10404
3030.70 9878
3031.22 9948
3031.74 9443
3032.26 9017
3032.78 8744
3033.30 8607
3033.82 8800
3034.34 9386
3034.86 10117
3035.38 10652
3035.90 11080
3036.42 11970
3036.94 12668
3037.46 13613
3037.98 14131
3038.50 14795
3039.02 15614
3039.54 15672
3040.06 16151
3040.58 15720
3041.10 15331
3041.62 14349
3042.14 13615
3042.66 12924
3043.18 12413
3043.70 11770
3044.22 11126
3044.74 10051
3045.26 9288
3045.78 8944
3046.30 8494
3046.82 8047
3047.34 7586
3047.86 7691
3048.38 7390
3048.90 7323
3049.42 7251
3049.94 7376
3050.46 7273
3050.98 7317
3051.50 7361
3052.03 7516
3052.55 7644
3053.07 7878
3053.59 7714
3054.11 8324
3054.63 8319
3055.15 8137
3055.67 8414
3056.19 8564
3056.72 8622
3057.24 8550
3057.76 8433
3058.28 8301
3058.80 8112
3059.32 7782
3059.84 7757
3060.37 7491
3060.89 7316
3061.41 7450
3061.93 7488
3062.45 7138
3062.98 6975
3063.50 7102
3064.02 7409
3064.54 7213
3065.06 7303
3065.59 7413
3066.11 7593
3066.63 7896
3067.15 7907
3067.67 7872
3068.20 7575
3068.72 7831
3069.24 7673
3069.76 7779
3070.29 7739
3070.81 7401
3071.33 7483
3071.85 7581
3072.38 7323
3072.90 7229
3073.42 7533
3073.95 7481
3074.47 7235
3074.99 7422
3075.51 7536
3076.04 7489
3076.56 7529
3077.08 7508
3077.61 7646
3078.13 8075
3078.65 7836
3079.18 7798
3079.70 8079
3080.22 7947
3080.75 8137
3081.27 7876
3081.79 7635
3082.32 7831
3082.84 7909
3083.36 8044
3083.89 8034
3084.41 7786
3084.93 7611
3085.46 7601
3085.98 7126
3086.51 7210
3087.03 7422
3087.55 7432
3088.08 7263
3088.60 7277
3089.13 7298
3089.65 7282
3090.17 7450
3090.70 7561
3091.22 7284
3091.75 7655
3092.27 7516
3092.80 6949
3093.32 6955
3093.85 7157
3094.37 7185
3094.89 7231
3095.42 7188
3095.94 7312
3096.47 7349
3096.99 7479
3097.52 7647
3098.04 7355
3098.57 7298
3099.09 7443
3099.62 7693
3100.14 7851
3100.67 7844
3101.19 8195
3101.72 8908
3102.24 9029
3102.77 9490
3103.29 9909
3103.82 10295
3104.34 11164
3104.87 12237
3105.40 12964
3105.92 13265
3106.45 13495
3106.97 13273
3107.50 13314
3108.02 13017
3108.55 12901
3109.08 12000
3109.60 10961
3110.13 10210
3110.65 10151
3111.18 9636
3111.70 9041
3112.23 8541
3112.76 8466
3113.28 8347
3113.81 8340
3114.34 8372
3114.86 8562
3115.39 8693
3115.91 8699
3116.44 8291
3116.97 8365
3117.49 7707
3118.02 7527
3118.55 7614
3119.07 7307
3119.60 7143
3120.13 6883
3120.65 6829
3121.18 6566
3121.71 6726
3122.23 6601
3122.76 6377
3123.29 6569
3123.82 6823
3124.34 6454
3124.87 6657
3125.40 6695
3125.92 6555
3126.45 6555
3126.98 7049
3127.51 6761
3128.03 6699
3128.56 6710
3129.09 6741
3129.62 6781
3130.14 6370
3130.67 6458
3131.20 6576
3131.73 6548
3132.25 6321
3132.78 6550
3133.31 6428
3133.84 6198
3134.37 6033
3134.89 6244
3135.42 6259
3135.95 6157
3136.48 5974
3137.01 6131
3137.53 6173
3138.06 6083
3138.59 6074
3139.12 5954
3139.65 6248
3140.18 6406
3140.70 6500
3141.23 6484
3141.76 6519
3142.29 6503
3142.82 6702
3143.35 6545
3143.88 6430
3144.40 6593
3144.93 6682
3145.46 6386
3145.99 6563
3146.52 6601
3147.05 6598
3147.58 6758
3148.11 7049
3148.64 7066
3149.17 7170
3149.70 7266
3150.22 7418
3150.75 7482
3151.28 7766
3151.81 7946
3152.34 7534
3152.87 7495
3153.40 7713
3153.93 7731
3154.46 7566
3154.99 7481
3155.52 7241
3156.05 7238
3156.58 7204
3157.11 7014
3157.64 7020
3158.17 6952
3158.70 7034
3159.23 6998
3159.76 6849
3160.29 6924
3160.82 6998
3161.35 6844
3161.88 6955
3162.41 7222
3162.94 7155
3163.47 7025
3164.00 7041
3164.53 7101
3165.06 6799
3165.59 7092
3166.12 7257
3166.65 7225
3167.18 6935
3167.72 7374
3168.25 7836
3168.78 7585
3169.31 7542
3169.84 7925
3170.37 8394
3170.90 8130
3171.43 8471
3171.96 8400
3172.49 8551
3173.03 8593
3173.56 8170
3174.09 7908
3174.62 7581
3175.15 7644
3175.68 7264
3176.21 7029
3176.74 6923
3177.28 6994
3177.81 6858
3178.34 6715
3178.87 6451
3179.40 6352
3179.93 6399
3180.47 6364
3181.00 6525
3181.53 6587
3182.06 6803
3182.59 6640
3183.13 6743
3183.66 6809
3184.19 6813
3184.72 7044
3185.25 6920
3185.79 7174
3186.32 7472
3186.85 7418
3187.38 7321
3187.92 7046
3188.45 7064
3188.98 7014
3189.51 7152
3190.05 6968
3190.58 6827
3191.11 6843
3191.64 6638
3192.18 6612
3192.71 6600
3193.24 6258
3193.78 6498
3194.31 6465
3194.84 6087
3195.38 6124
3195.91 6106
3196.44 6213
3196.97 6204
3197.51 6599
3198.04 6626
3198.57 7010
3199.11 6614
3199.64 6910
3200.17 6974
3200.71 6913
3201.24 7249
3201.78 7118
3202.31 7101
3202.84 7196
3203.38 7534
3203.91 7757
3204.44 8192
3204.98 7789
3205.51 8181
3206.05 8303
3206.58 8115
3207.11 8484
3207.65 8264
3208.18 7938
3208.72 7853
3209.25 7845
3209.78 7884
3210.32 7908
3210.85 7807
3211.39 7773
3211.92 7610
3212.46 7763
3212.99 8008
3213.53 7578
3214.06 7618
3214.59 7591
3215.13 8050
3215.66 7923
3216.20 7874
3216.73 7708
3217.27 7408
3217.80 7373
3218.34 7035
3218.87 7081
3219.41 6960
3219.94 6922
3220.48 7038
3221.01 6925
3221.55 6923
3222.08 6681
3222.62 6565
3223.16 6996
3223.69 6920
3224.23 6788
3224.76 6707
3225.30 6970
3225.83 7134
3226.37 7075
3226.90 7394
3227.44 7155
3227.98 7574
3228.51 7945
3229.05 7940
3229.58 7701
3230.12 7676
3230.66 7623
3231.19 7362
3231.73 7175
3232.26 7089
3232.80 6854
3233.34 6760
3233.87 6769
3234.41 6592
3234.95 6546
3235.48 6387
3236.02 6344
3236.55 6499
3237.09 6268
3237.63 6152
3238.16 6395
3238.70 6863
3239.24 6932
3239.77 6912
3240.31 6740
3240.85 6975
3241.38 7445
3241.92 7285
3242.46 7461
3243.00 7358
3243.53 7420
3244.07 7263
3244.61 7107
3245.14 7273
3245.68 7190
3246.22 6989
3246.76 6660
3247.29 6719
3247.83 6464
3248.37 6094
3248.91 6379
3249.44 6453
3249.98 6189
3250.52 6028
3251.06 6118
3251.59 6242
3252.13 6528
3252.67 6520
3253.21 6530
3253.75 6262
3254.28 6567
3254.82 6760
3255.36 6563
3255.90 6430
3256.44 6890
3256.97 6822
3257.51 6980
3258.05 7128
3258.59 6990
3259.13 6988
3259.67 7344
3260.20 7894
3260.74 8189
3261.28 7884
3261.82 7941
3262.36 8522
3262.90 8355
3263.44 8270
3263.97 8589
3264.51 9138
3265.05 9415
3265.59 9504
3266.13 9180
3266.67 9450
3267.21 9382
3267.75 9357
3268.29 9194
3268.83 9405
3269.36 8755
3269.90 8912
3270.44 8686
3270.98 8630
3271.52 8742
3272.06 8724
3272.60 8440
3273.14 8155
3273.68 8160
3274.22 7831
3274.76 7643
3275.30 7453
3275.84 7400
3276.38 7437
3276.92 7428
3277.46 7328
3278.00 7453
3278.54 7620
3279.08 8042
3279.62 7990
3280.16 7901
3280.70 8200
3281.24 7963
3281.78 8257
3282.32 8361
3282.86 8290
3283.40 8395
3283.94 7822
3284.48 8280
3285.02 8267
3285.56 8227
3286.10 8417
3286.64 8186
3287.18 8395
3287.72 8472
3288.26 8895
3288.81 8912
3289.35 8904
3289.89 8396
3290.43 8613
3290.97 8843
3291.51 8920
3292.05 8591
3292.59 8417
3293.13 8717
3293.67 8483
3294.22 8733
3294.76 9312
3295.30 9598
3295.84 10211
3296.38 10803
3296.92 11311
3297.46 12214
3298.01 12808
3298.55 13597
3299.09 13937
3299.63 14746
3300.17 14791
3300.71 14524
3301.26 14705
3301.80 14223
3302.34 13270
3302.88 12361
3303.42 11818
3303.97 11312
3304.51 10884
3305.05 10099
3305.59 9619
3306.13 9180
3306.68 8840
3307.22 9082
3307.76 9214
3308.30 8727
3308.85 8789
3309.39 8998
3309.93 9203
3310.47 9158
3311.02 9265
3311.56 9352
3312.10 9636
3312.64 9832
3313.19 9854
3313.73 10268
3314.27 10231
3314.82 10665
3315.36 10816
3315.90 10607
3316.45 10588
3316.99 10746
3317.53 10691
3318.07 10655
3318.62 10836
3319.16 10734
3319.70 11037
3320.25 10614
3320.79 10756
3321.34 10948
3321.88 10405
3322.42 10627
3322.97 10830
3323.51 11102
3324.05 10609
3324.60 10787
3325.14 10742
3325.68 10645
3326.23 10581
3326.77 10880
3327.32 10459
3327.86 10374
3328.40 10458
3328.95 10251
3329.49 10122
3330.04 9696
3330.58 9759
3331.13 9671
3331.67 9764
3332.21 9826
3332.76 10482
3333.30 10429
3333.85 10991
3334.39 12938
3334.94 14906
3335.48 16742
3336.03 18915
3336.57 21361
3337.12 24014
3337.66 26156
3338.21 28107
3338.75 30245
3339.30 32193
3339.84 33942
3340.39 34091
3340.93 34019
3341.48 34067
3342.02 33530
3342.57 30849
3343.11 28269
3343.66 25859
3344.20 22907
3344.75 19933
3345.29 17263
3345.84 15101
3346.38 13095
3346.93 12054
3347.47 11579
3348.02 10687
3348.57 9917
3349.11 9374
3349.66 9270
3350.20 9338
3350.75 9285
3351.30 9442
3351.84 9361
3352.39 9638
3352.93 9816
3353.48 9860
3354.03 10392
3354.57 10246
3355.12 10325
3355.66 10798
3356.21 11209
3356.76 11082
3357.30 11800
3357.85 11523
3358.40 11404
3358.94 11038
3359.49 11096
3360.04 11156
3360.58 10679
3361.13 10440
3361.68 10124
3362.22 9680
3362.77 9760
3363.32 9634
3363.86 9137
3364.41 8508
3364.96 8338
3365.50 8069
3366.05 8192
3366.60 7793
3367.15 7580
3367.69 7760
3368.24 7758
3368.79 7831
3369.34 7437
3369.88 7494
3370.43 7722
3370.98 7710
3371.53 7427
3372.07 7733
3372.62 8086
3373.17 7923
3373.72 7905
3374.26 7655
3374.81 8036
3375.36 7878
3375.91 7788
3376.46 7734
3377.00 7899
3377.55 7917
3378.10 8005
3378.65 7533
3379.20 7846
3379.74 7608
3380.29 7363
3380.84 7380
3381.39 7204
3381.94 7162
3382.49 7174
3383.04 6738
3383.58 7030
3384.13 6990
3384.68 7047
3385.23 7030
3385.78 7113
3386.33 7064
3386.88 7396
3387.43 7525
3387.97 7565
3388.52 7612
3389.07 7443
3389.62 7280
3390.17 7316
3390.72 7244
3391.27 7091
3391.82 7306
3392.37 7221
3392.92 7008
3393.47 7093
3394.01 6810
3394.56 6915
3395.11 7000
3395.66 6871
3396.21 6795
3396.76 6743
3397.31 6677
3397.86 6554
3398.41 6841
3398.96 6765
3399.51 6613
3400.06 6508
3400.61 6321
3401.16 6527
3401.71 6523
3402.26 6153
3402.81 6020
3403.36 6590
3403.91 6732
3404.46 6478
3405.01 6222
3405.56 6103
3406.11 6068
3406.66 6001
3407.21 6138
3407.76 6301
3408.32 6185
3408.87 6181
3409.42 5948
3409.97 5809
3410.52 6040
3411.07 6131
3411.62 6067
3412.17 6224
3412.72 6054
3413.27 6047
3413.82 6157
3414.37 6168
3414.93 6066
3415.48 6260
3416.03 6201
3416.58 6307
3417.13 6171
3417.68 6365
3418.23 6345
3418.78 6034
3419.34 6255
3419.89 6451
3420.44 6064
3420.99 5897
3421.54 6132
3422.09 5942
3422.65 5888
3423.20 5828
3423.75 5746
3424.30 5845
3424.85 5668
3425.40 5680
3425.96 5814
3426.51 5954
3427.06 6106
3427.61 5943
3428.17 5958
3428.72 5893
3429.27 6009
3429.82 5956
3430.37 6117
3430.93 5924
3431.48 5853
3432.03 6071
3432.58 5931
3433.14 5975
3433.69 5916
3434.24 5931
3434.79 5727
3435.35 6010
3435.90 5845
3436.45 6036
3437.01 5856
3437.56 5982
3438.11 6069
3438.66 5958
3439.22 5937
3439.77 5986
3440.32 6415
3440.88 6378
3441.43 6497
3441.98 6575
3442.54 6238
3443.09 6385
3443.64 6757
3444.20 6732
3444.75 6761
3445.30 6783
3445.86 6767
3446.41 6532
3446.97 6522
3447.52 6171
3448.07 6281
3448.63 5951
3449.18 5933
3449.73 6184
3450.29 5946
3450.84 5929
3451.40 5924
3451.95 5632
3452.50 5683
3453.06 5461
3453.61 5425
3454.17 5699
3454.72 5457
3455.28 5513
3455.83 5646
3456.38 5759
3456.94 5642
3457.49 5622
3458.05 5569
3458.60 5603
3459.16 5288
3459.71 5525
3460.27 5566
3460.82 5849
3461.38 5747
3461.93 5712
3462.49 5752
3463.04 5906
3463.60 5754
3464.15 5723
3464.71 5759
3465.26 5976
3465.82 6085
3466.37 5872
3466.93 5970
3467.48 6208
3468.04 6006
3468.59 6057
3469.15 6139
3469.70 6040
3470.26 6148
3470.82 6620
3471.37 6645
3471.93 6492
3472.48 6505
3473.04 6581
3473.59 6789
3474.15 6634
3474.71 6381
3475.26 6280
3475.82 6503
3476.37 6177
3476.93 6354
3477.49 6388
3478.04 6584
3478.60 6496
3479.16 6253
3479.71 6132
3480.27 6588
3480.82 6537
3481.38 6361
3481.94 6663
3482.49 6740
3483.05 6569
3483.61 6877
3484.16 7028
3484.72 6792
3485.28 7005
3485.83 6915
3486.39 7032
3486.95 7083
3487.50 7015
3488.06 7342
3488.62 7267
3489.18 7296
3489.73 7570
3490.29 7702
3490.85 8006
3491.40 8577
3491.96 8787
3492.52 8823
3493.08 9769
3493.63 9911
3494.19 10343
3494.75 10690
3495.31 10973
3495.86 11495
3496.42 11601
3496.98 11848
3497.54 11590
3498.09 11346
3498.65 11441
3499.21 11590
3499.77 11698
3500.33 11933
3500.88 11827
3501.44 12023
3502.00 12765
3502.56 13120
3503.12 14038
3503.67 15593
3504.23 16513
3504.79 17185
3505.35 18129
3505.91 19358
3506.47 20660
3507.03 21642
3507.58 22679
3508.14 23924
3508.70 24339
3509.26 24559
3509.82 24769
3510.38 24111
3510.94 24072
3511.49 22997
3512.05 21176
3512.61 19260
3513.17 17274
3513.73 15616
3514.29 13773
3514.85 12263
3515.41 11379
3515.97 10229
3516.53 9425
3517.09 9011
3517.64 8607
3518.20 8180
3518.76 7850
3519.32 7658
3519.88 7565
3520.44 7648
3521.00 7723
3521.56 7324
3522.12 7686
3522.68 7967
3523.24 8036
3523.80 8386
3524.36 8427
3524.92 8129
3525.48 7960
3526.04 8065
3526.60 8098
3527.16 7992
3527.72 8100
3528.28 8324
3528.84 8114
3529.40 7908
3529.96 7670
3530.52 7506
3531.08 7230
3531.64 7134
3532.20 7023
3532.76 6940
3533.32 6957
3533.89 6989
3534.45 6981
3535.01 7301
3535.57 7257
3536.13 7417
3536.69 7294
3537.25 7502
3537.81 7706
3538.37 7886
3538.93 8141
3539.49 8022
3540.06 8004
3540.62 7914
3541.18 7898
3541.74 7899
3542.30 8118
3542.86 7681
3543.42 7706
3543.98 7916
3544.55 7830
3545.11 8078
3545.67 7664
3546.23 7650
3546.79 7567
3547.35 7933
3547.92 7659
3548.48 7571
3549.04 7503
3549.60 7336
3550.16 7156
3550.72 7320
3551.29 7185
3551.85 6966
3552.41 6975
3552.97 6543
3553.54 6699
3554.10 6771
3554.66 6808
3555.22 6954
3555.78 7239
3556.35 7364
3556.91 6956
3557.47 7185
3558.03 7198
3558.60 7476
3559.16 7478
3559.72 7689
3560.29 7185
3560.85 7102
3561.41 7436
3561.97 7436
3562.54 7233
3563.10 6974
3563.66 6912
3564.23 6936
3564.79 6767
3565.35 6817
3565.91 6832
3566.48 6872
3567.04 6598
3567.60 6566
3568.17 6327
3568.73 6277
3569.29 6530
3569.86 6660
3570.42 6763
3570.99 6469
3571.55 6772
3572.11 6543
3572.68 6654
3573.24 6638
3573.80 6863
3574.37 6919
3574.93 6947
3575.50 6892
3576.06 7212
3576.62 7305
3577.19 7157
3577.75 7293
3578.32 7639
3578.88 7764
3579.44 7462
3580.01 7129
3580.57 7200
3581.14 7337
3581.70 7396
3582.27 7353
3582.83 7403
3583.40 7080
3583.96 7041
3584.52 6783
3585.09 6819
3585.65 7126
3586.22 7005
3586.78 7001
3587.35 6768
3587.91 6699
3588.48 6767
3589.04 6895
3589.61 6896
3590.17 6613
3590.74 6664
3591.30 6420
3591.87 6448
3592.43 6483
3593.00 6323
3593.56 6398
3594.13 6349
3594.70 6519
3595.26 6379
3595.83 6201
3596.39 6188
3596.96 5944
3597.52 6250
3598.09 6035
3598.65 6254
3599.22 6371
3599.79 6206
3600.35 6078
3600.92 6161
3601.48 6400
3602.05 6182
3602.62 6282
3603.18 6650
3603.75 6649
3604.32 6590
3604.88 6402
3605.45 6858
3606.01 6943
3606.58 6572
3607.15 6743
3607.71 6604
3608.28 6725
3608.85 6657
3609.41 6608
3609.98 6394
3610.55 6326
3611.11 5856
3611.68 6166
3612.25 6170
3612.81 5722
3613.38 5900
3613.95 5863
3614.51 5994
3615.08 6367
3615.65 6452
3616.22 6856
3616.78 7484
3617.35 8422
3617.92 9344
3618.48 10963
3619.05 12076
3619.62 13267
3620.19 14769
3620.75 16371
3621.32 17964
3621.89 19409
3622.46 20574
3623.02 20952
3623.59 20720
3624.16 20378
3624.73 19339
3625.30 17845
3625.86 15760
3626.43 14707
3627.00 12998
3627.57 11331
3628.14 9880
3628.70 8788
3629.27 7796
3629.84 7148
3630.41 6836
3630.98 6479
3631.55 6248
3632.11 5995
3632.68 5934
3633.25 6249
3633.82 5998
3634.39 6096
3634.96 6006
3635.52 5881
3636.09 5681
3636.66 5765
3637.23 5537
3637.80 5516
3638.37 5570
3638.94 5609
3639.51 5622
3640.08 5391
3640.64 5551
3641.21 5617
3641.78 5747
3642.35 6005
3642.92 6011
3643.49 6018
3644.06 6220
3644.63 6464
3645.20 6578
3645.77 6735
3646.34 7065
3646.91 7186
3647.48 7089
3648.05 6977
3648.62 7248
3649.19 7395
3649.76 7183
3650.33 7495
3650.90 7489
3651.47 7554
3652.03 7496
3652.60 7241
3653.17 7568
3653.75 7670
3654.32 7183
3654.89 7054
3655.46 6978
3656.03 6785
3656.60 6830
3657.17 6882
3657.74 6752
3658.31 6792
3658.88 7153
3659.45 6978
3660.02 6760
3660.59 7121
3661.16 7058
3661.73 7002
3662.30 6719
3662.87 6672
3663.44 6474
3664.01 6441
3664.59 6749
3665.16 6401
3665.73 6302
3666.30 6596
3666.87 6264
3667.44 6183
3668.01 6086
3668.58 5896
3669.15 5772
3669.73 5719
3670.30 5966
3670.87 5792
3671.44 5708
3672.01 5913
3672.58 5943
3673.15 5889
3673.73 5881
3674.30 6114
3674.87 6095
3675.44 6081
3676.01 6087
3676.58 6065
3677.16 6423
3677.73 6582
3678.30 6873
3678.87 6863
3679.44 6869
3680.02 6885
3680.59 7217
3681.16 7086
3681.73 6908
3682.31 6834
3682.88 6840
3683.45 6349
3684.02 6097
3684.60 6033
3685.17 5980
3685.74 6227
3686.31 6000
3686.89 5936
3687.46 5919
3688.03 5863
3688.60 6093
3689.18 6391
3689.75 6253
3690.32 6792
3690.90 6983
3691.47 6839
3692.04 7198
3692.61 7036
3693.19 7004
3693.76 7762
3694.33 7738
3694.91 7234
3695.48 7458
3696.05 7809
3696.63 7366
3697.20 6925
3697.77 7044
3698.35 6834
3698.92 6453
3699.50 6235
3700.07 6052
3700.64 6194
3701.22 6121
3701.79 5982
3702.36 5956
3702.94 6051
3703.51 5818
3704.09 5760
3704.66 5724
3705.23 5845
3705.81 5807
3706.38 5959
3706.96 6240
3707.53 6175
3708.11 5802
3708.68 6007
3709.25 6183
3709.83 6049
3710.40 5961
3710.98 6123
3711.55 6104
3712.13 5990
3712.70 5949
3713.28 5963
3713.85 6194
3714.43 5983
3715.00 5788
3715.58 5974
3716.15 6040
3716.73 6108
3717.30 6003
3717.88 6058
3718.45 6306
3719.03 6503
3719.60 6190
3720.18 6446
3720.75 6181
3721.33 6137
3721.90 6041
3722.48 6301
3723.05 6390
3723.63 6394
3724.20 6150
3724.78 5958
3725.36 5973
3725.93 5987
3726.51 5830
3727.08 5857
3727.66 5914
3728.23 5580
3728.81 5773
3729.39 5701
3729.96 5634
3730.54 5739
3731.11 6087
3731.69 6406
3732.27 6701
3732.84 6666
3733.42 7037
3734.00 7759
3734.57 8239
3735.15 9096
3735.72 9178
3736.30 9414
3736.88 9933
3737.45 10449
3738.03 10164
3738.61 10290
3739.18 10227
3739.76 9963
3740.34 9573
3740.92 9483
3741.49 8927
3742.07 8656
3742.65 8219
3743.22 7881
3743.80 7268
3744.38 7101
3744.95 6902
3745.53 6865
3746.11 6963
3746.69 6722
3747.26 6800
3747.84 6680
3748.42 6941
3749.00 6958
3749.57 6906
3750.15 6897
3750.73 7068
3751.31 7055
3751.88 6923
3752.46 6864
3753.04 6791
3753.62 7056
3754.19 6836
3754.77 6506
3755.35 6277
3755.93 6307
3756.51 6373
3757.08 6717
3757.66 6834
3758.24 6884
3758.82 6859
3759.40 7366
3759.98 7654
3760.55 7907
3761.13 8440
3761.71 8340
3762.29 8768
3762.87 9160
3763.45 9462
3764.03 9636
3764.60 9475
3765.18 9275
3765.76 9209
3766.34 8886
3766.92 8681
3767.50 8266
3768.08 7859
3768.66 7663
3769.24 7128
3769.81 7102
3770.39 6684
3770.97 6706
3771.55 6201
3772.13 6309
3772.71 6578
3773.29 6500
3773.87 6580
3774.45 6270
3775.03 6216
3775.61 6474
3776.19 6660
3776.77 6911
3777.35 6864
3777.93 6803
3778.51 6799
3779.09 6748
3779.67 7031
3780.25 6843
3780.83 6820
3781.41 6867
3781.99 6578
3782.57 6587
3783.15 6083
3783.73 5983
3784.31 5945
3784.89 5789
3785.47 5676
3786.05 5905
3786.63 5787
3787.21 5878
3787.79 5692
3788.37 5873
3788.95 5917
3789.53 5963
3790.11 6373
3790.69 6296
3791.27 6224
3791.85 6233
3792.43 6173
3793.01 6175
3793.59 5983
3794.18 5940
3794.76 6266
3795.34 6288
3795.92 6018
3796.50 5925
3797.08 6160
3797.66 6200
3798.24 6052
3798.83 6129
3799.41 6241
3799.99 5945
3800.57 6138
3801.15 6276
3801.73 6392
3802.31 6216
3802.90 6086
3803.48 6419
3804.06 6578
3804.64 6755
3805.22 6985
3805.80 6860
3806.39 6615
3806.97 6758
3807.55 6775
3808.13 6864
3808.71 6961
3809.30 6880
3809.88 6812
3810.46 6872
3811.04 6756
3811.63 6832
3812.21 6798
3812.79 6957
3813.37 7142
3813.95 6973
3814.54 7037
3815.12 7151
3815.70 6933
3816.29 6708
3816.87 6874
3817.45 7430
3818.03 7193
3818.62 7273
3819.20 7176
3819.78 7454
3820.36 7681
3820.95 6904
3821.53 6769
3822.11 6995
3822.70 7120
3823.28 6751
3823.86 6489
3824.45 6388
3825.03 6423
3825.61 6193
3826.20 6184
3826.78 6254
3827.36 5760
3827.95 5796
3828.53 5956
3829.11 5580
3829.70 5682
3830.28 5628
3830.87 5641
3831.45 5802
3832.03 5832
3832.62 5977
3833.20 5987
3833.79 6045
3834.37 6390
3834.95 6476
3835.54 6467
3836.12 6476
3836.71 6356
3837.29 6427
3837.87 6623
3838.46 6292
3839.04 6492
3839.63 6698
3840.21 6487
3840.80 6156
3841.38 6326
3841.97 6493
3842.55 6104
3843.13 6187
3843.72 5968
3844.30 5647
3844.89 5774
3845.47 5887
3846.06 5559
3846.64 5661
3847.23 5782
3847.81 5951
3848.40 5878
3848.98 5727
3849.57 5690
3850.15 5869
3850.74 5816
3851.33 6083
3851.91 5825
3852.50 5884
3853.08 6071
3853.67 5962
3854.25 6117
3854.84 6040
3855.42 6428
3856.01 6412
3856.60 6352
3857.18 6491
3857.77 6933
3858.35 6753
3858.94 6873
3859.52 7235
3860.11 7951
3860.70 8644
3861.28 9503
3861.87 10413
3862.45 11701
3863.04 13438
3863.63 14496
3864.21 15247
3864.80 16521
3865.39 17712
3865.97 18865
3866.56 19372
3867.15 19337
3867.73 19183
3868.32 18529
3868.91 17723
3869.49 15992
3870.08 14344
3870.67 13001
3871.25 11669
3871.84 11161
3872.43 10161
3873.01 9232
3873.60 8349
3874.19 8064
3874.77 7490
3875.36 7429
3875.95 7562
3876.54 7611
3877.12 7589
3877.71 7289
3878.30 7371
3878.89 7013
3879.47 6849
3880.06 6910
3880.65 6734
3881.24 6427
3881.82 6400
3882.41 6227
3883.00 6111
3883.59 5960
3884.17 5920
3884.76 5924
3885.35 5970
3885.94 6021
3886.53 5953
3887.11 5743
3887.70 5822
3888.29 6010
3888.88 5915
3889.47 5968
3890.05 6084
3890.64 6231
3891.23 6520
3891.82 6815
3892.41 6791
3893.00 6776
3893.59 7058
3894.17 7254
3894.76 7695
3895.35 8093
3895.94 8109
3896.53 7888
3897.12 8263
3897.71 8350
3898.30 8486
3898.88 8868
3899.47 8786
3900.06 9092
3900.65 8877
3901.24 9223
3901.83 9138
3902.42 8666
3903.01 8417
3903.60 8616
3904.19 8367
3904.78 7900
3905.37 7592
3905.95 7369
3906.54 7227
3907.13 7158
3907.72 6987
3908.31 6579
3908.90 6298
3909.49 6178
3910.08 6049
3910.67 5954
3911.26 5872
3911.85 5691
3912.44 5787
3913.03 5499
3913.62 5581
3914.21 5359
3914.80 5437
3915.39 5553
3915.98 5486
3916.57 5550
3917.16 5665
3917.75 5413
3918.34 5356
3918.93 5321
3919.52 5427
3920.12 5262
3920.71 5133
3921.30 5229
3921.89 5041
3922.48 5222
3923.07 5199
3923.66 5064
3924.25 5302
3924.84 5460
3925.43 5391
3926.02 5478
3926.61 5455
3927.20 5606
3927.80 5589
3928.39 5387
3928.98 5491
3929.57 5464
3930.16 5560
3930.75 5527
3931.34 5225
3931.94 5291
3932.53 5240
3933.12 5292
3933.71 5165
3934.30 5124
3934.89 5427
3935.48 5267
3936.08 5185
3936.67 5521
3937.26 5633
3937.85 5548
3938.44 5441
3939.04 5405
3939.63 5533
3940.22 5272
3940.81 4855
3941.40 5262
3942.00 5361
3942.59 5547
3943.18 5417
3943.77 5600
3944.37 5527
3944.96 5585
3945.55 5726
3946.14 5548
3946.74 5451
3947.33 5340
3947.92 5447
3948.51 5490
3949.11 5410
3949.70 5774
3950.29 5496
3950.88 5390
3951.48 5228
3952.07 5144
3952.66 5056
3953.26 5227
3953.85 5138
3954.44 5315
3955.04 5293
3955.63 5386
3956.22 5418
3956.82 5493
3957.41 5539
3958.00 5268
3958.60 5251
3959.19 5316
3959.78 5606
3960.38 5320
3960.97 5228
3961.56 5339
3962.16 5402
3962.75 5141
3963.34 5234
3963.94 5084
3964.53 5218
3965.13 5478
3965.72 5463
3966.31 5396
3966.91 5650
3967.50 5809
3968.10 6318
3968.69 6680
3969.28 7045
3969.88 7327
3970.47 7355
3971.07 7554
3971.66 7541
3972.26 7573
3972.85 7970
3973.45 7948
3974.04 7317
3974.63 6906
3975.23 6680
3975.82 6331
3976.42 6217
3977.01 5945
3977.61 5920
3978.20 5705
3978.80 5484
3979.39 5190
3979.99 5395
3980.58 5382
3981.18 5396
3981.77 5522
3982.37 5777
3982.96 5738
3983.56 5444
3984.15 5350
3984.75 5550
3985.35 5377
3985.94 5550
3986.54 5886
3987.13 5519
3987.73 5539
3988.32 5469
3988.92 5406
3989.51 5541
3990.11 5512
3990.71 5675
3991.30 5672
3991.90 5225
3992.49 5463
3993.09 5354
3993.69 5641
3994.28 5346
3994.88 5465
3995.47 5514
3996.07 5723
3996.67 5646
3997.26 5714
3997.86 5648
3998.46 5602
3999.05 5909
3999.65 5903
4000.25 5900
4000.84 6025
4001.44 6249
4002.04 6110
4002.63 6368
4003.23 6434
4003.83 6080
4004.42 6133
4005.02 6150
4005.62 6195
4006.21 6097
4006.81 6279
4007.41 6441
4008.01 6618
4008.60 6566
4009.20 6629
4009.80 6993
4010.39 7237
4010.99 7261
4011.59 6844
4012.19 6653
4012.78 6937
4013.38 6730
4013.98 6707
4014.58 6730
4015.17 6924
4015.77 7046
4016.37 7132
4016.97 7570
4017.57 7667
4018.16 8075
4018.76 8436
4019.36 9025
4019.96 9437
4020.56 9645
4021.15 9614
4021.75 9906
4022.35 9923
4022.95 10506
4023.55 9681
4024.14 9284
4024.74 8735
4025.34 8057
4025.94 7733
4026.54 7716
4027.14 7084
4027.74 6640
4028.33 6411
4028.93 6306
4029.53 6182
4030.13 6336
4030.73 6329
4031.33 6173
4031.93 6650
4032.53 6566
4033.12 6744
4033.72 6721
4034.32 6754
4034.92 6419
4035.52 6603
4036.12 6557
4036.72 6331
4037.32 6568
4037.92 6370
4038.52 6218
4039.12 6118
4039.72 5971
4040.32 5830
4040.92 5920
4041.52 5664
4042.12 5670
4042.71 5736
4043.31 5764
4043.91 5861
4044.51 5380
4045.11 5526
4045.71 5583
4046.31 5549
4046.91 5568
4047.51 5731
4048.11 5636
4048.71 5686
4049.31 5763
4049.91 5900
4050.52 5916
4051.12 6020
4051.72 5866
4052.32 5742
4052.92 5610
4053.52 5646
4054.12 5623
4054.72 5833
4055.32 5825
4055.92 5790
4056.52 5741
4057.12 5624
4057.72 5793
4058.32 5708
4058.92 5720
4059.52 5748
4060.13 5727
4060.73 5624
4061.33 5631
4061.93 5686
4062.53 5492
4063.13 5371
4063.73 5431
4064.33 5369
4064.94 5279
4065.54 5141
4066.14 5033
4066.74 5150
4067.34 4975
4067.94 5084
4068.54 5188
4069.15 5164
4069.75 5043
4070.35 4973
4070.95 5059
4071.55 5119
4072.16 4981
4072.76 4956
4073.36 5125
4073.96 5120
4074.56 5297
4075.17 5148
4075.77 5347
4076.37 5273
4076.97 5214
4077.57 5260
4078.18 5349
4078.78 5808
4079.38 5659
4079.98 5399
4080.59 5326
4081.19 5217
4081.79 5328
4082.39 5452
4083.00 5084
4083.60 5511
4084.20 5215
4084.81 5348
4085.41 5579
4086.01 5612
4086.61 5633
4087.22 5714
4087.82 5659
4088.42 5552
4089.03 5844
4089.63 5826
4090.23 5819
4090.84 5754
4091.44 6080
4092.04 5949
4092.65 6195
4093.25 6604
4093.85 7017
4094.46 7411
4095.06 8038
4095.66 8493
4096.27 8912
4096.87 9728
4097.48 10503
4098.08 11046
4098.68 12030
4099.29 12884
4099.89 12968
4100.49 13314
4101.10 12839
4101.70 12493
4102.31 11843
4102.91 10932
4103.52 9959
4104.12 9077
4104.72 8370
4105.33 7534
4105.93 6945
4106.54 6550
4107.14 5928
4107.75 5620
4108.35 5630
4108.96 5342
4109.56 5419
4110.16 5456
4110.77 5511
4111.37 5669
4111.98 5587
4112.58 5742
4113.19 6002
4113.79 5879
4114.40 5919
4115.00 6066
4115.61 6281
4116.21 5913
4116.82 5916
4117.42 5687
4118.03 5615
4118.64 5485
4119.24 5317
4119.85 5203
4120.45 5166
4121.06 5269
4121.66 5200
4122.27 5293
4122.87 5428
4123.48 5313
4124.09 5255
4124.69 5326
4125.30 5249
4125.90 5315
4126.51 5718
4127.11 5469
4127.72 5517
4128.33 5610
4128.93 5803
4129.54 5826
4130.14 5885
4130.75 5630
4131.36 5678
4131.96 5586
4132.57 5529
4133.18 5503
4133.78 5756
4134.39 5793
4135.00 5789
4135.60 5642
4136.21 5661
4136.82 5791
4137.42 5754
4138.03 5962
4138.64 5965
4139.24 5829
4139.85 5984
4140.46 6011
4141.06 5943
4141.67 5931
4142.28 6014
4142.88 5967
4143.49 5954
4144.10 5995
4144.71 6112
4145.31 6148
4145.92 6318
4146.53 6207
4147.14 6197
4147.74 6150
4148.35 6084
4148.96 6004
4149.57 5930
4150.17 5808
4150.78 5624
4151.39 5644
4152.00 5445
4152.60 5430
4153.21 5387
4153.82 5081
4154.43 5208
4155.04 4967
4155.64 4907
4156.25 4969
4156.86 4709
4157.47 4860
4158.08 4834
4158.69 4762
4159.29 4730
4159.90 4606
4160.51 4700
4161.12 4819
4161.73 4469
4162.34 4588
4162.94 4635
4163.55 4737
4164.16 4582
4164.77 4790
4165.38 4757
4165.99 4690
4166.60 4788
4167.21 4852
4167.81 5023
4168.42 5071
4169.03 4986
4169.64 5288
4170.25 5181
4170.86 5156
4171.47 5015
4172.08 5024
4172.69 5057
4173.30 5206
4173.91 5070
4174.52 4946
4175.13 5132
4175.74 5127
4176.34 5084
4176.95 4924
4177.56 5040
4178.17 4870
4178.78 5019
4179.39 5002
4180.00 4837
4180.61 5175
4181.22 4799
4181.83 4928
4182.44 4769
4183.05 4756
4183.66 4874
4184.27 5026
4184.88 5052
4185.49 5010
4186.10 4778
4186.71 4965
4187.32 5176
4187.93 4973
4188.55 4870
4189.16 4888
4189.77 4802
4190.38 4897
4190.99 4757
4191.60 4740
4192.21 4722
4192.82 5026
4193.43 4892
4194.04 4866
4194.65 4936
4195.26 5141
4195.87 5098
4196.49 5356
4197.10 5922
4197.71 5906
4198.32 5819
4198.93 5957
4199.54 6067
4200.15 6019
4200.76 6014
4201.38 6151
4201.99 6014
4202.60 5948
4203.21 6267
4203.82 6072
4204.43 5555
4205.04 5603
4205.66 5540
4206.27 5331
4206.88 5041
4207.49 5092
4208.10 5406
4208.72 5074
4209.33 5154
4209.94 5079
4210.55 5098
4211.16 4992
4211.78 5304
4212.39 5404
4213.00 5029
4213.61 5055
4214.22 5344
4214.84 5602
4215.45 5509
4216.06 5549
4216.67 5454
4217.29 5584
4217.90 5562
4218.51 5573
4219.13 5737
4219.74 6025
4220.35 6064
4220.96 6280
4221.58 6796
4222.19 7076
4222.80 7668
4223.42 7750
4224.03 8021
4224.64 8800
4225.25 9325
4225.87 9870
4226.48 10555
4227.09 10688
4227.71 11211
4228.32 11403
4228.93 11657
4229.55 11462
4230.16 11127
4230.77 11213
4231.39 10635
4232.00 10625
4232.62 10403
4233.23 10283
4233.84 9970
4234.46 9125
4235.07 9518
4235.68 9505
4236.30 9669
4236.91 9057
4237.53 8601
4238.14 8847
4238.75 8576
4239.37 8165
4239.98 8030
4240.60 8054
4241.21 7640
4241.83 7271
4242.44 6984
4243.05 6626
4243.67 6681
4244.28 6494
4244.90 6233
4245.51 5867
4246.13 5799
4246.74 5821
4247.36 5877
4247.97 5765
4248.59 5491
4249.20 5476
4249.82 5642
4250.43 5645
4251.05 5480
4251.66 5483
4252.28 5476
4252.89 5232
4253.51 5324
4254.12 5181
4254.74 5405
4255.35 5353
4255.97 5564
4256.58 5348
4257.20 5355
4257.81 5404
4258.43 5305
4259.05 5496
4259.66 5356
4260.28 5275
4260.89 5458
4261.51 5578
4262.12 5626
4262.74 5284
4263.36 5471
4263.97 5620
4264.59 5823
4265.20 5568
4265.82 5550
4266.44 5608
4267.05 5674
4267.67 5353
4268.28 5821
4268.90 5822
4269.52 5851
4270.13 5964
4270.75 5905
4271.37 5830
4271.98 6117
4272.60 5877
4273.22 6262
4273.83 6299
4274.45 5965
4275.07 6038
4275.68 5718
4276.30 5709
4276.92 5599
4277.53 5380
4278.15 5407
4278.77 5347
4279.38 5154
4280.00 5028
4280.62 5333
4281.24 5368
4281.85 5117
4282.47 5052
4283.09 5052
4283.70 5053
4284.32 4923
4284.94 4748
4285.56 4863
4286.17 4771
4286.79 4812
4287.41 5084
4288.03 5165
4288.65 5297
4289.26 5380
4289.88 5156
4290.50 5552
4291.12 5795
4291.73 5692
4292.35 5375
4292.97 5393
4293.59 5609
4294.21 5565
4294.83 5335
4295.44 5151
4296.06 5403
4296.68 5279
4297.30 5425
4297.92 5402
4298.54 5558
4299.15 5330
4299.77 5253
4300.39 5180
4301.01 5502
4301.63 5648
4302.25 5289
4302.87 5282
4303.48 5213
4304.10 5177
4304.72 5390
4305.34 5477
4305.96 5451
4306.58 5509
4307.20 5358
4307.82 5380
4308.44 5406
4309.06 5612
4309.67 5637
4310.29 5405
4310.91 5707
4311.53 5862
4312.15 6272
4312.77 6541
4313.39 6667
4314.01 6547
4314.63 6830
4315.25 7120
4315.87 7140
4316.49 7087
4317.11 6865
4317.73 7176
4318.35 6701
4318.97 6530
4319.59 6179
4320.21 5809
4320.83 5664
4321.45 5500
4322.07 5459
4322.69 5422
4323.31 5252
4323.93 5265
4324.55 5192
4325.17 5129
4325.79 5363
4326.41 5160
4327.03 5115
4327.65 5329
4328.27 5450
4328.89 5468
4329.51 5585
4330.13 5723
4330.76 5535
4331.38 5542
4332.00 5324
4332.62 5380
4333.24 5257
4333.86 5441
4334.48 5300
4335.10 4891
4335.72 5187
4336.34 5106
4336.97 4994
4337.59 4864
4338.21 4885
4338.83 4922
4339.45 5261
4340.07 4921
4340.69 5005
4341.31 5246
4341.94 5123
4342.56 5141
4343.18 5034
4343.80 5222
4344.42 5102
4345.04 5411
4345.67 5512
4346.29 5763
4346.91 5668
4347.53 5860
4348.15 6200
4348.78 6262
4349.40 6588
4350.02 6833
4350.64 6695
4351.26 6732
4351.89 7148
4352.51 7259
4353.13 6969
4353.75 6632
4354.38 6502
4355.00 6421
4355.62 5952
4356.24 5560
4356.87 5273
4357.49 5488
4358.11 5384
4358.74 5125
4359.36 4989
4359.98 5087
4360.60 4929
4361.23 5018
4361.85 5041
4362.47 5026
4363.10 5046
4363.72 4953
4364.34 5063
4364.97 5140
4365.59 4988
4366.21 5193
4366.83 5155
4367.46 5156
4368.08 5017
4368.71 5058
4369.33 5141
4369.95 4891
4370.58 5075
4371.20 4944
4371.82 4881
4372.45 5113
4373.07 5241
4373.69 5118
4374.32 5105
4374.94 4930
4375.57 4771
4376.19 4897
4376.81 4795
4377.44 5077
4378.06 5010
4378.69 4940
4379.31 5107
4379.94 5138
4380.56 5075
4381.18 4986
4381.81 4976
4382.43 4838
4383.06 5123
4383.68 5340
4384.31 5540
4384.93 5378
4385.56 5326
4386.18 5356
4386.81 5551
4387.43 5865
4388.05 5695
4388.68 5743
4389.30 5961
4389.93 6116
4390.55 6371
4391.18 6841
4391.81 7009
4392.43 7259
4393.06 7616
4393.68 7877
4394.31 7969
4394.93 8046
4395.56 8670
4396.18 8779
4396.81 8655
4397.43 8631
4398.06 8840
4398.68 8448
4399.31 8418
4399.94 8258
4400.56 8077
4401.19 8341
4401.81 8117
4402.44 8307
4403.06 8552
4403.69 8515
4404.32 8625
4404.94 8777
4405.57 8410
4406.20 8317
4406.82 8072
4407.45 7902
4408.07 7626
4408.70 7627
4409.33 7383
4409.95 7362
4410.58 7332
4411.21 7022
4411.83 7096
4412.46 7481
4413.09 7304
4413.71 7168
4414.34 7195
4414.97 6871
4415.59 6416
4416.22 6548
4416.85 6467
4417.47 6684
4418.10 6535
4418.73 6622
4419.35 6595
4419.98 6285
4420.61 6260
4421.24 6273
4421.86 6150
4422.49 6037
4423.12 6228
4423.75 6080
4424.37 5801
4425.00 5905
4425.63 5784
4426.26 5411
4426.88 5438
4427.51 5584
4428.14 5263
4428.77 5276
4429.39 5485
4430.02 5240
4430.65 5073
4431.28 4918
4431.91 5024
4432.53 4960
4433.16 4975
4433.79 5031
4434.42 4993
4435.05 4948
4435.67 4797
4436.30 4941
4436.93 4943
4437.56 4897
4438.19 4658
4438.82 4896
4439.44 4760
4440.07 4881
4440.70 4712
4441.33 4616
4441.96 4866
4442.59 4762
4443.22 4566
4443.85 4720
4444.47 4618
4445.10 4694
4445.73 4780
4446.36 4789
4446.99 4767
4447.62 4693
4448.25 4570
4448.88 4555
4449.51 4513
4450.14 4622
4450.77 4612
4451.39 4615
4452.02 4554
4452.65 4424
4453.28 4602
4453.91 4529
4454.54 4642
4455.17 4593
4455.80 4342
4456.43 4395
4457.06 4456
4457.69 4484
4458.32 4448
4458.95 4517
4459.58 4478
4460.21 4369
4460.84 4413
4461.47 4570
4462.10 4386
4462.73 4463
4463.36 4355
4463.99 4272
4464.62 4484
4465.25 4146
4465.88 4164
4466.51 4023
4467.14 4206
4467.77 4409
4468.40 4364
4469.03 4263
4469.67 4248
4470.30 3985
4470.93 3991
4471.56 4052
4472.19 4014
4472.82 4077
4473.45 4283
4474.08 4053
4474.71 4190
4475.34 4193
4475.97 3957
4476.61 4066
4477.24 4045
4477.87 4018
4478.50 3845
4479.13 4070
4479.76 4160
4480.39 4128
4481.02 4181
4481.66 4186
4482.29 4196
4482.92 4199
4483.55 4100
4484.18 4139
4484.81 4314
4485.45 4256
4486.08 4540
4486.71 4478
4487.34 4334
4487.97 4313
4488.61 4482
4489.24 4462
4489.87 4576
4490.50 4656
4491.13 4686
4491.77 4752
4492.40 4394
4493.03 4402
4493.66 4388
4494.30 4383
4494.93 4484
4495.56 4282
4496.19 4311
4496.83 4547
4497.46 4346
4498.09 4492
4498.72 4482
4499.36 4476
4499.99 4523
4500.62 4550
4501.25 4400
4501.89 4352
4502.52 4511
4503.15 4648
4503.79 4688
4504.42 4912
4505.05 5246
4505.69 5422
4506.32 5429
4506.95 5582
4507.59 5496
4508.22 5495
4508.85 5772
4509.49 5678
4510.12 5413
4510.75 5588
4511.39 5372
4512.02 5174
4512.65 4834
4513.29 4942
4513.92 4822
4514.56 4721
4515.19 4789
4515.82 4724
4516.46 4712
4517.09 4870
4517.73 4794
4518.36 4959
4518.99 4945
4519.63 5039
4520.26 5103
4520.90 5012
4521.53 4948
4522.16 4933
4522.80 5004
4523.43 4963
4524.07 4959
4524.70 4906
4525.34 5005
4525.97 4969
4526.61 4943
4527.24 5081
4527.88 5065
4528.51 5200
4529.15 5457
4529.78 6014
4530.42 6823
4531.05 7373
4531.69 8042
4532.32 8754
4532.96 9828
4533.59 10979
4534.23 12088
4534.86 13399
4535.50 14630
4536.13 15669
4536.77 16062
4537.40 16647
4538.04 16449
4538.67 15701
4539.31 14401
4539.94 13484
4540.58 12097
4541.22 10251
4541.85 8850
4542.49 8395
4543.12 7346
4543.76 6343
4544.40 5680
4545.03 5259
4545.67 5188
4546.30 4991
4546.94 4877
4547.58 4716
4548.21 4756
4548.85 4633
4549.48 4442
4550.12 4328
4550.76 4529
4551.39 4599
4552.03 4442
4552.67 4607
4553.30 4455
4553.94 4370
4554.58 4647
4555.21 4459
4555.85 4757
4556.49 4755
4557.12 4522
4557.76 4822
4558.40 5019
4559.03 5007
4559.67 5077
4560.31 5162
4560.94 5006
4561.58 4887
4562.22 5122
4562.86 5051
4563.49 4824
4564.13 4822
4564.77 4707
4565.41 4939
4566.04 4875
4566.68 4914
4567.32 4899
4567.96 5029
4568.59 5152
4569.23 4976
4569.87 5088
4570.51 4910
4571.14 5116
4571.78 5269
4572.42 5413
4573.06 5551
4573.70 5607
4574.33 5794
4574.97 5700
4575.61 5475
4576.25 5253
4576.89 5124
4577.52 5040
4578.16 4800
4578.80 5081
4579.44 4842
4580.08 4668
4580.72 4498
4581.35 4495
4581.99 4246
4582.63 4232
4583.27 3999
4583.91 4213
4584.55 4350
4585.19 4367
4585.83 4135
4586.46 4295
4587.10 4149
4587.74 4066
4588.38 4204
4589.02 4300
4589.66 4332
4590.30 4240
4590.94 4234
4591.58 4336
4592.22 4241
4592.85 4241
4593.49 4088
4594.13 4018
4594.77 4177
4595.41 4318
4596.05 4169
4596.69 4129
4597.33 4056
4597.97 3951
4598.61 3857
4599.25 3834
4599.89 3989
4600.53 3804
4601.17 3792
4601.81 3826
4602.45 3849
4603.09 3956
4603.73 4033
4604.37 4090
4605.01 4123
4605.65 4041
4606.29 4068
4606.93 4063
4607.57 4220
4608.21 4161
4608.85 4163
4609.49 4218
4610.13 4317
4610.77 4314
4611.41 4384
4612.05 4513
4612.70 4592
4613.34 4449
4613.98 4321
4614.62 4432
4615.26 4383
4615.90 4515
4616.54 4508
4617.18 4164
4617.82 4103
4618.46 4187
4619.10 4124
4619.75 4051
4620.39 3988
4621.03 4143
4621.67 4082
4622.31 4124
4622.95 4111
4623.59 4225
4624.24 4143
4624.88 3846
4625.52 3852
4626.16 3935
4626.80 3893
4627.44 3860
4628.09 3965
4628.73 3851
4629.37 3968
4630.01 3995
4630.65 4077
4631.29 4000
4631.94 3977
4632.58 3979
4633.22 3904
4633.86 3886
4634.51 3894
4635.15 4032
4635.79 4087
4636.43 4001
4637.07 4054
4637.72 4062
4638.36 4020
4639.00 4139
4639.64 4257
4640.29 4380
4640.93 4338
4641.57 4371
4642.21 4603
4642.86 4383
4643.50 4400
4644.14 4566
4644.79 4555
4645.43 4497
4646.07 4392
4646.72 4174
4647.36 4012
4648.00 4039
4648.64 4122
4649.29 4004
4649.93 3816
4650.57 3865
4651.22 3875
4651.86 3660
4652.50 3989
4653.15 4019
4653.79 4130
4654.44 4106
4655.08 4465
4655.72 4345
4656.37 4524
4657.01 4456
4657.65 4416
4658.30 4606
4658.94 4466
4659.59 4497
4660.23 4366
4660.87 4294
4661.52 4131
4662.16 3898
4662.81 3951
4663.45 3834
4664.09 3717
4664.74 3702
4665.38 3738
4666.03 3841
4666.67 3703
4667.32 3592
4667.96 3611
4668.61 3618
4669.25 3617
4669.89 3681
4670.54 3550
4671.18 3674
4671.83 3495
4672.47 3498
4673.12 3694
4673.76 3721
4674.41 3593
4675.05 3650
4675.70 3561
4676.34 3516
4676.99 3634
4677.63 3618
4678.28 3688
4678.92 3716
4679.57 3626
4680.22 3582
4680.86 3623
4681.51 3633
4682.15 3649
4682.80 3749
4683.44 3638
4684.09 3530
4684.73 3693
4685.38 3742
4686.03 3604
4686.67 3692
4687.32 3670
4687.96 3629
4688.61 3798
4689.25 3852
4689.90 3865
4690.55 3741
4691.19 3701
4691.84 3509
4692.49 3616
4693.13 3563
4693.78 3477
4694.42 3520
4695.07 3560
4695.72 3659
4696.36 3500
4697.01 3545
4697.66 3756
4698.30 3612
4698.95 3630
4699.60 3747
4700.24 3731
4700.89 3739
4701.54 3665
4702.18 3825
4702.83 3739
4703.48 3860
4704.12 3701
4704.77 3835
4705.42 3844
4706.07 3545
4706.71 3705
4707.36 3651
4708.01 3634
4708.66 3671
4709.30 3695
4709.95 3683
4710.60 3812
4711.24 3756
4711.89 3564
4712.54 3765
4713.19 3584
4713.84 3590
4714.48 3672
4715.13 3750
4715.78 4020
4716.43 3675
4717.07 3813
4717.72 3742
4718.37 3781
4719.02 3895
4719.67 3788
4720.31 3769
4720.96 3732
4721.61 3734
4722.26 3795
4722.91 3810
4723.56 3775
4724.20 3840
4724.85 3744
4725.50 3984
4726.15 3878
4726.80 4034
4727.45 4314
4728.10 4092
4728.74 4192
4729.39 4363
4730.04 4363
4730.69 4400
4731.34 4489
4731.99 4217
4732.64 4182
4733.29 4089
4733.94 4154
4734.58 4071
4735.23 3949
4735.88 3678
4736.53 3608
4737.18 3633
4737.83 3532
4738.48 3479
4739.13 3451
4739.78 3656
4740.43 3415
4741.08 3670
4741.73 3903
4742.38 3739
4743.03 3799
4743.68 3787
4744.33 3839
4744.98 4022
4745.63 3907
4746.28 4017
4746.93 4173
4747.58 3941
4748.23 4132
4748.88 3920
4749.53 3730
4750.18 3932
4750.83 3938
4751.48 4054
4752.13 3940
4752.78 4186
4753.43 4005
4754.08 4152
4754.73 4220
4755.38 4198
4756.03 4157
4756.68 4240
4757.33 4449
4757.98 4350
4758.63 4566
4759.28 4562
4759.93 4366
4760.59 4284
4761.24 4101
4761.89 4014
4762.54 4217
4763.19 4074
4763.84 4091
4764.49 3845
4765.14 3912
4765.79 3979
4766.45 3797
4767.10 3801
4767.75 3721
4768.40 3500
4769.05 3545
4769.70 3546
4770.35 3516
4771.01 3463
4771.66 3438
4772.31 3658
4772.96 3728
4773.61 3629
4774.26 3451
4774.92 3509
4775.57 3583
4776.22 3513
4776.87 3355
4777.52 3534
4778.18 3516
4778.83 3494
4779.48 3272
4780.13 3336
4780.79 3496
4781.44 3420
4782.09 3228
4782.74 3211
4783.40 3293
4784.05 3342
4784.70 3261
4785.35 3389
4786.01 3323
4786.66 3336
4787.31 3547
4787.96 3421
4788.62 3488
4789.27 3523
4789.92 3377
4790.58 3444
4791.23 3364
4791.88 3454
4792.53 3489
4793.19 3507
4793.84 3440
4794.49 3477
4795.15 3695
4795.80 3456
4796.45 3274
4797.11 3567
4797.76 3562
4798.41 3588
4799.07 3366
4799.72 3557
4800.37 3598
4801.03 3485
4801.68 3310
4802.34 3433
4802.99 3432
4803.64 3513
4804.30 3482
4804.95 3534
4805.61 3426
4806.26 3618
4806.91 3596
4807.57 3348
4808.22 3521
4808.88 3437
4809.53 3524
4810.18 3461
4810.84 3375
4811.49 3416
4812.15 3314
4812.80 3511
4813.46 3500
4814.11 3357
4814.77 3238
4815.42 3242
4816.07 3470
4816.73 3452
4817.38 3442
4818.04 3556
4818.69 3532
4819.35 3490
4820.00 3768
4820.66 3624
4821.31 3685
4821.97 3584
4822.62 4008
4823.28 3900
4823.93 3926
4824.59 3802
4825.24 4023
4825.90 3987
4826.56 3837
4827.21 4058
4827.87 4196
4828.52 4145
4829.18 4197
4829.83 4246
4830.49 4002
4831.14 3685
4831.80 3811
4832.46 3672
4833.11 3775
4833.77 3655
4834.42 3721
4835.08 3814
4835.74 3789
4836.39 3834
4837.05 4024
4837.70 4084
4838.36 4461
4839.02 4391
4839.67 4357
4840.33 4531
4840.99 4800
4841.64 5074
4842.30 5028
4842.96 5100
4843.61 4991
4844.27 4821
4844.92 4921
4845.58 4917
4846.24 4594
4846.90 4567
4847.55 4498
4848.21 4285
4848.87 4285
4849.52 4189
4850.18 4328
4850.84 4327
4851.49 4268
4852.15 4474
4852.81 4602
4853.47 4730
4854.12 4804
4854.78 4654
4855.44 4901
4856.09 4955
4856.75 4916
4857.41 4814
4858.07 4394
4858.72 4580
4859.38 4566
4860.04 4334
4860.70 4174
4861.36 4247
4862.01 4327
4862.67 4222
4863.33 4451
4863.99 4311
4864.64 4322
4865.30 4301
4865.96 4423
4866.62 4174
4867.28 4320
4867.94 4491
4868.59 4413
4869.25 4637
4869.91 4629
4870.57 4400
4871.23 4383
4871.89 4346
4872.54 4422
4873.20 4328
4873.86 4284
4874.52 4213
4875.18 4115
4875.84 4105
4876.50 4156
4877.16 3967
4877.81 4046
4878.47 4171
4879.13 4124
4879.79 4053
4880.45 4143
4881.11 4043
4881.77 4097
4882.43 3926
4883.09 3911
4883.75 4056
4884.41 4045
4885.06 4072
4885.72 4145
4886.38 3949
4887.04 3836
4887.70 3719
4888.36 3753
4889.02 3766
4889.68 3843
4890.34 3748
4891.00 3631
4891.66 3540
4892.32 3627
4892.98 3676
4893.64 3830
4894.30 3830
4894.96 3953
4895.62 4098
4896.28 3823
4896.94 3912
4897.60 3760
4898.26 3658
4898.92 3780
4899.58 3588
4900.24 3997
4900.90 3653
4901.56 3580
4902.22 3529
4902.88 3443
4903.54 3790
4904.21 3601
4904.87 3601
4905.53 3650
4906.19 3634
4906.85 3455
4907.51 3687
4908.17 3786
4908.83 3535
4909.49 3479
4910.15 3459
4910.81 3417
4911.48 3550
4912.14 3465
4912.80 3367
4913.46 3260
4914.12 3266
4914.78 3392
4915.44 3271
4916.11 3268
4916.77 3288
4917.43 3301
4918.09 3451
4918.75 3386
4919.41 3447
4920.07 3391
4920.74 3198
4921.40 3300
4922.06 3385
4922.72 3122
4923.38 3251
4924.05 3351
4924.71 3219
4925.37 3260
4926.03 3297
4926.69 3476
4927.36 3246
4928.02 3408
4928.68 3361
4929.34 3325
4930.01 3324
4930.67 3226
4931.33 3304
4931.99 3493
4932.66 3437
4933.32 3281
4933.98 3252
4934.64 3424
4935.31 3476
4935.97 3269
4936.63 3186
4937.30 3223
4937.96 3168
4938.62 3487
4939.28 3188
4939.95 3131
4940.61 3366
4941.27 3415
4941.94 3446
4942.60 3392
4943.26 3249
4943.93 3330
4944.59 3575
4945.25 3555
4945.92 3433
4946.58 3325
4947.24 3473
4947.91 3491
4948.57 3490
4949.23 3264
4949.90 3206
4950.56 3342
4951.23 3452
4951.89 3401
4952.55 3361
4953.22 3454
4953.88 3383
4954.55 3269
4955.21 3292
4955.87 3170
4956.54 3262
4957.20 3281
4957.87 3207
4958.53 3335
4959.20 3314
4959.86 3293
4960.52 3437
4961.19 3377
4961.85 3516
4962.52 3376
4963.18 3533
4963.85 3495
4964.51 3401
4965.18 3560
4965.84 3483
4966.51 3615
4967.17 3423
4967.84 3425
4968.50 3564
4969.17 3636
4969.83 3691
4970.50 3673
4971.16 3723
4971.83 3746
4972.49 3450
4973.16 3353
4973.82 3609
4974.49 3639
4975.15 3557
4975.82 3333
4976.48 3466
4977.15 3677
4977.82 3422
4978.48 3511
4979.15 3514
4979.81 3589
4980.48 3499
4981.14 3294
4981.81 3446
4982.48 3621
4983.14 3578
4983.81 3562
4984.47 3476
4985.14 3709
4985.81 3712
4986.47 3813
4987.14 3860
4987.81 4100
4988.47 4207
4989.14 4416
4989.80 4742
4990.47 5348
4991.14 5743
4991.80 6252
4992.47 6630
4993.14 7134
4993.80 7384
4994.47 7987
4995.14 8111
4995.80 8219
4996.47 8018
4997.14 7546
4997.80 6916
4998.47 6248
4999.14 5805
4999.81 5340
5000.47 4750
5001.14 4440
5001.81 4299
5002.47 3867
5003.14 3761
5003.81 3726
5004.48 3647
5005.14 3652
5005.81 3673
5006.48 3578
5007.15 3628
5007.81 3421
5008.48 3342
5009.15 3420
5009.82 3395
5010.49 3434
5011.15 3517
5011.82 3580
5012.49 3527
5013.16 3270
5013.83 3347
5014.49 3436
5015.16 3351
5015.83 3399
5016.50 3578
5017.17 3441
5017.83 3419
5018.50 3572
5019.17 3810
5019.84 3708
5020.51 3748
5021.18 3884
5021.84 3983
5022.51 4100
5023.18 4329
5023.85 4519
5024.52 4519
5025.19 4777
5025.86 4784
5026.53 4784
5027.19 4927
5027.86 5218
5028.53 5301
5029.20 4964
5029.87 4901
5030.54 4891
5031.21 4854
5031.88 4658
5032.55 4586
5033.22 4473
5033.89 4313
5034.56 4445
5035.23 4328
5035.89 4093
5036.56 3999
5037.23 4038
5037.90 3973
5038.57 4019
5039.24 4053
5039.91 4070
5040.58 4066
5041.25 4119
5041.92 4077
5042.59 4097
5043.26 4274
5043.93 4469
5044.60 4609
5045.27 4585
5045.94 4861
5046.61 4728
5047.28 4948
5047.95 5209
5048.62 5565
5049.29 5494
5049.96 5364
5050.63 5360
5051.31 5415
5051.98 5235
5052.65 4911
5053.32 4832
5053.99 4321
5054.66 4395
5055.33 4363
5056.00 4087
5056.67 3965
5057.34 4059
5058.01 4002
5058.68 3932
5059.35 4011
5060.03 4004
5060.70 4148
5061.37 4511
5062.04 4463
5062.71 4541
5063.38 4829
5064.05 5125
5064.72 5092
5065.40 4689
5066.07 4767
5066.74 4927
5067.41 4882
5068.08 4504
5068.75 4284
5069.43 4137
5070.10 4022
5070.77 3909
5071.44 3800
5072.11 3930
5072.79 3727
5073.46 3829
5074.13 3767
5074.80 3809
5075.47 3756
5076.15 3743
5076.82 3852
5077.49 3867
5078.16 3864
5078.83 3824
5079.51 3939
5080.18 4029
5080.85 4218
5081.52 4221
5082.20 4054
5082.87 4040
5083.54 4178
5084.22 4143
5084.89 3921
5085.56 3960
5086.23 3939
5086.91 3983
5087.58 3756
5088.25 3965
5088.93 3852
5089.60 4093
5090.27 3971
5090.94 3631
5091.62 3732
5092.29 3941
5092.96 3961
5093.64 4115
5094.31 3997
5094.98 4140
5095.66 4330
5096.33 4324
5097.00 4271
5097.68 4253
5098.35 4140
5099.03 4267
5099.70 4216
5100.37 4075
5101.05 3880
5101.72 3950
5102.39 3725
5103.07 3677
5103.74 3622
5104.42 3771
5105.09 3639
5105.77 3592
5106.44 3640
5107.11 3557
5107.79 3603
5108.46 3689
5109.14 3840
5109.81 3750
5110.49 3622
5111.16 3682
5111.83 3920
5112.51 3642
5113.18 3746
5113.86 3747
5114.53 3670
5115.21 3566
5115.88 3490
5116.56 3640
5117.23 3573
5117.91 3808
5118.58 3602
5119.26 3656
5119.93 3656
5120.61 3827
5121.28 3811
5121.96 3710
5122.63 3731
5123.31 3759
5123.98 3772
5124.66 3836
5125.33 3630
5126.01 3773
5126.69 3567
5127.36 3459
5128.04 3477
5128.71 3392
5129.39 3444
5130.06 3469
5130.74 3406
5131.42 3312
5132.09 3379
5132.77 3412
5133.44 3533
5134.12 3413
5134.79 3355
5135.47 3406
5136.15 3609
5136.82 3449
5137.50 3556
5138.18 3491
5138.85 3420
5139.53 3475
5140.20 3644
5140.88 3518
5141.56 3444
5142.23 3641
5142.91 3554
5143.59 3556
5144.26 3714
5144.94 3746
5145.62 3702
5146.29 3494
5146.97 3730
5147.65 3699
5148.33 3331
5149.00 3266
5149.68 3460
5150.36 3495
5151.03 3366
5151.71 3238
5152.39 3185
5153.06 3093
5153.74 3043
5154.42 3169
5155.10 3145
5155.77 3136
5156.45 3023
5157.13 3172
5157.81 3193
5158.48 3266
5159.16 3258
5159.84 3173
5160.52 3203
5161.20 3164
5161.87 3024
5162.55 3234
5163.23 3023
5163.91 3062
5164.58 2787
5165.26 2859
5165.94 2984
5166.62 2942
5167.30 2972
5167.98 3044
5168.65 2972
5169.33 2910
5170.01 3093
5170.69 3237
5171.37 3152
5172.05 3196
5172.72 2997
5173.40 3127
5174.08 3286
5174.76 3208
5175.44 3189
5176.12 3065
5176.80 3121
5177.48 3124
5178.15 2978
5178.83 3004
5179.51 3003
5180.19 2956
5180.87 2980
5181.55 3080
5182.23 3171
5182.91 3135
5183.59 3173
5184.27 3185
5184.95 3047
5185.63 3102
5186.30 3101
5186.98 3151
5187.66 2924
5188.34 2940
5189.02 3034
5189.70 2963
5190.38 2841
5191.06 2837
5191.74 2706
5192.42 2977
5193.10 2904
5193.78 2975
5194.46 2861
5195.14 2954
5195.82 2868
5196.50 2900
5197.18 2864
5197.86 2778
5198.54 3003
5199.22 2997
5199.90 2962
5200.58 2920
5201.26 2928
5201.94 2868
5202.62 2838
5203.31 2897
5203.99 2969
5204.67 3131
5205.35 3026
5206.03 2976
5206.71 2751
5207.39 3027
5208.07 3228
5208.75 3061
5209.43 3051
5210.11 3124
5210.79 3077
5211.48 3252
5212.16 3298
5212.84 3171
5213.52 3194
5214.20 3154
5214.88 3349
5215.56 3310
5216.24 3486
5216.93 3528
5217.61 3419
5218.29 3386
5218.97 3269
5219.65 3215
5220.33 3395
5221.02 3247
5221.70 3334
5222.38 3370
5223.06 3376
5223.74 3212
5224.42 3232
5225.11 3318
5225.79 3310
5226.47 3319
5227.15 3308
5227.83 3325
5228.52 3151
5229.20 3232
5229.88 3291
5230.56 2986
5231.25 2986
5231.93 2965
5232.61 3134
5233.29 2927
5233.98 3131
5234.66 3121
5235.34 3179
5236.02 3141
5236.71 3184
5237.39 3211
5238.07 3299
5238.76 3081
5239.44 3253
5240.12 3361
5240.80 3349
5241.49 3247
5242.17 3361
5242.85 3303
5243.54 3279
5244.22 3482
5244.90 3487
5245.59 3246
5246.27 3450
5246.95 3508
5247.64 3508
5248.32 3497
5249.00 3504
5249.69 3453
5250.37 3508
5251.05 3381
5251.74 3465
5252.42 3698
5253.11 3514
5253.79 3639
5254.47 3806
5255.16 3745
5255.84 3673
5256.53 3536
5257.21 3528
5257.89 3458
5258.58 3348
5259.26 3362
5259.95 3244
5260.63 3166
5261.32 3365
5262.00 3512
5262.68 3361
5263.37 3313
5264.05 3302
5264.74 3192
5265.42 3265
5266.11 3355
5266.79 3333
5267.48 3294
5268.16 3328
5268.85 3458
5269.53 3419
5270.22 3409
5270.90 3519
5271.59 3407
5272.27 3399
5272.96 3356
5273.64 3545
5274.33 3541
5275.01 3465
5275.70 3552
5276.38 3255
5277.07 3390
5277.75 3651
5278.44 3585
5279.12 3671
5279.81 3509
5280.49 3575
5281.18 3572
5281.87 3683
5282.55 3783
5283.24 3811
5283.92 3884
5284.61 3884
5285.30 3974
5285.98 4059
5286.67 4080
5287.35 4021
5288.04 4103
5288.73 4094
5289.41 4189
5290.10 4040
5290.78 4018
5291.47 3953
5292.16 3882
5292.84 3884
5293.53 3803
5294.22 3959
5294.90 3900
5295.59 3732
5296.28 3970
5296.96 3925
5297.65 3962
5298.34 3970
5299.02 4076
5299.71 4240
5300.40 4405
5301.08 4870
5301.77 5077
5302.46 5103
5303.14 5631
5303.83 5930
5304.52 6320
5305.21 6824
5305.89 7206
5306.58 7518
5307.27 7722
5307.96 7772
5308.64 7580
5309.33 7313
5310.02 6542
5310.71 6108
5311.39 5596
5312.08 5153
5312.77 4722
5313.46 4418
5314.14 4236
5314.83 4036
5315.52 3839
5316.21 3693
5316.89 3936
5317.58 4034
5318.27 3895
5318.96 3821
5319.65 3719
5320.34 3776
5321.02 3795
5321.71 3797
5322.40 3822
5323.09 3698
5323.78 3976
5324.47 3978
5325.15 3819
5325.84 3890
5326.53 3921
5327.22 3922
5327.91 3916
5328.60 3863
5329.29 3755
5329.97 3859
5330.66 3643
5331.35 3830
5332.04 3907
5332.73 4100
5333.42 4043
5334.11 4025
5334.80 4117
5335.49 4051
5336.18 4030
5336.87 4048
5337.55 4163
5338.24 4341
5338.93 4097
5339.62 4231
5340.31 4114
5341.00 4152
5341.69 4178
5342.38 4358
5343.07 4390
5343.76 4389
5344.45 4297
5345.14 4390
5345.83 4404
5346.52 4351
5347.21 4474
5347.90 4567
5348.59 4759
5349.28 4928
5349.97 5157
5350.66 5377
5351.35 5837
5352.04 6100
5352.73 6586
5353.42 6942
5354.11 7762
5354.80 8373
5355.49 8861
5356.18 9208
5356.87 9597
5357.56 9184
5358.25 8982
5358.94 8806
5359.64 8080
5360.33 7497
5361.02 6622
5361.71 6085
5362.40 5505
5363.09 5199
5363.78 4898
5364.47 4529
5365.16 4300
5365.85 4342
5366.55 4119
5367.24 3979
5367.93 4071
5368.62 3927
5369.31 3910
5370.00 4080
5370.69 4205
5371.38 4011
5372.08 3869
5372.77 3950
5373.46 4125
5374.15 4062
5374.84 3847
5375.53 3771
5376.23 3642
5376.92 3585
5377.61 3593
5378.30 3687
5378.99 3652
5379.69 3602
5380.38 3559
5381.07 3531
5381.76 3382
5382.45 3451
5383.15 3505
5383.84 3662
5384.53 3550
5385.22 3754
5385.92 3623
5386.61 3611
5387.30 3701
5387.99 3641
5388.69 3649
5389.38 3615
5390.07 3562
5390.76 3519
5391.46 3641
5392.15 3651
5392.84 3547
5393.54 3697
5394.23 3856
5394.92 3930
5395.61 3909
5396.31 3680
5397.00 3980
5397.69 3764
5398.39 3662
5399.08 3774
5399.77 3806
5400.47 3788
5401.16 3585
5401.85 3694
5402.55 3580
5403.24 3623
5403.93 3549
5404.63 3425
5405.32 3506
5406.02 3626
5406.71 3569
5407.40 3373
5408.10 3520
5408.79 3539
5409.48 3419
5410.18 3545
5410.87 3681
5411.57 3544
5412.26 3622
5412.95 3534
5413.65 3479
5414.34 3327
5415.04 3434
5415.73 3426
5416.43 3384
5417.12 3517
5417.82 3522
5418.51 3484
5419.20 3427
5419.90 3388
5420.59 3222
5421.29 3316
5421.98 3350
5422.68 3344
5423.37 3409
5424.07 3310
5424.76 3103
5425.46 3098
5426.15 3436
5426.85 3188
5427.54 3298
5428.24 3276
5428.93 3278
5429.63 3290
5430.32 3146
5431.02 3154
5431.71 3264
5432.41 3222
5433.10 3114
5433.80 3207
5434.50 3231
5435.19 3337
5435.89 3392
5436.58 3226
5437.28 3325
5437.97 3311
5438.67 3303
5439.37 3383
5440.06 3220
5440.76 3155
5441.45 3296
5442.15 3351
5442.85 3510
5443.54 3325
5444.24 3267
5444.93 3455
5445.63 3401
5446.33 3300
5447.02 3355
5447.72 3447
5448.42 3469
5449.11 3469
5449.81 3723
5450.51 3988
5451.20 4122
5451.90 4285
5452.60 4556
5453.29 4709
5453.99 4614
5454.69 4530
5455.38 4386
5456.08 4332
5456.78 4338
5457.47 4356
5458.17 4071
5458.87 3969
5459.57 3842
5460.26 3750
5460.96 3887
5461.66 3766
5462.35 3852
5463.05 3739
5463.75 3845
5464.45 3966
5465.14 4061
5465.84 4054
5466.54 4183
5467.24 4407
5467.93 4472
5468.63 4703
5469.33 4746
5470.03 4981
5470.73 4896
5471.42 4782
5472.12 4811
5472.82 4680
5473.52 4639
5474.22 4347
5474.91 4017
5475.61 4101
5476.31 4142
5477.01 4049
5477.71 4058
5478.40 3901
5479.10 3838
5479.80 3853
5480.50 3766
5481.20 3923
5481.90 4236
5482.60 4133
5483.29 4252
5483.99 4353
5484.69 4376
5485.39 4577
5486.09 4512
5486.79 4550
5487.49 4492
5488.19 4588
5488.89 4429
5489.58 4282
5490.28 4156
5490.98 4197
5491.68 4081
5492.38 4357
5493.08 4212
5493.78 4334
5494.48 4174
5495.18 4128
5495.88 4275
5496.58 4191
5497.28 4353
5497.98 4493
5498.68 4422
5499.38 4646
5500.08 4698
5500.78 4844
5501.48 4901
5502.18 5008
5502.88 5343
5503.58 5509
5504.28 5569
5504.98 5861
5505.68 5949
5506.38 6213
5507.08 6332
5507.78 6220
5508.48 6141
5509.18 6113
5509.88 6117
5510.58 5944
5511.28 5532
5511.98 5528
5512.68 5742
5513.38 5809
5514.08 5799
5514.78 6003
5515.48 5933
5516.18 5982
5516.88 6158
5517.58 6219
5518.28 6538
5518.99 6738
5519.69 6731
5520.39 6762
5521.09 6915
5521.79 6963
5522.49 6462
5523.19 6425
5523.89 6306
5524.59 5870
5525.30 5878
5526.00 5688
5526.70 5690
5527.40 5634
5528.10 5419
5528.80 5177
5529.50 5271
5530.21 5114
5530.91 4986
5531.61 4761
5532.31 4591
5533.01 4415
5533.72 4423
5534.42 4295
5535.12 4295
5535.82 4360
5536.52 4382
5537.23 4340
5537.93 4666
5538.63 4552
5539.33 4502
5540.03 4556
5540.74 4829
5541.44 4841
5542.14 4757
5542.84 4790
5543.55 4786
5544.25 4548
5544.95 4534
5545.65 4446
5546.36 4191
5547.06 4067
5547.76 4084
5548.47 4102
5549.17 4095
5549.87 3915
5550.57 4061
5551.28 4267
5551.98 4201
5552.68 4245
5553.39 4286
5554.09 4459
5554.79 4513
5555.50 4409
5556.20 4165
5556.90 4237
5557.61 4175
5558.31 4082
5559.01 4066
5559.72 3944
5560.42 3949
5561.12 3764
5561.83 3737
5562.53 3604
5563.23 3820
5563.94 3763
5564.64 3863
5565.35 3808
5566.05 3771
5566.75 3775
5567.46 3697
5568.16 3720
5568.87 3782
5569.57 3619
5570.27 3606
5570.98 3549
5571.68 3699
5572.39 3655
5573.09 3666
5573.80 3670
5574.50 3563
5575.21 3512
5575.91 3659
5576.61 3678
5577.32 3587
5578.02 3613
5578.73 3743
5579.43 3785
5580.14 3754
5580.84 3774
5581.55 3717
5582.25 3755
5582.96 3730
5583.66 3642
5584.37 3670
5585.07 3552
5585.78 3502
5586.48 3526
5587.19 3386
5587.89 3316
5588.60 3401
5589.30 3356
5590.01 3377
5590.72 3347
5591.42 3472
5592.13 3477
5592.83 3388
5593.54 3280
5594.24 3283
5594.95 3145
5595.66 3352
5596.36 3487
5597.07 3399
5597.77 3397
5598.48 3399
5599.18 3224
5599.89 3219
5600.60 3283
5601.30 3246
5602.01 3384
5602.72 3269
5603.42 3211
5604.13 3275
5604.83 3224
5605.54 3231
5606.25 3182
5606.95 3275
5607.66 2986
5608.37 3027
5609.07 3236
5609.78 3122
5610.49 3062
5611.19 2996
5611.90 3137
5612.61 3017
5613.31 3075
5614.02 3153
5614.73 3072
5615.44 3160
5616.14 3231
5616.85 3241
5617.56 3225
5618.26 3028
5618.97 3034
5619.68 3179
5620.39 3123
5621.09 3112
5621.80 3089
5622.51 3023
5623.22 3146
5623.92 3156
5624.63 2899
5625.34 2962
5626.05 3148
5626.75 3095
5627.46 3024
5628.17 2997
5628.88 3053
5629.59 3093
5630.29 3035
5631.00 3019
5631.71 2932
5632.42 2992
5633.13 3160
5633.83 3194
5634.54 3217
5635.25 3251
5635.96 3237
5636.67 3052
5637.38 3144
5638.08 3334
5638.79 3352
5639.50 3406
5640.21 3573
5640.92 3435
5641.63 3473
5642.34 3269
5643.05 3176
5643.75 3204
5644.46 3302
5645.17 3262
5645.88 3272
5646.59 3105
5647.30 3100
5648.01 3035
5648.72 3147
5649.43 3329
5650.14 3114
5650.85 3242
5651.55 3379
5652.26 3386
5652.97 3370
5653.68 3262
5654.39 3191
5655.10 3219
5655.81 3391
5656.52 3379
5657.23 3273
5657.94 3275
5658.65 3211
5659.36 3118
5660.07 3147
5660.78 3148
5661.49 3310
5662.20 3099
5662.91 3050
5663.62 3111
5664.33 3116
5665.04 3200
5665.75 3300
5666.46 3179
5667.17 3132
5667.88 3288
5668.59 3359
5669.30 3209
5670.01 3318
5670.72 3577
5671.43 3503
5672.14 3377
5672.85 3442
5673.57 3543
5674.28 3394
5674.99 3458
5675.70 3434
5676.41 3569
5677.12 3530
5677.83 3440
5678.54 3601
5679.25 3436
5679.96 3461
5680.68 3357
5681.39 3208
5682.10 3223
5682.81 3291
5683.52 3459
5684.23 3530
5684.94 3434
5685.65 3183
5686.37 3351
5687.08 3486
5687.79 3538
5688.50 3288
5689.21 3355
5689.92 3430
5690.64 3349
5691.35 3317
5692.06 3206
5692.77 3342
5693.48 3377
5694.20 3144
5694.91 3333
5695.62 3240
5696.33 3249
5697.04 3511
5697.76 3452
5698.47 3318
5699.18 3309
5699.89 3375
5700.61 3321
5701.32 3395
5702.03 3309
5702.74 3297
5703.46 3226
5704.17 3237
5704.88 3275
5705.59 3264
5706.31 3212
5707.02 3193
5707.73 3231
5708.45 3360
5709.16 3368
5709.87 3345
5710.58 3260
5711.30 3348
5712.01 3410
5712.72 3338
5713.44 3283
5714.15 3295
5714.86 3204
5715.58 3348
5716.29 3283
5717.00 3281
5717.72 3351
5718.43 3435
5719.14 3286
5719.86 3325
5720.57 3310
5721.28 3458
5722.00 3267
5722.71 3159
5723.43 3354
5724.14 3304
5724.85 3302
5725.57 3277
5726.28 3338
5727.00 3440
5727.71 3372
5728.42 3441
5729.14 3317
5729.85 3335
5730.57 3293
5731.28 3484
5732.00 3476
5732.71 3519
5733.42 3449
5734.14 3663
5734.85 3511
5735.57 3361
5736.28 3533
5737.00 3429
5737.71 3547
5738.43 3574
5739.14 3737
5739.86 3730
5740.57 3664
5741.29 3646
5742.00 3671
5742.72 3772
5743.43 3859
5744.15 4074
5744.86 4168
5745.58 4253
5746.29 4416
5747.01 4380
5747.72 4333
5748.44 4289
5749.15 4192
5749.87 4336
5750.58 4211
5751.30 4139
5752.02 4263
5752.73 4133
5753.45 3999
5754.16 4001
5754.88 4044
5755.59 3932
5756.31 4161
5757.03 4255
5757.74 4281
5758.46 4288
5759.17 4267
5759.89 4375
5760.61 4289
5761.32 4380
5762.04 4468
5762.76 4601
5763.47 4378
5764.19 4715
5764.90 5084
5765.62 5089
5766.34 5226
5767.05 5569
5767.77 5894
5768.49 6139
5769.20 6255
5769.92 6793
5770.64 6793
5771.35 6802
5772.07 6505
5772.79 6368
5773.51 6224
5774.22 5878
5774.94 5672
5775.66 5568
5776.37 5060
5777.09 4866
5777.81 4953
5778.53 4973
5779.24 4780
5779.96 4712
5780.68 4976
5781.39 5195
5782.11 5307
5782.83 5264
5783.55 5530
5784.26 6148
5784.98 6165
5785.70 6134
5786.42 6127
5787.14 6359
5787.85 6484
5788.57 6192
5789.29 5948
5790.01 5836
5790.73 5565
5791.44 5559
5792.16 5398
5792.88 5185
5793.60 5368
5794.32 5289
5795.03 5256
5795.75 5265
5796.47 5297
5797.19 5570
5797.91 5722
5798.63 5858
5799.35 6154
5800.06 6500
5800.78 6488
5801.50 6592
5802.22 7455
5802.94 7992
5803.66 8734
5804.38 9390
5805.10 10605
5805.81 11947
5806.53 12882
5807.25 13967
5807.97 14682
5808.69 14606
5809.41 14508
5810.13 13509
5810.85 12168
5811.57 11046
5812.29 9931
5813.01 9050
5813.73 8158
5814.45 7926
5815.17 7508
5815.88 7370
5816.60 7160
5817.32 7390
5818.04 7549
5818.76 7610
5819.48 7467
5820.20 7503
5820.92 7451
5821.64 7209
5822.36 7559
5823.08 7606
5823.80 7308
5824.52 7056
5825.24 6918
5825.96 6828
5826.68 6410
5827.40 6120
5828.12 6039
5828.84 5789
5829.57 5825
5830.29 5545
5831.01 5340
5831.73 5379
5832.45 5517
5833.17 5302
5833.89 5357
5834.61 5164
5835.33 5186
5836.05 5183
5836.77 5130
5837.49 4924
5838.21 4635
5838.94 4812
5839.66 5025
5840.38 4775
5841.10 4480
5841.82 4553
5842.54 4560
5843.26 4528
5843.98 4416
5844.70 4462
5845.43 4559
5846.15 4648
5846.87 4490
5847.59 4266
5848.31 4272
5849.03 4245
5849.76 4337
5850.48 4431
5851.20 4341
5851.92 4496
5852.64 4297
5853.36 4222
5854.09 4410
5854.81 4067
5855.53 4334
5856.25 4180
5856.97 4125
5857.70 3945
5858.42 4002
5859.14 4003
5859.86 3939
5860.59 3918
5861.31 3860
5862.03 3909
5862.75 3963
5863.48 3961
5864.20 3998
5864.92 4007
5865.64 3903
5866.37 3664
5867.09 3896
5867.81 3900
5868.54 3816
5869.26 3644
5869.98 3549
5870.70 3598
5871.43 3571
5872.15 3476
5872.87 3647
5873.60 3630
5874.32 3515
5875.04 3602
5875.77 3599
5876.49 3733
5877.21 3625
5877.94 3629
5878.66 3747
5879.38 3764
5880.11 3740
5880.83 3650
5881.55 3725
5882.28 3718
5883.00 3784
5883.73 3819
5884.45 3917
5885.17 3763
5885.90 3591
5886.62 3586
5887.34 3619
5888.07 3632
5888.79 3667
5889.52 3581
5890.24 3592
5890.97 3655
5891.69 3735
5892.41 3664
5893.14 3419
5893.86 3392
5894.59 3514
5895.31 3522
5896.04 3672
5896.76 3617
5897.49 3392
5898.21 3347
5898.93 3315
5899.66 3310
5900.38 3288
5901.11 3325
5901.83 3411
5902.56 3488
5903.28 3415
5904.01 3367
5904.73 3348
5905.46 3275
5906.18 3149
5906.91 3181
5907.64 3236
5908.36 3382
5909.09 3478
5909.81 3305
5910.54 3387
5911.26 3347
5911.99 3435
5912.71 3285
5913.44 3289
5914.16 3264
5914.89 3369
5915.62 3490
5916.34 3426
5917.07 3331
5917.79 3254
5918.52 3391
5919.25 3262
5919.97 3305
5920.70 3253
5921.42 3355
5922.15 3346
5922.88 3386
5923.60 3466
5924.33 3476
5925.05 3444
5925.78 3347
5926.51 3622
5927.23 3709
5927.96 3555
5928.69 3457
5929.41 3619
5930.14 3583
5930.87 3571
5931.59 3556
5932.32 3537
5933.05 3644
5933.77 3471
5934.50 3675
5935.23 3722
5935.95 3627
5936.68 3723
5937.41 3840
5938.14 3821
5938.86 3963
5939.59 4183
5940.32 4281
5941.04 4444
5941.77 4661
5942.50 4670
5943.23 4867
5943.95 4845
5944.68 4723
5945.41 4644
5946.14 4664
5946.87 4526
5947.59 4533
5948.32 4202
5949.05 4057
5949.78 4140
5950.50 4017
5951.23 4063
5951.96 3988
5952.69 4164
5953.42 4065
5954.14 3954
5954.87 4087
5955.60 4076
5956.33 4153
5957.06 4220
5957.79 4339
5958.51 4415
5959.24 4374
5959.97 4560
5960.70 4509
5961.43 4466
5962.16 4579
5962.88 4533
5963.61 4459
5964.34 4638
5965.07 4517
5965.80 4416
5966.53 4327
5967.26 4488
5967.99 4562
5968.72 4515
5969.44 4526
5970.17 4391
5970.90 4633
5971.63 4847
5972.36 4997
5973.09 5010
5973.82 5044
5974.55 5201
5975.28 5126
5976.01 4864
5976.74 5149
5977.47 5017
5978.20 4930
5978.93 4763
5979.66 4771
5980.39 4843
5981.12 4745
5981.85 4796
5982.58 4940
5983.31 4930
5984.04 5052
5984.77 5000
5985.50 5153
5986.23 5165
5986.96 5051
5987.69 5102
5988.42 5565
5989.15 5365
5989.88 5438
5990.61 5551
5991.34 5472
5992.07 5336
5992.80 5498
5993.53 5612
5994.26 5423
5994.99 5475
5995.72 5459
5996.45 5642
5997.18 5685
5997.91 5765
5998.64 5671
5999.37 5792
6000.11 5530
6000.84 5712
6001.57 5735
6002.30 6057
6003.03 5963
6003.76 5929
6004.49 6001
6005.22 5939
6005.95 5898
6006.69 5570
6007.42 5794
6008.15 5608
6008.88 5515
6009.61 5734
6010.34 5458
6011.07 5595
6011.81 5832
6012.54 6260
6013.27 6700
6014.00 7326
6014.73 7907
6015.46 8501
6016.20 8983
6016.93 9335
6017.66 9708
6018.39 10015
6019.12 10192
6019.86 9945
6020.59 9709
6021.32 9377
6022.05 8715
6022.79 8178
6023.52 7445
6024.25 6924
6024.98 6431
6025.72 5907
6026.45 5472
6027.18 5240
6027.91 4963
6028.65 4833
6029.38 4873
6030.11 4700
6030.84 4496
6031.58 4508
6032.31 4453
6033.04 4562
6033.78 4489
6034.51 4341
6035.24 4532
6035.98 4461
6036.71 4397
6037.44 4307
6038.17 4300
6038.91 4094
6039.64 4184
6040.37 4130
6041.11 4105
6041.84 4133
6042.58 4153
6043.31 4046
6044.04 4248
6044.78 4200
6045.51 4126
6046.24 4325
6046.98 4374
6047.71 4545
6048.44 4570
6049.18 4401
6049.91 4487
6050.65 4598
6051.38 4515
6052.11 4465
6052.85 4481
6053.58 4644
6054.32 4584
6055.05 4650
6055.79 4814
6056.52 4806
6057.25 4685
6057.99 4865
6058.72 4680
6059.46 5024
6060.19 4821
6060.93 4655
6061.66 4750
6062.40 4790
6063.13 4792
6063.87 4629
6064.60 4537
6065.34 4407
6066.07 4532
6066.81 4566
6067.54 4662
6068.28 4712
6069.01 4578
6069.75 4532
6070.48 4576
6071.22 4526
6071.95 4539
6072.69 4603
6073.42 4509
6074.16 4683
6074.89 4666
6075.63 4632
6076.36 4566
6077.10 4646
6077.84 4614
6078.57 4367
6079.31 4384
6080.04 4468
6080.78 4311
6081.51 4224
6082.25 4134
6082.99 4286
6083.72 4279
6084.46 4145
6085.20 4222
6085.93 4043
6086.67 4170
6087.40 4160
6088.14 4136
6088.88 4341
6089.61 4055
6090.35 4107
6091.09 3931
6091.82 3890
6092.56 4065
6093.30 3994
6094.03 4146
6094.77 4201
6095.51 4190
6096.24 4152
6096.98 4150
6097.72 4134
6098.45 4225
6099.19 4004
6099.93 4068
6100.66 4044
6101.40 3961
6102.14 3873
6102.87 3863
6103.61 3957
6104.35 3945
6105.09 3901
6105.82 3744
6106.56 3852
6107.30 3926
6108.04 3892
6108.77 3839
6109.51 3727
6110.25 3837
6110.99 3927
6111.72 4013
6112.46 3928
6113.20 4023
6113.94 4097
6114.68 4046
6115.41 4027
6116.15 4123
6116.89 4198
6117.63 4048
6118.37 4107
6119.10 4164
6119.84 4217
6120.58 4223
6121.32 4130
6122.06 4116
6122.80 4119
6123.53 4154
6124.27 4220
6125.01 4202
6125.75 4114
6126.49 4120
6127.23 4141
6127.97 4300
6128.70 4389
6129.44 4223
6130.18 4268
6130.92 4269
6131.66 4269
6132.40 4424
6133.14 4403
6133.88 4198
6134.62 4609
6135.35 4355
6136.09 4082
6136.83 4375
6137.57 4472
6138.31 4464
6139.05 4373
6139.79 4578
6140.53 4647
6141.27 4487
6142.01 4537
6142.75 4552
6143.49 4428
6144.23 4421
6144.97 4451
6145.71 4459
6146.45 4504
6147.19 4516
6147.93 4605
6148.67 4559
6149.41 4702
6150.15 4632
6150.89 4526
6151.63 4656
6152.37 4649
6153.11 4712
6153.85 4683
6154.59 4637
6155.33 4928
6156.07 4876
6156.81 4873
6157.55 4897
6158.29 4892
6159.03 5049
6159.77 5112
6160.51 5319
6161.25 5273
6161.99 5145
6162.73 5172
6163.47 5238
6164.22 5263
6164.96 5222
6165.70 5416
6166.44 5647
6167.18 5648
6167.92 5807
6168.66 5891
6169.40 6274
6170.14 6654
6170.89 6770
6171.63 7287
6172.37 7454
6173.11 7530
6173.85 7600
6174.59 7740
6175.33 7963
6176.08 7572
6176.82 7418
6177.56 7414
6178.30 7348
6179.04 7019
6179.78 6793
6180.53 6719
6181.27 6843
6182.01 6864
6182.75 6888
6183.49 6566
6184.24 6512
6184.98 6736
6185.72 7007
6186.46 7112
6187.20 7284
6187.95 7346
6188.69 7273
6189.43 7503
6190.17 7457
6190.92 7246
6191.66 7335
6192.40 7430
6193.14 7526
6193.89 7821
6194.63 7476
6195.37 7861
6196.12 8069
6196.86 8217
6197.60 8524
6198.34 8566
6199.09 9057
6199.83 9031
6200.57 8938
6201.32 9110
6202.06 9147
6202.80 9202
6203.55 9174
6204.29 9269
6205.03 9509
6205.78 9404
6206.52 9212
6207.26 9626
6208.01 10218
6208.75 11065
6209.49 12338
6210.24 13943
6210.98 15672
6211.72 18330
6212.47 21510
6213.21 25066
6213.96 27571
6214.70 29429
6215.44 31412
6216.19 32309
6216.93 31982
6217.68 30512
6218.42 27937
6219.16 25098
6219.91 22006
6220.65 18950
6221.40 16168
6222.14 13804
6222.89 12014
6223.63 10541
6224.37 9616
6225.12 9010
6225.86 8995
6226.61 8527
6227.35 8567
6228.10 8890
6228.84 8895
6229.59 9309
6230.33 9458
6231.08 9697
6231.82 9466
6232.57 9509
6233.31 9194
6234.06 8966
6234.80 8151
6235.55 7619
6236.29 7004
6237.04 6589
6237.78 6328
6238.53 5984
6239.27 5901
6240.02 6149
6240.76 6207
6241.51 6185
6242.26 5857
6243.00 5926
6243.75 6225
6244.49 6381
6245.24 6323
6245.98 6232
6246.73 6377
6247.48 6256
6248.22 6196
6248.97 6413
6249.71 6406
6250.46 6314
6251.21 6552
6251.95 6657
6252.70 6772
6253.44 6935
6254.19 6946
6254.94 6925
6255.68 7295
6256.43 6942
6257.18 6944
6257.92 7041
6258.67 6721
6259.42 6820
6260.16 6982
6260.91 7013
6261.66 7142
6262.40 7024
6263.15 7270
6263.90 7122
6264.64 7056
6265.39 6935
6266.14 6845
6266.88 6767
6267.63 6801
6268.38 6618
6269.13 6780
6269.87 6740
6270.62 6619
6271.37 6660
6272.11 6589
6272.86 6506
6273.61 6557
6274.36 6481
6275.10 6605
6275.85 6753
6276.60 6899
6277.35 6744
6278.10 6723
6278.84 7105
6279.59 7238
6280.34 7403
6281.09 7804
6281.83 7854
6282.58 7936
6283.33 8119
6284.08 7931
6284.83 7834
6285.57 7772
6286.32 7474
6287.07 7027
6287.82 6769
6288.57 6285
6289.32 6251
6290.06 6079
6290.81 6061
6291.56 6094
6292.31 5991
6293.06 6009
6293.81 6234
6294.56 6303
6295.30 6460
6296.05 6571
6296.80 6929
6297.55 6845
6298.30 6993
6299.05 6747
6299.80 6488
6300.55 6357
6301.30 5996
6302.05 5795
6302.79 5737
6303.54 5604
6304.29 5259
6305.04 5071
6305.79 5119
6306.54 5077
6307.29 5072
6308.04 5060
6308.79 5226
6309.54 5210
6310.29 5208
6311.04 5072
6311.79 5308
6312.54 5340
6313.29 5271
6314.04 5450
6314.79 5459
6315.54 5228
6316.29 5314
6317.04 5303
6317.79 5325
6318.54 5333
6319.29 5161
6320.04 5287
6320.79 5355
6321.54 5507
6322.29 5347
6323.04 5160
6323.79 5311
6324.54 5291
6325.29 5128
6326.04 4994
6326.79 4958
6327.54 4781
6328.29 4801
6329.04 4692
6329.79 4519
6330.55 4292
6331.30 4403
6332.05 4355
6332.80 4270
6333.55 4245
6334.30 4321
6335.05 4432
6335.80 4631
6336.55 4406
6337.30 4288
6338.06 4298
6338.81 4347
6339.56 4293
6340.31 4275
6341.06 4111
6341.81 4289
6342.56 4017
6343.32 4112
6344.07 4096
6344.82 4176
6345.57 4108
6346.32 3983
6347.07 4169
6347.83 4225
6348.58 4006
6349.33 4128
6350.08 4160
6350.83 4148
6351.59 4116
6352.34 4245
6353.09 4050
6353.84 4058
6354.60 4210
6355.35 4318
6356.10 4382
6356.85 4369
6357.61 4237
6358.36 4327
6359.11 4160
6359.86 4428
6360.62 4642
6361.37 4321
6362.12 4199
6362.87 4308
6363.63 4219
6364.38 4349
6365.13 4266
6365.88 3895
6366.64 3970
6367.39 3949
6368.14 3819
6368.90 3940
6369.65 4028
6370.40 3950
6371.16 3788
6371.91 3914
6372.66 3923
6373.42 3923
6374.17 3925
6374.92 3931
6375.68 3942
6376.43 3937
6377.18 3827
6377.94 3909
6378.69 3803
6379.45 3941
6380.20 3808
6380.95 3898
6381.71 3774
6382.46 3800
6383.21 3843
6383.97 3739
6384.72 3864
6385.48 3899
6386.23 3882
6386.98 3907
6387.74 4079
6388.49 4046
6389.25 3982
6390.00 3901
6390.76 3889
6391.51 3948
6392.27 3839
6393.02 3746
6393.77 3603
6394.53 3594
6395.28 3662
6396.04 3522
6396.79 3401
6397.55 3508
6398.30 3545
6399.06 3654
6399.81 3585
6400.57 3701
6401.32 3766
6402.08 3798
6402.83 3818
6403.59 3666
6404.34 3567
6405.10 3474
6405.85 3519
6406.61 3597
6407.36 3574
6408.12 3490
6408.88 3547
6409.63 3615
6410.39 3726
6411.14 3637
6411.90 3630
6412.65 3542
6413.41 3730
6414.16 3617
6414.92 3752
6415.68 3654
6416.43 3603
6417.19 3721
6417.94 3842
6418.70 3899
6419.46 3628
6420.21 3757
6420.97 3784
6421.73 3540
6422.48 3603
6423.24 3670
6423.99 3730
6424.75 3744
6425.51 3570
6426.26 3576
6427.02 3550
6427.78 3776
6428.53 3693
6429.29 3539
6430.05 3698
6430.80 3756
6431.56 3796
6432.32 3726
6433.07 3854
6433.83 3797
6434.59 3645
6435.34 3615
6436.10 3560
6436.86 3811
6437.62 3848
6438.37 3800
6439.13 3884
6439.89 4080
6440.65 3975
6441.40 4023
6442.16 3987
6442.92 3945
6443.68 3882
6444.43 3899
6445.19 3941
6445.95 4057
6446.71 3954
6447.46 3935
6448.22 4056
6448.98 4007
6449.74 4022
6450.49 3939
6451.25 3931
6452.01 3884
6452.77 3898
6453.53 4023
6454.29 4022
6455.04 4015
6455.80 4056
6456.56 3969
6457.32 3859
6458.08 3927
6458.84 4095
6459.59 4171
6460.35 4059
6461.11 4134
6461.87 4144
6462.63 4142
6463.39 4295
6464.15 4230
6464.90 4185
6465.66 4266
6466.42 4279
6467.18 4350
6467.94 4299
6468.70 4269
6469.46 4343
6470.22 4331
6470.98 4383
6471.73 4379
6472.49 4444
6473.25 4461
6474.01 4324
6474.77 4603
6475.53 4593
6476.29 4470
6477.05 4477
6477.81 4611
6478.57 4611
6479.33 4731
6480.09 4678
6480.85 4681
6481.61 4918
6482.37 4589
6483.13 4677
6483.89 4899
6484.65 5102
6485.41 5044
6486.17 5309
6486.93 5247
6487.69 5325
6488.45 5479
6489.21 5348
6489.97 5330
6490.73 5553
6491.49 5620
6492.25 5586
6493.01 5786
6493.77 5729
6494.53 5765
6495.29 5768
6496.05 5818
6496.81 5976
6497.57 6169
6498.33 6058
6499.10 6117
6499.86 6198
6500.62 6334
6501.38 6373
6502.14 6622
6502.90 6852
6503.66 6978
6504.42 6787
6505.18 6683
6505.94 6817
6506.71 6861
6507.47 6823
6508.23 6716
6508.99 6928
6509.75 6948
6510.51 7079
6511.27 7235
6512.04 7348
6512.80 7436
6513.56 7948
6514.32 8413
6515.08 8588
6515.84 9031
6516.61 9496
6517.37 10026
6518.13 10511
6518.89 10747
6519.65 10904
6520.42 10819
6521.18 10881
6521.94 10889
6522.70 10786
6523.46 10431
6524.23 10959
6524.99 11422
6525.75 12146
6526.51 12906
6527.28 13844
6528.04 15213
6528.80 16323
6529.56 17516
6530.33 17618
6531.09 17290
6531.85 16692
6532.61 16513
6533.38 15397
6534.14 14506
6534.90 13547
6535.67 12972
6536.43 12433
6537.19 11740
6537.95 11613
6538.72 11661
6539.48 11980
6540.24 12528
6541.01 13184
6541.77 14205
6542.53 15243
6543.30 15588
6544.06 15805
6544.82 15366
6545.59 14586
6546.35 13386
6547.11 12222
6547.88 10802
6548.64 9583
6549.41 8683
6550.17 7867
6550.93 7083
6551.70 6962
6552.46 6692
6553.22 6500
6553.99 6415
6554.75 6430
6555.52 6586
6556.28 6377
6557.05 6404
6557.81 6673
6558.57 6616
6559.34 6526
6560.10 6467
6560.87 6580
6561.63 6432
6562.40 6556
6563.16 6502
6563.92 6365
6564.69 6314
6565.45 6532
6566.22 6682
6566.98 6764
6567.75 6652
6568.51 6947
6569.28 7125
6570.04 6988
6570.81 7091
6571.57 6989
6572.34 7134
6573.10 7184
6573.87 7220
6574.63 7211
6575.40 7117
6576.16 7237
6576.93 7322
6577.69 7590
6578.46 7660
6579.23 7847
6579.99 8056
6580.76 8119
6581.52 8231
6582.29 8320
6583.05 8166
6583.82 8201
6584.59 8120
6585.35 7896
6586.12 7675
6586.88 7817
6587.65 7787
6588.41 7577
6589.18 7699
6589.95 7518
6590.71 7562
6591.48 7769
6592.25 7602
6593.01 7788
6593.78 7972
6594.54 8070
6595.31 8704
6596.08 9044
6596.84 9558
6597.61 10281
6598.38 10631
6599.14 10922
6599.91 11301
6600.68 10973
6601.44 10919
6602.21 10725
6602.98 10547
6603.74 9948
6604.51 9336
6605.28 8975
6606.05 8834
6606.81 8258
6607.58 7860
6608.35 7742
6609.11 7559
6609.88 7445
6610.65 7281
6611.42 7351
6612.18 7354
6612.95 7420
6613.72 7214
6614.49 7273
6615.25 7461
6616.02 7424
6616.79 7243
6617.56 7363
6618.32 7351
6619.09 7402
6619.86 7410
6620.63 7215
6621.40 7100
6622.16 7204
6622.93 7103
6623.70 7137
6624.47 7243
6625.24 7457
6626.00 7680
6626.77 7588
6627.54 7708
6628.31 7423
6629.08 7475
6629.85 7205
6630.61 7184
6631.38 7497
6632.15 7127
6632.92 7124
6633.69 7319
6634.46 7697
6635.23 8030
6635.99 8642
6636.76 9389
6637.53 10290
6638.30 11277
6639.07 12473
6639.84 13825
6640.61 14939
6641.38 15553
6642.15 15518
6642.92 15398
6643.68 14496
6644.45 13324
6645.22 12293
6645.99 10747
6646.76 9470
6647.53 8569
6648.30 7872
6649.07 7278
6649.84 6793
6650.61 6408
6651.38 6192
6652.15 6017
6652.92 5769
6653.69 5804
6654.46 5906
6655.23 5900
6656.00 6138
6656.77 6219
6657.54 6137
6658.31 5982
6659.08 5848
6659.85 5653
6660.62 5538
6661.39 5471
6662.16 5520
6662.93 5441
6663.70 5285
6664.47 5063
6665.24 5196
6666.01 5103
6666.78 5073
6667.55 5121
6668.32 5095
6669.09 5130
6669.86 5309
6670.64 5125
6671.41 5336
6672.18 5201
6672.95 5164
6673.72 5258
6674.49 5229
6675.26 5400
6676.03 5288
6676.80 5313
6677.57 5471
6678.35 5352
6679.12 5531
6679.89 5681
6680.66 5471
6681.43 5364
6682.20 5238
6682.97 5344
6683.75 5390
6684.52 5350
6685.29 5240
6686.06 5299
6686.83 5253
6687.60 5233
6688.38 5417
6689.15 5584
6689.92 5616
6690.69 5571
6691.46 5692
6692.24 5734
6693.01 5719
6693.78 5760
6694.55 5851
6695.32 5542
6696.10 5420
6696.87 5521
6697.64 5498
6698.41 5311
6699.19 5069
6699.96 5300
6700.73 5116
6701.50 5178
6702.28 4905
6703.05 4763
6703.82 4750
6704.59 4915
6705.37 4831
6706.14 4904
6706.91 4773
6707.69 4943
6708.46 5122
6709.23 4813
6710.00 4631
6710.78 4836
6711.55 4676
6712.32 4654
6713.10 4685
6713.87 4595
6714.64 4571
6715.42 4517
6716.19 4376
6716.96 4371
6717.74 4445
6718.51 4464
6719.28 4299
6720.06 4310
6720.83 4316
6721.61 4265
6722.38 4146
6723.15 4004
6723.93 4067
6724.70 3939
6725.47 4124
6726.25 4175
6727.02 4080
6727.80 3981
6728.57 3788
6729.35 3937
6730.12 3936
6730.89 3956
6731.67 3923
6732.44 3711
6733.22 3833
6733.99 3854
6734.77 3824
6735.54 3960
6736.31 3968
6737.09 3995
6737.86 3947
6738.64 3846
6739.41 3989
6740.19 3959
6740.96 3905
6741.74 3788
6742.51 3938
6743.29 3911
6744.06 3952
6744.84 3975
6745.61 3854
6746.39 3926
6747.16 3965
6747.94 3842
6748.71 3970
6749.49 3776
6750.26 3620
6751.04 3850
6751.82 4022
6752.59 3874
6753.37 3992
6754.14 4135
6754.92 4208
6755.69 4082
6756.47 4165
6757.25 4189
6758.02 4158
6758.80 4175
6759.57 4109
6760.35 3795
6761.12 3849
6761.90 3816
6762.68 3710
6763.45 3690
6764.23 3612
6765.01 3629
6765.78 3483
6766.56 3504
6767.33 3394
6768.11 3527
6768.89 3613
6769.66 3572
6770.44 3789
6771.22 3694
6771.99 3595
6772.77 3599
6773.55 3562
6774.32 3575
6775.10 3607
6775.88 3649
6776.65 3673
6777.43 3561
6778.21 3406
6778.99 3521
6779.76 3656
6780.54 3561
6781.32 3870
6782.09 3957
6782.87 3646
6783.65 3687
6784.43 3708
6785.20 3698
6785.98 3863
6786.76 3712
6787.54 3631
6788.31 3718
6789.09 3810
6789.87 3666
6790.65 3675
6791.42 3614
6792.20 3587
6792.98 3443
6793.76 3525
6794.54 3468
6795.31 3402
6796.09 3579
6796.87 3409
6797.65 3448
6798.43 3498
6799.20 3373
6799.98 3402
6800.76 3332
6801.54 3403
6802.32 3471
6803.10 3504
6803.87 3489
6804.65 3474
6805.43 3490
6806.21 3514
6806.99 3462
6807.77 3609
6808.55 3544
6809.32 3624
6810.10 3695
6810.88 3876
6811.66 3612
6812.44 3495
6813.22 3652
6814.00 3577
6814.78 3535
6815.56 3487
6816.34 3483
6817.11 3431
6817.89 3432
6818.67 3487
6819.45 3585
6820.23 3503
6821.01 3591
6821.79 3647
6822.57 3636
6823.35 3826
6824.13 3782
6824.91 3747
6825.69 3845
6826.47 3956
6827.25 4042
6828.03 3983
6828.81 3852
6829.59 3760
6830.37 3828
6831.15 3596
6831.93 3670
6832.71 3668
6833.49 3645
6834.27 3774
6835.05 3685
6835.83 3628
6836.61 3853
6837.39 3735
6838.17 3723
6838.95 3733
6839.73 3746
6840.51 3816
6841.29 3786
6842.07 3814
6842.85 3684
6843.63 3776
6844.42 3845
6845.20 3735
6845.98 3630
6846.76 3585
6847.54 3647
6848.32 3596
6849.10 3678
6849.88 3677
6850.66 3749
6851.44 3790
6852.23 3993
6853.01 4202
6853.79 4345
6854.57 4902
6855.35 5041
6856.13 5356
6856.91 5966
6857.70 6009
6858.48 5946
6859.26 6022
6860.04 5901
6860.82 5510
6861.60 5343
6862.39 5036
6863.17 4926
6863.95 4688
6864.73 4684
6865.51 4676
6866.30 4466
6867.08 4464
6867.86 4344
6868.64 4019
6869.42 4180
6870.21 4288
6870.99 4252
6871.77 4222
6872.55 4247
6873.34 4458
6874.12 4388
6874.90 4319
6875.68 4210
6876.47 4149
6877.25 3990
6878.03 4035
6878.81 3938
6879.60 3915
6880.38 3872
6881.16 3759
6881.95 3719
6882.73 3630
6883.51 3720
6884.29 3726
6885.08 3697
6885.86 3680
6886.64 3665
6887.43 3783
6888.21 3822
6888.99 3807
6889.78 3910
6890.56 3921
6891.34 3868
6892.13 3940
6892.91 4037
6893.69 3975
6894.48 4134
6895.26 4065
6896.05 3964
6896.83 4146
6897.61 4106
6898.40 4208
6899.18 4035
6899.97 4002
6900.75 3931
6901.53 3987
6902.32 4055
6903.10 3958
6903.89 3798
6904.67 3954
6905.45 4189
6906.24 4094
6907.02 4029
6907.81 4250
6908.59 4225
6909.38 4332
6910.16 4254
6910.95 4102
6911.73 4293
6912.51 4121
6913.30 4121
6914.08 3906
6914.87 4096
6915.65 4083
6916.44 3940
6917.22 3955
6918.01 4196
6918.79 4123
6919.58 4097
6920.36 4072
6921.15 4140
6921.93 4194
6922.72 4242
6923.50 4179
6924.29 4314
6925.08 4489
6925.86 4351
6926.65 4359
6927.43 4458
6928.22 4531
6929.00 4625
6929.79 4417
6930.57 4315
6931.36 4471
6932.15 4379
6932.93 4375
6933.72 4260
6934.50 4408
6935.29 4405
6936.08 4471
6936.86 4437
6937.65 4442
6938.43 4444
6939.22 4563
6940.01 4634
6940.79 4739
6941.58 4588
6942.37 4591
6943.15 4728
6943.94 4837
6944.72 4858
6945.51 5105
6946.30 5005
6947.08 5317
6947.87 5339
6948.66 5409
6949.44 5757
6950.23 5604
6951.02 5495
6951.80 5548
6952.59 5461
6953.38 5785
6954.17 5840
6954.95 5879
6955.74 5654
6956.53 5747
6957.31 5626
6958.10 5684
6958.89 5749
6959.68 5712
6960.46 5893
6961.25 6134
6962.04 6070
6962.83 6073
6963.61 6031
6964.40 6267
6965.19 6323
6965.98 6449
6966.76 6324
6967.55 6332
6968.34 6397
6969.13 6351
6969.92 6336
6970.70 6372
6971.49 6424
6972.28 6398
6973.07 6443
6973.86 6677
6974.64 7099
6975.43 7402
6976.22 7226
6977.01 7321
6977.80 7354
6978.59 7544
6979.37 7422
6980.16 7160
6980.95 7512
6981.74 7471
6982.53 7509
6983.32 7848
6984.11 7958
6984.90 8538
6985.68 9271
6986.47 9612
6987.26 10399
6988.05 11526
6988.84 12983
6989.63 14451
6990.42 16402
6991.21 17863
6992.00 19384
6992.79 20238
6993.57 20170
6994.36 19943
6995.15 18879
6995.94 16649
6996.73 15111
6997.52 13651
6998.31 12331
6999.10 11108
6999.89 10567
7000.68 10412
7001.47 10503
7002.26 11044
7003.05 11886
7003.84 13451
7004.63 15117
7005.42 16655
7006.21 17732
7007.00 18353
7007.79 18637
7008.58 17815
7009.37 16472
7010.16 14705
7010.95 13276
7011.74 11413
7012.53 9819
7013.32 8786
7014.11 7699
7014.90 6953
7015.69 6584
7016.48 6248
7017.27 6246
7018.06 6302
7018.85 6375
7019.65 6475
7020.44 6384
7021.23 6297
7022.02 6286
7022.81 6216
7023.60 6202
7024.39 6029
7025.18 5885
7025.97 5706
7026.76 5386
7027.56 5128
7028.35 5089
7029.14 5012
7029.93 5163
7030.72 5114
7031.51 5290
7032.30 5139
7033.09 5225
7033.89 5478
7034.68 5527
7035.47 5369
7036.26 5365
7037.05 5236
7037.84 5098
7038.64 4960
7039.43 4970
7040.22 4904
7041.01 4890
7041.80 5041
7042.60 4909
7043.39 4858
7044.18 4935
7044.97 5010
7045.76 5311
7046.56 5339
7047.35 5326
7048.14 5392
7048.93 5390
7049.73 5373
7050.52 5513
7051.31 5212
7052.10 5282
7052.90 5541
7053.69 5413
7054.48 5488
7055.27 5552
7056.07 5687
7056.86 5627
7057.65 5616
7058.45 5558
7059.24 5612
7060.03 5276
7060.83 5081
7061.62 5117
7062.41 5013
7063.20 5029
7064.00 4998
7064.79 4789
7065.58 4769
7066.38 4811
7067.17 4767
7067.96 4751
7068.76 4837
7069.55 4908
7070.35 4733
7071.14 4601
7071.93 4820
7072.73 4814
7073.52 4682
7074.31 4545
7075.11 4766
7075.90 4581
7076.70 4545
7077.49 4550
7078.28 4472
7079.08 4469
7079.87 4463
7080.67 4283
7081.46 4374
7082.25 4367
7083.05 4168
7083.84 4224
7084.64 4259
7085.43 4377
7086.23 4178
7087.02 4007
7087.82 4153
7088.61 3897
7089.41 4027
7090.20 4129
7090.99 3978
7091.79 4064
7092.58 4055
7093.38 4158
7094.17 4117
7094.97 4190
7095.76 4425
7096.56 4520
7097.35 4530
7098.15 4529
7098.94 4642
7099.74 4809
7100.54 4730
7101.33 4624
7102.13 4435
7102.92 4289
7103.72 4078
7104.51 4001
7105.31 3855
7106.10 3633
7106.90 3708
7107.70 3732
7108.49 3597
7109.29 3535
7110.08 3489
7110.88 3505
7111.67 3548
7112.47 3512
7113.27 3461
7114.06 3548
7114.86 3408
7115.65 3474
7116.45 3329
7117.25 3282
7118.04 3394
7118.84 3310
7119.64 3281
7120.43 3177
7121.23 3261
7122.03 3388
7122.82 3500
7123.62 3329
7124.41 3587
7125.21 3649
7126.01 3519
7126.81 3529
7127.60 3613
7128.40 3419
7129.20 3373
7129.99 3323
7130.79 3332
7131.59 3280
7132.38 3298
7133.18 3415
7133.98 3222
7134.78 3343
7135.57 3367
7136.37 3454
7137.17 3481
7137.96 3400
7138.76 3520
7139.56 3539
7140.36 3380
7141.15 3376
7141.95 3403
7142.75 3403
7143.55 3372
7144.35 3296
7145.14 3439
7145.94 3291
7146.74 3385
7147.54 3473
7148.33 3390
7149.13 3440
7149.93 3441
7150.73 3256
7151.53 3298
7152.33 3283
7153.12 3348
7153.92 3473
7154.72 3622
7155.52 3321
7156.32 3243
7157.12 3310
7157.91 3261
7158.71 3224
7159.51 3152
7160.31 3352
7161.11 3444
7161.91 3476
7162.71 3359
7163.50 3348
7164.30 3239
7165.10 3221
7165.90 3198
7166.70 3152
7167.50 3167
7168.30 3057
7169.10 3092
7169.90 3059
7170.70 3082
7171.50 3102
7172.29 3018
7173.09 3003
7173.89 3050
7174.69 3019
7175.49 3109
7176.29 3200
7177.09 3179
7177.89 3123
7178.69 3105
7179.49 3039
7180.29 3027
7181.09 2929
7181.89 2847
7182.69 2991
7183.49 3040
7184.29 2858
7185.09 2893
7185.89 3141
7186.69 2965
7187.49 2889
7188.29 2936
7189.09 3202
7189.89 3056
7190.69 3116
7191.49 3103
7192.29 3041
7193.09 2924
7193.89 2922
7194.69 2991
7195.49 2876
7196.29 2841
7197.10 2872
7197.90 2789
7198.70 2785
7199.50 2634
7200.30 2625
7201.10 2798
7201.90 2865
7202.70 2833
7203.50 2755
7204.30 2778
7205.11 2820
7205.91 2757
7206.71 2695
7207.51 2847
7208.31 2886
7209.11 2880
7209.91 2778
7210.71 2818
7211.52 2758
7212.32 2785
7213.12 2760
7213.92 2830
7214.72 2736
7215.52 2639
7216.33 2738
7217.13 2839
7217.93 2849
7218.73 2779
7219.53 2541
7220.34 2654
7221.14 2712
7221.94 2692
7222.74 2633
7223.54 2667
7224.35 2625
7225.15 2672
7225.95 2534
7226.75 2648
7227.56 2677
7228.36 2762
7229.16 2748
7229.96 2684
7230.77 2767
7231.57 2812
7232.37 2827
7233.17 2761
7233.98 2819
7234.78 2793
7235.58 2712
7236.38 2738
7237.19 2841
7237.99 2683
7238.79 2665
7239.60 2704
7240.40 2811
7241.20 2849
7242.01 2775
7242.81 2869
7243.61 2847
7244.42 2887
7245.22 2944
7246.02 2930
7246.83 2969
7247.63 3014
7248.43 2979
7249.24 2996
7250.04 2940
7250.84 2901
7251.65 2841
7252.45 2924
7253.26 3006
7254.06 3025
7254.86 2805
7255.67 2851
7256.47 2816
7257.28 2887
7258.08 3038
7258.88 2984
7259.69 2976
7260.49 2952
7261.30 2991
7262.10 2998
7262.90 2947
7263.71 3038
7264.51 3155
7265.32 3283
7266.12 3282
7266.93 3277
7267.73 3107
7268.54 3258
7269.34 3277
7270.15 3346
7270.95 3404
7271.76 3480
7272.56 3463
7273.37 3340
7274.17 3409
7274.98 3583
7275.78 3538
7276.59 3521
7277.39 3456
7278.20 3413
7279.00 3570
7279.81 3437
7280.61 3453
7281.42 3569
7282.22 3605
7283.03 3634
7283.83 3810
7284.64 3850
7285.45 4101
7286.25 4341
7287.06 4655
7287.86 4959
7288.67 5472
7289.47 6355
7290.28 6730
7291.09 7410
7291.89 7674
7292.70 7758
7293.50 7604
7294.31 7055
7295.12 6556
7295.92 6018
7296.73 5390
7297.53 4911
7298.34 4441
7299.15 4078
7299.95 3924
7300.76 3663
7301.57 3704
7302.37 3687
7303.18 3537
7303.99 3477
7304.79 3711
7305.60 3769
7306.41 3588
7307.21 3562
7308.02 3633
7308.83 3494
7309.63 3609
7310.44 3606
7311.25 3670
7312.06 3688
7312.86 3745
7313.67 3803
7314.48 3796
7315.28 3970
7316.09 3989
7316.90 3930
7317.71 4145
7318.51 4229
7319.32 4127
7320.13 4348
7320.94 4260
7321.74 4195
7322.55 4270
7323.36 4335
7324.17 4487
7324.97 4589
7325.78 4713
7326.59 4908
7327.40 4990
7328.21 4852
7329.01 4863
7329.82 4945
7330.63 4739
7331.44 4575
7332.25 4397
7333.06 4205
7333.86 3994
7334.67 3890
7335.48 3992
7336.29 3940
7337.10 3871
7337.91 4030
7338.71 4160
7339.52 4239
7340.33 4531
7341.14 4487
7341.95 4691
7342.76 4859
7343.57 4841
7344.38 4728
7345.18 4712
7345.99 4400
7346.80 4255
7347.61 4221
7348.42 3996
7349.23 3795
7350.04 3737
7350.85 3580
7351.66 3749
7352.47 3656
7353.28 3610
7354.09 3620
7354.89 3570
7355.70 3662
7356.51 3616
7357.32 3723
7358.13 3810
7358.94 3714
7359.75 3769
7360.56 3762
7361.37 3665
7362.18 3650
7362.99 3678
7363.80 3639
7364.61 3596
7365.42 3491
7366.23 3521
7367.04 3482
7367.85 3652
7368.66 3704
7369.47 3695
7370.28 3755
7371.09 3698
7371.90 3755
7372.71 3890
7373.52 3820
7374.33 3859
7375.15 3898
7375.96 3771
7376.77 3827
7377.58 3968
7378.39 4039
7379.20 4009
7380.01 4023
7380.82 3957
7381.63 3977
7382.44 4006
7383.25 4100
7384.06 4478
7384.88 4815
7385.69 4918
7386.50 5240
7387.31 5687
7388.12 5940
7388.93 5818
7389.74 5734
7390.55 5610
7391.37 5401
7392.18 4993
7392.99 4627
7393.80 4375
7394.61 4170
7395.42 3932
7396.24 3834
7397.05 3913
7397.86 3585
7398.67 3804
7399.48 3539
7400.30 3433
7401.11 3569
7401.92 3718
7402.73 3596
7403.54 3618
7404.36 4044
7405.17 4203
7405.98 4343
7406.79 4595
7407.60 4827
7408.42 4787
7409.23 4664
7410.04 4493
7410.85 4482
7411.67 4178
7412.48 4020
7413.29 3876
7414.11 3692
7414.92 3627
7415.73 3584
7416.54 3531
7417.36 3419
7418.17 3260
7418.98 3215
7419.80 3197
7420.61 3138
7421.42 3065
7422.23 3118
7423.05 3115
7423.86 3019
7424.67 3008
7425.49 3183
7426.30 3067
7427.11 2994
7427.93 3120
7428.74 2915
7429.56 2892
7430.37 2909
7431.18 2885
7432.00 2945
7432.81 2967
7433.62 3003
7434.44 2781
7435.25 2916
7436.07 2858
7436.88 2824
7437.69 2927
7438.51 2997
7439.32 3020
7440.14 2875
7440.95 2776
7441.76 2745
7442.58 2824
7443.39 2822
7444.21 2806
7445.02 2889
7445.84 2954
7446.65 2921
7447.46 2930
7448.28 2984
7449.09 2907
7449.91 2874
7450.72 3012
7451.54 2983
7452.35 2946
7453.17 2939
7453.98 3003
7454.80 3129
7455.61 3038
7456.43 2971
7457.24 3036
7458.06 2964
7458.87 2905
7459.69 2902
7460.50 2872
7461.32 2858
7462.13 2880
7462.95 2829
7463.77 2865
7464.58 2882
7465.40 2990
7466.21 2907
7467.03 2864
7467.84 2910
7468.66 2904
7469.47 2990
7470.29 3062
7471.11 3071
7471.92 3001
7472.74 2969
7473.55 3050
7474.37 2891
7475.19 2916
7476.00 2892
7476.82 2951
7477.63 2816
7478.45 2875
7479.27 2834
7480.08 2823
7480.90 2730
7481.72 2846
7482.53 2757
7483.35 2816
7484.17 2918
7484.98 2722
7485.80 2800
7486.62 2818
7487.43 2795
7488.25 2827
7489.07 2758
7489.88 2747
7490.70 2669
7491.52 2651
7492.33 2733
7493.15 2834
7493.97 2830
7494.78 2651
7495.60 2819
7496.42 2884
7497.24 2716
7498.05 2673
7498.87 2654
7499.69 2675
7500.51 2664
7501.32 2637
7502.14 2633
7502.96 2710
7503.78 2715
7504.59 2610
7505.41 2643
7506.23 2673
7507.05 2774
7507.86 2735
7508.68 2758
7509.50 2702
7510.32 2665
7511.14 2679
7511.95 2751
7512.77 2762
7513.59 2684
7514.41 2469
7515.23 2638
7516.05 2716
7516.86 2605
7517.68 2702
7518.50 2763
7519.32 2625
7520.14 2704
7520.96 2773
7521.78 2770
7522.59 2701
7523.41 2715
7524.23 2594
7525.05 2627
7525.87 2748
7526.69 2657
7527.51 2606
7528.33 2690
7529.14 2728
7529.96 2732
7530.78 2741
7531.60 2649
7532.42 2710
7533.24 2846
7534.06 2750
7534.88 2743
7535.70 2638
7536.52 2725
7537.34 2664
7538.16 2771
7538.98 2782
7539.80 2720
7540.62 2712
7541.44 2822
7542.25 2814
7543.07 2709
7543.89 2764
7544.71 2725
7545.53 2663
7546.35 2744
7547.17 2819
7547.99 2862
7548.81 3005
7549.63 2849
7550.45 2917
7551.27 2940
7552.09 3009
7552.92 3086
7553.74 2952
7554.56 2908
7555.38 2885
7556.20 2947
7557.02 2989
7557.84 2921
7558.66 2915
7559.48 2846
7560.30 2897
7561.12 3056
7561.94 3104
7562.76 3108
7563.58 3216
7564.40 3276
7565.23 3350
7566.05 3267
7566.87 3303
7567.69 3366
7568.51 3359
7569.33 3235
7570.15 3108
7570.97 3239
7571.79 3180
7572.62 3082
7573.44 3096
7574.26 2990
7575.08 3078
7575.90 3074
7576.72 3134
7577.55 2904
7578.37 2954
7579.19 3050
7580.01 3208
7580.83 3202
7581.65 3085
7582.48 3111
7583.30 3152
7584.12 3016
7584.94 3067
7585.76 3035
7586.59 3019
7587.41 3159
7588.23 3268
7589.05 3162
7589.88 3145
7590.70 3109
7591.52 3327
7592.34 3302
7593.16 3290
7593.99 3429
7594.81 3519
7595.63 3501
7596.46 3374
7597.28 3554
7598.10 3559
7598.92 3491
7599.75 3544
7600.57 3443
7601.39 3377
7602.22 3439
7603.04 3338
7603.86 3352
7604.68 3377
7605.51 3482
7606.33 3554
7607.15 3544
7607.98 3684
7608.80 4122
7609.62 4308
7610.45 4582
7611.27 4716
7612.09 4905
7612.92 4882
7613.74 4842
7614.57 4751
7615.39 4267
7616.21 3966
7617.04 3974
7617.86 3976
7618.68 3727
7619.51 3689
7620.33 3792
7621.16 3800
7621.98 3570
7622.80 3450
7623.63 3657
7624.45 3698
7625.28 3683
7626.10 3806
7626.93 3770
7627.75 3708
7628.57 3635
7629.40 3580
7630.22 3397
7631.05 3393
7631.87 3412
7632.70 3641
7633.52 3730
7634.35 3746
7635.17 4040
7636.00 4300
7636.82 4525
7637.65 4929
7638.47 5090
7639.30 5155
7640.12 5068
7640.95 5008
7641.77 4573
7642.60 4344
7643.42 4037
7644.25 3746
7645.07 3578
7645.90 3340
7646.72 3159
7647.55 3070
7648.37 3025
7649.20 2968
7650.02 2912
7650.85 2914
7651.68 2842
7652.50 2992
7653.33 3088
7654.15 3101
7654.98 3016
7655.81 2993
7656.63 2871
7657.46 2891
7658.28 2972
7659.11 2788
7659.94 2753
7660.76 2658
7661.59 2770
7662.41 2752
7663.24 2726
7664.07 2704
7664.89 2830
7665.72 2682
7666.55 2807
7667.37 2702
7668.20 2659
7669.03 2718
7669.85 2656
7670.68 2815
7671.51 2869
7672.33 2858
7673.16 2606
7673.99 2806
7674.81 2788
7675.64 2764
7676.47 2657
7677.29 2598
7678.12 2644
7678.95 2725
7679.78 2679
7680.60 2762
7681.43 2599
7682.26 2627
7683.08 2655
7683.91 2687
7684.74 2500
7685.57 2573
7686.39 2642
7687.22 2655
7688.05 2565
7688.88 2606
7689.70 2580
7690.53 2550
7691.36 2574
7692.19 2594
7693.02 2634
7693.84 2676
7694.67 2549
7695.50 2608
7696.33 2637
7697.16 2638
7697.98 2666
7698.81 2694
7699.64 2437
7700.47 2468
7701.30 2551
7702.13 2695
7702.95 2598
7703.78 2540
7704.61 2640
7705.44 2643
7706.27 2640
7707.10 2682
7707.93 2792
7708.75 2755
7709.58 2710
7710.41 2675
7711.24 2653
7712.07 2618
7712.90 2582
7713.73 2615
7714.56 2540
7715.39 2440
7716.22 2619
7717.04 2526
7717.87 2587
7718.70 2615
7719.53 2552
7720.36 2651
7721.19 2680
7722.02 2604
7722.85 2650
7723.68 2638
7724.51 2578
7725.34 2643
7726.17 2650
7727.00 2423
7727.83 2507
7728.66 2549
7729.49 2471
7730.32 2480
7731.15 2398
7731.98 2621
7732.81 2484
7733.64 2460
7734.47 2526
7735.30 2633
7736.13 2625
7736.96 2632
7737.79 2595
7738.62 2456
7739.45 2605
7740.28 2555
7741.11 2477
7741.94 2475
7742.77 2563
7743.60 2509
7744.43 2528
7745.26 2595
7746.09 2631
7746.93 2681
7747.76 2618
7748.59 2677
7749.42 2686
7750.25 2923
7751.08 3174
7751.91 3485
7752.74 3794
7753.57 4131
7754.40 4315
7755.24 4474
7756.07 4534
7756.90 4458
7757.73 4303
7758.56 3927
7759.39 3600
7760.22 3046
7761.06 2976
7761.89 2885
7762.72 2709
7763.55 2595
7764.38 2616
7765.21 2628
7766.05 2582
7766.88 2648
7767.71 2756
7768.54 2766
7769.37 2810
7770.21 2748
7771.04 2741
7771.87 2833
7772.70 2709
7773.53 2734
7774.37 2671
7775.20 2477
7776.03 2444
7776.86 2359
7777.70 2266
7778.53 2316
7779.36 2309
7780.19 2398
7781.03 2303
7781.86 2388
7782.69 2354
7783.52 2369
7784.36 2241
7785.19 2349
7786.02 2429
7786.86 2371
7787.69 2352
7788.52 2282
7789.36 2336
7790.19 2404
7791.02 2408
7791.85 2371
7792.69 2411
7793.52 2398
7794.35 2370
7795.19 2348
7796.02 2366
7796.86 2391
7797.69 2379
7798.52 2323
7799.36 2291
7800.19 2318
7801.02 2331
7801.86 2338
7802.69 2381
7803.52 2355
7804.36 2278
7805.19 2399
7806.03 2405
7806.86 2359
7807.69 2389
7808.53 2318
7809.36 2466
7810.20 2375
7811.03 2343
7811.87 2369
7812.70 2440
7813.53 2476
7814.37 2412
7815.20 2449
7816.04 2580
7816.87 2409
7817.71 2464
7818.54 2496
7819.38 2455
7820.21 2460
7821.05 2552
7821.88 2592
7822.72 2614
7823.55 2642
7824.39 2688
7825.22 2659
7826.06 2548
7826.89 2603
7827.73 2528
7828.56 2450
7829.40 2458
7830.23 2497
7831.07 2557
7831.90 2566
7832.74 2688
7833.57 2526
7834.41 2546
7835.24 2476
7836.08 2476
7836.91 2546
7837.75 2528
7838.59 2526
7839.42 2533
7840.26 2489
7841.09 2489
7841.93 2429
7842.77 2462
7843.60 2412
7844.44 2479
7845.27 2464
7846.11 2473
7846.95 2607
7847.78 2464
7848.62 2496
7849.45 2528
7850.29 2529
7851.13 2477
7851.96 2330
7852.80 2180
7853.64 2297
7854.47 2441
7855.31 2258
7856.15 2241
7856.98 2188
7857.82 2211
7858.66 2252
7859.49 2236
7860.33 2275
7861.17 2245
7862.00 2184
7862.84 2147
7863.68 2256
7864.52 2238
7865.35 2310
7866.19 2163
7867.03 2145
7867.86 2151
7868.70 2225
7869.54 2197
7870.38 2113
7871.21 2103
7872.05 2097
7872.89 2171
7873.73 2180
7874.56 2211
7875.40 2200
7876.24 2144
7877.08 2186
7877.92 2130
7878.75 2210
7879.59 2177
7880.43 2147
7881.27 2152
7882.10 2181
7882.94 2360
7883.78 2338
7884.62 2396
7885.46 2326
7886.30 2420
7887.13 2292
7887.97 2192
7888.81 2370
7889.65 2349
7890.49 2366
7891.33 2323
7892.16 2332
7893.00 2488
7893.84 2343
7894.68 2379
7895.52 2349
7896.36 2343
7897.20 2428
7898.04 2383
7898.88 2334
7899.71 2342
7900.55 2353
7901.39 2331
7902.23 2235
7903.07 2288
7903.91 2381
7904.75 2345
7905.59 2406
7906.43 2386
7907.27 2454
7908.11 2519
7908.95 2406
7909.79 2414
7910.62 2411
7911.46 2287
7912.30 2257
7913.14 2300
7913.98 2220
7914.82 2196
7915.66 2163
7916.50 2165
7917.34 2267
7918.18 2324
7919.02 2314
7919.86 2434
7920.70 2439
7921.54 2558
7922.38 2595
7923.22 2656
7924.06 2542
7924.90 2581
7925.74 2463
7926.58 2469
7927.43 2445
7928.27 2383
7929.11 2411
7929.95 2317
7930.79 2290
7931.63 2220
7932.47 2156
7933.31 2242
7934.15 2154
7934.99 2161
7935.83 2181
7936.67 2300
7937.51 2205
7938.36 2222
7939.20 2247
7940.04 2207
7940.88 2188
7941.72 2232
7942.56 2169
7943.40 2105
7944.24 2096
7945.09 1998
7945.93 2050
7946.77 2089
7947.61 2177
7948.45 2090
7949.29 2085
7950.13 2210
7950.98 2077
7951.82 2109
7952.66 2101
7953.50 2206
7954.34 2204
7955.19 2088
7956.03 2098
7956.87 2116
7957.71 2116
7958.55 2056
7959.40 2159
7960.24 2086
7961.08 2170
7961.92 2177
7962.76 2153
7963.61 2099
7964.45 2072
7965.29 2113
7966.13 2103
7966.98 2082
7967.82 2114
7968.66 2197
7969.50 2102
7970.35 2011
7971.19 2026
7972.03 2129
7972.88 2238
7973.72 2224
7974.56 2352
7975.40 2329
7976.25 2204
7977.09 2221
7977.93 2253
7978.78 2224
7979.62 2075
7980.46 2180
7981.31 2184
7982.15 2164
7982.99 2142
7983.84 2146
7984.68 2184
7985.52 2242
7986.37 2210
7987.21 2182
7988.06 2204
7988.90 2188
7989.74 2087
7990.59 2099
7991.43 2126
7992.27 2149
7993.12 2128
7993.96 2127
7994.81 2203
7995.65 2178
7996.49 2122
7997.34 2100
7998.18 2151
7999.03 1986
7999.87 2062
8000.72 2132
8001.56 2047
8002.40 2110
8003.25 1942
8004.09 2032
8004.94 2088
8005.78 2073
8006.63 1955
8007.47 2076
8008.32 1991
8009.16 2065
8010.01 2127
8010.85 2159
8011.70 2146
8012.54 2123
8013.39 2106
8014.23 2111
8015.08 2056
8015.92 2182
8016.77 2251
8017.61 2264
8018.46 2235
8019.30 2210
8020.15 2138
8020.99 2121
8021.84 2103
8022.68 2025
8023.53 2035
8024.38 2070
8025.22 2045
8026.07 2044
8026.91 1977
8027.76 1911
8028.60 1964
8029.45 1915
8030.30 1900
8031.14 2002
8031.99 1972
8032.83 1967
8033.68 1980
8034.53 2031
8035.37 2028
8036.22 2181
8037.06 2123
8037.91 1976
8038.76 2048
8039.60 2050
8040.45 2147
8041.30 2116
8042.14 2164
8042.99 2144
8043.84 2153
8044.68 2207
8045.53 2100
8046.38 2104
8047.22 2148
8048.07 2030
8048.92 1964
8049.76 1957
8050.61 1986
8051.46 1955
8052.30 1956
8053.15 1927
8054.00 1932
8054.85 1880
8055.69 1986
8056.54 1959
8057.39 2031
8058.24 1994
8059.08 1953
8059.93 1966
8060.78 2007
8061.63 2074
8062.47 1994
8063.32 1953
8064.17 1966
8065.02 2025
8065.86 2040
8066.71 1977
8067.56 1942
8068.41 1932
8069.26 1984
8070.10 1948
8070.95 1968
8071.80 2027
8072.65 2073
8073.50 2056
8074.34 1949
8075.19 1878
8076.04 1949
8076.89 1992
8077.74 1934
8078.59 1965
8079.43 2057
8080.28 1968
8081.13 1942
8081.98 1879
8082.83 1861
8083.68 1793
8084.53 1894
8085.37 1924
8086.22 2033
8087.07 1844
8087.92 1834
8088.77 1893
8089.62 1947
8090.47 1956
8091.32 1832
8092.17 1822
8093.02 1821
8093.87 1899
8094.71 1883
8095.56 1837
8096.41 1876
8097.26 1957
8098.11 1972
8098.96 1931
8099.81 1879
8100.66 1873
8101.51 1871
8102.36 1872
8103.21 1915
8104.06 1932
8104.91 1935
8105.76 1961
8106.61 1944
8107.46 1847
8108.31 1822
8109.16 1819
8110.01 1879
8110.86 1875
8111.71 1857
8112.56 1900
8113.41 1942
8114.26 1842
8115.11 1828
8115.96 1897
8116.81 1834
8117.66 1720
8118.51 1812
8119.36 1815
8120.21 1797
8121.06 1803
8121.92 1882
8122.77 1864
8123.62 1925
8124.47 1991
8125.32 2019
8126.17 1936
8127.02 1997
8127.87 1951
8128.72 1972
8129.57 2036
8130.43 1922
8131.28 1902
8132.13 1920
8132.98 1947
8133.83 1894
8134.68 1867
8135.53 1804
8136.38 1812
8137.24 1906
8138.09 1823
8138.94 1835
8139.79 1770
8140.64 1843
8141.49 1796
8142.35 1848
8143.20 1970
8144.05 1919
8144.90 1876
8145.75 1915
8146.61 1923
8147.46 1871
8148.31 1881
8149.16 1893
8150.01 1855
8150.87 1825
8151.72 1895
8152.57 1910
8153.42 1891
8154.28 1831
8155.13 1801
8155.98 1855
8156.83 1819
8157.69 1849
8158.54 1864
8159.39 1907
8160.24 1914
8161.10 1988
8161.95 2047
8162.80 2009
8163.66 1998
8164.51 1941
8165.36 1965
8166.21 1872
8167.07 1914
8167.92 1926
8168.77 1829
8169.63 1891
8170.48 1828
8171.33 1862
8172.19 1795
8173.04 1741
8173.89 1753
8174.75 1882
8175.60 1817
8176.46 1852
8177.31 1857
8178.16 1843
8179.02 1916
8179.87 1890
8180.72 1856
8181.58 1842
8182.43 1891
8183.29 1859
8184.14 1842
8184.99 1888
8185.85 1803
8186.70 1718
8187.56 1721
8188.41 1838
8189.26 1834
8190.12 1763
8190.97 1722
8191.83 1709
8192.68 1700
8193.54 1762
8194.39 1714
8195.25 1719
8196.10 1670
8196.95 1734
8197.81 1706
8198.66 1731
8199.52 1690
8200.37 1690
8201.23 1718
8202.08 1842
8202.94 1766
8203.79 1795
8204.65 1812
8205.50 1749
8206.36 1707
8207.21 1813
8208.07 1734
8208.92 1730
8209.78 1760
8210.64 1851
8211.49 1869
8212.35 1935
8213.20 1815
8214.06 1795
8214.91 1862
8215.77 1746
8216.62 1750
8217.48 1744
8218.34 1790
8219.19 1901
8220.05 1904
8220.90 1832
8221.76 1934
8222.61 1881
8223.47 1835
8224.33 1925
8225.18 1999
8226.04 2066
8226.90 2147
8227.75 2149
8228.61 2258
8229.46 2293
8230.32 2268
8231.18 2186
8232.03 2360
8232.89 2246
8233.75 2067
8234.60 2053
8235.46 2042
8236.32 1939
8237.17 1940
8238.03 1922
8238.89 1966
8239.74 1839
8240.60 1838
8241.46 1882
8242.32 1928
8243.17 1841
8244.03 1875
8244.89 1863
8245.74 1982
8246.60 1986
8247.46 1747
8248.32 1832
8249.17 1853
8250.03 1900
8250.89 1892
8251.75 1821
8252.60 1805
8253.46 1791
8254.32 1876
8255.18 1896
8256.03 1843
8256.89 1835
8257.75 1936
8258.61 1925
8259.47 1876
8260.32 1750
8261.18 1797
8262.04 1785
8262.90 1833
8263.76 1777
8264.61 1823
8265.47 1795
8266.33 1846
8267.19 1807
8268.05 1782
8268.91 1793
8269.76 1780
8270.62 1756
8271.48 1763
8272.34 1808
8273.20 1825
8274.06 1766
8274.92 1746
8275.77 1749
8276.63 1764
8277.49 1818
8278.35 1833
8279.21 1797
8280.07 1796
8280.93 1683
8281.79 1733
8282.65 1826
8283.51 1916
8284.36 1856
8285.22 1791
8286.08 1849
8286.94 1808
8287.80 1796
8288.66 1725
8289.52 1678
8290.38 1789
8291.24 1890
8292.10 1824
8292.96 1856
8293.82 1901
8294.68 1928
8295.54 1872
8296.40 1926
8297.26 1895
8298.12 1833
8298.98 1755
8299.84 1909
8300.70 1839
8301.56 1878
8302.42 1961
8303.28 1803
8304.14 1972
8305.00 1953
8305.86 1899
8306.72 1905
8307.58 1877
8308.44 1831
8309.30 1755
8310.16 1841
8311.02 1919
8311.88 1890
8312.74 1930
8313.60 1880
8314.46 1862
8315.33 1872
8316.19 1906
8317.05 1787
8317.91 1879
8318.77 1865
8319.63 1923
8320.49 1814
8321.35 1857
8322.21 1952
8323.08 1894
8323.94 1931
8324.80 1846
8325.66 1911
8326.52 1974
8327.38 1906
8328.24 1925
8329.10 1877
8329.97 1817
8330.83 1801
8331.69 1905
8332.55 2039
8333.41 1920
8334.28 1967
8335.14 1923
8336.00 1895
8336.86 1899
8337.72 1844
8338.58 1948
8339.45 1939
8340.31 1942
8341.17 1968
8342.03 1887
8342.90 1904
8343.76 1933
8344.62 2037
8345.48 2049
8346.35 1949
8347.21 2061
8348.07 2039
8348.93 1929
8349.80 1997
8350.66 2031
8351.52 2115
8352.38 2087
8353.25 2044
8354.11 1958
8354.97 1886
8355.83 1953
8356.70 2093
8357.56 2041
8358.42 2031
8359.29 2162
8360.15 2076
8361.01 2125
8361.88 2113
8362.74 2142
8363.60 2172
8364.47 2143
8365.33 2178
8366.19 2166
8367.06 2156
8367.92 2117
8368.78 2205
8369.65 2113
8370.51 2149
8371.38 2201
8372.24 2229
8373.10 2227
8373.97 2239
8374.83 2295
8375.69 2291
8376.56 2265
8377.42 2107
8378.29 2206
8379.15 2218
8380.01 2213
8380.88 2319
8381.74 2272
8382.61 2342
8383.47 2334
8384.34 2321
8385.20 2327
8386.07 2339
8386.93 2333
8387.79 2373
8388.66 2399
8389.52 2478
8390.39 2503
8391.25 2485
8392.12 2456
8392.98 2556
8393.85 2665
8394.71 2647
8395.58 2754
8396.44 2708
8397.31 2538
8398.17 2705
8399.04 2679
8399.90 2591
8400.77 2550
8401.63 2606
8402.50 2714
8403.36 2694
8404.23 2639
8405.10 2737
8405.96 2684
8406.83 2741
8407.69 2846
8408.56 2746
8409.42 2768
8410.29 2741
8411.15 2784
8412.02 2773
8412.89 2798
8413.75 2805
8414.62 2832
8415.48 2955
8416.35 3024
8417.22 2918
8418.08 2955
8418.95 3159
8419.82 3093
8420.68 2999
8421.55 3063
8422.41 3201
8423.28 3111
8424.15 3057
8425.01 3122
8425.88 3240
8426.75 3216
8427.61 3242
8428.48 3309
8429.35 3381
8430.21 3326
8431.08 3469
8431.95 3547
8432.81 3507
8433.68 3560
8434.55 3523
8435.41 3701
8436.28 3823
8437.15 3878
8438.02 3876
8438.88 3816
8439.75 4015
8440.62 3984
8441.49 3969
8442.35 4043
8443.22 4169
8444.09 4105
8444.96 4242
8445.82 4370
8446.69 4465
8447.56 4608
8448.43 4719
8449.29 4686
8450.16 4867
8451.03 4599
8451.90 4842
8452.77 4799
8453.63 5011
8454.50 5029
8455.37 5259
8456.24 5376
8457.11 5593
8457.97 5808
8458.84 6241
8459.71 6916
8460.58 7631
8461.45 8414
8462.32 9635
8463.18 10532
8464.05 11261
8464.92 11396
8465.79 11086
8466.66 10597
8467.53 9567
8468.40 8718
8469.26 7942
8470.13 7092
8471.00 6767
8471.87 6441
8472.74 6483
8473.61 6675
8474.48 7100
8475.35 7995
8476.22 8788
8477.09 9589
8477.95 10346
8478.82 10450
8479.69 10144
8480.56 9279
8481.43 8611
8482.30 7378
8483.17 6720
8484.04 5931
8484.91 5321
8485.78 4824
8486.65 4316
8487.52 4174
8488.39 4190
8489.26 4005
8490.13 3974
8491.00 3922
8491.87 3756
8492.74 3876
8493.61 3836
8494.48 3744
8495.35 3754
8496.22 3785
8497.09 3690
8497.96 3775
8498.83 3707
8499.70 3591
8500.57 3589
8501.44 3613
8502.31 3662
8503.18 3534
8504.05 3631
8504.92 3526
8505.79 3685
8506.66 3767
8507.53 3480
8508.41 3498
8509.28 3596
8510.15 3552
8511.02 3570
8511.89 3575
8512.76 3555
8513.63 3631
8514.50 3589
8515.37 3591
8516.24 3561
8517.12 3730
8517.99 3745
8518.86 3727
8519.73 3655
8520.60 3606
8521.47 3543
8522.34 3636
8523.22 3662
8524.09 3691
8524.96 3623
8525.83 3783
8526.70 3656
8527.57 3587
8528.45 3607
8529.32 3688
8530.19 3662
8531.06 3682
8531.93 3892
8532.81 3931
8533.68 3984
8534.55 3896
8535.42 3873
8536.29 3984
8537.17 4025
8538.04 4052
8538.91 3985
8539.78 3774
8540.66 3924
8541.53 4049
8542.40 4161
8543.27 4184
8544.15 4022
8545.02 4018
8545.89 3856
8546.76 3839
8547.64 3942
8548.51 3860
8549.38 4089
8550.26 4051
8551.13 3805
8552.00 3829
8552.87 3821
8553.75 3606
8554.62 3668
8555.49 3815
8556.37 3671
8557.24 3707
8558.11 3682
8558.99 3644
8559.86 3631
8560.73 3765
8561.61 3855
8562.48 3875
8563.36 3837
8564.23 3982
8565.10 3837
8565.98 3704
8566.85 3594
8567.72 3396
8568.60 3399
8569.47 3217
8570.35 3349
8571.22 3306
8572.09 3149
8572.97 3176
8573.84 3170
8574.72 3137
8575.59 3145
8576.46 3035
8577.34 3110
8578.21 3081
8579.09 3115
8579.96 3120
8580.84 3112
8581.71 3006
8582.59 3017
8583.46 3088
8584.34 3089
8585.21 3061
8586.08 2986
8586.96 3022
8587.83 3025
8588.71 2923
8589.58 2937
8590.46 3058
8591.33 2939
8592.21 2916
8593.08 2963
8593.96 2963
8594.83 2957
8595.71 2896
8596.59 2841
8597.46 2833
8598.34 2963
8599.21 2845
8600.09 2978
8600.96 3104
8601.84 3037
8602.71 2948
8603.59 3021
8604.46 3037
8605.34 2881
8606.22 2824
8607.09 2876
8607.97 2928
8608.84 3037
8609.72 3063
8610.60 2942
8611.47 3004
8612.35 3066
8613.22 3028
8614.10 3064
8614.98 3354
8615.85 3193
8616.73 3278
8617.61 3277
8618.48 3199
8619.36 3222
8620.24 3306
8621.11 3351
8621.99 3252
8622.87 3084
8623.74 3146
8624.62 3206
8625.50 2965
8626.37 3088
8627.25 3221
8628.13 3150
8629.00 3070
8629.88 3289
8630.76 3352
8631.63 3365
8632.51 3514
8633.39 3525
8634.27 3394
8635.14 3443
8636.02 3340
8636.90 3335
8637.77 3318
8638.65 3361
8639.53 3386
8640.41 3210
8641.28 3067
8642.16 3179
8643.04 3242
8643.92 3188
8644.80 3321
8645.67 3193
8646.55 3360
8647.43 3397
8648.31 3376
8649.19 3464
8650.06 3419
8650.94 3449
8651.82 3453
8652.70 3486
8653.58 3423
8654.45 3452
8655.33 3575
8656.21 3557
8657.09 3377
8657.97 3481
8658.85 3525
8659.72 3509
8660.60 3493
8661.48 3567
8662.36 3525
8663.24 3593
8664.12 3611
8665.00 3596
8665.88 3559
8666.75 3675
8667.63 3507
8668.51 3481
8669.39 3642
8670.27 3596
8671.15 3553
8672.03 3681
8672.91 3723
8673.79 3657
8674.67 3529
8675.55 3743
8676.42 3756
8677.30 3888
8678.18 3931
8679.06 4048
8679.94 4210
8680.82 4321
8681.70 4277
8682.58 4429
8683.46 4340
8684.34 4379
8685.22 4333
8686.10 4419
8686.98 4323
8687.86 4222
8688.74 4200
8689.62 4285
8690.50 4096
8691.38 4138
8692.26 4208
8693.14 4264
8694.02 4592
8694.90 4646
8695.78 4848
8696.66 5181
8697.54 5576
8698.42 6286
8699.30 6826
8700.18 7303
8701.07 7355
8701.95 7388
8702.83 7080
8703.71 6490
8704.59 5959
8705.47 5786
8706.35 5413
8707.23 4982
8708.11 4656
8708.99 4465
8709.87 4376
8710.75 4273
8711.64 4276
8712.52 4302
8713.40 4225
8714.28 4159
8715.16 4137
8716.04 4193
8716.92 4159
8717.81 4270
8718.69 4257
8719.57 4104
8720.45 4160
8721.33 4112
8722.21 4186
8723.10 4125
8723.98 4110
8724.86 4279
8725.74 4319
8726.62 4325
8727.50 4419
8728.39 4537
8729.27 4524
8730.15 4566
8731.03 4578
8731.91 4802
8732.80 4637
8733.68 4679
8734.56 4869
8735.44 4707
8736.33 4692
8737.21 4908
8738.09 5059
8738.97 5116
8739.86 5183
8740.74 5052
8741.62 5191
8742.50 5285
8743.39 5391
8744.27 5425
8745.15 5276
8746.04 5441
8746.92 5425
8747.80 5525
8748.68 5461
8749.57 5387
8750.45 5342
8751.33 5331
8752.22 5356
8753.10 5358
8753.98 5402
8754.87 5428
8755.75 5515
8756.63 5550
8757.52 5661
8758.40 5774
8759.28 5818
8760.17 5762
8761.05 5960
8761.94 5988
8762.82 6114
8763.70 6270
8764.59 6280
8765.47 6324
8766.36 6339
8767.24 6307
8768.12 6377
8769.01 6396
8769.89 6655
8770.78 6870
8771.66 7005
8772.54 7208
8773.43 7325
8774.31 7437
8775.20 7635
8776.08 7910
8776.97 7635
8777.85 7566
8778.73 7421
8779.62 7470
8780.50 7302
8781.39 7512
8782.27 7663
8783.16 7917
8784.04 8567
8784.93 8993
8785.81 9846
8786.70 11116
8787.58 12987
8788.47 14901
8789.35 16005
8790.24 16969
8791.12 16825
8792.01 16535
8792.89 15436
8793.78 14227
8794.66 12739
8795.55 11330
8796.44 10188
8797.32 9338
8798.21 8854
8799.09 8419
8799.98 8293
8800.86 8698
8801.75 9272
8802.63 9903
8803.52 10751
8804.41 11553
8805.29 12522
8806.18 12620
8807.06 12998
8807.95 12888
8808.84 12112
8809.72 11113
8810.61 10109
8811.49 9123
8812.38 8391
8813.27 7694
8814.15 7310
8815.04 7143
8815.93 6938
8816.81 7119
8817.70 7224
8818.59 7460
8819.47 7945
8820.36 8128
8821.25 8346
8822.13 8546
8823.02 8555
8823.91 8233
8824.79 8027
8825.68 7791
8826.57 7224
8827.45 6690
8828.34 6586
8829.23 6169
8830.12 5916
8831.00 5995
8831.89 5914
8832.78 5779
8833.66 6101
8834.55 6013
8835.44 6166
8836.33 6342
8837.21 6327
8838.10 6509
8838.99 6470
8839.88 6395
8840.76 6339
8841.65 6217
8842.54 5764
8843.43 5637
8844.32 5480
8845.20 5356
8846.09 5355
8846.98 5248
8847.87 5248
8848.76 5171
8849.64 5263
8850.53 5487
8851.42 5545
8852.31 5524
8853.20 5651
8854.09 5656
8854.97 5617
8855.86 5642
8856.75 5596
8857.64 5360
8858.53 5333
8859.42 5531
8860.30 5375
8861.19 5264
8862.08 5083
8862.97 4997
8863.86 5065
8864.75 5267
8865.64 5029
8866.53 5110
8867.42 5166
8868.30 5133
8869.19 5212
8870.08 5207
8870.97 5197
8871.86 5102
8872.75 4796
8873.64 4950
8874.53 4951
8875.42 4826
8876.31 4670
8877.20 4676
8878.09 4479
8878.98 4485
8879.87 4416
8880.76 4437
8881.65 4467
8882.54 4299
8883.43 4298
8884.32 4276
8885.21 4293
8886.10 4190
8886.99 4166
8887.88 4174
8888.77 4100
8889.66 3928
8890.55 3935
8891.44 3975
8892.33 3813
8893.22 3813
8894.11 3850
8895.00 3844
8895.89 3738
8896.78 3715
8897.67 3786
8898.56 3850
8899.45 3699
8900.34 3678
8901.23 3527
8902.12 3498
8903.01 3404
8903.90 3424
8904.79 3415
8905.69 3484
8906.58 3457
8907.47 3332
8908.36 3378
8909.25 3315
8910.14 3329
8911.03 3241
8911.92 3285
8912.82 3208
8913.71 3303
8914.60 3128
8915.49 3122
8916.38 3175
8917.27 3221
8918.16 3110
8919.06 3045
8919.95 3061
8920.84 3109
8921.73 2976
8922.62 3054
8923.51 3043
8924.41 3001
8925.30 2962
8926.19 2964
8927.08 2952
8927.97 2891
8928.87 2923
8929.76 2777
8930.65 2818
8931.54 2857
8932.43 3013
8933.33 3062
8934.22 2902
8935.11 2902
8936.00 2814
8936.90 2886
8937.79 2935
8938.68 2955
8939.57 2916
8940.47 2817
8941.36 2738
8942.25 2719
8943.15 2774
8944.04 2816
8944.93 2733
8945.82 2617
8946.72 2652
8947.61 2785
8948.50 2665
8949.40 2808
8950.29 2745
8951.18 2716
8952.08 2751
8952.97 2767
8953.86 2767
8954.76 2637
8955.65 2657
8956.54 2589
8957.44 2560
8958.33 2575
8959.22 2636
8960.12 2528
8961.01 2629
8961.91 2520
8962.80 2546
8963.69 2522
8964.59 2500
8965.48 2423
8966.37 2451
8967.27 2486
8968.16 2408
8969.06 2328
8969.95 2388
8970.85 2373
8971.74 2426
8972.63 2415
8973.53 2390
8974.42 2304
8975.32 2429
8976.21 2531
8977.11 2429
8978.00 2286
8978.90 2288
8979.79 2426
8980.68 2353
8981.58 2308
8982.47 2250
8983.37 2203
8984.26 2159
8985.16 2122
8986.05 2211
8986.95 2247
8987.84 2181
8988.74 2196
8989.63 2162
8990.53 2150
8991.42 2153
8992.32 2156
8993.22 2177
8994.11 2157
8995.01 2113
8995.90 2123
8996.80 2130
8997.69 2243
8998.59 2226
8999.48 2024
9000.38 2058
9001.28 2073
9002.17 2095
9003.07 2106
9003.96 2032
9004.86 1981
9005.75 2040
9006.65 2062
9007.55 2026
9008.44 2065
9009.34 1963
9010.23 2091
9011.13 2127
9012.03 2132
9012.92 2066
9013.82 2009
9014.72 1987
9015.61 1909
9016.51 1896
9017.41 1926
9018.30 1880
9019.20 1890
9020.10 1880
9020.99 1876
9021.89 1858
9022.79 1888
9023.68 1977
9024.58 1887
9025.48 1865
9026.37 2036
9027.27 1995
9028.17 2050
9029.06 1932
9029.96 1875
9030.86 1945
9031.76 1867
9032.65 1919
9033.55 1906
9034.45 1839
9035.35 1785
9036.24 1818
9037.14 1776
9038.04 1676
9038.94 1769
9039.83 1817
9040.73 1897
9041.63 1925
9042.53 1899
9043.42 1862
9044.32 1798
9045.22 1731
9046.12 1703
9047.02 1760
9047.91 1833
9048.81 1887
9049.71 1773
9050.61 1717
9051.51 1803
9052.41 1875
9053.30 1850
9054.20 1748
9055.10 1763
9056.00 1836
9056.90 1795
9057.80 1779
9058.69 1814
9059.59 1828
9060.49 1743
9061.39 1753
9062.29 1689
9063.19 1827
9064.09 1817
9064.99 1848
9065.88 1783
9066.78 1850
9067.68 1863
9068.58 1835
9069.48 1785
9070.38 1818
9071.28 1882
9072.18 1849
9073.08 2017
9073.98 1917
9074.88 1800
9075.78 1766
9076.68 1716
9077.58 1875
9078.47 1843
9079.37 1838
9080.27 1855
9081.17 1826
9082.07 1770
9082.97 1690
9083.87 1717
9084.77 1816
9085.67 1703
9086.57 1660
9087.47 1653
9088.37 1685
9089.27 1773
9090.17 1703
9091.07 1677
9091.97 1687
9092.87 1810
9093.77 1814
9094.67 1749
9095.58 1769
9096.48 1748
9097.38 1738
9098.28 1729
9099.18 1747
9100.08 1826
9100.98 1732
9101.88 1718
9102.78 1736
9103.68 1695
9104.58 1652
9105.48 1747
9106.38 1678
9107.28 1704
9108.19 1695
9109.09 1752
9109.99 1762
9110.89 1780
9111.79 1700
9112.69 1729
9113.59 1720
9114.49 1641
9115.40 1658
9116.30 1715
9117.20 1730
9118.10 1730
9119.00 1677
9119.90 1650
9120.81 1695
9121.71 1693
9122.61 1672
9123.51 1731
9124.41 1720
9125.31 1635
9126.22 1691
9127.12 1651
9128.02 1714
9128.92 1705
9129.82 1748
9130.73 1762
9131.63 1724
9132.53 1730
9133.43 1757
9134.34 1785
9135.24 1739
9136.14 1640
9137.04 1706
9137.95 1674
9138.85 1655
9139.75 1788
9140.65 1747
9141.56 1791
9142.46 1713
9143.36 1716
9144.26 1750
9145.17 1760
9146.07 1644
9146.97 1683
9147.88 1708
9148.78 1725
9149.68 1744
9150.59 1701
9151.49 1716
9152.39 1783
9153.29 1684
9154.20 1686
9155.10 1691
9156.01 1715
9156.91 1696
9157.81 1745
9158.72 1649
9159.62 1693
9160.52 1753
9161.43 1684
9162.33 1730
9163.23 1808
9164.14 1665
9165.04 1677
9165.95 1713
9166.85 1776
9167.75 1767
9168.66 1692
9169.56 1713
9170.47 1733
9171.37 1688
9172.27 1653
9173.18 1712
9174.08 1687
9174.99 1663
9175.89 1690
9176.80 1701
9177.70 1785
9178.60 1789
9179.51 1715
9180.41 1792
9181.32 1748
9182.22 1747
9183.13 1674
9184.03 1784
9184.94 1755
9185.84 1668
9186.75 1699
9187.65 1647
9188.56 1736
9189.46 1792
9190.37 1804
9191.27 1704
9192.18 1812
9193.08 1862
9193.99 1729
9194.89 1850
9195.80 1850
9196.71 1794
9197.61 1815
9198.52 1795
9199.42 1786
9200.33 1804
9201.23 1793
9202.14 1807
9203.04 1768
9203.95 1774
9204.86 1852
9205.76 1833
9206.67 1897
9207.57 1872
9208.48 1845
9209.39 1857
9210.29 1904
9211.20 1839
9212.10 1919
9213.01 1861
9213.92 1892
9214.82 1759
9215.73 1737
9216.64 1649
9217.54 1692
9218.45 1707
9219.36 1856
9220.26 1805
9221.17 1660
9222.08 1655
9222.98 1833
9223.89 1807
9224.80 1789
9225.70 1786
9226.61 1791
9227.52 1862
9228.42 1768
9229.33 1746
9230.24 1762
9231.14 1728
9232.05 1691
9232.96 1766
9233.87 1767
9234.77 1707
9235.68 1704
9236.59 1684
9237.50 1669
9238.40 1563
9239.31 1641
9240.22 1697
9241.13 1632
9242.03 1686
9242.94 1657
9243.85 1689
9244.76 1711
9245.66 1530
9246.57 1576
9247.48 1636
9248.39 1595
9249.30 1688
9250.20 1645
9251.11 1602
9252.02 1595
9252.93 1609
9253.84 1732
9254.75 1726
9255.65 1702
9256.56 1721
9257.47 1626
9258.38 1644
9259.29 1660
9260.20 1668
9261.10 1599
9262.01 1634
9262.92 1620
9263.83 1612
9264.74 1605
9265.65 1560
9266.56 1610
9267.47 1691
9268.37 1594
9269.28 1651
9270.19 1664
9271.10 1574
9272.01 1625
9272.92 1673
9273.83 1698
9274.74 1622
9275.65 1682
9276.56 1688
9277.47 1709
9278.38 1656
9279.29 1617
9280.20 1707
9281.11 1710
9282.01 1558
9282.92 1640
9283.83 1719
9284.74 1696
9285.65 1654
9286.56 1622
9287.47 1644
9288.38 1667
9289.29 1563
9290.20 1625
9291.11 1667
9292.02 1690
9292.93 1701
9293.84 1715
9294.75 1646
9295.66 1647
9296.57 1613
9297.49 1606
9298.40 1537
9299.31 1634
9300.22 1717
9301.13 1723
9302.04 1695
9302.95 1713
9303.86 1733
9304.77 1708
9305.68 1654
9306.59 1599
9307.50 1614
9308.41 1697
9309.32 1676
9310.24 1797
9311.15 1756
9312.06 1619
9312.97 1652
9313.88 1673
9314.79 1638
9315.70 1685
9316.61 1750
9317.53 1739
9318.44 1658
9319.35 1604
9320.26 1658
9321.17 1655
9322.08 1697
9322.99 1679
9323.91 1533
9324.82 1522
9325.73 1571
9326.64 1535
9327.55 1580
9328.46 1713
9329.38 1533
9330.29 1604
9331.20 1668
9332.11 1619
9333.03 1734
9333.94 1660
9334.85 1665
9335.76 1616
9336.67 1630
9337.59 1520
9338.50 1529
9339.41 1552
9340.32 1535
9341.24 1688
9342.15 1474
9343.06 1488
9343.97 1565
9344.89 1573
9345.80 1579
9346.71 1566
9347.63 1664
9348.54 1509
9349.45 1609
9350.36 1621
9351.28 1451
9352.19 1550
9353.10 1620
9354.02 1641
9354.93 1723
9355.84 1721
9356.76 1676
9357.67 1654
9358.58 1629
9359.50 1692
9360.41 1622
9361.32 1612
9362.24 1576
9363.15 1588
9364.06 1670
9364.98 1584
9365.89 1644
9366.81 1622
9367.72 1671
9368.63 1724
9369.55 1587
9370.46 1581
9371.38 1638
9372.29 1716
9373.20 1632
9374.12 1577
9375.03 1668
9375.95 1627
9376.86 1732
9377.77 1746
9378.69 1713
9379.60 1770
9380.52 1808
9381.43 1778
9382.35 1656
9383.26 1666
9384.18 1689
9385.09 1731
9386.01 1680
9386.92 1811
9387.83 1722
9388.75 1651
9389.66 1649
9390.58 1646
9391.49 1712
9392.41 1662
9393.32 1647
9394.24 1660
9395.16 1751
9396.07 1827
9396.99 1865
9397.90 1762
9398.82 1789
9399.73 1910
9400.65 1913
9401.56 1937
9402.48 1907
9403.39 1912
9404.31 1852
9405.22 1900
9406.14 1930
9407.06 1768
9407.97 1775
9408.89 1789
9409.80 1751
9410.72 1782
9411.64 1734
9412.55 1777
9413.47 1779
9414.38 1884
9415.30 1768
9416.22 1749
9417.13 1800
9418.05 1798
9418.97 1786
9419.88 1790
9420.80 1782
9421.71 1728
9422.63 1775
9423.55 1718
9424.46 1814
9425.38 1779
9426.30 1863
9427.21 1802
9428.13 1735
9429.05 1720
9429.96 1703
9430.88 1675
9431.80 1764
9432.72 1801
9433.63 1765
9434.55 1790
9435.47 1721
9436.38 1772
9437.30 1800
9438.22 1832
9439.14 1827
9440.05 1806
9440.97 1939
9441.89 1896
9442.81 1844
9443.72 1930
9444.64 1817
9445.56 1918
9446.48 1954
9447.39 2009
9448.31 1982
9449.23 1952
9450.15 1847
9451.07 1825
9451.98 1900
9452.90 1922
9453.82 1912
9454.74 2018
9455.66 2094
9456.57 2087
9457.49 2200
9458.41 2342
9459.33 2674
9460.25 2864
9461.16 2932
9462.08 2933
9463.00 2946
9463.92 2787
9464.84 2720
9465.76 2591
9466.68 2439
9467.59 2270
9468.51 2253
9469.43 2122
9470.35 1983
9471.27 1938
9472.19 1876
9473.11 1828
9474.03 1738
9474.95 1793
9475.87 1878
9476.78 1849
9477.70 1801
9478.62 1832
9479.54 1829
9480.46 1820
9481.38 1833
9482.30 1714
9483.22 1794
9484.14 1744
9485.06 1719
9485.98 1792
9486.90 1855
9487.82 1860
9488.74 1953
9489.66 1950
9490.58 2002
9491.50 1925
9492.42 2022
9493.34 2036
9494.26 1965
9495.18 1881
9496.10 1798
9497.02 1917
9497.94 1801
9498.86 1741
9499.78 1706
9500.70 1620
9501.62 1672
9502.54 1714
9503.46 1762
9504.38 1652
9505.30 1679
9506.22 1717
9507.14 1693
9508.06 1608
9508.98 1632
9509.90 1669
9510.82 1637
9511.75 1621
9512.67 1542
9513.59 1513
9514.51 1622
9515.43 1558
9516.35 1505
9517.27 1660
9518.19 1659
9519.11 1659
9520.03 1528
9520.96 1595
9521.88 1641
9522.80 1664
9523.72 1595
9524.64 1716
9525.56 1683
9526.48 1646
9527.41 1736
9528.33 1699
9529.25 1785
9530.17 1730
9531.09 1685
9532.02 1691
9532.94 1674
9533.86 1614
9534.78 1676
9535.70 1681
9536.63 1763
9537.55 1742
9538.47 1798
9539.39 1782
9540.31 1722
9541.24 1714
9542.16 1712
9543.08 1816
9544.00 1832
9544.93 1829
9545.85 1759
9546.77 1660
9547.69 1739
9548.62 1705
9549.54 1619
9550.46 1686
9551.38 1705
9552.31 1676
9553.23 1616
9554.15 1628
9555.08 1666
9556.00 1654
9556.92 1583
9557.84 1674
9558.77 1677
9559.69 1689
9560.61 1610
9561.54 1636
9562.46 1607
9563.38 1542
9564.31 1573
9565.23 1591
9566.15 1616
9567.08 1684
9568.00 1782
9568.93 1611
9569.85 1597
9570.77 1591
9571.70 1626
9572.62 1638
9573.54 1666
9574.47 1673
9575.39 1647
9576.32 1629
9577.24 1584
9578.16 1697
9579.09 1607
9580.01 1583
9580.94 1650
9581.86 1716
9582.78 1675
9583.71 1596
9584.63 1648
9585.56 1701
9586.48 1607
9587.41 1552
9588.33 1662
9589.26 1661
9590.18 1644
9591.11 1645
9592.03 1603
9592.96 1581
9593.88 1572
9594.80 1560
9595.73 1567
9596.65 1558
9597.58 1569
9598.50 1654
9599.43 1629
9600.35 1666
9601.28 1584
9602.21 1598
9603.13 1674
9604.06 1691
9604.98 1678
9605.91 1701
9606.83 1686
9607.76 1701
9608.68 1688
9609.61 1748
9610.53 1775
9611.46 1777
9612.39 1672
9613.31 1710
9614.24 1762
9615.16 1806
9616.09 1716
9617.02 1754
9617.94 1849
9618.87 1748
9619.79 1637
9620.72 1700
9621.65 1724
9622.57 1687
9623.50 1766
9624.42 1865
9625.35 1798
9626.28 1850
9627.20 1802
9628.13 1754
9629.06 1652
9629.98 1771
9630.91 1703
9631.84 1769
9632.76 1783
9633.69 1819
9634.62 1867
9635.54 1990
9636.47 1964
9637.40 1870
9638.32 1902
9639.25 1981
9640.18 1860
9641.11 1965
9642.03 1944
9642.96 2010
9643.89 1973
9644.81 1952
9645.74 1913
9646.67 2016
9647.60 2062
9648.52 2023
9649.45 2057
9650.38 2049
9651.31 2003
9652.23 2179
9653.16 2142
9654.09 2162
9655.02 2288
9655.95 2299
9656.87 2379
9657.80 2276
9658.73 2409
9659.66 2407
9660.58 2376
9661.51 2336
9662.44 2297
9663.37 2209
9664.30 2305
9665.23 2265
9666.15 2266
9667.08 2310
9668.01 2224
9668.94 2335
9669.87 2170
9670.80 2156
9671.73 2269
9672.65 2170
9673.58 2205
9674.51 2241
9675.44 2275
9676.37 2313
9677.30 2377
9678.23 2437
9679.16 2465
9680.08 2373
9681.01 2403
9681.94 2340
9682.87 2329
9683.80 2372
9684.73 2346
9685.66 2357
9686.59 2376
9687.52 2421
9688.45 2487
9689.38 2423
9690.31 2398
9691.24 2442
9692.17 2446
9693.09 2550
9694.02 2659
9694.95 2517
9695.88 2631
9696.81 2598
9697.74 2542
9698.67 2588
9699.60 2616
9700.53 2665
9701.46 2643
9702.39 2741
9703.32 2953
9704.25 3112
9705.18 3321
9706.11 3438
9707.04 3543
9707.97 3821
9708.91 3752
9709.84 3771
9710.77 3675
9711.70 3423
9712.63 3102
9713.56 3039
9714.49 2801
9715.42 2640
9716.35 2592
9717.28 2392
9718.21 2418
9719.14 2468
9720.07 2439
9721.00 2451
9721.93 2501
9722.87 2553
9723.80 2484
9724.73 2430
9725.66 2374
9726.59 2368
9727.52 2311
9728.45 2322
9729.38 2273
9730.32 2224
9731.25 2246
9732.18 2128
9733.11 2149
9734.04 2222
9734.97 2236
9735.91 2299
9736.84 2296
9737.77 2339
9738.70 2276
9739.63 2258
9740.56 2327
9741.50 2224
9742.43 2181
9743.36 2224
9744.29 2137
9745.22 2204
9746.16 2182
9747.09 2142
9748.02 2142
9748.95 2172
9749.89 1998
9750.82 2073
9751.75 2179
9752.68 2043
9753.62 1966
9754.55 2034
9755.48 2130
9756.41 2040
9757.35 1976
9758.28 2098
9759.21 2089
9760.14 2161
9761.08 2110
9762.01 2110
9762.94 1955
9763.88 1983
9764.81 2049
9765.74 2024
9766.68 2069
9767.61 2014
9768.54 2135
9769.48 2212
9770.41 2095
9771.34 2123
9772.28 2127
9773.21 2203
9774.14 2034
9775.08 2020
9776.01 2062
9776.94 2081
9777.88 2112
9778.81 1994
9779.74 2119
9780.68 1996
9781.61 2020
9782.55 2025
9783.48 2065
9784.41 2158
9785.35 2050
9786.28 2089
9787.22 2227
9788.15 2242
9789.08 2298
9790.02 2308
9790.95 2282
9791.89 2265
9792.82 2306
9793.76 2266
9794.69 2192
9795.63 2176
9796.56 2147
9797.49 2076
9798.43 2104
9799.36 2095
9800.30 2095
9801.23 1959
9802.17 1980
9803.10 1992
9804.04 1996
9804.97 1942
9805.91 2083
9806.84 2113
9807.78 2095
9808.71 2092
9809.65 2134
9810.58 2046
9811.52 2022
9812.45 1928
9813.39 1888
9814.33 1864
9815.26 1888
9816.20 1823
9817.13 1766
9818.07 1788
9819.00 1810
9819.94 1742
9820.87 1753
9821.81 1664
9822.75 1767
9823.68 1719
9824.62 1799
9825.55 1740
9826.49 1803
9827.43 1793
9828.36 1704
9829.30 1625
9830.23 1661
9831.17 1670
9832.11 1705
9833.04 1789
9833.98 1720
9834.92 1708
9835.85 1659
9836.79 1690
9837.73 1799
9838.66 1779
9839.60 1722
9840.54 1738
9841.47 1713
9842.41 1718
9843.35 1699
9844.28 1649
9845.22 1673
9846.16 1719
9847.09 1737
9848.03 1717
9848.97 1755
9849.90 1731
9850.84 1777
9851.78 1672
9852.72 1670
9853.65 1762
9854.59 1822
9855.53 1780
9856.47 1792
9857.40 1781
9858.34 1707
9859.28 1712
9860.22 1780
9861.15 1809
9862.09 1761
9863.03 1756
9863.97 1699
9864.90 1753
9865.84 1769
9866.78 1768
9867.72 1776
9868.66 1771
9869.59 1756
9870.53 1801
9871.47 1657
9872.41 1649
9873.35 1644
9874.29 1581
9875.22 1608
9876.16 1626
9877.10 1686
9878.04 1642
9878.98 1641
9879.92 1692
9880.85 1709
9881.79 1606
9882.73 1715
9883.67 1802
9884.61 1683
9885.55 1620
9886.49 1647
9887.43 1720
9888.37 1670
9889.30 1566
9890.24 1619
9891.18 1655
9892.12 1580
9893.06 1558
9894.00 1560
9894.94 1628
9895.88 1597
9896.82 1572
9897.76 1586
9898.70 1603
9899.64 1527
9900.58 1598
9901.52 1628
9902.45 1569
9903.39 1603
9904.33 1606
9905.27 1586
9906.21 1589
9907.15 1528
9908.09 1505
9909.03 1580
9909.97 1654
9910.91 1563
9911.85 1577
9912.79 1546
9913.73 1572
9914.67 1620
9915.61 1627
9916.55 1710
9917.49 1723
9918.44 1815
9919.38 1823
9920.32 1866
9921.26 1837
9922.20 1856
9923.14 1985
9924.08 1998
9925.02 1890
9925.96 1887
9926.90 1778
9927.84 1625
9928.78 1702
9929.72 1675
9930.66 1677
9931.61 1787
9932.55 1767
9933.49 1848
9934.43 1948
9935.37 2065
9936.31 2053
9937.25 2079
9938.19 1977
9939.14 1917
9940.08 1808
9941.02 1727
9941.96 1731
9942.90 1645
9943.84 1586
9944.78 1634
9945.73 1575
9946.67 1456
9947.61 1476
9948.55 1520
9949.49 1551
9950.44 1597
9951.38 1575
9952.32 1501
9953.26 1488
9954.20 1514
9955.15 1558
9956.09 1521
9957.03 1447
9957.97 1432
9958.91 1425
9959.86 1451
9960.80 1470
9961.74 1400
9962.68 1453
9963.63 1432
9964.57 1484
9965.51 1476
9966.45 1394
9967.40 1459
9968.34 1518
9969.28 1456
9970.23 1441
9971.17 1414
9972.11 1371
9973.05 1461
9974.00 1458
9974.94 1381
9975.88 1406
9976.83 1420
9977.77 1379
9978.71 1357
9979.66 1486
9980.60 1422
9981.54 1380
9982.49 1387
9983.43 1333
9984.37 1370
9985.32 1473
9986.26 1440
9987.20 1297
9988.15 1290
9989.09 1353
9990.04 1309
9990.98 1299
9991.92 1334
9992.87 1358
9993.81 1327
9994.76 1366
9995.70 1340
9996.64 1363
9997.59 1413
9998.53 1333
9999.48 1379
10000.42 1364
10001.36 1351
10002.31 1356
10003.25 1345
10004.20 1400
10005.14 1336
10006.09 1335
10007.03 1401
10007.98 1377
10008.92 1390
10009.87 1421
10010.81 1448
10011.76 1390
10012.70 1353
10013.64 1360
10014.59 1317
10015.53 1375
10016.48 1316
10017.43 1335
10018.37 1380
10019.32 1447
10020.26 1330
10021.21 1395
10022.15 1422
10023.10 1409
10024.04 1491
10024.99 1460
10025.93 1312
10026.88 1382
10027.82 1361
10028.77 1271
10029.72 1311
10030.66 1310
10031.61 1275
10032.55 1245
10033.50 1269
10034.44 1296
10035.39 1400
10036.34 1369
10037.28 1345
10038.23 1317
10039.17 1354
10040.12 1370
10041.07 1310
10042.01 1342
10042.96 1317
10043.91 1330
10044.85 1345
10045.80 1365
10046.74 1425
10047.69 1338
10048.64 1327
10049.58 1376
10050.53 1323
10051.48 1324
10052.42 1341
10053.37 1339
10054.32 1272
10055.27 1339
10056.21 1358
10057.16 1297
10058.11 1254
10059.05 1298
10060.00 1319
10060.95 1296
10061.89 1250
10062.84 1299
10063.79 1373
10064.74 1323
10065.68 1195
10066.63 1225
10067.58 1272
10068.53 1291
10069.47 1198
10070.42 1275
10071.37 1308
10072.32 1279
10073.26 1254
10074.21 1260
10075.16 1317
10076.11 1287
10077.06 1329
10078.00 1218
10078.95 1288
10079.90 1290
10080.85 1295
10081.80 1294
10082.74 1252
10083.69 1247
10084.64 1237
10085.59 1214
10086.54 1235
10087.49 1195
10088.43 1173
10089.38 1184
10090.33 1190
10091.28 1242
10092.23 1296
10093.18 1312
10094.13 1280
10095.07 1288
10096.02 1214
10096.97 1214
10097.92 1223
10098.87 1304
10099.82 1287
10100.77 1281
10101.72 1274
10102.67 1171
10103.61 1187
10104.56 1275
10105.51 1232
10106.46 1193
10107.41 1224
10108.36 1278
10109.31 1237
10110.26 1179
10111.21 1232
10112.16 1189
10113.11 1201
10114.06 1218
10115.01 1239
10115.96 1201
10116.91 1246
10117.86 1278
10118.81 1215
10119.76 1248
10120.71 1195
10121.66 1197
10122.61 1275
10123.56 1252
10124.51 1204
10125.46 1210
10126.41 1238
10127.36 1270
10128.31 1256
10129.26 1282
10130.21 1292
10131.16 1232
10132.11 1197
10133.06 1306
10134.01 1307
10134.96 1301
10135.91 1223
10136.86 1176
10137.81 1239
10138.76 1238
10139.72 1228
10140.67 1283
10141.62 1184
10142.57 1143
10143.52 1182
10144.47 1253
10145.42 1211
10146.37 1221
10147.32 1177
10148.28 1223
10149.23 1134
10150.18 1194
10151.13 1261
10152.08 1237
10153.03 1220
10153.98 1195
10154.94 1192
10155.89 1170
10156.84 1205
10157.79 1216
10158.74 1207
10159.69 1194
10160.65 1233
10161.60 1136
10162.55 1209
10163.50 1225
10164.45 1246
10165.41 1229
10166.36 1240
10167.31 1192
10168.26 1271
10169.21 1302
10170.17 1258
10171.12 1260
10172.07 1273
10173.02 1255
10173.98 1173
10174.93 1237
10175.88 1271
10176.83 1213
10177.79 1143
10178.74 1195
10179.69 1264
10180.64 1280
10181.60 1243
10182.55 1279
10183.50 1367
10184.46 1221
10185.41 1251
10186.36 1261
10187.32 1298
10188.27 1267
10189.22 1347
10190.18 1352
10191.13 1302
10192.08 1302
10193.03 1278
10193.99 1292
10194.94 1307
10195.90 1309
10196.85 1308
10197.80 1300
10198.76 1316
10199.71 1330
10200.66 1363
10201.62 1333
10202.57 1380
10203.52 1423
10204.48 1366
10205.43 1351
10206.39 1273
10207.34 1345
10208.29 1370
10209.25 1431
10210.20 1371
10211.16 1388
10212.11 1417
10213.07 1417
10214.02 1422
10214.97 1406
10215.93 1433
10216.88 1419
10217.84 1503
10218.79 1478
10219.75 1365
10220.70 1376
10221.66 1455
10222.61 1360
10223.57 1342
10224.52 1361
10225.48 1364
10226.43 1269
10227.39 1317
10228.34 1356
10229.30 1456
10230.25 1462
10231.21 1359
10232.16 1333
10233.12 1359
10234.07 1391
10235.03 1334
10235.98 1303
10236.94 1363
10237.89 1377
10238.85 1269
10239.80 1351
10240.76 1351
10241.72 1398
10242.67 1529
10243.63 1503
10244.58 1470
10245.54 1501
10246.49 1510
10247.45 1486
10248.41 1527
10249.36 1430
10250.32 1501
10251.27 1442
10252.23 1384
10253.19 1354
10254.14 1253
10255.10 1289
10256.06 1241
10257.01 1245
10257.97 1271
10258.92 1329
10259.88 1296
10260.84 1360
10261.79 1411
10262.75 1394
10263.71 1320
10264.66 1228
10265.62 1265
10266.58 1177
10267.53 1225
10268.49 1339
10269.45 1169
10270.41 1260
10271.36 1241
10272.32 1138
10273.28 1139
10274.23 1212
10275.19 1293
10276.15 1269
10277.11 1182
10278.06 1166
10279.02 1221
10279.98 1228
10280.94 1195
10281.89 1241
10282.85 1233
10283.81 1189
10284.77 1253
10285.72 1161
10286.68 1098
10287.64 1159
10288.60 1224
10289.55 1251
10290.51 1226
10291.47 1238
10292.43 1213
10293.39 1251
10294.34 1160
10295.30 1143
10296.26 1119
10297.22 1191
10298.18 1209
10299.14 1145
10300.09 1151
10301.05 1126
10302.01 1179
10302.97 1280
10303.93 1166
10304.89 1247
10305.85 1243
10306.80 1218
10307.76 1180
10308.72 1200
10309.68 1145
10310.64 1170
10311.60 1185
10312.56 1114
10313.52 1237
10314.47 1163
10315.43 1222
10316.39 1211
10317.35 1169
10318.31 1231
10319.27 1185
10320.23 1124
10321.19 1161
10322.15 1219
10323.11 1101
10324.07 1172
10325.03 1122
10325.99 1196
10326.95 1161
10327.91 1130
10328.87 1178
10329.83 1144
10330.79 1173
10331.75 1163
10332.71 1132
10333.67 1106
10334.63 1133
10335.59 1100
10336.55 1178
10337.51 1119
10338.47 1235
10339.43 1165
10340.39 1181
10341.35 1194
10342.31 1184
10343.27 1189
10344.23 1178
10345.19 1093
10346.15 1159
10347.11 1139
10348.07 1170
10349.03 1166
10349.99 1215
10350.95 1167
10351.91 1173
10352.87 1125
10353.83 1190
10354.79 1252
10355.76 1109
10356.72 1123
10357.68 1148
10358.64 1168
10359.60 1226
10360.56 1136
10361.52 1094
10362.48 1138
10363.45 1095
10364.41 1114
10365.37 1100
10366.33 1112
10367.29 1226
10368.25 1164
10369.21 1193
10370.18 1160
10371.14 1194
10372.10 1106
10373.06 1120
10374.02 1181
10374.98 1168
10375.95 1099
10376.91 1076
10377.87 1099
10378.83 1127
10379.79 1037
10380.76 1090
10381.72 1129
10382.68 1086
10383.64 1091
10384.61 1128
10385.57 1042
10386.53 1090
10387.49 1200
10388.46 1195
10389.42 1099
10390.38 1095
10391.34 1073
10392.31 1130
10393.27 1066
10394.23 1106
10395.19 1178
10396.16 1130
10397.12 1071
10398.08 1113
10399.05 1172
10400.01 1160
10400.97 1139
10401.93 1198
10402.90 1191
10403.86 1140
10404.82 1149
10405.79 1146
10406.75 1165
10407.71 1174
10408.68 1166
10409.64 1179
10410.60 1169
10411.57 1119
10412.53 1176
10413.50 1168
10414.46 1124
10415.42 1160
10416.39 1151
10417.35 1195
10418.31 1189
10419.28 1199
10420.24 1218
10421.21 1181
10422.17 1216
10423.13 1232
10424.10 1340
10425.06 1386
10426.03 1393
10426.99 1365
10427.96 1446
10428.92 1493
10429.88 1378
10430.85 1391
10431.81 1335
10432.78 1287
10433.74 1213
10434.71 1284
10435.67 1221
10436.64 1252
10437.60 1252
10438.57 1262
10439.53 1238
10440.50 1193
10441.46 1173
10442.43 1206
10443.39 1131
10444.36 1191
10445.32 1187
10446.29 1116
10447.25 1076
10448.22 1126
10449.18 1143
10450.15 1127
10451.11 1162
10452.08 1174
10453.04 1155
10454.01 1052
10454.97 1136
10455.94 1114
10456.91 1160
10457.87 1115
10458.84 1089
10459.80 1142
10460.77 1111
10461.73 1151
10462.70 1103
10463.67 1104
10464.63 1145
10465.60 1122
10466.56 1083
10467.53 1086
10468.50 1123
10469.46 1124
10470.43 1109
10471.40 1102
10472.36 1074
10473.33 1035
10474.30 1095
10475.26 1053
10476.23 1029
10477.19 1071
10478.16 1091
10479.13 1066
10480.09 1090
10481.06 1156
10482.03 1088
10483.00 1149
10483.96 1093
10484.93 1046
10485.90 1128
10486.86 1100
10487.83 1058
10488.80 1122
10489.76 1119
10490.73 1181
10491.70 1124
10492.67 1199
10493.63 1181
10494.60 1180
10495.57 1193
10496.54 1185
10497.50 1143
10498.47 1170
10499.44 1160
10500.41 1152
10501.37 1148
10502.34 1135
10503.31 1130
10504.28 1207
10505.25 1140
10506.21 1059
10507.18 1108
10508.15 1107
10509.12 1067
10510.09 1097
10511.05 1167
10512.02 1124
10512.99 1176
10513.96 1156
10514.93 1056
10515.90 1064
10516.86 1091
10517.83 1135
10518.80 1118
10519.77 1136
10520.74 1113
10521.71 1078
10522.68 1140
10523.64 1155
10524.61 1197
10525.58 1203
10526.55 1248
10527.52 1147
10528.49 1121
10529.46 1108
10530.43 1145
10531.40 1117
10532.36 1142
10533.33 1114
10534.30 1131
10535.27 1175
10536.24 1235
10537.21 1227
10538.18 1075
10539.15 1175
10540.12 1181
10541.09 1121
10542.06 1081
10543.03 1254
10544.00 1220
10544.97 1156
10545.94 1190
10546.91 1210
10547.88 1149
10548.85 1222
10549.82 1166
10550.79 1184
10551.76 1208
10552.73 1157
10553.70 1196
10554.67 1265
10555.64 1145
10556.61 1120
10557.58 1143
10558.55 1184
10559.52 1220
10560.49 1203
10561.46 1287
10562.43 1241
10563.40 1353
10564.37 1357
10565.34 1394
10566.31 1435
10567.28 1473
10568.25 1568
10569.23 1550
10570.20 1544
10571.17 1516
10572.14 1624
10573.11 1503
10574.08 1411
10575.05 1412
10576.02 1371
10576.99 1332
10577.96 1335
10578.94 1262
10579.91 1192
10580.88 1188
10581.85 1260
10582.82 1218
10583.79 1200
10584.76 1124
10585.74 1234
10586.71 1164
10587.68 1241
10588.65 1177
10589.62 1127
10590.60 1246
10591.57 1236
10592.54 1169
10593.51 1276
10594.48 1179
10595.45 1159
10596.43 1224
10597.40 1235
10598.37 1252
10599.34 1229
10600.32 1161
10601.29 1177
10602.26 1186
10603.23 1268
10604.21 1223
10605.18 1211
10606.15 1175
10607.12 1132
10608.10 1191
10609.07 1181
10610.04 1156
10611.01 1173
10611.99 1157
10612.96 1070
10613.93 1119
10614.91 1056
10615.88 1098
10616.85 1098
10617.82 1103
10618.80 1180
10619.77 1171
10620.74 1142
10621.72 1136
10622.69 1130
10623.66 1120
10624.64 1134
10625.61 1148
10626.58 1142
10627.56 1189
10628.53 1106
10629.51 1184
10630.48 1231
10631.45 1201
10632.43 1237
10633.40 1230
10634.37 1269
10635.35 1252
10636.32 1203
10637.30 1232
10638.27 1152
10639.24 1174
10640.22 1245
10641.19 1194
10642.17 1225
10643.14 1290
10644.11 1290
10645.09 1243
10646.06 1359
10647.04 1347
10648.01 1399
10648.99 1363
10649.96 1398
10650.94 1442
10651.91 1362
10652.89 1373
10653.86 1297
10654.83 1248
10655.81 1225
10656.78 1227
10657.76 1237
10658.73 1220
10659.71 1221
10660.68 1219
10661.66 1130
10662.63 1138
10663.61 1162
10664.59 1112
10665.56 1198
10666.54 1203
10667.51 1130
10668.49 1136
10669.46 1069
10670.44 1070
10671.41 1143
10672.39 1126
10673.36 1200
10674.34 1213
10675.32 1154
10676.29 1096
10677.27 1061
10678.24 1193
10679.22 1164
10680.19 1109
10681.17 1118
10682.15 1058
10683.12 1109
10684.10 1160
10685.08 1153
10686.05 1130
10687.03 1215
10688.00 1198
10688.98 1165
10689.96 1129
10690.93 1148
10691.91 1152
10692.89 1088
10693.86 1078
10694.84 1115
10695.82 1048
10696.79 1089
10697.77 1177
10698.75 1120
10699.72 1127
10700.70 1145
10701.68 1106
10702.65 1066
10703.63 1055
10704.61 1001
10705.59 1046
10706.56 1070
10707.54 1012
10708.52 1083
10709.49 1077
10710.47 1105
10711.45 1083
10712.43 1135
10713.40 1091
10714.38 1020
10715.36 1026
10716.34 1153
10717.31 1124
10718.29 1087
10719.27 1006
10720.25 1064
10721.22 1096
10722.20 1078
10723.18 1092
10724.16 1061
10725.14 1052
10726.11 1064
10727.09 1109
10728.07 1089
10729.05 1092
10730.03 1047
10731.01 1097
10731.98 1116
10732.96 1152
10733.94 1126
10734.92 1085
10735.90 1051
10736.88 1097
10737.85 1113
10738.83 1090
10739.81 1073
10740.79 1062
10741.77 1040
10742.75 1124
10743.73 1157
10744.71 1180
10745.69 1141
10746.66 1098
10747.64 1076
10748.62 1078
10749.60 1159
10750.58 1115
10751.56 1025
10752.54 1139
10753.52 1076
10754.50 1077
10755.48 1096
10756.46 1069
10757.44 1115
10758.42 1062
10759.39 1143
10760.37 1115
10761.35 1021
10762.33 1058
10763.31 1111
10764.29 1167
10765.27 1004
10766.25 1058
10767.23 1104
10768.21 1063
10769.19 1033
10770.17 1120
10771.15 1101
10772.13 1146
10773.11 1118
10774.09 1098
10775.07 1133
10776.05 1078
10777.03 1150
10778.02 1185
10779.00 1167
10779.98 1054
10780.96 1145
10781.94 1133
10782.92 1147
10783.90 1180
10784.88 1112
10785.86 1194
10786.84 1159
10787.82 1078
10788.80 1084
10789.78 1113
10790.76 1052
10791.75 1040
10792.73 1117
10793.71 1085
10794.69 1132
10795.67 1051
10796.65 1067
10797.63 1072
10798.61 1033
10799.60 1038
10800.58 1043
10801.56 1027
10802.54 1021
10803.52 991
10804.50 1040
10805.49 1046
10806.47 1066
10807.45 1017
10808.43 1170
10809.41 1155
10810.39 1221
10811.38 1132
10812.36 1121
10813.34 1062
10814.32 1095
10815.30 1145
10816.29 1049
10817.27 1120
10818.25 1088
10819.23 1106
10820.22 1049
10821.20 1041
10822.18 1066
10823.16 1110
10824.15 1075
10825.13 1156
10826.11 1085
10827.09 1064
10828.08 1141
10829.06 1122
10830.04 1114
10831.02 1051
10832.01 1060
10832.99 1113
10833.97 1137
10834.96 1055
10835.94 1025
10836.92 1104
10837.91 1097
10838.89 1048
10839.87 1053
10840.85 1135
10841.84 1059
10842.82 1038
10843.81 1029
10844.79 1060
10845.77 1109
10846.76 1089
10847.74 1128
10848.72 1107
10849.71 1068
10850.69 1086
10851.67 1157
10852.66 1136
10853.64 1139
10854.63 1161
10855.61 1166
10856.59 1202
10857.58 1138
10858.56 1125
10859.55 1095
10860.53 1179
10861.51 1135
10862.50 1139
10863.48 1169
10864.47 1124
10865.45 1141
10866.44 1117
10867.42 1136
10868.41 1157
10869.39 1145
10870.37 1160
10871.36 1190
10872.34 1181
10873.33 1197
10874.31 1145
10875.30 1137
10876.28 1174
10877.27 1177
10878.25 1157
10879.24 1174
10880.22 1207
10881.21 1197
10882.19 1221
10883.18 1219
10884.16 1215
10885.15 1121
10886.13 1156
10887.12 1171
10888.11 1212
10889.09 1225
10890.08 1221
10891.06 1270
10892.05 1201
10893.03 1170
10894.02 1218
10895.00 1240
10895.99 1251
10896.98 1266
10897.96 1267
10898.95 1270
10899.93 1276
10900.92 1291
10901.91 1275
10902.89 1289
10903.88 1321
10904.86 1282
10905.85 1318
10906.84 1302
10907.82 1317
10908.81 1308
10909.80 1258
10910.78 1276
10911.77 1313
10912.76 1358
10913.74 1287
10914.73 1343
10915.72 1363
10916.70 1384
10917.69 1316
10918.68 1330
10919.66 1327
10920.65 1347
10921.64 1378
10922.62 1400
10923.61 1416
10924.60 1388
10925.58 1409
10926.57 1425
10927.56 1389
10928.55 1451
10929.53 1386
10930.52 1477
10931.51 1411
10932.50 1381
10933.48 1477
10934.47 1487
10935.46 1440
10936.45 1518
10937.43 1505
10938.42 1484
10939.41 1478
10940.40 1456
10941.38 1538
10942.37 1548
10943.36 1480
10944.35 1469
10945.34 1514
10946.32 1580
10947.31 1561
10948.30 1592
10949.29 1603
10950.28 1567
10951.27 1517
10952.25 1468
10953.24 1630
10954.23 1549
10955.22 1660
10956.21 1716
10957.20 1684
10958.18 1700
10959.17 1663
10960.16 1749
10961.15 1784
10962.14 1808
10963.13 1852
10964.12 1895
10965.11 1997
10966.10 2054
10967.08 2027
10968.07 2077
10969.06 2131
10970.05 2027
10971.04 2083
10972.03 2043
10973.02 1896
10974.01 1915
10975.00 1902
10975.99 1891
10976.98 1755
10977.97 1775
10978.96 1814
10979.95 1628
10980.94 1741
10981.92 1715
10982.91 1620
10983.90 1707
10984.89 1797
10985.88 1717
10986.87 1688
10987.86 1699
10988.85 1801
10989.84 1742
10990.83 1764
10991.82 1744
10992.81 1848
10993.80 1851
10994.79 1790
10995.78 1783
10996.78 1825
10997.77 1812
10998.76 1816
10999.75 1822
11000.74 1883
11001.73 1850
11002.72 1970
11003.71 2089
11004.70 2268
11005.69 2327
11006.68 2401
11007.67 2581
11008.66 2671
11009.65 2688
11010.64 2771
11011.64 2653
11012.63 2604
11013.62 2440
11014.61 2345
11015.60 2153
11016.59 1959
11017.58 1926
11018.57 1822
11019.57 1745
11020.56 1681
11021.55 1648
11022.54 1739
11023.53 1709
11024.52 1632
11025.51 1618
11026.51 1584
11027.50 1557
11028.49 1617
11029.48 1656
11030.47 1637
11031.47 1493
11032.46 1590
11033.45 1530
11034.44 1473
11035.43 1501
11036.43 1434
11037.42 1447
11038.41 1584
11039.40 1489
11040.39 1494
11041.39 1372
11042.38 1344
11043.37 1385
11044.36 1395
11045.36 1396
11046.35 1357
11047.34 1468
11048.34 1420
11049.33 1403
11050.32 1459
11051.31 1388
11052.31 1412
11053.30 1535
11054.29 1377
11055.29 1366
11056.28 1305
11057.27 1262
11058.26 1355
11059.26 1367
11060.25 1374
11061.24 1303
11062.24 1298
11063.23 1332
11064.22 1289
11065.22 1330
11066.21 1257
11067.20 1283
11068.20 1394
11069.19 1411
11070.19 1400
11071.18 1311
11072.17 1390
11073.17 1400
11074.16 1419
11075.15 1440
11076.15 1359
11077.14 1357
11078.14 1401
11079.13 1370
11080.12 1432
11081.12 1427
11082.11 1410
11083.11 1396
11084.10 1342
11085.10 1385
11086.09 1411
11087.08 1370
11088.08 1401
11089.07 1399
11090.07 1350
11091.06 1355
11092.06 1421
11093.05 1361
11094.05 1328
11095.04 1391
11096.04 1323
11097.03 1276
11098.03 1356
11099.02 1355
11100.02 1353
11101.01 1322
11102.01 1256
11103.00 1334
11104.00 1370
11104.99 1284
11105.99 1326
11106.98 1298
11107.98 1376
11108.97 1337
11109.97 1290
11110.96 1291
11111.96 1263
11112.95 1296
11113.95 1283
11114.95 1275
11115.94 1279
11116.94 1312
11117.93 1273
11118.93 1371
11119.93 1370
11120.92 1277
11121.92 1270
11122.91 1242
11123.91 1299
11124.91 1286
11125.90 1265
11126.90 1238
11127.89 1306
11128.89 1232
11129.89 1298
11130.88 1320
11131.88 1337
11132.88 1349
11133.87 1237
11134.87 1171
11135.87 1272
11136.86 1319
11137.86 1387
11138.86 1238
11139.85 1344
11140.85 1289
11141.85 1257
11142.84 1299
11143.84 1400
11144.84 1339
11145.83 1312
11146.83 1218
11147.83 1251
11148.83 1239
11149.82 1213
11150.82 1231
11151.82 1145
11152.82 1250
11153.81 1223
11154.81 1271
11155.81 1235
11156.80 1274
11157.80 1270
11158.80 1242
11159.80 1283
11160.80 1311
11161.79 1273
11162.79 1257
11163.79 1234
11164.79 1181
11165.78 1129
11166.78 1279
11167.78 1171
11168.78 1205
11169.78 1233
11170.78 1193
11171.77 1171
11172.77 1137
11173.77 1230
11174.77 1207
11175.77 1234
11176.77 1247
11177.76 1201
11178.76 1240
11179.76 1187
11180.76 1146
11181.76 1213
11182.76 1269
11183.76 1166
11184.75 1193
11185.75 1197
11186.75 1215
11187.75 1195
11188.75 1170
11189.75 1161
11190.75 1192
11191.75 1164
11192.75 1158
11193.75 1153
11194.75 1183
11195.74 1183
11196.74 1239
11197.74 1233
11198.74 1182
11199.74 1190
11200.74 1152
11201.74 1218
11202.74 1155
11203.74 1171
11204.74 1171
11205.74 1073
11206.74 1102
11207.74 1140
11208.74 1159
11209.74 1094
11210.74 1119
11211.74 1172
11212.74 1130
11213.74 1153
11214.74 1220
11215.74 1212
11216.74 1187
11217.74 1169
11218.74 1174
11219.74 1169
11220.74 1229
11221.74 1168
11222.74 1174
11223.74 1172
11224.74 1180
11225.74 1174
11226.74 1176
11227.75 1142
11228.75 1157
11229.75 1172
11230.75 1187
11231.75 1176
11232.75 1193
11233.75 1209
11234.75 1152
11235.75 1112
11236.75 1110
11237.76 1201
11238.76 1180
11239.76 1188
11240.76 1219
11241.76 1196
11242.76 1187
11243.76 1240
11244.76 1176
11245.77 1218
11246.77 1220
11247.77 1233
11248.77 1219
11249.77 1183
11250.77 1190
11251.78 1193
11252.78 1189
11253.78 1150
11254.78 1213
11255.78 1198
11256.79 1200
11257.79 1126
11258.79 1177
11259.79 1219
11260.79 1196
11261.80 1273
11262.80 1243
11263.80 1202
11264.80 1248
11265.81 1182
11266.81 1223
11267.81 1183
11268.81 1172
11269.82 1230
11270.82 1234
11271.82 1243
11272.82 1272
11273.83 1253
11274.83 1224
11275.83 1244
11276.84 1172
11277.84 1205
11278.84 1303
11279.85 1317
11280.85 1334
11281.85 1308
11282.85 1306
11283.86 1224
11284.86 1297
11285.86 1318
11286.87 1293
11287.87 1335
11288.87 1330
11289.88 1282
11290.88 1307
11291.89 1320
11292.89 1334
11293.89 1311
11294.90 1324
11295.90 1319
11296.90 1312
11297.91 1255
11298.91 1250
11299.92 1218
11300.92 1272
11301.92 1297
11302.93 1271
11303.93 1220
11304.94 1218
11305.94 1299
11306.94 1318
11307.95 1265
11308.95 1254
11309.96 1269
11310.96 1320
11311.97 1307
11312.97 1283
11313.98 1239
11314.98 1249
11315.98 1296
11316.99 1332
11317.99 1241
11319.00 1216
11320.00 1287
11321.01 1274
11322.01 1235
11323.02 1210
11324.02 1323
11325.03 1344
11326.03 1293
11327.04 1319
11328.04 1357
11329.05 1320
11330.05 1305
11331.06 1298
11332.07 1341
11333.07 1297
11334.08 1305
11335.08 1267
11336.09 1341
11337.09 1343
11338.10 1225
11339.10 1300
11340.11 1339
11341.12 1258
11342.12 1330
11343.13 1384
11344.13 1449
11345.14 1392
11346.15 1442
11347.15 1505
11348.16 1551
11349.16 1504
11350.17 1518
11351.18 1562
11352.18 1574
11353.19 1535
11354.20 1513
11355.20 1450
11356.21 1446
11357.21 1346
11358.22 1310
11359.23 1331
11360.23 1250
11361.24 1274
11362.25 1362
11363.25 1329
11364.26 1320
11365.27 1272
11366.28 1361
11367.28 1383
11368.29 1394
11369.30 1309
11370.30 1311
11371.31 1361
11372.32 1322
11373.32 1320
11374.33 1302
11375.34 1379
11376.35 1361
11377.35 1367
11378.36 1284
11379.37 1283
11380.38 1247
11381.38 1236
11382.39 1309
11383.40 1335
11384.41 1282
11385.41 1323
11386.42 1287
11387.43 1263
11388.44 1294
11389.45 1324
11390.45 1356
11391.46 1308
11392.47 1242
11393.48 1331
11394.49 1335
11395.49 1371
11396.50 1336
11397.51 1291
11398.52 1348
11399.53 1323
11400.54 1341
11401.55 1315
11402.55 1343
11403.56 1368
11404.57 1373
11405.58 1330
11406.59 1270
11407.60 1360
11408.61 1327
11409.61 1262
11410.62 1333
11411.63 1376
11412.64 1369
11413.65 1374
11414.66 1384
11415.67 1423
11416.68 1288
11417.69 1295
11418.70 1357
11419.71 1314
11420.71 1385
11421.72 1346
11422.73 1412
11423.74 1401
11424.75 1383
11425.76 1382
11426.77 1414
11427.78 1434
11428.79 1432
11429.80 1416
11430.81 1480
11431.82 1517
11432.83 1443
11433.84 1427
11434.85 1461
11435.86 1448
11436.87 1418
11437.88 1532
11438.89 1432
11439.90 1466
11440.91 1454
11441.92 1536
11442.93 1483
11443.94 1489
11444.95 1549
11445.96 1500
11446.97 1418
11447.98 1493
11448.99 1514
11450.00 1441
11451.01 1530
11452.03 1498
11453.04 1533
11454.05 1509
11455.06 1486
11456.07 1533
11457.08 1475
11458.09 1531
11459.10 1553
11460.11 1526
11461.12 1567
11462.14 1534
11463.15 1616
11464.16 1637
11465.17 1612
11466.18 1634
11467.19 1639
11468.20 1601
11469.21 1611
11470.23 1711
11471.24 1655
11472.25 1572
11473.26 1621
11474.27 1644
11475.28 1654
11476.30 1694
11477.31 1613
11478.32 1682
11479.33 1640
11480.34 1667
11481.36 1598
11482.37 1654
11483.38 1741
11484.39 1717
11485.40 1728
11486.42 1772
11487.43 1726
11488.44 1712
11489.45 1637
11490.47 1593
11491.48 1737
11492.49 1832
11493.50 1832
11494.52 1728
11495.53 1703
11496.54 1688
11497.55 1763
11498.57 1807
11499.58 1833
11500.59 1816
11501.61 1755
11502.62 1737
11503.63 1767
11504.64 1766
11505.66 1781
11506.67 1804
11507.68 1807
11508.70 1808
11509.71 1765
11510.72 1796
11511.74 1817
11512.75 1821
11513.76 1851
11514.78 1961
11515.79 1957
11516.80 1866
11517.82 1956
11518.83 1908
11519.84 1890
11520.86 1942
11521.87 1890
11522.89 1842
11523.90 1871
11524.91 1860
11525.93 1899
11526.94 2066
11527.96 1929
11528.97 1879
11529.98 1958
11531.00 1923
11532.01 2004
11533.03 1982
11534.04 2045
11535.06 2067
11536.07 2098
11537.08 2028
11538.10 2086
11539.11 2134
11540.13 2114
11541.14 2126
11542.16 2159
11543.17 2200
11544.19 2194
11545.20 2211
11546.22 2176
11547.23 2130
11548.25 2187
11549.26 2155
11550.28 2324
11551.29 2300
11552.31 2259
11553.32 2302
11554.34 2367
11555.35 2397
11556.37 2462
11557.38 2373
11558.40 2387
11559.41 2494
11560.43 2435
11561.45 2425
11562.46 2538
11563.48 2520
11564.49 2581
11565.51 2656
11566.52 2684
11567.54 2783
11568.56 2788
11569.57 2899
11570.59 2903
11571.60 2887
11572.62 2918
11573.64 2936
11574.65 2918
11575.67 3052
11576.68 3085
11577.70 3096
11578.72 3062
11579.73 3170
11580.75 3178
11581.77 3217
11582.78 3314
11583.80 3374
11584.82 3353
11585.83 3516
11586.85 3592
11587.87 3659
11588.88 3747
11589.90 3847
11590.92 3986
11591.93 4109
11592.95 4322
11593.97 4487
11594.98 4600
11596.00 4679
11597.02 4701
11598.03 5002
11599.05 5057
11600.07 4925
11601.09 5083
11602.10 5306
11603.12 5486
11604.14 5693
11605.16 6153
11606.17 6756
11607.19 7329
11608.21 8068
11609.23 9261
11610.24 10140
11611.26 10954
11612.28 11439
11613.30 11968
11614.32 11856
11615.33 11506
11616.35 10727
11617.37 9888
11618.39 9095
11619.41 8164
11620.42 7163
11621.44 6442
11622.46 5767
11623.48 5315
11624.50 4814
11625.51 4552
11626.53 4449
11627.55 4244
11628.57 4059
11629.59 3911
11630.61 3889
11631.63 3896
11632.64 3731
11633.66 3584
11634.68 3505
11635.70 3393
11636.72 3251
11637.74 3190
11638.76 3084
11639.78 3064
11640.80 3024
11641.81 3084
11642.83 3079
11643.85 3029
11644.87 2931
11645.89 2991
11646.91 2811
11647.93 2767
11648.95 2692
11649.97 2726
11650.99 2547
11652.01 2584
11653.03 2651
11654.05 2641
11655.07 2626
11656.09 2546
11657.11 2537
11658.13 2334
11659.15 2324
11660.17 2439
11661.19 2382
11662.21 2279
11663.23 2340
11664.25 2265
11665.27 2330
11666.29 2274
11667.31 2337
11668.33 2373
11669.35 2329
11670.37 2426
11671.39 2382
11672.41 2404
11673.43 2417
11674.45 2424
11675.47 2386
11676.49 2433
11677.51 2381
11678.53 2392
11679.55 2457
11680.57 2630
11681.59 2575
11682.61 2529
11683.64 2482
11684.66 2514
11685.68 2550
11686.70 2555
11687.72 2690
11688.74 2743
11689.76 2778
11690.78 2762
11691.80 2757
11692.83 2868
11693.85 2793
11694.87 2745
11695.89 2798
11696.91 2765
11697.93 2778
11698.95 2748
11699.98 2791
11701.00 2753
11702.02 2708
11703.04 2663
11704.06 2595
11705.08 2615
11706.11 2561
11707.13 2536
11708.15 2627
11709.17 2639
11710.19 2489
11711.22 2519
11712.24 2468
11713.26 2473
11714.28 2442
11715.31 2376
11716.33 2334
11717.35 2303
11718.37 2287
11719.40 2357
11720.42 2271
11721.44 2144
11722.46 2174
11723.49 2246
11724.51 2218
11725.53 2170
11726.55 2147
11727.58 2124
11728.60 2179
11729.62 2180
11730.65 2144
11731.67 2168
11732.69 2056
11733.71 2057
11734.74 2080
11735.76 2007
11736.78 1963
11737.81 1977
11738.83 1924
11739.85 1861
11740.88 1900
11741.90 1966
11742.92 1940
11743.95 1937
11744.97 1850
11746.00 1822
11747.02 1864
11748.04 1861
11749.07 1902
11750.09 1841
11751.11 1772
11752.14 1775
11753.16 1809
11754.19 1868
11755.21 1888
11756.23 1929
11757.26 1786
11758.28 1854
11759.31 1911
11760.33 1856
11761.36 1835
11762.38 1848
11763.40 1770
11764.43 1768
11765.45 1822
11766.48 1846
11767.50 1798
11768.53 1716
11769.55 1729
11770.58 1699
11771.60 1690
11772.63 1719
11773.65 1713
11774.68 1647
11775.70 1604
11776.73 1574
11777.75 1539
11778.78 1677
11779.80 1671
11780.83 1635
11781.85 1740
11782.88 1686
11783.90 1735
11784.93 1631
11785.95 1667
11786.98 1646
11788.00 1682
11789.03 1570
11790.05 1590
11791.08 1605
11792.11 1542
11793.13 1473
11794.16 1471
11795.18 1540
11796.21 1497
11797.23 1492
11798.26 1535
11799.29 1496
11800.31 1456
11801.34 1501
11802.36 1500
11803.39 1496
11804.42 1534
11805.44 1550
11806.47 1455
11807.50 1453
11808.52 1450
11809.55 1432
11810.57 1413
11811.60 1330
11812.63 1349
11813.65 1420
11814.68 1359
11815.71 1349
11816.73 1392
11817.76 1371
11818.79 1378
11819.81 1332
11820.84 1377
11821.87 1469
11822.90 1397
11823.92 1327
11824.95 1327
11825.98 1374
11827.00 1355
11828.03 1374
11829.06 1284
11830.09 1327
11831.11 1342
11832.14 1405
11833.17 1319
11834.20 1337
11835.22 1322
11836.25 1294
11837.28 1251
11838.31 1387
11839.33 1361
11840.36 1387
11841.39 1306
11842.42 1326
11843.45 1384
11844.47 1352
11845.50 1311
11846.53 1341
11847.56 1354
11848.59 1303
11849.61 1279
11850.64 1270
11851.67 1362
11852.70 1327
11853.73 1271
11854.75 1274
11855.78 1312
11856.81 1331
11857.84 1341
11858.87 1276
11859.90 1334
11860.93 1289
11861.95 1299
11862.98 1254
11864.01 1300
11865.04 1310
11866.07 1342
11867.10 1336
11868.13 1331
11869.16 1339
11870.19 1369
11871.21 1330
11872.24 1337
11873.27 1283
11874.30 1303
11875.33 1419
11876.36 1413
11877.39 1320
11878.42 1313
11879.45 1372
11880.48 1281
11881.51 1290
11882.54 1295
11883.57 1320
11884.60 1342
11885.63 1333
11886.66 1326
11887.69 1329
11888.72 1299
11889.75 1274
11890.78 1277
11891.81 1348
11892.84 1373
11893.87 1305
11894.90 1353
11895.93 1324
11896.96 1382
11897.99 1365
11899.02 1390
11900.05 1364
11901.08 1361
11902.11 1401
11903.14 1370
11904.17 1377
11905.20 1359
11906.23 1327
11907.26 1425
11908.29 1393
11909.32 1357
11910.35 1437
11911.38 1452
11912.42 1484
11913.45 1501
11914.48 1461
11915.51 1422
11916.54 1403
11917.57 1357
11918.60 1351
11919.63 1380
11920.66 1326
11921.70 1317
11922.73 1382
11923.76 1369
11924.79 1318
11925.82 1385
11926.85 1389
11927.88 1328
11928.92 1395
11929.95 1295
11930.98 1435
11932.01 1493
11933.04 1458
11934.07 1447
11935.11 1399
11936.14 1403
11937.17 1482
11938.20 1567
11939.23 1619
11940.27 1634
11941.30 1628
11942.33 1618
11943.36 1628
11944.40 1569
11945.43 1478
11946.46 1467
11947.49 1459
11948.53 1422
11949.56 1423
11950.59 1408
11951.62 1414
11952.66 1324
11953.69 1305
11954.72 1277
11955.75 1307
11956.79 1326
11957.82 1349
11958.85 1384
11959.88 1274
11960.92 1279
11961.95 1232
11962.98 1276
11964.02 1309
11965.05 1397
11966.08 1348
11967.12 1316
11968.15 1343
11969.18 1347
11970.22 1236
11971.25 1305
11972.28 1257
11973.32 1345
11974.35 1354
11975.38 1354
11976.42 1306
11977.45 1346
11978.49 1316
11979.52 1281
11980.55 1318
11981.59 1369
11982.62 1301
11983.66 1261
11984.69 1301
11985.72 1360
11986.76 1410
11987.79 1395
11988.83 1439
11989.86 1426
11990.89 1439
11991.93 1373
11992.96 1389
11994.00 1406
11995.03 1412
11996.07 1415
11997.10 1347
11998.14 1396
11999.17 1413
12000.20 1418
12001.24 1342
12002.27 1404
12003.31 1436
12004.34 1441
12005.38 1375
12006.41 1410
12007.45 1486
12008.48 1457
12009.52 1492
12010.55 1464
12011.59 1517
12012.62 1493
12013.66 1515
12014.70 1481
12015.73 1520
12016.77 1476
12017.80 1514
12018.84 1467
12019.87 1535
12020.91 1571
12021.94 1691
12022.98 1693
12024.02 1643
12025.05 1686
12026.09 1654
12027.12 1676
12028.16 1653
12029.19 1662
12030.23 1599
12031.27 1577
12032.30 1567
12033.34 1590
12034.37 1557
12035.41 1555
12036.45 1521
12037.48 1404
12038.52 1544
12039.56 1536
12040.59 1497
12041.63 1477
12042.67 1475
12043.70 1437
12044.74 1392
12045.78 1444
12046.81 1512
12047.85 1462
12048.89 1464
12049.92 1479
12050.96 1444
12052.00 1465
12053.03 1395
12054.07 1458
12055.11 1458
12056.14 1403
12057.18 1377
12058.22 1433
12059.26 1378
12060.29 1354
12061.33 1403
12062.37 1421
12063.41 1422
12064.44 1422
12065.48 1396
12066.52 1457
12067.56 1366
12068.59 1376
12069.63 1367
12070.67 1309
12071.71 1387
12072.74 1340
12073.78 1370
12074.82 1392
12075.86 1394
12076.90 1400
12077.93 1322
12078.97 1407
12080.01 1326
12081.05 1337
12082.09 1369
12083.13 1352
12084.16 1414
12085.20 1397
12086.24 1443
12087.28 1373
12088.32 1378
12089.36 1315
12090.39 1331
12091.43 1353
12092.47 1395
12093.51 1401
12094.55 1376
12095.59 1424
12096.63 1472
12097.67 1433
12098.70 1439
12099.74 1364
12100.78 1398
12101.82 1447
12102.86 1398
12103.90 1351
12104.94 1363
12105.98 1383
12107.02 1386
12108.06 1367
12109.10 1410
12110.14 1424
12111.18 1416
12112.22 1454
12113.25 1443
12114.29 1407
12115.33 1419
12116.37 1474
12117.41 1354
12118.45 1349
12119.49 1367
12120.53 1348
12121.57 1309
12122.61 1277
12123.65 1344
12124.69 1313
12125.73 1325
12126.77 1288
12127.81 1280
12128.85 1247
12129.89 1281
12130.93 1309
12131.97 1205
12133.02 1225
12134.06 1221
12135.10 1222
12136.14 1244
12137.18 1196
12138.22 1291
12139.26 1231
12140.30 1198
12141.34 1201
12142.38 1267
12143.42 1221
12144.46 1315
12145.50 1310
12146.54 1221
12147.59 1247
12148.63 1258
12149.67 1268
12150.71 1210
12151.75 1182
12152.79 1148
12153.83 1210
12154.87 1226
12155.92 1261
12156.96 1177
12158.00 1245
12159.04 1246
12160.08 1197
12161.12 1173
12162.17 1204
12163.21 1172
12164.25 1188
12165.29 1185
12166.33 1171
12167.37 1195
12168.42 1174
12169.46 1172
12170.50 1226
12171.54 1199
12172.58 1079
12173.63 1110
12174.67 1218
12175.71 1212
12176.75 1153
12177.80 1217
12178.84 1160
12179.88 1154
12180.92 1183
12181.97 1155
12183.01 1147
12184.05 1174
12185.09 1215
12186.14 1220
12187.18 1144
12188.22 1164
12189.26 1135
12190.31 1116
12191.35 1123
12192.39 1150
12193.44 1110
12194.48 1106
12195.52 1096
12196.57 1125
12197.61 1113
12198.65 1142
12199.70 1184
12200.74 1201
12201.78 1150
12202.83 1134
12203.87 1144
12204.91 1220
12205.96 1222
12207.00 1150
12208.04 1135
12209.09 1118
12210.13 1177
12211.17 1112
12212.22 1090
12213.26 1122
12214.31 1086
12215.35 1122
12216.39 1142
12217.44 1126
12218.48 1115
12219.53 1102
12220.57 1110
12221.61 1065
12222.66 1103
12223.70 1095
12224.75 1078
12225.79 1127
12226.84 1136
12227.88 1080
12228.93 1103
12229.97 1138
12231.01 1192
12232.06 1157
12233.10 1165
12234.15 1122
12235.19 1101
12236.24 1115
12237.28 1123
12238.33 1148
12239.37 1130
12240.42 1050
12241.46 1113
12242.51 1077
12243.55 1079
12244.60 1085
12245.64 1087
12246.69 1120
12247.74 1149
12248.78 1107
12249.83 1099
12250.87 1127
12251.92 1100
12252.96 1073
12254.01 1149
12255.05 1114
12256.10 1140
12257.15 1147
12258.19 1093
12259.24 1126
12260.28 1089
12261.33 1111
12262.37 1111
12263.42 1154
12264.47 1065
12265.51 1058
12266.56 1059
12267.61 1044
12268.65 1075
12269.70 1108
12270.74 1072
12271.79 1103
12272.84 1113
12273.88 1056
12274.93 1039
12275.98 1027
12277.02 943
12278.07 1019
12279.12 1112
12280.16 1124
12281.21 1044
12282.26 995
12283.30 1091
12284.35 971
12285.40 1032
12286.44 1081
12287.49 1035
12288.54 994
12289.59 985
12290.63 1064
12291.68 1015
12292.73 988
12293.77 1035
12294.82 1027
12295.87 1041
12296.92 1016
12297.96 1070
12299.01 1039
12300.06 984
12301.11 1007
12302.15 1043
12303.20 989
12304.25 1016
12305.30 1020
12306.35 1015
12307.39 1024
12308.44 973
12309.49 1004
12310.54 980
12311.59 1040
12312.63 1053
12313.68 1083
12314.73 1030
12315.78 1027
12316.83 1080
12317.88 1057
12318.92 1043
12319.97 1067
12321.02 1023
12322.07 1055
12323.12 1016
12324.17 932
12325.21 996
12326.26 1072
12327.31 1038
12328.36 1018
12329.41 985
12330.46 1009
12331.51 1018
12332.56 968
12333.61 941
12334.65 1011
12335.70 998
12336.75 1008
12337.80 947
12338.85 976
12339.90 964
12340.95 1038
12342.00 995
12343.05 992
12344.10 1028
12345.15 978
12346.20 1009
12347.25 1041
12348.30 1025
12349.35 977
12350.40 1019
12351.45 1018
12352.50 1040
12353.55 979
12354.60 960
12355.65 960
12356.70 1016
12357.75 1001
12358.80 980
12359.85 981
12360.90 1028
12361.95 958
12363.00 933
12364.05 940
12365.10 1032
12366.15 938
12367.20 960
12368.25 1027
12369.30 974
12370.35 957
12371.40 948
12372.45 952
12373.50 1003
12374.55 961
12375.60 985
12376.65 963
12377.70 991
12378.76 1006
12379.81 951
12380.86 982
12381.91 971
12382.96 960
12384.01 955
12385.06 911
12386.11 942
12387.17 944
12388.22 972
12389.27 1026
12390.32 955
12391.37 1004
12392.42 983
12393.47 1040
12394.53 1008
12395.58 987
12396.63 1020
12397.68 977
12398.73 970
12399.78 966
12400.84 981
12401.89 996
12402.94 1007
12403.99 1004
12405.04 977
12406.10 989
12407.15 1123
12408.20 1075
12409.25 973
12410.31 992
12411.36 976
12412.41 1057
12413.46 1007
12414.51 1029
12415.57 954
12416.62 976
12417.67 1016
12418.72 973
12419.78 1023
12420.83 1001
12421.88 981
12422.94 951
12423.99 972
12425.04 963
12426.09 972
12427.15 1091
12428.20 1003
12429.25 934
12430.31 991
12431.36 1054
12432.41 950
12433.47 933
12434.52 1008
12435.57 1040
12436.63 1081
12437.68 998
12438.73 1053
12439.79 1010
12440.84 1032
12441.89 1012
12442.95 973
12444.00 1021
12445.06 1042
12446.11 1094
12447.16 1044
12448.22 939
12449.27 944
12450.33 1036
12451.38 1033
12452.43 967
12453.49 983
12454.54 1071
12455.60 1045
12456.65 945
12457.70 970
12458.76 1031
12459.81 988
12460.87 982
12461.92 997
12462.98 959
12464.03 979
12465.09 976
12466.14 979
12467.19 970
12468.25 1118
12469.30 1031
12470.36 1028
12471.41 993
12472.47 924
12473.52 1017
12474.58 1057
12475.63 995
12476.69 957
12477.74 996
12478.80 990
12479.85 1014
12480.91 1001
12481.97 989
12483.02 1065
12484.08 992
12485.13 953
12486.19 1004
12487.24 980
12488.30 1033
12489.35 1008
12490.41 1008
12491.47 996
12492.52 1058
12493.58 1051
12494.63 1021
12495.69 1074
12496.74 1035
12497.80 1082
12498.86 1111
12499.91 1209
12500.97 1121
12502.03 1098
12503.08 1138
12504.14 1190
12505.19 1135
12506.25 1116
12507.31 1143
12508.36 1174
12509.42 1169
12510.48 1159
12511.53 1126
12512.59 1132
12513.65 1102
12514.70 1079
12515.76 1062
12516.82 1094
12517.87 1099
12518.93 1016
12519.99 1010
12521.04 1062
12522.10 1043
12523.16 1049
12524.22 1065
12525.27 1080
12526.33 1048
12527.39 1109
12528.44 1120
12529.50 1124
12530.56 1170
12531.62 1133
12532.67 1186
12533.73 1133
12534.79 1106
12535.85 1153
12536.90 1181
12537.96 1187
12539.02 1028
12540.08 1067
12541.14 1133
12542.19 1098
12543.25 1104
12544.31 1065
12545.37 1074
12546.43 1007
12547.48 1059
12548.54 1059
12549.60 1009
12550.66 1072
12551.72 1019
12552.77 1017
12553.83 1105
12554.89 1104
12555.95 1097
12557.01 1105
12558.07 1114
12559.13 1010
12560.18 993
12561.24 1013
12562.30 998
12563.36 1031
12564.42 956
12565.48 1026
12566.54 1058
12567.60 965
12568.65 996
12569.71 1102
12570.77 1107
12571.83 1030
12572.89 1056
12573.95 1114
12575.01 1130
12576.07 1042
12577.13 1021
12578.19 1028
12579.25 1105
12580.31 1133
12581.37 1094
12582.43 1061
12583.49 1132
12584.55 1142
12585.60 1125
12586.66 1123
12587.72 1055
12588.78 1101
12589.84 1082
12590.90 1103
12591.96 1096
12593.02 1035
12594.08 1070
12595.14 1075
12596.20 1043
12597.26 1051
12598.32 1021
12599.39 1081
12600.45 1038
12601.51 991
12602.57 998
12603.63 1013
12604.69 1070
12605.75 1067
12606.81 1065
12607.87 1097
12608.93 1101
12609.99 1124
12611.05 1151
12612.11 1096
12613.17 1103
12614.23 1221
12615.30 1183
12616.36 1171
12617.42 1152
12618.48 1176
12619.54 1104
12620.60 1099
12621.66 1112
12622.72 1083
12623.78 1033
12624.85 1067
12625.91 1110
12626.97 1080
12628.03 1063
12629.09 1062
12630.15 1096
12631.22 1052
12632.28 1036
12633.34 1081
12634.40 1051
12635.46 1021
12636.52 1032
12637.59 1092
12638.65 1017
12639.71 1005
12640.77 1035
12641.83 1020
12642.90 1038
12643.96 968
12645.02 955
12646.08 903
12647.14 997
12648.21 973
12649.27 1003
12650.33 1015
12651.39 939
12652.46 992
12653.52 1006
12654.58 1086
12655.65 1055
12656.71 988
12657.77 1010
12658.83 1034
12659.90 1014
12660.96 998
12662.02 962
12663.09 996
12664.15 1012
12665.21 1031
12666.27 1019
12667.34 1028
12668.40 1011
12669.46 1040
12670.53 1050
12671.59 1027
12672.65 998
12673.72 996
12674.78 1025
12675.84 973
12676.91 1021
12677.97 1021
12679.04 974
12680.10 1012
12681.16 1015
12682.23 931
12683.29 942
12684.35 990
12685.42 959
12686.48 969
12687.55 985
12688.61 1006
12689.67 988
12690.74 1030
12691.80 1010
12692.87 999
12693.93 965
12695.00 1003
12696.06 1014
12697.12 1077
12698.19 1047
12699.25 1027
12700.32 1029
12701.38 1042
12702.45 1020
12703.51 1075
12704.58 976
12705.64 1001
12706.71 936
12707.77 1003
12708.84 1035
12709.90 1027
12710.97 954
12712.03 970
12713.10 1007
12714.16 1027
12715.23 982
12716.29 962
12717.36 986
12718.42 1002
12719.49 988
12720.55 955
12721.62 962
12722.68 1017
12723.75 974
12724.81 987
12725.88 982
12726.95 1022
12728.01 1010
12729.08 934
12730.14 932
12731.21 972
12732.28 1014
12733.34 939
12734.41 950
12735.47 1017
12736.54 1037
12737.61 997
12738.67 1001
12739.74 1005
12740.80 979
12741.87 973
12742.94 952
12744.00 956
12745.07 930
12746.14 1008
12747.20 925
12748.27 868
12749.34 895
12750.40 913
12751.47 925
12752.54 998
12753.60 931
12754.67 961
12755.74 931
12756.80 977
12757.87 954
12758.94 940
12760.00 965
12761.07 936
12762.14 915
12763.21 921
12764.27 927
12765.34 946
12766.41 994
12767.47 978
12768.54 941
12769.61 916
12770.68 908
12771.74 909
12772.81 890
12773.88 900
12774.95 967
12776.02 914
12777.08 964
12778.15 947
12779.22 912
12780.29 844
12781.35 922
12782.42 962
12783.49 897
12784.56 904
12785.63 905
12786.70 931
12787.76 927
12788.83 918
12789.90 943
12790.97 987
12792.04 966
12793.11 962
12794.17 924
12795.24 895
12796.31 895
12797.38 878
12798.45 914
12799.52 979
12800.59 988
12801.65 879
12802.72 931
12803.79 890
12804.86 949
12805.93 893
12807.00 855
12808.07 860
12809.14 886
12810.21 897
12811.28 868
12812.34 937
12813.41 891
12814.48 915
12815.55 995
12816.62 956
12817.69 873
12818.76 925
12819.83 967
12820.90 939
12821.97 881
12823.04 960
12824.11 941
12825.18 942
12826.25 945
12827.32 970
12828.39 934
12829.46 929
12830.53 941
12831.60 919
12832.67 922
12833.74 913
12834.81 938
12835.88 942
12836.95 898
12838.02 920
12839.09 919
12840.16 993
12841.23 934
12842.30 873
12843.37 927
12844.44 899
12845.51 909
12846.58 895
12847.66 891
12848.73 843
12849.80 900
12850.87 935
12851.94 858
12853.01 906
12854.08 909
12855.15 895
12856.22 850
12857.29 915
12858.36 853
12859.44 870
12860.51 898
12861.58 921
12862.65 873
12863.72 879
12864.79 869
12865.86 847
12866.94 899
12868.01 838
12869.08 869
12870.15 902
12871.22 890
12872.29 925
12873.37 909
12874.44 875
12875.51 888
12876.58 904
12877.65 819
12878.73 860
12879.80 932
12880.87 895
12881.94 868
12883.01 836
12884.09 844
12885.16 919
12886.23 829
12887.30 870
12888.38 876
12889.45 870
12890.52 848
12891.59 872
12892.67 855
12893.74 881
12894.81 889
12895.88 835
12896.96 809
12898.03 819
12899.10 823
12900.18 828
12901.25 892
12902.32 828
12903.39 836
12904.47 855
12905.54 884
12906.61 821
12907.69 869
12908.76 833
12909.83 837
12910.91 835
12911.98 873
12913.05 845
12914.13 859
12915.20 882
12916.28 877
12917.35 897
12918.42 816
12919.50 855
12920.57 841
12921.64 807
12922.72 776
12923.79 873
12924.87 869
12925.94 846
12927.01 881
12928.09 832
12929.16 784
12930.24 839
12931.31 874
12932.38 815
12933.46 897
12934.53 890
12935.61 826
12936.68 804
12937.76 815
12938.83 796
12939.91 817
12940.98 821
12942.05 778
12943.13 819
12944.20 805
12945.28 851
12946.35 807
12947.43 780
12948.50 827
12949.58 861
12950.65 826
12951.73 844
12952.80 832
12953.88 840
12954.95 891
12956.03 849
12957.10 849
12958.18 865
12959.26 840
12960.33 793
12961.41 798
12962.48 760
12963.56 782
12964.63 817
12965.71 854
12966.78 799
12967.86 840
12968.94 857
12970.01 837
12971.09 835
12972.16 813
12973.24 800
12974.32 785
12975.39 861
12976.47 828
12977.54 862
12978.62 794
12979.70 825
12980.77 840
12981.85 835
12982.93 791
12984.00 776
12985.08 814
12986.15 862
12987.23 835
12988.31 824
12989.38 852
12990.46 920
12991.54 836
12992.61 835
12993.69 853
12994.77 811
12995.85 839
12996.92 803
12998.00 816
12999.08 824
13000.15 870
13001.23 853
13002.31 920
13003.38 895
13004.46 877
13005.54 814
13006.62 851
13007.69 853
13008.77 834
13009.85 857
13010.93 835
13012.00 836
13013.08 876
13014.16 864
13015.24 816
13016.32 876
13017.39 850
13018.47 856
13019.55 831
13020.63 840
13021.70 862
13022.78 930
13023.86 857
13024.94 872
13026.02 891
13027.10 861
13028.17 797
13029.25 828
13030.33 886
13031.41 847
13032.49 843
13033.57 869
13034.64 872
13035.72 877
13036.80 950
13037.88 930
13038.96 846
13040.04 873
13041.12 850
13042.19 853
13043.27 837
13044.35 892
13045.43 948
13046.51 883
13047.59 906
13048.67 885
13049.75 892
13050.83 900
13051.91 827
13052.99 867
13054.06 926
13055.14 865
13056.22 956
13057.30 1002
13058.38 922
13059.46 887
13060.54 928
13061.62 848
13062.70 857
13063.78 870
13064.86 859
13065.94 823
13067.02 828
13068.10 873
13069.18 818
13070.26 849
13071.34 832
13072.42 853
13073.50 875
13074.58 761
13075.66 867
13076.74 887
13077.82 813
13078.90 889
13079.98 864
13081.06 865
13082.14 814
13083.22 823
13084.30 882
13085.38 894
13086.47 856
13087.55 766
13088.63 825
13089.71 840
13090.79 888
13091.87 896
13092.95 811
13094.03 829
13095.11 830
13096.19 816
13097.27 883
13098.36 857
13099.44 845
13100.52 869
13101.60 884
13102.68 856
13103.76 801
13104.84 830
13105.93 811
13107.01 806
13108.09 861
13109.17 808
13110.25 812
13111.33 824
13112.42 892
13113.50 797
13114.58 790
13115.66 850
13116.74 866
13117.82 883
13118.91 817
13119.99 892
13121.07 841
13122.15 796
13123.23 837
13124.32 814
13125.40 781
13126.48 795
13127.56 828
13128.65 829
13129.73 777
13130.81 798
13131.89 841
13132.98 802
13134.06 801
13135.14 823
13136.22 858
13137.31 833
13138.39 884
13139.47 853
13140.56 873
13141.64 820
13142.72 850
13143.81 826
13144.89 840
13145.97 833
13147.05 852
13148.14 825
13149.22 814
13150.30 879
13151.39 832
13152.47 830
13153.55 809
13154.64 820
13155.72 835
13156.81 788
13157.89 799
13158.97 807
13160.06 793
13161.14 816
13162.22 797
13163.31 841
13164.39 842
13165.48 800
13166.56 760
13167.64 786
13168.73 727
13169.81 759
13170.90 833
13171.98 842
13173.06 822
13174.15 833
13175.23 854
13176.32 815
13177.40 784
13178.49 794
13179.57 780
13180.66 777
13181.74 790
13182.82 778
13183.91 770
13184.99 771
13186.08 785
13187.16 752
13188.25 800
13189.33 794
13190.42 831
13191.50 848
13192.59 815
13193.67 782
13194.76 871
13195.84 818
13196.93 799
13198.01 810
13199.10 781
13200.19 778
13201.27 813
13202.36 802
13203.44 785
13204.53 763
13205.61 778
13206.70 776
13207.78 745
13208.87 795
13209.96 799
13211.04 786
13212.13 758
13213.21 807
13214.30 843
13215.38 827
13216.47 850
13217.56 836
13218.64 811
13219.73 839
13220.82 793
13221.90 763
13222.99 746
13224.07 770
13225.16 788
13226.25 843
13227.33 825
13228.42 768
13229.51 790
13230.59 749
13231.68 767
13232.77 802
13233.85 889
13234.94 814
13236.03 811
13237.11 856
13238.20 825
13239.29 789
13240.38 765
13241.46 817
13242.55 771
13243.64 808
13244.72 778
13245.81 819
13246.90 803
13247.99 766
13249.07 831
13250.16 789
13251.25 859
13252.34 809
13253.42 798
13254.51 769
13255.60 776
13256.69 822
13257.77 764
13258.86 789
13259.95 758
13261.04 783
13262.13 788
13263.21 763
13264.30 779
13265.39 740
13266.48 748
13267.57 782
13268.65 799
13269.74 803
13270.83 772
13271.92 800
13273.01 784
13274.10 807
13275.18 790
13276.27 827
13277.36 741
13278.45 782
13279.54 795
13280.63 804
13281.72 824
13282.80 861
13283.89 827
13284.98 817
13286.07 835
13287.16 880
13288.25 822
13289.34 822
13290.43 796
13291.52 783
13292.61 805
13293.69 850
13294.78 863
13295.87 872
13296.96 811
13298.05 877
13299.14 880
13300.23 859
13301.32 884
13302.41 844
13303.50 878
13304.59 861
13305.68 874
13306.77 922
13307.86 838
13308.95 809
13310.04 883
13311.13 849
13312.22 852
13313.31 802
13314.40 823
13315.49 821
13316.58 845
13317.67 820
13318.76 850
13319.85 848
13320.94 807
13322.03 876
13323.12 844
13324.21 869
13325.30 810
13326.39 802
13327.48 863
13328.57 864
13329.66 822
13330.75 876
13331.85 798
13332.94 821
13334.03 889
13335.12 826
13336.21 818
13337.30 827
13338.39 845
13339.48 875
13340.57 884
13341.66 900
13342.76 846
13343.85 827
13344.94 878
13346.03 845
13347.12 799
13348.21 812
13349.30 824
13350.40 886
13351.49 820
13352.58 795
13353.67 853
13354.76 868
13355.85 865
13356.95 935
13358.04 864
13359.13 904
13360.22 881
13361.31 825
13362.41 785
13363.50 871
13364.59 834
13365.68 902
13366.77 869
13367.87 846
13368.96 863
13370.05 847
13371.14 848
13372.24 828
13373.33 914
13374.42 873
13375.51 945
13376.61 951
13377.70 880
13378.79 886
13379.88 866
13380.98 919
13382.07 871
13383.16 855
13384.26 835
13385.35 892
13386.44 839
13387.54 891
13388.63 860
13389.72 852
13390.81 829
13391.91 818
13393.00 793
13394.09 775
13395.19 840
13396.28 836
13397.37 828
13398.47 825
13399.56 846
13400.66 815
13401.75 836
13402.84 897
13403.94 872
13405.03 854
13406.12 768
13407.22 792
13408.31 815
13409.41 810
13410.50 827
13411.59 830
13412.69 753
13413.78 787
13414.88 831
13415.97 847
13417.07 814
13418.16 798
13419.25 816
13420.35 820
13421.44 853
13422.54 869
13423.63 781
13424.73 811
13425.82 817
13426.92 866
13428.01 785
13429.11 835
13430.20 824
13431.29 802
13432.39 878
13433.48 782
13434.58 859
13435.67 902
13436.77 824
13437.86 818
13438.96 820
13440.06 817
13441.15 834
13442.25 821
13443.34 762
13444.44 800
13445.53 827
13446.63 891
13447.72 849
13448.82 830
13449.91 813
13451.01 809
13452.11 835
13453.20 867
13454.30 800
13455.39 832
13456.49 830
13457.59 862
13458.68 856
13459.78 831
13460.87 787
13461.97 818
13463.07 779
13464.16 829
13465.26 917
13466.35 829
13467.45 816
13468.55 837
13469.64 802
13470.74 858
13471.84 892
13472.93 890
13474.03 899
13475.13 902
13476.22 836
13477.32 893
13478.42 836
13479.51 860
13480.61 864
13481.71 881
13482.80 865
13483.90 810
13485.00 884
13486.10 865
13487.19 864
13488.29 867
13489.39 850
13490.48 859
13491.58 936
13492.68 888
13493.78 871
13494.87 912
13495.97 918
13497.07 872
13498.17 919
13499.26 885
13500.36 920
13501.46 911
13502.56 881
13503.65 888
13504.75 948
13505.85 917
13506.95 915
13508.05 942
13509.14 959
13510.24 963
13511.34 966
13512.44 970
13513.54 928
13514.64 929
13515.73 968
13516.83 929
13517.93 950
13519.03 910
13520.13 885
13521.23 896
13522.32 876
13523.42 830
13524.52 899
13525.62 854
13526.72 829
13527.82 833
13528.92 823
13530.02 809
13531.12 818
13532.21 858
13533.31 926
13534.41 829
13535.51 824
13536.61 857
13537.71 834
13538.81 822
13539.91 836
13541.01 819
13542.11 821
13543.21 797
13544.31 841
13545.41 807
13546.50 802
13547.60 826
13548.70 851
13549.80 848
13550.90 804
13552.00 792
13553.10 792
13554.20 812
13555.30 840
13556.40 847
13557.50 779
13558.60 789
13559.70 777
13560.80 782
13561.90 802
13563.00 818
13564.10 803
13565.20 830
13566.30 819
13567.41 851
13568.51 849
13569.61 826
13570.71 817
13571.81 749
13572.91 786
13574.01 801
13575.11 830
13576.21 812
13577.31 736
13578.41 773
13579.51 826
13580.61 820
13581.71 827
13582.82 801
13583.92 818
13585.02 817
13586.12 845
13587.22 883
13588.32 800
13589.42 800
13590.52 818
13591.63 785
13592.73 825
13593.83 837
13594.93 798
13596.03 793
13597.13 790
13598.24 806
13599.34 848
13600.44 854
13601.54 799
13602.64 819
13603.74 790
13604.85 817
13605.95 810
13607.05 821
13608.15 875
13609.25 869
13610.36 878
13611.46 865
13612.56 833
13613.66 791
13614.77 829
13615.87 857
13616.97 844
13618.07 920
13619.18 852
13620.28 846
13621.38 813
13622.48 805
13623.59 788
13624.69 802
13625.79 816
13626.89 892
13628.00 905
13629.10 806
13630.20 821
13631.31 876
13632.41 877
13633.51 847
13634.62 885
13635.72 910
13636.82 876
13637.93 820
13639.03 786
13640.13 831
13641.24 861
13642.34 878
13643.44 886
13644.55 900
13645.65 875
13646.75 851
13647.86 831
13648.96 868
13650.06 861
13651.17 844
13652.27 851
13653.38 836
13654.48 866
13655.58 821
13656.69 828
13657.79 859
13658.90 842
13660.00 849
13661.10 821
13662.21 812
13663.31 817
13664.42 857
13665.52 912
13666.63 868
13667.73 817
13668.84 788
13669.94 839
13671.04 892
13672.15 817
13673.25 835
13674.36 894
13675.46 828
13676.57 856
13677.67 853
13678.78 893
13679.88 895
13680.99 889
13682.09 835
13683.20 871
13684.30 897
13685.41 850
13686.51 858
13687.62 888
13688.72 884
13689.83 911
13690.94 962
13692.04 859
13693.15 854
13694.25 831
13695.36 831
13696.46 908
13697.57 854
13698.67 940
13699.78 912
13700.89 843
13701.99 885
13703.10 855
13704.20 886
13705.31 939
13706.42 1021
13707.52 934
13708.63 902
13709.73 979
13710.84 938
13711.95 955
13713.05 937
13714.16 932
13715.27 905
13716.37 959
13717.48 1038
13718.59 1029
13719.69 997
13720.80 1025
13721.91 1062
13723.01 1066
13724.12 1038
13725.23 982
13726.33 967
13727.44 1069
13728.55 1072
13729.65 1081
13730.76 1109
13731.87 1052
13732.98 1072
13734.08 1062
13735.19 993
13736.30 1002
13737.40 1020
13738.51 1004
13739.62 947
13740.73 957
13741.83 918
13742.94 949
13744.05 962
13745.16 891
13746.26 872
13747.37 923
13748.48 889
13749.59 895
13750.70 926
13751.80 892
13752.91 892
13754.02 930
13755.13 925
13756.24 924
13757.34 889
13758.45 886
13759.56 884
13760.67 901
13761.78 956
13762.88 893
13763.99 857
13765.10 897
13766.21 884
13767.32 849
13768.43 930
13769.54 945
13770.64 876
13771.75 906
13772.86 870
13773.97 900
13775.08 931
13776.19 957
13777.30 991
13778.41 923
13779.52 941
13780.62 975
13781.73 942
13782.84 979
13783.95 974
13785.06 905
13786.17 893
13787.28 1004
13788.39 971
13789.50 1000
13790.61 873
13791.72 942
13792.83 974
13793.94 900
13795.05 931
13796.16 895
13797.27 874
13798.38 874
13799.49 870
13800.60 865
13801.71 898
13802.82 911
13803.93 897
13805.04 838
13806.15 855
13807.26 853
13808.37 873
13809.48 866
13810.59 883
13811.70 841
13812.81 891
13813.92 983
13815.03 925
13816.14 920
13817.25 918
13818.36 920
13819.47 890
13820.58 881
13821.69 873
13822.80 879
13823.91 885
13825.02 883
13826.13 947
13827.25 915
13828.36 987
13829.47 923
13830.58 862
13831.69 836
13832.80 863
13833.91 871
13835.02 829
13836.13 823
13837.25 884
13838.36 858
13839.47 901
13840.58 885
13841.69 848
13842.80 794
13843.91 854
13845.03 851
13846.14 878
13847.25 815
13848.36 899
13849.47 898
13850.59 934
13851.70 863
13852.81 889
13853.92 896
13855.03 850
13856.15 869
13857.26 872
13858.37 847
13859.48 875
13860.59 926
13861.71 823
13862.82 838
13863.93 878
13865.04 841
13866.16 880
13867.27 847
13868.38 826
13869.49 858
13870.61 969
13871.72 877
13872.83 871
13873.95 926
13875.06 880
13876.17 944
13877.28 930
13878.40 883
13879.51 859
13880.62 843
13881.74 890
13882.85 921
13883.96 845
13885.08 910
13886.19 924
13887.30 936
13888.42 937
13889.53 917
13890.64 962
13891.76 929
13892.87 912
13893.98 882
13895.10 911
13896.21 896
13897.33 911
13898.44 947
13899.55 968
13900.67 943
13901.78 999
13902.89 985
13904.01 968
13905.12 984
13906.24 1046
13907.35 1022
13908.47 963
13909.58 942
13910.69 1016
13911.81 975
13912.92 960
13914.04 951
13915.15 912
13916.27 951
13917.38 952
13918.50 947
13919.61 881
13920.72 938
13921.84 950
13922.95 891
13924.07 867
13925.18 897
13926.30 872
13927.41 877
13928.53 835
13929.64 840
13930.76 875
13931.87 871
13932.99 885
13934.10 856
13935.22 864
13936.34 854
13937.45 875
13938.57 843
13939.68 832
13940.80 859
13941.91 793
13943.03 844
13944.14 872
13945.26 855
13946.38 826
13947.49 826
13948.61 845
13949.72 796
13950.84 833
13951.95 870
13953.07 830
13954.19 894
13955.30 874
13956.42 859
13957.53 851
13958.65 846
13959.77 845
13960.88 826
13962.00 788
13963.12 789
13964.23 898
13965.35 873
13966.47 836
13967.58 843
13968.70 870
13969.82 856
13970.93 832
13972.05 824
13973.17 812
13974.28 826
13975.40 840
13976.52 842
13977.63 893
13978.75 827
13979.87 795
13980.99 822
13982.10 811
13983.22 823
13984.34 801
13985.45 843
13986.57 803
13987.69 798
13988.81 849
13989.92 831
13991.04 809
13992.16 804
13993.28 845
13994.39 824
13995.51 892
13996.63 834
13997.75 801
13998.87 858
13999.98 878
14001.10 841
14002.22 777
14003.34 795
14004.46 803
14005.57 824
14006.69 800
14007.81 810
14008.93 817
14010.05 766
14011.16 796
14012.28 789
14013.40 781
14014.52 785
14015.64 872
14016.76 820
14017.88 785
14018.99 804
14020.11 820
14021.23 837
14022.35 841
14023.47 813
14024.59 785
14025.71 834
14026.83 862
14027.94 812
14029.06 833
14030.18 817
14031.30 805
14032.42 868
14033.54 846
14034.66 848
14035.78 804
14036.90 806
14038.02 860
14039.14 807
14040.26 776
14041.38 763
14042.50 869
14043.62 859
14044.74 839
14045.86 855
14046.97 829
14048.09 831
14049.21 898
14050.33 839
14051.45 818
14052.57 828
14053.69 856
14054.81 798
14055.93 828
14057.05 860
14058.17 814
14059.30 848
14060.42 834
14061.54 843
14062.66 862
14063.78 914
14064.90 951
14066.02 904
14067.14 857
14068.26 854
14069.38 926
14070.50 941
14071.62 889
14072.74 859
14073.86 949
14074.98 993
14076.10 974
14077.23 866
14078.35 890
14079.47 924
14080.59 932
14081.71 895
14082.83 933
14083.95 903
14085.07 929
14086.19 969
14087.32 965
14088.44 959
14089.56 985
14090.68 962
14091.80 975
14092.92 988
14094.05 993
14095.17 990
14096.29 959
14097.41 993
14098.53 1023
14099.65 1069
14100.78 1069
14101.90 1058
14103.02 1063
14104.14 1051
14105.26 1016
14106.39 1067
14107.51 1040
14108.63 1068
14109.75 1139
14110.88 1163
14112.00 1125
14113.12 1127
14114.24 1056
14115.37 1054
14116.49 1044
14117.61 994
14118.73 929
14119.86 954
14120.98 939
14122.10 934
14123.22 930
14124.35 890
14125.47 955
14126.59 929
14127.72 849
14128.84 817
14129.96 840
14131.09 844
14132.21 878
14133.33 878
14134.45 862
14135.58 841
14136.70 862
14137.82 796
14138.95 851
14140.07 866
14141.20 896
14142.32 836
14143.44 837
14144.57 864
14145.69 794
14146.81 793
14147.94 801
14149.06 823
14150.19 861
14151.31 808
14152.43 777
14153.56 807
14154.68 811
14155.81 792
14156.93 802
14158.05 805
14159.18 786
14160.30 733
14161.43 768
14162.55 748
14163.68 775
14164.80 790
14165.92 830
14167.05 890
14168.17 845
14169.30 798
14170.42 814
14171.55 798
14172.67 805
14173.80 801
14174.92 821
14176.05 760
14177.17 797
14178.30 805
14179.42 754
14180.55 781
14181.67 779
14182.80 761
14183.92 792
14185.05 813
14186.17 835
14187.30 795
14188.42 779
14189.55 780
14190.67 770
14191.80 746
14192.93 730
14194.05 788
14195.18 794
14196.30 780
14197.43 760
14198.55 773
14199.68 797
14200.81 808
14201.93 806
14203.06 813
14204.18 774
14205.31 753
14206.44 745
14207.56 793
14208.69 783
14209.82 783
14210.94 760
14212.07 752
14213.19 781
14214.32 789
14215.45 745
14216.57 718
14217.70 794
14218.83 782
14219.95 763
14221.08 719
14222.21 753
14223.33 816
14224.46 734
14225.59 761
14226.71 832
14227.84 790
14228.97 729
14230.10 761
14231.22 763
14232.35 756
14233.48 721
14234.60 691
14235.73 758
14236.86 758
14237.99 690
14239.11 744
14240.24 753
14241.37 793
14242.50 752
14243.62 726
14244.75 758
14245.88 774
14247.01 775
14248.13 724
14249.26 738
14250.39 836
14251.52 743
14252.65 738
14253.77 769
14254.90 705
14256.03 770
14257.16 741
14258.29 736
14259.42 742
14260.54 761
14261.67 768
14262.80 727
14263.93 726
14265.06 727
14266.19 734
14267.31 718
14268.44 743
14269.57 748
14270.70 765
14271.83 741
14272.96 695
14274.09 727
14275.22 732
14276.34 693
14277.47 703
14278.60 716
14279.73 725
14280.86 753
14281.99 707
14283.12 707
14284.25 731
14285.38 731
14286.51 698
14287.64 721
14288.76 732
14289.89 743
14291.02 765
14292.15 711
14293.28 741
14294.41 706
14295.54 726
14296.67 771
14297.80 709
14298.93 683
14300.06 734
14301.19 749
14302.32 731
14303.45 741
14304.58 729
14305.71 688
14306.84 711
14307.97 666
14309.10 722
14310.23 713
14311.36 701
14312.49 662
14313.62 723
14314.75 674
14315.88 729
14317.01 695
14318.15 680
14319.28 651
14320.41 739
14321.54 691
14322.67 694
14323.80 719
14324.93 675
14326.06 694
14327.19 673
14328.32 704
14329.45 671
14330.58 679
14331.72 698
14332.85 661
14333.98 631
14335.11 616
14336.24 649
14337.37 647
14338.50 612
14339.63 674
14340.77 696
14341.90 693
14343.03 683
14344.16 664
14345.29 665
14346.42 671
14347.56 677
14348.69 675
14349.82 646
14350.95 660
14352.08 682
14353.21 704
14354.35 667
14355.48 677
14356.61 689
14357.74 701
14358.88 659
14360.01 651
14361.14 621
14362.27 678
14363.40 681
14364.54 694
14365.67 655
14366.80 668
14367.93 636
14369.07 681
14370.20 652
14371.33 649
14372.46 680
14373.60 669
14374.73 717
14375.86 748
14377.00 721
14378.13 678
14379.26 656
14380.39 634
14381.53 703
14382.66 692
14383.79 655
14384.93 665
14386.06 696
14387.19 664
14388.33 666
14389.46 713
14390.59 707
14391.73 700
14392.86 684
14393.99 691
14395.13 730
14396.26 693
14397.40 700
14398.53 734
14399.66 735
14400.80 711
14401.93 744
14403.06 683
14404.20 685
14405.33 721
14406.47 664
14407.60 616
14408.74 634
14409.87 662
14411.00 706
14412.14 680
14413.27 687
14414.41 687
14415.54 669
14416.68 657
14417.81 673
14418.94 676
14420.08 687
14421.21 655
14422.35 620
14423.48 689
14424.62 664
14425.75 693
14426.89 676
14428.02 670
14429.16 651
14430.29 678
14431.43 668
14432.56 678
14433.70 628
14434.83 651
14435.97 707
14437.10 717
14438.24 629
14439.37 672
14440.51 734
14441.64 715
14442.78 694
14443.92 685
14445.05 673
14446.19 685
14447.32 662
14448.46 675
14449.59 682
14450.73 725
14451.87 682
14453.00 685
14454.14 660
14455.27 643
14456.41 706
14457.55 712
14458.68 658
14459.82 702
14460.95 732
14462.09 708
14463.23 691
14464.36 677
14465.50 658
14466.64 706
14467.77 703
14468.91 658
14470.05 697
14471.18 724
14472.32 721
14473.46 708
14474.59 721
14475.73 717
14476.87 743
14478.00 700
14479.14 692
14480.28 674
14481.41 681
14482.55 636
14483.69 663
14484.83 711
14485.96 661
14487.10 701
14488.24 678
14489.37 651
14490.51 631
14491.65 717
14492.79 707
14493.92 683
14495.06 689
14496.20 683
14497.34 758
14498.47 726
14499.61 687
14500.75 703
14501.89 699
14503.03 703
14504.16 691
14505.30 704
14506.44 724
14507.58 734
14508.72 790
14509.85 790
14510.99 690
14512.13 715
14513.27 745
14514.41 783
14515.55 767
14516.68 729
14517.82 752
14518.96 745
14520.10 745
14521.24 750
14522.38 734
14523.51 726
14524.65 730
14525.79 777
14526.93 767
14528.07 759
14529.21 745
14530.35 746
14531.49 849
14532.63 804
14533.76 746
14534.90 778
14536.04 770
14537.18 726
14538.32 763
14539.46 766
14540.60 736
14541.74 797
14542.88 771
14544.02 756
14545.16 724
14546.30 716
14547.44 795
14548.58 736
14549.72 698
14550.86 731
14552.00 703
14553.14 694
14554.28 716
14555.42 719
14556.56 703
14557.70 673
14558.84 674
14559.98 659
14561.12 687
14562.26 689
14563.40 716
14564.54 707
14565.68 704
14566.82 661
14567.96 698
14569.10 711
14570.24 729
14571.38 686
14572.52 700
14573.66 733
14574.80 711
14575.94 724
14577.08 694
14578.22 678
14579.36 673
14580.51 667
14581.65 663
14582.79 695
14583.93 648
14585.07 691
14586.21 676
14587.35 706
14588.49 670
14589.63 704
14590.78 735
14591.92 666
14593.06 639
14594.20 701
14595.34 690
14596.48 647
14597.62 691
14598.77 683
14599.91 689
14601.05 691
14602.19 736
14603.33 727
14604.48 703
14605.62 644
14606.76 695
14607.90 730
14609.04 674
14610.19 725
14611.33 692
14612.47 653
14613.61 649
14614.75 675
14615.90 723
14617.04 723
14618.18 712
14619.32 680
14620.47 737
14621.61 736
14622.75 704
14623.89 787
14625.04 762
14626.18 699
14627.32 741
14628.46 757
14629.61 663
14630.75 669
14631.89 719
14633.04 704
14634.18 701
14635.32 724
14636.47 690
14637.61 699
14638.75 687
14639.89 726
14641.04 731
14642.18 733
14643.32 767
14644.47 733
14645.61 708
14646.76 755
14647.90 732
14649.04 749
14650.19 717
14651.33 732
14652.47 715
14653.62 677
14654.76 720
14655.90 720
14657.05 677
14658.19 677
14659.34 727
14660.48 712
14661.62 741
14662.77 679
14663.91 660
14665.06 631
14666.20 731
14667.35 715
14668.49 672
14669.63 710
14670.78 710
14671.92 737
14673.07 678
14674.21 710
14675.36 724
14676.50 708
14677.65 669
14678.79 668
14679.94 669
14681.08 682
14682.23 641
14683.37 665
14684.52 660
14685.66 644
14686.81 695
14687.95 712
14689.10 671
14690.24 680
14691.39 668
14692.53 669
14693.68 704
14694.82 639
14695.97 643
14697.11 656
14698.26 682
14699.41 701
14700.55 678
14701.70 689
14702.84 680
14703.99 663
14705.13 626
14706.28 584
14707.43 639
14708.57 667
14709.72 620
14710.86 614
14712.01 628
14713.16 683
14714.30 687
14715.45 646
14716.59 684
14717.74 659
14718.89 645
14720.03 719
14721.18 652
14722.33 598
14723.47 646
14724.62 668
14725.77 656
14726.91 697
14728.06 663
14729.21 667
14730.35 613
14731.50 604
14732.65 587
14733.79 574
14734.94 625
14736.09 656
14737.23 634
14738.38 619
14739.53 639
14740.68 660
14741.82 638
14742.97 646
14744.12 631
14745.26 649
14746.41 678
14747.56 665
14748.71 645
14749.85 629
14751.00 640
14752.15 683
14753.30 637
14754.45 665
14755.59 610
14756.74 569
14757.89 599
14759.04 640
14760.18 671
14761.33 618
14762.48 640
14763.63 675
14764.78 655
14765.92 616
14767.07 638
14768.22 599
14769.37 631
14770.52 577
14771.67 596
14772.81 626
14773.96 608
14775.11 635
14776.26 652
14777.41 609
14778.56 614
14779.71 617
14780.86 633
14782.00 666
14783.15 591
14784.30 645
14785.45 602
14786.60 623
14787.75 658
14788.90 626
14790.05 618
14791.20 690
14792.35 604
14793.49 628
14794.64 602
14795.79 628
14796.94 574
14798.09 623
14799.24 615
14800.39 604
14801.54 651
14802.69 600
14803.84 609
14804.99 592
14806.14 640
14807.29 665
14808.44 616
14809.59 600
14810.74 624
14811.89 606
14813.04 589
14814.19 578
14815.34 645
14816.49 626
14817.64 613
14818.79 626
14819.94 570
14821.09 609
14822.24 610
14823.39 615
14824.54 618
14825.69 627
14826.84 612
14827.99 579
14829.14 544
14830.29 579
14831.44 609
14832.60 656
14833.75 633
14834.90 595
14836.05 586
14837.20 604
14838.35 617
14839.50 628
14840.65 619
14841.80 577
14842.95 592
14844.11 624
14845.26 581
14846.41 599
14847.56 616
14848.71 615
14849.86 586
14851.01 588
14852.17 577
14853.32 642
14854.47 592
14855.62 591
14856.77 564
14857.92 600
14859.08 566
14860.23 587
14861.38 618
14862.53 624
14863.68 657
14864.84 618
14865.99 607
14867.14 583
14868.29 548
14869.44 591
14870.60 589
14871.75 550
14872.90 556
14874.05 610
14875.21 617
14876.36 604
14877.51 615
14878.66 648
14879.82 637
14880.97 621
14882.12 616
14883.27 574
14884.43 565
14885.58 631
14886.73 579
14887.89 563
14889.04 558
14890.19 635
14891.34 603
14892.50 588
14893.65 585
14894.80 608
14895.96 602
14897.11 583
14898.26 569
14899.42 552
14900.57 582
14901.72 609
14902.88 608
14904.03 574
14905.18 636
14906.34 631
14907.49 575
14908.65 588
14909.80 627
14910.95 643
14912.11 591
14913.26 594
14914.41 633
14915.57 567
14916.72 623
14917.88 644
14919.03 612
14920.18 625
14921.34 605
14922.49 621
14923.65 539
14924.80 580
14925.96 592
14927.11 591
14928.27 582
14929.42 606
14930.57 653
14931.73 617
14932.88 635
14934.04 584
14935.19 604
14936.35 613
14937.50 618
14938.66 605
14939.81 580
14940.97 611
14942.12 588
14943.28 551
14944.43 581
14945.59 563
14946.74 577
14947.90 621
14949.05 574
14950.21 592
14951.36 621
14952.52 592
14953.68 606
14954.83 554
14955.99 629
14957.14 611
14958.30 581
14959.45 632
14960.61 659
14961.77 616
14962.92 605
14964.08 618
14965.23 626
14966.39 581
14967.54 624
14968.70 633
14969.86 611
14971.01 649
14972.17 628
14973.33 598
14974.48 631
14975.64 594
14976.79 585
14977.95 625
14979.11 596
14980.26 637
14981.42 654
14982.58 621
14983.73 647
14984.89 663
14986.05 651
14987.20 584
14988.36 562
14989.52 663
14990.67 612
14991.83 564
14992.99 579
14994.15 626
14995.30 595
14996.46 617
14997.62 615
14998.77 631
14999.93 616
15001.09 623
15002.25 603
15003.40 609
15004.56 614
15005.72 600
15006.88 652
15008.03 619
15009.19 627
15010.35 647
15011.51 614
15012.66 632
15013.82 594
15014.98 594
15016.14 604
15017.30 596
15018.45 596
15019.61 619
15020.77 613
15021.93 606
15023.09 610
15024.24 680
15025.40 703
15026.56 584
15027.72 587
15028.88 599
15030.04 569
15031.19 593
15032.35 610
15033.51 620
15034.67 609
15035.83 608
15036.99 601
15038.15 638
15039.30 564
15040.46 580
15041.62 624
15042.78 627
15043.94 599
15045.10 633
15046.26 672
15047.42 622
15048.58 627
15049.74 645
15050.90 604
15052.05 556
15053.21 601
15054.37 619
15055.53 632
15056.69 622
15057.85 581
15059.01 587
15060.17 605
15061.33 627
15062.49 628
15063.65 671
15064.81 650
15065.97 648
15067.13 592
15068.29 602
15069.45 597
15070.61 640
15071.77 631
15072.93 589
15074.09 600
15075.25 596
15076.41 604
15077.57 532
15078.73 556
15079.89 577
15081.05 592
15082.21 628
15083.37 612
15084.53 610
15085.69 611
15086.85 604
15088.01 539
15089.18 634
15090.34 647
15091.50 605
15092.66 661
15093.82 641
15094.98 615
15096.14 583
15097.30 646
15098.46 616
15099.62 584
15100.78 552
15101.95 594
15103.11 591
15104.27 568
15105.43 600
15106.59 564
15107.75 607
15108.91 636
15110.08 603
15111.24 612
15112.40 627
15113.56 557
15114.72 611
15115.88 641
15117.05 612
15118.21 606
15119.37 625
15120.53 587
15121.69 622
15122.86 566
15124.02 563
15125.18 573
15126.34 594
15127.50 610
15128.67 599
15129.83 606
15130.99 596
15132.15 615
15133.32 559
15134.48 604
15135.64 576
15136.80 625
15137.97 603
15139.13 573
15140.29 614
15141.45 632
15142.62 621
15143.78 572
15144.94 580
15146.11 580
15147.27 606
15148.43 590
15149.59 574
15150.76 541
15151.92 612
15153.08 585
15154.25 581
15155.41 583
15156.57 628
15157.74 633
15158.90 593
15160.06 596
15161.23 587
15162.39 594
15163.55 622
15164.72 599
15165.88 591
15167.05 558
15168.21 563
15169.37 573
15170.54 570
15171.70 567
15172.86 540
15174.03 590
15175.19 597
15176.36 615
15177.52 585
15178.69 572
15179.85 616
15181.01 602
15182.18 608
15183.34 616
15184.51 597
15185.67 608
15186.84 592
15188.00 628
15189.16 607
15190.33 593
15191.49 639
15192.66 575
15193.82 612
15194.99 663
15196.15 610
15197.32 580
15198.48 589
15199.65 630
15200.81 581
15201.98 610
15203.14 583
15204.31 621
15205.47 622
15206.64 639
15207.80 658
15208.97 608
15210.13 634
15211.30 650
15212.47 672
15213.63 716
15214.80 681
15215.96 647
15217.13 675
15218.29 646
15219.46 641
15220.62 656
15221.79 669
15222.96 656
15224.12 653
15225.29 626
15226.45 611
15227.62 613
15228.79 596
15229.95 606
15231.12 626
15232.29 631
15233.45 632
15234.62 619
15235.78 655
15236.95 651
15238.12 640
15239.28 657
15240.45 594
15241.62 634
15242.78 670
15243.95 705
15245.12 627
15246.28 733
15247.45 680
15248.62 667
15249.78 660
15250.95 712
15252.12 658
15253.28 621
15254.45 636
15255.62 654
15256.79 679
15257.95 637
15259.12 627
15260.29 655
15261.46 591
15262.62 638
15263.79 605
15264.96 594
15266.13 600
15267.29 626
15268.46 611
15269.63 622
15270.80 637
15271.96 674
15273.13 646
15274.30 655
15275.47 632
15276.64 625
15277.80 646
15278.97 622
15280.14 632
15281.31 622
15282.48 589
15283.64 590
15284.81 605
15285.98 630
15287.15 707
15288.32 645
15289.49 606
15290.65 667
15291.82 659
15292.99 648
15294.16 639
15295.33 598
15296.50 632
15297.67 607
15298.83 659
15300.00 662
15301.17 618
15302.34 590
15303.51 563
15304.68 585
15305.85 622
15307.02 629
15308.19 657
15309.36 622
15310.52 657
15311.69 629
15312.86 659
15314.03 635
15315.20 636
15316.37 645
15317.54 644
15318.71 618
15319.88 618
15321.05 592
15322.22 602
15323.39 620
15324.56 636
15325.73 616
15326.90 594
15328.07 626
15329.24 623
15330.41 668
15331.58 665
15332.75 643
15333.92 621
15335.09 640
15336.26 628
15337.43 682
15338.60 719
15339.77 658
15340.94 664
15342.11 584
15343.28 638
15344.45 632
15345.62 625
15346.79 669
15347.96 616
15349.13 613
15350.31 669
15351.48 664
15352.65 681
15353.82 621
15354.99 599
15356.16 615
15357.33 592
15358.50 621
15359.67 624
15360.84 656
15362.02 662
15363.19 608
15364.36 581
15365.53 605
15366.70 621
15367.87 579
15369.04 635
15370.21 631
15371.39 656
15372.56 606
15373.73 658
15374.90 712
15376.07 657
15377.24 613
15378.42 655
15379.59 628
15380.76 626
15381.93 647
15383.10 614
15384.28 612
15385.45 618
15386.62 582
15387.79 604
15388.97 625
15390.14 633
15391.31 660
15392.48 659
15393.65 686
15394.83 693
15396.00 619
15397.17 632
15398.34 629
15399.52 622
15400.69 639
15401.86 640
15403.04 620
15404.21 659
15405.38 641
15406.55 592
15407.73 640
15408.90 653
15410.07 647
15411.25 666
15412.42 650
15413.59 657
15414.77 628
15415.94 597
15417.11 591
15418.29 661
15419.46 650
15420.63 658
15421.81 657
15422.98 662
15424.15 573
15425.33 592
15426.50 614
15427.67 626
15428.85 634
15430.02 643
15431.20 629
15432.37 674
15433.54 665
15434.72 593
15435.89 572
15437.07 615
15438.24 639
15439.41 642
15440.59 643
15441.76 606
15442.94 622
15444.11 617
15445.29 556
15446.46 626
15447.63 591
15448.81 566
15449.98 634
15451.16 604
15452.33 619
15453.51 607
15454.68 683
15455.86 607
15457.03 556
15458.21 624
15459.38 624
15460.56 621
15461.73 608
15462.91 647
15464.08 647
15465.26 624
15466.43 616
15467.61 601
15468.78 627
15469.96 577
15471.13 591
15472.31 607
15473.48 628
15474.66 657
15475.83 681
15477.01 669
15478.19 645
15479.36 614
15480.54 609
15481.71 607
15482.89 600
15484.06 587
15485.24 583
15486.42 637
15487.59 616
15488.77 612
15489.94 579
15491.12 593
15492.30 600
15493.47 613
15494.65 653
15495.83 609
15497.00 610
15498.18 596
15499.36 586
15500.53 585
15501.71 617
15502.88 611
15504.06 588
15505.24 622
15506.41 616
15507.59 577
15508.77 548
15509.95 589
15511.12 629
15512.30 613
15513.48 573
15514.65 602
15515.83 602
15517.01 598
15518.18 592
15519.36 581
15520.54 606
15521.72 555
15522.89 635
15524.07 625
15525.25 577
15526.43 568
15527.60 600
15528.78 621
15529.96 618
15531.14 588
15532.31 593
15533.49 601
15534.67 588
15535.85 575
15537.03 588
15538.20 619
15539.38 610
15540.56 558
15541.74 602
15542.92 565
15544.09 591
15545.27 569
15546.45 554
15547.63 584
15548.81 587
15549.98 573
15551.16 591
15552.34 580
15553.52 571
15554.70 628
15555.88 589
15557.06 596
15558.23 597
15559.41 626
15560.59 610
15561.77 602
15562.95 587
15564.13 599
15565.31 594
15566.49 646
15567.67 615
15568.84 620
15570.02 624
15571.20 621
15572.38 562
15573.56 625
15574.74 675
15575.92 642
15577.10 588
15578.28 587
15579.46 593
15580.64 639
15581.82 585
15583.00 583
15584.18 646
15585.36 612
15586.54 591
15587.72 574
15588.90 621
15590.08 624
15591.26 660
15592.44 605
15593.62 617
15594.80 603
15595.98 636
15597.16 657
15598.34 639
15599.52 596
15600.70 647
15601.88 614
15603.06 624
15604.24 679
15605.42 677
15606.60 638
15607.78 630
15608.96 659
15610.14 598
15611.32 680
15612.50 677
15613.68 663
15614.86 647
15616.05 617
15617.23 674
15618.41 654
15619.59 626
15620.77 618
15621.95 595
15623.13 648
15624.31 639
15625.49 687
15626.68 689
15627.86 633
15629.04 625
15630.22 663
15631.40 660
15632.58 622
15633.76 665
15634.95 694
15636.13 685
15637.31 703
15638.49 696
15639.67 659
15640.85 629
15642.04 715
15643.22 730
15644.40 710
15645.58 684
15646.76 655
15647.95 657
15649.13 684
15650.31 726
15651.49 745
15652.67 677
15653.86 682
15655.04 719
15656.22 690
15657.40 693
15658.59 734
15659.77 659
15660.95 717
15662.13 678
15663.32 721
15664.50 733
15665.68 722
15666.87 725
15668.05 682
15669.23 675
15670.41 686
15671.60 702
15672.78 704
15673.96 701
15675.15 692
15676.33 696
15677.51 770
15678.70 688
15679.88 642
15681.06 646
15682.25 638
15683.43 657
15684.61 688
15685.80 659
15686.98 672
15688.16 684
15689.35 596
15690.53 652
15691.72 687
15692.90 683
15694.08 664
15695.27 644
15696.45 659
15697.63 611
15698.82 660
15700.00 671
15701.19 641
15702.37 692
15703.56 638
15704.74 685
15705.92 703
15707.11 687
15708.29 700
15709.48 677
15710.66 619
15711.85 622
15713.03 597
15714.21 638
15715.40 652
15716.58 673
15717.77 698
15718.95 649
15720.14 654
15721.32 681
15722.51 662
15723.69 655
15724.88 675
15726.06 696
15727.25 686
15728.43 697
15729.62 667
15730.80 643
15731.99 704
15733.17 675
15734.36 742
15735.55 706
15736.73 625
15737.92 675
15739.10 686
15740.29 656
15741.47 636
15742.66 622
15743.84 683
15745.03 650
15746.22 627
15747.40 657
15748.59 711
15749.77 633
15750.96 651
15752.15 651
15753.33 651
15754.52 651
15755.70 644
15756.89 673
15758.08 693
15759.26 644
15760.45 687
15761.64 655
15762.82 730
15764.01 777
15765.20 680
15766.38 675
15767.57 627
15768.76 676
15769.94 748
15771.13 684
15772.32 716
15773.50 678
15774.69 729
15775.88 774
15777.06 698
15778.25 694
15779.44 693
15780.62 695
15781.81 681
15783.00 680
15784.19 666
15785.37 659
15786.56 674
15787.75 658
15788.94 649
15790.12 649
15791.31 665
15792.50 698
15793.69 640
15794.87 619
15796.06 683
15797.25 693
15798.44 706
15799.62 648
15800.81 668
15802.00 658
15803.19 624
15804.38 653
15805.56 688
15806.75 635
15807.94 633
15809.13 616
15810.32 607
15811.50 626
15812.69 598
15813.88 612
15815.07 651
15816.26 634
15817.45 640
15818.64 581
15819.82 632
15821.01 632
15822.20 601
15823.39 603
15824.58 635
15825.77 651
15826.96 634
15828.15 657
15829.33 596
15830.52 634
15831.71 629
15832.90 615
15834.09 632
15835.28 613
15836.47 644
15837.66 645
15838.85 597
15840.04 571
15841.23 603
15842.42 627
15843.61 612
15844.79 612
15845.98 604
15847.17 594
15848.36 628
15849.55 599
15850.74 622
15851.93 620
15853.12 601
15854.31 652
15855.50 633
15856.69 640
15857.88 641
15859.07 642
15860.26 647
15861.45 639
15862.64 609
15863.83 578
15865.02 633
15866.21 651
15867.40 602
15868.60 578
15869.79 603
15870.98 610
15872.17 625
15873.36 584
15874.55 587
15875.74 656
15876.93 641
15878.12 580
15879.31 624
15880.50 648
15881.69 619
15882.88 651
15884.07 645
15885.27 635
15886.46 611
15887.65 611
15888.84 626
15890.03 613
15891.22 632
15892.41 674
15893.60 679
15894.80 626
15895.99 590
15897.18 605
15898.37 591
15899.56 610
15900.75 657
15901.95 615
15903.14 625
15904.33 630
15905.52 669
15906.71 630
15907.90 593
15909.10 586
15910.29 610
15911.48 632
15912.67 626
15913.86 631
15915.06 621
15916.25 628
15917.44 662
15918.63 643
15919.83 609
15921.02 610
15922.21 678
15923.40 650
15924.60 610
15925.79 635
15926.98 641
15928.17 629
15929.37 627
15930.56 635
15931.75 603
15932.94 654
15934.14 627
15935.33 620
15936.52 534
15937.72 615
15938.91 637
15940.10 608
15941.30 654
15942.49 632
15943.68 627
15944.88 624
15946.07 626
15947.26 611
15948.46 588
15949.65 598
15950.84 671
15952.04 649
15953.23 629
15954.42 602
15955.62 622
15956.81 633
15958.01 632
15959.20 606
15960.39 621
15961.59 582
15962.78 577
15963.97 578
15965.17 556
15966.36 569
15967.56 592
15968.75 633
15969.95 581
15971.14 570
15972.33 568
15973.53 590
15974.72 599
15975.92 564
15977.11 588
15978.31 603
15979.50 595
15980.70 587
15981.89 559
15983.09 580
15984.28 538
15985.47 529
15986.67 635
15987.86 577
15989.06 508
15990.25 555
15991.45 522
15992.64 515
15993.84 570
15995.03 524
15996.23 549
15997.43 578
15998.62 541
15999.82 574
16001.01 548
16002.21 546
16003.40 566
16004.60 645
16005.79 558
16006.99 551
16008.18 559
16009.38 602
16010.58 522
16011.77 548
16012.97 577
16014.16 575
16015.36 542
16016.56 603
16017.75 572
16018.95 579
16020.14 572
16021.34 528
16022.54 511
16023.73 520
16024.93 568
16026.13 564
16027.32 557
16028.52 558
16029.71 565
16030.91 548
16032.11 580
16033.30 524
16034.50 509
16035.70 559
16036.89 558
16038.09 594
16039.29 567
16040.49 545
16041.68 509
16042.88 531
16044.08 580
16045.27 510
16046.47 587
16047.67 589
16048.86 630
16050.06 562
16051.26 594
16052.46 553
16053.65 575
16054.85 576
16056.05 574
16057.25 555
16058.44 549
16059.64 501
16060.84 564
16062.04 545
16063.23 547
16064.43 548
16065.63 577
16066.83 576
16068.03 521
16069.22 510
16070.42 585
16071.62 565
16072.82 530
16074.02 544
16075.21 537
16076.41 597
16077.61 553
16078.81 531
16080.01 557
16081.21 616
16082.40 574
16083.60 566
16084.80 580
16086.00 549
16087.20 576
16088.40 522
16089.60 528
16090.79 542
16091.99 553
16093.19 570
16094.39 564
16095.59 557
16096.79 575
16097.99 527
16099.19 499
16100.39 518
16101.59 574
16102.78 544
16103.98 569
16105.18 530
16106.38 541
16107.58 528
16108.78 535
16109.98 588
16111.18 521
16112.38 542
16113.58 542
16114.78 572
16115.98 515
16117.18 523
16118.38 568
16119.58 584
16120.78 561
16121.98 554
16123.18 525
16124.38 522
16125.58 552
16126.78 523
16127.98 578
16129.18 594
16130.38 586
16131.58 566
16132.78 549
16133.98 534
16135.18 546
16136.38 509
16137.58 491
16138.78 489
16139.98 521
16141.18 541
16142.38 549
16143.58 538
16144.79 504
16145.99 560
16147.19 540
16148.39 573
16149.59 524
16150.79 524
16151.99 530
16153.19 557
16154.39 508
16155.59 498
16156.80 524
16158.00 557
16159.20 571
16160.40 561
16161.60 494
16162.80 486
16164.00 501
16165.21 503
16166.41 525
16167.61 553
16168.81 548
16170.01 499
16171.21 511
16172.42 543
16173.62 613
16174.82 544
16176.02 511
16177.22 513
16178.43 610
16179.63 562
16180.83 509
16182.03 524
16183.23 507
16184.44 473
16185.64 515
16186.84 541
16188.04 525
16189.25 557
16190.45 569
16191.65 530
16192.85 523
16194.06 531
16195.26 555
16196.46 514
16197.66 499
16198.87 499
16200.07 559
16201.27 555
16202.48 515
16203.68 521
16204.88 523
16206.09 524
16207.29 500
16208.49 504
16209.69 518
16210.90 483
16212.10 484
16213.30 519
16214.51 547
16215.71 523
16216.91 521
16218.12 553
16219.32 517
16220.53 478
16221.73 530
16222.93 553
16224.14 497
16225.34 518
16226.54 583
16227.75 562
16228.95 540
16230.16 504
16231.36 495
16232.56 551
16233.77 541
16234.97 536
16236.18 550
16237.38 533
16238.59 517
16239.79 556
16240.99 530
16242.20 513
16243.40 536
16244.61 520
16245.81 529
16247.02 559
16248.22 512
16249.43 547
16250.63 514
16251.84 572
16253.04 530
16254.24 540
16255.45 550
16256.65 600
16257.86 550
16259.06 569
16260.27 547
16261.48 528
16262.68 513
16263.89 490
16265.09 570
16266.30 514
16267.50 521
16268.71 492
16269.91 488
16271.12 571
16272.32 554
16273.53 546
16274.73 515
16275.94 570
16277.15 570
16278.35 561
16279.56 535
16280.76 590
16281.97 538
16283.18 527
16284.38 520
16285.59 525
16286.79 551
16288.00 503
16289.21 500
16290.41 537
16291.62 488
16292.82 548
16294.03 558
16295.24 539
16296.44 542
16297.65 547
16298.86 510
16300.06 555
16301.27 512
16302.48 516
16303.68 529
16304.89 522
16306.10 514
16307.30 485
16308.51 530
16309.72 530
16310.92 548
16312.13 553
16313.34 508
16314.55 510
16315.75 564
16316.96 547
16318.17 523
16319.37 503
16320.58 536
16321.79 518
16323.00 520
16324.20 529
16325.41 537
16326.62 554
16327.83 532
16329.03 548
16330.24 551
16331.45 516
16332.66 544
16333.87 547
16335.07 500
16336.28 511
16337.49 494
16338.70 534
16339.90 512
16341.11 478
16342.32 522
16343.53 507
16344.74 495
16345.95 486
16347.15 542
16348.36 536
16349.57 564
16350.78 512
16351.99 499
16353.20 467
16354.40 499
16355.61 494
16356.82 520
16358.03 475
16359.24 517
16360.45 505
16361.66 484
16362.87 479
16364.08 488
16365.28 498
16366.49 464
16367.70 537
16368.91 563
16370.12 501
16371.33 479
16372.54 488
16373.75 481
16374.96 510
16376.17 510
16377.38 491
16378.59 513
16379.80 499
16381.01 528
16382.21 516
16383.42 520
16384.63 497
16385.84 488
16387.05 504
16388.26 483
16389.47 447
16390.68 494
16391.89 502
16393.10 468
16394.31 497
16395.52 482
16396.73 476
16397.94 471
16399.15 486
16400.36 463
16401.57 457
16402.79 453
16404.00 487
16405.21 468
16406.42 457
16407.63 459
16408.84 505
16410.05 470
16411.26 474
16412.47 471
16413.68 523
16414.89 487
16416.10 470
16417.31 470
16418.52 452
16419.74 523
16420.95 475
16422.16 498
16423.37 488
16424.58 483
16425.79 517
16427.00 510
16428.21 469
16429.42 483
16430.64 505
16431.85 495
16433.06 478
16434.27 517
16435.48 521
16436.69 509
16437.91 523
16439.12 508
16440.33 471
16441.54 507
16442.75 448
16443.96 471
16445.18 508
16446.39 477
16447.60 512
16448.81 491
16450.02 492
16451.24 466
16452.45 479
16453.66 498
16454.87 479
16456.09 489
16457.30 459
16458.51 517
16459.72 511
16460.94 485
16462.15 476
16463.36 494
16464.57 504
16465.79 506
16467.00 457
16468.21 464
16469.43 419
16470.64 487
16471.85 501
16473.06 523
16474.28 481
16475.49 481
16476.70 521
16477.92 480
16479.13 470
16480.34 459
16481.56 459
16482.77 500
16483.98 462
16485.20 473
16486.41 460
16487.62 484
16488.84 461
16490.05 460
16491.26 491
16492.48 542
16493.69 525
16494.91 497
16496.12 461
16497.33 462
16498.55 472
16499.76 470
16500.97 473
16502.19 458
16503.40 448
16504.62 486
16505.83 476
16507.05 452
16508.26 431
16509.47 454
16510.69 485
16511.90 510
16513.12 454
16514.33 459
16515.55 494
16516.76 504
16517.98 480
16519.19 459
16520.41 454
16521.62 509
16522.83 480
16524.05 479
16525.26 452
16526.48 454
16527.69 442
16528.91 474
16530.12 460
16531.34 446
16532.55 446
16533.77 486
16534.99 512
16536.20 464
16537.42 471
16538.63 484
16539.85 474
16541.06 490
16542.28 476
16543.49 457
16544.71 498
16545.92 457
16547.14 468
16548.36 443
16549.57 478
16550.79 472
16552.00 507
16553.22 454
16554.44 461
16555.65 458
16556.87 443
16558.08 444
16559.30 463
16560.52 483
16561.73 494
16562.95 445
16564.17 481
16565.38 481
16566.60 473
16567.81 474
16569.03 457
16570.25 474
16571.46 466
16572.68 463
16573.90 480
16575.11 490
16576.33 480
16577.55 471
16578.76 482
16579.98 467
16581.20 490
16582.42 453
16583.63 460
16584.85 464
16586.07 435
16587.28 397
16588.50 472
16589.72 488
16590.94 455
16592.15 456
16593.37 467
16594.59 452
16595.81 538
16597.02 477
16598.24 446
16599.46 471
16600.68 452
16601.89 467
16603.11 440
16604.33 455
16605.55 426
16606.77 443
16607.98 421
16609.20 432
16610.42 446
16611.64 464
16612.86 449
16614.07 473
16615.29 492
16616.51 455
16617.73 463
16618.95 463
16620.17 476
16621.38 486
16622.60 476
16623.82 466
16625.04 446
16626.26 475
16627.48 460
16628.70 469
16629.91 490
16631.13 443
16632.35 452
16633.57 468
16634.79 472
16636.01 463
16637.23 461
16638.45 432
16639.67 489
16640.89 436
16642.10 470
16643.32 454
16644.54 427
16645.76 467
16646.98 496
16648.20 477
16649.42 482
16650.64 447
16651.86 442
16653.08 411
16654.30 482
16655.52 440
16656.74 447
16657.96 445
16659.18 449
16660.40 456
16661.62 469
16662.84 470
16664.06 454
16665.28 472
16666.50 471
16667.72 433
16668.94 446
16670.16 436
16671.38 464
16672.60 419
16673.82 424
16675.04 437
16676.26 434
16677.48 425
16678.70 436
16679.92 484
16681.14 474
16682.36 455
16683.58 450
16684.80 414
16686.03 435
16687.25 455
16688.47 467
16689.69 440
16690.91 453
16692.13 455
16693.35 466
16694.57 491
16695.79 450
16697.02 411
16698.24 459
16699.46 465
16700.68 430
16701.90 458
16703.12 491
16704.34 469
16705.57 482
16706.79 472
16708.01 460
16709.23 478
16710.45 448
16711.67 471
16712.90 425
16714.12 412
16715.34 474
16716.56 487
16717.78 450
16719.01 475
16720.23 482
16721.45 472
16722.67 470
16723.89 440
16725.12 456
16726.34 400
16727.56 430
16728.78 461
16730.01 444
16731.23 426
16732.45 446
16733.67 429
16734.90 426
16736.12 440
16737.34 436
16738.56 448
16739.79 406
16741.01 441
16742.23 469
16743.46 460
16744.68 454
16745.90 444
16747.12 418
16748.35 420
16749.57 476
16750.79 530
16752.02 445
16753.24 417
16754.46 420
16755.69 418
16756.91 406
16758.13 389
16759.36 437
16760.58 444
16761.80 462
16763.03 432
16764.25 424
16765.48 468
16766.70 484
16767.92 437
16769.15 429
16770.37 455
16771.60 431
16772.82 451
16774.04 469
16775.27 429
16776.49 456
16777.72 468
16778.94 444
16780.16 467
16781.39 444
16782.61 433
16783.84 435
16785.06 445
16786.29 416
16787.51 416
16788.74 405
16789.96 444
16791.18 426
16792.41 467
16793.63 407
16794.86 445
16796.08 435
16797.31 430
16798.53 415
16799.76 435
16800.98 437
16802.21 452
16803.43 453
16804.66 452
16805.88 460
16807.11 454
16808.33 431
16809.56 399
16810.79 411
16812.01 465
16813.24 407
16814.46 444
16815.69 431
16816.91 431
16818.14 471
16819.36 418
16820.59 400
16821.82 448
16823.04 463
16824.27 424
16825.49 417
16826.72 427
16827.95 452
16829.17 478
16830.40 466
16831.62 421
16832.85 432
16834.08 431
16835.30 423
16836.53 430
16837.76 421
16838.98 399
16840.21 422
16841.44 422
16842.66 427
16843.89 434
16845.11 423
16846.34 439
16847.57 443
16848.80 418
16850.02 414
16851.25 458
16852.48 456
16853.70 440
16854.93 464
16856.16 467
16857.38 433
16858.61 440
16859.84 462
16861.07 439
16862.29 460
16863.52 441
16864.75 451
16865.97 463
16867.20 459
16868.43 441
16869.66 452
16870.89 503
16872.11 472
16873.34 455
16874.57 440
16875.80 410
16877.02 427
16878.25 449
16879.48 449
16880.71 463
16881.94 439
16883.16 469
16884.39 482
16885.62 481
16886.85 413
16888.08 447
16889.30 464
16890.53 420
16891.76 443
16892.99 463
16894.22 465
16895.45 445
16896.67 448
16897.90 465
16899.13 466
16900.36 445
16901.59 466
16902.82 409
16904.05 445
16905.28 472
16906.50 452
16907.73 465
16908.96 502
16910.19 497
16911.42 507
16912.65 448
16913.88 480
16915.11 474
16916.34 461
16917.57 446
16918.80 422
16920.03 465
16921.26 465
16922.48 468
16923.71 486
16924.94 450
16926.17 445
16927.40 515
16928.63 450
16929.86 477
16931.09 471
16932.32 452
16933.55 469
16934.78 433
16936.01 445
16937.24 409
16938.47 468
16939.70 488
16940.93 447
16942.16 437
16943.39 453
16944.62 458
16945.85 441
16947.08 415
16948.31 431
16949.54 432
16950.78 439
16952.01 445
16953.24 470
16954.47 464
16955.70 439
16956.93 431
16958.16 398
16959.39 422
16960.62 446
16961.85 453
16963.08 408
16964.31 427
16965.54 423
16966.78 432
16968.01 455
16969.24 440
16970.47 433
16971.70 404
16972.93 417
16974.16 506
16975.39 463
16976.63 404
16977.86 406
16979.09 437
16980.32 412
16981.55 418
16982.78 445
16984.02 425
16985.25 422
16986.48 460
16987.71 428
16988.94 429
16990.18 380
16991.41 420
16992.64 442
16993.87 430
16995.10 419
16996.34 437
16997.57 432
16998.80 399
17000.03 413
17001.26 449
17002.50 423
17003.73 424
17004.96 405
17006.19 394
17007.43 425
17008.66 413
17009.89 395
17011.12 404
17012.36 430
17013.59 418
17014.82 428
17016.06 420
17017.29 414
17018.52 449
17019.76 443
17020.99 422
17022.22 457
17023.45 446
17024.69 429
17025.92 477
17027.15 418
17028.39 443
17029.62 447
17030.85 462
17032.09 407
17033.32 434
17034.55 463
17035.79 455
17037.02 425
17038.26 439
17039.49 381
17040.72 419
17041.96 450
17043.19 481
17044.43 439
17045.66 425
17046.89 451
17048.13 422
17049.36 414
17050.60 431
17051.83 452
17053.06 411
17054.30 427
17055.53 436
17056.77 429
17058.00 419
17059.24 444
17060.47 440
17061.70 450
17062.94 405
17064.17 410
17065.41 423
17066.64 437
17067.88 420
17069.11 415
17070.35 398
17071.58 439
17072.82 439
17074.05 399
17075.29 391
17076.52 441
17077.76 481
17078.99 480
17080.23 455
17081.46 446
17082.70 408
17083.93 409
17085.17 425
17086.41 432
17087.64 404
17088.88 419
17090.11 409
17091.35 439
17092.58 396
17093.82 484
17095.05 469
17096.29 439
17097.53 405
17098.76 430
17100.00 460
17101.23 460
17102.47 455
17103.71 426
17104.94 454
17106.18 442
17107.41 442
17108.65 400
17109.89 460
17111.12 436
17112.36 451
17113.60 419
17114.83 464
17116.07 400
17117.31 448
17118.54 480
17119.78 457
17121.02 411
17122.25 439
17123.49 425
17124.73 428
17125.96 442
17127.20 421
17128.44 394
17129.67 424
17130.91 431
17132.15 377
17133.39 434
17134.62 394
17135.86 437
17137.10 428
17138.33 447
17139.57 455
17140.81 440
17142.05 375
17143.28 400
17144.52 415
17145.76 428
17147.00 436
17148.23 414
17149.47 418
17150.71 430
17151.95 404
17153.19 389
17154.42 431
17155.66 478
17156.90 424
17158.14 389
17159.38 405
17160.61 430
17161.85 427
17163.09 454
17164.33 440
17165.57 384
17166.81 418
17168.04 413
17169.28 425
17170.52 471
17171.76 416
17173.00 412
17174.24 419
17175.47 432
17176.71 444
17177.95 403
17179.19 397
17180.43 418
17181.67 459
17182.91 446
17184.15 400
17185.39 357
17186.62 398
17187.86 464
17189.10 434
17190.34 422
17191.58 418
17192.82 455
17194.06 404
17195.30 446
17196.54 415
17197.78 390
17199.02 481
17200.26 446
17201.50 450
17202.74 455
17203.98 421
17205.22 410
17206.46 438
17207.70 416
17208.94 438
17210.18 437
17211.42 452
17212.66 434
17213.90 419
17215.14 432
17216.38 432
17217.62 407
17218.86 418
17220.10 447
17221.34 398
17222.58 456
17223.82 419
17225.06 427
17226.30 460
17227.54 449
17228.78 472
17230.02 439
17231.26 460
17232.50 446
17233.74 414
17234.98 429
17236.22 471
17237.47 435
17238.71 428
17239.95 448
17241.19 420
17242.43 433
17243.67 462
17244.91 395
17246.15 401
17247.39 408
17248.64 432
17249.88 435
17251.12 413
17252.36 446
17253.60 435
17254.84 478
17256.08 433
17257.33 426
17258.57 406
17259.81 403
17261.05 398
17262.29 420
17263.54 457
17264.78 404
17266.02 445
17267.26 464
17268.50 473
17269.75 464
17270.99 444
17272.23 427
17273.47 459
17274.71 422
17275.96 447
17277.20 413
17278.44 437
17279.68 438
17280.93 409
17282.17 445
17283.41 454
17284.65 474
17285.90 474
17287.14 442
17288.38 474
17289.62 482
17290.87 440
17292.11 426
17293.35 429
17294.60 437
17295.84 444
17297.08 423
17298.33 424
17299.57 485
17300.81 441
17302.05 414
17303.30 400
17304.54 406
17305.78 433
17307.03 458
17308.27 419
17309.52 398
17310.76 426
17312.00 468
17313.25 439
17314.49 425
17315.73 398
17316.98 400
17318.22 430
17319.47 410
17320.71 416
17321.95 416
17323.20 431
17324.44 395
17325.69 443
17326.93 464
17328.17 414
17329.42 436
17330.66 414
17331.91 395
17333.15 391
17334.40 426
17335.64 435
17336.88 419
17338.13 395
17339.37 403
17340.62 386
17341.86 403
17343.11 387
17344.35 410
17345.60 461
17346.84 422
17348.09 401
17349.33 385
17350.58 400
17351.82 433
17353.07 448
17354.31 397
17355.56 400
17356.80 400
17358.05 393
17359.29 403
17360.54 404
17361.78 431
17363.03 378
17364.27 381
17365.52 440
17366.77 424
17368.01 452
17369.26 412
17370.50 379
17371.75 402
17372.99 410
17374.24 450
17375.49 445
17376.73 434
17377.98 392
17379.22 450
17380.47 401
17381.72 389
17382.96 414
17384.21 355
17385.45 386
17386.70 388
17387.95 429
17389.19 400
17390.44 432
17391.69 416
17392.93 367
17394.18 380
17395.43 412
17396.67 385
17397.92 422
17399.17 424
17400.41 444
17401.66 432
17402.91 425
17404.15 381
17405.40 379
17406.65 413
17407.89 397
17409.14 433
17410.39 443
17411.64 410
17412.88 443
17414.13 438
17415.38 408
17416.63 392
17417.87 403
17419.12 413
17420.37 421
17421.62 415
17422.86 411
17424.11 422
17425.36 422
17426.61 417
17427.85 410
17429.10 412
17430.35 403
17431.60 426
17432.85 427
17434.09 414
17435.34 412
17436.59 454
17437.84 435
17439.09 410
17440.33 427
17441.58 445
17442.83 378
17444.08 361
17445.33 432
17446.58 438
17447.82 454
17449.07 430
17450.32 424
17451.57 374
17452.82 447
17454.07 434
17455.32 453
17456.57 420
17457.81 402
17459.06 402
17460.31 407
17461.56 377
17462.81 396
17464.06 418
17465.31 421
17466.56 419
17467.81 416
17469.06 417
17470.30 376
17471.55 412
17472.80 378
17474.05 408
17475.30 417
17476.55 431
17477.80 426
17479.05 395
17480.30 400
17481.55 373
17482.80 389
17484.05 420
17485.30 458
17486.55 383
17487.80 381
17489.05 393
17490.30 432
17491.55 418
17492.80 406
17494.05 394
17495.30 437
17496.55 410
17497.80 392
17499.05 419
17500.30 433
17501.55 422
17502.80 400
17504.05 415
17505.30 421
17506.55 389
17507.80 386
17509.06 437
17510.31 447
17511.56 446
17512.81 434
17514.06 392
17515.31 429
17516.56 442
17517.81 415
17519.06 439
17520.31 386
17521.56 427
17522.82 454
17524.07 412
17525.32 394
17526.57 382
17527.82 401
17529.07 417
17530.32 448
17531.58 460
17532.83 414
17534.08 382
17535.33 409
17536.58 393
17537.83 411
17539.09 408
17540.34 442
17541.59 448
17542.84 402
17544.09 411
17545.35 426
17546.60 443
17547.85 450
17549.10 472
17550.35 454
17551.61 455
17552.86 466
17554.11 474
17555.36 475
17556.62 456
17557.87 462
17559.12 458
17560.37 447
17561.63 441
17562.88 427
17564.13 398
17565.38 437
17566.64 428
17567.89 422
17569.14 438
17570.39 441
17571.65 412
17572.90 435
17574.15 479
17575.41 403
17576.66 429
17577.91 445
17579.17 434
17580.42 430
17581.67 430
17582.93 446
17584.18 459
17585.43 443
17586.69 424
17587.94 469
17589.19 470
17590.45 417
17591.70 413
17592.95 472
17594.21 444
17595.46 391
17596.72 411
17597.97 438
17599.22 425
17600.48 447
17601.73 442
17602.99 417
17604.24 434
17605.49 427
17606.75 409
17608.00 441
17609.26 447
17610.51 442
17611.76 451
17613.02 453
17614.27 434
17615.53 416
17616.78 422
17618.04 432
17619.29 434
17620.55 448
17621.80 464
17623.06 449
17624.31 427
17625.57 410
17626.82 385
17628.08 431
17629.33 455
17630.59 481
17631.84 432
17633.10 428
17634.35 471
17635.61 481
17636.86 448
17638.12 474
17639.37 419
17640.63 420
17641.88 417
17643.14 409
17644.39 378
17645.65 412
17646.91 426
17648.16 421
17649.42 432
17650.67 426
17651.93 461
17653.18 379
17654.44 363
17655.70 411
17656.95 451
17658.21 410
17659.46 430
17660.72 390
17661.98 486
17663.23 455
17664.49 409
17665.75 389
17667.00 437
17668.26 455
17669.51 426
17670.77 416
17672.03 409
17673.28 433
17674.54 382
17675.80 363
17677.05 369
17678.31 418
17679.57 395
17680.82 378
17682.08 416
17683.34 425
17684.60 402
17685.85 443
17687.11 405
17688.37 374
17689.62 403
17690.88 418
17692.14 431
17693.40 389
17694.65 390
17695.91 413
17697.17 421
17698.42 393
17699.68 370
17700.94 399
17702.20 375
17703.46 396
17704.71 386
17705.97 402
17707.23 424
17708.49 405
17709.74 434
17711.00 457
17712.26 415
17713.52 375
17714.78 384
17716.03 421
17717.29 378
17718.55 387
17719.81 352
17721.07 379
17722.33 347
17723.58 390
17724.84 375
17726.10 444
17727.36 437
17728.62 377
17729.88 385
17731.13 430
17732.39 391
17733.65 391
17734.91 406
17736.17 445
17737.43 438
17738.69 403
17739.95 445
17741.21 389
17742.46 379
17743.72 392
17744.98 397
17746.24 385
17747.50 399
17748.76 415
17750.02 399
17751.28 340
17752.54 406
17753.80 431
17755.06 407
17756.32 419
17757.58 417
17758.84 401
17760.10 380
17761.36 431
17762.61 414
17763.87 417
17765.13 388
17766.39 398
17767.65 443
17768.91 434
17770.17 435
17771.43 446
17772.69 390
17773.95 374
17775.21 399
17776.48 409
17777.74 393
17779.00 412
17780.26 395
17781.52 409
17782.78 435
17784.04 383
17785.30 379
17786.56 416
17787.82 431
17789.08 431
17790.34 429
17791.60 394
17792.86 406
17794.12 399
17795.38 398
17796.65 432
17797.91 418
17799.17 420
17800.43 361
17801.69 443
17802.95 399
17804.21 395
17805.47 412
17806.73 381
17808.00 404
17809.26 453
17810.52 394
17811.78 410
17813.04 420
17814.30 423
17815.56 437
17816.83 399
17818.09 412
17819.35 432
17820.61 465
17821.87 387
17823.14 385
17824.40 393
17825.66 391
17826.92 443
17828.18 416
17829.45 392
17830.71 384
17831.97 479
17833.23 460
17834.49 419
17835.76 429
17837.02 412
17838.28 447
17839.54 447
17840.81 398
17842.07 403
17843.33 416
17844.59 425
17845.86 402
17847.12 413
17848.38 398
17849.65 439
17850.91 420
17852.17 423
17853.43 414
17854.70 399
17855.96 429
17857.22 392
17858.49 402
17859.75 371
17861.01 381
17862.28 402
17863.54 393
17864.80 396
17866.07 434
17867.33 397
17868.59 369
17869.86 434
17871.12 430
17872.38 430
17873.65 427
17874.91 407
17876.18 408
17877.44 433
17878.70 431
17879.97 410
17881.23 392
17882.50 364
17883.76 367
17885.02 405
17886.29 376
17887.55 364
17888.82 352
17890.08 394
17891.35 373
17892.61 415
17893.87 379
17895.14 410
17896.40 420
17897.67 337
17898.93 377
17900.20 417
17901.46 398
17902.73 408
17903.99 423
17905.26 397
17906.52 400
17907.79 405
17909.05 405
17910.32 402
17911.58 389
17912.85 397
17914.11 433
17915.38 386
17916.64 411
17917.91 406
17919.17 397
17920.44 386
17921.70 392
17922.97 422
17924.23 408
17925.50 389
17926.76 405
17928.03 381
17929.30 374
17930.56 387
17931.83 376
17933.09 386
17934.36 393
17935.62 404
17936.89 401
17938.16 378
17939.42 411
17940.69 405
17941.96 431
17943.22 384
17944.49 410
17945.75 380
17947.02 400
17948.29 395
17949.55 379
17950.82 441
17952.09 401
17953.35 378
17954.62 354
17955.89 393
17957.15 420
17958.42 386
17959.69 386
17960.95 421
17962.22 362
17963.49 362
17964.75 404
17966.02 395
17967.29 392
17968.55 370
17969.82 397
17971.09 395
17972.36 398
17973.62 390
17974.89 373
17976.16 380
17977.42 393
17978.69 366
17979.96 377
17981.23 401
17982.49 383
17983.76 362
17985.03 390
17986.30 376
17987.57 394
17988.83 415
17990.10 407
17991.37 402
17992.64 409
17993.90 377
17995.17 368
17996.44 351
17997.71 402
17998.98 399
18000.25 405
18001.51 417
18002.78 358
18004.05 383
18005.32 374
18006.59 398
18007.86 402
18009.12 382
18010.39 380
18011.66 423
18012.93 384
18014.20 364
18015.47 406
18016.74 357
18018.00 371
18019.27 418
18020.54 407
18021.81 405
18023.08 384
18024.35 378
18025.62 404
18026.89 396
18028.16 381
18029.43 368
18030.69 421
18031.96 402
18033.23 362
18034.50 392
18035.77 397
18037.04 363
18038.31 404
18039.58 421
18040.85 436
18042.12 417
18043.39 373
18044.66 387
18045.93 379
18047.20 382
18048.47 413
18049.74 391
18051.01 383
18052.28 355
18053.55 388
18054.82 412
18056.09 367
18057.36 373
18058.63 398
18059.90 378
18061.17 401
18062.44 435
18063.71 377
18064.98 427
18066.25 387
18067.52 401
18068.79 405
18070.06 370
18071.33 370
18072.61 424
18073.88 370
18075.15 380
18076.42 426
18077.69 403
18078.96 373
18080.23 422
18081.50 394
18082.77 403
18084.04 395
18085.32 386
18086.59 367
18087.86 379
18089.13 405
18090.40 360
18091.67 402
18092.94 413
18094.22 362
18095.49 391
18096.76 357
18098.03 368
18099.30 394
18100.57 410
18101.85 390
18103.12 370
18104.39 403
18105.66 402
18106.93 430
18108.20 386
18109.48 361
18110.75 383
18112.02 420
18113.29 443
18114.57 453
18115.84 385
18117.11 353
18118.38 383
18119.65 403
18120.93 381
18122.20 420
18123.47 394
18124.74 404
18126.02 401
18127.29 380
18128.56 410
18129.84 440
18131.11 397
18132.38 431
18133.65 387
18134.93 415
18136.20 411
18137.47 429
18138.75 420
18140.02 403
18141.29 438
18142.57 447
18143.84 444
18145.11 436
18146.39 434
18147.66 427
18148.93 451
18150.21 462
18151.48 389
18152.75 403
18154.03 416
18155.30 419
18156.57 395
18157.85 436
18159.12 385
18160.40 427
18161.67 403
18162.94 404
18164.22 470
18165.49 431
18166.77 425
18168.04 412
18169.31 401
18170.59 416
18171.86 419
18173.14 414
18174.41 435
18175.68 387
18176.96 404
18178.23 400
18179.51 389
18180.78 366
18182.06 424
18183.33 415
18184.61 439
18185.88 354
18187.16 383
18188.43 400
18189.71 442
18190.98 395
18192.26 384
18193.53 410
18194.81 376
18196.08 377
18197.36 358
18198.63 409
18199.91 413
18201.18 429
18202.46 421
18203.73 416
18205.01 399
18206.28 437
18207.56 409
18208.83 394
18210.11 435
18211.39 421
18212.66 377
18213.94 382
18215.21 387
18216.49 378
18217.76 373
18219.04 390
18220.32 446
18221.59 406
18222.87 395
18224.14 391
18225.42 450
18226.70 392
18227.97 392
18229.25 403
18230.53 431
18231.80 393
18233.08 407
18234.35 430
18235.63 431
18236.91 415
18238.18 429
18239.46 437
18240.74 404
18242.01 443
18243.29 400
18244.57 388
18245.84 385
18247.12 424
18248.40 414
18249.68 418
18250.95 423
18252.23 410
18253.51 416
18254.78 396
18256.06 379
18257.34 400
18258.62 454
18259.89 405
18261.17 386
18262.45 368
18263.72 359
18265.00 425
18266.28 409
18267.56 382
18268.84 374
18270.11 398
18271.39 399
18272.67 393
18273.95 400
18275.22 409
18276.50 355
18277.78 425
18279.06 396
18280.34 422
18281.61 407
18282.89 426
18284.17 393
18285.45 402
18286.73 382
18288.01 362
18289.28 407
18290.56 398
18291.84 416
18293.12 389
18294.40 380
18295.68 392
18296.95 416
18298.23 396
18299.51 410
18300.79 370
18302.07 426
18303.35 399
18304.63 432
18305.91 383
18307.19 361
18308.46 395
18309.74 420
18311.02 417
18312.30 398
18313.58 382
18314.86 401
18316.14 388
18317.42 359
18318.70 394
18319.98 403
18321.26 430
18322.54 398
18323.82 400
18325.10 353
18326.38 363
18327.66 367
18328.94 387
18330.22 398
18331.50 423
18332.77 400
18334.05 376
18335.33 374
18336.61 376
18337.90 426
18339.18 411
18340.46 419
18341.74 407
18343.02 383
18344.30 388
18345.58 366
18346.86 415
18348.14 372
18349.42 375
18350.70 380
18351.98 370
18353.26 385
18354.54 380
18355.82 397
18357.10 414
18358.38 381
18359.66 410
18360.94 387
18362.22 415
18363.51 407
18364.79 373
18366.07 364
18367.35 372
18368.63 391
18369.91 336
18371.19 354
18372.47 366
18373.76 390
18375.04 376
18376.32 422
18377.60 429
18378.88 364
18380.16 410
18381.44 355
18382.73 371
18384.01 356
18385.29 365
18386.57 383
18387.85 397
18389.13 452
18390.42 427
18391.70 398
18392.98 389
18394.26 401
18395.54 435
18396.83 427
18398.11 416
18399.39 435
18400.67 371
18401.96 375
18403.24 391
18404.52 386
18405.80 402
18407.09 379
18408.37 379
18409.65 410
18410.93 396
18412.22 376
18413.50 366
18414.78 398
18416.06 406
18417.35 454
18418.63 396
18419.91 408
18421.20 362
18422.48 365
18423.76 406
18425.05 407
18426.33 424
18427.61 350
18428.89 336
18430.18 353
18431.46 399
18432.74 399
18434.03 397
18435.31 342
18436.60 362
18437.88 388
18439.16 395
18440.45 388
18441.73 410
18443.01 377
18444.30 383
18445.58 375
18446.87 380
18448.15 383
18449.43 385
18450.72 399
18452.00 406
18453.29 405
18454.57 336
18455.85 393
18457.14 391
18458.42 394
18459.71 396
18460.99 406
18462.28 337
18463.56 344
18464.84 381
18466.13 420
18467.41 374
18468.70 357
18469.98 359
18471.27 359
18472.55 356
18473.84 391
18475.12 422
18476.41 395
18477.69 384
18478.98 406
18480.26 374
18481.55 373
18482.83 359
18484.12 396
18485.40 397
18486.69 366
18487.97 363
18489.26 389
18490.54 366
18491.83 416
18493.11 381
18494.40 387
18495.69 371
18496.97 369
18498.26 395
18499.54 376
18500.83 356
18502.11 385
18503.40 416
18504.69 409
18505.97 425
18507.26 385
18508.54 365
18509.83 361
18511.12 394
18512.40 370
18513.69 372
18514.98 404
18516.26 419
18517.55 354
18518.83 376
18520.12 409
18521.41 395
18522.69 416
18523.98 411
18525.27 402
18526.55 404
18527.84 417
18529.13 405
18530.41 389
18531.70 411
18532.99 417
18534.27 410
18535.56 427
18536.85 388
18538.14 367
18539.42 392
18540.71 419
18542.00 388
18543.28 394
18544.57 429
18545.86 380
18547.15 398
18548.43 373
18549.72 378
18551.01 431
18552.30 456
18553.58 413
18554.87 384
18556.16 362
18557.45 372
18558.73 423
18560.02 398
18561.31 425
18562.60 385
18563.89 412
18565.17 423
18566.46 413
18567.75 383
18569.04 376
18570.33 404
18571.62 426
18572.90 421
18574.19 420
18575.48 373
18576.77 409
18578.06 361
18579.35 406
18580.63 372
18581.92 414
18583.21 398
18584.50 417
18585.79 443
18587.08 434
18588.37 391
18589.66 451
18590.94 410
18592.23 385
18593.52 374
18594.81 434
18596.10 457
18597.39 442
18598.68 415
18599.97 442
18601.26 439
18602.55 407
18603.84 453
18605.13 453
18606.41 387
18607.70 380
18608.99 404
18610.28 384
18611.57 418
18612.86 469
18614.15 379
18615.44 425
18616.73 407
18618.02 417
18619.31 395
18620.60 393
18621.89 396
18623.18 433
18624.47 400
18625.76 394
18627.05 416
18628.34 474
18629.63 414
18630.92 415
18632.21 410
18633.50 449
18634.79 425
18636.08 434
18637.37 420
18638.67 395
18639.96 362
18641.25 401
18642.54 371
18643.83 397
18645.12 424
18646.41 409
18647.70 421
18648.99 418
18650.28 424
18651.57 411
18652.86 386
18654.16 428
18655.45 384
18656.74 408
18658.03 411
18659.32 395
18660.61 396
18661.90 410
18663.19 384
18664.49 427
18665.78 400
18667.07 397
18668.36 413
18669.65 435
18670.94 401
18672.24 364
18673.53 414
18674.82 416
18676.11 408
18677.40 390
18678.70 378
18679.99 400
18681.28 356
18682.57 339
18683.86 375
18685.16 416
18686.45 388
18687.74 377
18689.03 400
18690.33 406
18691.62 373
18692.91 386
18694.20 354
18695.50 390
18696.79 401
18698.08 403
18699.37 366
18700.67 398
18701.96 383
18703.25 375
18704.54 347
18705.84 386
18707.13 347
18708.42 358
18709.72 389
18711.01 425
18712.30 413
18713.60 374
18714.89 382
18716.18 363
18717.48 373
18718.77 400
18720.06 415
18721.36 398
18722.65 384
18723.94 341
18725.24 386
18726.53 375
18727.82 396
18729.12 398
18730.41 397
18731.70 367
18733.00 375
18734.29 398
18735.59 388
18736.88 356
18738.17 384
18739.47 428
18740.76 422
18742.06 390
18743.35 402
18744.64 391
18745.94 337
18747.23 369
18748.53 391
18749.82 406
18751.12 403
18752.41 415
18753.71 399
18755.00 357
18756.30 392
18757.59 434
18758.88 422
18760.18 410
18761.47 428
18762.77 386
18764.06 415
18765.36 393
18766.65 376
18767.95 385
18769.24 363
18770.54 419
18771.83 463
18773.13 401
18774.43 351
18775.72 346
18777.02 375
18778.31 386
18779.61 362
18780.90 375
18782.20 365
18783.49 406
18784.79 382
18786.08 360
18787.38 333
18788.68 423
18789.97 419
18791.27 402
18792.56 409
18793.86 382
18795.16 395
18796.45 373
18797.75 405
18799.04 360
18800.34 405
18801.64 349
18802.93 355
18804.23 366
18805.53 357
18806.82 359
18808.12 361
18809.41 397
18810.71 369
18812.01 351
18813.30 392
18814.60 391
18815.90 389
18817.19 370
18818.49 379
18819.79 402
18821.09 400
18822.38 365
18823.68 319
18824.98 364
18826.27 361
18827.57 355
18828.87 408
18830.16 412
18831.46 370
18832.76 342
18834.06 384
18835.35 396
18836.65 393
18837.95 354
18839.25 400
18840.54 401
18841.84 335
18843.14 368
18844.44 390
18845.73 373
18847.03 393
18848.33 387
18849.63 401
18850.93 371
18852.22 358
18853.52 402
18854.82 380
18856.12 430
18857.42 386
18858.71 353
18860.01 376
18861.31 391
18862.61 364
18863.91 374
18865.21 424
18866.50 427
18867.80 423
18869.10 364
18870.40 340
18871.70 381
18873.00 403
18874.30 401
18875.60 376
18876.89 376
18878.19 396
18879.49 385
18880.79 360
18882.09 357
18883.39 371
18884.69 362
18885.99 411
18887.29 374
18888.59 390
18889.88 401
18891.18 384
18892.48 388
18893.78 364
18895.08 384
18896.38 379
18897.68 365
18898.98 352
18900.28 379
18901.58 357
18902.88 372
18904.18 369
18905.48 376
18906.78 362
18908.08 366
18909.38 361
18910.68 360
18911.98 375
18913.28 378
18914.58 359
18915.88 389
18917.18 376
18918.48 354
18919.78 378
18921.08 369
18922.38 365
18923.68 340
18924.98 349
18926.28 381
18927.58 394
18928.88 397
18930.18 348
18931.49 379
18932.79 364
18934.09 344
18935.39 361
18936.69 397
18937.99 371
18939.29 329
18940.59 350
18941.89 358
18943.19 375
18944.49 353
18945.80 356
18947.10 360
18948.40 406
18949.70 418
18951.00 362
18952.30 378
18953.60 350
18954.91 360
18956.21 391
18957.51 372
18958.81 336
18960.11 380
18961.41 370
18962.72 361
18964.02 359
18965.32 359
18966.62 351
18967.92 391
18969.23 369
18970.53 365
18971.83 360
18973.13 399
18974.43 359
18975.74 356
18977.04 390
18978.34 381
18979.64 383
18980.95 344
18982.25 375
18983.55 342
18984.85 351
18986.16 335
18987.46 358
18988.76 366
18990.06 376
18991.37 397
18992.67 383
18993.97 337
18995.28 322
18996.58 359
18997.88 354
18999.18 387
19000.49 376
19001.79 413
19003.09 406
19004.40 352
19005.70 332
19007.00 376
19008.31 362
19009.61 369
19010.91 391
19012.22 357
19013.52 352
19014.82 367
19016.13 351
19017.43 374
19018.74 364
19020.04 354
19021.34 384
19022.65 385
19023.95 375
19025.25 379
19026.56 382
19027.86 360
19029.17 335
19030.47 360
19031.77 398
19033.08 322
19034.38 323
19035.69 364
19036.99 375
19038.30 398
19039.60 376
19040.91 359
19042.21 312
19043.51 365
19044.82 382
19046.12 381
19047.43 347
19048.73 340
19050.04 390
19051.34 372
19052.65 350
19053.95 329
19055.26 331
19056.56 344
19057.87 320
19059.17 344
19060.48 389
19061.78 333
19063.09 347
19064.39 352
19065.70 363
19067.00 348
19068.31 353
19069.62 370
19070.92 350
19072.23 293
19073.53 339
19074.84 347
19076.14 356
19077.45 336
19078.75 326
19080.06 364
19081.37 375
19082.67 394
19083.98 379
19085.28 344
19086.59 373
19087.90 400
19089.20 378
19090.51 344
19091.82 369
19093.12 367
19094.43 347
19095.73 353
19097.04 368
19098.35 356
19099.65 385
19100.96 320
19102.27 351
19103.57 340
19104.88 358
19106.19 337
19107.49 348
19108.80 364
19110.11 361
19111.41 353
19112.72 356
19114.03 365
19115.33 367
19116.64 364
19117.95 337
19119.26 356
19120.56 344
19121.87 312
19123.18 363
19124.49 360
19125.79 355
19127.10 367
19128.41 367
19129.72 359
19131.02 353
19132.33 330
19133.64 346
19134.95 361
19136.25 369
19137.56 298
19138.87 363
19140.18 373
19141.49 345
19142.79 346
19144.10 332
19145.41 348
19146.72 328
19148.03 352
19149.33 336
19150.64 320
19151.95 361
19153.26 382
19154.57 357
19155.88 367
19157.18 306
19158.49 335
19159.80 356
19161.11 359
19162.42 366
19163.73 332
19165.04 365
19166.34 367
19167.65 368
19168.96 328
19170.27 334
19171.58 363
19172.89 358
19174.20 347
19175.51 371
19176.82 335
19178.13 346
19179.43 327
19180.74 360
19182.05 348
19183.36 352
19184.67 327
19185.98 374
19187.29 349
19188.60 350
19189.91 349
19191.22 359
19192.53 366
19193.84 356
19195.15 334
19196.46 325
19197.77 355
19199.08 346
19200.39 325
19201.70 312
19203.01 336
19204.32 346
19205.63 365
19206.94 346
19208.25 327
19209.56 328
19210.87 313
19212.18 306
19213.49 327
19214.80 354
19216.11 329
19217.42 330
19218.73 366
19220.04 363
19221.35 333
19222.66 378
19223.98 378
19225.29 330
19226.60 333
19227.91 374
19229.22 354
19230.53 351
19231.84 339
19233.15 358
19234.46 367
19235.77 315
19237.09 338
19238.40 352
19239.71 344
19241.02 316
19242.33 353
19243.64 354
19244.95 325
19246.27 348
19247.58 385
19248.89 359
19250.20 388
19251.51 375
19252.82 367
19254.14 326
19255.45 346
19256.76 366
19258.07 369
19259.38 344
19260.70 352
19262.01 329
19263.32 342
19264.63 344
19265.94 356
19267.26 334
19268.57 352
19269.88 381
19271.19 358
19272.51 313
19273.82 377
19275.13 357
19276.44 344
19277.76 383
19279.07 375
19280.38 337
19281.69 346
19283.01 375
19284.32 343
19285.63 339
19286.94 373
19288.26 354
19289.57 356
19290.88 336
19292.20 324
19293.51 329
19294.82 318
19296.14 338
19297.45 318
19298.76 348
19300.08 370
19301.39 376
19302.70 341
19304.02 345
19305.33 334
19306.64 383
19307.96 380
19309.27 324
19310.59 354
19311.90 370
19313.21 324
19314.53 358
19315.84 343
19317.15 350
19318.47 366
19319.78 360
19321.10 364
19322.41 319
19323.72 351
19325.04 351
19326.35 328
19327.67 335
19328.98 342
19330.30 368
19331.61 381
19332.93 346
19334.24 323
19335.55 369
19336.87 341
19338.18 355
19339.50 349
19340.81 328
19342.13 294
19343.44 334
19344.76 326
19346.07 296
19347.39 356
19348.70 338
19350.02 359
19351.33 311
19352.65 358
19353.96 345
19355.28 316
19356.59 358
19357.91 322
19359.22 337
19360.54 368
19361.86 346
19363.17 342
19364.49 308
19365.80 336
19367.12 332
19368.43 367
19369.75 318
19371.06 335
19372.38 335
19373.70 331
19375.01 316
19376.33 309
19377.64 329
19378.96 317
19380.28 330
19381.59 337
19382.91 372
19384.23 354
19385.54 333
19386.86 317
19388.17 318
19389.49 340
19390.81 350
19392.12 312
19393.44 318
19394.76 350
19396.07 354
19397.39 355
19398.71 322
19400.02 334
19401.34 334
19402.66 322
19403.97 362
19405.29 323
19406.61 333
19407.93 356
19409.24 370
19410.56 349
19411.88 314
19413.19 344
19414.51 338
19415.83 335
19417.15 293
19418.46 334
19419.78 380
19421.10 340
19422.42 367
19423.73 348
19425.05 308
19426.37 282
19427.69 337
19429.00 308
19430.32 295
19431.64 341
19432.96 340
19434.28 374
19435.59 329
19436.91 333
19438.23 356
19439.55 355
19440.87 357
19442.18 351
19443.50 365
19444.82 309
19446.14 325
19447.46 330
19448.78 340
19450.09 367
19451.41 348
19452.73 296
19454.05 309
19455.37 319
19456.69 360
19458.01 354
19459.33 351
19460.64 327
19461.96 323
19463.28 299
19464.60 349
19465.92 340
19467.24 359
19468.56 310
19469.88 309
19471.20 315
19472.52 321
19473.83 358
19475.15 325
19476.47 341
19477.79 364
19479.11 374
19480.43 317
19481.75 301
19483.07 316
19484.39 348
19485.71 351
19487.03 356
19488.35 327
19489.67 353
19490.99 336
19492.31 349
19493.63 325
19494.95 320
19496.27 340
19497.59 356
19498.91 297
19500.23 330
19501.55 340
19502.87 331
19504.19 329
19505.51 312
19506.83 326
19508.15 326
19509.47 356
19510.79 348
19512.11 351
19513.43 346
19514.75 316
19516.08 339
19517.40 364
19518.72 335
19520.04 316
19521.36 353
19522.68 327
19524.00 333
19525.32 356
19526.64 353
19527.96 329
19529.29 322
19530.61 320
19531.93 296
19533.25 322
19534.57 329
19535.89 331
19537.21 351
19538.53 341
19539.86 345
19541.18 338
19542.50 305
19543.82 343
19545.14 335
19546.46 334
19547.79 289
19549.11 355
19550.43 302
19551.75 315
19553.07 344
19554.40 341
19555.72 345
19557.04 359
19558.36 347
19559.68 327
19561.01 315
19562.33 330
19563.65 323
19564.97 315
19566.30 323
19567.62 353
19568.94 341
19570.26 327
19571.59 319
19572.91 326
19574.23 332
19575.55 335
19576.88 304
19578.20 330
19579.52 340
19580.85 333
19582.17 330
19583.49 312
19584.82 326
19586.14 328
19587.46 311
19588.78 353
19590.11 326
19591.43 334
19592.75 329
19594.08 385
19595.40 329
19596.72 306
19598.05 320
19599.37 331
19600.70 306
19602.02 306
19603.34 322
19604.67 326
19605.99 350
19607.31 319
19608.64 324
19609.96 331
19611.29 314
19612.61 317
19613.93 342
19615.26 357
19616.58 359
19617.91 323
19619.23 341
19620.55 336
19621.88 313
19623.20 345
19624.53 350
19625.85 319
19627.18 344
19628.50 333
19629.83 352
19631.15 332
19632.48 318
19633.80 324
19635.12 355
19636.45 324
19637.77 335
19639.10 283
19640.42 309
19641.75 322
19643.07 304
19644.40 323
19645.72 348
19647.05 343
19648.37 303
19649.70 315
19651.03 353
19652.35 329
19653.68 319
19655.00 326
19656.33 319
19657.65 369
19658.98 330
19660.30 321
19661.63 303
19662.96 314
19664.28 337
19665.61 332
19666.93 316
19668.26 337
19669.58 331
19670.91 330
19672.24 337
19673.56 330
19674.89 306
19676.21 316
19677.54 305
19678.87 334
19680.19 329
19681.52 341
19682.85 357
19684.17 302
19685.50 331
19686.83 306
19688.15 330
19689.48 307
19690.81 310
19692.13 339
19693.46 293
19694.79 327
19696.11 322
19697.44 305
19698.77 333
19700.09 334
19701.42 332
19702.75 318
19704.07 336
19705.40 333
19706.73 326
19708.06 276
19709.38 299
19710.71 327
19712.04 323
19713.37 359
19714.69 370
19716.02 325
19717.35 336
19718.68 339
19720.00 330
19721.33 314
19722.66 340
19723.99 341
19725.31 312
19726.64 290
19727.97 322
19729.30 317
19730.63 326
19731.95 331
19733.28 315
19734.61 331
19735.94 357
19737.27 328
19738.59 302
19739.92 321
19741.25 353
19742.58 335
19743.91 309
19745.24 299
19746.57 343
19747.89 332
19749.22 280
19750.55 300
19751.88 335
19753.21 349
19754.54 332
19755.87 333
19757.20 323
19758.52 325
19759.85 330
19761.18 316
19762.51 313
19763.84 279
19765.17 309
19766.50 313
19767.83 324
19769.16 301
19770.49 315
19771.82 308
19773.15 349
19774.47 336
19775.80 329
19777.13 304
19778.46 354
19779.79 327
19781.12 280
19782.45 339
19783.78 315
19785.11 310
19786.44 311
19787.77 336
19789.10 329
19790.43 333
19791.76 297
19793.09 326
19794.42 320
19795.75 311
19797.08 340
19798.41 337
19799.74 323
19801.07 330
19802.40 343
19803.73 342
19805.07 317
19806.40 337
19807.73 320
19809.06 320
19810.39 313
19811.72 353
19813.05 349
19814.38 321
19815.71 284
19817.04 302
19818.37 359
19819.70 333
19821.03 335
19822.37 324
19823.70 346
19825.03 363
19826.36 330
19827.69 312
19829.02 301
19830.35 343
19831.68 329
19833.02 322
19834.35 308
19835.68 295
19837.01 336
19838.34 331
19839.67 344
19841.01 336
19842.34 344
19843.67 350
19845.00 322
19846.33 313
19847.67 301
19849.00 317
19850.33 338
19851.66 311
19852.99 267
19854.33 333
19855.66 388
19856.99 312
19858.32 313
19859.65 333
19860.99 325
19862.32 334
19863.65 319
19864.98 301
19866.32 309
19867.65 340
19868.98 361
19870.32 309
19871.65 286
19872.98 285
19874.31 347
19875.65 340
19876.98 288
19878.31 277
19879.65 289
19880.98 315
19882.31 341
19883.64 304
19884.98 290
19886.31 344
19887.64 331
19888.98 334
19890.31 290
19891.64 334
19892.98 347
19894.31 361
19895.65 370
19896.98 348
19898.31 310
19899.65 311
19900.98 289
19902.31 300
19903.65 281
19904.98 350
19906.32 339
19907.65 313
19908.98 340
19910.32 321
19911.65 330
19912.99 331
19914.32 309
19915.65 333
19916.99 379
19918.32 348
19919.66 370
19920.99 324
19922.33 329
19923.66 329
19924.99 323
19926.33 298
19927.66 331
19929.00 340
19930.33 341
19931.67 390
19933.00 330
19934.34 300
19935.67 287
19937.01 325
19938.34 306
19939.68 295
19941.01 294
19942.35 298
19943.68 312
19945.02 314
19946.35 310
19947.69 312
19949.02 321
19950.36 297
19951.70 321
19953.03 349
19954.37 323
19955.70 302
19957.04 324
19958.37 278
19959.71 287
19961.04 270
19962.38 350
19963.72 314
19965.05 299
19966.39 329
19967.72 308
19969.06 310
19970.40 345
19971.73 326
19973.07 318
19974.40 304
19975.74 303
19977.08 295
19978.41 291
19979.75 312
19981.09 268
19982.42 302
19983.76 329
19985.10 300
19986.43 340
19987.77 308
19989.11 309
19990.44 295
19991.78 288
19993.12 320
19994.45 305
19995.79 325
19997.13 300
19998.46 309
19999.80 361
20001.14 305
20002.48 314
20003.81 291
20005.15 357
20006.49 312
20007.82 327
20009.16 300
20010.50 313
20011.84 339
20013.17 369
20014.51 302
20015.85 304
20017.19 310
20018.52 346
20019.86 377
20021.20 347
20022.54 305
20023.88 315
20025.21 357
20026.55 363
20027.89 347
20029.23 310
20030.57 356
20031.90 343
20033.24 314
20034.58 328
20035.92 320
20037.26 342
20038.60 334
20039.93 333
20041.27 291
20042.61 332
20043.95 317
20045.29 316
20046.63 304
20047.97 353
20049.30 375
20050.64 351
20051.98 323
20053.32 302
20054.66 310
20056.00 348
20057.34 315
20058.68 334
20060.02 336
20061.35 294
20062.69 326
20064.03 306
20065.37 310
20066.71 338
20068.05 363
20069.39 336
20070.73 329
20072.07 352
20073.41 327
20074.75 346
20076.09 309
20077.43 334
20078.77 315
20080.11 370
20081.45 379
20082.79 363
20084.13 337
20085.47 335
20086.81 346
20088.15 353
20089.49 299
20090.83 289
20092.17 324
20093.51 321
20094.85 318
20096.19 326
20097.53 330
20098.87 338
20100.21 362
20101.55 335
20102.89 324
20104.23 359
20105.57 357
20106.91 336
20108.25 321
20109.59 339
20110.93 315
20112.27 312
20113.62 329
20114.96 295
20116.30 358
20117.64 337
20118.98 353
20120.32 296
20121.66 304
20123.00 342
20124.34 353
20125.69 360
20127.03 309
20128.37 306
20129.71 294
20131.05 353
20132.39 345
20133.73 292
20135.08 324
20136.42 331
20137.76 340
20139.10 341
20140.44 294
