# Supplementary material for: MALDI-TOF MS typing enables the classification of brewing yeasts of the genus Saccharomyces to major beer styles
Source: PLoS One. 2017 Aug 9;12(8):e0181694. doi: 10.1371/journal.pone.0181694 (PMC5549903; doi:10.1371/journal.pone.0181694)
Supplement: S5 File — The directory includes 90 raw files and was zipped to “.zip”; the folder has three strains with 30 spectra per strain; S1 Text explains the raw files with an example and Table 1 represents the yeast strains used within the experiment. (ZIP) [file pone.0181694.s008.zip › 13-15/30273-3D2-Dias-Dias-Dias-YPG-18h-E-E_2015-08-06_2_0_D8_1.dat]

2000.64 881
2001.06 1069
2001.49 1061
2001.91 971
2002.33 968
2002.75 929
2003.17 889
2003.60 1112
2004.02 968
2004.44 981
2004.86 956
2005.28 1005
2005.70 984
2006.13 875
2006.55 934
2006.97 923
2007.39 907
2007.82 919
2008.24 855
2008.66 862
2009.08 912
2009.51 1019
2009.93 980
2010.35 984
2010.77 900
2011.20 1000
2011.62 1093
2012.04 954
2012.46 882
2012.89 869
2013.31 823
2013.73 970
2014.15 844
2014.58 902
2015.00 988
2015.42 820
2015.85 1006
2016.27 913
2016.69 913
2017.12 1028
2017.54 1098
2017.96 1083
2018.39 954
2018.81 1011
2019.23 979
2019.66 1058
2020.08 1144
2020.50 1148
2020.93 1021
2021.35 1083
2021.78 1110
2022.20 1050
2022.62 979
2023.05 1134
2023.47 1113
2023.89 994
2024.32 951
2024.74 837
2025.17 895
2025.59 853
2026.01 896
2026.44 851
2026.86 900
2027.29 940
2027.71 944
2028.14 890
2028.56 1000
2028.99 866
2029.41 820
2029.83 771
2030.26 827
2030.68 855
2031.11 831
2031.53 826
2031.96 788
2032.38 900
2032.81 974
2033.23 877
2033.66 744
2034.08 925
2034.51 885
2034.93 787
2035.36 849
2035.78 960
2036.21 971
2036.63 864
2037.06 846
2037.48 821
2037.91 871
2038.33 957
2038.76 879
2039.19 873
2039.61 805
2040.04 903
2040.46 1026
2040.89 1056
2041.31 956
2041.74 957
2042.17 975
2042.59 933
2043.02 878
2043.44 1005
2043.87 1002
2044.30 960
2044.72 993
2045.15 913
2045.57 909
2046.00 800
2046.43 946
2046.85 910
2047.28 933
2047.71 925
2048.13 922
2048.56 758
2048.99 727
2049.41 821
2049.84 921
2050.27 967
2050.69 943
2051.12 972
2051.55 926
2051.97 862
2052.40 843
2052.83 752
2053.25 799
2053.68 900
2054.11 850
2054.54 939
2054.96 806
2055.39 855
2055.82 957
2056.24 897
2056.67 805
2057.10 813
2057.53 867
2057.95 800
2058.38 899
2058.81 922
2059.24 811
2059.66 842
2060.09 729
2060.52 942
2060.95 780
2061.38 852
2061.80 884
2062.23 948
2062.66 1002
2063.09 941
2063.52 841
2063.94 869
2064.37 924
2064.80 874
2065.23 1034
2065.66 917
2066.09 1085
2066.51 994
2066.94 915
2067.37 935
2067.80 1095
2068.23 1011
2068.66 873
2069.08 822
2069.51 950
2069.94 816
2070.37 734
2070.80 795
2071.23 933
2071.66 928
2072.09 938
2072.52 857
2072.94 691
2073.37 679
2073.80 810
2074.23 982
2074.66 910
2075.09 755
2075.52 881
2075.95 805
2076.38 830
2076.81 804
2077.24 786
2077.67 870
2078.10 934
2078.53 929
2078.96 822
2079.39 860
2079.82 997
2080.25 1115
2080.68 993
2081.11 963
2081.54 1028
2081.97 1013
2082.40 847
2082.83 723
2083.26 779
2083.69 853
2084.12 936
2084.55 916
2084.98 871
2085.41 929
2085.84 977
2086.27 932
2086.70 896
2087.13 811
2087.56 834
2087.99 906
2088.42 810
2088.85 740
2089.28 773
2089.71 806
2090.14 856
2090.57 833
2091.01 983
2091.44 1003
2091.87 889
2092.30 1031
2092.73 1093
2093.16 981
2093.59 965
2094.02 1036
2094.45 1022
2094.89 1154
2095.32 1323
2095.75 1261
2096.18 1186
2096.61 1090
2097.04 1101
2097.47 963
2097.91 870
2098.34 917
2098.77 850
2099.20 801
2099.63 809
2100.07 827
2100.50 807
2100.93 847
2101.36 911
2101.79 773
2102.23 856
2102.66 846
2103.09 839
2103.52 796
2103.95 779
2104.39 866
2104.82 725
2105.25 743
2105.68 802
2106.12 792
2106.55 791
2106.98 894
2107.41 806
2107.85 764
2108.28 923
2108.71 945
2109.14 963
2109.58 1035
2110.01 917
2110.44 934
2110.88 948
2111.31 916
2111.74 1027
2112.18 782
2112.61 1063
2113.04 1175
2113.48 1032
2113.91 1007
2114.34 983
2114.78 984
2115.21 975
2115.64 824
2116.08 848
2116.51 941
2116.94 992
2117.38 776
2117.81 798
2118.24 785
2118.68 770
2119.11 816
2119.55 888
2119.98 769
2120.41 803
2120.85 745
2121.28 878
2121.72 873
2122.15 980
2122.58 791
2123.02 783
2123.45 865
2123.89 994
2124.32 883
2124.75 706
2125.19 855
2125.62 866
2126.06 811
2126.49 791
2126.93 826
2127.36 810
2127.80 713
2128.23 785
2128.67 756
2129.10 831
2129.54 867
2129.97 893
2130.41 923
2130.84 899
2131.28 937
2131.71 900
2132.15 1021
2132.58 881
2133.02 975
2133.45 948
2133.89 961
2134.32 950
2134.76 1016
2135.19 865
2135.63 829
2136.06 956
2136.50 868
2136.94 985
2137.37 905
2137.81 957
2138.24 879
2138.68 877
2139.12 968
2139.55 1011
2139.99 925
2140.42 918
2140.86 948
2141.30 960
2141.73 947
2142.17 895
2142.60 775
2143.04 780
2143.48 844
2143.91 905
2144.35 761
2144.79 763
2145.22 747
2145.66 761
2146.09 814
2146.53 839
2146.97 801
2147.40 843
2147.84 1059
2148.28 1019
2148.72 883
2149.15 857
2149.59 942
2150.03 977
2150.46 956
2150.90 931
2151.34 980
2151.77 1008
2152.21 1001
2152.65 1000
2153.09 1003
2153.52 898
2153.96 919
2154.40 987
2154.84 1110
2155.27 1080
2155.71 1027
2156.15 910
2156.59 793
2157.02 881
2157.46 848
2157.90 863
2158.34 802
2158.78 738
2159.21 963
2159.65 959
2160.09 796
2160.53 936
2160.97 812
2161.40 803
2161.84 868
2162.28 901
2162.72 819
2163.16 811
2163.59 784
2164.03 1002
2164.47 927
2164.91 857
2165.35 793
2165.79 945
2166.23 797
2166.66 876
2167.10 873
2167.54 858
2167.98 830
2168.42 987
2168.86 834
2169.30 867
2169.74 913
2170.18 852
2170.61 1037
2171.05 1079
2171.49 1028
2171.93 1042
2172.37 1022
2172.81 1174
2173.25 1007
2173.69 1058
2174.13 1035
2174.57 959
2175.01 928
2175.45 990
2175.89 1072
2176.33 899
2176.77 982
2177.21 1070
2177.65 939
2178.09 914
2178.53 1007
2178.97 1023
2179.41 990
2179.85 845
2180.29 950
2180.73 873
2181.17 838
2181.61 954
2182.05 922
2182.49 922
2182.93 860
2183.37 912
2183.81 933
2184.25 675
2184.69 749
2185.13 889
2185.57 787
2186.01 810
2186.45 929
2186.89 843
2187.33 829
2187.77 850
2188.21 806
2188.65 761
2189.10 852
2189.54 1024
2189.98 1063
2190.42 959
2190.86 994
2191.30 928
2191.74 1013
2192.18 925
2192.62 969
2193.07 1018
2193.51 1065
2193.95 930
2194.39 932
2194.83 1007
2195.27 857
2195.71 968
2196.16 1058
2196.60 966
2197.04 956
2197.48 867
2197.92 937
2198.37 881
2198.81 923
2199.25 903
2199.69 948
2200.13 907
2200.58 972
2201.02 914
2201.46 891
2201.90 970
2202.34 876
2202.79 947
2203.23 811
2203.67 838
2204.11 907
2204.56 946
2205.00 813
2205.44 850
2205.88 903
2206.33 991
2206.77 885
2207.21 970
2207.65 924
2208.10 790
2208.54 978
2208.98 883
2209.43 927
2209.87 1010
2210.31 885
2210.76 961
2211.20 1090
2211.64 1016
2212.09 1017
2212.53 892
2212.97 884
2213.42 1019
2213.86 1009
2214.30 807
2214.75 833
2215.19 955
2215.63 993
2216.08 901
2216.52 890
2216.96 937
2217.41 971
2217.85 885
2218.30 889
2218.74 866
2219.18 793
2219.63 757
2220.07 757
2220.52 843
2220.96 881
2221.40 920
2221.85 880
2222.29 1051
2222.74 1122
2223.18 1267
2223.63 1409
2224.07 1643
2224.51 1746
2224.96 1606
2225.40 1709
2225.85 1925
2226.29 1741
2226.74 1703
2227.18 1748
2227.63 1638
2228.07 1523
2228.52 1442
2228.96 1389
2229.41 1261
2229.85 1143
2230.30 1181
2230.74 1163
2231.19 1115
2231.63 1129
2232.08 960
2232.52 1033
2232.97 1057
2233.41 1061
2233.86 1110
2234.30 965
2234.75 1051
2235.20 1162
2235.64 1173
2236.09 1068
2236.53 991
2236.98 1167
2237.42 1011
2237.87 1116
2238.32 1233
2238.76 1259
2239.21 1236
2239.65 1215
2240.10 1140
2240.55 1251
2240.99 1247
2241.44 1330
2241.88 1218
2242.33 1143
2242.78 1106
2243.22 1044
2243.67 1150
2244.12 1044
2244.56 1065
2245.01 1081
2245.46 1030
2245.90 918
2246.35 950
2246.80 936
2247.24 881
2247.69 806
2248.14 963
2248.58 915
2249.03 891
2249.48 1009
2249.92 868
2250.37 902
2250.82 819
2251.27 879
2251.71 844
2252.16 893
2252.61 877
2253.05 821
2253.50 965
2253.95 1038
2254.40 964
2254.84 1035
2255.29 884
2255.74 907
2256.19 953
2256.64 954
2257.08 993
2257.53 959
2257.98 884
2258.43 886
2258.87 828
2259.32 1003
2259.77 1007
2260.22 1062
2260.67 1019
2261.11 1218
2261.56 1061
2262.01 1136
2262.46 1161
2262.91 1255
2263.36 1137
2263.80 1091
2264.25 1283
2264.70 1232
2265.15 1194
2265.60 1176
2266.05 1062
2266.50 1192
2266.94 1091
2267.39 1113
2267.84 1037
2268.29 1095
2268.74 1155
2269.19 1066
2269.64 1059
2270.09 1092
2270.54 1168
2270.99 1078
2271.43 1072
2271.88 1142
2272.33 1141
2272.78 1067
2273.23 1112
2273.68 1226
2274.13 1048
2274.58 1013
2275.03 964
2275.48 896
2275.93 1049
2276.38 953
2276.83 1029
2277.28 956
2277.73 960
2278.18 1016
2278.63 938
2279.08 874
2279.53 975
2279.98 1036
2280.43 1052
2280.88 951
2281.33 947
2281.78 1028
2282.23 1154
2282.68 1110
2283.13 1057
2283.58 1125
2284.03 1228
2284.48 1216
2284.93 1084
2285.38 961
2285.83 1028
2286.28 1033
2286.73 954
2287.18 996
2287.63 1064
2288.08 1176
2288.54 1160
2288.99 1028
2289.44 1150
2289.89 1292
2290.34 1193
2290.79 1127
2291.24 1364
2291.69 1458
2292.14 1490
2292.60 1540
2293.05 1358
2293.50 1393
2293.95 1590
2294.40 1432
2294.85 1452
2295.30 1312
2295.76 1326
2296.21 1338
2296.66 1345
2297.11 1285
2297.56 1177
2298.01 1169
2298.47 1180
2298.92 1153
2299.37 997
2299.82 1183
2300.27 1183
2300.73 1062
2301.18 1010
2301.63 990
2302.08 1100
2302.53 1053
2302.99 1054
2303.44 1065
2303.89 1043
2304.34 890
2304.80 935
2305.25 1011
2305.70 997
2306.15 956
2306.61 970
2307.06 976
2307.51 977
2307.96 822
2308.42 867
2308.87 965
2309.32 1065
2309.78 1201
2310.23 1186
2310.68 1231
2311.14 1066
2311.59 1012
2312.04 943
2312.49 1127
2312.95 1170
2313.40 1155
2313.85 1148
2314.31 1117
2314.76 1070
2315.22 1015
2315.67 881
2316.12 903
2316.58 903
2317.03 919
2317.48 860
2317.94 938
2318.39 957
2318.84 975
2319.30 1103
2319.75 992
2320.21 1045
2320.66 936
2321.11 836
2321.57 869
2322.02 873
2322.48 1025
2322.93 989
2323.39 1072
2323.84 1168
2324.29 1127
2324.75 1076
2325.20 1096
2325.66 1098
2326.11 962
2326.57 987
2327.02 1063
2327.48 1178
2327.93 1111
2328.39 1078
2328.84 1154
2329.30 1063
2329.75 1152
2330.21 1229
2330.66 1167
2331.12 1097
2331.57 1165
2332.03 1245
2332.48 1289
2332.94 1010
2333.39 1123
2333.85 1136
2334.30 1264
2334.76 1142
2335.21 1136
2335.67 1240
2336.12 989
2336.58 1040
2337.03 1045
2337.49 993
2337.95 1055
2338.40 1041
2338.86 1103
2339.31 1106
2339.77 1190
2340.23 1314
2340.68 1331
2341.14 1256
2341.59 1349
2342.05 1541
2342.51 1287
2342.96 1334
2343.42 1322
2343.87 1270
2344.33 1275
2344.79 1187
2345.24 1189
2345.70 1171
2346.16 1298
2346.61 1263
2347.07 1133
2347.53 1209
2347.98 1188
2348.44 1192
2348.90 1221
2349.35 1260
2349.81 1245
2350.27 1279
2350.72 1032
2351.18 978
2351.64 1137
2352.10 1032
2352.55 1052
2353.01 1124
2353.47 1086
2353.92 1076
2354.38 1044
2354.84 1013
2355.30 1073
2355.75 910
2356.21 985
2356.67 964
2357.13 1031
2357.58 1088
2358.04 977
2358.50 990
2358.96 1034
2359.41 928
2359.87 922
2360.33 977
2360.79 1028
2361.25 1091
2361.70 1155
2362.16 1160
2362.62 1192
2363.08 1240
2363.54 1162
2363.99 1349
2364.45 1326
2364.91 1226
2365.37 1151
2365.83 1165
2366.29 1175
2366.75 1052
2367.20 1189
2367.66 1226
2368.12 1137
2368.58 1072
2369.04 1007
2369.50 938
2369.96 1029
2370.42 1092
2370.87 942
2371.33 966
2371.79 1022
2372.25 1089
2372.71 986
2373.17 997
2373.63 1026
2374.09 957
2374.55 1056
2375.01 854
2375.47 816
2375.92 854
2376.38 914
2376.84 1008
2377.30 1121
2377.76 940
2378.22 881
2378.68 924
2379.14 933
2379.60 1041
2380.06 1086
2380.52 1117
2380.98 1066
2381.44 1074
2381.90 1154
2382.36 1121
2382.82 1066
2383.28 1114
2383.74 861
2384.20 953
2384.66 1065
2385.12 1082
2385.58 989
2386.04 1011
2386.50 980
2386.96 1085
2387.42 1016
2387.88 1051
2388.35 1034
2388.81 979
2389.27 1069
2389.73 1000
2390.19 893
2390.65 1062
2391.11 921
2391.57 906
2392.03 964
2392.49 941
2392.95 1029
2393.42 946
2393.88 908
2394.34 968
2394.80 870
2395.26 851
2395.72 815
2396.18 873
2396.64 830
2397.11 871
2397.57 848
2398.03 944
2398.49 908
2398.95 937
2399.41 1148
2399.88 1053
2400.34 984
2400.80 975
2401.26 1008
2401.72 1010
2402.18 969
2402.65 941
2403.11 1029
2403.57 924
2404.03 922
2404.49 909
2404.96 874
2405.42 1050
2405.88 1058
2406.34 1090
2406.81 1101
2407.27 972
2407.73 1012
2408.19 826
2408.66 1051
2409.12 1067
2409.58 983
2410.04 1040
2410.51 1081
2410.97 1013
2411.43 950
2411.90 811
2412.36 900
2412.82 948
2413.28 887
2413.75 892
2414.21 1022
2414.67 985
2415.14 1004
2415.60 968
2416.06 984
2416.53 936
2416.99 957
2417.45 1013
2417.92 1086
2418.38 989
2418.84 1091
2419.31 1036
2419.77 1069
2420.23 1056
2420.70 1215
2421.16 1129
2421.63 1031
2422.09 1003
2422.55 1018
2423.02 1050
2423.48 1101
2423.95 1198
2424.41 1215
2424.87 1257
2425.34 1168
2425.80 1139
2426.27 1264
2426.73 1383
2427.20 1510
2427.66 1650
2428.12 1701
2428.59 1764
2429.05 1758
2429.52 1744
2429.98 1570
2430.45 1473
2430.91 1482
2431.38 1318
2431.84 1205
2432.31 1014
2432.77 985
2433.24 1104
2433.70 1098
2434.17 1049
2434.63 1123
2435.10 1032
2435.56 1068
2436.03 928
2436.49 932
2436.96 1012
2437.42 1110
2437.89 1166
2438.35 1243
2438.82 1167
2439.28 1109
2439.75 1433
2440.21 1401
2440.68 1502
2441.15 1517
2441.61 1449
2442.08 1550
2442.54 1578
2443.01 1581
2443.48 1460
2443.94 1440
2444.41 1239
2444.87 1198
2445.34 1093
2445.81 1160
2446.27 1144
2446.74 1075
2447.20 943
2447.67 992
2448.14 1027
2448.60 885
2449.07 934
2449.54 955
2450.00 843
2450.47 943
2450.94 963
2451.40 906
2451.87 917
2452.34 835
2452.80 805
2453.27 869
2453.74 921
2454.20 979
2454.67 908
2455.14 888
2455.60 860
2456.07 973
2456.54 994
2457.01 891
2457.47 839
2457.94 863
2458.41 841
2458.87 868
2459.34 1023
2459.81 982
2460.28 910
2460.74 1014
2461.21 1023
2461.68 1164
2462.15 1019
2462.62 853
2463.08 957
2463.55 1061
2464.02 1087
2464.49 1033
2464.95 1049
2465.42 1088
2465.89 1062
2466.36 986
2466.83 1070
2467.29 1075
2467.76 1140
2468.23 1027
2468.70 1062
2469.17 1162
2469.64 1193
2470.10 1188
2470.57 1020
2471.04 1039
2471.51 1110
2471.98 1077
2472.45 1075
2472.92 1021
2473.39 828
2473.85 981
2474.32 922
2474.79 843
2475.26 925
2475.73 977
2476.20 955
2476.67 1010
2477.14 1010
2477.61 976
2478.08 1042
2478.54 1006
2479.01 1034
2479.48 1174
2479.95 1161
2480.42 1309
2480.89 1158
2481.36 1188
2481.83 1185
2482.30 1267
2482.77 1431
2483.24 1202
2483.71 1122
2484.18 1036
2484.65 1004
2485.12 1041
2485.59 1097
2486.06 1140
2486.53 1100
2487.00 1039
2487.47 964
2487.94 905
2488.41 980
2488.88 837
2489.35 904
2489.82 881
2490.29 1022
2490.76 817
2491.23 911
2491.70 933
2492.17 792
2492.64 1119
2493.11 1185
2493.58 1043
2494.05 1036
2494.52 925
2495.00 910
2495.47 833
2495.94 906
2496.41 981
2496.88 1049
2497.35 911
2497.82 999
2498.29 969
2498.76 986
2499.23 1065
2499.71 1027
2500.18 1006
2500.65 1097
2501.12 1031
2501.59 1029
2502.06 945
2502.53 891
2503.01 897
2503.48 879
2503.95 910
2504.42 912
2504.89 949
2505.36 956
2505.84 941
2506.31 1018
2506.78 964
2507.25 981
2507.72 964
2508.20 997
2508.67 974
2509.14 964
2509.61 955
2510.08 928
2510.56 1099
2511.03 1033
2511.50 988
2511.97 1143
2512.45 1125
2512.92 1092
2513.39 894
2513.86 1049
2514.34 1108
2514.81 1170
2515.28 1069
2515.75 1053
2516.23 968
2516.70 955
2517.17 876
2517.65 966
2518.12 1018
2518.59 1110
2519.07 1063
2519.54 1042
2520.01 1029
2520.48 1082
2520.96 986
2521.43 1067
2521.90 1025
2522.38 977
2522.85 976
2523.32 885
2523.80 928
2524.27 821
2524.75 821
2525.22 858
2525.69 907
2526.17 1047
2526.64 1043
2527.11 897
2527.59 1004
2528.06 1226
2528.54 1189
2529.01 1112
2529.48 891
2529.96 1012
2530.43 999
2530.91 1033
2531.38 998
2531.85 1035
2532.33 1005
2532.80 926
2533.28 990
2533.75 982
2534.23 1035
2534.70 914
2535.18 1023
2535.65 987
2536.12 992
2536.60 1050
2537.07 1034
2537.55 1061
2538.02 1046
2538.50 947
2538.97 962
2539.45 821
2539.92 969
2540.40 1072
2540.87 910
2541.35 915
2541.82 950
2542.30 947
2542.77 1061
2543.25 1110
2543.73 968
2544.20 1037
2544.68 1032
2545.15 1025
2545.63 1092
2546.10 1009
2546.58 1281
2547.05 1249
2547.53 1175
2548.01 1260
2548.48 1133
2548.96 1295
2549.43 1229
2549.91 1254
2550.39 1136
2550.86 1222
2551.34 1254
2551.81 1195
2552.29 1219
2552.77 1225
2553.24 1234
2553.72 1355
2554.20 1390
2554.67 1429
2555.15 1505
2555.62 1611
2556.10 1450
2556.58 1488
2557.05 1432
2557.53 1306
2558.01 1456
2558.48 1469
2558.96 1242
2559.44 1247
2559.91 1135
2560.39 1206
2560.87 1136
2561.35 988
2561.82 958
2562.30 955
2562.78 1039
2563.25 1055
2563.73 1042
2564.21 993
2564.69 930
2565.16 961
2565.64 1017
2566.12 1049
2566.60 930
2567.07 1046
2567.55 1034
2568.03 969
2568.51 964
2568.98 1051
2569.46 1039
2569.94 1043
2570.42 795
2570.90 907
2571.37 921
2571.85 972
2572.33 932
2572.81 870
2573.29 1003
2573.76 965
2574.24 862
2574.72 895
2575.20 855
2575.68 874
2576.16 899
2576.63 941
2577.11 950
2577.59 865
2578.07 961
2578.55 1023
2579.03 1021
2579.51 844
2579.98 878
2580.46 989
2580.94 1052
2581.42 1001
2581.90 861
2582.38 1036
2582.86 1056
2583.34 931
2583.82 987
2584.30 907
2584.77 970
2585.25 915
2585.73 931
2586.21 1046
2586.69 939
2587.17 954
2587.65 1011
2588.13 1070
2588.61 938
2589.09 910
2589.57 941
2590.05 1055
2590.53 958
2591.01 966
2591.49 1004
2591.97 1153
2592.45 1032
2592.93 1053
2593.41 1081
2593.89 1137
2594.37 1081
2594.85 997
2595.33 1023
2595.81 1006
2596.29 1092
2596.77 966
2597.25 1165
2597.73 1054
2598.21 1125
2598.69 1205
2599.17 1107
2599.65 1140
2600.13 1023
2600.61 1152
2601.09 997
2601.57 1010
2602.06 930
2602.54 961
2603.02 1014
2603.50 1014
2603.98 910
2604.46 950
2604.94 1011
2605.42 1046
2605.90 1030
2606.38 1066
2606.87 1090
2607.35 1112
2607.83 1102
2608.31 1103
2608.79 1206
2609.27 1292
2609.75 1441
2610.24 1303
2610.72 1368
2611.20 1371
2611.68 1426
2612.16 1483
2612.64 1576
2613.13 1413
2613.61 1373
2614.09 1387
2614.57 1272
2615.05 1122
2615.54 1200
2616.02 1210
2616.50 998
2616.98 908
2617.46 1035
2617.95 1005
2618.43 853
2618.91 1059
2619.39 899
2619.88 834
2620.36 853
2620.84 922
2621.32 957
2621.81 920
2622.29 871
2622.77 1031
2623.26 973
2623.74 881
2624.22 944
2624.70 1029
2625.19 1072
2625.67 1039
2626.15 1039
2626.64 1014
2627.12 915
2627.60 902
2628.09 956
2628.57 1128
2629.05 1037
2629.54 979
2630.02 1020
2630.50 961
2630.99 938
2631.47 1016
2631.95 1069
2632.44 1021
2632.92 922
2633.40 1053
2633.89 1017
2634.37 994
2634.85 976
2635.34 1072
2635.82 925
2636.31 999
2636.79 954
2637.27 910
2637.76 946
2638.24 920
2638.73 887
2639.21 850
2639.70 968
2640.18 1012
2640.66 948
2641.15 969
2641.63 970
2642.12 954
2642.60 1013
2643.09 985
2643.57 991
2644.06 911
2644.54 906
2645.03 974
2645.51 989
2646.00 862
2646.48 955
2646.97 947
2647.45 969
2647.94 1082
2648.42 1108
2648.91 1007
2649.39 1107
2649.88 1045
2650.36 1008
2650.85 1166
2651.33 1121
2651.82 1033
2652.30 903
2652.79 941
2653.27 979
2653.76 1049
2654.24 942
2654.73 946
2655.22 997
2655.70 1025
2656.19 946
2656.67 1044
2657.16 1094
2657.65 1113
2658.13 956
2658.62 899
2659.10 805
2659.59 984
2660.08 1005
2660.56 877
2661.05 969
2661.53 920
2662.02 799
2662.51 856
2662.99 885
2663.48 968
2663.97 952
2664.45 1044
2664.94 965
2665.43 882
2665.91 921
2666.40 1006
2666.89 886
2667.37 946
2667.86 868
2668.35 832
2668.83 1059
2669.32 1170
2669.81 1200
2670.29 1083
2670.78 1140
2671.27 1057
2671.76 1043
2672.24 1007
2672.73 984
2673.22 951
2673.71 1095
2674.19 1222
2674.68 1227
2675.17 1240
2675.66 1299
2676.14 1255
2676.63 1056
2677.12 1154
2677.61 1241
2678.09 1199
2678.58 1253
2679.07 1296
2679.56 1308
2680.05 1282
2680.53 1288
2681.02 1270
2681.51 1392
2682.00 1496
2682.49 1404
2682.97 1430
2683.46 1454
2683.95 1420
2684.44 1503
2684.93 1681
2685.42 1603
2685.91 1560
2686.39 1489
2686.88 1271
2687.37 1224
2687.86 1250
2688.35 1221
2688.84 1115
2689.33 1068
2689.81 980
2690.30 1004
2690.79 996
2691.28 1101
2691.77 1128
2692.26 1087
2692.75 1010
2693.24 1105
2693.73 1032
2694.22 920
2694.71 812
2695.20 986
2695.68 1081
2696.17 993
2696.66 1016
2697.15 1025
2697.64 999
2698.13 972
2698.62 927
2699.11 882
2699.60 1130
2700.09 1129
2700.58 1024
2701.07 965
2701.56 977
2702.05 970
2702.54 1095
2703.03 1117
2703.52 1021
2704.01 1049
2704.50 1073
2704.99 1016
2705.48 912
2705.97 968
2706.46 948
2706.95 1030
2707.44 995
2707.93 1034
2708.42 939
2708.92 837
2709.41 883
2709.90 964
2710.39 983
2710.88 977
2711.37 995
2711.86 967
2712.35 938
2712.84 887
2713.33 922
2713.82 920
2714.31 936
2714.81 956
2715.30 924
2715.79 985
2716.28 976
2716.77 1025
2717.26 963
2717.75 1104
2718.24 955
2718.74 1080
2719.23 1006
2719.72 988
2720.21 991
2720.70 1126
2721.19 1156
2721.69 1015
2722.18 1118
2722.67 1075
2723.16 1163
2723.65 1221
2724.15 1173
2724.64 1157
2725.13 1229
2725.62 1140
2726.11 1179
2726.61 1161
2727.10 988
2727.59 1054
2728.08 1198
2728.58 1049
2729.07 981
2729.56 1037
2730.05 889
2730.55 871
2731.04 862
2731.53 948
2732.02 984
2732.52 940
2733.01 919
2733.50 962
2733.99 1057
2734.49 975
2734.98 920
2735.47 955
2735.97 1003
2736.46 942
2736.95 1025
2737.45 1034
2737.94 987
2738.43 938
2738.93 950
2739.42 933
2739.91 1048
2740.41 962
2740.90 886
2741.39 882
2741.89 860
2742.38 953
2742.87 979
2743.37 883
2743.86 826
2744.36 945
2744.85 965
2745.34 884
2745.84 1057
2746.33 1007
2746.82 962
2747.32 1024
2747.81 951
2748.31 1041
2748.80 1143
2749.30 1007
2749.79 1050
2750.28 996
2750.78 885
2751.27 969
2751.77 905
2752.26 923
2752.76 1020
2753.25 921
2753.75 1079
2754.24 1070
2754.74 1108
2755.23 1209
2755.72 1108
2756.22 1112
2756.71 1134
2757.21 1060
2757.70 1216
2758.20 1085
2758.69 1069
2759.19 1129
2759.69 1125
2760.18 877
2760.68 1025
2761.17 1248
2761.67 1133
2762.16 869
2762.66 979
2763.15 926
2763.65 1067
2764.14 1006
2764.64 899
2765.14 974
2765.63 1118
2766.13 1035
2766.62 1008
2767.12 916
2767.61 896
2768.11 951
2768.61 981
2769.10 933
2769.60 1019
2770.09 946
2770.59 1116
2771.09 943
2771.58 866
2772.08 889
2772.58 907
2773.07 869
2773.57 878
2774.06 896
2774.56 871
2775.06 987
2775.55 976
2776.05 1023
2776.55 1143
2777.04 1172
2777.54 982
2778.04 964
2778.54 954
2779.03 1025
2779.53 1021
2780.03 1039
2780.52 964
2781.02 1060
2781.52 1121
2782.01 1145
2782.51 1041
2783.01 1162
2783.51 1171
2784.00 1070
2784.50 978
2785.00 1034
2785.50 1148
2785.99 1064
2786.49 1044
2786.99 1100
2787.49 1043
2787.98 1021
2788.48 1021
2788.98 1055
2789.48 1080
2789.98 1119
2790.47 1067
2790.97 974
2791.47 1003
2791.97 1038
2792.47 1074
2792.96 1101
2793.46 1031
2793.96 909
2794.46 947
2794.96 1130
2795.46 1278
2795.95 1095
2796.45 1285
2796.95 1354
2797.45 1340
2797.95 1298
2798.45 1314
2798.95 1512
2799.44 1551
2799.94 1389
2800.44 1354
2800.94 1287
2801.44 1164
2801.94 1215
2802.44 1088
2802.94 1088
2803.44 1089
2803.93 1070
2804.43 1038
2804.93 1116
2805.43 1106
2805.93 1070
2806.43 1226
2806.93 1327
2807.43 1446
2807.93 1391
2808.43 1512
2808.93 1726
2809.43 1646
2809.93 1814
2810.43 1926
2810.93 1948
2811.43 1854
2811.93 1820
2812.43 1814
2812.93 1572
2813.43 1365
2813.93 1181
2814.43 1144
2814.93 1187
2815.43 1109
2815.93 1233
2816.43 1200
2816.93 1251
2817.43 1370
2817.93 1279
2818.43 1154
2818.93 1257
2819.43 1262
2819.93 1365
2820.43 1419
2820.93 1521
2821.43 1436
2821.93 1243
2822.43 1318
2822.94 1346
2823.44 1171
2823.94 1196
2824.44 1280
2824.94 1246
2825.44 1103
2825.94 1201
2826.44 1128
2826.94 1128
2827.44 1176
2827.95 1221
2828.45 1071
2828.95 1132
2829.45 985
2829.95 1017
2830.45 1095
2830.95 1164
2831.46 1109
2831.96 1103
2832.46 1204
2832.96 1233
2833.46 1258
2833.97 1373
2834.47 1291
2834.97 1236
2835.47 1220
2835.97 1312
2836.47 1230
2836.98 1242
2837.48 1168
2837.98 1125
2838.48 1206
2838.99 1096
2839.49 1162
2839.99 1106
2840.49 1032
2841.00 1090
2841.50 966
2842.00 964
2842.50 1056
2843.01 1011
2843.51 1102
2844.01 1081
2844.51 972
2845.02 981
2845.52 1178
2846.02 1148
2846.52 1141
2847.03 1036
2847.53 1197
2848.03 1219
2848.54 1176
2849.04 1209
2849.54 1258
2850.05 1149
2850.55 1001
2851.05 1025
2851.56 1035
2852.06 1069
2852.56 1018
2853.07 1017
2853.57 1120
2854.07 926
2854.58 913
2855.08 951
2855.59 1013
2856.09 997
2856.59 954
2857.10 1014
2857.60 953
2858.10 998
2858.61 1100
2859.11 1158
2859.62 1101
2860.12 1255
2860.63 1250
2861.13 1163
2861.63 1160
2862.14 1183
2862.64 1093
2863.15 1150
2863.65 1252
2864.16 1161
2864.66 1175
2865.16 1055
2865.67 1039
2866.17 1025
2866.68 934
2867.18 990
2867.69 972
2868.19 963
2868.70 1000
2869.20 835
2869.71 970
2870.21 1114
2870.72 1062
2871.22 986
2871.73 926
2872.23 1045
2872.74 1095
2873.24 873
2873.75 968
2874.25 1014
2874.76 958
2875.27 1031
2875.77 1016
2876.28 993
2876.78 936
2877.29 864
2877.79 991
2878.30 927
2878.81 1042
2879.31 1017
2879.82 1110
2880.32 1159
2880.83 1073
2881.33 1078
2881.84 1232
2882.35 1229
2882.85 1248
2883.36 1229
2883.87 1161
2884.37 1048
2884.88 1149
2885.38 1326
2885.89 1419
2886.40 1468
2886.90 1508
2887.41 1563
2887.92 1517
2888.42 1538
2888.93 1705
2889.44 1488
2889.94 1582
2890.45 1617
2890.96 1471
2891.46 1458
2891.97 1387
2892.48 1295
2892.98 1318
2893.49 1157
2894.00 1174
2894.51 1161
2895.01 1161
2895.52 1130
2896.03 1103
2896.54 1208
2897.04 1182
2897.55 1184
2898.06 1274
2898.57 1200
2899.07 1300
2899.58 1259
2900.09 1084
2900.60 1360
2901.10 1330
2901.61 1406
2902.12 1259
2902.63 1361
2903.13 1271
2903.64 1239
2904.15 1200
2904.66 1209
2905.17 1147
2905.68 1162
2906.18 1330
2906.69 1313
2907.20 1132
2907.71 1256
2908.22 1202
2908.72 1306
2909.23 1158
2909.74 1050
2910.25 1220
2910.76 1384
2911.27 1257
2911.78 1250
2912.28 1212
2912.79 1045
2913.30 1091
2913.81 1139
2914.32 1208
2914.83 1230
2915.34 1180
2915.85 1083
2916.36 1142
2916.87 1246
2917.37 1227
2917.88 1081
2918.39 1028
2918.90 997
2919.41 1098
2919.92 1071
2920.43 1077
2920.94 1027
2921.45 1035
2921.96 1043
2922.47 1168
2922.98 1124
2923.49 1222
2924.00 1344
2924.51 1426
2925.02 1614
2925.53 1597
2926.04 1705
2926.55 1823
2927.06 1978
2927.57 1853
2928.08 1720
2928.59 1750
2929.10 1638
2929.61 1496
2930.12 1434
2930.63 1386
2931.14 1248
2931.65 1178
2932.16 1345
2932.67 1240
2933.18 1318
2933.69 1210
2934.20 1149
2934.71 1114
2935.22 1185
2935.73 1156
2936.24 1131
2936.76 1197
2937.27 1115
2937.78 1125
2938.29 1099
2938.80 1033
2939.31 1139
2939.82 1127
2940.33 1167
2940.84 1091
2941.36 1039
2941.87 1085
2942.38 1166
2942.89 1115
2943.40 1089
2943.91 1048
2944.42 1144
2944.94 1296
2945.45 1265
2945.96 1131
2946.47 1055
2946.98 1301
2947.49 1212
2948.01 1292
2948.52 1268
2949.03 1297
2949.54 1277
2950.05 1255
2950.57 1090
2951.08 1000
2951.59 963
2952.10 1170
2952.61 1091
2953.13 992
2953.64 1057
2954.15 1086
2954.66 1013
2955.18 1153
2955.69 1152
2956.20 1098
2956.71 962
2957.23 969
2957.74 1079
2958.25 1106
2958.76 1140
2959.28 1072
2959.79 1084
2960.30 1037
2960.82 1159
2961.33 1162
2961.84 1129
2962.36 1254
2962.87 1366
2963.38 1349
2963.89 1327
2964.41 1289
2964.92 1263
2965.43 1131
2965.95 1144
2966.46 1177
2966.97 1094
2967.49 1195
2968.00 1113
2968.52 1075
2969.03 961
2969.54 990
2970.06 1217
2970.57 1063
2971.08 903
2971.60 937
2972.11 1062
2972.63 1046
2973.14 1012
2973.65 950
2974.17 932
2974.68 977
2975.20 874
2975.71 972
2976.23 898
2976.74 1024
2977.25 1040
2977.77 964
2978.28 1084
2978.80 1129
2979.31 992
2979.83 986
2980.34 1034
2980.86 985
2981.37 1022
2981.89 1011
2982.40 1154
2982.91 1135
2983.43 1115
2983.94 1170
2984.46 1258
2984.97 1181
2985.49 1171
2986.00 1084
2986.52 1227
2987.04 1110
2987.55 1124
2988.07 1019
2988.58 1223
2989.10 1167
2989.61 1119
2990.13 1157
2990.64 1174
2991.16 1110
2991.67 1121
2992.19 1101
2992.71 1216
2993.22 1191
2993.74 1199
2994.25 1153
2994.77 1159
2995.28 1246
2995.80 1257
2996.32 1318
2996.83 1284
2997.35 1417
2997.87 1540
2998.38 1718
2998.90 1527
2999.41 1443
2999.93 1693
3000.45 1616
3000.96 1646
3001.48 1587
3002.00 1480
3002.51 1628
3003.03 1639
3003.55 1484
3004.06 1416
3004.58 1472
3005.10 1382
3005.61 1340
3006.13 1383
3006.65 1453
3007.16 1416
3007.68 1370
3008.20 1314
3008.71 1363
3009.23 1105
3009.75 995
3010.27 1133
3010.78 1182
3011.30 1004
3011.82 1027
3012.34 1080
3012.85 1045
3013.37 1007
3013.89 1067
3014.41 1194
3014.92 1248
3015.44 1182
3015.96 1143
3016.48 1188
3016.99 1158
3017.51 1235
3018.03 1114
3018.55 1182
3019.07 1184
3019.58 1224
3020.10 1241
3020.62 1397
3021.14 1277
3021.66 1199
3022.17 1267
3022.69 1216
3023.21 1296
3023.73 1289
3024.25 1263
3024.77 1318
3025.28 1149
3025.80 1326
3026.32 1144
3026.84 1206
3027.36 1319
3027.88 1288
3028.40 1147
3028.92 1264
3029.43 1157
3029.95 1190
3030.47 1158
3030.99 1099
3031.51 1161
3032.03 1149
3032.55 1246
3033.07 1287
3033.59 1470
3034.11 1412
3034.63 1551
3035.15 1713
3035.66 2000
3036.18 2092
3036.70 2233
3037.22 2123
3037.74 2166
3038.26 2139
3038.78 1972
3039.30 1930
3039.82 1832
3040.34 1760
3040.86 1510
3041.38 1323
3041.90 1401
3042.42 1307
3042.94 1302
3043.46 1280
3043.98 1185
3044.50 1144
3045.02 1068
3045.54 1199
3046.06 1211
3046.58 1218
3047.10 1112
3047.62 1101
3048.14 1029
3048.66 1102
3049.18 1139
3049.71 1163
3050.23 1143
3050.75 1089
3051.27 1228
3051.79 1146
3052.31 1178
3052.83 1163
3053.35 1280
3053.87 1137
3054.39 1242
3054.91 1278
3055.43 1057
3055.96 1055
3056.48 1146
3057.00 1170
3057.52 1052
3058.04 1038
3058.56 1155
3059.08 1062
3059.61 1062
3060.13 1076
3060.65 1031
3061.17 1041
3061.69 1063
3062.21 1080
3062.73 1157
3063.26 1132
3063.78 1056
3064.30 1091
3064.82 1168
3065.34 1247
3065.87 1212
3066.39 1238
3066.91 1251
3067.43 1105
3067.95 1043
3068.48 1132
3069.00 1121
3069.52 1042
3070.04 1159
3070.57 1085
3071.09 1117
3071.61 1056
3072.13 1245
3072.66 1211
3073.18 1336
3073.70 1324
3074.22 1342
3074.75 1373
3075.27 1241
3075.79 1360
3076.32 1385
3076.84 1428
3077.36 1459
3077.88 1238
3078.41 1314
3078.93 1494
3079.45 1355
3079.98 1219
3080.50 1198
3081.02 1196
3081.55 1325
3082.07 1168
3082.59 1214
3083.12 1306
3083.64 1226
3084.16 1156
3084.69 1277
3085.21 1109
3085.73 1165
3086.26 1067
3086.78 1090
3087.31 1318
3087.83 1200
3088.35 1206
3088.88 1055
3089.40 1168
3089.93 997
3090.45 1027
3090.97 1183
3091.50 1202
3092.02 1207
3092.55 1120
3093.07 1180
3093.60 1327
3094.12 1073
3094.64 1206
3095.17 1193
3095.69 1328
3096.22 1428
3096.74 1321
3097.27 1408
3097.79 1327
3098.32 1404
3098.84 1435
3099.37 1438
3099.89 1428
3100.42 1344
3100.94 1461
3101.47 1739
3101.99 1859
3102.52 2016
3103.04 2402
3103.57 2866
3104.09 2580
3104.62 2732
3105.14 2519
3105.67 2720
3106.19 2765
3106.72 2263
3107.24 2090
3107.77 1897
3108.29 1553
3108.82 1459
3109.35 1350
3109.87 1349
3110.40 1479
3110.92 1407
3111.45 1523
3111.98 1494
3112.50 1404
3113.03 1405
3113.55 1423
3114.08 1352
3114.61 1328
3115.13 1373
3115.66 1391
3116.18 1322
3116.71 1258
3117.24 1472
3117.76 1339
3118.29 1227
3118.82 1235
3119.34 1287
3119.87 1274
3120.40 1193
3120.92 1097
3121.45 1204
3121.98 1373
3122.50 1365
3123.03 1211
3123.56 1187
3124.08 1276
3124.61 1300
3125.14 1342
3125.66 1226
3126.19 1113
3126.72 1243
3127.25 1167
3127.77 1169
3128.30 1259
3128.83 1219
3129.36 1182
3129.88 1289
3130.41 1185
3130.94 1084
3131.46 1274
3131.99 1259
3132.52 1205
3133.05 954
3133.58 1015
3134.10 1084
3134.63 1033
3135.16 929
3135.69 984
3136.21 1036
3136.74 1105
3137.27 1172
3137.80 1125
3138.33 1069
3138.86 1007
3139.38 1113
3139.91 1204
3140.44 1210
3140.97 1211
3141.50 1022
3142.03 1034
3142.55 1171
3143.08 1359
3143.61 1156
3144.14 1178
3144.67 1140
3145.20 1145
3145.73 1186
3146.25 1112
3146.78 1166
3147.31 1269
3147.84 1143
3148.37 1160
3148.90 1189
3149.43 1174
3149.96 1105
3150.49 1208
3151.02 1171
3151.54 1279
3152.07 1324
3152.60 1152
3153.13 1179
3153.66 1212
3154.19 1242
3154.72 1164
3155.25 1099
3155.78 1065
3156.31 1104
3156.84 1230
3157.37 1076
3157.90 1219
3158.43 1134
3158.96 1160
3159.49 1143
3160.02 1065
3160.55 1173
3161.08 1265
3161.61 967
3162.14 945
3162.67 978
3163.20 1053
3163.73 1014
3164.26 1073
3164.79 1072
3165.32 1108
3165.85 1071
3166.38 1086
3166.91 1086
3167.44 1035
3167.97 1185
3168.50 1107
3169.03 1104
3169.57 1156
3170.10 1308
3170.63 1075
3171.16 997
3171.69 1119
3172.22 1258
3172.75 1086
3173.28 1155
3173.81 1076
3174.34 926
3174.88 997
3175.41 1115
3175.94 1062
3176.47 1049
3177.00 1036
3177.53 1076
3178.06 1090
3178.60 1099
3179.13 1097
3179.66 1217
3180.19 1096
3180.72 1134
3181.25 1089
3181.79 1161
3182.32 1095
3182.85 1095
3183.38 1142
3183.91 1229
3184.44 1041
3184.98 1074
3185.51 1185
3186.04 1069
3186.57 1190
3187.11 1197
3187.64 1054
3188.17 1023
3188.70 1170
3189.24 1171
3189.77 1027
3190.30 1097
3190.83 1076
3191.37 1085
3191.90 1163
3192.43 996
3192.96 1054
3193.50 984
3194.03 1101
3194.56 976
3195.09 1046
3195.63 1058
3196.16 1029
3196.69 1015
3197.23 977
3197.76 918
3198.29 905
3198.83 867
3199.36 1024
3199.89 1131
3200.43 1027
3200.96 999
3201.49 1066
3202.03 1227
3202.56 1207
3203.09 1238
3203.63 1270
3204.16 1185
3204.69 1156
3205.23 1282
3205.76 1210
3206.30 1097
3206.83 1088
3207.36 1248
3207.90 1308
3208.43 1133
3208.97 1109
3209.50 1134
3210.03 1230
3210.57 1291
3211.10 1147
3211.64 1132
3212.17 1105
3212.70 1200
3213.24 1202
3213.77 1193
3214.31 1135
3214.84 1140
3215.38 1016
3215.91 1038
3216.45 1110
3216.98 1161
3217.52 1187
3218.05 1092
3218.59 1115
3219.12 1062
3219.66 1051
3220.19 1062
3220.73 1199
3221.26 1172
3221.80 1124
3222.33 1198
3222.87 1158
3223.40 954
3223.94 1039
3224.47 1205
3225.01 1115
3225.54 1214
3226.08 1162
3226.61 1207
3227.15 1206
3227.69 1229
3228.22 1231
3228.76 1102
3229.29 1190
3229.83 1327
3230.36 1156
3230.90 1055
3231.44 1180
3231.97 1124
3232.51 924
3233.04 929
3233.58 1033
3234.12 1151
3234.65 1081
3235.19 1016
3235.72 1092
3236.26 1140
3236.80 1089
3237.33 1110
3237.87 1221
3238.41 1224
3238.94 1166
3239.48 1235
3240.02 1253
3240.55 1173
3241.09 1144
3241.63 1245
3242.16 1342
3242.70 1196
3243.24 1212
3243.77 1240
3244.31 1231
3244.85 1125
3245.39 1254
3245.92 1111
3246.46 1121
3247.00 1149
3247.53 1281
3248.07 1085
3248.61 1050
3249.15 1265
3249.68 1199
3250.22 1242
3250.76 1161
3251.30 1055
3251.83 1299
3252.37 1255
3252.91 1142
3253.45 1088
3253.98 1197
3254.52 1372
3255.06 1194
3255.60 1167
3256.14 1268
3256.67 1299
3257.21 1422
3257.75 1592
3258.29 1473
3258.83 1779
3259.37 1540
3259.90 1745
3260.44 1980
3260.98 1940
3261.52 2060
3262.06 2259
3262.60 2207
3263.13 2117
3263.67 1995
3264.21 1975
3264.75 1824
3265.29 1875
3265.83 1995
3266.37 1984
3266.91 2014
3267.44 1968
3267.98 1919
3268.52 1821
3269.06 1873
3269.60 1842
3270.14 1635
3270.68 1779
3271.22 1570
3271.76 1420
3272.30 1359
3272.84 1413
3273.38 1427
3273.91 1233
3274.45 1340
3274.99 1378
3275.53 1404
3276.07 1469
3276.61 1429
3277.15 1417
3277.69 1345
3278.23 1391
3278.77 1478
3279.31 1451
3279.85 1473
3280.39 1612
3280.93 1311
3281.47 1307
3282.01 1521
3282.55 1447
3283.09 1502
3283.63 1537
3284.17 1552
3284.71 1497
3285.25 1436
3285.79 1535
3286.33 1481
3286.87 1439
3287.42 1426
3287.96 1422
3288.50 1404
3289.04 1401
3289.58 1487
3290.12 1380
3290.66 1321
3291.20 1349
3291.74 1393
3292.28 1456
3292.82 1472
3293.36 1466
3293.91 1587
3294.45 1763
3294.99 1825
3295.53 1761
3296.07 2089
3296.61 2150
3297.15 2098
3297.69 2136
3298.24 2058
3298.78 2133
3299.32 1814
3299.86 1793
3300.40 1875
3300.94 1743
3301.49 1613
3302.03 1543
3302.57 1562
3303.11 1473
3303.65 1378
3304.19 1327
3304.74 1387
3305.28 1450
3305.82 1415
3306.36 1318
3306.90 1471
3307.45 1406
3307.99 1344
3308.53 1428
3309.07 1573
3309.62 1352
3310.16 1456
3310.70 1492
3311.24 1517
3311.79 1465
3312.33 1511
3312.87 1380
3313.41 1421
3313.96 1539
3314.50 1573
3315.04 1632
3315.59 1511
3316.13 1662
3316.67 1781
3317.21 1818
3317.76 1947
3318.30 1887
3318.84 1775
3319.39 1839
3319.93 1714
3320.47 1741
3321.02 1798
3321.56 1732
3322.10 1998
3322.65 1803
3323.19 1736
3323.73 1829
3324.28 1819
3324.82 1757
3325.36 1678
3325.91 1764
3326.45 1758
3327.00 1690
3327.54 1682
3328.08 1580
3328.63 1560
3329.17 1597
3329.72 1593
3330.26 1542
3330.80 1716
3331.35 1911
3331.89 1802
3332.44 2003
3332.98 2424
3333.53 3153
3334.07 3055
3334.61 3705
3335.16 4453
3335.70 5176
3336.25 5536
3336.79 6057
3337.34 6165
3337.88 6337
3338.43 6722
3338.97 5923
3339.52 5475
3340.06 4983
3340.61 4256
3341.15 3692
3341.70 3057
3342.24 2659
3342.79 2178
3343.33 1853
3343.88 1938
3344.42 1671
3344.97 1548
3345.51 1563
3346.06 1653
3346.60 1521
3347.15 1374
3347.69 1337
3348.24 1518
3348.78 1541
3349.33 1400
3349.88 1546
3350.42 1671
3350.97 1681
3351.51 1584
3352.06 1641
3352.61 1730
3353.15 1830
3353.70 1918
3354.24 1693
3354.79 1792
3355.34 1706
3355.88 1852
3356.43 1627
3356.97 1604
3357.52 1707
3358.07 1680
3358.61 1641
3359.16 1506
3359.71 1418
3360.25 1428
3360.80 1289
3361.35 1193
3361.89 1236
3362.44 1275
3362.99 1274
3363.53 1316
3364.08 1342
3364.63 1416
3365.17 1397
3365.72 1433
3366.27 1349
3366.81 1395
3367.36 1494
3367.91 1450
3368.46 1335
3369.00 1329
3369.55 1408
3370.10 1459
3370.64 1662
3371.19 1849
3371.74 1684
3372.29 1724
3372.83 1592
3373.38 1614
3373.93 1935
3374.48 1984
3375.03 2088
3375.57 2054
3376.12 2004
3376.67 1941
3377.22 2019
3377.76 1964
3378.31 1828
3378.86 1676
3379.41 1458
3379.96 1425
3380.50 1311
3381.05 1266
3381.60 1292
3382.15 1277
3382.70 1361
3383.25 1362
3383.79 1472
3384.34 1396
3384.89 1449
3385.44 1357
3385.99 1264
3386.54 1278
3387.09 1277
3387.64 1301
3388.18 1306
3388.73 1239
3389.28 1118
3389.83 1191
3390.38 1152
3390.93 1155
3391.48 1206
3392.03 1228
3392.58 1172
3393.13 1096
3393.67 1187
3394.22 1307
3394.77 1164
3395.32 1169
3395.87 1382
3396.42 1300
3396.97 1168
3397.52 1169
3398.07 1123
3398.62 1188
3399.17 1009
3399.72 959
3400.27 1008
3400.82 1117
3401.37 1179
3401.92 1036
3402.47 1004
3403.02 974
3403.57 964
3404.12 1031
3404.67 980
3405.22 1124
3405.77 1107
3406.32 1168
3406.87 1110
3407.42 1130
3407.97 1281
3408.52 1160
3409.07 1222
3409.62 1143
3410.17 1250
3410.72 1279
3411.27 1272
3411.82 1343
3412.38 1322
3412.93 1347
3413.48 1300
3414.03 1548
3414.58 1455
3415.13 1525
3415.68 1603
3416.23 1341
3416.78 1296
3417.33 1407
3417.89 1342
3418.44 1294
3418.99 1174
3419.54 1026
3420.09 976
3420.64 942
3421.19 1101
3421.74 1035
3422.30 1163
3422.85 1169
3423.40 1228
3423.95 1176
3424.50 1148
3425.05 1190
3425.61 1160
3426.16 1046
3426.71 1125
3427.26 1309
3427.81 1219
3428.37 1101
3428.92 1101
3429.47 1016
3430.02 1012
3430.58 1116
3431.13 1008
3431.68 972
3432.23 971
3432.78 1060
3433.34 1014
3433.89 1165
3434.44 1119
3434.99 1016
3435.55 992
3436.10 1012
3436.65 968
3437.21 1102
3437.76 1001
3438.31 893
3438.86 1000
3439.42 966
3439.97 1012
3440.52 963
3441.08 960
3441.63 948
3442.18 968
3442.74 1121
3443.29 1073
3443.84 1094
3444.40 999
3444.95 1043
3445.50 1020
3446.06 892
3446.61 934
3447.16 989
3447.72 934
3448.27 987
3448.82 1055
3449.38 1195
3449.93 966
3450.48 924
3451.04 894
3451.59 952
3452.15 969
3452.70 959
3453.25 1024
3453.81 1052
3454.36 941
3454.92 974
3455.47 1095
3456.03 881
3456.58 958
3457.13 1063
3457.69 1022
3458.24 889
3458.80 848
3459.35 804
3459.91 991
3460.46 949
3461.02 895
3461.57 971
3462.13 862
3462.68 1015
3463.24 928
3463.79 1095
3464.34 1067
3464.90 1020
3465.46 1029
3466.01 994
3466.57 986
3467.12 922
3467.68 938
3468.23 1009
3468.79 1133
3469.34 963
3469.90 1030
3470.45 1032
3471.01 895
3471.56 1108
3472.12 1069
3472.67 1000
3473.23 961
3473.79 952
3474.34 989
3474.90 869
3475.45 1026
3476.01 1094
3476.56 1122
3477.12 1058
3477.68 1002
3478.23 953
3478.79 976
3479.35 962
3479.90 1122
3480.46 1146
3481.01 1076
3481.57 1132
3482.13 1103
3482.68 1182
3483.24 1212
3483.80 1128
3484.35 1220
3484.91 1168
3485.47 1118
3486.02 1008
3486.58 1149
3487.14 1329
3487.69 1266
3488.25 1293
3488.81 1211
3489.36 1385
3489.92 1459
3490.48 1425
3491.03 1594
3491.59 1884
3492.15 2126
3492.71 2212
3493.26 2175
3493.82 2229
3494.38 2331
3494.94 2245
3495.49 2263
3496.05 1981
3496.61 1889
3497.17 2016
3497.72 1978
3498.28 1916
3498.84 1808
3499.40 1974
3499.95 2139
3500.51 2297
3501.07 2404
3501.63 2481
3502.19 2485
3502.74 2603
3503.30 2700
3503.86 2462
3504.42 2675
3504.98 2810
3505.53 2784
3506.09 2981
3506.65 2762
3507.21 2519
3507.77 2775
3508.33 2825
3508.88 2922
3509.44 2529
3510.00 2157
3510.56 1927
3511.12 1830
3511.68 1605
3512.24 1470
3512.80 1638
3513.35 1603
3513.91 1298
3514.47 1248
3515.03 1270
3515.59 1218
3516.15 1196
3516.71 1205
3517.27 1273
3517.83 1374
3518.39 1273
3518.95 1280
3519.50 1249
3520.06 1293
3520.62 1434
3521.18 1346
3521.74 1310
3522.30 1250
3522.86 1211
3523.42 1239
3523.98 1264
3524.54 1293
3525.10 1313
3525.66 1184
3526.22 1226
3526.78 1123
3527.34 1101
3527.90 1001
3528.46 1109
3529.02 1144
3529.58 986
3530.14 1082
3530.70 1100
3531.26 1095
3531.82 1099
3532.38 1128
3532.94 1110
3533.50 1161
3534.06 1024
3534.62 1078
3535.18 1107
3535.75 1075
3536.31 1105
3536.87 1121
3537.43 1103
3537.99 1214
3538.55 1245
3539.11 1080
3539.67 1230
3540.23 1273
3540.79 1201
3541.35 1215
3541.92 1164
3542.48 1249
3543.04 1243
3543.60 1126
3544.16 1150
3544.72 1277
3545.28 1291
3545.84 1245
3546.41 1203
3546.97 1252
3547.53 1301
3548.09 1109
3548.65 1155
3549.21 1142
3549.78 1117
3550.34 1110
3550.90 1018
3551.46 1112
3552.02 1144
3552.59 982
3553.15 1012
3553.71 1066
3554.27 1069
3554.83 1108
3555.40 1179
3555.96 1224
3556.52 1134
3557.08 1164
3557.65 1187
3558.21 1265
3558.77 1138
3559.33 1094
3559.90 1124
3560.46 1123
3561.02 1079
3561.58 1092
3562.15 1078
3562.71 1007
3563.27 1105
3563.83 1098
3564.40 1147
3564.96 1107
3565.52 955
3566.09 976
3566.65 1021
3567.21 1056
3567.78 973
3568.34 1035
3568.90 1007
3569.47 1020
3570.03 990
3570.59 998
3571.16 947
3571.72 999
3572.28 909
3572.85 1024
3573.41 1093
3573.97 1121
3574.54 1094
3575.10 1105
3575.66 1091
3576.23 1080
3576.79 1066
3577.36 1092
3577.92 1229
3578.48 1111
3579.05 1143
3579.61 1036
3580.18 1078
3580.74 1042
3581.31 1147
3581.87 1057
3582.43 1024
3583.00 1002
3583.56 1004
3584.13 1084
3584.69 1053
3585.26 951
3585.82 961
3586.39 919
3586.95 1024
3587.52 1011
3588.08 1137
3588.64 1016
3589.21 899
3589.77 983
3590.34 913
3590.90 974
3591.47 962
3592.03 941
3592.60 1076
3593.17 974
3593.73 905
3594.30 973
3594.86 956
3595.43 849
3595.99 1041
3596.56 1015
3597.12 847
3597.69 806
3598.25 841
3598.82 991
3599.39 946
3599.95 921
3600.52 864
3601.08 977
3601.65 961
3602.21 927
3602.78 860
3603.35 858
3603.91 1030
3604.48 959
3605.04 1053
3605.61 1003
3606.18 938
3606.74 964
3607.31 826
3607.88 846
3608.44 936
3609.01 976
3609.57 853
3610.14 804
3610.71 857
3611.27 845
3611.84 958
3612.41 957
3612.97 911
3613.54 1105
3614.11 1136
3614.68 984
3615.24 948
3615.81 1053
3616.38 1338
3616.94 1437
3617.51 1489
3618.08 1487
3618.64 1672
3619.21 1756
3619.78 1927
3620.35 1949
3620.91 1761
3621.48 1660
3622.05 1578
3622.62 1554
3623.18 1558
3623.75 1392
3624.32 1107
3624.89 1156
3625.45 1040
3626.02 992
3626.59 979
3627.16 904
3627.73 827
3628.29 839
3628.86 890
3629.43 874
3630.00 800
3630.57 849
3631.13 889
3631.70 852
3632.27 893
3632.84 984
3633.41 1006
3633.98 1014
3634.54 986
3635.11 921
3635.68 809
3636.25 857
3636.82 865
3637.39 922
3637.96 860
3638.52 979
3639.09 1009
3639.66 984
3640.23 904
3640.80 963
3641.37 1015
3641.94 1174
3642.51 1246
3643.08 1157
3643.65 1245
3644.21 1336
3644.78 1166
3645.35 1108
3645.92 1137
3646.49 1091
3647.06 1146
3647.63 1054
3648.20 1035
3648.77 1131
3649.34 990
3649.91 1022
3650.48 1022
3651.05 1068
3651.62 1165
3652.19 1130
3652.76 1151
3653.33 1056
3653.90 1164
3654.47 1113
3655.04 1183
3655.61 1184
3656.18 1097
3656.75 1370
3657.32 1263
3657.89 1376
3658.46 1302
3659.03 1363
3659.60 1316
3660.17 1407
3660.74 1514
3661.31 1472
3661.88 1388
3662.45 1301
3663.02 1384
3663.59 1146
3664.16 1237
3664.74 1106
3665.31 1258
3665.88 1235
3666.45 1202
3667.02 1309
3667.59 1243
3668.16 1433
3668.73 1236
3669.30 1193
3669.87 1315
3670.45 1269
3671.02 1145
3671.59 1184
3672.16 1121
3672.73 1048
3673.30 1125
3673.87 1163
3674.45 1128
3675.02 1095
3675.59 1133
3676.16 1211
3676.73 1251
3677.30 1171
3677.88 1138
3678.45 1097
3679.02 1060
3679.59 1128
3680.16 1287
3680.74 1059
3681.31 1008
3681.88 1039
3682.45 1004
3683.02 1049
3683.60 961
3684.17 1059
3684.74 1102
3685.31 1074
3685.89 1020
3686.46 1206
3687.03 1217
3687.60 1163
3688.18 1162
3688.75 1231
3689.32 1223
3689.89 1345
3690.47 1316
3691.04 1263
3691.61 1316
3692.19 1515
3692.76 1431
3693.33 1387
3693.91 1356
3694.48 1206
3695.05 1075
3695.62 1063
3696.20 1158
3696.77 1054
3697.34 1032
3697.92 1116
3698.49 1103
3699.06 1136
3699.64 995
3700.21 979
3700.79 990
3701.36 1063
3701.93 1089
3702.51 1056
3703.08 1096
3703.65 994
3704.23 1018
3704.80 1065
3705.38 1110
3705.95 992
3706.52 1018
3707.10 1042
3707.67 879
3708.25 870
3708.82 1074
3709.39 1060
3709.97 1035
3710.54 1009
3711.12 1025
3711.69 929
3712.27 884
3712.84 995
3713.42 994
3713.99 1074
3714.57 947
3715.14 984
3715.71 977
3716.29 992
3716.86 897
3717.44 930
3718.01 991
3718.59 1130
3719.16 1023
3719.74 1096
3720.31 1000
3720.89 1026
3721.47 946
3722.04 988
3722.62 1045
3723.19 849
3723.77 923
3724.34 946
3724.92 893
3725.49 915
3726.07 910
3726.64 911
3727.22 960
3727.80 942
3728.37 893
3728.95 931
3729.52 957
3730.10 1011
3730.67 1135
3731.25 1118
3731.83 1167
3732.40 1241
3732.98 1154
3733.55 1220
3734.13 1162
3734.71 1228
3735.28 1202
3735.86 1234
3736.44 1028
3737.01 1072
3737.59 1035
3738.17 1038
3738.74 1050
3739.32 1039
3739.90 1055
3740.47 955
3741.05 943
3741.63 980
3742.20 793
3742.78 947
3743.36 830
3743.93 902
3744.51 929
3745.09 934
3745.66 1007
3746.24 1047
3746.82 951
3747.40 970
3747.97 1122
3748.55 986
3749.13 976
3749.70 906
3750.28 1003
3750.86 965
3751.44 872
3752.02 919
3752.59 880
3753.17 817
3753.75 718
3754.33 920
3754.90 910
3755.48 983
3756.06 917
3756.64 794
3757.22 912
3757.79 1057
3758.37 1045
3758.95 1043
3759.53 980
3760.11 1155
3760.68 1122
3761.26 1102
3761.84 1103
3762.42 1035
3763.00 1073
3763.58 1080
3764.15 1021
3764.73 969
3765.31 1010
3765.89 1042
3766.47 872
3767.05 800
3767.63 918
3768.21 869
3768.78 880
3769.36 888
3769.94 885
3770.52 948
3771.10 947
3771.68 960
3772.26 990
3772.84 1003
3773.42 936
3774.00 952
3774.58 995
3775.15 970
3775.73 977
3776.31 1020
3776.89 998
3777.47 1075
3778.05 1037
3778.63 870
3779.21 873
3779.79 915
3780.37 898
3780.95 921
3781.53 978
3782.11 956
3782.69 918
3783.27 831
3783.85 795
3784.43 877
3785.01 843
3785.59 891
3786.17 982
3786.75 801
3787.33 770
3787.91 1008
3788.49 917
3789.07 849
3789.65 812
3790.23 895
3790.81 919
3791.39 954
3791.98 900
3792.56 864
3793.14 895
3793.72 928
3794.30 935
3794.88 903
3795.46 920
3796.04 1038
3796.62 967
3797.20 972
3797.78 907
3798.37 1041
3798.95 996
3799.53 926
3800.11 976
3800.69 972
3801.27 832
3801.85 983
3802.43 1082
3803.02 1031
3803.60 1040
3804.18 1077
3804.76 1056
3805.34 993
3805.92 948
3806.51 945
3807.09 989
3807.67 1099
3808.25 1164
3808.83 1094
3809.42 957
3810.00 999
3810.58 976
3811.16 950
3811.74 1005
3812.33 966
3812.91 991
3813.49 969
3814.07 981
3814.66 963
3815.24 1029
3815.82 1013
3816.40 1045
3816.99 910
3817.57 923
3818.15 945
3818.73 880
3819.32 851
3819.90 1030
3820.48 838
3821.06 916
3821.65 985
3822.23 935
3822.81 846
3823.40 968
3823.98 883
3824.56 778
3825.15 781
3825.73 972
3826.31 927
3826.90 893
3827.48 864
3828.06 893
3828.65 921
3829.23 802
3829.81 828
3830.40 945
3830.98 944
3831.56 1083
3832.15 1021
3832.73 953
3833.32 849
3833.90 923
3834.48 1053
3835.07 944
3835.65 940
3836.23 961
3836.82 998
3837.40 1004
3837.99 1014
3838.57 876
3839.16 798
3839.74 840
3840.32 845
3840.91 932
3841.49 943
3842.08 1007
3842.66 927
3843.25 980
3843.83 853
3844.42 957
3845.00 1037
3845.59 954
3846.17 909
3846.76 888
3847.34 996
3847.92 939
3848.51 843
3849.09 873
3849.68 1010
3850.27 1005
3850.85 842
3851.44 882
3852.02 1032
3852.61 954
3853.19 946
3853.78 955
3854.36 959
3854.95 948
3855.53 937
3856.12 1007
3856.70 949
3857.29 995
3857.88 1230
3858.46 1244
3859.05 1346
3859.63 1388
3860.22 1496
3860.80 1717
3861.39 1830
3861.98 1979
3862.56 2158
3863.15 2263
3863.73 2232
3864.32 2283
3864.91 2206
3865.49 2169
3866.08 2156
3866.67 2253
3867.25 1966
3867.84 1835
3868.43 1919
3869.01 1879
3869.60 1866
3870.19 1916
3870.77 1897
3871.36 1415
3871.95 1321
3872.53 1325
3873.12 1382
3873.71 1488
3874.29 1483
3874.88 1559
3875.47 1635
3876.05 1438
3876.64 1368
3877.23 1244
3877.82 1277
3878.40 1192
3878.99 1191
3879.58 1229
3880.16 1190
3880.75 1371
3881.34 1274
3881.93 1054
3882.51 1025
3883.10 923
3883.69 1276
3884.28 1285
3884.87 1177
3885.45 1207
3886.04 1145
3886.63 1052
3887.22 1149
3887.80 1162
3888.39 1082
3888.98 1147
3889.57 1222
3890.16 1197
3890.74 1199
3891.33 1208
3891.92 1188
3892.51 1273
3893.10 1234
3893.69 1149
3894.27 1210
3894.86 1431
3895.45 1402
3896.04 1294
3896.63 1348
3897.22 1427
3897.81 1252
3898.40 1332
3898.98 1448
3899.57 1385
3900.16 1311
3900.75 1332
3901.34 1232
3901.93 1253
3902.52 1362
3903.11 1137
3903.70 1082
3904.29 1193
3904.87 1131
3905.46 1072
3906.05 1025
3906.64 1017
3907.23 1061
3907.82 959
3908.41 934
3909.00 907
3909.59 841
3910.18 1126
3910.77 1086
3911.36 941
3911.95 801
3912.54 857
3913.13 956
3913.72 1039
3914.31 935
3914.90 891
3915.49 919
3916.08 889
3916.67 920
3917.26 877
3917.85 775
3918.44 846
3919.03 880
3919.62 784
3920.21 910
3920.80 843
3921.39 769
3921.98 889
3922.57 1045
3923.16 995
3923.75 800
3924.34 823
3924.94 844
3925.53 828
3926.12 930
3926.71 940
3927.30 916
3927.89 901
3928.48 814
3929.07 797
3929.66 768
3930.25 942
3930.85 880
3931.44 875
3932.03 874
3932.62 804
3933.21 766
3933.80 845
3934.39 871
3934.99 957
3935.58 807
3936.17 800
3936.76 777
3937.35 854
3937.94 777
3938.54 874
3939.13 919
3939.72 903
3940.31 892
3940.90 853
3941.49 919
3942.09 868
3942.68 888
3943.27 841
3943.86 721
3944.46 833
3945.05 836
3945.64 828
3946.23 874
3946.82 857
3947.42 773
3948.01 880
3948.60 839
3949.20 855
3949.79 826
3950.38 932
3950.97 800
3951.57 743
3952.16 877
3952.75 869
3953.34 819
3953.94 959
3954.53 832
3955.12 835
3955.72 796
3956.31 889
3956.90 804
3957.50 811
3958.09 837
3958.68 847
3959.28 908
3959.87 998
3960.46 864
3961.06 813
3961.65 817
3962.24 986
3962.84 942
3963.43 844
3964.02 799
3964.62 919
3965.21 961
3965.81 880
3966.40 1003
3966.99 1057
3967.59 1052
3968.18 1058
3968.78 1107
3969.37 1110
3969.96 1031
3970.56 1005
3971.15 1026
3971.75 903
3972.34 821
3972.94 879
3973.53 1034
3974.12 914
3974.72 969
3975.31 889
3975.91 892
3976.50 915
3977.10 886
3977.69 846
3978.29 994
3978.88 976
3979.48 887
3980.07 884
3980.67 792
3981.26 800
3981.86 838
3982.45 834
3983.05 880
3983.64 809
3984.24 922
3984.83 876
3985.43 912
3986.02 917
3986.62 827
3987.21 912
3987.81 954
3988.40 856
3989.00 851
3989.60 778
3990.19 859
3990.79 960
3991.38 846
3991.98 1006
3992.57 1017
3993.17 962
3993.77 991
3994.36 821
3994.96 899
3995.55 861
3996.15 1006
3996.75 906
3997.34 861
3997.94 809
3998.54 843
3999.13 879
3999.73 895
4000.32 822
4000.92 777
4001.52 1003
4002.11 823
4002.71 900
4003.31 934
4003.90 929
4004.50 930
4005.10 1007
4005.69 915
4006.29 999
4006.89 1051
4007.49 1039
4008.08 873
4008.68 951
4009.28 939
4009.87 879
4010.47 978
4011.07 912
4011.67 832
4012.26 918
4012.86 1021
4013.46 1015
4014.05 984
4014.65 924
4015.25 1024
4015.85 992
4016.44 1127
4017.04 1213
4017.64 1237
4018.24 1042
4018.84 1028
4019.43 1100
4020.03 1100
4020.63 1091
4021.23 1009
4021.83 948
4022.42 959
4023.02 970
4023.62 969
4024.22 812
4024.82 822
4025.41 811
4026.01 850
4026.61 898
4027.21 841
4027.81 888
4028.41 916
4029.01 913
4029.60 869
4030.20 991
4030.80 965
4031.40 844
4032.00 970
4032.60 944
4033.20 878
4033.80 774
4034.39 932
4034.99 923
4035.59 855
4036.19 869
4036.79 939
4037.39 873
4037.99 886
4038.59 876
4039.19 836
4039.79 749
4040.39 836
4040.99 894
4041.59 770
4042.18 814
4042.78 864
4043.38 876
4043.98 831
4044.58 823
4045.18 895
4045.78 951
4046.38 859
4046.98 858
4047.58 922
4048.18 884
4048.78 830
4049.38 825
4049.98 770
4050.58 792
4051.18 879
4051.78 927
4052.38 924
4052.98 991
4053.58 911
4054.19 930
4054.79 879
4055.39 850
4055.99 952
4056.59 962
4057.19 927
4057.79 838
4058.39 837
4058.99 826
4059.59 854
4060.19 859
4060.79 807
4061.39 786
4061.99 844
4062.60 794
4063.20 761
4063.80 866
4064.40 799
4065.00 727
4065.60 797
4066.20 716
4066.80 758
4067.41 802
4068.01 798
4068.61 735
4069.21 759
4069.81 805
4070.41 745
4071.02 692
4071.62 673
4072.22 784
4072.82 896
4073.42 792
4074.02 792
4074.63 750
4075.23 809
4075.83 969
4076.43 874
4077.03 839
4077.64 780
4078.24 819
4078.84 873
4079.44 871
4080.05 918
4080.65 725
4081.25 751
4081.85 752
4082.46 771
4083.06 819
4083.66 776
4084.26 815
4084.87 783
4085.47 814
4086.07 914
4086.67 925
4087.28 788
4087.88 760
4088.48 828
4089.09 884
4089.69 839
4090.29 807
4090.90 956
4091.50 951
4092.10 841
4092.71 939
4093.31 1040
4093.91 1111
4094.52 1272
4095.12 1246
4095.72 1516
4096.33 1412
4096.93 1309
4097.53 1291
4098.14 1497
4098.74 1337
4099.34 1320
4099.95 1178
4100.55 1055
4101.16 1080
4101.76 917
4102.36 845
4102.97 878
4103.57 840
4104.18 659
4104.78 709
4105.38 754
4105.99 807
4106.59 727
4107.20 666
4107.80 754
4108.41 795
4109.01 827
4109.62 853
4110.22 798
4110.82 860
4111.43 801
4112.03 887
4112.64 939
4113.24 891
4113.85 798
4114.45 734
4115.06 836
4115.66 742
4116.27 751
4116.87 793
4117.48 833
4118.08 797
4118.69 810
4119.29 754
4119.90 856
4120.50 775
4121.11 902
4121.72 818
4122.32 786
4122.93 766
4123.53 754
4124.14 828
4124.74 716
4125.35 759
4125.95 799
4126.56 766
4127.17 822
4127.77 894
4128.38 952
4128.98 797
4129.59 886
4130.20 907
4130.80 783
4131.41 908
4132.01 903
4132.62 868
4133.23 835
4133.83 676
4134.44 807
4135.05 918
4135.65 872
4136.26 773
4136.87 836
4137.47 898
4138.08 824
4138.69 808
4139.29 790
4139.90 806
4140.51 780
4141.11 838
4141.72 869
4142.33 851
4142.93 764
4143.54 840
4144.15 833
4144.75 782
4145.36 808
4145.97 802
4146.58 841
4147.18 804
4147.79 792
4148.40 823
4149.01 789
4149.61 719
4150.22 797
4150.83 814
4151.44 821
4152.04 758
4152.65 832
4153.26 773
4153.87 711
4154.47 800
4155.08 772
4155.69 849
4156.30 780
4156.91 835
4157.51 831
4158.12 754
4158.73 722
4159.34 732
4159.95 742
4160.56 708
4161.16 708
4161.77 670
4162.38 737
4162.99 771
4163.60 696
4164.21 804
4164.81 872
4165.42 781
4166.03 719
4166.64 725
4167.25 718
4167.86 685
4168.47 780
4169.08 823
4169.69 832
4170.29 769
4170.90 750
4171.51 837
4172.12 823
4172.73 786
4173.34 873
4173.95 856
4174.56 803
4175.17 813
4175.78 758
4176.39 827
4177.00 788
4177.61 762
4178.22 888
4178.82 769
4179.43 781
4180.04 852
4180.65 772
4181.26 824
4181.87 921
4182.48 780
4183.09 856
4183.70 814
4184.31 868
4184.92 877
4185.53 820
4186.14 715
4186.75 695
4187.36 713
4187.97 715
4188.58 750
4189.19 690
4189.81 733
4190.42 731
4191.03 699
4191.64 876
4192.25 827
4192.86 858
4193.47 770
4194.08 815
4194.69 949
4195.30 983
4195.91 932
4196.52 1030
4197.13 1020
4197.74 845
4198.36 889
4198.97 834
4199.58 915
4200.19 1002
4200.80 923
4201.41 909
4202.02 870
4202.63 912
4203.25 847
4203.86 879
4204.47 909
4205.08 803
4205.69 841
4206.30 808
4206.92 824
4207.53 923
4208.14 821
4208.75 891
4209.36 809
4209.97 823
4210.59 752
4211.20 856
4211.81 820
4212.42 908
4213.03 989
4213.65 1020
4214.26 914
4214.87 879
4215.48 832
4216.10 996
4216.71 1030
4217.32 976
4217.93 1027
4218.55 1032
4219.16 996
4219.77 1174
4220.38 1120
4221.00 1109
4221.61 1204
4222.22 1145
4222.83 1224
4223.45 1380
4224.06 1393
4224.67 1602
4225.29 1488
4225.90 1514
4226.51 1592
4227.13 1633
4227.74 1633
4228.35 1745
4228.96 1758
4229.58 1837
4230.19 1774
4230.80 1775
4231.42 1733
4232.03 1523
4232.65 1573
4233.26 1600
4233.87 1696
4234.49 1659
4235.10 1688
4235.71 1606
4236.33 1599
4236.94 1581
4237.56 1605
4238.17 1639
4238.78 1470
4239.40 1519
4240.01 1449
4240.63 1311
4241.24 1243
4241.85 1077
4242.47 1049
4243.08 995
4243.70 960
4244.31 1001
4244.93 1054
4245.54 1126
4246.15 1122
4246.77 1021
4247.38 1025
4248.00 1077
4248.61 1106
4249.23 958
4249.84 1101
4250.46 996
4251.07 949
4251.69 1010
4252.30 1018
4252.92 991
4253.53 1054
4254.15 1048
4254.76 1184
4255.38 1083
4255.99 876
4256.61 883
4257.22 958
4257.84 969
4258.45 1050
4259.07 1144
4259.69 905
4260.30 888
4260.92 959
4261.53 967
4262.15 892
4262.76 953
4263.38 911
4263.99 992
4264.61 916
4265.23 861
4265.84 897
4266.46 1050
4267.07 949
4267.69 936
4268.31 946
4268.92 1061
4269.54 1052
4270.16 956
4270.77 1014
4271.39 1054
4272.00 1118
4272.62 1025
4273.24 928
4273.85 948
4274.47 989
4275.09 1112
4275.70 992
4276.32 843
4276.94 875
4277.55 922
4278.17 845
4278.79 896
4279.40 891
4280.02 917
4280.64 801
4281.26 840
4281.87 836
4282.49 803
4283.11 886
4283.72 880
4284.34 820
4284.96 873
4285.58 889
4286.19 874
4286.81 866
4287.43 921
4288.05 846
4288.66 760
4289.28 772
4289.90 811
4290.52 877
4291.13 879
4291.75 849
4292.37 879
4292.99 779
4293.61 831
4294.22 849
4294.84 866
4295.46 896
4296.08 809
4296.70 914
4297.31 846
4297.93 784
4298.55 895
4299.17 893
4299.79 957
4300.41 914
4301.03 938
4301.64 926
4302.26 891
4302.88 784
4303.50 821
4304.12 810
4304.74 776
4305.36 831
4305.97 821
4306.59 756
4307.21 854
4307.83 976
4308.45 931
4309.07 897
4309.69 957
4310.31 1020
4310.93 1037
4311.55 982
4312.17 960
4312.78 1075
4313.40 1024
4314.02 1017
4314.64 1021
4315.26 874
4315.88 908
4316.50 796
4317.12 805
4317.74 872
4318.36 882
4318.98 858
4319.60 786
4320.22 785
4320.84 782
4321.46 784
4322.08 817
4322.70 783
4323.32 823
4323.94 921
4324.56 906
4325.18 931
4325.80 840
4326.42 802
4327.04 826
4327.66 870
4328.28 875
4328.90 877
4329.52 813
4330.14 853
4330.76 813
4331.39 934
4332.01 920
4332.63 976
4333.25 877
4333.87 916
4334.49 843
4335.11 885
4335.73 890
4336.35 910
4336.97 1031
4337.59 888
4338.22 848
4338.84 879
4339.46 897
4340.08 988
4340.70 931
4341.32 961
4341.94 881
4342.57 840
4343.19 950
4343.81 1075
4344.43 1102
4345.05 1095
4345.67 1048
4346.29 1164
4346.92 1227
4347.54 1316
4348.16 1370
4348.78 1331
4349.40 1371
4350.03 1315
4350.65 1324
4351.27 1245
4351.89 1067
4352.51 989
4353.14 820
4353.76 881
4354.38 1018
4355.00 943
4355.63 858
4356.25 1011
4356.87 937
4357.49 930
4358.12 783
4358.74 890
4359.36 919
4359.98 942
4360.61 954
4361.23 846
4361.85 1026
4362.48 1102
4363.10 1069
4363.72 1042
4364.34 940
4364.97 972
4365.59 972
4366.21 1072
4366.84 1128
4367.46 1033
4368.08 1022
4368.71 1067
4369.33 1075
4369.95 1003
4370.58 1067
4371.20 1046
4371.82 963
4372.45 1005
4373.07 1078
4373.70 932
4374.32 912
4374.94 1090
4375.57 949
4376.19 1039
4376.81 1019
4377.44 1009
4378.06 1277
4378.69 1129
4379.31 1088
4379.94 1215
4380.56 1209
4381.18 1140
4381.81 1151
4382.43 1185
4383.06 1287
4383.68 1311
4384.31 1362
4384.93 1340
4385.55 1272
4386.18 1467
4386.80 1387
4387.43 1343
4388.05 1560
4388.68 1579
4389.30 1631
4389.93 2007
4390.55 1823
4391.18 2070
4391.80 2276
4392.43 2660
4393.05 2812
4393.68 2718
4394.30 2349
4394.93 2286
4395.55 2246
4396.18 2342
4396.80 2051
4397.43 2122
4398.05 2044
4398.68 1881
4399.31 2418
4399.93 2336
4400.56 2438
4401.18 2616
4401.81 2535
4402.43 2429
4403.06 2234
4403.69 2048
4404.31 2262
4404.94 2223
4405.56 1970
4406.19 1842
4406.82 1941
4407.44 1916
4408.07 1908
4408.69 1894
4409.32 1682
4409.95 1923
4410.57 1913
4411.20 1961
4411.83 1880
4412.45 1664
4413.08 1626
4413.71 1842
4414.33 1714
4414.96 1537
4415.59 1640
4416.21 1673
4416.84 1719
4417.47 1511
4418.09 1518
4418.72 1632
4419.35 1512
4419.97 1417
4420.60 1243
4421.23 1382
4421.85 1338
4422.48 1299
4423.11 1392
4423.74 1290
4424.36 1364
4424.99 1310
4425.62 1274
4426.25 1168
4426.87 1268
4427.50 1220
4428.13 1172
4428.76 1158
4429.38 1194
4430.01 1082
4430.64 1173
4431.27 1105
4431.89 1108
4432.52 1145
4433.15 1021
4433.78 1069
4434.41 1080
4435.03 1104
4435.66 1136
4436.29 1063
4436.92 1050
4437.55 1074
4438.18 1216
4438.80 1192
4439.43 1052
4440.06 1036
4440.69 1121
4441.32 997
4441.95 1081
4442.57 1112
4443.20 1004
4443.83 1004
4444.46 1047
4445.09 1075
4445.72 891
4446.35 1017
4446.98 1035
4447.61 906
4448.23 904
4448.86 984
4449.49 1018
4450.12 1072
4450.75 924
4451.38 939
4452.01 885
4452.64 880
4453.27 931
4453.90 843
4454.53 908
4455.16 880
4455.79 887
4456.42 849
4457.05 846
4457.67 909
4458.30 1005
4458.93 895
4459.56 914
4460.19 868
4460.82 955
4461.45 794
4462.08 831
4462.71 859
4463.34 869
4463.97 816
4464.60 631
4465.23 709
4465.86 771
4466.49 941
4467.13 792
4467.76 727
4468.39 861
4469.02 781
4469.65 751
4470.28 845
4470.91 832
4471.54 720
4472.17 774
4472.80 728
4473.43 708
4474.06 743
4474.69 822
4475.32 825
4475.95 759
4476.59 743
4477.22 727
4477.85 772
4478.48 797
4479.11 802
4479.74 853
4480.37 846
4481.00 833
4481.64 858
4482.27 756
4482.90 732
4483.53 764
4484.16 745
4484.79 804
4485.42 766
4486.06 755
4486.69 783
4487.32 737
4487.95 844
4488.58 880
4489.22 744
4489.85 882
4490.48 888
4491.11 825
4491.74 827
4492.38 797
4493.01 786
4493.64 802
4494.27 837
4494.90 961
4495.54 852
4496.17 779
4496.80 837
4497.43 878
4498.07 853
4498.70 875
4499.33 874
4499.96 813
4500.60 831
4501.23 832
4501.86 722
4502.50 765
4503.13 862
4503.76 907
4504.39 859
4505.03 898
4505.66 840
4506.29 865
4506.93 779
4507.56 802
4508.19 763
4508.83 810
4509.46 847
4510.09 785
4510.73 721
4511.36 668
4511.99 722
4512.63 731
4513.26 701
4513.89 804
4514.53 765
4515.16 725
4515.80 825
4516.43 848
4517.06 750
4517.70 712
4518.33 798
4518.97 665
4519.60 788
4520.23 871
4520.87 822
4521.50 765
4522.14 821
4522.77 833
4523.40 801
4524.04 905
4524.67 873
4525.31 831
4525.94 889
4526.58 952
4527.21 890
4527.85 958
4528.48 941
4529.12 1174
4529.75 1156
4530.38 1327
4531.02 1499
4531.65 1731
4532.29 1986
4532.92 1957
4533.56 2180
4534.19 1987
4534.83 1918
4535.46 1726
4536.10 1663
4536.74 1499
4537.37 1364
4538.01 1209
4538.64 1080
4539.28 940
4539.91 890
4540.55 920
4541.18 925
4541.82 849
4542.45 781
4543.09 796
4543.73 741
4544.36 706
4545.00 771
4545.63 754
4546.27 734
4546.91 673
4547.54 593
4548.18 598
4548.81 736
4549.45 729
4550.09 726
4550.72 709
4551.36 739
4551.99 694
4552.63 737
4553.27 770
4553.90 738
4554.54 791
4555.18 741
4555.81 747
4556.45 797
4557.09 738
4557.72 916
4558.36 905
4559.00 855
4559.63 912
4560.27 755
4560.91 726
4561.54 741
4562.18 768
4562.82 798
4563.46 804
4564.09 805
4564.73 858
4565.37 891
4566.00 849
4566.64 918
4567.28 826
4567.92 894
4568.55 886
4569.19 960
4569.83 922
4570.47 935
4571.10 1061
4571.74 980
4572.38 1063
4573.02 1096
4573.66 983
4574.29 849
4574.93 852
4575.57 732
4576.21 789
4576.85 839
4577.48 817
4578.12 726
4578.76 700
4579.40 704
4580.04 734
4580.67 725
4581.31 787
4581.95 713
4582.59 801
4583.23 657
4583.87 669
4584.51 664
4585.14 682
4585.78 691
4586.42 708
4587.06 645
4587.70 688
4588.34 616
4588.98 626
4589.62 615
4590.26 613
4590.89 658
4591.53 714
4592.17 728
4592.81 701
4593.45 662
4594.09 659
4594.73 783
4595.37 726
4596.01 750
4596.65 655
4597.29 650
4597.93 760
4598.57 654
4599.21 627
4599.85 686
4600.49 606
4601.12 704
4601.76 714
4602.40 640
4603.04 676
4603.68 761
4604.32 698
4604.96 641
4605.60 622
4606.24 724
4606.88 839
4607.52 827
4608.17 730
4608.81 830
4609.45 766
4610.09 766
4610.73 793
4611.37 719
4612.01 667
4612.65 685
4613.29 718
4613.93 766
4614.57 726
4615.21 653
4615.85 700
4616.49 656
4617.13 598
4617.77 637
4618.41 726
4619.06 700
4619.70 677
4620.34 594
4620.98 579
4621.62 581
4622.26 645
4622.90 595
4623.54 707
4624.19 634
4624.83 669
4625.47 688
4626.11 718
4626.75 704
4627.39 652
4628.03 657
4628.68 694
4629.32 632
4629.96 758
4630.60 700
4631.24 662
4631.89 766
4632.53 707
4633.17 714
4633.81 722
4634.45 686
4635.10 692
4635.74 770
4636.38 792
4637.02 734
4637.66 784
4638.31 781
4638.95 805
4639.59 841
4640.23 804
4640.88 797
4641.52 867
4642.16 863
4642.80 768
4643.45 732
4644.09 738
4644.73 799
4645.38 742
4646.02 709
4646.66 663
4647.30 802
4647.95 736
4648.59 714
4649.23 708
4649.88 710
4650.52 641
4651.16 652
4651.81 674
4652.45 746
4653.09 666
4653.74 617
4654.38 717
4655.02 747
4655.67 743
4656.31 733
4656.95 759
4657.60 679
4658.24 614
4658.89 641
4659.53 666
4660.17 626
4660.82 608
4661.46 659
4662.10 646
4662.75 552
4663.39 587
4664.04 529
4664.68 562
4665.33 591
4665.97 577
4666.61 611
4667.26 684
4667.90 532
4668.55 510
4669.19 652
4669.84 642
4670.48 757
4671.12 716
4671.77 666
4672.41 701
4673.06 657
4673.70 551
4674.35 556
4674.99 592
4675.64 744
4676.28 687
4676.93 600
4677.57 651
4678.22 628
4678.86 609
4679.51 650
4680.15 586
4680.80 598
4681.44 644
4682.09 616
4682.74 560
4683.38 594
4684.03 619
4684.67 717
4685.32 622
4685.96 680
4686.61 706
4687.25 675
4687.90 636
4688.55 678
4689.19 677
4689.84 631
4690.48 601
4691.13 754
4691.78 659
4692.42 642
4693.07 555
4693.71 688
4694.36 780
4695.01 720
4695.65 673
4696.30 635
4696.95 666
4697.59 625
4698.24 620
4698.89 631
4699.53 764
4700.18 791
4700.83 660
4701.47 689
4702.12 653
4702.77 664
4703.41 715
4704.06 682
4704.71 640
4705.35 642
4706.00 694
4706.65 691
4707.29 746
4707.94 655
4708.59 615
4709.24 663
4709.88 691
4710.53 604
4711.18 689
4711.83 627
4712.47 610
4713.12 621
4713.77 638
4714.42 642
4715.06 634
4715.71 654
4716.36 656
4717.01 738
4717.65 736
4718.30 798
4718.95 725
4719.60 725
4720.25 683
4720.89 698
4721.54 628
4722.19 630
4722.84 705
4723.49 743
4724.13 747
4724.78 761
4725.43 878
4726.08 897
4726.73 693
4727.38 809
4728.03 867
4728.67 866
4729.32 786
4729.97 803
4730.62 695
4731.27 779
4731.92 782
4732.57 676
4733.22 725
4733.86 802
4734.51 703
4735.16 715
4735.81 751
4736.46 692
4737.11 630
4737.76 737
4738.41 700
4739.06 638
4739.71 664
4740.36 739
4741.01 679
4741.65 755
4742.30 741
4742.95 747
4743.60 691
4744.25 693
4744.90 709
4745.55 648
4746.20 675
4746.85 721
4747.50 653
4748.15 709
4748.80 641
4749.45 765
4750.10 736
4750.75 668
4751.40 769
4752.05 792
4752.70 718
4753.35 736
4754.00 753
4754.65 802
4755.30 719
4755.95 661
4756.61 683
4757.26 726
4757.91 720
4758.56 749
4759.21 715
4759.86 708
4760.51 703
4761.16 705
4761.81 666
4762.46 663
4763.11 632
4763.76 677
4764.41 716
4765.07 732
4765.72 616
4766.37 678
4767.02 692
4767.67 612
4768.32 706
4768.97 691
4769.62 665
4770.28 705
4770.93 628
4771.58 759
4772.23 609
4772.88 646
4773.53 718
4774.19 688
4774.84 592
4775.49 557
4776.14 622
4776.79 787
4777.44 718
4778.10 669
4778.75 630
4779.40 631
4780.05 665
4780.70 656
4781.36 644
4782.01 583
4782.66 604
4783.31 637
4783.97 625
4784.62 545
4785.27 571
4785.92 635
4786.58 614
4787.23 626
4787.88 676
4788.53 739
4789.19 656
4789.84 601
4790.49 560
4791.15 566
4791.80 659
4792.45 553
4793.10 631
4793.76 671
4794.41 579
4795.06 612
4795.72 654
4796.37 657
4797.02 699
4797.68 691
4798.33 625
4798.98 609
4799.64 583
4800.29 646
4800.94 662
4801.60 654
4802.25 642
4802.90 684
4803.56 588
4804.21 610
4804.87 671
4805.52 676
4806.17 617
4806.83 507
4807.48 656
4808.14 621
4808.79 621
4809.44 587
4810.10 566
4810.75 558
4811.41 616
4812.06 547
4812.71 586
4813.37 649
4814.02 612
4814.68 590
4815.33 630
4815.99 590
4816.64 656
4817.30 660
4817.95 616
4818.61 724
4819.26 585
4819.92 728
4820.57 734
4821.23 636
4821.88 694
4822.53 780
4823.19 807
4823.85 692
4824.50 740
4825.16 639
4825.81 665
4826.47 653
4827.12 722
4827.78 748
4828.43 767
4829.09 746
4829.74 688
4830.40 727
4831.05 684
4831.71 691
4832.37 680
4833.02 694
4833.68 735
4834.33 747
4834.99 744
4835.64 614
4836.30 633
4836.96 704
4837.61 799
4838.27 857
4838.92 725
4839.58 845
4840.24 766
4840.89 803
4841.55 755
4842.21 865
4842.86 791
4843.52 948
4844.18 859
4844.83 889
4845.49 780
4846.14 761
4846.80 689
4847.46 663
4848.11 811
4848.77 908
4849.43 872
4850.09 844
4850.74 871
4851.40 847
4852.06 970
4852.71 1024
4853.37 985
4854.03 865
4854.68 831
4855.34 819
4856.00 958
4856.66 807
4857.31 780
4857.97 859
4858.63 817
4859.29 787
4859.94 850
4860.60 877
4861.26 946
4861.92 891
4862.57 869
4863.23 771
4863.89 778
4864.55 850
4865.21 777
4865.86 905
4866.52 893
4867.18 730
4867.84 872
4868.50 868
4869.15 802
4869.81 827
4870.47 821
4871.13 829
4871.79 739
4872.45 918
4873.10 928
4873.76 805
4874.42 750
4875.08 803
4875.74 726
4876.40 728
4877.06 784
4877.71 666
4878.37 719
4879.03 731
4879.69 826
4880.35 729
4881.01 673
4881.67 722
4882.33 801
4882.99 713
4883.65 687
4884.30 758
4884.96 668
4885.62 667
4886.28 711
4886.94 708
4887.60 642
4888.26 654
4888.92 708
4889.58 793
4890.24 688
4890.90 706
4891.56 730
4892.22 661
4892.88 732
4893.54 778
4894.20 775
4894.86 720
4895.52 688
4896.18 653
4896.84 625
4897.50 715
4898.16 844
4898.82 695
4899.48 637
4900.14 619
4900.80 672
4901.46 683
4902.12 675
4902.78 604
4903.44 616
4904.10 727
4904.76 730
4905.42 698
4906.08 690
4906.74 672
4907.40 595
4908.06 624
4908.73 633
4909.39 578
4910.05 682
4910.71 728
4911.37 651
4912.03 651
4912.69 632
4913.35 648
4914.01 617
4914.68 635
4915.34 595
4916.00 646
4916.66 634
4917.32 647
4917.98 598
4918.64 598
4919.31 634
4919.97 672
4920.63 582
4921.29 646
4921.95 602
4922.61 620
4923.28 557
4923.94 551
4924.60 580
4925.26 516
4925.92 560
4926.59 554
4927.25 599
4927.91 589
4928.57 539
4929.23 596
4929.90 514
4930.56 600
4931.22 578
4931.88 580
4932.55 613
4933.21 597
4933.87 620
4934.53 652
4935.20 592
4935.86 609
4936.52 628
4937.18 502
4937.85 562
4938.51 625
4939.17 607
4939.84 547
4940.50 587
4941.16 546
4941.82 554
4942.49 544
4943.15 544
4943.81 566
4944.48 598
4945.14 543
4945.80 552
4946.47 514
4947.13 631
4947.79 649
4948.46 611
4949.12 563
4949.79 615
4950.45 637
4951.11 599
4951.78 614
4952.44 538
4953.10 587
4953.77 588
4954.43 531
4955.10 545
4955.76 641
4956.42 629
4957.09 559
4957.75 628
4958.42 600
4959.08 619
4959.74 670
4960.41 718
4961.07 600
4961.74 599
4962.40 657
4963.07 663
4963.73 601
4964.40 655
4965.06 642
4965.73 691
4966.39 654
4967.05 735
4967.72 637
4968.38 668
4969.05 600
4969.71 595
4970.38 598
4971.04 562
4971.71 613
4972.37 658
4973.04 559
4973.70 626
4974.37 626
4975.04 546
4975.70 535
4976.37 610
4977.03 562
4977.70 610
4978.36 583
4979.03 610
4979.69 616
4980.36 680
4981.03 609
4981.69 664
4982.36 706
4983.02 677
4983.69 608
4984.35 577
4985.02 624
4985.69 695
4986.35 740
4987.02 748
4987.68 831
4988.35 973
4989.02 1005
4989.68 1131
4990.35 1189
4991.02 1187
4991.68 1238
4992.35 1094
4993.02 930
4993.68 1082
4994.35 894
4995.02 767
4995.68 754
4996.35 713
4997.02 709
4997.68 747
4998.35 691
4999.02 630
4999.68 595
5000.35 568
5001.02 645
5001.68 592
5002.35 706
5003.02 651
5003.69 590
5004.35 626
5005.02 680
5005.69 582
5006.35 677
5007.02 599
5007.69 573
5008.36 595
5009.02 502
5009.69 605
5010.36 691
5011.03 666
5011.70 665
5012.36 621
5013.03 574
5013.70 611
5014.37 695
5015.04 606
5015.70 678
5016.37 639
5017.04 606
5017.71 639
5018.38 673
5019.04 675
5019.71 660
5020.38 741
5021.05 725
5021.72 812
5022.39 852
5023.05 826
5023.72 857
5024.39 809
5025.06 771
5025.73 833
5026.40 909
5027.07 927
5027.74 865
5028.40 788
5029.07 803
5029.74 786
5030.41 762
5031.08 722
5031.75 714
5032.42 694
5033.09 669
5033.76 652
5034.43 630
5035.10 692
5035.76 647
5036.43 700
5037.10 707
5037.77 634
5038.44 610
5039.11 629
5039.78 652
5040.45 667
5041.12 676
5041.79 690
5042.46 668
5043.13 624
5043.80 577
5044.47 682
5045.14 707
5045.81 734
5046.48 733
5047.15 763
5047.82 733
5048.49 703
5049.16 736
5049.83 635
5050.50 654
5051.17 695
5051.84 652
5052.51 635
5053.18 620
5053.85 591
5054.52 553
5055.20 592
5055.87 597
5056.54 598
5057.21 594
5057.88 614
5058.55 696
5059.22 645
5059.89 711
5060.56 687
5061.23 587
5061.90 636
5062.58 692
5063.25 679
5063.92 785
5064.59 720
5065.26 659
5065.93 626
5066.60 675
5067.27 641
5067.95 624
5068.62 606
5069.29 614
5069.96 624
5070.63 613
5071.30 577
5071.98 593
5072.65 650
5073.32 620
5073.99 613
5074.66 559
5075.34 587
5076.01 578
5076.68 612
5077.35 534
5078.02 604
5078.70 642
5079.37 552
5080.04 634
5080.71 624
5081.39 592
5082.06 611
5082.73 663
5083.40 615
5084.08 583
5084.75 588
5085.42 599
5086.09 553
5086.77 557
5087.44 600
5088.11 732
5088.79 601
5089.46 575
5090.13 549
5090.80 611
5091.48 576
5092.15 664
5092.82 569
5093.50 556
5094.17 575
5094.84 594
5095.52 606
5096.19 622
5096.86 605
5097.54 577
5098.21 624
5098.88 618
5099.56 630
5100.23 672
5100.90 564
5101.58 600
5102.25 650
5102.93 706
5103.60 605
5104.27 655
5104.95 706
5105.62 647
5106.30 668
5106.97 629
5107.64 629
5108.32 586
5108.99 482
5109.67 606
5110.34 626
5111.02 518
5111.69 621
5112.36 667
5113.04 595
5113.71 540
5114.39 553
5115.06 512
5115.74 595
5116.41 558
5117.09 546
5117.76 543
5118.44 533
5119.11 670
5119.79 595
5120.46 566
5121.14 613
5121.81 698
5122.49 651
5123.16 585
5123.84 636
5124.51 678
5125.19 635
5125.86 515
5126.54 496
5127.21 554
5127.89 577
5128.56 582
5129.24 593
5129.92 527
5130.59 577
5131.27 566
5131.94 616
5132.62 570
5133.29 613
5133.97 619
5134.65 653
5135.32 664
5136.00 589
5136.67 594
5137.35 613
5138.03 596
5138.70 566
5139.38 596
5140.05 627
5140.73 743
5141.41 696
5142.08 645
5142.76 608
5143.44 567
5144.11 533
5144.79 598
5145.47 589
5146.14 562
5146.82 499
5147.50 532
5148.17 500
5148.85 586
5149.53 522
5150.20 489
5150.88 482
5151.56 582
5152.24 529
5152.91 467
5153.59 509
5154.27 558
5154.94 486
5155.62 527
5156.30 510
5156.98 500
5157.65 529
5158.33 535
5159.01 443
5159.69 449
5160.36 520
5161.04 661
5161.72 558
5162.40 557
5163.07 528
5163.75 546
5164.43 552
5165.11 480
5165.79 564
5166.46 557
5167.14 534
5167.82 530
5168.50 583
5169.18 590
5169.86 525
5170.53 558
5171.21 565
5171.89 460
5172.57 551
5173.25 574
5173.93 531
5174.60 576
5175.28 592
5175.96 541
5176.64 500
5177.32 531
5178.00 515
5178.68 489
5179.36 487
5180.03 567
5180.71 636
5181.39 580
5182.07 555
5182.75 581
5183.43 560
5184.11 521
5184.79 501
5185.47 581
5186.15 533
5186.83 549
5187.51 522
5188.18 544
5188.86 545
5189.54 512
5190.22 561
5190.90 540
5191.58 500
5192.26 465
5192.94 423
5193.62 472
5194.30 526
5194.98 519
5195.66 507
5196.34 516
5197.02 594
5197.70 567
5198.38 554
5199.06 508
5199.74 527
5200.42 553
5201.10 465
5201.78 437
5202.46 515
5203.14 411
5203.82 520
5204.50 585
5205.19 575
5205.87 531
5206.55 539
5207.23 559
5207.91 519
5208.59 577
5209.27 563
5209.95 546
5210.63 611
5211.31 568
5211.99 566
5212.67 568
5213.36 603
5214.04 525
5214.72 589
5215.40 570
5216.08 587
5216.76 629
5217.44 612
5218.12 582
5218.81 588
5219.49 506
5220.17 519
5220.85 618
5221.53 496
5222.21 506
5222.90 535
5223.58 524
5224.26 508
5224.94 581
5225.62 522
5226.30 544
5226.99 546
5227.67 486
5228.35 500
5229.03 514
5229.71 536
5230.40 459
5231.08 513
5231.76 515
5232.44 458
5233.13 512
5233.81 479
5234.49 534
5235.17 536
5235.86 436
5236.54 557
5237.22 605
5237.90 579
5238.59 588
5239.27 520
5239.95 439
5240.64 484
5241.32 495
5242.00 504
5242.68 558
5243.37 535
5244.05 512
5244.73 569
5245.42 573
5246.10 608
5246.78 590
5247.47 551
5248.15 560
5248.83 595
5249.52 639
5250.20 619
5250.88 707
5251.57 619
5252.25 626
5252.93 626
5253.62 657
5254.30 681
5254.99 652
5255.67 636
5256.35 542
5257.04 570
5257.72 602
5258.41 593
5259.09 557
5259.77 490
5260.46 509
5261.14 501
5261.83 519
5262.51 560
5263.20 636
5263.88 595
5264.56 610
5265.25 506
5265.93 500
5266.62 552
5267.30 565
5267.99 516
5268.67 552
5269.36 625
5270.04 627
5270.73 623
5271.41 596
5272.10 475
5272.78 538
5273.47 519
5274.15 599
5274.84 536
5275.52 560
5276.21 600
5276.89 583
5277.58 616
5278.26 481
5278.95 605
5279.63 598
5280.32 597
5281.00 615
5281.69 611
5282.38 589
5283.06 647
5283.75 593
5284.43 681
5285.12 640
5285.80 577
5286.49 591
5287.18 579
5287.86 602
5288.55 602
5289.23 520
5289.92 501
5290.61 597
5291.29 570
5291.98 620
5292.66 653
5293.35 647
5294.04 641
5294.72 606
5295.41 653
5296.10 645
5296.78 631
5297.47 634
5298.16 668
5298.84 748
5299.53 708
5300.22 748
5300.90 888
5301.59 835
5302.28 864
5302.96 1019
5303.65 872
5304.34 898
5305.03 912
5305.71 879
5306.40 668
5307.09 725
5307.77 688
5308.46 651
5309.15 671
5309.84 695
5310.52 615
5311.21 569
5311.90 710
5312.59 744
5313.27 668
5313.96 577
5314.65 617
5315.34 583
5316.02 553
5316.71 627
5317.40 526
5318.09 557
5318.78 541
5319.46 655
5320.15 613
5320.84 621
5321.53 616
5322.22 553
5322.90 621
5323.59 538
5324.28 594
5324.97 626
5325.66 623
5326.35 577
5327.04 568
5327.72 505
5328.41 529
5329.10 627
5329.79 645
5330.48 594
5331.17 662
5331.86 576
5332.54 638
5333.23 624
5333.92 611
5334.61 572
5335.30 593
5335.99 620
5336.68 664
5337.37 594
5338.06 583
5338.75 559
5339.44 637
5340.12 670
5340.81 691
5341.50 754
5342.19 667
5342.88 602
5343.57 686
5344.26 618
5344.95 585
5345.64 649
5346.33 619
5347.02 684
5347.71 693
5348.40 669
5349.09 736
5349.78 794
5350.47 819
5351.16 854
5351.85 1026
5352.54 979
5353.23 1021
5353.92 1001
5354.61 810
5355.30 842
5355.99 792
5356.68 763
5357.37 691
5358.06 646
5358.75 656
5359.44 648
5360.14 516
5360.83 571
5361.52 651
5362.21 552
5362.90 561
5363.59 563
5364.28 594
5364.97 587
5365.66 528
5366.35 581
5367.04 621
5367.74 559
5368.43 698
5369.12 651
5369.81 620
5370.50 636
5371.19 622
5371.88 559
5372.57 565
5373.27 555
5373.96 567
5374.65 584
5375.34 637
5376.03 651
5376.72 613
5377.42 577
5378.11 486
5378.80 567
5379.49 636
5380.18 618
5380.88 547
5381.57 608
5382.26 600
5382.95 617
5383.64 561
5384.34 518
5385.03 558
5385.72 503
5386.41 514
5387.11 543
5387.80 672
5388.49 661
5389.18 572
5389.88 595
5390.57 601
5391.26 567
5391.95 615
5392.65 649
5393.34 545
5394.03 610
5394.72 547
5395.42 559
5396.11 654
5396.80 586
5397.50 581
5398.19 580
5398.88 526
5399.58 581
5400.27 558
5400.96 555
5401.66 592
5402.35 565
5403.04 528
5403.74 626
5404.43 601
5405.12 595
5405.82 567
5406.51 593
5407.20 575
5407.90 624
5408.59 528
5409.28 545
5409.98 526
5410.67 490
5411.37 526
5412.06 567
5412.75 565
5413.45 541
5414.14 600
5414.84 594
5415.53 543
5416.23 507
5416.92 492
5417.61 586
5418.31 633
5419.00 651
5419.70 546
5420.39 546
5421.09 514
5421.78 542
5422.48 478
5423.17 565
5423.87 567
5424.56 604
5425.25 572
5425.95 586
5426.64 611
5427.34 605
5428.03 588
5428.73 562
5429.42 519
5430.12 568
5430.82 628
5431.51 612
5432.21 505
5432.90 520
5433.60 595
5434.29 552
5434.99 497
5435.68 423
5436.38 523
5437.07 531
5437.77 613
5438.47 532
5439.16 575
5439.86 619
5440.55 686
5441.25 647
5441.94 543
5442.64 587
5443.34 652
5444.03 652
5444.73 625
5445.42 602
5446.12 645
5446.82 656
5447.51 746
5448.21 622
5448.91 686
5449.60 624
5450.30 742
5450.99 681
5451.69 651
5452.39 691
5453.08 680
5453.78 627
5454.48 618
5455.17 579
5455.87 600
5456.57 640
5457.27 666
5457.96 610
5458.66 676
5459.36 631
5460.05 554
5460.75 574
5461.45 577
5462.14 612
5462.84 577
5463.54 645
5464.24 616
5464.93 672
5465.63 739
5466.33 738
5467.03 741
5467.72 745
5468.42 706
5469.12 692
5469.82 722
5470.51 739
5471.21 736
5471.91 653
5472.61 684
5473.31 625
5474.00 633
5474.70 637
5475.40 681
5476.10 661
5476.80 709
5477.49 665
5478.19 674
5478.89 668
5479.59 767
5480.29 765
5480.99 758
5481.68 777
5482.38 729
5483.08 859
5483.78 848
5484.48 735
5485.18 825
5485.88 726
5486.57 765
5487.27 752
5487.97 736
5488.67 701
5489.37 726
5490.07 744
5490.77 712
5491.47 670
5492.17 713
5492.87 692
5493.56 821
5494.26 697
5494.96 751
5495.66 691
5496.36 775
5497.06 778
5497.76 807
5498.46 771
5499.16 798
5499.86 890
5500.56 948
5501.26 1113
5501.96 1038
5502.66 1095
5503.36 1104
5504.06 1111
5504.76 1109
5505.46 987
5506.16 1071
5506.86 1090
5507.56 936
5508.26 885
5508.96 863
5509.66 961
5510.36 852
5511.06 919
5511.76 850
5512.46 864
5513.16 1010
5513.86 877
5514.56 866
5515.26 951
5515.96 1054
5516.66 994
5517.36 1050
5518.07 990
5518.77 884
5519.47 864
5520.17 866
5520.87 880
5521.57 871
5522.27 860
5522.97 863
5523.67 844
5524.37 758
5525.08 734
5525.78 752
5526.48 746
5527.18 676
5527.88 671
5528.58 706
5529.28 769
5529.99 723
5530.69 721
5531.39 675
5532.09 741
5532.79 725
5533.49 647
5534.20 627
5534.90 678
5535.60 684
5536.30 742
5537.00 725
5537.70 680
5538.41 650
5539.11 664
5539.81 644
5540.51 694
5541.22 698
5541.92 658
5542.62 644
5543.32 683
5544.02 679
5544.73 637
5545.43 587
5546.13 661
5546.84 683
5547.54 656
5548.24 631
5548.94 632
5549.65 712
5550.35 651
5551.05 707
5551.75 722
5552.46 752
5553.16 599
5553.86 615
5554.57 633
5555.27 666
5555.97 600
5556.68 641
5557.38 655
5558.08 684
5558.79 688
5559.49 704
5560.19 612
5560.90 642
5561.60 756
5562.30 703
5563.01 664
5563.71 653
5564.41 610
5565.12 588
5565.82 571
5566.53 583
5567.23 535
5567.93 597
5568.64 668
5569.34 613
5570.05 557
5570.75 597
5571.45 617
5572.16 605
5572.86 632
5573.57 659
5574.27 612
5574.98 567
5575.68 624
5576.38 632
5577.09 667
5577.79 695
5578.50 683
5579.20 609
5579.91 539
5580.61 498
5581.32 573
5582.02 596
5582.73 657
5583.43 608
5584.14 538
5584.84 562
5585.55 657
5586.25 703
5586.96 681
5587.66 520
5588.37 587
5589.07 578
5589.78 609
5590.48 614
5591.19 635
5591.89 558
5592.60 476
5593.31 566
5594.01 632
5594.72 527
5595.42 586
5596.13 576
5596.83 576
5597.54 560
5598.25 551
5598.95 501
5599.66 506
5600.36 499
5601.07 482
5601.78 486
5602.48 539
5603.19 556
5603.89 655
5604.60 604
5605.31 596
5606.01 614
5606.72 631
5607.43 612
5608.13 525
5608.84 563
5609.54 591
5610.25 595
5610.96 551
5611.66 523
5612.37 470
5613.08 426
5613.79 560
5614.49 520
5615.20 577
5615.91 494
5616.61 515
5617.32 523
5618.03 490
5618.73 576
5619.44 604
5620.15 553
5620.86 479
5621.56 429
5622.27 475
5622.98 560
5623.69 518
5624.39 530
5625.10 502
5625.81 496
5626.52 545
5627.22 530
5627.93 573
5628.64 503
5629.35 516
5630.05 569
5630.76 526
5631.47 594
5632.18 574
5632.89 536
5633.59 552
5634.30 565
5635.01 556
5635.72 517
5636.43 530
5637.14 516
5637.84 590
5638.55 561
5639.26 547
5639.97 491
5640.68 559
5641.39 614
5642.10 515
5642.80 519
5643.51 480
5644.22 560
5644.93 584
5645.64 545
5646.35 502
5647.06 570
5647.77 513
5648.47 513
5649.18 611
5649.89 578
5650.60 504
5651.31 550
5652.02 630
5652.73 651
5653.44 575
5654.15 606
5654.86 543
5655.57 514
5656.28 508
5656.99 552
5657.70 559
5658.41 585
5659.12 622
5659.83 602
5660.54 493
5661.24 500
5661.95 567
5662.66 497
5663.37 493
5664.08 540
5664.79 586
5665.50 608
5666.21 585
5666.93 542
5667.64 605
5668.35 568
5669.06 535
5669.77 592
5670.48 639
5671.19 633
5671.90 614
5672.61 587
5673.32 638
5674.03 675
5674.74 690
5675.45 711
5676.16 587
5676.87 575
5677.58 595
5678.29 547
5679.01 531
5679.72 628
5680.43 594
5681.14 486
5681.85 547
5682.56 639
5683.27 558
5683.98 612
5684.69 599
5685.41 566
5686.12 589
5686.83 669
5687.54 641
5688.25 584
5688.96 609
5689.67 574
5690.39 546
5691.10 648
5691.81 512
5692.52 509
5693.23 590
5693.95 545
5694.66 544
5695.37 596
5696.08 517
5696.79 534
5697.51 659
5698.22 574
5698.93 545
5699.64 558
5700.35 552
5701.07 577
5701.78 567
5702.49 534
5703.20 536
5703.92 472
5704.63 563
5705.34 555
5706.05 578
5706.77 556
5707.48 549
5708.19 537
5708.90 527
5709.62 503
5710.33 587
5711.04 563
5711.76 534
5712.47 519
5713.18 576
5713.90 497
5714.61 506
5715.32 621
5716.04 559
5716.75 550
5717.46 558
5718.18 611
5718.89 627
5719.60 618
5720.32 602
5721.03 612
5721.74 634
5722.46 554
5723.17 630
5723.88 645
5724.60 602
5725.31 534
5726.03 634
5726.74 651
5727.45 659
5728.17 624
5728.88 686
5729.60 692
5730.31 617
5731.02 686
5731.74 640
5732.45 674
5733.17 592
5733.88 628
5734.60 562
5735.31 548
5736.02 675
5736.74 684
5737.45 690
5738.17 718
5738.88 795
5739.60 795
5740.31 800
5741.03 742
5741.74 789
5742.46 852
5743.17 853
5743.89 840
5744.60 910
5745.32 815
5746.03 809
5746.75 765
5747.46 713
5748.18 694
5748.89 828
5749.61 799
5750.32 801
5751.04 815
5751.76 841
5752.47 784
5753.19 808
5753.90 726
5754.62 727
5755.33 785
5756.05 773
5756.77 857
5757.48 787
5758.20 790
5758.91 774
5759.63 859
5760.34 730
5761.06 736
5761.78 814
5762.49 881
5763.21 997
5763.93 1041
5764.64 998
5765.36 1068
5766.07 1134
5766.79 1208
5767.51 1238
5768.22 1184
5768.94 1085
5769.66 1164
5770.37 1088
5771.09 973
5771.81 969
5772.52 965
5773.24 943
5773.96 896
5774.67 969
5775.39 920
5776.11 1014
5776.83 998
5777.54 1039
5778.26 1055
5778.98 1010
5779.69 1118
5780.41 1197
5781.13 1261
5781.85 1156
5782.56 1097
5783.28 1118
5784.00 1108
5784.72 1094
5785.43 1178
5786.15 1188
5786.87 1039
5787.59 1130
5788.30 1146
5789.02 1198
5789.74 1163
5790.46 1229
5791.18 1198
5791.89 1260
5792.61 1174
5793.33 1229
5794.05 1340
5794.77 1299
5795.48 1279
5796.20 1401
5796.92 1541
5797.64 1694
5798.36 1764
5799.08 1885
5799.80 2133
5800.51 2373
5801.23 2808
5801.95 3496
5802.67 4121
5803.39 4675
5804.11 5231
5804.83 5248
5805.54 5070
5806.26 4829
5806.98 4539
5807.70 3797
5808.42 2849
5809.14 2429
5809.86 2199
5810.58 2122
5811.30 2217
5812.02 2314
5812.74 2207
5813.45 2094
5814.17 1896
5814.89 1980
5815.61 2059
5816.33 2179
5817.05 2127
5817.77 2268
5818.49 2265
5819.21 2149
5819.93 2275
5820.65 2272
5821.37 2096
5822.09 2056
5822.81 2172
5823.53 2234
5824.25 2047
5824.97 2080
5825.69 1983
5826.41 1720
5827.13 1570
5827.85 1630
5828.57 1546
5829.29 1413
5830.01 1404
5830.73 1377
5831.45 1206
5832.17 1234
5832.89 1326
5833.61 1367
5834.33 1305
5835.06 1338
5835.78 1432
5836.50 1288
5837.22 1190
5837.94 1295
5838.66 1365
5839.38 1171
5840.10 1252
5840.82 1291
5841.54 1308
5842.26 1312
5842.99 1250
5843.71 1193
5844.43 1222
5845.15 1188
5845.87 1113
5846.59 1054
5847.31 1113
5848.04 1090
5848.76 1019
5849.48 956
5850.20 939
5850.92 933
5851.64 1023
5852.36 998
5853.09 972
5853.81 937
5854.53 989
5855.25 1052
5855.97 982
5856.70 947
5857.42 951
5858.14 1015
5858.86 976
5859.58 966
5860.31 934
5861.03 1076
5861.75 942
5862.47 975
5863.20 961
5863.92 807
5864.64 850
5865.36 890
5866.09 930
5866.81 797
5867.53 833
5868.25 897
5868.98 898
5869.70 846
5870.42 747
5871.15 830
5871.87 801
5872.59 889
5873.31 813
5874.04 844
5874.76 848
5875.48 779
5876.21 883
5876.93 947
5877.65 964
5878.38 980
5879.10 946
5879.82 845
5880.55 928
5881.27 871
5881.99 863
5882.72 825
5883.44 866
5884.17 809
5884.89 799
5885.61 752
5886.34 744
5887.06 756
5887.78 763
5888.51 741
5889.23 774
5889.96 719
5890.68 746
5891.41 719
5892.13 663
5892.85 729
5893.58 837
5894.30 825
5895.03 742
5895.75 750
5896.48 669
5897.20 738
5897.92 772
5898.65 747
5899.37 716
5900.10 842
5900.82 799
5901.55 760
5902.27 716
5903.00 714
5903.72 783
5904.45 805
5905.17 718
5905.90 674
5906.62 636
5907.35 739
5908.07 729
5908.80 657
5909.52 690
5910.25 695
5910.97 677
5911.70 745
5912.43 701
5913.15 632
5913.88 607
5914.60 680
5915.33 705
5916.05 689
5916.78 640
5917.50 685
5918.23 666
5918.96 621
5919.68 594
5920.41 679
5921.13 729
5921.86 682
5922.59 673
5923.31 698
5924.04 675
5924.76 620
5925.49 626
5926.22 668
5926.94 626
5927.67 653
5928.40 730
5929.12 708
5929.85 748
5930.58 683
5931.30 678
5932.03 736
5932.76 709
5933.48 703
5934.21 692
5934.94 629
5935.66 721
5936.39 648
5937.12 778
5937.84 849
5938.57 794
5939.30 746
5940.02 735
5940.75 714
5941.48 741
5942.21 812
5942.93 831
5943.66 752
5944.39 720
5945.12 711
5945.84 760
5946.57 739
5947.30 784
5948.03 683
5948.75 780
5949.48 738
5950.21 753
5950.94 647
5951.67 724
5952.39 738
5953.12 744
5953.85 845
5954.58 879
5955.31 801
5956.03 757
5956.76 853
5957.49 825
5958.22 875
5958.95 895
5959.67 944
5960.40 819
5961.13 744
5961.86 817
5962.59 834
5963.32 771
5964.05 754
5964.77 798
5965.50 790
5966.23 886
5966.96 863
5967.69 818
5968.42 945
5969.15 963
5969.88 897
5970.61 834
5971.33 930
5972.06 857
5972.79 847
5973.52 798
5974.25 831
5974.98 775
5975.71 868
5976.44 865
5977.17 845
5977.90 786
5978.63 851
5979.36 837
5980.09 871
5980.82 804
5981.55 899
5982.28 796
5983.01 906
5983.74 872
5984.46 788
5985.19 1004
5985.92 1013
5986.65 982
5987.38 971
5988.11 872
5988.85 831
5989.58 943
5990.31 918
5991.04 886
5991.77 986
5992.50 949
5993.23 847
5993.96 939
5994.69 850
5995.42 863
5996.15 917
5996.88 979
5997.61 929
5998.34 856
5999.07 975
5999.80 929
6000.53 884
6001.26 877
6002.00 791
6002.73 897
6003.46 949
6004.19 909
6004.92 854
6005.65 889
6006.38 858
6007.11 828
6007.84 852
6008.58 948
6009.31 1069
6010.04 1034
6010.77 1076
6011.50 1220
6012.23 1290
6012.96 1240
6013.70 1227
6014.43 1368
6015.16 1432
6015.89 1454
6016.62 1287
6017.36 1260
6018.09 1147
6018.82 1090
6019.55 1025
6020.28 975
6021.02 923
6021.75 854
6022.48 873
6023.21 778
6023.94 907
6024.68 828
6025.41 874
6026.14 855
6026.87 776
6027.61 763
6028.34 771
6029.07 855
6029.80 830
6030.54 741
6031.27 779
6032.00 805
6032.73 763
6033.47 749
6034.20 737
6034.93 720
6035.67 705
6036.40 761
6037.13 757
6037.87 772
6038.60 733
6039.33 870
6040.07 897
6040.80 807
6041.53 784
6042.27 830
6043.00 806
6043.73 732
6044.47 798
6045.20 780
6045.93 838
6046.67 842
6047.40 782
6048.13 793
6048.87 864
6049.60 934
6050.34 956
6051.07 835
6051.80 901
6052.54 916
6053.27 882
6054.01 891
6054.74 982
6055.47 1010
6056.21 1060
6056.94 927
6057.68 855
6058.41 811
6059.15 784
6059.88 868
6060.61 828
6061.35 875
6062.08 895
6062.82 848
6063.55 857
6064.29 902
6065.02 777
6065.76 762
6066.49 794
6067.23 850
6067.96 857
6068.70 908
6069.43 829
6070.17 904
6070.90 787
6071.64 770
6072.37 760
6073.11 748
6073.84 757
6074.58 724
6075.31 782
6076.05 779
6076.78 695
6077.52 668
6078.26 783
6078.99 656
6079.73 667
6080.46 676
6081.20 765
6081.93 773
6082.67 657
6083.41 783
6084.14 798
6084.88 800
6085.61 798
6086.35 729
6087.09 725
6087.82 823
6088.56 770
6089.30 840
6090.03 755
6090.77 771
6091.50 854
6092.24 727
6092.98 730
6093.71 834
6094.45 805
6095.19 706
6095.92 730
6096.66 650
6097.40 668
6098.13 714
6098.87 753
6099.61 709
6100.34 738
6101.08 760
6101.82 808
6102.56 695
6103.29 723
6104.03 763
6104.77 744
6105.50 785
6106.24 766
6106.98 680
6107.72 730
6108.45 737
6109.19 700
6109.93 750
6110.67 809
6111.40 767
6112.14 742
6112.88 780
6113.62 786
6114.35 721
6115.09 757
6115.83 714
6116.57 787
6117.31 769
6118.04 724
6118.78 754
6119.52 710
6120.26 706
6121.00 738
6121.73 828
6122.47 763
6123.21 682
6123.95 733
6124.69 748
6125.43 720
6126.16 873
6126.90 849
6127.64 802
6128.38 823
6129.12 787
6129.86 810
6130.60 827
6131.33 758
6132.07 772
6132.81 855
6133.55 752
6134.29 904
6135.03 829
6135.77 746
6136.51 739
6137.25 769
6137.99 807
6138.73 780
6139.46 792
6140.20 861
6140.94 874
6141.68 814
6142.42 812
6143.16 845
6143.90 780
6144.64 870
6145.38 764
6146.12 761
6146.86 752
6147.60 869
6148.34 833
6149.08 854
6149.82 758
6150.56 871
6151.30 899
6152.04 853
6152.78 848
6153.52 855
6154.26 892
6155.00 813
6155.74 821
6156.48 933
6157.22 866
6157.96 830
6158.70 872
6159.44 984
6160.18 888
6160.92 824
6161.66 920
6162.40 1040
6163.15 979
6163.89 903
6164.63 933
6165.37 956
6166.11 1099
6166.85 1056
6167.59 1084
6168.33 1149
6169.07 1061
6169.81 1166
6170.55 1253
6171.30 1282
6172.04 1159
6172.78 1026
6173.52 1048
6174.26 957
6175.00 959
6175.74 1096
6176.49 1091
6177.23 1019
6177.97 955
6178.71 1014
6179.45 1049
6180.19 1091
6180.94 1110
6181.68 1053
6182.42 1101
6183.16 1161
6183.90 1120
6184.65 1003
6185.39 1069
6186.13 1062
6186.87 1039
6187.61 1123
6188.36 1137
6189.10 1158
6189.84 1197
6190.58 1128
6191.33 1180
6192.07 1293
6192.81 1260
6193.55 1237
6194.30 1300
6195.04 1401
6195.78 1298
6196.52 1185
6197.27 1283
6198.01 1329
6198.75 1314
6199.49 1386
6200.24 1386
6200.98 1358
6201.72 1318
6202.47 1290
6203.21 1375
6203.95 1449
6204.70 1490
6205.44 1656
6206.18 1777
6206.93 1926
6207.67 2395
6208.41 2857
6209.16 3353
6209.90 3999
6210.64 4212
6211.39 4511
6212.13 4525
6212.87 4354
6213.62 3964
6214.36 3596
6215.11 3122
6215.85 2821
6216.59 2532
6217.34 2077
6218.08 1792
6218.83 1761
6219.57 1368
6220.31 1232
6221.06 1264
6221.80 1274
6222.55 1187
6223.29 1160
6224.04 1270
6224.78 1365
6225.52 1354
6226.27 1391
6227.01 1542
6227.76 1527
6228.50 1364
6229.25 1380
6229.99 1310
6230.74 1187
6231.48 1196
6232.23 1160
6232.97 1185
6233.72 1037
6234.46 990
6235.21 987
6235.95 898
6236.70 977
6237.44 1016
6238.19 978
6238.93 1008
6239.68 1081
6240.42 1073
6241.17 1063
6241.91 1061
6242.66 1147
6243.40 1187
6244.15 1165
6244.90 1246
6245.64 1178
6246.39 1293
6247.13 1290
6247.88 1265
6248.62 1478
6249.37 1455
6250.12 1409
6250.86 1475
6251.61 1461
6252.35 1410
6253.10 1445
6253.85 1301
6254.59 1331
6255.34 1145
6256.09 1099
6256.83 1105
6257.58 1161
6258.32 1115
6259.07 1094
6259.82 1083
6260.56 1181
6261.31 1128
6262.06 983
6262.80 1031
6263.55 1030
6264.30 1173
6265.04 1083
6265.79 1179
6266.54 1151
6267.29 1109
6268.03 1047
6268.78 1121
6269.53 999
6270.27 970
6271.02 1091
6271.77 998
6272.52 1026
6273.26 1039
6274.01 1041
6274.76 1056
6275.50 1079
6276.25 1165
6277.00 1131
6277.75 1239
6278.49 1111
6279.24 1130
6279.99 1165
6280.74 1156
6281.49 1156
6282.23 1106
6282.98 1090
6283.73 1131
6284.48 1157
6285.23 1038
6285.97 1067
6286.72 963
6287.47 1044
6288.22 1071
6288.97 1071
6289.71 1104
6290.46 1105
6291.21 1129
6291.96 989
6292.71 969
6293.46 980
6294.21 1040
6294.95 1049
6295.70 1001
6296.45 1011
6297.20 943
6297.95 1008
6298.70 846
6299.45 853
6300.20 818
6300.94 839
6301.69 906
6302.44 816
6303.19 889
6303.94 871
6304.69 930
6305.44 876
6306.19 831
6306.94 878
6307.69 963
6308.44 858
6309.19 887
6309.94 809
6310.69 908
6311.43 904
6312.18 839
6312.93 887
6313.68 877
6314.43 882
6315.18 982
6315.93 979
6316.68 922
6317.43 914
6318.18 907
6318.93 923
6319.68 916
6320.43 891
6321.18 824
6321.93 806
6322.68 837
6323.43 791
6324.18 860
6324.94 773
6325.69 736
6326.44 727
6327.19 770
6327.94 746
6328.69 729
6329.44 807
6330.19 761
6330.94 751
6331.69 731
6332.44 698
6333.19 728
6333.94 753
6334.69 776
6335.45 729
6336.20 687
6336.95 732
6337.70 658
6338.45 633
6339.20 699
6339.95 695
6340.70 706
6341.46 688
6342.21 642
6342.96 641
6343.71 695
6344.46 637
6345.21 715
6345.96 683
6346.72 709
6347.47 753
6348.22 762
6348.97 756
6349.72 710
6350.48 683
6351.23 783
6351.98 774
6352.73 761
6353.48 702
6354.24 737
6354.99 749
6355.74 800
6356.49 689
6357.24 706
6358.00 733
6358.75 668
6359.50 674
6360.25 673
6361.01 662
6361.76 735
6362.51 652
6363.26 663
6364.02 704
6364.77 636
6365.52 579
6366.28 663
6367.03 609
6367.78 670
6368.53 689
6369.29 675
6370.04 653
6370.79 611
6371.55 667
6372.30 609
6373.05 691
6373.81 707
6374.56 657
6375.31 627
6376.07 663
6376.82 645
6377.57 656
6378.33 653
6379.08 629
6379.83 652
6380.59 590
6381.34 574
6382.10 601
6382.85 628
6383.60 633
6384.36 616
6385.11 600
6385.87 592
6386.62 610
6387.37 630
6388.13 588
6388.88 665
6389.64 659
6390.39 677
6391.14 616
6391.90 681
6392.65 560
6393.41 656
6394.16 599
6394.92 582
6395.67 659
6396.43 613
6397.18 594
6397.94 590
6398.69 585
6399.45 682
6400.20 671
6400.96 653
6401.71 636
6402.47 604
6403.22 603
6403.98 600
6404.73 593
6405.49 734
6406.24 616
6407.00 640
6407.75 686
6408.51 657
6409.26 718
6410.02 640
6410.77 646
6411.53 661
6412.28 600
6413.04 613
6413.80 641
6414.55 613
6415.31 596
6416.06 625
6416.82 618
6417.57 599
6418.33 621
6419.09 650
6419.84 735
6420.60 626
6421.35 695
6422.11 687
6422.87 570
6423.62 536
6424.38 569
6425.14 553
6425.89 522
6426.65 618
6427.40 564
6428.16 573
6428.92 618
6429.67 662
6430.43 663
6431.19 639
6431.94 686
6432.70 688
6433.46 653
6434.22 640
6434.97 724
6435.73 704
6436.49 653
6437.24 638
6438.00 642
6438.76 766
6439.51 732
6440.27 716
6441.03 698
6441.79 654
6442.54 675
6443.30 702
6444.06 655
6444.82 659
6445.57 732
6446.33 717
6447.09 688
6447.85 611
6448.60 651
6449.36 702
6450.12 643
6450.88 631
6451.64 707
6452.39 683
6453.15 627
6453.91 709
6454.67 708
6455.43 710
6456.18 663
6456.94 655
6457.70 687
6458.46 773
6459.22 705
6459.98 696
6460.73 689
6461.49 684
6462.25 707
6463.01 743
6463.77 694
6464.53 785
6465.29 755
6466.04 757
6466.80 879
6467.56 843
6468.32 775
6469.08 791
6469.84 796
6470.60 715
6471.36 742
6472.12 755
6472.87 754
6473.63 729
6474.39 758
6475.15 734
6475.91 790
6476.67 766
6477.43 760
6478.19 801
6478.95 741
6479.71 773
6480.47 822
6481.23 906
6481.99 869
6482.75 828
6483.51 777
6484.27 790
6485.03 903
6485.79 957
6486.55 997
6487.31 881
6488.07 917
6488.83 922
6489.59 958
6490.35 933
6491.11 896
6491.87 956
6492.63 1075
6493.39 978
6494.15 1033
6494.91 1024
6495.67 1152
6496.43 1123
6497.19 1175
6497.95 1094
6498.71 1159
6499.47 1144
6500.23 979
6500.99 1080
6501.76 1110
6502.52 1039
6503.28 1143
6504.04 1156
6504.80 1092
6505.56 1136
6506.32 1174
6507.08 1175
6507.84 1283
6508.61 1235
6509.37 1235
6510.13 1387
6510.89 1386
6511.65 1434
6512.41 1572
6513.17 1749
6513.94 1790
6514.70 1810
6515.46 1870
6516.22 1844
6516.98 1718
6517.74 1664
6518.51 1869
6519.27 1874
6520.03 1747
6520.79 1829
6521.55 2069
6522.32 2232
6523.08 2352
6523.84 2699
6524.60 2916
6525.36 2981
6526.13 2987
6526.89 2705
6527.65 2678
6528.41 2595
6529.18 2415
6529.94 2087
6530.70 2004
6531.46 1919
6532.23 1861
6532.99 1792
6533.75 1799
6534.51 1843
6535.28 2007
6536.04 2084
6536.80 2268
6537.57 2565
6538.33 2674
6539.09 2782
6539.85 2904
6540.62 2699
6541.38 2543
6542.14 2392
6542.91 2108
6543.67 1870
6544.43 1847
6545.20 1487
6545.96 1259
6546.72 1206
6547.49 1229
6548.25 1213
6549.02 1218
6549.78 1207
6550.54 1221
6551.31 1137
6552.07 1172
6552.83 1218
6553.60 1109
6554.36 1110
6555.13 1121
6555.89 1214
6556.65 1224
6557.42 1139
6558.18 1200
6558.95 1191
6559.71 1196
6560.47 1184
6561.24 1194
6562.00 1210
6562.77 1325
6563.53 1371
6564.30 1464
6565.06 1519
6565.83 1458
6566.59 1284
6567.36 1479
6568.12 1402
6568.88 1293
6569.65 1370
6570.41 1371
6571.18 1284
6571.94 1366
6572.71 1361
6573.47 1390
6574.24 1342
6575.00 1331
6575.77 1461
6576.53 1577
6577.30 1551
6578.07 1483
6578.83 1433
6579.60 1429
6580.36 1339
6581.13 1294
6581.89 1301
6582.66 1404
6583.42 1402
6584.19 1240
6584.96 1205
6585.72 1270
6586.49 1199
6587.25 1238
6588.02 1309
6588.78 1302
6589.55 1273
6590.32 1357
6591.08 1446
6591.85 1428
6592.61 1419
6593.38 1533
6594.15 1629
6594.91 1675
6595.68 1695
6596.45 1581
6597.21 1585
6597.98 1527
6598.75 1536
6599.51 1530
6600.28 1553
6601.05 1479
6601.81 1530
6602.58 1413
6603.35 1369
6604.11 1290
6604.88 1275
6605.65 1206
6606.41 1135
6607.18 1253
6607.95 1214
6608.71 1172
6609.48 1179
6610.25 1152
6611.02 1261
6611.78 1242
6612.55 1142
6613.32 1165
6614.09 1203
6614.85 1283
6615.62 1202
6616.39 1223
6617.16 1151
6617.92 1186
6618.69 1242
6619.46 1196
6620.23 1153
6620.99 1140
6621.76 1204
6622.53 1224
6623.30 1108
6624.07 1111
6624.83 1201
6625.60 1129
6626.37 1056
6627.14 1105
6627.91 1016
6628.67 1182
6629.44 1189
6630.21 1161
6630.98 1177
6631.75 1347
6632.52 1361
6633.29 1372
6634.05 1611
6634.82 1827
6635.59 1953
6636.36 2131
6637.13 2282
6637.90 2085
6638.67 2080
6639.43 1799
6640.20 1685
6640.97 1543
6641.74 1434
6642.51 1321
6643.28 1215
6644.05 1140
6644.82 1075
6645.59 1087
6646.36 1004
6647.13 892
6647.90 937
6648.66 932
6649.43 975
6650.20 971
6650.97 931
6651.74 948
6652.51 1012
6653.28 990
6654.05 935
6654.82 895
6655.59 1003
6656.36 967
6657.13 932
6657.90 857
6658.67 971
6659.44 980
6660.21 896
6660.98 885
6661.75 803
6662.52 847
6663.29 851
6664.06 802
6664.83 859
6665.60 868
6666.37 887
6667.14 922
6667.91 919
6668.69 880
6669.46 997
6670.23 892
6671.00 978
6671.77 976
6672.54 986
6673.31 970
6674.08 1102
6674.85 1024
6675.62 984
6676.39 1106
6677.16 1047
6677.94 996
6678.71 957
6679.48 947
6680.25 849
6681.02 907
6681.79 872
6682.56 880
6683.33 905
6684.11 963
6684.88 883
6685.65 934
6686.42 939
6687.19 948
6687.96 956
6688.74 958
6689.51 869
6690.28 899
6691.05 913
6691.82 895
6692.60 790
6693.37 812
6694.14 809
6694.91 848
6695.68 819
6696.46 768
6697.23 802
6698.00 820
6698.77 761
6699.55 796
6700.32 732
6701.09 735
6701.86 779
6702.64 811
6703.41 862
6704.18 817
6704.95 820
6705.73 824
6706.50 828
6707.27 830
6708.04 832
6708.82 775
6709.59 848
6710.36 867
6711.14 841
6711.91 825
6712.68 791
6713.46 849
6714.23 810
6715.00 827
6715.78 770
6716.55 723
6717.32 701
6718.10 663
6718.87 768
6719.64 731
6720.42 637
6721.19 650
6721.96 636
6722.74 686
6723.51 686
6724.28 718
6725.06 697
6725.83 722
6726.61 661
6727.38 692
6728.15 700
6728.93 718
6729.70 689
6730.48 726
6731.25 747
6732.02 733
6732.80 714
6733.57 689
6734.35 741
6735.12 719
6735.90 697
6736.67 622
6737.45 713
6738.22 653
6738.99 635
6739.77 729
6740.54 695
6741.32 659
6742.09 761
6742.87 746
6743.64 617
6744.42 674
6745.19 704
6745.97 735
6746.74 679
6747.52 629
6748.29 716
6749.07 753
6749.84 697
6750.62 737
6751.40 806
6752.17 716
6752.95 686
6753.72 728
6754.50 751
6755.27 826
6756.05 691
6756.82 719
6757.60 730
6758.38 717
6759.15 727
6759.93 650
6760.70 608
6761.48 632
6762.25 590
6763.03 642
6763.81 637
6764.58 695
6765.36 680
6766.14 630
6766.91 590
6767.69 694
6768.46 728
6769.24 670
6770.02 654
6770.79 683
6771.57 628
6772.35 560
6773.12 639
6773.90 636
6774.68 649
6775.45 682
6776.23 696
6777.01 721
6777.78 641
6778.56 595
6779.34 606
6780.11 585
6780.89 631
6781.67 744
6782.45 611
6783.22 609
6784.00 698
6784.78 641
6785.56 760
6786.33 666
6787.11 620
6787.89 638
6788.66 627
6789.44 607
6790.22 706
6791.00 704
6791.78 576
6792.55 591
6793.33 672
6794.11 629
6794.89 624
6795.66 600
6796.44 572
6797.22 600
6798.00 589
6798.78 654
6799.55 658
6800.33 607
6801.11 601
6801.89 656
6802.67 671
6803.45 620
6804.22 696
6805.00 603
6805.78 594
6806.56 612
6807.34 693
6808.12 696
6808.90 609
6809.67 602
6810.45 579
6811.23 520
6812.01 627
6812.79 654
6813.57 670
6814.35 711
6815.13 655
6815.91 631
6816.68 642
6817.46 638
6818.24 635
6819.02 598
6819.80 550
6820.58 646
6821.36 639
6822.14 609
6822.92 643
6823.70 705
6824.48 605
6825.26 651
6826.04 591
6826.82 620
6827.60 663
6828.38 646
6829.16 555
6829.94 603
6830.72 720
6831.50 736
6832.28 656
6833.06 618
6833.84 613
6834.62 625
6835.40 617
6836.18 688
6836.96 679
6837.74 667
6838.52 674
6839.30 621
6840.08 633
6840.86 669
6841.64 656
6842.42 670
6843.20 686
6843.98 595
6844.76 608
6845.54 633
6846.32 669
6847.10 656
6847.89 632
6848.67 718
6849.45 721
6850.23 759
6851.01 789
6851.79 897
6852.57 986
6853.35 939
6854.13 1010
6854.92 979
6855.70 1008
6856.48 915
6857.26 894
6858.04 926
6858.82 858
6859.60 828
6860.39 820
6861.17 951
6861.95 825
6862.73 845
6863.51 815
6864.29 770
6865.08 809
6865.86 742
6866.64 824
6867.42 764
6868.20 764
6868.99 819
6869.77 883
6870.55 830
6871.33 788
6872.12 699
6872.90 688
6873.68 711
6874.46 749
6875.24 719
6876.03 675
6876.81 723
6877.59 669
6878.38 800
6879.16 765
6879.94 652
6880.72 748
6881.51 759
6882.29 723
6883.07 726
6883.85 751
6884.64 707
6885.42 729
6886.20 664
6886.99 638
6887.77 726
6888.55 805
6889.34 832
6890.12 739
6890.90 761
6891.69 820
6892.47 888
6893.25 771
6894.04 774
6894.82 716
6895.60 763
6896.39 727
6897.17 735
6897.96 819
6898.74 760
6899.52 746
6900.31 757
6901.09 760
6901.88 724
6902.66 754
6903.44 785
6904.23 810
6905.01 810
6905.80 801
6906.58 744
6907.36 714
6908.15 675
6908.93 720
6909.72 738
6910.50 770
6911.29 665
6912.07 704
6912.86 669
6913.64 662
6914.42 667
6915.21 679
6915.99 688
6916.78 719
6917.56 666
6918.35 685
6919.13 732
6919.92 644
6920.70 663
6921.49 756
6922.27 740
6923.06 739
6923.84 676
6924.63 653
6925.42 758
6926.20 795
6926.99 727
6927.77 736
6928.56 757
6929.34 801
6930.13 822
6930.91 814
6931.70 772
6932.48 733
6933.27 714
6934.06 788
6934.84 803
6935.63 801
6936.41 757
6937.20 741
6937.99 732
6938.77 744
6939.56 800
6940.34 865
6941.13 867
6941.92 880
6942.70 839
6943.49 865
6944.28 901
6945.06 867
6945.85 896
6946.64 939
6947.42 943
6948.21 1010
6949.00 902
6949.78 861
6950.57 969
6951.36 1007
6952.14 977
6952.93 939
6953.72 856
6954.50 945
6955.29 999
6956.08 881
6956.86 997
6957.65 942
6958.44 959
6959.23 1020
6960.01 1049
6960.80 988
6961.59 1034
6962.38 1053
6963.16 1039
6963.95 972
6964.74 984
6965.53 913
6966.31 965
6967.10 999
6967.89 1012
6968.68 958
6969.46 1082
6970.25 1134
6971.04 1234
6971.83 1175
6972.62 1205
6973.40 1096
6974.19 1121
6974.98 1069
6975.77 1106
6976.56 1251
6977.34 1208
6978.13 1271
6978.92 1245
6979.71 1110
6980.50 1205
6981.29 1385
6982.08 1486
6982.86 1586
6983.65 1783
6984.44 2011
6985.23 2350
6986.02 2524
6986.81 2774
6987.60 2921
6988.39 3088
6989.17 2921
6989.96 2758
6990.75 2690
6991.54 2508
6992.33 2115
6993.12 2028
6993.91 1938
6994.70 1672
6995.49 1472
6996.28 1416
6997.07 1564
6997.86 1684
6998.64 1816
6999.43 2108
7000.22 2341
7001.01 2416
7001.80 2557
7002.59 2650
7003.38 2970
7004.17 2718
7004.96 2425
7005.75 2130
7006.54 1902
7007.33 1673
7008.12 1437
7008.91 1326
7009.70 1173
7010.49 1106
7011.28 1070
7012.07 1133
7012.86 1069
7013.65 1150
7014.44 1090
7015.23 1122
7016.02 1079
7016.81 1048
7017.61 1097
7018.40 1138
7019.19 1130
7019.98 1144
7020.77 1074
7021.56 987
7022.35 1049
7023.14 1040
7023.93 1047
7024.72 1063
7025.51 1081
7026.30 1197
7027.10 1135
7027.89 1142
7028.68 1102
7029.47 1247
7030.26 1264
7031.05 1073
7031.84 1053
7032.63 1018
7033.43 929
7034.22 975
7035.01 984
7035.80 984
7036.59 916
7037.38 973
7038.18 1070
7038.97 1073
7039.76 1097
7040.55 1163
7041.34 1081
7042.13 1145
7042.93 1105
7043.72 1082
7044.51 1045
7045.30 997
7046.09 909
7046.89 891
7047.68 990
7048.47 950
7049.26 1019
7050.06 997
7050.85 1069
7051.64 1076
7052.43 986
7053.23 1078
7054.02 1033
7054.81 969
7055.60 956
7056.40 940
7057.19 912
7057.98 832
7058.77 853
7059.57 939
7060.36 825
7061.15 924
7061.95 826
7062.74 942
7063.53 888
7064.33 852
7065.12 881
7065.91 883
7066.71 918
7067.50 954
7068.29 877
7069.09 796
7069.88 924
7070.67 840
7071.47 754
7072.26 803
7073.05 824
7073.85 881
7074.64 811
7075.44 870
7076.23 750
7077.02 804
7077.82 889
7078.61 825
7079.41 791
7080.20 856
7080.99 787
7081.79 796
7082.58 825
7083.38 780
7084.17 739
7084.96 662
7085.76 683
7086.55 764
7087.35 666
7088.14 767
7088.94 759
7089.73 790
7090.53 884
7091.32 748
7092.12 695
7092.91 751
7093.71 877
7094.50 924
7095.29 851
7096.09 905
7096.88 922
7097.68 861
7098.48 819
7099.27 801
7100.07 706
7100.86 739
7101.66 759
7102.45 708
7103.25 742
7104.04 685
7104.84 682
7105.63 699
7106.43 748
7107.22 645
7108.02 682
7108.82 696
7109.61 672
7110.41 614
7111.20 628
7112.00 692
7112.79 660
7113.59 703
7114.39 576
7115.18 550
7115.98 604
7116.77 644
7117.57 699
7118.37 656
7119.16 656
7119.96 613
7120.76 680
7121.55 696
7122.35 661
7123.15 683
7123.94 667
7124.74 685
7125.53 616
7126.33 673
7127.13 677
7127.93 618
7128.72 648
7129.52 558
7130.32 647
7131.11 615
7131.91 634
7132.71 593
7133.50 601
7134.30 631
7135.10 629
7135.90 653
7136.69 664
7137.49 649
7138.29 556
7139.08 536
7139.88 551
7140.68 608
7141.48 657
7142.27 619
7143.07 600
7143.87 569
7144.67 586
7145.46 599
7146.26 595
7147.06 569
7147.86 646
7148.66 577
7149.45 568
7150.25 548
7151.05 588
7151.85 592
7152.65 566
7153.44 529
7154.24 583
7155.04 554
7155.84 490
7156.64 554
7157.44 604
7158.23 568
7159.03 537
7159.83 525
7160.63 504
7161.43 537
7162.23 518
7163.03 533
7163.83 511
7164.62 506
7165.42 517
7166.22 475
7167.02 490
7167.82 544
7168.62 531
7169.42 518
7170.22 473
7171.02 495
7171.82 482
7172.61 472
7173.41 509
7174.21 538
7175.01 561
7175.81 545
7176.61 615
7177.41 564
7178.21 545
7179.01 528
7179.81 480
7180.61 421
7181.41 473
7182.21 523
7183.01 486
7183.81 467
7184.61 501
7185.41 492
7186.21 541
7187.01 534
7187.81 544
7188.61 538
7189.41 564
7190.21 547
7191.01 536
7191.81 480
7192.61 484
7193.41 454
7194.21 467
7195.01 509
7195.81 473
7196.61 515
7197.41 481
7198.21 492
7199.01 482
7199.82 415
7200.62 488
7201.42 490
7202.22 576
7203.02 516
7203.82 464
7204.62 435
7205.42 463
7206.22 551
7207.02 533
7207.83 433
7208.63 480
7209.43 497
7210.23 468
7211.03 499
7211.83 460
7212.63 438
7213.44 461
7214.24 569
7215.04 461
7215.84 484
7216.64 499
7217.44 512
7218.25 485
7219.05 486
7219.85 475
7220.65 467
7221.45 459
7222.26 495
7223.06 487
7223.86 488
7224.66 509
7225.46 491
7226.27 458
7227.07 505
7227.87 473
7228.67 464
7229.48 429
7230.28 479
7231.08 522
7231.88 464
7232.69 459
7233.49 503
7234.29 495
7235.09 483
7235.90 463
7236.70 477
7237.50 545
7238.30 508
7239.11 525
7239.91 564
7240.71 553
7241.52 522
7242.32 508
7243.12 514
7243.93 462
7244.73 524
7245.53 542
7246.34 464
7247.14 520
7247.94 554
7248.75 565
7249.55 585
7250.35 539
7251.16 507
7251.96 597
7252.76 538
7253.57 608
7254.37 535
7255.18 522
7255.98 509
7256.78 538
7257.59 560
7258.39 592
7259.20 549
7260.00 531
7260.80 587
7261.61 552
7262.41 550
7263.22 611
7264.02 645
7264.83 630
7265.63 630
7266.43 607
7267.24 608
7268.04 552
7268.85 609
7269.65 650
7270.46 611
7271.26 664
7272.07 664
7272.87 646
7273.68 620
7274.48 626
7275.29 670
7276.09 664
7276.90 685
7277.70 636
7278.51 617
7279.31 649
7280.12 676
7280.92 648
7281.73 720
7282.53 795
7283.34 819
7284.14 915
7284.95 956
7285.76 1047
7286.56 1096
7287.37 1138
7288.17 1154
7288.98 1108
7289.78 984
7290.59 985
7291.40 896
7292.20 879
7293.01 871
7293.81 749
7294.62 782
7295.43 733
7296.23 744
7297.04 643
7297.84 658
7298.65 631
7299.46 616
7300.26 636
7301.07 728
7301.88 704
7302.68 602
7303.49 589
7304.30 685
7305.10 701
7305.91 748
7306.72 738
7307.52 703
7308.33 669
7309.14 715
7309.94 719
7310.75 806
7311.56 790
7312.36 817
7313.17 791
7313.98 819
7314.79 913
7315.59 846
7316.40 863
7317.21 916
7318.01 929
7318.82 922
7319.63 823
7320.44 946
7321.24 1027
7322.05 1117
7322.86 1188
7323.67 1211
7324.47 1315
7325.28 1323
7326.09 1239
7326.90 1116
7327.71 1113
7328.51 1048
7329.32 860
7330.13 748
7330.94 805
7331.75 818
7332.55 908
7333.36 863
7334.17 872
7334.98 916
7335.79 969
7336.60 1057
7337.40 1008
7338.21 1065
7339.02 1034
7339.83 1089
7340.64 1034
7341.45 991
7342.26 808
7343.06 789
7343.87 857
7344.68 768
7345.49 713
7346.30 676
7347.11 695
7347.92 726
7348.73 736
7349.54 784
7350.34 749
7351.15 690
7351.96 772
7352.77 763
7353.58 703
7354.39 809
7355.20 739
7356.01 752
7356.82 770
7357.63 725
7358.44 710
7359.25 759
7360.06 762
7360.87 810
7361.68 737
7362.49 732
7363.30 778
7364.11 847
7364.92 767
7365.73 786
7366.54 755
7367.35 793
7368.16 836
7368.97 794
7369.78 766
7370.59 687
7371.40 704
7372.21 727
7373.02 726
7373.83 702
7374.64 787
7375.45 753
7376.26 741
7377.07 791
7377.88 738
7378.69 779
7379.50 849
7380.31 846
7381.12 850
7381.94 917
7382.75 965
7383.56 962
7384.37 1011
7385.18 969
7385.99 979
7386.80 962
7387.61 893
7388.42 734
7389.23 774
7390.05 676
7390.86 783
7391.67 743
7392.48 694
7393.29 661
7394.10 694
7394.92 738
7395.73 718
7396.54 611
7397.35 668
7398.16 739
7398.97 721
7399.79 784
7400.60 828
7401.41 793
7402.22 872
7403.03 909
7403.85 942
7404.66 797
7405.47 764
7406.28 822
7407.09 768
7407.91 765
7408.72 719
7409.53 680
7410.34 725
7411.16 680
7411.97 681
7412.78 677
7413.59 604
7414.41 652
7415.22 667
7416.03 612
7416.84 555
7417.66 583
7418.47 614
7419.28 653
7420.10 552
7420.91 591
7421.72 617
7422.54 624
7423.35 574
7424.16 569
7424.97 560
7425.79 608
7426.60 591
7427.41 585
7428.23 566
7429.04 577
7429.86 570
7430.67 516
7431.48 559
7432.30 587
7433.11 547
7433.92 538
7434.74 529
7435.55 514
7436.36 530
7437.18 541
7437.99 553
7438.81 601
7439.62 587
7440.43 567
7441.25 565
7442.06 608
7442.88 615
7443.69 505
7444.51 536
7445.32 574
7446.13 557
7446.95 561
7447.76 593
7448.58 567
7449.39 539
7450.21 556
7451.02 602
7451.84 535
7452.65 513
7453.47 546
7454.28 576
7455.10 545
7455.91 548
7456.73 519
7457.54 558
7458.36 522
7459.17 500
7459.99 550
7460.80 535
7461.62 523
7462.43 511
7463.25 498
7464.06 561
7464.88 564
7465.69 499
7466.51 545
7467.32 521
7468.14 500
7468.96 505
7469.77 529
7470.59 553
7471.40 540
7472.22 519
7473.03 527
7473.85 541
7474.67 504
7475.48 579
7476.30 503
7477.11 547
7477.93 425
7478.75 458
7479.56 512
7480.38 465
7481.20 563
7482.01 538
7482.83 532
7483.65 481
7484.46 510
7485.28 480
7486.09 469
7486.91 477
7487.73 462
7488.54 448
7489.36 452
7490.18 464
7491.00 484
7491.81 485
7492.63 458
7493.45 482
7494.26 396
7495.08 439
7495.90 431
7496.71 439
7497.53 447
7498.35 460
7499.17 417
7499.98 538
7500.80 483
7501.62 436
7502.44 444
7503.25 483
7504.07 480
7504.89 461
7505.71 437
7506.52 456
7507.34 502
7508.16 434
7508.98 498
7509.80 455
7510.61 410
7511.43 448
7512.25 486
7513.07 460
7513.89 433
7514.70 446
7515.52 437
7516.34 407
7517.16 368
7517.98 374
7518.79 428
7519.61 473
7520.43 485
7521.25 499
7522.07 443
7522.89 443
7523.71 451
7524.52 419
7525.34 506
7526.16 450
7526.98 404
7527.80 388
7528.62 501
7529.44 488
7530.26 409
7531.08 417
7531.89 401
7532.71 426
7533.53 461
7534.35 420
7535.17 418
7535.99 392
7536.81 468
7537.63 485
7538.45 471
7539.27 451
7540.09 408
7540.91 438
7541.73 408
7542.55 409
7543.37 479
7544.19 472
7545.01 485
7545.83 386
7546.65 421
7547.47 432
7548.29 480
7549.11 466
7549.93 481
7550.75 460
7551.57 457
7552.39 488
7553.21 404
7554.03 472
7554.85 439
7555.67 481
7556.49 489
7557.31 455
7558.13 460
7558.95 500
7559.77 510
7560.59 472
7561.41 409
7562.23 505
7563.05 490
7563.87 467
7564.69 451
7565.52 443
7566.34 479
7567.16 444
7567.98 450
7568.80 454
7569.62 462
7570.44 432
7571.26 371
7572.08 400
7572.91 402
7573.73 393
7574.55 470
7575.37 452
7576.19 458
7577.01 442
7577.83 490
7578.66 421
7579.48 422
7580.30 412
7581.12 446
7581.94 438
7582.77 378
7583.59 366
7584.41 393
7585.23 421
7586.05 428
7586.88 449
7587.70 445
7588.52 466
7589.34 454
7590.16 449
7590.99 482
7591.81 470
7592.63 431
7593.45 462
7594.28 474
7595.10 497
7595.92 497
7596.74 377
7597.57 425
7598.39 446
7599.21 418
7600.03 520
7600.86 408
7601.68 485
7602.50 530
7603.33 501
7604.15 449
7604.97 472
7605.80 530
7606.62 553
7607.44 489
7608.26 482
7609.09 517
7609.91 464
7610.73 497
7611.56 455
7612.38 475
7613.21 497
7614.03 525
7614.85 496
7615.68 494
7616.50 495
7617.32 482
7618.15 474
7618.97 486
7619.80 510
7620.62 499
7621.44 481
7622.27 509
7623.09 527
7623.92 494
7624.74 471
7625.56 519
7626.39 466
7627.21 511
7628.04 484
7628.86 477
7629.68 475
7630.51 488
7631.33 459
7632.16 488
7632.98 521
7633.81 567
7634.63 566
7635.46 549
7636.28 554
7637.11 531
7637.93 477
7638.76 412
7639.58 470
7640.41 454
7641.23 431
7642.06 461
7642.88 408
7643.71 430
7644.53 442
7645.36 410
7646.18 495
7647.01 394
7647.83 415
7648.66 392
7649.48 399
7650.31 398
7651.14 452
7651.96 424
7652.79 414
7653.61 484
7654.44 446
7655.26 395
7656.09 462
7656.92 519
7657.74 460
7658.57 480
7659.39 506
7660.22 441
7661.05 432
7661.87 453
7662.70 459
7663.52 375
7664.35 428
7665.18 451
7666.00 429
7666.83 376
7667.66 392
7668.48 442
7669.31 466
7670.14 434
7670.96 405
7671.79 405
7672.62 388
7673.44 420
7674.27 376
7675.10 430
7675.92 392
7676.75 376
7677.58 392
7678.40 396
7679.23 394
7680.06 415
7680.89 438
7681.71 406
7682.54 412
7683.37 381
7684.19 389
7685.02 432
7685.85 399
7686.68 497
7687.50 475
7688.33 425
7689.16 419
7689.99 400
7690.81 431
7691.64 455
7692.47 431
7693.30 438
7694.13 434
7694.95 417
7695.78 411
7696.61 380
7697.44 424
7698.27 410
7699.09 401
7699.92 450
7700.75 480
7701.58 449
7702.41 409
7703.24 449
7704.06 457
7704.89 469
7705.72 427
7706.55 396
7707.38 450
7708.21 472
7709.04 418
7709.86 416
7710.69 385
7711.52 414
7712.35 349
7713.18 388
7714.01 398
7714.84 391
7715.67 422
7716.50 491
7717.32 392
7718.15 447
7718.98 452
7719.81 440
7720.64 450
7721.47 465
7722.30 468
7723.13 485
7723.96 491
7724.79 500
7725.62 491
7726.45 458
7727.28 430
7728.11 493
7728.94 427
7729.77 461
7730.60 439
7731.43 550
7732.26 467
7733.09 432
7733.92 436
7734.75 419
7735.58 484
7736.41 484
7737.24 497
7738.07 455
7738.90 418
7739.73 468
7740.56 446
7741.39 481
7742.22 512
7743.05 469
7743.88 503
7744.71 531
7745.54 528
7746.37 624
7747.20 654
7748.03 738
7748.87 750
7749.70 787
7750.53 886
7751.36 846
7752.19 781
7753.02 759
7753.85 685
7754.68 643
7755.51 575
7756.34 552
7757.18 582
7758.01 483
7758.84 485
7759.67 412
7760.50 415
7761.33 421
7762.16 479
7763.00 468
7763.83 466
7764.66 491
7765.49 481
7766.32 483
7767.16 453
7767.99 440
7768.82 461
7769.65 430
7770.48 427
7771.31 409
7772.15 332
7772.98 349
7773.81 389
7774.64 452
7775.48 370
7776.31 424
7777.14 413
7777.97 399
7778.81 424
7779.64 432
7780.47 426
7781.30 385
7782.14 425
7782.97 517
7783.80 395
7784.63 426
7785.47 461
7786.30 437
7787.13 480
7787.97 468
7788.80 471
7789.63 467
7790.46 500
7791.30 474
7792.13 458
7792.96 394
7793.80 436
7794.63 398
7795.46 406
7796.30 436
7797.13 452
7797.96 428
7798.80 396
7799.63 400
7800.46 408
7801.30 451
7802.13 454
7802.97 398
7803.80 409
7804.63 443
7805.47 444
7806.30 423
7807.13 448
7807.97 472
7808.80 468
7809.64 440
7810.47 399
7811.31 394
7812.14 423
7812.97 420
7813.81 425
7814.64 472
7815.48 449
7816.31 444
7817.15 492
7817.98 529
7818.82 527
7819.65 480
7820.48 496
7821.32 460
7822.15 404
7822.99 482
7823.82 467
7824.66 457
7825.49 513
7826.33 501
7827.16 502
7828.00 467
7828.83 535
7829.67 469
7830.50 431
7831.34 445
7832.17 499
7833.01 462
7833.85 490
7834.68 459
7835.52 436
7836.35 489
7837.19 494
7838.02 461
7838.86 429
7839.69 456
7840.53 488
7841.37 414
7842.20 420
7843.04 416
7843.87 470
7844.71 435
7845.55 394
7846.38 405
7847.22 434
7848.05 407
7848.89 377
7849.73 446
7850.56 487
7851.40 416
7852.24 489
7853.07 431
7853.91 405
7854.74 349
7855.58 370
7856.42 387
7857.25 378
7858.09 404
7858.93 392
7859.76 449
7860.60 397
7861.44 433
7862.28 436
7863.11 485
7863.95 394
7864.79 372
7865.62 413
7866.46 432
7867.30 400
7868.14 398
7868.97 362
7869.81 375
7870.65 383
7871.48 377
7872.32 378
7873.16 390
7874.00 378
7874.83 351
7875.67 382
7876.51 401
7877.35 383
7878.19 425
7879.02 461
7879.86 451
7880.70 411
7881.54 470
7882.37 405
7883.21 390
7884.05 399
7884.89 361
7885.73 422
7886.57 424
7887.40 406
7888.24 391
7889.08 432
7889.92 400
7890.76 407
7891.60 408
7892.43 423
7893.27 433
7894.11 391
7894.95 399
7895.79 412
7896.63 375
7897.47 389
7898.30 391
7899.14 413
7899.98 378
7900.82 415
7901.66 454
7902.50 401
7903.34 412
7904.18 359
7905.02 420
7905.86 409
7906.70 440
7907.54 380
7908.37 336
7909.21 405
7910.05 387
7910.89 363
7911.73 354
7912.57 382
7913.41 439
7914.25 391
7915.09 397
7915.93 405
7916.77 413
7917.61 394
7918.45 439
7919.29 486
7920.13 539
7920.97 456
7921.81 409
7922.65 488
7923.49 452
7924.33 451
7925.17 408
7926.01 399
7926.85 387
7927.69 430
7928.53 385
7929.37 371
7930.21 407
7931.05 424
7931.90 407
7932.74 369
7933.58 371
7934.42 356
7935.26 316
7936.10 347
7936.94 381
7937.78 333
7938.62 395
7939.46 381
7940.30 405
7941.14 457
7941.99 374
7942.83 326
7943.67 345
7944.51 394
7945.35 394
7946.19 352
7947.03 325
7947.88 380
7948.72 340
7949.56 391
7950.40 368
7951.24 383
7952.08 383
7952.93 344
7953.77 358
7954.61 358
7955.45 405
7956.29 388
7957.13 402
7957.98 365
7958.82 365
7959.66 403
7960.50 401
7961.35 371
7962.19 386
7963.03 372
7963.87 381
7964.71 346
7965.56 422
7966.40 444
7967.24 362
7968.08 353
7968.93 308
7969.77 403
7970.61 440
7971.45 334
7972.30 388
7973.14 393
7973.98 377
7974.83 439
7975.67 377
7976.51 335
7977.36 341
7978.20 347
7979.04 321
7979.88 305
7980.73 317
7981.57 356
7982.41 387
7983.26 349
7984.10 358
7984.94 339
7985.79 333
7986.63 357
7987.47 340
7988.32 353
7989.16 347
7990.01 331
7990.85 382
7991.69 334
7992.54 348
7993.38 320
7994.23 304
7995.07 307
7995.91 271
7996.76 306
7997.60 354
7998.45 291
7999.29 280
8000.13 287
8000.98 275
8001.82 275
8002.67 310
8003.51 325
8004.36 319
8005.20 312
8006.04 294
8006.89 320
8007.73 289
8008.58 342
8009.42 338
8010.27 329
8011.11 320
8011.96 321
8012.80 338
8013.65 353
8014.49 357
8015.34 329
8016.18 370
8017.03 349
8017.87 386
8018.72 332
8019.56 328
8020.41 334
8021.25 339
8022.10 339
8022.95 336
8023.79 317
8024.64 328
8025.48 328
8026.33 340
8027.17 328
8028.02 300
8028.86 292
8029.71 292
8030.56 318
8031.40 328
8032.25 348
8033.09 323
8033.94 360
8034.79 351
8035.63 374
8036.48 356
8037.32 343
8038.17 360
8039.02 373
8039.86 316
8040.71 330
8041.56 340
8042.40 369
8043.25 377
8044.10 319
8044.94 331
8045.79 347
8046.64 333
8047.48 294
8048.33 314
8049.18 351
8050.02 319
8050.87 305
8051.72 298
8052.56 359
8053.41 333
8054.26 270
8055.11 317
8055.95 320
8056.80 360
8057.65 348
8058.49 300
8059.34 280
8060.19 296
8061.04 316
8061.88 317
8062.73 301
8063.58 296
8064.43 313
8065.27 335
8066.12 276
8066.97 300
8067.82 320
8068.67 343
8069.51 315
8070.36 256
8071.21 314
8072.06 296
8072.91 320
8073.75 312
8074.60 329
8075.45 355
8076.30 285
8077.15 317
8078.00 352
8078.84 300
8079.69 266
8080.54 338
8081.39 330
8082.24 329
8083.09 332
8083.94 269
8084.78 297
8085.63 298
8086.48 289
8087.33 256
8088.18 273
8089.03 292
8089.88 295
8090.73 277
8091.58 338
8092.42 342
8093.27 334
8094.12 320
8094.97 338
8095.82 310
8096.67 296
8097.52 268
8098.37 255
8099.22 301
8100.07 316
8100.92 301
8101.77 342
8102.62 273
8103.47 321
8104.32 300
8105.17 283
8106.02 305
8106.87 265
8107.72 242
8108.57 248
8109.42 271
8110.27 285
8111.12 272
8111.97 300
8112.82 315
8113.67 261
8114.52 277
8115.37 294
8116.22 305
8117.07 266
8117.92 319
8118.77 297
8119.62 323
8120.47 383
8121.32 323
8122.17 268
8123.02 285
8123.87 357
8124.72 398
8125.57 418
8126.43 357
8127.28 326
8128.13 306
8128.98 279
8129.83 347
8130.68 270
8131.53 273
8132.38 281
8133.23 293
8134.09 241
8134.94 341
8135.79 315
8136.64 283
8137.49 277
8138.34 297
8139.19 277
8140.05 266
8140.90 251
8141.75 313
8142.60 334
8143.45 282
8144.30 318
8145.16 325
8146.01 332
8146.86 258
8147.71 276
8148.56 285
8149.42 319
8150.27 309
8151.12 330
8151.97 347
8152.83 276
8153.68 241
8154.53 273
8155.38 307
8156.24 295
8157.09 312
8157.94 363
8158.79 351
8159.65 344
8160.50 290
8161.35 310
8162.20 282
8163.06 272
8163.91 276
8164.76 294
8165.62 282
8166.47 284
8167.32 317
8168.17 370
8169.03 293
8169.88 320
8170.73 286
8171.59 331
8172.44 323
8173.29 321
8174.15 312
8175.00 290
8175.85 252
8176.71 281
8177.56 354
8178.42 326
8179.27 308
8180.12 303
8180.98 306
8181.83 311
8182.68 274
8183.54 254
8184.39 295
8185.25 332
8186.10 327
8186.95 304
8187.81 357
8188.66 292
8189.52 268
8190.37 315
8191.22 305
8192.08 290
8192.93 277
8193.79 290
8194.64 251
8195.50 285
8196.35 297
8197.21 334
8198.06 301
8198.92 294
8199.77 271
8200.63 302
8201.48 254
8202.33 292
8203.19 340
8204.04 250
8204.90 280
8205.75 292
8206.61 293
8207.47 299
8208.32 300
8209.18 250
8210.03 307
8210.89 305
8211.74 282
8212.60 311
8213.45 297
8214.31 286
8215.16 312
8216.02 297
8216.87 316
8217.73 317
8218.59 290
8219.44 268
8220.30 286
8221.15 314
8222.01 326
8222.87 302
8223.72 278
8224.58 352
8225.43 345
8226.29 307
8227.15 276
8228.00 296
8228.86 353
8229.71 307
8230.57 325
8231.43 312
8232.28 325
8233.14 321
8234.00 327
8234.85 312
8235.71 317
8236.57 309
8237.42 299
8238.28 292
8239.14 289
8239.99 314
8240.85 291
8241.71 300
8242.56 247
8243.42 274
8244.28 313
8245.14 305
8245.99 308
8246.85 323
8247.71 296
8248.56 296
8249.42 309
8250.28 295
8251.14 274
8251.99 307
8252.85 297
8253.71 270
8254.57 290
8255.42 291
8256.28 287
8257.14 326
8258.00 309
8258.86 266
8259.71 276
8260.57 265
8261.43 289
8262.29 267
8263.15 291
8264.00 309
8264.86 263
8265.72 221
8266.58 298
8267.44 296
8268.29 284
8269.15 250
8270.01 275
8270.87 287
8271.73 293
8272.59 303
8273.45 261
8274.30 287
8275.16 299
8276.02 300
8276.88 225
8277.74 266
8278.60 284
8279.46 310
8280.32 315
8281.18 296
8282.03 299
8282.89 296
8283.75 302
8284.61 315
8285.47 272
8286.33 266
8287.19 275
8288.05 296
8288.91 296
8289.77 290
8290.63 282
8291.49 260
8292.35 315
8293.21 335
8294.07 313
8294.93 321
8295.78 356
8296.64 362
8297.50 337
8298.36 298
8299.22 294
8300.08 300
8300.94 280
8301.80 281
8302.66 295
8303.52 310
8304.38 312
8305.25 303
8306.11 295
8306.97 340
8307.83 332
8308.69 329
8309.55 345
8310.41 301
8311.27 316
8312.13 333
8312.99 327
8313.85 272
8314.71 310
8315.57 331
8316.43 347
8317.29 329
8318.15 347
8319.02 392
8319.88 371
8320.74 306
8321.60 281
8322.46 307
8323.32 348
8324.18 316
8325.04 296
8325.90 340
8326.77 311
8327.63 339
8328.49 322
8329.35 327
8330.21 297
8331.07 308
8331.93 348
8332.80 356
8333.66 296
8334.52 321
8335.38 317
8336.24 296
8337.11 286
8337.97 295
8338.83 346
8339.69 348
8340.55 348
8341.42 356
8342.28 329
8343.14 359
8344.00 346
8344.86 280
8345.73 320
8346.59 321
8347.45 313
8348.31 314
8349.18 346
8350.04 291
8350.90 324
8351.76 366
8352.63 320
8353.49 318
8354.35 299
8355.22 355
8356.08 390
8356.94 356
8357.80 385
8358.67 366
8359.53 338
8360.39 349
8361.26 313
8362.12 298
8362.98 384
8363.85 360
8364.71 346
8365.57 301
8366.44 371
8367.30 361
8368.16 365
8369.03 321
8369.89 346
8370.75 343
8371.62 370
8372.48 386
8373.35 365
8374.21 343
8375.07 383
8375.94 371
8376.80 344
8377.67 324
8378.53 357
8379.39 442
8380.26 393
8381.12 365
8381.99 348
8382.85 371
8383.71 391
8384.58 396
8385.44 395
8386.31 453
8387.17 472
8388.04 438
8388.90 394
8389.77 404
8390.63 417
8391.50 455
8392.36 404
8393.22 396
8394.09 394
8394.95 377
8395.82 400
8396.68 478
8397.55 433
8398.41 382
8399.28 391
8400.14 383
8401.01 437
8401.88 414
8402.74 428
8403.61 418
8404.47 406
8405.34 428
8406.20 449
8407.07 471
8407.93 444
8408.80 427
8409.66 408
8410.53 446
8411.40 483
8412.26 416
8413.13 409
8413.99 471
8414.86 481
8415.73 474
8416.59 439
8417.46 482
8418.32 489
8419.19 477
8420.06 466
8420.92 524
8421.79 512
8422.65 587
8423.52 607
8424.39 533
8425.25 538
8426.12 589
8426.99 629
8427.85 634
8428.72 577
8429.59 582
8430.45 598
8431.32 614
8432.19 602
8433.05 612
8433.92 578
8434.79 709
8435.65 662
8436.52 589
8437.39 635
8438.26 649
8439.12 655
8439.99 712
8440.86 713
8441.73 680
8442.59 754
8443.46 730
8444.33 814
8445.19 805
8446.06 787
8446.93 814
8447.80 782
8448.67 799
8449.53 838
8450.40 798
8451.27 908
8452.14 914
8453.00 925
8453.87 988
8454.74 1146
8455.61 1287
8456.48 1452
8457.34 1541
8458.21 1642
8459.08 1821
8459.95 1870
8460.82 1862
8461.69 1662
8462.55 1490
8463.42 1330
8464.29 1208
8465.16 1091
8466.03 1042
8466.90 1113
8467.77 1125
8468.63 1092
8469.50 1183
8470.37 1321
8471.24 1431
8472.11 1683
8472.98 1917
8473.85 1733
8474.72 1735
8475.58 1633
8476.45 1518
8477.32 1376
8478.19 1143
8479.06 1010
8479.93 792
8480.80 735
8481.67 812
8482.54 709
8483.41 779
8484.28 751
8485.15 680
8486.02 681
8486.89 754
8487.76 663
8488.63 684
8489.50 705
8490.37 663
8491.24 681
8492.11 595
8492.98 617
8493.85 670
8494.72 701
8495.59 714
8496.46 779
8497.33 819
8498.20 831
8499.07 785
8499.94 828
8500.81 770
8501.68 776
8502.55 699
8503.42 727
8504.29 688
8505.16 656
8506.03 600
8506.90 637
8507.77 676
8508.64 685
8509.51 710
8510.38 785
8511.25 841
8512.13 802
8513.00 863
8513.87 823
8514.74 732
8515.61 744
8516.48 689
8517.35 695
8518.22 662
8519.09 658
8519.97 656
8520.84 600
8521.71 661
8522.58 710
8523.45 692
8524.32 603
8525.19 729
8526.07 648
8526.94 675
8527.81 671
8528.68 745
8529.55 642
8530.43 660
8531.30 645
8532.17 655
8533.04 689
8533.91 665
8534.79 695
8535.66 647
8536.53 722
8537.40 682
8538.27 645
8539.15 675
8540.02 698
8540.89 737
8541.76 694
8542.64 673
8543.51 742
8544.38 734
8545.25 656
8546.13 671
8547.00 714
8547.87 687
8548.74 594
8549.62 649
8550.49 688
8551.36 727
8552.24 657
8553.11 596
8553.98 597
8554.86 569
8555.73 615
8556.60 610
8557.48 627
8558.35 609
8559.22 556
8560.10 574
8560.97 636
8561.84 550
8562.72 607
8563.59 538
8564.46 536
8565.34 583
8566.21 637
8567.08 600
8567.96 556
8568.83 557
8569.71 611
8570.58 588
8571.45 589
8572.33 554
8573.20 558
8574.08 583
8574.95 616
8575.82 582
8576.70 525
8577.57 599
8578.45 584
8579.32 510
8580.20 544
8581.07 549
8581.94 579
8582.82 548
8583.69 483
8584.57 491
8585.44 539
8586.32 523
8587.19 583
8588.07 541
8588.94 527
8589.82 495
8590.69 466
8591.57 521
8592.44 559
8593.32 549
8594.19 468
8595.07 463
8595.94 550
8596.82 542
8597.69 494
8598.57 496
8599.44 466
8600.32 544
8601.19 494
8602.07 489
8602.95 514
8603.82 484
8604.70 484
8605.57 496
8606.45 527
8607.32 517
8608.20 518
8609.08 556
8609.95 560
8610.83 535
8611.70 559
8612.58 593
8613.46 498
8614.33 512
8615.21 467
8616.08 464
8616.96 475
8617.84 486
8618.71 525
8619.59 550
8620.47 521
8621.34 555
8622.22 568
8623.10 492
8623.97 506
8624.85 560
8625.73 571
8626.60 553
8627.48 589
8628.36 588
8629.23 537
8630.11 522
8630.99 508
8631.87 531
8632.74 532
8633.62 566
8634.50 558
8635.37 547
8636.25 556
8637.13 535
8638.01 543
8638.88 531
8639.76 532
8640.64 597
8641.52 544
8642.39 532
8643.27 538
8644.15 565
8645.03 620
8645.90 550
8646.78 634
8647.66 589
8648.54 496
8649.42 610
8650.29 687
8651.17 605
8652.05 601
8652.93 614
8653.81 666
8654.68 646
8655.56 691
8656.44 668
8657.32 646
8658.20 656
8659.08 617
8659.95 674
8660.83 611
8661.71 627
8662.59 664
8663.47 620
8664.35 650
8665.23 620
8666.10 664
8666.98 646
8667.86 675
8668.74 672
8669.62 623
8670.50 673
8671.38 692
8672.26 644
8673.14 766
8674.02 701
8674.90 730
8675.77 667
8676.65 763
8677.53 737
8678.41 680
8679.29 778
8680.17 817
8681.05 758
8681.93 768
8682.81 773
8683.69 715
8684.57 743
8685.45 727
8686.33 768
8687.21 766
8688.09 741
8688.97 765
8689.85 783
8690.73 754
8691.61 845
8692.49 922
8693.37 950
8694.25 1036
8695.13 1162
8696.01 1248
8696.89 1160
8697.77 1073
8698.65 1054
8699.53 1062
8700.41 964
8701.29 946
8702.17 833
8703.05 880
8703.94 802
8704.82 771
8705.70 798
8706.58 760
8707.46 729
8708.34 708
8709.22 754
8710.10 799
8710.98 768
8711.86 846
8712.75 781
8713.63 751
8714.51 766
8715.39 822
8716.27 783
8717.15 783
8718.03 843
8718.91 800
8719.80 816
8720.68 760
8721.56 795
8722.44 869
8723.32 887
8724.20 859
8725.09 895
8725.97 869
8726.85 883
8727.73 830
8728.61 906
8729.50 959
8730.38 868
8731.26 1029
8732.14 938
8733.02 982
8733.91 896
8734.79 962
8735.67 1046
8736.55 1020
8737.44 954
8738.32 1064
8739.20 1005
8740.08 1035
8740.97 1034
8741.85 1021
8742.73 982
8743.61 956
8744.50 938
8745.38 1007
8746.26 1064
8747.15 1045
8748.03 1089
8748.91 1045
8749.79 1019
8750.68 1066
8751.56 1016
8752.44 1062
8753.33 1136
8754.21 1180
8755.09 1254
8755.98 1142
8756.86 1105
8757.74 1192
8758.63 1189
8759.51 1198
8760.39 1145
8761.28 1141
8762.16 1178
8763.05 1191
8763.93 1137
8764.81 1224
8765.70 1289
8766.58 1379
8767.46 1531
8768.35 1499
8769.23 1478
8770.12 1488
8771.00 1456
8771.89 1438
8772.77 1515
8773.65 1496
8774.54 1592
8775.42 1548
8776.31 1433
8777.19 1385
8778.08 1396
8778.96 1540
8779.84 1643
8780.73 1853
8781.61 2160
8782.50 2611
8783.38 2896
8784.27 3283
8785.15 3330
8786.04 3313
8786.92 3270
8787.81 3044
8788.69 2670
8789.58 2382
8790.46 2121
8791.35 1973
8792.23 1761
8793.12 1667
8794.00 1642
8794.89 1556
8795.77 1641
8796.66 1707
8797.55 1875
8798.43 2177
8799.32 2257
8800.20 2492
8801.09 2446
8801.97 2451
8802.86 2411
8803.74 2213
8804.63 1943
8805.52 1890
8806.40 1685
8807.29 1574
8808.17 1442
8809.06 1423
8809.95 1373
8810.83 1361
8811.72 1384
8812.60 1405
8813.49 1600
8814.38 1690
8815.26 1577
8816.15 1617
8817.04 1653
8817.92 1808
8818.81 1708
8819.70 1594
8820.58 1578
8821.47 1544
8822.36 1590
8823.24 1491
8824.13 1321
8825.02 1296
8825.90 1297
8826.79 1248
8827.68 1208
8828.56 1259
8829.45 1317
8830.34 1351
8831.23 1360
8832.11 1347
8833.00 1351
8833.89 1327
8834.77 1349
8835.66 1284
8836.55 1195
8837.44 1261
8838.32 1247
8839.21 1232
8840.10 1250
8840.99 1158
8841.88 1119
8842.76 1163
8843.65 1213
8844.54 1213
8845.43 1122
8846.31 1180
8847.20 1141
8848.09 1121
8848.98 1190
8849.87 1185
8850.75 1123
8851.64 1164
8852.53 1150
8853.42 1143
8854.31 1133
8855.20 1093
8856.08 1120
8856.97 1090
8857.86 1128
8858.75 1093
8859.64 1155
8860.53 1090
8861.42 1086
8862.30 1047
8863.19 1140
8864.08 1182
8864.97 1098
8865.86 1099
8866.75 1072
8867.64 954
8868.53 975
8869.42 895
8870.30 942
8871.19 949
8872.08 998
8872.97 984
8873.86 946
8874.75 993
8875.64 963
8876.53 974
8877.42 942
8878.31 991
8879.20 996
8880.09 1079
8880.98 920
8881.87 885
8882.76 875
8883.65 939
8884.54 874
8885.43 869
8886.32 825
8887.21 827
8888.10 808
8888.99 797
8889.88 786
8890.77 775
8891.66 821
8892.55 791
8893.44 783
8894.33 773
8895.22 817
8896.11 812
8897.00 752
8897.89 794
8898.78 835
8899.67 829
8900.56 735
8901.45 818
8902.34 749
8903.23 675
8904.12 727
8905.02 658
8905.91 737
8906.80 710
8907.69 657
8908.58 618
8909.47 687
8910.36 678
8911.25 696
8912.14 669
8913.04 665
8913.93 641
8914.82 632
8915.71 611
8916.60 650
8917.49 640
8918.38 667
8919.28 695
8920.17 650
8921.06 581
8921.95 590
8922.84 619
8923.73 571
8924.63 621
8925.52 601
8926.41 650
8927.30 682
8928.19 614
8929.09 595
8929.98 696
8930.87 646
8931.76 676
8932.65 618
8933.55 608
8934.44 585
8935.33 602
8936.22 623
8937.12 646
8938.01 633
8938.90 610
8939.79 547
8940.69 503
8941.58 591
8942.47 543
8943.37 516
8944.26 540
8945.15 579
8946.04 568
8946.94 514
8947.83 578
8948.72 540
8949.62 566
8950.51 555
8951.40 554
8952.30 549
8953.19 524
8954.08 529
8954.98 520
8955.87 545
8956.76 573
8957.66 550
8958.55 550
8959.44 461
8960.34 489
8961.23 485
8962.12 498
8963.02 500
8963.91 450
8964.81 544
8965.70 488
8966.59 499
8967.49 537
8968.38 462
8969.28 470
8970.17 538
8971.06 524
8971.96 491
8972.85 542
8973.75 484
8974.64 448
8975.54 477
8976.43 489
8977.32 475
8978.22 490
8979.11 488
8980.01 458
8980.90 434
8981.80 398
8982.69 499
8983.59 437
8984.48 406
8985.38 422
8986.27 432
8987.17 422
8988.06 401
8988.96 411
8989.85 450
8990.75 473
8991.64 453
8992.54 468
8993.43 430
8994.33 464
8995.22 423
8996.12 385
8997.01 387
8997.91 398
8998.81 366
8999.70 372
9000.60 355
9001.49 369
9002.39 418
9003.28 405
9004.18 449
9005.08 358
9005.97 364
9006.87 418
9007.76 373
9008.66 407
9009.56 385
9010.45 368
9011.35 415
9012.24 429
9013.14 320
9014.04 368
9014.93 364
9015.83 327
9016.73 326
9017.62 356
9018.52 369
9019.42 346
9020.31 336
9021.21 346
9022.11 351
9023.00 361
9023.90 376
9024.80 371
9025.69 381
9026.59 417
9027.49 327
9028.38 369
9029.28 391
9030.18 368
9031.08 319
9031.97 373
9032.87 359
9033.77 338
9034.66 358
9035.56 364
9036.46 359
9037.36 343
9038.25 339
9039.15 325
9040.05 310
9040.95 296
9041.85 320
9042.74 349
9043.64 365
9044.54 393
9045.44 376
9046.33 365
9047.23 398
9048.13 339
9049.03 338
9049.93 352
9050.82 325
9051.72 321
9052.62 286
9053.52 320
9054.42 349
9055.32 318
9056.21 296
9057.11 281
9058.01 262
9058.91 285
9059.81 321
9060.71 307
9061.61 307
9062.50 296
9063.40 308
9064.30 358
9065.20 331
9066.10 319
9067.00 371
9067.90 378
9068.80 379
9069.70 327
9070.60 322
9071.49 351
9072.39 347
9073.29 308
9074.19 317
9075.09 334
9075.99 341
9076.89 360
9077.79 312
9078.69 310
9079.59 323
9080.49 374
9081.39 344
9082.29 314
9083.19 313
9084.09 316
9084.99 298
9085.89 299
9086.79 290
9087.69 348
9088.59 355
9089.49 307
9090.39 285
9091.29 307
9092.19 377
9093.09 293
9093.99 285
9094.89 315
9095.79 331
9096.69 329
9097.59 343
9098.49 321
9099.39 303
9100.29 284
9101.19 326
9102.09 317
9102.99 336
9103.90 341
9104.80 311
9105.70 274
9106.60 252
9107.50 271
9108.40 307
9109.30 327
9110.20 275
9111.10 293
9112.00 289
9112.91 280
9113.81 312
9114.71 330
9115.61 298
9116.51 303
9117.41 319
9118.31 364
9119.22 300
9120.12 305
9121.02 313
9121.92 311
9122.82 301
9123.72 283
9124.63 285
9125.53 284
9126.43 350
9127.33 383
9128.23 307
9129.14 265
9130.04 310
9130.94 264
9131.84 260
9132.74 243
9133.65 266
9134.55 267
9135.45 256
9136.35 259
9137.26 289
9138.16 321
9139.06 276
9139.96 287
9140.87 287
9141.77 366
9142.67 309
9143.57 271
9144.48 307
9145.38 318
9146.28 322
9147.19 298
9148.09 297
9148.99 312
9149.90 290
9150.80 299
9151.70 267
9152.60 303
9153.51 269
9154.41 258
9155.31 281
9156.22 316
9157.12 311
9158.02 292
9158.93 250
9159.83 258
9160.74 274
9161.64 259
9162.54 283
9163.45 324
9164.35 291
9165.25 283
9166.16 276
9167.06 296
9167.97 299
9168.87 327
9169.77 302
9170.68 307
9171.58 261
9172.49 342
9173.39 309
9174.30 285
9175.20 275
9176.10 289
9177.01 299
9177.91 313
9178.82 266
9179.72 272
9180.63 282
9181.53 238
9182.44 283
9183.34 270
9184.25 307
9185.15 298
9186.05 290
9186.96 323
9187.86 262
9188.77 286
9189.67 282
9190.58 309
9191.48 233
9192.39 248
9193.30 292
9194.20 265
9195.11 277
9196.01 279
9196.92 251
9197.82 301
9198.73 254
9199.63 264
9200.54 282
9201.44 259
9202.35 315
9203.26 310
9204.16 320
9205.07 282
9205.97 308
9206.88 279
9207.78 290
9208.69 287
9209.60 272
9210.50 272
9211.41 244
9212.32 271
9213.22 283
9214.13 285
9215.03 250
9215.94 254
9216.85 274
9217.75 348
9218.66 323
9219.57 321
9220.47 321
9221.38 300
9222.29 286
9223.19 276
9224.10 270
9225.01 274
9225.91 275
9226.82 305
9227.73 280
9228.63 287
9229.54 298
9230.45 298
9231.36 283
9232.26 289
9233.17 297
9234.08 256
9234.98 279
9235.89 254
9236.80 289
9237.71 300
9238.61 288
9239.52 310
9240.43 260
9241.34 284
9242.24 260
9243.15 270
9244.06 300
9244.97 281
9245.87 268
9246.78 288
9247.69 342
9248.60 308
9249.51 271
9250.41 292
9251.32 258
9252.23 238
9253.14 267
9254.05 269
9254.96 260
9255.86 277
9256.77 265
9257.68 228
9258.59 222
9259.50 269
9260.41 275
9261.31 264
9262.22 357
9263.13 283
9264.04 285
9264.95 309
9265.86 303
9266.77 271
9267.68 289
9268.58 267
9269.49 266
9270.40 294
9271.31 265
9272.22 281
9273.13 305
9274.04 284
9274.95 281
9275.86 285
9276.77 274
9277.68 262
9278.59 263
9279.50 239
9280.40 266
9281.31 270
9282.22 262
9283.13 247
9284.04 217
9284.95 271
9285.86 260
9286.77 281
9287.68 298
9288.59 338
9289.50 285
9290.41 264
9291.32 312
9292.23 288
9293.14 285
9294.05 269
9294.96 281
9295.87 256
9296.78 282
9297.69 289
9298.60 307
9299.52 272
9300.43 279
9301.34 279
9302.25 299
9303.16 265
9304.07 275
9304.98 304
9305.89 267
9306.80 252
9307.71 263
9308.62 299
9309.53 309
9310.44 304
9311.36 292
9312.27 291
9313.18 315
9314.09 269
9315.00 304
9315.91 293
9316.82 276
9317.73 289
9318.64 294
9319.56 258
9320.47 281
9321.38 306
9322.29 302
9323.20 302
9324.11 298
9325.03 260
9325.94 292
9326.85 257
9327.76 276
9328.67 263
9329.59 296
9330.50 264
9331.41 233
9332.32 266
9333.23 284
9334.15 296
9335.06 262
9335.97 326
9336.88 286
9337.79 235
9338.71 236
9339.62 219
9340.53 243
9341.44 287
9342.36 237
9343.27 232
9344.18 279
9345.09 275
9346.01 315
9346.92 245
9347.83 250
9348.75 283
9349.66 264
9350.57 295
9351.48 226
9352.40 233
9353.31 256
9354.22 267
9355.14 274
9356.05 278
9356.96 250
9357.88 289
9358.79 281
9359.70 229
9360.62 216
9361.53 272
9362.44 273
9363.36 293
9364.27 296
9365.19 259
9366.10 266
9367.01 289
9367.93 253
9368.84 231
9369.75 277
9370.67 312
9371.58 283
9372.50 277
9373.41 275
9374.32 210
9375.24 228
9376.15 314
9377.07 295
9377.98 252
9378.90 250
9379.81 252
9380.72 257
9381.64 291
9382.55 282
9383.47 234
9384.38 243
9385.30 264
9386.21 233
9387.13 249
9388.04 224
9388.96 239
9389.87 296
9390.79 288
9391.70 254
9392.62 285
9393.53 299
9394.45 309
9395.36 261
9396.28 266
9397.19 271
9398.11 276
9399.02 295
9399.94 263
9400.85 267
9401.77 297
9402.68 277
9403.60 244
9404.52 264
9405.43 250
9406.35 267
9407.26 274
9408.18 262
9409.09 242
9410.01 262
9410.93 302
9411.84 331
9412.76 285
9413.67 258
9414.59 298
9415.51 299
9416.42 289
9417.34 315
9418.26 282
9419.17 253
9420.09 262
9421.00 262
9421.92 215
9422.84 212
9423.75 290
9424.67 225
9425.59 280
9426.50 305
9427.42 298
9428.34 307
9429.25 293
9430.17 302
9431.09 277
9432.00 312
9432.92 356
9433.84 303
9434.76 284
9435.67 316
9436.59 303
9437.51 312
9438.42 312
9439.34 325
9440.26 320
9441.18 273
9442.09 334
9443.01 331
9443.93 373
9444.85 330
9445.76 291
9446.68 275
9447.60 289
9448.52 304
9449.43 295
9450.35 340
9451.27 326
9452.19 368
9453.11 394
9454.02 375
9454.94 460
9455.86 390
9456.78 449
9457.70 451
9458.62 460
9459.53 432
9460.45 436
9461.37 350
9462.29 330
9463.21 299
9464.13 347
9465.04 309
9465.96 307
9466.88 298
9467.80 285
9468.72 288
9469.64 278
9470.56 269
9471.48 281
9472.39 317
9473.31 296
9474.23 236
9475.15 261
9476.07 297
9476.99 296
9477.91 284
9478.83 251
9479.75 295
9480.67 324
9481.59 288
9482.51 302
9483.42 307
9484.34 321
9485.26 322
9486.18 333
9487.10 355
9488.02 328
9488.94 335
9489.86 357
9490.78 329
9491.70 315
9492.62 305
9493.54 315
9494.46 295
9495.38 299
9496.30 283
9497.22 272
9498.14 282
9499.06 315
9499.98 281
9500.90 250
9501.82 301
9502.74 257
9503.66 302
9504.58 269
9505.50 313
9506.43 277
9507.35 294
9508.27 257
9509.19 278
9510.11 274
9511.03 264
9511.95 264
9512.87 218
9513.79 284
9514.71 282
9515.63 302
9516.55 257
9517.48 301
9518.40 292
9519.32 294
9520.24 252
9521.16 257
9522.08 283
9523.00 272
9523.92 326
9524.85 277
9525.77 288
9526.69 267
9527.61 296
9528.53 264
9529.45 301
9530.38 289
9531.30 308
9532.22 327
9533.14 323
9534.06 282
9534.98 314
9535.91 337
9536.83 293
9537.75 296
9538.67 305
9539.60 256
9540.52 303
9541.44 269
9542.36 299
9543.28 266
9544.21 280
9545.13 237
9546.05 255
9546.97 249
9547.90 226
9548.82 273
9549.74 251
9550.66 251
9551.59 283
9552.51 275
9553.43 259
9554.36 241
9555.28 279
9556.20 272
9557.13 279
9558.05 271
9558.97 311
9559.89 234
9560.82 227
9561.74 206
9562.66 248
9563.59 294
9564.51 273
9565.43 248
9566.36 255
9567.28 260
9568.20 301
9569.13 284
9570.05 206
9570.98 233
9571.90 296
9572.82 328
9573.75 259
9574.67 283
9575.60 286
9576.52 265
9577.44 248
9578.37 270
9579.29 276
9580.22 271
9581.14 267
9582.06 227
9582.99 260
9583.91 298
9584.84 278
9585.76 223
9586.69 224
9587.61 265
9588.53 232
9589.46 231
9590.38 216
9591.31 237
9592.23 262
9593.16 246
9594.08 278
9595.01 253
9595.93 259
9596.86 299
9597.78 261
9598.71 263
9599.63 304
9600.56 273
9601.48 266
9602.41 263
9603.33 292
9604.26 279
9605.18 303
9606.11 283
9607.03 271
9607.96 295
9608.89 257
9609.81 290
9610.74 246
9611.66 284
9612.59 263
9613.51 279
9614.44 263
9615.37 269
9616.29 289
9617.22 245
9618.14 284
9619.07 286
9620.00 312
9620.92 271
9621.85 243
9622.77 259
9623.70 254
9624.63 292
9625.55 344
9626.48 265
9627.41 252
9628.33 272
9629.26 335
9630.19 313
9631.11 288
9632.04 269
9632.97 271
9633.89 285
9634.82 299
9635.75 278
9636.67 288
9637.60 347
9638.53 299
9639.45 303
9640.38 316
9641.31 351
9642.23 346
9643.16 335
9644.09 334
9645.02 272
9645.94 305
9646.87 343
9647.80 330
9648.73 316
9649.65 359
9650.58 385
9651.51 387
9652.44 368
9653.36 404
9654.29 400
9655.22 406
9656.15 339
9657.08 343
9658.00 338
9658.93 374
9659.86 322
9660.79 322
9661.72 368
9662.64 348
9663.57 325
9664.50 322
9665.43 282
9666.36 292
9667.28 381
9668.21 336
9669.14 309
9670.07 315
9671.00 332
9671.93 319
9672.86 351
9673.78 365
9674.71 391
9675.64 389
9676.57 321
9677.50 382
9678.43 387
9679.36 377
9680.29 333
9681.21 350
9682.14 353
9683.07 417
9684.00 392
9684.93 348
9685.86 425
9686.79 391
9687.72 390
9688.65 364
9689.58 358
9690.51 325
9691.44 361
9692.37 393
9693.30 366
9694.23 357
9695.16 371
9696.09 367
9697.02 368
9697.94 392
9698.87 417
9699.80 397
9700.73 404
9701.66 433
9702.59 512
9703.52 468
9704.45 477
9705.39 509
9706.32 411
9707.25 430
9708.18 383
9709.11 405
9710.04 322
9710.97 335
9711.90 344
9712.83 366
9713.76 363
9714.69 319
9715.62 365
9716.55 344
9717.48 346
9718.41 363
9719.34 384
9720.27 338
9721.21 349
9722.14 341
9723.07 343
9724.00 332
9724.93 336
9725.86 332
9726.79 320
9727.72 309
9728.65 327
9729.59 305
9730.52 339
9731.45 341
9732.38 289
9733.31 298
9734.24 340
9735.17 343
9736.11 355
9737.04 374
9737.97 382
9738.90 331
9739.83 370
9740.77 338
9741.70 335
9742.63 344
9743.56 364
9744.49 379
9745.43 319
9746.36 301
9747.29 330
9748.22 374
9749.15 321
9750.09 302
9751.02 339
9751.95 299
9752.88 289
9753.82 272
9754.75 313
9755.68 324
9756.61 320
9757.55 281
9758.48 312
9759.41 281
9760.35 286
9761.28 303
9762.21 314
9763.14 324
9764.08 309
9765.01 288
9765.94 282
9766.88 324
9767.81 315
9768.74 304
9769.68 340
9770.61 356
9771.54 290
9772.48 281
9773.41 296
9774.34 296
9775.28 349
9776.21 283
9777.14 321
9778.08 333
9779.01 316
9779.94 268
9780.88 274
9781.81 282
9782.75 303
9783.68 329
9784.61 336
9785.55 376
9786.48 338
9787.42 312
9788.35 266
9789.28 305
9790.22 320
9791.15 272
9792.09 243
9793.02 275
9793.96 264
9794.89 258
9795.83 234
9796.76 304
9797.69 275
9798.63 279
9799.56 283
9800.50 287
9801.43 278
9802.37 300
9803.30 312
9804.24 284
9805.17 251
9806.11 279
9807.04 300
9807.98 241
9808.91 263
9809.85 271
9810.78 241
9811.72 195
9812.65 252
9813.59 251
9814.53 260
9815.46 268
9816.40 264
9817.33 255
9818.27 228
9819.20 284
9820.14 277
9821.07 302
9822.01 317
9822.95 269
9823.88 285
9824.82 261
9825.75 273
9826.69 275
9827.63 204
9828.56 209
9829.50 255
9830.43 270
9831.37 276
9832.31 218
9833.24 253
9834.18 246
9835.12 267
9836.05 224
9836.99 237
9837.93 258
9838.86 234
9839.80 251
9840.73 234
9841.67 222
9842.61 220
9843.55 203
9844.48 209
9845.42 244
9846.36 287
9847.29 307
9848.23 245
9849.17 269
9850.10 269
9851.04 255
9851.98 256
9852.92 255
9853.85 222
9854.79 237
9855.73 205
9856.67 229
9857.60 233
9858.54 222
9859.48 203
9860.42 251
9861.35 237
9862.29 224
9863.23 268
9864.17 237
9865.10 245
9866.04 205
9866.98 197
9867.92 229
9868.86 211
9869.79 244
9870.73 247
9871.67 235
9872.61 228
9873.55 199
9874.48 203
9875.42 208
9876.36 193
9877.30 218
9878.24 215
9879.18 203
9880.12 215
9881.05 223
9881.99 211
9882.93 253
9883.87 250
9884.81 260
9885.75 234
9886.69 219
9887.63 218
9888.56 217
9889.50 268
9890.44 238
9891.38 238
9892.32 210
9893.26 231
9894.20 220
9895.14 210
9896.08 204
9897.02 216
9897.96 206
9898.90 262
9899.84 253
9900.77 239
9901.71 232
9902.65 186
9903.59 207
9904.53 204
9905.47 189
9906.41 221
9907.35 235
9908.29 235
9909.23 217
9910.17 210
9911.11 224
9912.05 201
9912.99 222
9913.93 220
9914.87 194
9915.81 258
9916.75 276
9917.69 248
9918.63 232
9919.57 286
9920.52 217
9921.46 204
9922.40 200
9923.34 214
9924.28 231
9925.22 223
9926.16 179
9927.10 219
9928.04 262
9928.98 250
9929.92 253
9930.86 245
9931.80 306
9932.75 307
9933.69 243
9934.63 214
9935.57 197
9936.51 200
9937.45 243
9938.39 216
9939.33 183
9940.28 180
9941.22 251
9942.16 195
9943.10 206
9944.04 173
9944.98 203
9945.92 232
9946.87 203
9947.81 184
9948.75 210
9949.69 202
9950.63 229
9951.58 199
9952.52 185
9953.46 223
9954.40 202
9955.34 256
9956.29 212
9957.23 196
9958.17 219
9959.11 194
9960.06 196
9961.00 201
9961.94 222
9962.88 203
9963.83 226
9964.77 193
9965.71 155
9966.65 200
9967.60 195
9968.54 201
9969.48 211
9970.42 180
9971.37 222
9972.31 221
9973.25 189
9974.20 172
9975.14 169
9976.08 200
9977.03 192
9977.97 195
9978.91 184
9979.86 186
9980.80 186
9981.74 186
9982.69 185
9983.63 185
9984.57 151
9985.52 161
9986.46 169
9987.40 186
9988.35 152
9989.29 171
9990.23 236
9991.18 186
9992.12 183
9993.07 149
9994.01 169
9994.95 199
9995.90 190
9996.84 178
9997.79 169
9998.73 162
9999.67 170
10000.62 210
10001.56 174
10002.51 189
10003.45 239
10004.40 194
10005.34 197
10006.29 208
10007.23 206
10008.17 197
10009.12 194
10010.06 225
10011.01 181
10011.95 229
10012.90 200
10013.84 170
10014.79 173
10015.73 176
10016.68 174
10017.62 176
10018.57 214
10019.51 176
10020.46 183
10021.40 176
10022.35 166
10023.29 168
10024.24 162
10025.19 145
10026.13 150
10027.08 199
10028.02 196
10028.97 212
10029.91 180
10030.86 178
10031.80 154
10032.75 196
10033.70 172
10034.64 165
10035.59 191
10036.53 205
10037.48 185
10038.43 210
10039.37 216
10040.32 214
10041.26 192
10042.21 201
10043.16 188
10044.10 193
10045.05 176
10046.00 179
10046.94 196
10047.89 174
10048.84 163
10049.78 168
10050.73 171
10051.68 161
10052.62 161
10053.57 177
10054.52 184
10055.46 167
10056.41 181
10057.36 149
10058.30 151
10059.25 156
10060.20 201
10061.15 203
10062.09 164
10063.04 194
10063.99 175
10064.93 192
10065.88 169
10066.83 179
10067.78 182
10068.72 200
10069.67 178
10070.62 165
10071.57 158
10072.51 162
10073.46 161
10074.41 185
10075.36 210
10076.31 173
10077.25 162
10078.20 143
10079.15 127
10080.10 159
10081.05 162
10081.99 187
10082.94 138
10083.89 205
10084.84 176
10085.79 154
10086.74 156
10087.68 143
10088.63 168
10089.58 164
10090.53 153
10091.48 158
10092.43 136
10093.37 159
10094.32 158
10095.27 158
10096.22 177
10097.17 175
10098.12 153
10099.07 150
10100.02 135
10100.97 162
10101.91 197
10102.86 169
10103.81 163
10104.76 114
10105.71 162
10106.66 172
10107.61 142
10108.56 150
10109.51 150
10110.46 154
10111.41 174
10112.36 166
10113.31 142
10114.26 167
10115.21 180
10116.16 180
10117.11 135
10118.06 160
10119.01 158
10119.96 158
10120.91 160
10121.86 161
10122.81 148
10123.76 174
10124.71 183
10125.66 148
10126.61 138
10127.56 176
10128.51 150
10129.46 200
10130.41 177
10131.36 190
10132.31 162
10133.26 165
10134.21 188
10135.16 161
10136.11 204
10137.06 191
10138.01 142
10138.96 134
10139.91 165
10140.86 150
10141.82 158
10142.77 184
10143.72 169
10144.67 168
10145.62 151
10146.57 181
10147.52 145
10148.47 168
10149.42 162
10150.38 152
10151.33 156
10152.28 180
10153.23 192
10154.18 155
10155.13 150
10156.09 186
10157.04 164
10157.99 192
10158.94 178
10159.89 168
10160.84 155
10161.80 193
10162.75 180
10163.70 165
10164.65 190
10165.60 169
10166.56 174
10167.51 156
10168.46 168
10169.41 167
10170.36 193
10171.32 161
10172.27 152
10173.22 160
10174.17 197
10175.13 197
10176.08 209
10177.03 182
10177.98 155
10178.94 177
10179.89 160
10180.84 179
10181.80 171
10182.75 211
10183.70 216
10184.65 178
10185.61 187
10186.56 157
10187.51 185
10188.47 186
10189.42 184
10190.37 207
10191.33 225
10192.28 190
10193.23 177
10194.19 210
10195.14 208
10196.09 190
10197.05 238
10198.00 202
10198.95 252
10199.91 218
10200.86 192
10201.82 176
10202.77 222
10203.72 160
10204.68 221
10205.63 224
10206.58 206
10207.54 222
10208.49 194
10209.45 194
10210.40 211
10211.36 244
10212.31 219
10213.26 195
10214.22 175
10215.17 185
10216.13 174
10217.08 184
10218.04 222
10218.99 190
10219.94 174
10220.90 206
10221.85 204
10222.81 220
10223.76 200
10224.72 167
10225.67 177
10226.63 143
10227.58 222
10228.54 183
10229.49 233
10230.45 202
10231.40 218
10232.36 163
10233.31 157
10234.27 205
10235.22 186
10236.18 173
10237.14 208
10238.09 237
10239.05 225
10240.00 189
10240.96 191
10241.91 199
10242.87 181
10243.82 196
10244.78 199
10245.74 194
10246.69 174
10247.65 143
10248.60 150
10249.56 176
10250.52 152
10251.47 140
10252.43 144
10253.38 156
10254.34 167
10255.30 172
10256.25 196
10257.21 197
10258.17 176
10259.12 154
10260.08 169
10261.04 146
10261.99 153
10262.95 138
10263.91 158
10264.86 172
10265.82 168
10266.78 142
10267.73 153
10268.69 159
10269.65 182
10270.60 181
10271.56 163
10272.52 172
10273.47 168
10274.43 172
10275.39 150
10276.35 179
10277.30 171
10278.26 203
10279.22 169
10280.18 215
10281.13 174
10282.09 153
10283.05 165
10284.01 142
10284.96 144
10285.92 205
10286.88 200
10287.84 164
10288.79 166
10289.75 151
10290.71 152
10291.67 150
10292.63 153
10293.58 152
10294.54 141
10295.50 134
10296.46 152
10297.42 143
10298.38 159
10299.33 176
10300.29 132
10301.25 169
10302.21 204
10303.17 188
10304.13 175
10305.08 168
10306.04 134
10307.00 149
10307.96 158
10308.92 166
10309.88 145
10310.84 158
10311.80 148
10312.75 137
10313.71 192
10314.67 183
10315.63 131
10316.59 126
10317.55 164
10318.51 158
10319.47 184
10320.43 131
10321.39 142
10322.35 141
10323.31 138
10324.27 115
10325.23 147
10326.18 160
10327.14 179
10328.10 153
10329.06 144
10330.02 153
10330.98 102
10331.94 154
10332.90 154
10333.86 151
10334.82 148
10335.78 159
10336.74 137
10337.70 130
10338.66 149
10339.62 158
10340.58 131
10341.54 145
10342.50 121
10343.46 125
10344.43 131
10345.39 182
10346.35 163
10347.31 173
10348.27 166
10349.23 139
10350.19 180
10351.15 139
10352.11 149
10353.07 130
10354.03 144
10354.99 155
10355.95 184
10356.91 163
10357.88 135
10358.84 133
10359.80 184
10360.76 184
10361.72 172
10362.68 140
10363.64 193
10364.60 196
10365.57 192
10366.53 146
10367.49 140
10368.45 138
10369.41 143
10370.37 153
10371.34 174
10372.30 139
10373.26 161
10374.22 217
10375.18 175
10376.14 136
10377.11 168
10378.07 151
10379.03 193
10379.99 142
10380.95 105
10381.92 162
10382.88 178
10383.84 144
10384.80 160
10385.77 173
10386.73 148
10387.69 155
10388.65 167
10389.62 146
10390.58 120
10391.54 126
10392.50 159
10393.47 151
10394.43 124
10395.39 109
10396.35 122
10397.32 132
10398.28 162
10399.24 141
10400.21 118
10401.17 147
10402.13 139
10403.10 123
10404.06 119
10405.02 141
10405.99 147
10406.95 139
10407.91 171
10408.88 150
10409.84 106
10410.80 123
10411.77 161
10412.73 147
10413.69 164
10414.66 170
10415.62 170
10416.58 142
10417.55 124
10418.51 172
10419.48 157
10420.44 160
10421.40 170
10422.37 136
10423.33 143
10424.30 161
10425.26 169
10426.23 182
10427.19 139
10428.15 160
10429.12 158
10430.08 170
10431.05 186
10432.01 163
10432.98 177
10433.94 166
10434.91 169
10435.87 135
10436.83 135
10437.80 172
10438.76 158
10439.73 162
10440.69 143
10441.66 125
10442.62 130
10443.59 135
10444.55 122
10445.52 121
10446.48 143
10447.45 166
10448.41 173
10449.38 144
10450.35 150
10451.31 150
10452.28 138
10453.24 137
10454.21 130
10455.17 129
10456.14 143
10457.10 136
10458.07 154
10459.04 184
10460.00 148
10460.97 134
10461.93 152
10462.90 137
10463.87 119
10464.83 181
10465.80 139
10466.76 127
10467.73 138
10468.70 131
10469.66 171
10470.63 122
10471.59 157
10472.56 138
10473.53 146
10474.49 133
10475.46 119
10476.43 121
10477.39 123
10478.36 121
10479.33 123
10480.29 125
10481.26 128
10482.23 124
10483.19 111
10484.16 116
10485.13 112
10486.09 129
10487.06 114
10488.03 122
10489.00 161
10489.96 167
10490.93 130
10491.90 135
10492.87 142
10493.83 106
10494.80 137
10495.77 153
10496.73 147
10497.70 168
10498.67 117
10499.64 155
10500.61 152
10501.57 162
10502.54 123
10503.51 124
10504.48 146
10505.44 126
10506.41 131
10507.38 148
10508.35 162
10509.32 147
10510.28 162
10511.25 182
10512.22 153
10513.19 149
10514.16 168
10515.13 158
10516.09 131
10517.06 114
10518.03 135
10519.00 119
10519.97 159
10520.94 130
10521.91 116
10522.87 168
10523.84 175
10524.81 149
10525.78 172
10526.75 162
10527.72 135
10528.69 159
10529.66 161
10530.63 194
10531.59 157
10532.56 127
10533.53 155
10534.50 147
10535.47 129
10536.44 143
10537.41 158
10538.38 155
10539.35 165
10540.32 137
10541.29 151
10542.26 146
10543.23 133
10544.20 170
10545.17 165
10546.14 169
10547.11 151
10548.08 175
10549.05 159
10550.02 152
10550.99 152
10551.96 148
10552.93 150
10553.90 152
10554.87 117
10555.84 166
10556.81 164
10557.78 163
10558.75 139
10559.72 145
10560.69 163
10561.66 169
10562.63 195
10563.60 197
10564.57 153
10565.54 177
10566.51 165
10567.48 193
10568.45 134
10569.42 124
10570.40 151
10571.37 176
10572.34 180
10573.31 136
10574.28 171
10575.25 154
10576.22 116
10577.19 143
10578.16 155
10579.14 141
10580.11 127
10581.08 178
10582.05 168
10583.02 171
10583.99 152
10584.96 145
10585.94 136
10586.91 153
10587.88 176
10588.85 215
10589.82 165
10590.79 140
10591.77 147
10592.74 158
10593.71 150
10594.68 179
10595.65 153
10596.63 150
10597.60 155
10598.57 146
10599.54 137
10600.52 157
10601.49 134
10602.46 165
10603.43 163
10604.41 172
10605.38 158
10606.35 134
10607.32 158
10608.30 138
10609.27 132
10610.24 159
10611.21 135
10612.19 126
10613.16 146
10614.13 150
10615.11 127
10616.08 143
10617.05 130
10618.02 137
10619.00 163
10619.97 141
10620.94 134
10621.92 153
10622.89 154
10623.86 146
10624.84 140
10625.81 125
10626.78 135
10627.76 135
10628.73 127
10629.71 162
10630.68 148
10631.65 163
10632.63 143
10633.60 151
10634.57 144
10635.55 123
10636.52 159
10637.50 150
10638.47 160
10639.44 183
10640.42 208
10641.39 176
10642.37 159
10643.34 174
10644.31 174
10645.29 158
10646.26 137
10647.24 134
10648.21 154
10649.19 157
10650.16 151
10651.14 118
10652.11 107
10653.09 119
10654.06 133
10655.04 144
10656.01 185
10656.98 148
10657.96 146
10658.93 133
10659.91 149
10660.88 154
10661.86 174
10662.84 129
10663.81 136
10664.79 147
10665.76 152
10666.74 135
10667.71 111
10668.69 144
10669.66 151
10670.64 135
10671.61 176
10672.59 151
10673.56 145
10674.54 123
10675.52 133
10676.49 158
10677.47 147
10678.44 138
10679.42 142
10680.40 150
10681.37 169
10682.35 184
10683.32 149
10684.30 176
10685.28 132
10686.25 157
10687.23 161
10688.20 113
10689.18 146
10690.16 146
10691.13 175
10692.11 142
10693.09 119
10694.06 129
10695.04 156
10696.02 113
10696.99 118
10697.97 137
10698.95 133
10699.92 137
10700.90 143
10701.88 124
10702.85 130
10703.83 145
10704.81 178
10705.79 148
10706.76 153
10707.74 175
10708.72 170
10709.70 196
10710.67 165
10711.65 142
10712.63 169
10713.60 141
10714.58 116
10715.56 172
10716.54 125
10717.52 137
10718.49 150
10719.47 128
10720.45 151
10721.43 114
10722.40 145
10723.38 141
10724.36 128
10725.34 144
10726.32 171
10727.29 141
10728.27 140
10729.25 128
10730.23 126
10731.21 108
10732.19 135
10733.16 143
10734.14 126
10735.12 131
10736.10 132
10737.08 132
10738.06 134
10739.03 123
10740.01 146
10740.99 152
10741.97 154
10742.95 149
10743.93 133
10744.91 167
10745.89 139
10746.87 159
10747.84 175
10748.82 165
10749.80 141
10750.78 128
10751.76 158
10752.74 141
10753.72 149
10754.70 135
10755.68 175
10756.66 175
10757.64 118
10758.62 128
10759.60 144
10760.58 141
10761.56 118
10762.54 112
10763.52 129
10764.50 155
10765.48 124
10766.45 130
10767.43 124
10768.41 166
10769.39 154
10770.38 108
10771.36 136
10772.34 118
10773.32 114
10774.30 128
10775.28 128
10776.26 177
10777.24 172
10778.22 168
10779.20 143
10780.18 156
10781.16 174
10782.14 165
10783.12 153
10784.10 139
10785.08 131
10786.06 116
10787.04 134
10788.02 142
10789.00 160
10789.99 138
10790.97 140
10791.95 136
10792.93 151
10793.91 176
10794.89 157
10795.87 185
10796.85 134
10797.84 128
10798.82 141
10799.80 165
10800.78 160
10801.76 151
10802.74 109
10803.72 94
10804.71 138
10805.69 144
10806.67 126
10807.65 172
10808.63 116
10809.61 128
10810.60 150
10811.58 126
10812.56 121
10813.54 144
10814.52 162
10815.51 125
10816.49 118
10817.47 124
10818.45 140
10819.44 144
10820.42 141
10821.40 146
10822.38 177
10823.37 148
10824.35 129
10825.33 112
10826.31 116
10827.30 140
10828.28 130
10829.26 127
10830.24 109
10831.23 150
10832.21 132
10833.19 138
10834.18 169
10835.16 126
10836.14 166
10837.13 140
10838.11 136
10839.09 124
10840.07 136
10841.06 146
10842.04 191
10843.02 138
10844.01 135
10844.99 151
10845.98 159
10846.96 157
10847.94 140
10848.93 147
10849.91 130
10850.89 144
10851.88 141
10852.86 137
10853.84 129
10854.83 130
10855.81 124
10856.80 141
10857.78 115
10858.77 129
10859.75 123
10860.73 137
10861.72 145
10862.70 126
10863.69 131
10864.67 150
10865.66 137
10866.64 134
10867.62 170
10868.61 160
10869.59 139
10870.58 152
10871.56 161
10872.55 169
10873.53 173
10874.52 163
10875.50 156
10876.49 126
10877.47 165
10878.46 135
10879.44 152
10880.43 176
10881.41 180
10882.40 185
10883.38 140
10884.37 155
10885.35 135
10886.34 152
10887.32 157
10888.31 152
10889.29 184
10890.28 150
10891.27 169
10892.25 150
10893.24 163
10894.22 152
10895.21 167
10896.19 177
10897.18 180
10898.17 165
10899.15 145
10900.14 158
10901.12 163
10902.11 141
10903.10 139
10904.08 150
10905.07 172
10906.05 171
10907.04 165
10908.03 159
10909.01 193
10910.00 177
10910.99 164
10911.97 162
10912.96 184
10913.95 172
10914.93 155
10915.92 159
10916.91 183
10917.89 159
10918.88 171
10919.87 187
10920.85 187
10921.84 186
10922.83 175
10923.81 153
10924.80 169
10925.79 171
10926.78 157
10927.76 121
10928.75 174
10929.74 176
10930.73 173
10931.71 233
10932.70 185
10933.69 201
10934.68 218
10935.66 192
10936.65 186
10937.64 187
10938.63 186
10939.61 216
10940.60 183
10941.59 179
10942.58 225
10943.57 185
10944.55 234
10945.54 221
10946.53 179
10947.52 186
10948.51 192
10949.49 265
10950.48 249
10951.47 222
10952.46 203
10953.45 229
10954.44 253
10955.42 221
10956.41 240
10957.40 223
10958.39 227
10959.38 252
10960.37 236
10961.36 258
10962.34 258
10963.33 223
10964.32 254
10965.31 232
10966.30 216
10967.29 186
10968.28 213
10969.27 226
10970.26 270
10971.25 254
10972.24 228
10973.22 201
10974.21 175
10975.20 183
10976.19 175
10977.18 216
10978.17 264
10979.16 242
10980.15 204
10981.14 197
10982.13 218
10983.12 203
10984.11 206
10985.10 212
10986.09 273
10987.08 205
10988.07 245
10989.06 251
10990.05 244
10991.04 206
10992.03 181
10993.02 251
10994.01 212
10995.00 183
10995.99 250
10996.98 253
10997.97 226
10998.96 298
10999.95 243
11000.94 298
11001.93 349
11002.92 363
11003.92 411
11004.91 339
11005.90 352
11006.89 316
11007.88 292
11008.87 257
11009.86 285
11010.85 259
11011.84 244
11012.83 252
11013.82 213
11014.82 219
11015.81 217
11016.80 214
11017.79 228
11018.78 203
11019.77 206
11020.76 197
11021.76 184
11022.75 181
11023.74 204
11024.73 228
11025.72 244
11026.71 187
11027.70 211
11028.70 240
11029.69 182
11030.68 273
11031.67 193
11032.66 156
11033.66 195
11034.65 215
11035.64 207
11036.63 217
11037.62 218
11038.62 202
11039.61 221
11040.60 239
11041.59 247
11042.59 231
11043.58 177
11044.57 185
11045.56 182
11046.56 175
11047.55 186
11048.54 215
11049.53 179
11050.53 189
11051.52 175
11052.51 169
11053.51 195
11054.50 170
11055.49 154
11056.49 163
11057.48 175
11058.47 188
11059.46 171
11060.46 196
11061.45 172
11062.44 170
11063.44 164
11064.43 194
11065.42 167
11066.42 205
11067.41 202
11068.41 171
11069.40 172
11070.39 198
11071.39 188
11072.38 177
11073.37 185
11074.37 180
11075.36 228
11076.36 171
11077.35 163
11078.34 187
11079.34 162
11080.33 162
11081.33 175
11082.32 171
11083.31 207
11084.31 192
11085.30 247
11086.30 214
11087.29 214
11088.29 195
11089.28 164
11090.28 185
11091.27 175
11092.27 187
11093.26 225
11094.25 222
11095.25 164
11096.24 189
11097.24 168
11098.23 145
11099.23 176
11100.22 171
11101.22 186
11102.21 177
11103.21 177
11104.20 169
11105.20 194
11106.20 185
11107.19 189
11108.19 156
11109.18 155
11110.18 170
11111.17 157
11112.17 161
11113.16 152
11114.16 171
11115.15 165
11116.15 182
11117.15 176
11118.14 162
11119.14 178
11120.13 189
11121.13 148
11122.13 181
11123.12 200
11124.12 169
11125.11 179
11126.11 185
11127.11 160
11128.10 139
11129.10 165
11130.10 200
11131.09 185
11132.09 172
11133.09 173
11134.08 178
11135.08 214
11136.07 188
11137.07 179
11138.07 164
11139.07 157
11140.06 143
11141.06 166
11142.06 172
11143.05 133
11144.05 132
11145.05 173
11146.04 147
11147.04 161
11148.04 161
11149.04 177
11150.03 179
11151.03 159
11152.03 152
11153.02 170
11154.02 183
11155.02 175
11156.02 172
11157.01 173
11158.01 201
11159.01 186
11160.01 188
11161.01 207
11162.00 157
11163.00 165
11164.00 163
11165.00 163
11165.99 150
11166.99 178
11167.99 147
11168.99 148
11169.99 114
11170.99 144
11171.98 169
11172.98 149
11173.98 142
11174.98 146
11175.98 141
11176.98 161
11177.97 162
11178.97 158
11179.97 173
11180.97 174
11181.97 164
11182.97 174
11183.97 138
11184.96 137
11185.96 158
11186.96 171
11187.96 178
11188.96 199
11189.96 175
11190.96 144
11191.96 169
11192.96 169
11193.96 157
11194.96 198
11195.96 129
11196.95 148
11197.95 154
11198.95 164
11199.95 173
11200.95 164
11201.95 199
11202.95 184
11203.95 173
11204.95 144
11205.95 147
11206.95 197
11207.95 156
11208.95 154
11209.95 172
11210.95 175
11211.95 171
11212.95 203
11213.95 183
11214.95 178
11215.95 142
11216.95 137
11217.95 172
11218.95 196
11219.95 182
11220.95 133
11221.95 119
11222.95 154
11223.95 155
11224.95 158
11225.96 200
11226.96 170
11227.96 145
11228.96 162
11229.96 152
11230.96 131
11231.96 132
11232.96 154
11233.96 147
11234.96 170
11235.96 158
11236.97 147
11237.97 145
11238.97 135
11239.97 184
11240.97 168
11241.97 154
11242.97 152
11243.98 134
11244.98 154
11245.98 135
11246.98 159
11247.98 140
11248.98 148
11249.98 177
11250.99 176
11251.99 140
11252.99 157
11253.99 168
11254.99 135
11256.00 149
11257.00 143
11258.00 139
11259.00 142
11260.00 178
11261.01 192
11262.01 136
11263.01 136
11264.01 148
11265.02 134
11266.02 135
11267.02 173
11268.02 155
11269.03 168
11270.03 170
11271.03 164
11272.03 150
11273.04 136
11274.04 151
11275.04 151
11276.05 175
11277.05 143
11278.05 155
11279.05 201
11280.06 184
11281.06 183
11282.06 159
11283.07 206
11284.07 162
11285.07 188
11286.08 180
11287.08 178
11288.08 151
11289.09 173
11290.09 174
11291.09 151
11292.10 154
11293.10 175
11294.11 187
11295.11 176
11296.11 202
11297.12 167
11298.12 173
11299.13 183
11300.13 173
11301.13 172
11302.14 179
11303.14 148
11304.15 161
11305.15 153
11306.15 174
11307.16 152
11308.16 157
11309.17 193
11310.17 188
11311.18 157
11312.18 168
11313.18 174
11314.19 151
11315.19 186
11316.20 154
11317.20 190
11318.21 205
11319.21 179
11320.22 197
11321.22 185
11322.23 178
11323.23 211
11324.24 167
11325.24 176
11326.25 187
11327.25 183
11328.26 171
11329.26 159
11330.27 185
11331.27 181
11332.28 154
11333.29 189
11334.29 190
11335.30 175
11336.30 171
11337.31 175
11338.31 210
11339.32 185
11340.33 211
11341.33 202
11342.34 202
11343.34 205
11344.35 219
11345.35 202
11346.36 190
11347.37 201
11348.37 204
11349.38 192
11350.39 179
11351.39 169
11352.40 194
11353.40 199
11354.41 211
11355.42 163
11356.42 181
11357.43 165
11358.44 178
11359.44 183
11360.45 194
11361.46 212
11362.46 191
11363.47 242
11364.48 183
11365.48 179
11366.49 203
11367.50 230
11368.50 197
11369.51 181
11370.52 183
11371.53 184
11372.53 193
11373.54 181
11374.55 180
11375.56 166
11376.56 208
11377.57 192
11378.58 177
11379.59 199
11380.59 198
11381.60 169
11382.61 207
11383.62 205
11384.62 195
11385.63 218
11386.64 233
11387.65 193
11388.65 200
11389.66 181
11390.67 179
11391.68 169
11392.69 199
11393.69 185
11394.70 193
11395.71 221
11396.72 226
11397.73 187
11398.74 213
11399.74 168
11400.75 176
11401.76 235
11402.77 281
11403.78 204
11404.79 194
11405.80 180
11406.80 236
11407.81 237
11408.82 229
11409.83 211
11410.84 214
11411.85 248
11412.86 220
11413.87 210
11414.88 229
11415.89 215
11416.89 228
11417.90 227
11418.91 241
11419.92 254
11420.93 243
11421.94 221
11422.95 226
11423.96 225
11424.97 233
11425.98 223
11426.99 232
11428.00 229
11429.01 212
11430.02 201
11431.03 272
11432.04 269
11433.05 227
11434.06 226
11435.07 204
11436.08 238
11437.09 231
11438.10 239
11439.11 230
11440.12 240
11441.13 258
11442.14 267
11443.15 265
11444.16 259
11445.17 230
11446.18 227
11447.19 272
11448.20 276
11449.21 255
11450.22 226
11451.23 250
11452.24 243
11453.25 204
11454.27 234
11455.28 299
11456.29 271
11457.30 259
11458.31 246
11459.32 254
11460.33 255
11461.34 248
11462.35 257
11463.36 288
11464.38 298
11465.39 273
11466.40 323
11467.41 326
11468.42 280
11469.43 289
11470.44 275
11471.46 276
11472.47 295
11473.48 281
11474.49 335
11475.50 298
11476.52 234
11477.53 286
11478.54 370
11479.55 310
11480.56 315
11481.57 338
11482.59 310
11483.60 330
11484.61 332
11485.62 310
11486.64 279
11487.65 331
11488.66 332
11489.67 327
11490.69 326
11491.70 325
11492.71 330
11493.72 355
11494.74 325
11495.75 340
11496.76 323
11497.77 310
11498.79 327
11499.80 349
11500.81 325
11501.83 344
11502.84 374
11503.85 321
11504.86 343
11505.88 384
11506.89 315
11507.90 368
11508.92 349
11509.93 336
11510.94 371
11511.96 369
11512.97 361
11513.98 378
11515.00 396
11516.01 359
11517.02 335
11518.04 381
11519.05 380
11520.07 393
11521.08 413
11522.09 339
11523.11 337
11524.12 364
11525.13 404
11526.15 357
11527.16 336
11528.18 358
11529.19 402
11530.21 382
11531.22 409
11532.23 439
11533.25 455
11534.26 403
11535.28 395
11536.29 457
11537.31 423
11538.32 389
11539.34 435
11540.35 446
11541.36 409
11542.38 397
11543.39 369
11544.41 431
11545.42 484
11546.44 481
11547.45 447
11548.47 447
11549.48 414
11550.50 481
11551.51 497
11552.53 471
11553.54 475
11554.56 491
11555.57 472
11556.59 493
11557.61 506
11558.62 528
11559.64 547
11560.65 548
11561.67 528
11562.68 540
11563.70 559
11564.71 584
11565.73 657
11566.75 612
11567.76 597
11568.78 609
11569.79 614
11570.81 651
11571.83 680
11572.84 651
11573.86 654
11574.87 641
11575.89 663
11576.91 694
11577.92 746
11578.94 722
11579.96 690
11580.97 708
11581.99 813
11583.00 811
11584.02 820
11585.04 860
11586.05 890
11587.07 918
11588.09 1034
11589.10 1068
11590.12 1057
11591.14 1085
11592.16 1127
11593.17 1118
11594.19 1024
11595.21 1076
11596.22 1184
11597.24 1125
11598.26 1168
11599.28 1205
11600.29 1405
11601.31 1575
11602.33 1732
11603.34 2042
11604.36 2397
11605.38 2745
11606.40 2952
11607.41 3033
11608.43 2821
11609.45 2696
11610.47 2612
11611.49 2238
11612.50 1897
11613.52 1721
11614.54 1475
11615.56 1272
11616.58 1144
11617.59 1051
11618.61 1002
11619.63 907
11620.65 952
11621.67 951
11622.68 916
11623.70 877
11624.72 907
11625.74 939
11626.76 901
11627.78 786
11628.79 749
11629.81 754
11630.83 765
11631.85 815
11632.87 777
11633.89 843
11634.91 855
11635.93 822
11636.94 813
11637.96 820
11638.98 776
11640.00 781
11641.02 759
11642.04 784
11643.06 850
11644.08 856
11645.10 859
11646.12 875
11647.14 852
11648.16 795
11649.17 778
11650.19 707
11651.21 650
11652.23 624
11653.25 672
11654.27 587
11655.29 592
11656.31 581
11657.33 571
11658.35 576
11659.37 621
11660.39 648
11661.41 612
11662.43 641
11663.45 592
11664.47 608
11665.49 588
11666.51 631
11667.53 630
11668.55 590
11669.57 584
11670.59 582
11671.61 561
11672.63 600
11673.65 635
11674.67 677
11675.70 655
11676.72 592
11677.74 586
11678.76 596
11679.78 684
11680.80 659
11681.82 672
11682.84 733
11683.86 736
11684.88 741
11685.90 714
11686.92 682
11687.95 654
11688.97 712
11689.99 710
11691.01 664
11692.03 626
11693.05 620
11694.07 682
11695.10 627
11696.12 605
11697.14 601
11698.16 557
11699.18 597
11700.20 598
11701.22 624
11702.25 595
11703.27 583
11704.29 569
11705.31 568
11706.33 560
11707.36 624
11708.38 566
11709.40 483
11710.42 531
11711.44 547
11712.47 568
11713.49 543
11714.51 542
11715.53 511
11716.56 495
11717.58 460
11718.60 509
11719.62 578
11720.65 594
11721.67 538
11722.69 541
11723.71 512
11724.74 551
11725.76 531
11726.78 504
11727.80 448
11728.83 446
11729.85 436
11730.87 418
11731.90 439
11732.92 420
11733.94 423
11734.97 471
11735.99 410
11737.01 401
11738.04 415
11739.06 437
11740.08 429
11741.11 425
11742.13 378
11743.15 378
11744.18 458
11745.20 459
11746.22 422
11747.25 444
11748.27 426
11749.30 416
11750.32 406
11751.34 424
11752.37 385
11753.39 362
11754.42 372
11755.44 389
11756.46 382
11757.49 345
11758.51 400
11759.54 406
11760.56 401
11761.58 409
11762.61 366
11763.63 384
11764.66 350
11765.68 312
11766.71 318
11767.73 296
11768.76 288
11769.78 308
11770.81 296
11771.83 309
11772.86 344
11773.88 323
11774.91 342
11775.93 343
11776.96 347
11777.98 357
11779.01 318
11780.03 325
11781.06 293
11782.08 290
11783.11 328
11784.13 324
11785.16 288
11786.18 328
11787.21 313
11788.23 308
11789.26 289
11790.28 276
11791.31 259
11792.34 290
11793.36 278
11794.39 287
11795.41 361
11796.44 273
11797.47 297
11798.49 314
11799.52 284
11800.54 311
11801.57 251
11802.60 295
11803.62 267
11804.65 269
11805.67 285
11806.70 268
11807.73 260
11808.75 266
11809.78 240
11810.81 231
11811.83 253
11812.86 243
11813.89 258
11814.91 248
11815.94 244
11816.97 245
11817.99 227
11819.02 248
11820.05 217
11821.07 243
11822.10 246
11823.13 234
11824.16 243
11825.18 246
11826.21 229
11827.24 249
11828.26 242
11829.29 204
11830.32 190
11831.35 197
11832.37 240
11833.40 286
11834.43 252
11835.46 229
11836.48 248
11837.51 230
11838.54 211
11839.57 206
11840.59 257
11841.62 269
11842.65 239
11843.68 231
11844.71 209
11845.73 233
11846.76 216
11847.79 241
11848.82 214
11849.85 195
11850.88 209
11851.90 219
11852.93 196
11853.96 205
11854.99 188
11856.02 221
11857.05 225
11858.07 209
11859.10 204
11860.13 245
11861.16 203
11862.19 183
11863.22 198
11864.25 204
11865.28 207
11866.30 241
11867.33 232
11868.36 242
11869.39 212
11870.42 246
11871.45 212
11872.48 222
11873.51 209
11874.54 238
11875.57 222
11876.60 216
11877.63 230
11878.65 220
11879.68 192
11880.71 182
11881.74 195
11882.77 216
11883.80 228
11884.83 198
11885.86 198
11886.89 208
11887.92 223
11888.95 213
11889.98 214
11891.01 179
11892.04 208
11893.07 243
11894.10 209
11895.13 205
11896.16 191
11897.19 209
11898.22 214
11899.25 215
11900.28 181
11901.31 209
11902.34 214
11903.38 192
11904.41 203
11905.44 245
11906.47 243
11907.50 222
11908.53 209
11909.56 196
11910.59 236
11911.62 205
11912.65 241
11913.68 202
11914.71 208
11915.75 205
11916.78 220
11917.81 214
11918.84 180
11919.87 189
11920.90 211
11921.93 192
11922.96 188
11924.00 173
11925.03 185
11926.06 202
11927.09 170
11928.12 206
11929.15 164
11930.18 243
11931.22 209
11932.25 214
11933.28 213
11934.31 228
11935.34 213
11936.38 212
11937.41 206
11938.44 207
11939.47 192
11940.50 173
11941.54 204
11942.57 167
11943.60 189
11944.63 192
11945.67 212
11946.70 201
11947.73 206
11948.76 202
11949.80 192
11950.83 188
11951.86 213
11952.89 207
11953.93 171
11954.96 138
11955.99 173
11957.02 186
11958.06 195
11959.09 177
11960.12 186
11961.16 166
11962.19 187
11963.22 117
11964.26 160
11965.29 205
11966.32 191
11967.36 202
11968.39 209
11969.42 195
11970.46 184
11971.49 210
11972.52 179
11973.56 171
11974.59 205
11975.62 187
11976.66 156
11977.69 167
11978.73 194
11979.76 178
11980.79 199
11981.83 188
11982.86 195
11983.89 176
11984.93 172
11985.96 179
11987.00 159
11988.03 184
11989.07 165
11990.10 208
11991.13 213
11992.17 193
11993.20 186
11994.24 188
11995.27 176
11996.31 203
11997.34 175
11998.38 167
11999.41 197
12000.45 164
12001.48 180
12002.51 176
12003.55 161
12004.58 183
12005.62 208
12006.65 200
12007.69 214
12008.72 189
12009.76 193
12010.80 177
12011.83 207
12012.87 202
12013.90 185
12014.94 155
12015.97 222
12017.01 232
12018.04 213
12019.08 200
12020.11 204
12021.15 207
12022.19 184
12023.22 183
12024.26 196
12025.29 198
12026.33 200
12027.36 176
12028.40 187
12029.44 188
12030.47 215
12031.51 202
12032.54 197
12033.58 179
12034.62 185
12035.65 217
12036.69 174
12037.73 173
12038.76 169
12039.80 199
12040.84 210
12041.87 204
12042.91 209
12043.94 190
12044.98 213
12046.02 191
12047.06 179
12048.09 175
12049.13 188
12050.17 241
12051.20 185
12052.24 190
12053.28 191
12054.31 210
12055.35 212
12056.39 211
12057.43 208
12058.46 205
12059.50 206
12060.54 201
12061.57 199
12062.61 191
12063.65 238
12064.69 219
12065.72 232
12066.76 191
12067.80 214
12068.84 200
12069.88 190
12070.91 174
12071.95 201
12072.99 194
12074.03 201
12075.06 196
12076.10 226
12077.14 194
12078.18 232
12079.22 213
12080.26 177
12081.29 192
12082.33 194
12083.37 188
12084.41 187
12085.45 186
12086.49 228
12087.52 178
12088.56 177
12089.60 180
12090.64 176
12091.68 189
12092.72 166
12093.76 189
12094.79 245
12095.83 197
12096.87 210
12097.91 187
12098.95 224
12099.99 213
12101.03 200
12102.07 194
12103.11 191
12104.15 191
12105.19 212
12106.22 231
12107.26 199
12108.30 253
12109.34 246
12110.38 200
12111.42 199
12112.46 185
12113.50 233
12114.54 201
12115.58 187
12116.62 167
12117.66 194
12118.70 186
12119.74 184
12120.78 204
12121.82 179
12122.86 173
12123.90 167
12124.94 192
12125.98 225
12127.02 207
12128.06 202
12129.10 168
12130.14 191
12131.18 175
12132.22 156
12133.26 163
12134.30 223
12135.34 193
12136.38 176
12137.42 178
12138.47 161
12139.51 175
12140.55 179
12141.59 180
12142.63 157
12143.67 183
12144.71 178
12145.75 164
12146.79 171
12147.83 199
12148.87 208
12149.92 200
12150.96 194
12152.00 188
12153.04 167
12154.08 195
12155.12 190
12156.16 189
12157.21 189
12158.25 131
12159.29 186
12160.33 153
12161.37 177
12162.41 157
12163.46 175
12164.50 164
12165.54 183
12166.58 153
12167.62 141
12168.67 150
12169.71 146
12170.75 176
12171.79 183
12172.83 150
12173.88 147
12174.92 176
12175.96 190
12177.00 182
12178.05 172
12179.09 164
12180.13 178
12181.17 172
12182.22 159
12183.26 182
12184.30 219
12185.34 199
12186.39 143
12187.43 181
12188.47 178
12189.51 194
12190.56 181
12191.60 162
12192.64 149
12193.69 159
12194.73 132
12195.77 158
12196.82 170
12197.86 162
12198.90 152
12199.95 142
12200.99 132
12202.03 170
12203.08 150
12204.12 145
12205.16 154
12206.21 175
12207.25 174
12208.29 198
12209.34 190
12210.38 193
12211.43 152
12212.47 139
12213.51 158
12214.56 165
12215.60 155
12216.65 149
12217.69 186
12218.73 166
12219.78 192
12220.82 166
12221.87 187
12222.91 161
12223.96 145
12225.00 133
12226.04 132
12227.09 161
12228.13 203
12229.18 142
12230.22 162
12231.27 149
12232.31 135
12233.36 156
12234.40 166
12235.45 118
12236.49 144
12237.54 170
12238.58 183
12239.63 167
12240.67 155
12241.72 191
12242.76 149
12243.81 143
12244.85 161
12245.90 163
12246.94 152
12247.99 173
12249.03 169
12250.08 182
12251.12 139
12252.17 177
12253.22 157
12254.26 161
12255.31 164
12256.35 176
12257.40 142
12258.44 168
12259.49 160
12260.54 122
12261.58 172
12262.63 157
12263.67 123
12264.72 137
12265.77 133
12266.81 146
12267.86 157
12268.91 142
12269.95 155
12271.00 125
12272.04 133
12273.09 128
12274.14 150
12275.18 142
12276.23 127
12277.28 149
12278.32 133
12279.37 121
12280.42 148
12281.46 147
12282.51 152
12283.56 133
12284.61 148
12285.65 126
12286.70 154
12287.75 136
12288.79 153
12289.84 164
12290.89 174
12291.94 155
12292.98 149
12294.03 129
12295.08 150
12296.13 141
12297.17 147
12298.22 157
12299.27 173
12300.32 149
12301.36 157
12302.41 131
12303.46 164
12304.51 161
12305.55 124
12306.60 131
12307.65 129
12308.70 134
12309.75 133
12310.79 139
12311.84 133
12312.89 117
12313.94 133
12314.99 123
12316.04 115
12317.08 148
12318.13 175
12319.18 145
12320.23 125
12321.28 134
12322.33 111
12323.37 128
12324.42 139
12325.47 134
12326.52 138
12327.57 163
12328.62 134
12329.67 94
12330.72 107
12331.77 146
12332.81 160
12333.86 144
12334.91 136
12335.96 121
12337.01 127
12338.06 130
12339.11 116
12340.16 110
12341.21 167
12342.26 120
12343.31 120
12344.36 162
12345.41 118
12346.46 120
12347.51 140
12348.56 135
12349.61 137
12350.65 143
12351.70 115
12352.75 141
12353.80 162
12354.85 130
12355.90 121
12356.95 114
12358.00 112
12359.05 108
12360.11 127
12361.16 96
12362.21 123
12363.26 142
12364.31 133
12365.36 118
12366.41 116
12367.46 109
12368.51 115
12369.56 140
12370.61 131
12371.66 125
12372.71 135
12373.76 124
12374.81 134
12375.86 130
12376.91 123
12377.97 79
12379.02 98
12380.07 88
12381.12 91
12382.17 107
12383.22 148
12384.27 112
12385.32 110
12386.37 130
12387.43 118
12388.48 122
12389.53 114
12390.58 103
12391.63 134
12392.68 121
12393.74 142
12394.79 138
12395.84 141
12396.89 121
12397.94 151
12398.99 156
12400.05 127
12401.10 132
12402.15 149
12403.20 149
12404.25 144
12405.31 149
12406.36 99
12407.41 140
12408.46 126
12409.51 127
12410.57 127
12411.62 139
12412.67 144
12413.72 99
12414.78 117
12415.83 103
12416.88 126
12417.93 145
12418.99 108
12420.04 130
12421.09 132
12422.15 103
12423.20 86
12424.25 110
12425.30 113
12426.36 97
12427.41 124
12428.46 135
12429.52 125
12430.57 123
12431.62 130
12432.68 119
12433.73 126
12434.78 148
12435.84 109
12436.89 148
12437.94 130
12439.00 136
12440.05 112
12441.10 114
12442.16 112
12443.21 135
12444.27 111
12445.32 116
12446.37 121
12447.43 119
12448.48 120
12449.54 123
12450.59 106
12451.64 95
12452.70 100
12453.75 132
12454.81 128
12455.86 111
12456.91 118
12457.97 100
12459.02 139
12460.08 94
12461.13 107
12462.19 138
12463.24 134
12464.30 130
12465.35 105
12466.41 109
12467.46 119
12468.52 127
12469.57 124
12470.63 126
12471.68 116
12472.73 103
12473.79 122
12474.85 121
12475.90 113
12476.96 123
12478.01 116
12479.07 125
12480.12 140
12481.18 164
12482.23 111
12483.29 124
12484.34 133
12485.40 139
12486.45 134
12487.51 115
12488.57 126
12489.62 118
12490.68 127
12491.73 131
12492.79 151
12493.84 124
12494.90 150
12495.96 150
12497.01 110
12498.07 118
12499.12 150
12500.18 143
12501.24 160
12502.29 160
12503.35 144
12504.41 167
12505.46 147
12506.52 150
12507.57 142
12508.63 101
12509.69 131
12510.74 126
12511.80 133
12512.86 134
12513.91 120
12514.97 147
12516.03 147
12517.08 137
12518.14 137
12519.20 140
12520.26 164
12521.31 165
12522.37 156
12523.43 140
12524.48 146
12525.54 179
12526.60 147
12527.66 138
12528.71 152
12529.77 142
12530.83 160
12531.89 151
12532.94 152
12534.00 129
12535.06 139
12536.12 143
12537.17 148
12538.23 121
12539.29 99
12540.35 132
12541.41 114
12542.46 138
12543.52 104
12544.58 121
12545.64 138
12546.70 122
12547.75 154
12548.81 127
12549.87 97
12550.93 125
12551.99 114
12553.05 129
12554.10 140
12555.16 152
12556.22 142
12557.28 124
12558.34 130
12559.40 142
12560.46 123
12561.51 98
12562.57 138
12563.63 138
12564.69 145
12565.75 143
12566.81 130
12567.87 127
12568.93 99
12569.99 149
12571.04 141
12572.10 113
12573.16 135
12574.22 119
12575.28 136
12576.34 117
12577.40 150
12578.46 157
12579.52 181
12580.58 183
12581.64 160
12582.70 168
12583.76 136
12584.82 121
12585.88 117
12586.94 124
12588.00 171
12589.06 104
12590.12 104
12591.18 115
12592.24 143
12593.30 126
12594.36 135
12595.42 107
12596.48 129
12597.54 122
12598.60 123
12599.66 135
12600.72 137
12601.78 116
12602.84 119
12603.90 129
12604.96 132
12606.02 135
12607.08 173
12608.14 176
12609.20 151
12610.27 128
12611.33 140
12612.39 143
12613.45 137
12614.51 163
12615.57 133
12616.63 125
12617.69 152
12618.75 139
12619.81 113
12620.88 138
12621.94 151
12623.00 119
12624.06 121
12625.12 158
12626.18 122
12627.24 112
12628.31 123
12629.37 125
12630.43 106
12631.49 89
12632.55 113
12633.61 106
12634.68 126
12635.74 102
12636.80 124
12637.86 100
12638.92 141
12639.99 115
12641.05 151
12642.11 142
12643.17 118
12644.23 133
12645.30 125
12646.36 113
12647.42 99
12648.48 115
12649.55 103
12650.61 109
12651.67 99
12652.73 123
12653.80 122
12654.86 98
12655.92 111
12656.99 116
12658.05 98
12659.11 132
12660.17 125
12661.24 99
12662.30 138
12663.36 146
12664.43 141
12665.49 141
12666.55 133
12667.62 95
12668.68 122
12669.74 112
12670.81 114
12671.87 95
12672.93 88
12674.00 126
12675.06 103
12676.12 108
12677.19 149
12678.25 128
12679.31 123
12680.38 101
12681.44 116
12682.51 120
12683.57 122
12684.63 122
12685.70 84
12686.76 127
12687.83 107
12688.89 144
12689.95 122
12691.02 118
12692.08 124
12693.15 151
12694.21 121
12695.28 123
12696.34 112
12697.40 94
12698.47 103
12699.53 109
12700.60 99
12701.66 88
12702.73 95
12703.79 118
12704.86 115
12705.92 90
12706.99 118
12708.05 144
12709.12 99
12710.18 99
12711.25 114
12712.31 131
12713.38 121
12714.44 123
12715.51 125
12716.57 116
12717.64 114
12718.70 115
12719.77 129
12720.83 119
12721.90 95
12722.97 108
12724.03 110
12725.10 135
12726.16 118
12727.23 113
12728.29 111
12729.36 102
12730.43 114
12731.49 109
12732.56 99
12733.62 95
12734.69 114
12735.76 101
12736.82 116
12737.89 92
12738.95 91
12740.02 99
12741.09 81
12742.15 109
12743.22 113
12744.29 99
12745.35 86
12746.42 93
12747.49 103
12748.55 94
12749.62 120
12750.69 107
12751.75 96
12752.82 124
12753.89 107
12754.95 90
12756.02 110
12757.09 94
12758.15 92
12759.22 86
12760.29 113
12761.36 123
12762.42 105
12763.49 113
12764.56 110
12765.62 121
12766.69 118
12767.76 112
12768.83 83
12769.89 110
12770.96 116
12772.03 99
12773.10 94
12774.17 113
12775.23 117
12776.30 114
12777.37 93
12778.44 83
12779.50 96
12780.57 106
12781.64 96
12782.71 100
12783.78 86
12784.84 100
12785.91 116
12786.98 111
12788.05 90
12789.12 102
12790.19 102
12791.25 112
12792.32 111
12793.39 127
12794.46 97
12795.53 90
12796.60 100
12797.67 88
12798.73 87
12799.80 87
12800.87 109
12801.94 84
12803.01 71
12804.08 96
12805.15 103
12806.22 82
12807.29 74
12808.36 115
12809.42 122
12810.49 122
12811.56 82
12812.63 95
12813.70 113
12814.77 102
12815.84 108
12816.91 93
12817.98 74
12819.05 81
12820.12 98
12821.19 108
12822.26 98
12823.33 63
12824.40 81
12825.47 96
12826.54 86
12827.61 74
12828.68 104
12829.75 104
12830.82 93
12831.89 92
12832.96 90
12834.03 86
12835.10 104
12836.17 118
12837.24 102
12838.31 101
12839.38 108
12840.45 109
12841.52 115
12842.59 129
12843.66 92
12844.73 84
12845.80 82
12846.87 119
12847.95 91
12849.02 95
12850.09 87
12851.16 105
12852.23 103
12853.30 91
12854.37 78
12855.44 73
12856.51 78
12857.58 109
12858.66 99
12859.73 101
12860.80 79
12861.87 88
12862.94 98
12864.01 82
12865.08 67
12866.16 73
12867.23 100
12868.30 88
12869.37 97
12870.44 92
12871.51 82
12872.59 62
12873.66 97
12874.73 69
12875.80 76
12876.87 72
12877.95 78
12879.02 101
12880.09 87
12881.16 89
12882.23 61
12883.31 90
12884.38 102
12885.45 91
12886.52 93
12887.60 89
12888.67 102
12889.74 77
12890.81 104
12891.89 74
12892.96 78
12894.03 105
12895.11 78
12896.18 83
12897.25 82
12898.32 76
12899.40 97
12900.47 106
12901.54 98
12902.62 79
12903.69 108
12904.76 88
12905.84 87
12906.91 107
12907.98 90
12909.06 93
12910.13 81
12911.20 68
12912.28 72
12913.35 79
12914.42 87
12915.50 73
12916.57 88
12917.64 84
12918.72 84
12919.79 90
12920.87 58
12921.94 62
12923.01 86
12924.09 85
12925.16 81
12926.24 92
12927.31 84
12928.38 79
12929.46 115
12930.53 92
12931.61 63
12932.68 75
12933.76 95
12934.83 92
12935.90 74
12936.98 65
12938.05 78
12939.13 81
12940.20 80
12941.28 70
12942.35 84
12943.43 82
12944.50 74
12945.58 65
12946.65 74
12947.73 78
12948.80 93
12949.88 62
12950.95 71
12952.03 74
12953.10 72
12954.18 71
12955.25 62
12956.33 85
12957.40 77
12958.48 88
12959.55 102
12960.63 81
12961.70 76
12962.78 60
12963.86 110
12964.93 76
12966.01 61
12967.08 64
12968.16 90
12969.24 83
12970.31 88
12971.39 97
12972.46 88
12973.54 88
12974.62 101
12975.69 88
12976.77 77
12977.84 67
12978.92 95
12980.00 94
12981.07 76
12982.15 98
12983.23 96
12984.30 85
12985.38 104
12986.46 80
12987.53 88
12988.61 70
12989.69 69
12990.76 53
12991.84 73
12992.92 79
12993.99 84
12995.07 82
12996.15 86
12997.22 69
12998.30 74
12999.38 73
13000.45 83
13001.53 80
13002.61 82
13003.69 80
13004.76 80
13005.84 75
13006.92 100
13008.00 77
13009.07 99
13010.15 83
13011.23 71
13012.31 81
13013.38 61
13014.46 76
13015.54 73
13016.62 75
13017.70 58
13018.77 78
13019.85 69
13020.93 83
13022.01 104
13023.09 91
13024.16 74
13025.24 61
13026.32 66
13027.40 102
13028.48 81
13029.56 99
13030.63 81
13031.71 103
13032.79 64
13033.87 60
13034.95 84
13036.03 119
13037.11 86
13038.18 113
13039.26 103
13040.34 84
13041.42 114
13042.50 75
13043.58 105
13044.66 66
13045.74 64
13046.82 66
13047.89 81
13048.97 86
13050.05 126
13051.13 93
13052.21 85
13053.29 100
13054.37 96
13055.45 75
13056.53 87
13057.61 94
13058.69 97
13059.77 83
13060.85 93
13061.93 76
13063.01 53
13064.09 74
13065.17 72
13066.25 80
13067.33 84
13068.41 90
13069.49 87
13070.57 98
13071.65 66
13072.73 84
13073.81 68
13074.89 70
13075.97 79
13077.05 74
13078.13 84
13079.21 71
13080.29 81
13081.37 98
13082.45 104
13083.53 95
13084.61 89
13085.69 89
13086.77 91
13087.85 78
13088.94 86
13090.02 105
13091.10 92
13092.18 87
13093.26 78
13094.34 67
13095.42 88
13096.50 87
13097.58 95
13098.66 79
13099.75 89
13100.83 85
13101.91 92
13102.99 89
13104.07 85
13105.15 90
13106.23 90
13107.32 80
13108.40 95
13109.48 60
13110.56 80
13111.64 82
13112.72 85
13113.81 73
13114.89 82
13115.97 99
13117.05 109
13118.13 96
13119.22 93
13120.30 105
13121.38 90
13122.46 53
13123.55 68
13124.63 75
13125.71 77
13126.79 78
13127.88 85
13128.96 79
13130.04 88
13131.12 91
13132.21 95
13133.29 82
13134.37 75
13135.45 70
13136.54 89
13137.62 86
13138.70 84
13139.79 77
13140.87 103
13141.95 78
13143.03 92
13144.12 83
13145.20 95
13146.28 82
13147.37 81
13148.45 70
13149.53 58
13150.62 88
13151.70 68
13152.78 76
13153.87 89
13154.95 84
13156.03 75
13157.12 89
13158.20 59
13159.29 66
13160.37 77
13161.45 99
13162.54 81
13163.62 73
13164.71 71
13165.79 92
13166.87 85
13167.96 58
13169.04 54
13170.13 75
13171.21 79
13172.29 74
13173.38 77
13174.46 91
13175.55 70
13176.63 74
13177.72 81
13178.80 100
13179.89 93
13180.97 80
13182.06 78
13183.14 61
13184.22 74
13185.31 75
13186.39 81
13187.48 76
13188.56 78
13189.65 106
13190.73 76
13191.82 81
13192.90 70
13193.99 81
13195.07 79
13196.16 93
13197.25 72
13198.33 95
13199.42 108
13200.50 81
13201.59 76
13202.67 72
13203.76 72
13204.84 78
13205.93 97
13207.02 70
13208.10 59
13209.19 86
13210.27 68
13211.36 83
13212.44 76
13213.53 92
13214.62 80
13215.70 89
13216.79 78
13217.88 74
13218.96 77
13220.05 59
13221.13 68
13222.22 87
13223.31 68
13224.39 71
13225.48 94
13226.57 65
13227.65 83
13228.74 92
13229.83 80
13230.91 79
13232.00 57
13233.09 54
13234.17 75
13235.26 84
13236.35 88
13237.43 83
13238.52 85
13239.61 66
13240.70 79
13241.78 85
13242.87 88
13243.96 74
13245.04 68
13246.13 69
13247.22 73
13248.31 71
13249.39 83
13250.48 88
13251.57 81
13252.66 95
13253.74 85
13254.83 90
13255.92 67
13257.01 97
13258.10 76
13259.18 69
13260.27 78
13261.36 91
13262.45 81
13263.54 81
13264.62 65
13265.71 87
13266.80 89
13267.89 73
13268.98 76
13270.06 77
13271.15 57
13272.24 69
13273.33 67
13274.42 69
13275.51 68
13276.60 67
13277.68 95
13278.77 91
13279.86 91
13280.95 91
13282.04 86
13283.13 88
13284.22 85
13285.31 82
13286.39 91
13287.48 84
13288.57 75
13289.66 85
13290.75 74
13291.84 63
13292.93 61
13294.02 88
13295.11 93
13296.20 83
13297.29 79
13298.38 106
13299.47 60
13300.56 67
13301.65 89
13302.73 117
13303.82 94
13304.91 82
13306.00 76
13307.09 91
13308.18 90
13309.27 89
13310.36 79
13311.45 80
13312.54 92
13313.63 89
13314.72 72
13315.81 75
13316.90 61
13318.00 98
13319.09 115
13320.18 80
13321.27 72
13322.36 78
13323.45 75
13324.54 69
13325.63 67
13326.72 95
13327.81 109
13328.90 84
13329.99 104
13331.08 99
13332.17 68
13333.26 82
13334.35 67
13335.45 96
13336.54 67
13337.63 83
13338.72 95
13339.81 79
13340.90 66
13341.99 70
13343.08 87
13344.18 95
13345.27 93
13346.36 76
13347.45 89
13348.54 113
13349.63 85
13350.72 83
13351.82 96
13352.91 83
13354.00 80
13355.09 95
13356.18 105
13357.28 96
13358.37 109
13359.46 105
13360.55 86
13361.64 93
13362.74 80
13363.83 94
13364.92 94
13366.01 69
13367.10 67
13368.20 78
13369.29 98
13370.38 89
13371.47 77
13372.57 89
13373.66 78
13374.75 84
13375.84 95
13376.94 89
13378.03 114
13379.12 74
13380.22 80
13381.31 68
13382.40 91
13383.49 84
13384.59 90
13385.68 68
13386.77 87
13387.87 80
13388.96 109
13390.05 72
13391.15 61
13392.24 88
13393.33 98
13394.43 103
13395.52 83
13396.61 71
13397.71 86
13398.80 83
13399.90 71
13400.99 74
13402.08 70
13403.18 82
13404.27 74
13405.36 87
13406.46 63
13407.55 84
13408.65 74
13409.74 70
13410.83 93
13411.93 84
13413.02 69
13414.12 78
13415.21 101
13416.31 88
13417.40 97
13418.49 95
13419.59 97
13420.68 78
13421.78 66
13422.87 64
13423.97 101
13425.06 86
13426.16 72
13427.25 88
13428.35 70
13429.44 89
13430.54 99
13431.63 90
13432.73 95
13433.82 92
13434.92 79
13436.01 73
13437.11 84
13438.20 94
13439.30 66
13440.39 67
13441.49 87
13442.58 108
13443.68 81
13444.77 100
13445.87 87
13446.96 64
13448.06 66
13449.16 99
13450.25 113
13451.35 112
13452.44 87
13453.54 70
13454.64 91
13455.73 59
13456.83 105
13457.92 82
13459.02 83
13460.12 110
13461.21 99
13462.31 76
13463.40 100
13464.50 86
13465.60 85
13466.69 84
13467.79 95
13468.89 87
13469.98 98
13471.08 96
13472.18 67
13473.27 100
13474.37 94
13475.47 81
13476.56 80
13477.66 97
13478.76 99
13479.85 84
13480.95 90
13482.05 86
13483.14 82
13484.24 88
13485.34 87
13486.44 80
13487.53 85
13488.63 69
13489.73 97
13490.83 94
13491.92 75
13493.02 102
13494.12 110
13495.21 111
13496.31 83
13497.41 90
13498.51 80
13499.61 81
13500.70 92
13501.80 89
13502.90 93
13504.00 104
13505.10 90
13506.19 115
13507.29 88
13508.39 98
13509.49 100
13510.59 104
13511.68 93
13512.78 91
13513.88 101
13514.98 103
13516.08 80
13517.18 62
13518.27 89
13519.37 108
13520.47 73
13521.57 86
13522.67 89
13523.77 78
13524.87 62
13525.96 91
13527.06 87
13528.16 63
13529.26 85
13530.36 77
13531.46 78
13532.56 83
13533.66 84
13534.76 81
13535.86 99
13536.96 79
13538.05 86
13539.15 97
13540.25 84
13541.35 71
13542.45 76
13543.55 76
13544.65 99
13545.75 97
13546.85 72
13547.95 105
13549.05 88
13550.15 74
13551.25 66
13552.35 68
13553.45 113
13554.55 94
13555.65 101
13556.75 74
13557.85 56
13558.95 80
13560.05 100
13561.15 82
13562.25 81
13563.35 92
13564.45 77
13565.55 74
13566.65 90
13567.75 62
13568.85 94
13569.95 97
13571.05 68
13572.16 72
13573.26 88
13574.36 85
13575.46 90
13576.56 103
13577.66 96
13578.76 91
13579.86 67
13580.96 98
13582.06 88
13583.16 86
13584.27 92
13585.37 88
13586.47 54
13587.57 81
13588.67 66
13589.77 80
13590.87 97
13591.98 79
13593.08 80
13594.18 96
13595.28 74
13596.38 103
13597.48 73
13598.59 103
13599.69 100
13600.79 84
13601.89 81
13602.99 90
13604.10 103
13605.20 96
13606.30 85
13607.40 82
13608.50 80
13609.61 103
13610.71 82
13611.81 58
13612.91 75
13614.02 91
13615.12 88
13616.22 106
13617.32 80
13618.43 60
13619.53 87
13620.63 100
13621.73 76
13622.84 92
13623.94 86
13625.04 82
13626.14 76
13627.25 84
13628.35 96
13629.45 87
13630.56 108
13631.66 71
13632.76 75
13633.87 79
13634.97 96
13636.07 102
13637.18 84
13638.28 82
13639.38 68
13640.49 106
13641.59 91
13642.69 68
13643.80 86
13644.90 80
13646.00 89
13647.11 89
13648.21 88
13649.32 75
13650.42 96
13651.52 90
13652.63 111
13653.73 76
13654.84 83
13655.94 73
13657.04 78
13658.15 58
13659.25 81
13660.36 65
13661.46 90
13662.57 99
13663.67 128
13664.77 100
13665.88 89
13666.98 57
13668.09 99
13669.19 114
13670.30 100
13671.40 99
13672.51 80
13673.61 95
13674.72 99
13675.82 71
13676.93 94
13678.03 99
13679.14 90
13680.24 91
13681.35 101
13682.45 95
13683.56 88
13684.66 84
13685.77 64
13686.87 103
13687.98 87
13689.08 84
13690.19 76
13691.29 79
13692.40 73
13693.51 81
13694.61 84
13695.72 86
13696.82 93
13697.93 85
13699.03 98
13700.14 93
13701.25 107
13702.35 110
13703.46 92
13704.56 115
13705.67 97
13706.78 94
13707.88 86
13708.99 98
13710.10 96
13711.20 82
13712.31 105
13713.41 108
13714.52 107
13715.63 91
13716.73 104
13717.84 117
13718.95 113
13720.05 96
13721.16 109
13722.27 104
13723.37 121
13724.48 120
13725.59 124
13726.70 67
13727.80 95
13728.91 92
13730.02 76
13731.12 66
13732.23 84
13733.34 112
13734.45 80
13735.55 77
13736.66 92
13737.77 94
13738.87 107
13739.98 82
13741.09 101
13742.20 83
13743.31 99
13744.41 92
13745.52 82
13746.63 93
13747.74 94
13748.84 90
13749.95 84
13751.06 109
13752.17 93
13753.28 103
13754.38 90
13755.49 101
13756.60 108
13757.71 69
13758.82 100
13759.93 106
13761.03 104
13762.14 80
13763.25 77
13764.36 82
13765.47 78
13766.58 98
13767.68 81
13768.79 71
13769.90 82
13771.01 87
13772.12 95
13773.23 88
13774.34 104
13775.45 102
13776.56 93
13777.66 96
13778.77 71
13779.88 102
13780.99 109
13782.10 105
13783.21 108
13784.32 86
13785.43 78
13786.54 79
13787.65 102
13788.76 85
13789.87 76
13790.98 74
13792.09 85
13793.20 65
13794.31 84
13795.42 78
13796.52 125
13797.63 70
13798.74 89
13799.85 100
13800.96 74
13802.07 80
13803.18 76
13804.29 108
13805.40 79
13806.51 79
13807.63 74
13808.74 100
13809.85 83
13810.96 77
13812.07 102
13813.18 72
13814.29 100
13815.40 99
13816.51 74
13817.62 93
13818.73 76
13819.84 92
13820.95 65
13822.06 64
13823.17 73
13824.28 64
13825.40 60
13826.51 63
13827.62 69
13828.73 70
13829.84 91
13830.95 82
13832.06 82
13833.17 84
13834.28 75
13835.40 66
13836.51 79
13837.62 83
13838.73 67
13839.84 63
13840.95 96
13842.06 80
13843.18 85
13844.29 73
13845.40 73
13846.51 78
13847.62 77
13848.74 101
13849.85 87
13850.96 85
13852.07 86
13853.18 68
13854.30 56
13855.41 75
13856.52 75
13857.63 101
13858.74 71
13859.86 64
13860.97 81
13862.08 54
13863.19 42
13864.31 73
13865.42 65
13866.53 57
13867.64 66
13868.76 69
13869.87 78
13870.98 65
13872.10 72
13873.21 70
13874.32 83
13875.43 74
13876.55 99
13877.66 122
13878.77 101
13879.89 93
13881.00 97
13882.11 92
13883.23 96
13884.34 91
13885.45 84
13886.57 99
13887.68 78
13888.79 82
13889.91 83
13891.02 81
13892.13 76
13893.25 76
13894.36 68
13895.48 80
13896.59 89
13897.70 99
13898.82 92
13899.93 106
13901.05 116
13902.16 104
13903.27 103
13904.39 90
13905.50 84
13906.62 82
13907.73 72
13908.85 67
13909.96 102
13911.07 96
13912.19 84
13913.30 63
13914.42 61
13915.53 82
13916.65 73
13917.76 86
13918.88 59
13919.99 67
13921.11 75
13922.22 70
13923.34 58
13924.45 67
13925.57 60
13926.68 72
13927.80 63
13928.91 70
13930.03 59
13931.14 46
13932.26 80
13933.37 68
13934.49 74
13935.60 83
13936.72 78
13937.83 80
13938.95 80
13940.06 62
13941.18 85
13942.30 84
13943.41 94
13944.53 81
13945.64 68
13946.76 82
13947.87 73
13948.99 80
13950.11 101
13951.22 75
13952.34 85
13953.45 101
13954.57 88
13955.69 74
13956.80 82
13957.92 62
13959.04 75
13960.15 84
13961.27 64
13962.39 76
13963.50 70
13964.62 65
13965.73 58
13966.85 64
13967.97 94
13969.08 78
13970.20 71
13971.32 64
13972.44 76
13973.55 79
13974.67 89
13975.79 73
13976.90 76
13978.02 74
13979.14 82
13980.25 82
13981.37 73
13982.49 93
13983.61 81
13984.72 73
13985.84 53
13986.96 55
13988.08 76
13989.19 69
13990.31 103
13991.43 81
13992.55 69
13993.66 71
13994.78 70
13995.90 57
13997.02 59
13998.14 65
13999.25 77
14000.37 99
14001.49 77
14002.61 66
14003.73 68
14004.84 75
14005.96 66
14007.08 78
14008.20 67
14009.32 81
14010.44 73
14011.55 99
14012.67 56
14013.79 63
14014.91 56
14016.03 67
14017.15 82
14018.27 87
14019.38 84
14020.50 73
14021.62 58
14022.74 52
14023.86 65
14024.98 74
14026.10 87
14027.22 86
14028.34 81
14029.46 82
14030.57 84
14031.69 78
14032.81 82
14033.93 66
14035.05 78
14036.17 79
14037.29 72
14038.41 67
14039.53 76
14040.65 67
14041.77 78
14042.89 70
14044.01 86
14045.13 81
14046.25 87
14047.37 68
14048.49 81
14049.61 81
14050.73 53
14051.85 47
14052.97 65
14054.09 65
14055.21 69
14056.33 71
14057.45 79
14058.57 70
14059.69 80
14060.81 61
14061.93 70
14063.05 61
14064.17 53
14065.29 80
14066.41 71
14067.53 79
14068.65 78
14069.78 85
14070.90 69
14072.02 88
14073.14 85
14074.26 92
14075.38 107
14076.50 90
14077.62 85
14078.74 99
14079.86 86
14080.99 77
14082.11 100
14083.23 92
14084.35 79
14085.47 108
14086.59 92
14087.71 89
14088.84 75
14089.96 90
14091.08 83
14092.20 102
14093.32 110
14094.44 69
14095.57 86
14096.69 95
14097.81 103
14098.93 91
14100.05 93
14101.18 103
14102.30 93
14103.42 106
14104.54 80
14105.66 103
14106.79 102
14107.91 77
14109.03 83
14110.15 87
14111.28 117
14112.40 101
14113.52 94
14114.64 94
14115.77 106
14116.89 89
14118.01 85
14119.13 87
14120.26 72
14121.38 81
14122.50 84
14123.63 75
14124.75 79
14125.87 76
14126.99 73
14128.12 85
14129.24 73
14130.36 76
14131.49 65
14132.61 71
14133.73 74
14134.86 65
14135.98 75
14137.10 64
14138.23 60
14139.35 68
14140.47 73
14141.60 74
14142.72 90
14143.85 79
14144.97 65
14146.09 65
14147.22 82
14148.34 68
14149.47 90
14150.59 85
14151.71 64
14152.84 78
14153.96 73
14155.09 66
14156.21 52
14157.33 68
14158.46 54
14159.58 61
14160.71 58
14161.83 68
14162.96 75
14164.08 71
14165.21 64
14166.33 59
14167.45 72
14168.58 80
14169.70 68
14170.83 47
14171.95 59
14173.08 65
14174.20 74
14175.33 67
14176.45 62
14177.58 59
14178.70 79
14179.83 70
14180.95 67
14182.08 87
14183.20 82
14184.33 79
14185.46 67
14186.58 70
14187.71 64
14188.83 68
14189.96 57
14191.08 81
14192.21 71
14193.33 86
14194.46 87
14195.59 76
14196.71 72
14197.84 66
14198.96 85
14200.09 90
14201.22 62
14202.34 71
14203.47 67
14204.59 78
14205.72 75
14206.85 67
14207.97 63
14209.10 60
14210.23 77
14211.35 70
14212.48 92
14213.61 64
14214.73 71
14215.86 63
14216.99 66
14218.11 79
14219.24 71
14220.37 59
14221.49 68
14222.62 86
14223.75 87
14224.87 98
14226.00 84
14227.13 60
14228.25 69
14229.38 67
14230.51 83
14231.64 43
14232.76 56
14233.89 72
14235.02 77
14236.14 63
14237.27 59
14238.40 63
14239.53 60
14240.66 70
14241.78 72
14242.91 69
14244.04 58
14245.17 60
14246.29 69
14247.42 71
14248.55 61
14249.68 76
14250.81 68
14251.93 73
14253.06 87
14254.19 79
14255.32 93
14256.45 75
14257.57 61
14258.70 99
14259.83 75
14260.96 64
14262.09 62
14263.22 70
14264.34 48
14265.47 44
14266.60 75
14267.73 76
14268.86 52
14269.99 42
14271.12 57
14272.25 66
14273.37 73
14274.50 72
14275.63 66
14276.76 64
14277.89 73
14279.02 62
14280.15 59
14281.28 74
14282.41 65
14283.54 67
14284.67 45
14285.80 51
14286.92 55
14288.05 40
14289.18 55
14290.31 64
14291.44 64
14292.57 55
14293.70 72
14294.83 62
14295.96 68
14297.09 56
14298.22 59
14299.35 54
14300.48 41
14301.61 61
14302.74 72
14303.87 58
14305.00 61
14306.13 69
14307.26 55
14308.39 59
14309.52 70
14310.65 67
14311.78 58
14312.91 59
14314.04 64
14315.18 59
14316.31 70
14317.44 81
14318.57 83
14319.70 78
14320.83 47
14321.96 58
14323.09 48
14324.22 60
14325.35 59
14326.48 67
14327.61 67
14328.75 62
14329.88 51
14331.01 61
14332.14 46
14333.27 61
14334.40 48
14335.53 53
14336.66 53
14337.80 55
14338.93 57
14340.06 64
14341.19 66
14342.32 55
14343.45 65
14344.59 46
14345.72 61
14346.85 62
14347.98 43
14349.11 59
14350.24 52
14351.38 79
14352.51 72
14353.64 64
14354.77 49
14355.91 41
14357.04 69
14358.17 68
14359.30 62
14360.43 67
14361.57 78
14362.70 62
14363.83 63
14364.96 58
14366.10 61
14367.23 58
14368.36 43
14369.49 72
14370.63 54
14371.76 45
14372.89 60
14374.03 68
14375.16 44
14376.29 50
14377.42 53
14378.56 49
14379.69 53
14380.82 53
14381.96 72
14383.09 73
14384.22 51
14385.36 57
14386.49 85
14387.62 66
14388.76 92
14389.89 71
14391.02 53
14392.16 48
14393.29 58
14394.43 56
14395.56 68
14396.69 56
14397.83 55
14398.96 52
14400.09 62
14401.23 61
14402.36 39
14403.50 60
14404.63 70
14405.76 57
14406.90 57
14408.03 58
14409.17 75
14410.30 61
14411.44 78
14412.57 74
14413.70 65
14414.84 79
14415.97 52
14417.11 66
14418.24 69
14419.38 90
14420.51 62
14421.65 73
14422.78 69
14423.92 47
14425.05 80
14426.19 59
14427.32 58
14428.46 69
14429.59 58
14430.73 68
14431.86 64
14433.00 60
14434.13 51
14435.27 61
14436.40 76
14437.54 67
14438.67 57
14439.81 36
14440.95 56
14442.08 68
14443.22 70
14444.35 66
14445.49 60
14446.62 76
14447.76 77
14448.90 67
14450.03 74
14451.17 62
14452.30 78
14453.44 71
14454.58 54
14455.71 74
14456.85 67
14457.98 58
14459.12 52
14460.26 57
14461.39 43
14462.53 41
14463.67 80
14464.80 46
14465.94 58
14467.07 74
14468.21 68
14469.35 72
14470.48 45
14471.62 50
14472.76 72
14473.90 56
14475.03 72
14476.17 68
14477.31 55
14478.44 50
14479.58 50
14480.72 50
14481.85 50
14482.99 66
14484.13 64
14485.27 64
14486.40 74
14487.54 50
14488.68 62
14489.82 50
14490.95 74
14492.09 69
14493.23 51
14494.37 58
14495.50 64
14496.64 67
14497.78 67
14498.92 102
14500.05 94
14501.19 78
14502.33 51
14503.47 29
14504.61 66
14505.74 61
14506.88 56
14508.02 75
14509.16 93
14510.30 52
14511.44 59
14512.57 72
14513.71 62
14514.85 40
14515.99 47
14517.13 54
14518.27 82
14519.41 74
14520.54 48
14521.68 53
14522.82 60
14523.96 73
14525.10 74
14526.24 69
14527.38 57
14528.52 58
14529.65 72
14530.79 61
14531.93 64
14533.07 69
14534.21 51
14535.35 40
14536.49 56
14537.63 50
14538.77 77
14539.91 68
14541.05 39
14542.19 53
14543.33 54
14544.47 71
14545.61 60
14546.75 73
14547.89 55
14549.02 60
14550.16 65
14551.30 57
14552.44 62
14553.58 59
14554.72 52
14555.86 47
14557.00 72
14558.14 71
14559.29 49
14560.43 56
14561.57 63
14562.71 66
14563.85 50
14564.99 50
14566.13 46
14567.27 66
14568.41 50
14569.55 64
14570.69 59
14571.83 59
14572.97 82
14574.11 76
14575.25 39
14576.39 52
14577.53 48
14578.68 40
14579.82 62
14580.96 36
14582.10 47
14583.24 57
14584.38 67
14585.52 49
14586.66 67
14587.80 43
14588.95 66
14590.09 66
14591.23 61
14592.37 68
14593.51 51
14594.65 67
14595.79 66
14596.94 45
14598.08 58
14599.22 62
14600.36 67
14601.50 55
14602.65 70
14603.79 53
14604.93 39
14606.07 68
14607.21 55
14608.36 59
14609.50 61
14610.64 69
14611.78 80
14612.92 74
14614.07 56
14615.21 55
14616.35 81
14617.49 73
14618.64 62
14619.78 75
14620.92 52
14622.06 64
14623.21 62
14624.35 84
14625.49 77
14626.64 58
14627.78 71
14628.92 69
14630.06 81
14631.21 76
14632.35 63
14633.49 66
14634.64 69
14635.78 73
14636.92 51
14638.07 59
14639.21 56
14640.35 64
14641.50 56
14642.64 49
14643.78 43
14644.93 58
14646.07 55
14647.21 60
14648.36 72
14649.50 65
14650.65 87
14651.79 77
14652.93 67
14654.08 69
14655.22 55
14656.37 48
14657.51 78
14658.65 72
14659.80 91
14660.94 50
14662.09 45
14663.23 66
14664.37 67
14665.52 60
14666.66 46
14667.81 51
14668.95 53
14670.10 31
14671.24 54
14672.39 48
14673.53 67
14674.68 46
14675.82 62
14676.97 53
14678.11 58
14679.25 84
14680.40 65
14681.54 40
14682.69 47
14683.83 56
14684.98 54
14686.13 53
14687.27 56
14688.42 59
14689.56 48
14690.71 66
14691.85 53
14693.00 58
14694.14 43
14695.29 47
14696.43 77
14697.58 67
14698.72 53
14699.87 68
14701.02 68
14702.16 42
14703.31 63
14704.45 52
14705.60 46
14706.75 61
14707.89 64
14709.04 52
14710.18 47
14711.33 55
14712.48 54
14713.62 58
14714.77 72
14715.92 50
14717.06 51
14718.21 68
14719.35 72
14720.50 63
14721.65 70
14722.79 78
14723.94 66
14725.09 45
14726.23 50
14727.38 57
14728.53 75
14729.67 64
14730.82 55
14731.97 56
14733.12 43
14734.26 52
14735.41 47
14736.56 59
14737.70 56
14738.85 46
14740.00 46
14741.15 56
14742.29 66
14743.44 72
14744.59 52
14745.74 69
14746.88 63
14748.03 73
14749.18 58
14750.33 56
14751.47 72
14752.62 64
14753.77 55
14754.92 52
14756.07 44
14757.21 44
14758.36 61
14759.51 44
14760.66 71
14761.81 60
14762.95 54
14764.10 53
14765.25 60
14766.40 45
14767.55 49
14768.70 42
14769.84 50
14770.99 41
14772.14 33
14773.29 30
14774.44 63
14775.59 67
14776.74 47
14777.88 51
14779.03 48
14780.18 84
14781.33 50
14782.48 48
14783.63 42
14784.78 48
14785.93 52
14787.08 66
14788.22 66
14789.37 53
14790.52 41
14791.67 57
14792.82 51
14793.97 48
14795.12 57
14796.27 54
14797.42 56
14798.57 50
14799.72 52
14800.87 64
14802.02 71
14803.17 50
14804.32 59
14805.47 48
14806.62 62
14807.77 56
14808.92 48
14810.07 47
14811.22 42
14812.37 59
14813.52 54
14814.67 65
14815.82 53
14816.97 58
14818.12 51
14819.27 49
14820.42 39
14821.57 63
14822.72 75
14823.87 63
14825.02 55
14826.17 54
14827.32 42
14828.47 50
14829.62 56
14830.78 55
14831.93 44
14833.08 35
14834.23 73
14835.38 32
14836.53 44
14837.68 61
14838.83 68
14839.98 38
14841.13 47
14842.29 54
14843.44 49
14844.59 43
14845.74 35
14846.89 62
14848.04 79
14849.19 56
14850.35 57
14851.50 56
14852.65 59
14853.80 80
14854.95 67
14856.10 51
14857.26 51
14858.41 41
14859.56 72
14860.71 55
14861.86 34
14863.02 52
14864.17 58
14865.32 62
14866.47 56
14867.63 64
14868.78 44
14869.93 79
14871.08 61
14872.23 46
14873.39 45
14874.54 58
14875.69 43
14876.84 39
14878.00 47
14879.15 47
14880.30 83
14881.46 61
14882.61 39
14883.76 67
14884.91 67
14886.07 62
14887.22 74
14888.37 62
14889.53 64
14890.68 55
14891.83 55
14892.99 57
14894.14 52
14895.29 77
14896.45 51
14897.60 33
14898.75 26
14899.91 68
14901.06 86
14902.21 66
14903.37 41
14904.52 56
14905.67 54
14906.83 50
14907.98 34
14909.14 52
14910.29 58
14911.44 54
14912.60 51
14913.75 53
14914.91 48
14916.06 63
14917.21 54
14918.37 66
14919.52 34
14920.68 51
14921.83 51
14922.99 61
14924.14 63
14925.30 63
14926.45 56
14927.60 61
14928.76 42
14929.91 29
14931.07 67
14932.22 55
14933.38 47
14934.53 44
14935.69 56
14936.84 54
14938.00 51
14939.15 38
14940.31 38
14941.46 36
14942.62 47
14943.77 31
14944.93 38
14946.08 50
14947.24 54
14948.39 46
14949.55 43
14950.71 76
14951.86 61
14953.02 51
14954.17 58
14955.33 56
14956.48 38
14957.64 66
14958.80 50
14959.95 56
14961.11 59
14962.26 65
14963.42 58
14964.57 51
14965.73 50
14966.89 42
14968.04 44
14969.20 59
14970.36 50
14971.51 29
14972.67 53
14973.82 52
14974.98 52
14976.14 36
14977.29 40
14978.45 40
14979.61 60
14980.76 61
14981.92 58
14983.08 50
14984.23 83
14985.39 37
14986.55 56
14987.70 45
14988.86 32
14990.02 40
14991.18 59
14992.33 49
14993.49 44
14994.65 37
14995.80 64
14996.96 81
14998.12 61
14999.28 61
15000.43 52
15001.59 46
15002.75 63
15003.91 48
15005.06 54
15006.22 41
15007.38 49
15008.54 43
15009.69 62
15010.85 51
15012.01 47
15013.17 38
15014.33 56
15015.48 41
15016.64 32
15017.80 50
15018.96 57
15020.12 63
15021.27 44
15022.43 50
15023.59 48
15024.75 44
15025.91 56
15027.07 64
15028.23 53
15029.38 36
15030.54 62
15031.70 75
15032.86 84
15034.02 71
15035.18 41
15036.34 60
15037.49 62
15038.65 50
15039.81 58
15040.97 38
15042.13 45
15043.29 28
15044.45 44
15045.61 46
15046.77 30
15047.93 54
15049.09 49
15050.24 52
15051.40 59
15052.56 53
15053.72 54
15054.88 30
15056.04 78
15057.20 74
15058.36 46
15059.52 43
15060.68 60
15061.84 38
15063.00 39
15064.16 61
15065.32 55
15066.48 45
15067.64 46
15068.80 36
15069.96 26
15071.12 59
15072.28 73
15073.44 47
15074.60 50
15075.76 40
15076.92 58
15078.08 44
15079.24 44
15080.40 35
15081.56 51
15082.72 55
15083.89 51
15085.05 48
15086.21 38
15087.37 37
15088.53 48
15089.69 47
15090.85 51
15092.01 38
15093.17 66
15094.33 68
15095.49 45
15096.66 39
15097.82 46
15098.98 46
15100.14 42
15101.30 36
15102.46 36
15103.62 31
15104.78 56
15105.95 39
15107.11 50
15108.27 67
15109.43 41
15110.59 54
15111.75 66
15112.92 42
15114.08 38
15115.24 36
15116.40 52
15117.56 51
15118.73 39
15119.89 45
15121.05 32
15122.21 52
15123.37 31
15124.54 51
15125.70 56
15126.86 43
15128.02 40
15129.19 72
15130.35 55
15131.51 42
15132.67 42
15133.84 47
15135.00 39
15136.16 47
15137.32 55
15138.49 41
15139.65 45
15140.81 47
15141.97 54
15143.14 54
15144.30 46
15145.46 46
15146.63 40
15147.79 48
15148.95 42
15150.12 63
15151.28 61
15152.44 47
15153.61 48
15154.77 48
15155.93 42
15157.10 58
15158.26 50
15159.42 46
15160.59 53
15161.75 69
15162.91 54
15164.08 57
15165.24 35
15166.41 37
15167.57 54
15168.73 69
15169.90 42
15171.06 58
15172.23 68
15173.39 48
15174.55 39
15175.72 47
15176.88 46
15178.05 64
15179.21 59
15180.38 71
15181.54 45
15182.70 45
15183.87 62
15185.03 62
15186.20 46
15187.36 40
15188.53 39
15189.69 45
15190.86 55
15192.02 60
15193.19 46
15194.35 50
15195.52 51
15196.68 42
15197.85 34
15199.01 59
15200.18 53
15201.34 55
15202.51 56
15203.67 38
15204.84 49
15206.00 53
15207.17 53
15208.33 44
15209.50 40
15210.66 38
15211.83 47
15213.00 39
15214.16 43
15215.33 51
15216.49 67
15217.66 44
15218.82 53
15219.99 78
15221.16 36
15222.32 56
15223.49 75
15224.65 68
15225.82 50
15226.99 36
15228.15 43
15229.32 44
15230.49 55
15231.65 52
15232.82 44
15233.98 66
15235.15 54
15236.32 65
15237.48 60
15238.65 46
15239.82 53
15240.98 66
15242.15 71
15243.32 50
15244.48 47
15245.65 51
15246.82 37
15247.98 49
15249.15 49
15250.32 39
15251.49 61
15252.65 53
15253.82 47
15254.99 55
15256.16 51
15257.32 74
15258.49 44
15259.66 71
15260.82 50
15261.99 52
15263.16 36
15264.33 34
15265.49 47
15266.66 39
15267.83 52
15269.00 65
15270.17 37
15271.33 37
15272.50 50
15273.67 53
15274.84 55
15276.01 56
15277.17 48
15278.34 57
15279.51 45
15280.68 56
15281.85 41
15283.01 37
15284.18 59
15285.35 59
15286.52 44
15287.69 33
15288.86 47
15290.03 68
15291.19 41
15292.36 41
15293.53 43
15294.70 40
15295.87 40
15297.04 49
15298.21 64
15299.38 48
15300.54 56
15301.71 40
15302.88 44
15304.05 62
15305.22 39
15306.39 59
15307.56 57
15308.73 53
15309.90 50
15311.07 48
15312.24 38
15313.41 49
15314.58 56
15315.75 60
15316.92 42
15318.09 50
15319.25 51
15320.42 37
15321.59 33
15322.76 37
15323.93 41
15325.10 74
15326.27 50
15327.44 55
15328.61 56
15329.78 45
15330.95 58
15332.12 38
15333.29 38
15334.46 65
15335.64 44
15336.81 43
15337.98 38
15339.15 46
15340.32 53
15341.49 47
15342.66 49
15343.83 62
15345.00 44
15346.17 46
15347.34 56
15348.51 36
15349.68 38
15350.85 42
15352.02 38
15353.20 42
15354.37 44
15355.54 36
15356.71 46
15357.88 43
15359.05 57
15360.22 47
15361.39 51
15362.57 68
15363.74 60
15364.91 69
15366.08 41
15367.25 57
15368.42 61
15369.59 69
15370.77 59
15371.94 56
15373.11 55
15374.28 39
15375.45 42
15376.63 70
15377.80 38
15378.97 58
15380.14 40
15381.31 54
15382.49 44
15383.66 57
15384.83 71
15386.00 51
15387.17 47
15388.35 49
15389.52 67
15390.69 64
15391.86 61
15393.04 63
15394.21 68
15395.38 49
15396.55 39
15397.73 46
15398.90 66
15400.07 69
15401.25 62
15402.42 46
15403.59 68
15404.76 65
15405.94 78
15407.11 60
15408.28 44
15409.46 43
15410.63 51
15411.80 69
15412.98 50
15414.15 47
15415.32 54
15416.50 53
15417.67 62
15418.84 42
15420.02 48
15421.19 49
15422.36 52
15423.54 54
15424.71 37
15425.89 54
15427.06 45
15428.23 48
15429.41 57
15430.58 55
15431.76 54
15432.93 37
15434.10 33
15435.28 48
15436.45 39
15437.63 52
15438.80 42
15439.97 44
15441.15 40
15442.32 30
15443.50 45
15444.67 70
15445.85 55
15447.02 60
15448.20 41
15449.37 40
15450.55 48
15451.72 45
15452.89 47
15454.07 65
15455.24 44
15456.42 53
15457.59 45
15458.77 47
15459.94 52
15461.12 43
15462.30 56
15463.47 69
15464.65 61
15465.82 48
15467.00 38
15468.17 30
15469.35 33
15470.52 62
15471.70 60
15472.87 50
15474.05 59
15475.22 40
15476.40 60
15477.58 48
15478.75 47
15479.93 58
15481.10 67
15482.28 36
15483.46 45
15484.63 40
15485.81 70
15486.98 65
15488.16 33
15489.34 43
15490.51 48
15491.69 52
15492.87 64
15494.04 70
15495.22 78
15496.39 60
15497.57 47
15498.75 23
15499.92 38
15501.10 56
15502.28 58
15503.45 74
15504.63 49
15505.81 49
15506.98 57
15508.16 51
15509.34 52
15510.52 41
15511.69 52
15512.87 48
15514.05 57
15515.22 39
15516.40 49
15517.58 55
15518.76 61
15519.93 61
15521.11 51
15522.29 58
15523.47 37
15524.64 33
15525.82 66
15527.00 41
15528.18 50
15529.35 41
15530.53 46
15531.71 46
15532.89 43
15534.07 46
15535.24 45
15536.42 42
15537.60 50
15538.78 63
15539.96 53
15541.13 52
15542.31 41
15543.49 34
15544.67 48
15545.85 34
15547.03 51
15548.20 54
15549.38 52
15550.56 49
15551.74 56
15552.92 52
15554.10 50
15555.28 36
15556.45 42
15557.63 49
15558.81 36
15559.99 62
15561.17 52
15562.35 32
15563.53 42
15564.71 34
15565.89 50
15567.07 59
15568.24 62
15569.42 49
15570.60 53
15571.78 57
15572.96 67
15574.14 56
15575.32 54
15576.50 64
15577.68 59
15578.86 64
15580.04 54
15581.22 61
15582.40 57
15583.58 45
15584.76 37
15585.94 55
15587.12 45
15588.30 47
15589.48 44
15590.66 37
15591.84 53
15593.02 66
15594.20 56
15595.38 49
15596.56 47
15597.74 55
15598.92 47
15600.10 50
15601.28 36
15602.46 40
15603.64 30
15604.82 37
15606.00 54
15607.18 35
15608.36 47
15609.55 53
15610.73 41
15611.91 48
15613.09 41
15614.27 55
15615.45 44
15616.63 56
15617.81 75
15618.99 48
15620.17 75
15621.36 53
15622.54 77
15623.72 75
15624.90 49
15626.08 47
15627.26 45
15628.44 49
15629.63 59
15630.81 62
15631.99 58
15633.17 49
15634.35 67
15635.53 34
15636.72 59
15637.90 56
15639.08 56
15640.26 62
15641.44 59
15642.63 62
15643.81 55
15644.99 61
15646.17 46
15647.35 54
15648.54 44
15649.72 43
15650.90 62
15652.08 69
15653.27 45
15654.45 42
15655.63 65
15656.81 70
15658.00 55
15659.18 55
15660.36 54
15661.54 50
15662.73 54
15663.91 48
15665.09 61
15666.28 51
15667.46 41
15668.64 49
15669.82 66
15671.01 57
15672.19 43
15673.37 69
15674.56 66
15675.74 42
15676.92 67
15678.11 52
15679.29 64
15680.47 44
15681.66 48
15682.84 80
15684.03 57
15685.21 41
15686.39 59
15687.58 65
15688.76 45
15689.94 61
15691.13 52
15692.31 59
15693.50 53
15694.68 68
15695.86 69
15697.05 62
15698.23 53
15699.42 37
15700.60 60
15701.78 67
15702.97 53
15704.15 50
15705.34 65
15706.52 55
15707.71 48
15708.89 44
15710.08 49
15711.26 55
15712.45 45
15713.63 51
15714.81 62
15716.00 55
15717.18 48
15718.37 57
15719.55 60
15720.74 55
15721.92 65
15723.11 66
15724.29 67
15725.48 68
15726.66 45
15727.85 75
15729.04 66
15730.22 67
15731.41 63
15732.59 68
15733.78 51
15734.96 60
15736.15 70
15737.33 57
15738.52 59
15739.71 66
15740.89 46
15742.08 46
15743.26 59
15744.45 65
15745.63 71
15746.82 47
15748.01 58
15749.19 64
15750.38 52
15751.56 44
15752.75 61
15753.94 56
15755.12 45
15756.31 53
15757.50 66
15758.68 53
15759.87 60
15761.06 49
15762.24 68
15763.43 77
15764.62 58
15765.80 57
15766.99 62
15768.18 55
15769.36 57
15770.55 54
15771.74 69
15772.92 74
15774.11 49
15775.30 46
15776.48 59
15777.67 57
15778.86 61
15780.05 66
15781.23 64
15782.42 45
15783.61 53
15784.80 55
15785.98 59
15787.17 64
15788.36 66
15789.55 52
15790.73 46
15791.92 53
15793.11 68
15794.30 80
15795.48 47
15796.67 46
15797.86 53
15799.05 80
15800.24 74
15801.42 51
15802.61 42
15803.80 78
15804.99 72
15806.18 54
15807.37 52
15808.55 62
15809.74 59
15810.93 57
15812.12 53
15813.31 44
15814.50 60
15815.68 56
15816.87 71
15818.06 56
15819.25 50
15820.44 51
15821.63 51
15822.82 68
15824.01 48
15825.19 44
15826.38 49
15827.57 37
15828.76 54
15829.95 65
15831.14 45
15832.33 43
15833.52 54
15834.71 58
15835.90 42
15837.09 72
15838.28 65
15839.47 61
15840.66 67
15841.84 55
15843.03 40
15844.22 66
15845.41 40
15846.60 50
15847.79 53
15848.98 49
15850.17 50
15851.36 52
15852.55 53
15853.74 56
15854.93 50
15856.12 55
15857.31 69
15858.50 60
15859.69 53
15860.88 48
15862.07 39
15863.26 61
15864.46 44
15865.65 41
15866.84 52
15868.03 47
15869.22 58
15870.41 58
15871.60 42
15872.79 40
15873.98 51
15875.17 54
15876.36 48
15877.55 38
15878.74 41
15879.94 56
15881.13 58
15882.32 47
15883.51 57
15884.70 55
15885.89 48
15887.08 46
15888.27 37
15889.46 38
15890.66 55
15891.85 69
15893.04 57
15894.23 35
15895.42 48
15896.61 74
15897.81 48
15899.00 41
15900.19 39
15901.38 44
15902.57 59
15903.76 48
15904.96 52
15906.15 50
15907.34 45
15908.53 49
15909.72 55
15910.92 63
15912.11 49
15913.30 63
15914.49 51
15915.69 51
15916.88 36
15918.07 48
15919.26 56
15920.46 58
15921.65 50
15922.84 58
15924.03 60
15925.23 47
15926.42 51
15927.61 60
15928.81 56
15930.00 57
15931.19 44
15932.38 54
15933.58 37
15934.77 48
15935.96 55
15937.16 37
15938.35 48
15939.54 56
15940.74 49
15941.93 52
15943.12 62
15944.32 52
15945.51 32
15946.70 43
15947.90 34
15949.09 40
15950.28 53
15951.48 40
15952.67 32
15953.87 44
15955.06 50
15956.25 41
15957.45 52
15958.64 55
15959.84 50
15961.03 37
15962.22 45
15963.42 42
15964.61 41
15965.81 39
15967.00 54
15968.19 41
15969.39 63
15970.58 36
15971.78 52
15972.97 50
15974.17 48
15975.36 65
15976.56 62
15977.75 37
15978.95 51
15980.14 51
15981.34 59
15982.53 43
15983.72 36
15984.92 49
15986.11 62
15987.31 66
15988.50 54
15989.70 45
15990.90 37
15992.09 51
15993.29 46
15994.48 43
15995.68 50
15996.87 43
15998.07 50
15999.26 73
16000.46 58
16001.65 45
16002.85 35
16004.05 44
16005.24 72
16006.44 69
16007.63 54
16008.83 36
16010.02 65
16011.22 60
16012.42 47
16013.61 38
16014.81 52
16016.00 41
16017.20 44
16018.40 47
16019.59 45
16020.79 49
16021.99 39
16023.18 33
16024.38 58
16025.58 64
16026.77 37
16027.97 31
16029.16 43
16030.36 59
16031.56 62
16032.76 56
16033.95 39
16035.15 40
16036.35 53
16037.54 44
16038.74 39
16039.94 38
16041.13 38
16042.33 47
16043.53 50
16044.73 28
16045.92 38
16047.12 56
16048.32 44
16049.51 32
16050.71 45
16051.91 46
16053.11 52
16054.30 28
16055.50 39
16056.70 29
16057.90 57
16059.10 35
16060.29 35
16061.49 54
16062.69 49
16063.89 55
16065.08 41
16066.28 60
16067.48 36
16068.68 42
16069.88 45
16071.07 44
16072.27 45
16073.47 37
16074.67 44
16075.87 38
16077.07 42
16078.26 36
16079.46 39
16080.66 43
16081.86 43
16083.06 34
16084.26 32
16085.46 41
16086.66 34
16087.85 33
16089.05 41
16090.25 47
16091.45 39
16092.65 31
16093.85 32
16095.05 42
16096.25 43
16097.45 30
16098.65 29
16099.84 35
16101.04 38
16102.24 34
16103.44 39
16104.64 65
16105.84 38
16107.04 53
16108.24 47
16109.44 45
16110.64 41
16111.84 34
16113.04 26
16114.24 25
16115.44 29
16116.64 41
16117.84 61
16119.04 33
16120.24 30
16121.44 50
16122.64 45
16123.84 37
16125.04 32
16126.24 62
16127.44 42
16128.64 46
16129.84 32
16131.04 53
16132.24 40
16133.44 42
16134.64 35
16135.84 41
16137.04 47
16138.25 26
16139.45 39
16140.65 52
16141.85 43
16143.05 46
16144.25 50
16145.45 43
16146.65 53
16147.85 29
16149.05 24
16150.25 38
16151.46 38
16152.66 30
16153.86 58
16155.06 31
16156.26 47
16157.46 30
16158.66 58
16159.87 28
16161.07 29
16162.27 39
16163.47 42
16164.67 28
16165.87 38
16167.08 41
16168.28 33
16169.48 43
16170.68 55
16171.88 30
16173.09 37
16174.29 21
16175.49 33
16176.69 29
16177.89 33
16179.10 32
16180.30 35
16181.50 36
16182.70 32
16183.91 35
16185.11 36
16186.31 35
16187.51 37
16188.72 35
16189.92 47
16191.12 39
16192.32 40
16193.53 29
16194.73 32
16195.93 46
16197.13 44
16198.34 35
16199.54 52
16200.74 40
16201.95 40
16203.15 53
16204.35 66
16205.56 46
16206.76 39
16207.96 37
16209.17 39
16210.37 49
16211.57 29
16212.78 47
16213.98 33
16215.18 46
16216.39 50
16217.59 44
16218.79 30
16220.00 29
16221.20 52
16222.41 43
16223.61 32
16224.81 32
16226.02 53
16227.22 47
16228.43 52
16229.63 58
16230.83 58
16232.04 37
16233.24 56
16234.45 59
16235.65 33
16236.86 35
16238.06 40
16239.26 42
16240.47 58
16241.67 52
16242.88 54
16244.08 56
16245.29 47
16246.49 40
16247.70 39
16248.90 50
16250.11 65
16251.31 43
16252.52 26
16253.72 38
16254.93 48
16256.13 50
16257.34 47
16258.54 54
16259.75 51
16260.95 41
16262.16 46
16263.36 41
16264.57 44
16265.77 55
16266.98 46
16268.19 48
16269.39 32
16270.60 54
16271.80 42
16273.01 49
16274.21 35
16275.42 47
16276.63 53
16277.83 37
16279.04 42
16280.24 40
16281.45 32
16282.66 44
16283.86 40
16285.07 55
16286.27 31
16287.48 53
16288.69 48
16289.89 55
16291.10 40
16292.31 39
16293.51 45
16294.72 38
16295.93 47
16297.13 38
16298.34 56
16299.55 48
16300.75 41
16301.96 46
16303.17 42
16304.37 48
16305.58 44
16306.79 58
16307.99 51
16309.20 41
16310.41 35
16311.62 36
16312.82 41
16314.03 45
16315.24 52
16316.44 44
16317.65 51
16318.86 49
16320.07 55
16321.27 43
16322.48 52
16323.69 28
16324.90 38
16326.10 40
16327.31 33
16328.52 44
16329.73 54
16330.94 54
16332.14 33
16333.35 43
16334.56 57
16335.77 43
16336.98 47
16338.18 42
16339.39 39
16340.60 45
16341.81 32
16343.02 42
16344.23 45
16345.43 45
16346.64 69
16347.85 58
16349.06 42
16350.27 43
16351.48 47
16352.69 51
16353.89 41
16355.10 48
16356.31 60
16357.52 36
16358.73 36
16359.94 40
16361.15 49
16362.36 24
16363.57 33
16364.77 44
16365.98 47
16367.19 47
16368.40 35
16369.61 39
16370.82 39
16372.03 56
16373.24 43
16374.45 37
16375.66 69
16376.87 52
16378.08 45
16379.29 37
16380.50 33
16381.71 22
16382.92 32
16384.13 51
16385.34 45
16386.55 55
16387.76 42
16388.97 49
16390.18 47
16391.39 31
16392.60 45
16393.81 39
16395.02 36
16396.23 34
16397.44 26
16398.65 33
16399.86 31
16401.07 28
16402.28 36
16403.49 39
16404.70 35
16405.91 23
16407.12 43
16408.33 24
16409.54 21
16410.76 31
16411.97 36
16413.18 39
16414.39 28
16415.60 62
16416.81 37
16418.02 39
16419.23 45
16420.44 33
16421.66 32
16422.87 30
16424.08 29
16425.29 35
16426.50 30
16427.71 36
16428.92 37
16430.14 43
16431.35 29
16432.56 27
16433.77 49
16434.98 37
16436.19 33
16437.41 30
16438.62 43
16439.83 50
16441.04 40
16442.25 31
16443.47 56
16444.68 40
16445.89 26
16447.10 30
16448.31 39
16449.53 57
16450.74 58
16451.95 42
16453.16 35
16454.38 22
16455.59 40
16456.80 32
16458.01 35
16459.23 34
16460.44 49
16461.65 43
16462.86 43
16464.08 31
16465.29 45
16466.50 33
16467.72 45
16468.93 44
16470.14 20
16471.35 39
16472.57 30
16473.78 53
16474.99 37
16476.21 21
16477.42 40
16478.63 39
16479.85 43
16481.06 38
16482.27 44
16483.49 33
16484.70 46
16485.92 34
16487.13 46
16488.34 30
16489.56 45
16490.77 57
16491.98 42
16493.20 36
16494.41 56
16495.63 53
16496.84 34
16498.05 53
16499.27 27
16500.48 45
16501.70 30
16502.91 40
16504.13 53
16505.34 32
16506.55 60
16507.77 33
16508.98 36
16510.20 48
16511.41 30
16512.63 50
16513.84 39
16515.06 27
16516.27 34
16517.49 45
16518.70 38
16519.92 26
16521.13 33
16522.35 36
16523.56 43
16524.78 36
16525.99 37
16527.21 27
16528.42 40
16529.64 40
16530.85 55
16532.07 31
16533.28 39
16534.50 52
16535.71 31
16536.93 35
16538.14 33
16539.36 33
16540.58 55
16541.79 40
16543.01 48
16544.22 30
16545.44 33
16546.65 40
16547.87 37
16549.09 45
16550.30 27
16551.52 36
16552.73 44
16553.95 31
16555.17 33
16556.38 33
16557.60 33
16558.82 33
16560.03 27
16561.25 22
16562.46 43
16563.68 36
16564.90 20
16566.11 25
16567.33 30
16568.55 34
16569.76 27
16570.98 40
16572.20 36
16573.41 49
16574.63 41
16575.85 38
16577.07 36
16578.28 31
16579.50 42
16580.72 36
16581.93 37
16583.15 23
16584.37 28
16585.59 34
16586.80 25
16588.02 27
16589.24 41
16590.46 37
16591.67 39
16592.89 33
16594.11 25
16595.33 29
16596.54 47
16597.76 47
16598.98 26
16600.20 39
16601.41 39
16602.63 41
16603.85 36
16605.07 24
16606.29 42
16607.50 23
16608.72 19
16609.94 34
16611.16 25
16612.38 47
16613.60 42
16614.81 39
16616.03 37
16617.25 40
16618.47 41
16619.69 29
16620.91 32
16622.13 24
16623.34 48
16624.56 33
16625.78 43
16627.00 31
16628.22 29
16629.44 31
16630.66 37
16631.88 26
16633.10 43
16634.31 33
16635.53 33
16636.75 36
16637.97 39
16639.19 36
16640.41 39
16641.63 34
16642.85 31
16644.07 35
16645.29 31
16646.51 27
16647.73 39
16648.95 32
16650.17 26
16651.39 32
16652.61 26
16653.83 45
16655.05 24
16656.27 37
16657.49 31
16658.71 45
16659.93 30
16661.15 32
16662.37 33
16663.59 35
16664.81 37
16666.03 58
16667.25 30
16668.47 44
16669.69 44
16670.91 33
16672.13 26
16673.35 21
16674.57 25
16675.79 20
16677.01 32
16678.23 36
16679.45 35
16680.67 34
16681.89 24
16683.12 27
16684.34 22
16685.56 28
16686.78 29
16688.00 36
16689.22 34
16690.44 36
16691.66 38
16692.88 36
16694.11 42
16695.33 36
16696.55 40
16697.77 24
16698.99 36
16700.21 29
16701.43 33
16702.66 35
16703.88 30
16705.10 26
16706.32 40
16707.54 41
16708.77 39
16709.99 46
16711.21 48
16712.43 36
16713.65 23
16714.87 19
16716.10 39
16717.32 34
16718.54 38
16719.76 35
16720.99 48
16722.21 55
16723.43 49
16724.65 61
16725.88 26
16727.10 36
16728.32 36
16729.54 30
16730.77 33
16731.99 32
16733.21 34
16734.43 31
16735.66 28
16736.88 32
16738.10 39
16739.33 40
16740.55 31
16741.77 42
16742.99 41
16744.22 42
16745.44 49
16746.66 45
16747.89 27
16749.11 37
16750.33 38
16751.56 32
16752.78 42
16754.00 34
16755.23 42
16756.45 37
16757.68 41
16758.90 34
16760.12 36
16761.35 32
16762.57 35
16763.79 36
16765.02 31
16766.24 24
16767.47 29
16768.69 30
16769.91 20
16771.14 22
16772.36 27
16773.59 45
16774.81 53
16776.04 32
16777.26 55
16778.48 26
16779.71 26
16780.93 31
16782.16 28
16783.38 38
16784.61 36
16785.83 39
16787.06 32
16788.28 32
16789.51 31
16790.73 23
16791.96 29
16793.18 27
16794.41 31
16795.63 40
16796.86 33
16798.08 31
16799.31 39
16800.53 46
16801.76 38
16802.98 39
16804.21 45
16805.43 53
16806.66 40
16807.88 31
16809.11 34
16810.33 43
16811.56 37
16812.79 40
16814.01 29
16815.24 23
16816.46 27
16817.69 29
16818.91 33
16820.14 31
16821.37 27
16822.59 43
16823.82 37
16825.04 43
16826.27 37
16827.50 34
16828.72 18
16829.95 42
16831.18 46
16832.40 43
16833.63 28
16834.86 35
16836.08 40
16837.31 28
16838.53 28
16839.76 28
16840.99 40
16842.21 32
16843.44 37
16844.67 36
16845.90 34
16847.12 28
16848.35 27
16849.58 28
16850.80 26
16852.03 33
16853.26 24
16854.48 32
16855.71 40
16856.94 59
16858.17 36
16859.39 37
16860.62 35
16861.85 21
16863.08 38
16864.30 25
16865.53 29
16866.76 46
16867.99 40
16869.21 50
16870.44 29
16871.67 34
16872.90 33
16874.13 38
16875.35 44
16876.58 36
16877.81 38
16879.04 22
16880.27 44
16881.49 28
16882.72 34
16883.95 34
16885.18 21
16886.41 41
16887.64 21
16888.86 41
16890.09 39
16891.32 32
16892.55 29
16893.78 49
16895.01 37
16896.24 22
16897.46 41
16898.69 35
16899.92 21
16901.15 35
16902.38 34
16903.61 35
16904.84 58
16906.07 47
16907.30 31
16908.53 25
16909.75 25
16910.98 16
16912.21 39
16913.44 31
16914.67 33
16915.90 35
16917.13 32
16918.36 32
16919.59 33
16920.82 45
16922.05 42
16923.28 36
16924.51 26
16925.74 21
16926.97 29
16928.20 34
16929.43 31
16930.66 43
16931.89 52
16933.12 20
16934.35 24
16935.58 43
16936.81 30
16938.04 32
16939.27 41
16940.50 36
16941.73 50
16942.96 43
16944.19 72
16945.42 45
16946.65 23
16947.88 34
16949.11 46
16950.34 28
16951.57 29
16952.80 32
16954.04 32
16955.27 45
16956.50 40
16957.73 42
16958.96 45
16960.19 32
16961.42 33
16962.65 36
16963.88 30
16965.11 28
16966.35 24
16967.58 23
16968.81 42
16970.04 29
16971.27 40
16972.50 48
16973.73 61
16974.97 45
16976.20 35
16977.43 33
16978.66 27
16979.89 35
16981.12 34
16982.36 34
16983.59 35
16984.82 34
16986.05 44
16987.28 46
16988.52 29
16989.75 35
16990.98 53
16992.21 26
16993.45 42
16994.68 27
16995.91 34
16997.14 30
16998.37 29
16999.61 23
17000.84 31
17002.07 36
17003.31 25
17004.54 48
17005.77 44
17007.00 30
17008.24 34
17009.47 43
17010.70 36
17011.93 27
17013.17 28
17014.40 23
17015.63 36
17016.87 36
17018.10 33
17019.33 26
17020.57 28
17021.80 29
17023.03 30
17024.27 34
17025.50 23
17026.73 46
17027.97 27
17029.20 20
17030.43 23
17031.67 18
17032.90 35
17034.14 36
17035.37 29
17036.60 39
17037.84 27
17039.07 26
17040.30 47
17041.54 47
17042.77 12
17044.01 42
17045.24 41
17046.47 43
17047.71 35
17048.94 36
17050.18 41
17051.41 43
17052.65 29
17053.88 28
17055.12 28
17056.35 43
17057.58 31
17058.82 34
17060.05 38
17061.29 30
17062.52 34
17063.76 21
17064.99 30
17066.23 35
17067.46 30
17068.70 26
17069.93 24
17071.17 24
17072.40 36
17073.64 38
17074.87 38
17076.11 41
17077.34 33
17078.58 38
17079.81 25
17081.05 28
17082.29 39
17083.52 25
17084.76 25
17085.99 31
17087.23 34
17088.46 46
17089.70 25
17090.94 28
17092.17 17
17093.41 27
17094.64 40
17095.88 36
17097.12 29
17098.35 25
17099.59 30
17100.82 30
17102.06 31
17103.30 24
17104.53 23
17105.77 31
17107.00 15
17108.24 35
17109.48 42
17110.71 37
17111.95 20
17113.19 30
17114.42 32
17115.66 28
17116.90 17
17118.13 22
17119.37 26
17120.61 23
17121.85 22
17123.08 34
17124.32 19
17125.56 34
17126.79 33
17128.03 35
17129.27 30
17130.50 37
17131.74 27
17132.98 34
17134.22 27
17135.45 44
17136.69 42
17137.93 30
17139.17 31
17140.40 26
17141.64 19
17142.88 36
17144.12 30
17145.36 28
17146.59 30
17147.83 25
17149.07 21
17150.31 25
17151.54 27
17152.78 30
17154.02 30
17155.26 49
17156.50 26
17157.74 38
17158.97 29
17160.21 26
17161.45 24
17162.69 30
17163.93 33
17165.17 49
17166.40 44
17167.64 40
17168.88 29
17170.12 30
17171.36 38
17172.60 31
17173.84 23
17175.08 26
17176.31 35
17177.55 26
17178.79 29
17180.03 36
17181.27 30
17182.51 25
17183.75 28
17184.99 30
17186.23 27
17187.47 28
17188.71 41
17189.94 37
17191.18 43
17192.42 37
17193.66 20
17194.90 34
17196.14 44
17197.38 31
17198.62 31
17199.86 36
17201.10 30
17202.34 31
17203.58 43
17204.82 42
17206.06 50
17207.30 34
17208.54 34
17209.78 27
17211.02 37
17212.26 38
17213.50 28
17214.74 19
17215.98 51
17217.22 46
17218.46 27
17219.70 24
17220.94 32
17222.18 30
17223.43 23
17224.67 29
17225.91 42
17227.15 29
17228.39 39
17229.63 37
17230.87 27
17232.11 27
17233.35 37
17234.59 33
17235.83 33
17237.08 37
17238.32 27
17239.56 48
17240.80 25
17242.04 22
17243.28 22
17244.52 32
17245.76 37
17247.01 29
17248.25 27
17249.49 27
17250.73 34
17251.97 34
17253.21 31
17254.46 23
17255.70 36
17256.94 41
17258.18 26
17259.42 32
17260.66 34
17261.91 26
17263.15 43
17264.39 26
17265.63 38
17266.87 30
17268.12 27
17269.36 29
17270.60 31
17271.84 24
17273.09 41
17274.33 32
17275.57 22
17276.81 33
17278.06 36
17279.30 30
17280.54 29
17281.78 34
17283.03 30
17284.27 37
17285.51 19
17286.76 37
17288.00 28
17289.24 17
17290.48 20
17291.73 25
17292.97 17
17294.21 19
17295.46 33
17296.70 41
17297.94 30
17299.19 37
17300.43 36
17301.67 42
17302.92 36
17304.16 39
17305.40 43
17306.65 47
17307.89 38
17309.14 22
17310.38 25
17311.62 20
17312.87 31
17314.11 34
17315.35 41
17316.60 39
17317.84 28
17319.09 35
17320.33 34
17321.58 26
17322.82 34
17324.06 31
17325.31 27
17326.55 32
17327.80 37
17329.04 25
17330.29 24
17331.53 26
17332.77 22
17334.02 30
17335.26 37
17336.51 26
17337.75 32
17339.00 35
17340.24 43
17341.49 35
17342.73 27
17343.98 40
17345.22 34
17346.47 29
17347.71 29
17348.96 24
17350.20 20
17351.45 31
17352.69 24
17353.94 33
17355.18 39
17356.43 38
17357.68 29
17358.92 36
17360.17 27
17361.41 28
17362.66 25
17363.90 37
17365.15 32
17366.39 33
17367.64 23
17368.89 37
17370.13 37
17371.38 21
17372.62 25
17373.87 28
17375.12 26
17376.36 38
17377.61 28
17378.85 26
17380.10 24
17381.35 45
17382.59 32
17383.84 37
17385.09 47
17386.33 31
17387.58 26
17388.83 18
17390.07 34
17391.32 41
17392.57 25
17393.81 17
17395.06 26
17396.31 37
17397.55 36
17398.80 16
17400.05 24
17401.29 30
17402.54 39
17403.79 37
17405.04 39
17406.28 37
17407.53 31
17408.78 37
17410.02 29
17411.27 16
17412.52 25
17413.77 34
17415.01 20
17416.26 31
17417.51 38
17418.76 29
17420.00 34
17421.25 27
17422.50 28
17423.75 39
17425.00 24
17426.24 23
17427.49 39
17428.74 27
17429.99 34
17431.24 34
17432.48 30
17433.73 39
17434.98 40
17436.23 30
17437.48 22
17438.73 35
17439.97 37
17441.22 31
17442.47 37
17443.72 45
17444.97 41
17446.22 54
17447.47 47
17448.71 33
17449.96 20
17451.21 35
17452.46 34
17453.71 33
17454.96 30
17456.21 21
17457.46 27
17458.71 34
17459.95 50
17461.20 36
17462.45 41
17463.70 25
17464.95 43
17466.20 42
17467.45 37
17468.70 21
17469.95 35
17471.20 33
17472.45 31
17473.70 27
17474.95 38
17476.20 46
17477.45 36
17478.70 36
17479.95 24
17481.20 42
17482.45 44
17483.70 27
17484.95 37
17486.20 25
17487.45 27
17488.70 31
17489.95 30
17491.20 31
17492.45 34
17493.70 32
17494.95 27
17496.20 28
17497.45 34
17498.70 41
17499.95 29
17501.20 38
17502.45 41
17503.70 30
17504.95 23
17506.20 30
17507.46 33
17508.71 39
17509.96 30
17511.21 32
17512.46 27
17513.71 24
17514.96 25
17516.21 35
17517.46 33
17518.71 30
17519.97 34
17521.22 34
17522.47 40
17523.72 47
17524.97 34
17526.22 30
17527.47 31
17528.73 31
17529.98 31
17531.23 26
17532.48 32
17533.73 37
17534.99 32
17536.24 26
17537.49 28
17538.74 28
17539.99 43
17541.25 42
17542.50 45
17543.75 31
17545.00 32
17546.25 31
17547.51 36
17548.76 36
17550.01 26
17551.26 28
17552.52 33
17553.77 38
17555.02 30
17556.27 28
17557.53 11
17558.78 23
17560.03 27
17561.28 32
17562.54 26
17563.79 23
17565.04 37
17566.30 38
17567.55 39
17568.80 40
17570.05 28
17571.31 35
17572.56 48
17573.81 25
17575.07 33
17576.32 44
17577.57 35
17578.83 34
17580.08 30
17581.33 27
17582.59 33
17583.84 47
17585.10 44
17586.35 30
17587.60 30
17588.86 33
17590.11 33
17591.36 33
17592.62 41
17593.87 35
17595.13 38
17596.38 36
17597.63 24
17598.89 35
17600.14 48
17601.40 34
17602.65 31
17603.90 26
17605.16 39
17606.41 31
17607.67 28
17608.92 37
17610.18 33
17611.43 37
17612.69 25
17613.94 31
17615.20 28
17616.45 18
17617.71 23
17618.96 29
17620.21 34
17621.47 22
17622.72 34
17623.98 32
17625.23 27
17626.49 32
17627.75 44
17629.00 51
17630.26 35
17631.51 30
17632.77 60
17634.02 35
17635.28 28
17636.53 29
17637.79 33
17639.04 42
17640.30 47
17641.55 27
17642.81 28
17644.07 32
17645.32 29
17646.58 28
17647.83 37
17649.09 44
17650.35 43
17651.60 32
17652.86 40
17654.11 23
17655.37 39
17656.63 30
17657.88 34
17659.14 28
17660.39 37
17661.65 29
17662.91 28
17664.16 39
17665.42 34
17666.68 43
17667.93 35
17669.19 34
17670.45 34
17671.70 35
17672.96 19
17674.22 37
17675.47 33
17676.73 28
17677.99 33
17679.24 34
17680.50 44
17681.76 27
17683.02 25
17684.27 29
17685.53 38
17686.79 28
17688.05 24
17689.30 41
17690.56 30
17691.82 39
17693.07 32
17694.33 35
17695.59 24
17696.85 44
17698.11 37
17699.36 24
17700.62 36
17701.88 28
17703.14 35
17704.39 33
17705.65 34
17706.91 25
17708.17 37
17709.43 36
17710.68 37
17711.94 38
17713.20 28
17714.46 41
17715.72 37
17716.98 37
17718.23 37
17719.49 22
17720.75 14
17722.01 24
17723.27 28
17724.53 38
17725.79 21
17727.04 23
17728.30 25
17729.56 41
17730.82 24
17732.08 27
17733.34 32
17734.60 27
17735.86 29
17737.12 36
17738.37 29
17739.63 24
17740.89 24
17742.15 42
17743.41 25
17744.67 21
17745.93 28
17747.19 34
17748.45 29
17749.71 24
17750.97 13
17752.23 31
17753.49 24
17754.75 24
17756.01 33
17757.27 21
17758.53 22
17759.79 20
17761.05 27
17762.31 28
17763.57 32
17764.83 24
17766.09 21
17767.35 34
17768.61 43
17769.87 26
17771.13 23
17772.39 35
17773.65 21
17774.91 28
17776.17 39
17777.43 32
17778.69 30
17779.95 44
17781.21 17
17782.47 25
17783.73 31
17784.99 37
17786.25 25
17787.51 28
17788.78 22
17790.04 30
17791.30 26
17792.56 27
17793.82 52
17795.08 34
17796.34 27
17797.60 34
17798.86 33
17800.13 29
17801.39 23
17802.65 25
17803.91 22
17805.17 34
17806.43 26
17807.69 31
17808.96 35
17810.22 26
17811.48 28
17812.74 24
17814.00 20
17815.26 29
17816.53 31
17817.79 32
17819.05 18
17820.31 30
17821.57 26
17822.84 27
17824.10 27
17825.36 36
17826.62 28
17827.89 40
17829.15 26
17830.41 22
17831.67 19
17832.93 29
17834.20 29
17835.46 26
17836.72 15
17837.99 40
17839.25 31
17840.51 22
17841.77 26
17843.04 17
17844.30 25
17845.56 32
17846.82 28
17848.09 27
17849.35 31
17850.61 49
17851.88 32
17853.14 28
17854.40 25
17855.67 41
17856.93 32
17858.19 38
17859.46 29
17860.72 33
17861.98 35
17863.25 30
17864.51 23
17865.77 43
17867.04 35
17868.30 31
17869.57 39
17870.83 51
17872.09 23
17873.36 27
17874.62 31
17875.89 39
17877.15 33
17878.41 35
17879.68 33
17880.94 29
17882.21 18
17883.47 38
17884.73 29
17886.00 49
17887.26 27
17888.53 26
17889.79 22
17891.06 17
17892.32 30
17893.59 33
17894.85 34
17896.12 30
17897.38 35
17898.65 38
17899.91 39
17901.17 43
17902.44 24
17903.70 23
17904.97 35
17906.23 29
17907.50 28
17908.77 33
17910.03 33
17911.30 34
17912.56 26
17913.83 31
17915.09 28
17916.36 22
17917.62 25
17918.89 26
17920.15 27
17921.42 37
17922.68 37
17923.95 35
17925.22 39
17926.48 23
17927.75 24
17929.01 29
17930.28 42
17931.55 39
17932.81 23
17934.08 30
17935.34 28
17936.61 32
17937.88 11
17939.14 20
17940.41 30
17941.68 22
17942.94 22
17944.21 25
17945.47 31
17946.74 31
17948.01 29
17949.27 30
17950.54 29
17951.81 25
17953.07 31
17954.34 28
17955.61 38
17956.87 40
17958.14 25
17959.41 24
17960.68 19
17961.94 25
17963.21 22
17964.48 31
17965.74 26
17967.01 36
17968.28 50
17969.55 31
17970.81 27
17972.08 18
17973.35 25
17974.62 24
17975.88 24
17977.15 32
17978.42 32
17979.69 30
17980.95 22
17982.22 23
17983.49 26
17984.76 24
17986.03 22
17987.29 23
17988.56 23
17989.83 31
17991.10 27
17992.37 25
17993.63 28
17994.90 26
17996.17 18
17997.44 26
17998.71 32
17999.98 41
18001.24 27
18002.51 45
18003.78 33
18005.05 36
18006.32 28
18007.59 36
18008.86 26
18010.12 27
18011.39 33
18012.66 28
18013.93 27
18015.20 32
18016.47 29
18017.74 25
18019.01 35
18020.28 22
18021.54 41
18022.81 34
18024.08 26
18025.35 22
18026.62 31
18027.89 41
18029.16 23
18030.43 23
18031.70 21
18032.97 29
18034.24 32
18035.51 42
18036.78 34
18038.05 29
18039.32 24
18040.59 20
18041.86 20
18043.13 28
18044.40 22
18045.67 35
18046.94 23
18048.21 37
18049.48 24
18050.75 25
18052.02 33
18053.29 23
18054.56 34
18055.83 29
18057.10 28
18058.37 36
18059.64 34
18060.91 52
18062.18 32
18063.45 28
18064.72 31
18065.99 52
18067.26 30
18068.54 32
18069.81 30
18071.08 40
18072.35 37
18073.62 43
18074.89 28
18076.16 31
18077.43 45
18078.70 21
18079.97 12
18081.25 23
18082.52 25
18083.79 40
18085.06 46
18086.33 40
18087.60 34
18088.87 26
18090.15 33
18091.42 29
18092.69 28
18093.96 42
18095.23 38
18096.50 26
18097.78 26
18099.05 23
18100.32 31
18101.59 26
18102.86 28
18104.14 23
18105.41 29
18106.68 31
18107.95 33
18109.23 37
18110.50 33
18111.77 43
18113.04 56
18114.31 38
18115.59 44
18116.86 50
18118.13 32
18119.40 26
18120.68 34
18121.95 31
18123.22 32
18124.50 34
18125.77 32
18127.04 40
18128.31 39
18129.59 34
18130.86 30
18132.13 35
18133.41 21
18134.68 21
18135.95 31
18137.23 33
18138.50 31
18139.77 31
18141.05 26
18142.32 59
18143.59 26
18144.87 36
18146.14 51
18147.41 49
18148.69 33
18149.96 45
18151.23 32
18152.51 37
18153.78 33
18155.06 28
18156.33 16
18157.60 24
18158.88 21
18160.15 30
18161.43 33
18162.70 27
18163.97 31
18165.25 44
18166.52 36
18167.80 20
18169.07 36
18170.35 25
18171.62 34
18172.90 49
18174.17 43
18175.44 24
18176.72 40
18177.99 25
18179.27 25
18180.54 36
18181.82 39
18183.09 35
18184.37 34
18185.64 33
18186.92 28
18188.19 29
18189.47 45
18190.74 40
18192.02 24
18193.29 28
18194.57 38
18195.84 35
18197.12 36
18198.39 28
18199.67 37
18200.95 33
18202.22 42
18203.50 26
18204.77 34
18206.05 26
18207.32 36
18208.60 37
18209.88 31
18211.15 31
18212.43 40
18213.70 28
18214.98 19
18216.26 35
18217.53 36
18218.81 43
18220.08 34
18221.36 31
18222.64 32
18223.91 40
18225.19 27
18226.47 36
18227.74 33
18229.02 41
18230.29 29
18231.57 25
18232.85 31
18234.12 29
18235.40 35
18236.68 37
18237.95 24
18239.23 22
18240.51 27
18241.79 34
18243.06 36
18244.34 38
18245.62 38
18246.89 33
18248.17 40
18249.45 38
18250.73 21
18252.00 34
18253.28 42
18254.56 45
18255.83 46
18257.11 25
18258.39 39
18259.67 19
18260.94 39
18262.22 44
18263.50 36
18264.78 28
18266.06 40
18267.33 39
18268.61 29
18269.89 30
18271.17 25
18272.45 30
18273.72 18
18275.00 31
18276.28 24
18277.56 28
18278.84 34
18280.11 50
18281.39 27
18282.67 18
18283.95 18
18285.23 32
18286.51 44
18287.78 33
18289.06 17
18290.34 38
18291.62 31
18292.90 33
18294.18 22
18295.46 24
18296.74 27
18298.01 40
18299.29 36
18300.57 35
18301.85 37
18303.13 63
18304.41 52
18305.69 30
18306.97 28
18308.25 42
18309.53 35
18310.81 25
18312.09 25
18313.37 32
18314.64 46
18315.92 38
18317.20 43
18318.48 38
18319.76 22
18321.04 35
18322.32 30
18323.60 29
18324.88 30
18326.16 47
18327.44 19
18328.72 22
18330.00 31
18331.28 28
18332.56 25
18333.84 23
18335.12 38
18336.40 20
18337.68 27
18338.96 31
18340.24 30
18341.52 33
18342.80 10
18344.09 24
18345.37 31
18346.65 38
18347.93 44
18349.21 33
18350.49 33
18351.77 33
18353.05 31
18354.33 33
18355.61 22
18356.89 25
18358.17 19
18359.46 35
18360.74 43
18362.02 27
18363.30 27
18364.58 18
18365.86 28
18367.14 20
18368.42 28
18369.71 31
18370.99 22
18372.27 27
18373.55 20
18374.83 21
18376.11 35
18377.39 26
18378.68 30
18379.96 30
18381.24 35
18382.52 32
18383.80 32
18385.09 28
18386.37 40
18387.65 32
18388.93 33
18390.21 26
18391.50 26
18392.78 25
18394.06 27
18395.34 32
18396.63 25
18397.91 22
18399.19 22
18400.47 32
18401.76 35
18403.04 35
18404.32 34
18405.60 42
18406.89 35
18408.17 36
18409.45 32
18410.73 20
18412.02 26
18413.30 23
18414.58 24
18415.87 22
18417.15 31
18418.43 30
18419.72 24
18421.00 31
18422.28 29
18423.57 22
18424.85 26
18426.13 18
18427.42 26
18428.70 36
18429.98 28
18431.27 35
18432.55 47
18433.83 43
18435.12 28
18436.40 23
18437.68 30
18438.97 30
18440.25 39
18441.54 19
18442.82 28
18444.10 21
18445.39 34
18446.67 33
18447.96 36
18449.24 30
18450.53 22
18451.81 30
18453.09 42
18454.38 37
18455.66 20
18456.95 33
18458.23 31
18459.52 39
18460.80 37
18462.09 31
18463.37 44
18464.65 31
18465.94 22
18467.22 20
18468.51 19
18469.79 34
18471.08 37
18472.36 35
18473.65 30
18474.93 24
18476.22 25
18477.50 30
18478.79 25
18480.08 20
18481.36 20
18482.65 45
18483.93 30
18485.22 26
18486.50 20
18487.79 21
18489.07 31
18490.36 33
18491.64 20
18492.93 20
18494.22 23
18495.50 19
18496.79 17
18498.07 21
18499.36 17
18500.65 28
18501.93 33
18503.22 29
18504.50 33
18505.79 30
18507.08 27
18508.36 33
18509.65 27
18510.94 30
18512.22 26
18513.51 24
18514.80 19
18516.08 31
18517.37 19
18518.65 27
18519.94 29
18521.23 27
18522.51 29
18523.80 41
18525.09 24
18526.38 18
18527.66 34
18528.95 29
18530.24 21
18531.52 25
18532.81 38
18534.10 24
18535.39 29
18536.67 24
18537.96 35
18539.25 31
18540.53 35
18541.82 27
18543.11 32
18544.40 21
18545.68 44
18546.97 50
18548.26 33
18549.55 31
18550.84 35
18552.12 27
18553.41 24
18554.70 35
18555.99 54
18557.27 32
18558.56 32
18559.85 29
18561.14 25
18562.43 28
18563.72 30
18565.00 25
18566.29 31
18567.58 28
18568.87 32
18570.16 30
18571.45 30
18572.73 26
18574.02 34
18575.31 40
18576.60 36
18577.89 22
18579.18 28
18580.47 27
18581.75 27
18583.04 31
18584.33 29
18585.62 24
18586.91 34
18588.20 24
18589.49 36
18590.78 33
18592.07 38
18593.36 41
18594.65 28
18595.93 27
18597.22 40
18598.51 39
18599.80 34
18601.09 36
18602.38 28
18603.67 36
18604.96 28
18606.25 34
18607.54 45
18608.83 32
18610.12 20
18611.41 42
18612.70 45
18613.99 33
18615.28 22
18616.57 18
18617.86 20
18619.15 35
18620.44 22
18621.73 24
18623.02 33
18624.31 34
18625.60 31
18626.89 32
18628.18 37
18629.47 33
18630.76 34
18632.05 42
18633.34 33
18634.64 35
18635.93 28
18637.22 30
18638.51 28
18639.80 24
18641.09 28
18642.38 47
18643.67 42
18644.96 32
18646.25 25
18647.54 32
18648.84 25
18650.13 45
18651.42 34
18652.71 37
18654.00 19
18655.29 32
18656.58 25
18657.88 22
18659.17 41
18660.46 31
18661.75 19
18663.04 26
18664.33 27
18665.63 33
18666.92 44
18668.21 26
18669.50 32
18670.79 47
18672.08 36
18673.38 30
18674.67 35
18675.96 56
18677.25 25
18678.55 40
18679.84 40
18681.13 27
18682.42 33
18683.71 34
18685.01 19
18686.30 29
18687.59 36
18688.88 42
18690.18 42
18691.47 27
18692.76 30
18694.06 27
18695.35 40
18696.64 43
18697.93 32
18699.23 44
18700.52 56
18701.81 36
18703.11 36
18704.40 32
18705.69 30
18706.99 36
18708.28 24
18709.57 24
18710.86 25
18712.16 19
18713.45 40
18714.75 24
18716.04 28
18717.33 23
18718.63 27
18719.92 21
18721.21 39
18722.51 58
18723.80 37
18725.09 28
18726.39 22
18727.68 28
18728.98 23
18730.27 29
18731.56 24
18732.86 28
18734.15 41
18735.45 44
18736.74 27
18738.04 17
18739.33 31
18740.62 25
18741.92 36
18743.21 47
18744.51 32
18745.80 36
18747.10 28
18748.39 35
18749.69 13
18750.98 25
18752.27 40
18753.57 36
18754.86 40
18756.16 35
18757.45 22
18758.75 34
18760.04 31
18761.34 29
18762.63 27
18763.93 30
18765.23 32
18766.52 30
18767.82 32
18769.11 31
18770.41 27
18771.70 24
18773.00 32
18774.29 24
18775.59 17
18776.88 21
18778.18 26
18779.48 34
18780.77 24
18782.07 22
18783.36 20
18784.66 29
18785.95 31
18787.25 23
18788.55 33
18789.84 28
18791.14 24
18792.43 30
18793.73 33
18795.03 27
18796.32 32
18797.62 25
18798.92 40
18800.21 24
18801.51 30
18802.81 28
18804.10 27
18805.40 39
18806.70 18
18807.99 34
18809.29 26
18810.59 26
18811.88 33
18813.18 38
18814.48 24
18815.77 29
18817.07 33
18818.37 39
18819.66 36
18820.96 32
18822.26 33
18823.56 40
18824.85 29
18826.15 28
18827.45 32
18828.75 33
18830.04 25
18831.34 37
18832.64 39
18833.94 30
18835.23 16
18836.53 24
18837.83 49
18839.13 32
18840.42 25
18841.72 23
18843.02 37
18844.32 24
18845.62 34
18846.91 21
18848.21 19
18849.51 33
18850.81 27
18852.11 25
18853.40 26
18854.70 27
18856.00 43
18857.30 25
18858.60 33
18859.90 44
18861.20 18
18862.49 32
18863.79 36
18865.09 20
18866.39 27
18867.69 38
18868.99 31
18870.29 27
18871.59 37
18872.88 29
18874.18 33
18875.48 33
18876.78 45
18878.08 26
18879.38 37
18880.68 26
18881.98 19
18883.28 27
18884.58 20
18885.88 30
18887.18 40
18888.47 38
18889.77 36
18891.07 29
18892.37 38
18893.67 32
18894.97 25
18896.27 27
18897.57 38
18898.87 79
18900.17 27
18901.47 27
18902.77 16
18904.07 26
18905.37 42
18906.67 38
18907.97 36
18909.27 32
18910.57 32
18911.87 41
18913.17 29
18914.47 32
18915.77 19
18917.07 25
18918.38 21
18919.68 37
18920.98 33
18922.28 18
18923.58 31
18924.88 46
18926.18 44
18927.48 37
18928.78 42
18930.08 28
18931.38 25
18932.68 29
18933.98 22
18935.29 23
18936.59 40
18937.89 29
18939.19 28
18940.49 23
18941.79 26
18943.09 28
18944.39 24
18945.70 28
18947.00 30
18948.30 34
18949.60 34
18950.90 30
18952.20 32
18953.51 28
18954.81 26
18956.11 30
18957.41 43
18958.71 39
18960.02 33
18961.32 34
18962.62 29
18963.92 26
18965.22 23
18966.53 25
18967.83 36
18969.13 44
18970.43 26
18971.73 20
18973.04 25
18974.34 37
18975.64 40
18976.94 37
18978.25 28
18979.55 22
18980.85 30
18982.16 23
18983.46 21
18984.76 28
18986.06 29
18987.37 38
18988.67 26
18989.97 17
18991.28 37
18992.58 38
18993.88 26
18995.18 27
18996.49 21
18997.79 23
18999.09 18
19000.40 17
19001.70 26
19003.00 31
19004.31 26
19005.61 28
19006.92 23
19008.22 23
19009.52 25
19010.83 16
19012.13 24
19013.43 25
19014.74 19
19016.04 22
19017.35 11
19018.65 23
19019.95 40
19021.26 27
19022.56 34
19023.87 28
19025.17 21
19026.47 35
19027.78 32
19029.08 23
19030.39 38
19031.69 23
19033.00 21
19034.30 25
19035.61 21
19036.91 20
19038.21 29
19039.52 19
19040.82 22
19042.13 31
19043.43 27
19044.74 33
19046.04 23
19047.35 17
19048.65 17
19049.96 19
19051.26 19
19052.57 31
19053.87 11
19055.18 15
19056.48 21
19057.79 35
19059.09 21
19060.40 20
19061.71 22
19063.01 20
19064.32 14
19065.62 29
19066.93 29
19068.23 27
19069.54 36
19070.85 32
19072.15 26
19073.46 23
19074.76 25
19076.07 23
19077.37 19
19078.68 27
19079.99 23
19081.29 30
19082.60 23
19083.91 11
19085.21 15
19086.52 30
19087.82 34
19089.13 17
19090.44 21
19091.74 23
19093.05 21
19094.36 22
19095.66 21
19096.97 30
19098.28 29
19099.58 27
19100.89 29
19102.20 29
19103.50 23
19104.81 32
19106.12 32
19107.42 23
19108.73 21
19110.04 28
19111.35 27
19112.65 34
19113.96 22
19115.27 18
19116.58 26
19117.88 25
19119.19 22
19120.50 34
19121.81 23
19123.11 26
19124.42 38
19125.73 33
19127.04 29
19128.34 26
19129.65 26
19130.96 22
19132.27 17
19133.57 21
19134.88 35
19136.19 21
19137.50 21
19138.81 22
19140.12 27
19141.42 36
19142.73 29
19144.04 24
19145.35 25
19146.66 31
19147.97 32
19149.27 19
19150.58 26
19151.89 36
19153.20 43
19154.51 42
19155.82 30
19157.13 33
19158.43 29
19159.74 25
19161.05 21
19162.36 30
19163.67 23
19164.98 19
19166.29 31
19167.60 22
19168.91 30
19170.22 22
19171.52 25
19172.83 21
19174.14 41
19175.45 34
19176.76 13
19178.07 23
19179.38 24
19180.69 28
19182.00 33
19183.31 27
19184.62 25
19185.93 32
19187.24 18
19188.55 33
19189.86 38
19191.17 24
19192.48 28
19193.79 25
19195.10 16
19196.41 21
19197.72 36
19199.03 34
19200.34 25
19201.65 23
19202.96 17
19204.27 22
19205.58 28
19206.89 24
19208.20 16
19209.51 15
19210.82 18
19212.13 17
19213.44 28
19214.75 24
19216.06 13
19217.38 26
19218.69 33
19220.00 29
19221.31 23
19222.62 22
19223.93 14
19225.24 20
19226.55 19
19227.86 13
19229.17 14
19230.49 21
19231.80 17
19233.11 16
19234.42 17
19235.73 27
19237.04 24
19238.35 29
19239.67 27
19240.98 24
19242.29 24
19243.60 19
19244.91 25
19246.22 24
19247.54 22
19248.85 27
19250.16 37
19251.47 28
19252.78 21
19254.10 38
19255.41 38
19256.72 16
19258.03 15
19259.34 16
19260.66 15
19261.97 33
19263.28 20
19264.59 18
19265.91 24
19267.22 23
19268.53 48
19269.84 19
19271.16 30
19272.47 32
19273.78 19
19275.10 26
19276.41 26
19277.72 25
19279.03 28
19280.35 24
19281.66 29
19282.97 15
19284.29 35
19285.60 23
19286.91 18
19288.23 23
19289.54 23
19290.85 39
19292.17 28
19293.48 27
19294.79 5
19296.11 14
19297.42 29
19298.73 33
19300.05 22
19301.36 21
19302.67 28
19303.99 33
19305.30 28
19306.62 30
19307.93 32
19309.24 51
19310.56 26
19311.87 20
19313.19 19
19314.50 36
19315.81 24
19317.13 23
19318.44 23
19319.76 19
19321.07 21
19322.39 27
19323.70 30
19325.01 29
19326.33 35
19327.64 33
19328.96 31
19330.27 26
19331.59 19
19332.90 32
19334.22 22
19335.53 21
19336.85 21
19338.16 14
19339.48 21
19340.79 29
19342.11 38
19343.42 33
19344.74 26
19346.05 29
19347.37 26
19348.68 27
19350.00 33
19351.31 28
19352.63 28
19353.94 23
19355.26 27
19356.58 33
19357.89 24
19359.21 34
19360.52 41
19361.84 28
19363.15 34
19364.47 23
19365.79 31
19367.10 30
19368.42 23
19369.73 25
19371.05 28
19372.37 32
19373.68 35
19375.00 26
19376.31 18
19377.63 20
19378.95 19
19380.26 34
19381.58 24
19382.90 26
19384.21 24
19385.53 25
19386.85 24
19388.16 23
19389.48 22
19390.80 24
19392.11 18
19393.43 22
19394.75 28
19396.06 18
19397.38 20
19398.70 24
19400.01 23
19401.33 22
19402.65 25
19403.97 18
19405.28 26
19406.60 28
19407.92 32
19409.23 22
19410.55 29
19411.87 35
19413.19 39
19414.50 25
19415.82 25
19417.14 23
19418.46 28
19419.77 24
19421.09 20
19422.41 30
19423.73 37
19425.05 32
19426.36 33
19427.68 31
19429.00 33
19430.32 25
19431.64 27
19432.95 14
19434.27 27
19435.59 22
19436.91 33
19438.23 30
19439.55 27
19440.86 12
19442.18 25
19443.50 26
19444.82 22
19446.14 28
19447.46 35
19448.78 22
19450.09 31
19451.41 22
19452.73 26
19454.05 22
19455.37 25
19456.69 27
19458.01 22
19459.33 28
19460.65 18
19461.97 23
19463.28 32
19464.60 29
19465.92 22
19467.24 25
19468.56 30
19469.88 26
19471.20 24
19472.52 20
19473.84 29
19475.16 26
19476.48 39
19477.80 36
19479.12 21
19480.44 36
19481.76 36
19483.08 33
19484.40 17
19485.72 24
19487.04 29
19488.36 27
19489.68 26
19491.00 20
19492.32 12
19493.64 27
19494.96 26
19496.28 27
19497.60 22
19498.92 32
19500.24 24
19501.56 19
19502.88 21
19504.20 21
19505.52 23
19506.84 16
19508.16 26
19509.49 19
19510.81 19
19512.13 13
19513.45 14
19514.77 26
19516.09 26
19517.41 17
19518.73 19
19520.05 25
19521.37 23
19522.70 27
19524.02 24
19525.34 28
19526.66 19
19527.98 24
19529.30 29
19530.62 18
19531.95 28
19533.27 30
19534.59 19
19535.91 22
19537.23 22
19538.55 28
19539.88 23
19541.20 33
19542.52 31
19543.84 28
19545.16 19
19546.49 19
19547.81 22
19549.13 18
19550.45 29
19551.77 28
19553.10 18
19554.42 22
19555.74 24
19557.06 21
19558.39 34
19559.71 24
19561.03 26
19562.35 28
19563.68 22
19565.00 29
19566.32 29
19567.64 32
19568.97 35
19570.29 26
19571.61 15
19572.94 11
19574.26 17
19575.58 20
19576.90 17
19578.23 25
19579.55 27
19580.87 36
19582.20 28
19583.52 20
19584.84 28
19586.17 21
19587.49 28
19588.81 22
19590.14 28
19591.46 28
19592.78 21
19594.11 12
19595.43 18
19596.76 16
19598.08 22
19599.40 24
19600.73 25
19602.05 22
19603.37 23
19604.70 21
19606.02 31
19607.35 27
19608.67 13
19610.00 18
19611.32 18
19612.64 21
19613.97 22
19615.29 31
19616.62 25
19617.94 19
19619.27 17
19620.59 16
19621.92 22
19623.24 13
19624.56 17
19625.89 21
19627.21 23
19628.54 22
19629.86 23
19631.19 13
19632.51 12
19633.84 29
19635.16 16
19636.49 25
19637.81 25
19639.14 26
19640.46 12
19641.79 24
19643.11 36
19644.44 13
19645.77 22
19647.09 22
19648.42 28
19649.74 25
19651.07 24
19652.39 24
19653.72 23
19655.04 27
19656.37 39
19657.70 24
19659.02 32
19660.35 17
19661.67 25
19663.00 10
19664.33 19
19665.65 19
19666.98 28
19668.30 31
19669.63 23
19670.96 24
19672.28 44
19673.61 25
19674.94 20
19676.26 21
19677.59 21
19678.92 34
19680.24 28
19681.57 21
19682.90 20
19684.22 21
19685.55 20
19686.88 19
19688.20 24
19689.53 18
19690.86 11
19692.18 31
19693.51 23
19694.84 34
19696.16 18
19697.49 31
19698.82 29
19700.15 34
19701.47 24
19702.80 21
19704.13 22
19705.46 26
19706.78 18
19708.11 20
19709.44 26
19710.77 17
19712.09 21
19713.42 24
19714.75 17
19716.08 16
19717.40 27
19718.73 30
19720.06 31
19721.39 25
19722.72 20
19724.04 49
19725.37 24
19726.70 30
19728.03 19
19729.36 27
19730.68 27
19732.01 32
19733.34 28
19734.67 34
19736.00 21
19737.33 22
19738.66 22
19739.98 22
19741.31 34
19742.64 28
19743.97 28
19745.30 32
19746.63 18
19747.96 23
19749.29 40
19750.61 25
19751.94 20
19753.27 35
19754.60 26
19755.93 17
19757.26 34
19758.59 21
19759.92 27
19761.25 21
19762.58 26
19763.91 34
19765.24 21
19766.57 30
19767.89 31
19769.22 28
19770.55 20
19771.88 34
19773.21 27
19774.54 32
19775.87 23
19777.20 17
19778.53 16
19779.86 27
19781.19 18
19782.52 36
19783.85 26
19785.18 24
19786.51 34
19787.84 31
19789.17 22
19790.50 29
19791.83 20
19793.16 24
19794.49 28
19795.83 37
19797.16 25
19798.49 30
19799.82 28
19801.15 29
19802.48 39
19803.81 18
19805.14 23
19806.47 28
19807.80 23
19809.13 48
19810.46 24
19811.79 18
19813.13 28
19814.46 13
19815.79 33
19817.12 29
19818.45 29
19819.78 37
19821.11 25
19822.44 27
19823.78 25
19825.11 25
19826.44 34
19827.77 23
19829.10 24
19830.43 11
19831.77 21
19833.10 26
19834.43 14
19835.76 28
19837.09 64
19838.42 22
19839.76 24
19841.09 21
19842.42 27
19843.75 20
19845.08 29
19846.42 44
19847.75 43
19849.08 20
19850.41 23
19851.75 18
19853.08 27
19854.41 26
19855.74 33
19857.08 22
19858.41 17
19859.74 20
19861.07 23
19862.41 23
19863.74 25
19865.07 19
19866.41 42
19867.74 39
19869.07 28
19870.40 19
19871.74 16
19873.07 19
19874.40 27
19875.74 24
19877.07 27
19878.40 33
19879.74 24
19881.07 14
19882.40 25
19883.74 22
19885.07 18
19886.40 24
19887.74 25
19889.07 26
19890.40 33
19891.74 25
19893.07 20
19894.41 24
19895.74 16
19897.07 13
19898.41 16
19899.74 18
19901.08 21
19902.41 17
19903.74 21
19905.08 32
19906.41 25
19907.75 32
19909.08 18
19910.41 17
19911.75 25
19913.08 29
19914.42 21
19915.75 25
19917.09 45
19918.42 27
19919.76 23
19921.09 23
19922.43 26
19923.76 27
19925.10 24
19926.43 10
19927.77 33
19929.10 36
19930.44 24
19931.77 18
19933.11 19
19934.44 23
19935.78 26
19937.11 21
19938.45 25
19939.78 24
19941.12 20
19942.45 40
19943.79 37
19945.12 29
19946.46 23
19947.79 21
19949.13 35
19950.47 41
19951.80 27
19953.14 27
19954.47 29
19955.81 22
19957.15 30
19958.48 26
19959.82 17
19961.15 16
19962.49 26
19963.83 23
19965.16 28
19966.50 24
19967.83 25
19969.17 34
19970.51 35
19971.84 24
19973.18 24
19974.52 26
19975.85 39
19977.19 26
19978.53 20
19979.86 35
19981.20 29
19982.54 20
19983.87 31
19985.21 36
19986.55 41
19987.88 41
19989.22 25
19990.56 28
19991.89 24
19993.23 43
19994.57 36
19995.91 22
19997.24 23
19998.58 32
19999.92 38
20001.26 17
20002.59 21
20003.93 26
20005.27 29
20006.61 24
20007.94 28
20009.28 33
20010.62 17
20011.96 20
20013.29 18
20014.63 22
20015.97 19
20017.31 28
20018.65 28
20019.98 37
20021.32 23
20022.66 32
20024.00 33
20025.34 30
20026.67 21
20028.01 25
20029.35 28
20030.69 31
20032.03 32
20033.37 20
20034.71 21
20036.04 41
20037.38 23
20038.72 45
20040.06 30
20041.40 29
20042.74 32
20044.08 27
20045.42 17
20046.75 23
20048.09 23
20049.43 32
20050.77 25
20052.11 22
20053.45 21
20054.79 23
20056.13 28
20057.47 29
20058.81 37
20060.15 33
20061.49 29
20062.82 19
20064.16 19
20065.50 36
20066.84 18
20068.18 33
20069.52 21
20070.86 24
20072.20 19
20073.54 17
20074.88 26
20076.22 34
20077.56 22
20078.90 20
20080.24 48
20081.58 30
20082.92 19
20084.26 21
20085.60 22
20086.94 39
20088.28 31
20089.62 28
20090.96 22
20092.30 27
20093.64 37
20094.99 33
20096.33 24
20097.67 17
20099.01 28
20100.35 31
20101.69 25
20103.03 30
20104.37 24
20105.71 21
20107.05 22
20108.39 43
20109.73 19
20111.08 10
20112.42 29
20113.76 28
20115.10 15
20116.44 18
20117.78 15
20119.12 24
20120.46 27
20121.81 34
20123.15 15
20124.49 20
20125.83 30
20127.17 24
20128.51 31
20129.86 30
20131.20 27
20132.54 23
20133.88 15
20135.22 19
20136.56 23
20137.91 37
20139.25 27
