# Supplementary material for: MALDI-TOF MS typing enables the classification of brewing yeasts of the genus Saccharomyces to major beer styles
Source: PLoS One. 2017 Aug 9;12(8):e0181694. doi: 10.1371/journal.pone.0181694 (PMC5549903; doi:10.1371/journal.pone.0181694)
Supplement: S5 File — The directory includes 90 raw files and was zipped to “.zip”; the folder has three strains with 30 spectra per strain; S1 Text explains the raw files with an example and Table 1 represents the yeast strains used within the experiment. (ZIP) [file pone.0181694.s008.zip › 13-15/30262-213-OG-Ale-Ale-YPG-18h-E-E_2015-08-11__0_B4_1.dat]

2000.98 3946
2001.40 3830
2001.82 3421
2002.25 3781
2002.67 3746
2003.09 3504
2003.51 3810
2003.93 3846
2004.35 3675
2004.78 3767
2005.20 3835
2005.62 3780
2006.04 3761
2006.47 3814
2006.89 3796
2007.31 3879
2007.73 4000
2008.16 3609
2008.58 3680
2009.00 3818
2009.42 3875
2009.85 3792
2010.27 3948
2010.69 3892
2011.11 4019
2011.54 3897
2011.96 3882
2012.38 3982
2012.80 4007
2013.23 3944
2013.65 3868
2014.07 3645
2014.50 3622
2014.92 3824
2015.34 3941
2015.77 3687
2016.19 3386
2016.61 3243
2017.04 3513
2017.46 3566
2017.88 3576
2018.31 3629
2018.73 3699
2019.15 3740
2019.58 3602
2020.00 3481
2020.42 3659
2020.85 3716
2021.27 3662
2021.70 3557
2022.12 3719
2022.54 3675
2022.97 3768
2023.39 3765
2023.82 3772
2024.24 3713
2024.66 3492
2025.09 3770
2025.51 3565
2025.94 3380
2026.36 3320
2026.79 3478
2027.21 3660
2027.63 3654
2028.06 3463
2028.48 3475
2028.91 3480
2029.33 3423
2029.76 3664
2030.18 3658
2030.61 3307
2031.03 3280
2031.46 3159
2031.88 3113
2032.31 3266
2032.73 3277
2033.16 3124
2033.58 3278
2034.01 3307
2034.43 3456
2034.86 3310
2035.28 3311
2035.71 3506
2036.13 3517
2036.56 3673
2036.98 3587
2037.41 3481
2037.84 3381
2038.26 3381
2038.69 3398
2039.11 3272
2039.54 3635
2039.96 3686
2040.39 3695
2040.82 3331
2041.24 3483
2041.67 3756
2042.09 3937
2042.52 4102
2042.95 3658
2043.37 3457
2043.80 3542
2044.22 3512
2044.65 3534
2045.08 3218
2045.50 3283
2045.93 3473
2046.36 3530
2046.78 3391
2047.21 3404
2047.64 3437
2048.06 3318
2048.49 3604
2048.92 3243
2049.34 3251
2049.77 3360
2050.20 3301
2050.62 3348
2051.05 3248
2051.48 3331
2051.90 3313
2052.33 3509
2052.76 3454
2053.18 3306
2053.61 3127
2054.04 3164
2054.47 3442
2054.89 3541
2055.32 3474
2055.75 3446
2056.18 3338
2056.60 3275
2057.03 3273
2057.46 3137
2057.89 3362
2058.31 3366
2058.74 3484
2059.17 3391
2059.60 3287
2060.03 3470
2060.45 3593
2060.88 3445
2061.31 3334
2061.74 3476
2062.17 3576
2062.59 3574
2063.02 3526
2063.45 3634
2063.88 3669
2064.31 3688
2064.73 3826
2065.16 3903
2065.59 3686
2066.02 3373
2066.45 3574
2066.88 3634
2067.31 3979
2067.73 4170
2068.16 3972
2068.59 3996
2069.02 4037
2069.45 3761
2069.88 3880
2070.31 3802
2070.74 3471
2071.17 3476
2071.59 3588
2072.02 3562
2072.45 3430
2072.88 3597
2073.31 3787
2073.74 3602
2074.17 3601
2074.60 3659
2075.03 3624
2075.46 3531
2075.89 3555
2076.32 3800
2076.75 3740
2077.18 3707
2077.61 3900
2078.04 3600
2078.47 3577
2078.89 3633
2079.32 3840
2079.75 4124
2080.18 3823
2080.61 3649
2081.04 4137
2081.47 4143
2081.90 4372
2082.34 4488
2082.77 4598
2083.20 4339
2083.63 4277
2084.06 4260
2084.49 4047
2084.92 4169
2085.35 4037
2085.78 3923
2086.21 3602
2086.64 3789
2087.07 3698
2087.50 3734
2087.93 3542
2088.36 3744
2088.79 3830
2089.22 3447
2089.65 3674
2090.09 3514
2090.52 3580
2090.95 3553
2091.38 3573
2091.81 3560
2092.24 3581
2092.67 3601
2093.10 3458
2093.54 3673
2093.97 3828
2094.40 3734
2094.83 3856
2095.26 3766
2095.69 4112
2096.12 4029
2096.56 4193
2096.99 4170
2097.42 3998
2097.85 3862
2098.28 3934
2098.71 3831
2099.15 3896
2099.58 3766
2100.01 3707
2100.44 3576
2100.87 3511
2101.31 3395
2101.74 3545
2102.17 3617
2102.60 3483
2103.04 3446
2103.47 3208
2103.90 3280
2104.33 3413
2104.77 3531
2105.20 3471
2105.63 3614
2106.06 3635
2106.50 3577
2106.93 3579
2107.36 3706
2107.79 3764
2108.23 3970
2108.66 3779
2109.09 3824
2109.53 3937
2109.96 4097
2110.39 4008
2110.82 3987
2111.26 4130
2111.69 4064
2112.12 3833
2112.56 3724
2112.99 4025
2113.42 3994
2113.86 3922
2114.29 3894
2114.72 3770
2115.16 3646
2115.59 3799
2116.03 3665
2116.46 3500
2116.89 3539
2117.33 3467
2117.76 3367
2118.19 3421
2118.63 3205
2119.06 3134
2119.50 3215
2119.93 3277
2120.36 3181
2120.80 3169
2121.23 3326
2121.67 3305
2122.10 3262
2122.54 3303
2122.97 3548
2123.40 3666
2123.84 3714
2124.27 3531
2124.71 3746
2125.14 3611
2125.58 3574
2126.01 3531
2126.45 3779
2126.88 3535
2127.32 3685
2127.75 3433
2128.19 3359
2128.62 3476
2129.06 3558
2129.49 3531
2129.93 3483
2130.36 3401
2130.80 3397
2131.23 3464
2131.67 3603
2132.10 3769
2132.54 3914
2132.97 3666
2133.41 3790
2133.84 3862
2134.28 3892
2134.71 3782
2135.15 3762
2135.59 3916
2136.02 3863
2136.46 3591
2136.89 3793
2137.33 3805
2137.76 3966
2138.20 3929
2138.64 3653
2139.07 3628
2139.51 3700
2139.94 3804
2140.38 3714
2140.82 3748
2141.25 3752
2141.69 3771
2142.13 3728
2142.56 3684
2143.00 3802
2143.43 3744
2143.87 3532
2144.31 3203
2144.74 3389
2145.18 3547
2145.62 3491
2146.05 3323
2146.49 3389
2146.93 3277
2147.36 3338
2147.80 3310
2148.24 3229
2148.68 3383
2149.11 3582
2149.55 3687
2149.99 3846
2150.42 4140
2150.86 4458
2151.30 4582
2151.74 4587
2152.17 4573
2152.61 4619
2153.05 4599
2153.49 4738
2153.92 4934
2154.36 4951
2154.80 4605
2155.24 4145
2155.67 4103
2156.11 4004
2156.55 3842
2156.99 3757
2157.42 3566
2157.86 3515
2158.30 3604
2158.74 3454
2159.18 3472
2159.61 3436
2160.05 3493
2160.49 3543
2160.93 3512
2161.37 3491
2161.81 3209
2162.24 3448
2162.68 3476
2163.12 3686
2163.56 3506
2164.00 3421
2164.44 3422
2164.87 3494
2165.31 3601
2165.75 3605
2166.19 3606
2166.63 3752
2167.07 3930
2167.51 3615
2167.95 3510
2168.39 3643
2168.82 3857
2169.26 3794
2169.70 4090
2170.14 3868
2170.58 3999
2171.02 4120
2171.46 4138
2171.90 4012
2172.34 4064
2172.78 4183
2173.22 4216
2173.66 4255
2174.10 4331
2174.54 4179
2174.98 4131
2175.42 4109
2175.85 4075
2176.29 4058
2176.73 4005
2177.17 4062
2177.61 4169
2178.05 4090
2178.49 4253
2178.93 4212
2179.37 4249
2179.81 4294
2180.25 4270
2180.69 4143
2181.14 4222
2181.58 4328
2182.02 3933
2182.46 3946
2182.90 4144
2183.34 4123
2183.78 3822
2184.22 3829
2184.66 3708
2185.10 3766
2185.54 3429
2185.98 3379
2186.42 3453
2186.86 3400
2187.30 3673
2187.74 3555
2188.19 3673
2188.63 3593
2189.07 3724
2189.51 3980
2189.95 4074
2190.39 3966
2190.83 4268
2191.27 4655
2191.72 4544
2192.16 4397
2192.60 4268
2193.04 4378
2193.48 4384
2193.92 4119
2194.36 4464
2194.81 4089
2195.25 4038
2195.69 4434
2196.13 4236
2196.57 4102
2197.01 4199
2197.46 4172
2197.90 4386
2198.34 4414
2198.78 4265
2199.22 4154
2199.67 4283
2200.11 4168
2200.55 4010
2200.99 4120
2201.44 4115
2201.88 3935
2202.32 3993
2202.76 3987
2203.21 3613
2203.65 3579
2204.09 3688
2204.53 3756
2204.98 3755
2205.42 3975
2205.86 4115
2206.30 4044
2206.75 3938
2207.19 4072
2207.63 4165
2208.08 4091
2208.52 4167
2208.96 4327
2209.41 4256
2209.85 4287
2210.29 4285
2210.73 4223
2211.18 4500
2211.62 4374
2212.06 4070
2212.51 4113
2212.95 4261
2213.40 4324
2213.84 4617
2214.28 4301
2214.73 4285
2215.17 4366
2215.61 4189
2216.06 4054
2216.50 4071
2216.95 4136
2217.39 4058
2217.83 4039
2218.28 3769
2218.72 3886
2219.17 3934
2219.61 3866
2220.05 3987
2220.50 3761
2220.94 3546
2221.39 3695
2221.83 3722
2222.28 3879
2222.72 4134
2223.16 4111
2223.61 4363
2224.05 4490
2224.50 4740
2224.94 4882
2225.39 5081
2225.83 5507
2226.28 5788
2226.72 5881
2227.17 5890
2227.61 5790
2228.06 5894
2228.50 5853
2228.95 5628
2229.39 5536
2229.84 5366
2230.28 5221
2230.73 4905
2231.17 5092
2231.62 4787
2232.06 4635
2232.51 4500
2232.95 4607
2233.40 4585
2233.85 4632
2234.29 4441
2234.74 4612
2235.18 4419
2235.63 4375
2236.07 4303
2236.52 4194
2236.97 4351
2237.41 4480
2237.86 4326
2238.30 4117
2238.75 4280
2239.20 4276
2239.64 4155
2240.09 4231
2240.53 4263
2240.98 4373
2241.43 4479
2241.87 4379
2242.32 4569
2242.77 4310
2243.21 4418
2243.66 4389
2244.11 4455
2244.55 4313
2245.00 4203
2245.45 4055
2245.89 4182
2246.34 3937
2246.79 3828
2247.23 3910
2247.68 3743
2248.13 3807
2248.57 3585
2249.02 3794
2249.47 3779
2249.92 3543
2250.36 3780
2250.81 3624
2251.26 3748
2251.70 3859
2252.15 4043
2252.60 3818
2253.05 3871
2253.49 4049
2253.94 3929
2254.39 3815
2254.84 3870
2255.28 4023
2255.73 3753
2256.18 3855
2256.63 3815
2257.08 3788
2257.52 3758
2257.97 3678
2258.42 3748
2258.87 3680
2259.32 3711
2259.76 3789
2260.21 3796
2260.66 3779
2261.11 4009
2261.56 3877
2262.01 3884
2262.45 4243
2262.90 4366
2263.35 4694
2263.80 4789
2264.25 5032
2264.70 4966
2265.15 5160
2265.59 5160
2266.04 5237
2266.49 5326
2266.94 5090
2267.39 5038
2267.84 5023
2268.29 4987
2268.74 5265
2269.19 5503
2269.63 5552
2270.08 5445
2270.53 5619
2270.98 5460
2271.43 5785
2271.88 5947
2272.33 5887
2272.78 6166
2273.23 6160
2273.68 5800
2274.13 5819
2274.58 5572
2275.03 5523
2275.48 5392
2275.93 5146
2276.38 4975
2276.83 4667
2277.28 4400
2277.73 4404
2278.18 4241
2278.63 4180
2279.08 4008
2279.53 3762
2279.98 3738
2280.43 4221
2280.88 3933
2281.33 4033
2281.78 4218
2282.23 4349
2282.68 4242
2283.13 4451
2283.58 4387
2284.03 4440
2284.48 4593
2284.93 4637
2285.38 4623
2285.83 4629
2286.28 4636
2286.73 4544
2287.19 4481
2287.64 4350
2288.09 4489
2288.54 4639
2288.99 4500
2289.44 4548
2289.89 4910
2290.34 5513
2290.79 5702
2291.25 6153
2291.70 6589
2292.15 7054
2292.60 7233
2293.05 8097
2293.50 8306
2293.95 8322
2294.41 7905
2294.86 7830
2295.31 7692
2295.76 7346
2296.21 7228
2296.66 6543
2297.12 6279
2297.57 5968
2298.02 5715
2298.47 5829
2298.92 5109
2299.38 4769
2299.83 4739
2300.28 4586
2300.73 4481
2301.18 4705
2301.64 4514
2302.09 4341
2302.54 4142
2302.99 4268
2303.45 4166
2303.90 4239
2304.35 4298
2304.80 4059
2305.26 4099
2305.71 4171
2306.16 4275
2306.61 4411
2307.07 4365
2307.52 4186
2307.97 4262
2308.43 4489
2308.88 4489
2309.33 4574
2309.79 4884
2310.24 4608
2310.69 4651
2311.15 4939
2311.60 4866
2312.05 5031
2312.51 5120
2312.96 5115
2313.41 5170
2313.87 5015
2314.32 5261
2314.77 5262
2315.23 5175
2315.68 4962
2316.13 4557
2316.59 4377
2317.04 4306
2317.49 4308
2317.95 4297
2318.40 4127
2318.86 3957
2319.31 3950
2319.76 3986
2320.22 4233
2320.67 4151
2321.13 4203
2321.58 4418
2322.04 4622
2322.49 4576
2322.94 4475
2323.40 4503
2323.85 4566
2324.31 4674
2324.76 4607
2325.22 4489
2325.67 4653
2326.13 4764
2326.58 4722
2327.04 4686
2327.49 4932
2327.95 4894
2328.40 5273
2328.86 5199
2329.31 5012
2329.77 5118
2330.22 5093
2330.68 5094
2331.13 4935
2331.59 5222
2332.04 5063
2332.50 5107
2332.95 5045
2333.41 4789
2333.86 4782
2334.32 4637
2334.77 4553
2335.23 4394
2335.69 4393
2336.14 4311
2336.60 4344
2337.05 4349
2337.51 4275
2337.96 4288
2338.42 4370
2338.88 4569
2339.33 4796
2339.79 5172
2340.24 5587
2340.70 5814
2341.16 6202
2341.61 6780
2342.07 6826
2342.52 7454
2342.98 7714
2343.44 7907
2343.89 7659
2344.35 7778
2344.81 7673
2345.26 7529
2345.72 7376
2346.18 7036
2346.63 6749
2347.09 6887
2347.55 6744
2348.00 6569
2348.46 6738
2348.92 6956
2349.37 6771
2349.83 6599
2350.29 6264
2350.75 6028
2351.20 5823
2351.66 5637
2352.12 5319
2352.57 5017
2353.03 4724
2353.49 4479
2353.95 4549
2354.40 4368
2354.86 4591
2355.32 4406
2355.78 4107
2356.23 4286
2356.69 4276
2357.15 4322
2357.61 4130
2358.07 4195
2358.52 4121
2358.98 4282
2359.44 4190
2359.90 4176
2360.36 4057
2360.81 4289
2361.27 4489
2361.73 4454
2362.19 4523
2362.65 4721
2363.10 4721
2363.56 4678
2364.02 4525
2364.48 4718
2364.94 4854
2365.40 4795
2365.86 4561
2366.31 4635
2366.77 4617
2367.23 4519
2367.69 4870
2368.15 4457
2368.61 4621
2369.07 5106
2369.53 5129
2369.98 5233
2370.44 5192
2370.90 5380
2371.36 5577
2371.82 5491
2372.28 5467
2372.74 5273
2373.20 5555
2373.66 5378
2374.12 5267
2374.58 5074
2375.04 4757
2375.50 4466
2375.95 4907
2376.41 5114
2376.87 4878
2377.33 4779
2377.79 4986
2378.25 4995
2378.71 4726
2379.17 4737
2379.63 4873
2380.09 4878
2380.55 4752
2381.01 4941
2381.47 4870
2381.93 4795
2382.39 5196
2382.85 4852
2383.31 5087
2383.77 5194
2384.23 5004
2384.69 4522
2385.15 4362
2385.62 4396
2386.08 4540
2386.54 4375
2387.00 4521
2387.46 4170
2387.92 4574
2388.38 4469
2388.84 4428
2389.30 4331
2389.76 4285
2390.22 4375
2390.68 4123
2391.14 4129
2391.61 4536
2392.07 4430
2392.53 4340
2392.99 4519
2393.45 4423
2393.91 4247
2394.37 4325
2394.83 4280
2395.30 4574
2395.76 4437
2396.22 4361
2396.68 4287
2397.14 4281
2397.60 4347
2398.07 4448
2398.53 4340
2398.99 4263
2399.45 4300
2399.91 4451
2400.37 4452
2400.84 4557
2401.30 4284
2401.76 4304
2402.22 4176
2402.68 4112
2403.15 4098
2403.61 4282
2404.07 4153
2404.53 4170
2405.00 4134
2405.46 4190
2405.92 4236
2406.38 4120
2406.85 4469
2407.31 4538
2407.77 4686
2408.23 4765
2408.70 4757
2409.16 4616
2409.62 4689
2410.08 4590
2410.55 4551
2411.01 4572
2411.47 4443
2411.94 4318
2412.40 4315
2412.86 4222
2413.33 4130
2413.79 4163
2414.25 4176
2414.72 4194
2415.18 4007
2415.64 4072
2416.11 4119
2416.57 4320
2417.03 4416
2417.50 4457
2417.96 4548
2418.42 4726
2418.89 4763
2419.35 4668
2419.81 4882
2420.28 5057
2420.74 5204
2421.21 5094
2421.67 5024
2422.13 5146
2422.60 5094
2423.06 5303
2423.53 5083
2423.99 5007
2424.45 5033
2424.92 4805
2425.38 4645
2425.85 4744
2426.31 4867
2426.78 4998
2427.24 4795
2427.71 4774
2428.17 4900
2428.63 4958
2429.10 5243
2429.56 5442
2430.03 5277
2430.49 5332
2430.96 5489
2431.42 5167
2431.89 4929
2432.35 4881
2432.82 4766
2433.28 4919
2433.75 4659
2434.21 4504
2434.68 4564
2435.14 4775
2435.61 4738
2436.07 4667
2436.54 4753
2437.01 4673
2437.47 4692
2437.94 4805
2438.40 4705
2438.87 4788
2439.33 5268
2439.80 5571
2440.26 5564
2440.73 5900
2441.20 6221
2441.66 6733
2442.13 7489
2442.59 7773
2443.06 7564
2443.53 7595
2443.99 7607
2444.46 7453
2444.92 7261
2445.39 6900
2445.86 6341
2446.32 5671
2446.79 5446
2447.26 5192
2447.72 4743
2448.19 4734
2448.66 4577
2449.12 4030
2449.59 3993
2450.05 4105
2450.52 4149
2450.99 4022
2451.46 3811
2451.92 4019
2452.39 4224
2452.86 4138
2453.32 4159
2453.79 4208
2454.26 4275
2454.72 4077
2455.19 4263
2455.66 4331
2456.13 4128
2456.59 4053
2457.06 4026
2457.53 4111
2458.00 4420
2458.46 4242
2458.93 4236
2459.40 4336
2459.87 4182
2460.33 4152
2460.80 4302
2461.27 4204
2461.74 4188
2462.20 3991
2462.67 4148
2463.14 4048
2463.61 4191
2464.08 4116
2464.54 4087
2465.01 4130
2465.48 3973
2465.95 4194
2466.42 4110
2466.88 4119
2467.35 4276
2467.82 4260
2468.29 4247
2468.76 4273
2469.23 4270
2469.70 4447
2470.16 4387
2470.63 4624
2471.10 4596
2471.57 4392
2472.04 4630
2472.51 4222
2472.98 4160
2473.44 4231
2473.91 4174
2474.38 4300
2474.85 3979
2475.32 4075
2475.79 4287
2476.26 4142
2476.73 3908
2477.20 3659
2477.67 3859
2478.14 4071
2478.61 3891
2479.08 4342
2479.54 4122
2480.01 4421
2480.48 4461
2480.95 4216
2481.42 4080
2481.89 4157
2482.36 4444
2482.83 4657
2483.30 4753
2483.77 4566
2484.24 4428
2484.71 4268
2485.18 4128
2485.65 4514
2486.12 4421
2486.59 4026
2487.06 4189
2487.53 4053
2488.00 4200
2488.47 4366
2488.94 4388
2489.41 4315
2489.88 4077
2490.35 4323
2490.83 4324
2491.30 4159
2491.77 3983
2492.24 4178
2492.71 4152
2493.18 4370
2493.65 4313
2494.12 4315
2494.59 4147
2495.06 4018
2495.53 4320
2496.00 4388
2496.48 4143
2496.95 4276
2497.42 4481
2497.89 4503
2498.36 4344
2498.83 4397
2499.30 4460
2499.77 4506
2500.25 4436
2500.72 4084
2501.19 4079
2501.66 4045
2502.13 4322
2502.60 4147
2503.07 4041
2503.55 3800
2504.02 3822
2504.49 3931
2504.96 3737
2505.43 3783
2505.91 3902
2506.38 4092
2506.85 4084
2507.32 4018
2507.79 4150
2508.27 4189
2508.74 4204
2509.21 4517
2509.68 4551
2510.16 4686
2510.63 4894
2511.10 4940
2511.57 5040
2512.05 5193
2512.52 5604
2512.99 5761
2513.46 5493
2513.94 5379
2514.41 5599
2514.88 5672
2515.35 5759
2515.83 5896
2516.30 5670
2516.77 5465
2517.25 5236
2517.72 5070
2518.19 5069
2518.67 4867
2519.14 4525
2519.61 4413
2520.09 4500
2520.56 4645
2521.03 4453
2521.51 4413
2521.98 4541
2522.45 4542
2522.93 4512
2523.40 4339
2523.87 4165
2524.35 4067
2524.82 4349
2525.29 4072
2525.77 4316
2526.24 4494
2526.72 4479
2527.19 4319
2527.66 4741
2528.14 5067
2528.61 4860
2529.09 4753
2529.56 4690
2530.03 4742
2530.51 4695
2530.98 4588
2531.46 4314
2531.93 4399
2532.41 4495
2532.88 4512
2533.36 4605
2533.83 4640
2534.31 4799
2534.78 4931
2535.25 4934
2535.73 4808
2536.20 4911
2536.68 4984
2537.15 4733
2537.63 4559
2538.10 4527
2538.58 4662
2539.05 4685
2539.53 4400
2540.00 4418
2540.48 4598
2540.95 4641
2541.43 4373
2541.91 4187
2542.38 4290
2542.86 4461
2543.33 4632
2543.81 4786
2544.28 4700
2544.76 4649
2545.23 4798
2545.71 4659
2546.19 4846
2546.66 4706
2547.14 5115
2547.61 5206
2548.09 5320
2548.56 5627
2549.04 6064
2549.52 6483
2549.99 6558
2550.47 6605
2550.95 6782
2551.42 6743
2551.90 6626
2552.37 6803
2552.85 6601
2553.33 6367
2553.80 6180
2554.28 6227
2554.76 6183
2555.23 6428
2555.71 7058
2556.19 7446
2556.66 7411
2557.14 8045
2557.62 8369
2558.09 8312
2558.57 8395
2559.05 8453
2559.52 8668
2560.00 8548
2560.48 8198
2560.96 7894
2561.43 7026
2561.91 6491
2562.39 6054
2562.86 5730
2563.34 5471
2563.82 5294
2564.30 5219
2564.77 4782
2565.25 4624
2565.73 4493
2566.21 4545
2566.68 4541
2567.16 4583
2567.64 4325
2568.12 4556
2568.60 4428
2569.07 4252
2569.55 4307
2570.03 4316
2570.51 4247
2570.99 4121
2571.46 4240
2571.94 4137
2572.42 4225
2572.90 4202
2573.38 4051
2573.85 4370
2574.33 4165
2574.81 4132
2575.29 4059
2575.77 4048
2576.25 3964
2576.73 3850
2577.20 4134
2577.68 4376
2578.16 4201
2578.64 4101
2579.12 4175
2579.60 4166
2580.08 4186
2580.56 4122
2581.04 4301
2581.51 4223
2581.99 4262
2582.47 4179
2582.95 4314
2583.43 4330
2583.91 4362
2584.39 4153
2584.87 4300
2585.35 4186
2585.83 4194
2586.31 4086
2586.79 4146
2587.27 4246
2587.75 4500
2588.23 4465
2588.71 4400
2589.18 4420
2589.66 4467
2590.14 4700
2590.62 4648
2591.10 4612
2591.58 4569
2592.06 4452
2592.54 4730
2593.02 4828
2593.50 4738
2593.98 4717
2594.47 4980
2594.95 5249
2595.43 5366
2595.91 5591
2596.39 5533
2596.87 5562
2597.35 5562
2597.83 5699
2598.31 5900
2598.79 5805
2599.27 5971
2599.75 5602
2600.23 5572
2600.71 5610
2601.19 5160
2601.67 5145
2602.16 5052
2602.64 4746
2603.12 4463
2603.60 4066
2604.08 4404
2604.56 4170
2605.04 4254
2605.52 3917
2606.00 4138
2606.49 4224
2606.97 3911
2607.45 3880
2607.93 4089
2608.41 4497
2608.89 4529
2609.37 4530
2609.86 4622
2610.34 4713
2610.82 4978
2611.30 4992
2611.78 5041
2612.27 5081
2612.75 5089
2613.23 5192
2613.71 5454
2614.19 5620
2614.68 5818
2615.16 5618
2615.64 5497
2616.12 5685
2616.60 5505
2617.09 5503
2617.57 5458
2618.05 5268
2618.53 5022
2619.02 4803
2619.50 4667
2619.98 4490
2620.46 4492
2620.95 4499
2621.43 4279
2621.91 4092
2622.40 4027
2622.88 4116
2623.36 4191
2623.84 4184
2624.33 4116
2624.81 4225
2625.29 4295
2625.78 4450
2626.26 4293
2626.74 4573
2627.23 4484
2627.71 4547
2628.19 4493
2628.68 4701
2629.16 4264
2629.64 4345
2630.13 4656
2630.61 4365
2631.09 4372
2631.58 4535
2632.06 4654
2632.54 4694
2633.03 4496
2633.51 4514
2634.00 4803
2634.48 4661
2634.96 4838
2635.45 4824
2635.93 4811
2636.42 4627
2636.90 4714
2637.38 4478
2637.87 4673
2638.35 4484
2638.84 4627
2639.32 4560
2639.81 4441
2640.29 4386
2640.78 4389
2641.26 4468
2641.74 4467
2642.23 4521
2642.71 4679
2643.20 4573
2643.68 4490
2644.17 4438
2644.65 4349
2645.14 4429
2645.62 4575
2646.11 4272
2646.59 4309
2647.08 4094
2647.56 3928
2648.05 3853
2648.53 3991
2649.02 4175
2649.50 4304
2649.99 4393
2650.48 4324
2650.96 4381
2651.45 4140
2651.93 4289
2652.42 4161
2652.90 4317
2653.39 4243
2653.87 4365
2654.36 4735
2654.85 4455
2655.33 4516
2655.82 4700
2656.30 4481
2656.79 4520
2657.28 4494
2657.76 4241
2658.25 4235
2658.73 4036
2659.22 4244
2659.71 4360
2660.19 4359
2660.68 4254
2661.17 3911
2661.65 3840
2662.14 4048
2662.62 4057
2663.11 4097
2663.60 4177
2664.08 4121
2664.57 4306
2665.06 4395
2665.55 4501
2666.03 4459
2666.52 4613
2667.01 4523
2667.49 4651
2667.98 4768
2668.47 4615
2668.95 4593
2669.44 4588
2669.93 4658
2670.42 4560
2670.90 4371
2671.39 4421
2671.88 4563
2672.36 4920
2672.85 4681
2673.34 4933
2673.83 5148
2674.31 5224
2674.80 5320
2675.29 5829
2675.78 6379
2676.27 6403
2676.75 6530
2677.24 6579
2677.73 6682
2678.22 6335
2678.71 6493
2679.19 6445
2679.68 6513
2680.17 6418
2680.66 6131
2681.15 6000
2681.63 5848
2682.12 6444
2682.61 6594
2683.10 6923
2683.59 6968
2684.08 7382
2684.56 7624
2685.05 7983
2685.54 8133
2686.03 8405
2686.52 8692
2687.01 8760
2687.50 8598
2687.99 8209
2688.47 7762
2688.96 7495
2689.45 7119
2689.94 6777
2690.43 6353
2690.92 6119
2691.41 5768
2691.90 5342
2692.39 5424
2692.88 5104
2693.37 4997
2693.85 4925
2694.34 4935
2694.83 4694
2695.32 4874
2695.81 4742
2696.30 4836
2696.79 4592
2697.28 4602
2697.77 4385
2698.26 4595
2698.75 4559
2699.24 4945
2699.73 5141
2700.22 4919
2700.71 4896
2701.20 4911
2701.69 5064
2702.18 4903
2702.67 4996
2703.16 5047
2703.65 5107
2704.14 5003
2704.63 5063
2705.12 4951
2705.61 5213
2706.10 5198
2706.59 4988
2707.08 5036
2707.58 4930
2708.07 5117
2708.56 4717
2709.05 4878
2709.54 4660
2710.03 4711
2710.52 4664
2711.01 4553
2711.50 4502
2711.99 4718
2712.48 4685
2712.98 4902
2713.47 4845
2713.96 4764
2714.45 4587
2714.94 4648
2715.43 4913
2715.92 4908
2716.41 4928
2716.91 4674
2717.40 4886
2717.89 4841
2718.38 4871
2718.87 4731
2719.36 4741
2719.86 4624
2720.35 4379
2720.84 4421
2721.33 4382
2721.82 4479
2722.31 4645
2722.81 4605
2723.30 5106
2723.79 5063
2724.28 4709
2724.77 5222
2725.27 5500
2725.76 5373
2726.25 5420
2726.74 5352
2727.24 5213
2727.73 5297
2728.22 5004
2728.71 5158
2729.21 5103
2729.70 4800
2730.19 4894
2730.68 4683
2731.18 4648
2731.67 4930
2732.16 4991
2732.66 4874
2733.15 4944
2733.64 4808
2734.13 4700
2734.63 4833
2735.12 4892
2735.61 4859
2736.11 5099
2736.60 5255
2737.09 5205
2737.59 5283
2738.08 5371
2738.57 5342
2739.07 5288
2739.56 5240
2740.05 5054
2740.55 5251
2741.04 5003
2741.54 5239
2742.03 5197
2742.52 5197
2743.02 5001
2743.51 4712
2744.00 4546
2744.50 4467
2744.99 4431
2745.49 4158
2745.98 4198
2746.47 4174
2746.97 4412
2747.46 4240
2747.96 4239
2748.45 4230
2748.95 4289
2749.44 4093
2749.93 4106
2750.43 4049
2750.92 4125
2751.42 4413
2751.91 4168
2752.41 4117
2752.90 4162
2753.40 4452
2753.89 4586
2754.39 4657
2754.88 4516
2755.38 4493
2755.87 4686
2756.37 4788
2756.86 4821
2757.36 4896
2757.85 5055
2758.35 5187
2758.84 5055
2759.34 4874
2759.83 4725
2760.33 5000
2760.82 5151
2761.32 4929
2761.81 4603
2762.31 4633
2762.81 4478
2763.30 4399
2763.80 4824
2764.29 4592
2764.79 4924
2765.28 4604
2765.78 4509
2766.28 4577
2766.77 4334
2767.27 4491
2767.76 4290
2768.26 4349
2768.76 4607
2769.25 4575
2769.75 4667
2770.25 4622
2770.74 4719
2771.24 4694
2771.73 4535
2772.23 4581
2772.73 4544
2773.22 4827
2773.72 4906
2774.22 4719
2774.71 5179
2775.21 5444
2775.71 5764
2776.20 5850
2776.70 5978
2777.20 6102
2777.69 6763
2778.19 6891
2778.69 7194
2779.19 7150
2779.68 7082
2780.18 7088
2780.68 7050
2781.17 6742
2781.67 6870
2782.17 6953
2782.67 6411
2783.16 5975
2783.66 5741
2784.16 5378
2784.66 5435
2785.15 5343
2785.65 5264
2786.15 5209
2786.65 5261
2787.15 5204
2787.64 4960
2788.14 5170
2788.64 4959
2789.14 4834
2789.63 5090
2790.13 4668
2790.63 4526
2791.13 4535
2791.63 4470
2792.13 4456
2792.62 4723
2793.12 4801
2793.62 4621
2794.12 4356
2794.62 4695
2795.12 5039
2795.61 5116
2796.11 5614
2796.61 6254
2797.11 6896
2797.61 7506
2798.11 8214
2798.61 9040
2799.11 9612
2799.60 10152
2800.10 10681
2800.60 11221
2801.10 10885
2801.60 10309
2802.10 9581
2802.60 9014
2803.10 8585
2803.60 7773
2804.10 7450
2804.60 7078
2805.10 6466
2805.59 6430
2806.09 6705
2806.59 6450
2807.09 6819
2807.59 7298
2808.09 8086
2808.59 8623
2809.09 8898
2809.59 9307
2810.09 9562
2810.59 9976
2811.09 10553
2811.59 10540
2812.09 10649
2812.59 10357
2813.09 10198
2813.59 9691
2814.09 8952
2814.59 8289
2815.09 7562
2815.59 6912
2816.09 6667
2816.59 6242
2817.09 5991
2817.59 5841
2818.09 5954
2818.60 5519
2819.10 5584
2819.60 5559
2820.10 5339
2820.60 5411
2821.10 5421
2821.60 5526
2822.10 5620
2822.60 5718
2823.10 5934
2823.60 6011
2824.10 5954
2824.61 5983
2825.11 6209
2825.61 6025
2826.11 6026
2826.61 6194
2827.11 6218
2827.61 6271
2828.12 6564
2828.62 6353
2829.12 6185
2829.62 6079
2830.12 5825
2830.62 5504
2831.12 5688
2831.63 5600
2832.13 5191
2832.63 5034
2833.13 5082
2833.63 4989
2834.14 5026
2834.64 5032
2835.14 4865
2835.64 5066
2836.14 5167
2836.65 5046
2837.15 5237
2837.65 5326
2838.15 5497
2838.66 5607
2839.16 5839
2839.66 6051
2840.16 5830
2840.67 5811
2841.17 5978
2841.67 5908
2842.17 5826
2842.68 5786
2843.18 5701
2843.68 5680
2844.18 5600
2844.69 5379
2845.19 5193
2845.69 5374
2846.20 5446
2846.70 5359
2847.20 5117
2847.71 5209
2848.21 5296
2848.71 5386
2849.22 5274
2849.72 5071
2850.22 5087
2850.73 5499
2851.23 5282
2851.73 5276
2852.24 5153
2852.74 5134
2853.24 5332
2853.75 5259
2854.25 4991
2854.75 4946
2855.26 5065
2855.76 5072
2856.27 5020
2856.77 5055
2857.27 4976
2857.78 5115
2858.28 5165
2858.79 4969
2859.29 5280
2859.80 5161
2860.30 5343
2860.80 5098
2861.31 4858
2861.81 5015
2862.32 4898
2862.82 4857
2863.33 4948
2863.83 4956
2864.34 4797
2864.84 4734
2865.34 4882
2865.85 4747
2866.35 4901
2866.86 4680
2867.36 4614
2867.87 4449
2868.37 4551
2868.88 4415
2869.38 4398
2869.89 4687
2870.39 4670
2870.90 4441
2871.41 4483
2871.91 4537
2872.42 5000
2872.92 5010
2873.43 5246
2873.93 5130
2874.44 5356
2874.94 5314
2875.45 5406
2875.95 5653
2876.46 5408
2876.97 5526
2877.47 5747
2877.98 5826
2878.48 5765
2878.99 5705
2879.50 5827
2880.00 5893
2880.51 6140
2881.01 6359
2881.52 6339
2882.03 6771
2882.53 7060
2883.04 7261
2883.54 7490
2884.05 7929
2884.56 8197
2885.06 8361
2885.57 8010
2886.08 8429
2886.58 8380
2887.09 7968
2887.60 7807
2888.10 7775
2888.61 7918
2889.12 8296
2889.62 8057
2890.13 7691
2890.64 7675
2891.15 7508
2891.65 7414
2892.16 7232
2892.67 7073
2893.17 6433
2893.68 6159
2894.19 5975
2894.70 5938
2895.20 5714
2895.71 5649
2896.22 5736
2896.73 5483
2897.23 5353
2897.74 5403
2898.25 5587
2898.76 5797
2899.26 6054
2899.77 5699
2900.28 5415
2900.79 5566
2901.29 5467
2901.80 5526
2902.31 5523
2902.82 5597
2903.33 5705
2903.83 5711
2904.34 5840
2904.85 5903
2905.36 6035
2905.87 6128
2906.38 6326
2906.88 6321
2907.39 6278
2907.90 6345
2908.41 6522
2908.92 6351
2909.43 6136
2909.94 6314
2910.44 6468
2910.95 6413
2911.46 6375
2911.97 5995
2912.48 5953
2912.99 5948
2913.50 5818
2914.01 5656
2914.52 5916
2915.02 5984
2915.53 6327
2916.04 6229
2916.55 6258
2917.06 6591
2917.57 6633
2918.08 6405
2918.59 6328
2919.10 6403
2919.61 6400
2920.12 6504
2920.63 6452
2921.14 6532
2921.65 6537
2922.16 6477
2922.67 6595
2923.18 6736
2923.69 6858
2924.20 7239
2924.71 7776
2925.22 8467
2925.73 9347
2926.24 10430
2926.75 10855
2927.26 11780
2927.77 12700
2928.28 13330
2928.79 13519
2929.30 13211
2929.81 12737
2930.32 11996
2930.83 11380
2931.34 9901
2931.85 8764
2932.36 7931
2932.87 7189
2933.38 6958
2933.89 6205
2934.40 5669
2934.91 5362
2935.42 4962
2935.94 4872
2936.45 4934
2936.96 4993
2937.47 4893
2937.98 4861
2938.49 5120
2939.00 5301
2939.51 5284
2940.02 5166
2940.54 5277
2941.05 5360
2941.56 5026
2942.07 4928
2942.58 5090
2943.09 5158
2943.61 4972
2944.12 4951
2944.63 5393
2945.14 5302
2945.65 5241
2946.16 5552
2946.68 5664
2947.19 6036
2947.70 5843
2948.21 6022
2948.72 6167
2949.24 6198
2949.75 6134
2950.26 5733
2950.77 5834
2951.28 5854
2951.80 5666
2952.31 5433
2952.82 5196
2953.33 5352
2953.85 5483
2954.36 5485
2954.87 5241
2955.38 5593
2955.90 5334
2956.41 5325
2956.92 5344
2957.43 5229
2957.95 5271
2958.46 5199
2958.97 5341
2959.49 5474
2960.00 5420
2960.51 5476
2961.03 5702
2961.54 5642
2962.05 5811
2962.57 5703
2963.08 6059
2963.59 6048
2964.11 5985
2964.62 6133
2965.13 6444
2965.65 6344
2966.16 6340
2966.67 6138
2967.19 5732
2967.70 5704
2968.21 5684
2968.73 5443
2969.24 5344
2969.76 5284
2970.27 5160
2970.78 4957
2971.30 4555
2971.81 4599
2972.33 4567
2972.84 4382
2973.35 4492
2973.87 4469
2974.38 4403
2974.90 4628
2975.41 4556
2975.92 4449
2976.44 4527
2976.95 4501
2977.47 4834
2977.98 4887
2978.50 4711
2979.01 4826
2979.53 4648
2980.04 4734
2980.56 4805
2981.07 4686
2981.59 5092
2982.10 4806
2982.62 5077
2983.13 5144
2983.65 5001
2984.16 4824
2984.68 5154
2985.19 5336
2985.71 5161
2986.22 5021
2986.74 5089
2987.25 5350
2987.77 5343
2988.28 5132
2988.80 5073
2989.31 4982
2989.83 5039
2990.35 5445
2990.86 5260
2991.38 5673
2991.89 5772
2992.41 5774
2992.92 6114
2993.44 6107
2993.96 6143
2994.47 6377
2994.99 6636
2995.50 6930
2996.02 6810
2996.54 6943
2997.05 6997
2997.57 6669
2998.09 6767
2998.60 6892
2999.12 6928
2999.64 7000
3000.15 6712
3000.67 6902
3001.18 6817
3001.70 7038
3002.22 6781
3002.73 6469
3003.25 6340
3003.77 6522
3004.29 6006
3004.80 6033
3005.32 5997
3005.84 5669
3006.35 5672
3006.87 5195
3007.39 5381
3007.90 5222
3008.42 5359
3008.94 5312
3009.46 5357
3009.97 5155
3010.49 5230
3011.01 5035
3011.53 5133
3012.04 5110
3012.56 5039
3013.08 5214
3013.60 5081
3014.11 4911
3014.63 4907
3015.15 5002
3015.67 4847
3016.18 4849
3016.70 4911
3017.22 5155
3017.74 5101
3018.26 5319
3018.77 5574
3019.29 5600
3019.81 5550
3020.33 5668
3020.85 5776
3021.37 5621
3021.88 5531
3022.40 5526
3022.92 5593
3023.44 5658
3023.96 6118
3024.48 6214
3025.00 6184
3025.51 6311
3026.03 6263
3026.55 6473
3027.07 6735
3027.59 6551
3028.11 6847
3028.63 7070
3029.15 6700
3029.67 6486
3030.18 6381
3030.70 6076
3031.22 5777
3031.74 5674
3032.26 5724
3032.78 5389
3033.30 5511
3033.82 5544
3034.34 5665
3034.86 5548
3035.38 5776
3035.90 6208
3036.42 6508
3036.94 6525
3037.46 6755
3037.98 7255
3038.50 7294
3039.02 7184
3039.54 7010
3040.06 6840
3040.58 6918
3041.10 6595
3041.62 6559
3042.14 6093
3042.66 6180
3043.18 5757
3043.70 5415
3044.22 5440
3044.74 5166
3045.26 4964
3045.78 5229
3046.30 5042
3046.82 4994
3047.34 4719
3047.86 4822
3048.38 4948
3048.90 4834
3049.42 4576
3049.94 4703
3050.46 4563
3050.98 4683
3051.50 4768
3052.03 4612
3052.55 5060
3053.07 5050
3053.59 5038
3054.11 4859
3054.63 5159
3055.15 5363
3055.67 5492
3056.19 5275
3056.72 5223
3057.24 5463
3057.76 5645
3058.28 5416
3058.80 5332
3059.32 5226
3059.84 5075
3060.37 5231
3060.89 5186
3061.41 5089
3061.93 5168
3062.45 5147
3062.98 5087
3063.50 5061
3064.02 5118
3064.54 4898
3065.06 5017
3065.59 5293
3066.11 5410
3066.63 5392
3067.15 5404
3067.67 5272
3068.20 5396
3068.72 5387
3069.24 5249
3069.76 5421
3070.29 5447
3070.81 5504
3071.33 5515
3071.85 5422
3072.38 5404
3072.90 5615
3073.42 5408
3073.95 5462
3074.47 5172
3074.99 5098
3075.51 5323
3076.04 5519
3076.56 5507
3077.08 5348
3077.61 5701
3078.13 5741
3078.65 5557
3079.18 5749
3079.70 6168
3080.22 6017
3080.75 6120
3081.27 6388
3081.79 6235
3082.32 6202
3082.84 6299
3083.36 6230
3083.89 6340
3084.41 6127
3084.93 6128
3085.46 5903
3085.98 5870
3086.51 5800
3087.03 5794
3087.55 6070
3088.08 6165
3088.60 5993
3089.13 5695
3089.65 5646
3090.17 5492
3090.70 5705
3091.22 5554
3091.75 5504
3092.27 5746
3092.80 5433
3093.32 5630
3093.85 5579
3094.37 5533
3094.89 5606
3095.42 5529
3095.94 5219
3096.47 5175
3096.99 5424
3097.52 5441
3098.04 5314
3098.57 5423
3099.09 5811
3099.62 5650
3100.14 5762
3100.67 5991
3101.19 6433
3101.72 6723
3102.24 7053
3102.77 7812
3103.29 8393
3103.82 9010
3104.34 9715
3104.87 9994
3105.40 10772
3105.92 11544
3106.45 11832
3106.97 11721
3107.50 11406
3108.02 10747
3108.55 10186
3109.08 9505
3109.60 8538
3110.13 7848
3110.65 7529
3111.18 7112
3111.70 7279
3112.23 7032
3112.76 7262
3113.28 7614
3113.81 7468
3114.34 7879
3114.86 8088
3115.39 7791
3115.91 7141
3116.44 7135
3116.97 6862
3117.49 6556
3118.02 6228
3118.55 5771
3119.07 5486
3119.60 5221
3120.13 5320
3120.65 5542
3121.18 5526
3121.71 5409
3122.23 5341
3122.76 5139
3123.29 5105
3123.82 5007
3124.34 4991
3124.87 5043
3125.40 5150
3125.92 5005
3126.45 5055
3126.98 5136
3127.51 5160
3128.03 5002
3128.56 5019
3129.09 4899
3129.62 5024
3130.14 5070
3130.67 4778
3131.20 4985
3131.73 5217
3132.25 5247
3132.78 5248
3133.31 5188
3133.84 5215
3134.37 5112
3134.89 5103
3135.42 5250
3135.95 4898
3136.48 5028
3137.01 5150
3137.53 4830
3138.06 5102
3138.59 5308
3139.12 4968
3139.65 4790
3140.18 4842
3140.70 5043
3141.23 4876
3141.76 4898
3142.29 4902
3142.82 4588
3143.35 4622
3143.88 4648
3144.40 4615
3144.93 4632
3145.46 4649
3145.99 4687
3146.52 4575
3147.05 4921
3147.58 4917
3148.11 5091
3148.64 5197
3149.17 5390
3149.70 5510
3150.22 5926
3150.75 5844
3151.28 5893
3151.81 5622
3152.34 5677
3152.87 5969
3153.40 5812
3153.93 5718
3154.46 5426
3154.99 5367
3155.52 5323
3156.05 5183
3156.58 5197
3157.11 5214
3157.64 5262
3158.17 5273
3158.70 5126
3159.23 5162
3159.76 5200
3160.29 5065
3160.82 5141
3161.35 5260
3161.88 5184
3162.41 5271
3162.94 5247
3163.47 5255
3164.00 5332
3164.53 5330
3165.06 5209
3165.59 5056
3166.12 5077
3166.65 5144
3167.18 5062
3167.72 5012
3168.25 5092
3168.78 5023
3169.31 4899
3169.84 5068
3170.37 4971
3170.90 5101
3171.43 4901
3171.96 4852
3172.49 4613
3173.03 4795
3173.56 4867
3174.09 4705
3174.62 4655
3175.15 4658
3175.68 4695
3176.21 4473
3176.74 4615
3177.28 4688
3177.81 4761
3178.34 4603
3178.87 4562
3179.40 4502
3179.93 4778
3180.47 4755
3181.00 4720
3181.53 4757
3182.06 4679
3182.59 4766
3183.13 5058
3183.66 5028
3184.19 4928
3184.72 4869
3185.25 4846
3185.79 4817
3186.32 4788
3186.85 5180
3187.38 4862
3187.92 4770
3188.45 4673
3188.98 4667
3189.51 4892
3190.05 4921
3190.58 5035
3191.11 5082
3191.64 4875
3192.18 4861
3192.71 5018
3193.24 4782
3193.78 4632
3194.31 4789
3194.84 4692
3195.38 4665
3195.91 4822
3196.44 4707
3196.97 4789
3197.51 4871
3198.04 4973
3198.57 5254
3199.11 5312
3199.64 5387
3200.17 5141
3200.71 5263
3201.24 5200
3201.78 5269
3202.31 5537
3202.84 5375
3203.38 5664
3203.91 5761
3204.44 5873
3204.98 5933
3205.51 6152
3206.05 6102
3206.58 6202
3207.11 6085
3207.65 5864
3208.18 5926
3208.72 5679
3209.25 5442
3209.78 5422
3210.32 5468
3210.85 5208
3211.39 5207
3211.92 5319
3212.46 5509
3212.99 5477
3213.53 5814
3214.06 6096
3214.59 5882
3215.13 5897
3215.66 5781
3216.20 5967
3216.73 5649
3217.27 5507
3217.80 5318
3218.34 5098
3218.87 5097
3219.41 4995
3219.94 4746
3220.48 4764
3221.01 4588
3221.55 4685
3222.08 4677
3222.62 4573
3223.16 4851
3223.69 4803
3224.23 5185
3224.76 5260
3225.30 5394
3225.83 5439
3226.37 5487
3226.90 5816
3227.44 6014
3227.98 6142
3228.51 6294
3229.05 6038
3229.58 5813
3230.12 5877
3230.66 5590
3231.19 5385
3231.73 5149
3232.26 5319
3232.80 5002
3233.34 4949
3233.87 4820
3234.41 4781
3234.95 4801
3235.48 5009
3236.02 4783
3236.55 4760
3237.09 4897
3237.63 4898
3238.16 5097
3238.70 5361
3239.24 5569
3239.77 5584
3240.31 5602
3240.85 5377
3241.38 5502
3241.92 5568
3242.46 5487
3243.00 5634
3243.53 5865
3244.07 5501
3244.61 5548
3245.14 5227
3245.68 5197
3246.22 5005
3246.76 4750
3247.29 4814
3247.83 4582
3248.37 4825
3248.91 4858
3249.44 4733
3249.98 4799
3250.52 4620
3251.06 4995
3251.59 5004
3252.13 4842
3252.67 4791
3253.21 4836
3253.75 4940
3254.28 5072
3254.82 5062
3255.36 4992
3255.90 5141
3256.44 5148
3256.97 5145
3257.51 5033
3258.05 5125
3258.59 5205
3259.13 5276
3259.67 5285
3260.20 5549
3260.74 5739
3261.28 6063
3261.82 6271
3262.36 5938
3262.90 6535
3263.44 6661
3263.97 6679
3264.51 6860
3265.05 6488
3265.59 6784
3266.13 6558
3266.67 6659
3267.21 6542
3267.75 6581
3268.29 6671
3268.83 6772
3269.36 6609
3269.90 6404
3270.44 6727
3270.98 6731
3271.52 6365
3272.06 6250
3272.60 6255
3273.14 6158
3273.68 5604
3274.22 5770
3274.76 5426
3275.30 5295
3275.84 5349
3276.38 5544
3276.92 5462
3277.46 5625
3278.00 5886
3278.54 5738
3279.08 6018
3279.62 6331
3280.16 6686
3280.70 6571
3281.24 6078
3281.78 6345
3282.32 6185
3282.86 6136
3283.40 5888
3283.94 6396
3284.48 6300
3285.02 6206
3285.56 6528
3286.10 6998
3286.64 6551
3287.18 6596
3287.72 7187
3288.26 7226
3288.81 7392
3289.35 7465
3289.89 7481
3290.43 7344
3290.97 7277
3291.51 6799
3292.05 6562
3292.59 6334
3293.13 6225
3293.67 6130
3294.22 6265
3294.76 6277
3295.30 6370
3295.84 6845
3296.38 7109
3296.92 7666
3297.46 8003
3298.01 8276
3298.55 8568
3299.09 8462
3299.63 8453
3300.17 8317
3300.71 8211
3301.26 7843
3301.80 7230
3302.34 6940
3302.88 6624
3303.42 6364
3303.97 6489
3304.51 6091
3305.05 6273
3305.59 5666
3306.13 5659
3306.68 5816
3307.22 5954
3307.76 5617
3308.30 5440
3308.85 5433
3309.39 5320
3309.93 5234
3310.47 5208
3311.02 5446
3311.56 5305
3312.10 5404
3312.64 5313
3313.19 5681
3313.73 5944
3314.27 5715
3314.82 5544
3315.36 5597
3315.90 5534
3316.45 5706
3316.99 5760
3317.53 5931
3318.07 6013
3318.62 5892
3319.16 6105
3319.70 5933
3320.25 6003
3320.79 6159
3321.34 6019
3321.88 6428
3322.42 6369
3322.97 6250
3323.51 6099
3324.05 5826
3324.60 6230
3325.14 6258
3325.68 6500
3326.23 6440
3326.77 6296
3327.32 6092
3327.86 6270
3328.40 6270
3328.95 6020
3329.49 6162
3330.04 6227
3330.58 6005
3331.13 5840
3331.67 5834
3332.21 6147
3332.76 6092
3333.30 6117
3333.85 6331
3334.39 6844
3334.94 7568
3335.48 8130
3336.03 8769
3336.57 9604
3337.12 10369
3337.66 10960
3338.21 11989
3338.75 12904
3339.30 13203
3339.84 13872
3340.39 13702
3340.93 13444
3341.48 12402
3342.02 11544
3342.57 10412
3343.11 9708
3343.66 9065
3344.20 7822
3344.75 7312
3345.29 6988
3345.84 6627
3346.38 6184
3346.93 5871
3347.47 5986
3348.02 6052
3348.57 5815
3349.11 5625
3349.66 5738
3350.20 5872
3350.75 6118
3351.30 6166
3351.84 6164
3352.39 6332
3352.93 6610
3353.48 6887
3354.03 7164
3354.57 7128
3355.12 7522
3355.66 7602
3356.21 7715
3356.76 7778
3357.30 7867
3357.85 7543
3358.40 7619
3358.94 7766
3359.49 7346
3360.04 7245
3360.58 6592
3361.13 6257
3361.68 6099
3362.22 5925
3362.77 5391
3363.32 5545
3363.86 5407
3364.41 5205
3364.96 5250
3365.50 5090
3366.05 5235
3366.60 5482
3367.15 5177
3367.69 5245
3368.24 5168
3368.79 5191
3369.34 5154
3369.88 5368
3370.43 5196
3370.98 5162
3371.53 5289
3372.07 5298
3372.62 5320
3373.17 5295
3373.72 5408
3374.26 5467
3374.81 5145
3375.36 5142
3375.91 5290
3376.46 5214
3377.00 5213
3377.55 5430
3378.10 5304
3378.65 5256
3379.20 5126
3379.74 4972
3380.29 4964
3380.84 5029
3381.39 4793
3381.94 5059
3382.49 4751
3383.04 4499
3383.58 4766
3384.13 4787
3384.68 4642
3385.23 5020
3385.78 5015
3386.33 4999
3386.88 4970
3387.43 5065
3387.97 5118
3388.52 4992
3389.07 5152
3389.62 5058
3390.17 5058
3390.72 5111
3391.27 5191
3391.82 5113
3392.37 5025
3392.92 5016
3393.47 5022
3394.01 4870
3394.56 5121
3395.11 4986
3395.66 5080
3396.21 5103
3396.76 5135
3397.31 4946
3397.86 4762
3398.41 5037
3398.96 4781
3399.51 4889
3400.06 4761
3400.61 4822
3401.16 4449
3401.71 4784
3402.26 4678
3402.81 4638
3403.36 4580
3403.91 4568
3404.46 4627
3405.01 4604
3405.56 4574
3406.11 4521
3406.66 4594
3407.21 4560
3407.76 4454
3408.32 4358
3408.87 4407
3409.42 4389
3409.97 4384
3410.52 4416
3411.07 4385
3411.62 4386
3412.17 4467
3412.72 4518
3413.27 4370
3413.82 4446
3414.37 4168
3414.93 4380
3415.48 4612
3416.03 4723
3416.58 4450
3417.13 4403
3417.68 4741
3418.23 4343
3418.78 4396
3419.34 4538
3419.89 4443
3420.44 4315
3420.99 4182
3421.54 4220
3422.09 4357
3422.65 4433
3423.20 4272
3423.75 4242
3424.30 4201
3424.85 4343
3425.40 4209
3425.96 4624
3426.51 4590
3427.06 4706
3427.61 4790
3428.17 4605
3428.72 4650
3429.27 4829
3429.82 4648
3430.37 4536
3430.93 4281
3431.48 4400
3432.03 4603
3432.58 4399
3433.14 4150
3433.69 4381
3434.24 4786
3434.79 4728
3435.35 4658
3435.90 4857
3436.45 4891
3437.01 4783
3437.56 4654
3438.11 4750
3438.66 4435
3439.22 4695
3439.77 4584
3440.32 4656
3440.88 4749
3441.43 5073
3441.98 4853
3442.54 4986
3443.09 5013
3443.64 5015
3444.20 4976
3444.75 4897
3445.30 4935
3445.86 4860
3446.41 4764
3446.97 4729
3447.52 4591
3448.07 4805
3448.63 4594
3449.18 4373
3449.73 4153
3450.29 4240
3450.84 4292
3451.40 4230
3451.95 4320
3452.50 4210
3453.06 4149
3453.61 4087
3454.17 4042
3454.72 3972
3455.28 3906
3455.83 3975
3456.38 4193
3456.94 4187
3457.49 4105
3458.05 4298
3458.60 4219
3459.16 4168
3459.71 4276
3460.27 4432
3460.82 4501
3461.38 4312
3461.93 4108
3462.49 4260
3463.04 4038
3463.60 4308
3464.15 4475
3464.71 4447
3465.26 4257
3465.82 4377
3466.37 4420
3466.93 4408
3467.48 4271
3468.04 4483
3468.59 4462
3469.15 4611
3469.70 4724
3470.26 4626
3470.82 4462
3471.37 4704
3471.93 5079
3472.48 4926
3473.04 4992
3473.59 5218
3474.15 4758
3474.71 4676
3475.26 5092
3475.82 5105
3476.37 4923
3476.93 4837
3477.49 5048
3478.04 4781
3478.60 4973
3479.16 5124
3479.71 5023
3480.27 5046
3480.82 5312
3481.38 5192
3481.94 4907
3482.49 5280
3483.05 5216
3483.61 5147
3484.16 5199
3484.72 5302
3485.28 5291
3485.83 5538
3486.39 5510
3486.95 5195
3487.50 5338
3488.06 5685
3488.62 5452
3489.18 5669
3489.73 5800
3490.29 5981
3490.85 6447
3491.40 6856
3491.96 7529
3492.52 7885
3493.08 8666
3493.63 9397
3494.19 10210
3494.75 10121
3495.31 10968
3495.86 11361
3496.42 11225
3496.98 11255
3497.54 10691
3498.09 10234
3498.65 9513
3499.21 8595
3499.77 8202
3500.33 8162
3500.88 7925
3501.44 8269
3502.00 8593
3502.56 9388
3503.12 9595
3503.67 10280
3504.23 10791
3504.79 11356
3505.35 12124
3505.91 13126
3506.47 13632
3507.03 14445
3507.58 15501
3508.14 15986
3508.70 15987
3509.26 15696
3509.82 15950
3510.38 15235
3510.94 14057
3511.49 12663
3512.05 11619
3512.61 10456
3513.17 9415
3513.73 8486
3514.29 7805
3514.85 7141
3515.41 6694
3515.97 6513
3516.53 6326
3517.09 6022
3517.64 5667
3518.20 5810
3518.76 5603
3519.32 5498
3519.88 5723
3520.44 6036
3521.00 5819
3521.56 5995
3522.12 6012
3522.68 6113
3523.24 6079
3523.80 5902
3524.36 6051
3524.92 5914
3525.48 5870
3526.04 5922
3526.60 5759
3527.16 5594
3527.72 5510
3528.28 5372
3528.84 5627
3529.40 5641
3529.96 5411
3530.52 5306
3531.08 5231
3531.64 5317
3532.20 5081
3532.76 5014
3533.32 5179
3533.89 5341
3534.45 5668
3535.01 5535
3535.57 5657
3536.13 6090
3536.69 6035
3537.25 6384
3537.81 6347
3538.37 6205
3538.93 6165
3539.49 6425
3540.06 6579
3540.62 6627
3541.18 6637
3541.74 6863
3542.30 6460
3542.86 6597
3543.42 6679
3543.98 6897
3544.55 7121
3545.11 7344
3545.67 7195
3546.23 7650
3546.79 7431
3547.35 7322
3547.92 7536
3548.48 7170
3549.04 6935
3549.60 6798
3550.16 6200
3550.72 6152
3551.29 5737
3551.85 5560
3552.41 5256
3552.97 5298
3553.54 5178
3554.10 5245
3554.66 5107
3555.22 5001
3555.78 4965
3556.35 5156
3556.91 5430
3557.47 5458
3558.03 5254
3558.60 5092
3559.16 4905
3559.72 4951
3560.29 5178
3560.85 5025
3561.41 4857
3561.97 5015
3562.54 5092
3563.10 5014
3563.66 5101
3564.23 5150
3564.79 4967
3565.35 4985
3565.91 4684
3566.48 5159
3567.04 5029
3567.60 4756
3568.17 4658
3568.73 4582
3569.29 4643
3569.86 4682
3570.42 4622
3570.99 4673
3571.55 4851
3572.11 4685
3572.68 4581
3573.24 4601
3573.80 4729
3574.37 4709
3574.93 4729
3575.50 4847
3576.06 4761
3576.62 4935
3577.19 4937
3577.75 5064
3578.32 5172
3578.88 4887
3579.44 5033
3580.01 5251
3580.57 5460
3581.14 5122
3581.70 4872
3582.27 5001
3582.83 5104
3583.40 5135
3583.96 5110
3584.52 4999
3585.09 4858
3585.65 4880
3586.22 4969
3586.78 4698
3587.35 4670
3587.91 4740
3588.48 4730
3589.04 4550
3589.61 4914
3590.17 4741
3590.74 4685
3591.30 4744
3591.87 4581
3592.43 4804
3593.00 4778
3593.56 4867
3594.13 4972
3594.70 5180
3595.26 5152
3595.83 4797
3596.39 4848
3596.96 4866
3597.52 4642
3598.09 4801
3598.65 4939
3599.22 4902
3599.79 4958
3600.35 4943
3600.92 4881
3601.48 5064
3602.05 4996
3602.62 5058
3603.18 5247
3603.75 5181
3604.32 5288
3604.88 5229
3605.45 5068
3606.01 5129
3606.58 5082
3607.15 4917
3607.71 4776
3608.28 4867
3608.85 4815
3609.41 4737
3609.98 4508
3610.55 4429
3611.11 4465
3611.68 4571
3612.25 4535
3612.81 4546
3613.38 4729
3613.95 4441
3614.51 4594
3615.08 4947
3615.65 5297
3616.22 6112
3616.78 6925
3617.35 8068
3617.92 9383
3618.48 11290
3619.05 12804
3619.62 14423
3620.19 16872
3620.75 18656
3621.32 19372
3621.89 19976
3622.46 20225
3623.02 19763
3623.59 18449
3624.16 16745
3624.73 15175
3625.30 13133
3625.86 11472
3626.43 10192
3627.00 8434
3627.57 7573
3628.14 6584
3628.70 5817
3629.27 5322
3629.84 4914
3630.41 4928
3630.98 4797
3631.55 4677
3632.11 4832
3632.68 4831
3633.25 4743
3633.82 4562
3634.39 4450
3634.96 4405
3635.52 4317
3636.09 4415
3636.66 4295
3637.23 4136
3637.80 4176
3638.37 4029
3638.94 4086
3639.51 4089
3640.08 4339
3640.64 4296
3641.21 4436
3641.78 4414
3642.35 4602
3642.92 4887
3643.49 4997
3644.06 5024
3644.63 4957
3645.20 5348
3645.77 5537
3646.34 5428
3646.91 5556
3647.48 5939
3648.05 5857
3648.62 6138
3649.19 6026
3649.76 5952
3650.33 6163
3650.90 6274
3651.47 6284
3652.03 6055
3652.60 5928
3653.17 5747
3653.75 5661
3654.32 5934
3654.89 5784
3655.46 5445
3656.03 5636
3656.60 6109
3657.17 6028
3657.74 5934
3658.31 5983
3658.88 6132
3659.45 6183
3660.02 6231
3660.59 6017
3661.16 5862
3661.73 5943
3662.30 5826
3662.87 5784
3663.44 5438
3664.01 5218
3664.59 4981
3665.16 5040
3665.73 5005
3666.30 4659
3666.87 4575
3667.44 4693
3668.01 4374
3668.58 4655
3669.15 4853
3669.73 4671
3670.30 4704
3670.87 4555
3671.44 4578
3672.01 4330
3672.58 4341
3673.15 4568
3673.73 4635
3674.30 4714
3674.87 4625
3675.44 4672
3676.01 4679
3676.58 4827
3677.16 4849
3677.73 5070
3678.30 5373
3678.87 5521
3679.44 5320
3680.02 5241
3680.59 5320
3681.16 5063
3681.73 5050
3682.31 4803
3682.88 4817
3683.45 4504
3684.02 4437
3684.60 4524
3685.17 4558
3685.74 4230
3686.31 4232
3686.89 4354
3687.46 4314
3688.03 4426
3688.60 4365
3689.18 4333
3689.75 4425
3690.32 4639
3690.90 4983
3691.47 4947
3692.04 4793
3692.61 5153
3693.19 5264
3693.76 5187
3694.33 5309
3694.91 5340
3695.48 5269
3696.05 5246
3696.63 5259
3697.20 5030
3697.77 5103
3698.35 4833
3698.92 4663
3699.50 4565
3700.07 4595
3700.64 4536
3701.22 4534
3701.79 4487
3702.36 4121
3702.94 4294
3703.51 4084
3704.09 4048
3704.66 4245
3705.23 4046
3705.81 4336
3706.38 4160
3706.96 4271
3707.53 4335
3708.11 4493
3708.68 4382
3709.25 4335
3709.83 4374
3710.40 4503
3710.98 4372
3711.55 4151
3712.13 4224
3712.70 4173
3713.28 4356
3713.85 4079
3714.43 4086
3715.00 4164
3715.58 4215
3716.15 4120
3716.73 4231
3717.30 4452
3717.88 4295
3718.45 4399
3719.03 4630
3719.60 4628
3720.18 4654
3720.75 4416
3721.33 4377
3721.90 4614
3722.48 4488
3723.05 4306
3723.63 4322
3724.20 4088
3724.78 4318
3725.36 4282
3725.93 4416
3726.51 4432
3727.08 3955
3727.66 3950
3728.23 3948
3728.81 3858
3729.39 3997
3729.96 4079
3730.54 4076
3731.11 4425
3731.69 4711
3732.27 5161
3732.84 5782
3733.42 5862
3734.00 6224
3734.57 6984
3735.15 7669
3735.72 7894
3736.30 8064
3736.88 8346
3737.45 8692
3738.03 8548
3738.61 8221
3739.18 7761
3739.76 7536
3740.34 7225
3740.92 6540
3741.49 6184
3742.07 6020
3742.65 5506
3743.22 5354
3743.80 4915
3744.38 4864
3744.95 4849
3745.53 4928
3746.11 4682
3746.69 4565
3747.26 4906
3747.84 4983
3748.42 4880
3749.00 4818
3749.57 4912
3750.15 5114
3750.73 5190
3751.31 5105
3751.88 5039
3752.46 4933
3753.04 4988
3753.62 4752
3754.19 4920
3754.77 4796
3755.35 4737
3755.93 4741
3756.51 4830
3757.08 4469
3757.66 4337
3758.24 4612
3758.82 4640
3759.40 4568
3759.98 4732
3760.55 4662
3761.13 4707
3761.71 4947
3762.29 4832
3762.87 4977
3763.45 4983
3764.03 5213
3764.60 5098
3765.18 5159
3765.76 5209
3766.34 5139
3766.92 5075
3767.50 4896
3768.08 4951
3768.66 4922
3769.24 4747
3769.81 4789
3770.39 4717
3770.97 4508
3771.55 4537
3772.13 4579
3772.71 4533
3773.29 4497
3773.87 4949
3774.45 4749
3775.03 4905
3775.61 4930
3776.19 4861
3776.77 4823
3777.35 4841
3777.93 4865
3778.51 4848
3779.09 4822
3779.67 4615
3780.25 4658
3780.83 4444
3781.41 4513
3781.99 4561
3782.57 4347
3783.15 4260
3783.73 4393
3784.31 4455
3784.89 4370
3785.47 4103
3786.05 4238
3786.63 4281
3787.21 4192
3787.79 4229
3788.37 4377
3788.95 4363
3789.53 4388
3790.11 4297
3790.69 4404
3791.27 4596
3791.85 4698
3792.43 4769
3793.01 4577
3793.59 4610
3794.18 4692
3794.76 4367
3795.34 4253
3795.92 4633
3796.50 4566
3797.08 4620
3797.66 4382
3798.24 4666
3798.83 4711
3799.41 4702
3799.99 4557
3800.57 4718
3801.15 4686
3801.73 4620
3802.31 4722
3802.90 4877
3803.48 4836
3804.06 4949
3804.64 5129
3805.22 5233
3805.80 5300
3806.39 5597
3806.97 5471
3807.55 5488
3808.13 5819
3808.71 5647
3809.30 5357
3809.88 5271
3810.46 5683
3811.04 5984
3811.63 5727
3812.21 6083
3812.79 6001
3813.37 6251
3813.95 5870
3814.54 5825
3815.12 5711
3815.70 5828
3816.29 5945
3816.87 5970
3817.45 5943
3818.03 6104
3818.62 6157
3819.20 5995
3819.78 6043
3820.36 5817
3820.95 5931
3821.53 5716
3822.11 5422
3822.70 5267
3823.28 5066
3823.86 4957
3824.45 4737
3825.03 4783
3825.61 4798
3826.20 4686
3826.78 4763
3827.36 4613
3827.95 4585
3828.53 4402
3829.11 4579
3829.70 4478
3830.28 4424
3830.87 4690
3831.45 4720
3832.03 4326
3832.62 4496
3833.20 4575
3833.79 4611
3834.37 4890
3834.95 4867
3835.54 5042
3836.12 4796
3836.71 4874
3837.29 4804
3837.87 4797
3838.46 4749
3839.04 4857
3839.63 4663
3840.21 4561
3840.80 4446
3841.38 4647
3841.97 4446
3842.55 4348
3843.13 4506
3843.72 4478
3844.30 4454
3844.89 4532
3845.47 4696
3846.06 4688
3846.64 4773
3847.23 4775
3847.81 4539
3848.40 4519
3848.98 4651
3849.57 4530
3850.15 4819
3850.74 4702
3851.33 4684
3851.91 4681
3852.50 4665
3853.08 4668
3853.67 4710
3854.25 4757
3854.84 4601
3855.42 4579
3856.01 4627
3856.60 4579
3857.18 4678
3857.77 4859
3858.35 4924
3858.94 5331
3859.52 5993
3860.11 6710
3860.70 7479
3861.28 8772
3861.87 10049
3862.45 12018
3863.04 13701
3863.63 15148
3864.21 16463
3864.80 18248
3865.39 19200
3865.97 18904
3866.56 18609
3867.15 17253
3867.73 16299
3868.32 14831
3868.91 12895
3869.49 11175
3870.08 9721
3870.67 8558
3871.25 7608
3871.84 6771
3872.43 6200
3873.01 5600
3873.60 5489
3874.19 5519
3874.77 5511
3875.36 5323
3875.95 5460
3876.54 5392
3877.12 5322
3877.71 5253
3878.30 5525
3878.89 5400
3879.47 5330
3880.06 5200
3880.65 5338
3881.24 5261
3881.82 4828
3882.41 4565
3883.00 4659
3883.59 4588
3884.17 4704
3884.76 4484
3885.35 4415
3885.94 4453
3886.53 4472
3887.11 4618
3887.70 4725
3888.29 4849
3888.88 4690
3889.47 4694
3890.05 4759
3890.64 4848
3891.23 5090
3891.82 5176
3892.41 5308
3893.00 5183
3893.59 5360
3894.17 5609
3894.76 5668
3895.35 5626
3895.94 5378
3896.53 5598
3897.12 5446
3897.71 5483
3898.30 5468
3898.88 5569
3899.47 5474
3900.06 5620
3900.65 5542
3901.24 5797
3901.83 5673
3902.42 5760
3903.01 5915
3903.60 6026
3904.19 5986
3904.78 5926
3905.37 5847
3905.95 5812
3906.54 5616
3907.13 5269
3907.72 5284
3908.31 5009
3908.90 4787
3909.49 4557
3910.08 4520
3910.67 4343
3911.26 4232
3911.85 4432
3912.44 4136
3913.03 4000
3913.62 4108
3914.21 3937
3914.80 4080
3915.39 4154
3915.98 4162
3916.57 4085
3917.16 3886
3917.75 4166
3918.34 4046
3918.93 3993
3919.52 3837
3920.12 3579
3920.71 3955
3921.30 3923
3921.89 4038
3922.48 3808
3923.07 3933
3923.66 3992
3924.25 4042
3924.84 3834
3925.43 3970
3926.02 4258
3926.61 4224
3927.20 4239
3927.80 4228
3928.39 4356
3928.98 4396
3929.57 4408
3930.16 4025
3930.75 3970
3931.34 4058
3931.94 4012
3932.53 4101
3933.12 3934
3933.71 3942
3934.30 3856
3934.89 3992
3935.48 3912
3936.08 3875
3936.67 3880
3937.26 3761
3937.85 3720
3938.44 3893
3939.04 4105
3939.63 4023
3940.22 4006
3940.81 4034
3941.40 4092
3942.00 4358
3942.59 4314
3943.18 4466
3943.77 4544
3944.37 4742
3944.96 4625
3945.55 4586
3946.14 4646
3946.74 4397
3947.33 4532
3947.92 4335
3948.51 4271
3949.11 4154
3949.70 3982
3950.29 3987
3950.88 3796
3951.48 3762
3952.07 3785
3952.66 3674
3953.26 3573
3953.85 3652
3954.44 3671
3955.04 3601
3955.63 3740
3956.22 3939
3956.82 3680
3957.41 3671
3958.00 3709
3958.60 3712
3959.19 3849
3959.78 3824
3960.38 3690
3960.97 3729
3961.56 3937
3962.16 3996
3962.75 3868
3963.34 3770
3963.94 3852
3964.53 3811
3965.13 3889
3965.72 3958
3966.31 3941
3966.91 3963
3967.50 4054
3968.10 3974
3968.69 4039
3969.28 4002
3969.88 4314
3970.47 4186
3971.07 4292
3971.66 4396
3972.26 4165
3972.85 4037
3973.45 3812
3974.04 3956
3974.63 3839
3975.23 3940
3975.82 3853
3976.42 3883
3977.01 3904
3977.61 3929
3978.20 3989
3978.80 4001
3979.39 4110
3979.99 4070
3980.58 4311
3981.18 4262
3981.77 4251
3982.37 4214
3982.96 4266
3983.56 4071
3984.15 3936
3984.75 4063
3985.35 3948
3985.94 4032
3986.54 3937
3987.13 3906
3987.73 3826
3988.32 3735
3988.92 3626
3989.51 3596
3990.11 3826
3990.71 3962
3991.30 3821
3991.90 3773
3992.49 3882
3993.09 3805
3993.69 3880
3994.28 3909
3994.88 3863
3995.47 4098
3996.07 4176
3996.67 4158
3997.26 4315
3997.86 4432
3998.46 4447
3999.05 4532
3999.65 4720
4000.25 4739
4000.84 4807
4001.44 4836
4002.04 4716
4002.63 4581
4003.23 4701
4003.83 4635
4004.42 4593
4005.02 4501
4005.62 4469
4006.21 4745
4006.81 4540
4007.41 4635
4008.01 4721
4008.60 4801
4009.20 4686
4009.80 5145
4010.39 5016
4010.99 4809
4011.59 4854
4012.19 4926
4012.78 4866
4013.38 4815
4013.98 4684
4014.58 4914
4015.17 5040
4015.77 5366
4016.37 5588
4016.97 5735
4017.57 6317
4018.16 6580
4018.76 6831
4019.36 7406
4019.96 7875
4020.56 7917
4021.15 7787
4021.75 7983
4022.35 7487
4022.95 7359
4023.55 6988
4024.14 6721
4024.74 6054
4025.34 5701
4025.94 5370
4026.54 5201
4027.14 4871
4027.74 4783
4028.33 4947
4028.93 5182
4029.53 5382
4030.13 5417
4030.73 5885
4031.33 5886
4031.93 6178
4032.53 6182
4033.12 6401
4033.72 6475
4034.32 6294
4034.92 6094
4035.52 6010
4036.12 5457
4036.72 5242
4037.32 5119
4037.92 4846
4038.52 4773
4039.12 4702
4039.72 4536
4040.32 4490
4040.92 4570
4041.52 4362
4042.12 4323
4042.71 4274
4043.31 4058
4043.91 4112
4044.51 4109
4045.11 4074
4045.71 4145
4046.31 4276
4046.91 4298
4047.51 4529
4048.11 5089
4048.71 4924
4049.31 4803
4049.91 4885
4050.52 5167
4051.12 5112
4051.72 5130
4052.32 5120
4052.92 5114
4053.52 4912
4054.12 4870
4054.72 4903
4055.32 4641
4055.92 4697
4056.52 4552
4057.12 4929
4057.72 4631
4058.32 4441
4058.92 4403
4059.52 4469
4060.13 4449
4060.73 4243
4061.33 4230
4061.93 4205
4062.53 4131
4063.13 4106
4063.73 4299
4064.33 4072
4064.94 3965
4065.54 4273
4066.14 4012
4066.74 3961
4067.34 3983
4067.94 3924
4068.54 3970
4069.15 3984
4069.75 4139
4070.35 4168
4070.95 3958
4071.55 3977
4072.16 4088
4072.76 4164
4073.36 4204
4073.96 4113
4074.56 4036
4075.17 4161
4075.77 4255
4076.37 4029
4076.97 3991
4077.57 4142
4078.18 4147
4078.78 3979
4079.38 4037
4079.98 3795
4080.59 3825
4081.19 3967
4081.79 3917
4082.39 3845
4083.00 3865
4083.60 3532
4084.20 3715
4084.81 3672
4085.41 3575
4086.01 3685
4086.61 3807
4087.22 3827
4087.82 3764
4088.42 3749
4089.03 3668
4089.63 3832
4090.23 3722
4090.84 3636
4091.44 3569
4092.04 3725
4092.65 3721
4093.25 3992
4093.85 3887
4094.46 4023
4095.06 3882
4095.66 4000
4096.27 4185
4096.87 4056
4097.48 4308
4098.08 4436
4098.68 4491
4099.29 4383
4099.89 4325
4100.49 4390
4101.10 4265
4101.70 3993
4102.31 4095
4102.91 3840
4103.52 3834
4104.12 3770
4104.72 3661
4105.33 3664
4105.93 3900
4106.54 3848
4107.14 3731
4107.75 3560
4108.35 3567
4108.96 3780
4109.56 3669
4110.16 3754
4110.77 3928
4111.37 3920
4111.98 3823
4112.58 3775
4113.19 4095
4113.79 4053
4114.40 4019
4115.00 3970
4115.61 3977
4116.21 3926
4116.82 3663
4117.42 3778
4118.03 3990
4118.64 3731
4119.24 3577
4119.85 3782
4120.45 3864
4121.06 3775
4121.66 3696
4122.27 3845
4122.87 3926
4123.48 3840
4124.09 3892
4124.69 3888
4125.30 4049
4125.90 4538
4126.51 4582
4127.11 4653
4127.72 4806
4128.33 5090
4128.93 5247
4129.54 5142
4130.14 5142
4130.75 5076
4131.36 5034
4131.96 4446
4132.57 4342
4133.18 4168
4133.78 4202
4134.39 4012
4135.00 4035
4135.60 4098
4136.21 4237
4136.82 4171
4137.42 3962
4138.03 4234
4138.64 4231
4139.24 4324
4139.85 4299
4140.46 4357
4141.06 4369
4141.67 4398
4142.28 4581
4142.88 4702
4143.49 4727
4144.10 4706
4144.71 4814
4145.31 5249
4145.92 5357
4146.53 5323
4147.14 4936
4147.74 4826
4148.35 4862
4148.96 4935
4149.57 4456
4150.17 4235
4150.78 4076
4151.39 3889
4152.00 3836
4152.60 3741
4153.21 3602
4153.82 3406
4154.43 3429
4155.04 3594
4155.64 3572
4156.25 3588
4156.86 3368
4157.47 3496
4158.08 3500
4158.69 3542
4159.29 3473
4159.90 3588
4160.51 3424
4161.12 3501
4161.73 3380
4162.34 3449
4162.94 3345
4163.55 3586
4164.16 3528
4164.77 3467
4165.38 3777
4165.99 3857
4166.60 3816
4167.21 3938
4167.81 4029
4168.42 4015
4169.03 3864
4169.64 3860
4170.25 3988
4170.86 3834
4171.47 3812
4172.08 3801
4172.69 3777
4173.30 3756
4173.91 3737
4174.52 3812
4175.13 3756
4175.74 3714
4176.34 3857
4176.95 3727
4177.56 3786
4178.17 3885
4178.78 3643
4179.39 3557
4180.00 3808
4180.61 3707
4181.22 3773
4181.83 3891
4182.44 3727
4183.05 3838
4183.66 3674
4184.27 3664
4184.88 3551
4185.49 3450
4186.10 3592
4186.71 3650
4187.32 3511
4187.93 3581
4188.55 3690
4189.16 3695
4189.77 3490
4190.38 3477
4190.99 3471
4191.60 3547
4192.21 3583
4192.82 3713
4193.43 3506
4194.04 3611
4194.65 3719
4195.26 3680
4195.87 3714
4196.49 3588
4197.10 3706
4197.71 3770
4198.32 3789
4198.93 4018
4199.54 4119
4200.15 4055
4200.76 3963
4201.38 3981
4201.99 3705
4202.60 3609
4203.21 3692
4203.82 3730
4204.43 3578
4205.04 3672
4205.66 3620
4206.27 3770
4206.88 3792
4207.49 3562
4208.10 3631
4208.72 3849
4209.33 3877
4209.94 3916
4210.55 4000
4211.16 3815
4211.78 3815
4212.39 3757
4213.00 3827
4213.61 3698
4214.22 3769
4214.84 3898
4215.45 3933
4216.06 3865
4216.67 3933
4217.29 4066
4217.90 4223
4218.51 4124
4219.13 4411
4219.74 4536
4220.35 4694
4220.96 4943
4221.58 5327
4222.19 5784
4222.80 6166
4223.42 6739
4224.03 7115
4224.64 7177
4225.25 7292
4225.87 7640
4226.48 7864
4227.09 8073
4227.71 8279
4228.32 8020
4228.93 7746
4229.55 7578
4230.16 7249
4230.77 7084
4231.39 6937
4232.00 7228
4232.62 7169
4233.23 6848
4233.84 6623
4234.46 6300
4235.07 6353
4235.68 6173
4236.30 6025
4236.91 5618
4237.53 5358
4238.14 5064
4238.75 4887
4239.37 4793
4239.98 4555
4240.60 4646
4241.21 4663
4241.83 4732
4242.44 4431
4243.05 4291
4243.67 4430
4244.28 4305
4244.90 4070
4245.51 4038
4246.13 4199
4246.74 4208
4247.36 4251
4247.97 4188
4248.59 4041
4249.20 3893
4249.82 3863
4250.43 3950
4251.05 4210
4251.66 4263
4252.28 4540
4252.89 4627
4253.51 4717
4254.12 4473
4254.74 4725
4255.35 4873
4255.97 5098
4256.58 5058
4257.20 5139
4257.81 4926
4258.43 5020
4259.05 4974
4259.66 4803
4260.28 4846
4260.89 4936
4261.51 4443
4262.12 4685
4262.74 4629
4263.36 4608
4263.97 4598
4264.59 4528
4265.20 4545
4265.82 4561
4266.44 4495
4267.05 4605
4267.67 4556
4268.28 4362
4268.90 4746
4269.52 4641
4270.13 4429
4270.75 4336
4271.37 4461
4271.98 4375
4272.60 4131
4273.22 4401
4273.83 4471
4274.45 4330
4275.07 4128
4275.68 4060
4276.30 4161
4276.92 4029
4277.53 4026
4278.15 3683
4278.77 3824
4279.38 3859
4280.00 3774
4280.62 3829
4281.24 3931
4281.85 3860
4282.47 3870
4283.09 3767
4283.70 3632
4284.32 3606
4284.94 3632
4285.56 3591
4286.17 3690
4286.79 3641
4287.41 3610
4288.03 3750
4288.65 3544
4289.26 3533
4289.88 3515
4290.50 3612
4291.12 3864
4291.73 3774
4292.35 3623
4292.97 3634
4293.59 3647
4294.21 3814
4294.83 3540
4295.44 3431
4296.06 3549
4296.68 3450
4297.30 3606
4297.92 3512
4298.54 3481
4299.15 3495
4299.77 3558
4300.39 3388
4301.01 3585
4301.63 3660
4302.25 3760
4302.87 3669
4303.48 3808
4304.10 3875
4304.72 3979
4305.34 3588
4305.96 3646
4306.58 3788
4307.20 3740
4307.82 3606
4308.44 3613
4309.06 3667
4309.67 3582
4310.29 3572
4310.91 3697
4311.53 3751
4312.15 3576
4312.77 3617
4313.39 3773
4314.01 3647
4314.63 3472
4315.25 3459
4315.87 3444
4316.49 3506
4317.11 3571
4317.73 3532
4318.35 3535
4318.97 3324
4319.59 3263
4320.21 3250
4320.83 3171
4321.45 3360
4322.07 3163
4322.69 3270
4323.31 3277
4323.93 3538
4324.55 3200
4325.17 3232
4325.79 3419
4326.41 3529
4327.03 3412
4327.65 3466
4328.27 3531
4328.89 3401
4329.51 3541
4330.13 3824
4330.76 3574
4331.38 3508
4332.00 3543
4332.62 3447
4333.24 3437
4333.86 3360
4334.48 3234
4335.10 3466
4335.72 3409
4336.34 3465
4336.97 3391
4337.59 3517
4338.21 3661
4338.83 3704
4339.45 3616
4340.07 3692
4340.69 3835
4341.31 3853
4341.94 4029
4342.56 4094
4343.18 4058
4343.80 4158
4344.42 4362
4345.04 4396
4345.67 4397
4346.29 4508
4346.91 4955
4347.53 5118
4348.15 5465
4348.78 5824
4349.40 6336
4350.02 6780
4350.64 6655
4351.26 6829
4351.89 6682
4352.51 6746
4353.13 6409
4353.75 6337
4354.38 5887
4355.00 5077
4355.62 4787
4356.24 4730
4356.87 4538
4357.49 4277
4358.11 3959
4358.74 3925
4359.36 4131
4359.98 3927
4360.60 3848
4361.23 3774
4361.85 3975
4362.47 3813
4363.10 3714
4363.72 3806
4364.34 3899
4364.97 3999
4365.59 3879
4366.21 3775
4366.83 3748
4367.46 4015
4368.08 3732
4368.71 3859
4369.33 3877
4369.95 3671
4370.58 3837
4371.20 3814
4371.82 3618
4372.45 3533
4373.07 3500
4373.69 3488
4374.32 3539
4374.94 3408
4375.57 3421
4376.19 3722
4376.81 3481
4377.44 3474
4378.06 3433
4378.69 3426
4379.31 3417
4379.94 3401
4380.56 3502
4381.18 3542
4381.81 3471
4382.43 3551
4383.06 3514
4383.68 3623
4384.31 3662
4384.93 3546
4385.56 3605
4386.18 3643
4386.81 3736
4387.43 3642
4388.05 3436
4388.68 3516
4389.30 3637
4389.93 3577
4390.55 3607
4391.18 3578
4391.81 3668
4392.43 3804
4393.06 3810
4393.68 3382
4394.31 3397
4394.93 3591
4395.56 3715
4396.18 3771
4396.81 3609
4397.43 3823
4398.06 3760
4398.68 3548
4399.31 3540
4399.94 3510
4400.56 3682
4401.19 3672
4401.81 3780
4402.44 3976
4403.06 3870
4403.69 4026
4404.32 3898
4404.94 3883
4405.57 3844
4406.20 3760
4406.82 3946
4407.45 3784
4408.07 3875
4408.70 4033
4409.33 3941
4409.95 4041
4410.58 4079
4411.21 4032
4411.83 3966
4412.46 3933
4413.09 4016
4413.71 3942
4414.34 3886
4414.97 3896
4415.59 3946
4416.22 3793
4416.85 4002
4417.47 3852
4418.10 4093
4418.73 4134
4419.35 4273
4419.98 4151
4420.61 4138
4421.24 4105
4421.86 4098
4422.49 4201
4423.12 4285
4423.75 4570
4424.37 4483
4425.00 4459
4425.63 4116
4426.26 4088
4426.88 4199
4427.51 3951
4428.14 3849
4428.77 3617
4429.39 3527
4430.02 3552
4430.65 3341
4431.28 3306
4431.91 3286
4432.53 3255
4433.16 3461
4433.79 3241
4434.42 3320
4435.05 3301
4435.67 3389
4436.30 3740
4436.93 3633
4437.56 3463
4438.19 3507
4438.82 3572
4439.44 3610
4440.07 3370
4440.70 3417
4441.33 3449
4441.96 3378
4442.59 3388
4443.22 3393
4443.85 3340
4444.47 3172
4445.10 3114
4445.73 3227
4446.36 3283
4446.99 3179
4447.62 3136
4448.25 3355
4448.88 3250
4449.51 3173
4450.14 3155
4450.77 3255
4451.39 3493
4452.02 3431
4452.65 3430
4453.28 3581
4453.91 3654
4454.54 3634
4455.17 3535
4455.80 3657
4456.43 3564
4457.06 3430
4457.69 3520
4458.32 3541
4458.95 3443
4459.58 3558
4460.21 3570
4460.84 3362
4461.47 3420
4462.10 3523
4462.73 3581
4463.36 3256
4463.99 3234
4464.62 3271
4465.25 3256
4465.88 3306
4466.51 3161
4467.14 3027
4467.77 3235
4468.40 3154
4469.03 3076
4469.67 3206
4470.30 3092
4470.93 3157
4471.56 3174
4472.19 2918
4472.82 3026
4473.45 3016
4474.08 2961
4474.71 3044
4475.34 3089
4475.97 3074
4476.61 3136
4477.24 3026
4477.87 3039
4478.50 3082
4479.13 2941
4479.76 3110
4480.39 2996
4481.02 3189
4481.66 3100
4482.29 3150
4482.92 3122
4483.55 3249
4484.18 3419
4484.81 3353
4485.45 3196
4486.08 3380
4486.71 3485
4487.34 3476
4487.97 3391
4488.61 3536
4489.24 3618
4489.87 3668
4490.50 3556
4491.13 3531
4491.77 3561
4492.40 3593
4493.03 3396
4493.66 3286
4494.30 3449
4494.93 3448
4495.56 3516
4496.19 3567
4496.83 3281
4497.46 3359
4498.09 3492
4498.72 3560
4499.36 3512
4499.99 3367
4500.62 3423
4501.25 3461
4501.89 3606
4502.52 3671
4503.15 3978
4503.79 4036
4504.42 4183
4505.05 4699
4505.69 4862
4506.32 4886
4506.95 4920
4507.59 5023
4508.22 4851
4508.85 4623
4509.49 4561
4510.12 4520
4510.75 4427
4511.39 4141
4512.02 4024
4512.65 4192
4513.29 4052
4513.92 3974
4514.56 4058
4515.19 3801
4515.82 3799
4516.46 3814
4517.09 3663
4517.73 3906
4518.36 3576
4518.99 3579
4519.63 3586
4520.26 3689
4520.90 3662
4521.53 3590
4522.16 3698
4522.80 3682
4523.43 3640
4524.07 3699
4524.70 3903
4525.34 3820
4525.97 3975
4526.61 4051
4527.24 3991
4527.88 4053
4528.51 4309
4529.15 4559
4529.78 5133
4530.42 5409
4531.05 6004
4531.69 6915
4532.32 7829
4532.96 8863
4533.59 10007
4534.23 11284
4534.86 12230
4535.50 13216
4536.13 12923
4536.77 12900
4537.40 12690
4538.04 11822
4538.67 10783
4539.31 9502
4539.94 8276
4540.58 7317
4541.22 6273
4541.85 5524
4542.49 5301
4543.12 4686
4543.76 4378
4544.40 4180
4545.03 4246
4545.67 4162
4546.30 4225
4546.94 4350
4547.58 4428
4548.21 4474
4548.85 4771
4549.48 5277
4550.12 5560
4550.76 5754
4551.39 6131
4552.03 6337
4552.67 6796
4553.30 6654
4553.94 6577
4554.58 6666
4555.21 6161
4555.85 5848
4556.49 5368
4557.12 5175
4557.76 4826
4558.40 4502
4559.03 4319
4559.67 4415
4560.31 4211
4560.94 4082
4561.58 3955
4562.22 3957
4562.86 4206
4563.49 4248
4564.13 4156
4564.77 4213
4565.41 4258
4566.04 4194
4566.68 4417
4567.32 4639
4567.96 4655
4568.59 4831
4569.23 4791
4569.87 4845
4570.51 5008
4571.14 4956
4571.78 4883
4572.42 4959
4573.06 4884
4573.70 4753
4574.33 4654
4574.97 4536
4575.61 4605
4576.25 4366
4576.89 4355
4577.52 4064
4578.16 4052
4578.80 3969
4579.44 4069
4580.08 3890
4580.72 3802
4581.35 3764
4581.99 3793
4582.63 3670
4583.27 3633
4583.91 3654
4584.55 3658
4585.19 3726
4585.83 3801
4586.46 3804
4587.10 3901
4587.74 3817
4588.38 3876
4589.02 3948
4589.66 3700
4590.30 3810
4590.94 3799
4591.58 3772
4592.22 3628
4592.85 3599
4593.49 3937
4594.13 3732
4594.77 3557
4595.41 3756
4596.05 3640
4596.69 3574
4597.33 3501
4597.97 3566
4598.61 3420
4599.25 3568
4599.89 3296
4600.53 3284
4601.17 3187
4601.81 3278
4602.45 3369
4603.09 3241
4603.73 3307
4604.37 3397
4605.01 3412
4605.65 3196
4606.29 3405
4606.93 3266
4607.57 3434
4608.21 3470
4608.85 3303
4609.49 3457
4610.13 3438
4610.77 3397
4611.41 3528
4612.05 3471
4612.70 3450
4613.34 3477
4613.98 3599
4614.62 3688
4615.26 3703
4615.90 3558
4616.54 3571
4617.18 3548
4617.82 3272
4618.46 3297
4619.10 3442
4619.75 3377
4620.39 3459
4621.03 3431
4621.67 3198
4622.31 3073
4622.95 3096
4623.59 3024
4624.24 2968
4624.88 2951
4625.52 2995
4626.16 3237
4626.80 3035
4627.44 3108
4628.09 2887
4628.73 2953
4629.37 3162
4630.01 3266
4630.65 3123
4631.29 3013
4631.94 2897
4632.58 2977
4633.22 2966
4633.86 2978
4634.51 2993
4635.15 3188
4635.79 3116
4636.43 3160
4637.07 3031
4637.72 3071
4638.36 3185
4639.00 3238
4639.64 3256
4640.29 3048
4640.93 2992
4641.57 3080
4642.21 3117
4642.86 3031
4643.50 3060
4644.14 3160
4644.79 3017
4645.43 3124
4646.07 3097
4646.72 3145
4647.36 3129
4648.00 3284
4648.64 3152
4649.29 3179
4649.93 3153
4650.57 3149
4651.22 3160
4651.86 3101
4652.50 3309
4653.15 3376
4653.79 3219
4654.44 3187
4655.08 3297
4655.72 3386
4656.37 3553
4657.01 3310
4657.65 3499
4658.30 3524
4658.94 3281
4659.59 3313
4660.23 3053
4660.87 3145
4661.52 2978
4662.16 3019
4662.81 3029
4663.45 2798
4664.09 2988
4664.74 2844
4665.38 2867
4666.03 2985
4666.67 2833
4667.32 2981
4667.96 2859
4668.61 2833
4669.25 3051
4669.89 3188
4670.54 2963
4671.18 2884
4671.83 2908
4672.47 2787
4673.12 2850
4673.76 2939
4674.41 2791
4675.05 2821
4675.70 2786
4676.34 2800
4676.99 2836
4677.63 2837
4678.28 2733
4678.92 2695
4679.57 2633
4680.22 2705
4680.86 2853
4681.51 2845
4682.15 2843
4682.80 2868
4683.44 2885
4684.09 3055
4684.73 3140
4685.38 3118
4686.03 3102
4686.67 3034
4687.32 3137
4687.96 3016
4688.61 3026
4689.25 2881
4689.90 2986
4690.55 2908
4691.19 2779
4691.84 2795
4692.49 2655
4693.13 2725
4693.78 2915
4694.42 2862
4695.07 2793
4695.72 3009
4696.36 2952
4697.01 2928
4697.66 2871
4698.30 3038
4698.95 2916
4699.60 3126
4700.24 3030
4700.89 3198
4701.54 3278
4702.18 3289
4702.83 3285
4703.48 3309
4704.12 3321
4704.77 3472
4705.42 3517
4706.07 3450
4706.71 3251
4707.36 3156
4708.01 3193
4708.66 2984
4709.30 2998
4709.95 2952
4710.60 3165
4711.24 2982
4711.89 2940
4712.54 2924
4713.19 2871
4713.84 2794
4714.48 3043
4715.13 3097
4715.78 2904
4716.43 3079
4717.07 2991
4717.72 2934
4718.37 2923
4719.02 2927
4719.67 3001
4720.31 3354
4720.96 3243
4721.61 3049
4722.26 3272
4722.91 3253
4723.56 3351
4724.20 3299
4724.85 3421
4725.50 3314
4726.15 3334
4726.80 3432
4727.45 3349
4728.10 3382
4728.74 3332
4729.39 3178
4730.04 3198
4730.69 3218
4731.34 3085
4731.99 3043
4732.64 2991
4733.29 2982
4733.94 3009
4734.58 3072
4735.23 2779
4735.88 2583
4736.53 2591
4737.18 2838
4737.83 3083
4738.48 3073
4739.13 2931
4739.78 2806
4740.43 2920
4741.08 3000
4741.73 2876
4742.38 3109
4743.03 3057
4743.68 3067
4744.33 3012
4744.98 3218
4745.63 3291
4746.28 3280
4746.93 3121
4747.58 3190
4748.23 3173
4748.88 3198
4749.53 3024
4750.18 2973
4750.83 3174
4751.48 3171
4752.13 3284
4752.78 3497
4753.43 3366
4754.08 3360
4754.73 3610
4755.38 3612
4756.03 3571
4756.68 3699
4757.33 3899
4757.98 3737
4758.63 3582
4759.28 3514
4759.93 3331
4760.59 3586
4761.24 3474
4761.89 3407
4762.54 3210
4763.19 3163
4763.84 3321
4764.49 3621
4765.14 3686
4765.79 3612
4766.45 3679
4767.10 3953
4767.75 3868
4768.40 3900
4769.05 4062
4769.70 3873
4770.35 3861
4771.01 3708
4771.66 3499
4772.31 3375
4772.96 3234
4773.61 3052
4774.26 2913
4774.92 2811
4775.57 2746
4776.22 2684
4776.87 2706
4777.52 2849
4778.18 2774
4778.83 2911
4779.48 2820
4780.13 2593
4780.79 2709
4781.44 2802
4782.09 3016
4782.74 2969
4783.40 2876
4784.05 3020
4784.70 3211
4785.35 3070
4786.01 3034
4786.66 2970
4787.31 2884
4787.96 2915
4788.62 2788
4789.27 2810
4789.92 2753
4790.58 2860
4791.23 2811
4791.88 2832
4792.53 2756
4793.19 2813
4793.84 2847
4794.49 2722
4795.15 2751
4795.80 2859
4796.45 2955
4797.11 3004
4797.76 2837
4798.41 2839
4799.07 2842
4799.72 2768
4800.37 2685
4801.03 2774
4801.68 2763
4802.34 2826
4802.99 2845
4803.64 2778
4804.30 2771
4804.95 2923
4805.61 2839
4806.26 2907
4806.91 2667
4807.57 2721
4808.22 2846
4808.88 2674
4809.53 2581
4810.18 2636
4810.84 2643
4811.49 2664
4812.15 2723
4812.80 2923
4813.46 2892
4814.11 2596
4814.77 2612
4815.42 2844
4816.07 2710
4816.73 2728
4817.38 2788
4818.04 2807
4818.69 2940
4819.35 2995
4820.00 2891
4820.66 3030
4821.31 3172
4821.97 3147
4822.62 3126
4823.28 3079
4823.93 3147
4824.59 3166
4825.24 3267
4825.90 3133
4826.56 3165
4827.21 3157
4827.87 2935
4828.52 2957
4829.18 2992
4829.83 3169
4830.49 3048
4831.14 3117
4831.80 2970
4832.46 3112
4833.11 2988
4833.77 2955
4834.42 3260
4835.08 3139
4835.74 3299
4836.39 3296
4837.05 3377
4837.70 3592
4838.36 3748
4839.02 3851
4839.67 4056
4840.33 3850
4840.99 4256
4841.64 4344
4842.30 4246
4842.96 4128
4843.61 4012
4844.27 3819
4844.92 3751
4845.58 3624
4846.24 3430
4846.90 3381
4847.55 3246
4848.21 3221
4848.87 3153
4849.52 3190
4850.18 3442
4850.84 3297
4851.49 3613
4852.15 3563
4852.81 3674
4853.47 3779
4854.12 4039
4854.78 3813
4855.44 3904
4856.09 4018
4856.75 3881
4857.41 3877
4858.07 3672
4858.72 3510
4859.38 3383
4860.04 3393
4860.70 3323
4861.36 3429
4862.01 3252
4862.67 3300
4863.33 3383
4863.99 3405
4864.64 3521
4865.30 3448
4865.96 3352
4866.62 3445
4867.28 3470
4867.94 3543
4868.59 3604
4869.25 3691
4869.91 3809
4870.57 3745
4871.23 3702
4871.89 3654
4872.54 3725
4873.20 3614
4873.86 3512
4874.52 3589
4875.18 3406
4875.84 3460
4876.50 3526
4877.16 3556
4877.81 3430
4878.47 3431
4879.13 3450
4879.79 3514
4880.45 3556
4881.11 3595
4881.77 3501
4882.43 3572
4883.09 3715
4883.75 3511
4884.41 3407
4885.06 3472
4885.72 3467
4886.38 3244
4887.04 3307
4887.70 3285
4888.36 3101
4889.02 3029
4889.68 3125
4890.34 3032
4891.00 3036
4891.66 3114
4892.32 3084
4892.98 3086
4893.64 3000
4894.30 3036
4894.96 3206
4895.62 3341
4896.28 3169
4896.94 3219
4897.60 3324
4898.26 3320
4898.92 3035
4899.58 2964
4900.24 3039
4900.90 3047
4901.56 3087
4902.22 3022
4902.88 3206
4903.54 3061
4904.21 3178
4904.87 3279
4905.53 3265
4906.19 3143
4906.85 3075
4907.51 2956
4908.17 2923
4908.83 3005
4909.49 2999
4910.15 2933
4910.81 3020
4911.48 2817
4912.14 3008
4912.80 2923
4913.46 2854
4914.12 2788
4914.78 2726
4915.44 2717
4916.11 2773
4916.77 2740
4917.43 2756
4918.09 2764
4918.75 2647
4919.41 2683
4920.07 2555
4920.74 2656
4921.40 2643
4922.06 2545
4922.72 2419
4923.38 2656
4924.05 2527
4924.71 2554
4925.37 2478
4926.03 2405
4926.69 2593
4927.36 2581
4928.02 2553
4928.68 2549
4929.34 2557
4930.01 2691
4930.67 2726
4931.33 2736
4931.99 2683
4932.66 2598
4933.32 2748
4933.98 2701
4934.64 2517
4935.31 2883
4935.97 2739
4936.63 2640
4937.30 2698
4937.96 2641
4938.62 2662
4939.28 2667
4939.95 2794
4940.61 2728
4941.27 2643
4941.94 2718
4942.60 2569
4943.26 2649
4943.93 2495
4944.59 2580
4945.25 2554
4945.92 2627
4946.58 2599
4947.24 2569
4947.91 2540
4948.57 2511
4949.23 2524
4949.90 2530
4950.56 2604
4951.23 2501
4951.89 2502
4952.55 2589
4953.22 2505
4953.88 2544
4954.55 2425
4955.21 2413
4955.87 2428
4956.54 2410
4957.20 2523
4957.87 2391
4958.53 2516
4959.20 2541
4959.86 2463
4960.52 2553
4961.19 2565
4961.85 2582
4962.52 2462
4963.18 2488
4963.85 2509
4964.51 2625
4965.18 2567
4965.84 2643
4966.51 2688
4967.17 2669
4967.84 2697
4968.50 2627
4969.17 2508
4969.83 2495
4970.50 2784
4971.16 2681
4971.83 2634
4972.49 2503
4973.16 2425
4973.82 2539
4974.49 2421
4975.15 2435
4975.82 2501
4976.48 2503
4977.15 2518
4977.82 2604
4978.48 2658
4979.15 2617
4979.81 2465
4980.48 2586
4981.14 2579
4981.81 2570
4982.48 2613
4983.14 2509
4983.81 2574
4984.47 2637
4985.14 2520
4985.81 2502
4986.47 2524
4987.14 2629
4987.81 2706
4988.47 2767
4989.14 2685
4989.80 2789
4990.47 2941
4991.14 3097
4991.80 3006
4992.47 3045
4993.14 3181
4993.80 3100
4994.47 3235
4995.14 3293
4995.80 3098
4996.47 3005
4997.14 2821
4997.80 2817
4998.47 2913
4999.14 2641
4999.81 2559
5000.47 2608
5001.14 2569
5001.81 2531
5002.47 2640
5003.14 2416
5003.81 2381
5004.48 2336
5005.14 2461
5005.81 2423
5006.48 2357
5007.15 2372
5007.81 2285
5008.48 2390
5009.15 2352
5009.82 2455
5010.49 2443
5011.15 2466
5011.82 2475
5012.49 2488
5013.16 2474
5013.83 2458
5014.49 2556
5015.16 2616
5015.83 2452
5016.50 2536
5017.17 2461
5017.83 2489
5018.50 2452
5019.17 2390
5019.84 2581
5020.51 2609
5021.18 2603
5021.84 2685
5022.51 2664
5023.18 2717
5023.85 2867
5024.52 2975
5025.19 3129
5025.86 3257
5026.53 3285
5027.19 3350
5027.86 3251
5028.53 3432
5029.20 3289
5029.87 3148
5030.54 3104
5031.21 3047
5031.88 3023
5032.55 2955
5033.22 2793
5033.89 2646
5034.56 2656
5035.23 2718
5035.89 2617
5036.56 2573
5037.23 2518
5037.90 2532
5038.57 2617
5039.24 2636
5039.91 2453
5040.58 2660
5041.25 2749
5041.92 2623
5042.59 2660
5043.26 2613
5043.93 2493
5044.60 2610
5045.27 2660
5045.94 2559
5046.61 2641
5047.28 2787
5047.95 2905
5048.62 2980
5049.29 2901
5049.96 3013
5050.63 2937
5051.31 2957
5051.98 2827
5052.65 2780
5053.32 2728
5053.99 2573
5054.66 2551
5055.33 2686
5056.00 2621
5056.67 2583
5057.34 2649
5058.01 2548
5058.68 2671
5059.35 2527
5060.03 2599
5060.70 2690
5061.37 2783
5062.04 2843
5062.71 2727
5063.38 2654
5064.05 2693
5064.72 2878
5065.40 2743
5066.07 2702
5066.74 2716
5067.41 2630
5068.08 2617
5068.75 2534
5069.43 2664
5070.10 2651
5070.77 2591
5071.44 2518
5072.11 2686
5072.79 2613
5073.46 2610
5074.13 2621
5074.80 2653
5075.47 2623
5076.15 2721
5076.82 2731
5077.49 2478
5078.16 2585
5078.83 2681
5079.51 2608
5080.18 2606
5080.85 2700
5081.52 2803
5082.20 2855
5082.87 2753
5083.54 2800
5084.22 2809
5084.89 2927
5085.56 2787
5086.23 2791
5086.91 2813
5087.58 2736
5088.25 2529
5088.93 2674
5089.60 2779
5090.27 2621
5090.94 2725
5091.62 2926
5092.29 3001
5092.96 2906
5093.64 3052
5094.31 3184
5094.98 3280
5095.66 3234
5096.33 3080
5097.00 3195
5097.68 3011
5098.35 2969
5099.03 3149
5099.70 3141
5100.37 3085
5101.05 2974
5101.72 2755
5102.39 2685
5103.07 2797
5103.74 2791
5104.42 2509
5105.09 2499
5105.77 2403
5106.44 2631
5107.11 2738
5107.79 2714
5108.46 2768
5109.14 2901
5109.81 2831
5110.49 2695
5111.16 2804
5111.83 2761
5112.51 2866
5113.18 2678
5113.86 2535
5114.53 2613
5115.21 2766
5115.88 2717
5116.56 2638
5117.23 2507
5117.91 2728
5118.58 2578
5119.26 2349
5119.93 2423
5120.61 2715
5121.28 2638
5121.96 2546
5122.63 2519
5123.31 2622
5123.98 2731
5124.66 2718
5125.33 2691
5126.01 2780
5126.69 2737
5127.36 2489
5128.04 2474
5128.71 2570
5129.39 2672
5130.06 2602
5130.74 2684
5131.42 2645
5132.09 2468
5132.77 2497
5133.44 2450
5134.12 2641
5134.79 2599
5135.47 2559
5136.15 2580
5136.82 2705
5137.50 2651
5138.18 2720
5138.85 2634
5139.53 2647
5140.20 2731
5140.88 2638
5141.56 2646
5142.23 2704
5142.91 2786
5143.59 2743
5144.26 2758
5144.94 2781
5145.62 2646
5146.29 2542
5146.97 2699
5147.65 2609
5148.33 2586
5149.00 2604
5149.68 2541
5150.36 2469
5151.03 2523
5151.71 2476
5152.39 2467
5153.06 2427
5153.74 2329
5154.42 2334
5155.10 2436
5155.77 2572
5156.45 2658
5157.13 2633
5157.81 2461
5158.48 2370
5159.16 2396
5159.84 2454
5160.52 2381
5161.20 2390
5161.87 2398
5162.55 2348
5163.23 2289
5163.91 2388
5164.58 2447
5165.26 2327
5165.94 2220
5166.62 2269
5167.30 2349
5167.98 2236
5168.65 2355
5169.33 2444
5170.01 2403
5170.69 2473
5171.37 2342
5172.05 2389
5172.72 2512
5173.40 2429
5174.08 2366
5174.76 2437
5175.44 2242
5176.12 2265
5176.80 2314
5177.48 2295
5178.15 2431
5178.83 2343
5179.51 2289
5180.19 2346
5180.87 2420
5181.55 2423
5182.23 2498
5182.91 2443
5183.59 2398
5184.27 2271
5184.95 2270
5185.63 2348
5186.30 2428
5186.98 2387
5187.66 2350
5188.34 2363
5189.02 2302
5189.70 2274
5190.38 2265
5191.06 2267
5191.74 2307
5192.42 2165
5193.10 2273
5193.78 2197
5194.46 2197
5195.14 2153
5195.82 2244
5196.50 2325
5197.18 2346
5197.86 2280
5198.54 2333
5199.22 2203
5199.90 2144
5200.58 2226
5201.26 2267
5201.94 2253
5202.62 2270
5203.31 2294
5203.99 2284
5204.67 2348
5205.35 2280
5206.03 2296
5206.71 2337
5207.39 2194
5208.07 2504
5208.75 2446
5209.43 2409
5210.11 2418
5210.79 2382
5211.48 2269
5212.16 2206
5212.84 2296
5213.52 2268
5214.20 2254
5214.88 2335
5215.56 2376
5216.24 2300
5216.93 2297
5217.61 2560
5218.29 2508
5218.97 2470
5219.65 2389
5220.33 2450
5221.02 2502
5221.70 2555
5222.38 2581
5223.06 2529
5223.74 2504
5224.42 2482
5225.11 2634
5225.79 2532
5226.47 2563
5227.15 2383
5227.83 2425
5228.52 2416
5229.20 2325
5229.88 2361
5230.56 2295
5231.25 2473
5231.93 2504
5232.61 2327
5233.29 2291
5233.98 2402
5234.66 2435
5235.34 2518
5236.02 2401
5236.71 2507
5237.39 2399
5238.07 2426
5238.76 2561
5239.44 2473
5240.12 2565
5240.80 2518
5241.49 2499
5242.17 2589
5242.85 2633
5243.54 2637
5244.22 2737
5244.90 2672
5245.59 2578
5246.27 2625
5246.95 2576
5247.64 2458
5248.32 2531
5249.00 2573
5249.69 2516
5250.37 2543
5251.05 2779
5251.74 2780
5252.42 2925
5253.11 2842
5253.79 2773
5254.47 2848
5255.16 2913
5255.84 2863
5256.53 2692
5257.21 2686
5257.89 2591
5258.58 2615
5259.26 2643
5259.95 2517
5260.63 2346
5261.32 2321
5262.00 2277
5262.68 2257
5263.37 2336
5264.05 2551
5264.74 2446
5265.42 2521
5266.11 2573
5266.79 2492
5267.48 2378
5268.16 2481
5268.85 2514
5269.53 2491
5270.22 2329
5270.90 2320
5271.59 2481
5272.27 2423
5272.96 2430
5273.64 2307
5274.33 2476
5275.01 2367
5275.70 2428
5276.38 2622
5277.07 2370
5277.75 2540
5278.44 2634
5279.12 2525
5279.81 2431
5280.49 2486
5281.18 2493
5281.87 2606
5282.55 2546
5283.24 2618
5283.92 2691
5284.61 2745
5285.30 2690
5285.98 2643
5286.67 2861
5287.35 2739
5288.04 2843
5288.73 2827
5289.41 2943
5290.10 2722
5290.78 2704
5291.47 2674
5292.16 2692
5292.84 2706
5293.53 2590
5294.22 2670
5294.90 2648
5295.59 2572
5296.28 2509
5296.96 2502
5297.65 2478
5298.34 2522
5299.02 2543
5299.71 2575
5300.40 2687
5301.08 2643
5301.77 2723
5302.46 2686
5303.14 2822
5303.83 2961
5304.52 2918
5305.21 2953
5305.89 3102
5306.58 3101
5307.27 3151
5307.96 2965
5308.64 2964
5309.33 2984
5310.02 2952
5310.71 2890
5311.39 2864
5312.08 2807
5312.77 2922
5313.46 2940
5314.14 2879
5314.83 3052
5315.52 2836
5316.21 2845
5316.89 2773
5317.58 2896
5318.27 2793
5318.96 2997
5319.65 2896
5320.34 3052
5321.02 3051
5321.71 2964
5322.40 2981
5323.09 2991
5323.78 3033
5324.47 3053
5325.15 3153
5325.84 3160
5326.53 2976
5327.22 3042
5327.91 3130
5328.60 3062
5329.29 3084
5329.97 3033
5330.66 3242
5331.35 3281
5332.04 3282
5332.73 3617
5333.42 3805
5334.11 4042
5334.80 4153
5335.49 4248
5336.18 4375
5336.87 4333
5337.55 4387
5338.24 4132
5338.93 4076
5339.62 4015
5340.31 3859
5341.00 3812
5341.69 3686
5342.38 3577
5343.07 3435
5343.76 3247
5344.45 3439
5345.14 3389
5345.83 3439
5346.52 3347
5347.21 3437
5347.90 3470
5348.59 3587
5349.28 3647
5349.97 3843
5350.66 4460
5351.35 4822
5352.04 5201
5352.73 5794
5353.42 6229
5354.11 6740
5354.80 6955
5355.49 7092
5356.18 7383
5356.87 7369
5357.56 7386
5358.25 6645
5358.94 6134
5359.64 5702
5360.33 5031
5361.02 4386
5361.71 4063
5362.40 3621
5363.09 3336
5363.78 3290
5364.47 3261
5365.16 3173
5365.85 3300
5366.55 3265
5367.24 3411
5367.93 3417
5368.62 3362
5369.31 3553
5370.00 3481
5370.69 3300
5371.38 3355
5372.08 3345
5372.77 3293
5373.46 3305
5374.15 3098
5374.84 3068
5375.53 2962
5376.23 2941
5376.92 2885
5377.61 2865
5378.30 3052
5378.99 2859
5379.69 3063
5380.38 3043
5381.07 3369
5381.76 3400
5382.45 3429
5383.15 3643
5383.84 3727
5384.53 3862
5385.22 3821
5385.92 3834
5386.61 4069
5387.30 3939
5387.99 3720
5388.69 3581
5389.38 3544
5390.07 3361
5390.76 3379
5391.46 3451
5392.15 3406
5392.84 3224
5393.54 3275
5394.23 3332
5394.92 3426
5395.61 3251
5396.31 3196
5397.00 3298
5397.69 3215
5398.39 3157
5399.08 3147
5399.77 3001
5400.47 3007
5401.16 2987
5401.85 3079
5402.55 2979
5403.24 2975
5403.93 2975
5404.63 2877
5405.32 2801
5406.02 2722
5406.71 2733
5407.40 2937
5408.10 2801
5408.79 2902
5409.48 2932
5410.18 2822
5410.87 2825
5411.57 2652
5412.26 2770
5412.95 2710
5413.65 2832
5414.34 2692
5415.04 2724
5415.73 2658
5416.43 2695
5417.12 2581
5417.82 2440
5418.51 2556
5419.20 2632
5419.90 2695
5420.59 2739
5421.29 2597
5421.98 2554
5422.68 2689
5423.37 2529
5424.07 2621
5424.76 2729
5425.46 2620
5426.15 2636
5426.85 2622
5427.54 2639
5428.24 2764
5428.93 2776
5429.63 2727
5430.32 2640
5431.02 2578
5431.71 2572
5432.41 2679
5433.10 2655
5433.80 2706
5434.50 2570
5435.19 2529
5435.89 2522
5436.58 2548
5437.28 2491
5437.97 2490
5438.67 2535
5439.37 2450
5440.06 2602
5440.76 2605
5441.45 2653
5442.15 2581
5442.85 2662
5443.54 2728
5444.24 2758
5444.93 2791
5445.63 2699
5446.33 2642
5447.02 2439
5447.72 2541
5448.42 2658
5449.11 2589
5449.81 2859
5450.51 2914
5451.20 2843
5451.90 2949
5452.60 2887
5453.29 2912
5453.99 2965
5454.69 3017
5455.38 2877
5456.08 2658
5456.78 2782
5457.47 2845
5458.17 2748
5458.87 2808
5459.57 2768
5460.26 2640
5460.96 2614
5461.66 2799
5462.35 2679
5463.05 2616
5463.75 2745
5464.45 2749
5465.14 2992
5465.84 3139
5466.54 3282
5467.24 3522
5467.93 3509
5468.63 3575
5469.33 3618
5470.03 3429
5470.73 3441
5471.42 3342
5472.12 3371
5472.82 3081
5473.52 2987
5474.22 2826
5474.91 2860
5475.61 2737
5476.31 2745
5477.01 2819
5477.71 2904
5478.40 2798
5479.10 2937
5479.80 3054
5480.50 3083
5481.20 3199
5481.90 3190
5482.60 3324
5483.29 3337
5483.99 3462
5484.69 3384
5485.39 3373
5486.09 3591
5486.79 3476
5487.49 3469
5488.19 3472
5488.89 3345
5489.58 3123
5490.28 3215
5490.98 3291
5491.68 3188
5492.38 3170
5493.08 3160
5493.78 3192
5494.48 3243
5495.18 3285
5495.88 3217
5496.58 3288
5497.28 3582
5497.98 3640
5498.68 3352
5499.38 3273
5500.08 3498
5500.78 3598
5501.48 3752
5502.18 4042
5502.88 4290
5503.58 4358
5504.28 4635
5504.98 4707
5505.68 4721
5506.38 4892
5507.08 5017
5507.78 4633
5508.48 4491
5509.18 4099
5509.88 4020
5510.58 3868
5511.28 3656
5511.98 3656
5512.68 3655
5513.38 3545
5514.08 3428
5514.78 3456
5515.48 3485
5516.18 3195
5516.88 3321
5517.58 3375
5518.28 3328
5518.99 3220
5519.69 3439
5520.39 3304
5521.09 3180
5521.79 3263
5522.49 3145
5523.19 3282
5523.89 3404
5524.59 3188
5525.30 3319
5526.00 3426
5526.70 3330
5527.40 3364
5528.10 3274
5528.80 3367
5529.50 3158
5530.21 2953
5530.91 2883
5531.61 2884
5532.31 2863
5533.01 2928
5533.72 2832
5534.42 2776
5535.12 2847
5535.82 2764
5536.52 2670
5537.23 2696
5537.93 2788
5538.63 2940
5539.33 2811
5540.03 2873
5540.74 3081
5541.44 2870
5542.14 2951
5542.84 2938
5543.55 2906
5544.25 2948
5544.95 2991
5545.65 2953
5546.36 2932
5547.06 2967
5547.76 3105
5548.47 3297
5549.17 3142
5549.87 3054
5550.57 3247
5551.28 3290
5551.98 3231
5552.68 3194
5553.39 3020
5554.09 2946
5554.79 2877
5555.50 2761
5556.20 2785
5556.90 2751
5557.61 2766
5558.31 2736
5559.01 2806
5559.72 2621
5560.42 2447
5561.12 2607
5561.83 2572
5562.53 2651
5563.23 2573
5563.94 2652
5564.64 2727
5565.35 2532
5566.05 2520
5566.75 2520
5567.46 2565
5568.16 2653
5568.87 2658
5569.57 2712
5570.27 2706
5570.98 2589
5571.68 2665
5572.39 2594
5573.09 2580
5573.80 2617
5574.50 2550
5575.21 2718
5575.91 2629
5576.61 2708
5577.32 2657
5578.02 2753
5578.73 2622
5579.43 2628
5580.14 2796
5580.84 2833
5581.55 2675
5582.25 2699
5582.96 2712
5583.66 2601
5584.37 2691
5585.07 2613
5585.78 2546
5586.48 2592
5587.19 2603
5587.89 2481
5588.60 2472
5589.30 2458
5590.01 2403
5590.72 2436
5591.42 2400
5592.13 2413
5592.83 2407
5593.54 2433
5594.24 2437
5594.95 2398
5595.66 2410
5596.36 2341
5597.07 2383
5597.77 2424
5598.48 2346
5599.18 2217
5599.89 2124
5600.60 2259
5601.30 2305
5602.01 2371
5602.72 2302
5603.42 2319
5604.13 2355
5604.83 2184
5605.54 2239
5606.25 2253
5606.95 2394
5607.66 2421
5608.37 2464
5609.07 2325
5609.78 2344
5610.49 2402
5611.19 2249
5611.90 2272
5612.61 2249
5613.31 2231
5614.02 2297
5614.73 2304
5615.44 2385
5616.14 2441
5616.85 2458
5617.56 2374
5618.26 2425
5618.97 2370
5619.68 2326
5620.39 2265
5621.09 2243
5621.80 2174
5622.51 2260
5623.22 2211
5623.92 2214
5624.63 2265
5625.34 2099
5626.05 2262
5626.75 2245
5627.46 2220
5628.17 2206
5628.88 2221
5629.59 2155
5630.29 2211
5631.00 2258
5631.71 2267
5632.42 2209
5633.13 2304
5633.83 2318
5634.54 2380
5635.25 2204
5635.96 2296
5636.67 2412
5637.38 2416
5638.08 2445
5638.79 2543
5639.50 2535
5640.21 2496
5640.92 2471
5641.63 2378
5642.34 2424
5643.05 2497
5643.75 2419
5644.46 2485
5645.17 2643
5645.88 2570
5646.59 2572
5647.30 2612
5648.01 2502
5648.72 2505
5649.43 2423
5650.14 2521
5650.85 2678
5651.55 2491
5652.26 2306
5652.97 2359
5653.68 2421
5654.39 2469
5655.10 2492
5655.81 2398
5656.52 2429
5657.23 2411
5657.94 2377
5658.65 2560
5659.36 2633
5660.07 2497
5660.78 2658
5661.49 2672
5662.20 2648
5662.91 2743
5663.62 2580
5664.33 2590
5665.04 2568
5665.75 2716
5666.46 2664
5667.17 2473
5667.88 2529
5668.59 2467
5669.30 2504
5670.01 2443
5670.72 2388
5671.43 2516
5672.14 2522
5672.85 2533
5673.57 2431
5674.28 2387
5674.99 2560
5675.70 2720
5676.41 2685
5677.12 2603
5677.83 2639
5678.54 2552
5679.25 2573
5679.96 2383
5680.68 2431
5681.39 2303
5682.10 2384
5682.81 2368
5683.52 2459
5684.23 2411
5684.94 2442
5685.65 2530
5686.37 2494
5687.08 2492
5687.79 2421
5688.50 2433
5689.21 2370
5689.92 2424
5690.64 2425
5691.35 2544
5692.06 2431
5692.77 2367
5693.48 2402
5694.20 2402
5694.91 2629
5695.62 2621
5696.33 2417
5697.04 2408
5697.76 2551
5698.47 2641
5699.18 2346
5699.89 2344
5700.61 2412
5701.32 2236
5702.03 2378
5702.74 2481
5703.46 2246
5704.17 2504
5704.88 2486
5705.59 2432
5706.31 2576
5707.02 2423
5707.73 2447
5708.45 2592
5709.16 2570
5709.87 2515
5710.58 2428
5711.30 2274
5712.01 2364
5712.72 2362
5713.44 2409
5714.15 2399
5714.86 2512
5715.58 2545
5716.29 2468
5717.00 2372
5717.72 2329
5718.43 2421
5719.14 2371
5719.86 2539
5720.57 2461
5721.28 2383
5722.00 2431
5722.71 2380
5723.43 2478
5724.14 2587
5724.85 2551
5725.57 2570
5726.28 2582
5727.00 2656
5727.71 2526
5728.42 2585
5729.14 2778
5729.85 3078
5730.57 3005
5731.28 3155
5732.00 3428
5732.71 3444
5733.42 3529
5734.14 3487
5734.85 3405
5735.57 3319
5736.28 3343
5737.00 3319
5737.71 3240
5738.43 3202
5739.14 2901
5739.86 2996
5740.57 2991
5741.29 3021
5742.00 2866
5742.72 2870
5743.43 2772
5744.15 2769
5744.86 2671
5745.58 2786
5746.29 2742
5747.01 2696
5747.72 2844
5748.44 2870
5749.15 2771
5749.87 2836
5750.58 2753
5751.30 2804
5752.02 2914
5752.73 2789
5753.45 3011
5754.16 3226
5754.88 3403
5755.59 3897
5756.31 3866
5757.03 4279
5757.74 4679
5758.46 5013
5759.17 5230
5759.89 5731
5760.61 5579
5761.32 5429
5762.04 4954
5762.76 4958
5763.47 4440
5764.19 4144
5764.90 3714
5765.62 3508
5766.34 3329
5767.05 3179
5767.77 3277
5768.49 3252
5769.20 3272
5769.92 3216
5770.64 3211
5771.35 3223
5772.07 3197
5772.79 3366
5773.51 3175
5774.22 3255
5774.94 3247
5775.66 3095
5776.37 3040
5777.09 3058
5777.81 3022
5778.53 2985
5779.24 3081
5779.96 3060
5780.68 2952
5781.39 2923
5782.11 3026
5782.83 3050
5783.55 2939
5784.26 3263
5784.98 3509
5785.70 3409
5786.42 3407
5787.14 3423
5787.85 3351
5788.57 3353
5789.29 3381
5790.01 3290
5790.73 3372
5791.44 3200
5792.16 3308
5792.88 3221
5793.60 3219
5794.32 3308
5795.03 3398
5795.75 3462
5796.47 3457
5797.19 3457
5797.91 3560
5798.63 3559
5799.35 3796
5800.06 3738
5800.78 3908
5801.50 4151
5802.22 4001
5802.94 4228
5803.66 4493
5804.38 5064
5805.10 5315
5805.81 5297
5806.53 5200
5807.25 5027
5807.97 5149
5808.69 4785
5809.41 4495
5810.13 4154
5810.85 3941
5811.57 3808
5812.29 3741
5813.01 3731
5813.73 3765
5814.45 3952
5815.17 3732
5815.88 3845
5816.60 3710
5817.32 3888
5818.04 3834
5818.76 3917
5819.48 4143
5820.20 4297
5820.92 4673
5821.64 4659
5822.36 4903
5823.08 4924
5823.80 4652
5824.52 4836
5825.24 4579
5825.96 4287
5826.68 3886
5827.40 3666
5828.12 3593
5828.84 3527
5829.57 3588
5830.29 3703
5831.01 3601
5831.73 3423
5832.45 3501
5833.17 3344
5833.89 3356
5834.61 3539
5835.33 3441
5836.05 3336
5836.77 3366
5837.49 3177
5838.21 3282
5838.94 3244
5839.66 3010
5840.38 3192
5841.10 3174
5841.82 2984
5842.54 3076
5843.26 3012
5843.98 2928
5844.70 2828
5845.43 2823
5846.15 2861
5846.87 2859
5847.59 2898
5848.31 2848
5849.03 2575
5849.76 2644
5850.48 2703
5851.20 2811
5851.92 2693
5852.64 2647
5853.36 2804
5854.09 2838
5854.81 2757
5855.53 2546
5856.25 2585
5856.97 2726
5857.70 2507
5858.42 2497
5859.14 2560
5859.86 2523
5860.59 2532
5861.31 2483
5862.03 2552
5862.75 2492
5863.48 2502
5864.20 2513
5864.92 2625
5865.64 2595
5866.37 2479
5867.09 2441
5867.81 2409
5868.54 2581
5869.26 2611
5869.98 2487
5870.70 2445
5871.43 2338
5872.15 2415
5872.87 2410
5873.60 2427
5874.32 2592
5875.04 2575
5875.77 2549
5876.49 2521
5877.21 2446
5877.94 2512
5878.66 2400
5879.38 2250
5880.11 2358
5880.83 2320
5881.55 2449
5882.28 2375
5883.00 2360
5883.73 2472
5884.45 2295
5885.17 2231
5885.90 2367
5886.62 2301
5887.34 2311
5888.07 2355
5888.79 2358
5889.52 2284
5890.24 2314
5890.97 2421
5891.69 2362
5892.41 2440
5893.14 2355
5893.86 2361
5894.59 2459
5895.31 2338
5896.04 2206
5896.76 2219
5897.49 2369
5898.21 2184
5898.93 2161
5899.66 2258
5900.38 2232
5901.11 2247
5901.83 2201
5902.56 2232
5903.28 2364
5904.01 2359
5904.73 2296
5905.46 2339
5906.18 2508
5906.91 2426
5907.64 2467
5908.36 2325
5909.09 2350
5909.81 2327
5910.54 2383
5911.26 2334
5911.99 2383
5912.71 2390
5913.44 2424
5914.16 2420
5914.89 2420
5915.62 2315
5916.34 2344
5917.07 2318
5917.79 2302
5918.52 2320
5919.25 2296
5919.97 2242
5920.70 2214
5921.42 2261
5922.15 2278
5922.88 2312
5923.60 2369
5924.33 2370
5925.05 2384
5925.78 2341
5926.51 2359
5927.23 2346
5927.96 2324
5928.69 2260
5929.41 2402
5930.14 2565
5930.87 2465
5931.59 2355
5932.32 2355
5933.05 2501
5933.77 2402
5934.50 2490
5935.23 2450
5935.95 2614
5936.68 2485
5937.41 2527
5938.14 2517
5938.86 2616
5939.59 2530
5940.32 2634
5941.04 2618
5941.77 2659
5942.50 2773
5943.23 2802
5943.95 2724
5944.68 2776
5945.41 2722
5946.14 2753
5946.87 2734
5947.59 2786
5948.32 2755
5949.05 2833
5949.78 2857
5950.50 2671
5951.23 2723
5951.96 2663
5952.69 2903
5953.42 2995
5954.14 2979
5954.87 3043
5955.60 3018
5956.33 3050
5957.06 3190
5957.79 3141
5958.51 3128
5959.24 3175
5959.97 3177
5960.70 3096
5961.43 3083
5962.16 3123
5962.88 3084
5963.61 3167
5964.34 3207
5965.07 3197
5965.80 3363
5966.53 3315
5967.26 3386
5967.99 3493
5968.72 3695
5969.44 3924
5970.17 4097
5970.90 4348
5971.63 4637
5972.36 4626
5973.09 4805
5973.82 4699
5974.55 4729
5975.28 4403
5976.01 4196
5976.74 4066
5977.47 3766
5978.20 3608
5978.93 3711
5979.66 3467
5980.39 3473
5981.12 3410
5981.85 3290
5982.58 3262
5983.31 3264
5984.04 3440
5984.77 3274
5985.50 3441
5986.23 3465
5986.96 3420
5987.69 3271
5988.42 3342
5989.15 3431
5989.88 3406
5990.61 3391
5991.34 3457
5992.07 3337
5992.80 3493
5993.53 3445
5994.26 3291
5994.99 3387
5995.72 3409
5996.45 3382
5997.18 3357
5997.91 3501
5998.64 3434
5999.37 3393
6000.11 3408
6000.84 3382
6001.57 3450
6002.30 3440
6003.03 3527
6003.76 3416
6004.49 3391
6005.22 3438
6005.95 3494
6006.69 3421
6007.42 3397
6008.15 3506
6008.88 3489
6009.61 3631
6010.34 3689
6011.07 3610
6011.81 3855
6012.54 4248
6013.27 4294
6014.00 4484
6014.73 4701
6015.46 4922
6016.20 4998
6016.93 4972
6017.66 5066
6018.39 4877
6019.12 4631
6019.86 4291
6020.59 4149
6021.32 3983
6022.05 3822
6022.79 3755
6023.52 3379
6024.25 3369
6024.98 3365
6025.72 3290
6026.45 3150
6027.18 3164
6027.91 3232
6028.65 3131
6029.38 3031
6030.11 3114
6030.84 3007
6031.58 3070
6032.31 3128
6033.04 3031
6033.78 3015
6034.51 2997
6035.24 2812
6035.98 2736
6036.71 2913
6037.44 2864
6038.17 2797
6038.91 2864
6039.64 2845
6040.37 2808
6041.11 2900
6041.84 3029
6042.58 2873
6043.31 2828
6044.04 2852
6044.78 2937
6045.51 2959
6046.24 3023
6046.98 2926
6047.71 3126
6048.44 3018
6049.18 2997
6049.91 3058
6050.65 3006
6051.38 2907
6052.11 2997
6052.85 2939
6053.58 2910
6054.32 2938
6055.05 3116
6055.79 3139
6056.52 3170
6057.25 2977
6057.99 3081
6058.72 3073
6059.46 3131
6060.19 2976
6060.93 2787
6061.66 2753
6062.40 2831
6063.13 2837
6063.87 2714
6064.60 2838
6065.34 2883
6066.07 2715
6066.81 2749
6067.54 2942
6068.28 2770
6069.01 2785
6069.75 2825
6070.48 2940
6071.22 2856
6071.95 2869
6072.69 2733
6073.42 2734
6074.16 2833
6074.89 2782
6075.63 2805
6076.36 2829
6077.10 2723
6077.84 2764
6078.57 2698
6079.31 2734
6080.04 2730
6080.78 2687
6081.51 2712
6082.25 2609
6082.99 2683
6083.72 2734
6084.46 2809
6085.20 2757
6085.93 2793
6086.67 2671
6087.40 2727
6088.14 2692
6088.88 2722
6089.61 2599
6090.35 2733
6091.09 2841
6091.82 2834
6092.56 2686
6093.30 2707
6094.03 2701
6094.77 2746
6095.51 2814
6096.24 2945
6096.98 2845
6097.72 2918
6098.45 2885
6099.19 2824
6099.93 2760
6100.66 2870
6101.40 2662
6102.14 2523
6102.87 2669
6103.61 2611
6104.35 2583
6105.09 2558
6105.82 2639
6106.56 2513
6107.30 2591
6108.04 2632
6108.77 2511
6109.51 2570
6110.25 2615
6110.99 2568
6111.72 2566
6112.46 2685
6113.20 2533
6113.94 2534
6114.68 2684
6115.41 2722
6116.15 2680
6116.89 2664
6117.63 2598
6118.37 2757
6119.10 2634
6119.84 2653
6120.58 2699
6121.32 2833
6122.06 2689
6122.80 2840
6123.53 2975
6124.27 3092
6125.01 3193
6125.75 3106
6126.49 3250
6127.23 3284
6127.97 3379
6128.70 3246
6129.44 3286
6130.18 3141
6130.92 3113
6131.66 3138
6132.40 2907
6133.14 2921
6133.88 2865
6134.62 3067
6135.35 3039
6136.09 2878
6136.83 3007
6137.57 2926
6138.31 2849
6139.05 2996
6139.79 3008
6140.53 2876
6141.27 2878
6142.01 2972
6142.75 2943
6143.49 2933
6144.23 2987
6144.97 2989
6145.71 3073
6146.45 3043
6147.19 2940
6147.93 3023
6148.67 3052
6149.41 3141
6150.15 3046
6150.89 3013
6151.63 3095
6152.37 3180
6153.11 3174
6153.85 3298
6154.59 3300
6155.33 3489
6156.07 3417
6156.81 3382
6157.55 3485
6158.29 3484
6159.03 3535
6159.77 3588
6160.51 3479
6161.25 3524
6161.99 3480
6162.73 3439
6163.47 3537
6164.22 3579
6164.96 3568
6165.70 3689
6166.44 3936
6167.18 3909
6167.92 3958
6168.66 4156
6169.40 4339
6170.14 4519
6170.89 4612
6171.63 4829
6172.37 5048
6173.11 5170
6173.85 4934
6174.59 4958
6175.33 4939
6176.08 4796
6176.82 4962
6177.56 4842
6178.30 4634
6179.04 4485
6179.78 4443
6180.53 4382
6181.27 4278
6182.01 4248
6182.75 4352
6183.49 4342
6184.24 4493
6184.98 4608
6185.72 4678
6186.46 4704
6187.20 4855
6187.95 4966
6188.69 5015
6189.43 4600
6190.17 4444
6190.92 4784
6191.66 4930
6192.40 4843
6193.14 4875
6193.89 5057
6194.63 5191
6195.37 5232
6196.12 5295
6196.86 5369
6197.60 5702
6198.34 5666
6199.09 5847
6199.83 6129
6200.57 6250
6201.32 6191
6202.06 5977
6202.80 5885
6203.55 6026
6204.29 5732
6205.03 5852
6205.78 5926
6206.52 6036
6207.26 6031
6208.01 6463
6208.75 7206
6209.49 7874
6210.24 9378
6210.98 11280
6211.72 13268
6212.47 15227
6213.21 17424
6213.96 19189
6214.70 20551
6215.44 20703
6216.19 19645
6216.93 18910
6217.68 17063
6218.42 15318
6219.16 13434
6219.91 11535
6220.65 9770
6221.40 8409
6222.14 7558
6222.89 6743
6223.63 6425
6224.37 6105
6225.12 6063
6225.86 5999
6226.61 6219
6227.35 6365
6228.10 6963
6228.84 7249
6229.59 7245
6230.33 7413
6231.08 7552
6231.82 7350
6232.57 7171
6233.31 6684
6234.06 6186
6234.80 5659
6235.55 5315
6236.29 4855
6237.04 4496
6237.78 4337
6238.53 4087
6239.27 3978
6240.02 4136
6240.76 4062
6241.51 3997
6242.26 3967
6243.00 4137
6243.75 4384
6244.49 4330
6245.24 4194
6245.98 4225
6246.73 4268
6247.48 4470
6248.22 4288
6248.97 4395
6249.71 4422
6250.46 4391
6251.21 4622
6251.95 4570
6252.70 4569
6253.44 4592
6254.19 4752
6254.94 5026
6255.68 4825
6256.43 4595
6257.18 4569
6257.92 4582
6258.67 4565
6259.42 4366
6260.16 4393
6260.91 4476
6261.66 4597
6262.40 4562
6263.15 4614
6263.90 4732
6264.64 4600
6265.39 4502
6266.14 4464
6266.88 4295
6267.63 4322
6268.38 4268
6269.13 4316
6269.87 4378
6270.62 4325
6271.37 4241
6272.11 4020
6272.86 4012
6273.61 4148
6274.36 4031
6275.10 4081
6275.85 4069
6276.60 4139
6277.35 3942
6278.10 4064
6278.84 4198
6279.59 4354
6280.34 4291
6281.09 4273
6281.83 4299
6282.58 4480
6283.33 4495
6284.08 4487
6284.83 4274
6285.57 4187
6286.32 4080
6287.07 3884
6287.82 3738
6288.57 3559
6289.32 3452
6290.06 3453
6290.81 3401
6291.56 3465
6292.31 3456
6293.06 3484
6293.81 3368
6294.56 3415
6295.30 3412
6296.05 3372
6296.80 3358
6297.55 3288
6298.30 3374
6299.05 3242
6299.80 3319
6300.55 3197
6301.30 3075
6302.05 3146
6302.79 3034
6303.54 2932
6304.29 3138
6305.04 2975
6305.79 3104
6306.54 3166
6307.29 3081
6308.04 3069
6308.79 3240
6309.54 3384
6310.29 3378
6311.04 3173
6311.79 3292
6312.54 3343
6313.29 3255
6314.04 3164
6314.79 3086
6315.54 3210
6316.29 3302
6317.04 3139
6317.79 3240
6318.54 3153
6319.29 3201
6320.04 3120
6320.79 3064
6321.54 3042
6322.29 3062
6323.04 3056
6323.79 3058
6324.54 3044
6325.29 2843
6326.04 2838
6326.79 2770
6327.54 2781
6328.29 2750
6329.04 2716
6329.79 2717
6330.55 2803
6331.30 2704
6332.05 2728
6332.80 2766
6333.55 2699
6334.30 2594
6335.05 2472
6335.80 2617
6336.55 2634
6337.30 2640
6338.06 2543
6338.81 2501
6339.56 2625
6340.31 2589
6341.06 2619
6341.81 2604
6342.56 2646
6343.32 2642
6344.07 2653
6344.82 2527
6345.57 2537
6346.32 2611
6347.07 2693
6347.83 2711
6348.58 2733
6349.33 2704
6350.08 2736
6350.83 2482
6351.59 2566
6352.34 2615
6353.09 2692
6353.84 2663
6354.60 2707
6355.35 2653
6356.10 2783
6356.85 2885
6357.61 2869
6358.36 2863
6359.11 2834
6359.86 2778
6360.62 2706
6361.37 2727
6362.12 2682
6362.87 2617
6363.63 2626
6364.38 2661
6365.13 2661
6365.88 2603
6366.64 2471
6367.39 2552
6368.14 2553
6368.90 2549
6369.65 2516
6370.40 2549
6371.16 2658
6371.91 2567
6372.66 2662
6373.42 2534
6374.17 2526
6374.92 2661
6375.68 2585
6376.43 2537
6377.18 2554
6377.94 2641
6378.69 2604
6379.45 2662
6380.20 2755
6380.95 2611
6381.71 2616
6382.46 2807
6383.21 2657
6383.97 2815
6384.72 2956
6385.48 2725
6386.23 2831
6386.98 2909
6387.74 2799
6388.49 2796
6389.25 2754
6390.00 2682
6390.76 2682
6391.51 2691
6392.27 2606
6393.02 2684
6393.77 2756
6394.53 2831
6395.28 2937
6396.04 2670
6396.79 2743
6397.55 2712
6398.30 2619
6399.06 2622
6399.81 2564
6400.57 2537
6401.32 2450
6402.08 2444
6402.83 2505
6403.59 2490
6404.34 2479
6405.10 2456
6405.85 2351
6406.61 2417
6407.36 2488
6408.12 2498
6408.88 2468
6409.63 2495
6410.39 2446
6411.14 2394
6411.90 2386
6412.65 2492
6413.41 2583
6414.16 2600
6414.92 2486
6415.68 2588
6416.43 2603
6417.19 2583
6417.94 2459
6418.70 2403
6419.46 2427
6420.21 2549
6420.97 2568
6421.73 2566
6422.48 2399
6423.24 2412
6423.99 2520
6424.75 2576
6425.51 2542
6426.26 2524
6427.02 2452
6427.78 2434
6428.53 2478
6429.29 2477
6430.05 2435
6430.80 2343
6431.56 2368
6432.32 2439
6433.07 2482
6433.83 2387
6434.59 2332
6435.34 2395
6436.10 2550
6436.86 2518
6437.62 2527
6438.37 2563
6439.13 2508
6439.89 2568
6440.65 2485
6441.40 2505
6442.16 2490
6442.92 2431
6443.68 2310
6444.43 2327
6445.19 2403
6445.95 2570
6446.71 2409
6447.46 2469
6448.22 2460
6448.98 2471
6449.74 2490
6450.49 2578
6451.25 2409
6452.01 2496
6452.77 2533
6453.53 2400
6454.29 2339
6455.04 2440
6455.80 2460
6456.56 2541
6457.32 2488
6458.08 2533
6458.84 2531
6459.59 2592
6460.35 2674
6461.11 2574
6461.87 2675
6462.63 2708
6463.39 2853
6464.15 2764
6464.90 2687
6465.66 2693
6466.42 2758
6467.18 2716
6467.94 2603
6468.70 2590
6469.46 2641
6470.22 2698
6470.98 2768
6471.73 2726
6472.49 2778
6473.25 2819
6474.01 2689
6474.77 2635
6475.53 2671
6476.29 2777
6477.05 2656
6477.81 2963
6478.57 2957
6479.33 2830
6480.09 2923
6480.85 2953
6481.61 2922
6482.37 2793
6483.13 2885
6483.89 2923
6484.65 2974
6485.41 3091
6486.17 3003
6486.93 2981
6487.69 3154
6488.45 3354
6489.21 3237
6489.97 3253
6490.73 3364
6491.49 3298
6492.25 3259
6493.01 3293
6493.77 3514
6494.53 3465
6495.29 3271
6496.05 3248
6496.81 3366
6497.57 3367
6498.33 3319
6499.10 3462
6499.86 3558
6500.62 3611
6501.38 3529
6502.14 3742
6502.90 3760
6503.66 3421
6504.42 3540
6505.18 3567
6505.94 3600
6506.71 3705
6507.47 3636
6508.23 3769
6508.99 3809
6509.75 3831
6510.51 3878
6511.27 3890
6512.04 3820
6512.80 3856
6513.56 3943
6514.32 4077
6515.08 3997
6515.84 4049
6516.61 4165
6517.37 3931
6518.13 3934
6518.89 3897
6519.65 4003
6520.42 4019
6521.18 4117
6521.94 4238
6522.70 4296
6523.46 4487
6524.23 4655
6524.99 5128
6525.75 5564
6526.51 5895
6527.28 6331
6528.04 6809
6528.80 7105
6529.56 7277
6530.33 7398
6531.09 7075
6531.85 6969
6532.61 6852
6533.38 6501
6534.14 5955
6534.90 5670
6535.67 5558
6536.43 5484
6537.19 5592
6537.95 5762
6538.72 5981
6539.48 6474
6540.24 6861
6541.01 7403
6541.77 8067
6542.53 8421
6543.30 8330
6544.06 8181
6544.82 7436
6545.59 6589
6546.35 6026
6547.11 5322
6547.88 4964
6548.64 4590
6549.41 4085
6550.17 4041
6550.93 3889
6551.70 3706
6552.46 3659
6553.22 3685
6553.99 3666
6554.75 3868
6555.52 3651
6556.28 3630
6557.05 3803
6557.81 3808
6558.57 3638
6559.34 3715
6560.10 3811
6560.87 3734
6561.63 3739
6562.40 3766
6563.16 3762
6563.92 3778
6564.69 3759
6565.45 3686
6566.22 3866
6566.98 3884
6567.75 3859
6568.51 4106
6569.28 4021
6570.04 4022
6570.81 3963
6571.57 4051
6572.34 4191
6573.10 4132
6573.87 4136
6574.63 3950
6575.40 3929
6576.16 3983
6576.93 3913
6577.69 3940
6578.46 4198
6579.23 4186
6579.99 4252
6580.76 4276
6581.52 4476
6582.29 4421
6583.05 4516
6583.82 4605
6584.59 4337
6585.35 4509
6586.12 4513
6586.88 4490
6587.65 4537
6588.41 4317
6589.18 4222
6589.95 4280
6590.71 4278
6591.48 4224
6592.25 4241
6593.01 4476
6593.78 4779
6594.54 4798
6595.31 4929
6596.08 5189
6596.84 5249
6597.61 5334
6598.38 5418
6599.14 5369
6599.91 5425
6600.68 5273
6601.44 5126
6602.21 5253
6602.98 4755
6603.74 4486
6604.51 4502
6605.28 4292
6606.05 4086
6606.81 4057
6607.58 3890
6608.35 3944
6609.11 3812
6609.88 3670
6610.65 3800
6611.42 3735
6612.18 3682
6612.95 3735
6613.72 3739
6614.49 3921
6615.25 3884
6616.02 3901
6616.79 3728
6617.56 3768
6618.32 3839
6619.09 3744
6619.86 3738
6620.63 3743
6621.40 3611
6622.16 3626
6622.93 3665
6623.70 3864
6624.47 3930
6625.24 3931
6626.00 3983
6626.77 4049
6627.54 4098
6628.31 4075
6629.08 3903
6629.85 3904
6630.61 3858
6631.38 3679
6632.15 3734
6632.92 3754
6633.69 3670
6634.46 3622
6635.23 3871
6635.99 4038
6636.76 4115
6637.53 4395
6638.30 4629
6639.07 4712
6639.84 4961
6640.61 5001
6641.38 5014
6642.15 4737
6642.92 4726
6643.68 4799
6644.45 4428
6645.22 4119
6645.99 4091
6646.76 4129
6647.53 3878
6648.30 3656
6649.07 3692
6649.84 3828
6650.61 3666
6651.38 3523
6652.15 3570
6652.92 3874
6653.69 3752
6654.46 3694
6655.23 3708
6656.00 3890
6656.77 3818
6657.54 3858
6658.31 3806
6659.08 3760
6659.85 3773
6660.62 3788
6661.39 3690
6662.16 3648
6662.93 3656
6663.70 3588
6664.47 3621
6665.24 3857
6666.01 3819
6666.78 4096
6667.55 4122
6668.32 4479
6669.09 4845
6669.86 5191
6670.64 5295
6671.41 5322
6672.18 5305
6672.95 4981
6673.72 4758
6674.49 4562
6675.26 4060
6676.03 3982
6676.80 3852
6677.57 3533
6678.35 3442
6679.12 3515
6679.89 3346
6680.66 3228
6681.43 3329
6682.20 3307
6682.97 3191
6683.75 3100
6684.52 3210
6685.29 3299
6686.06 3254
6686.83 3361
6687.60 3303
6688.38 3337
6689.15 3371
6689.92 3346
6690.69 3448
6691.46 3472
6692.24 3493
6693.01 3397
6693.78 3304
6694.55 3256
6695.32 3379
6696.10 3176
6696.87 3172
6697.64 3098
6698.41 3069
6699.19 3062
6699.96 3030
6700.73 3060
6701.50 2932
6702.28 3050
6703.05 3011
6703.82 3069
6704.59 3179
6705.37 3069
6706.14 2905
6706.91 2973
6707.69 3117
6708.46 3212
6709.23 3074
6710.00 3143
6710.78 3210
6711.55 2860
6712.32 2944
6713.10 2940
6713.87 2976
6714.64 3013
6715.42 2943
6716.19 2961
6716.96 2884
6717.74 2810
6718.51 2924
6719.28 2829
6720.06 2734
6720.83 2851
6721.61 2811
6722.38 2856
6723.15 2798
6723.93 2745
6724.70 2697
6725.47 2710
6726.25 2833
6727.02 2707
6727.80 2806
6728.57 2750
6729.35 2646
6730.12 2738
6730.89 2750
6731.67 2664
6732.44 2697
6733.22 2719
6733.99 2605
6734.77 2687
6735.54 2641
6736.31 2789
6737.09 2763
6737.86 2740
6738.64 2630
6739.41 2637
6740.19 2856
6740.96 2855
6741.74 2754
6742.51 2816
6743.29 2796
6744.06 2775
6744.84 2728
6745.61 2825
6746.39 2846
6747.16 2738
6747.94 2640
6748.71 2698
6749.49 2815
6750.26 2786
6751.04 2756
6751.82 2723
6752.59 2672
6753.37 2757
6754.14 2694
6754.92 2853
6755.69 2917
6756.47 2694
6757.25 2823
6758.02 2899
6758.80 2817
6759.57 2780
6760.35 2556
6761.12 2574
6761.90 2590
6762.68 2621
6763.45 2545
6764.23 2570
6765.01 2545
6765.78 2522
6766.56 2555
6767.33 2614
6768.11 2555
6768.89 2496
6769.66 2516
6770.44 2383
6771.22 2407
6771.99 2477
6772.77 2531
6773.55 2531
6774.32 2495
6775.10 2487
6775.88 2538
6776.65 2459
6777.43 2316
6778.21 2427
6778.99 2582
6779.76 2603
6780.54 2559
6781.32 2514
6782.09 2754
6782.87 2717
6783.65 2777
6784.43 2770
6785.20 2673
6785.98 2650
6786.76 2570
6787.54 2505
6788.31 2528
6789.09 2572
6789.87 2463
6790.65 2515
6791.42 2515
6792.20 2436
6792.98 2508
6793.76 2468
6794.54 2475
6795.31 2298
6796.09 2380
6796.87 2400
6797.65 2440
6798.43 2390
6799.20 2391
6799.98 2328
6800.76 2404
6801.54 2358
6802.32 2463
6803.10 2405
6803.87 2414
6804.65 2564
6805.43 2545
6806.21 2638
6806.99 2734
6807.77 2681
6808.55 2661
6809.32 2731
6810.10 2645
6810.88 2602
6811.66 2498
6812.44 2473
6813.22 2583
6814.00 2601
6814.78 2427
6815.56 2485
6816.34 2409
6817.11 2351
6817.89 2385
6818.67 2415
6819.45 2413
6820.23 2298
6821.01 2321
6821.79 2453
6822.57 2521
6823.35 2466
6824.13 2433
6824.91 2524
6825.69 2503
6826.47 2451
6827.25 2539
6828.03 2485
6828.81 2550
6829.59 2532
6830.37 2409
6831.15 2509
6831.93 2417
6832.71 2451
6833.49 2327
6834.27 2289
6835.05 2324
6835.83 2381
6836.61 2468
6837.39 2406
6838.17 2315
6838.95 2532
6839.73 2443
6840.51 2462
6841.29 2537
6842.07 2455
6842.85 2409
6843.63 2443
6844.42 2587
6845.20 2510
6845.98 2484
6846.76 2474
6847.54 2422
6848.32 2432
6849.10 2570
6849.88 2553
6850.66 2540
6851.44 2505
6852.23 2554
6853.01 2790
6853.79 3165
6854.57 3212
6855.35 3326
6856.13 3586
6856.91 3682
6857.70 3685
6858.48 3806
6859.26 3509
6860.04 3392
6860.82 3208
6861.60 3074
6862.39 3098
6863.17 2938
6863.95 2650
6864.73 2656
6865.51 2682
6866.30 2679
6867.08 2602
6867.86 2617
6868.64 2744
6869.42 2814
6870.21 2926
6870.99 2919
6871.77 3081
6872.55 3134
6873.34 3108
6874.12 3116
6874.90 3126
6875.68 2922
6876.47 2985
6877.25 2822
6878.03 2637
6878.81 2661
6879.60 2675
6880.38 2587
6881.16 2625
6881.95 2600
6882.73 2664
6883.51 2855
6884.29 2724
6885.08 2817
6885.86 2855
6886.64 2895
6887.43 3024
6888.21 2925
6888.99 3071
6889.78 3231
6890.56 3236
6891.34 3266
6892.13 3437
6892.91 3480
6893.69 3880
6894.48 3901
6895.26 3858
6896.05 3645
6896.83 3635
6897.61 3479
6898.40 3302
6899.18 3234
6899.97 3225
6900.75 3002
6901.53 2959
6902.32 3055
6903.10 3182
6903.89 3110
6904.67 3142
6905.45 3176
6906.24 3178
6907.02 2976
6907.81 3026
6908.59 3063
6909.38 2994
6910.16 3046
6910.95 3114
6911.73 3050
6912.51 3229
6913.30 3211
6914.08 3101
6914.87 2952
6915.65 2944
6916.44 3070
6917.22 2953
6918.01 2960
6918.79 2977
6919.58 3119
6920.36 3016
6921.15 3095
6921.93 3117
6922.72 3127
6923.50 3193
6924.29 3222
6925.08 3252
6925.86 3106
6926.65 3135
6927.43 3344
6928.22 3251
6929.00 3339
6929.79 3299
6930.57 3227
6931.36 3299
6932.15 3264
6932.93 3291
6933.72 3146
6934.50 3158
6935.29 3336
6936.08 3491
6936.86 3483
6937.65 3315
6938.43 3190
6939.22 3436
6940.01 3324
6940.79 3491
6941.58 3317
6942.37 3543
6943.15 3524
6943.94 3574
6944.72 3746
6945.51 3771
6946.30 3910
6947.08 4104
6947.87 4268
6948.66 4502
6949.44 4405
6950.23 4420
6951.02 4445
6951.80 4623
6952.59 4683
6953.38 4566
6954.17 4615
6954.95 4791
6955.74 4609
6956.53 4531
6957.31 4449
6958.10 4309
6958.89 4067
6959.68 4215
6960.46 4298
6961.25 4232
6962.04 4199
6962.83 4130
6963.61 4249
6964.40 4490
6965.19 4618
6965.98 4539
6966.76 4432
6967.55 4398
6968.34 4633
6969.13 4545
6969.92 4667
6970.70 4748
6971.49 4936
6972.28 4984
6973.07 5205
6973.86 5334
6974.64 5437
6975.43 5803
6976.22 5681
6977.01 5585
6977.80 5738
6978.59 5818
6979.37 5596
6980.16 5833
6980.95 5768
6981.74 5841
6982.53 5871
6983.32 5808
6984.11 6319
6984.90 6687
6985.68 6930
6986.47 7340
6987.26 8398
6988.05 9597
6988.84 11201
6989.63 12818
6990.42 14652
6991.21 16006
6992.00 17258
6992.79 17282
6993.57 16432
6994.36 15000
6995.15 13670
6995.94 11930
6996.73 10104
6997.52 8983
6998.31 7826
6999.10 7021
6999.89 6405
7000.68 6127
7001.47 5861
7002.26 6107
7003.05 6414
7003.84 6657
7004.63 7062
7005.42 7849
7006.21 8145
7007.00 8060
7007.79 7885
7008.58 7489
7009.37 7061
7010.16 6649
7010.95 6024
7011.74 5356
7012.53 4847
7013.32 4769
7014.11 4344
7014.90 4232
7015.69 4135
7016.48 4297
7017.27 4349
7018.06 4254
7018.85 4379
7019.65 4487
7020.44 4576
7021.23 4537
7022.02 4572
7022.81 4366
7023.60 4260
7024.39 4164
7025.18 4094
7025.97 4000
7026.76 4038
7027.56 4160
7028.35 4199
7029.14 4199
7029.93 4084
7030.72 4127
7031.51 4237
7032.30 4161
7033.09 4045
7033.89 4067
7034.68 4014
7035.47 3976
7036.26 3964
7037.05 3859
7037.84 3748
7038.64 3808
7039.43 3933
7040.22 3986
7041.01 3845
7041.80 4048
7042.60 4119
7043.39 4067
7044.18 4053
7044.97 4115
7045.76 4219
7046.56 4382
7047.35 4376
7048.14 4352
7048.93 4376
7049.73 4523
7050.52 4514
7051.31 4622
7052.10 4627
7052.90 4593
7053.69 4917
7054.48 5009
7055.27 5197
7056.07 5335
7056.86 5283
7057.65 5382
7058.45 5279
7059.24 4890
7060.03 4796
7060.83 4603
7061.62 4402
7062.41 4398
7063.20 4320
7064.00 4314
7064.79 4241
7065.58 4111
7066.38 4224
7067.17 4304
7067.96 4309
7068.76 4298
7069.55 4337
7070.35 4380
7071.14 4366
7071.93 4500
7072.73 4407
7073.52 4565
7074.31 4481
7075.11 4512
7075.90 4654
7076.70 4744
7077.49 4683
7078.28 4615
7079.08 4661
7079.87 4609
7080.67 4614
7081.46 4455
7082.25 4301
7083.05 4316
7083.84 4278
7084.64 4310
7085.43 4170
7086.23 4204
7087.02 4683
7087.82 4686
7088.61 4701
7089.41 5175
7090.20 5526
7090.99 6216
7091.79 6972
7092.58 7858
7093.38 8341
7094.17 9212
7094.97 9172
7095.76 8762
7096.56 8030
7097.35 7149
7098.15 6686
7098.94 5805
7099.74 5283
7100.54 4579
7101.33 4321
7102.13 4101
7102.92 3833
7103.72 3520
7104.51 3440
7105.31 3446
7106.10 3536
7106.90 3483
7107.70 3453
7108.49 3435
7109.29 3496
7110.08 3552
7110.88 3485
7111.67 3393
7112.47 3459
7113.27 3258
7114.06 3217
7114.86 3051
7115.65 3026
7116.45 3003
7117.25 2948
7118.04 2863
7118.84 2775
7119.64 2817
7120.43 2909
7121.23 3087
7122.03 3093
7122.82 3095
7123.62 3148
7124.41 3163
7125.21 3064
7126.01 3060
7126.81 3138
7127.60 3342
7128.40 3357
7129.20 3258
7129.99 3404
7130.79 3366
7131.59 3254
7132.38 3325
7133.18 3126
7133.98 3220
7134.78 3199
7135.57 3215
7136.37 3107
7137.17 3030
7137.96 3105
7138.76 3172
7139.56 3126
7140.36 3060
7141.15 2974
7141.95 2875
7142.75 2825
7143.55 2861
7144.35 2984
7145.14 2923
7145.94 3041
7146.74 2978
7147.54 2898
7148.33 2974
7149.13 2900
7149.93 2873
7150.73 2889
7151.53 2773
7152.33 2833
7153.12 2919
7153.92 2888
7154.72 2817
7155.52 2828
7156.32 2731
7157.12 2839
7157.91 2887
7158.71 2800
7159.51 2838
7160.31 2828
7161.11 2810
7161.91 2840
7162.71 2787
7163.50 2900
7164.30 2789
7165.10 2789
7165.90 2752
7166.70 2822
7167.50 2670
7168.30 2609
7169.10 2466
7169.90 2492
7170.70 2644
7171.50 2660
7172.29 2599
7173.09 2554
7173.89 2529
7174.69 2517
7175.49 2497
7176.29 2489
7177.09 2498
7177.89 2468
7178.69 2427
7179.49 2271
7180.29 2231
7181.09 2287
7181.89 2271
7182.69 2263
7183.49 2229
7184.29 2256
7185.09 2298
7185.89 2253
7186.69 2222
7187.49 2298
7188.29 2270
7189.09 2218
7189.89 2207
7190.69 2185
7191.49 2213
7192.29 2213
7193.09 2103
7193.89 2098
7194.69 2117
7195.49 2046
7196.29 1978
7197.10 2002
7197.90 2095
7198.70 2012
7199.50 2140
7200.30 2188
7201.10 2078
7201.90 2029
7202.70 1950
7203.50 1994
7204.30 2050
7205.11 2063
7205.91 2044
7206.71 2020
7207.51 2059
7208.31 2054
7209.11 2067
7209.91 2078
7210.71 2146
7211.52 2194
7212.32 2001
7213.12 1920
7213.92 1960
7214.72 1926
7215.52 2046
7216.33 1986
7217.13 2023
7217.93 1988
7218.73 2030
7219.53 2000
7220.34 1933
7221.14 1993
7221.94 2057
7222.74 1980
7223.54 1939
7224.35 1983
7225.15 1967
7225.95 2013
7226.75 1995
7227.56 2154
7228.36 1952
7229.16 1997
7229.96 1957
7230.77 1991
7231.57 2049
7232.37 1988
7233.17 2104
7233.98 1986
7234.78 1902
7235.58 1880
7236.38 1950
7237.19 2036
7237.99 1988
7238.79 2065
7239.60 2025
7240.40 1811
7241.20 1801
7242.01 1880
7242.81 1813
7243.61 1888
7244.42 1908
7245.22 1971
7246.02 1896
7246.83 1963
7247.63 1929
7248.43 1928
7249.24 1967
7250.04 2076
7250.84 1988
7251.65 1990
7252.45 1981
7253.26 1983
7254.06 2047
7254.86 1887
7255.67 1890
7256.47 2007
7257.28 1927
7258.08 1907
7258.88 2035
7259.69 1969
7260.49 2050
7261.30 2031
7262.10 2045
7262.90 2071
7263.71 2020
7264.51 2075
7265.32 2177
7266.12 2193
7266.93 2287
7267.73 2231
7268.54 2270
7269.34 2380
7270.15 2188
7270.95 2128
7271.76 2077
7272.56 2046
7273.37 2111
7274.17 2084
7274.98 2215
7275.78 2142
7276.59 2158
7277.39 2196
7278.20 2200
7279.00 2237
7279.81 2188
7280.61 2082
7281.42 2207
7282.22 2283
7283.03 2094
7283.83 2154
7284.64 2268
7285.45 2336
7286.25 2532
7287.06 2592
7287.86 2754
7288.67 3132
7289.47 3471
7290.28 3793
7291.09 3935
7291.89 3754
7292.70 3607
7293.50 3558
7294.31 3260
7295.12 2981
7295.92 2778
7296.73 2603
7297.53 2474
7298.34 2297
7299.15 2179
7299.95 2107
7300.76 2157
7301.57 2011
7302.37 2024
7303.18 2042
7303.99 2066
7304.79 2162
7305.60 2274
7306.41 2150
7307.21 2105
7308.02 2083
7308.83 2110
7309.63 2081
7310.44 1912
7311.25 2091
7312.06 2090
7312.86 2118
7313.67 2255
7314.48 2151
7315.28 2177
7316.09 2188
7316.90 2137
7317.71 2236
7318.51 2161
7319.32 2307
7320.13 2305
7320.94 2284
7321.74 2329
7322.55 2357
7323.36 2411
7324.17 2459
7324.97 2635
7325.78 2586
7326.59 2616
7327.40 2670
7328.21 2723
7329.01 2588
7329.82 2511
7330.63 2337
7331.44 2372
7332.25 2374
7333.06 2303
7333.86 2190
7334.67 2235
7335.48 2204
7336.29 2106
7337.10 2067
7337.91 2151
7338.71 2182
7339.52 2105
7340.33 2257
7341.14 2215
7341.95 2325
7342.76 2306
7343.57 2206
7344.38 2215
7345.18 2179
7345.99 2128
7346.80 2241
7347.61 2190
7348.42 2066
7349.23 2081
7350.04 2059
7350.85 2089
7351.66 2080
7352.47 1981
7353.28 2022
7354.09 2084
7354.89 2053
7355.70 2033
7356.51 2109
7357.32 1936
7358.13 2001
7358.94 2072
7359.75 2008
7360.56 2009
7361.37 1946
7362.18 2022
7362.99 2004
7363.80 2049
7364.61 2041
7365.42 2095
7366.23 2068
7367.04 2007
7367.85 2012
7368.66 2043
7369.47 1972
7370.28 1995
7371.09 2018
7371.90 2006
7372.71 2148
7373.52 2120
7374.33 2030
7375.15 1986
7375.96 2086
7376.77 2097
7377.58 2089
7378.39 2159
7379.20 2123
7380.01 2180
7380.82 2190
7381.63 2240
7382.44 2201
7383.25 2399
7384.06 2466
7384.88 2625
7385.69 2666
7386.50 2703
7387.31 2788
7388.12 2760
7388.93 2660
7389.74 2512
7390.55 2550
7391.37 2423
7392.18 2239
7392.99 2240
7393.80 2202
7394.61 2208
7395.42 2142
7396.24 2015
7397.05 1993
7397.86 1959
7398.67 2029
7399.48 2102
7400.30 2080
7401.11 2057
7401.92 2070
7402.73 2100
7403.54 2267
7404.36 2245
7405.17 2231
7405.98 2234
7406.79 2380
7407.60 2514
7408.42 2415
7409.23 2408
7410.04 2273
7410.85 2473
7411.67 2186
7412.48 2043
7413.29 1987
7414.11 2052
7414.92 2021
7415.73 2036
7416.54 2122
7417.36 1964
7418.17 1959
7418.98 1897
7419.80 1866
7420.61 1795
7421.42 1862
7422.23 1718
7423.05 1784
7423.86 1879
7424.67 1827
7425.49 1844
7426.30 1856
7427.11 1785
7427.93 1795
7428.74 1845
7429.56 1814
7430.37 1773
7431.18 1791
7432.00 1758
7432.81 1786
7433.62 1787
7434.44 1802
7435.25 1796
7436.07 1868
7436.88 1745
7437.69 1730
7438.51 1708
7439.32 1630
7440.14 1684
7440.95 1679
7441.76 1802
7442.58 1879
7443.39 1838
7444.21 1779
7445.02 1793
7445.84 1946
7446.65 1956
7447.46 1879
7448.28 1731
7449.09 1778
7449.91 1793
7450.72 1777
7451.54 1777
7452.35 1794
7453.17 1746
7453.98 1722
7454.80 1786
7455.61 1723
7456.43 1730
7457.24 1766
7458.06 1868
7458.87 1855
7459.69 1887
7460.50 1880
7461.32 1818
7462.13 1712
7462.95 1790
7463.77 1862
7464.58 1755
7465.40 1733
7466.21 1831
7467.03 1816
7467.84 1787
7468.66 1784
7469.47 1824
7470.29 1935
7471.11 2008
7471.92 1942
7472.74 1951
7473.55 1896
7474.37 1829
7475.19 1903
7476.00 1893
7476.82 1864
7477.63 1856
7478.45 1896
7479.27 1853
7480.08 1860
7480.90 1854
7481.72 1781
7482.53 1727
7483.35 1811
7484.17 1840
7484.98 1956
7485.80 1847
7486.62 1755
7487.43 1809
7488.25 1779
7489.07 1855
7489.88 1889
7490.70 1859
7491.52 1803
7492.33 1745
7493.15 1769
7493.97 1806
7494.78 1812
7495.60 1720
7496.42 1831
7497.24 1875
7498.05 1813
7498.87 1723
7499.69 1795
7500.51 1820
7501.32 1709
7502.14 1749
7502.96 1803
7503.78 1924
7504.59 1965
7505.41 1855
7506.23 1889
7507.05 1922
7507.86 1903
7508.68 1991
7509.50 2027
7510.32 1941
7511.14 1854
7511.95 1900
7512.77 1902
7513.59 1849
7514.41 1825
7515.23 1936
7516.05 1954
7516.86 1855
7517.68 1804
7518.50 1849
7519.32 1770
7520.14 1780
7520.96 1876
7521.78 1852
7522.59 1852
7523.41 1763
7524.23 1852
7525.05 1792
7525.87 1793
7526.69 1862
7527.51 1805
7528.33 1839
7529.14 1886
7529.96 1916
7530.78 1898
7531.60 1893
7532.42 1992
7533.24 1998
7534.06 1919
7534.88 1843
7535.70 1871
7536.52 1969
7537.34 1942
7538.16 1888
7538.98 1834
7539.80 1888
7540.62 1919
7541.44 1947
7542.25 1989
7543.07 1905
7543.89 1999
7544.71 1978
7545.53 1948
7546.35 1999
7547.17 1965
7547.99 1980
7548.81 1950
7549.63 1943
7550.45 1980
7551.27 1966
7552.09 2021
7552.92 1988
7553.74 2041
7554.56 2091
7555.38 2113
7556.20 2067
7557.02 2114
7557.84 2084
7558.66 2078
7559.48 2048
7560.30 2067
7561.12 2158
7561.94 2269
7562.76 2205
7563.58 2279
7564.40 2338
7565.23 2235
7566.05 2348
7566.87 2274
7567.69 2292
7568.51 2267
7569.33 2391
7570.15 2250
7570.97 2273
7571.79 2349
7572.62 2453
7573.44 2425
7574.26 2353
7575.08 2235
7575.90 2268
7576.72 2257
7577.55 2242
7578.37 2267
7579.19 2227
7580.01 2223
7580.83 2203
7581.65 2287
7582.48 2306
7583.30 2247
7584.12 2314
7584.94 2321
7585.76 2313
7586.59 2365
7587.41 2419
7588.23 2440
7589.05 2484
7589.88 2475
7590.70 2495
7591.52 2604
7592.34 2523
7593.16 2622
7593.99 2761
7594.81 2693
7595.63 2805
7596.46 2859
7597.28 2726
7598.10 2653
7598.92 2647
7599.75 2590
7600.57 2660
7601.39 2591
7602.22 2452
7603.04 2454
7603.86 2528
7604.68 2765
7605.51 2845
7606.33 2920
7607.15 3157
7607.98 3228
7608.80 3512
7609.62 3599
7610.45 3768
7611.27 3852
7612.09 3765
7612.92 3737
7613.74 3735
7614.57 3489
7615.39 3243
7616.21 3260
7617.04 3283
7617.86 3106
7618.68 3046
7619.51 3023
7620.33 3100
7621.16 2956
7621.98 3148
7622.80 3269
7623.63 3406
7624.45 3334
7625.28 3388
7626.10 3389
7626.93 3370
7627.75 3198
7628.57 3112
7629.40 2921
7630.22 2928
7631.05 2885
7631.87 2991
7632.70 3102
7633.52 3129
7634.35 3366
7635.17 3709
7636.00 3976
7636.82 4257
7637.65 4325
7638.47 4491
7639.30 4469
7640.12 4426
7640.95 4001
7641.77 3856
7642.60 3669
7643.42 3206
7644.25 2872
7645.07 2805
7645.90 2689
7646.72 2582
7647.55 2473
7648.37 2471
7649.20 2488
7650.02 2426
7650.85 2553
7651.68 2413
7652.50 2507
7653.33 2532
7654.15 2702
7654.98 2624
7655.81 2560
7656.63 2637
7657.46 2502
7658.28 2420
7659.11 2315
7659.94 2322
7660.76 2326
7661.59 2247
7662.41 2122
7663.24 2169
7664.07 2135
7664.89 2182
7665.72 2216
7666.55 2195
7667.37 2243
7668.20 2167
7669.03 2171
7669.85 2112
7670.68 2125
7671.51 2122
7672.33 2098
7673.16 2050
7673.99 2116
7674.81 2204
7675.64 2169
7676.47 2171
7677.29 2113
7678.12 2122
7678.95 2005
7679.78 2033
7680.60 2072
7681.43 2020
7682.26 2148
7683.08 2041
7683.91 2039
7684.74 2006
7685.57 1961
7686.39 1919
7687.22 1972
7688.05 2039
7688.88 1929
7689.70 1865
7690.53 1937
7691.36 2039
7692.19 1977
7693.02 1935
7693.84 2069
7694.67 1942
7695.50 1987
7696.33 2058
7697.16 1978
7697.98 1962
7698.81 2031
7699.64 1923
7700.47 1953
7701.30 1963
7702.13 2036
7702.95 2050
7703.78 2156
7704.61 2221
7705.44 2183
7706.27 2233
7707.10 2072
7707.93 2087
7708.75 2147
7709.58 2035
7710.41 1963
7711.24 2054
7712.07 1990
7712.90 1936
7713.73 1923
7714.56 1942
7715.39 2006
7716.22 1988
7717.04 1879
7717.87 1884
7718.70 1843
7719.53 1802
7720.36 1781
7721.19 1787
7722.02 1808
7722.85 1833
7723.68 1812
7724.51 1798
7725.34 1832
7726.17 1881
7727.00 1772
7727.83 1772
7728.66 1746
7729.49 1690
7730.32 1678
7731.15 1729
7731.98 1782
7732.81 1677
7733.64 1636
7734.47 1637
7735.30 1705
7736.13 1785
7736.96 1738
7737.79 1773
7738.62 1832
7739.45 1801
7740.28 1759
7741.11 1766
7741.94 1743
7742.77 1628
7743.60 1809
7744.43 1823
7745.26 1727
7746.09 1652
7746.93 1738
7747.76 1758
7748.59 1755
7749.42 1757
7750.25 1927
7751.08 2094
7751.91 2150
7752.74 2229
7753.57 2391
7754.40 2462
7755.24 2471
7756.07 2574
7756.90 2428
7757.73 2255
7758.56 2065
7759.39 2030
7760.22 1921
7761.06 1824
7761.89 1863
7762.72 1779
7763.55 1739
7764.38 1792
7765.21 1790
7766.05 1815
7766.88 1912
7767.71 1866
7768.54 1803
7769.37 1858
7770.21 1901
7771.04 1886
7771.87 1835
7772.70 1764
7773.53 1730
7774.37 1730
7775.20 1699
7776.03 1623
7776.86 1636
7777.70 1675
7778.53 1646
7779.36 1617
7780.19 1652
7781.03 1690
7781.86 1597
7782.69 1604
7783.52 1582
7784.36 1609
7785.19 1603
7786.02 1618
7786.86 1542
7787.69 1646
7788.52 1636
7789.36 1675
7790.19 1601
7791.02 1570
7791.85 1603
7792.69 1659
7793.52 1548
7794.35 1591
7795.19 1561
7796.02 1523
7796.86 1593
7797.69 1590
7798.52 1558
7799.36 1606
7800.19 1595
7801.02 1602
7801.86 1606
7802.69 1637
7803.52 1547
7804.36 1547
7805.19 1535
7806.03 1560
7806.86 1612
7807.69 1569
7808.53 1644
7809.36 1684
7810.20 1647
7811.03 1634
7811.87 1631
7812.70 1742
7813.53 1700
7814.37 1724
7815.20 1708
7816.04 1834
7816.87 1830
7817.71 1782
7818.54 1774
7819.38 1776
7820.21 1745
7821.05 1832
7821.88 1725
7822.72 1736
7823.55 1672
7824.39 1800
7825.22 1856
7826.06 1765
7826.89 1769
7827.73 1835
7828.56 1753
7829.40 1830
7830.23 1961
7831.07 1864
7831.90 1976
7832.74 1935
7833.57 1893
7834.41 1893
7835.24 1847
7836.08 1871
7836.91 1886
7837.75 1856
7838.59 1899
7839.42 1874
7840.26 1945
7841.09 1856
7841.93 1945
7842.77 1876
7843.60 1719
7844.44 1748
7845.27 1758
7846.11 1697
7846.95 1857
7847.78 1748
7848.62 1739
7849.45 1677
7850.29 1818
7851.13 1662
7851.96 1667
7852.80 1690
7853.64 1861
7854.47 1714
7855.31 1806
7856.15 1756
7856.98 1773
7857.82 1635
7858.66 1632
7859.49 1598
7860.33 1641
7861.17 1649
7862.00 1638
7862.84 1648
7863.68 1632
7864.52 1554
7865.35 1694
7866.19 1729
7867.03 1779
7867.86 1810
7868.70 1797
7869.54 1768
7870.38 1627
7871.21 1698
7872.05 1631
7872.89 1701
7873.73 1698
7874.56 1635
7875.40 1703
7876.24 1644
7877.08 1624
7877.92 1628
7878.75 1587
7879.59 1606
7880.43 1631
7881.27 1784
7882.10 1878
7882.94 1835
7883.78 1834
7884.62 1972
7885.46 1921
7886.30 1854
7887.13 1934
7887.97 1929
7888.81 1839
7889.65 1777
7890.49 1859
7891.33 1788
7892.16 1778
7893.00 1745
7893.84 1787
7894.68 1784
7895.52 1804
7896.36 1894
7897.20 1849
7898.04 1760
7898.88 1630
7899.71 1801
7900.55 1841
7901.39 1707
7902.23 1725
7903.07 1778
7903.91 1819
7904.75 1709
7905.59 1785
7906.43 1783
7907.27 1823
7908.11 1764
7908.95 1689
7909.79 1852
7910.62 1847
7911.46 1728
7912.30 1736
7913.14 1769
7913.98 1755
7914.82 1741
7915.66 1624
7916.50 1619
7917.34 1608
7918.18 1695
7919.02 1723
7919.86 1668
7920.70 1717
7921.54 1691
7922.38 1646
7923.22 1794
7924.06 1810
7924.90 1780
7925.74 1676
7926.58 1744
7927.43 1745
7928.27 1725
7929.11 1590
7929.95 1624
7930.79 1654
7931.63 1680
7932.47 1552
7933.31 1558
7934.15 1573
7934.99 1754
7935.83 1856
7936.67 1773
7937.51 1730
7938.36 1879
7939.20 1726
7940.04 1791
7940.88 1689
7941.72 1724
7942.56 1694
7943.40 1667
7944.24 1593
7945.09 1548
7945.93 1505
7946.77 1473
7947.61 1621
7948.45 1600
7949.29 1616
7950.13 1612
7950.98 1624
7951.82 1565
7952.66 1589
7953.50 1525
7954.34 1582
7955.19 1646
7956.03 1591
7956.87 1595
7957.71 1638
7958.55 1726
7959.40 1647
7960.24 1669
7961.08 1629
7961.92 1611
7962.76 1693
7963.61 1562
7964.45 1728
7965.29 1716
7966.13 1596
7966.98 1632
7967.82 1724
7968.66 1771
7969.50 1759
7970.35 1751
7971.19 1734
7972.03 1796
7972.88 1804
7973.72 1741
7974.56 1940
7975.40 1775
7976.25 1810
7977.09 1780
7977.93 1771
7978.78 1668
7979.62 1642
7980.46 1647
7981.31 1592
7982.15 1689
7982.99 1606
7983.84 1591
7984.68 1594
7985.52 1694
7986.37 1728
7987.21 1714
7988.06 1758
7988.90 1748
7989.74 1688
7990.59 1581
7991.43 1501
7992.27 1550
7993.12 1546
7993.96 1571
7994.81 1517
7995.65 1512
7996.49 1553
7997.34 1560
7998.18 1457
7999.03 1420
7999.87 1481
8000.72 1481
8001.56 1427
8002.40 1468
8003.25 1480
8004.09 1512
8004.94 1504
8005.78 1550
8006.63 1479
8007.47 1468
8008.32 1472
8009.16 1506
8010.01 1548
8010.85 1559
8011.70 1636
8012.54 1455
8013.39 1477
8014.23 1511
8015.08 1498
8015.92 1597
8016.77 1561
8017.61 1559
8018.46 1567
8019.30 1467
8020.15 1457
8020.99 1541
8021.84 1563
8022.68 1408
8023.53 1413
8024.38 1382
8025.22 1378
8026.07 1332
8026.91 1352
8027.76 1400
8028.60 1397
8029.45 1349
8030.30 1343
8031.14 1438
8031.99 1331
8032.83 1273
8033.68 1326
8034.53 1323
8035.37 1273
8036.22 1336
8037.06 1374
8037.91 1303
8038.76 1346
8039.60 1344
8040.45 1344
8041.30 1384
8042.14 1343
8042.99 1338
8043.84 1451
8044.68 1375
8045.53 1366
8046.38 1308
8047.22 1379
8048.07 1374
8048.92 1331
8049.76 1440
8050.61 1341
8051.46 1172
8052.30 1227
8053.15 1276
8054.00 1329
8054.85 1404
8055.69 1386
8056.54 1203
8057.39 1335
8058.24 1369
8059.08 1372
8059.93 1408
8060.78 1360
8061.63 1303
8062.47 1322
8063.32 1278
8064.17 1320
8065.02 1367
8065.86 1394
8066.71 1270
8067.56 1301
8068.41 1332
8069.26 1232
8070.10 1223
8070.95 1247
8071.80 1330
8072.65 1323
8073.50 1269
8074.34 1297
8075.19 1314
8076.04 1298
8076.89 1251
8077.74 1230
8078.59 1197
8079.43 1223
8080.28 1176
8081.13 1195
8081.98 1248
8082.83 1206
8083.68 1240
8084.53 1250
8085.37 1221
8086.22 1247
8087.07 1301
8087.92 1305
8088.77 1206
8089.62 1303
8090.47 1331
8091.32 1291
8092.17 1238
8093.02 1277
8093.87 1274
8094.71 1273
8095.56 1279
8096.41 1207
8097.26 1205
8098.11 1207
8098.96 1272
8099.81 1226
8100.66 1196
8101.51 1127
8102.36 1161
8103.21 1223
8104.06 1266
8104.91 1298
8105.76 1194
8106.61 1199
8107.46 1290
8108.31 1253
8109.16 1274
8110.01 1258
8110.86 1150
8111.71 1227
8112.56 1211
8113.41 1229
8114.26 1206
8115.11 1266
8115.96 1228
8116.81 1206
8117.66 1196
8118.51 1189
8119.36 1254
8120.21 1210
8121.06 1257
8121.92 1244
8122.77 1327
8123.62 1308
8124.47 1265
8125.32 1242
8126.17 1267
8127.02 1272
8127.87 1226
8128.72 1294
8129.57 1324
8130.43 1246
8131.28 1216
8132.13 1271
8132.98 1227
8133.83 1273
8134.68 1218
8135.53 1345
8136.38 1294
8137.24 1280
8138.09 1234
8138.94 1308
8139.79 1274
8140.64 1231
8141.49 1263
8142.35 1267
8143.20 1280
8144.05 1240
8144.90 1293
8145.75 1201
8146.61 1251
8147.46 1277
8148.31 1382
8149.16 1303
8150.01 1253
8150.87 1301
8151.72 1239
8152.57 1246
8153.42 1262
8154.28 1253
8155.13 1261
8155.98 1312
8156.83 1234
8157.69 1286
8158.54 1324
8159.39 1205
8160.24 1255
8161.10 1408
8161.95 1405
8162.80 1343
8163.66 1409
8164.51 1379
8165.36 1352
8166.21 1306
8167.07 1270
8167.92 1378
8168.77 1229
8169.63 1298
8170.48 1333
8171.33 1203
8172.19 1201
8173.04 1206
8173.89 1266
8174.75 1224
8175.60 1190
8176.46 1267
8177.31 1284
8178.16 1254
8179.02 1236
8179.87 1260
8180.72 1234
8181.58 1208
8182.43 1242
8183.29 1174
8184.14 1170
8184.99 1140
8185.85 1147
8186.70 1111
8187.56 1087
8188.41 1131
8189.26 1186
8190.12 1178
8190.97 1154
8191.83 1105
8192.68 1177
8193.54 1201
8194.39 1157
8195.25 1136
8196.10 1139
8196.95 1140
8197.81 1114
8198.66 1085
8199.52 1142
8200.37 1189
8201.23 1181
8202.08 1193
8202.94 1158
8203.79 1186
8204.65 1145
8205.50 1158
8206.36 1222
8207.21 1180
8208.07 1151
8208.92 1221
8209.78 1235
8210.64 1225
8211.49 1163
8212.35 1192
8213.20 1183
8214.06 1116
8214.91 1147
8215.77 1195
8216.62 1154
8217.48 1134
8218.34 1159
8219.19 1199
8220.05 1254
8220.90 1287
8221.76 1225
8222.61 1269
8223.47 1260
8224.33 1274
8225.18 1357
8226.04 1341
8226.90 1410
8227.75 1518
8228.61 1527
8229.46 1451
8230.32 1444
8231.18 1437
8232.03 1347
8232.89 1357
8233.75 1339
8234.60 1312
8235.46 1384
8236.32 1270
8237.17 1262
8238.03 1199
8238.89 1185
8239.74 1193
8240.60 1148
8241.46 1133
8242.32 1284
8243.17 1243
8244.03 1137
8244.89 1209
8245.74 1153
8246.60 1208
8247.46 1224
8248.32 1182
8249.17 1202
8250.03 1168
8250.89 1192
8251.75 1150
8252.60 1182
8253.46 1218
8254.32 1223
8255.18 1210
8256.03 1099
8256.89 1149
8257.75 1129
8258.61 1145
8259.47 1126
8260.32 1108
8261.18 1093
8262.04 1126
8262.90 1165
8263.76 1294
8264.61 1112
8265.47 1180
8266.33 1156
8267.19 1070
8268.05 1061
8268.91 1092
8269.76 1179
8270.62 1110
8271.48 1191
8272.34 1171
8273.20 1097
8274.06 1048
8274.92 1206
8275.77 1118
8276.63 1145
8277.49 1242
8278.35 1170
8279.21 1129
8280.07 1175
8280.93 1183
8281.79 1161
8282.65 1164
8283.51 1033
8284.36 1086
8285.22 1134
8286.08 1111
8286.94 1207
8287.80 1172
8288.66 1202
8289.52 1197
8290.38 1165
8291.24 1232
8292.10 1269
8292.96 1218
8293.82 1211
8294.68 1304
8295.54 1229
8296.40 1186
8297.26 1133
8298.12 1194
8298.98 1156
8299.84 1110
8300.70 1145
8301.56 1171
8302.42 1123
8303.28 1157
8304.14 1191
8305.00 1206
8305.86 1252
8306.72 1140
8307.58 1226
8308.44 1274
8309.30 1148
8310.16 1182
8311.02 1238
8311.88 1209
8312.74 1149
8313.60 1123
8314.46 1126
8315.33 1180
8316.19 1139
8317.05 1188
8317.91 1183
8318.77 1141
8319.63 1188
8320.49 1139
8321.35 1184
8322.21 1185
8323.08 1215
8323.94 1176
8324.80 1187
8325.66 1264
8326.52 1253
8327.38 1144
8328.24 1161
8329.10 1138
8329.97 1151
8330.83 1136
8331.69 1249
8332.55 1157
8333.41 1178
8334.28 1131
8335.14 1052
8336.00 1093
8336.86 1124
8337.72 1078
8338.58 1122
8339.45 1196
8340.31 1165
8341.17 1198
8342.03 1190
8342.90 1187
8343.76 1196
8344.62 1160
8345.48 1078
8346.35 1161
8347.21 1240
8348.07 1170
8348.93 1205
8349.80 1229
8350.66 1184
8351.52 1125
8352.38 1099
8353.25 1180
8354.11 1240
8354.97 1183
8355.83 1151
8356.70 1184
8357.56 1129
8358.42 1166
8359.29 1113
8360.15 1155
8361.01 1125
8361.88 1125
8362.74 1193
8363.60 1234
8364.47 1237
8365.33 1213
8366.19 1122
8367.06 1137
8367.92 1218
8368.78 1151
8369.65 1213
8370.51 1202
8371.38 1178
8372.24 1195
8373.10 1189
8373.97 1213
8374.83 1200
8375.69 1214
8376.56 1199
8377.42 1229
8378.29 1203
8379.15 1167
8380.01 1171
8380.88 1200
8381.74 1243
8382.61 1291
8383.47 1245
8384.34 1187
8385.20 1251
8386.07 1330
8386.93 1287
8387.79 1170
8388.66 1285
8389.52 1330
8390.39 1311
8391.25 1362
8392.12 1344
8392.98 1328
8393.85 1286
8394.71 1278
8395.58 1347
8396.44 1412
8397.31 1321
8398.17 1282
8399.04 1274
8399.90 1277
8400.77 1304
8401.63 1294
8402.50 1267
8403.36 1340
8404.23 1226
8405.10 1242
8405.96 1378
8406.83 1388
8407.69 1401
8408.56 1391
8409.42 1344
8410.29 1378
8411.15 1338
8412.02 1327
8412.89 1337
8413.75 1328
8414.62 1313
8415.48 1357
8416.35 1382
8417.22 1426
8418.08 1418
8418.95 1412
8419.82 1401
8420.68 1484
8421.55 1450
8422.41 1396
8423.28 1353
8424.15 1438
8425.01 1394
8425.88 1403
8426.75 1371
8427.61 1452
8428.48 1507
8429.35 1441
8430.21 1482
8431.08 1508
8431.95 1514
8432.81 1600
8433.68 1544
8434.55 1602
8435.41 1587
8436.28 1609
8437.15 1564
8438.02 1608
8438.88 1606
8439.75 1690
8440.62 1637
8441.49 1641
8442.35 1567
8443.22 1563
8444.09 1828
8444.96 1867
8445.82 1829
8446.69 1825
8447.56 1830
8448.43 1944
8449.29 2046
8450.16 2025
8451.03 1934
8451.90 1993
8452.77 2022
8453.63 2035
8454.50 1952
8455.37 2064
8456.24 2007
8457.11 2037
8457.97 2137
8458.84 2379
8459.71 2579
8460.58 2757
8461.45 3166
8462.32 3559
8463.18 3918
8464.05 4025
8464.92 3979
8465.79 3870
8466.66 3665
8467.53 3364
8468.40 2982
8469.26 2936
8470.13 2634
8471.00 2398
8471.87 2195
8472.74 2046
8473.61 1933
8474.48 1804
8475.35 1810
8476.22 1791
8477.09 1755
8477.95 1749
8478.82 1747
8479.69 1834
8480.56 1750
8481.43 1848
8482.30 1892
8483.17 1788
8484.04 1639
8484.91 1646
8485.78 1787
8486.65 1717
8487.52 1720
8488.39 1697
8489.26 1678
8490.13 1559
8491.00 1674
8491.87 1684
8492.74 1645
8493.61 1546
8494.48 1583
8495.35 1627
8496.22 1679
8497.09 1703
8497.96 1741
8498.83 1775
8499.70 1680
8500.57 1722
8501.44 1729
8502.31 1681
8503.18 1730
8504.05 1755
8504.92 1578
8505.79 1543
8506.66 1647
8507.53 1536
8508.41 1524
8509.28 1588
8510.15 1586
8511.02 1602
8511.89 1580
8512.76 1565
8513.63 1578
8514.50 1647
8515.37 1689
8516.24 1570
8517.12 1523
8517.99 1517
8518.86 1588
8519.73 1683
8520.60 1599
8521.47 1631
8522.34 1647
8523.22 1688
8524.09 1712
8524.96 1691
8525.83 1693
8526.70 1698
8527.57 1621
8528.45 1672
8529.32 1660
8530.19 1662
8531.06 1675
8531.93 1555
8532.81 1584
8533.68 1577
8534.55 1533
8535.42 1642
8536.29 1669
8537.17 1676
8538.04 1645
8538.91 1604
8539.78 1552
8540.66 1577
8541.53 1620
8542.40 1656
8543.27 1617
8544.15 1679
8545.02 1643
8545.89 1589
8546.76 1602
8547.64 1544
8548.51 1536
8549.38 1589
8550.26 1563
8551.13 1505
8552.00 1545
8552.87 1462
8553.75 1426
8554.62 1447
8555.49 1542
8556.37 1619
8557.24 1640
8558.11 1721
8558.99 1796
8559.86 1820
8560.73 1920
8561.61 1985
8562.48 2038
8563.36 2068
8564.23 1909
8565.10 1824
8565.98 1745
8566.85 1739
8567.72 1655
8568.60 1676
8569.47 1676
8570.35 1550
8571.22 1500
8572.09 1501
8572.97 1483
8573.84 1401
8574.72 1489
8575.59 1536
8576.46 1533
8577.34 1452
8578.21 1349
8579.09 1307
8579.96 1411
8580.84 1442
8581.71 1465
8582.59 1464
8583.46 1361
8584.34 1322
8585.21 1396
8586.08 1389
8586.96 1285
8587.83 1282
8588.71 1352
8589.58 1379
8590.46 1314
8591.33 1320
8592.21 1348
8593.08 1363
8593.96 1451
8594.83 1405
8595.71 1364
8596.59 1339
8597.46 1414
8598.34 1329
8599.21 1355
8600.09 1379
8600.96 1432
8601.84 1483
8602.71 1488
8603.59 1469
8604.46 1467
8605.34 1506
8606.22 1449
8607.09 1449
8607.97 1485
8608.84 1469
8609.72 1404
8610.60 1389
8611.47 1437
8612.35 1332
8613.22 1417
8614.10 1434
8614.98 1424
8615.85 1404
8616.73 1501
8617.61 1559
8618.48 1475
8619.36 1426
8620.24 1451
8621.11 1482
8621.99 1454
8622.87 1473
8623.74 1456
8624.62 1463
8625.50 1393
8626.37 1495
8627.25 1515
8628.13 1438
8629.00 1501
8629.88 1443
8630.76 1507
8631.63 1488
8632.51 1437
8633.39 1482
8634.27 1461
8635.14 1581
8636.02 1488
8636.90 1534
8637.77 1508
8638.65 1615
8639.53 1576
8640.41 1654
8641.28 1599
8642.16 1674
8643.04 1596
8643.92 1539
8644.80 1534
8645.67 1573
8646.55 1579
8647.43 1637
8648.31 1644
8649.19 1685
8650.06 1596
8650.94 1660
8651.82 1714
8652.70 1717
8653.58 1797
8654.45 1857
8655.33 1778
8656.21 1646
8657.09 1726
8657.97 1811
8658.85 1732
8659.72 1826
8660.60 1770
8661.48 1877
8662.36 1806
8663.24 1860
8664.12 1895
8665.00 1786
8665.88 1716
8666.75 1763
8667.63 1891
8668.51 1887
8669.39 1824
8670.27 1823
8671.15 1769
8672.03 1754
8672.91 1787
8673.79 1896
8674.67 2000
8675.55 1979
8676.42 2047
8677.30 2096
8678.18 2163
8679.06 2291
8679.94 2360
8680.82 2360
8681.70 2312
8682.58 2375
8683.46 2274
8684.34 2251
8685.22 2300
8686.10 2240
8686.98 2225
8687.86 2062
8688.74 2022
8689.62 2200
8690.50 2064
8691.38 2096
8692.26 2069
8693.14 2242
8694.02 2383
8694.90 2612
8695.78 2938
8696.66 3346
8697.54 3808
8698.42 4234
8699.30 4524
8700.18 4623
8701.07 4795
8701.95 4653
8702.83 4413
8703.71 3880
8704.59 3394
8705.47 2813
8706.35 2661
8707.23 2405
8708.11 2137
8708.99 2081
8709.87 2070
8710.75 1884
8711.64 1864
8712.52 1815
8713.40 1807
8714.28 1768
8715.16 1747
8716.04 1728
8716.92 1802
8717.81 1766
8718.69 1708
8719.57 1684
8720.45 1598
8721.33 1633
8722.21 1657
8723.10 1605
8723.98 1622
8724.86 1735
8725.74 1725
8726.62 1739
8727.50 1737
8728.39 1768
8729.27 1757
8730.15 1884
8731.03 1705
8731.91 1669
8732.80 1664
8733.68 1688
8734.56 1720
8735.44 1761
8736.33 1735
8737.21 1725
8738.09 1794
8738.97 1797
8739.86 1733
8740.74 1665
8741.62 1778
8742.50 1796
8743.39 1713
8744.27 1762
8745.15 1744
8746.04 1698
8746.92 1705
8747.80 1636
8748.68 1717
8749.57 1706
8750.45 1789
8751.33 1669
8752.22 1753
8753.10 1791
8753.98 1716
8754.87 1722
8755.75 1787
8756.63 1766
8757.52 1798
8758.40 1772
8759.28 1759
8760.17 1700
8761.05 1746
8761.94 1811
8762.82 1925
8763.70 1960
8764.59 1984
8765.47 2024
8766.36 1970
8767.24 1909
8768.12 1940
8769.01 1972
8769.89 1943
8770.78 1939
8771.66 1884
8772.54 1909
8773.43 1968
8774.31 1976
8775.20 1909
8776.08 1896
8776.97 1928
8777.85 1946
8778.73 1937
8779.62 1905
8780.50 1889
8781.39 1864
8782.27 1843
8783.16 1931
8784.04 1897
8784.93 1964
8785.81 1959
8786.70 2184
8787.58 2190
8788.47 2228
8789.35 2300
8790.24 2308
8791.12 2413
8792.01 2314
8792.89 2139
8793.78 1966
8794.66 1895
8795.55 1986
8796.44 1930
8797.32 1914
8798.21 1872
8799.09 1882
8799.98 1955
8800.86 1966
8801.75 2007
8802.63 2146
8803.52 2213
8804.41 2234
8805.29 2366
8806.18 2276
8807.06 2333
8807.95 2250
8808.84 2205
8809.72 2164
8810.61 2051
8811.49 1997
8812.38 1893
8813.27 1839
8814.15 1831
8815.04 1826
8815.93 1754
8816.81 1771
8817.70 1953
8818.59 1993
8819.47 1963
8820.36 2024
8821.25 2028
8822.13 2084
8823.02 2041
8823.91 2032
8824.79 1901
8825.68 1844
8826.57 1898
8827.45 1807
8828.34 1819
8829.23 1785
8830.12 1703
8831.00 1719
8831.89 1710
8832.78 1756
8833.66 1775
8834.55 1758
8835.44 1737
8836.33 1773
8837.21 1778
8838.10 1800
8838.99 1783
8839.88 1734
8840.76 1698
8841.65 1660
8842.54 1665
8843.43 1584
8844.32 1662
8845.20 1620
8846.09 1535
8846.98 1531
8847.87 1516
8848.76 1529
8849.64 1540
8850.53 1658
8851.42 1791
8852.31 1599
8853.20 1475
8854.09 1549
8854.97 1606
8855.86 1596
8856.75 1501
8857.64 1450
8858.53 1377
8859.42 1527
8860.30 1490
8861.19 1512
8862.08 1416
8862.97 1390
8863.86 1370
8864.75 1495
8865.64 1497
8866.53 1448
8867.42 1528
8868.30 1433
8869.19 1501
8870.08 1552
8870.97 1500
8871.86 1444
8872.75 1430
8873.64 1402
8874.53 1378
8875.42 1432
8876.31 1398
8877.20 1364
8878.09 1267
8878.98 1311
8879.87 1285
8880.76 1360
8881.65 1340
8882.54 1325
8883.43 1296
8884.32 1334
8885.21 1337
8886.10 1321
8886.99 1290
8887.88 1299
8888.77 1334
8889.66 1272
8890.55 1242
8891.44 1249
8892.33 1293
8893.22 1268
8894.11 1261
8895.00 1240
8895.89 1306
8896.78 1260
8897.67 1258
8898.56 1237
8899.45 1269
8900.34 1266
8901.23 1198
8902.12 1279
8903.01 1264
8903.90 1216
8904.79 1182
8905.69 1230
8906.58 1307
8907.47 1218
8908.36 1226
8909.25 1165
8910.14 1112
8911.03 1190
8911.92 1190
8912.82 1152
8913.71 1157
8914.60 1182
8915.49 1131
8916.38 1175
8917.27 1193
8918.16 1187
8919.06 1159
8919.95 1187
8920.84 1230
8921.73 1235
8922.62 1158
8923.51 1078
8924.41 1165
8925.30 1084
8926.19 1081
8927.08 1117
8927.97 1107
8928.87 1130
8929.76 1075
8930.65 1056
8931.54 1048
8932.43 1039
8933.33 1044
8934.22 1058
8935.11 1011
8936.00 1048
8936.90 1055
8937.79 1115
8938.68 1130
8939.57 1110
8940.47 1064
8941.36 1094
8942.25 1124
8943.15 1048
8944.04 1020
8944.93 1038
8945.82 1081
8946.72 1102
8947.61 1070
8948.50 1022
8949.40 1027
8950.29 1073
8951.18 1042
8952.08 1021
8952.97 1033
8953.86 1005
8954.76 1076
8955.65 1020
8956.54 1003
8957.44 992
8958.33 1014
8959.22 1054
8960.12 1018
8961.01 974
8961.91 989
8962.80 1034
8963.69 940
8964.59 998
8965.48 1024
8966.37 1000
8967.27 987
8968.16 1084
8969.06 1023
8969.95 965
8970.85 1029
8971.74 1062
8972.63 1093
8973.53 1040
8974.42 1093
8975.32 1012
8976.21 974
8977.11 1005
8978.00 952
8978.90 1052
8979.79 1004
8980.68 972
8981.58 1002
8982.47 972
8983.37 915
8984.26 916
8985.16 1047
8986.05 1105
8986.95 1081
8987.84 1006
8988.74 1025
8989.63 991
8990.53 963
8991.42 981
8992.32 964
8993.22 937
8994.11 1009
8995.01 963
8995.90 954
8996.80 999
8997.69 952
8998.59 1015
8999.48 1049
9000.38 999
9001.28 971
9002.17 944
9003.07 942
9003.96 961
9004.86 923
9005.75 948
9006.65 929
9007.55 949
9008.44 970
9009.34 941
9010.23 930
9011.13 1011
9012.03 898
9012.92 938
9013.82 930
9014.72 874
9015.61 902
9016.51 952
9017.41 942
9018.30 889
9019.20 889
9020.10 879
9020.99 885
9021.89 898
9022.79 925
9023.68 965
9024.58 938
9025.48 957
9026.37 973
9027.27 903
9028.17 941
9029.06 1010
9029.96 970
9030.86 901
9031.76 916
9032.65 959
9033.55 907
9034.45 948
9035.35 895
9036.24 896
9037.14 960
9038.04 887
9038.94 895
9039.83 872
9040.73 943
9041.63 987
9042.53 985
9043.42 945
9044.32 987
9045.22 910
9046.12 836
9047.02 882
9047.91 873
9048.81 896
9049.71 894
9050.61 913
9051.51 925
9052.41 961
9053.30 939
9054.20 898
9055.10 907
9056.00 848
9056.90 889
9057.80 957
9058.69 913
9059.59 945
9060.49 926
9061.39 1009
9062.29 955
9063.19 899
9064.09 891
9064.99 922
9065.88 961
9066.78 940
9067.68 941
9068.58 962
9069.48 947
9070.38 969
9071.28 1004
9072.18 1007
9073.08 927
9073.98 925
9074.88 921
9075.78 983
9076.68 884
9077.58 948
9078.47 951
9079.37 930
9080.27 930
9081.17 964
9082.07 957
9082.97 947
9083.87 954
9084.77 925
9085.67 857
9086.57 826
9087.47 846
9088.37 902
9089.27 915
9090.17 934
9091.07 945
9091.97 980
9092.87 933
9093.77 929
9094.67 923
9095.58 918
9096.48 945
9097.38 975
9098.28 953
9099.18 983
9100.08 957
9100.98 943
9101.88 998
9102.78 917
9103.68 910
9104.58 948
9105.48 868
9106.38 911
9107.28 963
9108.19 935
9109.09 941
9109.99 938
9110.89 945
9111.79 905
9112.69 917
9113.59 907
9114.49 898
9115.40 868
9116.30 890
9117.20 890
9118.10 937
9119.00 979
9119.90 892
9120.81 880
9121.71 891
9122.61 889
9123.51 902
9124.41 921
9125.31 926
9126.22 936
9127.12 864
9128.02 846
9128.92 897
9129.82 872
9130.73 905
9131.63 904
9132.53 876
9133.43 948
9134.34 955
9135.24 888
9136.14 946
9137.04 950
9137.95 865
9138.85 833
9139.75 858
9140.65 863
9141.56 874
9142.46 833
9143.36 865
9144.26 851
9145.17 859
9146.07 926
9146.97 914
9147.88 935
9148.78 843
9149.68 903
9150.59 913
9151.49 894
9152.39 917
9153.29 921
9154.20 909
9155.10 795
9156.01 879
9156.91 890
9157.81 821
9158.72 864
9159.62 845
9160.52 854
9161.43 838
9162.33 897
9163.23 848
9164.14 813
9165.04 863
9165.95 955
9166.85 847
9167.75 867
9168.66 882
9169.56 884
9170.47 882
9171.37 847
9172.27 922
9173.18 924
9174.08 858
9174.99 863
9175.89 864
9176.80 878
9177.70 843
9178.60 884
9179.51 854
9180.41 802
9181.32 811
9182.22 876
9183.13 867
9184.03 869
9184.94 877
9185.84 842
9186.75 894
9187.65 859
9188.56 849
9189.46 904
9190.37 848
9191.27 856
9192.18 936
9193.08 920
9193.99 885
9194.89 906
9195.80 925
9196.71 936
9197.61 949
9198.52 901
9199.42 903
9200.33 917
9201.23 953
9202.14 912
9203.04 974
9203.95 921
9204.86 957
9205.76 945
9206.67 951
9207.57 914
9208.48 982
9209.39 1052
9210.29 962
9211.20 984
9212.10 959
9213.01 1013
9213.92 1010
9214.82 952
9215.73 968
9216.64 921
9217.54 895
9218.45 914
9219.36 948
9220.26 949
9221.17 906
9222.08 915
9222.98 949
9223.89 938
9224.80 925
9225.70 969
9226.61 891
9227.52 913
9228.42 906
9229.33 1023
9230.24 950
9231.14 891
9232.05 899
9232.96 957
9233.87 926
9234.77 852
9235.68 854
9236.59 923
9237.50 829
9238.40 874
9239.31 958
9240.22 896
9241.13 797
9242.03 866
9242.94 899
9243.85 887
9244.76 896
9245.66 888
9246.57 907
9247.48 900
9248.39 928
9249.30 914
9250.20 919
9251.11 898
9252.02 880
9252.93 855
9253.84 869
9254.75 863
9255.65 883
9256.56 863
9257.47 851
9258.38 847
9259.29 874
9260.20 813
9261.10 877
9262.01 881
9262.92 907
9263.83 894
9264.74 884
9265.65 911
9266.56 893
9267.47 886
9268.37 811
9269.28 864
9270.19 850
9271.10 853
9272.01 883
9272.92 850
9273.83 906
9274.74 892
9275.65 977
9276.56 947
9277.47 859
9278.38 907
9279.29 897
9280.20 871
9281.11 885
9282.01 920
9282.92 836
9283.83 823
9284.74 862
9285.65 867
9286.56 916
9287.47 904
9288.38 921
9289.29 831
9290.20 922
9291.11 939
9292.02 892
9292.93 902
9293.84 864
9294.75 888
9295.66 881
9296.57 915
9297.49 865
9298.40 885
9299.31 866
9300.22 871
9301.13 916
9302.04 890
9302.95 865
9303.86 912
9304.77 915
9305.68 922
9306.59 968
9307.50 972
9308.41 921
9309.32 938
9310.24 956
9311.15 983
9312.06 940
9312.97 914
9313.88 913
9314.79 923
9315.70 872
9316.61 971
9317.53 1013
9318.44 904
9319.35 1007
9320.26 952
9321.17 899
9322.08 962
9322.99 925
9323.91 886
9324.82 901
9325.73 887
9326.64 873
9327.55 957
9328.46 925
9329.38 872
9330.29 846
9331.20 844
9332.11 920
9333.03 916
9333.94 922
9334.85 918
9335.76 951
9336.67 931
9337.59 926
9338.50 935
9339.41 878
9340.32 909
9341.24 863
9342.15 928
9343.06 948
9343.97 908
9344.89 913
9345.80 952
9346.71 972
9347.63 962
9348.54 966
9349.45 965
9350.36 928
9351.28 908
9352.19 890
9353.10 891
9354.02 854
9354.93 895
9355.84 881
9356.76 875
9357.67 864
9358.58 866
9359.50 883
9360.41 873
9361.32 941
9362.24 943
9363.15 947
9364.06 877
9364.98 897
9365.89 867
9366.81 821
9367.72 849
9368.63 910
9369.55 911
9370.46 924
9371.38 914
9372.29 936
9373.20 913
9374.12 909
9375.03 883
9375.95 899
9376.86 896
9377.77 882
9378.69 915
9379.60 939
9380.52 895
9381.43 891
9382.35 955
9383.26 893
9384.18 904
9385.09 1003
9386.01 954
9386.92 942
9387.83 903
9388.75 930
9389.66 977
9390.58 935
9391.49 956
9392.41 929
9393.32 897
9394.24 983
9395.16 958
9396.07 948
9396.99 1021
9397.90 1059
9398.82 984
9399.73 960
9400.65 1000
9401.56 1094
9402.48 1030
9403.39 1090
9404.31 1042
9405.22 1025
9406.14 986
9407.06 1009
9407.97 1022
9408.89 953
9409.80 970
9410.72 957
9411.64 932
9412.55 948
9413.47 987
9414.38 956
9415.30 974
9416.22 935
9417.13 970
9418.05 979
9418.97 1036
9419.88 992
9420.80 1000
9421.71 912
9422.63 904
9423.55 980
9424.46 918
9425.38 962
9426.30 947
9427.21 977
9428.13 1039
9429.05 949
9429.96 1012
9430.88 967
9431.80 896
9432.72 988
9433.63 948
9434.55 969
9435.47 970
9436.38 998
9437.30 1015
9438.22 950
9439.14 990
9440.05 1020
9440.97 1064
9441.89 1039
9442.81 987
9443.72 1022
9444.64 1090
9445.56 1044
9446.48 980
9447.39 937
9448.31 970
9449.23 1065
9450.15 1002
9451.07 1032
9451.98 1033
9452.90 1062
9453.82 1062
9454.74 1034
9455.66 1013
9456.57 996
9457.49 1044
9458.41 1052
9459.33 1073
9460.25 1085
9461.16 1094
9462.08 1176
9463.00 1212
9463.92 1143
9464.84 1115
9465.76 1084
9466.68 1081
9467.59 1024
9468.51 993
9469.43 1054
9470.35 1119
9471.27 1166
9472.19 1089
9473.11 1017
9474.03 1102
9474.95 1082
9475.87 1061
9476.78 1091
9477.70 1073
9478.62 1026
9479.54 1092
9480.46 1065
9481.38 1058
9482.30 1076
9483.22 1129
9484.14 1201
9485.06 1170
9485.98 1229
9486.90 1324
9487.82 1387
9488.74 1405
9489.66 1362
9490.58 1335
9491.50 1324
9492.42 1143
9493.34 1212
9494.26 1133
9495.18 1134
9496.10 1102
9497.02 1019
9497.94 1043
9498.86 965
9499.78 1042
9500.70 1062
9501.62 1024
9502.54 1023
9503.46 1027
9504.38 1031
9505.30 995
9506.22 1088
9507.14 972
9508.06 970
9508.98 918
9509.90 958
9510.82 988
9511.75 988
9512.67 1073
9513.59 992
9514.51 994
9515.43 997
9516.35 1009
9517.27 999
9518.19 1062
9519.11 1058
9520.03 1006
9520.96 1027
9521.88 1017
9522.80 1021
9523.72 967
9524.64 1033
9525.56 990
9526.48 966
9527.41 1025
9528.33 1031
9529.25 968
9530.17 985
9531.09 927
9532.02 988
9532.94 997
9533.86 1047
9534.78 969
9535.70 1018
9536.63 1030
9537.55 1055
9538.47 1108
9539.39 1069
9540.31 976
9541.24 1034
9542.16 1063
9543.08 1089
9544.00 1120
9544.93 1023
9545.85 1016
9546.77 920
9547.69 972
9548.62 953
9549.54 943
9550.46 981
9551.38 972
9552.31 946
9553.23 1017
9554.15 1069
9555.08 1012
9556.00 1064
9556.92 993
9557.84 1022
9558.77 1071
9559.69 1062
9560.61 1029
9561.54 1056
9562.46 1072
9563.38 1059
9564.31 1079
9565.23 1046
9566.15 1054
9567.08 1111
9568.00 1064
9568.93 1048
9569.85 1078
9570.77 1005
9571.70 1044
9572.62 1026
9573.54 1146
9574.47 1113
9575.39 1042
9576.32 960
9577.24 974
9578.16 1027
9579.09 974
9580.01 1020
9580.94 1033
9581.86 1028
9582.78 1049
9583.71 1009
9584.63 942
9585.56 978
9586.48 1073
9587.41 945
9588.33 899
9589.26 985
9590.18 1030
9591.11 1025
9592.03 1101
9592.96 995
9593.88 961
9594.80 997
9595.73 1054
9596.65 1063
9597.58 985
9598.50 1005
9599.43 1055
9600.35 1003
9601.28 1045
9602.21 1017
9603.13 1058
9604.06 1022
9604.98 954
9605.91 1016
9606.83 1040
9607.76 1086
9608.68 1050
9609.61 1085
9610.53 1014
9611.46 1077
9612.39 1106
9613.31 1085
9614.24 1025
9615.16 1020
9616.09 1074
9617.02 1071
9617.94 1003
9618.87 1107
9619.79 1084
9620.72 1033
9621.65 1074
9622.57 1026
9623.50 1092
9624.42 1104
9625.35 1089
9626.28 1043
9627.20 1078
9628.13 1111
9629.06 1127
9629.98 1198
9630.91 1131
9631.84 1178
9632.76 1109
9633.69 1150
9634.62 1118
9635.54 1154
9636.47 1137
9637.40 1174
9638.32 1209
9639.25 1263
9640.18 1210
9641.11 1156
9642.03 1264
9642.96 1265
9643.89 1179
9644.81 1151
9645.74 1235
9646.67 1169
9647.60 1219
9648.52 1190
9649.45 1237
9650.38 1279
9651.31 1296
9652.23 1288
9653.16 1232
9654.09 1319
9655.02 1262
9655.95 1274
9656.87 1352
9657.80 1351
9658.73 1355
9659.66 1454
9660.58 1455
9661.51 1406
9662.44 1372
9663.37 1274
9664.30 1322
9665.23 1338
9666.15 1301
9667.08 1374
9668.01 1385
9668.94 1435
9669.87 1344
9670.80 1472
9671.73 1424
9672.65 1414
9673.58 1484
9674.51 1506
9675.44 1451
9676.37 1527
9677.30 1488
9678.23 1466
9679.16 1442
9680.08 1444
9681.01 1432
9681.94 1460
9682.87 1429
9683.80 1349
9684.73 1360
9685.66 1381
9686.59 1449
9687.52 1494
9688.45 1507
9689.38 1453
9690.31 1439
9691.24 1520
9692.17 1524
9693.09 1616
9694.02 1530
9694.95 1599
9695.88 1550
9696.81 1402
9697.74 1455
9698.67 1500
9699.60 1469
9700.53 1511
9701.46 1559
9702.39 1669
9703.32 1756
9704.25 1819
9705.18 1949
9706.11 2017
9707.04 2111
9707.97 2163
9708.91 2142
9709.84 2098
9710.77 1946
9711.70 1878
9712.63 1719
9713.56 1660
9714.49 1562
9715.42 1642
9716.35 1446
9717.28 1514
9718.21 1477
9719.14 1425
9720.07 1462
9721.00 1490
9721.93 1464
9722.87 1561
9723.80 1494
9724.73 1447
9725.66 1446
9726.59 1426
9727.52 1365
9728.45 1420
9729.38 1364
9730.32 1362
9731.25 1350
9732.18 1272
9733.11 1306
9734.04 1390
9734.97 1401
9735.91 1364
9736.84 1462
9737.77 1457
9738.70 1375
9739.63 1408
9740.56 1483
9741.50 1392
9742.43 1358
9743.36 1362
9744.29 1300
9745.22 1271
9746.16 1328
9747.09 1393
9748.02 1310
9748.95 1389
9749.89 1363
9750.82 1361
9751.75 1345
9752.68 1331
9753.62 1358
9754.55 1362
9755.48 1257
9756.41 1265
9757.35 1321
9758.28 1310
9759.21 1272
9760.14 1310
9761.08 1276
9762.01 1305
9762.94 1363
9763.88 1306
9764.81 1350
9765.74 1376
9766.68 1442
9767.61 1330
9768.54 1396
9769.48 1396
9770.41 1394
9771.34 1433
9772.28 1309
9773.21 1348
9774.14 1357
9775.08 1492
9776.01 1398
9776.94 1417
9777.88 1367
9778.81 1379
9779.74 1359
9780.68 1382
9781.61 1434
9782.55 1370
9783.48 1480
9784.41 1422
9785.35 1382
9786.28 1469
9787.22 1481
9788.15 1488
9789.08 1454
9790.02 1505
9790.95 1523
9791.89 1472
9792.82 1498
9793.76 1545
9794.69 1475
9795.63 1487
9796.56 1439
9797.49 1382
9798.43 1389
9799.36 1446
9800.30 1315
9801.23 1346
9802.17 1404
9803.10 1469
9804.04 1460
9804.97 1485
9805.91 1473
9806.84 1486
9807.78 1399
9808.71 1459
9809.65 1472
9810.58 1410
9811.52 1309
9812.45 1336
9813.39 1294
9814.33 1235
9815.26 1245
9816.20 1249
9817.13 1169
9818.07 1195
9819.00 1248
9819.94 1201
9820.87 1202
9821.81 1249
9822.75 1306
9823.68 1269
9824.62 1162
9825.55 1178
9826.49 1157
9827.43 1192
9828.36 1134
9829.30 1172
9830.23 1144
9831.17 1156
9832.11 1156
9833.04 1163
9833.98 1199
9834.92 1146
9835.85 1087
9836.79 1123
9837.73 1238
9838.66 1130
9839.60 1014
9840.54 1125
9841.47 1163
9842.41 1096
9843.35 1087
9844.28 1122
9845.22 1081
9846.16 1131
9847.09 1145
9848.03 1189
9848.97 1080
9849.90 1193
9850.84 1208
9851.78 1203
9852.72 1233
9853.65 1169
9854.59 1218
9855.53 1223
9856.47 1168
9857.40 1216
9858.34 1162
9859.28 1181
9860.22 1205
9861.15 1133
9862.09 1116
9863.03 1169
9863.97 1105
9864.90 1131
9865.84 1153
9866.78 1135
9867.72 1108
9868.66 1109
9869.59 1099
9870.53 1053
9871.47 1170
9872.41 1101
9873.35 1128
9874.29 1093
9875.22 1059
9876.16 1192
9877.10 1085
9878.04 1130
9878.98 1086
9879.92 1116
9880.85 1087
9881.79 1104
9882.73 1112
9883.67 1048
9884.61 1115
9885.55 1164
9886.49 1219
9887.43 1109
9888.37 1091
9889.30 1143
9890.24 1100
9891.18 1113
9892.12 1078
9893.06 1091
9894.00 1087
9894.94 1104
9895.88 1055
9896.82 1076
9897.76 1061
9898.70 1056
9899.64 1092
9900.58 1094
9901.52 1096
9902.45 1090
9903.39 1132
9904.33 1082
9905.27 1055
9906.21 1057
9907.15 1046
9908.09 1062
9909.03 1075
9909.97 1033
9910.91 1107
9911.85 1087
9912.79 1140
9913.73 1070
9914.67 1030
9915.61 1089
9916.55 1113
9917.49 1097
9918.44 1070
9919.38 1127
9920.32 1073
9921.26 1137
9922.20 1137
9923.14 1138
9924.08 1068
9925.02 1035
9925.96 1129
9926.90 1055
9927.84 1005
9928.78 1061
9929.72 1171
9930.66 1314
9931.61 1372
9932.55 1402
9933.49 1553
9934.43 1529
9935.37 1582
9936.31 1492
9937.25 1582
9938.19 1476
9939.14 1377
9940.08 1324
9941.02 1279
9941.96 1238
9942.90 1190
9943.84 1114
9944.78 1037
9945.73 1085
9946.67 1180
9947.61 1099
9948.55 1075
9949.49 1085
9950.44 1039
9951.38 1176
9952.32 1102
9953.26 1109
9954.20 1134
9955.15 1088
9956.09 1024
9957.03 1010
9957.97 1032
9958.91 1076
9959.86 1018
9960.80 1004
9961.74 1032
9962.68 969
9963.63 1011
9964.57 1007
9965.51 1034
9966.45 973
9967.40 922
9968.34 942
9969.28 953
9970.23 956
9971.17 1000
9972.11 998
9973.05 966
9974.00 922
9974.94 946
9975.88 986
9976.83 928
9977.77 981
9978.71 986
9979.66 1004
9980.60 1005
9981.54 978
9982.49 947
9983.43 965
9984.37 941
9985.32 922
9986.26 950
9987.20 951
9988.15 973
9989.09 897
9990.04 934
9990.98 919
9991.92 960
9992.87 974
9993.81 931
9994.76 883
9995.70 920
9996.64 960
9997.59 1004
9998.53 937
9999.48 884
10000.42 888
10001.36 973
10002.31 972
10003.25 951
10004.20 905
10005.14 978
10006.09 977
10007.03 890
10007.98 906
10008.92 928
10009.87 938
10010.81 941
10011.76 961
10012.70 913
10013.64 943
10014.59 947
10015.53 960
10016.48 867
10017.43 912
10018.37 937
10019.32 932
10020.26 925
10021.21 942
10022.15 898
10023.10 898
10024.04 903
10024.99 939
10025.93 942
10026.88 890
10027.82 895
10028.77 901
10029.72 973
10030.66 951
10031.61 859
10032.55 863
10033.50 870
10034.44 968
10035.39 897
10036.34 918
10037.28 885
10038.23 849
10039.17 869
10040.12 890
10041.07 893
10042.01 899
10042.96 900
10043.91 868
10044.85 814
10045.80 805
10046.74 812
10047.69 887
10048.64 817
10049.58 888
10050.53 826
10051.48 872
10052.42 923
10053.37 878
10054.32 830
10055.27 873
10056.21 856
10057.16 824
10058.11 863
10059.05 857
10060.00 870
10060.95 915
10061.89 924
10062.84 824
10063.79 847
10064.74 832
10065.68 865
10066.63 814
10067.58 859
10068.53 854
10069.47 827
10070.42 826
10071.37 794
10072.32 858
10073.26 841
10074.21 911
10075.16 849
10076.11 930
10077.06 918
10078.00 899
10078.95 861
10079.90 835
10080.85 879
10081.80 883
10082.74 936
10083.69 829
10084.64 871
10085.59 791
10086.54 846
10087.49 905
10088.43 938
10089.38 835
10090.33 778
10091.28 834
10092.23 786
10093.18 795
10094.13 860
10095.07 836
10096.02 877
10096.97 899
10097.92 883
10098.87 832
10099.82 847
10100.77 868
10101.72 839
10102.67 885
10103.61 848
10104.56 841
10105.51 782
10106.46 896
10107.41 871
10108.36 823
10109.31 916
10110.26 862
10111.21 855
10112.16 794
10113.11 806
10114.06 800
10115.01 904
10115.96 847
10116.91 851
10117.86 832
10118.81 835
10119.76 824
10120.71 837
10121.66 829
10122.61 800
10123.56 810
10124.51 796
10125.46 872
10126.41 885
10127.36 811
10128.31 842
10129.26 850
10130.21 813
10131.16 767
10132.11 814
10133.06 790
10134.01 800
10134.96 847
10135.91 789
10136.86 871
10137.81 874
10138.76 828
10139.72 882
10140.67 867
10141.62 839
10142.57 858
10143.52 917
10144.47 837
10145.42 864
10146.37 892
10147.32 869
10148.28 901
10149.23 939
10150.18 874
10151.13 843
10152.08 892
10153.03 861
10153.98 798
10154.94 850
10155.89 879
10156.84 816
10157.79 843
10158.74 893
10159.69 923
10160.65 878
10161.60 866
10162.55 894
10163.50 843
10164.45 845
10165.41 864
10166.36 839
10167.31 858
10168.26 870
10169.21 905
10170.17 888
10171.12 861
10172.07 877
10173.02 908
10173.98 892
10174.93 912
10175.88 942
10176.83 887
10177.79 969
10178.74 935
10179.69 1010
10180.64 930
10181.60 937
10182.55 918
10183.50 925
10184.46 916
10185.41 925
10186.36 931
10187.32 872
10188.27 900
10189.22 933
10190.18 889
10191.13 906
10192.08 953
10193.03 875
10193.99 921
10194.94 934
10195.90 902
10196.85 943
10197.80 937
10198.76 970
10199.71 913
10200.66 958
10201.62 983
10202.57 1131
10203.52 1030
10204.48 985
10205.43 984
10206.39 981
10207.34 1004
10208.29 1031
10209.25 1144
10210.20 1103
10211.16 1069
10212.11 1157
10213.07 1104
10214.02 1078
10214.97 1132
10215.93 1181
10216.88 1167
10217.84 1107
10218.79 1090
10219.75 1035
10220.70 1069
10221.66 1051
10222.61 1014
10223.57 1008
10224.52 1064
10225.48 1046
10226.43 1045
10227.39 943
10228.34 1047
10229.30 1048
10230.25 998
10231.21 994
10232.16 944
10233.12 969
10234.07 994
10235.03 970
10235.98 940
10236.94 871
10237.89 949
10238.85 977
10239.80 963
10240.76 914
10241.72 956
10242.67 1006
10243.63 1016
10244.58 981
10245.54 1008
10246.49 1004
10247.45 981
10248.41 985
10249.36 1021
10250.32 905
10251.27 874
10252.23 900
10253.19 811
10254.14 840
10255.10 907
10256.06 895
10257.01 854
10257.97 879
10258.92 945
10259.88 963
10260.84 918
10261.79 899
10262.75 908
10263.71 884
10264.66 882
10265.62 831
10266.58 853
10267.53 795
10268.49 827
10269.45 857
10270.41 839
10271.36 846
10272.32 762
10273.28 809
10274.23 855
10275.19 844
10276.15 912
10277.11 845
10278.06 869
10279.02 890
10279.98 810
10280.94 755
10281.89 766
10282.85 803
10283.81 847
10284.77 776
10285.72 804
10286.68 770
10287.64 744
10288.60 821
10289.55 810
10290.51 803
10291.47 820
10292.43 809
10293.39 769
10294.34 786
10295.30 865
10296.26 792
10297.22 771
10298.18 765
10299.14 770
10300.09 798
10301.05 791
10302.01 835
10302.97 836
10303.93 774
10304.89 760
10305.85 809
10306.80 857
10307.76 815
10308.72 796
10309.68 857
10310.64 855
10311.60 800
10312.56 801
10313.52 770
10314.47 769
10315.43 781
10316.39 753
10317.35 755
10318.31 708
10319.27 777
10320.23 726
10321.19 751
10322.15 683
10323.11 690
10324.07 737
10325.03 761
10325.99 728
10326.95 783
10327.91 815
10328.87 780
10329.83 852
10330.79 786
10331.75 737
10332.71 807
10333.67 815
10334.63 725
10335.59 710
10336.55 690
10337.51 728
10338.47 707
10339.43 751
10340.39 768
10341.35 718
10342.31 729
10343.27 748
10344.23 746
10345.19 798
10346.15 741
10347.11 710
10348.07 706
10349.03 762
10349.99 812
10350.95 740
10351.91 698
10352.87 750
10353.83 764
10354.79 819
10355.76 759
10356.72 783
10357.68 748
10358.64 712
10359.60 747
10360.56 732
10361.52 754
10362.48 742
10363.45 707
10364.41 779
10365.37 820
10366.33 758
10367.29 734
10368.25 752
10369.21 787
10370.18 784
10371.14 798
10372.10 743
10373.06 763
10374.02 734
10374.98 748
10375.95 699
10376.91 676
10377.87 696
10378.83 728
10379.79 757
10380.76 671
10381.72 696
10382.68 714
10383.64 747
10384.61 682
10385.57 738
10386.53 681
10387.49 743
10388.46 726
10389.42 737
10390.38 727
10391.34 727
10392.31 734
10393.27 763
10394.23 773
10395.19 764
10396.16 747
10397.12 709
10398.08 730
10399.05 741
10400.01 783
10400.97 722
10401.93 678
10402.90 800
10403.86 748
10404.82 707
10405.79 685
10406.75 738
10407.71 731
10408.68 770
10409.64 825
10410.60 874
10411.57 827
10412.53 858
10413.50 884
10414.46 838
10415.42 835
10416.39 807
10417.35 765
10418.31 767
10419.28 757
10420.24 745
10421.21 778
10422.17 783
10423.13 758
10424.10 793
10425.06 767
10426.03 773
10426.99 768
10427.96 744
10428.92 737
10429.88 771
10430.85 788
10431.81 787
10432.78 726
10433.74 773
10434.71 752
10435.67 812
10436.64 736
10437.60 753
10438.57 730
10439.53 789
10440.50 773
10441.46 765
10442.43 684
10443.39 690
10444.36 708
10445.32 687
10446.29 668
10447.25 673
10448.22 669
10449.18 694
10450.15 669
10451.11 678
10452.08 703
10453.04 717
10454.01 705
10454.97 709
10455.94 691
10456.91 697
10457.87 753
10458.84 732
10459.80 708
10460.77 708
10461.73 688
10462.70 715
10463.67 692
10464.63 648
10465.60 682
10466.56 762
10467.53 730
10468.50 691
10469.46 727
10470.43 705
10471.40 650
10472.36 740
10473.33 721
10474.30 761
10475.26 699
10476.23 724
10477.19 759
10478.16 688
10479.13 646
10480.09 748
10481.06 763
10482.03 663
10483.00 640
10483.96 675
10484.93 733
10485.90 687
10486.86 696
10487.83 717
10488.80 655
10489.76 703
10490.73 702
10491.70 761
10492.67 713
10493.63 673
10494.60 722
10495.57 725
10496.54 687
10497.50 699
10498.47 733
10499.44 703
10500.41 695
10501.37 714
10502.34 725
10503.31 718
10504.28 678
10505.25 677
10506.21 687
10507.18 743
10508.15 737
10509.12 695
10510.09 694
10511.05 678
10512.02 668
10512.99 685
10513.96 677
10514.93 748
10515.90 739
10516.86 747
10517.83 765
10518.80 772
10519.77 763
10520.74 738
10521.71 717
10522.68 729
10523.64 735
10524.61 755
10525.58 769
10526.55 743
10527.52 714
10528.49 732
10529.46 692
10530.43 686
10531.40 686
10532.36 763
10533.33 729
10534.30 736
10535.27 708
10536.24 660
10537.21 692
10538.18 733
10539.15 728
10540.12 698
10541.09 706
10542.06 693
10543.03 677
10544.00 693
10544.97 695
10545.94 728
10546.91 705
10547.88 759
10548.85 777
10549.82 714
10550.79 680
10551.76 729
10552.73 736
10553.70 705
10554.67 715
10555.64 727
10556.61 689
10557.58 737
10558.55 732
10559.52 709
10560.49 694
10561.46 757
10562.43 748
10563.40 775
10564.37 800
10565.34 796
10566.31 794
10567.28 883
10568.25 892
10569.23 866
10570.20 914
10571.17 883
10572.14 805
10573.11 792
10574.08 743
10575.05 776
10576.02 798
10576.99 755
10577.96 782
10578.94 784
10579.91 867
10580.88 743
10581.85 727
10582.82 720
10583.79 778
10584.76 747
10585.74 767
10586.71 682
10587.68 766
10588.65 821
10589.62 781
10590.60 683
10591.57 731
10592.54 752
10593.51 723
10594.48 759
10595.45 715
10596.43 738
10597.40 767
10598.37 803
10599.34 755
10600.32 706
10601.29 695
10602.26 678
10603.23 683
10604.21 779
10605.18 689
10606.15 754
10607.12 724
10608.10 718
10609.07 745
10610.04 684
10611.01 706
10611.99 664
10612.96 719
10613.93 703
10614.91 701
10615.88 719
10616.85 696
10617.82 708
10618.80 745
10619.77 752
10620.74 742
10621.72 699
10622.69 729
10623.66 727
10624.64 675
10625.61 736
10626.58 707
10627.56 731
10628.53 742
10629.51 744
10630.48 812
10631.45 768
10632.43 736
10633.40 760
10634.37 732
10635.35 726
10636.32 744
10637.30 703
10638.27 698
10639.24 698
10640.22 774
10641.19 692
10642.17 785
10643.14 779
10644.11 779
10645.09 759
10646.06 798
10647.04 827
10648.01 836
10648.99 804
10649.96 844
10650.94 814
10651.91 785
10652.89 820
10653.86 787
10654.83 782
10655.81 724
10656.78 759
10657.76 701
10658.73 715
10659.71 791
10660.68 761
10661.66 739
10662.63 743
10663.61 689
10664.59 678
10665.56 697
10666.54 687
10667.51 690
10668.49 698
10669.46 697
10670.44 681
10671.41 659
10672.39 652
10673.36 705
10674.34 693
10675.32 699
10676.29 695
10677.27 701
10678.24 624
10679.22 674
10680.19 719
10681.17 763
10682.15 705
10683.12 699
10684.10 706
10685.08 704
10686.05 699
10687.03 760
10688.00 682
10688.98 704
10689.96 743
10690.93 718
10691.91 746
10692.89 680
10693.86 648
10694.84 641
10695.82 657
10696.79 638
10697.77 640
10698.75 690
10699.72 659
10700.70 657
10701.68 705
10702.65 670
10703.63 684
10704.61 630
10705.59 619
10706.56 637
10707.54 683
10708.52 681
10709.49 676
10710.47 700
10711.45 644
10712.43 652
10713.40 614
10714.38 676
10715.36 665
10716.34 694
10717.31 633
10718.29 697
10719.27 761
10720.25 674
10721.22 663
10722.20 660
10723.18 708
10724.16 673
10725.14 706
10726.11 703
10727.09 693
10728.07 661
10729.05 651
10730.03 650
10731.01 639
10731.98 689
10732.96 686
10733.94 729
10734.92 691
10735.90 754
10736.88 751
10737.85 706
10738.83 667
10739.81 688
10740.79 704
10741.77 647
10742.75 627
10743.73 662
10744.71 634
10745.69 697
10746.66 670
10747.64 742
10748.62 712
10749.60 713
10750.58 697
10751.56 627
10752.54 698
10753.52 666
10754.50 677
10755.48 663
10756.46 671
10757.44 697
10758.42 693
10759.39 728
10760.37 607
10761.35 631
10762.33 678
10763.31 733
10764.29 668
10765.27 690
10766.25 708
10767.23 730
10768.21 718
10769.19 693
10770.17 704
10771.15 699
10772.13 706
10773.11 672
10774.09 694
10775.07 683
10776.05 671
10777.03 679
10778.02 693
10779.00 631
10779.98 701
10780.96 725
10781.94 700
10782.92 711
10783.90 756
10784.88 765
10785.86 725
10786.84 738
10787.82 734
10788.80 782
10789.78 793
10790.76 734
10791.75 709
10792.73 703
10793.71 680
10794.69 698
10795.67 703
10796.65 704
10797.63 709
10798.61 692
10799.60 749
10800.58 694
10801.56 664
10802.54 704
10803.52 717
10804.50 716
10805.49 667
10806.47 700
10807.45 767
10808.43 724
10809.41 682
10810.39 624
10811.38 664
10812.36 687
10813.34 694
10814.32 675
10815.30 671
10816.29 748
10817.27 716
10818.25 682
10819.23 747
10820.22 719
10821.20 660
10822.18 753
10823.16 680
10824.15 672
10825.13 687
10826.11 773
10827.09 728
10828.08 701
10829.06 679
10830.04 704
10831.02 730
10832.01 745
10832.99 696
10833.97 710
10834.96 749
10835.94 787
10836.92 780
10837.91 714
10838.89 709
10839.87 723
10840.85 797
10841.84 776
10842.82 636
10843.81 690
10844.79 759
10845.77 697
10846.76 650
10847.74 721
10848.72 779
10849.71 784
10850.69 740
10851.67 737
10852.66 776
10853.64 729
10854.63 708
10855.61 723
10856.59 734
10857.58 749
10858.56 745
10859.55 775
10860.53 766
10861.51 780
10862.50 724
10863.48 734
10864.47 749
10865.45 742
10866.44 749
10867.42 796
10868.41 808
10869.39 768
10870.37 748
10871.36 796
10872.34 740
10873.33 721
10874.31 822
10875.30 807
10876.28 799
10877.27 787
10878.25 815
10879.24 796
10880.22 815
10881.21 811
10882.19 802
10883.18 828
10884.16 785
10885.15 783
10886.13 804
10887.12 863
10888.11 864
10889.09 866
10890.08 890
10891.06 811
10892.05 822
10893.03 818
10894.02 826
10895.00 858
10895.99 848
10896.98 872
10897.96 804
10898.95 791
10899.93 798
10900.92 818
10901.91 840
10902.89 831
10903.88 841
10904.86 814
10905.85 868
10906.84 909
10907.82 911
10908.81 926
10909.80 856
10910.78 904
10911.77 840
10912.76 909
10913.74 816
10914.73 792
10915.72 859
10916.70 918
10917.69 901
10918.68 877
10919.66 883
10920.65 947
10921.64 915
10922.62 972
10923.61 926
10924.60 907
10925.58 995
10926.57 1029
10927.56 897
10928.55 993
10929.53 981
10930.52 969
10931.51 1011
10932.50 989
10933.48 945
10934.47 1013
10935.46 986
10936.45 960
10937.43 1011
10938.42 989
10939.41 987
10940.40 1046
10941.38 1060
10942.37 997
10943.36 1056
10944.35 1048
10945.34 1030
10946.32 985
10947.31 1028
10948.30 1075
10949.29 961
10950.28 1058
10951.27 1034
10952.25 1098
10953.24 1093
10954.23 1133
10955.22 1120
10956.21 1224
10957.20 1105
10958.18 1120
10959.17 1138
10960.16 1166
10961.15 1178
10962.14 1305
10963.13 1257
10964.12 1310
10965.11 1368
10966.10 1392
10967.08 1448
10968.07 1422
10969.06 1453
10970.05 1450
10971.04 1438
10972.03 1360
10973.02 1335
10974.01 1285
10975.00 1224
10975.99 1205
10976.98 1233
10977.97 1232
10978.96 1183
10979.95 1182
10980.94 1252
10981.92 1239
10982.91 1265
10983.90 1227
10984.89 1185
10985.88 1255
10986.87 1237
10987.86 1237
10988.85 1177
10989.84 1204
10990.83 1220
10991.82 1235
10992.81 1263
10993.80 1245
10994.79 1247
10995.78 1246
10996.78 1216
10997.77 1262
10998.76 1224
10999.75 1324
11000.74 1330
11001.73 1357
11002.72 1432
11003.71 1515
11004.70 1567
11005.69 1566
11006.68 1713
11007.67 1739
11008.66 1921
11009.65 1939
11010.64 1917
11011.64 1775
11012.63 1608
11013.62 1534
11014.61 1467
11015.60 1454
11016.59 1329
11017.58 1277
11018.57 1279
11019.57 1286
11020.56 1247
11021.55 1186
11022.54 1213
11023.53 1143
11024.52 1169
11025.51 1218
11026.51 1173
11027.50 1147
11028.49 1178
11029.48 1091
11030.47 1064
11031.47 1057
11032.46 1022
11033.45 1079
11034.44 963
11035.43 1044
11036.43 1071
11037.42 991
11038.41 992
11039.40 979
11040.39 1018
11041.39 979
11042.38 1016
11043.37 1033
11044.36 980
11045.36 1068
11046.35 965
11047.34 950
11048.34 1004
11049.33 1011
11050.32 979
11051.31 956
11052.31 1064
11053.30 976
11054.29 936
11055.29 950
11056.28 948
11057.27 951
11058.26 892
11059.26 907
11060.25 944
11061.24 858
11062.24 878
11063.23 981
11064.22 944
11065.22 911
11066.21 963
11067.20 895
11068.20 929
11069.19 969
11070.19 941
11071.18 957
11072.17 945
11073.17 970
11074.16 948
11075.15 979
11076.15 947
11077.14 990
11078.14 958
11079.13 967
11080.12 944
11081.12 899
11082.11 932
11083.11 972
11084.10 983
11085.10 884
11086.09 972
11087.08 985
11088.08 892
11089.07 909
11090.07 911
11091.06 880
11092.06 880
11093.05 841
11094.05 912
11095.04 893
11096.04 906
11097.03 867
11098.03 877
11099.02 870
11100.02 941
11101.01 899
11102.01 872
11103.00 848
11104.00 847
11104.99 857
11105.99 845
11106.98 837
11107.98 829
11108.97 884
11109.97 860
11110.96 883
11111.96 877
11112.95 817
11113.95 877
11114.95 874
11115.94 821
11116.94 798
11117.93 813
11118.93 847
11119.93 776
11120.92 867
11121.92 823
11122.91 809
11123.91 878
11124.91 785
11125.90 844
11126.90 888
11127.89 894
11128.89 910
11129.89 845
11130.88 792
11131.88 876
11132.88 853
11133.87 869
11134.87 874
11135.87 912
11136.86 884
11137.86 894
11138.86 856
11139.85 811
11140.85 815
11141.85 780
11142.84 828
11143.84 801
11144.84 776
11145.83 799
11146.83 898
11147.83 826
11148.83 832
11149.82 821
11150.82 794
11151.82 772
11152.82 835
11153.81 812
11154.81 823
11155.81 833
11156.80 833
11157.80 856
11158.80 838
11159.80 777
11160.80 777
11161.79 754
11162.79 805
11163.79 829
11164.79 781
11165.78 770
11166.78 781
11167.78 776
11168.78 789
11169.78 722
11170.78 881
11171.77 833
11172.77 780
11173.77 769
11174.77 794
11175.77 827
11176.77 790
11177.76 819
11178.76 776
11179.76 776
11180.76 743
11181.76 703
11182.76 761
11183.76 773
11184.75 786
11185.75 768
11186.75 717
11187.75 732
11188.75 771
11189.75 727
11190.75 691
11191.75 789
11192.75 791
11193.75 768
11194.75 784
11195.74 770
11196.74 809
11197.74 792
11198.74 847
11199.74 803
11200.74 815
11201.74 819
11202.74 794
11203.74 776
11204.74 825
11205.74 760
11206.74 814
11207.74 752
11208.74 732
11209.74 781
11210.74 776
11211.74 768
11212.74 809
11213.74 787
11214.74 730
11215.74 787
11216.74 762
11217.74 716
11218.74 736
11219.74 773
11220.74 784
11221.74 754
11222.74 794
11223.74 739
11224.74 724
11225.74 785
11226.74 734
11227.75 737
11228.75 746
11229.75 766
11230.75 774
11231.75 801
11232.75 754
11233.75 776
11234.75 801
11235.75 758
11236.75 782
11237.76 756
11238.76 769
11239.76 780
11240.76 761
11241.76 756
11242.76 765
11243.76 787
11244.76 783
11245.77 753
11246.77 737
11247.77 783
11248.77 809
11249.77 732
11250.77 724
11251.78 717
11252.78 771
11253.78 742
11254.78 764
11255.78 742
11256.79 764
11257.79 808
11258.79 820
11259.79 792
11260.79 779
11261.80 837
11262.80 773
11263.80 793
11264.80 804
11265.81 759
11266.81 771
11267.81 761
11268.81 835
11269.82 807
11270.82 787
11271.82 809
11272.82 848
11273.83 809
11274.83 833
11275.83 829
11276.84 827
11277.84 864
11278.84 893
11279.85 879
11280.85 831
11281.85 858
11282.85 851
11283.86 868
11284.86 961
11285.86 897
11286.87 906
11287.87 908
11288.87 900
11289.88 955
11290.88 886
11291.89 864
11292.89 843
11293.89 886
11294.90 858
11295.90 781
11296.90 755
11297.91 817
11298.91 867
11299.92 849
11300.92 800
11301.92 875
11302.93 837
11303.93 817
11304.94 768
11305.94 838
11306.94 799
11307.95 815
11308.95 762
11309.96 781
11310.96 746
11311.97 747
11312.97 814
11313.98 809
11314.98 802
11315.98 745
11316.99 863
11317.99 827
11319.00 855
11320.00 853
11321.01 850
11322.01 900
11323.02 971
11324.02 890
11325.03 903
11326.03 898
11327.04 920
11328.04 870
11329.05 884
11330.05 797
11331.06 831
11332.07 812
11333.07 808
11334.08 792
11335.08 839
11336.09 848
11337.09 809
11338.10 796
11339.10 749
11340.11 727
11341.12 777
11342.12 793
11343.13 794
11344.13 791
11345.14 817
11346.15 849
11347.15 825
11348.16 848
11349.16 850
11350.17 845
11351.18 850
11352.18 849
11353.19 842
11354.20 823
11355.20 763
11356.21 787
11357.21 826
11358.22 776
11359.23 762
11360.23 755
11361.24 740
11362.25 795
11363.25 788
11364.26 749
11365.27 866
11366.28 834
11367.28 824
11368.29 823
11369.30 802
11370.30 845
11371.31 806
11372.32 778
11373.32 789
11374.33 768
11375.34 698
11376.35 739
11377.35 783
11378.36 764
11379.37 750
11380.38 746
11381.38 740
11382.39 801
11383.40 798
11384.41 737
11385.41 740
11386.42 819
11387.43 797
11388.44 769
11389.45 752
11390.45 780
11391.46 846
11392.47 751
11393.48 771
11394.49 775
11395.49 781
11396.50 768
11397.51 762
11398.52 698
11399.53 722
11400.54 706
11401.55 703
11402.55 751
11403.56 745
11404.57 720
11405.58 755
11406.59 790
11407.60 784
11408.61 792
11409.61 741
11410.62 705
11411.63 746
11412.64 735
11413.65 730
11414.66 733
11415.67 701
11416.68 697
11417.69 721
11418.70 803
11419.71 760
11420.71 742
11421.72 743
11422.73 768
11423.74 732
11424.75 749
11425.76 724
11426.77 764
11427.78 761
11428.79 760
11429.80 754
11430.81 746
11431.82 811
11432.83 753
11433.84 754
11434.85 764
11435.86 753
11436.87 730
11437.88 726
11438.89 716
11439.90 773
11440.91 780
11441.92 750
11442.93 765
11443.94 817
11444.95 711
11445.96 719
11446.97 766
11447.98 801
11448.99 741
11450.00 722
11451.01 775
11452.03 791
11453.04 792
11454.05 794
11455.06 734
11456.07 815
11457.08 770
11458.09 816
11459.10 780
11460.11 757
11461.12 767
11462.14 782
11463.15 770
11464.16 726
11465.17 702
11466.18 756
11467.19 769
11468.20 752
11469.21 714
11470.23 746
11471.24 705
11472.25 796
11473.26 749
11474.27 733
11475.28 746
11476.30 779
11477.31 807
11478.32 810
11479.33 798
11480.34 806
11481.36 785
11482.37 815
11483.38 806
11484.39 745
11485.40 789
11486.42 814
11487.43 745
11488.44 749
11489.45 770
11490.47 748
11491.48 742
11492.49 808
11493.50 780
11494.52 814
11495.53 818
11496.54 731
11497.55 768
11498.57 739
11499.58 719
11500.59 717
11501.61 771
11502.62 736
11503.63 747
11504.64 771
11505.66 748
11506.67 764
11507.68 787
11508.70 792
11509.71 821
11510.72 804
11511.74 798
11512.75 816
11513.76 754
11514.78 806
11515.79 763
11516.80 770
11517.82 781
11518.83 776
11519.84 795
11520.86 803
11521.87 756
11522.89 753
11523.90 825
11524.91 798
11525.93 805
11526.94 874
11527.96 896
11528.97 842
11529.98 792
11531.00 811
11532.01 848
11533.03 844
11534.04 857
11535.06 811
11536.07 857
11537.08 870
11538.10 903
11539.11 861
11540.13 842
11541.14 878
11542.16 797
11543.17 841
11544.19 864
11545.20 849
11546.22 892
11547.23 938
11548.25 895
11549.26 864
11550.28 857
11551.29 893
11552.31 916
11553.32 910
11554.34 942
11555.35 883
11556.37 861
11557.38 848
11558.40 922
11559.41 914
11560.43 935
11561.45 979
11562.46 918
11563.48 924
11564.49 990
11565.51 960
11566.52 979
11567.54 1023
11568.56 1019
11569.57 1063
11570.59 1033
11571.60 998
11572.62 1016
11573.64 961
11574.65 976
11575.67 1022
11576.68 1068
11577.70 965
11578.72 1059
11579.73 1050
11580.75 987
11581.77 1019
11582.78 1088
11583.80 1117
11584.82 1085
11585.83 1098
11586.85 1071
11587.87 1174
11588.88 1135
11589.90 1236
11590.92 1334
11591.93 1282
11592.95 1310
11593.97 1275
11594.98 1301
11596.00 1351
11597.02 1358
11598.03 1358
11599.05 1401
11600.07 1479
11601.09 1499
11602.10 1631
11603.12 1756
11604.14 1877
11605.16 1905
11606.17 2030
11607.19 2175
11608.21 2270
11609.23 2281
11610.24 2252
11611.26 2190
11612.28 2008
11613.30 1973
11614.32 1773
11615.33 1739
11616.35 1642
11617.37 1641
11618.39 1505
11619.41 1457
11620.42 1494
11621.44 1411
11622.46 1398
11623.48 1382
11624.50 1428
11625.51 1417
11626.53 1395
11627.55 1434
11628.57 1440
11629.59 1416
11630.61 1362
11631.63 1358
11632.64 1452
11633.66 1471
11634.68 1493
11635.70 1551
11636.72 1530
11637.74 1605
11638.76 1717
11639.78 1820
11640.80 1916
11641.81 1894
11642.83 1964
11643.85 2010
11644.87 1973
11645.89 1813
11646.91 1757
11647.93 1740
11648.95 1612
11649.97 1547
11650.99 1418
11652.01 1325
11653.03 1284
11654.05 1207
11655.07 1179
11656.09 1149
11657.11 1105
11658.13 1141
11659.15 1161
11660.17 1063
11661.19 1076
11662.21 1069
11663.23 1060
11664.25 1092
11665.27 1032
11666.29 1044
11667.31 1020
11668.33 1044
11669.35 1023
11670.37 1053
11671.39 1132
11672.41 1116
11673.43 1086
11674.45 1063
11675.47 1034
11676.49 1023
11677.51 973
11678.53 994
11679.55 1001
11680.57 1026
11681.59 1007
11682.61 968
11683.64 1016
11684.66 1027
11685.68 1007
11686.70 1048
11687.72 1002
11688.74 954
11689.76 1008
11690.78 981
11691.80 1005
11692.83 1000
11693.85 990
11694.87 1027
11695.89 988
11696.91 970
11697.93 975
11698.95 939
11699.98 942
11701.00 999
11702.02 1020
11703.04 944
11704.06 987
11705.08 948
11706.11 1001
11707.13 940
11708.15 904
11709.17 992
11710.19 993
11711.22 965
11712.24 918
11713.26 928
11714.28 943
11715.31 902
11716.33 966
11717.35 1012
11718.37 978
11719.40 1008
11720.42 927
11721.44 923
11722.46 936
11723.49 930
11724.51 929
11725.53 1028
11726.55 994
11727.58 932
11728.60 898
11729.62 930
11730.65 948
11731.67 935
11732.69 840
11733.71 912
11734.74 931
11735.76 943
11736.78 939
11737.81 912
11738.83 879
11739.85 916
11740.88 928
11741.90 904
11742.92 921
11743.95 845
11744.97 842
11746.00 875
11747.02 883
11748.04 845
11749.07 851
11750.09 855
11751.11 850
11752.14 813
11753.16 867
11754.19 849
11755.21 833
11756.23 829
11757.26 836
11758.28 835
11759.31 821
11760.33 838
11761.36 858
11762.38 777
11763.40 823
11764.43 851
11765.45 843
11766.48 883
11767.50 849
11768.53 796
11769.55 779
11770.58 779
11771.60 803
11772.63 818
11773.65 744
11774.68 784
11775.70 788
11776.73 824
11777.75 785
11778.78 804
11779.80 772
11780.83 743
11781.85 800
11782.88 775
11783.90 782
11784.93 784
11785.95 792
11786.98 798
11788.00 744
11789.03 758
11790.05 776
11791.08 716
11792.11 802
11793.13 739
11794.16 751
11795.18 786
11796.21 807
11797.23 718
11798.26 731
11799.29 737
11800.31 742
11801.34 707
11802.36 751
11803.39 730
11804.42 727
11805.44 771
11806.47 772
11807.50 790
11808.52 717
11809.55 724
11810.57 726
11811.60 728
11812.63 772
11813.65 740
11814.68 758
11815.71 732
11816.73 697
11817.76 707
11818.79 688
11819.81 716
11820.84 715
11821.87 709
11822.90 758
11823.92 725
11824.95 737
11825.98 675
11827.00 696
11828.03 736
11829.06 737
11830.09 672
11831.11 681
11832.14 706
11833.17 774
11834.20 762
11835.22 744
11836.25 767
11837.28 740
11838.31 733
11839.33 720
11840.36 717
11841.39 720
11842.42 755
11843.45 740
11844.47 725
11845.50 708
11846.53 695
11847.56 749
11848.59 744
11849.61 757
11850.64 717
11851.67 765
11852.70 712
11853.73 769
11854.75 720
11855.78 760
11856.81 706
11857.84 696
11858.87 688
11859.90 697
11860.93 715
11861.95 724
11862.98 677
11864.01 702
11865.04 775
11866.07 707
11867.10 692
11868.13 683
11869.16 730
11870.19 740
11871.21 771
11872.24 761
11873.27 789
11874.30 738
11875.33 740
11876.36 711
11877.39 724
11878.42 729
11879.45 791
11880.48 720
11881.51 733
11882.54 735
11883.57 770
11884.60 769
11885.63 794
11886.66 744
11887.69 758
11888.72 770
11889.75 784
11890.78 775
11891.81 757
11892.84 809
11893.87 809
11894.90 828
11895.93 793
11896.96 792
11897.99 754
11899.02 749
11900.05 761
11901.08 796
11902.11 811
11903.14 810
11904.17 748
11905.20 809
11906.23 834
11907.26 870
11908.29 914
11909.32 907
11910.35 955
11911.38 876
11912.42 923
11913.45 913
11914.48 861
11915.51 856
11916.54 843
11917.57 886
11918.60 843
11919.63 848
11920.66 848
11921.70 923
11922.73 870
11923.76 943
11924.79 868
11925.82 876
11926.85 811
11927.88 869
11928.92 906
11929.95 906
11930.98 929
11932.01 866
11933.04 806
11934.07 884
11935.11 924
11936.14 944
11937.17 1002
11938.20 989
11939.23 988
11940.27 1044
11941.30 1086
11942.33 986
11943.36 1015
11944.40 995
11945.43 908
11946.46 986
11947.49 963
11948.53 916
11949.56 863
11950.59 854
11951.62 849
11952.66 911
11953.69 813
11954.72 843
11955.75 826
11956.79 824
11957.82 841
11958.85 846
11959.88 868
11960.92 780
11961.95 794
11962.98 766
11964.02 775
11965.05 814
11966.08 830
11967.12 866
11968.15 765
11969.18 859
11970.22 814
11971.25 793
11972.28 742
11973.32 721
11974.35 736
11975.38 789
11976.42 809
11977.45 793
11978.49 754
11979.52 765
11980.55 806
11981.59 776
11982.62 822
11983.66 835
11984.69 831
11985.72 801
11986.76 808
11987.79 786
11988.83 757
11989.86 818
11990.89 819
11991.93 759
11992.96 776
11994.00 740
11995.03 784
11996.07 871
11997.10 744
11998.14 737
11999.17 823
12000.20 864
12001.24 802
12002.27 796
12003.31 799
12004.34 820
12005.38 804
12006.41 753
12007.45 788
12008.48 851
12009.52 818
12010.55 804
12011.59 823
12012.62 846
12013.66 871
12014.70 889
12015.73 883
12016.77 852
12017.80 915
12018.84 902
12019.87 849
12020.91 837
12021.94 837
12022.98 896
12024.02 930
12025.05 901
12026.09 882
12027.12 885
12028.16 939
12029.19 955
12030.23 993
12031.27 931
12032.30 897
12033.34 852
12034.37 911
12035.41 862
12036.45 881
12037.48 889
12038.52 871
12039.56 868
12040.59 840
12041.63 830
12042.67 899
12043.70 853
12044.74 893
12045.78 825
12046.81 789
12047.85 836
12048.89 885
12049.92 801
12050.96 747
12052.00 808
12053.03 801
12054.07 757
12055.11 796
12056.14 783
12057.18 734
12058.22 757
12059.26 834
12060.29 767
12061.33 706
12062.37 704
12063.41 774
12064.44 757
12065.48 807
12066.52 796
12067.56 756
12068.59 734
12069.63 710
12070.67 740
12071.71 742
12072.74 710
12073.78 722
12074.82 730
12075.86 770
12076.90 725
12077.93 706
12078.97 748
12080.01 804
12081.05 751
12082.09 719
12083.13 771
12084.16 738
12085.20 750
12086.24 781
12087.28 756
12088.32 741
12089.36 744
12090.39 727
12091.43 726
12092.47 655
12093.51 707
12094.55 684
12095.59 716
12096.63 756
12097.67 750
12098.70 722
12099.74 730
12100.78 710
12101.82 775
12102.86 742
12103.90 744
12104.94 797
12105.98 765
12107.02 733
12108.06 808
12109.10 818
12110.14 710
12111.18 714
12112.22 684
12113.25 717
12114.29 748
12115.33 676
12116.37 705
12117.41 741
12118.45 732
12119.49 735
12120.53 756
12121.57 732
12122.61 733
12123.65 707
12124.69 709
12125.73 706
12126.77 665
12127.81 664
12128.85 724
12129.89 690
12130.93 661
12131.97 666
12133.02 688
12134.06 684
12135.10 661
12136.14 659
12137.18 661
12138.22 719
12139.26 729
12140.30 685
12141.34 657
12142.38 668
12143.42 672
12144.46 680
12145.50 734
12146.54 730
12147.59 704
12148.63 643
12149.67 666
12150.71 665
12151.75 651
12152.79 644
12153.83 616
12154.87 687
12155.92 689
12156.96 664
12158.00 624
12159.04 624
12160.08 644
12161.12 653
12162.17 601
12163.21 677
12164.25 689
12165.29 624
12166.33 648
12167.37 643
12168.42 651
12169.46 630
12170.50 641
12171.54 641
12172.58 651
12173.63 613
12174.67 632
12175.71 631
12176.75 586
12177.80 622
12178.84 654
12179.88 636
12180.92 640
12181.97 542
12183.01 561
12184.05 615
12185.09 580
12186.14 635
12187.18 638
12188.22 614
12189.26 598
12190.31 646
12191.35 611
12192.39 589
12193.44 606
12194.48 640
12195.52 600
12196.57 613
12197.61 631
12198.65 645
12199.70 618
12200.74 579
12201.78 575
12202.83 620
12203.87 597
12204.91 642
12205.96 614
12207.00 640
12208.04 572
12209.09 595
12210.13 690
12211.17 601
12212.22 623
12213.26 570
12214.31 575
12215.35 645
12216.39 594
12217.44 583
12218.48 601
12219.53 573
12220.57 609
12221.61 585
12222.66 640
12223.70 581
12224.75 579
12225.79 602
12226.84 604
12227.88 590
12228.93 665
12229.97 637
12231.01 626
12232.06 623
12233.10 592
12234.15 613
12235.19 612
12236.24 623
12237.28 607
12238.33 593
12239.37 616
12240.42 605
12241.46 604
12242.51 605
12243.55 587
12244.60 630
12245.64 581
12246.69 588
12247.74 591
12248.78 610
12249.83 594
12250.87 597
12251.92 617
12252.96 587
12254.01 629
12255.05 599
12256.10 598
12257.15 584
12258.19 616
12259.24 611
12260.28 620
12261.33 597
12262.37 606
12263.42 615
12264.47 573
12265.51 533
12266.56 524
12267.61 551
12268.65 578
12269.70 610
12270.74 554
12271.79 570
12272.84 567
12273.88 588
12274.93 540
12275.98 556
12277.02 541
12278.07 552
12279.12 572
12280.16 563
12281.21 576
12282.26 522
12283.30 590
12284.35 587
12285.40 597
12286.44 556
12287.49 538
12288.54 573
12289.59 564
12290.63 575
12291.68 535
12292.73 579
12293.77 547
12294.82 579
12295.87 571
12296.92 571
12297.96 539
12299.01 505
12300.06 551
12301.11 506
12302.15 557
12303.20 583
12304.25 559
12305.30 570
12306.35 538
12307.39 516
12308.44 540
12309.49 581
12310.54 586
12311.59 605
12312.63 578
12313.68 547
12314.73 541
12315.78 578
12316.83 566
12317.88 543
12318.92 535
12319.97 532
12321.02 557
12322.07 533
12323.12 552
12324.17 541
12325.21 549
12326.26 585
12327.31 550
12328.36 565
12329.41 536
12330.46 509
12331.51 557
12332.56 554
12333.61 538
12334.65 556
12335.70 577
12336.75 553
12337.80 504
12338.85 525
12339.90 561
12340.95 570
12342.00 538
12343.05 574
12344.10 557
12345.15 544
12346.20 544
12347.25 575
12348.30 572
12349.35 569
12350.40 543
12351.45 564
12352.50 573
12353.55 513
12354.60 529
12355.65 524
12356.70 513
12357.75 545
12358.80 590
12359.85 581
12360.90 519
12361.95 532
12363.00 578
12364.05 480
12365.10 507
12366.15 535
12367.20 551
12368.25 568
12369.30 553
12370.35 580
12371.40 520
12372.45 527
12373.50 607
12374.55 531
12375.60 485
12376.65 506
12377.70 546
12378.76 590
12379.81 528
12380.86 547
12381.91 570
12382.96 576
12384.01 568
12385.06 497
12386.11 535
12387.17 525
12388.22 552
12389.27 560
12390.32 520
12391.37 499
12392.42 536
12393.47 570
12394.53 571
12395.58 540
12396.63 529
12397.68 554
12398.73 557
12399.78 518
12400.84 532
12401.89 560
12402.94 584
12403.99 579
12405.04 571
12406.10 579
12407.15 528
12408.20 562
12409.25 542
12410.31 570
12411.36 561
12412.41 586
12413.46 582
12414.51 516
12415.57 548
12416.62 557
12417.67 529
12418.72 554
12419.78 569
12420.83 591
12421.88 536
12422.94 502
12423.99 508
12425.04 558
12426.09 591
12427.15 588
12428.20 551
12429.25 552
12430.31 600
12431.36 624
12432.41 599
12433.47 590
12434.52 553
12435.57 530
12436.63 573
12437.68 601
12438.73 624
12439.79 590
12440.84 588
12441.89 548
12442.95 611
12444.00 631
12445.06 595
12446.11 656
12447.16 540
12448.22 542
12449.27 548
12450.33 580
12451.38 596
12452.43 580
12453.49 588
12454.54 538
12455.60 539
12456.65 540
12457.70 514
12458.76 510
12459.81 559
12460.87 540
12461.92 564
12462.98 532
12464.03 532
12465.09 563
12466.14 544
12467.19 590
12468.25 596
12469.30 584
12470.36 565
12471.41 535
12472.47 538
12473.52 585
12474.58 531
12475.63 546
12476.69 519
12477.74 557
12478.80 579
12479.85 595
12480.91 614
12481.97 603
12483.02 578
12484.08 577
12485.13 591
12486.19 580
12487.24 635
12488.30 614
12489.35 600
12490.41 564
12491.47 568
12492.52 556
12493.58 558
12494.63 570
12495.69 584
12496.74 603
12497.80 623
12498.86 601
12499.91 596
12500.97 611
12502.03 596
12503.08 586
12504.14 651
12505.19 642
12506.25 622
12507.31 620
12508.36 625
12509.42 607
12510.48 582
12511.53 597
12512.59 599
12513.65 574
12514.70 606
12515.76 593
12516.82 623
12517.87 631
12518.93 605
12519.99 663
12521.04 666
12522.10 587
12523.16 586
12524.22 631
12525.27 644
12526.33 596
12527.39 606
12528.44 638
12529.50 605
12530.56 672
12531.62 750
12532.67 717
12533.73 673
12534.79 689
12535.85 675
12536.90 744
12537.96 730
12539.02 697
12540.08 715
12541.14 691
12542.19 620
12543.25 624
12544.31 567
12545.37 578
12546.43 567
12547.48 559
12548.54 588
12549.60 601
12550.66 548
12551.72 565
12552.77 574
12553.83 550
12554.89 550
12555.95 568
12557.01 540
12558.07 527
12559.13 578
12560.18 563
12561.24 577
12562.30 569
12563.36 625
12564.42 613
12565.48 556
12566.54 605
12567.60 617
12568.65 604
12569.71 582
12570.77 594
12571.83 625
12572.89 573
12573.95 583
12575.01 598
12576.07 599
12577.13 582
12578.19 579
12579.25 620
12580.31 621
12581.37 588
12582.43 596
12583.49 639
12584.55 656
12585.60 660
12586.66 673
12587.72 647
12588.78 643
12589.84 586
12590.90 602
12591.96 636
12593.02 647
12594.08 646
12595.14 608
12596.20 580
12597.26 584
12598.32 571
12599.39 658
12600.45 578
12601.51 550
12602.57 606
12603.63 607
12604.69 585
12605.75 579
12606.81 621
12607.87 606
12608.93 648
12609.99 628
12611.05 674
12612.11 627
12613.17 705
12614.23 682
12615.30 694
12616.36 693
12617.42 689
12618.48 695
12619.54 686
12620.60 681
12621.66 636
12622.72 672
12623.78 642
12624.85 632
12625.91 639
12626.97 635
12628.03 639
12629.09 669
12630.15 608
12631.22 579
12632.28 616
12633.34 644
12634.40 647
12635.46 578
12636.52 602
12637.59 647
12638.65 567
12639.71 543
12640.77 587
12641.83 571
12642.90 609
12643.96 595
12645.02 566
12646.08 535
12647.14 515
12648.21 618
12649.27 646
12650.33 630
12651.39 615
12652.46 594
12653.52 636
12654.58 612
12655.65 544
12656.71 576
12657.77 580
12658.83 598
12659.90 571
12660.96 587
12662.02 546
12663.09 579
12664.15 678
12665.21 581
12666.27 559
12667.34 576
12668.40 586
12669.46 600
12670.53 611
12671.59 563
12672.65 567
12673.72 568
12674.78 588
12675.84 575
12676.91 567
12677.97 549
12679.04 590
12680.10 565
12681.16 570
12682.23 604
12683.29 628
12684.35 584
12685.42 628
12686.48 559
12687.55 581
12688.61 633
12689.67 580
12690.74 579
12691.80 571
12692.87 599
12693.93 626
12695.00 581
12696.06 571
12697.12 601
12698.19 654
12699.25 613
12700.32 657
12701.38 631
12702.45 632
12703.51 606
12704.58 645
12705.64 613
12706.71 550
12707.77 581
12708.84 573
12709.90 594
12710.97 611
12712.03 601
12713.10 627
12714.16 596
12715.23 606
12716.29 551
12717.36 559
12718.42 574
12719.49 591
12720.55 572
12721.62 618
12722.68 651
12723.75 614
12724.81 594
12725.88 591
12726.95 618
12728.01 602
12729.08 597
12730.14 600
12731.21 607
12732.28 591
12733.34 629
12734.41 642
12735.47 578
12736.54 581
12737.61 574
12738.67 573
12739.74 620
12740.80 581
12741.87 623
12742.94 675
12744.00 645
12745.07 621
12746.14 609
12747.20 613
12748.27 610
12749.34 598
12750.40 584
12751.47 604
12752.54 639
12753.60 576
12754.67 604
12755.74 531
12756.80 519
12757.87 542
12758.94 610
12760.00 579
12761.07 544
12762.14 576
12763.21 607
12764.27 564
12765.34 545
12766.41 567
12767.47 534
12768.54 591
12769.61 584
12770.68 591
12771.74 573
12772.81 536
12773.88 582
12774.95 576
12776.02 565
12777.08 586
12778.15 565
12779.22 559
12780.29 584
12781.35 652
12782.42 565
12783.49 572
12784.56 525
12785.63 538
12786.70 523
12787.76 506
12788.83 538
12789.90 524
12790.97 545
12792.04 523
12793.11 509
12794.17 581
12795.24 562
12796.31 538
12797.38 553
12798.45 554
12799.52 516
12800.59 566
12801.65 563
12802.72 536
12803.79 584
12804.86 538
12805.93 513
12807.00 533
12808.07 556
12809.14 559
12810.21 513
12811.28 523
12812.34 508
12813.41 567
12814.48 573
12815.55 524
12816.62 560
12817.69 528
12818.76 558
12819.83 611
12820.90 578
12821.97 551
12823.04 526
12824.11 596
12825.18 624
12826.25 589
12827.32 609
12828.39 650
12829.46 601
12830.53 583
12831.60 603
12832.67 619
12833.74 547
12834.81 607
12835.88 564
12836.95 576
12838.02 580
12839.09 587
12840.16 563
12841.23 546
12842.30 557
12843.37 573
12844.44 502
12845.51 554
12846.58 555
12847.66 591
12848.73 528
12849.80 519
12850.87 567
12851.94 577
12853.01 545
12854.08 527
12855.15 542
12856.22 533
12857.29 508
12858.36 505
12859.44 520
12860.51 490
12861.58 529
12862.65 542
12863.72 513
12864.79 524
12865.86 541
12866.94 528
12868.01 525
12869.08 497
12870.15 448
12871.22 532
12872.29 595
12873.37 519
12874.44 479
12875.51 542
12876.58 587
12877.65 526
12878.73 525
12879.80 473
12880.87 428
12881.94 472
12883.01 516
12884.09 506
12885.16 537
12886.23 515
12887.30 494
12888.38 535
12889.45 491
12890.52 469
12891.59 453
12892.67 470
12893.74 471
12894.81 445
12895.88 483
12896.96 484
12898.03 493
12899.10 483
12900.18 487
12901.25 426
12902.32 461
12903.39 481
12904.47 468
12905.54 432
12906.61 467
12907.69 474
12908.76 506
12909.83 503
12910.91 470
12911.98 474
12913.05 466
12914.13 489
12915.20 494
12916.28 450
12917.35 465
12918.42 479
12919.50 453
12920.57 466
12921.64 460
12922.72 434
12923.79 440
12924.87 422
12925.94 452
12927.01 455
12928.09 460
12929.16 480
12930.24 454
12931.31 480
12932.38 466
12933.46 482
12934.53 487
12935.61 468
12936.68 462
12937.76 457
12938.83 490
12939.91 509
12940.98 436
12942.05 434
12943.13 442
12944.20 469
12945.28 500
12946.35 466
12947.43 497
12948.50 523
12949.58 479
12950.65 444
12951.73 461
12952.80 441
12953.88 467
12954.95 472
12956.03 442
12957.10 466
12958.18 459
12959.26 446
12960.33 387
12961.41 450
12962.48 481
12963.56 443
12964.63 468
12965.71 480
12966.78 439
12967.86 494
12968.94 454
12970.01 501
12971.09 440
12972.16 411
12973.24 478
12974.32 473
12975.39 432
12976.47 385
12977.54 410
12978.62 436
12979.70 475
12980.77 472
12981.85 434
12982.93 435
12984.00 481
12985.08 482
12986.15 442
12987.23 458
12988.31 502
12989.38 461
12990.46 413
12991.54 458
12992.61 464
12993.69 434
12994.77 462
12995.85 508
12996.92 453
12998.00 473
12999.08 458
13000.15 472
13001.23 505
13002.31 476
13003.38 528
13004.46 500
13005.54 491
13006.62 466
13007.69 483
13008.77 475
13009.85 448
13010.93 462
13012.00 453
13013.08 454
13014.16 476
13015.24 467
13016.32 452
13017.39 459
13018.47 478
13019.55 465
13020.63 452
13021.70 433
13022.78 435
13023.86 489
13024.94 462
13026.02 492
13027.10 462
13028.17 478
13029.25 457
13030.33 481
13031.41 480
13032.49 490
13033.57 492
13034.64 471
13035.72 463
13036.80 480
13037.88 478
13038.96 502
13040.04 470
13041.12 445
13042.19 412
13043.27 406
13044.35 449
13045.43 460
13046.51 482
13047.59 488
13048.67 477
13049.75 454
13050.83 449
13051.91 484
13052.99 459
13054.06 421
13055.14 460
13056.22 501
13057.30 463
13058.38 486
13059.46 421
13060.54 431
13061.62 473
13062.70 486
13063.78 454
13064.86 422
13065.94 471
13067.02 444
13068.10 425
13069.18 437
13070.26 465
13071.34 435
13072.42 481
13073.50 460
13074.58 425
13075.66 463
13076.74 452
13077.82 491
13078.90 450
13079.98 460
13081.06 467
13082.14 460
13083.22 437
13084.30 443
13085.38 448
13086.47 457
13087.55 437
13088.63 453
13089.71 406
13090.79 437
13091.87 488
13092.95 491
13094.03 448
13095.11 448
13096.19 457
13097.27 437
13098.36 487
13099.44 475
13100.52 482
13101.60 457
13102.68 467
13103.76 443
13104.84 452
13105.93 454
13107.01 451
13108.09 445
13109.17 439
13110.25 451
13111.33 433
13112.42 450
13113.50 437
13114.58 428
13115.66 443
13116.74 449
13117.82 465
13118.91 446
13119.99 428
13121.07 442
13122.15 432
13123.23 401
13124.32 430
13125.40 475
13126.48 440
13127.56 437
13128.65 462
13129.73 474
13130.81 469
13131.89 480
13132.98 465
13134.06 459
13135.14 430
13136.22 438
13137.31 487
13138.39 481
13139.47 501
13140.56 414
13141.64 404
13142.72 416
13143.81 418
13144.89 398
13145.97 416
13147.05 443
13148.14 432
13149.22 413
13150.30 409
13151.39 421
13152.47 434
13153.55 452
13154.64 449
13155.72 439
13156.81 432
13157.89 437
13158.97 461
13160.06 437
13161.14 409
13162.22 435
13163.31 442
13164.39 422
13165.48 444
13166.56 462
13167.64 435
13168.73 442
13169.81 464
13170.90 489
13171.98 466
13173.06 427
13174.15 438
13175.23 470
13176.32 491
13177.40 436
13178.49 484
13179.57 417
13180.66 427
13181.74 419
13182.82 465
13183.91 447
13184.99 464
13186.08 429
13187.16 446
13188.25 441
13189.33 461
13190.42 403
13191.50 448
13192.59 431
13193.67 424
13194.76 425
13195.84 435
13196.93 442
13198.01 431
13199.10 420
13200.19 411
13201.27 473
13202.36 469
13203.44 454
13204.53 436
13205.61 422
13206.70 444
13207.78 387
13208.87 462
13209.96 485
13211.04 427
13212.13 427
13213.21 431
13214.30 491
13215.38 476
13216.47 457
13217.56 485
13218.64 501
13219.73 469
13220.82 471
13221.90 456
13222.99 473
13224.07 509
13225.16 488
13226.25 472
13227.33 427
13228.42 419
13229.51 485
13230.59 464
13231.68 473
13232.77 447
13233.85 439
13234.94 493
13236.03 463
13237.11 460
13238.20 450
13239.29 460
13240.38 443
13241.46 453
13242.55 476
13243.64 497
13244.72 449
13245.81 419
13246.90 452
13247.99 489
13249.07 496
13250.16 436
13251.25 446
13252.34 496
13253.42 503
13254.51 472
13255.60 452
13256.69 473
13257.77 469
13258.86 473
13259.95 448
13261.04 472
13262.13 461
13263.21 433
13264.30 454
13265.39 457
13266.48 457
13267.57 462
13268.65 468
13269.74 442
13270.83 494
13271.92 483
13273.01 481
13274.10 527
13275.18 462
13276.27 487
13277.36 493
13278.45 473
13279.54 507
13280.63 506
13281.72 447
13282.80 502
13283.89 513
13284.98 466
13286.07 480
13287.16 480
13288.25 457
13289.34 502
13290.43 510
13291.52 508
13292.61 452
13293.69 480
13294.78 451
13295.87 509
13296.96 503
13298.05 506
13299.14 475
13300.23 473
13301.32 519
13302.41 523
13303.50 504
13304.59 533
13305.68 464
13306.77 460
13307.86 564
13308.95 514
13310.04 514
13311.13 508
13312.22 509
13313.31 454
13314.40 484
13315.49 503
13316.58 530
13317.67 482
13318.76 487
13319.85 507
13320.94 510
13322.03 528
13323.12 522
13324.21 500
13325.30 483
13326.39 521
13327.48 498
13328.57 547
13329.66 530
13330.75 495
13331.85 434
13332.94 458
13334.03 475
13335.12 461
13336.21 482
13337.30 510
13338.39 519
13339.48 508
13340.57 526
13341.66 548
13342.76 526
13343.85 489
13344.94 484
13346.03 492
13347.12 466
13348.21 476
13349.30 480
13350.40 472
13351.49 480
13352.58 482
13353.67 500
13354.76 465
13355.85 487
13356.95 518
13358.04 546
13359.13 484
13360.22 465
13361.31 519
13362.41 515
13363.50 538
13364.59 505
13365.68 502
13366.77 516
13367.87 525
13368.96 545
13370.05 579
13371.14 553
13372.24 534
13373.33 551
13374.42 514
13375.51 531
13376.61 521
13377.70 576
13378.79 530
13379.88 501
13380.98 505
13382.07 488
13383.16 506
13384.26 526
13385.35 551
13386.44 509
13387.54 512
13388.63 529
13389.72 498
13390.81 490
13391.91 546
13393.00 508
13394.09 544
13395.19 520
13396.28 461
13397.37 516
13398.47 521
13399.56 509
13400.66 471
13401.75 447
13402.84 487
13403.94 505
13405.03 497
13406.12 517
13407.22 524
13408.31 545
13409.41 525
13410.50 488
13411.59 513
13412.69 503
13413.78 516
13414.88 482
13415.97 515
13417.07 489
13418.16 508
13419.25 534
13420.35 532
13421.44 488
13422.54 471
13423.63 480
13424.73 505
13425.82 485
13426.92 435
13428.01 470
13429.11 510
13430.20 522
13431.29 521
13432.39 484
13433.48 513
13434.58 503
13435.67 511
13436.77 461
13437.86 459
13438.96 490
13440.06 525
13441.15 538
13442.25 452
13443.34 439
13444.44 486
13445.53 498
13446.63 519
13447.72 499
13448.82 506
13449.91 510
13451.01 560
13452.11 536
13453.20 507
13454.30 502
13455.39 530
13456.49 554
13457.59 526
13458.68 508
13459.78 522
13460.87 555
13461.97 562
13463.07 565
13464.16 502
13465.26 488
13466.35 520
13467.45 489
13468.55 512
13469.64 535
13470.74 552
13471.84 531
13472.93 516
13474.03 474
13475.13 519
13476.22 536
13477.32 524
13478.42 508
13479.51 541
13480.61 505
13481.71 489
13482.80 515
13483.90 467
13485.00 501
13486.10 551
13487.19 561
13488.29 545
13489.39 499
13490.48 495
13491.58 529
13492.68 531
13493.78 529
13494.87 487
13495.97 520
13497.07 592
13498.17 592
13499.26 591
13500.36 583
13501.46 537
13502.56 522
13503.65 569
13504.75 538
13505.85 533
13506.95 583
13508.05 574
13509.14 582
13510.24 611
13511.34 607
13512.44 613
13513.54 601
13514.64 540
13515.73 505
13516.83 550
13517.93 581
13519.03 536
13520.13 521
13521.23 511
13522.32 547
13523.42 541
13524.52 511
13525.62 504
13526.72 499
13527.82 479
13528.92 510
13530.02 510
13531.12 472
13532.21 514
13533.31 541
13534.41 501
13535.51 519
13536.61 511
13537.71 474
13538.81 484
13539.91 473
13541.01 425
13542.11 457
13543.21 497
13544.31 468
13545.41 448
13546.50 500
13547.60 501
13548.70 494
13549.80 470
13550.90 470
13552.00 437
13553.10 470
13554.20 483
13555.30 513
13556.40 479
13557.50 486
13558.60 538
13559.70 514
13560.80 456
13561.90 502
13563.00 458
13564.10 479
13565.20 515
13566.30 477
13567.41 479
13568.51 490
13569.61 478
13570.71 438
13571.81 454
13572.91 476
13574.01 483
13575.11 445
13576.21 463
13577.31 435
13578.41 474
13579.51 531
13580.61 500
13581.71 491
13582.82 472
13583.92 505
13585.02 490
13586.12 497
13587.22 469
13588.32 522
13589.42 494
13590.52 488
13591.63 518
13592.73 484
13593.83 443
13594.93 499
13596.03 486
13597.13 474
13598.24 462
13599.34 459
13600.44 490
13601.54 497
13602.64 516
13603.74 530
13604.85 480
13605.95 468
13607.05 500
13608.15 502
13609.25 469
13610.36 474
13611.46 491
13612.56 505
13613.66 493
13614.77 504
13615.87 455
13616.97 494
13618.07 507
13619.18 516
13620.28 488
13621.38 463
13622.48 517
13623.59 498
13624.69 461
13625.79 505
13626.89 490
13628.00 468
13629.10 489
13630.20 485
13631.31 480
13632.41 486
13633.51 520
13634.62 518
13635.72 507
13636.82 468
13637.93 491
13639.03 448
13640.13 491
13641.24 458
13642.34 463
13643.44 510
13644.55 506
13645.65 495
13646.75 514
13647.86 553
13648.96 574
13650.06 515
13651.17 522
13652.27 548
13653.38 555
13654.48 550
13655.58 513
13656.69 480
13657.79 510
13658.90 483
13660.00 488
13661.10 476
13662.21 509
13663.31 528
13664.42 467
13665.52 492
13666.63 469
13667.73 485
13668.84 481
13669.94 478
13671.04 435
13672.15 473
13673.25 474
13674.36 503
13675.46 471
13676.57 479
13677.67 468
13678.78 517
13679.88 546
13680.99 494
13682.09 507
13683.20 505
13684.30 514
13685.41 567
13686.51 508
13687.62 494
13688.72 473
13689.83 514
13690.94 478
13692.04 425
13693.15 485
13694.25 542
13695.36 523
13696.46 539
13697.57 517
13698.67 498
13699.78 506
13700.89 515
13701.99 527
13703.10 482
13704.20 502
13705.31 561
13706.42 530
13707.52 498
13708.63 494
13709.73 513
13710.84 498
13711.95 480
13713.05 507
13714.16 464
13715.27 492
13716.37 514
13717.48 512
13718.59 518
13719.69 547
13720.80 541
13721.91 523
13723.01 494
13724.12 503
13725.23 516
13726.33 483
13727.44 521
13728.55 561
13729.65 583
13730.76 577
13731.87 556
13732.98 536
13734.08 542
13735.19 576
13736.30 599
13737.40 611
13738.51 582
13739.62 591
13740.73 584
13741.83 591
13742.94 616
13744.05 574
13745.16 571
13746.26 564
13747.37 615
13748.48 610
13749.59 612
13750.70 684
13751.80 617
13752.91 614
13754.02 591
13755.13 585
13756.24 618
13757.34 608
13758.45 599
13759.56 568
13760.67 607
13761.78 645
13762.88 625
13763.99 605
13765.10 632
13766.21 638
13767.32 646
13768.43 626
13769.54 647
13770.64 663
13771.75 627
13772.86 648
13773.97 713
13775.08 697
13776.19 701
13777.30 669
13778.41 718
13779.52 768
13780.62 809
13781.73 767
13782.84 783
13783.95 833
13785.06 808
13786.17 837
13787.28 800
13788.39 748
13789.50 739
13790.61 743
13791.72 741
13792.83 752
13793.94 655
13795.05 714
13796.16 686
13797.27 671
13798.38 629
13799.49 597
13800.60 620
13801.71 633
13802.82 647
13803.93 563
13805.04 621
13806.15 594
13807.26 562
13808.37 578
13809.48 611
13810.59 570
13811.70 621
13812.81 604
13813.92 603
13815.03 610
13816.14 668
13817.25 574
13818.36 572
13819.47 591
13820.58 578
13821.69 583
13822.80 606
13823.91 580
13825.02 559
13826.13 552
13827.25 618
13828.36 618
13829.47 627
13830.58 609
13831.69 598
13832.80 546
13833.91 573
13835.02 556
13836.13 518
13837.25 570
13838.36 586
13839.47 575
13840.58 580
13841.69 587
13842.80 527
13843.91 592
13845.03 603
13846.14 573
13847.25 571
13848.36 587
13849.47 628
13850.59 580
13851.70 568
13852.81 607
13853.92 594
13855.03 573
13856.15 558
13857.26 583
13858.37 572
13859.48 594
13860.59 566
13861.71 588
13862.82 594
13863.93 512
13865.04 605
13866.16 584
13867.27 569
13868.38 574
13869.49 643
13870.61 657
13871.72 584
13872.83 589
13873.95 621
13875.06 599
13876.17 585
13877.28 618
13878.40 643
13879.51 571
13880.62 602
13881.74 570
13882.85 578
13883.96 548
13885.08 616
13886.19 611
13887.30 579
13888.42 579
13889.53 580
13890.64 639
13891.76 620
13892.87 645
13893.98 639
13895.10 671
13896.21 667
13897.33 670
13898.44 647
13899.55 620
13900.67 649
13901.78 670
13902.89 728
13904.01 743
13905.12 673
13906.24 683
13907.35 700
13908.47 704
13909.58 707
13910.69 754
13911.81 715
13912.92 683
13914.04 671
13915.15 638
13916.27 666
13917.38 637
13918.50 629
13919.61 625
13920.72 618
13921.84 634
13922.95 596
13924.07 581
13925.18 588
13926.30 569
13927.41 566
13928.53 588
13929.64 582
13930.76 591
13931.87 621
13932.99 595
13934.10 597
13935.22 585
13936.34 607
13937.45 629
13938.57 566
13939.68 577
13940.80 578
13941.91 581
13943.03 543
13944.14 549
13945.26 653
13946.38 612
13947.49 665
13948.61 603
13949.72 587
13950.84 567
13951.95 572
13953.07 553
13954.19 576
13955.30 554
13956.42 597
13957.53 577
13958.65 545
13959.77 573
13960.88 559
13962.00 565
13963.12 521
13964.23 546
13965.35 576
13966.47 574
13967.58 608
13968.70 555
13969.82 559
13970.93 606
13972.05 505
13973.17 547
13974.28 541
13975.40 592
13976.52 577
13977.63 579
13978.75 540
13979.87 528
13980.99 546
13982.10 539
13983.22 584
13984.34 558
13985.45 581
13986.57 569
13987.69 591
13988.81 563
13989.92 617
13991.04 609
13992.16 559
13993.28 602
13994.39 618
13995.51 606
13996.63 534
13997.75 581
13998.87 580
13999.98 587
14001.10 515
14002.22 563
14003.34 597
14004.46 538
14005.57 537
14006.69 555
14007.81 528
14008.93 511
14010.05 545
14011.16 551
14012.28 557
14013.40 548
14014.52 543
14015.64 585
14016.76 520
14017.88 568
14018.99 559
14020.11 628
14021.23 611
14022.35 563
14023.47 581
14024.59 583
14025.71 533
14026.83 599
14027.94 562
14029.06 558
14030.18 549
14031.30 535
14032.42 528
14033.54 541
14034.66 542
14035.78 558
14036.90 544
14038.02 503
14039.14 578
14040.26 599
14041.38 585
14042.50 540
14043.62 579
14044.74 560
14045.86 561
14046.97 537
14048.09 579
14049.21 603
14050.33 600
14051.45 657
14052.57 562
14053.69 562
14054.81 562
14055.93 555
14057.05 649
14058.17 630
14059.30 639
14060.42 565
14061.54 593
14062.66 623
14063.78 606
14064.90 638
14066.02 602
14067.14 625
14068.26 654
14069.38 648
14070.50 610
14071.62 634
14072.74 600
14073.86 620
14074.98 673
14076.10 623
14077.23 646
14078.35 667
14079.47 708
14080.59 660
14081.71 675
14082.83 720
14083.95 656
14085.07 654
14086.19 732
14087.32 677
14088.44 728
14089.56 734
14090.68 747
14091.80 733
14092.92 725
14094.05 694
14095.17 703
14096.29 736
14097.41 723
14098.53 729
14099.65 795
14100.78 743
14101.90 742
14103.02 800
14104.14 838
14105.26 826
14106.39 838
14107.51 834
14108.63 836
14109.75 850
14110.88 811
14112.00 799
14113.12 843
14114.24 821
14115.37 806
14116.49 771
14117.61 766
14118.73 725
14119.86 754
14120.98 716
14122.10 693
14123.22 635
14124.35 669
14125.47 606
14126.59 569
14127.72 631
14128.84 634
14129.96 604
14131.09 598
14132.21 594
14133.33 601
14134.45 573
14135.58 586
14136.70 573
14137.82 572
14138.95 571
14140.07 607
14141.20 599
14142.32 606
14143.44 600
14144.57 597
14145.69 608
14146.81 589
14147.94 600
14149.06 579
14150.19 613
14151.31 579
14152.43 640
14153.56 573
14154.68 512
14155.81 566
14156.93 526
14158.05 547
14159.18 541
14160.30 527
14161.43 576
14162.55 538
14163.68 552
14164.80 535
14165.92 540
14167.05 595
14168.17 608
14169.30 579
14170.42 569
14171.55 579
14172.67 573
14173.80 547
14174.92 527
14176.05 593
14177.17 564
14178.30 546
14179.42 586
14180.55 564
14181.67 565
14182.80 583
14183.92 576
14185.05 517
14186.17 532
14187.30 558
14188.42 577
14189.55 576
14190.67 521
14191.80 570
14192.93 581
14194.05 509
14195.18 504
14196.30 525
14197.43 514
14198.55 567
14199.68 553
14200.81 537
14201.93 525
14203.06 556
14204.18 589
14205.31 510
14206.44 514
14207.56 531
14208.69 530
14209.82 523
14210.94 528
14212.07 520
14213.19 537
14214.32 521
14215.45 499
14216.57 553
14217.70 485
14218.83 478
14219.95 518
14221.08 545
14222.21 509
14223.33 520
14224.46 523
14225.59 581
14226.71 504
14227.84 516
14228.97 499
14230.10 497
14231.22 534
14232.35 500
14233.48 514
14234.60 495
14235.73 495
14236.86 495
14237.99 523
14239.11 507
14240.24 467
14241.37 512
14242.50 509
14243.62 485
14244.75 469
14245.88 518
14247.01 497
14248.13 527
14249.26 463
14250.39 464
14251.52 467
14252.65 456
14253.77 487
14254.90 507
14256.03 450
14257.16 490
14258.29 499
14259.42 488
14260.54 448
14261.67 504
14262.80 511
14263.93 467
14265.06 436
14266.19 469
14267.31 486
14268.44 474
14269.57 476
14270.70 483
14271.83 495
14272.96 465
14274.09 459
14275.22 454
14276.34 476
14277.47 465
14278.60 490
14279.73 472
14280.86 491
14281.99 436
14283.12 424
14284.25 455
14285.38 464
14286.51 413
14287.64 430
14288.76 445
14289.89 470
14291.02 469
14292.15 468
14293.28 487
14294.41 524
14295.54 465
14296.67 427
14297.80 439
14298.93 434
14300.06 479
14301.19 438
14302.32 467
14303.45 427
14304.58 419
14305.71 462
14306.84 415
14307.97 408
14309.10 418
14310.23 442
14311.36 456
14312.49 393
14313.62 379
14314.75 439
14315.88 431
14317.01 460
14318.15 440
14319.28 435
14320.41 406
14321.54 442
14322.67 408
14323.80 409
14324.93 387
14326.06 424
14327.19 456
14328.32 463
14329.45 455
14330.58 443
14331.72 432
14332.85 403
14333.98 410
14335.11 398
14336.24 415
14337.37 400
14338.50 394
14339.63 423
14340.77 401
14341.90 410
14343.03 438
14344.16 416
14345.29 408
14346.42 395
14347.56 404
14348.69 418
14349.82 445
14350.95 422
14352.08 423
14353.21 399
14354.35 413
14355.48 423
14356.61 396
14357.74 366
14358.88 384
14360.01 427
14361.14 418
14362.27 435
14363.40 443
14364.54 428
14365.67 443
14366.80 425
14367.93 390
14369.07 402
14370.20 422
14371.33 442
14372.46 408
14373.60 432
14374.73 400
14375.86 430
14377.00 386
14378.13 375
14379.26 397
14380.39 391
14381.53 363
14382.66 391
14383.79 394
14384.93 427
14386.06 484
14387.19 446
14388.33 429
14389.46 423
14390.59 397
14391.73 387
14392.86 426
14393.99 430
14395.13 405
14396.26 438
14397.40 454
14398.53 420
14399.66 437
14400.80 413
14401.93 396
14403.06 427
14404.20 421
14405.33 449
14406.47 438
14407.60 428
14408.74 354
14409.87 376
14411.00 397
14412.14 400
14413.27 384
14414.41 404
14415.54 381
14416.68 419
14417.81 394
14418.94 435
14420.08 427
14421.21 405
14422.35 423
14423.48 421
14424.62 390
14425.75 377
14426.89 392
14428.02 369
14429.16 400
14430.29 415
14431.43 397
14432.56 377
14433.70 368
14434.83 376
14435.97 420
14437.10 427
14438.24 408
14439.37 419
14440.51 407
14441.64 396
14442.78 413
14443.92 472
14445.05 420
14446.19 378
14447.32 420
14448.46 417
14449.59 408
14450.73 392
14451.87 410
14453.00 390
14454.14 444
14455.27 382
14456.41 388
14457.55 406
14458.68 457
14459.82 422
14460.95 436
14462.09 451
14463.23 449
14464.36 442
14465.50 395
14466.64 413
14467.77 409
14468.91 403
14470.05 448
14471.18 425
14472.32 423
14473.46 426
14474.59 438
14475.73 423
14476.87 404
14478.00 399
14479.14 406
14480.28 394
14481.41 377
14482.55 413
14483.69 398
14484.83 406
14485.96 453
14487.10 430
14488.24 379
14489.37 408
14490.51 394
14491.65 479
14492.79 410
14493.92 367
14495.06 387
14496.20 433
14497.34 445
14498.47 403
14499.61 421
14500.75 443
14501.89 432
14503.03 400
14504.16 436
14505.30 402
14506.44 421
14507.58 453
14508.72 464
14509.85 444
14510.99 430
14512.13 447
14513.27 402
14514.41 409
14515.55 445
14516.68 447
14517.82 457
14518.96 410
14520.10 412
14521.24 448
14522.38 434
14523.51 395
14524.65 417
14525.79 450
14526.93 401
14528.07 429
14529.21 434
14530.35 421
14531.49 431
14532.63 405
14533.76 445
14534.90 430
14536.04 442
14537.18 439
14538.32 411
14539.46 419
14540.60 421
14541.74 441
14542.88 434
14544.02 420
14545.16 397
14546.30 373
14547.44 434
14548.58 385
14549.72 414
14550.86 383
14552.00 424
14553.14 406
14554.28 383
14555.42 432
14556.56 381
14557.70 414
14558.84 426
14559.98 421
14561.12 410
14562.26 410
14563.40 437
14564.54 421
14565.68 378
14566.82 390
14567.96 384
14569.10 387
14570.24 411
14571.38 429
14572.52 419
14573.66 385
14574.80 410
14575.94 410
14577.08 366
14578.22 390
14579.36 425
14580.51 395
14581.65 376
14582.79 400
14583.93 396
14585.07 393
14586.21 374
14587.35 406
14588.49 403
14589.63 398
14590.78 385
14591.92 392
14593.06 412
14594.20 419
14595.34 387
14596.48 468
14597.62 431
14598.77 388
14599.91 377
14601.05 389
14602.19 419
14603.33 426
14604.48 462
14605.62 379
14606.76 389
14607.90 401
14609.04 414
14610.19 417
14611.33 419
14612.47 433
14613.61 417
14614.75 369
14615.90 418
14617.04 441
14618.18 438
14619.32 413
14620.47 397
14621.61 409
14622.75 413
14623.89 434
14625.04 415
14626.18 472
14627.32 422
14628.46 398
14629.61 422
14630.75 438
14631.89 418
14633.04 471
14634.18 453
14635.32 406
14636.47 417
14637.61 422
14638.75 433
14639.89 427
14641.04 464
14642.18 456
14643.32 459
14644.47 454
14645.61 468
14646.76 452
14647.90 424
14649.04 462
14650.19 453
14651.33 412
14652.47 434
14653.62 445
14654.76 414
14655.90 420
14657.05 414
14658.19 397
14659.34 433
14660.48 414
14661.62 432
14662.77 368
14663.91 377
14665.06 390
14666.20 395
14667.35 369
14668.49 391
14669.63 429
14670.78 413
14671.92 419
14673.07 412
14674.21 427
14675.36 385
14676.50 364
14677.65 420
14678.79 376
14679.94 413
14681.08 400
14682.23 389
14683.37 388
14684.52 382
14685.66 344
14686.81 388
14687.95 381
14689.10 352
14690.24 352
14691.39 415
14692.53 411
14693.68 353
14694.82 336
14695.97 364
14697.11 375
14698.26 362
14699.41 363
14700.55 363
14701.70 366
14702.84 363
14703.99 370
14705.13 348
14706.28 353
14707.43 365
14708.57 384
14709.72 355
14710.86 366
14712.01 351
14713.16 306
14714.30 349
14715.45 339
14716.59 364
14717.74 357
14718.89 359
14720.03 366
14721.18 370
14722.33 376
14723.47 316
14724.62 370
14725.77 343
14726.91 358
14728.06 394
14729.21 353
14730.35 402
14731.50 363
14732.65 391
14733.79 366
14734.94 385
14736.09 407
14737.23 376
14738.38 379
14739.53 410
14740.68 377
14741.82 342
14742.97 326
14744.12 330
14745.26 397
14746.41 364
14747.56 374
14748.71 357
14749.85 368
14751.00 384
14752.15 383
14753.30 370
14754.45 401
14755.59 375
14756.74 347
14757.89 349
14759.04 360
14760.18 364
14761.33 373
14762.48 396
14763.63 333
14764.78 354
14765.92 352
14767.07 358
14768.22 350
14769.37 390
14770.52 360
14771.67 354
14772.81 325
14773.96 325
14775.11 388
14776.26 333
14777.41 330
14778.56 367
14779.71 361
14780.86 345
14782.00 331
14783.15 347
14784.30 330
14785.45 333
14786.60 336
14787.75 336
14788.90 364
14790.05 411
14791.20 377
14792.35 325
14793.49 351
14794.64 372
14795.79 375
14796.94 365
14798.09 329
14799.24 326
14800.39 343
14801.54 351
14802.69 324
14803.84 299
14804.99 348
14806.14 360
14807.29 345
14808.44 350
14809.59 345
14810.74 361
14811.89 359
14813.04 358
14814.19 349
14815.34 348
14816.49 353
14817.64 379
14818.79 344
14819.94 344
14821.09 334
14822.24 387
14823.39 361
14824.54 310
14825.69 355
14826.84 351
14827.99 348
14829.14 328
14830.29 332
14831.44 339
14832.60 379
14833.75 331
14834.90 361
14836.05 381
14837.20 365
14838.35 326
14839.50 373
14840.65 334
14841.80 337
14842.95 322
14844.11 290
14845.26 334
14846.41 311
14847.56 345
14848.71 355
14849.86 286
14851.01 320
14852.17 325
14853.32 313
14854.47 323
14855.62 326
14856.77 305
14857.92 288
14859.08 300
14860.23 344
14861.38 347
14862.53 320
14863.68 347
14864.84 352
14865.99 334
14867.14 310
14868.29 335
14869.44 330
14870.60 288
14871.75 310
14872.90 296
14874.05 315
14875.21 306
14876.36 314
14877.51 348
14878.66 341
14879.82 355
14880.97 320
14882.12 295
14883.27 335
14884.43 328
14885.58 304
14886.73 359
14887.89 343
14889.04 334
14890.19 322
14891.34 326
14892.50 364
14893.65 328
14894.80 344
14895.96 328
14897.11 289
14898.26 306
14899.42 337
14900.57 356
14901.72 314
14902.88 331
14904.03 329
14905.18 292
14906.34 293
14907.49 318
14908.65 315
14909.80 301
14910.95 314
14912.11 308
14913.26 304
14914.41 307
14915.57 338
14916.72 300
14917.88 298
14919.03 334
14920.18 331
14921.34 320
14922.49 334
14923.65 321
14924.80 321
14925.96 314
14927.11 305
14928.27 328
14929.42 335
14930.57 301
14931.73 277
14932.88 320
14934.04 323
14935.19 329
14936.35 336
14937.50 373
14938.66 354
14939.81 313
14940.97 335
14942.12 370
14943.28 355
14944.43 343
14945.59 308
14946.74 313
14947.90 331
14949.05 336
14950.21 360
14951.36 321
14952.52 312
14953.68 312
14954.83 316
14955.99 369
14957.14 319
14958.30 305
14959.45 305
14960.61 300
14961.77 319
14962.92 330
14964.08 347
14965.23 310
14966.39 306
14967.54 346
14968.70 319
14969.86 351
14971.01 320
14972.17 341
14973.33 288
14974.48 311
14975.64 294
14976.79 318
14977.95 297
14979.11 335
14980.26 367
14981.42 320
14982.58 363
14983.73 353
14984.89 337
14986.05 356
14987.20 327
14988.36 304
14989.52 303
14990.67 289
14991.83 326
14992.99 343
14994.15 316
14995.30 368
14996.46 365
14997.62 343
14998.77 339
14999.93 324
15001.09 345
15002.25 301
15003.40 297
15004.56 295
15005.72 296
15006.88 317
15008.03 303
15009.19 308
15010.35 332
15011.51 342
15012.66 314
15013.82 336
15014.98 326
15016.14 331
15017.30 313
15018.45 300
15019.61 312
15020.77 331
15021.93 323
15023.09 315
15024.24 271
15025.40 303
15026.56 316
15027.72 303
15028.88 322
15030.04 305
15031.19 325
15032.35 297
15033.51 311
15034.67 277
15035.83 307
15036.99 309
15038.15 298
15039.30 334
15040.46 300
15041.62 328
15042.78 311
15043.94 321
15045.10 335
15046.26 304
15047.42 336
15048.58 325
15049.74 340
15050.90 291
15052.05 324
15053.21 324
15054.37 330
15055.53 309
15056.69 304
15057.85 288
15059.01 295
15060.17 291
15061.33 299
15062.49 311
15063.65 335
15064.81 329
15065.97 328
15067.13 293
15068.29 322
15069.45 290
15070.61 306
15071.77 332
15072.93 305
15074.09 293
15075.25 318
15076.41 307
15077.57 332
15078.73 340
15079.89 327
15081.05 325
15082.21 302
15083.37 333
15084.53 329
15085.69 333
15086.85 299
15088.01 313
15089.18 293
15090.34 310
15091.50 330
15092.66 301
15093.82 319
15094.98 327
15096.14 303
15097.30 280
15098.46 316
15099.62 325
15100.78 312
15101.95 314
15103.11 305
15104.27 255
15105.43 369
15106.59 348
15107.75 337
15108.91 313
15110.08 323
15111.24 321
15112.40 314
15113.56 327
15114.72 330
15115.88 313
15117.05 294
15118.21 299
15119.37 296
15120.53 340
15121.69 305
15122.86 330
15124.02 311
15125.18 301
15126.34 302
15127.50 326
15128.67 361
15129.83 338
15130.99 311
15132.15 291
15133.32 313
15134.48 347
15135.64 317
15136.80 296
15137.97 326
15139.13 343
15140.29 332
15141.45 315
15142.62 346
15143.78 350
15144.94 349
15146.11 383
15147.27 347
15148.43 349
15149.59 311
15150.76 348
15151.92 333
15153.08 322
15154.25 330
15155.41 350
15156.57 314
15157.74 333
15158.90 325
15160.06 319
15161.23 352
15162.39 357
15163.55 399
15164.72 323
15165.88 349
15167.05 302
15168.21 381
15169.37 339
15170.54 335
15171.70 337
15172.86 342
15174.03 337
15175.19 347
15176.36 343
15177.52 341
15178.69 352
15179.85 314
15181.01 300
15182.18 329
15183.34 396
15184.51 342
15185.67 340
15186.84 346
15188.00 357
15189.16 375
15190.33 358
15191.49 356
15192.66 363
15193.82 370
15194.99 373
15196.15 362
15197.32 344
15198.48 360
15199.65 334
15200.81 325
15201.98 338
15203.14 359
15204.31 394
15205.47 373
15206.64 375
15207.80 404
15208.97 411
15210.13 347
15211.30 332
15212.47 398
15213.63 318
15214.80 349
15215.96 365
15217.13 348
15218.29 344
15219.46 336
15220.62 370
15221.79 378
15222.96 329
15224.12 372
15225.29 373
15226.45 375
15227.62 347
15228.79 363
15229.95 375
15231.12 372
15232.29 390
15233.45 398
15234.62 395
15235.78 410
15236.95 440
15238.12 415
15239.28 426
15240.45 439
15241.62 408
15242.78 420
15243.95 397
15245.12 388
15246.28 388
15247.45 403
15248.62 460
15249.78 408
15250.95 409
15252.12 414
15253.28 431
15254.45 407
15255.62 395
15256.79 372
15257.95 398
15259.12 370
15260.29 383
15261.46 358
15262.62 386
15263.79 377
15264.96 390
15266.13 350
15267.29 339
15268.46 371
15269.63 389
15270.80 373
15271.96 350
15273.13 382
15274.30 352
15275.47 396
15276.64 342
15277.80 368
15278.97 343
15280.14 338
15281.31 362
15282.48 360
15283.64 361
15284.81 332
15285.98 360
15287.15 367
15288.32 376
15289.49 355
15290.65 342
15291.82 367
15292.99 344
15294.16 343
15295.33 331
15296.50 367
15297.67 378
15298.83 373
15300.00 313
15301.17 335
15302.34 356
15303.51 371
15304.68 329
15305.85 341
15307.02 376
15308.19 346
15309.36 365
15310.52 407
15311.69 411
15312.86 343
15314.03 358
15315.20 378
15316.37 359
15317.54 371
15318.71 368
15319.88 405
15321.05 365
15322.22 359
15323.39 369
15324.56 369
15325.73 368
15326.90 389
15328.07 389
15329.24 364
15330.41 352
15331.58 361
15332.75 347
15333.92 334
15335.09 357
15336.26 368
15337.43 352
15338.60 385
15339.77 369
15340.94 342
15342.11 397
15343.28 348
15344.45 347
15345.62 411
15346.79 358
15347.96 374
15349.13 382
15350.31 366
15351.48 360
15352.65 397
15353.82 404
15354.99 397
15356.16 388
15357.33 372
15358.50 359
15359.67 387
15360.84 385
15362.02 373
15363.19 358
15364.36 382
15365.53 370
15366.70 343
15367.87 378
15369.04 338
15370.21 350
15371.39 366
15372.56 349
15373.73 369
15374.90 355
15376.07 335
15377.24 369
15378.42 372
15379.59 351
15380.76 340
15381.93 340
15383.10 367
15384.28 405
15385.45 380
15386.62 380
15387.79 375
15388.97 373
15390.14 373
15391.31 367
15392.48 344
15393.65 376
15394.83 411
15396.00 401
15397.17 371
15398.34 398
15399.52 412
15400.69 393
15401.86 404
15403.04 401
15404.21 400
15405.38 462
15406.55 404
15407.73 362
15408.90 394
15410.07 382
15411.25 436
15412.42 403
15413.59 346
15414.77 416
15415.94 395
15417.11 341
15418.29 386
15419.46 380
15420.63 374
15421.81 345
15422.98 373
15424.15 369
15425.33 329
15426.50 318
15427.67 355
15428.85 361
15430.02 366
15431.20 357
15432.37 359
15433.54 353
15434.72 372
15435.89 373
15437.07 357
15438.24 357
15439.41 356
15440.59 354
15441.76 356
15442.94 358
15444.11 344
15445.29 372
15446.46 355
15447.63 337
15448.81 353
15449.98 345
15451.16 328
15452.33 364
15453.51 379
15454.68 384
15455.86 334
15457.03 341
15458.21 328
15459.38 337
15460.56 354
15461.73 310
15462.91 380
15464.08 325
15465.26 352
15466.43 315
15467.61 372
15468.78 326
15469.96 335
15471.13 372
15472.31 329
15473.48 341
15474.66 356
15475.83 333
15477.01 349
15478.19 343
15479.36 312
15480.54 366
15481.71 373
15482.89 338
15484.06 328
15485.24 328
15486.42 349
15487.59 361
15488.77 337
15489.94 341
15491.12 360
15492.30 335
15493.47 361
15494.65 357
15495.83 316
15497.00 342
15498.18 380
15499.36 332
15500.53 306
15501.71 319
15502.88 349
15504.06 355
15505.24 330
15506.41 294
15507.59 331
15508.77 315
15509.95 331
15511.12 334
15512.30 332
15513.48 363
15514.65 363
15515.83 342
15517.01 325
15518.18 350
15519.36 349
15520.54 352
15521.72 339
15522.89 329
15524.07 301
15525.25 327
15526.43 344
15527.60 297
15528.78 337
15529.96 369
15531.14 356
15532.31 349
15533.49 367
15534.67 384
15535.85 386
15537.03 363
15538.20 351
15539.38 337
15540.56 321
15541.74 342
15542.92 331
15544.09 318
15545.27 340
15546.45 353
15547.63 348
15548.81 366
15549.98 323
15551.16 367
15552.34 333
15553.52 356
15554.70 380
15555.88 367
15557.06 377
15558.23 356
15559.41 372
15560.59 360
15561.77 330
15562.95 329
15564.13 349
15565.31 341
15566.49 342
15567.67 384
15568.84 353
15570.02 351
15571.20 357
15572.38 360
15573.56 349
15574.74 347
15575.92 367
15577.10 375
15578.28 365
15579.46 374
15580.64 389
15581.82 374
15583.00 392
15584.18 364
15585.36 368
15586.54 351
15587.72 370
15588.90 359
15590.08 354
15591.26 410
15592.44 379
15593.62 392
15594.80 404
15595.98 352
15597.16 322
15598.34 346
15599.52 384
15600.70 381
15601.88 357
15603.06 401
15604.24 399
15605.42 368
15606.60 376
15607.78 404
15608.96 403
15610.14 410
15611.32 432
15612.50 403
15613.68 371
15614.86 386
15616.05 394
15617.23 430
15618.41 392
15619.59 371
15620.77 401
15621.95 355
15623.13 410
15624.31 401
15625.49 390
15626.68 387
15627.86 415
15629.04 435
15630.22 420
15631.40 420
15632.58 416
15633.76 363
15634.95 395
15636.13 420
15637.31 443
15638.49 426
15639.67 450
15640.85 423
15642.04 405
15643.22 424
15644.40 425
15645.58 431
15646.76 398
15647.95 401
15649.13 464
15650.31 419
15651.49 422
15652.67 417
15653.86 468
15655.04 440
15656.22 443
15657.40 419
15658.59 481
15659.77 443
15660.95 418
15662.13 431
15663.32 446
15664.50 453
15665.68 435
15666.87 442
15668.05 462
15669.23 474
15670.41 456
15671.60 464
15672.78 458
15673.96 454
15675.15 450
15676.33 437
15677.51 430
15678.70 446
15679.88 446
15681.06 458
15682.25 445
15683.43 476
15684.61 462
15685.80 444
15686.98 407
15688.16 406
15689.35 433
15690.53 428
15691.72 435
15692.90 406
15694.08 412
15695.27 424
15696.45 428
15697.63 399
15698.82 410
15700.00 392
15701.19 415
15702.37 471
15703.56 460
15704.74 460
15705.92 408
15707.11 403
15708.29 476
15709.48 467
15710.66 437
15711.85 482
15713.03 497
15714.21 441
15715.40 441
15716.58 450
15717.77 414
15718.95 463
15720.14 463
15721.32 447
15722.51 440
15723.69 478
15724.88 420
15726.06 424
15727.25 441
15728.43 460
15729.62 491
15730.80 449
15731.99 495
15733.17 460
15734.36 477
15735.55 471
15736.73 479
15737.92 464
15739.10 475
15740.29 450
15741.47 450
15742.66 456
15743.84 454
15745.03 490
15746.22 502
15747.40 451
15748.59 483
15749.77 498
15750.96 474
15752.15 486
15753.33 503
15754.52 493
15755.70 469
15756.89 480
15758.08 473
15759.26 497
15760.45 471
15761.64 492
15762.82 489
15764.01 532
15765.20 533
15766.38 548
15767.57 549
15768.76 500
15769.94 523
15771.13 526
15772.32 524
15773.50 531
15774.69 492
15775.88 474
15777.06 515
15778.25 533
15779.44 462
15780.62 460
15781.81 455
15783.00 476
15784.19 472
15785.37 469
15786.56 433
15787.75 452
15788.94 465
15790.12 449
15791.31 454
15792.50 473
15793.69 498
15794.87 504
15796.06 476
15797.25 508
15798.44 439
15799.62 448
15800.81 451
15802.00 443
15803.19 431
15804.38 446
15805.56 429
15806.75 415
15807.94 457
15809.13 402
15810.32 397
15811.50 406
15812.69 453
15813.88 424
15815.07 441
15816.26 431
15817.45 413
15818.64 392
15819.82 432
15821.01 421
15822.20 405
15823.39 432
15824.58 427
15825.77 402
15826.96 421
15828.15 429
15829.33 411
15830.52 397
15831.71 392
15832.90 406
15834.09 369
15835.28 381
15836.47 410
15837.66 390
15838.85 382
15840.04 413
15841.23 389
15842.42 406
15843.61 402
15844.79 438
15845.98 419
15847.17 395
15848.36 406
15849.55 401
15850.74 411
15851.93 405
15853.12 370
15854.31 428
15855.50 401
15856.69 397
15857.88 399
15859.07 419
15860.26 397
15861.45 419
15862.64 398
15863.83 372
15865.02 442
15866.21 409
15867.40 406
15868.60 431
15869.79 402
15870.98 426
15872.17 385
15873.36 402
15874.55 403
15875.74 401
15876.93 393
15878.12 416
15879.31 414
15880.50 414
15881.69 440
15882.88 416
15884.07 410
15885.27 392
15886.46 449
15887.65 461
15888.84 454
15890.03 424
15891.22 409
15892.41 445
15893.60 410
15894.80 379
15895.99 406
15897.18 420
15898.37 372
15899.56 407
15900.75 451
15901.95 383
15903.14 414
15904.33 415
15905.52 420
15906.71 420
15907.90 425
15909.10 410
15910.29 422
15911.48 431
15912.67 418
15913.86 423
15915.06 425
15916.25 434
15917.44 447
15918.63 417
15919.83 425
15921.02 432
15922.21 463
15923.40 440
15924.60 452
15925.79 429
15926.98 406
15928.17 405
15929.37 425
15930.56 397
15931.75 415
15932.94 449
15934.14 409
15935.33 418
15936.52 410
15937.72 427
15938.91 439
15940.10 442
15941.30 423
15942.49 399
15943.68 410
15944.88 455
15946.07 442
15947.26 421
15948.46 442
15949.65 433
15950.84 424
15952.04 402
15953.23 375
15954.42 391
15955.62 414
15956.81 412
15958.01 391
15959.20 369
15960.39 393
15961.59 398
15962.78 382
15963.97 384
15965.17 431
15966.36 422
15967.56 382
15968.75 367
15969.95 359
15971.14 412
15972.33 384
15973.53 357
15974.72 364
15975.92 385
15977.11 410
15978.31 388
15979.50 354
15980.70 359
15981.89 353
15983.09 331
15984.28 363
15985.47 341
15986.67 345
15987.86 341
15989.06 338
15990.25 344
15991.45 343
15992.64 316
15993.84 368
15995.03 327
15996.23 289
15997.43 279
15998.62 354
15999.82 328
16001.01 321
16002.21 335
16003.40 348
16004.60 345
16005.79 334
16006.99 299
16008.18 308
16009.38 305
16010.58 313
16011.77 318
16012.97 316
16014.16 322
16015.36 302
16016.56 334
16017.75 358
16018.95 324
16020.14 354
16021.34 320
16022.54 307
16023.73 355
16024.93 346
16026.13 350
16027.32 342
16028.52 310
16029.71 328
16030.91 290
16032.11 323
16033.30 342
16034.50 322
16035.70 308
16036.89 352
16038.09 359
16039.29 348
16040.49 350
16041.68 373
16042.88 349
16044.08 304
16045.27 310
16046.47 302
16047.67 332
16048.86 307
16050.06 333
16051.26 315
16052.46 338
16053.65 316
16054.85 313
16056.05 297
16057.25 319
16058.44 309
16059.64 331
16060.84 343
16062.04 294
16063.23 325
16064.43 338
16065.63 310
16066.83 290
16068.03 287
16069.22 309
16070.42 301
16071.62 311
16072.82 302
16074.02 332
16075.21 318
16076.41 335
16077.61 312
16078.81 291
16080.01 308
16081.21 320
16082.40 308
16083.60 309
16084.80 294
16086.00 331
16087.20 298
16088.40 298
16089.60 275
16090.79 315
16091.99 308
16093.19 312
16094.39 345
16095.59 278
16096.79 319
16097.99 286
16099.19 293
16100.39 309
16101.59 301
16102.78 288
16103.98 259
16105.18 297
16106.38 294
16107.58 312
16108.78 297
16109.98 308
16111.18 309
16112.38 315
16113.58 324
16114.78 306
16115.98 305
16117.18 329
16118.38 275
16119.58 309
16120.78 317
16121.98 313
16123.18 290
16124.38 280
16125.58 278
16126.78 291
16127.98 289
16129.18 292
16130.38 296
16131.58 299
16132.78 308
16133.98 315
16135.18 306
16136.38 307
16137.58 302
16138.78 296
16139.98 285
16141.18 324
16142.38 287
16143.58 299
16144.79 291
16145.99 315
16147.19 281
16148.39 304
16149.59 311
16150.79 321
16151.99 339
16153.19 305
16154.39 273
16155.59 277
16156.80 322
16158.00 332
16159.20 295
16160.40 304
16161.60 310
16162.80 285
16164.00 266
16165.21 301
16166.41 290
16167.61 288
16168.81 277
16170.01 301
16171.21 313
16172.42 288
16173.62 261
16174.82 311
16176.02 264
16177.22 305
16178.43 273
16179.63 322
16180.83 301
16182.03 285
16183.23 301
16184.44 313
16185.64 313
16186.84 304
16188.04 294
16189.25 286
16190.45 250
16191.65 282
16192.85 294
16194.06 333
16195.26 269
16196.46 246
16197.66 293
16198.87 327
16200.07 280
16201.27 254
16202.48 285
16203.68 247
16204.88 264
16206.09 313
16207.29 279
16208.49 310
16209.69 318
16210.90 282
16212.10 281
16213.30 313
16214.51 271
16215.71 311
16216.91 302
16218.12 313
16219.32 308
16220.53 294
16221.73 286
16222.93 281
16224.14 298
16225.34 326
16226.54 330
16227.75 294
16228.95 288
16230.16 271
16231.36 296
16232.56 267
16233.77 315
16234.97 278
16236.18 322
16237.38 338
16238.59 309
16239.79 278
16240.99 273
16242.20 266
16243.40 293
16244.61 322
16245.81 262
16247.02 326
16248.22 334
16249.43 309
16250.63 291
16251.84 266
16253.04 271
16254.24 273
16255.45 292
16256.65 280
16257.86 306
16259.06 298
16260.27 331
16261.48 323
16262.68 303
16263.89 310
16265.09 324
16266.30 283
16267.50 304
16268.71 317
16269.91 341
16271.12 302
16272.32 278
16273.53 286
16274.73 304
16275.94 320
16277.15 290
16278.35 337
16279.56 312
16280.76 306
16281.97 304
16283.18 292
16284.38 284
16285.59 304
16286.79 304
16288.00 286
16289.21 324
16290.41 318
16291.62 319
16292.82 323
16294.03 291
16295.24 299
16296.44 297
16297.65 331
16298.86 282
16300.06 299
16301.27 313
16302.48 324
16303.68 346
16304.89 318
16306.10 294
16307.30 296
16308.51 296
16309.72 311
16310.92 306
16312.13 314
16313.34 299
16314.55 334
16315.75 320
16316.96 320
16318.17 311
16319.37 337
16320.58 348
16321.79 334
16323.00 343
16324.20 324
16325.41 327
16326.62 322
16327.83 305
16329.03 332
16330.24 264
16331.45 323
16332.66 306
16333.87 313
16335.07 299
16336.28 329
16337.49 322
16338.70 294
16339.90 319
16341.11 312
16342.32 319
16343.53 306
16344.74 301
16345.95 326
16347.15 308
16348.36 339
16349.57 299
16350.78 301
16351.99 314
16353.20 296
16354.40 273
16355.61 303
16356.82 292
16358.03 316
16359.24 288
16360.45 324
16361.66 283
16362.87 308
16364.08 310
16365.28 324
16366.49 307
16367.70 315
16368.91 284
16370.12 283
16371.33 282
16372.54 290
16373.75 290
16374.96 281
16376.17 272
16377.38 263
16378.59 275
16379.80 282
16381.01 284
16382.21 287
16383.42 305
16384.63 295
16385.84 314
16387.05 284
16388.26 283
16389.47 306
16390.68 266
16391.89 295
16393.10 289
16394.31 312
16395.52 273
16396.73 265
16397.94 283
16399.15 298
16400.36 258
16401.57 283
16402.79 319
16404.00 289
16405.21 256
16406.42 287
16407.63 314
16408.84 273
16410.05 287
16411.26 266
16412.47 250
16413.68 278
16414.89 291
16416.10 268
16417.31 266
16418.52 284
16419.74 291
16420.95 244
16422.16 252
16423.37 297
16424.58 300
16425.79 270
16427.00 257
16428.21 299
16429.42 278
16430.64 262
16431.85 291
16433.06 306
16434.27 256
16435.48 273
16436.69 255
16437.91 241
16439.12 278
16440.33 268
16441.54 274
16442.75 286
16443.96 254
16445.18 258
16446.39 269
16447.60 243
16448.81 248
16450.02 277
16451.24 267
16452.45 262
16453.66 283
16454.87 264
16456.09 307
16457.30 276
16458.51 246
16459.72 267
16460.94 265
16462.15 258
16463.36 256
16464.57 278
16465.79 237
16467.00 280
16468.21 247
16469.43 274
16470.64 292
16471.85 260
16473.06 259
16474.28 266
16475.49 264
16476.70 246
16477.92 248
16479.13 250
16480.34 243
16481.56 274
16482.77 295
16483.98 257
16485.20 278
16486.41 266
16487.62 260
16488.84 260
16490.05 282
16491.26 267
16492.48 272
16493.69 249
16494.91 252
16496.12 276
16497.33 254
16498.55 231
16499.76 252
16500.97 261
16502.19 260
16503.40 259
16504.62 265
16505.83 246
16507.05 257
16508.26 271
16509.47 243
16510.69 251
16511.90 230
16513.12 261
16514.33 270
16515.55 281
16516.76 282
16517.98 242
16519.19 256
16520.41 232
16521.62 277
16522.83 252
16524.05 254
16525.26 258
16526.48 251
16527.69 245
16528.91 248
16530.12 294
16531.34 290
16532.55 236
16533.77 247
16534.99 261
16536.20 247
16537.42 284
16538.63 266
16539.85 251
16541.06 250
16542.28 234
16543.49 240
16544.71 236
16545.92 251
16547.14 256
16548.36 251
16549.57 256
16550.79 259
16552.00 257
16553.22 249
16554.44 281
16555.65 233
16556.87 262
16558.08 230
16559.30 273
16560.52 277
16561.73 296
16562.95 260
16564.17 233
16565.38 293
16566.60 268
16567.81 235
16569.03 233
16570.25 257
16571.46 271
16572.68 247
16573.90 264
16575.11 272
16576.33 276
16577.55 286
16578.76 240
16579.98 252
16581.20 273
16582.42 248
16583.63 287
16584.85 246
16586.07 267
16587.28 285
16588.50 258
16589.72 250
16590.94 260
16592.15 273
16593.37 279
16594.59 263
16595.81 250
16597.02 259
16598.24 259
16599.46 277
16600.68 258
16601.89 263
16603.11 274
16604.33 289
16605.55 290
16606.77 280
16607.98 245
16609.20 266
16610.42 273
16611.64 282
16612.86 262
16614.07 268
16615.29 267
16616.51 283
16617.73 233
16618.95 232
16620.17 259
16621.38 270
16622.60 277
16623.82 244
16625.04 237
16626.26 244
16627.48 269
16628.70 247
16629.91 234
16631.13 248
16632.35 235
16633.57 245
16634.79 265
16636.01 257
16637.23 254
16638.45 237
16639.67 266
16640.89 247
16642.10 222
16643.32 229
16644.54 222
16645.76 244
16646.98 233
16648.20 229
16649.42 286
16650.64 256
16651.86 227
16653.08 229
16654.30 244
16655.52 247
16656.74 232
16657.96 251
16659.18 264
16660.40 225
16661.62 252
16662.84 237
16664.06 249
16665.28 252
16666.50 269
16667.72 269
16668.94 278
16670.16 227
16671.38 192
16672.60 232
16673.82 227
16675.04 226
16676.26 236
16677.48 220
16678.70 252
16679.92 263
16681.14 228
16682.36 233
16683.58 254
16684.80 253
16686.03 226
16687.25 247
16688.47 251
16689.69 239
16690.91 248
16692.13 259
16693.35 227
16694.57 238
16695.79 247
16697.02 252
16698.24 277
16699.46 256
16700.68 254
16701.90 241
16703.12 234
16704.34 236
16705.57 269
16706.79 232
16708.01 233
16709.23 244
16710.45 264
16711.67 272
16712.90 260
16714.12 237
16715.34 211
16716.56 238
16717.78 219
16719.01 236
16720.23 247
16721.45 228
16722.67 226
16723.89 241
16725.12 273
16726.34 260
16727.56 250
16728.78 232
16730.01 253
16731.23 242
16732.45 229
16733.67 272
16734.90 281
16736.12 276
16737.34 294
16738.56 252
16739.79 230
16741.01 242
16742.23 264
16743.46 255
16744.68 230
16745.90 221
16747.12 243
16748.35 276
16749.57 247
16750.79 255
16752.02 233
16753.24 239
16754.46 254
16755.69 205
16756.91 236
16758.13 236
16759.36 222
16760.58 256
16761.80 294
16763.03 240
16764.25 242
16765.48 254
16766.70 208
16767.92 232
16769.15 245
16770.37 263
16771.60 278
16772.82 252
16774.04 252
16775.27 256
16776.49 261
16777.72 241
16778.94 223
16780.16 232
16781.39 262
16782.61 240
16783.84 260
16785.06 243
16786.29 266
16787.51 273
16788.74 231
16789.96 239
16791.18 274
16792.41 276
16793.63 254
16794.86 258
16796.08 249
16797.31 249
16798.53 253
16799.76 245
16800.98 228
16802.21 246
16803.43 283
16804.66 272
16805.88 268
16807.11 253
16808.33 252
16809.56 262
16810.79 235
16812.01 223
16813.24 213
16814.46 225
16815.69 251
16816.91 252
16818.14 216
16819.36 267
16820.59 267
16821.82 226
16823.04 215
16824.27 223
16825.49 216
16826.72 225
16827.95 237
16829.17 235
16830.40 212
16831.62 251
16832.85 248
16834.08 259
16835.30 244
16836.53 248
16837.76 257
16838.98 251
16840.21 283
16841.44 286
16842.66 263
16843.89 252
16845.11 256
16846.34 207
16847.57 230
16848.80 212
16850.02 229
16851.25 260
16852.48 260
16853.70 258
16854.93 249
16856.16 252
16857.38 286
16858.61 281
16859.84 244
16861.07 253
16862.29 256
16863.52 279
16864.75 247
16865.97 280
16867.20 268
16868.43 248
16869.66 265
16870.89 244
16872.11 252
16873.34 275
16874.57 252
16875.80 284
16877.02 296
16878.25 259
16879.48 262
16880.71 258
16881.94 255
16883.16 254
16884.39 270
16885.62 263
16886.85 302
16888.08 292
16889.30 277
16890.53 292
16891.76 228
16892.99 275
16894.22 263
16895.45 311
16896.67 268
16897.90 311
16899.13 286
16900.36 274
16901.59 283
16902.82 327
16904.05 310
16905.28 316
16906.50 297
16907.73 300
16908.96 255
16910.19 262
16911.42 246
16912.65 258
16913.88 282
16915.11 227
16916.34 320
16917.57 294
16918.80 281
16920.03 259
16921.26 259
16922.48 235
16923.71 271
16924.94 282
16926.17 242
16927.40 238
16928.63 252
16929.86 238
16931.09 241
16932.32 248
16933.55 256
16934.78 246
16936.01 206
16937.24 273
16938.47 271
16939.70 245
16940.93 261
16942.16 288
16943.39 265
16944.62 268
16945.85 248
16947.08 267
16948.31 248
16949.54 242
16950.78 241
16952.01 243
16953.24 249
16954.47 248
16955.70 232
16956.93 254
16958.16 239
16959.39 260
16960.62 257
16961.85 234
16963.08 239
16964.31 257
16965.54 241
16966.78 206
16968.01 230
16969.24 239
16970.47 245
16971.70 254
16972.93 262
16974.16 258
16975.39 255
16976.63 263
16977.86 255
16979.09 256
16980.32 271
16981.55 268
16982.78 260
16984.02 211
16985.25 236
16986.48 256
16987.71 211
16988.94 232
16990.18 236
16991.41 228
16992.64 248
16993.87 237
16995.10 219
16996.34 232
16997.57 260
16998.80 266
17000.03 256
17001.26 229
17002.50 250
17003.73 248
17004.96 257
17006.19 238
17007.43 238
17008.66 259
17009.89 250
17011.12 248
17012.36 238
17013.59 228
17014.82 236
17016.06 230
17017.29 215
17018.52 226
17019.76 225
17020.99 263
17022.22 241
17023.45 224
17024.69 228
17025.92 255
17027.15 257
17028.39 236
17029.62 245
17030.85 204
17032.09 214
17033.32 221
17034.55 226
17035.79 188
17037.02 209
17038.26 207
17039.49 229
17040.72 227
17041.96 210
17043.19 204
17044.43 246
17045.66 262
17046.89 202
17048.13 219
17049.36 221
17050.60 237
17051.83 233
17053.06 250
17054.30 243
17055.53 228
17056.77 234
17058.00 206
17059.24 212
17060.47 227
17061.70 237
17062.94 214
17064.17 189
17065.41 197
17066.64 208
17067.88 246
17069.11 234
17070.35 225
17071.58 211
17072.82 234
17074.05 216
17075.29 218
17076.52 213
17077.76 190
17078.99 223
17080.23 210
17081.46 206
17082.70 221
17083.93 217
17085.17 226
17086.41 213
17087.64 220
17088.88 208
17090.11 206
17091.35 246
17092.58 264
17093.82 253
17095.05 201
17096.29 230
17097.53 245
17098.76 227
17100.00 204
17101.23 189
17102.47 227
17103.71 230
17104.94 218
17106.18 195
17107.41 207
17108.65 224
17109.89 238
17111.12 254
17112.36 222
17113.60 210
17114.83 224
17116.07 217
17117.31 212
17118.54 235
17119.78 218
17121.02 246
17122.25 220
17123.49 196
17124.73 190
17125.96 207
17127.20 194
17128.44 205
17129.67 232
17130.91 203
17132.15 217
17133.39 220
17134.62 234
17135.86 257
17137.10 244
17138.33 216
17139.57 234
17140.81 198
17142.05 234
17143.28 229
17144.52 215
17145.76 202
17147.00 254
17148.23 225
17149.47 225
17150.71 201
17151.95 206
17153.19 213
17154.42 216
17155.66 194
17156.90 163
17158.14 213
17159.38 218
17160.61 215
17161.85 232
17163.09 214
17164.33 201
17165.57 203
17166.81 193
17168.04 213
17169.28 252
17170.52 248
17171.76 203
17173.00 237
17174.24 210
17175.47 247
17176.71 215
17177.95 199
17179.19 235
17180.43 272
17181.67 230
17182.91 206
17184.15 230
17185.39 225
17186.62 205
17187.86 208
17189.10 213
17190.34 221
17191.58 192
17192.82 221
17194.06 208
17195.30 208
17196.54 205
17197.78 200
17199.02 195
17200.26 206
17201.50 198
17202.74 203
17203.98 205
17205.22 208
17206.46 202
17207.70 225
17208.94 218
17210.18 215
17211.42 240
17212.66 215
17213.90 187
17215.14 231
17216.38 211
17217.62 230
17218.86 222
17220.10 228
17221.34 237
17222.58 219
17223.82 217
17225.06 204
17226.30 206
17227.54 201
17228.78 212
17230.02 196
17231.26 208
17232.50 229
17233.74 223
17234.98 205
17236.22 196
17237.47 178
17238.71 190
17239.95 206
17241.19 217
17242.43 184
17243.67 203
17244.91 219
17246.15 193
17247.39 205
17248.64 193
17249.88 207
17251.12 230
17252.36 231
17253.60 199
17254.84 186
17256.08 225
17257.33 205
17258.57 204
17259.81 208
17261.05 205
17262.29 241
17263.54 211
17264.78 202
17266.02 205
17267.26 223
17268.50 200
17269.75 200
17270.99 201
17272.23 245
17273.47 182
17274.71 197
17275.96 207
17277.20 210
17278.44 173
17279.68 180
17280.93 180
17282.17 202
17283.41 205
17284.65 196
17285.90 220
17287.14 198
17288.38 204
17289.62 209
17290.87 223
17292.11 218
17293.35 184
17294.60 210
17295.84 187
17297.08 200
17298.33 214
17299.57 214
17300.81 220
17302.05 205
17303.30 208
17304.54 199
17305.78 199
17307.03 185
17308.27 207
17309.52 215
17310.76 208
17312.00 204
17313.25 196
17314.49 213
17315.73 189
17316.98 208
17318.22 208
17319.47 179
17320.71 196
17321.95 174
17323.20 201
17324.44 188
17325.69 199
17326.93 212
17328.17 185
17329.42 185
17330.66 208
17331.91 200
17333.15 200
17334.40 205
17335.64 208
17336.88 213
17338.13 204
17339.37 201
17340.62 207
17341.86 190
17343.11 216
17344.35 224
17345.60 204
17346.84 205
17348.09 211
17349.33 228
17350.58 221
17351.82 206
17353.07 242
17354.31 210
17355.56 185
17356.80 178
17358.05 195
17359.29 216
17360.54 215
17361.78 224
17363.03 228
17364.27 212
17365.52 194
17366.77 220
17368.01 209
17369.26 212
17370.50 204
17371.75 208
17372.99 230
17374.24 212
17375.49 194
17376.73 226
17377.98 226
17379.22 212
17380.47 207
17381.72 189
17382.96 216
17384.21 211
17385.45 184
17386.70 205
17387.95 183
17389.19 207
17390.44 217
17391.69 222
17392.93 218
17394.18 179
17395.43 184
17396.67 176
17397.92 185
17399.17 185
17400.41 221
17401.66 243
17402.91 212
17404.15 193
17405.40 195
17406.65 202
17407.89 194
17409.14 184
17410.39 205
17411.64 228
17412.88 202
17414.13 179
17415.38 185
17416.63 175
17417.87 200
17419.12 198
17420.37 218
17421.62 221
17422.86 204
17424.11 216
17425.36 199
17426.61 205
17427.85 194
17429.10 186
17430.35 233
17431.60 187
17432.85 206
17434.09 240
17435.34 206
17436.59 219
17437.84 204
17439.09 202
17440.33 190
17441.58 181
17442.83 209
17444.08 223
17445.33 224
17446.58 184
17447.82 181
17449.07 202
17450.32 194
17451.57 204
17452.82 199
17454.07 187
17455.32 178
17456.57 209
17457.81 211
17459.06 222
17460.31 228
17461.56 197
17462.81 213
17464.06 174
17465.31 196
17466.56 205
17467.81 218
17469.06 218
17470.30 198
17471.55 177
17472.80 183
17474.05 192
17475.30 193
17476.55 216
17477.80 212
17479.05 210
17480.30 219
17481.55 207
17482.80 215
17484.05 205
17485.30 210
17486.55 214
17487.80 189
17489.05 206
17490.30 220
17491.55 201
17492.80 200
17494.05 194
17495.30 216
17496.55 227
17497.80 225
17499.05 216
17500.30 233
17501.55 228
17502.80 227
17504.05 182
17505.30 212
17506.55 215
17507.80 217
17509.06 260
17510.31 225
17511.56 223
17512.81 218
17514.06 214
17515.31 190
17516.56 182
17517.81 232
17519.06 249
17520.31 208
17521.56 201
17522.82 204
17524.07 193
17525.32 209
17526.57 230
17527.82 191
17529.07 216
17530.32 204
17531.58 239
17532.83 184
17534.08 192
17535.33 195
17536.58 210
17537.83 220
17539.09 187
17540.34 210
17541.59 205
17542.84 231
17544.09 222
17545.35 190
17546.60 188
17547.85 208
17549.10 236
17550.35 223
17551.61 212
17552.86 210
17554.11 233
17555.36 243
17556.62 217
17557.87 203
17559.12 229
17560.37 226
17561.63 196
17562.88 206
17564.13 196
17565.38 203
17566.64 193
17567.89 239
17569.14 220
17570.39 235
17571.65 213
17572.90 190
17574.15 181
17575.41 229
17576.66 235
17577.91 261
17579.17 202
17580.42 198
17581.67 200
17582.93 218
17584.18 192
17585.43 215
17586.69 242
17587.94 198
17589.19 200
17590.45 172
17591.70 210
17592.95 209
17594.21 219
17595.46 195
17596.72 201
17597.97 211
17599.22 219
17600.48 196
17601.73 200
17602.99 224
17604.24 210
17605.49 228
17606.75 216
17608.00 227
17609.26 226
17610.51 207
17611.76 216
17613.02 244
17614.27 213
17615.53 235
17616.78 218
17618.04 215
17619.29 207
17620.55 219
17621.80 206
17623.06 208
17624.31 234
17625.57 233
17626.82 235
17628.08 223
17629.33 191
17630.59 208
17631.84 194
17633.10 218
17634.35 223
17635.61 203
17636.86 228
17638.12 227
17639.37 216
17640.63 236
17641.88 198
17643.14 189
17644.39 229
17645.65 211
17646.91 207
17648.16 196
17649.42 193
17650.67 186
17651.93 208
17653.18 223
17654.44 200
17655.70 220
17656.95 225
17658.21 208
17659.46 193
17660.72 203
17661.98 213
17663.23 249
17664.49 212
17665.75 198
17667.00 195
17668.26 190
17669.51 223
17670.77 212
17672.03 197
17673.28 193
17674.54 207
17675.80 216
17677.05 181
17678.31 183
17679.57 211
17680.82 183
17682.08 182
17683.34 197
17684.60 213
17685.85 193
17687.11 217
17688.37 214
17689.62 183
17690.88 219
17692.14 206
17693.40 194
17694.65 189
17695.91 196
17697.17 198
17698.42 183
17699.68 212
17700.94 202
17702.20 198
17703.46 239
17704.71 222
17705.97 191
17707.23 206
17708.49 218
17709.74 205
17711.00 220
17712.26 200
17713.52 219
17714.78 208
17716.03 188
17717.29 189
17718.55 179
17719.81 205
17721.07 186
17722.33 185
17723.58 199
17724.84 207
17726.10 220
17727.36 189
17728.62 197
17729.88 170
17731.13 209
17732.39 195
17733.65 207
17734.91 207
17736.17 222
17737.43 193
17738.69 181
17739.95 179
17741.21 186
17742.46 198
17743.72 203
17744.98 178
17746.24 183
17747.50 199
17748.76 251
17750.02 218
17751.28 181
17752.54 182
17753.80 220
17755.06 267
17756.32 205
17757.58 203
17758.84 194
17760.10 193
17761.36 211
17762.61 188
17763.87 195
17765.13 185
17766.39 206
17767.65 227
17768.91 223
17770.17 172
17771.43 204
17772.69 216
17773.95 213
17775.21 218
17776.48 204
17777.74 200
17779.00 206
17780.26 214
17781.52 180
17782.78 191
17784.04 216
17785.30 217
17786.56 207
17787.82 208
17789.08 199
17790.34 220
17791.60 216
17792.86 181
17794.12 195
17795.38 199
17796.65 198
17797.91 212
17799.17 207
17800.43 193
17801.69 213
17802.95 188
17804.21 186
17805.47 181
17806.73 223
17808.00 192
17809.26 205
17810.52 213
17811.78 185
17813.04 204
17814.30 199
17815.56 176
17816.83 202
17818.09 200
17819.35 246
17820.61 210
17821.87 197
17823.14 188
17824.40 199
17825.66 220
17826.92 189
17828.18 216
17829.45 189
17830.71 191
17831.97 205
17833.23 211
17834.49 186
17835.76 197
17837.02 213
17838.28 216
17839.54 174
17840.81 179
17842.07 225
17843.33 198
17844.59 204
17845.86 193
17847.12 219
17848.38 221
17849.65 189
17850.91 183
17852.17 207
17853.43 197
17854.70 195
17855.96 189
17857.22 178
17858.49 215
17859.75 218
17861.01 225
17862.28 208
17863.54 169
17864.80 184
17866.07 207
17867.33 190
17868.59 161
17869.86 166
17871.12 218
17872.38 217
17873.65 228
17874.91 188
17876.18 188
17877.44 207
17878.70 179
17879.97 195
17881.23 176
17882.50 190
17883.76 183
17885.02 164
17886.29 174
17887.55 180
17888.82 181
17890.08 190
17891.35 172
17892.61 165
17893.87 177
17895.14 196
17896.40 173
17897.67 192
17898.93 213
17900.20 222
17901.46 184
17902.73 176
17903.99 191
17905.26 198
17906.52 192
17907.79 177
17909.05 169
17910.32 197
17911.58 190
17912.85 209
17914.11 196
17915.38 174
17916.64 214
17917.91 211
17919.17 214
17920.44 180
17921.70 197
17922.97 182
17924.23 182
17925.50 173
17926.76 165
17928.03 208
17929.30 197
17930.56 201
17931.83 203
17933.09 216
17934.36 209
17935.62 182
17936.89 164
17938.16 166
17939.42 191
17940.69 173
17941.96 165
17943.22 196
17944.49 180
17945.75 184
17947.02 191
17948.29 184
17949.55 188
17950.82 175
17952.09 198
17953.35 196
17954.62 187
17955.89 188
17957.15 234
17958.42 188
17959.69 171
17960.95 175
17962.22 186
17963.49 196
17964.75 193
17966.02 201
17967.29 204
17968.55 171
17969.82 177
17971.09 208
17972.36 203
17973.62 194
17974.89 205
17976.16 196
17977.42 182
17978.69 175
17979.96 180
17981.23 197
17982.49 158
17983.76 176
17985.03 182
17986.30 189
17987.57 183
17988.83 186
17990.10 200
17991.37 181
17992.64 178
17993.90 175
17995.17 207
17996.44 204
17997.71 206
17998.98 187
18000.25 197
18001.51 176
18002.78 196
18004.05 179
18005.32 213
18006.59 204
18007.86 205
18009.12 202
18010.39 211
18011.66 204
18012.93 208
18014.20 213
18015.47 216
18016.74 209
18018.00 212
18019.27 182
18020.54 200
18021.81 182
18023.08 183
18024.35 193
18025.62 199
18026.89 203
18028.16 215
18029.43 231
18030.69 187
18031.96 194
18033.23 189
18034.50 174
18035.77 189
18037.04 182
18038.31 184
18039.58 198
18040.85 201
18042.12 184
18043.39 181
18044.66 177
18045.93 179
18047.20 211
18048.47 199
18049.74 194
18051.01 201
18052.28 195
18053.55 208
18054.82 182
18056.09 164
18057.36 195
18058.63 200
18059.90 199
18061.17 216
18062.44 171
18063.71 193
18064.98 178
18066.25 197
18067.52 203
18068.79 171
18070.06 180
18071.33 190
18072.61 208
18073.88 220
18075.15 182
18076.42 192
18077.69 206
18078.96 190
18080.23 198
18081.50 194
18082.77 168
18084.04 178
18085.32 188
18086.59 197
18087.86 178
18089.13 200
18090.40 196
18091.67 186
18092.94 195
18094.22 201
18095.49 195
18096.76 163
18098.03 204
18099.30 199
18100.57 181
18101.85 222
18103.12 170
18104.39 191
18105.66 185
18106.93 177
18108.20 172
18109.48 189
18110.75 186
18112.02 206
18113.29 205
18114.57 209
18115.84 195
18117.11 215
18118.38 208
18119.65 220
18120.93 187
18122.20 204
18123.47 186
18124.74 182
18126.02 177
18127.29 201
18128.56 189
18129.84 194
18131.11 194
18132.38 194
18133.65 193
18134.93 158
18136.20 191
18137.47 206
18138.75 180
18140.02 173
18141.29 205
18142.57 189
18143.84 195
18145.11 176
18146.39 210
18147.66 211
18148.93 170
18150.21 202
18151.48 209
18152.75 182
18154.03 193
18155.30 199
18156.57 184
18157.85 180
18159.12 195
18160.40 182
18161.67 195
18162.94 200
18164.22 209
18165.49 196
18166.77 189
18168.04 184
18169.31 190
18170.59 193
18171.86 198
18173.14 191
18174.41 180
18175.68 200
18176.96 180
18178.23 178
18179.51 176
18180.78 186
18182.06 200
18183.33 203
18184.61 205
18185.88 223
18187.16 197
18188.43 184
18189.71 205
18190.98 219
18192.26 197
18193.53 202
18194.81 176
18196.08 163
18197.36 156
18198.63 188
18199.91 198
18201.18 201
18202.46 171
18203.73 190
18205.01 182
18206.28 196
18207.56 214
18208.83 194
18210.11 241
18211.39 213
18212.66 203
18213.94 199
18215.21 191
18216.49 199
18217.76 192
18219.04 207
18220.32 201
18221.59 194
18222.87 198
18224.14 190
18225.42 182
18226.70 186
18227.97 183
18229.25 201
18230.53 180
18231.80 181
18233.08 212
18234.35 171
18235.63 178
18236.91 169
18238.18 195
18239.46 211
18240.74 170
18242.01 186
18243.29 149
18244.57 203
18245.84 193
18247.12 181
18248.40 188
18249.68 190
18250.95 202
18252.23 171
18253.51 188
18254.78 186
18256.06 195
18257.34 175
18258.62 210
18259.89 190
18261.17 192
18262.45 200
18263.72 181
18265.00 192
18266.28 195
18267.56 180
18268.84 191
18270.11 174
18271.39 183
18272.67 175
18273.95 189
18275.22 216
18276.50 192
18277.78 215
18279.06 188
18280.34 210
18281.61 183
18282.89 193
18284.17 188
18285.45 204
18286.73 185
18288.01 183
18289.28 173
18290.56 188
18291.84 186
18293.12 180
18294.40 202
18295.68 180
18296.95 194
18298.23 179
18299.51 203
18300.79 189
18302.07 195
18303.35 194
18304.63 201
18305.91 208
18307.19 180
18308.46 178
18309.74 216
18311.02 211
18312.30 197
18313.58 203
18314.86 193
18316.14 195
18317.42 221
18318.70 184
18319.98 188
18321.26 196
18322.54 186
18323.82 226
18325.10 194
18326.38 185
18327.66 165
18328.94 193
18330.22 185
18331.50 190
18332.77 178
18334.05 187
18335.33 193
18336.61 189
18337.90 193
18339.18 189
18340.46 221
18341.74 192
18343.02 184
18344.30 206
18345.58 202
18346.86 194
18348.14 199
18349.42 187
18350.70 218
18351.98 206
18353.26 183
18354.54 191
18355.82 195
18357.10 192
18358.38 191
18359.66 204
18360.94 181
18362.22 199
18363.51 223
18364.79 199
18366.07 162
18367.35 193
18368.63 174
18369.91 177
18371.19 194
18372.47 184
18373.76 165
18375.04 178
18376.32 183
18377.60 203
18378.88 197
18380.16 180
18381.44 192
18382.73 216
18384.01 213
18385.29 188
18386.57 170
18387.85 171
18389.13 194
18390.42 190
18391.70 198
18392.98 191
18394.26 208
18395.54 233
18396.83 188
18398.11 169
18399.39 182
18400.67 184
18401.96 169
18403.24 182
18404.52 192
18405.80 210
18407.09 177
18408.37 209
18409.65 201
18410.93 164
18412.22 161
18413.50 184
18414.78 199
18416.06 175
18417.35 186
18418.63 173
18419.91 186
18421.20 163
18422.48 178
18423.76 165
18425.05 189
18426.33 182
18427.61 175
18428.89 176
18430.18 200
18431.46 197
18432.74 172
18434.03 172
18435.31 195
18436.60 197
18437.88 184
18439.16 191
18440.45 184
18441.73 196
18443.01 204
18444.30 201
18445.58 171
18446.87 179
18448.15 176
18449.43 220
18450.72 193
18452.00 206
18453.29 191
18454.57 165
18455.85 185
18457.14 210
18458.42 206
18459.71 179
18460.99 203
18462.28 180
18463.56 181
18464.84 154
18466.13 193
18467.41 182
18468.70 171
18469.98 189
18471.27 188
18472.55 206
18473.84 165
18475.12 173
18476.41 170
18477.69 205
18478.98 174
18480.26 228
18481.55 233
18482.83 173
18484.12 154
18485.40 174
18486.69 202
18487.97 217
18489.26 203
18490.54 190
18491.83 166
18493.11 163
18494.40 198
18495.69 173
18496.97 191
18498.26 168
18499.54 188
18500.83 171
18502.11 169
18503.40 164
18504.69 180
18505.97 176
18507.26 180
18508.54 184
18509.83 180
18511.12 194
18512.40 199
18513.69 182
18514.98 191
18516.26 220
18517.55 184
18518.83 192
18520.12 188
18521.41 193
18522.69 180
18523.98 171
18525.27 216
18526.55 166
18527.84 179
18529.13 186
18530.41 174
18531.70 169
18532.99 192
18534.27 195
18535.56 175
18536.85 180
18538.14 201
18539.42 189
18540.71 185
18542.00 175
18543.28 204
18544.57 217
18545.86 191
18547.15 204
18548.43 201
18549.72 204
18551.01 183
18552.30 174
18553.58 190
18554.87 200
18556.16 183
18557.45 199
18558.73 198
18560.02 198
18561.31 202
18562.60 216
18563.89 186
18565.17 196
18566.46 169
18567.75 203
18569.04 186
18570.33 197
18571.62 226
18572.90 202
18574.19 213
18575.48 195
18576.77 203
18578.06 187
18579.35 170
18580.63 161
18581.92 190
18583.21 184
18584.50 202
18585.79 181
18587.08 187
18588.37 207
18589.66 173
18590.94 179
18592.23 205
18593.52 194
18594.81 201
18596.10 216
18597.39 211
18598.68 196
18599.97 200
18601.26 175
18602.55 182
18603.84 219
18605.13 219
18606.41 201
18607.70 182
18608.99 234
18610.28 235
18611.57 215
18612.86 194
18614.15 181
18615.44 203
18616.73 225
18618.02 185
18619.31 203
18620.60 208
18621.89 189
18623.18 204
18624.47 187
18625.76 181
18627.05 207
18628.34 225
18629.63 196
18630.92 211
18632.21 187
18633.50 223
18634.79 207
18636.08 186
18637.37 184
18638.67 185
18639.96 227
18641.25 213
18642.54 194
18643.83 195
18645.12 183
18646.41 197
18647.70 199
18648.99 205
18650.28 213
18651.57 210
18652.86 211
18654.16 209
18655.45 189
18656.74 177
18658.03 203
18659.32 212
18660.61 196
18661.90 184
18663.19 176
18664.49 206
18665.78 212
18667.07 193
18668.36 174
18669.65 188
18670.94 193
18672.24 174
18673.53 204
18674.82 203
18676.11 177
18677.40 176
18678.70 192
18679.99 173
18681.28 187
18682.57 189
18683.86 177
18685.16 186
18686.45 179
18687.74 184
18689.03 176
18690.33 154
18691.62 188
18692.91 222
18694.20 200
18695.50 185
18696.79 187
18698.08 213
18699.37 194
18700.67 205
18701.96 197
18703.25 196
18704.54 182
18705.84 190
18707.13 174
18708.42 190
18709.72 172
18711.01 161
18712.30 141
18713.60 166
18714.89 171
18716.18 186
18717.48 211
18718.77 206
18720.06 174
18721.36 171
18722.65 183
18723.94 179
18725.24 187
18726.53 217
18727.82 179
18729.12 202
18730.41 236
18731.70 191
18733.00 173
18734.29 163
18735.59 185
18736.88 176
18738.17 191
18739.47 223
18740.76 200
18742.06 176
18743.35 185
18744.64 190
18745.94 190
18747.23 188
18748.53 195
18749.82 223
18751.12 182
18752.41 151
18753.71 203
18755.00 201
18756.30 196
18757.59 178
18758.88 191
18760.18 198
18761.47 190
18762.77 183
18764.06 178
18765.36 198
18766.65 183
18767.95 222
18769.24 195
18770.54 169
18771.83 167
18773.13 182
18774.43 196
18775.72 195
18777.02 172
18778.31 191
18779.61 183
18780.90 161
18782.20 189
18783.49 193
18784.79 211
18786.08 231
18787.38 212
18788.68 209
18789.97 164
18791.27 181
18792.56 196
18793.86 180
18795.16 156
18796.45 174
18797.75 211
18799.04 189
18800.34 161
18801.64 168
18802.93 182
18804.23 182
18805.53 175
18806.82 202
18808.12 183
18809.41 188
18810.71 179
18812.01 195
18813.30 167
18814.60 193
18815.90 180
18817.19 176
18818.49 178
18819.79 191
18821.09 201
18822.38 196
18823.68 167
18824.98 165
18826.27 187
18827.57 186
18828.87 179
18830.16 170
18831.46 167
18832.76 168
18834.06 176
18835.35 176
18836.65 203
18837.95 183
18839.25 207
18840.54 208
18841.84 202
18843.14 187
18844.44 184
18845.73 205
18847.03 180
18848.33 161
18849.63 186
18850.93 200
18852.22 168
18853.52 195
18854.82 198
18856.12 213
18857.42 180
18858.71 188
18860.01 195
18861.31 170
18862.61 147
18863.91 168
18865.21 190
18866.50 155
18867.80 180
18869.10 161
18870.40 186
18871.70 179
18873.00 174
18874.30 177
18875.60 203
18876.89 178
18878.19 178
18879.49 206
18880.79 235
18882.09 168
18883.39 169
18884.69 183
18885.99 181
18887.29 192
18888.59 209
18889.88 186
18891.18 172
18892.48 177
18893.78 183
18895.08 211
18896.38 185
18897.68 177
18898.98 205
18900.28 180
18901.58 173
18902.88 174
18904.18 191
18905.48 185
18906.78 174
18908.08 190
18909.38 162
18910.68 156
18911.98 169
18913.28 182
18914.58 182
18915.88 191
18917.18 178
18918.48 181
18919.78 179
18921.08 174
18922.38 175
18923.68 175
18924.98 176
18926.28 170
18927.58 164
18928.88 172
18930.18 174
18931.49 210
18932.79 193
18934.09 165
18935.39 164
18936.69 177
18937.99 160
18939.29 162
18940.59 185
18941.89 175
18943.19 199
18944.49 198
18945.80 184
18947.10 172
18948.40 182
18949.70 182
18951.00 183
18952.30 156
18953.60 169
18954.91 171
18956.21 172
18957.51 203
18958.81 207
18960.11 168
18961.41 212
18962.72 158
18964.02 176
18965.32 150
18966.62 181
18967.92 192
18969.23 184
18970.53 177
18971.83 154
18973.13 153
18974.43 144
18975.74 194
18977.04 191
18978.34 162
18979.64 156
18980.95 170
18982.25 183
18983.55 189
18984.85 187
18986.16 187
18987.46 186
18988.76 180
18990.06 212
18991.37 166
18992.67 187
18993.97 195
18995.28 161
18996.58 147
18997.88 146
18999.18 182
19000.49 187
19001.79 178
19003.09 170
19004.40 152
19005.70 163
19007.00 198
19008.31 200
19009.61 180
19010.91 154
19012.22 162
19013.52 169
19014.82 194
19016.13 177
19017.43 171
19018.74 176
19020.04 183
19021.34 159
19022.65 150
19023.95 159
19025.25 164
19026.56 204
19027.86 168
19029.17 162
19030.47 169
19031.77 168
19033.08 154
19034.38 138
19035.69 151
19036.99 180
19038.30 159
19039.60 153
19040.91 141
19042.21 170
19043.51 190
19044.82 173
19046.12 158
19047.43 169
19048.73 191
19050.04 179
19051.34 199
19052.65 150
19053.95 173
19055.26 194
19056.56 206
19057.87 150
19059.17 166
19060.48 164
19061.78 182
19063.09 174
19064.39 142
19065.70 148
19067.00 132
19068.31 158
19069.62 149
19070.92 160
19072.23 157
19073.53 165
19074.84 186
19076.14 190
19077.45 186
19078.75 158
19080.06 179
19081.37 166
19082.67 174
19083.98 160
19085.28 170
19086.59 160
19087.90 149
19089.20 143
19090.51 195
19091.82 197
19093.12 174
19094.43 174
19095.73 182
19097.04 180
19098.35 188
19099.65 152
19100.96 166
19102.27 153
19103.57 161
19104.88 175
19106.19 151
19107.49 165
19108.80 160
19110.11 166
19111.41 146
19112.72 154
19114.03 172
19115.33 150
19116.64 188
19117.95 166
19119.26 171
19120.56 190
19121.87 184
19123.18 159
19124.49 170
19125.79 169
19127.10 164
19128.41 173
19129.72 179
19131.02 193
19132.33 175
19133.64 169
19134.95 166
19136.25 169
19137.56 185
19138.87 170
19140.18 202
19141.49 183
19142.79 172
19144.10 179
19145.41 170
19146.72 195
19148.03 177
19149.33 150
19150.64 183
19151.95 147
19153.26 169
19154.57 166
19155.88 198
19157.18 190
19158.49 168
19159.80 184
19161.11 203
19162.42 167
19163.73 172
19165.04 173
19166.34 158
19167.65 155
19168.96 189
19170.27 154
19171.58 169
19172.89 189
19174.20 147
19175.51 159
19176.82 167
19178.13 163
19179.43 167
19180.74 178
19182.05 183
19183.36 170
19184.67 155
19185.98 164
19187.29 182
19188.60 181
19189.91 163
19191.22 166
19192.53 201
19193.84 166
19195.15 163
19196.46 170
19197.77 171
19199.08 168
19200.39 184
19201.70 169
19203.01 213
19204.32 164
19205.63 210
19206.94 202
19208.25 188
19209.56 158
19210.87 140
19212.18 175
19213.49 165
19214.80 181
19216.11 159
19217.42 172
19218.73 158
19220.04 172
19221.35 187
19222.66 182
19223.98 188
19225.29 200
19226.60 173
19227.91 185
19229.22 164
19230.53 170
19231.84 167
19233.15 179
19234.46 148
19235.77 162
19237.09 163
19238.40 170
19239.71 177
19241.02 135
19242.33 158
19243.64 151
19244.95 153
19246.27 165
19247.58 178
19248.89 166
19250.20 198
19251.51 201
19252.82 192
19254.14 184
19255.45 170
19256.76 173
19258.07 172
19259.38 202
19260.70 156
19262.01 173
19263.32 164
19264.63 168
19265.94 160
19267.26 174
19268.57 176
19269.88 168
19271.19 184
19272.51 165
19273.82 152
19275.13 155
19276.44 163
19277.76 179
19279.07 158
19280.38 147
19281.69 174
19283.01 181
19284.32 175
19285.63 176
19286.94 197
19288.26 197
19289.57 185
19290.88 157
19292.20 162
19293.51 156
19294.82 190
19296.14 171
19297.45 158
19298.76 196
19300.08 179
19301.39 191
19302.70 177
19304.02 157
19305.33 164
19306.64 187
19307.96 173
19309.27 163
19310.59 160
19311.90 161
19313.21 177
19314.53 191
19315.84 146
19317.15 193
19318.47 169
19319.78 179
19321.10 167
19322.41 125
19323.72 179
19325.04 188
19326.35 192
19327.67 168
19328.98 168
19330.30 183
19331.61 177
19332.93 164
19334.24 156
19335.55 150
19336.87 154
19338.18 158
19339.50 189
19340.81 187
19342.13 166
19343.44 146
19344.76 135
19346.07 164
19347.39 175
19348.70 181
19350.02 165
19351.33 155
19352.65 157
19353.96 169
19355.28 170
19356.59 215
19357.91 177
19359.22 173
19360.54 170
19361.86 203
19363.17 187
19364.49 184
19365.80 190
19367.12 162
19368.43 165
19369.75 174
19371.06 172
19372.38 154
19373.70 165
19375.01 164
19376.33 158
19377.64 186
19378.96 174
19380.28 167
19381.59 170
19382.91 177
19384.23 155
19385.54 147
19386.86 176
19388.17 175
19389.49 172
19390.81 177
19392.12 157
19393.44 157
19394.76 172
19396.07 172
19397.39 152
19398.71 181
19400.02 193
19401.34 164
19402.66 157
19403.97 193
19405.29 168
19406.61 206
19407.93 167
19409.24 150
19410.56 156
19411.88 194
19413.19 167
19414.51 152
19415.83 166
19417.15 179
19418.46 166
19419.78 196
19421.10 178
19422.42 193
19423.73 175
19425.05 151
19426.37 143
19427.69 149
19429.00 164
19430.32 162
19431.64 153
19432.96 154
19434.28 166
19435.59 167
19436.91 175
19438.23 185
19439.55 181
19440.87 167
19442.18 163
19443.50 173
19444.82 142
19446.14 153
19447.46 143
19448.78 159
19450.09 186
19451.41 151
19452.73 163
19454.05 153
19455.37 191
19456.69 188
19458.01 185
19459.33 158
19460.64 142
19461.96 151
19463.28 166
19464.60 184
19465.92 152
19467.24 157
19468.56 168
19469.88 178
19471.20 170
19472.52 150
19473.83 179
19475.15 179
19476.47 176
19477.79 146
19479.11 155
19480.43 166
19481.75 156
19483.07 168
19484.39 209
19485.71 168
19487.03 160
19488.35 176
19489.67 185
19490.99 176
19492.31 179
19493.63 141
19494.95 154
19496.27 164
19497.59 167
19498.91 172
19500.23 187
19501.55 142
19502.87 149
19504.19 178
19505.51 160
19506.83 172
19508.15 178
19509.47 165
19510.79 154
19512.11 151
19513.43 170
19514.75 162
19516.08 149
19517.40 158
19518.72 154
19520.04 164
19521.36 196
19522.68 155
19524.00 173
19525.32 214
19526.64 174
19527.96 171
19529.29 158
19530.61 170
19531.93 172
19533.25 166
19534.57 183
19535.89 167
19537.21 154
19538.53 159
19539.86 189
19541.18 176
19542.50 177
19543.82 184
19545.14 136
19546.46 172
19547.79 162
19549.11 148
19550.43 153
19551.75 172
19553.07 156
19554.40 137
19555.72 144
19557.04 171
19558.36 198
19559.68 171
19561.01 178
19562.33 158
19563.65 162
19564.97 167
19566.30 166
19567.62 149
19568.94 150
19570.26 166
19571.59 178
19572.91 177
19574.23 165
19575.55 164
19576.88 144
19578.20 155
19579.52 138
19580.85 172
19582.17 174
19583.49 164
19584.82 166
19586.14 169
19587.46 155
19588.78 177
19590.11 171
19591.43 186
19592.75 181
19594.08 172
19595.40 173
19596.72 184
19598.05 177
19599.37 175
19600.70 186
19602.02 183
19603.34 156
19604.67 158
19605.99 180
19607.31 167
19608.64 152
19609.96 174
19611.29 155
19612.61 167
19613.93 152
19615.26 169
19616.58 151
19617.91 201
19619.23 209
19620.55 199
19621.88 205
19623.20 181
19624.53 146
19625.85 163
19627.18 152
19628.50 168
19629.83 152
19631.15 153
19632.48 161
19633.80 168
19635.12 170
19636.45 161
19637.77 168
19639.10 178
19640.42 148
19641.75 173
19643.07 168
19644.40 161
19645.72 151
19647.05 151
19648.37 163
19649.70 165
19651.03 145
19652.35 160
19653.68 149
19655.00 168
19656.33 155
19657.65 166
19658.98 152
19660.30 158
19661.63 150
19662.96 160
19664.28 160
19665.61 168
19666.93 165
19668.26 158
19669.58 154
19670.91 150
19672.24 165
19673.56 153
19674.89 144
19676.21 175
19677.54 187
19678.87 168
19680.19 201
19681.52 171
19682.85 155
19684.17 151
19685.50 141
19686.83 162
19688.15 163
19689.48 163
19690.81 157
19692.13 167
19693.46 165
19694.79 170
19696.11 150
19697.44 180
19698.77 186
19700.09 179
19701.42 163
19702.75 179
19704.07 164
19705.40 140
19706.73 140
19708.06 167
19709.38 153
19710.71 140
19712.04 152
19713.37 176
19714.69 172
19716.02 147
19717.35 166
19718.68 171
19720.00 148
19721.33 210
19722.66 146
19723.99 173
19725.31 190
19726.64 149
19727.97 144
19729.30 150
19730.63 172
19731.95 188
19733.28 190
19734.61 165
19735.94 149
19737.27 168
19738.59 174
19739.92 171
19741.25 164
19742.58 167
19743.91 149
19745.24 164
19746.57 139
19747.89 150
19749.22 146
19750.55 140
19751.88 186
19753.21 175
19754.54 159
19755.87 144
19757.20 164
19758.52 174
19759.85 187
19761.18 162
19762.51 140
19763.84 190
19765.17 178
19766.50 156
19767.83 139
19769.16 157
19770.49 173
19771.82 175
19773.15 148
19774.47 138
19775.80 161
19777.13 167
19778.46 160
19779.79 159
19781.12 155
19782.45 149
19783.78 149
19785.11 165
19786.44 155
19787.77 174
19789.10 181
19790.43 152
19791.76 150
19793.09 142
19794.42 174
19795.75 156
19797.08 178
19798.41 153
19799.74 162
19801.07 165
19802.40 147
19803.73 171
19805.07 150
19806.40 154
19807.73 119
19809.06 146
19810.39 146
19811.72 148
19813.05 180
19814.38 146
19815.71 155
19817.04 164
19818.37 195
19819.70 152
19821.03 162
19822.37 159
19823.70 184
19825.03 170
19826.36 147
19827.69 153
19829.02 174
19830.35 170
19831.68 173
19833.02 172
19834.35 174
19835.68 173
19837.01 163
19838.34 155
19839.67 159
19841.01 145
19842.34 168
19843.67 191
19845.00 170
19846.33 149
19847.67 176
19849.00 163
19850.33 127
19851.66 158
19852.99 150
19854.33 177
19855.66 164
19856.99 159
19858.32 157
19859.65 147
19860.99 147
19862.32 143
19863.65 163
19864.98 158
19866.32 133
19867.65 173
19868.98 176
19870.32 153
19871.65 163
19872.98 194
19874.31 163
19875.65 174
19876.98 169
19878.31 164
19879.65 178
19880.98 148
19882.31 167
19883.64 149
19884.98 176
19886.31 176
19887.64 165
19888.98 150
19890.31 164
19891.64 157
19892.98 161
19894.31 180
19895.65 165
19896.98 182
19898.31 178
19899.65 166
19900.98 161
19902.31 147
19903.65 179
19904.98 177
19906.32 139
19907.65 171
19908.98 150
19910.32 155
19911.65 146
19912.99 162
19914.32 158
19915.65 142
19916.99 157
19918.32 159
19919.66 169
19920.99 154
19922.33 161
19923.66 166
19924.99 176
19926.33 157
19927.66 159
19929.00 177
19930.33 166
19931.67 166
19933.00 149
19934.34 151
19935.67 150
19937.01 140
19938.34 176
19939.68 156
19941.01 167
19942.35 165
19943.68 158
19945.02 203
19946.35 132
19947.69 135
19949.02 170
19950.36 163
19951.70 161
19953.03 158
19954.37 158
19955.70 161
19957.04 160
19958.37 184
19959.71 171
19961.04 170
19962.38 185
19963.72 179
19965.05 166
19966.39 169
19967.72 175
19969.06 181
19970.40 165
19971.73 160
19973.07 178
19974.40 154
19975.74 149
19977.08 164
19978.41 146
19979.75 132
19981.09 142
19982.42 162
19983.76 191
19985.10 171
19986.43 156
19987.77 173
19989.11 168
19990.44 169
19991.78 145
19993.12 140
19994.45 129
19995.79 149
19997.13 158
19998.46 140
19999.80 158
20001.14 155
20002.48 144
20003.81 160
20005.15 176
20006.49 176
20007.82 177
20009.16 181
20010.50 155
20011.84 182
20013.17 164
20014.51 177
20015.85 191
20017.19 174
20018.52 161
20019.86 169
20021.20 151
20022.54 164
20023.88 163
20025.21 143
20026.55 170
20027.89 154
20029.23 142
20030.57 127
20031.90 134
20033.24 142
20034.58 150
20035.92 148
20037.26 153
20038.60 143
20039.93 185
20041.27 176
20042.61 171
20043.95 157
20045.29 161
20046.63 152
20047.97 157
20049.30 157
20050.64 163
20051.98 162
20053.32 176
20054.66 175
20056.00 141
20057.34 157
20058.68 172
20060.02 154
20061.35 160
20062.69 189
20064.03 157
20065.37 139
20066.71 150
20068.05 132
20069.39 123
20070.73 158
20072.07 180
20073.41 139
20074.75 162
20076.09 139
20077.43 169
20078.77 182
20080.11 162
20081.45 164
20082.79 146
20084.13 163
20085.47 165
20086.81 145
20088.15 144
20089.49 166
20090.83 164
20092.17 163
20093.51 139
20094.85 153
20096.19 185
20097.53 179
20098.87 165
20100.21 153
20101.55 159
20102.89 175
20104.23 181
20105.57 175
20106.91 141
20108.25 140
20109.59 164
20110.93 185
20112.27 174
20113.62 165
20114.96 141
20116.30 140
20117.64 151
20118.98 150
20120.32 165
20121.66 162
20123.00 177
20124.34 170
20125.69 165
20127.03 155
20128.37 177
20129.71 185
20131.05 150
20132.39 149
20133.73 159
20135.08 167
20136.42 160
20137.76 174
20139.10 190
20140.44 168
