# Supplementary material for: MALDI-TOF MS typing enables the classification of brewing yeasts of the genus Saccharomyces to major beer styles
Source: PLoS One. 2017 Aug 9;12(8):e0181694. doi: 10.1371/journal.pone.0181694 (PMC5549903; doi:10.1371/journal.pone.0181694)
Supplement: S5 File — The directory includes 90 raw files and was zipped to “.zip”; the folder has three strains with 30 spectra per strain; S1 Text explains the raw files with an example and Table 1 represents the yeast strains used within the experiment. (ZIP) [file pone.0181694.s008.zip › 13-15/30262-213-OG-Ale-Ale-YPG-18h-E-E_2015-07-27_3_0_A12_1.dat]

2000.14 3446
2000.56 3519
2000.98 3149
2001.40 3428
2001.83 3598
2002.25 3484
2002.67 3544
2003.09 3622
2003.51 3390
2003.93 3208
2004.36 3424
2004.78 3325
2005.20 3283
2005.62 3306
2006.05 3450
2006.47 3352
2006.89 3232
2007.31 3478
2007.73 3343
2008.16 3613
2008.58 3668
2009.00 3448
2009.42 3128
2009.85 2908
2010.27 3114
2010.69 3201
2011.12 3154
2011.54 3111
2011.96 3148
2012.38 3140
2012.81 3047
2013.23 2852
2013.65 2621
2014.08 2754
2014.50 2670
2014.92 2784
2015.35 3068
2015.77 2986
2016.19 3013
2016.62 3336
2017.04 3170
2017.46 3241
2017.89 3323
2018.31 3557
2018.73 3548
2019.16 3579
2019.58 3863
2020.00 3638
2020.43 3626
2020.85 3763
2021.27 3654
2021.70 3467
2022.12 3364
2022.55 3484
2022.97 3387
2023.39 2980
2023.82 2923
2024.24 2987
2024.67 3157
2025.09 3101
2025.52 2975
2025.94 3018
2026.36 2791
2026.79 2790
2027.21 2751
2027.64 2673
2028.06 2633
2028.49 2595
2028.91 2793
2029.34 2773
2029.76 2990
2030.19 2767
2030.61 2707
2031.03 2724
2031.46 2709
2031.88 2824
2032.31 2904
2032.73 2999
2033.16 3023
2033.58 3178
2034.01 3000
2034.44 3155
2034.86 3214
2035.29 3357
2035.71 3196
2036.14 3087
2036.56 3344
2036.99 3248
2037.41 3054
2037.84 3063
2038.26 3298
2038.69 3454
2039.12 3437
2039.54 3330
2039.97 3226
2040.39 3072
2040.82 3087
2041.24 3120
2041.67 3137
2042.10 3154
2042.52 3237
2042.95 3112
2043.37 3075
2043.80 2902
2044.23 2997
2044.65 3044
2045.08 2936
2045.51 2903
2045.93 2870
2046.36 3022
2046.79 2967
2047.21 3044
2047.64 3139
2048.07 2824
2048.49 2830
2048.92 2934
2049.35 2927
2049.77 3190
2050.20 3084
2050.63 2977
2051.05 2800
2051.48 2859
2051.91 3005
2052.33 2857
2052.76 2778
2053.19 2926
2053.62 2745
2054.04 2721
2054.47 2936
2054.90 2887
2055.32 2863
2055.75 3069
2056.18 2835
2056.61 3009
2057.03 2812
2057.46 2993
2057.89 2834
2058.32 3035
2058.75 2846
2059.17 2874
2059.60 2888
2060.03 3128
2060.46 2945
2060.88 3001
2061.31 3437
2061.74 3285
2062.17 3207
2062.60 3217
2063.02 2945
2063.45 3272
2063.88 3307
2064.31 3178
2064.74 3131
2065.17 3136
2065.59 3051
2066.02 3034
2066.45 3127
2066.88 3156
2067.31 3391
2067.74 3486
2068.17 3062
2068.60 3167
2069.02 3124
2069.45 3345
2069.88 3435
2070.31 3445
2070.74 3179
2071.17 3161
2071.60 3479
2072.03 3283
2072.46 3397
2072.89 3370
2073.31 3138
2073.74 3078
2074.17 3080
2074.60 3314
2075.03 3366
2075.46 3005
2075.89 3021
2076.32 3218
2076.75 3353
2077.18 3229
2077.61 3511
2078.04 3691
2078.47 3711
2078.90 3774
2079.33 3865
2079.76 3863
2080.19 4154
2080.62 4400
2081.05 4340
2081.48 4465
2081.91 4282
2082.34 4392
2082.77 3891
2083.20 3777
2083.63 3504
2084.06 3406
2084.49 3446
2084.92 3243
2085.35 3264
2085.78 3219
2086.21 3221
2086.64 3169
2087.07 3010
2087.50 3143
2087.94 3304
2088.37 3163
2088.80 2986
2089.23 2994
2089.66 3046
2090.09 2840
2090.52 2695
2090.95 3168
2091.38 3200
2091.81 3125
2092.25 3322
2092.68 3365
2093.11 3560
2093.54 3707
2093.97 3653
2094.40 3849
2094.83 3752
2095.27 3566
2095.70 3892
2096.13 3778
2096.56 3285
2096.99 3251
2097.42 3041
2097.86 3352
2098.29 3201
2098.72 3024
2099.15 3080
2099.58 3097
2100.01 2922
2100.45 2979
2100.88 3070
2101.31 3030
2101.74 3176
2102.18 3203
2102.61 2910
2103.04 2912
2103.47 2935
2103.90 2905
2104.34 2832
2104.77 3020
2105.20 2920
2105.63 2952
2106.07 2902
2106.50 2949
2106.93 3049
2107.37 3070
2107.80 3020
2108.23 3222
2108.66 3405
2109.10 3380
2109.53 3448
2109.96 3535
2110.40 3435
2110.83 3341
2111.26 3109
2111.70 3033
2112.13 2970
2112.56 3031
2113.00 3210
2113.43 3183
2113.86 3088
2114.30 3044
2114.73 3127
2115.16 2767
2115.60 2686
2116.03 2868
2116.46 2951
2116.90 2684
2117.33 2849
2117.77 2936
2118.20 2844
2118.63 2809
2119.07 2836
2119.50 3075
2119.94 3140
2120.37 2892
2120.80 2915
2121.24 2745
2121.67 2930
2122.11 3024
2122.54 2992
2122.97 2867
2123.41 3029
2123.84 3006
2124.28 3069
2124.71 3025
2125.15 2996
2125.58 2839
2126.02 3000
2126.45 3132
2126.89 2880
2127.32 2731
2127.76 2759
2128.19 2976
2128.63 3131
2129.06 3083
2129.50 3071
2129.93 3093
2130.37 3107
2130.80 3081
2131.24 3291
2131.67 3375
2132.11 3440
2132.54 3424
2132.98 3294
2133.41 3073
2133.85 3118
2134.28 3258
2134.72 3213
2135.16 3409
2135.59 3444
2136.03 3448
2136.46 3391
2136.90 3445
2137.33 3520
2137.77 3414
2138.21 3562
2138.64 3620
2139.08 3540
2139.51 3254
2139.95 3573
2140.39 3593
2140.82 3486
2141.26 3172
2141.69 3117
2142.13 3081
2142.57 2990
2143.00 2875
2143.44 2761
2143.88 2992
2144.31 3017
2144.75 2991
2145.19 2755
2145.62 2767
2146.06 2841
2146.50 2917
2146.93 3127
2147.37 2804
2147.81 3263
2148.24 3311
2148.68 3651
2149.12 3910
2149.56 4121
2149.99 4065
2150.43 4399
2150.87 4407
2151.30 4329
2151.74 4071
2152.18 4178
2152.62 4095
2153.05 3918
2153.49 3581
2153.93 3694
2154.37 3370
2154.80 3514
2155.24 3367
2155.68 3130
2156.12 3224
2156.55 3179
2156.99 3184
2157.43 3171
2157.87 2975
2158.31 2955
2158.74 3102
2159.18 3116
2159.62 2965
2160.06 2827
2160.50 2749
2160.93 2909
2161.37 2882
2161.81 2850
2162.25 2873
2162.69 2925
2163.13 2736
2163.57 2838
2164.00 3043
2164.44 3044
2164.88 2931
2165.32 3140
2165.76 3264
2166.20 3274
2166.64 2986
2167.07 3167
2167.51 3246
2167.95 3296
2168.39 3327
2168.83 3543
2169.27 3323
2169.71 3311
2170.15 3620
2170.59 3645
2171.03 3525
2171.47 3649
2171.91 3649
2172.34 3504
2172.78 3360
2173.22 3133
2173.66 3352
2174.10 3480
2174.54 3663
2174.98 3779
2175.42 3663
2175.86 3629
2176.30 3789
2176.74 3710
2177.18 3880
2177.62 3824
2178.06 3784
2178.50 3502
2178.94 3702
2179.38 3840
2179.82 3684
2180.26 3274
2180.70 3355
2181.14 3269
2181.58 3488
2182.02 3372
2182.46 3117
2182.90 3162
2183.34 3089
2183.78 3133
2184.22 3474
2184.67 3122
2185.11 3038
2185.55 3085
2185.99 3269
2186.43 3392
2186.87 3494
2187.31 3589
2187.75 3687
2188.19 3651
2188.63 3539
2189.07 3803
2189.52 3727
2189.96 3831
2190.40 3623
2190.84 3744
2191.28 3479
2191.72 3304
2192.16 3432
2192.60 3368
2193.05 3376
2193.49 3260
2193.93 3355
2194.37 3568
2194.81 3500
2195.25 3425
2195.70 3417
2196.14 3582
2196.58 3785
2197.02 3698
2197.46 3505
2197.91 3345
2198.35 3706
2198.79 3655
2199.23 3453
2199.67 3390
2200.12 3168
2200.56 3348
2201.00 3156
2201.44 3287
2201.89 3508
2202.33 3267
2202.77 3389
2203.21 3409
2203.66 3481
2204.10 3624
2204.54 3282
2204.98 3305
2205.43 3397
2205.87 3380
2206.31 3430
2206.75 3627
2207.20 3738
2207.64 3640
2208.08 3678
2208.53 3690
2208.97 3700
2209.41 3534
2209.86 3618
2210.30 3691
2210.74 3677
2211.19 3834
2211.63 3535
2212.07 3342
2212.52 3234
2212.96 3442
2213.40 3335
2213.85 3369
2214.29 3408
2214.73 3371
2215.18 3202
2215.62 3083
2216.06 3154
2216.51 2931
2216.95 3127
2217.40 3064
2217.84 2959
2218.28 2967
2218.73 2861
2219.17 3100
2219.62 3067
2220.06 3052
2220.51 3276
2220.95 3287
2221.39 3798
2221.84 3762
2222.28 4086
2222.73 4488
2223.17 4648
2223.62 5043
2224.06 5536
2224.51 5588
2224.95 5732
2225.39 6264
2225.84 6166
2226.28 5562
2226.73 5557
2227.17 5011
2227.62 4904
2228.06 4701
2228.51 4470
2228.95 4201
2229.40 4143
2229.84 4005
2230.29 3846
2230.73 3789
2231.18 3993
2231.63 3906
2232.07 3887
2232.52 4105
2232.96 4151
2233.41 3967
2233.85 3902
2234.30 4167
2234.74 4017
2235.19 4094
2235.64 3853
2236.08 3605
2236.53 3944
2236.97 4082
2237.42 3759
2237.87 3751
2238.31 4046
2238.76 3841
2239.20 3835
2239.65 3979
2240.10 4041
2240.54 3840
2240.99 4016
2241.43 3582
2241.88 3490
2242.33 3410
2242.77 3310
2243.22 3227
2243.67 3333
2244.11 3213
2244.56 3321
2245.01 2969
2245.45 2895
2245.90 3124
2246.35 2811
2246.79 2900
2247.24 3145
2247.69 3142
2248.13 2960
2248.58 3006
2249.03 3103
2249.48 2802
2249.92 3090
2250.37 3068
2250.82 2823
2251.27 3161
2251.71 3246
2252.16 3253
2252.61 3301
2253.05 3289
2253.50 3353
2253.95 3213
2254.40 3192
2254.85 3212
2255.29 2931
2255.74 3169
2256.19 2997
2256.64 3163
2257.08 2899
2257.53 2937
2257.98 3198
2258.43 3083
2258.88 2995
2259.32 3114
2259.77 3249
2260.22 3433
2260.67 3354
2261.12 3626
2261.57 3838
2262.01 3764
2262.46 3837
2262.91 4259
2263.36 4078
2263.81 4410
2264.26 4667
2264.71 4633
2265.15 4697
2265.60 4867
2266.05 4811
2266.50 4678
2266.95 4858
2267.40 4564
2267.85 4581
2268.30 4729
2268.75 4894
2269.19 4735
2269.64 4953
2270.09 5070
2270.54 4796
2270.99 4812
2271.44 4776
2271.89 4773
2272.34 4522
2272.79 4093
2273.24 4035
2273.69 4087
2274.14 3937
2274.59 3732
2275.04 3419
2275.49 3545
2275.94 3314
2276.39 3074
2276.84 3147
2277.29 3540
2277.74 3470
2278.19 3467
2278.64 3385
2279.09 3245
2279.54 3545
2279.99 3523
2280.44 3560
2280.89 3748
2281.34 3745
2281.79 4121
2282.24 4186
2282.69 4135
2283.14 3799
2283.59 4056
2284.04 3847
2284.49 3811
2284.94 3589
2285.39 3679
2285.84 3774
2286.29 3686
2286.74 3784
2287.19 3636
2287.65 3918
2288.10 4044
2288.55 4385
2289.00 4670
2289.45 5061
2289.90 5129
2290.35 5387
2290.80 5922
2291.25 5980
2291.71 6134
2292.16 6322
2292.61 6044
2293.06 5956
2293.51 5790
2293.96 6222
2294.41 5973
2294.87 5548
2295.32 4997
2295.77 4900
2296.22 4541
2296.67 4573
2297.12 4385
2297.58 4339
2298.03 4019
2298.48 3803
2298.93 3750
2299.38 3915
2299.84 3365
2300.29 3725
2300.74 3602
2301.19 3451
2301.65 3742
2302.10 3770
2302.55 3785
2303.00 3468
2303.46 3404
2303.91 3415
2304.36 3606
2304.81 3625
2305.27 3528
2305.72 3591
2306.17 3687
2306.62 3931
2307.08 3850
2307.53 3999
2307.98 4089
2308.44 4199
2308.89 3997
2309.34 4087
2309.79 4251
2310.25 4426
2310.70 4613
2311.15 4630
2311.61 4365
2312.06 4314
2312.51 4527
2312.97 4223
2313.42 3764
2313.87 3699
2314.33 3818
2314.78 3768
2315.24 3784
2315.69 3567
2316.14 3386
2316.60 3690
2317.05 3720
2317.50 3569
2317.96 3676
2318.41 3566
2318.87 3623
2319.32 3712
2319.77 3640
2320.23 3576
2320.68 4031
2321.14 3934
2321.59 3939
2322.05 3915
2322.50 3540
2322.95 3780
2323.41 3910
2323.86 3876
2324.32 3911
2324.77 3989
2325.23 4078
2325.68 3748
2326.14 3823
2326.59 4024
2327.05 3967
2327.50 3954
2327.96 3973
2328.41 4170
2328.86 3866
2329.32 3781
2329.78 3997
2330.23 3814
2330.69 3891
2331.14 3682
2331.60 3636
2332.05 3843
2332.51 3698
2332.96 3578
2333.42 3434
2333.87 3102
2334.33 3322
2334.78 3433
2335.24 3237
2335.69 3409
2336.15 3482
2336.61 3598
2337.06 3882
2337.52 4093
2337.97 4237
2338.43 4217
2338.89 4387
2339.34 5144
2339.80 5434
2340.25 5641
2340.71 6344
2341.17 6585
2341.62 6003
2342.08 5956
2342.53 5949
2342.99 5680
2343.45 5874
2343.90 5722
2344.36 5497
2344.82 5281
2345.27 5200
2345.73 5454
2346.19 5534
2346.64 5582
2347.10 5321
2347.56 5044
2348.01 5121
2348.47 4914
2348.93 4681
2349.38 4629
2349.84 4212
2350.30 4133
2350.76 4445
2351.21 4069
2351.67 3888
2352.13 4035
2352.58 3985
2353.04 4019
2353.50 3821
2353.96 3787
2354.41 3876
2354.87 3766
2355.33 3595
2355.79 3513
2356.24 3346
2356.70 3423
2357.16 3373
2357.62 3392
2358.08 3638
2358.53 3480
2358.99 3543
2359.45 3684
2359.91 3884
2360.37 3842
2360.82 3869
2361.28 3887
2361.74 3897
2362.20 3958
2362.66 4054
2363.11 4041
2363.57 4307
2364.03 4088
2364.49 4100
2364.95 4145
2365.41 3902
2365.86 3937
2366.32 4106
2366.78 4018
2367.24 4015
2367.70 4170
2368.16 4262
2368.62 4473
2369.08 4716
2369.54 4197
2369.99 4195
2370.45 4413
2370.91 4387
2371.37 4005
2371.83 3952
2372.29 3730
2372.75 3764
2373.21 3759
2373.67 3640
2374.13 3426
2374.59 3479
2375.05 3672
2375.51 3695
2375.96 3657
2376.42 3837
2376.88 3741
2377.34 3886
2377.80 3786
2378.26 3940
2378.72 4226
2379.18 4288
2379.64 4063
2380.10 4122
2380.56 4126
2381.02 4296
2381.48 4269
2381.94 3895
2382.40 3838
2382.86 3910
2383.32 3917
2383.78 3896
2384.24 3814
2384.70 3812
2385.17 3705
2385.63 3493
2386.09 3612
2386.55 3737
2387.01 3870
2387.47 3652
2387.93 3452
2388.39 3513
2388.85 3630
2389.31 3699
2389.77 3494
2390.23 3519
2390.69 3406
2391.15 3443
2391.62 3332
2392.08 3381
2392.54 3419
2393.00 3381
2393.46 3478
2393.92 3349
2394.38 3228
2394.84 3426
2395.31 3547
2395.77 3470
2396.23 3385
2396.69 3393
2397.15 3360
2397.61 3704
2398.08 3362
2398.54 3444
2399.00 3203
2399.46 3397
2399.92 3436
2400.38 3334
2400.85 3576
2401.31 3246
2401.77 3374
2402.23 3517
2402.69 3253
2403.16 3444
2403.62 3284
2404.08 3451
2404.54 3668
2405.01 3497
2405.47 3691
2405.93 3839
2406.39 3760
2406.86 3830
2407.32 3629
2407.78 3521
2408.24 3595
2408.71 3423
2409.17 3385
2409.63 3394
2410.09 3492
2410.56 3415
2411.02 3272
2411.48 3212
2411.95 3306
2412.41 3031
2412.87 3081
2413.34 3042
2413.80 3355
2414.26 3370
2414.73 3624
2415.19 3526
2415.65 3454
2416.12 3810
2416.58 3833
2417.04 3916
2417.51 4063
2417.97 4412
2418.43 4375
2418.90 4471
2419.36 4514
2419.82 4598
2420.29 4339
2420.75 4307
2421.22 4369
2421.68 4193
2422.14 4100
2422.61 3810
2423.07 4126
2423.54 4147
2424.00 4087
2424.47 3874
2424.93 4308
2425.39 4556
2425.86 4456
2426.32 4273
2426.79 4507
2427.25 4414
2427.72 4620
2428.18 4785
2428.65 4729
2429.11 4746
2429.57 4544
2430.04 4055
2430.50 3997
2430.97 3866
2431.43 3912
2431.90 3941
2432.36 3973
2432.83 3798
2433.29 3826
2433.76 3976
2434.22 3730
2434.69 3768
2435.15 3616
2435.62 3718
2436.09 3693
2436.55 4086
2437.02 4530
2437.48 4522
2437.95 4615
2438.41 4917
2438.88 5097
2439.34 5710
2439.81 6015
2440.28 6450
2440.74 6540
2441.21 6678
2441.67 6865
2442.14 6560
2442.60 6521
2443.07 6102
2443.54 5455
2444.00 5000
2444.47 4710
2444.94 4384
2445.40 3920
2445.87 3793
2446.33 3699
2446.80 3541
2447.27 3429
2447.73 3360
2448.20 3111
2448.67 3422
2449.13 3272
2449.60 3310
2450.07 3274
2450.53 3248
2451.00 3140
2451.47 3280
2451.93 3370
2452.40 3350
2452.87 3377
2453.33 3176
2453.80 3448
2454.27 3363
2454.74 3377
2455.20 3221
2455.67 3575
2456.14 3425
2456.60 3532
2457.07 3802
2457.54 3147
2458.01 3327
2458.47 3537
2458.94 3241
2459.41 3413
2459.88 3264
2460.34 3147
2460.81 3253
2461.28 3486
2461.75 3369
2462.21 3248
2462.68 3324
2463.15 3261
2463.62 3514
2464.09 3440
2464.55 3640
2465.02 3560
2465.49 3640
2465.96 3807
2466.43 3660
2466.90 3795
2467.36 3615
2467.83 3682
2468.30 3535
2468.77 3679
2469.24 3836
2469.71 3570
2470.17 3756
2470.64 3570
2471.11 3474
2471.58 3528
2472.05 3430
2472.52 3363
2472.99 3219
2473.46 3244
2473.93 3244
2474.39 3078
2474.86 3357
2475.33 3472
2475.80 3206
2476.27 3294
2476.74 3615
2477.21 3743
2477.68 4236
2478.15 4207
2478.62 4455
2479.09 4697
2479.56 4927
2480.03 4889
2480.49 4976
2480.96 5305
2481.43 5308
2481.90 5117
2482.37 4690
2482.84 4670
2483.31 4527
2483.78 4465
2484.25 4278
2484.72 4179
2485.19 3902
2485.66 3970
2486.13 3649
2486.60 3704
2487.07 3731
2487.54 3593
2488.01 3427
2488.48 3331
2488.95 3189
2489.43 3295
2489.90 3414
2490.37 2959
2490.84 3228
2491.31 3365
2491.78 3440
2492.25 3667
2492.72 3433
2493.19 3530
2493.66 3701
2494.13 3381
2494.60 3693
2495.07 3704
2495.54 3745
2496.02 3636
2496.49 3664
2496.96 3498
2497.43 3618
2497.90 3696
2498.37 3634
2498.84 3502
2499.31 3433
2499.79 3488
2500.26 3243
2500.73 3215
2501.20 3197
2501.67 2885
2502.14 3106
2502.61 3230
2503.09 3242
2503.56 3042
2504.03 3120
2504.50 3260
2504.97 3393
2505.45 3557
2505.92 3528
2506.39 3570
2506.86 3849
2507.33 4105
2507.81 4050
2508.28 4012
2508.75 4257
2509.22 4359
2509.69 4726
2510.17 4507
2510.64 4634
2511.11 4618
2511.58 4513
2512.06 4615
2512.53 4625
2513.00 4610
2513.47 4391
2513.95 4562
2514.42 4416
2514.89 4129
2515.37 4001
2515.84 4097
2516.31 3938
2516.78 3937
2517.26 3947
2517.73 3934
2518.20 3822
2518.68 4077
2519.15 4045
2519.62 4094
2520.10 3926
2520.57 3603
2521.04 3546
2521.52 3610
2521.99 3679
2522.46 3609
2522.94 3379
2523.41 3457
2523.89 3493
2524.36 3414
2524.83 3356
2525.31 3594
2525.78 3720
2526.25 3409
2526.73 3692
2527.20 3605
2527.68 3827
2528.15 3890
2528.62 3720
2529.10 3823
2529.57 3507
2530.05 3317
2530.52 3478
2531.00 3681
2531.47 3559
2531.94 3626
2532.42 3776
2532.89 4025
2533.37 3906
2533.84 3946
2534.32 3720
2534.79 3756
2535.27 3829
2535.74 3859
2536.22 3599
2536.69 3348
2537.17 3256
2537.64 3328
2538.12 3550
2538.59 3651
2539.07 3726
2539.54 3598
2540.02 3434
2540.49 3444
2540.97 3422
2541.44 3638
2541.92 3437
2542.39 3470
2542.87 3532
2543.34 3586
2543.82 3584
2544.29 3618
2544.77 3962
2545.25 4369
2545.72 4204
2546.20 4309
2546.67 4597
2547.15 4803
2547.62 5013
2548.10 4922
2548.58 5347
2549.05 5457
2549.53 5281
2550.00 5417
2550.48 5213
2550.96 5004
2551.43 5350
2551.91 5365
2552.39 5262
2552.86 5323
2553.34 5221
2553.82 5593
2554.29 5986
2554.77 6184
2555.24 6381
2555.72 6621
2556.20 6696
2556.67 6977
2557.15 6517
2557.63 6646
2558.11 6110
2558.58 5913
2559.06 5513
2559.54 5378
2560.01 4986
2560.49 4407
2560.97 4076
2561.44 4022
2561.92 3807
2562.40 3573
2562.88 3583
2563.35 3701
2563.83 3590
2564.31 3327
2564.79 3379
2565.26 3411
2565.74 3430
2566.22 3405
2566.70 3377
2567.17 3373
2567.65 3491
2568.13 3352
2568.61 2988
2569.09 3308
2569.56 3183
2570.04 3172
2570.52 3226
2571.00 3212
2571.48 3084
2571.95 3234
2572.43 3133
2572.91 3111
2573.39 3316
2573.87 3183
2574.35 3082
2574.82 3248
2575.30 3315
2575.78 3089
2576.26 3217
2576.74 3061
2577.22 3123
2577.70 3256
2578.17 3173
2578.65 3272
2579.13 3052
2579.61 3144
2580.09 3121
2580.57 3145
2581.05 3363
2581.53 3414
2582.01 3238
2582.48 3022
2582.96 3052
2583.44 3055
2583.92 3100
2584.40 3210
2584.88 3225
2585.36 3309
2585.84 3347
2586.32 3274
2586.80 3385
2587.28 3484
2587.76 3545
2588.24 3584
2588.72 3312
2589.20 3526
2589.68 3476
2590.16 3721
2590.64 3783
2591.12 3885
2591.60 4047
2592.08 3999
2592.56 3860
2593.04 4042
2593.52 4243
2594.00 4226
2594.48 4560
2594.96 4535
2595.44 4489
2595.92 4692
2596.40 4788
2596.88 4597
2597.36 4490
2597.84 4472
2598.32 4481
2598.80 4127
2599.28 4047
2599.76 3851
2600.24 3651
2600.72 3928
2601.21 3720
2601.69 3509
2602.17 3299
2602.65 3303
2603.13 3735
2603.61 3226
2604.09 3090
2604.57 3317
2605.05 3425
2605.54 3339
2606.02 3585
2606.50 3663
2606.98 3875
2607.46 3589
2607.94 3957
2608.42 4075
2608.91 4483
2609.39 4658
2609.87 5117
2610.35 5246
2610.83 5393
2611.31 5288
2611.80 5306
2612.28 4918
2612.76 4957
2613.24 4843
2613.72 4317
2614.21 4442
2614.69 4584
2615.17 4215
2615.65 3929
2616.13 3565
2616.62 3635
2617.10 3399
2617.58 3442
2618.06 3205
2618.55 2943
2619.03 3008
2619.51 2877
2619.99 2968
2620.48 3252
2620.96 3212
2621.44 3111
2621.92 3049
2622.41 3108
2622.89 3005
2623.37 3117
2623.86 3050
2624.34 3083
2624.82 3273
2625.31 3115
2625.79 3127
2626.27 3114
2626.75 3082
2627.24 3261
2627.72 3173
2628.20 3323
2628.69 2998
2629.17 3184
2629.66 3216
2630.14 3276
2630.62 3381
2631.11 3435
2631.59 3563
2632.07 3553
2632.56 3549
2633.04 3507
2633.52 3422
2634.01 3387
2634.49 3510
2634.98 3569
2635.46 3527
2635.94 3445
2636.43 3309
2636.91 3219
2637.40 3246
2637.88 3618
2638.37 3745
2638.85 3648
2639.33 3659
2639.82 3798
2640.30 3839
2640.79 3787
2641.27 3626
2641.76 3726
2642.24 3714
2642.73 3530
2643.21 3355
2643.70 3411
2644.18 3258
2644.67 3106
2645.15 3052
2645.64 3143
2646.12 3148
2646.61 3063
2647.09 3095
2647.58 3450
2648.06 3609
2648.55 3571
2649.03 3794
2649.52 3624
2650.00 3414
2650.49 3381
2650.97 3258
2651.46 3416
2651.94 3391
2652.43 3320
2652.92 3366
2653.40 3520
2653.89 3308
2654.37 3307
2654.86 3245
2655.34 3428
2655.83 3388
2656.32 3491
2656.80 3610
2657.29 3354
2657.77 3252
2658.26 3219
2658.75 3050
2659.23 3090
2659.72 3071
2660.21 3144
2660.69 3276
2661.18 3116
2661.66 2992
2662.15 3055
2662.64 3003
2663.12 3130
2663.61 3178
2664.10 3143
2664.58 3356
2665.07 3280
2665.56 3131
2666.04 3095
2666.53 3213
2667.02 3124
2667.50 2995
2667.99 3164
2668.48 3229
2668.97 3484
2669.45 3216
2669.94 3150
2670.43 3462
2670.91 3508
2671.40 3442
2671.89 3755
2672.38 4037
2672.86 3924
2673.35 3800
2673.84 4083
2674.33 4039
2674.81 4191
2675.30 3983
2675.79 4146
2676.28 4405
2676.77 4384
2677.25 4256
2677.74 4167
2678.23 4474
2678.72 4709
2679.21 4585
2679.69 5037
2680.18 5344
2680.67 5845
2681.16 6208
2681.65 6267
2682.13 6428
2682.62 6269
2683.11 6311
2683.60 6675
2684.09 6654
2684.58 6507
2685.07 6293
2685.55 6794
2686.04 6324
2686.53 5751
2687.02 5531
2687.51 5550
2688.00 4861
2688.49 4511
2688.98 4171
2689.46 4024
2689.95 3930
2690.44 3653
2690.93 3624
2691.42 3636
2691.91 3401
2692.40 3734
2692.89 3703
2693.38 3534
2693.87 3507
2694.36 3631
2694.85 3728
2695.34 3473
2695.83 3570
2696.31 3666
2696.80 3581
2697.29 3737
2697.78 3553
2698.27 3677
2698.76 3673
2699.25 3491
2699.74 3750
2700.23 3795
2700.72 3923
2701.21 3770
2701.70 3993
2702.19 4265
2702.68 3931
2703.17 3914
2703.66 3990
2704.15 3930
2704.64 3938
2705.13 3811
2705.63 3802
2706.12 3846
2706.61 3494
2707.10 3507
2707.59 3346
2708.08 3340
2708.57 3536
2709.06 3266
2709.55 3538
2710.04 3596
2710.53 3696
2711.02 3530
2711.51 3718
2712.01 3720
2712.50 3854
2712.99 3721
2713.48 3532
2713.97 3386
2714.46 3546
2714.95 3564
2715.44 3803
2715.93 3774
2716.43 3428
2716.92 3570
2717.41 3695
2717.90 3502
2718.39 3568
2718.88 3628
2719.38 3734
2719.87 3638
2720.36 3636
2720.85 3642
2721.34 3823
2721.83 3885
2722.33 4000
2722.82 3955
2723.31 4306
2723.80 4420
2724.30 4272
2724.79 4227
2725.28 3896
2725.77 3814
2726.26 3915
2726.76 3556
2727.25 3480
2727.74 3562
2728.23 3484
2728.73 3297
2729.22 3271
2729.71 3469
2730.20 3516
2730.70 3316
2731.19 3469
2731.68 3568
2732.18 3561
2732.67 3400
2733.16 3405
2733.65 3408
2734.15 3634
2734.64 3651
2735.13 3653
2735.63 3668
2736.12 3642
2736.61 3647
2737.11 3713
2737.60 3877
2738.09 3756
2738.59 3562
2739.08 3518
2739.57 3487
2740.07 3496
2740.56 3549
2741.05 3637
2741.55 3529
2742.04 3378
2742.54 3507
2743.03 3402
2743.52 3209
2744.02 3173
2744.51 3142
2745.00 3133
2745.50 3298
2745.99 3068
2746.49 3298
2746.98 3111
2747.48 3196
2747.97 3050
2748.46 3283
2748.96 3326
2749.45 3535
2749.95 3148
2750.44 3173
2750.94 3371
2751.43 3245
2751.93 3284
2752.42 3369
2752.91 3398
2753.41 3509
2753.90 3509
2754.40 3232
2754.89 3558
2755.39 3565
2755.88 3920
2756.38 3570
2756.87 3587
2757.37 3375
2757.86 3408
2758.36 3485
2758.85 3607
2759.35 3494
2759.85 3333
2760.34 3260
2760.84 3118
2761.33 3296
2761.83 3462
2762.32 3247
2762.82 3331
2763.31 3316
2763.81 3303
2764.31 3138
2764.80 3238
2765.30 3263
2765.79 3229
2766.29 3202
2766.78 3206
2767.28 3244
2767.78 3411
2768.27 3406
2768.77 3222
2769.27 3444
2769.76 3519
2770.26 3443
2770.75 3226
2771.25 3396
2771.75 3565
2772.24 3670
2772.74 3482
2773.24 3743
2773.73 3759
2774.23 3961
2774.73 3682
2775.22 3932
2775.72 3809
2776.22 4144
2776.71 4203
2777.21 4062
2777.71 4227
2778.20 4417
2778.70 4092
2779.20 4118
2779.70 4123
2780.19 4000
2780.69 3891
2781.19 3771
2781.68 3649
2782.18 3665
2782.68 3727
2783.18 3745
2783.67 3618
2784.17 3622
2784.67 3767
2785.17 3518
2785.66 3499
2786.16 3522
2786.66 3332
2787.16 3125
2787.66 3447
2788.15 3304
2788.65 3219
2789.15 3335
2789.65 3416
2790.14 3486
2790.64 3257
2791.14 3196
2791.64 3313
2792.14 3480
2792.64 3584
2793.13 3699
2793.63 4108
2794.13 4076
2794.63 4151
2795.13 4580
2795.63 5284
2796.12 5922
2796.62 6155
2797.12 6378
2797.62 6923
2798.12 7141
2798.62 6992
2799.12 6640
2799.62 6370
2800.12 5875
2800.61 5494
2801.11 5564
2801.61 5105
2802.11 4523
2802.61 4378
2803.11 4453
2803.61 4785
2804.11 5049
2804.61 5235
2805.11 5482
2805.61 5605
2806.11 6116
2806.61 6822
2807.11 7505
2807.60 8130
2808.10 8591
2808.60 8688
2809.10 9130
2809.60 9486
2810.10 9549
2810.60 9017
2811.10 8782
2811.60 8604
2812.10 7581
2812.60 6371
2813.10 5999
2813.60 5510
2814.10 5139
2814.60 4703
2815.10 4441
2815.60 4332
2816.10 4167
2816.61 4111
2817.11 4178
2817.61 4159
2818.11 4235
2818.61 4598
2819.11 4691
2819.61 4402
2820.11 4314
2820.61 4268
2821.11 4717
2821.61 4434
2822.11 4344
2822.61 4094
2823.11 4060
2823.62 3903
2824.12 3883
2824.62 3714
2825.12 3794
2825.62 3971
2826.12 3745
2826.62 3652
2827.12 3529
2827.63 3488
2828.13 3473
2828.63 3671
2829.13 3524
2829.63 3554
2830.13 3399
2830.63 3736
2831.14 3652
2831.64 3607
2832.14 3614
2832.64 3705
2833.14 3674
2833.65 3593
2834.15 3560
2834.65 3964
2835.15 3753
2835.65 3908
2836.16 3613
2836.66 4009
2837.16 4292
2837.66 4457
2838.16 4575
2838.67 4404
2839.17 4403
2839.67 4524
2840.17 4708
2840.68 4512
2841.18 4258
2841.68 4271
2842.19 4017
2842.69 3921
2843.19 3990
2843.69 4039
2844.20 3870
2844.70 3928
2845.20 3914
2845.71 4295
2846.21 4250
2846.71 4420
2847.21 4644
2847.72 4538
2848.22 4333
2848.72 4322
2849.23 4237
2849.73 4213
2850.23 4005
2850.74 3796
2851.24 3837
2851.74 3560
2852.25 3346
2852.75 3541
2853.26 3373
2853.76 3520
2854.26 3448
2854.77 3610
2855.27 3573
2855.77 3664
2856.28 3610
2856.78 3812
2857.29 3795
2857.79 3848
2858.29 3818
2858.80 3602
2859.30 3791
2859.81 3967
2860.31 3867
2860.82 3850
2861.32 3760
2861.82 3640
2862.33 3918
2862.83 3767
2863.34 3637
2863.84 3796
2864.35 3724
2864.85 3649
2865.36 3528
2865.86 3455
2866.37 3437
2866.87 3443
2867.38 3243
2867.88 3362
2868.39 3340
2868.89 3330
2869.40 3476
2869.90 3416
2870.41 3498
2870.91 3477
2871.42 3621
2871.92 3728
2872.43 3723
2872.93 3648
2873.44 3687
2873.94 3993
2874.45 3694
2874.95 3826
2875.46 4278
2875.97 3856
2876.47 3837
2876.98 4048
2877.48 3974
2877.99 3903
2878.49 4320
2879.00 4412
2879.51 4973
2880.01 4938
2880.52 5304
2881.03 5714
2881.53 6339
2882.04 6237
2882.54 6355
2883.05 6235
2883.56 6273
2884.06 6592
2884.57 6344
2885.08 6706
2885.58 6123
2886.09 6333
2886.60 6736
2887.10 6753
2887.61 6953
2888.12 7175
2888.62 6938
2889.13 7088
2889.64 6612
2890.14 5567
2890.65 5484
2891.16 5139
2891.66 4786
2892.17 4716
2892.68 4379
2893.18 4298
2893.69 4172
2894.20 3786
2894.71 3891
2895.21 3975
2895.72 3972
2896.23 3983
2896.74 3960
2897.24 3942
2897.75 4080
2898.26 3900
2898.77 3830
2899.27 4029
2899.78 3913
2900.29 4191
2900.80 3927
2901.31 3715
2901.81 3927
2902.32 4000
2902.83 3890
2903.34 4020
2903.85 4271
2904.35 4363
2904.86 4186
2905.37 4234
2905.88 4402
2906.39 4378
2906.90 4304
2907.40 4265
2907.91 4307
2908.42 4240
2908.93 4226
2909.44 4175
2909.95 4288
2910.46 3978
2910.96 3987
2911.47 3984
2911.98 3802
2912.49 3970
2913.00 4150
2913.51 4296
2914.02 4264
2914.53 4518
2915.04 4417
2915.54 4434
2916.05 4373
2916.56 4413
2917.07 4699
2917.58 4554
2918.09 4944
2918.60 5028
2919.11 4889
2919.62 4777
2920.13 5016
2920.64 5230
2921.15 5143
2921.66 5184
2922.17 5464
2922.68 5769
2923.19 5761
2923.70 6350
2924.21 6807
2924.72 7621
2925.23 7984
2925.74 8324
2926.25 8505
2926.76 8377
2927.27 8039
2927.78 7674
2928.29 7312
2928.80 6411
2929.31 5962
2929.82 5633
2930.33 4655
2930.84 4314
2931.35 4006
2931.86 3678
2932.37 3578
2932.88 3457
2933.39 3410
2933.90 3516
2934.41 3625
2934.92 3439
2935.44 3475
2935.95 3623
2936.46 3580
2936.97 3745
2937.48 3734
2937.99 3928
2938.50 3873
2939.01 3635
2939.52 3666
2940.04 3735
2940.55 3760
2941.06 3643
2941.57 3637
2942.08 3574
2942.59 3734
2943.10 4243
2943.62 4333
2944.13 4289
2944.64 4712
2945.15 4765
2945.66 5010
2946.17 4985
2946.69 4886
2947.20 4623
2947.71 4510
2948.22 4736
2948.73 4691
2949.25 4516
2949.76 4246
2950.27 4015
2950.78 4064
2951.29 3925
2951.81 3798
2952.32 3646
2952.83 3539
2953.34 4063
2953.86 3935
2954.37 3773
2954.88 3903
2955.39 3919
2955.91 3568
2956.42 3649
2956.93 3908
2957.45 3774
2957.96 3856
2958.47 3950
2958.98 4316
2959.50 4533
2960.01 4400
2960.52 4299
2961.04 4460
2961.55 4887
2962.06 4623
2962.58 4636
2963.09 4876
2963.60 4916
2964.12 4732
2964.63 4360
2965.14 4192
2965.66 4268
2966.17 4143
2966.68 3864
2967.20 3770
2967.71 3624
2968.22 3501
2968.74 3234
2969.25 3245
2969.77 3245
2970.28 3255
2970.79 3478
2971.31 3433
2971.82 3306
2972.34 3471
2972.85 3366
2973.36 3326
2973.88 3474
2974.39 3544
2974.91 3604
2975.42 3734
2975.94 3601
2976.45 3524
2976.96 3578
2977.48 3564
2977.99 3452
2978.51 3545
2979.02 3501
2979.54 3577
2980.05 3577
2980.57 3673
2981.08 3401
2981.60 3579
2982.11 3920
2982.63 3870
2983.14 3951
2983.66 4045
2984.17 3915
2984.69 3940
2985.20 4158
2985.72 3951
2986.23 4011
2986.75 4264
2987.26 3859
2987.78 3816
2988.29 4330
2988.81 4312
2989.32 4250
2989.84 4344
2990.36 4466
2990.87 4629
2991.39 4232
2991.90 4594
2992.42 5349
2992.94 5418
2993.45 5215
2993.97 5553
2994.48 5713
2995.00 5500
2995.51 5597
2996.03 5638
2996.55 6118
2997.06 5991
2997.58 5984
2998.10 6236
2998.61 6369
2999.13 6680
2999.65 6336
3000.16 6222
3000.68 6078
3001.19 6026
3001.71 5967
3002.23 6049
3002.74 6201
3003.26 6437
3003.78 6336
3004.30 6212
3004.81 6114
3005.33 6256
3005.85 6473
3006.36 6265
3006.88 5755
3007.40 5583
3007.91 5446
3008.43 5030
3008.95 4761
3009.47 4754
3009.98 4160
3010.50 3978
3011.02 3732
3011.54 3653
3012.05 3696
3012.57 3559
3013.09 3649
3013.61 3616
3014.12 3615
3014.64 3825
3015.16 3943
3015.68 3865
3016.19 3783
3016.71 3989
3017.23 4178
3017.75 4225
3018.27 3935
3018.78 3829
3019.30 4091
3019.82 4156
3020.34 4379
3020.86 4531
3021.38 4390
3021.89 4513
3022.41 4997
3022.93 4707
3023.45 4763
3023.97 4923
3024.49 5055
3025.01 5456
3025.52 5340
3026.04 5308
3026.56 5146
3027.08 5020
3027.60 4833
3028.12 4756
3028.64 4489
3029.16 4391
3029.67 4202
3030.19 4270
3030.71 4099
3031.23 4397
3031.75 4801
3032.27 4957
3032.79 5136
3033.31 5121
3033.83 5467
3034.35 5499
3034.87 5788
3035.39 6200
3035.91 6578
3036.43 6720
3036.95 6635
3037.47 6284
3037.99 6176
3038.50 6217
3039.02 5589
3039.54 5502
3040.06 4951
3040.58 5046
3041.10 4559
3041.62 4047
3042.14 3916
3042.66 3865
3043.18 3635
3043.70 3630
3044.23 3543
3044.75 3629
3045.27 3666
3045.79 3536
3046.31 3614
3046.83 3511
3047.35 3871
3047.87 3969
3048.39 3834
3048.91 3701
3049.43 3696
3049.95 3771
3050.47 3639
3050.99 3565
3051.51 3595
3052.03 3514
3052.56 3658
3053.08 3649
3053.60 3509
3054.12 3376
3054.64 3766
3055.16 3751
3055.68 3588
3056.20 3735
3056.72 3639
3057.25 3741
3057.77 3851
3058.29 3739
3058.81 3471
3059.33 3675
3059.85 3514
3060.38 3729
3060.90 3791
3061.42 3630
3061.94 3618
3062.46 3850
3062.98 3647
3063.51 3800
3064.03 4052
3064.55 3775
3065.07 3862
3065.59 4070
3066.12 3884
3066.64 3891
3067.16 4063
3067.68 4031
3068.21 4002
3068.73 3806
3069.25 3712
3069.77 3634
3070.30 3744
3070.82 3677
3071.34 3713
3071.86 3712
3072.39 3905
3072.91 3948
3073.43 4085
3073.95 4237
3074.48 4330
3075.00 4392
3075.52 4246
3076.05 4661
3076.57 4639
3077.09 4352
3077.61 4558
3078.14 4558
3078.66 4435
3079.18 4707
3079.71 4826
3080.23 4655
3080.75 4645
3081.28 4969
3081.80 4623
3082.32 4780
3082.85 4422
3083.37 4429
3083.90 4286
3084.42 4128
3084.94 4099
3085.47 3919
3085.99 4103
3086.51 4245
3087.04 3742
3087.56 3809
3088.09 3888
3088.61 3899
3089.13 3871
3089.66 3554
3090.18 3709
3090.71 3630
3091.23 3598
3091.76 3422
3092.28 3579
3092.80 3609
3093.33 3636
3093.85 3869
3094.38 3750
3094.90 3641
3095.43 3697
3095.95 3818
3096.48 4037
3097.00 4375
3097.53 4218
3098.05 4592
3098.58 4643
3099.10 4511
3099.63 5051
3100.15 5750
3100.68 6315
3101.20 6460
3101.73 7170
3102.25 7855
3102.78 8565
3103.30 8724
3103.83 8825
3104.35 9018
3104.88 8839
3105.40 8143
3105.93 8011
3106.45 7304
3106.98 6540
3107.51 5696
3108.03 5073
3108.56 4464
3109.08 4474
3109.61 4426
3110.13 4599
3110.66 4607
3111.19 4725
3111.71 4565
3112.24 4538
3112.76 4679
3113.29 4398
3113.82 4458
3114.34 4421
3114.87 4165
3115.40 3717
3115.92 3861
3116.45 3919
3116.98 3713
3117.50 3707
3118.03 3670
3118.55 3584
3119.08 3570
3119.61 3876
3120.13 3720
3120.66 3573
3121.19 3393
3121.72 3696
3122.24 3673
3122.77 3826
3123.30 3959
3123.82 3726
3124.35 3641
3124.88 3585
3125.40 3763
3125.93 3526
3126.46 3673
3126.99 3596
3127.51 3542
3128.04 3501
3128.57 3506
3129.10 3507
3129.62 3372
3130.15 3386
3130.68 3614
3131.21 3504
3131.73 3512
3132.26 3458
3132.79 3477
3133.32 3441
3133.85 3472
3134.37 3325
3134.90 3158
3135.43 3396
3135.96 3472
3136.49 3775
3137.01 3699
3137.54 3774
3138.07 3619
3138.60 3789
3139.13 3575
3139.65 3504
3140.18 3434
3140.71 3523
3141.24 3642
3141.77 3506
3142.30 3435
3142.83 3546
3143.35 3470
3143.88 3329
3144.41 3346
3144.94 3561
3145.47 3620
3146.00 3799
3146.53 3979
3147.06 3873
3147.59 3749
3148.11 4254
3148.64 4157
3149.17 4417
3149.70 4199
3150.23 4414
3150.76 4635
3151.29 4462
3151.82 4388
3152.35 4145
3152.88 3946
3153.41 3803
3153.94 3958
3154.47 3537
3155.00 3623
3155.53 3674
3156.06 3860
3156.59 3757
3157.12 3721
3157.65 3901
3158.18 3805
3158.71 3839
3159.24 3939
3159.77 3806
3160.30 3867
3160.83 3795
3161.36 3925
3161.89 3878
3162.42 3777
3162.95 3456
3163.48 3692
3164.01 3463
3164.54 3346
3165.07 3464
3165.60 3348
3166.13 3537
3166.66 3764
3167.19 3592
3167.72 3306
3168.25 3327
3168.78 3733
3169.31 3806
3169.85 3653
3170.38 3762
3170.91 3538
3171.44 3631
3171.97 3464
3172.50 3473
3173.03 3474
3173.56 3250
3174.09 3170
3174.63 3238
3175.16 3310
3175.69 3387
3176.22 3266
3176.75 3212
3177.28 3485
3177.81 3429
3178.35 3167
3178.88 3151
3179.41 3397
3179.94 3672
3180.47 3828
3181.00 3475
3181.54 3330
3182.07 3566
3182.60 3759
3183.13 3449
3183.66 3509
3184.20 3442
3184.73 3428
3185.26 3247
3185.79 3514
3186.33 3602
3186.86 3487
3187.39 3616
3187.92 3571
3188.46 3386
3188.99 3271
3189.52 3422
3190.05 3647
3190.59 3457
3191.12 3343
3191.65 3204
3192.18 3275
3192.72 3247
3193.25 3256
3193.78 3289
3194.32 3178
3194.85 3386
3195.38 3474
3195.91 3536
3196.45 3236
3196.98 3332
3197.51 3447
3198.05 3361
3198.58 3542
3199.11 3558
3199.65 3564
3200.18 3712
3200.71 3806
3201.25 3745
3201.78 4009
3202.32 4086
3202.85 4141
3203.38 4075
3203.92 4153
3204.45 4373
3204.98 4498
3205.52 4488
3206.05 4207
3206.59 4180
3207.12 4141
3207.65 4031
3208.19 4191
3208.72 4393
3209.26 4541
3209.79 4389
3210.32 4615
3210.86 4763
3211.39 4722
3211.93 4681
3212.46 4462
3213.00 4523
3213.53 4412
3214.07 4462
3214.60 4308
3215.14 4174
3215.67 4206
3216.20 3904
3216.74 4061
3217.27 3742
3217.81 3664
3218.34 3663
3218.88 3689
3219.41 3710
3219.95 3746
3220.48 3608
3221.02 3725
3221.56 4033
3222.09 3771
3222.63 4024
3223.16 3869
3223.70 4083
3224.23 4264
3224.77 3929
3225.30 4191
3225.84 3938
3226.37 4494
3226.91 4217
3227.45 4256
3227.98 4164
3228.52 3797
3229.05 3574
3229.59 3781
3230.12 3642
3230.66 3570
3231.20 3516
3231.73 3514
3232.27 3312
3232.81 3428
3233.34 3531
3233.88 3607
3234.41 3583
3234.95 3466
3235.49 3257
3236.02 3463
3236.56 3595
3237.10 3699
3237.63 3775
3238.17 3989
3238.71 4153
3239.24 3875
3239.78 3918
3240.32 3783
3240.85 3763
3241.39 3685
3241.93 3673
3242.46 3592
3243.00 3821
3243.54 3709
3244.07 3441
3244.61 3487
3245.15 3546
3245.69 3314
3246.22 3627
3246.76 3573
3247.30 3388
3247.84 3461
3248.37 3471
3248.91 3513
3249.45 3711
3249.99 3793
3250.52 3702
3251.06 3742
3251.60 3623
3252.14 3647
3252.67 3545
3253.21 3523
3253.75 3660
3254.29 3680
3254.83 3685
3255.36 3821
3255.90 3657
3256.44 3721
3256.98 4005
3257.52 4190
3258.05 4540
3258.59 4438
3259.13 4596
3259.67 4890
3260.21 5091
3260.75 4840
3261.29 5177
3261.82 6156
3262.36 6012
3262.90 5841
3263.44 6233
3263.98 6286
3264.52 6339
3265.06 6347
3265.60 6064
3266.13 6229
3266.67 6487
3267.21 6728
3267.75 6448
3268.29 6628
3268.83 6108
3269.37 6098
3269.91 5800
3270.45 5283
3270.99 4942
3271.53 4560
3272.07 4340
3272.60 4224
3273.14 3802
3273.68 3868
3274.22 3594
3274.76 3762
3275.30 3867
3275.84 3951
3276.38 4026
3276.92 4006
3277.46 4122
3278.00 4345
3278.54 4374
3279.08 4430
3279.62 4475
3280.16 4062
3280.70 4364
3281.24 4551
3281.78 4592
3282.32 4510
3282.86 4590
3283.40 4637
3283.94 4433
3284.48 4870
3285.02 5238
3285.56 5223
3286.11 5044
3286.65 5295
3287.19 5469
3287.73 5380
3288.27 5201
3288.81 4879
3289.35 5354
3289.89 5152
3290.43 5038
3290.97 5109
3291.51 5027
3292.05 4933
3292.60 5578
3293.14 5976
3293.68 6036
3294.22 6360
3294.76 7154
3295.30 7233
3295.84 7448
3296.38 7814
3296.93 8075
3297.47 8232
3298.01 7856
3298.55 7558
3299.09 6951
3299.63 6552
3300.18 5741
3300.72 5426
3301.26 5407
3301.80 5174
3302.34 4842
3302.89 4757
3303.43 4531
3303.97 4560
3304.51 4396
3305.05 4655
3305.60 4498
3306.14 4287
3306.68 4139
3307.22 4069
3307.76 4056
3308.31 3893
3308.85 3921
3309.39 3922
3309.93 3720
3310.48 3866
3311.02 3887
3311.56 3828
3312.11 4005
3312.65 3899
3313.19 4200
3313.73 4353
3314.28 4362
3314.82 4544
3315.36 4682
3315.91 4751
3316.45 4709
3316.99 4605
3317.53 4867
3318.08 4918
3318.62 5211
3319.16 5217
3319.71 5278
3320.25 5294
3320.79 5432
3321.34 6023
3321.88 6016
3322.43 5773
3322.97 5980
3323.51 6202
3324.06 5783
3324.60 5881
3325.14 5735
3325.69 5586
3326.23 5538
3326.78 5114
3327.32 5367
3327.86 5100
3328.41 5332
3328.95 5552
3329.50 5513
3330.04 5602
3330.58 6335
3331.13 7188
3331.67 8042
3332.22 9406
3332.76 11243
3333.31 14077
3333.85 16205
3334.39 19203
3334.94 22244
3335.48 24837
3336.03 27302
3336.57 29325
3337.12 29967
3337.66 29992
3338.21 28702
3338.75 26860
3339.30 24225
3339.84 20947
3340.39 18151
3340.93 15781
3341.48 12843
3342.02 10287
3342.57 9012
3343.11 7729
3343.66 7060
3344.20 6329
3344.75 5772
3345.29 5592
3345.84 5417
3346.39 5394
3346.93 5303
3347.48 5014
3348.02 5199
3348.57 5294
3349.11 5292
3349.66 5255
3350.21 5404
3350.75 5790
3351.30 5615
3351.84 5753
3352.39 5268
3352.94 5731
3353.48 5372
3354.03 5411
3354.57 5498
3355.12 5588
3355.67 5437
3356.21 5392
3356.76 5520
3357.31 5294
3357.85 5127
3358.40 4849
3358.94 4612
3359.49 4624
3360.04 4461
3360.58 4324
3361.13 4208
3361.68 4050
3362.22 4014
3362.77 4301
3363.32 4251
3363.87 4062
3364.41 4378
3364.96 4510
3365.51 4407
3366.05 4375
3366.60 4341
3367.15 4296
3367.70 4320
3368.24 4385
3368.79 4123
3369.34 4352
3369.88 4747
3370.43 4962
3370.98 5022
3371.53 5195
3372.07 5276
3372.62 5412
3373.17 5901
3373.72 6228
3374.27 6404
3374.81 6622
3375.36 6642
3375.91 6477
3376.46 6434
3377.01 6064
3377.55 5494
3378.10 5154
3378.65 5049
3379.20 4643
3379.75 4358
3380.29 4197
3380.84 3940
3381.39 3891
3381.94 3927
3382.49 3793
3383.04 3675
3383.58 3752
3384.13 3726
3384.68 3635
3385.23 3839
3385.78 3635
3386.33 3737
3386.88 3659
3387.43 3658
3387.97 3899
3388.52 3641
3389.07 3896
3389.62 3804
3390.17 3625
3390.72 3777
3391.27 3652
3391.82 3648
3392.37 3840
3392.92 3671
3393.47 3754
3394.02 3875
3394.56 3999
3395.11 3668
3395.66 3544
3396.21 3595
3396.76 3693
3397.31 3739
3397.86 3515
3398.41 3527
3398.96 3282
3399.51 3374
3400.06 3273
3400.61 3215
3401.16 3362
3401.71 3143
3402.26 3141
3402.81 3214
3403.36 3200
3403.91 3098
3404.46 3171
3405.01 3038
3405.56 3150
3406.11 3232
3406.66 3138
3407.21 3150
3407.76 3198
3408.32 3262
3408.87 3252
3409.42 3173
3409.97 3791
3410.52 3730
3411.07 3709
3411.62 3778
3412.17 4043
3412.72 4243
3413.27 4497
3413.82 4600
3414.37 4366
3414.93 4002
3415.48 3792
3416.03 3806
3416.58 3678
3417.13 3363
3417.68 3238
3418.23 3209
3418.78 3166
3419.34 3022
3419.89 3115
3420.44 3172
3420.99 3310
3421.54 3279
3422.09 3249
3422.65 3351
3423.20 3149
3423.75 3334
3424.30 3431
3424.85 3628
3425.40 3602
3425.96 3475
3426.51 3547
3427.06 3721
3427.61 3423
3428.16 3325
3428.72 3121
3429.27 3069
3429.82 3198
3430.37 2861
3430.93 3196
3431.48 3499
3432.03 3211
3432.58 3213
3433.14 2990
3433.69 2992
3434.24 3091
3434.79 2971
3435.35 3159
3435.90 3186
3436.45 3363
3437.00 3304
3437.56 3120
3438.11 3147
3438.66 3248
3439.22 3362
3439.77 3503
3440.32 3360
3440.88 3383
3441.43 3533
3441.98 3299
3442.54 3251
3443.09 3304
3443.64 3215
3444.20 3220
3444.75 3383
3445.30 3161
3445.86 3254
3446.41 2970
3446.96 2885
3447.52 2967
3448.07 2705
3448.63 2968
3449.18 2957
3449.73 2854
3450.29 2980
3450.84 2943
3451.39 2855
3451.95 2919
3452.50 2669
3453.06 2711
3453.61 2840
3454.17 2785
3454.72 2909
3455.27 2746
3455.83 2730
3456.38 2747
3456.94 2819
3457.49 3007
3458.05 3011
3458.60 3033
3459.16 2833
3459.71 2809
3460.27 2713
3460.82 2679
3461.37 2852
3461.93 2861
3462.48 2941
3463.04 3090
3463.59 2832
3464.15 2758
3464.70 2930
3465.26 2978
3465.82 2955
3466.37 3014
3466.93 3062
3467.48 3157
3468.04 3130
3468.59 3074
3469.15 3043
3469.70 2959
3470.26 3238
3470.81 3239
3471.37 3016
3471.92 3282
3472.48 3155
3473.04 3195
3473.59 3034
3474.15 3174
3474.70 3155
3475.26 3179
3475.82 3336
3476.37 3516
3476.93 3402
3477.48 3093
3478.04 3407
3478.60 3284
3479.15 3456
3479.71 3498
3480.27 3635
3480.82 3777
3481.38 3815
3481.93 3818
3482.49 3785
3483.05 3577
3483.60 3626
3484.16 3745
3484.72 3678
3485.27 3704
3485.83 3712
3486.39 3711
3486.94 3971
3487.50 3899
3488.06 4058
3488.62 4386
3489.17 5049
3489.73 5673
3490.29 6045
3490.84 6378
3491.40 7306
3491.96 7767
3492.52 8262
3493.07 8206
3493.63 8421
3494.19 8414
3494.75 8242
3495.30 7217
3495.86 6733
3496.42 6071
3496.98 6098
3497.53 5685
3498.09 5491
3498.65 5292
3499.21 5727
3499.76 5776
3500.32 6177
3500.88 6234
3501.44 6019
3502.00 6090
3502.56 6205
3503.11 5933
3503.67 5953
3504.23 6014
3504.79 6038
3505.35 6113
3505.90 5731
3506.46 5847
3507.02 5681
3507.58 5478
3508.14 5120
3508.70 4853
3509.26 4749
3509.81 4381
3510.37 4338
3510.93 4046
3511.49 4073
3512.05 4186
3512.61 4066
3513.17 3640
3513.73 3579
3514.29 3360
3514.84 3302
3515.40 3191
3515.96 3413
3516.52 3385
3517.08 3169
3517.64 3249
3518.20 3388
3518.76 3576
3519.32 3536
3519.88 3427
3520.44 3465
3521.00 3442
3521.56 3619
3522.12 3705
3522.68 3580
3523.24 3868
3523.80 3732
3524.36 3895
3524.92 3805
3525.48 3668
3526.04 3797
3526.60 3584
3527.16 3443
3527.72 3369
3528.28 3185
3528.84 3214
3529.40 3320
3529.96 3234
3530.52 3080
3531.08 3054
3531.64 3460
3532.20 3455
3532.76 3344
3533.32 3192
3533.88 3404
3534.44 3361
3535.00 3415
3535.56 3604
3536.12 3689
3536.68 3724
3537.25 3759
3537.81 3795
3538.37 3755
3538.93 3900
3539.49 3904
3540.05 3842
3540.61 3941
3541.17 3854
3541.73 4209
3542.30 3988
3542.86 4163
3543.42 4177
3543.98 4005
3544.54 3969
3545.10 4156
3545.66 3785
3546.23 3747
3546.79 3809
3547.35 3383
3547.91 3271
3548.47 3346
3549.03 3337
3549.60 3322
3550.16 3329
3550.72 3215
3551.28 3174
3551.84 3296
3552.41 3378
3552.97 3542
3553.53 3343
3554.09 3282
3554.65 3432
3555.22 3807
3555.78 3542
3556.34 3600
3556.90 3729
3557.47 3797
3558.03 3605
3558.59 3458
3559.15 3513
3559.72 3253
3560.28 3253
3560.84 3524
3561.41 3271
3561.97 3185
3562.53 3191
3563.09 3275
3563.66 3435
3564.22 3386
3564.78 3120
3565.35 3147
3565.91 3236
3566.47 2927
3567.04 3086
3567.60 2963
3568.16 2782
3568.73 2897
3569.29 3058
3569.85 2914
3570.42 2895
3570.98 2679
3571.54 2707
3572.11 2956
3572.67 2850
3573.23 3058
3573.80 2866
3574.36 2897
3574.93 3020
3575.49 3168
3576.05 3180
3576.62 3305
3577.18 3134
3577.75 3107
3578.31 3057
3578.87 3028
3579.44 3067
3580.00 3007
3580.57 3034
3581.13 3124
3581.70 3019
3582.26 3076
3582.82 2962
3583.39 2874
3583.95 3019
3584.52 2932
3585.08 2723
3585.65 2968
3586.21 2953
3586.78 2909
3587.34 2766
3587.91 2972
3588.47 2879
3589.04 2920
3589.60 2686
3590.17 2830
3590.73 2999
3591.30 2916
3591.86 3065
3592.43 2937
3592.99 3142
3593.56 3069
3594.12 3048
3594.69 2882
3595.25 3067
3595.82 3074
3596.39 2913
3596.95 3158
3597.52 3177
3598.08 3260
3598.65 3066
3599.21 3232
3599.78 3085
3600.35 3171
3600.91 3079
3601.48 3016
3602.04 2804
3602.61 3085
3603.18 2912
3603.74 2898
3604.31 3004
3604.87 3110
3605.44 2982
3606.01 2902
3606.57 2745
3607.14 2797
3607.71 2529
3608.27 2648
3608.84 2642
3609.41 2642
3609.97 2607
3610.54 2645
3611.11 2582
3611.67 2670
3612.24 2891
3612.81 3176
3613.37 3230
3613.94 3444
3614.51 3922
3615.07 4315
3615.64 4682
3616.21 5500
3616.77 6509
3617.34 7096
3617.91 7776
3618.48 8329
3619.04 9105
3619.61 9158
3620.18 8858
3620.75 8584
3621.31 8021
3621.88 7266
3622.45 6055
3623.02 5631
3623.58 5037
3624.15 4530
3624.72 3691
3625.29 3578
3625.86 3067
3626.42 3017
3626.99 2727
3627.56 2682
3628.13 2862
3628.70 3108
3629.26 2820
3629.83 2745
3630.40 2704
3630.97 2682
3631.54 2626
3632.10 2457
3632.67 2535
3633.24 2533
3633.81 2634
3634.38 2475
3634.95 2370
3635.52 2543
3636.08 2574
3636.65 2528
3637.22 2672
3637.79 2519
3638.36 2496
3638.93 2591
3639.50 2866
3640.07 2861
3640.64 2664
3641.20 2759
3641.77 3155
3642.34 3015
3642.91 3218
3643.48 2938
3644.05 3123
3644.62 3055
3645.19 3188
3645.76 2991
3646.33 3277
3646.90 3115
3647.47 3173
3648.04 3178
3648.61 3326
3649.18 3198
3649.75 3431
3650.32 3233
3650.89 3255
3651.46 3102
3652.03 3121
3652.60 3322
3653.17 3481
3653.74 3716
3654.31 3655
3654.88 3309
3655.45 3353
3656.02 3436
3656.59 3794
3657.16 3899
3657.73 3711
3658.30 3865
3658.87 4065
3659.44 3988
3660.01 3825
3660.58 3915
3661.15 3670
3661.72 3453
3662.29 3267
3662.86 3174
3663.43 3175
3664.00 2985
3664.58 2863
3665.15 2993
3665.72 2883
3666.29 2988
3666.86 2863
3667.43 2836
3668.00 2950
3668.57 2938
3669.14 2898
3669.72 2867
3670.29 2818
3670.86 2918
3671.43 2787
3672.00 2896
3672.57 3030
3673.14 3091
3673.72 3107
3674.29 3123
3674.86 3263
3675.43 3437
3676.00 3340
3676.57 3284
3677.15 3354
3677.72 3528
3678.29 3435
3678.86 3339
3679.43 3307
3680.01 3269
3680.58 3112
3681.15 3065
3681.72 2925
3682.29 2934
3682.87 2647
3683.44 2971
3684.01 3107
3684.58 2810
3685.16 2788
3685.73 2892
3686.30 3058
3686.87 3415
3687.45 3409
3688.02 3524
3688.59 3855
3689.17 3763
3689.74 3832
3690.31 4024
3690.88 4223
3691.46 4060
3692.03 3782
3692.60 3910
3693.18 3751
3693.75 3754
3694.32 3557
3694.90 3351
3695.47 3204
3696.04 3121
3696.62 3187
3697.19 2832
3697.76 2927
3698.34 2851
3698.91 2727
3699.48 2544
3700.06 2720
3700.63 2654
3701.21 2774
3701.78 2810
3702.35 2827
3702.93 2879
3703.50 2792
3704.07 2888
3704.65 2862
3705.22 2999
3705.80 2898
3706.37 2830
3706.95 2946
3707.52 2986
3708.09 2986
3708.67 2816
3709.24 2853
3709.82 3083
3710.39 2930
3710.97 2911
3711.54 2766
3712.11 2813
3712.69 2830
3713.26 2687
3713.84 2767
3714.41 2733
3714.99 2915
3715.56 2740
3716.14 2762
3716.71 3003
3717.29 3173
3717.86 2915
3718.44 2771
3719.01 2943
3719.59 2816
3720.16 2895
3720.74 2809
3721.31 2741
3721.89 2682
3722.47 2604
3723.04 2471
3723.62 2505
3724.19 2535
3724.77 2560
3725.34 2521
3725.92 2629
3726.49 2617
3727.07 2526
3727.65 2599
3728.22 2873
3728.80 3041
3729.37 3214
3729.95 3652
3730.53 3681
3731.10 3889
3731.68 4342
3732.25 4310
3732.83 4757
3733.41 4661
3733.98 4890
3734.56 5051
3735.14 4843
3735.71 4580
3736.29 4451
3736.86 4341
3737.44 4122
3738.02 3787
3738.59 3477
3739.17 3469
3739.75 3159
3740.32 3117
3740.90 3243
3741.48 3028
3742.06 3143
3742.63 3085
3743.21 2842
3743.79 2725
3744.36 2827
3744.94 2861
3745.52 2867
3746.09 2965
3746.67 2724
3747.25 3029
3747.83 2924
3748.40 2851
3748.98 2941
3749.56 3000
3750.14 2855
3750.71 2835
3751.29 2871
3751.87 3053
3752.45 2938
3753.03 2746
3753.60 2900
3754.18 3124
3754.76 2902
3755.34 2913
3755.91 2895
3756.49 3125
3757.07 2939
3757.65 3084
3758.23 3337
3758.81 3480
3759.38 3404
3759.96 3830
3760.54 3814
3761.12 3888
3761.70 3500
3762.28 3479
3762.85 3407
3763.43 3346
3764.01 3338
3764.59 3196
3765.17 2981
3765.75 3164
3766.33 2822
3766.90 2736
3767.48 2802
3768.06 2947
3768.64 3028
3769.22 2760
3769.80 2713
3770.38 2905
3770.96 2754
3771.54 2768
3772.12 3069
3772.70 3133
3773.27 3154
3773.85 2872
3774.43 2894
3775.01 2947
3775.59 2738
3776.17 2661
3776.75 2643
3777.33 2900
3777.91 2690
3778.49 2534
3779.07 2575
3779.65 2500
3780.23 2606
3780.81 2650
3781.39 2683
3781.97 2576
3782.55 2466
3783.13 2451
3783.71 2424
3784.29 2609
3784.87 2504
3785.45 2508
3786.03 2627
3786.61 2366
3787.19 2671
3787.77 2652
3788.35 2574
3788.93 2772
3789.51 2712
3790.09 2776
3790.67 2916
3791.26 2861
3791.84 2734
3792.42 2736
3793.00 2762
3793.58 2612
3794.16 2555
3794.74 2568
3795.32 2763
3795.90 2765
3796.48 2616
3797.07 2653
3797.65 2786
3798.23 2865
3798.81 3016
3799.39 2705
3799.97 2773
3800.55 2838
3801.13 2806
3801.72 3062
3802.30 2828
3802.88 2866
3803.46 3073
3804.04 3084
3804.62 2940
3805.21 2936
3805.79 3045
3806.37 2952
3806.95 2948
3807.53 2835
3808.12 2848
3808.70 3021
3809.28 3336
3809.86 3253
3810.44 2958
3811.03 3009
3811.61 3457
3812.19 3328
3812.77 3218
3813.36 3283
3813.94 3052
3814.52 3141
3815.10 2955
3815.69 2703
3816.27 2938
3816.85 2946
3817.43 2945
3818.02 3019
3818.60 2840
3819.18 2842
3819.76 2678
3820.35 2679
3820.93 2776
3821.51 2707
3822.10 2748
3822.68 2665
3823.26 2507
3823.85 2457
3824.43 2488
3825.01 2490
3825.60 2535
3826.18 2468
3826.76 2710
3827.35 2553
3827.93 2397
3828.51 2370
3829.10 2393
3829.68 2620
3830.26 2617
3830.85 2894
3831.43 2816
3832.02 2731
3832.60 2655
3833.18 2801
3833.77 2821
3834.35 2631
3834.93 2669
3835.52 2744
3836.10 2649
3836.69 2798
3837.27 2734
3837.86 2756
3838.44 2675
3839.02 2653
3839.61 2606
3840.19 2582
3840.78 2682
3841.36 2717
3841.95 2799
3842.53 2701
3843.12 2389
3843.70 2462
3844.29 2561
3844.87 2429
3845.46 2426
3846.04 2507
3846.63 2642
3847.21 2869
3847.80 2770
3848.38 2756
3848.97 2531
3849.55 2610
3850.14 2701
3850.72 2829
3851.31 2873
3851.89 2713
3852.48 2625
3853.06 2856
3853.65 2756
3854.23 2840
3854.82 2975
3855.40 2737
3855.99 2991
3856.58 3165
3857.16 3305
3857.75 3804
3858.33 4314
3858.92 4969
3859.50 5468
3860.09 5883
3860.68 6490
3861.26 7389
3861.85 7910
3862.43 8460
3863.02 8499
3863.61 8580
3864.19 8276
3864.78 7641
3865.37 7336
3865.95 6523
3866.54 5716
3867.13 4905
3867.71 4598
3868.30 4016
3868.89 3688
3869.47 3630
3870.06 3333
3870.65 3401
3871.23 3364
3871.82 3333
3872.41 3260
3872.99 3341
3873.58 3574
3874.17 3664
3874.75 3487
3875.34 3836
3875.93 3747
3876.52 3724
3877.10 3517
3877.69 3321
3878.28 3348
3878.86 3337
3879.45 3261
3880.04 3048
3880.63 2705
3881.21 2836
3881.80 3042
3882.39 3100
3882.98 2825
3883.57 2818
3884.15 2821
3884.74 2752
3885.33 2725
3885.92 2670
3886.50 2799
3887.09 2831
3887.68 2949
3888.27 2804
3888.86 2882
3889.45 3115
3890.03 3159
3890.62 3051
3891.21 3085
3891.80 3118
3892.39 3088
3892.98 3183
3893.56 3268
3894.15 3273
3894.74 3191
3895.33 3223
3895.92 3265
3896.51 3353
3897.10 3341
3897.68 3479
3898.27 3354
3898.86 3306
3899.45 3413
3900.04 3377
3900.63 3478
3901.22 3554
3901.81 3301
3902.40 3269
3902.99 3386
3903.57 3211
3904.16 3290
3904.75 3134
3905.34 2809
3905.93 2782
3906.52 2766
3907.11 2605
3907.70 2654
3908.29 2446
3908.88 2565
3909.47 2607
3910.06 2435
3910.65 2407
3911.24 2447
3911.83 2482
3912.42 2475
3913.01 2451
3913.60 2409
3914.19 2423
3914.78 2518
3915.37 2513
3915.96 2460
3916.55 2413
3917.14 2499
3917.73 2353
3918.32 2409
3918.91 2397
3919.50 2431
3920.09 2402
3920.68 2415
3921.27 2526
3921.86 2527
3922.45 2611
3923.05 2622
3923.64 2675
3924.23 2628
3924.82 2728
3925.41 2834
3926.00 2743
3926.59 2622
3927.18 2613
3927.77 2583
3928.36 2725
3928.95 2584
3929.55 2506
3930.14 2602
3930.73 2374
3931.32 2376
3931.91 2442
3932.50 2518
3933.09 2555
3933.69 2285
3934.28 2292
3934.87 2545
3935.46 2565
3936.05 2486
3936.64 2461
3937.24 2518
3937.83 2548
3938.42 2692
3939.01 2682
3939.60 2729
3940.20 2634
3940.79 2748
3941.38 2801
3941.97 2597
3942.56 2676
3943.16 2856
3943.75 2682
3944.34 2801
3944.93 2722
3945.53 2413
3946.12 2481
3946.71 2525
3947.30 2367
3947.90 2537
3948.49 2495
3949.08 2502
3949.67 2429
3950.27 2359
3950.86 2408
3951.45 2372
3952.05 2424
3952.64 2436
3953.23 2473
3953.82 2239
3954.42 2225
3955.01 2370
3955.60 2378
3956.20 2393
3956.79 2448
3957.38 2393
3957.98 2504
3958.57 2400
3959.16 2208
3959.76 2450
3960.35 2452
3960.94 2487
3961.54 2478
3962.13 2436
3962.73 2490
3963.32 2541
3963.91 2561
3964.51 2612
3965.10 2514
3965.69 2639
3966.29 2578
3966.88 2592
3967.48 2688
3968.07 2572
3968.66 2743
3969.26 2759
3969.85 2533
3970.45 2631
3971.04 2645
3971.64 2547
3972.23 2380
3972.82 2502
3973.42 2585
3974.01 2754
3974.61 2652
3975.20 2660
3975.80 2776
3976.39 2723
3976.99 2744
3977.58 2748
3978.18 2824
3978.77 2788
3979.37 2674
3979.96 2814
3980.56 2985
3981.15 2619
3981.75 2726
3982.34 2572
3982.94 2477
3983.53 2652
3984.13 2406
3984.72 2302
3985.32 2485
3985.91 2721
3986.51 2716
3987.11 2718
3987.70 2600
3988.30 2465
3988.89 2583
3989.49 2713
3990.08 2587
3990.68 2666
3991.28 2631
3991.87 2552
3992.47 2535
3993.06 2757
3993.66 2832
3994.26 2928
3994.85 2631
3995.45 2919
3996.04 3044
3996.64 3119
3997.24 3086
3997.83 3128
3998.43 3106
3999.03 3123
3999.62 3144
4000.22 2991
4000.81 3013
4001.41 3011
4002.01 3124
4002.60 3325
4003.20 3210
4003.80 3080
4004.40 3166
4004.99 3123
4005.59 3260
4006.19 3139
4006.78 3025
4007.38 2999
4007.98 3085
4008.57 2980
4009.17 2873
4009.77 3079
4010.37 3147
4010.96 3017
4011.56 2928
4012.16 3177
4012.76 3362
4013.35 3380
4013.95 3477
4014.55 3913
4015.15 4103
4015.74 4291
4016.34 4263
4016.94 4802
4017.54 5297
4018.13 5202
4018.73 4810
4019.33 4607
4019.93 4341
4020.53 4151
4021.12 4191
4021.72 3747
4022.32 3460
4022.92 3374
4023.52 3038
4024.12 3054
4024.71 2990
4025.31 3108
4025.91 3283
4026.51 3275
4027.11 3382
4027.71 3362
4028.30 3309
4028.90 3388
4029.50 3646
4030.10 3569
4030.70 3891
4031.30 3817
4031.90 3636
4032.50 3693
4033.10 3557
4033.69 3412
4034.29 3289
4034.89 3138
4035.49 3093
4036.09 3085
4036.69 2924
4037.29 2802
4037.89 2750
4038.49 2630
4039.09 2812
4039.69 2633
4040.29 2687
4040.89 2710
4041.49 2629
4042.08 2606
4042.68 2701
4043.28 2840
4043.88 2680
4044.48 2844
4045.08 2735
4045.68 2863
4046.28 3226
4046.88 3118
4047.48 3138
4048.08 3213
4048.68 3217
4049.28 3159
4049.88 3026
4050.48 3045
4051.08 3054
4051.69 2977
4052.29 3034
4052.89 3020
4053.49 3052
4054.09 3012
4054.69 2983
4055.29 3036
4055.89 3038
4056.49 2764
4057.09 2893
4057.69 2884
4058.29 2676
4058.89 2580
4059.49 2678
4060.09 2738
4060.70 2482
4061.30 2354
4061.90 2459
4062.50 2411
4063.10 2559
4063.70 2556
4064.30 2426
4064.90 2394
4065.51 2472
4066.11 2409
4066.71 2499
4067.31 2472
4067.91 2509
4068.51 2629
4069.11 2468
4069.72 2392
4070.32 2479
4070.92 2598
4071.52 2584
4072.12 2352
4072.73 2414
4073.33 2488
4073.93 2503
4074.53 2414
4075.13 2426
4075.74 2578
4076.34 2485
4076.94 2333
4077.54 2520
4078.14 2488
4078.75 2480
4079.35 2409
4079.95 2359
4080.55 2446
4081.16 2381
4081.76 2341
4082.36 2440
4082.96 2516
4083.57 2542
4084.17 2654
4084.77 2370
4085.38 2565
4085.98 2511
4086.58 2523
4087.18 2705
4087.79 2633
4088.39 2589
4088.99 2586
4089.60 2648
4090.20 2809
4090.80 2452
4091.41 2372
4092.01 2619
4092.61 2476
4093.22 2511
4093.82 2544
4094.42 2609
4095.03 2624
4095.63 2760
4096.23 2667
4096.84 2587
4097.44 2613
4098.05 2619
4098.65 2559
4099.25 2652
4099.86 2471
4100.46 2338
4101.06 2122
4101.67 2170
4102.27 2171
4102.88 2210
4103.48 2235
4104.09 2120
4104.69 2218
4105.29 2303
4105.90 2168
4106.50 2177
4107.11 2281
4107.71 2406
4108.32 2146
4108.92 2147
4109.53 2141
4110.13 2257
4110.74 2336
4111.34 2364
4111.94 2247
4112.55 2343
4113.15 2282
4113.76 2236
4114.36 2240
4114.97 2246
4115.57 2247
4116.18 2337
4116.78 2226
4117.39 2213
4118.00 2377
4118.60 2250
4119.21 2371
4119.81 2257
4120.42 2183
4121.02 2399
4121.63 2531
4122.23 2449
4122.84 2552
4123.44 2694
4124.05 2664
4124.66 2889
4125.26 2884
4125.87 2918
4126.47 3009
4127.08 2986
4127.68 3155
4128.29 3053
4128.90 3016
4129.50 2926
4130.11 2609
4130.72 2446
4131.32 2369
4131.93 2428
4132.53 2590
4133.14 2436
4133.75 2336
4134.35 2349
4134.96 2445
4135.57 2591
4136.17 2477
4136.78 2613
4137.39 2590
4137.99 2724
4138.60 2678
4139.21 2464
4139.81 2700
4140.42 2735
4141.03 2658
4141.63 2707
4142.24 2603
4142.85 2670
4143.46 2598
4144.06 2443
4144.67 2390
4145.28 2301
4145.88 2445
4146.49 2402
4147.10 2231
4147.71 2208
4148.31 2241
4148.92 2074
4149.53 2201
4150.14 2170
4150.74 2185
4151.35 2125
4151.96 2110
4152.57 2087
4153.18 2059
4153.78 2061
4154.39 2146
4155.00 2113
4155.61 2245
4156.22 2260
4156.82 2167
4157.43 2166
4158.04 2134
4158.65 2056
4159.26 2149
4159.86 2216
4160.47 2449
4161.08 2423
4161.69 2240
4162.30 2194
4162.91 2315
4163.52 2348
4164.12 2596
4164.73 2530
4165.34 2590
4165.95 2690
4166.56 2550
4167.17 2540
4167.78 2581
4168.39 2737
4168.99 2656
4169.60 2705
4170.21 2503
4170.82 2422
4171.43 2456
4172.04 2561
4172.65 2591
4173.26 2489
4173.87 2348
4174.48 2352
4175.09 2365
4175.70 2393
4176.31 2413
4176.92 2313
4177.53 2473
4178.13 2379
4178.74 2377
4179.35 2481
4179.96 2435
4180.57 2451
4181.18 2333
4181.79 2417
4182.40 2266
4183.01 2191
4183.62 2049
4184.23 1961
4184.84 1963
4185.45 2212
4186.06 2190
4186.67 2016
4187.29 2071
4187.90 2311
4188.51 2295
4189.12 2170
4189.73 2180
4190.34 2122
4190.95 2166
4191.56 2304
4192.17 2375
4192.78 2252
4193.39 2167
4194.00 2310
4194.61 2463
4195.22 2619
4195.83 2382
4196.45 2463
4197.06 2669
4197.67 2639
4198.28 2666
4198.89 2496
4199.50 2681
4200.11 2713
4200.72 2698
4201.33 2634
4201.95 2538
4202.56 2314
4203.17 2371
4203.78 2469
4204.39 2424
4205.00 2451
4205.62 2347
4206.23 2424
4206.84 2316
4207.45 2275
4208.06 2398
4208.67 2450
4209.29 2269
4209.90 2229
4210.51 2231
4211.12 2295
4211.73 2352
4212.35 2319
4212.96 2156
4213.57 2273
4214.18 2334
4214.80 2521
4215.41 2585
4216.02 2438
4216.63 2520
4217.25 2629
4217.86 2960
4218.47 3190
4219.08 3304
4219.70 3382
4220.31 3668
4220.92 3809
4221.53 4217
4222.15 4641
4222.76 4634
4223.37 4992
4223.99 5106
4224.60 5456
4225.21 5582
4225.83 5778
4226.44 5482
4227.05 5611
4227.66 5652
4228.28 5722
4228.89 5460
4229.51 5421
4230.12 5041
4230.73 5041
4231.35 4862
4231.96 4653
4232.57 4086
4233.19 3889
4233.80 3622
4234.41 3384
4235.03 3345
4235.64 3490
4236.26 3062
4236.87 2842
4237.48 2831
4238.10 2782
4238.71 2871
4239.33 2696
4239.94 2559
4240.55 2669
4241.17 2491
4241.78 2613
4242.40 2692
4243.01 2587
4243.63 2474
4244.24 2660
4244.85 2636
4245.47 2479
4246.08 2497
4246.70 2565
4247.31 2622
4247.93 2719
4248.54 2694
4249.16 2664
4249.77 2677
4250.39 2806
4251.00 2776
4251.62 2890
4252.23 3011
4252.85 2946
4253.46 2912
4254.08 3170
4254.69 3272
4255.31 3312
4255.92 3006
4256.54 3100
4257.15 2949
4257.77 3027
4258.39 2998
4259.00 2663
4259.62 2798
4260.23 2838
4260.85 2846
4261.46 2890
4262.08 2945
4262.69 2874
4263.31 3042
4263.93 2977
4264.54 2871
4265.16 2929
4265.77 3045
4266.39 3107
4267.01 2850
4267.62 2877
4268.24 2874
4268.86 2789
4269.47 2808
4270.09 2784
4270.70 2697
4271.32 2718
4271.94 2658
4272.55 2683
4273.17 2560
4273.79 2464
4274.40 2390
4275.02 2441
4275.64 2577
4276.25 2564
4276.87 2667
4277.49 2367
4278.10 2327
4278.72 2379
4279.34 2476
4279.96 2426
4280.57 2294
4281.19 2083
4281.81 2237
4282.42 2436
4283.04 2316
4283.66 2266
4284.28 2336
4284.89 2413
4285.51 2398
4286.13 2400
4286.75 2404
4287.36 2788
4287.98 2483
4288.60 2322
4289.22 2535
4289.83 2344
4290.45 2367
4291.07 2470
4291.69 2500
4292.31 2371
4292.92 2266
4293.54 2395
4294.16 2203
4294.78 2270
4295.40 2350
4296.01 2177
4296.63 2378
4297.25 2496
4297.87 2461
4298.49 2339
4299.11 2310
4299.72 2311
4300.34 2458
4300.96 2430
4301.58 2370
4302.20 2302
4302.82 2113
4303.44 2286
4304.06 2259
4304.67 2221
4305.29 2400
4305.91 2322
4306.53 2519
4307.15 2263
4307.77 2237
4308.39 2337
4309.01 2272
4309.63 2227
4310.25 2404
4310.86 2244
4311.48 2295
4312.10 2161
4312.72 2312
4313.34 2147
4313.96 2263
4314.58 2208
4315.20 2237
4315.82 2294
4316.44 2416
4317.06 2353
4317.68 2100
4318.30 2203
4318.92 2322
4319.54 2077
4320.16 2254
4320.78 2274
4321.40 2237
4322.02 2211
4322.64 2080
4323.26 2364
4323.88 2495
4324.50 2298
4325.12 2380
4325.74 2352
4326.36 2387
4326.98 2347
4327.60 2185
4328.22 2271
4328.84 2298
4329.46 2415
4330.08 2468
4330.71 2524
4331.33 2534
4331.95 2634
4332.57 2626
4333.19 2608
4333.81 2490
4334.43 2605
4335.05 2956
4335.67 3137
4336.29 3094
4336.91 3095
4337.54 3152
4338.16 3425
4338.78 3543
4339.40 3745
4340.02 3467
4340.64 3294
4341.26 3336
4341.89 3269
4342.51 3362
4343.13 3563
4343.75 3608
4344.37 3764
4344.99 4062
4345.62 4393
4346.24 4493
4346.86 4732
4347.48 5069
4348.10 5075
4348.73 5040
4349.35 4799
4349.97 4591
4350.59 4115
4351.21 3959
4351.84 3531
4352.46 3523
4353.08 3113
4353.70 3110
4354.33 3003
4354.95 2947
4355.57 2746
4356.19 2729
4356.82 2786
4357.44 2732
4358.06 2691
4358.68 2819
4359.31 2740
4359.93 2605
4360.55 2579
4361.17 2424
4361.80 2681
4362.42 2729
4363.04 2507
4363.67 2808
4364.29 2803
4364.91 2690
4365.54 2548
4366.16 2677
4366.78 2739
4367.41 2700
4368.03 2470
4368.65 2572
4369.28 2446
4369.90 2458
4370.52 2389
4371.15 2378
4371.77 2429
4372.39 2252
4373.02 2237
4373.64 2475
4374.27 2463
4374.89 2489
4375.51 2327
4376.14 2329
4376.76 2363
4377.39 2432
4378.01 2525
4378.63 2552
4379.26 2421
4379.88 2566
4380.51 2595
4381.13 2513
4381.75 2520
4382.38 2633
4383.00 2780
4383.63 2728
4384.25 2779
4384.88 2857
4385.50 3044
4386.13 2905
4386.75 3016
4387.38 3284
4388.00 3321
4388.63 3600
4389.25 3933
4389.88 3895
4390.50 4146
4391.13 4287
4391.75 4600
4392.38 4673
4393.00 4692
4393.63 4657
4394.25 4349
4394.88 4120
4395.50 3988
4396.13 3724
4396.75 3597
4397.38 3422
4398.00 3348
4398.63 3306
4399.26 3351
4399.88 3238
4400.51 3401
4401.13 3368
4401.76 3249
4402.38 3180
4403.01 3063
4403.64 2987
4404.26 2930
4404.89 2911
4405.51 2893
4406.14 3187
4406.77 3133
4407.39 3057
4408.02 2832
4408.64 3028
4409.27 2959
4409.90 2863
4410.52 3060
4411.15 2898
4411.78 2759
4412.40 2827
4413.03 2906
4413.66 2714
4414.28 2622
4414.91 2787
4415.54 2686
4416.16 2602
4416.79 2775
4417.42 2808
4418.04 2824
4418.67 3021
4419.30 2909
4419.93 2893
4420.55 3012
4421.18 3032
4421.81 3002
4422.43 2884
4423.06 2921
4423.69 2939
4424.32 2700
4424.94 2674
4425.57 2562
4426.20 2405
4426.83 2333
4427.45 2441
4428.08 2263
4428.71 2183
4429.34 2256
4429.96 1988
4430.59 2091
4431.22 2232
4431.85 2122
4432.48 2195
4433.10 2204
4433.73 2269
4434.36 2290
4434.99 2150
4435.62 2242
4436.24 2215
4436.87 2276
4437.50 2366
4438.13 2271
4438.76 2167
4439.39 2137
4440.02 2070
4440.64 2314
4441.27 2222
4441.90 2216
4442.53 2086
4443.16 2102
4443.79 2077
4444.42 2053
4445.04 2107
4445.67 2183
4446.30 2124
4446.93 2096
4447.56 2263
4448.19 2163
4448.82 2102
4449.45 2263
4450.08 2336
4450.71 2218
4451.34 2250
4451.97 2174
4452.59 2190
4453.22 2155
4453.85 2304
4454.48 2271
4455.11 2299
4455.74 2266
4456.37 2408
4457.00 2299
4457.63 2269
4458.26 2280
4458.89 2220
4459.52 2265
4460.15 2150
4460.78 2114
4461.41 1987
4462.04 2046
4462.67 2109
4463.30 1960
4463.93 1890
4464.56 1798
4465.19 1971
4465.82 2092
4466.45 1937
4467.08 1903
4467.71 1843
4468.34 1826
4468.97 1944
4469.61 1956
4470.24 1904
4470.87 1911
4471.50 2060
4472.13 2054
4472.76 2041
4473.39 2023
4474.02 2097
4474.65 2005
4475.28 1819
4475.91 1976
4476.54 1987
4477.18 1922
4477.81 2019
4478.44 2034
4479.07 2111
4479.70 2161
4480.33 2064
4480.96 1955
4481.59 2184
4482.23 2226
4482.86 2194
4483.49 2299
4484.12 2215
4484.75 2252
4485.38 2289
4486.02 2228
4486.65 2116
4487.28 2205
4487.91 2141
4488.54 2384
4489.18 2428
4489.81 2210
4490.44 2279
4491.07 2179
4491.70 2355
4492.34 2306
4492.97 2201
4493.60 2163
4494.23 2094
4494.87 2045
4495.50 2064
4496.13 2024
4496.76 2178
4497.40 2237
4498.03 2342
4498.66 2225
4499.29 2328
4499.93 2327
4500.56 2387
4501.19 2647
4501.82 2613
4502.46 2580
4503.09 2779
4503.72 2806
4504.36 2947
4504.99 2752
4505.62 2465
4506.26 2686
4506.89 2487
4507.52 2554
4508.16 2561
4508.79 2403
4509.42 2348
4510.06 2088
4510.69 2254
4511.32 2463
4511.96 2245
4512.59 2330
4513.22 2278
4513.86 2258
4514.49 2302
4515.13 2249
4515.76 2303
4516.39 2295
4517.03 2239
4517.66 2351
4518.30 2335
4518.93 2214
4519.56 2123
4520.20 2243
4520.83 2262
4521.47 2266
4522.10 2273
4522.73 2329
4523.37 2311
4524.00 2405
4524.64 2464
4525.27 2504
4525.91 2513
4526.54 2733
4527.18 3005
4527.81 3318
4528.45 3879
4529.08 4326
4529.72 4864
4530.35 5308
4530.99 6095
4531.62 6729
4532.26 6919
4532.89 6914
4533.53 7451
4534.16 7189
4534.80 6698
4535.43 6359
4536.07 5575
4536.70 4811
4537.34 4098
4537.97 3725
4538.61 3197
4539.24 2900
4539.88 2769
4540.51 2589
4541.15 2700
4541.79 2562
4542.42 2537
4543.06 2720
4543.69 2738
4544.33 2805
4544.96 2812
4545.60 3206
4546.24 3106
4546.87 3268
4547.51 3553
4548.14 3666
4548.78 3892
4549.42 3798
4550.05 3785
4550.69 4076
4551.33 4116
4551.96 3792
4552.60 3402
4553.24 3307
4553.87 3208
4554.51 2834
4555.15 2743
4555.78 2783
4556.42 2772
4557.06 2408
4557.69 2450
4558.33 2387
4558.97 2335
4559.60 2233
4560.24 2323
4560.88 2334
4561.51 2475
4562.15 2452
4562.79 2443
4563.43 2351
4564.06 2317
4564.70 2414
4565.34 2437
4565.97 2463
4566.61 2504
4567.25 2616
4567.89 2721
4568.52 2694
4569.16 3019
4569.80 2761
4570.44 2806
4571.07 2692
4571.71 2781
4572.35 2665
4572.99 2646
4573.63 2525
4574.26 2623
4574.90 2505
4575.54 2406
4576.18 2408
4576.82 2482
4577.45 2383
4578.09 2266
4578.73 2308
4579.37 2350
4580.01 2193
4580.65 2213
4581.28 2245
4581.92 2250
4582.56 2300
4583.20 2232
4583.84 2345
4584.48 2477
4585.12 2607
4585.76 2694
4586.39 2500
4587.03 2336
4587.67 2387
4588.31 2374
4588.95 2482
4589.59 2366
4590.23 2383
4590.87 2340
4591.51 2450
4592.15 2548
4592.78 2515
4593.42 2570
4594.06 2239
4594.70 1954
4595.34 2138
4595.98 2147
4596.62 2025
4597.26 2119
4597.90 2124
4598.54 2122
4599.18 1997
4599.82 2040
4600.46 2102
4601.10 2039
4601.74 2066
4602.38 2063
4603.02 2131
4603.66 2139
4604.30 2184
4604.94 2145
4605.58 2269
4606.22 2358
4606.86 2433
4607.50 2377
4608.14 2411
4608.78 2424
4609.42 2414
4610.06 2568
4610.70 2335
4611.34 2228
4611.98 2269
4612.62 2300
4613.26 2089
4613.90 2110
4614.55 2071
4615.19 2210
4615.83 2169
4616.47 2181
4617.11 2165
4617.75 2242
4618.39 2108
4619.03 2119
4619.67 2264
4620.31 2122
4620.96 2046
4621.60 2037
4622.24 1983
4622.88 1883
4623.52 1940
4624.16 2001
4624.80 2061
4625.44 1980
4626.09 1852
4626.73 1877
4627.37 1969
4628.01 2011
4628.65 1980
4629.29 1983
4629.94 1942
4630.58 2047
4631.22 1868
4631.86 1914
4632.50 2063
4633.15 2008
4633.79 2025
4634.43 2089
4635.07 2051
4635.72 2059
4636.36 2046
4637.00 2132
4637.64 2161
4638.28 2209
4638.93 2244
4639.57 2274
4640.21 2393
4640.85 2283
4641.50 2401
4642.14 2261
4642.78 2348
4643.43 2135
4644.07 2340
4644.71 2141
4645.35 2040
4646.00 2082
4646.64 2023
4647.28 1962
4647.93 2033
4648.57 2008
4649.21 2090
4649.86 2093
4650.50 2030
4651.14 2084
4651.79 2252
4652.43 2371
4653.07 2278
4653.72 2265
4654.36 2223
4655.00 2236
4655.65 2165
4656.29 2247
4656.93 1981
4657.58 2082
4658.22 1902
4658.87 1917
4659.51 1896
4660.15 1905
4660.80 1829
4661.44 1882
4662.09 1906
4662.73 1972
4663.37 1888
4664.02 1845
4664.66 1890
4665.31 1726
4665.95 1880
4666.59 1840
4667.24 1883
4667.88 1838
4668.53 1723
4669.17 1720
4669.82 1756
4670.46 1809
4671.11 1757
4671.75 1677
4672.40 1710
4673.04 1815
4673.69 1758
4674.33 1844
4674.98 1858
4675.62 1871
4676.27 1986
4676.91 1801
4677.56 1692
4678.20 1877
4678.85 1786
4679.49 2009
4680.14 2022
4680.78 1944
4681.43 2064
4682.07 2040
4682.72 1995
4683.36 1840
4684.01 1973
4684.66 1969
4685.30 1982
4685.95 1803
4686.59 2002
4687.24 2111
4687.88 1866
4688.53 1695
4689.18 1744
4689.82 1734
4690.47 1797
4691.11 1732
4691.76 1619
4692.41 1649
4693.05 1708
4693.70 1846
4694.34 1809
4694.99 1707
4695.64 1840
4696.28 1867
4696.93 2120
4697.58 2116
4698.22 2031
4698.87 2050
4699.52 2079
4700.16 1973
4700.81 2088
4701.46 2008
4702.10 2025
4702.75 1890
4703.40 1719
4704.04 1811
4704.69 1711
4705.34 1944
4705.99 1854
4706.63 1846
4707.28 1900
4707.93 1792
4708.57 1863
4709.22 1874
4709.87 1751
4710.52 1783
4711.16 1851
4711.81 1719
4712.46 1920
4713.11 1903
4713.75 1940
4714.40 1882
4715.05 1907
4715.70 1941
4716.35 1928
4716.99 1948
4717.64 1800
4718.29 1786
4718.94 2001
4719.58 1898
4720.23 1865
4720.88 2060
4721.53 2331
4722.18 2131
4722.83 2099
4723.47 2079
4724.12 2155
4724.77 2033
4725.42 1987
4726.07 2059
4726.72 2191
4727.36 2029
4728.01 1955
4728.66 1903
4729.31 1800
4729.96 1802
4730.61 1775
4731.26 1945
4731.91 1728
4732.55 1816
4733.20 1831
4733.85 1723
4734.50 1647
4735.15 1789
4735.80 1882
4736.45 1893
4737.10 1882
4737.75 1971
4738.40 2074
4739.05 1905
4739.70 1953
4740.35 2150
4740.99 1954
4741.64 2045
4742.29 2055
4742.94 2105
4743.59 2312
4744.24 2140
4744.89 2165
4745.54 2062
4746.19 2083
4746.84 1934
4747.49 1922
4748.14 2178
4748.79 2094
4749.44 2235
4750.09 2194
4750.74 2242
4751.39 2340
4752.04 2474
4752.69 2463
4753.34 2528
4753.99 2664
4754.64 2415
4755.29 2304
4755.95 2256
4756.60 2280
4757.25 2233
4757.90 2276
4758.55 2156
4759.20 2114
4759.85 2180
4760.50 2052
4761.15 2253
4761.80 2267
4762.45 2246
4763.10 2264
4763.75 2300
4764.41 2503
4765.06 2355
4765.71 2414
4766.36 2328
4767.01 2329
4767.66 2213
4768.31 2318
4768.97 2065
4769.62 2016
4770.27 2009
4770.92 1997
4771.57 1949
4772.22 1878
4772.87 1898
4773.53 1933
4774.18 1827
4774.83 1821
4775.48 1725
4776.13 1809
4776.79 1779
4777.44 1802
4778.09 2016
4778.74 1864
4779.39 1962
4780.05 2073
4780.70 1876
4781.35 2047
4782.00 1961
4782.65 1956
4783.31 2114
4783.96 2097
4784.61 1918
4785.26 1850
4785.92 1825
4786.57 1856
4787.22 1773
4787.88 1799
4788.53 1891
4789.18 1945
4789.83 1773
4790.49 1891
4791.14 1890
4791.79 2016
4792.45 2068
4793.10 1863
4793.75 1941
4794.40 2098
4795.06 1980
4795.71 1997
4796.36 1683
4797.02 1860
4797.67 2004
4798.32 1896
4798.98 1882
4799.63 1853
4800.29 1949
4800.94 2011
4801.59 1929
4802.25 1899
4802.90 1849
4803.55 1805
4804.21 1888
4804.86 1953
4805.52 1836
4806.17 1972
4806.82 1979
4807.48 1737
4808.13 1748
4808.79 1766
4809.44 1761
4810.09 1960
4810.75 1882
4811.40 1838
4812.06 1848
4812.71 1708
4813.37 1838
4814.02 1795
4814.67 1872
4815.33 2038
4815.98 2071
4816.64 2112
4817.29 1933
4817.95 2135
4818.60 2151
4819.26 2242
4819.91 2213
4820.57 2200
4821.22 2318
4821.88 2485
4822.53 2164
4823.19 2298
4823.84 2239
4824.50 2194
4825.15 2092
4825.81 2136
4826.46 2082
4827.12 1999
4827.77 2085
4828.43 2053
4829.09 2130
4829.74 2157
4830.40 2159
4831.05 2211
4831.71 2142
4832.36 2262
4833.02 2165
4833.68 2443
4834.33 2443
4834.99 2557
4835.64 2697
4836.30 2626
4836.96 2690
4837.61 2798
4838.27 2950
4838.92 2939
4839.58 2835
4840.24 2639
4840.89 2748
4841.55 2665
4842.21 2541
4842.86 2402
4843.52 2577
4844.17 2558
4844.83 2377
4845.49 2428
4846.14 2561
4846.80 2463
4847.46 2660
4848.11 2613
4848.77 2723
4849.43 2878
4850.09 2822
4850.74 2875
4851.40 3116
4852.06 3049
4852.71 3026
4853.37 2967
4854.03 2875
4854.69 2905
4855.34 2825
4856.00 2984
4856.66 2827
4857.31 3067
4857.97 3144
4858.63 3041
4859.29 3106
4859.94 3152
4860.60 3160
4861.26 3043
4861.92 2874
4862.58 2973
4863.23 2670
4863.89 2838
4864.55 2864
4865.21 2829
4865.87 2810
4866.52 2911
4867.18 2983
4867.84 2915
4868.50 2798
4869.16 2864
4869.81 2875
4870.47 2886
4871.13 2700
4871.79 2568
4872.45 2633
4873.11 2661
4873.77 2601
4874.42 2895
4875.08 2873
4875.74 2759
4876.40 2621
4877.06 2743
4877.72 2801
4878.38 2625
4879.03 2782
4879.69 2792
4880.35 2864
4881.01 2697
4881.67 2543
4882.33 2471
4882.99 2496
4883.65 2494
4884.31 2313
4884.97 2367
4885.63 2413
4886.29 2204
4886.95 2349
4887.60 2323
4888.26 2235
4888.92 2593
4889.58 2565
4890.24 2551
4890.90 2367
4891.56 2453
4892.22 2319
4892.88 2459
4893.54 2263
4894.20 2251
4894.86 2239
4895.52 2165
4896.18 2153
4896.84 2102
4897.50 2151
4898.16 2060
4898.82 1991
4899.48 2135
4900.14 2079
4900.80 2038
4901.46 2155
4902.12 2135
4902.79 2148
4903.45 2113
4904.11 2033
4904.77 2182
4905.43 1986
4906.09 2028
4906.75 1848
4907.41 1850
4908.07 1982
4908.73 1923
4909.39 1829
4910.05 1858
4910.71 1952
4911.38 2024
4912.04 1768
4912.70 1802
4913.36 1883
4914.02 1978
4914.68 1944
4915.34 1743
4916.00 1827
4916.67 1788
4917.33 1706
4917.99 1686
4918.65 1764
4919.31 1722
4919.97 1710
4920.64 1775
4921.30 1752
4921.96 1744
4922.62 1653
4923.28 1824
4923.94 1722
4924.61 1769
4925.27 1704
4925.93 1725
4926.59 1689
4927.26 1773
4927.92 1869
4928.58 1751
4929.24 1785
4929.90 1853
4930.57 1810
4931.23 1684
4931.89 1710
4932.55 1798
4933.22 1828
4933.88 1832
4934.54 1707
4935.20 1778
4935.87 1816
4936.53 1774
4937.19 1801
4937.86 1686
4938.52 1706
4939.18 1765
4939.84 1684
4940.51 1660
4941.17 1685
4941.83 1707
4942.50 1788
4943.16 1799
4943.82 1750
4944.49 1706
4945.15 1826
4945.81 1582
4946.48 1777
4947.14 1639
4947.80 1645
4948.47 1724
4949.13 1611
4949.79 1785
4950.46 1684
4951.12 1610
4951.79 1552
4952.45 1676
4953.11 1535
4953.78 1560
4954.44 1747
4955.11 1633
4955.77 1496
4956.43 1697
4957.10 1726
4957.76 1759
4958.43 1521
4959.09 1758
4959.76 1721
4960.42 1714
4961.08 1703
4961.75 1651
4962.41 1931
4963.08 1927
4963.74 1780
4964.41 1812
4965.07 1776
4965.74 1923
4966.40 1851
4967.07 1805
4967.73 1739
4968.40 1678
4969.06 1722
4969.73 1791
4970.39 1651
4971.06 1638
4971.72 1642
4972.39 1648
4973.05 1717
4973.72 1761
4974.38 1810
4975.05 1792
4975.71 1826
4976.38 1852
4977.04 1846
4977.71 1765
4978.37 1738
4979.04 1750
4979.71 1809
4980.37 1650
4981.04 1680
4981.70 1635
4982.37 1760
4983.04 1821
4983.70 1637
4984.37 1637
4985.03 1746
4985.70 1831
4986.37 2005
4987.03 2086
4987.70 2117
4988.36 2216
4989.03 2066
4989.70 2063
4990.36 2139
4991.03 2239
4991.70 1999
4992.36 2007
4993.03 1939
4993.70 1958
4994.36 1813
4995.03 1750
4995.70 1600
4996.36 1646
4997.03 1778
4997.70 1695
4998.36 1629
4999.03 1542
4999.70 1775
5000.36 1728
5001.03 1619
5001.70 1553
5002.37 1609
5003.03 1488
5003.70 1534
5004.37 1587
5005.03 1612
5005.70 1649
5006.37 1727
5007.04 1690
5007.70 1579
5008.37 1750
5009.04 1781
5009.71 1827
5010.38 1592
5011.04 1750
5011.71 1748
5012.38 1809
5013.05 1677
5013.71 1600
5014.38 1724
5015.05 1651
5015.72 1686
5016.39 1859
5017.06 1814
5017.72 1700
5018.39 1892
5019.06 2034
5019.73 2085
5020.40 2111
5021.07 2218
5021.73 2299
5022.40 2490
5023.07 2647
5023.74 2623
5024.41 2653
5025.08 2650
5025.75 2598
5026.41 2430
5027.08 2304
5027.75 2216
5028.42 2179
5029.09 2046
5029.76 1914
5030.43 1760
5031.10 1726
5031.77 1917
5032.44 1771
5033.10 1675
5033.77 1509
5034.44 1661
5035.11 1838
5035.78 1925
5036.45 1918
5037.12 1821
5037.79 1732
5038.46 1816
5039.13 1946
5039.80 1944
5040.47 1991
5041.14 1938
5041.81 1901
5042.48 2062
5043.15 2199
5043.82 2369
5044.49 2435
5045.16 2321
5045.83 2207
5046.50 2329
5047.17 2305
5047.84 2143
5048.51 2091
5049.18 1948
5049.85 1962
5050.52 1941
5051.19 1825
5051.86 1954
5052.53 1919
5053.20 1776
5053.87 1811
5054.54 1835
5055.21 1889
5055.89 1795
5056.56 1824
5057.23 1734
5057.90 1757
5058.57 1724
5059.24 1701
5059.91 1681
5060.58 1861
5061.25 1806
5061.92 1709
5062.60 1742
5063.27 1583
5063.94 1623
5064.61 1600
5065.28 1645
5065.95 1651
5066.62 1697
5067.30 1691
5067.97 1743
5068.64 1757
5069.31 1676
5069.98 1647
5070.65 1575
5071.33 1709
5072.00 1724
5072.67 1534
5073.34 1552
5074.01 1602
5074.68 1587
5075.36 1642
5076.03 1664
5076.70 1557
5077.37 1753
5078.05 1681
5078.72 1683
5079.39 1791
5080.06 1794
5080.73 1795
5081.41 1606
5082.08 1690
5082.75 1744
5083.42 1871
5084.10 1754
5084.77 1792
5085.44 1827
5086.12 1697
5086.79 1708
5087.46 1687
5088.13 1788
5088.81 1879
5089.48 1928
5090.15 1981
5090.83 2094
5091.50 2010
5092.17 2076
5092.85 2085
5093.52 2116
5094.19 2048
5094.87 1875
5095.54 1920
5096.21 2037
5096.89 1968
5097.56 1677
5098.23 1716
5098.91 1727
5099.58 1646
5100.25 1718
5100.93 1799
5101.60 1849
5102.28 1630
5102.95 1749
5103.62 1750
5104.30 1715
5104.97 1719
5105.65 1802
5106.32 1918
5106.99 1907
5107.67 1745
5108.34 1734
5109.02 1724
5109.69 1712
5110.36 1669
5111.04 1634
5111.71 1637
5112.39 1665
5113.06 1783
5113.74 1640
5114.41 1650
5115.09 1730
5115.76 1703
5116.44 1762
5117.11 1653
5117.79 1517
5118.46 1577
5119.14 1627
5119.81 1708
5120.49 1831
5121.16 1756
5121.84 1697
5122.51 1664
5123.19 1712
5123.86 1689
5124.54 1679
5125.21 1692
5125.89 1508
5126.56 1482
5127.24 1578
5127.91 1619
5128.59 1554
5129.27 1613
5129.94 1619
5130.62 1713
5131.29 1828
5131.97 1622
5132.64 1525
5133.32 1553
5134.00 1623
5134.67 1664
5135.35 1779
5136.02 1572
5136.70 1514
5137.38 1735
5138.05 1673
5138.73 1566
5139.40 1643
5140.08 1812
5140.76 1812
5141.43 1717
5142.11 1722
5142.79 1787
5143.46 1721
5144.14 1676
5144.82 1690
5145.49 1609
5146.17 1684
5146.85 1545
5147.52 1521
5148.20 1626
5148.88 1536
5149.55 1488
5150.23 1560
5150.91 1619
5151.59 1432
5152.26 1469
5152.94 1466
5153.62 1417
5154.29 1534
5154.97 1567
5155.65 1589
5156.33 1558
5157.00 1436
5157.68 1566
5158.36 1639
5159.04 1513
5159.71 1512
5160.39 1584
5161.07 1490
5161.75 1564
5162.42 1579
5163.10 1542
5163.78 1618
5164.46 1570
5165.14 1481
5165.81 1540
5166.49 1497
5167.17 1452
5167.85 1484
5168.53 1525
5169.21 1596
5169.88 1523
5170.56 1508
5171.24 1412
5171.92 1482
5172.60 1381
5173.28 1385
5173.95 1333
5174.63 1359
5175.31 1458
5175.99 1494
5176.67 1435
5177.35 1452
5178.03 1511
5178.71 1553
5179.38 1594
5180.06 1518
5180.74 1518
5181.42 1557
5182.10 1585
5182.78 1567
5183.46 1477
5184.14 1519
5184.82 1552
5185.50 1422
5186.18 1608
5186.86 1555
5187.53 1398
5188.21 1408
5188.89 1512
5189.57 1367
5190.25 1404
5190.93 1364
5191.61 1335
5192.29 1473
5192.97 1461
5193.65 1488
5194.33 1505
5195.01 1504
5195.69 1476
5196.37 1335
5197.05 1471
5197.73 1387
5198.41 1399
5199.09 1496
5199.77 1381
5200.45 1516
5201.13 1638
5201.81 1548
5202.49 1528
5203.17 1524
5203.86 1390
5204.54 1481
5205.22 1536
5205.90 1526
5206.58 1525
5207.26 1425
5207.94 1522
5208.62 1503
5209.30 1449
5209.98 1497
5210.66 1557
5211.34 1483
5212.02 1529
5212.71 1566
5213.39 1531
5214.07 1637
5214.75 1586
5215.43 1575
5216.11 1503
5216.79 1508
5217.47 1561
5218.16 1763
5218.84 1621
5219.52 1664
5220.20 1724
5220.88 1704
5221.56 1604
5222.25 1526
5222.93 1489
5223.61 1463
5224.29 1412
5224.97 1370
5225.66 1360
5226.34 1427
5227.02 1458
5227.70 1446
5228.38 1465
5229.07 1418
5229.75 1467
5230.43 1602
5231.11 1599
5231.79 1597
5232.48 1646
5233.16 1562
5233.84 1563
5234.52 1611
5235.21 1705
5235.89 1559
5236.57 1592
5237.26 1732
5237.94 1731
5238.62 1778
5239.30 1728
5239.99 1774
5240.67 1868
5241.35 1753
5242.04 1681
5242.72 1616
5243.40 1691
5244.08 1588
5244.77 1530
5245.45 1500
5246.13 1677
5246.82 1827
5247.50 1803
5248.18 1830
5248.87 1880
5249.55 1934
5250.24 1812
5250.92 1778
5251.60 1674
5252.29 1748
5252.97 1878
5253.65 1755
5254.34 1555
5255.02 1559
5255.71 1637
5256.39 1517
5257.07 1548
5257.76 1494
5258.44 1504
5259.13 1483
5259.81 1446
5260.49 1564
5261.18 1563
5261.86 1589
5262.55 1558
5263.23 1530
5263.92 1481
5264.60 1607
5265.28 1667
5265.97 1628
5266.65 1633
5267.34 1697
5268.02 1604
5268.71 1573
5269.39 1546
5270.08 1619
5270.76 1691
5271.45 1605
5272.13 1462
5272.82 1574
5273.50 1645
5274.19 1736
5274.87 1565
5275.56 1537
5276.24 1608
5276.93 1643
5277.61 1643
5278.30 1637
5278.98 1642
5279.67 1772
5280.36 1749
5281.04 1962
5281.73 1997
5282.41 1883
5283.10 1867
5283.78 1831
5284.47 1810
5285.16 1761
5285.84 1633
5286.53 1527
5287.21 1615
5287.90 1616
5288.59 1684
5289.27 1603
5289.96 1663
5290.64 1637
5291.33 1561
5292.02 1538
5292.70 1581
5293.39 1503
5294.08 1454
5294.76 1496
5295.45 1623
5296.13 1688
5296.82 1644
5297.51 1469
5298.19 1643
5298.88 1688
5299.57 1758
5300.25 1555
5300.94 1662
5301.63 1828
5302.32 1780
5303.00 1779
5303.69 1827
5304.38 1794
5305.06 1813
5305.75 1852
5306.44 1778
5307.13 1711
5307.81 1747
5308.50 1800
5309.19 1666
5309.87 1694
5310.56 1765
5311.25 1907
5311.94 1856
5312.62 1677
5313.31 1684
5314.00 1703
5314.69 1699
5315.38 1729
5316.06 1580
5316.75 1691
5317.44 1750
5318.13 1875
5318.82 1857
5319.50 2082
5320.19 1989
5320.88 2157
5321.57 2068
5322.26 1980
5322.94 2040
5323.63 1935
5324.32 1821
5325.01 1823
5325.70 1878
5326.39 1745
5327.07 1628
5327.76 1818
5328.45 1856
5329.14 1885
5329.83 2121
5330.52 2267
5331.21 2195
5331.90 2208
5332.58 2290
5333.27 2593
5333.96 2386
5334.65 2198
5335.34 2359
5336.03 2288
5336.72 2185
5337.41 2176
5338.10 2033
5338.79 2071
5339.48 1957
5340.17 2055
5340.86 1996
5341.54 1866
5342.23 2017
5342.92 1949
5343.61 1936
5344.30 2058
5344.99 2210
5345.68 2102
5346.37 2210
5347.06 2480
5347.75 2683
5348.44 3007
5349.13 3131
5349.82 3345
5350.51 3839
5351.20 4004
5351.89 4196
5352.58 4424
5353.27 4355
5353.96 4055
5354.65 3731
5355.34 3511
5356.03 3028
5356.72 2655
5357.42 2483
5358.11 2260
5358.80 2211
5359.49 2149
5360.18 1932
5360.87 2039
5361.56 1994
5362.25 1801
5362.94 1825
5363.63 2027
5364.32 2130
5365.01 1954
5365.70 1926
5366.40 2005
5367.09 1895
5367.78 2007
5368.47 1918
5369.16 1924
5369.85 1870
5370.54 1777
5371.23 1898
5371.93 1678
5372.62 1658
5373.31 1755
5374.00 1807
5374.69 1862
5375.38 1822
5376.08 1742
5376.77 1780
5377.46 1834
5378.15 2007
5378.84 1962
5379.53 1866
5380.23 2236
5380.92 2214
5381.61 2135
5382.30 2152
5383.00 2187
5383.69 2109
5384.38 2054
5385.07 2005
5385.76 2052
5386.46 1963
5387.15 1854
5387.84 1968
5388.53 1903
5389.23 2027
5389.92 2065
5390.61 2053
5391.30 1978
5392.00 1928
5392.69 1869
5393.38 1936
5394.08 2039
5394.77 1950
5395.46 1798
5396.15 1726
5396.85 1745
5397.54 1791
5398.23 1767
5398.93 1679
5399.62 1684
5400.31 1713
5401.01 1631
5401.70 1537
5402.39 1557
5403.09 1596
5403.78 1715
5404.47 1772
5405.17 1731
5405.86 1619
5406.56 1706
5407.25 1648
5407.94 1783
5408.64 1665
5409.33 1632
5410.02 1661
5410.72 1753
5411.41 1658
5412.11 1711
5412.80 1754
5413.49 1475
5414.19 1406
5414.88 1606
5415.58 1584
5416.27 1602
5416.97 1614
5417.66 1658
5418.35 1598
5419.05 1565
5419.74 1595
5420.44 1655
5421.13 1756
5421.83 1615
5422.52 1682
5423.22 1831
5423.91 1743
5424.61 1717
5425.30 1724
5426.00 1682
5426.69 1568
5427.39 1610
5428.08 1604
5428.78 1720
5429.47 1572
5430.17 1616
5430.86 1742
5431.56 1627
5432.25 1528
5432.95 1631
5433.64 1668
5434.34 1609
5435.03 1672
5435.73 1645
5436.43 1510
5437.12 1688
5437.82 1759
5438.51 1572
5439.21 1692
5439.90 1669
5440.60 1597
5441.30 1707
5441.99 1757
5442.69 1664
5443.38 1598
5444.08 1646
5444.78 1708
5445.47 1878
5446.17 1831
5446.86 1902
5447.56 2024
5448.26 2095
5448.95 2126
5449.65 2088
5450.35 1922
5451.04 1934
5451.74 2090
5452.44 1881
5453.13 1766
5453.83 1702
5454.53 1788
5455.22 1808
5455.92 1747
5456.62 1556
5457.31 1700
5458.01 1768
5458.71 1658
5459.40 1672
5460.10 1629
5460.80 1891
5461.50 1882
5462.19 1913
5462.89 2100
5463.59 2220
5464.29 2275
5464.98 2308
5465.68 2197
5466.38 2104
5467.08 2027
5467.77 2001
5468.47 1923
5469.17 1836
5469.87 2003
5470.56 1976
5471.26 1925
5471.96 1803
5472.66 1861
5473.36 1847
5474.05 1865
5474.75 1906
5475.45 1940
5476.15 1957
5476.85 2029
5477.54 2053
5478.24 2044
5478.94 2026
5479.64 2092
5480.34 2342
5481.04 2493
5481.73 2437
5482.43 2460
5483.13 2493
5483.83 2170
5484.53 2195
5485.23 2088
5485.93 2147
5486.62 2034
5487.32 1890
5488.02 1904
5488.72 1980
5489.42 2052
5490.12 1914
5490.82 1830
5491.52 1890
5492.22 1961
5492.92 2204
5493.62 1980
5494.31 2175
5495.01 2282
5495.71 2350
5496.41 2459
5497.11 2559
5497.81 2600
5498.51 2743
5499.21 2985
5499.91 3045
5500.61 3226
5501.31 3533
5502.01 3811
5502.71 3633
5503.41 3456
5504.11 3258
5504.81 3029
5505.51 3025
5506.21 2653
5506.91 2699
5507.61 2691
5508.31 2460
5509.01 2443
5509.71 2479
5510.41 2315
5511.11 2222
5511.81 2200
5512.51 2422
5513.21 2299
5513.91 2141
5514.61 2168
5515.31 2207
5516.01 2080
5516.72 2196
5517.42 2317
5518.12 2253
5518.82 2332
5519.52 2293
5520.22 2337
5520.92 2383
5521.62 2355
5522.32 2352
5523.02 2345
5523.73 2254
5524.43 2296
5525.13 2310
5525.83 2187
5526.53 2000
5527.23 1902
5527.93 1889
5528.63 1827
5529.34 1891
5530.04 1808
5530.74 1598
5531.44 1680
5532.14 1718
5532.84 1694
5533.55 1676
5534.25 1819
5534.95 1689
5535.65 1757
5536.35 1751
5537.06 1613
5537.76 1747
5538.46 1732
5539.16 1675
5539.86 1646
5540.57 1734
5541.27 1779
5541.97 1878
5542.67 1836
5543.38 1927
5544.08 1941
5544.78 1912
5545.48 2049
5546.19 2089
5546.89 2165
5547.59 2260
5548.29 2200
5549.00 2096
5549.70 2085
5550.40 1986
5551.11 1902
5551.81 1980
5552.51 1993
5553.21 1786
5553.92 1733
5554.62 1677
5555.32 1585
5556.03 1599
5556.73 1699
5557.43 1682
5558.14 1640
5558.84 1581
5559.54 1611
5560.25 1658
5560.95 1811
5561.65 1710
5562.36 1662
5563.06 1624
5563.77 1790
5564.47 1619
5565.17 1646
5565.88 1601
5566.58 1727
5567.28 1776
5567.99 1736
5568.69 1618
5569.40 1675
5570.10 1611
5570.80 1706
5571.51 1743
5572.21 1613
5572.92 1682
5573.62 1670
5574.33 1709
5575.03 1830
5575.73 1860
5576.44 1807
5577.14 1731
5577.85 1604
5578.55 1625
5579.26 1702
5579.96 1798
5580.67 1710
5581.37 1708
5582.08 1605
5582.78 1582
5583.49 1605
5584.19 1641
5584.90 1555
5585.60 1590
5586.31 1654
5587.01 1644
5587.72 1510
5588.42 1687
5589.13 1575
5589.83 1495
5590.54 1631
5591.24 1540
5591.95 1561
5592.66 1457
5593.36 1503
5594.07 1511
5594.77 1645
5595.48 1513
5596.18 1483
5596.89 1539
5597.60 1605
5598.30 1483
5599.01 1562
5599.71 1538
5600.42 1502
5601.13 1609
5601.83 1560
5602.54 1276
5603.24 1420
5603.95 1384
5604.66 1474
5605.36 1408
5606.07 1304
5606.78 1559
5607.48 1546
5608.19 1428
5608.89 1446
5609.60 1553
5610.31 1542
5611.01 1575
5611.72 1549
5612.43 1535
5613.14 1393
5613.84 1416
5614.55 1436
5615.26 1339
5615.96 1337
5616.67 1532
5617.38 1542
5618.08 1451
5618.79 1435
5619.50 1504
5620.21 1488
5620.91 1415
5621.62 1550
5622.33 1376
5623.04 1448
5623.74 1437
5624.45 1580
5625.16 1403
5625.87 1377
5626.57 1409
5627.28 1549
5627.99 1559
5628.70 1483
5629.40 1439
5630.11 1598
5630.82 1541
5631.53 1468
5632.24 1486
5632.94 1520
5633.65 1620
5634.36 1602
5635.07 1559
5635.78 1539
5636.49 1452
5637.19 1497
5637.90 1587
5638.61 1440
5639.32 1561
5640.03 1482
5640.74 1467
5641.44 1539
5642.15 1399
5642.86 1530
5643.57 1447
5644.28 1449
5644.99 1525
5645.70 1511
5646.41 1467
5647.12 1567
5647.82 1485
5648.53 1553
5649.24 1480
5649.95 1430
5650.66 1505
5651.37 1608
5652.08 1584
5652.79 1686
5653.50 1482
5654.21 1435
5654.92 1528
5655.63 1603
5656.34 1611
5657.05 1597
5657.76 1611
5658.46 1622
5659.17 1692
5659.88 1701
5660.59 1539
5661.30 1628
5662.01 1478
5662.72 1566
5663.43 1658
5664.14 1682
5664.85 1606
5665.56 1601
5666.27 1540
5666.98 1670
5667.69 1584
5668.40 1612
5669.12 1710
5669.83 1725
5670.54 1554
5671.25 1791
5671.96 1921
5672.67 1848
5673.38 1822
5674.09 1706
5674.80 1580
5675.51 1600
5676.22 1544
5676.93 1488
5677.64 1480
5678.35 1525
5679.06 1674
5679.78 1571
5680.49 1680
5681.20 1698
5681.91 1713
5682.62 1844
5683.33 1733
5684.04 1618
5684.75 1684
5685.47 1541
5686.18 1683
5686.89 1675
5687.60 1663
5688.31 1638
5689.02 1674
5689.73 1624
5690.45 1602
5691.16 1559
5691.87 1675
5692.58 1732
5693.29 1648
5694.01 1543
5694.72 1564
5695.43 1614
5696.14 1438
5696.85 1571
5697.57 1585
5698.28 1551
5698.99 1462
5699.70 1362
5700.41 1467
5701.13 1464
5701.84 1548
5702.55 1483
5703.26 1537
5703.98 1404
5704.69 1565
5705.40 1501
5706.11 1514
5706.83 1496
5707.54 1432
5708.25 1442
5708.97 1397
5709.68 1492
5710.39 1582
5711.10 1588
5711.82 1506
5712.53 1385
5713.24 1408
5713.96 1322
5714.67 1415
5715.38 1456
5716.10 1448
5716.81 1498
5717.52 1440
5718.24 1530
5718.95 1612
5719.66 1577
5720.38 1584
5721.09 1533
5721.80 1735
5722.52 1704
5723.23 1622
5723.95 1435
5724.66 1632
5725.37 1742
5726.09 1779
5726.80 1865
5727.52 1748
5728.23 1938
5728.94 1971
5729.66 1918
5730.37 1814
5731.09 1866
5731.80 1805
5732.51 1744
5733.23 1781
5733.94 1714
5734.66 1669
5735.37 1616
5736.09 1616
5736.80 1697
5737.52 1809
5738.23 1845
5738.95 1790
5739.66 1835
5740.38 1871
5741.09 1795
5741.81 1706
5742.52 1828
5743.24 1819
5743.95 1693
5744.67 1829
5745.38 1875
5746.10 1811
5746.81 1846
5747.53 1849
5748.24 1859
5748.96 2008
5749.67 1974
5750.39 2107
5751.10 2259
5751.82 2448
5752.53 2480
5753.25 2580
5753.97 2820
5754.68 3034
5755.40 3319
5756.11 3209
5756.83 3300
5757.54 3113
5758.26 2888
5758.98 2782
5759.69 2755
5760.41 2728
5761.12 2621
5761.84 2598
5762.56 2640
5763.27 2743
5763.99 2651
5764.71 2744
5765.42 2909
5766.14 3004
5766.85 3006
5767.57 2819
5768.29 2792
5769.00 2728
5769.72 2612
5770.44 2565
5771.15 2367
5771.87 2174
5772.59 2104
5773.30 1956
5774.02 1900
5774.74 2004
5775.46 1932
5776.17 1936
5776.89 1890
5777.61 1864
5778.32 1944
5779.04 1948
5779.76 2144
5780.48 2186
5781.19 2360
5781.91 2460
5782.63 2255
5783.35 2299
5784.06 2291
5784.78 2412
5785.50 2311
5786.22 2408
5786.93 2283
5787.65 2239
5788.37 2232
5789.09 2296
5789.80 2286
5790.52 2437
5791.24 2576
5791.96 2464
5792.68 2394
5793.39 2505
5794.11 2579
5794.83 2618
5795.55 2818
5796.27 3030
5796.99 3194
5797.70 3489
5798.42 3669
5799.14 4202
5799.86 4787
5800.58 5303
5801.30 5731
5802.02 5708
5802.73 5598
5803.45 5298
5804.17 4836
5804.89 4450
5805.61 4042
5806.33 3500
5807.05 3087
5807.77 2996
5808.49 3034
5809.20 3015
5809.92 2883
5810.64 2895
5811.36 2958
5812.08 3067
5812.80 3158
5813.52 3214
5814.24 3673
5814.96 3817
5815.68 4310
5816.40 4626
5817.12 5291
5817.84 5555
5818.56 5525
5819.28 5619
5820.00 5355
5820.72 4755
5821.44 4352
5822.16 3765
5822.88 3456
5823.60 3170
5824.32 3044
5825.04 3160
5825.76 2999
5826.48 2918
5827.20 2960
5827.92 2880
5828.64 2936
5829.36 2885
5830.08 2882
5830.80 2678
5831.52 2701
5832.24 2608
5832.96 2724
5833.68 2763
5834.40 2672
5835.12 2724
5835.84 2686
5836.56 2621
5837.28 2735
5838.00 2750
5838.73 2533
5839.45 2610
5840.17 2391
5840.89 2381
5841.61 2314
5842.33 2378
5843.05 2329
5843.77 2270
5844.49 2245
5845.22 2118
5845.94 2205
5846.66 2173
5847.38 2144
5848.10 2207
5848.82 2021
5849.54 2045
5850.27 2054
5850.99 2183
5851.71 1978
5852.43 2014
5853.15 2080
5853.88 2122
5854.60 1937
5855.32 2058
5856.04 1995
5856.76 2158
5857.49 2100
5858.21 2162
5858.93 2090
5859.65 1881
5860.37 1763
5861.10 1790
5861.82 1733
5862.54 1797
5863.26 1732
5863.99 1796
5864.71 1614
5865.43 1843
5866.15 1830
5866.88 1909
5867.60 1923
5868.32 1799
5869.04 1833
5869.77 1871
5870.49 1840
5871.21 1853
5871.94 1766
5872.66 1931
5873.38 2018
5874.11 1849
5874.83 1954
5875.55 1907
5876.27 1699
5877.00 1751
5877.72 1763
5878.44 1729
5879.17 1880
5879.89 1820
5880.62 1744
5881.34 1732
5882.06 1677
5882.79 1763
5883.51 1868
5884.23 1916
5884.96 1947
5885.68 1986
5886.40 2002
5887.13 1784
5887.85 1735
5888.58 1842
5889.30 1792
5890.02 1834
5890.75 1786
5891.47 1759
5892.20 1721
5892.92 1640
5893.65 1697
5894.37 1684
5895.09 1659
5895.82 1716
5896.54 1674
5897.27 1683
5897.99 1707
5898.72 1678
5899.44 1605
5900.17 1702
5900.89 1767
5901.62 1744
5902.34 1775
5903.07 1706
5903.79 1629
5904.52 1646
5905.24 1770
5905.97 1896
5906.69 1763
5907.42 1859
5908.14 1777
5908.87 1792
5909.59 1757
5910.32 1769
5911.04 1700
5911.77 1619
5912.49 1687
5913.22 1676
5913.94 1742
5914.67 1762
5915.40 1781
5916.12 1780
5916.85 1903
5917.57 1880
5918.30 1846
5919.02 1749
5919.75 1762
5920.48 1819
5921.20 1776
5921.93 1677
5922.65 1786
5923.38 1750
5924.11 1697
5924.83 1638
5925.56 1750
5926.29 1761
5927.01 1867
5927.74 1870
5928.47 2045
5929.19 1808
5929.92 1837
5930.64 1874
5931.37 1829
5932.10 1887
5932.82 2142
5933.55 1976
5934.28 1990
5935.01 1900
5935.73 1959
5936.46 2084
5937.19 2120
5937.91 2167
5938.64 2189
5939.37 2188
5940.09 2235
5940.82 2332
5941.55 2315
5942.28 2281
5943.00 2205
5943.73 2181
5944.46 2122
5945.19 2066
5945.91 2121
5946.64 2041
5947.37 2328
5948.10 2431
5948.82 2405
5949.55 2501
5950.28 2778
5951.01 2733
5951.73 2791
5952.46 2704
5953.19 2819
5953.92 2929
5954.65 2888
5955.38 2954
5956.10 2824
5956.83 2850
5957.56 2790
5958.29 2813
5959.02 2842
5959.74 2828
5960.47 2690
5961.20 2637
5961.93 3040
5962.66 2960
5963.39 2998
5964.12 3261
5964.84 3547
5965.57 3681
5966.30 3941
5967.03 4263
5967.76 4440
5968.49 4378
5969.22 4487
5969.95 4484
5970.68 4262
5971.40 4218
5972.13 3998
5972.86 3611
5973.59 3477
5974.32 3289
5975.05 3401
5975.78 3351
5976.51 3469
5977.24 3236
5977.97 3278
5978.70 3404
5979.43 3635
5980.16 3597
5980.89 3619
5981.62 3909
5982.35 3840
5983.08 3961
5983.81 4072
5984.54 4034
5985.27 4024
5986.00 4002
5986.73 3887
5987.46 4049
5988.19 3945
5988.92 3894
5989.65 4048
5990.38 4015
5991.11 3987
5991.84 4045
5992.57 3925
5993.30 4127
5994.03 4160
5994.76 4108
5995.49 4186
5996.22 4288
5996.95 4305
5997.68 4256
5998.41 4080
5999.14 4295
5999.87 4202
6000.60 4274
6001.34 4509
6002.07 4236
6002.80 4227
6003.53 4092
6004.26 3925
6004.99 4209
6005.72 4184
6006.45 4285
6007.18 4708
6007.92 4968
6008.65 5629
6009.38 6217
6010.11 7063
6010.84 8053
6011.57 9049
6012.30 10160
6013.04 10932
6013.77 11338
6014.50 12059
6015.23 11854
6015.96 11330
6016.69 10791
6017.43 9826
6018.16 8661
6018.89 7435
6019.62 6607
6020.35 5847
6021.09 5187
6021.82 4646
6022.55 4191
6023.28 3770
6024.02 3564
6024.75 3423
6025.48 3426
6026.21 3230
6026.94 3179
6027.68 3153
6028.41 3131
6029.14 3194
6029.88 3109
6030.61 2845
6031.34 2964
6032.07 3030
6032.81 2933
6033.54 2893
6034.27 2777
6035.01 2676
6035.74 2847
6036.47 2740
6037.20 2631
6037.94 2972
6038.67 2813
6039.40 2945
6040.14 3012
6040.87 2911
6041.60 3209
6042.34 3231
6043.07 3280
6043.80 3233
6044.54 3219
6045.27 3405
6046.00 3398
6046.74 3463
6047.47 3549
6048.21 3639
6048.94 3755
6049.67 4008
6050.41 4000
6051.14 4345
6051.88 4323
6052.61 4740
6053.34 4562
6054.08 4629
6054.81 4595
6055.55 4532
6056.28 4302
6057.01 4018
6057.75 3757
6058.48 3697
6059.22 3464
6059.95 3414
6060.69 3381
6061.42 3430
6062.16 3598
6062.89 3434
6063.63 3451
6064.36 3276
6065.09 3337
6065.83 3253
6066.56 3083
6067.30 3170
6068.03 3229
6068.77 3079
6069.50 3209
6070.24 3180
6070.97 2976
6071.71 3110
6072.45 2997
6073.18 2755
6073.92 2754
6074.65 2745
6075.39 2721
6076.12 2659
6076.86 2622
6077.59 2622
6078.33 2762
6079.06 2827
6079.80 2590
6080.54 2572
6081.27 2480
6082.01 2626
6082.74 2433
6083.48 2307
6084.21 2371
6084.95 2597
6085.69 2428
6086.42 2426
6087.16 2418
6087.90 2392
6088.63 2443
6089.37 2485
6090.10 2529
6090.84 2585
6091.58 2444
6092.31 2531
6093.05 2660
6093.79 2545
6094.52 2545
6095.26 2567
6096.00 2565
6096.73 2423
6097.47 2395
6098.21 2355
6098.94 2466
6099.68 2371
6100.42 2315
6101.15 2219
6101.89 2222
6102.63 2164
6103.37 2101
6104.10 2148
6104.84 2105
6105.58 2124
6106.31 2149
6107.05 2166
6107.79 2150
6108.53 2269
6109.26 2366
6110.00 2279
6110.74 2241
6111.48 2358
6112.21 2262
6112.95 2248
6113.69 2371
6114.43 2311
6115.17 2217
6115.90 2231
6116.64 2220
6117.38 2419
6118.12 2260
6118.85 2368
6119.59 2408
6120.33 2440
6121.07 2545
6121.81 2636
6122.55 2583
6123.28 2612
6124.02 2657
6124.76 2742
6125.50 2737
6126.24 2589
6126.98 2577
6127.71 2355
6128.45 2374
6129.19 2253
6129.93 2409
6130.67 2351
6131.41 2356
6132.15 2246
6132.89 2254
6133.63 2306
6134.36 2328
6135.10 2481
6135.84 2464
6136.58 2335
6137.32 2096
6138.06 2327
6138.80 2338
6139.54 2422
6140.28 2363
6141.02 2305
6141.76 2327
6142.50 2307
6143.24 2332
6143.97 2243
6144.71 2320
6145.45 2395
6146.19 2228
6146.93 2381
6147.67 2274
6148.41 2309
6149.15 2348
6149.89 2417
6150.63 2369
6151.37 2442
6152.11 2412
6152.85 2425
6153.59 2384
6154.33 2430
6155.07 2481
6155.81 2481
6156.55 2525
6157.29 2651
6158.03 2527
6158.78 2646
6159.52 2554
6160.26 2574
6161.00 2629
6161.74 2747
6162.48 2652
6163.22 2689
6163.96 2855
6164.70 3214
6165.44 3266
6166.18 3377
6166.92 3507
6167.66 3631
6168.41 3876
6169.15 3682
6169.89 3801
6170.63 3679
6171.37 3614
6172.11 3621
6172.85 3298
6173.59 3243
6174.34 3217
6175.08 3397
6175.82 3344
6176.56 3295
6177.30 3128
6178.04 3146
6178.78 3052
6179.53 3353
6180.27 3202
6181.01 3328
6181.75 3504
6182.49 3454
6183.24 3430
6183.98 3406
6184.72 3447
6185.46 3461
6186.20 3545
6186.95 3481
6187.69 3682
6188.43 3768
6189.17 3598
6189.91 3550
6190.66 3701
6191.40 3806
6192.14 3944
6192.88 4159
6193.63 4367
6194.37 4416
6195.11 4327
6195.85 4417
6196.60 4728
6197.34 4657
6198.08 4409
6198.83 4405
6199.57 4332
6200.31 4372
6201.05 4438
6201.80 4476
6202.54 4435
6203.28 4615
6204.03 5207
6204.77 6195
6205.51 7177
6206.26 8534
6207.00 10575
6207.74 12940
6208.49 15462
6209.23 17744
6209.97 19756
6210.72 20827
6211.46 20683
6212.21 19690
6212.95 17518
6213.69 15228
6214.44 12844
6215.18 11235
6215.92 9302
6216.67 7702
6217.41 6724
6218.16 5566
6218.90 4985
6219.64 4774
6220.39 4423
6221.13 4268
6221.88 4032
6222.62 4114
6223.37 4061
6224.11 4199
6224.85 4096
6225.60 4298
6226.34 4170
6227.09 4196
6227.83 4002
6228.58 3705
6229.32 3613
6230.07 3244
6230.81 3201
6231.56 3101
6232.30 2978
6233.05 2825
6233.79 2852
6234.54 2871
6235.28 2846
6236.03 2894
6236.77 2789
6237.52 2770
6238.26 2851
6239.01 2941
6239.75 2823
6240.50 3070
6241.24 3098
6241.99 3103
6242.73 3173
6243.48 3325
6244.22 3441
6244.97 3605
6245.72 3641
6246.46 3720
6247.21 4005
6247.95 4048
6248.70 4343
6249.45 4484
6250.19 4406
6250.94 4306
6251.68 3965
6252.43 4003
6253.18 3789
6253.92 3497
6254.67 3452
6255.41 3332
6256.16 3360
6256.91 3291
6257.65 3124
6258.40 3226
6259.15 3249
6259.89 3234
6260.64 3341
6261.39 3269
6262.13 3335
6262.88 3512
6263.63 3664
6264.37 3553
6265.12 3625
6265.87 3701
6266.61 3490
6267.36 3471
6268.11 3336
6268.85 3290
6269.60 3281
6270.35 3179
6271.10 3228
6271.84 3264
6272.59 3467
6273.34 3522
6274.08 3580
6274.83 3544
6275.58 3849
6276.33 4041
6277.07 3899
6277.82 4008
6278.57 4154
6279.32 4127
6280.07 3983
6280.81 3724
6281.56 3747
6282.31 3388
6283.06 3062
6283.80 3275
6284.55 3156
6285.30 3154
6286.05 2856
6286.80 2970
6287.54 3038
6288.29 3015
6289.04 2799
6289.79 2802
6290.54 2533
6291.29 2842
6292.03 2734
6292.78 2694
6293.53 2618
6294.28 2434
6295.03 2415
6295.78 2546
6296.53 2661
6297.28 2385
6298.02 2383
6298.77 2422
6299.52 2598
6300.27 2589
6301.02 2526
6301.77 2638
6302.52 2881
6303.27 2695
6304.02 2816
6304.77 2880
6305.51 2901
6306.26 2981
6307.01 2815
6307.76 2837
6308.51 2776
6309.26 2825
6310.01 2624
6310.76 2601
6311.51 2447
6312.26 2449
6313.01 2523
6313.76 2601
6314.51 2763
6315.26 2743
6316.01 2702
6316.76 2705
6317.51 2729
6318.26 2652
6319.01 2690
6319.76 2578
6320.51 2465
6321.26 2512
6322.01 2424
6322.76 2407
6323.51 2455
6324.26 2498
6325.01 2438
6325.76 2309
6326.51 2341
6327.26 2237
6328.01 2247
6328.76 2212
6329.51 2078
6330.26 2108
6331.02 2198
6331.77 2022
6332.52 1955
6333.27 2024
6334.02 2031
6334.77 1944
6335.52 2083
6336.27 2085
6337.02 1923
6337.77 2002
6338.53 2026
6339.28 1979
6340.03 2015
6340.78 2032
6341.53 2050
6342.28 2097
6343.03 2141
6343.78 2306
6344.54 2294
6345.29 2125
6346.04 2129
6346.79 2224
6347.54 2161
6348.29 2273
6349.05 2248
6349.80 2114
6350.55 2252
6351.30 2331
6352.05 2350
6352.81 2302
6353.56 2328
6354.31 2381
6355.06 2525
6355.82 2301
6356.57 2324
6357.32 2400
6358.07 2336
6358.82 2289
6359.58 2112
6360.33 2105
6361.08 2042
6361.83 2048
6362.59 2202
6363.34 2191
6364.09 2089
6364.85 1886
6365.60 1967
6366.35 1943
6367.10 1978
6367.86 2021
6368.61 1960
6369.36 1890
6370.12 2053
6370.87 2091
6371.62 2032
6372.38 2016
6373.13 1934
6373.88 1976
6374.64 1897
6375.39 1867
6376.14 1933
6376.90 1985
6377.65 2104
6378.40 2099
6379.16 2149
6379.91 2209
6380.66 2251
6381.42 2171
6382.17 2311
6382.92 2201
6383.68 2177
6384.43 2041
6385.19 2050
6385.94 2065
6386.69 2040
6387.45 2060
6388.20 2070
6388.96 2090
6389.71 2138
6390.47 2240
6391.22 2157
6391.97 2099
6392.73 2042
6393.48 1978
6394.24 1984
6394.99 2013
6395.75 1917
6396.50 1988
6397.26 2053
6398.01 2026
6398.77 1917
6399.52 1799
6400.28 1733
6401.03 1818
6401.79 1738
6402.54 1820
6403.30 1885
6404.05 1765
6404.81 1793
6405.56 1849
6406.32 1834
6407.07 1877
6407.83 1941
6408.58 1760
6409.34 1696
6410.09 1801
6410.85 1932
6411.60 1926
6412.36 1973
6413.11 1809
6413.87 1892
6414.63 1911
6415.38 1809
6416.14 1755
6416.89 1919
6417.65 1975
6418.41 1880
6419.16 1669
6419.92 1861
6420.67 1903
6421.43 1772
6422.19 1968
6422.94 1918
6423.70 1940
6424.45 1901
6425.21 1869
6425.97 1814
6426.72 1813
6427.48 1845
6428.24 1892
6428.99 1944
6429.75 1892
6430.51 1889
6431.26 2002
6432.02 1868
6432.78 1908
6433.53 2012
6434.29 1869
6435.05 1898
6435.80 1915
6436.56 1977
6437.32 1888
6438.08 1926
6438.83 1943
6439.59 2018
6440.35 1913
6441.10 1801
6441.86 1806
6442.62 1766
6443.38 1775
6444.13 1733
6444.89 1876
6445.65 1876
6446.41 1745
6447.16 1811
6447.92 1845
6448.68 1843
6449.44 1843
6450.19 1866
6450.95 1875
6451.71 1916
6452.47 1931
6453.23 2007
6453.98 2005
6454.74 2013
6455.50 1938
6456.26 1932
6457.02 2024
6457.78 2069
6458.53 2110
6459.29 2150
6460.05 2020
6460.81 2112
6461.57 2155
6462.33 2094
6463.08 2266
6463.84 2082
6464.60 2158
6465.36 2070
6466.12 2044
6466.88 2173
6467.64 2135
6468.40 2164
6469.15 2196
6469.91 2221
6470.67 2317
6471.43 2180
6472.19 2097
6472.95 2162
6473.71 2193
6474.47 2182
6475.23 2101
6475.99 2210
6476.75 2383
6477.51 2459
6478.26 2243
6479.02 2505
6479.78 2318
6480.54 2454
6481.30 2446
6482.06 2536
6482.82 2477
6483.58 2532
6484.34 2615
6485.10 2636
6485.86 2551
6486.62 2608
6487.38 2809
6488.14 2617
6488.90 2713
6489.66 2901
6490.42 2897
6491.18 2822
6491.94 2994
6492.70 2958
6493.46 3140
6494.22 3102
6494.98 3128
6495.74 3202
6496.51 3194
6497.27 3143
6498.03 3279
6498.79 3355
6499.55 3301
6500.31 3280
6501.07 3228
6501.83 3284
6502.59 3472
6503.35 3493
6504.11 3254
6504.87 3415
6505.64 3595
6506.40 3585
6507.16 3601
6507.92 3487
6508.68 3674
6509.44 3555
6510.20 3659
6510.96 3880
6511.73 3915
6512.49 3944
6513.25 4129
6514.01 4217
6514.77 4227
6515.53 4123
6516.29 4146
6517.06 4245
6517.82 4523
6518.58 4893
6519.34 5215
6520.10 5812
6520.87 6739
6521.63 7410
6522.39 8374
6523.15 9103
6523.91 9673
6524.68 9891
6525.44 9904
6526.20 9459
6526.96 9306
6527.73 9022
6528.49 8595
6529.25 8004
6530.01 7960
6530.78 7732
6531.54 7247
6532.30 7310
6533.06 7678
6533.83 8140
6534.59 8934
6535.35 10256
6536.11 11856
6536.88 13222
6537.64 14166
6538.40 14652
6539.17 14110
6539.93 12350
6540.69 11355
6541.46 9716
6542.22 8225
6542.98 6815
6543.74 5795
6544.51 5285
6545.27 4584
6546.04 4036
6546.80 3974
6547.56 3778
6548.33 3713
6549.09 3496
6549.85 3416
6550.62 3504
6551.38 3546
6552.14 3562
6552.91 3540
6553.67 3457
6554.44 3343
6555.20 3442
6555.96 3465
6556.73 3398
6557.49 3223
6558.26 3246
6559.02 3391
6559.78 3471
6560.55 3511
6561.31 3658
6562.08 3830
6562.84 3979
6563.61 3980
6564.37 4129
6565.14 4172
6565.90 3953
6566.66 4015
6567.43 3943
6568.19 4081
6568.96 3969
6569.72 3806
6570.49 3839
6571.25 3924
6572.02 4118
6572.78 4210
6573.55 4618
6574.31 4828
6575.08 4798
6575.84 5065
6576.61 5254
6577.37 5037
6578.14 4876
6578.90 4850
6579.67 4790
6580.44 4400
6581.20 4577
6581.97 4414
6582.73 4262
6583.50 4233
6584.26 4058
6585.03 3914
6585.79 3804
6586.56 3929
6587.33 3847
6588.09 3933
6588.86 4178
6589.62 4235
6590.39 4368
6591.16 4552
6591.92 4996
6592.69 5342
6593.45 5734
6594.22 6397
6594.99 6570
6595.75 6596
6596.52 6605
6597.29 6615
6598.05 6333
6598.82 5711
6599.59 5388
6600.35 5123
6601.12 4878
6601.89 4241
6602.65 3904
6603.42 3812
6604.19 3712
6604.95 3536
6605.72 3454
6606.49 3321
6607.25 3371
6608.02 3452
6608.79 3435
6609.55 3337
6610.32 3154
6611.09 3295
6611.86 3332
6612.62 3431
6613.39 3241
6614.16 3219
6614.93 3140
6615.69 3176
6616.46 3126
6617.23 3100
6618.00 3166
6618.76 3041
6619.53 3003
6620.30 3056
6621.07 3001
6621.83 3257
6622.60 3002
6623.37 3120
6624.14 3117
6624.91 3041
6625.67 2846
6626.44 2888
6627.21 3015
6627.98 2894
6628.75 2951
6629.52 2886
6630.28 3050
6631.05 3179
6631.82 3367
6632.59 3577
6633.36 3755
6634.13 4015
6634.90 4136
6635.66 4228
6636.43 4186
6637.20 4051
6637.97 3975
6638.74 3720
6639.51 3532
6640.28 3335
6641.05 3326
6641.81 3065
6642.58 3026
6643.35 2932
6644.12 2883
6644.89 2808
6645.66 2594
6646.43 2790
6647.20 2755
6647.97 2797
6648.74 2774
6649.51 2792
6650.28 2828
6651.05 2782
6651.82 2809
6652.59 2958
6653.35 2928
6654.12 2856
6654.89 2798
6655.66 2764
6656.43 2957
6657.20 2702
6657.97 2852
6658.74 2777
6659.51 2689
6660.28 2721
6661.05 2655
6661.82 2817
6662.59 3044
6663.36 3119
6664.13 3186
6664.91 3436
6665.68 3642
6666.45 3842
6667.22 3765
6667.99 3610
6668.76 3617
6669.53 3461
6670.30 3245
6671.07 3076
6671.84 2720
6672.61 2845
6673.38 2890
6674.15 2881
6674.92 2899
6675.69 2831
6676.47 2739
6677.24 2643
6678.01 2468
6678.78 2523
6679.55 2577
6680.32 2518
6681.09 2540
6681.86 2540
6682.64 2686
6683.41 2749
6684.18 2887
6684.95 2802
6685.72 2949
6686.49 2674
6687.26 2845
6688.04 2767
6688.81 2536
6689.58 2594
6690.35 2501
6691.12 2572
6691.90 2540
6692.67 2525
6693.44 2411
6694.21 2400
6694.98 2304
6695.76 2400
6696.53 2470
6697.30 2458
6698.07 2340
6698.84 2361
6699.62 2557
6700.39 2476
6701.16 2517
6701.93 2452
6702.71 2579
6703.48 2655
6704.25 2549
6705.02 2489
6705.80 2593
6706.57 2516
6707.34 2465
6708.12 2357
6708.89 2487
6709.66 2464
6710.43 2297
6711.21 2362
6711.98 2282
6712.75 2171
6713.53 2215
6714.30 2216
6715.07 2139
6715.85 2176
6716.62 2170
6717.39 2186
6718.17 2040
6718.94 2041
6719.71 2133
6720.49 2030
6721.26 2017
6722.03 1970
6722.81 2108
6723.58 2262
6724.36 2172
6725.13 2170
6725.90 2072
6726.68 2031
6727.45 2070
6728.23 2054
6729.00 2077
6729.77 2138
6730.55 2108
6731.32 2010
6732.10 2072
6732.87 2126
6733.64 2150
6734.42 2109
6735.19 2198
6735.97 2110
6736.74 2151
6737.52 2173
6738.29 2159
6739.07 2097
6739.84 2165
6740.62 2228
6741.39 2319
6742.16 2155
6742.94 2147
6743.71 2176
6744.49 2143
6745.26 2245
6746.04 2251
6746.81 2230
6747.59 2190
6748.36 2276
6749.14 2373
6749.92 2406
6750.69 2500
6751.47 2596
6752.24 2675
6753.02 2806
6753.79 2841
6754.57 2669
6755.34 2628
6756.12 2573
6756.89 2419
6757.67 2354
6758.45 2299
6759.22 2128
6760.00 2154
6760.77 2071
6761.55 2109
6762.33 2085
6763.10 2140
6763.88 2082
6764.65 2049
6765.43 1898
6766.21 1959
6766.98 2056
6767.76 2035
6768.53 1977
6769.31 2021
6770.09 2061
6770.86 2082
6771.64 2013
6772.42 1945
6773.19 2057
6773.97 2037
6774.75 1930
6775.52 2005
6776.30 1882
6777.08 1898
6777.85 1926
6778.63 1877
6779.41 1937
6780.18 2046
6780.96 2060
6781.74 2058
6782.52 1996
6783.29 2024
6784.07 2080
6784.85 1861
6785.62 1812
6786.40 1840
6787.18 1796
6787.96 1825
6788.73 1793
6789.51 1785
6790.29 1781
6791.07 1765
6791.84 1920
6792.62 1812
6793.40 1728
6794.18 1815
6794.96 1892
6795.73 1768
6796.51 1751
6797.29 1726
6798.07 1800
6798.85 1894
6799.62 1797
6800.40 1871
6801.18 1926
6801.96 1813
6802.74 1909
6803.51 1807
6804.29 1755
6805.07 1936
6805.85 1848
6806.63 1927
6807.41 1906
6808.19 1851
6808.96 1793
6809.74 1794
6810.52 1858
6811.30 1917
6812.08 1749
6812.86 1844
6813.64 1920
6814.42 1885
6815.20 1953
6815.97 1917
6816.75 1861
6817.53 1855
6818.31 1903
6819.09 1970
6819.87 2179
6820.65 2110
6821.43 2025
6822.21 1992
6822.99 1983
6823.77 1933
6824.55 1874
6825.33 1985
6826.11 1898
6826.89 1828
6827.67 1707
6828.44 1793
6829.22 1812
6830.00 1834
6830.78 1861
6831.56 1781
6832.34 1761
6833.12 1814
6833.90 1905
6834.68 1828
6835.46 1639
6836.24 1809
6837.03 1854
6837.81 1878
6838.59 1852
6839.37 2003
6840.15 1855
6840.93 1979
6841.71 1693
6842.49 1864
6843.27 1820
6844.05 1915
6844.83 1844
6845.61 1988
6846.39 2013
6847.17 2058
6847.95 2340
6848.73 2768
6849.52 3137
6850.30 3387
6851.08 3912
6851.86 4197
6852.64 4470
6853.42 4276
6854.20 4036
6854.98 3950
6855.76 3433
6856.55 3030
6857.33 2986
6858.11 2524
6858.89 2325
6859.67 2240
6860.45 2232
6861.23 2032
6862.02 2052
6862.80 2078
6863.58 2086
6864.36 2240
6865.14 2047
6865.93 2219
6866.71 2293
6867.49 2289
6868.27 2284
6869.05 2229
6869.84 2191
6870.62 2063
6871.40 2120
6872.18 2084
6872.96 1941
6873.75 1885
6874.53 1975
6875.31 1900
6876.09 2004
6876.88 2141
6877.66 1967
6878.44 2019
6879.22 2019
6880.01 2142
6880.79 2296
6881.57 2351
6882.36 2330
6883.14 2230
6883.92 2230
6884.70 2291
6885.49 2553
6886.27 2794
6887.05 3052
6887.84 3401
6888.62 3561
6889.40 3512
6890.19 3534
6890.97 3456
6891.75 3269
6892.54 2901
6893.32 2746
6894.10 2422
6894.89 2473
6895.67 2642
6896.45 2600
6897.24 2535
6898.02 2466
6898.81 2393
6899.59 2392
6900.37 2272
6901.16 2363
6901.94 2526
6902.73 2468
6903.51 2485
6904.29 2435
6905.08 2376
6905.86 2440
6906.65 2414
6907.43 2447
6908.21 2427
6909.00 2442
6909.78 2383
6910.57 2283
6911.35 2334
6912.14 2208
6912.92 2130
6913.71 2225
6914.49 2152
6915.27 2040
6916.06 2175
6916.84 2231
6917.63 2235
6918.41 2393
6919.20 2325
6919.98 2295
6920.77 2324
6921.55 2322
6922.34 2316
6923.12 2303
6923.91 2335
6924.69 2293
6925.48 2358
6926.27 2420
6927.05 2356
6927.84 2346
6928.62 2558
6929.41 2456
6930.19 2450
6930.98 2602
6931.76 2442
6932.55 2269
6933.34 2398
6934.12 2255
6934.91 2193
6935.69 2322
6936.48 2541
6937.26 2503
6938.05 2470
6938.84 2588
6939.62 2614
6940.41 2756
6941.20 2782
6941.98 3026
6942.77 3164
6943.55 3135
6944.34 3160
6945.13 3363
6945.91 3418
6946.70 3403
6947.49 3569
6948.27 3338
6949.06 3357
6949.85 3417
6950.63 3387
6951.42 3435
6952.21 3273
6952.99 3042
6953.78 3110
6954.57 3132
6955.35 2963
6956.14 3081
6956.93 3050
6957.72 3144
6958.50 3287
6959.29 3286
6960.08 3254
6960.86 3179
6961.65 3250
6962.44 3279
6963.23 3513
6964.01 3312
6964.80 3347
6965.59 3579
6966.38 3650
6967.16 3794
6967.95 3899
6968.74 3944
6969.53 4292
6970.32 4325
6971.10 4300
6971.89 4447
6972.68 4506
6973.47 4262
6974.26 4469
6975.04 4435
6975.83 4412
6976.62 4372
6977.41 4363
6978.20 4682
6978.98 4945
6979.77 5166
6980.56 5626
6981.35 6073
6982.14 7238
6982.93 8503
6983.72 10570
6984.50 13250
6985.29 15814
6986.08 17611
6986.87 18703
6987.66 19182
6988.45 19007
6989.24 17505
6990.03 15416
6990.81 13528
6991.60 11184
6992.39 8901
6993.18 7703
6993.97 6462
6994.76 5785
6995.55 5066
6996.34 4863
6997.13 5195
6997.92 5588
6998.71 5785
6999.50 6341
7000.29 6694
7001.08 6949
7001.87 6822
7002.65 6712
7003.44 6556
7004.23 5944
7005.02 5351
7005.81 4704
7006.60 3986
7007.39 3590
7008.18 3281
7008.97 3142
7009.76 3114
7010.55 2991
7011.34 3106
7012.13 3184
7012.92 3371
7013.71 3664
7014.50 3551
7015.30 3457
7016.09 3681
7016.88 3650
7017.67 3487
7018.46 3456
7019.25 3403
7020.04 3246
7020.83 3336
7021.62 3412
7022.41 3562
7023.20 3898
7023.99 4043
7024.78 4046
7025.57 4331
7026.37 4195
7027.16 3949
7027.95 3829
7028.74 3581
7029.53 3446
7030.32 3192
7031.11 3165
7031.90 3179
7032.69 2823
7033.49 2808
7034.28 2899
7035.07 2910
7035.86 3036
7036.65 2984
7037.44 3090
7038.24 3171
7039.03 3171
7039.82 3323
7040.61 3342
7041.40 3272
7042.19 3399
7042.99 3548
7043.78 3558
7044.57 3381
7045.36 3391
7046.15 3447
7046.95 3315
7047.74 3411
7048.53 3574
7049.32 3923
7050.12 4225
7050.91 4286
7051.70 4200
7052.49 4027
7053.29 3935
7054.08 3669
7054.87 3483
7055.66 3342
7056.46 3275
7057.25 3236
7058.04 3171
7058.83 3052
7059.63 3175
7060.42 3174
7061.21 3181
7062.01 3379
7062.80 3240
7063.59 3318
7064.39 3349
7065.18 3184
7065.97 3153
7066.77 3148
7067.56 3053
7068.35 3001
7069.15 3061
7069.94 3079
7070.73 3021
7071.53 3088
7072.32 3210
7073.11 3109
7073.91 2955
7074.70 3114
7075.49 3161
7076.29 2886
7077.08 2779
7077.88 2917
7078.67 2882
7079.46 2881
7080.26 2999
7081.05 2901
7081.85 3009
7082.64 3063
7083.43 3041
7084.23 3208
7085.02 3543
7085.82 3885
7086.61 4309
7087.41 4612
7088.20 5022
7089.00 5254
7089.79 5181
7090.58 5383
7091.38 5149
7092.17 4847
7092.97 4290
7093.76 3966
7094.56 3595
7095.35 3189
7096.15 2867
7096.94 2811
7097.74 2591
7098.53 2538
7099.33 2392
7100.12 2503
7100.92 2591
7101.71 2495
7102.51 2545
7103.30 2554
7104.10 2688
7104.89 2650
7105.69 2552
7106.49 2425
7107.28 2351
7108.08 2297
7108.87 2078
7109.67 2089
7110.46 2188
7111.26 2151
7112.06 2087
7112.85 1953
7113.65 1936
7114.44 2104
7115.24 2290
7116.04 2205
7116.83 2127
7117.63 2199
7118.42 2263
7119.22 2324
7120.02 2270
7120.81 2372
7121.61 2432
7122.41 2270
7123.20 2443
7124.00 2509
7124.79 2397
7125.59 2401
7126.39 2277
7127.18 2392
7127.98 2602
7128.78 2349
7129.57 2374
7130.37 2290
7131.17 2270
7131.97 2195
7132.76 2222
7133.56 2087
7134.36 2206
7135.15 2179
7135.95 2044
7136.75 1916
7137.55 1982
7138.34 2073
7139.14 1915
7139.94 1896
7140.73 1924
7141.53 1952
7142.33 1948
7143.13 1918
7143.92 1979
7144.72 2015
7145.52 2032
7146.32 1932
7147.12 1955
7147.91 1982
7148.71 1922
7149.51 1882
7150.31 1917
7151.11 1917
7151.90 2147
7152.70 1965
7153.50 1976
7154.30 1811
7155.10 1854
7155.89 1901
7156.69 1970
7157.49 2034
7158.29 1917
7159.09 1996
7159.89 1983
7160.68 1857
7161.48 1987
7162.28 1960
7163.08 1961
7163.88 1812
7164.68 1802
7165.48 1803
7166.28 1858
7167.07 1975
7167.87 1805
7168.67 1746
7169.47 1708
7170.27 1772
7171.07 1830
7171.87 1901
7172.67 1928
7173.47 1845
7174.27 1701
7175.07 1668
7175.87 1793
7176.67 1599
7177.46 1594
7178.26 1628
7179.06 1713
7179.86 1723
7180.66 1780
7181.46 1731
7182.26 1801
7183.06 1892
7183.86 1799
7184.66 1781
7185.46 1809
7186.26 1680
7187.06 1730
7187.86 1670
7188.66 1683
7189.46 1610
7190.26 1681
7191.06 1628
7191.86 1557
7192.66 1604
7193.46 1594
7194.26 1599
7195.06 1534
7195.86 1541
7196.67 1573
7197.47 1586
7198.27 1578
7199.07 1572
7199.87 1543
7200.67 1566
7201.47 1556
7202.27 1570
7203.07 1578
7203.87 1456
7204.67 1546
7205.47 1589
7206.28 1531
7207.08 1458
7207.88 1547
7208.68 1451
7209.48 1445
7210.28 1480
7211.08 1496
7211.88 1526
7212.69 1554
7213.49 1453
7214.29 1497
7215.09 1485
7215.89 1441
7216.69 1489
7217.50 1479
7218.30 1458
7219.10 1365
7219.90 1301
7220.70 1355
7221.50 1419
7222.31 1490
7223.11 1496
7223.91 1464
7224.71 1476
7225.51 1386
7226.32 1434
7227.12 1486
7227.92 1476
7228.72 1507
7229.53 1379
7230.33 1485
7231.13 1397
7231.93 1471
7232.74 1536
7233.54 1488
7234.34 1418
7235.14 1370
7235.95 1345
7236.75 1499
7237.55 1555
7238.36 1546
7239.16 1468
7239.96 1512
7240.76 1402
7241.57 1393
7242.37 1461
7243.17 1463
7243.98 1508
7244.78 1490
7245.58 1582
7246.39 1557
7247.19 1542
7247.99 1523
7248.80 1515
7249.60 1484
7250.40 1474
7251.21 1399
7252.01 1516
7252.81 1460
7253.62 1386
7254.42 1420
7255.23 1511
7256.03 1539
7256.83 1624
7257.64 1639
7258.44 1636
7259.25 1602
7260.05 1790
7260.85 1748
7261.66 1826
7262.46 1779
7263.27 1789
7264.07 1777
7264.87 1654
7265.68 1691
7266.48 1615
7267.29 1618
7268.09 1575
7268.90 1524
7269.70 1620
7270.51 1610
7271.31 1610
7272.12 1638
7272.92 1625
7273.73 1677
7274.53 1650
7275.34 1673
7276.14 1695
7276.95 1795
7277.75 1794
7278.56 1809
7279.36 1754
7280.17 1807
7280.97 1941
7281.78 2127
7282.58 2233
7283.39 2569
7284.19 2886
7285.00 3040
7285.80 3087
7286.61 3093
7287.41 2994
7288.22 2826
7289.03 2766
7289.83 2304
7290.64 2105
7291.44 2060
7292.25 2029
7293.06 1999
7293.86 1902
7294.67 1776
7295.47 1829
7296.28 1843
7297.09 1864
7297.89 1804
7298.70 1811
7299.50 1793
7300.31 1780
7301.12 1844
7301.92 1901
7302.73 1850
7303.54 1937
7304.34 1995
7305.15 2078
7305.96 1934
7306.76 1932
7307.57 2067
7308.38 2118
7309.18 2026
7309.99 2207
7310.80 2207
7311.60 2200
7312.41 2225
7313.22 2083
7314.02 2279
7314.83 2318
7315.64 2246
7316.45 2367
7317.25 2461
7318.06 2778
7318.87 3077
7319.67 3289
7320.48 3389
7321.29 3486
7322.10 3479
7322.90 3512
7323.71 3592
7324.52 3230
7325.33 2892
7326.14 2765
7326.94 2613
7327.75 2460
7328.56 2236
7329.37 2158
7330.17 2051
7330.98 2003
7331.79 1948
7332.60 1990
7333.41 1854
7334.22 1918
7335.02 2045
7335.83 1991
7336.64 1806
7337.45 1895
7338.26 1850
7339.07 1925
7339.87 1844
7340.68 1714
7341.49 1816
7342.30 1780
7343.11 1747
7343.92 1853
7344.73 1846
7345.53 1922
7346.34 1857
7347.15 1827
7347.96 1782
7348.77 1681
7349.58 1674
7350.39 1836
7351.20 1839
7352.01 1770
7352.82 1701
7353.62 1745
7354.43 1768
7355.24 1782
7356.05 1686
7356.86 1698
7357.67 1774
7358.48 1770
7359.29 1834
7360.10 1884
7360.91 1879
7361.72 1851
7362.53 1767
7363.34 1934
7364.15 1900
7364.96 1786
7365.77 1825
7366.58 1781
7367.39 1762
7368.20 1874
7369.01 1900
7369.82 1835
7370.63 1821
7371.44 1654
7372.25 1687
7373.06 1834
7373.87 1767
7374.68 1771
7375.49 1895
7376.30 1952
7377.11 2055
7377.92 2171
7378.73 2198
7379.54 2311
7380.36 2354
7381.17 2487
7381.98 2729
7382.79 2682
7383.60 2718
7384.41 2699
7385.22 2411
7386.03 2353
7386.84 1967
7387.65 1874
7388.46 1828
7389.28 1727
7390.09 1661
7390.90 1578
7391.71 1649
7392.52 1744
7393.33 1660
7394.14 1551
7394.96 1747
7395.77 1733
7396.58 1750
7397.39 1716
7398.20 1871
7399.01 1910
7399.83 1850
7400.64 1978
7401.45 2012
7402.26 2182
7403.07 2044
7403.89 2174
7404.70 2143
7405.51 2036
7406.32 1930
7407.13 1929
7407.95 1949
7408.76 1880
7409.57 1813
7410.38 1748
7411.20 1849
7412.01 1722
7412.82 1683
7413.63 1684
7414.45 1629
7415.26 1558
7416.07 1552
7416.88 1675
7417.70 1538
7418.51 1495
7419.32 1445
7420.14 1491
7420.95 1508
7421.76 1489
7422.57 1488
7423.39 1520
7424.20 1446
7425.01 1395
7425.83 1449
7426.64 1384
7427.45 1470
7428.27 1390
7429.08 1375
7429.89 1374
7430.71 1343
7431.52 1398
7432.33 1433
7433.15 1458
7433.96 1370
7434.78 1507
7435.59 1506
7436.40 1396
7437.22 1410
7438.03 1359
7438.84 1476
7439.66 1442
7440.47 1523
7441.29 1613
7442.10 1520
7442.91 1585
7443.73 1524
7444.54 1461
7445.36 1407
7446.17 1422
7446.99 1364
7447.80 1559
7448.62 1428
7449.43 1426
7450.24 1389
7451.06 1464
7451.87 1477
7452.69 1409
7453.50 1436
7454.32 1392
7455.13 1465
7455.95 1480
7456.76 1486
7457.58 1357
7458.39 1278
7459.21 1384
7460.02 1416
7460.84 1407
7461.65 1398
7462.47 1244
7463.28 1411
7464.10 1316
7464.91 1309
7465.73 1256
7466.54 1273
7467.36 1466
7468.18 1539
7468.99 1618
7469.81 1548
7470.62 1424
7471.44 1530
7472.25 1557
7473.07 1481
7473.89 1433
7474.70 1437
7475.52 1418
7476.33 1428
7477.15 1400
7477.97 1382
7478.78 1614
7479.60 1357
7480.41 1361
7481.23 1305
7482.05 1378
7482.86 1349
7483.68 1338
7484.50 1434
7485.31 1363
7486.13 1311
7486.95 1383
7487.76 1423
7488.58 1398
7489.40 1272
7490.21 1282
7491.03 1296
7491.85 1413
7492.66 1374
7493.48 1331
7494.30 1309
7495.11 1404
7495.93 1376
7496.75 1373
7497.57 1359
7498.38 1304
7499.20 1306
7500.02 1349
7500.83 1296
7501.65 1314
7502.47 1333
7503.29 1302
7504.10 1258
7504.92 1254
7505.74 1361
7506.56 1333
7507.37 1310
7508.19 1300
7509.01 1296
7509.83 1296
7510.65 1217
7511.46 1321
7512.28 1288
7513.10 1254
7513.92 1287
7514.74 1264
7515.55 1181
7516.37 1149
7517.19 1161
7518.01 1243
7518.83 1360
7519.64 1342
7520.46 1277
7521.28 1289
7522.10 1274
7522.92 1199
7523.74 1184
7524.56 1171
7525.37 1317
7526.19 1252
7527.01 1245
7527.83 1269
7528.65 1259
7529.47 1285
7530.29 1264
7531.11 1223
7531.93 1214
7532.74 1277
7533.56 1263
7534.38 1291
7535.20 1370
7536.02 1302
7536.84 1158
7537.66 1245
7538.48 1321
7539.30 1301
7540.12 1245
7540.94 1264
7541.76 1399
7542.58 1331
7543.40 1322
7544.22 1371
7545.04 1363
7545.86 1362
7546.68 1299
7547.50 1279
7548.32 1264
7549.14 1258
7549.96 1206
7550.78 1203
7551.60 1192
7552.42 1215
7553.24 1230
7554.06 1258
7554.88 1216
7555.70 1272
7556.52 1329
7557.34 1226
7558.16 1318
7558.98 1353
7559.80 1363
7560.62 1432
7561.44 1543
7562.26 1470
7563.08 1390
7563.90 1333
7564.72 1304
7565.54 1405
7566.36 1237
7567.19 1411
7568.01 1326
7568.83 1322
7569.65 1242
7570.47 1255
7571.29 1275
7572.11 1226
7572.93 1282
7573.76 1290
7574.58 1301
7575.40 1262
7576.22 1238
7577.04 1138
7577.86 1133
7578.68 1260
7579.51 1275
7580.33 1397
7581.15 1261
7581.97 1177
7582.79 1297
7583.61 1276
7584.44 1090
7585.26 1210
7586.08 1430
7586.90 1397
7587.72 1299
7588.55 1306
7589.37 1403
7590.19 1393
7591.01 1476
7591.83 1454
7592.66 1421
7593.48 1362
7594.30 1342
7595.12 1323
7595.95 1360
7596.77 1290
7597.59 1381
7598.41 1336
7599.24 1341
7600.06 1397
7600.88 1364
7601.71 1398
7602.53 1577
7603.35 1635
7604.17 1578
7605.00 1581
7605.82 1695
7606.64 1765
7607.47 1640
7608.29 1725
7609.11 1613
7609.94 1596
7610.76 1451
7611.58 1611
7612.41 1493
7613.23 1485
7614.05 1413
7614.88 1514
7615.70 1606
7616.52 1473
7617.35 1621
7618.17 1621
7619.00 1637
7619.82 1618
7620.64 1675
7621.47 1645
7622.29 1600
7623.11 1535
7623.94 1565
7624.76 1496
7625.59 1569
7626.41 1503
7627.24 1518
7628.06 1521
7628.88 1658
7629.71 1654
7630.53 1690
7631.36 1886
7632.18 1890
7633.01 1904
7633.83 1885
7634.66 1801
7635.48 1740
7636.30 1675
7637.13 1568
7637.95 1537
7638.78 1439
7639.60 1390
7640.43 1390
7641.25 1310
7642.08 1256
7642.90 1331
7643.73 1346
7644.55 1353
7645.38 1360
7646.20 1330
7647.03 1304
7647.85 1302
7648.68 1281
7649.51 1275
7650.33 1368
7651.16 1223
7651.98 1290
7652.81 1235
7653.63 1204
7654.46 1315
7655.28 1323
7656.11 1333
7656.94 1251
7657.76 1254
7658.59 1357
7659.41 1309
7660.24 1288
7661.07 1309
7661.89 1329
7662.72 1411
7663.54 1355
7664.37 1302
7665.20 1248
7666.02 1327
7666.85 1239
7667.68 1223
7668.50 1291
7669.33 1293
7670.16 1375
7670.98 1300
7671.81 1210
7672.64 1321
7673.46 1378
7674.29 1378
7675.12 1275
7675.94 1207
7676.77 1196
7677.60 1259
7678.42 1167
7679.25 1117
7680.08 1194
7680.90 1150
7681.73 1244
7682.56 1184
7683.39 1213
7684.21 1281
7685.04 1249
7685.87 1302
7686.69 1297
7687.52 1309
7688.35 1339
7689.18 1260
7690.01 1236
7690.83 1223
7691.66 1202
7692.49 1221
7693.32 1146
7694.14 1199
7694.97 1201
7695.80 1199
7696.63 1261
7697.46 1371
7698.28 1461
7699.11 1301
7699.94 1195
7700.77 1281
7701.60 1299
7702.42 1325
7703.25 1369
7704.08 1366
7704.91 1346
7705.74 1243
7706.57 1339
7707.39 1408
7708.22 1372
7709.05 1309
7709.88 1256
7710.71 1192
7711.54 1305
7712.37 1357
7713.20 1289
7714.02 1357
7714.85 1274
7715.68 1240
7716.51 1284
7717.34 1367
7718.17 1314
7719.00 1281
7719.83 1299
7720.66 1272
7721.49 1236
7722.32 1123
7723.15 1194
7723.97 1306
7724.80 1310
7725.63 1296
7726.46 1331
7727.29 1150
7728.12 1127
7728.95 1183
7729.78 1313
7730.61 1282
7731.44 1256
7732.27 1376
7733.10 1165
7733.93 1231
7734.76 1285
7735.59 1280
7736.42 1276
7737.25 1210
7738.08 1263
7738.91 1297
7739.74 1283
7740.57 1207
7741.40 1259
7742.23 1302
7743.06 1420
7743.89 1504
7744.72 1663
7745.56 1828
7746.39 2164
7747.22 2397
7748.05 2641
7748.88 2738
7749.71 2712
7750.54 2602
7751.37 2515
7752.20 2321
7753.03 1983
7753.86 1793
7754.69 1628
7755.53 1582
7756.36 1616
7757.19 1518
7758.02 1448
7758.85 1374
7759.68 1490
7760.51 1410
7761.35 1416
7762.18 1356
7763.01 1514
7763.84 1531
7764.67 1435
7765.50 1278
7766.33 1346
7767.17 1382
7768.00 1261
7768.83 1276
7769.66 1162
7770.49 1225
7771.33 1198
7772.16 1186
7772.99 1190
7773.82 1154
7774.65 1164
7775.49 1182
7776.32 1293
7777.15 1340
7777.98 1296
7778.82 1193
7779.65 1283
7780.48 1201
7781.31 1214
7782.15 1169
7782.98 1153
7783.81 1208
7784.64 1348
7785.48 1402
7786.31 1467
7787.14 1452
7787.97 1346
7788.81 1405
7789.64 1431
7790.47 1442
7791.31 1412
7792.14 1415
7792.97 1231
7793.81 1313
7794.64 1269
7795.47 1209
7796.31 1149
7797.14 1180
7797.97 1183
7798.81 1265
7799.64 1301
7800.47 1260
7801.31 1272
7802.14 1254
7802.97 1320
7803.81 1214
7804.64 1309
7805.47 1293
7806.31 1318
7807.14 1319
7807.98 1315
7808.81 1429
7809.64 1440
7810.48 1447
7811.31 1404
7812.15 1372
7812.98 1323
7813.82 1405
7814.65 1477
7815.48 1438
7816.32 1312
7817.15 1391
7817.99 1464
7818.82 1410
7819.66 1377
7820.49 1427
7821.33 1352
7822.16 1493
7822.99 1428
7823.83 1551
7824.66 1527
7825.50 1650
7826.33 1670
7827.17 1650
7828.00 1492
7828.84 1487
7829.67 1459
7830.51 1431
7831.34 1462
7832.18 1476
7833.02 1433
7833.85 1437
7834.69 1342
7835.52 1345
7836.36 1523
7837.19 1539
7838.03 1568
7838.86 1543
7839.70 1536
7840.53 1437
7841.37 1464
7842.21 1517
7843.04 1454
7843.88 1520
7844.71 1451
7845.55 1429
7846.39 1385
7847.22 1425
7848.06 1372
7848.89 1363
7849.73 1356
7850.57 1330
7851.40 1286
7852.24 1384
7853.08 1318
7853.91 1184
7854.75 1197
7855.58 1260
7856.42 1259
7857.26 1295
7858.09 1337
7858.93 1361
7859.77 1365
7860.60 1388
7861.44 1341
7862.28 1395
7863.11 1302
7863.95 1273
7864.79 1318
7865.63 1245
7866.46 1193
7867.30 1215
7868.14 1348
7868.97 1417
7869.81 1204
7870.65 1269
7871.49 1287
7872.32 1293
7873.16 1346
7874.00 1503
7874.84 1447
7875.67 1426
7876.51 1429
7877.35 1493
7878.19 1570
7879.02 1513
7879.86 1444
7880.70 1581
7881.54 1444
7882.38 1383
7883.21 1498
7884.05 1368
7884.89 1350
7885.73 1326
7886.57 1380
7887.40 1389
7888.24 1419
7889.08 1450
7889.92 1441
7890.76 1410
7891.59 1373
7892.43 1365
7893.27 1337
7894.11 1221
7894.95 1301
7895.79 1264
7896.63 1239
7897.47 1304
7898.30 1441
7899.14 1421
7899.98 1407
7900.82 1392
7901.66 1449
7902.50 1458
7903.34 1532
7904.18 1410
7905.02 1426
7905.85 1385
7906.69 1402
7907.53 1304
7908.37 1356
7909.21 1332
7910.05 1237
7910.89 1253
7911.73 1431
7912.57 1392
7913.41 1415
7914.25 1520
7915.09 1534
7915.93 1559
7916.77 1700
7917.61 1627
7918.45 1704
7919.29 1676
7920.13 1703
7920.97 1801
7921.81 1587
7922.65 1493
7923.49 1484
7924.33 1376
7925.17 1349
7926.01 1323
7926.85 1365
7927.69 1360
7928.53 1365
7929.37 1381
7930.21 1356
7931.05 1385
7931.89 1504
7932.73 1437
7933.57 1426
7934.41 1385
7935.25 1315
7936.09 1318
7936.93 1299
7937.78 1205
7938.62 1177
7939.46 1239
7940.30 1242
7941.14 1212
7941.98 1156
7942.82 1217
7943.66 1060
7944.50 1117
7945.35 1266
7946.19 1214
7947.03 1241
7947.87 1265
7948.71 1256
7949.55 1229
7950.39 1267
7951.24 1152
7952.08 1243
7952.92 1311
7953.76 1246
7954.60 1249
7955.44 1444
7956.29 1386
7957.13 1292
7957.97 1319
7958.81 1231
7959.65 1279
7960.50 1256
7961.34 1229
7962.18 1104
7963.02 1154
7963.86 1215
7964.71 1199
7965.55 1392
7966.39 1429
7967.23 1359
7968.08 1312
7968.92 1268
7969.76 1362
7970.60 1357
7971.45 1269
7972.29 1264
7973.13 1240
7973.97 1102
7974.82 1105
7975.66 1203
7976.50 1271
7977.35 1148
7978.19 1268
7979.03 1372
7979.87 1380
7980.72 1321
7981.56 1268
7982.40 1270
7983.25 1351
7984.09 1339
7984.93 1210
7985.78 1206
7986.62 1262
7987.46 1279
7988.31 1233
7989.15 1216
7990.00 1179
7990.84 1176
7991.68 1174
7992.53 1133
7993.37 1176
7994.21 1072
7995.06 1178
7995.90 1228
7996.75 1179
7997.59 1149
7998.43 1106
7999.28 1045
8000.12 1107
8000.97 1224
8001.81 1211
8002.65 1190
8003.50 1151
8004.34 1132
8005.19 1119
8006.03 1093
8006.88 1216
8007.72 1127
8008.57 1204
8009.41 1201
8010.26 1185
8011.10 1291
8011.95 1212
8012.79 1210
8013.63 1221
8014.48 1147
8015.32 1087
8016.17 1093
8017.01 1125
8017.86 1229
8018.70 1159
8019.55 1114
8020.40 1126
8021.24 1142
8022.09 1043
8022.93 1066
8023.78 1112
8024.62 1075
8025.47 1094
8026.31 1148
8027.16 1127
8028.00 1102
8028.85 1092
8029.70 1024
8030.54 1080
8031.39 1140
8032.23 1155
8033.08 1199
8033.92 1103
8034.77 1172
8035.62 1160
8036.46 1099
8037.31 1197
8038.16 1180
8039.00 1185
8039.85 1132
8040.69 1068
8041.54 1053
8042.39 1071
8043.23 1070
8044.08 1007
8044.93 1015
8045.77 1052
8046.62 1070
8047.47 1057
8048.31 1037
8049.16 1105
8050.01 1115
8050.85 1120
8051.70 1083
8052.55 1079
8053.39 1051
8054.24 1036
8055.09 1000
8055.94 976
8056.78 998
8057.63 974
8058.48 989
8059.32 1027
8060.17 1058
8061.02 997
8061.87 1110
8062.71 1100
8063.56 1063
8064.41 1019
8065.26 974
8066.10 1015
8066.95 1097
8067.80 1071
8068.65 971
8069.49 1016
8070.34 1004
8071.19 1003
8072.04 1053
8072.89 1100
8073.73 945
8074.58 992
8075.43 1046
8076.28 984
8077.13 1000
8077.98 985
8078.82 984
8079.67 907
8080.52 914
8081.37 1030
8082.22 996
8083.07 1080
8083.91 1130
8084.76 950
8085.61 980
8086.46 974
8087.31 998
8088.16 982
8089.01 1002
8089.86 1027
8090.70 952
8091.55 1027
8092.40 1010
8093.25 1067
8094.10 1010
8094.95 968
8095.80 977
8096.65 992
8097.50 1038
8098.35 1031
8099.20 957
8100.05 980
8100.90 946
8101.74 967
8102.59 991
8103.44 1092
8104.29 1041
8105.14 982
8105.99 1049
8106.84 986
8107.69 965
8108.54 952
8109.39 884
8110.24 959
8111.09 974
8111.94 875
8112.79 938
8113.64 995
8114.49 993
8115.34 939
8116.19 917
8117.04 956
8117.89 1102
8118.74 1064
8119.59 1059
8120.45 1191
8121.30 1180
8122.15 1182
8123.00 1115
8123.85 1080
8124.70 1117
8125.55 1093
8126.40 1059
8127.25 977
8128.10 1013
8128.95 1011
8129.80 963
8130.65 1047
8131.51 994
8132.36 1010
8133.21 1027
8134.06 1081
8134.91 1075
8135.76 1012
8136.61 1016
8137.46 1012
8138.32 1011
8139.17 987
8140.02 973
8140.87 1076
8141.72 1086
8142.57 1002
8143.43 1092
8144.28 1085
8145.13 1035
8145.98 1077
8146.83 1106
8147.68 987
8148.54 1102
8149.39 1080
8150.24 1012
8151.09 1058
8151.94 1022
8152.80 1074
8153.65 1039
8154.50 1049
8155.35 1158
8156.21 1175
8157.06 1031
8157.91 1082
8158.76 1107
8159.62 1052
8160.47 1094
8161.32 1112
8162.17 1064
8163.03 1012
8163.88 1178
8164.73 1026
8165.59 986
8166.44 968
8167.29 1049
8168.14 1005
8169.00 934
8169.85 1018
8170.70 1016
8171.56 1003
8172.41 957
8173.26 1080
8174.12 959
8174.97 966
8175.82 950
8176.68 987
8177.53 984
8178.38 929
8179.24 896
8180.09 989
8180.94 930
8181.80 963
8182.65 1008
8183.51 1009
8184.36 967
8185.21 1015
8186.07 954
8186.92 991
8187.78 1020
8188.63 957
8189.48 937
8190.34 917
8191.19 946
8192.05 913
8192.90 1036
8193.75 1049
8194.61 995
8195.46 910
8196.32 994
8197.17 1016
8198.03 877
8198.88 888
8199.74 961
8200.59 1000
8201.45 987
8202.30 928
8203.16 936
8204.01 973
8204.87 1014
8205.72 917
8206.57 1012
8207.43 1056
8208.29 1023
8209.14 946
8210.00 1093
8210.85 985
8211.71 1025
8212.56 1049
8213.42 939
8214.27 972
8215.13 971
8215.98 960
8216.84 929
8217.69 1003
8218.55 1074
8219.41 983
8220.26 1061
8221.12 1139
8221.97 1081
8222.83 1071
8223.68 1167
8224.54 1189
8225.40 1121
8226.25 1013
8227.11 1012
8227.96 984
8228.82 981
8229.68 962
8230.53 1029
8231.39 1100
8232.25 899
8233.10 895
8233.96 947
8234.82 982
8235.67 911
8236.53 855
8237.38 971
8238.24 915
8239.10 943
8239.95 977
8240.81 1000
8241.67 922
8242.53 922
8243.38 1014
8244.24 946
8245.10 926
8245.95 883
8246.81 994
8247.67 941
8248.52 975
8249.38 1007
8250.24 951
8251.10 922
8251.95 935
8252.81 965
8253.67 979
8254.53 925
8255.38 981
8256.24 946
8257.10 1049
8257.96 959
8258.81 890
8259.67 871
8260.53 1065
8261.39 1004
8262.25 1002
8263.10 910
8263.96 841
8264.82 979
8265.68 934
8266.54 890
8267.39 939
8268.25 924
8269.11 911
8269.97 929
8270.83 917
8271.69 858
8272.54 953
8273.40 1006
8274.26 926
8275.12 1028
8275.98 911
8276.84 967
8277.70 953
8278.55 998
8279.41 981
8280.27 994
8281.13 1009
8281.99 980
8282.85 969
8283.71 1035
8284.57 986
8285.43 954
8286.29 931
8287.14 963
8288.00 927
8288.86 991
8289.72 1018
8290.58 1142
8291.44 1092
8292.30 1092
8293.16 1098
8294.02 1028
8294.88 996
8295.74 1100
8296.60 982
8297.46 975
8298.32 995
8299.18 1005
8300.04 959
8300.90 1107
8301.76 1107
8302.62 1045
8303.48 1045
8304.34 1078
8305.20 1028
8306.06 1038
8306.92 1131
8307.78 1115
8308.64 1043
8309.50 992
8310.36 995
8311.22 1019
8312.08 1031
8312.94 1054
8313.80 1103
8314.66 1037
8315.52 1129
8316.38 1188
8317.24 1139
8318.11 1086
8318.97 1144
8319.83 1138
8320.69 1126
8321.55 980
8322.41 1113
8323.27 1019
8324.13 1014
8324.99 900
8325.85 988
8326.72 1038
8327.58 947
8328.44 961
8329.30 913
8330.16 950
8331.02 969
8331.88 921
8332.75 946
8333.61 1032
8334.47 1037
8335.33 1063
8336.19 1054
8337.05 1044
8337.92 1054
8338.78 1003
8339.64 1003
8340.50 987
8341.36 1079
8342.23 1010
8343.09 1086
8343.95 1083
8344.81 1064
8345.67 1080
8346.54 1087
8347.40 1079
8348.26 1092
8349.12 1099
8349.99 1028
8350.85 1019
8351.71 1099
8352.57 1150
8353.44 1087
8354.30 1108
8355.16 1116
8356.03 1144
8356.89 1064
8357.75 1047
8358.61 934
8359.48 1069
8360.34 1252
8361.20 1146
8362.07 1198
8362.93 1141
8363.79 1087
8364.66 1058
8365.52 1050
8366.38 1062
8367.25 1116
8368.11 1083
8368.97 1131
8369.84 1049
8370.70 1042
8371.56 1067
8372.43 1068
8373.29 1101
8374.15 1070
8375.02 1049
8375.88 1123
8376.74 1190
8377.61 1144
8378.47 1218
8379.34 1204
8380.20 1095
8381.06 1199
8381.93 1159
8382.79 1152
8383.66 1177
8384.52 1041
8385.39 1078
8386.25 1189
8387.11 1168
8387.98 1207
8388.84 1200
8389.71 1151
8390.57 1069
8391.44 1167
8392.30 1249
8393.17 1186
8394.03 1166
8394.90 1180
8395.76 1245
8396.63 1228
8397.49 1154
8398.36 1244
8399.22 1251
8400.09 1427
8400.95 1351
8401.82 1332
8402.68 1333
8403.55 1291
8404.41 1300
8405.28 1325
8406.14 1299
8407.01 1328
8407.87 1435
8408.74 1322
8409.60 1356
8410.47 1308
8411.34 1356
8412.20 1427
8413.07 1489
8413.93 1359
8414.80 1446
8415.66 1290
8416.53 1334
8417.40 1321
8418.26 1373
8419.13 1426
8419.99 1482
8420.86 1510
8421.73 1499
8422.59 1498
8423.46 1444
8424.32 1439
8425.19 1575
8426.06 1544
8426.92 1528
8427.79 1612
8428.66 1742
8429.52 1567
8430.39 1602
8431.26 1607
8432.12 1885
8432.99 1818
8433.86 1756
8434.72 1755
8435.59 1830
8436.46 1795
8437.32 1897
8438.19 1895
8439.06 2091
8439.93 2131
8440.79 2129
8441.66 2250
8442.53 2232
8443.39 2218
8444.26 2231
8445.13 2259
8446.00 2342
8446.86 2392
8447.73 2312
8448.60 2304
8449.47 2339
8450.33 2391
8451.20 2752
8452.07 2997
8452.94 3258
8453.81 4096
8454.67 4999
8455.54 6044
8456.41 6743
8457.28 7407
8458.15 7446
8459.01 7147
8459.88 6500
8460.75 5754
8461.62 4785
8462.49 4089
8463.35 3619
8464.22 3003
8465.09 2769
8465.96 2366
8466.83 2220
8467.70 2113
8468.57 1953
8469.43 1786
8470.30 1807
8471.17 1809
8472.04 1788
8472.91 1645
8473.78 1606
8474.65 1709
8475.52 1656
8476.38 1603
8477.25 1552
8478.12 1625
8478.99 1545
8479.86 1569
8480.73 1585
8481.60 1550
8482.47 1646
8483.34 1604
8484.21 1595
8485.08 1579
8485.95 1662
8486.82 1648
8487.69 1600
8488.55 1666
8489.42 1575
8490.29 1666
8491.16 1595
8492.03 1681
8492.90 1818
8493.77 1892
8494.64 2017
8495.51 2152
8496.38 2101
8497.25 2061
8498.12 1938
8498.99 1947
8499.86 1819
8500.73 1674
8501.60 1594
8502.47 1571
8503.34 1449
8504.22 1474
8505.09 1514
8505.96 1599
8506.83 1538
8507.70 1396
8508.57 1560
8509.44 1538
8510.31 1514
8511.18 1508
8512.05 1592
8512.92 1598
8513.79 1628
8514.66 1646
8515.53 1674
8516.41 1627
8517.28 1670
8518.15 1715
8519.02 1662
8519.89 1607
8520.76 1651
8521.63 1706
8522.50 1626
8523.38 1710
8524.25 1669
8525.12 1665
8525.99 1795
8526.86 1810
8527.73 1859
8528.60 1844
8529.48 1799
8530.35 1814
8531.22 1773
8532.09 1763
8532.96 1754
8533.84 1824
8534.71 1905
8535.58 1847
8536.45 1756
8537.32 1795
8538.20 1731
8539.07 1681
8539.94 1661
8540.81 1644
8541.68 1614
8542.56 1585
8543.43 1524
8544.30 1503
8545.17 1495
8546.05 1509
8546.92 1469
8547.79 1450
8548.67 1458
8549.54 1459
8550.41 1333
8551.28 1320
8552.16 1555
8553.03 1665
8553.90 1728
8554.78 1739
8555.65 1740
8556.52 1616
8557.39 1628
8558.27 1628
8559.14 1484
8560.01 1438
8560.89 1432
8561.76 1450
8562.63 1462
8563.51 1385
8564.38 1462
8565.25 1381
8566.13 1376
8567.00 1338
8567.88 1345
8568.75 1355
8569.62 1419
8570.50 1351
8571.37 1349
8572.24 1423
8573.12 1351
8573.99 1341
8574.87 1362
8575.74 1270
8576.61 1303
8577.49 1260
8578.36 1311
8579.24 1312
8580.11 1306
8580.99 1289
8581.86 1299
8582.73 1238
8583.61 1260
8584.48 1244
8585.36 1264
8586.23 1343
8587.11 1277
8587.98 1216
8588.86 1318
8589.73 1291
8590.61 1323
8591.48 1252
8592.36 1268
8593.23 1448
8594.11 1432
8594.98 1369
8595.86 1465
8596.73 1533
8597.61 1443
8598.48 1348
8599.36 1374
8600.23 1386
8601.11 1343
8601.98 1411
8602.86 1397
8603.73 1370
8604.61 1408
8605.49 1496
8606.36 1473
8607.24 1377
8608.11 1366
8608.99 1343
8609.86 1425
8610.74 1506
8611.62 1493
8612.49 1418
8613.37 1373
8614.24 1322
8615.12 1329
8616.00 1348
8616.87 1455
8617.75 1412
8618.62 1441
8619.50 1435
8620.38 1416
8621.25 1490
8622.13 1430
8623.01 1369
8623.88 1442
8624.76 1505
8625.64 1483
8626.51 1522
8627.39 1560
8628.27 1598
8629.14 1692
8630.02 1711
8630.90 1616
8631.77 1676
8632.65 1691
8633.53 1635
8634.40 1595
8635.28 1636
8636.16 1657
8637.04 1671
8637.91 1646
8638.79 1553
8639.67 1636
8640.55 1779
8641.42 1693
8642.30 1658
8643.18 1727
8644.06 1759
8644.93 1721
8645.81 1759
8646.69 1828
8647.57 1848
8648.44 1888
8649.32 1810
8650.20 1834
8651.08 1724
8651.96 1812
8652.83 1791
8653.71 1870
8654.59 2019
8655.47 2018
8656.35 1908
8657.22 1916
8658.10 1984
8658.98 2001
8659.86 1977
8660.74 1929
8661.62 1917
8662.49 1915
8663.37 1978
8664.25 1926
8665.13 2023
8666.01 1979
8666.89 2078
8667.77 2169
8668.64 2171
8669.52 2241
8670.40 2390
8671.28 2778
8672.16 3041
8673.04 3551
8673.92 3725
8674.80 4149
8675.68 4148
8676.56 4067
8677.44 3909
8678.31 3571
8679.19 3399
8680.07 3210
8680.95 3115
8681.83 2792
8682.71 2647
8683.59 2451
8684.47 2382
8685.35 2369
8686.23 2288
8687.11 2567
8687.99 2635
8688.87 2937
8689.75 3385
8690.63 3969
8691.51 4707
8692.39 5185
8693.27 5535
8694.15 5741
8695.03 5540
8695.91 5201
8696.79 4499
8697.67 4066
8698.55 3446
8699.43 3086
8700.31 2613
8701.19 2516
8702.07 2250
8702.95 2105
8703.83 2161
8704.71 2153
8705.59 2150
8706.48 2093
8707.36 2125
8708.24 2019
8709.12 2119
8710.00 2166
8710.88 2055
8711.76 1963
8712.64 2032
8713.52 2073
8714.40 1935
8715.28 1877
8716.17 1897
8717.05 1905
8717.93 1948
8718.81 1853
8719.69 1920
8720.57 1945
8721.45 1984
8722.34 1986
8723.22 1928
8724.10 1996
8724.98 2058
8725.86 2065
8726.74 2146
8727.63 2170
8728.51 2229
8729.39 2228
8730.27 2220
8731.15 2211
8732.04 2288
8732.92 2305
8733.80 2258
8734.68 2400
8735.56 2327
8736.45 2144
8737.33 2109
8738.21 2093
8739.09 2159
8739.98 2230
8740.86 2273
8741.74 2195
8742.62 2270
8743.51 2159
8744.39 2115
8745.27 2125
8746.15 2224
8747.04 2100
8747.92 2204
8748.80 2385
8749.69 2310
8750.57 2331
8751.45 2318
8752.33 2291
8753.22 2292
8754.10 2300
8754.98 2351
8755.87 2421
8756.75 2346
8757.63 2325
8758.52 2377
8759.40 2387
8760.28 2475
8761.17 2561
8762.05 2576
8762.93 2606
8763.82 2703
8764.70 2836
8765.59 2996
8766.47 3036
8767.35 2911
8768.24 3141
8769.12 3173
8770.00 2936
8770.89 3021
8771.77 2932
8772.66 3068
8773.54 3059
8774.42 2828
8775.31 2946
8776.19 2860
8777.08 3281
8777.96 3653
8778.85 4069
8779.73 5024
8780.62 6030
8781.50 6493
8782.38 7501
8783.27 7932
8784.15 7845
8785.04 7339
8785.92 6718
8786.81 6105
8787.69 5298
8788.58 4386
8789.46 4053
8790.35 3542
8791.23 3103
8792.12 2976
8793.00 3002
8793.89 2882
8794.77 2932
8795.66 3129
8796.54 3194
8797.43 3457
8798.31 3481
8799.20 3486
8800.08 3647
8800.97 3470
8801.86 3465
8802.74 3280
8803.63 3046
8804.51 2908
8805.40 2593
8806.28 2373
8807.17 2307
8808.06 2293
8808.94 2310
8809.83 2234
8810.71 2341
8811.60 2313
8812.49 2351
8813.37 2422
8814.26 2440
8815.14 2325
8816.03 2303
8816.92 2347
8817.80 2407
8818.69 2365
8819.58 2403
8820.46 2470
8821.35 2421
8822.24 2442
8823.12 2367
8824.01 2377
8824.90 2228
8825.78 2223
8826.67 2095
8827.56 2018
8828.44 2001
8829.33 1960
8830.22 1896
8831.10 1857
8831.99 1835
8832.88 1700
8833.77 1765
8834.65 1798
8835.54 1834
8836.43 1853
8837.31 1807
8838.20 1904
8839.09 1986
8839.98 1946
8840.86 1927
8841.75 1961
8842.64 1799
8843.53 1849
8844.41 1865
8845.30 1824
8846.19 1921
8847.08 1764
8847.97 1824
8848.85 1860
8849.74 1887
8850.63 1863
8851.52 1850
8852.41 1918
8853.29 1902
8854.18 1873
8855.07 1793
8855.96 1834
8856.85 1831
8857.74 1777
8858.62 1811
8859.51 1888
8860.40 1951
8861.29 1966
8862.18 1902
8863.07 1888
8863.95 1780
8864.84 1717
8865.73 1757
8866.62 1740
8867.51 1656
8868.40 1644
8869.29 1634
8870.18 1543
8871.07 1611
8871.95 1561
8872.84 1578
8873.73 1595
8874.62 1537
8875.51 1478
8876.40 1503
8877.29 1506
8878.18 1458
8879.07 1515
8879.96 1532
8880.85 1512
8881.74 1480
8882.63 1410
8883.52 1457
8884.41 1557
8885.30 1551
8886.19 1540
8887.08 1370
8887.97 1364
8888.86 1323
8889.75 1338
8890.64 1376
8891.53 1404
8892.42 1460
8893.31 1327
8894.20 1302
8895.09 1528
8895.98 1506
8896.87 1458
8897.76 1334
8898.65 1378
8899.54 1373
8900.43 1348
8901.32 1299
8902.21 1287
8903.10 1315
8903.99 1287
8904.88 1356
8905.77 1269
8906.66 1280
8907.55 1318
8908.45 1247
8909.34 1237
8910.23 1264
8911.12 1198
8912.01 1247
8912.90 1234
8913.79 1310
8914.68 1278
8915.57 1165
8916.47 1134
8917.36 1106
8918.25 1115
8919.14 1138
8920.03 1165
8920.92 1176
8921.81 1191
8922.71 1151
8923.60 1166
8924.49 1130
8925.38 1194
8926.27 1289
8927.16 1238
8928.06 1241
8928.95 1298
8929.84 1324
8930.73 1308
8931.62 1256
8932.52 1201
8933.41 1256
8934.30 1225
8935.19 1208
8936.09 1207
8936.98 1198
8937.87 1123
8938.76 1197
8939.65 1141
8940.55 1136
8941.44 1150
8942.33 1169
8943.23 1091
8944.12 1039
8945.01 1012
8945.90 1088
8946.80 1007
8947.69 1147
8948.58 1101
8949.47 1099
8950.37 1053
8951.26 1033
8952.15 1101
8953.05 1162
8953.94 1096
8954.83 1055
8955.73 1068
8956.62 1051
8957.51 1047
8958.41 975
8959.30 962
8960.19 1059
8961.09 1033
8961.98 1114
8962.87 1112
8963.77 1034
8964.66 1063
8965.56 1101
8966.45 1078
8967.34 1121
8968.24 1084
8969.13 1094
8970.03 1088
8970.92 1072
8971.81 1067
8972.71 1183
8973.60 1091
8974.50 1082
8975.39 1116
8976.28 1158
8977.18 1108
8978.07 1126
8978.97 1110
8979.86 1113
8980.76 1076
8981.65 1035
8982.55 994
8983.44 1026
8984.33 1022
8985.23 1043
8986.12 1025
8987.02 990
8987.91 1056
8988.81 1052
8989.70 998
8990.60 1037
8991.49 1031
8992.39 1031
8993.28 985
8994.18 963
8995.07 952
8995.97 1034
8996.87 1060
8997.76 1018
8998.66 898
8999.55 870
9000.45 917
9001.34 1015
9002.24 936
9003.13 944
9004.03 978
9004.93 932
9005.82 1006
9006.72 1004
9007.61 943
9008.51 945
9009.40 882
9010.30 880
9011.20 954
9012.09 921
9012.99 945
9013.88 963
9014.78 1006
9015.68 982
9016.57 962
9017.47 911
9018.37 914
9019.26 849
9020.16 944
9021.06 911
9021.95 870
9022.85 857
9023.75 837
9024.64 945
9025.54 913
9026.44 872
9027.33 884
9028.23 925
9029.13 955
9030.02 942
9030.92 844
9031.82 898
9032.71 900
9033.61 937
9034.51 857
9035.41 921
9036.30 921
9037.20 929
9038.10 867
9039.00 826
9039.89 891
9040.79 829
9041.69 957
9042.59 953
9043.48 898
9044.38 871
9045.28 862
9046.18 964
9047.07 925
9047.97 1017
9048.87 963
9049.77 922
9050.67 888
9051.56 908
9052.46 948
9053.36 924
9054.26 953
9055.16 1016
9056.06 947
9056.95 889
9057.85 980
9058.75 905
9059.65 902
9060.55 919
9061.45 938
9062.34 1040
9063.24 1031
9064.14 899
9065.04 849
9065.94 926
9066.84 926
9067.74 936
9068.64 905
9069.53 926
9070.43 903
9071.33 888
9072.23 916
9073.13 842
9074.03 858
9074.93 892
9075.83 891
9076.73 835
9077.63 852
9078.53 939
9079.43 954
9080.33 866
9081.23 933
9082.12 982
9083.02 962
9083.92 893
9084.82 898
9085.72 962
9086.62 971
9087.52 893
9088.42 860
9089.32 892
9090.22 959
9091.12 922
9092.02 927
9092.92 980
9093.82 984
9094.72 971
9095.62 960
9096.52 865
9097.42 902
9098.32 867
9099.22 889
9100.13 925
9101.03 970
9101.93 911
9102.83 902
9103.73 949
9104.63 894
9105.53 920
9106.43 859
9107.33 910
9108.23 839
9109.13 865
9110.03 871
9110.93 877
9111.84 915
9112.74 912
9113.64 873
9114.54 903
9115.44 831
9116.34 871
9117.24 882
9118.14 993
9119.05 923
9119.95 770
9120.85 865
9121.75 897
9122.65 857
9123.55 894
9124.45 864
9125.36 920
9126.26 865
9127.16 865
9128.06 951
9128.96 880
9129.87 884
9130.77 1022
9131.67 939
9132.57 872
9133.47 834
9134.38 838
9135.28 880
9136.18 893
9137.08 960
9137.98 937
9138.89 823
9139.79 841
9140.69 882
9141.59 799
9142.50 935
9143.40 897
9144.30 914
9145.21 888
9146.11 938
9147.01 896
9147.91 916
9148.82 880
9149.72 868
9150.62 867
9151.53 862
9152.43 902
9153.33 947
9154.23 946
9155.14 952
9156.04 920
9156.94 844
9157.85 878
9158.75 931
9159.65 867
9160.56 862
9161.46 891
9162.36 846
9163.27 890
9164.17 848
9165.08 865
9165.98 830
9166.88 871
9167.79 855
9168.69 872
9169.59 923
9170.50 884
9171.40 962
9172.31 905
9173.21 924
9174.11 875
9175.02 895
9175.92 868
9176.83 844
9177.73 834
9178.64 795
9179.54 847
9180.44 904
9181.35 873
9182.25 921
9183.16 890
9184.06 913
9184.97 913
9185.87 845
9186.78 910
9187.68 907
9188.59 884
9189.49 851
9190.40 852
9191.30 877
9192.21 812
9193.11 830
9194.02 835
9194.92 838
9195.83 875
9196.73 836
9197.64 845
9198.54 911
9199.45 959
9200.35 887
9201.26 887
9202.16 902
9203.07 866
9203.98 933
9204.88 887
9205.79 876
9206.69 799
9207.60 858
9208.50 894
9209.41 851
9210.32 803
9211.22 863
9212.13 826
9213.03 835
9213.94 899
9214.85 832
9215.75 866
9216.66 913
9217.57 944
9218.47 882
9219.38 936
9220.28 930
9221.19 874
9222.10 883
9223.00 855
9223.91 776
9224.82 844
9225.72 838
9226.63 817
9227.54 847
9228.44 795
9229.35 867
9230.26 860
9231.16 818
9232.07 820
9232.98 843
9233.89 844
9234.79 861
9235.70 880
9236.61 821
9237.51 782
9238.42 865
9239.33 808
9240.24 892
9241.14 830
9242.05 820
9242.96 811
9243.87 830
9244.77 866
9245.68 798
9246.59 790
9247.50 816
9248.40 794
9249.31 816
9250.22 830
9251.13 782
9252.04 772
9252.94 769
9253.85 804
9254.76 816
9255.67 778
9256.58 764
9257.48 789
9258.39 828
9259.30 794
9260.21 830
9261.12 859
9262.03 764
9262.94 775
9263.84 770
9264.75 760
9265.66 767
9266.57 798
9267.48 862
9268.39 832
9269.30 817
9270.20 813
9271.11 809
9272.02 763
9272.93 780
9273.84 848
9274.75 848
9275.66 827
9276.57 856
9277.48 910
9278.39 853
9279.30 807
9280.21 852
9281.11 816
9282.02 847
9282.93 855
9283.84 840
9284.75 853
9285.66 920
9286.57 818
9287.48 828
9288.39 892
9289.30 867
9290.21 847
9291.12 807
9292.03 822
9292.94 899
9293.85 897
9294.76 873
9295.67 895
9296.58 852
9297.49 847
9298.40 791
9299.31 826
9300.22 890
9301.13 897
9302.04 848
9302.95 843
9303.86 898
9304.77 862
9305.69 928
9306.60 899
9307.51 892
9308.42 942
9309.33 1003
9310.24 1042
9311.15 983
9312.06 855
9312.97 862
9313.88 879
9314.79 881
9315.70 908
9316.62 862
9317.53 826
9318.44 872
9319.35 858
9320.26 864
9321.17 823
9322.08 877
9322.99 878
9323.91 831
9324.82 772
9325.73 860
9326.64 862
9327.55 900
9328.46 851
9329.38 861
9330.29 899
9331.20 884
9332.11 837
9333.02 819
9333.94 826
9334.85 839
9335.76 836
9336.67 901
9337.58 835
9338.50 866
9339.41 728
9340.32 803
9341.23 813
9342.15 821
9343.06 849
9343.97 750
9344.88 777
9345.80 881
9346.71 860
9347.62 857
9348.53 896
9349.45 863
9350.36 885
9351.27 860
9352.18 904
9353.10 824
9354.01 835
9354.92 857
9355.84 819
9356.75 820
9357.66 799
9358.58 802
9359.49 793
9360.40 814
9361.32 847
9362.23 852
9363.14 804
9364.06 902
9364.97 806
9365.88 786
9366.80 792
9367.71 821
9368.62 831
9369.54 758
9370.45 797
9371.37 885
9372.28 873
9373.19 909
9374.11 821
9375.02 847
9375.94 864
9376.85 813
9377.76 745
9378.68 791
9379.59 803
9380.51 867
9381.42 792
9382.33 843
9383.25 821
9384.16 807
9385.08 895
9385.99 868
9386.91 892
9387.82 916
9388.74 837
9389.65 870
9390.57 938
9391.48 920
9392.40 877
9393.31 885
9394.23 851
9395.14 896
9396.06 871
9396.97 862
9397.89 859
9398.80 872
9399.72 945
9400.63 916
9401.55 884
9402.46 943
9403.38 869
9404.29 825
9405.21 809
9406.12 845
9407.04 906
9407.95 876
9408.87 820
9409.79 835
9410.70 826
9411.62 875
9412.53 914
9413.45 841
9414.36 861
9415.28 838
9416.20 803
9417.11 903
9418.03 831
9418.95 893
9419.86 900
9420.78 860
9421.69 847
9422.61 842
9423.53 884
9424.44 900
9425.36 903
9426.28 912
9427.19 889
9428.11 805
9429.03 883
9429.94 865
9430.86 841
9431.78 803
9432.69 811
9433.61 892
9434.53 922
9435.44 915
9436.36 907
9437.28 850
9438.19 907
9439.11 838
9440.03 864
9440.95 871
9441.86 904
9442.78 871
9443.70 826
9444.62 901
9445.53 875
9446.45 893
9447.37 885
9448.29 913
9449.20 829
9450.12 853
9451.04 925
9451.96 895
9452.87 977
9453.79 994
9454.71 1013
9455.63 941
9456.55 1007
9457.46 1009
9458.38 998
9459.30 1021
9460.22 1014
9461.14 1004
9462.05 943
9462.97 864
9463.89 950
9464.81 989
9465.73 942
9466.65 967
9467.56 891
9468.48 908
9469.40 869
9470.32 897
9471.24 962
9472.16 907
9473.08 923
9473.99 978
9474.91 960
9475.83 953
9476.75 1048
9477.67 1050
9478.59 1055
9479.51 1207
9480.43 1245
9481.35 1275
9482.27 1203
9483.19 1283
9484.10 1253
9485.02 1268
9485.94 1118
9486.86 1109
9487.78 984
9488.70 1003
9489.62 998
9490.54 978
9491.46 892
9492.38 888
9493.30 955
9494.22 996
9495.14 942
9496.06 936
9496.98 975
9497.90 1025
9498.82 973
9499.74 938
9500.66 944
9501.58 958
9502.50 943
9503.42 937
9504.34 938
9505.26 928
9506.18 940
9507.10 976
9508.02 980
9508.94 946
9509.86 927
9510.78 922
9511.70 951
9512.63 963
9513.55 1026
9514.47 1022
9515.39 969
9516.31 981
9517.23 910
9518.15 888
9519.07 928
9519.99 912
9520.91 925
9521.83 923
9522.76 1010
9523.68 1046
9524.60 1013
9525.52 913
9526.44 985
9527.36 953
9528.28 963
9529.21 1023
9530.13 972
9531.05 997
9531.97 1036
9532.89 1092
9533.81 1137
9534.74 1092
9535.66 1051
9536.58 1098
9537.50 1057
9538.42 1036
9539.35 996
9540.27 1013
9541.19 986
9542.11 937
9543.03 902
9543.96 981
9544.88 927
9545.80 950
9546.72 1037
9547.64 1053
9548.57 1048
9549.49 1061
9550.41 1054
9551.33 1072
9552.26 1040
9553.18 932
9554.10 1005
9555.03 1181
9555.95 1124
9556.87 1188
9557.79 1188
9558.72 1283
9559.64 1313
9560.56 1290
9561.49 1403
9562.41 1366
9563.33 1308
9564.26 1254
9565.18 1091
9566.10 1142
9567.03 1090
9567.95 1110
9568.87 1239
9569.80 1122
9570.72 1026
9571.64 1079
9572.57 1113
9573.49 1065
9574.41 992
9575.34 931
9576.26 975
9577.18 995
9578.11 995
9579.03 1072
9579.96 947
9580.88 892
9581.80 999
9582.73 1052
9583.65 1013
9584.58 982
9585.50 973
9586.43 1005
9587.35 1083
9588.27 1092
9589.20 1036
9590.12 1107
9591.05 990
9591.97 1020
9592.90 1006
9593.82 1026
9594.75 1035
9595.67 967
9596.60 1019
9597.52 1030
9598.45 1001
9599.37 1027
9600.29 1091
9601.22 1019
9602.14 978
9603.07 1033
9604.00 1137
9604.92 1157
9605.85 1051
9606.77 1093
9607.70 1038
9608.62 1136
9609.55 1050
9610.47 929
9611.40 1057
9612.32 1036
9613.25 1066
9614.17 998
9615.10 974
9616.03 1063
9616.95 1125
9617.88 1102
9618.80 1128
9619.73 1152
9620.65 1110
9621.58 1101
9622.51 1065
9623.43 1123
9624.36 1150
9625.29 1090
9626.21 1102
9627.14 1182
9628.06 1202
9628.99 1230
9629.92 1155
9630.84 1148
9631.77 1122
9632.70 1210
9633.62 1243
9634.55 1253
9635.48 1268
9636.40 1306
9637.33 1243
9638.26 1279
9639.18 1192
9640.11 1230
9641.04 1283
9641.96 1227
9642.89 1372
9643.82 1334
9644.74 1400
9645.67 1378
9646.60 1403
9647.53 1384
9648.45 1483
9649.38 1458
9650.31 1486
9651.24 1422
9652.16 1478
9653.09 1456
9654.02 1379
9654.95 1558
9655.87 1458
9656.80 1411
9657.73 1467
9658.66 1527
9659.58 1441
9660.51 1413
9661.44 1451
9662.37 1452
9663.30 1384
9664.22 1536
9665.15 1482
9666.08 1497
9667.01 1592
9667.94 1609
9668.86 1593
9669.79 1584
9670.72 1593
9671.65 1632
9672.58 1518
9673.51 1533
9674.43 1619
9675.36 1646
9676.29 1649
9677.22 1699
9678.15 1611
9679.08 1604
9680.01 1551
9680.94 1705
9681.86 1662
9682.79 1675
9683.72 1661
9684.65 1707
9685.58 1720
9686.51 1728
9687.44 1748
9688.37 1742
9689.30 1735
9690.23 1696
9691.16 1741
9692.08 1756
9693.01 1744
9693.94 1843
9694.87 1791
9695.80 1980
9696.73 2027
9697.66 2199
9698.59 2378
9699.52 2411
9700.45 2406
9701.38 2427
9702.31 2386
9703.24 2399
9704.17 2174
9705.10 2229
9706.03 2007
9706.96 1986
9707.89 1976
9708.82 1906
9709.75 1964
9710.68 1815
9711.61 1848
9712.54 1947
9713.47 2040
9714.40 2176
9715.33 2111
9716.26 2205
9717.19 2316
9718.12 2061
9719.06 2034
9719.99 1887
9720.92 1845
9721.85 1804
9722.78 1764
9723.71 1709
9724.64 1602
9725.57 1569
9726.50 1642
9727.43 1557
9728.36 1526
9729.30 1564
9730.23 1631
9731.16 1705
9732.09 1745
9733.02 1658
9733.95 1646
9734.88 1666
9735.81 1631
9736.75 1633
9737.68 1597
9738.61 1579
9739.54 1539
9740.47 1616
9741.40 1504
9742.34 1434
9743.27 1452
9744.20 1413
9745.13 1487
9746.06 1401
9747.00 1398
9747.93 1428
9748.86 1426
9749.79 1366
9750.72 1387
9751.66 1393
9752.59 1333
9753.52 1310
9754.45 1342
9755.39 1317
9756.32 1243
9757.25 1243
9758.18 1237
9759.12 1240
9760.05 1279
9760.98 1261
9761.91 1289
9762.85 1314
9763.78 1354
9764.71 1362
9765.64 1303
9766.58 1279
9767.51 1334
9768.44 1394
9769.38 1344
9770.31 1267
9771.24 1367
9772.18 1354
9773.11 1299
9774.04 1400
9774.98 1300
9775.91 1374
9776.84 1376
9777.78 1440
9778.71 1562
9779.64 1551
9780.58 1568
9781.51 1621
9782.44 1671
9783.38 1559
9784.31 1614
9785.25 1478
9786.18 1557
9787.11 1497
9788.05 1404
9788.98 1274
9789.92 1332
9790.85 1207
9791.78 1232
9792.72 1318
9793.65 1259
9794.59 1201
9795.52 1221
9796.46 1370
9797.39 1447
9798.32 1344
9799.26 1372
9800.19 1335
9801.13 1284
9802.06 1210
9803.00 1186
9803.93 1192
9804.87 1166
9805.80 1164
9806.74 1055
9807.67 1116
9808.61 1117
9809.54 1124
9810.48 1132
9811.41 1089
9812.35 1055
9813.28 1096
9814.22 1117
9815.15 1162
9816.09 1161
9817.02 1123
9817.96 1080
9818.89 1022
9819.83 1006
9820.76 987
9821.70 969
9822.64 1016
9823.57 1044
9824.51 1021
9825.44 999
9826.38 970
9827.31 1024
9828.25 1016
9829.19 1080
9830.12 1063
9831.06 1022
9831.99 1027
9832.93 1025
9833.87 987
9834.80 980
9835.74 980
9836.68 958
9837.61 1043
9838.55 999
9839.48 1010
9840.42 1011
9841.36 1004
9842.29 1019
9843.23 990
9844.17 1017
9845.10 1066
9846.04 1055
9846.98 1023
9847.91 973
9848.85 990
9849.79 992
9850.72 965
9851.66 1001
9852.60 1022
9853.54 992
9854.47 1010
9855.41 1031
9856.35 1039
9857.28 977
9858.22 928
9859.16 1000
9860.10 969
9861.03 1121
9861.97 1064
9862.91 994
9863.85 931
9864.78 950
9865.72 974
9866.66 981
9867.60 997
9868.54 992
9869.47 970
9870.41 999
9871.35 931
9872.29 981
9873.22 1001
9874.16 918
9875.10 933
9876.04 1042
9876.98 1050
9877.92 1112
9878.85 1011
9879.79 933
9880.73 905
9881.67 915
9882.61 863
9883.55 979
9884.48 828
9885.42 1023
9886.36 1032
9887.30 890
9888.24 823
9889.18 856
9890.12 950
9891.06 946
9891.99 875
9892.93 883
9893.87 857
9894.81 923
9895.75 973
9896.69 932
9897.63 935
9898.57 949
9899.51 918
9900.45 884
9901.39 830
9902.33 851
9903.27 874
9904.20 927
9905.14 907
9906.08 910
9907.02 993
9907.96 1024
9908.90 951
9909.84 956
9910.78 894
9911.72 955
9912.66 931
9913.60 873
9914.54 909
9915.48 962
9916.42 968
9917.36 936
9918.30 963
9919.24 981
9920.18 950
9921.12 928
9922.06 1020
9923.00 950
9923.94 1036
9924.88 1184
9925.83 1317
9926.77 1364
9927.71 1567
9928.65 1509
9929.59 1414
9930.53 1382
9931.47 1230
9932.41 1201
9933.35 1136
9934.29 1005
9935.23 962
9936.17 1003
9937.12 837
9938.06 859
9939.00 897
9939.94 849
9940.88 907
9941.82 842
9942.76 942
9943.70 956
9944.65 869
9945.59 836
9946.53 827
9947.47 851
9948.41 891
9949.35 885
9950.29 789
9951.24 953
9952.18 833
9953.12 858
9954.06 870
9955.00 847
9955.95 883
9956.89 868
9957.83 916
9958.77 888
9959.71 849
9960.66 860
9961.60 819
9962.54 805
9963.48 810
9964.43 893
9965.37 932
9966.31 932
9967.25 954
9968.20 838
9969.14 809
9970.08 827
9971.02 889
9971.97 818
9972.91 846
9973.85 788
9974.79 888
9975.74 878
9976.68 764
9977.62 830
9978.57 790
9979.51 834
9980.45 747
9981.40 796
9982.34 866
9983.28 841
9984.23 863
9985.17 822
9986.11 820
9987.06 798
9988.00 785
9988.94 839
9989.89 851
9990.83 808
9991.77 776
9992.72 833
9993.66 753
9994.60 811
9995.55 768
9996.49 715
9997.44 791
9998.38 835
9999.32 747
10000.27 816
10001.21 866
10002.16 873
10003.10 822
10004.04 786
10004.99 825
10005.93 796
10006.88 842
10007.82 829
10008.77 834
10009.71 836
10010.66 827
10011.60 820
10012.54 823
10013.49 806
10014.43 769
10015.38 756
10016.32 759
10017.27 832
10018.21 804
10019.16 785
10020.10 774
10021.05 768
10021.99 752
10022.94 805
10023.88 835
10024.83 799
10025.77 708
10026.72 734
10027.67 798
10028.61 758
10029.56 772
10030.50 727
10031.45 810
10032.39 786
10033.34 731
10034.28 732
10035.23 759
10036.18 748
10037.12 692
10038.07 756
10039.01 815
10039.96 744
10040.90 757
10041.85 773
10042.80 833
10043.74 778
10044.69 774
10045.64 746
10046.58 739
10047.53 679
10048.47 754
10049.42 811
10050.37 780
10051.31 780
10052.26 760
10053.21 734
10054.15 698
10055.10 690
10056.05 705
10056.99 800
10057.94 796
10058.89 749
10059.83 755
10060.78 770
10061.73 736
10062.67 698
10063.62 730
10064.57 752
10065.52 715
10066.46 691
10067.41 727
10068.36 783
10069.30 760
10070.25 731
10071.20 725
10072.15 643
10073.09 695
10074.04 781
10074.99 722
10075.94 687
10076.88 812
10077.83 741
10078.78 752
10079.73 748
10080.68 803
10081.62 763
10082.57 699
10083.52 733
10084.47 755
10085.42 774
10086.36 759
10087.31 767
10088.26 789
10089.21 749
10090.16 738
10091.11 705
10092.05 794
10093.00 699
10093.95 692
10094.90 715
10095.85 706
10096.80 697
10097.75 718
10098.69 702
10099.64 688
10100.59 702
10101.54 784
10102.49 766
10103.44 693
10104.39 751
10105.34 720
10106.28 766
10107.23 686
10108.18 692
10109.13 727
10110.08 717
10111.03 735
10111.98 727
10112.93 669
10113.88 699
10114.83 744
10115.78 766
10116.73 780
10117.68 741
10118.63 745
10119.58 744
10120.53 645
10121.48 683
10122.43 772
10123.38 761
10124.33 704
10125.28 670
10126.23 720
10127.18 714
10128.13 636
10129.08 633
10130.03 661
10130.98 699
10131.93 661
10132.88 707
10133.83 741
10134.78 722
10135.73 769
10136.68 799
10137.63 746
10138.58 686
10139.53 764
10140.48 740
10141.43 801
10142.38 733
10143.33 689
10144.28 668
10145.23 730
10146.19 771
10147.14 771
10148.09 828
10149.04 741
10149.99 661
10150.94 766
10151.89 772
10152.84 770
10153.79 752
10154.75 829
10155.70 777
10156.65 775
10157.60 746
10158.55 746
10159.50 820
10160.46 773
10161.41 770
10162.36 757
10163.31 745
10164.26 737
10165.21 789
10166.17 803
10167.12 724
10168.07 754
10169.02 697
10169.97 710
10170.93 776
10171.88 807
10172.83 769
10173.78 762
10174.73 777
10175.69 832
10176.64 793
10177.59 774
10178.54 785
10179.50 777
10180.45 731
10181.40 721
10182.35 699
10183.31 715
10184.26 771
10185.21 755
10186.17 776
10187.12 745
10188.07 771
10189.02 838
10189.98 819
10190.93 802
10191.88 854
10192.84 812
10193.79 841
10194.74 804
10195.70 821
10196.65 826
10197.60 811
10198.56 775
10199.51 785
10200.46 813
10201.42 807
10202.37 736
10203.32 854
10204.28 886
10205.23 887
10206.18 916
10207.14 1012
10208.09 949
10209.05 903
10210.00 941
10210.95 919
10211.91 837
10212.86 840
10213.82 882
10214.77 877
10215.72 826
10216.68 779
10217.63 818
10218.59 852
10219.54 813
10220.50 799
10221.45 850
10222.41 802
10223.36 847
10224.31 839
10225.27 806
10226.22 766
10227.18 726
10228.13 808
10229.09 796
10230.04 787
10231.00 686
10231.95 728
10232.91 739
10233.86 761
10234.82 816
10235.77 881
10236.73 878
10237.68 864
10238.64 791
10239.59 834
10240.55 787
10241.50 771
10242.46 728
10243.42 762
10244.37 745
10245.33 755
10246.28 717
10247.24 700
10248.19 713
10249.15 697
10250.11 793
10251.06 692
10252.02 688
10252.97 738
10253.93 690
10254.89 650
10255.84 717
10256.80 708
10257.75 692
10258.71 696
10259.67 664
10260.62 700
10261.58 693
10262.54 672
10263.49 694
10264.45 680
10265.40 699
10266.36 671
10267.32 732
10268.27 795
10269.23 731
10270.19 725
10271.14 753
10272.10 742
10273.06 729
10274.02 752
10274.97 696
10275.93 728
10276.89 678
10277.84 686
10278.80 720
10279.76 683
10280.71 702
10281.67 707
10282.63 667
10283.59 671
10284.54 705
10285.50 669
10286.46 685
10287.42 603
10288.37 717
10289.33 756
10290.29 730
10291.25 681
10292.21 660
10293.16 676
10294.12 714
10295.08 680
10296.04 679
10296.99 629
10297.95 668
10298.91 645
10299.87 664
10300.83 702
10301.79 721
10302.74 772
10303.70 686
10304.66 672
10305.62 694
10306.58 715
10307.54 708
10308.49 708
10309.45 727
10310.41 724
10311.37 715
10312.33 766
10313.29 627
10314.25 652
10315.21 674
10316.16 655
10317.12 636
10318.08 685
10319.04 718
10320.00 679
10320.96 675
10321.92 692
10322.88 650
10323.84 617
10324.80 719
10325.76 741
10326.71 733
10327.67 689
10328.63 717
10329.59 738
10330.55 716
10331.51 737
10332.47 785
10333.43 771
10334.39 703
10335.35 756
10336.31 713
10337.27 678
10338.23 640
10339.19 628
10340.15 713
10341.11 719
10342.07 703
10343.03 661
10343.99 649
10344.95 715
10345.91 735
10346.87 673
10347.83 647
10348.79 650
10349.75 661
10350.71 621
10351.67 652
10352.63 740
10353.60 698
10354.56 718
10355.52 633
10356.48 668
10357.44 658
10358.40 721
10359.36 695
10360.32 750
10361.28 719
10362.24 677
10363.20 673
10364.17 756
10365.13 738
10366.09 727
10367.05 714
10368.01 676
10368.97 660
10369.93 669
10370.89 640
10371.86 652
10372.82 611
10373.78 629
10374.74 689
10375.70 675
10376.66 643
10377.63 592
10378.59 645
10379.55 616
10380.51 613
10381.47 734
10382.44 709
10383.40 646
10384.36 647
10385.32 678
10386.28 639
10387.25 650
10388.21 723
10389.17 725
10390.13 665
10391.10 728
10392.06 688
10393.02 669
10393.98 680
10394.94 642
10395.91 692
10396.87 644
10397.83 724
10398.80 723
10399.76 634
10400.72 676
10401.68 702
10402.65 752
10403.61 705
10404.57 696
10405.54 719
10406.50 721
10407.46 744
10408.43 727
10409.39 698
10410.35 649
10411.32 682
10412.28 662
10413.24 684
10414.21 618
10415.17 649
10416.13 689
10417.10 671
10418.06 684
10419.02 700
10419.99 705
10420.95 698
10421.91 709
10422.88 725
10423.84 799
10424.81 695
10425.77 728
10426.73 693
10427.70 663
10428.66 711
10429.63 625
10430.59 568
10431.56 626
10432.52 634
10433.48 700
10434.45 723
10435.41 609
10436.38 638
10437.34 581
10438.31 631
10439.27 615
10440.24 628
10441.20 630
10442.16 666
10443.13 632
10444.09 630
10445.06 655
10446.02 648
10446.99 569
10447.95 691
10448.92 657
10449.88 607
10450.85 604
10451.81 601
10452.78 614
10453.75 636
10454.71 599
10455.68 657
10456.64 629
10457.61 618
10458.57 579
10459.54 616
10460.50 626
10461.47 573
10462.43 575
10463.40 625
10464.37 629
10465.33 650
10466.30 633
10467.26 653
10468.23 682
10469.20 693
10470.16 614
10471.13 598
10472.09 580
10473.06 584
10474.03 564
10474.99 572
10475.96 650
10476.93 623
10477.89 614
10478.86 623
10479.82 633
10480.79 651
10481.76 620
10482.72 664
10483.69 598
10484.66 644
10485.62 654
10486.59 631
10487.56 604
10488.52 591
10489.49 583
10490.46 592
10491.43 666
10492.39 637
10493.36 589
10494.33 586
10495.29 644
10496.26 611
10497.23 615
10498.20 600
10499.16 633
10500.13 622
10501.10 605
10502.07 689
10503.03 621
10504.00 640
10504.97 630
10505.94 609
10506.90 677
10507.87 628
10508.84 616
10509.81 613
10510.78 588
10511.74 672
10512.71 629
10513.68 640
10514.65 637
10515.62 691
10516.58 609
10517.55 675
10518.52 617
10519.49 566
10520.46 595
10521.43 633
10522.39 661
10523.36 631
10524.33 625
10525.30 576
10526.27 554
10527.24 569
10528.21 661
10529.17 623
10530.14 593
10531.11 621
10532.08 606
10533.05 642
10534.02 672
10534.99 668
10535.96 669
10536.93 628
10537.90 665
10538.86 643
10539.83 578
10540.80 628
10541.77 598
10542.74 651
10543.71 636
10544.68 574
10545.65 643
10546.62 657
10547.59 669
10548.56 633
10549.53 630
10550.50 683
10551.47 668
10552.44 657
10553.41 658
10554.38 654
10555.35 616
10556.32 719
10557.29 666
10558.26 658
10559.23 708
10560.20 762
10561.17 773
10562.14 794
10563.11 780
10564.08 776
10565.05 753
10566.02 764
10566.99 779
10567.96 728
10568.93 692
10569.90 679
10570.87 654
10571.84 671
10572.82 653
10573.79 722
10574.76 695
10575.73 626
10576.70 686
10577.67 644
10578.64 694
10579.61 651
10580.58 628
10581.55 626
10582.53 618
10583.50 641
10584.47 641
10585.44 642
10586.41 639
10587.38 654
10588.35 628
10589.33 652
10590.30 708
10591.27 659
10592.24 698
10593.21 771
10594.18 803
10595.16 738
10596.13 670
10597.10 692
10598.07 691
10599.04 641
10600.01 672
10600.99 659
10601.96 671
10602.93 683
10603.90 636
10604.88 643
10605.85 624
10606.82 633
10607.79 652
10608.77 636
10609.74 613
10610.71 617
10611.68 606
10612.66 611
10613.63 654
10614.60 658
10615.57 656
10616.55 585
10617.52 608
10618.49 600
10619.46 639
10620.44 656
10621.41 642
10622.38 668
10623.36 661
10624.33 668
10625.30 697
10626.28 680
10627.25 719
10628.22 679
10629.20 675
10630.17 670
10631.14 690
10632.12 683
10633.09 701
10634.06 727
10635.04 791
10636.01 769
10636.99 770
10637.96 831
10638.93 777
10639.91 866
10640.88 878
10641.85 931
10642.83 887
10643.80 778
10644.78 794
10645.75 758
10646.72 704
10647.70 710
10648.67 696
10649.65 713
10650.62 669
10651.60 723
10652.57 698
10653.55 628
10654.52 593
10655.49 658
10656.47 599
10657.44 665
10658.42 667
10659.39 678
10660.37 630
10661.34 660
10662.32 660
10663.29 722
10664.27 679
10665.24 644
10666.22 648
10667.19 666
10668.17 676
10669.14 636
10670.12 726
10671.09 650
10672.07 644
10673.04 704
10674.02 662
10675.00 646
10675.97 682
10676.95 684
10677.92 648
10678.90 687
10679.87 709
10680.85 697
10681.82 675
10682.80 697
10683.78 670
10684.75 696
10685.73 705
10686.70 675
10687.68 605
10688.66 590
10689.63 691
10690.61 611
10691.58 596
10692.56 632
10693.54 675
10694.51 625
10695.49 591
10696.47 636
10697.44 604
10698.42 592
10699.40 613
10700.37 546
10701.35 624
10702.33 656
10703.30 636
10704.28 678
10705.26 589
10706.23 623
10707.21 642
10708.19 598
10709.16 610
10710.14 592
10711.12 539
10712.10 596
10713.07 582
10714.05 568
10715.03 602
10716.01 644
10716.98 624
10717.96 619
10718.94 624
10719.91 620
10720.89 677
10721.87 646
10722.85 676
10723.83 649
10724.80 652
10725.78 617
10726.76 625
10727.74 655
10728.71 666
10729.69 671
10730.67 594
10731.65 577
10732.63 589
10733.60 603
10734.58 612
10735.56 625
10736.54 605
10737.52 637
10738.50 640
10739.47 575
10740.45 657
10741.43 654
10742.41 610
10743.39 590
10744.37 571
10745.35 627
10746.32 613
10747.30 608
10748.28 629
10749.26 621
10750.24 627
10751.22 587
10752.20 573
10753.18 569
10754.16 541
10755.14 553
10756.11 594
10757.09 592
10758.07 609
10759.05 598
10760.03 600
10761.01 650
10761.99 608
10762.97 572
10763.95 613
10764.93 575
10765.91 578
10766.89 621
10767.87 592
10768.85 565
10769.83 599
10770.81 582
10771.79 560
10772.77 576
10773.75 628
10774.73 607
10775.71 665
10776.69 579
10777.67 596
10778.65 619
10779.63 644
10780.61 637
10781.59 660
10782.57 581
10783.55 584
10784.53 586
10785.51 603
10786.49 617
10787.47 595
10788.45 591
10789.43 609
10790.41 565
10791.39 643
10792.38 615
10793.36 602
10794.34 592
10795.32 583
10796.30 596
10797.28 589
10798.26 650
10799.24 641
10800.22 628
10801.21 574
10802.19 570
10803.17 579
10804.15 596
10805.13 622
10806.11 652
10807.09 613
10808.07 585
10809.06 585
10810.04 564
10811.02 599
10812.00 552
10812.98 534
10813.97 562
10814.95 540
10815.93 604
10816.91 546
10817.89 524
10818.87 571
10819.86 628
10820.84 603
10821.82 644
10822.80 633
10823.79 618
10824.77 621
10825.75 595
10826.73 611
10827.72 573
10828.70 547
10829.68 586
10830.66 596
10831.65 578
10832.63 574
10833.61 572
10834.59 547
10835.58 555
10836.56 585
10837.54 579
10838.52 612
10839.51 604
10840.49 600
10841.47 556
10842.46 640
10843.44 596
10844.42 579
10845.41 608
10846.39 577
10847.37 597
10848.36 596
10849.34 599
10850.32 623
10851.31 582
10852.29 598
10853.27 643
10854.26 666
10855.24 614
10856.23 636
10857.21 627
10858.19 593
10859.18 560
10860.16 578
10861.14 604
10862.13 630
10863.11 598
10864.10 621
10865.08 612
10866.07 640
10867.05 580
10868.03 639
10869.02 601
10870.00 630
10870.99 680
10871.97 661
10872.96 607
10873.94 615
10874.92 638
10875.91 587
10876.89 645
10877.88 618
10878.86 648
10879.85 654
10880.83 630
10881.82 594
10882.80 625
10883.79 601
10884.77 691
10885.76 742
10886.74 667
10887.73 664
10888.71 744
10889.70 768
10890.68 698
10891.67 713
10892.65 669
10893.64 654
10894.63 645
10895.61 664
10896.60 698
10897.58 683
10898.57 704
10899.55 721
10900.54 749
10901.53 758
10902.51 734
10903.50 707
10904.48 691
10905.47 760
10906.46 744
10907.44 747
10908.43 703
10909.41 798
10910.40 769
10911.39 712
10912.37 694
10913.36 716
10914.34 740
10915.33 836
10916.32 821
10917.30 768
10918.29 756
10919.28 779
10920.26 821
10921.25 769
10922.24 793
10923.22 772
10924.21 782
10925.20 757
10926.18 831
10927.17 896
10928.16 849
10929.15 852
10930.13 839
10931.12 791
10932.11 798
10933.09 818
10934.08 832
10935.07 863
10936.06 835
10937.04 800
10938.03 859
10939.02 869
10940.01 859
10940.99 919
10941.98 935
10942.97 921
10943.96 908
10944.94 873
10945.93 862
10946.92 884
10947.91 947
10948.90 905
10949.88 842
10950.87 885
10951.86 931
10952.85 989
10953.84 1049
10954.82 1056
10955.81 1191
10956.80 1186
10957.79 1235
10958.78 1250
10959.77 1304
10960.75 1289
10961.74 1361
10962.73 1303
10963.72 1202
10964.71 1145
10965.70 1164
10966.69 1014
10967.68 1015
10968.66 1074
10969.65 1016
10970.64 971
10971.63 1024
10972.62 1042
10973.61 1008
10974.60 970
10975.59 1034
10976.58 992
10977.57 1022
10978.55 985
10979.54 934
10980.53 1038
10981.52 1060
10982.51 972
10983.50 1051
10984.49 1067
10985.48 1054
10986.47 1057
10987.46 1109
10988.45 1053
10989.44 1062
10990.43 1088
10991.42 1128
10992.41 1123
10993.40 1153
10994.39 1215
10995.38 1350
10996.37 1424
10997.36 1609
10998.35 1569
10999.34 1691
11000.33 1835
11001.32 1790
11002.31 1754
11003.30 1591
11004.29 1515
11005.28 1440
11006.27 1341
11007.26 1211
11008.25 1136
11009.24 1128
11010.24 1128
11011.23 1097
11012.22 1004
11013.21 913
11014.20 949
11015.19 888
11016.18 924
11017.17 871
11018.16 833
11019.15 846
11020.14 872
11021.14 856
11022.13 901
11023.12 865
11024.11 816
11025.10 820
11026.09 858
11027.08 868
11028.08 898
11029.07 877
11030.06 855
11031.05 855
11032.04 890
11033.03 846
11034.03 877
11035.02 838
11036.01 850
11037.00 936
11037.99 918
11038.99 919
11039.98 861
11040.97 841
11041.96 828
11042.95 946
11043.95 876
11044.94 772
11045.93 797
11046.92 785
11047.92 840
11048.91 721
11049.90 779
11050.89 811
11051.89 750
11052.88 735
11053.87 739
11054.86 789
11055.86 825
11056.85 757
11057.84 768
11058.83 751
11059.83 754
11060.82 725
11061.81 804
11062.81 736
11063.80 697
11064.79 712
11065.79 783
11066.78 786
11067.77 733
11068.77 708
11069.76 726
11070.75 744
11071.75 832
11072.74 756
11073.73 773
11074.73 777
11075.72 816
11076.71 801
11077.71 767
11078.70 773
11079.70 809
11080.69 860
11081.68 855
11082.68 813
11083.67 813
11084.67 840
11085.66 797
11086.65 749
11087.65 766
11088.64 792
11089.64 789
11090.63 762
11091.63 728
11092.62 752
11093.61 702
11094.61 693
11095.60 743
11096.60 691
11097.59 735
11098.59 719
11099.58 733
11100.58 710
11101.57 707
11102.57 697
11103.56 705
11104.56 773
11105.55 649
11106.55 659
11107.54 689
11108.54 747
11109.53 772
11110.53 714
11111.52 693
11112.52 684
11113.51 647
11114.51 648
11115.50 666
11116.50 662
11117.49 695
11118.49 668
11119.49 707
11120.48 711
11121.48 686
11122.47 700
11123.47 744
11124.46 717
11125.46 699
11126.46 715
11127.45 685
11128.45 608
11129.44 680
11130.44 772
11131.44 716
11132.43 716
11133.43 706
11134.43 680
11135.42 678
11136.42 660
11137.41 647
11138.41 659
11139.41 632
11140.40 643
11141.40 669
11142.40 699
11143.39 693
11144.39 669
11145.39 716
11146.38 676
11147.38 731
11148.38 749
11149.38 679
11150.37 728
11151.37 803
11152.37 728
11153.36 667
11154.36 622
11155.36 650
11156.36 632
11157.35 658
11158.35 663
11159.35 652
11160.34 631
11161.34 641
11162.34 664
11163.34 660
11164.33 661
11165.33 671
11166.33 671
11167.33 634
11168.33 619
11169.32 649
11170.32 655
11171.32 666
11172.32 637
11173.32 651
11174.31 619
11175.31 646
11176.31 601
11177.31 621
11178.31 662
11179.30 647
11180.30 686
11181.30 656
11182.30 660
11183.30 705
11184.30 667
11185.30 654
11186.29 646
11187.29 727
11188.29 680
11189.29 651
11190.29 653
11191.29 676
11192.29 643
11193.29 662
11194.28 619
11195.28 693
11196.28 720
11197.28 729
11198.28 701
11199.28 693
11200.28 708
11201.28 665
11202.28 637
11203.28 691
11204.28 660
11205.28 696
11206.28 648
11207.28 656
11208.28 685
11209.27 654
11210.27 659
11211.27 628
11212.27 671
11213.27 682
11214.27 661
11215.27 684
11216.27 641
11217.27 634
11218.27 634
11219.27 592
11220.27 617
11221.27 618
11222.27 659
11223.27 587
11224.27 610
11225.28 638
11226.28 673
11227.28 679
11228.28 602
11229.28 626
11230.28 684
11231.28 707
11232.28 605
11233.28 624
11234.28 611
11235.28 599
11236.28 629
11237.28 583
11238.28 680
11239.28 608
11240.29 562
11241.29 638
11242.29 610
11243.29 653
11244.29 586
11245.29 640
11246.29 647
11247.29 629
11248.30 602
11249.30 658
11250.30 658
11251.30 618
11252.30 632
11253.30 673
11254.31 668
11255.31 716
11256.31 636
11257.31 605
11258.31 571
11259.31 651
11260.32 666
11261.32 637
11262.32 690
11263.32 663
11264.32 651
11265.33 679
11266.33 663
11267.33 636
11268.33 610
11269.34 691
11270.34 717
11271.34 682
11272.34 648
11273.35 635
11274.35 657
11275.35 667
11276.35 658
11277.36 653
11278.36 709
11279.36 663
11280.36 651
11281.37 728
11282.37 712
11283.37 710
11284.38 701
11285.38 699
11286.38 719
11287.38 683
11288.39 657
11289.39 686
11290.39 679
11291.40 656
11292.40 662
11293.40 682
11294.41 700
11295.41 649
11296.41 657
11297.42 600
11298.42 681
11299.43 662
11300.43 638
11301.43 644
11302.44 625
11303.44 623
11304.44 637
11305.45 676
11306.45 664
11307.46 675
11308.46 734
11309.47 724
11310.47 680
11311.47 709
11312.48 771
11313.48 776
11314.49 785
11315.49 751
11316.50 725
11317.50 761
11318.50 756
11319.51 703
11320.51 721
11321.52 697
11322.52 723
11323.53 751
11324.53 662
11325.54 716
11326.54 706
11327.55 702
11328.55 653
11329.56 617
11330.56 674
11331.57 697
11332.57 721
11333.58 747
11334.58 662
11335.59 729
11336.59 706
11337.60 738
11338.60 805
11339.61 772
11340.61 767
11341.62 821
11342.63 756
11343.63 783
11344.64 799
11345.64 726
11346.65 835
11347.65 693
11348.66 673
11349.67 691
11350.67 699
11351.68 723
11352.68 678
11353.69 711
11354.70 642
11355.70 680
11356.71 675
11357.72 683
11358.72 733
11359.73 670
11360.73 650
11361.74 714
11362.75 612
11363.75 627
11364.76 650
11365.77 675
11366.77 642
11367.78 592
11368.79 633
11369.79 632
11370.80 660
11371.81 670
11372.81 617
11373.82 685
11374.83 689
11375.84 694
11376.84 670
11377.85 632
11378.86 641
11379.86 692
11380.87 666
11381.88 639
11382.89 698
11383.89 689
11384.90 643
11385.91 643
11386.92 699
11387.92 709
11388.93 742
11389.94 641
11390.95 617
11391.95 751
11392.96 640
11393.97 615
11394.98 663
11395.99 637
11396.99 629
11398.00 687
11399.01 651
11400.02 634
11401.03 662
11402.03 618
11403.04 643
11404.05 648
11405.06 683
11406.07 696
11407.08 710
11408.09 681
11409.09 631
11410.10 636
11411.11 647
11412.12 695
11413.13 678
11414.14 660
11415.15 670
11416.15 692
11417.16 705
11418.17 724
11419.18 699
11420.19 647
11421.20 735
11422.21 704
11423.22 615
11424.23 655
11425.24 739
11426.25 712
11427.26 710
11428.26 698
11429.27 678
11430.28 676
11431.29 713
11432.30 684
11433.31 642
11434.32 686
11435.33 689
11436.34 695
11437.35 698
11438.36 693
11439.37 681
11440.38 695
11441.39 657
11442.40 701
11443.41 656
11444.42 721
11445.43 745
11446.44 760
11447.45 726
11448.46 650
11449.47 648
11450.48 654
11451.49 706
11452.50 704
11453.51 713
11454.52 706
11455.53 772
11456.55 720
11457.56 731
11458.57 714
11459.58 757
11460.59 704
11461.60 682
11462.61 716
11463.62 767
11464.63 756
11465.64 714
11466.65 834
11467.67 782
11468.68 730
11469.69 731
11470.70 737
11471.71 812
11472.72 765
11473.73 793
11474.74 814
11475.76 816
11476.77 835
11477.78 816
11478.79 766
11479.80 788
11480.81 753
11481.83 768
11482.84 786
11483.85 767
11484.86 818
11485.87 874
11486.89 792
11487.90 709
11488.91 790
11489.92 762
11490.93 785
11491.95 765
11492.96 825
11493.97 755
11494.98 769
11496.00 807
11497.01 787
11498.02 800
11499.03 785
11500.05 820
11501.06 776
11502.07 838
11503.08 782
11504.10 723
11505.11 792
11506.12 840
11507.13 842
11508.15 792
11509.16 790
11510.17 813
11511.19 848
11512.20 835
11513.21 819
11514.23 839
11515.24 761
11516.25 819
11517.27 885
11518.28 803
11519.29 807
11520.31 832
11521.32 851
11522.33 872
11523.35 838
11524.36 845
11525.37 987
11526.39 929
11527.40 873
11528.42 831
11529.43 876
11530.44 846
11531.46 895
11532.47 830
11533.48 862
11534.50 929
11535.51 971
11536.53 1089
11537.54 928
11538.56 908
11539.57 916
11540.58 934
11541.60 898
11542.61 943
11543.63 978
11544.64 947
11545.66 1000
11546.67 967
11547.69 1022
11548.70 948
11549.72 967
11550.73 1036
11551.75 973
11552.76 1025
11553.78 1100
11554.79 1106
11555.81 1030
11556.82 1030
11557.84 1120
11558.85 1127
11559.87 1162
11560.88 1139
11561.90 1089
11562.91 1102
11563.93 1180
11564.94 1168
11565.96 1171
11566.97 1223
11567.99 1249
11569.00 1161
11570.02 1253
11571.04 1172
11572.05 1293
11573.07 1338
11574.08 1318
11575.10 1390
11576.11 1411
11577.13 1492
11578.15 1529
11579.16 1558
11580.18 1572
11581.20 1665
11582.21 1662
11583.23 1701
11584.24 1699
11585.26 1682
11586.28 1804
11587.29 1801
11588.31 1830
11589.33 1954
11590.34 2012
11591.36 2047
11592.38 2163
11593.39 2264
11594.41 2467
11595.43 2785
11596.44 3133
11597.46 3527
11598.48 3742
11599.49 3961
11600.51 3975
11601.53 4016
11602.54 3874
11603.56 3660
11604.58 3377
11605.60 3011
11606.61 2597
11607.63 2505
11608.65 2256
11609.67 2182
11610.68 2051
11611.70 2050
11612.72 1938
11613.74 1953
11614.75 2079
11615.77 2113
11616.79 2037
11617.81 2014
11618.82 1965
11619.84 1941
11620.86 2040
11621.88 1973
11622.90 2009
11623.91 2137
11624.93 2226
11625.95 2224
11626.97 2291
11627.99 2461
11629.00 2538
11630.02 2907
11631.04 3241
11632.06 3380
11633.08 3649
11634.10 3692
11635.11 3653
11636.13 3563
11637.15 3404
11638.17 3367
11639.19 3011
11640.21 2512
11641.23 2261
11642.25 2160
11643.26 2030
11644.28 1883
11645.30 1676
11646.32 1582
11647.34 1564
11648.36 1498
11649.38 1478
11650.40 1490
11651.42 1419
11652.44 1414
11653.46 1471
11654.47 1422
11655.49 1490
11656.51 1450
11657.53 1412
11658.55 1388
11659.57 1375
11660.59 1428
11661.61 1405
11662.63 1377
11663.65 1378
11664.67 1367
11665.69 1411
11666.71 1331
11667.73 1443
11668.75 1479
11669.77 1436
11670.79 1458
11671.81 1462
11672.83 1429
11673.85 1509
11674.87 1472
11675.89 1389
11676.91 1404
11677.93 1423
11678.95 1352
11679.97 1290
11680.99 1298
11682.01 1310
11683.03 1392
11684.06 1316
11685.08 1277
11686.10 1247
11687.12 1347
11688.14 1225
11689.16 1171
11690.18 1196
11691.20 1251
11692.22 1259
11693.24 1210
11694.26 1141
11695.29 1164
11696.31 1197
11697.33 1183
11698.35 1194
11699.37 1242
11700.39 1231
11701.41 1180
11702.43 1123
11703.46 1109
11704.48 1084
11705.50 1150
11706.52 1116
11707.54 1264
11708.56 1212
11709.59 1272
11710.61 1185
11711.63 1221
11712.65 1160
11713.67 1145
11714.70 1182
11715.72 1190
11716.74 1252
11717.76 1224
11718.78 1173
11719.81 1127
11720.83 1189
11721.85 1085
11722.87 1083
11723.90 1092
11724.92 1098
11725.94 1014
11726.96 1043
11727.99 1037
11729.01 1032
11730.03 1035
11731.05 985
11732.08 1055
11733.10 958
11734.12 1005
11735.15 960
11736.17 965
11737.19 1018
11738.21 1015
11739.24 1013
11740.26 1010
11741.28 968
11742.31 971
11743.33 944
11744.35 1004
11745.38 1048
11746.40 1024
11747.42 1052
11748.45 978
11749.47 973
11750.49 949
11751.52 969
11752.54 986
11753.56 986
11754.59 967
11755.61 935
11756.64 973
11757.66 931
11758.68 939
11759.71 863
11760.73 919
11761.76 988
11762.78 863
11763.80 833
11764.83 855
11765.85 837
11766.88 853
11767.90 843
11768.93 862
11769.95 867
11770.97 946
11772.00 933
11773.02 916
11774.05 932
11775.07 947
11776.10 892
11777.12 880
11778.15 912
11779.17 926
11780.20 926
11781.22 957
11782.25 874
11783.27 850
11784.30 863
11785.32 889
11786.35 837
11787.37 821
11788.40 857
11789.42 908
11790.45 864
11791.47 843
11792.50 909
11793.52 809
11794.55 816
11795.57 855
11796.60 827
11797.63 878
11798.65 793
11799.68 784
11800.70 795
11801.73 786
11802.75 817
11803.78 843
11804.81 791
11805.83 771
11806.86 756
11807.88 806
11808.91 770
11809.94 773
11810.96 765
11811.99 705
11813.02 796
11814.04 797
11815.07 758
11816.09 790
11817.12 786
11818.15 743
11819.17 752
11820.20 797
11821.23 830
11822.25 813
11823.28 743
11824.31 746
11825.33 733
11826.36 768
11827.39 815
11828.42 750
11829.44 783
11830.47 742
11831.50 759
11832.52 788
11833.55 765
11834.58 816
11835.61 753
11836.63 733
11837.66 755
11838.69 734
11839.71 733
11840.74 779
11841.77 756
11842.80 737
11843.83 735
11844.85 782
11845.88 729
11846.91 741
11847.94 789
11848.96 791
11849.99 780
11851.02 709
11852.05 743
11853.08 760
11854.10 811
11855.13 787
11856.16 716
11857.19 774
11858.22 746
11859.24 798
11860.27 808
11861.30 773
11862.33 799
11863.36 823
11864.39 786
11865.42 768
11866.44 772
11867.47 801
11868.50 772
11869.53 766
11870.56 790
11871.59 785
11872.62 817
11873.65 789
11874.67 810
11875.70 896
11876.73 848
11877.76 809
11878.79 745
11879.82 798
11880.85 831
11881.88 813
11882.91 810
11883.94 811
11884.97 866
11886.00 864
11887.03 810
11888.06 853
11889.09 789
11890.11 840
11891.14 823
11892.17 808
11893.20 903
11894.23 902
11895.26 849
11896.29 798
11897.32 832
11898.35 929
11899.38 997
11900.41 993
11901.44 1051
11902.47 982
11903.50 1104
11904.53 1048
11905.56 945
11906.59 981
11907.63 981
11908.66 945
11909.69 911
11910.72 873
11911.75 958
11912.78 952
11913.81 892
11914.84 925
11915.87 896
11916.90 946
11917.93 871
11918.96 840
11919.99 923
11921.02 888
11922.06 948
11923.09 931
11924.12 955
11925.15 985
11926.18 1033
11927.21 1044
11928.24 1178
11929.27 1246
11930.31 1324
11931.34 1386
11932.37 1334
11933.40 1362
11934.43 1266
11935.46 1237
11936.49 1110
11937.53 1104
11938.56 1165
11939.59 1014
11940.62 971
11941.65 913
11942.69 962
11943.72 908
11944.75 875
11945.78 834
11946.81 815
11947.85 794
11948.88 861
11949.91 885
11950.94 863
11951.97 766
11953.01 790
11954.04 820
11955.07 818
11956.10 784
11957.14 825
11958.17 867
11959.20 809
11960.24 848
11961.27 821
11962.30 845
11963.33 803
11964.37 769
11965.40 780
11966.43 840
11967.47 866
11968.50 855
11969.53 775
11970.56 788
11971.60 858
11972.63 829
11973.66 825
11974.70 783
11975.73 834
11976.76 818
11977.80 812
11978.83 810
11979.86 842
11980.90 851
11981.93 776
11982.97 745
11984.00 780
11985.03 760
11986.07 727
11987.10 739
11988.13 751
11989.17 741
11990.20 747
11991.24 825
11992.27 847
11993.30 815
11994.34 822
11995.37 811
11996.41 889
11997.44 838
11998.48 803
11999.51 840
12000.54 907
12001.58 848
12002.61 842
12003.65 871
12004.68 827
12005.72 872
12006.75 906
12007.79 829
12008.82 861
12009.86 915
12010.89 932
12011.93 903
12012.96 873
12014.00 888
12015.03 877
12016.07 824
12017.10 895
12018.14 926
12019.17 865
12020.21 846
12021.24 835
12022.28 886
12023.31 909
12024.35 854
12025.38 896
12026.42 943
12027.46 877
12028.49 851
12029.53 891
12030.56 894
12031.60 844
12032.63 906
12033.67 910
12034.71 866
12035.74 890
12036.78 943
12037.81 886
12038.85 882
12039.89 836
12040.92 907
12041.96 912
12042.99 868
12044.03 913
12045.07 883
12046.10 936
12047.14 877
12048.18 898
12049.21 930
12050.25 921
12051.29 923
12052.32 914
12053.36 929
12054.40 975
12055.43 881
12056.47 910
12057.51 984
12058.54 873
12059.58 925
12060.62 861
12061.65 940
12062.69 960
12063.73 980
12064.77 924
12065.80 929
12066.84 988
12067.88 975
12068.92 966
12069.95 954
12070.99 984
12072.03 949
12073.07 997
12074.10 976
12075.14 969
12076.18 979
12077.22 992
12078.25 986
12079.29 950
12080.33 930
12081.37 969
12082.41 988
12083.44 1014
12084.48 970
12085.52 975
12086.56 966
12087.60 1044
12088.63 1026
12089.67 993
12090.71 1053
12091.75 1054
12092.79 1041
12093.83 1114
12094.86 1081
12095.90 1091
12096.94 1147
12097.98 1156
12099.02 1226
12100.06 1204
12101.10 1186
12102.13 1228
12103.17 1360
12104.21 1362
12105.25 1342
12106.29 1195
12107.33 1296
12108.37 1305
12109.41 1194
12110.45 1121
12111.49 1069
12112.53 1047
12113.56 997
12114.60 977
12115.64 948
12116.68 955
12117.72 900
12118.76 878
12119.80 913
12120.84 894
12121.88 904
12122.92 784
12123.96 763
12125.00 825
12126.04 842
12127.08 802
12128.12 820
12129.16 874
12130.20 847
12131.24 831
12132.28 834
12133.32 834
12134.36 868
12135.40 810
12136.44 823
12137.48 803
12138.52 759
12139.56 823
12140.60 790
12141.64 728
12142.68 793
12143.72 809
12144.76 759
12145.81 751
12146.85 776
12147.89 756
12148.93 731
12149.97 845
12151.01 786
12152.05 761
12153.09 745
12154.13 750
12155.17 749
12156.21 814
12157.26 755
12158.30 740
12159.34 673
12160.38 712
12161.42 764
12162.46 704
12163.50 708
12164.55 713
12165.59 723
12166.63 804
12167.67 709
12168.71 675
12169.75 723
12170.80 726
12171.84 737
12172.88 755
12173.92 767
12174.96 756
12176.00 755
12177.05 747
12178.09 710
12179.13 716
12180.17 660
12181.22 764
12182.26 765
12183.30 694
12184.34 732
12185.38 710
12186.43 714
12187.47 797
12188.51 733
12189.55 728
12190.60 741
12191.64 712
12192.68 753
12193.72 708
12194.77 759
12195.81 702
12196.85 766
12197.90 758
12198.94 747
12199.98 674
12201.03 711
12202.07 721
12203.11 701
12204.15 683
12205.20 755
12206.24 745
12207.28 739
12208.33 668
12209.37 638
12210.41 636
12211.46 667
12212.50 615
12213.55 701
12214.59 719
12215.63 731
12216.68 731
12217.72 631
12218.76 686
12219.81 706
12220.85 685
12221.90 737
12222.94 705
12223.98 642
12225.03 692
12226.07 712
12227.12 752
12228.16 730
12229.20 709
12230.25 705
12231.29 622
12232.34 681
12233.38 666
12234.43 639
12235.47 659
12236.52 684
12237.56 723
12238.61 681
12239.65 680
12240.69 693
12241.74 654
12242.78 660
12243.83 631
12244.87 604
12245.92 602
12246.96 615
12248.01 691
12249.05 644
12250.10 651
12251.14 649
12252.19 737
12253.24 671
12254.28 660
12255.33 649
12256.37 637
12257.42 641
12258.46 591
12259.51 576
12260.55 600
12261.60 583
12262.64 667
12263.69 626
12264.74 598
12265.78 623
12266.83 655
12267.87 624
12268.92 608
12269.97 604
12271.01 645
12272.06 608
12273.10 597
12274.15 597
12275.20 551
12276.24 582
12277.29 659
12278.34 579
12279.38 598
12280.43 587
12281.47 617
12282.52 560
12283.57 602
12284.61 628
12285.66 632
12286.71 591
12287.75 643
12288.80 610
12289.85 596
12290.90 623
12291.94 654
12292.99 636
12294.04 583
12295.08 562
12296.13 552
12297.18 619
12298.22 568
12299.27 565
12300.32 604
12301.37 580
12302.41 564
12303.46 571
12304.51 572
12305.56 611
12306.60 623
12307.65 637
12308.70 609
12309.75 582
12310.79 611
12311.84 572
12312.89 596
12313.94 605
12314.99 642
12316.03 568
12317.08 597
12318.13 578
12319.18 551
12320.23 592
12321.27 601
12322.32 520
12323.37 557
12324.42 565
12325.47 581
12326.52 623
12327.56 588
12328.61 596
12329.66 574
12330.71 593
12331.76 585
12332.81 582
12333.86 551
12334.91 553
12335.95 578
12337.00 558
12338.05 560
12339.10 564
12340.15 583
12341.20 581
12342.25 540
12343.30 585
12344.35 568
12345.40 589
12346.44 549
12347.49 542
12348.54 570
12349.59 588
12350.64 564
12351.69 577
12352.74 571
12353.79 544
12354.84 544
12355.89 564
12356.94 538
12357.99 559
12359.04 562
12360.09 540
12361.14 520
12362.19 544
12363.24 566
12364.29 599
12365.34 545
12366.39 542
12367.44 608
12368.49 594
12369.54 519
12370.59 556
12371.64 582
12372.69 557
12373.74 601
12374.79 563
12375.84 556
12376.89 546
12377.94 590
12378.99 599
12380.05 583
12381.10 570
12382.15 597
12383.20 590
12384.25 580
12385.30 567
12386.35 616
12387.40 581
12388.45 567
12389.50 593
12390.55 589
12391.61 579
12392.66 569
12393.71 579
12394.76 605
12395.81 591
12396.86 632
12397.91 586
12398.97 604
12400.02 629
12401.07 600
12402.12 607
12403.17 620
12404.22 617
12405.28 592
12406.33 604
12407.38 539
12408.43 609
12409.48 639
12410.53 556
12411.59 537
12412.64 592
12413.69 571
12414.74 580
12415.80 593
12416.85 599
12417.90 614
12418.95 627
12420.00 568
12421.06 611
12422.11 566
12423.16 579
12424.21 589
12425.27 618
12426.32 542
12427.37 567
12428.43 605
12429.48 596
12430.53 544
12431.58 584
12432.64 604
12433.69 604
12434.74 593
12435.80 592
12436.85 617
12437.90 598
12438.96 567
12440.01 599
12441.06 591
12442.12 581
12443.17 553
12444.22 580
12445.28 587
12446.33 558
12447.38 604
12448.44 578
12449.49 520
12450.54 565
12451.60 586
12452.65 594
12453.71 587
12454.76 575
12455.81 633
12456.87 580
12457.92 561
12458.98 545
12460.03 595
12461.08 629
12462.14 599
12463.19 610
12464.25 618
12465.30 609
12466.35 590
12467.41 597
12468.46 613
12469.52 627
12470.57 630
12471.63 653
12472.68 616
12473.74 565
12474.79 631
12475.85 658
12476.90 671
12477.96 567
12479.01 621
12480.07 667
12481.12 624
12482.18 618
12483.23 600
12484.29 596
12485.34 604
12486.40 619
12487.45 692
12488.51 705
12489.56 745
12490.62 757
12491.67 788
12492.73 801
12493.78 832
12494.84 893
12495.90 842
12496.95 830
12498.01 747
12499.06 758
12500.12 728
12501.17 803
12502.23 728
12503.29 736
12504.34 787
12505.40 794
12506.45 792
12507.51 743
12508.57 712
12509.62 748
12510.68 738
12511.73 766
12512.79 725
12513.85 714
12514.90 702
12515.96 756
12517.02 747
12518.07 755
12519.13 819
12520.19 889
12521.24 882
12522.30 825
12523.36 921
12524.41 1063
12525.47 1046
12526.53 1039
12527.58 1025
12528.64 999
12529.70 964
12530.76 947
12531.81 917
12532.87 845
12533.93 783
12534.98 745
12536.04 800
12537.10 804
12538.16 731
12539.21 731
12540.27 662
12541.33 697
12542.39 705
12543.44 737
12544.50 708
12545.56 737
12546.62 806
12547.68 760
12548.73 700
12549.79 691
12550.85 744
12551.91 727
12552.96 712
12554.02 688
12555.08 727
12556.14 680
12557.20 647
12558.26 711
12559.31 687
12560.37 786
12561.43 726
12562.49 805
12563.55 742
12564.61 681
12565.66 737
12566.72 741
12567.78 799
12568.84 786
12569.90 779
12570.96 799
12572.02 811
12573.08 843
12574.13 798
12575.19 857
12576.25 855
12577.31 854
12578.37 884
12579.43 813
12580.49 817
12581.55 753
12582.61 756
12583.67 766
12584.73 722
12585.79 773
12586.85 758
12587.91 699
12588.96 763
12590.02 735
12591.08 744
12592.14 757
12593.20 779
12594.26 730
12595.32 712
12596.38 786
12597.44 805
12598.50 828
12599.56 820
12600.62 839
12601.68 864
12602.74 915
12603.80 1013
12604.86 987
12605.92 978
12606.98 1073
12608.04 1045
12609.10 1012
12610.17 986
12611.23 916
12612.29 886
12613.35 905
12614.41 899
12615.47 863
12616.53 865
12617.59 834
12618.65 740
12619.71 800
12620.77 768
12621.83 740
12622.89 730
12623.95 683
12625.02 662
12626.08 650
12627.14 752
12628.20 696
12629.26 711
12630.32 654
12631.38 652
12632.44 687
12633.51 730
12634.57 665
12635.63 648
12636.69 722
12637.75 678
12638.81 709
12639.88 757
12640.94 704
12642.00 688
12643.06 738
12644.12 731
12645.18 745
12646.25 661
12647.31 656
12648.37 695
12649.43 707
12650.50 750
12651.56 720
12652.62 720
12653.68 753
12654.74 717
12655.81 739
12656.87 756
12657.93 730
12658.99 724
12660.06 735
12661.12 716
12662.18 742
12663.24 693
12664.31 655
12665.37 619
12666.43 670
12667.50 701
12668.56 690
12669.62 708
12670.68 726
12671.75 673
12672.81 675
12673.87 663
12674.94 639
12676.00 671
12677.06 663
12678.13 687
12679.19 759
12680.25 780
12681.32 729
12682.38 774
12683.44 760
12684.51 795
12685.57 782
12686.63 790
12687.70 750
12688.76 774
12689.83 708
12690.89 724
12691.95 696
12693.02 780
12694.08 784
12695.15 746
12696.21 743
12697.27 694
12698.34 686
12699.40 690
12700.47 728
12701.53 738
12702.60 720
12703.66 710
12704.72 655
12705.79 652
12706.85 747
12707.92 773
12708.98 700
12710.05 668
12711.11 694
12712.18 646
12713.24 675
12714.31 617
12715.37 644
12716.44 648
12717.50 632
12718.57 713
12719.63 693
12720.70 639
12721.76 608
12722.83 596
12723.89 645
12724.96 633
12726.02 639
12727.09 637
12728.15 669
12729.22 686
12730.28 669
12731.35 659
12732.41 659
12733.48 622
12734.55 631
12735.61 716
12736.68 605
12737.74 563
12738.81 663
12739.88 641
12740.94 627
12742.01 640
12743.07 617
12744.14 611
12745.21 620
12746.27 622
12747.34 561
12748.40 596
12749.47 572
12750.54 559
12751.60 625
12752.67 575
12753.74 631
12754.80 594
12755.87 591
12756.94 641
12758.00 610
12759.07 623
12760.14 640
12761.20 590
12762.27 549
12763.34 567
12764.40 581
12765.47 560
12766.54 625
12767.60 625
12768.67 556
12769.74 560
12770.81 538
12771.87 582
12772.94 594
12774.01 583
12775.08 558
12776.14 562
12777.21 544
12778.28 543
12779.35 550
12780.41 536
12781.48 550
12782.55 592
12783.62 576
12784.68 562
12785.75 549
12786.82 483
12787.89 524
12788.96 524
12790.02 545
12791.09 581
12792.16 565
12793.23 574
12794.30 531
12795.36 548
12796.43 538
12797.50 578
12798.57 587
12799.64 612
12800.71 578
12801.77 539
12802.84 565
12803.91 576
12804.98 542
12806.05 538
12807.12 540
12808.19 543
12809.25 494
12810.32 553
12811.39 586
12812.46 553
12813.53 570
12814.60 523
12815.67 601
12816.74 625
12817.81 617
12818.88 537
12819.95 578
12821.01 558
12822.08 531
12823.15 552
12824.22 605
12825.29 560
12826.36 603
12827.43 558
12828.50 549
12829.57 571
12830.64 503
12831.71 528
12832.78 503
12833.85 537
12834.92 531
12835.99 545
12837.06 492
12838.13 509
12839.20 516
12840.27 562
12841.34 508
12842.41 506
12843.48 501
12844.55 546
12845.62 512
12846.69 536
12847.76 519
12848.83 523
12849.90 482
12850.97 487
12852.04 467
12853.11 515
12854.19 498
12855.26 518
12856.33 478
12857.40 544
12858.47 482
12859.54 517
12860.61 475
12861.68 505
12862.75 433
12863.82 488
12864.89 513
12865.97 508
12867.04 496
12868.11 504
12869.18 500
12870.25 474
12871.32 467
12872.39 449
12873.47 486
12874.54 491
12875.61 499
12876.68 460
12877.75 453
12878.82 459
12879.90 489
12880.97 515
12882.04 559
12883.11 529
12884.18 497
12885.25 502
12886.33 556
12887.40 525
12888.47 463
12889.54 503
12890.62 426
12891.69 454
12892.76 514
12893.83 523
12894.90 453
12895.98 486
12897.05 478
12898.12 496
12899.19 477
12900.27 407
12901.34 439
12902.41 453
12903.49 404
12904.56 489
12905.63 445
12906.70 488
12907.78 480
12908.85 435
12909.92 550
12911.00 520
12912.07 467
12913.14 462
12914.22 474
12915.29 463
12916.36 494
12917.44 460
12918.51 474
12919.58 469
12920.66 476
12921.73 470
12922.80 503
12923.88 476
12924.95 433
12926.02 413
12927.10 484
12928.17 501
12929.24 472
12930.32 505
12931.39 471
12932.47 435
12933.54 445
12934.61 409
12935.69 429
12936.76 454
12937.84 438
12938.91 440
12939.99 474
12941.06 483
12942.13 424
12943.21 444
12944.28 457
12945.36 451
12946.43 446
12947.51 453
12948.58 411
12949.66 450
12950.73 463
12951.81 465
12952.88 453
12953.95 418
12955.03 470
12956.10 474
12957.18 474
12958.25 426
12959.33 431
12960.40 439
12961.48 455
12962.56 426
12963.63 383
12964.71 432
12965.78 450
12966.86 455
12967.93 452
12969.01 463
12970.08 449
12971.16 491
12972.23 476
12973.31 491
12974.39 433
12975.46 462
12976.54 477
12977.61 438
12978.69 462
12979.76 444
12980.84 389
12981.92 421
12982.99 471
12984.07 456
12985.14 482
12986.22 527
12987.30 496
12988.37 428
12989.45 419
12990.53 423
12991.60 522
12992.68 493
12993.76 498
12994.83 485
12995.91 474
12996.99 451
12998.06 406
12999.14 483
13000.22 507
13001.29 477
13002.37 434
13003.45 485
13004.52 477
13005.60 512
13006.68 481
13007.75 459
13008.83 434
13009.91 469
13010.99 409
13012.06 449
13013.14 455
13014.22 474
13015.30 471
13016.37 424
13017.45 431
13018.53 419
13019.61 475
13020.68 505
13021.76 427
13022.84 442
13023.92 456
13024.99 460
13026.07 480
13027.15 478
13028.23 503
13029.31 512
13030.38 460
13031.46 480
13032.54 458
13033.62 458
13034.70 450
13035.77 408
13036.85 489
13037.93 531
13039.01 502
13040.09 481
13041.17 470
13042.24 472
13043.32 471
13044.40 502
13045.48 453
13046.56 460
13047.64 472
13048.72 504
13049.80 499
13050.87 476
13051.95 451
13053.03 453
13054.11 494
13055.19 485
13056.27 453
13057.35 513
13058.43 534
13059.51 510
13060.59 471
13061.67 437
13062.74 466
13063.82 527
13064.90 509
13065.98 522
13067.06 485
13068.14 449
13069.22 496
13070.30 465
13071.38 491
13072.46 451
13073.54 466
13074.62 466
13075.70 445
13076.78 463
13077.86 446
13078.94 476
13080.02 454
13081.10 444
13082.18 473
13083.26 479
13084.34 479
13085.42 514
13086.50 466
13087.58 474
13088.66 458
13089.74 465
13090.82 466
13091.90 460
13092.99 466
13094.07 445
13095.15 460
13096.23 481
13097.31 438
13098.39 459
13099.47 455
13100.55 449
13101.63 474
13102.71 460
13103.79 528
13104.88 476
13105.96 468
13107.04 453
13108.12 413
13109.20 484
13110.28 473
13111.36 461
13112.44 465
13113.53 444
13114.61 482
13115.69 465
13116.77 442
13117.85 490
13118.93 459
13120.02 457
13121.10 436
13122.18 461
13123.26 455
13124.34 493
13125.42 505
13126.51 480
13127.59 428
13128.67 448
13129.75 450
13130.84 458
13131.92 434
13133.00 446
13134.08 465
13135.16 459
13136.25 429
13137.33 443
13138.41 394
13139.49 460
13140.58 452
13141.66 438
13142.74 429
13143.82 424
13144.91 459
13145.99 500
13147.07 490
13148.16 412
13149.24 426
13150.32 435
13151.41 463
13152.49 428
13153.57 445
13154.65 442
13155.74 437
13156.82 431
13157.90 449
13158.99 464
13160.07 458
13161.15 463
13162.24 433
13163.32 430
13164.40 426
13165.49 448
13166.57 492
13167.66 496
13168.74 483
13169.82 503
13170.91 511
13171.99 481
13173.08 446
13174.16 437
13175.24 424
13176.33 428
13177.41 492
13178.50 438
13179.58 412
13180.66 468
13181.75 480
13182.83 451
13183.92 444
13185.00 431
13186.09 485
13187.17 479
13188.25 434
13189.34 432
13190.42 406
13191.51 420
13192.59 479
13193.68 472
13194.76 455
13195.85 442
13196.93 448
13198.02 508
13199.10 509
13200.19 468
13201.27 470
13202.36 458
13203.44 448
13204.53 497
13205.61 502
13206.70 480
13207.78 480
13208.87 477
13209.96 426
13211.04 447
13212.13 493
13213.21 485
13214.30 453
13215.38 465
13216.47 465
13217.55 495
13218.64 499
13219.73 491
13220.81 477
13221.90 481
13222.98 435
13224.07 469
13225.16 442
13226.24 463
13227.33 478
13228.41 494
13229.50 430
13230.59 436
13231.67 494
13232.76 485
13233.85 465
13234.93 479
13236.02 422
13237.11 447
13238.19 428
13239.28 443
13240.37 475
13241.45 498
13242.54 528
13243.63 495
13244.71 448
13245.80 471
13246.89 465
13247.97 495
13249.06 490
13250.15 485
13251.24 497
13252.32 502
13253.41 492
13254.50 481
13255.58 555
13256.67 545
13257.76 454
13258.85 441
13259.93 458
13261.02 483
13262.11 511
13263.20 514
13264.28 538
13265.37 533
13266.46 548
13267.55 516
13268.64 488
13269.72 520
13270.81 506
13271.90 499
13272.99 504
13274.08 487
13275.16 455
13276.25 478
13277.34 554
13278.43 485
13279.52 497
13280.61 532
13281.69 542
13282.78 516
13283.87 514
13284.96 558
13286.05 626
13287.14 539
13288.23 544
13289.31 573
13290.40 587
13291.49 520
13292.58 541
13293.67 518
13294.76 537
13295.85 491
13296.94 492
13298.03 523
13299.11 514
13300.20 542
13301.29 531
13302.38 496
13303.47 594
13304.56 559
13305.65 542
13306.74 572
13307.83 603
13308.92 542
13310.01 590
13311.10 611
13312.19 604
13313.28 519
13314.37 598
13315.46 590
13316.55 589
13317.64 596
13318.73 567
13319.82 534
13320.91 611
13322.00 568
13323.09 529
13324.18 508
13325.27 554
13326.36 586
13327.45 581
13328.54 552
13329.63 535
13330.72 552
13331.81 575
13332.90 606
13333.99 625
13335.08 587
13336.17 582
13337.26 605
13338.35 539
13339.44 562
13340.53 557
13341.62 551
13342.72 547
13343.81 604
13344.90 574
13345.99 582
13347.08 611
13348.17 561
13349.26 577
13350.35 630
13351.44 554
13352.54 559
13353.63 537
13354.72 506
13355.81 560
13356.90 638
13357.99 643
13359.08 587
13360.18 617
13361.27 628
13362.36 649
13363.45 644
13364.54 665
13365.63 675
13366.73 681
13367.82 732
13368.91 695
13370.00 683
13371.09 671
13372.19 706
13373.28 602
13374.37 578
13375.46 608
13376.56 585
13377.65 629
13378.74 627
13379.83 630
13380.93 645
13382.02 616
13383.11 614
13384.20 581
13385.30 585
13386.39 585
13387.48 540
13388.57 568
13389.67 555
13390.76 563
13391.85 572
13392.95 617
13394.04 589
13395.13 597
13396.22 574
13397.32 566
13398.41 575
13399.50 620
13400.60 601
13401.69 606
13402.78 551
13403.88 612
13404.97 589
13406.06 560
13407.16 566
13408.25 589
13409.35 573
13410.44 574
13411.53 591
13412.63 564
13413.72 550
13414.81 611
13415.91 588
13417.00 562
13418.10 543
13419.19 544
13420.28 585
13421.38 580
13422.47 555
13423.57 538
13424.66 544
13425.76 542
13426.85 552
13427.94 620
13429.04 570
13430.13 557
13431.23 534
13432.32 561
13433.42 540
13434.51 548
13435.61 569
13436.70 538
13437.80 557
13438.89 585
13439.99 554
13441.08 590
13442.18 590
13443.27 550
13444.37 513
13445.46 563
13446.56 559
13447.65 637
13448.75 625
13449.84 553
13450.94 593
13452.03 620
13453.13 627
13454.22 632
13455.32 618
13456.41 587
13457.51 647
13458.61 628
13459.70 591
13460.80 656
13461.89 645
13462.99 637
13464.08 564
13465.18 560
13466.28 562
13467.37 614
13468.47 623
13469.56 619
13470.66 593
13471.76 635
13472.85 656
13473.95 649
13475.05 657
13476.14 650
13477.24 603
13478.33 679
13479.43 696
13480.53 649
13481.62 640
13482.72 592
13483.82 679
13484.91 659
13486.01 644
13487.11 644
13488.20 717
13489.30 682
13490.40 640
13491.50 678
13492.59 736
13493.69 686
13494.79 682
13495.88 740
13496.98 718
13498.08 808
13499.18 808
13500.27 751
13501.37 745
13502.47 787
13503.57 810
13504.66 754
13505.76 787
13506.86 782
13507.96 706
13509.05 753
13510.15 701
13511.25 717
13512.35 646
13513.44 670
13514.54 696
13515.64 660
13516.74 622
13517.84 686
13518.93 621
13520.03 592
13521.13 608
13522.23 643
13523.33 609
13524.43 604
13525.52 558
13526.62 589
13527.72 606
13528.82 590
13529.92 602
13531.02 670
13532.12 525
13533.21 515
13534.31 583
13535.41 580
13536.51 565
13537.61 544
13538.71 565
13539.81 577
13540.91 537
13542.01 554
13543.10 581
13544.20 580
13545.30 547
13546.40 617
13547.50 553
13548.60 532
13549.70 546
13550.80 540
13551.90 550
13553.00 544
13554.10 531
13555.20 559
13556.30 558
13557.40 550
13558.50 532
13559.60 526
13560.70 532
13561.80 577
13562.90 537
13564.00 479
13565.10 539
13566.20 577
13567.30 524
13568.40 517
13569.50 475
13570.60 440
13571.70 507
13572.80 496
13573.90 487
13575.00 465
13576.10 552
13577.20 535
13578.30 486
13579.40 500
13580.50 527
13581.60 553
13582.70 501
13583.80 462
13584.90 484
13586.00 540
13587.10 573
13588.21 569
13589.31 492
13590.41 489
13591.51 506
13592.61 547
13593.71 521
13594.81 529
13595.91 541
13597.01 508
13598.12 486
13599.22 561
13600.32 597
13601.42 483
13602.52 512
13603.62 508
13604.72 455
13605.83 539
13606.93 490
13608.03 494
13609.13 501
13610.23 469
13611.34 488
13612.44 515
13613.54 526
13614.64 502
13615.74 469
13616.85 457
13617.95 489
13619.05 530
13620.15 504
13621.25 451
13622.36 477
13623.46 492
13624.56 527
13625.66 527
13626.77 524
13627.87 513
13628.97 461
13630.07 456
13631.18 458
13632.28 482
13633.38 516
13634.48 488
13635.59 451
13636.69 450
13637.79 520
13638.90 543
13640.00 495
13641.10 496
13642.21 472
13643.31 537
13644.41 542
13645.52 520
13646.62 486
13647.72 479
13648.83 470
13649.93 471
13651.03 461
13652.14 465
13653.24 446
13654.34 514
13655.45 469
13656.55 476
13657.65 488
13658.76 483
13659.86 498
13660.97 482
13662.07 478
13663.17 507
13664.28 490
13665.38 434
13666.49 517
13667.59 438
13668.69 463
13669.80 527
13670.90 507
13672.01 508
13673.11 484
13674.22 466
13675.32 504
13676.42 490
13677.53 504
13678.63 510
13679.74 480
13680.84 501
13681.95 532
13683.05 497
13684.16 491
13685.26 501
13686.37 503
13687.47 506
13688.58 490
13689.68 451
13690.79 466
13691.89 515
13693.00 483
13694.10 503
13695.21 501
13696.31 495
13697.42 511
13698.52 467
13699.63 479
13700.73 450
13701.84 458
13702.95 529
13704.05 461
13705.16 445
13706.26 492
13707.37 487
13708.47 542
13709.58 526
13710.69 525
13711.79 489
13712.90 510
13714.00 502
13715.11 489
13716.22 506
13717.32 543
13718.43 497
13719.53 491
13720.64 547
13721.75 540
13722.85 551
13723.96 605
13725.07 576
13726.17 525
13727.28 528
13728.39 574
13729.49 620
13730.60 551
13731.71 618
13732.81 573
13733.92 581
13735.03 652
13736.13 580
13737.24 569
13738.35 609
13739.46 578
13740.56 566
13741.67 598
13742.78 604
13743.88 595
13744.99 571
13746.10 610
13747.21 564
13748.31 599
13749.42 662
13750.53 656
13751.64 634
13752.74 695
13753.85 643
13754.96 612
13756.07 651
13757.17 634
13758.28 666
13759.39 686
13760.50 691
13761.61 735
13762.71 693
13763.82 779
13764.93 781
13766.04 785
13767.15 815
13768.25 838
13769.36 906
13770.47 951
13771.58 951
13772.69 966
13773.80 940
13774.90 1001
13776.01 1044
13777.12 940
13778.23 846
13779.34 797
13780.45 822
13781.56 787
13782.67 780
13783.77 759
13784.88 666
13785.99 689
13787.10 676
13788.21 635
13789.32 616
13790.43 569
13791.54 627
13792.65 676
13793.76 627
13794.86 615
13795.97 621
13797.08 619
13798.19 627
13799.30 583
13800.41 637
13801.52 648
13802.63 607
13803.74 552
13804.85 584
13805.96 629
13807.07 573
13808.18 567
13809.29 592
13810.40 578
13811.51 584
13812.62 595
13813.73 593
13814.84 613
13815.95 556
13817.06 535
13818.17 508
13819.28 523
13820.39 553
13821.50 540
13822.61 558
13823.72 565
13824.83 573
13825.94 577
13827.05 518
13828.16 538
13829.27 557
13830.39 534
13831.50 514
13832.61 492
13833.72 524
13834.83 537
13835.94 479
13837.05 531
13838.16 504
13839.27 536
13840.38 535
13841.50 541
13842.61 513
13843.72 470
13844.83 498
13845.94 528
13847.05 576
13848.16 621
13849.27 558
13850.39 473
13851.50 520
13852.61 603
13853.72 559
13854.83 557
13855.94 516
13857.06 529
13858.17 612
13859.28 564
13860.39 559
13861.50 515
13862.62 512
13863.73 536
13864.84 535
13865.95 512
13867.06 557
13868.18 539
13869.29 576
13870.40 561
13871.51 549
13872.63 552
13873.74 579
13874.85 576
13875.96 523
13877.08 589
13878.19 513
13879.30 553
13880.41 545
13881.53 550
13882.64 565
13883.75 550
13884.87 545
13885.98 544
13887.09 563
13888.20 562
13889.32 572
13890.43 632
13891.54 628
13892.66 574
13893.77 627
13894.88 662
13896.00 608
13897.11 572
13898.22 583
13899.34 627
13900.45 577
13901.56 559
13902.68 581
13903.79 556
13904.91 559
13906.02 594
13907.13 625
13908.25 606
13909.36 615
13910.48 566
13911.59 502
13912.70 497
13913.82 567
13914.93 575
13916.05 546
13917.16 507
13918.27 500
13919.39 509
13920.50 481
13921.62 511
13922.73 502
13923.85 483
13924.96 465
13926.08 521
13927.19 511
13928.30 550
13929.42 586
13930.53 547
13931.65 538
13932.76 551
13933.88 521
13934.99 524
13936.11 488
13937.22 518
13938.34 481
13939.45 522
13940.57 487
13941.68 486
13942.80 482
13943.91 479
13945.03 502
13946.15 532
13947.26 522
13948.38 551
13949.49 481
13950.61 488
13951.72 533
13952.84 498
13953.95 550
13955.07 536
13956.19 564
13957.30 511
13958.42 473
13959.53 497
13960.65 506
13961.77 507
13962.88 533
13964.00 516
13965.11 486
13966.23 506
13967.35 565
13968.46 543
13969.58 513
13970.69 482
13971.81 484
13972.93 487
13974.04 506
13975.16 480
13976.28 434
13977.39 462
13978.51 512
13979.63 499
13980.74 489
13981.86 475
13982.98 580
13984.09 551
13985.21 554
13986.33 519
13987.45 498
13988.56 522
13989.68 482
13990.80 463
13991.91 452
13993.03 469
13994.15 457
13995.27 490
13996.38 486
13997.50 526
13998.62 548
13999.74 481
14000.85 500
14001.97 515
14003.09 496
14004.21 522
14005.32 519
14006.44 503
14007.56 476
14008.68 503
14009.80 498
14010.91 456
14012.03 435
14013.15 480
14014.27 466
14015.39 467
14016.50 471
14017.62 478
14018.74 460
14019.86 497
14020.98 510
14022.10 432
14023.21 472
14024.33 452
14025.45 423
14026.57 472
14027.69 469
14028.81 464
14029.93 472
14031.04 483
14032.16 493
14033.28 540
14034.40 520
14035.52 563
14036.64 554
14037.76 537
14038.88 540
14040.00 503
14041.12 537
14042.23 572
14043.35 541
14044.47 563
14045.59 532
14046.71 529
14047.83 510
14048.95 509
14050.07 556
14051.19 539
14052.31 465
14053.43 550
14054.55 589
14055.67 574
14056.79 541
14057.91 554
14059.03 594
14060.15 527
14061.27 534
14062.39 520
14063.51 575
14064.63 590
14065.75 611
14066.87 613
14067.99 619
14069.11 578
14070.23 570
14071.35 624
14072.47 624
14073.59 646
14074.71 580
14075.83 608
14076.95 640
14078.07 683
14079.19 671
14080.31 647
14081.44 685
14082.56 648
14083.68 662
14084.80 643
14085.92 657
14087.04 629
14088.16 644
14089.28 707
14090.40 696
14091.52 703
14092.65 762
14093.77 726
14094.89 755
14096.01 745
14097.13 726
14098.25 747
14099.37 808
14100.50 762
14101.62 783
14102.74 707
14103.86 760
14104.98 702
14106.10 669
14107.23 693
14108.35 637
14109.47 642
14110.59 654
14111.71 650
14112.84 652
14113.96 590
14115.08 554
14116.20 522
14117.32 550
14118.45 549
14119.57 634
14120.69 562
14121.81 542
14122.94 549
14124.06 567
14125.18 602
14126.30 546
14127.43 530
14128.55 564
14129.67 583
14130.79 553
14131.92 553
14133.04 602
14134.16 618
14135.29 571
14136.41 603
14137.53 552
14138.66 552
14139.78 530
14140.90 567
14142.02 532
14143.15 566
14144.27 468
14145.39 509
14146.52 565
14147.64 503
14148.76 501
14149.89 506
14151.01 553
14152.14 596
14153.26 593
14154.38 564
14155.51 549
14156.63 546
14157.75 553
14158.88 560
14160.00 553
14161.13 528
14162.25 499
14163.37 518
14164.50 529
14165.62 496
14166.75 497
14167.87 493
14168.99 563
14170.12 514
14171.24 457
14172.37 478
14173.49 499
14174.62 536
14175.74 505
14176.87 500
14177.99 461
14179.12 480
14180.24 520
14181.36 522
14182.49 521
14183.61 532
14184.74 508
14185.86 482
14186.99 492
14188.11 499
14189.24 516
14190.36 549
14191.49 474
14192.62 525
14193.74 522
14194.87 499
14195.99 462
14197.12 522
14198.24 506
14199.37 513
14200.49 495
14201.62 521
14202.74 504
14203.87 441
14205.00 461
14206.12 465
14207.25 448
14208.37 459
14209.50 476
14210.62 503
14211.75 490
14212.88 460
14214.00 468
14215.13 466
14216.26 480
14217.38 477
14218.51 493
14219.63 472
14220.76 506
14221.89 491
14223.01 460
14224.14 424
14225.27 459
14226.39 479
14227.52 485
14228.65 467
14229.77 470
14230.90 493
14232.03 444
14233.15 452
14234.28 504
14235.41 493
14236.53 502
14237.66 474
14238.79 476
14239.91 463
14241.04 454
14242.17 450
14243.30 447
14244.42 473
14245.55 496
14246.68 500
14247.81 412
14248.93 480
14250.06 490
14251.19 491
14252.32 453
14253.44 414
14254.57 441
14255.70 462
14256.83 458
14257.95 451
14259.08 403
14260.21 503
14261.34 471
14262.47 437
14263.59 439
14264.72 411
14265.85 458
14266.98 474
14268.11 441
14269.23 449
14270.36 464
14271.49 456
14272.62 471
14273.75 441
14274.88 404
14276.01 516
14277.13 498
14278.26 434
14279.39 394
14280.52 394
14281.65 404
14282.78 421
14283.91 388
14285.04 428
14286.16 437
14287.29 436
14288.42 451
14289.55 425
14290.68 407
14291.81 487
14292.94 423
14294.07 449
14295.20 445
14296.33 441
14297.46 410
14298.59 367
14299.71 383
14300.84 425
14301.97 392
14303.10 410
14304.23 436
14305.36 404
14306.49 414
14307.62 433
14308.75 420
14309.88 421
14311.01 454
14312.14 414
14313.27 466
14314.40 460
14315.53 390
14316.66 397
14317.79 391
14318.92 410
14320.05 418
14321.18 387
14322.31 392
14323.44 365
14324.57 402
14325.70 425
14326.84 404
14327.97 393
14329.10 425
14330.23 410
14331.36 411
14332.49 418
14333.62 427
14334.75 408
14335.88 377
14337.01 402
14338.14 392
14339.27 415
14340.41 413
14341.54 422
14342.67 365
14343.80 368
14344.93 447
14346.06 465
14347.19 387
14348.32 398
14349.46 422
14350.59 375
14351.72 385
14352.85 364
14353.98 404
14355.11 429
14356.25 363
14357.38 400
14358.51 382
14359.64 391
14360.77 360
14361.90 384
14363.04 403
14364.17 364
14365.30 414
14366.43 412
14367.56 369
14368.70 385
14369.83 353
14370.96 368
14372.09 391
14373.23 352
14374.36 362
14375.49 360
14376.62 388
14377.76 390
14378.89 380
14380.02 401
14381.15 401
14382.29 369
14383.42 439
14384.55 399
14385.69 392
14386.82 411
14387.95 426
14389.08 405
14390.22 349
14391.35 391
14392.48 430
14393.62 388
14394.75 455
14395.88 409
14397.02 397
14398.15 397
14399.28 358
14400.42 384
14401.55 352
14402.68 362
14403.82 373
14404.95 365
14406.08 382
14407.22 359
14408.35 360
14409.49 351
14410.62 365
14411.75 366
14412.89 365
14414.02 393
14415.16 384
14416.29 381
14417.42 365
14418.56 315
14419.69 381
14420.83 350
14421.96 367
14423.10 394
14424.23 387
14425.36 402
14426.50 427
14427.63 374
14428.77 378
14429.90 411
14431.04 405
14432.17 391
14433.31 377
14434.44 385
14435.58 387
14436.71 392
14437.85 401
14438.98 399
14440.12 378
14441.25 354
14442.39 391
14443.52 367
14444.66 368
14445.79 401
14446.93 409
14448.06 345
14449.20 372
14450.33 408
14451.47 431
14452.60 430
14453.74 377
14454.87 359
14456.01 390
14457.15 406
14458.28 409
14459.42 399
14460.55 382
14461.69 357
14462.83 396
14463.96 399
14465.10 385
14466.23 398
14467.37 424
14468.51 422
14469.64 389
14470.78 381
14471.91 392
14473.05 420
14474.19 396
14475.32 397
14476.46 407
14477.60 396
14478.73 357
14479.87 393
14481.01 422
14482.14 443
14483.28 435
14484.42 422
14485.55 428
14486.69 413
14487.83 391
14488.96 408
14490.10 453
14491.24 388
14492.37 405
14493.51 444
14494.65 396
14495.79 438
14496.92 436
14498.06 385
14499.20 403
14500.34 412
14501.47 441
14502.61 504
14503.75 476
14504.89 427
14506.02 428
14507.16 445
14508.30 417
14509.44 438
14510.57 472
14511.71 504
14512.85 525
14513.99 468
14515.13 486
14516.26 525
14517.40 489
14518.54 479
14519.68 530
14520.82 530
14521.95 477
14523.09 516
14524.23 541
14525.37 531
14526.51 503
14527.65 458
14528.78 476
14529.92 475
14531.06 509
14532.20 437
14533.34 446
14534.48 415
14535.62 457
14536.76 421
14537.89 407
14539.03 465
14540.17 487
14541.31 436
14542.45 400
14543.59 457
14544.73 401
14545.87 450
14547.01 437
14548.15 424
14549.29 406
14550.42 359
14551.56 419
14552.70 467
14553.84 506
14554.98 460
14556.12 432
14557.26 471
14558.40 437
14559.54 428
14560.68 434
14561.82 456
14562.96 461
14564.10 460
14565.24 449
14566.38 405
14567.52 430
14568.66 431
14569.80 446
14570.94 456
14572.08 456
14573.22 434
14574.36 430
14575.50 415
14576.64 432
14577.78 503
14578.92 492
14580.06 469
14581.20 444
14582.35 447
14583.49 481
14584.63 424
14585.77 480
14586.91 444
14588.05 439
14589.19 436
14590.33 439
14591.47 445
14592.61 443
14593.75 440
14594.89 482
14596.04 441
14597.18 415
14598.32 465
14599.46 482
14600.60 439
14601.74 461
14602.88 457
14604.03 423
14605.17 454
14606.31 526
14607.45 490
14608.59 495
14609.73 471
14610.87 475
14612.02 510
14613.16 460
14614.30 534
14615.44 488
14616.58 515
14617.73 449
14618.87 465
14620.01 508
14621.15 469
14622.29 491
14623.44 474
14624.58 481
14625.72 496
14626.86 513
14628.01 487
14629.15 494
14630.29 547
14631.43 563
14632.58 581
14633.72 590
14634.86 571
14636.00 545
14637.15 589
14638.29 517
14639.43 506
14640.58 569
14641.72 503
14642.86 489
14644.00 498
14645.15 501
14646.29 494
14647.43 514
14648.58 466
14649.72 453
14650.86 459
14652.01 474
14653.15 469
14654.29 480
14655.44 461
14656.58 440
14657.72 447
14658.87 467
14660.01 478
14661.16 434
14662.30 452
14663.44 446
14664.59 445
14665.73 442
14666.87 438
14668.02 408
14669.16 406
14670.31 418
14671.45 427
14672.59 479
14673.74 393
14674.88 464
14676.03 431
14677.17 429
14678.32 396
14679.46 405
14680.60 383
14681.75 428
14682.89 356
14684.04 407
14685.18 444
14686.33 348
14687.47 368
14688.62 377
14689.76 370
14690.91 396
14692.05 362
14693.20 425
14694.34 390
14695.49 352
14696.63 393
14697.78 366
14698.92 344
14700.07 350
14701.21 380
14702.36 406
14703.50 389
14704.65 399
14705.79 363
14706.94 390
14708.09 386
14709.23 436
14710.38 431
14711.52 353
14712.67 366
14713.81 387
14714.96 386
14716.11 391
14717.25 401
14718.40 410
14719.54 415
14720.69 397
14721.84 385
14722.98 385
14724.13 393
14725.27 366
14726.42 389
14727.57 373
14728.71 424
14729.86 374
14731.01 375
14732.15 354
14733.30 362
14734.45 400
14735.59 387
14736.74 393
14737.88 363
14739.03 394
14740.18 356
14741.33 383
14742.47 419
14743.62 386
14744.77 426
14745.91 415
14747.06 395
14748.21 394
14749.35 418
14750.50 405
14751.65 392
14752.80 372
14753.94 402
14755.09 406
14756.24 374
14757.39 356
14758.53 370
14759.68 362
14760.83 377
14761.98 347
14763.12 381
14764.27 385
14765.42 362
14766.57 404
14767.71 334
14768.86 344
14770.01 370
14771.16 404
14772.31 390
14773.45 348
14774.60 389
14775.75 399
14776.90 401
14778.05 401
14779.20 409
14780.34 377
14781.49 411
14782.64 440
14783.79 388
14784.94 412
14786.09 439
14787.24 479
14788.38 424
14789.53 403
14790.68 394
14791.83 420
14792.98 425
14794.13 445
14795.28 404
14796.43 365
14797.57 383
14798.72 427
14799.87 393
14801.02 404
14802.17 378
14803.32 429
14804.47 358
14805.62 397
14806.77 414
14807.92 390
14809.07 404
14810.22 402
14811.37 372
14812.52 386
14813.67 370
14814.82 383
14815.97 387
14817.12 389
14818.26 436
14819.41 381
14820.56 383
14821.71 357
14822.86 414
14824.01 369
14825.16 385
14826.31 421
14827.47 352
14828.62 382
14829.77 412
14830.92 414
14832.07 354
14833.22 354
14834.37 373
14835.52 367
14836.67 398
14837.82 370
14838.97 400
14840.12 394
14841.27 389
14842.42 331
14843.57 361
14844.72 344
14845.87 360
14847.03 402
14848.18 350
14849.33 360
14850.48 355
14851.63 351
14852.78 378
14853.93 368
14855.08 375
14856.23 367
14857.39 360
14858.54 350
14859.69 373
14860.84 348
14861.99 350
14863.14 375
14864.29 392
14865.45 383
14866.60 374
14867.75 413
14868.90 364
14870.05 339
14871.21 373
14872.36 334
14873.51 352
14874.66 359
14875.81 304
14876.97 359
14878.12 338
14879.27 353
14880.42 351
14881.57 332
14882.73 331
14883.88 343
14885.03 303
14886.18 332
14887.34 338
14888.49 359
14889.64 401
14890.79 396
14891.95 329
14893.10 329
14894.25 326
14895.41 321
14896.56 351
14897.71 378
14898.86 347
14900.02 376
14901.17 384
14902.32 348
14903.48 337
14904.63 349
14905.78 367
14906.94 378
14908.09 358
14909.24 314
14910.40 309
14911.55 349
14912.70 349
14913.86 331
14915.01 370
14916.16 385
14917.32 352
14918.47 332
14919.63 326
14920.78 321
14921.93 336
14923.09 352
14924.24 346
14925.39 341
14926.55 363
14927.70 416
14928.86 367
14930.01 318
14931.17 326
14932.32 392
14933.47 373
14934.63 341
14935.78 304
14936.94 322
14938.09 330
14939.25 341
14940.40 351
14941.56 331
14942.71 359
14943.86 371
14945.02 366
14946.17 334
14947.33 345
14948.48 363
14949.64 342
14950.79 363
14951.95 389
14953.10 325
14954.26 333
14955.41 333
14956.57 344
14957.72 368
14958.88 419
14960.04 355
14961.19 364
14962.35 372
14963.50 328
14964.66 345
14965.81 380
14966.97 352
14968.12 354
14969.28 349
14970.44 367
14971.59 309
14972.75 337
14973.90 360
14975.06 362
14976.21 338
14977.37 368
14978.53 374
14979.68 358
14980.84 329
14981.99 319
14983.15 357
14984.31 330
14985.46 343
14986.62 347
14987.78 321
14988.93 316
14990.09 310
14991.25 370
14992.40 382
14993.56 362
14994.72 351
14995.87 307
14997.03 317
14998.19 349
14999.34 332
15000.50 366
15001.66 401
15002.81 377
15003.97 329
15005.13 297
15006.29 316
15007.44 347
15008.60 342
15009.76 322
15010.91 325
15012.07 340
15013.23 357
15014.39 311
15015.54 335
15016.70 334
15017.86 370
15019.02 351
15020.17 336
15021.33 403
15022.49 392
15023.65 332
15024.81 332
15025.96 344
15027.12 304
15028.28 356
15029.44 316
15030.59 349
15031.75 338
15032.91 322
15034.07 350
15035.23 362
15036.39 303
15037.54 315
15038.70 331
15039.86 300
15041.02 356
15042.18 348
15043.34 344
15044.50 334
15045.65 359
15046.81 353
15047.97 344
15049.13 352
15050.29 318
15051.45 307
15052.61 320
15053.77 308
15054.92 311
15056.08 354
15057.24 353
15058.40 283
15059.56 307
15060.72 317
15061.88 305
15063.04 337
15064.20 292
15065.36 299
15066.52 305
15067.68 313
15068.84 316
15070.00 318
15071.16 301
15072.32 331
15073.47 317
15074.63 330
15075.79 286
15076.95 314
15078.11 340
15079.27 327
15080.43 347
15081.59 304
15082.75 326
15083.91 342
15085.07 348
15086.23 309
15087.39 298
15088.56 304
15089.72 337
15090.88 334
15092.04 339
15093.20 341
15094.36 308
15095.52 327
15096.68 347
15097.84 310
15099.00 315
15100.16 342
15101.32 359
15102.48 302
15103.64 282
15104.80 315
15105.97 332
15107.13 355
15108.29 312
15109.45 316
15110.61 352
15111.77 343
15112.93 332
15114.09 316
15115.25 318
15116.42 349
15117.58 307
15118.74 319
15119.90 273
15121.06 311
15122.22 303
15123.39 301
15124.55 328
15125.71 346
15126.87 362
15128.03 336
15129.19 350
15130.36 359
15131.52 310
15132.68 333
15133.84 334
15135.00 295
15136.17 318
15137.33 334
15138.49 337
15139.65 396
15140.82 337
15141.98 322
15143.14 332
15144.30 333
15145.46 315
15146.63 306
15147.79 337
15148.95 325
15150.12 319
15151.28 297
15152.44 298
15153.60 331
15154.77 317
15155.93 334
15157.09 321
15158.26 344
15159.42 347
15160.58 334
15161.74 350
15162.91 334
15164.07 340
15165.23 323
15166.40 332
15167.56 304
15168.72 322
15169.89 386
15171.05 357
15172.21 331
15173.38 343
15174.54 323
15175.71 275
15176.87 319
15178.03 341
15179.20 329
15180.36 334
15181.52 269
15182.69 292
15183.85 336
15185.02 343
15186.18 408
15187.34 335
15188.51 326
15189.67 317
15190.84 336
15192.00 329
15193.17 341
15194.33 327
15195.49 353
15196.66 333
15197.82 352
15198.99 385
15200.15 346
15201.32 384
15202.48 357
15203.65 360
15204.81 360
15205.98 375
15207.14 360
15208.31 382
15209.47 378
15210.64 335
15211.80 372
15212.97 379
15214.13 330
15215.30 360
15216.46 344
15217.63 345
15218.79 333
15219.96 372
15221.12 360
15222.29 365
15223.45 396
15224.62 346
15225.78 348
15226.95 333
15228.12 348
15229.28 387
15230.45 373
15231.61 403
15232.78 406
15233.95 371
15235.11 400
15236.28 357
15237.44 368
15238.61 398
15239.78 420
15240.94 397
15242.11 395
15243.27 408
15244.44 364
15245.61 358
15246.77 354
15247.94 373
15249.11 372
15250.27 356
15251.44 354
15252.61 353
15253.77 367
15254.94 369
15256.11 317
15257.27 319
15258.44 327
15259.61 343
15260.77 348
15261.94 327
15263.11 314
15264.27 337
15265.44 334
15266.61 366
15267.78 298
15268.94 345
15270.11 316
15271.28 295
15272.44 298
15273.61 311
15274.78 356
15275.95 411
15277.11 343
15278.28 324
15279.45 331
15280.62 287
15281.79 343
15282.95 330
15284.12 313
15285.29 340
15286.46 351
15287.62 323
15288.79 374
15289.96 346
15291.13 315
15292.30 297
15293.47 330
15294.63 352
15295.80 326
15296.97 354
15298.14 340
15299.31 332
15300.48 321
15301.64 351
15302.81 320
15303.98 295
15305.15 328
15306.32 347
15307.49 321
15308.66 326
15309.82 328
15310.99 353
15312.16 381
15313.33 347
15314.50 351
15315.67 362
15316.84 326
15318.01 308
15319.18 333
15320.35 349
15321.51 336
15322.68 361
15323.85 352
15325.02 327
15326.19 363
15327.36 340
15328.53 359
15329.70 379
15330.87 356
15332.04 379
15333.21 333
15334.38 394
15335.55 376
15336.72 340
15337.89 344
15339.06 363
15340.23 331
15341.40 349
15342.57 320
15343.74 312
15344.91 364
15346.08 388
15347.25 353
15348.42 328
15349.59 325
15350.76 331
15351.93 335
15353.10 349
15354.27 326
15355.44 318
15356.61 337
15357.78 371
15358.95 343
15360.13 338
15361.30 326
15362.47 298
15363.64 341
15364.81 307
15365.98 343
15367.15 313
15368.32 317
15369.49 336
15370.66 351
15371.84 300
15373.01 309
15374.18 353
15375.35 325
15376.52 296
15377.69 309
15378.86 334
15380.03 340
15381.21 346
15382.38 320
15383.55 330
15384.72 345
15385.89 350
15387.06 378
15388.24 325
15389.41 359
15390.58 388
15391.75 361
15392.92 318
15394.10 335
15395.27 338
15396.44 338
15397.61 356
15398.78 353
15399.96 381
15401.13 354
15402.30 361
15403.47 305
15404.65 360
15405.82 378
15406.99 347
15408.16 373
15409.34 360
15410.51 332
15411.68 312
15412.85 335
15414.03 329
15415.20 319
15416.37 330
15417.55 319
15418.72 377
15419.89 362
15421.06 320
15422.24 323
15423.41 299
15424.58 319
15425.76 273
15426.93 348
15428.10 341
15429.28 367
15430.45 297
15431.62 316
15432.80 346
15433.97 373
15435.15 308
15436.32 323
15437.49 304
15438.67 324
15439.84 336
15441.01 347
15442.19 314
15443.36 345
15444.54 325
15445.71 284
15446.88 306
15448.06 359
15449.23 317
15450.41 279
15451.58 335
15452.75 305
15453.93 303
15455.10 341
15456.28 328
15457.45 339
15458.63 297
15459.80 309
15460.98 338
15462.15 313
15463.32 325
15464.50 299
15465.67 328
15466.85 285
15468.02 301
15469.20 312
15470.37 304
15471.55 267
15472.72 304
15473.90 292
15475.07 325
15476.25 342
15477.42 303
15478.60 308
15479.77 303
15480.95 343
15482.13 337
15483.30 312
15484.48 319
15485.65 322
15486.83 286
15488.00 313
15489.18 304
15490.35 325
15491.53 333
15492.71 326
15493.88 314
15495.06 289
15496.23 324
15497.41 326
15498.59 283
15499.76 288
15500.94 305
15502.11 300
15503.29 339
15504.47 313
15505.64 318
15506.82 287
15508.00 331
15509.17 309
15510.35 296
15511.52 324
15512.70 305
15513.88 330
15515.05 309
15516.23 279
15517.41 301
15518.58 319
15519.76 296
15520.94 301
15522.12 309
15523.29 335
15524.47 312
15525.65 327
15526.82 295
15528.00 301
15529.18 319
15530.35 324
15531.53 280
15532.71 268
15533.89 334
15535.06 328
15536.24 309
15537.42 296
15538.60 307
15539.77 311
15540.95 353
15542.13 332
15543.31 299
15544.48 315
15545.66 338
15546.84 307
15548.02 315
15549.20 307
15550.37 320
15551.55 275
15552.73 295
15553.91 294
15555.09 313
15556.26 339
15557.44 347
15558.62 343
15559.80 291
15560.98 324
15562.16 304
15563.34 296
15564.51 323
15565.69 359
15566.87 363
15568.05 303
15569.23 285
15570.41 329
15571.59 331
15572.76 324
15573.94 316
15575.12 335
15576.30 325
15577.48 302
15578.66 288
15579.84 324
15581.02 338
15582.20 323
15583.38 303
15584.56 330
15585.73 362
15586.91 316
15588.09 319
15589.27 328
15590.45 330
15591.63 300
15592.81 338
15593.99 357
15595.17 349
15596.35 359
15597.53 317
15598.71 339
15599.89 361
15601.07 371
15602.25 340
15603.43 332
15604.61 341
15605.79 328
15606.97 331
15608.15 402
15609.33 335
15610.51 372
15611.69 351
15612.87 339
15614.05 359
15615.23 325
15616.41 354
15617.59 380
15618.77 355
15619.95 386
15621.14 379
15622.32 361
15623.50 401
15624.68 381
15625.86 365
15627.04 361
15628.22 409
15629.40 366
15630.58 387
15631.76 387
15632.94 367
15634.13 376
15635.31 389
15636.49 396
15637.67 379
15638.85 400
15640.03 393
15641.21 377
15642.39 385
15643.58 366
15644.76 381
15645.94 370
15647.12 382
15648.30 408
15649.48 411
15650.67 392
15651.85 360
15653.03 454
15654.21 406
15655.39 423
15656.58 465
15657.76 450
15658.94 448
15660.12 441
15661.30 358
15662.49 362
15663.67 335
15664.85 389
15666.03 408
15667.22 399
15668.40 421
15669.58 372
15670.76 390
15671.95 363
15673.13 389
15674.31 378
15675.49 404
15676.68 415
15677.86 395
15679.04 377
15680.23 369
15681.41 377
15682.59 332
15683.77 347
15684.96 377
15686.14 400
15687.32 414
15688.51 388
15689.69 352
15690.87 394
15692.06 348
15693.24 391
15694.42 395
15695.61 430
15696.79 366
15697.97 360
15699.16 378
15700.34 390
15701.53 369
15702.71 395
15703.89 404
15705.08 403
15706.26 404
15707.44 397
15708.63 366
15709.81 388
15711.00 378
15712.18 372
15713.36 424
15714.55 454
15715.73 412
15716.92 413
15718.10 392
15719.29 341
15720.47 419
15721.66 400
15722.84 381
15724.02 387
15725.21 410
15726.39 380
15727.58 365
15728.76 359
15729.95 384
15731.13 373
15732.32 445
15733.50 469
15734.69 421
15735.87 400
15737.06 384
15738.24 391
15739.43 408
15740.61 432
15741.80 433
15742.98 439
15744.17 406
15745.35 399
15746.54 395
15747.72 452
15748.91 403
15750.10 373
15751.28 375
15752.47 445
15753.65 427
15754.84 420
15756.02 390
15757.21 391
15758.40 386
15759.58 395
15760.77 373
15761.95 402
15763.14 383
15764.33 385
15765.51 450
15766.70 436
15767.88 405
15769.07 386
15770.26 383
15771.44 375
15772.63 407
15773.82 417
15775.00 439
15776.19 406
15777.38 425
15778.56 416
15779.75 446
15780.94 410
15782.12 378
15783.31 366
15784.50 398
15785.68 412
15786.87 401
15788.06 385
15789.24 345
15790.43 347
15791.62 355
15792.81 388
15793.99 397
15795.18 375
15796.37 397
15797.55 398
15798.74 380
15799.93 357
15801.12 368
15802.30 366
15803.49 365
15804.68 339
15805.87 367
15807.05 379
15808.24 334
15809.43 341
15810.62 406
15811.81 345
15812.99 329
15814.18 330
15815.37 314
15816.56 334
15817.75 360
15818.93 322
15820.12 312
15821.31 353
15822.50 352
15823.69 370
15824.88 333
15826.06 339
15827.25 323
15828.44 308
15829.63 299
15830.82 365
15832.01 334
15833.20 364
15834.38 346
15835.57 355
15836.76 344
15837.95 301
15839.14 324
15840.33 387
15841.52 364
15842.71 347
15843.90 350
15845.08 363
15846.27 401
15847.46 340
15848.65 317
15849.84 345
15851.03 304
15852.22 304
15853.41 338
15854.60 356
15855.79 332
15856.98 317
15858.17 337
15859.36 353
15860.55 324
15861.74 376
15862.93 380
15864.12 321
15865.31 373
15866.50 321
15867.69 339
15868.88 358
15870.07 336
15871.26 351
15872.45 336
15873.64 353
15874.83 352
15876.02 328
15877.21 355
15878.40 348
15879.59 416
15880.78 330
15881.97 330
15883.16 349
15884.35 354
15885.54 326
15886.73 336
15887.92 328
15889.11 365
15890.30 369
15891.50 355
15892.69 395
15893.88 371
15895.07 374
15896.26 320
15897.45 346
15898.64 321
15899.83 375
15901.02 384
15902.22 363
15903.41 329
15904.60 360
15905.79 337
15906.98 353
15908.17 354
15909.36 370
15910.56 348
15911.75 324
15912.94 327
15914.13 353
15915.32 347
15916.51 383
15917.71 338
15918.90 307
15920.09 320
15921.28 379
15922.47 379
15923.67 361
15924.86 397
15926.05 386
15927.24 370
15928.43 350
15929.63 398
15930.82 357
15932.01 381
15933.20 384
15934.40 339
15935.59 394
15936.78 370
15937.97 383
15939.17 381
15940.36 325
15941.55 358
15942.75 340
15943.94 340
15945.13 296
15946.32 298
15947.52 299
15948.71 324
15949.90 305
15951.10 335
15952.29 328
15953.48 348
15954.68 322
15955.87 345
15957.06 333
15958.26 315
15959.45 330
15960.64 335
15961.84 319
15963.03 357
15964.22 310
15965.42 320
15966.61 309
15967.80 349
15969.00 332
15970.19 313
15971.39 282
15972.58 317
15973.77 304
15974.97 320
15976.16 288
15977.36 306
15978.55 324
15979.74 300
15980.94 335
15982.13 339
15983.33 304
15984.52 364
15985.72 312
15986.91 300
15988.10 306
15989.30 333
15990.49 313
15991.69 298
15992.88 263
15994.08 301
15995.27 347
15996.47 309
15997.66 323
15998.86 337
16000.05 357
16001.25 303
16002.44 297
16003.64 276
16004.83 279
16006.03 304
16007.22 320
16008.42 285
16009.61 293
16010.81 314
16012.00 297
16013.20 275
16014.40 302
16015.59 282
16016.79 277
16017.98 312
16019.18 327
16020.37 314
16021.57 285
16022.76 349
16023.96 310
16025.16 294
16026.35 299
16027.55 290
16028.74 303
16029.94 308
16031.14 297
16032.33 323
16033.53 334
16034.73 315
16035.92 286
16037.12 266
16038.31 267
16039.51 273
16040.71 271
16041.90 317
16043.10 271
16044.30 304
16045.49 311
16046.69 273
16047.89 292
16049.08 287
16050.28 293
16051.48 326
16052.67 292
16053.87 285
16055.07 311
16056.27 271
16057.46 263
16058.66 318
16059.86 320
16061.05 295
16062.25 299
16063.45 302
16064.65 265
16065.84 300
16067.04 284
16068.24 286
16069.44 303
16070.63 299
16071.83 317
16073.03 297
16074.23 239
16075.42 271
16076.62 290
16077.82 295
16079.02 285
16080.22 292
16081.41 267
16082.61 272
16083.81 301
16085.01 247
16086.21 279
16087.40 285
16088.60 293
16089.80 299
16091.00 301
16092.20 286
16093.40 295
16094.59 278
16095.79 285
16096.99 277
16098.19 313
16099.39 259
16100.59 293
16101.79 283
16102.99 261
16104.18 284
16105.38 280
16106.58 300
16107.78 285
16108.98 277
16110.18 244
16111.38 268
16112.58 270
16113.78 324
16114.98 315
16116.17 305
16117.37 335
16118.57 293
16119.77 303
16120.97 298
16122.17 287
16123.37 289
16124.57 259
16125.77 280
16126.97 299
16128.17 295
16129.37 290
16130.57 293
16131.77 303
16132.97 289
16134.17 250
16135.37 291
16136.57 271
16137.77 286
16138.97 264
16140.17 272
16141.37 267
16142.57 336
16143.77 287
16144.97 267
16146.17 235
16147.37 275
16148.57 267
16149.77 294
16150.97 290
16152.17 293
16153.37 237
16154.58 261
16155.78 267
16156.98 272
16158.18 292
16159.38 292
16160.58 256
16161.78 324
16162.98 302
16164.18 268
16165.38 274
16166.59 253
16167.79 308
16168.99 310
16170.19 268
16171.39 296
16172.59 310
16173.79 274
16174.99 276
16176.20 278
16177.40 261
16178.60 269
16179.80 283
16181.00 262
16182.20 238
16183.41 263
16184.61 294
16185.81 272
16187.01 254
16188.21 260
16189.42 302
16190.62 285
16191.82 279
16193.02 253
16194.22 276
16195.43 299
16196.63 259
16197.83 304
16199.03 311
16200.24 311
16201.44 265
16202.64 250
16203.84 268
16205.05 263
16206.25 254
16207.45 273
16208.65 264
16209.86 273
16211.06 288
16212.26 307
16213.47 281
16214.67 307
16215.87 274
16217.07 267
16218.28 279
16219.48 257
16220.68 269
16221.89 281
16223.09 262
16224.29 255
16225.50 275
16226.70 283
16227.90 263
16229.11 246
16230.31 236
16231.51 274
16232.72 265
16233.92 256
16235.13 291
16236.33 262
16237.53 308
16238.74 247
16239.94 268
16241.15 270
16242.35 288
16243.55 273
16244.76 295
16245.96 274
16247.17 268
16248.37 294
16249.57 307
16250.78 304
16251.98 310
16253.19 325
16254.39 268
16255.60 304
16256.80 282
16258.01 302
16259.21 269
16260.41 307
16261.62 276
16262.82 268
16264.03 315
16265.23 302
16266.44 326
16267.64 363
16268.85 322
16270.05 284
16271.26 297
16272.46 252
16273.67 304
16274.87 310
16276.08 272
16277.28 317
16278.49 276
16279.70 346
16280.90 314
16282.11 279
16283.31 288
16284.52 271
16285.72 293
16286.93 284
16288.13 316
16289.34 294
16290.55 249
16291.75 263
16292.96 293
16294.16 293
16295.37 275
16296.58 268
16297.78 330
16298.99 323
16300.19 311
16301.40 306
16302.61 264
16303.81 294
16305.02 295
16306.22 271
16307.43 324
16308.64 294
16309.84 317
16311.05 299
16312.26 302
16313.46 307
16314.67 286
16315.88 314
16317.08 308
16318.29 295
16319.50 308
16320.70 258
16321.91 277
16323.12 273
16324.33 253
16325.53 279
16326.74 321
16327.95 271
16329.15 280
16330.36 288
16331.57 275
16332.78 310
16333.98 289
16335.19 280
16336.40 290
16337.61 263
16338.81 256
16340.02 296
16341.23 249
16342.44 259
16343.64 262
16344.85 263
16346.06 285
16347.27 264
16348.48 299
16349.68 300
16350.89 267
16352.10 282
16353.31 253
16354.52 255
16355.72 263
16356.93 262
16358.14 235
16359.35 266
16360.56 265
16361.77 277
16362.97 289
16364.18 246
16365.39 307
16366.60 282
16367.81 251
16369.02 291
16370.23 276
16371.43 296
16372.64 281
16373.85 249
16375.06 274
16376.27 258
16377.48 265
16378.69 278
16379.90 269
16381.11 264
16382.32 287
16383.52 239
16384.73 264
16385.94 274
16387.15 288
16388.36 260
16389.57 282
16390.78 221
16391.99 258
16393.20 282
16394.41 261
16395.62 255
16396.83 223
16398.04 229
16399.25 226
16400.46 282
16401.67 299
16402.88 272
16404.09 254
16405.30 275
16406.51 261
16407.72 241
16408.93 269
16410.14 263
16411.35 250
16412.56 267
16413.77 280
16414.98 331
16416.19 279
16417.40 260
16418.61 242
16419.82 281
16421.03 303
16422.24 273
16423.45 263
16424.67 265
16425.88 283
16427.09 254
16428.30 251
16429.51 249
16430.72 241
16431.93 244
16433.14 267
16434.35 254
16435.56 267
16436.78 259
16437.99 261
16439.20 242
16440.41 264
16441.62 239
16442.83 258
16444.04 278
16445.25 264
16446.47 280
16447.68 258
16448.89 282
16450.10 270
16451.31 279
16452.52 244
16453.74 217
16454.95 216
16456.16 257
16457.37 250
16458.58 220
16459.80 227
16461.01 243
16462.22 265
16463.43 290
16464.65 237
16465.86 269
16467.07 288
16468.28 262
16469.49 283
16470.71 290
16471.92 242
16473.13 257
16474.34 269
16475.56 244
16476.77 213
16477.98 257
16479.20 293
16480.41 260
16481.62 243
16482.83 236
16484.05 243
16485.26 247
16486.47 238
16487.69 249
16488.90 261
16490.11 236
16491.33 244
16492.54 241
16493.75 264
16494.97 288
16496.18 232
16497.39 234
16498.61 276
16499.82 279
16501.03 280
16502.25 227
16503.46 255
16504.67 265
16505.89 275
16507.10 252
16508.32 234
16509.53 220
16510.74 253
16511.96 256
16513.17 251
16514.39 255
16515.60 251
16516.81 283
16518.03 241
16519.24 241
16520.46 252
16521.67 277
16522.88 266
16524.10 215
16525.31 269
16526.53 264
16527.74 273
16528.96 300
16530.17 258
16531.39 250
16532.60 267
16533.82 249
16535.03 235
16536.25 238
16537.46 253
16538.68 266
16539.89 271
16541.11 265
16542.32 249
16543.54 247
16544.75 306
16545.97 292
16547.18 267
16548.40 283
16549.61 232
16550.83 276
16552.04 271
16553.26 226
16554.47 291
16555.69 302
16556.91 271
16558.12 248
16559.34 229
16560.55 259
16561.77 268
16562.98 255
16564.20 245
16565.42 297
16566.63 244
16567.85 249
16569.06 214
16570.28 252
16571.50 271
16572.71 279
16573.93 275
16575.15 276
16576.36 285
16577.58 312
16578.79 302
16580.01 276
16581.23 258
16582.44 289
16583.66 310
16584.88 310
16586.09 258
16587.31 255
16588.53 256
16589.74 260
16590.96 246
16592.18 271
16593.40 248
16594.61 268
16595.83 278
16597.05 265
16598.26 268
16599.48 229
16600.70 216
16601.92 224
16603.13 231
16604.35 264
16605.57 249
16606.78 232
16608.00 215
16609.22 241
16610.44 222
16611.66 267
16612.87 270
16614.09 261
16615.31 274
16616.53 277
16617.74 232
16618.96 197
16620.18 216
16621.40 253
16622.62 275
16623.83 297
16625.05 266
16626.27 274
16627.49 257
16628.71 262
16629.93 228
16631.14 202
16632.36 245
16633.58 250
16634.80 290
16636.02 241
16637.24 220
16638.45 252
16639.67 270
16640.89 304
16642.11 267
16643.33 235
16644.55 246
16645.77 237
16646.99 262
16648.21 258
16649.42 275
16650.64 253
16651.86 236
16653.08 241
16654.30 241
16655.52 228
16656.74 241
16657.96 256
16659.18 233
16660.40 242
16661.62 264
16662.84 242
16664.06 238
16665.28 232
16666.50 272
16667.72 264
16668.93 249
16670.15 229
16671.37 252
16672.59 230
16673.81 249
16675.03 264
16676.25 264
16677.47 228
16678.69 270
16679.91 251
16681.13 234
16682.36 264
16683.58 220
16684.80 212
16686.02 273
16687.24 284
16688.46 245
16689.68 239
16690.90 271
16692.12 263
16693.34 281
16694.56 234
16695.78 261
16697.00 255
16698.22 249
16699.44 248
16700.66 233
16701.89 211
16703.11 226
16704.33 278
16705.55 251
16706.77 230
16707.99 227
16709.21 251
16710.43 218
16711.65 243
16712.88 247
16714.10 257
16715.32 247
16716.54 264
16717.76 253
16718.98 264
16720.20 247
16721.43 268
16722.65 231
16723.87 236
16725.09 224
16726.31 238
16727.54 240
16728.76 253
16729.98 260
16731.20 237
16732.42 221
16733.65 221
16734.87 236
16736.09 231
16737.31 291
16738.53 243
16739.76 217
16740.98 231
16742.20 284
16743.42 252
16744.65 213
16745.87 248
16747.09 258
16748.31 263
16749.54 283
16750.76 255
16751.98 225
16753.21 250
16754.43 253
16755.65 222
16756.87 241
16758.10 259
16759.32 245
16760.54 265
16761.77 262
16762.99 241
16764.21 258
16765.44 262
16766.66 242
16767.88 244
16769.11 225
16770.33 232
16771.55 241
16772.78 212
16774.00 237
16775.22 243
16776.45 243
16777.67 278
16778.90 264
16780.12 232
16781.34 236
16782.57 288
16783.79 293
16785.02 262
16786.24 242
16787.46 239
16788.69 294
16789.91 255
16791.14 242
16792.36 260
16793.58 232
16794.81 211
16796.03 248
16797.26 253
16798.48 269
16799.71 271
16800.93 233
16802.16 251
16803.38 212
16804.61 247
16805.83 216
16807.06 216
16808.28 201
16809.50 202
16810.73 221
16811.95 239
16813.18 215
16814.40 217
16815.63 234
16816.86 230
16818.08 233
16819.31 261
16820.53 226
16821.76 223
16822.98 235
16824.21 232
16825.43 257
16826.66 261
16827.88 247
16829.11 257
16830.33 250
16831.56 225
16832.79 272
16834.01 258
16835.24 262
16836.46 266
16837.69 239
16838.92 217
16840.14 209
16841.37 227
16842.59 249
16843.82 270
16845.05 217
16846.27 255
16847.50 269
16848.73 222
16849.95 237
16851.18 271
16852.40 262
16853.63 260
16854.86 241
16856.08 237
16857.31 237
16858.54 261
16859.76 267
16860.99 227
16862.22 254
16863.44 224
16864.67 251
16865.90 272
16867.13 234
16868.35 249
16869.58 290
16870.81 269
16872.03 280
16873.26 284
16874.49 249
16875.72 278
16876.94 263
16878.17 220
16879.40 261
16880.63 271
16881.85 284
16883.08 298
16884.31 256
16885.54 264
16886.76 276
16887.99 265
16889.22 250
16890.45 270
16891.68 283
16892.90 299
16894.13 242
16895.36 258
16896.59 260
16897.82 277
16899.04 274
16900.27 271
16901.50 246
16902.73 251
16903.96 251
16905.18 233
16906.41 243
16907.64 273
16908.87 267
16910.10 252
16911.33 253
16912.56 263
16913.78 238
16915.01 212
16916.24 255
16917.47 245
16918.70 246
16919.93 248
16921.16 270
16922.39 272
16923.62 253
16924.85 270
16926.07 288
16927.30 281
16928.53 274
16929.76 273
16930.99 273
16932.22 232
16933.45 227
16934.68 250
16935.91 231
16937.14 224
16938.37 259
16939.60 249
16940.83 220
16942.06 211
16943.29 207
16944.52 243
16945.75 254
16946.98 273
16948.21 252
16949.44 267
16950.67 246
16951.90 281
16953.13 231
16954.36 223
16955.59 251
16956.82 262
16958.05 231
16959.28 253
16960.51 232
16961.74 250
16962.97 256
16964.20 260
16965.43 232
16966.66 199
16967.89 228
16969.12 267
16970.35 247
16971.58 285
16972.82 242
16974.05 261
16975.28 276
16976.51 215
16977.74 225
16978.97 226
16980.20 253
16981.43 229
16982.66 270
16983.90 261
16985.13 261
16986.36 232
16987.59 263
16988.82 233
16990.05 243
16991.28 272
16992.52 246
16993.75 219
16994.98 206
16996.21 238
16997.44 252
16998.67 218
16999.91 257
17001.14 279
17002.37 267
17003.60 218
17004.83 211
17006.07 272
17007.30 260
17008.53 259
17009.76 231
17010.99 235
17012.23 252
17013.46 264
17014.69 248
17015.92 225
17017.16 272
17018.39 222
17019.62 233
17020.85 238
17022.09 222
17023.32 216
17024.55 225
17025.78 222
17027.02 223
17028.25 231
17029.48 209
17030.72 227
17031.95 229
17033.18 249
17034.42 239
17035.65 213
17036.88 218
17038.11 233
17039.35 211
17040.58 218
17041.81 232
17043.05 213
17044.28 228
17045.52 191
17046.75 220
17047.98 226
17049.22 216
17050.45 231
17051.68 240
17052.92 216
17054.15 250
17055.38 232
17056.62 221
17057.85 192
17059.09 227
17060.32 225
17061.55 239
17062.79 221
17064.02 202
17065.26 236
17066.49 222
17067.73 243
17068.96 242
17070.19 199
17071.43 229
17072.66 216
17073.90 211
17075.13 214
17076.37 231
17077.60 232
17078.84 240
17080.07 248
17081.31 247
17082.54 228
17083.78 218
17085.01 212
17086.25 245
17087.48 204
17088.72 243
17089.95 200
17091.19 206
17092.42 230
17093.66 224
17094.89 216
17096.13 274
17097.36 272
17098.60 249
17099.83 223
17101.07 205
17102.30 218
17103.54 240
17104.78 203
17106.01 218
17107.25 205
17108.48 226
17109.72 234
17110.95 225
17112.19 191
17113.43 221
17114.66 216
17115.90 239
17117.13 200
17118.37 223
17119.61 253
17120.84 230
17122.08 272
17123.32 256
17124.55 215
17125.79 231
17127.02 233
17128.26 246
17129.50 231
17130.73 229
17131.97 240
17133.21 231
17134.44 234
17135.68 273
17136.92 260
17138.15 238
17139.39 236
17140.63 225
17141.87 229
17143.10 249
17144.34 220
17145.58 259
17146.81 250
17148.05 229
17149.29 281
17150.53 229
17151.76 227
17153.00 211
17154.24 227
17155.48 228
17156.71 214
17157.95 217
17159.19 215
17160.43 211
17161.66 214
17162.90 240
17164.14 255
17165.38 244
17166.62 230
17167.85 220
17169.09 196
17170.33 209
17171.57 223
17172.81 225
17174.04 201
17175.28 229
17176.52 234
17177.76 218
17179.00 211
17180.23 208
17181.47 210
17182.71 200
17183.95 217
17185.19 265
17186.43 253
17187.67 197
17188.90 221
17190.14 202
17191.38 215
17192.62 215
17193.86 227
17195.10 208
17196.34 207
17197.58 219
17198.82 225
17200.05 209
17201.29 191
17202.53 191
17203.77 187
17205.01 231
17206.25 231
17207.49 208
17208.73 224
17209.97 207
17211.21 205
17212.45 216
17213.69 205
17214.93 223
17216.17 229
17217.41 175
17218.65 210
17219.89 227
17221.13 222
17222.37 251
17223.61 250
17224.85 260
17226.09 249
17227.33 215
17228.57 187
17229.81 218
17231.05 203
17232.29 201
17233.53 216
17234.77 234
17236.01 242
17237.25 203
17238.49 225
17239.73 238
17240.97 203
17242.21 219
17243.45 222
17244.69 254
17245.93 248
17247.17 227
17248.41 196
17249.66 264
17250.90 269
17252.14 260
17253.38 255
17254.62 218
17255.86 206
17257.10 225
17258.34 216
17259.58 212
17260.83 227
17262.07 219
17263.31 205
17264.55 194
17265.79 206
17267.03 208
17268.27 215
17269.52 233
17270.76 224
17272.00 218
17273.24 206
17274.48 212
17275.72 211
17276.97 179
17278.21 199
17279.45 251
17280.69 195
17281.93 186
17283.18 224
17284.42 192
17285.66 193
17286.90 216
17288.15 216
17289.39 221
17290.63 227
17291.87 186
17293.11 216
17294.36 228
17295.60 247
17296.84 189
17298.08 240
17299.33 225
17300.57 213
17301.81 232
17303.06 248
17304.30 195
17305.54 197
17306.78 221
17308.03 229
17309.27 195
17310.51 192
17311.76 211
17313.00 197
17314.24 212
17315.49 223
17316.73 205
17317.97 198
17319.22 236
17320.46 215
17321.70 226
17322.95 224
17324.19 230
17325.43 243
17326.68 199
17327.92 206
17329.17 205
17330.41 210
17331.65 216
17332.90 231
17334.14 244
17335.38 256
17336.63 212
17337.87 251
17339.12 215
17340.36 202
17341.61 197
17342.85 195
17344.09 197
17345.34 243
17346.58 208
17347.83 210
17349.07 191
17350.32 212
17351.56 172
17352.80 201
17354.05 213
17355.29 192
17356.54 178
17357.78 201
17359.03 211
17360.27 218
17361.52 235
17362.76 210
17364.01 229
17365.25 214
17366.50 228
17367.74 227
17368.99 227
17370.23 213
17371.48 244
17372.72 258
17373.97 223
17375.22 204
17376.46 241
17377.71 205
17378.95 200
17380.20 213
17381.44 223
17382.69 210
17383.93 217
17385.18 200
17386.43 244
17387.67 221
17388.92 179
17390.16 195
17391.41 221
17392.66 221
17393.90 229
17395.15 223
17396.39 210
17397.64 265
17398.89 208
17400.13 236
17401.38 216
17402.63 203
17403.87 191
17405.12 200
17406.37 197
17407.61 199
17408.86 222
17410.11 233
17411.35 211
17412.60 229
17413.85 231
17415.09 231
17416.34 187
17417.59 206
17418.83 241
17420.08 209
17421.33 237
17422.57 203
17423.82 190
17425.07 237
17426.32 224
17427.56 206
17428.81 240
17430.06 231
17431.31 242
17432.55 236
17433.80 250
17435.05 232
17436.30 244
17437.54 238
17438.79 222
17440.04 198
17441.29 228
17442.53 201
17443.78 175
17445.03 224
17446.28 186
17447.53 208
17448.77 202
17450.02 211
17451.27 212
17452.52 238
17453.77 243
17455.01 261
17456.26 211
17457.51 213
17458.76 183
17460.01 224
17461.26 225
17462.51 235
17463.75 242
17465.00 278
17466.25 247
17467.50 268
17468.75 249
17470.00 220
17471.25 251
17472.50 229
17473.74 222
17474.99 207
17476.24 196
17477.49 217
17478.74 241
17479.99 222
17481.24 239
17482.49 228
17483.74 218
17484.99 211
17486.24 228
17487.49 223
17488.74 206
17489.98 214
17491.23 264
17492.48 250
17493.73 235
17494.98 274
17496.23 225
17497.48 241
17498.73 261
17499.98 201
17501.23 218
17502.48 215
17503.73 234
17504.98 215
17506.23 216
17507.48 225
17508.73 219
17509.98 262
17511.23 254
17512.48 245
17513.73 239
17514.98 237
17516.24 223
17517.49 204
17518.74 227
17519.99 253
17521.24 241
17522.49 238
17523.74 211
17524.99 272
17526.24 251
17527.49 224
17528.74 212
17529.99 225
17531.24 221
17532.50 243
17533.75 202
17535.00 211
17536.25 246
17537.50 254
17538.75 240
17540.00 230
17541.25 218
17542.51 202
17543.76 261
17545.01 240
17546.26 232
17547.51 208
17548.76 261
17550.01 246
17551.27 227
17552.52 264
17553.77 277
17555.02 229
17556.27 234
17557.53 223
17558.78 240
17560.03 230
17561.28 239
17562.53 262
17563.79 214
17565.04 190
17566.29 203
17567.54 224
17568.80 244
17570.05 244
17571.30 230
17572.55 227
17573.81 241
17575.06 243
17576.31 230
17577.56 258
17578.82 232
17580.07 217
17581.32 201
17582.57 211
17583.83 232
17585.08 239
17586.33 255
17587.59 241
17588.84 241
17590.09 228
17591.35 293
17592.60 211
17593.85 209
17595.11 217
17596.36 227
17597.61 251
17598.87 251
17600.12 248
17601.37 202
17602.63 228
17603.88 241
17605.13 226
17606.39 209
17607.64 212
17608.89 230
17610.15 251
17611.40 233
17612.66 232
17613.91 258
17615.16 246
17616.42 222
17617.67 249
17618.93 249
17620.18 249
17621.43 256
17622.69 221
17623.94 239
17625.20 221
17626.45 266
17627.71 217
17628.96 223
17630.22 204
17631.47 236
17632.72 239
17633.98 253
17635.23 241
17636.49 264
17637.74 280
17639.00 241
17640.25 247
17641.51 229
17642.76 238
17644.02 271
17645.27 217
17646.53 226
17647.78 218
17649.04 222
17650.29 221
17651.55 221
17652.80 226
17654.06 219
17655.32 236
17656.57 235
17657.83 251
17659.08 214
17660.34 218
17661.59 230
17662.85 240
17664.11 220
17665.36 237
17666.62 214
17667.87 201
17669.13 217
17670.38 234
17671.64 187
17672.90 191
17674.15 198
17675.41 214
17676.67 251
17677.92 235
17679.18 220
17680.43 185
17681.69 214
17682.95 239
17684.20 195
17685.46 194
17686.72 246
17687.97 256
17689.23 244
17690.49 235
17691.74 206
17693.00 226
17694.26 221
17695.51 223
17696.77 214
17698.03 208
17699.28 227
17700.54 213
17701.80 214
17703.06 219
17704.31 219
17705.57 224
17706.83 255
17708.08 199
17709.34 209
17710.60 226
17711.86 212
17713.11 190
17714.37 195
17715.63 210
17716.89 239
17718.14 225
17719.40 212
17720.66 187
17721.92 209
17723.18 237
17724.43 231
17725.69 202
17726.95 214
17728.21 199
17729.47 196
17730.72 195
17731.98 198
17733.24 220
17734.50 227
17735.76 210
17737.02 236
17738.27 222
17739.53 214
17740.79 232
17742.05 215
17743.31 206
17744.57 243
17745.83 218
17747.08 222
17748.34 207
17749.60 206
17750.86 211
17752.12 195
17753.38 240
17754.64 198
17755.90 209
17757.16 209
17758.41 227
17759.67 233
17760.93 207
17762.19 194
17763.45 208
17764.71 190
17765.97 203
17767.23 215
17768.49 199
17769.75 221
17771.01 209
17772.27 244
17773.53 215
17774.79 181
17776.05 213
17777.31 243
17778.57 231
17779.83 209
17781.09 202
17782.35 184
17783.61 177
17784.87 224
17786.13 194
17787.39 188
17788.65 216
17789.91 242
17791.17 202
17792.43 182
17793.69 180
17794.95 176
17796.21 230
17797.47 213
17798.73 194
17799.99 215
17801.25 232
17802.51 224
17803.77 200
17805.03 205
17806.29 240
17807.55 224
17808.82 191
17810.08 194
17811.34 212
17812.60 213
17813.86 233
17815.12 217
17816.38 238
17817.64 216
17818.90 234
17820.17 193
17821.43 232
17822.69 230
17823.95 208
17825.21 213
17826.47 218
17827.73 200
17829.00 190
17830.26 228
17831.52 209
17832.78 218
17834.04 232
17835.31 199
17836.57 192
17837.83 188
17839.09 223
17840.35 199
17841.61 200
17842.88 203
17844.14 204
17845.40 188
17846.66 203
17847.93 193
17849.19 231
17850.45 251
17851.71 204
17852.98 183
17854.24 213
17855.50 208
17856.76 214
17858.03 210
17859.29 225
17860.55 227
17861.81 240
17863.08 240
17864.34 205
17865.60 209
17866.87 185
17868.13 236
17869.39 231
17870.65 217
17871.92 223
17873.18 191
17874.44 213
17875.71 200
17876.97 215
17878.23 200
17879.50 228
17880.76 250
17882.02 213
17883.29 211
17884.55 211
17885.82 194
17887.08 219
17888.34 204
17889.61 193
17890.87 219
17892.13 224
17893.40 200
17894.66 234
17895.93 247
17897.19 224
17898.45 185
17899.72 198
17900.98 200
17902.25 207
17903.51 207
17904.78 202
17906.04 207
17907.30 199
17908.57 200
17909.83 191
17911.10 212
17912.36 176
17913.63 214
17914.89 182
17916.16 182
17917.42 249
17918.69 218
17919.95 212
17921.22 183
17922.48 207
17923.75 193
17925.01 221
17926.28 214
17927.54 196
17928.81 181
17930.07 217
17931.34 230
17932.60 202
17933.87 211
17935.13 238
17936.40 262
17937.66 193
17938.93 199
17940.19 200
17941.46 216
17942.73 232
17943.99 195
17945.26 191
17946.52 196
17947.79 204
17949.05 215
17950.32 221
17951.59 208
17952.85 226
17954.12 190
17955.38 190
17956.65 192
17957.92 228
17959.18 224
17960.45 243
17961.72 211
17962.98 204
17964.25 233
17965.52 186
17966.78 202
17968.05 197
17969.31 179
17970.58 188
17971.85 184
17973.11 241
17974.38 212
17975.65 196
17976.92 190
17978.18 239
17979.45 210
17980.72 231
17981.98 219
17983.25 216
17984.52 215
17985.78 233
17987.05 242
17988.32 217
17989.59 201
17990.85 208
17992.12 217
17993.39 203
17994.66 197
17995.92 277
17997.19 270
17998.46 193
17999.73 224
18000.99 214
18002.26 202
18003.53 193
18004.80 196
18006.07 205
18007.33 207
18008.60 205
18009.87 205
18011.14 183
18012.41 184
18013.67 209
18014.94 217
18016.21 214
18017.48 211
18018.75 201
18020.02 192
18021.28 185
18022.55 233
18023.82 242
18025.09 220
18026.36 259
18027.63 230
18028.90 226
18030.16 213
18031.43 211
18032.70 202
18033.97 216
18035.24 205
18036.51 222
18037.78 241
18039.05 202
18040.32 218
18041.58 211
18042.85 192
18044.12 224
18045.39 220
18046.66 198
18047.93 225
18049.20 207
18050.47 198
18051.74 210
18053.01 185
18054.28 196
18055.55 225
18056.82 206
18058.09 192
18059.36 206
18060.63 204
18061.90 227
18063.17 199
18064.44 192
18065.71 223
18066.98 203
18068.25 189
18069.52 158
18070.79 223
18072.06 202
18073.33 225
18074.60 206
18075.87 248
18077.14 191
18078.41 214
18079.68 206
18080.95 220
18082.22 201
18083.49 191
18084.76 228
18086.03 196
18087.30 177
18088.57 203
18089.85 204
18091.12 188
18092.39 206
18093.66 250
18094.93 288
18096.20 246
18097.47 220
18098.74 206
18100.01 220
18101.29 215
18102.56 219
18103.83 218
18105.10 225
18106.37 216
18107.64 259
18108.91 254
18110.19 218
18111.46 248
18112.73 220
18114.00 229
18115.27 208
18116.54 242
18117.82 225
18119.09 182
18120.36 212
18121.63 205
18122.90 211
18124.18 227
18125.45 235
18126.72 205
18127.99 231
18129.26 249
18130.54 237
18131.81 214
18133.08 191
18134.35 179
18135.63 190
18136.90 206
18138.17 192
18139.44 190
18140.72 192
18141.99 208
18143.26 241
18144.53 233
18145.81 257
18147.08 213
18148.35 224
18149.63 181
18150.90 197
18152.17 225
18153.45 246
18154.72 225
18155.99 251
18157.26 207
18158.54 222
18159.81 261
18161.08 246
18162.36 210
18163.63 207
18164.91 228
18166.18 208
18167.45 204
18168.73 208
18170.00 248
18171.27 235
18172.55 226
18173.82 192
18175.09 203
18176.37 214
18177.64 219
18178.92 225
18180.19 197
18181.46 200
18182.74 202
18184.01 198
18185.29 202
18186.56 226
18187.84 217
18189.11 198
18190.38 214
18191.66 189
18192.93 187
18194.21 191
18195.48 201
18196.76 219
18198.03 213
18199.31 209
18200.58 193
18201.86 200
18203.13 193
18204.41 202
18205.68 227
18206.96 210
18208.23 186
18209.51 191
18210.78 232
18212.06 188
18213.33 177
18214.61 184
18215.88 232
18217.16 205
18218.43 192
18219.71 197
18220.98 228
18222.26 201
18223.53 205
18224.81 201
18226.09 208
18227.36 189
18228.64 193
18229.91 226
18231.19 223
18232.46 204
18233.74 211
18235.02 220
18236.29 242
18237.57 180
18238.84 204
18240.12 207
18241.40 273
18242.67 213
18243.95 197
18245.23 205
18246.50 219
18247.78 220
18249.05 240
18250.33 202
18251.61 219
18252.88 187
18254.16 186
18255.44 229
18256.71 240
18257.99 212
18259.27 177
18260.54 212
18261.82 198
18263.10 178
18264.38 201
18265.65 221
18266.93 211
18268.21 210
18269.48 198
18270.76 176
18272.04 195
18273.32 207
18274.59 240
18275.87 226
18277.15 209
18278.43 216
18279.70 210
18280.98 192
18282.26 172
18283.54 211
18284.81 234
18286.09 235
18287.37 225
18288.65 198
18289.92 226
18291.20 180
18292.48 195
18293.76 201
18295.04 208
18296.31 203
18297.59 185
18298.87 238
18300.15 212
18301.43 212
18302.71 234
18303.98 238
18305.26 237
18306.54 182
18307.82 207
18309.10 175
18310.38 200
18311.66 223
18312.93 216
18314.21 199
18315.49 217
18316.77 220
18318.05 193
18319.33 218
18320.61 229
18321.89 186
18323.17 210
18324.44 237
18325.72 229
18327.00 190
18328.28 221
18329.56 179
18330.84 195
18332.12 190
18333.40 203
18334.68 187
18335.96 210
18337.24 221
18338.52 226
18339.80 212
18341.08 177
18342.36 209
18343.64 215
18344.92 209
18346.20 201
18347.48 209
18348.76 204
18350.04 210
18351.32 206
18352.60 187
18353.88 181
18355.16 196
18356.44 191
18357.72 193
18359.00 189
18360.28 183
18361.56 204
18362.84 195
18364.12 206
18365.40 215
18366.68 210
18367.96 209
18369.24 212
18370.52 183
18371.80 199
18373.08 200
18374.36 212
18375.64 209
18376.93 183
18378.21 204
18379.49 207
18380.77 217
18382.05 197
18383.33 212
18384.61 216
18385.89 202
18387.17 191
18388.46 172
18389.74 187
18391.02 186
18392.30 188
18393.58 174
18394.86 173
18396.15 207
18397.43 209
18398.71 212
18399.99 221
18401.27 220
18402.55 192
18403.84 185
18405.12 192
18406.40 187
18407.68 175
18408.96 217
18410.25 207
18411.53 226
18412.81 193
18414.09 187
18415.37 177
18416.66 210
18417.94 184
18419.22 189
18420.50 214
18421.79 219
18423.07 213
18424.35 233
18425.63 239
18426.92 206
18428.20 190
18429.48 223
18430.77 203
18432.05 246
18433.33 203
18434.61 201
18435.90 195
18437.18 199
18438.46 201
18439.75 204
18441.03 212
18442.31 209
18443.60 209
18444.88 174
18446.16 205
18447.45 185
18448.73 206
18450.01 221
18451.30 192
18452.58 194
18453.86 190
18455.15 184
18456.43 203
18457.71 194
18459.00 208
18460.28 196
18461.57 213
18462.85 216
18464.13 209
18465.42 182
18466.70 191
18467.99 200
18469.27 228
18470.55 200
18471.84 203
18473.12 179
18474.41 209
18475.69 197
18476.98 198
18478.26 179
18479.55 207
18480.83 183
18482.11 186
18483.40 217
18484.68 202
18485.97 151
18487.25 163
18488.54 188
18489.82 223
18491.11 241
18492.39 181
18493.68 191
18494.96 188
18496.25 208
18497.53 208
18498.82 212
18500.10 187
18501.39 199
18502.67 198
18503.96 228
18505.24 195
18506.53 192
18507.82 207
18509.10 199
18510.39 220
18511.67 233
18512.96 251
18514.24 226
18515.53 207
18516.82 232
18518.10 224
18519.39 210
18520.67 208
18521.96 181
18523.25 194
18524.53 208
18525.82 248
18527.10 237
18528.39 226
18529.68 201
18530.96 219
18532.25 221
18533.54 225
18534.82 229
18536.11 196
18537.39 202
18538.68 193
18539.97 196
18541.25 200
18542.54 217
18543.83 246
18545.11 256
18546.40 232
18547.69 194
18548.98 196
18550.26 210
18551.55 194
18552.84 198
18554.12 184
18555.41 219
18556.70 241
18557.99 196
18559.27 188
18560.56 259
18561.85 227
18563.13 205
18564.42 213
18565.71 197
18567.00 222
18568.28 235
18569.57 206
18570.86 230
18572.15 200
18573.44 206
18574.72 188
18576.01 207
18577.30 190
18578.59 176
18579.88 226
18581.16 230
18582.45 203
18583.74 204
18585.03 204
18586.32 229
18587.60 187
18588.89 203
18590.18 188
18591.47 188
18592.76 208
18594.05 222
18595.33 208
18596.62 233
18597.91 227
18599.20 227
18600.49 236
18601.78 204
18603.07 234
18604.36 243
18605.64 235
18606.93 258
18608.22 208
18609.51 205
18610.80 246
18612.09 216
18613.38 219
18614.67 206
18615.96 251
18617.25 275
18618.54 233
18619.83 239
18621.12 176
18622.40 209
18623.69 245
18624.98 249
18626.27 233
18627.56 213
18628.85 222
18630.14 204
18631.43 234
18632.72 223
18634.01 221
18635.30 226
18636.59 227
18637.88 199
18639.17 198
18640.46 187
18641.75 218
18643.04 210
18644.33 217
18645.62 206
18646.91 184
18648.20 210
18649.49 204
18650.78 167
18652.08 220
18653.37 210
18654.66 203
18655.95 219
18657.24 194
18658.53 201
18659.82 259
18661.11 237
18662.40 183
18663.69 206
18664.98 194
18666.27 203
18667.56 205
18668.86 199
18670.15 223
18671.44 211
18672.73 204
18674.02 214
18675.31 214
18676.60 230
18677.90 209
18679.19 209
18680.48 197
18681.77 219
18683.06 231
18684.35 197
18685.64 203
18686.94 198
18688.23 201
18689.52 202
18690.81 214
18692.10 188
18693.40 198
18694.69 237
18695.98 196
18697.27 225
18698.56 223
18699.86 184
18701.15 188
18702.44 187
18703.73 224
18705.03 199
18706.32 189
18707.61 212
18708.90 208
18710.19 221
18711.49 236
18712.78 251
18714.07 196
18715.37 201
18716.66 212
18717.95 213
18719.24 221
18720.54 205
18721.83 196
18723.12 236
18724.42 203
18725.71 197
18727.00 203
18728.30 224
18729.59 229
18730.88 184
18732.17 182
18733.47 211
18734.76 195
18736.05 211
18737.35 201
18738.64 185
18739.94 184
18741.23 193
18742.52 194
18743.82 219
18745.11 228
18746.40 206
18747.70 196
18748.99 226
18750.29 191
18751.58 199
18752.87 178
18754.17 196
18755.46 205
18756.76 190
18758.05 198
18759.34 211
18760.64 189
18761.93 191
18763.23 184
18764.52 206
18765.82 179
18767.11 182
18768.41 192
18769.70 193
18770.99 215
18772.29 210
18773.58 181
18774.88 170
18776.17 210
18777.47 204
18778.76 196
18780.06 198
18781.35 179
18782.65 196
18783.94 202
18785.24 187
18786.53 179
18787.83 207
18789.12 214
18790.42 197
18791.71 203
18793.01 190
18794.31 214
18795.60 182
18796.90 174
18798.19 191
18799.49 184
18800.78 211
18802.08 225
18803.37 202
18804.67 217
18805.97 226
18807.26 218
18808.56 210
18809.85 195
18811.15 200
18812.45 219
18813.74 208
18815.04 245
18816.34 214
18817.63 226
18818.93 205
18820.22 194
18821.52 206
18822.82 198
18824.11 194
18825.41 210
18826.71 208
18828.00 226
18829.30 194
18830.60 202
18831.89 195
18833.19 244
18834.49 215
18835.78 219
18837.08 221
18838.38 216
18839.67 199
18840.97 164
18842.27 204
18843.57 202
18844.86 200
18846.16 191
18847.46 192
18848.75 192
18850.05 213
18851.35 192
18852.65 194
18853.94 161
18855.24 219
18856.54 195
18857.84 188
18859.13 208
18860.43 200
18861.73 200
18863.03 214
18864.33 197
18865.62 204
18866.92 198
18868.22 177
18869.52 181
18870.82 197
18872.11 211
18873.41 197
18874.71 167
18876.01 180
18877.31 176
18878.61 181
18879.90 199
18881.20 178
18882.50 186
18883.80 193
18885.10 196
18886.40 150
18887.70 156
18888.99 179
18890.29 190
18891.59 182
18892.89 178
18894.19 200
18895.49 194
18896.79 176
18898.09 192
18899.39 179
18900.68 179
18901.98 195
18903.28 173
18904.58 215
18905.88 169
18907.18 218
18908.48 212
18909.78 218
18911.08 199
18912.38 209
18913.68 228
18914.98 233
18916.28 183
18917.58 169
18918.88 174
18920.18 232
18921.48 186
18922.78 184
18924.08 167
18925.38 160
18926.68 176
18927.98 197
18929.28 160
18930.58 184
18931.88 205
18933.18 201
18934.48 198
18935.78 192
18937.08 188
18938.38 225
18939.68 192
18940.98 169
18942.28 176
18943.58 182
18944.88 169
18946.18 180
18947.48 166
18948.78 186
18950.08 188
18951.39 173
18952.69 199
18953.99 191
18955.29 200
18956.59 215
18957.89 186
18959.19 195
18960.49 199
18961.79 186
18963.09 212
18964.40 213
18965.70 176
18967.00 188
18968.30 176
18969.60 186
18970.90 181
18972.21 206
18973.51 168
18974.81 145
18976.11 179
18977.41 197
18978.71 200
18980.02 194
18981.32 182
18982.62 164
18983.92 200
18985.22 193
18986.53 176
18987.83 169
18989.13 186
18990.43 180
18991.73 180
18993.04 190
18994.34 194
18995.64 194
18996.94 186
18998.25 172
18999.55 179
19000.85 202
19002.15 217
19003.46 199
19004.76 209
19006.06 200
19007.36 187
19008.67 165
19009.97 180
19011.27 193
19012.58 173
19013.88 210
19015.18 196
19016.49 211
19017.79 173
19019.09 232
19020.40 200
19021.70 180
19023.00 176
19024.31 173
19025.61 201
19026.91 179
19028.22 169
19029.52 199
19030.82 213
19032.13 164
19033.43 183
19034.73 181
19036.04 185
19037.34 157
19038.65 204
19039.95 200
19041.25 179
19042.56 177
19043.86 209
19045.17 192
19046.47 177
19047.77 168
19049.08 187
19050.38 210
19051.69 188
19052.99 200
19054.30 187
19055.60 195
19056.90 235
19058.21 200
19059.51 208
19060.82 199
19062.12 196
19063.43 192
19064.73 176
19066.04 172
19067.34 198
19068.65 183
19069.95 193
19071.26 164
19072.56 172
19073.87 159
19075.17 205
19076.48 162
19077.78 169
19079.09 160
19080.39 164
19081.70 195
19083.00 166
19084.31 182
19085.61 169
19086.92 189
19088.23 175
19089.53 171
19090.84 172
19092.14 195
19093.45 204
19094.75 198
19096.06 156
19097.37 180
19098.67 179
19099.98 193
19101.28 195
19102.59 174
19103.90 167
19105.20 227
19106.51 188
19107.81 156
19109.12 176
19110.43 162
19111.73 186
19113.04 194
19114.35 157
19115.65 145
19116.96 173
19118.27 188
19119.57 172
19120.88 193
19122.19 203
19123.49 185
19124.80 183
19126.11 208
19127.41 189
19128.72 200
19130.03 196
19131.33 192
19132.64 223
19133.95 208
19135.26 193
19136.56 207
19137.87 187
19139.18 192
19140.49 213
19141.79 193
19143.10 193
19144.41 183
19145.71 157
19147.02 183
19148.33 180
19149.64 144
19150.95 189
19152.25 192
19153.56 191
19154.87 170
19156.18 146
19157.48 203
19158.79 187
19160.10 213
19161.41 214
19162.72 198
19164.03 173
19165.33 183
19166.64 185
19167.95 211
19169.26 171
19170.57 224
19171.88 200
19173.18 194
19174.49 201
19175.80 186
19177.11 182
19178.42 148
19179.73 165
19181.04 184
19182.34 213
19183.65 160
19184.96 189
19186.27 185
19187.58 206
19188.89 201
19190.20 180
19191.51 167
19192.82 187
19194.13 199
19195.43 192
19196.74 205
19198.05 168
19199.36 196
19200.67 177
19201.98 180
19203.29 170
19204.60 194
19205.91 185
19207.22 199
19208.53 189
19209.84 214
19211.15 193
19212.46 180
19213.77 204
19215.08 173
19216.39 202
19217.70 200
19219.01 198
19220.32 169
19221.63 190
19222.94 218
19224.25 175
19225.56 153
19226.87 197
19228.18 181
19229.49 179
19230.80 201
19232.11 175
19233.42 165
19234.73 198
19236.04 196
19237.35 146
19238.67 186
19239.98 203
19241.29 185
19242.60 179
19243.91 203
19245.22 217
19246.53 181
19247.84 165
19249.15 175
19250.46 177
19251.77 172
19253.09 191
19254.40 191
19255.71 170
19257.02 148
19258.33 168
19259.64 167
19260.95 165
19262.27 173
19263.58 180
19264.89 185
19266.20 181
19267.51 188
19268.82 158
19270.14 175
19271.45 205
19272.76 209
19274.07 188
19275.38 153
19276.70 190
19278.01 165
19279.32 186
19280.63 188
19281.94 189
19283.26 214
19284.57 192
19285.88 190
19287.19 171
19288.51 192
19289.82 177
19291.13 163
19292.44 180
19293.76 187
19295.07 175
19296.38 180
19297.69 188
19299.01 159
19300.32 173
19301.63 207
19302.95 192
19304.26 177
19305.57 187
19306.88 162
19308.20 180
19309.51 204
19310.82 168
19312.14 189
19313.45 214
19314.76 208
19316.08 175
19317.39 190
19318.70 213
19320.02 189
19321.33 178
19322.64 189
19323.96 172
19325.27 181
19326.59 192
19327.90 214
19329.21 164
19330.53 139
19331.84 148
19333.15 170
19334.47 178
19335.78 168
19337.10 194
19338.41 165
19339.73 187
19341.04 190
19342.35 177
19343.67 189
19344.98 181
19346.30 165
19347.61 181
19348.93 181
19350.24 177
19351.55 153
19352.87 186
19354.18 178
19355.50 195
19356.81 173
19358.13 164
19359.44 156
19360.76 164
19362.07 187
19363.39 165
19364.70 175
19366.02 172
19367.33 190
19368.65 161
19369.96 180
19371.28 188
19372.59 167
19373.91 172
19375.22 163
19376.54 169
19377.86 163
19379.17 176
19380.49 166
19381.80 174
19383.12 160
19384.43 217
19385.75 196
19387.07 175
19388.38 172
19389.70 189
19391.01 204
19392.33 173
19393.65 167
19394.96 183
19396.28 202
19397.59 186
19398.91 167
19400.23 166
19401.54 191
19402.86 197
19404.17 186
19405.49 143
19406.81 166
19408.12 163
19409.44 180
19410.76 171
19412.07 194
19413.39 187
19414.71 177
19416.02 187
19417.34 175
19418.66 190
19419.97 170
19421.29 173
19422.61 150
19423.93 158
19425.24 180
19426.56 179
19427.88 176
19429.19 183
19430.51 169
19431.83 156
19433.15 205
19434.46 194
19435.78 175
19437.10 148
19438.42 158
19439.73 200
19441.05 208
19442.37 172
19443.69 199
19445.00 154
19446.32 165
19447.64 187
19448.96 182
19450.28 173
19451.59 172
19452.91 179
19454.23 174
19455.55 186
19456.87 158
19458.18 184
19459.50 156
19460.82 177
19462.14 198
19463.46 192
19464.78 186
19466.09 190
19467.41 176
19468.73 188
19470.05 182
19471.37 190
19472.69 167
19474.01 187
19475.33 168
19476.64 177
19477.96 222
19479.28 192
19480.60 178
19481.92 186
19483.24 182
19484.56 151
19485.88 190
19487.20 173
19488.52 161
19489.83 190
19491.15 177
19492.47 168
19493.79 166
19495.11 177
19496.43 162
19497.75 155
19499.07 182
19500.39 143
19501.71 158
19503.03 174
19504.35 189
19505.67 160
19506.99 160
19508.31 179
19509.63 162
19510.95 165
19512.27 196
19513.59 156
19514.91 151
19516.23 167
19517.55 176
19518.87 210
19520.19 175
19521.51 154
19522.83 153
19524.15 150
19525.47 173
19526.79 193
19528.11 179
19529.43 204
19530.75 179
19532.08 185
19533.40 172
19534.72 196
19536.04 182
19537.36 166
19538.68 147
19540.00 206
19541.32 156
19542.64 183
19543.96 173
19545.29 161
19546.61 177
19547.93 172
19549.25 187
19550.57 177
19551.89 158
19553.21 192
19554.53 193
19555.86 164
19557.18 171
19558.50 162
19559.82 175
19561.14 173
19562.46 175
19563.79 142
19565.11 163
19566.43 153
19567.75 136
19569.07 159
19570.40 191
19571.72 166
19573.04 203
19574.36 207
19575.68 195
19577.01 155
19578.33 175
19579.65 179
19580.97 165
19582.30 173
19583.62 169
19584.94 157
19586.26 176
19587.59 150
19588.91 176
19590.23 168
19591.55 172
19592.88 175
19594.20 187
19595.52 186
19596.85 181
19598.17 172
19599.49 199
19600.81 182
19602.14 198
19603.46 171
19604.78 163
19606.11 141
19607.43 136
19608.75 183
19610.08 164
19611.40 152
19612.72 150
19614.05 179
19615.37 181
19616.69 176
19618.02 173
19619.34 169
19620.67 174
19621.99 152
19623.31 165
19624.64 182
19625.96 193
19627.29 179
19628.61 154
19629.93 203
19631.26 177
19632.58 159
19633.91 177
19635.23 173
19636.55 144
19637.88 127
19639.20 174
19640.53 179
19641.85 170
19643.18 186
19644.50 165
19645.82 171
19647.15 142
19648.47 161
19649.80 192
19651.12 184
19652.45 164
19653.77 186
19655.10 189
19656.42 157
19657.75 168
19659.07 166
19660.40 177
19661.72 170
19663.05 171
19664.37 160
19665.70 158
19667.02 159
19668.35 151
19669.67 192
19671.00 188
19672.33 167
19673.65 175
19674.98 196
19676.30 197
19677.63 195
19678.95 198
19680.28 188
19681.61 189
19682.93 174
19684.26 145
19685.58 165
19686.91 169
19688.23 182
19689.56 154
19690.89 179
19692.21 148
19693.54 141
19694.87 162
19696.19 161
19697.52 162
19698.84 183
19700.17 150
19701.50 182
19702.82 153
19704.15 158
19705.48 149
19706.80 148
19708.13 157
19709.46 144
19710.78 183
19712.11 176
19713.44 158
19714.76 164
19716.09 155
19717.42 168
19718.75 165
19720.07 150
19721.40 189
19722.73 190
19724.05 178
19725.38 168
19726.71 174
19728.04 187
19729.36 181
19730.69 177
19732.02 171
19733.35 180
19734.67 205
19736.00 192
19737.33 171
19738.66 139
19739.98 161
19741.31 187
19742.64 162
19743.97 160
19745.30 160
19746.62 160
19747.95 166
19749.28 152
19750.61 146
19751.94 148
19753.26 170
19754.59 177
19755.92 173
19757.25 190
19758.58 176
19759.91 157
19761.23 147
19762.56 170
19763.89 186
19765.22 136
19766.55 156
19767.88 158
19769.21 166
19770.53 168
19771.86 159
19773.19 181
19774.52 133
19775.85 157
19777.18 177
19778.51 205
19779.84 173
19781.17 175
19782.50 182
19783.83 170
19785.15 174
19786.48 169
19787.81 156
19789.14 157
19790.47 164
19791.80 159
19793.13 147
19794.46 173
19795.79 180
19797.12 158
19798.45 174
19799.78 184
19801.11 174
19802.44 180
19803.77 207
19805.10 183
19806.43 189
19807.76 204
19809.09 181
19810.42 162
19811.75 183
19813.08 149
19814.41 163
19815.74 152
19817.07 152
19818.40 185
19819.73 169
19821.06 179
19822.39 160
19823.72 172
19825.05 172
19826.38 161
19827.71 151
19829.05 150
19830.38 163
19831.71 171
19833.04 140
19834.37 140
19835.70 161
19837.03 156
19838.36 182
19839.69 179
19841.02 135
19842.36 154
19843.69 178
19845.02 187
19846.35 167
19847.68 151
19849.01 158
19850.34 148
19851.68 134
19853.01 178
19854.34 162
19855.67 163
19857.00 172
19858.33 152
19859.67 147
19861.00 166
19862.33 172
19863.66 167
19864.99 192
19866.32 199
19867.66 223
19868.99 150
19870.32 176
19871.65 167
19872.99 179
19874.32 160
19875.65 153
19876.98 139
19878.32 181
19879.65 192
19880.98 170
19882.31 151
19883.65 153
19884.98 165
19886.31 174
19887.64 147
19888.98 165
19890.31 201
19891.64 175
19892.97 144
19894.31 167
19895.64 183
19896.97 177
19898.31 172
19899.64 151
19900.97 173
19902.31 140
19903.64 199
19904.97 182
19906.31 181
19907.64 140
19908.97 166
19910.31 193
19911.64 160
19912.97 164
19914.31 165
19915.64 160
19916.97 195
19918.31 175
19919.64 145
19920.98 138
19922.31 167
19923.64 201
19924.98 176
19926.31 163
19927.65 146
19928.98 170
19930.31 167
19931.65 177
19932.98 168
19934.32 158
19935.65 175
19936.99 181
19938.32 172
19939.65 182
19940.99 196
19942.32 188
19943.66 206
19944.99 173
19946.33 164
19947.66 171
19949.00 159
19950.33 177
19951.67 186
19953.00 161
19954.34 148
19955.67 162
19957.01 175
19958.34 161
19959.68 163
19961.01 161
19962.35 162
19963.68 156
19965.02 163
19966.35 149
19967.69 157
19969.02 171
19970.36 169
19971.70 144
19973.03 148
19974.37 165
19975.70 202
19977.04 166
19978.37 192
19979.71 175
19981.05 161
19982.38 183
19983.72 180
19985.05 153
19986.39 170
19987.73 153
19989.06 140
19990.40 162
19991.73 170
19993.07 183
19994.41 168
19995.74 167
19997.08 164
19998.42 176
19999.75 195
20001.09 187
20002.43 165
20003.76 161
20005.10 168
20006.44 179
20007.77 142
20009.11 155
20010.45 171
20011.78 206
20013.12 215
20014.46 181
20015.79 187
20017.13 181
20018.47 174
20019.81 135
20021.14 149
20022.48 152
20023.82 136
20025.15 160
20026.49 181
20027.83 190
20029.17 171
20030.50 171
20031.84 176
20033.18 157
20034.52 169
20035.85 165
20037.19 167
20038.53 175
20039.87 169
20041.21 178
20042.54 155
20043.88 178
20045.22 185
20046.56 150
20047.90 171
20049.23 142
20050.57 168
20051.91 192
20053.25 205
20054.59 192
20055.93 141
20057.26 156
20058.60 216
20059.94 168
20061.28 169
20062.62 157
20063.96 177
20065.30 194
20066.63 197
20067.97 183
20069.31 181
20070.65 174
20071.99 198
20073.33 157
20074.67 176
20076.01 158
20077.35 178
20078.68 181
20080.02 144
20081.36 156
20082.70 160
20084.04 196
20085.38 186
20086.72 162
20088.06 163
20089.40 178
20090.74 180
20092.08 159
20093.42 159
20094.76 149
20096.10 155
20097.44 162
20098.78 181
20100.12 142
20101.46 175
20102.80 181
20104.14 170
20105.48 184
20106.82 174
20108.16 143
20109.50 141
20110.84 137
20112.18 158
20113.52 183
20114.86 172
20116.20 164
20117.54 151
20118.88 145
20120.22 127
20121.56 176
20122.90 166
20124.24 187
20125.58 163
20126.92 142
20128.26 169
20129.61 148
20130.95 183
20132.29 157
20133.63 172
20134.97 158
20136.31 166
20137.65 174
20138.99 157
20140.33 170
20141.67 159
20143.02 166
