# Supplementary material for: MALDI-TOF MS typing enables the classification of brewing yeasts of the genus Saccharomyces to major beer styles
Source: PLoS One. 2017 Aug 9;12(8):e0181694. doi: 10.1371/journal.pone.0181694 (PMC5549903; doi:10.1371/journal.pone.0181694)
Supplement: S5 File — The directory includes 90 raw files and was zipped to “.zip”; the folder has three strains with 30 spectra per strain; S1 Text explains the raw files with an example and Table 1 represents the yeast strains used within the experiment. (ZIP) [file pone.0181694.s008.zip › 13-15/30273-3D2-Dias-Dias-Dias-YPG-18h-E-E_2015-08-18__0_A2_1.dat]

1999.93 1734
2000.35 1842
2000.77 1735
2001.19 1753
2001.61 1845
2002.03 1888
2002.46 1831
2002.88 1913
2003.30 1923
2003.72 1883
2004.14 1884
2004.57 1957
2004.99 1936
2005.41 1774
2005.83 1665
2006.25 1714
2006.68 1906
2007.10 1785
2007.52 1844
2007.94 1863
2008.37 1864
2008.79 1852
2009.21 1925
2009.63 1833
2010.06 1898
2010.48 1737
2010.90 1824
2011.32 1808
2011.75 1741
2012.17 1883
2012.59 1839
2013.02 1752
2013.44 1810
2013.86 1659
2014.29 1587
2014.71 1690
2015.13 1622
2015.55 1576
2015.98 1604
2016.40 1794
2016.82 1922
2017.25 1910
2017.67 1934
2018.10 1954
2018.52 2083
2018.94 2027
2019.37 2019
2019.79 2147
2020.21 2249
2020.64 2272
2021.06 2414
2021.48 2302
2021.91 2223
2022.33 2338
2022.76 2187
2023.18 2243
2023.60 2127
2024.03 2087
2024.45 1882
2024.88 1957
2025.30 1816
2025.73 1769
2026.15 1721
2026.57 1583
2027.00 1610
2027.42 1494
2027.85 1384
2028.27 1640
2028.70 1570
2029.12 1514
2029.55 1401
2029.97 1572
2030.40 1590
2030.82 1628
2031.24 1536
2031.67 1523
2032.09 1533
2032.52 1564
2032.94 1527
2033.37 1534
2033.79 1698
2034.22 1579
2034.65 1574
2035.07 1739
2035.50 1745
2035.92 1602
2036.35 1746
2036.77 1677
2037.20 1644
2037.62 1713
2038.05 1727
2038.47 1661
2038.90 1545
2039.33 1581
2039.75 1621
2040.18 1727
2040.60 1749
2041.03 1677
2041.45 1769
2041.88 1594
2042.31 1839
2042.73 1793
2043.16 1649
2043.58 1772
2044.01 1749
2044.44 1697
2044.86 1778
2045.29 1664
2045.72 1747
2046.14 1686
2046.57 1620
2047.00 1731
2047.42 1570
2047.85 1664
2048.28 1605
2048.70 1773
2049.13 1718
2049.56 1661
2049.98 1586
2050.41 1590
2050.84 1759
2051.26 1553
2051.69 1632
2052.12 1658
2052.54 1602
2052.97 1595
2053.40 1535
2053.83 1502
2054.25 1467
2054.68 1585
2055.11 1568
2055.53 1665
2055.96 1531
2056.39 1558
2056.82 1597
2057.24 1709
2057.67 1506
2058.10 1524
2058.53 1376
2058.96 1502
2059.38 1673
2059.81 1514
2060.24 1476
2060.67 1481
2061.10 1504
2061.52 1709
2061.95 1551
2062.38 1370
2062.81 1452
2063.24 1434
2063.66 1527
2064.09 1617
2064.52 1583
2064.95 1588
2065.38 1627
2065.81 1624
2066.23 1781
2066.66 1717
2067.09 1828
2067.52 1724
2067.95 1829
2068.38 1555
2068.81 1626
2069.23 1689
2069.66 1761
2070.09 1787
2070.52 1753
2070.95 1546
2071.38 1638
2071.81 1837
2072.24 1725
2072.67 1663
2073.10 1572
2073.53 1499
2073.95 1608
2074.38 1468
2074.81 1560
2075.24 1689
2075.67 1504
2076.10 1662
2076.53 1534
2076.96 1592
2077.39 1489
2077.82 1508
2078.25 1411
2078.68 1506
2079.11 1636
2079.54 1681
2079.97 1698
2080.40 1758
2080.83 1655
2081.26 1589
2081.69 1847
2082.12 1817
2082.55 1784
2082.98 1805
2083.41 1831
2083.84 1817
2084.27 1836
2084.70 1671
2085.13 1719
2085.56 1759
2085.99 1676
2086.42 1573
2086.85 1586
2087.29 1617
2087.72 1709
2088.15 1723
2088.58 1794
2089.01 1682
2089.44 1679
2089.87 1558
2090.30 1644
2090.73 1668
2091.16 1625
2091.59 1621
2092.03 1623
2092.46 1636
2092.89 1692
2093.32 1946
2093.75 2053
2094.18 2179
2094.61 2441
2095.05 2391
2095.48 2487
2095.91 2465
2096.34 2477
2096.77 2260
2097.20 2350
2097.63 2137
2098.07 1971
2098.50 1914
2098.93 1914
2099.36 1687
2099.79 1630
2100.23 1753
2100.66 1506
2101.09 1551
2101.52 1462
2101.95 1372
2102.39 1541
2102.82 1490
2103.25 1483
2103.68 1520
2104.12 1386
2104.55 1532
2104.98 1475
2105.41 1565
2105.85 1456
2106.28 1491
2106.71 1582
2107.14 1487
2107.58 1547
2108.01 1699
2108.44 1707
2108.88 1667
2109.31 1690
2109.74 1510
2110.18 1756
2110.61 1872
2111.04 1732
2111.47 1731
2111.91 1595
2112.34 1665
2112.77 1765
2113.21 1865
2113.64 1830
2114.07 1796
2114.51 1549
2114.94 1579
2115.37 1660
2115.81 1518
2116.24 1428
2116.68 1557
2117.11 1430
2117.54 1351
2117.98 1348
2118.41 1327
2118.85 1432
2119.28 1406
2119.71 1292
2120.15 1492
2120.58 1557
2121.02 1442
2121.45 1490
2121.88 1457
2122.32 1476
2122.75 1466
2123.19 1577
2123.62 1703
2124.06 1682
2124.49 1638
2124.92 1451
2125.36 1431
2125.79 1596
2126.23 1475
2126.66 1500
2127.10 1503
2127.53 1573
2127.97 1520
2128.40 1454
2128.84 1647
2129.27 1551
2129.71 1569
2130.14 1594
2130.58 1591
2131.01 1845
2131.45 1651
2131.88 1693
2132.32 1755
2132.75 1773
2133.19 1853
2133.63 1750
2134.06 1859
2134.50 1725
2134.93 1764
2135.37 1620
2135.80 1569
2136.24 1601
2136.67 1660
2137.11 1798
2137.55 1927
2137.98 1830
2138.42 1680
2138.85 1879
2139.29 1970
2139.73 1827
2140.16 1866
2140.60 1769
2141.03 1751
2141.47 1661
2141.91 1700
2142.34 1685
2142.78 1626
2143.22 1673
2143.65 1466
2144.09 1534
2144.53 1423
2144.96 1342
2145.40 1644
2145.84 1605
2146.27 1480
2146.71 1442
2147.15 1586
2147.58 1606
2148.02 1367
2148.46 1522
2148.89 1516
2149.33 1692
2149.77 1672
2150.21 1793
2150.64 1817
2151.08 1876
2151.52 1801
2151.95 1888
2152.39 1857
2152.83 1883
2153.27 2070
2153.70 2083
2154.14 1937
2154.58 1996
2155.02 1873
2155.45 1838
2155.89 1770
2156.33 1628
2156.77 1716
2157.21 1717
2157.64 1571
2158.08 1492
2158.52 1548
2158.96 1610
2159.40 1574
2159.83 1620
2160.27 1689
2160.71 1762
2161.15 1699
2161.59 1646
2162.02 1426
2162.46 1366
2162.90 1467
2163.34 1571
2163.78 1420
2164.22 1622
2164.66 1715
2165.09 1719
2165.53 1743
2165.97 1567
2166.41 1720
2166.85 1735
2167.29 1784
2167.73 1823
2168.17 1707
2168.60 1614
2169.04 1664
2169.48 1572
2169.92 1721
2170.36 1818
2170.80 1686
2171.24 1912
2171.68 1805
2172.12 1673
2172.56 1730
2173.00 1784
2173.44 1814
2173.88 1815
2174.32 1871
2174.76 2077
2175.20 2110
2175.64 2026
2176.07 1929
2176.51 1825
2176.95 1788
2177.39 1742
2177.83 1912
2178.27 1983
2178.71 1977
2179.15 1978
2179.59 2180
2180.03 2071
2180.47 2035
2180.92 1962
2181.36 1961
2181.80 2004
2182.24 1851
2182.68 1713
2183.12 1823
2183.56 1705
2184.00 1755
2184.44 1572
2184.88 1560
2185.32 1621
2185.76 1543
2186.20 1438
2186.64 1501
2187.08 1521
2187.52 1567
2187.97 1598
2188.41 1602
2188.85 1683
2189.29 1754
2189.73 1740
2190.17 1902
2190.61 1813
2191.05 1680
2191.49 1800
2191.94 1820
2192.38 1789
2192.82 1787
2193.26 1746
2193.70 1716
2194.14 1692
2194.58 1662
2195.03 1661
2195.47 1719
2195.91 1760
2196.35 1809
2196.79 1725
2197.24 1836
2197.68 1931
2198.12 1984
2198.56 2176
2199.00 2044
2199.45 2031
2199.89 2027
2200.33 1957
2200.77 1609
2201.21 1712
2201.66 1843
2202.10 1632
2202.54 1712
2202.98 1735
2203.43 1854
2203.87 1778
2204.31 1644
2204.75 1821
2205.20 1595
2205.64 1577
2206.08 1636
2206.53 1805
2206.97 1864
2207.41 1763
2207.85 1876
2208.30 1856
2208.74 1658
2209.18 1823
2209.63 1898
2210.07 1761
2210.51 1830
2210.96 1936
2211.40 1947
2211.84 1727
2212.29 1835
2212.73 1907
2213.17 1898
2213.62 1908
2214.06 1815
2214.50 1748
2214.95 1818
2215.39 1856
2215.84 1841
2216.28 1800
2216.72 1902
2217.17 1736
2217.61 1798
2218.05 1717
2218.50 1672
2218.94 1683
2219.39 1680
2219.83 1707
2220.28 1616
2220.72 1550
2221.16 1686
2221.61 1857
2222.05 1859
2222.50 1979
2222.94 2177
2223.39 2358
2223.83 2696
2224.28 2973
2224.72 3587
2225.16 3881
2225.61 4283
2226.05 4748
2226.50 4930
2226.94 5042
2227.39 4747
2227.83 4639
2228.28 4524
2228.72 4165
2229.17 3657
2229.61 3399
2230.06 3190
2230.50 2755
2230.95 2455
2231.40 2392
2231.84 2316
2232.29 2131
2232.73 2240
2233.18 2109
2233.62 2153
2234.07 2136
2234.51 2139
2234.96 2180
2235.41 2293
2235.85 2278
2236.30 2355
2236.74 2344
2237.19 2159
2237.63 2312
2238.08 2160
2238.53 2273
2238.97 2256
2239.42 2266
2239.86 2133
2240.31 2396
2240.76 2256
2241.20 2313
2241.65 2336
2242.10 2533
2242.54 2591
2242.99 2524
2243.44 2431
2243.88 2269
2244.33 2037
2244.78 2040
2245.22 1931
2245.67 1798
2246.12 1880
2246.56 1771
2247.01 1814
2247.46 1816
2247.90 1799
2248.35 1875
2248.80 1737
2249.24 1597
2249.69 1811
2250.14 1793
2250.59 1768
2251.03 1719
2251.48 1565
2251.93 1687
2252.38 1723
2252.82 1585
2253.27 1698
2253.72 1745
2254.17 1729
2254.61 1590
2255.06 1729
2255.51 1777
2255.96 1699
2256.40 1606
2256.85 1744
2257.30 1728
2257.75 1653
2258.20 1577
2258.64 1601
2259.09 1635
2259.54 1439
2259.99 1662
2260.44 1654
2260.88 1686
2261.33 1706
2261.78 1833
2262.23 1993
2262.68 2094
2263.13 2099
2263.58 2169
2264.02 2442
2264.47 2637
2264.92 2529
2265.37 2424
2265.82 2352
2266.27 2412
2266.72 2359
2267.17 2254
2267.61 2368
2268.06 2435
2268.51 2301
2268.96 2215
2269.41 2324
2269.86 2375
2270.31 2147
2270.76 2272
2271.21 2278
2271.66 2262
2272.11 2365
2272.56 2420
2273.00 2283
2273.45 2195
2273.90 2254
2274.35 2200
2274.80 2049
2275.25 2029
2275.70 1961
2276.15 1953
2276.60 1729
2277.05 1807
2277.50 1641
2277.95 1735
2278.40 1644
2278.85 1686
2279.30 1972
2279.75 1917
2280.20 1750
2280.65 1846
2281.10 1825
2281.55 1905
2282.00 1968
2282.45 1988
2282.90 2186
2283.35 2261
2283.81 2172
2284.26 2285
2284.71 2163
2285.16 2401
2285.61 2160
2286.06 2130
2286.51 2300
2286.96 2149
2287.41 1922
2287.86 1799
2288.31 1986
2288.76 1995
2289.22 2043
2289.67 2096
2290.12 2332
2290.57 2422
2291.02 2511
2291.47 2550
2291.92 2691
2292.37 2940
2292.83 3153
2293.28 3162
2293.73 3319
2294.18 3329
2294.63 3189
2295.08 3346
2295.53 3438
2295.99 3129
2296.44 3051
2296.89 2972
2297.34 2811
2297.79 2634
2298.25 2539
2298.70 2462
2299.15 2434
2299.60 2319
2300.05 2428
2300.51 2169
2300.96 2089
2301.41 2120
2301.86 1961
2302.32 2051
2302.77 1993
2303.22 2031
2303.67 1983
2304.13 1995
2304.58 1886
2305.03 1828
2305.48 1793
2305.94 1945
2306.39 1798
2306.84 1955
2307.29 1842
2307.75 1904
2308.20 1859
2308.65 1864
2309.11 1901
2309.56 2029
2310.01 1978
2310.47 2089
2310.92 1926
2311.37 2016
2311.83 2242
2312.28 2300
2312.73 2154
2313.19 2253
2313.64 2075
2314.09 1956
2314.55 2160
2315.00 2014
2315.45 2007
2315.91 1934
2316.36 1857
2316.81 1883
2317.27 1648
2317.72 1778
2318.18 1833
2318.63 1712
2319.08 1662
2319.54 1815
2319.99 1834
2320.45 1833
2320.90 1680
2321.35 1836
2321.81 1992
2322.26 2092
2322.72 2053
2323.17 1948
2323.63 2178
2324.08 2204
2324.54 1916
2324.99 1926
2325.44 1876
2325.90 1999
2326.35 2037
2326.81 2060
2327.26 1943
2327.72 1861
2328.17 2037
2328.63 1898
2329.08 2036
2329.54 1921
2329.99 2047
2330.45 1923
2330.90 1884
2331.36 2086
2331.81 2090
2332.27 2093
2332.72 2011
2333.18 2125
2333.64 2031
2334.09 2071
2334.55 2067
2335.00 2276
2335.46 2041
2335.91 1862
2336.37 2022
2336.82 1905
2337.28 1918
2337.74 2001
2338.19 2039
2338.65 2024
2339.10 2028
2339.56 1993
2340.02 2276
2340.47 2338
2340.93 2587
2341.38 2611
2341.84 2844
2342.30 3385
2342.75 3419
2343.21 3385
2343.67 3479
2344.12 3367
2344.58 3300
2345.04 3075
2345.49 3146
2345.95 2990
2346.41 2901
2346.86 2774
2347.32 2840
2347.78 2719
2348.23 2684
2348.69 2639
2349.15 2763
2349.60 2648
2350.06 2561
2350.52 2396
2350.97 2431
2351.43 2218
2351.89 2191
2352.35 2193
2352.80 2328
2353.26 2297
2353.72 2191
2354.18 2205
2354.63 2232
2355.09 2139
2355.55 2269
2356.01 2126
2356.46 2206
2356.92 2042
2357.38 2049
2357.84 2017
2358.29 1785
2358.75 1850
2359.21 1897
2359.67 1973
2360.13 2028
2360.58 2218
2361.04 2213
2361.50 2156
2361.96 2238
2362.42 2390
2362.88 2375
2363.33 2355
2363.79 2546
2364.25 2625
2364.71 2544
2365.17 2408
2365.63 2378
2366.08 2449
2366.54 2517
2367.00 2418
2367.46 2186
2367.92 2213
2368.38 2224
2368.84 2457
2369.30 2237
2369.75 2134
2370.21 2110
2370.67 2217
2371.13 2161
2371.59 2207
2372.05 2053
2372.51 2209
2372.97 2114
2373.43 2131
2373.89 2004
2374.35 1848
2374.81 1946
2375.27 1877
2375.72 1812
2376.18 1838
2376.64 1761
2377.10 1786
2377.56 1802
2378.02 1808
2378.48 1993
2378.94 1981
2379.40 2081
2379.86 1995
2380.32 1973
2380.78 1951
2381.24 2058
2381.70 2154
2382.16 1956
2382.62 1885
2383.08 1803
2383.54 2078
2384.00 1955
2384.46 1940
2384.92 1947
2385.39 1881
2385.85 1768
2386.31 1960
2386.77 1955
2387.23 1714
2387.69 1792
2388.15 1824
2388.61 1859
2389.07 1718
2389.53 1583
2389.99 1716
2390.45 1835
2390.91 1721
2391.38 1739
2391.84 1799
2392.30 1948
2392.76 1788
2393.22 1635
2393.68 1683
2394.14 1714
2394.60 1625
2395.06 1674
2395.53 1812
2395.99 1706
2396.45 1714
2396.91 1849
2397.37 1738
2397.83 1857
2398.30 1945
2398.76 1731
2399.22 1699
2399.68 1850
2400.14 1761
2400.61 1685
2401.07 1660
2401.53 1838
2401.99 1934
2402.45 1890
2402.92 1838
2403.38 1920
2403.84 1811
2404.30 1750
2404.76 1769
2405.23 1865
2405.69 1836
2406.15 2069
2406.61 1903
2407.08 1950
2407.54 1920
2408.00 1871
2408.46 1902
2408.93 1910
2409.39 1960
2409.85 1896
2410.32 1988
2410.78 1756
2411.24 1765
2411.70 1561
2412.17 1652
2412.63 1784
2413.09 1951
2413.56 1674
2414.02 1515
2414.48 1700
2414.95 1709
2415.41 1680
2415.87 1832
2416.34 1945
2416.80 1913
2417.26 2037
2417.73 2223
2418.19 2098
2418.65 2192
2419.12 2238
2419.58 2250
2420.05 2155
2420.51 2295
2420.97 2182
2421.44 2292
2421.90 2244
2422.37 2222
2422.83 2305
2423.29 2192
2423.76 2179
2424.22 2299
2424.69 2197
2425.15 2341
2425.62 2358
2426.08 2375
2426.54 2547
2427.01 2733
2427.47 3038
2427.94 3236
2428.40 3518
2428.87 3720
2429.33 3903
2429.80 4018
2430.26 4046
2430.73 3983
2431.19 3792
2431.66 3398
2432.12 3234
2432.59 2863
2433.05 2637
2433.52 2568
2433.98 2456
2434.45 2257
2434.91 2175
2435.38 2105
2435.84 2070
2436.31 2110
2436.77 2040
2437.24 2135
2437.70 2103
2438.17 2138
2438.63 2282
2439.10 2500
2439.57 2779
2440.03 2817
2440.50 2966
2440.96 3398
2441.43 3581
2441.89 3658
2442.36 3714
2442.83 3615
2443.29 3849
2443.76 3971
2444.22 3789
2444.69 3674
2445.16 3367
2445.62 3098
2446.09 3044
2446.56 2654
2447.02 2505
2447.49 2431
2447.96 2097
2448.42 2085
2448.89 2066
2449.35 1947
2449.82 1894
2450.29 1848
2450.75 1831
2451.22 1854
2451.69 1916
2452.16 1788
2452.62 1880
2453.09 1993
2453.56 1865
2454.02 1787
2454.49 1872
2454.96 1826
2455.42 1839
2455.89 1797
2456.36 1949
2456.83 1977
2457.29 1901
2457.76 1983
2458.23 1858
2458.70 1916
2459.16 1995
2459.63 1883
2460.10 1811
2460.57 1855
2461.03 1949
2461.50 1871
2461.97 1887
2462.44 1923
2462.91 1948
2463.37 1992
2463.84 1938
2464.31 1973
2464.78 2019
2465.25 1812
2465.71 1907
2466.18 2114
2466.65 2253
2467.12 2126
2467.59 2199
2468.06 2240
2468.52 2174
2468.99 2249
2469.46 2291
2469.93 2384
2470.40 2172
2470.87 2021
2471.34 2267
2471.80 2396
2472.27 2232
2472.74 2108
2473.21 2100
2473.68 2024
2474.15 2083
2474.62 1873
2475.09 1813
2475.56 1913
2476.02 1940
2476.49 1960
2476.96 1754
2477.43 1951
2477.90 2075
2478.37 2107
2478.84 2107
2479.31 2222
2479.78 2117
2480.25 2096
2480.72 2253
2481.19 2752
2481.66 2727
2482.13 2647
2482.60 2717
2483.07 2752
2483.54 2687
2484.01 2735
2484.48 2764
2484.95 2689
2485.42 2504
2485.89 2551
2486.36 2560
2486.83 2481
2487.30 2142
2487.77 1995
2488.24 2061
2488.71 2126
2489.18 2032
2489.65 1868
2490.12 1924
2490.59 1813
2491.06 1897
2491.53 1891
2492.00 1850
2492.47 1995
2492.94 1950
2493.41 1903
2493.88 1900
2494.36 2044
2494.83 2002
2495.30 1941
2495.77 1927
2496.24 1960
2496.71 2075
2497.18 2177
2497.65 2213
2498.12 2147
2498.60 1894
2499.07 2023
2499.54 2027
2500.01 1909
2500.48 1866
2500.95 1910
2501.42 2023
2501.90 1872
2502.37 1813
2502.84 1914
2503.31 1866
2503.78 1974
2504.25 1874
2504.73 1787
2505.20 1856
2505.67 1948
2506.14 1825
2506.61 1850
2507.09 1973
2507.56 2000
2508.03 2030
2508.50 2028
2508.97 2056
2509.45 2190
2509.92 2320
2510.39 2401
2510.86 2347
2511.34 2353
2511.81 2226
2512.28 2385
2512.75 2377
2513.23 2565
2513.70 2628
2514.17 2590
2514.65 2428
2515.12 2449
2515.59 2306
2516.06 2305
2516.54 2204
2517.01 2083
2517.48 2145
2517.96 1970
2518.43 1948
2518.90 2010
2519.38 2035
2519.85 2017
2520.32 2126
2520.80 2218
2521.27 2105
2521.74 2242
2522.22 2138
2522.69 1997
2523.16 1962
2523.64 2062
2524.11 1872
2524.58 1917
2525.06 1952
2525.53 1706
2526.01 1621
2526.48 1744
2526.95 1816
2527.43 1775
2527.90 1767
2528.38 1895
2528.85 2037
2529.32 1979
2529.80 1986
2530.27 1851
2530.75 1906
2531.22 1964
2531.70 1843
2532.17 1914
2532.64 1964
2533.12 1789
2533.59 1721
2534.07 1839
2534.54 2049
2535.02 1998
2535.49 1919
2535.97 1983
2536.44 1941
2536.92 1877
2537.39 1924
2537.87 1952
2538.34 1942
2538.82 2200
2539.29 1883
2539.77 2024
2540.24 1922
2540.72 1982
2541.19 1904
2541.67 1940
2542.14 1969
2542.62 2079
2543.09 1860
2543.57 1907
2544.04 1967
2544.52 1956
2545.00 1992
2545.47 1999
2545.95 2074
2546.42 2334
2546.90 2197
2547.37 2360
2547.85 2529
2548.33 2467
2548.80 2463
2549.28 2837
2549.75 2964
2550.23 2930
2550.71 2989
2551.18 2759
2551.66 2624
2552.14 2707
2552.61 2778
2553.09 2812
2553.57 2544
2554.04 2627
2554.52 2696
2554.99 2524
2555.47 2917
2555.95 3003
2556.42 2910
2556.90 3293
2557.38 3368
2557.86 3269
2558.33 3513
2558.81 3440
2559.29 3336
2559.76 3149
2560.24 3107
2560.72 2842
2561.19 2825
2561.67 2745
2562.15 2697
2562.63 2299
2563.10 2333
2563.58 2287
2564.06 2251
2564.54 2141
2565.01 2063
2565.49 2074
2565.97 2067
2566.45 2219
2566.92 2078
2567.40 1938
2567.88 1949
2568.36 2028
2568.83 1964
2569.31 1940
2569.79 1843
2570.27 1811
2570.75 1819
2571.22 1708
2571.70 1724
2572.18 1725
2572.66 1749
2573.14 1727
2573.62 1753
2574.09 1735
2574.57 1796
2575.05 1732
2575.53 1724
2576.01 1732
2576.49 1543
2576.97 1836
2577.44 1862
2577.92 1803
2578.40 1841
2578.88 1793
2579.36 1669
2579.84 1778
2580.32 1628
2580.80 1688
2581.27 1814
2581.75 1896
2582.23 1817
2582.71 1857
2583.19 1749
2583.67 1752
2584.15 1859
2584.63 1751
2585.11 1609
2585.59 1766
2586.07 1819
2586.55 1794
2587.03 1963
2587.51 1808
2587.99 1768
2588.47 1799
2588.94 1871
2589.42 1932
2589.90 2032
2590.38 1874
2590.86 1828
2591.34 1847
2591.82 1835
2592.30 1982
2592.78 2093
2593.26 2045
2593.74 2086
2594.22 2035
2594.71 2007
2595.19 2312
2595.67 2383
2596.15 2368
2596.63 2410
2597.11 2399
2597.59 2361
2598.07 2431
2598.55 2422
2599.03 2578
2599.51 2642
2599.99 2445
2600.47 2559
2600.95 2432
2601.43 2402
2601.91 2272
2602.40 2185
2602.88 2022
2603.36 2018
2603.84 2076
2604.32 1962
2604.80 1843
2605.28 1815
2605.76 1839
2606.24 1976
2606.73 2029
2607.21 1874
2607.69 1937
2608.17 2070
2608.65 2054
2609.13 2095
2609.62 2138
2610.10 2387
2610.58 2797
2611.06 2832
2611.54 2969
2612.02 3235
2612.51 3233
2612.99 3069
2613.47 3192
2613.95 3393
2614.43 3097
2614.92 2772
2615.40 2733
2615.88 2759
2616.36 2568
2616.85 2341
2617.33 2265
2617.81 2241
2618.29 2108
2618.78 2122
2619.26 1960
2619.74 1894
2620.22 1799
2620.71 1691
2621.19 1803
2621.67 1921
2622.15 2054
2622.64 2019
2623.12 1909
2623.60 1628
2624.09 1677
2624.57 1808
2625.05 1749
2625.53 1878
2626.02 1880
2626.50 1763
2626.98 1729
2627.47 1835
2627.95 1943
2628.43 1920
2628.92 1700
2629.40 1753
2629.88 1987
2630.37 1867
2630.85 1783
2631.34 1772
2631.82 1846
2632.30 1835
2632.79 1807
2633.27 1765
2633.75 1900
2634.24 1830
2634.72 1866
2635.21 2026
2635.69 1911
2636.17 1810
2636.66 1792
2637.14 1824
2637.63 1916
2638.11 1771
2638.60 1800
2639.08 1822
2639.56 1985
2640.05 1966
2640.53 1870
2641.02 1918
2641.50 1760
2641.99 1803
2642.47 2009
2642.96 2022
2643.44 1929
2643.93 1828
2644.41 1950
2644.90 2069
2645.38 1874
2645.87 1748
2646.35 1729
2646.84 1735
2647.32 1694
2647.81 1726
2648.29 1872
2648.78 1873
2649.26 1932
2649.75 1982
2650.23 1811
2650.72 1952
2651.20 2014
2651.69 1907
2652.17 1921
2652.66 1980
2653.15 1895
2653.63 1864
2654.12 1840
2654.60 1902
2655.09 1826
2655.57 1805
2656.06 1690
2656.55 1866
2657.03 1810
2657.52 1706
2658.00 1736
2658.49 1968
2658.98 1888
2659.46 1861
2659.95 1972
2660.44 1903
2660.92 1809
2661.41 1699
2661.90 1677
2662.38 1808
2662.87 1734
2663.35 1741
2663.84 1764
2664.33 1875
2664.81 1966
2665.30 1850
2665.79 1673
2666.28 1756
2666.76 1793
2667.25 1700
2667.74 1854
2668.22 1807
2668.71 1830
2669.20 1742
2669.68 1915
2670.17 1778
2670.66 1811
2671.15 1950
2671.63 1973
2672.12 2011
2672.61 2052
2673.10 2084
2673.58 2160
2674.07 2148
2674.56 2235
2675.05 2217
2675.53 2419
2676.02 2477
2676.51 2616
2677.00 2450
2677.49 2554
2677.97 2512
2678.46 2596
2678.95 2689
2679.44 2713
2679.93 2631
2680.41 2436
2680.90 2666
2681.39 2812
2681.88 2845
2682.37 2794
2682.85 2945
2683.34 3221
2683.83 3397
2684.32 3582
2684.81 3723
2685.30 3537
2685.79 3905
2686.27 3803
2686.76 3912
2687.25 3935
2687.74 3808
2688.23 3628
2688.72 3554
2689.21 3124
2689.70 2940
2690.19 2679
2690.67 2530
2691.16 2188
2691.65 2084
2692.14 1835
2692.63 2102
2693.12 2067
2693.61 1910
2694.10 1962
2694.59 1841
2695.08 1781
2695.57 1896
2696.06 1942
2696.55 1925
2697.04 1995
2697.53 1892
2698.02 1872
2698.51 1905
2699.00 1822
2699.49 2093
2699.98 2042
2700.47 1862
2700.96 1965
2701.45 1929
2701.94 2039
2702.43 2038
2702.92 2297
2703.41 2311
2703.90 2215
2704.39 2328
2704.88 2227
2705.37 2307
2705.86 2330
2706.35 2238
2706.84 2160
2707.33 2085
2707.82 2150
2708.31 1970
2708.80 1933
2709.29 2042
2709.78 1911
2710.27 1983
2710.77 1860
2711.26 1944
2711.75 1939
2712.24 2028
2712.73 1910
2713.22 1902
2713.71 1897
2714.20 1821
2714.69 2000
2715.19 1915
2715.68 2005
2716.17 1874
2716.66 1978
2717.15 1924
2717.64 1730
2718.13 1822
2718.63 1720
2719.12 1891
2719.61 1883
2720.10 1778
2720.59 1618
2721.08 1931
2721.58 2157
2722.07 2030
2722.56 1902
2723.05 1901
2723.54 2005
2724.04 2123
2724.53 2038
2725.02 2054
2725.51 2296
2726.01 2290
2726.50 2210
2726.99 2302
2727.48 2212
2727.98 2015
2728.47 1957
2728.96 1953
2729.45 2102
2729.95 2009
2730.44 1831
2730.93 1859
2731.42 1777
2731.92 1777
2732.41 1753
2732.90 1992
2733.40 2102
2733.89 2032
2734.38 1831
2734.87 1881
2735.37 1936
2735.86 1912
2736.35 1921
2736.85 1914
2737.34 2037
2737.83 2004
2738.33 1918
2738.82 1899
2739.31 1997
2739.81 1836
2740.30 1939
2740.79 1965
2741.29 1906
2741.78 1898
2742.28 1766
2742.77 1667
2743.26 1810
2743.76 1654
2744.25 1770
2744.75 1830
2745.24 1777
2745.73 1880
2746.23 1709
2746.72 1875
2747.22 1784
2747.71 1843
2748.20 1851
2748.70 2087
2749.19 1861
2749.69 1883
2750.18 1760
2750.68 1866
2751.17 2007
2751.67 1794
2752.16 1899
2752.66 1988
2753.15 1999
2753.64 2146
2754.14 2207
2754.63 2330
2755.13 2421
2755.62 2256
2756.12 2232
2756.61 2423
2757.11 2518
2757.60 2524
2758.10 2468
2758.59 2367
2759.09 2355
2759.59 2377
2760.08 2184
2760.58 1997
2761.07 2152
2761.57 2058
2762.06 1956
2762.56 1917
2763.05 1901
2763.55 1998
2764.05 1765
2764.54 1936
2765.04 1980
2765.53 1885
2766.03 1895
2766.52 1766
2767.02 1827
2767.52 1818
2768.01 1841
2768.51 1815
2769.00 1765
2769.50 1767
2770.00 1810
2770.49 1849
2770.99 1850
2771.49 1915
2771.98 1996
2772.48 1835
2772.98 1801
2773.47 1882
2773.97 1811
2774.47 1851
2774.96 2012
2775.46 1964
2775.96 2039
2776.45 1921
2776.95 2117
2777.45 2221
2777.94 2173
2778.44 2289
2778.94 2091
2779.43 2129
2779.93 2041
2780.43 2101
2780.93 2167
2781.42 2349
2781.92 2453
2782.42 2386
2782.92 2205
2783.41 2206
2783.91 2120
2784.41 2196
2784.91 2217
2785.40 2370
2785.90 2115
2786.40 1999
2786.90 2031
2787.39 2021
2787.89 2007
2788.39 2041
2788.89 2014
2789.39 2173
2789.88 2094
2790.38 1966
2790.88 2073
2791.38 2049
2791.88 1952
2792.37 2061
2792.87 1999
2793.37 1981
2793.87 2001
2794.37 2034
2794.87 2019
2795.37 2184
2795.86 2211
2796.36 2344
2796.86 2706
2797.36 2579
2797.86 2831
2798.36 3083
2798.86 3373
2799.35 3384
2799.85 3493
2800.35 3745
2800.85 3679
2801.35 3437
2801.85 3338
2802.35 3253
2802.85 3059
2803.35 2756
2803.85 2591
2804.35 2413
2804.85 2313
2805.34 2443
2805.84 2251
2806.34 2394
2806.84 2482
2807.34 2641
2807.84 3136
2808.34 3224
2808.84 3467
2809.34 3574
2809.84 3937
2810.34 4273
2810.84 4719
2811.34 4885
2811.84 5100
2812.34 5031
2812.84 4801
2813.34 4461
2813.84 4278
2814.34 3811
2814.84 3545
2815.34 3228
2815.84 3049
2816.34 2858
2816.84 2693
2817.34 2334
2817.84 2386
2818.35 2322
2818.85 2283
2819.35 2315
2819.85 2371
2820.35 2556
2820.85 2691
2821.35 2754
2821.85 2675
2822.35 2762
2822.85 2545
2823.35 2628
2823.85 2587
2824.36 2440
2824.86 2363
2825.36 2254
2825.86 2273
2826.36 2334
2826.86 2279
2827.36 2213
2827.86 2083
2828.37 2141
2828.87 1878
2829.37 2121
2829.87 2012
2830.37 2178
2830.87 2278
2831.38 1992
2831.88 1975
2832.38 2161
2832.88 2237
2833.38 2247
2833.88 2233
2834.39 2248
2834.89 2394
2835.39 2411
2835.89 2409
2836.40 2588
2836.90 2352
2837.40 2309
2837.90 2437
2838.40 2461
2838.91 2420
2839.41 2334
2839.91 2446
2840.41 2263
2840.92 2169
2841.42 2117
2841.92 1943
2842.42 1949
2842.93 1974
2843.43 2009
2843.93 2004
2844.44 2030
2844.94 1976
2845.44 1966
2845.94 2036
2846.45 2170
2846.95 2204
2847.45 2219
2847.96 2210
2848.46 2383
2848.96 2435
2849.47 2346
2849.97 2384
2850.47 2326
2850.98 2257
2851.48 2282
2851.98 2299
2852.49 2256
2852.99 2155
2853.50 1995
2854.00 2064
2854.50 2060
2855.01 2026
2855.51 2076
2856.01 1915
2856.52 1831
2857.02 2057
2857.53 1902
2858.03 2004
2858.53 1974
2859.04 2047
2859.54 2106
2860.05 2110
2860.55 2089
2861.06 2145
2861.56 2252
2862.06 2359
2862.57 2469
2863.07 2410
2863.58 2387
2864.08 2468
2864.59 2392
2865.09 2372
2865.60 2488
2866.10 2047
2866.61 1981
2867.11 1965
2867.62 1868
2868.12 1853
2868.63 1823
2869.13 1744
2869.64 1709
2870.14 1780
2870.65 1783
2871.15 1773
2871.66 1755
2872.16 1950
2872.67 1829
2873.17 1763
2873.68 1963
2874.18 2051
2874.69 2003
2875.20 1864
2875.70 1910
2876.21 1966
2876.71 1913
2877.22 1992
2877.72 2042
2878.23 1991
2878.74 2029
2879.24 2071
2879.75 2117
2880.25 2373
2880.76 2266
2881.27 2112
2881.77 2340
2882.28 2224
2882.79 2397
2883.29 2487
2883.80 2144
2884.30 2235
2884.81 2438
2885.32 2436
2885.82 2740
2886.33 2765
2886.84 2868
2887.34 2847
2887.85 3227
2888.36 3216
2888.86 3494
2889.37 3417
2889.88 3706
2890.38 3823
2890.89 3752
2891.40 3407
2891.91 3298
2892.41 3341
2892.92 3084
2893.43 2913
2893.93 2611
2894.44 2504
2894.95 2421
2895.46 2308
2895.96 2339
2896.47 2197
2896.98 2269
2897.49 2268
2897.99 2325
2898.50 2237
2899.01 2247
2899.52 2199
2900.03 2264
2900.53 2265
2901.04 2451
2901.55 2439
2902.06 2372
2902.56 2306
2903.07 2425
2903.58 2319
2904.09 2573
2904.60 2647
2905.11 2583
2905.61 2517
2906.12 2305
2906.63 2252
2907.14 2344
2907.65 2401
2908.16 2512
2908.66 2492
2909.17 2583
2909.68 2710
2910.19 2518
2910.70 2583
2911.21 2358
2911.72 2360
2912.23 2297
2912.73 2246
2913.24 2402
2913.75 2394
2914.26 2315
2914.77 2313
2915.28 2384
2915.79 2355
2916.30 2276
2916.81 2331
2917.32 2201
2917.83 2274
2918.33 2130
2918.84 2186
2919.35 2318
2919.86 2170
2920.37 2196
2920.88 2255
2921.39 2172
2921.90 2131
2922.41 2158
2922.92 2461
2923.43 2239
2923.94 2362
2924.45 2766
2924.96 2895
2925.47 3232
2925.98 3730
2926.49 4143
2927.00 4410
2927.51 4547
2928.02 4751
2928.53 4964
2929.04 4916
2929.55 4702
2930.06 4291
2930.57 4062
2931.08 3805
2931.59 3268
2932.11 2897
2932.62 2865
2933.13 2512
2933.64 2345
2934.15 2302
2934.66 2230
2935.17 2143
2935.68 2242
2936.19 2058
2936.70 2062
2937.21 2068
2937.72 2049
2938.24 2117
2938.75 2085
2939.26 2118
2939.77 2229
2940.28 2025
2940.79 2237
2941.30 2132
2941.81 2135
2942.33 2135
2942.84 1944
2943.35 1967
2943.86 2175
2944.37 2158
2944.88 2272
2945.40 2307
2945.91 2435
2946.42 2517
2946.93 2640
2947.44 2496
2947.96 2648
2948.47 2780
2948.98 2860
2949.49 2635
2950.00 2704
2950.52 2717
2951.03 2775
2951.54 2627
2952.05 2547
2952.57 2554
2953.08 2378
2953.59 2350
2954.10 2428
2954.62 2178
2955.13 2154
2955.64 2049
2956.15 2175
2956.67 2328
2957.18 2050
2957.69 1993
2958.20 2002
2958.72 2059
2959.23 2102
2959.74 2137
2960.26 2006
2960.77 2068
2961.28 2317
2961.80 2391
2962.31 2400
2962.82 2690
2963.34 2454
2963.85 2502
2964.36 2541
2964.88 2510
2965.39 2672
2965.90 2464
2966.42 2438
2966.93 2396
2967.44 2280
2967.96 2331
2968.47 2484
2968.98 2410
2969.50 2118
2970.01 2002
2970.53 2028
2971.04 2053
2971.55 2077
2972.07 1934
2972.58 1982
2973.10 1962
2973.61 1990
2974.12 1892
2974.64 1952
2975.15 2048
2975.67 2049
2976.18 2127
2976.70 1994
2977.21 1973
2977.73 2019
2978.24 1966
2978.75 1925
2979.27 2118
2979.78 2067
2980.30 2158
2980.81 2147
2981.33 2190
2981.84 2140
2982.36 2402
2982.87 2393
2983.39 2447
2983.90 2417
2984.42 2385
2984.93 2436
2985.45 2298
2985.96 2266
2986.48 2352
2987.00 2268
2987.51 2381
2988.03 2345
2988.54 2382
2989.06 2433
2989.57 2443
2990.09 2298
2990.60 2337
2991.12 2452
2991.64 2292
2992.15 2328
2992.67 2434
2993.18 2248
2993.70 2320
2994.21 2172
2994.73 2354
2995.25 2483
2995.76 2466
2996.28 2615
2996.80 2666
2997.31 2878
2997.83 2999
2998.34 3241
2998.86 3422
2999.38 3476
2999.89 3671
3000.41 3814
3000.93 4000
3001.44 3940
3001.96 3828
3002.48 3719
3002.99 3747
3003.51 3771
3004.03 3644
3004.54 3631
3005.06 3485
3005.58 3421
3006.09 3817
3006.61 3843
3007.13 3649
3007.65 3717
3008.16 3757
3008.68 3888
3009.20 3695
3009.71 3400
3010.23 3268
3010.75 3318
3011.27 2876
3011.78 2681
3012.30 2535
3012.82 2466
3013.34 2437
3013.85 2200
3014.37 2205
3014.89 2222
3015.41 2090
3015.93 2270
3016.44 2071
3016.96 2101
3017.48 2341
3018.00 2290
3018.52 2254
3019.03 2236
3019.55 2457
3020.07 2509
3020.59 2437
3021.11 2298
3021.63 2393
3022.14 2435
3022.66 2860
3023.18 2675
3023.70 2758
3024.22 2828
3024.74 2752
3025.25 2959
3025.77 3098
3026.29 2963
3026.81 3101
3027.33 3103
3027.85 3168
3028.37 2999
3028.89 3010
3029.41 2862
3029.92 2865
3030.44 2758
3030.96 2679
3031.48 2490
3032.00 2272
3032.52 2364
3033.04 2558
3033.56 2807
3034.08 3019
3034.60 3027
3035.12 3142
3035.64 3453
3036.16 3748
3036.68 4085
3037.20 4522
3037.72 4846
3038.24 5085
3038.76 5054
3039.28 5101
3039.80 5236
3040.32 4793
3040.84 4432
3041.36 4223
3041.88 3916
3042.40 3601
3042.92 3199
3043.44 3003
3043.96 2887
3044.48 2864
3045.00 2405
3045.52 2423
3046.04 2240
3046.56 2046
3047.08 2259
3047.60 2255
3048.12 2289
3048.64 2076
3049.16 2054
3049.68 2093
3050.20 2080
3050.72 2053
3051.24 2161
3051.77 2128
3052.29 2126
3052.81 2067
3053.33 2038
3053.85 2061
3054.37 2170
3054.89 2087
3055.41 2112
3055.93 2112
3056.46 2081
3056.98 2059
3057.50 2152
3058.02 2124
3058.54 2181
3059.06 2017
3059.58 2101
3060.11 2042
3060.63 2130
3061.15 2089
3061.67 2033
3062.19 2129
3062.71 2004
3063.24 2262
3063.76 2160
3064.28 2117
3064.80 2279
3065.32 2264
3065.85 2414
3066.37 2458
3066.89 2213
3067.41 2392
3067.94 2295
3068.46 2295
3068.98 2306
3069.50 2332
3070.03 2181
3070.55 2185
3071.07 2442
3071.59 2272
3072.12 2287
3072.64 2302
3073.16 2220
3073.68 2370
3074.21 2325
3074.73 2284
3075.25 2486
3075.78 2596
3076.30 2689
3076.82 2753
3077.34 2641
3077.87 2753
3078.39 2719
3078.91 2900
3079.44 2839
3079.96 2636
3080.48 2546
3081.01 2564
3081.53 2551
3082.05 2549
3082.58 2621
3083.10 2416
3083.63 2408
3084.15 2352
3084.67 2571
3085.20 2307
3085.72 2480
3086.24 2352
3086.77 2400
3087.29 2313
3087.82 2371
3088.34 2346
3088.86 1986
3089.39 2115
3089.91 2071
3090.44 2140
3090.96 2093
3091.49 2009
3092.01 2183
3092.53 2137
3093.06 2121
3093.58 2200
3094.11 2175
3094.63 2147
3095.16 2079
3095.68 2124
3096.21 2271
3096.73 2474
3097.26 2348
3097.78 2338
3098.31 2506
3098.83 2455
3099.36 2653
3099.88 2468
3100.41 2697
3100.93 2764
3101.46 3268
3101.98 3528
3102.51 3661
3103.03 4020
3103.56 4493
3104.08 4999
3104.61 5534
3105.13 5884
3105.66 6149
3106.18 6205
3106.71 6391
3107.24 5914
3107.76 5698
3108.29 5251
3108.81 4681
3109.34 4123
3109.86 3519
3110.39 3363
3110.92 3060
3111.44 2917
3111.97 2851
3112.49 2817
3113.02 2771
3113.55 2789
3114.07 2849
3114.60 2879
3115.12 2704
3115.65 2698
3116.18 2629
3116.70 2441
3117.23 2393
3117.76 2247
3118.28 2272
3118.81 2229
3119.34 2115
3119.86 1928
3120.39 1835
3120.92 2061
3121.44 2073
3121.97 2066
3122.50 2120
3123.02 2054
3123.55 2043
3124.08 2196
3124.61 2229
3125.13 2400
3125.66 2264
3126.19 2408
3126.72 2217
3127.24 2317
3127.77 2324
3128.30 2059
3128.82 2268
3129.35 2064
3129.88 2164
3130.41 2117
3130.93 2100
3131.46 2099
3131.99 1993
3132.52 2046
3133.05 1952
3133.57 2001
3134.10 2164
3134.63 1990
3135.16 1883
3135.69 1926
3136.21 1919
3136.74 2056
3137.27 2073
3137.80 2014
3138.33 2100
3138.85 1944
3139.38 2131
3139.91 2147
3140.44 2106
3140.97 2200
3141.50 2253
3142.03 2174
3142.55 2084
3143.08 2110
3143.61 2198
3144.14 2077
3144.67 2278
3145.20 2201
3145.73 2198
3146.26 2245
3146.79 2304
3147.31 2227
3147.84 2368
3148.37 2334
3148.90 2472
3149.43 2480
3149.96 2559
3150.49 2423
3151.02 2381
3151.55 2671
3152.08 2815
3152.61 2728
3153.14 2603
3153.67 2608
3154.20 2451
3154.73 2384
3155.25 2173
3155.78 2270
3156.31 2182
3156.84 2322
3157.37 2270
3157.90 2193
3158.43 2380
3158.96 2300
3159.49 2191
3160.02 2260
3160.55 2146
3161.08 2154
3161.61 2193
3162.14 2056
3162.68 2108
3163.21 1960
3163.74 2078
3164.27 2163
3164.80 2013
3165.33 2129
3165.86 2162
3166.39 2127
3166.92 2205
3167.45 2244
3167.98 2308
3168.51 2347
3169.04 2440
3169.57 2361
3170.10 2639
3170.64 2579
3171.17 2691
3171.70 2647
3172.23 2689
3172.76 2534
3173.29 2417
3173.82 2345
3174.35 2198
3174.88 2219
3175.42 2227
3175.95 2176
3176.48 2019
3177.01 2035
3177.54 2020
3178.07 1992
3178.61 2092
3179.14 2053
3179.67 2083
3180.20 2190
3180.73 2156
3181.26 2185
3181.80 2093
3182.33 1980
3182.86 2179
3183.39 2092
3183.92 2224
3184.46 2059
3184.99 1919
3185.52 1964
3186.05 2118
3186.59 2193
3187.12 2057
3187.65 2001
3188.18 1833
3188.72 1994
3189.25 2035
3189.78 1893
3190.31 1928
3190.85 1998
3191.38 2154
3191.91 1936
3192.44 1841
3192.98 2013
3193.51 1975
3194.04 1983
3194.58 1940
3195.11 1734
3195.64 1768
3196.17 1826
3196.71 1889
3197.24 1852
3197.77 1849
3198.31 1834
3198.84 2008
3199.37 2011
3199.91 2145
3200.44 1986
3200.98 2067
3201.51 2034
3202.04 1953
3202.58 2068
3203.11 2168
3203.64 2329
3204.18 2270
3204.71 2345
3205.24 2183
3205.78 2336
3206.31 2233
3206.85 2282
3207.38 2363
3207.91 2329
3208.45 2210
3208.98 2316
3209.52 2169
3210.05 2105
3210.59 2086
3211.12 2236
3211.65 2143
3212.19 2242
3212.72 2212
3213.26 2113
3213.79 1960
3214.33 1983
3214.86 2004
3215.40 2115
3215.93 1992
3216.47 1949
3217.00 1985
3217.54 1920
3218.07 2040
3218.61 1991
3219.14 2084
3219.68 2095
3220.21 2041
3220.75 2085
3221.28 2067
3221.82 2216
3222.35 2229
3222.89 2263
3223.42 2243
3223.96 2159
3224.49 2211
3225.03 2001
3225.57 2111
3226.10 2060
3226.64 2154
3227.17 2061
3227.71 2125
3228.24 2131
3228.78 2154
3229.32 2174
3229.85 2189
3230.39 2021
3230.92 2020
3231.46 2056
3232.00 2149
3232.53 1929
3233.07 1906
3233.60 1993
3234.14 1936
3234.68 2032
3235.21 1977
3235.75 1863
3236.29 2031
3236.82 1928
3237.36 1940
3237.90 1886
3238.43 1882
3238.97 2005
3239.51 2014
3240.04 2197
3240.58 2168
3241.12 2091
3241.65 2042
3242.19 2128
3242.73 2131
3243.26 2142
3243.80 2153
3244.34 2091
3244.88 2187
3245.41 2079
3245.95 1933
3246.49 1867
3247.02 1845
3247.56 1807
3248.10 1888
3248.64 1778
3249.17 1816
3249.71 1889
3250.25 1894
3250.79 1998
3251.33 2044
3251.86 2037
3252.40 2036
3252.94 1959
3253.48 2085
3254.01 2150
3254.55 2078
3255.09 2170
3255.63 2388
3256.17 2450
3256.70 2353
3257.24 2358
3257.78 2444
3258.32 2555
3258.86 2602
3259.40 2573
3259.93 2731
3260.47 2835
3261.01 2909
3261.55 3009
3262.09 3160
3262.63 2910
3263.17 3197
3263.70 3279
3264.24 3227
3264.78 3225
3265.32 3383
3265.86 3317
3266.40 3246
3266.94 3406
3267.48 3247
3268.02 3294
3268.56 3101
3269.09 3153
3269.63 3291
3270.17 2994
3270.71 2889
3271.25 2783
3271.79 2650
3272.33 2523
3272.87 2486
3273.41 2424
3273.95 2366
3274.49 2238
3275.03 2206
3275.57 2215
3276.11 2098
3276.65 2242
3277.19 2241
3277.73 2359
3278.27 2121
3278.81 2041
3279.35 2172
3279.89 2332
3280.43 2226
3280.97 2249
3281.51 2287
3282.05 2396
3282.59 2576
3283.13 2521
3283.67 2495
3284.21 2584
3284.75 2448
3285.29 2423
3285.83 2423
3286.37 2368
3286.91 2510
3287.45 2606
3287.99 2545
3288.53 2644
3289.08 2738
3289.62 2769
3290.16 2807
3290.70 2800
3291.24 2705
3291.78 2564
3292.32 2495
3292.86 2659
3293.40 2669
3293.95 2950
3294.49 2983
3295.03 3107
3295.57 3313
3296.11 3706
3296.65 3808
3297.19 3940
3297.73 4633
3298.28 4573
3298.82 4566
3299.36 4702
3299.90 4634
3300.44 4731
3300.99 4132
3301.53 3988
3302.07 3900
3302.61 3504
3303.15 3222
3303.69 3163
3304.24 3041
3304.78 2849
3305.32 2721
3305.86 2881
3306.41 2779
3306.95 2777
3307.49 2891
3308.03 2855
3308.58 2867
3309.12 2810
3309.66 2671
3310.20 2571
3310.75 2778
3311.29 2902
3311.83 2875
3312.37 2970
3312.92 3074
3313.46 2900
3314.00 3043
3314.54 3056
3315.09 3238
3315.63 3269
3316.17 3440
3316.72 3575
3317.26 3641
3317.80 3820
3318.35 3881
3318.89 4040
3319.43 4152
3319.98 4100
3320.52 3954
3321.06 3887
3321.61 3739
3322.15 3659
3322.69 3614
3323.24 3534
3323.78 3409
3324.33 3384
3324.87 3407
3325.41 3343
3325.96 3336
3326.50 3290
3327.04 3177
3327.59 3043
3328.13 3040
3328.68 2942
3329.22 3009
3329.76 2929
3330.31 2887
3330.85 2792
3331.40 2872
3331.94 2821
3332.49 2870
3333.03 2996
3333.58 3308
3334.12 4034
3334.66 4647
3335.21 5587
3335.75 6930
3336.30 7769
3336.84 8804
3337.39 10315
3337.93 11757
3338.48 12432
3339.02 12790
3339.57 13330
3340.11 13048
3340.66 12764
3341.20 11275
3341.75 9856
3342.29 8794
3342.84 7834
3343.38 6430
3343.93 5315
3344.47 4692
3345.02 4028
3345.57 3654
3346.11 3515
3346.66 3154
3347.20 3014
3347.75 2938
3348.29 2727
3348.84 2710
3349.38 2613
3349.93 2674
3350.48 2588
3351.02 2757
3351.57 2658
3352.11 2768
3352.66 2962
3353.21 2868
3353.75 2875
3354.30 2965
3354.84 3025
3355.39 2782
3355.94 3122
3356.48 3258
3357.03 3275
3357.58 3364
3358.12 3477
3358.67 3472
3359.22 3367
3359.76 3270
3360.31 3141
3360.86 3094
3361.40 3062
3361.95 2796
3362.50 2739
3363.04 2650
3363.59 2684
3364.14 2448
3364.68 2387
3365.23 2352
3365.78 2267
3366.33 2315
3366.87 2435
3367.42 2398
3367.97 2265
3368.51 2426
3369.06 2322
3369.61 2373
3370.16 2389
3370.70 2303
3371.25 2279
3371.80 2347
3372.35 2302
3372.90 2586
3373.44 2868
3373.99 2650
3374.54 2712
3375.09 2708
3375.63 2777
3376.18 2911
3376.73 3101
3377.28 3234
3377.83 3143
3378.37 3120
3378.92 3122
3379.47 3002
3380.02 2934
3380.57 2694
3381.12 2579
3381.66 2274
3382.21 2101
3382.76 2141
3383.31 2263
3383.86 2150
3384.41 1989
3384.96 2095
3385.50 2006
3386.05 1990
3386.60 2055
3387.15 2095
3387.70 2152
3388.25 2134
3388.80 2217
3389.35 2048
3389.90 1959
3390.44 2010
3390.99 2052
3391.54 2068
3392.09 1903
3392.64 2080
3393.19 2102
3393.74 2090
3394.29 2125
3394.84 2148
3395.39 2026
3395.94 2080
3396.49 2082
3397.04 2143
3397.59 2168
3398.14 2130
3398.69 2212
3399.24 2291
3399.79 2251
3400.34 2183
3400.89 2119
3401.44 2102
3401.99 1999
3402.54 1897
3403.09 1874
3403.64 1959
3404.19 1908
3404.74 1952
3405.29 1944
3405.84 1993
3406.39 1905
3406.94 1892
3407.49 1853
3408.04 1885
3408.59 1825
3409.14 1797
3409.69 1869
3410.24 1842
3410.79 2013
3411.34 1923
3411.89 1876
3412.45 1916
3413.00 2082
3413.55 2127
3414.10 2198
3414.65 2156
3415.20 2442
3415.75 2388
3416.30 2461
3416.85 2636
3417.41 2378
3417.96 2204
3418.51 2130
3419.06 2190
3419.61 2080
3420.16 1904
3420.71 1889
3421.27 1778
3421.82 1741
3422.37 1825
3422.92 1903
3423.47 1871
3424.02 1973
3424.58 1936
3425.13 2004
3425.68 1945
3426.23 2067
3426.78 2032
3427.34 2120
3427.89 2003
3428.44 2069
3428.99 2092
3429.55 2040
3430.10 1959
3430.65 1802
3431.20 1889
3431.76 1888
3432.31 1888
3432.86 2021
3433.41 1858
3433.97 1746
3434.52 1843
3435.07 1908
3435.62 1779
3436.18 1822
3436.73 1802
3437.28 1881
3437.84 1830
3438.39 1806
3438.94 1872
3439.49 1809
3440.05 1832
3440.60 1833
3441.15 1862
3441.71 2028
3442.26 2080
3442.81 1957
3443.37 1931
3443.92 1853
3444.47 1872
3445.03 1877
3445.58 1932
3446.13 1769
3446.69 1846
3447.24 1841
3447.80 1834
3448.35 1723
3448.90 1800
3449.46 1734
3450.01 1615
3450.57 1653
3451.12 1705
3451.67 1695
3452.23 1650
3452.78 1839
3453.34 1899
3453.89 1664
3454.44 1690
3455.00 1617
3455.55 1709
3456.11 1775
3456.66 1661
3457.22 1545
3457.77 1730
3458.33 1607
3458.88 1624
3459.43 1594
3459.99 1589
3460.54 1679
3461.10 1672
3461.65 1620
3462.21 1621
3462.76 1679
3463.32 1770
3463.87 1816
3464.43 1818
3464.98 1860
3465.54 1936
3466.09 1805
3466.65 1705
3467.21 1776
3467.76 1751
3468.32 1833
3468.87 1795
3469.43 1744
3469.98 1757
3470.54 1871
3471.09 1967
3471.65 1971
3472.20 1957
3472.76 1914
3473.32 1862
3473.87 1994
3474.43 1958
3474.98 1721
3475.54 1736
3476.10 1852
3476.65 1756
3477.21 1750
3477.76 1854
3478.32 1815
3478.88 1834
3479.43 1939
3479.99 2058
3480.55 1971
3481.10 1956
3481.66 2025
3482.22 1943
3482.77 2026
3483.33 2026
3483.89 2062
3484.44 2102
3485.00 2072
3485.56 1983
3486.11 2130
3486.67 2045
3487.23 1982
3487.78 1987
3488.34 2112
3488.90 2136
3489.45 2104
3490.01 2392
3490.57 2527
3491.13 2528
3491.68 2639
3492.24 2809
3492.80 3074
3493.35 3571
3493.91 3767
3494.47 3798
3495.03 3851
3495.58 3863
3496.14 3777
3496.70 3778
3497.26 3609
3497.82 3576
3498.37 3690
3498.93 3708
3499.49 3770
3500.05 3991
3500.61 4022
3501.16 4156
3501.72 4231
3502.28 4735
3502.84 4920
3503.40 5154
3503.95 5412
3504.51 5363
3505.07 5626
3505.63 5973
3506.19 6316
3506.75 6488
3507.30 6928
3507.86 6837
3508.42 7199
3508.98 7122
3509.54 6378
3510.10 6093
3510.66 5942
3511.22 5451
3511.77 4946
3512.33 4296
3512.89 3878
3513.45 3461
3514.01 3048
3514.57 2775
3515.13 2580
3515.69 2566
3516.25 2422
3516.81 2360
3517.37 2191
3517.92 2218
3518.48 2077
3519.04 2182
3519.60 2213
3520.16 2183
3520.72 2330
3521.28 2027
3521.84 2200
3522.40 2283
3522.96 2241
3523.52 2193
3524.08 2282
3524.64 2411
3525.20 2385
3525.76 2187
3526.32 2389
3526.88 2483
3527.44 2222
3528.00 2291
3528.56 2405
3529.12 2290
3529.68 2185
3530.24 2118
3530.80 2075
3531.36 2062
3531.92 1942
3532.48 1992
3533.04 2055
3533.60 2185
3534.17 2087
3534.73 1988
3535.29 2055
3535.85 2140
3536.41 2197
3536.97 2051
3537.53 2252
3538.09 2342
3538.65 2504
3539.21 2270
3539.77 2376
3540.34 2317
3540.90 2285
3541.46 2372
3542.02 2451
3542.58 2306
3543.14 2341
3543.70 2413
3544.26 2408
3544.83 2493
3545.39 2695
3545.95 2523
3546.51 2627
3547.07 2523
3547.63 2514
3548.20 2316
3548.76 2267
3549.32 2363
3549.88 2322
3550.44 2243
3551.01 2115
3551.57 1987
3552.13 2170
3552.69 2317
3553.25 2282
3553.82 2390
3554.38 2593
3554.94 2553
3555.50 2479
3556.07 2457
3556.63 2668
3557.19 2810
3557.75 2732
3558.32 2658
3558.88 2640
3559.44 2753
3560.00 2815
3560.57 2544
3561.13 2440
3561.69 2256
3562.26 2415
3562.82 2265
3563.38 2114
3563.94 2107
3564.51 2006
3565.07 1967
3565.63 1993
3566.20 1951
3566.76 1991
3567.32 1990
3567.89 1949
3568.45 1807
3569.01 1815
3569.58 1866
3570.14 1844
3570.70 1837
3571.27 1839
3571.83 1815
3572.39 1731
3572.96 1759
3573.52 1910
3574.09 1996
3574.65 1812
3575.21 1837
3575.78 1915
3576.34 1942
3576.91 1987
3577.47 1948
3578.03 1978
3578.60 2073
3579.16 2030
3579.73 1988
3580.29 2174
3580.86 2145
3581.42 2199
3581.98 2329
3582.55 2189
3583.11 2229
3583.68 2144
3584.24 2097
3584.81 2049
3585.37 2054
3585.94 2073
3586.50 1924
3587.07 1868
3587.63 1847
3588.20 1812
3588.76 1833
3589.33 1753
3589.89 1894
3590.46 1940
3591.02 1750
3591.59 1896
3592.15 1779
3592.72 1828
3593.28 1890
3593.85 1924
3594.41 1820
3594.98 1712
3595.54 1861
3596.11 1763
3596.68 1777
3597.24 1732
3597.81 1663
3598.37 1692
3598.94 1900
3599.50 1762
3600.07 1612
3600.64 1944
3601.20 1859
3601.77 1798
3602.33 1754
3602.90 1772
3603.47 1899
3604.03 1914
3604.60 1930
3605.16 1821
3605.73 1846
3606.30 1841
3606.86 1744
3607.43 1706
3608.00 1770
3608.56 1856
3609.13 1807
3609.70 1697
3610.26 1749
3610.83 1551
3611.40 1702
3611.96 1768
3612.53 1931
3613.10 1715
3613.66 1695
3614.23 1740
3614.80 1766
3615.36 1818
3615.93 1984
3616.50 2190
3617.07 2685
3617.63 3059
3618.20 3380
3618.77 3656
3619.34 4115
3619.90 4587
3620.47 5145
3621.04 5375
3621.61 5514
3622.17 5465
3622.74 5504
3623.31 4835
3623.88 4524
3624.44 4141
3625.01 3768
3625.58 3350
3626.15 3030
3626.72 2587
3627.28 2157
3627.85 2082
3628.42 2098
3628.99 1835
3629.56 1729
3630.12 1542
3630.69 1560
3631.26 1649
3631.83 1776
3632.40 1751
3632.97 1797
3633.53 1713
3634.10 1786
3634.67 1770
3635.24 1750
3635.81 1618
3636.38 1625
3636.95 1638
3637.52 1607
3638.08 1708
3638.65 1708
3639.22 1788
3639.79 1628
3640.36 1687
3640.93 1865
3641.50 1758
3642.07 1765
3642.64 1885
3643.21 1967
3643.78 2161
3644.34 2199
3644.91 2394
3645.48 2249
3646.05 2216
3646.62 2369
3647.19 2365
3647.76 2335
3648.33 2518
3648.90 2313
3649.47 2247
3650.04 2162
3650.61 2270
3651.18 2336
3651.75 2212
3652.32 2430
3652.89 2223
3653.46 2243
3654.03 2225
3654.60 2260
3655.17 2252
3655.74 2255
3656.31 2060
3656.88 2166
3657.45 2338
3658.02 2396
3658.59 2524
3659.16 2476
3659.73 2579
3660.30 2719
3660.87 2666
3661.45 2836
3662.02 2799
3662.59 2793
3663.16 2824
3663.73 2651
3664.30 2442
3664.87 2264
3665.44 2325
3666.01 2368
3666.58 2328
3667.15 2358
3667.73 2302
3668.30 2324
3668.87 2269
3669.44 2296
3670.01 2308
3670.58 2331
3671.15 2280
3671.73 2159
3672.30 2190
3672.87 2148
3673.44 2268
3674.01 2256
3674.58 2241
3675.16 2190
3675.73 2073
3676.30 2196
3676.87 2270
3677.44 2160
3678.01 1949
3678.59 1995
3679.16 2265
3679.73 2106
3680.30 2108
3680.88 2110
3681.45 2103
3682.02 2039
3682.59 1936
3683.16 1938
3683.74 1883
3684.31 1818
3684.88 1823
3685.45 1903
3686.03 1951
3686.60 2121
3687.17 1869
3687.74 2062
3688.32 2054
3688.89 2190
3689.46 2423
3690.04 2233
3690.61 2320
3691.18 2385
3691.76 2539
3692.33 2750
3692.90 2757
3693.47 2691
3694.05 2661
3694.62 2812
3695.19 2487
3695.77 2492
3696.34 2442
3696.91 2371
3697.49 2234
3698.06 2245
3698.64 2033
3699.21 2089
3699.78 1952
3700.36 1851
3700.93 1805
3701.50 1765
3702.08 1914
3702.65 1969
3703.23 1991
3703.80 1792
3704.37 1780
3704.95 1910
3705.52 1941
3706.10 1799
3706.67 1791
3707.24 1850
3707.82 1891
3708.39 1752
3708.97 1788
3709.54 1689
3710.12 1764
3710.69 1846
3711.27 1911
3711.84 1967
3712.41 1778
3712.99 1818
3713.56 1791
3714.14 1741
3714.71 1691
3715.29 1751
3715.86 1797
3716.44 1933
3717.01 1777
3717.59 1841
3718.16 1827
3718.74 1873
3719.31 2043
3719.89 1811
3720.46 1740
3721.04 1794
3721.61 1880
3722.19 1730
3722.77 1693
3723.34 1799
3723.92 1840
3724.49 1886
3725.07 1589
3725.64 1763
3726.22 1802
3726.79 1842
3727.37 1733
3727.95 1695
3728.52 1702
3729.10 1779
3729.67 2011
3730.25 2019
3730.83 1875
3731.40 1915
3731.98 2258
3732.56 2288
3733.13 2183
3733.71 2367
3734.28 2504
3734.86 2653
3735.44 2827
3736.01 2911
3736.59 3156
3737.17 2953
3737.74 2695
3738.32 2741
3738.90 2637
3739.47 2502
3740.05 2366
3740.63 2236
3741.20 2218
3741.78 2064
3742.36 1985
3742.93 1897
3743.51 1907
3744.09 1885
3744.67 1830
3745.24 1718
3745.82 1767
3746.40 1805
3746.97 1990
3747.55 1818
3748.13 1940
3748.71 1983
3749.28 1835
3749.86 1851
3750.44 1872
3751.02 1891
3751.59 1787
3752.17 1755
3752.75 1795
3753.33 1748
3753.91 1706
3754.48 1785
3755.06 1613
3755.64 1728
3756.22 1843
3756.80 1760
3757.37 1983
3757.95 2253
3758.53 2341
3759.11 2236
3759.69 2629
3760.27 2727
3760.84 2671
3761.42 2996
3762.00 3043
3762.58 3240
3763.16 3086
3763.74 2972
3764.31 2851
3764.89 2839
3765.47 2567
3766.05 2351
3766.63 2000
3767.21 2096
3767.79 2118
3768.37 1923
3768.95 1882
3769.52 1679
3770.10 1766
3770.68 1790
3771.26 1847
3771.84 1711
3772.42 1836
3773.00 1815
3773.58 1971
3774.16 2003
3774.74 1705
3775.32 1792
3775.90 1919
3776.48 1879
3777.06 1856
3777.64 1770
3778.22 1772
3778.80 1681
3779.38 1610
3779.96 1624
3780.54 1558
3781.12 1604
3781.70 1551
3782.28 1599
3782.86 1665
3783.44 1815
3784.02 1601
3784.60 1639
3785.18 1558
3785.76 1678
3786.34 1659
3786.92 1679
3787.50 1657
3788.08 1696
3788.66 1608
3789.24 1675
3789.82 1703
3790.40 1629
3790.98 1717
3791.56 1632
3792.14 1572
3792.72 1615
3793.30 1615
3793.89 1551
3794.47 1603
3795.05 1705
3795.63 1770
3796.21 1720
3796.79 1623
3797.37 1656
3797.95 1631
3798.53 1849
3799.12 1812
3799.70 1780
3800.28 1821
3800.86 1917
3801.44 1936
3802.02 2028
3802.60 1936
3803.19 2012
3803.77 2047
3804.35 2189
3804.93 2127
3805.51 2086
3806.10 2058
3806.68 1963
3807.26 1989
3807.84 1969
3808.42 2061
3809.01 2052
3809.59 1940
3810.17 2014
3810.75 1944
3811.33 1877
3811.92 1886
3812.50 2010
3813.08 2048
3813.66 2046
3814.25 2006
3814.83 1994
3815.41 1929
3815.99 2071
3816.58 1980
3817.16 2069
3817.74 2210
3818.32 2184
3818.91 2001
3819.49 1928
3820.07 1833
3820.66 1890
3821.24 1828
3821.82 1755
3822.41 1822
3822.99 1727
3823.57 1776
3824.16 1781
3824.74 1871
3825.32 1605
3825.91 1710
3826.49 1638
3827.07 1703
3827.66 1665
3828.24 1696
3828.82 1642
3829.41 1456
3829.99 1632
3830.57 1621
3831.16 1538
3831.74 1633
3832.33 1737
3832.91 1758
3833.49 1841
3834.08 1743
3834.66 1956
3835.25 1926
3835.83 1849
3836.41 1979
3837.00 1900
3837.58 1948
3838.17 1881
3838.75 1852
3839.34 1822
3839.92 1647
3840.50 1767
3841.09 1868
3841.67 1767
3842.26 1717
3842.84 1813
3843.43 1745
3844.01 1660
3844.60 1690
3845.18 1790
3845.77 1643
3846.35 1660
3846.94 1682
3847.52 1645
3848.11 1751
3848.69 1704
3849.28 1751
3849.86 1706
3850.45 1693
3851.03 1684
3851.62 1692
3852.20 1619
3852.79 1754
3853.37 1711
3853.96 1833
3854.55 1956
3855.13 1784
3855.72 1769
3856.30 1837
3856.89 1956
3857.47 1940
3858.06 2074
3858.65 2213
3859.23 2455
3859.82 2847
3860.40 3041
3860.99 3056
3861.58 3514
3862.16 4021
3862.75 4529
3863.33 5060
3863.92 5160
3864.51 5814
3865.09 5683
3865.68 5932
3866.27 5523
3866.85 5580
3867.44 5493
3868.03 5009
3868.61 4836
3869.20 4535
3869.79 4109
3870.37 3789
3870.96 3478
3871.55 3532
3872.13 3206
3872.72 3134
3873.31 2929
3873.89 2849
3874.48 2955
3875.07 2802
3875.66 2732
3876.24 2667
3876.83 2803
3877.42 2974
3878.00 2947
3878.59 2655
3879.18 2800
3879.77 2490
3880.35 2355
3880.94 2420
3881.53 2170
3882.12 2244
3882.70 2145
3883.29 1962
3883.88 1999
3884.47 1987
3885.06 2139
3885.64 1937
3886.23 1929
3886.82 1881
3887.41 1941
3888.00 1969
3888.58 2038
3889.17 1978
3889.76 1974
3890.35 1884
3890.94 2010
3891.53 2158
3892.11 2226
3892.70 2376
3893.29 2239
3893.88 2326
3894.47 2447
3895.06 2467
3895.65 2524
3896.23 2604
3896.82 2573
3897.41 2700
3898.00 2722
3898.59 2810
3899.18 2827
3899.77 2901
3900.36 2886
3900.95 2755
3901.53 2724
3902.12 2622
3902.71 2541
3903.30 2447
3903.89 2431
3904.48 2397
3905.07 2319
3905.66 2131
3906.25 2157
3906.84 2132
3907.43 1897
3908.02 1925
3908.61 1924
3909.20 2016
3909.79 1817
3910.38 1819
3910.97 1836
3911.56 1916
3912.15 1885
3912.74 1690
3913.33 1631
3913.92 1596
3914.51 1656
3915.10 1659
3915.69 1465
3916.28 1647
3916.87 1707
3917.46 1751
3918.05 1675
3918.64 1589
3919.23 1601
3919.82 1567
3920.41 1599
3921.00 1489
3921.59 1556
3922.18 1630
3922.77 1588
3923.36 1644
3923.95 1574
3924.55 1632
3925.14 1542
3925.73 1605
3926.32 1656
3926.91 1523
3927.50 1607
3928.09 1638
3928.68 1638
3929.27 1613
3929.87 1594
3930.46 1657
3931.05 1599
3931.64 1658
3932.23 1547
3932.82 1564
3933.41 1704
3934.01 1692
3934.60 1684
3935.19 1633
3935.78 1554
3936.37 1585
3936.96 1518
3937.56 1657
3938.15 1698
3938.74 1773
3939.33 1546
3939.92 1577
3940.52 1695
3941.11 1599
3941.70 1647
3942.29 1894
3942.88 1781
3943.48 1698
3944.07 1692
3944.66 1842
3945.25 1871
3945.85 1632
3946.44 1751
3947.03 1807
3947.62 1695
3948.22 1591
3948.81 1659
3949.40 1518
3949.99 1585
3950.59 1573
3951.18 1523
3951.77 1569
3952.37 1505
3952.96 1528
3953.55 1688
3954.15 1739
3954.74 1633
3955.33 1696
3955.93 1630
3956.52 1628
3957.11 1715
3957.71 1858
3958.30 1630
3958.89 1610
3959.49 1615
3960.08 1664
3960.67 1642
3961.27 1543
3961.86 1566
3962.45 1567
3963.05 1554
3963.64 1605
3964.23 1480
3964.83 1498
3965.42 1673
3966.02 1635
3966.61 1565
3967.20 1894
3967.80 1910
3968.39 1885
3968.99 2003
3969.58 2112
3970.18 1939
3970.77 2055
3971.36 2170
3971.96 1996
3972.55 1885
3973.15 1791
3973.74 1679
3974.34 1668
3974.93 1657
3975.53 1689
3976.12 1684
3976.72 1477
3977.31 1645
3977.91 1628
3978.50 1552
3979.10 1618
3979.69 1548
3980.29 1690
3980.88 1580
3981.48 1605
3982.07 1780
3982.67 1712
3983.26 1641
3983.86 1705
3984.45 1538
3985.05 1536
3985.64 1484
3986.24 1402
3986.83 1379
3987.43 1445
3988.03 1470
3988.62 1490
3989.22 1712
3989.81 1539
3990.41 1555
3991.00 1521
3991.60 1574
3992.20 1493
3992.79 1458
3993.39 1434
3993.98 1496
3994.58 1413
3995.18 1506
3995.77 1575
3996.37 1687
3996.97 1791
3997.56 1670
3998.16 1713
3998.75 1751
3999.35 1830
3999.95 1823
4000.54 1777
4001.14 1774
4001.74 1774
4002.33 1754
4002.93 1746
4003.53 1751
4004.12 1819
4004.72 1796
4005.32 1799
4005.92 1814
4006.51 1835
4007.11 1816
4007.71 1884
4008.30 1917
4008.90 2064
4009.50 1876
4010.10 1939
4010.69 1828
4011.29 1722
4011.89 1866
4012.49 1938
4013.08 1911
4013.68 1927
4014.28 1939
4014.88 1853
4015.47 1955
4016.07 2063
4016.67 2094
4017.27 2088
4017.86 2457
4018.46 2582
4019.06 2568
4019.66 2600
4020.26 2848
4020.85 2862
4021.45 2867
4022.05 2686
4022.65 2500
4023.25 2289
4023.85 2355
4024.44 2078
4025.04 1917
4025.64 1704
4026.24 1804
4026.84 1811
4027.44 1603
4028.03 1581
4028.63 1623
4029.23 1599
4029.83 1742
4030.43 1696
4031.03 1683
4031.63 1653
4032.23 1796
4032.83 1778
4033.42 1660
4034.02 1669
4034.62 1689
4035.22 1732
4035.82 1598
4036.42 1575
4037.02 1662
4037.62 1502
4038.22 1649
4038.82 1507
4039.42 1694
4040.02 1752
4040.62 1719
4041.22 1615
4041.82 1728
4042.41 1680
4043.01 1721
4043.61 1710
4044.21 1713
4044.81 1789
4045.41 1743
4046.01 1754
4046.61 1798
4047.21 1719
4047.81 1719
4048.41 1712
4049.01 1697
4049.61 1848
4050.21 1733
4050.82 1686
4051.42 1590
4052.02 1609
4052.62 1579
4053.22 1636
4053.82 1690
4054.42 1633
4055.02 1601
4055.62 1749
4056.22 1717
4056.82 1569
4057.42 1563
4058.02 1718
4058.62 1628
4059.22 1643
4059.83 1554
4060.43 1635
4061.03 1672
4061.63 1568
4062.23 1537
4062.83 1535
4063.43 1380
4064.03 1336
4064.63 1281
4065.24 1357
4065.84 1322
4066.44 1384
4067.04 1445
4067.64 1421
4068.24 1426
4068.85 1309
4069.45 1292
4070.05 1275
4070.65 1324
4071.25 1434
4071.85 1524
4072.46 1446
4073.06 1486
4073.66 1598
4074.26 1543
4074.86 1423
4075.47 1445
4076.07 1474
4076.67 1486
4077.27 1584
4077.88 1720
4078.48 1693
4079.08 1409
4079.68 1573
4080.29 1672
4080.89 1453
4081.49 1506
4082.09 1565
4082.70 1673
4083.30 1514
4083.90 1548
4084.50 1494
4085.11 1507
4085.71 1615
4086.31 1608
4086.92 1598
4087.52 1584
4088.12 1693
4088.72 1679
4089.33 1621
4089.93 1655
4090.53 1457
4091.14 1645
4091.74 1703
4092.34 1826
4092.95 1798
4093.55 1958
4094.16 2122
4094.76 2221
4095.36 2231
4095.97 2610
4096.57 2948
4097.17 3065
4097.78 3199
4098.38 3354
4098.98 3164
4099.59 3188
4100.19 3064
4100.80 2812
4101.40 2498
4102.00 2401
4102.61 2256
4103.21 1918
4103.82 1864
4104.42 1719
4105.03 1570
4105.63 1535
4106.23 1557
4106.84 1590
4107.44 1511
4108.05 1460
4108.65 1522
4109.26 1423
4109.86 1486
4110.47 1338
4111.07 1422
4111.68 1400
4112.28 1510
4112.89 1487
4113.49 1430
4114.10 1393
4114.70 1335
4115.31 1298
4115.91 1324
4116.52 1400
4117.12 1513
4117.73 1459
4118.33 1408
4118.94 1342
4119.54 1349
4120.15 1417
4120.75 1441
4121.36 1499
4121.97 1567
4122.57 1363
4123.18 1376
4123.78 1421
4124.39 1445
4124.99 1549
4125.60 1581
4126.21 1741
4126.81 1583
4127.42 1545
4128.02 1655
4128.63 1572
4129.24 1581
4129.84 1607
4130.45 1591
4131.05 1513
4131.66 1586
4132.27 1630
4132.87 1639
4133.48 1654
4134.09 1695
4134.69 1655
4135.30 1768
4135.91 1640
4136.51 1757
4137.12 1694
4137.73 1841
4138.33 1727
4138.94 1625
4139.55 1570
4140.15 1573
4140.76 1602
4141.37 1534
4141.97 1631
4142.58 1703
4143.19 1741
4143.80 1616
4144.40 1640
4145.01 1682
4145.62 1579
4146.22 1533
4146.83 1533
4147.44 1580
4148.05 1632
4148.65 1554
4149.26 1578
4149.87 1416
4150.48 1467
4151.09 1534
4151.69 1388
4152.30 1300
4152.91 1351
4153.52 1399
4154.12 1492
4154.73 1324
4155.34 1283
4155.95 1516
4156.56 1620
4157.16 1475
4157.77 1404
4158.38 1285
4158.99 1302
4159.60 1246
4160.21 1408
4160.81 1340
4161.42 1214
4162.03 1296
4162.64 1392
4163.25 1241
4163.86 1270
4164.47 1312
4165.08 1443
4165.68 1445
4166.29 1431
4166.90 1502
4167.51 1361
4168.12 1420
4168.73 1485
4169.34 1610
4169.95 1446
4170.56 1372
4171.16 1464
4171.77 1470
4172.38 1576
4172.99 1473
4173.60 1518
4174.21 1472
4174.82 1554
4175.43 1644
4176.04 1559
4176.65 1591
4177.26 1641
4177.87 1530
4178.48 1472
4179.09 1406
4179.70 1377
4180.31 1477
4180.92 1417
4181.53 1536
4182.14 1475
4182.75 1473
4183.36 1544
4183.97 1344
4184.58 1327
4185.19 1305
4185.80 1482
4186.41 1470
4187.02 1402
4187.63 1442
4188.24 1448
4188.85 1372
4189.46 1580
4190.07 1421
4190.68 1458
4191.29 1360
4191.90 1350
4192.51 1580
4193.13 1510
4193.74 1599
4194.35 1581
4194.96 1655
4195.57 1676
4196.18 1685
4196.79 1742
4197.40 1825
4198.01 1776
4198.62 1940
4199.24 1991
4199.85 1983
4200.46 2123
4201.07 2081
4201.68 1894
4202.29 1893
4202.90 1877
4203.52 1779
4204.13 1643
4204.74 1602
4205.35 1658
4205.96 1717
4206.57 1598
4207.19 1465
4207.80 1483
4208.41 1471
4209.02 1534
4209.63 1499
4210.25 1549
4210.86 1512
4211.47 1515
4212.08 1553
4212.69 1598
4213.31 1561
4213.92 1682
4214.53 1640
4215.14 1609
4215.76 1655
4216.37 1658
4216.98 1880
4217.59 1692
4218.21 1706
4218.82 1816
4219.43 2003
4220.04 2118
4220.66 2183
4221.27 2338
4221.88 2593
4222.50 2809
4223.11 2972
4223.72 3151
4224.33 3623
4224.95 3707
4225.56 3837
4226.17 4114
4226.79 4306
4227.40 4397
4228.01 4258
4228.63 4390
4229.24 4354
4229.85 4599
4230.47 4149
4231.08 3980
4231.69 3925
4232.31 3690
4232.92 3512
4233.54 3553
4234.15 3405
4234.76 3480
4235.38 3377
4235.99 3266
4236.61 3326
4237.22 3288
4237.83 3104
4238.45 2969
4239.06 3214
4239.68 2765
4240.29 2745
4240.90 2695
4241.52 2497
4242.13 2336
4242.75 2043
4243.36 1910
4243.98 1852
4244.59 1833
4245.21 1903
4245.82 1778
4246.43 1884
4247.05 1840
4247.66 1895
4248.28 1824
4248.89 1818
4249.51 1891
4250.12 1902
4250.74 1853
4251.35 1875
4251.97 1898
4252.58 1778
4253.20 1818
4253.81 1781
4254.43 1734
4255.04 1884
4255.66 1842
4256.28 1718
4256.89 1802
4257.51 1874
4258.12 1753
4258.74 1831
4259.35 1852
4259.97 1868
4260.58 1811
4261.20 1734
4261.82 1838
4262.43 1825
4263.05 1855
4263.66 1868
4264.28 1928
4264.90 2080
4265.51 2088
4266.13 1940
4266.74 1840
4267.36 1938
4267.98 1854
4268.59 2015
4269.21 1914
4269.82 1832
4270.44 1915
4271.06 2007
4271.67 2084
4272.29 2110
4272.91 2061
4273.52 1933
4274.14 1918
4274.76 1838
4275.37 1856
4275.99 1767
4276.61 1724
4277.22 1808
4277.84 1758
4278.46 1738
4279.08 1648
4279.69 1738
4280.31 1674
4280.93 1637
4281.54 1549
4282.16 1677
4282.78 1526
4283.40 1583
4284.01 1641
4284.63 1543
4285.25 1530
4285.87 1568
4286.48 1581
4287.10 1629
4287.72 1669
4288.34 1742
4288.95 1799
4289.57 1712
4290.19 1770
4290.81 1815
4291.43 1773
4292.04 1829
4292.66 1840
4293.28 1729
4293.90 1637
4294.52 1610
4295.13 1689
4295.75 1633
4296.37 1640
4296.99 1781
4297.61 1794
4298.23 1733
4298.84 1735
4299.46 1607
4300.08 1631
4300.70 1653
4301.32 1583
4301.94 1567
4302.56 1511
4303.17 1498
4303.79 1428
4304.41 1595
4305.03 1595
4305.65 1568
4306.27 1564
4306.89 1617
4307.51 1568
4308.13 1605
4308.75 1556
4309.36 1582
4309.98 1668
4310.60 1868
4311.22 1820
4311.84 1937
4312.46 1985
4313.08 2015
4313.70 2159
4314.32 2045
4314.94 2140
4315.56 2122
4316.18 2015
4316.80 1962
4317.42 1850
4318.04 1719
4318.66 1747
4319.28 1679
4319.90 1578
4320.52 1645
4321.14 1527
4321.76 1542
4322.38 1517
4323.00 1418
4323.62 1427
4324.24 1506
4324.86 1525
4325.48 1465
4326.10 1638
4326.72 1656
4327.34 1557
4327.96 1605
4328.58 1701
4329.20 1635
4329.82 1512
4330.44 1707
4331.07 1565
4331.69 1504
4332.31 1588
4332.93 1586
4333.55 1500
4334.17 1595
4334.79 1592
4335.41 1589
4336.03 1550
4336.65 1492
4337.28 1472
4337.90 1631
4338.52 1670
4339.14 1575
4339.76 1476
4340.38 1638
4341.00 1786
4341.63 1649
4342.25 1698
4342.87 1621
4343.49 1642
4344.11 1761
4344.73 1705
4345.36 1758
4345.98 1885
4346.60 1923
4347.22 1956
4347.84 2001
4348.47 1975
4349.09 2262
4349.71 2329
4350.33 2376
4350.95 2195
4351.58 2055
4352.20 2053
4352.82 2103
4353.44 2056
4354.07 1989
4354.69 1686
4355.31 1719
4355.93 1753
4356.56 1643
4357.18 1782
4357.80 1644
4358.42 1685
4359.05 1655
4359.67 1502
4360.29 1634
4360.92 1652
4361.54 1667
4362.16 1620
4362.78 1624
4363.41 1548
4364.03 1816
4364.65 1716
4365.28 1698
4365.90 1651
4366.52 1884
4367.15 1933
4367.77 1978
4368.39 1862
4369.02 1771
4369.64 1731
4370.26 1801
4370.89 1833
4371.51 1807
4372.14 1927
4372.76 1886
4373.38 1982
4374.01 1897
4374.63 1821
4375.25 1844
4375.88 1799
4376.50 1920
4377.13 1847
4377.75 1963
4378.37 1947
4379.00 1956
4379.62 2124
4380.25 2073
4380.87 2135
4381.50 2230
4382.12 2333
4382.75 2275
4383.37 2240
4383.99 2491
4384.62 2598
4385.24 2677
4385.87 2830
4386.49 2929
4387.12 3017
4387.74 3257
4388.37 3203
4388.99 3418
4389.62 3992
4390.24 4625
4390.87 4978
4391.49 5792
4392.12 6784
4392.74 7647
4393.37 8171
4393.99 8889
4394.62 9153
4395.24 9253
4395.87 9218
4396.49 8697
4397.12 7649
4397.75 6861
4398.37 6125
4399.00 5033
4399.62 4817
4400.25 4510
4400.87 4291
4401.50 4170
4402.13 4441
4402.75 4096
4403.38 3959
4404.00 4067
4404.63 4000
4405.26 3767
4405.88 3477
4406.51 3382
4407.13 3398
4407.76 3293
4408.39 3050
4409.01 3093
4409.64 3100
4410.27 2952
4410.89 3111
4411.52 2938
4412.15 2852
4412.77 2868
4413.40 2999
4414.03 3048
4414.65 2827
4415.28 2764
4415.91 2625
4416.53 2498
4417.16 2339
4417.79 2300
4418.41 2342
4419.04 2250
4419.67 2214
4420.30 2212
4420.92 2248
4421.55 2182
4422.18 2229
4422.80 2178
4423.43 2240
4424.06 2213
4424.69 2144
4425.31 2032
4425.94 2002
4426.57 1910
4427.20 1930
4427.82 1803
4428.45 1875
4429.08 1973
4429.71 1940
4430.34 1878
4430.96 1776
4431.59 1830
4432.22 1928
4432.85 1964
4433.48 1916
4434.10 1864
4434.73 1819
4435.36 1799
4435.99 1765
4436.62 1879
4437.25 1902
4437.87 1793
4438.50 1830
4439.13 1574
4439.76 1653
4440.39 1627
4441.02 1758
4441.64 1766
4442.27 1830
4442.90 1795
4443.53 1817
4444.16 1774
4444.79 1670
4445.42 1763
4446.05 1762
4446.68 1742
4447.30 1688
4447.93 1580
4448.56 1531
4449.19 1618
4449.82 1582
4450.45 1578
4451.08 1636
4451.71 1652
4452.34 1641
4452.97 1569
4453.60 1762
4454.23 1553
4454.86 1403
4455.49 1505
4456.12 1556
4456.75 1595
4457.38 1356
4458.01 1486
4458.64 1629
4459.27 1671
4459.90 1630
4460.53 1498
4461.16 1376
4461.79 1395
4462.42 1501
4463.05 1510
4463.68 1390
4464.31 1405
4464.94 1398
4465.57 1449
4466.20 1486
4466.83 1473
4467.46 1410
4468.09 1564
4468.72 1482
4469.35 1397
4469.98 1456
4470.61 1436
4471.24 1388
4471.87 1343
4472.50 1308
4473.13 1441
4473.77 1363
4474.40 1316
4475.03 1461
4475.66 1504
4476.29 1381
4476.92 1352
4477.55 1323
4478.18 1402
4478.82 1458
4479.45 1418
4480.08 1429
4480.71 1365
4481.34 1403
4481.97 1392
4482.60 1441
4483.24 1402
4483.87 1388
4484.50 1415
4485.13 1411
4485.76 1511
4486.39 1475
4487.03 1524
4487.66 1514
4488.29 1593
4488.92 1589
4489.55 1510
4490.19 1466
4490.82 1401
4491.45 1498
4492.08 1442
4492.71 1392
4493.35 1382
4493.98 1372
4494.61 1311
4495.24 1299
4495.88 1415
4496.51 1461
4497.14 1406
4497.77 1371
4498.41 1389
4499.04 1331
4499.67 1326
4500.31 1405
4500.94 1351
4501.57 1408
4502.20 1380
4502.84 1468
4503.47 1522
4504.10 1402
4504.74 1434
4505.37 1612
4506.00 1646
4506.64 1409
4507.27 1500
4507.90 1609
4508.54 1620
4509.17 1459
4509.80 1322
4510.44 1359
4511.07 1475
4511.70 1409
4512.34 1483
4512.97 1394
4513.60 1394
4514.24 1517
4514.87 1423
4515.51 1574
4516.14 1390
4516.77 1527
4517.41 1614
4518.04 1647
4518.68 1573
4519.31 1601
4519.94 1437
4520.58 1600
4521.21 1639
4521.85 1484
4522.48 1413
4523.12 1468
4523.75 1592
4524.39 1561
4525.02 1495
4525.65 1404
4526.29 1457
4526.92 1617
4527.56 1608
4528.19 1740
4528.83 1852
4529.46 2024
4530.10 2370
4530.73 2834
4531.37 3290
4532.00 3783
4532.64 4450
4533.27 4793
4533.91 5337
4534.54 6018
4535.18 6114
4535.81 6209
4536.45 6018
4537.09 5942
4537.72 5543
4538.36 4766
4538.99 4020
4539.63 3387
4540.26 2902
4540.90 2581
4541.53 2325
4542.17 2071
4542.81 1843
4543.44 1669
4544.08 1577
4544.71 1511
4545.35 1530
4545.99 1541
4546.62 1417
4547.26 1459
4547.89 1379
4548.53 1486
4549.17 1399
4549.80 1342
4550.44 1282
4551.08 1328
4551.71 1414
4552.35 1317
4552.98 1266
4553.62 1233
4554.26 1284
4554.89 1273
4555.53 1443
4556.17 1550
4556.80 1476
4557.44 1497
4558.08 1406
4558.72 1490
4559.35 1480
4559.99 1397
4560.63 1424
4561.26 1480
4561.90 1349
4562.54 1423
4563.17 1396
4563.81 1473
4564.45 1515
4565.09 1532
4565.72 1424
4566.36 1510
4567.00 1635
4567.64 1571
4568.27 1545
4568.91 1580
4569.55 1543
4570.19 1643
4570.82 1694
4571.46 1819
4572.10 1975
4572.74 2112
4573.38 2026
4574.01 1960
4574.65 2021
4575.29 1919
4575.93 1891
4576.57 1776
4577.20 1757
4577.84 1741
4578.48 1514
4579.12 1544
4579.76 1534
4580.40 1381
4581.04 1490
4581.67 1364
4582.31 1351
4582.95 1234
4583.59 1328
4584.23 1398
4584.87 1357
4585.51 1461
4586.14 1430
4586.78 1425
4587.42 1342
4588.06 1348
4588.70 1277
4589.34 1400
4589.98 1352
4590.62 1394
4591.26 1307
4591.90 1349
4592.54 1321
4593.17 1250
4593.81 1294
4594.45 1442
4595.09 1353
4595.73 1314
4596.37 1301
4597.01 1238
4597.65 1179
4598.29 1250
4598.93 1229
4599.57 1138
4600.21 1240
4600.85 1254
4601.49 1267
4602.13 1218
4602.77 1119
4603.41 1233
4604.05 1254
4604.69 1250
4605.33 1246
4605.97 1237
4606.61 1253
4607.25 1353
4607.89 1320
4608.53 1440
4609.17 1380
4609.81 1409
4610.45 1546
4611.09 1550
4611.73 1589
4612.38 1507
4613.02 1431
4613.66 1545
4614.30 1448
4614.94 1373
4615.58 1347
4616.22 1360
4616.86 1274
4617.50 1221
4618.14 1195
4618.78 1141
4619.43 1162
4620.07 1162
4620.71 1198
4621.35 1195
4621.99 1167
4622.63 1212
4623.27 1187
4623.91 1275
4624.56 1282
4625.20 1229
4625.84 1167
4626.48 1124
4627.12 1142
4627.76 1218
4628.41 1085
4629.05 1120
4629.69 1137
4630.33 1137
4630.97 1277
4631.62 1186
4632.26 1091
4632.90 1245
4633.54 1239
4634.18 1327
4634.83 1317
4635.47 1151
4636.11 1233
4636.75 1220
4637.40 1309
4638.04 1305
4638.68 1380
4639.32 1417
4639.97 1347
4640.61 1417
4641.25 1477
4641.89 1552
4642.54 1511
4643.18 1429
4643.82 1343
4644.46 1334
4645.11 1369
4645.75 1267
4646.39 1350
4647.04 1370
4647.68 1323
4648.32 1309
4648.97 1410
4649.61 1335
4650.25 1376
4650.90 1251
4651.54 1208
4652.18 1335
4652.83 1299
4653.47 1293
4654.11 1406
4654.76 1418
4655.40 1524
4656.04 1492
4656.69 1539
4657.33 1577
4657.98 1425
4658.62 1336
4659.26 1369
4659.91 1298
4660.55 1177
4661.20 1134
4661.84 1101
4662.48 1152
4663.13 1189
4663.77 1144
4664.42 1183
4665.06 1132
4665.71 1175
4666.35 1142
4666.99 1144
4667.64 1142
4668.28 1180
4668.93 1192
4669.57 1268
4670.22 1167
4670.86 995
4671.51 1058
4672.15 1121
4672.80 1254
4673.44 1105
4674.09 1092
4674.73 1008
4675.38 1071
4676.02 1056
4676.67 1121
4677.31 1130
4677.96 1104
4678.60 1039
4679.25 1149
4679.89 1147
4680.54 1264
4681.18 1189
4681.83 1244
4682.47 1220
4683.12 1163
4683.77 1206
4684.41 1133
4685.06 1189
4685.70 1180
4686.35 1142
4686.99 1081
4687.64 1202
4688.29 1194
4688.93 1151
4689.58 1102
4690.22 1183
4690.87 995
4691.52 1104
4692.16 1144
4692.81 1176
4693.45 1151
4694.10 1043
4694.75 1063
4695.39 1101
4696.04 1164
4696.69 1031
4697.33 1116
4697.98 1168
4698.63 1071
4699.27 1110
4699.92 1156
4700.57 1129
4701.21 1126
4701.86 1167
4702.51 1291
4703.15 1266
4703.80 1162
4704.45 1141
4705.10 1360
4705.74 1238
4706.39 1181
4707.04 1228
4707.68 1128
4708.33 1127
4708.98 1223
4709.63 1129
4710.27 1064
4710.92 1087
4711.57 1147
4712.22 1189
4712.86 1239
4713.51 1239
4714.16 1271
4714.81 1190
4715.45 1077
4716.10 1164
4716.75 1222
4717.40 1312
4718.05 1264
4718.69 1225
4719.34 1293
4719.99 1198
4720.64 1175
4721.29 1218
4721.94 1426
4722.58 1318
4723.23 1288
4723.88 1293
4724.53 1394
4725.18 1400
4725.83 1466
4726.47 1564
4727.12 1455
4727.77 1521
4728.42 1598
4729.07 1569
4729.72 1700
4730.37 1574
4731.02 1447
4731.66 1567
4732.31 1513
4732.96 1457
4733.61 1365
4734.26 1292
4734.91 1313
4735.56 1324
4736.21 1181
4736.86 1222
4737.51 1206
4738.16 1186
4738.81 1086
4739.45 1158
4740.10 1163
4740.75 1194
4741.40 1214
4742.05 1291
4742.70 1290
4743.35 1245
4744.00 1314
4744.65 1335
4745.30 1328
4745.95 1345
4746.60 1349
4747.25 1327
4747.90 1201
4748.55 1279
4749.20 1284
4749.85 1275
4750.50 1298
4751.15 1271
4751.80 1300
4752.45 1299
4753.10 1330
4753.75 1267
4754.40 1365
4755.05 1337
4755.71 1461
4756.36 1413
4757.01 1423
4757.66 1370
4758.31 1329
4758.96 1260
4759.61 1243
4760.26 1390
4760.91 1371
4761.56 1405
4762.21 1338
4762.86 1382
4763.52 1275
4764.17 1234
4764.82 1267
4765.47 1342
4766.12 1153
4766.77 1176
4767.42 1122
4768.07 1171
4768.73 1277
4769.38 1203
4770.03 1391
4770.68 1261
4771.33 1255
4771.98 1230
4772.64 1127
4773.29 1177
4773.94 1203
4774.59 1015
4775.24 1054
4775.89 981
4776.55 1057
4777.20 1071
4777.85 1042
4778.50 1085
4779.15 1024
4779.81 994
4780.46 1101
4781.11 1087
4781.76 1075
4782.42 1135
4783.07 1092
4783.72 1118
4784.37 1043
4785.03 1025
4785.68 1025
4786.33 1073
4786.98 1137
4787.64 1054
4788.29 1073
4788.94 1069
4789.60 1078
4790.25 1036
4790.90 1003
4791.55 946
4792.21 1017
4792.86 989
4793.51 986
4794.17 1117
4794.82 1143
4795.47 1136
4796.13 949
4796.78 1000
4797.43 1114
4798.09 1048
4798.74 980
4799.39 992
4800.05 1067
4800.70 1016
4801.36 1053
4802.01 1022
4802.66 1032
4803.32 1045
4803.97 1047
4804.62 1031
4805.28 1043
4805.93 1113
4806.59 1127
4807.24 1103
4807.89 1032
4808.55 1055
4809.20 992
4809.86 996
4810.51 1093
4811.17 981
4811.82 991
4812.47 1035
4813.13 1115
4813.78 1011
4814.44 968
4815.09 953
4815.75 1119
4816.40 1147
4817.06 1124
4817.71 1104
4818.37 1099
4819.02 1233
4819.68 1074
4820.33 1033
4820.99 1124
4821.64 1164
4822.30 1263
4822.95 1372
4823.61 1302
4824.26 1327
4824.92 1273
4825.57 1368
4826.23 1341
4826.88 1165
4827.54 1252
4828.19 1274
4828.85 1301
4829.51 1311
4830.16 1288
4830.82 1155
4831.47 1288
4832.13 1262
4832.78 1235
4833.44 1254
4834.10 1293
4834.75 1341
4835.41 1286
4836.06 1346
4836.72 1329
4837.38 1425
4838.03 1484
4838.69 1579
4839.34 1528
4840.00 1672
4840.66 1606
4841.31 1654
4841.97 1767
4842.63 1596
4843.28 1631
4843.94 1685
4844.60 1500
4845.25 1408
4845.91 1439
4846.57 1400
4847.22 1387
4847.88 1339
4848.54 1394
4849.19 1391
4849.85 1361
4850.51 1278
4851.17 1395
4851.82 1590
4852.48 1497
4853.14 1528
4853.79 1717
4854.45 1657
4855.11 1759
4855.77 1710
4856.42 1605
4857.08 1503
4857.74 1467
4858.40 1500
4859.05 1458
4859.71 1436
4860.37 1431
4861.03 1601
4861.68 1558
4862.34 1591
4863.00 1621
4863.66 1633
4864.32 1537
4864.97 1541
4865.63 1442
4866.29 1503
4866.95 1539
4867.61 1513
4868.26 1443
4868.92 1351
4869.58 1552
4870.24 1441
4870.90 1403
4871.56 1373
4872.21 1529
4872.87 1429
4873.53 1392
4874.19 1426
4874.85 1409
4875.51 1426
4876.17 1417
4876.83 1347
4877.48 1339
4878.14 1383
4878.80 1445
4879.46 1328
4880.12 1318
4880.78 1359
4881.44 1396
4882.10 1351
4882.76 1283
4883.42 1245
4884.08 1194
4884.73 1228
4885.39 1234
4886.05 1148
4886.71 1236
4887.37 1304
4888.03 1292
4888.69 1270
4889.35 1256
4890.01 1223
4890.67 1183
4891.33 1231
4891.99 1267
4892.65 1415
4893.31 1262
4893.97 1217
4894.63 1242
4895.29 1272
4895.95 1228
4896.61 1173
4897.27 1200
4897.93 1237
4898.59 1113
4899.25 1062
4899.91 1193
4900.57 1312
4901.23 1142
4901.89 1172
4902.55 1263
4903.21 1283
4903.88 1107
4904.54 1156
4905.20 1249
4905.86 1202
4906.52 1094
4907.18 1022
4907.84 1064
4908.50 1072
4909.16 1110
4909.82 1062
4910.48 1002
4911.15 1017
4911.81 1013
4912.47 1054
4913.13 1066
4913.79 1056
4914.45 1087
4915.11 1055
4915.77 1133
4916.44 1112
4917.10 1099
4917.76 1075
4918.42 1057
4919.08 969
4919.74 1090
4920.41 1071
4921.07 1070
4921.73 1126
4922.39 1134
4923.05 997
4923.72 963
4924.38 1013
4925.04 1039
4925.70 1026
4926.36 971
4927.03 1024
4927.69 1070
4928.35 1020
4929.01 966
4929.67 940
4930.34 1075
4931.00 984
4931.66 997
4932.32 1113
4932.99 1087
4933.65 1031
4934.31 1107
4934.98 1041
4935.64 1081
4936.30 1039
4936.96 1072
4937.63 980
4938.29 1059
4938.95 951
4939.62 993
4940.28 1029
4940.94 1024
4941.61 1015
4942.27 1001
4942.93 925
4943.60 1043
4944.26 1123
4944.92 1099
4945.59 1156
4946.25 1038
4946.91 1022
4947.58 1047
4948.24 1149
4948.90 1138
4949.57 1105
4950.23 1093
4950.89 1182
4951.56 1044
4952.22 977
4952.89 966
4953.55 1045
4954.21 1091
4954.88 995
4955.54 1017
4956.21 911
4956.87 981
4957.53 1021
4958.20 1036
4958.86 1020
4959.53 996
4960.19 1093
4960.86 1004
4961.52 946
4962.19 1023
4962.85 1144
4963.52 1085
4964.18 968
4964.84 1048
4965.51 1072
4966.17 1123
4966.84 1118
4967.50 1081
4968.17 1131
4968.83 1095
4969.50 1139
4970.16 1095
4970.83 1039
4971.49 992
4972.16 1046
4972.82 1071
4973.49 1096
4974.16 1083
4974.82 1060
4975.49 1054
4976.15 1064
4976.82 1058
4977.48 1136
4978.15 1126
4978.81 1114
4979.48 1150
4980.15 1070
4980.81 1074
4981.48 1069
4982.14 1103
4982.81 1091
4983.48 1058
4984.14 1099
4984.81 1126
4985.47 1193
4986.14 1237
4986.81 1320
4987.47 1400
4988.14 1547
4988.80 1785
4989.47 1862
4990.14 1994
4990.80 2394
4991.47 2794
4992.14 3109
4992.80 3150
4993.47 3205
4994.14 3244
4994.80 3010
4995.47 2749
4996.14 2463
4996.80 2200
4997.47 1898
4998.14 1760
4998.81 1473
4999.47 1469
5000.14 1399
5000.81 1328
5001.47 1198
5002.14 1106
5002.81 1061
5003.48 1093
5004.14 1116
5004.81 1090
5005.48 1028
5006.15 1081
5006.81 1076
5007.48 1063
5008.15 1120
5008.82 1096
5009.48 1017
5010.15 1061
5010.82 1040
5011.49 1165
5012.16 1083
5012.82 1073
5013.49 1115
5014.16 1012
5014.83 1045
5015.50 1114
5016.16 1162
5016.83 1138
5017.50 1166
5018.17 1164
5018.84 1316
5019.50 1280
5020.17 1262
5020.84 1297
5021.51 1360
5022.18 1390
5022.85 1674
5023.52 1705
5024.19 1744
5024.85 1733
5025.52 1925
5026.19 1957
5026.86 1938
5027.53 1846
5028.20 1966
5028.87 1818
5029.54 1816
5030.21 1875
5030.87 1769
5031.54 1649
5032.21 1572
5032.88 1593
5033.55 1440
5034.22 1349
5034.89 1379
5035.56 1354
5036.23 1312
5036.90 1203
5037.57 1145
5038.24 1246
5038.91 1283
5039.58 1304
5040.25 1266
5040.92 1213
5041.59 1271
5042.26 1222
5042.93 1349
5043.60 1530
5044.27 1592
5044.94 1570
5045.61 1643
5046.28 1716
5046.95 1903
5047.62 2069
5048.29 1991
5048.96 1913
5049.63 1879
5050.30 1714
5050.97 1606
5051.64 1540
5052.31 1493
5052.98 1394
5053.65 1277
5054.32 1260
5054.99 1129
5055.66 1200
5056.34 1207
5057.01 1143
5057.68 1139
5058.35 1110
5059.02 1108
5059.69 1136
5060.36 1168
5061.03 1195
5061.70 1307
5062.38 1286
5063.05 1269
5063.72 1251
5064.39 1256
5065.06 1288
5065.73 1352
5066.40 1216
5067.08 1220
5067.75 1195
5068.42 1147
5069.09 1114
5069.76 1121
5070.43 1146
5071.11 1230
5071.78 1124
5072.45 1047
5073.12 1063
5073.79 1009
5074.47 1127
5075.14 1114
5075.81 1082
5076.48 1059
5077.15 1074
5077.83 1036
5078.50 1041
5079.17 1004
5079.84 1009
5080.52 1163
5081.19 1150
5081.86 1213
5082.53 1209
5083.21 1114
5083.88 1085
5084.55 1053
5085.22 1187
5085.90 1253
5086.57 1126
5087.24 1104
5087.92 1111
5088.59 1062
5089.26 1042
5089.93 1087
5090.61 1066
5091.28 1160
5091.95 1119
5092.63 1049
5093.30 1196
5093.97 1232
5094.65 1228
5095.32 1176
5095.99 1156
5096.67 1125
5097.34 1154
5098.02 1160
5098.69 1147
5099.36 1126
5100.04 1135
5100.71 1073
5101.38 1059
5102.06 1133
5102.73 1028
5103.41 969
5104.08 1076
5104.75 1113
5105.43 1127
5106.10 1098
5106.78 1136
5107.45 1115
5108.12 1163
5108.80 1125
5109.47 1125
5110.15 1103
5110.82 1106
5111.50 1093
5112.17 1091
5112.85 1127
5113.52 1196
5114.20 1069
5114.87 1046
5115.54 1038
5116.22 1055
5116.89 1006
5117.57 1003
5118.24 1005
5118.92 1114
5119.59 1213
5120.27 1148
5120.94 1135
5121.62 1168
5122.30 1083
5122.97 1058
5123.65 1027
5124.32 1004
5125.00 962
5125.67 1048
5126.35 1031
5127.02 995
5127.70 1017
5128.37 979
5129.05 895
5129.73 920
5130.40 985
5131.08 979
5131.75 1004
5132.43 1067
5133.10 1063
5133.78 996
5134.46 1030
5135.13 1015
5135.81 1131
5136.49 923
5137.16 955
5137.84 972
5138.51 1012
5139.19 1006
5139.87 1001
5140.54 949
5141.22 997
5141.90 1061
5142.57 1057
5143.25 1056
5143.93 1032
5144.60 1023
5145.28 1056
5145.96 1001
5146.63 1000
5147.31 1054
5147.99 1051
5148.66 984
5149.34 956
5150.02 935
5150.69 983
5151.37 942
5152.05 936
5152.73 815
5153.40 889
5154.08 927
5154.76 978
5155.44 1077
5156.11 1065
5156.79 940
5157.47 948
5158.15 967
5158.82 923
5159.50 886
5160.18 961
5160.86 1027
5161.53 963
5162.21 910
5162.89 955
5163.57 890
5164.25 994
5164.92 937
5165.60 934
5166.28 918
5166.96 931
5167.64 937
5168.31 945
5168.99 885
5169.67 938
5170.35 1058
5171.03 1006
5171.71 950
5172.39 963
5173.06 941
5173.74 957
5174.42 886
5175.10 925
5175.78 970
5176.46 957
5177.14 916
5177.82 961
5178.49 929
5179.17 915
5179.85 973
5180.53 904
5181.21 959
5181.89 865
5182.57 872
5183.25 934
5183.93 1030
5184.61 926
5185.29 931
5185.97 885
5186.64 896
5187.32 884
5188.00 911
5188.68 951
5189.36 841
5190.04 775
5190.72 843
5191.40 826
5192.08 792
5192.76 827
5193.44 815
5194.12 923
5194.80 823
5195.48 863
5196.16 851
5196.84 942
5197.52 824
5198.20 841
5198.88 928
5199.56 865
5200.24 831
5200.92 796
5201.60 807
5202.28 746
5202.96 795
5203.65 891
5204.33 885
5205.01 847
5205.69 869
5206.37 792
5207.05 923
5207.73 1010
5208.41 962
5209.09 971
5209.77 877
5210.45 854
5211.13 817
5211.82 947
5212.50 993
5213.18 958
5213.86 983
5214.54 1060
5215.22 1046
5215.90 1134
5216.58 981
5217.27 1047
5217.95 1082
5218.63 1037
5219.31 1017
5219.99 906
5220.67 1046
5221.36 1027
5222.04 971
5222.72 911
5223.40 1002
5224.08 918
5224.77 918
5225.45 993
5226.13 929
5226.81 854
5227.49 886
5228.18 897
5228.86 819
5229.54 865
5230.22 859
5230.91 879
5231.59 977
5232.27 870
5232.95 894
5233.63 851
5234.32 922
5235.00 908
5235.68 929
5236.37 978
5237.05 988
5237.73 944
5238.41 870
5239.10 836
5239.78 970
5240.46 1015
5241.15 1004
5241.83 1050
5242.51 895
5243.20 997
5243.88 1002
5244.56 968
5245.24 962
5245.93 956
5246.61 1029
5247.29 860
5247.98 890
5248.66 853
5249.35 963
5250.03 980
5250.71 954
5251.40 985
5252.08 985
5252.76 992
5253.45 1015
5254.13 1083
5254.82 865
5255.50 904
5256.18 962
5256.87 997
5257.55 964
5258.24 1000
5258.92 887
5259.60 883
5260.29 986
5260.97 1041
5261.66 936
5262.34 860
5263.03 940
5263.71 957
5264.40 964
5265.08 1015
5265.76 978
5266.45 957
5267.13 1044
5267.82 922
5268.50 1020
5269.19 1048
5269.87 1037
5270.56 1106
5271.24 1050
5271.93 952
5272.61 1001
5273.30 1004
5273.98 998
5274.67 981
5275.35 953
5276.04 1034
5276.72 995
5277.41 971
5278.10 889
5278.78 992
5279.47 982
5280.15 980
5280.84 1035
5281.52 1025
5282.21 1169
5282.89 1169
5283.58 1148
5284.27 1070
5284.95 1186
5285.64 1326
5286.32 1279
5287.01 1091
5287.70 1045
5288.38 1072
5289.07 1089
5289.75 1006
5290.44 973
5291.13 1070
5291.81 1049
5292.50 1094
5293.19 1044
5293.87 1054
5294.56 1117
5295.25 1112
5295.93 1120
5296.62 1184
5297.31 1131
5297.99 1126
5298.68 1222
5299.37 1281
5300.05 1324
5300.74 1454
5301.43 1495
5302.11 1653
5302.80 1959
5303.49 2061
5304.18 2115
5304.86 2202
5305.55 2112
5306.24 2324
5306.92 2221
5307.61 2178
5308.30 2069
5308.99 1905
5309.67 1698
5310.36 1529
5311.05 1378
5311.74 1266
5312.42 1173
5313.11 1211
5313.80 1107
5314.49 1046
5315.18 1122
5315.86 1079
5316.55 1092
5317.24 1099
5317.93 1017
5318.62 1170
5319.30 1083
5319.99 1055
5320.68 1097
5321.37 1100
5322.06 1073
5322.74 1100
5323.43 1118
5324.12 1084
5324.81 1065
5325.50 1082
5326.19 1138
5326.88 1141
5327.56 1091
5328.25 1064
5328.94 1061
5329.63 1145
5330.32 1161
5331.01 1241
5331.70 1271
5332.39 1216
5333.07 1225
5333.76 1209
5334.45 1261
5335.14 1251
5335.83 1266
5336.52 1307
5337.21 1294
5337.90 1243
5338.59 1251
5339.28 1403
5339.97 1359
5340.66 1431
5341.35 1345
5342.04 1292
5342.73 1434
5343.42 1480
5344.10 1400
5344.79 1404
5345.48 1455
5346.17 1477
5346.86 1388
5347.55 1428
5348.24 1581
5348.93 1717
5349.62 1748
5350.31 1925
5351.00 2077
5351.69 2495
5352.39 2701
5353.08 2879
5353.77 3044
5354.46 3396
5355.15 3428
5355.84 3439
5356.53 3544
5357.22 3204
5357.91 3010
5358.60 2460
5359.29 2225
5359.98 2008
5360.67 1770
5361.36 1679
5362.05 1475
5362.74 1350
5363.44 1374
5364.13 1298
5364.82 1278
5365.51 1200
5366.20 1140
5366.89 1160
5367.58 1109
5368.27 1129
5368.96 1178
5369.66 1160
5370.35 1146
5371.04 1102
5371.73 1122
5372.42 1140
5373.11 1008
5373.81 1015
5374.50 1048
5375.19 975
5375.88 1068
5376.57 1146
5377.26 1058
5377.96 1089
5378.65 1126
5379.34 1102
5380.03 1056
5380.72 1082
5381.42 1103
5382.11 1250
5382.80 1308
5383.49 1244
5384.18 1132
5384.88 1016
5385.57 1007
5386.26 1075
5386.95 1134
5387.65 1051
5388.34 1003
5389.03 1149
5389.72 1245
5390.42 1292
5391.11 1309
5391.80 1286
5392.50 1199
5393.19 1136
5393.88 1254
5394.57 1310
5395.27 1198
5395.96 1261
5396.65 1127
5397.35 1108
5398.04 1161
5398.73 1127
5399.43 1036
5400.12 939
5400.81 1074
5401.51 1031
5402.20 1002
5402.89 1076
5403.59 1055
5404.28 1044
5404.97 1021
5405.67 1024
5406.36 1013
5407.06 981
5407.75 1037
5408.44 950
5409.14 1062
5409.83 1008
5410.53 1080
5411.22 1045
5411.91 1029
5412.61 1059
5413.30 1075
5414.00 1098
5414.69 1002
5415.38 1007
5416.08 1030
5416.77 1043
5417.47 1043
5418.16 1138
5418.86 966
5419.55 964
5420.25 957
5420.94 1002
5421.64 1022
5422.33 968
5423.03 998
5423.72 930
5424.41 978
5425.11 954
5425.80 898
5426.50 932
5427.19 1041
5427.89 1047
5428.59 1091
5429.28 1022
5429.98 1073
5430.67 1047
5431.37 1021
5432.06 1064
5432.76 1014
5433.45 1034
5434.15 986
5434.84 960
5435.54 989
5436.23 916
5436.93 942
5437.63 949
5438.32 985
5439.02 975
5439.71 1078
5440.41 1027
5441.11 996
5441.80 1000
5442.50 995
5443.19 1047
5443.89 1171
5444.59 1160
5445.28 1038
5445.98 1009
5446.68 1060
5447.37 1192
5448.07 1146
5448.76 1262
5449.46 1244
5450.16 1221
5450.85 1384
5451.55 1449
5452.25 1372
5452.94 1281
5453.64 1191
5454.34 1269
5455.03 1271
5455.73 1194
5456.43 1205
5457.13 1144
5457.82 1145
5458.52 1140
5459.22 1145
5459.91 1009
5460.61 1180
5461.31 1188
5462.01 962
5462.70 947
5463.40 1020
5464.10 1080
5464.80 1106
5465.49 1042
5466.19 1211
5466.89 1278
5467.59 1186
5468.28 1214
5468.98 1242
5469.68 1280
5470.38 1314
5471.07 1314
5471.77 1269
5472.47 1260
5473.17 1080
5473.87 1218
5474.56 1171
5475.26 1139
5475.96 1082
5476.66 1073
5477.36 1085
5478.06 1170
5478.75 1242
5479.45 1110
5480.15 1102
5480.85 1135
5481.55 1202
5482.25 1316
5482.95 1401
5483.64 1449
5484.34 1362
5485.04 1359
5485.74 1366
5486.44 1341
5487.14 1439
5487.84 1320
5488.54 1248
5489.23 1288
5489.93 1229
5490.63 1279
5491.33 1327
5492.03 1230
5492.73 1153
5493.43 1253
5494.13 1251
5494.83 1305
5495.53 1336
5496.23 1411
5496.93 1442
5497.63 1348
5498.33 1365
5499.03 1448
5499.73 1432
5500.43 1414
5501.13 1570
5501.83 1706
5502.53 1666
5503.23 1782
5503.93 1909
5504.63 1842
5505.33 1942
5506.03 2000
5506.73 1994
5507.43 2025
5508.13 1941
5508.83 1772
5509.53 1854
5510.23 1768
5510.93 1689
5511.63 1708
5512.33 1583
5513.03 1695
5513.73 1823
5514.43 1768
5515.13 1792
5515.83 1875
5516.53 2061
5517.23 2061
5517.93 2055
5518.64 2075
5519.34 2100
5520.04 2111
5520.74 2032
5521.44 2027
5522.14 1765
5522.84 1730
5523.54 1657
5524.24 1629
5524.95 1542
5525.65 1644
5526.35 1498
5527.05 1417
5527.75 1370
5528.45 1378
5529.15 1279
5529.86 1254
5530.56 1281
5531.26 1121
5531.96 1160
5532.66 1267
5533.36 1229
5534.07 1208
5534.77 1161
5535.47 1093
5536.17 1241
5536.87 1409
5537.58 1362
5538.28 1258
5538.98 1317
5539.68 1390
5540.39 1256
5541.09 1288
5541.79 1252
5542.49 1204
5543.20 1142
5543.90 1236
5544.60 1172
5545.30 1136
5546.01 1067
5546.71 1095
5547.41 1126
5548.11 1120
5548.82 1189
5549.52 1279
5550.22 1318
5550.93 1248
5551.63 1279
5552.33 1387
5553.03 1380
5553.74 1297
5554.44 1270
5555.14 1299
5555.85 1242
5556.55 1198
5557.25 1213
5557.96 1139
5558.66 1077
5559.36 1127
5560.07 1070
5560.77 1150
5561.48 1126
5562.18 1152
5562.88 1098
5563.59 1050
5564.29 1063
5564.99 1116
5565.70 1157
5566.40 1227
5567.11 1193
5567.81 1060
5568.51 1145
5569.22 1110
5569.92 1126
5570.63 1072
5571.33 1157
5572.04 1031
5572.74 1094
5573.44 1099
5574.15 1155
5574.85 1186
5575.56 1028
5576.26 979
5576.97 1021
5577.67 1014
5578.38 1013
5579.08 1146
5579.79 1198
5580.49 1069
5581.20 1144
5581.90 1123
5582.61 1055
5583.31 1062
5584.02 1123
5584.72 1066
5585.43 979
5586.13 1017
5586.84 1044
5587.54 1018
5588.25 1071
5588.95 1093
5589.66 1070
5590.36 1034
5591.07 1017
5591.77 1015
5592.48 1056
5593.19 1035
5593.89 990
5594.60 944
5595.30 1037
5596.01 1035
5596.71 1126
5597.42 1089
5598.13 1055
5598.83 1067
5599.54 1020
5600.24 996
5600.95 1039
5601.66 1041
5602.36 924
5603.07 973
5603.78 1025
5604.48 979
5605.19 898
5605.89 864
5606.60 974
5607.31 843
5608.01 872
5608.72 944
5609.43 892
5610.13 952
5610.84 984
5611.55 965
5612.25 952
5612.96 963
5613.67 882
5614.38 911
5615.08 1053
5615.79 1001
5616.50 1030
5617.20 913
5617.91 926
5618.62 1078
5619.33 1106
5620.03 981
5620.74 910
5621.45 883
5622.15 959
5622.86 954
5623.57 912
5624.28 892
5624.99 868
5625.69 901
5626.40 840
5627.11 935
5627.82 991
5628.52 1053
5629.23 1004
5629.94 943
5630.65 940
5631.36 918
5632.06 919
5632.77 961
5633.48 993
5634.19 965
5634.90 1048
5635.61 1022
5636.31 1121
5637.02 1181
5637.73 1179
5638.44 1211
5639.15 1114
5639.86 1006
5640.56 1025
5641.27 1074
5641.98 1040
5642.69 991
5643.40 1003
5644.11 1050
5644.82 907
5645.53 886
5646.24 982
5646.94 953
5647.65 896
5648.36 949
5649.07 892
5649.78 918
5650.49 938
5651.20 984
5651.91 964
5652.62 904
5653.33 955
5654.04 911
5654.75 963
5655.46 1022
5656.17 921
5656.88 873
5657.59 855
5658.30 956
5659.01 898
5659.71 841
5660.42 955
5661.13 953
5661.84 987
5662.55 896
5663.26 887
5663.97 837
5664.69 888
5665.40 992
5666.11 1017
5666.82 1123
5667.53 1135
5668.24 980
5668.95 909
5669.66 891
5670.37 917
5671.08 1002
5671.79 1060
5672.50 999
5673.21 1055
5673.92 986
5674.63 1055
5675.34 1177
5676.05 1178
5676.76 1135
5677.48 1154
5678.19 1185
5678.90 1074
5679.61 1032
5680.32 968
5681.03 937
5681.74 959
5682.45 1002
5683.16 1073
5683.88 1165
5684.59 1149
5685.30 1111
5686.01 1086
5686.72 1088
5687.43 1157
5688.15 1092
5688.86 1071
5689.57 1022
5690.28 1000
5690.99 939
5691.70 994
5692.42 1005
5693.13 1020
5693.84 1018
5694.55 1017
5695.26 1033
5695.98 1005
5696.69 1031
5697.40 949
5698.11 1014
5698.82 952
5699.54 975
5700.25 988
5700.96 999
5701.67 854
5702.39 966
5703.10 945
5703.81 978
5704.52 1027
5705.24 1030
5705.95 926
5706.66 901
5707.38 904
5708.09 899
5708.80 862
5709.51 887
5710.23 927
5710.94 1058
5711.65 1048
5712.37 930
5713.08 970
5713.79 1024
5714.51 1071
5715.22 1055
5715.93 1049
5716.65 979
5717.36 967
5718.07 935
5718.79 1016
5719.50 1058
5720.21 1105
5720.93 1035
5721.64 977
5722.36 970
5723.07 966
5723.78 932
5724.50 944
5725.21 975
5725.92 1032
5726.64 1105
5727.35 1027
5728.07 1049
5728.78 1055
5729.50 1119
5730.21 1054
5730.92 1094
5731.64 1109
5732.35 1120
5733.07 1044
5733.78 1062
5734.50 1066
5735.21 1145
5735.93 1136
5736.64 1118
5737.35 1135
5738.07 1092
5738.78 1130
5739.50 1232
5740.21 1231
5740.93 1254
5741.64 1335
5742.36 1422
5743.07 1425
5743.79 1414
5744.50 1448
5745.22 1480
5745.93 1503
5746.65 1441
5747.37 1456
5748.08 1411
5748.80 1477
5749.51 1526
5750.23 1368
5750.94 1352
5751.66 1350
5752.37 1278
5753.09 1313
5753.81 1442
5754.52 1420
5755.24 1429
5755.95 1369
5756.67 1354
5757.38 1343
5758.10 1499
5758.82 1472
5759.53 1569
5760.25 1486
5760.96 1519
5761.68 1597
5762.40 1587
5763.11 1759
5763.83 1817
5764.55 1928
5765.26 2117
5765.98 2408
5766.70 2519
5767.41 2555
5768.13 2745
5768.85 2724
5769.56 2921
5770.28 2857
5771.00 2649
5771.71 2601
5772.43 2396
5773.15 2372
5773.86 2169
5774.58 1952
5775.30 1805
5776.01 1711
5776.73 1773
5777.45 1695
5778.17 1628
5778.88 1602
5779.60 1688
5780.32 1683
5781.04 1837
5781.75 1835
5782.47 1830
5783.19 1790
5783.91 1935
5784.62 1940
5785.34 2027
5786.06 1997
5786.78 2006
5787.49 1879
5788.21 2076
5788.93 2009
5789.65 1898
5790.37 1851
5791.08 1969
5791.80 2013
5792.52 2015
5793.24 2103
5793.96 2024
5794.68 2175
5795.39 2268
5796.11 2350
5796.83 2317
5797.55 2345
5798.27 2457
5798.99 2590
5799.70 2646
5800.42 2779
5801.14 3162
5801.86 3511
5802.58 4248
5803.30 5183
5804.02 6371
5804.74 7315
5805.45 8539
5806.17 9341
5806.89 9806
5807.61 9551
5808.33 9294
5809.05 8212
5809.77 6761
5810.49 5675
5811.21 4969
5811.93 4319
5812.65 3748
5813.37 3567
5814.09 3210
5814.81 3376
5815.52 3255
5816.24 3284
5816.96 3382
5817.68 3266
5818.40 3270
5819.12 3435
5819.84 3530
5820.56 3561
5821.28 3513
5822.00 3609
5822.72 3503
5823.44 3425
5824.16 3247
5824.88 3126
5825.60 3207
5826.32 3092
5827.04 3032
5827.76 2754
5828.48 2764
5829.21 2570
5829.93 2586
5830.65 2348
5831.37 2404
5832.09 2273
5832.81 2229
5833.53 2267
5834.25 2155
5834.97 2052
5835.69 1979
5836.41 2074
5837.13 2062
5837.85 1916
5838.57 1967
5839.30 2073
5840.02 1994
5840.74 1896
5841.46 2004
5842.18 1944
5842.90 1850
5843.62 1918
5844.34 1970
5845.07 2062
5845.79 1859
5846.51 1903
5847.23 1903
5847.95 1965
5848.67 1767
5849.39 1664
5850.12 1667
5850.84 1637
5851.56 1612
5852.28 1620
5853.00 1677
5853.73 1646
5854.45 1650
5855.17 1781
5855.89 1708
5856.61 1539
5857.34 1559
5858.06 1572
5858.78 1544
5859.50 1523
5860.23 1585
5860.95 1634
5861.67 1613
5862.39 1529
5863.11 1619
5863.84 1501
5864.56 1627
5865.28 1617
5866.01 1537
5866.73 1475
5867.45 1502
5868.17 1541
5868.90 1498
5869.62 1447
5870.34 1494
5871.07 1389
5871.79 1348
5872.51 1356
5873.23 1362
5873.96 1334
5874.68 1396
5875.40 1338
5876.13 1495
5876.85 1397
5877.57 1373
5878.30 1476
5879.02 1548
5879.74 1412
5880.47 1466
5881.19 1451
5881.92 1416
5882.64 1330
5883.36 1412
5884.09 1417
5884.81 1327
5885.53 1272
5886.26 1306
5886.98 1247
5887.71 1252
5888.43 1234
5889.15 1281
5889.88 1273
5890.60 1282
5891.33 1427
5892.05 1338
5892.78 1216
5893.50 1312
5894.23 1203
5894.95 1309
5895.67 1283
5896.40 1232
5897.12 1272
5897.85 1240
5898.57 1244
5899.30 1201
5900.02 1260
5900.75 1283
5901.47 1313
5902.20 1194
5902.92 1183
5903.65 1194
5904.37 1220
5905.10 1331
5905.82 1287
5906.55 1240
5907.27 1159
5908.00 1115
5908.72 1226
5909.45 1221
5910.17 1248
5910.90 1223
5911.62 1233
5912.35 1173
5913.08 1257
5913.80 1146
5914.53 1188
5915.25 1175
5915.98 1124
5916.70 1196
5917.43 1188
5918.16 1253
5918.88 1194
5919.61 1291
5920.33 1219
5921.06 1173
5921.79 1120
5922.51 1110
5923.24 1152
5923.97 1179
5924.69 1100
5925.42 1285
5926.14 1209
5926.87 1162
5927.60 1234
5928.32 1240
5929.05 1328
5929.78 1233
5930.50 1184
5931.23 1203
5931.96 1248
5932.68 1308
5933.41 1193
5934.14 1268
5934.86 1338
5935.59 1321
5936.32 1324
5937.05 1381
5937.77 1384
5938.50 1618
5939.23 1643
5939.95 1662
5940.68 1710
5941.41 1864
5942.14 1872
5942.86 1672
5943.59 1838
5944.32 1842
5945.05 1705
5945.77 1730
5946.50 1554
5947.23 1456
5947.96 1492
5948.68 1551
5949.41 1521
5950.14 1413
5950.87 1472
5951.60 1419
5952.32 1424
5953.05 1397
5953.78 1446
5954.51 1413
5955.24 1411
5955.96 1627
5956.69 1519
5957.42 1578
5958.15 1547
5958.88 1626
5959.61 1582
5960.33 1565
5961.06 1464
5961.79 1616
5962.52 1664
5963.25 1694
5963.98 1554
5964.71 1544
5965.44 1527
5966.16 1608
5966.89 1663
5967.62 1672
5968.35 1717
5969.08 1684
5969.81 1733
5970.54 1795
5971.27 1846
5972.00 1865
5972.73 2013
5973.46 2076
5974.18 1916
5974.91 1952
5975.64 2011
5976.37 1951
5977.10 1921
5977.83 1979
5978.56 1828
5979.29 1926
5980.02 1938
5980.75 1955
5981.48 2040
5982.21 2101
5982.94 2083
5983.67 2157
5984.40 2114
5985.13 2147
5985.86 2165
5986.59 2218
5987.32 2298
5988.05 2445
5988.78 2329
5989.51 2397
5990.24 2302
5990.97 2393
5991.70 2245
5992.43 2182
5993.16 2350
5993.89 2464
5994.62 2387
5995.35 2277
5996.09 2377
5996.82 2522
5997.55 2584
5998.28 2392
5999.01 2412
5999.74 2511
6000.47 2675
6001.20 2662
6001.93 2773
6002.66 2702
6003.39 2714
6004.13 2628
6004.86 2490
6005.59 2604
6006.32 2642
6007.05 2479
6007.78 2286
6008.51 2485
6009.25 2547
6009.98 2600
6010.71 2703
6011.44 3038
6012.17 3200
6012.90 3555
6013.64 4072
6014.37 4775
6015.10 5364
6015.83 6089
6016.56 6759
6017.29 6951
6018.03 6972
6018.76 7090
6019.49 6645
6020.22 6122
6020.96 5810
6021.69 5273
6022.42 4537
6023.15 4061
6023.88 3527
6024.62 3000
6025.35 2609
6026.08 2443
6026.81 2185
6027.55 2024
6028.28 2080
6029.01 1994
6029.75 1793
6030.48 1721
6031.21 1847
6031.94 1885
6032.68 1790
6033.41 1807
6034.14 1713
6034.88 1729
6035.61 1679
6036.34 1717
6037.07 1647
6037.81 1643
6038.54 1580
6039.27 1538
6040.01 1641
6040.74 1540
6041.47 1675
6042.21 1693
6042.94 1765
6043.68 1821
6044.41 1761
6045.14 1780
6045.88 1747
6046.61 1755
6047.34 1860
6048.08 1859
6048.81 1969
6049.55 2062
6050.28 1998
6051.01 2015
6051.75 2070
6052.48 1958
6053.22 2056
6053.95 2251
6054.68 2209
6055.42 2269
6056.15 2203
6056.89 2203
6057.62 2245
6058.36 2246
6059.09 2233
6059.83 2181
6060.56 2217
6061.29 2242
6062.03 2104
6062.76 2054
6063.50 2118
6064.23 2126
6064.97 2012
6065.70 1998
6066.44 2049
6067.17 2033
6067.91 1996
6068.64 1966
6069.38 1966
6070.11 1944
6070.85 1962
6071.58 1876
6072.32 1878
6073.06 1841
6073.79 1873
6074.53 1876
6075.26 1902
6076.00 1905
6076.73 1884
6077.47 1804
6078.20 1792
6078.94 1822
6079.68 1850
6080.41 1726
6081.15 1738
6081.88 1645
6082.62 1688
6083.35 1627
6084.09 1666
6084.83 1661
6085.56 1632
6086.30 1550
6087.04 1585
6087.77 1552
6088.51 1503
6089.24 1499
6089.98 1523
6090.72 1517
6091.45 1555
6092.19 1583
6092.93 1547
6093.66 1598
6094.40 1599
6095.14 1586
6095.87 1506
6096.61 1584
6097.35 1582
6098.08 1582
6098.82 1547
6099.56 1476
6100.29 1482
6101.03 1540
6101.77 1556
6102.51 1402
6103.24 1459
6103.98 1438
6104.72 1444
6105.46 1440
6106.19 1452
6106.93 1428
6107.67 1386
6108.41 1460
6109.14 1354
6109.88 1492
6110.62 1421
6111.36 1438
6112.09 1462
6112.83 1476
6113.57 1466
6114.31 1483
6115.04 1521
6115.78 1487
6116.52 1611
6117.26 1562
6118.00 1525
6118.73 1491
6119.47 1536
6120.21 1569
6120.95 1453
6121.69 1517
6122.43 1476
6123.16 1340
6123.90 1397
6124.64 1407
6125.38 1509
6126.12 1539
6126.86 1511
6127.60 1516
6128.33 1501
6129.07 1565
6129.81 1597
6130.55 1568
6131.29 1475
6132.03 1629
6132.77 1688
6133.51 1605
6134.25 1555
6134.98 1602
6135.72 1640
6136.46 1629
6137.20 1564
6137.94 1607
6138.68 1719
6139.42 1661
6140.16 1570
6140.90 1643
6141.64 1829
6142.38 1721
6143.12 1817
6143.86 1748
6144.60 1782
6145.34 1693
6146.08 1709
6146.82 1655
6147.56 1667
6148.30 1703
6149.04 1714
6149.78 1722
6150.52 1710
6151.26 1590
6152.00 1592
6152.74 1598
6153.48 1691
6154.22 1712
6154.96 1633
6155.70 1638
6156.44 1672
6157.18 1700
6157.92 1742
6158.66 1771
6159.40 1848
6160.14 1841
6160.88 1792
6161.62 1654
6162.36 1792
6163.10 1866
6163.85 1727
6164.59 1665
6165.33 1832
6166.07 1953
6166.81 2027
6167.55 2018
6168.29 2196
6169.03 2386
6169.77 2363
6170.51 2397
6171.26 2478
6172.00 2670
6172.74 2734
6173.48 2642
6174.22 2625
6174.96 2504
6175.70 2391
6176.45 2500
6177.19 2443
6177.93 2430
6178.67 2451
6179.41 2372
6180.16 2427
6180.90 2283
6181.64 2377
6182.38 2175
6183.12 2208
6183.87 2382
6184.61 2265
6185.35 2292
6186.09 2440
6186.83 2360
6187.58 2364
6188.32 2488
6189.06 2517
6189.80 2486
6190.55 2422
6191.29 2478
6192.03 2524
6192.77 2602
6193.52 2694
6194.26 2753
6195.00 2755
6195.74 2831
6196.49 2899
6197.23 2974
6197.97 3138
6198.72 3297
6199.46 3251
6200.20 3274
6200.94 3101
6201.69 3136
6202.43 3232
6203.17 3164
6203.92 3197
6204.66 3240
6205.40 3362
6206.15 3532
6206.89 3593
6207.63 3975
6208.38 4667
6209.12 5706
6209.87 6805
6210.61 8236
6211.35 10013
6212.10 11532
6212.84 13329
6213.58 14601
6214.33 14696
6215.07 14346
6215.82 13503
6216.56 12112
6217.30 10434
6218.05 8599
6218.79 7304
6219.54 5961
6220.28 4900
6221.02 4293
6221.77 3913
6222.51 3317
6223.26 3083
6224.00 2962
6224.75 2768
6225.49 2741
6226.24 2622
6226.98 2690
6227.73 2765
6228.47 2637
6229.21 2707
6229.96 2617
6230.70 2432
6231.45 2356
6232.19 2240
6232.94 2103
6233.68 1999
6234.43 1992
6235.17 1926
6235.92 1974
6236.67 1940
6237.41 1832
6238.16 1959
6238.90 1874
6239.65 1903
6240.39 1887
6241.14 1935
6241.88 1831
6242.63 1972
6243.37 2087
6244.12 1965
6244.87 1860
6245.61 1909
6246.36 2045
6247.10 2070
6247.85 2173
6248.59 2394
6249.34 2548
6250.09 2598
6250.83 2728
6251.58 2876
6252.33 2766
6253.07 2790
6253.82 2940
6254.56 2796
6255.31 2720
6256.06 2666
6256.80 2607
6257.55 2629
6258.30 2468
6259.04 2450
6259.79 2408
6260.54 2373
6261.28 2386
6262.03 2241
6262.78 2249
6263.52 2336
6264.27 2276
6265.02 2235
6265.76 2241
6266.51 2209
6267.26 2350
6268.01 2238
6268.75 2314
6269.50 2245
6270.25 2325
6270.99 2279
6271.74 2313
6272.49 2288
6273.24 2296
6273.98 2344
6274.73 2434
6275.48 2375
6276.23 2454
6276.97 2596
6277.72 2761
6278.47 2816
6279.22 3053
6279.96 3013
6280.71 3008
6281.46 3177
6282.21 3137
6282.96 3017
6283.70 2957
6284.45 2739
6285.20 2661
6285.95 2508
6286.70 2380
6287.45 2275
6288.19 2206
6288.94 2197
6289.69 2216
6290.44 2370
6291.19 2311
6291.94 2399
6292.68 2440
6293.43 2441
6294.18 2519
6294.93 2477
6295.68 2634
6296.43 2602
6297.18 2516
6297.93 2313
6298.67 2218
6299.42 2071
6300.17 1986
6300.92 1950
6301.67 1817
6302.42 1801
6303.17 1762
6303.92 1862
6304.67 1899
6305.42 1739
6306.17 1770
6306.92 1846
6307.67 1856
6308.41 1869
6309.16 1910
6309.91 1860
6310.66 1740
6311.41 1690
6312.16 1777
6312.91 1729
6313.66 1633
6314.41 1687
6315.16 1783
6315.91 1924
6316.66 1852
6317.41 1751
6318.16 1856
6318.91 1954
6319.66 1941
6320.41 1912
6321.16 1891
6321.91 1961
6322.66 1941
6323.41 1891
6324.16 1829
6324.92 1893
6325.67 1811
6326.42 1686
6327.17 1650
6327.92 1590
6328.67 1598
6329.42 1684
6330.17 1511
6330.92 1537
6331.67 1504
6332.42 1583
6333.17 1521
6333.92 1532
6334.68 1582
6335.43 1554
6336.18 1518
6336.93 1426
6337.68 1484
6338.43 1529
6339.18 1490
6339.93 1401
6340.69 1397
6341.44 1491
6342.19 1398
6342.94 1431
6343.69 1506
6344.44 1441
6345.20 1529
6345.95 1432
6346.70 1451
6347.45 1458
6348.20 1487
6348.95 1381
6349.71 1380
6350.46 1409
6351.21 1345
6351.96 1440
6352.71 1418
6353.47 1327
6354.22 1459
6354.97 1479
6355.72 1484
6356.48 1586
6357.23 1519
6357.98 1564
6358.73 1622
6359.49 1507
6360.24 1538
6360.99 1480
6361.74 1523
6362.50 1499
6363.25 1388
6364.00 1355
6364.76 1279
6365.51 1312
6366.26 1269
6367.01 1313
6367.77 1274
6368.52 1322
6369.27 1346
6370.03 1366
6370.78 1322
6371.53 1441
6372.29 1393
6373.04 1247
6373.79 1299
6374.55 1304
6375.30 1276
6376.05 1220
6376.81 1253
6377.56 1240
6378.31 1261
6379.07 1148
6379.82 1327
6380.58 1371
6381.33 1211
6382.08 1224
6382.84 1329
6383.59 1377
6384.35 1330
6385.10 1299
6385.85 1245
6386.61 1188
6387.36 1381
6388.12 1234
6388.87 1176
6389.62 1214
6390.38 1152
6391.13 1129
6391.89 1120
6392.64 1195
6393.40 1171
6394.15 1258
6394.91 1210
6395.66 1140
6396.42 1177
6397.17 1206
6397.93 1217
6398.68 1166
6399.44 1163
6400.19 1208
6400.95 1260
6401.70 1179
6402.46 1050
6403.21 1095
6403.97 1047
6404.72 1069
6405.48 1074
6406.23 1206
6406.99 1140
6407.74 1120
6408.50 1167
6409.25 1078
6410.01 1150
6410.76 1116
6411.52 1053
6412.28 1097
6413.03 1076
6413.79 1184
6414.54 1146
6415.30 1088
6416.05 1119
6416.81 1124
6417.57 1174
6418.32 1142
6419.08 1195
6419.83 1164
6420.59 1171
6421.35 1060
6422.10 1076
6422.86 1161
6423.62 1294
6424.37 1128
6425.13 1172
6425.89 1126
6426.64 1156
6427.40 1243
6428.15 1179
6428.91 1137
6429.67 1183
6430.42 1120
6431.18 1219
6431.94 1219
6432.70 1218
6433.45 1140
6434.21 1189
6434.97 1201
6435.72 1172
6436.48 1317
6437.24 1136
6437.99 1129
6438.75 1275
6439.51 1258
6440.27 1273
6441.02 1329
6441.78 1320
6442.54 1270
6443.30 1338
6444.05 1373
6444.81 1336
6445.57 1314
6446.33 1241
6447.08 1223
6447.84 1223
6448.60 1221
6449.36 1176
6450.12 1212
6450.87 1191
6451.63 1188
6452.39 1136
6453.15 1215
6453.91 1269
6454.66 1338
6455.42 1221
6456.18 1210
6456.94 1223
6457.70 1257
6458.46 1270
6459.21 1168
6459.97 1251
6460.73 1254
6461.49 1236
6462.25 1192
6463.01 1254
6463.77 1302
6464.52 1311
6465.28 1333
6466.04 1221
6466.80 1236
6467.56 1347
6468.32 1362
6469.08 1223
6469.84 1241
6470.60 1295
6471.36 1303
6472.11 1327
6472.87 1329
6473.63 1363
6474.39 1382
6475.15 1308
6475.91 1368
6476.67 1370
6477.43 1417
6478.19 1366
6478.95 1454
6479.71 1322
6480.47 1304
6481.23 1336
6481.99 1510
6482.75 1579
6483.51 1604
6484.27 1536
6485.03 1420
6485.79 1477
6486.55 1597
6487.31 1499
6488.07 1478
6488.83 1632
6489.59 1667
6490.35 1701
6491.11 1644
6491.87 1680
6492.63 1700
6493.39 1719
6494.15 1712
6494.91 1795
6495.67 1825
6496.43 1888
6497.19 1934
6497.95 1864
6498.71 1953
6499.48 1934
6500.24 2017
6501.00 2060
6501.76 2067
6502.52 2027
6503.28 1926
6504.04 1985
6504.80 1999
6505.56 1900
6506.32 1902
6507.09 2045
6507.85 2169
6508.61 2066
6509.37 2191
6510.13 2274
6510.89 2288
6511.65 2327
6512.42 2483
6513.18 2699
6513.94 2967
6514.70 3234
6515.46 3271
6516.22 3538
6516.99 3634
6517.75 3781
6518.51 3695
6519.27 3595
6520.03 3377
6520.80 3364
6521.56 3285
6522.32 3421
6523.08 3506
6523.84 3729
6524.61 4157
6525.37 4386
6526.13 4901
6526.89 5399
6527.66 5407
6528.42 5491
6529.18 5442
6529.94 5633
6530.71 5513
6531.47 5212
6532.23 4905
6533.00 4776
6533.76 4186
6534.52 4026
6535.28 4024
6536.05 3887
6536.81 3827
6537.57 3931
6538.34 4159
6539.10 4461
6539.86 4706
6540.63 5005
6541.39 5003
6542.15 5047
6542.92 4908
6543.68 4565
6544.44 4196
6545.21 3764
6545.97 3372
6546.73 2985
6547.50 2628
6548.26 2481
6549.02 2259
6549.79 2252
6550.55 2116
6551.31 2092
6552.08 2221
6552.84 2171
6553.61 2038
6554.37 2071
6555.13 2170
6555.90 2238
6556.66 2331
6557.43 2175
6558.19 2100
6558.96 2091
6559.72 2147
6560.48 2157
6561.25 2207
6562.01 2189
6562.78 2285
6563.54 2262
6564.31 2319
6565.07 2277
6565.84 2278
6566.60 2433
6567.37 2380
6568.13 2427
6568.90 2516
6569.66 2510
6570.43 2437
6571.19 2424
6571.96 2441
6572.72 2472
6573.49 2520
6574.25 2492
6575.02 2565
6575.78 2520
6576.55 2804
6577.31 2798
6578.08 3009
6578.84 3183
6579.61 3159
6580.37 3220
6581.14 3127
6581.91 3020
6582.67 2936
6583.44 2814
6584.20 2760
6584.97 2761
6585.73 2623
6586.50 2609
6587.27 2489
6588.03 2596
6588.80 2575
6589.56 2394
6590.33 2480
6591.10 2796
6591.86 2733
6592.63 2735
6593.39 3027
6594.16 3271
6594.93 3357
6595.69 3452
6596.46 3749
6597.23 4164
6597.99 4202
6598.76 4212
6599.53 4289
6600.29 4311
6601.06 4195
6601.83 4011
6602.59 3779
6603.36 3538
6604.13 3310
6604.89 3077
6605.66 2945
6606.43 2789
6607.20 2732
6607.96 2688
6608.73 2674
6609.50 2611
6610.26 2628
6611.03 2498
6611.80 2543
6612.57 2505
6613.33 2600
6614.10 2601
6614.87 2554
6615.64 2634
6616.40 2635
6617.17 2530
6617.94 2612
6618.71 2516
6619.48 2546
6620.24 2560
6621.01 2414
6621.78 2562
6622.55 2578
6623.32 2637
6624.08 2719
6624.85 2714
6625.62 2731
6626.39 2773
6627.16 2671
6627.92 2648
6628.69 2556
6629.46 2559
6630.23 2656
6631.00 2688
6631.77 2754
6632.54 2825
6633.30 3033
6634.07 3369
6634.84 3855
6635.61 4277
6636.38 4941
6637.15 5889
6637.92 6771
6638.69 7388
6639.45 7621
6640.22 8002
6640.99 7786
6641.76 7018
6642.53 6266
6643.30 5684
6644.07 4741
6644.84 4107
6645.61 3456
6646.38 3119
6647.15 2952
6647.92 2568
6648.69 2424
6649.46 2474
6650.22 2312
6650.99 2303
6651.76 2175
6652.53 2110
6653.30 2128
6654.07 2205
6654.84 2155
6655.61 2112
6656.38 2074
6657.15 2105
6657.92 2030
6658.69 2007
6659.46 1950
6660.23 1778
6661.00 1829
6661.77 1867
6662.54 1802
6663.31 1854
6664.09 1793
6664.86 1879
6665.63 1820
6666.40 1763
6667.17 1854
6667.94 1887
6668.71 1786
6669.48 1728
6670.25 1791
6671.02 1859
6671.79 1853
6672.56 1926
6673.33 1905
6674.10 2088
6674.88 2227
6675.65 2104
6676.42 2169
6677.19 2166
6677.96 2300
6678.73 2210
6679.50 2233
6680.27 2217
6681.05 1980
6681.82 1979
6682.59 1875
6683.36 1834
6684.13 1905
6684.90 1806
6685.67 1800
6686.45 1930
6687.22 1890
6687.99 1923
6688.76 2023
6689.53 2141
6690.31 2154
6691.08 2101
6691.85 2100
6692.62 2063
6693.39 2089
6694.17 2013
6694.94 1918
6695.71 1903
6696.48 1920
6697.25 1863
6698.03 1822
6698.80 1850
6699.57 1779
6700.34 1773
6701.12 1833
6701.89 1797
6702.66 1781
6703.43 1787
6704.21 1790
6704.98 1867
6705.75 1801
6706.53 1669
6707.30 1715
6708.07 1784
6708.84 1778
6709.62 1703
6710.39 1624
6711.16 1642
6711.94 1668
6712.71 1703
6713.48 1722
6714.26 1701
6715.03 1585
6715.80 1653
6716.58 1659
6717.35 1740
6718.12 1632
6718.90 1574
6719.67 1520
6720.45 1541
6721.22 1453
6721.99 1487
6722.77 1506
6723.54 1438
6724.31 1489
6725.09 1489
6725.86 1491
6726.64 1489
6727.41 1508
6728.18 1322
6728.96 1405
6729.73 1436
6730.51 1488
6731.28 1430
6732.06 1334
6732.83 1303
6733.60 1299
6734.38 1255
6735.15 1224
6735.93 1238
6736.70 1261
6737.48 1359
6738.25 1277
6739.03 1342
6739.80 1313
6740.58 1305
6741.35 1247
6742.13 1336
6742.90 1312
6743.68 1259
6744.45 1304
6745.23 1335
6746.00 1360
6746.78 1300
6747.55 1270
6748.33 1302
6749.10 1327
6749.88 1303
6750.65 1244
6751.43 1331
6752.20 1289
6752.98 1470
6753.75 1400
6754.53 1416
6755.31 1551
6756.08 1559
6756.86 1425
6757.63 1441
6758.41 1397
6759.19 1476
6759.96 1418
6760.74 1458
6761.51 1314
6762.29 1390
6763.07 1362
6763.84 1258
6764.62 1259
6765.39 1261
6766.17 1303
6766.95 1219
6767.72 1253
6768.50 1233
6769.28 1303
6770.05 1318
6770.83 1259
6771.61 1255
6772.38 1249
6773.16 1119
6773.94 1194
6774.71 1300
6775.49 1259
6776.27 1192
6777.04 1289
6777.82 1192
6778.60 1188
6779.37 1279
6780.15 1242
6780.93 1260
6781.71 1279
6782.48 1329
6783.26 1314
6784.04 1333
6784.81 1250
6785.59 1343
6786.37 1257
6787.15 1332
6787.92 1367
6788.70 1369
6789.48 1319
6790.26 1247
6791.04 1262
6791.81 1267
6792.59 1241
6793.37 1244
6794.15 1211
6794.92 1256
6795.70 1337
6796.48 1226
6797.26 1218
6798.04 1243
6798.81 1191
6799.59 1107
6800.37 1161
6801.15 1224
6801.93 1177
6802.71 1118
6803.48 1205
6804.26 1230
6805.04 1270
6805.82 1284
6806.60 1242
6807.38 1251
6808.16 1288
6808.94 1148
6809.71 1167
6810.49 1236
6811.27 1105
6812.05 1141
6812.83 1243
6813.61 1216
6814.39 1145
6815.17 1237
6815.95 1197
6816.73 1152
6817.50 1187
6818.28 1297
6819.06 1281
6819.84 1272
6820.62 1265
6821.40 1384
6822.18 1454
6822.96 1523
6823.74 1393
6824.52 1410
6825.30 1454
6826.08 1407
6826.86 1431
6827.64 1405
6828.42 1331
6829.20 1359
6829.98 1464
6830.76 1276
6831.54 1252
6832.32 1235
6833.10 1220
6833.88 1227
6834.66 1240
6835.44 1202
6836.22 1245
6837.00 1181
6837.78 1202
6838.56 1235
6839.34 1178
6840.12 1236
6840.90 1315
6841.68 1231
6842.46 1286
6843.24 1200
6844.03 1178
6844.81 1205
6845.59 1151
6846.37 1197
6847.15 1148
6847.93 1289
6848.71 1266
6849.49 1206
6850.27 1381
6851.05 1515
6851.84 1595
6852.62 1678
6853.40 1905
6854.18 2167
6854.96 2433
6855.74 2449
6856.52 2434
6857.30 2259
6858.09 2313
6858.87 2241
6859.65 2023
6860.43 1822
6861.21 1712
6861.99 1667
6862.78 1593
6863.56 1617
6864.34 1583
6865.12 1521
6865.90 1479
6866.69 1322
6867.47 1329
6868.25 1383
6869.03 1404
6869.82 1454
6870.60 1381
6871.38 1334
6872.16 1372
6872.94 1320
6873.73 1342
6874.51 1246
6875.29 1239
6876.07 1161
6876.86 1222
6877.64 1218
6878.42 1099
6879.21 1091
6879.99 1095
6880.77 1213
6881.55 1259
6882.34 1246
6883.12 1235
6883.90 1219
6884.69 1195
6885.47 1304
6886.25 1317
6887.04 1235
6887.82 1299
6888.60 1359
6889.39 1367
6890.17 1310
6890.95 1251
6891.74 1395
6892.52 1382
6893.30 1377
6894.09 1354
6894.87 1471
6895.65 1410
6896.44 1388
6897.22 1340
6898.01 1239
6898.79 1263
6899.57 1337
6900.36 1352
6901.14 1440
6901.93 1360
6902.71 1343
6903.49 1363
6904.28 1382
6905.06 1360
6905.85 1297
6906.63 1385
6907.42 1393
6908.20 1457
6908.98 1379
6909.77 1353
6910.55 1362
6911.34 1421
6912.12 1297
6912.91 1232
6913.69 1286
6914.48 1230
6915.26 1331
6916.05 1314
6916.83 1304
6917.62 1304
6918.40 1269
6919.19 1264
6919.97 1316
6920.76 1346
6921.54 1321
6922.33 1325
6923.11 1387
6923.90 1308
6924.68 1273
6925.47 1296
6926.25 1295
6927.04 1332
6927.82 1274
6928.61 1372
6929.40 1419
6930.18 1361
6930.97 1401
6931.75 1436
6932.54 1382
6933.32 1398
6934.11 1354
6934.90 1433
6935.68 1400
6936.47 1372
6937.25 1336
6938.04 1295
6938.83 1378
6939.61 1400
6940.40 1352
6941.19 1457
6941.97 1341
6942.76 1420
6943.54 1451
6944.33 1416
6945.12 1546
6945.90 1568
6946.69 1668
6947.48 1795
6948.26 1672
6949.05 1601
6949.84 1664
6950.62 1690
6951.41 1658
6952.20 1670
6952.99 1722
6953.77 1716
6954.56 1669
6955.35 1756
6956.13 1664
6956.92 1683
6957.71 1801
6958.50 1753
6959.28 1750
6960.07 1799
6960.86 1896
6961.64 1775
6962.43 1854
6963.22 1896
6964.01 1808
6964.80 1924
6965.58 1898
6966.37 1980
6967.16 1869
6967.95 1831
6968.73 1964
6969.52 1898
6970.31 2039
6971.10 2074
6971.89 2076
6972.67 2055
6973.46 2071
6974.25 2164
6975.04 2225
6975.83 2332
6976.62 2202
6977.40 2255
6978.19 2361
6978.98 2390
6979.77 2324
6980.56 2289
6981.35 2327
6982.13 2518
6982.92 2692
6983.71 2697
6984.50 2897
6985.29 3250
6986.08 3437
6986.87 4051
6987.66 4835
6988.45 5521
6989.23 6292
6990.02 7003
6990.81 7348
6991.60 7379
6992.39 6954
6993.18 6413
6993.97 5556
6994.76 4804
6995.55 4265
6996.34 4008
6997.13 3579
6997.92 3390
6998.71 3103
6999.50 3254
7000.29 3483
7001.07 3961
7001.86 4547
7002.65 5164
7003.44 5759
7004.23 6248
7005.02 6584
7005.81 6778
7006.60 6122
7007.39 5470
7008.18 4759
7008.97 4443
7009.76 3727
7010.55 3218
7011.34 2862
7012.14 2537
7012.93 2167
7013.72 2039
7014.51 2112
7015.30 1992
7016.09 1980
7016.88 1962
7017.67 1962
7018.46 2071
7019.25 1935
7020.04 1931
7020.83 1911
7021.62 1929
7022.41 1889
7023.20 1750
7024.00 1782
7024.79 1817
7025.58 1774
7026.37 1702
7027.16 1874
7027.95 2011
7028.74 2018
7029.53 1934
7030.32 2029
7031.12 2015
7031.91 1990
7032.70 1836
7033.49 1850
7034.28 1760
7035.07 1750
7035.87 1689
7036.66 1713
7037.45 1710
7038.24 1689
7039.03 1709
7039.82 1646
7040.62 1784
7041.41 1790
7042.20 1895
7042.99 1892
7043.78 1955
7044.58 1980
7045.37 1962
7046.16 1931
7046.95 1878
7047.75 1851
7048.54 1726
7049.33 1796
7050.12 1797
7050.92 1763
7051.71 1798
7052.50 1756
7053.29 1900
7054.09 1888
7054.88 1879
7055.67 1963
7056.46 1917
7057.26 1899
7058.05 1715
7058.84 1781
7059.64 1779
7060.43 1718
7061.22 1683
7062.02 1728
7062.81 1712
7063.60 1677
7064.39 1657
7065.19 1651
7065.98 1792
7066.77 1676
7067.57 1666
7068.36 1644
7069.16 1688
7069.95 1694
7070.74 1758
7071.54 1640
7072.33 1569
7073.12 1679
7073.92 1713
7074.71 1681
7075.51 1745
7076.30 1519
7077.09 1525
7077.89 1609
7078.68 1552
7079.48 1606
7080.27 1482
7081.06 1581
7081.86 1683
7082.65 1513
7083.45 1491
7084.24 1505
7085.04 1468
7085.83 1481
7086.62 1402
7087.42 1429
7088.21 1372
7089.01 1479
7089.80 1403
7090.60 1317
7091.39 1435
7092.19 1493
7092.98 1606
7093.78 1673
7094.57 1675
7095.37 1768
7096.16 1999
7096.96 2080
7097.75 2069
7098.55 1926
7099.34 1965
7100.14 1859
7100.93 1667
7101.73 1556
7102.52 1513
7103.32 1492
7104.11 1423
7104.91 1390
7105.71 1442
7106.50 1390
7107.30 1503
7108.09 1540
7108.89 1446
7109.68 1317
7110.48 1354
7111.28 1344
7112.07 1334
7112.87 1262
7113.66 1256
7114.46 1230
7115.26 1195
7116.05 1209
7116.85 1172
7117.65 1140
7118.44 1151
7119.24 1247
7120.03 1214
7120.83 1129
7121.63 1101
7122.42 1105
7123.22 1167
7124.02 1166
7124.81 1209
7125.61 1232
7126.41 1132
7127.20 1226
7128.00 1149
7128.80 1067
7129.59 1148
7130.39 1178
7131.19 1223
7131.99 1205
7132.78 1258
7133.58 1258
7134.38 1175
7135.17 1098
7135.97 1131
7136.77 1208
7137.57 1133
7138.36 1092
7139.16 1081
7139.96 1058
7140.76 1120
7141.55 1129
7142.35 1084
7143.15 1117
7143.95 1099
7144.74 1091
7145.54 1078
7146.34 1118
7147.14 1104
7147.94 1153
7148.73 1186
7149.53 1184
7150.33 1113
7151.13 1051
7151.93 1088
7152.72 1098
7153.52 1074
7154.32 1075
7155.12 1155
7155.92 1107
7156.72 1098
7157.51 1104
7158.31 1066
7159.11 1022
7159.91 1077
7160.71 1121
7161.51 1116
7162.31 1069
7163.11 1087
7163.90 1102
7164.70 1043
7165.50 1033
7166.30 1117
7167.10 1083
7167.90 1096
7168.70 1064
7169.50 1003
7170.30 1021
7171.10 1067
7171.90 1078
7172.69 1059
7173.49 1052
7174.29 1063
7175.09 1080
7175.89 998
7176.69 1012
7177.49 950
7178.29 969
7179.09 999
7179.89 940
7180.69 919
7181.49 906
7182.29 1058
7183.09 948
7183.89 961
7184.69 985
7185.49 1027
7186.29 1024
7187.09 1025
7187.89 1034
7188.69 1070
7189.49 1052
7190.29 997
7191.09 972
7191.89 993
7192.69 1038
7193.49 970
7194.29 985
7195.09 953
7195.89 958
7196.70 962
7197.50 981
7198.30 945
7199.10 975
7199.90 910
7200.70 888
7201.50 925
7202.30 902
7203.10 956
7203.90 933
7204.70 933
7205.51 924
7206.31 892
7207.11 994
7207.91 959
7208.71 915
7209.51 982
7210.31 919
7211.12 927
7211.92 1021
7212.72 962
7213.52 941
7214.32 867
7215.12 884
7215.92 911
7216.73 937
7217.53 922
7218.33 901
7219.13 850
7219.93 860
7220.74 833
7221.54 896
7222.34 890
7223.14 891
7223.94 903
7224.75 822
7225.55 932
7226.35 947
7227.15 959
7227.96 1030
7228.76 914
7229.56 972
7230.36 975
7231.17 925
7231.97 946
7232.77 918
7233.57 988
7234.38 941
7235.18 864
7235.98 947
7236.79 946
7237.59 930
7238.39 894
7239.19 931
7240.00 921
7240.80 927
7241.60 1053
7242.41 993
7243.21 906
7244.01 997
7244.82 1030
7245.62 1090
7246.42 1059
7247.23 1032
7248.03 1007
7248.83 1009
7249.64 1091
7250.44 1034
7251.25 1044
7252.05 1065
7252.85 1056
7253.66 1117
7254.46 1062
7255.27 1020
7256.07 1014
7256.87 989
7257.68 1001
7258.48 1028
7259.29 1041
7260.09 1161
7260.89 1109
7261.70 1039
7262.50 1045
7263.31 1127
7264.11 1100
7264.92 1172
7265.72 1217
7266.53 1264
7267.33 1241
7268.13 1240
7268.94 1261
7269.74 1219
7270.55 1253
7271.35 1198
7272.16 1273
7272.96 1288
7273.77 1293
7274.57 1262
7275.38 1233
7276.18 1268
7276.99 1309
7277.79 1367
7278.60 1179
7279.40 1217
7280.21 1342
7281.01 1253
7281.82 1302
7282.63 1363
7283.43 1373
7284.24 1577
7285.04 1859
7285.85 2066
7286.65 2256
7287.46 2466
7288.27 2699
7289.07 2966
7289.88 3080
7290.68 2961
7291.49 2914
7292.29 2687
7293.10 2354
7293.91 2279
7294.71 2046
7295.52 1805
7296.33 1712
7297.13 1645
7297.94 1582
7298.74 1544
7299.55 1529
7300.36 1512
7301.16 1572
7301.97 1513
7302.78 1579
7303.58 1406
7304.39 1523
7305.20 1537
7306.00 1576
7306.81 1541
7307.62 1673
7308.42 1646
7309.23 1722
7310.04 1698
7310.84 1604
7311.65 1695
7312.46 1696
7313.27 1746
7314.07 1864
7314.88 1889
7315.69 1983
7316.50 1991
7317.30 2018
7318.11 1938
7318.92 1876
7319.72 1970
7320.53 2072
7321.34 2203
7322.15 2372
7322.96 2656
7323.76 2885
7324.57 3061
7325.38 3242
7326.19 3480
7326.99 3386
7327.80 3391
7328.61 3237
7329.42 2855
7330.23 2588
7331.03 2431
7331.84 2311
7332.65 2025
7333.46 2072
7334.27 1998
7335.08 1948
7335.88 2058
7336.69 2326
7337.50 2410
7338.31 2571
7339.12 2678
7339.93 2957
7340.74 2983
7341.54 2904
7342.35 2684
7343.16 2537
7343.97 2315
7344.78 2136
7345.59 1904
7346.40 1856
7347.21 1732
7348.02 1695
7348.82 1621
7349.63 1535
7350.44 1707
7351.25 1665
7352.06 1669
7352.87 1519
7353.68 1595
7354.49 1563
7355.30 1533
7356.11 1596
7356.92 1540
7357.73 1440
7358.54 1407
7359.35 1419
7360.16 1435
7360.97 1410
7361.78 1503
7362.59 1554
7363.40 1533
7364.21 1558
7365.02 1639
7365.83 1703
7366.64 1696
7367.45 1731
7368.26 1687
7369.07 1656
7369.88 1605
7370.69 1534
7371.50 1554
7372.31 1630
7373.12 1650
7373.93 1594
7374.74 1579
7375.55 1675
7376.36 1682
7377.17 1673
7377.98 1687
7378.79 1724
7379.60 1729
7380.42 1784
7381.23 1827
7382.04 1852
7382.85 2074
7383.66 2304
7384.47 2360
7385.28 2490
7386.09 2488
7386.90 2663
7387.71 2635
7388.53 2489
7389.34 2297
7390.15 2189
7390.96 1963
7391.77 1898
7392.58 1901
7393.39 1747
7394.21 1632
7395.02 1540
7395.83 1588
7396.64 1559
7397.45 1518
7398.27 1594
7399.08 1496
7399.89 1550
7400.70 1516
7401.51 1676
7402.33 1872
7403.14 1848
7403.95 1849
7404.76 1991
7405.57 2090
7406.39 1998
7407.20 2004
7408.01 1886
7408.82 1815
7409.64 1723
7410.45 1593
7411.26 1624
7412.07 1522
7412.89 1575
7413.70 1507
7414.51 1471
7415.32 1445
7416.14 1441
7416.95 1406
7417.76 1346
7418.58 1252
7419.39 1220
7420.20 1274
7421.02 1188
7421.83 1148
7422.64 1194
7423.45 1217
7424.27 1182
7425.08 1053
7425.89 1066
7426.71 1176
7427.52 1184
7428.33 1152
7429.15 1179
7429.96 1093
7430.78 1034
7431.59 1081
7432.40 1089
7433.22 1098
7434.03 1094
7434.84 1103
7435.66 1101
7436.47 1097
7437.29 1112
7438.10 1087
7438.91 1082
7439.73 1046
7440.54 1099
7441.36 1165
7442.17 1088
7442.99 1086
7443.80 1181
7444.61 1230
7445.43 1155
7446.24 1115
7447.06 1159
7447.87 1087
7448.69 1091
7449.50 1093
7450.32 1155
7451.13 1169
7451.95 1211
7452.76 1189
7453.58 1152
7454.39 1211
7455.21 1162
7456.02 1168
7456.84 1070
7457.65 1043
7458.47 1087
7459.28 1149
7460.10 1157
7460.91 1123
7461.73 1050
7462.54 1137
7463.36 1112
7464.17 1067
7464.99 1068
7465.80 1056
7466.62 1050
7467.44 1103
7468.25 1100
7469.07 1040
7469.88 1100
7470.70 1027
7471.51 1028
7472.33 1004
7473.15 1053
7473.96 1015
7474.78 1111
7475.59 1137
7476.41 1145
7477.23 1198
7478.04 989
7478.86 1022
7479.67 971
7480.49 1080
7481.31 1035
7482.12 990
7482.94 998
7483.76 997
7484.57 975
7485.39 928
7486.21 971
7487.02 1017
7487.84 1050
7488.66 1005
7489.47 1015
7490.29 922
7491.11 937
7491.92 948
7492.74 1048
7493.56 1050
7494.38 924
7495.19 959
7496.01 1039
7496.83 936
7497.64 934
7498.46 892
7499.28 971
7500.10 974
7500.91 926
7501.73 908
7502.55 963
7503.37 869
7504.18 842
7505.00 863
7505.82 856
7506.64 930
7507.46 923
7508.27 984
7509.09 857
7509.91 872
7510.73 860
7511.55 915
7512.36 885
7513.18 908
7514.00 847
7514.82 812
7515.64 894
7516.45 943
7517.27 857
7518.09 877
7518.91 869
7519.73 860
7520.55 891
7521.37 843
7522.18 899
7523.00 910
7523.82 879
7524.64 884
7525.46 844
7526.28 887
7527.10 792
7527.92 862
7528.74 879
7529.55 860
7530.37 856
7531.19 879
7532.01 919
7532.83 900
7533.65 804
7534.47 916
7535.29 921
7536.11 892
7536.93 913
7537.75 851
7538.57 882
7539.39 879
7540.21 899
7541.03 916
7541.84 858
7542.66 855
7543.48 887
7544.30 797
7545.12 855
7545.94 925
7546.76 964
7547.58 836
7548.40 873
7549.22 897
7550.04 892
7550.86 962
7551.68 992
7552.51 874
7553.33 861
7554.15 840
7554.97 897
7555.79 876
7556.61 933
7557.43 852
7558.25 888
7559.07 858
7559.89 901
7560.71 980
7561.53 975
7562.35 940
7563.17 1014
7563.99 1011
7564.81 1024
7565.64 956
7566.46 1021
7567.28 997
7568.10 982
7568.92 955
7569.74 889
7570.56 855
7571.38 865
7572.21 843
7573.03 880
7573.85 872
7574.67 862
7575.49 857
7576.31 894
7577.13 850
7577.96 868
7578.78 901
7579.60 945
7580.42 873
7581.24 920
7582.07 912
7582.89 866
7583.71 840
7584.53 825
7585.35 859
7586.18 798
7587.00 860
7587.82 823
7588.64 794
7589.46 849
7590.29 882
7591.11 909
7591.93 868
7592.75 953
7593.58 816
7594.40 877
7595.22 850
7596.04 902
7596.87 865
7597.69 923
7598.51 921
7599.34 877
7600.16 876
7600.98 877
7601.80 908
7602.63 858
7603.45 831
7604.27 947
7605.10 930
7605.92 943
7606.74 998
7607.57 966
7608.39 1040
7609.21 1026
7610.04 1110
7610.86 1134
7611.68 1088
7612.51 1053
7613.33 1052
7614.15 1068
7614.98 944
7615.80 883
7616.62 942
7617.45 1008
7618.27 1015
7619.10 1023
7619.92 919
7620.74 972
7621.57 987
7622.39 1032
7623.22 967
7624.04 1006
7624.86 937
7625.69 919
7626.51 837
7627.34 837
7628.16 901
7628.99 930
7629.81 968
7630.64 901
7631.46 958
7632.28 969
7633.11 1013
7633.93 1148
7634.76 1254
7635.58 1259
7636.41 1230
7637.23 1231
7638.06 1229
7638.88 1130
7639.71 1073
7640.53 1006
7641.36 948
7642.18 912
7643.01 886
7643.83 857
7644.66 843
7645.48 840
7646.31 888
7647.14 829
7647.96 759
7648.79 784
7649.61 842
7650.44 814
7651.26 767
7652.09 836
7652.91 808
7653.74 810
7654.57 883
7655.39 857
7656.22 786
7657.04 789
7657.87 795
7658.70 857
7659.52 823
7660.35 817
7661.17 762
7662.00 784
7662.83 823
7663.65 809
7664.48 897
7665.31 853
7666.13 779
7666.96 782
7667.79 793
7668.61 791
7669.44 757
7670.27 797
7671.09 824
7671.92 854
7672.75 839
7673.57 791
7674.40 811
7675.23 832
7676.05 801
7676.88 740
7677.71 727
7678.53 857
7679.36 793
7680.19 737
7681.02 747
7681.84 814
7682.67 809
7683.50 786
7684.33 779
7685.15 782
7685.98 855
7686.81 829
7687.64 849
7688.46 842
7689.29 759
7690.12 781
7690.95 853
7691.77 900
7692.60 862
7693.43 852
7694.26 839
7695.09 821
7695.91 879
7696.74 850
7697.57 802
7698.40 828
7699.23 799
7700.06 778
7700.88 785
7701.71 871
7702.54 895
7703.37 876
7704.20 833
7705.03 830
7705.85 775
7706.68 852
7707.51 848
7708.34 827
7709.17 863
7710.00 861
7710.83 896
7711.66 914
7712.48 909
7713.31 932
7714.14 887
7714.97 941
7715.80 917
7716.63 987
7717.46 952
7718.29 916
7719.12 900
7719.95 1007
7720.78 888
7721.61 908
7722.44 909
7723.27 912
7724.09 857
7724.92 832
7725.75 903
7726.58 839
7727.41 888
7728.24 974
7729.07 1001
7729.90 991
7730.73 939
7731.56 977
7732.39 954
7733.22 902
7734.05 869
7734.88 909
7735.71 926
7736.54 931
7737.37 937
7738.20 966
7739.03 910
7739.86 875
7740.70 926
7741.53 923
7742.36 968
7743.19 1022
7744.02 1002
7744.85 971
7745.68 923
7746.51 961
7747.34 1093
7748.17 1134
7749.00 1365
7749.83 1658
7750.66 1928
7751.50 2104
7752.33 2262
7753.16 2365
7753.99 2508
7754.82 2257
7755.65 1976
7756.48 1797
7757.31 1514
7758.15 1325
7758.98 1196
7759.81 1130
7760.64 1041
7761.47 1044
7762.30 1010
7763.13 985
7763.97 895
7764.80 982
7765.63 888
7766.46 918
7767.29 925
7768.13 963
7768.96 962
7769.79 959
7770.62 968
7771.45 796
7772.29 810
7773.12 766
7773.95 796
7774.78 728
7775.62 750
7776.45 743
7777.28 739
7778.11 827
7778.95 723
7779.78 804
7780.61 841
7781.44 883
7782.28 861
7783.11 836
7783.94 799
7784.77 777
7785.61 844
7786.44 911
7787.27 883
7788.11 859
7788.94 858
7789.77 889
7790.61 934
7791.44 972
7792.27 931
7793.10 940
7793.94 989
7794.77 833
7795.60 791
7796.44 839
7797.27 833
7798.11 905
7798.94 960
7799.77 832
7800.61 871
7801.44 851
7802.27 727
7803.11 795
7803.94 891
7804.78 841
7805.61 855
7806.44 816
7807.28 832
7808.11 798
7808.95 867
7809.78 857
7810.61 879
7811.45 952
7812.28 920
7813.12 894
7813.95 805
7814.79 822
7815.62 845
7816.45 943
7817.29 877
7818.12 897
7818.96 974
7819.79 1049
7820.63 965
7821.46 975
7822.30 931
7823.13 922
7823.97 955
7824.80 954
7825.64 904
7826.47 908
7827.31 954
7828.14 943
7828.98 989
7829.81 996
7830.65 985
7831.48 921
7832.32 906
7833.15 889
7833.99 914
7834.83 879
7835.66 832
7836.50 770
7837.33 753
7838.17 767
7839.00 793
7839.84 800
7840.68 826
7841.51 751
7842.35 780
7843.18 782
7844.02 775
7844.86 812
7845.69 814
7846.53 782
7847.36 807
7848.20 759
7849.04 787
7849.87 835
7850.71 787
7851.55 822
7852.38 809
7853.22 704
7854.05 705
7854.89 729
7855.73 787
7856.56 788
7857.40 784
7858.24 779
7859.08 687
7859.91 740
7860.75 782
7861.59 822
7862.42 785
7863.26 754
7864.10 782
7864.93 807
7865.77 748
7866.61 736
7867.45 876
7868.28 747
7869.12 736
7869.96 762
7870.80 819
7871.63 813
7872.47 748
7873.31 723
7874.15 708
7874.98 738
7875.82 831
7876.66 785
7877.50 749
7878.33 710
7879.17 770
7880.01 723
7880.85 732
7881.69 761
7882.52 769
7883.36 783
7884.20 774
7885.04 709
7885.88 742
7886.71 733
7887.55 803
7888.39 822
7889.23 797
7890.07 789
7890.91 873
7891.75 868
7892.58 918
7893.42 887
7894.26 858
7895.10 920
7895.94 927
7896.78 771
7897.62 739
7898.46 864
7899.29 857
7900.13 859
7900.97 774
7901.81 865
7902.65 792
7903.49 764
7904.33 873
7905.17 878
7906.01 797
7906.85 784
7907.69 760
7908.53 753
7909.37 837
7910.21 791
7911.04 688
7911.88 738
7912.72 711
7913.56 733
7914.40 775
7915.24 741
7916.08 761
7916.92 779
7917.76 815
7918.60 866
7919.44 886
7920.28 956
7921.12 1079
7921.96 1011
7922.80 1072
7923.64 1092
7924.48 1066
7925.32 1041
7926.16 980
7927.01 911
7927.85 916
7928.69 887
7929.53 852
7930.37 752
7931.21 853
7932.05 766
7932.89 743
7933.73 737
7934.57 739
7935.41 781
7936.25 803
7937.09 788
7937.93 780
7938.78 765
7939.62 759
7940.46 742
7941.30 699
7942.14 747
7942.98 716
7943.82 693
7944.66 749
7945.51 690
7946.35 698
7947.19 743
7948.03 753
7948.87 733
7949.71 695
7950.56 726
7951.40 783
7952.24 725
7953.08 714
7953.92 770
7954.76 712
7955.61 644
7956.45 742
7957.29 788
7958.13 771
7958.97 724
7959.82 710
7960.66 782
7961.50 771
7962.34 743
7963.19 744
7964.03 756
7964.87 737
7965.71 726
7966.56 722
7967.40 741
7968.24 679
7969.08 690
7969.93 727
7970.77 691
7971.61 719
7972.45 714
7973.30 761
7974.14 751
7974.98 652
7975.83 675
7976.67 675
7977.51 679
7978.36 720
7979.20 727
7980.04 680
7980.89 743
7981.73 651
7982.57 672
7983.42 670
7984.26 698
7985.10 702
7985.95 700
7986.79 677
7987.63 643
7988.48 659
7989.32 702
7990.16 764
7991.01 676
7991.85 679
7992.70 702
7993.54 713
7994.38 716
7995.23 680
7996.07 684
7996.92 622
7997.76 630
7998.60 645
7999.45 716
8000.29 713
8001.14 678
8001.98 670
8002.83 607
8003.67 614
8004.52 646
8005.36 672
8006.20 637
8007.05 664
8007.89 657
8008.74 632
8009.58 643
8010.43 667
8011.27 641
8012.12 671
8012.96 753
8013.81 696
8014.65 646
8015.50 683
8016.34 704
8017.19 669
8018.03 675
8018.88 657
8019.72 612
8020.57 690
8021.42 738
8022.26 679
8023.11 628
8023.95 587
8024.80 643
8025.64 698
8026.49 643
8027.33 670
8028.18 681
8029.03 689
8029.87 677
8030.72 675
8031.56 635
8032.41 639
8033.26 612
8034.10 623
8034.95 678
8035.79 673
8036.64 733
8037.49 696
8038.33 674
8039.18 758
8040.03 785
8040.87 757
8041.72 829
8042.57 773
8043.41 737
8044.26 762
8045.11 686
8045.95 686
8046.80 672
8047.65 639
8048.49 711
8049.34 758
8050.19 675
8051.03 596
8051.88 699
8052.73 690
8053.58 667
8054.42 656
8055.27 684
8056.12 672
8056.96 716
8057.81 646
8058.66 657
8059.51 617
8060.35 592
8061.20 640
8062.05 633
8062.90 600
8063.74 655
8064.59 644
8065.44 670
8066.29 711
8067.14 624
8067.98 562
8068.83 707
8069.68 659
8070.53 641
8071.38 710
8072.22 649
8073.07 623
8073.92 655
8074.77 647
8075.62 581
8076.46 609
8077.31 605
8078.16 622
8079.01 612
8079.86 603
8080.71 626
8081.56 586
8082.40 659
8083.25 647
8084.10 616
8084.95 616
8085.80 555
8086.65 545
8087.50 636
8088.35 655
8089.19 566
8090.04 557
8090.89 590
8091.74 589
8092.59 568
8093.44 600
8094.29 627
8095.14 618
8095.99 572
8096.84 630
8097.69 672
8098.54 641
8099.39 600
8100.24 689
8101.09 664
8101.94 611
8102.79 555
8103.63 567
8104.48 611
8105.33 626
8106.18 619
8107.03 620
8107.88 592
8108.73 599
8109.58 616
8110.43 608
8111.28 593
8112.14 640
8112.99 598
8113.84 568
8114.69 648
8115.54 603
8116.39 630
8117.24 603
8118.09 624
8118.94 574
8119.79 569
8120.64 606
8121.49 651
8122.34 641
8123.19 688
8124.04 693
8124.89 750
8125.74 653
8126.60 611
8127.45 637
8128.30 649
8129.15 636
8130.00 624
8130.85 637
8131.70 554
8132.55 590
8133.40 555
8134.26 583
8135.11 567
8135.96 560
8136.81 596
8137.66 620
8138.51 544
8139.37 537
8140.22 537
8141.07 547
8141.92 583
8142.77 558
8143.62 579
8144.48 564
8145.33 606
8146.18 642
8147.03 593
8147.88 565
8148.74 556
8149.59 605
8150.44 583
8151.29 599
8152.15 606
8153.00 557
8153.85 556
8154.70 619
8155.56 605
8156.41 583
8157.26 614
8158.11 635
8158.97 689
8159.82 611
8160.67 717
8161.52 671
8162.38 625
8163.23 607
8164.08 592
8164.94 628
8165.79 622
8166.64 595
8167.49 553
8168.35 563
8169.20 626
8170.05 515
8170.91 551
8171.76 523
8172.61 517
8173.47 517
8174.32 575
8175.17 596
8176.03 608
8176.88 586
8177.74 587
8178.59 548
8179.44 551
8180.30 516
8181.15 566
8182.00 528
8182.86 522
8183.71 511
8184.57 548
8185.42 503
8186.27 509
8187.13 594
8187.98 552
8188.84 590
8189.69 557
8190.55 535
8191.40 563
8192.25 544
8193.11 503
8193.96 548
8194.82 509
8195.67 580
8196.53 592
8197.38 595
8198.24 581
8199.09 534
8199.95 582
8200.80 515
8201.66 557
8202.51 552
8203.37 546
8204.22 566
8205.08 580
8205.93 502
8206.79 519
8207.64 566
8208.50 554
8209.35 569
8210.21 612
8211.06 569
8211.92 581
8212.77 696
8213.63 621
8214.48 581
8215.34 505
8216.20 531
8217.05 567
8217.91 512
8218.76 522
8219.62 516
8220.48 630
8221.33 602
8222.19 611
8223.04 600
8223.90 621
8224.76 621
8225.61 622
8226.47 576
8227.32 625
8228.18 638
8229.04 683
8229.89 615
8230.75 647
8231.61 591
8232.46 629
8233.32 640
8234.18 606
8235.03 586
8235.89 618
8236.75 585
8237.60 573
8238.46 638
8239.32 585
8240.17 548
8241.03 566
8241.89 554
8242.74 539
8243.60 554
8244.46 575
8245.32 610
8246.17 570
8247.03 543
8247.89 535
8248.74 545
8249.60 551
8250.46 585
8251.32 557
8252.17 584
8253.03 532
8253.89 522
8254.75 521
8255.60 596
8256.46 609
8257.32 599
8258.18 608
8259.04 591
8259.89 539
8260.75 548
8261.61 677
8262.47 617
8263.33 623
8264.18 560
8265.04 515
8265.90 622
8266.76 545
8267.62 531
8268.48 558
8269.33 581
8270.19 599
8271.05 586
8271.91 555
8272.77 527
8273.63 556
8274.49 591
8275.34 584
8276.20 487
8277.06 560
8277.92 600
8278.78 613
8279.64 565
8280.50 581
8281.36 566
8282.22 569
8283.08 577
8283.93 607
8284.79 633
8285.65 617
8286.51 580
8287.37 572
8288.23 559
8289.09 537
8289.95 517
8290.81 564
8291.67 586
8292.53 577
8293.39 575
8294.25 635
8295.11 611
8295.97 558
8296.83 584
8297.69 625
8298.55 615
8299.41 560
8300.27 549
8301.13 625
8301.99 581
8302.85 534
8303.71 568
8304.57 552
8305.43 541
8306.29 566
8307.15 607
8308.01 609
8308.87 580
8309.73 616
8310.59 658
8311.45 623
8312.31 542
8313.17 527
8314.03 589
8314.90 586
8315.76 621
8316.62 581
8317.48 556
8318.34 580
8319.20 583
8320.06 583
8320.92 574
8321.78 617
8322.64 587
8323.51 577
8324.37 605
8325.23 604
8326.09 573
8326.95 613
8327.81 599
8328.67 611
8329.54 607
8330.40 555
8331.26 533
8332.12 577
8332.98 591
8333.84 586
8334.71 614
8335.57 660
8336.43 601
8337.29 583
8338.15 529
8339.02 567
8339.88 561
8340.74 542
8341.60 578
8342.46 600
8343.33 588
8344.19 577
8345.05 595
8345.91 689
8346.78 642
8347.64 662
8348.50 651
8349.36 645
8350.23 598
8351.09 607
8351.95 677
8352.81 651
8353.68 625
8354.54 565
8355.40 572
8356.27 645
8357.13 598
8357.99 650
8358.86 670
8359.72 660
8360.58 680
8361.44 743
8362.31 702
8363.17 647
8364.03 690
8364.90 745
8365.76 693
8366.63 685
8367.49 657
8368.35 638
8369.22 681
8370.08 701
8370.94 613
8371.81 649
8372.67 741
8373.53 698
8374.40 713
8375.26 670
8376.13 709
8376.99 701
8377.85 669
8378.72 681
8379.58 733
8380.45 740
8381.31 706
8382.18 713
8383.04 760
8383.90 711
8384.77 736
8385.63 768
8386.50 696
8387.36 729
8388.23 692
8389.09 773
8389.96 752
8390.82 760
8391.69 788
8392.55 764
8393.42 786
8394.28 785
8395.15 844
8396.01 839
8396.88 892
8397.74 844
8398.61 887
8399.47 829
8400.34 844
8401.20 849
8402.07 830
8402.93 850
8403.80 860
8404.66 907
8405.53 887
8406.39 925
8407.26 822
8408.12 884
8408.99 920
8409.86 939
8410.72 972
8411.59 913
8412.45 930
8413.32 969
8414.19 928
8415.05 987
8415.92 1023
8416.78 1054
8417.65 1035
8418.52 1035
8419.38 1008
8420.25 1044
8421.11 1012
8421.98 973
8422.85 980
8423.71 1045
8424.58 972
8425.45 1045
8426.31 1075
8427.18 1078
8428.05 1097
8428.91 1158
8429.78 1072
8430.65 1195
8431.51 1158
8432.38 1199
8433.25 1212
8434.11 1230
8434.98 1265
8435.85 1259
8436.72 1279
8437.58 1227
8438.45 1289
8439.32 1362
8440.18 1461
8441.05 1345
8441.92 1434
8442.79 1426
8443.65 1458
8444.52 1449
8445.39 1539
8446.26 1588
8447.12 1613
8447.99 1576
8448.86 1635
8449.73 1722
8450.60 1739
8451.46 1889
8452.33 2110
8453.20 2117
8454.07 2141
8454.94 2253
8455.80 2308
8456.67 2628
8457.54 2835
8458.41 3051
8459.28 3420
8460.14 3850
8461.01 4302
8461.88 4585
8462.75 4369
8463.62 4097
8464.49 3880
8465.36 3493
8466.22 2953
8467.09 2554
8467.96 2447
8468.83 2260
8469.70 2111
8470.57 2213
8471.44 2424
8472.31 2649
8473.17 3016
8474.04 3310
8474.91 3634
8475.78 3897
8476.65 3958
8477.52 3673
8478.39 3322
8479.26 2950
8480.13 2606
8481.00 2301
8481.87 2095
8482.74 1803
8483.61 1645
8484.48 1510
8485.34 1469
8486.21 1418
8487.08 1435
8487.95 1380
8488.82 1430
8489.69 1401
8490.56 1310
8491.43 1314
8492.30 1339
8493.17 1245
8494.04 1229
8494.91 1201
8495.78 1246
8496.65 1225
8497.52 1284
8498.39 1287
8499.26 1257
8500.13 1343
8501.01 1349
8501.88 1246
8502.75 1201
8503.62 1329
8504.49 1274
8505.36 1250
8506.23 1154
8507.10 1212
8507.97 1095
8508.84 1101
8509.71 1128
8510.58 1160
8511.45 1248
8512.32 1335
8513.20 1384
8514.07 1394
8514.94 1359
8515.81 1345
8516.68 1315
8517.55 1409
8518.42 1362
8519.29 1323
8520.17 1250
8521.04 1245
8521.91 1287
8522.78 1249
8523.65 1283
8524.52 1357
8525.39 1252
8526.27 1262
8527.14 1337
8528.01 1449
8528.88 1421
8529.75 1440
8530.63 1484
8531.50 1529
8532.37 1425
8533.24 1452
8534.11 1481
8534.99 1485
8535.86 1541
8536.73 1311
8537.60 1402
8538.47 1473
8539.35 1454
8540.22 1506
8541.09 1564
8541.96 1422
8542.84 1500
8543.71 1508
8544.58 1564
8545.46 1672
8546.33 1576
8547.20 1542
8548.07 1541
8548.95 1479
8549.82 1377
8550.69 1407
8551.57 1284
8552.44 1324
8553.31 1391
8554.18 1315
8555.06 1190
8555.93 1185
8556.80 1171
8557.68 1130
8558.55 1121
8559.42 1271
8560.30 1181
8561.17 1154
8562.04 1159
8562.92 1165
8563.79 1187
8564.67 1095
8565.54 1070
8566.41 1055
8567.29 1059
8568.16 1065
8569.03 1058
8569.91 1068
8570.78 1003
8571.66 1014
8572.53 1043
8573.40 1042
8574.28 974
8575.15 951
8576.03 1053
8576.90 1048
8577.78 1055
8578.65 1020
8579.52 958
8580.40 1048
8581.27 1038
8582.15 952
8583.02 1011
8583.90 1023
8584.77 1025
8585.65 939
8586.52 1007
8587.40 952
8588.27 963
8589.15 964
8590.02 1013
8590.90 1001
8591.77 951
8592.65 913
8593.52 949
8594.40 985
8595.27 925
8596.15 943
8597.02 936
8597.90 939
8598.77 904
8599.65 916
8600.52 983
8601.40 1025
8602.28 948
8603.15 936
8604.03 949
8604.90 959
8605.78 1060
8606.65 1078
8607.53 1005
8608.41 1024
8609.28 1028
8610.16 1036
8611.03 983
8611.91 947
8612.79 1003
8613.66 1034
8614.54 1041
8615.41 1039
8616.29 1043
8617.17 1044
8618.04 1039
8618.92 1053
8619.80 1031
8620.67 1080
8621.55 1032
8622.43 1005
8623.30 1018
8624.18 983
8625.06 961
8625.93 1085
8626.81 1077
8627.69 1029
8628.56 1033
8629.44 1077
8630.32 1048
8631.20 1064
8632.07 1062
8632.95 1118
8633.83 1117
8634.70 1059
8635.58 1023
8636.46 1012
8637.34 1024
8638.21 970
8639.09 968
8639.97 1043
8640.85 1048
8641.72 1092
8642.60 1116
8643.48 1042
8644.36 1126
8645.23 1110
8646.11 1054
8646.99 1178
8647.87 1210
8648.75 1218
8649.62 1153
8650.50 1207
8651.38 1192
8652.26 1138
8653.14 1124
8654.01 1160
8654.89 1193
8655.77 1236
8656.65 1218
8657.53 1222
8658.41 1175
8659.29 1293
8660.16 1245
8661.04 1194
8661.92 1227
8662.80 1194
8663.68 1203
8664.56 1159
8665.44 1193
8666.31 1154
8667.19 1193
8668.07 1318
8668.95 1200
8669.83 1222
8670.71 1248
8671.59 1257
8672.47 1355
8673.35 1299
8674.23 1314
8675.11 1299
8675.99 1335
8676.86 1411
8677.74 1412
8678.62 1442
8679.50 1475
8680.38 1608
8681.26 1521
8682.14 1418
8683.02 1501
8683.90 1524
8684.78 1485
8685.66 1353
8686.54 1451
8687.42 1458
8688.30 1449
8689.18 1475
8690.06 1524
8690.94 1469
8691.82 1432
8692.70 1497
8693.58 1601
8694.46 1723
8695.34 1742
8696.22 1991
8697.10 2181
8697.98 2134
8698.86 2183
8699.74 2120
8700.62 2003
8701.51 2021
8702.39 1871
8703.27 1712
8704.15 1722
8705.03 1660
8705.91 1595
8706.79 1612
8707.67 1608
8708.55 1602
8709.43 1698
8710.31 1637
8711.20 1702
8712.08 1678
8712.96 1619
8713.84 1683
8714.72 1715
8715.60 1802
8716.48 1734
8717.36 1713
8718.25 1786
8719.13 1847
8720.01 1893
8720.89 1804
8721.77 1777
8722.65 1864
8723.54 1993
8724.42 1945
8725.30 1909
8726.18 2039
8727.06 2028
8727.95 2034
8728.83 2061
8729.71 2185
8730.59 2177
8731.47 2153
8732.36 2137
8733.24 2156
8734.12 2105
8735.00 2278
8735.89 2240
8736.77 2322
8737.65 2415
8738.53 2525
8739.42 2435
8740.30 2491
8741.18 2673
8742.06 2540
8742.95 2580
8743.83 2599
8744.71 2574
8745.59 2621
8746.48 2639
8747.36 2684
8748.24 2670
8749.13 2684
8750.01 2701
8750.89 2760
8751.78 2730
8752.66 2647
8753.54 2741
8754.43 2760
8755.31 2835
8756.19 2821
8757.08 2923
8757.96 2996
8758.84 3039
8759.73 2972
8760.61 3115
8761.49 3260
8762.38 3245
8763.26 3261
8764.15 3269
8765.03 3375
8765.91 3578
8766.80 3695
8767.68 3870
8768.57 4135
8769.45 4316
8770.33 4549
8771.22 4557
8772.10 4701
8772.99 4831
8773.87 4875
8774.75 4842
8775.64 4829
8776.52 4791
8777.41 4708
8778.29 4762
8779.18 4621
8780.06 4613
8780.95 4944
8781.83 5537
8782.72 6555
8783.60 8060
8784.49 10070
8785.37 12754
8786.26 15255
8787.14 17100
8788.03 17317
8788.91 17004
8789.80 16344
8790.68 14547
8791.57 12430
8792.45 10491
8793.34 8892
8794.22 7462
8795.11 6327
8795.99 5477
8796.88 4877
8797.76 4672
8798.65 4470
8799.53 4542
8800.42 4658
8801.31 4679
8802.19 4813
8803.08 5054
8803.96 5066
8804.85 5015
8805.74 4608
8806.62 4487
8807.51 4166
8808.39 3625
8809.28 3368
8810.17 3112
8811.05 2926
8811.94 2772
8812.82 2792
8813.71 2749
8814.60 2803
8815.48 2854
8816.37 2995
8817.26 2911
8818.14 2955
8819.03 2898
8819.92 2886
8820.80 2842
8821.69 2907
8822.58 2904
8823.46 2954
8824.35 3059
8825.24 3121
8826.12 3213
8827.01 3173
8827.90 3085
8828.78 2997
8829.67 2790
8830.56 2749
8831.45 2487
8832.33 2539
8833.22 2547
8834.11 2520
8835.00 2361
8835.88 2496
8836.77 2460
8837.66 2398
8838.55 2436
8839.43 2382
8840.32 2274
8841.21 2351
8842.10 2423
8842.98 2415
8843.87 2444
8844.76 2489
8845.65 2457
8846.54 2451
8847.42 2554
8848.31 2657
8849.20 2699
8850.09 2625
8850.98 2639
8851.86 2719
8852.75 2766
8853.64 2674
8854.53 2788
8855.42 2834
8856.31 2802
8857.19 2624
8858.08 2683
8858.97 2797
8859.86 2889
8860.75 2920
8861.64 2907
8862.53 3020
8863.42 3029
8864.30 2999
8865.19 2924
8866.08 2932
8866.97 2797
8867.86 2773
8868.75 2715
8869.64 2601
8870.53 2557
8871.42 2444
8872.31 2372
8873.20 2278
8874.08 2198
8874.97 2163
8875.86 2149
8876.75 2075
8877.64 2131
8878.53 2099
8879.42 2032
8880.31 2133
8881.20 2089
8882.09 1990
8882.98 2094
8883.87 1957
8884.76 1904
8885.65 1774
8886.54 1830
8887.43 1876
8888.32 1796
8889.21 1824
8890.10 1732
8890.99 1740
8891.88 1756
8892.77 1772
8893.66 1723
8894.55 1724
8895.44 1634
8896.33 1630
8897.22 1608
8898.11 1630
8899.00 1610
8899.90 1659
8900.79 1686
8901.68 1574
8902.57 1556
8903.46 1568
8904.35 1605
8905.24 1566
8906.13 1492
8907.02 1441
8907.91 1431
8908.80 1415
8909.70 1462
8910.59 1383
8911.48 1429
8912.37 1354
8913.26 1368
8914.15 1418
8915.04 1346
8915.93 1367
8916.83 1398
8917.72 1332
8918.61 1296
8919.50 1318
8920.39 1333
8921.28 1273
8922.18 1295
8923.07 1308
8923.96 1310
8924.85 1233
8925.74 1245
8926.64 1260
8927.53 1201
8928.42 1219
8929.31 1292
8930.20 1343
8931.10 1320
8931.99 1413
8932.88 1379
8933.77 1416
8934.67 1460
8935.56 1416
8936.45 1365
8937.34 1324
8938.24 1219
8939.13 1302
8940.02 1323
8940.91 1238
8941.81 1255
8942.70 1256
8943.59 1204
8944.49 1185
8945.38 1101
8946.27 1169
8947.16 1062
8948.06 1119
8948.95 1143
8949.84 1112
8950.74 1144
8951.63 1149
8952.52 1052
8953.42 1065
8954.31 1039
8955.20 1013
8956.10 1062
8956.99 1136
8957.88 1069
8958.78 999
8959.67 1083
8960.56 1030
8961.46 1010
8962.35 1012
8963.25 1028
8964.14 990
8965.03 1022
8965.93 1039
8966.82 953
8967.72 970
8968.61 1031
8969.50 965
8970.40 1020
8971.29 985
8972.19 980
8973.08 1000
8973.98 1050
8974.87 1059
8975.76 1052
8976.66 1032
8977.55 1058
8978.45 993
8979.34 924
8980.24 917
8981.13 932
8982.03 930
8982.92 871
8983.82 813
8984.71 850
8985.61 921
8986.50 873
8987.40 888
8988.29 848
8989.19 771
8990.08 810
8990.98 786
8991.87 837
8992.77 788
8993.66 753
8994.56 792
8995.45 795
8996.35 820
8997.24 823
8998.14 794
8999.04 781
8999.93 816
9000.83 804
9001.72 764
9002.62 767
9003.51 784
9004.41 830
9005.31 793
9006.20 784
9007.10 778
9007.99 771
9008.89 772
9009.79 733
9010.68 672
9011.58 664
9012.48 736
9013.37 711
9014.27 746
9015.16 753
9016.06 704
9016.96 718
9017.85 718
9018.75 727
9019.65 721
9020.54 725
9021.44 779
9022.34 734
9023.23 767
9024.13 732
9025.03 672
9025.93 733
9026.82 732
9027.72 725
9028.62 701
9029.51 683
9030.41 694
9031.31 694
9032.21 656
9033.10 662
9034.00 656
9034.90 654
9035.79 617
9036.69 641
9037.59 653
9038.49 715
9039.38 675
9040.28 631
9041.18 785
9042.08 671
9042.98 721
9043.87 698
9044.77 660
9045.67 655
9046.57 578
9047.47 598
9048.36 635
9049.26 586
9050.16 613
9051.06 637
9051.96 649
9052.85 678
9053.75 689
9054.65 660
9055.55 664
9056.45 661
9057.35 655
9058.25 622
9059.14 640
9060.04 662
9060.94 620
9061.84 614
9062.74 680
9063.64 685
9064.54 633
9065.44 590
9066.33 651
9067.23 648
9068.13 603
9069.03 671
9069.93 635
9070.83 680
9071.73 633
9072.63 617
9073.53 640
9074.43 656
9075.33 672
9076.23 693
9077.13 738
9078.03 680
9078.92 639
9079.82 673
9080.72 623
9081.62 601
9082.52 609
9083.42 668
9084.32 667
9085.22 613
9086.12 643
9087.02 648
9087.92 645
9088.82 643
9089.72 649
9090.62 612
9091.52 582
9092.42 656
9093.32 627
9094.22 595
9095.12 682
9096.03 595
9096.93 600
9097.83 605
9098.73 586
9099.63 618
9100.53 613
9101.43 599
9102.33 599
9103.23 628
9104.13 697
9105.03 599
9105.93 592
9106.83 626
9107.74 609
9108.64 556
9109.54 584
9110.44 623
9111.34 611
9112.24 607
9113.14 618
9114.04 580
9114.94 574
9115.85 644
9116.75 630
9117.65 605
9118.55 600
9119.45 623
9120.35 658
9121.26 672
9122.16 659
9123.06 632
9123.96 642
9124.86 645
9125.77 667
9126.67 672
9127.57 668
9128.47 658
9129.37 644
9130.28 630
9131.18 672
9132.08 556
9132.98 577
9133.88 616
9134.79 640
9135.69 609
9136.59 635
9137.49 647
9138.40 610
9139.30 575
9140.20 581
9141.10 597
9142.01 649
9142.91 597
9143.81 571
9144.72 585
9145.62 592
9146.52 630
9147.42 585
9148.33 573
9149.23 629
9150.13 661
9151.04 620
9151.94 618
9152.84 591
9153.75 650
9154.65 639
9155.55 662
9156.46 615
9157.36 580
9158.26 668
9159.17 652
9160.07 647
9160.97 622
9161.88 574
9162.78 628
9163.69 583
9164.59 611
9165.49 655
9166.40 673
9167.30 693
9168.21 680
9169.11 610
9170.01 615
9170.92 627
9171.82 637
9172.73 645
9173.63 594
9174.53 638
9175.44 611
9176.34 613
9177.25 605
9178.15 609
9179.06 592
9179.96 598
9180.87 606
9181.77 594
9182.68 633
9183.58 645
9184.49 624
9185.39 611
9186.30 583
9187.20 676
9188.11 634
9189.01 620
9189.92 590
9190.82 621
9191.73 644
9192.63 608
9193.54 638
9194.44 631
9195.35 686
9196.25 624
9197.16 634
9198.06 592
9198.97 587
9199.87 600
9200.78 651
9201.69 641
9202.59 636
9203.50 618
9204.40 665
9205.31 716
9206.21 657
9207.12 658
9208.03 686
9208.93 662
9209.84 638
9210.74 696
9211.65 631
9212.56 614
9213.46 652
9214.37 670
9215.28 631
9216.18 634
9217.09 610
9218.00 546
9218.90 584
9219.81 541
9220.72 589
9221.62 610
9222.53 622
9223.44 604
9224.34 562
9225.25 593
9226.16 621
9227.06 623
9227.97 633
9228.88 523
9229.78 557
9230.69 620
9231.60 621
9232.51 631
9233.41 569
9234.32 583
9235.23 586
9236.13 585
9237.04 557
9237.95 584
9238.86 601
9239.76 651
9240.67 624
9241.58 569
9242.49 555
9243.39 550
9244.30 561
9245.21 609
9246.12 603
9247.03 523
9247.93 507
9248.84 563
9249.75 544
9250.66 533
9251.57 616
9252.47 565
9253.38 572
9254.29 539
9255.20 559
9256.11 593
9257.02 565
9257.92 580
9258.83 585
9259.74 594
9260.65 554
9261.56 581
9262.47 612
9263.38 575
9264.28 583
9265.19 577
9266.10 568
9267.01 567
9267.92 551
9268.83 515
9269.74 604
9270.65 636
9271.56 616
9272.47 568
9273.37 578
9274.28 605
9275.19 624
9276.10 597
9277.01 579
9277.92 642
9278.83 563
9279.74 549
9280.65 653
9281.56 654
9282.47 663
9283.38 621
9284.29 616
9285.20 676
9286.11 644
9287.02 578
9287.93 573
9288.84 628
9289.75 591
9290.66 614
9291.57 578
9292.48 608
9293.39 636
9294.30 618
9295.21 564
9296.12 550
9297.03 565
9297.94 537
9298.85 513
9299.76 589
9300.67 625
9301.58 586
9302.49 638
9303.40 570
9304.31 571
9305.23 574
9306.14 661
9307.05 634
9307.96 584
9308.87 572
9309.78 600
9310.69 650
9311.60 570
9312.51 628
9313.42 642
9314.34 641
9315.25 635
9316.16 629
9317.07 591
9317.98 593
9318.89 592
9319.80 597
9320.72 575
9321.63 582
9322.54 571
9323.45 587
9324.36 565
9325.27 594
9326.19 601
9327.10 589
9328.01 591
9328.92 602
9329.83 601
9330.74 610
9331.66 522
9332.57 574
9333.48 562
9334.39 571
9335.31 594
9336.22 560
9337.13 519
9338.04 537
9338.96 578
9339.87 520
9340.78 502
9341.69 515
9342.61 553
9343.52 513
9344.43 555
9345.34 535
9346.26 559
9347.17 552
9348.08 516
9348.99 558
9349.91 586
9350.82 620
9351.73 525
9352.65 496
9353.56 579
9354.47 572
9355.39 568
9356.30 545
9357.21 572
9358.13 564
9359.04 529
9359.95 500
9360.87 581
9361.78 581
9362.69 575
9363.61 554
9364.52 534
9365.43 548
9366.35 564
9367.26 506
9368.18 497
9369.09 525
9370.00 530
9370.92 579
9371.83 618
9372.75 576
9373.66 645
9374.57 576
9375.49 565
9376.40 514
9377.32 535
9378.23 574
9379.15 551
9380.06 519
9380.97 513
9381.89 559
9382.80 526
9383.72 535
9384.63 563
9385.55 562
9386.46 586
9387.38 598
9388.29 580
9389.21 537
9390.12 582
9391.04 527
9391.95 599
9392.87 599
9393.78 554
9394.70 626
9395.61 605
9396.53 590
9397.44 610
9398.36 601
9399.27 592
9400.19 655
9401.10 634
9402.02 607
9402.94 609
9403.85 606
9404.77 594
9405.68 572
9406.60 581
9407.51 542
9408.43 589
9409.35 627
9410.26 585
9411.18 618
9412.09 632
9413.01 592
9413.93 616
9414.84 626
9415.76 581
9416.67 563
9417.59 552
9418.51 604
9419.42 571
9420.34 569
9421.26 575
9422.17 571
9423.09 582
9424.01 565
9424.92 607
9425.84 542
9426.76 533
9427.67 572
9428.59 613
9429.51 603
9430.42 583
9431.34 593
9432.26 631
9433.17 595
9434.09 601
9435.01 581
9435.93 621
9436.84 630
9437.76 643
9438.68 684
9439.59 636
9440.51 634
9441.43 670
9442.35 744
9443.26 650
9444.18 662
9445.10 631
9446.02 662
9446.93 634
9447.85 653
9448.77 690
9449.69 702
9450.61 646
9451.52 668
9452.44 676
9453.36 733
9454.28 753
9455.20 839
9456.11 964
9457.03 997
9457.95 1088
9458.87 1179
9459.79 1208
9460.71 1139
9461.62 1019
9462.54 980
9463.46 910
9464.38 861
9465.30 811
9466.22 772
9467.14 743
9468.05 689
9468.97 651
9469.89 638
9470.81 657
9471.73 648
9472.65 687
9473.57 683
9474.49 656
9475.41 613
9476.32 593
9477.24 678
9478.16 608
9479.08 591
9480.00 581
9480.92 575
9481.84 563
9482.76 617
9483.68 650
9484.60 662
9485.52 651
9486.44 694
9487.36 720
9488.28 692
9489.20 705
9490.12 670
9491.04 695
9491.96 629
9492.88 576
9493.80 657
9494.72 653
9495.64 656
9496.56 658
9497.48 650
9498.40 624
9499.32 665
9500.24 717
9501.16 637
9502.08 580
9503.00 598
9503.92 554
9504.84 592
9505.76 560
9506.68 503
9507.60 508
9508.52 545
9509.44 567
9510.36 553
9511.28 581
9512.21 576
9513.13 496
9514.05 578
9514.97 608
9515.89 555
9516.81 530
9517.73 535
9518.65 594
9519.57 616
9520.50 579
9521.42 605
9522.34 609
9523.26 587
9524.18 592
9525.10 614
9526.02 597
9526.95 589
9527.87 584
9528.79 682
9529.71 628
9530.63 616
9531.55 667
9532.48 606
9533.40 644
9534.32 683
9535.24 724
9536.16 769
9537.09 700
9538.01 730
9538.93 778
9539.85 766
9540.77 718
9541.70 727
9542.62 755
9543.54 715
9544.46 665
9545.39 601
9546.31 635
9547.23 681
9548.15 626
9549.08 571
9550.00 582
9550.92 609
9551.85 594
9552.77 642
9553.69 611
9554.61 520
9555.54 545
9556.46 571
9557.38 565
9558.31 533
9559.23 554
9560.15 537
9561.08 548
9562.00 563
9562.92 591
9563.85 609
9564.77 604
9565.69 571
9566.62 577
9567.54 545
9568.46 566
9569.39 545
9570.31 568
9571.23 556
9572.16 564
9573.08 508
9574.01 535
9574.93 546
9575.85 599
9576.78 584
9577.70 558
9578.63 536
9579.55 574
9580.47 525
9581.40 562
9582.32 547
9583.25 514
9584.17 544
9585.10 567
9586.02 520
9586.94 525
9587.87 547
9588.79 590
9589.72 512
9590.64 506
9591.57 511
9592.49 489
9593.42 535
9594.34 531
9595.27 514
9596.19 512
9597.12 544
9598.04 520
9598.97 543
9599.89 527
9600.82 619
9601.74 553
9602.67 521
9603.59 572
9604.52 593
9605.44 554
9606.37 556
9607.29 545
9608.22 587
9609.15 516
9610.07 575
9611.00 561
9611.92 547
9612.85 538
9613.77 552
9614.70 598
9615.63 592
9616.55 574
9617.48 560
9618.40 606
9619.33 581
9620.26 562
9621.18 572
9622.11 604
9623.03 585
9623.96 600
9624.89 628
9625.81 609
9626.74 572
9627.67 576
9628.59 543
9629.52 584
9630.45 671
9631.37 607
9632.30 593
9633.23 609
9634.15 591
9635.08 629
9636.01 655
9636.93 636
9637.86 661
9638.79 680
9639.71 725
9640.64 627
9641.57 652
9642.50 671
9643.42 627
9644.35 615
9645.28 644
9646.21 670
9647.13 685
9648.06 663
9648.99 709
9649.92 757
9650.84 727
9651.77 755
9652.70 729
9653.63 788
9654.55 812
9655.48 909
9656.41 899
9657.34 850
9658.26 880
9659.19 870
9660.12 759
9661.05 735
9661.98 753
9662.91 783
9663.83 744
9664.76 723
9665.69 673
9666.62 667
9667.55 701
9668.48 726
9669.40 720
9670.33 711
9671.26 778
9672.19 752
9673.12 730
9674.05 764
9674.98 773
9675.90 759
9676.83 754
9677.76 711
9678.69 728
9679.62 826
9680.55 776
9681.48 778
9682.41 812
9683.34 715
9684.27 777
9685.19 809
9686.12 817
9687.05 787
9687.98 834
9688.91 832
9689.84 839
9690.77 753
9691.70 821
9692.63 800
9693.56 827
9694.49 838
9695.42 823
9696.35 790
9697.28 858
9698.21 866
9699.14 817
9700.07 883
9701.00 958
9701.93 1001
9702.86 1040
9703.79 1089
9704.72 1090
9705.65 1168
9706.58 1188
9707.51 1145
9708.44 1117
9709.37 974
9710.30 888
9711.23 902
9712.16 874
9713.09 767
9714.02 776
9714.95 818
9715.88 827
9716.82 784
9717.75 842
9718.68 845
9719.61 846
9720.54 891
9721.47 839
9722.40 889
9723.33 854
9724.26 831
9725.19 755
9726.13 789
9727.06 756
9727.99 749
9728.92 677
9729.85 712
9730.78 688
9731.71 714
9732.64 681
9733.58 740
9734.51 754
9735.44 784
9736.37 748
9737.30 728
9738.23 754
9739.17 788
9740.10 818
9741.03 810
9741.96 709
9742.89 701
9743.83 731
9744.76 671
9745.69 712
9746.62 641
9747.55 578
9748.49 626
9749.42 611
9750.35 610
9751.28 640
9752.22 691
9753.15 690
9754.08 659
9755.01 655
9755.95 683
9756.88 667
9757.81 618
9758.75 615
9759.68 582
9760.61 644
9761.54 648
9762.48 629
9763.41 626
9764.34 594
9765.28 647
9766.21 634
9767.14 652
9768.08 633
9769.01 636
9769.94 654
9770.88 649
9771.81 666
9772.74 626
9773.68 684
9774.61 616
9775.54 598
9776.48 585
9777.41 609
9778.34 648
9779.28 641
9780.21 710
9781.14 696
9782.08 725
9783.01 735
9783.95 712
9784.88 752
9785.81 789
9786.75 817
9787.68 726
9788.62 739
9789.55 743
9790.49 665
9791.42 681
9792.35 651
9793.29 714
9794.22 680
9795.16 592
9796.09 621
9797.03 606
9797.96 625
9798.90 608
9799.83 584
9800.77 600
9801.70 633
9802.64 646
9803.57 598
9804.51 572
9805.44 625
9806.38 577
9807.31 526
9808.25 553
9809.18 590
9810.12 579
9811.05 561
9811.99 517
9812.92 610
9813.86 514
9814.79 514
9815.73 527
9816.66 481
9817.60 495
9818.54 505
9819.47 534
9820.41 527
9821.34 504
9822.28 501
9823.21 513
9824.15 517
9825.09 498
9826.02 557
9826.96 544
9827.89 536
9828.83 515
9829.77 534
9830.70 504
9831.64 503
9832.57 456
9833.51 484
9834.45 486
9835.38 462
9836.32 495
9837.26 542
9838.19 465
9839.13 472
9840.07 518
9841.00 453
9841.94 488
9842.88 506
9843.81 497
9844.75 474
9845.69 548
9846.62 491
9847.56 480
9848.50 531
9849.44 511
9850.37 492
9851.31 513
9852.25 478
9853.18 495
9854.12 475
9855.06 454
9856.00 498
9856.93 465
9857.87 473
9858.81 516
9859.75 544
9860.68 503
9861.62 516
9862.56 500
9863.50 517
9864.44 513
9865.37 501
9866.31 499
9867.25 482
9868.19 531
9869.13 532
9870.06 490
9871.00 482
9871.94 472
9872.88 434
9873.82 421
9874.75 475
9875.69 468
9876.63 435
9877.57 431
9878.51 479
9879.45 493
9880.39 474
9881.32 482
9882.26 483
9883.20 479
9884.14 513
9885.08 485
9886.02 444
9886.96 469
9887.90 455
9888.83 486
9889.77 475
9890.71 489
9891.65 503
9892.59 458
9893.53 454
9894.47 422
9895.41 446
9896.35 467
9897.29 494
9898.23 434
9899.17 460
9900.11 425
9901.05 438
9901.99 432
9902.92 454
9903.86 481
9904.80 452
9905.74 430
9906.68 449
9907.62 450
9908.56 415
9909.50 458
9910.44 510
9911.38 474
9912.32 465
9913.26 467
9914.20 463
9915.14 503
9916.08 559
9917.02 529
9917.97 597
9918.91 617
9919.85 540
9920.79 586
9921.73 553
9922.67 515
9923.61 530
9924.55 569
9925.49 543
9926.43 482
9927.37 466
9928.31 534
9929.25 476
9930.19 508
9931.13 559
9932.08 598
9933.02 624
9933.96 594
9934.90 640
9935.84 550
9936.78 517
9937.72 551
9938.66 513
9939.61 465
9940.55 457
9941.49 437
9942.43 471
9943.37 432
9944.31 422
9945.26 410
9946.20 443
9947.14 436
9948.08 453
9949.02 418
9949.96 389
9950.91 433
9951.85 401
9952.79 366
9953.73 396
9954.67 411
9955.62 350
9956.56 376
9957.50 429
9958.44 420
9959.39 452
9960.33 432
9961.27 391
9962.21 401
9963.16 426
9964.10 415
9965.04 411
9965.98 428
9966.93 379
9967.87 440
9968.81 414
9969.75 334
9970.70 353
9971.64 375
9972.58 432
9973.53 382
9974.47 363
9975.41 389
9976.36 428
9977.30 424
9978.24 416
9979.18 419
9980.13 416
9981.07 389
9982.01 408
9982.96 418
9983.90 446
9984.85 383
9985.79 375
9986.73 374
9987.68 455
9988.62 416
9989.56 386
9990.51 414
9991.45 370
9992.40 383
9993.34 362
9994.28 384
9995.23 423
9996.17 404
9997.12 422
9998.06 429
9999.00 413
9999.95 373
10000.89 395
10001.84 384
10002.78 380
10003.73 378
10004.67 354
10005.61 405
10006.56 380
10007.50 423
10008.45 426
10009.39 374
10010.34 379
10011.28 360
10012.23 384
10013.17 425
10014.12 489
10015.06 420
10016.01 402
10016.95 353
10017.90 396
10018.84 436
10019.79 379
10020.73 387
10021.68 408
10022.62 384
10023.57 388
10024.51 365
10025.46 413
10026.41 379
10027.35 371
10028.30 384
10029.24 416
10030.19 415
10031.13 401
10032.08 389
10033.03 361
10033.97 423
10034.92 377
10035.86 386
10036.81 410
10037.76 426
10038.70 399
10039.65 384
10040.59 371
10041.54 369
10042.49 371
10043.43 389
10044.38 435
10045.33 427
10046.27 395
10047.22 385
10048.16 377
10049.11 409
10050.06 394
10051.00 361
10051.95 413
10052.90 386
10053.84 420
10054.79 385
10055.74 368
10056.69 382
10057.63 352
10058.58 394
10059.53 383
10060.47 368
10061.42 399
10062.37 400
10063.32 375
10064.26 361
10065.21 394
10066.16 412
10067.10 424
10068.05 389
10069.00 370
10069.95 424
10070.89 404
10071.84 402
10072.79 335
10073.74 365
10074.69 421
10075.63 382
10076.58 362
10077.53 364
10078.48 351
10079.43 364
10080.37 357
10081.32 368
10082.27 378
10083.22 395
10084.17 436
10085.11 359
10086.06 397
10087.01 402
10087.96 376
10088.91 357
10089.86 376
10090.81 360
10091.75 360
10092.70 381
10093.65 380
10094.60 361
10095.55 346
10096.50 386
10097.45 364
10098.40 341
10099.34 369
10100.29 342
10101.24 367
10102.19 368
10103.14 373
10104.09 381
10105.04 384
10105.99 413
10106.94 369
10107.89 342
10108.84 374
10109.79 342
10110.73 406
10111.68 366
10112.63 354
10113.58 371
10114.53 335
10115.48 385
10116.43 370
10117.38 398
10118.33 436
10119.28 369
10120.23 349
10121.18 356
10122.13 413
10123.08 376
10124.03 350
10124.98 362
10125.93 366
10126.88 389
10127.83 399
10128.78 363
10129.73 363
10130.68 360
10131.64 333
10132.59 364
10133.54 348
10134.49 365
10135.44 360
10136.39 358
10137.34 373
10138.29 393
10139.24 391
10140.19 392
10141.14 378
10142.09 341
10143.04 389
10144.00 405
10144.95 408
10145.90 389
10146.85 370
10147.80 339
10148.75 413
10149.70 395
10150.65 387
10151.61 402
10152.56 409
10153.51 385
10154.46 383
10155.41 384
10156.36 396
10157.31 390
10158.27 389
10159.22 365
10160.17 338
10161.12 359
10162.07 338
10163.03 388
10163.98 377
10164.93 362
10165.88 354
10166.83 419
10167.79 350
10168.74 380
10169.69 368
10170.64 330
10171.60 317
10172.55 364
10173.50 374
10174.45 365
10175.41 357
10176.36 337
10177.31 349
10178.26 381
10179.22 366
10180.17 395
10181.12 438
10182.07 438
10183.03 423
10183.98 365
10184.93 382
10185.89 367
10186.84 375
10187.79 410
10188.75 390
10189.70 381
10190.65 390
10191.60 362
10192.56 374
10193.51 438
10194.47 435
10195.42 479
10196.37 453
10197.33 452
10198.28 503
10199.23 535
10200.19 413
10201.14 476
10202.09 491
10203.05 473
10204.00 475
10204.96 467
10205.91 453
10206.86 451
10207.82 472
10208.77 493
10209.73 478
10210.68 500
10211.63 507
10212.59 465
10213.54 455
10214.50 479
10215.45 450
10216.41 472
10217.36 416
10218.32 408
10219.27 421
10220.22 407
10221.18 402
10222.13 399
10223.09 435
10224.04 376
10225.00 386
10225.95 459
10226.91 408
10227.86 388
10228.82 456
10229.77 430
10230.73 399
10231.68 400
10232.64 419
10233.59 398
10234.55 401
10235.50 425
10236.46 411
10237.42 412
10238.37 411
10239.33 466
10240.28 439
10241.24 435
10242.19 458
10243.15 453
10244.10 434
10245.06 450
10246.02 415
10246.97 429
10247.93 420
10248.88 408
10249.84 379
10250.80 337
10251.75 372
10252.71 404
10253.66 361
10254.62 347
10255.58 355
10256.53 374
10257.49 369
10258.45 385
10259.40 389
10260.36 390
10261.32 391
10262.27 352
10263.23 331
10264.19 347
10265.14 387
10266.10 402
10267.06 342
10268.01 342
10268.97 325
10269.93 343
10270.88 348
10271.84 391
10272.80 388
10273.76 387
10274.71 395
10275.67 370
10276.63 363
10277.58 371
10278.54 355
10279.50 400
10280.46 359
10281.41 338
10282.37 382
10283.33 367
10284.29 363
10285.24 356
10286.20 328
10287.16 306
10288.12 340
10289.08 380
10290.03 335
10290.99 336
10291.95 370
10292.91 351
10293.87 351
10294.82 326
10295.78 354
10296.74 339
10297.70 402
10298.66 376
10299.61 350
10300.57 341
10301.53 407
10302.49 366
10303.45 388
10304.41 350
10305.37 373
10306.32 358
10307.28 388
10308.24 343
10309.20 301
10310.16 331
10311.12 337
10312.08 298
10313.04 331
10314.00 366
10314.95 327
10315.91 318
10316.87 313
10317.83 302
10318.79 323
10319.75 344
10320.71 330
10321.67 310
10322.63 340
10323.59 322
10324.55 355
10325.51 374
10326.47 351
10327.43 325
10328.39 335
10329.35 315
10330.31 313
10331.27 326
10332.23 311
10333.19 308
10334.15 317
10335.11 336
10336.07 360
10337.03 324
10337.99 302
10338.95 348
10339.91 309
10340.87 322
10341.83 350
10342.79 343
10343.75 358
10344.71 313
10345.67 317
10346.63 342
10347.59 299
10348.55 304
10349.51 340
10350.47 338
10351.43 308
10352.39 295
10353.35 335
10354.31 329
10355.28 349
10356.24 354
10357.20 356
10358.16 340
10359.12 363
10360.08 357
10361.04 358
10362.00 321
10362.96 350
10363.93 345
10364.89 325
10365.85 258
10366.81 306
10367.77 311
10368.73 314
10369.69 319
10370.66 323
10371.62 315
10372.58 319
10373.54 341
10374.50 331
10375.47 300
10376.43 331
10377.39 324
10378.35 316
10379.31 296
10380.28 303
10381.24 304
10382.20 316
10383.16 323
10384.12 359
10385.09 350
10386.05 358
10387.01 321
10387.97 328
10388.94 296
10389.90 318
10390.86 314
10391.82 349
10392.79 345
10393.75 309
10394.71 311
10395.68 288
10396.64 319
10397.60 281
10398.56 296
10399.53 282
10400.49 339
10401.45 304
10402.42 342
10403.38 319
10404.34 338
10405.31 395
10406.27 335
10407.23 304
10408.20 305
10409.16 300
10410.12 369
10411.09 313
10412.05 284
10413.01 315
10413.98 338
10414.94 350
10415.90 305
10416.87 304
10417.83 336
10418.80 322
10419.76 319
10420.72 308
10421.69 336
10422.65 371
10423.62 364
10424.58 320
10425.54 350
10426.51 365
10427.47 390
10428.44 372
10429.40 409
10430.37 359
10431.33 300
10432.30 373
10433.26 376
10434.22 364
10435.19 322
10436.15 355
10437.12 370
10438.08 353
10439.05 317
10440.01 281
10440.98 323
10441.94 324
10442.91 325
10443.87 319
10444.84 290
10445.80 332
10446.77 338
10447.73 307
10448.70 308
10449.66 332
10450.63 299
10451.59 327
10452.56 331
10453.53 315
10454.49 348
10455.46 358
10456.42 353
10457.39 314
10458.35 340
10459.32 316
10460.29 308
10461.25 314
10462.22 304
10463.18 323
10464.15 348
10465.12 349
10466.08 349
10467.05 317
10468.01 306
10468.98 300
10469.95 325
10470.91 300
10471.88 269
10472.85 324
10473.81 330
10474.78 303
10475.74 278
10476.71 292
10477.68 313
10478.64 291
10479.61 309
10480.58 271
10481.54 317
10482.51 340
10483.48 326
10484.45 305
10485.41 319
10486.38 301
10487.35 325
10488.31 343
10489.28 341
10490.25 333
10491.22 304
10492.18 314
10493.15 325
10494.12 308
10495.08 314
10496.05 287
10497.02 281
10497.99 316
10498.95 322
10499.92 346
10500.89 309
10501.86 348
10502.83 363
10503.79 337
10504.76 315
10505.73 358
10506.70 318
10507.67 346
10508.63 368
10509.60 342
10510.57 290
10511.54 298
10512.51 318
10513.47 319
10514.44 351
10515.41 325
10516.38 322
10517.35 292
10518.32 311
10519.28 291
10520.25 278
10521.22 310
10522.19 292
10523.16 349
10524.13 354
10525.10 327
10526.07 333
10527.03 324
10528.00 345
10528.97 362
10529.94 326
10530.91 365
10531.88 321
10532.85 341
10533.82 340
10534.79 333
10535.76 302
10536.73 289
10537.70 285
10538.67 301
10539.63 346
10540.60 329
10541.57 314
10542.54 359
10543.51 336
10544.48 345
10545.45 337
10546.42 308
10547.39 292
10548.36 291
10549.33 317
10550.30 320
10551.27 351
10552.24 352
10553.21 348
10554.18 334
10555.15 304
10556.12 321
10557.09 331
10558.06 330
10559.03 350
10560.00 345
10560.97 356
10561.95 332
10562.92 348
10563.89 395
10564.86 377
10565.83 429
10566.80 441
10567.77 450
10568.74 465
10569.71 413
10570.68 430
10571.65 436
10572.62 350
10573.59 333
10574.57 372
10575.54 385
10576.51 330
10577.48 311
10578.45 343
10579.42 410
10580.39 352
10581.36 329
10582.34 347
10583.31 366
10584.28 364
10585.25 316
10586.22 331
10587.19 358
10588.17 335
10589.14 327
10590.11 371
10591.08 373
10592.05 352
10593.02 336
10594.00 349
10594.97 321
10595.94 333
10596.91 336
10597.89 301
10598.86 301
10599.83 315
10600.80 313
10601.77 349
10602.75 302
10603.72 352
10604.69 380
10605.66 336
10606.64 333
10607.61 305
10608.58 320
10609.55 310
10610.53 323
10611.50 322
10612.47 304
10613.45 317
10614.42 325
10615.39 296
10616.36 356
10617.34 301
10618.31 347
10619.28 311
10620.26 284
10621.23 297
10622.20 347
10623.18 353
10624.15 347
10625.12 322
10626.10 317
10627.07 350
10628.04 368
10629.02 326
10629.99 307
10630.97 310
10631.94 379
10632.91 325
10633.89 336
10634.86 348
10635.83 363
10636.81 358
10637.78 351
10638.76 333
10639.73 345
10640.70 355
10641.68 389
10642.65 356
10643.63 379
10644.60 384
10645.58 378
10646.55 414
10647.53 444
10648.50 382
10649.47 340
10650.45 346
10651.42 381
10652.40 337
10653.37 363
10654.35 342
10655.32 358
10656.30 342
10657.27 389
10658.25 343
10659.22 322
10660.20 305
10661.17 351
10662.15 310
10663.12 354
10664.10 318
10665.07 297
10666.05 357
10667.02 354
10668.00 308
10668.97 358
10669.95 359
10670.93 346
10671.90 345
10672.88 317
10673.85 292
10674.83 317
10675.80 353
10676.78 338
10677.76 326
10678.73 330
10679.71 337
10680.68 337
10681.66 292
10682.63 277
10683.61 327
10684.59 330
10685.56 320
10686.54 352
10687.52 363
10688.49 376
10689.47 366
10690.44 388
10691.42 317
10692.40 312
10693.37 296
10694.35 353
10695.33 308
10696.30 255
10697.28 301
10698.26 311
10699.23 285
10700.21 289
10701.19 270
10702.17 315
10703.14 335
10704.12 337
10705.10 368
10706.07 337
10707.05 318
10708.03 268
10709.01 335
10709.98 321
10710.96 302
10711.94 318
10712.91 354
10713.89 348
10714.87 318
10715.85 308
10716.83 333
10717.80 298
10718.78 314
10719.76 310
10720.74 311
10721.71 300
10722.69 316
10723.67 313
10724.65 279
10725.63 272
10726.60 273
10727.58 303
10728.56 319
10729.54 334
10730.52 342
10731.49 325
10732.47 339
10733.45 344
10734.43 299
10735.41 301
10736.39 338
10737.37 323
10738.34 317
10739.32 299
10740.30 321
10741.28 293
10742.26 297
10743.24 327
10744.22 328
10745.20 330
10746.17 341
10747.15 348
10748.13 370
10749.11 332
10750.09 344
10751.07 373
10752.05 363
10753.03 358
10754.01 312
10754.99 279
10755.97 307
10756.95 328
10757.93 332
10758.91 357
10759.88 355
10760.86 320
10761.84 309
10762.82 326
10763.80 339
10764.78 353
10765.76 344
10766.74 364
10767.72 323
10768.70 334
10769.68 297
10770.66 308
10771.64 303
10772.62 324
10773.60 356
10774.58 293
10775.56 292
10776.54 355
10777.52 339
10778.51 355
10779.49 361
10780.47 355
10781.45 329
10782.43 333
10783.41 323
10784.39 320
10785.37 332
10786.35 334
10787.33 300
10788.31 331
10789.29 340
10790.27 340
10791.26 301
10792.24 308
10793.22 302
10794.20 301
10795.18 354
10796.16 352
10797.14 290
10798.12 328
10799.10 321
10800.09 305
10801.07 303
10802.05 294
10803.03 338
10804.01 327
10804.99 313
10805.98 315
10806.96 304
10807.94 310
10808.92 312
10809.90 319
10810.89 347
10811.87 328
10812.85 322
10813.83 295
10814.81 297
10815.80 293
10816.78 335
10817.76 309
10818.74 268
10819.72 339
10820.71 279
10821.69 321
10822.67 319
10823.65 315
10824.64 284
10825.62 319
10826.60 308
10827.58 312
10828.57 343
10829.55 318
10830.53 333
10831.52 332
10832.50 337
10833.48 277
10834.46 304
10835.45 297
10836.43 281
10837.41 328
10838.40 308
10839.38 295
10840.36 288
10841.35 317
10842.33 315
10843.31 316
10844.30 329
10845.28 289
10846.26 279
10847.25 331
10848.23 342
10849.21 316
10850.20 266
10851.18 302
10852.17 297
10853.15 319
10854.13 334
10855.12 294
10856.10 318
10857.09 328
10858.07 295
10859.05 339
10860.04 296
10861.02 297
10862.01 288
10862.99 281
10863.97 309
10864.96 321
10865.94 336
10866.93 315
10867.91 315
10868.90 325
10869.88 326
10870.87 291
10871.85 336
10872.84 331
10873.82 350
10874.81 369
10875.79 324
10876.78 345
10877.76 362
10878.75 313
10879.73 321
10880.72 334
10881.70 353
10882.69 347
10883.67 331
10884.66 316
10885.64 319
10886.63 278
10887.61 283
10888.60 307
10889.58 310
10890.57 304
10891.55 333
10892.54 343
10893.53 337
10894.51 353
10895.50 303
10896.48 322
10897.47 309
10898.45 330
10899.44 364
10900.43 368
10901.41 360
10902.40 380
10903.38 353
10904.37 354
10905.36 344
10906.34 392
10907.33 359
10908.32 355
10909.30 366
10910.29 337
10911.28 351
10912.26 361
10913.25 359
10914.24 378
10915.22 368
10916.21 368
10917.20 356
10918.18 372
10919.17 413
10920.16 363
10921.14 333
10922.13 347
10923.12 362
10924.10 415
10925.09 389
10926.08 356
10927.07 381
10928.05 343
10929.04 353
10930.03 370
10931.01 370
10932.00 361
10932.99 374
10933.98 399
10934.96 374
10935.95 363
10936.94 365
10937.93 338
10938.92 378
10939.90 369
10940.89 343
10941.88 406
10942.87 397
10943.85 408
10944.84 439
10945.83 392
10946.82 373
10947.81 405
10948.79 458
10949.78 428
10950.77 470
10951.76 500
10952.75 502
10953.74 512
10954.72 437
10955.71 480
10956.70 514
10957.69 471
10958.68 527
10959.67 527
10960.66 535
10961.65 514
10962.63 555
10963.62 543
10964.61 568
10965.60 565
10966.59 507
10967.58 577
10968.57 571
10969.56 546
10970.55 505
10971.54 482
10972.52 430
10973.51 475
10974.50 508
10975.49 472
10976.48 454
10977.47 482
10978.46 466
10979.45 441
10980.44 494
10981.43 437
10982.42 433
10983.41 410
10984.40 406
10985.39 467
10986.38 479
10987.37 480
10988.36 417
10989.35 444
10990.34 475
10991.33 471
10992.32 524
10993.31 535
10994.30 524
10995.29 457
10996.28 456
10997.27 500
10998.26 494
10999.25 489
11000.24 533
11001.23 557
11002.22 614
11003.21 673
11004.20 724
11005.20 727
11006.19 732
11007.18 743
11008.17 801
11009.16 769
11010.15 657
11011.14 626
11012.13 584
11013.12 558
11014.11 526
11015.10 475
11016.10 453
11017.09 489
11018.08 497
11019.07 476
11020.06 416
11021.05 433
11022.04 468
11023.04 466
11024.03 415
11025.02 429
11026.01 426
11027.00 440
11027.99 447
11028.99 424
11029.98 405
11030.97 393
11031.96 446
11032.95 435
11033.95 437
11034.94 451
11035.93 437
11036.92 426
11037.91 403
11038.91 413
11039.90 413
11040.89 411
11041.88 388
11042.88 419
11043.87 417
11044.86 413
11045.85 467
11046.85 410
11047.84 412
11048.83 403
11049.82 405
11050.82 358
11051.81 391
11052.80 339
11053.80 385
11054.79 423
11055.78 390
11056.77 432
11057.77 368
11058.76 389
11059.75 410
11060.75 396
11061.74 405
11062.73 405
11063.73 422
11064.72 429
11065.71 431
11066.71 360
11067.70 397
11068.69 399
11069.69 377
11070.68 392
11071.68 370
11072.67 397
11073.66 373
11074.66 365
11075.65 394
11076.65 399
11077.64 388
11078.63 415
11079.63 391
11080.62 383
11081.62 363
11082.61 402
11083.60 362
11084.60 351
11085.59 315
11086.59 353
11087.58 354
11088.58 400
11089.57 413
11090.57 357
11091.56 397
11092.55 392
11093.55 389
11094.54 394
11095.54 387
11096.53 344
11097.53 355
11098.52 399
11099.52 364
11100.51 378
11101.51 422
11102.50 369
11103.50 365
11104.49 368
11105.49 370
11106.48 372
11107.48 428
11108.48 382
11109.47 373
11110.47 366
11111.46 375
11112.46 354
11113.45 327
11114.45 324
11115.44 423
11116.44 385
11117.44 391
11118.43 381
11119.43 320
11120.42 346
11121.42 392
11122.42 361
11123.41 356
11124.41 305
11125.40 345
11126.40 328
11127.40 349
11128.39 373
11129.39 360
11130.38 322
11131.38 365
11132.38 372
11133.37 361
11134.37 407
11135.37 424
11136.36 367
11137.36 362
11138.36 384
11139.35 345
11140.35 323
11141.35 374
11142.34 389
11143.34 339
11144.34 376
11145.34 359
11146.33 368
11147.33 351
11148.33 373
11149.32 367
11150.32 389
11151.32 356
11152.32 396
11153.31 417
11154.31 387
11155.31 350
11156.31 355
11157.30 359
11158.30 337
11159.30 341
11160.30 360
11161.29 421
11162.29 320
11163.29 301
11164.29 350
11165.29 331
11166.28 330
11167.28 325
11168.28 346
11169.28 334
11170.28 335
11171.27 345
11172.27 300
11173.27 333
11174.27 371
11175.27 319
11176.27 318
11177.26 317
11178.26 328
11179.26 322
11180.26 353
11181.26 332
11182.26 353
11183.26 323
11184.26 270
11185.25 322
11186.25 336
11187.25 349
11188.25 350
11189.25 331
11190.25 341
11191.25 345
11192.25 309
11193.25 344
11194.25 354
11195.24 378
11196.24 359
11197.24 312
11198.24 341
11199.24 344
11200.24 355
11201.24 347
11202.24 321
11203.24 318
11204.24 329
11205.24 377
11206.24 344
11207.24 320
11208.24 321
11209.24 353
11210.24 361
11211.24 378
11212.24 351
11213.24 361
11214.24 391
11215.24 363
11216.24 341
11217.24 305
11218.24 360
11219.24 348
11220.24 322
11221.24 331
11222.24 327
11223.24 332
11224.24 359
11225.24 338
11226.24 295
11227.25 287
11228.25 381
11229.25 338
11230.25 343
11231.25 340
11232.25 335
11233.25 344
11234.25 344
11235.25 358
11236.25 301
11237.25 336
11238.26 368
11239.26 342
11240.26 319
11241.26 316
11242.26 364
11243.26 378
11244.26 316
11245.27 308
11246.27 373
11247.27 375
11248.27 345
11249.27 354
11250.27 323
11251.28 385
11252.28 317
11253.28 327
11254.28 341
11255.28 356
11256.29 321
11257.29 339
11258.29 341
11259.29 376
11260.29 327
11261.30 373
11262.30 323
11263.30 314
11264.30 315
11265.31 358
11266.31 330
11267.31 380
11268.31 379
11269.32 379
11270.32 320
11271.32 346
11272.32 338
11273.33 349
11274.33 343
11275.33 346
11276.33 347
11277.34 340
11278.34 349
11279.34 333
11280.35 313
11281.35 340
11282.35 316
11283.36 340
11284.36 367
11285.36 367
11286.37 375
11287.37 380
11288.37 394
11289.38 391
11290.38 358
11291.38 357
11292.39 321
11293.39 334
11294.39 373
11295.40 335
11296.40 366
11297.41 367
11298.41 403
11299.41 350
11300.42 359
11301.42 430
11302.43 389
11303.43 372
11304.43 390
11305.44 343
11306.44 349
11307.45 359
11308.45 364
11309.46 366
11310.46 314
11311.46 362
11312.47 350
11313.47 334
11314.48 364
11315.48 339
11316.49 338
11317.49 380
11318.50 363
11319.50 402
11320.51 391
11321.51 375
11322.52 328
11323.52 342
11324.53 365
11325.53 350
11326.54 355
11327.54 369
11328.55 345
11329.55 321
11330.56 398
11331.56 423
11332.57 378
11333.57 375
11334.58 360
11335.58 368
11336.59 430
11337.60 404
11338.60 419
11339.61 389
11340.61 385
11341.62 360
11342.62 364
11343.63 412
11344.64 438
11345.64 417
11346.65 466
11347.65 454
11348.66 425
11349.67 509
11350.67 450
11351.68 442
11352.69 393
11353.69 417
11354.70 424
11355.71 379
11356.71 398
11357.72 375
11358.72 358
11359.73 405
11360.74 388
11361.74 380
11362.75 404
11363.76 398
11364.76 429
11365.77 408
11366.78 379
11367.79 364
11368.79 413
11369.80 445
11370.81 420
11371.81 425
11372.82 458
11373.83 437
11374.84 396
11375.84 384
11376.85 392
11377.86 459
11378.87 403
11379.87 441
11380.88 418
11381.89 416
11382.90 391
11383.90 377
11384.91 366
11385.92 379
11386.93 419
11387.93 420
11388.94 425
11389.95 377
11390.96 395
11391.97 389
11392.97 388
11393.98 381
11394.99 343
11396.00 393
11397.01 427
11398.02 406
11399.02 409
11400.03 416
11401.04 405
11402.05 409
11403.06 363
11404.07 391
11405.08 396
11406.08 404
11407.09 407
11408.10 417
11409.11 427
11410.12 407
11411.13 444
11412.14 395
11413.15 429
11414.15 415
11415.16 366
11416.17 387
11417.18 434
11418.19 442
11419.20 508
11420.21 448
11421.22 462
11422.23 400
11423.24 429
11424.25 369
11425.26 420
11426.27 492
11427.28 438
11428.29 430
11429.30 424
11430.31 492
11431.32 495
11432.32 485
11433.33 458
11434.34 463
11435.35 528
11436.36 453
11437.37 491
11438.38 460
11439.39 490
11440.41 471
11441.42 457
11442.43 498
11443.44 458
11444.45 485
11445.46 474
11446.47 480
11447.48 510
11448.49 444
11449.50 460
11450.51 543
11451.52 493
11452.53 516
11453.54 551
11454.55 557
11455.56 576
11456.57 528
11457.59 510
11458.60 569
11459.61 516
11460.62 545
11461.63 499
11462.64 554
11463.65 569
11464.66 575
11465.67 574
11466.69 549
11467.70 581
11468.71 593
11469.72 539
11470.73 588
11471.74 541
11472.75 542
11473.77 560
11474.78 604
11475.79 605
11476.80 548
11477.81 568
11478.83 552
11479.84 623
11480.85 582
11481.86 600
11482.87 613
11483.89 635
11484.90 607
11485.91 633
11486.92 599
11487.93 628
11488.95 640
11489.96 549
11490.97 572
11491.98 633
11493.00 629
11494.01 648
11495.02 586
11496.03 607
11497.05 634
11498.06 690
11499.07 673
11500.09 612
11501.10 628
11502.11 579
11503.12 653
11504.14 700
11505.15 718
11506.16 663
11507.18 636
11508.19 681
11509.20 692
11510.22 698
11511.23 672
11512.24 699
11513.26 704
11514.27 664
11515.28 687
11516.30 688
11517.31 634
11518.32 711
11519.34 734
11520.35 701
11521.37 660
11522.38 661
11523.39 694
11524.41 697
11525.42 694
11526.44 638
11527.45 680
11528.46 747
11529.48 752
11530.49 771
11531.51 739
11532.52 708
11533.53 763
11534.55 765
11535.56 828
11536.58 763
11537.59 783
11538.61 792
11539.62 808
11540.64 800
11541.65 858
11542.67 836
11543.68 840
11544.69 843
11545.71 877
11546.72 922
11547.74 882
11548.75 904
11549.77 931
11550.78 946
11551.80 922
11552.81 931
11553.83 988
11554.85 972
11555.86 967
11556.88 979
11557.89 974
11558.91 999
11559.92 1121
11560.94 1064
11561.95 1129
11562.97 1153
11563.98 1105
11565.00 1114
11566.02 1151
11567.03 1157
11568.05 1205
11569.06 1213
11570.08 1196
11571.10 1187
11572.11 1285
11573.13 1284
11574.14 1244
11575.16 1220
11576.18 1372
11577.19 1355
11578.21 1413
11579.22 1411
11580.24 1455
11581.26 1439
11582.27 1445
11583.29 1572
11584.31 1606
11585.32 1681
11586.34 1722
11587.36 1868
11588.37 1878
11589.39 2038
11590.41 2034
11591.42 2223
11592.44 2292
11593.46 2281
11594.47 2403
11595.49 2364
11596.51 2410
11597.53 2413
11598.54 2456
11599.56 2569
11600.58 2658
11601.59 2914
11602.61 3122
11603.63 3492
11604.65 4063
11605.66 4601
11606.68 5405
11607.70 6129
11608.72 6504
11609.74 7089
11610.75 7290
11611.77 6947
11612.79 6612
11613.81 5858
11614.82 5331
11615.84 4531
11616.86 3965
11617.88 3492
11618.90 3068
11619.91 2774
11620.93 2533
11621.95 2399
11622.97 2181
11623.99 2087
11625.01 2046
11626.02 1975
11627.04 1976
11628.06 1821
11629.08 1763
11630.10 1673
11631.12 1742
11632.14 1664
11633.15 1657
11634.17 1579
11635.19 1502
11636.21 1531
11637.23 1472
11638.25 1497
11639.27 1516
11640.29 1488
11641.30 1440
11642.32 1411
11643.34 1395
11644.36 1489
11645.38 1503
11646.40 1496
11647.42 1485
11648.44 1565
11649.46 1522
11650.48 1432
11651.50 1347
11652.52 1284
11653.54 1233
11654.56 1182
11655.58 1193
11656.60 1083
11657.62 1114
11658.64 1058
11659.66 1034
11660.68 1075
11661.70 1000
11662.72 1056
11663.74 1037
11664.76 1038
11665.78 1042
11666.80 1085
11667.82 1022
11668.84 1094
11669.86 1114
11670.88 1110
11671.90 1036
11672.92 1082
11673.94 1104
11674.96 1117
11675.98 1079
11677.00 1059
11678.02 1136
11679.04 1084
11680.06 1111
11681.08 1146
11682.10 1250
11683.12 1265
11684.15 1243
11685.17 1279
11686.19 1356
11687.21 1357
11688.23 1316
11689.25 1312
11690.27 1331
11691.29 1330
11692.31 1311
11693.34 1302
11694.36 1300
11695.38 1321
11696.40 1241
11697.42 1225
11698.44 1202
11699.46 1251
11700.49 1228
11701.51 1133
11702.53 1122
11703.55 1192
11704.57 1217
11705.60 1201
11706.62 1130
11707.64 1166
11708.66 1125
11709.68 1109
11710.71 1133
11711.73 1071
11712.75 1050
11713.77 1061
11714.79 1082
11715.82 1037
11716.84 1079
11717.86 1017
11718.88 1002
11719.91 972
11720.93 946
11721.95 1023
11722.97 1047
11724.00 988
11725.02 951
11726.04 898
11727.07 930
11728.09 942
11729.11 933
11730.13 891
11731.16 889
11732.18 897
11733.20 909
11734.23 805
11735.25 799
11736.27 768
11737.30 806
11738.32 854
11739.34 802
11740.37 840
11741.39 805
11742.41 809
11743.44 797
11744.46 766
11745.48 720
11746.51 781
11747.53 795
11748.55 816
11749.58 788
11750.60 733
11751.63 768
11752.65 838
11753.67 837
11754.70 813
11755.72 803
11756.75 782
11757.77 842
11758.79 807
11759.82 830
11760.84 795
11761.87 756
11762.89 749
11763.92 734
11764.94 724
11765.97 673
11766.99 679
11768.01 679
11769.04 663
11770.06 629
11771.09 622
11772.11 636
11773.14 632
11774.16 658
11775.19 642
11776.21 579
11777.24 663
11778.26 634
11779.29 623
11780.31 621
11781.34 601
11782.36 582
11783.39 618
11784.41 612
11785.44 606
11786.46 665
11787.49 617
11788.52 559
11789.54 540
11790.57 544
11791.59 579
11792.62 556
11793.64 586
11794.67 565
11795.70 585
11796.72 626
11797.75 634
11798.77 621
11799.80 646
11800.83 572
11801.85 608
11802.88 537
11803.90 516
11804.93 507
11805.96 545
11806.98 565
11808.01 470
11809.04 443
11810.06 530
11811.09 530
11812.11 528
11813.14 520
11814.17 507
11815.19 470
11816.22 462
11817.25 494
11818.27 474
11819.30 483
11820.33 462
11821.36 458
11822.38 468
11823.41 459
11824.44 464
11825.46 506
11826.49 500
11827.52 446
11828.54 477
11829.57 443
11830.60 475
11831.63 461
11832.65 466
11833.68 492
11834.71 460
11835.74 463
11836.76 421
11837.79 475
11838.82 445
11839.85 442
11840.88 425
11841.90 445
11842.93 444
11843.96 416
11844.99 438
11846.01 428
11847.04 428
11848.07 441
11849.10 432
11850.13 444
11851.16 374
11852.18 409
11853.21 374
11854.24 439
11855.27 436
11856.30 420
11857.33 416
11858.35 429
11859.38 453
11860.41 439
11861.44 464
11862.47 451
11863.50 472
11864.53 423
11865.56 411
11866.58 412
11867.61 450
11868.64 420
11869.67 409
11870.70 389
11871.73 415
11872.76 391
11873.79 426
11874.82 424
11875.85 420
11876.88 397
11877.91 363
11878.93 397
11879.96 414
11880.99 411
11882.02 389
11883.05 408
11884.08 403
11885.11 410
11886.14 407
11887.17 361
11888.20 390
11889.23 388
11890.26 405
11891.29 428
11892.32 419
11893.35 389
11894.38 406
11895.41 386
11896.44 362
11897.47 344
11898.50 364
11899.53 346
11900.56 371
11901.59 393
11902.62 388
11903.65 376
11904.69 381
11905.72 365
11906.75 400
11907.78 373
11908.81 378
11909.84 411
11910.87 404
11911.90 363
11912.93 394
11913.96 374
11914.99 376
11916.02 402
11917.06 391
11918.09 377
11919.12 379
11920.15 359
11921.18 382
11922.21 379
11923.24 375
11924.27 398
11925.31 404
11926.34 419
11927.37 415
11928.40 402
11929.43 401
11930.46 391
11931.50 370
11932.53 431
11933.56 420
11934.59 452
11935.62 453
11936.65 457
11937.69 432
11938.72 447
11939.75 454
11940.78 503
11941.81 481
11942.85 416
11943.88 436
11944.91 428
11945.94 414
11946.98 377
11948.01 365
11949.04 418
11950.07 457
11951.11 427
11952.14 430
11953.17 394
11954.20 396
11955.24 390
11956.27 375
11957.30 335
11958.34 361
11959.37 348
11960.40 400
11961.43 400
11962.47 379
11963.50 428
11964.53 405
11965.57 370
11966.60 384
11967.63 396
11968.67 390
11969.70 390
11970.73 383
11971.77 339
11972.80 359
11973.83 354
11974.87 358
11975.90 369
11976.94 375
11977.97 369
11979.00 380
11980.04 370
11981.07 384
11982.10 373
11983.14 363
11984.17 366
11985.21 372
11986.24 368
11987.27 349
11988.31 349
11989.34 399
11990.38 349
11991.41 365
11992.45 448
11993.48 377
11994.51 403
11995.55 400
11996.58 375
11997.62 359
11998.65 374
11999.69 397
12000.72 366
12001.76 382
12002.79 417
12003.83 381
12004.86 406
12005.90 407
12006.93 409
12007.97 402
12009.00 380
12010.04 397
12011.07 370
12012.11 407
12013.14 427
12014.18 389
12015.21 382
12016.25 384
12017.28 428
12018.32 389
12019.35 384
12020.39 441
12021.43 456
12022.46 438
12023.50 407
12024.53 453
12025.57 487
12026.60 479
12027.64 418
12028.68 406
12029.71 426
12030.75 421
12031.78 410
12032.82 389
12033.86 453
12034.89 421
12035.93 407
12036.97 380
12038.00 390
12039.04 441
12040.07 397
12041.11 393
12042.15 413
12043.18 420
12044.22 433
12045.26 469
12046.29 452
12047.33 466
12048.37 429
12049.40 446
12050.44 458
12051.48 420
12052.52 393
12053.55 408
12054.59 421
12055.63 450
12056.66 439
12057.70 422
12058.74 417
12059.78 385
12060.81 411
12061.85 408
12062.89 415
12063.92 444
12064.96 394
12066.00 407
12067.04 404
12068.07 413
12069.11 414
12070.15 430
12071.19 418
12072.23 384
12073.26 408
12074.30 418
12075.34 398
12076.38 375
12077.42 415
12078.45 435
12079.49 393
12080.53 393
12081.57 421
12082.61 438
12083.64 454
12084.68 419
12085.72 435
12086.76 409
12087.80 456
12088.84 426
12089.88 434
12090.91 428
12091.95 386
12092.99 444
12094.03 443
12095.07 457
12096.11 446
12097.15 434
12098.19 494
12099.22 459
12100.26 503
12101.30 486
12102.34 483
12103.38 506
12104.42 469
12105.46 466
12106.50 505
12107.54 493
12108.58 482
12109.62 489
12110.66 495
12111.70 503
12112.74 477
12113.77 477
12114.81 462
12115.85 436
12116.89 439
12117.93 450
12118.97 397
12120.01 413
12121.05 443
12122.09 469
12123.13 394
12124.17 414
12125.21 410
12126.25 447
12127.29 370
12128.33 429
12129.37 407
12130.41 381
12131.45 402
12132.50 416
12133.54 408
12134.58 423
12135.62 406
12136.66 421
12137.70 405
12138.74 377
12139.78 383
12140.82 350
12141.86 372
12142.90 368
12143.94 363
12144.98 335
12146.02 403
12147.07 397
12148.11 386
12149.15 390
12150.19 354
12151.23 361
12152.27 369
12153.31 418
12154.35 361
12155.40 358
12156.44 353
12157.48 397
12158.52 383
12159.56 378
12160.60 372
12161.64 365
12162.69 357
12163.73 372
12164.77 381
12165.81 412
12166.85 394
12167.90 357
12168.94 350
12169.98 363
12171.02 348
12172.06 358
12173.11 333
12174.15 350
12175.19 343
12176.23 326
12177.27 351
12178.32 356
12179.36 324
12180.40 344
12181.44 359
12182.49 341
12183.53 323
12184.57 338
12185.61 363
12186.66 323
12187.70 344
12188.74 344
12189.79 359
12190.83 380
12191.87 364
12192.91 347
12193.96 356
12195.00 349
12196.04 347
12197.09 342
12198.13 368
12199.17 317
12200.22 322
12201.26 327
12202.30 389
12203.35 362
12204.39 361
12205.43 365
12206.48 343
12207.52 321
12208.57 342
12209.61 334
12210.65 348
12211.70 345
12212.74 342
12213.78 376
12214.83 350
12215.87 340
12216.92 348
12217.96 360
12219.00 351
12220.05 356
12221.09 356
12222.14 422
12223.18 400
12224.23 349
12225.27 341
12226.31 355
12227.36 362
12228.40 391
12229.45 401
12230.49 360
12231.54 354
12232.58 327
12233.63 347
12234.67 345
12235.72 387
12236.76 332
12237.81 344
12238.85 335
12239.90 345
12240.94 332
12241.99 329
12243.03 343
12244.08 358
12245.12 339
12246.17 376
12247.21 359
12248.26 338
12249.30 392
12250.35 386
12251.39 375
12252.44 319
12253.49 328
12254.53 321
12255.58 309
12256.62 334
12257.67 335
12258.71 331
12259.76 323
12260.81 316
12261.85 330
12262.90 329
12263.94 346
12264.99 385
12266.04 382
12267.08 319
12268.13 338
12269.17 321
12270.22 295
12271.27 332
12272.31 339
12273.36 366
12274.41 358
12275.45 338
12276.50 324
12277.55 359
12278.59 341
12279.64 328
12280.69 341
12281.73 314
12282.78 336
12283.83 308
12284.87 304
12285.92 292
12286.97 316
12288.01 322
12289.06 351
12290.11 326
12291.16 303
12292.20 330
12293.25 380
12294.30 352
12295.35 314
12296.39 323
12297.44 311
12298.49 313
12299.54 319
12300.58 321
12301.63 291
12302.68 308
12303.73 320
12304.77 320
12305.82 282
12306.87 274
12307.92 304
12308.97 273
12310.01 284
12311.06 311
12312.11 298
12313.16 334
12314.21 317
12315.25 314
12316.30 333
12317.35 303
12318.40 298
12319.45 287
12320.50 298
12321.54 327
12322.59 296
12323.64 296
12324.69 266
12325.74 297
12326.79 278
12327.84 288
12328.89 311
12329.93 308
12330.98 314
12332.03 317
12333.08 266
12334.13 292
12335.18 298
12336.23 302
12337.28 287
12338.33 280
12339.38 268
12340.43 309
12341.47 296
12342.52 294
12343.57 307
12344.62 251
12345.67 272
12346.72 287
12347.77 313
12348.82 303
12349.87 300
12350.92 309
12351.97 269
12353.02 313
12354.07 314
12355.12 307
12356.17 306
12357.22 305
12358.27 303
12359.32 313
12360.37 331
12361.42 318
12362.47 297
12363.52 306
12364.57 297
12365.62 288
12366.67 266
12367.72 291
12368.77 280
12369.82 292
12370.87 270
12371.93 281
12372.98 286
12374.03 273
12375.08 299
12376.13 295
12377.18 283
12378.23 286
12379.28 256
12380.33 292
12381.38 317
12382.43 283
12383.49 300
12384.54 309
12385.59 311
12386.64 296
12387.69 318
12388.74 333
12389.79 324
12390.84 279
12391.90 298
12392.95 299
12394.00 283
12395.05 254
12396.10 290
12397.15 305
12398.21 345
12399.26 293
12400.31 254
12401.36 310
12402.41 287
12403.47 281
12404.52 289
12405.57 299
12406.62 299
12407.67 264
12408.73 238
12409.78 294
12410.83 256
12411.88 264
12412.94 295
12413.99 297
12415.04 262
12416.09 277
12417.15 266
12418.20 272
12419.25 270
12420.30 245
12421.36 250
12422.41 299
12423.46 310
12424.52 271
12425.57 296
12426.62 284
12427.67 295
12428.73 319
12429.78 309
12430.83 286
12431.89 323
12432.94 324
12433.99 294
12435.05 266
12436.10 276
12437.15 274
12438.21 309
12439.26 289
12440.31 312
12441.37 295
12442.42 305
12443.47 285
12444.53 297
12445.58 288
12446.64 297
12447.69 280
12448.74 290
12449.80 290
12450.85 295
12451.91 259
12452.96 308
12454.01 293
12455.07 322
12456.12 310
12457.18 296
12458.23 276
12459.29 272
12460.34 255
12461.39 287
12462.45 275
12463.50 289
12464.56 260
12465.61 222
12466.67 278
12467.72 287
12468.78 290
12469.83 280
12470.89 300
12471.94 294
12473.00 272
12474.05 330
12475.11 297
12476.16 304
12477.22 302
12478.27 297
12479.33 259
12480.38 295
12481.44 352
12482.49 275
12483.55 289
12484.60 294
12485.66 263
12486.71 264
12487.77 290
12488.83 274
12489.88 246
12490.94 315
12491.99 304
12493.05 337
12494.10 331
12495.16 342
12496.22 303
12497.27 343
12498.33 327
12499.38 327
12500.44 356
12501.50 326
12502.55 350
12503.61 378
12504.67 356
12505.72 346
12506.78 342
12507.83 320
12508.89 314
12509.95 312
12511.00 310
12512.06 350
12513.12 306
12514.17 247
12515.23 320
12516.29 349
12517.34 358
12518.40 304
12519.46 345
12520.52 309
12521.57 317
12522.63 299
12523.69 293
12524.74 295
12525.80 332
12526.86 323
12527.92 370
12528.97 364
12530.03 312
12531.09 375
12532.15 379
12533.20 410
12534.26 379
12535.32 370
12536.38 373
12537.43 296
12538.49 345
12539.55 354
12540.61 333
12541.66 300
12542.72 297
12543.78 311
12544.84 278
12545.90 306
12546.95 311
12548.01 324
12549.07 296
12550.13 308
12551.19 297
12552.25 344
12553.30 335
12554.36 310
12555.42 290
12556.48 288
12557.54 321
12558.60 319
12559.65 282
12560.71 296
12561.77 287
12562.83 296
12563.89 292
12564.95 287
12566.01 286
12567.07 288
12568.13 293
12569.18 315
12570.24 298
12571.30 295
12572.36 292
12573.42 322
12574.48 283
12575.54 276
12576.60 308
12577.66 304
12578.72 336
12579.78 337
12580.84 329
12581.90 355
12582.96 356
12584.02 299
12585.07 341
12586.13 315
12587.19 343
12588.25 352
12589.31 351
12590.37 323
12591.43 332
12592.49 325
12593.55 296
12594.61 315
12595.67 328
12596.73 360
12597.79 313
12598.86 304
12599.92 305
12600.98 284
12602.04 287
12603.10 352
12604.16 343
12605.22 302
12606.28 315
12607.34 312
12608.40 310
12609.46 366
12610.52 300
12611.58 333
12612.64 347
12613.70 366
12614.76 357
12615.83 316
12616.89 329
12617.95 354
12619.01 337
12620.07 323
12621.13 284
12622.19 335
12623.25 348
12624.32 366
12625.38 351
12626.44 285
12627.50 293
12628.56 301
12629.62 287
12630.68 327
12631.75 313
12632.81 341
12633.87 304
12634.93 352
12635.99 341
12637.05 335
12638.12 308
12639.18 285
12640.24 291
12641.30 304
12642.36 307
12643.43 287
12644.49 347
12645.55 358
12646.61 345
12647.68 296
12648.74 303
12649.80 330
12650.86 293
12651.93 271
12652.99 341
12654.05 320
12655.11 328
12656.18 305
12657.24 303
12658.30 297
12659.36 299
12660.43 332
12661.49 341
12662.55 332
12663.62 357
12664.68 305
12665.74 369
12666.81 320
12667.87 303
12668.93 294
12670.00 271
12671.06 277
12672.12 292
12673.19 289
12674.25 271
12675.31 292
12676.38 276
12677.44 299
12678.50 276
12679.57 311
12680.63 324
12681.69 303
12682.76 304
12683.82 309
12684.89 298
12685.95 318
12687.01 285
12688.08 287
12689.14 308
12690.21 309
12691.27 304
12692.33 321
12693.40 269
12694.46 303
12695.53 318
12696.59 302
12697.66 278
12698.72 304
12699.79 295
12700.85 329
12701.91 304
12702.98 305
12704.04 289
12705.11 306
12706.17 302
12707.24 311
12708.30 314
12709.37 294
12710.43 314
12711.50 365
12712.56 320
12713.63 299
12714.69 307
12715.76 320
12716.82 239
12717.89 284
12718.95 292
12720.02 311
12721.09 301
12722.15 291
12723.22 281
12724.28 308
12725.35 343
12726.41 316
12727.48 366
12728.54 307
12729.61 332
12730.68 317
12731.74 300
12732.81 269
12733.87 281
12734.94 296
12736.01 300
12737.07 285
12738.14 325
12739.20 333
12740.27 376
12741.34 310
12742.40 282
12743.47 279
12744.54 302
12745.60 312
12746.67 269
12747.74 252
12748.80 273
12749.87 288
12750.94 257
12752.00 249
12753.07 287
12754.14 268
12755.20 268
12756.27 261
12757.34 245
12758.40 270
12759.47 262
12760.54 254
12761.60 277
12762.67 226
12763.74 244
12764.81 265
12765.87 273
12766.94 293
12768.01 220
12769.08 261
12770.14 259
12771.21 243
12772.28 248
12773.35 259
12774.41 279
12775.48 271
12776.55 262
12777.62 264
12778.68 281
12779.75 283
12780.82 288
12781.89 270
12782.96 261
12784.02 290
12785.09 268
12786.16 264
12787.23 278
12788.30 273
12789.37 246
12790.43 241
12791.50 227
12792.57 202
12793.64 270
12794.71 233
12795.78 259
12796.84 260
12797.91 260
12798.98 285
12800.05 242
12801.12 207
12802.19 235
12803.26 241
12804.33 287
12805.40 292
12806.46 280
12807.53 259
12808.60 272
12809.67 295
12810.74 273
12811.81 230
12812.88 221
12813.95 268
12815.02 292
12816.09 270
12817.16 242
12818.23 242
12819.30 251
12820.37 301
12821.44 280
12822.50 236
12823.57 231
12824.64 208
12825.71 222
12826.78 259
12827.85 229
12828.92 245
12829.99 243
12831.06 280
12832.13 261
12833.20 243
12834.27 227
12835.34 292
12836.41 254
12837.49 240
12838.56 202
12839.63 268
12840.70 242
12841.77 231
12842.84 240
12843.91 248
12844.98 267
12846.05 276
12847.12 275
12848.19 226
12849.26 251
12850.33 250
12851.40 266
12852.47 222
12853.55 245
12854.62 209
12855.69 241
12856.76 254
12857.83 248
12858.90 253
12859.97 266
12861.04 252
12862.11 234
12863.19 257
12864.26 230
12865.33 230
12866.40 254
12867.47 234
12868.54 261
12869.62 254
12870.69 259
12871.76 227
12872.83 261
12873.90 249
12874.97 232
12876.05 260
12877.12 212
12878.19 203
12879.26 242
12880.33 244
12881.41 224
12882.48 231
12883.55 209
12884.62 200
12885.70 220
12886.77 224
12887.84 226
12888.91 225
12889.98 209
12891.06 247
12892.13 241
12893.20 252
12894.28 214
12895.35 259
12896.42 246
12897.49 195
12898.57 213
12899.64 226
12900.71 214
12901.79 246
12902.86 256
12903.93 228
12905.00 215
12906.08 250
12907.15 211
12908.22 230
12909.30 247
12910.37 208
12911.44 256
12912.52 254
12913.59 228
12914.66 221
12915.74 218
12916.81 268
12917.89 216
12918.96 251
12920.03 241
12921.11 215
12922.18 242
12923.25 214
12924.33 233
12925.40 203
12926.48 208
12927.55 248
12928.62 244
12929.70 223
12930.77 246
12931.85 229
12932.92 219
12934.00 206
12935.07 230
12936.14 242
12937.22 198
12938.29 227
12939.37 260
12940.44 198
12941.52 228
12942.59 237
12943.67 229
12944.74 237
12945.82 239
12946.89 216
12947.97 247
12949.04 243
12950.12 239
12951.19 223
12952.27 229
12953.34 256
12954.42 241
12955.49 220
12956.57 196
12957.64 205
12958.72 217
12959.79 250
12960.87 244
12961.94 244
12963.02 202
12964.10 169
12965.17 248
12966.25 215
12967.32 210
12968.40 230
12969.47 234
12970.55 238
12971.63 230
12972.70 228
12973.78 208
12974.85 201
12975.93 213
12977.01 216
12978.08 208
12979.16 211
12980.23 252
12981.31 237
12982.39 229
12983.46 224
12984.54 195
12985.62 199
12986.69 224
12987.77 222
12988.85 229
12989.92 210
12991.00 217
12992.08 234
12993.15 232
12994.23 213
12995.31 236
12996.38 233
12997.46 221
12998.54 221
12999.61 212
13000.69 229
13001.77 238
13002.85 259
13003.92 210
13005.00 192
13006.08 236
13007.16 232
13008.23 237
13009.31 250
13010.39 242
13011.47 236
13012.54 255
13013.62 198
13014.70 226
13015.78 252
13016.85 254
13017.93 254
13019.01 237
13020.09 257
13021.17 197
13022.24 219
13023.32 200
13024.40 219
13025.48 215
13026.56 221
13027.63 217
13028.71 183
13029.79 203
13030.87 194
13031.95 201
13033.03 202
13034.10 221
13035.18 216
13036.26 263
13037.34 236
13038.42 212
13039.50 217
13040.58 223
13041.66 226
13042.73 217
13043.81 228
13044.89 245
13045.97 209
13047.05 219
13048.13 219
13049.21 203
13050.29 184
13051.37 277
13052.45 242
13053.53 225
13054.60 248
13055.68 241
13056.76 269
13057.84 257
13058.92 228
13060.00 233
13061.08 236
13062.16 233
13063.24 238
13064.32 200
13065.40 243
13066.48 245
13067.56 195
13068.64 218
13069.72 190
13070.80 220
13071.88 221
13072.96 248
13074.04 236
13075.12 218
13076.20 243
13077.28 225
13078.36 305
13079.44 238
13080.52 221
13081.60 244
13082.68 224
13083.76 233
13084.84 237
13085.93 202
13087.01 180
13088.09 210
13089.17 208
13090.25 253
13091.33 200
13092.41 246
13093.49 214
13094.57 217
13095.65 242
13096.73 202
13097.82 226
13098.90 190
13099.98 229
13101.06 252
13102.14 233
13103.22 213
13104.30 202
13105.38 229
13106.47 246
13107.55 230
13108.63 253
13109.71 211
13110.79 214
13111.87 208
13112.96 193
13114.04 207
13115.12 199
13116.20 159
13117.28 195
13118.37 222
13119.45 235
13120.53 229
13121.61 201
13122.69 227
13123.78 224
13124.86 239
13125.94 217
13127.02 242
13128.11 230
13129.19 209
13130.27 219
13131.35 227
13132.44 225
13133.52 205
13134.60 242
13135.68 209
13136.77 206
13137.85 213
13138.93 238
13140.01 231
13141.10 212
13142.18 215
13143.26 233
13144.35 239
13145.43 222
13146.51 223
13147.60 226
13148.68 216
13149.76 228
13150.85 253
13151.93 230
13153.01 232
13154.10 209
13155.18 207
13156.26 205
13157.35 196
13158.43 213
13159.51 199
13160.60 222
13161.68 261
13162.77 230
13163.85 217
13164.93 209
13166.02 248
13167.10 230
13168.19 198
13169.27 262
13170.35 192
13171.44 215
13172.52 225
13173.61 220
13174.69 214
13175.78 223
13176.86 230
13177.94 237
13179.03 196
13180.11 200
13181.20 227
13182.28 236
13183.37 227
13184.45 209
13185.54 250
13186.62 237
13187.71 220
13188.79 219
13189.88 203
13190.96 220
13192.05 226
13193.13 212
13194.22 200
13195.30 226
13196.39 249
13197.47 236
13198.56 215
13199.64 199
13200.73 228
13201.81 219
13202.90 227
13203.98 190
13205.07 197
13206.16 238
13207.24 240
13208.33 245
13209.41 205
13210.50 231
13211.58 217
13212.67 210
13213.76 230
13214.84 250
13215.93 234
13217.01 224
13218.10 230
13219.19 243
13220.27 231
13221.36 203
13222.45 216
13223.53 205
13224.62 238
13225.70 227
13226.79 203
13227.88 206
13228.96 218
13230.05 186
13231.14 221
13232.22 242
13233.31 225
13234.40 214
13235.48 226
13236.57 233
13237.66 195
13238.74 236
13239.83 222
13240.92 228
13242.01 215
13243.09 208
13244.18 205
13245.27 195
13246.35 221
13247.44 211
13248.53 217
13249.62 228
13250.70 210
13251.79 218
13252.88 228
13253.97 200
13255.05 207
13256.14 212
13257.23 190
13258.32 195
13259.41 207
13260.49 215
13261.58 233
13262.67 209
13263.76 213
13264.85 196
13265.93 246
13267.02 241
13268.11 204
13269.20 226
13270.29 225
13271.37 217
13272.46 214
13273.55 220
13274.64 202
13275.73 203
13276.82 245
13277.91 243
13278.99 255
13280.08 185
13281.17 206
13282.26 234
13283.35 210
13284.44 202
13285.53 218
13286.62 221
13287.70 246
13288.79 232
13289.88 226
13290.97 220
13292.06 198
13293.15 232
13294.24 218
13295.33 240
13296.42 198
13297.51 227
13298.60 213
13299.69 204
13300.78 190
13301.87 231
13302.95 226
13304.04 211
13305.13 221
13306.22 199
13307.31 237
13308.40 221
13309.49 165
13310.58 219
13311.67 255
13312.76 238
13313.85 231
13314.94 252
13316.03 237
13317.12 280
13318.21 239
13319.30 222
13320.39 241
13321.48 267
13322.58 260
13323.67 260
13324.76 265
13325.85 234
13326.94 222
13328.03 225
13329.12 219
13330.21 209
13331.30 252
13332.39 228
13333.48 190
13334.57 235
13335.66 226
13336.75 242
13337.85 249
13338.94 257
13340.03 207
13341.12 226
13342.21 221
13343.30 234
13344.39 199
13345.48 220
13346.58 223
13347.67 244
13348.76 219
13349.85 206
13350.94 228
13352.03 237
13353.12 185
13354.22 210
13355.31 219
13356.40 232
13357.49 237
13358.58 252
13359.68 203
13360.77 199
13361.86 243
13362.95 248
13364.04 231
13365.14 245
13366.23 209
13367.32 193
13368.41 237
13369.51 257
13370.60 260
13371.69 263
13372.78 252
13373.87 261
13374.97 251
13376.06 213
13377.15 220
13378.25 234
13379.34 230
13380.43 210
13381.52 219
13382.62 200
13383.71 232
13384.80 289
13385.90 237
13386.99 229
13388.08 264
13389.17 286
13390.27 283
13391.36 219
13392.45 207
13393.55 195
13394.64 226
13395.73 235
13396.83 239
13397.92 200
13399.02 270
13400.11 211
13401.20 234
13402.30 229
13403.39 199
13404.48 195
13405.58 211
13406.67 207
13407.77 235
13408.86 223
13409.95 243
13411.05 222
13412.14 222
13413.24 222
13414.33 213
13415.42 209
13416.52 185
13417.61 251
13418.71 225
13419.80 167
13420.90 198
13421.99 210
13423.08 224
13424.18 232
13425.27 240
13426.37 248
13427.46 204
13428.56 199
13429.65 212
13430.75 202
13431.84 241
13432.94 251
13434.03 203
13435.13 215
13436.22 236
13437.32 204
13438.41 205
13439.51 205
13440.60 222
13441.70 223
13442.79 205
13443.89 231
13444.98 201
13446.08 200
13447.18 216
13448.27 224
13449.37 236
13450.46 239
13451.56 212
13452.65 219
13453.75 221
13454.85 222
13455.94 226
13457.04 255
13458.13 252
13459.23 242
13460.33 207
13461.42 218
13462.52 238
13463.61 206
13464.71 209
13465.81 245
13466.90 237
13468.00 229
13469.10 228
13470.19 232
13471.29 230
13472.38 216
13473.48 218
13474.58 244
13475.67 243
13476.77 250
13477.87 246
13478.96 231
13480.06 224
13481.16 284
13482.26 267
13483.35 252
13484.45 254
13485.55 240
13486.64 236
13487.74 229
13488.84 231
13489.94 231
13491.03 235
13492.13 238
13493.23 239
13494.32 257
13495.42 242
13496.52 240
13497.62 239
13498.72 225
13499.81 259
13500.91 278
13502.01 299
13503.11 242
13504.20 231
13505.30 265
13506.40 285
13507.50 279
13508.60 289
13509.69 281
13510.79 242
13511.89 292
13512.99 267
13514.09 285
13515.18 263
13516.28 274
13517.38 261
13518.48 229
13519.58 258
13520.68 246
13521.78 246
13522.87 225
13523.97 233
13525.07 221
13526.17 228
13527.27 257
13528.37 224
13529.47 255
13530.57 215
13531.66 218
13532.76 215
13533.86 260
13534.96 207
13536.06 213
13537.16 263
13538.26 219
13539.36 211
13540.46 220
13541.56 220
13542.66 213
13543.76 220
13544.86 234
13545.96 245
13547.05 229
13548.15 212
13549.25 265
13550.35 241
13551.45 227
13552.55 219
13553.65 217
13554.75 206
13555.85 217
13556.95 223
13558.05 233
13559.15 202
13560.25 228
13561.35 201
13562.45 214
13563.55 201
13564.65 224
13565.75 237
13566.85 212
13567.96 224
13569.06 222
13570.16 227
13571.26 223
13572.36 217
13573.46 212
13574.56 223
13575.66 240
13576.76 228
13577.86 206
13578.96 196
13580.06 209
13581.16 244
13582.27 202
13583.37 231
13584.47 234
13585.57 231
13586.67 253
13587.77 203
13588.87 214
13589.97 207
13591.08 195
13592.18 200
13593.28 188
13594.38 215
13595.48 213
13596.58 214
13597.68 202
13598.79 214
13599.89 209
13600.99 215
13602.09 204
13603.19 222
13604.30 197
13605.40 214
13606.50 269
13607.60 207
13608.70 217
13609.81 230
13610.91 214
13612.01 226
13613.11 228
13614.21 245
13615.32 204
13616.42 220
13617.52 206
13618.62 222
13619.73 256
13620.83 204
13621.93 225
13623.03 230
13624.14 234
13625.24 228
13626.34 215
13627.45 210
13628.55 206
13629.65 209
13630.75 216
13631.86 200
13632.96 236
13634.06 238
13635.17 226
13636.27 227
13637.37 226
13638.48 206
13639.58 208
13640.68 209
13641.79 220
13642.89 199
13643.99 210
13645.10 227
13646.20 224
13647.30 208
13648.41 257
13649.51 243
13650.62 219
13651.72 210
13652.82 220
13653.93 230
13655.03 268
13656.14 222
13657.24 191
13658.34 229
13659.45 234
13660.55 235
13661.66 198
13662.76 213
13663.87 234
13664.97 194
13666.07 219
13667.18 210
13668.28 186
13669.39 196
13670.49 233
13671.60 238
13672.70 201
13673.81 220
13674.91 207
13676.02 222
13677.12 228
13678.23 193
13679.33 241
13680.44 250
13681.54 234
13682.65 213
13683.75 189
13684.86 216
13685.96 220
13687.07 226
13688.17 234
13689.28 216
13690.38 218
13691.49 241
13692.59 206
13693.70 207
13694.80 245
13695.91 235
13697.02 233
13698.12 222
13699.23 236
13700.33 214
13701.44 222
13702.55 243
13703.65 227
13704.76 235
13705.86 211
13706.97 277
13708.08 239
13709.18 220
13710.29 247
13711.39 274
13712.50 241
13713.61 223
13714.71 244
13715.82 234
13716.93 243
13718.03 239
13719.14 251
13720.25 268
13721.35 290
13722.46 285
13723.57 266
13724.67 298
13725.78 261
13726.89 303
13727.99 262
13729.10 257
13730.21 237
13731.31 253
13732.42 253
13733.53 237
13734.64 243
13735.74 230
13736.85 260
13737.96 243
13739.07 215
13740.17 239
13741.28 231
13742.39 246
13743.50 269
13744.60 222
13745.71 246
13746.82 231
13747.93 245
13749.03 234
13750.14 238
13751.25 221
13752.36 229
13753.47 224
13754.57 225
13755.68 212
13756.79 219
13757.90 240
13759.01 237
13760.11 235
13761.22 239
13762.33 220
13763.44 207
13764.55 236
13765.66 257
13766.76 239
13767.87 235
13768.98 231
13770.09 232
13771.20 219
13772.31 216
13773.42 207
13774.53 245
13775.63 247
13776.74 209
13777.85 215
13778.96 242
13780.07 235
13781.18 245
13782.29 236
13783.40 225
13784.51 222
13785.62 225
13786.73 230
13787.83 252
13788.94 260
13790.05 225
13791.16 226
13792.27 227
13793.38 231
13794.49 224
13795.60 206
13796.71 236
13797.82 261
13798.93 214
13800.04 218
13801.15 217
13802.26 231
13803.37 225
13804.48 238
13805.59 205
13806.70 238
13807.81 241
13808.92 196
13810.03 225
13811.14 232
13812.25 234
13813.36 216
13814.47 209
13815.58 228
13816.69 186
13817.80 212
13818.91 192
13820.03 226
13821.14 227
13822.25 219
13823.36 218
13824.47 222
13825.58 214
13826.69 201
13827.80 215
13828.91 204
13830.02 206
13831.13 232
13832.25 219
13833.36 211
13834.47 239
13835.58 212
13836.69 199
13837.80 221
13838.91 186
13840.02 166
13841.14 198
13842.25 194
13843.36 212
13844.47 182
13845.58 211
13846.69 196
13847.81 200
13848.92 193
13850.03 210
13851.14 204
13852.25 217
13853.37 203
13854.48 194
13855.59 218
13856.70 212
13857.81 252
13858.93 228
13860.04 207
13861.15 191
13862.26 193
13863.38 219
13864.49 218
13865.60 226
13866.71 211
13867.83 226
13868.94 239
13870.05 211
13871.16 203
13872.28 250
13873.39 226
13874.50 215
13875.61 222
13876.73 203
13877.84 220
13878.95 198
13880.07 168
13881.18 207
13882.29 209
13883.41 204
13884.52 174
13885.63 190
13886.75 226
13887.86 206
13888.97 192
13890.09 200
13891.20 201
13892.31 193
13893.43 175
13894.54 223
13895.65 211
13896.77 226
13897.88 234
13899.00 242
13900.11 218
13901.22 205
13902.34 213
13903.45 202
13904.57 211
13905.68 211
13906.79 193
13907.91 199
13909.02 199
13910.14 201
13911.25 188
13912.37 186
13913.48 181
13914.59 204
13915.71 221
13916.82 231
13917.94 185
13919.05 188
13920.17 186
13921.28 206
13922.40 211
13923.51 221
13924.63 219
13925.74 221
13926.86 202
13927.97 229
13929.09 209
13930.20 192
13931.32 198
13932.43 217
13933.55 210
13934.66 199
13935.78 223
13936.89 222
13938.01 194
13939.12 191
13940.24 193
13941.35 194
13942.47 190
13943.59 193
13944.70 205
13945.82 209
13946.93 189
13948.05 195
13949.16 189
13950.28 228
13951.40 199
13952.51 196
13953.63 175
13954.74 179
13955.86 170
13956.98 195
13958.09 221
13959.21 206
13960.33 173
13961.44 193
13962.56 221
13963.67 222
13964.79 195
13965.91 183
13967.02 212
13968.14 211
13969.26 203
13970.37 201
13971.49 192
13972.61 214
13973.72 220
13974.84 198
13975.96 184
13977.08 189
13978.19 206
13979.31 211
13980.43 208
13981.54 218
13982.66 192
13983.78 205
13984.90 181
13986.01 185
13987.13 179
13988.25 199
13989.37 211
13990.48 220
13991.60 204
13992.72 183
13993.84 197
13994.95 186
13996.07 196
13997.19 167
13998.31 179
13999.42 206
14000.54 235
14001.66 172
14002.78 197
14003.90 177
14005.01 186
14006.13 206
14007.25 185
14008.37 187
14009.49 230
14010.61 236
14011.72 215
14012.84 202
14013.96 203
14015.08 194
14016.20 209
14017.32 206
14018.43 181
14019.55 249
14020.67 195
14021.79 176
14022.91 162
14024.03 180
14025.15 168
14026.27 171
14027.39 202
14028.50 213
14029.62 211
14030.74 206
14031.86 196
14032.98 167
14034.10 183
14035.22 224
14036.34 208
14037.46 194
14038.58 211
14039.70 199
14040.82 221
14041.94 202
14043.06 189
14044.18 193
14045.30 216
14046.41 201
14047.53 222
14048.65 196
14049.77 217
14050.89 176
14052.01 223
14053.13 214
14054.25 215
14055.37 201
14056.49 202
14057.61 220
14058.74 222
14059.86 211
14060.98 190
14062.10 200
14063.22 235
14064.34 205
14065.46 199
14066.58 196
14067.70 183
14068.82 200
14069.94 208
14071.06 192
14072.18 222
14073.30 204
14074.42 265
14075.54 267
14076.66 194
14077.79 220
14078.91 233
14080.03 253
14081.15 230
14082.27 222
14083.39 218
14084.51 200
14085.63 191
14086.76 221
14087.88 253
14089.00 250
14090.12 246
14091.24 240
14092.36 224
14093.48 198
14094.61 234
14095.73 285
14096.85 239
14097.97 226
14099.09 237
14100.22 289
14101.34 267
14102.46 245
14103.58 253
14104.70 231
14105.83 283
14106.95 266
14108.07 220
14109.19 244
14110.31 216
14111.44 238
14112.56 259
14113.68 260
14114.80 264
14115.93 240
14117.05 208
14118.17 215
14119.29 214
14120.42 240
14121.54 234
14122.66 220
14123.79 201
14124.91 217
14126.03 193
14127.15 193
14128.28 175
14129.40 174
14130.52 199
14131.65 191
14132.77 226
14133.89 223
14135.02 189
14136.14 208
14137.26 189
14138.39 184
14139.51 205
14140.63 207
14141.76 214
14142.88 216
14144.00 205
14145.13 187
14146.25 203
14147.38 184
14148.50 234
14149.62 216
14150.75 178
14151.87 188
14152.99 193
14154.12 205
14155.24 223
14156.37 203
14157.49 192
14158.62 183
14159.74 181
14160.86 168
14161.99 181
14163.11 187
14164.24 187
14165.36 181
14166.49 221
14167.61 218
14168.74 192
14169.86 165
14170.99 198
14172.11 184
14173.23 188
14174.36 168
14175.48 174
14176.61 169
14177.73 173
14178.86 206
14179.98 203
14181.11 186
14182.23 194
14183.36 200
14184.49 179
14185.61 162
14186.74 187
14187.86 168
14188.99 204
14190.11 206
14191.24 185
14192.36 187
14193.49 171
14194.61 187
14195.74 209
14196.87 184
14197.99 184
14199.12 189
14200.24 186
14201.37 192
14202.50 162
14203.62 148
14204.75 156
14205.87 180
14207.00 180
14208.13 186
14209.25 177
14210.38 174
14211.50 150
14212.63 170
14213.76 203
14214.88 180
14216.01 190
14217.14 188
14218.26 188
14219.39 181
14220.52 187
14221.64 163
14222.77 179
14223.90 180
14225.02 186
14226.15 183
14227.28 171
14228.41 168
14229.53 178
14230.66 164
14231.79 174
14232.91 184
14234.04 183
14235.17 172
14236.30 173
14237.42 177
14238.55 176
14239.68 175
14240.81 174
14241.93 179
14243.06 163
14244.19 158
14245.32 186
14246.44 176
14247.57 184
14248.70 158
14249.83 182
14250.95 190
14252.08 186
14253.21 158
14254.34 168
14255.47 172
14256.59 185
14257.72 174
14258.85 152
14259.98 154
14261.11 178
14262.24 206
14263.36 156
14264.49 149
14265.62 182
14266.75 170
14267.88 175
14269.01 189
14270.14 179
14271.26 172
14272.39 214
14273.52 225
14274.65 168
14275.78 156
14276.91 169
14278.04 184
14279.17 173
14280.30 153
14281.42 148
14282.55 189
14283.68 184
14284.81 171
14285.94 144
14287.07 168
14288.20 197
14289.33 185
14290.46 181
14291.59 203
14292.72 189
14293.85 182
14294.98 180
14296.11 184
14297.24 174
14298.37 187
14299.50 157
14300.63 174
14301.76 149
14302.89 171
14304.02 192
14305.15 174
14306.28 137
14307.41 149
14308.54 179
14309.67 172
14310.80 197
14311.93 183
14313.06 177
14314.19 174
14315.32 159
14316.45 159
14317.58 187
14318.71 185
14319.84 197
14320.97 160
14322.10 153
14323.23 156
14324.36 144
14325.49 168
14326.63 187
14327.76 158
14328.89 146
14330.02 138
14331.15 166
14332.28 171
14333.41 161
14334.54 152
14335.67 161
14336.81 187
14337.94 180
14339.07 161
14340.20 186
14341.33 189
14342.46 158
14343.59 161
14344.73 157
14345.86 153
14346.99 138
14348.12 176
14349.25 186
14350.38 179
14351.52 191
14352.65 179
14353.78 193
14354.91 194
14356.04 162
14357.18 190
14358.31 164
14359.44 169
14360.57 191
14361.71 149
14362.84 161
14363.97 178
14365.10 188
14366.24 170
14367.37 161
14368.50 190
14369.63 167
14370.77 148
14371.90 142
14373.03 168
14374.16 177
14375.30 187
14376.43 190
14377.56 162
14378.70 173
14379.83 200
14380.96 177
14382.09 158
14383.23 179
14384.36 135
14385.49 133
14386.63 151
14387.76 143
14388.89 156
14390.03 161
14391.16 202
14392.29 171
14393.43 182
14394.56 181
14395.70 165
14396.83 158
14397.96 170
14399.10 182
14400.23 179
14401.36 168
14402.50 148
14403.63 163
14404.77 179
14405.90 192
14407.03 163
14408.17 165
14409.30 190
14410.44 183
14411.57 155
14412.71 163
14413.84 178
14414.97 199
14416.11 174
14417.24 157
14418.38 137
14419.51 156
14420.65 183
14421.78 184
14422.92 198
14424.05 198
14425.19 179
14426.32 199
14427.46 161
14428.59 163
14429.73 190
14430.86 204
14432.00 185
14433.13 173
14434.27 176
14435.40 182
14436.54 178
14437.67 165
14438.81 156
14439.94 183
14441.08 185
14442.21 174
14443.35 156
14444.48 176
14445.62 169
14446.76 162
14447.89 179
14449.03 185
14450.16 178
14451.30 174
14452.43 161
14453.57 147
14454.71 186
14455.84 187
14456.98 156
14458.11 152
14459.25 170
14460.39 163
14461.52 189
14462.66 155
14463.80 141
14464.93 145
14466.07 158
14467.20 146
14468.34 153
14469.48 162
14470.61 155
14471.75 151
14472.89 188
14474.02 169
14475.16 171
14476.30 175
14477.43 182
14478.57 198
14479.71 189
14480.85 177
14481.98 195
14483.12 181
14484.26 182
14485.39 154
14486.53 162
14487.67 176
14488.81 151
14489.94 187
14491.08 168
14492.22 172
14493.36 180
14494.49 178
14495.63 177
14496.77 198
14497.91 186
14499.04 167
14500.18 156
14501.32 158
14502.46 195
14503.59 197
14504.73 195
14505.87 176
14507.01 170
14508.15 166
14509.28 192
14510.42 206
14511.56 194
14512.70 168
14513.84 206
14514.98 153
14516.11 183
14517.25 187
14518.39 197
14519.53 220
14520.67 211
14521.81 213
14522.95 214
14524.08 211
14525.22 200
14526.36 179
14527.50 175
14528.64 188
14529.78 258
14530.92 233
14532.06 181
14533.20 198
14534.33 191
14535.47 171
14536.61 187
14537.75 188
14538.89 165
14540.03 151
14541.17 161
14542.31 178
14543.45 213
14544.59 204
14545.73 183
14546.87 201
14548.01 189
14549.15 175
14550.29 180
14551.43 182
14552.57 185
14553.71 243
14554.85 207
14555.99 194
14557.13 190
14558.27 182
14559.41 182
14560.55 171
14561.69 199
14562.83 140
14563.97 143
14565.11 158
14566.25 190
14567.39 177
14568.53 197
14569.67 189
14570.81 189
14571.95 185
14573.09 182
14574.23 148
14575.37 173
14576.51 171
14577.65 130
14578.79 171
14579.94 184
14581.08 151
14582.22 156
14583.36 153
14584.50 169
14585.64 152
14586.78 146
14587.92 185
14589.06 176
14590.21 183
14591.35 184
14592.49 178
14593.63 189
14594.77 182
14595.91 175
14597.05 154
14598.20 175
14599.34 191
14600.48 183
14601.62 166
14602.76 162
14603.90 180
14605.05 165
14606.19 192
14607.33 183
14608.47 160
14609.61 188
14610.76 173
14611.90 174
14613.04 164
14614.18 155
14615.32 187
14616.47 189
14617.61 196
14618.75 191
14619.89 176
14621.04 178
14622.18 182
14623.32 173
14624.46 172
14625.61 217
14626.75 204
14627.89 180
14629.04 146
14630.18 181
14631.32 169
14632.46 197
14633.61 202
14634.75 186
14635.89 199
14637.04 190
14638.18 166
14639.32 167
14640.47 183
14641.61 199
14642.75 192
14643.90 187
14645.04 178
14646.18 213
14647.33 170
14648.47 164
14649.61 176
14650.76 214
14651.90 198
14653.05 184
14654.19 178
14655.33 161
14656.48 184
14657.62 185
14658.76 163
14659.91 161
14661.05 186
14662.20 162
14663.34 182
14664.49 167
14665.63 154
14666.77 174
14667.92 212
14669.06 179
14670.21 147
14671.35 158
14672.50 153
14673.64 190
14674.79 179
14675.93 186
14677.07 143
14678.22 178
14679.36 196
14680.51 174
14681.65 210
14682.80 188
14683.94 212
14685.09 181
14686.23 195
14687.38 192
14688.52 175
14689.67 203
14690.81 170
14691.96 141
14693.10 154
14694.25 138
14695.40 148
14696.54 152
14697.69 164
14698.83 166
14699.98 148
14701.12 155
14702.27 160
14703.41 154
14704.56 159
14705.71 174
14706.85 174
14708.00 190
14709.14 176
14710.29 157
14711.44 181
14712.58 207
14713.73 172
14714.87 184
14716.02 188
14717.17 173
14718.31 194
14719.46 215
14720.61 171
14721.75 185
14722.90 199
14724.05 172
14725.19 182
14726.34 181
14727.49 171
14728.63 175
14729.78 167
14730.93 167
14732.07 171
14733.22 181
14734.37 174
14735.51 169
14736.66 151
14737.81 173
14738.95 186
14740.10 188
14741.25 196
14742.40 168
14743.54 179
14744.69 211
14745.84 190
14746.99 165
14748.13 138
14749.28 160
14750.43 158
14751.58 162
14752.72 170
14753.87 164
14755.02 169
14756.17 185
14757.31 166
14758.46 172
14759.61 138
14760.76 133
14761.91 167
14763.05 158
14764.20 185
14765.35 169
14766.50 158
14767.65 174
14768.80 186
14769.94 160
14771.09 177
14772.24 171
14773.39 146
14774.54 185
14775.69 180
14776.83 168
14777.98 177
14779.13 202
14780.28 173
14781.43 174
14782.58 171
14783.73 183
14784.88 199
14786.03 202
14787.17 167
14788.32 152
14789.47 158
14790.62 191
14791.77 186
14792.92 181
14794.07 181
14795.22 173
14796.37 183
14797.52 161
14798.67 157
14799.82 183
14800.97 172
14802.12 188
14803.26 167
14804.41 155
14805.56 143
14806.71 157
14807.86 192
14809.01 178
14810.16 175
14811.31 161
14812.46 177
14813.61 194
14814.76 184
14815.91 162
14817.06 154
14818.21 185
14819.36 191
14820.51 164
14821.66 146
14822.82 182
14823.97 202
14825.12 163
14826.27 184
14827.42 175
14828.57 187
14829.72 160
14830.87 170
14832.02 176
14833.17 168
14834.32 186
14835.47 158
14836.62 142
14837.77 174
14838.93 183
14840.08 181
14841.23 150
14842.38 163
14843.53 146
14844.68 136
14845.83 148
14846.98 151
14848.14 186
14849.29 170
14850.44 171
14851.59 168
14852.74 167
14853.89 156
14855.04 143
14856.20 135
14857.35 135
14858.50 145
14859.65 147
14860.80 159
14861.96 156
14863.11 154
14864.26 152
14865.41 164
14866.56 165
14867.72 142
14868.87 153
14870.02 164
14871.17 159
14872.32 163
14873.48 150
14874.63 167
14875.78 154
14876.93 146
14878.09 154
14879.24 118
14880.39 129
14881.54 157
14882.70 140
14883.85 131
14885.00 135
14886.16 158
14887.31 146
14888.46 141
14889.61 156
14890.77 188
14891.92 148
14893.07 143
14894.23 153
14895.38 162
14896.53 146
14897.69 148
14898.84 156
14899.99 151
14901.15 184
14902.30 149
14903.45 162
14904.61 169
14905.76 168
14906.91 151
14908.07 138
14909.22 140
14910.38 156
14911.53 186
14912.68 179
14913.84 180
14914.99 162
14916.15 158
14917.30 135
14918.45 173
14919.61 166
14920.76 164
14921.92 167
14923.07 157
14924.22 177
14925.38 156
14926.53 181
14927.69 159
14928.84 154
14930.00 144
14931.15 135
14932.31 165
14933.46 181
14934.62 195
14935.77 186
14936.93 152
14938.08 181
14939.24 174
14940.39 159
14941.55 176
14942.70 159
14943.86 168
14945.01 155
14946.17 161
14947.32 129
14948.48 184
14949.63 173
14950.79 153
14951.94 173
14953.10 151
14954.25 171
14955.41 186
14956.56 175
14957.72 180
14958.88 169
14960.03 172
14961.19 133
14962.34 187
14963.50 202
14964.65 196
14965.81 152
14966.97 179
14968.12 166
14969.28 158
14970.43 164
14971.59 168
14972.75 181
14973.90 194
14975.06 180
14976.22 154
14977.37 151
14978.53 165
14979.69 170
14980.84 174
14982.00 174
14983.16 167
14984.31 180
14985.47 166
14986.63 167
14987.78 167
14988.94 191
14990.10 195
14991.25 189
14992.41 175
14993.57 171
14994.72 189
14995.88 214
14997.04 181
14998.20 180
14999.35 157
15000.51 181
15001.67 194
15002.82 177
15003.98 168
15005.14 165
15006.30 197
15007.45 184
15008.61 170
15009.77 152
15010.93 196
15012.09 201
15013.24 162
15014.40 172
15015.56 183
15016.72 167
15017.87 149
15019.03 144
15020.19 171
15021.35 171
15022.51 182
15023.67 144
15024.82 163
15025.98 159
15027.14 149
15028.30 158
15029.46 169
15030.62 138
15031.77 156
15032.93 173
15034.09 152
15035.25 132
15036.41 145
15037.57 149
15038.73 151
15039.88 140
15041.04 147
15042.20 174
15043.36 165
15044.52 170
15045.68 176
15046.84 167
15048.00 165
15049.16 194
15050.32 154
15051.47 167
15052.63 156
15053.79 183
15054.95 176
15056.11 151
15057.27 160
15058.43 151
15059.59 157
15060.75 171
15061.91 170
15063.07 154
15064.23 148
15065.39 179
15066.55 173
15067.71 158
15068.87 163
15070.03 168
15071.19 166
15072.35 159
15073.51 163
15074.67 167
15075.83 186
15076.99 151
15078.15 162
15079.31 192
15080.47 169
15081.63 161
15082.79 159
15083.95 171
15085.11 169
15086.27 164
15087.43 169
15088.59 173
15089.76 178
15090.92 181
15092.08 161
15093.24 183
15094.40 177
15095.56 144
15096.72 177
15097.88 183
15099.04 150
15100.20 167
15101.37 191
15102.53 197
15103.69 166
15104.85 141
15106.01 147
15107.17 156
15108.33 150
15109.50 150
15110.66 172
15111.82 150
15112.98 158
15114.14 138
15115.30 166
15116.47 159
15117.63 124
15118.79 131
15119.95 176
15121.11 176
15122.27 161
15123.44 165
15124.60 169
15125.76 154
15126.92 158
15128.09 168
15129.25 144
15130.41 142
15131.57 178
15132.73 174
15133.90 165
15135.06 160
15136.22 149
15137.38 173
15138.55 162
15139.71 147
15140.87 164
15142.04 153
15143.20 147
15144.36 145
15145.52 161
15146.69 161
15147.85 186
15149.01 145
15150.18 163
15151.34 148
15152.50 150
15153.67 173
15154.83 178
15155.99 179
15157.16 158
15158.32 182
15159.48 149
15160.65 157
15161.81 144
15162.97 168
15164.14 179
15165.30 172
15166.46 164
15167.63 127
15168.79 127
15169.95 131
15171.12 150
15172.28 148
15173.45 172
15174.61 167
15175.77 188
15176.94 169
15178.10 154
15179.27 168
15180.43 150
15181.60 160
15182.76 161
15183.92 137
15185.09 165
15186.25 157
15187.42 171
15188.58 154
15189.75 136
15190.91 150
15192.08 151
15193.24 150
15194.41 142
15195.57 156
15196.74 145
15197.90 148
15199.07 126
15200.23 128
15201.40 148
15202.56 135
15203.73 151
15204.89 150
15206.06 147
15207.22 118
15208.39 132
15209.55 162
15210.72 166
15211.88 173
15213.05 149
15214.21 154
15215.38 157
15216.54 127
15217.71 149
15218.88 134
15220.04 165
15221.21 164
15222.37 153
15223.54 139
15224.71 156
15225.87 151
15227.04 172
15228.20 162
15229.37 141
15230.54 175
15231.70 173
15232.87 163
15234.03 164
15235.20 174
15236.37 188
15237.53 156
15238.70 142
15239.87 151
15241.03 167
15242.20 154
15243.37 162
15244.53 160
15245.70 175
15246.87 162
15248.03 152
15249.20 173
15250.37 152
15251.53 179
15252.70 157
15253.87 172
15255.04 142
15256.20 153
15257.37 152
15258.54 151
15259.70 181
15260.87 173
15262.04 186
15263.21 163
15264.37 132
15265.54 155
15266.71 162
15267.88 170
15269.04 141
15270.21 129
15271.38 140
15272.55 163
15273.72 143
15274.88 139
15276.05 136
15277.22 145
15278.39 148
15279.56 156
15280.72 138
15281.89 166
15283.06 158
15284.23 161
15285.40 137
15286.56 163
15287.73 150
15288.90 141
15290.07 136
15291.24 148
15292.41 141
15293.58 137
15294.74 167
15295.91 170
15297.08 178
15298.25 172
15299.42 174
15300.59 166
15301.76 163
15302.93 167
15304.09 154
15305.26 177
15306.43 177
15307.60 168
15308.77 168
15309.94 169
15311.11 168
15312.28 170
15313.45 176
15314.62 176
15315.79 160
15316.96 141
15318.13 142
15319.30 163
15320.46 165
15321.63 166
15322.80 179
15323.97 149
15325.14 162
15326.31 177
15327.48 157
15328.65 151
15329.82 145
15330.99 180
15332.16 175
15333.33 160
15334.50 126
15335.67 170
15336.84 181
15338.01 143
15339.18 169
15340.36 172
15341.53 148
15342.70 126
15343.87 124
15345.04 152
15346.21 177
15347.38 170
15348.55 166
15349.72 176
15350.89 163
15352.06 157
15353.23 183
15354.40 165
15355.57 158
15356.75 154
15357.92 162
15359.09 143
15360.26 118
15361.43 134
15362.60 195
15363.77 175
15364.94 151
15366.11 174
15367.29 162
15368.46 192
15369.63 151
15370.80 185
15371.97 172
15373.14 150
15374.32 160
15375.49 154
15376.66 151
15377.83 127
15379.00 174
15380.17 201
15381.35 157
15382.52 154
15383.69 160
15384.86 172
15386.03 165
15387.21 162
15388.38 176
15389.55 174
15390.72 159
15391.90 154
15393.07 166
15394.24 162
15395.41 149
15396.59 160
15397.76 142
15398.93 144
15400.10 148
15401.28 175
15402.45 170
15403.62 153
15404.79 134
15405.97 158
15407.14 173
15408.31 154
15409.49 165
15410.66 143
15411.83 175
15413.01 144
15414.18 136
15415.35 153
15416.53 157
15417.70 194
15418.87 179
15420.05 162
15421.22 158
15422.39 177
15423.57 178
15424.74 157
15425.91 170
15427.09 154
15428.26 172
15429.43 153
15430.61 183
15431.78 159
15432.96 181
15434.13 166
15435.30 168
15436.48 182
15437.65 184
15438.83 151
15440.00 155
15441.17 156
15442.35 167
15443.52 183
15444.70 169
15445.87 165
15447.05 157
15448.22 149
15449.40 201
15450.57 196
15451.75 160
15452.92 197
15454.09 165
15455.27 122
15456.44 135
15457.62 156
15458.79 151
15459.97 140
15461.14 213
15462.32 165
15463.49 134
15464.67 174
15465.84 155
15467.02 141
15468.19 160
15469.37 160
15470.55 150
15471.72 135
15472.90 149
15474.07 166
15475.25 126
15476.42 130
15477.60 150
15478.77 134
15479.95 167
15481.13 157
15482.30 166
15483.48 124
15484.65 134
15485.83 154
15487.00 171
15488.18 166
15489.36 155
15490.53 176
15491.71 171
15492.89 139
15494.06 153
15495.24 170
15496.41 145
15497.59 162
15498.77 162
15499.94 148
15501.12 167
15502.30 155
15503.47 149
15504.65 133
15505.83 173
15507.00 161
15508.18 155
15509.36 152
15510.53 147
15511.71 155
15512.89 157
15514.06 164
15515.24 160
15516.42 129
15517.60 156
15518.77 163
15519.95 130
15521.13 152
15522.30 133
15523.48 159
15524.66 157
15525.84 140
15527.01 156
15528.19 159
15529.37 137
15530.55 137
15531.73 144
15532.90 135
15534.08 133
15535.26 149
15536.44 140
15537.61 147
15538.79 163
15539.97 120
15541.15 144
15542.33 178
15543.50 123
15544.68 133
15545.86 144
15547.04 167
15548.22 152
15549.40 138
15550.57 162
15551.75 197
15552.93 162
15554.11 150
15555.29 131
15556.47 157
15557.65 140
15558.82 157
15560.00 163
15561.18 147
15562.36 160
15563.54 147
15564.72 140
15565.90 143
15567.08 140
15568.26 143
15569.43 147
15570.61 134
15571.79 151
15572.97 125
15574.15 123
15575.33 156
15576.51 129
15577.69 146
15578.87 160
15580.05 152
15581.23 138
15582.41 168
15583.59 146
15584.77 130
15585.95 143
15587.13 157
15588.31 169
15589.49 136
15590.67 158
15591.85 173
15593.03 141
15594.21 180
15595.39 132
15596.57 135
15597.75 158
15598.93 173
15600.11 166
15601.29 139
15602.47 154
15603.65 133
15604.83 141
15606.01 158
15607.19 157
15608.37 172
15609.55 153
15610.73 169
15611.91 154
15613.09 159
15614.27 158
15615.45 146
15616.64 167
15617.82 158
15619.00 138
15620.18 176
15621.36 178
15622.54 179
15623.72 144
15624.90 137
15626.08 135
15627.27 161
15628.45 158
15629.63 165
15630.81 160
15631.99 159
15633.17 153
15634.35 211
15635.54 200
15636.72 149
15637.90 159
15639.08 194
15640.26 173
15641.45 153
15642.63 186
15643.81 161
15644.99 165
15646.17 161
15647.36 160
15648.54 170
15649.72 163
15650.90 156
15652.08 193
15653.27 207
15654.45 182
15655.63 149
15656.81 169
15658.00 155
15659.18 196
15660.36 169
15661.54 157
15662.73 177
15663.91 156
15665.09 206
15666.27 214
15667.46 169
15668.64 176
15669.82 172
15671.01 181
15672.19 168
15673.37 147
15674.56 168
15675.74 178
15676.92 197
15678.10 167
15679.29 164
15680.47 176
15681.65 164
15682.84 164
15684.02 163
15685.21 157
15686.39 138
15687.57 162
15688.76 138
15689.94 144
15691.12 164
15692.31 153
15693.49 147
15694.67 140
15695.86 143
15697.04 135
15698.23 150
15699.41 169
15700.59 168
15701.78 150
15702.96 135
15704.15 156
15705.33 204
15706.52 160
15707.70 176
15708.88 184
15710.07 168
15711.25 166
15712.44 136
15713.62 155
15714.81 178
15715.99 172
15717.18 165
15718.36 171
15719.55 186
15720.73 162
15721.92 148
15723.10 163
15724.29 165
15725.47 154
15726.66 126
15727.84 163
15729.03 146
15730.21 128
15731.40 178
15732.58 147
15733.77 144
15734.95 135
15736.14 162
15737.32 168
15738.51 163
15739.69 162
15740.88 160
15742.07 157
15743.25 181
15744.44 154
15745.62 165
15746.81 167
15747.99 171
15749.18 183
15750.37 141
15751.55 147
15752.74 162
15753.93 175
15755.11 152
15756.30 151
15757.48 137
15758.67 184
15759.86 170
15761.04 153
15762.23 174
15763.42 173
15764.60 192
15765.79 192
15766.98 191
15768.16 178
15769.35 182
15770.54 161
15771.72 202
15772.91 153
15774.10 162
15775.28 178
15776.47 174
15777.66 155
15778.84 152
15780.03 150
15781.22 155
15782.41 160
15783.59 165
15784.78 150
15785.97 139
15787.15 185
15788.34 192
15789.53 154
15790.72 169
15791.90 166
15793.09 196
15794.28 164
15795.47 163
15796.65 163
15797.84 170
15799.03 153
15800.22 168
15801.41 156
15802.59 170
15803.78 153
15804.97 153
15806.16 161
15807.35 146
15808.53 161
15809.72 190
15810.91 171
15812.10 163
15813.29 151
15814.48 150
15815.66 155
15816.85 157
15818.04 174
15819.23 150
15820.42 156
15821.61 166
15822.80 156
15823.98 136
15825.17 178
15826.36 162
15827.55 159
15828.74 150
15829.93 131
15831.12 142
15832.31 165
15833.50 154
15834.69 153
15835.87 166
15837.06 148
15838.25 159
15839.44 173
15840.63 151
15841.82 114
15843.01 132
15844.20 160
15845.39 139
15846.58 122
15847.77 146
15848.96 139
15850.15 147
15851.34 158
15852.53 143
15853.72 161
15854.91 110
15856.10 145
15857.29 126
15858.48 140
15859.67 172
15860.86 170
15862.05 173
15863.24 135
15864.43 173
15865.62 169
15866.81 140
15868.00 177
15869.19 153
15870.38 141
15871.57 163
15872.76 150
15873.95 154
15875.14 137
15876.33 150
15877.52 123
15878.72 138
15879.91 158
15881.10 154
15882.29 159
15883.48 137
15884.67 135
15885.86 142
15887.05 133
15888.24 144
15889.43 138
15890.63 133
15891.82 140
15893.01 166
15894.20 155
15895.39 125
15896.58 156
15897.77 174
15898.97 180
15900.16 171
15901.35 165
15902.54 147
15903.73 167
15904.92 134
15906.12 144
15907.31 115
15908.50 147
15909.69 156
15910.88 148
15912.08 162
15913.27 134
15914.46 162
15915.65 147
15916.85 146
15918.04 159
15919.23 164
15920.42 147
15921.61 139
15922.81 116
15924.00 125
15925.19 137
15926.38 162
15927.58 140
15928.77 150
15929.96 169
15931.16 153
15932.35 158
15933.54 165
15934.73 158
15935.93 143
15937.12 154
15938.31 154
15939.51 159
15940.70 132
15941.89 144
15943.09 131
15944.28 146
15945.47 150
15946.67 160
15947.86 143
15949.05 138
15950.25 132
15951.44 175
15952.63 140
15953.83 167
15955.02 160
15956.21 163
15957.41 147
15958.60 153
15959.80 145
15960.99 135
15962.18 128
15963.38 146
15964.57 146
15965.77 136
15966.96 134
15968.15 124
15969.35 140
15970.54 157
15971.74 131
15972.93 133
15974.13 140
15975.32 135
15976.51 144
15977.71 140
15978.90 116
15980.10 119
15981.29 137
15982.49 131
15983.68 123
15984.88 135
15986.07 121
15987.27 137
15988.46 138
15989.66 138
15990.85 124
15992.05 123
15993.24 138
15994.44 147
15995.63 146
15996.83 165
15998.02 139
15999.22 162
16000.41 172
16001.61 150
16002.80 139
16004.00 166
16005.20 170
16006.39 135
16007.59 142
16008.78 122
16009.98 137
16011.17 120
16012.37 156
16013.57 135
16014.76 138
16015.96 154
16017.15 117
16018.35 119
16019.55 137
16020.74 122
16021.94 142
16023.13 133
16024.33 173
16025.53 167
16026.72 152
16027.92 147
16029.12 131
16030.31 171
16031.51 143
16032.71 135
16033.90 133
16035.10 102
16036.30 120
16037.49 133
16038.69 130
16039.89 138
16041.08 131
16042.28 161
16043.48 146
16044.67 150
16045.87 128
16047.07 142
16048.27 147
16049.46 124
16050.66 141
16051.86 131
16053.06 127
16054.25 155
16055.45 141
16056.65 149
16057.84 130
16059.04 152
16060.24 132
16061.44 152
16062.64 137
16063.83 122
16065.03 124
16066.23 128
16067.43 155
16068.62 131
16069.82 146
16071.02 177
16072.22 149
16073.42 133
16074.62 133
16075.81 154
16077.01 128
16078.21 156
16079.41 155
16080.61 146
16081.81 148
16083.00 130
16084.20 111
16085.40 121
16086.60 130
16087.80 98
16089.00 132
16090.20 131
16091.39 128
16092.59 137
16093.79 128
16094.99 147
16096.19 145
16097.39 129
16098.59 119
16099.79 145
16100.99 134
16102.19 159
16103.38 124
16104.58 122
16105.78 134
16106.98 122
16108.18 115
16109.38 122
16110.58 109
16111.78 132
16112.98 148
16114.18 142
16115.38 127
16116.58 128
16117.78 136
16118.98 134
16120.18 142
16121.38 145
16122.58 140
16123.78 146
16124.98 143
16126.18 126
16127.38 125
16128.58 131
16129.78 119
16130.98 114
16132.18 138
16133.38 149
16134.58 146
16135.78 167
16136.98 128
16138.18 137
16139.38 147
16140.58 147
16141.78 136
16142.98 150
16144.19 162
16145.39 143
16146.59 134
16147.79 124
16148.99 136
16150.19 137
16151.39 165
16152.59 158
16153.79 154
16154.99 124
16156.20 146
16157.40 158
16158.60 118
16159.80 129
16161.00 121
16162.20 147
16163.40 154
16164.61 129
16165.81 129
16167.01 146
16168.21 135
16169.41 143
16170.61 117
16171.82 126
16173.02 128
16174.22 125
16175.42 141
16176.62 134
16177.82 147
16179.03 114
16180.23 135
16181.43 150
16182.63 114
16183.84 110
16185.04 139
16186.24 170
16187.44 121
16188.65 130
16189.85 127
16191.05 126
16192.25 131
16193.46 125
16194.66 159
16195.86 145
16197.06 123
16198.27 136
16199.47 123
16200.67 149
16201.87 118
16203.08 129
16204.28 117
16205.48 103
16206.69 115
16207.89 125
16209.09 132
16210.30 127
16211.50 124
16212.70 127
16213.91 135
16215.11 127
16216.31 138
16217.52 168
16218.72 131
16219.92 119
16221.13 152
16222.33 144
16223.53 112
16224.74 118
16225.94 144
16227.15 120
16228.35 124
16229.55 127
16230.76 129
16231.96 116
16233.17 140
16234.37 135
16235.57 135
16236.78 114
16237.98 113
16239.19 129
16240.39 163
16241.60 153
16242.80 167
16244.00 154
16245.21 125
16246.41 125
16247.62 115
16248.82 134
16250.03 132
16251.23 141
16252.44 109
16253.64 126
16254.85 117
16256.05 131
16257.26 125
16258.46 132
16259.67 119
16260.87 112
16262.08 139
16263.28 142
16264.49 109
16265.69 106
16266.90 137
16268.10 113
16269.31 120
16270.51 145
16271.72 135
16272.93 126
16274.13 113
16275.34 127
16276.54 131
16277.75 100
16278.95 148
16280.16 151
16281.37 132
16282.57 122
16283.78 118
16284.98 137
16286.19 127
16287.40 140
16288.60 157
16289.81 142
16291.01 128
16292.22 101
16293.43 151
16294.63 115
16295.84 145
16297.05 141
16298.25 131
16299.46 116
16300.67 121
16301.87 121
16303.08 137
16304.29 140
16305.49 134
16306.70 144
16307.91 136
16309.11 138
16310.32 128
16311.53 138
16312.73 121
16313.94 140
16315.15 149
16316.36 116
16317.56 115
16318.77 163
16319.98 164
16321.19 145
16322.39 123
16323.60 149
16324.81 135
16326.02 153
16327.22 139
16328.43 155
16329.64 135
16330.85 141
16332.05 136
16333.26 146
16334.47 145
16335.68 128
16336.88 122
16338.09 150
16339.30 122
16340.51 127
16341.72 119
16342.93 120
16344.13 118
16345.34 110
16346.55 133
16347.76 157
16348.97 111
16350.18 121
16351.38 124
16352.59 143
16353.80 116
16355.01 108
16356.22 128
16357.43 136
16358.64 151
16359.84 120
16361.05 112
16362.26 117
16363.47 105
16364.68 129
16365.89 139
16367.10 134
16368.31 131
16369.52 122
16370.73 129
16371.93 133
16373.14 88
16374.35 141
16375.56 145
16376.77 129
16377.98 115
16379.19 124
16380.40 114
16381.61 139
16382.82 110
16384.03 113
16385.24 156
16386.45 175
16387.66 185
16388.87 136
16390.08 125
16391.29 135
16392.50 128
16393.71 110
16394.92 137
16396.13 151
16397.34 135
16398.55 156
16399.76 125
16400.97 102
16402.18 144
16403.39 125
16404.60 148
16405.81 119
16407.02 134
16408.23 126
16409.44 149
16410.65 128
16411.86 115
16413.08 120
16414.29 117
16415.50 142
16416.71 123
16417.92 135
16419.13 116
16420.34 122
16421.55 115
16422.76 122
16423.97 131
16425.19 126
16426.40 137
16427.61 145
16428.82 123
16430.03 119
16431.24 130
16432.45 125
16433.67 114
16434.88 105
16436.09 107
16437.30 114
16438.51 125
16439.72 95
16440.94 128
16442.15 134
16443.36 130
16444.57 125
16445.78 134
16446.99 122
16448.21 117
16449.42 125
16450.63 120
16451.84 126
16453.06 110
16454.27 120
16455.48 119
16456.69 116
16457.90 93
16459.12 119
16460.33 111
16461.54 106
16462.75 90
16463.97 102
16465.18 119
16466.39 119
16467.61 106
16468.82 100
16470.03 124
16471.24 98
16472.46 108
16473.67 105
16474.88 129
16476.10 113
16477.31 116
16478.52 125
16479.74 120
16480.95 113
16482.16 101
16483.38 128
16484.59 97
16485.80 107
16487.02 129
16488.23 115
16489.44 101
16490.66 92
16491.87 103
16493.08 107
16494.30 106
16495.51 120
16496.73 113
16497.94 114
16499.15 106
16500.37 97
16501.58 103
16502.80 119
16504.01 105
16505.22 111
16506.44 121
16507.65 102
16508.87 135
16510.08 96
16511.30 122
16512.51 108
16513.72 104
16514.94 102
16516.15 120
16517.37 97
16518.58 108
16519.80 100
16521.01 120
16522.23 107
16523.44 126
16524.66 118
16525.87 105
16527.09 97
16528.30 111
16529.52 134
16530.73 120
16531.95 123
16533.16 131
16534.38 130
16535.59 121
16536.81 131
16538.02 107
16539.24 104
16540.45 116
16541.67 113
16542.89 98
16544.10 105
16545.32 119
16546.53 116
16547.75 122
16548.96 93
16550.18 121
16551.40 118
16552.61 124
16553.83 125
16555.04 125
16556.26 103
16557.48 137
16558.69 113
16559.91 130
16561.12 113
16562.34 131
16563.56 112
16564.77 106
16565.99 98
16567.21 130
16568.42 103
16569.64 97
16570.86 91
16572.07 100
16573.29 100
16574.51 98
16575.72 113
16576.94 98
16578.16 117
16579.37 129
16580.59 108
16581.81 115
16583.02 90
16584.24 112
16585.46 111
16586.68 118
16587.89 94
16589.11 103
16590.33 100
16591.54 123
16592.76 109
16593.98 132
16595.20 134
16596.41 107
16597.63 120
16598.85 109
16600.07 115
16601.29 121
16602.50 114
16603.72 116
16604.94 147
16606.16 104
16607.37 127
16608.59 112
16609.81 119
16611.03 95
16612.25 130
16613.46 114
16614.68 136
16615.90 138
16617.12 108
16618.34 96
16619.56 136
16620.77 110
16621.99 120
16623.21 113
16624.43 112
16625.65 119
16626.87 99
16628.09 96
16629.30 122
16630.52 118
16631.74 106
16632.96 127
16634.18 112
16635.40 103
16636.62 122
16637.84 127
16639.06 105
16640.28 85
16641.49 113
16642.71 129
16643.93 128
16645.15 114
16646.37 101
16647.59 101
16648.81 119
16650.03 132
16651.25 111
16652.47 101
16653.69 112
16654.91 118
16656.13 111
16657.35 145
16658.57 109
16659.79 125
16661.01 120
16662.23 117
16663.45 87
16664.67 125
16665.89 115
16667.11 123
16668.33 101
16669.55 107
16670.77 123
16671.99 103
16673.21 97
16674.43 93
16675.65 99
16676.87 100
16678.09 89
16679.31 105
16680.53 111
16681.75 104
16682.97 104
16684.19 91
16685.42 95
16686.64 118
16687.86 115
16689.08 130
16690.30 140
16691.52 114
16692.74 112
16693.96 108
16695.18 98
16696.40 92
16697.63 96
16698.85 98
16700.07 127
16701.29 101
16702.51 88
16703.73 110
16704.95 123
16706.18 125
16707.40 101
16708.62 101
16709.84 117
16711.06 139
16712.28 112
16713.51 103
16714.73 109
16715.95 111
16717.17 130
16718.39 125
16719.62 111
16720.84 107
16722.06 112
16723.28 112
16724.50 105
16725.73 110
16726.95 88
16728.17 113
16729.39 117
16730.62 98
16731.84 95
16733.06 111
16734.28 90
16735.51 121
16736.73 124
16737.95 121
16739.18 116
16740.40 108
16741.62 115
16742.84 130
16744.07 109
16745.29 113
16746.51 76
16747.74 118
16748.96 102
16750.18 112
16751.41 126
16752.63 105
16753.85 98
16755.08 109
16756.30 130
16757.52 88
16758.75 113
16759.97 106
16761.19 98
16762.42 91
16763.64 89
16764.86 103
16766.09 95
16767.31 97
16768.54 113
16769.76 103
16770.98 110
16772.21 103
16773.43 94
16774.66 96
16775.88 135
16777.10 98
16778.33 104
16779.55 97
16780.78 90
16782.00 99
16783.22 107
16784.45 123
16785.67 110
16786.90 97
16788.12 102
16789.35 89
16790.57 106
16791.80 148
16793.02 111
16794.25 91
16795.47 107
16796.70 96
16797.92 112
16799.15 104
16800.37 88
16801.60 97
16802.82 97
16804.05 121
16805.27 105
16806.50 96
16807.72 118
16808.95 116
16810.17 105
16811.40 94
16812.62 103
16813.85 98
16815.07 109
16816.30 111
16817.53 93
16818.75 93
16819.98 110
16821.20 109
16822.43 103
16823.65 116
16824.88 104
16826.11 113
16827.33 116
16828.56 121
16829.78 89
16831.01 111
16832.24 120
16833.46 111
16834.69 113
16835.92 90
16837.14 93
16838.37 84
16839.60 92
16840.82 103
16842.05 77
16843.27 76
16844.50 108
16845.73 101
16846.96 92
16848.18 74
16849.41 87
16850.64 95
16851.86 104
16853.09 93
16854.32 102
16855.54 120
16856.77 106
16858.00 117
16859.22 105
16860.45 92
16861.68 102
16862.91 99
16864.13 107
16865.36 111
16866.59 141
16867.82 111
16869.04 99
16870.27 104
16871.50 89
16872.73 91
16873.95 99
16875.18 94
16876.41 95
16877.64 113
16878.87 118
16880.09 99
16881.32 111
16882.55 115
16883.78 106
16885.01 106
16886.23 142
16887.46 70
16888.69 92
16889.92 86
16891.15 101
16892.38 133
16893.60 114
16894.83 92
16896.06 118
16897.29 123
16898.52 102
16899.75 92
16900.98 113
16902.20 110
16903.43 122
16904.66 113
16905.89 102
16907.12 101
16908.35 99
16909.58 103
16910.81 142
16912.04 111
16913.26 105
16914.49 98
16915.72 90
16916.95 122
16918.18 104
16919.41 119
16920.64 126
16921.87 110
16923.10 132
16924.33 113
16925.56 89
16926.79 81
16928.02 116
16929.25 114
16930.48 118
16931.71 107
16932.94 98
16934.17 114
16935.40 89
16936.63 113
16937.86 91
16939.09 102
16940.32 111
16941.55 96
16942.78 107
16944.01 86
16945.24 105
16946.47 89
16947.70 99
16948.93 112
16950.16 124
16951.39 107
16952.62 104
16953.85 119
16955.08 106
16956.31 116
16957.54 112
16958.77 136
16960.01 137
16961.24 101
16962.47 88
16963.70 103
16964.93 131
16966.16 112
16967.39 107
16968.62 119
16969.85 105
16971.08 101
16972.32 102
16973.55 122
16974.78 97
16976.01 87
16977.24 105
16978.47 110
16979.70 112
16980.94 83
16982.17 104
16983.40 114
16984.63 93
16985.86 108
16987.10 114
16988.33 133
16989.56 98
16990.79 97
16992.02 98
16993.26 111
16994.49 94
16995.72 91
16996.95 102
16998.18 104
16999.42 74
17000.65 92
17001.88 110
17003.11 110
17004.35 96
17005.58 104
17006.81 112
17008.04 101
17009.28 106
17010.51 90
17011.74 95
17012.97 101
17014.21 105
17015.44 94
17016.67 113
17017.91 89
17019.14 87
17020.37 118
17021.60 125
17022.84 115
17024.07 107
17025.30 90
17026.54 97
17027.77 128
17029.00 96
17030.24 100
17031.47 117
17032.70 112
17033.94 104
17035.17 110
17036.41 89
17037.64 106
17038.87 100
17040.11 93
17041.34 110
17042.57 90
17043.81 98
17045.04 88
17046.28 95
17047.51 92
17048.74 112
17049.98 103
17051.21 86
17052.45 100
17053.68 89
17054.92 95
17056.15 98
17057.38 105
17058.62 112
17059.85 91
17061.09 109
17062.32 102
17063.56 112
17064.79 113
17066.03 113
17067.26 114
17068.50 99
17069.73 85
17070.97 118
17072.20 125
17073.44 124
17074.67 119
17075.91 98
17077.14 118
17078.38 112
17079.61 117
17080.85 102
17082.08 92
17083.32 104
17084.55 97
17085.79 110
17087.02 118
17088.26 119
17089.49 109
17090.73 128
17091.97 137
17093.20 108
17094.44 114
17095.67 107
17096.91 94
17098.14 122
17099.38 103
17100.62 87
17101.85 96
17103.09 82
17104.32 92
17105.56 114
17106.80 110
17108.03 107
17109.27 83
17110.51 101
17111.74 117
17112.98 99
17114.21 98
17115.45 79
17116.69 101
17117.92 106
17119.16 112
17120.40 120
17121.63 102
17122.87 94
17124.11 121
17125.34 98
17126.58 93
17127.82 98
17129.06 86
17130.29 108
17131.53 122
17132.77 111
17134.00 100
17135.24 100
17136.48 93
17137.72 108
17138.95 122
17140.19 125
17141.43 100
17142.67 99
17143.90 101
17145.14 98
17146.38 91
17147.62 102
17148.85 106
17150.09 93
17151.33 77
17152.57 121
17153.80 100
17155.04 95
17156.28 102
17157.52 93
17158.76 112
17159.99 110
17161.23 108
17162.47 102
17163.71 90
17164.95 113
17166.19 96
17167.42 120
17168.66 98
17169.90 99
17171.14 101
17172.38 85
17173.62 103
17174.86 99
17176.09 83
17177.33 96
17178.57 113
17179.81 121
17181.05 98
17182.29 94
17183.53 85
17184.77 97
17186.01 118
17187.24 87
17188.48 99
17189.72 103
17190.96 114
17192.20 91
17193.44 122
17194.68 115
17195.92 92
17197.16 100
17198.40 112
17199.64 103
17200.88 113
17202.12 116
17203.36 119
17204.60 120
17205.84 101
17207.08 128
17208.32 119
17209.56 123
17210.80 104
17212.04 117
17213.28 92
17214.52 100
17215.76 120
17217.00 115
17218.24 113
17219.48 105
17220.72 98
17221.96 138
17223.20 129
17224.44 102
17225.68 112
17226.92 96
17228.16 133
17229.40 126
17230.64 119
17231.88 103
17233.12 117
17234.36 121
17235.60 106
17236.85 135
17238.09 91
17239.33 111
17240.57 109
17241.81 124
17243.05 111
17244.29 106
17245.53 116
17246.77 135
17248.02 133
17249.26 121
17250.50 119
17251.74 111
17252.98 112
17254.22 123
17255.46 133
17256.71 126
17257.95 114
17259.19 104
17260.43 124
17261.67 122
17262.91 123
17264.16 112
17265.40 115
17266.64 110
17267.88 115
17269.12 111
17270.37 97
17271.61 88
17272.85 104
17274.09 120
17275.34 102
17276.58 103
17277.82 136
17279.06 117
17280.30 118
17281.55 122
17282.79 104
17284.03 86
17285.27 86
17286.52 89
17287.76 102
17289.00 129
17290.25 117
17291.49 122
17292.73 91
17293.97 91
17295.22 105
17296.46 102
17297.70 119
17298.95 114
17300.19 100
17301.43 107
17302.68 117
17303.92 127
17305.16 116
17306.41 99
17307.65 107
17308.89 104
17310.14 107
17311.38 108
17312.62 114
17313.87 109
17315.11 121
17316.36 111
17317.60 102
17318.84 107
17320.09 99
17321.33 92
17322.58 92
17323.82 106
17325.06 97
17326.31 122
17327.55 101
17328.80 107
17330.04 102
17331.28 107
17332.53 93
17333.77 83
17335.02 113
17336.26 112
17337.51 91
17338.75 80
17340.00 107
17341.24 84
17342.48 102
17343.73 114
17344.97 109
17346.22 103
17347.46 110
17348.71 113
17349.95 116
17351.20 101
17352.44 84
17353.69 91
17354.93 98
17356.18 106
17357.42 96
17358.67 113
17359.92 94
17361.16 88
17362.41 85
17363.65 100
17364.90 89
17366.14 114
17367.39 123
17368.63 130
17369.88 107
17371.13 63
17372.37 99
17373.62 107
17374.86 100
17376.11 115
17377.35 112
17378.60 100
17379.85 118
17381.09 107
17382.34 112
17383.59 106
17384.83 120
17386.08 101
17387.32 103
17388.57 93
17389.82 104
17391.06 118
17392.31 105
17393.56 109
17394.80 111
17396.05 127
17397.30 92
17398.54 83
17399.79 87
17401.04 97
17402.28 97
17403.53 110
17404.78 100
17406.02 116
17407.27 116
17408.52 96
17409.77 87
17411.01 98
17412.26 97
17413.51 117
17414.75 139
17416.00 99
17417.25 125
17418.50 113
17419.74 128
17420.99 109
17422.24 98
17423.49 94
17424.73 113
17425.98 108
17427.23 89
17428.48 93
17429.73 85
17430.97 86
17432.22 121
17433.47 98
17434.72 105
17435.97 92
17437.21 103
17438.46 104
17439.71 110
17440.96 102
17442.21 109
17443.45 131
17444.70 116
17445.95 83
17447.20 109
17448.45 120
17449.70 99
17450.95 102
17452.19 80
17453.44 90
17454.69 100
17455.94 96
17457.19 93
17458.44 108
17459.69 123
17460.94 114
17462.19 124
17463.43 87
17464.68 97
17465.93 128
17467.18 92
17468.43 92
17469.68 101
17470.93 85
17472.18 113
17473.43 103
17474.68 89
17475.93 116
17477.18 94
17478.43 102
17479.68 110
17480.93 106
17482.18 95
17483.43 100
17484.68 107
17485.93 111
17487.17 113
17488.42 130
17489.67 113
17490.92 121
17492.18 102
17493.43 83
17494.68 126
17495.93 109
17497.18 129
17498.43 108
17499.68 95
17500.93 112
17502.18 93
17503.43 96
17504.68 101
17505.93 121
17507.18 104
17508.43 112
17509.68 101
17510.93 96
17512.18 147
17513.43 94
17514.68 121
17515.94 113
17517.19 116
17518.44 132
17519.69 121
17520.94 103
17522.19 109
17523.44 113
17524.69 91
17525.94 133
17527.20 98
17528.45 109
17529.70 95
17530.95 112
17532.20 111
17533.45 102
17534.70 120
17535.96 93
17537.21 126
17538.46 117
17539.71 105
17540.96 110
17542.22 114
17543.47 132
17544.72 140
17545.97 107
17547.22 123
17548.48 97
17549.73 128
17550.98 105
17552.23 135
17553.48 133
17554.74 126
17555.99 124
17557.24 116
17558.49 106
17559.75 148
17561.00 150
17562.25 131
17563.50 118
17564.76 139
17566.01 141
17567.26 138
17568.52 127
17569.77 114
17571.02 131
17572.27 149
17573.53 138
17574.78 122
17576.03 128
17577.29 145
17578.54 143
17579.79 127
17581.05 137
17582.30 122
17583.55 130
17584.81 115
17586.06 142
17587.31 131
17588.57 97
17589.82 145
17591.07 138
17592.33 156
17593.58 115
17594.83 153
17596.09 149
17597.34 122
17598.60 139
17599.85 111
17601.10 132
17602.36 147
17603.61 137
17604.87 112
17606.12 118
17607.37 117
17608.63 101
17609.88 105
17611.14 104
17612.39 86
17613.65 79
17614.90 111
17616.16 139
17617.41 148
17618.66 124
17619.92 139
17621.17 143
17622.43 113
17623.68 112
17624.94 112
17626.19 92
17627.45 124
17628.70 115
17629.96 135
17631.21 120
17632.47 115
17633.72 105
17634.98 115
17636.23 83
17637.49 116
17638.74 130
17640.00 124
17641.26 120
17642.51 101
17643.77 92
17645.02 99
17646.28 117
17647.53 113
17648.79 121
17650.04 101
17651.30 116
17652.56 103
17653.81 121
17655.07 106
17656.32 106
17657.58 108
17658.84 111
17660.09 107
17661.35 112
17662.60 99
17663.86 97
17665.12 112
17666.37 92
17667.63 99
17668.89 112
17670.14 110
17671.40 109
17672.66 104
17673.91 126
17675.17 123
17676.43 110
17677.68 109
17678.94 101
17680.20 102
17681.45 97
17682.71 108
17683.97 114
17685.22 101
17686.48 113
17687.74 99
17688.99 124
17690.25 140
17691.51 124
17692.77 113
17694.02 104
17695.28 133
17696.54 151
17697.80 100
17699.05 112
17700.31 110
17701.57 115
17702.83 95
17704.08 113
17705.34 112
17706.60 110
17707.86 101
17709.11 85
17710.37 84
17711.63 116
17712.89 98
17714.15 97
17715.40 108
17716.66 136
17717.92 113
17719.18 112
17720.44 99
17721.70 93
17722.95 99
17724.21 129
17725.47 137
17726.73 121
17727.99 82
17729.25 86
17730.51 100
17731.76 104
17733.02 107
17734.28 96
17735.54 102
17736.80 104
17738.06 103
17739.32 98
17740.58 84
17741.83 110
17743.09 134
17744.35 115
17745.61 106
17746.87 107
17748.13 106
17749.39 102
17750.65 85
17751.91 95
17753.17 96
17754.43 93
17755.69 100
17756.95 105
17758.21 95
17759.47 104
17760.73 103
17761.98 113
17763.24 108
17764.50 93
17765.76 97
17767.02 115
17768.28 103
17769.54 98
17770.80 95
17772.06 83
17773.32 97
17774.58 95
17775.84 90
17777.11 117
17778.37 110
17779.63 92
17780.89 108
17782.15 130
17783.41 123
17784.67 109
17785.93 157
17787.19 100
17788.45 113
17789.71 119
17790.97 117
17792.23 105
17793.49 102
17794.75 114
17796.01 115
17797.28 90
17798.54 121
17799.80 126
17801.06 134
17802.32 108
17803.58 93
17804.84 110
17806.10 106
17807.37 119
17808.63 108
17809.89 98
17811.15 112
17812.41 95
17813.67 105
17814.93 80
17816.20 122
17817.46 146
17818.72 133
17819.98 113
17821.24 104
17822.50 109
17823.77 127
17825.03 136
17826.29 115
17827.55 125
17828.81 109
17830.08 112
17831.34 138
17832.60 105
17833.86 91
17835.13 90
17836.39 128
17837.65 113
17838.91 110
17840.18 113
17841.44 88
17842.70 113
17843.96 113
17845.23 113
17846.49 102
17847.75 126
17849.01 91
17850.28 106
17851.54 116
17852.80 111
17854.07 108
17855.33 124
17856.59 111
17857.86 97
17859.12 92
17860.38 119
17861.65 105
17862.91 89
17864.17 73
17865.44 115
17866.70 88
17867.96 105
17869.23 99
17870.49 97
17871.75 96
17873.02 88
17874.28 97
17875.54 104
17876.81 82
17878.07 99
17879.34 128
17880.60 108
17881.86 89
17883.13 96
17884.39 110
17885.66 104
17886.92 99
17888.18 82
17889.45 101
17890.71 104
17891.98 103
17893.24 85
17894.51 90
17895.77 119
17897.04 107
17898.30 84
17899.56 91
17900.83 86
17902.09 81
17903.36 105
17904.62 109
17905.89 94
17907.15 86
17908.42 99
17909.68 90
17910.95 101
17912.21 71
17913.48 97
17914.74 84
17916.01 96
17917.27 99
17918.54 86
17919.80 110
17921.07 89
17922.34 105
17923.60 73
17924.87 81
17926.13 112
17927.40 107
17928.66 102
17929.93 87
17931.19 105
17932.46 94
17933.73 97
17934.99 104
17936.26 91
17937.52 85
17938.79 122
17940.06 98
17941.32 114
17942.59 93
17943.85 108
17945.12 88
17946.39 104
17947.65 94
17948.92 115
17950.19 113
17951.45 117
17952.72 105
17953.99 105
17955.25 90
17956.52 101
17957.79 110
17959.05 97
17960.32 125
17961.59 102
17962.85 89
17964.12 132
17965.39 96
17966.65 89
17967.92 87
17969.19 109
17970.45 99
17971.72 77
17972.99 90
17974.26 93
17975.52 92
17976.79 107
17978.06 80
17979.33 98
17980.59 109
17981.86 84
17983.13 99
17984.40 104
17985.66 98
17986.93 115
17988.20 100
17989.47 96
17990.73 94
17992.00 78
17993.27 88
17994.54 89
17995.81 96
17997.07 92
17998.34 115
17999.61 114
18000.88 115
18002.15 81
18003.42 70
18004.68 94
18005.95 91
18007.22 85
18008.49 80
18009.76 84
18011.03 109
18012.30 126
18013.56 78
18014.83 104
18016.10 86
18017.37 112
18018.64 119
18019.91 113
18021.18 110
18022.45 110
18023.71 129
18024.98 123
18026.25 97
18027.52 90
18028.79 103
18030.06 115
18031.33 113
18032.60 90
18033.87 102
18035.14 99
18036.41 113
18037.68 129
18038.95 84
18040.22 104
18041.49 105
18042.76 113
18044.02 111
18045.29 121
18046.56 108
18047.83 120
18049.10 102
18050.37 117
18051.64 121
18052.91 97
18054.18 115
18055.45 114
18056.72 117
18057.99 123
18059.27 107
18060.54 94
18061.81 110
18063.08 106
18064.35 105
18065.62 109
18066.89 136
18068.16 101
18069.43 102
18070.70 111
18071.97 107
18073.24 100
18074.51 88
18075.78 106
18077.05 88
18078.32 128
18079.60 118
18080.87 109
18082.14 107
18083.41 93
18084.68 130
18085.95 137
18087.22 134
18088.49 80
18089.77 94
18091.04 104
18092.31 99
18093.58 107
18094.85 95
18096.12 100
18097.39 96
18098.67 95
18099.94 95
18101.21 96
18102.48 121
18103.75 107
18105.02 92
18106.30 130
18107.57 106
18108.84 100
18110.11 91
18111.38 108
18112.66 120
18113.93 117
18115.20 121
18116.47 118
18117.75 103
18119.02 87
18120.29 93
18121.56 108
18122.84 100
18124.11 99
18125.38 90
18126.65 101
18127.93 96
18129.20 115
18130.47 114
18131.74 120
18133.02 114
18134.29 97
18135.56 105
18136.84 107
18138.11 103
18139.38 119
18140.66 124
18141.93 110
18143.20 84
18144.48 113
18145.75 104
18147.02 107
18148.30 120
18149.57 123
18150.84 119
18152.12 97
18153.39 99
18154.66 114
18155.94 116
18157.21 85
18158.48 116
18159.76 105
18161.03 84
18162.31 94
18163.58 85
18164.85 103
18166.13 83
18167.40 101
18168.68 94
18169.95 103
18171.22 94
18172.50 108
18173.77 101
18175.05 99
18176.32 99
18177.60 109
18178.87 102
18180.15 89
18181.42 120
18182.69 98
18183.97 107
18185.24 99
18186.52 119
18187.79 110
18189.07 124
18190.34 113
18191.62 102
18192.89 101
18194.17 111
18195.44 112
18196.72 103
18197.99 110
18199.27 93
18200.54 99
18201.82 108
18203.09 103
18204.37 120
18205.65 118
18206.92 119
18208.20 124
18209.47 94
18210.75 100
18212.02 128
18213.30 121
18214.57 94
18215.85 91
18217.13 94
18218.40 103
18219.68 109
18220.95 85
18222.23 119
18223.51 108
18224.78 109
18226.06 126
18227.33 108
18228.61 105
18229.89 116
18231.16 118
18232.44 115
18233.72 88
18234.99 96
18236.27 106
18237.55 113
18238.82 92
18240.10 105
18241.38 122
18242.65 116
18243.93 80
18245.21 106
18246.48 132
18247.76 119
18249.04 140
18250.31 89
18251.59 97
18252.87 90
18254.15 100
18255.42 109
18256.70 127
18257.98 122
18259.25 128
18260.53 113
18261.81 140
18263.09 111
18264.36 92
18265.64 101
18266.92 107
18268.20 113
18269.47 107
18270.75 99
18272.03 131
18273.31 118
18274.59 93
18275.86 104
18277.14 99
18278.42 127
18279.70 103
18280.98 101
18282.25 111
18283.53 119
18284.81 133
18286.09 84
18287.37 76
18288.64 103
18289.92 121
18291.20 87
18292.48 99
18293.76 106
18295.04 96
18296.32 131
18297.59 114
18298.87 97
18300.15 96
18301.43 110
18302.71 102
18303.99 102
18305.27 112
18306.55 94
18307.83 105
18309.10 104
18310.38 90
18311.66 90
18312.94 105
18314.22 103
18315.50 76
18316.78 83
18318.06 99
18319.34 96
18320.62 99
18321.90 96
18323.18 102
18324.46 76
18325.74 87
18327.02 107
18328.30 85
18329.58 112
18330.86 84
18332.14 107
18333.41 119
18334.69 102
18335.97 97
18337.25 93
18338.54 109
18339.82 90
18341.10 87
18342.38 104
18343.66 105
18344.94 109
18346.22 99
18347.50 94
18348.78 87
18350.06 88
18351.34 81
18352.62 87
18353.90 102
18355.18 104
18356.46 115
18357.74 108
18359.02 90
18360.30 99
18361.58 100
18362.87 90
18364.15 108
18365.43 85
18366.71 91
18367.99 102
18369.27 104
18370.55 105
18371.83 105
18373.11 94
18374.40 100
18375.68 90
18376.96 78
18378.24 90
18379.52 99
18380.80 98
18382.08 101
18383.37 99
18384.65 107
18385.93 129
18387.21 126
18388.49 90
18389.78 97
18391.06 114
18392.34 115
18393.62 97
18394.90 93
18396.19 88
18397.47 87
18398.75 93
18400.03 75
18401.31 110
18402.60 91
18403.88 107
18405.16 93
18406.44 114
18407.73 121
18409.01 100
18410.29 106
18411.57 103
18412.86 88
18414.14 90
18415.42 99
18416.71 124
18417.99 86
18419.27 95
18420.55 108
18421.84 97
18423.12 100
18424.40 102
18425.69 109
18426.97 87
18428.25 92
18429.54 94
18430.82 100
18432.10 102
18433.39 107
18434.67 103
18435.95 100
18437.24 99
18438.52 100
18439.80 90
18441.09 104
18442.37 88
18443.66 110
18444.94 116
18446.22 108
18447.51 106
18448.79 107
18450.08 104
18451.36 126
18452.64 109
18453.93 111
18455.21 101
18456.50 97
18457.78 99
18459.06 87
18460.35 113
18461.63 106
18462.92 99
18464.20 110
18465.49 101
18466.77 119
18468.06 106
18469.34 96
18470.63 107
18471.91 88
18473.19 99
18474.48 99
18475.76 89
18477.05 87
18478.33 93
18479.62 86
18480.90 99
18482.19 112
18483.47 109
18484.76 102
18486.05 84
18487.33 74
18488.62 81
18489.90 92
18491.19 93
18492.47 109
18493.76 93
18495.04 106
18496.33 87
18497.61 82
18498.90 97
18500.19 103
18501.47 102
18502.76 86
18504.04 98
18505.33 116
18506.62 92
18507.90 85
18509.19 91
18510.47 98
18511.76 89
18513.05 105
18514.33 102
18515.62 110
18516.90 77
18518.19 88
18519.48 82
18520.76 96
18522.05 90
18523.34 93
18524.62 80
18525.91 96
18527.20 96
18528.48 118
18529.77 97
18531.06 85
18532.34 102
18533.63 100
18534.92 112
18536.21 86
18537.49 82
18538.78 94
18540.07 113
18541.35 90
18542.64 102
18543.93 104
18545.22 86
18546.50 80
18547.79 97
18549.08 108
18550.37 72
18551.65 91
18552.94 110
18554.23 92
18555.52 99
18556.80 66
18558.09 88
18559.38 89
18560.67 97
18561.95 89
18563.24 90
18564.53 110
18565.82 101
18567.11 125
18568.39 112
18569.68 102
18570.97 101
18572.26 102
18573.55 96
18574.84 107
18576.12 111
18577.41 121
18578.70 94
18579.99 110
18581.28 140
18582.57 99
18583.86 112
18585.14 107
18586.43 105
18587.72 91
18589.01 100
18590.30 92
18591.59 111
18592.88 92
18594.17 118
18595.46 107
18596.74 89
18598.03 95
18599.32 113
18600.61 117
18601.90 107
18603.19 116
18604.48 101
18605.77 130
18607.06 119
18608.35 119
18609.64 104
18610.93 121
18612.22 114
18613.51 110
18614.80 98
18616.09 113
18617.38 127
18618.67 124
18619.96 96
18621.25 110
18622.54 95
18623.83 90
18625.12 106
18626.41 92
18627.70 84
18628.99 125
18630.28 124
18631.57 108
18632.86 95
18634.15 111
18635.44 115
18636.73 100
18638.02 104
18639.31 110
18640.60 112
18641.89 115
18643.18 103
18644.47 103
18645.76 96
18647.06 89
18648.35 95
18649.64 65
18650.93 88
18652.22 104
18653.51 97
18654.80 114
18656.09 114
18657.38 89
18658.68 102
18659.97 126
18661.26 98
18662.55 90
18663.84 84
18665.13 91
18666.42 87
18667.72 70
18669.01 83
18670.30 118
18671.59 129
18672.88 104
18674.17 100
18675.47 96
18676.76 109
18678.05 114
18679.34 108
18680.63 118
18681.93 103
18683.22 94
18684.51 103
18685.80 113
18687.09 110
18688.39 114
18689.68 120
18690.97 115
18692.26 73
18693.56 93
18694.85 99
18696.14 87
18697.43 104
18698.73 79
18700.02 116
18701.31 92
18702.60 102
18703.90 88
18705.19 86
18706.48 109
18707.78 74
18709.07 74
18710.36 95
18711.66 109
18712.95 113
18714.24 102
18715.54 101
18716.83 110
18718.12 102
18719.42 89
18720.71 100
18722.00 72
18723.30 72
18724.59 88
18725.88 122
18727.18 108
18728.47 97
18729.76 86
18731.06 89
18732.35 83
18733.65 89
18734.94 79
18736.23 114
18737.53 74
18738.82 66
18740.12 95
18741.41 91
18742.70 68
18744.00 83
18745.29 74
18746.59 91
18747.88 98
18749.18 74
18750.47 86
18751.76 109
18753.06 95
18754.35 101
18755.65 84
18756.94 87
18758.24 121
18759.53 101
18760.83 89
18762.12 98
18763.42 106
18764.71 103
18766.01 82
18767.30 100
18768.60 106
18769.89 108
18771.19 104
18772.48 94
18773.78 89
18775.07 82
18776.37 88
18777.66 105
18778.96 91
18780.25 83
18781.55 78
18782.85 93
18784.14 111
18785.44 70
18786.73 94
18788.03 98
18789.32 95
18790.62 106
18791.92 89
18793.21 81
18794.51 106
18795.80 90
18797.10 97
18798.40 98
18799.69 93
18800.99 123
18802.28 104
18803.58 84
18804.88 94
18806.17 80
18807.47 100
18808.77 89
18810.06 91
18811.36 84
18812.66 113
18813.95 102
18815.25 98
18816.55 102
18817.84 110
18819.14 82
18820.44 73
18821.73 86
18823.03 94
18824.33 83
18825.62 98
18826.92 91
18828.22 81
18829.52 78
18830.81 106
18832.11 86
18833.41 89
18834.71 83
18836.00 89
18837.30 102
18838.60 103
18839.90 103
18841.19 101
18842.49 91
18843.79 95
18845.09 79
18846.38 75
18847.68 102
18848.98 94
18850.28 119
18851.58 84
18852.87 75
18854.17 90
18855.47 81
18856.77 98
18858.07 97
18859.36 76
18860.66 88
18861.96 79
18863.26 77
18864.56 80
18865.86 101
18867.15 111
18868.45 95
18869.75 93
18871.05 83
18872.35 96
18873.65 99
18874.95 104
18876.24 117
18877.54 110
18878.84 104
18880.14 83
18881.44 98
18882.74 82
18884.04 110
18885.34 111
18886.64 105
18887.94 100
18889.24 86
18890.53 74
18891.83 110
18893.13 121
18894.43 92
18895.73 92
18897.03 86
18898.33 104
18899.63 89
18900.93 96
18902.23 81
18903.53 104
18904.83 97
18906.13 83
18907.43 98
18908.73 93
18910.03 106
18911.33 99
18912.63 77
18913.93 92
18915.23 72
18916.53 99
18917.83 118
18919.13 101
18920.43 95
18921.73 84
18923.03 89
18924.33 82
18925.63 92
18926.93 92
18928.23 89
18929.53 87
18930.84 91
18932.14 92
18933.44 85
18934.74 87
18936.04 87
18937.34 121
18938.64 98
18939.94 69
18941.24 94
18942.54 101
18943.84 88
18945.15 91
18946.45 96
18947.75 101
18949.05 70
18950.35 79
18951.65 94
18952.95 97
18954.26 77
18955.56 80
18956.86 82
18958.16 98
18959.46 84
18960.76 76
18962.07 89
18963.37 92
18964.67 96
18965.97 89
18967.27 87
18968.57 87
18969.88 106
18971.18 103
18972.48 80
18973.78 82
18975.09 113
18976.39 106
18977.69 105
18978.99 101
18980.29 88
18981.60 69
18982.90 76
18984.20 84
18985.50 96
18986.81 93
18988.11 95
18989.41 97
18990.72 119
18992.02 106
18993.32 112
18994.62 71
18995.93 89
18997.23 92
18998.53 108
18999.84 96
19001.14 106
19002.44 92
19003.75 90
19005.05 95
19006.35 82
19007.66 88
19008.96 84
19010.26 79
19011.57 84
19012.87 76
19014.17 79
19015.48 90
19016.78 100
19018.08 94
19019.39 102
19020.69 78
19021.99 83
19023.30 101
19024.60 83
19025.91 86
19027.21 114
19028.51 97
19029.82 92
19031.12 96
19032.43 91
19033.73 84
19035.04 81
19036.34 81
19037.64 82
19038.95 87
19040.25 72
19041.56 82
19042.86 95
19044.17 82
19045.47 94
19046.78 95
19048.08 75
19049.39 84
19050.69 104
19052.00 79
19053.30 84
19054.61 95
19055.91 78
19057.22 78
19058.52 93
19059.83 85
19061.13 80
19062.44 78
19063.74 91
19065.05 79
19066.35 92
19067.66 89
19068.96 97
19070.27 80
19071.57 83
19072.88 87
19074.18 80
19075.49 98
19076.80 93
19078.10 105
19079.41 87
19080.71 88
19082.02 78
19083.33 89
19084.63 74
19085.94 90
19087.24 84
19088.55 81
19089.86 71
19091.16 104
19092.47 83
19093.77 80
19095.08 96
19096.39 88
19097.69 81
19099.00 93
19100.31 98
19101.61 95
19102.92 94
19104.23 88
19105.53 68
19106.84 63
19108.15 101
19109.45 100
19110.76 85
19112.07 91
19113.37 79
19114.68 75
19115.99 97
19117.30 92
19118.60 91
19119.91 87
19121.22 103
19122.52 82
19123.83 62
19125.14 73
19126.45 88
19127.75 106
19129.06 102
19130.37 76
19131.68 85
19132.98 89
19134.29 90
19135.60 92
19136.91 81
19138.22 79
19139.52 96
19140.83 87
19142.14 78
19143.45 78
19144.76 84
19146.06 78
19147.37 87
19148.68 72
19149.99 75
19151.30 104
19152.60 75
19153.91 72
19155.22 73
19156.53 93
19157.84 76
19159.15 88
19160.46 79
19161.76 100
19163.07 85
19164.38 77
19165.69 72
19167.00 78
19168.31 65
19169.62 74
19170.93 88
19172.23 80
19173.54 97
19174.85 92
19176.16 104
19177.47 69
19178.78 77
19180.09 85
19181.40 72
19182.71 62
19184.02 72
19185.33 69
19186.64 78
19187.95 81
19189.26 65
19190.57 78
19191.87 61
19193.18 73
19194.49 84
19195.80 67
19197.11 52
19198.42 79
19199.73 98
19201.04 82
19202.35 78
19203.66 80
19204.97 81
19206.28 91
19207.59 78
19208.90 76
19210.21 66
19211.53 85
19212.84 85
19214.15 69
19215.46 72
19216.77 76
19218.08 100
19219.39 104
19220.70 80
19222.01 80
19223.32 83
19224.63 104
19225.94 80
19227.25 84
19228.56 74
19229.87 71
19231.19 94
19232.50 69
19233.81 69
19235.12 76
19236.43 87
19237.74 75
19239.05 71
19240.36 90
19241.68 79
19242.99 84
19244.30 63
19245.61 85
19246.92 78
19248.23 82
19249.54 96
19250.86 83
19252.17 93
19253.48 69
19254.79 70
19256.10 73
19257.42 95
19258.73 75
19260.04 77
19261.35 78
19262.66 82
19263.98 78
19265.29 68
19266.60 91
19267.91 80
19269.22 85
19270.54 69
19271.85 75
19273.16 83
19274.47 90
19275.79 61
19277.10 80
19278.41 84
19279.72 82
19281.04 77
19282.35 83
19283.66 86
19284.98 80
19286.29 86
19287.60 81
19288.91 90
19290.23 78
19291.54 76
19292.85 80
19294.17 60
19295.48 74
19296.79 75
19298.11 81
19299.42 87
19300.73 105
19302.05 97
19303.36 89
19304.67 101
19305.99 76
19307.30 85
19308.61 80
19309.93 101
19311.24 92
19312.56 74
19313.87 67
19315.18 85
19316.50 64
19317.81 71
19319.13 62
19320.44 72
19321.75 84
19323.07 86
19324.38 79
19325.70 69
19327.01 78
19328.32 79
19329.64 77
19330.95 83
19332.27 93
19333.58 67
19334.90 89
19336.21 75
19337.53 52
19338.84 74
19340.16 89
19341.47 123
19342.79 78
19344.10 89
19345.42 90
19346.73 99
19348.05 76
19349.36 85
19350.68 96
19351.99 89
19353.31 101
19354.62 83
19355.94 74
19357.25 76
19358.57 82
19359.88 84
19361.20 78
19362.51 74
19363.83 73
19365.14 95
19366.46 89
19367.78 83
19369.09 71
19370.41 72
19371.72 88
19373.04 86
19374.35 73
19375.67 64
19376.99 79
19378.30 89
19379.62 97
19380.93 82
19382.25 66
19383.57 93
19384.88 83
19386.20 81
19387.52 78
19388.83 79
19390.15 95
19391.47 83
19392.78 70
19394.10 75
19395.42 70
19396.73 97
19398.05 93
19399.37 85
19400.68 95
19402.00 68
19403.32 75
19404.63 85
19405.95 59
19407.27 63
19408.58 73
19409.90 69
19411.22 75
19412.54 90
19413.85 86
19415.17 63
19416.49 60
19417.80 76
19419.12 71
19420.44 75
19421.76 70
19423.07 80
19424.39 86
19425.71 89
19427.03 63
19428.35 70
19429.66 71
19430.98 86
19432.30 61
19433.62 70
19434.93 70
19436.25 55
19437.57 89
19438.89 87
19440.21 75
19441.53 97
19442.84 106
19444.16 98
19445.48 79
19446.80 65
19448.12 84
19449.44 101
19450.75 90
19452.07 63
19453.39 72
19454.71 80
19456.03 74
19457.35 70
19458.67 79
19459.98 73
19461.30 75
19462.62 92
19463.94 75
19465.26 61
19466.58 53
19467.90 66
19469.22 74
19470.54 89
19471.86 80
19473.18 85
19474.49 77
19475.81 76
19477.13 75
19478.45 84
19479.77 63
19481.09 84
19482.41 95
19483.73 82
19485.05 64
19486.37 69
19487.69 83
19489.01 100
19490.33 75
19491.65 63
19492.97 89
19494.29 68
19495.61 77
19496.93 91
19498.25 87
19499.57 90
19500.89 78
19502.21 82
19503.53 77
19504.85 85
19506.17 75
19507.49 79
19508.81 96
19510.13 88
19511.45 103
19512.77 88
19514.09 95
19515.42 79
19516.74 55
19518.06 79
19519.38 68
19520.70 78
19522.02 79
19523.34 79
19524.66 86
19525.98 73
19527.30 96
19528.62 83
19529.95 85
19531.27 100
19532.59 88
19533.91 83
19535.23 86
19536.55 90
19537.87 81
19539.20 97
19540.52 76
19541.84 53
19543.16 54
19544.48 58
19545.80 79
19547.13 67
19548.45 80
19549.77 90
19551.09 85
19552.41 67
19553.74 78
19555.06 66
19556.38 86
19557.70 74
19559.02 80
19560.35 81
19561.67 82
19562.99 77
19564.31 75
19565.64 58
19566.96 68
19568.28 99
19569.60 73
19570.93 81
19572.25 92
19573.57 77
19574.89 75
19576.22 73
19577.54 76
19578.86 70
19580.18 87
19581.51 94
19582.83 68
19584.15 71
19585.48 73
19586.80 95
19588.12 87
19589.45 58
19590.77 55
19592.09 86
19593.42 84
19594.74 67
19596.06 65
19597.39 61
19598.71 84
19600.03 77
19601.36 70
19602.68 50
19604.00 66
19605.33 74
19606.65 78
19607.98 71
19609.30 62
19610.62 75
19611.95 76
19613.27 73
19614.60 62
19615.92 53
19617.24 64
19618.57 89
19619.89 52
19621.22 60
19622.54 86
19623.87 79
19625.19 78
19626.51 69
19627.84 66
19629.16 58
19630.49 85
19631.81 73
19633.14 56
19634.46 67
19635.79 73
19637.11 82
19638.44 77
19639.76 85
19641.09 71
19642.41 87
19643.74 64
19645.06 70
19646.39 71
19647.71 79
19649.04 87
19650.36 85
19651.69 59
19653.01 89
19654.34 84
19655.66 85
19656.99 92
19658.32 80
19659.64 109
19660.97 83
19662.29 82
19663.62 73
19664.94 77
19666.27 74
19667.60 75
19668.92 65
19670.25 55
19671.57 82
19672.90 88
19674.23 79
19675.55 70
19676.88 81
19678.20 82
19679.53 87
19680.86 63
19682.18 60
19683.51 74
19684.84 57
19686.16 74
19687.49 70
19688.82 65
19690.14 69
19691.47 87
19692.80 85
19694.12 68
19695.45 74
19696.78 71
19698.10 75
19699.43 93
19700.76 88
19702.08 78
19703.41 86
19704.74 84
19706.07 78
19707.39 71
19708.72 78
19710.05 82
19711.37 60
19712.70 75
19714.03 63
19715.36 67
19716.68 88
19718.01 73
19719.34 77
19720.67 80
19721.99 74
19723.32 78
19724.65 88
19725.98 79
19727.31 69
19728.63 80
19729.96 75
19731.29 64
19732.62 83
19733.95 73
19735.27 71
19736.60 76
19737.93 89
19739.26 79
19740.59 82
19741.92 64
19743.24 92
19744.57 77
19745.90 86
19747.23 73
19748.56 73
19749.89 72
19751.22 68
19752.54 89
19753.87 71
19755.20 76
19756.53 81
19757.86 84
19759.19 65
19760.52 66
19761.85 77
19763.18 93
19764.50 71
19765.83 75
19767.16 70
19768.49 87
19769.82 83
19771.15 98
19772.48 83
19773.81 84
19775.14 86
19776.47 81
19777.80 98
19779.13 70
19780.46 94
19781.79 65
19783.12 76
19784.45 86
19785.78 69
19787.11 64
19788.44 75
19789.77 96
19791.10 101
19792.43 74
19793.76 90
19795.09 81
19796.42 67
19797.75 70
19799.08 73
19800.41 87
19801.74 70
19803.07 86
19804.40 108
19805.73 70
19807.06 66
19808.39 78
19809.72 88
19811.05 81
19812.38 86
19813.71 76
19815.05 82
19816.38 70
19817.71 61
19819.04 72
19820.37 80
19821.70 68
19823.03 93
19824.36 91
19825.69 84
19827.03 72
19828.36 74
19829.69 84
19831.02 74
19832.35 65
19833.68 66
19835.01 69
19836.35 67
19837.68 76
19839.01 76
19840.34 73
19841.67 65
19843.00 70
19844.34 83
19845.67 80
19847.00 80
19848.33 71
19849.66 90
19851.00 89
19852.33 81
19853.66 68
19854.99 72
19856.32 66
19857.66 73
19858.99 84
19860.32 59
19861.65 47
19862.99 66
19864.32 61
19865.65 70
19866.98 77
19868.32 70
19869.65 86
19870.98 97
19872.31 96
19873.65 93
19874.98 79
19876.31 69
19877.65 56
19878.98 88
19880.31 90
19881.65 71
19882.98 64
19884.31 70
19885.64 68
19886.98 75
19888.31 92
19889.64 79
19890.98 68
19892.31 90
19893.64 114
19894.98 76
19896.31 60
19897.65 94
19898.98 93
19900.31 76
19901.65 74
19902.98 84
19904.31 71
19905.65 71
19906.98 78
19908.32 80
19909.65 65
19910.98 81
19912.32 109
19913.65 83
19914.99 87
19916.32 74
19917.66 80
19918.99 77
19920.32 59
19921.66 62
19922.99 70
19924.33 71
19925.66 81
19927.00 78
19928.33 74
19929.67 88
19931.00 72
19932.34 88
19933.67 66
19935.01 87
19936.34 71
19937.68 71
19939.01 73
19940.35 81
19941.68 83
19943.02 69
19944.35 76
19945.69 83
19947.02 71
19948.36 74
19949.69 74
19951.03 86
19952.36 67
19953.70 76
19955.03 103
19956.37 73
19957.71 84
19959.04 79
19960.38 89
19961.71 68
19963.05 71
19964.38 51
19965.72 74
19967.06 65
19968.39 78
19969.73 73
19971.06 69
19972.40 78
19973.74 67
19975.07 69
19976.41 69
19977.75 80
19979.08 69
19980.42 55
19981.75 69
19983.09 73
19984.43 75
19985.76 92
19987.10 67
19988.44 73
19989.77 65
19991.11 100
19992.45 70
19993.78 73
19995.12 67
19996.46 81
19997.80 103
19999.13 79
20000.47 69
20001.81 83
20003.14 82
20004.48 60
20005.82 88
20007.16 72
20008.49 60
20009.83 75
20011.17 77
20012.51 66
20013.84 79
20015.18 76
20016.52 83
20017.86 70
20019.19 81
20020.53 92
20021.87 90
20023.21 88
20024.55 63
20025.88 99
20027.22 72
20028.56 83
20029.90 79
20031.24 87
20032.57 90
20033.91 77
20035.25 72
20036.59 76
20037.93 105
20039.26 84
20040.60 73
20041.94 83
20043.28 69
20044.62 87
20045.96 112
20047.30 65
20048.63 78
20049.97 63
20051.31 71
20052.65 81
20053.99 72
20055.33 72
20056.67 83
20058.01 90
20059.35 93
20060.69 75
20062.02 79
20063.36 92
20064.70 97
20066.04 84
20067.38 86
20068.72 105
20070.06 77
20071.40 69
20072.74 89
20074.08 106
20075.42 78
20076.76 79
20078.10 103
20079.44 94
20080.78 83
20082.12 79
20083.46 90
20084.80 76
20086.14 100
20087.48 77
20088.82 94
20090.16 77
20091.50 83
20092.84 95
20094.18 130
20095.52 71
20096.86 82
20098.20 68
20099.54 105
20100.88 75
20102.22 84
20103.56 82
20104.90 81
20106.24 88
20107.58 76
20108.92 82
20110.26 87
20111.60 77
20112.95 64
20114.29 80
20115.63 75
20116.97 84
20118.31 74
20119.65 84
20120.99 82
20122.33 73
20123.67 70
20125.02 87
20126.36 79
20127.70 63
20129.04 101
20130.38 90
20131.72 90
20133.06 79
20134.41 86
20135.75 74
