# Supplementary material for: MALDI-TOF MS typing enables the classification of brewing yeasts of the genus Saccharomyces to major beer styles
Source: PLoS One. 2017 Aug 9;12(8):e0181694. doi: 10.1371/journal.pone.0181694 (PMC5549903; doi:10.1371/journal.pone.0181694)
Supplement: S5 File — The directory includes 90 raw files and was zipped to “.zip”; the folder has three strains with 30 spectra per strain; S1 Text explains the raw files with an example and Table 1 represents the yeast strains used within the experiment. (ZIP) [file pone.0181694.s008.zip › 13-15/30274-3H2-Dias-Dias-Dias-YPG-18h-E-E_2015-08-14__0_D4_1.dat]

1999.93 1380
2000.35 1337
2000.77 1291
2001.19 1324
2001.61 1112
2002.03 1127
2002.46 1195
2002.88 1178
2003.30 1315
2003.72 1296
2004.14 1280
2004.57 1296
2004.99 1221
2005.41 1251
2005.83 1324
2006.25 1268
2006.68 1320
2007.10 1297
2007.52 1402
2007.94 1312
2008.37 1252
2008.79 1310
2009.21 1345
2009.63 1167
2010.06 1283
2010.48 1302
2010.90 1499
2011.32 1391
2011.75 1414
2012.17 1344
2012.59 1420
2013.02 1356
2013.44 1404
2013.86 1318
2014.29 1308
2014.71 1269
2015.13 1242
2015.55 1349
2015.98 1311
2016.40 1419
2016.82 1411
2017.25 1312
2017.67 1241
2018.10 1294
2018.52 1212
2018.94 1340
2019.37 1287
2019.79 1197
2020.21 1234
2020.64 1395
2021.06 1438
2021.48 1208
2021.91 1315
2022.33 1287
2022.76 1272
2023.18 1114
2023.60 1192
2024.03 1261
2024.45 1366
2024.88 1299
2025.30 1345
2025.73 1217
2026.15 1325
2026.57 1215
2027.00 1440
2027.42 1440
2027.85 1356
2028.27 1327
2028.70 1286
2029.12 1263
2029.55 1203
2029.97 1125
2030.40 1195
2030.82 1189
2031.24 1105
2031.67 1052
2032.09 1079
2032.52 1161
2032.94 1167
2033.37 1110
2033.79 1080
2034.22 1340
2034.65 1323
2035.07 1260
2035.50 1128
2035.92 1091
2036.35 1185
2036.77 1118
2037.20 1134
2037.62 1260
2038.05 1321
2038.47 1150
2038.90 1372
2039.33 1300
2039.75 1338
2040.18 1356
2040.60 1334
2041.03 1288
2041.45 1306
2041.88 1404
2042.31 1349
2042.73 1412
2043.16 1336
2043.58 1340
2044.01 1218
2044.44 1290
2044.86 1230
2045.29 1298
2045.72 1188
2046.14 1302
2046.57 1244
2047.00 1236
2047.42 1245
2047.85 1164
2048.28 1301
2048.70 1168
2049.13 1170
2049.56 1283
2049.98 1083
2050.41 1161
2050.84 1343
2051.26 1279
2051.69 1119
2052.12 1200
2052.54 1384
2052.97 1362
2053.40 1197
2053.83 1273
2054.25 1323
2054.68 1322
2055.11 1268
2055.53 1266
2055.96 1193
2056.39 1308
2056.82 1295
2057.24 1356
2057.67 1238
2058.10 1193
2058.53 1242
2058.96 1272
2059.38 1277
2059.81 1379
2060.24 1252
2060.67 1179
2061.10 1291
2061.52 1376
2061.95 1280
2062.38 1299
2062.81 1247
2063.24 1165
2063.66 1143
2064.09 1324
2064.52 1287
2064.95 1295
2065.38 1369
2065.81 1377
2066.23 1260
2066.66 1338
2067.09 1294
2067.52 1308
2067.95 1356
2068.38 1345
2068.81 1365
2069.23 1372
2069.66 1313
2070.09 1320
2070.52 1348
2070.95 1305
2071.38 1209
2071.81 1415
2072.24 1237
2072.67 1205
2073.10 1335
2073.53 1300
2073.95 1104
2074.38 1156
2074.81 1333
2075.24 1293
2075.67 1264
2076.10 1259
2076.53 1301
2076.96 1295
2077.39 1297
2077.82 1316
2078.25 1245
2078.68 1277
2079.11 1331
2079.54 1232
2079.97 1299
2080.40 1256
2080.83 1339
2081.26 1386
2081.69 1362
2082.12 1297
2082.55 1233
2082.98 1291
2083.41 1383
2083.84 1381
2084.27 1313
2084.70 1383
2085.13 1369
2085.56 1239
2085.99 1108
2086.42 1069
2086.85 1147
2087.29 1223
2087.72 1244
2088.15 1214
2088.58 1303
2089.01 1304
2089.44 1299
2089.87 1278
2090.30 1295
2090.73 1347
2091.16 1275
2091.59 1257
2092.03 1252
2092.46 1256
2092.89 1243
2093.32 1411
2093.75 1336
2094.18 1369
2094.61 1343
2095.05 1301
2095.48 1296
2095.91 1278
2096.34 1280
2096.77 1384
2097.20 1428
2097.63 1377
2098.07 1261
2098.50 1328
2098.93 1338
2099.36 1214
2099.79 1136
2100.23 1139
2100.66 1114
2101.09 1104
2101.52 1186
2101.95 1286
2102.39 1323
2102.82 1243
2103.25 1126
2103.68 1096
2104.12 1221
2104.55 1225
2104.98 1209
2105.41 1292
2105.85 1193
2106.28 1217
2106.71 1254
2107.14 1230
2107.58 1164
2108.01 1313
2108.44 1283
2108.88 1248
2109.31 1250
2109.74 1281
2110.18 1250
2110.61 1246
2111.04 1223
2111.47 1239
2111.91 1313
2112.34 1153
2112.77 1147
2113.21 1257
2113.64 1389
2114.07 1277
2114.51 1204
2114.94 1228
2115.37 1253
2115.81 1279
2116.24 1179
2116.68 1183
2117.11 1218
2117.54 1344
2117.98 1273
2118.41 1195
2118.85 1130
2119.28 1103
2119.71 1232
2120.15 1156
2120.58 1146
2121.02 1227
2121.45 1111
2121.88 1182
2122.32 1081
2122.75 1140
2123.19 1252
2123.62 1357
2124.06 1467
2124.49 1218
2124.92 1170
2125.36 1143
2125.79 1146
2126.23 1327
2126.66 1320
2127.10 1187
2127.53 1193
2127.97 1151
2128.40 1231
2128.84 1120
2129.27 1167
2129.71 1168
2130.14 1191
2130.58 1242
2131.01 1194
2131.45 1163
2131.88 1303
2132.32 1229
2132.75 1290
2133.19 1362
2133.63 1246
2134.06 1395
2134.50 1387
2134.93 1307
2135.37 1432
2135.80 1462
2136.24 1314
2136.67 1242
2137.11 1265
2137.55 1342
2137.98 1389
2138.42 1393
2138.85 1359
2139.29 1372
2139.73 1266
2140.16 1421
2140.60 1345
2141.03 1417
2141.47 1345
2141.91 1337
2142.34 1286
2142.78 1198
2143.22 1285
2143.65 1344
2144.09 1234
2144.53 1288
2144.96 1282
2145.40 1246
2145.84 1236
2146.27 1201
2146.71 1234
2147.15 1174
2147.58 1191
2148.02 1214
2148.46 1147
2148.89 1233
2149.33 1285
2149.77 1369
2150.21 1340
2150.64 1507
2151.08 1520
2151.52 1513
2151.95 1516
2152.39 1549
2152.83 1653
2153.27 1536
2153.70 1556
2154.14 1572
2154.58 1599
2155.02 1650
2155.45 1465
2155.89 1367
2156.33 1383
2156.77 1411
2157.21 1231
2157.64 1264
2158.08 1253
2158.52 1342
2158.96 1274
2159.40 1267
2159.83 1330
2160.27 1278
2160.71 1294
2161.15 1233
2161.59 1203
2162.02 1138
2162.46 1202
2162.90 1326
2163.34 1309
2163.78 1230
2164.22 1155
2164.66 1260
2165.09 1157
2165.53 1299
2165.97 1321
2166.41 1269
2166.85 1357
2167.29 1366
2167.73 1262
2168.17 1241
2168.60 1171
2169.04 1145
2169.48 1346
2169.92 1363
2170.36 1399
2170.80 1495
2171.24 1337
2171.68 1331
2172.12 1425
2172.56 1489
2173.00 1569
2173.44 1355
2173.88 1352
2174.32 1423
2174.76 1410
2175.20 1481
2175.64 1422
2176.07 1382
2176.51 1332
2176.95 1457
2177.39 1325
2177.83 1351
2178.27 1395
2178.71 1537
2179.15 1448
2179.59 1681
2180.03 1645
2180.47 1344
2180.92 1499
2181.36 1630
2181.80 1726
2182.24 1580
2182.68 1521
2183.12 1520
2183.56 1427
2184.00 1346
2184.44 1505
2184.88 1352
2185.32 1298
2185.76 1284
2186.20 1220
2186.64 1343
2187.08 1353
2187.52 1235
2187.97 1272
2188.41 1350
2188.85 1295
2189.29 1354
2189.73 1416
2190.17 1381
2190.61 1589
2191.05 1505
2191.49 1443
2191.94 1430
2192.38 1512
2192.82 1538
2193.26 1387
2193.70 1425
2194.14 1431
2194.58 1460
2195.03 1524
2195.47 1518
2195.91 1533
2196.35 1467
2196.79 1476
2197.24 1423
2197.68 1470
2198.12 1531
2198.56 1454
2199.00 1346
2199.45 1440
2199.89 1528
2200.33 1471
2200.77 1571
2201.21 1503
2201.66 1472
2202.10 1454
2202.54 1514
2202.98 1379
2203.43 1277
2203.87 1345
2204.31 1354
2204.75 1390
2205.20 1473
2205.64 1447
2206.08 1392
2206.53 1474
2206.97 1417
2207.41 1421
2207.85 1378
2208.30 1403
2208.74 1400
2209.18 1548
2209.63 1636
2210.07 1501
2210.51 1540
2210.96 1702
2211.40 1641
2211.84 1501
2212.29 1446
2212.73 1478
2213.17 1523
2213.62 1569
2214.06 1534
2214.50 1547
2214.95 1620
2215.39 1619
2215.84 1479
2216.28 1479
2216.72 1428
2217.17 1537
2217.61 1430
2218.05 1415
2218.50 1452
2218.94 1342
2219.39 1263
2219.83 1375
2220.28 1330
2220.72 1146
2221.16 1183
2221.61 1319
2222.05 1405
2222.50 1458
2222.94 1385
2223.39 1505
2223.83 1548
2224.28 1612
2224.72 1692
2225.16 1921
2225.61 1882
2226.05 2081
2226.50 1966
2226.94 2060
2227.39 2155
2227.83 1940
2228.28 2196
2228.72 1811
2229.17 1811
2229.61 1799
2230.06 1739
2230.50 1843
2230.95 1559
2231.40 1650
2231.84 1641
2232.29 1611
2232.73 1668
2233.18 1591
2233.62 1661
2234.07 1634
2234.51 1580
2234.96 1630
2235.41 1563
2235.85 1665
2236.30 1727
2236.74 1826
2237.19 1724
2237.63 1685
2238.08 1481
2238.53 1488
2238.97 1481
2239.42 1431
2239.86 1585
2240.31 1639
2240.76 1539
2241.20 1504
2241.65 1524
2242.10 1521
2242.54 1445
2242.99 1540
2243.44 1566
2243.88 1476
2244.33 1599
2244.78 1409
2245.22 1401
2245.67 1474
2246.12 1522
2246.56 1391
2247.01 1377
2247.46 1398
2247.90 1467
2248.35 1439
2248.80 1411
2249.24 1345
2249.69 1383
2250.14 1278
2250.59 1406
2251.03 1467
2251.48 1323
2251.93 1306
2252.38 1451
2252.82 1425
2253.27 1468
2253.72 1408
2254.17 1406
2254.61 1403
2255.06 1453
2255.51 1395
2255.96 1173
2256.40 1306
2256.85 1358
2257.30 1343
2257.75 1416
2258.20 1583
2258.64 1416
2259.09 1355
2259.54 1432
2259.99 1384
2260.44 1424
2260.88 1391
2261.33 1449
2261.78 1277
2262.23 1371
2262.68 1469
2263.13 1444
2263.58 1536
2264.02 1634
2264.47 1606
2264.92 1498
2265.37 1563
2265.82 1666
2266.27 1669
2266.72 1597
2267.17 1501
2267.61 1471
2268.06 1549
2268.51 1582
2268.96 1772
2269.41 1731
2269.86 1577
2270.31 1575
2270.76 1611
2271.21 1778
2271.66 1677
2272.11 1765
2272.56 1992
2273.00 1847
2273.45 1738
2273.90 1780
2274.35 1692
2274.80 1737
2275.25 1811
2275.70 1693
2276.15 1682
2276.60 1612
2277.05 1588
2277.50 1532
2277.95 1651
2278.40 1563
2278.85 1575
2279.30 1473
2279.75 1382
2280.20 1502
2280.65 1524
2281.10 1555
2281.55 1379
2282.00 1340
2282.45 1411
2282.90 1499
2283.35 1444
2283.81 1435
2284.26 1578
2284.71 1765
2285.16 1778
2285.61 1736
2286.06 1617
2286.51 1597
2286.96 1679
2287.41 1721
2287.86 1627
2288.31 1672
2288.76 1609
2289.22 1749
2289.67 1675
2290.12 1717
2290.57 1883
2291.02 2027
2291.47 2162
2291.92 2291
2292.37 2563
2292.83 2722
2293.28 2938
2293.73 2968
2294.18 3195
2294.63 3129
2295.08 2785
2295.53 2858
2295.99 2843
2296.44 2690
2296.89 2450
2297.34 2511
2297.79 2439
2298.25 2070
2298.70 1841
2299.15 1779
2299.60 1682
2300.05 1663
2300.51 1511
2300.96 1589
2301.41 1510
2301.86 1477
2302.32 1626
2302.77 1595
2303.22 1607
2303.67 1546
2304.13 1507
2304.58 1657
2305.03 1611
2305.48 1465
2305.94 1354
2306.39 1468
2306.84 1458
2307.29 1491
2307.75 1429
2308.20 1508
2308.65 1499
2309.11 1513
2309.56 1601
2310.01 1627
2310.47 1544
2310.92 1757
2311.37 1758
2311.83 1821
2312.28 1744
2312.73 1883
2313.19 1840
2313.64 1808
2314.09 1829
2314.55 1907
2315.00 2005
2315.45 1933
2315.91 1928
2316.36 1669
2316.81 1632
2317.27 1500
2317.72 1528
2318.18 1660
2318.63 1545
2319.08 1628
2319.54 1498
2319.99 1589
2320.45 1652
2320.90 1710
2321.35 1803
2321.81 1841
2322.26 1791
2322.72 1776
2323.17 1780
2323.63 1881
2324.08 1728
2324.54 1705
2324.99 1657
2325.44 1807
2325.90 1741
2326.35 1496
2326.81 1522
2327.26 1456
2327.72 1566
2328.17 1581
2328.63 1755
2329.08 1788
2329.54 1613
2329.99 1711
2330.45 1695
2330.90 1730
2331.36 1622
2331.81 1782
2332.27 1863
2332.72 1797
2333.18 1743
2333.64 1879
2334.09 1759
2334.55 1925
2335.00 1685
2335.46 1478
2335.91 1580
2336.37 1610
2336.82 1538
2337.28 1381
2337.74 1543
2338.19 1469
2338.65 1485
2339.10 1596
2339.56 1582
2340.02 1523
2340.47 1565
2340.93 1553
2341.38 1631
2341.84 1678
2342.30 1851
2342.75 1856
2343.21 1837
2343.67 1870
2344.12 1825
2344.58 1734
2345.04 1666
2345.49 1691
2345.95 1776
2346.41 1720
2346.86 1771
2347.32 1866
2347.78 1914
2348.23 1827
2348.69 1846
2349.15 1988
2349.60 2048
2350.06 1967
2350.52 1925
2350.97 1719
2351.43 1764
2351.89 1798
2352.35 1855
2352.80 1712
2353.26 1730
2353.72 1631
2354.18 1710
2354.63 1661
2355.09 1759
2355.55 1658
2356.01 1636
2356.46 1561
2356.92 1584
2357.38 1520
2357.84 1500
2358.29 1578
2358.75 1531
2359.21 1493
2359.67 1612
2360.13 1660
2360.58 1644
2361.04 1685
2361.50 1585
2361.96 1464
2362.42 1598
2362.88 1605
2363.33 1581
2363.79 1589
2364.25 1671
2364.71 1572
2365.17 1615
2365.63 1625
2366.08 1666
2366.54 1604
2367.00 1574
2367.46 1702
2367.92 1644
2368.38 1678
2368.84 1720
2369.30 1542
2369.75 1530
2370.21 1599
2370.67 1644
2371.13 1716
2371.59 1584
2372.05 1586
2372.51 1616
2372.97 1572
2373.43 1660
2373.89 1654
2374.35 1531
2374.81 1539
2375.27 1488
2375.72 1596
2376.18 1699
2376.64 1678
2377.10 1576
2377.56 1490
2378.02 1495
2378.48 1460
2378.94 1367
2379.40 1524
2379.86 1591
2380.32 1529
2380.78 1642
2381.24 1647
2381.70 1606
2382.16 1691
2382.62 1526
2383.08 1511
2383.54 1501
2384.00 1585
2384.46 1401
2384.92 1600
2385.39 1552
2385.85 1400
2386.31 1446
2386.77 1466
2387.23 1430
2387.69 1473
2388.15 1418
2388.61 1369
2389.07 1539
2389.53 1511
2389.99 1422
2390.45 1532
2390.91 1620
2391.38 1492
2391.84 1503
2392.30 1594
2392.76 1507
2393.22 1535
2393.68 1487
2394.14 1558
2394.60 1415
2395.06 1450
2395.53 1492
2395.99 1529
2396.45 1466
2396.91 1398
2397.37 1445
2397.83 1458
2398.30 1424
2398.76 1480
2399.22 1582
2399.68 1441
2400.14 1468
2400.61 1417
2401.07 1583
2401.53 1563
2401.99 1458
2402.45 1402
2402.92 1556
2403.38 1673
2403.84 1772
2404.30 1599
2404.76 1616
2405.23 1551
2405.69 1482
2406.15 1516
2406.61 1511
2407.08 1602
2407.54 1547
2408.00 1621
2408.46 1589
2408.93 1581
2409.39 1526
2409.85 1406
2410.32 1464
2410.78 1578
2411.24 1453
2411.70 1518
2412.17 1475
2412.63 1524
2413.09 1466
2413.56 1510
2414.02 1387
2414.48 1453
2414.95 1536
2415.41 1325
2415.87 1469
2416.34 1500
2416.80 1506
2417.26 1616
2417.73 1559
2418.19 1849
2418.65 1838
2419.12 1725
2419.58 2031
2420.05 1967
2420.51 1919
2420.97 1923
2421.44 2123
2421.90 2235
2422.37 2181
2422.83 1970
2423.29 1841
2423.76 1888
2424.22 1875
2424.69 1832
2425.15 1549
2425.62 1822
2426.08 1710
2426.54 1705
2427.01 1849
2427.47 1803
2427.94 1791
2428.40 1730
2428.87 1777
2429.33 1845
2429.80 1970
2430.26 1846
2430.73 1774
2431.19 1754
2431.66 1793
2432.12 1849
2432.59 1784
2433.05 1843
2433.52 1704
2433.98 1567
2434.45 1690
2434.91 1669
2435.38 1781
2435.84 1589
2436.31 1783
2436.77 1827
2437.24 1643
2437.70 1706
2438.17 1698
2438.63 1704
2439.10 1740
2439.57 1756
2440.03 1878
2440.50 1876
2440.96 1859
2441.43 1840
2441.89 1889
2442.36 1973
2442.83 2229
2443.29 2137
2443.76 2160
2444.22 2295
2444.69 1967
2445.16 1941
2445.62 1864
2446.09 1882
2446.56 1787
2447.02 1734
2447.49 1654
2447.96 1622
2448.42 1650
2448.89 1679
2449.35 1568
2449.82 1479
2450.29 1633
2450.75 1572
2451.22 1433
2451.69 1302
2452.16 1369
2452.62 1529
2453.09 1594
2453.56 1522
2454.02 1561
2454.49 1609
2454.96 1598
2455.42 1571
2455.89 1569
2456.36 1654
2456.83 1689
2457.29 1527
2457.76 1461
2458.23 1536
2458.70 1552
2459.16 1483
2459.63 1492
2460.10 1607
2460.57 1419
2461.03 1524
2461.50 1536
2461.97 1594
2462.44 1510
2462.91 1435
2463.37 1377
2463.84 1538
2464.31 1565
2464.78 1581
2465.25 1511
2465.71 1439
2466.18 1599
2466.65 1636
2467.12 1545
2467.59 1449
2468.06 1439
2468.52 1538
2468.99 1592
2469.46 1546
2469.93 1611
2470.40 1617
2470.87 1494
2471.34 1663
2471.80 1752
2472.27 1546
2472.74 1644
2473.21 1780
2473.68 1671
2474.15 1700
2474.62 1561
2475.09 1537
2475.56 1703
2476.02 1692
2476.49 1548
2476.96 1377
2477.43 1443
2477.90 1453
2478.37 1565
2478.84 1498
2479.31 1526
2479.78 1507
2480.25 1429
2480.72 1405
2481.19 1465
2481.66 1457
2482.13 1568
2482.60 1555
2483.07 1520
2483.54 1611
2484.01 1675
2484.48 1675
2484.95 1695
2485.42 1501
2485.89 1434
2486.36 1562
2486.83 1487
2487.30 1433
2487.77 1459
2488.24 1600
2488.71 1563
2489.18 1511
2489.65 1612
2490.12 1585
2490.59 1494
2491.06 1547
2491.53 1486
2492.00 1553
2492.47 1496
2492.94 1589
2493.41 1474
2493.88 1568
2494.36 1700
2494.83 1606
2495.30 1755
2495.77 1608
2496.24 1602
2496.71 1712
2497.18 1677
2497.65 1613
2498.12 1535
2498.60 1571
2499.07 1682
2499.54 1691
2500.01 1605
2500.48 1665
2500.95 1821
2501.42 1665
2501.90 1747
2502.37 1687
2502.84 1603
2503.31 1668
2503.78 1531
2504.25 1464
2504.73 1529
2505.20 1615
2505.67 1448
2506.14 1359
2506.61 1477
2507.09 1530
2507.56 1527
2508.03 1555
2508.50 1611
2508.97 1563
2509.45 1759
2509.92 1717
2510.39 1688
2510.86 1682
2511.34 1851
2511.81 1811
2512.28 1703
2512.75 1760
2513.23 1752
2513.70 1790
2514.17 1914
2514.65 1885
2515.12 1953
2515.59 1855
2516.06 1834
2516.54 1875
2517.01 1852
2517.48 1783
2517.96 1811
2518.43 1842
2518.90 1791
2519.38 1590
2519.85 1539
2520.32 1609
2520.80 1680
2521.27 1687
2521.74 1587
2522.22 1566
2522.69 1520
2523.16 1493
2523.64 1629
2524.11 1581
2524.58 1572
2525.06 1629
2525.53 1592
2526.01 1564
2526.48 1492
2526.95 1553
2527.43 1518
2527.90 1535
2528.38 1503
2528.85 1604
2529.32 1611
2529.80 1550
2530.27 1690
2530.75 1627
2531.22 1555
2531.70 1547
2532.17 1663
2532.64 1697
2533.12 1797
2533.59 1779
2534.07 1720
2534.54 1732
2535.02 1824
2535.49 1778
2535.97 1806
2536.44 1934
2536.92 1796
2537.39 1750
2537.87 1780
2538.34 1859
2538.82 1902
2539.29 1753
2539.77 1610
2540.24 1471
2540.72 1632
2541.19 1533
2541.67 1509
2542.14 1583
2542.62 1689
2543.09 1827
2543.57 1785
2544.04 1671
2544.52 1694
2545.00 1889
2545.47 1816
2545.95 1757
2546.42 1879
2546.90 1907
2547.37 1808
2547.85 1804
2548.33 1888
2548.80 2009
2549.28 2197
2549.75 2244
2550.23 2156
2550.71 2228
2551.18 2333
2551.66 2273
2552.14 2208
2552.61 2163
2553.09 2105
2553.57 2170
2554.04 2251
2554.52 2109
2554.99 2046
2555.47 2158
2555.95 2187
2556.42 2056
2556.90 2149
2557.38 2144
2557.86 1910
2558.33 2106
2558.81 2123
2559.29 2075
2559.76 1891
2560.24 1961
2560.72 2066
2561.19 1957
2561.67 1917
2562.15 1907
2562.63 1833
2563.10 1814
2563.58 1669
2564.06 1653
2564.54 1675
2565.01 1674
2565.49 1519
2565.97 1584
2566.45 1544
2566.92 1669
2567.40 1598
2567.88 1482
2568.36 1766
2568.83 1707
2569.31 1573
2569.79 1540
2570.27 1452
2570.75 1463
2571.22 1550
2571.70 1536
2572.18 1633
2572.66 1592
2573.14 1543
2573.62 1698
2574.09 1539
2574.57 1636
2575.05 1636
2575.53 1610
2576.01 1511
2576.49 1583
2576.97 1523
2577.44 1537
2577.92 1583
2578.40 1635
2578.88 1498
2579.36 1576
2579.84 1552
2580.32 1584
2580.80 1512
2581.27 1352
2581.75 1402
2582.23 1443
2582.71 1429
2583.19 1539
2583.67 1649
2584.15 1550
2584.63 1656
2585.11 1602
2585.59 1543
2586.07 1685
2586.55 1719
2587.03 1550
2587.51 1534
2587.99 1474
2588.47 1557
2588.94 1414
2589.42 1532
2589.90 1583
2590.38 1672
2590.86 1678
2591.34 1685
2591.82 1676
2592.30 1660
2592.78 1508
2593.26 1579
2593.74 1682
2594.22 1606
2594.71 1709
2595.19 1773
2595.67 1778
2596.15 1775
2596.63 1951
2597.11 1801
2597.59 1801
2598.07 1821
2598.55 1786
2599.03 1730
2599.51 1635
2599.99 1721
2600.47 1771
2600.95 1742
2601.43 1614
2601.91 1536
2602.40 1653
2602.88 1559
2603.36 1698
2603.84 1739
2604.32 1566
2604.80 1690
2605.28 1645
2605.76 1466
2606.24 1497
2606.73 1478
2607.21 1526
2607.69 1487
2608.17 1433
2608.65 1684
2609.13 1688
2609.62 1696
2610.10 1576
2610.58 1654
2611.06 1759
2611.54 1712
2612.02 1680
2612.51 1773
2612.99 1722
2613.47 1790
2613.95 1805
2614.43 1747
2614.92 1722
2615.40 1646
2615.88 1702
2616.36 1683
2616.85 1737
2617.33 1602
2617.81 1629
2618.29 1621
2618.78 1702
2619.26 1741
2619.74 1659
2620.22 1695
2620.71 1703
2621.19 1633
2621.67 1651
2622.15 1583
2622.64 1611
2623.12 1571
2623.60 1654
2624.09 1565
2624.57 1571
2625.05 1541
2625.53 1655
2626.02 1664
2626.50 1602
2626.98 1643
2627.47 1546
2627.95 1575
2628.43 1697
2628.92 1672
2629.40 1739
2629.88 1901
2630.37 1720
2630.85 1630
2631.34 1610
2631.82 1743
2632.30 1792
2632.79 1665
2633.27 1697
2633.75 1648
2634.24 1597
2634.72 1617
2635.21 1664
2635.69 1652
2636.17 1685
2636.66 1709
2637.14 1648
2637.63 1695
2638.11 1660
2638.60 1669
2639.08 1598
2639.56 1622
2640.05 1549
2640.53 1656
2641.02 1781
2641.50 1594
2641.99 1693
2642.47 1709
2642.96 1670
2643.44 1548
2643.93 1602
2644.41 1732
2644.90 1587
2645.38 1782
2645.87 1884
2646.35 1748
2646.84 1779
2647.32 1663
2647.81 1561
2648.29 1531
2648.78 1645
2649.26 1750
2649.75 1593
2650.23 1605
2650.72 1635
2651.20 1567
2651.69 1752
2652.17 1856
2652.66 1676
2653.15 1696
2653.63 1627
2654.12 1689
2654.60 1648
2655.09 1588
2655.57 1565
2656.06 1604
2656.55 1661
2657.03 1756
2657.52 1682
2658.00 1594
2658.49 1619
2658.98 1565
2659.46 1468
2659.95 1514
2660.44 1469
2660.92 1492
2661.41 1540
2661.90 1744
2662.38 1759
2662.87 1650
2663.35 1608
2663.84 1668
2664.33 1621
2664.81 1550
2665.30 1575
2665.79 1595
2666.28 1563
2666.76 1573
2667.25 1537
2667.74 1579
2668.22 1619
2668.71 1672
2669.20 1585
2669.68 1555
2670.17 1697
2670.66 1677
2671.15 1843
2671.63 1740
2672.12 1674
2672.61 1803
2673.10 1764
2673.58 1720
2674.07 1695
2674.56 1820
2675.05 1939
2675.53 1933
2676.02 1992
2676.51 2197
2677.00 2405
2677.49 2512
2677.97 2383
2678.46 2450
2678.95 2502
2679.44 2417
2679.93 2440
2680.41 2196
2680.90 2220
2681.39 2136
2681.88 2114
2682.37 2148
2682.85 2166
2683.34 2167
2683.83 2153
2684.32 2090
2684.81 2220
2685.30 2142
2685.79 2185
2686.27 2205
2686.76 2254
2687.25 2084
2687.74 2053
2688.23 2034
2688.72 2043
2689.21 1984
2689.70 1939
2690.19 1814
2690.67 1812
2691.16 1831
2691.65 1626
2692.14 1560
2692.63 1673
2693.12 1768
2693.61 1697
2694.10 1680
2694.59 1622
2695.08 1575
2695.57 1573
2696.06 1763
2696.55 1787
2697.04 1709
2697.53 1692
2698.02 1667
2698.51 1663
2699.00 1613
2699.49 1725
2699.98 1790
2700.47 1653
2700.96 1633
2701.45 1711
2701.94 1734
2702.43 1739
2702.92 1850
2703.41 1880
2703.90 1813
2704.39 1863
2704.88 2020
2705.37 2034
2705.86 1914
2706.35 1848
2706.84 1817
2707.33 1801
2707.82 1859
2708.31 1859
2708.80 1871
2709.29 1850
2709.78 1714
2710.27 1726
2710.77 1707
2711.26 1717
2711.75 1752
2712.24 1767
2712.73 1808
2713.22 1839
2713.71 1779
2714.20 1708
2714.69 1832
2715.19 1757
2715.68 1712
2716.17 1714
2716.66 1808
2717.15 1769
2717.64 1773
2718.13 1705
2718.63 1770
2719.12 1659
2719.61 1518
2720.10 1650
2720.59 1836
2721.08 1689
2721.58 1735
2722.07 1740
2722.56 1803
2723.05 1647
2723.54 1731
2724.04 1785
2724.53 1930
2725.02 2012
2725.51 1927
2726.01 2020
2726.50 1942
2726.99 1834
2727.48 1935
2727.98 2016
2728.47 1805
2728.96 1622
2729.45 1679
2729.95 1739
2730.44 1705
2730.93 1721
2731.42 1713
2731.92 1874
2732.41 1692
2732.90 1719
2733.40 1687
2733.89 1831
2734.38 1822
2734.87 1852
2735.37 1725
2735.86 1716
2736.35 1805
2736.85 1654
2737.34 1773
2737.83 1787
2738.33 1871
2738.82 1754
2739.31 1781
2739.81 1828
2740.30 2011
2740.79 2004
2741.29 1902
2741.78 1862
2742.28 1949
2742.77 1818
2743.26 1722
2743.76 1766
2744.25 1759
2744.75 1807
2745.24 1632
2745.73 1640
2746.23 1669
2746.72 1615
2747.22 1646
2747.71 1677
2748.20 1582
2748.70 1638
2749.19 1643
2749.69 1689
2750.18 1742
2750.68 1687
2751.17 1778
2751.67 1650
2752.16 1898
2752.66 1919
2753.15 1782
2753.64 1887
2754.14 1851
2754.63 1988
2755.13 1842
2755.62 1946
2756.12 1852
2756.61 1796
2757.11 1903
2757.60 2041
2758.10 1966
2758.59 1877
2759.09 2103
2759.59 1882
2760.08 1869
2760.58 1926
2761.07 1863
2761.57 1678
2762.06 1726
2762.56 1579
2763.05 1632
2763.55 1674
2764.05 1599
2764.54 1647
2765.04 1572
2765.53 1624
2766.03 1595
2766.52 1677
2767.02 1788
2767.52 1806
2768.01 1663
2768.51 1723
2769.00 1808
2769.50 1702
2770.00 1734
2770.49 1765
2770.99 1836
2771.49 1776
2771.98 1792
2772.48 1768
2772.98 1922
2773.47 1822
2773.97 1864
2774.47 1912
2774.96 1941
2775.46 2059
2775.96 2366
2776.45 2260
2776.95 2135
2777.45 2223
2777.94 2489
2778.44 2461
2778.94 2512
2779.43 2508
2779.93 2651
2780.43 2542
2780.93 2392
2781.42 2311
2781.92 2357
2782.42 2439
2782.92 2292
2783.41 2022
2783.91 2149
2784.41 2135
2784.91 1776
2785.40 1865
2785.90 1973
2786.40 2139
2786.90 2013
2787.39 1785
2787.89 1854
2788.39 1905
2788.89 1850
2789.39 1776
2789.88 1769
2790.38 1731
2790.88 1691
2791.38 1890
2791.88 1842
2792.37 1721
2792.87 1759
2793.37 1723
2793.87 1797
2794.37 1900
2794.87 1723
2795.37 1723
2795.86 1708
2796.36 1832
2796.86 1950
2797.36 2028
2797.86 2084
2798.36 2160
2798.86 2362
2799.35 2258
2799.85 2347
2800.35 2435
2800.85 2571
2801.35 2394
2801.85 2365
2802.35 2173
2802.85 2295
2803.35 2176
2803.85 2176
2804.35 2178
2804.85 2008
2805.34 2093
2805.84 1962
2806.34 2038
2806.84 2269
2807.34 2142
2807.84 2289
2808.34 2357
2808.84 2428
2809.34 2518
2809.84 2485
2810.34 2652
2810.84 2850
2811.34 2866
2811.84 2715
2812.34 2869
2812.84 2733
2813.34 2772
2813.84 2503
2814.34 2336
2814.84 2285
2815.34 2288
2815.84 2300
2816.34 2104
2816.84 2051
2817.34 2091
2817.84 2013
2818.35 1762
2818.85 1779
2819.35 1843
2819.85 1825
2820.35 1831
2820.85 1718
2821.35 1723
2821.85 1614
2822.35 1607
2822.85 1615
2823.35 1624
2823.85 1752
2824.36 1697
2824.86 1818
2825.36 1843
2825.86 1838
2826.36 1809
2826.86 1835
2827.36 1883
2827.86 1893
2828.37 1807
2828.87 1838
2829.37 2012
2829.87 2086
2830.37 2046
2830.87 2052
2831.38 2025
2831.88 1995
2832.38 1907
2832.88 1890
2833.38 2030
2833.88 2090
2834.39 2081
2834.89 2158
2835.39 2031
2835.89 2033
2836.40 2087
2836.90 2042
2837.40 1949
2837.90 2013
2838.40 2181
2838.91 2146
2839.41 2030
2839.91 1947
2840.41 1976
2840.92 2052
2841.42 1915
2841.92 1776
2842.42 1731
2842.93 1736
2843.43 1727
2843.93 1707
2844.44 1837
2844.94 1712
2845.44 1581
2845.94 1726
2846.45 1780
2846.95 1812
2847.45 1799
2847.96 1735
2848.46 1828
2848.96 1904
2849.47 1851
2849.97 1838
2850.47 1928
2850.98 1783
2851.48 1873
2851.98 1926
2852.49 1815
2852.99 1694
2853.50 1730
2854.00 1787
2854.50 1810
2855.01 1888
2855.51 1834
2856.01 1847
2856.52 1779
2857.02 1816
2857.53 1839
2858.03 1801
2858.53 1835
2859.04 1783
2859.54 1893
2860.05 1947
2860.55 1851
2861.06 1786
2861.56 1815
2862.06 1731
2862.57 1715
2863.07 1603
2863.58 1747
2864.08 1596
2864.59 1675
2865.09 1709
2865.60 1695
2866.10 1694
2866.61 1683
2867.11 1807
2867.62 1640
2868.12 1723
2868.63 1714
2869.13 1710
2869.64 1653
2870.14 1826
2870.65 1711
2871.15 1646
2871.66 1790
2872.16 1794
2872.67 1765
2873.17 1828
2873.68 1795
2874.18 1787
2874.69 1786
2875.20 1893
2875.70 1921
2876.21 1868
2876.71 2018
2877.22 1957
2877.72 1975
2878.23 2050
2878.74 1947
2879.24 1825
2879.75 1721
2880.25 1806
2880.76 1900
2881.27 1709
2881.77 1852
2882.28 1796
2882.79 1621
2883.29 1784
2883.80 1907
2884.30 1869
2884.81 1829
2885.32 1816
2885.82 1881
2886.33 1890
2886.84 1974
2887.34 2045
2887.85 2110
2888.36 2192
2888.86 2082
2889.37 2107
2889.88 2392
2890.38 2311
2890.89 2141
2891.40 2244
2891.91 2242
2892.41 2171
2892.92 2121
2893.43 2007
2893.93 2051
2894.44 2077
2894.95 2124
2895.46 2170
2895.96 2101
2896.47 2150
2896.98 2165
2897.49 1907
2897.99 2066
2898.50 2087
2899.01 2063
2899.52 2157
2900.03 1974
2900.53 1925
2901.04 2133
2901.55 2168
2902.06 2110
2902.56 2192
2903.07 2149
2903.58 2140
2904.09 2191
2904.60 2228
2905.11 2119
2905.61 2173
2906.12 2265
2906.63 2239
2907.14 2399
2907.65 2212
2908.16 2284
2908.66 2536
2909.17 2523
2909.68 2373
2910.19 2243
2910.70 2406
2911.21 2348
2911.72 2178
2912.23 2298
2912.73 2114
2913.24 2116
2913.75 1977
2914.26 1865
2914.77 2008
2915.28 2033
2915.79 2078
2916.30 1888
2916.81 1919
2917.32 2033
2917.83 1938
2918.33 2007
2918.84 1982
2919.35 2121
2919.86 2146
2920.37 2061
2920.88 2077
2921.39 1958
2921.90 1928
2922.41 2015
2922.92 1863
2923.43 1740
2923.94 2015
2924.45 2007
2924.96 1899
2925.47 2188
2925.98 2278
2926.49 2551
2927.00 2545
2927.51 2732
2928.02 2684
2928.53 2718
2929.04 2640
2929.55 2520
2930.06 2569
2930.57 2525
2931.08 2375
2931.59 2394
2932.11 2288
2932.62 2176
2933.13 2113
2933.64 2019
2934.15 2027
2934.66 1964
2935.17 1774
2935.68 1746
2936.19 1871
2936.70 2014
2937.21 1912
2937.72 1973
2938.24 1930
2938.75 1850
2939.26 2015
2939.77 2126
2940.28 2211
2940.79 1954
2941.30 2173
2941.81 2121
2942.33 2126
2942.84 2020
2943.35 2034
2943.86 2064
2944.37 1873
2944.88 2129
2945.40 1954
2945.91 2014
2946.42 1923
2946.93 2031
2947.44 2051
2947.96 2187
2948.47 2096
2948.98 2013
2949.49 2168
2950.00 2157
2950.52 2322
2951.03 2227
2951.54 2196
2952.05 1907
2952.57 1997
2953.08 2032
2953.59 1869
2954.10 1829
2954.62 1736
2955.13 1786
2955.64 1698
2956.15 1802
2956.67 1854
2957.18 2028
2957.69 1847
2958.20 1800
2958.72 2004
2959.23 1997
2959.74 1847
2960.26 1738
2960.77 1834
2961.28 1862
2961.80 1834
2962.31 1928
2962.82 2080
2963.34 2127
2963.85 1913
2964.36 2064
2964.88 1981
2965.39 2161
2965.90 2094
2966.42 2163
2966.93 2208
2967.44 2018
2967.96 1991
2968.47 2026
2968.98 2048
2969.50 1994
2970.01 1925
2970.53 2032
2971.04 1866
2971.55 1772
2972.07 1680
2972.58 1767
2973.10 1803
2973.61 1778
2974.12 1748
2974.64 1835
2975.15 1866
2975.67 1824
2976.18 1826
2976.70 1711
2977.21 1683
2977.73 1718
2978.24 1718
2978.75 1919
2979.27 1925
2979.78 1830
2980.30 1916
2980.81 1761
2981.33 1807
2981.84 1809
2982.36 1881
2982.87 1809
2983.39 1854
2983.90 1926
2984.42 1956
2984.93 1880
2985.45 1975
2985.96 1957
2986.48 2092
2987.00 2077
2987.51 1978
2988.03 2068
2988.54 2083
2989.06 2075
2989.57 1983
2990.09 2158
2990.60 1989
2991.12 2090
2991.64 2178
2992.15 2107
2992.67 2065
2993.18 2364
2993.70 2320
2994.21 2326
2994.73 2466
2995.25 2194
2995.76 2277
2996.28 2271
2996.80 2382
2997.31 2437
2997.83 2401
2998.34 2221
2998.86 2369
2999.38 2243
2999.89 2443
3000.41 2339
3000.93 2329
3001.44 2298
3001.96 2399
3002.48 2437
3002.99 2472
3003.51 2492
3004.03 2281
3004.54 2344
3005.06 2578
3005.58 2686
3006.09 2499
3006.61 2544
3007.13 2600
3007.65 2662
3008.16 2695
3008.68 2770
3009.20 2680
3009.71 2372
3010.23 2362
3010.75 2521
3011.27 2297
3011.78 2343
3012.30 2320
3012.82 2236
3013.34 2131
3013.85 1965
3014.37 2135
3014.89 2034
3015.41 2020
3015.93 2061
3016.44 2157
3016.96 2045
3017.48 1968
3018.00 2124
3018.52 2153
3019.03 2276
3019.55 2108
3020.07 2163
3020.59 2240
3021.11 2308
3021.63 2252
3022.14 2164
3022.66 2095
3023.18 2172
3023.70 2187
3024.22 2139
3024.74 2190
3025.25 2264
3025.77 2388
3026.29 2424
3026.81 2470
3027.33 2455
3027.85 2402
3028.37 2511
3028.89 2446
3029.41 2291
3029.92 2280
3030.44 2290
3030.96 2182
3031.48 2082
3032.00 2215
3032.52 2028
3033.04 2161
3033.56 2038
3034.08 2243
3034.60 2201
3035.12 2078
3035.64 2138
3036.16 2172
3036.68 2158
3037.20 2307
3037.72 2394
3038.24 2479
3038.76 2482
3039.28 2553
3039.80 2601
3040.32 2500
3040.84 2462
3041.36 2435
3041.88 2426
3042.40 2294
3042.92 2160
3043.44 2193
3043.96 2237
3044.48 2208
3045.00 2094
3045.52 2095
3046.04 2100
3046.56 2070
3047.08 1915
3047.60 2115
3048.12 2005
3048.64 1992
3049.16 2040
3049.68 2089
3050.20 1948
3050.72 1844
3051.24 2087
3051.77 1931
3052.29 1882
3052.81 1878
3053.33 2036
3053.85 2097
3054.37 2116
3054.89 2006
3055.41 1963
3055.93 1946
3056.46 2002
3056.98 1909
3057.50 2125
3058.02 2039
3058.54 1955
3059.06 1973
3059.58 2052
3060.11 1980
3060.63 2026
3061.15 2069
3061.67 2110
3062.19 2130
3062.71 2129
3063.24 2208
3063.76 2084
3064.28 2085
3064.80 2057
3065.32 1946
3065.85 2132
3066.37 2198
3066.89 2154
3067.41 2098
3067.94 2064
3068.46 2048
3068.98 2202
3069.50 2068
3070.03 2270
3070.55 2130
3071.07 2014
3071.59 1934
3072.12 2028
3072.64 1913
3073.16 2022
3073.68 2125
3074.21 2227
3074.73 2054
3075.25 2009
3075.78 2102
3076.30 2091
3076.82 1963
3077.34 2019
3077.87 2104
3078.39 2195
3078.91 2121
3079.44 1964
3079.96 2075
3080.48 2208
3081.01 2297
3081.53 2498
3082.05 2625
3082.58 2529
3083.10 2484
3083.63 2402
3084.15 2371
3084.67 2599
3085.20 2490
3085.72 2839
3086.24 2603
3086.77 2492
3087.29 2389
3087.82 2331
3088.34 2476
3088.86 2389
3089.39 2251
3089.91 2263
3090.44 2382
3090.96 2367
3091.49 2307
3092.01 2287
3092.53 2389
3093.06 2504
3093.58 2255
3094.11 2243
3094.63 2419
3095.16 2399
3095.68 2468
3096.21 2315
3096.73 2574
3097.26 2491
3097.78 2289
3098.31 2383
3098.83 2317
3099.36 2537
3099.88 2587
3100.41 2509
3100.93 2708
3101.46 2951
3101.98 2913
3102.51 2953
3103.03 3173
3103.56 3723
3104.08 4162
3104.61 4408
3105.13 4911
3105.66 5016
3106.18 5116
3106.71 5714
3107.24 5591
3107.76 5208
3108.29 4874
3108.81 4605
3109.34 4341
3109.86 4077
3110.39 3433
3110.92 3234
3111.44 3243
3111.97 2965
3112.49 2802
3113.02 2849
3113.55 2925
3114.07 3201
3114.60 3147
3115.12 3129
3115.65 2955
3116.18 2961
3116.70 2831
3117.23 2819
3117.76 2747
3118.28 2600
3118.81 2426
3119.34 2455
3119.86 2240
3120.39 2388
3120.92 2323
3121.44 2191
3121.97 2290
3122.50 2485
3123.02 2286
3123.55 2233
3124.08 2190
3124.61 2176
3125.13 2155
3125.66 2093
3126.19 2153
3126.72 2254
3127.24 2332
3127.77 2226
3128.30 2323
3128.82 2211
3129.35 2208
3129.88 2346
3130.41 2248
3130.93 2385
3131.46 2283
3131.99 2212
3132.52 2137
3133.05 2240
3133.57 2114
3134.10 2084
3134.63 2039
3135.16 2137
3135.69 1942
3136.21 1917
3136.74 2073
3137.27 2065
3137.80 2015
3138.33 1970
3138.85 2005
3139.38 1976
3139.91 1790
3140.44 1851
3140.97 1976
3141.50 1904
3142.03 1998
3142.55 2085
3143.08 2114
3143.61 1940
3144.14 1999
3144.67 2017
3145.20 1846
3145.73 1923
3146.26 2216
3146.79 2115
3147.31 2023
3147.84 2173
3148.37 2258
3148.90 2277
3149.43 2323
3149.96 2259
3150.49 2231
3151.02 2242
3151.55 2223
3152.08 2320
3152.61 2581
3153.14 2335
3153.67 2430
3154.20 2265
3154.73 2173
3155.25 2186
3155.78 2124
3156.31 2251
3156.84 2361
3157.37 2351
3157.90 2148
3158.43 2265
3158.96 2427
3159.49 2327
3160.02 2350
3160.55 2118
3161.08 2150
3161.61 2188
3162.14 2041
3162.68 2053
3163.21 2113
3163.74 2118
3164.27 2156
3164.80 2179
3165.33 2206
3165.86 2105
3166.39 2174
3166.92 2116
3167.45 2037
3167.98 1937
3168.51 2039
3169.04 2091
3169.57 2015
3170.10 2008
3170.64 2053
3171.17 2049
3171.70 1897
3172.23 2059
3172.76 2057
3173.29 1986
3173.82 2036
3174.35 2046
3174.88 1983
3175.42 2050
3175.95 2047
3176.48 1880
3177.01 1892
3177.54 1800
3178.07 1875
3178.61 1893
3179.14 1993
3179.67 2076
3180.20 1924
3180.73 1983
3181.26 2021
3181.80 1925
3182.33 1951
3182.86 1953
3183.39 1959
3183.92 2003
3184.46 2142
3184.99 1963
3185.52 2024
3186.05 1921
3186.59 1868
3187.12 1916
3187.65 1921
3188.18 2025
3188.72 2111
3189.25 1932
3189.78 2029
3190.31 1909
3190.85 1935
3191.38 1956
3191.91 1860
3192.44 2056
3192.98 2046
3193.51 1949
3194.04 1825
3194.58 1832
3195.11 1903
3195.64 1728
3196.17 1849
3196.71 1880
3197.24 1938
3197.77 2015
3198.31 1952
3198.84 2053
3199.37 2010
3199.91 2023
3200.44 2098
3200.98 2173
3201.51 1970
3202.04 2097
3202.58 2089
3203.11 2131
3203.64 2163
3204.18 2180
3204.71 2236
3205.24 2400
3205.78 2276
3206.31 2234
3206.85 2134
3207.38 2150
3207.91 2364
3208.45 2330
3208.98 2216
3209.52 2248
3210.05 2311
3210.59 2341
3211.12 2485
3211.65 2209
3212.19 2199
3212.72 2268
3213.26 2597
3213.79 2514
3214.33 2634
3214.86 2681
3215.40 2692
3215.93 2565
3216.47 2559
3217.00 2652
3217.54 2470
3218.07 2322
3218.61 2264
3219.14 2368
3219.68 2277
3220.21 2180
3220.75 2065
3221.28 2189
3221.82 2048
3222.35 1953
3222.89 2109
3223.42 2104
3223.96 2121
3224.49 2172
3225.03 1989
3225.57 1976
3226.10 2178
3226.64 2377
3227.17 2444
3227.71 2349
3228.24 2347
3228.78 2310
3229.32 2525
3229.85 2540
3230.39 2326
3230.92 2215
3231.46 2335
3232.00 2391
3232.53 2369
3233.07 2212
3233.60 2210
3234.14 2000
3234.68 2183
3235.21 2098
3235.75 1976
3236.29 2189
3236.82 2149
3237.36 2090
3237.90 2177
3238.43 2285
3238.97 2406
3239.51 2412
3240.04 2382
3240.58 2383
3241.12 2533
3241.65 2487
3242.19 2539
3242.73 2517
3243.26 2637
3243.80 2570
3244.34 2477
3244.88 2545
3245.41 2602
3245.95 2510
3246.49 2376
3247.02 2310
3247.56 2136
3248.10 2263
3248.64 2262
3249.17 2232
3249.71 2403
3250.25 2189
3250.79 2226
3251.33 2376
3251.86 2230
3252.40 2361
3252.94 2482
3253.48 2442
3254.01 2406
3254.55 2280
3255.09 2506
3255.63 2723
3256.17 2527
3256.70 2318
3257.24 2425
3257.78 2537
3258.32 2435
3258.86 2458
3259.40 2456
3259.93 2628
3260.47 2607
3261.01 2587
3261.55 2617
3262.09 2677
3262.63 2910
3263.17 3007
3263.70 3110
3264.24 3097
3264.78 3167
3265.32 3325
3265.86 3396
3266.40 3595
3266.94 3750
3267.48 3908
3268.02 4235
3268.56 4482
3269.09 4117
3269.63 4239
3270.17 4379
3270.71 4247
3271.25 4176
3271.79 4221
3272.33 4209
3272.87 4034
3273.41 3524
3273.95 3380
3274.49 3271
3275.03 3160
3275.57 3070
3276.11 2675
3276.65 2630
3277.19 2703
3277.73 2723
3278.27 2824
3278.81 2880
3279.35 2969
3279.89 2848
3280.43 2859
3280.97 2880
3281.51 2851
3282.05 2822
3282.59 2911
3283.13 3050
3283.67 2883
3284.21 2725
3284.75 2634
3285.29 2785
3285.83 2687
3286.37 2729
3286.91 3032
3287.45 2708
3287.99 2650
3288.53 2835
3289.08 2833
3289.62 2802
3290.16 2818
3290.70 2813
3291.24 2893
3291.78 2706
3292.32 2819
3292.86 2675
3293.40 2762
3293.95 2639
3294.49 2680
3295.03 2816
3295.57 2887
3296.11 2951
3296.65 3339
3297.19 3358
3297.73 3456
3298.28 3573
3298.82 3576
3299.36 3666
3299.90 3676
3300.44 3784
3300.99 3643
3301.53 3571
3302.07 3375
3302.61 3452
3303.15 3459
3303.69 3133
3304.24 3072
3304.78 3015
3305.32 2979
3305.86 2942
3306.41 2788
3306.95 2748
3307.49 2797
3308.03 2725
3308.58 2643
3309.12 2708
3309.66 2732
3310.20 2978
3310.75 2824
3311.29 2784
3311.83 2929
3312.37 2875
3312.92 3107
3313.46 3238
3314.00 3076
3314.54 3210
3315.09 3005
3315.63 3267
3316.17 3238
3316.72 3315
3317.26 3208
3317.80 3091
3318.35 3086
3318.89 3127
3319.43 3135
3319.98 3325
3320.52 3251
3321.06 3187
3321.61 3220
3322.15 3324
3322.69 3204
3323.24 3314
3323.78 3219
3324.33 3240
3324.87 3421
3325.41 3108
3325.96 3048
3326.50 3183
3327.04 3117
3327.59 3092
3328.13 3140
3328.68 3109
3329.22 2868
3329.76 2898
3330.31 2859
3330.85 2863
3331.40 3008
3331.94 3017
3332.49 3014
3333.03 3045
3333.58 3127
3334.12 3381
3334.66 3765
3335.21 4211
3335.75 4765
3336.30 5576
3336.84 6480
3337.39 7304
3337.93 8095
3338.48 8870
3339.02 9782
3339.57 10334
3340.11 10581
3340.66 10433
3341.20 9944
3341.75 9412
3342.29 8656
3342.84 7333
3343.38 6523
3343.93 5848
3344.47 5068
3345.02 4654
3345.57 4102
3346.11 3723
3346.66 3456
3347.20 3164
3347.75 2913
3348.29 2884
3348.84 2920
3349.38 2914
3349.93 3098
3350.48 2987
3351.02 2785
3351.57 2800
3352.11 3143
3352.66 3179
3353.21 3157
3353.75 3248
3354.30 3420
3354.84 3333
3355.39 3321
3355.94 3173
3356.48 3245
3357.03 3157
3357.58 3090
3358.12 2977
3358.67 3062
3359.22 2895
3359.76 2957
3360.31 2750
3360.86 2750
3361.40 2811
3361.95 2716
3362.50 2734
3363.04 2574
3363.59 2552
3364.14 2477
3364.68 2365
3365.23 2296
3365.78 2263
3366.33 2470
3366.87 2595
3367.42 2574
3367.97 2523
3368.51 2592
3369.06 2467
3369.61 2332
3370.16 2508
3370.70 2624
3371.25 2542
3371.80 2540
3372.35 2667
3372.90 2562
3373.44 2659
3373.99 2596
3374.54 2610
3375.09 2533
3375.63 2741
3376.18 2671
3376.73 2620
3377.28 2551
3377.83 2629
3378.37 2606
3378.92 2512
3379.47 2471
3380.02 2467
3380.57 2482
3381.12 2298
3381.66 2437
3382.21 2511
3382.76 2262
3383.31 2245
3383.86 2277
3384.41 2271
3384.96 2277
3385.50 2455
3386.05 2487
3386.60 2568
3387.15 2589
3387.70 2364
3388.25 2426
3388.80 2452
3389.35 2304
3389.90 2325
3390.44 2368
3390.99 2411
3391.54 2151
3392.09 2125
3392.64 2350
3393.19 2405
3393.74 2119
3394.29 2138
3394.84 2186
3395.39 2134
3395.94 1999
3396.49 2001
3397.04 2107
3397.59 2221
3398.14 2232
3398.69 2047
3399.24 1978
3399.79 2066
3400.34 1866
3400.89 2112
3401.44 2059
3401.99 2076
3402.54 1863
3403.09 1854
3403.64 1971
3404.19 1922
3404.74 1805
3405.29 1935
3405.84 1936
3406.39 1943
3406.94 1968
3407.49 2090
3408.04 2162
3408.59 1969
3409.14 1871
3409.69 1917
3410.24 1941
3410.79 2022
3411.34 2042
3411.89 1913
3412.45 1953
3413.00 2016
3413.55 1929
3414.10 1993
3414.65 2023
3415.20 2070
3415.75 1962
3416.30 2124
3416.85 2100
3417.41 2117
3417.96 2107
3418.51 1915
3419.06 1937
3419.61 2029
3420.16 2029
3420.71 1826
3421.27 1826
3421.82 1894
3422.37 1985
3422.92 1932
3423.47 1889
3424.02 2022
3424.58 1861
3425.13 1947
3425.68 1905
3426.23 1967
3426.78 2121
3427.34 2128
3427.89 2131
3428.44 2077
3428.99 2219
3429.55 1981
3430.10 1923
3430.65 1866
3431.20 2015
3431.76 1911
3432.31 1882
3432.86 1939
3433.41 2144
3433.97 1934
3434.52 2110
3435.07 2122
3435.62 2097
3436.18 1998
3436.73 1922
3437.28 2178
3437.84 2134
3438.39 2070
3438.94 2110
3439.49 2033
3440.05 2023
3440.60 2161
3441.15 2230
3441.71 2254
3442.26 2261
3442.81 2200
3443.37 2353
3443.92 2175
3444.47 2165
3445.03 2199
3445.58 2132
3446.13 2187
3446.69 2160
3447.24 2100
3447.80 2126
3448.35 2162
3448.90 2146
3449.46 2092
3450.01 2056
3450.57 1971
3451.12 1966
3451.67 2058
3452.23 2046
3452.78 1947
3453.34 1948
3453.89 1911
3454.44 1831
3455.00 1925
3455.55 1896
3456.11 1825
3456.66 1942
3457.22 1884
3457.77 1907
3458.33 1962
3458.88 1999
3459.43 1956
3459.99 1827
3460.54 1992
3461.10 2146
3461.65 1970
3462.21 1922
3462.76 1926
3463.32 1931
3463.87 1941
3464.43 2022
3464.98 2227
3465.54 2190
3466.09 2080
3466.65 2161
3467.21 2120
3467.76 2207
3468.32 2198
3468.87 2248
3469.43 2166
3469.98 2131
3470.54 2335
3471.09 2290
3471.65 2214
3472.20 2416
3472.76 2266
3473.32 2241
3473.87 2392
3474.43 2378
3474.98 2445
3475.54 2224
3476.10 2221
3476.65 2325
3477.21 2401
3477.76 2430
3478.32 2325
3478.88 2364
3479.43 2455
3479.99 2382
3480.55 2481
3481.10 2469
3481.66 2581
3482.22 2593
3482.77 2500
3483.33 2808
3483.89 2686
3484.44 2685
3485.00 2582
3485.56 2649
3486.11 2789
3486.67 2780
3487.23 2633
3487.78 2726
3488.34 2655
3488.90 2799
3489.45 2823
3490.01 2905
3490.57 3000
3491.13 3229
3491.68 3362
3492.24 3630
3492.80 4198
3493.35 4398
3493.91 4504
3494.47 4862
3495.03 4886
3495.58 5110
3496.14 5278
3496.70 5171
3497.26 5153
3497.82 4945
3498.37 5030
3498.93 4929
3499.49 4972
3500.05 5322
3500.61 4855
3501.16 5087
3501.72 5082
3502.28 5380
3502.84 5652
3503.40 6130
3503.95 6272
3504.51 6602
3505.07 6741
3505.63 6846
3506.19 6824
3506.75 7120
3507.30 7085
3507.86 7362
3508.42 7649
3508.98 7981
3509.54 7797
3510.10 7466
3510.66 7180
3511.22 6663
3511.77 6213
3512.33 6037
3512.89 5222
3513.45 4950
3514.01 4309
3514.57 3818
3515.13 3383
3515.69 3168
3516.25 3083
3516.81 2874
3517.37 2910
3517.92 2665
3518.48 2722
3519.04 2582
3519.60 2579
3520.16 2687
3520.72 2565
3521.28 2577
3521.84 2712
3522.40 2680
3522.96 2555
3523.52 2641
3524.08 2639
3524.64 2751
3525.20 2602
3525.76 2640
3526.32 2842
3526.88 2541
3527.44 2469
3528.00 2362
3528.56 2426
3529.12 2404
3529.68 2298
3530.24 2445
3530.80 2389
3531.36 2488
3531.92 2340
3532.48 2361
3533.04 2322
3533.60 2189
3534.17 2257
3534.73 2193
3535.29 2277
3535.85 2510
3536.41 2547
3536.97 2433
3537.53 2460
3538.09 2662
3538.65 2671
3539.21 2655
3539.77 2748
3540.34 2731
3540.90 2620
3541.46 2792
3542.02 2678
3542.58 2651
3543.14 2536
3543.70 2505
3544.26 2494
3544.83 2435
3545.39 2372
3545.95 2441
3546.51 2506
3547.07 2323
3547.63 2226
3548.20 2393
3548.76 2309
3549.32 2309
3549.88 2157
3550.44 2135
3551.01 2267
3551.57 2238
3552.13 2046
3552.69 2110
3553.25 1985
3553.82 2108
3554.38 2032
3554.94 2008
3555.50 2149
3556.07 2055
3556.63 2027
3557.19 1996
3557.75 1833
3558.32 2026
3558.88 1915
3559.44 1894
3560.00 1893
3560.57 1943
3561.13 1975
3561.69 2088
3562.26 2122
3562.82 2045
3563.38 2006
3563.94 1898
3564.51 1974
3565.07 2037
3565.63 1918
3566.20 1973
3566.76 2056
3567.32 2051
3567.89 1943
3568.45 1815
3569.01 1969
3569.58 1937
3570.14 1907
3570.70 1876
3571.27 1852
3571.83 1899
3572.39 1906
3572.96 1989
3573.52 1822
3574.09 1941
3574.65 1985
3575.21 1986
3575.78 2008
3576.34 2040
3576.91 2138
3577.47 2074
3578.03 1946
3578.60 2064
3579.16 2219
3579.73 2266
3580.29 2210
3580.86 2232
3581.42 2163
3581.98 2234
3582.55 2163
3583.11 2128
3583.68 1975
3584.24 2139
3584.81 2055
3585.37 2072
3585.94 1907
3586.50 1986
3587.07 2262
3587.63 2207
3588.20 1920
3588.76 1837
3589.33 1860
3589.89 1895
3590.46 1864
3591.02 1850
3591.59 1822
3592.15 1878
3592.72 1927
3593.28 2006
3593.85 1991
3594.41 2032
3594.98 2062
3595.54 2161
3596.11 2131
3596.68 1950
3597.24 2025
3597.81 2051
3598.37 2020
3598.94 2173
3599.50 2068
3600.07 2060
3600.64 1947
3601.20 1981
3601.77 2047
3602.33 1895
3602.90 1935
3603.47 1946
3604.03 1939
3604.60 2026
3605.16 1983
3605.73 1961
3606.30 1949
3606.86 1988
3607.43 2046
3608.00 1868
3608.56 1935
3609.13 1949
3609.70 1864
3610.26 1818
3610.83 1835
3611.40 1901
3611.96 1798
3612.53 1768
3613.10 1997
3613.66 1808
3614.23 1810
3614.80 1869
3615.36 1890
3615.93 1896
3616.50 2070
3617.07 2268
3617.63 2355
3618.20 2496
3618.77 2742
3619.34 3173
3619.90 3435
3620.47 3342
3621.04 3756
3621.61 4120
3622.17 4058
3622.74 4222
3623.31 4443
3623.88 4141
3624.44 3716
3625.01 3653
3625.58 3384
3626.15 3094
3626.72 2822
3627.28 2637
3627.85 2385
3628.42 2317
3628.99 2113
3629.56 1969
3630.12 1867
3630.69 1866
3631.26 1879
3631.83 1711
3632.40 1693
3632.97 1735
3633.53 1860
3634.10 1753
3634.67 1812
3635.24 1821
3635.81 1682
3636.38 1795
3636.95 1871
3637.52 1813
3638.08 1699
3638.65 1735
3639.22 1836
3639.79 1922
3640.36 1845
3640.93 1998
3641.50 2073
3642.07 2042
3642.64 2013
3643.21 2008
3643.78 2238
3644.34 2105
3644.91 2198
3645.48 2480
3646.05 2501
3646.62 2668
3647.19 2411
3647.76 2593
3648.33 2325
3648.90 2283
3649.47 2436
3650.04 2407
3650.61 2386
3651.18 2280
3651.75 2358
3652.32 2218
3652.89 2250
3653.46 2191
3654.03 2178
3654.60 2382
3655.17 2211
3655.74 2256
3656.31 2362
3656.88 2395
3657.45 2435
3658.02 2305
3658.59 2259
3659.16 2227
3659.73 2192
3660.30 2271
3660.87 2210
3661.45 2148
3662.02 2025
3662.59 2109
3663.16 2107
3663.73 2163
3664.30 2129
3664.87 2142
3665.44 2096
3666.01 1980
3666.58 1901
3667.15 1981
3667.73 2184
3668.30 2143
3668.87 2120
3669.44 2071
3670.01 2030
3670.58 1992
3671.15 2104
3671.73 2082
3672.30 1991
3672.87 2086
3673.44 2196
3674.01 2110
3674.58 1940
3675.16 1972
3675.73 1997
3676.30 2151
3676.87 2057
3677.44 2153
3678.01 2157
3678.59 2162
3679.16 2232
3679.73 2272
3680.30 2265
3680.88 2287
3681.45 2095
3682.02 2141
3682.59 2033
3683.16 1999
3683.74 2044
3684.31 1910
3684.88 1915
3685.45 1820
3686.03 1774
3686.60 1763
3687.17 1838
3687.74 1805
3688.32 1818
3688.89 1806
3689.46 1869
3690.04 1879
3690.61 1979
3691.18 2046
3691.76 2072
3692.33 2309
3692.90 2230
3693.47 2394
3694.05 2357
3694.62 2357
3695.19 2252
3695.77 2152
3696.34 2239
3696.91 2201
3697.49 2109
3698.06 2019
3698.64 1911
3699.21 1947
3699.78 1763
3700.36 1883
3700.93 1867
3701.50 1899
3702.08 1916
3702.65 1865
3703.23 1831
3703.80 1937
3704.37 1956
3704.95 1848
3705.52 1945
3706.10 2054
3706.67 1997
3707.24 2015
3707.82 2018
3708.39 2034
3708.97 2048
3709.54 1973
3710.12 1852
3710.69 1820
3711.27 1854
3711.84 1914
3712.41 1790
3712.99 2020
3713.56 1870
3714.14 1784
3714.71 1977
3715.29 1995
3715.86 1866
3716.44 1934
3717.01 1836
3717.59 1820
3718.16 1897
3718.74 1811
3719.31 1790
3719.89 1888
3720.46 1911
3721.04 1776
3721.61 1838
3722.19 1781
3722.77 1787
3723.34 1825
3723.92 1816
3724.49 1754
3725.07 1722
3725.64 1798
3726.22 1926
3726.79 1874
3727.37 1707
3727.95 1721
3728.52 1755
3729.10 1804
3729.67 1781
3730.25 1787
3730.83 1746
3731.40 1824
3731.98 1892
3732.56 2045
3733.13 1965
3733.71 2021
3734.28 2230
3734.86 2329
3735.44 2435
3736.01 2428
3736.59 2495
3737.17 2666
3737.74 2642
3738.32 2522
3738.90 2500
3739.47 2489
3740.05 2385
3740.63 2291
3741.20 2310
3741.78 2189
3742.36 2238
3742.93 2197
3743.51 2044
3744.09 2051
3744.67 2021
3745.24 2069
3745.82 1964
3746.40 1960
3746.97 2232
3747.55 2191
3748.13 2055
3748.71 2058
3749.28 2161
3749.86 1965
3750.44 1993
3751.02 2056
3751.59 2024
3752.17 2015
3752.75 1974
3753.33 1931
3753.91 1967
3754.48 1971
3755.06 1941
3755.64 2017
3756.22 2006
3756.80 1885
3757.37 1870
3757.95 1866
3758.53 1892
3759.11 2010
3759.69 1865
3760.27 1972
3760.84 2055
3761.42 2132
3762.00 2043
3762.58 2071
3763.16 2078
3763.74 2132
3764.31 2235
3764.89 2227
3765.47 2274
3766.05 2200
3766.63 2106
3767.21 2169
3767.79 2207
3768.37 2115
3768.95 2028
3769.52 1985
3770.10 1969
3770.68 1961
3771.26 1871
3771.84 2048
3772.42 1943
3773.00 1995
3773.58 1950
3774.16 2045
3774.74 2043
3775.32 1944
3775.90 1898
3776.48 2102
3777.06 2146
3777.64 2147
3778.22 2051
3778.80 2058
3779.38 2026
3779.96 1831
3780.54 1897
3781.12 1867
3781.70 1897
3782.28 1938
3782.86 1929
3783.44 1760
3784.02 1751
3784.60 1779
3785.18 1965
3785.76 1909
3786.34 1757
3786.92 1655
3787.50 1764
3788.08 1773
3788.66 1912
3789.24 1765
3789.82 1814
3790.40 1948
3790.98 1865
3791.56 1833
3792.14 1790
3792.72 1852
3793.30 1891
3793.89 1768
3794.47 1943
3795.05 1910
3795.63 2003
3796.21 1921
3796.79 1854
3797.37 1756
3797.95 1917
3798.53 2131
3799.12 1942
3799.70 1779
3800.28 1869
3800.86 2028
3801.44 2032
3802.02 2092
3802.60 2018
3803.19 2009
3803.77 1948
3804.35 2094
3804.93 2250
3805.51 2179
3806.10 2148
3806.68 2297
3807.26 2207
3807.84 2239
3808.42 2287
3809.01 2242
3809.59 2347
3810.17 2474
3810.75 2324
3811.33 2244
3811.92 2271
3812.50 2177
3813.08 2164
3813.66 2099
3814.25 2126
3814.83 2204
3815.41 2260
3815.99 2239
3816.58 2368
3817.16 2450
3817.74 2293
3818.32 2268
3818.91 2317
3819.49 2322
3820.07 2388
3820.66 2375
3821.24 2192
3821.82 2134
3822.41 2097
3822.99 2237
3823.57 2133
3824.16 1941
3824.74 1813
3825.32 1863
3825.91 1893
3826.49 1974
3827.07 1895
3827.66 1841
3828.24 1830
3828.82 1811
3829.41 1887
3829.99 1904
3830.57 2029
3831.16 1886
3831.74 1814
3832.33 1877
3832.91 2021
3833.49 1936
3834.08 1839
3834.66 1737
3835.25 1852
3835.83 2013
3836.41 1921
3837.00 1968
3837.58 1966
3838.17 1933
3838.75 1823
3839.34 1808
3839.92 1846
3840.50 1876
3841.09 1892
3841.67 1915
3842.26 1885
3842.84 1957
3843.43 1830
3844.01 1833
3844.60 1955
3845.18 1921
3845.77 1983
3846.35 1884
3846.94 1874
3847.52 1797
3848.11 1704
3848.69 2059
3849.28 2060
3849.86 1886
3850.45 1943
3851.03 2115
3851.62 2015
3852.20 1883
3852.79 2039
3853.37 2012
3853.96 2053
3854.55 1908
3855.13 1829
3855.72 1959
3856.30 1949
3856.89 2112
3857.47 2071
3858.06 1889
3858.65 1984
3859.23 2036
3859.82 2022
3860.40 2174
3860.99 2390
3861.58 2529
3862.16 2572
3862.75 2946
3863.33 3038
3863.92 3216
3864.51 3636
3865.09 3679
3865.68 3779
3866.27 3752
3866.85 3665
3867.44 3688
3868.03 3570
3868.61 3456
3869.20 3379
3869.79 3093
3870.37 2647
3870.96 2500
3871.55 2511
3872.13 2188
3872.72 2088
3873.31 1994
3873.89 2075
3874.48 2132
3875.07 2109
3875.66 2077
3876.24 2137
3876.83 2033
3877.42 1985
3878.00 2075
3878.59 2179
3879.18 2124
3879.77 2049
3880.35 2103
3880.94 2148
3881.53 1797
3882.12 1889
3882.70 1995
3883.29 1991
3883.88 1950
3884.47 1784
3885.06 1762
3885.64 1880
3886.23 1861
3886.82 1848
3887.41 1882
3888.00 1885
3888.58 1777
3889.17 1839
3889.76 1897
3890.35 1977
3890.94 1855
3891.53 1964
3892.11 2132
3892.70 2087
3893.29 2099
3893.88 2126
3894.47 2170
3895.06 2279
3895.65 2241
3896.23 2085
3896.82 2254
3897.41 2182
3898.00 2128
3898.59 2209
3899.18 2084
3899.77 2067
3900.36 2270
3900.95 2355
3901.53 2384
3902.12 2312
3902.71 2200
3903.30 2232
3903.89 2320
3904.48 2081
3905.07 2118
3905.66 2193
3906.25 2049
3906.84 2068
3907.43 1934
3908.02 2076
3908.61 1957
3909.20 1875
3909.79 1803
3910.38 1840
3910.97 1753
3911.56 1903
3912.15 1830
3912.74 1741
3913.33 1794
3913.92 1904
3914.51 1965
3915.10 1861
3915.69 1736
3916.28 1703
3916.87 1707
3917.46 1748
3918.05 1621
3918.64 1602
3919.23 1782
3919.82 1831
3920.41 1814
3921.00 1878
3921.59 1740
3922.18 1673
3922.77 1723
3923.36 1739
3923.95 1854
3924.55 1743
3925.14 1766
3925.73 1734
3926.32 1760
3926.91 1805
3927.50 1851
3928.09 1597
3928.68 1651
3929.27 1776
3929.87 1723
3930.46 1727
3931.05 1668
3931.64 1662
3932.23 1629
3932.82 1743
3933.41 1743
3934.01 1625
3934.60 1617
3935.19 1632
3935.78 1734
3936.37 1622
3936.96 1604
3937.56 1599
3938.15 1482
3938.74 1639
3939.33 1665
3939.92 1638
3940.52 1602
3941.11 1647
3941.70 1533
3942.29 1637
3942.88 1612
3943.48 1758
3944.07 1874
3944.66 1762
3945.25 1884
3945.85 1875
3946.44 1740
3947.03 1961
3947.62 1939
3948.22 1825
3948.81 1759
3949.40 1814
3949.99 1762
3950.59 1727
3951.18 1632
3951.77 1544
3952.37 1653
3952.96 1593
3953.55 1610
3954.15 1608
3954.74 1631
3955.33 1665
3955.93 1704
3956.52 1690
3957.11 1636
3957.71 1810
3958.30 1859
3958.89 1891
3959.49 1958
3960.08 2072
3960.67 1954
3961.27 1818
3961.86 1803
3962.45 2067
3963.05 1945
3963.64 1916
3964.23 2025
3964.83 2149
3965.42 1878
3966.02 1966
3966.61 2052
3967.20 1976
3967.80 1968
3968.39 1893
3968.99 1989
3969.58 2053
3970.18 2069
3970.77 2172
3971.36 2118
3971.96 2046
3972.55 2103
3973.15 2011
3973.74 1974
3974.34 1824
3974.93 1829
3975.53 1970
3976.12 1863
3976.72 1836
3977.31 1811
3977.91 1862
3978.50 1905
3979.10 1912
3979.69 1754
3980.29 1759
3980.88 1861
3981.48 1778
3982.07 1795
3982.67 1794
3983.26 1888
3983.86 1794
3984.45 1766
3985.05 1752
3985.64 1737
3986.24 1711
3986.83 1673
3987.43 1837
3988.03 1834
3988.62 1777
3989.22 1835
3989.81 1775
3990.41 1768
3991.00 1769
3991.60 1712
3992.20 1823
3992.79 1864
3993.39 1866
3993.98 2014
3994.58 1825
3995.18 1769
3995.77 1992
3996.37 1901
3996.97 1852
3997.56 2003
3998.16 1913
3998.75 1970
3999.35 1840
3999.95 2076
4000.54 2102
4001.14 2009
4001.74 2063
4002.33 2010
4002.93 1903
4003.53 1976
4004.12 1900
4004.72 1974
4005.32 2051
4005.92 1977
4006.51 1948
4007.11 1956
4007.71 2066
4008.30 2113
4008.90 2044
4009.50 2056
4010.10 2033
4010.69 1915
4011.29 2012
4011.89 1964
4012.49 1943
4013.08 1896
4013.68 1838
4014.28 2046
4014.88 1980
4015.47 1989
4016.07 2042
4016.67 1973
4017.27 1919
4017.86 1975
4018.46 1893
4019.06 1914
4019.66 2059
4020.26 2052
4020.85 1962
4021.45 2016
4022.05 2013
4022.65 2136
4023.25 1992
4023.85 1953
4024.44 1859
4025.04 1842
4025.64 1856
4026.24 1917
4026.84 1817
4027.44 1861
4028.03 1817
4028.63 1747
4029.23 1801
4029.83 1831
4030.43 1861
4031.03 1871
4031.63 1813
4032.23 1936
4032.83 1885
4033.42 1861
4034.02 1858
4034.62 1988
4035.22 1860
4035.82 1952
4036.42 2003
4037.02 1902
4037.62 1882
4038.22 1843
4038.82 1833
4039.42 1873
4040.02 1751
4040.62 1823
4041.22 1861
4041.82 1786
4042.41 1842
4043.01 1848
4043.61 1881
4044.21 1756
4044.81 1698
4045.41 1817
4046.01 1804
4046.61 1698
4047.21 1647
4047.81 1784
4048.41 1732
4049.01 1686
4049.61 1751
4050.21 1771
4050.82 1741
4051.42 1826
4052.02 1695
4052.62 1773
4053.22 1552
4053.82 1726
4054.42 1835
4055.02 1777
4055.62 1850
4056.22 1937
4056.82 1831
4057.42 1732
4058.02 1871
4058.62 2130
4059.22 1955
4059.83 2024
4060.43 1890
4061.03 1843
4061.63 1921
4062.23 1879
4062.83 1844
4063.43 1787
4064.03 1754
4064.63 1800
4065.24 1703
4065.84 1710
4066.44 1605
4067.04 1660
4067.64 1572
4068.24 1539
4068.85 1633
4069.45 1683
4070.05 1643
4070.65 1540
4071.25 1573
4071.85 1577
4072.46 1603
4073.06 1599
4073.66 1544
4074.26 1802
4074.86 1610
4075.47 1546
4076.07 1578
4076.67 1614
4077.27 1633
4077.88 1571
4078.48 1736
4079.08 1736
4079.68 1579
4080.29 1634
4080.89 1728
4081.49 1622
4082.09 1608
4082.70 1612
4083.30 1558
4083.90 1686
4084.50 1733
4085.11 1604
4085.71 1708
4086.31 1626
4086.92 1713
4087.52 1737
4088.12 1708
4088.72 1689
4089.33 1825
4089.93 1790
4090.53 1852
4091.14 1787
4091.74 1823
4092.34 1847
4092.95 1763
4093.55 1924
4094.16 1994
4094.76 1902
4095.36 2001
4095.97 2045
4096.57 2359
4097.17 2321
4097.78 2548
4098.38 2662
4098.98 2608
4099.59 2474
4100.19 2508
4100.80 2545
4101.40 2467
4102.00 2424
4102.61 2201
4103.21 2158
4103.82 2076
4104.42 2007
4105.03 1897
4105.63 1829
4106.23 1776
4106.84 1739
4107.44 1625
4108.05 1609
4108.65 1654
4109.26 1589
4109.86 1634
4110.47 1721
4111.07 1744
4111.68 1718
4112.28 1652
4112.89 1628
4113.49 1872
4114.10 1748
4114.70 1692
4115.31 1702
4115.91 1780
4116.52 1739
4117.12 1793
4117.73 1741
4118.33 1618
4118.94 1579
4119.54 1511
4120.15 1628
4120.75 1594
4121.36 1562
4121.97 1565
4122.57 1658
4123.18 1428
4123.78 1632
4124.39 1684
4124.99 1592
4125.60 1576
4126.21 1628
4126.81 1674
4127.42 1637
4128.02 1664
4128.63 1702
4129.24 1680
4129.84 1669
4130.45 1638
4131.05 1562
4131.66 1673
4132.27 1686
4132.87 1762
4133.48 1722
4134.09 1774
4134.69 1762
4135.30 1865
4135.91 1843
4136.51 1815
4137.12 1897
4137.73 1926
4138.33 1980
4138.94 1928
4139.55 1925
4140.15 1742
4140.76 1846
4141.37 2030
4141.97 1878
4142.58 1957
4143.19 1888
4143.80 1841
4144.40 1929
4145.01 1866
4145.62 1875
4146.22 1991
4146.83 1967
4147.44 1965
4148.05 1906
4148.65 1846
4149.26 1944
4149.87 1941
4150.48 1871
4151.09 1724
4151.69 1671
4152.30 1681
4152.91 1718
4153.52 1612
4154.12 1574
4154.73 1778
4155.34 1679
4155.95 1558
4156.56 1596
4157.16 1630
4157.77 1648
4158.38 1708
4158.99 1633
4159.60 1582
4160.21 1715
4160.81 1730
4161.42 1686
4162.03 1654
4162.64 1617
4163.25 1627
4163.86 1571
4164.47 1517
4165.08 1624
4165.68 1711
4166.29 1725
4166.90 1886
4167.51 1828
4168.12 1786
4168.73 1949
4169.34 2067
4169.95 2090
4170.56 2000
4171.16 1962
4171.77 1938
4172.38 1900
4172.99 1850
4173.60 1938
4174.21 1898
4174.82 2003
4175.43 1852
4176.04 1938
4176.65 1827
4177.26 1896
4177.87 1923
4178.48 1831
4179.09 1757
4179.70 1660
4180.31 1836
4180.92 1867
4181.53 1737
4182.14 1843
4182.75 1753
4183.36 1750
4183.97 1750
4184.58 1649
4185.19 1613
4185.80 1695
4186.41 1713
4187.02 1688
4187.63 1680
4188.24 1622
4188.85 1627
4189.46 1608
4190.07 1604
4190.68 1600
4191.29 1560
4191.90 1587
4192.51 1598
4193.13 1614
4193.74 1607
4194.35 1641
4194.96 1730
4195.57 1833
4196.18 1898
4196.79 1983
4197.40 1894
4198.01 1866
4198.62 1860
4199.24 1974
4199.85 2050
4200.46 1934
4201.07 1757
4201.68 1944
4202.29 1853
4202.90 1890
4203.52 1851
4204.13 1860
4204.74 1854
4205.35 1725
4205.96 1753
4206.57 1742
4207.19 1753
4207.80 1594
4208.41 1631
4209.02 1765
4209.63 1790
4210.25 1812
4210.86 1640
4211.47 1587
4212.08 1602
4212.69 1603
4213.31 1709
4213.92 1695
4214.53 1715
4215.14 1825
4215.76 1824
4216.37 1702
4216.98 1786
4217.59 1736
4218.21 1751
4218.82 1717
4219.43 1841
4220.04 1773
4220.66 1913
4221.27 2000
4221.88 1997
4222.50 2064
4223.11 2093
4223.72 2192
4224.33 2182
4224.95 2267
4225.56 2343
4226.17 2206
4226.79 2384
4227.40 2414
4228.01 2409
4228.63 2591
4229.24 2479
4229.85 2715
4230.47 2692
4231.08 2787
4231.69 2629
4232.31 2461
4232.92 2483
4233.54 2610
4234.15 2627
4234.76 2423
4235.38 2247
4235.99 2288
4236.61 2227
4237.22 2205
4237.83 2102
4238.45 1992
4239.06 1988
4239.68 1964
4240.29 1899
4240.90 2012
4241.52 1917
4242.13 1780
4242.75 1835
4243.36 1809
4243.98 1769
4244.59 1671
4245.21 1633
4245.82 1692
4246.43 1779
4247.05 1692
4247.66 1687
4248.28 1668
4248.89 1712
4249.51 1789
4250.12 1838
4250.74 1817
4251.35 1778
4251.97 1789
4252.58 1781
4253.20 1671
4253.81 1618
4254.43 1765
4255.04 1795
4255.66 1741
4256.28 1690
4256.89 1723
4257.51 1791
4258.12 1601
4258.74 1693
4259.35 1614
4259.97 1562
4260.58 1717
4261.20 1673
4261.82 1667
4262.43 1632
4263.05 1696
4263.66 1688
4264.28 1664
4264.90 1658
4265.51 1717
4266.13 1761
4266.74 1726
4267.36 1692
4267.98 1788
4268.59 1960
4269.21 1845
4269.82 1826
4270.44 1847
4271.06 1930
4271.67 1780
4272.29 1835
4272.91 1789
4273.52 1785
4274.14 1660
4274.76 1717
4275.37 1801
4275.99 1803
4276.61 1817
4277.22 1811
4277.84 1678
4278.46 1587
4279.08 1615
4279.69 1685
4280.31 1619
4280.93 1589
4281.54 1550
4282.16 1580
4282.78 1528
4283.40 1537
4284.01 1670
4284.63 1566
4285.25 1678
4285.87 1603
4286.48 1536
4287.10 1464
4287.72 1492
4288.34 1587
4288.95 1565
4289.57 1537
4290.19 1654
4290.81 1593
4291.43 1507
4292.04 1565
4292.66 1734
4293.28 1661
4293.90 1612
4294.52 1597
4295.13 1538
4295.75 1501
4296.37 1543
4296.99 1524
4297.61 1586
4298.23 1682
4298.84 1629
4299.46 1641
4300.08 1484
4300.70 1546
4301.32 1594
4301.94 1715
4302.56 1679
4303.17 1761
4303.79 1731
4304.41 1758
4305.03 1818
4305.65 1672
4306.27 1758
4306.89 1799
4307.51 1768
4308.13 1628
4308.75 1655
4309.36 1668
4309.98 1695
4310.60 1643
4311.22 1779
4311.84 1788
4312.46 1818
4313.08 1846
4313.70 1895
4314.32 1954
4314.94 1982
4315.56 1822
4316.18 1875
4316.80 1917
4317.42 1950
4318.04 1806
4318.66 1746
4319.28 1784
4319.90 1709
4320.52 1689
4321.14 1653
4321.76 1624
4322.38 1628
4323.00 1575
4323.62 1499
4324.24 1515
4324.86 1611
4325.48 1624
4326.10 1624
4326.72 1612
4327.34 1664
4327.96 1790
4328.58 1842
4329.20 1739
4329.82 1713
4330.44 1756
4331.07 1809
4331.69 1728
4332.31 1670
4332.93 1709
4333.55 1774
4334.17 1684
4334.79 1704
4335.41 1719
4336.03 1770
4336.65 1671
4337.28 1642
4337.90 1838
4338.52 1754
4339.14 1726
4339.76 1730
4340.38 1747
4341.00 1802
4341.63 1872
4342.25 1923
4342.87 2082
4343.49 1931
4344.11 1895
4344.73 1955
4345.36 1998
4345.98 2069
4346.60 2017
4347.22 2337
4347.84 2574
4348.47 2718
4349.09 2739
4349.71 2808
4350.33 2835
4350.95 3081
4351.58 2888
4352.20 2952
4352.82 2791
4353.44 2661
4354.07 2611
4354.69 2286
4355.31 2188
4355.93 2206
4356.56 2057
4357.18 1905
4357.80 1870
4358.42 1798
4359.05 1959
4359.67 1838
4360.29 1753
4360.92 1941
4361.54 1855
4362.16 1903
4362.78 1800
4363.41 1825
4364.03 1837
4364.65 1962
4365.28 1821
4365.90 1794
4366.52 1819
4367.15 1848
4367.77 1819
4368.39 1915
4369.02 1866
4369.64 1891
4370.26 1871
4370.89 1839
4371.51 1728
4372.14 1701
4372.76 1731
4373.38 1734
4374.01 1673
4374.63 1731
4375.25 1792
4375.88 1782
4376.50 1694
4377.13 1661
4377.75 1604
4378.37 1671
4379.00 1786
4379.62 1753
4380.25 1742
4380.87 1755
4381.50 1809
4382.12 1691
4382.75 1835
4383.37 1908
4383.99 1810
4384.62 1827
4385.24 1798
4385.87 1913
4386.49 1910
4387.12 1978
4387.74 1888
4388.37 1857
4388.99 1958
4389.62 1857
4390.24 1887
4390.87 1961
4391.49 2102
4392.12 2282
4392.74 2336
4393.37 2350
4393.99 2263
4394.62 2422
4395.24 2347
4395.87 2409
4396.49 2269
4397.12 2276
4397.75 2265
4398.37 2337
4399.00 2270
4399.62 2277
4400.25 2167
4400.87 2186
4401.50 2330
4402.13 2341
4402.75 2471
4403.38 2304
4404.00 2425
4404.63 2389
4405.26 2437
4405.88 2476
4406.51 2298
4407.13 2271
4407.76 2343
4408.39 2282
4409.01 2255
4409.64 2269
4410.27 2231
4410.89 2197
4411.52 2254
4412.15 2300
4412.77 2160
4413.40 2015
4414.03 2091
4414.65 2040
4415.28 2043
4415.91 1881
4416.53 2137
4417.16 2151
4417.79 2133
4418.41 2223
4419.04 2186
4419.67 2139
4420.30 1988
4420.92 2048
4421.55 1848
4422.18 1787
4422.80 1828
4423.43 1791
4424.06 1945
4424.69 1907
4425.31 1812
4425.94 1793
4426.57 1805
4427.20 1848
4427.82 1590
4428.45 1718
4429.08 1740
4429.71 1703
4430.34 1724
4430.96 1733
4431.59 1728
4432.22 1591
4432.85 1669
4433.48 1644
4434.10 1691
4434.73 1616
4435.36 1646
4435.99 1654
4436.62 1669
4437.25 1690
4437.87 1715
4438.50 1730
4439.13 1565
4439.76 1610
4440.39 1582
4441.02 1682
4441.64 1685
4442.27 1751
4442.90 1757
4443.53 1685
4444.16 1639
4444.79 1607
4445.42 1656
4446.05 1733
4446.68 1659
4447.30 1644
4447.93 1559
4448.56 1578
4449.19 1528
4449.82 1579
4450.45 1535
4451.08 1566
4451.71 1635
4452.34 1584
4452.97 1518
4453.60 1484
4454.23 1674
4454.86 1612
4455.49 1543
4456.12 1591
4456.75 1519
4457.38 1562
4458.01 1615
4458.64 1532
4459.27 1549
4459.90 1583
4460.53 1594
4461.16 1524
4461.79 1488
4462.42 1505
4463.05 1600
4463.68 1519
4464.31 1505
4464.94 1522
4465.57 1578
4466.20 1495
4466.83 1466
4467.46 1545
4468.09 1618
4468.72 1509
4469.35 1521
4469.98 1449
4470.61 1546
4471.24 1465
4471.87 1477
4472.50 1377
4473.13 1522
4473.77 1409
4474.40 1448
4475.03 1496
4475.66 1531
4476.29 1509
4476.92 1504
4477.55 1541
4478.18 1467
4478.82 1413
4479.45 1510
4480.08 1533
4480.71 1513
4481.34 1572
4481.97 1552
4482.60 1560
4483.24 1490
4483.87 1456
4484.50 1539
4485.13 1653
4485.76 1738
4486.39 1661
4487.03 1573
4487.66 1768
4488.29 1728
4488.92 1764
4489.55 1629
4490.19 1590
4490.82 1502
4491.45 1592
4492.08 1641
4492.71 1533
4493.35 1692
4493.98 1661
4494.61 1597
4495.24 1585
4495.88 1550
4496.51 1634
4497.14 1670
4497.77 1613
4498.41 1507
4499.04 1591
4499.67 1652
4500.31 1563
4500.94 1605
4501.57 1753
4502.20 1709
4502.84 1611
4503.47 1699
4504.10 1790
4504.74 1801
4505.37 1825
4506.00 2012
4506.64 2016
4507.27 1971
4507.90 1937
4508.54 2024
4509.17 1987
4509.80 1858
4510.44 1908
4511.07 1822
4511.70 1815
4512.34 1814
4512.97 1737
4513.60 1660
4514.24 1746
4514.87 1714
4515.51 1721
4516.14 1668
4516.77 1729
4517.41 1748
4518.04 1792
4518.68 1689
4519.31 1604
4519.94 1721
4520.58 1770
4521.21 1786
4521.85 1696
4522.48 1715
4523.12 1655
4523.75 1710
4524.39 1683
4525.02 1581
4525.65 1567
4526.29 1812
4526.92 1747
4527.56 1784
4528.19 1743
4528.83 1780
4529.46 1746
4530.10 1828
4530.73 2044
4531.37 2152
4532.00 2339
4532.64 2727
4533.27 2895
4533.91 2992
4534.54 3139
4535.18 3278
4535.81 3547
4536.45 3792
4537.09 3869
4537.72 3918
4538.36 3457
4538.99 3241
4539.63 2945
4540.26 2780
4540.90 2609
4541.53 2365
4542.17 2222
4542.81 2061
4543.44 1949
4544.08 1810
4544.71 1730
4545.35 1688
4545.99 1615
4546.62 1669
4547.26 1585
4547.89 1501
4548.53 1571
4549.17 1566
4549.80 1618
4550.44 1644
4551.08 1674
4551.71 1594
4552.35 1566
4552.98 1624
4553.62 1542
4554.26 1760
4554.89 1812
4555.53 1596
4556.17 1588
4556.80 1778
4557.44 1748
4558.08 1569
4558.72 1713
4559.35 1860
4559.99 1831
4560.63 1658
4561.26 1719
4561.90 1727
4562.54 1707
4563.17 1696
4563.81 1710
4564.45 1661
4565.09 1594
4565.72 1674
4566.36 1810
4567.00 1799
4567.64 1672
4568.27 1592
4568.91 1762
4569.55 1804
4570.19 1695
4570.82 1796
4571.46 1935
4572.10 1898
4572.74 1800
4573.38 1789
4574.01 1668
4574.65 1728
4575.29 1857
4575.93 1752
4576.57 1679
4577.20 1763
4577.84 1688
4578.48 1712
4579.12 1671
4579.76 1626
4580.40 1739
4581.04 1637
4581.67 1579
4582.31 1563
4582.95 1627
4583.59 1504
4584.23 1548
4584.87 1510
4585.51 1484
4586.14 1510
4586.78 1639
4587.42 1646
4588.06 1577
4588.70 1648
4589.34 1688
4589.98 1650
4590.62 1722
4591.26 1653
4591.90 1622
4592.54 1653
4593.17 1644
4593.81 1797
4594.45 1760
4595.09 1714
4595.73 1832
4596.37 1940
4597.01 1860
4597.65 1735
4598.29 1830
4598.93 1688
4599.57 1668
4600.21 1563
4600.85 1621
4601.49 1579
4602.13 1662
4602.77 1606
4603.41 1519
4604.05 1465
4604.69 1584
4605.33 1521
4605.97 1509
4606.61 1568
4607.25 1552
4607.89 1606
4608.53 1662
4609.17 1518
4609.81 1518
4610.45 1517
4611.09 1671
4611.73 1668
4612.38 1631
4613.02 1624
4613.66 1731
4614.30 1739
4614.94 1667
4615.58 1573
4616.22 1476
4616.86 1554
4617.50 1518
4618.14 1534
4618.78 1477
4619.43 1448
4620.07 1537
4620.71 1664
4621.35 1473
4621.99 1383
4622.63 1387
4623.27 1454
4623.91 1454
4624.56 1465
4625.20 1470
4625.84 1481
4626.48 1502
4627.12 1493
4627.76 1527
4628.41 1463
4629.05 1452
4629.69 1453
4630.33 1519
4630.97 1522
4631.62 1520
4632.26 1634
4632.90 1519
4633.54 1563
4634.18 1541
4634.83 1404
4635.47 1520
4636.11 1550
4636.75 1478
4637.40 1485
4638.04 1684
4638.68 1673
4639.32 1827
4639.97 1738
4640.61 1818
4641.25 1720
4641.89 1814
4642.54 1846
4643.18 1836
4643.82 1781
4644.46 1756
4645.11 1787
4645.75 1931
4646.39 1721
4647.04 1770
4647.68 1672
4648.32 1866
4648.97 1656
4649.61 1484
4650.25 1558
4650.90 1581
4651.54 1594
4652.18 1634
4652.83 1409
4653.47 1350
4654.11 1345
4654.76 1335
4655.40 1381
4656.04 1537
4656.69 1393
4657.33 1396
4657.98 1411
4658.62 1367
4659.26 1344
4659.91 1386
4660.55 1412
4661.20 1464
4661.84 1369
4662.48 1486
4663.13 1398
4663.77 1381
4664.42 1478
4665.06 1347
4665.71 1296
4666.35 1386
4666.99 1375
4667.64 1494
4668.28 1445
4668.93 1361
4669.57 1337
4670.22 1376
4670.86 1385
4671.51 1371
4672.15 1354
4672.80 1413
4673.44 1369
4674.09 1357
4674.73 1396
4675.38 1470
4676.02 1383
4676.67 1441
4677.31 1420
4677.96 1362
4678.60 1419
4679.25 1316
4679.89 1467
4680.54 1481
4681.18 1463
4681.83 1395
4682.47 1392
4683.12 1498
4683.77 1483
4684.41 1660
4685.06 1463
4685.70 1507
4686.35 1456
4686.99 1380
4687.64 1466
4688.29 1535
4688.93 1333
4689.58 1432
4690.22 1455
4690.87 1409
4691.52 1370
4692.16 1326
4692.81 1312
4693.45 1413
4694.10 1462
4694.75 1326
4695.39 1448
4696.04 1409
4696.69 1492
4697.33 1405
4697.98 1412
4698.63 1405
4699.27 1466
4699.92 1466
4700.57 1536
4701.21 1573
4701.86 1587
4702.51 1792
4703.15 1670
4703.80 1654
4704.45 1771
4705.10 1778
4705.74 1723
4706.39 1575
4707.04 1619
4707.68 1594
4708.33 1515
4708.98 1532
4709.63 1516
4710.27 1341
4710.92 1386
4711.57 1502
4712.22 1480
4712.86 1455
4713.51 1471
4714.16 1394
4714.81 1470
4715.45 1550
4716.10 1508
4716.75 1439
4717.40 1489
4718.05 1405
4718.69 1521
4719.34 1485
4719.99 1494
4720.64 1449
4721.29 1483
4721.94 1444
4722.58 1471
4723.23 1500
4723.88 1543
4724.53 1599
4725.18 1435
4725.83 1541
4726.47 1480
4727.12 1573
4727.77 1588
4728.42 1630
4729.07 1707
4729.72 1709
4730.37 1806
4731.02 1661
4731.66 1742
4732.31 1752
4732.96 1618
4733.61 1643
4734.26 1683
4734.91 1654
4735.56 1443
4736.21 1456
4736.86 1423
4737.51 1436
4738.16 1543
4738.81 1545
4739.45 1468
4740.10 1401
4740.75 1452
4741.40 1541
4742.05 1457
4742.70 1508
4743.35 1445
4744.00 1482
4744.65 1455
4745.30 1552
4745.95 1522
4746.60 1473
4747.25 1555
4747.90 1507
4748.55 1350
4749.20 1547
4749.85 1502
4750.50 1353
4751.15 1464
4751.80 1604
4752.45 1622
4753.10 1605
4753.75 1558
4754.40 1632
4755.05 1650
4755.71 1730
4756.36 1629
4757.01 1734
4757.66 1780
4758.31 1703
4758.96 1646
4759.61 1522
4760.26 1564
4760.91 1565
4761.56 1508
4762.21 1538
4762.86 1501
4763.52 1570
4764.17 1561
4764.82 1398
4765.47 1449
4766.12 1364
4766.77 1376
4767.42 1454
4768.07 1411
4768.73 1346
4769.38 1418
4770.03 1431
4770.68 1560
4771.33 1415
4771.98 1478
4772.64 1464
4773.29 1398
4773.94 1342
4774.59 1392
4775.24 1394
4775.89 1408
4776.55 1425
4777.20 1257
4777.85 1383
4778.50 1353
4779.15 1343
4779.81 1318
4780.46 1432
4781.11 1404
4781.76 1433
4782.42 1463
4783.07 1398
4783.72 1384
4784.37 1301
4785.03 1372
4785.68 1499
4786.33 1383
4786.98 1434
4787.64 1405
4788.29 1349
4788.94 1309
4789.60 1402
4790.25 1402
4790.90 1441
4791.55 1467
4792.21 1380
4792.86 1326
4793.51 1507
4794.17 1448
4794.82 1417
4795.47 1512
4796.13 1496
4796.78 1417
4797.43 1374
4798.09 1404
4798.74 1448
4799.39 1369
4800.05 1442
4800.70 1574
4801.36 1505
4802.01 1431
4802.66 1307
4803.32 1275
4803.97 1385
4804.62 1346
4805.28 1364
4805.93 1300
4806.59 1301
4807.24 1320
4807.89 1318
4808.55 1336
4809.20 1445
4809.86 1345
4810.51 1419
4811.17 1387
4811.82 1404
4812.47 1370
4813.13 1340
4813.78 1457
4814.44 1445
4815.09 1420
4815.75 1320
4816.40 1333
4817.06 1500
4817.71 1382
4818.37 1403
4819.02 1443
4819.68 1443
4820.33 1421
4820.99 1374
4821.64 1433
4822.30 1463
4822.95 1366
4823.61 1593
4824.26 1583
4824.92 1590
4825.57 1576
4826.23 1660
4826.88 1650
4827.54 1639
4828.19 1507
4828.85 1512
4829.51 1622
4830.16 1749
4830.82 1709
4831.47 1528
4832.13 1612
4832.78 1696
4833.44 1570
4834.10 1564
4834.75 1569
4835.41 1431
4836.06 1573
4836.72 1683
4837.38 1783
4838.03 1561
4838.69 1655
4839.34 1882
4840.00 1772
4840.66 1733
4841.31 1695
4841.97 1780
4842.63 1833
4843.28 1613
4843.94 1595
4844.60 1749
4845.25 1796
4845.91 1874
4846.57 1814
4847.22 1781
4847.88 1867
4848.54 1857
4849.19 1922
4849.85 1880
4850.51 1844
4851.17 1950
4851.82 2059
4852.48 2209
4853.14 2271
4853.79 2357
4854.45 2215
4855.11 2410
4855.77 2414
4856.42 2386
4857.08 2282
4857.74 2216
4858.40 2144
4859.05 2100
4859.71 2004
4860.37 2018
4861.03 2044
4861.68 2176
4862.34 2121
4863.00 2081
4863.66 2076
4864.32 2202
4864.97 2095
4865.63 2093
4866.29 2073
4866.95 2040
4867.61 1987
4868.26 1930
4868.92 1999
4869.58 2049
4870.24 2119
4870.90 2170
4871.56 2059
4872.21 2057
4872.87 2035
4873.53 1900
4874.19 1856
4874.85 1928
4875.51 2007
4876.17 1875
4876.83 1865
4877.48 1816
4878.14 1716
4878.80 1812
4879.46 1950
4880.12 1857
4880.78 1856
4881.44 1733
4882.10 1906
4882.76 1833
4883.42 1822
4884.08 1898
4884.73 1785
4885.39 1741
4886.05 1846
4886.71 1802
4887.37 1763
4888.03 1667
4888.69 1725
4889.35 1522
4890.01 1641
4890.67 1586
4891.33 1629
4891.99 1619
4892.65 1674
4893.31 1671
4893.97 1690
4894.63 1800
4895.29 1681
4895.95 1749
4896.61 1722
4897.27 1654
4897.93 1688
4898.59 1636
4899.25 1641
4899.91 1639
4900.57 1496
4901.23 1556
4901.89 1657
4902.55 1598
4903.21 1453
4903.88 1623
4904.54 1531
4905.20 1387
4905.86 1572
4906.52 1593
4907.18 1505
4907.84 1527
4908.50 1598
4909.16 1623
4909.82 1547
4910.48 1545
4911.15 1424
4911.81 1490
4912.47 1589
4913.13 1626
4913.79 1538
4914.45 1393
4915.11 1394
4915.77 1507
4916.44 1382
4917.10 1447
4917.76 1440
4918.42 1352
4919.08 1403
4919.74 1415
4920.41 1311
4921.07 1492
4921.73 1384
4922.39 1357
4923.05 1451
4923.72 1362
4924.38 1534
4925.04 1538
4925.70 1306
4926.36 1286
4927.03 1346
4927.69 1302
4928.35 1384
4929.01 1398
4929.67 1371
4930.34 1528
4931.00 1532
4931.66 1462
4932.32 1467
4932.99 1513
4933.65 1456
4934.31 1428
4934.98 1358
4935.64 1351
4936.30 1370
4936.96 1319
4937.63 1549
4938.29 1553
4938.95 1514
4939.62 1445
4940.28 1356
4940.94 1344
4941.61 1425
4942.27 1346
4942.93 1346
4943.60 1425
4944.26 1310
4944.92 1405
4945.59 1355
4946.25 1436
4946.91 1402
4947.58 1310
4948.24 1354
4948.90 1263
4949.57 1274
4950.23 1332
4950.89 1390
4951.56 1291
4952.22 1317
4952.89 1203
4953.55 1281
4954.21 1198
4954.88 1192
4955.54 1271
4956.21 1271
4956.87 1319
4957.53 1328
4958.20 1342
4958.86 1423
4959.53 1363
4960.19 1390
4960.86 1317
4961.52 1326
4962.19 1359
4962.85 1296
4963.52 1370
4964.18 1384
4964.84 1282
4965.51 1424
4966.17 1422
4966.84 1448
4967.50 1505
4968.17 1459
4968.83 1481
4969.50 1447
4970.16 1483
4970.83 1478
4971.49 1513
4972.16 1451
4972.82 1486
4973.49 1372
4974.16 1372
4974.82 1385
4975.49 1383
4976.15 1460
4976.82 1373
4977.48 1341
4978.15 1344
4978.81 1285
4979.48 1279
4980.15 1279
4980.81 1272
4981.48 1291
4982.14 1348
4982.81 1358
4983.48 1323
4984.14 1295
4984.81 1316
4985.47 1372
4986.14 1367
4986.81 1395
4987.47 1425
4988.14 1483
4988.80 1373
4989.47 1567
4990.14 1643
4990.80 1650
4991.47 1811
4992.14 1739
4992.80 1713
4993.47 1888
4994.14 2080
4994.80 2143
4995.47 2016
4996.14 1972
4996.80 1890
4997.47 1820
4998.14 1688
4998.81 1639
4999.47 1550
5000.14 1437
5000.81 1465
5001.47 1443
5002.14 1447
5002.81 1368
5003.48 1365
5004.14 1412
5004.81 1369
5005.48 1287
5006.15 1218
5006.81 1348
5007.48 1287
5008.15 1286
5008.82 1325
5009.48 1240
5010.15 1237
5010.82 1369
5011.49 1381
5012.16 1285
5012.82 1393
5013.49 1258
5014.16 1381
5014.83 1511
5015.50 1275
5016.16 1361
5016.83 1422
5017.50 1391
5018.17 1375
5018.84 1325
5019.50 1371
5020.17 1451
5020.84 1472
5021.51 1364
5022.18 1385
5022.85 1492
5023.52 1488
5024.19 1493
5024.85 1412
5025.52 1543
5026.19 1587
5026.86 1604
5027.53 1589
5028.20 1445
5028.87 1602
5029.54 1484
5030.21 1550
5030.87 1423
5031.54 1547
5032.21 1395
5032.88 1425
5033.55 1459
5034.22 1380
5034.89 1437
5035.56 1404
5036.23 1306
5036.90 1298
5037.57 1283
5038.24 1228
5038.91 1389
5039.58 1491
5040.25 1320
5040.92 1287
5041.59 1385
5042.26 1437
5042.93 1421
5043.60 1457
5044.27 1348
5044.94 1470
5045.61 1384
5046.28 1376
5046.95 1441
5047.62 1434
5048.29 1384
5048.96 1486
5049.63 1569
5050.30 1369
5050.97 1288
5051.64 1414
5052.31 1437
5052.98 1292
5053.65 1328
5054.32 1358
5054.99 1324
5055.66 1312
5056.34 1357
5057.01 1272
5057.68 1315
5058.35 1348
5059.02 1342
5059.69 1423
5060.36 1391
5061.03 1443
5061.70 1541
5062.38 1535
5063.05 1517
5063.72 1475
5064.39 1569
5065.06 1499
5065.73 1520
5066.40 1528
5067.08 1424
5067.75 1471
5068.42 1381
5069.09 1401
5069.76 1393
5070.43 1228
5071.11 1360
5071.78 1399
5072.45 1382
5073.12 1317
5073.79 1259
5074.47 1346
5075.14 1300
5075.81 1314
5076.48 1307
5077.15 1320
5077.83 1389
5078.50 1364
5079.17 1453
5079.84 1433
5080.52 1344
5081.19 1371
5081.86 1393
5082.53 1330
5083.21 1431
5083.88 1475
5084.55 1358
5085.22 1293
5085.90 1417
5086.57 1376
5087.24 1357
5087.92 1420
5088.59 1359
5089.26 1376
5089.93 1400
5090.61 1334
5091.28 1323
5091.95 1471
5092.63 1537
5093.30 1498
5093.97 1450
5094.65 1442
5095.32 1561
5095.99 1537
5096.67 1533
5097.34 1623
5098.02 1600
5098.69 1615
5099.36 1550
5100.04 1515
5100.71 1508
5101.38 1546
5102.06 1396
5102.73 1289
5103.41 1376
5104.08 1494
5104.75 1455
5105.43 1371
5106.10 1391
5106.78 1391
5107.45 1316
5108.12 1327
5108.80 1286
5109.47 1245
5110.15 1438
5110.82 1395
5111.50 1335
5112.17 1341
5112.85 1332
5113.52 1341
5114.20 1395
5114.87 1365
5115.54 1286
5116.22 1309
5116.89 1411
5117.57 1392
5118.24 1401
5118.92 1289
5119.59 1317
5120.27 1435
5120.94 1411
5121.62 1434
5122.30 1440
5122.97 1564
5123.65 1468
5124.32 1474
5125.00 1478
5125.67 1583
5126.35 1531
5127.02 1324
5127.70 1451
5128.37 1488
5129.05 1475
5129.73 1531
5130.40 1398
5131.08 1312
5131.75 1404
5132.43 1432
5133.10 1369
5133.78 1342
5134.46 1355
5135.13 1346
5135.81 1366
5136.49 1389
5137.16 1399
5137.84 1353
5138.51 1327
5139.19 1339
5139.87 1297
5140.54 1410
5141.22 1322
5141.90 1355
5142.57 1377
5143.25 1275
5143.93 1351
5144.60 1445
5145.28 1457
5145.96 1358
5146.63 1311
5147.31 1324
5147.99 1374
5148.66 1348
5149.34 1190
5150.02 1278
5150.69 1262
5151.37 1277
5152.05 1232
5152.73 1243
5153.40 1282
5154.08 1259
5154.76 1230
5155.44 1272
5156.11 1344
5156.79 1353
5157.47 1289
5158.15 1311
5158.82 1248
5159.50 1250
5160.18 1187
5160.86 1135
5161.53 1142
5162.21 1271
5162.89 1211
5163.57 1206
5164.25 1251
5164.92 1200
5165.60 1194
5166.28 1198
5166.96 1266
5167.64 1149
5168.31 1236
5168.99 1216
5169.67 1189
5170.35 1391
5171.03 1320
5171.71 1274
5172.39 1221
5173.06 1105
5173.74 1290
5174.42 1311
5175.10 1330
5175.78 1195
5176.46 1213
5177.14 1180
5177.82 1131
5178.49 1182
5179.17 1219
5179.85 1207
5180.53 1136
5181.21 1204
5181.89 1183
5182.57 1122
5183.25 1185
5183.93 1234
5184.61 1291
5185.29 1300
5185.97 1300
5186.64 1245
5187.32 1266
5188.00 1251
5188.68 1203
5189.36 1213
5190.04 1213
5190.72 1080
5191.40 1080
5192.08 1096
5192.76 1084
5193.44 1129
5194.12 1219
5194.80 1212
5195.48 1198
5196.16 1103
5196.84 1144
5197.52 1161
5198.20 1140
5198.88 1181
5199.56 1238
5200.24 1286
5200.92 1201
5201.60 1162
5202.28 1179
5202.96 1220
5203.65 1239
5204.33 1296
5205.01 1222
5205.69 1251
5206.37 1243
5207.05 1295
5207.73 1325
5208.41 1258
5209.09 1242
5209.77 1329
5210.45 1279
5211.13 1205
5211.82 1280
5212.50 1333
5213.18 1352
5213.86 1386
5214.54 1347
5215.22 1251
5215.90 1352
5216.58 1410
5217.27 1396
5217.95 1366
5218.63 1433
5219.31 1358
5219.99 1339
5220.67 1295
5221.36 1268
5222.04 1287
5222.72 1296
5223.40 1187
5224.08 1244
5224.77 1298
5225.45 1369
5226.13 1319
5226.81 1299
5227.49 1357
5228.18 1351
5228.86 1327
5229.54 1310
5230.22 1287
5230.91 1329
5231.59 1322
5232.27 1316
5232.95 1307
5233.63 1323
5234.32 1277
5235.00 1326
5235.68 1350
5236.37 1271
5237.05 1282
5237.73 1263
5238.41 1278
5239.10 1296
5239.78 1263
5240.46 1388
5241.15 1401
5241.83 1458
5242.51 1434
5243.20 1457
5243.88 1563
5244.56 1493
5245.24 1517
5245.93 1531
5246.61 1574
5247.29 1598
5247.98 1728
5248.66 1732
5249.35 1625
5250.03 1598
5250.71 1657
5251.40 1561
5252.08 1576
5252.76 1555
5253.45 1533
5254.13 1509
5254.82 1468
5255.50 1473
5256.18 1357
5256.87 1386
5257.55 1367
5258.24 1444
5258.92 1403
5259.60 1300
5260.29 1306
5260.97 1262
5261.66 1173
5262.34 1175
5263.03 1238
5263.71 1299
5264.40 1235
5265.08 1275
5265.76 1308
5266.45 1372
5267.13 1301
5267.82 1364
5268.50 1340
5269.19 1338
5269.87 1402
5270.56 1367
5271.24 1320
5271.93 1343
5272.61 1255
5273.30 1376
5273.98 1399
5274.67 1420
5275.35 1423
5276.04 1429
5276.72 1420
5277.41 1337
5278.10 1336
5278.78 1301
5279.47 1422
5280.15 1394
5280.84 1479
5281.52 1456
5282.21 1417
5282.89 1485
5283.58 1495
5284.27 1623
5284.95 1640
5285.64 1664
5286.32 1618
5287.01 1582
5287.70 1606
5288.38 1599
5289.07 1567
5289.75 1597
5290.44 1507
5291.13 1469
5291.81 1511
5292.50 1455
5293.19 1494
5293.87 1481
5294.56 1468
5295.25 1387
5295.93 1551
5296.62 1553
5297.31 1562
5297.99 1744
5298.68 1793
5299.37 1546
5300.05 1641
5300.74 1665
5301.43 1607
5302.11 1706
5302.80 1691
5303.49 1617
5304.18 1761
5304.86 1719
5305.55 1693
5306.24 1886
5306.92 1795
5307.61 1801
5308.30 1718
5308.99 1616
5309.67 1644
5310.36 1589
5311.05 1552
5311.74 1568
5312.42 1486
5313.11 1431
5313.80 1445
5314.49 1385
5315.18 1350
5315.86 1348
5316.55 1349
5317.24 1362
5317.93 1374
5318.62 1333
5319.30 1255
5319.99 1318
5320.68 1325
5321.37 1278
5322.06 1284
5322.74 1441
5323.43 1497
5324.12 1388
5324.81 1424
5325.50 1397
5326.19 1308
5326.88 1492
5327.56 1441
5328.25 1377
5328.94 1349
5329.63 1332
5330.32 1371
5331.01 1393
5331.70 1286
5332.39 1320
5333.07 1400
5333.76 1354
5334.45 1414
5335.14 1424
5335.83 1497
5336.52 1521
5337.21 1441
5337.90 1426
5338.59 1419
5339.28 1320
5339.97 1301
5340.66 1396
5341.35 1352
5342.04 1347
5342.73 1326
5343.42 1428
5344.10 1433
5344.79 1438
5345.48 1493
5346.17 1439
5346.86 1388
5347.55 1349
5348.24 1474
5348.93 1473
5349.62 1410
5350.31 1483
5351.00 1559
5351.69 1645
5352.39 1741
5353.08 1796
5353.77 1717
5354.46 1834
5355.15 1843
5355.84 1857
5356.53 2006
5357.22 1857
5357.91 1817
5358.60 1692
5359.29 1662
5359.98 1563
5360.67 1611
5361.36 1493
5362.05 1449
5362.74 1400
5363.44 1297
5364.13 1252
5364.82 1314
5365.51 1372
5366.20 1450
5366.89 1384
5367.58 1276
5368.27 1315
5368.96 1330
5369.66 1406
5370.35 1380
5371.04 1313
5371.73 1373
5372.42 1344
5373.11 1266
5373.81 1273
5374.50 1303
5375.19 1259
5375.88 1277
5376.57 1247
5377.26 1324
5377.96 1304
5378.65 1327
5379.34 1236
5380.03 1211
5380.72 1214
5381.42 1364
5382.11 1335
5382.80 1247
5383.49 1215
5384.18 1275
5384.88 1325
5385.57 1332
5386.26 1248
5386.95 1273
5387.65 1262
5388.34 1237
5389.03 1230
5389.72 1292
5390.42 1281
5391.11 1278
5391.80 1322
5392.50 1343
5393.19 1372
5393.88 1299
5394.57 1361
5395.27 1273
5395.96 1398
5396.65 1380
5397.35 1337
5398.04 1278
5398.73 1395
5399.43 1267
5400.12 1302
5400.81 1262
5401.51 1270
5402.20 1398
5402.89 1308
5403.59 1272
5404.28 1223
5404.97 1285
5405.67 1236
5406.36 1396
5407.06 1299
5407.75 1274
5408.44 1303
5409.14 1302
5409.83 1306
5410.53 1328
5411.22 1346
5411.91 1364
5412.61 1283
5413.30 1357
5414.00 1381
5414.69 1241
5415.38 1312
5416.08 1294
5416.77 1290
5417.47 1318
5418.16 1186
5418.86 1196
5419.55 1223
5420.25 1260
5420.94 1337
5421.64 1299
5422.33 1176
5423.03 1342
5423.72 1275
5424.41 1308
5425.11 1283
5425.80 1330
5426.50 1404
5427.19 1434
5427.89 1405
5428.59 1276
5429.28 1290
5429.98 1343
5430.67 1232
5431.37 1334
5432.06 1309
5432.76 1241
5433.45 1357
5434.15 1364
5434.84 1311
5435.54 1386
5436.23 1370
5436.93 1428
5437.63 1410
5438.32 1348
5439.02 1358
5439.71 1445
5440.41 1487
5441.11 1422
5441.80 1415
5442.50 1479
5443.19 1540
5443.89 1499
5444.59 1441
5445.28 1540
5445.98 1700
5446.68 1668
5447.37 1496
5448.07 1679
5448.76 1644
5449.46 1667
5450.16 1698
5450.85 1803
5451.55 1938
5452.25 2031
5452.94 1957
5453.64 2142
5454.34 2084
5455.03 1892
5455.73 1972
5456.43 1953
5457.13 1832
5457.82 1778
5458.52 1735
5459.22 1788
5459.91 1857
5460.61 1815
5461.31 1779
5462.01 1833
5462.70 1744
5463.40 1740
5464.10 1762
5464.80 1757
5465.49 1677
5466.19 1828
5466.89 1851
5467.59 1855
5468.28 1857
5468.98 1831
5469.68 1699
5470.38 1788
5471.07 1796
5471.77 1771
5472.47 1760
5473.17 1674
5473.87 1749
5474.56 1680
5475.26 1910
5475.96 1747
5476.66 1728
5477.36 1776
5478.06 1706
5478.75 1653
5479.45 1744
5480.15 1741
5480.85 1703
5481.55 1843
5482.25 1945
5482.95 2042
5483.64 2081
5484.34 2202
5485.04 2361
5485.74 2154
5486.44 2125
5487.14 2202
5487.84 2077
5488.54 2078
5489.23 2020
5489.93 2071
5490.63 2067
5491.33 2040
5492.03 1942
5492.73 2024
5493.43 1963
5494.13 1950
5494.83 1887
5495.53 2002
5496.23 2091
5496.93 1932
5497.63 1863
5498.33 1903
5499.03 2028
5499.73 2122
5500.43 2205
5501.13 2312
5501.83 2479
5502.53 2591
5503.23 2695
5503.93 2897
5504.63 3120
5505.33 3209
5506.03 3073
5506.73 3017
5507.43 2917
5508.13 2704
5508.83 2726
5509.53 2631
5510.23 2514
5510.93 2408
5511.63 2276
5512.33 2162
5513.03 2171
5513.73 2077
5514.43 2124
5515.13 2087
5515.83 2067
5516.53 2102
5517.23 2051
5517.93 1994
5518.64 1990
5519.34 2000
5520.04 2133
5520.74 1927
5521.44 1884
5522.14 1925
5522.84 1857
5523.54 1760
5524.24 1685
5524.95 1738
5525.65 1783
5526.35 1788
5527.05 1727
5527.75 1614
5528.45 1631
5529.15 1606
5529.86 1624
5530.56 1476
5531.26 1393
5531.96 1402
5532.66 1505
5533.36 1435
5534.07 1468
5534.77 1537
5535.47 1568
5536.17 1596
5536.87 1524
5537.58 1620
5538.28 1649
5538.98 1662
5539.68 1573
5540.39 1576
5541.09 1548
5541.79 1664
5542.49 1717
5543.20 1546
5543.90 1553
5544.60 1539
5545.30 1466
5546.01 1363
5546.71 1265
5547.41 1421
5548.11 1391
5548.82 1405
5549.52 1462
5550.22 1444
5550.93 1468
5551.63 1446
5552.33 1343
5553.03 1387
5553.74 1428
5554.44 1451
5555.14 1341
5555.85 1418
5556.55 1453
5557.25 1364
5557.96 1453
5558.66 1507
5559.36 1424
5560.07 1459
5560.77 1336
5561.48 1390
5562.18 1434
5562.88 1473
5563.59 1458
5564.29 1423
5564.99 1394
5565.70 1349
5566.40 1433
5567.11 1517
5567.81 1405
5568.51 1409
5569.22 1459
5569.92 1431
5570.63 1439
5571.33 1359
5572.04 1376
5572.74 1473
5573.44 1413
5574.15 1295
5574.85 1305
5575.56 1306
5576.26 1249
5576.97 1326
5577.67 1314
5578.38 1275
5579.08 1307
5579.79 1361
5580.49 1337
5581.20 1376
5581.90 1337
5582.61 1411
5583.31 1464
5584.02 1290
5584.72 1282
5585.43 1338
5586.13 1337
5586.84 1307
5587.54 1302
5588.25 1189
5588.95 1250
5589.66 1346
5590.36 1300
5591.07 1226
5591.77 1271
5592.48 1296
5593.19 1309
5593.89 1339
5594.60 1354
5595.30 1248
5596.01 1184
5596.71 1261
5597.42 1222
5598.13 1235
5598.83 1282
5599.54 1250
5600.24 1194
5600.95 1202
5601.66 1139
5602.36 1172
5603.07 1139
5603.78 1243
5604.48 1270
5605.19 1228
5605.89 1131
5606.60 1019
5607.31 1176
5608.01 1181
5608.72 1201
5609.43 1166
5610.13 1243
5610.84 1186
5611.55 1200
5612.25 1185
5612.96 1118
5613.67 1210
5614.38 1217
5615.08 1296
5615.79 1252
5616.50 1233
5617.20 1187
5617.91 1144
5618.62 1144
5619.33 1155
5620.03 1174
5620.74 1149
5621.45 1172
5622.15 1165
5622.86 988
5623.57 1083
5624.28 1276
5624.99 1233
5625.69 1180
5626.40 1219
5627.11 1116
5627.82 1157
5628.52 1172
5629.23 1074
5629.94 1091
5630.65 1155
5631.36 1179
5632.06 1212
5632.77 1201
5633.48 1171
5634.19 1224
5634.90 1218
5635.61 1177
5636.31 1177
5637.02 1216
5637.73 1245
5638.44 1188
5639.15 1229
5639.86 1318
5640.56 1210
5641.27 1171
5641.98 1247
5642.69 1232
5643.40 1208
5644.11 1251
5644.82 1291
5645.53 1323
5646.24 1327
5646.94 1232
5647.65 1208
5648.36 1254
5649.07 1243
5649.78 1225
5650.49 1185
5651.20 1182
5651.91 1245
5652.62 1283
5653.33 1189
5654.04 1152
5654.75 1196
5655.46 1260
5656.17 1218
5656.88 1359
5657.59 1193
5658.30 1308
5659.01 1214
5659.71 1286
5660.42 1326
5661.13 1361
5661.84 1368
5662.55 1305
5663.26 1334
5663.97 1340
5664.69 1390
5665.40 1372
5666.11 1390
5666.82 1376
5667.53 1306
5668.24 1276
5668.95 1271
5669.66 1256
5670.37 1253
5671.08 1208
5671.79 1178
5672.50 1260
5673.21 1323
5673.92 1364
5674.63 1291
5675.34 1336
5676.05 1325
5676.76 1368
5677.48 1318
5678.19 1308
5678.90 1255
5679.61 1267
5680.32 1214
5681.03 1259
5681.74 1290
5682.45 1173
5683.16 1188
5683.88 1237
5684.59 1250
5685.30 1270
5686.01 1197
5686.72 1186
5687.43 1297
5688.15 1269
5688.86 1279
5689.57 1321
5690.28 1240
5690.99 1228
5691.70 1287
5692.42 1245
5693.13 1219
5693.84 1149
5694.55 1267
5695.26 1282
5695.98 1252
5696.69 1241
5697.40 1213
5698.11 1187
5698.82 1217
5699.54 1237
5700.25 1286
5700.96 1268
5701.67 1215
5702.39 1124
5703.10 1169
5703.81 1225
5704.52 1356
5705.24 1361
5705.95 1319
5706.66 1287
5707.38 1254
5708.09 1360
5708.80 1266
5709.51 1212
5710.23 1313
5710.94 1243
5711.65 1233
5712.37 1314
5713.08 1192
5713.79 1255
5714.51 1278
5715.22 1247
5715.93 1173
5716.65 1207
5717.36 1210
5718.07 1172
5718.79 1225
5719.50 1310
5720.21 1290
5720.93 1270
5721.64 1378
5722.36 1276
5723.07 1262
5723.78 1142
5724.50 1201
5725.21 1196
5725.92 1248
5726.64 1238
5727.35 1230
5728.07 1250
5728.78 1296
5729.50 1370
5730.21 1340
5730.92 1390
5731.64 1394
5732.35 1337
5733.07 1341
5733.78 1348
5734.50 1394
5735.21 1376
5735.93 1333
5736.64 1347
5737.35 1379
5738.07 1289
5738.78 1416
5739.50 1331
5740.21 1334
5740.93 1418
5741.64 1630
5742.36 1522
5743.07 1677
5743.79 1651
5744.50 1875
5745.22 1839
5745.93 1949
5746.65 1966
5747.37 1987
5748.08 1964
5748.80 1770
5749.51 1805
5750.23 1675
5750.94 1525
5751.66 1460
5752.37 1597
5753.09 1549
5753.81 1533
5754.52 1577
5755.24 1486
5755.95 1415
5756.67 1302
5757.38 1553
5758.10 1503
5758.82 1457
5759.53 1577
5760.25 1608
5760.96 1562
5761.68 1561
5762.40 1587
5763.11 1612
5763.83 1476
5764.55 1502
5765.26 1604
5765.98 1577
5766.70 1721
5767.41 1748
5768.13 1751
5768.85 1839
5769.56 1820
5770.28 1825
5771.00 1912
5771.71 1849
5772.43 1861
5773.15 1913
5773.86 2076
5774.58 2200
5775.30 2354
5776.01 2482
5776.73 2670
5777.45 2989
5778.17 3093
5778.88 3203
5779.60 3119
5780.32 2991
5781.04 2827
5781.75 2664
5782.47 2519
5783.19 2413
5783.91 2331
5784.62 2397
5785.34 2215
5786.06 2217
5786.78 2210
5787.49 2141
5788.21 2245
5788.93 2154
5789.65 2109
5790.37 2108
5791.08 2049
5791.80 2049
5792.52 1936
5793.24 1965
5793.96 1932
5794.68 1997
5795.39 1932
5796.11 1900
5796.83 1810
5797.55 1896
5798.27 1897
5798.99 1863
5799.70 1849
5800.42 1897
5801.14 1899
5801.86 1963
5802.58 2052
5803.30 2101
5804.02 2255
5804.74 2222
5805.45 2257
5806.17 2416
5806.89 2636
5807.61 2479
5808.33 2611
5809.05 2686
5809.77 2476
5810.49 2099
5811.21 2104
5811.93 2173
5812.65 1968
5813.37 1858
5814.09 1926
5814.81 1795
5815.52 1888
5816.24 1960
5816.96 1908
5817.68 1844
5818.40 1976
5819.12 1895
5819.84 1805
5820.56 1818
5821.28 1955
5822.00 1886
5822.72 1889
5823.44 1869
5824.16 1823
5824.88 1820
5825.60 1784
5826.32 1657
5827.04 1722
5827.76 1626
5828.48 1642
5829.21 1662
5829.93 1698
5830.65 1646
5831.37 1608
5832.09 1523
5832.81 1567
5833.53 1535
5834.25 1548
5834.97 1514
5835.69 1572
5836.41 1650
5837.13 1648
5837.85 1645
5838.57 1548
5839.30 1614
5840.02 1493
5840.74 1585
5841.46 1578
5842.18 1452
5842.90 1581
5843.62 1558
5844.34 1439
5845.07 1322
5845.79 1409
5846.51 1447
5847.23 1395
5847.95 1512
5848.67 1455
5849.39 1417
5850.12 1377
5850.84 1420
5851.56 1530
5852.28 1537
5853.00 1483
5853.73 1433
5854.45 1443
5855.17 1496
5855.89 1453
5856.61 1590
5857.34 1440
5858.06 1458
5858.78 1367
5859.50 1487
5860.23 1429
5860.95 1420
5861.67 1413
5862.39 1363
5863.11 1309
5863.84 1376
5864.56 1361
5865.28 1330
5866.01 1244
5866.73 1354
5867.45 1393
5868.17 1371
5868.90 1257
5869.62 1318
5870.34 1367
5871.07 1330
5871.79 1341
5872.51 1404
5873.23 1350
5873.96 1332
5874.68 1284
5875.40 1314
5876.13 1299
5876.85 1260
5877.57 1273
5878.30 1260
5879.02 1280
5879.74 1240
5880.47 1362
5881.19 1360
5881.92 1374
5882.64 1284
5883.36 1328
5884.09 1422
5884.81 1360
5885.53 1316
5886.26 1310
5886.98 1412
5887.71 1408
5888.43 1399
5889.15 1367
5889.88 1269
5890.60 1287
5891.33 1288
5892.05 1331
5892.78 1499
5893.50 1375
5894.23 1340
5894.95 1421
5895.67 1302
5896.40 1323
5897.12 1382
5897.85 1330
5898.57 1345
5899.30 1439
5900.02 1359
5900.75 1311
5901.47 1329
5902.20 1337
5902.92 1304
5903.65 1401
5904.37 1331
5905.10 1340
5905.82 1340
5906.55 1416
5907.27 1388
5908.00 1286
5908.72 1317
5909.45 1313
5910.17 1411
5910.90 1448
5911.62 1364
5912.35 1469
5913.08 1514
5913.80 1408
5914.53 1421
5915.25 1434
5915.98 1380
5916.70 1455
5917.43 1352
5918.16 1332
5918.88 1465
5919.61 1504
5920.33 1528
5921.06 1546
5921.79 1422
5922.51 1437
5923.24 1369
5923.97 1408
5924.69 1554
5925.42 1579
5926.14 1528
5926.87 1484
5927.60 1502
5928.32 1569
5929.05 1572
5929.78 1532
5930.50 1539
5931.23 1572
5931.96 1639
5932.68 1565
5933.41 1492
5934.14 1603
5934.86 1592
5935.59 1546
5936.32 1487
5937.05 1561
5937.77 1601
5938.50 1734
5939.23 1811
5939.95 1784
5940.68 1631
5941.41 1780
5942.14 1832
5942.86 1847
5943.59 1900
5944.32 1902
5945.05 1790
5945.77 1848
5946.50 1967
5947.23 1864
5947.96 1864
5948.68 1956
5949.41 1954
5950.14 1810
5950.87 1741
5951.60 1802
5952.32 1733
5953.05 1770
5953.78 1963
5954.51 1919
5955.24 1888
5955.96 2084
5956.69 2152
5957.42 2126
5958.15 2034
5958.88 1999
5959.61 2205
5960.33 2333
5961.06 2107
5961.79 2061
5962.52 2117
5963.25 2096
5963.98 2080
5964.71 2198
5965.44 2173
5966.16 2149
5966.89 2163
5967.62 2158
5968.35 2420
5969.08 2469
5969.81 2567
5970.54 2533
5971.27 2580
5972.00 2667
5972.73 2724
5973.46 2768
5974.18 2727
5974.91 2615
5975.64 2617
5976.37 2515
5977.10 2556
5977.83 2423
5978.56 2446
5979.29 2248
5980.02 2408
5980.75 2242
5981.48 2373
5982.21 2536
5982.94 2579
5983.67 2546
5984.40 2547
5985.13 2542
5985.86 2630
5986.59 2709
5987.32 2622
5988.05 2571
5988.78 2736
5989.51 2700
5990.24 2695
5990.97 2665
5991.70 2679
5992.43 2575
5993.16 2590
5993.89 2586
5994.62 2692
5995.35 2659
5996.09 2776
5996.82 2744
5997.55 2682
5998.28 2832
5999.01 2831
5999.74 2698
6000.47 2840
6001.20 2796
6001.93 2751
6002.66 2698
6003.39 2824
6004.13 2665
6004.86 2762
6005.59 2650
6006.32 2766
6007.05 2765
6007.78 2661
6008.51 2632
6009.25 2587
6009.98 2588
6010.71 2607
6011.44 2851
6012.17 2878
6012.90 3127
6013.64 3350
6014.37 3518
6015.10 3700
6015.83 3899
6016.56 4204
6017.29 4385
6018.03 4611
6018.76 4505
6019.49 4810
6020.22 4548
6020.96 4436
6021.69 4108
6022.42 3871
6023.15 3383
6023.88 3227
6024.62 2986
6025.35 2920
6026.08 2675
6026.81 2511
6027.55 2480
6028.28 2265
6029.01 2126
6029.75 2084
6030.48 2116
6031.21 2116
6031.94 2010
6032.68 2046
6033.41 2041
6034.14 2142
6034.88 2133
6035.61 2246
6036.34 2143
6037.07 2090
6037.81 2082
6038.54 2005
6039.27 2086
6040.01 1955
6040.74 1972
6041.47 2177
6042.21 2181
6042.94 2034
6043.68 2037
6044.41 2066
6045.14 2172
6045.88 2041
6046.61 2070
6047.34 2119
6048.08 2186
6048.81 2198
6049.55 2078
6050.28 2101
6051.01 2160
6051.75 2284
6052.48 2289
6053.22 2294
6053.95 2204
6054.68 2291
6055.42 2463
6056.15 2284
6056.89 2451
6057.62 2439
6058.36 2514
6059.09 2530
6059.83 2497
6060.56 2461
6061.29 2444
6062.03 2352
6062.76 2391
6063.50 2291
6064.23 2233
6064.97 2278
6065.70 2240
6066.44 2188
6067.17 2084
6067.91 2124
6068.64 2194
6069.38 2247
6070.11 2167
6070.85 2187
6071.58 2237
6072.32 2173
6073.06 2179
6073.79 2196
6074.53 2064
6075.26 2145
6076.00 2118
6076.73 2077
6077.47 2117
6078.20 1977
6078.94 2086
6079.68 2025
6080.41 2046
6081.15 2005
6081.88 1903
6082.62 2080
6083.35 2129
6084.09 1922
6084.83 1943
6085.56 2141
6086.30 2110
6087.04 2031
6087.77 2026
6088.51 1928
6089.24 1903
6089.98 1925
6090.72 1940
6091.45 1991
6092.19 1992
6092.93 1950
6093.66 1926
6094.40 1884
6095.14 1897
6095.87 1930
6096.61 1989
6097.35 1936
6098.08 1912
6098.82 1905
6099.56 1947
6100.29 2061
6101.03 1923
6101.77 2002
6102.51 1878
6103.24 1829
6103.98 1892
6104.72 2007
6105.46 1918
6106.19 1817
6106.93 1901
6107.67 1925
6108.41 1917
6109.14 1970
6109.88 1890
6110.62 1916
6111.36 1865
6112.09 1895
6112.83 1898
6113.57 2049
6114.31 1923
6115.04 2066
6115.78 1919
6116.52 1956
6117.26 1875
6118.00 1929
6118.73 2038
6119.47 2046
6120.21 2104
6120.95 2122
6121.69 2095
6122.43 2201
6123.16 2037
6123.90 2124
6124.64 2044
6125.38 2172
6126.12 2162
6126.86 2151
6127.60 2198
6128.33 2239
6129.07 2105
6129.81 2150
6130.55 2257
6131.29 2289
6132.03 2292
6132.77 2356
6133.51 2277
6134.25 2253
6134.98 2277
6135.72 2325
6136.46 2299
6137.20 2245
6137.94 2265
6138.68 2289
6139.42 2261
6140.16 2340
6140.90 2328
6141.64 2276
6142.38 2397
6143.12 2252
6143.86 2272
6144.60 2185
6145.34 2251
6146.08 2223
6146.82 2291
6147.56 2331
6148.30 2480
6149.04 2296
6149.78 2328
6150.52 2561
6151.26 2601
6152.00 2449
6152.74 2552
6153.48 2639
6154.22 2682
6154.96 2674
6155.70 2706
6156.44 2703
6157.18 2718
6157.92 2704
6158.66 2783
6159.40 2871
6160.14 2809
6160.88 2797
6161.62 2843
6162.36 2857
6163.10 2932
6163.85 2904
6164.59 2939
6165.33 3067
6166.07 2934
6166.81 2996
6167.55 2948
6168.29 3246
6169.03 3543
6169.77 3602
6170.51 3628
6171.26 3824
6172.00 3829
6172.74 4018
6173.48 4100
6174.22 4043
6174.96 4087
6175.70 4094
6176.45 4201
6177.19 3979
6177.93 3859
6178.67 3850
6179.41 3796
6180.16 3729
6180.90 3872
6181.64 3841
6182.38 3730
6183.12 3702
6183.87 3762
6184.61 3858
6185.35 3665
6186.09 3761
6186.83 3801
6187.58 3742
6188.32 3893
6189.06 3859
6189.80 3791
6190.55 3890
6191.29 4056
6192.03 4001
6192.77 4159
6193.52 4123
6194.26 3928
6195.00 4153
6195.74 4222
6196.49 4420
6197.23 4330
6197.97 4398
6198.72 4713
6199.46 4567
6200.20 4745
6200.94 4857
6201.69 4793
6202.43 4866
6203.17 4903
6203.92 4874
6204.66 4719
6205.40 4712
6206.15 4555
6206.89 4588
6207.63 5120
6208.38 5219
6209.12 5696
6209.87 6485
6210.61 7320
6211.35 8625
6212.10 10112
6212.84 11429
6213.58 12893
6214.33 14427
6215.07 15378
6215.82 15828
6216.56 15379
6217.30 14359
6218.05 13009
6218.79 11659
6219.54 10409
6220.28 8921
6221.02 7621
6221.77 6581
6222.51 5816
6223.26 5140
6224.00 4731
6224.75 4586
6225.49 4364
6226.24 4248
6226.98 4180
6227.73 4408
6228.47 4803
6229.21 4967
6229.96 5125
6230.70 5074
6231.45 5174
6232.19 5066
6232.94 4653
6233.68 4386
6234.43 4182
6235.17 3849
6235.92 3676
6236.67 3449
6237.41 3422
6238.16 3304
6238.90 3013
6239.65 3045
6240.39 3033
6241.14 3006
6241.88 3052
6242.63 3127
6243.37 3182
6244.12 3178
6244.87 3135
6245.61 3181
6246.36 3266
6247.10 3274
6247.85 3147
6248.59 3299
6249.34 3253
6250.09 3251
6250.83 3397
6251.58 3435
6252.33 3519
6253.07 3516
6253.82 3472
6254.56 3441
6255.31 3391
6256.06 3363
6256.80 3295
6257.55 3369
6258.30 3249
6259.04 3333
6259.79 3623
6260.54 3508
6261.28 3543
6262.03 3567
6262.78 3515
6263.52 3451
6264.27 3449
6265.02 3546
6265.76 3389
6266.51 3523
6267.26 3622
6268.01 3389
6268.75 3539
6269.50 3316
6270.25 3231
6270.99 3125
6271.74 3199
6272.49 3063
6273.24 2931
6273.98 2846
6274.73 2857
6275.48 2891
6276.23 2972
6276.97 2875
6277.72 2890
6278.47 2853
6279.22 2746
6279.96 2887
6280.71 2879
6281.46 2799
6282.21 2804
6282.96 2775
6283.70 2966
6284.45 2747
6285.20 2712
6285.95 2572
6286.70 2700
6287.45 2625
6288.19 2502
6288.94 2463
6289.69 2484
6290.44 2574
6291.19 2548
6291.94 2550
6292.68 2548
6293.43 2540
6294.18 2687
6294.93 2675
6295.68 2717
6296.43 2794
6297.18 2746
6297.93 2645
6298.67 2700
6299.42 2701
6300.17 2620
6300.92 2604
6301.67 2417
6302.42 2369
6303.17 2386
6303.92 2387
6304.67 2229
6305.42 2206
6306.17 2193
6306.92 2388
6307.67 2409
6308.41 2307
6309.16 2530
6309.91 2314
6310.66 2417
6311.41 2461
6312.16 2371
6312.91 2289
6313.66 2441
6314.41 2429
6315.16 2377
6315.91 2360
6316.66 2409
6317.41 2320
6318.16 2399
6318.91 2377
6319.66 2414
6320.41 2457
6321.16 2414
6321.91 2322
6322.66 2314
6323.41 2230
6324.16 2377
6324.92 2290
6325.67 2250
6326.42 2213
6327.17 2131
6327.92 2098
6328.67 1978
6329.42 1920
6330.17 2012
6330.92 1937
6331.67 1849
6332.42 1835
6333.17 1801
6333.92 1833
6334.68 1835
6335.43 1842
6336.18 1844
6336.93 1891
6337.68 1897
6338.43 1900
6339.18 1810
6339.93 1830
6340.69 1819
6341.44 1960
6342.19 1861
6342.94 1839
6343.69 1783
6344.44 1773
6345.20 1877
6345.95 1926
6346.70 1877
6347.45 1903
6348.20 1924
6348.95 1907
6349.71 1818
6350.46 1832
6351.21 1878
6351.96 1834
6352.71 1907
6353.47 1908
6354.22 1829
6354.97 1915
6355.72 1927
6356.48 1986
6357.23 1936
6357.98 2006
6358.73 1986
6359.49 2067
6360.24 2008
6360.99 2058
6361.74 1975
6362.50 1973
6363.25 1976
6364.00 2011
6364.76 1976
6365.51 1961
6366.26 2003
6367.01 1949
6367.77 1878
6368.52 1787
6369.27 1877
6370.03 1868
6370.78 1954
6371.53 1808
6372.29 1791
6373.04 1833
6373.79 1820
6374.55 1802
6375.30 1857
6376.05 1832
6376.81 1769
6377.56 1750
6378.31 1710
6379.07 1818
6379.82 1776
6380.58 1878
6381.33 1859
6382.08 1728
6382.84 1699
6383.59 1746
6384.35 1826
6385.10 1825
6385.85 1796
6386.61 1729
6387.36 1750
6388.12 1777
6388.87 1772
6389.62 1717
6390.38 1716
6391.13 1818
6391.89 1857
6392.64 1689
6393.40 1594
6394.15 1747
6394.91 1730
6395.66 1641
6396.42 1699
6397.17 1658
6397.93 1702
6398.68 1632
6399.44 1617
6400.19 1743
6400.95 1766
6401.70 1571
6402.46 1657
6403.21 1769
6403.97 1827
6404.72 1775
6405.48 1730
6406.23 1704
6406.99 1671
6407.74 1584
6408.50 1608
6409.25 1675
6410.01 1606
6410.76 1650
6411.52 1711
6412.28 1709
6413.03 1698
6413.79 1535
6414.54 1550
6415.30 1542
6416.05 1675
6416.81 1654
6417.57 1710
6418.32 1662
6419.08 1697
6419.83 1675
6420.59 1594
6421.35 1591
6422.10 1670
6422.86 1730
6423.62 1754
6424.37 1688
6425.13 1690
6425.89 1607
6426.64 1765
6427.40 1751
6428.15 1672
6428.91 1697
6429.67 1676
6430.42 1703
6431.18 1647
6431.94 1702
6432.70 1650
6433.45 1719
6434.21 1737
6434.97 1809
6435.72 1700
6436.48 1677
6437.24 1739
6437.99 1691
6438.75 1688
6439.51 1802
6440.27 1784
6441.02 1776
6441.78 1756
6442.54 1789
6443.30 1743
6444.05 1829
6444.81 1773
6445.57 1857
6446.33 1773
6447.08 1747
6447.84 1868
6448.60 1677
6449.36 1793
6450.12 1749
6450.87 1740
6451.63 1818
6452.39 1787
6453.15 1778
6453.91 1746
6454.66 1808
6455.42 1903
6456.18 1833
6456.94 1753
6457.70 1818
6458.46 1916
6459.21 1868
6459.97 1932
6460.73 1944
6461.49 1895
6462.25 1919
6463.01 1918
6463.77 2073
6464.52 2048
6465.28 2003
6466.04 2070
6466.80 2080
6467.56 2020
6468.32 2074
6469.08 2092
6469.84 2129
6470.60 2081
6471.36 2187
6472.11 2144
6472.87 2093
6473.63 2270
6474.39 2171
6475.15 2209
6475.91 2212
6476.67 2287
6477.43 2297
6478.19 2311
6478.95 2330
6479.71 2338
6480.47 2287
6481.23 2278
6481.99 2355
6482.75 2430
6483.51 2396
6484.27 2370
6485.03 2293
6485.79 2324
6486.55 2321
6487.31 2507
6488.07 2566
6488.83 2467
6489.59 2542
6490.35 2590
6491.11 2555
6491.87 2602
6492.63 2572
6493.39 2684
6494.15 2663
6494.91 2722
6495.67 2783
6496.43 2807
6497.19 2738
6497.95 2980
6498.71 3051
6499.48 3096
6500.24 3191
6501.00 3213
6501.76 3267
6502.52 3196
6503.28 3339
6504.04 3254
6504.80 3340
6505.56 3189
6506.32 3121
6507.09 3123
6507.85 3229
6508.61 3210
6509.37 3289
6510.13 3422
6510.89 3402
6511.65 3356
6512.42 3312
6513.18 3534
6513.94 3619
6514.70 3757
6515.46 3640
6516.22 3907
6516.99 3975
6517.75 4184
6518.51 4082
6519.27 4089
6520.03 4090
6520.80 3988
6521.56 4042
6522.32 4082
6523.08 3937
6523.84 3985
6524.61 4056
6525.37 4153
6526.13 4286
6526.89 4405
6527.66 4359
6528.42 4491
6529.18 4775
6529.94 4770
6530.71 5093
6531.47 5490
6532.23 5757
6533.00 5624
6533.76 5567
6534.52 5630
6535.28 5628
6536.05 5743
6536.81 5653
6537.57 5996
6538.34 6376
6539.10 6914
6539.86 7810
6540.63 8653
6541.39 9946
6542.15 10761
6542.92 11129
6543.68 11256
6544.44 10922
6545.21 10071
6545.97 9037
6546.73 8048
6547.50 6945
6548.26 5787
6549.02 5296
6549.79 4726
6550.55 4124
6551.31 3888
6552.08 3534
6552.84 3456
6553.61 3495
6554.37 3390
6555.13 3289
6555.90 3244
6556.66 3284
6557.43 3091
6558.19 3161
6558.96 3079
6559.72 3218
6560.48 3261
6561.25 3162
6562.01 3099
6562.78 3188
6563.54 3114
6564.31 3159
6565.07 3327
6565.84 3248
6566.60 3218
6567.37 3349
6568.13 3382
6568.90 3497
6569.66 3414
6570.43 3533
6571.19 3578
6571.96 3698
6572.72 3679
6573.49 3602
6574.25 3694
6575.02 3494
6575.78 3538
6576.55 3629
6577.31 3718
6578.08 3917
6578.84 3877
6579.61 3935
6580.37 4327
6581.14 4511
6581.91 4543
6582.67 4655
6583.44 4729
6584.20 4788
6584.97 4724
6585.73 4438
6586.50 4378
6587.27 4103
6588.03 3963
6588.80 3945
6589.56 3890
6590.33 3713
6591.10 3685
6591.86 3809
6592.63 3827
6593.39 3849
6594.16 4023
6594.93 4096
6595.69 4326
6596.46 4579
6597.23 4603
6597.99 4646
6598.76 4728
6599.53 4985
6600.29 5256
6601.06 5295
6601.83 5130
6602.59 4801
6603.36 4725
6604.13 4469
6604.89 4365
6605.66 4229
6606.43 3949
6607.20 3621
6607.96 3649
6608.73 3484
6609.50 3406
6610.26 3289
6611.03 3212
6611.80 3285
6612.57 3335
6613.33 3234
6614.10 3233
6614.87 3220
6615.64 3435
6616.40 3518
6617.17 3490
6617.94 3433
6618.71 3305
6619.48 3291
6620.24 3193
6621.01 3179
6621.78 3146
6622.55 3266
6623.32 2977
6624.08 2954
6624.85 3028
6625.62 2986
6626.39 3024
6627.16 3026
6627.92 3060
6628.69 3010
6629.46 2977
6630.23 2879
6631.00 2873
6631.77 2853
6632.54 2844
6633.30 2826
6634.07 2832
6634.84 2888
6635.61 2935
6636.38 2960
6637.15 3125
6637.92 3353
6638.69 3594
6639.45 3773
6640.22 3834
6640.99 3953
6641.76 4097
6642.53 3923
6643.30 3670
6644.07 3675
6644.84 3439
6645.61 3313
6646.38 3055
6647.15 2865
6647.92 2765
6648.69 2717
6649.46 2698
6650.22 2522
6650.99 2553
6651.76 2500
6652.53 2495
6653.30 2414
6654.07 2510
6654.84 2578
6655.61 2425
6656.38 2428
6657.15 2452
6657.92 2538
6658.69 2517
6659.46 2555
6660.23 2550
6661.00 2537
6661.77 2501
6662.54 2353
6663.31 2306
6664.09 2343
6664.86 2181
6665.63 2205
6666.40 2225
6667.17 2201
6667.94 2162
6668.71 2306
6669.48 2228
6670.25 2158
6671.02 2279
6671.79 2308
6672.56 2244
6673.33 2182
6674.10 2143
6674.88 2155
6675.65 2230
6676.42 2208
6677.19 2141
6677.96 2380
6678.73 2389
6679.50 2255
6680.27 2179
6681.05 2322
6681.82 2326
6682.59 2163
6683.36 2247
6684.13 2160
6684.90 2166
6685.67 2441
6686.45 2339
6687.22 2305
6687.99 2347
6688.76 2417
6689.53 2250
6690.31 2355
6691.08 2431
6691.85 2585
6692.62 2643
6693.39 2419
6694.17 2337
6694.94 2405
6695.71 2387
6696.48 2337
6697.25 2223
6698.03 2151
6698.80 2158
6699.57 2073
6700.34 2079
6701.12 2030
6701.89 2003
6702.66 1930
6703.43 1946
6704.21 1926
6704.98 1941
6705.75 1897
6706.53 2141
6707.30 1911
6708.07 1940
6708.84 1969
6709.62 2020
6710.39 2070
6711.16 1917
6711.94 1985
6712.71 1957
6713.48 1928
6714.26 1928
6715.03 1944
6715.80 1939
6716.58 1938
6717.35 1889
6718.12 1982
6718.90 1851
6719.67 1811
6720.45 1774
6721.22 1793
6721.99 1796
6722.77 1729
6723.54 1672
6724.31 1681
6725.09 1833
6725.86 1879
6726.64 1776
6727.41 1767
6728.18 1766
6728.96 1842
6729.73 1739
6730.51 1892
6731.28 1795
6732.06 1689
6732.83 1702
6733.60 1750
6734.38 1878
6735.15 1725
6735.93 1741
6736.70 1599
6737.48 1734
6738.25 1858
6739.03 1762
6739.80 1676
6740.58 1698
6741.35 1814
6742.13 1730
6742.90 1758
6743.68 1733
6744.45 1704
6745.23 1775
6746.00 1640
6746.78 1790
6747.55 1738
6748.33 1805
6749.10 1866
6749.88 1868
6750.65 1726
6751.43 1750
6752.20 1801
6752.98 1749
6753.75 1870
6754.53 1958
6755.31 1885
6756.08 1953
6756.86 1999
6757.63 2023
6758.41 1966
6759.19 1956
6759.96 1898
6760.74 1873
6761.51 1797
6762.29 1833
6763.07 1772
6763.84 1749
6764.62 1770
6765.39 1719
6766.17 1697
6766.95 1634
6767.72 1688
6768.50 1668
6769.28 1575
6770.05 1645
6770.83 1644
6771.61 1677
6772.38 1748
6773.16 1673
6773.94 1623
6774.71 1711
6775.49 1679
6776.27 1645
6777.04 1697
6777.82 1698
6778.60 1727
6779.37 1749
6780.15 1809
6780.93 1695
6781.71 1746
6782.48 1706
6783.26 1711
6784.04 1717
6784.81 1724
6785.59 1708
6786.37 1746
6787.15 1711
6787.92 1593
6788.70 1567
6789.48 1709
6790.26 1702
6791.04 1693
6791.81 1653
6792.59 1659
6793.37 1547
6794.15 1518
6794.92 1538
6795.70 1598
6796.48 1619
6797.26 1481
6798.04 1559
6798.81 1544
6799.59 1570
6800.37 1585
6801.15 1580
6801.93 1653
6802.71 1596
6803.48 1590
6804.26 1563
6805.04 1615
6805.82 1568
6806.60 1610
6807.38 1615
6808.16 1605
6808.94 1644
6809.71 1643
6810.49 1599
6811.27 1571
6812.05 1680
6812.83 1754
6813.61 1698
6814.39 1574
6815.17 1621
6815.95 1520
6816.73 1516
6817.50 1571
6818.28 1590
6819.06 1675
6819.84 1726
6820.62 1735
6821.40 1675
6822.18 1555
6822.96 1624
6823.74 1726
6824.52 1698
6825.30 1694
6826.08 1640
6826.86 1653
6827.64 1747
6828.42 1750
6829.20 1669
6829.98 1697
6830.76 1620
6831.54 1710
6832.32 1687
6833.10 1695
6833.88 1679
6834.66 1667
6835.44 1653
6836.22 1640
6837.00 1787
6837.78 1652
6838.56 1612
6839.34 1739
6840.12 1685
6840.90 1693
6841.68 1696
6842.46 1770
6843.24 1644
6844.03 1697
6844.81 1705
6845.59 1711
6846.37 1638
6847.15 1603
6847.93 1655
6848.71 1701
6849.49 1648
6850.27 1696
6851.05 1719
6851.84 1731
6852.62 1740
6853.40 1895
6854.18 1975
6854.96 2164
6855.74 2232
6856.52 2385
6857.30 2461
6858.09 2344
6858.87 2313
6859.65 2373
6860.43 2275
6861.21 2150
6861.99 2092
6862.78 1969
6863.56 1859
6864.34 1805
6865.12 1754
6865.90 1807
6866.69 1948
6867.47 1893
6868.25 1866
6869.03 1865
6869.82 1892
6870.60 1891
6871.38 1961
6872.16 1963
6872.94 2067
6873.73 2112
6874.51 2096
6875.29 2050
6876.07 1958
6876.86 1945
6877.64 2033
6878.42 1934
6879.21 1802
6879.99 1903
6880.77 1889
6881.55 1916
6882.34 1916
6883.12 1934
6883.90 1940
6884.69 1999
6885.47 2032
6886.25 2046
6887.04 2062
6887.82 1987
6888.60 2107
6889.39 2169
6890.17 2182
6890.95 2416
6891.74 2503
6892.52 2592
6893.30 2737
6894.09 2904
6894.87 3095
6895.65 2945
6896.44 2650
6897.22 2652
6898.01 2444
6898.79 2267
6899.57 2100
6900.36 2112
6901.14 2135
6901.93 2259
6902.71 2248
6903.49 2229
6904.28 2176
6905.06 2239
6905.85 2172
6906.63 2185
6907.42 2348
6908.20 2245
6908.98 2340
6909.77 2287
6910.55 2310
6911.34 2307
6912.12 2371
6912.91 2277
6913.69 2329
6914.48 2195
6915.26 2030
6916.05 2063
6916.83 2147
6917.62 2210
6918.40 2221
6919.19 2176
6919.97 2200
6920.76 2167
6921.54 2213
6922.33 2160
6923.11 2151
6923.90 2275
6924.68 2219
6925.47 2234
6926.25 2256
6927.04 2311
6927.82 2325
6928.61 2387
6929.40 2312
6930.18 2354
6930.97 2405
6931.75 2354
6932.54 2309
6933.32 2265
6934.11 2384
6934.90 2358
6935.68 2343
6936.47 2451
6937.25 2458
6938.04 2388
6938.83 2514
6939.61 2439
6940.40 2401
6941.19 2433
6941.97 2505
6942.76 2587
6943.54 2631
6944.33 2655
6945.12 2702
6945.90 2845
6946.69 2865
6947.48 3036
6948.26 3181
6949.05 3303
6949.84 3171
6950.62 3332
6951.41 3358
6952.20 3266
6952.99 3339
6953.77 3341
6954.56 3562
6955.35 3449
6956.13 3398
6956.92 3375
6957.71 3251
6958.50 3381
6959.28 3414
6960.07 3374
6960.86 3493
6961.64 3417
6962.43 3464
6963.22 3522
6964.01 3501
6964.80 3597
6965.58 3772
6966.37 3808
6967.16 3863
6967.95 3796
6968.73 3727
6969.52 3735
6970.31 3513
6971.10 3638
6971.89 3783
6972.67 3800
6973.46 3762
6974.25 4041
6975.04 4031
6975.83 4106
6976.62 4183
6977.40 4158
6978.19 4302
6978.98 4352
6979.77 4120
6980.56 4289
6981.35 4349
6982.13 4365
6982.92 4307
6983.71 4319
6984.50 4648
6985.29 4841
6986.08 5315
6986.87 5729
6987.66 6183
6988.45 6516
6989.23 7643
6990.02 8658
6990.81 9307
6991.60 10248
6992.39 10537
6993.18 10991
6993.97 10534
6994.76 9709
6995.55 9120
6996.34 8333
6997.13 7567
6997.92 6604
6998.71 6194
6999.50 5633
7000.29 5180
7001.07 5310
7001.86 5694
7002.65 6140
7003.44 6625
7004.23 7603
7005.02 8323
7005.81 9143
7006.60 9472
7007.39 9582
7008.18 9255
7008.97 8646
7009.76 7701
7010.55 6942
7011.34 5934
7012.14 5201
7012.93 4663
7013.72 4085
7014.51 3644
7015.30 3419
7016.09 3283
7016.88 3185
7017.67 3174
7018.46 3157
7019.25 3079
7020.04 3320
7020.83 3268
7021.62 3231
7022.41 3273
7023.20 3424
7024.00 3134
7024.79 3077
7025.58 2919
7026.37 2933
7027.16 2847
7027.95 2820
7028.74 2603
7029.53 2759
7030.32 2784
7031.12 2788
7031.91 2773
7032.70 2817
7033.49 2802
7034.28 2720
7035.07 2760
7035.87 2752
7036.66 2836
7037.45 2627
7038.24 2570
7039.03 2662
7039.82 2604
7040.62 2779
7041.41 2704
7042.20 2731
7042.99 2761
7043.78 2715
7044.58 2694
7045.37 2751
7046.16 2904
7046.95 2835
7047.75 2732
7048.54 2646
7049.33 2748
7050.12 2717
7050.92 2754
7051.71 2789
7052.50 2759
7053.29 2705
7054.09 2764
7054.88 3014
7055.67 3209
7056.46 3145
7057.26 3115
7058.05 2947
7058.84 2937
7059.64 2789
7060.43 2655
7061.22 2604
7062.02 2648
7062.81 2554
7063.60 2423
7064.39 2323
7065.19 2492
7065.98 2480
7066.77 2378
7067.57 2293
7068.36 2346
7069.16 2326
7069.95 2368
7070.74 2397
7071.54 2388
7072.33 2233
7073.12 2287
7073.92 2258
7074.71 2139
7075.51 2156
7076.30 2193
7077.09 2158
7077.89 2123
7078.68 2082
7079.48 2085
7080.27 2128
7081.06 2116
7081.86 2044
7082.65 2019
7083.45 2003
7084.24 1925
7085.04 1978
7085.83 1900
7086.62 1841
7087.42 1869
7088.21 1804
7089.01 1684
7089.80 1733
7090.60 1716
7091.39 1679
7092.19 1724
7092.98 1730
7093.78 1687
7094.57 1823
7095.37 1708
7096.16 1677
7096.96 1706
7097.75 1843
7098.55 1750
7099.34 1671
7100.14 1686
7100.93 1707
7101.73 1622
7102.52 1666
7103.32 1665
7104.11 1658
7104.91 1523
7105.71 1607
7106.50 1548
7107.30 1463
7108.09 1546
7108.89 1625
7109.68 1627
7110.48 1544
7111.28 1470
7112.07 1564
7112.87 1493
7113.66 1471
7114.46 1558
7115.26 1494
7116.05 1467
7116.85 1460
7117.65 1444
7118.44 1410
7119.24 1423
7120.03 1496
7120.83 1480
7121.63 1469
7122.42 1507
7123.22 1464
7124.02 1484
7124.81 1513
7125.61 1541
7126.41 1558
7127.20 1497
7128.00 1484
7128.80 1514
7129.59 1407
7130.39 1368
7131.19 1418
7131.99 1454
7132.78 1469
7133.58 1428
7134.38 1427
7135.17 1442
7135.97 1488
7136.77 1460
7137.57 1498
7138.36 1538
7139.16 1488
7139.96 1493
7140.76 1522
7141.55 1495
7142.35 1385
7143.15 1444
7143.95 1525
7144.74 1420
7145.54 1436
7146.34 1412
7147.14 1394
7147.94 1443
7148.73 1433
7149.53 1362
7150.33 1526
7151.13 1485
7151.93 1423
7152.72 1374
7153.52 1361
7154.32 1384
7155.12 1430
7155.92 1391
7156.72 1338
7157.51 1343
7158.31 1301
7159.11 1374
7159.91 1459
7160.71 1361
7161.51 1451
7162.31 1507
7163.11 1327
7163.90 1410
7164.70 1412
7165.50 1312
7166.30 1381
7167.10 1322
7167.90 1296
7168.70 1199
7169.50 1278
7170.30 1338
7171.10 1253
7171.90 1243
7172.69 1239
7173.49 1286
7174.29 1376
7175.09 1487
7175.89 1396
7176.69 1450
7177.49 1379
7178.29 1337
7179.09 1356
7179.89 1294
7180.69 1240
7181.49 1231
7182.29 1324
7183.09 1282
7183.89 1250
7184.69 1303
7185.49 1266
7186.29 1332
7187.09 1337
7187.89 1372
7188.69 1371
7189.49 1359
7190.29 1364
7191.09 1405
7191.89 1467
7192.69 1309
7193.49 1335
7194.29 1359
7195.09 1152
7195.89 1089
7196.70 1132
7197.50 1149
7198.30 1155
7199.10 1163
7199.90 1258
7200.70 1264
7201.50 1225
7202.30 1161
7203.10 1153
7203.90 1177
7204.70 1228
7205.51 1153
7206.31 1207
7207.11 1230
7207.91 1205
7208.71 1190
7209.51 1212
7210.31 1167
7211.12 1126
7211.92 1091
7212.72 1136
7213.52 1159
7214.32 1029
7215.12 1011
7215.92 1065
7216.73 1116
7217.53 1142
7218.33 1087
7219.13 1090
7219.93 1161
7220.74 1154
7221.54 1110
7222.34 1130
7223.14 1167
7223.94 1135
7224.75 1183
7225.55 1185
7226.35 1068
7227.15 1082
7227.96 1228
7228.76 1132
7229.56 1124
7230.36 1155
7231.17 1164
7231.97 1223
7232.77 1156
7233.57 1195
7234.38 1196
7235.18 1227
7235.98 1214
7236.79 1124
7237.59 1155
7238.39 1167
7239.19 1141
7240.00 1101
7240.80 1117
7241.60 1156
7242.41 1227
7243.21 1211
7244.01 1265
7244.82 1194
7245.62 1159
7246.42 1293
7247.23 1251
7248.03 1236
7248.83 1221
7249.64 1257
7250.44 1297
7251.25 1261
7252.05 1217
7252.85 1168
7253.66 1255
7254.46 1156
7255.27 1112
7256.07 1135
7256.87 1193
7257.68 1361
7258.48 1276
7259.29 1336
7260.09 1260
7260.89 1329
7261.70 1350
7262.50 1264
7263.31 1219
7264.11 1318
7264.92 1363
7265.72 1339
7266.53 1383
7267.33 1374
7268.13 1343
7268.94 1415
7269.74 1448
7270.55 1451
7271.35 1449
7272.16 1407
7272.96 1541
7273.77 1427
7274.57 1425
7275.38 1490
7276.18 1445
7276.99 1556
7277.79 1531
7278.60 1492
7279.40 1456
7280.21 1457
7281.01 1372
7281.82 1531
7282.63 1568
7283.43 1600
7284.24 1666
7285.04 1681
7285.85 1753
7286.65 1838
7287.46 2020
7288.27 2375
7289.07 2662
7289.88 2837
7290.68 2942
7291.49 3106
7292.29 3074
7293.10 3045
7293.91 2878
7294.71 2637
7295.52 2399
7296.33 2238
7297.13 1965
7297.94 1689
7298.74 1537
7299.55 1614
7300.36 1586
7301.16 1495
7301.97 1424
7302.78 1441
7303.58 1335
7304.39 1357
7305.20 1430
7306.00 1492
7306.81 1401
7307.62 1392
7308.42 1353
7309.23 1410
7310.04 1378
7310.84 1373
7311.65 1418
7312.46 1301
7313.27 1322
7314.07 1332
7314.88 1368
7315.69 1340
7316.50 1376
7317.30 1468
7318.11 1424
7318.92 1473
7319.72 1439
7320.53 1452
7321.34 1529
7322.15 1541
7322.96 1507
7323.76 1512
7324.57 1640
7325.38 1671
7326.19 1521
7326.99 1594
7327.80 1630
7328.61 1739
7329.42 1655
7330.23 1644
7331.03 1682
7331.84 1606
7332.65 1573
7333.46 1638
7334.27 1552
7335.08 1528
7335.88 1517
7336.69 1589
7337.50 1558
7338.31 1707
7339.12 1707
7339.93 1875
7340.74 1883
7341.54 1999
7342.35 2082
7343.16 1965
7343.97 1942
7344.78 1875
7345.59 1858
7346.40 1805
7347.21 1702
7348.02 1629
7348.82 1570
7349.63 1550
7350.44 1536
7351.25 1502
7352.06 1459
7352.87 1489
7353.68 1441
7354.49 1473
7355.30 1532
7356.11 1544
7356.92 1463
7357.73 1513
7358.54 1572
7359.35 1492
7360.16 1404
7360.97 1444
7361.78 1453
7362.59 1451
7363.40 1482
7364.21 1439
7365.02 1484
7365.83 1448
7366.64 1421
7367.45 1396
7368.26 1443
7369.07 1502
7369.88 1472
7370.69 1531
7371.50 1541
7372.31 1466
7373.12 1440
7373.93 1501
7374.74 1535
7375.55 1476
7376.36 1442
7377.17 1506
7377.98 1538
7378.79 1528
7379.60 1424
7380.42 1576
7381.23 1463
7382.04 1564
7382.85 1621
7383.66 1665
7384.47 1755
7385.28 1911
7386.09 2105
7386.90 1977
7387.71 2099
7388.53 2045
7389.34 1934
7390.15 1934
7390.96 1844
7391.77 1741
7392.58 1749
7393.39 1614
7394.21 1523
7395.02 1439
7395.83 1430
7396.64 1443
7397.45 1432
7398.27 1408
7399.08 1339
7399.89 1335
7400.70 1386
7401.51 1388
7402.33 1414
7403.14 1512
7403.95 1528
7404.76 1657
7405.57 1667
7406.39 1759
7407.20 1815
7408.01 1820
7408.82 1806
7409.64 1808
7410.45 1728
7411.26 1724
7412.07 1570
7412.89 1434
7413.70 1305
7414.51 1279
7415.32 1362
7416.14 1377
7416.95 1315
7417.76 1274
7418.58 1269
7419.39 1255
7420.20 1267
7421.02 1229
7421.83 1276
7422.64 1188
7423.45 1254
7424.27 1210
7425.08 1180
7425.89 1219
7426.71 1222
7427.52 1186
7428.33 1107
7429.15 1128
7429.96 1154
7430.78 1148
7431.59 1138
7432.40 1225
7433.22 1108
7434.03 1182
7434.84 1170
7435.66 1145
7436.47 1112
7437.29 1139
7438.10 1139
7438.91 1108
7439.73 1128
7440.54 1057
7441.36 1046
7442.17 1088
7442.99 1098
7443.80 1101
7444.61 1185
7445.43 1191
7446.24 1186
7447.06 1182
7447.87 1153
7448.69 1153
7449.50 1188
7450.32 1204
7451.13 1195
7451.95 1129
7452.76 1266
7453.58 1232
7454.39 1134
7455.21 1248
7456.02 1187
7456.84 1128
7457.65 1130
7458.47 1144
7459.28 1085
7460.10 1153
7460.91 1115
7461.73 1141
7462.54 1189
7463.36 1113
7464.17 1062
7464.99 1080
7465.80 1149
7466.62 1101
7467.44 1137
7468.25 1074
7469.07 1184
7469.88 1056
7470.70 1134
7471.51 1093
7472.33 1143
7473.15 1104
7473.96 1092
7474.78 1104
7475.59 1068
7476.41 1091
7477.23 1116
7478.04 1198
7478.86 1223
7479.67 1188
7480.49 1151
7481.31 1043
7482.12 1050
7482.94 1105
7483.76 1130
7484.57 1082
7485.39 1096
7486.21 1042
7487.02 1117
7487.84 1135
7488.66 1129
7489.47 1065
7490.29 1118
7491.11 1150
7491.92 1139
7492.74 1094
7493.56 1040
7494.38 1002
7495.19 1013
7496.01 1113
7496.83 1078
7497.64 1074
7498.46 1068
7499.28 1032
7500.10 993
7500.91 1046
7501.73 981
7502.55 1010
7503.37 1029
7504.18 1130
7505.00 1084
7505.82 1081
7506.64 1110
7507.46 1165
7508.27 1113
7509.09 1110
7509.91 1090
7510.73 1074
7511.55 1022
7512.36 1112
7513.18 1061
7514.00 984
7514.82 978
7515.64 996
7516.45 983
7517.27 1031
7518.09 1103
7518.91 1081
7519.73 1103
7520.55 1067
7521.37 1034
7522.18 1036
7523.00 1056
7523.82 1039
7524.64 1042
7525.46 1051
7526.28 1051
7527.10 1030
7527.92 1059
7528.74 1005
7529.55 1039
7530.37 1133
7531.19 1103
7532.01 1094
7532.83 1052
7533.65 1021
7534.47 1008
7535.29 1054
7536.11 1130
7536.93 1174
7537.75 1056
7538.57 1100
7539.39 1230
7540.21 1177
7541.03 1114
7541.84 1142
7542.66 1123
7543.48 1126
7544.30 1242
7545.12 1170
7545.94 1143
7546.76 1158
7547.58 1167
7548.40 1161
7549.22 1149
7550.04 1156
7550.86 1178
7551.68 1148
7552.51 1193
7553.33 1186
7554.15 1217
7554.97 1208
7555.79 1105
7556.61 1101
7557.43 1075
7558.25 1092
7559.07 1065
7559.89 1165
7560.71 1181
7561.53 1153
7562.35 1156
7563.17 1162
7563.99 1185
7564.81 1187
7565.64 1249
7566.46 1262
7567.28 1290
7568.10 1261
7568.92 1293
7569.74 1267
7570.56 1230
7571.38 1281
7572.21 1277
7573.03 1126
7573.85 1252
7574.67 1263
7575.49 1216
7576.31 1183
7577.13 1234
7577.96 1215
7578.78 1217
7579.60 1253
7580.42 1189
7581.24 1203
7582.07 1152
7582.89 1267
7583.71 1204
7584.53 1267
7585.35 1303
7586.18 1236
7587.00 1275
7587.82 1184
7588.64 1175
7589.46 1273
7590.29 1358
7591.11 1222
7591.93 1178
7592.75 1294
7593.58 1377
7594.40 1309
7595.22 1274
7596.04 1385
7596.87 1392
7597.69 1373
7598.51 1288
7599.34 1409
7600.16 1375
7600.98 1257
7601.80 1297
7602.63 1339
7603.45 1358
7604.27 1352
7605.10 1387
7605.92 1471
7606.74 1393
7607.57 1509
7608.39 1620
7609.21 1592
7610.04 1743
7610.86 1818
7611.68 1821
7612.51 1843
7613.33 1693
7614.15 1776
7614.98 1675
7615.80 1559
7616.62 1571
7617.45 1445
7618.27 1443
7619.10 1438
7619.92 1387
7620.74 1378
7621.57 1376
7622.39 1481
7623.22 1496
7624.04 1421
7624.86 1395
7625.69 1473
7626.51 1522
7627.34 1532
7628.16 1448
7628.99 1426
7629.81 1465
7630.64 1341
7631.46 1268
7632.28 1388
7633.11 1462
7633.93 1435
7634.76 1517
7635.58 1584
7636.41 1645
7637.23 1822
7638.06 1767
7638.88 1936
7639.71 1840
7640.53 1748
7641.36 1683
7642.18 1564
7643.01 1526
7643.83 1402
7644.66 1413
7645.48 1345
7646.31 1253
7647.14 1124
7647.96 1170
7648.79 1188
7649.61 1152
7650.44 1149
7651.26 1167
7652.09 1204
7652.91 1136
7653.74 1199
7654.57 1123
7655.39 1224
7656.22 1176
7657.04 1196
7657.87 1112
7658.70 1059
7659.52 1067
7660.35 1090
7661.17 1068
7662.00 1027
7662.83 1035
7663.65 1074
7664.48 1061
7665.31 1089
7666.13 1014
7666.96 1072
7667.79 1118
7668.61 983
7669.44 1022
7670.27 952
7671.09 1029
7671.92 1025
7672.75 1032
7673.57 1030
7674.40 964
7675.23 966
7676.05 1030
7676.88 989
7677.71 1034
7678.53 1042
7679.36 976
7680.19 1023
7681.02 979
7681.84 1006
7682.67 1042
7683.50 982
7684.33 1010
7685.15 990
7685.98 906
7686.81 916
7687.64 968
7688.46 925
7689.29 998
7690.12 999
7690.95 1024
7691.77 998
7692.60 1018
7693.43 1013
7694.26 988
7695.09 966
7695.91 1019
7696.74 1068
7697.57 977
7698.40 918
7699.23 987
7700.06 1037
7700.88 916
7701.71 938
7702.54 972
7703.37 1053
7704.20 1017
7705.03 993
7705.85 961
7706.68 1026
7707.51 1061
7708.34 1018
7709.17 1042
7710.00 1046
7710.83 1007
7711.66 978
7712.48 922
7713.31 1032
7714.14 1034
7714.97 1016
7715.80 963
7716.63 995
7717.46 969
7718.29 908
7719.12 958
7719.95 945
7720.78 992
7721.61 924
7722.44 963
7723.27 969
7724.09 926
7724.92 953
7725.75 1014
7726.58 898
7727.41 881
7728.24 897
7729.07 920
7729.90 986
7730.73 906
7731.56 987
7732.39 895
7733.22 896
7734.05 960
7734.88 922
7735.71 932
7736.54 896
7737.37 859
7738.20 942
7739.03 890
7739.86 888
7740.70 860
7741.53 839
7742.36 864
7743.19 849
7744.02 850
7744.85 839
7745.68 875
7746.51 950
7747.34 928
7748.17 864
7749.00 936
7749.83 967
7750.66 993
7751.50 1053
7752.33 1094
7753.16 1174
7753.99 1272
7754.82 1251
7755.65 1386
7756.48 1333
7757.31 1286
7758.15 1167
7758.98 1140
7759.81 1060
7760.64 980
7761.47 985
7762.30 906
7763.13 954
7763.97 856
7764.80 884
7765.63 883
7766.46 926
7767.29 925
7768.13 852
7768.96 854
7769.79 894
7770.62 950
7771.45 978
7772.29 998
7773.12 948
7773.95 972
7774.78 942
7775.62 945
7776.45 892
7777.28 837
7778.11 844
7778.95 866
7779.78 893
7780.61 859
7781.44 829
7782.28 866
7783.11 876
7783.94 891
7784.77 874
7785.61 895
7786.44 917
7787.27 884
7788.11 931
7788.94 929
7789.77 927
7790.61 866
7791.44 961
7792.27 960
7793.10 954
7793.94 890
7794.77 886
7795.60 977
7796.44 891
7797.27 897
7798.11 895
7798.94 893
7799.77 904
7800.61 865
7801.44 956
7802.27 972
7803.11 917
7803.94 917
7804.78 967
7805.61 968
7806.44 952
7807.28 912
7808.11 972
7808.95 920
7809.78 947
7810.61 970
7811.45 936
7812.28 1005
7813.12 961
7813.95 924
7814.79 995
7815.62 1002
7816.45 993
7817.29 931
7818.12 946
7818.96 931
7819.79 1004
7820.63 960
7821.46 991
7822.30 1029
7823.13 1008
7823.97 1014
7824.80 1085
7825.64 1053
7826.47 1022
7827.31 971
7828.14 1068
7828.98 999
7829.81 987
7830.65 1123
7831.48 1041
7832.32 1093
7833.15 1089
7833.99 1104
7834.83 1100
7835.66 1130
7836.50 1132
7837.33 1069
7838.17 1093
7839.00 1089
7839.84 1070
7840.68 1022
7841.51 1071
7842.35 1032
7843.18 1096
7844.02 1010
7844.86 1032
7845.69 1030
7846.53 1008
7847.36 1053
7848.20 988
7849.04 1006
7849.87 1059
7850.71 1035
7851.55 1058
7852.38 987
7853.22 965
7854.05 928
7854.89 928
7855.73 933
7856.56 956
7857.40 951
7858.24 892
7859.08 894
7859.91 898
7860.75 900
7861.59 843
7862.42 866
7863.26 823
7864.10 928
7864.93 905
7865.77 935
7866.61 932
7867.45 908
7868.28 901
7869.12 855
7869.96 855
7870.80 886
7871.63 866
7872.47 943
7873.31 876
7874.15 917
7874.98 888
7875.82 829
7876.66 897
7877.50 868
7878.33 867
7879.17 931
7880.01 862
7880.85 913
7881.69 947
7882.52 882
7883.36 973
7884.20 969
7885.04 871
7885.88 901
7886.71 917
7887.55 950
7888.39 912
7889.23 870
7890.07 950
7890.91 959
7891.75 930
7892.58 969
7893.42 950
7894.26 865
7895.10 924
7895.94 862
7896.78 883
7897.62 955
7898.46 939
7899.29 888
7900.13 909
7900.97 925
7901.81 958
7902.65 876
7903.49 932
7904.33 993
7905.17 1027
7906.01 1007
7906.85 955
7907.69 1009
7908.53 1031
7909.37 951
7910.21 1004
7911.04 1072
7911.88 1008
7912.72 994
7913.56 914
7914.40 900
7915.24 965
7916.08 932
7916.92 977
7917.76 962
7918.60 940
7919.44 996
7920.28 1087
7921.12 1090
7921.96 1200
7922.80 1249
7923.64 1381
7924.48 1350
7925.32 1308
7926.16 1277
7927.01 1237
7927.85 1245
7928.69 1163
7929.53 1166
7930.37 1082
7931.21 981
7932.05 979
7932.89 966
7933.73 955
7934.57 900
7935.41 971
7936.25 1003
7937.09 891
7937.93 905
7938.78 881
7939.62 934
7940.46 931
7941.30 921
7942.14 894
7942.98 925
7943.82 930
7944.66 902
7945.51 829
7946.35 878
7947.19 803
7948.03 858
7948.87 853
7949.71 848
7950.56 891
7951.40 880
7952.24 810
7953.08 800
7953.92 846
7954.76 897
7955.61 975
7956.45 969
7957.29 1008
7958.13 925
7958.97 902
7959.82 922
7960.66 984
7961.50 938
7962.34 962
7963.19 1017
7964.03 923
7964.87 908
7965.71 874
7966.56 841
7967.40 852
7968.24 854
7969.08 802
7969.93 808
7970.77 795
7971.61 929
7972.45 977
7973.30 893
7974.14 945
7974.98 899
7975.83 896
7976.67 885
7977.51 849
7978.36 853
7979.20 896
7980.04 881
7980.89 829
7981.73 830
7982.57 894
7983.42 914
7984.26 965
7985.10 1002
7985.95 845
7986.79 803
7987.63 886
7988.48 900
7989.32 858
7990.16 849
7991.01 871
7991.85 855
7992.70 870
7993.54 826
7994.38 733
7995.23 774
7996.07 825
7996.92 887
7997.76 824
7998.60 843
7999.45 817
8000.29 884
8001.14 916
8001.98 792
8002.83 787
8003.67 811
8004.52 780
8005.36 827
8006.20 777
8007.05 776
8007.89 846
8008.74 797
8009.58 779
8010.43 731
8011.27 758
8012.12 727
8012.96 860
8013.81 780
8014.65 793
8015.50 787
8016.34 823
8017.19 816
8018.03 855
8018.88 887
8019.72 828
8020.57 842
8021.42 756
8022.26 800
8023.11 790
8023.95 799
8024.80 820
8025.64 738
8026.49 725
8027.33 813
8028.18 794
8029.03 760
8029.87 723
8030.72 778
8031.56 826
8032.41 703
8033.26 845
8034.10 810
8034.95 796
8035.79 761
8036.64 807
8037.49 816
8038.33 797
8039.18 836
8040.03 811
8040.87 718
8041.72 804
8042.57 765
8043.41 781
8044.26 766
8045.11 816
8045.95 789
8046.80 793
8047.65 808
8048.49 810
8049.34 801
8050.19 820
8051.03 818
8051.88 752
8052.73 776
8053.58 844
8054.42 776
8055.27 784
8056.12 821
8056.96 790
8057.81 773
8058.66 824
8059.51 857
8060.35 832
8061.20 803
8062.05 739
8062.90 745
8063.74 792
8064.59 751
8065.44 713
8066.29 724
8067.14 734
8067.98 742
8068.83 770
8069.68 748
8070.53 750
8071.38 801
8072.22 763
8073.07 808
8073.92 805
8074.77 758
8075.62 712
8076.46 794
8077.31 794
8078.16 778
8079.01 776
8079.86 800
8080.71 786
8081.56 736
8082.40 768
8083.25 755
8084.10 697
8084.95 712
8085.80 719
8086.65 704
8087.50 707
8088.35 754
8089.19 767
8090.04 747
8090.89 783
8091.74 788
8092.59 771
8093.44 751
8094.29 778
8095.14 729
8095.99 739
8096.84 796
8097.69 688
8098.54 741
8099.39 828
8100.24 798
8101.09 749
8101.94 737
8102.79 728
8103.63 724
8104.48 718
8105.33 818
8106.18 760
8107.03 766
8107.88 771
8108.73 802
8109.58 767
8110.43 770
8111.28 733
8112.14 788
8112.99 726
8113.84 750
8114.69 778
8115.54 755
8116.39 754
8117.24 758
8118.09 702
8118.94 765
8119.79 734
8120.64 660
8121.49 678
8122.34 672
8123.19 768
8124.04 756
8124.89 688
8125.74 772
8126.60 806
8127.45 785
8128.30 805
8129.15 761
8130.00 729
8130.85 750
8131.70 733
8132.55 687
8133.40 733
8134.26 719
8135.11 771
8135.96 765
8136.81 789
8137.66 735
8138.51 738
8139.37 764
8140.22 737
8141.07 769
8141.92 771
8142.77 766
8143.62 733
8144.48 765
8145.33 796
8146.18 774
8147.03 778
8147.88 759
8148.74 798
8149.59 788
8150.44 770
8151.29 732
8152.15 716
8153.00 760
8153.85 718
8154.70 747
8155.56 808
8156.41 850
8157.26 875
8158.11 762
8158.97 847
8159.82 839
8160.67 838
8161.52 879
8162.38 922
8163.23 896
8164.08 795
8164.94 816
8165.79 821
8166.64 796
8167.49 831
8168.35 749
8169.20 819
8170.05 753
8170.91 753
8171.76 809
8172.61 800
8173.47 804
8174.32 836
8175.17 753
8176.03 754
8176.88 694
8177.74 677
8178.59 713
8179.44 717
8180.30 689
8181.15 703
8182.00 825
8182.86 794
8183.71 790
8184.57 782
8185.42 694
8186.27 739
8187.13 722
8187.98 758
8188.84 722
8189.69 675
8190.55 730
8191.40 727
8192.25 688
8193.11 680
8193.96 682
8194.82 669
8195.67 640
8196.53 642
8197.38 691
8198.24 702
8199.09 689
8199.95 693
8200.80 718
8201.66 694
8202.51 760
8203.37 717
8204.22 710
8205.08 704
8205.93 712
8206.79 647
8207.64 659
8208.50 700
8209.35 683
8210.21 726
8211.06 738
8211.92 735
8212.77 721
8213.63 756
8214.48 733
8215.34 728
8216.20 724
8217.05 683
8217.91 673
8218.76 664
8219.62 694
8220.48 806
8221.33 756
8222.19 782
8223.04 735
8223.90 761
8224.76 795
8225.61 714
8226.47 773
8227.32 773
8228.18 783
8229.04 885
8229.89 901
8230.75 936
8231.61 878
8232.46 886
8233.32 811
8234.18 780
8235.03 817
8235.89 810
8236.75 815
8237.60 769
8238.46 804
8239.32 758
8240.17 761
8241.03 732
8241.89 690
8242.74 694
8243.60 708
8244.46 693
8245.32 747
8246.17 741
8247.03 730
8247.89 731
8248.74 655
8249.60 743
8250.46 743
8251.32 687
8252.17 617
8253.03 683
8253.89 693
8254.75 719
8255.60 611
8256.46 661
8257.32 727
8258.18 723
8259.04 657
8259.89 646
8260.75 665
8261.61 702
8262.47 722
8263.33 690
8264.18 710
8265.04 670
8265.90 698
8266.76 694
8267.62 687
8268.48 694
8269.33 708
8270.19 709
8271.05 692
8271.91 720
8272.77 765
8273.63 615
8274.49 658
8275.34 682
8276.20 723
8277.06 661
8277.92 649
8278.78 692
8279.64 665
8280.50 730
8281.36 646
8282.22 596
8283.08 707
8283.93 694
8284.79 681
8285.65 686
8286.51 706
8287.37 720
8288.23 782
8289.09 753
8289.95 732
8290.81 684
8291.67 712
8292.53 780
8293.39 690
8294.25 709
8295.11 687
8295.97 787
8296.83 754
8297.69 726
8298.55 677
8299.41 713
8300.27 723
8301.13 735
8301.99 702
8302.85 719
8303.71 684
8304.57 671
8305.43 693
8306.29 738
8307.15 698
8308.01 742
8308.87 736
8309.73 702
8310.59 718
8311.45 700
8312.31 732
8313.17 745
8314.03 672
8314.90 717
8315.76 759
8316.62 726
8317.48 711
8318.34 706
8319.20 677
8320.06 725
8320.92 719
8321.78 752
8322.64 725
8323.51 747
8324.37 736
8325.23 716
8326.09 688
8326.95 783
8327.81 712
8328.67 690
8329.54 716
8330.40 701
8331.26 680
8332.12 693
8332.98 689
8333.84 752
8334.71 732
8335.57 741
8336.43 768
8337.29 687
8338.15 786
8339.02 751
8339.88 713
8340.74 720
8341.60 739
8342.46 696
8343.33 727
8344.19 739
8345.05 691
8345.91 744
8346.78 722
8347.64 754
8348.50 746
8349.36 743
8350.23 777
8351.09 734
8351.95 713
8352.81 723
8353.68 784
8354.54 794
8355.40 809
8356.27 744
8357.13 702
8357.99 835
8358.86 853
8359.72 860
8360.58 851
8361.44 813
8362.31 851
8363.17 793
8364.03 818
8364.90 830
8365.76 772
8366.63 781
8367.49 779
8368.35 802
8369.22 816
8370.08 770
8370.94 786
8371.81 789
8372.67 797
8373.53 829
8374.40 765
8375.26 784
8376.13 838
8376.99 781
8377.85 734
8378.72 783
8379.58 833
8380.45 838
8381.31 781
8382.18 786
8383.04 859
8383.90 802
8384.77 835
8385.63 848
8386.50 855
8387.36 826
8388.23 861
8389.09 850
8389.96 790
8390.82 792
8391.69 918
8392.55 874
8393.42 828
8394.28 861
8395.15 840
8396.01 862
8396.88 871
8397.74 893
8398.61 951
8399.47 867
8400.34 897
8401.20 859
8402.07 806
8402.93 844
8403.80 913
8404.66 973
8405.53 980
8406.39 971
8407.26 920
8408.12 945
8408.99 897
8409.86 910
8410.72 916
8411.59 969
8412.45 889
8413.32 950
8414.19 971
8415.05 935
8415.92 961
8416.78 996
8417.65 956
8418.52 968
8419.38 1011
8420.25 1057
8421.11 1110
8421.98 1123
8422.85 1003
8423.71 1088
8424.58 1096
8425.45 1073
8426.31 1073
8427.18 1121
8428.05 1097
8428.91 1161
8429.78 1132
8430.65 1028
8431.51 1081
8432.38 1156
8433.25 1131
8434.11 1117
8434.98 1169
8435.85 1205
8436.72 1256
8437.58 1179
8438.45 1222
8439.32 1248
8440.18 1182
8441.05 1307
8441.92 1397
8442.79 1223
8443.65 1272
8444.52 1349
8445.39 1340
8446.26 1327
8447.12 1426
8447.99 1399
8448.86 1445
8449.73 1422
8450.60 1457
8451.46 1452
8452.33 1466
8453.20 1493
8454.07 1442
8454.94 1502
8455.80 1528
8456.67 1594
8457.54 1622
8458.41 1730
8459.28 1880
8460.14 2104
8461.01 2458
8461.88 2700
8462.75 3042
8463.62 3282
8464.49 3343
8465.36 3319
8466.22 3145
8467.09 2950
8467.96 2657
8468.83 2317
8469.70 2015
8470.57 1773
8471.44 1748
8472.31 1621
8473.17 1477
8474.04 1350
8474.91 1328
8475.78 1328
8476.65 1249
8477.52 1269
8478.39 1270
8479.26 1226
8480.13 1193
8481.00 1246
8481.87 1297
8482.74 1212
8483.61 1168
8484.48 1206
8485.34 1159
8486.21 1213
8487.08 1179
8487.95 1121
8488.82 1129
8489.69 1152
8490.56 1111
8491.43 1171
8492.30 1214
8493.17 1209
8494.04 1158
8494.91 1173
8495.78 1127
8496.65 1119
8497.52 1206
8498.39 1174
8499.26 1175
8500.13 1193
8501.01 1244
8501.88 1191
8502.75 1208
8503.62 1299
8504.49 1234
8505.36 1201
8506.23 1137
8507.10 1136
8507.97 1131
8508.84 1086
8509.71 1106
8510.58 1117
8511.45 1073
8512.32 1092
8513.20 1102
8514.07 1131
8514.94 1116
8515.81 1138
8516.68 1192
8517.55 1174
8518.42 1116
8519.29 1204
8520.17 1221
8521.04 1247
8521.91 1147
8522.78 1181
8523.65 1264
8524.52 1273
8525.39 1232
8526.27 1240
8527.14 1201
8528.01 1222
8528.88 1182
8529.75 1265
8530.63 1239
8531.50 1182
8532.37 1212
8533.24 1178
8534.11 1216
8534.99 1238
8535.86 1287
8536.73 1254
8537.60 1260
8538.47 1217
8539.35 1271
8540.22 1246
8541.09 1254
8541.96 1336
8542.84 1253
8543.71 1233
8544.58 1159
8545.46 1247
8546.33 1236
8547.20 1221
8548.07 1185
8548.95 1217
8549.82 1182
8550.69 1129
8551.57 1148
8552.44 1134
8553.31 1048
8554.18 1138
8555.06 1058
8555.93 996
8556.80 1122
8557.68 1178
8558.55 1152
8559.42 1168
8560.30 1129
8561.17 1226
8562.04 1265
8562.92 1281
8563.79 1177
8564.67 1148
8565.54 1155
8566.41 1147
8567.29 1082
8568.16 1038
8569.03 1045
8569.91 1116
8570.78 1083
8571.66 1012
8572.53 1009
8573.40 1001
8574.28 1069
8575.15 1027
8576.03 994
8576.90 1033
8577.78 1032
8578.65 1086
8579.52 1056
8580.40 1021
8581.27 1096
8582.15 1017
8583.02 1071
8583.90 1047
8584.77 984
8585.65 1033
8586.52 1037
8587.40 946
8588.27 993
8589.15 1039
8590.02 1052
8590.90 1092
8591.77 1011
8592.65 1020
8593.52 1110
8594.40 1062
8595.27 1061
8596.15 1016
8597.02 1005
8597.90 1108
8598.77 1069
8599.65 1082
8600.52 1034
8601.40 1038
8602.28 1063
8603.15 1181
8604.03 1092
8604.90 1073
8605.78 1131
8606.65 1169
8607.53 1127
8608.41 1064
8609.28 1170
8610.16 1113
8611.03 1110
8611.91 1128
8612.79 1144
8613.66 1109
8614.54 1139
8615.41 1186
8616.29 1178
8617.17 1203
8618.04 1256
8618.92 1206
8619.80 1242
8620.67 1225
8621.55 1236
8622.43 1139
8623.30 1110
8624.18 1155
8625.06 1124
8625.93 1270
8626.81 1149
8627.69 1161
8628.56 1139
8629.44 1196
8630.32 1211
8631.20 1224
8632.07 1146
8632.95 1279
8633.83 1304
8634.70 1297
8635.58 1273
8636.46 1354
8637.34 1406
8638.21 1333
8639.09 1331
8639.97 1359
8640.85 1363
8641.72 1317
8642.60 1329
8643.48 1279
8644.36 1241
8645.23 1218
8646.11 1246
8646.99 1255
8647.87 1321
8648.75 1388
8649.62 1310
8650.50 1383
8651.38 1330
8652.26 1377
8653.14 1386
8654.01 1425
8654.89 1420
8655.77 1501
8656.65 1398
8657.53 1488
8658.41 1464
8659.29 1465
8660.16 1490
8661.04 1463
8661.92 1548
8662.80 1467
8663.68 1411
8664.56 1509
8665.44 1466
8666.31 1504
8667.19 1467
8668.07 1438
8668.95 1459
8669.83 1569
8670.71 1554
8671.59 1438
8672.47 1466
8673.35 1582
8674.23 1591
8675.11 1586
8675.99 1658
8676.86 1606
8677.74 1673
8678.62 1763
8679.50 1755
8680.38 1781
8681.26 1827
8682.14 1957
8683.02 1951
8683.90 2026
8684.78 1936
8685.66 1993
8686.54 1877
8687.42 1833
8688.30 1800
8689.18 1797
8690.06 1771
8690.94 1770
8691.82 1755
8692.70 1806
8693.58 1773
8694.46 1929
8695.34 2079
8696.22 2189
8697.10 2549
8697.98 2757
8698.86 3091
8699.74 3449
8700.62 3557
8701.51 3615
8702.39 3414
8703.27 3220
8704.15 2930
8705.03 2646
8705.91 2476
8706.79 2159
8707.67 2032
8708.55 1818
8709.43 1721
8710.31 1560
8711.20 1562
8712.08 1492
8712.96 1587
8713.84 1603
8714.72 1544
8715.60 1527
8716.48 1497
8717.36 1574
8718.25 1508
8719.13 1523
8720.01 1466
8720.89 1351
8721.77 1325
8722.65 1359
8723.54 1390
8724.42 1505
8725.30 1335
8726.18 1372
8727.06 1466
8727.95 1468
8728.83 1481
8729.71 1517
8730.59 1485
8731.47 1465
8732.36 1537
8733.24 1531
8734.12 1597
8735.00 1570
8735.89 1505
8736.77 1576
8737.65 1550
8738.53 1596
8739.42 1591
8740.30 1604
8741.18 1571
8742.06 1663
8742.95 1622
8743.83 1687
8744.71 1644
8745.59 1576
8746.48 1587
8747.36 1565
8748.24 1543
8749.13 1652
8750.01 1600
8750.89 1642
8751.78 1580
8752.66 1655
8753.54 1609
8754.43 1526
8755.31 1663
8756.19 1685
8757.08 1638
8757.96 1690
8758.84 1668
8759.73 1722
8760.61 1727
8761.49 1745
8762.38 1849
8763.26 1859
8764.15 1770
8765.03 1720
8765.91 1737
8766.80 1771
8767.68 1843
8768.57 1763
8769.45 1784
8770.33 1872
8771.22 1858
8772.10 1858
8772.99 1855
8773.87 1879
8774.75 1957
8775.64 1932
8776.52 1859
8777.41 2019
8778.29 1925
8779.18 1860
8780.06 1883
8780.95 1921
8781.83 1870
8782.72 1825
8783.60 1915
8784.49 2009
8785.37 2153
8786.26 2282
8787.14 2398
8788.03 2718
8788.91 2775
8789.80 2977
8790.68 2976
8791.57 2949
8792.45 2880
8793.34 2678
8794.22 2602
8795.11 2429
8795.99 2094
8796.88 2017
8797.76 2009
8798.65 1928
8799.53 1845
8800.42 1943
8801.31 2092
8802.19 2176
8803.08 2184
8803.96 2340
8804.85 2559
8805.74 2712
8806.62 2598
8807.51 2706
8808.39 2496
8809.28 2435
8810.17 2279
8811.05 2046
8811.94 1914
8812.82 1895
8813.71 1756
8814.60 1752
8815.48 1706
8816.37 1777
8817.26 1826
8818.14 1835
8819.03 1892
8819.92 1909
8820.80 1886
8821.69 2081
8822.58 2047
8823.46 1991
8824.35 1903
8825.24 1867
8826.12 1738
8827.01 1754
8827.90 1738
8828.78 1698
8829.67 1610
8830.56 1541
8831.45 1528
8832.33 1523
8833.22 1562
8834.11 1649
8835.00 1674
8835.88 1617
8836.77 1709
8837.66 1672
8838.55 1762
8839.43 1673
8840.32 1627
8841.21 1609
8842.10 1511
8842.98 1502
8843.87 1460
8844.76 1476
8845.65 1447
8846.54 1443
8847.42 1433
8848.31 1423
8849.20 1467
8850.09 1477
8850.98 1541
8851.86 1458
8852.75 1435
8853.64 1487
8854.53 1469
8855.42 1431
8856.31 1419
8857.19 1459
8858.08 1514
8858.97 1428
8859.86 1410
8860.75 1420
8861.64 1409
8862.53 1400
8863.42 1399
8864.30 1313
8865.19 1314
8866.08 1358
8866.97 1329
8867.86 1372
8868.75 1305
8869.64 1419
8870.53 1412
8871.42 1369
8872.31 1345
8873.20 1344
8874.08 1336
8874.97 1337
8875.86 1293
8876.75 1247
8877.64 1315
8878.53 1202
8879.42 1167
8880.31 1135
8881.20 1150
8882.09 1205
8882.98 1160
8883.87 1135
8884.76 1236
8885.65 1193
8886.54 1150
8887.43 1147
8888.32 1111
8889.21 1129
8890.10 1184
8890.99 1148
8891.88 1200
8892.77 1141
8893.66 1072
8894.55 1051
8895.44 986
8896.33 1011
8897.22 1039
8898.11 1049
8899.00 1050
8899.90 1066
8900.79 1073
8901.68 1058
8902.57 1011
8903.46 985
8904.35 961
8905.24 945
8906.13 955
8907.02 964
8907.91 1002
8908.80 954
8909.70 947
8910.59 942
8911.48 906
8912.37 950
8913.26 919
8914.15 998
8915.04 959
8915.93 939
8916.83 973
8917.72 946
8918.61 898
8919.50 923
8920.39 917
8921.28 947
8922.18 953
8923.07 920
8923.96 912
8924.85 900
8925.74 863
8926.64 910
8927.53 833
8928.42 871
8929.31 805
8930.20 795
8931.10 859
8931.99 854
8932.88 889
8933.77 841
8934.67 828
8935.56 766
8936.45 833
8937.34 819
8938.24 828
8939.13 787
8940.02 781
8940.91 757
8941.81 740
8942.70 766
8943.59 828
8944.49 787
8945.38 842
8946.27 824
8947.16 777
8948.06 799
8948.95 837
8949.84 765
8950.74 815
8951.63 837
8952.52 793
8953.42 868
8954.31 766
8955.20 759
8956.10 775
8956.99 749
8957.88 769
8958.78 799
8959.67 746
8960.56 772
8961.46 808
8962.35 790
8963.25 817
8964.14 817
8965.03 773
8965.93 814
8966.82 833
8967.72 789
8968.61 755
8969.50 797
8970.40 735
8971.29 772
8972.19 752
8973.08 734
8973.98 742
8974.87 792
8975.76 752
8976.66 803
8977.55 783
8978.45 746
8979.34 777
8980.24 829
8981.13 746
8982.03 729
8982.92 699
8983.82 730
8984.71 755
8985.61 706
8986.50 726
8987.40 728
8988.29 707
8989.19 678
8990.08 694
8990.98 700
8991.87 651
8992.77 714
8993.66 714
8994.56 758
8995.45 744
8996.35 770
8997.24 709
8998.14 707
8999.04 678
8999.93 702
9000.83 681
9001.72 671
9002.62 647
9003.51 641
9004.41 656
9005.31 632
9006.20 673
9007.10 703
9007.99 693
9008.89 720
9009.79 636
9010.68 643
9011.58 695
9012.48 735
9013.37 656
9014.27 667
9015.16 640
9016.06 678
9016.96 700
9017.85 670
9018.75 654
9019.65 673
9020.54 670
9021.44 680
9022.34 674
9023.23 591
9024.13 613
9025.03 701
9025.93 705
9026.82 625
9027.72 592
9028.62 682
9029.51 667
9030.41 626
9031.31 588
9032.21 642
9033.10 624
9034.00 618
9034.90 634
9035.79 624
9036.69 640
9037.59 628
9038.49 619
9039.38 630
9040.28 630
9041.18 594
9042.08 660
9042.98 645
9043.87 624
9044.77 561
9045.67 613
9046.57 645
9047.47 644
9048.36 570
9049.26 641
9050.16 635
9051.06 702
9051.96 624
9052.85 576
9053.75 587
9054.65 575
9055.55 596
9056.45 651
9057.35 625
9058.25 648
9059.14 633
9060.04 616
9060.94 662
9061.84 613
9062.74 614
9063.64 632
9064.54 624
9065.44 580
9066.33 658
9067.23 658
9068.13 621
9069.03 677
9069.93 590
9070.83 612
9071.73 673
9072.63 658
9073.53 664
9074.43 656
9075.33 667
9076.23 587
9077.13 591
9078.03 668
9078.92 660
9079.82 678
9080.72 642
9081.62 592
9082.52 592
9083.42 607
9084.32 612
9085.22 562
9086.12 618
9087.02 608
9087.92 604
9088.82 622
9089.72 587
9090.62 567
9091.52 652
9092.42 605
9093.32 561
9094.22 588
9095.12 633
9096.03 682
9096.93 650
9097.83 590
9098.73 529
9099.63 639
9100.53 642
9101.43 604
9102.33 595
9103.23 611
9104.13 633
9105.03 590
9105.93 572
9106.83 611
9107.74 626
9108.64 616
9109.54 591
9110.44 591
9111.34 562
9112.24 588
9113.14 593
9114.04 618
9114.94 622
9115.85 536
9116.75 579
9117.65 574
9118.55 562
9119.45 617
9120.35 548
9121.26 591
9122.16 646
9123.06 649
9123.96 623
9124.86 563
9125.77 584
9126.67 551
9127.57 586
9128.47 610
9129.37 602
9130.28 605
9131.18 545
9132.08 600
9132.98 573
9133.88 581
9134.79 584
9135.69 607
9136.59 582
9137.49 559
9138.40 587
9139.30 642
9140.20 616
9141.10 566
9142.01 573
9142.91 555
9143.81 609
9144.72 581
9145.62 599
9146.52 526
9147.42 599
9148.33 606
9149.23 566
9150.13 648
9151.04 621
9151.94 604
9152.84 594
9153.75 588
9154.65 580
9155.55 647
9156.46 643
9157.36 635
9158.26 553
9159.17 557
9160.07 599
9160.97 582
9161.88 550
9162.78 557
9163.69 619
9164.59 582
9165.49 626
9166.40 614
9167.30 587
9168.21 566
9169.11 562
9170.01 589
9170.92 626
9171.82 592
9172.73 553
9173.63 568
9174.53 583
9175.44 566
9176.34 625
9177.25 557
9178.15 531
9179.06 573
9179.96 587
9180.87 606
9181.77 557
9182.68 566
9183.58 596
9184.49 628
9185.39 628
9186.30 649
9187.20 652
9188.11 589
9189.01 596
9189.92 607
9190.82 626
9191.73 588
9192.63 588
9193.54 592
9194.44 575
9195.35 659
9196.25 612
9197.16 661
9198.06 658
9198.97 598
9199.87 676
9200.78 620
9201.69 624
9202.59 611
9203.50 621
9204.40 613
9205.31 622
9206.21 685
9207.12 626
9208.03 636
9208.93 669
9209.84 631
9210.74 665
9211.65 686
9212.56 681
9213.46 609
9214.37 649
9215.28 627
9216.18 612
9217.09 600
9218.00 631
9218.90 634
9219.81 644
9220.72 672
9221.62 608
9222.53 621
9223.44 605
9224.34 596
9225.25 604
9226.16 597
9227.06 649
9227.97 618
9228.88 677
9229.78 627
9230.69 597
9231.60 605
9232.51 675
9233.41 564
9234.32 590
9235.23 627
9236.13 612
9237.04 590
9237.95 594
9238.86 642
9239.76 633
9240.67 589
9241.58 615
9242.49 630
9243.39 561
9244.30 561
9245.21 624
9246.12 604
9247.03 591
9247.93 557
9248.84 582
9249.75 593
9250.66 540
9251.57 592
9252.47 574
9253.38 606
9254.29 544
9255.20 532
9256.11 562
9257.02 570
9257.92 613
9258.83 572
9259.74 510
9260.65 550
9261.56 566
9262.47 600
9263.38 538
9264.28 608
9265.19 612
9266.10 595
9267.01 626
9267.92 584
9268.83 568
9269.74 624
9270.65 626
9271.56 564
9272.47 657
9273.37 632
9274.28 563
9275.19 547
9276.10 616
9277.01 636
9277.92 545
9278.83 610
9279.74 604
9280.65 597
9281.56 631
9282.47 642
9283.38 664
9284.29 654
9285.20 629
9286.11 627
9287.02 601
9287.93 636
9288.84 617
9289.75 604
9290.66 601
9291.57 629
9292.48 616
9293.39 578
9294.30 591
9295.21 606
9296.12 594
9297.03 628
9297.94 617
9298.85 610
9299.76 633
9300.67 605
9301.58 595
9302.49 588
9303.40 601
9304.31 639
9305.23 688
9306.14 654
9307.05 639
9307.96 614
9308.87 609
9309.78 548
9310.69 583
9311.60 556
9312.51 594
9313.42 585
9314.34 544
9315.25 587
9316.16 705
9317.07 651
9317.98 667
9318.89 632
9319.80 647
9320.72 673
9321.63 601
9322.54 600
9323.45 643
9324.36 640
9325.27 657
9326.19 602
9327.10 583
9328.01 580
9328.92 641
9329.83 668
9330.74 611
9331.66 586
9332.57 646
9333.48 627
9334.39 586
9335.31 579
9336.22 594
9337.13 653
9338.04 616
9338.96 640
9339.87 567
9340.78 640
9341.69 661
9342.61 650
9343.52 616
9344.43 630
9345.34 666
9346.26 651
9347.17 639
9348.08 548
9348.99 629
9349.91 643
9350.82 586
9351.73 666
9352.65 660
9353.56 561
9354.47 576
9355.39 646
9356.30 639
9357.21 690
9358.13 693
9359.04 649
9359.95 629
9360.87 614
9361.78 664
9362.69 684
9363.61 648
9364.52 585
9365.43 623
9366.35 669
9367.26 633
9368.18 645
9369.09 730
9370.00 654
9370.92 686
9371.83 670
9372.75 693
9373.66 634
9374.57 622
9375.49 666
9376.40 703
9377.32 645
9378.23 662
9379.15 666
9380.06 660
9380.97 603
9381.89 675
9382.80 703
9383.72 682
9384.63 691
9385.55 641
9386.46 655
9387.38 649
9388.29 664
9389.21 656
9390.12 665
9391.04 653
9391.95 640
9392.87 651
9393.78 697
9394.70 736
9395.61 757
9396.53 718
9397.44 798
9398.36 769
9399.27 794
9400.19 835
9401.10 798
9402.02 763
9402.94 793
9403.85 834
9404.77 750
9405.68 810
9406.60 769
9407.51 764
9408.43 763
9409.35 800
9410.26 749
9411.18 713
9412.09 734
9413.01 738
9413.93 753
9414.84 760
9415.76 758
9416.67 736
9417.59 685
9418.51 673
9419.42 689
9420.34 685
9421.26 687
9422.17 720
9423.09 689
9424.01 646
9424.92 665
9425.84 702
9426.76 696
9427.67 705
9428.59 696
9429.51 726
9430.42 721
9431.34 771
9432.26 754
9433.17 737
9434.09 754
9435.01 681
9435.93 719
9436.84 738
9437.76 660
9438.68 641
9439.59 714
9440.51 702
9441.43 815
9442.35 807
9443.26 859
9444.18 784
9445.10 807
9446.02 818
9446.93 797
9447.85 754
9448.77 800
9449.69 820
9450.61 793
9451.52 691
9452.44 784
9453.36 787
9454.28 804
9455.20 834
9456.11 820
9457.03 856
9457.95 897
9458.87 937
9459.79 1040
9460.71 1045
9461.62 1139
9462.54 1168
9463.46 1150
9464.38 1167
9465.30 1080
9466.22 936
9467.14 888
9468.05 885
9468.97 906
9469.89 851
9470.81 801
9471.73 789
9472.65 742
9473.57 788
9474.49 767
9475.41 798
9476.32 701
9477.24 719
9478.16 796
9479.08 814
9480.00 743
9480.92 737
9481.84 762
9482.76 757
9483.68 744
9484.60 699
9485.52 732
9486.44 760
9487.36 763
9488.28 783
9489.20 813
9490.12 803
9491.04 780
9491.96 820
9492.88 852
9493.80 806
9494.72 735
9495.64 831
9496.56 819
9497.48 799
9498.40 813
9499.32 757
9500.24 736
9501.16 677
9502.08 705
9503.00 714
9503.92 742
9504.84 719
9505.76 680
9506.68 660
9507.60 723
9508.52 765
9509.44 687
9510.36 690
9511.28 674
9512.21 713
9513.13 686
9514.05 733
9514.97 726
9515.89 743
9516.81 693
9517.73 699
9518.65 683
9519.57 678
9520.50 727
9521.42 699
9522.34 700
9523.26 771
9524.18 755
9525.10 781
9526.02 766
9526.95 799
9527.87 722
9528.79 682
9529.71 732
9530.63 708
9531.55 809
9532.48 832
9533.40 817
9534.32 820
9535.24 837
9536.16 754
9537.09 803
9538.01 840
9538.93 789
9539.85 937
9540.77 851
9541.70 842
9542.62 857
9543.54 886
9544.46 843
9545.39 843
9546.31 861
9547.23 803
9548.15 794
9549.08 761
9550.00 715
9550.92 716
9551.85 721
9552.77 758
9553.69 776
9554.61 753
9555.54 739
9556.46 726
9557.38 810
9558.31 743
9559.23 780
9560.15 783
9561.08 756
9562.00 772
9562.92 794
9563.85 786
9564.77 782
9565.69 777
9566.62 737
9567.54 729
9568.46 746
9569.39 800
9570.31 776
9571.23 723
9572.16 749
9573.08 742
9574.01 740
9574.93 718
9575.85 754
9576.78 763
9577.70 785
9578.63 750
9579.55 667
9580.47 748
9581.40 796
9582.32 762
9583.25 736
9584.17 737
9585.10 697
9586.02 787
9586.94 756
9587.87 788
9588.79 772
9589.72 796
9590.64 755
9591.57 793
9592.49 770
9593.42 748
9594.34 811
9595.27 778
9596.19 747
9597.12 788
9598.04 801
9598.97 787
9599.89 832
9600.82 878
9601.74 743
9602.67 832
9603.59 849
9604.52 805
9605.44 742
9606.37 852
9607.29 832
9608.22 860
9609.15 844
9610.07 844
9611.00 874
9611.92 956
9612.85 858
9613.77 924
9614.70 842
9615.63 883
9616.55 863
9617.48 842
9618.40 854
9619.33 882
9620.26 894
9621.18 895
9622.11 928
9623.03 919
9623.96 882
9624.89 947
9625.81 963
9626.74 927
9627.67 893
9628.59 943
9629.52 950
9630.45 881
9631.37 923
9632.30 916
9633.23 958
9634.15 998
9635.08 974
9636.01 968
9636.93 1009
9637.86 1024
9638.79 1052
9639.71 1039
9640.64 1027
9641.57 994
9642.50 998
9643.42 1056
9644.35 1084
9645.28 1097
9646.21 1175
9647.13 1054
9648.06 1071
9648.99 1019
9649.92 1048
9650.84 1076
9651.77 1017
9652.70 1098
9653.63 1229
9654.55 1127
9655.48 1148
9656.41 1167
9657.34 1231
9658.26 1256
9659.19 1185
9660.12 1251
9661.05 1250
9661.98 1207
9662.91 1265
9663.83 1290
9664.76 1283
9665.69 1232
9666.62 1239
9667.55 1225
9668.48 1163
9669.40 1210
9670.33 1124
9671.26 1174
9672.19 1204
9673.12 1258
9674.05 1230
9674.98 1165
9675.90 1296
9676.83 1334
9677.76 1382
9678.69 1261
9679.62 1218
9680.55 1263
9681.48 1275
9682.41 1341
9683.34 1344
9684.27 1251
9685.19 1306
9686.12 1307
9687.05 1363
9687.98 1360
9688.91 1288
9689.84 1345
9690.77 1308
9691.70 1364
9692.63 1379
9693.56 1384
9694.49 1327
9695.42 1394
9696.35 1305
9697.28 1322
9698.21 1411
9699.14 1423
9700.07 1438
9701.00 1366
9701.93 1386
9702.86 1514
9703.79 1594
9704.72 1625
9705.65 1785
9706.58 1816
9707.51 1997
9708.44 2035
9709.37 2036
9710.30 1894
9711.23 1909
9712.16 1748
9713.09 1598
9714.02 1556
9714.95 1440
9715.88 1459
9716.82 1368
9717.75 1398
9718.68 1378
9719.61 1290
9720.54 1266
9721.47 1432
9722.40 1414
9723.33 1362
9724.26 1393
9725.19 1387
9726.13 1344
9727.06 1322
9727.99 1321
9728.92 1254
9729.85 1168
9730.78 1203
9731.71 1200
9732.64 1255
9733.58 1169
9734.51 1148
9735.44 1145
9736.37 1201
9737.30 1177
9738.23 1149
9739.17 1194
9740.10 1182
9741.03 1175
9741.96 1272
9742.89 1177
9743.83 1127
9744.76 1181
9745.69 1121
9746.62 1120
9747.55 1126
9748.49 1118
9749.42 1170
9750.35 1087
9751.28 1073
9752.22 1065
9753.15 1047
9754.08 1103
9755.01 1126
9755.95 1039
9756.88 1041
9757.81 1080
9758.75 1048
9759.68 993
9760.61 1125
9761.54 1064
9762.48 1050
9763.41 1022
9764.34 1014
9765.28 1021
9766.21 1039
9767.14 1055
9768.08 1071
9769.01 1079
9769.94 1034
9770.88 994
9771.81 1095
9772.74 1115
9773.68 1105
9774.61 1138
9775.54 1121
9776.48 1054
9777.41 1105
9778.34 1132
9779.28 1135
9780.21 1091
9781.14 1113
9782.08 1038
9783.01 1099
9783.95 1067
9784.88 1038
9785.81 1081
9786.75 1074
9787.68 1120
9788.62 1217
9789.55 1186
9790.49 1198
9791.42 1158
9792.35 1185
9793.29 1167
9794.22 1126
9795.16 1078
9796.09 1083
9797.03 1075
9797.96 1068
9798.90 933
9799.83 962
9800.77 1013
9801.70 1054
9802.64 1009
9803.57 1032
9804.51 983
9805.44 1103
9806.38 1044
9807.31 1070
9808.25 997
9809.18 995
9810.12 1027
9811.05 1079
9811.99 977
9812.92 910
9813.86 967
9814.79 979
9815.73 836
9816.66 879
9817.60 897
9818.54 905
9819.47 949
9820.41 916
9821.34 947
9822.28 926
9823.21 915
9824.15 896
9825.09 942
9826.02 940
9826.96 896
9827.89 886
9828.83 901
9829.77 859
9830.70 855
9831.64 880
9832.57 870
9833.51 959
9834.45 872
9835.38 870
9836.32 812
9837.26 786
9838.19 780
9839.13 751
9840.07 795
9841.00 793
9841.94 857
9842.88 846
9843.81 895
9844.75 885
9845.69 838
9846.62 739
9847.56 793
9848.50 760
9849.44 816
9850.37 790
9851.31 833
9852.25 858
9853.18 825
9854.12 792
9855.06 825
9856.00 839
9856.93 824
9857.87 854
9858.81 835
9859.75 861
9860.68 886
9861.62 905
9862.56 858
9863.50 842
9864.44 869
9865.37 820
9866.31 846
9867.25 828
9868.19 800
9869.13 834
9870.06 769
9871.00 834
9871.94 839
9872.88 833
9873.82 850
9874.75 810
9875.69 754
9876.63 763
9877.57 769
9878.51 812
9879.45 762
9880.39 735
9881.32 755
9882.26 751
9883.20 772
9884.14 809
9885.08 758
9886.02 802
9886.96 811
9887.90 797
9888.83 809
9889.77 731
9890.71 723
9891.65 821
9892.59 758
9893.53 725
9894.47 779
9895.41 817
9896.35 780
9897.29 829
9898.23 786
9899.17 713
9900.11 730
9901.05 746
9901.99 736
9902.92 724
9903.86 771
9904.80 794
9905.74 790
9906.68 731
9907.62 700
9908.56 757
9909.50 632
9910.44 717
9911.38 717
9912.32 745
9913.26 719
9914.20 707
9915.14 766
9916.08 765
9917.02 762
9917.97 758
9918.91 758
9919.85 672
9920.79 778
9921.73 771
9922.67 755
9923.61 710
9924.55 719
9925.49 700
9926.43 765
9927.37 785
9928.31 735
9929.25 761
9930.19 729
9931.13 832
9932.08 850
9933.02 970
9933.96 981
9934.90 992
9935.84 1048
9936.78 1070
9937.72 1040
9938.66 1075
9939.61 1000
9940.55 952
9941.49 916
9942.43 855
9943.37 798
9944.31 777
9945.26 757
9946.20 776
9947.14 739
9948.08 662
9949.02 662
9949.96 691
9950.91 665
9951.85 704
9952.79 717
9953.73 701
9954.67 716
9955.62 671
9956.56 690
9957.50 697
9958.44 679
9959.39 640
9960.33 646
9961.27 708
9962.21 706
9963.16 647
9964.10 646
9965.04 698
9965.98 705
9966.93 675
9967.87 617
9968.81 642
9969.75 651
9970.70 675
9971.64 677
9972.58 683
9973.53 634
9974.47 630
9975.41 655
9976.36 645
9977.30 657
9978.24 646
9979.18 616
9980.13 613
9981.07 635
9982.01 674
9982.96 652
9983.90 634
9984.85 642
9985.79 662
9986.73 645
9987.68 658
9988.62 623
9989.56 649
9990.51 595
9991.45 635
9992.40 638
9993.34 614
9994.28 595
9995.23 594
9996.17 601
9997.12 619
9998.06 646
9999.00 602
9999.95 630
10000.89 639
10001.84 599
10002.78 651
10003.73 633
10004.67 633
10005.61 615
10006.56 616
10007.50 647
10008.45 631
10009.39 681
10010.34 667
10011.28 645
10012.23 691
10013.17 662
10014.12 607
10015.06 663
10016.01 674
10016.95 630
10017.90 626
10018.84 637
10019.79 657
10020.73 668
10021.68 630
10022.62 654
10023.57 670
10024.51 660
10025.46 662
10026.41 633
10027.35 629
10028.30 590
10029.24 584
10030.19 648
10031.13 645
10032.08 570
10033.03 612
10033.97 582
10034.92 609
10035.86 597
10036.81 572
10037.76 566
10038.70 609
10039.65 563
10040.59 590
10041.54 590
10042.49 658
10043.43 687
10044.38 570
10045.33 591
10046.27 646
10047.22 717
10048.16 623
10049.11 577
10050.06 574
10051.00 575
10051.95 570
10052.90 555
10053.84 532
10054.79 532
10055.74 610
10056.69 613
10057.63 605
10058.58 595
10059.53 588
10060.47 532
10061.42 560
10062.37 568
10063.32 584
10064.26 520
10065.21 556
10066.16 552
10067.10 598
10068.05 548
10069.00 557
10069.95 567
10070.89 568
10071.84 549
10072.79 536
10073.74 568
10074.69 513
10075.63 518
10076.58 565
10077.53 592
10078.48 559
10079.43 587
10080.37 589
10081.32 580
10082.27 585
10083.22 550
10084.17 536
10085.11 582
10086.06 592
10087.01 561
10087.96 556
10088.91 538
10089.86 552
10090.81 555
10091.75 529
10092.70 492
10093.65 585
10094.60 556
10095.55 580
10096.50 554
10097.45 602
10098.40 571
10099.34 553
10100.29 563
10101.24 508
10102.19 538
10103.14 542
10104.09 582
10105.04 530
10105.99 545
10106.94 527
10107.89 566
10108.84 586
10109.79 591
10110.73 561
10111.68 583
10112.63 540
10113.58 571
10114.53 547
10115.48 565
10116.43 615
10117.38 577
10118.33 509
10119.28 515
10120.23 525
10121.18 522
10122.13 548
10123.08 530
10124.03 559
10124.98 548
10125.93 556
10126.88 537
10127.83 550
10128.78 549
10129.73 547
10130.68 569
10131.64 554
10132.59 512
10133.54 539
10134.49 518
10135.44 507
10136.39 531
10137.34 508
10138.29 545
10139.24 581
10140.19 559
10141.14 596
10142.09 599
10143.04 574
10144.00 607
10144.95 560
10145.90 608
10146.85 572
10147.80 507
10148.75 538
10149.70 544
10150.65 567
10151.61 547
10152.56 575
10153.51 563
10154.46 636
10155.41 620
10156.36 596
10157.31 585
10158.27 611
10159.22 611
10160.17 584
10161.12 564
10162.07 589
10163.03 584
10163.98 587
10164.93 561
10165.88 496
10166.83 546
10167.79 552
10168.74 575
10169.69 546
10170.64 602
10171.60 571
10172.55 547
10173.50 566
10174.45 592
10175.41 565
10176.36 616
10177.31 668
10178.26 586
10179.22 629
10180.17 602
10181.12 629
10182.07 570
10183.03 592
10183.98 569
10184.93 591
10185.89 565
10186.84 579
10187.79 552
10188.75 609
10189.70 598
10190.65 583
10191.60 583
10192.56 556
10193.51 614
10194.47 645
10195.42 691
10196.37 613
10197.33 564
10198.28 616
10199.23 668
10200.19 654
10201.14 635
10202.09 653
10203.05 635
10204.00 616
10204.96 622
10205.91 636
10206.86 634
10207.82 624
10208.77 572
10209.73 639
10210.68 627
10211.63 647
10212.59 695
10213.54 634
10214.50 605
10215.45 691
10216.41 673
10217.36 678
10218.32 655
10219.27 706
10220.22 679
10221.18 627
10222.13 653
10223.09 648
10224.04 618
10225.00 662
10225.95 623
10226.91 598
10227.86 585
10228.82 585
10229.77 627
10230.73 609
10231.68 622
10232.64 678
10233.59 653
10234.55 656
10235.50 618
10236.46 633
10237.42 589
10238.37 630
10239.33 701
10240.28 699
10241.24 672
10242.19 722
10243.15 745
10244.10 801
10245.06 747
10246.02 800
10246.97 793
10247.93 733
10248.88 766
10249.84 744
10250.80 680
10251.75 669
10252.71 642
10253.66 603
10254.62 564
10255.58 600
10256.53 608
10257.49 612
10258.45 605
10259.40 565
10260.36 640
10261.32 654
10262.27 605
10263.23 630
10264.19 598
10265.14 556
10266.10 567
10267.06 613
10268.01 560
10268.97 542
10269.93 542
10270.88 554
10271.84 516
10272.80 580
10273.76 543
10274.71 518
10275.67 507
10276.63 503
10277.58 491
10278.54 485
10279.50 488
10280.46 506
10281.41 556
10282.37 465
10283.33 553
10284.29 608
10285.24 579
10286.20 539
10287.16 517
10288.12 519
10289.08 544
10290.03 560
10290.99 495
10291.95 522
10292.91 561
10293.87 524
10294.82 511
10295.78 526
10296.74 516
10297.70 547
10298.66 529
10299.61 527
10300.57 499
10301.53 537
10302.49 555
10303.45 578
10304.41 514
10305.37 505
10306.32 525
10307.28 561
10308.24 520
10309.20 551
10310.16 514
10311.12 537
10312.08 586
10313.04 544
10314.00 543
10314.95 478
10315.91 532
10316.87 520
10317.83 548
10318.79 500
10319.75 530
10320.71 515
10321.67 536
10322.63 517
10323.59 502
10324.55 518
10325.51 508
10326.47 531
10327.43 458
10328.39 455
10329.35 470
10330.31 518
10331.27 472
10332.23 486
10333.19 474
10334.15 512
10335.11 563
10336.07 523
10337.03 502
10337.99 530
10338.95 516
10339.91 525
10340.87 498
10341.83 489
10342.79 497
10343.75 471
10344.71 567
10345.67 536
10346.63 570
10347.59 515
10348.55 536
10349.51 483
10350.47 458
10351.43 532
10352.39 492
10353.35 469
10354.31 523
10355.28 533
10356.24 488
10357.20 516
10358.16 462
10359.12 474
10360.08 456
10361.04 493
10362.00 485
10362.96 476
10363.93 501
10364.89 572
10365.85 529
10366.81 505
10367.77 538
10368.73 505
10369.69 466
10370.66 479
10371.62 511
10372.58 512
10373.54 506
10374.50 497
10375.47 494
10376.43 483
10377.39 524
10378.35 465
10379.31 465
10380.28 474
10381.24 480
10382.20 467
10383.16 527
10384.12 522
10385.09 497
10386.05 476
10387.01 488
10387.97 521
10388.94 491
10389.90 508
10390.86 481
10391.82 495
10392.79 425
10393.75 526
10394.71 514
10395.68 492
10396.64 467
10397.60 480
10398.56 477
10399.53 516
10400.49 503
10401.45 447
10402.42 482
10403.38 440
10404.34 514
10405.31 491
10406.27 526
10407.23 533
10408.20 476
10409.16 462
10410.12 529
10411.09 476
10412.05 475
10413.01 509
10413.98 509
10414.94 510
10415.90 485
10416.87 510
10417.83 521
10418.80 527
10419.76 498
10420.72 463
10421.69 480
10422.65 529
10423.62 558
10424.58 526
10425.54 489
10426.51 587
10427.47 555
10428.44 591
10429.40 565
10430.37 551
10431.33 570
10432.30 563
10433.26 591
10434.22 522
10435.19 504
10436.15 546
10437.12 548
10438.08 507
10439.05 494
10440.01 480
10440.98 561
10441.94 488
10442.91 489
10443.87 448
10444.84 457
10445.80 447
10446.77 449
10447.73 512
10448.70 483
10449.66 445
10450.63 443
10451.59 455
10452.56 401
10453.53 414
10454.49 471
10455.46 505
10456.42 456
10457.39 436
10458.35 491
10459.32 452
10460.29 491
10461.25 439
10462.22 409
10463.18 468
10464.15 461
10465.12 447
10466.08 467
10467.05 443
10468.01 468
10468.98 427
10469.95 478
10470.91 428
10471.88 430
10472.85 483
10473.81 484
10474.78 466
10475.74 418
10476.71 457
10477.68 472
10478.64 448
10479.61 462
10480.58 478
10481.54 490
10482.51 499
10483.48 495
10484.45 474
10485.41 527
10486.38 470
10487.35 450
10488.31 453
10489.28 489
10490.25 481
10491.22 493
10492.18 481
10493.15 466
10494.12 466
10495.08 485
10496.05 489
10497.02 462
10497.99 453
10498.95 492
10499.92 485
10500.89 465
10501.86 463
10502.83 465
10503.79 511
10504.76 470
10505.73 482
10506.70 466
10507.67 468
10508.63 460
10509.60 501
10510.57 501
10511.54 520
10512.51 488
10513.47 467
10514.44 472
10515.41 505
10516.38 498
10517.35 462
10518.32 468
10519.28 525
10520.25 518
10521.22 488
10522.19 499
10523.16 454
10524.13 483
10525.10 445
10526.07 439
10527.03 447
10528.00 482
10528.97 498
10529.94 500
10530.91 529
10531.88 522
10532.85 473
10533.82 478
10534.79 508
10535.76 470
10536.73 479
10537.70 490
10538.67 521
10539.63 497
10540.60 492
10541.57 465
10542.54 485
10543.51 515
10544.48 514
10545.45 476
10546.42 520
10547.39 516
10548.36 488
10549.33 511
10550.30 504
10551.27 482
10552.24 497
10553.21 465
10554.18 513
10555.15 543
10556.12 528
10557.09 559
10558.06 517
10559.03 506
10560.00 548
10560.97 503
10561.95 501
10562.92 511
10563.89 496
10564.86 495
10565.83 552
10566.80 614
10567.77 643
10568.74 615
10569.71 626
10570.68 615
10571.65 661
10572.62 652
10573.59 678
10574.57 643
10575.54 576
10576.51 553
10577.48 514
10578.45 542
10579.42 552
10580.39 521
10581.36 490
10582.34 463
10583.31 477
10584.28 510
10585.25 521
10586.22 525
10587.19 489
10588.17 486
10589.14 516
10590.11 481
10591.08 487
10592.05 471
10593.02 473
10594.00 482
10594.97 492
10595.94 518
10596.91 483
10597.89 514
10598.86 516
10599.83 521
10600.80 549
10601.77 484
10602.75 523
10603.72 552
10604.69 545
10605.66 518
10606.64 532
10607.61 575
10608.58 513
10609.55 501
10610.53 555
10611.50 489
10612.47 467
10613.45 493
10614.42 496
10615.39 468
10616.36 479
10617.34 493
10618.31 519
10619.28 513
10620.26 502
10621.23 502
10622.20 506
10623.18 448
10624.15 502
10625.12 516
10626.10 488
10627.07 497
10628.04 540
10629.02 500
10629.99 496
10630.97 504
10631.94 481
10632.91 498
10633.89 533
10634.86 474
10635.83 488
10636.81 474
10637.78 470
10638.76 496
10639.73 553
10640.70 509
10641.68 535
10642.65 504
10643.63 551
10644.60 506
10645.58 548
10646.55 589
10647.53 625
10648.50 594
10649.47 609
10650.45 633
10651.42 624
10652.40 594
10653.37 536
10654.35 513
10655.32 556
10656.30 513
10657.27 506
10658.25 514
10659.22 523
10660.20 523
10661.17 540
10662.15 468
10663.12 497
10664.10 459
10665.07 480
10666.05 455
10667.02 494
10668.00 473
10668.97 493
10669.95 470
10670.93 480
10671.90 513
10672.88 464
10673.85 446
10674.83 475
10675.80 492
10676.78 487
10677.76 508
10678.73 510
10679.71 484
10680.68 421
10681.66 469
10682.63 484
10683.61 451
10684.59 492
10685.56 442
10686.54 493
10687.52 460
10688.49 433
10689.47 420
10690.44 486
10691.42 488
10692.40 504
10693.37 497
10694.35 453
10695.33 445
10696.30 460
10697.28 479
10698.26 483
10699.23 444
10700.21 461
10701.19 456
10702.17 466
10703.14 467
10704.12 474
10705.10 460
10706.07 442
10707.05 478
10708.03 471
10709.01 481
10709.98 478
10710.96 473
10711.94 469
10712.91 458
10713.89 491
10714.87 491
10715.85 509
10716.83 427
10717.80 479
10718.78 459
10719.76 435
10720.74 457
10721.71 506
10722.69 507
10723.67 440
10724.65 440
10725.63 438
10726.60 462
10727.58 487
10728.56 502
10729.54 464
10730.52 454
10731.49 508
10732.47 476
10733.45 431
10734.43 424
10735.41 412
10736.39 432
10737.37 462
10738.34 433
10739.32 459
10740.30 437
10741.28 482
10742.26 504
10743.24 457
10744.22 442
10745.20 492
10746.17 487
10747.15 439
10748.13 428
10749.11 480
10750.09 489
10751.07 454
10752.05 476
10753.03 432
10754.01 429
10754.99 489
10755.97 439
10756.95 448
10757.93 457
10758.91 485
10759.88 490
10760.86 473
10761.84 465
10762.82 425
10763.80 455
10764.78 496
10765.76 535
10766.74 491
10767.72 442
10768.70 452
10769.68 430
10770.66 417
10771.64 488
10772.62 500
10773.60 476
10774.58 432
10775.56 486
10776.54 500
10777.52 513
10778.51 469
10779.49 483
10780.47 493
10781.45 489
10782.43 482
10783.41 464
10784.39 525
10785.37 500
10786.35 503
10787.33 452
10788.31 453
10789.29 527
10790.27 497
10791.26 482
10792.24 526
10793.22 510
10794.20 445
10795.18 465
10796.16 482
10797.14 473
10798.12 455
10799.10 497
10800.09 514
10801.07 538
10802.05 442
10803.03 470
10804.01 569
10804.99 511
10805.98 502
10806.96 481
10807.94 466
10808.92 472
10809.90 485
10810.89 475
10811.87 466
10812.85 482
10813.83 484
10814.81 480
10815.80 499
10816.78 508
10817.76 512
10818.74 522
10819.72 529
10820.71 512
10821.69 498
10822.67 507
10823.65 536
10824.64 498
10825.62 501
10826.60 504
10827.58 483
10828.57 470
10829.55 479
10830.53 527
10831.52 546
10832.50 535
10833.48 494
10834.46 520
10835.45 509
10836.43 522
10837.41 541
10838.40 541
10839.38 495
10840.36 542
10841.35 515
10842.33 503
10843.31 535
10844.30 514
10845.28 579
10846.26 534
10847.25 535
10848.23 562
10849.21 540
10850.20 550
10851.18 563
10852.17 511
10853.15 508
10854.13 551
10855.12 552
10856.10 551
10857.09 555
10858.07 566
10859.05 550
10860.04 531
10861.02 536
10862.01 577
10862.99 599
10863.97 594
10864.96 553
10865.94 567
10866.93 592
10867.91 551
10868.90 566
10869.88 573
10870.87 574
10871.85 568
10872.84 583
10873.82 601
10874.81 572
10875.79 566
10876.78 625
10877.76 622
10878.75 593
10879.73 605
10880.72 570
10881.70 624
10882.69 606
10883.67 540
10884.66 561
10885.64 593
10886.63 634
10887.61 613
10888.60 657
10889.58 652
10890.57 605
10891.55 647
10892.54 660
10893.53 642
10894.51 661
10895.50 695
10896.48 678
10897.47 693
10898.45 649
10899.44 671
10900.43 707
10901.41 665
10902.40 690
10903.38 645
10904.37 682
10905.36 694
10906.34 727
10907.33 681
10908.32 729
10909.30 736
10910.29 695
10911.28 735
10912.26 713
10913.25 683
10914.24 691
10915.22 704
10916.21 726
10917.20 695
10918.18 727
10919.17 794
10920.16 798
10921.14 725
10922.13 648
10923.12 740
10924.10 728
10925.09 800
10926.08 777
10927.07 776
10928.05 762
10929.04 821
10930.03 840
10931.01 754
10932.00 822
10932.99 815
10933.98 809
10934.96 805
10935.95 771
10936.94 860
10937.93 818
10938.92 801
10939.90 854
10940.89 790
10941.88 829
10942.87 788
10943.85 809
10944.84 843
10945.83 861
10946.82 905
10947.81 916
10948.79 898
10949.78 933
10950.77 927
10951.76 910
10952.75 941
10953.74 919
10954.72 948
10955.71 910
10956.70 948
10957.69 944
10958.68 1008
10959.67 939
10960.66 999
10961.65 1055
10962.63 1066
10963.62 1082
10964.61 1040
10965.60 1180
10966.59 1210
10967.58 1213
10968.57 1156
10969.56 1157
10970.55 1228
10971.54 1237
10972.52 1117
10973.51 1172
10974.50 1069
10975.49 1030
10976.48 956
10977.47 1039
10978.46 1039
10979.45 1003
10980.44 925
10981.43 944
10982.42 996
10983.41 1018
10984.40 946
10985.39 993
10986.38 999
10987.37 1003
10988.36 965
10989.35 980
10990.34 1002
10991.33 998
10992.32 989
10993.31 959
10994.30 985
10995.29 970
10996.28 1024
10997.27 1016
10998.26 977
10999.25 1063
11000.24 1060
11001.23 1078
11002.22 1102
11003.21 1072
11004.20 1205
11005.20 1340
11006.19 1355
11007.18 1469
11008.17 1482
11009.16 1602
11010.15 1631
11011.14 1500
11012.13 1577
11013.12 1494
11014.11 1277
11015.10 1240
11016.10 1217
11017.09 1138
11018.08 1035
11019.07 1073
11020.06 1036
11021.05 961
11022.04 902
11023.04 1009
11024.03 908
11025.02 897
11026.01 935
11027.00 955
11027.99 873
11028.99 891
11029.98 896
11030.97 839
11031.96 786
11032.95 844
11033.95 815
11034.94 808
11035.93 793
11036.92 754
11037.91 693
11038.91 749
11039.90 741
11040.89 717
11041.88 737
11042.88 692
11043.87 697
11044.86 723
11045.85 701
11046.85 695
11047.84 731
11048.83 767
11049.82 717
11050.82 711
11051.81 710
11052.80 710
11053.80 657
11054.79 671
11055.78 684
11056.77 717
11057.77 699
11058.76 717
11059.75 679
11060.75 652
11061.74 660
11062.73 690
11063.73 693
11064.72 656
11065.71 671
11066.71 689
11067.70 682
11068.69 694
11069.69 659
11070.68 643
11071.68 632
11072.67 673
11073.66 669
11074.66 660
11075.65 737
11076.65 709
11077.64 661
11078.63 645
11079.63 672
11080.62 696
11081.62 746
11082.61 718
11083.60 680
11084.60 627
11085.59 688
11086.59 711
11087.58 715
11088.58 763
11089.57 730
11090.57 688
11091.56 683
11092.55 674
11093.55 688
11094.54 689
11095.54 682
11096.53 656
11097.53 664
11098.52 623
11099.52 679
11100.51 676
11101.51 668
11102.50 660
11103.50 636
11104.49 683
11105.49 641
11106.48 671
11107.48 650
11108.48 616
11109.47 636
11110.47 615
11111.46 638
11112.46 619
11113.45 673
11114.45 619
11115.44 621
11116.44 622
11117.44 616
11118.43 646
11119.43 631
11120.42 652
11121.42 610
11122.42 571
11123.41 593
11124.41 633
11125.40 591
11126.40 599
11127.40 558
11128.39 599
11129.39 599
11130.38 605
11131.38 633
11132.38 537
11133.37 556
11134.37 541
11135.37 554
11136.36 579
11137.36 578
11138.36 542
11139.35 557
11140.35 565
11141.35 581
11142.34 560
11143.34 610
11144.34 536
11145.34 523
11146.33 556
11147.33 487
11148.33 552
11149.32 542
11150.32 571
11151.32 546
11152.32 552
11153.31 572
11154.31 519
11155.31 595
11156.31 592
11157.30 516
11158.30 492
11159.30 545
11160.30 576
11161.29 566
11162.29 580
11163.29 584
11164.29 593
11165.29 562
11166.28 599
11167.28 546
11168.28 575
11169.28 528
11170.28 488
11171.27 498
11172.27 521
11173.27 474
11174.27 496
11175.27 549
11176.27 548
11177.26 505
11178.26 524
11179.26 571
11180.26 529
11181.26 511
11182.26 544
11183.26 537
11184.26 531
11185.25 523
11186.25 524
11187.25 541
11188.25 559
11189.25 504
11190.25 480
11191.25 534
11192.25 531
11193.25 528
11194.25 499
11195.24 510
11196.24 504
11197.24 519
11198.24 470
11199.24 470
11200.24 450
11201.24 510
11202.24 516
11203.24 482
11204.24 464
11205.24 495
11206.24 488
11207.24 490
11208.24 456
11209.24 498
11210.24 512
11211.24 463
11212.24 493
11213.24 492
11214.24 513
11215.24 491
11216.24 483
11217.24 461
11218.24 491
11219.24 484
11220.24 528
11221.24 521
11222.24 513
11223.24 498
11224.24 494
11225.24 465
11226.24 438
11227.25 456
11228.25 519
11229.25 493
11230.25 508
11231.25 456
11232.25 476
11233.25 480
11234.25 472
11235.25 522
11236.25 514
11237.25 536
11238.26 517
11239.26 499
11240.26 542
11241.26 478
11242.26 509
11243.26 513
11244.26 492
11245.27 482
11246.27 492
11247.27 491
11248.27 474
11249.27 463
11250.27 524
11251.28 504
11252.28 510
11253.28 510
11254.28 472
11255.28 465
11256.29 473
11257.29 474
11258.29 467
11259.29 511
11260.29 501
11261.30 534
11262.30 514
11263.30 530
11264.30 530
11265.31 505
11266.31 498
11267.31 493
11268.31 479
11269.32 491
11270.32 514
11271.32 519
11272.32 577
11273.33 544
11274.33 532
11275.33 555
11276.33 527
11277.34 504
11278.34 541
11279.34 499
11280.35 542
11281.35 538
11282.35 516
11283.36 517
11284.36 520
11285.36 517
11286.37 539
11287.37 557
11288.37 552
11289.38 552
11290.38 547
11291.38 557
11292.39 573
11293.39 532
11294.39 565
11295.40 564
11296.40 526
11297.41 501
11298.41 484
11299.41 526
11300.42 487
11301.42 480
11302.43 541
11303.43 520
11304.43 507
11305.44 519
11306.44 506
11307.45 465
11308.45 522
11309.46 510
11310.46 544
11311.46 515
11312.47 535
11313.47 510
11314.48 517
11315.48 523
11316.49 524
11317.49 476
11318.50 504
11319.50 510
11320.51 500
11321.51 560
11322.52 570
11323.52 535
11324.53 563
11325.53 593
11326.54 600
11327.54 567
11328.55 569
11329.55 568
11330.56 507
11331.56 553
11332.57 547
11333.57 518
11334.58 486
11335.58 576
11336.59 526
11337.60 486
11338.60 507
11339.61 480
11340.61 535
11341.62 509
11342.62 557
11343.63 551
11344.64 545
11345.64 589
11346.65 613
11347.65 528
11348.66 573
11349.67 574
11350.67 557
11351.68 557
11352.69 543
11353.69 635
11354.70 602
11355.71 565
11356.71 590
11357.72 561
11358.72 545
11359.73 519
11360.74 537
11361.74 524
11362.75 543
11363.76 562
11364.76 517
11365.77 508
11366.78 526
11367.79 607
11368.79 592
11369.80 557
11370.81 542
11371.81 532
11372.82 563
11373.83 573
11374.84 566
11375.84 548
11376.85 557
11377.86 537
11378.87 534
11379.87 504
11380.88 508
11381.89 537
11382.90 523
11383.90 532
11384.91 540
11385.92 581
11386.93 557
11387.93 547
11388.94 599
11389.95 548
11390.96 538
11391.97 574
11392.97 518
11393.98 540
11394.99 562
11396.00 559
11397.01 520
11398.02 572
11399.02 589
11400.03 560
11401.04 575
11402.05 513
11403.06 526
11404.07 602
11405.08 590
11406.08 594
11407.09 556
11408.10 601
11409.11 592
11410.12 574
11411.13 545
11412.14 548
11413.15 605
11414.15 639
11415.16 602
11416.17 600
11417.18 603
11418.19 582
11419.20 580
11420.21 605
11421.22 566
11422.23 590
11423.24 585
11424.25 604
11425.26 632
11426.27 607
11427.28 591
11428.29 657
11429.30 694
11430.31 650
11431.32 623
11432.32 610
11433.33 580
11434.34 619
11435.35 562
11436.36 580
11437.37 592
11438.38 611
11439.39 606
11440.41 626
11441.42 622
11442.43 607
11443.44 612
11444.45 637
11445.46 651
11446.47 626
11447.48 639
11448.49 607
11449.50 648
11450.51 603
11451.52 612
11452.53 625
11453.54 669
11454.55 623
11455.56 589
11456.57 614
11457.59 635
11458.60 673
11459.61 654
11460.62 679
11461.63 653
11462.64 682
11463.65 685
11464.66 695
11465.67 680
11466.69 616
11467.70 657
11468.71 676
11469.72 704
11470.73 677
11471.74 673
11472.75 633
11473.77 637
11474.78 702
11475.79 665
11476.80 654
11477.81 621
11478.83 680
11479.84 656
11480.85 667
11481.86 654
11482.87 705
11483.89 748
11484.90 754
11485.91 648
11486.92 703
11487.93 713
11488.95 701
11489.96 693
11490.97 711
11491.98 697
11493.00 727
11494.01 800
11495.02 738
11496.03 756
11497.05 763
11498.06 734
11499.07 743
11500.09 736
11501.10 707
11502.11 747
11503.12 744
11504.14 760
11505.15 748
11506.16 757
11507.18 739
11508.19 810
11509.20 837
11510.22 742
11511.23 804
11512.24 771
11513.26 832
11514.27 823
11515.28 872
11516.30 854
11517.31 797
11518.32 864
11519.34 849
11520.35 823
11521.37 853
11522.38 816
11523.39 873
11524.41 837
11525.42 946
11526.44 897
11527.45 910
11528.46 905
11529.48 905
11530.49 919
11531.51 871
11532.52 931
11533.53 999
11534.55 1008
11535.56 1012
11536.58 1060
11537.59 1093
11538.61 1137
11539.62 1089
11540.64 1133
11541.65 1045
11542.67 1089
11543.68 1124
11544.69 1125
11545.71 1146
11546.72 1202
11547.74 1286
11548.75 1270
11549.77 1333
11550.78 1572
11551.80 1730
11552.81 1842
11553.83 1985
11554.85 2027
11555.86 2101
11556.88 2104
11557.89 2157
11558.91 1924
11559.92 1834
11560.94 1745
11561.95 1561
11562.97 1422
11563.98 1298
11565.00 1274
11566.02 1147
11567.03 1140
11568.05 1167
11569.06 1107
11570.08 1144
11571.10 1091
11572.11 1107
11573.13 1083
11574.14 1011
11575.16 1090
11576.18 1080
11577.19 1015
11578.21 1012
11579.22 1014
11580.24 912
11581.26 986
11582.27 913
11583.29 837
11584.31 989
11585.32 948
11586.34 1006
11587.36 975
11588.37 980
11589.39 933
11590.41 950
11591.42 931
11592.44 962
11593.46 970
11594.47 1014
11595.49 1019
11596.51 1026
11597.53 1019
11598.54 1040
11599.56 1040
11600.58 1015
11601.59 963
11602.61 1050
11603.63 982
11604.65 1069
11605.66 1103
11606.68 1162
11607.70 1212
11608.72 1237
11609.74 1277
11610.75 1445
11611.77 1518
11612.79 1520
11613.81 1609
11614.82 1632
11615.84 1623
11616.86 1560
11617.88 1465
11618.90 1363
11619.91 1217
11620.93 1237
11621.95 1175
11622.97 1127
11623.99 1044
11625.01 1063
11626.02 1030
11627.04 1030
11628.06 1006
11629.08 1000
11630.10 971
11631.12 974
11632.14 982
11633.15 979
11634.17 965
11635.19 937
11636.21 966
11637.23 901
11638.25 958
11639.27 945
11640.29 858
11641.30 903
11642.32 904
11643.34 907
11644.36 886
11645.38 901
11646.40 850
11647.42 839
11648.44 816
11649.46 823
11650.48 801
11651.50 782
11652.52 798
11653.54 798
11654.56 834
11655.58 820
11656.60 794
11657.62 778
11658.64 866
11659.66 818
11660.68 786
11661.70 728
11662.72 791
11663.74 724
11664.76 743
11665.78 727
11666.80 691
11667.82 702
11668.84 806
11669.86 723
11670.88 680
11671.90 736
11672.92 747
11673.94 731
11674.96 710
11675.98 680
11677.00 720
11678.02 686
11679.04 704
11680.06 722
11681.08 729
11682.10 690
11683.12 759
11684.15 759
11685.17 703
11686.19 724
11687.21 688
11688.23 718
11689.25 726
11690.27 748
11691.29 731
11692.31 729
11693.34 733
11694.36 673
11695.38 749
11696.40 778
11697.42 751
11698.44 733
11699.46 742
11700.49 707
11701.51 746
11702.53 717
11703.55 724
11704.57 704
11705.60 702
11706.62 700
11707.64 696
11708.66 726
11709.68 687
11710.71 636
11711.73 690
11712.75 732
11713.77 744
11714.79 647
11715.82 638
11716.84 640
11717.86 671
11718.88 670
11719.91 679
11720.93 630
11721.95 655
11722.97 689
11724.00 588
11725.02 620
11726.04 691
11727.07 697
11728.09 602
11729.11 609
11730.13 577
11731.16 588
11732.18 615
11733.20 591
11734.23 605
11735.25 620
11736.27 609
11737.30 570
11738.32 546
11739.34 558
11740.37 590
11741.39 618
11742.41 584
11743.44 545
11744.46 526
11745.48 567
11746.51 560
11747.53 559
11748.55 529
11749.58 520
11750.60 536
11751.63 553
11752.65 580
11753.67 542
11754.70 577
11755.72 563
11756.75 525
11757.77 551
11758.79 562
11759.82 524
11760.84 537
11761.87 551
11762.89 552
11763.92 545
11764.94 579
11765.97 546
11766.99 529
11768.01 524
11769.04 506
11770.06 530
11771.09 534
11772.11 535
11773.14 486
11774.16 505
11775.19 519
11776.21 496
11777.24 575
11778.26 556
11779.29 536
11780.31 554
11781.34 537
11782.36 556
11783.39 524
11784.41 548
11785.44 573
11786.46 530
11787.49 512
11788.52 489
11789.54 558
11790.57 566
11791.59 517
11792.62 494
11793.64 487
11794.67 532
11795.70 520
11796.72 498
11797.75 499
11798.77 489
11799.80 530
11800.83 523
11801.85 549
11802.88 517
11803.90 479
11804.93 508
11805.96 544
11806.98 518
11808.01 456
11809.04 462
11810.06 502
11811.09 535
11812.11 497
11813.14 493
11814.17 518
11815.19 535
11816.22 512
11817.25 506
11818.27 523
11819.30 516
11820.33 526
11821.36 521
11822.38 532
11823.41 506
11824.44 513
11825.46 521
11826.49 516
11827.52 467
11828.54 525
11829.57 526
11830.60 522
11831.63 566
11832.65 524
11833.68 519
11834.71 525
11835.74 546
11836.76 508
11837.79 536
11838.82 485
11839.85 495
11840.88 531
11841.90 549
11842.93 513
11843.96 550
11844.99 518
11846.01 554
11847.04 580
11848.07 513
11849.10 502
11850.13 478
11851.16 514
11852.18 503
11853.21 527
11854.24 501
11855.27 504
11856.30 532
11857.33 592
11858.35 543
11859.38 516
11860.41 547
11861.44 566
11862.47 539
11863.50 511
11864.53 565
11865.56 558
11866.58 531
11867.61 557
11868.64 570
11869.67 526
11870.70 521
11871.73 522
11872.76 594
11873.79 589
11874.82 590
11875.85 628
11876.88 588
11877.91 577
11878.93 567
11879.96 621
11880.99 540
11882.02 543
11883.05 548
11884.08 536
11885.11 555
11886.14 554
11887.17 557
11888.20 587
11889.23 573
11890.26 614
11891.29 560
11892.32 564
11893.35 571
11894.38 687
11895.41 600
11896.44 570
11897.47 631
11898.50 591
11899.53 594
11900.56 591
11901.59 592
11902.62 598
11903.65 593
11904.69 592
11905.72 589
11906.75 612
11907.78 623
11908.81 622
11909.84 629
11910.87 657
11911.90 641
11912.93 663
11913.96 647
11914.99 686
11916.02 726
11917.06 689
11918.09 616
11919.12 644
11920.15 652
11921.18 620
11922.21 663
11923.24 674
11924.27 627
11925.31 659
11926.34 638
11927.37 599
11928.40 620
11929.43 638
11930.46 663
11931.50 636
11932.53 679
11933.56 676
11934.59 631
11935.62 659
11936.65 651
11937.69 770
11938.72 742
11939.75 800
11940.78 809
11941.81 890
11942.85 834
11943.88 873
11944.91 846
11945.94 806
11946.98 700
11948.01 733
11949.04 677
11950.07 674
11951.11 615
11952.14 651
11953.17 657
11954.20 658
11955.24 594
11956.27 600
11957.30 593
11958.34 581
11959.37 605
11960.40 583
11961.43 555
11962.47 593
11963.50 577
11964.53 584
11965.57 594
11966.60 610
11967.63 630
11968.67 573
11969.70 580
11970.73 560
11971.77 585
11972.80 574
11973.83 570
11974.87 596
11975.90 572
11976.94 565
11977.97 584
11979.00 575
11980.04 594
11981.07 608
11982.10 566
11983.14 599
11984.17 542
11985.21 569
11986.24 597
11987.27 591
11988.31 582
11989.34 617
11990.38 638
11991.41 592
11992.45 583
11993.48 574
11994.51 572
11995.55 559
11996.58 598
11997.62 593
11998.65 538
11999.69 536
12000.72 514
12001.76 526
12002.79 531
12003.83 554
12004.86 564
12005.90 577
12006.93 569
12007.97 550
12009.00 537
12010.04 583
12011.07 608
12012.11 565
12013.14 564
12014.18 627
12015.21 582
12016.25 584
12017.28 546
12018.32 615
12019.35 585
12020.39 567
12021.43 584
12022.46 529
12023.50 572
12024.53 584
12025.57 610
12026.60 626
12027.64 587
12028.68 654
12029.71 612
12030.75 585
12031.78 570
12032.82 602
12033.86 644
12034.89 608
12035.93 573
12036.97 573
12038.00 571
12039.04 564
12040.07 550
12041.11 574
12042.15 530
12043.18 529
12044.22 569
12045.26 582
12046.29 556
12047.33 513
12048.37 573
12049.40 583
12050.44 551
12051.48 546
12052.52 573
12053.55 587
12054.59 607
12055.63 613
12056.66 578
12057.70 556
12058.74 544
12059.78 538
12060.81 578
12061.85 580
12062.89 548
12063.92 584
12064.96 583
12066.00 622
12067.04 608
12068.07 515
12069.11 499
12070.15 547
12071.19 577
12072.23 571
12073.26 511
12074.30 548
12075.34 561
12076.38 581
12077.42 552
12078.45 554
12079.49 536
12080.53 538
12081.57 560
12082.61 568
12083.64 559
12084.68 531
12085.72 553
12086.76 542
12087.80 575
12088.84 543
12089.88 581
12090.91 571
12091.95 540
12092.99 529
12094.03 542
12095.07 606
12096.11 576
12097.15 534
12098.19 516
12099.22 563
12100.26 590
12101.30 585
12102.34 565
12103.38 570
12104.42 568
12105.46 593
12106.50 584
12107.54 599
12108.58 571
12109.62 595
12110.66 591
12111.70 600
12112.74 602
12113.77 591
12114.81 621
12115.85 622
12116.89 593
12117.93 598
12118.97 609
12120.01 555
12121.05 564
12122.09 555
12123.13 542
12124.17 514
12125.21 524
12126.25 482
12127.29 499
12128.33 470
12129.37 519
12130.41 530
12131.45 482
12132.50 524
12133.54 496
12134.58 524
12135.62 513
12136.66 497
12137.70 519
12138.74 455
12139.78 475
12140.82 547
12141.86 512
12142.90 506
12143.94 490
12144.98 483
12146.02 494
12147.07 480
12148.11 471
12149.15 483
12150.19 470
12151.23 475
12152.27 473
12153.31 448
12154.35 460
12155.40 435
12156.44 433
12157.48 464
12158.52 503
12159.56 471
12160.60 488
12161.64 492
12162.69 469
12163.73 464
12164.77 516
12165.81 551
12166.85 481
12167.90 509
12168.94 485
12169.98 447
12171.02 483
12172.06 447
12173.11 532
12174.15 544
12175.19 471
12176.23 437
12177.27 486
12178.32 523
12179.36 503
12180.40 473
12181.44 489
12182.49 445
12183.53 496
12184.57 454
12185.61 482
12186.66 459
12187.70 454
12188.74 480
12189.79 440
12190.83 439
12191.87 418
12192.91 441
12193.96 437
12195.00 451
12196.04 420
12197.09 466
12198.13 431
12199.17 476
12200.22 431
12201.26 395
12202.30 447
12203.35 476
12204.39 477
12205.43 500
12206.48 456
12207.52 474
12208.57 462
12209.61 455
12210.65 418
12211.70 460
12212.74 431
12213.78 450
12214.83 473
12215.87 440
12216.92 450
12217.96 441
12219.00 422
12220.05 437
12221.09 452
12222.14 479
12223.18 458
12224.23 425
12225.27 435
12226.31 426
12227.36 421
12228.40 450
12229.45 441
12230.49 439
12231.54 461
12232.58 469
12233.63 436
12234.67 456
12235.72 428
12236.76 463
12237.81 428
12238.85 436
12239.90 497
12240.94 445
12241.99 440
12243.03 426
12244.08 449
12245.12 482
12246.17 439
12247.21 430
12248.26 435
12249.30 451
12250.35 442
12251.39 457
12252.44 457
12253.49 426
12254.53 436
12255.58 391
12256.62 381
12257.67 457
12258.71 476
12259.76 494
12260.81 423
12261.85 492
12262.90 487
12263.94 477
12264.99 453
12266.04 446
12267.08 442
12268.13 459
12269.17 417
12270.22 426
12271.27 414
12272.31 430
12273.36 438
12274.41 454
12275.45 426
12276.50 404
12277.55 433
12278.59 463
12279.64 436
12280.69 435
12281.73 393
12282.78 430
12283.83 382
12284.87 380
12285.92 447
12286.97 412
12288.01 414
12289.06 423
12290.11 431
12291.16 401
12292.20 405
12293.25 419
12294.30 428
12295.35 420
12296.39 388
12297.44 400
12298.49 419
12299.54 403
12300.58 380
12301.63 382
12302.68 461
12303.73 416
12304.77 400
12305.82 390
12306.87 428
12307.92 408
12308.97 395
12310.01 382
12311.06 394
12312.11 429
12313.16 400
12314.21 408
12315.25 425
12316.30 449
12317.35 348
12318.40 381
12319.45 423
12320.50 361
12321.54 383
12322.59 400
12323.64 389
12324.69 465
12325.74 416
12326.79 391
12327.84 422
12328.89 396
12329.93 414
12330.98 412
12332.03 391
12333.08 440
12334.13 434
12335.18 392
12336.23 398
12337.28 386
12338.33 387
12339.38 398
12340.43 390
12341.47 434
12342.52 425
12343.57 398
12344.62 401
12345.67 449
12346.72 414
12347.77 351
12348.82 424
12349.87 438
12350.92 418
12351.97 409
12353.02 408
12354.07 461
12355.12 404
12356.17 397
12357.22 393
12358.27 417
12359.32 366
12360.37 380
12361.42 385
12362.47 433
12363.52 450
12364.57 418
12365.62 397
12366.67 352
12367.72 378
12368.77 428
12369.82 440
12370.87 393
12371.93 405
12372.98 391
12374.03 445
12375.08 418
12376.13 393
12377.18 376
12378.23 385
12379.28 411
12380.33 401
12381.38 365
12382.43 367
12383.49 363
12384.54 386
12385.59 400
12386.64 383
12387.69 404
12388.74 422
12389.79 394
12390.84 403
12391.90 408
12392.95 408
12394.00 431
12395.05 432
12396.10 376
12397.15 385
12398.21 382
12399.26 440
12400.31 417
12401.36 373
12402.41 408
12403.47 422
12404.52 399
12405.57 420
12406.62 432
12407.67 409
12408.73 459
12409.78 430
12410.83 416
12411.88 436
12412.94 511
12413.99 432
12415.04 406
12416.09 402
12417.15 439
12418.20 441
12419.25 433
12420.30 433
12421.36 426
12422.41 432
12423.46 452
12424.52 447
12425.57 417
12426.62 426
12427.67 421
12428.73 467
12429.78 473
12430.83 440
12431.89 416
12432.94 435
12433.99 427
12435.05 478
12436.10 437
12437.15 432
12438.21 413
12439.26 461
12440.31 414
12441.37 442
12442.42 443
12443.47 434
12444.53 452
12445.58 433
12446.64 395
12447.69 445
12448.74 484
12449.80 453
12450.85 453
12451.91 444
12452.96 445
12454.01 445
12455.07 422
12456.12 430
12457.18 445
12458.23 434
12459.29 429
12460.34 445
12461.39 453
12462.45 447
12463.50 441
12464.56 461
12465.61 412
12466.67 447
12467.72 442
12468.78 409
12469.83 431
12470.89 452
12471.94 459
12473.00 422
12474.05 415
12475.11 407
12476.16 428
12477.22 400
12478.27 442
12479.33 424
12480.38 435
12481.44 427
12482.49 446
12483.55 419
12484.60 455
12485.66 410
12486.71 456
12487.77 458
12488.83 480
12489.88 451
12490.94 413
12491.99 471
12493.05 423
12494.10 439
12495.16 436
12496.22 494
12497.27 426
12498.33 442
12499.38 486
12500.44 479
12501.50 472
12502.55 434
12503.61 438
12504.67 444
12505.72 416
12506.78 470
12507.83 445
12508.89 412
12509.95 435
12511.00 444
12512.06 461
12513.12 475
12514.17 515
12515.23 516
12516.29 468
12517.34 491
12518.40 521
12519.46 529
12520.52 551
12521.57 552
12522.63 541
12523.69 589
12524.74 540
12525.80 562
12526.86 555
12527.92 595
12528.97 591
12530.03 646
12531.09 711
12532.15 702
12533.20 780
12534.26 767
12535.32 779
12536.38 783
12537.43 753
12538.49 715
12539.55 786
12540.61 774
12541.66 680
12542.72 639
12543.78 663
12544.84 612
12545.90 585
12546.95 571
12548.01 543
12549.07 516
12550.13 497
12551.19 470
12552.25 495
12553.30 515
12554.36 545
12555.42 468
12556.48 487
12557.54 459
12558.60 490
12559.65 549
12560.71 492
12561.77 480
12562.83 468
12563.89 472
12564.95 469
12566.01 459
12567.07 434
12568.13 466
12569.18 457
12570.24 517
12571.30 499
12572.36 492
12573.42 500
12574.48 517
12575.54 489
12576.60 465
12577.66 445
12578.72 460
12579.78 554
12580.84 450
12581.90 476
12582.96 429
12584.02 485
12585.07 452
12586.13 441
12587.19 452
12588.25 483
12589.31 479
12590.37 463
12591.43 468
12592.49 449
12593.55 441
12594.61 455
12595.67 490
12596.73 433
12597.79 443
12598.86 510
12599.92 564
12600.98 519
12602.04 527
12603.10 517
12604.16 572
12605.22 557
12606.28 543
12607.34 540
12608.40 539
12609.46 535
12610.52 564
12611.58 578
12612.64 582
12613.70 655
12614.76 617
12615.83 654
12616.89 639
12617.95 632
12619.01 598
12620.07 594
12621.13 569
12622.19 613
12623.25 620
12624.32 605
12625.38 589
12626.44 548
12627.50 571
12628.56 568
12629.62 614
12630.68 607
12631.75 531
12632.81 527
12633.87 540
12634.93 543
12635.99 537
12637.05 536
12638.12 538
12639.18 533
12640.24 559
12641.30 457
12642.36 496
12643.43 486
12644.49 506
12645.55 499
12646.61 461
12647.68 517
12648.74 518
12649.80 478
12650.86 453
12651.93 481
12652.99 454
12654.05 452
12655.11 444
12656.18 442
12657.24 506
12658.30 445
12659.36 462
12660.43 514
12661.49 464
12662.55 457
12663.62 420
12664.68 434
12665.74 420
12666.81 489
12667.87 461
12668.93 431
12670.00 441
12671.06 459
12672.12 461
12673.19 487
12674.25 475
12675.31 466
12676.38 428
12677.44 452
12678.50 481
12679.57 465
12680.63 452
12681.69 448
12682.76 457
12683.82 468
12684.89 448
12685.95 460
12687.01 444
12688.08 476
12689.14 515
12690.21 543
12691.27 504
12692.33 464
12693.40 498
12694.46 473
12695.53 499
12696.59 488
12697.66 490
12698.72 515
12699.79 528
12700.85 483
12701.91 460
12702.98 441
12704.04 456
12705.11 545
12706.17 461
12707.24 444
12708.30 442
12709.37 433
12710.43 477
12711.50 514
12712.56 420
12713.63 429
12714.69 473
12715.76 478
12716.82 427
12717.89 480
12718.95 468
12720.02 485
12721.09 455
12722.15 465
12723.22 436
12724.28 418
12725.35 455
12726.41 488
12727.48 412
12728.54 461
12729.61 483
12730.68 451
12731.74 454
12732.81 434
12733.87 433
12734.94 429
12736.01 463
12737.07 460
12738.14 437
12739.20 443
12740.27 450
12741.34 425
12742.40 443
12743.47 404
12744.54 407
12745.60 466
12746.67 419
12747.74 428
12748.80 446
12749.87 442
12750.94 426
12752.00 437
12753.07 396
12754.14 429
12755.20 456
12756.27 420
12757.34 401
12758.40 405
12759.47 427
12760.54 429
12761.60 413
12762.67 420
12763.74 398
12764.81 429
12765.87 419
12766.94 391
12768.01 369
12769.08 409
12770.14 438
12771.21 444
12772.28 427
12773.35 428
12774.41 417
12775.48 420
12776.55 440
12777.62 423
12778.68 408
12779.75 402
12780.82 418
12781.89 389
12782.96 369
12784.02 408
12785.09 442
12786.16 414
12787.23 395
12788.30 386
12789.37 365
12790.43 419
12791.50 390
12792.57 395
12793.64 388
12794.71 412
12795.78 402
12796.84 398
12797.91 399
12798.98 367
12800.05 372
12801.12 356
12802.19 367
12803.26 405
12804.33 360
12805.40 389
12806.46 380
12807.53 444
12808.60 413
12809.67 378
12810.74 434
12811.81 403
12812.88 381
12813.95 419
12815.02 402
12816.09 391
12817.16 353
12818.23 362
12819.30 382
12820.37 382
12821.44 390
12822.50 360
12823.57 379
12824.64 408
12825.71 393
12826.78 426
12827.85 378
12828.92 379
12829.99 391
12831.06 398
12832.13 381
12833.20 352
12834.27 378
12835.34 403
12836.41 387
12837.49 380
12838.56 368
12839.63 386
12840.70 389
12841.77 370
12842.84 318
12843.91 383
12844.98 381
12846.05 367
12847.12 376
12848.19 395
12849.26 371
12850.33 399
12851.40 356
12852.47 369
12853.55 372
12854.62 395
12855.69 384
12856.76 355
12857.83 347
12858.90 347
12859.97 372
12861.04 374
12862.11 352
12863.19 392
12864.26 363
12865.33 330
12866.40 349
12867.47 317
12868.54 353
12869.62 363
12870.69 388
12871.76 419
12872.83 371
12873.90 352
12874.97 343
12876.05 360
12877.12 328
12878.19 376
12879.26 338
12880.33 338
12881.41 353
12882.48 295
12883.55 332
12884.62 317
12885.70 339
12886.77 358
12887.84 374
12888.91 383
12889.98 315
12891.06 355
12892.13 408
12893.20 413
12894.28 330
12895.35 355
12896.42 371
12897.49 331
12898.57 364
12899.64 350
12900.71 341
12901.79 363
12902.86 359
12903.93 361
12905.00 338
12906.08 316
12907.15 326
12908.22 325
12909.30 356
12910.37 337
12911.44 344
12912.52 352
12913.59 370
12914.66 329
12915.74 334
12916.81 345
12917.89 366
12918.96 368
12920.03 347
12921.11 310
12922.18 330
12923.25 393
12924.33 355
12925.40 357
12926.48 321
12927.55 366
12928.62 354
12929.70 381
12930.77 337
12931.85 350
12932.92 340
12934.00 375
12935.07 350
12936.14 347
12937.22 263
12938.29 329
12939.37 339
12940.44 338
12941.52 336
12942.59 382
12943.67 336
12944.74 321
12945.82 360
12946.89 347
12947.97 329
12949.04 338
12950.12 348
12951.19 327
12952.27 291
12953.34 302
12954.42 348
12955.49 340
12956.57 301
12957.64 335
12958.72 323
12959.79 347
12960.87 329
12961.94 351
12963.02 351
12964.10 367
12965.17 378
12966.25 314
12967.32 342
12968.40 339
12969.47 354
12970.55 340
12971.63 354
12972.70 361
12973.78 362
12974.85 377
12975.93 356
12977.01 336
12978.08 323
12979.16 346
12980.23 350
12981.31 350
12982.39 322
12983.46 330
12984.54 372
12985.62 349
12986.69 318
12987.77 347
12988.85 292
12989.92 316
12991.00 365
12992.08 362
12993.15 308
12994.23 364
12995.31 327
12996.38 347
12997.46 274
12998.54 316
12999.61 333
13000.69 336
13001.77 318
13002.85 343
13003.92 342
13005.00 342
13006.08 332
13007.16 301
13008.23 362
13009.31 346
13010.39 346
13011.47 304
13012.54 329
13013.62 346
13014.70 391
13015.78 323
13016.85 326
13017.93 330
13019.01 286
13020.09 308
13021.17 351
13022.24 330
13023.32 378
13024.40 389
13025.48 362
13026.56 353
13027.63 335
13028.71 352
13029.79 331
13030.87 345
13031.95 345
13033.03 335
13034.10 362
13035.18 376
13036.26 345
13037.34 320
13038.42 372
13039.50 330
13040.58 341
13041.66 311
13042.73 357
13043.81 388
13044.89 396
13045.97 380
13047.05 409
13048.13 380
13049.21 385
13050.29 383
13051.37 349
13052.45 347
13053.53 322
13054.60 352
13055.68 385
13056.76 368
13057.84 373
13058.92 347
13060.00 355
13061.08 357
13062.16 346
13063.24 367
13064.32 327
13065.40 379
13066.48 389
13067.56 360
13068.64 383
13069.72 320
13070.80 383
13071.88 385
13072.96 371
13074.04 369
13075.12 351
13076.20 353
13077.28 356
13078.36 336
13079.44 387
13080.52 374
13081.60 386
13082.68 349
13083.76 352
13084.84 332
13085.93 326
13087.01 343
13088.09 340
13089.17 346
13090.25 354
13091.33 367
13092.41 310
13093.49 358
13094.57 325
13095.65 345
13096.73 344
13097.82 368
13098.90 340
13099.98 324
13101.06 349
13102.14 349
13103.22 345
13104.30 325
13105.38 333
13106.47 365
13107.55 348
13108.63 366
13109.71 367
13110.79 343
13111.87 325
13112.96 329
13114.04 377
13115.12 357
13116.20 354
13117.28 339
13118.37 345
13119.45 341
13120.53 336
13121.61 349
13122.69 334
13123.78 374
13124.86 363
13125.94 335
13127.02 335
13128.11 366
13129.19 323
13130.27 374
13131.35 341
13132.44 372
13133.52 357
13134.60 361
13135.68 348
13136.77 353
13137.85 380
13138.93 353
13140.01 355
13141.10 329
13142.18 347
13143.26 365
13144.35 364
13145.43 347
13146.51 359
13147.60 323
13148.68 345
13149.76 342
13150.85 373
13151.93 322
13153.01 345
13154.10 373
13155.18 362
13156.26 337
13157.35 339
13158.43 330
13159.51 404
13160.60 369
13161.68 324
13162.77 412
13163.85 352
13164.93 363
13166.02 350
13167.10 361
13168.19 382
13169.27 333
13170.35 306
13171.44 336
13172.52 358
13173.61 335
13174.69 329
13175.78 335
13176.86 347
13177.94 335
13179.03 390
13180.11 340
13181.20 357
13182.28 371
13183.37 351
13184.45 343
13185.54 318
13186.62 341
13187.71 328
13188.79 370
13189.88 344
13190.96 351
13192.05 347
13193.13 390
13194.22 380
13195.30 368
13196.39 332
13197.47 366
13198.56 351
13199.64 372
13200.73 314
13201.81 391
13202.90 401
13203.98 411
13205.07 355
13206.16 336
13207.24 342
13208.33 345
13209.41 381
13210.50 346
13211.58 388
13212.67 364
13213.76 347
13214.84 316
13215.93 377
13217.01 358
13218.10 365
13219.19 367
13220.27 399
13221.36 380
13222.45 389
13223.53 336
13224.62 359
13225.70 366
13226.79 344
13227.88 387
13228.96 378
13230.05 379
13231.14 372
13232.22 345
13233.31 324
13234.40 354
13235.48 334
13236.57 342
13237.66 371
13238.74 399
13239.83 360
13240.92 324
13242.01 408
13243.09 367
13244.18 359
13245.27 345
13246.35 350
13247.44 363
13248.53 397
13249.62 376
13250.70 354
13251.79 380
13252.88 385
13253.97 390
13255.05 358
13256.14 355
13257.23 354
13258.32 362
13259.41 365
13260.49 341
13261.58 333
13262.67 349
13263.76 360
13264.85 337
13265.93 345
13267.02 351
13268.11 316
13269.20 381
13270.29 375
13271.37 391
13272.46 384
13273.55 378
13274.64 391
13275.73 316
13276.82 357
13277.91 370
13278.99 377
13280.08 363
13281.17 396
13282.26 377
13283.35 417
13284.44 378
13285.53 346
13286.62 356
13287.70 344
13288.79 416
13289.88 370
13290.97 389
13292.06 386
13293.15 381
13294.24 392
13295.33 389
13296.42 382
13297.51 367
13298.60 391
13299.69 397
13300.78 383
13301.87 371
13302.95 396
13304.04 369
13305.13 379
13306.22 418
13307.31 414
13308.40 388
13309.49 397
13310.58 398
13311.67 423
13312.76 399
13313.85 458
13314.94 375
13316.03 418
13317.12 418
13318.21 399
13319.30 390
13320.39 380
13321.48 389
13322.58 368
13323.67 402
13324.76 391
13325.85 415
13326.94 401
13328.03 401
13329.12 418
13330.21 398
13331.30 387
13332.39 388
13333.48 394
13334.57 370
13335.66 391
13336.75 406
13337.85 375
13338.94 345
13340.03 367
13341.12 414
13342.21 396
13343.30 392
13344.39 415
13345.48 443
13346.58 397
13347.67 394
13348.76 419
13349.85 403
13350.94 410
13352.03 397
13353.12 401
13354.22 424
13355.31 387
13356.40 399
13357.49 406
13358.58 429
13359.68 440
13360.77 396
13361.86 382
13362.95 411
13364.04 360
13365.14 415
13366.23 441
13367.32 407
13368.41 405
13369.51 440
13370.60 407
13371.69 378
13372.78 422
13373.87 441
13374.97 434
13376.06 415
13377.15 407
13378.25 415
13379.34 479
13380.43 439
13381.52 430
13382.62 409
13383.71 415
13384.80 420
13385.90 435
13386.99 401
13388.08 389
13389.17 404
13390.27 419
13391.36 380
13392.45 390
13393.55 388
13394.64 393
13395.73 407
13396.83 414
13397.92 407
13399.02 396
13400.11 404
13401.20 404
13402.30 384
13403.39 401
13404.48 383
13405.58 387
13406.67 404
13407.77 401
13408.86 396
13409.95 388
13411.05 402
13412.14 381
13413.24 369
13414.33 348
13415.42 410
13416.52 437
13417.61 389
13418.71 410
13419.80 412
13420.90 395
13421.99 420
13423.08 420
13424.18 396
13425.27 370
13426.37 400
13427.46 392
13428.56 396
13429.65 372
13430.75 426
13431.84 380
13432.94 436
13434.03 397
13435.13 423
13436.22 416
13437.32 445
13438.41 422
13439.51 399
13440.60 389
13441.70 426
13442.79 405
13443.89 427
13444.98 377
13446.08 399
13447.18 432
13448.27 437
13449.37 423
13450.46 378
13451.56 390
13452.65 391
13453.75 424
13454.85 403
13455.94 401
13457.04 414
13458.13 435
13459.23 439
13460.33 483
13461.42 477
13462.52 424
13463.61 408
13464.71 437
13465.81 429
13466.90 392
13468.00 431
13469.10 461
13470.19 424
13471.29 398
13472.38 435
13473.48 437
13474.58 434
13475.67 432
13476.77 445
13477.87 471
13478.96 443
13480.06 450
13481.16 461
13482.26 417
13483.35 451
13484.45 470
13485.55 446
13486.64 453
13487.74 433
13488.84 429
13489.94 474
13491.03 406
13492.13 421
13493.23 469
13494.32 467
13495.42 447
13496.52 446
13497.62 431
13498.72 451
13499.81 433
13500.91 458
13502.01 449
13503.11 456
13504.20 466
13505.30 456
13506.40 468
13507.50 461
13508.60 441
13509.69 488
13510.79 500
13511.89 468
13512.99 489
13514.09 500
13515.18 488
13516.28 442
13517.38 496
13518.48 507
13519.58 497
13520.68 484
13521.78 475
13522.87 452
13523.97 447
13525.07 451
13526.17 433
13527.27 417
13528.37 426
13529.47 434
13530.57 416
13531.66 412
13532.76 409
13533.86 435
13534.96 471
13536.06 417
13537.16 434
13538.26 436
13539.36 459
13540.46 365
13541.56 407
13542.66 418
13543.76 414
13544.86 402
13545.96 416
13547.05 429
13548.15 399
13549.25 421
13550.35 423
13551.45 396
13552.55 388
13553.65 423
13554.75 444
13555.85 412
13556.95 430
13558.05 419
13559.15 421
13560.25 432
13561.35 417
13562.45 414
13563.55 417
13564.65 404
13565.75 369
13566.85 358
13567.96 341
13569.06 389
13570.16 391
13571.26 397
13572.36 387
13573.46 387
13574.56 444
13575.66 425
13576.76 426
13577.86 404
13578.96 407
13580.06 417
13581.16 390
13582.27 415
13583.37 446
13584.47 413
13585.57 437
13586.67 406
13587.77 374
13588.87 371
13589.97 423
13591.08 365
13592.18 425
13593.28 401
13594.38 374
13595.48 389
13596.58 423
13597.68 388
13598.79 401
13599.89 389
13600.99 393
13602.09 374
13603.19 435
13604.30 374
13605.40 406
13606.50 394
13607.60 406
13608.70 400
13609.81 409
13610.91 412
13612.01 397
13613.11 402
13614.21 399
13615.32 415
13616.42 377
13617.52 384
13618.62 394
13619.73 403
13620.83 404
13621.93 413
13623.03 414
13624.14 417
13625.24 436
13626.34 426
13627.45 430
13628.55 450
13629.65 388
13630.75 423
13631.86 377
13632.96 369
13634.06 414
13635.17 422
13636.27 398
13637.37 425
13638.48 404
13639.58 412
13640.68 413
13641.79 394
13642.89 400
13643.99 417
13645.10 434
13646.20 381
13647.30 399
13648.41 380
13649.51 414
13650.62 395
13651.72 379
13652.82 410
13653.93 425
13655.03 425
13656.14 408
13657.24 439
13658.34 405
13659.45 395
13660.55 396
13661.66 439
13662.76 388
13663.87 387
13664.97 398
13666.07 419
13667.18 358
13668.28 419
13669.39 385
13670.49 422
13671.60 424
13672.70 405
13673.81 402
13674.91 380
13676.02 390
13677.12 383
13678.23 394
13679.33 382
13680.44 416
13681.54 408
13682.65 426
13683.75 433
13684.86 491
13685.96 429
13687.07 400
13688.17 438
13689.28 429
13690.38 448
13691.49 414
13692.59 404
13693.70 429
13694.80 422
13695.91 409
13697.02 414
13698.12 398
13699.23 408
13700.33 423
13701.44 423
13702.55 451
13703.65 436
13704.76 431
13705.86 481
13706.97 458
13708.08 442
13709.18 444
13710.29 472
13711.39 469
13712.50 448
13713.61 476
13714.71 449
13715.82 422
13716.93 441
13718.03 428
13719.14 425
13720.25 437
13721.35 441
13722.46 478
13723.57 472
13724.67 474
13725.78 474
13726.89 448
13727.99 464
13729.10 474
13730.21 433
13731.31 460
13732.42 482
13733.53 451
13734.64 490
13735.74 467
13736.85 468
13737.96 479
13739.07 510
13740.17 531
13741.28 493
13742.39 501
13743.50 512
13744.60 510
13745.71 516
13746.82 513
13747.93 513
13749.03 508
13750.14 492
13751.25 485
13752.36 494
13753.47 504
13754.57 491
13755.68 496
13756.79 587
13757.90 522
13759.01 542
13760.11 551
13761.22 543
13762.33 508
13763.44 525
13764.55 538
13765.66 544
13766.76 541
13767.87 587
13768.98 575
13770.09 563
13771.20 558
13772.31 577
13773.42 617
13774.53 619
13775.63 633
13776.74 650
13777.85 651
13778.96 718
13780.07 717
13781.18 705
13782.29 760
13783.40 828
13784.51 792
13785.62 756
13786.73 771
13787.83 740
13788.94 741
13790.05 720
13791.16 658
13792.27 653
13793.38 613
13794.49 675
13795.60 605
13796.71 610
13797.82 559
13798.93 590
13800.04 531
13801.15 538
13802.26 506
13803.37 507
13804.48 524
13805.59 522
13806.70 480
13807.81 450
13808.92 475
13810.03 452
13811.14 520
13812.25 531
13813.36 492
13814.47 482
13815.58 507
13816.69 470
13817.80 457
13818.91 473
13820.03 439
13821.14 483
13822.25 449
13823.36 450
13824.47 484
13825.58 501
13826.69 485
13827.80 433
13828.91 450
13830.02 454
13831.13 434
13832.25 464
13833.36 438
13834.47 439
13835.58 492
13836.69 475
13837.80 462
13838.91 451
13840.02 424
13841.14 425
13842.25 448
13843.36 460
13844.47 450
13845.58 466
13846.69 438
13847.81 428
13848.92 460
13850.03 453
13851.14 502
13852.25 463
13853.37 481
13854.48 455
13855.59 461
13856.70 441
13857.81 450
13858.93 438
13860.04 479
13861.15 493
13862.26 459
13863.38 461
13864.49 461
13865.60 464
13866.71 468
13867.83 498
13868.94 498
13870.05 504
13871.16 465
13872.28 435
13873.39 453
13874.50 506
13875.61 456
13876.73 454
13877.84 493
13878.95 488
13880.07 508
13881.18 486
13882.29 475
13883.41 470
13884.52 455
13885.63 479
13886.75 472
13887.86 462
13888.97 517
13890.09 509
13891.20 489
13892.31 473
13893.43 474
13894.54 464
13895.65 493
13896.77 479
13897.88 496
13899.00 526
13900.11 445
13901.22 503
13902.34 473
13903.45 537
13904.57 550
13905.68 576
13906.79 555
13907.91 531
13909.02 520
13910.14 560
13911.25 522
13912.37 537
13913.48 525
13914.59 535
13915.71 538
13916.82 433
13917.94 463
13919.05 504
13920.17 560
13921.28 474
13922.40 439
13923.51 467
13924.63 469
13925.74 485
13926.86 421
13927.97 398
13929.09 422
13930.20 466
13931.32 498
13932.43 496
13933.55 441
13934.66 414
13935.78 433
13936.89 438
13938.01 416
13939.12 427
13940.24 473
13941.35 470
13942.47 466
13943.59 435
13944.70 431
13945.82 448
13946.93 420
13948.05 432
13949.16 388
13950.28 430
13951.40 432
13952.51 412
13953.63 420
13954.74 410
13955.86 429
13956.98 423
13958.09 417
13959.21 395
13960.33 352
13961.44 391
13962.56 412
13963.67 442
13964.79 431
13965.91 413
13967.02 430
13968.14 404
13969.26 403
13970.37 404
13971.49 380
13972.61 416
13973.72 420
13974.84 389
13975.96 408
13977.08 406
13978.19 407
13979.31 422
13980.43 364
13981.54 384
13982.66 388
13983.78 415
13984.90 406
13986.01 361
13987.13 414
13988.25 418
13989.37 417
13990.48 419
13991.60 425
13992.72 400
13993.84 437
13994.95 399
13996.07 373
13997.19 375
13998.31 409
13999.42 420
14000.54 403
14001.66 394
14002.78 421
14003.90 391
14005.01 376
14006.13 392
14007.25 398
14008.37 395
14009.49 438
14010.61 431
14011.72 420
14012.84 362
14013.96 391
14015.08 400
14016.20 395
14017.32 400
14018.43 453
14019.55 431
14020.67 409
14021.79 362
14022.91 410
14024.03 389
14025.15 388
14026.27 382
14027.39 404
14028.50 427
14029.62 396
14030.74 395
14031.86 413
14032.98 389
14034.10 393
14035.22 429
14036.34 389
14037.46 354
14038.58 382
14039.70 388
14040.82 419
14041.94 380
14043.06 350
14044.18 415
14045.30 411
14046.41 394
14047.53 371
14048.65 433
14049.77 457
14050.89 400
14052.01 422
14053.13 432
14054.25 411
14055.37 421
14056.49 410
14057.61 389
14058.74 398
14059.86 410
14060.98 401
14062.10 421
14063.22 410
14064.34 405
14065.46 434
14066.58 413
14067.70 396
14068.82 439
14069.94 421
14071.06 450
14072.18 441
14073.30 440
14074.42 434
14075.54 412
14076.66 447
14077.79 400
14078.91 389
14080.03 470
14081.15 433
14082.27 459
14083.39 416
14084.51 448
14085.63 448
14086.76 470
14087.88 422
14089.00 526
14090.12 555
14091.24 471
14092.36 460
14093.48 470
14094.61 476
14095.73 446
14096.85 476
14097.97 458
14099.09 525
14100.22 510
14101.34 516
14102.46 529
14103.58 502
14104.70 559
14105.83 557
14106.95 587
14108.07 564
14109.19 564
14110.31 548
14111.44 571
14112.56 571
14113.68 538
14114.80 517
14115.93 563
14117.05 526
14118.17 485
14119.29 446
14120.42 502
14121.54 472
14122.66 451
14123.79 453
14124.91 446
14126.03 448
14127.15 428
14128.28 411
14129.40 416
14130.52 429
14131.65 422
14132.77 446
14133.89 424
14135.02 393
14136.14 383
14137.26 419
14138.39 441
14139.51 382
14140.63 388
14141.76 393
14142.88 401
14144.00 406
14145.13 374
14146.25 359
14147.38 375
14148.50 403
14149.62 375
14150.75 370
14151.87 390
14152.99 378
14154.12 377
14155.24 361
14156.37 340
14157.49 388
14158.62 372
14159.74 377
14160.86 382
14161.99 386
14163.11 352
14164.24 346
14165.36 399
14166.49 363
14167.61 307
14168.74 362
14169.86 383
14170.99 400
14172.11 361
14173.23 354
14174.36 369
14175.48 397
14176.61 349
14177.73 380
14178.86 385
14179.98 339
14181.11 344
14182.23 336
14183.36 362
14184.49 379
14185.61 349
14186.74 367
14187.86 346
14188.99 340
14190.11 360
14191.24 352
14192.36 392
14193.49 389
14194.61 369
14195.74 368
14196.87 359
14197.99 377
14199.12 348
14200.24 356
14201.37 366
14202.50 358
14203.62 374
14204.75 323
14205.87 358
14207.00 372
14208.13 392
14209.25 376
14210.38 373
14211.50 363
14212.63 390
14213.76 369
14214.88 349
14216.01 357
14217.14 411
14218.26 391
14219.39 413
14220.52 376
14221.64 338
14222.77 345
14223.90 356
14225.02 338
14226.15 358
14227.28 327
14228.41 358
14229.53 310
14230.66 333
14231.79 324
14232.91 356
14234.04 368
14235.17 333
14236.30 309
14237.42 345
14238.55 320
14239.68 330
14240.81 313
14241.93 340
14243.06 354
14244.19 344
14245.32 345
14246.44 298
14247.57 296
14248.70 335
14249.83 318
14250.95 328
14252.08 327
14253.21 323
14254.34 337
14255.47 336
14256.59 325
14257.72 330
14258.85 329
14259.98 348
14261.11 353
14262.24 361
14263.36 333
14264.49 344
14265.62 356
14266.75 325
14267.88 361
14269.01 301
14270.14 289
14271.26 318
14272.39 311
14273.52 336
14274.65 293
14275.78 328
14276.91 317
14278.04 290
14279.17 335
14280.30 315
14281.42 314
14282.55 340
14283.68 309
14284.81 344
14285.94 303
14287.07 313
14288.20 309
14289.33 316
14290.46 311
14291.59 319
14292.72 288
14293.85 283
14294.98 311
14296.11 350
14297.24 291
14298.37 294
14299.50 285
14300.63 308
14301.76 332
14302.89 310
14304.02 313
14305.15 333
14306.28 342
14307.41 287
14308.54 301
14309.67 321
14310.80 278
14311.93 294
14313.06 306
14314.19 331
14315.32 279
14316.45 316
14317.58 314
14318.71 296
14319.84 296
14320.97 293
14322.10 323
14323.23 333
14324.36 290
14325.49 290
14326.63 350
14327.76 303
14328.89 279
14330.02 316
14331.15 329
14332.28 301
14333.41 304
14334.54 313
14335.67 317
14336.81 287
14337.94 261
14339.07 321
14340.20 304
14341.33 300
14342.46 294
14343.59 283
14344.73 325
14345.86 286
14346.99 287
14348.12 330
14349.25 314
14350.38 316
14351.52 304
14352.65 317
14353.78 288
14354.91 259
14356.04 268
14357.18 316
14358.31 279
14359.44 260
14360.57 298
14361.71 309
14362.84 291
14363.97 293
14365.10 274
14366.24 269
14367.37 283
14368.50 317
14369.63 281
14370.77 293
14371.90 273
14373.03 314
14374.16 288
14375.30 255
14376.43 254
14377.56 283
14378.70 287
14379.83 268
14380.96 265
14382.09 274
14383.23 304
14384.36 311
14385.49 288
14386.63 271
14387.76 257
14388.89 271
14390.03 328
14391.16 308
14392.29 269
14393.43 283
14394.56 305
14395.70 280
14396.83 278
14397.96 258
14399.10 278
14400.23 273
14401.36 279
14402.50 290
14403.63 283
14404.77 244
14405.90 273
14407.03 300
14408.17 331
14409.30 286
14410.44 288
14411.57 316
14412.71 284
14413.84 272
14414.97 268
14416.11 292
14417.24 288
14418.38 290
14419.51 287
14420.65 277
14421.78 293
14422.92 298
14424.05 299
14425.19 273
14426.32 261
14427.46 261
14428.59 309
14429.73 276
14430.86 276
14432.00 294
14433.13 331
14434.27 271
14435.40 285
14436.54 294
14437.67 270
14438.81 282
14439.94 292
14441.08 293
14442.21 268
14443.35 298
14444.48 312
14445.62 291
14446.76 292
14447.89 290
14449.03 280
14450.16 275
14451.30 275
14452.43 277
14453.57 294
14454.71 287
14455.84 273
14456.98 303
14458.11 271
14459.25 278
14460.39 261
14461.52 295
14462.66 269
14463.80 251
14464.93 268
14466.07 310
14467.20 270
14468.34 289
14469.48 278
14470.61 281
14471.75 285
14472.89 288
14474.02 302
14475.16 308
14476.30 297
14477.43 255
14478.57 262
14479.71 284
14480.85 266
14481.98 283
14483.12 303
14484.26 272
14485.39 256
14486.53 256
14487.67 319
14488.81 285
14489.94 275
14491.08 265
14492.22 250
14493.36 269
14494.49 264
14495.63 260
14496.77 289
14497.91 273
14499.04 286
14500.18 302
14501.32 270
14502.46 281
14503.59 268
14504.73 299
14505.87 301
14507.01 296
14508.15 270
14509.28 273
14510.42 279
14511.56 254
14512.70 264
14513.84 291
14514.98 285
14516.11 311
14517.25 289
14518.39 279
14519.53 308
14520.67 289
14521.81 300
14522.95 280
14524.08 277
14525.22 302
14526.36 292
14527.50 280
14528.64 254
14529.78 308
14530.92 278
14532.06 281
14533.20 308
14534.33 301
14535.47 284
14536.61 285
14537.75 295
14538.89 280
14540.03 273
14541.17 282
14542.31 320
14543.45 337
14544.59 300
14545.73 255
14546.87 252
14548.01 268
14549.15 253
14550.29 284
14551.43 244
14552.57 249
14553.71 240
14554.85 288
14555.99 279
14557.13 256
14558.27 262
14559.41 250
14560.55 242
14561.69 239
14562.83 234
14563.97 278
14565.11 278
14566.25 224
14567.39 254
14568.53 262
14569.67 273
14570.81 236
14571.95 289
14573.09 268
14574.23 248
14575.37 269
14576.51 259
14577.65 268
14578.79 292
14579.94 250
14581.08 251
14582.22 240
14583.36 257
14584.50 291
14585.64 299
14586.78 260
14587.92 249
14589.06 274
14590.21 258
14591.35 310
14592.49 278
14593.63 308
14594.77 276
14595.91 295
14597.05 298
14598.20 258
14599.34 276
14600.48 293
14601.62 278
14602.76 251
14603.90 271
14605.05 258
14606.19 246
14607.33 243
14608.47 262
14609.61 307
14610.76 282
14611.90 270
14613.04 261
14614.18 259
14615.32 271
14616.47 262
14617.61 273
14618.75 249
14619.89 249
14621.04 254
14622.18 273
14623.32 266
14624.46 239
14625.61 270
14626.75 271
14627.89 282
14629.04 286
14630.18 278
14631.32 305
14632.46 278
14633.61 298
14634.75 279
14635.89 270
14637.04 253
14638.18 293
14639.32 270
14640.47 281
14641.61 300
14642.75 269
14643.90 309
14645.04 338
14646.18 292
14647.33 308
14648.47 295
14649.61 338
14650.76 285
14651.90 287
14653.05 311
14654.19 288
14655.33 273
14656.48 277
14657.62 289
14658.76 271
14659.91 295
14661.05 271
14662.20 271
14663.34 226
14664.49 260
14665.63 272
14666.77 269
14667.92 259
14669.06 276
14670.21 276
14671.35 259
14672.50 268
14673.64 256
14674.79 300
14675.93 267
14677.07 260
14678.22 256
14679.36 229
14680.51 266
14681.65 249
14682.80 236
14683.94 221
14685.09 220
14686.23 278
14687.38 264
14688.52 265
14689.67 236
14690.81 250
14691.96 270
14693.10 246
14694.25 233
14695.40 234
14696.54 267
14697.69 247
14698.83 255
14699.98 242
14701.12 248
14702.27 271
14703.41 251
14704.56 248
14705.71 234
14706.85 260
14708.00 275
14709.14 256
14710.29 253
14711.44 235
14712.58 263
14713.73 259
14714.87 225
14716.02 246
14717.17 250
14718.31 254
14719.46 242
14720.61 240
14721.75 256
14722.90 253
14724.05 269
14725.19 253
14726.34 241
14727.49 283
14728.63 253
14729.78 250
14730.93 226
14732.07 222
14733.22 250
14734.37 251
14735.51 249
14736.66 228
14737.81 221
14738.95 223
14740.10 212
14741.25 205
14742.40 239
14743.54 261
14744.69 256
14745.84 217
14746.99 239
14748.13 241
14749.28 267
14750.43 249
14751.58 227
14752.72 234
14753.87 233
14755.02 244
14756.17 244
14757.31 247
14758.46 211
14759.61 250
14760.76 262
14761.91 268
14763.05 269
14764.20 218
14765.35 229
14766.50 263
14767.65 252
14768.80 255
14769.94 251
14771.09 247
14772.24 213
14773.39 230
14774.54 214
14775.69 237
14776.83 215
14777.98 216
14779.13 232
14780.28 206
14781.43 208
14782.58 256
14783.73 235
14784.88 230
14786.03 252
14787.17 235
14788.32 252
14789.47 241
14790.62 229
14791.77 223
14792.92 233
14794.07 227
14795.22 242
14796.37 249
14797.52 227
14798.67 192
14799.82 224
14800.97 222
14802.12 228
14803.26 239
14804.41 214
14805.56 230
14806.71 257
14807.86 240
14809.01 247
14810.16 258
14811.31 230
14812.46 215
14813.61 198
14814.76 254
14815.91 224
14817.06 268
14818.21 222
14819.36 210
14820.51 252
14821.66 235
14822.82 231
14823.97 211
14825.12 270
14826.27 254
14827.42 239
14828.57 221
14829.72 203
14830.87 255
14832.02 256
14833.17 225
14834.32 242
14835.47 227
14836.62 233
14837.77 231
14838.93 250
14840.08 216
14841.23 193
14842.38 191
14843.53 230
14844.68 240
14845.83 227
14846.98 213
14848.14 243
14849.29 251
14850.44 253
14851.59 225
14852.74 241
14853.89 245
14855.04 234
14856.20 240
14857.35 204
14858.50 236
14859.65 219
14860.80 214
14861.96 237
14863.11 227
14864.26 232
14865.41 209
14866.56 237
14867.72 216
14868.87 233
14870.02 231
14871.17 241
14872.32 270
14873.48 241
14874.63 216
14875.78 216
14876.93 241
14878.09 244
14879.24 227
14880.39 237
14881.54 250
14882.70 216
14883.85 228
14885.00 212
14886.16 198
14887.31 224
14888.46 241
14889.61 227
14890.77 233
14891.92 236
14893.07 239
14894.23 228
14895.38 203
14896.53 193
14897.69 289
14898.84 252
14899.99 233
14901.15 225
14902.30 222
14903.45 247
14904.61 238
14905.76 242
14906.91 201
14908.07 201
14909.22 206
14910.38 237
14911.53 223
14912.68 204
14913.84 232
14914.99 221
14916.15 237
14917.30 221
14918.45 218
14919.61 224
14920.76 246
14921.92 209
14923.07 224
14924.22 204
14925.38 225
14926.53 232
14927.69 254
14928.84 241
14930.00 231
14931.15 235
14932.31 210
14933.46 189
14934.62 191
14935.77 219
14936.93 212
14938.08 237
14939.24 234
14940.39 203
14941.55 201
14942.70 214
14943.86 218
14945.01 197
14946.17 204
14947.32 235
14948.48 235
14949.63 215
14950.79 227
14951.94 219
14953.10 247
14954.25 247
14955.41 230
14956.56 226
14957.72 223
14958.88 264
14960.03 234
14961.19 220
14962.34 235
14963.50 225
14964.65 222
14965.81 231
14966.97 241
14968.12 227
14969.28 257
14970.43 214
14971.59 187
14972.75 180
14973.90 186
14975.06 227
14976.22 215
14977.37 235
14978.53 182
14979.69 234
14980.84 230
14982.00 226
14983.16 214
14984.31 202
14985.47 199
14986.63 209
14987.78 215
14988.94 216
14990.10 240
14991.25 212
14992.41 212
14993.57 210
14994.72 229
14995.88 226
14997.04 244
14998.20 246
14999.35 233
15000.51 235
15001.67 222
15002.82 219
15003.98 217
15005.14 253
15006.30 200
15007.45 204
15008.61 250
15009.77 248
15010.93 213
15012.09 227
15013.24 207
15014.40 232
15015.56 217
15016.72 240
15017.87 213
15019.03 217
15020.19 194
15021.35 197
15022.51 210
15023.67 199
15024.82 198
15025.98 223
15027.14 207
15028.30 206
15029.46 195
15030.62 192
15031.77 195
15032.93 206
15034.09 210
15035.25 231
15036.41 235
15037.57 227
15038.73 239
15039.88 243
15041.04 214
15042.20 209
15043.36 238
15044.52 233
15045.68 219
15046.84 221
15048.00 202
15049.16 218
15050.32 223
15051.47 212
15052.63 225
15053.79 219
15054.95 217
15056.11 213
15057.27 219
15058.43 202
15059.59 218
15060.75 200
15061.91 211
15063.07 198
15064.23 200
15065.39 234
15066.55 218
15067.71 196
15068.87 197
15070.03 237
15071.19 226
15072.35 222
15073.51 247
15074.67 219
15075.83 214
15076.99 191
15078.15 230
15079.31 220
15080.47 184
15081.63 235
15082.79 196
15083.95 203
15085.11 204
15086.27 225
15087.43 195
15088.59 190
15089.76 214
15090.92 204
15092.08 233
15093.24 223
15094.40 217
15095.56 236
15096.72 221
15097.88 200
15099.04 233
15100.20 231
15101.37 232
15102.53 236
15103.69 240
15104.85 205
15106.01 192
15107.17 218
15108.33 220
15109.50 224
15110.66 200
15111.82 183
15112.98 220
15114.14 213
15115.30 211
15116.47 212
15117.63 222
15118.79 238
15119.95 213
15121.11 188
15122.27 186
15123.44 208
15124.60 210
15125.76 209
15126.92 205
15128.09 206
15129.25 237
15130.41 240
15131.57 189
15132.73 196
15133.90 218
15135.06 233
15136.22 239
15137.38 219
15138.55 217
15139.71 198
15140.87 201
15142.04 232
15143.20 191
15144.36 197
15145.52 207
15146.69 236
15147.85 209
15149.01 212
15150.18 223
15151.34 230
15152.50 233
15153.67 215
15154.83 218
15155.99 239
15157.16 220
15158.32 210
15159.48 222
15160.65 189
15161.81 199
15162.97 200
15164.14 189
15165.30 223
15166.46 208
15167.63 234
15168.79 226
15169.95 194
15171.12 207
15172.28 228
15173.45 238
15174.61 227
15175.77 221
15176.94 229
15178.10 266
15179.27 276
15180.43 237
15181.60 238
15182.76 220
15183.92 188
15185.09 186
15186.25 218
15187.42 215
15188.58 199
15189.75 222
15190.91 248
15192.08 202
15193.24 226
15194.41 216
15195.57 247
15196.74 226
15197.90 215
15199.07 241
15200.23 251
15201.40 231
15202.56 224
15203.73 221
15204.89 205
15206.06 237
15207.22 223
15208.39 220
15209.55 207
15210.72 212
15211.88 203
15213.05 201
15214.21 207
15215.38 236
15216.54 216
15217.71 229
15218.88 229
15220.04 195
15221.21 241
15222.37 199
15223.54 248
15224.71 250
15225.87 244
15227.04 239
15228.20 238
15229.37 234
15230.54 225
15231.70 234
15232.87 233
15234.03 205
15235.20 279
15236.37 232
15237.53 221
15238.70 222
15239.87 230
15241.03 275
15242.20 232
15243.37 273
15244.53 248
15245.70 270
15246.87 258
15248.03 236
15249.20 238
15250.37 252
15251.53 258
15252.70 255
15253.87 268
15255.04 239
15256.20 208
15257.37 188
15258.54 202
15259.70 222
15260.87 210
15262.04 242
15263.21 218
15264.37 227
15265.54 236
15266.71 231
15267.88 240
15269.04 192
15270.21 252
15271.38 256
15272.55 239
15273.72 233
15274.88 230
15276.05 215
15277.22 263
15278.39 211
15279.56 209
15280.72 220
15281.89 218
15283.06 225
15284.23 218
15285.40 230
15286.56 219
15287.73 250
15288.90 218
15290.07 204
15291.24 257
15292.41 194
15293.58 243
15294.74 256
15295.91 211
15297.08 209
15298.25 248
15299.42 250
15300.59 239
15301.76 231
15302.93 225
15304.09 225
15305.26 226
15306.43 199
15307.60 215
15308.77 233
15309.94 222
15311.11 205
15312.28 196
15313.45 218
15314.62 211
15315.79 198
15316.96 221
15318.13 195
15319.30 235
15320.46 256
15321.63 239
15322.80 216
15323.97 212
15325.14 236
15326.31 213
15327.48 198
15328.65 202
15329.82 223
15330.99 199
15332.16 213
15333.33 241
15334.50 220
15335.67 236
15336.84 243
15338.01 208
15339.18 187
15340.36 225
15341.53 255
15342.70 193
15343.87 190
15345.04 233
15346.21 235
15347.38 243
15348.55 248
15349.72 245
15350.89 222
15352.06 207
15353.23 248
15354.40 198
15355.57 213
15356.75 223
15357.92 234
15359.09 220
15360.26 222
15361.43 189
15362.60 205
15363.77 244
15364.94 211
15366.11 213
15367.29 216
15368.46 219
15369.63 228
15370.80 219
15371.97 224
15373.14 213
15374.32 206
15375.49 201
15376.66 232
15377.83 212
15379.00 205
15380.17 227
15381.35 199
15382.52 200
15383.69 203
15384.86 224
15386.03 225
15387.21 217
15388.38 245
15389.55 226
15390.72 188
15391.90 191
15393.07 222
15394.24 238
15395.41 250
15396.59 227
15397.76 238
15398.93 222
15400.10 217
15401.28 203
15402.45 209
15403.62 232
15404.79 222
15405.97 223
15407.14 221
15408.31 239
15409.49 204
15410.66 234
15411.83 214
15413.01 205
15414.18 201
15415.35 230
15416.53 204
15417.70 226
15418.87 241
15420.05 248
15421.22 238
15422.39 212
15423.57 202
15424.74 231
15425.91 200
15427.09 216
15428.26 255
15429.43 216
15430.61 212
15431.78 219
15432.96 221
15434.13 203
15435.30 190
15436.48 198
15437.65 190
15438.83 211
15440.00 191
15441.17 223
15442.35 216
15443.52 216
15444.70 196
15445.87 215
15447.05 237
15448.22 201
15449.40 238
15450.57 222
15451.75 229
15452.92 219
15454.09 210
15455.27 234
15456.44 212
15457.62 181
15458.79 189
15459.97 209
15461.14 208
15462.32 217
15463.49 222
15464.67 206
15465.84 208
15467.02 234
15468.19 216
15469.37 203
15470.55 209
15471.72 232
15472.90 219
15474.07 190
15475.25 192
15476.42 201
15477.60 243
15478.77 226
15479.95 183
15481.13 210
15482.30 197
15483.48 207
15484.65 213
15485.83 212
15487.00 187
15488.18 215
15489.36 219
15490.53 200
15491.71 198
15492.89 210
15494.06 256
15495.24 229
15496.41 192
15497.59 200
15498.77 230
15499.94 213
15501.12 236
15502.30 222
15503.47 206
15504.65 224
15505.83 211
15507.00 226
15508.18 195
15509.36 241
15510.53 213
15511.71 257
15512.89 218
15514.06 216
15515.24 242
15516.42 240
15517.60 246
15518.77 257
15519.95 221
15521.13 205
15522.30 228
15523.48 216
15524.66 214
15525.84 203
15527.01 234
15528.19 228
15529.37 222
15530.55 179
15531.73 226
15532.90 212
15534.08 223
15535.26 210
15536.44 243
15537.61 225
15538.79 218
15539.97 206
15541.15 248
15542.33 236
15543.50 212
15544.68 234
15545.86 208
15547.04 207
15548.22 227
15549.40 214
15550.57 223
15551.75 240
15552.93 220
15554.11 204
15555.29 215
15556.47 223
15557.65 230
15558.82 222
15560.00 264
15561.18 233
15562.36 228
15563.54 198
15564.72 229
15565.90 196
15567.08 224
15568.26 217
15569.43 246
15570.61 249
15571.79 249
15572.97 239
15574.15 238
15575.33 200
15576.51 221
15577.69 235
15578.87 216
15580.05 284
15581.23 234
15582.41 218
15583.59 203
15584.77 226
15585.95 245
15587.13 231
15588.31 234
15589.49 221
15590.67 238
15591.85 227
15593.03 227
15594.21 237
15595.39 262
15596.57 235
15597.75 225
15598.93 216
15600.11 225
15601.29 227
15602.47 243
15603.65 259
15604.83 241
15606.01 230
15607.19 263
15608.37 284
15609.55 233
15610.73 245
15611.91 234
15613.09 245
15614.27 246
15615.45 262
15616.64 240
15617.82 257
15619.00 221
15620.18 270
15621.36 267
15622.54 263
15623.72 233
15624.90 232
15626.08 275
15627.27 245
15628.45 254
15629.63 224
15630.81 247
15631.99 276
15633.17 239
15634.35 225
15635.54 215
15636.72 275
15637.90 301
15639.08 252
15640.26 271
15641.45 233
15642.63 259
15643.81 274
15644.99 245
15646.17 271
15647.36 258
15648.54 310
15649.72 236
15650.90 250
15652.08 256
15653.27 282
15654.45 316
15655.63 281
15656.81 229
15658.00 263
15659.18 288
15660.36 288
15661.54 278
15662.73 260
15663.91 278
15665.09 302
15666.27 295
15667.46 270
15668.64 287
15669.82 296
15671.01 352
15672.19 326
15673.37 298
15674.56 265
15675.74 317
15676.92 316
15678.10 292
15679.29 253
15680.47 251
15681.65 321
15682.84 251
15684.02 253
15685.21 240
15686.39 287
15687.57 257
15688.76 246
15689.94 235
15691.12 236
15692.31 246
15693.49 303
15694.67 268
15695.86 256
15697.04 290
15698.23 254
15699.41 267
15700.59 269
15701.78 284
15702.96 273
15704.15 285
15705.33 245
15706.52 240
15707.70 220
15708.88 248
15710.07 229
15711.25 249
15712.44 241
15713.62 280
15714.81 264
15715.99 231
15717.18 217
15718.36 255
15719.55 245
15720.73 229
15721.92 219
15723.10 233
15724.29 255
15725.47 243
15726.66 246
15727.84 241
15729.03 258
15730.21 249
15731.40 262
15732.58 246
15733.77 250
15734.95 263
15736.14 272
15737.32 277
15738.51 269
15739.69 256
15740.88 281
15742.07 270
15743.25 252
15744.44 263
15745.62 241
15746.81 278
15747.99 221
15749.18 250
15750.37 285
15751.55 235
15752.74 245
15753.93 229
15755.11 239
15756.30 271
15757.48 283
15758.67 249
15759.86 280
15761.04 280
15762.23 257
15763.42 259
15764.60 267
15765.79 213
15766.98 293
15768.16 255
15769.35 276
15770.54 261
15771.72 275
15772.91 256
15774.10 244
15775.28 245
15776.47 277
15777.66 261
15778.84 217
15780.03 249
15781.22 254
15782.41 259
15783.59 246
15784.78 296
15785.97 260
15787.15 259
15788.34 277
15789.53 231
15790.72 218
15791.90 252
15793.09 248
15794.28 212
15795.47 243
15796.65 234
15797.84 253
15799.03 243
15800.22 263
15801.41 243
15802.59 261
15803.78 246
15804.97 222
15806.16 222
15807.35 263
15808.53 277
15809.72 271
15810.91 272
15812.10 251
15813.29 261
15814.48 239
15815.66 268
15816.85 250
15818.04 220
15819.23 243
15820.42 243
15821.61 214
15822.80 229
15823.98 238
15825.17 248
15826.36 206
15827.55 234
15828.74 237
15829.93 255
15831.12 225
15832.31 213
15833.50 225
15834.69 196
15835.87 251
15837.06 235
15838.25 242
15839.44 225
15840.63 251
15841.82 224
15843.01 253
15844.20 204
15845.39 218
15846.58 256
15847.77 231
15848.96 227
15850.15 223
15851.34 254
15852.53 239
15853.72 222
15854.91 213
15856.10 242
15857.29 245
15858.48 244
15859.67 230
15860.86 258
15862.05 220
15863.24 243
15864.43 256
15865.62 250
15866.81 228
15868.00 212
15869.19 237
15870.38 230
15871.57 230
15872.76 198
15873.95 234
15875.14 225
15876.33 275
15877.52 223
15878.72 256
15879.91 258
15881.10 223
15882.29 206
15883.48 227
15884.67 271
15885.86 234
15887.05 237
15888.24 222
15889.43 246
15890.63 212
15891.82 249
15893.01 213
15894.20 234
15895.39 230
15896.58 225
15897.77 226
15898.97 214
15900.16 218
15901.35 234
15902.54 225
15903.73 226
15904.92 246
15906.12 243
15907.31 194
15908.50 227
15909.69 287
15910.88 243
15912.08 270
15913.27 242
15914.46 230
15915.65 188
15916.85 239
15918.04 228
15919.23 223
15920.42 218
15921.61 240
15922.81 244
15924.00 237
15925.19 245
15926.38 259
15927.58 253
15928.77 215
15929.96 235
15931.16 217
15932.35 251
15933.54 251
15934.73 231
15935.93 198
15937.12 214
15938.31 228
15939.51 213
15940.70 232
15941.89 208
15943.09 234
15944.28 260
15945.47 236
15946.67 226
15947.86 243
15949.05 264
15950.25 267
15951.44 222
15952.63 260
15953.83 216
15955.02 240
15956.21 270
15957.41 236
15958.60 214
15959.80 228
15960.99 262
15962.18 244
15963.38 229
15964.57 237
15965.77 203
15966.96 241
15968.15 232
15969.35 207
15970.54 257
15971.74 231
15972.93 219
15974.13 201
15975.32 239
15976.51 199
15977.71 227
15978.90 211
15980.10 219
15981.29 227
15982.49 203
15983.68 261
15984.88 236
15986.07 212
15987.27 206
15988.46 246
15989.66 208
15990.85 230
15992.05 208
15993.24 236
15994.44 225
15995.63 228
15996.83 236
15998.02 221
15999.22 203
16000.41 217
16001.61 219
16002.80 199
16004.00 193
16005.20 200
16006.39 227
16007.59 195
16008.78 185
16009.98 209
16011.17 228
16012.37 187
16013.57 199
16014.76 200
16015.96 232
16017.15 206
16018.35 232
16019.55 213
16020.74 206
16021.94 215
16023.13 184
16024.33 210
16025.53 178
16026.72 230
16027.92 206
16029.12 214
16030.31 182
16031.51 202
16032.71 225
16033.90 230
16035.10 214
16036.30 210
16037.49 209
16038.69 227
16039.89 217
16041.08 216
16042.28 195
16043.48 208
16044.67 216
16045.87 243
16047.07 236
16048.27 207
16049.46 225
16050.66 231
16051.86 187
16053.06 202
16054.25 191
16055.45 200
16056.65 230
16057.84 219
16059.04 214
16060.24 206
16061.44 179
16062.64 208
16063.83 217
16065.03 217
16066.23 230
16067.43 203
16068.62 201
16069.82 219
16071.02 201
16072.22 208
16073.42 205
16074.62 200
16075.81 187
16077.01 186
16078.21 223
16079.41 186
16080.61 212
16081.81 213
16083.00 189
16084.20 186
16085.40 223
16086.60 217
16087.80 203
16089.00 208
16090.20 213
16091.39 194
16092.59 201
16093.79 211
16094.99 209
16096.19 195
16097.39 199
16098.59 207
16099.79 195
16100.99 213
16102.19 217
16103.38 253
16104.58 206
16105.78 219
16106.98 216
16108.18 240
16109.38 164
16110.58 186
16111.78 193
16112.98 195
16114.18 181
16115.38 211
16116.58 184
16117.78 229
16118.98 203
16120.18 189
16121.38 196
16122.58 208
16123.78 218
16124.98 224
16126.18 190
16127.38 189
16128.58 185
16129.78 179
16130.98 179
16132.18 205
16133.38 203
16134.58 207
16135.78 215
16136.98 191
16138.18 171
16139.38 209
16140.58 189
16141.78 207
16142.98 196
16144.19 236
16145.39 214
16146.59 196
16147.79 169
16148.99 168
16150.19 170
16151.39 189
16152.59 217
16153.79 214
16154.99 192
16156.20 191
16157.40 217
16158.60 206
16159.80 169
16161.00 196
16162.20 213
16163.40 182
16164.61 197
16165.81 217
16167.01 221
16168.21 210
16169.41 191
16170.61 191
16171.82 215
16173.02 221
16174.22 189
16175.42 176
16176.62 167
16177.82 215
16179.03 202
16180.23 193
16181.43 176
16182.63 174
16183.84 175
16185.04 198
16186.24 182
16187.44 220
16188.65 213
16189.85 222
16191.05 179
16192.25 184
16193.46 203
16194.66 240
16195.86 208
16197.06 185
16198.27 210
16199.47 211
16200.67 180
16201.87 200
16203.08 168
16204.28 193
16205.48 217
16206.69 216
16207.89 179
16209.09 172
16210.30 188
16211.50 198
16212.70 206
16213.91 186
16215.11 210
16216.31 182
16217.52 218
16218.72 206
16219.92 199
16221.13 216
16222.33 186
16223.53 193
16224.74 195
16225.94 180
16227.15 187
16228.35 206
16229.55 198
16230.76 204
16231.96 220
16233.17 244
16234.37 207
16235.57 183
16236.78 202
16237.98 194
16239.19 177
16240.39 203
16241.60 202
16242.80 233
16244.00 215
16245.21 175
16246.41 219
16247.62 218
16248.82 232
16250.03 198
16251.23 208
16252.44 210
16253.64 193
16254.85 231
16256.05 202
16257.26 209
16258.46 203
16259.67 239
16260.87 216
16262.08 221
16263.28 202
16264.49 200
16265.69 183
16266.90 191
16268.10 220
16269.31 202
16270.51 198
16271.72 216
16272.93 194
16274.13 173
16275.34 148
16276.54 188
16277.75 190
16278.95 195
16280.16 204
16281.37 199
16282.57 234
16283.78 221
16284.98 236
16286.19 209
16287.40 215
16288.60 227
16289.81 202
16291.01 232
16292.22 239
16293.43 229
16294.63 216
16295.84 221
16297.05 242
16298.25 223
16299.46 197
16300.67 226
16301.87 200
16303.08 222
16304.29 239
16305.49 210
16306.70 234
16307.91 237
16309.11 242
16310.32 217
16311.53 182
16312.73 232
16313.94 240
16315.15 217
16316.36 203
16317.56 210
16318.77 230
16319.98 248
16321.19 223
16322.39 205
16323.60 241
16324.81 227
16326.02 232
16327.22 205
16328.43 234
16329.64 228
16330.85 243
16332.05 244
16333.26 198
16334.47 206
16335.68 215
16336.88 211
16338.09 197
16339.30 236
16340.51 181
16341.72 221
16342.93 195
16344.13 189
16345.34 188
16346.55 222
16347.76 200
16348.97 233
16350.18 207
16351.38 194
16352.59 235
16353.80 237
16355.01 189
16356.22 197
16357.43 214
16358.64 214
16359.84 231
16361.05 186
16362.26 217
16363.47 206
16364.68 194
16365.89 202
16367.10 199
16368.31 207
16369.52 208
16370.73 194
16371.93 177
16373.14 213
16374.35 182
16375.56 198
16376.77 191
16377.98 209
16379.19 208
16380.40 177
16381.61 197
16382.82 210
16384.03 197
16385.24 199
16386.45 204
16387.66 192
16388.87 191
16390.08 208
16391.29 201
16392.50 197
16393.71 183
16394.92 182
16396.13 217
16397.34 220
16398.55 193
16399.76 149
16400.97 224
16402.18 203
16403.39 184
16404.60 173
16405.81 190
16407.02 196
16408.23 178
16409.44 184
16410.65 180
16411.86 215
16413.08 190
16414.29 199
16415.50 205
16416.71 178
16417.92 188
16419.13 202
16420.34 187
16421.55 195
16422.76 182
16423.97 193
16425.19 207
16426.40 214
16427.61 184
16428.82 197
16430.03 193
16431.24 194
16432.45 198
16433.67 193
16434.88 176
16436.09 176
16437.30 184
16438.51 201
16439.72 183
16440.94 166
16442.15 174
16443.36 166
16444.57 189
16445.78 194
16446.99 192
16448.21 194
16449.42 208
16450.63 204
16451.84 222
16453.06 221
16454.27 176
16455.48 210
16456.69 197
16457.90 211
16459.12 157
16460.33 192
16461.54 208
16462.75 197
16463.97 198
16465.18 180
16466.39 183
16467.61 198
16468.82 194
16470.03 216
16471.24 184
16472.46 169
16473.67 214
16474.88 209
16476.10 188
16477.31 219
16478.52 204
16479.74 186
16480.95 190
16482.16 183
16483.38 200
16484.59 178
16485.80 183
16487.02 177
16488.23 206
16489.44 220
16490.66 196
16491.87 185
16493.08 168
16494.30 209
16495.51 183
16496.73 179
16497.94 183
16499.15 198
16500.37 186
16501.58 169
16502.80 195
16504.01 158
16505.22 198
16506.44 237
16507.65 201
16508.87 171
16510.08 174
16511.30 191
16512.51 206
16513.72 175
16514.94 185
16516.15 180
16517.37 179
16518.58 175
16519.80 159
16521.01 179
16522.23 194
16523.44 196
16524.66 201
16525.87 176
16527.09 155
16528.30 210
16529.52 173
16530.73 171
16531.95 178
16533.16 199
16534.38 208
16535.59 175
16536.81 165
16538.02 182
16539.24 169
16540.45 176
16541.67 184
16542.89 193
16544.10 164
16545.32 178
16546.53 195
16547.75 188
16548.96 169
16550.18 158
16551.40 180
16552.61 162
16553.83 163
16555.04 182
16556.26 196
16557.48 177
16558.69 167
16559.91 169
16561.12 197
16562.34 188
16563.56 194
16564.77 196
16565.99 177
16567.21 187
16568.42 192
16569.64 202
16570.86 191
16572.07 179
16573.29 149
16574.51 171
16575.72 188
16576.94 183
16578.16 187
16579.37 182
16580.59 186
16581.81 189
16583.02 195
16584.24 185
16585.46 176
16586.68 152
16587.89 188
16589.11 179
16590.33 193
16591.54 186
16592.76 218
16593.98 174
16595.20 184
16596.41 177
16597.63 181
16598.85 208
16600.07 190
16601.29 171
16602.50 159
16603.72 181
16604.94 184
16606.16 183
16607.37 148
16608.59 174
16609.81 164
16611.03 194
16612.25 156
16613.46 182
16614.68 165
16615.90 197
16617.12 184
16618.34 184
16619.56 194
16620.77 144
16621.99 189
16623.21 162
16624.43 173
16625.65 180
16626.87 185
16628.09 171
16629.30 154
16630.52 189
16631.74 152
16632.96 190
16634.18 195
16635.40 172
16636.62 168
16637.84 173
16639.06 174
16640.28 150
16641.49 185
16642.71 208
16643.93 196
16645.15 201
16646.37 198
16647.59 189
16648.81 157
16650.03 167
16651.25 165
16652.47 193
16653.69 177
16654.91 164
16656.13 179
16657.35 141
16658.57 170
16659.79 172
16661.01 188
16662.23 159
16663.45 179
16664.67 200
16665.89 173
16667.11 183
16668.33 159
16669.55 184
16670.77 195
16671.99 180
16673.21 193
16674.43 186
16675.65 178
16676.87 177
16678.09 168
16679.31 169
16680.53 156
16681.75 204
16682.97 167
16684.19 168
16685.42 166
16686.64 177
16687.86 154
16689.08 167
16690.30 162
16691.52 155
16692.74 189
16693.96 157
16695.18 194
16696.40 193
16697.63 209
16698.85 180
16700.07 175
16701.29 173
16702.51 180
16703.73 179
16704.95 198
16706.18 174
16707.40 175
16708.62 170
16709.84 162
16711.06 193
16712.28 157
16713.51 186
16714.73 209
16715.95 202
16717.17 152
16718.39 177
16719.62 185
16720.84 201
16722.06 162
16723.28 180
16724.50 153
16725.73 167
16726.95 152
16728.17 179
16729.39 174
16730.62 160
16731.84 201
16733.06 175
16734.28 172
16735.51 139
16736.73 158
16737.95 165
16739.18 153
16740.40 161
16741.62 173
16742.84 168
16744.07 161
16745.29 184
16746.51 141
16747.74 186
16748.96 168
16750.18 170
16751.41 194
16752.63 163
16753.85 169
16755.08 169
16756.30 165
16757.52 163
16758.75 183
16759.97 194
16761.19 150
16762.42 173
16763.64 173
16764.86 173
16766.09 173
16767.31 156
16768.54 156
16769.76 157
16770.98 168
16772.21 165
16773.43 176
16774.66 169
16775.88 188
16777.10 175
16778.33 144
16779.55 171
16780.78 180
16782.00 186
16783.22 158
16784.45 172
16785.67 162
16786.90 196
16788.12 161
16789.35 179
16790.57 158
16791.80 158
16793.02 177
16794.25 163
16795.47 165
16796.70 140
16797.92 149
16799.15 176
16800.37 181
16801.60 184
16802.82 164
16804.05 159
16805.27 161
16806.50 155
16807.72 174
16808.95 189
16810.17 177
16811.40 178
16812.62 186
16813.85 147
16815.07 168
16816.30 175
16817.53 189
16818.75 171
16819.98 168
16821.20 194
16822.43 173
16823.65 181
16824.88 163
16826.11 149
16827.33 138
16828.56 156
16829.78 189
16831.01 170
16832.24 165
16833.46 175
16834.69 159
16835.92 187
16837.14 192
16838.37 184
16839.60 177
16840.82 166
16842.05 147
16843.27 204
16844.50 156
16845.73 184
16846.96 201
16848.18 201
16849.41 157
16850.64 133
16851.86 174
16853.09 199
16854.32 206
16855.54 143
16856.77 175
16858.00 175
16859.22 164
16860.45 173
16861.68 171
16862.91 178
16864.13 174
16865.36 192
16866.59 178
16867.82 168
16869.04 159
16870.27 182
16871.50 188
16872.73 176
16873.95 177
16875.18 165
16876.41 193
16877.64 168
16878.87 179
16880.09 177
16881.32 200
16882.55 165
16883.78 177
16885.01 203
16886.23 201
16887.46 182
16888.69 189
16889.92 177
16891.15 187
16892.38 196
16893.60 193
16894.83 209
16896.06 178
16897.29 211
16898.52 179
16899.75 174
16900.98 178
16902.20 175
16903.43 170
16904.66 192
16905.89 183
16907.12 196
16908.35 211
16909.58 180
16910.81 176
16912.04 181
16913.26 171
16914.49 176
16915.72 166
16916.95 192
16918.18 206
16919.41 226
16920.64 194
16921.87 184
16923.10 146
16924.33 187
16925.56 211
16926.79 181
16928.02 147
16929.25 168
16930.48 203
16931.71 179
16932.94 172
16934.17 189
16935.40 172
16936.63 170
16937.86 159
16939.09 184
16940.32 148
16941.55 188
16942.78 173
16944.01 184
16945.24 178
16946.47 159
16947.70 176
16948.93 204
16950.16 192
16951.39 156
16952.62 176
16953.85 168
16955.08 163
16956.31 167
16957.54 187
16958.77 183
16960.01 164
16961.24 166
16962.47 166
16963.70 178
16964.93 189
16966.16 176
16967.39 169
16968.62 187
16969.85 169
16971.08 191
16972.32 173
16973.55 155
16974.78 164
16976.01 174
16977.24 145
16978.47 174
16979.70 173
16980.94 173
16982.17 184
16983.40 173
16984.63 175
16985.86 182
16987.10 160
16988.33 148
16989.56 191
16990.79 185
16992.02 188
16993.26 172
16994.49 182
16995.72 173
16996.95 158
16998.18 158
16999.42 195
17000.65 179
17001.88 180
17003.11 207
17004.35 170
17005.58 140
17006.81 165
17008.04 172
17009.28 177
17010.51 178
17011.74 164
17012.97 171
17014.21 214
17015.44 170
17016.67 151
17017.91 145
17019.14 166
17020.37 160
17021.60 165
17022.84 186
17024.07 155
17025.30 156
17026.54 171
17027.77 181
17029.00 171
17030.24 178
17031.47 180
17032.70 185
17033.94 159
17035.17 147
17036.41 187
17037.64 181
17038.87 146
17040.11 157
17041.34 202
17042.57 156
17043.81 155
17045.04 178
17046.28 148
17047.51 139
17048.74 167
17049.98 180
17051.21 176
17052.45 160
17053.68 165
17054.92 187
17056.15 182
17057.38 165
17058.62 181
17059.85 185
17061.09 177
17062.32 169
17063.56 194
17064.79 186
17066.03 154
17067.26 163
17068.50 195
17069.73 168
17070.97 172
17072.20 168
17073.44 171
17074.67 159
17075.91 158
17077.14 184
17078.38 198
17079.61 182
17080.85 160
17082.08 174
17083.32 161
17084.55 176
17085.79 151
17087.02 171
17088.26 169
17089.49 155
17090.73 189
17091.97 178
17093.20 163
17094.44 162
17095.67 174
17096.91 167
17098.14 170
17099.38 155
17100.62 175
17101.85 168
17103.09 149
17104.32 140
17105.56 182
17106.80 165
17108.03 202
17109.27 170
17110.51 176
17111.74 144
17112.98 154
17114.21 162
17115.45 166
17116.69 144
17117.92 144
17119.16 196
17120.40 172
17121.63 148
17122.87 142
17124.11 148
17125.34 165
17126.58 184
17127.82 169
17129.06 159
17130.29 158
17131.53 196
17132.77 183
17134.00 162
17135.24 172
17136.48 157
17137.72 160
17138.95 170
17140.19 147
17141.43 187
17142.67 191
17143.90 158
17145.14 134
17146.38 143
17147.62 168
17148.85 166
17150.09 165
17151.33 165
17152.57 145
17153.80 161
17155.04 156
17156.28 147
17157.52 146
17158.76 126
17159.99 146
17161.23 165
17162.47 152
17163.71 154
17164.95 164
17166.19 144
17167.42 144
17168.66 197
17169.90 174
17171.14 146
17172.38 127
17173.62 189
17174.86 177
17176.09 184
17177.33 161
17178.57 156
17179.81 159
17181.05 139
17182.29 159
17183.53 160
17184.77 179
17186.01 140
17187.24 176
17188.48 187
17189.72 167
17190.96 146
17192.20 173
17193.44 163
17194.68 157
17195.92 153
17197.16 169
17198.40 181
17199.64 158
17200.88 177
17202.12 191
17203.36 188
17204.60 168
17205.84 155
17207.08 139
17208.32 170
17209.56 146
17210.80 164
17212.04 151
17213.28 142
17214.52 142
17215.76 141
17217.00 175
17218.24 174
17219.48 168
17220.72 154
17221.96 156
17223.20 182
17224.44 191
17225.68 153
17226.92 187
17228.16 166
17229.40 181
17230.64 174
17231.88 166
17233.12 161
17234.36 172
17235.60 185
17236.85 131
17238.09 150
17239.33 169
17240.57 163
17241.81 179
17243.05 175
17244.29 162
17245.53 160
17246.77 157
17248.02 154
17249.26 159
17250.50 171
17251.74 146
17252.98 183
17254.22 170
17255.46 134
17256.71 146
17257.95 160
17259.19 155
17260.43 170
17261.67 161
17262.91 143
17264.16 146
17265.40 162
17266.64 187
17267.88 163
17269.12 157
17270.37 158
17271.61 168
17272.85 158
17274.09 140
17275.34 157
17276.58 172
17277.82 177
17279.06 148
17280.30 171
17281.55 176
17282.79 162
17284.03 153
17285.27 167
17286.52 153
17287.76 192
17289.00 173
17290.25 163
17291.49 158
17292.73 171
17293.97 181
17295.22 170
17296.46 145
17297.70 173
17298.95 160
17300.19 157
17301.43 171
17302.68 144
17303.92 179
17305.16 154
17306.41 169
17307.65 133
17308.89 165
17310.14 173
17311.38 174
17312.62 158
17313.87 160
17315.11 158
17316.36 142
17317.60 157
17318.84 144
17320.09 144
17321.33 162
17322.58 168
17323.82 150
17325.06 154
17326.31 155
17327.55 199
17328.80 195
17330.04 166
17331.28 163
17332.53 178
17333.77 167
17335.02 143
17336.26 128
17337.51 144
17338.75 164
17340.00 186
17341.24 146
17342.48 129
17343.73 149
17344.97 168
17346.22 166
17347.46 170
17348.71 172
17349.95 171
17351.20 148
17352.44 167
17353.69 137
17354.93 134
17356.18 168
17357.42 166
17358.67 128
17359.92 141
17361.16 151
17362.41 176
17363.65 148
17364.90 175
17366.14 147
17367.39 164
17368.63 175
17369.88 161
17371.13 165
17372.37 156
17373.62 145
17374.86 159
17376.11 171
17377.35 165
17378.60 159
17379.85 145
17381.09 179
17382.34 160
17383.59 168
17384.83 143
17386.08 188
17387.32 189
17388.57 158
17389.82 169
17391.06 158
17392.31 161
17393.56 149
17394.80 170
17396.05 153
17397.30 175
17398.54 159
17399.79 154
17401.04 144
17402.28 177
17403.53 171
17404.78 136
17406.02 138
17407.27 156
17408.52 155
17409.77 133
17411.01 163
17412.26 162
17413.51 167
17414.75 163
17416.00 155
17417.25 170
17418.50 171
17419.74 154
17420.99 148
17422.24 166
17423.49 168
17424.73 137
17425.98 149
17427.23 174
17428.48 168
17429.73 150
17430.97 157
17432.22 167
17433.47 200
17434.72 177
17435.97 147
17437.21 159
17438.46 150
17439.71 150
17440.96 174
17442.21 171
17443.45 164
17444.70 169
17445.95 174
17447.20 162
17448.45 162
17449.70 167
17450.95 165
17452.19 163
17453.44 148
17454.69 139
17455.94 154
17457.19 157
17458.44 150
17459.69 147
17460.94 172
17462.19 151
17463.43 170
17464.68 155
17465.93 141
17467.18 179
17468.43 148
17469.68 183
17470.93 138
17472.18 144
17473.43 148
17474.68 147
17475.93 146
17477.18 143
17478.43 157
17479.68 177
17480.93 167
17482.18 157
17483.43 159
17484.68 176
17485.93 167
17487.17 175
17488.42 172
17489.67 141
17490.92 169
17492.18 139
17493.43 157
17494.68 149
17495.93 166
17497.18 185
17498.43 180
17499.68 153
17500.93 157
17502.18 169
17503.43 165
17504.68 139
17505.93 157
17507.18 176
17508.43 173
17509.68 179
17510.93 138
17512.18 152
17513.43 163
17514.68 165
17515.94 150
17517.19 191
17518.44 152
17519.69 184
17520.94 165
17522.19 157
17523.44 153
17524.69 163
17525.94 157
17527.20 135
17528.45 151
17529.70 147
17530.95 176
17532.20 148
17533.45 154
17534.70 154
17535.96 168
17537.21 160
17538.46 147
17539.71 131
17540.96 155
17542.22 146
17543.47 162
17544.72 158
17545.97 141
17547.22 178
17548.48 147
17549.73 172
17550.98 166
17552.23 194
17553.48 175
17554.74 172
17555.99 154
17557.24 170
17558.49 148
17559.75 186
17561.00 177
17562.25 146
17563.50 179
17564.76 182
17566.01 161
17567.26 143
17568.52 144
17569.77 167
17571.02 188
17572.27 166
17573.53 183
17574.78 169
17576.03 154
17577.29 143
17578.54 132
17579.79 142
17581.05 147
17582.30 170
17583.55 174
17584.81 158
17586.06 134
17587.31 180
17588.57 156
17589.82 136
17591.07 143
17592.33 168
17593.58 180
17594.83 142
17596.09 143
17597.34 166
17598.60 159
17599.85 171
17601.10 171
17602.36 151
17603.61 163
17604.87 154
17606.12 162
17607.37 141
17608.63 174
17609.88 174
17611.14 181
17612.39 153
17613.65 157
17614.90 186
17616.16 159
17617.41 152
17618.66 192
17619.92 174
17621.17 163
17622.43 153
17623.68 121
17624.94 162
17626.19 151
17627.45 171
17628.70 153
17629.96 151
17631.21 145
17632.47 165
17633.72 169
17634.98 176
17636.23 143
17637.49 179
17638.74 152
17640.00 157
17641.26 167
17642.51 176
17643.77 164
17645.02 144
17646.28 159
17647.53 159
17648.79 178
17650.04 133
17651.30 141
17652.56 154
17653.81 137
17655.07 160
17656.32 175
17657.58 182
17658.84 156
17660.09 149
17661.35 184
17662.60 162
17663.86 113
17665.12 150
17666.37 180
17667.63 160
17668.89 157
17670.14 154
17671.40 187
17672.66 172
17673.91 148
17675.17 171
17676.43 171
17677.68 175
17678.94 146
17680.20 140
17681.45 148
17682.71 154
17683.97 192
17685.22 166
17686.48 141
17687.74 172
17688.99 162
17690.25 157
17691.51 127
17692.77 144
17694.02 156
17695.28 166
17696.54 181
17697.80 188
17699.05 164
17700.31 182
17701.57 144
17702.83 147
17704.08 135
17705.34 160
17706.60 176
17707.86 161
17709.11 140
17710.37 144
17711.63 140
17712.89 148
17714.15 137
17715.40 138
17716.66 155
17717.92 141
17719.18 131
17720.44 141
17721.70 134
17722.95 134
17724.21 140
17725.47 154
17726.73 132
17727.99 153
17729.25 147
17730.51 162
17731.76 174
17733.02 162
17734.28 154
17735.54 149
17736.80 133
17738.06 144
17739.32 143
17740.58 154
17741.83 149
17743.09 153
17744.35 156
17745.61 151
17746.87 152
17748.13 165
17749.39 161
17750.65 190
17751.91 172
17753.17 171
17754.43 152
17755.69 165
17756.95 157
17758.21 157
17759.47 155
17760.73 148
17761.98 162
17763.24 158
17764.50 151
17765.76 148
17767.02 169
17768.28 156
17769.54 161
17770.80 166
17772.06 171
17773.32 161
17774.58 158
17775.84 136
17777.11 149
17778.37 155
17779.63 159
17780.89 151
17782.15 161
17783.41 175
17784.67 142
17785.93 162
17787.19 174
17788.45 145
17789.71 131
17790.97 163
17792.23 168
17793.49 153
17794.75 138
17796.01 141
17797.28 155
17798.54 156
17799.80 152
17801.06 154
17802.32 177
17803.58 157
17804.84 160
17806.10 172
17807.37 170
17808.63 163
17809.89 162
17811.15 179
17812.41 152
17813.67 146
17814.93 139
17816.20 166
17817.46 163
17818.72 154
17819.98 141
17821.24 168
17822.50 139
17823.77 162
17825.03 170
17826.29 157
17827.55 147
17828.81 130
17830.08 130
17831.34 150
17832.60 173
17833.86 155
17835.13 138
17836.39 144
17837.65 171
17838.91 174
17840.18 147
17841.44 160
17842.70 165
17843.96 150
17845.23 157
17846.49 159
17847.75 152
17849.01 147
17850.28 159
17851.54 205
17852.80 193
17854.07 157
17855.33 176
17856.59 164
17857.86 142
17859.12 146
17860.38 153
17861.65 158
17862.91 152
17864.17 139
17865.44 133
17866.70 148
17867.96 178
17869.23 180
17870.49 152
17871.75 161
17873.02 176
17874.28 147
17875.54 149
17876.81 140
17878.07 159
17879.34 177
17880.60 165
17881.86 145
17883.13 159
17884.39 153
17885.66 158
17886.92 135
17888.18 146
17889.45 140
17890.71 147
17891.98 143
17893.24 162
17894.51 131
17895.77 129
17897.04 150
17898.30 134
17899.56 151
17900.83 154
17902.09 138
17903.36 140
17904.62 160
17905.89 149
17907.15 161
17908.42 147
17909.68 141
17910.95 134
17912.21 128
17913.48 155
17914.74 147
17916.01 169
17917.27 183
17918.54 162
17919.80 129
17921.07 145
17922.34 141
17923.60 143
17924.87 147
17926.13 163
17927.40 161
17928.66 159
17929.93 160
17931.19 156
17932.46 173
17933.73 168
17934.99 160
17936.26 151
17937.52 172
17938.79 150
17940.06 163
17941.32 154
17942.59 144
17943.85 161
17945.12 177
17946.39 176
17947.65 170
17948.92 171
17950.19 167
17951.45 179
17952.72 158
17953.99 157
17955.25 187
17956.52 155
17957.79 171
17959.05 162
17960.32 165
17961.59 161
17962.85 136
17964.12 171
17965.39 169
17966.65 169
17967.92 181
17969.19 200
17970.45 140
17971.72 137
17972.99 144
17974.26 160
17975.52 159
17976.79 143
17978.06 161
17979.33 139
17980.59 157
17981.86 130
17983.13 137
17984.40 162
17985.66 163
17986.93 168
17988.20 157
17989.47 172
17990.73 166
17992.00 171
17993.27 165
17994.54 167
17995.81 156
17997.07 168
17998.34 173
17999.61 140
18000.88 153
18002.15 158
18003.42 153
18004.68 168
18005.95 174
18007.22 158
18008.49 136
18009.76 138
18011.03 156
18012.30 160
18013.56 148
18014.83 150
18016.10 175
18017.37 132
18018.64 144
18019.91 134
18021.18 211
18022.45 193
18023.71 178
18024.98 164
18026.25 174
18027.52 142
18028.79 139
18030.06 160
18031.33 154
18032.60 161
18033.87 146
18035.14 157
18036.41 130
18037.68 131
18038.95 138
18040.22 151
18041.49 154
18042.76 146
18044.02 148
18045.29 131
18046.56 146
18047.83 144
18049.10 153
18050.37 169
18051.64 174
18052.91 193
18054.18 174
18055.45 138
18056.72 151
18057.99 139
18059.27 166
18060.54 155
18061.81 164
18063.08 147
18064.35 205
18065.62 152
18066.89 141
18068.16 166
18069.43 144
18070.70 149
18071.97 171
18073.24 173
18074.51 135
18075.78 160
18077.05 162
18078.32 153
18079.60 170
18080.87 136
18082.14 135
18083.41 157
18084.68 134
18085.95 139
18087.22 157
18088.49 172
18089.77 176
18091.04 162
18092.31 155
18093.58 167
18094.85 158
18096.12 141
18097.39 150
18098.67 154
18099.94 173
18101.21 155
18102.48 159
18103.75 155
18105.02 129
18106.30 152
18107.57 162
18108.84 153
18110.11 167
18111.38 158
18112.66 192
18113.93 178
18115.20 167
18116.47 167
18117.75 158
18119.02 176
18120.29 147
18121.56 146
18122.84 130
18124.11 159
18125.38 149
18126.65 118
18127.93 155
18129.20 190
18130.47 196
18131.74 168
18133.02 151
18134.29 147
18135.56 147
18136.84 155
18138.11 186
18139.38 151
18140.66 159
18141.93 177
18143.20 173
18144.48 149
18145.75 146
18147.02 140
18148.30 157
18149.57 156
18150.84 143
18152.12 142
18153.39 155
18154.66 179
18155.94 182
18157.21 173
18158.48 156
18159.76 160
18161.03 149
18162.31 167
18163.58 150
18164.85 154
18166.13 136
18167.40 171
18168.68 160
18169.95 138
18171.22 132
18172.50 154
18173.77 144
18175.05 158
18176.32 180
18177.60 166
18178.87 167
18180.15 149
18181.42 150
18182.69 140
18183.97 134
18185.24 130
18186.52 167
18187.79 182
18189.07 163
18190.34 157
18191.62 141
18192.89 149
18194.17 162
18195.44 151
18196.72 178
18197.99 168
18199.27 185
18200.54 175
18201.82 159
18203.09 129
18204.37 168
18205.65 167
18206.92 169
18208.20 176
18209.47 156
18210.75 151
18212.02 160
18213.30 182
18214.57 150
18215.85 142
18217.13 167
18218.40 153
18219.68 146
18220.95 133
18222.23 150
18223.51 133
18224.78 131
18226.06 169
18227.33 153
18228.61 165
18229.89 171
18231.16 161
18232.44 154
18233.72 154
18234.99 185
18236.27 165
18237.55 149
18238.82 155
18240.10 182
18241.38 173
18242.65 175
18243.93 171
18245.21 184
18246.48 135
18247.76 138
18249.04 137
18250.31 151
18251.59 156
18252.87 158
18254.15 139
18255.42 158
18256.70 141
18257.98 154
18259.25 163
18260.53 156
18261.81 149
18263.09 145
18264.36 168
18265.64 155
18266.92 157
18268.20 157
18269.47 173
18270.75 167
18272.03 176
18273.31 145
18274.59 171
18275.86 175
18277.14 154
18278.42 163
18279.70 170
18280.98 170
18282.25 166
18283.53 160
18284.81 156
18286.09 157
18287.37 149
18288.64 141
18289.92 150
18291.20 141
18292.48 156
18293.76 158
18295.04 154
18296.32 167
18297.59 172
18298.87 176
18300.15 170
18301.43 175
18302.71 142
18303.99 144
18305.27 140
18306.55 120
18307.83 162
18309.10 145
18310.38 146
18311.66 147
18312.94 162
18314.22 143
18315.50 163
18316.78 158
18318.06 154
18319.34 173
18320.62 147
18321.90 179
18323.18 168
18324.46 172
18325.74 162
18327.02 167
18328.30 154
18329.58 163
18330.86 156
18332.14 141
18333.41 171
18334.69 176
18335.97 194
18337.25 141
18338.54 132
18339.82 155
18341.10 141
18342.38 165
18343.66 137
18344.94 141
18346.22 141
18347.50 185
18348.78 154
18350.06 159
18351.34 135
18352.62 149
18353.90 167
18355.18 183
18356.46 147
18357.74 126
18359.02 171
18360.30 169
18361.58 178
18362.87 181
18364.15 152
18365.43 194
18366.71 176
18367.99 159
18369.27 130
18370.55 139
18371.83 128
18373.11 122
18374.40 152
18375.68 150
18376.96 154
18378.24 146
18379.52 152
18380.80 128
18382.08 151
18383.37 176
18384.65 177
18385.93 154
18387.21 140
18388.49 148
18389.78 147
18391.06 141
18392.34 140
18393.62 153
18394.90 149
18396.19 145
18397.47 168
18398.75 161
18400.03 161
18401.31 162
18402.60 161
18403.88 166
18405.16 150
18406.44 123
18407.73 143
18409.01 150
18410.29 168
18411.57 147
18412.86 143
18414.14 147
18415.42 142
18416.71 155
18417.99 158
18419.27 136
18420.55 134
18421.84 157
18423.12 134
18424.40 144
18425.69 163
18426.97 156
18428.25 148
18429.54 152
18430.82 164
18432.10 136
18433.39 128
18434.67 142
18435.95 166
18437.24 154
18438.52 139
18439.80 175
18441.09 167
18442.37 148
18443.66 162
18444.94 161
18446.22 167
18447.51 140
18448.79 141
18450.08 152
18451.36 141
18452.64 140
18453.93 143
18455.21 157
18456.50 161
18457.78 149
18459.06 149
18460.35 179
18461.63 149
18462.92 131
18464.20 146
18465.49 162
18466.77 134
18468.06 160
18469.34 142
18470.63 160
18471.91 141
18473.19 162
18474.48 167
18475.76 171
18477.05 150
18478.33 145
18479.62 139
18480.90 121
18482.19 168
18483.47 151
18484.76 170
18486.05 162
18487.33 167
18488.62 172
18489.90 160
18491.19 170
18492.47 140
18493.76 132
18495.04 161
18496.33 171
18497.61 146
18498.90 146
18500.19 129
18501.47 158
18502.76 146
18504.04 161
18505.33 141
18506.62 150
18507.90 150
18509.19 157
18510.47 138
18511.76 163
18513.05 141
18514.33 162
18515.62 166
18516.90 176
18518.19 151
18519.48 159
18520.76 162
18522.05 178
18523.34 171
18524.62 155
18525.91 169
18527.20 165
18528.48 152
18529.77 181
18531.06 161
18532.34 192
18533.63 194
18534.92 174
18536.21 176
18537.49 165
18538.78 185
18540.07 166
18541.35 174
18542.64 167
18543.93 182
18545.22 181
18546.50 167
18547.79 142
18549.08 151
18550.37 167
18551.65 148
18552.94 147
18554.23 146
18555.52 152
18556.80 149
18558.09 187
18559.38 145
18560.67 145
18561.95 153
18563.24 163
18564.53 146
18565.82 154
18567.11 157
18568.39 144
18569.68 182
18570.97 130
18572.26 158
18573.55 134
18574.84 137
18576.12 157
18577.41 131
18578.70 145
18579.99 148
18581.28 179
18582.57 143
18583.86 188
18585.14 163
18586.43 129
18587.72 143
18589.01 180
18590.30 181
18591.59 171
18592.88 170
18594.17 154
18595.46 137
18596.74 184
18598.03 177
18599.32 159
18600.61 150
18601.90 158
18603.19 186
18604.48 157
18605.77 148
18607.06 166
18608.35 174
18609.64 176
18610.93 157
18612.22 159
18613.51 171
18614.80 167
18616.09 147
18617.38 163
18618.67 183
18619.96 166
18621.25 196
18622.54 151
18623.83 183
18625.12 158
18626.41 170
18627.70 151
18628.99 156
18630.28 171
18631.57 162
18632.86 150
18634.15 178
18635.44 153
18636.73 163
18638.02 167
18639.31 149
18640.60 179
18641.89 155
18643.18 178
18644.47 147
18645.76 165
18647.06 151
18648.35 147
18649.64 156
18650.93 159
18652.22 183
18653.51 139
18654.80 166
18656.09 166
18657.38 153
18658.68 158
18659.97 136
18661.26 164
18662.55 164
18663.84 169
18665.13 153
18666.42 178
18667.72 145
18669.01 175
18670.30 148
18671.59 148
18672.88 153
18674.17 169
18675.47 138
18676.76 148
18678.05 134
18679.34 160
18680.63 145
18681.93 156
18683.22 141
18684.51 128
18685.80 139
18687.09 139
18688.39 157
18689.68 160
18690.97 156
18692.26 168
18693.56 151
18694.85 175
18696.14 129
18697.43 152
18698.73 145
18700.02 151
18701.31 160
18702.60 161
18703.90 143
18705.19 163
18706.48 156
18707.78 184
18709.07 162
18710.36 168
18711.66 152
18712.95 168
18714.24 141
18715.54 160
18716.83 161
18718.12 161
18719.42 142
18720.71 143
18722.00 150
18723.30 146
18724.59 130
18725.88 150
18727.18 158
18728.47 138
18729.76 135
18731.06 159
18732.35 132
18733.65 127
18734.94 155
18736.23 165
18737.53 151
18738.82 148
18740.12 165
18741.41 147
18742.70 147
18744.00 144
18745.29 152
18746.59 146
18747.88 157
18749.18 172
18750.47 149
18751.76 162
18753.06 155
18754.35 165
18755.65 179
18756.94 174
18758.24 141
18759.53 155
18760.83 153
18762.12 170
18763.42 158
18764.71 148
18766.01 134
18767.30 172
18768.60 179
18769.89 165
18771.19 179
18772.48 143
18773.78 147
18775.07 159
18776.37 138
18777.66 161
18778.96 165
18780.25 157
18781.55 163
18782.85 123
18784.14 136
18785.44 159
18786.73 164
18788.03 146
18789.32 161
18790.62 126
18791.92 151
18793.21 169
18794.51 172
18795.80 135
18797.10 112
18798.40 145
18799.69 167
18800.99 157
18802.28 111
18803.58 134
18804.88 152
18806.17 147
18807.47 124
18808.77 123
18810.06 146
18811.36 128
18812.66 187
18813.95 167
18815.25 165
18816.55 146
18817.84 154
18819.14 159
18820.44 137
18821.73 151
18823.03 167
18824.33 165
18825.62 161
18826.92 164
18828.22 167
18829.52 130
18830.81 169
18832.11 178
18833.41 171
18834.71 157
18836.00 142
18837.30 159
18838.60 153
18839.90 150
18841.19 134
18842.49 165
18843.79 171
18845.09 139
18846.38 114
18847.68 155
18848.98 175
18850.28 168
18851.58 166
18852.87 139
18854.17 157
18855.47 150
18856.77 154
18858.07 167
18859.36 134
18860.66 158
18861.96 176
18863.26 152
18864.56 139
18865.86 150
18867.15 162
18868.45 168
18869.75 153
18871.05 132
18872.35 127
18873.65 165
18874.95 140
18876.24 153
18877.54 128
18878.84 127
18880.14 149
18881.44 149
18882.74 158
18884.04 152
18885.34 154
18886.64 155
18887.94 155
18889.24 143
18890.53 125
18891.83 149
18893.13 151
18894.43 132
18895.73 129
18897.03 139
18898.33 128
18899.63 134
18900.93 161
18902.23 143
18903.53 131
18904.83 152
18906.13 155
18907.43 115
18908.73 137
18910.03 158
18911.33 155
18912.63 123
18913.93 123
18915.23 148
18916.53 157
18917.83 165
18919.13 154
18920.43 152
18921.73 149
18923.03 136
18924.33 144
18925.63 180
18926.93 160
18928.23 146
18929.53 132
18930.84 156
18932.14 142
18933.44 131
18934.74 135
18936.04 159
18937.34 160
18938.64 131
18939.94 138
18941.24 156
18942.54 142
18943.84 160
18945.15 165
18946.45 142
18947.75 134
18949.05 151
18950.35 151
18951.65 139
18952.95 152
18954.26 145
18955.56 144
18956.86 133
18958.16 137
18959.46 146
18960.76 143
18962.07 175
18963.37 175
18964.67 140
18965.97 142
18967.27 152
18968.57 153
18969.88 183
18971.18 134
18972.48 163
18973.78 161
18975.09 121
18976.39 142
18977.69 148
18978.99 161
18980.29 163
18981.60 158
18982.90 131
18984.20 129
18985.50 148
18986.81 143
18988.11 132
18989.41 158
18990.72 148
18992.02 148
18993.32 157
18994.62 152
18995.93 132
18997.23 114
18998.53 159
18999.84 152
19001.14 168
19002.44 141
19003.75 151
19005.05 144
19006.35 144
19007.66 148
19008.96 154
19010.26 123
19011.57 153
19012.87 141
19014.17 145
19015.48 144
19016.78 151
19018.08 157
19019.39 153
19020.69 133
19021.99 128
19023.30 155
19024.60 142
19025.91 146
19027.21 160
19028.51 143
19029.82 134
19031.12 137
19032.43 136
19033.73 136
19035.04 151
19036.34 166
19037.64 170
19038.95 139
19040.25 150
19041.56 158
19042.86 133
19044.17 111
19045.47 134
19046.78 136
19048.08 150
19049.39 134
19050.69 142
19052.00 105
19053.30 141
19054.61 143
19055.91 146
19057.22 156
19058.52 126
19059.83 141
19061.13 148
19062.44 152
19063.74 132
19065.05 128
19066.35 160
19067.66 163
19068.96 141
19070.27 130
19071.57 144
19072.88 158
19074.18 165
19075.49 144
19076.80 134
19078.10 144
19079.41 162
19080.71 140
19082.02 174
19083.33 151
19084.63 150
19085.94 151
19087.24 144
19088.55 143
19089.86 126
19091.16 144
19092.47 157
19093.77 136
19095.08 159
19096.39 166
19097.69 157
19099.00 153
19100.31 135
19101.61 148
19102.92 147
19104.23 140
19105.53 146
19106.84 144
19108.15 143
19109.45 134
19110.76 136
19112.07 129
19113.37 142
19114.68 137
19115.99 155
19117.30 136
19118.60 146
19119.91 122
19121.22 160
19122.52 169
19123.83 147
19125.14 150
19126.45 141
19127.75 149
19129.06 142
19130.37 144
19131.68 125
19132.98 131
19134.29 146
19135.60 154
19136.91 138
19138.22 136
19139.52 133
19140.83 150
19142.14 147
19143.45 149
19144.76 132
19146.06 144
19147.37 145
19148.68 135
19149.99 163
19151.30 127
19152.60 161
19153.91 151
19155.22 164
19156.53 138
19157.84 126
19159.15 147
19160.46 161
19161.76 151
19163.07 122
19164.38 138
19165.69 159
19167.00 153
19168.31 170
19169.62 129
19170.93 144
19172.23 141
19173.54 168
19174.85 164
19176.16 155
19177.47 130
19178.78 163
19180.09 152
19181.40 146
19182.71 157
19184.02 153
19185.33 158
19186.64 156
19187.95 130
19189.26 148
19190.57 143
19191.87 174
19193.18 141
19194.49 127
19195.80 121
19197.11 148
19198.42 145
19199.73 160
19201.04 120
19202.35 156
19203.66 163
19204.97 172
19206.28 149
19207.59 146
19208.90 149
19210.21 145
19211.53 121
19212.84 153
19214.15 141
19215.46 127
19216.77 160
19218.08 136
19219.39 132
19220.70 133
19222.01 114
19223.32 134
19224.63 145
19225.94 144
19227.25 128
19228.56 149
19229.87 142
19231.19 130
19232.50 137
19233.81 151
19235.12 121
19236.43 143
19237.74 116
19239.05 131
19240.36 147
19241.68 139
19242.99 156
19244.30 159
19245.61 158
19246.92 153
19248.23 161
19249.54 149
19250.86 161
19252.17 132
19253.48 157
19254.79 146
19256.10 118
19257.42 165
19258.73 158
19260.04 139
19261.35 141
19262.66 157
19263.98 145
19265.29 134
19266.60 131
19267.91 140
19269.22 143
19270.54 142
19271.85 141
19273.16 143
19274.47 132
19275.79 151
19277.10 162
19278.41 144
19279.72 133
19281.04 151
19282.35 151
19283.66 136
19284.98 132
19286.29 107
19287.60 150
19288.91 147
19290.23 125
19291.54 125
19292.85 145
19294.17 134
19295.48 137
19296.79 127
19298.11 138
19299.42 132
19300.73 131
19302.05 153
19303.36 126
19304.67 138
19305.99 136
19307.30 137
19308.61 126
19309.93 137
19311.24 120
19312.56 148
19313.87 136
19315.18 131
19316.50 124
19317.81 124
19319.13 123
19320.44 143
19321.75 142
19323.07 139
19324.38 139
19325.70 141
19327.01 170
19328.32 151
19329.64 133
19330.95 162
19332.27 155
19333.58 130
19334.90 145
19336.21 167
19337.53 163
19338.84 155
19340.16 138
19341.47 141
19342.79 144
19344.10 146
19345.42 129
19346.73 153
19348.05 143
19349.36 132
19350.68 143
19351.99 161
19353.31 119
19354.62 134
19355.94 144
19357.25 131
19358.57 130
19359.88 146
19361.20 129
19362.51 145
19363.83 136
19365.14 151
19366.46 143
19367.78 130
19369.09 159
19370.41 147
19371.72 137
19373.04 133
19374.35 161
19375.67 145
19376.99 147
19378.30 129
19379.62 133
19380.93 169
19382.25 154
19383.57 139
19384.88 132
19386.20 171
19387.52 146
19388.83 161
19390.15 146
19391.47 134
19392.78 137
19394.10 147
19395.42 120
19396.73 134
19398.05 130
19399.37 147
19400.68 143
19402.00 148
19403.32 120
19404.63 128
19405.95 133
19407.27 171
19408.58 142
19409.90 143
19411.22 157
19412.54 157
19413.85 139
19415.17 132
19416.49 142
19417.80 156
19419.12 157
19420.44 135
19421.76 156
19423.07 149
19424.39 125
19425.71 134
19427.03 146
19428.35 155
19429.66 159
19430.98 159
19432.30 139
19433.62 126
19434.93 110
19436.25 153
19437.57 148
19438.89 136
19440.21 139
19441.53 151
19442.84 139
19444.16 125
19445.48 122
19446.80 153
19448.12 147
19449.44 150
19450.75 130
19452.07 131
19453.39 151
19454.71 139
19456.03 156
19457.35 143
19458.67 159
19459.98 152
19461.30 140
19462.62 127
19463.94 139
19465.26 155
19466.58 141
19467.90 115
19469.22 154
19470.54 139
19471.86 133
19473.18 137
19474.49 140
19475.81 156
19477.13 136
19478.45 152
19479.77 160
19481.09 165
19482.41 134
19483.73 149
19485.05 142
19486.37 155
19487.69 140
19489.01 134
19490.33 142
19491.65 156
19492.97 151
19494.29 168
19495.61 150
19496.93 121
19498.25 145
19499.57 135
19500.89 155
19502.21 134
19503.53 160
19504.85 134
19506.17 141
19507.49 138
19508.81 146
19510.13 126
19511.45 135
19512.77 139
19514.09 127
19515.42 128
19516.74 121
19518.06 146
19519.38 117
19520.70 151
19522.02 156
19523.34 146
19524.66 139
19525.98 146
19527.30 161
19528.62 139
19529.95 147
19531.27 153
19532.59 145
19533.91 154
19535.23 144
19536.55 146
19537.87 135
19539.20 152
19540.52 145
19541.84 105
19543.16 133
19544.48 136
19545.80 141
19547.13 155
19548.45 154
19549.77 120
19551.09 107
19552.41 135
19553.74 135
19555.06 152
19556.38 136
19557.70 138
19559.02 141
19560.35 152
19561.67 151
19562.99 119
19564.31 152
19565.64 151
19566.96 111
19568.28 119
19569.60 125
19570.93 154
19572.25 150
19573.57 122
19574.89 136
19576.22 125
19577.54 147
19578.86 154
19580.18 140
19581.51 139
19582.83 135
19584.15 132
19585.48 138
19586.80 109
19588.12 133
19589.45 127
19590.77 153
19592.09 132
19593.42 159
19594.74 131
19596.06 144
19597.39 135
19598.71 121
19600.03 119
19601.36 128
19602.68 137
19604.00 123
19605.33 133
19606.65 121
19607.98 135
19609.30 140
19610.62 143
19611.95 154
19613.27 121
19614.60 137
19615.92 139
19617.24 167
19618.57 156
19619.89 141
19621.22 130
19622.54 127
19623.87 128
19625.19 155
19626.51 107
19627.84 125
19629.16 140
19630.49 139
19631.81 120
19633.14 116
19634.46 135
19635.79 124
19637.11 132
19638.44 121
19639.76 124
19641.09 138
19642.41 128
19643.74 136
19645.06 160
19646.39 155
19647.71 134
19649.04 143
19650.36 136
19651.69 152
19653.01 144
19654.34 141
19655.66 138
19656.99 132
19658.32 129
19659.64 146
19660.97 165
19662.29 144
19663.62 142
19664.94 143
19666.27 91
19667.60 103
19668.92 117
19670.25 130
19671.57 122
19672.90 157
19674.23 139
19675.55 142
19676.88 130
19678.20 139
19679.53 145
19680.86 134
19682.18 135
19683.51 120
19684.84 138
19686.16 122
19687.49 158
19688.82 162
19690.14 148
19691.47 149
19692.80 143
19694.12 145
19695.45 141
19696.78 133
19698.10 137
19699.43 151
19700.76 140
19702.08 155
19703.41 151
19704.74 174
19706.07 154
19707.39 133
19708.72 148
19710.05 147
19711.37 135
19712.70 141
19714.03 134
19715.36 164
19716.68 122
19718.01 118
19719.34 122
19720.67 128
19721.99 122
19723.32 133
19724.65 168
19725.98 115
19727.31 119
19728.63 130
19729.96 123
19731.29 113
19732.62 139
19733.95 147
19735.27 151
19736.60 150
19737.93 152
19739.26 141
19740.59 112
19741.92 121
19743.24 142
19744.57 146
19745.90 139
19747.23 133
19748.56 130
19749.89 134
19751.22 125
19752.54 133
19753.87 147
19755.20 138
19756.53 149
19757.86 153
19759.19 144
19760.52 133
19761.85 141
19763.18 136
19764.50 149
19765.83 136
19767.16 152
19768.49 135
19769.82 147
19771.15 143
19772.48 149
19773.81 138
19775.14 140
19776.47 146
19777.80 187
19779.13 126
19780.46 154
19781.79 155
19783.12 160
19784.45 160
19785.78 121
19787.11 155
19788.44 144
19789.77 146
19791.10 137
19792.43 131
19793.76 134
19795.09 131
19796.42 128
19797.75 157
19799.08 147
19800.41 157
19801.74 171
19803.07 162
19804.40 121
19805.73 109
19807.06 124
19808.39 140
19809.72 134
19811.05 131
19812.38 142
19813.71 136
19815.05 118
19816.38 109
19817.71 127
19819.04 136
19820.37 131
19821.70 132
19823.03 137
19824.36 152
19825.69 133
19827.03 145
19828.36 153
19829.69 139
19831.02 131
19832.35 156
19833.68 118
19835.01 134
19836.35 143
19837.68 162
19839.01 143
19840.34 129
19841.67 144
19843.00 175
19844.34 144
19845.67 147
19847.00 123
19848.33 130
19849.66 131
19851.00 119
19852.33 145
19853.66 150
19854.99 154
19856.32 129
19857.66 148
19858.99 115
19860.32 150
19861.65 131
19862.99 133
19864.32 139
19865.65 125
19866.98 144
19868.32 126
19869.65 118
19870.98 138
19872.31 158
19873.65 130
19874.98 131
19876.31 154
19877.65 161
19878.98 148
19880.31 134
19881.65 115
19882.98 122
19884.31 117
19885.64 133
19886.98 138
19888.31 113
19889.64 134
19890.98 124
19892.31 141
19893.64 122
19894.98 117
19896.31 110
19897.65 171
19898.98 141
19900.31 126
19901.65 128
19902.98 141
19904.31 130
19905.65 135
19906.98 125
19908.32 136
19909.65 132
19910.98 120
19912.32 141
19913.65 133
19914.99 112
19916.32 137
19917.66 148
19918.99 142
19920.32 129
19921.66 141
19922.99 134
19924.33 136
19925.66 144
19927.00 131
19928.33 150
19929.67 135
19931.00 115
19932.34 129
19933.67 128
19935.01 133
19936.34 110
19937.68 137
19939.01 129
19940.35 130
19941.68 129
19943.02 158
19944.35 137
19945.69 158
19947.02 135
19948.36 157
19949.69 148
19951.03 145
19952.36 152
19953.70 152
19955.03 144
19956.37 140
19957.71 163
19959.04 140
19960.38 146
19961.71 135
19963.05 145
19964.38 155
19965.72 167
19967.06 142
19968.39 118
19969.73 143
19971.06 140
19972.40 148
19973.74 137
19975.07 137
19976.41 123
19977.75 131
19979.08 146
19980.42 144
19981.75 122
19983.09 130
19984.43 132
19985.76 145
19987.10 136
19988.44 139
19989.77 145
19991.11 158
19992.45 150
19993.78 121
19995.12 129
19996.46 144
19997.80 173
19999.13 135
20000.47 139
20001.81 158
20003.14 145
20004.48 144
20005.82 140
20007.16 133
20008.49 148
20009.83 148
20011.17 154
20012.51 137
20013.84 136
20015.18 155
20016.52 137
20017.86 143
20019.19 113
20020.53 128
20021.87 145
20023.21 163
20024.55 151
20025.88 139
20027.22 134
20028.56 140
20029.90 136
20031.24 143
20032.57 121
20033.91 127
20035.25 157
20036.59 148
20037.93 113
20039.26 125
20040.60 141
20041.94 160
20043.28 148
20044.62 139
20045.96 151
20047.30 173
20048.63 142
20049.97 147
20051.31 139
20052.65 153
20053.99 166
20055.33 141
20056.67 138
20058.01 157
20059.35 160
20060.69 140
20062.02 135
20063.36 132
20064.70 150
20066.04 154
20067.38 138
20068.72 121
20070.06 140
20071.40 140
20072.74 147
20074.08 128
20075.42 156
20076.76 141
20078.10 147
20079.44 136
20080.78 117
20082.12 130
20083.46 143
20084.80 127
20086.14 151
20087.48 150
20088.82 128
20090.16 138
20091.50 134
20092.84 127
20094.18 140
20095.52 147
20096.86 163
20098.20 146
20099.54 142
20100.88 151
20102.22 135
20103.56 142
20104.90 133
20106.24 140
20107.58 161
20108.92 151
20110.26 148
20111.60 136
20112.95 125
20114.29 136
20115.63 146
20116.97 144
20118.31 145
20119.65 140
20120.99 159
20122.33 137
20123.67 138
20125.02 141
20126.36 145
20127.70 138
20129.04 139
20130.38 132
20131.72 134
20133.06 133
20134.41 131
20135.75 131
