# Supplementary material for: MALDI-TOF MS typing enables the classification of brewing yeasts of the genus Saccharomyces to major beer styles
Source: PLoS One. 2017 Aug 9;12(8):e0181694. doi: 10.1371/journal.pone.0181694 (PMC5549903; doi:10.1371/journal.pone.0181694)
Supplement: S5 File — The directory includes 90 raw files and was zipped to “.zip”; the folder has three strains with 30 spectra per strain; S1 Text explains the raw files with an example and Table 1 represents the yeast strains used within the experiment. (ZIP) [file pone.0181694.s008.zip › 13-15/30274-3H2-Dias-Dias-Dias-YPG-18h-E-E_2015-08-14__0_D5_2.dat]

1999.93 2908
2000.35 2944
2000.77 3024
2001.19 2982
2001.61 2796
2002.03 2890
2002.46 3008
2002.88 3061
2003.30 2951
2003.72 2835
2004.14 2897
2004.57 2869
2004.99 2721
2005.41 2725
2005.83 2906
2006.25 2860
2006.68 2769
2007.10 2777
2007.52 2668
2007.94 2904
2008.37 2888
2008.79 2871
2009.21 3006
2009.63 2774
2010.06 2896
2010.48 2918
2010.90 2865
2011.32 2709
2011.75 2986
2012.17 2930
2012.59 2842
2013.02 2979
2013.44 2923
2013.86 2811
2014.29 2677
2014.71 2816
2015.13 2759
2015.55 2658
2015.98 2693
2016.40 2809
2016.82 2650
2017.25 2799
2017.67 2704
2018.10 2769
2018.52 2738
2018.94 2816
2019.37 2784
2019.79 2832
2020.21 2832
2020.64 2925
2021.06 2929
2021.48 2820
2021.91 2909
2022.33 2874
2022.76 2950
2023.18 3056
2023.60 2736
2024.03 2926
2024.45 2883
2024.88 2721
2025.30 2767
2025.73 2981
2026.15 2901
2026.57 2563
2027.00 2607
2027.42 2826
2027.85 2659
2028.27 2538
2028.70 2839
2029.12 2953
2029.55 2732
2029.97 2841
2030.40 2726
2030.82 2819
2031.24 2766
2031.67 2590
2032.09 2568
2032.52 2641
2032.94 2805
2033.37 2690
2033.79 2726
2034.22 2670
2034.65 2733
2035.07 2656
2035.50 2771
2035.92 2572
2036.35 2625
2036.77 2638
2037.20 2740
2037.62 2734
2038.05 2824
2038.47 2866
2038.90 2772
2039.33 2709
2039.75 2964
2040.18 2971
2040.60 2772
2041.03 2620
2041.45 2940
2041.88 2944
2042.31 2823
2042.73 2965
2043.16 2824
2043.58 2597
2044.01 2766
2044.44 2861
2044.86 2715
2045.29 2529
2045.72 2629
2046.14 2796
2046.57 2974
2047.00 2801
2047.42 2606
2047.85 2776
2048.28 2637
2048.70 2738
2049.13 2787
2049.56 2858
2049.98 2836
2050.41 2854
2050.84 2702
2051.26 2816
2051.69 2949
2052.12 2659
2052.54 2878
2052.97 2825
2053.40 2820
2053.83 2579
2054.25 2650
2054.68 2650
2055.11 2686
2055.53 2780
2055.96 2905
2056.39 2843
2056.82 2849
2057.24 2757
2057.67 2868
2058.10 2971
2058.53 2705
2058.96 2700
2059.38 2861
2059.81 2989
2060.24 2853
2060.67 2632
2061.10 2828
2061.52 3080
2061.95 2908
2062.38 2686
2062.81 2634
2063.24 2890
2063.66 2722
2064.09 2961
2064.52 3131
2064.95 2888
2065.38 3007
2065.81 3124
2066.23 3062
2066.66 2886
2067.09 3055
2067.52 3038
2067.95 2944
2068.38 2820
2068.81 2942
2069.23 3102
2069.66 3088
2070.09 3017
2070.52 2839
2070.95 2720
2071.38 2723
2071.81 2885
2072.24 2812
2072.67 2608
2073.10 2708
2073.53 2649
2073.95 2862
2074.38 2818
2074.81 2808
2075.24 2715
2075.67 2643
2076.10 2892
2076.53 2878
2076.96 3116
2077.39 3113
2077.82 2960
2078.25 2901
2078.68 2833
2079.11 2980
2079.54 3058
2079.97 3031
2080.40 2813
2080.83 2818
2081.26 3032
2081.69 3037
2082.12 3120
2082.55 3305
2082.98 3248
2083.41 2987
2083.84 3000
2084.27 2995
2084.70 3028
2085.13 2970
2085.56 2917
2085.99 2806
2086.42 2813
2086.85 2900
2087.29 2757
2087.72 2757
2088.15 2853
2088.58 2838
2089.01 2886
2089.44 2861
2089.87 2917
2090.30 2869
2090.73 2887
2091.16 2886
2091.59 2877
2092.03 2747
2092.46 3054
2092.89 3041
2093.32 3013
2093.75 2879
2094.18 2999
2094.61 3046
2095.05 3060
2095.48 3116
2095.91 2945
2096.34 2999
2096.77 3211
2097.20 3211
2097.63 2958
2098.07 3056
2098.50 3186
2098.93 3049
2099.36 2939
2099.79 2789
2100.23 2893
2100.66 2924
2101.09 3047
2101.52 2680
2101.95 2875
2102.39 2757
2102.82 2774
2103.25 2656
2103.68 2700
2104.12 2654
2104.55 2667
2104.98 2739
2105.41 2707
2105.85 2821
2106.28 2680
2106.71 2776
2107.14 2866
2107.58 2693
2108.01 2675
2108.44 2797
2108.88 2852
2109.31 2899
2109.74 2745
2110.18 2885
2110.61 2778
2111.04 2833
2111.47 2842
2111.91 2820
2112.34 2742
2112.77 2887
2113.21 2810
2113.64 2857
2114.07 2890
2114.51 2767
2114.94 2811
2115.37 2791
2115.81 2739
2116.24 2902
2116.68 2860
2117.11 2723
2117.54 2621
2117.98 2640
2118.41 2651
2118.85 2557
2119.28 2621
2119.71 2477
2120.15 2609
2120.58 2521
2121.02 2441
2121.45 2624
2121.88 2780
2122.32 2732
2122.75 2752
2123.19 2712
2123.62 2688
2124.06 2786
2124.49 2837
2124.92 2923
2125.36 2889
2125.79 3020
2126.23 2927
2126.66 2954
2127.10 3066
2127.53 2955
2127.97 2914
2128.40 2842
2128.84 2763
2129.27 2742
2129.71 2941
2130.14 2904
2130.58 2888
2131.01 2879
2131.45 2854
2131.88 2734
2132.32 2831
2132.75 2989
2133.19 2919
2133.63 2804
2134.06 2903
2134.50 2752
2134.93 2886
2135.37 2971
2135.80 2956
2136.24 2970
2136.67 3169
2137.11 3077
2137.55 3094
2137.98 3174
2138.42 3210
2138.85 2914
2139.29 2887
2139.73 3029
2140.16 3167
2140.60 3009
2141.03 2747
2141.47 2692
2141.91 2693
2142.34 2737
2142.78 2704
2143.22 2712
2143.65 2908
2144.09 2742
2144.53 2657
2144.96 2557
2145.40 2534
2145.84 2686
2146.27 2582
2146.71 2659
2147.15 2795
2147.58 2721
2148.02 2765
2148.46 2593
2148.89 2651
2149.33 2921
2149.77 2897
2150.21 3164
2150.64 3200
2151.08 3197
2151.52 3402
2151.95 3500
2152.39 3426
2152.83 3506
2153.27 3457
2153.70 3560
2154.14 3626
2154.58 3416
2155.02 3292
2155.45 3261
2155.89 2948
2156.33 3149
2156.77 3113
2157.21 2892
2157.64 2937
2158.08 3025
2158.52 2778
2158.96 2948
2159.40 2922
2159.83 2989
2160.27 2667
2160.71 2655
2161.15 2820
2161.59 2888
2162.02 2853
2162.46 2830
2162.90 2906
2163.34 2850
2163.78 2865
2164.22 2725
2164.66 2798
2165.09 2994
2165.53 2834
2165.97 2796
2166.41 2997
2166.85 2983
2167.29 3011
2167.73 2923
2168.17 2960
2168.60 2838
2169.04 2931
2169.48 2804
2169.92 3069
2170.36 3099
2170.80 2793
2171.24 3066
2171.68 3132
2172.12 3183
2172.56 3006
2173.00 3260
2173.44 3248
2173.88 3315
2174.32 3092
2174.76 3342
2175.20 3229
2175.64 3202
2176.07 2966
2176.51 3132
2176.95 2989
2177.39 3038
2177.83 3499
2178.27 3373
2178.71 3158
2179.15 3097
2179.59 3123
2180.03 3066
2180.47 3028
2180.92 3135
2181.36 3177
2181.80 3324
2182.24 3285
2182.68 3086
2183.12 3271
2183.56 3257
2184.00 3112
2184.44 3004
2184.88 3070
2185.32 2942
2185.76 2776
2186.20 2725
2186.64 2694
2187.08 2828
2187.52 2902
2187.97 3006
2188.41 3094
2188.85 3294
2189.29 3108
2189.73 3260
2190.17 3465
2190.61 3427
2191.05 3440
2191.49 3329
2191.94 3397
2192.38 3356
2192.82 3372
2193.26 3347
2193.70 3142
2194.14 3142
2194.58 3058
2195.03 3334
2195.47 3345
2195.91 3233
2196.35 3144
2196.79 3259
2197.24 3169
2197.68 3308
2198.12 3326
2198.56 3131
2199.00 3232
2199.45 3179
2199.89 3074
2200.33 3073
2200.77 3218
2201.21 3086
2201.66 3179
2202.10 3096
2202.54 3137
2202.98 3209
2203.43 3005
2203.87 2969
2204.31 3009
2204.75 3179
2205.20 3229
2205.64 3010
2206.08 3107
2206.53 3290
2206.97 3251
2207.41 3148
2207.85 3187
2208.30 3300
2208.74 3494
2209.18 3366
2209.63 3189
2210.07 3456
2210.51 3501
2210.96 3411
2211.40 3365
2211.84 3261
2212.29 3381
2212.73 3197
2213.17 3180
2213.62 3399
2214.06 3339
2214.50 3277
2214.95 3084
2215.39 3341
2215.84 3256
2216.28 3438
2216.72 3143
2217.17 3243
2217.61 3372
2218.05 3176
2218.50 3175
2218.94 3281
2219.39 3270
2219.83 3303
2220.28 2996
2220.72 2913
2221.16 2987
2221.61 2948
2222.05 3282
2222.50 3259
2222.94 3153
2223.39 3431
2223.83 3502
2224.28 3682
2224.72 4009
2225.16 3922
2225.61 4121
2226.05 4276
2226.50 4416
2226.94 4711
2227.39 4531
2227.83 4528
2228.28 4489
2228.72 4321
2229.17 4272
2229.61 4217
2230.06 4239
2230.50 4165
2230.95 3762
2231.40 3877
2231.84 3756
2232.29 3418
2232.73 3521
2233.18 3445
2233.62 3614
2234.07 3639
2234.51 3669
2234.96 3590
2235.41 3585
2235.85 3498
2236.30 3565
2236.74 3600
2237.19 3294
2237.63 3391
2238.08 3527
2238.53 3444
2238.97 3256
2239.42 3351
2239.86 3368
2240.31 3547
2240.76 3395
2241.20 3289
2241.65 3116
2242.10 3215
2242.54 3364
2242.99 3550
2243.44 3378
2243.88 3291
2244.33 3059
2244.78 3303
2245.22 3328
2245.67 3058
2246.12 2906
2246.56 2975
2247.01 2928
2247.46 3061
2247.90 3170
2248.35 3086
2248.80 3013
2249.24 3162
2249.69 2849
2250.14 3113
2250.59 3308
2251.03 3375
2251.48 3112
2251.93 3134
2252.38 3213
2252.82 3146
2253.27 3080
2253.72 3176
2254.17 3359
2254.61 3272
2255.06 3114
2255.51 3253
2255.96 3001
2256.40 2978
2256.85 2937
2257.30 2992
2257.75 2937
2258.20 3073
2258.64 3238
2259.09 3161
2259.54 3080
2259.99 3147
2260.44 3227
2260.88 3075
2261.33 3374
2261.78 3275
2262.23 3245
2262.68 3344
2263.13 3269
2263.58 3464
2264.02 3310
2264.47 3292
2264.92 3580
2265.37 3528
2265.82 3358
2266.27 3576
2266.72 3694
2267.17 3628
2267.61 3535
2268.06 3417
2268.51 3433
2268.96 3440
2269.41 3468
2269.86 3430
2270.31 3606
2270.76 3755
2271.21 3764
2271.66 3624
2272.11 3782
2272.56 4071
2273.00 3801
2273.45 3694
2273.90 4016
2274.35 3858
2274.80 3591
2275.25 3724
2275.70 3891
2276.15 3869
2276.60 3796
2277.05 3637
2277.50 3395
2277.95 3308
2278.40 3633
2278.85 3238
2279.30 3157
2279.75 3278
2280.20 3235
2280.65 3090
2281.10 3140
2281.55 3574
2282.00 3449
2282.45 3600
2282.90 3469
2283.35 3475
2283.81 3473
2284.26 3350
2284.71 3485
2285.16 3745
2285.61 3450
2286.06 3375
2286.51 3498
2286.96 3571
2287.41 3398
2287.86 3566
2288.31 3630
2288.76 3646
2289.22 3568
2289.67 3803
2290.12 3939
2290.57 4329
2291.02 4515
2291.47 4806
2291.92 5253
2292.37 5472
2292.83 6012
2293.28 5950
2293.73 6212
2294.18 6180
2294.63 6060
2295.08 5669
2295.53 5588
2295.99 5304
2296.44 5071
2296.89 5494
2297.34 5252
2297.79 4587
2298.25 4177
2298.70 4385
2299.15 3893
2299.60 3880
2300.05 3744
2300.51 3572
2300.96 3470
2301.41 3467
2301.86 3736
2302.32 3240
2302.77 3307
2303.22 3646
2303.67 3366
2304.13 2985
2304.58 3025
2305.03 3425
2305.48 3309
2305.94 3191
2306.39 3337
2306.84 3313
2307.29 3217
2307.75 3310
2308.20 3346
2308.65 3232
2309.11 3617
2309.56 3659
2310.01 3432
2310.47 3637
2310.92 3856
2311.37 4013
2311.83 3828
2312.28 4146
2312.73 3986
2313.19 4205
2313.64 4197
2314.09 4020
2314.55 3832
2315.00 3981
2315.45 3971
2315.91 3814
2316.36 3922
2316.81 3633
2317.27 3505
2317.72 3611
2318.18 3527
2318.63 3580
2319.08 3461
2319.54 3450
2319.99 3504
2320.45 3516
2320.90 3525
2321.35 3624
2321.81 3910
2322.26 3669
2322.72 3649
2323.17 3661
2323.63 3816
2324.08 3882
2324.54 3646
2324.99 3598
2325.44 3636
2325.90 3633
2326.35 3691
2326.81 3676
2327.26 3720
2327.72 3548
2328.17 3702
2328.63 3762
2329.08 3923
2329.54 3854
2329.99 3901
2330.45 3838
2330.90 4068
2331.36 3987
2331.81 4120
2332.27 4164
2332.72 4184
2333.18 4103
2333.64 4226
2334.09 4044
2334.55 3829
2335.00 3736
2335.46 3820
2335.91 3809
2336.37 3616
2336.82 3522
2337.28 3602
2337.74 3306
2338.19 3323
2338.65 3566
2339.10 3485
2339.56 3436
2340.02 3677
2340.47 3714
2340.93 3678
2341.38 3664
2341.84 3928
2342.30 4105
2342.75 3896
2343.21 3941
2343.67 3798
2344.12 3792
2344.58 3913
2345.04 3849
2345.49 3849
2345.95 3942
2346.41 3838
2346.86 4053
2347.32 4157
2347.78 4150
2348.23 4115
2348.69 4196
2349.15 4271
2349.60 4205
2350.06 4468
2350.52 4245
2350.97 4289
2351.43 4041
2351.89 4219
2352.35 4012
2352.80 3867
2353.26 3761
2353.72 3579
2354.18 3671
2354.63 3560
2355.09 3553
2355.55 3564
2356.01 3577
2356.46 3582
2356.92 3601
2357.38 3733
2357.84 3405
2358.29 3503
2358.75 3310
2359.21 3254
2359.67 3402
2360.13 3453
2360.58 3516
2361.04 3406
2361.50 3811
2361.96 3691
2362.42 3468
2362.88 3673
2363.33 3495
2363.79 3491
2364.25 3504
2364.71 3499
2365.17 3534
2365.63 3565
2366.08 3348
2366.54 3582
2367.00 3748
2367.46 3737
2367.92 3767
2368.38 3558
2368.84 3527
2369.30 3690
2369.75 3803
2370.21 3851
2370.67 3541
2371.13 3591
2371.59 3849
2372.05 3893
2372.51 3859
2372.97 3732
2373.43 3711
2373.89 3498
2374.35 3517
2374.81 3458
2375.27 3409
2375.72 3330
2376.18 3360
2376.64 3560
2377.10 3449
2377.56 3356
2378.02 3437
2378.48 3556
2378.94 3546
2379.40 3433
2379.86 3420
2380.32 3537
2380.78 3312
2381.24 3570
2381.70 3531
2382.16 3543
2382.62 3489
2383.08 3540
2383.54 3373
2384.00 3494
2384.46 3607
2384.92 3582
2385.39 3582
2385.85 3390
2386.31 3382
2386.77 3322
2387.23 3469
2387.69 3376
2388.15 3274
2388.61 3146
2389.07 3323
2389.53 3443
2389.99 3351
2390.45 3393
2390.91 3270
2391.38 3396
2391.84 3575
2392.30 3581
2392.76 3577
2393.22 3476
2393.68 3529
2394.14 3676
2394.60 3536
2395.06 3361
2395.53 3416
2395.99 3494
2396.45 3443
2396.91 3400
2397.37 3350
2397.83 3301
2398.30 3266
2398.76 3357
2399.22 3528
2399.68 3364
2400.14 3399
2400.61 3464
2401.07 3524
2401.53 3544
2401.99 3379
2402.45 3331
2402.92 3273
2403.38 3275
2403.84 3210
2404.30 3469
2404.76 3401
2405.23 3381
2405.69 3407
2406.15 3468
2406.61 3352
2407.08 3253
2407.54 3267
2408.00 3302
2408.46 3294
2408.93 3509
2409.39 3619
2409.85 3554
2410.32 3723
2410.78 3628
2411.24 3533
2411.70 3472
2412.17 3341
2412.63 3706
2413.09 3567
2413.56 3418
2414.02 3443
2414.48 3238
2414.95 3252
2415.41 3290
2415.87 3340
2416.34 3348
2416.80 3490
2417.26 3715
2417.73 3907
2418.19 4155
2418.65 4247
2419.12 4324
2419.58 4195
2420.05 4257
2420.51 4225
2420.97 4507
2421.44 4654
2421.90 4278
2422.37 4326
2422.83 4255
2423.29 4324
2423.76 4252
2424.22 4318
2424.69 4134
2425.15 3904
2425.62 3721
2426.08 3740
2426.54 3867
2427.01 3900
2427.47 3798
2427.94 3771
2428.40 3994
2428.87 3795
2429.33 3978
2429.80 3965
2430.26 3878
2430.73 3954
2431.19 3957
2431.66 4114
2432.12 3916
2432.59 3612
2433.05 3562
2433.52 3607
2433.98 3857
2434.45 3765
2434.91 3614
2435.38 3823
2435.84 3776
2436.31 3759
2436.77 3875
2437.24 3564
2437.70 3693
2438.17 3733
2438.63 3854
2439.10 3810
2439.57 4065
2440.03 3965
2440.50 3919
2440.96 3953
2441.43 4195
2441.89 4346
2442.36 4134
2442.83 4151
2443.29 4384
2443.76 4347
2444.22 4287
2444.69 4261
2445.16 4214
2445.62 4143
2446.09 3889
2446.56 3851
2447.02 3925
2447.49 3708
2447.96 3486
2448.42 3519
2448.89 3606
2449.35 3606
2449.82 3593
2450.29 3546
2450.75 3486
2451.22 3453
2451.69 3167
2452.16 3470
2452.62 3514
2453.09 3539
2453.56 3508
2454.02 3516
2454.49 3252
2454.96 3266
2455.42 3669
2455.89 3496
2456.36 3709
2456.83 3727
2457.29 3475
2457.76 3724
2458.23 3512
2458.70 3428
2459.16 3585
2459.63 3678
2460.10 3506
2460.57 3475
2461.03 3305
2461.50 3602
2461.97 3384
2462.44 3270
2462.91 3348
2463.37 3387
2463.84 3615
2464.31 3401
2464.78 3301
2465.25 3214
2465.71 3314
2466.18 3447
2466.65 3433
2467.12 3400
2467.59 3333
2468.06 3501
2468.52 3597
2468.99 3645
2469.46 3718
2469.93 3709
2470.40 3758
2470.87 3643
2471.34 3751
2471.80 3599
2472.27 3810
2472.74 3766
2473.21 3549
2473.68 3556
2474.15 3782
2474.62 3723
2475.09 3580
2475.56 3486
2476.02 3365
2476.49 3422
2476.96 3452
2477.43 3387
2477.90 3425
2478.37 3211
2478.84 3447
2479.31 3314
2479.78 3315
2480.25 3394
2480.72 3489
2481.19 3790
2481.66 3792
2482.13 3655
2482.60 3454
2483.07 3405
2483.54 3623
2484.01 3674
2484.48 3455
2484.95 3395
2485.42 3327
2485.89 3515
2486.36 3368
2486.83 3352
2487.30 3449
2487.77 3353
2488.24 3441
2488.71 3482
2489.18 3395
2489.65 3471
2490.12 3310
2490.59 3449
2491.06 3545
2491.53 3640
2492.00 3747
2492.47 3582
2492.94 3397
2493.41 3690
2493.88 3518
2494.36 3508
2494.83 3646
2495.30 3651
2495.77 3852
2496.24 3725
2496.71 3797
2497.18 3627
2497.65 3537
2498.12 3698
2498.60 3757
2499.07 3667
2499.54 3814
2500.01 4144
2500.48 3888
2500.95 3687
2501.42 3664
2501.90 3505
2502.37 3613
2502.84 3655
2503.31 3504
2503.78 3461
2504.25 3495
2504.73 3548
2505.20 3482
2505.67 3595
2506.14 3595
2506.61 3501
2507.09 3382
2507.56 3623
2508.03 3664
2508.50 3646
2508.97 3731
2509.45 3628
2509.92 3560
2510.39 3603
2510.86 3682
2511.34 3991
2511.81 4080
2512.28 4026
2512.75 3991
2513.23 4083
2513.70 4008
2514.17 4249
2514.65 4107
2515.12 4128
2515.59 4044
2516.06 4059
2516.54 3817
2517.01 3799
2517.48 3875
2517.96 4075
2518.43 3880
2518.90 3718
2519.38 3607
2519.85 3576
2520.32 3493
2520.80 3659
2521.27 3485
2521.74 3436
2522.22 3634
2522.69 3480
2523.16 3557
2523.64 3487
2524.11 3432
2524.58 3570
2525.06 3543
2525.53 3500
2526.01 3349
2526.48 3191
2526.95 3313
2527.43 3488
2527.90 3389
2528.38 3427
2528.85 3438
2529.32 3591
2529.80 3619
2530.27 3330
2530.75 3463
2531.22 3660
2531.70 3537
2532.17 3601
2532.64 3807
2533.12 3694
2533.59 3767
2534.07 4059
2534.54 3955
2535.02 4018
2535.49 4110
2535.97 4064
2536.44 3965
2536.92 3858
2537.39 3981
2537.87 3868
2538.34 3671
2538.82 3795
2539.29 3789
2539.77 3993
2540.24 3697
2540.72 3692
2541.19 3862
2541.67 3802
2542.14 3943
2542.62 3947
2543.09 3997
2543.57 3888
2544.04 3888
2544.52 3889
2545.00 3908
2545.47 3959
2545.95 3753
2546.42 3800
2546.90 3888
2547.37 4397
2547.85 4185
2548.33 4214
2548.80 4274
2549.28 4515
2549.75 4836
2550.23 4719
2550.71 4799
2551.18 5119
2551.66 4950
2552.14 4753
2552.61 4887
2553.09 5066
2553.57 4747
2554.04 4572
2554.52 4779
2554.99 4800
2555.47 4778
2555.95 4339
2556.42 4487
2556.90 4649
2557.38 4518
2557.86 4440
2558.33 4550
2558.81 4483
2559.29 4454
2559.76 4713
2560.24 4238
2560.72 4260
2561.19 4009
2561.67 3959
2562.15 4040
2562.63 3913
2563.10 3907
2563.58 3771
2564.06 3919
2564.54 3763
2565.01 3670
2565.49 3713
2565.97 3639
2566.45 3581
2566.92 3768
2567.40 3530
2567.88 3285
2568.36 3549
2568.83 3542
2569.31 3399
2569.79 3271
2570.27 3446
2570.75 3387
2571.22 3539
2571.70 3626
2572.18 3687
2572.66 3438
2573.14 3331
2573.62 3710
2574.09 3615
2574.57 3384
2575.05 3533
2575.53 3624
2576.01 3515
2576.49 3682
2576.97 3613
2577.44 3628
2577.92 3644
2578.40 3576
2578.88 3715
2579.36 3615
2579.84 3558
2580.32 3622
2580.80 3696
2581.27 3510
2581.75 3407
2582.23 3600
2582.71 3468
2583.19 3518
2583.67 3317
2584.15 3472
2584.63 3652
2585.11 3673
2585.59 3687
2586.07 3753
2586.55 3779
2587.03 3518
2587.51 3544
2587.99 3630
2588.47 3564
2588.94 3752
2589.42 3844
2589.90 3898
2590.38 3864
2590.86 3947
2591.34 3943
2591.82 3892
2592.30 3740
2592.78 3786
2593.26 3812
2593.74 3709
2594.22 4116
2594.71 4172
2595.19 4103
2595.67 4108
2596.15 4050
2596.63 4367
2597.11 4114
2597.59 4017
2598.07 3899
2598.55 3900
2599.03 3910
2599.51 3746
2599.99 3772
2600.47 3830
2600.95 3732
2601.43 3712
2601.91 3653
2602.40 3790
2602.88 3795
2603.36 3875
2603.84 3852
2604.32 3707
2604.80 3706
2605.28 3613
2605.76 3791
2606.24 3582
2606.73 3354
2607.21 3459
2607.69 3473
2608.17 3501
2608.65 3457
2609.13 3667
2609.62 3637
2610.10 3833
2610.58 3657
2611.06 3814
2611.54 3813
2612.02 3750
2612.51 3767
2612.99 3656
2613.47 3570
2613.95 3765
2614.43 3967
2614.92 3886
2615.40 3938
2615.88 3976
2616.36 3838
2616.85 3651
2617.33 3801
2617.81 3686
2618.29 3888
2618.78 3680
2619.26 3827
2619.74 3789
2620.22 3637
2620.71 3558
2621.19 3555
2621.67 3511
2622.15 3600
2622.64 3781
2623.12 3771
2623.60 3719
2624.09 3706
2624.57 3758
2625.05 3644
2625.53 3746
2626.02 3626
2626.50 3673
2626.98 4011
2627.47 3949
2627.95 3760
2628.43 3724
2628.92 3834
2629.40 3926
2629.88 3773
2630.37 3770
2630.85 3709
2631.34 3792
2631.82 3770
2632.30 3753
2632.79 3763
2633.27 3646
2633.75 3648
2634.24 3820
2634.72 3823
2635.21 3837
2635.69 3971
2636.17 3952
2636.66 4017
2637.14 3962
2637.63 3729
2638.11 3834
2638.60 3891
2639.08 3666
2639.56 3544
2640.05 3545
2640.53 3697
2641.02 3738
2641.50 3896
2641.99 3862
2642.47 3814
2642.96 3820
2643.44 3937
2643.93 3748
2644.41 3807
2644.90 3838
2645.38 3792
2645.87 3737
2646.35 3705
2646.84 3722
2647.32 3645
2647.81 3739
2648.29 3671
2648.78 3590
2649.26 3645
2649.75 3742
2650.23 3915
2650.72 3653
2651.20 3700
2651.69 4014
2652.17 4058
2652.66 3897
2653.15 3971
2653.63 3847
2654.12 3653
2654.60 3713
2655.09 3500
2655.57 3692
2656.06 3442
2656.55 3670
2657.03 3467
2657.52 3648
2658.00 3707
2658.49 3871
2658.98 3777
2659.46 3752
2659.95 3631
2660.44 3667
2660.92 3711
2661.41 3704
2661.90 3667
2662.38 3585
2662.87 3669
2663.35 3693
2663.84 3787
2664.33 3674
2664.81 3659
2665.30 3736
2665.79 3675
2666.28 3642
2666.76 3631
2667.25 3698
2667.74 3607
2668.22 3876
2668.71 3780
2669.20 3879
2669.68 3941
2670.17 3726
2670.66 3660
2671.15 3730
2671.63 4021
2672.12 3878
2672.61 3945
2673.10 3895
2673.58 4131
2674.07 4028
2674.56 4285
2675.05 4638
2675.53 4734
2676.02 4835
2676.51 5044
2677.00 5127
2677.49 5262
2677.97 5136
2678.46 5365
2678.95 5171
2679.44 5026
2679.93 4874
2680.41 4736
2680.90 4767
2681.39 4841
2681.88 4555
2682.37 4711
2682.85 4612
2683.34 4455
2683.83 4307
2684.32 4524
2684.81 4455
2685.30 4755
2685.79 4619
2686.27 4457
2686.76 4609
2687.25 4470
2687.74 4518
2688.23 4485
2688.72 4345
2689.21 4225
2689.70 4138
2690.19 4064
2690.67 3891
2691.16 3904
2691.65 3882
2692.14 3661
2692.63 3852
2693.12 3892
2693.61 3804
2694.10 3889
2694.59 3791
2695.08 3897
2695.57 3736
2696.06 3821
2696.55 3696
2697.04 3794
2697.53 3686
2698.02 3894
2698.51 4145
2699.00 4079
2699.49 4041
2699.98 3856
2700.47 3864
2700.96 4079
2701.45 3934
2701.94 4023
2702.43 3985
2702.92 3797
2703.41 4026
2703.90 4270
2704.39 4254
2704.88 4189
2705.37 4402
2705.86 4079
2706.35 4219
2706.84 4274
2707.33 4228
2707.82 4190
2708.31 4029
2708.80 3994
2709.29 4031
2709.78 4235
2710.27 4283
2710.77 3949
2711.26 3612
2711.75 3578
2712.24 3609
2712.73 3874
2713.22 3651
2713.71 3859
2714.20 3783
2714.69 3941
2715.19 3935
2715.68 3800
2716.17 3768
2716.66 3834
2717.15 3895
2717.64 4152
2718.13 4018
2718.63 4016
2719.12 4092
2719.61 4152
2720.10 3891
2720.59 3737
2721.08 3915
2721.58 4046
2722.07 4106
2722.56 3917
2723.05 4201
2723.54 4231
2724.04 4562
2724.53 4589
2725.02 4698
2725.51 4355
2726.01 4598
2726.50 4553
2726.99 4254
2727.48 4494
2727.98 4331
2728.47 4011
2728.96 3970
2729.45 3754
2729.95 3762
2730.44 3822
2730.93 3865
2731.42 3721
2731.92 3837
2732.41 4052
2732.90 3950
2733.40 4000
2733.89 4121
2734.38 4086
2734.87 4040
2735.37 3991
2735.86 4231
2736.35 4242
2736.85 4331
2737.34 4381
2737.83 4158
2738.33 4090
2738.82 4317
2739.31 4196
2739.81 4046
2740.30 4327
2740.79 4184
2741.29 4271
2741.78 4110
2742.28 4027
2742.77 4046
2743.26 4169
2743.76 4162
2744.25 3998
2744.75 3842
2745.24 3912
2745.73 3887
2746.23 3868
2746.72 3843
2747.22 3901
2747.71 3799
2748.20 3670
2748.70 3776
2749.19 3957
2749.69 3896
2750.18 3847
2750.68 3770
2751.17 3658
2751.67 3581
2752.16 3781
2752.66 3970
2753.15 3984
2753.64 4109
2754.14 3866
2754.63 3907
2755.13 4175
2755.62 4153
2756.12 4319
2756.61 4076
2757.11 4220
2757.60 4160
2758.10 3971
2758.59 4021
2759.09 4141
2759.59 4190
2760.08 4021
2760.58 4079
2761.07 3965
2761.57 4003
2762.06 4013
2762.56 4036
2763.05 4143
2763.55 3913
2764.05 3715
2764.54 3804
2765.04 3682
2765.53 3769
2766.03 3852
2766.52 3996
2767.02 4001
2767.52 3886
2768.01 4045
2768.51 3943
2769.00 4033
2769.50 4083
2770.00 3752
2770.49 3898
2770.99 3832
2771.49 4128
2771.98 4317
2772.48 4188
2772.98 4157
2773.47 4159
2773.97 4255
2774.47 4485
2774.96 4302
2775.46 4660
2775.96 4641
2776.45 4964
2776.95 5015
2777.45 4990
2777.94 5201
2778.44 5384
2778.94 5510
2779.43 5487
2779.93 5291
2780.43 5280
2780.93 5083
2781.42 4843
2781.92 4722
2782.42 4759
2782.92 4529
2783.41 4440
2783.91 4371
2784.41 4200
2784.91 4249
2785.40 4182
2785.90 4149
2786.40 4028
2786.90 4210
2787.39 4134
2787.89 4097
2788.39 4015
2788.89 4080
2789.39 4055
2789.88 4036
2790.38 4032
2790.88 3951
2791.38 3926
2791.88 3995
2792.37 3805
2792.87 3761
2793.37 3711
2793.87 3771
2794.37 4007
2794.87 3907
2795.37 4025
2795.86 3984
2796.36 4014
2796.86 4312
2797.36 4589
2797.86 4801
2798.36 5004
2798.86 5142
2799.35 4998
2799.85 4992
2800.35 5104
2800.85 5446
2801.35 5138
2801.85 5093
2802.35 5087
2802.85 5049
2803.35 4875
2803.85 4752
2804.35 4531
2804.85 4494
2805.34 4317
2805.84 4379
2806.34 4274
2806.84 4630
2807.34 4939
2807.84 4890
2808.34 5271
2808.84 5551
2809.34 5523
2809.84 5647
2810.34 5810
2810.84 5862
2811.34 5728
2811.84 5748
2812.34 6035
2812.84 5808
2813.34 5405
2813.84 4900
2814.34 4953
2814.84 4830
2815.34 4749
2815.84 4724
2816.34 4531
2816.84 4303
2817.34 4464
2817.84 4185
2818.35 4222
2818.85 4074
2819.35 4220
2819.85 4214
2820.35 3774
2820.85 3925
2821.35 3740
2821.85 3660
2822.35 3702
2822.85 3772
2823.35 3962
2823.85 3873
2824.36 3869
2824.86 3746
2825.36 3947
2825.86 3984
2826.36 4236
2826.86 4167
2827.36 4062
2827.86 4128
2828.37 3968
2828.87 4094
2829.37 4169
2829.87 4144
2830.37 4457
2830.87 4391
2831.38 4015
2831.88 4432
2832.38 4718
2832.88 4679
2833.38 4558
2833.88 4404
2834.39 4626
2834.89 4534
2835.39 4407
2835.89 4328
2836.40 4276
2836.90 4404
2837.40 4374
2837.90 4294
2838.40 4274
2838.91 4524
2839.41 4457
2839.91 4106
2840.41 4039
2840.92 4116
2841.42 4167
2841.92 3962
2842.42 4096
2842.93 3957
2843.43 3905
2843.93 3811
2844.44 3714
2844.94 3989
2845.44 4125
2845.94 4168
2846.45 4230
2846.95 4288
2847.45 4160
2847.96 4156
2848.46 4181
2848.96 4178
2849.47 4118
2849.97 4355
2850.47 4093
2850.98 4336
2851.48 4258
2851.98 4171
2852.49 4398
2852.99 4425
2853.50 4178
2854.00 4020
2854.50 4064
2855.01 3936
2855.51 4099
2856.01 4018
2856.52 4146
2857.02 4263
2857.53 4231
2858.03 4088
2858.53 4018
2859.04 3942
2859.54 4048
2860.05 3956
2860.55 3902
2861.06 4017
2861.56 3975
2862.06 3976
2862.57 3770
2863.07 4039
2863.58 3929
2864.08 3888
2864.59 3712
2865.09 3896
2865.60 3986
2866.10 4102
2866.61 3916
2867.11 3801
2867.62 3792
2868.12 3915
2868.63 3802
2869.13 3690
2869.64 3601
2870.14 3736
2870.65 3674
2871.15 3811
2871.66 3872
2872.16 3735
2872.67 3831
2873.17 3777
2873.68 4240
2874.18 4181
2874.69 4091
2875.20 4166
2875.70 4252
2876.21 4199
2876.71 4294
2877.22 4149
2877.72 4171
2878.23 4158
2878.74 4293
2879.24 4261
2879.75 3810
2880.25 3767
2880.76 4156
2881.27 4208
2881.77 3845
2882.28 4040
2882.79 4191
2883.29 4071
2883.80 4099
2884.30 4170
2884.81 3975
2885.32 4189
2885.82 4217
2886.33 4225
2886.84 4423
2887.34 4585
2887.85 4471
2888.36 4493
2888.86 4690
2889.37 4773
2889.88 5063
2890.38 5077
2890.89 5095
2891.40 5216
2891.91 4756
2892.41 4657
2892.92 4803
2893.43 4670
2893.93 4262
2894.44 4294
2894.95 4304
2895.46 4499
2895.96 4379
2896.47 4288
2896.98 4258
2897.49 4293
2897.99 4563
2898.50 4463
2899.01 4358
2899.52 4271
2900.03 4441
2900.53 4448
2901.04 4157
2901.55 4304
2902.06 4477
2902.56 4428
2903.07 4269
2903.58 4575
2904.09 4310
2904.60 4363
2905.11 4646
2905.61 4776
2906.12 4743
2906.63 4851
2907.14 4941
2907.65 5056
2908.16 5217
2908.66 5308
2909.17 5308
2909.68 5160
2910.19 5006
2910.70 5067
2911.21 4962
2911.72 4957
2912.23 4861
2912.73 4539
2913.24 4568
2913.75 4687
2914.26 4500
2914.77 4558
2915.28 4547
2915.79 4564
2916.30 4674
2916.81 4868
2917.32 4718
2917.83 4252
2918.33 4494
2918.84 4345
2919.35 4483
2919.86 4370
2920.37 4392
2920.88 4435
2921.39 4237
2921.90 4468
2922.41 4337
2922.92 4203
2923.43 4275
2923.94 4347
2924.45 4761
2924.96 4793
2925.47 4931
2925.98 5150
2926.49 5323
2927.00 5332
2927.51 5725
2928.02 6009
2928.53 5914
2929.04 5813
2929.55 5642
2930.06 5513
2930.57 5080
2931.08 5128
2931.59 5020
2932.11 4706
2932.62 4383
2933.13 4333
2933.64 4426
2934.15 4192
2934.66 4093
2935.17 4290
2935.68 4352
2936.19 4119
2936.70 4009
2937.21 4124
2937.72 4184
2938.24 4484
2938.75 4610
2939.26 4428
2939.77 4556
2940.28 4450
2940.79 4396
2941.30 4490
2941.81 4501
2942.33 4303
2942.84 4559
2943.35 4514
2943.86 4489
2944.37 4544
2944.88 4304
2945.40 4207
2945.91 4419
2946.42 4758
2946.93 4531
2947.44 4641
2947.96 4617
2948.47 4650
2948.98 4632
2949.49 4793
2950.00 4937
2950.52 4791
2951.03 4639
2951.54 4652
2952.05 4297
2952.57 4422
2953.08 4514
2953.59 4660
2954.10 4521
2954.62 4366
2955.13 4293
2955.64 4264
2956.15 4198
2956.67 4278
2957.18 4164
2957.69 3877
2958.20 3977
2958.72 4259
2959.23 4156
2959.74 4089
2960.26 4211
2960.77 4218
2961.28 4095
2961.80 4430
2962.31 4324
2962.82 4539
2963.34 4812
2963.85 4576
2964.36 4539
2964.88 4643
2965.39 4608
2965.90 4634
2966.42 4959
2966.93 4695
2967.44 4507
2967.96 4542
2968.47 4301
2968.98 4295
2969.50 4472
2970.01 4382
2970.53 4360
2971.04 4038
2971.55 3939
2972.07 4036
2972.58 4005
2973.10 4175
2973.61 4319
2974.12 4241
2974.64 4083
2975.15 4019
2975.67 3987
2976.18 3962
2976.70 3966
2977.21 4081
2977.73 4069
2978.24 4029
2978.75 4244
2979.27 4287
2979.78 4278
2980.30 4114
2980.81 4306
2981.33 4224
2981.84 4251
2982.36 4227
2982.87 4320
2983.39 4409
2983.90 4375
2984.42 4360
2984.93 4375
2985.45 4231
2985.96 4390
2986.48 4584
2987.00 4376
2987.51 4571
2988.03 4367
2988.54 4526
2989.06 4934
2989.57 4852
2990.09 4510
2990.60 4683
2991.12 4808
2991.64 4882
2992.15 4825
2992.67 4699
2993.18 4838
2993.70 4832
2994.21 5005
2994.73 4817
2995.25 5269
2995.76 5246
2996.28 5235
2996.80 5137
2997.31 5209
2997.83 5140
2998.34 5036
2998.86 5317
2999.38 5243
2999.89 5220
3000.41 5433
3000.93 5662
3001.44 5598
3001.96 5317
3002.48 5314
3002.99 5366
3003.51 5531
3004.03 5326
3004.54 5294
3005.06 5483
3005.58 5649
3006.09 5871
3006.61 5586
3007.13 5393
3007.65 5422
3008.16 5558
3008.68 5574
3009.20 5545
3009.71 5585
3010.23 5035
3010.75 4851
3011.27 4702
3011.78 5084
3012.30 4680
3012.82 4643
3013.34 4434
3013.85 4532
3014.37 4273
3014.89 4424
3015.41 4352
3015.93 4268
3016.44 4562
3016.96 4519
3017.48 4474
3018.00 4496
3018.52 4664
3019.03 4756
3019.55 4581
3020.07 4449
3020.59 4872
3021.11 4826
3021.63 4908
3022.14 4671
3022.66 4886
3023.18 4848
3023.70 4745
3024.22 4847
3024.74 4803
3025.25 4879
3025.77 5094
3026.29 5208
3026.81 5181
3027.33 5378
3027.85 5382
3028.37 5382
3028.89 5098
3029.41 4994
3029.92 5016
3030.44 5028
3030.96 4966
3031.48 4785
3032.00 4455
3032.52 4660
3033.04 4723
3033.56 4643
3034.08 4487
3034.60 4413
3035.12 4810
3035.64 4778
3036.16 4869
3036.68 5138
3037.20 5210
3037.72 5222
3038.24 5244
3038.76 5420
3039.28 5350
3039.80 5353
3040.32 5201
3040.84 5075
3041.36 5203
3041.88 5119
3042.40 5005
3042.92 4926
3043.44 4763
3043.96 4633
3044.48 4385
3045.00 4626
3045.52 4620
3046.04 4735
3046.56 4480
3047.08 4572
3047.60 4503
3048.12 4492
3048.64 4469
3049.16 4640
3049.68 4583
3050.20 4471
3050.72 4470
3051.24 4317
3051.77 4410
3052.29 4372
3052.81 4575
3053.33 4480
3053.85 4538
3054.37 4582
3054.89 4481
3055.41 4540
3055.93 4556
3056.46 4496
3056.98 4511
3057.50 4644
3058.02 4550
3058.54 4602
3059.06 4288
3059.58 4538
3060.11 4768
3060.63 4498
3061.15 4635
3061.67 4738
3062.19 4662
3062.71 4668
3063.24 4801
3063.76 4700
3064.28 4627
3064.80 4908
3065.32 4762
3065.85 4667
3066.37 4825
3066.89 4742
3067.41 4744
3067.94 4766
3068.46 4622
3068.98 4769
3069.50 4727
3070.03 4856
3070.55 4847
3071.07 4613
3071.59 4588
3072.12 4338
3072.64 4625
3073.16 4528
3073.68 4454
3074.21 4348
3074.73 4597
3075.25 4824
3075.78 4773
3076.30 4606
3076.82 4664
3077.34 4727
3077.87 4699
3078.39 5002
3078.91 4939
3079.44 5030
3079.96 4958
3080.48 4944
3081.01 4972
3081.53 5166
3082.05 5093
3082.58 5499
3083.10 5468
3083.63 5208
3084.15 5123
3084.67 5189
3085.20 5381
3085.72 5427
3086.24 5365
3086.77 5581
3087.29 5271
3087.82 5351
3088.34 5110
3088.86 5163
3089.39 5184
3089.91 5177
3090.44 5050
3090.96 5115
3091.49 5031
3092.01 4919
3092.53 4964
3093.06 4904
3093.58 5108
3094.11 5008
3094.63 4890
3095.16 4970
3095.68 5131
3096.21 5235
3096.73 5272
3097.26 5328
3097.78 5223
3098.31 5326
3098.83 5420
3099.36 5520
3099.88 5634
3100.41 5728
3100.93 5583
3101.46 5991
3101.98 6125
3102.51 6387
3103.03 6974
3103.56 7480
3104.08 8075
3104.61 8740
3105.13 9458
3105.66 10228
3106.18 10380
3106.71 10667
3107.24 10423
3107.76 9861
3108.29 9192
3108.81 8801
3109.34 7943
3109.86 7423
3110.39 6983
3110.92 6550
3111.44 6295
3111.97 6096
3112.49 6093
3113.02 6253
3113.55 6590
3114.07 6287
3114.60 6157
3115.12 5992
3115.65 6095
3116.18 6141
3116.70 5634
3117.23 5719
3117.76 5376
3118.28 5124
3118.81 5085
3119.34 4973
3119.86 4842
3120.39 4891
3120.92 4757
3121.44 4880
3121.97 4942
3122.50 5053
3123.02 4879
3123.55 5126
3124.08 5321
3124.61 5266
3125.13 5250
3125.66 5316
3126.19 5074
3126.72 5226
3127.24 5112
3127.77 5068
3128.30 4888
3128.82 4912
3129.35 4842
3129.88 5133
3130.41 5097
3130.93 4922
3131.46 5094
3131.99 5141
3132.52 4706
3133.05 4495
3133.57 4471
3134.10 4578
3134.63 4464
3135.16 4665
3135.69 4602
3136.21 4484
3136.74 4364
3137.27 4421
3137.80 4434
3138.33 4431
3138.85 4340
3139.38 4353
3139.91 4528
3140.44 4565
3140.97 4267
3141.50 4112
3142.03 4371
3142.55 4481
3143.08 4383
3143.61 4431
3144.14 4276
3144.67 4105
3145.20 4347
3145.73 4545
3146.26 4482
3146.79 4495
3147.31 4225
3147.84 4507
3148.37 4694
3148.90 4657
3149.43 4747
3149.96 4955
3150.49 4931
3151.02 5157
3151.55 5250
3152.08 5047
3152.61 5061
3153.14 5212
3153.67 5272
3154.20 5017
3154.73 4791
3155.25 4733
3155.78 4864
3156.31 4851
3156.84 4721
3157.37 4846
3157.90 4906
3158.43 4874
3158.96 4872
3159.49 4947
3160.02 5096
3160.55 5057
3161.08 4957
3161.61 4954
3162.14 4874
3162.68 4831
3163.21 4740
3163.74 4715
3164.27 4629
3164.80 4658
3165.33 4701
3165.86 4509
3166.39 4724
3166.92 4906
3167.45 4687
3167.98 4725
3168.51 4498
3169.04 4614
3169.57 4565
3170.10 4586
3170.64 4761
3171.17 4683
3171.70 4749
3172.23 4694
3172.76 4628
3173.29 4340
3173.82 4335
3174.35 4416
3174.88 4143
3175.42 4204
3175.95 4467
3176.48 4419
3177.01 4247
3177.54 4334
3178.07 4334
3178.61 4438
3179.14 4394
3179.67 4389
3180.20 4318
3180.73 4621
3181.26 4340
3181.80 4337
3182.33 4265
3182.86 4403
3183.39 4243
3183.92 4424
3184.46 4564
3184.99 4343
3185.52 4334
3186.05 4356
3186.59 4254
3187.12 4288
3187.65 4282
3188.18 4406
3188.72 4561
3189.25 4600
3189.78 4546
3190.31 4620
3190.85 4542
3191.38 4354
3191.91 4469
3192.44 4570
3192.98 4500
3193.51 4462
3194.04 4411
3194.58 4279
3195.11 4310
3195.64 4256
3196.17 4397
3196.71 4402
3197.24 4416
3197.77 4404
3198.31 4326
3198.84 4492
3199.37 4508
3199.91 4283
3200.44 4447
3200.98 4504
3201.51 4527
3202.04 4713
3202.58 4809
3203.11 4828
3203.64 4735
3204.18 4765
3204.71 4838
3205.24 4938
3205.78 4858
3206.31 5101
3206.85 5104
3207.38 5020
3207.91 5226
3208.45 5173
3208.98 4929
3209.52 4884
3210.05 4874
3210.59 4917
3211.12 5170
3211.65 5384
3212.19 5331
3212.72 5773
3213.26 5639
3213.79 5681
3214.33 5708
3214.86 5757
3215.40 5844
3215.93 5667
3216.47 5712
3217.00 5809
3217.54 5379
3218.07 5201
3218.61 5180
3219.14 5012
3219.68 4805
3220.21 4629
3220.75 4524
3221.28 4694
3221.82 4577
3222.35 4651
3222.89 4606
3223.42 4502
3223.96 4897
3224.49 4918
3225.03 5095
3225.57 5144
3226.10 5277
3226.64 5297
3227.17 5274
3227.71 5365
3228.24 5414
3228.78 5450
3229.32 5498
3229.85 5359
3230.39 5096
3230.92 5247
3231.46 5185
3232.00 5079
3232.53 5007
3233.07 4881
3233.60 5089
3234.14 5083
3234.68 4848
3235.21 4765
3235.75 4892
3236.29 5028
3236.82 5064
3237.36 4955
3237.90 4721
3238.43 5054
3238.97 5144
3239.51 5094
3240.04 5334
3240.58 5197
3241.12 5352
3241.65 5586
3242.19 5299
3242.73 5243
3243.26 5370
3243.80 5380
3244.34 5484
3244.88 5293
3245.41 5071
3245.95 4847
3246.49 4874
3247.02 5143
3247.56 4943
3248.10 4781
3248.64 4886
3249.17 4968
3249.71 5163
3250.25 5383
3250.79 5232
3251.33 5379
3251.86 5222
3252.40 5141
3252.94 5213
3253.48 5609
3254.01 5454
3254.55 5239
3255.09 5543
3255.63 5410
3256.17 5279
3256.70 5603
3257.24 5583
3257.78 5447
3258.32 5497
3258.86 5312
3259.40 5775
3259.93 5613
3260.47 5473
3261.01 5675
3261.55 5854
3262.09 6049
3262.63 6329
3263.17 6356
3263.70 6238
3264.24 6584
3264.78 6787
3265.32 6837
3265.86 7174
3266.40 7549
3266.94 7544
3267.48 8097
3268.02 8108
3268.56 8293
3269.09 8472
3269.63 8817
3270.17 9060
3270.71 8866
3271.25 8561
3271.79 8311
3272.33 7977
3272.87 7618
3273.41 7128
3273.95 6760
3274.49 6218
3275.03 6050
3275.57 5955
3276.11 6063
3276.65 5856
3277.19 5813
3277.73 6119
3278.27 6035
3278.81 5896
3279.35 6061
3279.89 6492
3280.43 6632
3280.97 6624
3281.51 6268
3282.05 6254
3282.59 6389
3283.13 6159
3283.67 6149
3284.21 6047
3284.75 6100
3285.29 6181
3285.83 6124
3286.37 6004
3286.91 5870
3287.45 5938
3287.99 5984
3288.53 6259
3289.08 6478
3289.62 6175
3290.16 6153
3290.70 6101
3291.24 6289
3291.78 6334
3292.32 6622
3292.86 6318
3293.40 6389
3293.95 6494
3294.49 6496
3295.03 6629
3295.57 7123
3296.11 7448
3296.65 7511
3297.19 7805
3297.73 7866
3298.28 8046
3298.82 8452
3299.36 8471
3299.90 8249
3300.44 7908
3300.99 7983
3301.53 7812
3302.07 7545
3302.61 7233
3303.15 7179
3303.69 6727
3304.24 6610
3304.78 6876
3305.32 6613
3305.86 6686
3306.41 6612
3306.95 6187
3307.49 6360
3308.03 6733
3308.58 6742
3309.12 6583
3309.66 6554
3310.20 6502
3310.75 6379
3311.29 6776
3311.83 6825
3312.37 6964
3312.92 6914
3313.46 6842
3314.00 6965
3314.54 7307
3315.09 7343
3315.63 7153
3316.17 7118
3316.72 7234
3317.26 7111
3317.80 7165
3318.35 7461
3318.89 7191
3319.43 7427
3319.98 7270
3320.52 7399
3321.06 7694
3321.61 7633
3322.15 7529
3322.69 7652
3323.24 7904
3323.78 7637
3324.33 7700
3324.87 8071
3325.41 7739
3325.96 7470
3326.50 7630
3327.04 7304
3327.59 7387
3328.13 7159
3328.68 7290
3329.22 7088
3329.76 6835
3330.31 6935
3330.85 6903
3331.40 6760
3331.94 6778
3332.49 7320
3333.03 7701
3333.58 8010
3334.12 8909
3334.66 9958
3335.21 11118
3335.75 13103
3336.30 15578
3336.84 17919
3337.39 20498
3337.93 22006
3338.48 24015
3339.02 25778
3339.57 26139
3340.11 26242
3340.66 25186
3341.20 23758
3341.75 21994
3342.29 19591
3342.84 16688
3343.38 14825
3343.93 13130
3344.47 11851
3345.02 10222
3345.57 9066
3346.11 8336
3346.66 7577
3347.20 7236
3347.75 6998
3348.29 6827
3348.84 6531
3349.38 6557
3349.93 6612
3350.48 6579
3351.02 6482
3351.57 6769
3352.11 7032
3352.66 7223
3353.21 7225
3353.75 7133
3354.30 7440
3354.84 7539
3355.39 7303
3355.94 7520
3356.48 7562
3357.03 7229
3357.58 7239
3358.12 7221
3358.67 6893
3359.22 6708
3359.76 6534
3360.31 6489
3360.86 6255
3361.40 5934
3361.95 6129
3362.50 5767
3363.04 5721
3363.59 5741
3364.14 5729
3364.68 5810
3365.23 5565
3365.78 5582
3366.33 5630
3366.87 5827
3367.42 5827
3367.97 5787
3368.51 5821
3369.06 5991
3369.61 5712
3370.16 5867
3370.70 6145
3371.25 6196
3371.80 6119
3372.35 6288
3372.90 6259
3373.44 6073
3373.99 6484
3374.54 6694
3375.09 6618
3375.63 6704
3376.18 6864
3376.73 7034
3377.28 7281
3377.83 7360
3378.37 7404
3378.92 7064
3379.47 6705
3380.02 6536
3380.57 6340
3381.12 6199
3381.66 5992
3382.21 5786
3382.76 5793
3383.31 5883
3383.86 5653
3384.41 5586
3384.96 5337
3385.50 5819
3386.05 6283
3386.60 6046
3387.15 5655
3387.70 5805
3388.25 5847
3388.80 5918
3389.35 5494
3389.90 5213
3390.44 5338
3390.99 5195
3391.54 5184
3392.09 5053
3392.64 5102
3393.19 4967
3393.74 5101
3394.29 4969
3394.84 5081
3395.39 5083
3395.94 5155
3396.49 5136
3397.04 4929
3397.59 4757
3398.14 4875
3398.69 5013
3399.24 4996
3399.79 4579
3400.34 4844
3400.89 4973
3401.44 4803
3401.99 4788
3402.54 4604
3403.09 4518
3403.64 4489
3404.19 4559
3404.74 4782
3405.29 4667
3405.84 4767
3406.39 4907
3406.94 4872
3407.49 4501
3408.04 4697
3408.59 4864
3409.14 4734
3409.69 4636
3410.24 4457
3410.79 4554
3411.34 4599
3411.89 4653
3412.45 4662
3413.00 4558
3413.55 4754
3414.10 4813
3414.65 5145
3415.20 5075
3415.75 5033
3416.30 4714
3416.85 4835
3417.41 4884
3417.96 4719
3418.51 4732
3419.06 4548
3419.61 4519
3420.16 4484
3420.71 4511
3421.27 4365
3421.82 4222
3422.37 4257
3422.92 4369
3423.47 4362
3424.02 4247
3424.58 4369
3425.13 4306
3425.68 4690
3426.23 4678
3426.78 4420
3427.34 4287
3427.89 4559
3428.44 4666
3428.99 4750
3429.55 4636
3430.10 4462
3430.65 4343
3431.20 4593
3431.76 4725
3432.31 4506
3432.86 4738
3433.41 4476
3433.97 4537
3434.52 4403
3435.07 4413
3435.62 4529
3436.18 4452
3436.73 4659
3437.28 4450
3437.84 4571
3438.39 4755
3438.94 4637
3439.49 4613
3440.05 4611
3440.60 4743
3441.15 5006
3441.71 4921
3442.26 5095
3442.81 4608
3443.37 4736
3443.92 5160
3444.47 5282
3445.03 5136
3445.58 4968
3446.13 4939
3446.69 5161
3447.24 4845
3447.80 4737
3448.35 4568
3448.90 4479
3449.46 4625
3450.01 4675
3450.57 4601
3451.12 4686
3451.67 4618
3452.23 4668
3452.78 4480
3453.34 4626
3453.89 4732
3454.44 4615
3455.00 4230
3455.55 4322
3456.11 4406
3456.66 4314
3457.22 4474
3457.77 4470
3458.33 4526
3458.88 4471
3459.43 4571
3459.99 4719
3460.54 4621
3461.10 4627
3461.65 4761
3462.21 4674
3462.76 4632
3463.32 4642
3463.87 4637
3464.43 4661
3464.98 4593
3465.54 4762
3466.09 4780
3466.65 4634
3467.21 4705
3467.76 4655
3468.32 4782
3468.87 5083
3469.43 5207
3469.98 4965
3470.54 5192
3471.09 5354
3471.65 5035
3472.20 4998
3472.76 5119
3473.32 5434
3473.87 5413
3474.43 5301
3474.98 5124
3475.54 5140
3476.10 5052
3476.65 5172
3477.21 5165
3477.76 5185
3478.32 5445
3478.88 5497
3479.43 5334
3479.99 5064
3480.55 5299
3481.10 5264
3481.66 5524
3482.22 5790
3482.77 5720
3483.33 5607
3483.89 5609
3484.44 5569
3485.00 5518
3485.56 5741
3486.11 5930
3486.67 5650
3487.23 5953
3487.78 5817
3488.34 5839
3488.90 5978
3489.45 5982
3490.01 6096
3490.57 6560
3491.13 6917
3491.68 7327
3492.24 7657
3492.80 8137
3493.35 8580
3493.91 9155
3494.47 9331
3495.03 9819
3495.58 9845
3496.14 9929
3496.70 10177
3497.26 9746
3497.82 9960
3498.37 9301
3498.93 9323
3499.49 9221
3500.05 9672
3500.61 9566
3501.16 9918
3501.72 10426
3502.28 10619
3502.84 11579
3503.40 12042
3503.95 11523
3504.51 12254
3505.07 12779
3505.63 13259
3506.19 13678
3506.75 14520
3507.30 14415
3507.86 14750
3508.42 15194
3508.98 15198
3509.54 15009
3510.10 14856
3510.66 14043
3511.22 12868
3511.77 11632
3512.33 11172
3512.89 10049
3513.45 8998
3514.01 8758
3514.57 7992
3515.13 7034
3515.69 6516
3516.25 6513
3516.81 6269
3517.37 5905
3517.92 5843
3518.48 5698
3519.04 5565
3519.60 5759
3520.16 6002
3520.72 6068
3521.28 5781
3521.84 5695
3522.40 5843
3522.96 6033
3523.52 5909
3524.08 5811
3524.64 5916
3525.20 5972
3525.76 5920
3526.32 5697
3526.88 5689
3527.44 5528
3528.00 5507
3528.56 5597
3529.12 5147
3529.68 5111
3530.24 5106
3530.80 5227
3531.36 5288
3531.92 5093
3532.48 5293
3533.04 5268
3533.60 5086
3534.17 5072
3534.73 5373
3535.29 5246
3535.85 5427
3536.41 5665
3536.97 5546
3537.53 5497
3538.09 5577
3538.65 5948
3539.21 5999
3539.77 5920
3540.34 5948
3540.90 6007
3541.46 5804
3542.02 5734
3542.58 5830
3543.14 5869
3543.70 5611
3544.26 5707
3544.83 5841
3545.39 5988
3545.95 5858
3546.51 5959
3547.07 5972
3547.63 6008
3548.20 5820
3548.76 5757
3549.32 5530
3549.88 5495
3550.44 5438
3551.01 5199
3551.57 5034
3552.13 5048
3552.69 4843
3553.25 4979
3553.82 4687
3554.38 4666
3554.94 4727
3555.50 4853
3556.07 4838
3556.63 4602
3557.19 4568
3557.75 4586
3558.32 4521
3558.88 4462
3559.44 4587
3560.00 4582
3560.57 4631
3561.13 4650
3561.69 4626
3562.26 4560
3562.82 4597
3563.38 4589
3563.94 4484
3564.51 4570
3565.07 4789
3565.63 4662
3566.20 4732
3566.76 4607
3567.32 4743
3567.89 4601
3568.45 4367
3569.01 4446
3569.58 4451
3570.14 4525
3570.70 4642
3571.27 4605
3571.83 4439
3572.39 4561
3572.96 4403
3573.52 4535
3574.09 4356
3574.65 4617
3575.21 4697
3575.78 4545
3576.34 4669
3576.91 4738
3577.47 4916
3578.03 4787
3578.60 4973
3579.16 5110
3579.73 5140
3580.29 5201
3580.86 5262
3581.42 4984
3581.98 5027
3582.55 5115
3583.11 5222
3583.68 5119
3584.24 4778
3584.81 4894
3585.37 4943
3585.94 5071
3586.50 4910
3587.07 4786
3587.63 4490
3588.20 4601
3588.76 4500
3589.33 4615
3589.89 4338
3590.46 4191
3591.02 4395
3591.59 4447
3592.15 4596
3592.72 4553
3593.28 4512
3593.85 4576
3594.41 4696
3594.98 4693
3595.54 4741
3596.11 4772
3596.68 4510
3597.24 4533
3597.81 4634
3598.37 4753
3598.94 4723
3599.50 4718
3600.07 4607
3600.64 4592
3601.20 4504
3601.77 4482
3602.33 4601
3602.90 4546
3603.47 4297
3604.03 4348
3604.60 4407
3605.16 4408
3605.73 4501
3606.30 4625
3606.86 4457
3607.43 4241
3608.00 4293
3608.56 4506
3609.13 4389
3609.70 4334
3610.26 4253
3610.83 4252
3611.40 4346
3611.96 4211
3612.53 4242
3613.10 4415
3613.66 4245
3614.23 4335
3614.80 4295
3615.36 4570
3615.93 4704
3616.50 4625
3617.07 4827
3617.63 5362
3618.20 6021
3618.77 6314
3619.34 6824
3619.90 7252
3620.47 7868
3621.04 8264
3621.61 8517
3622.17 8711
3622.74 8911
3623.31 8645
3623.88 8301
3624.44 8066
3625.01 7170
3625.58 6546
3626.15 6306
3626.72 5759
3627.28 5350
3627.85 5018
3628.42 4789
3628.99 4725
3629.56 4699
3630.12 4707
3630.69 4566
3631.26 4289
3631.83 4410
3632.40 4286
3632.97 4159
3633.53 4262
3634.10 4348
3634.67 4457
3635.24 4292
3635.81 4370
3636.38 4168
3636.95 4134
3637.52 4306
3638.08 4510
3638.65 4228
3639.22 4322
3639.79 4224
3640.36 4383
3640.93 4290
3641.50 4436
3642.07 4557
3642.64 4704
3643.21 4726
3643.78 4913
3644.34 5141
3644.91 5182
3645.48 5180
3646.05 5308
3646.62 5312
3647.19 5107
3647.76 5250
3648.33 5201
3648.90 4990
3649.47 4971
3650.04 4882
3650.61 4925
3651.18 4782
3651.75 4720
3652.32 4785
3652.89 4919
3653.46 4757
3654.03 4937
3654.60 5210
3655.17 4841
3655.74 4780
3656.31 5196
3656.88 5217
3657.45 4928
3658.02 4821
3658.59 5155
3659.16 5110
3659.73 5016
3660.30 5192
3660.87 5218
3661.45 5102
3662.02 5029
3662.59 4995
3663.16 4975
3663.73 4841
3664.30 4719
3664.87 4765
3665.44 4628
3666.01 4540
3666.58 4547
3667.15 4571
3667.73 4500
3668.30 4685
3668.87 4595
3669.44 4616
3670.01 4447
3670.58 4431
3671.15 4490
3671.73 4506
3672.30 4638
3672.87 4339
3673.44 4460
3674.01 4374
3674.58 4500
3675.16 4619
3675.73 4537
3676.30 4548
3676.87 4484
3677.44 4733
3678.01 4866
3678.59 4682
3679.16 4708
3679.73 4964
3680.30 5016
3680.88 4812
3681.45 4598
3682.02 4689
3682.59 4489
3683.16 4496
3683.74 4459
3684.31 4586
3684.88 4310
3685.45 4428
3686.03 4319
3686.60 4187
3687.17 4329
3687.74 4399
3688.32 4353
3688.89 4182
3689.46 4205
3690.04 4686
3690.61 4571
3691.18 4445
3691.76 4694
3692.33 4978
3692.90 5015
3693.47 5105
3694.05 5149
3694.62 5225
3695.19 5120
3695.77 4761
3696.34 4717
3696.91 4776
3697.49 4551
3698.06 4277
3698.64 4229
3699.21 4353
3699.78 4338
3700.36 4381
3700.93 4330
3701.50 4138
3702.08 4121
3702.65 4529
3703.23 4316
3703.80 4355
3704.37 4447
3704.95 4352
3705.52 4307
3706.10 4413
3706.67 4244
3707.24 4297
3707.82 4366
3708.39 4513
3708.97 4452
3709.54 4614
3710.12 4502
3710.69 4532
3711.27 4318
3711.84 4281
3712.41 4464
3712.99 4377
3713.56 4247
3714.14 4348
3714.71 4360
3715.29 4239
3715.86 4252
3716.44 4207
3717.01 4105
3717.59 4121
3718.16 4141
3718.74 4125
3719.31 4205
3719.89 4217
3720.46 4099
3721.04 4161
3721.61 4322
3722.19 4328
3722.77 4046
3723.34 3978
3723.92 4159
3724.49 4049
3725.07 3848
3725.64 3963
3726.22 3944
3726.79 4099
3727.37 3947
3727.95 4098
3728.52 4155
3729.10 4274
3729.67 4239
3730.25 4015
3730.83 4021
3731.40 4176
3731.98 4415
3732.56 4288
3733.13 4567
3733.71 5169
3734.28 5240
3734.86 5185
3735.44 5054
3736.01 5484
3736.59 5514
3737.17 5538
3737.74 5365
3738.32 5384
3738.90 5334
3739.47 5275
3740.05 5160
3740.63 4843
3741.20 4947
3741.78 4866
3742.36 4623
3742.93 4729
3743.51 4560
3744.09 4484
3744.67 4560
3745.24 4681
3745.82 4572
3746.40 4779
3746.97 4640
3747.55 4604
3748.13 4728
3748.71 4746
3749.28 4789
3749.86 4487
3750.44 4906
3751.02 4814
3751.59 4847
3752.17 4736
3752.75 4844
3753.33 4759
3753.91 4640
3754.48 4519
3755.06 4358
3755.64 4330
3756.22 4417
3756.80 4324
3757.37 4186
3757.95 4323
3758.53 4602
3759.11 4373
3759.69 4405
3760.27 4508
3760.84 4530
3761.42 4491
3762.00 4490
3762.58 4693
3763.16 4724
3763.74 4566
3764.31 4827
3764.89 4727
3765.47 4802
3766.05 4908
3766.63 4691
3767.21 4858
3767.79 4750
3768.37 4655
3768.95 4586
3769.52 4594
3770.10 4639
3770.68 4534
3771.26 4308
3771.84 4499
3772.42 4455
3773.00 4568
3773.58 4455
3774.16 4365
3774.74 4460
3775.32 4716
3775.90 4540
3776.48 4569
3777.06 4488
3777.64 4522
3778.22 4521
3778.80 4629
3779.38 4582
3779.96 4646
3780.54 4660
3781.12 4397
3781.70 4307
3782.28 4234
3782.86 4300
3783.44 4207
3784.02 4286
3784.60 4310
3785.18 3974
3785.76 3892
3786.34 4144
3786.92 4406
3787.50 4417
3788.08 4309
3788.66 4317
3789.24 4356
3789.82 4178
3790.40 4376
3790.98 4105
3791.56 4370
3792.14 4315
3792.72 4262
3793.30 4358
3793.89 4501
3794.47 4484
3795.05 4479
3795.63 4328
3796.21 4454
3796.79 4172
3797.37 4186
3797.95 4230
3798.53 4198
3799.12 4259
3799.70 4219
3800.28 4475
3800.86 4259
3801.44 4413
3802.02 4496
3802.60 4491
3803.19 4361
3803.77 4811
3804.35 4806
3804.93 4705
3805.51 4705
3806.10 4796
3806.68 4644
3807.26 4687
3807.84 4769
3808.42 4698
3809.01 4937
3809.59 4781
3810.17 4636
3810.75 4838
3811.33 4793
3811.92 5032
3812.50 4866
3813.08 5015
3813.66 5000
3814.25 4765
3814.83 4864
3815.41 4828
3815.99 4757
3816.58 4908
3817.16 4842
3817.74 4766
3818.32 4751
3818.91 5027
3819.49 4769
3820.07 4674
3820.66 4701
3821.24 4804
3821.82 4719
3822.41 4551
3822.99 4338
3823.57 4350
3824.16 4401
3824.74 4155
3825.32 4162
3825.91 4136
3826.49 4082
3827.07 4087
3827.66 4157
3828.24 4044
3828.82 3867
3829.41 3971
3829.99 4234
3830.57 4192
3831.16 4256
3831.74 4125
3832.33 4260
3832.91 4267
3833.49 4251
3834.08 4208
3834.66 4173
3835.25 3962
3835.83 4312
3836.41 4187
3837.00 4333
3837.58 4376
3838.17 4371
3838.75 4147
3839.34 4295
3839.92 4315
3840.50 4374
3841.09 4213
3841.67 4218
3842.26 4230
3842.84 4155
3843.43 3986
3844.01 3956
3844.60 3993
3845.18 3906
3845.77 3973
3846.35 4206
3846.94 4236
3847.52 4056
3848.11 4144
3848.69 4176
3849.28 4375
3849.86 4644
3850.45 4541
3851.03 4482
3851.62 4317
3852.20 4352
3852.79 4497
3853.37 4551
3853.96 4468
3854.55 4421
3855.13 4475
3855.72 4280
3856.30 4263
3856.89 4193
3857.47 4385
3858.06 4470
3858.65 4545
3859.23 4523
3859.82 4664
3860.40 4955
3860.99 5404
3861.58 5736
3862.16 5693
3862.75 6388
3863.33 7061
3863.92 7045
3864.51 7464
3865.09 7716
3865.68 7765
3866.27 7647
3866.85 7628
3867.44 7406
3868.03 7152
3868.61 6514
3869.20 6054
3869.79 5814
3870.37 5413
3870.96 5217
3871.55 5045
3872.13 4972
3872.72 4772
3873.31 4730
3873.89 4588
3874.48 4586
3875.07 4687
3875.66 4562
3876.24 4639
3876.83 4325
3877.42 4350
3878.00 4413
3878.59 4401
3879.18 4544
3879.77 4464
3880.35 4493
3880.94 4172
3881.53 4112
3882.12 4509
3882.70 4398
3883.29 4084
3883.88 4289
3884.47 4214
3885.06 4017
3885.64 3981
3886.23 4017
3886.82 4055
3887.41 4079
3888.00 3990
3888.58 4001
3889.17 4100
3889.76 4080
3890.35 4213
3890.94 4440
3891.53 4440
3892.11 4781
3892.70 4700
3893.29 4600
3893.88 4766
3894.47 4680
3895.06 4921
3895.65 5204
3896.23 5166
3896.82 4743
3897.41 4665
3898.00 5041
3898.59 5045
3899.18 4898
3899.77 5031
3900.36 5167
3900.95 5143
3901.53 5024
3902.12 5028
3902.71 4876
3903.30 5056
3903.89 5179
3904.48 4792
3905.07 4778
3905.66 4498
3906.25 4527
3906.84 4527
3907.43 4460
3908.02 4454
3908.61 4172
3909.20 4228
3909.79 4333
3910.38 4237
3910.97 4143
3911.56 3968
3912.15 3964
3912.74 4042
3913.33 4091
3913.92 4178
3914.51 4015
3915.10 4016
3915.69 3902
3916.28 3792
3916.87 3855
3917.46 3614
3918.05 3755
3918.64 3977
3919.23 3944
3919.82 3825
3920.41 3781
3921.00 3672
3921.59 3698
3922.18 3833
3922.77 3988
3923.36 3833
3923.95 3932
3924.55 3952
3925.14 3905
3925.73 3699
3926.32 3757
3926.91 3737
3927.50 3803
3928.09 3749
3928.68 3810
3929.27 3913
3929.87 3680
3930.46 3813
3931.05 3770
3931.64 3827
3932.23 3719
3932.82 3713
3933.41 3811
3934.01 3792
3934.60 3789
3935.19 3727
3935.78 3763
3936.37 3875
3936.96 4001
3937.56 3694
3938.15 3776
3938.74 3804
3939.33 3901
3939.92 3953
3940.52 3969
3941.11 4148
3941.70 4219
3942.29 3931
3942.88 3984
3943.48 4115
3944.07 4141
3944.66 4124
3945.25 4245
3945.85 4315
3946.44 4298
3947.03 4312
3947.62 4417
3948.22 4092
3948.81 3992
3949.40 4116
3949.99 4059
3950.59 3952
3951.18 3887
3951.77 3769
3952.37 3704
3952.96 3697
3953.55 3845
3954.15 3968
3954.74 3737
3955.33 3739
3955.93 3855
3956.52 3830
3957.11 3864
3957.71 3925
3958.30 3966
3958.89 3930
3959.49 4227
3960.08 4244
3960.67 4357
3961.27 4417
3961.86 4431
3962.45 4404
3963.05 4361
3963.64 4448
3964.23 4261
3964.83 4339
3965.42 4247
3966.02 4197
3966.61 4185
3967.20 4307
3967.80 4389
3968.39 4755
3968.99 4676
3969.58 4526
3970.18 4533
3970.77 4583
3971.36 4684
3971.96 4581
3972.55 4450
3973.15 4384
3973.74 4173
3974.34 4260
3974.93 4172
3975.53 4147
3976.12 3904
3976.72 3726
3977.31 3809
3977.91 4074
3978.50 4018
3979.10 3992
3979.69 4067
3980.29 4141
3980.88 3996
3981.48 3879
3982.07 3998
3982.67 4083
3983.26 3958
3983.86 4066
3984.45 4180
3985.05 3987
3985.64 3907
3986.24 4069
3986.83 4252
3987.43 4093
3988.03 4030
3988.62 3963
3989.22 4102
3989.81 4043
3990.41 4002
3991.00 4071
3991.60 4067
3992.20 4197
3992.79 4103
3993.39 4112
3993.98 4073
3994.58 4137
3995.18 4208
3995.77 4157
3996.37 4109
3996.97 4403
3997.56 4353
3998.16 4508
3998.75 4429
3999.35 4377
3999.95 4574
4000.54 4542
4001.14 4542
4001.74 4541
4002.33 4399
4002.93 4476
4003.53 4345
4004.12 4337
4004.72 4397
4005.32 4372
4005.92 4449
4006.51 4443
4007.11 4410
4007.71 4317
4008.30 4505
4008.90 4492
4009.50 4515
4010.10 4390
4010.69 4397
4011.29 4283
4011.89 4215
4012.49 4330
4013.08 4163
4013.68 4028
4014.28 4064
4014.88 4339
4015.47 4356
4016.07 4334
4016.67 4252
4017.27 4285
4017.86 4283
4018.46 4312
4019.06 4515
4019.66 4280
4020.26 4358
4020.85 4457
4021.45 4394
4022.05 4320
4022.65 4120
4023.25 4177
4023.85 4338
4024.44 4306
4025.04 4158
4025.64 4007
4026.24 3864
4026.84 4018
4027.44 4017
4028.03 3873
4028.63 3848
4029.23 4014
4029.83 3921
4030.43 4142
4031.03 4165
4031.63 4151
4032.23 4105
4032.83 4421
4033.42 4248
4034.02 4330
4034.62 4482
4035.22 4311
4035.82 4015
4036.42 4227
4037.02 4039
4037.62 4005
4038.22 4347
4038.82 4228
4039.42 3997
4040.02 4031
4040.62 4169
4041.22 3966
4041.82 4084
4042.41 3994
4043.01 4049
4043.61 4081
4044.21 4018
4044.81 4143
4045.41 4047
4046.01 4008
4046.61 3934
4047.21 4213
4047.81 3766
4048.41 3698
4049.01 4033
4049.61 3886
4050.21 3957
4050.82 3926
4051.42 3827
4052.02 3821
4052.62 4047
4053.22 3938
4053.82 4107
4054.42 4054
4055.02 4038
4055.62 4190
4056.22 4332
4056.82 4259
4057.42 4347
4058.02 4190
4058.62 4286
4059.22 4280
4059.83 4280
4060.43 4145
4061.03 4579
4061.63 4244
4062.23 4007
4062.83 4100
4063.43 4036
4064.03 3929
4064.63 3907
4065.24 3915
4065.84 3866
4066.44 3779
4067.04 3627
4067.64 3769
4068.24 3718
4068.85 3619
4069.45 3678
4070.05 3665
4070.65 3928
4071.25 3940
4071.85 3761
4072.46 3835
4073.06 3829
4073.66 3903
4074.26 3710
4074.86 3711
4075.47 3820
4076.07 3845
4076.67 3780
4077.27 3659
4077.88 3759
4078.48 3829
4079.08 3834
4079.68 3847
4080.29 3870
4080.89 3850
4081.49 3725
4082.09 3731
4082.70 3739
4083.30 3713
4083.90 3652
4084.50 3670
4085.11 3709
4085.71 3698
4086.31 3733
4086.92 3827
4087.52 3875
4088.12 3833
4088.72 3825
4089.33 3798
4089.93 3737
4090.53 3981
4091.14 3948
4091.74 3972
4092.34 4221
4092.95 3891
4093.55 4180
4094.16 4252
4094.76 4391
4095.36 4598
4095.97 4675
4096.57 5223
4097.17 5118
4097.78 5245
4098.38 5457
4098.98 5532
4099.59 5410
4100.19 5546
4100.80 5342
4101.40 5097
4102.00 4953
4102.61 4767
4103.21 4409
4103.82 4162
4104.42 4148
4105.03 4146
4105.63 4079
4106.23 3771
4106.84 3479
4107.44 3685
4108.05 3692
4108.65 3742
4109.26 3641
4109.86 3717
4110.47 3719
4111.07 3774
4111.68 3823
4112.28 3804
4112.89 3730
4113.49 3636
4114.10 3882
4114.70 3891
4115.31 3819
4115.91 3965
4116.52 3936
4117.12 3822
4117.73 3885
4118.33 3704
4118.94 3720
4119.54 3693
4120.15 3552
4120.75 3503
4121.36 3758
4121.97 3732
4122.57 3839
4123.18 3842
4123.78 3722
4124.39 3755
4124.99 3909
4125.60 3809
4126.21 3927
4126.81 3877
4127.42 3889
4128.02 3698
4128.63 3822
4129.24 3940
4129.84 3844
4130.45 3818
4131.05 3973
4131.66 3948
4132.27 3793
4132.87 3856
4133.48 3912
4134.09 3930
4134.69 4011
4135.30 4014
4135.91 4130
4136.51 4209
4137.12 4177
4137.73 4155
4138.33 4313
4138.94 4087
4139.55 4108
4140.15 4192
4140.76 4130
4141.37 4042
4141.97 4154
4142.58 4179
4143.19 4262
4143.80 4199
4144.40 4309
4145.01 4351
4145.62 4343
4146.22 4256
4146.83 4257
4147.44 4134
4148.05 4065
4148.65 4219
4149.26 4156
4149.87 4195
4150.48 3878
4151.09 3858
4151.69 3995
4152.30 3860
4152.91 3663
4153.52 3858
4154.12 3817
4154.73 3760
4155.34 3829
4155.95 3742
4156.56 3783
4157.16 3693
4157.77 3645
4158.38 3680
4158.99 3691
4159.60 3764
4160.21 3837
4160.81 3751
4161.42 3743
4162.03 3777
4162.64 3698
4163.25 3872
4163.86 3995
4164.47 3888
4165.08 3900
4165.68 4051
4166.29 4259
4166.90 4134
4167.51 4227
4168.12 4351
4168.73 4582
4169.34 4653
4169.95 4707
4170.56 4621
4171.16 4565
4171.77 4546
4172.38 4330
4172.99 4246
4173.60 4421
4174.21 4302
4174.82 4138
4175.43 4349
4176.04 4283
4176.65 4114
4177.26 4178
4177.87 4109
4178.48 4184
4179.09 3903
4179.70 3981
4180.31 4039
4180.92 4072
4181.53 4127
4182.14 4068
4182.75 3877
4183.36 3871
4183.97 3895
4184.58 3912
4185.19 3634
4185.80 3767
4186.41 3894
4187.02 3781
4187.63 3878
4188.24 3795
4188.85 3905
4189.46 3926
4190.07 3934
4190.68 3714
4191.29 3642
4191.90 3686
4192.51 3818
4193.13 3773
4193.74 3797
4194.35 3957
4194.96 4018
4195.57 3956
4196.18 4209
4196.79 4207
4197.40 4250
4198.01 4260
4198.62 4326
4199.24 4428
4199.85 4251
4200.46 4184
4201.07 4208
4201.68 4197
4202.29 4270
4202.90 4036
4203.52 4004
4204.13 4028
4204.74 4038
4205.35 3983
4205.96 4024
4206.57 3744
4207.19 3825
4207.80 3762
4208.41 3834
4209.02 3745
4209.63 3894
4210.25 3783
4210.86 3918
4211.47 3892
4212.08 3684
4212.69 3824
4213.31 3980
4213.92 3931
4214.53 3899
4215.14 3788
4215.76 3729
4216.37 3877
4216.98 4198
4217.59 4097
4218.21 4069
4218.82 4193
4219.43 4026
4220.04 4055
4220.66 4184
4221.27 4433
4221.88 4399
4222.50 4574
4223.11 4646
4223.72 4754
4224.33 4745
4224.95 4882
4225.56 4970
4226.17 4800
4226.79 4978
4227.40 5206
4228.01 5180
4228.63 5281
4229.24 5393
4229.85 5244
4230.47 5309
4231.08 5399
4231.69 5565
4232.31 5906
4232.92 5619
4233.54 5306
4234.15 5368
4234.76 5194
4235.38 4957
4235.99 4707
4236.61 4609
4237.22 4372
4237.83 4066
4238.45 4433
4239.06 4429
4239.68 4413
4240.29 4268
4240.90 4107
4241.52 4165
4242.13 4083
4242.75 4052
4243.36 3952
4243.98 4021
4244.59 4215
4245.21 4046
4245.82 4030
4246.43 3888
4247.05 3725
4247.66 3689
4248.28 3888
4248.89 3818
4249.51 3780
4250.12 3649
4250.74 3952
4251.35 3856
4251.97 3816
4252.58 3786
4253.20 3898
4253.81 4075
4254.43 3954
4255.04 3798
4255.66 3824
4256.28 3788
4256.89 3689
4257.51 4010
4258.12 3745
4258.74 3798
4259.35 3991
4259.97 3959
4260.58 3851
4261.20 3895
4261.82 4042
4262.43 3899
4263.05 3817
4263.66 3884
4264.28 3991
4264.90 3880
4265.51 3850
4266.13 4031
4266.74 3966
4267.36 3904
4267.98 3995
4268.59 3952
4269.21 4030
4269.82 4249
4270.44 3960
4271.06 4075
4271.67 4320
4272.29 4180
4272.91 4050
4273.52 3927
4274.14 4014
4274.76 4060
4275.37 4009
4275.99 4093
4276.61 3918
4277.22 3807
4277.84 3819
4278.46 3607
4279.08 3738
4279.69 3755
4280.31 3570
4280.93 3763
4281.54 3729
4282.16 3753
4282.78 3638
4283.40 3637
4284.01 3572
4284.63 3523
4285.25 3490
4285.87 3622
4286.48 3586
4287.10 3533
4287.72 3836
4288.34 3666
4288.95 3833
4289.57 3829
4290.19 3709
4290.81 3887
4291.43 3719
4292.04 3859
4292.66 3648
4293.28 3495
4293.90 3661
4294.52 3611
4295.13 3568
4295.75 3738
4296.37 3905
4296.99 3685
4297.61 3651
4298.23 3646
4298.84 3736
4299.46 3884
4300.08 3896
4300.70 3710
4301.32 3813
4301.94 3842
4302.56 3832
4303.17 3802
4303.79 3744
4304.41 3780
4305.03 3817
4305.65 3661
4306.27 3794
4306.89 3884
4307.51 3919
4308.13 3876
4308.75 3867
4309.36 4023
4309.98 4003
4310.60 4042
4311.22 3987
4311.84 4027
4312.46 4040
4313.08 4274
4313.70 4331
4314.32 4150
4314.94 4289
4315.56 4277
4316.18 4132
4316.80 3954
4317.42 4042
4318.04 4062
4318.66 4242
4319.28 4006
4319.90 3821
4320.52 3899
4321.14 3702
4321.76 3695
4322.38 3763
4323.00 3715
4323.62 3562
4324.24 3560
4324.86 3647
4325.48 3702
4326.10 3821
4326.72 3897
4327.34 3827
4327.96 3942
4328.58 3839
4329.20 3799
4329.82 3790
4330.44 3894
4331.07 4008
4331.69 4140
4332.31 3983
4332.93 3963
4333.55 3803
4334.17 3915
4334.79 3958
4335.41 3816
4336.03 3777
4336.65 3753
4337.28 3810
4337.90 4009
4338.52 3926
4339.14 4045
4339.76 4059
4340.38 3996
4341.00 3994
4341.63 4097
4342.25 4098
4342.87 4312
4343.49 4189
4344.11 4353
4344.73 4275
4345.36 4529
4345.98 4476
4346.60 4751
4347.22 4853
4347.84 4969
4348.47 5216
4349.09 5287
4349.71 5908
4350.33 6435
4350.95 6482
4351.58 6020
4352.20 6095
4352.82 6160
4353.44 5927
4354.07 5241
4354.69 4958
4355.31 4911
4355.93 4524
4356.56 4258
4357.18 4260
4357.80 4048
4358.42 3961
4359.05 4099
4359.67 4077
4360.29 3960
4360.92 3956
4361.54 3916
4362.16 3915
4362.78 3756
4363.41 3830
4364.03 4013
4364.65 4004
4365.28 4390
4365.90 4301
4366.52 4138
4367.15 4094
4367.77 4261
4368.39 4133
4369.02 3836
4369.64 3996
4370.26 4056
4370.89 4027
4371.51 3869
4372.14 3849
4372.76 3939
4373.38 3910
4374.01 4037
4374.63 3860
4375.25 3790
4375.88 3844
4376.50 3986
4377.13 3984
4377.75 3790
4378.37 3874
4379.00 3938
4379.62 3862
4380.25 3828
4380.87 3752
4381.50 4059
4382.12 4180
4382.75 4150
4383.37 4080
4383.99 4077
4384.62 3973
4385.24 3827
4385.87 4071
4386.49 4220
4387.12 4117
4387.74 4262
4388.37 4341
4388.99 4256
4389.62 4072
4390.24 3891
4390.87 4028
4391.49 4348
4392.12 4329
4392.74 4261
4393.37 4438
4393.99 4509
4394.62 4610
4395.24 4704
4395.87 4740
4396.49 4541
4397.12 4605
4397.75 4458
4398.37 4207
4399.00 4530
4399.62 4603
4400.25 4625
4400.87 4642
4401.50 4672
4402.13 4853
4402.75 4969
4403.38 5072
4404.00 4828
4404.63 4981
4405.26 5056
4405.88 4621
4406.51 4595
4407.13 4547
4407.76 4408
4408.39 4552
4409.01 4476
4409.64 4637
4410.27 4388
4410.89 4438
4411.52 4482
4412.15 4464
4412.77 4408
4413.40 4429
4414.03 4279
4414.65 4267
4415.28 4202
4415.91 4358
4416.53 4552
4417.16 4375
4417.79 4452
4418.41 4273
4419.04 4292
4419.67 4064
4420.30 4210
4420.92 4333
4421.55 4304
4422.18 3898
4422.80 4026
4423.43 3853
4424.06 4067
4424.69 4252
4425.31 3931
4425.94 4040
4426.57 3999
4427.20 4028
4427.82 4062
4428.45 3883
4429.08 3753
4429.71 3881
4430.34 3734
4430.96 3655
4431.59 3732
4432.22 3746
4432.85 3636
4433.48 3605
4434.10 3676
4434.73 3630
4435.36 3577
4435.99 3647
4436.62 3807
4437.25 3841
4437.87 3673
4438.50 3728
4439.13 3790
4439.76 3763
4440.39 3834
4441.02 3582
4441.64 3669
4442.27 3763
4442.90 3689
4443.53 3762
4444.16 3683
4444.79 3928
4445.42 3782
4446.05 3520
4446.68 3589
4447.30 3482
4447.93 3636
4448.56 3659
4449.19 3618
4449.82 3591
4450.45 3569
4451.08 3655
4451.71 3784
4452.34 3618
4452.97 3770
4453.60 3711
4454.23 3568
4454.86 3883
4455.49 3657
4456.12 3661
4456.75 3463
4457.38 3334
4458.01 3619
4458.64 3629
4459.27 3690
4459.90 3653
4460.53 3614
4461.16 3555
4461.79 3521
4462.42 3537
4463.05 3574
4463.68 3502
4464.31 3551
4464.94 3373
4465.57 3517
4466.20 3504
4466.83 3386
4467.46 3282
4468.09 3272
4468.72 3599
4469.35 3540
4469.98 3330
4470.61 3494
4471.24 3443
4471.87 3257
4472.50 3209
4473.13 3402
4473.77 3371
4474.40 3545
4475.03 3311
4475.66 3282
4476.29 3223
4476.92 3450
4477.55 3473
4478.18 3305
4478.82 3246
4479.45 3258
4480.08 3464
4480.71 3459
4481.34 3582
4481.97 3449
4482.60 3507
4483.24 3541
4483.87 3569
4484.50 3729
4485.13 3664
4485.76 3617
4486.39 3713
4487.03 3705
4487.66 3779
4488.29 3774
4488.92 3720
4489.55 3754
4490.19 3740
4490.82 3692
4491.45 3505
4492.08 3581
4492.71 3505
4493.35 3578
4493.98 3618
4494.61 3617
4495.24 3557
4495.88 3551
4496.51 3627
4497.14 3527
4497.77 3368
4498.41 3463
4499.04 3539
4499.67 3516
4500.31 3563
4500.94 3544
4501.57 3520
4502.20 3615
4502.84 3888
4503.47 3875
4504.10 4058
4504.74 4094
4505.37 4181
4506.00 4554
4506.64 4474
4507.27 4265
4507.90 4190
4508.54 4309
4509.17 4326
4509.80 4071
4510.44 4083
4511.07 4002
4511.70 4017
4512.34 4106
4512.97 3968
4513.60 4064
4514.24 3955
4514.87 3789
4515.51 3642
4516.14 3669
4516.77 3752
4517.41 3910
4518.04 3789
4518.68 3713
4519.31 3729
4519.94 3898
4520.58 3886
4521.21 3993
4521.85 3845
4522.48 3897
4523.12 3867
4523.75 3697
4524.39 3982
4525.02 3817
4525.65 3826
4526.29 3820
4526.92 3822
4527.56 3753
4528.19 3773
4528.83 3731
4529.46 3951
4530.10 4128
4530.73 4400
4531.37 4550
4532.00 4982
4532.64 5554
4533.27 5869
4533.91 6352
4534.54 6716
4535.18 7187
4535.81 7287
4536.45 7412
4537.09 7410
4537.72 7117
4538.36 6827
4538.99 6268
4539.63 5782
4540.26 5597
4540.90 5064
4541.53 4771
4542.17 4472
4542.81 4252
4543.44 4169
4544.08 3858
4544.71 3910
4545.35 3980
4545.99 3811
4546.62 3724
4547.26 3541
4547.89 3634
4548.53 3613
4549.17 3517
4549.80 3594
4550.44 3697
4551.08 3568
4551.71 3488
4552.35 3612
4552.98 3615
4553.62 3617
4554.26 3859
4554.89 3668
4555.53 3935
4556.17 3877
4556.80 3979
4557.44 3801
4558.08 3977
4558.72 3987
4559.35 3998
4559.99 4056
4560.63 3967
4561.26 3737
4561.90 3792
4562.54 3680
4563.17 3775
4563.81 3648
4564.45 3626
4565.09 3784
4565.72 3801
4566.36 3578
4567.00 3521
4567.64 3770
4568.27 3818
4568.91 3867
4569.55 3920
4570.19 4023
4570.82 4194
4571.46 4097
4572.10 4110
4572.74 4259
4573.38 4145
4574.01 4117
4574.65 4202
4575.29 4292
4575.93 3924
4576.57 3893
4577.20 3918
4577.84 3844
4578.48 3796
4579.12 3753
4579.76 3424
4580.40 3617
4581.04 3561
4581.67 3559
4582.31 3417
4582.95 3525
4583.59 3498
4584.23 3514
4584.87 3347
4585.51 3573
4586.14 3531
4586.78 3420
4587.42 3402
4588.06 3404
4588.70 3401
4589.34 3467
4589.98 3567
4590.62 3425
4591.26 3457
4591.90 3570
4592.54 3656
4593.17 3817
4593.81 3657
4594.45 3746
4595.09 3950
4595.73 3981
4596.37 3837
4597.01 4079
4597.65 3849
4598.29 3780
4598.93 3690
4599.57 3509
4600.21 3525
4600.85 3581
4601.49 3588
4602.13 3473
4602.77 3455
4603.41 3611
4604.05 3515
4604.69 3610
4605.33 3521
4605.97 3578
4606.61 3538
4607.25 3544
4607.89 3575
4608.53 3702
4609.17 3724
4609.81 3631
4610.45 3539
4611.09 3719
4611.73 3712
4612.38 3696
4613.02 3616
4613.66 3773
4614.30 3564
4614.94 3507
4615.58 3578
4616.22 3447
4616.86 3522
4617.50 3312
4618.14 3419
4618.78 3342
4619.43 3328
4620.07 3464
4620.71 3312
4621.35 3412
4621.99 3397
4622.63 3452
4623.27 3323
4623.91 3391
4624.56 3182
4625.20 3198
4625.84 3337
4626.48 3611
4627.12 3354
4627.76 3470
4628.41 3448
4629.05 3306
4629.69 3261
4630.33 3354
4630.97 3241
4631.62 3296
4632.26 3433
4632.90 3503
4633.54 3350
4634.18 3436
4634.83 3504
4635.47 3360
4636.11 3557
4636.75 3458
4637.40 3584
4638.04 3604
4638.68 3776
4639.32 3641
4639.97 3789
4640.61 3986
4641.25 4019
4641.89 4109
4642.54 4287
4643.18 4227
4643.82 4126
4644.46 4296
4645.11 4223
4645.75 4205
4646.39 3970
4647.04 3870
4647.68 3938
4648.32 3580
4648.97 3336
4649.61 3511
4650.25 3436
4650.90 3421
4651.54 3342
4652.18 3263
4652.83 3320
4653.47 3454
4654.11 3474
4654.76 3354
4655.40 3285
4656.04 3332
4656.69 3461
4657.33 3351
4657.98 3393
4658.62 3402
4659.26 3454
4659.91 3263
4660.55 3307
4661.20 3217
4661.84 3183
4662.48 3125
4663.13 3073
4663.77 3089
4664.42 3087
4665.06 3103
4665.71 3175
4666.35 3189
4666.99 3226
4667.64 3102
4668.28 3259
4668.93 3129
4669.57 3218
4670.22 3149
4670.86 3107
4671.51 3107
4672.15 3159
4672.80 3276
4673.44 3209
4674.09 3076
4674.73 3207
4675.38 3167
4676.02 3213
4676.67 3207
4677.31 3096
4677.96 3233
4678.60 3154
4679.25 3200
4679.89 3391
4680.54 3348
4681.18 3309
4681.83 3345
4682.47 3341
4683.12 3443
4683.77 3440
4684.41 3464
4685.06 3637
4685.70 3344
4686.35 3099
4686.99 3289
4687.64 3224
4688.29 3399
4688.93 3191
4689.58 3254
4690.22 3385
4690.87 3292
4691.52 3115
4692.16 3186
4692.81 3103
4693.45 3248
4694.10 3216
4694.75 3114
4695.39 3183
4696.04 3164
4696.69 3208
4697.33 3264
4697.98 3338
4698.63 3468
4699.27 3427
4699.92 3442
4700.57 3533
4701.21 3440
4701.86 3559
4702.51 3759
4703.15 3721
4703.80 3598
4704.45 3659
4705.10 3619
4705.74 3619
4706.39 3369
4707.04 3270
4707.68 3487
4708.33 3318
4708.98 3204
4709.63 3339
4710.27 3407
4710.92 3408
4711.57 3228
4712.22 3448
4712.86 3439
4713.51 3362
4714.16 3297
4714.81 3315
4715.45 3388
4716.10 3645
4716.75 3399
4717.40 3257
4718.05 3210
4718.69 3208
4719.34 3203
4719.99 3333
4720.64 3349
4721.29 3457
4721.94 3450
4722.58 3432
4723.23 3387
4723.88 3421
4724.53 3609
4725.18 3499
4725.83 3323
4726.47 3269
4727.12 3678
4727.77 3562
4728.42 3599
4729.07 3306
4729.72 3573
4730.37 3647
4731.02 3675
4731.66 3658
4732.31 3648
4732.96 3643
4733.61 3692
4734.26 3590
4734.91 3405
4735.56 3453
4736.21 3331
4736.86 3291
4737.51 3218
4738.16 3321
4738.81 3372
4739.45 3352
4740.10 3324
4740.75 3318
4741.40 3541
4742.05 3572
4742.70 3411
4743.35 3398
4744.00 3275
4744.65 3522
4745.30 3617
4745.95 3553
4746.60 3431
4747.25 3415
4747.90 3504
4748.55 3452
4749.20 3274
4749.85 3415
4750.50 3531
4751.15 3341
4751.80 3236
4752.45 3403
4753.10 3468
4753.75 3538
4754.40 3651
4755.05 3640
4755.71 3754
4756.36 3993
4757.01 3737
4757.66 3843
4758.31 3968
4758.96 3659
4759.61 3518
4760.26 3666
4760.91 3568
4761.56 3433
4762.21 3479
4762.86 3529
4763.52 3414
4764.17 3436
4764.82 3388
4765.47 3099
4766.12 3073
4766.77 3198
4767.42 3088
4768.07 3196
4768.73 3139
4769.38 3311
4770.03 3193
4770.68 3016
4771.33 3239
4771.98 3177
4772.64 3194
4773.29 3202
4773.94 3153
4774.59 3242
4775.24 3101
4775.89 3236
4776.55 3169
4777.20 3096
4777.85 3071
4778.50 3214
4779.15 3329
4779.81 3169
4780.46 3160
4781.11 3150
4781.76 3164
4782.42 3316
4783.07 3230
4783.72 3284
4784.37 3200
4785.03 3215
4785.68 3281
4786.33 3281
4786.98 3274
4787.64 3186
4788.29 3342
4788.94 3464
4789.60 3326
4790.25 3326
4790.90 3203
4791.55 3188
4792.21 3127
4792.86 3145
4793.51 3073
4794.17 3269
4794.82 3058
4795.47 3091
4796.13 3153
4796.78 3115
4797.43 3157
4798.09 3325
4798.74 3296
4799.39 3336
4800.05 3265
4800.70 3194
4801.36 3091
4802.01 3035
4802.66 3063
4803.32 2996
4803.97 3130
4804.62 3126
4805.28 3209
4805.93 3160
4806.59 3125
4807.24 3199
4807.89 3144
4808.55 3152
4809.20 3201
4809.86 3153
4810.51 3098
4811.17 3097
4811.82 2980
4812.47 3137
4813.13 3280
4813.78 3232
4814.44 2975
4815.09 3264
4815.75 3160
4816.40 3093
4817.06 3398
4817.71 3331
4818.37 3191
4819.02 3242
4819.68 3307
4820.33 3448
4820.99 3487
4821.64 3512
4822.30 3411
4822.95 3398
4823.61 3167
4824.26 3335
4824.92 3342
4825.57 3445
4826.23 3601
4826.88 3379
4827.54 3258
4828.19 3412
4828.85 3467
4829.51 3564
4830.16 3556
4830.82 3475
4831.47 3414
4832.13 3514
4832.78 3664
4833.44 3718
4834.10 3601
4834.75 3461
4835.41 3383
4836.06 3379
4836.72 3673
4837.38 3770
4838.03 3669
4838.69 3848
4839.34 3732
4840.00 3838
4840.66 3830
4841.31 3765
4841.97 3989
4842.63 4024
4843.28 3945
4843.94 3942
4844.60 3882
4845.25 3792
4845.91 3917
4846.57 3832
4847.22 3832
4847.88 3992
4848.54 3827
4849.19 3861
4849.85 4144
4850.51 3966
4851.17 4111
4851.82 4500
4852.48 4529
4853.14 4392
4853.79 4643
4854.45 4639
4855.11 4778
4855.77 4757
4856.42 4762
4857.08 4786
4857.74 4463
4858.40 4350
4859.05 4263
4859.71 4390
4860.37 4421
4861.03 4320
4861.68 4422
4862.34 4231
4863.00 4087
4863.66 4213
4864.32 4056
4864.97 3955
4865.63 4057
4866.29 4104
4866.95 4040
4867.61 4103
4868.26 4106
4868.92 4387
4869.58 4356
4870.24 4214
4870.90 4267
4871.56 4284
4872.21 4190
4872.87 4125
4873.53 4188
4874.19 3992
4874.85 3923
4875.51 3939
4876.17 3965
4876.83 4024
4877.48 3947
4878.14 4266
4878.80 4124
4879.46 4175
4880.12 3910
4880.78 3994
4881.44 4091
4882.10 3952
4882.76 3919
4883.42 4031
4884.08 3988
4884.73 3945
4885.39 3840
4886.05 3855
4886.71 3837
4887.37 3726
4888.03 3697
4888.69 3590
4889.35 3582
4890.01 3506
4890.67 3542
4891.33 3636
4891.99 3627
4892.65 3789
4893.31 3902
4893.97 3762
4894.63 3713
4895.29 3803
4895.95 3815
4896.61 3913
4897.27 3878
4897.93 3656
4898.59 3525
4899.25 3470
4899.91 3417
4900.57 3518
4901.23 3465
4901.89 3499
4902.55 3466
4903.21 3566
4903.88 3615
4904.54 3672
4905.20 3453
4905.86 3342
4906.52 3433
4907.18 3397
4907.84 3469
4908.50 3369
4909.16 3207
4909.82 3342
4910.48 3364
4911.15 3422
4911.81 3409
4912.47 3217
4913.13 3381
4913.79 3325
4914.45 3215
4915.11 3250
4915.77 3232
4916.44 3245
4917.10 3316
4917.76 3185
4918.42 3191
4919.08 3091
4919.74 3028
4920.41 3103
4921.07 3042
4921.73 3009
4922.39 3142
4923.05 3130
4923.72 3012
4924.38 3134
4925.04 3157
4925.70 3042
4926.36 2978
4927.03 3110
4927.69 3296
4928.35 3200
4929.01 3111
4929.67 3139
4930.34 3052
4931.00 3220
4931.66 3207
4932.32 3220
4932.99 3080
4933.65 3113
4934.31 3139
4934.98 3133
4935.64 3286
4936.30 3273
4936.96 3250
4937.63 3259
4938.29 3307
4938.95 3254
4939.62 3122
4940.28 3040
4940.94 3252
4941.61 3137
4942.27 3269
4942.93 3049
4943.60 3089
4944.26 3183
4944.92 3182
4945.59 3042
4946.25 2966
4946.91 2943
4947.58 2982
4948.24 3129
4948.90 3139
4949.57 3104
4950.23 3185
4950.89 3121
4951.56 2974
4952.22 2913
4952.89 3070
4953.55 3189
4954.21 3188
4954.88 3075
4955.54 3013
4956.21 2907
4956.87 3042
4957.53 3210
4958.20 3037
4958.86 2996
4959.53 2955
4960.19 2926
4960.86 3026
4961.52 3020
4962.19 3014
4962.85 3041
4963.52 2945
4964.18 3048
4964.84 3116
4965.51 2951
4966.17 2962
4966.84 3113
4967.50 3285
4968.17 3149
4968.83 3226
4969.50 3470
4970.16 3308
4970.83 3181
4971.49 3220
4972.16 3105
4972.82 3059
4973.49 3114
4974.16 3022
4974.82 2968
4975.49 2951
4976.15 3118
4976.82 3093
4977.48 3091
4978.15 3032
4978.81 3206
4979.48 3180
4980.15 2940
4980.81 3112
4981.48 3195
4982.14 3201
4982.81 3156
4983.48 3089
4984.14 3120
4984.81 3023
4985.47 3138
4986.14 3109
4986.81 3026
4987.47 2875
4988.14 3147
4988.80 3238
4989.47 3302
4990.14 3430
4990.80 3787
4991.47 3689
4992.14 3967
4992.80 4042
4993.47 4002
4994.14 4286
4994.80 4244
4995.47 4306
4996.14 4105
4996.80 3775
4997.47 3642
4998.14 3509
4998.81 3323
4999.47 3168
5000.14 3085
5000.81 3079
5001.47 3134
5002.14 3108
5002.81 2946
5003.48 3042
5004.14 2987
5004.81 3035
5005.48 3108
5006.15 2964
5006.81 2981
5007.48 2918
5008.15 3017
5008.82 2976
5009.48 2963
5010.15 3053
5010.82 3048
5011.49 2969
5012.16 3229
5012.82 3238
5013.49 3147
5014.16 3113
5014.83 3137
5015.50 3151
5016.16 3127
5016.83 3230
5017.50 3076
5018.17 3013
5018.84 3076
5019.50 3128
5020.17 3254
5020.84 3290
5021.51 3108
5022.18 3177
5022.85 3183
5023.52 3376
5024.19 3450
5024.85 3372
5025.52 3471
5026.19 3403
5026.86 3522
5027.53 3497
5028.20 3616
5028.87 3393
5029.54 3449
5030.21 3443
5030.87 3422
5031.54 3593
5032.21 3496
5032.88 3215
5033.55 3406
5034.22 3282
5034.89 3278
5035.56 3131
5036.23 2967
5036.90 2856
5037.57 2980
5038.24 3129
5038.91 3254
5039.58 3217
5040.25 3257
5040.92 3115
5041.59 3086
5042.26 3210
5042.93 3168
5043.60 3163
5044.27 3166
5044.94 3295
5045.61 3336
5046.28 3297
5046.95 3253
5047.62 3230
5048.29 3351
5048.96 3300
5049.63 3314
5050.30 3307
5050.97 3372
5051.64 3200
5052.31 3123
5052.98 3078
5053.65 3118
5054.32 2937
5054.99 2905
5055.66 2973
5056.34 3176
5057.01 3154
5057.68 3112
5058.35 3140
5059.02 3336
5059.69 3222
5060.36 3126
5061.03 3291
5061.70 3323
5062.38 3265
5063.05 3281
5063.72 3521
5064.39 3373
5065.06 3486
5065.73 3367
5066.40 3373
5067.08 3376
5067.75 3419
5068.42 3272
5069.09 3374
5069.76 3319
5070.43 3279
5071.11 3301
5071.78 3059
5072.45 3200
5073.12 2991
5073.79 3008
5074.47 3038
5075.14 3146
5075.81 3180
5076.48 3286
5077.15 3159
5077.83 3201
5078.50 3205
5079.17 3114
5079.84 3168
5080.52 3005
5081.19 2991
5081.86 3170
5082.53 3268
5083.21 3283
5083.88 3210
5084.55 3334
5085.22 3347
5085.90 3291
5086.57 3266
5087.24 3105
5087.92 3145
5088.59 3221
5089.26 3018
5089.93 3113
5090.61 3214
5091.28 3190
5091.95 3154
5092.63 3396
5093.30 3374
5093.97 3463
5094.65 3541
5095.32 3661
5095.99 3635
5096.67 3591
5097.34 3526
5098.02 3529
5098.69 3597
5099.36 3585
5100.04 3557
5100.71 3328
5101.38 3158
5102.06 3101
5102.73 3107
5103.41 3090
5104.08 3152
5104.75 3079
5105.43 3044
5106.10 3015
5106.78 2887
5107.45 2915
5108.12 3020
5108.80 3079
5109.47 3254
5110.15 3183
5110.82 3130
5111.50 3138
5112.17 3135
5112.85 3175
5113.52 3024
5114.20 3128
5114.87 3175
5115.54 3057
5116.22 3236
5116.89 3031
5117.57 3132
5118.24 3146
5118.92 3005
5119.59 3084
5120.27 3202
5120.94 3121
5121.62 3129
5122.30 3220
5122.97 3350
5123.65 3148
5124.32 3237
5125.00 3282
5125.67 3225
5126.35 3196
5127.02 3125
5127.70 3333
5128.37 3115
5129.05 3254
5129.73 3287
5130.40 3290
5131.08 3101
5131.75 3082
5132.43 3172
5133.10 3153
5133.78 3206
5134.46 3195
5135.13 3164
5135.81 2984
5136.49 2962
5137.16 3050
5137.84 3030
5138.51 3239
5139.19 3176
5139.87 3023
5140.54 3117
5141.22 3227
5141.90 3096
5142.57 3300
5143.25 3242
5143.93 3112
5144.60 3156
5145.28 3170
5145.96 3244
5146.63 3189
5147.31 3098
5147.99 2991
5148.66 3007
5149.34 3040
5150.02 2954
5150.69 2930
5151.37 2829
5152.05 2942
5152.73 2792
5153.40 2982
5154.08 2978
5154.76 2946
5155.44 2942
5156.11 3018
5156.79 3002
5157.47 3071
5158.15 2965
5158.82 2777
5159.50 2749
5160.18 2848
5160.86 2853
5161.53 3070
5162.21 3013
5162.89 2843
5163.57 2961
5164.25 2876
5164.92 2846
5165.60 2800
5166.28 2904
5166.96 2866
5167.64 2860
5168.31 2773
5168.99 2780
5169.67 2997
5170.35 2960
5171.03 3083
5171.71 2966
5172.39 2997
5173.06 2862
5173.74 2805
5174.42 2829
5175.10 2930
5175.78 3036
5176.46 2924
5177.14 2920
5177.82 2773
5178.49 2889
5179.17 2874
5179.85 2935
5180.53 2961
5181.21 2947
5181.89 2894
5182.57 2914
5183.25 2918
5183.93 2900
5184.61 3008
5185.29 3008
5185.97 2907
5186.64 2903
5187.32 2884
5188.00 2831
5188.68 2900
5189.36 2982
5190.04 3050
5190.72 2920
5191.40 2749
5192.08 2796
5192.76 2871
5193.44 2914
5194.12 2907
5194.80 2876
5195.48 2976
5196.16 2820
5196.84 2859
5197.52 2899
5198.20 2886
5198.88 2947
5199.56 3041
5200.24 2865
5200.92 2809
5201.60 2825
5202.28 2878
5202.96 2761
5203.65 2883
5204.33 2922
5205.01 3183
5205.69 2911
5206.37 2860
5207.05 2878
5207.73 2850
5208.41 2834
5209.09 2858
5209.77 2793
5210.45 2900
5211.13 2890
5211.82 2960
5212.50 2967
5213.18 2892
5213.86 3111
5214.54 3102
5215.22 3094
5215.90 2915
5216.58 2965
5217.27 3042
5217.95 3157
5218.63 3008
5219.31 2921
5219.99 3042
5220.67 3134
5221.36 3063
5222.04 3066
5222.72 3070
5223.40 2950
5224.08 2857
5224.77 2938
5225.45 2971
5226.13 3055
5226.81 2938
5227.49 3022
5228.18 3095
5228.86 3031
5229.54 3066
5230.22 3107
5230.91 2988
5231.59 2906
5232.27 2863
5232.95 2898
5233.63 2898
5234.32 3087
5235.00 3040
5235.68 3059
5236.37 3107
5237.05 3030
5237.73 3020
5238.41 2969
5239.10 3153
5239.78 3133
5240.46 3153
5241.15 3215
5241.83 3268
5242.51 3261
5243.20 3261
5243.88 3339
5244.56 3358
5245.24 3468
5245.93 3629
5246.61 3877
5247.29 3815
5247.98 3703
5248.66 3699
5249.35 3760
5250.03 3555
5250.71 3425
5251.40 3370
5252.08 3420
5252.76 3483
5253.45 3598
5254.13 3385
5254.82 3227
5255.50 3257
5256.18 3213
5256.87 3177
5257.55 2945
5258.24 3106
5258.92 3018
5259.60 2982
5260.29 2964
5260.97 2931
5261.66 3069
5262.34 3054
5263.03 2979
5263.71 3108
5264.40 2957
5265.08 3001
5265.76 3018
5266.45 2839
5267.13 2946
5267.82 3113
5268.50 3135
5269.19 2972
5269.87 3102
5270.56 3092
5271.24 2992
5271.93 3128
5272.61 3241
5273.30 3167
5273.98 3007
5274.67 3149
5275.35 3131
5276.04 3050
5276.72 2950
5277.41 3118
5278.10 3110
5278.78 3129
5279.47 3255
5280.15 3353
5280.84 3437
5281.52 3297
5282.21 3406
5282.89 3522
5283.58 3550
5284.27 3512
5284.95 3464
5285.64 3587
5286.32 3616
5287.01 3741
5287.70 3640
5288.38 3502
5289.07 3677
5289.75 3443
5290.44 3330
5291.13 3413
5291.81 3404
5292.50 3247
5293.19 3292
5293.87 3380
5294.56 3443
5295.25 3509
5295.93 3641
5296.62 3729
5297.31 3709
5297.99 3679
5298.68 3585
5299.37 3676
5300.05 3565
5300.74 3560
5301.43 3550
5302.11 3520
5302.80 3727
5303.49 3822
5304.18 3933
5304.86 3817
5305.55 3754
5306.24 3968
5306.92 3984
5307.61 3691
5308.30 3739
5308.99 3770
5309.67 3608
5310.36 3427
5311.05 3354
5311.74 3228
5312.42 3303
5313.11 3182
5313.80 3241
5314.49 3199
5315.18 3208
5315.86 3110
5316.55 3137
5317.24 3260
5317.93 3214
5318.62 3116
5319.30 3046
5319.99 3012
5320.68 3090
5321.37 3216
5322.06 3129
5322.74 3256
5323.43 3261
5324.12 3327
5324.81 3259
5325.50 3169
5326.19 3325
5326.88 3226
5327.56 3258
5328.25 3120
5328.94 3074
5329.63 3090
5330.32 2990
5331.01 2980
5331.70 3111
5332.39 3269
5333.07 3228
5333.76 3331
5334.45 3209
5335.14 3240
5335.83 3122
5336.52 3145
5337.21 3104
5337.90 3122
5338.59 3275
5339.28 3257
5339.97 3323
5340.66 3236
5341.35 3031
5342.04 3046
5342.73 3208
5343.42 3286
5344.10 3288
5344.79 3217
5345.48 3334
5346.17 3238
5346.86 3432
5347.55 3339
5348.24 3314
5348.93 3370
5349.62 3290
5350.31 3440
5351.00 3531
5351.69 3623
5352.39 3803
5353.08 3936
5353.77 4019
5354.46 4057
5355.15 4197
5355.84 4246
5356.53 4117
5357.22 4183
5357.91 3948
5358.60 3889
5359.29 3700
5359.98 3556
5360.67 3255
5361.36 3290
5362.05 3289
5362.74 3182
5363.44 3070
5364.13 3038
5364.82 3289
5365.51 3123
5366.20 3163
5366.89 3119
5367.58 3093
5368.27 3124
5368.96 3194
5369.66 3089
5370.35 3200
5371.04 3223
5371.73 3235
5372.42 3108
5373.11 3063
5373.81 2983
5374.50 2989
5375.19 3094
5375.88 3016
5376.57 2945
5377.26 2904
5377.96 2921
5378.65 2992
5379.34 2925
5380.03 2811
5380.72 2931
5381.42 2894
5382.11 2892
5382.80 2965
5383.49 2940
5384.18 3035
5384.88 3065
5385.57 3001
5386.26 2946
5386.95 2998
5387.65 3002
5388.34 3011
5389.03 2957
5389.72 3073
5390.42 2991
5391.11 3018
5391.80 3040
5392.50 3208
5393.19 3328
5393.88 3132
5394.57 3110
5395.27 3197
5395.96 3164
5396.65 3149
5397.35 3132
5398.04 3176
5398.73 3123
5399.43 3037
5400.12 3047
5400.81 2953
5401.51 2909
5402.20 3055
5402.89 3045
5403.59 2949
5404.28 2968
5404.97 3007
5405.67 3077
5406.36 3008
5407.06 3083
5407.75 3021
5408.44 2990
5409.14 3174
5409.83 3059
5410.53 3120
5411.22 3058
5411.91 2991
5412.61 2979
5413.30 3149
5414.00 3217
5414.69 3207
5415.38 3070
5416.08 3048
5416.77 3109
5417.47 3095
5418.16 3176
5418.86 3097
5419.55 3125
5420.25 3206
5420.94 3027
5421.64 2939
5422.33 3094
5423.03 3019
5423.72 3173
5424.41 3179
5425.11 3080
5425.80 3033
5426.50 3109
5427.19 2974
5427.89 2937
5428.59 3003
5429.28 3087
5429.98 2993
5430.67 3063
5431.37 3077
5432.06 3124
5432.76 3251
5433.45 3259
5434.15 3225
5434.84 3146
5435.54 3178
5436.23 3094
5436.93 3130
5437.63 3135
5438.32 3167
5439.02 3209
5439.71 3209
5440.41 3242
5441.11 3177
5441.80 3358
5442.50 3390
5443.19 3373
5443.89 3379
5444.59 3336
5445.28 3304
5445.98 3434
5446.68 3504
5447.37 3402
5448.07 3668
5448.76 3817
5449.46 3943
5450.16 4042
5450.85 4219
5451.55 4335
5452.25 4330
5452.94 4383
5453.64 4449
5454.34 4743
5455.03 4677
5455.73 4369
5456.43 4261
5457.13 4062
5457.82 4055
5458.52 3960
5459.22 3960
5459.91 4009
5460.61 3913
5461.31 3901
5462.01 3939
5462.70 3800
5463.40 3716
5464.10 3897
5464.80 3935
5465.49 3962
5466.19 3873
5466.89 3954
5467.59 4015
5468.28 3764
5468.98 3822
5469.68 3927
5470.38 3992
5471.07 3980
5471.77 3793
5472.47 3776
5473.17 3814
5473.87 3731
5474.56 3802
5475.26 3591
5475.96 3636
5476.66 3693
5477.36 3677
5478.06 3783
5478.75 3861
5479.45 3937
5480.15 3883
5480.85 4129
5481.55 4075
5482.25 4180
5482.95 4069
5483.64 4231
5484.34 4224
5485.04 4282
5485.74 4528
5486.44 4551
5487.14 4465
5487.84 4501
5488.54 4367
5489.23 4176
5489.93 4401
5490.63 4570
5491.33 4232
5492.03 4194
5492.73 4210
5493.43 4213
5494.13 4096
5494.83 4285
5495.53 4190
5496.23 4252
5496.93 4279
5497.63 4217
5498.33 4487
5499.03 4525
5499.73 4256
5500.43 4218
5501.13 4383
5501.83 4887
5502.53 4946
5503.23 5210
5503.93 5481
5504.63 6038
5505.33 6247
5506.03 6240
5506.73 6180
5507.43 6147
5508.13 5557
5508.83 5255
5509.53 4990
5510.23 4702
5510.93 4634
5511.63 4571
5512.33 4294
5513.03 4235
5513.73 4443
5514.43 4532
5515.13 4405
5515.83 4341
5516.53 4463
5517.23 4351
5517.93 4472
5518.64 4617
5519.34 4670
5520.04 4470
5520.74 4206
5521.44 4218
5522.14 4122
5522.84 4029
5523.54 3881
5524.24 3772
5524.95 3951
5525.65 3621
5526.35 3719
5527.05 3700
5527.75 3620
5528.45 3792
5529.15 3534
5529.86 3434
5530.56 3440
5531.26 3574
5531.96 3520
5532.66 3394
5533.36 3426
5534.07 3311
5534.77 3362
5535.47 3439
5536.17 3418
5536.87 3297
5537.58 3371
5538.28 3534
5538.98 3514
5539.68 3601
5540.39 3544
5541.09 3424
5541.79 3406
5542.49 3473
5543.20 3484
5543.90 3341
5544.60 3314
5545.30 3372
5546.01 3316
5546.71 3365
5547.41 3234
5548.11 3298
5548.82 3233
5549.52 3206
5550.22 3219
5550.93 3173
5551.63 3214
5552.33 3245
5553.03 3210
5553.74 3123
5554.44 3124
5555.14 3258
5555.85 3301
5556.55 3212
5557.25 3122
5557.96 3069
5558.66 3297
5559.36 3238
5560.07 3108
5560.77 3166
5561.48 3075
5562.18 3168
5562.88 3182
5563.59 3071
5564.29 3229
5564.99 3124
5565.70 3066
5566.40 3181
5567.11 3147
5567.81 3156
5568.51 2989
5569.22 3109
5569.92 3101
5570.63 3276
5571.33 3099
5572.04 2956
5572.74 2990
5573.44 3054
5574.15 3042
5574.85 3041
5575.56 3107
5576.26 2928
5576.97 3109
5577.67 3206
5578.38 3207
5579.08 3059
5579.79 3094
5580.49 3053
5581.20 3118
5581.90 2979
5582.61 2994
5583.31 2941
5584.02 3002
5584.72 3102
5585.43 2955
5586.13 2980
5586.84 2865
5587.54 2993
5588.25 2893
5588.95 2802
5589.66 2810
5590.36 2833
5591.07 2983
5591.77 2923
5592.48 2822
5593.19 2934
5593.89 2962
5594.60 2968
5595.30 2889
5596.01 2817
5596.71 2841
5597.42 2936
5598.13 2883
5598.83 2863
5599.54 2784
5600.24 2785
5600.95 2790
5601.66 2846
5602.36 2769
5603.07 2767
5603.78 2825
5604.48 2702
5605.19 2788
5605.89 2847
5606.60 2673
5607.31 2768
5608.01 2733
5608.72 2703
5609.43 2828
5610.13 2847
5610.84 2945
5611.55 2914
5612.25 2830
5612.96 2853
5613.67 3024
5614.38 2695
5615.08 2593
5615.79 2880
5616.50 2822
5617.20 2794
5617.91 2957
5618.62 2864
5619.33 2739
5620.03 2817
5620.74 2954
5621.45 2791
5622.15 2679
5622.86 2704
5623.57 2807
5624.28 2655
5624.99 2593
5625.69 2706
5626.40 2698
5627.11 2728
5627.82 2658
5628.52 2684
5629.23 2676
5629.94 2661
5630.65 2710
5631.36 2897
5632.06 2729
5632.77 2724
5633.48 2749
5634.19 2725
5634.90 2798
5635.61 2893
5636.31 2861
5637.02 2819
5637.73 2844
5638.44 2744
5639.15 2740
5639.86 2723
5640.56 2861
5641.27 2861
5641.98 2923
5642.69 2832
5643.40 2946
5644.11 2947
5644.82 2913
5645.53 2971
5646.24 3026
5646.94 2977
5647.65 2982
5648.36 2921
5649.07 2910
5649.78 2897
5650.49 2718
5651.20 2806
5651.91 3008
5652.62 2963
5653.33 2852
5654.04 3003
5654.75 2940
5655.46 2842
5656.17 2789
5656.88 2804
5657.59 2983
5658.30 2892
5659.01 2869
5659.71 2773
5660.42 2906
5661.13 2906
5661.84 2964
5662.55 2901
5663.26 2953
5663.97 3036
5664.69 2879
5665.40 2925
5666.11 2899
5666.82 2831
5667.53 2810
5668.24 2820
5668.95 2716
5669.66 2837
5670.37 2848
5671.08 2901
5671.79 2845
5672.50 2873
5673.21 2812
5673.92 2851
5674.63 2838
5675.34 2900
5676.05 2892
5676.76 3069
5677.48 3140
5678.19 2905
5678.90 2762
5679.61 2854
5680.32 2762
5681.03 2951
5681.74 2852
5682.45 2801
5683.16 2771
5683.88 2875
5684.59 2936
5685.30 2808
5686.01 2831
5686.72 2853
5687.43 2891
5688.15 2866
5688.86 2905
5689.57 2768
5690.28 2789
5690.99 2730
5691.70 2760
5692.42 2707
5693.13 2660
5693.84 2738
5694.55 2672
5695.26 2807
5695.98 2940
5696.69 2866
5697.40 2791
5698.11 2817
5698.82 2791
5699.54 2794
5700.25 2835
5700.96 2976
5701.67 2808
5702.39 2801
5703.10 2824
5703.81 2841
5704.52 2793
5705.24 2947
5705.95 2895
5706.66 2917
5707.38 2933
5708.09 2868
5708.80 2777
5709.51 2920
5710.23 2967
5710.94 2758
5711.65 2867
5712.37 2798
5713.08 2852
5713.79 2932
5714.51 2877
5715.22 2726
5715.93 2780
5716.65 2842
5717.36 2776
5718.07 2780
5718.79 2747
5719.50 2765
5720.21 2746
5720.93 2751
5721.64 2807
5722.36 2897
5723.07 2866
5723.78 2829
5724.50 2789
5725.21 2951
5725.92 3007
5726.64 2907
5727.35 2905
5728.07 2954
5728.78 2882
5729.50 2886
5730.21 2973
5730.92 2854
5731.64 2850
5732.35 2905
5733.07 3027
5733.78 2904
5734.50 2966
5735.21 3017
5735.93 3056
5736.64 2916
5737.35 2871
5738.07 2988
5738.78 2944
5739.50 3035
5740.21 3049
5740.93 3225
5741.64 3331
5742.36 3504
5743.07 3591
5743.79 3698
5744.50 3734
5745.22 3866
5745.93 3879
5746.65 3928
5747.37 3914
5748.08 3748
5748.80 3708
5749.51 3702
5750.23 3532
5750.94 3548
5751.66 3312
5752.37 3340
5753.09 3349
5753.81 3262
5754.52 3381
5755.24 3381
5755.95 3264
5756.67 3274
5757.38 3287
5758.10 3241
5758.82 3286
5759.53 3312
5760.25 3186
5760.96 3230
5761.68 3164
5762.40 3335
5763.11 3426
5763.83 3422
5764.55 3471
5765.26 3519
5765.98 3353
5766.70 3487
5767.41 3367
5768.13 3410
5768.85 3622
5769.56 3810
5770.28 3888
5771.00 3814
5771.71 3847
5772.43 3911
5773.15 3930
5773.86 4007
5774.58 4223
5775.30 4577
5776.01 4812
5776.73 5073
5777.45 5367
5778.17 5846
5778.88 6067
5779.60 5977
5780.32 5784
5781.04 5402
5781.75 5274
5782.47 4932
5783.19 4617
5783.91 4509
5784.62 4562
5785.34 4390
5786.06 4380
5786.78 4406
5787.49 4417
5788.21 4231
5788.93 4222
5789.65 4077
5790.37 4222
5791.08 4085
5791.80 4028
5792.52 4076
5793.24 4136
5793.96 4189
5794.68 4118
5795.39 4056
5796.11 4079
5796.83 4071
5797.55 4007
5798.27 4076
5798.99 4123
5799.70 3912
5800.42 3922
5801.14 4101
5801.86 4211
5802.58 4036
5803.30 4227
5804.02 4200
5804.74 4368
5805.45 4456
5806.17 4782
5806.89 5169
5807.61 5270
5808.33 5224
5809.05 4941
5809.77 4857
5810.49 4604
5811.21 4246
5811.93 4029
5812.65 4060
5813.37 4028
5814.09 3942
5814.81 3851
5815.52 3829
5816.24 3924
5816.96 3993
5817.68 4026
5818.40 3876
5819.12 3822
5819.84 4158
5820.56 4146
5821.28 3880
5822.00 3873
5822.72 3911
5823.44 3994
5824.16 3822
5824.88 3806
5825.60 3784
5826.32 3734
5827.04 3586
5827.76 3754
5828.48 3601
5829.21 3567
5829.93 3464
5830.65 3455
5831.37 3504
5832.09 3484
5832.81 3456
5833.53 3325
5834.25 3475
5834.97 3472
5835.69 3259
5836.41 3440
5837.13 3540
5837.85 3369
5838.57 3272
5839.30 3111
5840.02 3348
5840.74 3412
5841.46 3480
5842.18 3354
5842.90 3380
5843.62 3298
5844.34 3211
5845.07 3214
5845.79 3277
5846.51 3278
5847.23 3305
5847.95 3103
5848.67 3298
5849.39 3282
5850.12 3270
5850.84 3053
5851.56 3130
5852.28 3137
5853.00 3184
5853.73 3183
5854.45 3309
5855.17 3104
5855.89 2974
5856.61 3141
5857.34 3134
5858.06 3184
5858.78 3099
5859.50 3153
5860.23 3236
5860.95 3258
5861.67 3020
5862.39 3055
5863.11 3047
5863.84 3065
5864.56 3151
5865.28 2979
5866.01 3013
5866.73 3081
5867.45 3007
5868.17 3154
5868.90 3127
5869.62 2988
5870.34 2982
5871.07 3047
5871.79 3061
5872.51 3146
5873.23 3057
5873.96 3103
5874.68 3209
5875.40 3000
5876.13 3080
5876.85 3038
5877.57 3109
5878.30 3031
5879.02 2951
5879.74 3093
5880.47 3108
5881.19 3182
5881.92 3265
5882.64 3261
5883.36 3181
5884.09 3247
5884.81 3260
5885.53 3319
5886.26 3127
5886.98 3195
5887.71 3178
5888.43 3106
5889.15 3204
5889.88 3047
5890.60 3094
5891.33 3173
5892.05 3091
5892.78 3023
5893.50 3099
5894.23 3068
5894.95 3087
5895.67 2953
5896.40 2908
5897.12 2969
5897.85 3018
5898.57 3177
5899.30 3013
5900.02 3128
5900.75 3189
5901.47 3021
5902.20 3129
5902.92 3069
5903.65 3191
5904.37 3261
5905.10 3204
5905.82 3125
5906.55 3284
5907.27 3324
5908.00 3168
5908.72 3219
5909.45 3184
5910.17 3117
5910.90 3202
5911.62 3206
5912.35 3299
5913.08 3192
5913.80 3411
5914.53 3429
5915.25 3224
5915.98 3194
5916.70 3300
5917.43 3310
5918.16 3244
5918.88 3264
5919.61 3245
5920.33 3395
5921.06 3490
5921.79 3357
5922.51 3327
5923.24 3428
5923.97 3385
5924.69 3365
5925.42 3340
5926.14 3498
5926.87 3475
5927.60 3466
5928.32 3369
5929.05 3422
5929.78 3401
5930.50 3615
5931.23 3496
5931.96 3493
5932.68 3569
5933.41 3728
5934.14 3770
5934.86 3617
5935.59 3507
5936.32 3720
5937.05 3881
5937.77 3897
5938.50 3687
5939.23 3720
5939.95 3986
5940.68 4034
5941.41 3995
5942.14 4110
5942.86 4246
5943.59 4051
5944.32 4069
5945.05 4299
5945.77 4134
5946.50 4213
5947.23 4152
5947.96 4136
5948.68 4170
5949.41 4159
5950.14 4119
5950.87 4282
5951.60 4116
5952.32 4102
5953.05 4219
5953.78 4198
5954.51 4304
5955.24 4387
5955.96 4432
5956.69 4474
5957.42 4575
5958.15 4678
5958.88 4619
5959.61 4789
5960.33 4701
5961.06 4790
5961.79 4576
5962.52 4613
5963.25 4759
5963.98 4840
5964.71 4679
5965.44 4732
5966.16 4692
5966.89 4771
5967.62 4730
5968.35 4979
5969.08 4979
5969.81 5179
5970.54 5414
5971.27 5759
5972.00 5930
5972.73 5986
5973.46 5809
5974.18 5583
5974.91 5607
5975.64 5431
5976.37 5514
5977.10 5284
5977.83 5301
5978.56 5184
5979.29 5153
5980.02 5034
5980.75 5390
5981.48 5481
5982.21 5247
5982.94 5380
5983.67 5398
5984.40 5640
5985.13 5644
5985.86 5675
5986.59 5723
5987.32 5836
5988.05 5773
5988.78 5987
5989.51 5879
5990.24 5774
5990.97 5731
5991.70 5643
5992.43 5689
5993.16 5866
5993.89 5913
5994.62 5874
5995.35 5871
5996.09 5862
5996.82 6054
5997.55 6037
5998.28 6058
5999.01 5888
5999.74 5880
6000.47 5916
6001.20 6151
6001.93 6006
6002.66 6202
6003.39 5918
6004.13 5922
6004.86 5968
6005.59 5928
6006.32 5938
6007.05 5884
6007.78 5784
6008.51 5507
6009.25 5806
6009.98 5680
6010.71 5406
6011.44 5785
6012.17 6096
6012.90 6553
6013.64 6874
6014.37 7504
6015.10 8058
6015.83 8516
6016.56 9021
6017.29 9724
6018.03 9580
6018.76 9648
6019.49 9518
6020.22 9046
6020.96 8490
6021.69 8028
6022.42 7533
6023.15 7084
6023.88 6616
6024.62 6327
6025.35 5749
6026.08 5376
6026.81 5274
6027.55 5210
6028.28 5152
6029.01 5179
6029.75 5012
6030.48 4844
6031.21 4878
6031.94 4907
6032.68 4878
6033.41 4925
6034.14 4820
6034.88 4858
6035.61 4814
6036.34 4779
6037.07 4632
6037.81 4610
6038.54 4800
6039.27 4948
6040.01 4718
6040.74 4619
6041.47 4683
6042.21 4757
6042.94 4753
6043.68 4866
6044.41 4796
6045.14 4860
6045.88 4879
6046.61 4926
6047.34 4965
6048.08 5071
6048.81 4958
6049.55 4908
6050.28 4776
6051.01 4954
6051.75 5181
6052.48 5030
6053.22 5066
6053.95 5380
6054.68 5384
6055.42 5262
6056.15 5453
6056.89 5423
6057.62 5687
6058.36 5646
6059.09 5656
6059.83 5521
6060.56 5545
6061.29 5329
6062.03 5309
6062.76 5219
6063.50 5152
6064.23 5227
6064.97 5103
6065.70 5015
6066.44 5048
6067.17 4987
6067.91 4912
6068.64 4870
6069.38 4973
6070.11 4884
6070.85 4897
6071.58 4849
6072.32 4860
6073.06 4805
6073.79 4790
6074.53 4780
6075.26 4639
6076.00 4725
6076.73 4728
6077.47 4665
6078.20 4689
6078.94 4455
6079.68 4561
6080.41 4774
6081.15 4728
6081.88 4431
6082.62 4429
6083.35 4551
6084.09 4586
6084.83 4642
6085.56 4525
6086.30 4616
6087.04 4595
6087.77 4568
6088.51 4555
6089.24 4504
6089.98 4329
6090.72 4400
6091.45 4548
6092.19 4492
6092.93 4549
6093.66 4579
6094.40 4463
6095.14 4540
6095.87 4607
6096.61 4627
6097.35 4519
6098.08 4620
6098.82 4677
6099.56 4703
6100.29 4556
6101.03 4454
6101.77 4594
6102.51 4652
6103.24 4451
6103.98 4499
6104.72 4643
6105.46 4587
6106.19 4469
6106.93 4252
6107.67 4325
6108.41 4448
6109.14 4517
6109.88 4470
6110.62 4346
6111.36 4490
6112.09 4543
6112.83 4659
6113.57 4484
6114.31 4579
6115.04 4529
6115.78 4598
6116.52 4652
6117.26 4696
6118.00 4546
6118.73 4389
6119.47 4718
6120.21 4731
6120.95 4684
6121.69 4918
6122.43 4940
6123.16 4878
6123.90 4940
6124.64 4874
6125.38 4921
6126.12 5060
6126.86 5030
6127.60 5114
6128.33 5030
6129.07 5140
6129.81 5186
6130.55 4911
6131.29 5197
6132.03 5057
6132.77 5222
6133.51 5326
6134.25 5203
6134.98 5123
6135.72 5080
6136.46 5214
6137.20 5205
6137.94 5198
6138.68 5380
6139.42 5209
6140.16 5183
6140.90 5384
6141.64 5144
6142.38 5146
6143.12 5411
6143.86 5329
6144.60 5483
6145.34 5409
6146.08 5286
6146.82 5476
6147.56 5441
6148.30 5519
6149.04 5677
6149.78 5823
6150.52 5788
6151.26 5564
6152.00 5529
6152.74 5788
6153.48 5799
6154.22 5804
6154.96 5927
6155.70 5974
6156.44 6092
6157.18 6157
6157.92 6382
6158.66 6262
6159.40 6290
6160.14 6375
6160.88 6471
6161.62 6328
6162.36 6305
6163.10 6511
6163.85 6601
6164.59 6634
6165.33 6695
6166.07 6885
6166.81 6999
6167.55 7148
6168.29 7644
6169.03 7762
6169.77 7977
6170.51 8280
6171.26 8566
6172.00 8559
6172.74 8887
6173.48 9077
6174.22 9012
6174.96 8804
6175.70 8729
6176.45 8389
6177.19 8490
6177.93 8428
6178.67 8398
6179.41 8271
6180.16 7963
6180.90 8058
6181.64 8162
6182.38 7794
6183.12 7938
6183.87 8008
6184.61 8141
6185.35 8222
6186.09 8472
6186.83 8313
6187.58 8373
6188.32 8434
6189.06 8661
6189.80 8624
6190.55 8481
6191.29 8573
6192.03 8686
6192.77 8896
6193.52 8901
6194.26 9022
6195.00 9213
6195.74 9451
6196.49 9852
6197.23 10054
6197.97 10312
6198.72 10240
6199.46 10418
6200.20 10417
6200.94 10418
6201.69 10382
6202.43 10277
6203.17 10193
6203.92 10301
6204.66 10311
6205.40 10101
6206.15 10186
6206.89 10316
6207.63 10519
6208.38 11172
6209.12 11945
6209.87 13471
6210.61 15579
6211.35 17946
6212.10 20737
6212.84 23907
6213.58 26317
6214.33 28484
6215.07 29648
6215.82 29542
6216.56 28915
6217.30 27212
6218.05 24656
6218.79 21727
6219.54 19198
6220.28 16427
6221.02 14249
6221.77 12579
6222.51 11062
6223.26 10179
6224.00 9582
6224.75 9158
6225.49 8881
6226.24 8955
6226.98 9500
6227.73 9735
6228.47 10164
6229.21 10596
6229.96 10608
6230.70 10953
6231.45 10845
6232.19 10260
6232.94 9788
6233.68 9499
6234.43 8932
6235.17 8463
6235.92 7889
6236.67 7595
6237.41 7216
6238.16 6846
6238.90 6941
6239.65 6908
6240.39 6790
6241.14 6953
6241.88 6916
6242.63 6822
6243.37 7007
6244.12 7311
6244.87 7354
6245.61 7234
6246.36 7467
6247.10 7483
6247.85 7320
6248.59 7652
6249.34 7970
6250.09 7981
6250.83 8143
6251.58 8210
6252.33 8150
6253.07 8426
6253.82 8475
6254.56 8294
6255.31 7973
6256.06 8008
6256.80 7990
6257.55 7657
6258.30 7540
6259.04 7488
6259.79 7342
6260.54 7652
6261.28 7560
6262.03 7616
6262.78 7611
6263.52 7564
6264.27 7493
6265.02 7340
6265.76 7308
6266.51 7409
6267.26 7496
6268.01 7410
6268.75 7411
6269.50 7201
6270.25 6912
6270.99 6958
6271.74 6861
6272.49 6601
6273.24 6470
6273.98 6297
6274.73 6254
6275.48 6420
6276.23 6348
6276.97 6077
6277.72 5981
6278.47 6020
6279.22 6056
6279.96 6026
6280.71 6018
6281.46 5972
6282.21 5915
6282.96 6027
6283.70 5788
6284.45 5811
6285.20 5941
6285.95 5851
6286.70 5794
6287.45 5722
6288.19 5895
6288.94 5937
6289.69 5860
6290.44 5912
6291.19 5818
6291.94 5797
6292.68 5751
6293.43 5712
6294.18 5707
6294.93 5904
6295.68 6046
6296.43 5945
6297.18 5958
6297.93 6088
6298.67 5724
6299.42 5547
6300.17 5439
6300.92 5530
6301.67 5447
6302.42 5331
6303.17 5194
6303.92 4961
6304.67 5079
6305.42 5190
6306.17 5123
6306.92 5124
6307.67 5284
6308.41 5369
6309.16 5145
6309.91 5232
6310.66 5193
6311.41 5048
6312.16 5052
6312.91 4911
6313.66 4833
6314.41 5088
6315.16 4927
6315.91 4964
6316.66 4954
6317.41 5114
6318.16 5011
6318.91 5161
6319.66 4963
6320.41 5049
6321.16 5052
6321.91 4991
6322.66 4989
6323.41 5073
6324.16 4925
6324.92 4987
6325.67 4765
6326.42 4609
6327.17 4623
6327.92 4602
6328.67 4549
6329.42 4363
6330.17 4423
6330.92 4442
6331.67 4399
6332.42 4259
6333.17 4196
6333.92 4207
6334.68 4238
6335.43 4263
6336.18 4345
6336.93 4279
6337.68 4103
6338.43 4107
6339.18 4056
6339.93 4086
6340.69 4165
6341.44 4133
6342.19 3973
6342.94 3972
6343.69 4133
6344.44 4275
6345.20 4246
6345.95 4091
6346.70 4131
6347.45 4132
6348.20 4202
6348.95 4209
6349.71 4230
6350.46 4282
6351.21 4072
6351.96 4089
6352.71 4146
6353.47 4139
6354.22 4346
6354.97 4378
6355.72 4269
6356.48 4135
6357.23 4298
6357.98 4507
6358.73 4306
6359.49 4393
6360.24 4500
6360.99 4325
6361.74 4190
6362.50 4209
6363.25 4347
6364.00 4179
6364.76 4067
6365.51 4030
6366.26 3979
6367.01 3993
6367.77 3984
6368.52 4028
6369.27 3989
6370.03 4046
6370.78 4069
6371.53 4054
6372.29 3982
6373.04 4059
6373.79 4144
6374.55 4044
6375.30 3857
6376.05 3933
6376.81 3804
6377.56 3853
6378.31 3824
6379.07 3727
6379.82 3798
6380.58 3846
6381.33 3760
6382.08 3734
6382.84 3890
6383.59 3942
6384.35 3810
6385.10 3982
6385.85 3976
6386.61 4033
6387.36 3947
6388.12 3864
6388.87 3820
6389.62 3816
6390.38 3776
6391.13 3723
6391.89 3789
6392.64 3697
6393.40 3668
6394.15 3670
6394.91 3674
6395.66 3678
6396.42 3658
6397.17 3621
6397.93 3597
6398.68 3586
6399.44 3625
6400.19 3636
6400.95 3699
6401.70 3687
6402.46 3820
6403.21 3789
6403.97 3743
6404.72 3688
6405.48 3582
6406.23 3631
6406.99 3645
6407.74 3752
6408.50 3708
6409.25 3585
6410.01 3637
6410.76 3787
6411.52 3660
6412.28 3624
6413.03 3545
6413.79 3588
6414.54 3599
6415.30 3694
6416.05 3615
6416.81 3783
6417.57 3694
6418.32 3781
6419.08 3646
6419.83 3647
6420.59 3625
6421.35 3682
6422.10 3742
6422.86 3665
6423.62 3761
6424.37 3763
6425.13 3862
6425.89 3824
6426.64 3700
6427.40 3732
6428.15 3744
6428.91 3862
6429.67 3881
6430.42 3798
6431.18 3866
6431.94 3892
6432.70 3722
6433.45 3919
6434.21 3858
6434.97 3931
6435.72 3803
6436.48 3924
6437.24 3806
6437.99 3772
6438.75 4046
6439.51 4017
6440.27 3868
6441.02 3990
6441.78 3993
6442.54 4021
6443.30 4077
6444.05 4050
6444.81 3993
6445.57 4013
6446.33 4148
6447.08 4113
6447.84 4166
6448.60 4031
6449.36 3927
6450.12 4030
6450.87 4015
6451.63 3918
6452.39 4020
6453.15 4180
6453.91 4255
6454.66 4073
6455.42 4043
6456.18 4173
6456.94 4158
6457.70 4206
6458.46 4136
6459.21 4226
6459.97 4481
6460.73 4484
6461.49 4425
6462.25 4289
6463.01 4275
6463.77 4467
6464.52 4537
6465.28 4346
6466.04 4378
6466.80 4528
6467.56 4591
6468.32 4681
6469.08 4532
6469.84 4650
6470.60 4554
6471.36 4567
6472.11 4881
6472.87 4891
6473.63 4767
6474.39 5018
6475.15 4872
6475.91 5033
6476.67 5029
6477.43 4992
6478.19 5083
6478.95 5116
6479.71 5094
6480.47 5146
6481.23 5226
6481.99 5314
6482.75 5167
6483.51 5165
6484.27 5266
6485.03 5253
6485.79 5357
6486.55 5312
6487.31 5346
6488.07 5532
6488.83 5556
6489.59 5584
6490.35 5528
6491.11 5520
6491.87 5717
6492.63 5770
6493.39 5872
6494.15 5749
6494.91 5966
6495.67 6075
6496.43 6108
6497.19 6252
6497.95 6506
6498.71 6506
6499.48 6633
6500.24 6471
6501.00 6634
6501.76 6710
6502.52 6823
6503.28 6785
6504.04 6775
6504.80 6984
6505.56 6897
6506.32 6890
6507.09 6921
6507.85 6840
6508.61 6772
6509.37 7006
6510.13 7164
6510.89 7097
6511.65 7110
6512.42 7562
6513.18 7522
6513.94 7609
6514.70 7838
6515.46 8119
6516.22 8248
6516.99 8252
6517.75 8204
6518.51 8404
6519.27 8564
6520.03 8522
6520.80 8549
6521.56 8719
6522.32 8514
6523.08 8244
6523.84 8523
6524.61 8673
6525.37 8770
6526.13 8886
6526.89 9000
6527.66 9322
6528.42 9461
6529.18 9746
6529.94 9931
6530.71 10060
6531.47 10403
6532.23 10656
6533.00 10912
6533.76 10929
6534.52 11084
6535.28 11079
6536.05 11033
6536.81 11279
6537.57 11771
6538.34 12873
6539.10 14434
6539.86 16146
6540.63 17714
6541.39 19977
6542.15 21884
6542.92 22465
6543.68 22094
6544.44 21211
6545.21 19226
6545.97 16886
6546.73 14536
6547.50 12913
6548.26 11446
6549.02 10192
6549.79 9076
6550.55 8363
6551.31 7910
6552.08 7615
6552.84 7329
6553.61 7414
6554.37 7470
6555.13 7424
6555.90 7033
6556.66 6959
6557.43 7218
6558.19 7198
6558.96 7097
6559.72 7028
6560.48 6971
6561.25 7022
6562.01 6845
6562.78 7137
6563.54 6919
6564.31 7010
6565.07 7091
6565.84 7311
6566.60 7573
6567.37 7563
6568.13 7584
6568.90 7741
6569.66 7730
6570.43 7729
6571.19 8023
6571.96 8086
6572.72 7996
6573.49 7946
6574.25 8128
6575.02 8037
6575.78 8087
6576.55 8360
6577.31 8345
6578.08 8931
6578.84 9282
6579.61 9741
6580.37 10246
6581.14 10364
6581.91 10464
6582.67 10509
6583.44 10389
6584.20 10133
6584.97 9909
6585.73 9594
6586.50 9456
6587.27 8721
6588.03 8521
6588.80 8285
6589.56 8214
6590.33 7904
6591.10 7760
6591.86 7785
6592.63 8249
6593.39 7984
6594.16 8196
6594.93 8326
6595.69 8601
6596.46 8975
6597.23 9400
6597.99 9921
6598.76 9994
6599.53 10190
6600.29 10305
6601.06 10127
6601.83 10128
6602.59 9774
6603.36 9215
6604.13 9032
6604.89 8503
6605.66 8074
6606.43 7806
6607.20 7506
6607.96 7387
6608.73 7159
6609.50 6916
6610.26 7025
6611.03 6961
6611.80 6835
6612.57 7033
6613.33 6878
6614.10 7107
6614.87 7373
6615.64 7414
6616.40 7538
6617.17 7665
6617.94 7458
6618.71 7292
6619.48 7394
6620.24 7091
6621.01 7007
6621.78 7055
6622.55 6792
6623.32 6699
6624.08 6822
6624.85 6755
6625.62 6623
6626.39 6352
6627.16 6514
6627.92 6586
6628.69 6557
6629.46 6375
6630.23 6419
6631.00 6295
6631.77 6309
6632.54 6397
6633.30 6303
6634.07 6092
6634.84 6329
6635.61 6776
6636.38 7039
6637.15 6872
6637.92 7262
6638.69 7577
6639.45 8289
6640.22 8245
6640.99 8449
6641.76 8656
6642.53 8245
6643.30 7858
6644.07 7474
6644.84 7174
6645.61 6883
6646.38 6469
6647.15 6118
6647.92 6003
6648.69 5982
6649.46 5607
6650.22 5607
6650.99 5736
6651.76 5436
6652.53 5610
6653.30 5752
6654.07 5817
6654.84 5527
6655.61 5711
6656.38 5685
6657.15 5564
6657.92 5589
6658.69 5657
6659.46 5403
6660.23 5423
6661.00 5328
6661.77 5253
6662.54 5100
6663.31 5039
6664.09 4980
6664.86 5259
6665.63 5117
6666.40 4984
6667.17 4939
6667.94 4924
6668.71 5027
6669.48 4938
6670.25 5057
6671.02 4924
6671.79 4953
6672.56 5081
6673.33 4919
6674.10 5095
6674.88 5068
6675.65 5075
6676.42 5121
6677.19 5006
6677.96 5120
6678.73 5232
6679.50 5314
6680.27 5269
6681.05 5171
6681.82 5188
6682.59 4989
6683.36 4817
6684.13 4916
6684.90 4732
6685.67 4919
6686.45 5082
6687.22 5034
6687.99 5169
6688.76 5315
6689.53 5098
6690.31 5244
6691.08 5379
6691.85 5345
6692.62 5468
6693.39 5313
6694.17 5137
6694.94 5225
6695.71 5056
6696.48 4945
6697.25 4841
6698.03 4786
6698.80 4669
6699.57 4572
6700.34 4487
6701.12 4572
6701.89 4323
6702.66 4325
6703.43 4329
6704.21 4461
6704.98 4332
6705.75 4340
6706.53 4353
6707.30 4444
6708.07 4457
6708.84 4541
6709.62 4518
6710.39 4402
6711.16 4582
6711.94 4431
6712.71 4311
6713.48 4278
6714.26 4338
6715.03 4344
6715.80 4341
6716.58 4220
6717.35 4249
6718.12 4286
6718.90 4214
6719.67 4099
6720.45 4210
6721.22 4032
6721.99 4007
6722.77 3944
6723.54 4041
6724.31 4073
6725.09 3985
6725.86 4088
6726.64 4029
6727.41 4114
6728.18 4059
6728.96 3966
6729.73 4122
6730.51 4113
6731.28 4031
6732.06 4005
6732.83 4009
6733.60 4082
6734.38 4079
6735.15 4042
6735.93 4085
6736.70 4124
6737.48 3920
6738.25 3963
6739.03 4028
6739.80 3931
6740.58 3895
6741.35 3928
6742.13 3966
6742.90 4068
6743.68 3997
6744.45 3977
6745.23 4074
6746.00 3954
6746.78 3987
6747.55 3935
6748.33 3999
6749.10 3931
6749.88 4095
6750.65 4130
6751.43 3975
6752.20 4140
6752.98 4152
6753.75 4261
6754.53 4234
6755.31 4298
6756.08 4339
6756.86 4256
6757.63 4202
6758.41 4405
6759.19 4521
6759.96 4323
6760.74 4107
6761.51 4129
6762.29 4043
6763.07 3982
6763.84 4017
6764.62 3936
6765.39 3836
6766.17 3878
6766.95 3791
6767.72 3809
6768.50 3791
6769.28 3814
6770.05 3812
6770.83 3699
6771.61 3704
6772.38 3726
6773.16 3712
6773.94 3795
6774.71 3795
6775.49 3843
6776.27 3880
6777.04 3842
6777.82 3800
6778.60 3816
6779.37 3779
6780.15 3832
6780.93 3883
6781.71 4031
6782.48 3918
6783.26 3929
6784.04 3982
6784.81 3796
6785.59 3787
6786.37 3741
6787.15 3744
6787.92 3787
6788.70 3725
6789.48 3719
6790.26 3835
6791.04 3694
6791.81 3535
6792.59 3738
6793.37 3717
6794.15 3625
6794.92 3588
6795.70 3652
6796.48 3591
6797.26 3642
6798.04 3626
6798.81 3486
6799.59 3494
6800.37 3550
6801.15 3480
6801.93 3526
6802.71 3472
6803.48 3660
6804.26 3574
6805.04 3576
6805.82 3504
6806.60 3590
6807.38 3676
6808.16 3675
6808.94 3641
6809.71 3703
6810.49 3753
6811.27 3656
6812.05 3526
6812.83 3638
6813.61 3739
6814.39 3691
6815.17 3555
6815.95 3749
6816.73 3584
6817.50 3536
6818.28 3605
6819.06 3641
6819.84 3782
6820.62 3742
6821.40 3764
6822.18 3776
6822.96 3796
6823.74 3702
6824.52 3577
6825.30 3572
6826.08 3613
6826.86 3797
6827.64 3665
6828.42 3626
6829.20 3617
6829.98 3585
6830.76 3512
6831.54 3622
6832.32 3710
6833.10 3831
6833.88 3856
6834.66 3694
6835.44 3761
6836.22 3784
6837.00 3694
6837.78 3710
6838.56 3797
6839.34 3852
6840.12 3827
6840.90 3823
6841.68 3699
6842.46 3771
6843.24 3843
6844.03 3741
6844.81 3788
6845.59 3763
6846.37 3703
6847.15 3728
6847.93 3700
6848.71 3809
6849.49 3902
6850.27 3744
6851.05 3830
6851.84 3851
6852.62 4084
6853.40 4180
6854.18 4364
6854.96 4509
6855.74 4746
6856.52 4974
6857.30 5087
6858.09 5255
6858.87 5142
6859.65 5057
6860.43 4921
6861.21 4691
6861.99 4363
6862.78 4001
6863.56 4222
6864.34 4159
6865.12 3967
6865.90 3916
6866.69 3991
6867.47 4017
6868.25 4073
6869.03 4181
6869.82 4289
6870.60 4218
6871.38 4372
6872.16 4355
6872.94 4316
6873.73 4292
6874.51 4284
6875.29 4296
6876.07 4415
6876.86 4347
6877.64 4252
6878.42 4196
6879.21 4084
6879.99 4146
6880.77 4143
6881.55 4076
6882.34 4055
6883.12 4078
6883.90 4181
6884.69 4416
6885.47 4348
6886.25 4363
6887.04 4572
6887.82 4465
6888.60 4542
6889.39 4617
6890.17 4806
6890.95 4897
6891.74 5139
6892.52 5442
6893.30 5808
6894.09 5944
6894.87 5949
6895.65 6131
6896.44 5518
6897.22 5253
6898.01 5083
6898.79 4897
6899.57 4813
6900.36 4811
6901.14 4769
6901.93 4621
6902.71 4788
6903.49 4898
6904.28 4982
6905.06 4989
6905.85 4959
6906.63 4869
6907.42 4773
6908.20 4926
6908.98 5144
6909.77 5096
6910.55 4870
6911.34 4819
6912.12 4727
6912.91 4837
6913.69 4743
6914.48 4795
6915.26 4717
6916.05 4682
6916.83 4780
6917.62 4678
6918.40 4692
6919.19 4667
6919.97 4943
6920.76 4837
6921.54 4870
6922.33 4883
6923.11 4832
6923.90 4963
6924.68 4971
6925.47 5022
6926.25 5172
6927.04 5161
6927.82 5173
6928.61 5345
6929.40 5191
6930.18 5240
6930.97 5136
6931.75 5145
6932.54 5369
6933.32 5345
6934.11 5423
6934.90 5462
6935.68 5468
6936.47 5540
6937.25 5609
6938.04 5677
6938.83 5686
6939.61 5579
6940.40 5737
6941.19 5709
6941.97 5923
6942.76 5771
6943.54 5812
6944.33 5992
6945.12 6371
6945.90 6452
6946.69 6616
6947.48 6827
6948.26 6861
6949.05 6841
6949.84 7046
6950.62 7293
6951.41 7320
6952.20 7244
6952.99 7512
6953.77 7336
6954.56 7397
6955.35 7631
6956.13 7434
6956.92 7215
6957.71 7182
6958.50 7247
6959.28 7209
6960.07 7398
6960.86 7554
6961.64 7652
6962.43 7923
6963.22 7779
6964.01 8092
6964.80 8097
6965.58 8106
6966.37 8267
6967.16 8184
6967.95 8178
6968.73 8030
6969.52 8099
6970.31 8006
6971.10 8159
6971.89 8279
6972.67 8268
6973.46 8494
6974.25 8701
6975.04 8849
6975.83 9228
6976.62 9388
6977.40 9068
6978.19 9337
6978.98 9410
6979.77 9388
6980.56 9524
6981.35 9346
6982.13 9415
6982.92 9639
6983.71 9843
6984.50 10038
6985.29 10450
6986.08 10948
6986.87 11621
6987.66 12530
6988.45 14060
6989.23 15918
6990.02 17953
6990.81 20038
6991.60 21642
6992.39 22338
6993.18 22553
6993.97 21578
6994.76 20234
6995.55 18449
6996.34 16642
6997.13 14842
6997.92 13137
6998.71 12123
6999.50 11704
7000.29 11201
7001.07 11245
7001.86 11802
7002.65 12731
7003.44 14157
7004.23 15625
7005.02 17555
7005.81 19065
7006.60 19348
7007.39 19363
7008.18 18800
7008.97 17441
7009.76 15941
7010.55 13901
7011.34 12011
7012.14 10365
7012.93 9419
7013.72 8392
7014.51 7782
7015.30 7448
7016.09 7182
7016.88 6942
7017.67 6938
7018.46 6918
7019.25 7331
7020.04 7370
7020.83 7414
7021.62 7433
7022.41 7439
7023.20 7351
7024.00 6892
7024.79 6928
7025.58 7104
7026.37 6869
7027.16 6842
7027.95 6783
7028.74 7003
7029.53 7100
7030.32 6855
7031.12 6982
7031.91 7030
7032.70 7095
7033.49 7132
7034.28 6894
7035.07 6702
7035.87 6662
7036.66 6573
7037.45 6481
7038.24 6333
7039.03 6203
7039.82 6122
7040.62 6298
7041.41 6467
7042.20 6640
7042.99 6843
7043.78 6851
7044.58 6877
7045.37 6824
7046.16 6909
7046.95 6849
7047.75 6660
7048.54 6419
7049.33 6238
7050.12 6368
7050.92 6199
7051.71 6028
7052.50 6061
7053.29 6110
7054.09 6050
7054.88 6084
7055.67 6543
7056.46 6568
7057.26 6519
7058.05 6402
7058.84 6469
7059.64 6125
7060.43 5980
7061.22 5764
7062.02 5656
7062.81 5690
7063.60 5631
7064.39 5589
7065.19 5621
7065.98 5693
7066.77 5450
7067.57 5429
7068.36 5378
7069.16 5446
7069.95 5313
7070.74 5181
7071.54 5153
7072.33 5103
7073.12 5187
7073.92 4965
7074.71 4966
7075.51 4941
7076.30 4806
7077.09 4803
7077.89 4958
7078.68 4695
7079.48 4643
7080.27 4593
7081.06 4801
7081.86 4776
7082.65 4560
7083.45 4670
7084.24 4712
7085.04 4471
7085.83 4410
7086.62 4390
7087.42 4384
7088.21 4110
7089.01 4185
7089.80 4213
7090.60 4113
7091.39 4077
7092.19 4208
7092.98 4063
7093.78 4065
7094.57 4140
7095.37 4212
7096.16 4013
7096.96 3992
7097.75 3987
7098.55 3928
7099.34 4107
7100.14 4042
7100.93 3923
7101.73 3936
7102.52 3839
7103.32 3847
7104.11 3761
7104.91 3724
7105.71 3862
7106.50 3763
7107.30 3723
7108.09 3759
7108.89 3731
7109.68 3626
7110.48 3556
7111.28 3566
7112.07 3637
7112.87 3438
7113.66 3621
7114.46 3480
7115.26 3646
7116.05 3549
7116.85 3384
7117.65 3367
7118.44 3464
7119.24 3513
7120.03 3554
7120.83 3493
7121.63 3521
7122.42 3366
7123.22 3548
7124.02 3371
7124.81 3384
7125.61 3312
7126.41 3315
7127.20 3343
7128.00 3378
7128.80 3382
7129.59 3233
7130.39 3084
7131.19 3254
7131.99 3264
7132.78 3296
7133.58 3375
7134.38 3247
7135.17 3413
7135.97 3283
7136.77 3287
7137.57 3439
7138.36 3426
7139.16 3221
7139.96 3241
7140.76 3358
7141.55 3399
7142.35 3265
7143.15 3332
7143.95 3294
7144.74 3161
7145.54 3229
7146.34 3177
7147.14 3305
7147.94 3227
7148.73 3118
7149.53 3265
7150.33 3255
7151.13 3241
7151.93 3135
7152.72 3108
7153.52 3075
7154.32 3021
7155.12 3185
7155.92 3035
7156.72 2920
7157.51 2976
7158.31 2907
7159.11 3036
7159.91 3069
7160.71 3137
7161.51 3139
7162.31 3110
7163.11 3066
7163.90 2996
7164.70 2953
7165.50 2899
7166.30 2971
7167.10 3091
7167.90 3021
7168.70 2811
7169.50 2895
7170.30 2927
7171.10 2987
7171.90 2999
7172.69 3022
7173.49 2909
7174.29 2945
7175.09 3039
7175.89 3022
7176.69 3110
7177.49 2953
7178.29 3021
7179.09 2974
7179.89 2991
7180.69 2924
7181.49 2916
7182.29 2968
7183.09 2801
7183.89 2920
7184.69 2828
7185.49 2660
7186.29 2858
7187.09 3043
7187.89 3220
7188.69 3193
7189.49 3064
7190.29 3101
7191.09 3077
7191.89 3079
7192.69 3063
7193.49 2963
7194.29 2733
7195.09 2882
7195.89 2759
7196.70 2671
7197.50 2663
7198.30 2637
7199.10 2682
7199.90 2609
7200.70 2635
7201.50 2700
7202.30 2758
7203.10 2638
7203.90 2673
7204.70 2681
7205.51 2615
7206.31 2631
7207.11 2684
7207.91 2673
7208.71 2529
7209.51 2701
7210.31 2660
7211.12 2504
7211.92 2544
7212.72 2624
7213.52 2710
7214.32 2711
7215.12 2583
7215.92 2599
7216.73 2684
7217.53 2539
7218.33 2414
7219.13 2543
7219.93 2531
7220.74 2559
7221.54 2706
7222.34 2664
7223.14 2504
7223.94 2556
7224.75 2537
7225.55 2551
7226.35 2597
7227.15 2645
7227.96 2658
7228.76 2649
7229.56 2542
7230.36 2576
7231.17 2598
7231.97 2669
7232.77 2575
7233.57 2471
7234.38 2617
7235.18 2682
7235.98 2706
7236.79 2623
7237.59 2546
7238.39 2620
7239.19 2604
7240.00 2570
7240.80 2602
7241.60 2578
7242.41 2595
7243.21 2589
7244.01 2545
7244.82 2720
7245.62 2653
7246.42 2649
7247.23 2690
7248.03 2772
7248.83 2786
7249.64 2851
7250.44 2903
7251.25 2744
7252.05 2694
7252.85 2764
7253.66 2647
7254.46 2721
7255.27 2838
7256.07 2700
7256.87 2630
7257.68 2800
7258.48 2696
7259.29 2666
7260.09 2818
7260.89 2821
7261.70 2859
7262.50 2851
7263.31 2881
7264.11 2911
7264.92 2929
7265.72 2965
7266.53 2931
7267.33 2968
7268.13 3095
7268.94 3009
7269.74 2943
7270.55 3136
7271.35 2923
7272.16 3047
7272.96 3084
7273.77 3102
7274.57 3181
7275.38 3182
7276.18 3219
7276.99 3185
7277.79 3206
7278.60 3256
7279.40 3201
7280.21 3165
7281.01 3237
7281.82 3326
7282.63 3317
7283.43 3247
7284.24 3347
7285.04 3469
7285.85 3595
7286.65 3846
7287.46 4169
7288.27 4711
7289.07 5213
7289.88 5640
7290.68 6134
7291.49 6340
7292.29 6236
7293.10 6219
7293.91 5609
7294.71 5261
7295.52 4806
7296.33 4363
7297.13 3964
7297.94 3687
7298.74 3452
7299.55 3206
7300.36 3242
7301.16 3119
7301.97 3088
7302.78 2908
7303.58 2864
7304.39 2967
7305.20 3004
7306.00 3060
7306.81 3034
7307.62 3055
7308.42 3100
7309.23 2983
7310.04 2982
7310.84 2942
7311.65 2828
7312.46 2820
7313.27 2799
7314.07 3026
7314.88 3077
7315.69 3042
7316.50 2954
7317.30 2976
7318.11 3104
7318.92 3273
7319.72 3224
7320.53 3282
7321.34 3204
7322.15 3166
7322.96 3241
7323.76 3353
7324.57 3430
7325.38 3432
7326.19 3463
7326.99 3533
7327.80 3652
7328.61 3721
7329.42 3593
7330.23 3461
7331.03 3568
7331.84 3451
7332.65 3372
7333.46 3374
7334.27 3319
7335.08 3359
7335.88 3338
7336.69 3398
7337.50 3492
7338.31 3667
7339.12 3763
7339.93 3805
7340.74 3914
7341.54 3939
7342.35 3982
7343.16 4096
7343.97 4019
7344.78 3959
7345.59 3742
7346.40 3665
7347.21 3636
7348.02 3489
7348.82 3522
7349.63 3405
7350.44 3346
7351.25 3278
7352.06 3384
7352.87 3251
7353.68 3222
7354.49 3164
7355.30 3188
7356.11 3131
7356.92 3085
7357.73 3121
7358.54 3204
7359.35 3244
7360.16 3331
7360.97 3189
7361.78 3240
7362.59 3236
7363.40 3216
7364.21 3176
7365.02 3219
7365.83 3143
7366.64 3271
7367.45 3406
7368.26 3267
7369.07 3235
7369.88 3246
7370.69 3190
7371.50 3403
7372.31 3308
7373.12 3217
7373.93 3257
7374.74 3232
7375.55 3129
7376.36 3291
7377.17 3280
7377.98 3263
7378.79 3148
7379.60 3263
7380.42 3353
7381.23 3239
7382.04 3421
7382.85 3442
7383.66 3554
7384.47 3682
7385.28 3852
7386.09 3994
7386.90 4090
7387.71 4217
7388.53 4192
7389.34 4288
7390.15 4167
7390.96 3934
7391.77 3874
7392.58 3571
7393.39 3406
7394.21 3194
7395.02 3257
7395.83 3124
7396.64 3057
7397.45 3097
7398.27 3139
7399.08 3054
7399.89 2968
7400.70 3051
7401.51 3032
7402.33 3112
7403.14 3154
7403.95 3084
7404.76 3261
7405.57 3595
7406.39 3623
7407.20 3829
7408.01 3786
7408.82 3802
7409.64 3890
7410.45 3839
7411.26 3578
7412.07 3313
7412.89 3238
7413.70 3058
7414.51 2988
7415.32 2964
7416.14 2948
7416.95 2922
7417.76 2898
7418.58 2874
7419.39 2873
7420.20 2867
7421.02 2754
7421.83 2750
7422.64 2714
7423.45 2830
7424.27 2714
7425.08 2725
7425.89 2688
7426.71 2766
7427.52 2762
7428.33 2695
7429.15 2624
7429.96 2654
7430.78 2668
7431.59 2582
7432.40 2564
7433.22 2599
7434.03 2552
7434.84 2537
7435.66 2615
7436.47 2565
7437.29 2657
7438.10 2555
7438.91 2501
7439.73 2609
7440.54 2613
7441.36 2705
7442.17 2636
7442.99 2649
7443.80 2739
7444.61 2695
7445.43 2668
7446.24 2877
7447.06 2972
7447.87 2784
7448.69 2701
7449.50 2582
7450.32 2657
7451.13 2754
7451.95 2705
7452.76 2676
7453.58 2756
7454.39 2748
7455.21 2653
7456.02 2670
7456.84 2589
7457.65 2697
7458.47 2622
7459.28 2711
7460.10 2657
7460.91 2677
7461.73 2668
7462.54 2612
7463.36 2653
7464.17 2696
7464.99 2601
7465.80 2547
7466.62 2446
7467.44 2532
7468.25 2525
7469.07 2503
7469.88 2617
7470.70 2622
7471.51 2407
7472.33 2517
7473.15 2566
7473.96 2483
7474.78 2623
7475.59 2660
7476.41 2654
7477.23 2483
7478.04 2400
7478.86 2551
7479.67 2626
7480.49 2550
7481.31 2507
7482.12 2571
7482.94 2653
7483.76 2508
7484.57 2461
7485.39 2570
7486.21 2517
7487.02 2571
7487.84 2425
7488.66 2383
7489.47 2517
7490.29 2499
7491.11 2532
7491.92 2416
7492.74 2370
7493.56 2402
7494.38 2513
7495.19 2413
7496.01 2400
7496.83 2517
7497.64 2439
7498.46 2479
7499.28 2592
7500.10 2531
7500.91 2501
7501.73 2587
7502.55 2584
7503.37 2425
7504.18 2573
7505.00 2514
7505.82 2513
7506.64 2564
7507.46 2513
7508.27 2418
7509.09 2480
7509.91 2458
7510.73 2340
7511.55 2466
7512.36 2473
7513.18 2331
7514.00 2349
7514.82 2365
7515.64 2421
7516.45 2473
7517.27 2527
7518.09 2487
7518.91 2454
7519.73 2504
7520.55 2492
7521.37 2525
7522.18 2471
7523.00 2486
7523.82 2558
7524.64 2479
7525.46 2505
7526.28 2431
7527.10 2394
7527.92 2394
7528.74 2512
7529.55 2457
7530.37 2408
7531.19 2504
7532.01 2480
7532.83 2418
7533.65 2383
7534.47 2454
7535.29 2455
7536.11 2429
7536.93 2512
7537.75 2528
7538.57 2476
7539.39 2446
7540.21 2454
7541.03 2425
7541.84 2608
7542.66 2578
7543.48 2500
7544.30 2504
7545.12 2637
7545.94 2650
7546.76 2588
7547.58 2678
7548.40 2576
7549.22 2504
7550.04 2609
7550.86 2698
7551.68 2609
7552.51 2592
7553.33 2593
7554.15 2742
7554.97 2671
7555.79 2669
7556.61 2565
7557.43 2534
7558.25 2676
7559.07 2661
7559.89 2716
7560.71 2719
7561.53 2652
7562.35 2638
7563.17 2544
7563.99 2636
7564.81 2741
7565.64 2817
7566.46 2805
7567.28 2708
7568.10 2664
7568.92 2782
7569.74 2783
7570.56 2685
7571.38 2690
7572.21 2716
7573.03 2636
7573.85 2652
7574.67 2644
7575.49 2693
7576.31 2754
7577.13 2759
7577.96 2733
7578.78 2805
7579.60 2722
7580.42 2802
7581.24 2672
7582.07 2654
7582.89 2683
7583.71 2667
7584.53 2644
7585.35 2544
7586.18 2627
7587.00 2713
7587.82 2706
7588.64 2691
7589.46 2765
7590.29 2812
7591.11 2783
7591.93 2807
7592.75 3042
7593.58 3003
7594.40 3051
7595.22 2867
7596.04 2959
7596.87 2942
7597.69 2905
7598.51 2827
7599.34 2922
7600.16 2967
7600.98 2855
7601.80 2758
7602.63 2847
7603.45 2835
7604.27 2805
7605.10 2874
7605.92 2857
7606.74 3207
7607.57 3222
7608.39 3313
7609.21 3457
7610.04 3430
7610.86 3583
7611.68 3720
7612.51 3701
7613.33 3664
7614.15 3607
7614.98 3516
7615.80 3259
7616.62 3103
7617.45 2981
7618.27 2948
7619.10 2934
7619.92 2907
7620.74 3081
7621.57 2942
7622.39 2896
7623.22 3016
7624.04 3147
7624.86 3106
7625.69 3104
7626.51 3114
7627.34 2981
7628.16 3005
7628.99 2983
7629.81 2910
7630.64 2769
7631.46 2993
7632.28 2990
7633.11 3064
7633.93 2977
7634.76 3215
7635.58 3280
7636.41 3463
7637.23 3589
7638.06 3627
7638.88 3849
7639.71 3815
7640.53 3695
7641.36 3536
7642.18 3379
7643.01 3157
7643.83 2947
7644.66 2781
7645.48 2805
7646.31 2874
7647.14 2700
7647.96 2632
7648.79 2515
7649.61 2484
7650.44 2693
7651.26 2607
7652.09 2573
7652.91 2643
7653.74 2609
7654.57 2653
7655.39 2616
7656.22 2638
7657.04 2583
7657.87 2478
7658.70 2407
7659.52 2391
7660.35 2356
7661.17 2331
7662.00 2308
7662.83 2448
7663.65 2507
7664.48 2422
7665.31 2258
7666.13 2327
7666.96 2454
7667.79 2396
7668.61 2358
7669.44 2310
7670.27 2352
7671.09 2340
7671.92 2350
7672.75 2319
7673.57 2331
7674.40 2408
7675.23 2439
7676.05 2338
7676.88 2372
7677.71 2316
7678.53 2363
7679.36 2303
7680.19 2364
7681.02 2387
7681.84 2414
7682.67 2302
7683.50 2304
7684.33 2325
7685.15 2269
7685.98 2293
7686.81 2263
7687.64 2274
7688.46 2319
7689.29 2185
7690.12 2282
7690.95 2312
7691.77 2310
7692.60 2236
7693.43 2394
7694.26 2267
7695.09 2276
7695.91 2331
7696.74 2329
7697.57 2366
7698.40 2264
7699.23 2281
7700.06 2311
7700.88 2230
7701.71 2209
7702.54 2252
7703.37 2277
7704.20 2280
7705.03 2263
7705.85 2243
7706.68 2222
7707.51 2263
7708.34 2320
7709.17 2338
7710.00 2266
7710.83 2241
7711.66 2404
7712.48 2251
7713.31 2195
7714.14 2199
7714.97 2191
7715.80 2217
7716.63 2196
7717.46 2241
7718.29 2193
7719.12 2167
7719.95 2227
7720.78 2170
7721.61 2151
7722.44 2174
7723.27 2169
7724.09 2181
7724.92 2192
7725.75 2131
7726.58 2195
7727.41 2167
7728.24 2099
7729.07 2131
7729.90 2129
7730.73 2098
7731.56 2149
7732.39 2211
7733.22 2202
7734.05 2129
7734.88 2110
7735.71 2068
7736.54 2129
7737.37 2162
7738.20 2104
7739.03 2128
7739.86 2167
7740.70 2170
7741.53 2170
7742.36 2061
7743.19 2013
7744.02 2006
7744.85 2040
7745.68 2017
7746.51 2130
7747.34 2119
7748.17 2083
7749.00 1973
7749.83 2132
7750.66 2314
7751.50 2397
7752.33 2482
7753.16 2654
7753.99 2834
7754.82 2915
7755.65 2790
7756.48 2810
7757.31 2758
7758.15 2642
7758.98 2489
7759.81 2359
7760.64 2317
7761.47 2216
7762.30 2134
7763.13 2042
7763.97 2128
7764.80 2161
7765.63 2146
7766.46 2045
7767.29 2132
7768.13 2012
7768.96 2181
7769.79 2266
7770.62 2323
7771.45 2290
7772.29 2234
7773.12 2203
7773.95 2073
7774.78 2046
7775.62 2045
7776.45 2053
7777.28 1943
7778.11 2028
7778.95 2052
7779.78 2077
7780.61 2067
7781.44 2110
7782.28 2003
7783.11 1935
7783.94 2071
7784.77 2085
7785.61 1984
7786.44 1938
7787.27 1954
7788.11 2114
7788.94 2029
7789.77 2004
7790.61 2122
7791.44 2136
7792.27 2145
7793.10 2116
7793.94 2190
7794.77 2229
7795.60 2149
7796.44 2034
7797.27 2163
7798.11 2039
7798.94 1945
7799.77 2093
7800.61 2051
7801.44 2020
7802.27 2045
7803.11 1975
7803.94 1947
7804.78 2053
7805.61 2064
7806.44 2151
7807.28 2070
7808.11 2106
7808.95 2047
7809.78 2077
7810.61 2138
7811.45 2206
7812.28 2130
7813.12 2099
7813.95 2266
7814.79 2181
7815.62 2137
7816.45 2131
7817.29 2271
7818.12 2196
7818.96 2082
7819.79 2109
7820.63 2179
7821.46 2253
7822.30 2268
7823.13 2266
7823.97 2239
7824.80 2275
7825.64 2278
7826.47 2366
7827.31 2234
7828.14 2261
7828.98 2228
7829.81 2236
7830.65 2227
7831.48 2423
7832.32 2390
7833.15 2167
7833.99 2213
7834.83 2401
7835.66 2334
7836.50 2278
7837.33 2214
7838.17 2198
7839.00 2274
7839.84 2284
7840.68 2314
7841.51 2189
7842.35 2241
7843.18 2179
7844.02 2240
7844.86 2330
7845.69 2415
7846.53 2387
7847.36 2291
7848.20 2120
7849.04 2210
7849.87 2280
7850.71 2195
7851.55 2147
7852.38 2147
7853.22 2123
7854.05 2202
7854.89 2225
7855.73 2075
7856.56 2094
7857.40 1935
7858.24 1932
7859.08 2036
7859.91 2059
7860.75 1976
7861.59 2041
7862.42 2076
7863.26 2055
7864.10 2053
7864.93 1971
7865.77 2057
7866.61 2051
7867.45 2026
7868.28 1971
7869.12 2062
7869.96 2041
7870.80 1983
7871.63 1958
7872.47 1923
7873.31 1997
7874.15 2095
7874.98 2014
7875.82 1918
7876.66 1988
7877.50 1949
7878.33 2021
7879.17 2085
7880.01 2035
7880.85 1985
7881.69 2013
7882.52 1993
7883.36 2019
7884.20 2079
7885.04 2084
7885.88 2235
7886.71 2090
7887.55 2006
7888.39 2016
7889.23 2007
7890.07 2012
7890.91 2049
7891.75 2001
7892.58 2019
7893.42 2034
7894.26 2045
7895.10 2001
7895.94 1959
7896.78 1938
7897.62 2055
7898.46 1997
7899.29 1966
7900.13 2023
7900.97 2010
7901.81 2144
7902.65 2161
7903.49 2103
7904.33 2126
7905.17 2270
7906.01 2256
7906.85 2228
7907.69 2245
7908.53 2261
7909.37 2193
7910.21 2187
7911.04 2206
7911.88 2161
7912.72 2189
7913.56 2226
7914.40 2202
7915.24 2111
7916.08 2051
7916.92 2085
7917.76 2125
7918.60 2108
7919.44 2221
7920.28 2260
7921.12 2329
7921.96 2418
7922.80 2636
7923.64 2703
7924.48 2796
7925.32 2796
7926.16 2742
7927.01 2713
7927.85 2767
7928.69 2481
7929.53 2270
7930.37 2309
7931.21 2221
7932.05 2085
7932.89 2053
7933.73 2132
7934.57 2093
7935.41 2097
7936.25 2092
7937.09 2112
7937.93 2084
7938.78 2160
7939.62 2018
7940.46 1972
7941.30 2063
7942.14 1954
7942.98 1895
7943.82 1927
7944.66 1902
7945.51 1883
7946.35 1945
7947.19 1969
7948.03 2004
7948.87 1931
7949.71 1972
7950.56 1969
7951.40 1918
7952.24 1978
7953.08 2000
7953.92 1899
7954.76 1877
7955.61 1871
7956.45 1925
7957.29 2093
7958.13 2043
7958.97 2010
7959.82 1952
7960.66 2010
7961.50 2045
7962.34 2127
7963.19 2163
7964.03 2084
7964.87 1993
7965.71 2018
7966.56 1917
7967.40 1928
7968.24 1943
7969.08 1825
7969.93 1948
7970.77 2078
7971.61 2019
7972.45 1955
7973.30 1923
7974.14 2004
7974.98 2056
7975.83 2044
7976.67 2007
7977.51 1890
7978.36 1848
7979.20 2015
7980.04 1955
7980.89 1869
7981.73 1889
7982.57 1956
7983.42 2007
7984.26 2011
7985.10 1927
7985.95 1996
7986.79 2066
7987.63 1998
7988.48 1904
7989.32 1948
7990.16 1929
7991.01 1880
7991.85 1804
7992.70 1893
7993.54 1882
7994.38 1843
7995.23 1829
7996.07 1811
7996.92 1916
7997.76 1881
7998.60 1872
7999.45 1803
8000.29 1780
8001.14 1720
8001.98 1736
8002.83 1825
8003.67 1810
8004.52 1801
8005.36 1738
8006.20 1817
8007.05 1784
8007.89 1707
8008.74 1778
8009.58 1815
8010.43 1815
8011.27 1771
8012.12 1777
8012.96 1880
8013.81 1803
8014.65 1742
8015.50 1768
8016.34 1809
8017.19 1764
8018.03 1713
8018.88 1782
8019.72 1800
8020.57 1701
8021.42 1762
8022.26 1696
8023.11 1712
8023.95 1779
8024.80 1747
8025.64 1789
8026.49 1687
8027.33 1725
8028.18 1788
8029.03 1753
8029.87 1776
8030.72 1796
8031.56 1762
8032.41 1695
8033.26 1690
8034.10 1704
8034.95 1765
8035.79 1694
8036.64 1701
8037.49 1821
8038.33 1729
8039.18 1784
8040.03 1792
8040.87 1796
8041.72 1835
8042.57 1781
8043.41 1817
8044.26 1886
8045.11 1761
8045.95 1695
8046.80 1716
8047.65 1823
8048.49 1784
8049.34 1711
8050.19 1721
8051.03 1715
8051.88 1728
8052.73 1657
8053.58 1720
8054.42 1797
8055.27 1833
8056.12 1842
8056.96 1803
8057.81 1818
8058.66 1898
8059.51 1735
8060.35 1758
8061.20 1742
8062.05 1738
8062.90 1744
8063.74 1665
8064.59 1674
8065.44 1735
8066.29 1711
8067.14 1690
8067.98 1747
8068.83 1780
8069.68 1775
8070.53 1759
8071.38 1718
8072.22 1755
8073.07 1760
8073.92 1711
8074.77 1751
8075.62 1646
8076.46 1670
8077.31 1697
8078.16 1782
8079.01 1628
8079.86 1620
8080.71 1679
8081.56 1700
8082.40 1749
8083.25 1637
8084.10 1639
8084.95 1640
8085.80 1547
8086.65 1544
8087.50 1605
8088.35 1619
8089.19 1673
8090.04 1639
8090.89 1667
8091.74 1713
8092.59 1679
8093.44 1707
8094.29 1500
8095.14 1607
8095.99 1657
8096.84 1567
8097.69 1647
8098.54 1691
8099.39 1586
8100.24 1619
8101.09 1712
8101.94 1691
8102.79 1575
8103.63 1648
8104.48 1613
8105.33 1673
8106.18 1698
8107.03 1639
8107.88 1591
8108.73 1638
8109.58 1549
8110.43 1543
8111.28 1544
8112.14 1530
8112.99 1645
8113.84 1649
8114.69 1702
8115.54 1668
8116.39 1638
8117.24 1644
8118.09 1653
8118.94 1571
8119.79 1654
8120.64 1676
8121.49 1605
8122.34 1654
8123.19 1748
8124.04 1772
8124.89 1696
8125.74 1775
8126.60 1752
8127.45 1783
8128.30 1793
8129.15 1806
8130.00 1769
8130.85 1626
8131.70 1619
8132.55 1684
8133.40 1717
8134.26 1649
8135.11 1660
8135.96 1628
8136.81 1655
8137.66 1731
8138.51 1634
8139.37 1650
8140.22 1635
8141.07 1679
8141.92 1714
8142.77 1675
8143.62 1631
8144.48 1730
8145.33 1681
8146.18 1668
8147.03 1662
8147.88 1629
8148.74 1729
8149.59 1756
8150.44 1548
8151.29 1652
8152.15 1637
8153.00 1711
8153.85 1724
8154.70 1680
8155.56 1699
8156.41 1672
8157.26 1656
8158.11 1621
8158.97 1671
8159.82 1741
8160.67 1857
8161.52 1824
8162.38 1812
8163.23 1866
8164.08 1834
8164.94 1775
8165.79 1726
8166.64 1806
8167.49 1681
8168.35 1725
8169.20 1733
8170.05 1672
8170.91 1742
8171.76 1678
8172.61 1694
8173.47 1647
8174.32 1585
8175.17 1697
8176.03 1636
8176.88 1664
8177.74 1735
8178.59 1805
8179.44 1688
8180.30 1619
8181.15 1571
8182.00 1661
8182.86 1697
8183.71 1587
8184.57 1664
8185.42 1574
8186.27 1654
8187.13 1649
8187.98 1721
8188.84 1687
8189.69 1672
8190.55 1635
8191.40 1584
8192.25 1700
8193.11 1732
8193.96 1547
8194.82 1588
8195.67 1531
8196.53 1568
8197.38 1613
8198.24 1618
8199.09 1605
8199.95 1526
8200.80 1481
8201.66 1577
8202.51 1625
8203.37 1584
8204.22 1723
8205.08 1598
8205.93 1615
8206.79 1585
8207.64 1553
8208.50 1596
8209.35 1651
8210.21 1549
8211.06 1534
8211.92 1516
8212.77 1649
8213.63 1557
8214.48 1610
8215.34 1628
8216.20 1617
8217.05 1676
8217.91 1619
8218.76 1631
8219.62 1625
8220.48 1675
8221.33 1610
8222.19 1677
8223.04 1661
8223.90 1699
8224.76 1682
8225.61 1624
8226.47 1638
8227.32 1740
8228.18 1786
8229.04 1797
8229.89 1884
8230.75 1907
8231.61 1883
8232.46 1956
8233.32 1878
8234.18 1801
8235.03 1697
8235.89 1702
8236.75 1695
8237.60 1569
8238.46 1645
8239.32 1640
8240.17 1561
8241.03 1620
8241.89 1622
8242.74 1506
8243.60 1655
8244.46 1692
8245.32 1587
8246.17 1591
8247.03 1583
8247.89 1659
8248.74 1629
8249.60 1619
8250.46 1629
8251.32 1630
8252.17 1510
8253.03 1542
8253.89 1566
8254.75 1654
8255.60 1618
8256.46 1549
8257.32 1612
8258.18 1547
8259.04 1558
8259.89 1547
8260.75 1574
8261.61 1647
8262.47 1647
8263.33 1615
8264.18 1588
8265.04 1533
8265.90 1567
8266.76 1568
8267.62 1532
8268.48 1686
8269.33 1555
8270.19 1528
8271.05 1596
8271.91 1493
8272.77 1592
8273.63 1527
8274.49 1555
8275.34 1658
8276.20 1659
8277.06 1537
8277.92 1543
8278.78 1597
8279.64 1554
8280.50 1522
8281.36 1566
8282.22 1635
8283.08 1626
8283.93 1656
8284.79 1522
8285.65 1497
8286.51 1556
8287.37 1496
8288.23 1584
8289.09 1565
8289.95 1512
8290.81 1530
8291.67 1579
8292.53 1632
8293.39 1637
8294.25 1575
8295.11 1659
8295.97 1688
8296.83 1642
8297.69 1637
8298.55 1524
8299.41 1653
8300.27 1666
8301.13 1633
8301.99 1609
8302.85 1642
8303.71 1650
8304.57 1716
8305.43 1688
8306.29 1580
8307.15 1573
8308.01 1605
8308.87 1758
8309.73 1641
8310.59 1594
8311.45 1618
8312.31 1688
8313.17 1685
8314.03 1671
8314.90 1591
8315.76 1580
8316.62 1625
8317.48 1605
8318.34 1668
8319.20 1707
8320.06 1662
8320.92 1664
8321.78 1573
8322.64 1573
8323.51 1689
8324.37 1693
8325.23 1728
8326.09 1763
8326.95 1711
8327.81 1675
8328.67 1605
8329.54 1585
8330.40 1583
8331.26 1575
8332.12 1709
8332.98 1696
8333.84 1628
8334.71 1587
8335.57 1665
8336.43 1740
8337.29 1719
8338.15 1708
8339.02 1745
8339.88 1603
8340.74 1658
8341.60 1660
8342.46 1706
8343.33 1667
8344.19 1648
8345.05 1671
8345.91 1748
8346.78 1682
8347.64 1618
8348.50 1541
8349.36 1711
8350.23 1796
8351.09 1669
8351.95 1696
8352.81 1757
8353.68 1691
8354.54 1673
8355.40 1697
8356.27 1753
8357.13 1662
8357.99 1645
8358.86 1732
8359.72 1825
8360.58 1765
8361.44 1710
8362.31 1730
8363.17 1645
8364.03 1719
8364.90 1709
8365.76 1691
8366.63 1865
8367.49 1843
8368.35 1722
8369.22 1770
8370.08 1812
8370.94 1895
8371.81 1782
8372.67 1693
8373.53 1703
8374.40 1704
8375.26 1757
8376.13 1758
8376.99 1743
8377.85 1810
8378.72 1865
8379.58 1831
8380.45 1800
8381.31 1829
8382.18 1777
8383.04 1721
8383.90 1701
8384.77 1866
8385.63 1843
8386.50 1864
8387.36 1880
8388.23 1784
8389.09 1808
8389.96 1789
8390.82 1840
8391.69 1902
8392.55 1816
8393.42 1857
8394.28 1997
8395.15 1956
8396.01 1843
8396.88 1935
8397.74 1909
8398.61 1895
8399.47 1887
8400.34 1898
8401.20 1942
8402.07 1863
8402.93 1956
8403.80 1926
8404.66 2010
8405.53 2049
8406.39 2080
8407.26 2123
8408.12 2095
8408.99 2013
8409.86 1962
8410.72 1992
8411.59 2056
8412.45 2090
8413.32 2120
8414.19 2224
8415.05 2164
8415.92 2295
8416.78 2143
8417.65 2128
8418.52 2109
8419.38 2223
8420.25 2215
8421.11 2244
8421.98 2230
8422.85 2190
8423.71 2181
8424.58 2240
8425.45 2217
8426.31 2166
8427.18 2255
8428.05 2119
8428.91 2271
8429.78 2276
8430.65 2305
8431.51 2397
8432.38 2350
8433.25 2463
8434.11 2429
8434.98 2290
8435.85 2448
8436.72 2466
8437.58 2449
8438.45 2484
8439.32 2553
8440.18 2673
8441.05 2650
8441.92 2595
8442.79 2700
8443.65 2761
8444.52 2816
8445.39 2766
8446.26 2739
8447.12 2917
8447.99 2980
8448.86 2932
8449.73 2965
8450.60 2959
8451.46 3063
8452.33 3102
8453.20 3156
8454.07 3033
8454.94 2958
8455.80 2933
8456.67 3074
8457.54 3265
8458.41 3350
8459.28 3740
8460.14 4075
8461.01 4673
8461.88 5281
8462.75 5885
8463.62 6442
8464.49 6554
8465.36 6362
8466.22 6106
8467.09 5646
8467.96 5214
8468.83 4598
8469.70 3962
8470.57 3566
8471.44 3441
8472.31 3242
8473.17 3082
8474.04 2870
8474.91 2820
8475.78 2710
8476.65 2701
8477.52 2650
8478.39 2693
8479.26 2635
8480.13 2669
8481.00 2666
8481.87 2570
8482.74 2556
8483.61 2564
8484.48 2473
8485.34 2518
8486.21 2513
8487.08 2480
8487.95 2512
8488.82 2406
8489.69 2397
8490.56 2549
8491.43 2567
8492.30 2529
8493.17 2561
8494.04 2674
8494.91 2616
8495.78 2597
8496.65 2597
8497.52 2564
8498.39 2632
8499.26 2719
8500.13 2770
8501.01 2861
8501.88 2934
8502.75 3003
8503.62 2960
8504.49 2855
8505.36 2758
8506.23 2695
8507.10 2627
8507.97 2599
8508.84 2506
8509.71 2462
8510.58 2539
8511.45 2561
8512.32 2587
8513.20 2503
8514.07 2495
8514.94 2545
8515.81 2457
8516.68 2458
8517.55 2597
8518.42 2575
8519.29 2605
8520.17 2605
8521.04 2725
8521.91 2721
8522.78 2695
8523.65 2630
8524.52 2540
8525.39 2574
8526.27 2590
8527.14 2495
8528.01 2631
8528.88 2621
8529.75 2467
8530.63 2591
8531.50 2697
8532.37 2660
8533.24 2737
8534.11 2675
8534.99 2663
8535.86 2606
8536.73 2651
8537.60 2786
8538.47 2793
8539.35 2687
8540.22 2766
8541.09 2792
8541.96 2745
8542.84 2719
8543.71 2700
8544.58 2671
8545.46 2556
8546.33 2572
8547.20 2565
8548.07 2495
8548.95 2612
8549.82 2554
8550.69 2522
8551.57 2452
8552.44 2430
8553.31 2496
8554.18 2338
8555.06 2396
8555.93 2465
8556.80 2395
8557.68 2433
8558.55 2504
8559.42 2439
8560.30 2635
8561.17 2646
8562.04 2726
8562.92 2738
8563.79 2598
8564.67 2513
8565.54 2621
8566.41 2557
8567.29 2422
8568.16 2384
8569.03 2413
8569.91 2346
8570.78 2287
8571.66 2415
8572.53 2358
8573.40 2356
8574.28 2366
8575.15 2396
8576.03 2482
8576.90 2423
8577.78 2513
8578.65 2418
8579.52 2361
8580.40 2379
8581.27 2318
8582.15 2387
8583.02 2383
8583.90 2368
8584.77 2267
8585.65 2295
8586.52 2251
8587.40 2311
8588.27 2285
8589.15 2329
8590.02 2338
8590.90 2199
8591.77 2223
8592.65 2266
8593.52 2306
8594.40 2290
8595.27 2327
8596.15 2361
8597.02 2412
8597.90 2409
8598.77 2429
8599.65 2451
8600.52 2418
8601.40 2400
8602.28 2439
8603.15 2459
8604.03 2477
8604.90 2435
8605.78 2485
8606.65 2537
8607.53 2528
8608.41 2493
8609.28 2454
8610.16 2406
8611.03 2421
8611.91 2475
8612.79 2624
8613.66 2584
8614.54 2475
8615.41 2618
8616.29 2610
8617.17 2614
8618.04 2699
8618.92 2760
8619.80 2657
8620.67 2575
8621.55 2649
8622.43 2560
8623.30 2593
8624.18 2647
8625.06 2543
8625.93 2553
8626.81 2578
8627.69 2549
8628.56 2677
8629.44 2671
8630.32 2648
8631.20 2721
8632.07 2714
8632.95 2711
8633.83 2732
8634.70 2807
8635.58 2891
8636.46 2974
8637.34 2924
8638.21 2921
8639.09 3017
8639.97 3005
8640.85 2959
8641.72 2939
8642.60 2915
8643.48 2835
8644.36 2854
8645.23 2939
8646.11 2850
8646.99 2899
8647.87 2995
8648.75 2933
8649.62 3051
8650.50 2952
8651.38 2956
8652.26 2971
8653.14 2962
8654.01 2977
8654.89 3111
8655.77 3071
8656.65 3295
8657.53 3248
8658.41 3201
8659.29 3213
8660.16 3168
8661.04 3250
8661.92 3209
8662.80 3234
8663.68 3064
8664.56 3092
8665.44 3085
8666.31 3254
8667.19 3160
8668.07 3217
8668.95 3230
8669.83 3188
8670.71 3147
8671.59 3173
8672.47 3264
8673.35 3285
8674.23 3379
8675.11 3460
8675.99 3424
8676.86 3537
8677.74 3673
8678.62 3791
8679.50 3753
8680.38 4001
8681.26 4142
8682.14 4191
8683.02 4190
8683.90 4236
8684.78 4269
8685.66 4022
8686.54 4025
8687.42 4129
8688.30 3948
8689.18 3806
8690.06 3745
8690.94 3760
8691.82 3747
8692.70 3837
8693.58 3847
8694.46 4017
8695.34 4273
8696.22 4561
8697.10 4943
8697.98 5396
8698.86 6098
8699.74 6515
8700.62 6925
8701.51 6824
8702.39 6745
8703.27 6322
8704.15 5743
8705.03 5165
8705.91 4632
8706.79 4212
8707.67 4030
8708.55 3824
8709.43 3436
8710.31 3234
8711.20 3358
8712.08 3343
8712.96 3266
8713.84 3284
8714.72 3302
8715.60 3178
8716.48 3174
8717.36 3254
8718.25 3277
8719.13 3182
8720.01 3129
8720.89 3094
8721.77 3067
8722.65 3190
8723.54 3101
8724.42 3163
8725.30 3126
8726.18 3026
8727.06 3139
8727.95 3240
8728.83 3225
8729.71 3141
8730.59 3291
8731.47 3208
8732.36 3302
8733.24 3388
8734.12 3293
8735.00 3359
8735.89 3652
8736.77 3592
8737.65 3493
8738.53 3574
8739.42 3621
8740.30 3553
8741.18 3534
8742.06 3441
8742.95 3508
8743.83 3370
8744.71 3493
8745.59 3537
8746.48 3431
8747.36 3349
8748.24 3342
8749.13 3346
8750.01 3450
8750.89 3399
8751.78 3368
8752.66 3437
8753.54 3453
8754.43 3462
8755.31 3455
8756.19 3378
8757.08 3515
8757.96 3468
8758.84 3611
8759.73 3561
8760.61 3620
8761.49 3730
8762.38 3646
8763.26 3624
8764.15 3677
8765.03 3592
8765.91 3615
8766.80 3650
8767.68 3684
8768.57 3828
8769.45 3680
8770.33 3833
8771.22 3890
8772.10 3906
8772.99 3837
8773.87 4059
8774.75 3953
8775.64 3871
8776.52 3924
8777.41 3913
8778.29 3969
8779.18 3981
8780.06 3957
8780.95 3924
8781.83 3947
8782.72 3844
8783.60 3920
8784.49 4009
8785.37 4116
8786.26 4254
8787.14 4530
8788.03 4987
8788.91 5256
8789.80 5611
8790.68 5810
8791.57 5651
8792.45 5419
8793.34 5439
8794.22 5037
8795.11 4668
8795.99 4364
8796.88 4265
8797.76 3920
8798.65 3921
8799.53 3940
8800.42 3921
8801.31 4074
8802.19 4169
8803.08 4402
8803.96 4624
8804.85 4886
8805.74 5166
8806.62 5174
8807.51 5231
8808.39 5192
8809.28 4956
8810.17 4794
8811.05 4408
8811.94 4079
8812.82 3889
8813.71 3646
8814.60 3497
8815.48 3642
8816.37 3577
8817.26 3660
8818.14 3734
8819.03 3800
8819.92 3921
8820.80 4084
8821.69 4164
8822.58 4166
8823.46 4054
8824.35 3931
8825.24 3883
8826.12 3781
8827.01 3663
8827.90 3543
8828.78 3592
8829.67 3443
8830.56 3322
8831.45 3155
8832.33 3143
8833.22 3189
8834.11 3251
8835.00 3212
8835.88 3290
8836.77 3378
8837.66 3438
8838.55 3412
8839.43 3371
8840.32 3326
8841.21 3382
8842.10 3300
8842.98 3367
8843.87 3233
8844.76 3230
8845.65 3143
8846.54 3132
8847.42 3208
8848.31 3118
8849.20 3047
8850.09 3094
8850.98 3183
8851.86 3114
8852.75 3053
8853.64 3010
8854.53 3131
8855.42 3122
8856.31 3121
8857.19 2956
8858.08 3017
8858.97 3064
8859.86 2928
8860.75 2943
8861.64 2993
8862.53 2921
8863.42 2785
8864.30 2805
8865.19 2830
8866.08 2838
8866.97 2979
8867.86 2907
8868.75 2848
8869.64 2839
8870.53 2920
8871.42 2794
8872.31 2719
8873.20 2755
8874.08 2751
8874.97 2667
8875.86 2666
8876.75 2667
8877.64 2623
8878.53 2549
8879.42 2654
8880.31 2623
8881.20 2682
8882.09 2729
8882.98 2659
8883.87 2553
8884.76 2584
8885.65 2472
8886.54 2496
8887.43 2560
8888.32 2531
8889.21 2485
8890.10 2519
8890.99 2491
8891.88 2451
8892.77 2407
8893.66 2463
8894.55 2414
8895.44 2441
8896.33 2348
8897.22 2326
8898.11 2346
8899.00 2159
8899.90 2317
8900.79 2274
8901.68 2206
8902.57 2263
8903.46 2267
8904.35 2205
8905.24 2201
8906.13 2221
8907.02 2209
8907.91 2175
8908.80 2185
8909.70 2191
8910.59 2188
8911.48 2170
8912.37 2187
8913.26 2167
8914.15 2178
8915.04 2102
8915.93 2162
8916.83 2100
8917.72 2093
8918.61 2156
8919.50 2165
8920.39 2206
8921.28 2137
8922.18 2007
8923.07 2023
8923.96 2014
8924.85 1984
8925.74 2074
8926.64 2029
8927.53 1992
8928.42 1961
8929.31 1965
8930.20 2039
8931.10 1905
8931.99 1963
8932.88 1969
8933.77 1866
8934.67 1893
8935.56 1912
8936.45 1895
8937.34 1988
8938.24 1888
8939.13 1870
8940.02 1942
8940.91 1978
8941.81 2006
8942.70 2021
8943.59 1917
8944.49 1887
8945.38 1903
8946.27 1883
8947.16 1840
8948.06 1895
8948.95 1882
8949.84 1868
8950.74 1824
8951.63 1768
8952.52 1807
8953.42 1870
8954.31 1850
8955.20 1778
8956.10 1794
8956.99 1800
8957.88 1750
8958.78 1812
8959.67 1826
8960.56 1750
8961.46 1780
8962.35 1743
8963.25 1743
8964.14 1793
8965.03 1751
8965.93 1795
8966.82 1763
8967.72 1756
8968.61 1833
8969.50 1803
8970.40 1769
8971.29 1749
8972.19 1739
8973.08 1752
8973.98 1755
8974.87 1760
8975.76 1669
8976.66 1753
8977.55 1779
8978.45 1822
8979.34 1719
8980.24 1662
8981.13 1734
8982.03 1701
8982.92 1603
8983.82 1631
8984.71 1705
8985.61 1661
8986.50 1631
8987.40 1735
8988.29 1739
8989.19 1670
8990.08 1577
8990.98 1627
8991.87 1583
8992.77 1570
8993.66 1610
8994.56 1573
8995.45 1526
8996.35 1618
8997.24 1618
8998.14 1634
8999.04 1672
8999.93 1609
9000.83 1620
9001.72 1685
9002.62 1619
9003.51 1628
9004.41 1589
9005.31 1649
9006.20 1639
9007.10 1673
9007.99 1673
9008.89 1620
9009.79 1557
9010.68 1622
9011.58 1601
9012.48 1530
9013.37 1511
9014.27 1456
9015.16 1573
9016.06 1559
9016.96 1539
9017.85 1519
9018.75 1572
9019.65 1570
9020.54 1514
9021.44 1485
9022.34 1521
9023.23 1539
9024.13 1494
9025.03 1493
9025.93 1486
9026.82 1487
9027.72 1515
9028.62 1538
9029.51 1526
9030.41 1413
9031.31 1436
9032.21 1562
9033.10 1523
9034.00 1509
9034.90 1527
9035.79 1465
9036.69 1474
9037.59 1541
9038.49 1538
9039.38 1548
9040.28 1408
9041.18 1445
9042.08 1546
9042.98 1456
9043.87 1419
9044.77 1541
9045.67 1525
9046.57 1512
9047.47 1399
9048.36 1439
9049.26 1478
9050.16 1449
9051.06 1465
9051.96 1534
9052.85 1484
9053.75 1475
9054.65 1453
9055.55 1439
9056.45 1445
9057.35 1418
9058.25 1493
9059.14 1487
9060.04 1490
9060.94 1492
9061.84 1467
9062.74 1438
9063.64 1496
9064.54 1453
9065.44 1440
9066.33 1425
9067.23 1469
9068.13 1517
9069.03 1540
9069.93 1514
9070.83 1443
9071.73 1410
9072.63 1569
9073.53 1554
9074.43 1526
9075.33 1497
9076.23 1492
9077.13 1509
9078.03 1502
9078.92 1559
9079.82 1508
9080.72 1408
9081.62 1401
9082.52 1464
9083.42 1433
9084.32 1459
9085.22 1458
9086.12 1414
9087.02 1470
9087.92 1392
9088.82 1423
9089.72 1431
9090.62 1336
9091.52 1387
9092.42 1383
9093.32 1411
9094.22 1410
9095.12 1386
9096.03 1424
9096.93 1381
9097.83 1411
9098.73 1360
9099.63 1370
9100.53 1334
9101.43 1404
9102.33 1453
9103.23 1384
9104.13 1374
9105.03 1448
9105.93 1411
9106.83 1381
9107.74 1415
9108.64 1390
9109.54 1360
9110.44 1352
9111.34 1390
9112.24 1318
9113.14 1374
9114.04 1429
9114.94 1410
9115.85 1413
9116.75 1393
9117.65 1396
9118.55 1421
9119.45 1426
9120.35 1368
9121.26 1367
9122.16 1322
9123.06 1428
9123.96 1410
9124.86 1307
9125.77 1340
9126.67 1419
9127.57 1384
9128.47 1387
9129.37 1374
9130.28 1330
9131.18 1316
9132.08 1371
9132.98 1422
9133.88 1310
9134.79 1407
9135.69 1391
9136.59 1399
9137.49 1314
9138.40 1318
9139.30 1445
9140.20 1405
9141.10 1325
9142.01 1419
9142.91 1355
9143.81 1345
9144.72 1348
9145.62 1260
9146.52 1299
9147.42 1337
9148.33 1318
9149.23 1350
9150.13 1421
9151.04 1354
9151.94 1309
9152.84 1395
9153.75 1399
9154.65 1355
9155.55 1381
9156.46 1351
9157.36 1321
9158.26 1359
9159.17 1345
9160.07 1390
9160.97 1340
9161.88 1334
9162.78 1368
9163.69 1347
9164.59 1341
9165.49 1354
9166.40 1264
9167.30 1405
9168.21 1387
9169.11 1364
9170.01 1343
9170.92 1413
9171.82 1362
9172.73 1382
9173.63 1337
9174.53 1383
9175.44 1401
9176.34 1469
9177.25 1398
9178.15 1394
9179.06 1346
9179.96 1326
9180.87 1284
9181.77 1343
9182.68 1311
9183.58 1323
9184.49 1346
9185.39 1283
9186.30 1382
9187.20 1470
9188.11 1479
9189.01 1313
9189.92 1403
9190.82 1346
9191.73 1354
9192.63 1364
9193.54 1372
9194.44 1394
9195.35 1378
9196.25 1354
9197.16 1387
9198.06 1433
9198.97 1427
9199.87 1385
9200.78 1339
9201.69 1389
9202.59 1438
9203.50 1453
9204.40 1353
9205.31 1474
9206.21 1421
9207.12 1448
9208.03 1417
9208.93 1529
9209.84 1515
9210.74 1520
9211.65 1457
9212.56 1480
9213.46 1483
9214.37 1503
9215.28 1488
9216.18 1370
9217.09 1402
9218.00 1372
9218.90 1379
9219.81 1330
9220.72 1353
9221.62 1379
9222.53 1421
9223.44 1457
9224.34 1480
9225.25 1429
9226.16 1357
9227.06 1432
9227.97 1398
9228.88 1482
9229.78 1437
9230.69 1383
9231.60 1361
9232.51 1391
9233.41 1311
9234.32 1343
9235.23 1411
9236.13 1324
9237.04 1362
9237.95 1383
9238.86 1332
9239.76 1385
9240.67 1397
9241.58 1381
9242.49 1420
9243.39 1417
9244.30 1506
9245.21 1462
9246.12 1363
9247.03 1387
9247.93 1373
9248.84 1370
9249.75 1445
9250.66 1433
9251.57 1391
9252.47 1321
9253.38 1282
9254.29 1354
9255.20 1332
9256.11 1314
9257.02 1352
9257.92 1370
9258.83 1357
9259.74 1381
9260.65 1311
9261.56 1348
9262.47 1478
9263.38 1387
9264.28 1363
9265.19 1356
9266.10 1332
9267.01 1264
9267.92 1420
9268.83 1386
9269.74 1336
9270.65 1359
9271.56 1373
9272.47 1309
9273.37 1283
9274.28 1333
9275.19 1376
9276.10 1331
9277.01 1315
9277.92 1311
9278.83 1418
9279.74 1323
9280.65 1399
9281.56 1413
9282.47 1360
9283.38 1498
9284.29 1378
9285.20 1446
9286.11 1345
9287.02 1449
9287.93 1469
9288.84 1532
9289.75 1366
9290.66 1352
9291.57 1393
9292.48 1386
9293.39 1360
9294.30 1381
9295.21 1294
9296.12 1360
9297.03 1429
9297.94 1272
9298.85 1356
9299.76 1298
9300.67 1364
9301.58 1411
9302.49 1456
9303.40 1404
9304.31 1319
9305.23 1379
9306.14 1400
9307.05 1336
9307.96 1366
9308.87 1434
9309.78 1467
9310.69 1486
9311.60 1432
9312.51 1480
9313.42 1454
9314.34 1397
9315.25 1442
9316.16 1465
9317.07 1382
9317.98 1422
9318.89 1518
9319.80 1486
9320.72 1443
9321.63 1479
9322.54 1424
9323.45 1486
9324.36 1435
9325.27 1389
9326.19 1400
9327.10 1424
9328.01 1394
9328.92 1388
9329.83 1463
9330.74 1470
9331.66 1415
9332.57 1461
9333.48 1462
9334.39 1403
9335.31 1442
9336.22 1430
9337.13 1466
9338.04 1377
9338.96 1374
9339.87 1488
9340.78 1418
9341.69 1334
9342.61 1393
9343.52 1413
9344.43 1422
9345.34 1459
9346.26 1360
9347.17 1462
9348.08 1386
9348.99 1407
9349.91 1422
9350.82 1410
9351.73 1428
9352.65 1446
9353.56 1494
9354.47 1417
9355.39 1335
9356.30 1505
9357.21 1501
9358.13 1428
9359.04 1470
9359.95 1451
9360.87 1430
9361.78 1433
9362.69 1495
9363.61 1393
9364.52 1409
9365.43 1387
9366.35 1452
9367.26 1457
9368.18 1502
9369.09 1499
9370.00 1536
9370.92 1562
9371.83 1432
9372.75 1399
9373.66 1409
9374.57 1433
9375.49 1469
9376.40 1507
9377.32 1472
9378.23 1381
9379.15 1500
9380.06 1542
9380.97 1444
9381.89 1493
9382.80 1504
9383.72 1454
9384.63 1549
9385.55 1550
9386.46 1542
9387.38 1522
9388.29 1516
9389.21 1571
9390.12 1530
9391.04 1565
9391.95 1562
9392.87 1566
9393.78 1559
9394.70 1501
9395.61 1574
9396.53 1561
9397.44 1594
9398.36 1655
9399.27 1795
9400.19 1738
9401.10 1731
9402.02 1708
9402.94 1764
9403.85 1740
9404.77 1885
9405.68 1733
9406.60 1657
9407.51 1691
9408.43 1748
9409.35 1697
9410.26 1640
9411.18 1641
9412.09 1770
9413.01 1656
9413.93 1574
9414.84 1532
9415.76 1621
9416.67 1667
9417.59 1611
9418.51 1583
9419.42 1644
9420.34 1631
9421.26 1671
9422.17 1594
9423.09 1602
9424.01 1602
9424.92 1558
9425.84 1629
9426.76 1579
9427.67 1587
9428.59 1550
9429.51 1504
9430.42 1506
9431.34 1603
9432.26 1647
9433.17 1684
9434.09 1666
9435.01 1664
9435.93 1632
9436.84 1607
9437.76 1600
9438.68 1639
9439.59 1582
9440.51 1647
9441.43 1664
9442.35 1616
9443.26 1680
9444.18 1655
9445.10 1695
9446.02 1768
9446.93 1815
9447.85 1730
9448.77 1744
9449.69 1819
9450.61 1789
9451.52 1691
9452.44 1738
9453.36 1766
9454.28 1795
9455.20 1751
9456.11 1705
9457.03 1764
9457.95 1879
9458.87 2001
9459.79 2157
9460.71 2192
9461.62 2347
9462.54 2449
9463.46 2330
9464.38 2259
9465.30 2207
9466.22 2103
9467.14 1987
9468.05 1928
9468.97 1911
9469.89 1859
9470.81 1728
9471.73 1750
9472.65 1806
9473.57 1687
9474.49 1677
9475.41 1713
9476.32 1644
9477.24 1696
9478.16 1681
9479.08 1715
9480.00 1593
9480.92 1623
9481.84 1618
9482.76 1625
9483.68 1581
9484.60 1643
9485.52 1697
9486.44 1653
9487.36 1626
9488.28 1701
9489.20 1702
9490.12 1717
9491.04 1758
9491.96 1737
9492.88 1724
9493.80 1666
9494.72 1706
9495.64 1684
9496.56 1704
9497.48 1704
9498.40 1689
9499.32 1665
9500.24 1692
9501.16 1689
9502.08 1652
9503.00 1630
9503.92 1611
9504.84 1694
9505.76 1626
9506.68 1657
9507.60 1563
9508.52 1620
9509.44 1604
9510.36 1607
9511.28 1593
9512.21 1658
9513.13 1637
9514.05 1670
9514.97 1603
9515.89 1675
9516.81 1599
9517.73 1608
9518.65 1634
9519.57 1706
9520.50 1725
9521.42 1691
9522.34 1676
9523.26 1713
9524.18 1628
9525.10 1611
9526.02 1634
9526.95 1718
9527.87 1748
9528.79 1659
9529.71 1630
9530.63 1686
9531.55 1646
9532.48 1733
9533.40 1716
9534.32 1742
9535.24 1797
9536.16 1787
9537.09 1766
9538.01 1751
9538.93 1846
9539.85 1858
9540.77 1840
9541.70 1917
9542.62 1883
9543.54 1910
9544.46 1814
9545.39 1752
9546.31 1719
9547.23 1663
9548.15 1643
9549.08 1672
9550.00 1688
9550.92 1684
9551.85 1630
9552.77 1686
9553.69 1734
9554.61 1711
9555.54 1727
9556.46 1725
9557.38 1738
9558.31 1644
9559.23 1694
9560.15 1682
9561.08 1740
9562.00 1636
9562.92 1692
9563.85 1721
9564.77 1732
9565.69 1674
9566.62 1719
9567.54 1784
9568.46 1746
9569.39 1792
9570.31 1741
9571.23 1712
9572.16 1670
9573.08 1663
9574.01 1763
9574.93 1748
9575.85 1714
9576.78 1752
9577.70 1741
9578.63 1803
9579.55 1749
9580.47 1747
9581.40 1791
9582.32 1747
9583.25 1747
9584.17 1766
9585.10 1760
9586.02 1748
9586.94 1824
9587.87 1741
9588.79 1704
9589.72 1731
9590.64 1729
9591.57 1782
9592.49 1751
9593.42 1835
9594.34 1761
9595.27 1714
9596.19 1764
9597.12 1724
9598.04 1832
9598.97 1875
9599.89 1842
9600.82 1823
9601.74 1796
9602.67 1723
9603.59 1854
9604.52 1838
9605.44 1785
9606.37 1748
9607.29 1753
9608.22 1844
9609.15 1812
9610.07 1924
9611.00 1909
9611.92 2001
9612.85 2051
9613.77 1955
9614.70 1988
9615.63 1940
9616.55 1977
9617.48 2016
9618.40 1995
9619.33 1977
9620.26 2117
9621.18 2090
9622.11 2017
9623.03 2020
9623.96 2091
9624.89 1976
9625.81 1957
9626.74 2125
9627.67 2053
9628.59 2041
9629.52 2029
9630.45 1991
9631.37 2124
9632.30 2198
9633.23 2204
9634.15 2226
9635.08 2121
9636.01 2153
9636.93 2170
9637.86 2154
9638.79 2156
9639.71 2176
9640.64 2173
9641.57 2255
9642.50 2196
9643.42 2115
9644.35 2236
9645.28 2236
9646.21 2214
9647.13 2241
9648.06 2315
9648.99 2332
9649.92 2410
9650.84 2306
9651.77 2435
9652.70 2479
9653.63 2429
9654.55 2398
9655.48 2501
9656.41 2472
9657.34 2568
9658.26 2469
9659.19 2553
9660.12 2606
9661.05 2565
9661.98 2622
9662.91 2536
9663.83 2491
9664.76 2433
9665.69 2612
9666.62 2484
9667.55 2443
9668.48 2500
9669.40 2598
9670.33 2531
9671.26 2512
9672.19 2589
9673.12 2579
9674.05 2691
9674.98 2666
9675.90 2770
9676.83 2751
9677.76 2632
9678.69 2670
9679.62 2826
9680.55 2605
9681.48 2601
9682.41 2630
9683.34 2582
9684.27 2593
9685.19 2720
9686.12 2689
9687.05 2825
9687.98 2806
9688.91 2767
9689.84 2779
9690.77 2863
9691.70 2934
9692.63 2890
9693.56 2925
9694.49 2986
9695.42 2920
9696.35 2957
9697.28 2843
9698.21 2828
9699.14 2830
9700.07 2843
9701.00 2917
9701.93 2898
9702.86 2942
9703.79 3226
9704.72 3321
9705.65 3486
9706.58 3579
9707.51 3706
9708.44 3893
9709.37 3805
9710.30 3816
9711.23 3719
9712.16 3494
9713.09 3355
9714.02 3268
9714.95 3015
9715.88 2939
9716.82 2916
9717.75 2826
9718.68 2762
9719.61 2743
9720.54 2667
9721.47 2707
9722.40 2783
9723.33 2886
9724.26 2871
9725.19 2779
9726.13 2733
9727.06 2733
9727.99 2622
9728.92 2567
9729.85 2695
9730.78 2596
9731.71 2599
9732.64 2463
9733.58 2398
9734.51 2497
9735.44 2450
9736.37 2464
9737.30 2519
9738.23 2564
9739.17 2580
9740.10 2550
9741.03 2606
9741.96 2588
9742.89 2626
9743.83 2529
9744.76 2534
9745.69 2582
9746.62 2425
9747.55 2412
9748.49 2383
9749.42 2417
9750.35 2343
9751.28 2354
9752.22 2427
9753.15 2283
9754.08 2343
9755.01 2314
9755.95 2306
9756.88 2428
9757.81 2311
9758.75 2264
9759.68 2283
9760.61 2289
9761.54 2177
9762.48 2166
9763.41 2238
9764.34 2267
9765.28 2255
9766.21 2253
9767.14 2278
9768.08 2302
9769.01 2181
9769.94 2187
9770.88 2353
9771.81 2315
9772.74 2425
9773.68 2402
9774.61 2308
9775.54 2337
9776.48 2303
9777.41 2284
9778.34 2287
9779.28 2293
9780.21 2308
9781.14 2268
9782.08 2224
9783.01 2212
9783.95 2320
9784.88 2402
9785.81 2404
9786.75 2468
9787.68 2356
9788.62 2404
9789.55 2350
9790.49 2384
9791.42 2363
9792.35 2413
9793.29 2414
9794.22 2408
9795.16 2282
9796.09 2162
9797.03 2158
9797.96 2203
9798.90 2180
9799.83 2076
9800.77 2086
9801.70 2166
9802.64 2104
9803.57 2099
9804.51 2108
9805.44 2102
9806.38 2168
9807.31 2086
9808.25 2092
9809.18 2157
9810.12 2113
9811.05 2187
9811.99 2085
9812.92 1988
9813.86 1983
9814.79 2037
9815.73 2005
9816.66 1861
9817.60 1875
9818.54 1925
9819.47 1936
9820.41 1919
9821.34 1895
9822.28 1931
9823.21 1919
9824.15 1947
9825.09 1887
9826.02 1900
9826.96 1901
9827.89 1937
9828.83 1935
9829.77 1891
9830.70 1783
9831.64 1855
9832.57 1847
9833.51 1901
9834.45 1912
9835.38 1818
9836.32 1807
9837.26 1889
9838.19 1848
9839.13 1796
9840.07 1814
9841.00 1789
9841.94 1803
9842.88 1682
9843.81 1851
9844.75 1768
9845.69 1783
9846.62 1870
9847.56 1753
9848.50 1780
9849.44 1833
9850.37 1845
9851.31 1871
9852.25 1858
9853.18 1806
9854.12 1820
9855.06 1803
9856.00 1888
9856.93 1809
9857.87 1801
9858.81 1767
9859.75 1786
9860.68 1944
9861.62 1878
9862.56 1853
9863.50 1902
9864.44 1780
9865.37 1768
9866.31 1742
9867.25 1740
9868.19 1772
9869.13 1652
9870.06 1739
9871.00 1784
9871.94 1811
9872.88 1768
9873.82 1735
9874.75 1630
9875.69 1671
9876.63 1744
9877.57 1749
9878.51 1748
9879.45 1685
9880.39 1724
9881.32 1708
9882.26 1706
9883.20 1627
9884.14 1719
9885.08 1694
9886.02 1804
9886.96 1690
9887.90 1709
9888.83 1772
9889.77 1841
9890.71 1868
9891.65 1687
9892.59 1660
9893.53 1700
9894.47 1716
9895.41 1650
9896.35 1571
9897.29 1624
9898.23 1774
9899.17 1625
9900.11 1662
9901.05 1637
9901.99 1655
9902.92 1704
9903.86 1730
9904.80 1665
9905.74 1683
9906.68 1623
9907.62 1646
9908.56 1671
9909.50 1678
9910.44 1625
9911.38 1693
9912.32 1573
9913.26 1603
9914.20 1608
9915.14 1678
9916.08 1679
9917.02 1722
9917.97 1652
9918.91 1615
9919.85 1638
9920.79 1641
9921.73 1623
9922.67 1571
9923.61 1599
9924.55 1698
9925.49 1691
9926.43 1640
9927.37 1609
9928.31 1581
9929.25 1605
9930.19 1623
9931.13 1671
9932.08 1789
9933.02 1896
9933.96 2017
9934.90 2160
9935.84 2155
9936.78 2130
9937.72 2087
9938.66 2024
9939.61 2088
9940.55 1965
9941.49 1796
9942.43 1742
9943.37 1697
9944.31 1670
9945.26 1562
9946.20 1573
9947.14 1617
9948.08 1566
9949.02 1562
9949.96 1586
9950.91 1595
9951.85 1614
9952.79 1634
9953.73 1587
9954.67 1553
9955.62 1563
9956.56 1595
9957.50 1514
9958.44 1423
9959.39 1549
9960.33 1572
9961.27 1584
9962.21 1573
9963.16 1463
9964.10 1543
9965.04 1498
9965.98 1464
9966.93 1455
9967.87 1434
9968.81 1521
9969.75 1508
9970.70 1510
9971.64 1442
9972.58 1452
9973.53 1425
9974.47 1448
9975.41 1433
9976.36 1429
9977.30 1369
9978.24 1410
9979.18 1361
9980.13 1451
9981.07 1515
9982.01 1520
9982.96 1461
9983.90 1428
9984.85 1385
9985.79 1511
9986.73 1508
9987.68 1429
9988.62 1389
9989.56 1423
9990.51 1452
9991.45 1460
9992.40 1448
9993.34 1432
9994.28 1384
9995.23 1346
9996.17 1443
9997.12 1429
9998.06 1474
9999.00 1527
9999.95 1451
10000.89 1416
10001.84 1370
10002.78 1514
10003.73 1407
10004.67 1393
10005.61 1314
10006.56 1464
10007.50 1449
10008.45 1338
10009.39 1355
10010.34 1414
10011.28 1421
10012.23 1510
10013.17 1494
10014.12 1437
10015.06 1358
10016.01 1472
10016.95 1432
10017.90 1431
10018.84 1455
10019.79 1450
10020.73 1402
10021.68 1372
10022.62 1357
10023.57 1369
10024.51 1424
10025.46 1440
10026.41 1429
10027.35 1383
10028.30 1346
10029.24 1388
10030.19 1419
10031.13 1349
10032.08 1383
10033.03 1332
10033.97 1408
10034.92 1319
10035.86 1315
10036.81 1317
10037.76 1334
10038.70 1321
10039.65 1363
10040.59 1348
10041.54 1377
10042.49 1394
10043.43 1305
10044.38 1262
10045.33 1312
10046.27 1295
10047.22 1336
10048.16 1304
10049.11 1325
10050.06 1421
10051.00 1374
10051.95 1355
10052.90 1299
10053.84 1435
10054.79 1412
10055.74 1288
10056.69 1331
10057.63 1311
10058.58 1388
10059.53 1259
10060.47 1338
10061.42 1309
10062.37 1334
10063.32 1293
10064.26 1303
10065.21 1290
10066.16 1259
10067.10 1256
10068.05 1224
10069.00 1363
10069.95 1358
10070.89 1290
10071.84 1278
10072.79 1316
10073.74 1310
10074.69 1339
10075.63 1251
10076.58 1252
10077.53 1264
10078.48 1243
10079.43 1322
10080.37 1304
10081.32 1325
10082.27 1346
10083.22 1424
10084.17 1336
10085.11 1270
10086.06 1174
10087.01 1335
10087.96 1205
10088.91 1267
10089.86 1266
10090.81 1379
10091.75 1330
10092.70 1278
10093.65 1308
10094.60 1269
10095.55 1244
10096.50 1298
10097.45 1243
10098.40 1292
10099.34 1287
10100.29 1309
10101.24 1363
10102.19 1343
10103.14 1299
10104.09 1237
10105.04 1221
10105.99 1234
10106.94 1259
10107.89 1305
10108.84 1336
10109.79 1330
10110.73 1248
10111.68 1297
10112.63 1327
10113.58 1268
10114.53 1166
10115.48 1247
10116.43 1242
10117.38 1213
10118.33 1172
10119.28 1260
10120.23 1258
10121.18 1261
10122.13 1316
10123.08 1347
10124.03 1298
10124.98 1209
10125.93 1274
10126.88 1320
10127.83 1271
10128.78 1293
10129.73 1327
10130.68 1282
10131.64 1271
10132.59 1240
10133.54 1265
10134.49 1248
10135.44 1184
10136.39 1224
10137.34 1267
10138.29 1238
10139.24 1261
10140.19 1177
10141.14 1214
10142.09 1253
10143.04 1238
10144.00 1289
10144.95 1325
10145.90 1261
10146.85 1320
10147.80 1316
10148.75 1249
10149.70 1280
10150.65 1324
10151.61 1288
10152.56 1310
10153.51 1278
10154.46 1297
10155.41 1284
10156.36 1250
10157.31 1296
10158.27 1272
10159.22 1254
10160.17 1247
10161.12 1355
10162.07 1350
10163.03 1306
10163.98 1274
10164.93 1262
10165.88 1225
10166.83 1235
10167.79 1256
10168.74 1253
10169.69 1268
10170.64 1267
10171.60 1303
10172.55 1349
10173.50 1326
10174.45 1278
10175.41 1264
10176.36 1232
10177.31 1260
10178.26 1316
10179.22 1356
10180.17 1304
10181.12 1332
10182.07 1296
10183.03 1294
10183.98 1371
10184.93 1328
10185.89 1283
10186.84 1320
10187.79 1328
10188.75 1350
10189.70 1357
10190.65 1328
10191.60 1314
10192.56 1348
10193.51 1394
10194.47 1425
10195.42 1340
10196.37 1310
10197.33 1429
10198.28 1422
10199.23 1357
10200.19 1415
10201.14 1357
10202.09 1415
10203.05 1361
10204.00 1383
10204.96 1370
10205.91 1380
10206.86 1280
10207.82 1302
10208.77 1415
10209.73 1401
10210.68 1533
10211.63 1373
10212.59 1399
10213.54 1405
10214.50 1420
10215.45 1457
10216.41 1414
10217.36 1460
10218.32 1467
10219.27 1443
10220.22 1386
10221.18 1389
10222.13 1413
10223.09 1356
10224.04 1466
10225.00 1450
10225.95 1325
10226.91 1336
10227.86 1382
10228.82 1326
10229.77 1362
10230.73 1395
10231.68 1396
10232.64 1439
10233.59 1400
10234.55 1402
10235.50 1293
10236.46 1321
10237.42 1316
10238.37 1412
10239.33 1266
10240.28 1314
10241.24 1365
10242.19 1461
10243.15 1490
10244.10 1558
10245.06 1678
10246.02 1697
10246.97 1625
10247.93 1584
10248.88 1628
10249.84 1559
10250.80 1527
10251.75 1541
10252.71 1402
10253.66 1360
10254.62 1319
10255.58 1302
10256.53 1334
10257.49 1327
10258.45 1335
10259.40 1313
10260.36 1328
10261.32 1360
10262.27 1244
10263.23 1269
10264.19 1347
10265.14 1298
10266.10 1348
10267.06 1257
10268.01 1244
10268.97 1211
10269.93 1207
10270.88 1220
10271.84 1254
10272.80 1267
10273.76 1200
10274.71 1185
10275.67 1155
10276.63 1246
10277.58 1226
10278.54 1205
10279.50 1270
10280.46 1277
10281.41 1240
10282.37 1201
10283.33 1194
10284.29 1269
10285.24 1224
10286.20 1253
10287.16 1213
10288.12 1174
10289.08 1212
10290.03 1219
10290.99 1148
10291.95 1232
10292.91 1250
10293.87 1220
10294.82 1177
10295.78 1254
10296.74 1220
10297.70 1148
10298.66 1165
10299.61 1171
10300.57 1150
10301.53 1149
10302.49 1202
10303.45 1107
10304.41 1146
10305.37 1122
10306.32 1248
10307.28 1255
10308.24 1254
10309.20 1207
10310.16 1183
10311.12 1131
10312.08 1157
10313.04 1174
10314.00 1156
10314.95 1221
10315.91 1190
10316.87 1198
10317.83 1184
10318.79 1259
10319.75 1221
10320.71 1152
10321.67 1149
10322.63 1236
10323.59 1230
10324.55 1196
10325.51 1184
10326.47 1194
10327.43 1196
10328.39 1161
10329.35 1146
10330.31 1210
10331.27 1169
10332.23 1132
10333.19 1174
10334.15 1096
10335.11 1186
10336.07 1137
10337.03 1142
10337.99 1100
10338.95 1149
10339.91 1080
10340.87 1150
10341.83 1240
10342.79 1100
10343.75 1108
10344.71 1152
10345.67 1161
10346.63 1133
10347.59 1113
10348.55 1111
10349.51 1157
10350.47 1116
10351.43 1139
10352.39 1146
10353.35 1167
10354.31 1147
10355.28 1139
10356.24 1176
10357.20 1143
10358.16 1062
10359.12 1131
10360.08 1151
10361.04 1102
10362.00 1135
10362.96 1117
10363.93 1115
10364.89 1064
10365.85 1181
10366.81 1136
10367.77 1189
10368.73 1183
10369.69 1197
10370.66 1153
10371.62 1172
10372.58 1115
10373.54 1095
10374.50 1157
10375.47 1116
10376.43 1081
10377.39 1043
10378.35 1094
10379.31 1076
10380.28 1128
10381.24 1060
10382.20 1092
10383.16 1068
10384.12 1124
10385.09 1153
10386.05 1141
10387.01 1108
10387.97 1133
10388.94 1144
10389.90 1146
10390.86 1161
10391.82 1148
10392.79 1085
10393.75 1073
10394.71 1135
10395.68 1167
10396.64 1214
10397.60 1163
10398.56 1070
10399.53 999
10400.49 1064
10401.45 1010
10402.42 1057
10403.38 1051
10404.34 1099
10405.31 1176
10406.27 1086
10407.23 1124
10408.20 1112
10409.16 1199
10410.12 1133
10411.09 1130
10412.05 1080
10413.01 1146
10413.98 1113
10414.94 1111
10415.90 1086
10416.87 1176
10417.83 1119
10418.80 1156
10419.76 1128
10420.72 1103
10421.69 1114
10422.65 1041
10423.62 1108
10424.58 1131
10425.54 1188
10426.51 1208
10427.47 1237
10428.44 1255
10429.40 1272
10430.37 1287
10431.33 1236
10432.30 1222
10433.26 1194
10434.22 1135
10435.19 1178
10436.15 1234
10437.12 1119
10438.08 1078
10439.05 1073
10440.01 1098
10440.98 1087
10441.94 1099
10442.91 1077
10443.87 1178
10444.84 1186
10445.80 1177
10446.77 1086
10447.73 1100
10448.70 1092
10449.66 1100
10450.63 1019
10451.59 1005
10452.56 1111
10453.53 1127
10454.49 1130
10455.46 1152
10456.42 1161
10457.39 1141
10458.35 1155
10459.32 1045
10460.29 1041
10461.25 1034
10462.22 1073
10463.18 1087
10464.15 1032
10465.12 1027
10466.08 1044
10467.05 1079
10468.01 1125
10468.98 1078
10469.95 1023
10470.91 1095
10471.88 1077
10472.85 1112
10473.81 1037
10474.78 1029
10475.74 1053
10476.71 1116
10477.68 1112
10478.64 1091
10479.61 1054
10480.58 1123
10481.54 1134
10482.51 1081
10483.48 1010
10484.45 1052
10485.41 1071
10486.38 987
10487.35 1014
10488.31 1022
10489.28 1074
10490.25 1028
10491.22 1026
10492.18 1062
10493.15 1018
10494.12 1048
10495.08 1117
10496.05 1091
10497.02 1079
10497.99 1055
10498.95 1123
10499.92 1125
10500.89 1048
10501.86 1016
10502.83 1072
10503.79 1092
10504.76 1074
10505.73 1128
10506.70 1085
10507.67 1098
10508.63 1131
10509.60 1143
10510.57 1070
10511.54 1108
10512.51 1093
10513.47 1107
10514.44 1081
10515.41 1032
10516.38 1079
10517.35 1130
10518.32 1179
10519.28 1079
10520.25 1115
10521.22 1128
10522.19 1119
10523.16 1096
10524.13 1109
10525.10 1146
10526.07 1069
10527.03 1082
10528.00 1097
10528.97 1203
10529.94 1033
10530.91 1116
10531.88 1157
10532.85 1135
10533.82 1060
10534.79 1118
10535.76 1109
10536.73 1068
10537.70 1047
10538.67 1114
10539.63 1155
10540.60 1117
10541.57 1099
10542.54 1083
10543.51 1107
10544.48 1083
10545.45 1088
10546.42 1068
10547.39 1071
10548.36 1136
10549.33 1169
10550.30 1096
10551.27 1179
10552.24 1120
10553.21 1177
10554.18 1173
10555.15 1128
10556.12 1192
10557.09 1220
10558.06 1230
10559.03 1148
10560.00 1152
10560.97 1196
10561.95 1263
10562.92 1269
10563.89 1251
10564.86 1207
10565.83 1173
10566.80 1178
10567.77 1349
10568.74 1414
10569.71 1400
10570.68 1432
10571.65 1468
10572.62 1489
10573.59 1471
10574.57 1319
10575.54 1313
10576.51 1238
10577.48 1250
10578.45 1185
10579.42 1181
10580.39 1120
10581.36 1098
10582.34 1136
10583.31 1091
10584.28 1090
10585.25 1160
10586.22 1202
10587.19 1181
10588.17 1192
10589.14 1167
10590.11 1149
10591.08 1155
10592.05 1099
10593.02 1206
10594.00 1196
10594.97 1204
10595.94 1076
10596.91 1116
10597.89 1123
10598.86 1149
10599.83 1181
10600.80 1168
10601.77 1215
10602.75 1225
10603.72 1265
10604.69 1193
10605.66 1218
10606.64 1148
10607.61 1196
10608.58 1111
10609.55 1171
10610.53 1196
10611.50 1268
10612.47 1190
10613.45 1097
10614.42 1046
10615.39 1121
10616.36 1107
10617.34 1227
10618.31 1167
10619.28 1066
10620.26 1076
10621.23 998
10622.20 1132
10623.18 1075
10624.15 1134
10625.12 1158
10626.10 1163
10627.07 1109
10628.04 1153
10629.02 1102
10629.99 1105
10630.97 1142
10631.94 1131
10632.91 1223
10633.89 1184
10634.86 1171
10635.83 1109
10636.81 1121
10637.78 1194
10638.76 1270
10639.73 1054
10640.70 1057
10641.68 1088
10642.65 1119
10643.63 1162
10644.60 1203
10645.58 1222
10646.55 1293
10647.53 1245
10648.50 1300
10649.47 1267
10650.45 1240
10651.42 1372
10652.40 1251
10653.37 1241
10654.35 1173
10655.32 1181
10656.30 1192
10657.27 1191
10658.25 1122
10659.22 1146
10660.20 1187
10661.17 1198
10662.15 1149
10663.12 1149
10664.10 1153
10665.07 1140
10666.05 1088
10667.02 1116
10668.00 1159
10668.97 1152
10669.95 1150
10670.93 1102
10671.90 1120
10672.88 1097
10673.85 1065
10674.83 1031
10675.80 1087
10676.78 1112
10677.76 1113
10678.73 1065
10679.71 1105
10680.68 1070
10681.66 1082
10682.63 1120
10683.61 1059
10684.59 1047
10685.56 1099
10686.54 1141
10687.52 1145
10688.49 1032
10689.47 1016
10690.44 1120
10691.42 1100
10692.40 1104
10693.37 1060
10694.35 1093
10695.33 1118
10696.30 1049
10697.28 1133
10698.26 1055
10699.23 1155
10700.21 1081
10701.19 1129
10702.17 1046
10703.14 1061
10704.12 1033
10705.10 1088
10706.07 1036
10707.05 1065
10708.03 1084
10709.01 1097
10709.98 1039
10710.96 1039
10711.94 1076
10712.91 1088
10713.89 1095
10714.87 1045
10715.85 1063
10716.83 1124
10717.80 1070
10718.78 1057
10719.76 1068
10720.74 1068
10721.71 1063
10722.69 1087
10723.67 1156
10724.65 1128
10725.63 1079
10726.60 1136
10727.58 1060
10728.56 1115
10729.54 1034
10730.52 1056
10731.49 1024
10732.47 1020
10733.45 1046
10734.43 1033
10735.41 999
10736.39 1044
10737.37 1057
10738.34 1075
10739.32 1024
10740.30 1047
10741.28 1147
10742.26 1123
10743.24 1063
10744.22 1105
10745.20 1107
10746.17 1081
10747.15 1054
10748.13 1060
10749.11 993
10750.09 1079
10751.07 1106
10752.05 1108
10753.03 1128
10754.01 1031
10754.99 1014
10755.97 1084
10756.95 1100
10757.93 1032
10758.91 1050
10759.88 1154
10760.86 1089
10761.84 1081
10762.82 1046
10763.80 1045
10764.78 1102
10765.76 1129
10766.74 1098
10767.72 1111
10768.70 1053
10769.68 1035
10770.66 1101
10771.64 1114
10772.62 1114
10773.60 1098
10774.58 1099
10775.56 1087
10776.54 1097
10777.52 1113
10778.51 1124
10779.49 1132
10780.47 1126
10781.45 1110
10782.43 1082
10783.41 1081
10784.39 1132
10785.37 1166
10786.35 1119
10787.33 1109
10788.31 1089
10789.29 1166
10790.27 1130
10791.26 1161
10792.24 1157
10793.22 1238
10794.20 1169
10795.18 1162
10796.16 1029
10797.14 1085
10798.12 1106
10799.10 1127
10800.09 1226
10801.07 1132
10802.05 1139
10803.03 1157
10804.01 1181
10804.99 1160
10805.98 1112
10806.96 1169
10807.94 1164
10808.92 1149
10809.90 1073
10810.89 1184
10811.87 1174
10812.85 1146
10813.83 1182
10814.81 1102
10815.80 1124
10816.78 1137
10817.76 1093
10818.74 1160
10819.72 1129
10820.71 1175
10821.69 1189
10822.67 1115
10823.65 1080
10824.64 1095
10825.62 1156
10826.60 1186
10827.58 1236
10828.57 1225
10829.55 1132
10830.53 1153
10831.52 1216
10832.50 1175
10833.48 1189
10834.46 1159
10835.45 1259
10836.43 1212
10837.41 1194
10838.40 1227
10839.38 1215
10840.36 1246
10841.35 1148
10842.33 1135
10843.31 1232
10844.30 1188
10845.28 1217
10846.26 1148
10847.25 1181
10848.23 1197
10849.21 1222
10850.20 1268
10851.18 1296
10852.17 1189
10853.15 1185
10854.13 1232
10855.12 1248
10856.10 1325
10857.09 1316
10858.07 1338
10859.05 1365
10860.04 1276
10861.02 1248
10862.01 1258
10862.99 1268
10863.97 1290
10864.96 1286
10865.94 1264
10866.93 1268
10867.91 1257
10868.90 1246
10869.88 1295
10870.87 1317
10871.85 1294
10872.84 1309
10873.82 1398
10874.81 1367
10875.79 1463
10876.78 1359
10877.76 1380
10878.75 1410
10879.73 1384
10880.72 1310
10881.70 1391
10882.69 1410
10883.67 1411
10884.66 1494
10885.64 1422
10886.63 1380
10887.61 1338
10888.60 1359
10889.58 1347
10890.57 1375
10891.55 1488
10892.54 1462
10893.53 1473
10894.51 1446
10895.50 1441
10896.48 1484
10897.47 1449
10898.45 1480
10899.44 1590
10900.43 1460
10901.41 1477
10902.40 1536
10903.38 1573
10904.37 1597
10905.36 1580
10906.34 1561
10907.33 1606
10908.32 1577
10909.30 1508
10910.29 1531
10911.28 1612
10912.26 1536
10913.25 1600
10914.24 1600
10915.22 1678
10916.21 1673
10917.20 1581
10918.18 1662
10919.17 1594
10920.16 1633
10921.14 1683
10922.13 1726
10923.12 1744
10924.10 1718
10925.09 1676
10926.08 1749
10927.07 1742
10928.05 1733
10929.04 1692
10930.03 1733
10931.01 1733
10932.00 1773
10932.99 1781
10933.98 1730
10934.96 1695
10935.95 1674
10936.94 1754
10937.93 1779
10938.92 1754
10939.90 1797
10940.89 1729
10941.88 1679
10942.87 1771
10943.85 1777
10944.84 1766
10945.83 1806
10946.82 1796
10947.81 1701
10948.79 1887
10949.78 1856
10950.77 1897
10951.76 1910
10952.75 1889
10953.74 1925
10954.72 1910
10955.71 1857
10956.70 1898
10957.69 1978
10958.68 1992
10959.67 1906
10960.66 2054
10961.65 2016
10962.63 2057
10963.62 2126
10964.61 2077
10965.60 2312
10966.59 2373
10967.58 2436
10968.57 2556
10969.56 2511
10970.55 2496
10971.54 2436
10972.52 2504
10973.51 2432
10974.50 2250
10975.49 2126
10976.48 2115
10977.47 1997
10978.46 2097
10979.45 2024
10980.44 2042
10981.43 2043
10982.42 2080
10983.41 1987
10984.40 1961
10985.39 1982
10986.38 2032
10987.37 2059
10988.36 2060
10989.35 2022
10990.34 2065
10991.33 2056
10992.32 2109
10993.31 2181
10994.30 2200
10995.29 2101
10996.28 2062
10997.27 2179
10998.26 2099
10999.25 2073
11000.24 2199
11001.23 2269
11002.22 2181
11003.21 2146
11004.20 2237
11005.20 2425
11006.19 2678
11007.18 2821
11008.17 3003
11009.16 3049
11010.15 3083
11011.14 3195
11012.13 3081
11013.12 2910
11014.11 2736
11015.10 2581
11016.10 2465
11017.09 2261
11018.08 2222
11019.07 2131
11020.06 2005
11021.05 1968
11022.04 1895
11023.04 1789
11024.03 1897
11025.02 1903
11026.01 1906
11027.00 1812
11027.99 1815
11028.99 1838
11029.98 1881
11030.97 1898
11031.96 1827
11032.95 1714
11033.95 1747
11034.94 1721
11035.93 1616
11036.92 1703
11037.91 1704
11038.91 1707
11039.90 1712
11040.89 1669
11041.88 1679
11042.88 1608
11043.87 1702
11044.86 1755
11045.85 1693
11046.85 1725
11047.84 1722
11048.83 1673
11049.82 1652
11050.82 1668
11051.81 1706
11052.80 1674
11053.80 1632
11054.79 1674
11055.78 1662
11056.77 1603
11057.77 1592
11058.76 1524
11059.75 1508
11060.75 1574
11061.74 1537
11062.73 1550
11063.73 1526
11064.72 1577
11065.71 1500
11066.71 1537
11067.70 1608
11068.69 1539
11069.69 1486
11070.68 1559
11071.68 1542
11072.67 1495
11073.66 1441
11074.66 1470
11075.65 1510
11076.65 1489
11077.64 1446
11078.63 1457
11079.63 1575
11080.62 1575
11081.62 1493
11082.61 1556
11083.60 1545
11084.60 1599
11085.59 1568
11086.59 1533
11087.58 1510
11088.58 1491
11089.57 1493
11090.57 1586
11091.56 1562
11092.55 1539
11093.55 1507
11094.54 1523
11095.54 1471
11096.53 1508
11097.53 1452
11098.52 1453
11099.52 1444
11100.51 1473
11101.51 1418
11102.50 1447
11103.50 1490
11104.49 1456
11105.49 1450
11106.48 1476
11107.48 1466
11108.48 1420
11109.47 1407
11110.47 1364
11111.46 1461
11112.46 1329
11113.45 1416
11114.45 1423
11115.44 1403
11116.44 1409
11117.44 1355
11118.43 1375
11119.43 1400
11120.42 1437
11121.42 1404
11122.42 1336
11123.41 1338
11124.41 1360
11125.40 1279
11126.40 1326
11127.40 1335
11128.39 1380
11129.39 1378
11130.38 1289
11131.38 1226
11132.38 1285
11133.37 1284
11134.37 1315
11135.37 1288
11136.36 1277
11137.36 1258
11138.36 1278
11139.35 1313
11140.35 1210
11141.35 1225
11142.34 1298
11143.34 1304
11144.34 1244
11145.34 1207
11146.33 1198
11147.33 1227
11148.33 1293
11149.32 1228
11150.32 1238
11151.32 1310
11152.32 1275
11153.31 1197
11154.31 1225
11155.31 1225
11156.31 1284
11157.30 1306
11158.30 1282
11159.30 1242
11160.30 1329
11161.29 1239
11162.29 1273
11163.29 1310
11164.29 1209
11165.29 1174
11166.28 1219
11167.28 1188
11168.28 1217
11169.28 1250
11170.28 1246
11171.27 1214
11172.27 1134
11173.27 1228
11174.27 1311
11175.27 1283
11176.27 1169
11177.26 1188
11178.26 1160
11179.26 1210
11180.26 1136
11181.26 1127
11182.26 1170
11183.26 1223
11184.26 1194
11185.25 1193
11186.25 1184
11187.25 1233
11188.25 1243
11189.25 1100
11190.25 1138
11191.25 1136
11192.25 1175
11193.25 1164
11194.25 1188
11195.24 1155
11196.24 1178
11197.24 1139
11198.24 1186
11199.24 1198
11200.24 1226
11201.24 1158
11202.24 1189
11203.24 1183
11204.24 1111
11205.24 1130
11206.24 1064
11207.24 1158
11208.24 1108
11209.24 1118
11210.24 1123
11211.24 1120
11212.24 1126
11213.24 1137
11214.24 1114
11215.24 1117
11216.24 1161
11217.24 1217
11218.24 1204
11219.24 1135
11220.24 1117
11221.24 1124
11222.24 1140
11223.24 1203
11224.24 1140
11225.24 1124
11226.24 1164
11227.25 1081
11228.25 1097
11229.25 1080
11230.25 1170
11231.25 1174
11232.25 1138
11233.25 1132
11234.25 1098
11235.25 1120
11236.25 1142
11237.25 1173
11238.26 1091
11239.26 1180
11240.26 1166
11241.26 1113
11242.26 1097
11243.26 1101
11244.26 1120
11245.27 1179
11246.27 1096
11247.27 1164
11248.27 1166
11249.27 1173
11250.27 1112
11251.28 1120
11252.28 1145
11253.28 1113
11254.28 1169
11255.28 1246
11256.29 1195
11257.29 1163
11258.29 1148
11259.29 1184
11260.29 1187
11261.30 1108
11262.30 1164
11263.30 1144
11264.30 1142
11265.31 1141
11266.31 1160
11267.31 1164
11268.31 1189
11269.32 1178
11270.32 1121
11271.32 1117
11272.32 1169
11273.33 1242
11274.33 1245
11275.33 1209
11276.33 1188
11277.34 1207
11278.34 1167
11279.34 1240
11280.35 1198
11281.35 1211
11282.35 1174
11283.36 1170
11284.36 1200
11285.36 1175
11286.37 1200
11287.37 1262
11288.37 1273
11289.38 1297
11290.38 1178
11291.38 1230
11292.39 1240
11293.39 1201
11294.39 1170
11295.40 1163
11296.40 1162
11297.41 1122
11298.41 1121
11299.41 1183
11300.42 1196
11301.42 1145
11302.43 1100
11303.43 1182
11304.43 1134
11305.44 1177
11306.44 1170
11307.45 1142
11308.45 1151
11309.46 1127
11310.46 1118
11311.46 1204
11312.47 1273
11313.47 1144
11314.48 1167
11315.48 1159
11316.49 1166
11317.49 1122
11318.50 1201
11319.50 1220
11320.51 1180
11321.51 1167
11322.52 1243
11323.52 1240
11324.53 1320
11325.53 1291
11326.54 1236
11327.54 1341
11328.55 1269
11329.55 1286
11330.56 1245
11331.56 1240
11332.57 1189
11333.57 1277
11334.58 1211
11335.58 1201
11336.59 1170
11337.60 1173
11338.60 1243
11339.61 1160
11340.61 1090
11341.62 1135
11342.62 1212
11343.63 1237
11344.64 1257
11345.64 1204
11346.65 1188
11347.65 1225
11348.66 1279
11349.67 1206
11350.67 1202
11351.68 1254
11352.69 1283
11353.69 1299
11354.70 1227
11355.71 1245
11356.71 1204
11357.72 1224
11358.72 1192
11359.73 1214
11360.74 1273
11361.74 1281
11362.75 1213
11363.76 1224
11364.76 1193
11365.77 1237
11366.78 1200
11367.79 1240
11368.79 1217
11369.80 1275
11370.81 1216
11371.81 1234
11372.82 1235
11373.83 1240
11374.84 1198
11375.84 1210
11376.85 1237
11377.86 1165
11378.87 1156
11379.87 1177
11380.88 1202
11381.89 1207
11382.90 1301
11383.90 1300
11384.91 1264
11385.92 1202
11386.93 1240
11387.93 1269
11388.94 1179
11389.95 1267
11390.96 1312
11391.97 1320
11392.97 1217
11393.98 1272
11394.99 1279
11396.00 1293
11397.01 1261
11398.02 1209
11399.02 1252
11400.03 1310
11401.04 1204
11402.05 1248
11403.06 1312
11404.07 1271
11405.08 1243
11406.08 1324
11407.09 1337
11408.10 1281
11409.11 1266
11410.12 1255
11411.13 1289
11412.14 1284
11413.15 1276
11414.15 1290
11415.16 1267
11416.17 1153
11417.18 1332
11418.19 1365
11419.20 1316
11420.21 1280
11421.22 1322
11422.23 1303
11423.24 1325
11424.25 1338
11425.26 1290
11426.27 1311
11427.28 1244
11428.29 1351
11429.30 1423
11430.31 1356
11431.32 1330
11432.32 1368
11433.33 1316
11434.34 1375
11435.35 1322
11436.36 1380
11437.37 1355
11438.38 1325
11439.39 1358
11440.41 1351
11441.42 1368
11442.43 1373
11443.44 1444
11444.45 1397
11445.46 1353
11446.47 1335
11447.48 1383
11448.49 1367
11449.50 1333
11450.51 1385
11451.52 1352
11452.53 1360
11453.54 1354
11454.55 1456
11455.56 1379
11456.57 1336
11457.59 1377
11458.60 1442
11459.61 1408
11460.62 1349
11461.63 1330
11462.64 1427
11463.65 1427
11464.66 1361
11465.67 1399
11466.69 1431
11467.70 1459
11468.71 1427
11469.72 1449
11470.73 1355
11471.74 1352
11472.75 1361
11473.77 1354
11474.78 1415
11475.79 1454
11476.80 1427
11477.81 1455
11478.83 1457
11479.84 1516
11480.85 1502
11481.86 1506
11482.87 1493
11483.89 1485
11484.90 1583
11485.91 1513
11486.92 1492
11487.93 1519
11488.95 1539
11489.96 1549
11490.97 1578
11491.98 1545
11493.00 1569
11494.01 1537
11495.02 1594
11496.03 1539
11497.05 1597
11498.06 1498
11499.07 1451
11500.09 1565
11501.10 1610
11502.11 1512
11503.12 1575
11504.14 1581
11505.15 1671
11506.16 1649
11507.18 1628
11508.19 1609
11509.20 1673
11510.22 1699
11511.23 1657
11512.24 1690
11513.26 1752
11514.27 1810
11515.28 1756
11516.30 1693
11517.31 1699
11518.32 1746
11519.34 1857
11520.35 1737
11521.37 1783
11522.38 1793
11523.39 1818
11524.41 1770
11525.42 1790
11526.44 1752
11527.45 1803
11528.46 1902
11529.48 1780
11530.49 1947
11531.51 1976
11532.52 1939
11533.53 1985
11534.55 2007
11535.56 2014
11536.58 1986
11537.59 2192
11538.61 2157
11539.62 2119
11540.64 2186
11541.65 2282
11542.67 2313
11543.68 2393
11544.69 2340
11545.71 2344
11546.72 2388
11547.74 2471
11548.75 2589
11549.77 2657
11550.78 2838
11551.80 3069
11552.81 3314
11553.83 3522
11554.85 3836
11555.86 4129
11556.88 4220
11557.89 3980
11558.91 3740
11559.92 3756
11560.94 3555
11561.95 3251
11562.97 2915
11563.98 2757
11565.00 2587
11566.02 2346
11567.03 2348
11568.05 2246
11569.06 2335
11570.08 2283
11571.10 2253
11572.11 2194
11573.13 2174
11574.14 2273
11575.16 2203
11576.18 2218
11577.19 2108
11578.21 2066
11579.22 2073
11580.24 2018
11581.26 2027
11582.27 1977
11583.29 1946
11584.31 2028
11585.32 1977
11586.34 1947
11587.36 2008
11588.37 2074
11589.39 2032
11590.41 2072
11591.42 2135
11592.44 2097
11593.46 2183
11594.47 2203
11595.49 2241
11596.51 2203
11597.53 2205
11598.54 2309
11599.56 2127
11600.58 2130
11601.59 2129
11602.61 2178
11603.63 2179
11604.65 2272
11605.66 2200
11606.68 2322
11607.70 2289
11608.72 2389
11609.74 2595
11610.75 2750
11611.77 2799
11612.79 3016
11613.81 3176
11614.82 3072
11615.84 3175
11616.86 3110
11617.88 3043
11618.90 2789
11619.91 2679
11620.93 2588
11621.95 2400
11622.97 2195
11623.99 2191
11625.01 2162
11626.02 2075
11627.04 2050
11628.06 2071
11629.08 2093
11630.10 2125
11631.12 2012
11632.14 2099
11633.15 2087
11634.17 2085
11635.19 2053
11636.21 2099
11637.23 2012
11638.25 1979
11639.27 1963
11640.29 2019
11641.30 1962
11642.32 1991
11643.34 2057
11644.36 1871
11645.38 1838
11646.40 1829
11647.42 1902
11648.44 1954
11649.46 1876
11650.48 1921
11651.50 1909
11652.52 1851
11653.54 1883
11654.56 1853
11655.58 1778
11656.60 1771
11657.62 1811
11658.64 1778
11659.66 1803
11660.68 1813
11661.70 1705
11662.72 1668
11663.74 1602
11664.76 1629
11665.78 1674
11666.80 1668
11667.82 1705
11668.84 1674
11669.86 1663
11670.88 1664
11671.90 1650
11672.92 1649
11673.94 1576
11674.96 1698
11675.98 1671
11677.00 1621
11678.02 1596
11679.04 1586
11680.06 1518
11681.08 1552
11682.10 1609
11683.12 1605
11684.15 1604
11685.17 1577
11686.19 1636
11687.21 1585
11688.23 1579
11689.25 1688
11690.27 1625
11691.29 1626
11692.31 1654
11693.34 1602
11694.36 1631
11695.38 1530
11696.40 1624
11697.42 1616
11698.44 1504
11699.46 1554
11700.49 1591
11701.51 1544
11702.53 1598
11703.55 1624
11704.57 1564
11705.60 1599
11706.62 1621
11707.64 1613
11708.66 1506
11709.68 1472
11710.71 1547
11711.73 1488
11712.75 1454
11713.77 1458
11714.79 1448
11715.82 1446
11716.84 1400
11717.86 1361
11718.88 1488
11719.91 1491
11720.93 1516
11721.95 1459
11722.97 1333
11724.00 1374
11725.02 1460
11726.04 1403
11727.07 1373
11728.09 1377
11729.11 1339
11730.13 1386
11731.16 1409
11732.18 1329
11733.20 1391
11734.23 1331
11735.25 1300
11736.27 1298
11737.30 1308
11738.32 1345
11739.34 1310
11740.37 1322
11741.39 1331
11742.41 1313
11743.44 1366
11744.46 1326
11745.48 1315
11746.51 1316
11747.53 1322
11748.55 1321
11749.58 1320
11750.60 1217
11751.63 1261
11752.65 1247
11753.67 1253
11754.70 1327
11755.72 1340
11756.75 1298
11757.77 1334
11758.79 1253
11759.82 1242
11760.84 1224
11761.87 1224
11762.89 1277
11763.92 1229
11764.94 1254
11765.97 1276
11766.99 1229
11768.01 1169
11769.04 1228
11770.06 1283
11771.09 1239
11772.11 1243
11773.14 1264
11774.16 1219
11775.19 1130
11776.21 1285
11777.24 1266
11778.26 1215
11779.29 1130
11780.31 1283
11781.34 1248
11782.36 1283
11783.39 1188
11784.41 1161
11785.44 1198
11786.46 1211
11787.49 1253
11788.52 1223
11789.54 1229
11790.57 1141
11791.59 1154
11792.62 1206
11793.64 1226
11794.67 1225
11795.70 1246
11796.72 1228
11797.75 1241
11798.77 1198
11799.80 1230
11800.83 1170
11801.85 1218
11802.88 1185
11803.90 1212
11804.93 1239
11805.96 1254
11806.98 1249
11808.01 1177
11809.04 1207
11810.06 1283
11811.09 1242
11812.11 1192
11813.14 1198
11814.17 1199
11815.19 1196
11816.22 1211
11817.25 1221
11818.27 1204
11819.30 1287
11820.33 1225
11821.36 1264
11822.38 1228
11823.41 1163
11824.44 1166
11825.46 1144
11826.49 1229
11827.52 1205
11828.54 1190
11829.57 1232
11830.60 1237
11831.63 1162
11832.65 1181
11833.68 1176
11834.71 1235
11835.74 1178
11836.76 1259
11837.79 1232
11838.82 1245
11839.85 1222
11840.88 1139
11841.90 1208
11842.93 1234
11843.96 1219
11844.99 1235
11846.01 1233
11847.04 1228
11848.07 1220
11849.10 1188
11850.13 1239
11851.16 1174
11852.18 1242
11853.21 1232
11854.24 1279
11855.27 1186
11856.30 1229
11857.33 1162
11858.35 1218
11859.38 1263
11860.41 1190
11861.44 1157
11862.47 1220
11863.50 1221
11864.53 1235
11865.56 1223
11866.58 1244
11867.61 1223
11868.64 1294
11869.67 1313
11870.70 1267
11871.73 1260
11872.76 1285
11873.79 1295
11874.82 1224
11875.85 1279
11876.88 1331
11877.91 1255
11878.93 1168
11879.96 1182
11880.99 1231
11882.02 1238
11883.05 1313
11884.08 1255
11885.11 1267
11886.14 1274
11887.17 1252
11888.20 1271
11889.23 1285
11890.26 1349
11891.29 1329
11892.32 1318
11893.35 1357
11894.38 1336
11895.41 1313
11896.44 1280
11897.47 1329
11898.50 1361
11899.53 1332
11900.56 1333
11901.59 1315
11902.62 1382
11903.65 1310
11904.69 1359
11905.72 1338
11906.75 1407
11907.78 1382
11908.81 1272
11909.84 1345
11910.87 1396
11911.90 1451
11912.93 1507
11913.96 1472
11914.99 1461
11916.02 1485
11917.06 1478
11918.09 1472
11919.12 1328
11920.15 1421
11921.18 1467
11922.21 1375
11923.24 1361
11924.27 1384
11925.31 1409
11926.34 1406
11927.37 1393
11928.40 1491
11929.43 1515
11930.46 1429
11931.50 1486
11932.53 1437
11933.56 1436
11934.59 1518
11935.62 1514
11936.65 1545
11937.69 1556
11938.72 1596
11939.75 1644
11940.78 1762
11941.81 1811
11942.85 1752
11943.88 1838
11944.91 1773
11945.94 1686
11946.98 1617
11948.01 1651
11949.04 1621
11950.07 1461
11951.11 1482
11952.14 1430
11953.17 1436
11954.20 1440
11955.24 1408
11956.27 1324
11957.30 1348
11958.34 1396
11959.37 1377
11960.40 1377
11961.43 1373
11962.47 1350
11963.50 1391
11964.53 1372
11965.57 1290
11966.60 1384
11967.63 1325
11968.67 1364
11969.70 1432
11970.73 1420
11971.77 1357
11972.80 1394
11973.83 1344
11974.87 1310
11975.90 1298
11976.94 1297
11977.97 1388
11979.00 1355
11980.04 1338
11981.07 1247
11982.10 1336
11983.14 1346
11984.17 1351
11985.21 1334
11986.24 1357
11987.27 1352
11988.31 1321
11989.34 1258
11990.38 1310
11991.41 1352
11992.45 1298
11993.48 1273
11994.51 1318
11995.55 1243
11996.58 1284
11997.62 1282
11998.65 1242
11999.69 1278
12000.72 1285
12001.76 1282
12002.79 1279
12003.83 1316
12004.86 1277
12005.90 1297
12006.93 1312
12007.97 1301
12009.00 1335
12010.04 1279
12011.07 1237
12012.11 1249
12013.14 1279
12014.18 1275
12015.21 1297
12016.25 1287
12017.28 1320
12018.32 1328
12019.35 1372
12020.39 1404
12021.43 1322
12022.46 1350
12023.50 1362
12024.53 1407
12025.57 1289
12026.60 1353
12027.64 1330
12028.68 1407
12029.71 1425
12030.75 1394
12031.78 1335
12032.82 1338
12033.86 1354
12034.89 1365
12035.93 1340
12036.97 1340
12038.00 1366
12039.04 1351
12040.07 1430
12041.11 1374
12042.15 1355
12043.18 1372
12044.22 1373
12045.26 1362
12046.29 1299
12047.33 1375
12048.37 1389
12049.40 1296
12050.44 1288
12051.48 1323
12052.52 1342
12053.55 1286
12054.59 1317
12055.63 1344
12056.66 1334
12057.70 1401
12058.74 1297
12059.78 1328
12060.81 1331
12061.85 1318
12062.89 1340
12063.92 1360
12064.96 1432
12066.00 1304
12067.04 1199
12068.07 1294
12069.11 1328
12070.15 1319
12071.19 1267
12072.23 1277
12073.26 1319
12074.30 1307
12075.34 1291
12076.38 1238
12077.42 1250
12078.45 1241
12079.49 1293
12080.53 1272
12081.57 1281
12082.61 1234
12083.64 1231
12084.68 1247
12085.72 1219
12086.76 1299
12087.80 1245
12088.84 1309
12089.88 1345
12090.91 1299
12091.95 1243
12092.99 1265
12094.03 1244
12095.07 1284
12096.11 1227
12097.15 1271
12098.19 1238
12099.22 1285
12100.26 1263
12101.30 1279
12102.34 1243
12103.38 1302
12104.42 1235
12105.46 1250
12106.50 1229
12107.54 1268
12108.58 1352
12109.62 1305
12110.66 1322
12111.70 1325
12112.74 1366
12113.77 1383
12114.81 1384
12115.85 1391
12116.89 1361
12117.93 1320
12118.97 1311
12120.01 1346
12121.05 1268
12122.09 1233
12123.13 1269
12124.17 1315
12125.21 1238
12126.25 1170
12127.29 1152
12128.33 1235
12129.37 1136
12130.41 1144
12131.45 1125
12132.50 1201
12133.54 1174
12134.58 1130
12135.62 1198
12136.66 1155
12137.70 1120
12138.74 1190
12139.78 1166
12140.82 1126
12141.86 1103
12142.90 1170
12143.94 1207
12144.98 1098
12146.02 1165
12147.07 1103
12148.11 1043
12149.15 1130
12150.19 1219
12151.23 1118
12152.27 1088
12153.31 1126
12154.35 1160
12155.40 1197
12156.44 1086
12157.48 1136
12158.52 1157
12159.56 1090
12160.60 1037
12161.64 992
12162.69 1095
12163.73 1115
12164.77 1029
12165.81 1077
12166.85 1130
12167.90 1148
12168.94 1105
12169.98 1048
12171.02 1092
12172.06 1057
12173.11 1086
12174.15 1098
12175.19 1117
12176.23 1114
12177.27 1103
12178.32 1114
12179.36 1138
12180.40 1062
12181.44 1097
12182.49 1037
12183.53 1121
12184.57 1118
12185.61 1067
12186.66 1028
12187.70 1040
12188.74 1088
12189.79 1071
12190.83 1053
12191.87 1105
12192.91 1132
12193.96 1160
12195.00 1066
12196.04 1061
12197.09 1050
12198.13 1056
12199.17 1089
12200.22 1040
12201.26 1047
12202.30 1052
12203.35 1056
12204.39 1080
12205.43 1052
12206.48 1101
12207.52 1055
12208.57 1100
12209.61 1087
12210.65 1032
12211.70 1018
12212.74 1042
12213.78 1079
12214.83 1082
12215.87 1107
12216.92 1069
12217.96 1069
12219.00 1084
12220.05 1120
12221.09 1018
12222.14 1056
12223.18 1037
12224.23 1105
12225.27 1111
12226.31 1053
12227.36 1022
12228.40 1024
12229.45 1066
12230.49 1060
12231.54 979
12232.58 1036
12233.63 1023
12234.67 1090
12235.72 1128
12236.76 1080
12237.81 1001
12238.85 1000
12239.90 1028
12240.94 1071
12241.99 1038
12243.03 1077
12244.08 1084
12245.12 1037
12246.17 1033
12247.21 1030
12248.26 1080
12249.30 1014
12250.35 994
12251.39 995
12252.44 989
12253.49 1029
12254.53 1032
12255.58 1028
12256.62 980
12257.67 1027
12258.71 1059
12259.76 1109
12260.81 1093
12261.85 1006
12262.90 1028
12263.94 1063
12264.99 1056
12266.04 1077
12267.08 1051
12268.13 1007
12269.17 1016
12270.22 952
12271.27 987
12272.31 1022
12273.36 1069
12274.41 1053
12275.45 971
12276.50 980
12277.55 967
12278.59 970
12279.64 1004
12280.69 1021
12281.73 949
12282.78 988
12283.83 1001
12284.87 1012
12285.92 1024
12286.97 1026
12288.01 927
12289.06 909
12290.11 998
12291.16 1064
12292.20 1020
12293.25 918
12294.30 1013
12295.35 1009
12296.39 990
12297.44 944
12298.49 943
12299.54 954
12300.58 974
12301.63 1016
12302.68 951
12303.73 965
12304.77 1033
12305.82 1005
12306.87 963
12307.92 924
12308.97 952
12310.01 909
12311.06 935
12312.11 900
12313.16 960
12314.21 1011
12315.25 946
12316.30 941
12317.35 961
12318.40 956
12319.45 1007
12320.50 985
12321.54 927
12322.59 972
12323.64 950
12324.69 942
12325.74 943
12326.79 942
12327.84 918
12328.89 966
12329.93 1002
12330.98 915
12332.03 863
12333.08 933
12334.13 938
12335.18 965
12336.23 965
12337.28 981
12338.33 983
12339.38 978
12340.43 913
12341.47 899
12342.52 990
12343.57 992
12344.62 988
12345.67 1036
12346.72 922
12347.77 928
12348.82 978
12349.87 970
12350.92 983
12351.97 894
12353.02 914
12354.07 928
12355.12 974
12356.17 921
12357.22 933
12358.27 927
12359.32 948
12360.37 942
12361.42 926
12362.47 942
12363.52 956
12364.57 992
12365.62 929
12366.67 943
12367.72 958
12368.77 949
12369.82 971
12370.87 929
12371.93 941
12372.98 916
12374.03 955
12375.08 964
12376.13 911
12377.18 931
12378.23 950
12379.28 884
12380.33 918
12381.38 902
12382.43 942
12383.49 946
12384.54 988
12385.59 1001
12386.64 962
12387.69 969
12388.74 972
12389.79 948
12390.84 923
12391.90 955
12392.95 995
12394.00 929
12395.05 907
12396.10 991
12397.15 951
12398.21 892
12399.26 991
12400.31 994
12401.36 932
12402.41 896
12403.47 955
12404.52 941
12405.57 932
12406.62 977
12407.67 944
12408.73 970
12409.78 886
12410.83 951
12411.88 970
12412.94 975
12413.99 1006
12415.04 1039
12416.09 941
12417.15 924
12418.20 1002
12419.25 972
12420.30 988
12421.36 927
12422.41 945
12423.46 968
12424.52 988
12425.57 982
12426.62 927
12427.67 996
12428.73 1014
12429.78 1018
12430.83 1006
12431.89 1026
12432.94 985
12433.99 951
12435.05 997
12436.10 979
12437.15 953
12438.21 992
12439.26 1011
12440.31 983
12441.37 992
12442.42 984
12443.47 968
12444.53 929
12445.58 994
12446.64 1021
12447.69 1034
12448.74 974
12449.80 1055
12450.85 1008
12451.91 970
12452.96 977
12454.01 1009
12455.07 1035
12456.12 990
12457.18 988
12458.23 973
12459.29 974
12460.34 943
12461.39 907
12462.45 934
12463.50 965
12464.56 960
12465.61 923
12466.67 951
12467.72 971
12468.78 1015
12469.83 1048
12470.89 1061
12471.94 988
12473.00 946
12474.05 949
12475.11 964
12476.16 992
12477.22 1004
12478.27 1020
12479.33 1015
12480.38 964
12481.44 986
12482.49 956
12483.55 963
12484.60 943
12485.66 1015
12486.71 987
12487.77 1025
12488.83 1066
12489.88 963
12490.94 1044
12491.99 1004
12493.05 1008
12494.10 1057
12495.16 1023
12496.22 1072
12497.27 1037
12498.33 1034
12499.38 1008
12500.44 1043
12501.50 1002
12502.55 1048
12503.61 1011
12504.67 986
12505.72 1035
12506.78 1083
12507.83 1090
12508.89 985
12509.95 1072
12511.00 1085
12512.06 1115
12513.12 1087
12514.17 1022
12515.23 1007
12516.29 1092
12517.34 1096
12518.40 1103
12519.46 1086
12520.52 1096
12521.57 1167
12522.63 1158
12523.69 1107
12524.74 1171
12525.80 1198
12526.86 1190
12527.92 1215
12528.97 1219
12530.03 1256
12531.09 1432
12532.15 1535
12533.20 1587
12534.26 1532
12535.32 1575
12536.38 1602
12537.43 1687
12538.49 1635
12539.55 1550
12540.61 1523
12541.66 1440
12542.72 1381
12543.78 1337
12544.84 1224
12545.90 1204
12546.95 1225
12548.01 1179
12549.07 1145
12550.13 1114
12551.19 1126
12552.25 1089
12553.30 1148
12554.36 1202
12555.42 1083
12556.48 1108
12557.54 1121
12558.60 1105
12559.65 1118
12560.71 1105
12561.77 1023
12562.83 1068
12563.89 1147
12564.95 1090
12566.01 1061
12567.07 1118
12568.13 1067
12569.18 1085
12570.24 1005
12571.30 1042
12572.36 1081
12573.42 1088
12574.48 1065
12575.54 1077
12576.60 1149
12577.66 1024
12578.72 1051
12579.78 1077
12580.84 1114
12581.90 1088
12582.96 1059
12584.02 1037
12585.07 1077
12586.13 1061
12587.19 996
12588.25 994
12589.31 1056
12590.37 1011
12591.43 1032
12592.49 1100
12593.55 1060
12594.61 1022
12595.67 1054
12596.73 1106
12597.79 1075
12598.86 1102
12599.92 1095
12600.98 1104
12602.04 1115
12603.10 1195
12604.16 1095
12605.22 1171
12606.28 1189
12607.34 1111
12608.40 1153
12609.46 1241
12610.52 1163
12611.58 1231
12612.64 1261
12613.70 1309
12614.76 1375
12615.83 1299
12616.89 1336
12617.95 1376
12619.01 1294
12620.07 1323
12621.13 1346
12622.19 1251
12623.25 1178
12624.32 1253
12625.38 1216
12626.44 1168
12627.50 1203
12628.56 1316
12629.62 1280
12630.68 1313
12631.75 1186
12632.81 1273
12633.87 1233
12634.93 1243
12635.99 1204
12637.05 1169
12638.12 1133
12639.18 1130
12640.24 1088
12641.30 1068
12642.36 1054
12643.43 1059
12644.49 1098
12645.55 1086
12646.61 1089
12647.68 1016
12648.74 1099
12649.80 1112
12650.86 1091
12651.93 1032
12652.99 1101
12654.05 1119
12655.11 1093
12656.18 1049
12657.24 1043
12658.30 1059
12659.36 1048
12660.43 1003
12661.49 990
12662.55 1082
12663.62 1067
12664.68 968
12665.74 964
12666.81 1026
12667.87 996
12668.93 1055
12670.00 995
12671.06 1015
12672.12 999
12673.19 1083
12674.25 1042
12675.31 1038
12676.38 1074
12677.44 1057
12678.50 1012
12679.57 985
12680.63 981
12681.69 960
12682.76 1022
12683.82 1048
12684.89 1029
12685.95 987
12687.01 1042
12688.08 1036
12689.14 1001
12690.21 1005
12691.27 1086
12692.33 1091
12693.40 1036
12694.46 1075
12695.53 1113
12696.59 1089
12697.66 1044
12698.72 1126
12699.79 1063
12700.85 1041
12701.91 1061
12702.98 1156
12704.04 1154
12705.11 1054
12706.17 1059
12707.24 1037
12708.30 1053
12709.37 1063
12710.43 1030
12711.50 999
12712.56 1058
12713.63 1015
12714.69 1036
12715.76 1037
12716.82 1051
12717.89 954
12718.95 956
12720.02 1031
12721.09 1057
12722.15 1028
12723.22 1017
12724.28 1029
12725.35 1009
12726.41 998
12727.48 1050
12728.54 1064
12729.61 1013
12730.68 1017
12731.74 981
12732.81 1028
12733.87 1106
12734.94 1044
12736.01 1071
12737.07 997
12738.14 993
12739.20 1013
12740.27 942
12741.34 965
12742.40 959
12743.47 937
12744.54 951
12745.60 988
12746.67 1015
12747.74 1015
12748.80 967
12749.87 1004
12750.94 1025
12752.00 998
12753.07 971
12754.14 992
12755.20 978
12756.27 956
12757.34 1012
12758.40 985
12759.47 929
12760.54 881
12761.60 910
12762.67 986
12763.74 997
12764.81 998
12765.87 931
12766.94 1006
12768.01 965
12769.08 958
12770.14 956
12771.21 912
12772.28 933
12773.35 998
12774.41 970
12775.48 958
12776.55 910
12777.62 923
12778.68 908
12779.75 962
12780.82 898
12781.89 911
12782.96 943
12784.02 881
12785.09 937
12786.16 873
12787.23 919
12788.30 945
12789.37 896
12790.43 987
12791.50 942
12792.57 922
12793.64 942
12794.71 939
12795.78 889
12796.84 899
12797.91 940
12798.98 914
12800.05 879
12801.12 884
12802.19 884
12803.26 926
12804.33 959
12805.40 891
12806.46 908
12807.53 946
12808.60 926
12809.67 915
12810.74 864
12811.81 910
12812.88 900
12813.95 830
12815.02 911
12816.09 872
12817.16 903
12818.23 915
12819.30 884
12820.37 850
12821.44 868
12822.50 874
12823.57 840
12824.64 855
12825.71 831
12826.78 887
12827.85 865
12828.92 910
12829.99 887
12831.06 868
12832.13 904
12833.20 913
12834.27 826
12835.34 889
12836.41 871
12837.49 859
12838.56 868
12839.63 927
12840.70 839
12841.77 856
12842.84 846
12843.91 821
12844.98 796
12846.05 853
12847.12 860
12848.19 858
12849.26 925
12850.33 872
12851.40 884
12852.47 842
12853.55 840
12854.62 817
12855.69 837
12856.76 869
12857.83 912
12858.90 908
12859.97 810
12861.04 857
12862.11 870
12863.19 798
12864.26 801
12865.33 869
12866.40 792
12867.47 807
12868.54 804
12869.62 858
12870.69 818
12871.76 853
12872.83 875
12873.90 787
12874.97 835
12876.05 813
12877.12 777
12878.19 804
12879.26 798
12880.33 858
12881.41 788
12882.48 825
12883.55 824
12884.62 895
12885.70 836
12886.77 825
12887.84 836
12888.91 812
12889.98 793
12891.06 839
12892.13 815
12893.20 816
12894.28 853
12895.35 818
12896.42 781
12897.49 790
12898.57 865
12899.64 837
12900.71 782
12901.79 807
12902.86 806
12903.93 835
12905.00 818
12906.08 810
12907.15 814
12908.22 842
12909.30 845
12910.37 766
12911.44 823
12912.52 834
12913.59 798
12914.66 820
12915.74 799
12916.81 792
12917.89 873
12918.96 801
12920.03 796
12921.11 738
12922.18 756
12923.25 844
12924.33 843
12925.40 838
12926.48 842
12927.55 846
12928.62 821
12929.70 855
12930.77 779
12931.85 828
12932.92 808
12934.00 859
12935.07 862
12936.14 762
12937.22 831
12938.29 822
12939.37 808
12940.44 790
12941.52 769
12942.59 783
12943.67 796
12944.74 784
12945.82 841
12946.89 845
12947.97 818
12949.04 859
12950.12 861
12951.19 827
12952.27 818
12953.34 808
12954.42 836
12955.49 839
12956.57 831
12957.64 825
12958.72 880
12959.79 819
12960.87 797
12961.94 798
12963.02 823
12964.10 817
12965.17 795
12966.25 808
12967.32 805
12968.40 745
12969.47 835
12970.55 789
12971.63 832
12972.70 788
12973.78 839
12974.85 841
12975.93 869
12977.01 802
12978.08 809
12979.16 838
12980.23 779
12981.31 737
12982.39 742
12983.46 815
12984.54 818
12985.62 850
12986.69 854
12987.77 831
12988.85 816
12989.92 806
12991.00 806
12992.08 877
12993.15 723
12994.23 745
12995.31 780
12996.38 850
12997.46 838
12998.54 828
12999.61 843
13000.69 803
13001.77 809
13002.85 762
13003.92 793
13005.00 766
13006.08 780
13007.16 761
13008.23 789
13009.31 756
13010.39 812
13011.47 768
13012.54 808
13013.62 793
13014.70 790
13015.78 804
13016.85 770
13017.93 802
13019.01 770
13020.09 801
13021.17 837
13022.24 769
13023.32 803
13024.40 842
13025.48 836
13026.56 811
13027.63 837
13028.71 823
13029.79 798
13030.87 784
13031.95 845
13033.03 773
13034.10 809
13035.18 813
13036.26 831
13037.34 822
13038.42 800
13039.50 843
13040.58 808
13041.66 777
13042.73 849
13043.81 886
13044.89 765
13045.97 797
13047.05 795
13048.13 773
13049.21 778
13050.29 785
13051.37 810
13052.45 808
13053.53 830
13054.60 847
13055.68 842
13056.76 794
13057.84 833
13058.92 839
13060.00 914
13061.08 812
13062.16 811
13063.24 822
13064.32 902
13065.40 886
13066.48 853
13067.56 849
13068.64 814
13069.72 825
13070.80 820
13071.88 778
13072.96 814
13074.04 799
13075.12 952
13076.20 835
13077.28 830
13078.36 810
13079.44 810
13080.52 823
13081.60 815
13082.68 785
13083.76 802
13084.84 772
13085.93 821
13087.01 842
13088.09 825
13089.17 823
13090.25 808
13091.33 717
13092.41 762
13093.49 828
13094.57 772
13095.65 784
13096.73 788
13097.82 770
13098.90 831
13099.98 838
13101.06 869
13102.14 804
13103.22 760
13104.30 856
13105.38 865
13106.47 878
13107.55 807
13108.63 808
13109.71 815
13110.79 798
13111.87 806
13112.96 855
13114.04 880
13115.12 845
13116.20 838
13117.28 800
13118.37 782
13119.45 807
13120.53 889
13121.61 833
13122.69 748
13123.78 804
13124.86 842
13125.94 834
13127.02 805
13128.11 807
13129.19 843
13130.27 796
13131.35 779
13132.44 795
13133.52 822
13134.60 839
13135.68 832
13136.77 759
13137.85 812
13138.93 829
13140.01 794
13141.10 815
13142.18 817
13143.26 802
13144.35 773
13145.43 798
13146.51 825
13147.60 832
13148.68 826
13149.76 815
13150.85 735
13151.93 734
13153.01 823
13154.10 831
13155.18 805
13156.26 785
13157.35 851
13158.43 862
13159.51 799
13160.60 800
13161.68 855
13162.77 803
13163.85 843
13164.93 873
13166.02 814
13167.10 804
13168.19 731
13169.27 732
13170.35 817
13171.44 858
13172.52 780
13173.61 791
13174.69 831
13175.78 831
13176.86 781
13177.94 810
13179.03 799
13180.11 741
13181.20 782
13182.28 824
13183.37 796
13184.45 786
13185.54 805
13186.62 784
13187.71 790
13188.79 752
13189.88 764
13190.96 798
13192.05 796
13193.13 845
13194.22 763
13195.30 852
13196.39 858
13197.47 822
13198.56 833
13199.64 841
13200.73 821
13201.81 770
13202.90 774
13203.98 822
13205.07 784
13206.16 823
13207.24 839
13208.33 896
13209.41 809
13210.50 792
13211.58 935
13212.67 876
13213.76 840
13214.84 801
13215.93 811
13217.01 764
13218.10 834
13219.19 830
13220.27 808
13221.36 798
13222.45 844
13223.53 853
13224.62 874
13225.70 749
13226.79 818
13227.88 846
13228.96 790
13230.05 800
13231.14 869
13232.22 802
13233.31 759
13234.40 820
13235.48 801
13236.57 887
13237.66 817
13238.74 808
13239.83 794
13240.92 865
13242.01 914
13243.09 848
13244.18 872
13245.27 828
13246.35 843
13247.44 880
13248.53 861
13249.62 807
13250.70 807
13251.79 830
13252.88 833
13253.97 807
13255.05 840
13256.14 875
13257.23 833
13258.32 830
13259.41 824
13260.49 879
13261.58 844
13262.67 858
13263.76 850
13264.85 907
13265.93 868
13267.02 852
13268.11 852
13269.20 869
13270.29 812
13271.37 798
13272.46 798
13273.55 837
13274.64 817
13275.73 814
13276.82 842
13277.91 887
13278.99 854
13280.08 822
13281.17 848
13282.26 817
13283.35 847
13284.44 904
13285.53 869
13286.62 834
13287.70 848
13288.79 854
13289.88 858
13290.97 919
13292.06 904
13293.15 862
13294.24 861
13295.33 938
13296.42 891
13297.51 879
13298.60 849
13299.69 846
13300.78 915
13301.87 897
13302.95 829
13304.04 907
13305.13 872
13306.22 910
13307.31 917
13308.40 904
13309.49 893
13310.58 851
13311.67 909
13312.76 999
13313.85 913
13314.94 892
13316.03 921
13317.12 931
13318.21 922
13319.30 915
13320.39 943
13321.48 952
13322.58 896
13323.67 874
13324.76 854
13325.85 897
13326.94 950
13328.03 921
13329.12 916
13330.21 930
13331.30 913
13332.39 942
13333.48 945
13334.57 932
13335.66 929
13336.75 917
13337.85 903
13338.94 933
13340.03 812
13341.12 833
13342.21 879
13343.30 933
13344.39 936
13345.48 931
13346.58 967
13347.67 856
13348.76 883
13349.85 889
13350.94 907
13352.03 925
13353.12 940
13354.22 932
13355.31 911
13356.40 899
13357.49 959
13358.58 923
13359.68 958
13360.77 890
13361.86 984
13362.95 956
13364.04 931
13365.14 919
13366.23 918
13367.32 947
13368.41 924
13369.51 962
13370.60 961
13371.69 973
13372.78 929
13373.87 972
13374.97 988
13376.06 942
13377.15 911
13378.25 923
13379.34 892
13380.43 969
13381.52 987
13382.62 954
13383.71 972
13384.80 969
13385.90 981
13386.99 915
13388.08 869
13389.17 940
13390.27 935
13391.36 905
13392.45 921
13393.55 932
13394.64 879
13395.73 870
13396.83 901
13397.92 837
13399.02 888
13400.11 892
13401.20 894
13402.30 881
13403.39 943
13404.48 919
13405.58 864
13406.67 887
13407.77 909
13408.86 929
13409.95 953
13411.05 913
13412.14 910
13413.24 888
13414.33 883
13415.42 928
13416.52 862
13417.61 892
13418.71 892
13419.80 953
13420.90 935
13421.99 876
13423.08 874
13424.18 900
13425.27 906
13426.37 893
13427.46 928
13428.56 889
13429.65 913
13430.75 943
13431.84 959
13432.94 947
13434.03 843
13435.13 871
13436.22 926
13437.32 923
13438.41 915
13439.51 868
13440.60 924
13441.70 932
13442.79 919
13443.89 926
13444.98 890
13446.08 940
13447.18 933
13448.27 887
13449.37 918
13450.46 926
13451.56 932
13452.65 886
13453.75 946
13454.85 965
13455.94 894
13457.04 909
13458.13 905
13459.23 950
13460.33 939
13461.42 884
13462.52 979
13463.61 957
13464.71 1007
13465.81 982
13466.90 969
13468.00 967
13469.10 976
13470.19 961
13471.29 965
13472.38 937
13473.48 945
13474.58 983
13475.67 933
13476.77 931
13477.87 981
13478.96 1051
13480.06 952
13481.16 929
13482.26 942
13483.35 1000
13484.45 1000
13485.55 980
13486.64 954
13487.74 972
13488.84 962
13489.94 1009
13491.03 1062
13492.13 980
13493.23 943
13494.32 945
13495.42 1068
13496.52 995
13497.62 982
13498.72 981
13499.81 1010
13500.91 988
13502.01 991
13503.11 978
13504.20 999
13505.30 1012
13506.40 983
13507.50 1037
13508.60 1042
13509.69 1071
13510.79 1072
13511.89 1032
13512.99 1096
13514.09 1082
13515.18 1039
13516.28 1082
13517.38 1098
13518.48 1120
13519.58 1076
13520.68 1034
13521.78 1045
13522.87 1043
13523.97 1117
13525.07 966
13526.17 971
13527.27 899
13528.37 949
13529.47 948
13530.57 969
13531.66 965
13532.76 954
13533.86 915
13534.96 970
13536.06 999
13537.16 963
13538.26 953
13539.36 966
13540.46 869
13541.56 898
13542.66 936
13543.76 964
13544.86 956
13545.96 883
13547.05 876
13548.15 893
13549.25 878
13550.35 893
13551.45 911
13552.55 878
13553.65 862
13554.75 883
13555.85 915
13556.95 921
13558.05 914
13559.15 834
13560.25 884
13561.35 878
13562.45 877
13563.55 908
13564.65 889
13565.75 929
13566.85 851
13567.96 914
13569.06 917
13570.16 925
13571.26 926
13572.36 916
13573.46 861
13574.56 895
13575.66 893
13576.76 892
13577.86 903
13578.96 883
13580.06 909
13581.16 866
13582.27 878
13583.37 901
13584.47 885
13585.57 907
13586.67 927
13587.77 912
13588.87 915
13589.97 884
13591.08 933
13592.18 971
13593.28 961
13594.38 928
13595.48 907
13596.58 936
13597.68 907
13598.79 860
13599.89 928
13600.99 956
13602.09 916
13603.19 946
13604.30 943
13605.40 889
13606.50 951
13607.60 917
13608.70 939
13609.81 902
13610.91 895
13612.01 901
13613.11 922
13614.21 960
13615.32 927
13616.42 929
13617.52 913
13618.62 913
13619.73 934
13620.83 961
13621.93 1008
13623.03 938
13624.14 929
13625.24 932
13626.34 1019
13627.45 958
13628.55 1027
13629.65 980
13630.75 908
13631.86 988
13632.96 947
13634.06 939
13635.17 959
13636.27 924
13637.37 920
13638.48 862
13639.58 859
13640.68 938
13641.79 916
13642.89 925
13643.99 911
13645.10 918
13646.20 927
13647.30 919
13648.41 907
13649.51 924
13650.62 972
13651.72 947
13652.82 938
13653.93 925
13655.03 1064
13656.14 990
13657.24 970
13658.34 891
13659.45 854
13660.55 896
13661.66 948
13662.76 905
13663.87 855
13664.97 855
13666.07 961
13667.18 975
13668.28 960
13669.39 948
13670.49 956
13671.60 939
13672.70 884
13673.81 951
13674.91 916
13676.02 983
13677.12 987
13678.23 906
13679.33 915
13680.44 908
13681.54 961
13682.65 935
13683.75 1020
13684.86 975
13685.96 945
13687.07 953
13688.17 1012
13689.28 1006
13690.38 962
13691.49 931
13692.59 974
13693.70 980
13694.80 947
13695.91 976
13697.02 960
13698.12 940
13699.23 957
13700.33 921
13701.44 959
13702.55 1001
13703.65 973
13704.76 983
13705.86 978
13706.97 1006
13708.08 907
13709.18 930
13710.29 984
13711.39 1041
13712.50 1011
13713.61 976
13714.71 1014
13715.82 1028
13716.93 1066
13718.03 1077
13719.14 994
13720.25 1027
13721.35 1021
13722.46 977
13723.57 994
13724.67 920
13725.78 989
13726.89 961
13727.99 1025
13729.10 1012
13730.21 1035
13731.31 1087
13732.42 1094
13733.53 1043
13734.64 983
13735.74 1036
13736.85 1072
13737.96 1059
13739.07 1055
13740.17 1104
13741.28 1120
13742.39 1092
13743.50 1067
13744.60 1124
13745.71 1142
13746.82 1111
13747.93 1107
13749.03 1130
13750.14 1151
13751.25 1072
13752.36 1108
13753.47 1133
13754.57 1141
13755.68 1157
13756.79 1094
13757.90 1126
13759.01 1134
13760.11 1139
13761.22 1186
13762.33 1142
13763.44 1137
13764.55 1197
13765.66 1151
13766.76 1102
13767.87 1122
13768.98 1248
13770.09 1264
13771.20 1291
13772.31 1261
13773.42 1309
13774.53 1269
13775.63 1218
13776.74 1256
13777.85 1354
13778.96 1369
13780.07 1418
13781.18 1357
13782.29 1436
13783.40 1408
13784.51 1524
13785.62 1576
13786.73 1537
13787.83 1606
13788.94 1598
13790.05 1517
13791.16 1470
13792.27 1437
13793.38 1368
13794.49 1372
13795.60 1308
13796.71 1270
13797.82 1261
13798.93 1199
13800.04 1210
13801.15 1257
13802.26 1127
13803.37 1130
13804.48 1080
13805.59 1137
13806.70 1115
13807.81 1078
13808.92 1046
13810.03 1042
13811.14 1054
13812.25 1036
13813.36 1068
13814.47 1081
13815.58 1082
13816.69 1034
13817.80 1069
13818.91 1079
13820.03 1130
13821.14 1087
13822.25 1009
13823.36 1046
13824.47 978
13825.58 1027
13826.69 1017
13827.80 1034
13828.91 1038
13830.02 1037
13831.13 1059
13832.25 1037
13833.36 1062
13834.47 1060
13835.58 1056
13836.69 1041
13837.80 998
13838.91 1002
13840.02 1041
13841.14 1022
13842.25 966
13843.36 1006
13844.47 1014
13845.58 998
13846.69 981
13847.81 1000
13848.92 1110
13850.03 1028
13851.14 986
13852.25 1001
13853.37 1047
13854.48 1009
13855.59 999
13856.70 975
13857.81 954
13858.93 1015
13860.04 1064
13861.15 1072
13862.26 1014
13863.38 1006
13864.49 1042
13865.60 1127
13866.71 1070
13867.83 1108
13868.94 1052
13870.05 1095
13871.16 1069
13872.28 1084
13873.39 1125
13874.50 1048
13875.61 1034
13876.73 1083
13877.84 1027
13878.95 1008
13880.07 1095
13881.18 1114
13882.29 1078
13883.41 1062
13884.52 1034
13885.63 1073
13886.75 1094
13887.86 1051
13888.97 1073
13890.09 1107
13891.20 1078
13892.31 1085
13893.43 1044
13894.54 995
13895.65 1072
13896.77 1104
13897.88 1079
13899.00 1088
13900.11 1136
13901.22 1109
13902.34 1158
13903.45 1063
13904.57 1066
13905.68 1101
13906.79 1154
13907.91 1196
13909.02 1180
13910.14 1179
13911.25 1105
13912.37 1144
13913.48 1160
13914.59 1117
13915.71 1042
13916.82 1006
13917.94 1019
13919.05 1085
13920.17 1080
13921.28 965
13922.40 939
13923.51 1020
13924.63 1058
13925.74 1012
13926.86 1032
13927.97 1030
13929.09 1005
13930.20 996
13931.32 1010
13932.43 928
13933.55 936
13934.66 960
13935.78 1005
13936.89 1046
13938.01 1092
13939.12 1051
13940.24 1066
13941.35 924
13942.47 951
13943.59 950
13944.70 967
13945.82 987
13946.93 951
13948.05 927
13949.16 984
13950.28 1017
13951.40 1061
13952.51 991
13953.63 1050
13954.74 986
13955.86 988
13956.98 982
13958.09 988
13959.21 924
13960.33 952
13961.44 956
13962.56 965
13963.67 948
13964.79 959
13965.91 942
13967.02 890
13968.14 955
13969.26 980
13970.37 922
13971.49 936
13972.61 907
13973.72 946
13974.84 1003
13975.96 972
13977.08 969
13978.19 979
13979.31 957
13980.43 1027
13981.54 990
13982.66 1006
13983.78 957
13984.90 992
13986.01 991
13987.13 940
13988.25 939
13989.37 935
13990.48 928
13991.60 893
13992.72 896
13993.84 953
13994.95 961
13996.07 900
13997.19 892
13998.31 934
13999.42 921
14000.54 960
14001.66 883
14002.78 908
14003.90 947
14005.01 947
14006.13 931
14007.25 931
14008.37 954
14009.49 929
14010.61 902
14011.72 902
14012.84 936
14013.96 922
14015.08 948
14016.20 1022
14017.32 992
14018.43 931
14019.55 988
14020.67 962
14021.79 975
14022.91 921
14024.03 910
14025.15 930
14026.27 914
14027.39 931
14028.50 879
14029.62 883
14030.74 888
14031.86 933
14032.98 907
14034.10 925
14035.22 894
14036.34 907
14037.46 928
14038.58 949
14039.70 941
14040.82 969
14041.94 903
14043.06 827
14044.18 939
14045.30 942
14046.41 887
14047.53 921
14048.65 948
14049.77 954
14050.89 948
14052.01 983
14053.13 946
14054.25 912
14055.37 956
14056.49 961
14057.61 926
14058.74 979
14059.86 966
14060.98 961
14062.10 947
14063.22 984
14064.34 957
14065.46 989
14066.58 976
14067.70 964
14068.82 933
14069.94 964
14071.06 967
14072.18 1011
14073.30 955
14074.42 994
14075.54 1014
14076.66 1009
14077.79 995
14078.91 1000
14080.03 978
14081.15 982
14082.27 1053
14083.39 985
14084.51 1059
14085.63 1013
14086.76 1074
14087.88 1077
14089.00 1086
14090.12 1049
14091.24 1044
14092.36 998
14093.48 1046
14094.61 1052
14095.73 1065
14096.85 1042
14097.97 1047
14099.09 1080
14100.22 1076
14101.34 1101
14102.46 1062
14103.58 1118
14104.70 1073
14105.83 1067
14106.95 1126
14108.07 1205
14109.19 1165
14110.31 1195
14111.44 1274
14112.56 1229
14113.68 1227
14114.80 1141
14115.93 1138
14117.05 1165
14118.17 1187
14119.29 1112
14120.42 1080
14121.54 1042
14122.66 1059
14123.79 990
14124.91 970
14126.03 981
14127.15 975
14128.28 1017
14129.40 1000
14130.52 981
14131.65 943
14132.77 917
14133.89 948
14135.02 931
14136.14 921
14137.26 932
14138.39 920
14139.51 926
14140.63 914
14141.76 864
14142.88 914
14144.00 922
14145.13 885
14146.25 854
14147.38 893
14148.50 948
14149.62 939
14150.75 880
14151.87 860
14152.99 874
14154.12 905
14155.24 870
14156.37 854
14157.49 837
14158.62 862
14159.74 894
14160.86 814
14161.99 873
14163.11 837
14164.24 797
14165.36 879
14166.49 851
14167.61 849
14168.74 874
14169.86 899
14170.99 875
14172.11 841
14173.23 838
14174.36 839
14175.48 881
14176.61 799
14177.73 848
14178.86 854
14179.98 837
14181.11 834
14182.23 853
14183.36 846
14184.49 817
14185.61 833
14186.74 857
14187.86 840
14188.99 804
14190.11 761
14191.24 822
14192.36 872
14193.49 813
14194.61 793
14195.74 856
14196.87 856
14197.99 788
14199.12 804
14200.24 851
14201.37 820
14202.50 799
14203.62 853
14204.75 873
14205.87 812
14207.00 784
14208.13 804
14209.25 781
14210.38 810
14211.50 773
14212.63 796
14213.76 772
14214.88 827
14216.01 818
14217.14 809
14218.26 796
14219.39 785
14220.52 803
14221.64 773
14222.77 767
14223.90 834
14225.02 858
14226.15 813
14227.28 763
14228.41 786
14229.53 807
14230.66 786
14231.79 812
14232.91 843
14234.04 807
14235.17 811
14236.30 768
14237.42 832
14238.55 763
14239.68 746
14240.81 791
14241.93 784
14243.06 785
14244.19 796
14245.32 786
14246.44 736
14247.57 789
14248.70 765
14249.83 724
14250.95 782
14252.08 818
14253.21 738
14254.34 788
14255.47 780
14256.59 728
14257.72 774
14258.85 764
14259.98 832
14261.11 804
14262.24 744
14263.36 771
14264.49 757
14265.62 742
14266.75 756
14267.88 806
14269.01 766
14270.14 701
14271.26 747
14272.39 788
14273.52 764
14274.65 734
14275.78 752
14276.91 736
14278.04 743
14279.17 706
14280.30 793
14281.42 721
14282.55 744
14283.68 745
14284.81 736
14285.94 746
14287.07 726
14288.20 723
14289.33 727
14290.46 703
14291.59 736
14292.72 688
14293.85 760
14294.98 696
14296.11 763
14297.24 697
14298.37 709
14299.50 727
14300.63 700
14301.76 716
14302.89 723
14304.02 732
14305.15 720
14306.28 738
14307.41 759
14308.54 684
14309.67 674
14310.80 738
14311.93 718
14313.06 719
14314.19 744
14315.32 742
14316.45 751
14317.58 749
14318.71 753
14319.84 689
14320.97 727
14322.10 723
14323.23 735
14324.36 695
14325.49 704
14326.63 731
14327.76 676
14328.89 677
14330.02 675
14331.15 678
14332.28 665
14333.41 727
14334.54 694
14335.67 777
14336.81 665
14337.94 664
14339.07 720
14340.20 729
14341.33 744
14342.46 722
14343.59 726
14344.73 718
14345.86 715
14346.99 743
14348.12 720
14349.25 726
14350.38 705
14351.52 754
14352.65 779
14353.78 756
14354.91 702
14356.04 689
14357.18 660
14358.31 628
14359.44 695
14360.57 686
14361.71 707
14362.84 672
14363.97 697
14365.10 700
14366.24 670
14367.37 706
14368.50 657
14369.63 689
14370.77 713
14371.90 680
14373.03 679
14374.16 652
14375.30 659
14376.43 681
14377.56 698
14378.70 650
14379.83 674
14380.96 699
14382.09 697
14383.23 644
14384.36 640
14385.49 670
14386.63 649
14387.76 650
14388.89 679
14390.03 639
14391.16 662
14392.29 662
14393.43 671
14394.56 657
14395.70 692
14396.83 633
14397.96 681
14399.10 640
14400.23 643
14401.36 682
14402.50 685
14403.63 662
14404.77 690
14405.90 704
14407.03 638
14408.17 677
14409.30 691
14410.44 673
14411.57 633
14412.71 620
14413.84 593
14414.97 606
14416.11 652
14417.24 645
14418.38 654
14419.51 645
14420.65 656
14421.78 653
14422.92 630
14424.05 628
14425.19 637
14426.32 664
14427.46 713
14428.59 671
14429.73 656
14430.86 591
14432.00 592
14433.13 664
14434.27 638
14435.40 622
14436.54 646
14437.67 644
14438.81 651
14439.94 704
14441.08 661
14442.21 673
14443.35 698
14444.48 704
14445.62 694
14446.76 626
14447.89 616
14449.03 713
14450.16 682
14451.30 662
14452.43 610
14453.57 630
14454.71 644
14455.84 658
14456.98 634
14458.11 685
14459.25 670
14460.39 642
14461.52 667
14462.66 628
14463.80 652
14464.93 598
14466.07 639
14467.20 706
14468.34 647
14469.48 726
14470.61 722
14471.75 678
14472.89 616
14474.02 622
14475.16 651
14476.30 664
14477.43 634
14478.57 666
14479.71 710
14480.85 654
14481.98 660
14483.12 582
14484.26 576
14485.39 621
14486.53 644
14487.67 654
14488.81 638
14489.94 650
14491.08 653
14492.22 675
14493.36 607
14494.49 632
14495.63 679
14496.77 631
14497.91 652
14499.04 589
14500.18 652
14501.32 655
14502.46 643
14503.59 640
14504.73 688
14505.87 710
14507.01 691
14508.15 666
14509.28 631
14510.42 646
14511.56 616
14512.70 645
14513.84 636
14514.98 635
14516.11 683
14517.25 656
14518.39 684
14519.53 716
14520.67 653
14521.81 637
14522.95 681
14524.08 671
14525.22 689
14526.36 654
14527.50 661
14528.64 662
14529.78 631
14530.92 649
14532.06 664
14533.20 688
14534.33 644
14535.47 654
14536.61 625
14537.75 619
14538.89 608
14540.03 663
14541.17 669
14542.31 659
14543.45 635
14544.59 645
14545.73 665
14546.87 677
14548.01 662
14549.15 653
14550.29 634
14551.43 657
14552.57 615
14553.71 602
14554.85 637
14555.99 643
14557.13 584
14558.27 591
14559.41 628
14560.55 694
14561.69 685
14562.83 638
14563.97 624
14565.11 584
14566.25 661
14567.39 649
14568.53 647
14569.67 623
14570.81 643
14571.95 638
14573.09 631
14574.23 598
14575.37 608
14576.51 610
14577.65 633
14578.79 664
14579.94 644
14581.08 633
14582.22 630
14583.36 599
14584.50 581
14585.64 621
14586.78 622
14587.92 624
14589.06 618
14590.21 628
14591.35 602
14592.49 654
14593.63 641
14594.77 626
14595.91 600
14597.05 593
14598.20 686
14599.34 647
14600.48 593
14601.62 590
14602.76 640
14603.90 648
14605.05 632
14606.19 627
14607.33 666
14608.47 662
14609.61 671
14610.76 632
14611.90 629
14613.04 642
14614.18 628
14615.32 622
14616.47 579
14617.61 605
14618.75 627
14619.89 626
14621.04 636
14622.18 669
14623.32 626
14624.46 671
14625.61 691
14626.75 706
14627.89 680
14629.04 656
14630.18 702
14631.32 677
14632.46 677
14633.61 651
14634.75 690
14635.89 661
14637.04 602
14638.18 639
14639.32 651
14640.47 694
14641.61 651
14642.75 685
14643.90 665
14645.04 630
14646.18 676
14647.33 662
14648.47 632
14649.61 615
14650.76 671
14651.90 708
14653.05 710
14654.19 688
14655.33 652
14656.48 624
14657.62 633
14658.76 684
14659.91 707
14661.05 677
14662.20 615
14663.34 648
14664.49 621
14665.63 597
14666.77 619
14667.92 609
14669.06 633
14670.21 579
14671.35 580
14672.50 625
14673.64 650
14674.79 582
14675.93 613
14677.07 580
14678.22 657
14679.36 603
14680.51 587
14681.65 614
14682.80 644
14683.94 663
14685.09 648
14686.23 616
14687.38 556
14688.52 637
14689.67 647
14690.81 611
14691.96 582
14693.10 592
14694.25 615
14695.40 586
14696.54 599
14697.69 607
14698.83 567
14699.98 613
14701.12 606
14702.27 578
14703.41 557
14704.56 591
14705.71 601
14706.85 559
14708.00 581
14709.14 562
14710.29 639
14711.44 589
14712.58 561
14713.73 589
14714.87 556
14716.02 601
14717.17 548
14718.31 611
14719.46 586
14720.61 627
14721.75 636
14722.90 650
14724.05 556
14725.19 635
14726.34 571
14727.49 577
14728.63 552
14729.78 543
14730.93 559
14732.07 552
14733.22 573
14734.37 591
14735.51 573
14736.66 551
14737.81 609
14738.95 608
14740.10 539
14741.25 569
14742.40 539
14743.54 548
14744.69 588
14745.84 518
14746.99 545
14748.13 599
14749.28 572
14750.43 556
14751.58 557
14752.72 548
14753.87 563
14755.02 584
14756.17 557
14757.31 531
14758.46 559
14759.61 584
14760.76 517
14761.91 543
14763.05 571
14764.20 545
14765.35 577
14766.50 598
14767.65 620
14768.80 601
14769.94 574
14771.09 561
14772.24 575
14773.39 569
14774.54 575
14775.69 574
14776.83 546
14777.98 576
14779.13 582
14780.28 582
14781.43 560
14782.58 559
14783.73 583
14784.88 551
14786.03 522
14787.17 549
14788.32 536
14789.47 563
14790.62 564
14791.77 524
14792.92 541
14794.07 571
14795.22 591
14796.37 609
14797.52 510
14798.67 517
14799.82 545
14800.97 587
14802.12 588
14803.26 537
14804.41 562
14805.56 565
14806.71 516
14807.86 522
14809.01 552
14810.16 535
14811.31 536
14812.46 575
14813.61 535
14814.76 547
14815.91 517
14817.06 537
14818.21 525
14819.36 553
14820.51 533
14821.66 549
14822.82 513
14823.97 550
14825.12 559
14826.27 538
14827.42 541
14828.57 514
14829.72 512
14830.87 534
14832.02 566
14833.17 508
14834.32 508
14835.47 523
14836.62 525
14837.77 476
14838.93 497
14840.08 539
14841.23 555
14842.38 545
14843.53 527
14844.68 507
14845.83 503
14846.98 562
14848.14 562
14849.29 499
14850.44 501
14851.59 553
14852.74 533
14853.89 591
14855.04 541
14856.20 546
14857.35 539
14858.50 554
14859.65 565
14860.80 525
14861.96 570
14863.11 512
14864.26 526
14865.41 559
14866.56 500
14867.72 498
14868.87 532
14870.02 509
14871.17 523
14872.32 517
14873.48 524
14874.63 477
14875.78 486
14876.93 516
14878.09 585
14879.24 534
14880.39 580
14881.54 548
14882.70 538
14883.85 542
14885.00 514
14886.16 564
14887.31 510
14888.46 519
14889.61 515
14890.77 512
14891.92 549
14893.07 559
14894.23 510
14895.38 541
14896.53 498
14897.69 526
14898.84 534
14899.99 515
14901.15 534
14902.30 489
14903.45 519
14904.61 513
14905.76 593
14906.91 535
14908.07 562
14909.22 528
14910.38 510
14911.53 520
14912.68 586
14913.84 545
14914.99 515
14916.15 465
14917.30 519
14918.45 527
14919.61 545
14920.76 523
14921.92 484
14923.07 486
14924.22 495
14925.38 539
14926.53 512
14927.69 522
14928.84 519
14930.00 517
14931.15 556
14932.31 505
14933.46 494
14934.62 501
14935.77 526
14936.93 621
14938.08 517
14939.24 480
14940.39 544
14941.55 539
14942.70 542
14943.86 541
14945.01 547
14946.17 525
14947.32 531
14948.48 496
14949.63 528
14950.79 504
14951.94 476
14953.10 482
14954.25 500
14955.41 550
14956.56 564
14957.72 507
14958.88 515
14960.03 514
14961.19 475
14962.34 514
14963.50 486
14964.65 516
14965.81 529
14966.97 529
14968.12 465
14969.28 493
14970.43 525
14971.59 530
14972.75 511
14973.90 514
14975.06 520
14976.22 494
14977.37 542
14978.53 506
14979.69 550
14980.84 561
14982.00 530
14983.16 519
14984.31 522
14985.47 499
14986.63 506
14987.78 485
14988.94 507
14990.10 511
14991.25 504
14992.41 544
14993.57 522
14994.72 517
14995.88 485
14997.04 531
14998.20 541
14999.35 526
15000.51 478
15001.67 511
15002.82 519
15003.98 514
15005.14 546
15006.30 567
15007.45 536
15008.61 572
15009.77 550
15010.93 502
15012.09 495
15013.24 510
15014.40 536
15015.56 543
15016.72 530
15017.87 531
15019.03 527
15020.19 486
15021.35 549
15022.51 528
15023.67 555
15024.82 558
15025.98 534
15027.14 523
15028.30 521
15029.46 534
15030.62 554
15031.77 509
15032.93 481
15034.09 562
15035.25 491
15036.41 537
15037.57 546
15038.73 547
15039.88 506
15041.04 517
15042.20 548
15043.36 525
15044.52 534
15045.68 535
15046.84 512
15048.00 510
15049.16 497
15050.32 438
15051.47 519
15052.63 459
15053.79 494
15054.95 461
15056.11 475
15057.27 454
15058.43 486
15059.59 504
15060.75 556
15061.91 545
15063.07 510
15064.23 516
15065.39 515
15066.55 541
15067.71 481
15068.87 514
15070.03 527
15071.19 537
15072.35 523
15073.51 493
15074.67 530
15075.83 562
15076.99 504
15078.15 528
15079.31 555
15080.47 505
15081.63 496
15082.79 503
15083.95 529
15085.11 502
15086.27 514
15087.43 506
15088.59 559
15089.76 546
15090.92 509
15092.08 466
15093.24 565
15094.40 556
15095.56 529
15096.72 495
15097.88 510
15099.04 518
15100.20 493
15101.37 516
15102.53 477
15103.69 532
15104.85 486
15106.01 501
15107.17 480
15108.33 554
15109.50 542
15110.66 489
15111.82 516
15112.98 507
15114.14 529
15115.30 538
15116.47 526
15117.63 551
15118.79 527
15119.95 529
15121.11 491
15122.27 535
15123.44 552
15124.60 533
15125.76 529
15126.92 472
15128.09 425
15129.25 475
15130.41 550
15131.57 472
15132.73 486
15133.90 529
15135.06 495
15136.22 487
15137.38 471
15138.55 466
15139.71 473
15140.87 473
15142.04 491
15143.20 549
15144.36 520
15145.52 526
15146.69 490
15147.85 512
15149.01 485
15150.18 505
15151.34 523
15152.50 516
15153.67 504
15154.83 494
15155.99 483
15157.16 490
15158.32 489
15159.48 495
15160.65 529
15161.81 524
15162.97 473
15164.14 457
15165.30 548
15166.46 508
15167.63 491
15168.79 514
15169.95 463
15171.12 494
15172.28 486
15173.45 482
15174.61 525
15175.77 505
15176.94 429
15178.10 536
15179.27 517
15180.43 535
15181.60 502
15182.76 537
15183.92 501
15185.09 509
15186.25 500
15187.42 508
15188.58 522
15189.75 508
15190.91 544
15192.08 503
15193.24 518
15194.41 493
15195.57 539
15196.74 564
15197.90 539
15199.07 491
15200.23 504
15201.40 548
15202.56 561
15203.73 524
15204.89 533
15206.06 558
15207.22 497
15208.39 488
15209.55 508
15210.72 526
15211.88 530
15213.05 553
15214.21 525
15215.38 534
15216.54 482
15217.71 534
15218.88 510
15220.04 473
15221.21 529
15222.37 546
15223.54 497
15224.71 526
15225.87 495
15227.04 502
15228.20 500
15229.37 530
15230.54 563
15231.70 545
15232.87 518
15234.03 546
15235.20 551
15236.37 531
15237.53 491
15238.70 559
15239.87 565
15241.03 495
15242.20 513
15243.37 575
15244.53 551
15245.70 542
15246.87 530
15248.03 535
15249.20 531
15250.37 540
15251.53 565
15252.70 546
15253.87 500
15255.04 520
15256.20 559
15257.37 538
15258.54 499
15259.70 514
15260.87 558
15262.04 538
15263.21 546
15264.37 532
15265.54 561
15266.71 525
15267.88 502
15269.04 503
15270.21 533
15271.38 488
15272.55 503
15273.72 507
15274.88 482
15276.05 506
15277.22 534
15278.39 475
15279.56 480
15280.72 496
15281.89 549
15283.06 547
15284.23 468
15285.40 482
15286.56 501
15287.73 534
15288.90 485
15290.07 480
15291.24 469
15292.41 442
15293.58 470
15294.74 501
15295.91 553
15297.08 519
15298.25 499
15299.42 553
15300.59 545
15301.76 466
15302.93 503
15304.09 522
15305.26 509
15306.43 500
15307.60 541
15308.77 548
15309.94 533
15311.11 510
15312.28 515
15313.45 477
15314.62 512
15315.79 541
15316.96 503
15318.13 503
15319.30 481
15320.46 509
15321.63 494
15322.80 509
15323.97 505
15325.14 506
15326.31 497
15327.48 506
15328.65 502
15329.82 525
15330.99 522
15332.16 531
15333.33 545
15334.50 542
15335.67 524
15336.84 506
15338.01 517
15339.18 538
15340.36 516
15341.53 517
15342.70 504
15343.87 530
15345.04 525
15346.21 474
15347.38 528
15348.55 495
15349.72 496
15350.89 490
15352.06 510
15353.23 472
15354.40 506
15355.57 564
15356.75 531
15357.92 503
15359.09 471
15360.26 510
15361.43 524
15362.60 467
15363.77 484
15364.94 512
15366.11 554
15367.29 528
15368.46 481
15369.63 469
15370.80 529
15371.97 493
15373.14 489
15374.32 465
15375.49 510
15376.66 527
15377.83 550
15379.00 501
15380.17 469
15381.35 467
15382.52 517
15383.69 556
15384.86 524
15386.03 495
15387.21 548
15388.38 538
15389.55 484
15390.72 504
15391.90 544
15393.07 534
15394.24 506
15395.41 514
15396.59 496
15397.76 495
15398.93 514
15400.10 517
15401.28 494
15402.45 500
15403.62 512
15404.79 537
15405.97 575
15407.14 527
15408.31 511
15409.49 529
15410.66 521
15411.83 519
15413.01 519
15414.18 519
15415.35 503
15416.53 480
15417.70 518
15418.87 487
15420.05 508
15421.22 550
15422.39 509
15423.57 459
15424.74 495
15425.91 497
15427.09 566
15428.26 497
15429.43 439
15430.61 485
15431.78 547
15432.96 518
15434.13 543
15435.30 534
15436.48 571
15437.65 475
15438.83 478
15440.00 484
15441.17 521
15442.35 510
15443.52 493
15444.70 501
15445.87 473
15447.05 484
15448.22 551
15449.40 514
15450.57 515
15451.75 564
15452.92 519
15454.09 503
15455.27 497
15456.44 503
15457.62 506
15458.79 497
15459.97 474
15461.14 501
15462.32 485
15463.49 483
15464.67 504
15465.84 506
15467.02 502
15468.19 499
15469.37 491
15470.55 486
15471.72 522
15472.90 507
15474.07 467
15475.25 507
15476.42 547
15477.60 520
15478.77 518
15479.95 517
15481.13 484
15482.30 494
15483.48 533
15484.65 538
15485.83 505
15487.00 511
15488.18 495
15489.36 485
15490.53 465
15491.71 484
15492.89 521
15494.06 482
15495.24 468
15496.41 463
15497.59 512
15498.77 496
15499.94 509
15501.12 498
15502.30 520
15503.47 507
15504.65 519
15505.83 599
15507.00 568
15508.18 546
15509.36 526
15510.53 525
15511.71 536
15512.89 516
15514.06 507
15515.24 477
15516.42 466
15517.60 512
15518.77 547
15519.95 582
15521.13 524
15522.30 540
15523.48 520
15524.66 505
15525.84 519
15527.01 483
15528.19 463
15529.37 482
15530.55 498
15531.73 525
15532.90 478
15534.08 487
15535.26 501
15536.44 527
15537.61 474
15538.79 547
15539.97 523
15541.15 511
15542.33 494
15543.50 497
15544.68 567
15545.86 503
15547.04 491
15548.22 543
15549.40 507
15550.57 516
15551.75 516
15552.93 511
15554.11 526
15555.29 516
15556.47 504
15557.65 518
15558.82 556
15560.00 528
15561.18 531
15562.36 575
15563.54 537
15564.72 500
15565.90 513
15567.08 522
15568.26 527
15569.43 542
15570.61 479
15571.79 555
15572.97 574
15574.15 537
15575.33 523
15576.51 528
15577.69 522
15578.87 525
15580.05 544
15581.23 565
15582.41 562
15583.59 553
15584.77 500
15585.95 526
15587.13 543
15588.31 588
15589.49 571
15590.67 546
15591.85 515
15593.03 513
15594.21 542
15595.39 550
15596.57 530
15597.75 547
15598.93 538
15600.11 550
15601.29 551
15602.47 524
15603.65 499
15604.83 575
15606.01 574
15607.19 588
15608.37 583
15609.55 500
15610.73 537
15611.91 547
15613.09 518
15614.27 509
15615.45 567
15616.64 583
15617.82 599
15619.00 549
15620.18 575
15621.36 541
15622.54 570
15623.72 610
15624.90 633
15626.08 577
15627.27 580
15628.45 598
15629.63 560
15630.81 560
15631.99 584
15633.17 620
15634.35 543
15635.54 550
15636.72 584
15637.90 611
15639.08 586
15640.26 570
15641.45 538
15642.63 583
15643.81 628
15644.99 584
15646.17 591
15647.36 620
15648.54 575
15649.72 559
15650.90 581
15652.08 588
15653.27 601
15654.45 623
15655.63 594
15656.81 605
15658.00 602
15659.18 576
15660.36 631
15661.54 603
15662.73 610
15663.91 626
15665.09 619
15666.27 632
15667.46 582
15668.64 627
15669.82 630
15671.01 656
15672.19 605
15673.37 610
15674.56 638
15675.74 638
15676.92 616
15678.10 604
15679.29 611
15680.47 625
15681.65 613
15682.84 632
15684.02 619
15685.21 584
15686.39 640
15687.57 569
15688.76 592
15689.94 618
15691.12 639
15692.31 575
15693.49 588
15694.67 594
15695.86 615
15697.04 581
15698.23 591
15699.41 589
15700.59 609
15701.78 610
15702.96 579
15704.15 580
15705.33 530
15706.52 598
15707.70 593
15708.88 577
15710.07 550
15711.25 572
15712.44 552
15713.62 577
15714.81 604
15715.99 601
15717.18 555
15718.36 570
15719.55 598
15720.73 579
15721.92 612
15723.10 601
15724.29 545
15725.47 547
15726.66 618
15727.84 597
15729.03 582
15730.21 583
15731.40 586
15732.58 590
15733.77 551
15734.95 552
15736.14 595
15737.32 585
15738.51 567
15739.69 582
15740.88 605
15742.07 610
15743.25 590
15744.44 587
15745.62 576
15746.81 575
15747.99 653
15749.18 609
15750.37 577
15751.55 586
15752.74 592
15753.93 592
15755.11 563
15756.30 552
15757.48 591
15758.67 573
15759.86 580
15761.04 596
15762.23 556
15763.42 588
15764.60 583
15765.79 593
15766.98 577
15768.16 578
15769.35 604
15770.54 558
15771.72 599
15772.91 583
15774.10 573
15775.28 579
15776.47 593
15777.66 585
15778.84 633
15780.03 585
15781.22 570
15782.41 583
15783.59 535
15784.78 585
15785.97 579
15787.15 586
15788.34 569
15789.53 571
15790.72 633
15791.90 595
15793.09 609
15794.28 554
15795.47 584
15796.65 598
15797.84 563
15799.03 549
15800.22 529
15801.41 594
15802.59 608
15803.78 547
15804.97 563
15806.16 549
15807.35 586
15808.53 584
15809.72 546
15810.91 545
15812.10 538
15813.29 542
15814.48 591
15815.66 556
15816.85 504
15818.04 551
15819.23 537
15820.42 590
15821.61 576
15822.80 522
15823.98 513
15825.17 556
15826.36 541
15827.55 528
15828.74 558
15829.93 511
15831.12 565
15832.31 547
15833.50 482
15834.69 564
15835.87 597
15837.06 508
15838.25 486
15839.44 556
15840.63 543
15841.82 502
15843.01 516
15844.20 539
15845.39 538
15846.58 559
15847.77 614
15848.96 538
15850.15 545
15851.34 557
15852.53 547
15853.72 541
15854.91 527
15856.10 538
15857.29 538
15858.48 524
15859.67 517
15860.86 543
15862.05 552
15863.24 578
15864.43 522
15865.62 519
15866.81 561
15868.00 539
15869.19 539
15870.38 534
15871.57 521
15872.76 511
15873.95 530
15875.14 543
15876.33 537
15877.52 536
15878.72 523
15879.91 538
15881.10 539
15882.29 534
15883.48 547
15884.67 544
15885.86 527
15887.05 556
15888.24 536
15889.43 546
15890.63 515
15891.82 525
15893.01 504
15894.20 516
15895.39 532
15896.58 560
15897.77 540
15898.97 605
15900.16 562
15901.35 553
15902.54 553
15903.73 553
15904.92 554
15906.12 548
15907.31 537
15908.50 530
15909.69 553
15910.88 534
15912.08 515
15913.27 505
15914.46 534
15915.65 535
15916.85 578
15918.04 532
15919.23 585
15920.42 560
15921.61 529
15922.81 523
15924.00 553
15925.19 567
15926.38 545
15927.58 531
15928.77 514
15929.96 556
15931.16 555
15932.35 539
15933.54 521
15934.73 578
15935.93 565
15937.12 543
15938.31 573
15939.51 582
15940.70 586
15941.89 540
15943.09 603
15944.28 548
15945.47 580
15946.67 563
15947.86 575
15949.05 572
15950.25 566
15951.44 516
15952.63 573
15953.83 567
15955.02 620
15956.21 542
15957.41 511
15958.60 531
15959.80 514
15960.99 513
15962.18 490
15963.38 532
15964.57 545
15965.77 523
15966.96 546
15968.15 522
15969.35 512
15970.54 541
15971.74 512
15972.93 519
15974.13 514
15975.32 522
15976.51 537
15977.71 520
15978.90 538
15980.10 534
15981.29 528
15982.49 546
15983.68 516
15984.88 479
15986.07 522
15987.27 540
15988.46 563
15989.66 548
15990.85 505
15992.05 527
15993.24 549
15994.44 550
15995.63 505
15996.83 539
15998.02 512
15999.22 501
16000.41 507
16001.61 500
16002.80 504
16004.00 501
16005.20 486
16006.39 498
16007.59 507
16008.78 547
16009.98 493
16011.17 535
16012.37 516
16013.57 521
16014.76 493
16015.96 519
16017.15 495
16018.35 473
16019.55 467
16020.74 453
16021.94 477
16023.13 488
16024.33 479
16025.53 496
16026.72 544
16027.92 498
16029.12 479
16030.31 491
16031.51 512
16032.71 479
16033.90 497
16035.10 471
16036.30 483
16037.49 481
16038.69 499
16039.89 510
16041.08 475
16042.28 495
16043.48 478
16044.67 482
16045.87 506
16047.07 552
16048.27 501
16049.46 510
16050.66 558
16051.86 486
16053.06 483
16054.25 456
16055.45 468
16056.65 486
16057.84 517
16059.04 459
16060.24 474
16061.44 487
16062.64 505
16063.83 495
16065.03 470
16066.23 488
16067.43 493
16068.62 516
16069.82 474
16071.02 442
16072.22 434
16073.42 516
16074.62 518
16075.81 488
16077.01 481
16078.21 507
16079.41 473
16080.61 480
16081.81 499
16083.00 520
16084.20 517
16085.40 491
16086.60 454
16087.80 467
16089.00 476
16090.20 496
16091.39 467
16092.59 449
16093.79 467
16094.99 452
16096.19 527
16097.39 518
16098.59 440
16099.79 502
16100.99 483
16102.19 493
16103.38 475
16104.58 519
16105.78 473
16106.98 514
16108.18 484
16109.38 472
16110.58 451
16111.78 454
16112.98 466
16114.18 473
16115.38 479
16116.58 487
16117.78 514
16118.98 450
16120.18 505
16121.38 510
16122.58 473
16123.78 431
16124.98 444
16126.18 479
16127.38 460
16128.58 509
16129.78 453
16130.98 470
16132.18 483
16133.38 497
16134.58 473
16135.78 469
16136.98 443
16138.18 504
16139.38 448
16140.58 472
16141.78 470
16142.98 499
16144.19 507
16145.39 492
16146.59 471
16147.79 530
16148.99 464
16150.19 494
16151.39 489
16152.59 490
16153.79 506
16154.99 452
16156.20 456
16157.40 473
16158.60 451
16159.80 488
16161.00 546
16162.20 476
16163.40 477
16164.61 454
16165.81 460
16167.01 473
16168.21 500
16169.41 490
16170.61 507
16171.82 482
16173.02 419
16174.22 473
16175.42 472
16176.62 499
16177.82 490
16179.03 518
16180.23 485
16181.43 507
16182.63 452
16183.84 464
16185.04 444
16186.24 505
16187.44 487
16188.65 476
16189.85 454
16191.05 485
16192.25 477
16193.46 446
16194.66 467
16195.86 453
16197.06 466
16198.27 455
16199.47 469
16200.67 475
16201.87 481
16203.08 482
16204.28 490
16205.48 443
16206.69 460
16207.89 461
16209.09 461
16210.30 445
16211.50 478
16212.70 451
16213.91 422
16215.11 478
16216.31 486
16217.52 507
16218.72 431
16219.92 501
16221.13 446
16222.33 457
16223.53 465
16224.74 478
16225.94 503
16227.15 468
16228.35 510
16229.55 475
16230.76 507
16231.96 457
16233.17 451
16234.37 485
16235.57 504
16236.78 459
16237.98 505
16239.19 487
16240.39 500
16241.60 525
16242.80 480
16244.00 452
16245.21 475
16246.41 491
16247.62 449
16248.82 457
16250.03 503
16251.23 498
16252.44 496
16253.64 506
16254.85 480
16256.05 493
16257.26 509
16258.46 511
16259.67 467
16260.87 486
16262.08 516
16263.28 518
16264.49 507
16265.69 485
16266.90 500
16268.10 528
16269.31 503
16270.51 481
16271.72 521
16272.93 449
16274.13 496
16275.34 509
16276.54 465
16277.75 494
16278.95 522
16280.16 512
16281.37 440
16282.57 437
16283.78 494
16284.98 484
16286.19 487
16287.40 501
16288.60 499
16289.81 512
16291.01 499
16292.22 491
16293.43 447
16294.63 477
16295.84 536
16297.05 494
16298.25 484
16299.46 503
16300.67 489
16301.87 540
16303.08 520
16304.29 506
16305.49 518
16306.70 542
16307.91 508
16309.11 483
16310.32 521
16311.53 486
16312.73 495
16313.94 501
16315.15 503
16316.36 484
16317.56 528
16318.77 528
16319.98 489
16321.19 498
16322.39 492
16323.60 479
16324.81 508
16326.02 495
16327.22 508
16328.43 507
16329.64 509
16330.85 507
16332.05 461
16333.26 516
16334.47 501
16335.68 484
16336.88 463
16338.09 447
16339.30 450
16340.51 469
16341.72 432
16342.93 454
16344.13 478
16345.34 466
16346.55 477
16347.76 456
16348.97 492
16350.18 476
16351.38 530
16352.59 490
16353.80 491
16355.01 460
16356.22 471
16357.43 424
16358.64 494
16359.84 472
16361.05 453
16362.26 494
16363.47 488
16364.68 492
16365.89 470
16367.10 465
16368.31 460
16369.52 484
16370.73 482
16371.93 428
16373.14 421
16374.35 482
16375.56 421
16376.77 487
16377.98 501
16379.19 466
16380.40 417
16381.61 408
16382.82 423
16384.03 430
16385.24 443
16386.45 422
16387.66 462
16388.87 464
16390.08 434
16391.29 454
16392.50 494
16393.71 457
16394.92 451
16396.13 473
16397.34 455
16398.55 482
16399.76 438
16400.97 431
16402.18 411
16403.39 438
16404.60 485
16405.81 446
16407.02 454
16408.23 436
16409.44 470
16410.65 450
16411.86 402
16413.08 448
16414.29 417
16415.50 451
16416.71 449
16417.92 431
16419.13 412
16420.34 437
16421.55 477
16422.76 472
16423.97 451
16425.19 448
16426.40 444
16427.61 448
16428.82 496
16430.03 423
16431.24 458
16432.45 477
16433.67 451
16434.88 486
16436.09 474
16437.30 481
16438.51 406
16439.72 406
16440.94 433
16442.15 442
16443.36 407
16444.57 450
16445.78 451
16446.99 448
16448.21 452
16449.42 474
16450.63 434
16451.84 443
16453.06 448
16454.27 473
16455.48 452
16456.69 417
16457.90 469
16459.12 410
16460.33 487
16461.54 445
16462.75 407
16463.97 436
16465.18 440
16466.39 485
16467.61 432
16468.82 438
16470.03 424
16471.24 455
16472.46 409
16473.67 458
16474.88 424
16476.10 486
16477.31 453
16478.52 461
16479.74 454
16480.95 444
16482.16 447
16483.38 468
16484.59 400
16485.80 435
16487.02 442
16488.23 433
16489.44 447
16490.66 421
16491.87 355
16493.08 438
16494.30 434
16495.51 443
16496.73 471
16497.94 456
16499.15 454
16500.37 423
16501.58 428
16502.80 404
16504.01 449
16505.22 440
16506.44 458
16507.65 447
16508.87 423
16510.08 416
16511.30 419
16512.51 408
16513.72 422
16514.94 458
16516.15 428
16517.37 429
16518.58 445
16519.80 386
16521.01 415
16522.23 410
16523.44 455
16524.66 441
16525.87 478
16527.09 444
16528.30 439
16529.52 444
16530.73 425
16531.95 456
16533.16 438
16534.38 456
16535.59 421
16536.81 383
16538.02 430
16539.24 391
16540.45 394
16541.67 437
16542.89 435
16544.10 415
16545.32 437
16546.53 424
16547.75 416
16548.96 429
16550.18 465
16551.40 469
16552.61 437
16553.83 495
16555.04 440
16556.26 429
16557.48 402
16558.69 433
16559.91 440
16561.12 410
16562.34 403
16563.56 382
16564.77 451
16565.99 401
16567.21 420
16568.42 400
16569.64 446
16570.86 427
16572.07 451
16573.29 461
16574.51 432
16575.72 413
16576.94 432
16578.16 415
16579.37 412
16580.59 411
16581.81 427
16583.02 402
16584.24 410
16585.46 420
16586.68 424
16587.89 446
16589.11 410
16590.33 432
16591.54 473
16592.76 419
16593.98 417
16595.20 411
16596.41 453
16597.63 445
16598.85 423
16600.07 411
16601.29 382
16602.50 404
16603.72 406
16604.94 420
16606.16 426
16607.37 420
16608.59 370
16609.81 440
16611.03 431
16612.25 428
16613.46 414
16614.68 391
16615.90 438
16617.12 451
16618.34 409
16619.56 411
16620.77 428
16621.99 418
16623.21 432
16624.43 409
16625.65 449
16626.87 426
16628.09 417
16629.30 410
16630.52 393
16631.74 399
16632.96 437
16634.18 410
16635.40 423
16636.62 461
16637.84 441
16639.06 441
16640.28 374
16641.49 445
16642.71 434
16643.93 405
16645.15 384
16646.37 381
16647.59 416
16648.81 380
16650.03 369
16651.25 423
16652.47 405
16653.69 387
16654.91 379
16656.13 405
16657.35 424
16658.57 423
16659.79 431
16661.01 432
16662.23 426
16663.45 425
16664.67 428
16665.89 440
16667.11 410
16668.33 430
16669.55 414
16670.77 379
16671.99 366
16673.21 401
16674.43 425
16675.65 398
16676.87 394
16678.09 400
16679.31 408
16680.53 411
16681.75 399
16682.97 417
16684.19 413
16685.42 447
16686.64 430
16687.86 407
16689.08 413
16690.30 385
16691.52 429
16692.74 389
16693.96 398
16695.18 393
16696.40 441
16697.63 380
16698.85 438
16700.07 390
16701.29 394
16702.51 419
16703.73 401
16704.95 416
16706.18 425
16707.40 396
16708.62 418
16709.84 414
16711.06 376
16712.28 376
16713.51 400
16714.73 412
16715.95 423
16717.17 432
16718.39 402
16719.62 393
16720.84 388
16722.06 385
16723.28 406
16724.50 420
16725.73 421
16726.95 451
16728.17 412
16729.39 370
16730.62 396
16731.84 433
16733.06 417
16734.28 395
16735.51 409
16736.73 404
16737.95 440
16739.18 431
16740.40 440
16741.62 422
16742.84 440
16744.07 402
16745.29 394
16746.51 356
16747.74 405
16748.96 372
16750.18 366
16751.41 401
16752.63 404
16753.85 424
16755.08 404
16756.30 401
16757.52 389
16758.75 399
16759.97 418
16761.19 382
16762.42 406
16763.64 420
16764.86 406
16766.09 411
16767.31 355
16768.54 388
16769.76 386
16770.98 390
16772.21 389
16773.43 381
16774.66 417
16775.88 441
16777.10 386
16778.33 386
16779.55 371
16780.78 420
16782.00 397
16783.22 422
16784.45 376
16785.67 384
16786.90 411
16788.12 429
16789.35 411
16790.57 424
16791.80 390
16793.02 457
16794.25 411
16795.47 430
16796.70 412
16797.92 391
16799.15 389
16800.37 410
16801.60 385
16802.82 395
16804.05 401
16805.27 417
16806.50 446
16807.72 411
16808.95 439
16810.17 414
16811.40 419
16812.62 436
16813.85 479
16815.07 428
16816.30 418
16817.53 411
16818.75 433
16819.98 421
16821.20 396
16822.43 413
16823.65 384
16824.88 406
16826.11 386
16827.33 398
16828.56 402
16829.78 453
16831.01 434
16832.24 401
16833.46 398
16834.69 400
16835.92 468
16837.14 450
16838.37 436
16839.60 392
16840.82 376
16842.05 463
16843.27 423
16844.50 417
16845.73 381
16846.96 390
16848.18 444
16849.41 439
16850.64 427
16851.86 421
16853.09 367
16854.32 409
16855.54 453
16856.77 459
16858.00 394
16859.22 418
16860.45 456
16861.68 398
16862.91 391
16864.13 420
16865.36 410
16866.59 421
16867.82 353
16869.04 389
16870.27 441
16871.50 416
16872.73 405
16873.95 416
16875.18 399
16876.41 402
16877.64 372
16878.87 379
16880.09 395
16881.32 398
16882.55 396
16883.78 400
16885.01 429
16886.23 405
16887.46 415
16888.69 409
16889.92 406
16891.15 406
16892.38 397
16893.60 410
16894.83 426
16896.06 399
16897.29 415
16898.52 503
16899.75 435
16900.98 455
16902.20 419
16903.43 450
16904.66 414
16905.89 420
16907.12 447
16908.35 406
16909.58 400
16910.81 454
16912.04 418
16913.26 403
16914.49 401
16915.72 458
16916.95 441
16918.18 423
16919.41 407
16920.64 407
16921.87 431
16923.10 441
16924.33 456
16925.56 401
16926.79 425
16928.02 383
16929.25 406
16930.48 416
16931.71 434
16932.94 440
16934.17 400
16935.40 471
16936.63 435
16937.86 404
16939.09 424
16940.32 378
16941.55 360
16942.78 389
16944.01 408
16945.24 424
16946.47 459
16947.70 469
16948.93 400
16950.16 413
16951.39 386
16952.62 398
16953.85 398
16955.08 356
16956.31 374
16957.54 428
16958.77 382
16960.01 383
16961.24 411
16962.47 426
16963.70 443
16964.93 411
16966.16 458
16967.39 361
16968.62 401
16969.85 401
16971.08 369
16972.32 391
16973.55 405
16974.78 432
16976.01 393
16977.24 413
16978.47 394
16979.70 387
16980.94 389
16982.17 368
16983.40 385
16984.63 421
16985.86 415
16987.10 437
16988.33 423
16989.56 401
16990.79 414
16992.02 380
16993.26 389
16994.49 412
16995.72 389
16996.95 377
16998.18 415
16999.42 384
17000.65 417
17001.88 395
17003.11 403
17004.35 456
17005.58 405
17006.81 368
17008.04 416
17009.28 369
17010.51 355
17011.74 390
17012.97 431
17014.21 436
17015.44 398
17016.67 381
17017.91 364
17019.14 355
17020.37 380
17021.60 381
17022.84 400
17024.07 414
17025.30 390
17026.54 385
17027.77 384
17029.00 374
17030.24 412
17031.47 349
17032.70 420
17033.94 454
17035.17 394
17036.41 440
17037.64 428
17038.87 398
17040.11 369
17041.34 408
17042.57 467
17043.81 446
17045.04 412
17046.28 424
17047.51 420
17048.74 400
17049.98 396
17051.21 397
17052.45 456
17053.68 415
17054.92 370
17056.15 399
17057.38 365
17058.62 368
17059.85 347
17061.09 383
17062.32 386
17063.56 377
17064.79 338
17066.03 368
17067.26 411
17068.50 371
17069.73 386
17070.97 338
17072.20 367
17073.44 384
17074.67 373
17075.91 368
17077.14 392
17078.38 371
17079.61 380
17080.85 416
17082.08 403
17083.32 391
17084.55 397
17085.79 383
17087.02 376
17088.26 353
17089.49 366
17090.73 370
17091.97 370
17093.20 351
17094.44 361
17095.67 370
17096.91 375
17098.14 417
17099.38 402
17100.62 417
17101.85 401
17103.09 402
17104.32 414
17105.56 386
17106.80 373
17108.03 398
17109.27 420
17110.51 379
17111.74 362
17112.98 362
17114.21 410
17115.45 365
17116.69 371
17117.92 394
17119.16 350
17120.40 365
17121.63 398
17122.87 398
17124.11 376
17125.34 394
17126.58 391
17127.82 394
17129.06 413
17130.29 405
17131.53 413
17132.77 384
17134.00 358
17135.24 352
17136.48 343
17137.72 375
17138.95 415
17140.19 402
17141.43 361
17142.67 403
17143.90 389
17145.14 374
17146.38 348
17147.62 375
17148.85 364
17150.09 383
17151.33 398
17152.57 379
17153.80 406
17155.04 408
17156.28 395
17157.52 382
17158.76 376
17159.99 367
17161.23 394
17162.47 374
17163.71 380
17164.95 362
17166.19 343
17167.42 387
17168.66 406
17169.90 428
17171.14 421
17172.38 408
17173.62 385
17174.86 401
17176.09 408
17177.33 397
17178.57 373
17179.81 359
17181.05 381
17182.29 414
17183.53 383
17184.77 364
17186.01 443
17187.24 387
17188.48 419
17189.72 424
17190.96 420
17192.20 372
17193.44 409
17194.68 388
17195.92 397
17197.16 384
17198.40 372
17199.64 402
17200.88 422
17202.12 369
17203.36 363
17204.60 378
17205.84 349
17207.08 375
17208.32 378
17209.56 401
17210.80 380
17212.04 406
17213.28 366
17214.52 410
17215.76 406
17217.00 404
17218.24 407
17219.48 383
17220.72 395
17221.96 397
17223.20 403
17224.44 387
17225.68 373
17226.92 348
17228.16 405
17229.40 419
17230.64 399
17231.88 371
17233.12 377
17234.36 387
17235.60 421
17236.85 377
17238.09 359
17239.33 411
17240.57 379
17241.81 389
17243.05 433
17244.29 385
17245.53 385
17246.77 396
17248.02 388
17249.26 374
17250.50 348
17251.74 388
17252.98 378
17254.22 381
17255.46 379
17256.71 355
17257.95 363
17259.19 365
17260.43 394
17261.67 359
17262.91 347
17264.16 350
17265.40 385
17266.64 371
17267.88 376
17269.12 381
17270.37 400
17271.61 381
17272.85 386
17274.09 370
17275.34 366
17276.58 376
17277.82 382
17279.06 387
17280.30 387
17281.55 404
17282.79 379
17284.03 418
17285.27 347
17286.52 354
17287.76 363
17289.00 391
17290.25 393
17291.49 419
17292.73 404
17293.97 365
17295.22 371
17296.46 382
17297.70 423
17298.95 391
17300.19 374
17301.43 344
17302.68 385
17303.92 337
17305.16 331
17306.41 332
17307.65 354
17308.89 378
17310.14 379
17311.38 381
17312.62 391
17313.87 383
17315.11 373
17316.36 415
17317.60 337
17318.84 356
17320.09 396
17321.33 420
17322.58 353
17323.82 371
17325.06 377
17326.31 383
17327.55 359
17328.80 365
17330.04 376
17331.28 366
17332.53 359
17333.77 387
17335.02 395
17336.26 368
17337.51 363
17338.75 383
17340.00 400
17341.24 348
17342.48 358
17343.73 384
17344.97 372
17346.22 362
17347.46 445
17348.71 433
17349.95 395
17351.20 376
17352.44 379
17353.69 331
17354.93 360
17356.18 375
17357.42 369
17358.67 365
17359.92 342
17361.16 375
17362.41 402
17363.65 351
17364.90 368
17366.14 358
17367.39 378
17368.63 360
17369.88 367
17371.13 360
17372.37 380
17373.62 344
17374.86 435
17376.11 411
17377.35 434
17378.60 399
17379.85 363
17381.09 364
17382.34 374
17383.59 342
17384.83 385
17386.08 384
17387.32 371
17388.57 356
17389.82 398
17391.06 387
17392.31 386
17393.56 357
17394.80 345
17396.05 371
17397.30 372
17398.54 399
17399.79 389
17401.04 382
17402.28 358
17403.53 349
17404.78 361
17406.02 352
17407.27 398
17408.52 398
17409.77 336
17411.01 339
17412.26 345
17413.51 369
17414.75 363
17416.00 370
17417.25 407
17418.50 417
17419.74 352
17420.99 358
17422.24 372
17423.49 339
17424.73 352
17425.98 380
17427.23 378
17428.48 347
17429.73 342
17430.97 383
17432.22 376
17433.47 361
17434.72 374
17435.97 344
17437.21 368
17438.46 378
17439.71 364
17440.96 374
17442.21 414
17443.45 360
17444.70 352
17445.95 387
17447.20 380
17448.45 372
17449.70 394
17450.95 378
17452.19 353
17453.44 397
17454.69 420
17455.94 362
17457.19 398
17458.44 390
17459.69 381
17460.94 384
17462.19 369
17463.43 342
17464.68 405
17465.93 382
17467.18 376
17468.43 374
17469.68 386
17470.93 347
17472.18 376
17473.43 365
17474.68 340
17475.93 366
17477.18 345
17478.43 391
17479.68 375
17480.93 355
17482.18 364
17483.43 381
17484.68 412
17485.93 374
17487.17 362
17488.42 354
17489.67 427
17490.92 405
17492.18 364
17493.43 348
17494.68 391
17495.93 413
17497.18 409
17498.43 372
17499.68 380
17500.93 388
17502.18 394
17503.43 369
17504.68 403
17505.93 410
17507.18 408
17508.43 367
17509.68 353
17510.93 354
17512.18 359
17513.43 368
17514.68 346
17515.94 364
17517.19 355
17518.44 355
17519.69 394
17520.94 382
17522.19 377
17523.44 375
17524.69 406
17525.94 389
17527.20 375
17528.45 406
17529.70 336
17530.95 387
17532.20 376
17533.45 412
17534.70 394
17535.96 349
17537.21 386
17538.46 376
17539.71 398
17540.96 429
17542.22 381
17543.47 389
17544.72 386
17545.97 325
17547.22 348
17548.48 392
17549.73 368
17550.98 357
17552.23 395
17553.48 396
17554.74 404
17555.99 383
17557.24 367
17558.49 396
17559.75 384
17561.00 359
17562.25 389
17563.50 414
17564.76 378
17566.01 393
17567.26 367
17568.52 406
17569.77 414
17571.02 406
17572.27 390
17573.53 378
17574.78 370
17576.03 385
17577.29 399
17578.54 389
17579.79 422
17581.05 397
17582.30 364
17583.55 361
17584.81 413
17586.06 375
17587.31 357
17588.57 378
17589.82 384
17591.07 399
17592.33 370
17593.58 370
17594.83 373
17596.09 422
17597.34 376
17598.60 355
17599.85 364
17601.10 376
17602.36 394
17603.61 400
17604.87 360
17606.12 364
17607.37 355
17608.63 401
17609.88 380
17611.14 395
17612.39 392
17613.65 392
17614.90 385
17616.16 390
17617.41 382
17618.66 414
17619.92 390
17621.17 352
17622.43 385
17623.68 352
17624.94 373
17626.19 394
17627.45 374
17628.70 393
17629.96 389
17631.21 418
17632.47 374
17633.72 352
17634.98 357
17636.23 385
17637.49 411
17638.74 370
17640.00 371
17641.26 370
17642.51 370
17643.77 358
17645.02 346
17646.28 358
17647.53 367
17648.79 413
17650.04 399
17651.30 369
17652.56 369
17653.81 409
17655.07 431
17656.32 394
17657.58 384
17658.84 351
17660.09 369
17661.35 386
17662.60 312
17663.86 371
17665.12 411
17666.37 367
17667.63 344
17668.89 399
17670.14 364
17671.40 379
17672.66 299
17673.91 346
17675.17 347
17676.43 363
17677.68 324
17678.94 395
17680.20 358
17681.45 407
17682.71 402
17683.97 368
17685.22 377
17686.48 390
17687.74 393
17688.99 315
17690.25 349
17691.51 400
17692.77 348
17694.02 325
17695.28 333
17696.54 368
17697.80 430
17699.05 396
17700.31 372
17701.57 348
17702.83 395
17704.08 410
17705.34 393
17706.60 402
17707.86 384
17709.11 388
17710.37 380
17711.63 353
17712.89 383
17714.15 400
17715.40 377
17716.66 372
17717.92 405
17719.18 412
17720.44 370
17721.70 385
17722.95 391
17724.21 360
17725.47 382
17726.73 414
17727.99 405
17729.25 351
17730.51 355
17731.76 386
17733.02 392
17734.28 366
17735.54 383
17736.80 378
17738.06 381
17739.32 400
17740.58 376
17741.83 349
17743.09 375
17744.35 383
17745.61 356
17746.87 346
17748.13 374
17749.39 396
17750.65 376
17751.91 405
17753.17 380
17754.43 355
17755.69 378
17756.95 355
17758.21 394
17759.47 356
17760.73 354
17761.98 381
17763.24 374
17764.50 383
17765.76 381
17767.02 396
17768.28 401
17769.54 358
17770.80 382
17772.06 389
17773.32 369
17774.58 384
17775.84 342
17777.11 365
17778.37 428
17779.63 398
17780.89 384
17782.15 390
17783.41 368
17784.67 426
17785.93 391
17787.19 407
17788.45 368
17789.71 360
17790.97 348
17792.23 329
17793.49 335
17794.75 322
17796.01 356
17797.28 386
17798.54 431
17799.80 364
17801.06 350
17802.32 448
17803.58 377
17804.84 391
17806.10 369
17807.37 384
17808.63 385
17809.89 370
17811.15 385
17812.41 369
17813.67 414
17814.93 400
17816.20 360
17817.46 367
17818.72 333
17819.98 398
17821.24 341
17822.50 354
17823.77 351
17825.03 339
17826.29 365
17827.55 397
17828.81 396
17830.08 342
17831.34 366
17832.60 385
17833.86 404
17835.13 386
17836.39 396
17837.65 387
17838.91 364
17840.18 330
17841.44 391
17842.70 382
17843.96 413
17845.23 366
17846.49 355
17847.75 374
17849.01 401
17850.28 374
17851.54 378
17852.80 384
17854.07 355
17855.33 370
17856.59 343
17857.86 393
17859.12 393
17860.38 386
17861.65 352
17862.91 407
17864.17 391
17865.44 404
17866.70 383
17867.96 372
17869.23 387
17870.49 372
17871.75 361
17873.02 316
17874.28 340
17875.54 336
17876.81 317
17878.07 337
17879.34 384
17880.60 375
17881.86 374
17883.13 417
17884.39 402
17885.66 354
17886.92 379
17888.18 390
17889.45 380
17890.71 367
17891.98 357
17893.24 374
17894.51 349
17895.77 367
17897.04 378
17898.30 373
17899.56 359
17900.83 384
17902.09 354
17903.36 373
17904.62 338
17905.89 388
17907.15 356
17908.42 366
17909.68 377
17910.95 376
17912.21 384
17913.48 376
17914.74 362
17916.01 378
17917.27 373
17918.54 375
17919.80 344
17921.07 334
17922.34 350
17923.60 384
17924.87 357
17926.13 338
17927.40 343
17928.66 401
17929.93 348
17931.19 340
17932.46 328
17933.73 371
17934.99 379
17936.26 361
17937.52 357
17938.79 317
17940.06 360
17941.32 376
17942.59 347
17943.85 331
17945.12 346
17946.39 364
17947.65 376
17948.92 338
17950.19 364
17951.45 345
17952.72 358
17953.99 374
17955.25 385
17956.52 378
17957.79 408
17959.05 388
17960.32 381
17961.59 340
17962.85 343
17964.12 355
17965.39 390
17966.65 399
17967.92 381
17969.19 363
17970.45 420
17971.72 390
17972.99 370
17974.26 396
17975.52 362
17976.79 391
17978.06 350
17979.33 378
17980.59 359
17981.86 343
17983.13 385
17984.40 371
17985.66 365
17986.93 376
17988.20 428
17989.47 341
17990.73 357
17992.00 361
17993.27 374
17994.54 359
17995.81 344
17997.07 335
17998.34 385
17999.61 356
18000.88 401
18002.15 379
18003.42 399
18004.68 373
18005.95 395
18007.22 391
18008.49 397
18009.76 383
18011.03 392
18012.30 368
18013.56 358
18014.83 375
18016.10 345
18017.37 360
18018.64 332
18019.91 355
18021.18 349
18022.45 368
18023.71 370
18024.98 388
18026.25 367
18027.52 383
18028.79 357
18030.06 335
18031.33 341
18032.60 350
18033.87 344
18035.14 416
18036.41 389
18037.68 316
18038.95 365
18040.22 410
18041.49 378
18042.76 319
18044.02 405
18045.29 425
18046.56 382
18047.83 326
18049.10 373
18050.37 361
18051.64 359
18052.91 356
18054.18 370
18055.45 370
18056.72 373
18057.99 382
18059.27 365
18060.54 356
18061.81 357
18063.08 372
18064.35 369
18065.62 353
18066.89 359
18068.16 347
18069.43 341
18070.70 360
18071.97 348
18073.24 393
18074.51 398
18075.78 401
18077.05 383
18078.32 373
18079.60 388
18080.87 346
18082.14 373
18083.41 399
18084.68 393
18085.95 324
18087.22 370
18088.49 356
18089.77 372
18091.04 357
18092.31 416
18093.58 393
18094.85 360
18096.12 365
18097.39 380
18098.67 405
18099.94 369
18101.21 382
18102.48 350
18103.75 357
18105.02 371
18106.30 386
18107.57 376
18108.84 354
18110.11 351
18111.38 347
18112.66 387
18113.93 370
18115.20 390
18116.47 402
18117.75 366
18119.02 401
18120.29 361
18121.56 455
18122.84 409
18124.11 387
18125.38 412
18126.65 360
18127.93 350
18129.20 379
18130.47 366
18131.74 361
18133.02 350
18134.29 382
18135.56 369
18136.84 400
18138.11 363
18139.38 437
18140.66 394
18141.93 372
18143.20 365
18144.48 391
18145.75 412
18147.02 384
18148.30 340
18149.57 384
18150.84 395
18152.12 381
18153.39 334
18154.66 387
18155.94 374
18157.21 361
18158.48 407
18159.76 397
18161.03 368
18162.31 370
18163.58 380
18164.85 389
18166.13 331
18167.40 389
18168.68 367
18169.95 375
18171.22 358
18172.50 354
18173.77 344
18175.05 368
18176.32 383
18177.60 347
18178.87 360
18180.15 370
18181.42 367
18182.69 381
18183.97 354
18185.24 375
18186.52 364
18187.79 375
18189.07 395
18190.34 350
18191.62 330
18192.89 389
18194.17 409
18195.44 368
18196.72 375
18197.99 350
18199.27 398
18200.54 395
18201.82 342
18203.09 327
18204.37 330
18205.65 398
18206.92 371
18208.20 375
18209.47 364
18210.75 366
18212.02 371
18213.30 393
18214.57 334
18215.85 380
18217.13 380
18218.40 369
18219.68 410
18220.95 395
18222.23 342
18223.51 344
18224.78 330
18226.06 340
18227.33 374
18228.61 362
18229.89 412
18231.16 398
18232.44 402
18233.72 405
18234.99 410
18236.27 360
18237.55 387
18238.82 350
18240.10 366
18241.38 372
18242.65 350
18243.93 339
18245.21 361
18246.48 371
18247.76 328
18249.04 347
18250.31 364
18251.59 354
18252.87 335
18254.15 329
18255.42 346
18256.70 388
18257.98 392
18259.25 377
18260.53 365
18261.81 347
18263.09 397
18264.36 373
18265.64 345
18266.92 362
18268.20 387
18269.47 367
18270.75 369
18272.03 382
18273.31 346
18274.59 342
18275.86 356
18277.14 347
18278.42 373
18279.70 383
18280.98 358
18282.25 368
18283.53 352
18284.81 373
18286.09 375
18287.37 344
18288.64 347
18289.92 364
18291.20 366
18292.48 355
18293.76 368
18295.04 372
18296.32 371
18297.59 337
18298.87 387
18300.15 375
18301.43 358
18302.71 360
18303.99 373
18305.27 338
18306.55 371
18307.83 365
18309.10 356
18310.38 362
18311.66 379
18312.94 371
18314.22 413
18315.50 347
18316.78 369
18318.06 387
18319.34 410
18320.62 350
18321.90 345
18323.18 350
18324.46 338
18325.74 374
18327.02 403
18328.30 380
18329.58 371
18330.86 340
18332.14 382
18333.41 395
18334.69 347
18335.97 364
18337.25 336
18338.54 399
18339.82 414
18341.10 394
18342.38 392
18343.66 373
18344.94 374
18346.22 324
18347.50 399
18348.78 390
18350.06 335
18351.34 349
18352.62 348
18353.90 359
18355.18 338
18356.46 336
18357.74 376
18359.02 369
18360.30 370
18361.58 389
18362.87 382
18364.15 378
18365.43 305
18366.71 344
18367.99 369
18369.27 386
18370.55 383
18371.83 368
18373.11 344
18374.40 336
18375.68 333
18376.96 333
18378.24 334
18379.52 355
18380.80 381
18382.08 364
18383.37 342
18384.65 334
18385.93 345
18387.21 349
18388.49 358
18389.78 359
18391.06 363
18392.34 384
18393.62 364
18394.90 368
18396.19 337
18397.47 331
18398.75 350
18400.03 345
18401.31 373
18402.60 342
18403.88 345
18405.16 336
18406.44 326
18407.73 379
18409.01 382
18410.29 404
18411.57 387
18412.86 367
18414.14 353
18415.42 352
18416.71 350
18417.99 366
18419.27 388
18420.55 361
18421.84 331
18423.12 350
18424.40 395
18425.69 347
18426.97 368
18428.25 352
18429.54 378
18430.82 403
18432.10 357
18433.39 336
18434.67 382
18435.95 338
18437.24 357
18438.52 368
18439.80 327
18441.09 372
18442.37 363
18443.66 367
18444.94 356
18446.22 365
18447.51 375
18448.79 367
18450.08 340
18451.36 363
18452.64 385
18453.93 335
18455.21 324
18456.50 323
18457.78 358
18459.06 392
18460.35 376
18461.63 376
18462.92 412
18464.20 364
18465.49 380
18466.77 372
18468.06 378
18469.34 348
18470.63 343
18471.91 332
18473.19 391
18474.48 362
18475.76 365
18477.05 392
18478.33 370
18479.62 398
18480.90 412
18482.19 357
18483.47 350
18484.76 374
18486.05 414
18487.33 338
18488.62 358
18489.90 368
18491.19 398
18492.47 382
18493.76 363
18495.04 358
18496.33 353
18497.61 395
18498.90 377
18500.19 358
18501.47 368
18502.76 352
18504.04 367
18505.33 372
18506.62 401
18507.90 369
18509.19 366
18510.47 387
18511.76 369
18513.05 385
18514.33 381
18515.62 348
18516.90 317
18518.19 346
18519.48 343
18520.76 363
18522.05 381
18523.34 409
18524.62 400
18525.91 415
18527.20 363
18528.48 333
18529.77 362
18531.06 349
18532.34 352
18533.63 383
18534.92 373
18536.21 370
18537.49 351
18538.78 370
18540.07 400
18541.35 369
18542.64 384
18543.93 391
18545.22 368
18546.50 348
18547.79 344
18549.08 385
18550.37 356
18551.65 349
18552.94 367
18554.23 353
18555.52 365
18556.80 365
18558.09 352
18559.38 359
18560.67 386
18561.95 387
18563.24 390
18564.53 385
18565.82 383
18567.11 406
18568.39 397
18569.68 418
18570.97 327
18572.26 368
18573.55 350
18574.84 381
18576.12 362
18577.41 368
18578.70 364
18579.99 339
18581.28 382
18582.57 368
18583.86 342
18585.14 382
18586.43 371
18587.72 388
18589.01 362
18590.30 425
18591.59 424
18592.88 399
18594.17 362
18595.46 383
18596.74 345
18598.03 371
18599.32 312
18600.61 372
18601.90 393
18603.19 329
18604.48 394
18605.77 377
18607.06 371
18608.35 391
18609.64 388
18610.93 378
18612.22 416
18613.51 389
18614.80 409
18616.09 402
18617.38 369
18618.67 359
18619.96 358
18621.25 396
18622.54 383
18623.83 373
18625.12 373
18626.41 368
18627.70 406
18628.99 404
18630.28 341
18631.57 364
18632.86 365
18634.15 397
18635.44 394
18636.73 363
18638.02 396
18639.31 382
18640.60 397
18641.89 387
18643.18 356
18644.47 342
18645.76 382
18647.06 385
18648.35 350
18649.64 383
18650.93 376
18652.22 369
18653.51 355
18654.80 347
18656.09 331
18657.38 385
18658.68 370
18659.97 362
18661.26 351
18662.55 371
18663.84 346
18665.13 370
18666.42 375
18667.72 373
18669.01 364
18670.30 344
18671.59 410
18672.88 374
18674.17 345
18675.47 383
18676.76 359
18678.05 370
18679.34 343
18680.63 350
18681.93 367
18683.22 362
18684.51 344
18685.80 359
18687.09 370
18688.39 373
18689.68 339
18690.97 337
18692.26 350
18693.56 337
18694.85 355
18696.14 354
18697.43 376
18698.73 443
18700.02 389
18701.31 376
18702.60 393
18703.90 343
18705.19 359
18706.48 348
18707.78 397
18709.07 329
18710.36 378
18711.66 377
18712.95 384
18714.24 368
18715.54 375
18716.83 385
18718.12 346
18719.42 367
18720.71 343
18722.00 365
18723.30 359
18724.59 388
18725.88 344
18727.18 347
18728.47 356
18729.76 351
18731.06 358
18732.35 408
18733.65 377
18734.94 375
18736.23 341
18737.53 341
18738.82 378
18740.12 375
18741.41 369
18742.70 367
18744.00 406
18745.29 374
18746.59 342
18747.88 366
18749.18 411
18750.47 399
18751.76 391
18753.06 404
18754.35 384
18755.65 421
18756.94 376
18758.24 380
18759.53 378
18760.83 340
18762.12 344
18763.42 379
18764.71 359
18766.01 339
18767.30 370
18768.60 420
18769.89 425
18771.19 362
18772.48 343
18773.78 378
18775.07 369
18776.37 387
18777.66 380
18778.96 326
18780.25 330
18781.55 395
18782.85 356
18784.14 336
18785.44 323
18786.73 339
18788.03 358
18789.32 405
18790.62 366
18791.92 353
18793.21 340
18794.51 367
18795.80 357
18797.10 386
18798.40 354
18799.69 335
18800.99 326
18802.28 382
18803.58 372
18804.88 369
18806.17 350
18807.47 367
18808.77 353
18810.06 359
18811.36 358
18812.66 369
18813.95 344
18815.25 364
18816.55 352
18817.84 378
18819.14 367
18820.44 340
18821.73 354
18823.03 373
18824.33 367
18825.62 327
18826.92 383
18828.22 361
18829.52 335
18830.81 358
18832.11 372
18833.41 399
18834.71 377
18836.00 357
18837.30 372
18838.60 344
18839.90 350
18841.19 344
18842.49 376
18843.79 340
18845.09 345
18846.38 366
18847.68 355
18848.98 387
18850.28 355
18851.58 350
18852.87 334
18854.17 367
18855.47 371
18856.77 352
18858.07 347
18859.36 366
18860.66 389
18861.96 358
18863.26 337
18864.56 362
18865.86 355
18867.15 356
18868.45 357
18869.75 326
18871.05 368
18872.35 342
18873.65 334
18874.95 329
18876.24 336
18877.54 348
18878.84 389
18880.14 353
18881.44 340
18882.74 342
18884.04 383
18885.34 339
18886.64 361
18887.94 337
18889.24 363
18890.53 386
18891.83 348
18893.13 338
18894.43 362
18895.73 336
18897.03 351
18898.33 338
18899.63 349
18900.93 355
18902.23 364
18903.53 346
18904.83 352
18906.13 382
18907.43 359
18908.73 337
18910.03 349
18911.33 310
18912.63 328
18913.93 345
18915.23 357
18916.53 336
18917.83 331
18919.13 379
18920.43 392
18921.73 345
18923.03 353
18924.33 354
18925.63 382
18926.93 362
18928.23 363
18929.53 321
18930.84 323
18932.14 350
18933.44 341
18934.74 362
18936.04 378
18937.34 362
18938.64 372
18939.94 317
18941.24 339
18942.54 374
18943.84 341
18945.15 347
18946.45 378
18947.75 363
18949.05 347
18950.35 323
18951.65 371
18952.95 354
18954.26 348
18955.56 345
18956.86 358
18958.16 360
18959.46 311
18960.76 383
18962.07 360
18963.37 375
18964.67 356
18965.97 343
18967.27 374
18968.57 336
18969.88 339
18971.18 363
18972.48 328
18973.78 355
18975.09 353
18976.39 353
18977.69 337
18978.99 366
18980.29 356
18981.60 353
18982.90 357
18984.20 302
18985.50 353
18986.81 348
18988.11 338
18989.41 332
18990.72 342
18992.02 325
18993.32 297
18994.62 335
18995.93 343
18997.23 369
18998.53 320
18999.84 370
19001.14 352
19002.44 337
19003.75 324
19005.05 318
19006.35 320
19007.66 341
19008.96 355
19010.26 352
19011.57 353
19012.87 361
19014.17 341
19015.48 336
19016.78 328
19018.08 354
19019.39 351
19020.69 344
19021.99 292
19023.30 322
19024.60 387
19025.91 342
19027.21 296
19028.51 312
19029.82 321
19031.12 331
19032.43 351
19033.73 317
19035.04 341
19036.34 372
19037.64 319
19038.95 315
19040.25 326
19041.56 335
19042.86 342
19044.17 331
19045.47 298
19046.78 306
19048.08 345
19049.39 354
19050.69 317
19052.00 364
19053.30 341
19054.61 332
19055.91 353
19057.22 328
19058.52 353
19059.83 335
19061.13 316
19062.44 324
19063.74 361
19065.05 371
19066.35 340
19067.66 349
19068.96 376
19070.27 363
19071.57 340
19072.88 328
19074.18 339
19075.49 344
19076.80 336
19078.10 366
19079.41 333
19080.71 346
19082.02 334
19083.33 368
19084.63 336
19085.94 374
19087.24 350
19088.55 343
19089.86 315
19091.16 355
19092.47 365
19093.77 365
19095.08 348
19096.39 348
19097.69 343
19099.00 365
19100.31 330
19101.61 329
19102.92 342
19104.23 334
19105.53 336
19106.84 317
19108.15 354
19109.45 376
19110.76 314
19112.07 328
19113.37 342
19114.68 332
19115.99 341
19117.30 376
19118.60 383
19119.91 348
19121.22 349
19122.52 328
19123.83 336
19125.14 336
19126.45 336
19127.75 306
19129.06 314
19130.37 344
19131.68 331
19132.98 353
19134.29 393
19135.60 354
19136.91 336
19138.22 339
19139.52 346
19140.83 330
19142.14 356
19143.45 363
19144.76 367
19146.06 329
19147.37 306
19148.68 355
19149.99 358
19151.30 340
19152.60 367
19153.91 350
19155.22 369
19156.53 354
19157.84 314
19159.15 303
19160.46 328
19161.76 349
19163.07 332
19164.38 345
19165.69 319
19167.00 357
19168.31 333
19169.62 376
19170.93 324
19172.23 331
19173.54 333
19174.85 340
19176.16 312
19177.47 338
19178.78 317
19180.09 327
19181.40 324
19182.71 331
19184.02 396
19185.33 336
19186.64 338
19187.95 315
19189.26 371
19190.57 385
19191.87 377
19193.18 355
19194.49 315
19195.80 314
19197.11 356
19198.42 318
19199.73 340
19201.04 332
19202.35 313
19203.66 333
19204.97 351
19206.28 333
19207.59 339
19208.90 359
19210.21 363
19211.53 288
19212.84 317
19214.15 334
19215.46 333
19216.77 332
19218.08 319
19219.39 375
19220.70 373
19222.01 369
19223.32 334
19224.63 310
19225.94 369
19227.25 356
19228.56 343
19229.87 382
19231.19 389
19232.50 358
19233.81 353
19235.12 366
19236.43 315
19237.74 316
19239.05 346
19240.36 374
19241.68 347
19242.99 345
19244.30 330
19245.61 340
19246.92 343
19248.23 366
19249.54 341
19250.86 348
19252.17 401
19253.48 308
19254.79 323
19256.10 342
19257.42 312
19258.73 331
19260.04 349
19261.35 326
19262.66 299
19263.98 317
19265.29 358
19266.60 337
19267.91 328
19269.22 330
19270.54 324
19271.85 307
19273.16 364
19274.47 351
19275.79 334
19277.10 328
19278.41 348
19279.72 305
19281.04 338
19282.35 356
19283.66 323
19284.98 376
19286.29 307
19287.60 353
19288.91 361
19290.23 318
19291.54 337
19292.85 347
19294.17 320
19295.48 355
19296.79 360
19298.11 328
19299.42 327
19300.73 326
19302.05 316
19303.36 338
19304.67 318
19305.99 343
19307.30 321
19308.61 322
19309.93 364
19311.24 358
19312.56 317
19313.87 315
19315.18 308
19316.50 322
19317.81 344
19319.13 334
19320.44 348
19321.75 351
19323.07 317
19324.38 356
19325.70 309
19327.01 319
19328.32 341
19329.64 332
19330.95 338
19332.27 344
19333.58 340
19334.90 315
19336.21 317
19337.53 331
19338.84 305
19340.16 340
19341.47 361
19342.79 335
19344.10 320
19345.42 336
19346.73 328
19348.05 362
19349.36 360
19350.68 334
19351.99 335
19353.31 311
19354.62 324
19355.94 321
19357.25 317
19358.57 314
19359.88 342
19361.20 339
19362.51 337
19363.83 369
19365.14 375
19366.46 349
19367.78 347
19369.09 371
19370.41 315
19371.72 318
19373.04 303
19374.35 322
19375.67 345
19376.99 338
19378.30 340
19379.62 382
19380.93 341
19382.25 328
19383.57 320
19384.88 333
19386.20 359
19387.52 372
19388.83 319
19390.15 314
19391.47 347
19392.78 331
19394.10 327
19395.42 309
19396.73 330
19398.05 348
19399.37 319
19400.68 357
19402.00 348
19403.32 332
19404.63 362
19405.95 354
19407.27 345
19408.58 332
19409.90 286
19411.22 315
19412.54 327
19413.85 333
19415.17 313
19416.49 339
19417.80 325
19419.12 307
19420.44 309
19421.76 352
19423.07 369
19424.39 327
19425.71 328
19427.03 333
19428.35 322
19429.66 325
19430.98 327
19432.30 310
19433.62 329
19434.93 335
19436.25 292
19437.57 312
19438.89 364
19440.21 360
19441.53 377
19442.84 303
19444.16 304
19445.48 328
19446.80 358
19448.12 357
19449.44 326
19450.75 320
19452.07 374
19453.39 389
19454.71 374
19456.03 313
19457.35 324
19458.67 333
19459.98 297
19461.30 323
19462.62 315
19463.94 313
19465.26 306
19466.58 356
19467.90 330
19469.22 340
19470.54 332
19471.86 339
19473.18 314
19474.49 379
19475.81 328
19477.13 319
19478.45 334
19479.77 322
19481.09 363
19482.41 344
19483.73 322
19485.05 316
19486.37 333
19487.69 341
19489.01 343
19490.33 321
19491.65 366
19492.97 365
19494.29 344
19495.61 309
19496.93 335
19498.25 321
19499.57 363
19500.89 373
19502.21 337
19503.53 317
19504.85 317
19506.17 346
19507.49 324
19508.81 301
19510.13 320
19511.45 347
19512.77 313
19514.09 316
19515.42 320
19516.74 409
19518.06 393
19519.38 332
19520.70 314
19522.02 334
19523.34 343
19524.66 355
19525.98 359
19527.30 294
19528.62 308
19529.95 292
19531.27 322
19532.59 327
19533.91 304
19535.23 316
19536.55 315
19537.87 344
19539.20 329
19540.52 313
19541.84 354
19543.16 328
19544.48 328
19545.80 338
19547.13 318
19548.45 341
19549.77 360
19551.09 331
19552.41 294
19553.74 332
19555.06 351
19556.38 360
19557.70 325
19559.02 321
19560.35 324
19561.67 345
19562.99 342
19564.31 319
19565.64 344
19566.96 343
19568.28 312
19569.60 342
19570.93 330
19572.25 329
19573.57 327
19574.89 309
19576.22 345
19577.54 331
19578.86 361
19580.18 368
19581.51 349
19582.83 279
19584.15 277
19585.48 351
19586.80 299
19588.12 300
19589.45 309
19590.77 307
19592.09 333
19593.42 326
19594.74 278
19596.06 334
19597.39 318
19598.71 344
19600.03 353
19601.36 327
19602.68 341
19604.00 358
19605.33 330
19606.65 374
19607.98 369
19609.30 363
19610.62 348
19611.95 354
19613.27 336
19614.60 306
19615.92 308
19617.24 322
19618.57 349
19619.89 321
19621.22 338
19622.54 324
19623.87 315
19625.19 333
19626.51 341
19627.84 318
19629.16 369
19630.49 310
19631.81 321
19633.14 332
19634.46 319
19635.79 341
19637.11 316
19638.44 310
19639.76 310
19641.09 360
19642.41 312
19643.74 370
19645.06 338
19646.39 351
19647.71 334
19649.04 352
19650.36 372
19651.69 352
19653.01 346
19654.34 332
19655.66 292
19656.99 294
19658.32 316
19659.64 267
19660.97 310
19662.29 297
19663.62 318
19664.94 308
19666.27 322
19667.60 345
19668.92 328
19670.25 330
19671.57 342
19672.90 302
19674.23 321
19675.55 327
19676.88 349
19678.20 356
19679.53 345
19680.86 358
19682.18 317
19683.51 343
19684.84 353
19686.16 335
19687.49 313
19688.82 329
19690.14 343
19691.47 340
19692.80 338
19694.12 329
19695.45 336
19696.78 352
19698.10 361
19699.43 339
19700.76 331
19702.08 342
19703.41 357
19704.74 377
19706.07 330
19707.39 335
19708.72 356
19710.05 347
19711.37 348
19712.70 299
19714.03 323
19715.36 346
19716.68 357
19718.01 331
19719.34 321
19720.67 333
19721.99 313
19723.32 322
19724.65 312
19725.98 335
19727.31 380
19728.63 360
19729.96 331
19731.29 306
19732.62 308
19733.95 326
19735.27 293
19736.60 315
19737.93 342
19739.26 331
19740.59 346
19741.92 321
19743.24 299
19744.57 298
19745.90 316
19747.23 318
19748.56 299
19749.89 296
19751.22 303
19752.54 341
19753.87 308
19755.20 322
19756.53 326
19757.86 337
19759.19 332
19760.52 309
19761.85 305
19763.18 308
19764.50 314
19765.83 317
19767.16 313
19768.49 325
19769.82 337
19771.15 345
19772.48 387
19773.81 323
19775.14 336
19776.47 345
19777.80 349
19779.13 334
19780.46 324
19781.79 326
19783.12 310
19784.45 330
19785.78 333
19787.11 335
19788.44 331
19789.77 327
19791.10 358
19792.43 359
19793.76 332
19795.09 300
19796.42 363
19797.75 318
19799.08 292
19800.41 321
19801.74 302
19803.07 290
19804.40 285
19805.73 311
19807.06 303
19808.39 318
19809.72 329
19811.05 319
19812.38 277
19813.71 301
19815.05 291
19816.38 298
19817.71 306
19819.04 315
19820.37 301
19821.70 333
19823.03 329
19824.36 315
19825.69 354
19827.03 316
19828.36 349
19829.69 311
19831.02 322
19832.35 345
19833.68 294
19835.01 309
19836.35 335
19837.68 318
19839.01 319
19840.34 281
19841.67 296
19843.00 288
19844.34 286
19845.67 332
19847.00 299
19848.33 313
19849.66 319
19851.00 325
19852.33 284
19853.66 304
19854.99 315
19856.32 315
19857.66 299
19858.99 298
19860.32 334
19861.65 326
19862.99 283
19864.32 302
19865.65 338
19866.98 301
19868.32 312
19869.65 320
19870.98 315
19872.31 353
19873.65 344
19874.98 312
19876.31 345
19877.65 313
19878.98 318
19880.31 342
19881.65 315
19882.98 333
19884.31 359
19885.64 345
19886.98 312
19888.31 301
19889.64 335
19890.98 323
19892.31 276
19893.64 293
19894.98 321
19896.31 349
19897.65 322
19898.98 301
19900.31 339
19901.65 325
19902.98 334
19904.31 285
19905.65 306
19906.98 304
19908.32 310
19909.65 340
19910.98 361
19912.32 348
19913.65 294
19914.99 311
19916.32 371
19917.66 322
19918.99 325
19920.32 321
19921.66 281
19922.99 333
19924.33 307
19925.66 344
19927.00 341
19928.33 323
19929.67 277
19931.00 309
19932.34 300
19933.67 289
19935.01 315
19936.34 339
19937.68 317
19939.01 315
19940.35 321
19941.68 331
19943.02 320
19944.35 345
19945.69 336
19947.02 292
19948.36 281
19949.69 313
19951.03 369
19952.36 344
19953.70 313
19955.03 320
19956.37 315
19957.71 305
19959.04 318
19960.38 291
19961.71 323
19963.05 376
19964.38 338
19965.72 316
19967.06 325
19968.39 328
19969.73 337
19971.06 340
19972.40 320
19973.74 308
19975.07 323
19976.41 304
19977.75 313
19979.08 342
19980.42 341
19981.75 363
19983.09 338
19984.43 309
19985.76 331
19987.10 325
19988.44 338
19989.77 333
19991.11 293
19992.45 325
19993.78 343
19995.12 307
19996.46 332
19997.80 337
19999.13 354
20000.47 358
20001.81 382
20003.14 363
20004.48 333
20005.82 320
20007.16 353
20008.49 298
20009.83 340
20011.17 343
20012.51 321
20013.84 334
20015.18 342
20016.52 304
20017.86 325
20019.19 335
20020.53 329
20021.87 319
20023.21 298
20024.55 272
20025.88 323
20027.22 345
20028.56 324
20029.90 313
20031.24 349
20032.57 355
20033.91 324
20035.25 340
20036.59 336
20037.93 323
20039.26 311
20040.60 344
20041.94 306
20043.28 303
20044.62 339
20045.96 334
20047.30 354
20048.63 345
20049.97 321
20051.31 334
20052.65 353
20053.99 313
20055.33 339
20056.67 350
20058.01 332
20059.35 306
20060.69 323
20062.02 326
20063.36 347
20064.70 320
20066.04 353
20067.38 332
20068.72 349
20070.06 338
20071.40 343
20072.74 310
20074.08 348
20075.42 391
20076.76 336
20078.10 310
20079.44 302
20080.78 344
20082.12 350
20083.46 325
20084.80 323
20086.14 320
20087.48 335
20088.82 340
20090.16 355
20091.50 338
20092.84 325
20094.18 350
20095.52 318
20096.86 293
20098.20 298
20099.54 300
20100.88 343
20102.22 338
20103.56 365
20104.90 346
20106.24 345
20107.58 334
20108.92 322
20110.26 366
20111.60 301
20112.95 346
20114.29 349
20115.63 352
20116.97 357
20118.31 328
20119.65 317
20120.99 320
20122.33 331
20123.67 319
20125.02 363
20126.36 352
20127.70 326
20129.04 316
20130.38 324
20131.72 380
20133.06 351
20134.41 327
20135.75 297
