# Supplementary material for: MALDI-TOF MS typing enables the classification of brewing yeasts of the genus Saccharomyces to major beer styles
Source: PLoS One. 2017 Aug 9;12(8):e0181694. doi: 10.1371/journal.pone.0181694 (PMC5549903; doi:10.1371/journal.pone.0181694)
Supplement: S5 File — The directory includes 90 raw files and was zipped to “.zip”; the folder has three strains with 30 spectra per strain; S1 Text explains the raw files with an example and Table 1 represents the yeast strains used within the experiment. (ZIP) [file pone.0181694.s008.zip › 13-15/30262-213-OG-Ale-Ale-YPG-18h-E-E_2015-08-12__0_F1_1.dat]

1999.93 1574
2000.35 1598
2000.77 1582
2001.19 1598
2001.61 1650
2002.03 1759
2002.46 1776
2002.88 1694
2003.30 1767
2003.72 1672
2004.14 1710
2004.57 1815
2004.99 1684
2005.41 1620
2005.83 1762
2006.25 1797
2006.68 1675
2007.10 1601
2007.52 1497
2007.94 1681
2008.37 1716
2008.79 1669
2009.21 1730
2009.63 1633
2010.06 1694
2010.48 1699
2010.90 1525
2011.32 1550
2011.75 1665
2012.17 1635
2012.59 1724
2013.02 1630
2013.44 1545
2013.86 1540
2014.29 1607
2014.71 1588
2015.13 1575
2015.55 1483
2015.98 1531
2016.40 1480
2016.82 1425
2017.25 1522
2017.67 1478
2018.10 1610
2018.52 1518
2018.94 1549
2019.37 1527
2019.79 1523
2020.21 1584
2020.64 1652
2021.06 1592
2021.48 1643
2021.91 1749
2022.33 1661
2022.76 1592
2023.18 1695
2023.60 1694
2024.03 1704
2024.45 1556
2024.88 1628
2025.30 1732
2025.73 1599
2026.15 1495
2026.57 1481
2027.00 1447
2027.42 1358
2027.85 1410
2028.27 1485
2028.70 1394
2029.12 1369
2029.55 1290
2029.97 1458
2030.40 1488
2030.82 1443
2031.24 1447
2031.67 1369
2032.09 1303
2032.52 1268
2032.94 1252
2033.37 1367
2033.79 1420
2034.22 1448
2034.65 1359
2035.07 1464
2035.50 1388
2035.92 1466
2036.35 1550
2036.77 1559
2037.20 1642
2037.62 1454
2038.05 1481
2038.47 1531
2038.90 1514
2039.33 1601
2039.75 1542
2040.18 1638
2040.60 1538
2041.03 1628
2041.45 1636
2041.88 1506
2042.31 1564
2042.73 1555
2043.16 1464
2043.58 1463
2044.01 1514
2044.44 1501
2044.86 1409
2045.29 1504
2045.72 1622
2046.14 1515
2046.57 1366
2047.00 1367
2047.42 1414
2047.85 1530
2048.28 1486
2048.70 1406
2049.13 1627
2049.56 1493
2049.98 1565
2050.41 1520
2050.84 1648
2051.26 1625
2051.69 1544
2052.12 1457
2052.54 1469
2052.97 1420
2053.40 1523
2053.83 1557
2054.25 1467
2054.68 1659
2055.11 1517
2055.53 1599
2055.96 1253
2056.39 1347
2056.82 1342
2057.24 1540
2057.67 1501
2058.10 1505
2058.53 1654
2058.96 1590
2059.38 1485
2059.81 1615
2060.24 1630
2060.67 1387
2061.10 1472
2061.52 1414
2061.95 1406
2062.38 1358
2062.81 1443
2063.24 1394
2063.66 1481
2064.09 1502
2064.52 1559
2064.95 1548
2065.38 1383
2065.81 1633
2066.23 1695
2066.66 1726
2067.09 1614
2067.52 1570
2067.95 1669
2068.38 1668
2068.81 1629
2069.23 1597
2069.66 1603
2070.09 1548
2070.52 1478
2070.95 1568
2071.38 1519
2071.81 1571
2072.24 1356
2072.67 1479
2073.10 1565
2073.53 1484
2073.95 1550
2074.38 1557
2074.81 1694
2075.24 1595
2075.67 1545
2076.10 1516
2076.53 1524
2076.96 1673
2077.39 1812
2077.82 1624
2078.25 1591
2078.68 1549
2079.11 1635
2079.54 1686
2079.97 1825
2080.40 1704
2080.83 1780
2081.26 1880
2081.69 1882
2082.12 1909
2082.55 1788
2082.98 1707
2083.41 1904
2083.84 1815
2084.27 1891
2084.70 1799
2085.13 1626
2085.56 1789
2085.99 1717
2086.42 1638
2086.85 1639
2087.29 1677
2087.72 1685
2088.15 1551
2088.58 1448
2089.01 1422
2089.44 1426
2089.87 1493
2090.30 1534
2090.73 1554
2091.16 1541
2091.59 1596
2092.03 1587
2092.46 1671
2092.89 1600
2093.32 1545
2093.75 1581
2094.18 1625
2094.61 1664
2095.05 1726
2095.48 1690
2095.91 1838
2096.34 1814
2096.77 1824
2097.20 1683
2097.63 1603
2098.07 1584
2098.50 1680
2098.93 1612
2099.36 1661
2099.79 1551
2100.23 1497
2100.66 1477
2101.09 1400
2101.52 1427
2101.95 1505
2102.39 1373
2102.82 1436
2103.25 1435
2103.68 1400
2104.12 1579
2104.55 1628
2104.98 1556
2105.41 1623
2105.85 1542
2106.28 1545
2106.71 1455
2107.14 1492
2107.58 1586
2108.01 1549
2108.44 1640
2108.88 1765
2109.31 1611
2109.74 1645
2110.18 1482
2110.61 1516
2111.04 1576
2111.47 1677
2111.91 1743
2112.34 1722
2112.77 1587
2113.21 1448
2113.64 1573
2114.07 1520
2114.51 1497
2114.94 1530
2115.37 1491
2115.81 1520
2116.24 1551
2116.68 1629
2117.11 1640
2117.54 1500
2117.98 1515
2118.41 1498
2118.85 1405
2119.28 1498
2119.71 1557
2120.15 1496
2120.58 1502
2121.02 1445
2121.45 1349
2121.88 1487
2122.32 1405
2122.75 1493
2123.19 1508
2123.62 1565
2124.06 1473
2124.49 1489
2124.92 1500
2125.36 1458
2125.79 1573
2126.23 1671
2126.66 1552
2127.10 1612
2127.53 1617
2127.97 1497
2128.40 1592
2128.84 1530
2129.27 1493
2129.71 1561
2130.14 1641
2130.58 1637
2131.01 1645
2131.45 1799
2131.88 1758
2132.32 1600
2132.75 1611
2133.19 1680
2133.63 1841
2134.06 1698
2134.50 1812
2134.93 1673
2135.37 1579
2135.80 1620
2136.24 1680
2136.67 1579
2137.11 1637
2137.55 1769
2137.98 1746
2138.42 1584
2138.85 1564
2139.29 1631
2139.73 1749
2140.16 1626
2140.60 1607
2141.03 1594
2141.47 1610
2141.91 1589
2142.34 1573
2142.78 1547
2143.22 1662
2143.65 1709
2144.09 1624
2144.53 1499
2144.96 1360
2145.40 1260
2145.84 1473
2146.27 1390
2146.71 1454
2147.15 1543
2147.58 1567
2148.02 1447
2148.46 1358
2148.89 1532
2149.33 1671
2149.77 1725
2150.21 1672
2150.64 1809
2151.08 1783
2151.52 1954
2151.95 1913
2152.39 1761
2152.83 2094
2153.27 1925
2153.70 1861
2154.14 1806
2154.58 1752
2155.02 1810
2155.45 1786
2155.89 1703
2156.33 1776
2156.77 1586
2157.21 1495
2157.64 1603
2158.08 1642
2158.52 1459
2158.96 1537
2159.40 1612
2159.83 1564
2160.27 1519
2160.71 1621
2161.15 1659
2161.59 1594
2162.02 1658
2162.46 1542
2162.90 1488
2163.34 1578
2163.78 1637
2164.22 1594
2164.66 1569
2165.09 1573
2165.53 1621
2165.97 1542
2166.41 1599
2166.85 1650
2167.29 1538
2167.73 1608
2168.17 1577
2168.60 1530
2169.04 1749
2169.48 1740
2169.92 1863
2170.36 1796
2170.80 1688
2171.24 1747
2171.68 1815
2172.12 1866
2172.56 1703
2173.00 1769
2173.44 1624
2173.88 1786
2174.32 1809
2174.76 1758
2175.20 1594
2175.64 1747
2176.07 1813
2176.51 1664
2176.95 1609
2177.39 1639
2177.83 1781
2178.27 1776
2178.71 1736
2179.15 1672
2179.59 1657
2180.03 1770
2180.47 1869
2180.92 1801
2181.36 1754
2181.80 1777
2182.24 1810
2182.68 1773
2183.12 1688
2183.56 1658
2184.00 1562
2184.44 1625
2184.88 1545
2185.32 1599
2185.76 1669
2186.20 1599
2186.64 1586
2187.08 1595
2187.52 1626
2187.97 1532
2188.41 1673
2188.85 1661
2189.29 1781
2189.73 1802
2190.17 1668
2190.61 1851
2191.05 1883
2191.49 1786
2191.94 1852
2192.38 1663
2192.82 1817
2193.26 1829
2193.70 1728
2194.14 1726
2194.58 1860
2195.03 1756
2195.47 1735
2195.91 1813
2196.35 1775
2196.79 1709
2197.24 1763
2197.68 1703
2198.12 1704
2198.56 1749
2199.00 1568
2199.45 1633
2199.89 1688
2200.33 1816
2200.77 1724
2201.21 1689
2201.66 1664
2202.10 1822
2202.54 1681
2202.98 1577
2203.43 1579
2203.87 1739
2204.31 1668
2204.75 1560
2205.20 1453
2205.64 1593
2206.08 1723
2206.53 1707
2206.97 1760
2207.41 1599
2207.85 1552
2208.30 1714
2208.74 1693
2209.18 1732
2209.63 1691
2210.07 1720
2210.51 1780
2210.96 1790
2211.40 1804
2211.84 1816
2212.29 1847
2212.73 1963
2213.17 1841
2213.62 1773
2214.06 1778
2214.50 1798
2214.95 1837
2215.39 1755
2215.84 1625
2216.28 1781
2216.72 1857
2217.17 1808
2217.61 1618
2218.05 1662
2218.50 1638
2218.94 1714
2219.39 1586
2219.83 1700
2220.28 1687
2220.72 1692
2221.16 1631
2221.61 1619
2222.05 1841
2222.50 1774
2222.94 1895
2223.39 2075
2223.83 2084
2224.28 2256
2224.72 2210
2225.16 2399
2225.61 2346
2226.05 2415
2226.50 2373
2226.94 2445
2227.39 2598
2227.83 2490
2228.28 2420
2228.72 2583
2229.17 2269
2229.61 2394
2230.06 2448
2230.50 2199
2230.95 2134
2231.40 1977
2231.84 2038
2232.29 2131
2232.73 2040
2233.18 2028
2233.62 1948
2234.07 1929
2234.51 2102
2234.96 1987
2235.41 2084
2235.85 2101
2236.30 1947
2236.74 1943
2237.19 1982
2237.63 1808
2238.08 1823
2238.53 1867
2238.97 1852
2239.42 1855
2239.86 2016
2240.31 1901
2240.76 1985
2241.20 1911
2241.65 1886
2242.10 1877
2242.54 1879
2242.99 1785
2243.44 1940
2243.88 1865
2244.33 1624
2244.78 1718
2245.22 1642
2245.67 1609
2246.12 1535
2246.56 1697
2247.01 1738
2247.46 1690
2247.90 1735
2248.35 1806
2248.80 1759
2249.24 1828
2249.69 1667
2250.14 1756
2250.59 1769
2251.03 1825
2251.48 1721
2251.93 1708
2252.38 1569
2252.82 1619
2253.27 1626
2253.72 1620
2254.17 1749
2254.61 1710
2255.06 1712
2255.51 1582
2255.96 1672
2256.40 1609
2256.85 1680
2257.30 1667
2257.75 1587
2258.20 1444
2258.64 1539
2259.09 1733
2259.54 1783
2259.99 1696
2260.44 1774
2260.88 1834
2261.33 1840
2261.78 1831
2262.23 1774
2262.68 1695
2263.13 1850
2263.58 1832
2264.02 1917
2264.47 1790
2264.92 1987
2265.37 2139
2265.82 1977
2266.27 2005
2266.72 2120
2267.17 2113
2267.61 2139
2268.06 2039
2268.51 2095
2268.96 2221
2269.41 2152
2269.86 2221
2270.31 2293
2270.76 2381
2271.21 2246
2271.66 2285
2272.11 2381
2272.56 2292
2273.00 2245
2273.45 2127
2273.90 1896
2274.35 1890
2274.80 1841
2275.25 1962
2275.70 2046
2276.15 1848
2276.60 1814
2277.05 1773
2277.50 1778
2277.95 1859
2278.40 1737
2278.85 1539
2279.30 1839
2279.75 1843
2280.20 1859
2280.65 1708
2281.10 1737
2281.55 1854
2282.00 1816
2282.45 1879
2282.90 1863
2283.35 1867
2283.81 1951
2284.26 1918
2284.71 1906
2285.16 1713
2285.61 1738
2286.06 1944
2286.51 1892
2286.96 1824
2287.41 1938
2287.86 1889
2288.31 1828
2288.76 1973
2289.22 2124
2289.67 2164
2290.12 2357
2290.57 2380
2291.02 2542
2291.47 2704
2291.92 2794
2292.37 2683
2292.83 3044
2293.28 3061
2293.73 3016
2294.18 3045
2294.63 2874
2295.08 2740
2295.53 2764
2295.99 2937
2296.44 2870
2296.89 2546
2297.34 2429
2297.79 2232
2298.25 2166
2298.70 2209
2299.15 2116
2299.60 1915
2300.05 2006
2300.51 1766
2300.96 1727
2301.41 1754
2301.86 1746
2302.32 1769
2302.77 1676
2303.22 1746
2303.67 1829
2304.13 1763
2304.58 1828
2305.03 1865
2305.48 1958
2305.94 1930
2306.39 2059
2306.84 1917
2307.29 1806
2307.75 1951
2308.20 1894
2308.65 1921
2309.11 1999
2309.56 1867
2310.01 2107
2310.47 2032
2310.92 2043
2311.37 2260
2311.83 2165
2312.28 2156
2312.73 2253
2313.19 1978
2313.64 2073
2314.09 2055
2314.55 2077
2315.00 1962
2315.45 1942
2315.91 1815
2316.36 1974
2316.81 2088
2317.27 1922
2317.72 1939
2318.18 1869
2318.63 1757
2319.08 1683
2319.54 1722
2319.99 1898
2320.45 1891
2320.90 1938
2321.35 1947
2321.81 2094
2322.26 1901
2322.72 1857
2323.17 1892
2323.63 2008
2324.08 2045
2324.54 1901
2324.99 1968
2325.44 2017
2325.90 2027
2326.35 1933
2326.81 1902
2327.26 2006
2327.72 1871
2328.17 2041
2328.63 1891
2329.08 1894
2329.54 1942
2329.99 2023
2330.45 1878
2330.90 1943
2331.36 1963
2331.81 1858
2332.27 2050
2332.72 2132
2333.18 2012
2333.64 2000
2334.09 1906
2334.55 1898
2335.00 1752
2335.46 1805
2335.91 1843
2336.37 1916
2336.82 1806
2337.28 1691
2337.74 1835
2338.19 1935
2338.65 2084
2339.10 2043
2339.56 2291
2340.02 2465
2340.47 2648
2340.93 2691
2341.38 2889
2341.84 2791
2342.30 2953
2342.75 2930
2343.21 3192
2343.67 3052
2344.12 2957
2344.58 3031
2345.04 3079
2345.49 3136
2345.95 2840
2346.41 2657
2346.86 2715
2347.32 2833
2347.78 2859
2348.23 2694
2348.69 2883
2349.15 2582
2349.60 2519
2350.06 2381
2350.52 2345
2350.97 2200
2351.43 2324
2351.89 2248
2352.35 2200
2352.80 2045
2353.26 2025
2353.72 1903
2354.18 1790
2354.63 1944
2355.09 1823
2355.55 1857
2356.01 1839
2356.46 1870
2356.92 1811
2357.38 1743
2357.84 1812
2358.29 1729
2358.75 1767
2359.21 1806
2359.67 1794
2360.13 1805
2360.58 1755
2361.04 1931
2361.50 1991
2361.96 1874
2362.42 2146
2362.88 2147
2363.33 1994
2363.79 1937
2364.25 2099
2364.71 2108
2365.17 2149
2365.63 2080
2366.08 1992
2366.54 2004
2367.00 1863
2367.46 2077
2367.92 2130
2368.38 2069
2368.84 2110
2369.30 1899
2369.75 1996
2370.21 2136
2370.67 2280
2371.13 2149
2371.59 2072
2372.05 2273
2372.51 2078
2372.97 2135
2373.43 2174
2373.89 1868
2374.35 1929
2374.81 2015
2375.27 1885
2375.72 1919
2376.18 1897
2376.64 1855
2377.10 1806
2377.56 1784
2378.02 1878
2378.48 1994
2378.94 2035
2379.40 2129
2379.86 1958
2380.32 1875
2380.78 1976
2381.24 1944
2381.70 1923
2382.16 2055
2382.62 2028
2383.08 2014
2383.54 1978
2384.00 1920
2384.46 2025
2384.92 2169
2385.39 2053
2385.85 1914
2386.31 1972
2386.77 1918
2387.23 1824
2387.69 1789
2388.15 1807
2388.61 1705
2389.07 1624
2389.53 1733
2389.99 1763
2390.45 1853
2390.91 1696
2391.38 1693
2391.84 1667
2392.30 1797
2392.76 1962
2393.22 1709
2393.68 1834
2394.14 1821
2394.60 1745
2395.06 1705
2395.53 1825
2395.99 1750
2396.45 1732
2396.91 1866
2397.37 1922
2397.83 1802
2398.30 1881
2398.76 1853
2399.22 1669
2399.68 1843
2400.14 1853
2400.61 1904
2401.07 1924
2401.53 1972
2401.99 1757
2402.45 1741
2402.92 1670
2403.38 1866
2403.84 1795
2404.30 1871
2404.76 1757
2405.23 1605
2405.69 1722
2406.15 1852
2406.61 1917
2407.08 1893
2407.54 1892
2408.00 1904
2408.46 1911
2408.93 1776
2409.39 1813
2409.85 1909
2410.32 2014
2410.78 1812
2411.24 1761
2411.70 1764
2412.17 1667
2412.63 1675
2413.09 1776
2413.56 1882
2414.02 2002
2414.48 1934
2414.95 1886
2415.41 1791
2415.87 1639
2416.34 1821
2416.80 1963
2417.26 1923
2417.73 1986
2418.19 2004
2418.65 2083
2419.12 2008
2419.58 2059
2420.05 2196
2420.51 2051
2420.97 2073
2421.44 2243
2421.90 2219
2422.37 2190
2422.83 2145
2423.29 2034
2423.76 1982
2424.22 1823
2424.69 1870
2425.15 1937
2425.62 1951
2426.08 1944
2426.54 2029
2427.01 2017
2427.47 2012
2427.94 2139
2428.40 2213
2428.87 2068
2429.33 2059
2429.80 2105
2430.26 2063
2430.73 2125
2431.19 2312
2431.66 2235
2432.12 2148
2432.59 2144
2433.05 2058
2433.52 2018
2433.98 2055
2434.45 2054
2434.91 1919
2435.38 1988
2435.84 1862
2436.31 1795
2436.77 1991
2437.24 2047
2437.70 2082
2438.17 2011
2438.63 1953
2439.10 2210
2439.57 2236
2440.03 2330
2440.50 2291
2440.96 2416
2441.43 2607
2441.89 2650
2442.36 2705
2442.83 2654
2443.29 2558
2443.76 2600
2444.22 2792
2444.69 2658
2445.16 2640
2445.62 2431
2446.09 2272
2446.56 2134
2447.02 2098
2447.49 1862
2447.96 1845
2448.42 1824
2448.89 1748
2449.35 1703
2449.82 1782
2450.29 1744
2450.75 1593
2451.22 1796
2451.69 1699
2452.16 1611
2452.62 1689
2453.09 1808
2453.56 1923
2454.02 1877
2454.49 1744
2454.96 1867
2455.42 1756
2455.89 1718
2456.36 1703
2456.83 1821
2457.29 1752
2457.76 1741
2458.23 1689
2458.70 1708
2459.16 1719
2459.63 1711
2460.10 1751
2460.57 1957
2461.03 1795
2461.50 1813
2461.97 1804
2462.44 1813
2462.91 1694
2463.37 1754
2463.84 1729
2464.31 1821
2464.78 1884
2465.25 1878
2465.71 1705
2466.18 1695
2466.65 1727
2467.12 1818
2467.59 1785
2468.06 1963
2468.52 1890
2468.99 1897
2469.46 1821
2469.93 1996
2470.40 2037
2470.87 2048
2471.34 1898
2471.80 1948
2472.27 1814
2472.74 1666
2473.21 1718
2473.68 1787
2474.15 1807
2474.62 1972
2475.09 1812
2475.56 1770
2476.02 1716
2476.49 1789
2476.96 1624
2477.43 1713
2477.90 1769
2478.37 1776
2478.84 1809
2479.31 2026
2479.78 2009
2480.25 1994
2480.72 1999
2481.19 1991
2481.66 2023
2482.13 2107
2482.60 2088
2483.07 1878
2483.54 1933
2484.01 1907
2484.48 1892
2484.95 1920
2485.42 1982
2485.89 1876
2486.36 2008
2486.83 1884
2487.30 1856
2487.77 1729
2488.24 1740
2488.71 1715
2489.18 1798
2489.65 1910
2490.12 1804
2490.59 1709
2491.06 1701
2491.53 1821
2492.00 1685
2492.47 1625
2492.94 1725
2493.41 1708
2493.88 1805
2494.36 1897
2494.83 1618
2495.30 1668
2495.77 1809
2496.24 1901
2496.71 1659
2497.18 1838
2497.65 1866
2498.12 1861
2498.60 1861
2499.07 2017
2499.54 1873
2500.01 1831
2500.48 1750
2500.95 1902
2501.42 1782
2501.90 1658
2502.37 1632
2502.84 1721
2503.31 1702
2503.78 1679
2504.25 1770
2504.73 1766
2505.20 1711
2505.67 1822
2506.14 1667
2506.61 1757
2507.09 1627
2507.56 1625
2508.03 1771
2508.50 1994
2508.97 2021
2509.45 2046
2509.92 2055
2510.39 1999
2510.86 2136
2511.34 2102
2511.81 2142
2512.28 2087
2512.75 2061
2513.23 2190
2513.70 2274
2514.17 2370
2514.65 2151
2515.12 2132
2515.59 2198
2516.06 2222
2516.54 2081
2517.01 1925
2517.48 2074
2517.96 1886
2518.43 2044
2518.90 2020
2519.38 1759
2519.85 1810
2520.32 1865
2520.80 2016
2521.27 1883
2521.74 1781
2522.22 1682
2522.69 1646
2523.16 1745
2523.64 1866
2524.11 1795
2524.58 1687
2525.06 1773
2525.53 1967
2526.01 1930
2526.48 1805
2526.95 1788
2527.43 1877
2527.90 1895
2528.38 1886
2528.85 1863
2529.32 1824
2529.80 1785
2530.27 1790
2530.75 1938
2531.22 1938
2531.70 1890
2532.17 1794
2532.64 1834
2533.12 1945
2533.59 1770
2534.07 1852
2534.54 1915
2535.02 1782
2535.49 1826
2535.97 1886
2536.44 1957
2536.92 1981
2537.39 1846
2537.87 1747
2538.34 1990
2538.82 1836
2539.29 1880
2539.77 1816
2540.24 1957
2540.72 1797
2541.19 1805
2541.67 1882
2542.14 1828
2542.62 1986
2543.09 1913
2543.57 1804
2544.04 1755
2544.52 1863
2545.00 1841
2545.47 1898
2545.95 2093
2546.42 2206
2546.90 2033
2547.37 2047
2547.85 2035
2548.33 2309
2548.80 2451
2549.28 2481
2549.75 2390
2550.23 2546
2550.71 2403
2551.18 2420
2551.66 2490
2552.14 2462
2552.61 2397
2553.09 2565
2553.57 2644
2554.04 2658
2554.52 2717
2554.99 2755
2555.47 2777
2555.95 2847
2556.42 2873
2556.90 2947
2557.38 2967
2557.86 2885
2558.33 2972
2558.81 3088
2559.29 3011
2559.76 2894
2560.24 2816
2560.72 2740
2561.19 2594
2561.67 2233
2562.15 2173
2562.63 2137
2563.10 1967
2563.58 1941
2564.06 1786
2564.54 1876
2565.01 2024
2565.49 1942
2565.97 1900
2566.45 1789
2566.92 1962
2567.40 1958
2567.88 1854
2568.36 1828
2568.83 1919
2569.31 1837
2569.79 1779
2570.27 1765
2570.75 1863
2571.22 1888
2571.70 1792
2572.18 1778
2572.66 1759
2573.14 1824
2573.62 1846
2574.09 1946
2574.57 1766
2575.05 1924
2575.53 1833
2576.01 1865
2576.49 1938
2576.97 1898
2577.44 1859
2577.92 1815
2578.40 1785
2578.88 1795
2579.36 1838
2579.84 1865
2580.32 1741
2580.80 1743
2581.27 1682
2581.75 1784
2582.23 1721
2582.71 1854
2583.19 1822
2583.67 1760
2584.15 1744
2584.63 1648
2585.11 1702
2585.59 1814
2586.07 1656
2586.55 1702
2587.03 1789
2587.51 1908
2587.99 1806
2588.47 1754
2588.94 1903
2589.42 1750
2589.90 1667
2590.38 1752
2590.86 1773
2591.34 1874
2591.82 1860
2592.30 1824
2592.78 1809
2593.26 2041
2593.74 2045
2594.22 2122
2594.71 2168
2595.19 2156
2595.67 2253
2596.15 2382
2596.63 2328
2597.11 2427
2597.59 2280
2598.07 2144
2598.55 2122
2599.03 2196
2599.51 2100
2599.99 2160
2600.47 2219
2600.95 2158
2601.43 2187
2601.91 1993
2602.40 2092
2602.88 2184
2603.36 1963
2603.84 1848
2604.32 1903
2604.80 1846
2605.28 1675
2605.76 1632
2606.24 1765
2606.73 1679
2607.21 1746
2607.69 1715
2608.17 1759
2608.65 1861
2609.13 1949
2609.62 1836
2610.10 2064
2610.58 2085
2611.06 2059
2611.54 2266
2612.02 2237
2612.51 2227
2612.99 2321
2613.47 2295
2613.95 2140
2614.43 2193
2614.92 2211
2615.40 2179
2615.88 2080
2616.36 1999
2616.85 1931
2617.33 1982
2617.81 1974
2618.29 1892
2618.78 2043
2619.26 1922
2619.74 1925
2620.22 1894
2620.71 1807
2621.19 1763
2621.67 1728
2622.15 1842
2622.64 1921
2623.12 1706
2623.60 1701
2624.09 1782
2624.57 1732
2625.05 1734
2625.53 1891
2626.02 1958
2626.50 1876
2626.98 1778
2627.47 1802
2627.95 1822
2628.43 1868
2628.92 1872
2629.40 1870
2629.88 1676
2630.37 1646
2630.85 1729
2631.34 1792
2631.82 1897
2632.30 1902
2632.79 1908
2633.27 1944
2633.75 1850
2634.24 1770
2634.72 1805
2635.21 1783
2635.69 1830
2636.17 1851
2636.66 1791
2637.14 1870
2637.63 1886
2638.11 1844
2638.60 1952
2639.08 1922
2639.56 1851
2640.05 2039
2640.53 2001
2641.02 1772
2641.50 1884
2641.99 1987
2642.47 1889
2642.96 1860
2643.44 1724
2643.93 1716
2644.41 1767
2644.90 1792
2645.38 1780
2645.87 1886
2646.35 1795
2646.84 1586
2647.32 1735
2647.81 1619
2648.29 1670
2648.78 1715
2649.26 1663
2649.75 1632
2650.23 1779
2650.72 1946
2651.20 1925
2651.69 1684
2652.17 1870
2652.66 2075
2653.15 1983
2653.63 1912
2654.12 1910
2654.60 1791
2655.09 1859
2655.57 1850
2656.06 1813
2656.55 1901
2657.03 1820
2657.52 1766
2658.00 1680
2658.49 1763
2658.98 1748
2659.46 1852
2659.95 1912
2660.44 1710
2660.92 1702
2661.41 1825
2661.90 1890
2662.38 1841
2662.87 1673
2663.35 1724
2663.84 1607
2664.33 1667
2664.81 1775
2665.30 1778
2665.79 1840
2666.28 1951
2666.76 1932
2667.25 2085
2667.74 1892
2668.22 1767
2668.71 1751
2669.20 1660
2669.68 1916
2670.17 1932
2670.66 1924
2671.15 1783
2671.63 1654
2672.12 1840
2672.61 1874
2673.10 1856
2673.58 1907
2674.07 2093
2674.56 2200
2675.05 2068
2675.53 1844
2676.02 2054
2676.51 2121
2677.00 2176
2677.49 2168
2677.97 2181
2678.46 2070
2678.95 2240
2679.44 2428
2679.93 2500
2680.41 2511
2680.90 2438
2681.39 2547
2681.88 2436
2682.37 2677
2682.85 2687
2683.34 2761
2683.83 2884
2684.32 2935
2684.81 3015
2685.30 2890
2685.79 3062
2686.27 2861
2686.76 2919
2687.25 2774
2687.74 2613
2688.23 2744
2688.72 2884
2689.21 2453
2689.70 2360
2690.19 2380
2690.67 2175
2691.16 2234
2691.65 1998
2692.14 1940
2692.63 2099
2693.12 1864
2693.61 1886
2694.10 1818
2694.59 1921
2695.08 1829
2695.57 2006
2696.06 2024
2696.55 1844
2697.04 1755
2697.53 1846
2698.02 1941
2698.51 1858
2699.00 1873
2699.49 1938
2699.98 1977
2700.47 2035
2700.96 2108
2701.45 2112
2701.94 2147
2702.43 2001
2702.92 2053
2703.41 2127
2703.90 2104
2704.39 2093
2704.88 2176
2705.37 2131
2705.86 2010
2706.35 2071
2706.84 2159
2707.33 2173
2707.82 2121
2708.31 2214
2708.80 2133
2709.29 2008
2709.78 2044
2710.27 2092
2710.77 1990
2711.26 2041
2711.75 1976
2712.24 2015
2712.73 1972
2713.22 2077
2713.71 2112
2714.20 2105
2714.69 2066
2715.19 2129
2715.68 1999
2716.17 1890
2716.66 2068
2717.15 2121
2717.64 1945
2718.13 1853
2718.63 1886
2719.12 1808
2719.61 1813
2720.10 1839
2720.59 1822
2721.08 1904
2721.58 1967
2722.07 2069
2722.56 2002
2723.05 1971
2723.54 2071
2724.04 2120
2724.53 1945
2725.02 2004
2725.51 2136
2726.01 2175
2726.50 2349
2726.99 2060
2727.48 1965
2727.98 2094
2728.47 1952
2728.96 1943
2729.45 1912
2729.95 1951
2730.44 1887
2730.93 1891
2731.42 1882
2731.92 1804
2732.41 1899
2732.90 1842
2733.40 1969
2733.89 2018
2734.38 1909
2734.87 1899
2735.37 1929
2735.86 1901
2736.35 2003
2736.85 2156
2737.34 2139
2737.83 2047
2738.33 2009
2738.82 2140
2739.31 2246
2739.81 2202
2740.30 2020
2740.79 2094
2741.29 1845
2741.78 2078
2742.28 2007
2742.77 2023
2743.26 1948
2743.76 1886
2744.25 1815
2744.75 1832
2745.24 1911
2745.73 1843
2746.23 1859
2746.72 1776
2747.22 1809
2747.71 1607
2748.20 1643
2748.70 1741
2749.19 1734
2749.69 1859
2750.18 2051
2750.68 1813
2751.17 1592
2751.67 1686
2752.16 1794
2752.66 1822
2753.15 1832
2753.64 1844
2754.14 1853
2754.63 1975
2755.13 1844
2755.62 1780
2756.12 1960
2756.61 2025
2757.11 1938
2757.60 1953
2758.10 1866
2758.59 1965
2759.09 2008
2759.59 2092
2760.08 2006
2760.58 1999
2761.07 1861
2761.57 1939
2762.06 1851
2762.56 1904
2763.05 1747
2763.55 1583
2764.05 1818
2764.54 1975
2765.04 1926
2765.53 1856
2766.03 1869
2766.52 1985
2767.02 1899
2767.52 1812
2768.01 1787
2768.51 1781
2769.00 1876
2769.50 1929
2770.00 1926
2770.49 1887
2770.99 2024
2771.49 1922
2771.98 1953
2772.48 2005
2772.98 1820
2773.47 1832
2773.97 1775
2774.47 2112
2774.96 2203
2775.46 2149
2775.96 2142
2776.45 2237
2776.95 2310
2777.45 2275
2777.94 2160
2778.44 2366
2778.94 2424
2779.43 2510
2779.93 2529
2780.43 2479
2780.93 2360
2781.42 2326
2781.92 2150
2782.42 2283
2782.92 2149
2783.41 2165
2783.91 2088
2784.41 2258
2784.91 2179
2785.40 2092
2785.90 1986
2786.40 2001
2786.90 2111
2787.39 2061
2787.89 2047
2788.39 1986
2788.89 2056
2789.39 2070
2789.88 2137
2790.38 1959
2790.88 1857
2791.38 1967
2791.88 2029
2792.37 1967
2792.87 1875
2793.37 2033
2793.87 2109
2794.37 2157
2794.87 2281
2795.37 2295
2795.86 2474
2796.36 2564
2796.86 2825
2797.36 3179
2797.86 3170
2798.36 3047
2798.86 3256
2799.35 3653
2799.85 3548
2800.35 3574
2800.85 3765
2801.35 3437
2801.85 3333
2802.35 3289
2802.85 3267
2803.35 2975
2803.85 2926
2804.35 2700
2804.85 2738
2805.34 2661
2805.84 2641
2806.34 2702
2806.84 3007
2807.34 2899
2807.84 3124
2808.34 3250
2808.84 3439
2809.34 3799
2809.84 3870
2810.34 3783
2810.84 4008
2811.34 4282
2811.84 3812
2812.34 3964
2812.84 3984
2813.34 3760
2813.84 3406
2814.34 3346
2814.84 3242
2815.34 3081
2815.84 2777
2816.34 2720
2816.84 2451
2817.34 2444
2817.84 2433
2818.35 2247
2818.85 2196
2819.35 2280
2819.85 2278
2820.35 2230
2820.85 2286
2821.35 2601
2821.85 2408
2822.35 2349
2822.85 2383
2823.35 2275
2823.85 2257
2824.36 2216
2824.86 2245
2825.36 2156
2825.86 2100
2826.36 2166
2826.86 2217
2827.36 2175
2827.86 2231
2828.37 2271
2828.87 2240
2829.37 2057
2829.87 2310
2830.37 2343
2830.87 2358
2831.38 2132
2831.88 2149
2832.38 2169
2832.88 2190
2833.38 2174
2833.88 2168
2834.39 2144
2834.89 2086
2835.39 2074
2835.89 2103
2836.40 2227
2836.90 2325
2837.40 2239
2837.90 2268
2838.40 2416
2838.91 2618
2839.41 2569
2839.91 2495
2840.41 2486
2840.92 2466
2841.42 2517
2841.92 2502
2842.42 2384
2842.93 2444
2843.43 2600
2843.93 2467
2844.44 2448
2844.94 2400
2845.44 2377
2845.94 2221
2846.45 2309
2846.95 2286
2847.45 2269
2847.96 2212
2848.46 2190
2848.96 2183
2849.47 2268
2849.97 2075
2850.47 2158
2850.98 2135
2851.48 2254
2851.98 2141
2852.49 2071
2852.99 2011
2853.50 2012
2854.00 2005
2854.50 1898
2855.01 1967
2855.51 2169
2856.01 2166
2856.52 2053
2857.02 2059
2857.53 2001
2858.03 2018
2858.53 1869
2859.04 1840
2859.54 1985
2860.05 2106
2860.55 2032
2861.06 2031
2861.56 1961
2862.06 2027
2862.57 2061
2863.07 1885
2863.58 1873
2864.08 1998
2864.59 1953
2865.09 2027
2865.60 1961
2866.10 2011
2866.61 1919
2867.11 1833
2867.62 1909
2868.12 1819
2868.63 1767
2869.13 1959
2869.64 1808
2870.14 1876
2870.65 1916
2871.15 1892
2871.66 1904
2872.16 1859
2872.67 1957
2873.17 1879
2873.68 1988
2874.18 2043
2874.69 1911
2875.20 2057
2875.70 2069
2876.21 2099
2876.71 2056
2877.22 2149
2877.72 2055
2878.23 2015
2878.74 2032
2879.24 2076
2879.75 2184
2880.25 2218
2880.76 2277
2881.27 2472
2881.77 2514
2882.28 2612
2882.79 2584
2883.29 2718
2883.80 2691
2884.30 2945
2884.81 3079
2885.32 2802
2885.82 2951
2886.33 3013
2886.84 2983
2887.34 3096
2887.85 2922
2888.36 2919
2888.86 2781
2889.37 2844
2889.88 2853
2890.38 2601
2890.89 2952
2891.40 2818
2891.91 2631
2892.41 2557
2892.92 2495
2893.43 2181
2893.93 2212
2894.44 2185
2894.95 2127
2895.46 2164
2895.96 2137
2896.47 2083
2896.98 1950
2897.49 2009
2897.99 1899
2898.50 2044
2899.01 1941
2899.52 2057
2900.03 2212
2900.53 2179
2901.04 2220
2901.55 2205
2902.06 2043
2902.56 2020
2903.07 2155
2903.58 2375
2904.09 2224
2904.60 2105
2905.11 2315
2905.61 2425
2906.12 2512
2906.63 2418
2907.14 2305
2907.65 2421
2908.16 2313
2908.66 2523
2909.17 2415
2909.68 2289
2910.19 2311
2910.70 2281
2911.21 2344
2911.72 2522
2912.23 2447
2912.73 2416
2913.24 2461
2913.75 2333
2914.26 2377
2914.77 2492
2915.28 2532
2915.79 2576
2916.30 2455
2916.81 2389
2917.32 2487
2917.83 2656
2918.33 2611
2918.84 2519
2919.35 2700
2919.86 2708
2920.37 2720
2920.88 2750
2921.39 2721
2921.90 2706
2922.41 2652
2922.92 2914
2923.43 2967
2923.94 3037
2924.45 3358
2924.96 3508
2925.47 3832
2925.98 3653
2926.49 3652
2927.00 3910
2927.51 3957
2928.02 4032
2928.53 3945
2929.04 3964
2929.55 4150
2930.06 4084
2930.57 3407
2931.08 3285
2931.59 3114
2932.11 2912
2932.62 2704
2933.13 2422
2933.64 2324
2934.15 2284
2934.66 2102
2935.17 1997
2935.68 2067
2936.19 2205
2936.70 2163
2937.21 2060
2937.72 1914
2938.24 1988
2938.75 2016
2939.26 2093
2939.77 2171
2940.28 2293
2940.79 2068
2941.30 2118
2941.81 2264
2942.33 2156
2942.84 2086
2943.35 2158
2943.86 2185
2944.37 2218
2944.88 2317
2945.40 2271
2945.91 2185
2946.42 2149
2946.93 2346
2947.44 2519
2947.96 2384
2948.47 2362
2948.98 2575
2949.49 2384
2950.00 2279
2950.52 2295
2951.03 2248
2951.54 2479
2952.05 2299
2952.57 2389
2953.08 2373
2953.59 2220
2954.10 2145
2954.62 2105
2955.13 2211
2955.64 2219
2956.15 2228
2956.67 2181
2957.18 2277
2957.69 2184
2958.20 2209
2958.72 2299
2959.23 2303
2959.74 2218
2960.26 2125
2960.77 2181
2961.28 2159
2961.80 2366
2962.31 2337
2962.82 2393
2963.34 2286
2963.85 2416
2964.36 2385
2964.88 2359
2965.39 2408
2965.90 2405
2966.42 2408
2966.93 2308
2967.44 2237
2967.96 2257
2968.47 2033
2968.98 2065
2969.50 2159
2970.01 2060
2970.53 1993
2971.04 1985
2971.55 1952
2972.07 1967
2972.58 1706
2973.10 1727
2973.61 1723
2974.12 1856
2974.64 1890
2975.15 1862
2975.67 1859
2976.18 1932
2976.70 1833
2977.21 1931
2977.73 1896
2978.24 1939
2978.75 1787
2979.27 1729
2979.78 1876
2980.30 1961
2980.81 2030
2981.33 2015
2981.84 1977
2982.36 2042
2982.87 1998
2983.39 1946
2983.90 1870
2984.42 1977
2984.93 2055
2985.45 2244
2985.96 2141
2986.48 1964
2987.00 2081
2987.51 2074
2988.03 1992
2988.54 2094
2989.06 2153
2989.57 2186
2990.09 2147
2990.60 2331
2991.12 2333
2991.64 2285
2992.15 2265
2992.67 2271
2993.18 2501
2993.70 2440
2994.21 2468
2994.73 2615
2995.25 2552
2995.76 2309
2996.28 2634
2996.80 2744
2997.31 2857
2997.83 2737
2998.34 2637
2998.86 2888
2999.38 2689
2999.89 2507
3000.41 2733
3000.93 2569
3001.44 2405
3001.96 2450
3002.48 2554
3002.99 2534
3003.51 2518
3004.03 2464
3004.54 2350
3005.06 2285
3005.58 2258
3006.09 2217
3006.61 2314
3007.13 2147
3007.65 2130
3008.16 2075
3008.68 2206
3009.20 1961
3009.71 2056
3010.23 2190
3010.75 2096
3011.27 2024
3011.78 1953
3012.30 1957
3012.82 1970
3013.34 2001
3013.85 1896
3014.37 2001
3014.89 2048
3015.41 1981
3015.93 2059
3016.44 2124
3016.96 2012
3017.48 2030
3018.00 2097
3018.52 2065
3019.03 2141
3019.55 2160
3020.07 2179
3020.59 2182
3021.11 2241
3021.63 2304
3022.14 2311
3022.66 2279
3023.18 2346
3023.70 2405
3024.22 2222
3024.74 2222
3025.25 2397
3025.77 2418
3026.29 2544
3026.81 2456
3027.33 2494
3027.85 2594
3028.37 2532
3028.89 2422
3029.41 2352
3029.92 2529
3030.44 2452
3030.96 2325
3031.48 2221
3032.00 2164
3032.52 2190
3033.04 2164
3033.56 2240
3034.08 2426
3034.60 2474
3035.12 2428
3035.64 2368
3036.16 2363
3036.68 2430
3037.20 2592
3037.72 2611
3038.24 2461
3038.76 2614
3039.28 2762
3039.80 2627
3040.32 2697
3040.84 2535
3041.36 2319
3041.88 2262
3042.40 2286
3042.92 2116
3043.44 1929
3043.96 1968
3044.48 1987
3045.00 1913
3045.52 1982
3046.04 1775
3046.56 1967
3047.08 1976
3047.60 2061
3048.12 2013
3048.64 1996
3049.16 1902
3049.68 1881
3050.20 1826
3050.72 1978
3051.24 2119
3051.77 2084
3052.29 1981
3052.81 2035
3053.33 2049
3053.85 2189
3054.37 2164
3054.89 2052
3055.41 2013
3055.93 2078
3056.46 1930
3056.98 2077
3057.50 2052
3058.02 2118
3058.54 1855
3059.06 2042
3059.58 2088
3060.11 2158
3060.63 2029
3061.15 2043
3061.67 1898
3062.19 1918
3062.71 1928
3063.24 1946
3063.76 2098
3064.28 2143
3064.80 2077
3065.32 1905
3065.85 1989
3066.37 2046
3066.89 2100
3067.41 1972
3067.94 2073
3068.46 2054
3068.98 2072
3069.50 2043
3070.03 1961
3070.55 1930
3071.07 1978
3071.59 2004
3072.12 2090
3072.64 2107
3073.16 2111
3073.68 1929
3074.21 2027
3074.73 2062
3075.25 2110
3075.78 2117
3076.30 2025
3076.82 2127
3077.34 2063
3077.87 2126
3078.39 2228
3078.91 2120
3079.44 2178
3079.96 2269
3080.48 2143
3081.01 2171
3081.53 2389
3082.05 2557
3082.58 2348
3083.10 2302
3083.63 2544
3084.15 2269
3084.67 2184
3085.20 2374
3085.72 2282
3086.24 2181
3086.77 2335
3087.29 2300
3087.82 2243
3088.34 2213
3088.86 2215
3089.39 1957
3089.91 1892
3090.44 1842
3090.96 1948
3091.49 1971
3092.01 2059
3092.53 2151
3093.06 1974
3093.58 1966
3094.11 1848
3094.63 2115
3095.16 2100
3095.68 2117
3096.21 2206
3096.73 2191
3097.26 2129
3097.78 2057
3098.31 2126
3098.83 1987
3099.36 2132
3099.88 2161
3100.41 2278
3100.93 2366
3101.46 2571
3101.98 2638
3102.51 2652
3103.03 2702
3103.56 3088
3104.08 3113
3104.61 3368
3105.13 3391
3105.66 3370
3106.18 3292
3106.71 3316
3107.24 3325
3107.76 3096
3108.29 2868
3108.81 2983
3109.34 2688
3109.86 2546
3110.39 2690
3110.92 2561
3111.44 2409
3111.97 2349
3112.49 2260
3113.02 2313
3113.55 2323
3114.07 2204
3114.60 2306
3115.12 2389
3115.65 2182
3116.18 2187
3116.70 2095
3117.23 2032
3117.76 1871
3118.28 1841
3118.81 1896
3119.34 2047
3119.86 2118
3120.39 2001
3120.92 1815
3121.44 1892
3121.97 1894
3122.50 1981
3123.02 1953
3123.55 1917
3124.08 2071
3124.61 1889
3125.13 1867
3125.66 2057
3126.19 2067
3126.72 1901
3127.24 1839
3127.77 1773
3128.30 1760
3128.82 1764
3129.35 1929
3129.88 1874
3130.41 1774
3130.93 1892
3131.46 1888
3131.99 1846
3132.52 1822
3133.05 2013
3133.57 1864
3134.10 1696
3134.63 1701
3135.16 1854
3135.69 1871
3136.21 1873
3136.74 1832
3137.27 1832
3137.80 1809
3138.33 2025
3138.85 1929
3139.38 1751
3139.91 1874
3140.44 1933
3140.97 1841
3141.50 1726
3142.03 1666
3142.55 1675
3143.08 1785
3143.61 1743
3144.14 1766
3144.67 1821
3145.20 1865
3145.73 1824
3146.26 1815
3146.79 1814
3147.31 1992
3147.84 2068
3148.37 2029
3148.90 1957
3149.43 2025
3149.96 2103
3150.49 2070
3151.02 2080
3151.55 1971
3152.08 2055
3152.61 1995
3153.14 1898
3153.67 1919
3154.20 2170
3154.73 2094
3155.25 1793
3155.78 1962
3156.31 2064
3156.84 1760
3157.37 2040
3157.90 1872
3158.43 1806
3158.96 1918
3159.49 1879
3160.02 1874
3160.55 1757
3161.08 1781
3161.61 1922
3162.14 1860
3162.68 1943
3163.21 1814
3163.74 1931
3164.27 1944
3164.80 1907
3165.33 1805
3165.86 1866
3166.39 1835
3166.92 1765
3167.45 1829
3167.98 1934
3168.51 1801
3169.04 1714
3169.57 1809
3170.10 1953
3170.64 2006
3171.17 1801
3171.70 1756
3172.23 1946
3172.76 1814
3173.29 1749
3173.82 1906
3174.35 1819
3174.88 1743
3175.42 1731
3175.95 1601
3176.48 1829
3177.01 1665
3177.54 1616
3178.07 1781
3178.61 1726
3179.14 1687
3179.67 1720
3180.20 1861
3180.73 1821
3181.26 1766
3181.80 1718
3182.33 1735
3182.86 1811
3183.39 1910
3183.92 1852
3184.46 1913
3184.99 1949
3185.52 1737
3186.05 1777
3186.59 1882
3187.12 1710
3187.65 1739
3188.18 1811
3188.72 1874
3189.25 1781
3189.78 1711
3190.31 1863
3190.85 1895
3191.38 1814
3191.91 1895
3192.44 1866
3192.98 1728
3193.51 1721
3194.04 1712
3194.58 1718
3195.11 1582
3195.64 1628
3196.17 1608
3196.71 1753
3197.24 1767
3197.77 1718
3198.31 1857
3198.84 1811
3199.37 1898
3199.91 1756
3200.44 1854
3200.98 1945
3201.51 2016
3202.04 2105
3202.58 1995
3203.11 1891
3203.64 1907
3204.18 2150
3204.71 2269
3205.24 2102
3205.78 2031
3206.31 1926
3206.85 2003
3207.38 2082
3207.91 2149
3208.45 2063
3208.98 1929
3209.52 1898
3210.05 1998
3210.59 2010
3211.12 1973
3211.65 1885
3212.19 1932
3212.72 2014
3213.26 2142
3213.79 2158
3214.33 2207
3214.86 2306
3215.40 2112
3215.93 2021
3216.47 2146
3217.00 1929
3217.54 1790
3218.07 1852
3218.61 1726
3219.14 1725
3219.68 1762
3220.21 1754
3220.75 1642
3221.28 1708
3221.82 1758
3222.35 1851
3222.89 1845
3223.42 2021
3223.96 2140
3224.49 2069
3225.03 2056
3225.57 2167
3226.10 2058
3226.64 2069
3227.17 2162
3227.71 2244
3228.24 2147
3228.78 2180
3229.32 2206
3229.85 2068
3230.39 2101
3230.92 2068
3231.46 2107
3232.00 1959
3232.53 2031
3233.07 1940
3233.60 1724
3234.14 1783
3234.68 1680
3235.21 1683
3235.75 1697
3236.29 1803
3236.82 1816
3237.36 1923
3237.90 1953
3238.43 2050
3238.97 1952
3239.51 1989
3240.04 1911
3240.58 2092
3241.12 2111
3241.65 2041
3242.19 1975
3242.73 1927
3243.26 1985
3243.80 1952
3244.34 1878
3244.88 1924
3245.41 1824
3245.95 1869
3246.49 1799
3247.02 1698
3247.56 1912
3248.10 1942
3248.64 1782
3249.17 1854
3249.71 1852
3250.25 1983
3250.79 1979
3251.33 1762
3251.86 1894
3252.40 1980
3252.94 1914
3253.48 1974
3254.01 2092
3254.55 2022
3255.09 1966
3255.63 1838
3256.17 1878
3256.70 1884
3257.24 1838
3257.78 1837
3258.32 1951
3258.86 1979
3259.40 1924
3259.93 2076
3260.47 2018
3261.01 2096
3261.55 2175
3262.09 2253
3262.63 2283
3263.17 2123
3263.70 2201
3264.24 2219
3264.78 2086
3265.32 2101
3265.86 2237
3266.40 2238
3266.94 2347
3267.48 2343
3268.02 2203
3268.56 2454
3269.09 2349
3269.63 2390
3270.17 2370
3270.71 2362
3271.25 2296
3271.79 2181
3272.33 2056
3272.87 1961
3273.41 2117
3273.95 2226
3274.49 1970
3275.03 1984
3275.57 1991
3276.11 1958
3276.65 2151
3277.19 1907
3277.73 1993
3278.27 2040
3278.81 2212
3279.35 2300
3279.89 2202
3280.43 2184
3280.97 2117
3281.51 2128
3282.05 2090
3282.59 2042
3283.13 2113
3283.67 2158
3284.21 2208
3284.75 2200
3285.29 2318
3285.83 2329
3286.37 2369
3286.91 2390
3287.45 2345
3287.99 2416
3288.53 2504
3289.08 2497
3289.62 2423
3290.16 2357
3290.70 2305
3291.24 2237
3291.78 2352
3292.32 2405
3292.86 2254
3293.40 2316
3293.95 2404
3294.49 2449
3295.03 2650
3295.57 2636
3296.11 2536
3296.65 2528
3297.19 2542
3297.73 2651
3298.28 2780
3298.82 2727
3299.36 2823
3299.90 2824
3300.44 2686
3300.99 2748
3301.53 2531
3302.07 2534
3302.61 2376
3303.15 2300
3303.69 2230
3304.24 2250
3304.78 2268
3305.32 2129
3305.86 1897
3306.41 2035
3306.95 2147
3307.49 1922
3308.03 2027
3308.58 2136
3309.12 2108
3309.66 1946
3310.20 2035
3310.75 2001
3311.29 1978
3311.83 1978
3312.37 2042
3312.92 2013
3313.46 1986
3314.00 2087
3314.54 1901
3315.09 2044
3315.63 2232
3316.17 2230
3316.72 2257
3317.26 2178
3317.80 2160
3318.35 2344
3318.89 2357
3319.43 2278
3319.98 2293
3320.52 2394
3321.06 2389
3321.61 2389
3322.15 2279
3322.69 2351
3323.24 2429
3323.78 2285
3324.33 2436
3324.87 2341
3325.41 2361
3325.96 2277
3326.50 2415
3327.04 2360
3327.59 2366
3328.13 2477
3328.68 2472
3329.22 2393
3329.76 2320
3330.31 2248
3330.85 2282
3331.40 2172
3331.94 2214
3332.49 2360
3333.03 2396
3333.58 2661
3334.12 2664
3334.66 3078
3335.21 3443
3335.75 3408
3336.30 3531
3336.84 3686
3337.39 3843
3337.93 4129
3338.48 4175
3339.02 4310
3339.57 4315
3340.11 4258
3340.66 3891
3341.20 3761
3341.75 3721
3342.29 3718
3342.84 3482
3343.38 3105
3343.93 2791
3344.47 2685
3345.02 2472
3345.57 2337
3346.11 2163
3346.66 2126
3347.20 2180
3347.75 2097
3348.29 2026
3348.84 2010
3349.38 2052
3349.93 2073
3350.48 2110
3351.02 2207
3351.57 2135
3352.11 2254
3352.66 2222
3353.21 2243
3353.75 2170
3354.30 2145
3354.84 2363
3355.39 2387
3355.94 2445
3356.48 2166
3357.03 2273
3357.58 2160
3358.12 2109
3358.67 2169
3359.22 2199
3359.76 2086
3360.31 2107
3360.86 2006
3361.40 1934
3361.95 2005
3362.50 2007
3363.04 2076
3363.59 1816
3364.14 1828
3364.68 1846
3365.23 1821
3365.78 1889
3366.33 1710
3366.87 1696
3367.42 1834
3367.97 1945
3368.51 1998
3369.06 1962
3369.61 1973
3370.16 1986
3370.70 1914
3371.25 1920
3371.80 1877
3372.35 1870
3372.90 1836
3373.44 1933
3373.99 2022
3374.54 1927
3375.09 1887
3375.63 2005
3376.18 1918
3376.73 1994
3377.28 1874
3377.83 1953
3378.37 2143
3378.92 1916
3379.47 1825
3380.02 1828
3380.57 1782
3381.12 1792
3381.66 1835
3382.21 1874
3382.76 1812
3383.31 1654
3383.86 1631
3384.41 1754
3384.96 1753
3385.50 1702
3386.05 1701
3386.60 1656
3387.15 1805
3387.70 1854
3388.25 1704
3388.80 1777
3389.35 1813
3389.90 1742
3390.44 1781
3390.99 1769
3391.54 1815
3392.09 1918
3392.64 1802
3393.19 1665
3393.74 1699
3394.29 1757
3394.84 1775
3395.39 1756
3395.94 1773
3396.49 1871
3397.04 1685
3397.59 1690
3398.14 1747
3398.69 1628
3399.24 1576
3399.79 1662
3400.34 1672
3400.89 1591
3401.44 1652
3401.99 1611
3402.54 1539
3403.09 1640
3403.64 1637
3404.19 1584
3404.74 1584
3405.29 1537
3405.84 1535
3406.39 1676
3406.94 1627
3407.49 1577
3408.04 1638
3408.59 1669
3409.14 1621
3409.69 1662
3410.24 1552
3410.79 1438
3411.34 1429
3411.89 1598
3412.45 1594
3413.00 1582
3413.55 1642
3414.10 1741
3414.65 1749
3415.20 1606
3415.75 1494
3416.30 1645
3416.85 1651
3417.41 1599
3417.96 1617
3418.51 1665
3419.06 1571
3419.61 1671
3420.16 1589
3420.71 1409
3421.27 1592
3421.82 1521
3422.37 1545
3422.92 1706
3423.47 1612
3424.02 1674
3424.58 1710
3425.13 1753
3425.68 1755
3426.23 1679
3426.78 1580
3427.34 1514
3427.89 1547
3428.44 1593
3428.99 1471
3429.55 1516
3430.10 1645
3430.65 1616
3431.20 1573
3431.76 1504
3432.31 1571
3432.86 1536
3433.41 1678
3433.97 1512
3434.52 1546
3435.07 1583
3435.62 1615
3436.18 1592
3436.73 1666
3437.28 1691
3437.84 1656
3438.39 1595
3438.94 1715
3439.49 1714
3440.05 1628
3440.60 1598
3441.15 1691
3441.71 1715
3442.26 1841
3442.81 1727
3443.37 1711
3443.92 1670
3444.47 1571
3445.03 1642
3445.58 1668
3446.13 1377
3446.69 1442
3447.24 1628
3447.80 1501
3448.35 1465
3448.90 1463
3449.46 1466
3450.01 1415
3450.57 1444
3451.12 1605
3451.67 1519
3452.23 1453
3452.78 1473
3453.34 1489
3453.89 1440
3454.44 1593
3455.00 1533
3455.55 1592
3456.11 1545
3456.66 1506
3457.22 1434
3457.77 1393
3458.33 1464
3458.88 1509
3459.43 1578
3459.99 1511
3460.54 1401
3461.10 1476
3461.65 1405
3462.21 1553
3462.76 1457
3463.32 1474
3463.87 1546
3464.43 1528
3464.98 1637
3465.54 1592
3466.09 1588
3466.65 1573
3467.21 1494
3467.76 1676
3468.32 1654
3468.87 1583
3469.43 1513
3469.98 1630
3470.54 1694
3471.09 1523
3471.65 1652
3472.20 1642
3472.76 1684
3473.32 1819
3473.87 1747
3474.43 1830
3474.98 1740
3475.54 1768
3476.10 1859
3476.65 1686
3477.21 1677
3477.76 1760
3478.32 1666
3478.88 1676
3479.43 1736
3479.99 1715
3480.55 1725
3481.10 1861
3481.66 1858
3482.22 1882
3482.77 1802
3483.33 1848
3483.89 1897
3484.44 1817
3485.00 1728
3485.56 1814
3486.11 1679
3486.67 1800
3487.23 1753
3487.78 1746
3488.34 1716
3488.90 1887
3489.45 1884
3490.01 1899
3490.57 2010
3491.13 2160
3491.68 2249
3492.24 2442
3492.80 2445
3493.35 2644
3493.91 2660
3494.47 2654
3495.03 2737
3495.58 2719
3496.14 2867
3496.70 2662
3497.26 2857
3497.82 2686
3498.37 2570
3498.93 2581
3499.49 2315
3500.05 2709
3500.61 2591
3501.16 2738
3501.72 2647
3502.28 2654
3502.84 2724
3503.40 2516
3503.95 2587
3504.51 2728
3505.07 2679
3505.63 2735
3506.19 2888
3506.75 2825
3507.30 2706
3507.86 2612
3508.42 2486
3508.98 2521
3509.54 2558
3510.10 2422
3510.66 2419
3511.22 2453
3511.77 2239
3512.33 2199
3512.89 2298
3513.45 2130
3514.01 2056
3514.57 1911
3515.13 1848
3515.69 1750
3516.25 1756
3516.81 1920
3517.37 1935
3517.92 1805
3518.48 1856
3519.04 1871
3519.60 1862
3520.16 1797
3520.72 1706
3521.28 1848
3521.84 1766
3522.40 1811
3522.96 1854
3523.52 1903
3524.08 1817
3524.64 1795
3525.20 1994
3525.76 1674
3526.32 1840
3526.88 1979
3527.44 1930
3528.00 1777
3528.56 1841
3529.12 1911
3529.68 1913
3530.24 1830
3530.80 1856
3531.36 1767
3531.92 1725
3532.48 1669
3533.04 1789
3533.60 1813
3534.17 1764
3534.73 1699
3535.29 1675
3535.85 1726
3536.41 1786
3536.97 1868
3537.53 1947
3538.09 1805
3538.65 1898
3539.21 2022
3539.77 1955
3540.34 1892
3540.90 1890
3541.46 1922
3542.02 1924
3542.58 1994
3543.14 1919
3543.70 1944
3544.26 1904
3544.83 2142
3545.39 1966
3545.95 1879
3546.51 2069
3547.07 2069
3547.63 1904
3548.20 1888
3548.76 1729
3549.32 1783
3549.88 1719
3550.44 1749
3551.01 1797
3551.57 1703
3552.13 1715
3552.69 1654
3553.25 1780
3553.82 1748
3554.38 1584
3554.94 1552
3555.50 1689
3556.07 1742
3556.63 1802
3557.19 1644
3557.75 1665
3558.32 1774
3558.88 1670
3559.44 1680
3560.00 1730
3560.57 1761
3561.13 1767
3561.69 1753
3562.26 1768
3562.82 1766
3563.38 1883
3563.94 1759
3564.51 1688
3565.07 1612
3565.63 1669
3566.20 1597
3566.76 1636
3567.32 1594
3567.89 1635
3568.45 1509
3569.01 1531
3569.58 1682
3570.14 1700
3570.70 1537
3571.27 1634
3571.83 1649
3572.39 1592
3572.96 1525
3573.52 1484
3574.09 1502
3574.65 1668
3575.21 1700
3575.78 1528
3576.34 1543
3576.91 1661
3577.47 1708
3578.03 1598
3578.60 1634
3579.16 1663
3579.73 1670
3580.29 1526
3580.86 1594
3581.42 1659
3581.98 1626
3582.55 1525
3583.11 1680
3583.68 1559
3584.24 1557
3584.81 1661
3585.37 1512
3585.94 1534
3586.50 1520
3587.07 1538
3587.63 1624
3588.20 1773
3588.76 1646
3589.33 1680
3589.89 1631
3590.46 1684
3591.02 1725
3591.59 1680
3592.15 1622
3592.72 1609
3593.28 1744
3593.85 1731
3594.41 1737
3594.98 1640
3595.54 1658
3596.11 1671
3596.68 1654
3597.24 1778
3597.81 1795
3598.37 1738
3598.94 1666
3599.50 1700
3600.07 1853
3600.64 1831
3601.20 1899
3601.77 1683
3602.33 1629
3602.90 1768
3603.47 1589
3604.03 1699
3604.60 1662
3605.16 1616
3605.73 1774
3606.30 1763
3606.86 1755
3607.43 1686
3608.00 1574
3608.56 1521
3609.13 1563
3609.70 1568
3610.26 1718
3610.83 1654
3611.40 1667
3611.96 1594
3612.53 1615
3613.10 1660
3613.66 1684
3614.23 1707
3614.80 1832
3615.36 1950
3615.93 2146
3616.50 2501
3617.07 2553
3617.63 2911
3618.20 3193
3618.77 3424
3619.34 3582
3619.90 3931
3620.47 4237
3621.04 4399
3621.61 4340
3622.17 4589
3622.74 4524
3623.31 4207
3623.88 3787
3624.44 3444
3625.01 3114
3625.58 3094
3626.15 2840
3626.72 2377
3627.28 2239
3627.85 2031
3628.42 1948
3628.99 1923
3629.56 1893
3630.12 1784
3630.69 1759
3631.26 1685
3631.83 1525
3632.40 1524
3632.97 1655
3633.53 1632
3634.10 1553
3634.67 1450
3635.24 1437
3635.81 1563
3636.38 1623
3636.95 1551
3637.52 1589
3638.08 1459
3638.65 1431
3639.22 1451
3639.79 1464
3640.36 1611
3640.93 1611
3641.50 1670
3642.07 1666
3642.64 1684
3643.21 1811
3643.78 1777
3644.34 1809
3644.91 1850
3645.48 1784
3646.05 1896
3646.62 1851
3647.19 1913
3647.76 1959
3648.33 2068
3648.90 2104
3649.47 2086
3650.04 2027
3650.61 2214
3651.18 2081
3651.75 2120
3652.32 2238
3652.89 1999
3653.46 1967
3654.03 1920
3654.60 1872
3655.17 1889
3655.74 1943
3656.31 1992
3656.88 2035
3657.45 2061
3658.02 2000
3658.59 2022
3659.16 2133
3659.73 2174
3660.30 2041
3660.87 2023
3661.45 2040
3662.02 2064
3662.59 1977
3663.16 1933
3663.73 1833
3664.30 1662
3664.87 1657
3665.44 1626
3666.01 1602
3666.58 1560
3667.15 1429
3667.73 1396
3668.30 1582
3668.87 1486
3669.44 1570
3670.01 1616
3670.58 1625
3671.15 1644
3671.73 1655
3672.30 1614
3672.87 1671
3673.44 1618
3674.01 1769
3674.58 1616
3675.16 1675
3675.73 1734
3676.30 1665
3676.87 1644
3677.44 1814
3678.01 1867
3678.59 1687
3679.16 1669
3679.73 1749
3680.30 1806
3680.88 1966
3681.45 1748
3682.02 1663
3682.59 1656
3683.16 1681
3683.74 1614
3684.31 1597
3684.88 1797
3685.45 1652
3686.03 1524
3686.60 1578
3687.17 1444
3687.74 1473
3688.32 1496
3688.89 1572
3689.46 1690
3690.04 1716
3690.61 1687
3691.18 1772
3691.76 1798
3692.33 1750
3692.90 1844
3693.47 1761
3694.05 1731
3694.62 1769
3695.19 1803
3695.77 1650
3696.34 1573
3696.91 1678
3697.49 1664
3698.06 1596
3698.64 1689
3699.21 1564
3699.78 1676
3700.36 1529
3700.93 1456
3701.50 1544
3702.08 1569
3702.65 1580
3703.23 1466
3703.80 1596
3704.37 1622
3704.95 1539
3705.52 1488
3706.10 1624
3706.67 1659
3707.24 1565
3707.82 1551
3708.39 1515
3708.97 1600
3709.54 1583
3710.12 1493
3710.69 1537
3711.27 1552
3711.84 1591
3712.41 1632
3712.99 1479
3713.56 1657
3714.14 1654
3714.71 1553
3715.29 1530
3715.86 1674
3716.44 1635
3717.01 1604
3717.59 1548
3718.16 1559
3718.74 1571
3719.31 1599
3719.89 1646
3720.46 1682
3721.04 1590
3721.61 1447
3722.19 1570
3722.77 1604
3723.34 1531
3723.92 1507
3724.49 1536
3725.07 1499
3725.64 1395
3726.22 1495
3726.79 1626
3727.37 1552
3727.95 1504
3728.52 1609
3729.10 1478
3729.67 1525
3730.25 1573
3730.83 1664
3731.40 1845
3731.98 1823
3732.56 2115
3733.13 2096
3733.71 2076
3734.28 2202
3734.86 2171
3735.44 2209
3736.01 2374
3736.59 2421
3737.17 2540
3737.74 2324
3738.32 2333
3738.90 2322
3739.47 2212
3740.05 2188
3740.63 2129
3741.20 1828
3741.78 1884
3742.36 1744
3742.93 1773
3743.51 1699
3744.09 1618
3744.67 1655
3745.24 1576
3745.82 1616
3746.40 1698
3746.97 1688
3747.55 1711
3748.13 1804
3748.71 1717
3749.28 1544
3749.86 1545
3750.44 1557
3751.02 1716
3751.59 1612
3752.17 1655
3752.75 1526
3753.33 1520
3753.91 1508
3754.48 1595
3755.06 1729
3755.64 1622
3756.22 1543
3756.80 1736
3757.37 1642
3757.95 1621
3758.53 1589
3759.11 1686
3759.69 1671
3760.27 1670
3760.84 1646
3761.42 1686
3762.00 1837
3762.58 1887
3763.16 1789
3763.74 1833
3764.31 1715
3764.89 1675
3765.47 1660
3766.05 1698
3766.63 1917
3767.21 1815
3767.79 1787
3768.37 1770
3768.95 1734
3769.52 1642
3770.10 1667
3770.68 1619
3771.26 1648
3771.84 1582
3772.42 1621
3773.00 1627
3773.58 1650
3774.16 1710
3774.74 1564
3775.32 1720
3775.90 1717
3776.48 1666
3777.06 1506
3777.64 1669
3778.22 1711
3778.80 1651
3779.38 1564
3779.96 1626
3780.54 1537
3781.12 1427
3781.70 1481
3782.28 1523
3782.86 1437
3783.44 1402
3784.02 1406
3784.60 1400
3785.18 1468
3785.76 1500
3786.34 1513
3786.92 1579
3787.50 1459
3788.08 1511
3788.66 1503
3789.24 1465
3789.82 1596
3790.40 1583
3790.98 1583
3791.56 1515
3792.14 1533
3792.72 1474
3793.30 1460
3793.89 1433
3794.47 1498
3795.05 1504
3795.63 1411
3796.21 1467
3796.79 1484
3797.37 1405
3797.95 1300
3798.53 1442
3799.12 1602
3799.70 1519
3800.28 1454
3800.86 1588
3801.44 1529
3802.02 1594
3802.60 1582
3803.19 1456
3803.77 1480
3804.35 1443
3804.93 1436
3805.51 1492
3806.10 1552
3806.68 1635
3807.26 1583
3807.84 1587
3808.42 1506
3809.01 1654
3809.59 1526
3810.17 1534
3810.75 1652
3811.33 1568
3811.92 1670
3812.50 1566
3813.08 1621
3813.66 1620
3814.25 1749
3814.83 1707
3815.41 1628
3815.99 1604
3816.58 1757
3817.16 1768
3817.74 1580
3818.32 1483
3818.91 1468
3819.49 1586
3820.07 1456
3820.66 1449
3821.24 1419
3821.82 1508
3822.41 1617
3822.99 1639
3823.57 1509
3824.16 1508
3824.74 1640
3825.32 1408
3825.91 1484
3826.49 1401
3827.07 1370
3827.66 1438
3828.24 1518
3828.82 1496
3829.41 1421
3829.99 1439
3830.57 1583
3831.16 1547
3831.74 1480
3832.33 1395
3832.91 1488
3833.49 1472
3834.08 1471
3834.66 1424
3835.25 1550
3835.83 1715
3836.41 1627
3837.00 1608
3837.58 1510
3838.17 1566
3838.75 1518
3839.34 1612
3839.92 1616
3840.50 1559
3841.09 1543
3841.67 1602
3842.26 1607
3842.84 1510
3843.43 1542
3844.01 1695
3844.60 1560
3845.18 1535
3845.77 1438
3846.35 1416
3846.94 1526
3847.52 1622
3848.11 1672
3848.69 1672
3849.28 1641
3849.86 1651
3850.45 1632
3851.03 1467
3851.62 1640
3852.20 1708
3852.79 1647
3853.37 1562
3853.96 1546
3854.55 1506
3855.13 1609
3855.72 1594
3856.30 1687
3856.89 1738
3857.47 1657
3858.06 1859
3858.65 1820
3859.23 1966
3859.82 2198
3860.40 2309
3860.99 2537
3861.58 3015
3862.16 3323
3862.75 3289
3863.33 3708
3863.92 3715
3864.51 3749
3865.09 3858
3865.68 3917
3866.27 3741
3866.85 3619
3867.44 3504
3868.03 3405
3868.61 3059
3869.20 2680
3869.79 2518
3870.37 2461
3870.96 2172
3871.55 2083
3872.13 1949
3872.72 1946
3873.31 1788
3873.89 1815
3874.48 1781
3875.07 1678
3875.66 1726
3876.24 1725
3876.83 1815
3877.42 1744
3878.00 1749
3878.59 1732
3879.18 1665
3879.77 1736
3880.35 1558
3880.94 1656
3881.53 1723
3882.12 1740
3882.70 1585
3883.29 1540
3883.88 1575
3884.47 1526
3885.06 1443
3885.64 1713
3886.23 1688
3886.82 1540
3887.41 1554
3888.00 1737
3888.58 1665
3889.17 1605
3889.76 1761
3890.35 1780
3890.94 1808
3891.53 1913
3892.11 1943
3892.70 1916
3893.29 1921
3893.88 1913
3894.47 1874
3895.06 1748
3895.65 1963
3896.23 2051
3896.82 2011
3897.41 1941
3898.00 1983
3898.59 2037
3899.18 2015
3899.77 1886
3900.36 1930
3900.95 2122
3901.53 2166
3902.12 2037
3902.71 2034
3903.30 1981
3903.89 1892
3904.48 1869
3905.07 1816
3905.66 1868
3906.25 1839
3906.84 1873
3907.43 1900
3908.02 1656
3908.61 1647
3909.20 1524
3909.79 1571
3910.38 1593
3910.97 1574
3911.56 1527
3912.15 1439
3912.74 1504
3913.33 1566
3913.92 1506
3914.51 1473
3915.10 1386
3915.69 1357
3916.28 1275
3916.87 1370
3917.46 1426
3918.05 1460
3918.64 1487
3919.23 1472
3919.82 1378
3920.41 1357
3921.00 1453
3921.59 1378
3922.18 1447
3922.77 1531
3923.36 1536
3923.95 1455
3924.55 1508
3925.14 1534
3925.73 1433
3926.32 1506
3926.91 1540
3927.50 1580
3928.09 1557
3928.68 1569
3929.27 1513
3929.87 1561
3930.46 1408
3931.05 1543
3931.64 1472
3932.23 1368
3932.82 1410
3933.41 1531
3934.01 1456
3934.60 1478
3935.19 1310
3935.78 1408
3936.37 1447
3936.96 1314
3937.56 1357
3938.15 1339
3938.74 1416
3939.33 1485
3939.92 1366
3940.52 1324
3941.11 1414
3941.70 1412
3942.29 1457
3942.88 1546
3943.48 1470
3944.07 1410
3944.66 1451
3945.25 1659
3945.85 1571
3946.44 1542
3947.03 1515
3947.62 1476
3948.22 1396
3948.81 1636
3949.40 1470
3949.99 1396
3950.59 1473
3951.18 1357
3951.77 1456
3952.37 1258
3952.96 1302
3953.55 1350
3954.15 1332
3954.74 1347
3955.33 1294
3955.93 1515
3956.52 1413
3957.11 1263
3957.71 1425
3958.30 1449
3958.89 1352
3959.49 1306
3960.08 1439
3960.67 1347
3961.27 1345
3961.86 1428
3962.45 1335
3963.05 1422
3963.64 1470
3964.23 1510
3964.83 1223
3965.42 1290
3966.02 1418
3966.61 1457
3967.20 1488
3967.80 1572
3968.39 1514
3968.99 1485
3969.58 1561
3970.18 1537
3970.77 1553
3971.36 1493
3971.96 1560
3972.55 1545
3973.15 1533
3973.74 1415
3974.34 1463
3974.93 1433
3975.53 1373
3976.12 1482
3976.72 1365
3977.31 1373
3977.91 1438
3978.50 1368
3979.10 1473
3979.69 1476
3980.29 1493
3980.88 1303
3981.48 1288
3982.07 1443
3982.67 1438
3983.26 1338
3983.86 1315
3984.45 1434
3985.05 1359
3985.64 1415
3986.24 1367
3986.83 1489
3987.43 1452
3988.03 1413
3988.62 1374
3989.22 1557
3989.81 1476
3990.41 1383
3991.00 1505
3991.60 1499
3992.20 1481
3992.79 1422
3993.39 1464
3993.98 1450
3994.58 1498
3995.18 1541
3995.77 1487
3996.37 1560
3996.97 1553
3997.56 1659
3998.16 1720
3998.75 1736
3999.35 1650
3999.95 1633
4000.54 1715
4001.14 1764
4001.74 1636
4002.33 1669
4002.93 1904
4003.53 1723
4004.12 1771
4004.72 1707
4005.32 1727
4005.92 1725
4006.51 1681
4007.11 1670
4007.71 1585
4008.30 1703
4008.90 1772
4009.50 1776
4010.10 1577
4010.69 1657
4011.29 1687
4011.89 1658
4012.49 1697
4013.08 1639
4013.68 1690
4014.28 1798
4014.88 1926
4015.47 2034
4016.07 1992
4016.67 2029
4017.27 2100
4017.86 2167
4018.46 2218
4019.06 2397
4019.66 2367
4020.26 2296
4020.85 2249
4021.45 2293
4022.05 2275
4022.65 2257
4023.25 2128
4023.85 1966
4024.44 1860
4025.04 1842
4025.64 1882
4026.24 1754
4026.84 1789
4027.44 1871
4028.03 1786
4028.63 1680
4029.23 1842
4029.83 1918
4030.43 1884
4031.03 1924
4031.63 1924
4032.23 1855
4032.83 1898
4033.42 1858
4034.02 1867
4034.62 1827
4035.22 1818
4035.82 1812
4036.42 1818
4037.02 1830
4037.62 1710
4038.22 1666
4038.82 1422
4039.42 1465
4040.02 1553
4040.62 1660
4041.22 1571
4041.82 1628
4042.41 1652
4043.01 1562
4043.61 1605
4044.21 1604
4044.81 1608
4045.41 1612
4046.01 1609
4046.61 1556
4047.21 1642
4047.81 1735
4048.41 1768
4049.01 1816
4049.61 1762
4050.21 1867
4050.82 1797
4051.42 1725
4052.02 1885
4052.62 1706
4053.22 1699
4053.82 1744
4054.42 1716
4055.02 1702
4055.62 1617
4056.22 1652
4056.82 1709
4057.42 1671
4058.02 1686
4058.62 1645
4059.22 1620
4059.83 1555
4060.43 1461
4061.03 1410
4061.63 1558
4062.23 1693
4062.83 1521
4063.43 1556
4064.03 1461
4064.63 1527
4065.24 1512
4065.84 1527
4066.44 1431
4067.04 1453
4067.64 1439
4068.24 1526
4068.85 1436
4069.45 1402
4070.05 1399
4070.65 1550
4071.25 1559
4071.85 1458
4072.46 1537
4073.06 1533
4073.66 1480
4074.26 1419
4074.86 1411
4075.47 1503
4076.07 1421
4076.67 1468
4077.27 1518
4077.88 1401
4078.48 1429
4079.08 1418
4079.68 1453
4080.29 1318
4080.89 1455
4081.49 1444
4082.09 1340
4082.70 1432
4083.30 1487
4083.90 1418
4084.50 1426
4085.11 1376
4085.71 1436
4086.31 1384
4086.92 1347
4087.52 1386
4088.12 1397
4088.72 1313
4089.33 1349
4089.93 1391
4090.53 1399
4091.14 1521
4091.74 1470
4092.34 1487
4092.95 1480
4093.55 1506
4094.16 1414
4094.76 1512
4095.36 1492
4095.97 1472
4096.57 1332
4097.17 1417
4097.78 1410
4098.38 1518
4098.98 1507
4099.59 1501
4100.19 1458
4100.80 1491
4101.40 1469
4102.00 1405
4102.61 1437
4103.21 1473
4103.82 1583
4104.42 1390
4105.03 1379
4105.63 1292
4106.23 1401
4106.84 1312
4107.44 1281
4108.05 1379
4108.65 1365
4109.26 1436
4109.86 1403
4110.47 1305
4111.07 1539
4111.68 1434
4112.28 1419
4112.89 1404
4113.49 1333
4114.10 1341
4114.70 1330
4115.31 1289
4115.91 1279
4116.52 1360
4117.12 1424
4117.73 1281
4118.33 1342
4118.94 1408
4119.54 1409
4120.15 1324
4120.75 1309
4121.36 1315
4121.97 1371
4122.57 1304
4123.18 1352
4123.78 1438
4124.39 1564
4124.99 1506
4125.60 1501
4126.21 1572
4126.81 1622
4127.42 1507
4128.02 1514
4128.63 1647
4129.24 1611
4129.84 1717
4130.45 1691
4131.05 1592
4131.66 1609
4132.27 1568
4132.87 1461
4133.48 1485
4134.09 1363
4134.69 1488
4135.30 1502
4135.91 1316
4136.51 1398
4137.12 1387
4137.73 1318
4138.33 1368
4138.94 1342
4139.55 1412
4140.15 1464
4140.76 1433
4141.37 1553
4141.97 1530
4142.58 1434
4143.19 1631
4143.80 1522
4144.40 1453
4145.01 1464
4145.62 1432
4146.22 1402
4146.83 1380
4147.44 1427
4148.05 1493
4148.65 1401
4149.26 1428
4149.87 1391
4150.48 1295
4151.09 1293
4151.69 1332
4152.30 1290
4152.91 1251
4153.52 1236
4154.12 1290
4154.73 1300
4155.34 1313
4155.95 1276
4156.56 1406
4157.16 1375
4157.77 1338
4158.38 1319
4158.99 1317
4159.60 1286
4160.21 1345
4160.81 1292
4161.42 1334
4162.03 1374
4162.64 1326
4163.25 1295
4163.86 1392
4164.47 1398
4165.08 1446
4165.68 1550
4166.29 1516
4166.90 1459
4167.51 1480
4168.12 1397
4168.73 1432
4169.34 1495
4169.95 1422
4170.56 1421
4171.16 1403
4171.77 1391
4172.38 1366
4172.99 1363
4173.60 1430
4174.21 1350
4174.82 1429
4175.43 1289
4176.04 1370
4176.65 1404
4177.26 1291
4177.87 1347
4178.48 1237
4179.09 1272
4179.70 1224
4180.31 1301
4180.92 1338
4181.53 1320
4182.14 1300
4182.75 1375
4183.36 1407
4183.97 1381
4184.58 1206
4185.19 1258
4185.80 1322
4186.41 1295
4187.02 1304
4187.63 1206
4188.24 1295
4188.85 1263
4189.46 1384
4190.07 1343
4190.68 1317
4191.29 1250
4191.90 1181
4192.51 1239
4193.13 1269
4193.74 1222
4194.35 1290
4194.96 1328
4195.57 1386
4196.18 1387
4196.79 1342
4197.40 1370
4198.01 1418
4198.62 1426
4199.24 1358
4199.85 1490
4200.46 1407
4201.07 1260
4201.68 1300
4202.29 1256
4202.90 1240
4203.52 1418
4204.13 1380
4204.74 1315
4205.35 1340
4205.96 1291
4206.57 1286
4207.19 1215
4207.80 1335
4208.41 1469
4209.02 1389
4209.63 1491
4210.25 1379
4210.86 1354
4211.47 1294
4212.08 1323
4212.69 1419
4213.31 1356
4213.92 1346
4214.53 1334
4215.14 1332
4215.76 1322
4216.37 1481
4216.98 1418
4217.59 1498
4218.21 1516
4218.82 1447
4219.43 1495
4220.04 1745
4220.66 1724
4221.27 1741
4221.88 1697
4222.50 1876
4223.11 2017
4223.72 2168
4224.33 2080
4224.95 2089
4225.56 2071
4226.17 2006
4226.79 2177
4227.40 2075
4228.01 2072
4228.63 2117
4229.24 2090
4229.85 2102
4230.47 1925
4231.08 1997
4231.69 2014
4232.31 2043
4232.92 2000
4233.54 1816
4234.15 1822
4234.76 1825
4235.38 1754
4235.99 1689
4236.61 1718
4237.22 1705
4237.83 1591
4238.45 1510
4239.06 1631
4239.68 1457
4240.29 1444
4240.90 1502
4241.52 1505
4242.13 1495
4242.75 1343
4243.36 1431
4243.98 1462
4244.59 1361
4245.21 1365
4245.82 1351
4246.43 1422
4247.05 1379
4247.66 1493
4248.28 1281
4248.89 1322
4249.51 1536
4250.12 1513
4250.74 1483
4251.35 1488
4251.97 1436
4252.58 1468
4253.20 1451
4253.81 1618
4254.43 1541
4255.04 1486
4255.66 1581
4256.28 1637
4256.89 1617
4257.51 1575
4258.12 1594
4258.74 1592
4259.35 1651
4259.97 1718
4260.58 1604
4261.20 1490
4261.82 1555
4262.43 1608
4263.05 1651
4263.66 1583
4264.28 1524
4264.90 1643
4265.51 1769
4266.13 1664
4266.74 1578
4267.36 1660
4267.98 1568
4268.59 1571
4269.21 1577
4269.82 1560
4270.44 1573
4271.06 1517
4271.67 1554
4272.29 1527
4272.91 1585
4273.52 1476
4274.14 1422
4274.76 1414
4275.37 1491
4275.99 1353
4276.61 1303
4277.22 1385
4277.84 1277
4278.46 1333
4279.08 1315
4279.69 1223
4280.31 1312
4280.93 1256
4281.54 1221
4282.16 1263
4282.78 1242
4283.40 1276
4284.01 1354
4284.63 1296
4285.25 1273
4285.87 1279
4286.48 1257
4287.10 1354
4287.72 1332
4288.34 1332
4288.95 1290
4289.57 1245
4290.19 1212
4290.81 1329
4291.43 1307
4292.04 1393
4292.66 1242
4293.28 1370
4293.90 1370
4294.52 1255
4295.13 1376
4295.75 1347
4296.37 1268
4296.99 1156
4297.61 1130
4298.23 1278
4298.84 1404
4299.46 1299
4300.08 1381
4300.70 1424
4301.32 1312
4301.94 1202
4302.56 1293
4303.17 1291
4303.79 1286
4304.41 1298
4305.03 1197
4305.65 1322
4306.27 1312
4306.89 1144
4307.51 1200
4308.13 1176
4308.75 1209
4309.36 1267
4309.98 1312
4310.60 1365
4311.22 1307
4311.84 1214
4312.46 1298
4313.08 1252
4313.70 1248
4314.32 1207
4314.94 1140
4315.56 1164
4316.18 1217
4316.80 1205
4317.42 1219
4318.04 1191
4318.66 1221
4319.28 1102
4319.90 1268
4320.52 1215
4321.14 1253
4321.76 1227
4322.38 1278
4323.00 1322
4323.62 1221
4324.24 1332
4324.86 1316
4325.48 1220
4326.10 1128
4326.72 1192
4327.34 1165
4327.96 1248
4328.58 1216
4329.20 1289
4329.82 1263
4330.44 1202
4331.07 1254
4331.69 1356
4332.31 1381
4332.93 1192
4333.55 1246
4334.17 1200
4334.79 1228
4335.41 1338
4336.03 1302
4336.65 1394
4337.28 1397
4337.90 1269
4338.52 1238
4339.14 1261
4339.76 1317
4340.38 1407
4341.00 1325
4341.63 1403
4342.25 1369
4342.87 1379
4343.49 1518
4344.11 1489
4344.73 1472
4345.36 1634
4345.98 1574
4346.60 1644
4347.22 1832
4347.84 1667
4348.47 1745
4349.09 1821
4349.71 1794
4350.33 1761
4350.95 1848
4351.58 1968
4352.20 1775
4352.82 1587
4353.44 1534
4354.07 1478
4354.69 1526
4355.31 1480
4355.93 1354
4356.56 1332
4357.18 1410
4357.80 1435
4358.42 1344
4359.05 1357
4359.67 1363
4360.29 1339
4360.92 1283
4361.54 1342
4362.16 1256
4362.78 1261
4363.41 1256
4364.03 1257
4364.65 1290
4365.28 1340
4365.90 1364
4366.52 1286
4367.15 1230
4367.77 1249
4368.39 1274
4369.02 1205
4369.64 1250
4370.26 1357
4370.89 1199
4371.51 1199
4372.14 1177
4372.76 1233
4373.38 1316
4374.01 1282
4374.63 1343
4375.25 1180
4375.88 1219
4376.50 1244
4377.13 1217
4377.75 1256
4378.37 1294
4379.00 1332
4379.62 1222
4380.25 1179
4380.87 1169
4381.50 1386
4382.12 1391
4382.75 1290
4383.37 1159
4383.99 1275
4384.62 1306
4385.24 1185
4385.87 1342
4386.49 1256
4387.12 1322
4387.74 1237
4388.37 1169
4388.99 1420
4389.62 1304
4390.24 1376
4390.87 1428
4391.49 1332
4392.12 1413
4392.74 1310
4393.37 1286
4393.99 1349
4394.62 1392
4395.24 1308
4395.87 1330
4396.49 1372
4397.12 1331
4397.75 1343
4398.37 1388
4399.00 1355
4399.62 1362
4400.25 1365
4400.87 1339
4401.50 1343
4402.13 1329
4402.75 1302
4403.38 1355
4404.00 1407
4404.63 1358
4405.26 1426
4405.88 1352
4406.51 1265
4407.13 1297
4407.76 1426
4408.39 1420
4409.01 1357
4409.64 1263
4410.27 1305
4410.89 1256
4411.52 1325
4412.15 1367
4412.77 1340
4413.40 1285
4414.03 1258
4414.65 1327
4415.28 1356
4415.91 1306
4416.53 1516
4417.16 1360
4417.79 1260
4418.41 1301
4419.04 1255
4419.67 1376
4420.30 1515
4420.92 1464
4421.55 1361
4422.18 1320
4422.80 1424
4423.43 1391
4424.06 1428
4424.69 1412
4425.31 1266
4425.94 1298
4426.57 1487
4427.20 1308
4427.82 1193
4428.45 1258
4429.08 1254
4429.71 1217
4430.34 1198
4430.96 1134
4431.59 1184
4432.22 1196
4432.85 1170
4433.48 1145
4434.10 1242
4434.73 1270
4435.36 1145
4435.99 1149
4436.62 1140
4437.25 1173
4437.87 1211
4438.50 1287
4439.13 1292
4439.76 1186
4440.39 1071
4441.02 1036
4441.64 1286
4442.27 1221
4442.90 1247
4443.53 1121
4444.16 1111
4444.79 1143
4445.42 1063
4446.05 1231
4446.68 1138
4447.30 1167
4447.93 1193
4448.56 1307
4449.19 1216
4449.82 1151
4450.45 1233
4451.08 1233
4451.71 1252
4452.34 1140
4452.97 1090
4453.60 1278
4454.23 1306
4454.86 1244
4455.49 1260
4456.12 1235
4456.75 1227
4457.38 1323
4458.01 1307
4458.64 1192
4459.27 1310
4459.90 1296
4460.53 1330
4461.16 1252
4461.79 1293
4462.42 1299
4463.05 1205
4463.68 1157
4464.31 1064
4464.94 1076
4465.57 1182
4466.20 1172
4466.83 1102
4467.46 1095
4468.09 1164
4468.72 1178
4469.35 1155
4469.98 1174
4470.61 1101
4471.24 1015
4471.87 1032
4472.50 1051
4473.13 1093
4473.77 1090
4474.40 1145
4475.03 1178
4475.66 1149
4476.29 1113
4476.92 1050
4477.55 982
4478.18 1207
4478.82 1086
4479.45 1109
4480.08 1017
4480.71 1088
4481.34 1169
4481.97 1182
4482.60 1122
4483.24 1165
4483.87 1232
4484.50 1230
4485.13 1114
4485.76 1166
4486.39 1270
4487.03 1258
4487.66 1266
4488.29 1162
4488.92 1231
4489.55 1318
4490.19 1302
4490.82 1247
4491.45 1277
4492.08 1275
4492.71 1329
4493.35 1229
4493.98 1237
4494.61 1279
4495.24 1257
4495.88 1234
4496.51 1201
4497.14 1233
4497.77 1231
4498.41 1276
4499.04 1303
4499.67 1277
4500.31 1224
4500.94 1327
4501.57 1333
4502.20 1339
4502.84 1306
4503.47 1407
4504.10 1479
4504.74 1491
4505.37 1453
4506.00 1499
4506.64 1516
4507.27 1608
4507.90 1568
4508.54 1453
4509.17 1437
4509.80 1456
4510.44 1440
4511.07 1445
4511.70 1433
4512.34 1442
4512.97 1343
4513.60 1215
4514.24 1405
4514.87 1485
4515.51 1375
4516.14 1235
4516.77 1166
4517.41 1215
4518.04 1266
4518.68 1364
4519.31 1267
4519.94 1241
4520.58 1295
4521.21 1334
4521.85 1364
4522.48 1301
4523.12 1304
4523.75 1317
4524.39 1340
4525.02 1312
4525.65 1459
4526.29 1494
4526.92 1469
4527.56 1454
4528.19 1481
4528.83 1531
4529.46 1724
4530.10 2003
4530.73 2175
4531.37 2289
4532.00 2214
4532.64 2542
4533.27 2696
4533.91 2871
4534.54 2866
4535.18 3019
4535.81 3063
4536.45 3052
4537.09 3029
4537.72 2769
4538.36 2671
4538.99 2455
4539.63 2271
4540.26 2037
4540.90 1889
4541.53 1844
4542.17 1599
4542.81 1519
4543.44 1635
4544.08 1491
4544.71 1599
4545.35 1732
4545.99 1569
4546.62 1584
4547.26 1564
4547.89 1641
4548.53 1760
4549.17 1714
4549.80 1747
4550.44 1898
4551.08 1880
4551.71 1924
4552.35 1950
4552.98 1947
4553.62 2007
4554.26 1817
4554.89 1790
4555.53 1729
4556.17 1821
4556.80 1656
4557.44 1565
4558.08 1543
4558.72 1593
4559.35 1583
4559.99 1470
4560.63 1481
4561.26 1405
4561.90 1373
4562.54 1406
4563.17 1411
4563.81 1468
4564.45 1426
4565.09 1377
4565.72 1509
4566.36 1506
4567.00 1493
4567.64 1412
4568.27 1612
4568.91 1713
4569.55 1596
4570.19 1538
4570.82 1630
4571.46 1524
4572.10 1565
4572.74 1616
4573.38 1605
4574.01 1638
4574.65 1540
4575.29 1475
4575.93 1530
4576.57 1459
4577.20 1439
4577.84 1384
4578.48 1339
4579.12 1353
4579.76 1409
4580.40 1433
4581.04 1378
4581.67 1405
4582.31 1266
4582.95 1398
4583.59 1489
4584.23 1368
4584.87 1399
4585.51 1378
4586.14 1449
4586.78 1396
4587.42 1412
4588.06 1407
4588.70 1388
4589.34 1272
4589.98 1344
4590.62 1478
4591.26 1446
4591.90 1361
4592.54 1317
4593.17 1251
4593.81 1281
4594.45 1277
4595.09 1263
4595.73 1130
4596.37 1179
4597.01 1217
4597.65 1206
4598.29 1213
4598.93 1285
4599.57 1219
4600.21 1213
4600.85 1128
4601.49 1162
4602.13 1258
4602.77 1176
4603.41 1131
4604.05 1048
4604.69 1087
4605.33 1151
4605.97 1187
4606.61 1123
4607.25 1227
4607.89 1110
4608.53 1173
4609.17 1195
4609.81 1205
4610.45 1272
4611.09 1086
4611.73 1176
4612.38 1177
4613.02 1170
4613.66 1180
4614.30 1259
4614.94 1163
4615.58 1246
4616.22 1296
4616.86 1230
4617.50 1222
4618.14 1121
4618.78 1125
4619.43 1232
4620.07 1130
4620.71 967
4621.35 1064
4621.99 1178
4622.63 1172
4623.27 1065
4623.91 1203
4624.56 1165
4625.20 1116
4625.84 1123
4626.48 1082
4627.12 1114
4627.76 1048
4628.41 1061
4629.05 1110
4629.69 1073
4630.33 1024
4630.97 1014
4631.62 1023
4632.26 1182
4632.90 1126
4633.54 1127
4634.18 1110
4634.83 1175
4635.47 1094
4636.11 1033
4636.75 1092
4637.40 1038
4638.04 1050
4638.68 1125
4639.32 1065
4639.97 998
4640.61 1053
4641.25 982
4641.89 1002
4642.54 1105
4643.18 1135
4643.82 1105
4644.46 1123
4645.11 1184
4645.75 1067
4646.39 1085
4647.04 1048
4647.68 1099
4648.32 1043
4648.97 1043
4649.61 1039
4650.25 1056
4650.90 1144
4651.54 1100
4652.18 1141
4652.83 1076
4653.47 1211
4654.11 1266
4654.76 1075
4655.40 1140
4656.04 1156
4656.69 1169
4657.33 1209
4657.98 1164
4658.62 1040
4659.26 1127
4659.91 1152
4660.55 1059
4661.20 1016
4661.84 992
4662.48 956
4663.13 1030
4663.77 1114
4664.42 1063
4665.06 991
4665.71 1010
4666.35 937
4666.99 990
4667.64 940
4668.28 1068
4668.93 982
4669.57 979
4670.22 931
4670.86 941
4671.51 869
4672.15 906
4672.80 988
4673.44 1047
4674.09 1080
4674.73 1069
4675.38 1064
4676.02 977
4676.67 952
4677.31 1084
4677.96 1074
4678.60 1018
4679.25 1056
4679.89 907
4680.54 956
4681.18 906
4681.83 861
4682.47 903
4683.12 960
4683.77 1121
4684.41 1070
4685.06 984
4685.70 972
4686.35 1005
4686.99 1018
4687.64 1097
4688.29 1039
4688.93 1052
4689.58 983
4690.22 1117
4690.87 1015
4691.52 1125
4692.16 1005
4692.81 1032
4693.45 930
4694.10 1044
4694.75 1068
4695.39 1143
4696.04 976
4696.69 1008
4697.33 1076
4697.98 1073
4698.63 1068
4699.27 1067
4699.92 1035
4700.57 993
4701.21 974
4701.86 966
4702.51 1021
4703.15 948
4703.80 1013
4704.45 983
4705.10 1040
4705.74 1020
4706.39 958
4707.04 971
4707.68 1104
4708.33 982
4708.98 992
4709.63 1016
4710.27 1034
4710.92 1077
4711.57 1067
4712.22 999
4712.86 1082
4713.51 959
4714.16 909
4714.81 905
4715.45 957
4716.10 976
4716.75 978
4717.40 990
4718.05 987
4718.69 976
4719.34 979
4719.99 1046
4720.64 1128
4721.29 1125
4721.94 1023
4722.58 901
4723.23 1067
4723.88 1046
4724.53 1054
4725.18 1083
4725.83 1026
4726.47 1093
4727.12 1204
4727.77 1169
4728.42 1131
4729.07 1086
4729.72 1079
4730.37 1195
4731.02 1140
4731.66 1008
4732.31 935
4732.96 1104
4733.61 1027
4734.26 917
4734.91 927
4735.56 1029
4736.21 1093
4736.86 1039
4737.51 902
4738.16 938
4738.81 955
4739.45 914
4740.10 969
4740.75 1037
4741.40 1062
4742.05 1071
4742.70 1002
4743.35 1059
4744.00 1123
4744.65 1148
4745.30 1003
4745.95 958
4746.60 1067
4747.25 1036
4747.90 1078
4748.55 1127
4749.20 1061
4749.85 1066
4750.50 1044
4751.15 1209
4751.80 1125
4752.45 1098
4753.10 1089
4753.75 1204
4754.40 1151
4755.05 1181
4755.71 1145
4756.36 1222
4757.01 1231
4757.66 1255
4758.31 1293
4758.96 1185
4759.61 1320
4760.26 1214
4760.91 1216
4761.56 1203
4762.21 1266
4762.86 1231
4763.52 1175
4764.17 1084
4764.82 1172
4765.47 1123
4766.12 1072
4766.77 1157
4767.42 1163
4768.07 1180
4768.73 1183
4769.38 1259
4770.03 1180
4770.68 1065
4771.33 1090
4771.98 1071
4772.64 1056
4773.29 968
4773.94 1033
4774.59 1007
4775.24 994
4775.89 1039
4776.55 1053
4777.20 973
4777.85 1008
4778.50 999
4779.15 1046
4779.81 972
4780.46 977
4781.11 997
4781.76 1093
4782.42 972
4783.07 980
4783.72 1056
4784.37 1054
4785.03 971
4785.68 989
4786.33 983
4786.98 995
4787.64 1013
4788.29 918
4788.94 1004
4789.60 1029
4790.25 1067
4790.90 968
4791.55 933
4792.21 914
4792.86 969
4793.51 1011
4794.17 1000
4794.82 1051
4795.47 1024
4796.13 900
4796.78 1043
4797.43 989
4798.09 969
4798.74 958
4799.39 1035
4800.05 1087
4800.70 1092
4801.36 962
4802.01 951
4802.66 1040
4803.32 994
4803.97 1058
4804.62 996
4805.28 1001
4805.93 1098
4806.59 1024
4807.24 985
4807.89 1062
4808.55 1007
4809.20 969
4809.86 1068
4810.51 1102
4811.17 1053
4811.82 963
4812.47 971
4813.13 1076
4813.78 1054
4814.44 967
4815.09 1040
4815.75 958
4816.40 975
4817.06 1023
4817.71 983
4818.37 1059
4819.02 1012
4819.68 886
4820.33 1108
4820.99 1098
4821.64 1071
4822.30 1037
4822.95 1012
4823.61 1023
4824.26 1108
4824.92 1178
4825.57 1158
4826.23 1134
4826.88 1121
4827.54 1049
4828.19 1049
4828.85 1118
4829.51 1032
4830.16 1006
4830.82 1072
4831.47 1041
4832.13 1052
4832.78 1071
4833.44 1103
4834.10 1105
4834.75 1002
4835.41 1033
4836.06 1129
4836.72 1122
4837.38 1132
4838.03 1195
4838.69 1184
4839.34 1168
4840.00 1180
4840.66 1160
4841.31 1321
4841.97 1236
4842.63 1148
4843.28 1248
4843.94 1190
4844.60 1118
4845.25 1083
4845.91 1186
4846.57 1136
4847.22 1158
4847.88 1085
4848.54 1134
4849.19 1010
4849.85 1054
4850.51 1113
4851.17 1115
4851.82 1107
4852.48 1059
4853.14 1140
4853.79 1144
4854.45 1202
4855.11 1253
4855.77 1174
4856.42 1154
4857.08 1200
4857.74 1177
4858.40 1171
4859.05 1106
4859.71 1084
4860.37 1162
4861.03 1207
4861.68 1201
4862.34 1117
4863.00 1098
4863.66 1189
4864.32 1224
4864.97 1105
4865.63 1219
4866.29 1205
4866.95 1073
4867.61 1185
4868.26 1124
4868.92 1160
4869.58 1205
4870.24 1091
4870.90 1123
4871.56 1189
4872.21 1269
4872.87 1129
4873.53 1157
4874.19 1215
4874.85 1144
4875.51 1188
4876.17 1193
4876.83 1075
4877.48 1166
4878.14 1227
4878.80 1167
4879.46 1146
4880.12 1101
4880.78 1153
4881.44 1132
4882.10 1128
4882.76 1030
4883.42 1120
4884.08 1123
4884.73 1176
4885.39 1060
4886.05 1035
4886.71 1094
4887.37 1187
4888.03 1134
4888.69 1053
4889.35 1034
4890.01 1030
4890.67 1014
4891.33 1081
4891.99 1016
4892.65 1002
4893.31 989
4893.97 1122
4894.63 1010
4895.29 997
4895.95 993
4896.61 969
4897.27 1081
4897.93 982
4898.59 993
4899.25 922
4899.91 977
4900.57 1051
4901.23 1028
4901.89 1030
4902.55 1060
4903.21 1002
4903.88 1075
4904.54 861
4905.20 874
4905.86 946
4906.52 919
4907.18 949
4907.84 986
4908.50 996
4909.16 933
4909.82 1055
4910.48 928
4911.15 962
4911.81 1010
4912.47 1021
4913.13 1060
4913.79 998
4914.45 1074
4915.11 1026
4915.77 858
4916.44 877
4917.10 887
4917.76 864
4918.42 925
4919.08 874
4919.74 921
4920.41 926
4921.07 999
4921.73 1030
4922.39 985
4923.05 900
4923.72 823
4924.38 919
4925.04 923
4925.70 898
4926.36 943
4927.03 1037
4927.69 967
4928.35 919
4929.01 886
4929.67 891
4930.34 885
4931.00 950
4931.66 962
4932.32 978
4932.99 903
4933.65 929
4934.31 958
4934.98 937
4935.64 919
4936.30 893
4936.96 902
4937.63 869
4938.29 903
4938.95 980
4939.62 961
4940.28 948
4940.94 982
4941.61 931
4942.27 877
4942.93 916
4943.60 952
4944.26 950
4944.92 897
4945.59 922
4946.25 936
4946.91 938
4947.58 867
4948.24 861
4948.90 938
4949.57 931
4950.23 937
4950.89 835
4951.56 899
4952.22 960
4952.89 839
4953.55 879
4954.21 924
4954.88 886
4955.54 905
4956.21 925
4956.87 883
4957.53 837
4958.20 856
4958.86 871
4959.53 1031
4960.19 1036
4960.86 958
4961.52 943
4962.19 867
4962.85 875
4963.52 823
4964.18 853
4964.84 861
4965.51 1002
4966.17 871
4966.84 893
4967.50 906
4968.17 852
4968.83 797
4969.50 874
4970.16 902
4970.83 869
4971.49 887
4972.16 860
4972.82 909
4973.49 874
4974.16 859
4974.82 874
4975.49 874
4976.15 838
4976.82 874
4977.48 944
4978.15 969
4978.81 962
4979.48 965
4980.15 867
4980.81 837
4981.48 840
4982.14 941
4982.81 912
4983.48 932
4984.14 1052
4984.81 1045
4985.47 952
4986.14 859
4986.81 855
4987.47 898
4988.14 963
4988.80 1013
4989.47 1021
4990.14 981
4990.80 965
4991.47 1005
4992.14 1110
4992.80 1132
4993.47 1106
4994.14 1034
4994.80 1041
4995.47 972
4996.14 964
4996.80 987
4997.47 1021
4998.14 1021
4998.81 956
4999.47 977
5000.14 967
5000.81 869
5001.47 854
5002.14 827
5002.81 745
5003.48 852
5004.14 869
5004.81 879
5005.48 871
5006.15 992
5006.81 942
5007.48 903
5008.15 949
5008.82 878
5009.48 833
5010.15 812
5010.82 894
5011.49 882
5012.16 974
5012.82 1047
5013.49 938
5014.16 871
5014.83 902
5015.50 882
5016.16 813
5016.83 1042
5017.50 930
5018.17 933
5018.84 938
5019.50 871
5020.17 908
5020.84 937
5021.51 907
5022.18 1039
5022.85 1040
5023.52 1057
5024.19 1024
5024.85 1041
5025.52 1059
5026.19 1008
5026.86 1054
5027.53 1204
5028.20 1103
5028.87 1068
5029.54 1072
5030.21 1080
5030.87 964
5031.54 1116
5032.21 973
5032.88 881
5033.55 958
5034.22 919
5034.89 931
5035.56 912
5036.23 864
5036.90 920
5037.57 903
5038.24 919
5038.91 875
5039.58 947
5040.25 951
5040.92 883
5041.59 921
5042.26 936
5042.93 884
5043.60 1061
5044.27 1144
5044.94 1109
5045.61 1108
5046.28 967
5046.95 973
5047.62 1020
5048.29 1043
5048.96 1044
5049.63 963
5050.30 943
5050.97 1044
5051.64 994
5052.31 1074
5052.98 1020
5053.65 861
5054.32 812
5054.99 930
5055.66 1042
5056.34 1026
5057.01 970
5057.68 900
5058.35 957
5059.02 994
5059.69 986
5060.36 985
5061.03 891
5061.70 954
5062.38 979
5063.05 1000
5063.72 958
5064.39 929
5065.06 991
5065.73 933
5066.40 881
5067.08 958
5067.75 927
5068.42 966
5069.09 960
5069.76 936
5070.43 953
5071.11 917
5071.78 929
5072.45 942
5073.12 903
5073.79 900
5074.47 930
5075.14 929
5075.81 965
5076.48 929
5077.15 879
5077.83 939
5078.50 911
5079.17 951
5079.84 866
5080.52 910
5081.19 894
5081.86 929
5082.53 947
5083.21 888
5083.88 938
5084.55 929
5085.22 935
5085.90 995
5086.57 977
5087.24 1115
5087.92 998
5088.59 995
5089.26 1016
5089.93 1071
5090.61 952
5091.28 1109
5091.95 1015
5092.63 1036
5093.30 1062
5093.97 1042
5094.65 1037
5095.32 1102
5095.99 1046
5096.67 1069
5097.34 1102
5098.02 1170
5098.69 1108
5099.36 1011
5100.04 1073
5100.71 986
5101.38 897
5102.06 972
5102.73 1001
5103.41 877
5104.08 952
5104.75 992
5105.43 943
5106.10 852
5106.78 861
5107.45 919
5108.12 914
5108.80 941
5109.47 973
5110.15 954
5110.82 947
5111.50 832
5112.17 838
5112.85 853
5113.52 861
5114.20 936
5114.87 873
5115.54 783
5116.22 883
5116.89 888
5117.57 888
5118.24 895
5118.92 835
5119.59 880
5120.27 914
5120.94 970
5121.62 898
5122.30 909
5122.97 950
5123.65 855
5124.32 825
5125.00 858
5125.67 898
5126.35 861
5127.02 943
5127.70 893
5128.37 907
5129.05 959
5129.73 923
5130.40 873
5131.08 899
5131.75 921
5132.43 950
5133.10 934
5133.78 887
5134.46 921
5135.13 839
5135.81 885
5136.49 847
5137.16 916
5137.84 907
5138.51 933
5139.19 941
5139.87 903
5140.54 894
5141.22 926
5141.90 1027
5142.57 927
5143.25 949
5143.93 929
5144.60 992
5145.28 920
5145.96 919
5146.63 897
5147.31 833
5147.99 861
5148.66 841
5149.34 865
5150.02 877
5150.69 839
5151.37 835
5152.05 850
5152.73 845
5153.40 813
5154.08 795
5154.76 756
5155.44 816
5156.11 839
5156.79 906
5157.47 919
5158.15 843
5158.82 832
5159.50 898
5160.18 877
5160.86 904
5161.53 850
5162.21 829
5162.89 844
5163.57 863
5164.25 917
5164.92 923
5165.60 857
5166.28 883
5166.96 890
5167.64 877
5168.31 829
5168.99 804
5169.67 801
5170.35 821
5171.03 891
5171.71 906
5172.39 908
5173.06 805
5173.74 828
5174.42 818
5175.10 848
5175.78 919
5176.46 789
5177.14 801
5177.82 807
5178.49 762
5179.17 783
5179.85 798
5180.53 829
5181.21 881
5181.89 822
5182.57 838
5183.25 828
5183.93 832
5184.61 843
5185.29 810
5185.97 879
5186.64 782
5187.32 853
5188.00 768
5188.68 725
5189.36 770
5190.04 809
5190.72 800
5191.40 789
5192.08 758
5192.76 787
5193.44 777
5194.12 707
5194.80 784
5195.48 905
5196.16 825
5196.84 806
5197.52 792
5198.20 758
5198.88 800
5199.56 769
5200.24 848
5200.92 797
5201.60 813
5202.28 856
5202.96 852
5203.65 830
5204.33 869
5205.01 880
5205.69 850
5206.37 870
5207.05 817
5207.73 806
5208.41 873
5209.09 804
5209.77 740
5210.45 832
5211.13 783
5211.82 767
5212.50 789
5213.18 916
5213.86 903
5214.54 874
5215.22 828
5215.90 779
5216.58 838
5217.27 923
5217.95 832
5218.63 833
5219.31 886
5219.99 845
5220.67 875
5221.36 840
5222.04 783
5222.72 763
5223.40 852
5224.08 834
5224.77 755
5225.45 805
5226.13 802
5226.81 844
5227.49 824
5228.18 844
5228.86 780
5229.54 773
5230.22 829
5230.91 782
5231.59 758
5232.27 778
5232.95 796
5233.63 809
5234.32 803
5235.00 895
5235.68 808
5236.37 842
5237.05 845
5237.73 921
5238.41 907
5239.10 914
5239.78 971
5240.46 918
5241.15 877
5241.83 883
5242.51 922
5243.20 931
5243.88 802
5244.56 843
5245.24 864
5245.93 891
5246.61 832
5247.29 915
5247.98 874
5248.66 829
5249.35 898
5250.03 942
5250.71 963
5251.40 929
5252.08 981
5252.76 912
5253.45 961
5254.13 883
5254.82 852
5255.50 951
5256.18 937
5256.87 854
5257.55 932
5258.24 910
5258.92 861
5259.60 892
5260.29 876
5260.97 773
5261.66 821
5262.34 860
5263.03 793
5263.71 842
5264.40 862
5265.08 821
5265.76 798
5266.45 901
5267.13 846
5267.82 860
5268.50 789
5269.19 824
5269.87 880
5270.56 951
5271.24 921
5271.93 908
5272.61 882
5273.30 789
5273.98 808
5274.67 816
5275.35 916
5276.04 908
5276.72 872
5277.41 863
5278.10 943
5278.78 918
5279.47 871
5280.15 886
5280.84 834
5281.52 921
5282.21 943
5282.89 853
5283.58 856
5284.27 873
5284.95 938
5285.64 936
5286.32 944
5287.01 950
5287.70 953
5288.38 916
5289.07 919
5289.75 871
5290.44 860
5291.13 870
5291.81 887
5292.50 913
5293.19 1011
5293.87 893
5294.56 865
5295.25 843
5295.93 853
5296.62 837
5297.31 850
5297.99 874
5298.68 972
5299.37 904
5300.05 921
5300.74 880
5301.43 932
5302.11 856
5302.80 920
5303.49 978
5304.18 993
5304.86 991
5305.55 951
5306.24 979
5306.92 984
5307.61 1011
5308.30 972
5308.99 983
5309.67 958
5310.36 938
5311.05 872
5311.74 873
5312.42 878
5313.11 946
5313.80 977
5314.49 933
5315.18 948
5315.86 906
5316.55 894
5317.24 917
5317.93 1050
5318.62 955
5319.30 1011
5319.99 943
5320.68 1108
5321.37 1017
5322.06 974
5322.74 1006
5323.43 965
5324.12 1091
5324.81 988
5325.50 953
5326.19 899
5326.88 991
5327.56 987
5328.25 940
5328.94 940
5329.63 1016
5330.32 1105
5331.01 1003
5331.70 1042
5332.39 1066
5333.07 1046
5333.76 1064
5334.45 1170
5335.14 1170
5335.83 1278
5336.52 1167
5337.21 1149
5337.90 1156
5338.59 1152
5339.28 1171
5339.97 1170
5340.66 1147
5341.35 1102
5342.04 1064
5342.73 1110
5343.42 1030
5344.10 1102
5344.79 1065
5345.48 1102
5346.17 1073
5346.86 1126
5347.55 1173
5348.24 1174
5348.93 1246
5349.62 1233
5350.31 1269
5351.00 1422
5351.69 1342
5352.39 1437
5353.08 1550
5353.77 1688
5354.46 1677
5355.15 1596
5355.84 1633
5356.53 1748
5357.22 1661
5357.91 1550
5358.60 1447
5359.29 1343
5359.98 1239
5360.67 1220
5361.36 1226
5362.05 1128
5362.74 1097
5363.44 1096
5364.13 1019
5364.82 1101
5365.51 972
5366.20 927
5366.89 978
5367.58 1006
5368.27 954
5368.96 944
5369.66 993
5370.35 1023
5371.04 1049
5371.73 1075
5372.42 998
5373.11 1038
5373.81 1080
5374.50 1057
5375.19 1024
5375.88 997
5376.57 992
5377.26 1075
5377.96 956
5378.65 1037
5379.34 1084
5380.03 1082
5380.72 1114
5381.42 1066
5382.11 1115
5382.80 1122
5383.49 1132
5384.18 1135
5384.88 1180
5385.57 1241
5386.26 1269
5386.95 1126
5387.65 1063
5388.34 1103
5389.03 1087
5389.72 1273
5390.42 1121
5391.11 1044
5391.80 1143
5392.50 1111
5393.19 1055
5393.88 1053
5394.57 1075
5395.27 1093
5395.96 1064
5396.65 1053
5397.35 1004
5398.04 993
5398.73 942
5399.43 954
5400.12 975
5400.81 1003
5401.51 1026
5402.20 859
5402.89 918
5403.59 954
5404.28 921
5404.97 977
5405.67 962
5406.36 922
5407.06 913
5407.75 940
5408.44 938
5409.14 958
5409.83 961
5410.53 976
5411.22 937
5411.91 958
5412.61 938
5413.30 946
5414.00 1012
5414.69 985
5415.38 961
5416.08 940
5416.77 909
5417.47 865
5418.16 877
5418.86 828
5419.55 805
5420.25 939
5420.94 851
5421.64 865
5422.33 926
5423.03 905
5423.72 920
5424.41 866
5425.11 964
5425.80 974
5426.50 938
5427.19 862
5427.89 917
5428.59 966
5429.28 882
5429.98 874
5430.67 910
5431.37 949
5432.06 945
5432.76 989
5433.45 891
5434.15 867
5434.84 890
5435.54 945
5436.23 885
5436.93 877
5437.63 901
5438.32 976
5439.02 904
5439.71 848
5440.41 894
5441.11 986
5441.80 985
5442.50 931
5443.19 876
5443.89 826
5444.59 941
5445.28 997
5445.98 864
5446.68 918
5447.37 982
5448.07 898
5448.76 933
5449.46 952
5450.16 946
5450.85 940
5451.55 974
5452.25 1038
5452.94 1010
5453.64 1074
5454.34 1072
5455.03 967
5455.73 1013
5456.43 1039
5457.13 936
5457.82 897
5458.52 857
5459.22 877
5459.91 908
5460.61 959
5461.31 853
5462.01 861
5462.70 960
5463.40 1073
5464.10 932
5464.80 1038
5465.49 1050
5466.19 963
5466.89 967
5467.59 1038
5468.28 1083
5468.98 1080
5469.68 1123
5470.38 1102
5471.07 1061
5471.77 1025
5472.47 1005
5473.17 1005
5473.87 1003
5474.56 963
5475.26 919
5475.96 928
5476.66 967
5477.36 963
5478.06 969
5478.75 901
5479.45 891
5480.15 892
5480.85 919
5481.55 970
5482.25 955
5482.95 1001
5483.64 1007
5484.34 1054
5485.04 961
5485.74 987
5486.44 976
5487.14 1019
5487.84 1015
5488.54 971
5489.23 886
5489.93 948
5490.63 1030
5491.33 1139
5492.03 998
5492.73 970
5493.43 1005
5494.13 980
5494.83 1022
5495.53 1039
5496.23 1065
5496.93 1056
5497.63 1077
5498.33 1063
5499.03 1022
5499.73 1036
5500.43 1036
5501.13 1110
5501.83 1192
5502.53 1170
5503.23 1096
5503.93 1162
5504.63 1217
5505.33 1216
5506.03 1154
5506.73 1169
5507.43 1195
5508.13 1114
5508.83 1083
5509.53 1095
5510.23 1062
5510.93 995
5511.63 1106
5512.33 1096
5513.03 1039
5513.73 1063
5514.43 1014
5515.13 1041
5515.83 1060
5516.53 1000
5517.23 1052
5517.93 1038
5518.64 1000
5519.34 1041
5520.04 1064
5520.74 962
5521.44 968
5522.14 1054
5522.84 1002
5523.54 934
5524.24 1004
5524.95 979
5525.65 1130
5526.35 1195
5527.05 1070
5527.75 962
5528.45 922
5529.15 912
5529.86 952
5530.56 989
5531.26 942
5531.96 894
5532.66 938
5533.36 1061
5534.07 894
5534.77 890
5535.47 959
5536.17 1033
5536.87 978
5537.58 942
5538.28 849
5538.98 1006
5539.68 945
5540.39 861
5541.09 917
5541.79 946
5542.49 895
5543.20 981
5543.90 924
5544.60 895
5545.30 920
5546.01 972
5546.71 979
5547.41 994
5548.11 1000
5548.82 906
5549.52 951
5550.22 965
5550.93 1017
5551.63 956
5552.33 975
5553.03 1062
5553.74 934
5554.44 836
5555.14 878
5555.85 942
5556.55 981
5557.25 863
5557.96 839
5558.66 890
5559.36 932
5560.07 922
5560.77 941
5561.48 940
5562.18 927
5562.88 811
5563.59 792
5564.29 895
5564.99 878
5565.70 842
5566.40 821
5567.11 925
5567.81 894
5568.51 954
5569.22 894
5569.92 865
5570.63 858
5571.33 833
5572.04 860
5572.74 807
5573.44 865
5574.15 867
5574.85 922
5575.56 839
5576.26 869
5576.97 919
5577.67 870
5578.38 869
5579.08 862
5579.79 852
5580.49 855
5581.20 839
5581.90 816
5582.61 835
5583.31 875
5584.02 802
5584.72 812
5585.43 879
5586.13 867
5586.84 907
5587.54 873
5588.25 865
5588.95 865
5589.66 864
5590.36 852
5591.07 865
5591.77 731
5592.48 792
5593.19 809
5593.89 720
5594.60 724
5595.30 839
5596.01 848
5596.71 877
5597.42 778
5598.13 736
5598.83 814
5599.54 883
5600.24 870
5600.95 808
5601.66 838
5602.36 874
5603.07 748
5603.78 782
5604.48 770
5605.19 800
5605.89 815
5606.60 730
5607.31 804
5608.01 780
5608.72 790
5609.43 755
5610.13 815
5610.84 794
5611.55 812
5612.25 847
5612.96 832
5613.67 838
5614.38 817
5615.08 874
5615.79 811
5616.50 900
5617.20 811
5617.91 761
5618.62 785
5619.33 732
5620.03 810
5620.74 776
5621.45 806
5622.15 722
5622.86 812
5623.57 752
5624.28 778
5624.99 787
5625.69 784
5626.40 696
5627.11 765
5627.82 799
5628.52 742
5629.23 769
5629.94 828
5630.65 758
5631.36 739
5632.06 721
5632.77 803
5633.48 763
5634.19 777
5634.90 836
5635.61 855
5636.31 858
5637.02 790
5637.73 776
5638.44 765
5639.15 834
5639.86 751
5640.56 831
5641.27 810
5641.98 876
5642.69 852
5643.40 748
5644.11 815
5644.82 787
5645.53 815
5646.24 799
5646.94 766
5647.65 754
5648.36 757
5649.07 760
5649.78 782
5650.49 803
5651.20 831
5651.91 763
5652.62 726
5653.33 713
5654.04 825
5654.75 824
5655.46 818
5656.17 869
5656.88 830
5657.59 761
5658.30 759
5659.01 772
5659.71 848
5660.42 801
5661.13 861
5661.84 824
5662.55 781
5663.26 811
5663.97 784
5664.69 779
5665.40 757
5666.11 725
5666.82 750
5667.53 742
5668.24 835
5668.95 861
5669.66 789
5670.37 808
5671.08 813
5671.79 822
5672.50 773
5673.21 743
5673.92 870
5674.63 857
5675.34 889
5676.05 771
5676.76 862
5677.48 857
5678.19 802
5678.90 868
5679.61 859
5680.32 790
5681.03 768
5681.74 729
5682.45 757
5683.16 730
5683.88 754
5684.59 821
5685.30 717
5686.01 774
5686.72 758
5687.43 786
5688.15 870
5688.86 931
5689.57 843
5690.28 813
5690.99 750
5691.70 769
5692.42 782
5693.13 772
5693.84 791
5694.55 739
5695.26 740
5695.98 856
5696.69 873
5697.40 883
5698.11 850
5698.82 802
5699.54 729
5700.25 743
5700.96 791
5701.67 843
5702.39 900
5703.10 912
5703.81 821
5704.52 808
5705.24 854
5705.95 851
5706.66 826
5707.38 783
5708.09 765
5708.80 747
5709.51 818
5710.23 798
5710.94 810
5711.65 845
5712.37 776
5713.08 829
5713.79 819
5714.51 731
5715.22 786
5715.93 805
5716.65 790
5717.36 873
5718.07 819
5718.79 823
5719.50 805
5720.21 760
5720.93 793
5721.64 778
5722.36 778
5723.07 854
5723.78 812
5724.50 861
5725.21 875
5725.92 838
5726.64 791
5727.35 891
5728.07 891
5728.78 884
5729.50 906
5730.21 852
5730.92 883
5731.64 909
5732.35 968
5733.07 961
5733.78 920
5734.50 886
5735.21 875
5735.93 892
5736.64 907
5737.35 872
5738.07 846
5738.78 961
5739.50 961
5740.21 1018
5740.93 911
5741.64 916
5742.36 952
5743.07 943
5743.79 838
5744.50 894
5745.22 935
5745.93 940
5746.65 905
5747.37 932
5748.08 903
5748.80 1002
5749.51 959
5750.23 916
5750.94 923
5751.66 916
5752.37 935
5753.09 1012
5753.81 1077
5754.52 1100
5755.24 1139
5755.95 1222
5756.67 1308
5757.38 1336
5758.10 1324
5758.82 1342
5759.53 1467
5760.25 1395
5760.96 1315
5761.68 1292
5762.40 1307
5763.11 1225
5763.83 1195
5764.55 1250
5765.26 1119
5765.98 1048
5766.70 987
5767.41 1038
5768.13 1133
5768.85 1062
5769.56 1015
5770.28 1035
5771.00 1092
5771.71 1100
5772.43 1113
5773.15 1094
5773.86 962
5774.58 936
5775.30 906
5776.01 1000
5776.73 1098
5777.45 999
5778.17 889
5778.88 825
5779.60 918
5780.32 973
5781.04 1028
5781.75 1050
5782.47 1003
5783.19 1040
5783.91 978
5784.62 1027
5785.34 1002
5786.06 1092
5786.78 1059
5787.49 994
5788.21 1068
5788.93 999
5789.65 1030
5790.37 1072
5791.08 1045
5791.80 1065
5792.52 1009
5793.24 1014
5793.96 969
5794.68 1089
5795.39 1056
5796.11 1122
5796.83 1076
5797.55 1103
5798.27 1069
5798.99 1069
5799.70 1085
5800.42 1101
5801.14 1274
5801.86 1187
5802.58 1294
5803.30 1375
5804.02 1286
5804.74 1284
5805.45 1289
5806.17 1333
5806.89 1277
5807.61 1313
5808.33 1385
5809.05 1257
5809.77 1150
5810.49 1113
5811.21 1213
5811.93 1110
5812.65 1000
5813.37 1072
5814.09 1091
5814.81 1069
5815.52 1181
5816.24 1108
5816.96 1162
5817.68 1185
5818.40 1280
5819.12 1169
5819.84 1286
5820.56 1355
5821.28 1252
5822.00 1257
5822.72 1398
5823.44 1255
5824.16 1258
5824.88 1226
5825.60 1175
5826.32 1127
5827.04 1125
5827.76 1149
5828.48 1176
5829.21 1039
5829.93 1144
5830.65 1049
5831.37 1059
5832.09 1104
5832.81 1098
5833.53 1151
5834.25 1057
5834.97 1057
5835.69 1053
5836.41 1087
5837.13 1079
5837.85 1039
5838.57 973
5839.30 1033
5840.02 1010
5840.74 1032
5841.46 1035
5842.18 999
5842.90 946
5843.62 934
5844.34 930
5845.07 991
5845.79 980
5846.51 903
5847.23 873
5847.95 868
5848.67 860
5849.39 848
5850.12 874
5850.84 906
5851.56 932
5852.28 886
5853.00 859
5853.73 922
5854.45 928
5855.17 921
5855.89 931
5856.61 967
5857.34 879
5858.06 790
5858.78 837
5859.50 817
5860.23 790
5860.95 911
5861.67 927
5862.39 949
5863.11 926
5863.84 828
5864.56 880
5865.28 878
5866.01 886
5866.73 912
5867.45 874
5868.17 856
5868.90 825
5869.62 886
5870.34 874
5871.07 850
5871.79 872
5872.51 822
5873.23 783
5873.96 763
5874.68 898
5875.40 813
5876.13 860
5876.85 906
5877.57 827
5878.30 828
5879.02 820
5879.74 825
5880.47 846
5881.19 807
5881.92 836
5882.64 819
5883.36 844
5884.09 887
5884.81 772
5885.53 851
5886.26 801
5886.98 852
5887.71 875
5888.43 884
5889.15 908
5889.88 805
5890.60 837
5891.33 843
5892.05 849
5892.78 815
5893.50 825
5894.23 842
5894.95 857
5895.67 801
5896.40 860
5897.12 887
5897.85 851
5898.57 851
5899.30 812
5900.02 846
5900.75 865
5901.47 858
5902.20 834
5902.92 866
5903.65 824
5904.37 913
5905.10 849
5905.82 853
5906.55 803
5907.27 750
5908.00 845
5908.72 790
5909.45 875
5910.17 920
5910.90 896
5911.62 925
5912.35 843
5913.08 903
5913.80 856
5914.53 776
5915.25 836
5915.98 914
5916.70 861
5917.43 846
5918.16 830
5918.88 849
5919.61 871
5920.33 798
5921.06 787
5921.79 846
5922.51 864
5923.24 855
5923.97 819
5924.69 750
5925.42 765
5926.14 933
5926.87 965
5927.60 885
5928.32 867
5929.05 875
5929.78 850
5930.50 888
5931.23 918
5931.96 874
5932.68 914
5933.41 946
5934.14 957
5934.86 870
5935.59 905
5936.32 846
5937.05 968
5937.77 1020
5938.50 967
5939.23 977
5939.95 987
5940.68 1027
5941.41 1078
5942.14 1054
5942.86 961
5943.59 1001
5944.32 975
5945.05 987
5945.77 1019
5946.50 1070
5947.23 1077
5947.96 1046
5948.68 970
5949.41 979
5950.14 980
5950.87 1095
5951.60 1065
5952.32 1012
5953.05 1064
5953.78 1134
5954.51 1109
5955.24 1039
5955.96 1022
5956.69 1024
5957.42 1050
5958.15 1123
5958.88 1059
5959.61 1105
5960.33 1125
5961.06 1193
5961.79 1095
5962.52 987
5963.25 1129
5963.98 1193
5964.71 1108
5965.44 1129
5966.16 1111
5966.89 1013
5967.62 1066
5968.35 1223
5969.08 1209
5969.81 1267
5970.54 1336
5971.27 1292
5972.00 1418
5972.73 1309
5973.46 1296
5974.18 1309
5974.91 1336
5975.64 1338
5976.37 1224
5977.10 1368
5977.83 1338
5978.56 1173
5979.29 1170
5980.02 1217
5980.75 1223
5981.48 1237
5982.21 1244
5982.94 1268
5983.67 1230
5984.40 1285
5985.13 1267
5985.86 1266
5986.59 1267
5987.32 1258
5988.05 1177
5988.78 1310
5989.51 1310
5990.24 1270
5990.97 1264
5991.70 1244
5992.43 1271
5993.16 1233
5993.89 1227
5994.62 1228
5995.35 1271
5996.09 1266
5996.82 1249
5997.55 1248
5998.28 1333
5999.01 1312
5999.74 1354
6000.47 1253
6001.20 1358
6001.93 1384
6002.66 1339
6003.39 1302
6004.13 1315
6004.86 1270
6005.59 1347
6006.32 1370
6007.05 1341
6007.78 1328
6008.51 1291
6009.25 1322
6009.98 1358
6010.71 1319
6011.44 1338
6012.17 1534
6012.90 1519
6013.64 1649
6014.37 1729
6015.10 1818
6015.83 1891
6016.56 1753
6017.29 1778
6018.03 1716
6018.76 1804
6019.49 1687
6020.22 1659
6020.96 1505
6021.69 1455
6022.42 1520
6023.15 1396
6023.88 1287
6024.62 1298
6025.35 1182
6026.08 1147
6026.81 1182
6027.55 1179
6028.28 1118
6029.01 1008
6029.75 1081
6030.48 1155
6031.21 1098
6031.94 1092
6032.68 1076
6033.41 1093
6034.14 1033
6034.88 1061
6035.61 1067
6036.34 1097
6037.07 1161
6037.81 1100
6038.54 1098
6039.27 1038
6040.01 1001
6040.74 1034
6041.47 1112
6042.21 1124
6042.94 1226
6043.68 1084
6044.41 1085
6045.14 1051
6045.88 1068
6046.61 1054
6047.34 1092
6048.08 1110
6048.81 1145
6049.55 1159
6050.28 1149
6051.01 1238
6051.75 1205
6052.48 1218
6053.22 1187
6053.95 1114
6054.68 1108
6055.42 1175
6056.15 1136
6056.89 1134
6057.62 1103
6058.36 1178
6059.09 1185
6059.83 1152
6060.56 1141
6061.29 1049
6062.03 1158
6062.76 1195
6063.50 1178
6064.23 1173
6064.97 1141
6065.70 1142
6066.44 1112
6067.17 1120
6067.91 1124
6068.64 1063
6069.38 1120
6070.11 1203
6070.85 1143
6071.58 1106
6072.32 1039
6073.06 1093
6073.79 1173
6074.53 1048
6075.26 1006
6076.00 1094
6076.73 1137
6077.47 1091
6078.20 1006
6078.94 1061
6079.68 1088
6080.41 1048
6081.15 1107
6081.88 1090
6082.62 1015
6083.35 1037
6084.09 1051
6084.83 1048
6085.56 1000
6086.30 1045
6087.04 940
6087.77 1042
6088.51 1033
6089.24 1040
6089.98 1106
6090.72 994
6091.45 1117
6092.19 1097
6092.93 1150
6093.66 1029
6094.40 1017
6095.14 943
6095.87 1035
6096.61 1060
6097.35 1015
6098.08 977
6098.82 1094
6099.56 1098
6100.29 1032
6101.03 996
6101.77 1001
6102.51 1006
6103.24 1089
6103.98 1048
6104.72 1064
6105.46 1012
6106.19 1024
6106.93 1074
6107.67 1031
6108.41 1018
6109.14 973
6109.88 994
6110.62 1070
6111.36 1048
6112.09 1067
6112.83 1094
6113.57 997
6114.31 987
6115.04 1081
6115.78 998
6116.52 1043
6117.26 1067
6118.00 1076
6118.73 1131
6119.47 1117
6120.21 1167
6120.95 1084
6121.69 1059
6122.43 1126
6123.16 1146
6123.90 1130
6124.64 1094
6125.38 1160
6126.12 1262
6126.86 1242
6127.60 1238
6128.33 1215
6129.07 1206
6129.81 1202
6130.55 1095
6131.29 1188
6132.03 1185
6132.77 1144
6133.51 1103
6134.25 1196
6134.98 1152
6135.72 1152
6136.46 1216
6137.20 1214
6137.94 1137
6138.68 1206
6139.42 1070
6140.16 1114
6140.90 1175
6141.64 1178
6142.38 1150
6143.12 1212
6143.86 1189
6144.60 1200
6145.34 1170
6146.08 1240
6146.82 1281
6147.56 1211
6148.30 1290
6149.04 1246
6149.78 1325
6150.52 1295
6151.26 1260
6152.00 1304
6152.74 1328
6153.48 1378
6154.22 1303
6154.96 1259
6155.70 1242
6156.44 1321
6157.18 1438
6157.92 1368
6158.66 1375
6159.40 1408
6160.14 1472
6160.88 1428
6161.62 1350
6162.36 1380
6163.10 1549
6163.85 1425
6164.59 1506
6165.33 1601
6166.07 1601
6166.81 1574
6167.55 1653
6168.29 1704
6169.03 1762
6169.77 1763
6170.51 1720
6171.26 1763
6172.00 1821
6172.74 1795
6173.48 1767
6174.22 1721
6174.96 1778
6175.70 1759
6176.45 1718
6177.19 1785
6177.93 1769
6178.67 1739
6179.41 1727
6180.16 1786
6180.90 1711
6181.64 1766
6182.38 1762
6183.12 1769
6183.87 1852
6184.61 1848
6185.35 1931
6186.09 1890
6186.83 1798
6187.58 1816
6188.32 1819
6189.06 1955
6189.80 1867
6190.55 1859
6191.29 1794
6192.03 1840
6192.77 1992
6193.52 2058
6194.26 1934
6195.00 2024
6195.74 2044
6196.49 2083
6197.23 2091
6197.97 1998
6198.72 2172
6199.46 2187
6200.20 2189
6200.94 2185
6201.69 2324
6202.43 2222
6203.17 2159
6203.92 2163
6204.66 2182
6205.40 2177
6206.15 2233
6206.89 2454
6207.63 2587
6208.38 2921
6209.12 3108
6209.87 3437
6210.61 3944
6211.35 4312
6212.10 4670
6212.84 5187
6213.58 5321
6214.33 5456
6215.07 5484
6215.82 5366
6216.56 5089
6217.30 4703
6218.05 4223
6218.79 3752
6219.54 3308
6220.28 2807
6221.02 2629
6221.77 2318
6222.51 2269
6223.26 2063
6224.00 1962
6224.75 1843
6225.49 1884
6226.24 1773
6226.98 1861
6227.73 1730
6228.47 1783
6229.21 1881
6229.96 1883
6230.70 1846
6231.45 1784
6232.19 1661
6232.94 1654
6233.68 1606
6234.43 1562
6235.17 1581
6235.92 1443
6236.67 1423
6237.41 1376
6238.16 1393
6238.90 1417
6239.65 1448
6240.39 1486
6241.14 1401
6241.88 1343
6242.63 1277
6243.37 1393
6244.12 1459
6244.87 1438
6245.61 1421
6246.36 1495
6247.10 1434
6247.85 1450
6248.59 1466
6249.34 1543
6250.09 1595
6250.83 1567
6251.58 1533
6252.33 1593
6253.07 1650
6253.82 1634
6254.56 1580
6255.31 1575
6256.06 1532
6256.80 1531
6257.55 1503
6258.30 1570
6259.04 1449
6259.79 1438
6260.54 1367
6261.28 1339
6262.03 1408
6262.78 1515
6263.52 1490
6264.27 1526
6265.02 1423
6265.76 1440
6266.51 1404
6267.26 1417
6268.01 1432
6268.75 1305
6269.50 1361
6270.25 1398
6270.99 1371
6271.74 1428
6272.49 1423
6273.24 1387
6273.98 1412
6274.73 1338
6275.48 1310
6276.23 1392
6276.97 1431
6277.72 1402
6278.47 1362
6279.22 1372
6279.96 1397
6280.71 1390
6281.46 1457
6282.21 1348
6282.96 1388
6283.70 1373
6284.45 1430
6285.20 1454
6285.95 1386
6286.70 1400
6287.45 1284
6288.19 1268
6288.94 1273
6289.69 1240
6290.44 1244
6291.19 1250
6291.94 1201
6292.68 1187
6293.43 1143
6294.18 1143
6294.93 1219
6295.68 1205
6296.43 1140
6297.18 1132
6297.93 1202
6298.67 1109
6299.42 1147
6300.17 1245
6300.92 1197
6301.67 1065
6302.42 1082
6303.17 1103
6303.92 1131
6304.67 1072
6305.42 1069
6306.17 1081
6306.92 1195
6307.67 1120
6308.41 1073
6309.16 1075
6309.91 1054
6310.66 1069
6311.41 1048
6312.16 1048
6312.91 1035
6313.66 1034
6314.41 1073
6315.16 1079
6315.91 1130
6316.66 1093
6317.41 1149
6318.16 1121
6318.91 1130
6319.66 1158
6320.41 1136
6321.16 1067
6321.91 1149
6322.66 1071
6323.41 1058
6324.16 973
6324.92 961
6325.67 953
6326.42 948
6327.17 1037
6327.92 1105
6328.67 986
6329.42 966
6330.17 984
6330.92 951
6331.67 942
6332.42 936
6333.17 997
6333.92 944
6334.68 909
6335.43 900
6336.18 971
6336.93 1029
6337.68 934
6338.43 952
6339.18 906
6339.93 926
6340.69 970
6341.44 911
6342.19 875
6342.94 886
6343.69 907
6344.44 949
6345.20 915
6345.95 955
6346.70 955
6347.45 934
6348.20 916
6348.95 893
6349.71 934
6350.46 1048
6351.21 968
6351.96 876
6352.71 862
6353.47 853
6354.22 866
6354.97 898
6355.72 914
6356.48 991
6357.23 954
6357.98 939
6358.73 987
6359.49 948
6360.24 991
6360.99 991
6361.74 919
6362.50 986
6363.25 861
6364.00 924
6364.76 888
6365.51 888
6366.26 892
6367.01 1036
6367.77 986
6368.52 820
6369.27 907
6370.03 810
6370.78 842
6371.53 849
6372.29 854
6373.04 918
6373.79 856
6374.55 915
6375.30 836
6376.05 884
6376.81 845
6377.56 879
6378.31 855
6379.07 842
6379.82 866
6380.58 886
6381.33 845
6382.08 918
6382.84 951
6383.59 977
6384.35 989
6385.10 1005
6385.85 981
6386.61 921
6387.36 908
6388.12 929
6388.87 1005
6389.62 957
6390.38 860
6391.13 950
6391.89 975
6392.64 882
6393.40 817
6394.15 910
6394.91 955
6395.66 942
6396.42 993
6397.17 959
6397.93 938
6398.68 862
6399.44 873
6400.19 903
6400.95 938
6401.70 841
6402.46 856
6403.21 854
6403.97 849
6404.72 892
6405.48 835
6406.23 848
6406.99 857
6407.74 826
6408.50 899
6409.25 893
6410.01 809
6410.76 745
6411.52 817
6412.28 884
6413.03 921
6413.79 826
6414.54 818
6415.30 872
6416.05 875
6416.81 908
6417.57 939
6418.32 834
6419.08 894
6419.83 853
6420.59 833
6421.35 852
6422.10 859
6422.86 950
6423.62 876
6424.37 831
6425.13 796
6425.89 801
6426.64 890
6427.40 915
6428.15 917
6428.91 989
6429.67 988
6430.42 989
6431.18 921
6431.94 861
6432.70 944
6433.45 879
6434.21 937
6434.97 831
6435.72 922
6436.48 894
6437.24 856
6437.99 898
6438.75 946
6439.51 923
6440.27 930
6441.02 959
6441.78 943
6442.54 970
6443.30 950
6444.05 930
6444.81 947
6445.57 991
6446.33 983
6447.08 891
6447.84 883
6448.60 905
6449.36 992
6450.12 957
6450.87 875
6451.63 961
6452.39 931
6453.15 966
6453.91 944
6454.66 870
6455.42 952
6456.18 950
6456.94 952
6457.70 957
6458.46 1023
6459.21 966
6459.97 1065
6460.73 1093
6461.49 1079
6462.25 1085
6463.01 1023
6463.77 1053
6464.52 1125
6465.28 1063
6466.04 1041
6466.80 1069
6467.56 1049
6468.32 1062
6469.08 1118
6469.84 1117
6470.60 1073
6471.36 1073
6472.11 1031
6472.87 1051
6473.63 1085
6474.39 1087
6475.15 1164
6475.91 1050
6476.67 1080
6477.43 1027
6478.19 1096
6478.95 1064
6479.71 1129
6480.47 1121
6481.23 1106
6481.99 1182
6482.75 1232
6483.51 1137
6484.27 1140
6485.03 1196
6485.79 1203
6486.55 1189
6487.31 1218
6488.07 1364
6488.83 1263
6489.59 1169
6490.35 1185
6491.11 1195
6491.87 1233
6492.63 1330
6493.39 1256
6494.15 1199
6494.91 1259
6495.67 1310
6496.43 1385
6497.19 1395
6497.95 1428
6498.71 1379
6499.48 1444
6500.24 1407
6501.00 1350
6501.76 1393
6502.52 1467
6503.28 1463
6504.04 1454
6504.80 1511
6505.56 1532
6506.32 1479
6507.09 1426
6507.85 1393
6508.61 1521
6509.37 1591
6510.13 1621
6510.89 1530
6511.65 1530
6512.42 1584
6513.18 1611
6513.94 1641
6514.70 1717
6515.46 1686
6516.22 1702
6516.99 1634
6517.75 1661
6518.51 1671
6519.27 1737
6520.03 1642
6520.80 1747
6521.56 1777
6522.32 1818
6523.08 1666
6523.84 1841
6524.61 1881
6525.37 2155
6526.13 2301
6526.89 2489
6527.66 2456
6528.42 2599
6529.18 2564
6529.94 2654
6530.71 2514
6531.47 2430
6532.23 2333
6533.00 2228
6533.76 2193
6534.52 2300
6535.28 2158
6536.05 2245
6536.81 2310
6537.57 2347
6538.34 2351
6539.10 2402
6539.86 2716
6540.63 2793
6541.39 2837
6542.15 2889
6542.92 2922
6543.68 2791
6544.44 2771
6545.21 2559
6545.97 2346
6546.73 2119
6547.50 1887
6548.26 1718
6549.02 1704
6549.79 1565
6550.55 1525
6551.31 1555
6552.08 1480
6552.84 1482
6553.61 1360
6554.37 1362
6555.13 1416
6555.90 1422
6556.66 1309
6557.43 1411
6558.19 1415
6558.96 1505
6559.72 1435
6560.48 1361
6561.25 1489
6562.01 1494
6562.78 1395
6563.54 1412
6564.31 1436
6565.07 1437
6565.84 1403
6566.60 1492
6567.37 1494
6568.13 1546
6568.90 1444
6569.66 1543
6570.43 1580
6571.19 1502
6571.96 1549
6572.72 1616
6573.49 1595
6574.25 1595
6575.02 1608
6575.78 1631
6576.55 1545
6577.31 1607
6578.08 1525
6578.84 1579
6579.61 1593
6580.37 1642
6581.14 1705
6581.91 1770
6582.67 1756
6583.44 1671
6584.20 1692
6584.97 1711
6585.73 1635
6586.50 1647
6587.27 1599
6588.03 1620
6588.80 1555
6589.56 1513
6590.33 1575
6591.10 1573
6591.86 1541
6592.63 1622
6593.39 1570
6594.16 1540
6594.93 1612
6595.69 1764
6596.46 1848
6597.23 1783
6597.99 1764
6598.76 1819
6599.53 1778
6600.29 1790
6601.06 1786
6601.83 1744
6602.59 1627
6603.36 1627
6604.13 1541
6604.89 1492
6605.66 1573
6606.43 1498
6607.20 1402
6607.96 1419
6608.73 1349
6609.50 1359
6610.26 1282
6611.03 1313
6611.80 1430
6612.57 1390
6613.33 1375
6614.10 1256
6614.87 1295
6615.64 1331
6616.40 1377
6617.17 1420
6617.94 1311
6618.71 1241
6619.48 1352
6620.24 1346
6621.01 1229
6621.78 1273
6622.55 1240
6623.32 1245
6624.08 1254
6624.85 1251
6625.62 1309
6626.39 1294
6627.16 1202
6627.92 1326
6628.69 1326
6629.46 1213
6630.23 1188
6631.00 1205
6631.77 1210
6632.54 1172
6633.30 1265
6634.07 1223
6634.84 1323
6635.61 1446
6636.38 1340
6637.15 1397
6637.92 1486
6638.69 1484
6639.45 1444
6640.22 1369
6640.99 1495
6641.76 1479
6642.53 1498
6643.30 1371
6644.07 1278
6644.84 1251
6645.61 1199
6646.38 1182
6647.15 1235
6647.92 1247
6648.69 1207
6649.46 1212
6650.22 1146
6650.99 1272
6651.76 1262
6652.53 1215
6653.30 1230
6654.07 1218
6654.84 1270
6655.61 1194
6656.38 1237
6657.15 1196
6657.92 1168
6658.69 1068
6659.46 1144
6660.23 1156
6661.00 1131
6661.77 1144
6662.54 1079
6663.31 1151
6664.09 1224
6664.86 1145
6665.63 1240
6666.40 1200
6667.17 1243
6667.94 1363
6668.71 1342
6669.48 1340
6670.25 1363
6671.02 1380
6671.79 1294
6672.56 1297
6673.33 1244
6674.10 1261
6674.88 1248
6675.65 1216
6676.42 1097
6677.19 1095
6677.96 1126
6678.73 1094
6679.50 1088
6680.27 1051
6681.05 1056
6681.82 974
6682.59 1000
6683.36 1005
6684.13 1004
6684.90 1034
6685.67 1058
6686.45 1052
6687.22 978
6687.99 976
6688.76 1045
6689.53 1022
6690.31 1016
6691.08 1020
6691.85 1029
6692.62 1088
6693.39 992
6694.17 981
6694.94 1012
6695.71 978
6696.48 972
6697.25 934
6698.03 1001
6698.80 981
6699.57 985
6700.34 1021
6701.12 932
6701.89 1018
6702.66 934
6703.43 977
6704.21 950
6704.98 853
6705.75 967
6706.53 911
6707.30 901
6708.07 897
6708.84 913
6709.62 1005
6710.39 956
6711.16 934
6711.94 914
6712.71 952
6713.48 1011
6714.26 1003
6715.03 922
6715.80 935
6716.58 904
6717.35 962
6718.12 923
6718.90 932
6719.67 977
6720.45 911
6721.22 844
6721.99 883
6722.77 939
6723.54 955
6724.31 909
6725.09 877
6725.86 978
6726.64 913
6727.41 836
6728.18 867
6728.96 913
6729.73 911
6730.51 892
6731.28 915
6732.06 879
6732.83 912
6733.60 821
6734.38 853
6735.15 839
6735.93 825
6736.70 826
6737.48 867
6738.25 866
6739.03 876
6739.80 869
6740.58 882
6741.35 817
6742.13 781
6742.90 813
6743.68 847
6744.45 817
6745.23 904
6746.00 876
6746.78 840
6747.55 851
6748.33 914
6749.10 916
6749.88 827
6750.65 866
6751.43 838
6752.20 878
6752.98 879
6753.75 834
6754.53 842
6755.31 857
6756.08 903
6756.86 861
6757.63 823
6758.41 809
6759.19 813
6759.96 797
6760.74 780
6761.51 769
6762.29 776
6763.07 795
6763.84 820
6764.62 754
6765.39 754
6766.17 761
6766.95 809
6767.72 861
6768.50 790
6769.28 732
6770.05 792
6770.83 843
6771.61 833
6772.38 806
6773.16 786
6773.94 786
6774.71 799
6775.49 801
6776.27 792
6777.04 757
6777.82 764
6778.60 854
6779.37 818
6780.15 788
6780.93 829
6781.71 790
6782.48 812
6783.26 735
6784.04 821
6784.81 862
6785.59 888
6786.37 800
6787.15 745
6787.92 777
6788.70 741
6789.48 750
6790.26 719
6791.04 691
6791.81 726
6792.59 784
6793.37 770
6794.15 752
6794.92 782
6795.70 793
6796.48 848
6797.26 785
6798.04 717
6798.81 776
6799.59 734
6800.37 750
6801.15 812
6801.93 718
6802.71 735
6803.48 766
6804.26 811
6805.04 853
6805.82 844
6806.60 776
6807.38 806
6808.16 745
6808.94 740
6809.71 766
6810.49 724
6811.27 765
6812.05 766
6812.83 773
6813.61 822
6814.39 789
6815.17 796
6815.95 804
6816.73 735
6817.50 749
6818.28 800
6819.06 702
6819.84 745
6820.62 736
6821.40 753
6822.18 699
6822.96 786
6823.74 845
6824.52 760
6825.30 729
6826.08 682
6826.86 744
6827.64 782
6828.42 801
6829.20 779
6829.98 823
6830.76 846
6831.54 864
6832.32 874
6833.10 798
6833.88 827
6834.66 823
6835.44 772
6836.22 832
6837.00 837
6837.78 737
6838.56 745
6839.34 870
6840.12 827
6840.90 799
6841.68 836
6842.46 818
6843.24 861
6844.03 862
6844.81 815
6845.59 756
6846.37 773
6847.15 876
6847.93 842
6848.71 769
6849.49 840
6850.27 858
6851.05 901
6851.84 907
6852.62 899
6853.40 1040
6854.18 1085
6854.96 1095
6855.74 1106
6856.52 1078
6857.30 1177
6858.09 1195
6858.87 1188
6859.65 1100
6860.43 1100
6861.21 982
6861.99 1012
6862.78 890
6863.56 812
6864.34 913
6865.12 903
6865.90 908
6866.69 864
6867.47 830
6868.25 831
6869.03 866
6869.82 922
6870.60 929
6871.38 982
6872.16 879
6872.94 932
6873.73 946
6874.51 897
6875.29 812
6876.07 865
6876.86 862
6877.64 925
6878.42 913
6879.21 789
6879.99 827
6880.77 903
6881.55 873
6882.34 847
6883.12 949
6883.90 920
6884.69 892
6885.47 928
6886.25 904
6887.04 896
6887.82 936
6888.60 957
6889.39 1012
6890.17 1007
6890.95 1070
6891.74 1027
6892.52 981
6893.30 1144
6894.09 1171
6894.87 1091
6895.65 1043
6896.44 967
6897.22 984
6898.01 971
6898.79 1012
6899.57 962
6900.36 895
6901.14 1001
6901.93 1027
6902.71 978
6903.49 993
6904.28 939
6905.06 985
6905.85 1011
6906.63 1084
6907.42 1025
6908.20 987
6908.98 938
6909.77 1050
6910.55 1044
6911.34 960
6912.12 967
6912.91 996
6913.69 1040
6914.48 960
6915.26 931
6916.05 1012
6916.83 1064
6917.62 1008
6918.40 1079
6919.19 983
6919.97 1011
6920.76 1003
6921.54 1102
6922.33 1092
6923.11 1074
6923.90 1079
6924.68 1077
6925.47 1034
6926.25 1051
6927.04 1043
6927.82 1101
6928.61 1161
6929.40 1088
6930.18 1127
6930.97 1110
6931.75 1091
6932.54 1082
6933.32 1158
6934.11 1191
6934.90 1211
6935.68 1179
6936.47 1164
6937.25 1171
6938.04 1235
6938.83 1135
6939.61 1202
6940.40 1230
6941.19 1218
6941.97 1223
6942.76 1277
6943.54 1331
6944.33 1285
6945.12 1261
6945.90 1370
6946.69 1367
6947.48 1342
6948.26 1408
6949.05 1455
6949.84 1505
6950.62 1498
6951.41 1454
6952.20 1534
6952.99 1549
6953.77 1551
6954.56 1478
6955.35 1364
6956.13 1385
6956.92 1466
6957.71 1364
6958.50 1428
6959.28 1395
6960.07 1400
6960.86 1389
6961.64 1408
6962.43 1489
6963.22 1503
6964.01 1569
6964.80 1553
6965.58 1540
6966.37 1518
6967.16 1566
6967.95 1628
6968.73 1612
6969.52 1623
6970.31 1625
6971.10 1595
6971.89 1623
6972.67 1621
6973.46 1706
6974.25 1782
6975.04 1852
6975.83 1797
6976.62 1659
6977.40 1700
6978.19 1910
6978.98 1891
6979.77 1809
6980.56 1863
6981.35 1861
6982.13 1798
6982.92 1957
6983.71 2077
6984.50 1999
6985.29 2303
6986.08 2413
6986.87 2698
6987.66 3109
6988.45 3295
6989.23 3596
6990.02 3980
6990.81 4163
6991.60 4049
6992.39 4260
6993.18 4001
6993.97 3579
6994.76 3189
6995.55 3028
6996.34 2811
6997.13 2619
6997.92 2332
6998.71 2059
6999.50 1908
7000.29 1859
7001.07 1805
7001.86 1822
7002.65 1884
7003.44 1892
7004.23 1968
7005.02 1971
7005.81 1948
7006.60 2020
7007.39 1883
7008.18 1910
7008.97 1773
7009.76 1701
7010.55 1565
7011.34 1518
7012.14 1392
7012.93 1310
7013.72 1333
7014.51 1254
7015.30 1359
7016.09 1408
7016.88 1351
7017.67 1290
7018.46 1359
7019.25 1415
7020.04 1385
7020.83 1414
7021.62 1391
7022.41 1367
7023.20 1322
7024.00 1431
7024.79 1371
7025.58 1361
7026.37 1369
7027.16 1364
7027.95 1325
7028.74 1394
7029.53 1447
7030.32 1489
7031.12 1448
7031.91 1412
7032.70 1371
7033.49 1308
7034.28 1270
7035.07 1254
7035.87 1248
7036.66 1231
7037.45 1292
7038.24 1235
7039.03 1174
7039.82 1217
7040.62 1197
7041.41 1136
7042.20 1227
7042.99 1258
7043.78 1258
7044.58 1277
7045.37 1294
7046.16 1306
7046.95 1235
7047.75 1222
7048.54 1251
7049.33 1217
7050.12 1185
7050.92 1291
7051.71 1265
7052.50 1251
7053.29 1311
7054.09 1366
7054.88 1374
7055.67 1356
7056.46 1287
7057.26 1299
7058.05 1293
7058.84 1231
7059.64 1377
7060.43 1239
7061.22 1279
7062.02 1269
7062.81 1323
7063.60 1223
7064.39 1233
7065.19 1269
7065.98 1217
7066.77 1238
7067.57 1205
7068.36 1223
7069.16 1151
7069.95 1155
7070.74 1191
7071.54 1180
7072.33 1217
7073.12 1216
7073.92 1234
7074.71 1251
7075.51 1188
7076.30 1219
7077.09 1115
7077.89 1212
7078.68 1173
7079.48 1180
7080.27 1176
7081.06 1152
7081.86 1138
7082.65 1197
7083.45 1159
7084.24 1150
7085.04 1187
7085.83 1214
7086.62 1185
7087.42 1188
7088.21 1277
7089.01 1402
7089.80 1379
7090.60 1408
7091.39 1525
7092.19 1640
7092.98 1753
7093.78 1767
7094.57 1573
7095.37 1650
7096.16 1635
7096.96 1569
7097.75 1356
7098.55 1307
7099.34 1317
7100.14 1244
7100.93 1093
7101.73 1065
7102.52 916
7103.32 952
7104.11 943
7104.91 876
7105.71 837
7106.50 840
7107.30 937
7108.09 939
7108.89 925
7109.68 912
7110.48 918
7111.28 952
7112.07 865
7112.87 822
7113.66 817
7114.46 881
7115.26 829
7116.05 861
7116.85 850
7117.65 784
7118.44 887
7119.24 888
7120.03 843
7120.83 848
7121.63 872
7122.42 930
7123.22 867
7124.02 897
7124.81 900
7125.61 906
7126.41 880
7127.20 918
7128.00 906
7128.80 934
7129.59 851
7130.39 852
7131.19 828
7131.99 918
7132.78 951
7133.58 919
7134.38 906
7135.17 843
7135.97 914
7136.77 872
7137.57 824
7138.36 850
7139.16 906
7139.96 886
7140.76 870
7141.55 829
7142.35 796
7143.15 852
7143.95 869
7144.74 842
7145.54 887
7146.34 856
7147.14 883
7147.94 855
7148.73 819
7149.53 820
7150.33 835
7151.13 835
7151.93 823
7152.72 810
7153.52 834
7154.32 845
7155.12 802
7155.92 806
7156.72 838
7157.51 803
7158.31 820
7159.11 844
7159.91 849
7160.71 873
7161.51 758
7162.31 777
7163.11 800
7163.90 766
7164.70 792
7165.50 761
7166.30 807
7167.10 793
7167.90 697
7168.70 744
7169.50 754
7170.30 778
7171.10 747
7171.90 752
7172.69 702
7173.49 737
7174.29 708
7175.09 731
7175.89 688
7176.69 666
7177.49 643
7178.29 746
7179.09 728
7179.89 692
7180.69 699
7181.49 676
7182.29 695
7183.09 655
7183.89 699
7184.69 687
7185.49 695
7186.29 705
7187.09 660
7187.89 662
7188.69 664
7189.49 725
7190.29 659
7191.09 636
7191.89 666
7192.69 675
7193.49 652
7194.29 696
7195.09 697
7195.89 601
7196.70 599
7197.50 654
7198.30 674
7199.10 614
7199.90 632
7200.70 559
7201.50 631
7202.30 683
7203.10 679
7203.90 720
7204.70 688
7205.51 617
7206.31 698
7207.11 660
7207.91 630
7208.71 585
7209.51 607
7210.31 606
7211.12 619
7211.92 617
7212.72 654
7213.52 640
7214.32 598
7215.12 609
7215.92 572
7216.73 599
7217.53 566
7218.33 645
7219.13 620
7219.93 629
7220.74 624
7221.54 623
7222.34 597
7223.14 616
7223.94 639
7224.75 644
7225.55 574
7226.35 633
7227.15 582
7227.96 590
7228.76 633
7229.56 630
7230.36 645
7231.17 687
7231.97 630
7232.77 665
7233.57 620
7234.38 615
7235.18 664
7235.98 632
7236.79 646
7237.59 608
7238.39 640
7239.19 613
7240.00 584
7240.80 649
7241.60 654
7242.41 606
7243.21 586
7244.01 569
7244.82 581
7245.62 628
7246.42 536
7247.23 565
7248.03 662
7248.83 648
7249.64 630
7250.44 609
7251.25 614
7252.05 585
7252.85 539
7253.66 581
7254.46 643
7255.27 608
7256.07 558
7256.87 626
7257.68 637
7258.48 543
7259.29 565
7260.09 623
7260.89 640
7261.70 584
7262.50 598
7263.31 635
7264.11 639
7264.92 661
7265.72 602
7266.53 636
7267.33 625
7268.13 635
7268.94 610
7269.74 608
7270.55 646
7271.35 587
7272.16 638
7272.96 577
7273.77 604
7274.57 628
7275.38 624
7276.18 704
7276.99 702
7277.79 668
7278.60 634
7279.40 656
7280.21 669
7281.01 651
7281.82 610
7282.63 664
7283.43 675
7284.24 641
7285.04 703
7285.85 757
7286.65 761
7287.46 855
7288.27 733
7289.07 838
7289.88 887
7290.68 915
7291.49 809
7292.29 756
7293.10 769
7293.91 718
7294.71 723
7295.52 763
7296.33 679
7297.13 642
7297.94 632
7298.74 663
7299.55 667
7300.36 638
7301.16 645
7301.97 640
7302.78 625
7303.58 590
7304.39 593
7305.20 651
7306.00 629
7306.81 681
7307.62 613
7308.42 619
7309.23 607
7310.04 576
7310.84 596
7311.65 584
7312.46 565
7313.27 610
7314.07 685
7314.88 657
7315.69 629
7316.50 627
7317.30 656
7318.11 671
7318.92 660
7319.72 638
7320.53 718
7321.34 752
7322.15 798
7322.96 721
7323.76 766
7324.57 715
7325.38 778
7326.19 732
7326.99 772
7327.80 801
7328.61 721
7329.42 661
7330.23 674
7331.03 695
7331.84 695
7332.65 711
7333.46 682
7334.27 615
7335.08 568
7335.88 584
7336.69 581
7337.50 679
7338.31 578
7339.12 630
7339.93 625
7340.74 618
7341.54 590
7342.35 579
7343.16 647
7343.97 642
7344.78 644
7345.59 680
7346.40 677
7347.21 630
7348.02 661
7348.82 591
7349.63 611
7350.44 587
7351.25 598
7352.06 613
7352.87 590
7353.68 627
7354.49 591
7355.30 530
7356.11 603
7356.92 655
7357.73 646
7358.54 598
7359.35 599
7360.16 617
7360.97 581
7361.78 626
7362.59 575
7363.40 596
7364.21 622
7365.02 599
7365.83 608
7366.64 636
7367.45 647
7368.26 535
7369.07 537
7369.88 609
7370.69 583
7371.50 602
7372.31 617
7373.12 587
7373.93 634
7374.74 622
7375.55 611
7376.36 600
7377.17 580
7377.98 637
7378.79 580
7379.60 571
7380.42 605
7381.23 609
7382.04 605
7382.85 601
7383.66 662
7384.47 655
7385.28 662
7386.09 700
7386.90 711
7387.71 673
7388.53 687
7389.34 679
7390.15 726
7390.96 689
7391.77 669
7392.58 626
7393.39 614
7394.21 607
7395.02 614
7395.83 617
7396.64 567
7397.45 600
7398.27 588
7399.08 608
7399.89 553
7400.70 608
7401.51 604
7402.33 619
7403.14 588
7403.95 610
7404.76 651
7405.57 675
7406.39 641
7407.20 667
7408.01 623
7408.82 627
7409.64 613
7410.45 599
7411.26 571
7412.07 567
7412.89 551
7413.70 574
7414.51 572
7415.32 531
7416.14 534
7416.95 603
7417.76 579
7418.58 543
7419.39 546
7420.20 480
7421.02 491
7421.83 585
7422.64 529
7423.45 527
7424.27 508
7425.08 556
7425.89 525
7426.71 521
7427.52 528
7428.33 476
7429.15 490
7429.96 543
7430.78 552
7431.59 497
7432.40 530
7433.22 576
7434.03 518
7434.84 495
7435.66 507
7436.47 513
7437.29 541
7438.10 509
7438.91 544
7439.73 504
7440.54 524
7441.36 537
7442.17 495
7442.99 504
7443.80 515
7444.61 533
7445.43 539
7446.24 560
7447.06 590
7447.87 529
7448.69 547
7449.50 514
7450.32 571
7451.13 582
7451.95 569
7452.76 544
7453.58 568
7454.39 492
7455.21 526
7456.02 517
7456.84 512
7457.65 534
7458.47 507
7459.28 534
7460.10 541
7460.91 527
7461.73 503
7462.54 462
7463.36 491
7464.17 542
7464.99 529
7465.80 505
7466.62 517
7467.44 527
7468.25 516
7469.07 557
7469.88 530
7470.70 553
7471.51 502
7472.33 507
7473.15 516
7473.96 494
7474.78 537
7475.59 485
7476.41 467
7477.23 484
7478.04 508
7478.86 477
7479.67 506
7480.49 554
7481.31 508
7482.12 505
7482.94 518
7483.76 508
7484.57 484
7485.39 495
7486.21 536
7487.02 475
7487.84 486
7488.66 504
7489.47 540
7490.29 499
7491.11 501
7491.92 483
7492.74 479
7493.56 546
7494.38 514
7495.19 486
7496.01 464
7496.83 491
7497.64 453
7498.46 525
7499.28 436
7500.10 454
7500.91 467
7501.73 506
7502.55 505
7503.37 471
7504.18 489
7505.00 474
7505.82 496
7506.64 512
7507.46 457
7508.27 506
7509.09 504
7509.91 471
7510.73 464
7511.55 498
7512.36 499
7513.18 526
7514.00 518
7514.82 524
7515.64 495
7516.45 482
7517.27 503
7518.09 470
7518.91 488
7519.73 532
7520.55 503
7521.37 502
7522.18 444
7523.00 497
7523.82 489
7524.64 484
7525.46 493
7526.28 437
7527.10 458
7527.92 458
7528.74 480
7529.55 477
7530.37 475
7531.19 493
7532.01 464
7532.83 479
7533.65 478
7534.47 459
7535.29 475
7536.11 484
7536.93 482
7537.75 487
7538.57 474
7539.39 490
7540.21 495
7541.03 470
7541.84 497
7542.66 471
7543.48 456
7544.30 453
7545.12 416
7545.94 461
7546.76 487
7547.58 511
7548.40 501
7549.22 503
7550.04 539
7550.86 518
7551.68 499
7552.51 461
7553.33 490
7554.15 504
7554.97 495
7555.79 441
7556.61 443
7557.43 503
7558.25 520
7559.07 432
7559.89 462
7560.71 475
7561.53 495
7562.35 536
7563.17 508
7563.99 530
7564.81 497
7565.64 495
7566.46 513
7567.28 528
7568.10 487
7568.92 457
7569.74 453
7570.56 535
7571.38 471
7572.21 480
7573.03 517
7573.85 460
7574.67 505
7575.49 517
7576.31 460
7577.13 507
7577.96 572
7578.78 536
7579.60 485
7580.42 544
7581.24 554
7582.07 531
7582.89 494
7583.71 499
7584.53 439
7585.35 424
7586.18 485
7587.00 550
7587.82 499
7588.64 479
7589.46 458
7590.29 479
7591.11 491
7591.93 490
7592.75 451
7593.58 506
7594.40 532
7595.22 461
7596.04 500
7596.87 544
7597.69 501
7598.51 488
7599.34 497
7600.16 480
7600.98 530
7601.80 491
7602.63 488
7603.45 470
7604.27 528
7605.10 494
7605.92 530
7606.74 508
7607.57 493
7608.39 508
7609.21 495
7610.04 467
7610.86 514
7611.68 533
7612.51 538
7613.33 440
7614.15 500
7614.98 463
7615.80 447
7616.62 504
7617.45 488
7618.27 522
7619.10 520
7619.92 585
7620.74 563
7621.57 494
7622.39 544
7623.22 550
7624.04 541
7624.86 542
7625.69 495
7626.51 551
7627.34 517
7628.16 492
7628.99 493
7629.81 481
7630.64 516
7631.46 486
7632.28 494
7633.11 522
7633.93 601
7634.76 585
7635.58 554
7636.41 533
7637.23 556
7638.06 645
7638.88 656
7639.71 564
7640.53 502
7641.36 496
7642.18 559
7643.01 518
7643.83 538
7644.66 500
7645.48 465
7646.31 487
7647.14 516
7647.96 438
7648.79 442
7649.61 446
7650.44 489
7651.26 463
7652.09 435
7652.91 473
7653.74 474
7654.57 446
7655.39 505
7656.22 439
7657.04 458
7657.87 498
7658.70 409
7659.52 357
7660.35 383
7661.17 414
7662.00 485
7662.83 449
7663.65 447
7664.48 486
7665.31 509
7666.13 491
7666.96 472
7667.79 490
7668.61 495
7669.44 516
7670.27 476
7671.09 491
7671.92 442
7672.75 460
7673.57 475
7674.40 450
7675.23 425
7676.05 514
7676.88 492
7677.71 445
7678.53 487
7679.36 482
7680.19 500
7681.02 451
7681.84 468
7682.67 468
7683.50 448
7684.33 463
7685.15 458
7685.98 481
7686.81 441
7687.64 471
7688.46 530
7689.29 462
7690.12 458
7690.95 436
7691.77 437
7692.60 433
7693.43 479
7694.26 428
7695.09 483
7695.91 438
7696.74 440
7697.57 426
7698.40 437
7699.23 444
7700.06 448
7700.88 491
7701.71 447
7702.54 433
7703.37 410
7704.20 412
7705.03 465
7705.85 452
7706.68 467
7707.51 470
7708.34 459
7709.17 524
7710.00 456
7710.83 422
7711.66 461
7712.48 497
7713.31 482
7714.14 484
7714.97 453
7715.80 486
7716.63 509
7717.46 476
7718.29 442
7719.12 451
7719.95 436
7720.78 413
7721.61 452
7722.44 470
7723.27 462
7724.09 465
7724.92 493
7725.75 456
7726.58 448
7727.41 456
7728.24 481
7729.07 412
7729.90 435
7730.73 472
7731.56 453
7732.39 460
7733.22 412
7734.05 487
7734.88 472
7735.71 477
7736.54 475
7737.37 430
7738.20 449
7739.03 479
7739.86 482
7740.70 437
7741.53 422
7742.36 442
7743.19 455
7744.02 450
7744.85 493
7745.68 421
7746.51 454
7747.34 431
7748.17 465
7749.00 446
7749.83 540
7750.66 515
7751.50 571
7752.33 552
7753.16 643
7753.99 627
7754.82 590
7755.65 675
7756.48 609
7757.31 575
7758.15 578
7758.98 477
7759.81 493
7760.64 525
7761.47 516
7762.30 429
7763.13 415
7763.97 403
7764.80 451
7765.63 489
7766.46 451
7767.29 494
7768.13 437
7768.96 464
7769.79 485
7770.62 510
7771.45 472
7772.29 411
7773.12 441
7773.95 429
7774.78 411
7775.62 424
7776.45 457
7777.28 471
7778.11 426
7778.95 375
7779.78 417
7780.61 434
7781.44 440
7782.28 421
7783.11 449
7783.94 459
7784.77 408
7785.61 444
7786.44 460
7787.27 440
7788.11 509
7788.94 502
7789.77 439
7790.61 451
7791.44 490
7792.27 551
7793.10 487
7793.94 479
7794.77 468
7795.60 434
7796.44 484
7797.27 482
7798.11 450
7798.94 473
7799.77 492
7800.61 432
7801.44 438
7802.27 456
7803.11 439
7803.94 478
7804.78 464
7805.61 424
7806.44 449
7807.28 451
7808.11 436
7808.95 412
7809.78 407
7810.61 453
7811.45 486
7812.28 512
7813.12 509
7813.95 414
7814.79 458
7815.62 475
7816.45 501
7817.29 509
7818.12 423
7818.96 440
7819.79 486
7820.63 455
7821.46 434
7822.30 417
7823.13 457
7823.97 411
7824.80 493
7825.64 444
7826.47 439
7827.31 508
7828.14 506
7828.98 442
7829.81 434
7830.65 513
7831.48 499
7832.32 470
7833.15 484
7833.99 438
7834.83 452
7835.66 433
7836.50 484
7837.33 465
7838.17 449
7839.00 424
7839.84 444
7840.68 448
7841.51 456
7842.35 460
7843.18 482
7844.02 456
7844.86 475
7845.69 402
7846.53 424
7847.36 453
7848.20 495
7849.04 483
7849.87 426
7850.71 418
7851.55 470
7852.38 449
7853.22 427
7854.05 469
7854.89 432
7855.73 517
7856.56 477
7857.40 424
7858.24 447
7859.08 419
7859.91 451
7860.75 405
7861.59 417
7862.42 388
7863.26 383
7864.10 420
7864.93 447
7865.77 388
7866.61 385
7867.45 419
7868.28 481
7869.12 474
7869.96 434
7870.80 431
7871.63 459
7872.47 454
7873.31 426
7874.15 431
7874.98 452
7875.82 454
7876.66 439
7877.50 425
7878.33 452
7879.17 527
7880.01 443
7880.85 465
7881.69 414
7882.52 449
7883.36 465
7884.20 457
7885.04 469
7885.88 396
7886.71 453
7887.55 484
7888.39 446
7889.23 456
7890.07 463
7890.91 428
7891.75 491
7892.58 512
7893.42 436
7894.26 430
7895.10 482
7895.94 450
7896.78 380
7897.62 393
7898.46 407
7899.29 436
7900.13 472
7900.97 483
7901.81 465
7902.65 426
7903.49 474
7904.33 439
7905.17 425
7906.01 445
7906.85 490
7907.69 484
7908.53 461
7909.37 495
7910.21 468
7911.04 451
7911.88 507
7912.72 431
7913.56 434
7914.40 412
7915.24 425
7916.08 419
7916.92 443
7917.76 411
7918.60 446
7919.44 464
7920.28 457
7921.12 474
7921.96 509
7922.80 510
7923.64 477
7924.48 538
7925.32 552
7926.16 532
7927.01 503
7927.85 440
7928.69 425
7929.53 458
7930.37 445
7931.21 490
7932.05 478
7932.89 464
7933.73 414
7934.57 456
7935.41 509
7936.25 506
7937.09 538
7937.93 478
7938.78 407
7939.62 452
7940.46 475
7941.30 454
7942.14 439
7942.98 439
7943.82 445
7944.66 439
7945.51 407
7946.35 398
7947.19 439
7948.03 401
7948.87 398
7949.71 375
7950.56 418
7951.40 381
7952.24 410
7953.08 426
7953.92 401
7954.76 504
7955.61 439
7956.45 412
7957.29 418
7958.13 397
7958.97 423
7959.82 457
7960.66 510
7961.50 470
7962.34 438
7963.19 455
7964.03 396
7964.87 440
7965.71 368
7966.56 440
7967.40 420
7968.24 405
7969.08 404
7969.93 404
7970.77 406
7971.61 406
7972.45 428
7973.30 429
7974.14 436
7974.98 430
7975.83 412
7976.67 420
7977.51 430
7978.36 396
7979.20 430
7980.04 389
7980.89 418
7981.73 410
7982.57 394
7983.42 416
7984.26 401
7985.10 415
7985.95 399
7986.79 429
7987.63 401
7988.48 437
7989.32 466
7990.16 431
7991.01 401
7991.85 460
7992.70 467
7993.54 475
7994.38 398
7995.23 420
7996.07 378
7996.92 407
7997.76 459
7998.60 437
7999.45 393
8000.29 406
8001.14 443
8001.98 412
8002.83 395
8003.67 455
8004.52 444
8005.36 421
8006.20 401
8007.05 392
8007.89 374
8008.74 370
8009.58 384
8010.43 444
8011.27 443
8012.12 409
8012.96 414
8013.81 433
8014.65 430
8015.50 423
8016.34 418
8017.19 439
8018.03 431
8018.88 413
8019.72 419
8020.57 415
8021.42 378
8022.26 387
8023.11 414
8023.95 402
8024.80 374
8025.64 415
8026.49 390
8027.33 381
8028.18 379
8029.03 411
8029.87 395
8030.72 417
8031.56 433
8032.41 383
8033.26 417
8034.10 369
8034.95 363
8035.79 389
8036.64 382
8037.49 411
8038.33 351
8039.18 418
8040.03 403
8040.87 399
8041.72 414
8042.57 414
8043.41 414
8044.26 408
8045.11 363
8045.95 360
8046.80 398
8047.65 387
8048.49 330
8049.34 395
8050.19 372
8051.03 347
8051.88 312
8052.73 395
8053.58 380
8054.42 353
8055.27 339
8056.12 382
8056.96 364
8057.81 368
8058.66 416
8059.51 360
8060.35 352
8061.20 375
8062.05 383
8062.90 359
8063.74 363
8064.59 369
8065.44 370
8066.29 406
8067.14 435
8067.98 443
8068.83 396
8069.68 379
8070.53 377
8071.38 363
8072.22 359
8073.07 374
8073.92 409
8074.77 364
8075.62 332
8076.46 353
8077.31 370
8078.16 395
8079.01 373
8079.86 349
8080.71 381
8081.56 368
8082.40 382
8083.25 353
8084.10 343
8084.95 371
8085.80 394
8086.65 355
8087.50 399
8088.35 367
8089.19 337
8090.04 396
8090.89 330
8091.74 368
8092.59 362
8093.44 366
8094.29 362
8095.14 359
8095.99 351
8096.84 335
8097.69 395
8098.54 381
8099.39 380
8100.24 397
8101.09 382
8101.94 375
8102.79 350
8103.63 333
8104.48 368
8105.33 339
8106.18 354
8107.03 347
8107.88 411
8108.73 348
8109.58 392
8110.43 372
8111.28 337
8112.14 337
8112.99 333
8113.84 352
8114.69 335
8115.54 388
8116.39 339
8117.24 336
8118.09 414
8118.94 392
8119.79 353
8120.64 372
8121.49 395
8122.34 394
8123.19 403
8124.04 415
8124.89 433
8125.74 381
8126.60 430
8127.45 421
8128.30 362
8129.15 381
8130.00 346
8130.85 387
8131.70 370
8132.55 364
8133.40 369
8134.26 399
8135.11 372
8135.96 386
8136.81 389
8137.66 301
8138.51 374
8139.37 361
8140.22 358
8141.07 364
8141.92 413
8142.77 398
8143.62 375
8144.48 344
8145.33 379
8146.18 438
8147.03 407
8147.88 350
8148.74 354
8149.59 406
8150.44 388
8151.29 384
8152.15 337
8153.00 375
8153.85 421
8154.70 374
8155.56 331
8156.41 366
8157.26 378
8158.11 359
8158.97 367
8159.82 349
8160.67 372
8161.52 318
8162.38 336
8163.23 385
8164.08 313
8164.94 341
8165.79 385
8166.64 390
8167.49 353
8168.35 344
8169.20 359
8170.05 396
8170.91 369
8171.76 317
8172.61 322
8173.47 364
8174.32 371
8175.17 395
8176.03 360
8176.88 361
8177.74 340
8178.59 355
8179.44 366
8180.30 356
8181.15 352
8182.00 374
8182.86 404
8183.71 350
8184.57 356
8185.42 382
8186.27 375
8187.13 406
8187.98 390
8188.84 358
8189.69 366
8190.55 388
8191.40 350
8192.25 375
8193.11 336
8193.96 335
8194.82 359
8195.67 369
8196.53 374
8197.38 365
8198.24 373
8199.09 350
8199.95 338
8200.80 386
8201.66 378
8202.51 393
8203.37 344
8204.22 367
8205.08 366
8205.93 331
8206.79 357
8207.64 363
8208.50 394
8209.35 376
8210.21 378
8211.06 373
8211.92 368
8212.77 341
8213.63 424
8214.48 380
8215.34 369
8216.20 357
8217.05 316
8217.91 354
8218.76 369
8219.62 365
8220.48 389
8221.33 356
8222.19 351
8223.04 368
8223.90 405
8224.76 407
8225.61 453
8226.47 393
8227.32 344
8228.18 409
8229.04 435
8229.89 358
8230.75 355
8231.61 365
8232.46 351
8233.32 391
8234.18 412
8235.03 351
8235.89 349
8236.75 407
8237.60 377
8238.46 332
8239.32 333
8240.17 374
8241.03 389
8241.89 378
8242.74 384
8243.60 347
8244.46 321
8245.32 322
8246.17 389
8247.03 400
8247.89 384
8248.74 397
8249.60 378
8250.46 322
8251.32 277
8252.17 342
8253.03 324
8253.89 355
8254.75 369
8255.60 357
8256.46 326
8257.32 363
8258.18 355
8259.04 328
8259.89 356
8260.75 342
8261.61 369
8262.47 362
8263.33 339
8264.18 361
8265.04 384
8265.90 407
8266.76 370
8267.62 344
8268.48 366
8269.33 361
8270.19 299
8271.05 322
8271.91 383
8272.77 354
8273.63 366
8274.49 342
8275.34 367
8276.20 320
8277.06 355
8277.92 324
8278.78 320
8279.64 358
8280.50 401
8281.36 398
8282.22 328
8283.08 347
8283.93 323
8284.79 385
8285.65 372
8286.51 364
8287.37 288
8288.23 319
8289.09 328
8289.95 354
8290.81 357
8291.67 333
8292.53 323
8293.39 374
8294.25 362
8295.11 335
8295.97 356
8296.83 395
8297.69 372
8298.55 377
8299.41 339
8300.27 328
8301.13 372
8301.99 337
8302.85 334
8303.71 364
8304.57 390
8305.43 367
8306.29 342
8307.15 345
8308.01 358
8308.87 359
8309.73 389
8310.59 365
8311.45 309
8312.31 342
8313.17 356
8314.03 362
8314.90 378
8315.76 356
8316.62 370
8317.48 380
8318.34 353
8319.20 353
8320.06 351
8320.92 359
8321.78 412
8322.64 462
8323.51 372
8324.37 319
8325.23 347
8326.09 365
8326.95 339
8327.81 346
8328.67 415
8329.54 404
8330.40 377
8331.26 366
8332.12 409
8332.98 401
8333.84 404
8334.71 336
8335.57 376
8336.43 404
8337.29 403
8338.15 354
8339.02 364
8339.88 370
8340.74 368
8341.60 388
8342.46 403
8343.33 336
8344.19 376
8345.05 376
8345.91 398
8346.78 375
8347.64 374
8348.50 379
8349.36 401
8350.23 381
8351.09 418
8351.95 344
8352.81 387
8353.68 348
8354.54 326
8355.40 342
8356.27 376
8357.13 397
8357.99 366
8358.86 381
8359.72 324
8360.58 372
8361.44 415
8362.31 362
8363.17 383
8364.03 341
8364.90 349
8365.76 404
8366.63 399
8367.49 355
8368.35 388
8369.22 363
8370.08 397
8370.94 392
8371.81 394
8372.67 369
8373.53 421
8374.40 411
8375.26 382
8376.13 372
8376.99 415
8377.85 402
8378.72 362
8379.58 358
8380.45 391
8381.31 370
8382.18 418
8383.04 386
8383.90 362
8384.77 362
8385.63 332
8386.50 370
8387.36 392
8388.23 385
8389.09 343
8389.96 373
8390.82 348
8391.69 413
8392.55 366
8393.42 350
8394.28 394
8395.15 395
8396.01 383
8396.88 346
8397.74 346
8398.61 379
8399.47 405
8400.34 417
8401.20 362
8402.07 385
8402.93 420
8403.80 442
8404.66 414
8405.53 371
8406.39 392
8407.26 426
8408.12 407
8408.99 424
8409.86 442
8410.72 420
8411.59 408
8412.45 410
8413.32 424
8414.19 395
8415.05 436
8415.92 400
8416.78 371
8417.65 392
8418.52 436
8419.38 447
8420.25 402
8421.11 434
8421.98 433
8422.85 422
8423.71 392
8424.58 433
8425.45 423
8426.31 426
8427.18 462
8428.05 424
8428.91 439
8429.78 457
8430.65 427
8431.51 431
8432.38 417
8433.25 443
8434.11 413
8434.98 431
8435.85 449
8436.72 442
8437.58 437
8438.45 479
8439.32 489
8440.18 488
8441.05 476
8441.92 507
8442.79 523
8443.65 503
8444.52 504
8445.39 513
8446.26 493
8447.12 544
8447.99 535
8448.86 581
8449.73 547
8450.60 532
8451.46 530
8452.33 524
8453.20 546
8454.07 550
8454.94 515
8455.80 593
8456.67 597
8457.54 593
8458.41 681
8459.28 747
8460.14 769
8461.01 788
8461.88 885
8462.75 919
8463.62 850
8464.49 880
8465.36 837
8466.22 819
8467.09 754
8467.96 694
8468.83 713
8469.70 637
8470.57 614
8471.44 558
8472.31 484
8473.17 516
8474.04 498
8474.91 479
8475.78 484
8476.65 490
8477.52 494
8478.39 477
8479.26 459
8480.13 461
8481.00 430
8481.87 433
8482.74 481
8483.61 511
8484.48 495
8485.34 418
8486.21 457
8487.08 453
8487.95 433
8488.82 431
8489.69 460
8490.56 452
8491.43 460
8492.30 495
8493.17 473
8494.04 471
8494.91 459
8495.78 513
8496.65 514
8497.52 433
8498.39 497
8499.26 513
8500.13 524
8501.01 485
8501.88 472
8502.75 510
8503.62 537
8504.49 497
8505.36 475
8506.23 435
8507.10 428
8507.97 444
8508.84 456
8509.71 456
8510.58 447
8511.45 457
8512.32 500
8513.20 470
8514.07 473
8514.94 465
8515.81 468
8516.68 479
8517.55 387
8518.42 444
8519.29 521
8520.17 499
8521.04 431
8521.91 479
8522.78 493
8523.65 512
8524.52 501
8525.39 469
8526.27 481
8527.14 450
8528.01 465
8528.88 478
8529.75 478
8530.63 487
8531.50 470
8532.37 481
8533.24 477
8534.11 524
8534.99 570
8535.86 527
8536.73 468
8537.60 453
8538.47 448
8539.35 536
8540.22 514
8541.09 473
8541.96 414
8542.84 494
8543.71 487
8544.58 482
8545.46 497
8546.33 485
8547.20 530
8548.07 468
8548.95 535
8549.82 475
8550.69 465
8551.57 433
8552.44 444
8553.31 440
8554.18 413
8555.06 443
8555.93 440
8556.80 454
8557.68 411
8558.55 396
8559.42 441
8560.30 533
8561.17 472
8562.04 475
8562.92 505
8563.79 463
8564.67 474
8565.54 438
8566.41 474
8567.29 434
8568.16 430
8569.03 477
8569.91 458
8570.78 487
8571.66 498
8572.53 454
8573.40 453
8574.28 426
8575.15 462
8576.03 469
8576.90 486
8577.78 522
8578.65 403
8579.52 390
8580.40 411
8581.27 420
8582.15 392
8583.02 462
8583.90 427
8584.77 478
8585.65 470
8586.52 410
8587.40 429
8588.27 380
8589.15 456
8590.02 433
8590.90 420
8591.77 416
8592.65 417
8593.52 450
8594.40 446
8595.27 462
8596.15 464
8597.02 399
8597.90 421
8598.77 449
8599.65 408
8600.52 460
8601.40 503
8602.28 469
8603.15 452
8604.03 531
8604.90 465
8605.78 474
8606.65 494
8607.53 478
8608.41 418
8609.28 457
8610.16 484
8611.03 473
8611.91 452
8612.79 478
8613.66 396
8614.54 452
8615.41 450
8616.29 455
8617.17 469
8618.04 446
8618.92 437
8619.80 409
8620.67 489
8621.55 442
8622.43 484
8623.30 511
8624.18 506
8625.06 473
8625.93 452
8626.81 503
8627.69 473
8628.56 451
8629.44 457
8630.32 472
8631.20 508
8632.07 496
8632.95 465
8633.83 507
8634.70 499
8635.58 524
8636.46 530
8637.34 496
8638.21 488
8639.09 520
8639.97 497
8640.85 538
8641.72 530
8642.60 503
8643.48 507
8644.36 510
8645.23 483
8646.11 480
8646.99 466
8647.87 491
8648.75 528
8649.62 506
8650.50 489
8651.38 479
8652.26 559
8653.14 499
8654.01 510
8654.89 525
8655.77 554
8656.65 591
8657.53 541
8658.41 544
8659.29 529
8660.16 529
8661.04 645
8661.92 570
8662.80 540
8663.68 554
8664.56 591
8665.44 517
8666.31 542
8667.19 588
8668.07 575
8668.95 579
8669.83 577
8670.71 627
8671.59 612
8672.47 616
8673.35 616
8674.23 590
8675.11 646
8675.99 624
8676.86 628
8677.74 636
8678.62 678
8679.50 640
8680.38 684
8681.26 724
8682.14 692
8683.02 744
8683.90 684
8684.78 690
8685.66 632
8686.54 616
8687.42 636
8688.30 617
8689.18 634
8690.06 656
8690.94 668
8691.82 672
8692.70 699
8693.58 697
8694.46 714
8695.34 800
8696.22 889
8697.10 931
8697.98 946
8698.86 1006
8699.74 1072
8700.62 1054
8701.51 974
8702.39 946
8703.27 854
8704.15 790
8705.03 662
8705.91 628
8706.79 639
8707.67 601
8708.55 556
8709.43 578
8710.31 572
8711.20 548
8712.08 556
8712.96 533
8713.84 567
8714.72 556
8715.60 519
8716.48 608
8717.36 548
8718.25 537
8719.13 569
8720.01 522
8720.89 550
8721.77 556
8722.65 540
8723.54 544
8724.42 559
8725.30 528
8726.18 535
8727.06 600
8727.95 510
8728.83 584
8729.71 590
8730.59 571
8731.47 553
8732.36 566
8733.24 592
8734.12 560
8735.00 601
8735.89 686
8736.77 632
8737.65 620
8738.53 653
8739.42 634
8740.30 615
8741.18 616
8742.06 622
8742.95 584
8743.83 586
8744.71 543
8745.59 577
8746.48 614
8747.36 561
8748.24 608
8749.13 568
8750.01 542
8750.89 593
8751.78 545
8752.66 593
8753.54 561
8754.43 562
8755.31 601
8756.19 593
8757.08 608
8757.96 565
8758.84 601
8759.73 589
8760.61 619
8761.49 602
8762.38 615
8763.26 541
8764.15 575
8765.03 547
8765.91 624
8766.80 642
8767.68 630
8768.57 626
8769.45 618
8770.33 660
8771.22 636
8772.10 576
8772.99 569
8773.87 617
8774.75 621
8775.64 641
8776.52 614
8777.41 608
8778.29 662
8779.18 659
8780.06 569
8780.95 581
8781.83 655
8782.72 699
8783.60 676
8784.49 629
8785.37 703
8786.26 726
8787.14 785
8788.03 865
8788.91 833
8789.80 867
8790.68 806
8791.57 841
8792.45 724
8793.34 689
8794.22 687
8795.11 741
8795.99 627
8796.88 619
8797.76 547
8798.65 571
8799.53 634
8800.42 575
8801.31 600
8802.19 653
8803.08 600
8803.96 627
8804.85 664
8805.74 671
8806.62 652
8807.51 703
8808.39 608
8809.28 567
8810.17 555
8811.05 566
8811.94 593
8812.82 559
8813.71 556
8814.60 588
8815.48 565
8816.37 548
8817.26 552
8818.14 523
8819.03 578
8819.92 589
8820.80 521
8821.69 531
8822.58 604
8823.46 517
8824.35 475
8825.24 520
8826.12 530
8827.01 568
8827.90 538
8828.78 502
8829.67 490
8830.56 488
8831.45 472
8832.33 500
8833.22 465
8834.11 440
8835.00 473
8835.88 449
8836.77 474
8837.66 477
8838.55 487
8839.43 437
8840.32 481
8841.21 461
8842.10 470
8842.98 471
8843.87 492
8844.76 476
8845.65 485
8846.54 486
8847.42 467
8848.31 456
8849.20 458
8850.09 427
8850.98 483
8851.86 488
8852.75 452
8853.64 478
8854.53 450
8855.42 464
8856.31 482
8857.19 527
8858.08 441
8858.97 457
8859.86 512
8860.75 403
8861.64 447
8862.53 469
8863.42 446
8864.30 430
8865.19 460
8866.08 421
8866.97 439
8867.86 464
8868.75 451
8869.64 433
8870.53 424
8871.42 409
8872.31 477
8873.20 427
8874.08 495
8874.97 439
8875.86 431
8876.75 452
8877.64 441
8878.53 437
8879.42 405
8880.31 347
8881.20 429
8882.09 401
8882.98 414
8883.87 423
8884.76 431
8885.65 505
8886.54 427
8887.43 387
8888.32 393
8889.21 399
8890.10 429
8890.99 418
8891.88 376
8892.77 375
8893.66 397
8894.55 413
8895.44 438
8896.33 387
8897.22 373
8898.11 398
8899.00 383
8899.90 389
8900.79 373
8901.68 391
8902.57 363
8903.46 351
8904.35 346
8905.24 390
8906.13 406
8907.02 410
8907.91 365
8908.80 364
8909.70 410
8910.59 374
8911.48 375
8912.37 359
8913.26 321
8914.15 371
8915.04 351
8915.93 360
8916.83 331
8917.72 336
8918.61 330
8919.50 374
8920.39 395
8921.28 333
8922.18 314
8923.07 315
8923.96 312
8924.85 333
8925.74 294
8926.64 309
8927.53 394
8928.42 346
8929.31 303
8930.20 301
8931.10 309
8931.99 278
8932.88 316
8933.77 307
8934.67 349
8935.56 331
8936.45 326
8937.34 362
8938.24 358
8939.13 343
8940.02 357
8940.91 345
8941.81 307
8942.70 329
8943.59 334
8944.49 329
8945.38 305
8946.27 358
8947.16 344
8948.06 353
8948.95 368
8949.84 359
8950.74 344
8951.63 313
8952.52 311
8953.42 333
8954.31 335
8955.20 294
8956.10 281
8956.99 338
8957.88 320
8958.78 318
8959.67 309
8960.56 323
8961.46 356
8962.35 329
8963.25 359
8964.14 329
8965.03 320
8965.93 330
8966.82 333
8967.72 293
8968.61 316
8969.50 333
8970.40 327
8971.29 355
8972.19 286
8973.08 334
8973.98 323
8974.87 321
8975.76 341
8976.66 290
8977.55 290
8978.45 238
8979.34 271
8980.24 277
8981.13 271
8982.03 269
8982.92 305
8983.82 289
8984.71 329
8985.61 346
8986.50 292
8987.40 287
8988.29 298
8989.19 311
8990.08 274
8990.98 277
8991.87 333
8992.77 308
8993.66 317
8994.56 309
8995.45 283
8996.35 300
8997.24 289
8998.14 331
8999.04 339
8999.93 308
9000.83 294
9001.72 304
9002.62 327
9003.51 324
9004.41 311
9005.31 294
9006.20 274
9007.10 299
9007.99 280
9008.89 320
9009.79 277
9010.68 275
9011.58 289
9012.48 298
9013.37 323
9014.27 315
9015.16 296
9016.06 313
9016.96 300
9017.85 285
9018.75 298
9019.65 311
9020.54 304
9021.44 314
9022.34 333
9023.23 301
9024.13 266
9025.03 307
9025.93 312
9026.82 282
9027.72 318
9028.62 305
9029.51 292
9030.41 280
9031.31 290
9032.21 294
9033.10 277
9034.00 292
9034.90 328
9035.79 279
9036.69 313
9037.59 292
9038.49 284
9039.38 328
9040.28 322
9041.18 295
9042.08 314
9042.98 275
9043.87 307
9044.77 301
9045.67 315
9046.57 276
9047.47 280
9048.36 269
9049.26 276
9050.16 259
9051.06 272
9051.96 283
9052.85 284
9053.75 277
9054.65 255
9055.55 276
9056.45 300
9057.35 268
9058.25 285
9059.14 266
9060.04 274
9060.94 294
9061.84 273
9062.74 250
9063.64 258
9064.54 287
9065.44 289
9066.33 282
9067.23 223
9068.13 258
9069.03 283
9069.93 321
9070.83 281
9071.73 243
9072.63 275
9073.53 270
9074.43 270
9075.33 241
9076.23 230
9077.13 283
9078.03 273
9078.92 266
9079.82 287
9080.72 307
9081.62 305
9082.52 305
9083.42 285
9084.32 292
9085.22 346
9086.12 312
9087.02 293
9087.92 254
9088.82 295
9089.72 293
9090.62 296
9091.52 298
9092.42 299
9093.32 255
9094.22 266
9095.12 288
9096.03 290
9096.93 275
9097.83 241
9098.73 262
9099.63 260
9100.53 298
9101.43 278
9102.33 264
9103.23 299
9104.13 255
9105.03 269
9105.93 255
9106.83 300
9107.74 298
9108.64 302
9109.54 298
9110.44 311
9111.34 252
9112.24 237
9113.14 281
9114.04 297
9114.94 286
9115.85 260
9116.75 246
9117.65 299
9118.55 266
9119.45 250
9120.35 277
9121.26 280
9122.16 264
9123.06 266
9123.96 261
9124.86 260
9125.77 279
9126.67 255
9127.57 277
9128.47 262
9129.37 301
9130.28 309
9131.18 312
9132.08 304
9132.98 262
9133.88 282
9134.79 307
9135.69 250
9136.59 235
9137.49 293
9138.40 300
9139.30 272
9140.20 276
9141.10 256
9142.01 248
9142.91 280
9143.81 298
9144.72 283
9145.62 251
9146.52 256
9147.42 252
9148.33 233
9149.23 259
9150.13 290
9151.04 280
9151.94 254
9152.84 260
9153.75 282
9154.65 273
9155.55 273
9156.46 265
9157.36 268
9158.26 257
9159.17 309
9160.07 329
9160.97 277
9161.88 263
9162.78 265
9163.69 270
9164.59 227
9165.49 298
9166.40 310
9167.30 296
9168.21 290
9169.11 306
9170.01 256
9170.92 272
9171.82 248
9172.73 241
9173.63 239
9174.53 247
9175.44 262
9176.34 262
9177.25 249
9178.15 271
9179.06 282
9179.96 268
9180.87 248
9181.77 271
9182.68 330
9183.58 270
9184.49 265
9185.39 275
9186.30 259
9187.20 286
9188.11 256
9189.01 244
9189.92 326
9190.82 287
9191.73 278
9192.63 275
9193.54 269
9194.44 260
9195.35 253
9196.25 260
9197.16 256
9198.06 286
9198.97 270
9199.87 300
9200.78 243
9201.69 213
9202.59 293
9203.50 295
9204.40 290
9205.31 275
9206.21 258
9207.12 249
9208.03 269
9208.93 251
9209.84 248
9210.74 269
9211.65 280
9212.56 311
9213.46 295
9214.37 246
9215.28 297
9216.18 294
9217.09 254
9218.00 238
9218.90 277
9219.81 294
9220.72 281
9221.62 285
9222.53 267
9223.44 224
9224.34 260
9225.25 280
9226.16 277
9227.06 288
9227.97 278
9228.88 293
9229.78 279
9230.69 263
9231.60 265
9232.51 288
9233.41 262
9234.32 269
9235.23 290
9236.13 269
9237.04 276
9237.95 267
9238.86 292
9239.76 276
9240.67 263
9241.58 284
9242.49 264
9243.39 261
9244.30 239
9245.21 267
9246.12 266
9247.03 243
9247.93 274
9248.84 249
9249.75 236
9250.66 279
9251.57 244
9252.47 272
9253.38 293
9254.29 262
9255.20 265
9256.11 287
9257.02 270
9257.92 286
9258.83 271
9259.74 259
9260.65 263
9261.56 275
9262.47 274
9263.38 301
9264.28 274
9265.19 257
9266.10 307
9267.01 280
9267.92 266
9268.83 305
9269.74 315
9270.65 298
9271.56 262
9272.47 255
9273.37 283
9274.28 262
9275.19 284
9276.10 259
9277.01 248
9277.92 270
9278.83 283
9279.74 291
9280.65 283
9281.56 284
9282.47 251
9283.38 241
9284.29 261
9285.20 261
9286.11 252
9287.02 264
9287.93 289
9288.84 300
9289.75 268
9290.66 275
9291.57 275
9292.48 273
9293.39 267
9294.30 271
9295.21 261
9296.12 289
9297.03 267
9297.94 265
9298.85 304
9299.76 286
9300.67 346
9301.58 276
9302.49 263
9303.40 261
9304.31 242
9305.23 258
9306.14 251
9307.05 298
9307.96 280
9308.87 253
9309.78 280
9310.69 281
9311.60 262
9312.51 244
9313.42 261
9314.34 287
9315.25 251
9316.16 262
9317.07 246
9317.98 278
9318.89 297
9319.80 296
9320.72 278
9321.63 258
9322.54 248
9323.45 272
9324.36 262
9325.27 248
9326.19 299
9327.10 270
9328.01 330
9328.92 276
9329.83 259
9330.74 274
9331.66 285
9332.57 309
9333.48 286
9334.39 250
9335.31 283
9336.22 286
9337.13 244
9338.04 223
9338.96 245
9339.87 285
9340.78 268
9341.69 236
9342.61 278
9343.52 243
9344.43 301
9345.34 311
9346.26 255
9347.17 270
9348.08 290
9348.99 296
9349.91 241
9350.82 257
9351.73 290
9352.65 286
9353.56 265
9354.47 256
9355.39 247
9356.30 243
9357.21 256
9358.13 282
9359.04 261
9359.95 253
9360.87 288
9361.78 235
9362.69 266
9363.61 250
9364.52 257
9365.43 245
9366.35 236
9367.26 263
9368.18 291
9369.09 275
9370.00 254
9370.92 283
9371.83 296
9372.75 291
9373.66 285
9374.57 223
9375.49 276
9376.40 264
9377.32 279
9378.23 248
9379.15 262
9380.06 288
9380.97 236
9381.89 274
9382.80 283
9383.72 224
9384.63 278
9385.55 264
9386.46 244
9387.38 227
9388.29 291
9389.21 290
9390.12 269
9391.04 299
9391.95 317
9392.87 311
9393.78 326
9394.70 329
9395.61 263
9396.53 249
9397.44 280
9398.36 308
9399.27 308
9400.19 294
9401.10 287
9402.02 267
9402.94 288
9403.85 291
9404.77 296
9405.68 276
9406.60 257
9407.51 277
9408.43 275
9409.35 293
9410.26 306
9411.18 330
9412.09 306
9413.01 296
9413.93 293
9414.84 329
9415.76 311
9416.67 309
9417.59 310
9418.51 272
9419.42 308
9420.34 294
9421.26 330
9422.17 318
9423.09 262
9424.01 316
9424.92 331
9425.84 329
9426.76 308
9427.67 305
9428.59 320
9429.51 303
9430.42 308
9431.34 285
9432.26 318
9433.17 318
9434.09 307
9435.01 320
9435.93 321
9436.84 274
9437.76 273
9438.68 315
9439.59 327
9440.51 324
9441.43 324
9442.35 304
9443.26 342
9444.18 401
9445.10 387
9446.02 313
9446.93 289
9447.85 291
9448.77 329
9449.69 264
9450.61 283
9451.52 321
9452.44 341
9453.36 343
9454.28 324
9455.20 307
9456.11 343
9457.03 308
9457.95 329
9458.87 342
9459.79 373
9460.71 401
9461.62 349
9462.54 336
9463.46 295
9464.38 305
9465.30 306
9466.22 350
9467.14 334
9468.05 334
9468.97 392
9469.89 323
9470.81 329
9471.73 328
9472.65 301
9473.57 308
9474.49 323
9475.41 317
9476.32 329
9477.24 333
9478.16 368
9479.08 329
9480.00 300
9480.92 282
9481.84 300
9482.76 332
9483.68 325
9484.60 283
9485.52 312
9486.44 336
9487.36 357
9488.28 383
9489.20 365
9490.12 358
9491.04 383
9491.96 373
9492.88 348
9493.80 351
9494.72 326
9495.64 300
9496.56 318
9497.48 313
9498.40 327
9499.32 350
9500.24 332
9501.16 329
9502.08 331
9503.00 305
9503.92 322
9504.84 306
9505.76 316
9506.68 293
9507.60 310
9508.52 318
9509.44 311
9510.36 378
9511.28 314
9512.21 328
9513.13 318
9514.05 336
9514.97 308
9515.89 328
9516.81 308
9517.73 312
9518.65 303
9519.57 348
9520.50 338
9521.42 324
9522.34 314
9523.26 359
9524.18 355
9525.10 312
9526.02 265
9526.95 337
9527.87 373
9528.79 314
9529.71 310
9530.63 337
9531.55 347
9532.48 336
9533.40 291
9534.32 272
9535.24 297
9536.16 328
9537.09 316
9538.01 308
9538.93 290
9539.85 326
9540.77 342
9541.70 366
9542.62 310
9543.54 334
9544.46 324
9545.39 303
9546.31 334
9547.23 365
9548.15 359
9549.08 330
9550.00 299
9550.92 308
9551.85 339
9552.77 311
9553.69 301
9554.61 311
9555.54 344
9556.46 343
9557.38 309
9558.31 347
9559.23 326
9560.15 296
9561.08 355
9562.00 388
9562.92 335
9563.85 327
9564.77 330
9565.69 380
9566.62 321
9567.54 346
9568.46 362
9569.39 360
9570.31 359
9571.23 336
9572.16 362
9573.08 343
9574.01 358
9574.93 318
9575.85 308
9576.78 329
9577.70 309
9578.63 309
9579.55 328
9580.47 338
9581.40 312
9582.32 337
9583.25 310
9584.17 323
9585.10 339
9586.02 322
9586.94 331
9587.87 333
9588.79 320
9589.72 334
9590.64 324
9591.57 347
9592.49 306
9593.42 342
9594.34 340
9595.27 342
9596.19 388
9597.12 332
9598.04 316
9598.97 328
9599.89 351
9600.82 345
9601.74 342
9602.67 363
9603.59 334
9604.52 327
9605.44 365
9606.37 332
9607.29 326
9608.22 290
9609.15 315
9610.07 353
9611.00 384
9611.92 332
9612.85 347
9613.77 395
9614.70 403
9615.63 320
9616.55 364
9617.48 322
9618.40 337
9619.33 374
9620.26 340
9621.18 352
9622.11 358
9623.03 361
9623.96 371
9624.89 363
9625.81 355
9626.74 356
9627.67 333
9628.59 357
9629.52 331
9630.45 335
9631.37 414
9632.30 344
9633.23 345
9634.15 362
9635.08 399
9636.01 381
9636.93 361
9637.86 366
9638.79 359
9639.71 333
9640.64 346
9641.57 381
9642.50 439
9643.42 378
9644.35 376
9645.28 383
9646.21 360
9647.13 376
9648.06 403
9648.99 360
9649.92 350
9650.84 376
9651.77 390
9652.70 405
9653.63 410
9654.55 400
9655.48 385
9656.41 379
9657.34 375
9658.26 402
9659.19 367
9660.12 395
9661.05 409
9661.98 437
9662.91 399
9663.83 418
9664.76 415
9665.69 405
9666.62 396
9667.55 412
9668.48 420
9669.40 397
9670.33 405
9671.26 376
9672.19 401
9673.12 447
9674.05 389
9674.98 393
9675.90 387
9676.83 423
9677.76 428
9678.69 414
9679.62 379
9680.55 386
9681.48 434
9682.41 419
9683.34 380
9684.27 456
9685.19 434
9686.12 422
9687.05 397
9687.98 380
9688.91 452
9689.84 392
9690.77 393
9691.70 433
9692.63 439
9693.56 430
9694.49 489
9695.42 437
9696.35 441
9697.28 419
9698.21 439
9699.14 456
9700.07 435
9701.00 450
9701.93 477
9702.86 420
9703.79 454
9704.72 481
9705.65 549
9706.58 541
9707.51 479
9708.44 524
9709.37 464
9710.30 474
9711.23 461
9712.16 444
9713.09 416
9714.02 429
9714.95 405
9715.88 405
9716.82 435
9717.75 418
9718.68 457
9719.61 465
9720.54 392
9721.47 382
9722.40 412
9723.33 406
9724.26 403
9725.19 362
9726.13 362
9727.06 377
9727.99 354
9728.92 359
9729.85 373
9730.78 364
9731.71 392
9732.64 374
9733.58 399
9734.51 375
9735.44 348
9736.37 351
9737.30 350
9738.23 360
9739.17 371
9740.10 384
9741.03 336
9741.96 422
9742.89 426
9743.83 405
9744.76 348
9745.69 365
9746.62 344
9747.55 361
9748.49 337
9749.42 357
9750.35 420
9751.28 347
9752.22 360
9753.15 353
9754.08 362
9755.01 375
9755.95 351
9756.88 339
9757.81 329
9758.75 361
9759.68 333
9760.61 340
9761.54 321
9762.48 350
9763.41 354
9764.34 383
9765.28 366
9766.21 362
9767.14 372
9768.08 343
9769.01 378
9769.94 371
9770.88 377
9771.81 339
9772.74 332
9773.68 351
9774.61 374
9775.54 323
9776.48 362
9777.41 360
9778.34 378
9779.28 389
9780.21 398
9781.14 357
9782.08 378
9783.01 377
9783.95 385
9784.88 345
9785.81 333
9786.75 382
9787.68 347
9788.62 361
9789.55 362
9790.49 348
9791.42 348
9792.35 422
9793.29 346
9794.22 364
9795.16 341
9796.09 344
9797.03 308
9797.96 333
9798.90 346
9799.83 353
9800.77 360
9801.70 302
9802.64 323
9803.57 349
9804.51 348
9805.44 361
9806.38 325
9807.31 377
9808.25 397
9809.18 383
9810.12 336
9811.05 346
9811.99 315
9812.92 338
9813.86 356
9814.79 317
9815.73 329
9816.66 312
9817.60 365
9818.54 327
9819.47 356
9820.41 313
9821.34 313
9822.28 308
9823.21 315
9824.15 310
9825.09 309
9826.02 360
9826.96 306
9827.89 291
9828.83 312
9829.77 297
9830.70 287
9831.64 285
9832.57 302
9833.51 302
9834.45 269
9835.38 279
9836.32 306
9837.26 289
9838.19 301
9839.13 288
9840.07 295
9841.00 281
9841.94 323
9842.88 286
9843.81 298
9844.75 322
9845.69 310
9846.62 292
9847.56 299
9848.50 314
9849.44 290
9850.37 271
9851.31 287
9852.25 311
9853.18 297
9854.12 309
9855.06 315
9856.00 268
9856.93 271
9857.87 266
9858.81 248
9859.75 312
9860.68 324
9861.62 332
9862.56 310
9863.50 282
9864.44 289
9865.37 301
9866.31 277
9867.25 297
9868.19 281
9869.13 285
9870.06 269
9871.00 274
9871.94 321
9872.88 303
9873.82 301
9874.75 289
9875.69 270
9876.63 302
9877.57 290
9878.51 269
9879.45 291
9880.39 297
9881.32 289
9882.26 322
9883.20 305
9884.14 293
9885.08 271
9886.02 287
9886.96 295
9887.90 318
9888.83 323
9889.77 308
9890.71 270
9891.65 295
9892.59 299
9893.53 292
9894.47 272
9895.41 271
9896.35 289
9897.29 309
9898.23 279
9899.17 285
9900.11 286
9901.05 292
9901.99 298
9902.92 303
9903.86 293
9904.80 294
9905.74 309
9906.68 306
9907.62 283
9908.56 331
9909.50 320
9910.44 301
9911.38 288
9912.32 268
9913.26 318
9914.20 302
9915.14 253
9916.08 275
9917.02 296
9917.97 252
9918.91 293
9919.85 321
9920.79 275
9921.73 268
9922.67 245
9923.61 279
9924.55 292
9925.49 278
9926.43 304
9927.37 281
9928.31 290
9929.25 301
9930.19 290
9931.13 310
9932.08 336
9933.02 370
9933.96 423
9934.90 413
9935.84 339
9936.78 370
9937.72 346
9938.66 339
9939.61 312
9940.55 268
9941.49 304
9942.43 284
9943.37 321
9944.31 271
9945.26 263
9946.20 267
9947.14 307
9948.08 309
9949.02 325
9949.96 301
9950.91 302
9951.85 258
9952.79 295
9953.73 272
9954.67 325
9955.62 280
9956.56 278
9957.50 283
9958.44 256
9959.39 248
9960.33 294
9961.27 267
9962.21 269
9963.16 255
9964.10 258
9965.04 249
9965.98 253
9966.93 255
9967.87 258
9968.81 283
9969.75 256
9970.70 291
9971.64 293
9972.58 309
9973.53 297
9974.47 265
9975.41 303
9976.36 312
9977.30 244
9978.24 272
9979.18 265
9980.13 264
9981.07 248
9982.01 231
9982.96 253
9983.90 259
9984.85 265
9985.79 238
9986.73 261
9987.68 239
9988.62 250
9989.56 278
9990.51 271
9991.45 241
9992.40 240
9993.34 271
9994.28 246
9995.23 229
9996.17 247
9997.12 239
9998.06 270
9999.00 239
9999.95 259
10000.89 251
10001.84 251
10002.78 268
10003.73 254
10004.67 267
10005.61 265
10006.56 267
10007.50 282
10008.45 233
10009.39 244
10010.34 237
10011.28 256
10012.23 267
10013.17 297
10014.12 253
10015.06 260
10016.01 256
10016.95 279
10017.90 265
10018.84 279
10019.79 281
10020.73 244
10021.68 245
10022.62 271
10023.57 251
10024.51 250
10025.46 268
10026.41 251
10027.35 247
10028.30 220
10029.24 231
10030.19 246
10031.13 267
10032.08 263
10033.03 223
10033.97 252
10034.92 274
10035.86 269
10036.81 263
10037.76 272
10038.70 234
10039.65 237
10040.59 266
10041.54 241
10042.49 234
10043.43 273
10044.38 245
10045.33 235
10046.27 225
10047.22 257
10048.16 238
10049.11 265
10050.06 291
10051.00 266
10051.95 225
10052.90 221
10053.84 225
10054.79 228
10055.74 211
10056.69 227
10057.63 278
10058.58 254
10059.53 222
10060.47 258
10061.42 288
10062.37 283
10063.32 269
10064.26 264
10065.21 203
10066.16 213
10067.10 243
10068.05 233
10069.00 230
10069.95 243
10070.89 229
10071.84 233
10072.79 259
10073.74 235
10074.69 200
10075.63 226
10076.58 250
10077.53 230
10078.48 231
10079.43 219
10080.37 187
10081.32 222
10082.27 207
10083.22 223
10084.17 238
10085.11 239
10086.06 255
10087.01 217
10087.96 214
10088.91 196
10089.86 226
10090.81 208
10091.75 219
10092.70 215
10093.65 214
10094.60 209
10095.55 245
10096.50 213
10097.45 217
10098.40 217
10099.34 234
10100.29 239
10101.24 248
10102.19 231
10103.14 201
10104.09 255
10105.04 239
10105.99 230
10106.94 202
10107.89 219
10108.84 207
10109.79 222
10110.73 217
10111.68 230
10112.63 216
10113.58 251
10114.53 206
10115.48 220
10116.43 232
10117.38 191
10118.33 257
10119.28 233
10120.23 233
10121.18 245
10122.13 228
10123.08 190
10124.03 203
10124.98 218
10125.93 234
10126.88 215
10127.83 247
10128.78 253
10129.73 216
10130.68 219
10131.64 285
10132.59 284
10133.54 235
10134.49 213
10135.44 196
10136.39 239
10137.34 251
10138.29 217
10139.24 242
10140.19 259
10141.14 237
10142.09 269
10143.04 247
10144.00 243
10144.95 236
10145.90 226
10146.85 245
10147.80 262
10148.75 222
10149.70 298
10150.65 280
10151.61 249
10152.56 227
10153.51 228
10154.46 236
10155.41 243
10156.36 245
10157.31 224
10158.27 223
10159.22 217
10160.17 239
10161.12 233
10162.07 204
10163.03 238
10163.98 253
10164.93 265
10165.88 226
10166.83 215
10167.79 257
10168.74 221
10169.69 217
10170.64 219
10171.60 232
10172.55 241
10173.50 242
10174.45 226
10175.41 210
10176.36 232
10177.31 221
10178.26 271
10179.22 240
10180.17 214
10181.12 225
10182.07 218
10183.03 222
10183.98 228
10184.93 244
10185.89 231
10186.84 254
10187.79 218
10188.75 208
10189.70 213
10190.65 215
10191.60 235
10192.56 214
10193.51 182
10194.47 188
10195.42 236
10196.37 255
10197.33 242
10198.28 214
10199.23 198
10200.19 202
10201.14 225
10202.09 222
10203.05 195
10204.00 200
10204.96 222
10205.91 221
10206.86 230
10207.82 256
10208.77 272
10209.73 277
10210.68 268
10211.63 241
10212.59 249
10213.54 262
10214.50 259
10215.45 208
10216.41 224
10217.36 273
10218.32 276
10219.27 244
10220.22 214
10221.18 255
10222.13 246
10223.09 224
10224.04 262
10225.00 245
10225.95 265
10226.91 220
10227.86 224
10228.82 218
10229.77 220
10230.73 244
10231.68 227
10232.64 224
10233.59 263
10234.55 275
10235.50 210
10236.46 225
10237.42 214
10238.37 228
10239.33 194
10240.28 226
10241.24 211
10242.19 234
10243.15 227
10244.10 217
10245.06 247
10246.02 252
10246.97 256
10247.93 229
10248.88 239
10249.84 227
10250.80 212
10251.75 206
10252.71 213
10253.66 219
10254.62 265
10255.58 230
10256.53 226
10257.49 207
10258.45 179
10259.40 219
10260.36 229
10261.32 220
10262.27 199
10263.23 225
10264.19 206
10265.14 216
10266.10 205
10267.06 228
10268.01 220
10268.97 233
10269.93 235
10270.88 228
10271.84 264
10272.80 243
10273.76 213
10274.71 219
10275.67 216
10276.63 236
10277.58 262
10278.54 207
10279.50 207
10280.46 209
10281.41 210
10282.37 208
10283.33 214
10284.29 202
10285.24 249
10286.20 228
10287.16 207
10288.12 237
10289.08 208
10290.03 205
10290.99 255
10291.95 231
10292.91 241
10293.87 234
10294.82 234
10295.78 250
10296.74 215
10297.70 194
10298.66 232
10299.61 235
10300.57 209
10301.53 231
10302.49 201
10303.45 234
10304.41 222
10305.37 217
10306.32 222
10307.28 233
10308.24 170
10309.20 197
10310.16 210
10311.12 190
10312.08 233
10313.04 247
10314.00 238
10314.95 256
10315.91 230
10316.87 225
10317.83 204
10318.79 223
10319.75 210
10320.71 215
10321.67 243
10322.63 229
10323.59 221
10324.55 216
10325.51 201
10326.47 199
10327.43 201
10328.39 256
10329.35 226
10330.31 203
10331.27 234
10332.23 241
10333.19 257
10334.15 238
10335.11 243
10336.07 207
10337.03 230
10337.99 225
10338.95 245
10339.91 229
10340.87 195
10341.83 207
10342.79 188
10343.75 183
10344.71 182
10345.67 203
10346.63 234
10347.59 205
10348.55 184
10349.51 230
10350.47 213
10351.43 195
10352.39 215
10353.35 208
10354.31 193
10355.28 178
10356.24 175
10357.20 223
10358.16 207
10359.12 243
10360.08 191
10361.04 206
10362.00 236
10362.96 224
10363.93 205
10364.89 213
10365.85 230
10366.81 223
10367.77 227
10368.73 201
10369.69 185
10370.66 256
10371.62 281
10372.58 195
10373.54 206
10374.50 173
10375.47 202
10376.43 235
10377.39 217
10378.35 218
10379.31 218
10380.28 225
10381.24 227
10382.20 195
10383.16 247
10384.12 228
10385.09 250
10386.05 198
10387.01 207
10387.97 208
10388.94 216
10389.90 212
10390.86 200
10391.82 204
10392.79 207
10393.75 228
10394.71 208
10395.68 230
10396.64 222
10397.60 233
10398.56 230
10399.53 216
10400.49 223
10401.45 190
10402.42 207
10403.38 233
10404.34 215
10405.31 200
10406.27 225
10407.23 224
10408.20 214
10409.16 219
10410.12 207
10411.09 214
10412.05 245
10413.01 232
10413.98 236
10414.94 214
10415.90 230
10416.87 215
10417.83 205
10418.80 223
10419.76 232
10420.72 214
10421.69 221
10422.65 275
10423.62 243
10424.58 221
10425.54 216
10426.51 220
10427.47 217
10428.44 233
10429.40 217
10430.37 200
10431.33 202
10432.30 259
10433.26 203
10434.22 220
10435.19 219
10436.15 220
10437.12 207
10438.08 204
10439.05 192
10440.01 167
10440.98 219
10441.94 229
10442.91 214
10443.87 209
10444.84 205
10445.80 204
10446.77 252
10447.73 201
10448.70 190
10449.66 220
10450.63 215
10451.59 216
10452.56 204
10453.53 186
10454.49 203
10455.46 223
10456.42 205
10457.39 222
10458.35 233
10459.32 187
10460.29 203
10461.25 194
10462.22 213
10463.18 237
10464.15 226
10465.12 224
10466.08 172
10467.05 208
10468.01 189
10468.98 193
10469.95 167
10470.91 185
10471.88 217
10472.85 222
10473.81 239
10474.78 194
10475.74 213
10476.71 187
10477.68 178
10478.64 206
10479.61 207
10480.58 189
10481.54 205
10482.51 213
10483.48 171
10484.45 187
10485.41 181
10486.38 189
10487.35 205
10488.31 193
10489.28 194
10490.25 227
10491.22 233
10492.18 198
10493.15 198
10494.12 228
10495.08 246
10496.05 188
10497.02 202
10497.99 215
10498.95 225
10499.92 220
10500.89 225
10501.86 176
10502.83 183
10503.79 205
10504.76 236
10505.73 187
10506.70 159
10507.67 183
10508.63 232
10509.60 181
10510.57 188
10511.54 208
10512.51 206
10513.47 217
10514.44 206
10515.41 204
10516.38 204
10517.35 230
10518.32 232
10519.28 205
10520.25 202
10521.22 220
10522.19 212
10523.16 201
10524.13 209
10525.10 179
10526.07 191
10527.03 201
10528.00 233
10528.97 263
10529.94 212
10530.91 243
10531.88 232
10532.85 192
10533.82 231
10534.79 204
10535.76 207
10536.73 209
10537.70 214
10538.67 220
10539.63 223
10540.60 213
10541.57 196
10542.54 196
10543.51 211
10544.48 245
10545.45 257
10546.42 197
10547.39 183
10548.36 198
10549.33 221
10550.30 198
10551.27 211
10552.24 196
10553.21 178
10554.18 194
10555.15 182
10556.12 199
10557.09 197
10558.06 151
10559.03 179
10560.00 182
10560.97 191
10561.95 226
10562.92 208
10563.89 190
10564.86 212
10565.83 240
10566.80 184
10567.77 218
10568.74 216
10569.71 232
10570.68 255
10571.65 247
10572.62 204
10573.59 229
10574.57 214
10575.54 207
10576.51 239
10577.48 256
10578.45 207
10579.42 207
10580.39 211
10581.36 233
10582.34 241
10583.31 238
10584.28 198
10585.25 202
10586.22 197
10587.19 179
10588.17 196
10589.14 204
10590.11 196
10591.08 190
10592.05 196
10593.02 211
10594.00 233
10594.97 184
10595.94 209
10596.91 193
10597.89 211
10598.86 207
10599.83 187
10600.80 201
10601.77 186
10602.75 177
10603.72 166
10604.69 208
10605.66 215
10606.64 220
10607.61 227
10608.58 199
10609.55 249
10610.53 239
10611.50 210
10612.47 167
10613.45 213
10614.42 244
10615.39 229
10616.36 226
10617.34 221
10618.31 235
10619.28 196
10620.26 228
10621.23 214
10622.20 200
10623.18 231
10624.15 216
10625.12 220
10626.10 235
10627.07 242
10628.04 217
10629.02 222
10629.99 199
10630.97 213
10631.94 251
10632.91 252
10633.89 240
10634.86 195
10635.83 246
10636.81 213
10637.78 206
10638.76 235
10639.73 215
10640.70 194
10641.68 222
10642.65 218
10643.63 201
10644.60 232
10645.58 244
10646.55 221
10647.53 255
10648.50 238
10649.47 244
10650.45 264
10651.42 241
10652.40 231
10653.37 230
10654.35 209
10655.32 228
10656.30 207
10657.27 209
10658.25 213
10659.22 244
10660.20 202
10661.17 192
10662.15 188
10663.12 210
10664.10 182
10665.07 183
10666.05 213
10667.02 232
10668.00 258
10668.97 241
10669.95 238
10670.93 211
10671.90 206
10672.88 183
10673.85 216
10674.83 184
10675.80 199
10676.78 211
10677.76 224
10678.73 184
10679.71 203
10680.68 232
10681.66 221
10682.63 217
10683.61 204
10684.59 223
10685.56 225
10686.54 229
10687.52 206
10688.49 244
10689.47 228
10690.44 195
10691.42 207
10692.40 209
10693.37 223
10694.35 218
10695.33 191
10696.30 195
10697.28 231
10698.26 237
10699.23 246
10700.21 193
10701.19 203
10702.17 221
10703.14 223
10704.12 247
10705.10 241
10706.07 222
10707.05 202
10708.03 198
10709.01 222
10709.98 194
10710.96 190
10711.94 214
10712.91 207
10713.89 205
10714.87 212
10715.85 217
10716.83 215
10717.80 173
10718.78 177
10719.76 185
10720.74 219
10721.71 201
10722.69 207
10723.67 216
10724.65 221
10725.63 226
10726.60 183
10727.58 160
10728.56 185
10729.54 221
10730.52 235
10731.49 207
10732.47 221
10733.45 198
10734.43 180
10735.41 194
10736.39 187
10737.37 195
10738.34 177
10739.32 195
10740.30 186
10741.28 186
10742.26 222
10743.24 202
10744.22 212
10745.20 203
10746.17 171
10747.15 185
10748.13 200
10749.11 180
10750.09 222
10751.07 188
10752.05 173
10753.03 199
10754.01 197
10754.99 206
10755.97 235
10756.95 235
10757.93 221
10758.91 224
10759.88 240
10760.86 213
10761.84 206
10762.82 218
10763.80 218
10764.78 207
10765.76 224
10766.74 212
10767.72 175
10768.70 202
10769.68 223
10770.66 212
10771.64 193
10772.62 215
10773.60 209
10774.58 216
10775.56 195
10776.54 198
10777.52 204
10778.51 192
10779.49 228
10780.47 186
10781.45 214
10782.43 188
10783.41 193
10784.39 213
10785.37 186
10786.35 196
10787.33 196
10788.31 198
10789.29 199
10790.27 201
10791.26 224
10792.24 199
10793.22 178
10794.20 220
10795.18 206
10796.16 192
10797.14 208
10798.12 205
10799.10 206
10800.09 231
10801.07 221
10802.05 215
10803.03 214
10804.01 224
10804.99 217
10805.98 202
10806.96 208
10807.94 204
10808.92 198
10809.90 223
10810.89 213
10811.87 193
10812.85 173
10813.83 194
10814.81 203
10815.80 206
10816.78 207
10817.76 203
10818.74 190
10819.72 171
10820.71 200
10821.69 201
10822.67 212
10823.65 216
10824.64 205
10825.62 217
10826.60 174
10827.58 184
10828.57 211
10829.55 210
10830.53 200
10831.52 224
10832.50 219
10833.48 227
10834.46 202
10835.45 211
10836.43 212
10837.41 224
10838.40 234
10839.38 204
10840.36 221
10841.35 211
10842.33 209
10843.31 195
10844.30 210
10845.28 226
10846.26 206
10847.25 177
10848.23 200
10849.21 201
10850.20 204
10851.18 239
10852.17 239
10853.15 237
10854.13 223
10855.12 233
10856.10 213
10857.09 216
10858.07 223
10859.05 253
10860.04 229
10861.02 235
10862.01 222
10862.99 216
10863.97 207
10864.96 233
10865.94 211
10866.93 215
10867.91 241
10868.90 241
10869.88 240
10870.87 210
10871.85 222
10872.84 248
10873.82 225
10874.81 200
10875.79 247
10876.78 216
10877.76 204
10878.75 214
10879.73 234
10880.72 227
10881.70 239
10882.69 235
10883.67 247
10884.66 240
10885.64 225
10886.63 227
10887.61 245
10888.60 244
10889.58 186
10890.57 234
10891.55 244
10892.54 252
10893.53 226
10894.51 233
10895.50 216
10896.48 217
10897.47 220
10898.45 229
10899.44 244
10900.43 250
10901.41 253
10902.40 248
10903.38 294
10904.37 255
10905.36 226
10906.34 224
10907.33 244
10908.32 267
10909.30 246
10910.29 224
10911.28 293
10912.26 267
10913.25 261
10914.24 229
10915.22 288
10916.21 275
10917.20 259
10918.18 250
10919.17 271
10920.16 286
10921.14 282
10922.13 286
10923.12 272
10924.10 242
10925.09 279
10926.08 262
10927.07 249
10928.05 258
10929.04 236
10930.03 266
10931.01 273
10932.00 286
10932.99 266
10933.98 260
10934.96 319
10935.95 251
10936.94 222
10937.93 236
10938.92 280
10939.90 279
10940.89 287
10941.88 281
10942.87 250
10943.85 260
10944.84 252
10945.83 291
10946.82 255
10947.81 280
10948.79 286
10949.78 273
10950.77 229
10951.76 253
10952.75 275
10953.74 248
10954.72 264
10955.71 285
10956.70 267
10957.69 283
10958.68 285
10959.67 272
10960.66 272
10961.65 253
10962.63 294
10963.62 301
10964.61 285
10965.60 303
10966.59 343
10967.58 311
10968.57 306
10969.56 342
10970.55 322
10971.54 308
10972.52 289
10973.51 291
10974.50 260
10975.49 301
10976.48 318
10977.47 289
10978.46 283
10979.45 278
10980.44 254
10981.43 237
10982.42 261
10983.41 279
10984.40 264
10985.39 293
10986.38 298
10987.37 290
10988.36 276
10989.35 277
10990.34 260
10991.33 268
10992.32 281
10993.31 308
10994.30 323
10995.29 263
10996.28 290
10997.27 315
10998.26 311
10999.25 344
11000.24 275
11001.23 296
11002.22 275
11003.21 335
11004.20 304
11005.20 360
11006.19 362
11007.18 378
11008.17 365
11009.16 377
11010.15 363
11011.14 336
11012.13 338
11013.12 336
11014.11 292
11015.10 305
11016.10 264
11017.09 247
11018.08 297
11019.07 294
11020.06 284
11021.05 254
11022.04 264
11023.04 277
11024.03 279
11025.02 237
11026.01 258
11027.00 274
11027.99 258
11028.99 251
11029.98 236
11030.97 242
11031.96 239
11032.95 245
11033.95 266
11034.94 239
11035.93 239
11036.92 270
11037.91 271
11038.91 265
11039.90 258
11040.89 244
11041.88 235
11042.88 241
11043.87 227
11044.86 262
11045.85 223
11046.85 281
11047.84 261
11048.83 262
11049.82 265
11050.82 233
11051.81 228
11052.80 235
11053.80 233
11054.79 253
11055.78 247
11056.77 237
11057.77 248
11058.76 249
11059.75 268
11060.75 255
11061.74 251
11062.73 267
11063.73 265
11064.72 245
11065.71 272
11066.71 287
11067.70 258
11068.69 245
11069.69 268
11070.68 219
11071.68 227
11072.67 230
11073.66 229
11074.66 238
11075.65 259
11076.65 243
11077.64 241
11078.63 210
11079.63 240
11080.62 239
11081.62 212
11082.61 238
11083.60 268
11084.60 240
11085.59 215
11086.59 225
11087.58 264
11088.58 263
11089.57 235
11090.57 239
11091.56 221
11092.55 207
11093.55 242
11094.54 217
11095.54 214
11096.53 250
11097.53 207
11098.52 226
11099.52 248
11100.51 218
11101.51 210
11102.50 221
11103.50 240
11104.49 231
11105.49 222
11106.48 244
11107.48 234
11108.48 222
11109.47 227
11110.47 220
11111.46 236
11112.46 215
11113.45 235
11114.45 197
11115.44 229
11116.44 216
11117.44 201
11118.43 209
11119.43 208
11120.42 232
11121.42 244
11122.42 195
11123.41 190
11124.41 209
11125.40 250
11126.40 203
11127.40 209
11128.39 218
11129.39 236
11130.38 212
11131.38 216
11132.38 242
11133.37 261
11134.37 238
11135.37 195
11136.36 193
11137.36 180
11138.36 211
11139.35 203
11140.35 230
11141.35 213
11142.34 208
11143.34 218
11144.34 233
11145.34 193
11146.33 185
11147.33 212
11148.33 207
11149.32 202
11150.32 208
11151.32 188
11152.32 231
11153.31 216
11154.31 223
11155.31 205
11156.31 226
11157.30 216
11158.30 202
11159.30 185
11160.30 187
11161.29 192
11162.29 184
11163.29 206
11164.29 213
11165.29 198
11166.28 217
11167.28 224
11168.28 245
11169.28 195
11170.28 190
11171.27 194
11172.27 208
11173.27 190
11174.27 204
11175.27 211
11176.27 223
11177.26 179
11178.26 172
11179.26 196
11180.26 224
11181.26 204
11182.26 200
11183.26 207
11184.26 207
11185.25 169
11186.25 180
11187.25 194
11188.25 204
11189.25 239
11190.25 249
11191.25 199
11192.25 217
11193.25 186
11194.25 184
11195.24 197
11196.24 221
11197.24 205
11198.24 185
11199.24 197
11200.24 197
11201.24 204
11202.24 191
11203.24 220
11204.24 205
11205.24 195
11206.24 192
11207.24 186
11208.24 194
11209.24 230
11210.24 241
11211.24 202
11212.24 188
11213.24 181
11214.24 192
11215.24 182
11216.24 217
11217.24 202
11218.24 187
11219.24 213
11220.24 203
11221.24 217
11222.24 185
11223.24 207
11224.24 191
11225.24 179
11226.24 192
11227.25 222
11228.25 226
11229.25 165
11230.25 199
11231.25 183
11232.25 184
11233.25 187
11234.25 194
11235.25 217
11236.25 213
11237.25 210
11238.26 206
11239.26 227
11240.26 222
11241.26 216
11242.26 217
11243.26 187
11244.26 225
11245.27 213
11246.27 179
11247.27 183
11248.27 224
11249.27 191
11250.27 206
11251.28 204
11252.28 188
11253.28 213
11254.28 180
11255.28 184
11256.29 169
11257.29 234
11258.29 244
11259.29 202
11260.29 218
11261.30 177
11262.30 186
11263.30 210
11264.30 216
11265.31 181
11266.31 214
11267.31 203
11268.31 216
11269.32 212
11270.32 231
11271.32 192
11272.32 223
11273.33 248
11274.33 196
11275.33 215
11276.33 217
11277.34 234
11278.34 242
11279.34 240
11280.35 204
11281.35 187
11282.35 164
11283.36 233
11284.36 232
11285.36 201
11286.37 224
11287.37 204
11288.37 214
11289.38 223
11290.38 234
11291.38 209
11292.39 254
11293.39 207
11294.39 180
11295.40 212
11296.40 206
11297.41 223
11298.41 226
11299.41 223
11300.42 232
11301.42 208
11302.43 249
11303.43 214
11304.43 220
11305.44 226
11306.44 227
11307.45 235
11308.45 210
11309.46 206
11310.46 245
11311.46 214
11312.47 247
11313.47 245
11314.48 219
11315.48 206
11316.49 215
11317.49 204
11318.50 223
11319.50 205
11320.51 197
11321.51 204
11322.52 227
11323.52 241
11324.53 192
11325.53 181
11326.54 223
11327.54 225
11328.55 182
11329.55 207
11330.56 225
11331.56 219
11332.57 242
11333.57 211
11334.58 208
11335.58 224
11336.59 233
11337.60 209
11338.60 221
11339.61 204
11340.61 224
11341.62 186
11342.62 202
11343.63 194
11344.64 248
11345.64 255
11346.65 238
11347.65 227
11348.66 224
11349.67 229
11350.67 220
11351.68 219
11352.69 218
11353.69 193
11354.70 190
11355.71 228
11356.71 222
11357.72 228
11358.72 222
11359.73 249
11360.74 234
11361.74 212
11362.75 183
11363.76 186
11364.76 228
11365.77 233
11366.78 195
11367.79 209
11368.79 223
11369.80 226
11370.81 249
11371.81 203
11372.82 249
11373.83 248
11374.84 235
11375.84 211
11376.85 204
11377.86 205
11378.87 215
11379.87 233
11380.88 212
11381.89 173
11382.90 184
11383.90 197
11384.91 205
11385.92 206
11386.93 222
11387.93 211
11388.94 219
11389.95 191
11390.96 206
11391.97 231
11392.97 220
11393.98 210
11394.99 179
11396.00 183
11397.01 173
11398.02 190
11399.02 213
11400.03 206
11401.04 224
11402.05 223
11403.06 207
11404.07 201
11405.08 181
11406.08 209
11407.09 247
11408.10 203
11409.11 225
11410.12 245
11411.13 236
11412.14 217
11413.15 207
11414.15 199
11415.16 208
11416.17 241
11417.18 207
11418.19 195
11419.20 200
11420.21 205
11421.22 228
11422.23 201
11423.24 183
11424.25 213
11425.26 222
11426.27 203
11427.28 169
11428.29 200
11429.30 211
11430.31 218
11431.32 175
11432.32 212
11433.33 218
11434.34 245
11435.35 205
11436.36 210
11437.37 211
11438.38 207
11439.39 193
11440.41 239
11441.42 234
11442.43 239
11443.44 222
11444.45 223
11445.46 222
11446.47 213
11447.48 208
11448.49 250
11449.50 233
11450.51 221
11451.52 235
11452.53 231
11453.54 269
11454.55 253
11455.56 208
11456.57 238
11457.59 230
11458.60 230
11459.61 220
11460.62 193
11461.63 223
11462.64 205
11463.65 197
11464.66 211
11465.67 216
11466.69 249
11467.70 236
11468.71 212
11469.72 236
11470.73 253
11471.74 243
11472.75 213
11473.77 226
11474.78 229
11475.79 206
11476.80 227
11477.81 229
11478.83 230
11479.84 220
11480.85 246
11481.86 243
11482.87 238
11483.89 249
11484.90 229
11485.91 273
11486.92 247
11487.93 242
11488.95 226
11489.96 291
11490.97 255
11491.98 246
11493.00 247
11494.01 239
11495.02 231
11496.03 253
11497.05 252
11498.06 267
11499.07 242
11500.09 256
11501.10 270
11502.11 244
11503.12 242
11504.14 270
11505.15 250
11506.16 248
11507.18 237
11508.19 215
11509.20 249
11510.22 247
11511.23 265
11512.24 248
11513.26 232
11514.27 236
11515.28 228
11516.30 278
11517.31 272
11518.32 255
11519.34 262
11520.35 265
11521.37 245
11522.38 244
11523.39 288
11524.41 262
11525.42 253
11526.44 288
11527.45 244
11528.46 238
11529.48 271
11530.49 304
11531.51 249
11532.52 245
11533.53 270
11534.55 252
11535.56 281
11536.58 262
11537.59 283
11538.61 281
11539.62 248
11540.64 251
11541.65 286
11542.67 283
11543.68 234
11544.69 266
11545.71 295
11546.72 259
11547.74 253
11548.75 251
11549.77 285
11550.78 253
11551.80 277
11552.81 299
11553.83 294
11554.85 278
11555.86 287
11556.88 285
11557.89 324
11558.91 303
11559.92 279
11560.94 299
11561.95 270
11562.97 264
11563.98 257
11565.00 313
11566.02 283
11567.03 300
11568.05 254
11569.06 306
11570.08 304
11571.10 334
11572.11 285
11573.13 310
11574.14 333
11575.16 287
11576.18 244
11577.19 253
11578.21 331
11579.22 361
11580.24 356
11581.26 343
11582.27 294
11583.29 322
11584.31 367
11585.32 324
11586.34 314
11587.36 380
11588.37 344
11589.39 356
11590.41 369
11591.42 366
11592.44 371
11593.46 373
11594.47 357
11595.49 356
11596.51 356
11597.53 387
11598.54 374
11599.56 379
11600.58 395
11601.59 399
11602.61 418
11603.63 473
11604.65 458
11605.66 501
11606.68 512
11607.70 508
11608.72 497
11609.74 506
11610.75 519
11611.77 503
11612.79 506
11613.81 427
11614.82 451
11615.84 440
11616.86 373
11617.88 373
11618.90 358
11619.91 378
11620.93 416
11621.95 379
11622.97 405
11623.99 389
11625.01 394
11626.02 386
11627.04 388
11628.06 359
11629.08 403
11630.10 365
11631.12 382
11632.14 342
11633.15 393
11634.17 365
11635.19 366
11636.21 443
11637.23 507
11638.25 460
11639.27 514
11640.29 520
11641.30 514
11642.32 523
11643.34 544
11644.36 512
11645.38 457
11646.40 429
11647.42 458
11648.44 446
11649.46 413
11650.48 350
11651.50 350
11652.52 360
11653.54 347
11654.56 341
11655.58 348
11656.60 357
11657.62 346
11658.64 316
11659.66 318
11660.68 334
11661.70 379
11662.72 368
11663.74 340
11664.76 344
11665.78 334
11666.80 348
11667.82 326
11668.84 336
11669.86 329
11670.88 291
11671.90 322
11672.92 319
11673.94 352
11674.96 326
11675.98 348
11677.00 320
11678.02 303
11679.04 299
11680.06 332
11681.08 320
11682.10 329
11683.12 323
11684.15 298
11685.17 332
11686.19 329
11687.21 347
11688.23 316
11689.25 316
11690.27 310
11691.29 294
11692.31 266
11693.34 290
11694.36 271
11695.38 340
11696.40 343
11697.42 347
11698.44 346
11699.46 342
11700.49 331
11701.51 305
11702.53 321
11703.55 339
11704.57 309
11705.60 290
11706.62 299
11707.64 265
11708.66 275
11709.68 317
11710.71 334
11711.73 299
11712.75 324
11713.77 330
11714.79 327
11715.82 351
11716.84 319
11717.86 287
11718.88 315
11719.91 296
11720.93 303
11721.95 296
11722.97 302
11724.00 320
11725.02 321
11726.04 312
11727.07 309
11728.09 306
11729.11 277
11730.13 255
11731.16 305
11732.18 301
11733.20 335
11734.23 329
11735.25 304
11736.27 274
11737.30 265
11738.32 305
11739.34 280
11740.37 280
11741.39 310
11742.41 280
11743.44 296
11744.46 312
11745.48 311
11746.51 294
11747.53 268
11748.55 311
11749.58 262
11750.60 286
11751.63 258
11752.65 236
11753.67 262
11754.70 280
11755.72 273
11756.75 262
11757.77 272
11758.79 271
11759.82 277
11760.84 262
11761.87 292
11762.89 295
11763.92 295
11764.94 261
11765.97 272
11766.99 265
11768.01 284
11769.04 270
11770.06 267
11771.09 272
11772.11 264
11773.14 258
11774.16 260
11775.19 273
11776.21 216
11777.24 258
11778.26 254
11779.29 294
11780.31 262
11781.34 239
11782.36 254
11783.39 247
11784.41 231
11785.44 253
11786.46 232
11787.49 265
11788.52 272
11789.54 247
11790.57 229
11791.59 226
11792.62 262
11793.64 275
11794.67 246
11795.70 229
11796.72 236
11797.75 227
11798.77 213
11799.80 216
11800.83 249
11801.85 273
11802.88 235
11803.90 220
11804.93 181
11805.96 234
11806.98 246
11808.01 261
11809.04 241
11810.06 204
11811.09 248
11812.11 247
11813.14 220
11814.17 252
11815.19 261
11816.22 237
11817.25 213
11818.27 246
11819.30 238
11820.33 222
11821.36 201
11822.38 215
11823.41 218
11824.44 217
11825.46 208
11826.49 185
11827.52 193
11828.54 193
11829.57 207
11830.60 217
11831.63 213
11832.65 216
11833.68 228
11834.71 202
11835.74 223
11836.76 221
11837.79 192
11838.82 213
11839.85 193
11840.88 231
11841.90 230
11842.93 208
11843.96 184
11844.99 206
11846.01 223
11847.04 232
11848.07 204
11849.10 221
11850.13 214
11851.16 211
11852.18 196
11853.21 226
11854.24 223
11855.27 207
11856.30 186
11857.33 205
11858.35 199
11859.38 235
11860.41 242
11861.44 203
11862.47 213
11863.50 202
11864.53 252
11865.56 234
11866.58 205
11867.61 212
11868.64 191
11869.67 201
11870.70 213
11871.73 240
11872.76 244
11873.79 233
11874.82 235
11875.85 195
11876.88 176
11877.91 203
11878.93 216
11879.96 247
11880.99 245
11882.02 236
11883.05 225
11884.08 211
11885.11 209
11886.14 183
11887.17 187
11888.20 188
11889.23 214
11890.26 193
11891.29 226
11892.32 254
11893.35 208
11894.38 212
11895.41 227
11896.44 242
11897.47 232
11898.50 227
11899.53 241
11900.56 231
11901.59 220
11902.62 209
11903.65 233
11904.69 235
11905.72 226
11906.75 213
11907.78 218
11908.81 195
11909.84 227
11910.87 238
11911.90 232
11912.93 257
11913.96 236
11914.99 184
11916.02 203
11917.06 229
11918.09 191
11919.12 212
11920.15 196
11921.18 217
11922.21 242
11923.24 227
11924.27 249
11925.31 227
11926.34 194
11927.37 215
11928.40 230
11929.43 229
11930.46 189
11931.50 219
11932.53 202
11933.56 213
11934.59 212
11935.62 203
11936.65 215
11937.69 231
11938.72 268
11939.75 279
11940.78 241
11941.81 252
11942.85 223
11943.88 238
11944.91 225
11945.94 242
11946.98 243
11948.01 251
11949.04 248
11950.07 248
11951.11 236
11952.14 246
11953.17 243
11954.20 235
11955.24 192
11956.27 200
11957.30 247
11958.34 185
11959.37 189
11960.40 193
11961.43 195
11962.47 256
11963.50 217
11964.53 225
11965.57 204
11966.60 222
11967.63 234
11968.67 202
11969.70 221
11970.73 218
11971.77 223
11972.80 242
11973.83 235
11974.87 186
11975.90 188
11976.94 202
11977.97 208
11979.00 197
11980.04 208
11981.07 256
11982.10 181
11983.14 211
11984.17 210
11985.21 178
11986.24 210
11987.27 213
11988.31 235
11989.34 195
11990.38 179
11991.41 190
11992.45 224
11993.48 217
11994.51 201
11995.55 181
11996.58 218
11997.62 247
11998.65 211
11999.69 196
12000.72 207
12001.76 200
12002.79 225
12003.83 219
12004.86 205
12005.90 245
12006.93 218
12007.97 212
12009.00 220
12010.04 218
12011.07 207
12012.11 203
12013.14 195
12014.18 194
12015.21 208
12016.25 206
12017.28 228
12018.32 217
12019.35 236
12020.39 226
12021.43 226
12022.46 213
12023.50 203
12024.53 215
12025.57 192
12026.60 200
12027.64 229
12028.68 243
12029.71 248
12030.75 230
12031.78 192
12032.82 195
12033.86 208
12034.89 224
12035.93 173
12036.97 209
12038.00 185
12039.04 171
12040.07 218
12041.11 233
12042.15 204
12043.18 215
12044.22 231
12045.26 215
12046.29 211
12047.33 210
12048.37 207
12049.40 213
12050.44 214
12051.48 215
12052.52 224
12053.55 198
12054.59 228
12055.63 200
12056.66 209
12057.70 208
12058.74 215
12059.78 221
12060.81 206
12061.85 178
12062.89 204
12063.92 202
12064.96 174
12066.00 193
12067.04 187
12068.07 211
12069.11 176
12070.15 217
12071.19 203
12072.23 214
12073.26 198
12074.30 233
12075.34 189
12076.38 180
12077.42 216
12078.45 242
12079.49 188
12080.53 216
12081.57 221
12082.61 236
12083.64 208
12084.68 220
12085.72 201
12086.76 179
12087.80 221
12088.84 211
12089.88 210
12090.91 225
12091.95 201
12092.99 201
12094.03 193
12095.07 179
12096.11 204
12097.15 206
12098.19 239
12099.22 220
12100.26 208
12101.30 226
12102.34 227
12103.38 211
12104.42 214
12105.46 200
12106.50 207
12107.54 206
12108.58 225
12109.62 224
12110.66 217
12111.70 225
12112.74 209
12113.77 224
12114.81 261
12115.85 211
12116.89 214
12117.93 203
12118.97 196
12120.01 214
12121.05 224
12122.09 231
12123.13 199
12124.17 195
12125.21 179
12126.25 198
12127.29 180
12128.33 194
12129.37 199
12130.41 201
12131.45 191
12132.50 186
12133.54 185
12134.58 213
12135.62 221
12136.66 197
12137.70 189
12138.74 164
12139.78 184
12140.82 163
12141.86 177
12142.90 211
12143.94 177
12144.98 204
12146.02 195
12147.07 178
12148.11 185
12149.15 186
12150.19 197
12151.23 177
12152.27 146
12153.31 164
12154.35 213
12155.40 180
12156.44 165
12157.48 199
12158.52 164
12159.56 156
12160.60 164
12161.64 205
12162.69 199
12163.73 194
12164.77 187
12165.81 205
12166.85 199
12167.90 181
12168.94 166
12169.98 178
12171.02 190
12172.06 199
12173.11 185
12174.15 165
12175.19 169
12176.23 178
12177.27 184
12178.32 213
12179.36 178
12180.40 201
12181.44 178
12182.49 209
12183.53 194
12184.57 179
12185.61 161
12186.66 204
12187.70 197
12188.74 205
12189.79 193
12190.83 183
12191.87 182
12192.91 240
12193.96 211
12195.00 198
12196.04 185
12197.09 177
12198.13 197
12199.17 219
12200.22 190
12201.26 179
12202.30 168
12203.35 177
12204.39 178
12205.43 171
12206.48 163
12207.52 176
12208.57 166
12209.61 181
12210.65 176
12211.70 177
12212.74 189
12213.78 185
12214.83 183
12215.87 192
12216.92 158
12217.96 179
12219.00 159
12220.05 165
12221.09 167
12222.14 173
12223.18 187
12224.23 178
12225.27 193
12226.31 179
12227.36 167
12228.40 191
12229.45 167
12230.49 164
12231.54 181
12232.58 178
12233.63 203
12234.67 172
12235.72 185
12236.76 144
12237.81 160
12238.85 157
12239.90 179
12240.94 174
12241.99 170
12243.03 159
12244.08 167
12245.12 186
12246.17 182
12247.21 162
12248.26 173
12249.30 196
12250.35 205
12251.39 187
12252.44 201
12253.49 173
12254.53 164
12255.58 201
12256.62 184
12257.67 194
12258.71 156
12259.76 165
12260.81 179
12261.85 173
12262.90 151
12263.94 173
12264.99 158
12266.04 174
12267.08 187
12268.13 167
12269.17 202
12270.22 169
12271.27 175
12272.31 189
12273.36 172
12274.41 174
12275.45 146
12276.50 167
12277.55 149
12278.59 183
12279.64 176
12280.69 172
12281.73 139
12282.78 170
12283.83 212
12284.87 194
12285.92 208
12286.97 210
12288.01 176
12289.06 199
12290.11 191
12291.16 206
12292.20 175
12293.25 186
12294.30 164
12295.35 160
12296.39 179
12297.44 209
12298.49 159
12299.54 139
12300.58 159
12301.63 143
12302.68 177
12303.73 196
12304.77 172
12305.82 182
12306.87 183
12307.92 169
12308.97 155
12310.01 136
12311.06 179
12312.11 170
12313.16 162
12314.21 181
12315.25 142
12316.30 143
12317.35 161
12318.40 166
12319.45 157
12320.50 158
12321.54 172
12322.59 170
12323.64 160
12324.69 148
12325.74 161
12326.79 175
12327.84 170
12328.89 169
12329.93 177
12330.98 145
12332.03 170
12333.08 188
12334.13 155
12335.18 164
12336.23 192
12337.28 185
12338.33 169
12339.38 166
12340.43 181
12341.47 173
12342.52 190
12343.57 170
12344.62 156
12345.67 170
12346.72 165
12347.77 155
12348.82 135
12349.87 140
12350.92 129
12351.97 149
12353.02 165
12354.07 156
12355.12 160
12356.17 146
12357.22 182
12358.27 154
12359.32 171
12360.37 160
12361.42 161
12362.47 148
12363.52 130
12364.57 138
12365.62 157
12366.67 179
12367.72 180
12368.77 196
12369.82 188
12370.87 140
12371.93 139
12372.98 148
12374.03 133
12375.08 171
12376.13 176
12377.18 185
12378.23 152
12379.28 176
12380.33 150
12381.38 154
12382.43 160
12383.49 165
12384.54 174
12385.59 180
12386.64 166
12387.69 142
12388.74 157
12389.79 157
12390.84 174
12391.90 175
12392.95 172
12394.00 155
12395.05 148
12396.10 136
12397.15 168
12398.21 156
12399.26 180
12400.31 134
12401.36 166
12402.41 153
12403.47 159
12404.52 166
12405.57 151
12406.62 196
12407.67 152
12408.73 151
12409.78 175
12410.83 175
12411.88 204
12412.94 195
12413.99 166
12415.04 169
12416.09 181
12417.15 170
12418.20 160
12419.25 174
12420.30 167
12421.36 159
12422.41 198
12423.46 184
12424.52 159
12425.57 176
12426.62 201
12427.67 167
12428.73 184
12429.78 154
12430.83 158
12431.89 168
12432.94 173
12433.99 185
12435.05 155
12436.10 162
12437.15 170
12438.21 162
12439.26 176
12440.31 187
12441.37 163
12442.42 197
12443.47 145
12444.53 185
12445.58 190
12446.64 170
12447.69 169
12448.74 167
12449.80 166
12450.85 192
12451.91 160
12452.96 188
12454.01 176
12455.07 139
12456.12 171
12457.18 162
12458.23 179
12459.29 161
12460.34 172
12461.39 164
12462.45 188
12463.50 169
12464.56 177
12465.61 159
12466.67 188
12467.72 169
12468.78 177
12469.83 186
12470.89 219
12471.94 181
12473.00 163
12474.05 176
12475.11 142
12476.16 171
12477.22 177
12478.27 190
12479.33 201
12480.38 181
12481.44 157
12482.49 163
12483.55 138
12484.60 198
12485.66 200
12486.71 187
12487.77 174
12488.83 184
12489.88 165
12490.94 168
12491.99 193
12493.05 159
12494.10 163
12495.16 186
12496.22 188
12497.27 159
12498.33 201
12499.38 172
12500.44 184
12501.50 179
12502.55 180
12503.61 201
12504.67 181
12505.72 179
12506.78 212
12507.83 205
12508.89 228
12509.95 208
12511.00 189
12512.06 202
12513.12 193
12514.17 218
12515.23 187
12516.29 182
12517.34 158
12518.40 158
12519.46 181
12520.52 142
12521.57 174
12522.63 174
12523.69 191
12524.74 192
12525.80 173
12526.86 164
12527.92 163
12528.97 176
12530.03 184
12531.09 191
12532.15 215
12533.20 184
12534.26 193
12535.32 171
12536.38 193
12537.43 183
12538.49 188
12539.55 187
12540.61 177
12541.66 197
12542.72 188
12543.78 183
12544.84 156
12545.90 195
12546.95 192
12548.01 193
12549.07 161
12550.13 174
12551.19 190
12552.25 156
12553.30 150
12554.36 157
12555.42 199
12556.48 190
12557.54 191
12558.60 163
12559.65 170
12560.71 167
12561.77 183
12562.83 196
12563.89 183
12564.95 172
12566.01 147
12567.07 150
12568.13 181
12569.18 199
12570.24 194
12571.30 211
12572.36 187
12573.42 192
12574.48 178
12575.54 168
12576.60 169
12577.66 172
12578.72 160
12579.78 197
12580.84 169
12581.90 162
12582.96 158
12584.02 163
12585.07 178
12586.13 192
12587.19 208
12588.25 175
12589.31 197
12590.37 171
12591.43 167
12592.49 147
12593.55 176
12594.61 165
12595.67 190
12596.73 178
12597.79 180
12598.86 177
12599.92 213
12600.98 206
12602.04 178
12603.10 157
12604.16 169
12605.22 184
12606.28 189
12607.34 185
12608.40 165
12609.46 192
12610.52 187
12611.58 194
12612.64 198
12613.70 170
12614.76 169
12615.83 174
12616.89 211
12617.95 230
12619.01 207
12620.07 164
12621.13 171
12622.19 176
12623.25 192
12624.32 161
12625.38 181
12626.44 183
12627.50 182
12628.56 172
12629.62 182
12630.68 186
12631.75 210
12632.81 202
12633.87 178
12634.93 172
12635.99 168
12637.05 195
12638.12 163
12639.18 184
12640.24 156
12641.30 190
12642.36 170
12643.43 201
12644.49 153
12645.55 127
12646.61 152
12647.68 164
12648.74 150
12649.80 164
12650.86 161
12651.93 168
12652.99 162
12654.05 136
12655.11 158
12656.18 138
12657.24 162
12658.30 145
12659.36 184
12660.43 147
12661.49 166
12662.55 167
12663.62 199
12664.68 177
12665.74 178
12666.81 174
12667.87 161
12668.93 189
12670.00 143
12671.06 161
12672.12 163
12673.19 156
12674.25 136
12675.31 145
12676.38 151
12677.44 167
12678.50 154
12679.57 175
12680.63 177
12681.69 138
12682.76 151
12683.82 185
12684.89 154
12685.95 166
12687.01 171
12688.08 153
12689.14 169
12690.21 155
12691.27 180
12692.33 152
12693.40 207
12694.46 189
12695.53 169
12696.59 159
12697.66 173
12698.72 179
12699.79 183
12700.85 167
12701.91 149
12702.98 165
12704.04 167
12705.11 179
12706.17 159
12707.24 145
12708.30 194
12709.37 180
12710.43 150
12711.50 161
12712.56 168
12713.63 192
12714.69 179
12715.76 160
12716.82 177
12717.89 131
12718.95 174
12720.02 150
12721.09 183
12722.15 135
12723.22 171
12724.28 159
12725.35 167
12726.41 148
12727.48 192
12728.54 177
12729.61 188
12730.68 163
12731.74 190
12732.81 172
12733.87 173
12734.94 165
12736.01 159
12737.07 199
12738.14 180
12739.20 182
12740.27 171
12741.34 157
12742.40 141
12743.47 153
12744.54 171
12745.60 153
12746.67 148
12747.74 161
12748.80 189
12749.87 160
12750.94 187
12752.00 182
12753.07 164
12754.14 154
12755.20 206
12756.27 169
12757.34 192
12758.40 159
12759.47 174
12760.54 227
12761.60 206
12762.67 138
12763.74 142
12764.81 158
12765.87 148
12766.94 144
12768.01 134
12769.08 187
12770.14 161
12771.21 156
12772.28 174
12773.35 158
12774.41 149
12775.48 164
12776.55 173
12777.62 131
12778.68 160
12779.75 155
12780.82 151
12781.89 157
12782.96 165
12784.02 141
12785.09 156
12786.16 158
12787.23 184
12788.30 127
12789.37 168
12790.43 147
12791.50 180
12792.57 160
12793.64 158
12794.71 153
12795.78 165
12796.84 150
12797.91 150
12798.98 177
12800.05 159
12801.12 142
12802.19 127
12803.26 145
12804.33 125
12805.40 152
12806.46 141
12807.53 144
12808.60 108
12809.67 157
12810.74 142
12811.81 148
12812.88 142
12813.95 108
12815.02 154
12816.09 141
12817.16 165
12818.23 143
12819.30 133
12820.37 138
12821.44 141
12822.50 127
12823.57 162
12824.64 142
12825.71 149
12826.78 161
12827.85 135
12828.92 122
12829.99 135
12831.06 155
12832.13 125
12833.20 138
12834.27 139
12835.34 157
12836.41 169
12837.49 130
12838.56 139
12839.63 163
12840.70 156
12841.77 143
12842.84 125
12843.91 152
12844.98 153
12846.05 124
12847.12 156
12848.19 153
12849.26 194
12850.33 175
12851.40 141
12852.47 136
12853.55 125
12854.62 117
12855.69 152
12856.76 135
12857.83 110
12858.90 135
12859.97 143
12861.04 141
12862.11 134
12863.19 123
12864.26 132
12865.33 153
12866.40 159
12867.47 145
12868.54 125
12869.62 151
12870.69 155
12871.76 127
12872.83 126
12873.90 156
12874.97 154
12876.05 164
12877.12 145
12878.19 134
12879.26 129
12880.33 127
12881.41 124
12882.48 121
12883.55 151
12884.62 153
12885.70 153
12886.77 165
12887.84 152
12888.91 143
12889.98 174
12891.06 144
12892.13 146
12893.20 150
12894.28 137
12895.35 150
12896.42 150
12897.49 120
12898.57 127
12899.64 149
12900.71 125
12901.79 125
12902.86 126
12903.93 160
12905.00 126
12906.08 132
12907.15 110
12908.22 144
12909.30 138
12910.37 140
12911.44 147
12912.52 141
12913.59 122
12914.66 116
12915.74 141
12916.81 157
12917.89 130
12918.96 105
12920.03 152
12921.11 144
12922.18 127
12923.25 135
12924.33 148
12925.40 128
12926.48 137
12927.55 140
12928.62 131
12929.70 116
12930.77 117
12931.85 124
12932.92 150
12934.00 128
12935.07 123
12936.14 148
12937.22 132
12938.29 119
12939.37 113
12940.44 147
12941.52 135
12942.59 111
12943.67 124
12944.74 122
12945.82 122
12946.89 147
12947.97 116
12949.04 114
12950.12 113
12951.19 155
12952.27 148
12953.34 141
12954.42 121
12955.49 133
12956.57 153
12957.64 152
12958.72 113
12959.79 136
12960.87 117
12961.94 132
12963.02 128
12964.10 153
12965.17 127
12966.25 113
12967.32 130
12968.40 164
12969.47 115
12970.55 136
12971.63 136
12972.70 147
12973.78 134
12974.85 140
12975.93 149
12977.01 143
12978.08 132
12979.16 140
12980.23 125
12981.31 141
12982.39 153
12983.46 143
12984.54 139
12985.62 111
12986.69 146
12987.77 132
12988.85 115
12989.92 105
12991.00 125
12992.08 142
12993.15 115
12994.23 121
12995.31 106
12996.38 144
12997.46 165
12998.54 157
12999.61 143
13000.69 146
13001.77 133
13002.85 139
13003.92 123
13005.00 128
13006.08 132
13007.16 114
13008.23 134
13009.31 136
13010.39 114
13011.47 140
13012.54 133
13013.62 123
13014.70 111
13015.78 113
13016.85 141
13017.93 167
13019.01 135
13020.09 114
13021.17 121
13022.24 133
13023.32 114
13024.40 116
13025.48 140
13026.56 131
13027.63 139
13028.71 146
13029.79 155
13030.87 131
13031.95 117
13033.03 125
13034.10 137
13035.18 112
13036.26 131
13037.34 149
13038.42 154
13039.50 118
13040.58 136
13041.66 175
13042.73 134
13043.81 126
13044.89 139
13045.97 134
13047.05 116
13048.13 115
13049.21 128
13050.29 140
13051.37 144
13052.45 127
13053.53 138
13054.60 132
13055.68 135
13056.76 152
13057.84 151
13058.92 128
13060.00 138
13061.08 132
13062.16 150
13063.24 140
13064.32 129
13065.40 122
13066.48 112
13067.56 132
13068.64 136
13069.72 128
13070.80 136
13071.88 137
13072.96 157
13074.04 141
13075.12 129
13076.20 154
13077.28 142
13078.36 132
13079.44 112
13080.52 128
13081.60 120
13082.68 132
13083.76 112
13084.84 111
13085.93 141
13087.01 130
13088.09 129
13089.17 131
13090.25 122
13091.33 145
13092.41 135
13093.49 151
13094.57 148
13095.65 124
13096.73 121
13097.82 151
13098.90 146
13099.98 131
13101.06 119
13102.14 116
13103.22 129
13104.30 153
13105.38 131
13106.47 151
13107.55 135
13108.63 109
13109.71 131
13110.79 125
13111.87 128
13112.96 128
13114.04 145
13115.12 114
13116.20 117
13117.28 119
13118.37 127
13119.45 127
13120.53 135
13121.61 154
13122.69 128
13123.78 114
13124.86 112
13125.94 118
13127.02 116
13128.11 135
13129.19 136
13130.27 144
13131.35 135
13132.44 135
13133.52 112
13134.60 123
13135.68 121
13136.77 150
13137.85 140
13138.93 130
13140.01 133
13141.10 143
13142.18 121
13143.26 130
13144.35 125
13145.43 138
13146.51 138
13147.60 125
13148.68 137
13149.76 141
13150.85 152
13151.93 147
13153.01 145
13154.10 138
13155.18 158
13156.26 155
13157.35 121
13158.43 128
13159.51 138
13160.60 144
13161.68 113
13162.77 137
13163.85 157
13164.93 133
13166.02 148
13167.10 134
13168.19 160
13169.27 161
13170.35 153
13171.44 133
13172.52 138
13173.61 131
13174.69 128
13175.78 115
13176.86 107
13177.94 122
13179.03 132
13180.11 123
13181.20 114
13182.28 132
13183.37 134
13184.45 128
13185.54 126
13186.62 146
13187.71 137
13188.79 136
13189.88 110
13190.96 133
13192.05 133
13193.13 128
13194.22 112
13195.30 141
13196.39 123
13197.47 141
13198.56 139
13199.64 132
13200.73 146
13201.81 142
13202.90 136
13203.98 139
13205.07 142
13206.16 150
13207.24 169
13208.33 123
13209.41 116
13210.50 140
13211.58 138
13212.67 125
13213.76 146
13214.84 145
13215.93 145
13217.01 133
13218.10 134
13219.19 127
13220.27 167
13221.36 123
13222.45 117
13223.53 118
13224.62 138
13225.70 140
13226.79 138
13227.88 128
13228.96 138
13230.05 126
13231.14 132
13232.22 142
13233.31 139
13234.40 166
13235.48 129
13236.57 134
13237.66 127
13238.74 132
13239.83 141
13240.92 122
13242.01 150
13243.09 124
13244.18 129
13245.27 143
13246.35 124
13247.44 123
13248.53 144
13249.62 149
13250.70 152
13251.79 128
13252.88 141
13253.97 133
13255.05 125
13256.14 156
13257.23 131
13258.32 101
13259.41 138
13260.49 145
13261.58 124
13262.67 140
13263.76 122
13264.85 147
13265.93 143
13267.02 128
13268.11 149
13269.20 170
13270.29 138
13271.37 178
13272.46 144
13273.55 118
13274.64 138
13275.73 135
13276.82 151
13277.91 107
13278.99 102
13280.08 116
13281.17 162
13282.26 143
13283.35 121
13284.44 138
13285.53 151
13286.62 155
13287.70 149
13288.79 145
13289.88 151
13290.97 173
13292.06 134
13293.15 169
13294.24 166
13295.33 156
13296.42 146
13297.51 158
13298.60 136
13299.69 130
13300.78 146
13301.87 169
13302.95 151
13304.04 157
13305.13 147
13306.22 156
13307.31 137
13308.40 123
13309.49 141
13310.58 140
13311.67 147
13312.76 127
13313.85 187
13314.94 153
13316.03 155
13317.12 142
13318.21 142
13319.30 121
13320.39 125
13321.48 143
13322.58 133
13323.67 142
13324.76 139
13325.85 123
13326.94 143
13328.03 117
13329.12 141
13330.21 133
13331.30 132
13332.39 137
13333.48 135
13334.57 157
13335.66 120
13336.75 159
13337.85 153
13338.94 157
13340.03 148
13341.12 142
13342.21 142
13343.30 125
13344.39 141
13345.48 131
13346.58 144
13347.67 144
13348.76 137
13349.85 132
13350.94 145
13352.03 115
13353.12 128
13354.22 135
13355.31 152
13356.40 162
13357.49 158
13358.58 165
13359.68 122
13360.77 157
13361.86 185
13362.95 140
13364.04 135
13365.14 152
13366.23 138
13367.32 150
13368.41 131
13369.51 109
13370.60 140
13371.69 142
13372.78 147
13373.87 102
13374.97 115
13376.06 136
13377.15 132
13378.25 112
13379.34 131
13380.43 161
13381.52 150
13382.62 130
13383.71 148
13384.80 135
13385.90 137
13386.99 132
13388.08 158
13389.17 136
13390.27 118
13391.36 128
13392.45 134
13393.55 125
13394.64 154
13395.73 145
13396.83 150
13397.92 111
13399.02 110
13400.11 142
13401.20 148
13402.30 129
13403.39 126
13404.48 135
13405.58 124
13406.67 157
13407.77 163
13408.86 151
13409.95 158
13411.05 126
13412.14 161
13413.24 155
13414.33 135
13415.42 128
13416.52 127
13417.61 153
13418.71 130
13419.80 137
13420.90 119
13421.99 159
13423.08 149
13424.18 125
13425.27 159
13426.37 138
13427.46 144
13428.56 152
13429.65 152
13430.75 132
13431.84 133
13432.94 136
13434.03 163
13435.13 147
13436.22 128
13437.32 146
13438.41 128
13439.51 153
13440.60 141
13441.70 137
13442.79 128
13443.89 136
13444.98 140
13446.08 145
13447.18 136
13448.27 156
13449.37 145
13450.46 120
13451.56 134
13452.65 166
13453.75 137
13454.85 118
13455.94 108
13457.04 132
13458.13 135
13459.23 130
13460.33 148
13461.42 135
13462.52 161
13463.61 172
13464.71 161
13465.81 161
13466.90 157
13468.00 137
13469.10 134
13470.19 146
13471.29 145
13472.38 155
13473.48 154
13474.58 158
13475.67 161
13476.77 135
13477.87 141
13478.96 144
13480.06 142
13481.16 187
13482.26 155
13483.35 156
13484.45 139
13485.55 169
13486.64 141
13487.74 154
13488.84 163
13489.94 166
13491.03 147
13492.13 149
13493.23 171
13494.32 135
13495.42 138
13496.52 131
13497.62 155
13498.72 150
13499.81 144
13500.91 160
13502.01 163
13503.11 161
13504.20 148
13505.30 144
13506.40 153
13507.50 152
13508.60 154
13509.69 140
13510.79 137
13511.89 151
13512.99 153
13514.09 147
13515.18 172
13516.28 146
13517.38 145
13518.48 149
13519.58 166
13520.68 165
13521.78 166
13522.87 141
13523.97 159
13525.07 170
13526.17 168
13527.27 160
13528.37 135
13529.47 138
13530.57 156
13531.66 155
13532.76 129
13533.86 140
13534.96 152
13536.06 146
13537.16 133
13538.26 180
13539.36 163
13540.46 146
13541.56 145
13542.66 136
13543.76 127
13544.86 145
13545.96 165
13547.05 149
13548.15 140
13549.25 112
13550.35 165
13551.45 162
13552.55 144
13553.65 165
13554.75 167
13555.85 150
13556.95 162
13558.05 121
13559.15 148
13560.25 149
13561.35 142
13562.45 132
13563.55 121
13564.65 128
13565.75 135
13566.85 148
13567.96 173
13569.06 173
13570.16 153
13571.26 162
13572.36 150
13573.46 143
13574.56 132
13575.66 153
13576.76 147
13577.86 152
13578.96 121
13580.06 150
13581.16 167
13582.27 173
13583.37 139
13584.47 127
13585.57 135
13586.67 180
13587.77 156
13588.87 143
13589.97 152
13591.08 171
13592.18 153
13593.28 133
13594.38 127
13595.48 132
13596.58 135
13597.68 136
13598.79 141
13599.89 133
13600.99 141
13602.09 131
13603.19 137
13604.30 122
13605.40 122
13606.50 129
13607.60 121
13608.70 142
13609.81 124
13610.91 136
13612.01 138
13613.11 117
13614.21 113
13615.32 137
13616.42 146
13617.52 142
13618.62 164
13619.73 156
13620.83 154
13621.93 124
13623.03 124
13624.14 117
13625.24 146
13626.34 139
13627.45 125
13628.55 112
13629.65 132
13630.75 143
13631.86 151
13632.96 137
13634.06 146
13635.17 136
13636.27 139
13637.37 115
13638.48 133
13639.58 121
13640.68 131
13641.79 130
13642.89 122
13643.99 133
13645.10 132
13646.20 140
13647.30 146
13648.41 138
13649.51 140
13650.62 130
13651.72 135
13652.82 137
13653.93 149
13655.03 122
13656.14 118
13657.24 127
13658.34 139
13659.45 133
13660.55 147
13661.66 152
13662.76 135
13663.87 132
13664.97 155
13666.07 142
13667.18 133
13668.28 160
13669.39 140
13670.49 148
13671.60 156
13672.70 149
13673.81 143
13674.91 188
13676.02 130
13677.12 133
13678.23 128
13679.33 146
13680.44 149
13681.54 143
13682.65 132
13683.75 125
13684.86 142
13685.96 188
13687.07 158
13688.17 143
13689.28 141
13690.38 139
13691.49 143
13692.59 162
13693.70 143
13694.80 134
13695.91 142
13697.02 136
13698.12 147
13699.23 122
13700.33 139
13701.44 150
13702.55 147
13703.65 133
13704.76 144
13705.86 143
13706.97 166
13708.08 162
13709.18 162
13710.29 143
13711.39 139
13712.50 127
13713.61 147
13714.71 145
13715.82 134
13716.93 169
13718.03 152
13719.14 132
13720.25 130
13721.35 142
13722.46 137
13723.57 154
13724.67 141
13725.78 127
13726.89 131
13727.99 152
13729.10 154
13730.21 149
13731.31 147
13732.42 162
13733.53 164
13734.64 146
13735.74 128
13736.85 134
13737.96 138
13739.07 143
13740.17 163
13741.28 152
13742.39 160
13743.50 139
13744.60 149
13745.71 126
13746.82 152
13747.93 143
13749.03 150
13750.14 158
13751.25 159
13752.36 155
13753.47 137
13754.57 147
13755.68 142
13756.79 130
13757.90 144
13759.01 149
13760.11 158
13761.22 159
13762.33 158
13763.44 162
13764.55 143
13765.66 158
13766.76 176
13767.87 146
13768.98 164
13770.09 145
13771.20 152
13772.31 167
13773.42 165
13774.53 196
13775.63 195
13776.74 163
13777.85 158
13778.96 172
13780.07 187
13781.18 178
13782.29 205
13783.40 216
13784.51 188
13785.62 184
13786.73 158
13787.83 176
13788.94 188
13790.05 213
13791.16 155
13792.27 133
13793.38 150
13794.49 177
13795.60 176
13796.71 160
13797.82 145
13798.93 144
13800.04 163
13801.15 159
13802.26 150
13803.37 145
13804.48 152
13805.59 172
13806.70 164
13807.81 164
13808.92 139
13810.03 143
13811.14 132
13812.25 150
13813.36 169
13814.47 162
13815.58 156
13816.69 149
13817.80 150
13818.91 142
13820.03 185
13821.14 157
13822.25 150
13823.36 145
13824.47 145
13825.58 135
13826.69 126
13827.80 134
13828.91 162
13830.02 159
13831.13 142
13832.25 151
13833.36 152
13834.47 130
13835.58 138
13836.69 147
13837.80 160
13838.91 148
13840.02 147
13841.14 144
13842.25 142
13843.36 136
13844.47 146
13845.58 180
13846.69 187
13847.81 169
13848.92 156
13850.03 154
13851.14 161
13852.25 137
13853.37 151
13854.48 141
13855.59 140
13856.70 140
13857.81 136
13858.93 141
13860.04 161
13861.15 163
13862.26 154
13863.38 149
13864.49 141
13865.60 134
13866.71 162
13867.83 148
13868.94 145
13870.05 142
13871.16 163
13872.28 154
13873.39 147
13874.50 167
13875.61 155
13876.73 148
13877.84 127
13878.95 131
13880.07 127
13881.18 152
13882.29 142
13883.41 136
13884.52 142
13885.63 162
13886.75 161
13887.86 133
13888.97 143
13890.09 143
13891.20 129
13892.31 161
13893.43 150
13894.54 152
13895.65 134
13896.77 151
13897.88 165
13899.00 166
13900.11 146
13901.22 155
13902.34 179
13903.45 161
13904.57 171
13905.68 149
13906.79 143
13907.91 127
13909.02 136
13910.14 175
13911.25 138
13912.37 170
13913.48 159
13914.59 140
13915.71 142
13916.82 154
13917.94 130
13919.05 132
13920.17 136
13921.28 149
13922.40 138
13923.51 157
13924.63 179
13925.74 150
13926.86 150
13927.97 140
13929.09 160
13930.20 172
13931.32 156
13932.43 157
13933.55 151
13934.66 144
13935.78 131
13936.89 139
13938.01 181
13939.12 171
13940.24 147
13941.35 149
13942.47 160
13943.59 158
13944.70 148
13945.82 130
13946.93 148
13948.05 151
13949.16 145
13950.28 146
13951.40 143
13952.51 144
13953.63 145
13954.74 124
13955.86 124
13956.98 136
13958.09 133
13959.21 152
13960.33 144
13961.44 137
13962.56 147
13963.67 155
13964.79 176
13965.91 161
13967.02 137
13968.14 130
13969.26 142
13970.37 163
13971.49 154
13972.61 142
13973.72 130
13974.84 142
13975.96 159
13977.08 162
13978.19 123
13979.31 126
13980.43 137
13981.54 151
13982.66 154
13983.78 162
13984.90 148
13986.01 138
13987.13 135
13988.25 117
13989.37 140
13990.48 132
13991.60 127
13992.72 142
13993.84 133
13994.95 142
13996.07 108
13997.19 123
13998.31 142
13999.42 133
14000.54 168
14001.66 158
14002.78 122
14003.90 134
14005.01 123
14006.13 142
14007.25 137
14008.37 111
14009.49 129
14010.61 110
14011.72 134
14012.84 161
14013.96 156
14015.08 134
14016.20 146
14017.32 157
14018.43 145
14019.55 125
14020.67 135
14021.79 141
14022.91 119
14024.03 117
14025.15 130
14026.27 145
14027.39 151
14028.50 143
14029.62 134
14030.74 152
14031.86 135
14032.98 149
14034.10 160
14035.22 155
14036.34 139
14037.46 146
14038.58 130
14039.70 138
14040.82 157
14041.94 166
14043.06 152
14044.18 155
14045.30 153
14046.41 137
14047.53 130
14048.65 163
14049.77 141
14050.89 143
14052.01 131
14053.13 119
14054.25 127
14055.37 131
14056.49 160
14057.61 146
14058.74 125
14059.86 130
14060.98 157
14062.10 148
14063.22 131
14064.34 136
14065.46 131
14066.58 146
14067.70 145
14068.82 175
14069.94 160
14071.06 148
14072.18 143
14073.30 154
14074.42 152
14075.54 138
14076.66 131
14077.79 137
14078.91 164
14080.03 140
14081.15 144
14082.27 161
14083.39 148
14084.51 153
14085.63 136
14086.76 164
14087.88 161
14089.00 150
14090.12 149
14091.24 129
14092.36 134
14093.48 176
14094.61 147
14095.73 145
14096.85 147
14097.97 159
14099.09 181
14100.22 176
14101.34 167
14102.46 136
14103.58 153
14104.70 157
14105.83 160
14106.95 150
14108.07 135
14109.19 156
14110.31 162
14111.44 157
14112.56 160
14113.68 163
14114.80 138
14115.93 144
14117.05 123
14118.17 141
14119.29 142
14120.42 169
14121.54 163
14122.66 138
14123.79 147
14124.91 141
14126.03 155
14127.15 152
14128.28 132
14129.40 121
14130.52 149
14131.65 138
14132.77 168
14133.89 174
14135.02 139
14136.14 127
14137.26 153
14138.39 126
14139.51 126
14140.63 139
14141.76 142
14142.88 176
14144.00 137
14145.13 149
14146.25 118
14147.38 143
14148.50 152
14149.62 158
14150.75 127
14151.87 141
14152.99 135
14154.12 126
14155.24 133
14156.37 150
14157.49 157
14158.62 124
14159.74 141
14160.86 136
14161.99 141
14163.11 139
14164.24 119
14165.36 126
14166.49 118
14167.61 131
14168.74 163
14169.86 123
14170.99 145
14172.11 136
14173.23 142
14174.36 125
14175.48 126
14176.61 162
14177.73 129
14178.86 153
14179.98 139
14181.11 155
14182.23 144
14183.36 118
14184.49 143
14185.61 151
14186.74 128
14187.86 139
14188.99 158
14190.11 141
14191.24 129
14192.36 136
14193.49 129
14194.61 122
14195.74 117
14196.87 141
14197.99 129
14199.12 118
14200.24 127
14201.37 138
14202.50 141
14203.62 132
14204.75 120
14205.87 130
14207.00 115
14208.13 139
14209.25 147
14210.38 139
14211.50 126
14212.63 120
14213.76 140
14214.88 127
14216.01 104
14217.14 129
14218.26 139
14219.39 130
14220.52 121
14221.64 119
14222.77 132
14223.90 125
14225.02 122
14226.15 134
14227.28 163
14228.41 145
14229.53 149
14230.66 131
14231.79 103
14232.91 120
14234.04 141
14235.17 147
14236.30 124
14237.42 100
14238.55 108
14239.68 141
14240.81 112
14241.93 121
14243.06 111
14244.19 136
14245.32 155
14246.44 140
14247.57 142
14248.70 122
14249.83 148
14250.95 148
14252.08 105
14253.21 111
14254.34 142
14255.47 153
14256.59 157
14257.72 98
14258.85 99
14259.98 124
14261.11 140
14262.24 136
14263.36 108
14264.49 125
14265.62 124
14266.75 148
14267.88 142
14269.01 134
14270.14 151
14271.26 128
14272.39 139
14273.52 127
14274.65 107
14275.78 136
14276.91 123
14278.04 125
14279.17 126
14280.30 114
14281.42 114
14282.55 151
14283.68 148
14284.81 125
14285.94 131
14287.07 111
14288.20 129
14289.33 112
14290.46 133
14291.59 122
14292.72 131
14293.85 131
14294.98 109
14296.11 108
14297.24 135
14298.37 143
14299.50 134
14300.63 130
14301.76 126
14302.89 119
14304.02 142
14305.15 115
14306.28 112
14307.41 94
14308.54 116
14309.67 113
14310.80 120
14311.93 106
14313.06 129
14314.19 121
14315.32 99
14316.45 91
14317.58 115
14318.71 109
14319.84 126
14320.97 125
14322.10 121
14323.23 105
14324.36 118
14325.49 122
14326.63 102
14327.76 119
14328.89 128
14330.02 111
14331.15 111
14332.28 118
14333.41 129
14334.54 116
14335.67 122
14336.81 130
14337.94 125
14339.07 131
14340.20 122
14341.33 98
14342.46 117
14343.59 126
14344.73 124
14345.86 116
14346.99 114
14348.12 100
14349.25 105
14350.38 134
14351.52 131
14352.65 124
14353.78 110
14354.91 123
14356.04 144
14357.18 117
14358.31 103
14359.44 114
14360.57 105
14361.71 110
14362.84 111
14363.97 108
14365.10 98
14366.24 97
14367.37 108
14368.50 116
14369.63 114
14370.77 113
14371.90 115
14373.03 127
14374.16 104
14375.30 108
14376.43 145
14377.56 110
14378.70 111
14379.83 97
14380.96 120
14382.09 120
14383.23 114
14384.36 84
14385.49 113
14386.63 99
14387.76 123
14388.89 118
14390.03 124
14391.16 111
14392.29 103
14393.43 117
14394.56 117
14395.70 106
14396.83 91
14397.96 111
14399.10 114
14400.23 116
14401.36 99
14402.50 96
14403.63 101
14404.77 119
14405.90 112
14407.03 121
14408.17 110
14409.30 121
14410.44 115
14411.57 121
14412.71 128
14413.84 107
14414.97 108
14416.11 119
14417.24 115
14418.38 121
14419.51 127
14420.65 116
14421.78 128
14422.92 127
14424.05 147
14425.19 121
14426.32 107
14427.46 108
14428.59 103
14429.73 110
14430.86 112
14432.00 114
14433.13 116
14434.27 121
14435.40 112
14436.54 129
14437.67 94
14438.81 111
14439.94 124
14441.08 100
14442.21 114
14443.35 106
14444.48 121
14445.62 128
14446.76 111
14447.89 107
14449.03 122
14450.16 122
14451.30 120
14452.43 128
14453.57 127
14454.71 117
14455.84 113
14456.98 114
14458.11 126
14459.25 101
14460.39 99
14461.52 116
14462.66 116
14463.80 111
14464.93 127
14466.07 94
14467.20 91
14468.34 118
14469.48 111
14470.61 113
14471.75 113
14472.89 91
14474.02 105
14475.16 126
14476.30 130
14477.43 125
14478.57 101
14479.71 121
14480.85 126
14481.98 128
14483.12 140
14484.26 106
14485.39 105
14486.53 101
14487.67 94
14488.81 89
14489.94 106
14491.08 98
14492.22 123
14493.36 105
14494.49 90
14495.63 108
14496.77 96
14497.91 121
14499.04 109
14500.18 92
14501.32 134
14502.46 134
14503.59 120
14504.73 103
14505.87 94
14507.01 113
14508.15 145
14509.28 93
14510.42 95
14511.56 98
14512.70 133
14513.84 154
14514.98 149
14516.11 114
14517.25 103
14518.39 114
14519.53 100
14520.67 148
14521.81 120
14522.95 117
14524.08 124
14525.22 116
14526.36 103
14527.50 119
14528.64 127
14529.78 113
14530.92 138
14532.06 131
14533.20 117
14534.33 119
14535.47 125
14536.61 117
14537.75 110
14538.89 115
14540.03 119
14541.17 108
14542.31 100
14543.45 105
14544.59 115
14545.73 105
14546.87 106
14548.01 114
14549.15 128
14550.29 109
14551.43 118
14552.57 121
14553.71 124
14554.85 102
14555.99 110
14557.13 94
14558.27 112
14559.41 125
14560.55 114
14561.69 113
14562.83 117
14563.97 126
14565.11 129
14566.25 97
14567.39 111
14568.53 119
14569.67 125
14570.81 117
14571.95 137
14573.09 110
14574.23 119
14575.37 97
14576.51 109
14577.65 125
14578.79 113
14579.94 109
14581.08 94
14582.22 120
14583.36 116
14584.50 125
14585.64 119
14586.78 120
14587.92 125
14589.06 128
14590.21 133
14591.35 116
14592.49 111
14593.63 130
14594.77 118
14595.91 136
14597.05 102
14598.20 132
14599.34 116
14600.48 112
14601.62 123
14602.76 104
14603.90 110
14605.05 106
14606.19 121
14607.33 110
14608.47 111
14609.61 127
14610.76 111
14611.90 125
14613.04 96
14614.18 131
14615.32 118
14616.47 103
14617.61 126
14618.75 112
14619.89 102
14621.04 93
14622.18 112
14623.32 95
14624.46 94
14625.61 104
14626.75 120
14627.89 114
14629.04 117
14630.18 142
14631.32 119
14632.46 103
14633.61 113
14634.75 119
14635.89 111
14637.04 109
14638.18 106
14639.32 130
14640.47 105
14641.61 79
14642.75 108
14643.90 121
14645.04 109
14646.18 118
14647.33 120
14648.47 116
14649.61 119
14650.76 106
14651.90 134
14653.05 116
14654.19 127
14655.33 107
14656.48 108
14657.62 83
14658.76 108
14659.91 101
14661.05 93
14662.20 116
14663.34 125
14664.49 126
14665.63 113
14666.77 124
14667.92 115
14669.06 123
14670.21 119
14671.35 97
14672.50 105
14673.64 128
14674.79 110
14675.93 133
14677.07 116
14678.22 118
14679.36 110
14680.51 106
14681.65 127
14682.80 106
14683.94 103
14685.09 112
14686.23 111
14687.38 109
14688.52 112
14689.67 118
14690.81 104
14691.96 89
14693.10 121
14694.25 97
14695.40 104
14696.54 114
14697.69 132
14698.83 116
14699.98 90
14701.12 82
14702.27 91
14703.41 106
14704.56 102
14705.71 103
14706.85 120
14708.00 115
14709.14 149
14710.29 106
14711.44 83
14712.58 105
14713.73 104
14714.87 96
14716.02 107
14717.17 106
14718.31 107
14719.46 135
14720.61 109
14721.75 113
14722.90 106
14724.05 131
14725.19 114
14726.34 100
14727.49 93
14728.63 92
14729.78 104
14730.93 97
14732.07 116
14733.22 103
14734.37 126
14735.51 99
14736.66 99
14737.81 86
14738.95 106
14740.10 78
14741.25 100
14742.40 115
14743.54 144
14744.69 95
14745.84 102
14746.99 84
14748.13 110
14749.28 106
14750.43 121
14751.58 110
14752.72 84
14753.87 104
14755.02 104
14756.17 136
14757.31 85
14758.46 94
14759.61 130
14760.76 131
14761.91 108
14763.05 112
14764.20 114
14765.35 119
14766.50 133
14767.65 122
14768.80 106
14769.94 115
14771.09 112
14772.24 129
14773.39 107
14774.54 100
14775.69 116
14776.83 104
14777.98 117
14779.13 138
14780.28 129
14781.43 115
14782.58 103
14783.73 115
14784.88 124
14786.03 122
14787.17 85
14788.32 91
14789.47 114
14790.62 121
14791.77 98
14792.92 103
14794.07 108
14795.22 93
14796.37 88
14797.52 114
14798.67 132
14799.82 103
14800.97 96
14802.12 107
14803.26 91
14804.41 102
14805.56 101
14806.71 96
14807.86 115
14809.01 103
14810.16 103
14811.31 90
14812.46 110
14813.61 88
14814.76 97
14815.91 84
14817.06 90
14818.21 133
14819.36 142
14820.51 100
14821.66 89
14822.82 92
14823.97 99
14825.12 90
14826.27 84
14827.42 95
14828.57 116
14829.72 105
14830.87 104
14832.02 89
14833.17 87
14834.32 99
14835.47 110
14836.62 92
14837.77 99
14838.93 103
14840.08 92
14841.23 92
14842.38 103
14843.53 86
14844.68 107
14845.83 110
14846.98 98
14848.14 101
14849.29 111
14850.44 96
14851.59 74
14852.74 90
14853.89 103
14855.04 119
14856.20 103
14857.35 118
14858.50 94
14859.65 100
14860.80 101
14861.96 91
14863.11 113
14864.26 102
14865.41 105
14866.56 105
14867.72 99
14868.87 96
14870.02 92
14871.17 101
14872.32 79
14873.48 75
14874.63 81
14875.78 114
14876.93 100
14878.09 95
14879.24 90
14880.39 126
14881.54 99
14882.70 93
14883.85 78
14885.00 79
14886.16 107
14887.31 103
14888.46 100
14889.61 106
14890.77 94
14891.92 106
14893.07 106
14894.23 101
14895.38 108
14896.53 109
14897.69 100
14898.84 96
14899.99 93
14901.15 75
14902.30 100
14903.45 97
14904.61 90
14905.76 95
14906.91 89
14908.07 88
14909.22 92
14910.38 85
14911.53 87
14912.68 94
14913.84 101
14914.99 92
14916.15 87
14917.30 88
14918.45 74
14919.61 87
14920.76 99
14921.92 84
14923.07 96
14924.22 107
14925.38 120
14926.53 81
14927.69 86
14928.84 109
14930.00 81
14931.15 74
14932.31 90
14933.46 98
14934.62 73
14935.77 104
14936.93 92
14938.08 77
14939.24 82
14940.39 92
14941.55 89
14942.70 94
14943.86 108
14945.01 86
14946.17 76
14947.32 78
14948.48 102
14949.63 83
14950.79 96
14951.94 119
14953.10 94
14954.25 78
14955.41 101
14956.56 80
14957.72 103
14958.88 112
14960.03 89
14961.19 88
14962.34 93
14963.50 106
14964.65 92
14965.81 106
14966.97 102
14968.12 102
14969.28 95
14970.43 105
14971.59 97
14972.75 79
14973.90 93
14975.06 88
14976.22 95
14977.37 99
14978.53 89
14979.69 109
14980.84 97
14982.00 89
14983.16 97
14984.31 103
14985.47 126
14986.63 90
14987.78 74
14988.94 105
14990.10 106
14991.25 94
14992.41 104
14993.57 82
14994.72 93
14995.88 88
14997.04 87
14998.20 84
14999.35 82
15000.51 101
15001.67 86
15002.82 82
15003.98 93
15005.14 105
15006.30 95
15007.45 110
15008.61 87
15009.77 102
15010.93 93
15012.09 112
15013.24 76
15014.40 84
15015.56 96
15016.72 104
15017.87 98
15019.03 83
15020.19 87
15021.35 92
15022.51 110
15023.67 112
15024.82 134
15025.98 114
15027.14 106
15028.30 95
15029.46 95
15030.62 98
15031.77 104
15032.93 98
15034.09 93
15035.25 92
15036.41 78
15037.57 94
15038.73 80
15039.88 95
15041.04 90
15042.20 95
15043.36 100
15044.52 91
15045.68 84
15046.84 87
15048.00 77
15049.16 88
15050.32 79
15051.47 94
15052.63 101
15053.79 93
15054.95 97
15056.11 116
15057.27 127
15058.43 81
15059.59 100
15060.75 93
15061.91 100
15063.07 91
15064.23 128
15065.39 118
15066.55 117
15067.71 91
15068.87 82
15070.03 94
15071.19 109
15072.35 78
15073.51 100
15074.67 101
15075.83 93
15076.99 80
15078.15 68
15079.31 94
15080.47 101
15081.63 87
15082.79 107
15083.95 110
15085.11 85
15086.27 89
15087.43 88
15088.59 81
15089.76 116
15090.92 93
15092.08 89
15093.24 89
15094.40 97
15095.56 120
15096.72 106
15097.88 99
15099.04 94
15100.20 120
15101.37 118
15102.53 95
15103.69 91
15104.85 74
15106.01 101
15107.17 105
15108.33 111
15109.50 94
15110.66 93
15111.82 121
15112.98 107
15114.14 88
15115.30 86
15116.47 97
15117.63 109
15118.79 86
15119.95 100
15121.11 104
15122.27 110
15123.44 103
15124.60 101
15125.76 112
15126.92 93
15128.09 77
15129.25 91
15130.41 95
15131.57 110
15132.73 94
15133.90 95
15135.06 82
15136.22 77
15137.38 75
15138.55 91
15139.71 93
15140.87 87
15142.04 93
15143.20 100
15144.36 81
15145.52 115
15146.69 125
15147.85 93
15149.01 96
15150.18 93
15151.34 98
15152.50 73
15153.67 90
15154.83 94
15155.99 87
15157.16 78
15158.32 94
15159.48 85
15160.65 101
15161.81 82
15162.97 90
15164.14 77
15165.30 95
15166.46 105
15167.63 93
15168.79 92
15169.95 77
15171.12 84
15172.28 82
15173.45 103
15174.61 89
15175.77 88
15176.94 90
15178.10 88
15179.27 101
15180.43 83
15181.60 87
15182.76 122
15183.92 107
15185.09 82
15186.25 88
15187.42 81
15188.58 88
15189.75 76
15190.91 89
15192.08 83
15193.24 121
15194.41 114
15195.57 93
15196.74 73
15197.90 83
15199.07 113
15200.23 112
15201.40 111
15202.56 91
15203.73 103
15204.89 86
15206.06 84
15207.22 93
15208.39 97
15209.55 94
15210.72 93
15211.88 76
15213.05 95
15214.21 89
15215.38 89
15216.54 97
15217.71 100
15218.88 87
15220.04 87
15221.21 94
15222.37 89
15223.54 84
15224.71 98
15225.87 108
15227.04 79
15228.20 94
15229.37 94
15230.54 104
15231.70 101
15232.87 99
15234.03 92
15235.20 94
15236.37 88
15237.53 78
15238.70 67
15239.87 94
15241.03 85
15242.20 102
15243.37 107
15244.53 85
15245.70 100
15246.87 100
15248.03 87
15249.20 84
15250.37 119
15251.53 85
15252.70 75
15253.87 81
15255.04 89
15256.20 104
15257.37 104
15258.54 105
15259.70 84
15260.87 121
15262.04 100
15263.21 89
15264.37 80
15265.54 90
15266.71 85
15267.88 107
15269.04 107
15270.21 121
15271.38 116
15272.55 106
15273.72 98
15274.88 96
15276.05 116
15277.22 87
15278.39 87
15279.56 96
15280.72 106
15281.89 80
15283.06 87
15284.23 83
15285.40 92
15286.56 126
15287.73 109
15288.90 90
15290.07 102
15291.24 89
15292.41 81
15293.58 74
15294.74 103
15295.91 85
15297.08 79
15298.25 98
15299.42 118
15300.59 94
15301.76 73
15302.93 87
15304.09 91
15305.26 71
15306.43 85
15307.60 89
15308.77 74
15309.94 87
15311.11 104
15312.28 118
15313.45 93
15314.62 97
15315.79 93
15316.96 96
15318.13 105
15319.30 92
15320.46 93
15321.63 101
15322.80 105
15323.97 122
15325.14 94
15326.31 88
15327.48 93
15328.65 92
15329.82 92
15330.99 87
15332.16 90
15333.33 104
15334.50 131
15335.67 109
15336.84 78
15338.01 97
15339.18 105
15340.36 88
15341.53 96
15342.70 102
15343.87 132
15345.04 97
15346.21 92
15347.38 69
15348.55 94
15349.72 88
15350.89 94
15352.06 85
15353.23 90
15354.40 77
15355.57 84
15356.75 86
15357.92 75
15359.09 75
15360.26 86
15361.43 88
15362.60 97
15363.77 79
15364.94 90
15366.11 104
15367.29 87
15368.46 88
15369.63 75
15370.80 85
15371.97 79
15373.14 106
15374.32 92
15375.49 82
15376.66 112
15377.83 91
15379.00 79
15380.17 83
15381.35 80
15382.52 92
15383.69 75
15384.86 77
15386.03 87
15387.21 108
15388.38 84
15389.55 84
15390.72 89
15391.90 102
15393.07 88
15394.24 69
15395.41 85
15396.59 80
15397.76 69
15398.93 76
15400.10 91
15401.28 106
15402.45 92
15403.62 96
15404.79 85
15405.97 101
15407.14 101
15408.31 105
15409.49 84
15410.66 109
15411.83 96
15413.01 83
15414.18 88
15415.35 84
15416.53 108
15417.70 79
15418.87 83
15420.05 90
15421.22 103
15422.39 71
15423.57 79
15424.74 89
15425.91 87
15427.09 94
15428.26 73
15429.43 99
15430.61 79
15431.78 89
15432.96 89
15434.13 73
15435.30 84
15436.48 97
15437.65 95
15438.83 92
15440.00 89
15441.17 80
15442.35 92
15443.52 101
15444.70 97
15445.87 92
15447.05 95
15448.22 101
15449.40 90
15450.57 88
15451.75 86
15452.92 77
15454.09 89
15455.27 73
15456.44 89
15457.62 71
15458.79 81
15459.97 78
15461.14 101
15462.32 85
15463.49 82
15464.67 100
15465.84 89
15467.02 75
15468.19 71
15469.37 75
15470.55 88
15471.72 78
15472.90 102
15474.07 100
15475.25 82
15476.42 111
15477.60 72
15478.77 112
15479.95 96
15481.13 76
15482.30 102
15483.48 64
15484.65 86
15485.83 86
15487.00 74
15488.18 86
15489.36 93
15490.53 69
15491.71 89
15492.89 89
15494.06 85
15495.24 96
15496.41 95
15497.59 89
15498.77 78
15499.94 84
15501.12 83
15502.30 92
15503.47 77
15504.65 97
15505.83 102
15507.00 108
15508.18 79
15509.36 85
15510.53 100
15511.71 92
15512.89 94
15514.06 93
15515.24 101
15516.42 89
15517.60 80
15518.77 89
15519.95 85
15521.13 83
15522.30 93
15523.48 116
15524.66 81
15525.84 92
15527.01 112
15528.19 106
15529.37 79
15530.55 92
15531.73 94
15532.90 98
15534.08 114
15535.26 92
15536.44 92
15537.61 82
15538.79 107
15539.97 81
15541.15 104
15542.33 77
15543.50 73
15544.68 82
15545.86 76
15547.04 86
15548.22 87
15549.40 86
15550.57 86
15551.75 87
15552.93 107
15554.11 105
15555.29 77
15556.47 100
15557.65 94
15558.82 90
15560.00 107
15561.18 94
15562.36 103
15563.54 88
15564.72 96
15565.90 106
15567.08 90
15568.26 73
15569.43 76
15570.61 84
15571.79 113
15572.97 60
15574.15 70
15575.33 77
15576.51 69
15577.69 83
15578.87 103
15580.05 94
15581.23 105
15582.41 99
15583.59 74
15584.77 92
15585.95 136
15587.13 102
15588.31 102
15589.49 99
15590.67 95
15591.85 120
15593.03 114
15594.21 96
15595.39 83
15596.57 84
15597.75 80
15598.93 125
15600.11 104
15601.29 93
15602.47 87
15603.65 93
15604.83 81
15606.01 97
15607.19 96
15608.37 93
15609.55 101
15610.73 96
15611.91 82
15613.09 78
15614.27 71
15615.45 98
15616.64 88
15617.82 93
15619.00 79
15620.18 90
15621.36 103
15622.54 75
15623.72 84
15624.90 84
15626.08 95
15627.27 86
15628.45 96
15629.63 71
15630.81 76
15631.99 110
15633.17 82
15634.35 79
15635.54 78
15636.72 89
15637.90 82
15639.08 105
15640.26 109
15641.45 101
15642.63 103
15643.81 105
15644.99 88
15646.17 92
15647.36 96
15648.54 93
15649.72 100
15650.90 91
15652.08 112
15653.27 91
15654.45 97
15655.63 100
15656.81 90
15658.00 97
15659.18 97
15660.36 97
15661.54 81
15662.73 89
15663.91 77
15665.09 98
15666.27 80
15667.46 109
15668.64 93
15669.82 85
15671.01 103
15672.19 100
15673.37 113
15674.56 85
15675.74 104
15676.92 110
15678.10 86
15679.29 89
15680.47 97
15681.65 113
15682.84 107
15684.02 94
15685.21 90
15686.39 73
15687.57 135
15688.76 102
15689.94 100
15691.12 108
15692.31 96
15693.49 111
15694.67 81
15695.86 110
15697.04 109
15698.23 111
15699.41 87
15700.59 105
15701.78 92
15702.96 104
15704.15 89
15705.33 96
15706.52 80
15707.70 75
15708.88 97
15710.07 97
15711.25 92
15712.44 87
15713.62 101
15714.81 106
15715.99 102
15717.18 97
15718.36 90
15719.55 90
15720.73 100
15721.92 86
15723.10 85
15724.29 77
15725.47 93
15726.66 89
15727.84 95
15729.03 96
15730.21 109
15731.40 117
15732.58 91
15733.77 98
15734.95 96
15736.14 87
15737.32 96
15738.51 111
15739.69 96
15740.88 97
15742.07 106
15743.25 119
15744.44 91
15745.62 91
15746.81 104
15747.99 108
15749.18 97
15750.37 89
15751.55 82
15752.74 100
15753.93 111
15755.11 97
15756.30 106
15757.48 93
15758.67 110
15759.86 99
15761.04 103
15762.23 83
15763.42 95
15764.60 118
15765.79 134
15766.98 117
15768.16 84
15769.35 101
15770.54 93
15771.72 87
15772.91 105
15774.10 86
15775.28 111
15776.47 109
15777.66 97
15778.84 76
15780.03 95
15781.22 98
15782.41 114
15783.59 112
15784.78 105
15785.97 121
15787.15 107
15788.34 107
15789.53 96
15790.72 84
15791.90 93
15793.09 98
15794.28 113
15795.47 83
15796.65 92
15797.84 99
15799.03 109
15800.22 86
15801.41 104
15802.59 105
15803.78 110
15804.97 101
15806.16 88
15807.35 97
15808.53 142
15809.72 137
15810.91 86
15812.10 94
15813.29 97
15814.48 91
15815.66 112
15816.85 116
15818.04 82
15819.23 115
15820.42 78
15821.61 93
15822.80 97
15823.98 85
15825.17 105
15826.36 105
15827.55 80
15828.74 93
15829.93 97
15831.12 104
15832.31 108
15833.50 100
15834.69 85
15835.87 99
15837.06 98
15838.25 121
15839.44 111
15840.63 101
15841.82 71
15843.01 99
15844.20 100
15845.39 80
15846.58 78
15847.77 106
15848.96 97
15850.15 101
15851.34 90
15852.53 80
15853.72 84
15854.91 70
15856.10 100
15857.29 92
15858.48 88
15859.67 71
15860.86 86
15862.05 83
15863.24 93
15864.43 113
15865.62 117
15866.81 113
15868.00 91
15869.19 92
15870.38 98
15871.57 92
15872.76 89
15873.95 98
15875.14 79
15876.33 78
15877.52 91
15878.72 84
15879.91 88
15881.10 73
15882.29 92
15883.48 114
15884.67 89
15885.86 87
15887.05 87
15888.24 93
15889.43 75
15890.63 76
15891.82 94
15893.01 89
15894.20 94
15895.39 85
15896.58 73
15897.77 80
15898.97 93
15900.16 89
15901.35 80
15902.54 78
15903.73 105
15904.92 119
15906.12 93
15907.31 87
15908.50 74
15909.69 77
15910.88 90
15912.08 113
15913.27 103
15914.46 98
15915.65 81
15916.85 95
15918.04 87
15919.23 94
15920.42 90
15921.61 97
15922.81 97
15924.00 65
15925.19 95
15926.38 89
15927.58 95
15928.77 75
15929.96 72
15931.16 69
15932.35 76
15933.54 79
15934.73 81
15935.93 80
15937.12 106
15938.31 98
15939.51 100
15940.70 76
15941.89 71
15943.09 97
15944.28 82
15945.47 79
15946.67 74
15947.86 84
15949.05 85
15950.25 96
15951.44 74
15952.63 97
15953.83 81
15955.02 75
15956.21 86
15957.41 91
15958.60 83
15959.80 104
15960.99 104
15962.18 102
15963.38 102
15964.57 70
15965.77 88
15966.96 103
15968.15 101
15969.35 86
15970.54 93
15971.74 86
15972.93 91
15974.13 84
15975.32 92
15976.51 109
15977.71 89
15978.90 89
15980.10 77
15981.29 111
15982.49 87
15983.68 86
15984.88 90
15986.07 85
15987.27 66
15988.46 85
15989.66 90
15990.85 86
15992.05 71
15993.24 88
15994.44 91
15995.63 67
15996.83 84
15998.02 84
15999.22 91
16000.41 114
16001.61 117
16002.80 81
16004.00 77
16005.20 116
16006.39 94
16007.59 97
16008.78 86
16009.98 60
16011.17 115
16012.37 110
16013.57 87
16014.76 88
16015.96 108
16017.15 86
16018.35 99
16019.55 74
16020.74 86
16021.94 77
16023.13 86
16024.33 82
16025.53 89
16026.72 69
16027.92 112
16029.12 104
16030.31 66
16031.51 73
16032.71 79
16033.90 95
16035.10 85
16036.30 99
16037.49 82
16038.69 66
16039.89 100
16041.08 72
16042.28 86
16043.48 95
16044.67 92
16045.87 84
16047.07 74
16048.27 91
16049.46 82
16050.66 98
16051.86 94
16053.06 100
16054.25 92
16055.45 83
16056.65 100
16057.84 97
16059.04 100
16060.24 89
16061.44 84
16062.64 83
16063.83 94
16065.03 93
16066.23 77
16067.43 74
16068.62 79
16069.82 71
16071.02 88
16072.22 86
16073.42 95
16074.62 80
16075.81 69
16077.01 69
16078.21 89
16079.41 70
16080.61 67
16081.81 94
16083.00 94
16084.20 81
16085.40 91
16086.60 87
16087.80 89
16089.00 71
16090.20 91
16091.39 92
16092.59 92
16093.79 108
16094.99 78
16096.19 60
16097.39 68
16098.59 91
16099.79 103
16100.99 85
16102.19 79
16103.38 90
16104.58 71
16105.78 89
16106.98 73
16108.18 92
16109.38 79
16110.58 80
16111.78 69
16112.98 60
16114.18 70
16115.38 74
16116.58 76
16117.78 85
16118.98 98
16120.18 90
16121.38 82
16122.58 90
16123.78 92
16124.98 83
16126.18 88
16127.38 92
16128.58 71
16129.78 88
16130.98 107
16132.18 91
16133.38 84
16134.58 78
16135.78 65
16136.98 94
16138.18 80
16139.38 85
16140.58 102
16141.78 78
16142.98 83
16144.19 70
16145.39 78
16146.59 79
16147.79 82
16148.99 96
16150.19 104
16151.39 74
16152.59 78
16153.79 92
16154.99 78
16156.20 85
16157.40 90
16158.60 95
16159.80 78
16161.00 73
16162.20 82
16163.40 86
16164.61 74
16165.81 88
16167.01 89
16168.21 79
16169.41 74
16170.61 81
16171.82 86
16173.02 70
16174.22 68
16175.42 103
16176.62 72
16177.82 85
16179.03 89
16180.23 95
16181.43 81
16182.63 75
16183.84 89
16185.04 83
16186.24 64
16187.44 78
16188.65 83
16189.85 89
16191.05 81
16192.25 84
16193.46 101
16194.66 103
16195.86 81
16197.06 69
16198.27 81
16199.47 64
16200.67 90
16201.87 81
16203.08 83
16204.28 78
16205.48 90
16206.69 91
16207.89 76
16209.09 78
16210.30 80
16211.50 92
16212.70 92
16213.91 95
16215.11 72
16216.31 83
16217.52 80
16218.72 85
16219.92 60
16221.13 69
16222.33 92
16223.53 94
16224.74 81
16225.94 61
16227.15 62
16228.35 97
16229.55 78
16230.76 65
16231.96 66
16233.17 81
16234.37 91
16235.57 78
16236.78 74
16237.98 69
16239.19 95
16240.39 84
16241.60 93
16242.80 75
16244.00 64
16245.21 83
16246.41 79
16247.62 86
16248.82 78
16250.03 93
16251.23 80
16252.44 72
16253.64 78
16254.85 58
16256.05 72
16257.26 69
16258.46 74
16259.67 75
16260.87 69
16262.08 77
16263.28 86
16264.49 96
16265.69 103
16266.90 68
16268.10 76
16269.31 70
16270.51 87
16271.72 79
16272.93 89
16274.13 70
16275.34 91
16276.54 90
16277.75 69
16278.95 76
16280.16 102
16281.37 70
16282.57 71
16283.78 101
16284.98 119
16286.19 74
16287.40 84
16288.60 95
16289.81 78
16291.01 86
16292.22 77
16293.43 82
16294.63 82
16295.84 100
16297.05 75
16298.25 83
16299.46 74
16300.67 91
16301.87 92
16303.08 95
16304.29 102
16305.49 86
16306.70 83
16307.91 63
16309.11 80
16310.32 89
16311.53 90
16312.73 75
16313.94 95
16315.15 74
16316.36 80
16317.56 69
16318.77 92
16319.98 93
16321.19 79
16322.39 85
16323.60 85
16324.81 74
16326.02 68
16327.22 82
16328.43 75
16329.64 78
16330.85 90
16332.05 85
16333.26 81
16334.47 66
16335.68 75
16336.88 82
16338.09 92
16339.30 102
16340.51 93
16341.72 92
16342.93 71
16344.13 77
16345.34 94
16346.55 86
16347.76 98
16348.97 75
16350.18 75
16351.38 78
16352.59 90
16353.80 72
16355.01 87
16356.22 72
16357.43 90
16358.64 119
16359.84 86
16361.05 71
16362.26 76
16363.47 82
16364.68 92
16365.89 80
16367.10 80
16368.31 100
16369.52 80
16370.73 83
16371.93 98
16373.14 76
16374.35 87
16375.56 90
16376.77 82
16377.98 76
16379.19 71
16380.40 90
16381.61 81
16382.82 70
16384.03 62
16385.24 97
16386.45 77
16387.66 63
16388.87 80
16390.08 73
16391.29 77
16392.50 85
16393.71 90
16394.92 72
16396.13 97
16397.34 90
16398.55 78
16399.76 85
16400.97 88
16402.18 92
16403.39 100
16404.60 106
16405.81 62
16407.02 69
16408.23 87
16409.44 88
16410.65 75
16411.86 63
16413.08 91
16414.29 94
16415.50 83
16416.71 91
16417.92 69
16419.13 92
16420.34 101
16421.55 73
16422.76 65
16423.97 63
16425.19 96
16426.40 79
16427.61 82
16428.82 89
16430.03 95
16431.24 93
16432.45 73
16433.67 73
16434.88 75
16436.09 82
16437.30 72
16438.51 75
16439.72 66
16440.94 63
16442.15 82
16443.36 83
16444.57 87
16445.78 64
16446.99 74
16448.21 73
16449.42 69
16450.63 79
16451.84 86
16453.06 85
16454.27 99
16455.48 90
16456.69 86
16457.90 79
16459.12 72
16460.33 85
16461.54 93
16462.75 73
16463.97 94
16465.18 73
16466.39 73
16467.61 62
16468.82 84
16470.03 81
16471.24 90
16472.46 91
16473.67 77
16474.88 67
16476.10 73
16477.31 67
16478.52 66
16479.74 84
16480.95 92
16482.16 78
16483.38 91
16484.59 79
16485.80 59
16487.02 72
16488.23 81
16489.44 63
16490.66 75
16491.87 80
16493.08 86
16494.30 87
16495.51 79
16496.73 89
16497.94 74
16499.15 68
16500.37 73
16501.58 86
16502.80 84
16504.01 53
16505.22 61
16506.44 83
16507.65 82
16508.87 68
16510.08 94
16511.30 73
16512.51 74
16513.72 62
16514.94 66
16516.15 76
16517.37 90
16518.58 68
16519.80 74
16521.01 73
16522.23 53
16523.44 71
16524.66 75
16525.87 64
16527.09 74
16528.30 60
16529.52 65
16530.73 69
16531.95 59
16533.16 83
16534.38 75
16535.59 87
16536.81 75
16538.02 58
16539.24 77
16540.45 75
16541.67 79
16542.89 73
16544.10 66
16545.32 71
16546.53 74
16547.75 64
16548.96 53
16550.18 58
16551.40 85
16552.61 72
16553.83 64
16555.04 75
16556.26 61
16557.48 79
16558.69 87
16559.91 66
16561.12 93
16562.34 62
16563.56 61
16564.77 81
16565.99 74
16567.21 61
16568.42 62
16569.64 70
16570.86 65
16572.07 77
16573.29 73
16574.51 67
16575.72 73
16576.94 79
16578.16 79
16579.37 78
16580.59 71
16581.81 80
16583.02 98
16584.24 98
16585.46 64
16586.68 69
16587.89 83
16589.11 74
16590.33 75
16591.54 63
16592.76 69
16593.98 94
16595.20 85
16596.41 77
16597.63 66
16598.85 64
16600.07 78
16601.29 76
16602.50 57
16603.72 80
16604.94 89
16606.16 81
16607.37 81
16608.59 65
16609.81 71
16611.03 73
16612.25 85
16613.46 78
16614.68 71
16615.90 81
16617.12 60
16618.34 88
16619.56 84
16620.77 68
16621.99 87
16623.21 84
16624.43 69
16625.65 57
16626.87 61
16628.09 71
16629.30 83
16630.52 107
16631.74 71
16632.96 86
16634.18 94
16635.40 64
16636.62 69
16637.84 67
16639.06 85
16640.28 78
16641.49 75
16642.71 71
16643.93 88
16645.15 77
16646.37 89
16647.59 74
16648.81 80
16650.03 82
16651.25 76
16652.47 70
16653.69 80
16654.91 71
16656.13 64
16657.35 89
16658.57 70
16659.79 71
16661.01 78
16662.23 64
16663.45 97
16664.67 55
16665.89 66
16667.11 70
16668.33 69
16669.55 75
16670.77 73
16671.99 83
16673.21 81
16674.43 56
16675.65 71
16676.87 66
16678.09 63
16679.31 79
16680.53 72
16681.75 65
16682.97 66
16684.19 61
16685.42 86
16686.64 85
16687.86 78
16689.08 103
16690.30 74
16691.52 73
16692.74 80
16693.96 67
16695.18 80
16696.40 76
16697.63 89
16698.85 75
16700.07 86
16701.29 74
16702.51 80
16703.73 83
16704.95 91
16706.18 97
16707.40 69
16708.62 68
16709.84 74
16711.06 70
16712.28 62
16713.51 73
16714.73 78
16715.95 97
16717.17 70
16718.39 83
16719.62 59
16720.84 75
16722.06 83
16723.28 81
16724.50 68
16725.73 76
16726.95 87
16728.17 100
16729.39 82
16730.62 61
16731.84 66
16733.06 78
16734.28 81
16735.51 97
16736.73 76
16737.95 86
16739.18 84
16740.40 71
16741.62 76
16742.84 74
16744.07 90
16745.29 70
16746.51 95
16747.74 54
16748.96 78
16750.18 65
16751.41 61
16752.63 71
16753.85 71
16755.08 90
16756.30 77
16757.52 72
16758.75 58
16759.97 75
16761.19 70
16762.42 61
16763.64 53
16764.86 60
16766.09 69
16767.31 71
16768.54 73
16769.76 90
16770.98 58
16772.21 66
16773.43 76
16774.66 82
16775.88 71
16777.10 70
16778.33 69
16779.55 79
16780.78 81
16782.00 82
16783.22 69
16784.45 65
16785.67 72
16786.90 73
16788.12 82
16789.35 77
16790.57 67
16791.80 69
16793.02 80
16794.25 95
16795.47 77
16796.70 75
16797.92 70
16799.15 71
16800.37 57
16801.60 75
16802.82 73
16804.05 76
16805.27 66
16806.50 61
16807.72 59
16808.95 55
16810.17 79
16811.40 72
16812.62 62
16813.85 59
16815.07 85
16816.30 77
16817.53 87
16818.75 60
16819.98 49
16821.20 52
16822.43 59
16823.65 74
16824.88 50
16826.11 64
16827.33 84
16828.56 64
16829.78 72
16831.01 82
16832.24 76
16833.46 78
16834.69 58
16835.92 70
16837.14 87
16838.37 85
16839.60 62
16840.82 81
16842.05 65
16843.27 65
16844.50 65
16845.73 95
16846.96 75
16848.18 73
16849.41 76
16850.64 51
16851.86 63
16853.09 79
16854.32 88
16855.54 58
16856.77 94
16858.00 73
16859.22 78
16860.45 64
16861.68 71
16862.91 76
16864.13 81
16865.36 81
16866.59 76
16867.82 71
16869.04 78
16870.27 69
16871.50 60
16872.73 68
16873.95 78
16875.18 92
16876.41 68
16877.64 63
16878.87 76
16880.09 86
16881.32 71
16882.55 65
16883.78 74
16885.01 83
16886.23 73
16887.46 60
16888.69 62
16889.92 75
16891.15 78
16892.38 66
16893.60 106
16894.83 71
16896.06 66
16897.29 68
16898.52 67
16899.75 71
16900.98 80
16902.20 86
16903.43 77
16904.66 73
16905.89 92
16907.12 89
16908.35 69
16909.58 85
16910.81 71
16912.04 78
16913.26 56
16914.49 64
16915.72 52
16916.95 88
16918.18 66
16919.41 69
16920.64 74
16921.87 66
16923.10 83
16924.33 69
16925.56 69
16926.79 61
16928.02 85
16929.25 71
16930.48 71
16931.71 77
16932.94 77
16934.17 84
16935.40 78
16936.63 73
16937.86 77
16939.09 81
16940.32 88
16941.55 61
16942.78 60
16944.01 74
16945.24 81
16946.47 67
16947.70 77
16948.93 63
16950.16 68
16951.39 76
16952.62 56
16953.85 69
16955.08 77
16956.31 89
16957.54 80
16958.77 81
16960.01 66
16961.24 74
16962.47 88
16963.70 91
16964.93 73
16966.16 67
16967.39 89
16968.62 80
16969.85 97
16971.08 93
16972.32 94
16973.55 68
16974.78 88
16976.01 78
16977.24 70
16978.47 61
16979.70 90
16980.94 69
16982.17 84
16983.40 78
16984.63 69
16985.86 62
16987.10 70
16988.33 91
16989.56 56
16990.79 68
16992.02 64
16993.26 59
16994.49 55
16995.72 73
16996.95 71
16998.18 72
16999.42 77
17000.65 79
17001.88 71
17003.11 86
17004.35 82
17005.58 75
17006.81 68
17008.04 80
17009.28 74
17010.51 67
17011.74 60
17012.97 56
17014.21 76
17015.44 77
17016.67 84
17017.91 71
17019.14 77
17020.37 71
17021.60 60
17022.84 80
17024.07 55
17025.30 87
17026.54 75
17027.77 75
17029.00 73
17030.24 70
17031.47 78
17032.70 83
17033.94 62
17035.17 69
17036.41 81
17037.64 70
17038.87 74
17040.11 62
17041.34 70
17042.57 86
17043.81 85
17045.04 70
17046.28 88
17047.51 78
17048.74 84
17049.98 75
17051.21 84
17052.45 72
17053.68 70
17054.92 82
17056.15 69
17057.38 61
17058.62 78
17059.85 72
17061.09 84
17062.32 99
17063.56 67
17064.79 67
17066.03 63
17067.26 86
17068.50 70
17069.73 67
17070.97 73
17072.20 67
17073.44 66
17074.67 61
17075.91 57
17077.14 82
17078.38 87
17079.61 77
17080.85 77
17082.08 62
17083.32 74
17084.55 66
17085.79 85
17087.02 80
17088.26 73
17089.49 57
17090.73 55
17091.97 56
17093.20 76
17094.44 64
17095.67 74
17096.91 51
17098.14 48
17099.38 79
17100.62 72
17101.85 70
17103.09 83
17104.32 64
17105.56 78
17106.80 78
17108.03 64
17109.27 70
17110.51 71
17111.74 72
17112.98 91
17114.21 63
17115.45 65
17116.69 78
17117.92 64
17119.16 73
17120.40 70
17121.63 69
17122.87 77
17124.11 60
17125.34 62
17126.58 78
17127.82 76
17129.06 67
17130.29 72
17131.53 77
17132.77 80
17134.00 71
17135.24 97
17136.48 58
17137.72 79
17138.95 73
17140.19 74
17141.43 84
17142.67 71
17143.90 64
17145.14 63
17146.38 64
17147.62 67
17148.85 72
17150.09 65
17151.33 60
17152.57 69
17153.80 59
17155.04 78
17156.28 66
17157.52 79
17158.76 70
17159.99 78
17161.23 64
17162.47 71
17163.71 68
17164.95 77
17166.19 91
17167.42 78
17168.66 78
17169.90 64
17171.14 64
17172.38 55
17173.62 81
17174.86 71
17176.09 64
17177.33 69
17178.57 51
17179.81 78
17181.05 61
17182.29 82
17183.53 55
17184.77 75
17186.01 86
17187.24 68
17188.48 70
17189.72 51
17190.96 65
17192.20 70
17193.44 66
17194.68 82
17195.92 62
17197.16 73
17198.40 86
17199.64 75
17200.88 70
17202.12 65
17203.36 78
17204.60 70
17205.84 66
17207.08 67
17208.32 83
17209.56 50
17210.80 60
17212.04 77
17213.28 74
17214.52 70
17215.76 66
17217.00 74
17218.24 71
17219.48 57
17220.72 77
17221.96 68
17223.20 72
17224.44 66
17225.68 61
17226.92 79
17228.16 56
17229.40 68
17230.64 76
17231.88 57
17233.12 59
17234.36 67
17235.60 86
17236.85 64
17238.09 78
17239.33 69
17240.57 80
17241.81 55
17243.05 65
17244.29 63
17245.53 65
17246.77 62
17248.02 74
17249.26 67
17250.50 80
17251.74 71
17252.98 63
17254.22 70
17255.46 80
17256.71 77
17257.95 62
17259.19 61
17260.43 65
17261.67 72
17262.91 51
17264.16 79
17265.40 67
17266.64 82
17267.88 75
17269.12 84
17270.37 77
17271.61 65
17272.85 68
17274.09 66
17275.34 66
17276.58 50
17277.82 60
17279.06 65
17280.30 74
17281.55 66
17282.79 62
17284.03 59
17285.27 73
17286.52 48
17287.76 51
17289.00 55
17290.25 57
17291.49 71
17292.73 53
17293.97 60
17295.22 74
17296.46 83
17297.70 72
17298.95 83
17300.19 74
17301.43 60
17302.68 56
17303.92 59
17305.16 51
17306.41 55
17307.65 69
17308.89 70
17310.14 60
17311.38 59
17312.62 71
17313.87 72
17315.11 66
17316.36 57
17317.60 72
17318.84 59
17320.09 76
17321.33 60
17322.58 71
17323.82 59
17325.06 66
17326.31 63
17327.55 67
17328.80 85
17330.04 70
17331.28 83
17332.53 68
17333.77 65
17335.02 76
17336.26 75
17337.51 67
17338.75 69
17340.00 68
17341.24 65
17342.48 61
17343.73 66
17344.97 64
17346.22 81
17347.46 81
17348.71 54
17349.95 60
17351.20 59
17352.44 57
17353.69 58
17354.93 60
17356.18 73
17357.42 79
17358.67 79
17359.92 84
17361.16 73
17362.41 70
17363.65 82
17364.90 64
17366.14 70
17367.39 78
17368.63 84
17369.88 68
17371.13 66
17372.37 68
17373.62 65
17374.86 60
17376.11 67
17377.35 52
17378.60 69
17379.85 70
17381.09 73
17382.34 60
17383.59 65
17384.83 70
17386.08 82
17387.32 89
17388.57 74
17389.82 65
17391.06 66
17392.31 87
17393.56 74
17394.80 56
17396.05 48
17397.30 69
17398.54 80
17399.79 70
17401.04 50
17402.28 62
17403.53 62
17404.78 73
17406.02 85
17407.27 81
17408.52 68
17409.77 71
17411.01 67
17412.26 66
17413.51 84
17414.75 67
17416.00 100
17417.25 55
17418.50 77
17419.74 73
17420.99 81
17422.24 77
17423.49 65
17424.73 82
17425.98 93
17427.23 84
17428.48 69
17429.73 69
17430.97 100
17432.22 90
17433.47 68
17434.72 52
17435.97 69
17437.21 78
17438.46 60
17439.71 79
17440.96 55
17442.21 79
17443.45 88
17444.70 96
17445.95 64
17447.20 58
17448.45 73
17449.70 64
17450.95 68
17452.19 50
17453.44 74
17454.69 78
17455.94 69
17457.19 67
17458.44 58
17459.69 75
17460.94 68
17462.19 83
17463.43 69
17464.68 62
17465.93 76
17467.18 78
17468.43 64
17469.68 77
17470.93 55
17472.18 79
17473.43 79
17474.68 67
17475.93 70
17477.18 108
17478.43 96
17479.68 69
17480.93 94
17482.18 87
17483.43 67
17484.68 64
17485.93 75
17487.17 61
17488.42 82
17489.67 85
17490.92 75
17492.18 60
17493.43 79
17494.68 62
17495.93 75
17497.18 67
17498.43 80
17499.68 75
17500.93 95
17502.18 95
17503.43 68
17504.68 86
17505.93 69
17507.18 81
17508.43 61
17509.68 69
17510.93 76
17512.18 81
17513.43 69
17514.68 72
17515.94 84
17517.19 62
17518.44 72
17519.69 77
17520.94 73
17522.19 94
17523.44 70
17524.69 68
17525.94 52
17527.20 69
17528.45 68
17529.70 63
17530.95 55
17532.20 59
17533.45 76
17534.70 59
17535.96 49
17537.21 78
17538.46 82
17539.71 77
17540.96 66
17542.22 76
17543.47 70
17544.72 84
17545.97 81
17547.22 76
17548.48 78
17549.73 65
17550.98 70
17552.23 60
17553.48 70
17554.74 72
17555.99 75
17557.24 67
17558.49 59
17559.75 84
17561.00 72
17562.25 51
17563.50 66
17564.76 72
17566.01 83
17567.26 70
17568.52 63
17569.77 73
17571.02 75
17572.27 78
17573.53 62
17574.78 78
17576.03 74
17577.29 72
17578.54 63
17579.79 57
17581.05 68
17582.30 71
17583.55 77
17584.81 64
17586.06 64
17587.31 62
17588.57 61
17589.82 71
17591.07 67
17592.33 60
17593.58 68
17594.83 62
17596.09 69
17597.34 77
17598.60 78
17599.85 62
17601.10 84
17602.36 75
17603.61 60
17604.87 67
17606.12 74
17607.37 90
17608.63 93
17609.88 68
17611.14 55
17612.39 76
17613.65 77
17614.90 58
17616.16 75
17617.41 79
17618.66 88
17619.92 63
17621.17 90
17622.43 70
17623.68 72
17624.94 70
17626.19 82
17627.45 56
17628.70 59
17629.96 59
17631.21 59
17632.47 59
17633.72 68
17634.98 58
17636.23 82
17637.49 81
17638.74 81
17640.00 72
17641.26 69
17642.51 85
17643.77 69
17645.02 65
17646.28 65
17647.53 69
17648.79 73
17650.04 59
17651.30 57
17652.56 70
17653.81 71
17655.07 57
17656.32 68
17657.58 51
17658.84 70
17660.09 69
17661.35 74
17662.60 61
17663.86 68
17665.12 82
17666.37 77
17667.63 81
17668.89 74
17670.14 74
17671.40 83
17672.66 62
17673.91 58
17675.17 65
17676.43 67
17677.68 63
17678.94 53
17680.20 61
17681.45 51
17682.71 54
17683.97 63
17685.22 68
17686.48 55
17687.74 67
17688.99 63
17690.25 86
17691.51 89
17692.77 74
17694.02 61
17695.28 57
17696.54 62
17697.80 58
17699.05 59
17700.31 67
17701.57 73
17702.83 68
17704.08 58
17705.34 57
17706.60 74
17707.86 115
17709.11 72
17710.37 57
17711.63 66
17712.89 56
17714.15 65
17715.40 72
17716.66 49
17717.92 51
17719.18 56
17720.44 57
17721.70 61
17722.95 57
17724.21 74
17725.47 57
17726.73 62
17727.99 55
17729.25 62
17730.51 49
17731.76 75
17733.02 61
17734.28 72
17735.54 62
17736.80 74
17738.06 67
17739.32 63
17740.58 45
17741.83 63
17743.09 74
17744.35 78
17745.61 71
17746.87 52
17748.13 68
17749.39 59
17750.65 51
17751.91 75
17753.17 55
17754.43 69
17755.69 57
17756.95 71
17758.21 58
17759.47 48
17760.73 58
17761.98 74
17763.24 73
17764.50 69
17765.76 69
17767.02 72
17768.28 75
17769.54 66
17770.80 65
17772.06 57
17773.32 61
17774.58 89
17775.84 64
17777.11 70
17778.37 68
17779.63 69
17780.89 64
17782.15 60
17783.41 62
17784.67 71
17785.93 72
17787.19 49
17788.45 58
17789.71 63
17790.97 68
17792.23 67
17793.49 70
17794.75 71
17796.01 66
17797.28 71
17798.54 83
17799.80 92
17801.06 67
17802.32 77
17803.58 77
17804.84 85
17806.10 71
17807.37 52
17808.63 76
17809.89 60
17811.15 69
17812.41 65
17813.67 65
17814.93 65
17816.20 106
17817.46 66
17818.72 61
17819.98 48
17821.24 54
17822.50 79
17823.77 66
17825.03 51
17826.29 66
17827.55 80
17828.81 88
17830.08 76
17831.34 54
17832.60 62
17833.86 57
17835.13 54
17836.39 80
17837.65 48
17838.91 84
17840.18 68
17841.44 73
17842.70 67
17843.96 76
17845.23 59
17846.49 84
17847.75 64
17849.01 53
17850.28 59
17851.54 70
17852.80 82
17854.07 71
17855.33 73
17856.59 72
17857.86 70
17859.12 70
17860.38 77
17861.65 81
17862.91 77
17864.17 71
17865.44 93
17866.70 84
17867.96 71
17869.23 86
17870.49 57
17871.75 74
17873.02 70
17874.28 54
17875.54 58
17876.81 60
17878.07 67
17879.34 40
17880.60 73
17881.86 123
17883.13 68
17884.39 63
17885.66 58
17886.92 71
17888.18 84
17889.45 73
17890.71 58
17891.98 82
17893.24 70
17894.51 67
17895.77 74
17897.04 67
17898.30 72
17899.56 70
17900.83 60
17902.09 77
17903.36 91
17904.62 91
17905.89 82
17907.15 74
17908.42 53
17909.68 58
17910.95 79
17912.21 62
17913.48 84
17914.74 55
17916.01 57
17917.27 56
17918.54 57
17919.80 52
17921.07 86
17922.34 70
17923.60 61
17924.87 73
17926.13 81
17927.40 68
17928.66 66
17929.93 56
17931.19 57
17932.46 73
17933.73 72
17934.99 84
17936.26 64
17937.52 63
17938.79 60
17940.06 85
17941.32 73
17942.59 69
17943.85 80
17945.12 88
17946.39 73
17947.65 74
17948.92 58
17950.19 42
17951.45 61
17952.72 60
17953.99 85
17955.25 67
17956.52 81
17957.79 59
17959.05 70
17960.32 67
17961.59 63
17962.85 63
17964.12 79
17965.39 82
17966.65 54
17967.92 65
17969.19 60
17970.45 73
17971.72 73
17972.99 66
17974.26 64
17975.52 61
17976.79 50
17978.06 65
17979.33 69
17980.59 63
17981.86 62
17983.13 68
17984.40 62
17985.66 69
17986.93 62
17988.20 73
17989.47 88
17990.73 74
17992.00 68
17993.27 68
17994.54 76
17995.81 81
17997.07 59
17998.34 59
17999.61 62
18000.88 73
18002.15 72
18003.42 51
18004.68 46
18005.95 67
18007.22 50
18008.49 63
18009.76 47
18011.03 54
18012.30 51
18013.56 74
18014.83 60
18016.10 57
18017.37 71
18018.64 69
18019.91 62
18021.18 64
18022.45 48
18023.71 68
18024.98 88
18026.25 58
18027.52 60
18028.79 71
18030.06 58
18031.33 51
18032.60 57
18033.87 57
18035.14 79
18036.41 71
18037.68 77
18038.95 80
18040.22 69
18041.49 79
18042.76 65
18044.02 70
18045.29 63
18046.56 73
18047.83 72
18049.10 56
18050.37 70
18051.64 51
18052.91 59
18054.18 73
18055.45 80
18056.72 63
18057.99 73
18059.27 85
18060.54 69
18061.81 73
18063.08 78
18064.35 77
18065.62 79
18066.89 67
18068.16 76
18069.43 88
18070.70 57
18071.97 63
18073.24 75
18074.51 56
18075.78 61
18077.05 68
18078.32 68
18079.60 57
18080.87 68
18082.14 81
18083.41 79
18084.68 74
18085.95 81
18087.22 65
18088.49 50
18089.77 77
18091.04 52
18092.31 53
18093.58 69
18094.85 61
18096.12 77
18097.39 62
18098.67 59
18099.94 78
18101.21 71
18102.48 67
18103.75 73
18105.02 55
18106.30 58
18107.57 84
18108.84 60
18110.11 55
18111.38 59
18112.66 86
18113.93 68
18115.20 66
18116.47 65
18117.75 67
18119.02 76
18120.29 79
18121.56 59
18122.84 50
18124.11 54
18125.38 74
18126.65 68
18127.93 73
18129.20 89
18130.47 69
18131.74 55
18133.02 71
18134.29 68
18135.56 61
18136.84 62
18138.11 64
18139.38 73
18140.66 73
18141.93 68
18143.20 63
18144.48 50
18145.75 56
18147.02 63
18148.30 89
18149.57 73
18150.84 69
18152.12 71
18153.39 93
18154.66 62
18155.94 75
18157.21 62
18158.48 88
18159.76 49
18161.03 64
18162.31 68
18163.58 49
18164.85 78
18166.13 77
18167.40 71
18168.68 55
18169.95 73
18171.22 79
18172.50 60
18173.77 58
18175.05 58
18176.32 62
18177.60 63
18178.87 57
18180.15 75
18181.42 49
18182.69 70
18183.97 79
18185.24 74
18186.52 52
18187.79 57
18189.07 81
18190.34 66
18191.62 65
18192.89 66
18194.17 63
18195.44 65
18196.72 77
18197.99 67
18199.27 73
18200.54 77
18201.82 93
18203.09 78
18204.37 58
18205.65 88
18206.92 70
18208.20 65
18209.47 74
18210.75 47
18212.02 68
18213.30 67
18214.57 65
18215.85 37
18217.13 60
18218.40 79
18219.68 69
18220.95 59
18222.23 64
18223.51 68
18224.78 59
18226.06 64
18227.33 77
18228.61 83
18229.89 49
18231.16 56
18232.44 70
18233.72 48
18234.99 55
18236.27 57
18237.55 76
18238.82 66
18240.10 59
18241.38 65
18242.65 68
18243.93 72
18245.21 66
18246.48 63
18247.76 62
18249.04 82
18250.31 78
18251.59 61
18252.87 54
18254.15 60
18255.42 74
18256.70 86
18257.98 68
18259.25 64
18260.53 76
18261.81 69
18263.09 71
18264.36 57
18265.64 64
18266.92 53
18268.20 66
18269.47 78
18270.75 84
18272.03 61
18273.31 64
18274.59 82
18275.86 85
18277.14 64
18278.42 69
18279.70 60
18280.98 69
18282.25 71
18283.53 62
18284.81 61
18286.09 72
18287.37 74
18288.64 88
18289.92 73
18291.20 48
18292.48 64
18293.76 74
18295.04 73
18296.32 70
18297.59 59
18298.87 60
18300.15 66
18301.43 72
18302.71 82
18303.99 73
18305.27 70
18306.55 58
18307.83 63
18309.10 73
18310.38 49
18311.66 60
18312.94 67
18314.22 72
18315.50 83
18316.78 89
18318.06 66
18319.34 57
18320.62 62
18321.90 64
18323.18 56
18324.46 53
18325.74 52
18327.02 65
18328.30 67
18329.58 66
18330.86 66
18332.14 80
18333.41 67
18334.69 73
18335.97 56
18337.25 50
18338.54 55
18339.82 51
18341.10 61
18342.38 67
18343.66 61
18344.94 74
18346.22 63
18347.50 74
18348.78 76
18350.06 76
18351.34 74
18352.62 86
18353.90 51
18355.18 48
18356.46 55
18357.74 57
18359.02 61
18360.30 75
18361.58 55
18362.87 71
18364.15 66
18365.43 70
18366.71 62
18367.99 62
18369.27 66
18370.55 66
18371.83 64
18373.11 60
18374.40 46
18375.68 61
18376.96 65
18378.24 76
18379.52 72
18380.80 60
18382.08 50
18383.37 62
18384.65 60
18385.93 58
18387.21 49
18388.49 60
18389.78 61
18391.06 69
18392.34 60
18393.62 57
18394.90 66
18396.19 79
18397.47 68
18398.75 73
18400.03 72
18401.31 54
18402.60 70
18403.88 68
18405.16 71
18406.44 64
18407.73 77
18409.01 82
18410.29 64
18411.57 61
18412.86 60
18414.14 56
18415.42 62
18416.71 56
18417.99 57
18419.27 94
18420.55 77
18421.84 66
18423.12 91
18424.40 73
18425.69 67
18426.97 63
18428.25 68
18429.54 68
18430.82 69
18432.10 78
18433.39 67
18434.67 66
18435.95 62
18437.24 61
18438.52 75
18439.80 62
18441.09 77
18442.37 85
18443.66 78
18444.94 83
18446.22 61
18447.51 55
18448.79 56
18450.08 68
18451.36 66
18452.64 55
18453.93 57
18455.21 57
18456.50 60
18457.78 59
18459.06 67
18460.35 68
18461.63 92
18462.92 89
18464.20 60
18465.49 69
18466.77 60
18468.06 87
18469.34 73
18470.63 71
18471.91 64
18473.19 56
18474.48 79
18475.76 64
18477.05 53
18478.33 73
18479.62 68
18480.90 83
18482.19 60
18483.47 54
18484.76 81
18486.05 60
18487.33 68
18488.62 55
18489.90 68
18491.19 75
18492.47 64
18493.76 71
18495.04 64
18496.33 52
18497.61 61
18498.90 69
18500.19 80
18501.47 67
18502.76 63
18504.04 62
18505.33 78
18506.62 80
18507.90 69
18509.19 66
18510.47 61
18511.76 67
18513.05 65
18514.33 72
18515.62 47
18516.90 70
18518.19 86
18519.48 89
18520.76 81
18522.05 78
18523.34 72
18524.62 50
18525.91 72
18527.20 53
18528.48 63
18529.77 61
18531.06 65
18532.34 67
18533.63 78
18534.92 66
18536.21 78
18537.49 64
18538.78 69
18540.07 59
18541.35 51
18542.64 56
18543.93 70
18545.22 63
18546.50 64
18547.79 74
18549.08 60
18550.37 63
18551.65 54
18552.94 57
18554.23 63
18555.52 71
18556.80 69
18558.09 85
18559.38 77
18560.67 60
18561.95 76
18563.24 65
18564.53 55
18565.82 56
18567.11 75
18568.39 59
18569.68 66
18570.97 51
18572.26 75
18573.55 72
18574.84 73
18576.12 55
18577.41 76
18578.70 58
18579.99 60
18581.28 55
18582.57 55
18583.86 72
18585.14 67
18586.43 58
18587.72 71
18589.01 56
18590.30 48
18591.59 66
18592.88 77
18594.17 81
18595.46 51
18596.74 53
18598.03 60
18599.32 75
18600.61 54
18601.90 72
18603.19 59
18604.48 68
18605.77 70
18607.06 72
18608.35 80
18609.64 75
18610.93 79
18612.22 64
18613.51 66
18614.80 62
18616.09 76
18617.38 61
18618.67 67
18619.96 47
18621.25 60
18622.54 67
18623.83 59
18625.12 56
18626.41 70
18627.70 83
18628.99 75
18630.28 67
18631.57 54
18632.86 57
18634.15 56
18635.44 89
18636.73 59
18638.02 65
18639.31 64
18640.60 69
18641.89 77
18643.18 80
18644.47 64
18645.76 75
18647.06 82
18648.35 59
18649.64 60
18650.93 66
18652.22 65
18653.51 66
18654.80 79
18656.09 57
18657.38 59
18658.68 73
18659.97 93
18661.26 68
18662.55 60
18663.84 76
18665.13 87
18666.42 85
18667.72 64
18669.01 74
18670.30 67
18671.59 73
18672.88 74
18674.17 86
18675.47 46
18676.76 85
18678.05 64
18679.34 55
18680.63 61
18681.93 58
18683.22 62
18684.51 63
18685.80 74
18687.09 57
18688.39 87
18689.68 85
18690.97 60
18692.26 64
18693.56 58
18694.85 61
18696.14 66
18697.43 57
18698.73 89
18700.02 74
18701.31 64
18702.60 80
18703.90 77
18705.19 84
18706.48 77
18707.78 82
18709.07 69
18710.36 77
18711.66 73
18712.95 81
18714.24 60
18715.54 102
18716.83 61
18718.12 56
18719.42 86
18720.71 59
18722.00 77
18723.30 49
18724.59 43
18725.88 67
18727.18 71
18728.47 62
18729.76 59
18731.06 64
18732.35 57
18733.65 56
18734.94 71
18736.23 48
18737.53 66
18738.82 74
18740.12 72
18741.41 69
18742.70 53
18744.00 47
18745.29 49
18746.59 56
18747.88 68
18749.18 53
18750.47 55
18751.76 48
18753.06 68
18754.35 61
18755.65 48
18756.94 64
18758.24 61
18759.53 69
18760.83 66
18762.12 60
18763.42 39
18764.71 71
18766.01 65
18767.30 52
18768.60 58
18769.89 60
18771.19 69
18772.48 54
18773.78 58
18775.07 56
18776.37 55
18777.66 61
18778.96 64
18780.25 61
18781.55 58
18782.85 70
18784.14 53
18785.44 60
18786.73 63
18788.03 56
18789.32 64
18790.62 63
18791.92 59
18793.21 48
18794.51 58
18795.80 70
18797.10 66
18798.40 58
18799.69 60
18800.99 49
18802.28 62
18803.58 70
18804.88 73
18806.17 69
18807.47 65
18808.77 62
18810.06 68
18811.36 52
18812.66 62
18813.95 57
18815.25 74
18816.55 67
18817.84 74
18819.14 79
18820.44 67
18821.73 79
18823.03 64
18824.33 69
18825.62 71
18826.92 56
18828.22 70
18829.52 62
18830.81 65
18832.11 65
18833.41 62
18834.71 74
18836.00 66
18837.30 52
18838.60 52
18839.90 60
18841.19 56
18842.49 88
18843.79 74
18845.09 52
18846.38 62
18847.68 62
18848.98 74
18850.28 70
18851.58 75
18852.87 62
18854.17 43
18855.47 57
18856.77 46
18858.07 60
18859.36 43
18860.66 58
18861.96 74
18863.26 61
18864.56 65
18865.86 56
18867.15 77
18868.45 79
18869.75 75
18871.05 61
18872.35 59
18873.65 57
18874.95 43
18876.24 70
18877.54 60
18878.84 52
18880.14 51
18881.44 57
18882.74 68
18884.04 68
18885.34 66
18886.64 75
18887.94 55
18889.24 56
18890.53 77
18891.83 64
18893.13 54
18894.43 58
18895.73 52
18897.03 54
18898.33 55
18899.63 64
18900.93 59
18902.23 64
18903.53 51
18904.83 63
18906.13 81
18907.43 66
18908.73 53
18910.03 69
18911.33 48
18912.63 46
18913.93 57
18915.23 73
18916.53 74
18917.83 69
18919.13 70
18920.43 53
18921.73 67
18923.03 60
18924.33 49
18925.63 58
18926.93 49
18928.23 67
18929.53 86
18930.84 59
18932.14 53
18933.44 73
18934.74 60
18936.04 69
18937.34 53
18938.64 51
18939.94 66
18941.24 46
18942.54 61
18943.84 40
18945.15 88
18946.45 80
18947.75 70
18949.05 57
18950.35 69
18951.65 59
18952.95 65
18954.26 77
18955.56 70
18956.86 55
18958.16 63
18959.46 68
18960.76 48
18962.07 51
18963.37 52
18964.67 56
18965.97 52
18967.27 59
18968.57 68
18969.88 75
18971.18 61
18972.48 59
18973.78 64
18975.09 65
18976.39 71
18977.69 79
18978.99 52
18980.29 48
18981.60 55
18982.90 62
18984.20 61
18985.50 61
18986.81 54
18988.11 59
18989.41 68
18990.72 36
18992.02 66
18993.32 60
18994.62 62
18995.93 58
18997.23 81
18998.53 55
18999.84 53
19001.14 60
19002.44 71
19003.75 57
19005.05 69
19006.35 50
19007.66 69
19008.96 72
19010.26 50
19011.57 60
19012.87 58
19014.17 74
19015.48 68
19016.78 65
19018.08 55
19019.39 47
19020.69 68
19021.99 63
19023.30 62
19024.60 61
19025.91 65
19027.21 68
19028.51 58
19029.82 51
19031.12 64
19032.43 92
19033.73 58
19035.04 49
19036.34 52
19037.64 69
19038.95 66
19040.25 58
19041.56 47
19042.86 51
19044.17 45
19045.47 48
19046.78 66
19048.08 58
19049.39 56
19050.69 59
19052.00 62
19053.30 50
19054.61 60
19055.91 56
19057.22 69
19058.52 52
19059.83 43
19061.13 51
19062.44 59
19063.74 60
19065.05 53
19066.35 58
19067.66 47
19068.96 40
19070.27 62
19071.57 50
19072.88 50
19074.18 57
19075.49 63
19076.80 69
19078.10 56
19079.41 42
19080.71 53
19082.02 61
19083.33 53
19084.63 39
19085.94 50
19087.24 42
19088.55 51
19089.86 53
19091.16 56
19092.47 46
19093.77 58
19095.08 61
19096.39 54
19097.69 48
19099.00 60
19100.31 68
19101.61 55
19102.92 57
19104.23 52
19105.53 65
19106.84 58
19108.15 58
19109.45 65
19110.76 51
19112.07 55
19113.37 57
19114.68 54
19115.99 55
19117.30 64
19118.60 65
19119.91 82
19121.22 50
19122.52 55
19123.83 61
19125.14 50
19126.45 54
19127.75 46
19129.06 59
19130.37 61
19131.68 68
19132.98 67
19134.29 53
19135.60 65
19136.91 54
19138.22 52
19139.52 48
19140.83 67
19142.14 60
19143.45 62
19144.76 75
19146.06 63
19147.37 73
19148.68 54
19149.99 60
19151.30 61
19152.60 75
19153.91 57
19155.22 58
19156.53 47
19157.84 50
19159.15 46
19160.46 47
19161.76 52
19163.07 63
19164.38 50
19165.69 68
19167.00 77
19168.31 64
19169.62 51
19170.93 61
19172.23 64
19173.54 58
19174.85 56
19176.16 64
19177.47 75
19178.78 66
19180.09 58
19181.40 62
19182.71 60
19184.02 81
19185.33 66
19186.64 47
19187.95 65
19189.26 58
19190.57 71
19191.87 64
19193.18 71
19194.49 76
19195.80 52
19197.11 75
19198.42 53
19199.73 70
19201.04 77
19202.35 71
19203.66 73
19204.97 51
19206.28 51
19207.59 56
19208.90 64
19210.21 66
19211.53 47
19212.84 56
19214.15 66
19215.46 71
19216.77 58
19218.08 57
19219.39 61
19220.70 72
19222.01 63
19223.32 80
19224.63 87
19225.94 73
19227.25 56
19228.56 51
19229.87 61
19231.19 88
19232.50 65
19233.81 53
19235.12 57
19236.43 74
19237.74 56
19239.05 61
19240.36 57
19241.68 64
19242.99 58
19244.30 58
19245.61 57
19246.92 59
19248.23 59
19249.54 55
19250.86 68
19252.17 49
19253.48 53
19254.79 69
19256.10 55
19257.42 61
19258.73 59
19260.04 70
19261.35 65
19262.66 76
19263.98 58
19265.29 54
19266.60 60
19267.91 61
19269.22 67
19270.54 70
19271.85 59
19273.16 58
19274.47 54
19275.79 51
19277.10 49
19278.41 64
19279.72 55
19281.04 57
19282.35 60
19283.66 60
19284.98 65
19286.29 61
19287.60 78
19288.91 59
19290.23 60
19291.54 69
19292.85 61
19294.17 44
19295.48 53
19296.79 61
19298.11 66
19299.42 53
19300.73 51
19302.05 53
19303.36 62
19304.67 60
19305.99 66
19307.30 47
19308.61 52
19309.93 54
19311.24 53
19312.56 52
19313.87 51
19315.18 58
19316.50 71
19317.81 59
19319.13 56
19320.44 49
19321.75 54
19323.07 54
19324.38 51
19325.70 56
19327.01 44
19328.32 61
19329.64 78
19330.95 61
19332.27 40
19333.58 52
19334.90 50
19336.21 58
19337.53 53
19338.84 46
19340.16 54
19341.47 62
19342.79 55
19344.10 52
19345.42 75
19346.73 64
19348.05 75
19349.36 49
19350.68 58
19351.99 53
19353.31 57
19354.62 56
19355.94 57
19357.25 52
19358.57 49
19359.88 49
19361.20 57
19362.51 43
19363.83 49
19365.14 50
19366.46 64
19367.78 50
19369.09 60
19370.41 45
19371.72 49
19373.04 48
19374.35 55
19375.67 65
19376.99 52
19378.30 67
19379.62 60
19380.93 45
19382.25 57
19383.57 51
19384.88 58
19386.20 59
19387.52 54
19388.83 49
19390.15 56
19391.47 64
19392.78 66
19394.10 46
19395.42 51
19396.73 57
19398.05 55
19399.37 56
19400.68 59
19402.00 71
19403.32 47
19404.63 53
19405.95 44
19407.27 52
19408.58 62
19409.90 52
19411.22 47
19412.54 50
19413.85 53
19415.17 62
19416.49 57
19417.80 43
19419.12 60
19420.44 49
19421.76 56
19423.07 64
19424.39 55
19425.71 70
19427.03 66
19428.35 59
19429.66 79
19430.98 63
19432.30 74
19433.62 61
19434.93 53
19436.25 51
19437.57 65
19438.89 75
19440.21 43
19441.53 50
19442.84 43
19444.16 56
19445.48 50
19446.80 69
19448.12 41
19449.44 47
19450.75 55
19452.07 68
19453.39 51
19454.71 45
19456.03 58
19457.35 68
19458.67 56
19459.98 32
19461.30 62
19462.62 65
19463.94 65
19465.26 58
19466.58 50
19467.90 49
19469.22 53
19470.54 67
19471.86 76
19473.18 44
19474.49 48
19475.81 59
19477.13 54
19478.45 47
19479.77 49
19481.09 52
19482.41 44
19483.73 46
19485.05 53
19486.37 63
19487.69 47
19489.01 47
19490.33 50
19491.65 65
19492.97 63
19494.29 42
19495.61 54
19496.93 47
19498.25 57
19499.57 52
19500.89 63
19502.21 44
19503.53 61
19504.85 48
19506.17 58
19507.49 54
19508.81 50
19510.13 62
19511.45 64
19512.77 53
19514.09 56
19515.42 45
19516.74 81
19518.06 53
19519.38 50
19520.70 54
19522.02 48
19523.34 49
19524.66 54
19525.98 64
19527.30 53
19528.62 54
19529.95 45
19531.27 53
19532.59 44
19533.91 56
19535.23 48
19536.55 68
19537.87 65
19539.20 49
19540.52 55
19541.84 40
19543.16 46
19544.48 62
19545.80 49
19547.13 70
19548.45 50
19549.77 54
19551.09 65
19552.41 59
19553.74 54
19555.06 43
19556.38 58
19557.70 73
19559.02 51
19560.35 44
19561.67 55
19562.99 49
19564.31 50
19565.64 60
19566.96 48
19568.28 50
19569.60 63
19570.93 49
19572.25 42
19573.57 51
19574.89 77
19576.22 60
19577.54 52
19578.86 54
19580.18 66
19581.51 63
19582.83 51
19584.15 48
19585.48 43
19586.80 52
19588.12 65
19589.45 54
19590.77 54
19592.09 48
19593.42 74
19594.74 58
19596.06 49
19597.39 61
19598.71 45
19600.03 53
19601.36 54
19602.68 62
19604.00 61
19605.33 54
19606.65 57
19607.98 49
19609.30 53
19610.62 67
19611.95 68
19613.27 57
19614.60 54
19615.92 46
19617.24 63
19618.57 70
19619.89 56
19621.22 46
19622.54 54
19623.87 61
19625.19 52
19626.51 56
19627.84 57
19629.16 61
19630.49 63
19631.81 44
19633.14 62
19634.46 56
19635.79 55
19637.11 60
19638.44 55
19639.76 47
19641.09 70
19642.41 60
19643.74 54
19645.06 62
19646.39 46
19647.71 59
19649.04 66
19650.36 61
19651.69 65
19653.01 52
19654.34 49
19655.66 54
19656.99 59
19658.32 61
19659.64 60
19660.97 81
19662.29 58
19663.62 93
19664.94 67
19666.27 58
19667.60 64
19668.92 65
19670.25 55
19671.57 50
19672.90 69
19674.23 65
19675.55 57
19676.88 40
19678.20 54
19679.53 49
19680.86 55
19682.18 50
19683.51 63
19684.84 64
19686.16 65
19687.49 53
19688.82 63
19690.14 56
19691.47 50
19692.80 76
19694.12 61
19695.45 57
19696.78 68
19698.10 58
19699.43 45
19700.76 46
19702.08 36
19703.41 49
19704.74 44
19706.07 46
19707.39 51
19708.72 49
19710.05 47
19711.37 51
19712.70 60
19714.03 46
19715.36 47
19716.68 47
19718.01 49
19719.34 63
19720.67 56
19721.99 44
19723.32 66
19724.65 48
19725.98 52
19727.31 52
19728.63 54
19729.96 55
19731.29 65
19732.62 47
19733.95 51
19735.27 39
19736.60 63
19737.93 54
19739.26 57
19740.59 64
19741.92 57
19743.24 59
19744.57 46
19745.90 47
19747.23 47
19748.56 58
19749.89 58
19751.22 42
19752.54 38
19753.87 53
19755.20 62
19756.53 64
19757.86 52
19759.19 39
19760.52 52
19761.85 49
19763.18 64
19764.50 41
19765.83 47
19767.16 49
19768.49 52
19769.82 47
19771.15 47
19772.48 57
19773.81 49
19775.14 61
19776.47 53
19777.80 64
19779.13 43
19780.46 53
19781.79 50
19783.12 50
19784.45 65
19785.78 75
19787.11 61
19788.44 59
19789.77 42
19791.10 71
19792.43 55
19793.76 81
19795.09 67
19796.42 53
19797.75 70
19799.08 57
19800.41 53
19801.74 42
19803.07 55
19804.40 43
19805.73 52
19807.06 62
19808.39 73
19809.72 58
19811.05 54
19812.38 54
19813.71 60
19815.05 54
19816.38 45
19817.71 53
19819.04 47
19820.37 52
19821.70 57
19823.03 63
19824.36 63
19825.69 55
19827.03 50
19828.36 54
19829.69 75
19831.02 64
19832.35 64
19833.68 53
19835.01 62
19836.35 50
19837.68 55
19839.01 54
19840.34 42
19841.67 65
19843.00 73
19844.34 70
19845.67 59
19847.00 58
19848.33 58
19849.66 72
19851.00 56
19852.33 71
19853.66 39
19854.99 62
19856.32 43
19857.66 64
19858.99 54
19860.32 39
19861.65 45
19862.99 62
19864.32 67
19865.65 82
19866.98 73
19868.32 63
19869.65 60
19870.98 53
19872.31 63
19873.65 60
19874.98 53
19876.31 69
19877.65 53
19878.98 74
19880.31 63
19881.65 56
19882.98 46
19884.31 45
19885.64 51
19886.98 75
19888.31 69
19889.64 61
19890.98 53
19892.31 62
19893.64 68
19894.98 55
19896.31 52
19897.65 52
19898.98 61
19900.31 60
19901.65 63
19902.98 63
19904.31 50
19905.65 59
19906.98 55
19908.32 59
19909.65 49
19910.98 66
19912.32 49
19913.65 61
19914.99 63
19916.32 53
19917.66 62
19918.99 56
19920.32 49
19921.66 52
19922.99 59
19924.33 50
19925.66 64
19927.00 62
19928.33 61
19929.67 44
19931.00 56
19932.34 68
19933.67 55
19935.01 57
19936.34 55
19937.68 60
19939.01 55
19940.35 43
19941.68 53
19943.02 64
19944.35 47
19945.69 63
19947.02 55
19948.36 68
19949.69 59
19951.03 52
19952.36 42
19953.70 54
19955.03 48
19956.37 63
19957.71 58
19959.04 51
19960.38 110
19961.71 72
19963.05 54
19964.38 54
19965.72 64
19967.06 47
19968.39 62
19969.73 71
19971.06 47
19972.40 52
19973.74 52
19975.07 57
19976.41 64
19977.75 54
19979.08 54
19980.42 55
19981.75 79
19983.09 76
19984.43 60
19985.76 64
19987.10 44
19988.44 54
19989.77 46
19991.11 60
19992.45 63
19993.78 52
19995.12 54
19996.46 61
19997.80 62
19999.13 58
20000.47 67
20001.81 53
20003.14 46
20004.48 40
20005.82 60
20007.16 57
20008.49 51
20009.83 36
20011.17 50
20012.51 57
20013.84 63
20015.18 67
20016.52 60
20017.86 70
20019.19 44
20020.53 55
20021.87 58
20023.21 67
20024.55 55
20025.88 66
20027.22 54
20028.56 52
20029.90 48
20031.24 51
20032.57 60
20033.91 49
20035.25 50
20036.59 45
20037.93 61
20039.26 51
20040.60 64
20041.94 49
20043.28 62
20044.62 65
20045.96 62
20047.30 46
20048.63 46
20049.97 46
20051.31 44
20052.65 50
20053.99 49
20055.33 62
20056.67 64
20058.01 52
20059.35 52
20060.69 45
20062.02 51
20063.36 60
20064.70 66
20066.04 71
20067.38 43
20068.72 54
20070.06 49
20071.40 68
20072.74 45
20074.08 54
20075.42 78
20076.76 55
20078.10 58
20079.44 49
20080.78 43
20082.12 60
20083.46 69
20084.80 53
20086.14 60
20087.48 59
20088.82 61
20090.16 61
20091.50 55
20092.84 57
20094.18 58
20095.52 68
20096.86 66
20098.20 51
20099.54 60
20100.88 55
20102.22 51
20103.56 53
20104.90 55
20106.24 46
20107.58 55
20108.92 63
20110.26 47
20111.60 48
20112.95 43
20114.29 61
20115.63 54
20116.97 78
20118.31 74
20119.65 55
20120.99 69
20122.33 61
20123.67 63
20125.02 78
20126.36 69
20127.70 61
20129.04 57
20130.38 51
20131.72 47
20133.06 64
20134.41 57
20135.75 47
