# Supplementary material for: MALDI-TOF MS typing enables the classification of brewing yeasts of the genus Saccharomyces to major beer styles
Source: PLoS One. 2017 Aug 9;12(8):e0181694. doi: 10.1371/journal.pone.0181694 (PMC5549903; doi:10.1371/journal.pone.0181694)
Supplement: S5 File — The directory includes 90 raw files and was zipped to “.zip”; the folder has three strains with 30 spectra per strain; S1 Text explains the raw files with an example and Table 1 represents the yeast strains used within the experiment. (ZIP) [file pone.0181694.s008.zip › 13-15/30273-3D2-Dias-Dias-Dias-YPG-18h-E-E_2015-08-14__0_D1_1.dat]

1999.93 2170
2000.35 2023
2000.77 2036
2001.19 1991
2001.61 2138
2002.03 2039
2002.46 2076
2002.88 2113
2003.30 2044
2003.72 1950
2004.14 2127
2004.57 2072
2004.99 1866
2005.41 2022
2005.83 2077
2006.25 2258
2006.68 2318
2007.10 2017
2007.52 1967
2007.94 2164
2008.37 2186
2008.79 2150
2009.21 2153
2009.63 2214
2010.06 2186
2010.48 2206
2010.90 2244
2011.32 2185
2011.75 2248
2012.17 2239
2012.59 2074
2013.02 2120
2013.44 2105
2013.86 2156
2014.29 2012
2014.71 1877
2015.13 1910
2015.55 2017
2015.98 1925
2016.40 2007
2016.82 1936
2017.25 2005
2017.67 1943
2018.10 1923
2018.52 2143
2018.94 2080
2019.37 2026
2019.79 2314
2020.21 2197
2020.64 2043
2021.06 2095
2021.48 2015
2021.91 2057
2022.33 2019
2022.76 2097
2023.18 2141
2023.60 2193
2024.03 1888
2024.45 1738
2024.88 1950
2025.30 1904
2025.73 1967
2026.15 2005
2026.57 1945
2027.00 2052
2027.42 1938
2027.85 2018
2028.27 1981
2028.70 1946
2029.12 1976
2029.55 1945
2029.97 1971
2030.40 1905
2030.82 1863
2031.24 2009
2031.67 1937
2032.09 1825
2032.52 1853
2032.94 1914
2033.37 1836
2033.79 1630
2034.22 1708
2034.65 1925
2035.07 2035
2035.50 2049
2035.92 1930
2036.35 1952
2036.77 1859
2037.20 1801
2037.62 1900
2038.05 1963
2038.47 1852
2038.90 1864
2039.33 2104
2039.75 1843
2040.18 2103
2040.60 2002
2041.03 2011
2041.45 2052
2041.88 2050
2042.31 2079
2042.73 2127
2043.16 2093
2043.58 1845
2044.01 1972
2044.44 1984
2044.86 2196
2045.29 2089
2045.72 2092
2046.14 2072
2046.57 2033
2047.00 2158
2047.42 2104
2047.85 1965
2048.28 2008
2048.70 2037
2049.13 1979
2049.56 1914
2049.98 1911
2050.41 1994
2050.84 2075
2051.26 1983
2051.69 1894
2052.12 1958
2052.54 1876
2052.97 1894
2053.40 1955
2053.83 1831
2054.25 1925
2054.68 1907
2055.11 1899
2055.53 2008
2055.96 1963
2056.39 1953
2056.82 1968
2057.24 1914
2057.67 1710
2058.10 1742
2058.53 1789
2058.96 1633
2059.38 1712
2059.81 1815
2060.24 1826
2060.67 1937
2061.10 1916
2061.52 1973
2061.95 1976
2062.38 1955
2062.81 1811
2063.24 1885
2063.66 2026
2064.09 1995
2064.52 1988
2064.95 2169
2065.38 1949
2065.81 2205
2066.23 2092
2066.66 2055
2067.09 2158
2067.52 2138
2067.95 2122
2068.38 1979
2068.81 2000
2069.23 2133
2069.66 2219
2070.09 2121
2070.52 2008
2070.95 1845
2071.38 1874
2071.81 1918
2072.24 1871
2072.67 1884
2073.10 1760
2073.53 1940
2073.95 1757
2074.38 1682
2074.81 1733
2075.24 1894
2075.67 1872
2076.10 1857
2076.53 1937
2076.96 2091
2077.39 1836
2077.82 1832
2078.25 1988
2078.68 2114
2079.11 2090
2079.54 1972
2079.97 1960
2080.40 1937
2080.83 2084
2081.26 2073
2081.69 2093
2082.12 1962
2082.55 2120
2082.98 2144
2083.41 2111
2083.84 2063
2084.27 1907
2084.70 1956
2085.13 1999
2085.56 2114
2085.99 1986
2086.42 1839
2086.85 2040
2087.29 2033
2087.72 1954
2088.15 2020
2088.58 1941
2089.01 1818
2089.44 2000
2089.87 2037
2090.30 1884
2090.73 1999
2091.16 2002
2091.59 1990
2092.03 1900
2092.46 2018
2092.89 2179
2093.32 2216
2093.75 2153
2094.18 2245
2094.61 2457
2095.05 2429
2095.48 2322
2095.91 2414
2096.34 2420
2096.77 2321
2097.20 2193
2097.63 2158
2098.07 2102
2098.50 1953
2098.93 2068
2099.36 2016
2099.79 1896
2100.23 1940
2100.66 2088
2101.09 1962
2101.52 1946
2101.95 1900
2102.39 1795
2102.82 1817
2103.25 1828
2103.68 1800
2104.12 1768
2104.55 1858
2104.98 1978
2105.41 1825
2105.85 1860
2106.28 1965
2106.71 1907
2107.14 1927
2107.58 1987
2108.01 2205
2108.44 2065
2108.88 2086
2109.31 1985
2109.74 2233
2110.18 2127
2110.61 2000
2111.04 2161
2111.47 1982
2111.91 2077
2112.34 2203
2112.77 2120
2113.21 2099
2113.64 2144
2114.07 2021
2114.51 2092
2114.94 1898
2115.37 1778
2115.81 1829
2116.24 1911
2116.68 1816
2117.11 1711
2117.54 1853
2117.98 1845
2118.41 1787
2118.85 1746
2119.28 1760
2119.71 1887
2120.15 1862
2120.58 1851
2121.02 1737
2121.45 1628
2121.88 1804
2122.32 1872
2122.75 1988
2123.19 1953
2123.62 1848
2124.06 1957
2124.49 1827
2124.92 1828
2125.36 1875
2125.79 1891
2126.23 1992
2126.66 2101
2127.10 2013
2127.53 1899
2127.97 1929
2128.40 1931
2128.84 1930
2129.27 1932
2129.71 1922
2130.14 1937
2130.58 1897
2131.01 1948
2131.45 1828
2131.88 1970
2132.32 2070
2132.75 1991
2133.19 1948
2133.63 2091
2134.06 1993
2134.50 1941
2134.93 1844
2135.37 2136
2135.80 2037
2136.24 2083
2136.67 1958
2137.11 2054
2137.55 2152
2137.98 2170
2138.42 2110
2138.85 2129
2139.29 2102
2139.73 2028
2140.16 2002
2140.60 2084
2141.03 1983
2141.47 1990
2141.91 2015
2142.34 2012
2142.78 1895
2143.22 1878
2143.65 1902
2144.09 1861
2144.53 1988
2144.96 1883
2145.40 1750
2145.84 1876
2146.27 1778
2146.71 1800
2147.15 1941
2147.58 2067
2148.02 1938
2148.46 2027
2148.89 2139
2149.33 2208
2149.77 2302
2150.21 2174
2150.64 2239
2151.08 2320
2151.52 2409
2151.95 2563
2152.39 2626
2152.83 2588
2153.27 2392
2153.70 2344
2154.14 2324
2154.58 2453
2155.02 2300
2155.45 2135
2155.89 2209
2156.33 2175
2156.77 2076
2157.21 2005
2157.64 1856
2158.08 1769
2158.52 1889
2158.96 2029
2159.40 2044
2159.83 1757
2160.27 1735
2160.71 1930
2161.15 1794
2161.59 2041
2162.02 2025
2162.46 2069
2162.90 2027
2163.34 2050
2163.78 1973
2164.22 1939
2164.66 1966
2165.09 2015
2165.53 1996
2165.97 1975
2166.41 2069
2166.85 2014
2167.29 1984
2167.73 1902
2168.17 1875
2168.60 1972
2169.04 2144
2169.48 2040
2169.92 1999
2170.36 2008
2170.80 2192
2171.24 2089
2171.68 2118
2172.12 1995
2172.56 2165
2173.00 2098
2173.44 2077
2173.88 2286
2174.32 2235
2174.76 2360
2175.20 2102
2175.64 2064
2176.07 1979
2176.51 2219
2176.95 2249
2177.39 2347
2177.83 2031
2178.27 2250
2178.71 2276
2179.15 2227
2179.59 2226
2180.03 2231
2180.47 2236
2180.92 2373
2181.36 2396
2181.80 2530
2182.24 2186
2182.68 2206
2183.12 2140
2183.56 2057
2184.00 2171
2184.44 2124
2184.88 2404
2185.32 1987
2185.76 1988
2186.20 2156
2186.64 2115
2187.08 2151
2187.52 2017
2187.97 2006
2188.41 2049
2188.85 2048
2189.29 2059
2189.73 2090
2190.17 2085
2190.61 2146
2191.05 2209
2191.49 2496
2191.94 2243
2192.38 2054
2192.82 2169
2193.26 2137
2193.70 2181
2194.14 2185
2194.58 2065
2195.03 2157
2195.47 2094
2195.91 2165
2196.35 2126
2196.79 2330
2197.24 2240
2197.68 2133
2198.12 2137
2198.56 2300
2199.00 2394
2199.45 2412
2199.89 2327
2200.33 2182
2200.77 2211
2201.21 2169
2201.66 2187
2202.10 2363
2202.54 2242
2202.98 2342
2203.43 2216
2203.87 2140
2204.31 2034
2204.75 1916
2205.20 2089
2205.64 2020
2206.08 2218
2206.53 2186
2206.97 2044
2207.41 2163
2207.85 2095
2208.30 2188
2208.74 2205
2209.18 2403
2209.63 2466
2210.07 2522
2210.51 2474
2210.96 2575
2211.40 2408
2211.84 2457
2212.29 2407
2212.73 2311
2213.17 2267
2213.62 2265
2214.06 2430
2214.50 2157
2214.95 2142
2215.39 2065
2215.84 2192
2216.28 2212
2216.72 2252
2217.17 2180
2217.61 1975
2218.05 2058
2218.50 2202
2218.94 2225
2219.39 2022
2219.83 2129
2220.28 2192
2220.72 2011
2221.16 2100
2221.61 2027
2222.05 2194
2222.50 2385
2222.94 2526
2223.39 2697
2223.83 2907
2224.28 3045
2224.72 3226
2225.16 3458
2225.61 3800
2226.05 4279
2226.50 4484
2226.94 4299
2227.39 4119
2227.83 4377
2228.28 4150
2228.72 3857
2229.17 3821
2229.61 3408
2230.06 2954
2230.50 2849
2230.95 2833
2231.40 2855
2231.84 2600
2232.29 2491
2232.73 2474
2233.18 2553
2233.62 2603
2234.07 2514
2234.51 2673
2234.96 2561
2235.41 2583
2235.85 2576
2236.30 2492
2236.74 2565
2237.19 2483
2237.63 2536
2238.08 2487
2238.53 2405
2238.97 2423
2239.42 2431
2239.86 2460
2240.31 2674
2240.76 2594
2241.20 2698
2241.65 2593
2242.10 2602
2242.54 2606
2242.99 2557
2243.44 2638
2243.88 2576
2244.33 2402
2244.78 2438
2245.22 2500
2245.67 2406
2246.12 2273
2246.56 2228
2247.01 2184
2247.46 2160
2247.90 2279
2248.35 2150
2248.80 2176
2249.24 1960
2249.69 2140
2250.14 2225
2250.59 2165
2251.03 2181
2251.48 2184
2251.93 2062
2252.38 2088
2252.82 2148
2253.27 2120
2253.72 2293
2254.17 2138
2254.61 2146
2255.06 2205
2255.51 2240
2255.96 2085
2256.40 1982
2256.85 2146
2257.30 2200
2257.75 2234
2258.20 1961
2258.64 2005
2259.09 2162
2259.54 2010
2259.99 2077
2260.44 2171
2260.88 1951
2261.33 2175
2261.78 2258
2262.23 2377
2262.68 2612
2263.13 2352
2263.58 2496
2264.02 2635
2264.47 2676
2264.92 2843
2265.37 2760
2265.82 2712
2266.27 2710
2266.72 2896
2267.17 2605
2267.61 2674
2268.06 2616
2268.51 2562
2268.96 2507
2269.41 2746
2269.86 2579
2270.31 2599
2270.76 2493
2271.21 2546
2271.66 2978
2272.11 2759
2272.56 2598
2273.00 2700
2273.45 2861
2273.90 2866
2274.35 2692
2274.80 2654
2275.25 2742
2275.70 2601
2276.15 2436
2276.60 2412
2277.05 2400
2277.50 2431
2277.95 2339
2278.40 2272
2278.85 2198
2279.30 2292
2279.75 2228
2280.20 2252
2280.65 2414
2281.10 2312
2281.55 2248
2282.00 2271
2282.45 2391
2282.90 2344
2283.35 2484
2283.81 2461
2284.26 2317
2284.71 2412
2285.16 2352
2285.61 2369
2286.06 2359
2286.51 2415
2286.96 2265
2287.41 2238
2287.86 2400
2288.31 2417
2288.76 2480
2289.22 2865
2289.67 2884
2290.12 3041
2290.57 3353
2291.02 3338
2291.47 3800
2291.92 3963
2292.37 4263
2292.83 4365
2293.28 4496
2293.73 4596
2294.18 4532
2294.63 4613
2295.08 4377
2295.53 4108
2295.99 4017
2296.44 4067
2296.89 3776
2297.34 3566
2297.79 3269
2298.25 3206
2298.70 3076
2299.15 2866
2299.60 2707
2300.05 2760
2300.51 2694
2300.96 2382
2301.41 2396
2301.86 2543
2302.32 2415
2302.77 2422
2303.22 2335
2303.67 2275
2304.13 2288
2304.58 2314
2305.03 2408
2305.48 2492
2305.94 2140
2306.39 2107
2306.84 2154
2307.29 2202
2307.75 2443
2308.20 2539
2308.65 2384
2309.11 2607
2309.56 2678
2310.01 2596
2310.47 2871
2310.92 2931
2311.37 2850
2311.83 2788
2312.28 2910
2312.73 2861
2313.19 2917
2313.64 2667
2314.09 2715
2314.55 2761
2315.00 2532
2315.45 2487
2315.91 2484
2316.36 2510
2316.81 2548
2317.27 2355
2317.72 2259
2318.18 2316
2318.63 2381
2319.08 2352
2319.54 2316
2319.99 2259
2320.45 2411
2320.90 2459
2321.35 2702
2321.81 2601
2322.26 2282
2322.72 2317
2323.17 2462
2323.63 2182
2324.08 2416
2324.54 2482
2324.99 2550
2325.44 2528
2325.90 2544
2326.35 2423
2326.81 2454
2327.26 2497
2327.72 2375
2328.17 2343
2328.63 2347
2329.08 2457
2329.54 2490
2329.99 2473
2330.45 2576
2330.90 2639
2331.36 2514
2331.81 2641
2332.27 2680
2332.72 2689
2333.18 2758
2333.64 2585
2334.09 2725
2334.55 2605
2335.00 2770
2335.46 2719
2335.91 2588
2336.37 2445
2336.82 2416
2337.28 2563
2337.74 2407
2338.19 2394
2338.65 2631
2339.10 2613
2339.56 2818
2340.02 2869
2340.47 2882
2340.93 3207
2341.38 3281
2341.84 3345
2342.30 3460
2342.75 3392
2343.21 3481
2343.67 3380
2344.12 3235
2344.58 3353
2345.04 3263
2345.49 3212
2345.95 3260
2346.41 3308
2346.86 3237
2347.32 3186
2347.78 3342
2348.23 3253
2348.69 3215
2349.15 3147
2349.60 3197
2350.06 3338
2350.52 3117
2350.97 2779
2351.43 2787
2351.89 2673
2352.35 2759
2352.80 2750
2353.26 2517
2353.72 2494
2354.18 2611
2354.63 2488
2355.09 2749
2355.55 2510
2356.01 2340
2356.46 2572
2356.92 2432
2357.38 2308
2357.84 2238
2358.29 2301
2358.75 2297
2359.21 2379
2359.67 2343
2360.13 2357
2360.58 2447
2361.04 2380
2361.50 2510
2361.96 2691
2362.42 2598
2362.88 2703
2363.33 2697
2363.79 2747
2364.25 2643
2364.71 2614
2365.17 2511
2365.63 2663
2366.08 2578
2366.54 2603
2367.00 2681
2367.46 2539
2367.92 2438
2368.38 2590
2368.84 2673
2369.30 2798
2369.75 2610
2370.21 2623
2370.67 2716
2371.13 2516
2371.59 2490
2372.05 2629
2372.51 2536
2372.97 2458
2373.43 2232
2373.89 2324
2374.35 2297
2374.81 2257
2375.27 2270
2375.72 2328
2376.18 2332
2376.64 2263
2377.10 2320
2377.56 2339
2378.02 2482
2378.48 2369
2378.94 2394
2379.40 2584
2379.86 2499
2380.32 2581
2380.78 2452
2381.24 2458
2381.70 2459
2382.16 2418
2382.62 2450
2383.08 2310
2383.54 2318
2384.00 2226
2384.46 2304
2384.92 2286
2385.39 2126
2385.85 2276
2386.31 2298
2386.77 2328
2387.23 2365
2387.69 2277
2388.15 2361
2388.61 2206
2389.07 2302
2389.53 2328
2389.99 2286
2390.45 2315
2390.91 2429
2391.38 2619
2391.84 2568
2392.30 2569
2392.76 2494
2393.22 2389
2393.68 2382
2394.14 2497
2394.60 2375
2395.06 2164
2395.53 2235
2395.99 2349
2396.45 2249
2396.91 2178
2397.37 2274
2397.83 2263
2398.30 2133
2398.76 2384
2399.22 2408
2399.68 2282
2400.14 2316
2400.61 2402
2401.07 2307
2401.53 2299
2401.99 2472
2402.45 2304
2402.92 2173
2403.38 2200
2403.84 2280
2404.30 2243
2404.76 2209
2405.23 2243
2405.69 2338
2406.15 2372
2406.61 2468
2407.08 2385
2407.54 2395
2408.00 2593
2408.46 2425
2408.93 2338
2409.39 2426
2409.85 2397
2410.32 2377
2410.78 2352
2411.24 2343
2411.70 2233
2412.17 2236
2412.63 2278
2413.09 2236
2413.56 2156
2414.02 2142
2414.48 2278
2414.95 2354
2415.41 2245
2415.87 2303
2416.34 2496
2416.80 2589
2417.26 2656
2417.73 2610
2418.19 2616
2418.65 2777
2419.12 2916
2419.58 3097
2420.05 3201
2420.51 3203
2420.97 3200
2421.44 2968
2421.90 3161
2422.37 3023
2422.83 3006
2423.29 2827
2423.76 2918
2424.22 2805
2424.69 2738
2425.15 2619
2425.62 2764
2426.08 2800
2426.54 2784
2427.01 2826
2427.47 3072
2427.94 3168
2428.40 3376
2428.87 3243
2429.33 3524
2429.80 3337
2430.26 3336
2430.73 3293
2431.19 3181
2431.66 3147
2432.12 2903
2432.59 2886
2433.05 2687
2433.52 2770
2433.98 2760
2434.45 2658
2434.91 2572
2435.38 2489
2435.84 2465
2436.31 2636
2436.77 2523
2437.24 2690
2437.70 2544
2438.17 2675
2438.63 2724
2439.10 2859
2439.57 2872
2440.03 3082
2440.50 3288
2440.96 3265
2441.43 3443
2441.89 3465
2442.36 3493
2442.83 3716
2443.29 3849
2443.76 3632
2444.22 3625
2444.69 3481
2445.16 3520
2445.62 3303
2446.09 2998
2446.56 2860
2447.02 2859
2447.49 2838
2447.96 2577
2448.42 2673
2448.89 2623
2449.35 2371
2449.82 2387
2450.29 2414
2450.75 2312
2451.22 2338
2451.69 2316
2452.16 2302
2452.62 2331
2453.09 2419
2453.56 2482
2454.02 2505
2454.49 2499
2454.96 2367
2455.42 2408
2455.89 2538
2456.36 2533
2456.83 2395
2457.29 2308
2457.76 2411
2458.23 2472
2458.70 2398
2459.16 2426
2459.63 2333
2460.10 2455
2460.57 2466
2461.03 2322
2461.50 2431
2461.97 2303
2462.44 2344
2462.91 2368
2463.37 2322
2463.84 2319
2464.31 2322
2464.78 2252
2465.25 2298
2465.71 2425
2466.18 2467
2466.65 2432
2467.12 2482
2467.59 2572
2468.06 2521
2468.52 2568
2468.99 2536
2469.46 2693
2469.93 2654
2470.40 2638
2470.87 2640
2471.34 2585
2471.80 2652
2472.27 2589
2472.74 2500
2473.21 2460
2473.68 2457
2474.15 2533
2474.62 2519
2475.09 2527
2475.56 2482
2476.02 2623
2476.49 2437
2476.96 2279
2477.43 2225
2477.90 2321
2478.37 2307
2478.84 2305
2479.31 2324
2479.78 2420
2480.25 2544
2480.72 2490
2481.19 2683
2481.66 2805
2482.13 2846
2482.60 2868
2483.07 2666
2483.54 2781
2484.01 2775
2484.48 2764
2484.95 2497
2485.42 2288
2485.89 2349
2486.36 2614
2486.83 2452
2487.30 2378
2487.77 2459
2488.24 2411
2488.71 2461
2489.18 2403
2489.65 2204
2490.12 2367
2490.59 2269
2491.06 2305
2491.53 2278
2492.00 2394
2492.47 2403
2492.94 2441
2493.41 2428
2493.88 2457
2494.36 2395
2494.83 2441
2495.30 2420
2495.77 2318
2496.24 2462
2496.71 2541
2497.18 2463
2497.65 2581
2498.12 2936
2498.60 2690
2499.07 2582
2499.54 2531
2500.01 2490
2500.48 2576
2500.95 2563
2501.42 2408
2501.90 2581
2502.37 2278
2502.84 2338
2503.31 2305
2503.78 2273
2504.25 2230
2504.73 2229
2505.20 2299
2505.67 2288
2506.14 2421
2506.61 2235
2507.09 2436
2507.56 2491
2508.03 2439
2508.50 2345
2508.97 2562
2509.45 2584
2509.92 2542
2510.39 2784
2510.86 2750
2511.34 2754
2511.81 2955
2512.28 2924
2512.75 3078
2513.23 3122
2513.70 2923
2514.17 2896
2514.65 2744
2515.12 2811
2515.59 2729
2516.06 2867
2516.54 2769
2517.01 2739
2517.48 2749
2517.96 2559
2518.43 2572
2518.90 2605
2519.38 2499
2519.85 2500
2520.32 2491
2520.80 2427
2521.27 2603
2521.74 2694
2522.22 2631
2522.69 2580
2523.16 2432
2523.64 2418
2524.11 2377
2524.58 2388
2525.06 2261
2525.53 2351
2526.01 2555
2526.48 2447
2526.95 2399
2527.43 2495
2527.90 2508
2528.38 2502
2528.85 2308
2529.32 2262
2529.80 2492
2530.27 2294
2530.75 2470
2531.22 2275
2531.70 2446
2532.17 2461
2532.64 2384
2533.12 2319
2533.59 2473
2534.07 2420
2534.54 2441
2535.02 2740
2535.49 2790
2535.97 2649
2536.44 2712
2536.92 2555
2537.39 2703
2537.87 2747
2538.34 2705
2538.82 2774
2539.29 2717
2539.77 2549
2540.24 2778
2540.72 2723
2541.19 2634
2541.67 2596
2542.14 2568
2542.62 2587
2543.09 2664
2543.57 2539
2544.04 2367
2544.52 2257
2545.00 2494
2545.47 2506
2545.95 2684
2546.42 2707
2546.90 2745
2547.37 2712
2547.85 2883
2548.33 3002
2548.80 3192
2549.28 3182
2549.75 3383
2550.23 3251
2550.71 3293
2551.18 3279
2551.66 3127
2552.14 3080
2552.61 3179
2553.09 3109
2553.57 3160
2554.04 3463
2554.52 3383
2554.99 3230
2555.47 3308
2555.95 3707
2556.42 3727
2556.90 3878
2557.38 3992
2557.86 3694
2558.33 3583
2558.81 3785
2559.29 3862
2559.76 3739
2560.24 3701
2560.72 3523
2561.19 3432
2561.67 3241
2562.15 2968
2562.63 3025
2563.10 2936
2563.58 2909
2564.06 2933
2564.54 3033
2565.01 2947
2565.49 2757
2565.97 2786
2566.45 2798
2566.92 2880
2567.40 2742
2567.88 2612
2568.36 2688
2568.83 2445
2569.31 2565
2569.79 2524
2570.27 2403
2570.75 2270
2571.22 2303
2571.70 2377
2572.18 2436
2572.66 2650
2573.14 2574
2573.62 2434
2574.09 2450
2574.57 2464
2575.05 2520
2575.53 2490
2576.01 2521
2576.49 2395
2576.97 2309
2577.44 2269
2577.92 2276
2578.40 2485
2578.88 2438
2579.36 2565
2579.84 2367
2580.32 2304
2580.80 2295
2581.27 2315
2581.75 2327
2582.23 2323
2582.71 2306
2583.19 2478
2583.67 2373
2584.15 2290
2584.63 2338
2585.11 2388
2585.59 2282
2586.07 2405
2586.55 2327
2587.03 2472
2587.51 2533
2587.99 2385
2588.47 2328
2588.94 2400
2589.42 2572
2589.90 2527
2590.38 2398
2590.86 2428
2591.34 2599
2591.82 2585
2592.30 2513
2592.78 2674
2593.26 2568
2593.74 2597
2594.22 2845
2594.71 2706
2595.19 2885
2595.67 2713
2596.15 2683
2596.63 2868
2597.11 3138
2597.59 2896
2598.07 2861
2598.55 2909
2599.03 2856
2599.51 2831
2599.99 2786
2600.47 2917
2600.95 3001
2601.43 2687
2601.91 2858
2602.40 2898
2602.88 2774
2603.36 2599
2603.84 2530
2604.32 2558
2604.80 2391
2605.28 2550
2605.76 2515
2606.24 2294
2606.73 2440
2607.21 2468
2607.69 2341
2608.17 2439
2608.65 2519
2609.13 2528
2609.62 2521
2610.10 2488
2610.58 2707
2611.06 2608
2611.54 2925
2612.02 2809
2612.51 2871
2612.99 3084
2613.47 2909
2613.95 2889
2614.43 2804
2614.92 2839
2615.40 2866
2615.88 2630
2616.36 2694
2616.85 2566
2617.33 2562
2617.81 2595
2618.29 2474
2618.78 2490
2619.26 2658
2619.74 2464
2620.22 2255
2620.71 2378
2621.19 2524
2621.67 2328
2622.15 2414
2622.64 2387
2623.12 2420
2623.60 2259
2624.09 2235
2624.57 2258
2625.05 2386
2625.53 2446
2626.02 2425
2626.50 2287
2626.98 2458
2627.47 2530
2627.95 2329
2628.43 2450
2628.92 2428
2629.40 2482
2629.88 2417
2630.37 2462
2630.85 2473
2631.34 2439
2631.82 2557
2632.30 2378
2632.79 2402
2633.27 2514
2633.75 2545
2634.24 2505
2634.72 2519
2635.21 2722
2635.69 2548
2636.17 2600
2636.66 2558
2637.14 2704
2637.63 2758
2638.11 2369
2638.60 2436
2639.08 2596
2639.56 2751
2640.05 2650
2640.53 2710
2641.02 2772
2641.50 2640
2641.99 2593
2642.47 2825
2642.96 2714
2643.44 2711
2643.93 2762
2644.41 2611
2644.90 2438
2645.38 2652
2645.87 2681
2646.35 2467
2646.84 2376
2647.32 2525
2647.81 2532
2648.29 2523
2648.78 2421
2649.26 2475
2649.75 2421
2650.23 2367
2650.72 2495
2651.20 2428
2651.69 2460
2652.17 2466
2652.66 2440
2653.15 2474
2653.63 2425
2654.12 2436
2654.60 2450
2655.09 2345
2655.57 2422
2656.06 2465
2656.55 2517
2657.03 2432
2657.52 2457
2658.00 2565
2658.49 2409
2658.98 2310
2659.46 2416
2659.95 2500
2660.44 2467
2660.92 2375
2661.41 2329
2661.90 2286
2662.38 2335
2662.87 2461
2663.35 2401
2663.84 2259
2664.33 2405
2664.81 2373
2665.30 2288
2665.79 2561
2666.28 2527
2666.76 2441
2667.25 2516
2667.74 2424
2668.22 2460
2668.71 2439
2669.20 2399
2669.68 2470
2670.17 2446
2670.66 2467
2671.15 2523
2671.63 2580
2672.12 2607
2672.61 2584
2673.10 2598
2673.58 2795
2674.07 2867
2674.56 3033
2675.05 3338
2675.53 3396
2676.02 3489
2676.51 3634
2677.00 3583
2677.49 3496
2677.97 3771
2678.46 3649
2678.95 3664
2679.44 3673
2679.93 3620
2680.41 3559
2680.90 3646
2681.39 3600
2681.88 3663
2682.37 3740
2682.85 3676
2683.34 3804
2683.83 4044
2684.32 3901
2684.81 3904
2685.30 4079
2685.79 4151
2686.27 4169
2686.76 4166
2687.25 3798
2687.74 3828
2688.23 3817
2688.72 3664
2689.21 3456
2689.70 3286
2690.19 3087
2690.67 2899
2691.16 2764
2691.65 2798
2692.14 2451
2692.63 2518
2693.12 2432
2693.61 2426
2694.10 2463
2694.59 2492
2695.08 2447
2695.57 2511
2696.06 2489
2696.55 2397
2697.04 2575
2697.53 2529
2698.02 2563
2698.51 2518
2699.00 2494
2699.49 2443
2699.98 2527
2700.47 2676
2700.96 2731
2701.45 2720
2701.94 2933
2702.43 2866
2702.92 2902
2703.41 3029
2703.90 3265
2704.39 3268
2704.88 3147
2705.37 3084
2705.86 2904
2706.35 2976
2706.84 2915
2707.33 3023
2707.82 3048
2708.31 2930
2708.80 3054
2709.29 2882
2709.78 2681
2710.27 2640
2710.77 2754
2711.26 2701
2711.75 2691
2712.24 2639
2712.73 2470
2713.22 2588
2713.71 2775
2714.20 2794
2714.69 2562
2715.19 2493
2715.68 2485
2716.17 2671
2716.66 2680
2717.15 2518
2717.64 2735
2718.13 2824
2718.63 2622
2719.12 2601
2719.61 2252
2720.10 2437
2720.59 2508
2721.08 2825
2721.58 2872
2722.07 2786
2722.56 2814
2723.05 2935
2723.54 3001
2724.04 2971
2724.53 2900
2725.02 2987
2725.51 2915
2726.01 2952
2726.50 3002
2726.99 2893
2727.48 2925
2727.98 2906
2728.47 2814
2728.96 2837
2729.45 2617
2729.95 2628
2730.44 2670
2730.93 2560
2731.42 2624
2731.92 2734
2732.41 2610
2732.90 2613
2733.40 2595
2733.89 2774
2734.38 2848
2734.87 2695
2735.37 2675
2735.86 2656
2736.35 2685
2736.85 2628
2737.34 2712
2737.83 2803
2738.33 2864
2738.82 2772
2739.31 2751
2739.81 2711
2740.30 2791
2740.79 2821
2741.29 2682
2741.78 2793
2742.28 2811
2742.77 2684
2743.26 2576
2743.76 2619
2744.25 2598
2744.75 2742
2745.24 2551
2745.73 2474
2746.23 2479
2746.72 2488
2747.22 2449
2747.71 2473
2748.20 2682
2748.70 2643
2749.19 2352
2749.69 2470
2750.18 2473
2750.68 2635
2751.17 2644
2751.67 2451
2752.16 2513
2752.66 2844
2753.15 2662
2753.64 2901
2754.14 2836
2754.63 3005
2755.13 3103
2755.62 2973
2756.12 3176
2756.61 3254
2757.11 3263
2757.60 3014
2758.10 2987
2758.59 2935
2759.09 2936
2759.59 2760
2760.08 2874
2760.58 3087
2761.07 2908
2761.57 2791
2762.06 2806
2762.56 2676
2763.05 2658
2763.55 2655
2764.05 2644
2764.54 2831
2765.04 2807
2765.53 2632
2766.03 2620
2766.52 2615
2767.02 2413
2767.52 2638
2768.01 2723
2768.51 2472
2769.00 2604
2769.50 2567
2770.00 2773
2770.49 2820
2770.99 2847
2771.49 2818
2771.98 2722
2772.48 2568
2772.98 2745
2773.47 2893
2773.97 3029
2774.47 3075
2774.96 2965
2775.46 2925
2775.96 3133
2776.45 3404
2776.95 3456
2777.45 3473
2777.94 3486
2778.44 3717
2778.94 3671
2779.43 3537
2779.93 3388
2780.43 3686
2780.93 3588
2781.42 3423
2781.92 3355
2782.42 3368
2782.92 3024
2783.41 3073
2783.91 3136
2784.41 2956
2784.91 2959
2785.40 3111
2785.90 2827
2786.40 2917
2786.90 3026
2787.39 2771
2787.89 2863
2788.39 2817
2788.89 2697
2789.39 2814
2789.88 2940
2790.38 2818
2790.88 2794
2791.38 2661
2791.88 2607
2792.37 2629
2792.87 2679
2793.37 2809
2793.87 2495
2794.37 2513
2794.87 2860
2795.37 2869
2795.86 3029
2796.36 2972
2796.86 3352
2797.36 3424
2797.86 3619
2798.36 3647
2798.86 3690
2799.35 4033
2799.85 4226
2800.35 4272
2800.85 4153
2801.35 4018
2801.85 3940
2802.35 3599
2802.85 3554
2803.35 3497
2803.85 3233
2804.35 3225
2804.85 3205
2805.34 3151
2805.84 3173
2806.34 3104
2806.84 3191
2807.34 3353
2807.84 3658
2808.34 3817
2808.84 4055
2809.34 4156
2809.84 4520
2810.34 4727
2810.84 4670
2811.34 4923
2811.84 4960
2812.34 5044
2812.84 4816
2813.34 4560
2813.84 4390
2814.34 3980
2814.84 3707
2815.34 3710
2815.84 3475
2816.34 3366
2816.84 3281
2817.34 3291
2817.84 3138
2818.35 3197
2818.85 3061
2819.35 3087
2819.85 3038
2820.35 3120
2820.85 3180
2821.35 3166
2821.85 3239
2822.35 3233
2822.85 2996
2823.35 3138
2823.85 3141
2824.36 3185
2824.86 3135
2825.36 3094
2825.86 3128
2826.36 3234
2826.86 3160
2827.36 2918
2827.86 2982
2828.37 3166
2828.87 3161
2829.37 3195
2829.87 3245
2830.37 2970
2830.87 2929
2831.38 2934
2831.88 2998
2832.38 2903
2832.88 2763
2833.38 2969
2833.88 3049
2834.39 2998
2834.89 2904
2835.39 3059
2835.89 3061
2836.40 3101
2836.90 2864
2837.40 2958
2837.90 2901
2838.40 3071
2838.91 2992
2839.41 2818
2839.91 2891
2840.41 2970
2840.92 2753
2841.42 2700
2841.92 2603
2842.42 2603
2842.93 2652
2843.43 2697
2843.93 2743
2844.44 2745
2844.94 2634
2845.44 2733
2845.94 2773
2846.45 2848
2846.95 2895
2847.45 3010
2847.96 2924
2848.46 2932
2848.96 3009
2849.47 3025
2849.97 2962
2850.47 2969
2850.98 3018
2851.48 3073
2851.98 3070
2852.49 2892
2852.99 2900
2853.50 2899
2854.00 2778
2854.50 2845
2855.01 2696
2855.51 2595
2856.01 2759
2856.52 2667
2857.02 2682
2857.53 2722
2858.03 2791
2858.53 2772
2859.04 2711
2859.54 2644
2860.05 2851
2860.55 2786
2861.06 2980
2861.56 2876
2862.06 2732
2862.57 2700
2863.07 2717
2863.58 2971
2864.08 2945
2864.59 2901
2865.09 2845
2865.60 2634
2866.10 2610
2866.61 2649
2867.11 2611
2867.62 2602
2868.12 2612
2868.63 2446
2869.13 2376
2869.64 2467
2870.14 2536
2870.65 2524
2871.15 2684
2871.66 2661
2872.16 2670
2872.67 2672
2873.17 2634
2873.68 2689
2874.18 2756
2874.69 2821
2875.20 2700
2875.70 2743
2876.21 2883
2876.71 2778
2877.22 3032
2877.72 2917
2878.23 3040
2878.74 2968
2879.24 3005
2879.75 3133
2880.25 3043
2880.76 3361
2881.27 3217
2881.77 3174
2882.28 3198
2882.79 3109
2883.29 3140
2883.80 2982
2884.30 3369
2884.81 3472
2885.32 3300
2885.82 3480
2886.33 3537
2886.84 3469
2887.34 3809
2887.85 3942
2888.36 3982
2888.86 4152
2889.37 4338
2889.88 4561
2890.38 4565
2890.89 4332
2891.40 4432
2891.91 4229
2892.41 4179
2892.92 3969
2893.43 3804
2893.93 3314
2894.44 3402
2894.95 3187
2895.46 3296
2895.96 3045
2896.47 3031
2896.98 3206
2897.49 3233
2897.99 3006
2898.50 3130
2899.01 3030
2899.52 3118
2900.03 3242
2900.53 3074
2901.04 3231
2901.55 3088
2902.06 3324
2902.56 3267
2903.07 3265
2903.58 3404
2904.09 3309
2904.60 3661
2905.11 3761
2905.61 3842
2906.12 3726
2906.63 3626
2907.14 3653
2907.65 3610
2908.16 3762
2908.66 3648
2909.17 3469
2909.68 3646
2910.19 3426
2910.70 3441
2911.21 3363
2911.72 3239
2912.23 3294
2912.73 3304
2913.24 3215
2913.75 3291
2914.26 3122
2914.77 3074
2915.28 3190
2915.79 3270
2916.30 3105
2916.81 3193
2917.32 3298
2917.83 3243
2918.33 3194
2918.84 3264
2919.35 2930
2919.86 3010
2920.37 3059
2920.88 3001
2921.39 3112
2921.90 2941
2922.41 3100
2922.92 3008
2923.43 3131
2923.94 3435
2924.45 3936
2924.96 3926
2925.47 3987
2925.98 4190
2926.49 4347
2927.00 4681
2927.51 4944
2928.02 5003
2928.53 5123
2929.04 4989
2929.55 4932
2930.06 4733
2930.57 4341
2931.08 3904
2931.59 3808
2932.11 3632
2932.62 3603
2933.13 3332
2933.64 3080
2934.15 2921
2934.66 2896
2935.17 3040
2935.68 2956
2936.19 2934
2936.70 2894
2937.21 2999
2937.72 3074
2938.24 2922
2938.75 2956
2939.26 3103
2939.77 3088
2940.28 2835
2940.79 2980
2941.30 2881
2941.81 2999
2942.33 3092
2942.84 3141
2943.35 3033
2943.86 2977
2944.37 3029
2944.88 3206
2945.40 3236
2945.91 3216
2946.42 3373
2946.93 3580
2947.44 3646
2947.96 3811
2948.47 3792
2948.98 3736
2949.49 3685
2950.00 3691
2950.52 3528
2951.03 3499
2951.54 3352
2952.05 3369
2952.57 3389
2953.08 3491
2953.59 3150
2954.10 3171
2954.62 3095
2955.13 3104
2955.64 3041
2956.15 3014
2956.67 2967
2957.18 2911
2957.69 2913
2958.20 2839
2958.72 2873
2959.23 2986
2959.74 3014
2960.26 2992
2960.77 2993
2961.28 3057
2961.80 3099
2962.31 3160
2962.82 3301
2963.34 3374
2963.85 3261
2964.36 3064
2964.88 3115
2965.39 3301
2965.90 3464
2966.42 3614
2966.93 3535
2967.44 3267
2967.96 3169
2968.47 3067
2968.98 2834
2969.50 2822
2970.01 2831
2970.53 2782
2971.04 2726
2971.55 2882
2972.07 2839
2972.58 2833
2973.10 2815
2973.61 2700
2974.12 2673
2974.64 2767
2975.15 2814
2975.67 2651
2976.18 2626
2976.70 2733
2977.21 2843
2977.73 2722
2978.24 2749
2978.75 2746
2979.27 2860
2979.78 2697
2980.30 2697
2980.81 2696
2981.33 2903
2981.84 2824
2982.36 2967
2982.87 3033
2983.39 3071
2983.90 3086
2984.42 3015
2984.93 2989
2985.45 2958
2985.96 2832
2986.48 3131
2987.00 3180
2987.51 3006
2988.03 3098
2988.54 3197
2989.06 3112
2989.57 3059
2990.09 3069
2990.60 3116
2991.12 3232
2991.64 3332
2992.15 3064
2992.67 2996
2993.18 3170
2993.70 3105
2994.21 3056
2994.73 3122
2995.25 3371
2995.76 3227
2996.28 3276
2996.80 3464
2997.31 3512
2997.83 3498
2998.34 3547
2998.86 3658
2999.38 3768
2999.89 4077
3000.41 4148
3000.93 4105
3001.44 3981
3001.96 3869
3002.48 3898
3002.99 3942
3003.51 3758
3004.03 3601
3004.54 3802
3005.06 3734
3005.58 3806
3006.09 3746
3006.61 3358
3007.13 3357
3007.65 3485
3008.16 3726
3008.68 3568
3009.20 3501
3009.71 3326
3010.23 3279
3010.75 3294
3011.27 3448
3011.78 3403
3012.30 2963
3012.82 3091
3013.34 3018
3013.85 3074
3014.37 3104
3014.89 3019
3015.41 2902
3015.93 3084
3016.44 3185
3016.96 3088
3017.48 3072
3018.00 3190
3018.52 3210
3019.03 3363
3019.55 3290
3020.07 3132
3020.59 3290
3021.11 3318
3021.63 3275
3022.14 3552
3022.66 3454
3023.18 3386
3023.70 3652
3024.22 3677
3024.74 3685
3025.25 3828
3025.77 3787
3026.29 3607
3026.81 3651
3027.33 3784
3027.85 3835
3028.37 3840
3028.89 3582
3029.41 3591
3029.92 3564
3030.44 3453
3030.96 3264
3031.48 3226
3032.00 3240
3032.52 3131
3033.04 3376
3033.56 3550
3034.08 3481
3034.60 3686
3035.12 3840
3035.64 4122
3036.16 4370
3036.68 4552
3037.20 4582
3037.72 4990
3038.24 5057
3038.76 4990
3039.28 4999
3039.80 4687
3040.32 4792
3040.84 4601
3041.36 4411
3041.88 4367
3042.40 4105
3042.92 3530
3043.44 3535
3043.96 3486
3044.48 3233
3045.00 3183
3045.52 3019
3046.04 3019
3046.56 3094
3047.08 2904
3047.60 2985
3048.12 3035
3048.64 2980
3049.16 2987
3049.68 3074
3050.20 3078
3050.72 3079
3051.24 3012
3051.77 2972
3052.29 3018
3052.81 3247
3053.33 3202
3053.85 3228
3054.37 3201
3054.89 3201
3055.41 3297
3055.93 3205
3056.46 3021
3056.98 3058
3057.50 3125
3058.02 2969
3058.54 3009
3059.06 3093
3059.58 3066
3060.11 3131
3060.63 3096
3061.15 2980
3061.67 2858
3062.19 3055
3062.71 3208
3063.24 2981
3063.76 2967
3064.28 2990
3064.80 3124
3065.32 3206
3065.85 3244
3066.37 3020
3066.89 3028
3067.41 3246
3067.94 3292
3068.46 3037
3068.98 2959
3069.50 2992
3070.03 3023
3070.55 3079
3071.07 3194
3071.59 3094
3072.12 2929
3072.64 3071
3073.16 3259
3073.68 3020
3074.21 3235
3074.73 3263
3075.25 3177
3075.78 3137
3076.30 3346
3076.82 3382
3077.34 3323
3077.87 3374
3078.39 3489
3078.91 3391
3079.44 3396
3079.96 3385
3080.48 3433
3081.01 3614
3081.53 3599
3082.05 3499
3082.58 3413
3083.10 3325
3083.63 3520
3084.15 3507
3084.67 3568
3085.20 3300
3085.72 3476
3086.24 3427
3086.77 3476
3087.29 3311
3087.82 3123
3088.34 3215
3088.86 3490
3089.39 3328
3089.91 3381
3090.44 3429
3090.96 3204
3091.49 3227
3092.01 3377
3092.53 3631
3093.06 3361
3093.58 3406
3094.11 3483
3094.63 3568
3095.16 3432
3095.68 3297
3096.21 3459
3096.73 3556
3097.26 3650
3097.78 3722
3098.31 3642
3098.83 3602
3099.36 3665
3099.88 3861
3100.41 3641
3100.93 3798
3101.46 4025
3101.98 4422
3102.51 4867
3103.03 5313
3103.56 5921
3104.08 6277
3104.61 6713
3105.13 7098
3105.66 7443
3106.18 7507
3106.71 7446
3107.24 7281
3107.76 6753
3108.29 6217
3108.81 5748
3109.34 5191
3109.86 4927
3110.39 4511
3110.92 4518
3111.44 4145
3111.97 3985
3112.49 3884
3113.02 3967
3113.55 4066
3114.07 4033
3114.60 4062
3115.12 3935
3115.65 4009
3116.18 3653
3116.70 3546
3117.23 3633
3117.76 3415
3118.28 3472
3118.81 3269
3119.34 3110
3119.86 3098
3120.39 3008
3120.92 3200
3121.44 3234
3121.97 3018
3122.50 2957
3123.02 3156
3123.55 3122
3124.08 3339
3124.61 3129
3125.13 3289
3125.66 3356
3126.19 3290
3126.72 3260
3127.24 3138
3127.77 3117
3128.30 3076
3128.82 3089
3129.35 3389
3129.88 3361
3130.41 3174
3130.93 2888
3131.46 3126
3131.99 3205
3132.52 3016
3133.05 2789
3133.57 2904
3134.10 2796
3134.63 2870
3135.16 2769
3135.69 2874
3136.21 2985
3136.74 2942
3137.27 2928
3137.80 2816
3138.33 2801
3138.85 3060
3139.38 2874
3139.91 3025
3140.44 2966
3140.97 2898
3141.50 2983
3142.03 2994
3142.55 3155
3143.08 3018
3143.61 2940
3144.14 3091
3144.67 3085
3145.20 3160
3145.73 3108
3146.26 2996
3146.79 3109
3147.31 3189
3147.84 3369
3148.37 3433
3148.90 3381
3149.43 3519
3149.96 3522
3150.49 3599
3151.02 3647
3151.55 3457
3152.08 3444
3152.61 3568
3153.14 3507
3153.67 3311
3154.20 3459
3154.73 3269
3155.25 3223
3155.78 3190
3156.31 3363
3156.84 3215
3157.37 3209
3157.90 3226
3158.43 3169
3158.96 3160
3159.49 3266
3160.02 3218
3160.55 3385
3161.08 3223
3161.61 3198
3162.14 3383
3162.68 3368
3163.21 3143
3163.74 3315
3164.27 3185
3164.80 3124
3165.33 3216
3165.86 3128
3166.39 3251
3166.92 3200
3167.45 3317
3167.98 3258
3168.51 3361
3169.04 3531
3169.57 3381
3170.10 3404
3170.64 3333
3171.17 3429
3171.70 3255
3172.23 3337
3172.76 3340
3173.29 3273
3173.82 3101
3174.35 3075
3174.88 2937
3175.42 2980
3175.95 2914
3176.48 2842
3177.01 2664
3177.54 2718
3178.07 2636
3178.61 2681
3179.14 2909
3179.67 2797
3180.20 3037
3180.73 3025
3181.26 2925
3181.80 3037
3182.33 3178
3182.86 3051
3183.39 3046
3183.92 3080
3184.46 3134
3184.99 2947
3185.52 3148
3186.05 2989
3186.59 2891
3187.12 2964
3187.65 2914
3188.18 3019
3188.72 2968
3189.25 2896
3189.78 3075
3190.31 2982
3190.85 2870
3191.38 2980
3191.91 2832
3192.44 2864
3192.98 2919
3193.51 2918
3194.04 2825
3194.58 2802
3195.11 2695
3195.64 2768
3196.17 2655
3196.71 2823
3197.24 2841
3197.77 2891
3198.31 2904
3198.84 2931
3199.37 2969
3199.91 2924
3200.44 2950
3200.98 3007
3201.51 3054
3202.04 3230
3202.58 3335
3203.11 3379
3203.64 3419
3204.18 3343
3204.71 3265
3205.24 3330
3205.78 3460
3206.31 3405
3206.85 3487
3207.38 3526
3207.91 3358
3208.45 3318
3208.98 3112
3209.52 3078
3210.05 3230
3210.59 3292
3211.12 3312
3211.65 3472
3212.19 3498
3212.72 3555
3213.26 3788
3213.79 3580
3214.33 3532
3214.86 3445
3215.40 3399
3215.93 3343
3216.47 3479
3217.00 3428
3217.54 3263
3218.07 3324
3218.61 2975
3219.14 2788
3219.68 2850
3220.21 2698
3220.75 2841
3221.28 2846
3221.82 2751
3222.35 2930
3222.89 3108
3223.42 2956
3223.96 3184
3224.49 3040
3225.03 3195
3225.57 3384
3226.10 3523
3226.64 3465
3227.17 3713
3227.71 3524
3228.24 3559
3228.78 3424
3229.32 3466
3229.85 3401
3230.39 3324
3230.92 3121
3231.46 3085
3232.00 2946
3232.53 2839
3233.07 3119
3233.60 3170
3234.14 2968
3234.68 2991
3235.21 3004
3235.75 2978
3236.29 2845
3236.82 3061
3237.36 3256
3237.90 3111
3238.43 3173
3238.97 3217
3239.51 3152
3240.04 3302
3240.58 3325
3241.12 3297
3241.65 3564
3242.19 3666
3242.73 3512
3243.26 3514
3243.80 3562
3244.34 3378
3244.88 3125
3245.41 3202
3245.95 3108
3246.49 3018
3247.02 2925
3247.56 2895
3248.10 2841
3248.64 2705
3249.17 3060
3249.71 3039
3250.25 3056
3250.79 2998
3251.33 3006
3251.86 2862
3252.40 3206
3252.94 3232
3253.48 3201
3254.01 3051
3254.55 3049
3255.09 3252
3255.63 3176
3256.17 3137
3256.70 3262
3257.24 3361
3257.78 3457
3258.32 3285
3258.86 3452
3259.40 3416
3259.93 3598
3260.47 3798
3261.01 3940
3261.55 3960
3262.09 4051
3262.63 4182
3263.17 4271
3263.70 4303
3264.24 4206
3264.78 4314
3265.32 4304
3265.86 4302
3266.40 4417
3266.94 4229
3267.48 4232
3268.02 4265
3268.56 4172
3269.09 3969
3269.63 4102
3270.17 4174
3270.71 3799
3271.25 3677
3271.79 3573
3272.33 3657
3272.87 3556
3273.41 3593
3273.95 3408
3274.49 3301
3275.03 3249
3275.57 3276
3276.11 3440
3276.65 3320
3277.19 3322
3277.73 3402
3278.27 3655
3278.81 3559
3279.35 3636
3279.89 3838
3280.43 3756
3280.97 3786
3281.51 3915
3282.05 3925
3282.59 3734
3283.13 3780
3283.67 3668
3284.21 3542
3284.75 3684
3285.29 3779
3285.83 3717
3286.37 3728
3286.91 3709
3287.45 3530
3287.99 3611
3288.53 3580
3289.08 3508
3289.62 3660
3290.16 3589
3290.70 3506
3291.24 3637
3291.78 3555
3292.32 3591
3292.86 3626
3293.40 3523
3293.95 3831
3294.49 3938
3295.03 4137
3295.57 4675
3296.11 4952
3296.65 5031
3297.19 4984
3297.73 5596
3298.28 5875
3298.82 5967
3299.36 5684
3299.90 5557
3300.44 5160
3300.99 5259
3301.53 5103
3302.07 4942
3302.61 4787
3303.15 4523
3303.69 4329
3304.24 4246
3304.78 4104
3305.32 3963
3305.86 3929
3306.41 3939
3306.95 4161
3307.49 3947
3308.03 3824
3308.58 3930
3309.12 3927
3309.66 3814
3310.20 3878
3310.75 4029
3311.29 4186
3311.83 4208
3312.37 4043
3312.92 4079
3313.46 4284
3314.00 4432
3314.54 4472
3315.09 4204
3315.63 4245
3316.17 4635
3316.72 4645
3317.26 4648
3317.80 4857
3318.35 5000
3318.89 5036
3319.43 4985
3319.98 4944
3320.52 5231
3321.06 5028
3321.61 5000
3322.15 4917
3322.69 5025
3323.24 4849
3323.78 4711
3324.33 4687
3324.87 4718
3325.41 4745
3325.96 4804
3326.50 4725
3327.04 4488
3327.59 4255
3328.13 4326
3328.68 4270
3329.22 4163
3329.76 4158
3330.31 4203
3330.85 4156
3331.40 4185
3331.94 4111
3332.49 4222
3333.03 4361
3333.58 4809
3334.12 5666
3334.66 6297
3335.21 7114
3335.75 8038
3336.30 9084
3336.84 10106
3337.39 11311
3337.93 12549
3338.48 13413
3339.02 13779
3339.57 14250
3340.11 13465
3340.66 12523
3341.20 11719
3341.75 10818
3342.29 9977
3342.84 8655
3343.38 7507
3343.93 6599
3344.47 5807
3345.02 5121
3345.57 5001
3346.11 4502
3346.66 4298
3347.20 4029
3347.75 4150
3348.29 3962
3348.84 3785
3349.38 3873
3349.93 4098
3350.48 4193
3351.02 4052
3351.57 4289
3352.11 4178
3352.66 4485
3353.21 4488
3353.75 4638
3354.30 4696
3354.84 4565
3355.39 4745
3355.94 4792
3356.48 4753
3357.03 4643
3357.58 4754
3358.12 4538
3358.67 4456
3359.22 4404
3359.76 4174
3360.31 4030
3360.86 4100
3361.40 3899
3361.95 3579
3362.50 3553
3363.04 3381
3363.59 3313
3364.14 3364
3364.68 3312
3365.23 3263
3365.78 3241
3366.33 3510
3366.87 3455
3367.42 3396
3367.97 3434
3368.51 3445
3369.06 3418
3369.61 3518
3370.16 3458
3370.70 3517
3371.25 3492
3371.80 3507
3372.35 3481
3372.90 3537
3373.44 3606
3373.99 3674
3374.54 3831
3375.09 3807
3375.63 3796
3376.18 3858
3376.73 3855
3377.28 4137
3377.83 4208
3378.37 3869
3378.92 3877
3379.47 3873
3380.02 3522
3380.57 3582
3381.12 3353
3381.66 3195
3382.21 3173
3382.76 3228
3383.31 3372
3383.86 3217
3384.41 3021
3384.96 3135
3385.50 3086
3386.05 3399
3386.60 3278
3387.15 3243
3387.70 3215
3388.25 3199
3388.80 3114
3389.35 3122
3389.90 3192
3390.44 3253
3390.99 3137
3391.54 3248
3392.09 3279
3392.64 3323
3393.19 3118
3393.74 3101
3394.29 3074
3394.84 3296
3395.39 3202
3395.94 3038
3396.49 3192
3397.04 3313
3397.59 3190
3398.14 3011
3398.69 2987
3399.24 3029
3399.79 2759
3400.34 2843
3400.89 2972
3401.44 2929
3401.99 2918
3402.54 2919
3403.09 3009
3403.64 2863
3404.19 2699
3404.74 2801
3405.29 2956
3405.84 2825
3406.39 2836
3406.94 2846
3407.49 2763
3408.04 2862
3408.59 2774
3409.14 2834
3409.69 2794
3410.24 2670
3410.79 2688
3411.34 2815
3411.89 2785
3412.45 2784
3413.00 2838
3413.55 3044
3414.10 3205
3414.65 3073
3415.20 3003
3415.75 3025
3416.30 3129
3416.85 2958
3417.41 3095
3417.96 3173
3418.51 3088
3419.06 3050
3419.61 2944
3420.16 3032
3420.71 2882
3421.27 2841
3421.82 2922
3422.37 2884
3422.92 2702
3423.47 2750
3424.02 2816
3424.58 2922
3425.13 2966
3425.68 2886
3426.23 2909
3426.78 3157
3427.34 3170
3427.89 3095
3428.44 2962
3428.99 2878
3429.55 2951
3430.10 3044
3430.65 2870
3431.20 2938
3431.76 2779
3432.31 2738
3432.86 2887
3433.41 2845
3433.97 2845
3434.52 2990
3435.07 2938
3435.62 3006
3436.18 3010
3436.73 2851
3437.28 2873
3437.84 2898
3438.39 2866
3438.94 3020
3439.49 3031
3440.05 3105
3440.60 2831
3441.15 2881
3441.71 2807
3442.26 2919
3442.81 3198
3443.37 3017
3443.92 2905
3444.47 3046
3445.03 3131
3445.58 2991
3446.13 2986
3446.69 3085
3447.24 2958
3447.80 2922
3448.35 2863
3448.90 2715
3449.46 2805
3450.01 2718
3450.57 2817
3451.12 2747
3451.67 2662
3452.23 2780
3452.78 2604
3453.34 2610
3453.89 2671
3454.44 2718
3455.00 2757
3455.55 2692
3456.11 2752
3456.66 2746
3457.22 2833
3457.77 2891
3458.33 2886
3458.88 2843
3459.43 2744
3459.99 2756
3460.54 2792
3461.10 2839
3461.65 2791
3462.21 2745
3462.76 2775
3463.32 2905
3463.87 2879
3464.43 2763
3464.98 2738
3465.54 2886
3466.09 3105
3466.65 3224
3467.21 3125
3467.76 3049
3468.32 3092
3468.87 3057
3469.43 3233
3469.98 3271
3470.54 3244
3471.09 3357
3471.65 3442
3472.20 3193
3472.76 3333
3473.32 3335
3473.87 3048
3474.43 3164
3474.98 3228
3475.54 3269
3476.10 3273
3476.65 3245
3477.21 3137
3477.76 3212
3478.32 3247
3478.88 3288
3479.43 3319
3479.99 3366
3480.55 3505
3481.10 3496
3481.66 3384
3482.22 3492
3482.77 3345
3483.33 3359
3483.89 3377
3484.44 3416
3485.00 3472
3485.56 3564
3486.11 3491
3486.67 3511
3487.23 3587
3487.78 3722
3488.34 3689
3488.90 3981
3489.45 3908
3490.01 4002
3490.57 4341
3491.13 4717
3491.68 4878
3492.24 5114
3492.80 5691
3493.35 5905
3493.91 6120
3494.47 6309
3495.03 5972
3495.58 6030
3496.14 6310
3496.70 6451
3497.26 6135
3497.82 5909
3498.37 5877
3498.93 5585
3499.49 5733
3500.05 5911
3500.61 6284
3501.16 6620
3501.72 6968
3502.28 7261
3502.84 7647
3503.40 8439
3503.95 8955
3504.51 9766
3505.07 10497
3505.63 11065
3506.19 12486
3506.75 13187
3507.30 13798
3507.86 14427
3508.42 14626
3508.98 14951
3509.54 14547
3510.10 13606
3510.66 12917
3511.22 11771
3511.77 10210
3512.33 9268
3512.89 8152
3513.45 7235
3514.01 6255
3514.57 5699
3515.13 5062
3515.69 4514
3516.25 4439
3516.81 4304
3517.37 4201
3517.92 4090
3518.48 3883
3519.04 3836
3519.60 4010
3520.16 3986
3520.72 4151
3521.28 4169
3521.84 4082
3522.40 4210
3522.96 4144
3523.52 4064
3524.08 4246
3524.64 4048
3525.20 3984
3525.76 4078
3526.32 3672
3526.88 3842
3527.44 3945
3528.00 3816
3528.56 3816
3529.12 3860
3529.68 3728
3530.24 3684
3530.80 3623
3531.36 3462
3531.92 3443
3532.48 3690
3533.04 3826
3533.60 3671
3534.17 3751
3534.73 3839
3535.29 3966
3535.85 3924
3536.41 4085
3536.97 4114
3537.53 4149
3538.09 4339
3538.65 4333
3539.21 4129
3539.77 4245
3540.34 4244
3540.90 4066
3541.46 3997
3542.02 3947
3542.58 3880
3543.14 3879
3543.70 4172
3544.26 4175
3544.83 4137
3545.39 4233
3545.95 4279
3546.51 4277
3547.07 4134
3547.63 4170
3548.20 4062
3548.76 3872
3549.32 3672
3549.88 3618
3550.44 3479
3551.01 3357
3551.57 3358
3552.13 3336
3552.69 3210
3553.25 3139
3553.82 3026
3554.38 3187
3554.94 3172
3555.50 3142
3556.07 3193
3556.63 3181
3557.19 3087
3557.75 3113
3558.32 3104
3558.88 3179
3559.44 3152
3560.00 2946
3560.57 2990
3561.13 3119
3561.69 3191
3562.26 3184
3562.82 3041
3563.38 3028
3563.94 2933
3564.51 3127
3565.07 3153
3565.63 3053
3566.20 3054
3566.76 3057
3567.32 3053
3567.89 2971
3568.45 3031
3569.01 2831
3569.58 2881
3570.14 2828
3570.70 2990
3571.27 2829
3571.83 2939
3572.39 2919
3572.96 2960
3573.52 3062
3574.09 2954
3574.65 3020
3575.21 3185
3575.78 3056
3576.34 3240
3576.91 3388
3577.47 3300
3578.03 3256
3578.60 3348
3579.16 3348
3579.73 3604
3580.29 3734
3580.86 3566
3581.42 3575
3581.98 3502
3582.55 3426
3583.11 3516
3583.68 3513
3584.24 3493
3584.81 3326
3585.37 3213
3585.94 3204
3586.50 3217
3587.07 3112
3587.63 3041
3588.20 3041
3588.76 3117
3589.33 2916
3589.89 2834
3590.46 2999
3591.02 2967
3591.59 2919
3592.15 2924
3592.72 2890
3593.28 2937
3593.85 2907
3594.41 2878
3594.98 2962
3595.54 2916
3596.11 2786
3596.68 2794
3597.24 2934
3597.81 2828
3598.37 2787
3598.94 2809
3599.50 2919
3600.07 2775
3600.64 2834
3601.20 2978
3601.77 2806
3602.33 2822
3602.90 3110
3603.47 3048
3604.03 2943
3604.60 2949
3605.16 2963
3605.73 3062
3606.30 3184
3606.86 2946
3607.43 3168
3608.00 3077
3608.56 2894
3609.13 2759
3609.70 2829
3610.26 2813
3610.83 2900
3611.40 2861
3611.96 2608
3612.53 2665
3613.10 2731
3613.66 2775
3614.23 2804
3614.80 2901
3615.36 3109
3615.93 3218
3616.50 3430
3617.07 3926
3617.63 4413
3618.20 4756
3618.77 5443
3619.34 5847
3619.90 6229
3620.47 6641
3621.04 6771
3621.61 7282
3622.17 7549
3622.74 7315
3623.31 6782
3623.88 6545
3624.44 5862
3625.01 5373
3625.58 4742
3626.15 4284
3626.72 3914
3627.28 3484
3627.85 3200
3628.42 3086
3628.99 2904
3629.56 2878
3630.12 2730
3630.69 2652
3631.26 2757
3631.83 2820
3632.40 2798
3632.97 2752
3633.53 2583
3634.10 2603
3634.67 2691
3635.24 2751
3635.81 2536
3636.38 2629
3636.95 2737
3637.52 2543
3638.08 2676
3638.65 2889
3639.22 2842
3639.79 2696
3640.36 2857
3640.93 2775
3641.50 2723
3642.07 2950
3642.64 3105
3643.21 2996
3643.78 3270
3644.34 3435
3644.91 3330
3645.48 3447
3646.05 3494
3646.62 3511
3647.19 3517
3647.76 3656
3648.33 3595
3648.90 3723
3649.47 3720
3650.04 3567
3650.61 3529
3651.18 3444
3651.75 3443
3652.32 3519
3652.89 3499
3653.46 3525
3654.03 3382
3654.60 3464
3655.17 3392
3655.74 3417
3656.31 3330
3656.88 3490
3657.45 3437
3658.02 3313
3658.59 3279
3659.16 3425
3659.73 3548
3660.30 3725
3660.87 3782
3661.45 3684
3662.02 3352
3662.59 3548
3663.16 3317
3663.73 3334
3664.30 3297
3664.87 3256
3665.44 3223
3666.01 3136
3666.58 2860
3667.15 2843
3667.73 2962
3668.30 3117
3668.87 2926
3669.44 2984
3670.01 2943
3670.58 2930
3671.15 2913
3671.73 2918
3672.30 2703
3672.87 2842
3673.44 2721
3674.01 2784
3674.58 2758
3675.16 2888
3675.73 2949
3676.30 3123
3676.87 3201
3677.44 3102
3678.01 3290
3678.59 3142
3679.16 3145
3679.73 3487
3680.30 3298
3680.88 3082
3681.45 2990
3682.02 3129
3682.59 3032
3683.16 2856
3683.74 2839
3684.31 3007
3684.88 2898
3685.45 3024
3686.03 2881
3686.60 2896
3687.17 2942
3687.74 2747
3688.32 2781
3688.89 2875
3689.46 3112
3690.04 3281
3690.61 3248
3691.18 3219
3691.76 3313
3692.33 3515
3692.90 3447
3693.47 3621
3694.05 3405
3694.62 3411
3695.19 3319
3695.77 3203
3696.34 3018
3696.91 2952
3697.49 2948
3698.06 2820
3698.64 2774
3699.21 2841
3699.78 2853
3700.36 2754
3700.93 2725
3701.50 2761
3702.08 2637
3702.65 2678
3703.23 2833
3703.80 2935
3704.37 2833
3704.95 2741
3705.52 2712
3706.10 2813
3706.67 2733
3707.24 2852
3707.82 2769
3708.39 2701
3708.97 2751
3709.54 2985
3710.12 2934
3710.69 3007
3711.27 2944
3711.84 2828
3712.41 2817
3712.99 2787
3713.56 2929
3714.14 2826
3714.71 2821
3715.29 2957
3715.86 2970
3716.44 2875
3717.01 2791
3717.59 2695
3718.16 2868
3718.74 2969
3719.31 2732
3719.89 2755
3720.46 2827
3721.04 2859
3721.61 2845
3722.19 3016
3722.77 2731
3723.34 2887
3723.92 2871
3724.49 2852
3725.07 2687
3725.64 2706
3726.22 2581
3726.79 2642
3727.37 2596
3727.95 2646
3728.52 2679
3729.10 2695
3729.67 2709
3730.25 2620
3730.83 2779
3731.40 2864
3731.98 3070
3732.56 3318
3733.13 3313
3733.71 3531
3734.28 3490
3734.86 3527
3735.44 3684
3736.01 3795
3736.59 4128
3737.17 3953
3737.74 3903
3738.32 3809
3738.90 3608
3739.47 3663
3740.05 3467
3740.63 3402
3741.20 3170
3741.78 3018
3742.36 3058
3742.93 2835
3743.51 2833
3744.09 2790
3744.67 2830
3745.24 2953
3745.82 2903
3746.40 2767
3746.97 2871
3747.55 2801
3748.13 2850
3748.71 2841
3749.28 3029
3749.86 2920
3750.44 2924
3751.02 2934
3751.59 2923
3752.17 3024
3752.75 2963
3753.33 2829
3753.91 2848
3754.48 2700
3755.06 2622
3755.64 2704
3756.22 2916
3756.80 2857
3757.37 3036
3757.95 3036
3758.53 3017
3759.11 3258
3759.69 3298
3760.27 3327
3760.84 3432
3761.42 3381
3762.00 3473
3762.58 3776
3763.16 3718
3763.74 3762
3764.31 3550
3764.89 3438
3765.47 3356
3766.05 3183
3766.63 3152
3767.21 3117
3767.79 3001
3768.37 2861
3768.95 2947
3769.52 2830
3770.10 2704
3770.68 2738
3771.26 2753
3771.84 2809
3772.42 2828
3773.00 2802
3773.58 2787
3774.16 2883
3774.74 2933
3775.32 3013
3775.90 3014
3776.48 3066
3777.06 3092
3777.64 3127
3778.22 3046
3778.80 3025
3779.38 3064
3779.96 2882
3780.54 2810
3781.12 2762
3781.70 2652
3782.28 2597
3782.86 2626
3783.44 2566
3784.02 2527
3784.60 2610
3785.18 2658
3785.76 2545
3786.34 2439
3786.92 2656
3787.50 2793
3788.08 2693
3788.66 2747
3789.24 2752
3789.82 2708
3790.40 2885
3790.98 2951
3791.56 2705
3792.14 2800
3792.72 2922
3793.30 2953
3793.89 2844
3794.47 2706
3795.05 2817
3795.63 2807
3796.21 2799
3796.79 2804
3797.37 2608
3797.95 2669
3798.53 2637
3799.12 2785
3799.70 2717
3800.28 2741
3800.86 2723
3801.44 2827
3802.02 2957
3802.60 2770
3803.19 2820
3803.77 2836
3804.35 2896
3804.93 2834
3805.51 2902
3806.10 2925
3806.68 2999
3807.26 3116
3807.84 2984
3808.42 3148
3809.01 3240
3809.59 3119
3810.17 3042
3810.75 3102
3811.33 3268
3811.92 3162
3812.50 3233
3813.08 3241
3813.66 3224
3814.25 3123
3814.83 3183
3815.41 3111
3815.99 3145
3816.58 3095
3817.16 3279
3817.74 3170
3818.32 3215
3818.91 3092
3819.49 3130
3820.07 3117
3820.66 3006
3821.24 2871
3821.82 2786
3822.41 2812
3822.99 2614
3823.57 2459
3824.16 2573
3824.74 2674
3825.32 2413
3825.91 2438
3826.49 2597
3827.07 2663
3827.66 2598
3828.24 2505
3828.82 2688
3829.41 2755
3829.99 2778
3830.57 2575
3831.16 2497
3831.74 2665
3832.33 2668
3832.91 2730
3833.49 2740
3834.08 2658
3834.66 2815
3835.25 2959
3835.83 3084
3836.41 2816
3837.00 2819
3837.58 2927
3838.17 2811
3838.75 2720
3839.34 2760
3839.92 2969
3840.50 2967
3841.09 2853
3841.67 2768
3842.26 2620
3842.84 2587
3843.43 2740
3844.01 2742
3844.60 2740
3845.18 2502
3845.77 2581
3846.35 2466
3846.94 2601
3847.52 2605
3848.11 2559
3848.69 2466
3849.28 2609
3849.86 2621
3850.45 2587
3851.03 2565
3851.62 2747
3852.20 2710
3852.79 2663
3853.37 2531
3853.96 2846
3854.55 2882
3855.13 2817
3855.72 2994
3856.30 2765
3856.89 2741
3857.47 2867
3858.06 3035
3858.65 2975
3859.23 3253
3859.82 3443
3860.40 3692
3860.99 4173
3861.58 4782
3862.16 5208
3862.75 5535
3863.33 5845
3863.92 6357
3864.51 6455
3865.09 6512
3865.68 6841
3866.27 6838
3866.85 6586
3867.44 6112
3868.03 5811
3868.61 5457
3869.20 4954
3869.79 4646
3870.37 4436
3870.96 4038
3871.55 3715
3872.13 3596
3872.72 3425
3873.31 3151
3873.89 3188
3874.48 3258
3875.07 3298
3875.66 3424
3876.24 3501
3876.83 3161
3877.42 3313
3878.00 3198
3878.59 3254
3879.18 3205
3879.77 3102
3880.35 2923
3880.94 2994
3881.53 2866
3882.12 2859
3882.70 2789
3883.29 2920
3883.88 2835
3884.47 2778
3885.06 2690
3885.64 2541
3886.23 2740
3886.82 2805
3887.41 2777
3888.00 2910
3888.58 2812
3889.17 2797
3889.76 3012
3890.35 2895
3890.94 3009
3891.53 3076
3892.11 3241
3892.70 3030
3893.29 3207
3893.88 3398
3894.47 3538
3895.06 3495
3895.65 3520
3896.23 3668
3896.82 3675
3897.41 3681
3898.00 3720
3898.59 3488
3899.18 3382
3899.77 3649
3900.36 3713
3900.95 3576
3901.53 3486
3902.12 3551
3902.71 3479
3903.30 3384
3903.89 3189
3904.48 3069
3905.07 3086
3905.66 3028
3906.25 2975
3906.84 2978
3907.43 2707
3908.02 2641
3908.61 2819
3909.20 2745
3909.79 2625
3910.38 2747
3910.97 2583
3911.56 2510
3912.15 2708
3912.74 2573
3913.33 2531
3913.92 2584
3914.51 2591
3915.10 2421
3915.69 2403
3916.28 2440
3916.87 2388
3917.46 2356
3918.05 2481
3918.64 2609
3919.23 2467
3919.82 2367
3920.41 2501
3921.00 2515
3921.59 2499
3922.18 2407
3922.77 2538
3923.36 2533
3923.95 2476
3924.55 2537
3925.14 2649
3925.73 2583
3926.32 2464
3926.91 2493
3927.50 2383
3928.09 2361
3928.68 2275
3929.27 2339
3929.87 2443
3930.46 2482
3931.05 2396
3931.64 2479
3932.23 2519
3932.82 2415
3933.41 2384
3934.01 2353
3934.60 2420
3935.19 2614
3935.78 2550
3936.37 2496
3936.96 2343
3937.56 2458
3938.15 2470
3938.74 2384
3939.33 2411
3939.92 2443
3940.52 2598
3941.11 2534
3941.70 2524
3942.29 2626
3942.88 2548
3943.48 2458
3944.07 2597
3944.66 2604
3945.25 2722
3945.85 2596
3946.44 2523
3947.03 2483
3947.62 2460
3948.22 2286
3948.81 2351
3949.40 2288
3949.99 2248
3950.59 2354
3951.18 2235
3951.77 2328
3952.37 2366
3952.96 2181
3953.55 2291
3954.15 2278
3954.74 2330
3955.33 2479
3955.93 2224
3956.52 2298
3957.11 2490
3957.71 2449
3958.30 2410
3958.89 2412
3959.49 2553
3960.08 2297
3960.67 2257
3961.27 2290
3961.86 2351
3962.45 2421
3963.05 2346
3963.64 2357
3964.23 2291
3964.83 2396
3965.42 2645
3966.02 2684
3966.61 2865
3967.20 2829
3967.80 2760
3968.39 2989
3968.99 2991
3969.58 3010
3970.18 3151
3970.77 3074
3971.36 2958
3971.96 3000
3972.55 2882
3973.15 2893
3973.74 2921
3974.34 2782
3974.93 2604
3975.53 2474
3976.12 2721
3976.72 2407
3977.31 2397
3977.91 2254
3978.50 2335
3979.10 2427
3979.69 2349
3980.29 2288
3980.88 2316
3981.48 2382
3982.07 2533
3982.67 2411
3983.26 2470
3983.86 2483
3984.45 2326
3985.05 2247
3985.64 2391
3986.24 2337
3986.83 2525
3987.43 2501
3988.03 2609
3988.62 2530
3989.22 2369
3989.81 2502
3990.41 2413
3991.00 2476
3991.60 2451
3992.20 2255
3992.79 2397
3993.39 2388
3993.98 2280
3994.58 2470
3995.18 2675
3995.77 2634
3996.37 2594
3996.97 2604
3997.56 2753
3998.16 2683
3998.75 2622
3999.35 2721
3999.95 2759
4000.54 2818
4001.14 2653
4001.74 2633
4002.33 2753
4002.93 2790
4003.53 2728
4004.12 2788
4004.72 2639
4005.32 2777
4005.92 2769
4006.51 2815
4007.11 2634
4007.71 2903
4008.30 2903
4008.90 2877
4009.50 2895
4010.10 2917
4010.69 3063
4011.29 2948
4011.89 3007
4012.49 3021
4013.08 2865
4013.68 2663
4014.28 2893
4014.88 3135
4015.47 3108
4016.07 3146
4016.67 3302
4017.27 3347
4017.86 3410
4018.46 3597
4019.06 3749
4019.66 3882
4020.26 3869
4020.85 4094
4021.45 4077
4022.05 3767
4022.65 3655
4023.25 3668
4023.85 3254
4024.44 3232
4025.04 3021
4025.64 2897
4026.24 2828
4026.84 2607
4027.44 2723
4028.03 2656
4028.63 2822
4029.23 2693
4029.83 2637
4030.43 2624
4031.03 2691
4031.63 2606
4032.23 2698
4032.83 2852
4033.42 3080
4034.02 2780
4034.62 2754
4035.22 2799
4035.82 2734
4036.42 2647
4037.02 2548
4037.62 2585
4038.22 2691
4038.82 2601
4039.42 2603
4040.02 2657
4040.62 2543
4041.22 2522
4041.82 2539
4042.41 2654
4043.01 2730
4043.61 2611
4044.21 2457
4044.81 2503
4045.41 2566
4046.01 2686
4046.61 2648
4047.21 2549
4047.81 2693
4048.41 2645
4049.01 2453
4049.61 2560
4050.21 2729
4050.82 2743
4051.42 2736
4052.02 2499
4052.62 2449
4053.22 2414
4053.82 2593
4054.42 2606
4055.02 2639
4055.62 2673
4056.22 2568
4056.82 2647
4057.42 2794
4058.02 2682
4058.62 2624
4059.22 2586
4059.83 2616
4060.43 2699
4061.03 2663
4061.63 2400
4062.23 2383
4062.83 2398
4063.43 2462
4064.03 2341
4064.63 2315
4065.24 2335
4065.84 2261
4066.44 2244
4067.04 2328
4067.64 2324
4068.24 2373
4068.85 2162
4069.45 2188
4070.05 2196
4070.65 2298
4071.25 2216
4071.85 2169
4072.46 2376
4073.06 2481
4073.66 2460
4074.26 2384
4074.86 2564
4075.47 2492
4076.07 2435
4076.67 2424
4077.27 2435
4077.88 2324
4078.48 2355
4079.08 2369
4079.68 2338
4080.29 2404
4080.89 2400
4081.49 2481
4082.09 2349
4082.70 2356
4083.30 2391
4083.90 2308
4084.50 2385
4085.11 2482
4085.71 2384
4086.31 2587
4086.92 2642
4087.52 2619
4088.12 2755
4088.72 2752
4089.33 2605
4089.93 2440
4090.53 2507
4091.14 2582
4091.74 2546
4092.34 2540
4092.95 2755
4093.55 2943
4094.16 3139
4094.76 3263
4095.36 3380
4095.97 3614
4096.57 3868
4097.17 4089
4097.78 4250
4098.38 4411
4098.98 4346
4099.59 4358
4100.19 4202
4100.80 3843
4101.40 3990
4102.00 3688
4102.61 3272
4103.21 3061
4103.82 2672
4104.42 2748
4105.03 2600
4105.63 2491
4106.23 2446
4106.84 2271
4107.44 2250
4108.05 2242
4108.65 2302
4109.26 2293
4109.86 2404
4110.47 2495
4111.07 2374
4111.68 2531
4112.28 2607
4112.89 2420
4113.49 2497
4114.10 2437
4114.70 2579
4115.31 2487
4115.91 2392
4116.52 2416
4117.12 2384
4117.73 2506
4118.33 2438
4118.94 2264
4119.54 2352
4120.15 2362
4120.75 2432
4121.36 2290
4121.97 2326
4122.57 2438
4123.18 2376
4123.78 2432
4124.39 2513
4124.99 2448
4125.60 2533
4126.21 2420
4126.81 2344
4127.42 2386
4128.02 2466
4128.63 2471
4129.24 2489
4129.84 2595
4130.45 2492
4131.05 2670
4131.66 2759
4132.27 2580
4132.87 2534
4133.48 2520
4134.09 2685
4134.69 2623
4135.30 2564
4135.91 2772
4136.51 2762
4137.12 2796
4137.73 2707
4138.33 2783
4138.94 2655
4139.55 2638
4140.15 2858
4140.76 2922
4141.37 2805
4141.97 2967
4142.58 2855
4143.19 2840
4143.80 2839
4144.40 2941
4145.01 2895
4145.62 2773
4146.22 2754
4146.83 2685
4147.44 2720
4148.05 2709
4148.65 2651
4149.26 2549
4149.87 2648
4150.48 2671
4151.09 2646
4151.69 2383
4152.30 2308
4152.91 2275
4153.52 2283
4154.12 2275
4154.73 2274
4155.34 2224
4155.95 2268
4156.56 2335
4157.16 2324
4157.77 2149
4158.38 2219
4158.99 2305
4159.60 2260
4160.21 2276
4160.81 2161
4161.42 2182
4162.03 2234
4162.64 2140
4163.25 2249
4163.86 2303
4164.47 2247
4165.08 2299
4165.68 2421
4166.29 2226
4166.90 2370
4167.51 2411
4168.12 2450
4168.73 2339
4169.34 2380
4169.95 2474
4170.56 2476
4171.16 2419
4171.77 2305
4172.38 2346
4172.99 2534
4173.60 2498
4174.21 2408
4174.82 2458
4175.43 2391
4176.04 2433
4176.65 2593
4177.26 2413
4177.87 2271
4178.48 2318
4179.09 2288
4179.70 2210
4180.31 2191
4180.92 2297
4181.53 2341
4182.14 2334
4182.75 2381
4183.36 2390
4183.97 2323
4184.58 2519
4185.19 2336
4185.80 2238
4186.41 2321
4187.02 2342
4187.63 2270
4188.24 2238
4188.85 2255
4189.46 2225
4190.07 2200
4190.68 2319
4191.29 2326
4191.90 2183
4192.51 2352
4193.13 2442
4193.74 2551
4194.35 2697
4194.96 2578
4195.57 2532
4196.18 2627
4196.79 2871
4197.40 2714
4198.01 2721
4198.62 2823
4199.24 2787
4199.85 2629
4200.46 2871
4201.07 2912
4201.68 2782
4202.29 2566
4202.90 2573
4203.52 2663
4204.13 2705
4204.74 2628
4205.35 2551
4205.96 2551
4206.57 2527
4207.19 2421
4207.80 2386
4208.41 2418
4209.02 2442
4209.63 2413
4210.25 2593
4210.86 2612
4211.47 2597
4212.08 2437
4212.69 2418
4213.31 2522
4213.92 2592
4214.53 2651
4215.14 2548
4215.76 2654
4216.37 2769
4216.98 2693
4217.59 2759
4218.21 2710
4218.82 2768
4219.43 2792
4220.04 3031
4220.66 3256
4221.27 3267
4221.88 3587
4222.50 3800
4223.11 4136
4223.72 4260
4224.33 4338
4224.95 4462
4225.56 4699
4226.17 4936
4226.79 5201
4227.40 5307
4228.01 5215
4228.63 5052
4229.24 5026
4229.85 4898
4230.47 4722
4231.08 4507
4231.69 4642
4232.31 4479
4232.92 4217
4233.54 4224
4234.15 4293
4234.76 4257
4235.38 3952
4235.99 4110
4236.61 3920
4237.22 3848
4237.83 3870
4238.45 3737
4239.06 3746
4239.68 3511
4240.29 3430
4240.90 3489
4241.52 3185
4242.13 3123
4242.75 3019
4243.36 2829
4243.98 2904
4244.59 2798
4245.21 2942
4245.82 2704
4246.43 2509
4247.05 2591
4247.66 2572
4248.28 2643
4248.89 2570
4249.51 2806
4250.12 2732
4250.74 2527
4251.35 2643
4251.97 2688
4252.58 2827
4253.20 2840
4253.81 2682
4254.43 2880
4255.04 2782
4255.66 2660
4256.28 2563
4256.89 2667
4257.51 2688
4258.12 2625
4258.74 2740
4259.35 2618
4259.97 2730
4260.58 2737
4261.20 2686
4261.82 2725
4262.43 2532
4263.05 2680
4263.66 2777
4264.28 2652
4264.90 2786
4265.51 2728
4266.13 2749
4266.74 2756
4267.36 2810
4267.98 2626
4268.59 2743
4269.21 2825
4269.82 2779
4270.44 2824
4271.06 2862
4271.67 2932
4272.29 2725
4272.91 2753
4273.52 2647
4274.14 2576
4274.76 2580
4275.37 2609
4275.99 2521
4276.61 2555
4277.22 2473
4277.84 2533
4278.46 2386
4279.08 2549
4279.69 2614
4280.31 2387
4280.93 2368
4281.54 2380
4282.16 2304
4282.78 2273
4283.40 2347
4284.01 2261
4284.63 2258
4285.25 2285
4285.87 2173
4286.48 2439
4287.10 2487
4287.72 2344
4288.34 2333
4288.95 2518
4289.57 2424
4290.19 2533
4290.81 2521
4291.43 2428
4292.04 2639
4292.66 2659
4293.28 2588
4293.90 2510
4294.52 2444
4295.13 2334
4295.75 2374
4296.37 2388
4296.99 2445
4297.61 2522
4298.23 2493
4298.84 2384
4299.46 2336
4300.08 2399
4300.70 2464
4301.32 2468
4301.94 2311
4302.56 2557
4303.17 2523
4303.79 2455
4304.41 2376
4305.03 2292
4305.65 2505
4306.27 2445
4306.89 2506
4307.51 2570
4308.13 2626
4308.75 2673
4309.36 2755
4309.98 2666
4310.60 2697
4311.22 2779
4311.84 2778
4312.46 2827
4313.08 2822
4313.70 2877
4314.32 3037
4314.94 2961
4315.56 2972
4316.18 2811
4316.80 2670
4317.42 2722
4318.04 2659
4318.66 2596
4319.28 2502
4319.90 2453
4320.52 2446
4321.14 2569
4321.76 2508
4322.38 2311
4323.00 2202
4323.62 2241
4324.24 2327
4324.86 2297
4325.48 2386
4326.10 2333
4326.72 2280
4327.34 2328
4327.96 2442
4328.58 2351
4329.20 2453
4329.82 2529
4330.44 2454
4331.07 2338
4331.69 2299
4332.31 2338
4332.93 2264
4333.55 2213
4334.17 2209
4334.79 2197
4335.41 2283
4336.03 2258
4336.65 2299
4337.28 2382
4337.90 2392
4338.52 2373
4339.14 2438
4339.76 2426
4340.38 2340
4341.00 2343
4341.63 2355
4342.25 2264
4342.87 2488
4343.49 2611
4344.11 2491
4344.73 2442
4345.36 2457
4345.98 2580
4346.60 2464
4347.22 2628
4347.84 2726
4348.47 2988
4349.09 3160
4349.71 2954
4350.33 2932
4350.95 3033
4351.58 2998
4352.20 2972
4352.82 2836
4353.44 2749
4354.07 2777
4354.69 2620
4355.31 2448
4355.93 2547
4356.56 2464
4357.18 2382
4357.80 2260
4358.42 2305
4359.05 2334
4359.67 2354
4360.29 2322
4360.92 2328
4361.54 2247
4362.16 2389
4362.78 2451
4363.41 2378
4364.03 2405
4364.65 2477
4365.28 2499
4365.90 2416
4366.52 2542
4367.15 2372
4367.77 2389
4368.39 2452
4369.02 2521
4369.64 2494
4370.26 2388
4370.89 2548
4371.51 2515
4372.14 2453
4372.76 2445
4373.38 2383
4374.01 2539
4374.63 2605
4375.25 2570
4375.88 2587
4376.50 2433
4377.13 2395
4377.75 2405
4378.37 2560
4379.00 2508
4379.62 2501
4380.25 2549
4380.87 2583
4381.50 2679
4382.12 2633
4382.75 2619
4383.37 2739
4383.99 2856
4384.62 2827
4385.24 2752
4385.87 2947
4386.49 3012
4387.12 3029
4387.74 3093
4388.37 3017
4388.99 3059
4389.62 3238
4390.24 3475
4390.87 3611
4391.49 3584
4392.12 3835
4392.74 4264
4393.37 4383
4393.99 4384
4394.62 4679
4395.24 4850
4395.87 4724
4396.49 4660
4397.12 4614
4397.75 4276
4398.37 4363
4399.00 4158
4399.62 4252
4400.25 4322
4400.87 4484
4401.50 4718
4402.13 4789
4402.75 4701
4403.38 4532
4404.00 4560
4404.63 4422
4405.26 4396
4405.88 4112
4406.51 4075
4407.13 4062
4407.76 4123
4408.39 3948
4409.01 3671
4409.64 3804
4410.27 3727
4410.89 3881
4411.52 3755
4412.15 3578
4412.77 3598
4413.40 3526
4414.03 3383
4414.65 3299
4415.28 3448
4415.91 3388
4416.53 3358
4417.16 3411
4417.79 3400
4418.41 3391
4419.04 3380
4419.67 3419
4420.30 3502
4420.92 3242
4421.55 3051
4422.18 2851
4422.80 3024
4423.43 2970
4424.06 2932
4424.69 2941
4425.31 2974
4425.94 2902
4426.57 2931
4427.20 2703
4427.82 2820
4428.45 2790
4429.08 2648
4429.71 2579
4430.34 2624
4430.96 2585
4431.59 2622
4432.22 2739
4432.85 2543
4433.48 2574
4434.10 2587
4434.73 2522
4435.36 2512
4435.99 2533
4436.62 2513
4437.25 2513
4437.87 2520
4438.50 2483
4439.13 2436
4439.76 2469
4440.39 2465
4441.02 2380
4441.64 2459
4442.27 2413
4442.90 2334
4443.53 2419
4444.16 2290
4444.79 2272
4445.42 2375
4446.05 2296
4446.68 2224
4447.30 2146
4447.93 2195
4448.56 2196
4449.19 2380
4449.82 2441
4450.45 2423
4451.08 2260
4451.71 2340
4452.34 2330
4452.97 2339
4453.60 2309
4454.23 2228
4454.86 2270
4455.49 2295
4456.12 2260
4456.75 2189
4457.38 2173
4458.01 2332
4458.64 2261
4459.27 2290
4459.90 2252
4460.53 2178
4461.16 2204
4461.79 2190
4462.42 2188
4463.05 2075
4463.68 2142
4464.31 2175
4464.94 2144
4465.57 2032
4466.20 2130
4466.83 1931
4467.46 1982
4468.09 2087
4468.72 2066
4469.35 2096
4469.98 2207
4470.61 2164
4471.24 2118
4471.87 1954
4472.50 2149
4473.13 2053
4473.77 2096
4474.40 2094
4475.03 2087
4475.66 2110
4476.29 2006
4476.92 1888
4477.55 1920
4478.18 1900
4478.82 1991
4479.45 2040
4480.08 2011
4480.71 2037
4481.34 2049
4481.97 2131
4482.60 2079
4483.24 2102
4483.87 2077
4484.50 2097
4485.13 2076
4485.76 2196
4486.39 2264
4487.03 2162
4487.66 2202
4488.29 2207
4488.92 2110
4489.55 2361
4490.19 2383
4490.82 2213
4491.45 2272
4492.08 2190
4492.71 2237
4493.35 2162
4493.98 2255
4494.61 2322
4495.24 2245
4495.88 2151
4496.51 2180
4497.14 2182
4497.77 2181
4498.41 2110
4499.04 2133
4499.67 2222
4500.31 2232
4500.94 2166
4501.57 2129
4502.20 2147
4502.84 2266
4503.47 2413
4504.10 2411
4504.74 2444
4505.37 2418
4506.00 2516
4506.64 2454
4507.27 2536
4507.90 2505
4508.54 2558
4509.17 2521
4509.80 2335
4510.44 2518
4511.07 2399
4511.70 2258
4512.34 2221
4512.97 2317
4513.60 2178
4514.24 2233
4514.87 2248
4515.51 2235
4516.14 2204
4516.77 2247
4517.41 2265
4518.04 2322
4518.68 2357
4519.31 2236
4519.94 2234
4520.58 2200
4521.21 2301
4521.85 2261
4522.48 2246
4523.12 2331
4523.75 2238
4524.39 2267
4525.02 2292
4525.65 2202
4526.29 2179
4526.92 2333
4527.56 2406
4528.19 2714
4528.83 2707
4529.46 3107
4530.10 3367
4530.73 3576
4531.37 3864
4532.00 4411
4532.64 4851
4533.27 5123
4533.91 5441
4534.54 5992
4535.18 6373
4535.81 6368
4536.45 6514
4537.09 6032
4537.72 5419
4538.36 4962
4538.99 4677
4539.63 4125
4540.26 3696
4540.90 3316
4541.53 2984
4542.17 2753
4542.81 2492
4543.44 2571
4544.08 2467
4544.71 2314
4545.35 2324
4545.99 2090
4546.62 2217
4547.26 2107
4547.89 2119
4548.53 2229
4549.17 2195
4549.80 2092
4550.44 2006
4551.08 1875
4551.71 2122
4552.35 2111
4552.98 2067
4553.62 2192
4554.26 2246
4554.89 2186
4555.53 2145
4556.17 2223
4556.80 2304
4557.44 2396
4558.08 2459
4558.72 2495
4559.35 2422
4559.99 2445
4560.63 2440
4561.26 2273
4561.90 2347
4562.54 2379
4563.17 2507
4563.81 2554
4564.45 2351
4565.09 2409
4565.72 2365
4566.36 2306
4567.00 2318
4567.64 2630
4568.27 2579
4568.91 2428
4569.55 2513
4570.19 2653
4570.82 2600
4571.46 2625
4572.10 2578
4572.74 2762
4573.38 2803
4574.01 2725
4574.65 2707
4575.29 2754
4575.93 2523
4576.57 2570
4577.20 2528
4577.84 2496
4578.48 2385
4579.12 2075
4579.76 2052
4580.40 2124
4581.04 2083
4581.67 2053
4582.31 2225
4582.95 2120
4583.59 2064
4584.23 2165
4584.87 2007
4585.51 2124
4586.14 1942
4586.78 1992
4587.42 1993
4588.06 1952
4588.70 1918
4589.34 1964
4589.98 1979
4590.62 2095
4591.26 2073
4591.90 2082
4592.54 2016
4593.17 2019
4593.81 2021
4594.45 2052
4595.09 2043
4595.73 1896
4596.37 1883
4597.01 1909
4597.65 1938
4598.29 2125
4598.93 1974
4599.57 1855
4600.21 1889
4600.85 1893
4601.49 2028
4602.13 1908
4602.77 1944
4603.41 2006
4604.05 1974
4604.69 1975
4605.33 1900
4605.97 2034
4606.61 2012
4607.25 2068
4607.89 2051
4608.53 1993
4609.17 2091
4609.81 2124
4610.45 2160
4611.09 2174
4611.73 2231
4612.38 2167
4613.02 2211
4613.66 2258
4614.30 2104
4614.94 2089
4615.58 2069
4616.22 2037
4616.86 2034
4617.50 2040
4618.14 1953
4618.78 1904
4619.43 1934
4620.07 1882
4620.71 1976
4621.35 1887
4621.99 1959
4622.63 1880
4623.27 1960
4623.91 2041
4624.56 1987
4625.20 1853
4625.84 1850
4626.48 1775
4627.12 1845
4627.76 1970
4628.41 1989
4629.05 1975
4629.69 1940
4630.33 1853
4630.97 1876
4631.62 1860
4632.26 1812
4632.90 1868
4633.54 1839
4634.18 1872
4634.83 1915
4635.47 1951
4636.11 1984
4636.75 2074
4637.40 2092
4638.04 1955
4638.68 1991
4639.32 2038
4639.97 2041
4640.61 2144
4641.25 2042
4641.89 2122
4642.54 2170
4643.18 2240
4643.82 2067
4644.46 2129
4645.11 2073
4645.75 1979
4646.39 1898
4647.04 1853
4647.68 1894
4648.32 2014
4648.97 2046
4649.61 1985
4650.25 1915
4650.90 2098
4651.54 2067
4652.18 2080
4652.83 2034
4653.47 2019
4654.11 2087
4654.76 2119
4655.40 2058
4656.04 2191
4656.69 2192
4657.33 2204
4657.98 2203
4658.62 2041
4659.26 1984
4659.91 1892
4660.55 1914
4661.20 1830
4661.84 2046
4662.48 1901
4663.13 1894
4663.77 1828
4664.42 1838
4665.06 1873
4665.71 1716
4666.35 1711
4666.99 1707
4667.64 1838
4668.28 1824
4668.93 1823
4669.57 1839
4670.22 1748
4670.86 1793
4671.51 1785
4672.15 1823
4672.80 1794
4673.44 1735
4674.09 1689
4674.73 1860
4675.38 1811
4676.02 1825
4676.67 1737
4677.31 1702
4677.96 1683
4678.60 1630
4679.25 1760
4679.89 1763
4680.54 1791
4681.18 1881
4681.83 1869
4682.47 1697
4683.12 1790
4683.77 1781
4684.41 1872
4685.06 1764
4685.70 1702
4686.35 1850
4686.99 1816
4687.64 1753
4688.29 1815
4688.93 1875
4689.58 1806
4690.22 1695
4690.87 1789
4691.52 1737
4692.16 1733
4692.81 1836
4693.45 1712
4694.10 1732
4694.75 1620
4695.39 1654
4696.04 1639
4696.69 1673
4697.33 1743
4697.98 1640
4698.63 1738
4699.27 1868
4699.92 1919
4700.57 1909
4701.21 1930
4701.86 2026
4702.51 1823
4703.15 1976
4703.80 1760
4704.45 1766
4705.10 1701
4705.74 1800
4706.39 1871
4707.04 1842
4707.68 1904
4708.33 1905
4708.98 1877
4709.63 1859
4710.27 1767
4710.92 1834
4711.57 1816
4712.22 1976
4712.86 1802
4713.51 1841
4714.16 1757
4714.81 1694
4715.45 1857
4716.10 1808
4716.75 1779
4717.40 1907
4718.05 1862
4718.69 1837
4719.34 1701
4719.99 1788
4720.64 1944
4721.29 1793
4721.94 1866
4722.58 1943
4723.23 1896
4723.88 1874
4724.53 1861
4725.18 1912
4725.83 1922
4726.47 1923
4727.12 2046
4727.77 1914
4728.42 2105
4729.07 2085
4729.72 2125
4730.37 2053
4731.02 1995
4731.66 2024
4732.31 2154
4732.96 2001
4733.61 1810
4734.26 1796
4734.91 1892
4735.56 1832
4736.21 1865
4736.86 1834
4737.51 1696
4738.16 1728
4738.81 1789
4739.45 1720
4740.10 1709
4740.75 1750
4741.40 1857
4742.05 1879
4742.70 1901
4743.35 1848
4744.00 2026
4744.65 1950
4745.30 1798
4745.95 1850
4746.60 1832
4747.25 1929
4747.90 1925
4748.55 1788
4749.20 1878
4749.85 1853
4750.50 1871
4751.15 1841
4751.80 1889
4752.45 1986
4753.10 1938
4753.75 1924
4754.40 2030
4755.05 2073
4755.71 2161
4756.36 2102
4757.01 2172
4757.66 2141
4758.31 1987
4758.96 2214
4759.61 2097
4760.26 1924
4760.91 1854
4761.56 1902
4762.21 1974
4762.86 1889
4763.52 1810
4764.17 1696
4764.82 1781
4765.47 1759
4766.12 1735
4766.77 1798
4767.42 1903
4768.07 1808
4768.73 1734
4769.38 1653
4770.03 1703
4770.68 1747
4771.33 1801
4771.98 1813
4772.64 1776
4773.29 1833
4773.94 1782
4774.59 1703
4775.24 1649
4775.89 1611
4776.55 1673
4777.20 1603
4777.85 1681
4778.50 1762
4779.15 1703
4779.81 1650
4780.46 1648
4781.11 1676
4781.76 1605
4782.42 1622
4783.07 1746
4783.72 1795
4784.37 1602
4785.03 1610
4785.68 1726
4786.33 1721
4786.98 1680
4787.64 1688
4788.29 1702
4788.94 1694
4789.60 1722
4790.25 1681
4790.90 1681
4791.55 1757
4792.21 1706
4792.86 1668
4793.51 1639
4794.17 1610
4794.82 1703
4795.47 1692
4796.13 1637
4796.78 1668
4797.43 1772
4798.09 1774
4798.74 1782
4799.39 1699
4800.05 1689
4800.70 1679
4801.36 1792
4802.01 1697
4802.66 1620
4803.32 1619
4803.97 1605
4804.62 1692
4805.28 1689
4805.93 1706
4806.59 1694
4807.24 1661
4807.89 1695
4808.55 1597
4809.20 1592
4809.86 1554
4810.51 1633
4811.17 1759
4811.82 1738
4812.47 1710
4813.13 1727
4813.78 1655
4814.44 1560
4815.09 1659
4815.75 1697
4816.40 1625
4817.06 1776
4817.71 1771
4818.37 1682
4819.02 1692
4819.68 1745
4820.33 1852
4820.99 1826
4821.64 1850
4822.30 1919
4822.95 1883
4823.61 1896
4824.26 2034
4824.92 1844
4825.57 1849
4826.23 1902
4826.88 1875
4827.54 1809
4828.19 1897
4828.85 1898
4829.51 1982
4830.16 1924
4830.82 1932
4831.47 1885
4832.13 1850
4832.78 1857
4833.44 1815
4834.10 1912
4834.75 1984
4835.41 2014
4836.06 2011
4836.72 2023
4837.38 2218
4838.03 2080
4838.69 1994
4839.34 2114
4840.00 2298
4840.66 2337
4841.31 2253
4841.97 2456
4842.63 2306
4843.28 2375
4843.94 2346
4844.60 2229
4845.25 2059
4845.91 1972
4846.57 1982
4847.22 1937
4847.88 1974
4848.54 2094
4849.19 2068
4849.85 1892
4850.51 1995
4851.17 2038
4851.82 2193
4852.48 2233
4853.14 2352
4853.79 2402
4854.45 2401
4855.11 2268
4855.77 2239
4856.42 2154
4857.08 2113
4857.74 2217
4858.40 2035
4859.05 2134
4859.71 2152
4860.37 2044
4861.03 2117
4861.68 1896
4862.34 1936
4863.00 1992
4863.66 1998
4864.32 1910
4864.97 1924
4865.63 1888
4866.29 1948
4866.95 2104
4867.61 2170
4868.26 2207
4868.92 2176
4869.58 2179
4870.24 2201
4870.90 2092
4871.56 1958
4872.21 1927
4872.87 1997
4873.53 1929
4874.19 1883
4874.85 1980
4875.51 2001
4876.17 1947
4876.83 1974
4877.48 2002
4878.14 1996
4878.80 2005
4879.46 2000
4880.12 1971
4880.78 1986
4881.44 2020
4882.10 1871
4882.76 1837
4883.42 1860
4884.08 1861
4884.73 1809
4885.39 1797
4886.05 1801
4886.71 1788
4887.37 1941
4888.03 1900
4888.69 1793
4889.35 1806
4890.01 1893
4890.67 1798
4891.33 1814
4891.99 1959
4892.65 1874
4893.31 1918
4893.97 1880
4894.63 1936
4895.29 1926
4895.95 1839
4896.61 1816
4897.27 1715
4897.93 1864
4898.59 1890
4899.25 1806
4899.91 1786
4900.57 1741
4901.23 1744
4901.89 1760
4902.55 1806
4903.21 1863
4903.88 1706
4904.54 1743
4905.20 1788
4905.86 1785
4906.52 1745
4907.18 1835
4907.84 1753
4908.50 1705
4909.16 1782
4909.82 1784
4910.48 1660
4911.15 1791
4911.81 1774
4912.47 1699
4913.13 1746
4913.79 1688
4914.45 1658
4915.11 1814
4915.77 1732
4916.44 1658
4917.10 1641
4917.76 1622
4918.42 1631
4919.08 1682
4919.74 1612
4920.41 1630
4921.07 1657
4921.73 1620
4922.39 1593
4923.05 1566
4923.72 1524
4924.38 1471
4925.04 1588
4925.70 1569
4926.36 1601
4927.03 1686
4927.69 1607
4928.35 1570
4929.01 1677
4929.67 1614
4930.34 1597
4931.00 1644
4931.66 1780
4932.32 1702
4932.99 1633
4933.65 1566
4934.31 1615
4934.98 1695
4935.64 1616
4936.30 1612
4936.96 1638
4937.63 1756
4938.29 1694
4938.95 1647
4939.62 1679
4940.28 1633
4940.94 1741
4941.61 1638
4942.27 1636
4942.93 1752
4943.60 1747
4944.26 1630
4944.92 1788
4945.59 1710
4946.25 1637
4946.91 1671
4947.58 1595
4948.24 1717
4948.90 1703
4949.57 1652
4950.23 1595
4950.89 1639
4951.56 1619
4952.22 1622
4952.89 1564
4953.55 1523
4954.21 1488
4954.88 1542
4955.54 1696
4956.21 1764
4956.87 1539
4957.53 1571
4958.20 1503
4958.86 1608
4959.53 1527
4960.19 1583
4960.86 1662
4961.52 1587
4962.19 1545
4962.85 1563
4963.52 1582
4964.18 1712
4964.84 1652
4965.51 1515
4966.17 1680
4966.84 1649
4967.50 1645
4968.17 1708
4968.83 1689
4969.50 1689
4970.16 1660
4970.83 1675
4971.49 1648
4972.16 1585
4972.82 1633
4973.49 1785
4974.16 1791
4974.82 1719
4975.49 1679
4976.15 1719
4976.82 1741
4977.48 1575
4978.15 1744
4978.81 1789
4979.48 1671
4980.15 1690
4980.81 1624
4981.48 1633
4982.14 1678
4982.81 1733
4983.48 1677
4984.14 1756
4984.81 1608
4985.47 1836
4986.14 1864
4986.81 1859
4987.47 1981
4988.14 2012
4988.80 2073
4989.47 2250
4990.14 2298
4990.80 2487
4991.47 2699
4992.14 3076
4992.80 2996
4993.47 3027
4994.14 3033
4994.80 2984
4995.47 2944
4996.14 2762
4996.80 2511
4997.47 2334
4998.14 2260
4998.81 1962
4999.47 1913
5000.14 1797
5000.81 1661
5001.47 1754
5002.14 1674
5002.81 1611
5003.48 1708
5004.14 1630
5004.81 1596
5005.48 1629
5006.15 1676
5006.81 1641
5007.48 1627
5008.15 1700
5008.82 1627
5009.48 1669
5010.15 1665
5010.82 1670
5011.49 1725
5012.16 1691
5012.82 1659
5013.49 1693
5014.16 1694
5014.83 1658
5015.50 1710
5016.16 1713
5016.83 1760
5017.50 1913
5018.17 1830
5018.84 1859
5019.50 1791
5020.17 1827
5020.84 1939
5021.51 1985
5022.18 1900
5022.85 1909
5023.52 2137
5024.19 2035
5024.85 2073
5025.52 2155
5026.19 2199
5026.86 2188
5027.53 2132
5028.20 2337
5028.87 2284
5029.54 2230
5030.21 2224
5030.87 2095
5031.54 2058
5032.21 2012
5032.88 1956
5033.55 1872
5034.22 1868
5034.89 1957
5035.56 1966
5036.23 1838
5036.90 1965
5037.57 2003
5038.24 1838
5038.91 1871
5039.58 1882
5040.25 1867
5040.92 1970
5041.59 1932
5042.26 1935
5042.93 2096
5043.60 2157
5044.27 2048
5044.94 2084
5045.61 2063
5046.28 2215
5046.95 2312
5047.62 2216
5048.29 2212
5048.96 2152
5049.63 2202
5050.30 2248
5050.97 2196
5051.64 2014
5052.31 1875
5052.98 1824
5053.65 1934
5054.32 1748
5054.99 1682
5055.66 1818
5056.34 1873
5057.01 1788
5057.68 1806
5058.35 1818
5059.02 1883
5059.69 1829
5060.36 1917
5061.03 2058
5061.70 2065
5062.38 1951
5063.05 2039
5063.72 2143
5064.39 2002
5065.06 2026
5065.73 2082
5066.40 1870
5067.08 1863
5067.75 1850
5068.42 1840
5069.09 1806
5069.76 1676
5070.43 1794
5071.11 1736
5071.78 1766
5072.45 1739
5073.12 1804
5073.79 1797
5074.47 1817
5075.14 1887
5075.81 1826
5076.48 1880
5077.15 1776
5077.83 1751
5078.50 1808
5079.17 1860
5079.84 1789
5080.52 1850
5081.19 1826
5081.86 1804
5082.53 1832
5083.21 1825
5083.88 1831
5084.55 1881
5085.22 1863
5085.90 1851
5086.57 1864
5087.24 1891
5087.92 1947
5088.59 1877
5089.26 1893
5089.93 1834
5090.61 1840
5091.28 1762
5091.95 1781
5092.63 1711
5093.30 1874
5093.97 1905
5094.65 1991
5095.32 2047
5095.99 2094
5096.67 2021
5097.34 1932
5098.02 1885
5098.69 1890
5099.36 1981
5100.04 1890
5100.71 1705
5101.38 1635
5102.06 1720
5102.73 1770
5103.41 1719
5104.08 1854
5104.75 1748
5105.43 1701
5106.10 1663
5106.78 1587
5107.45 1710
5108.12 1824
5108.80 1781
5109.47 1716
5110.15 1567
5110.82 1693
5111.50 1711
5112.17 1775
5112.85 1787
5113.52 1739
5114.20 1742
5114.87 1682
5115.54 1708
5116.22 1684
5116.89 1651
5117.57 1600
5118.24 1734
5118.92 1738
5119.59 1793
5120.27 1708
5120.94 1713
5121.62 1679
5122.30 1702
5122.97 1754
5123.65 1709
5124.32 1772
5125.00 1722
5125.67 1727
5126.35 1711
5127.02 1707
5127.70 1681
5128.37 1764
5129.05 1748
5129.73 1761
5130.40 1685
5131.08 1599
5131.75 1660
5132.43 1718
5133.10 1574
5133.78 1621
5134.46 1662
5135.13 1671
5135.81 1603
5136.49 1575
5137.16 1621
5137.84 1656
5138.51 1775
5139.19 1881
5139.87 1840
5140.54 1648
5141.22 1714
5141.90 1731
5142.57 1768
5143.25 1803
5143.93 1720
5144.60 1634
5145.28 1608
5145.96 1671
5146.63 1641
5147.31 1585
5147.99 1602
5148.66 1549
5149.34 1519
5150.02 1509
5150.69 1397
5151.37 1466
5152.05 1527
5152.73 1526
5153.40 1570
5154.08 1556
5154.76 1612
5155.44 1607
5156.11 1548
5156.79 1562
5157.47 1636
5158.15 1610
5158.82 1602
5159.50 1603
5160.18 1506
5160.86 1496
5161.53 1557
5162.21 1492
5162.89 1515
5163.57 1529
5164.25 1481
5164.92 1427
5165.60 1585
5166.28 1458
5166.96 1492
5167.64 1557
5168.31 1468
5168.99 1477
5169.67 1503
5170.35 1497
5171.03 1483
5171.71 1636
5172.39 1548
5173.06 1514
5173.74 1559
5174.42 1463
5175.10 1535
5175.78 1545
5176.46 1435
5177.14 1451
5177.82 1508
5178.49 1409
5179.17 1436
5179.85 1527
5180.53 1481
5181.21 1504
5181.89 1590
5182.57 1410
5183.25 1520
5183.93 1624
5184.61 1483
5185.29 1516
5185.97 1484
5186.64 1484
5187.32 1435
5188.00 1494
5188.68 1413
5189.36 1473
5190.04 1453
5190.72 1428
5191.40 1437
5192.08 1403
5192.76 1453
5193.44 1570
5194.12 1451
5194.80 1358
5195.48 1414
5196.16 1381
5196.84 1456
5197.52 1331
5198.20 1408
5198.88 1433
5199.56 1358
5200.24 1453
5200.92 1384
5201.60 1415
5202.28 1444
5202.96 1485
5203.65 1520
5204.33 1385
5205.01 1389
5205.69 1400
5206.37 1445
5207.05 1460
5207.73 1418
5208.41 1387
5209.09 1465
5209.77 1581
5210.45 1559
5211.13 1590
5211.82 1492
5212.50 1571
5213.18 1536
5213.86 1516
5214.54 1457
5215.22 1615
5215.90 1551
5216.58 1613
5217.27 1602
5217.95 1582
5218.63 1492
5219.31 1436
5219.99 1448
5220.67 1514
5221.36 1598
5222.04 1572
5222.72 1572
5223.40 1548
5224.08 1471
5224.77 1482
5225.45 1468
5226.13 1542
5226.81 1428
5227.49 1404
5228.18 1430
5228.86 1423
5229.54 1436
5230.22 1366
5230.91 1474
5231.59 1539
5232.27 1353
5232.95 1396
5233.63 1416
5234.32 1554
5235.00 1531
5235.68 1498
5236.37 1539
5237.05 1523
5237.73 1587
5238.41 1603
5239.10 1473
5239.78 1536
5240.46 1533
5241.15 1593
5241.83 1699
5242.51 1743
5243.20 1628
5243.88 1547
5244.56 1508
5245.24 1500
5245.93 1426
5246.61 1552
5247.29 1583
5247.98 1527
5248.66 1638
5249.35 1563
5250.03 1551
5250.71 1560
5251.40 1638
5252.08 1548
5252.76 1485
5253.45 1548
5254.13 1632
5254.82 1550
5255.50 1572
5256.18 1572
5256.87 1533
5257.55 1563
5258.24 1674
5258.92 1563
5259.60 1520
5260.29 1482
5260.97 1433
5261.66 1544
5262.34 1564
5263.03 1556
5263.71 1603
5264.40 1690
5265.08 1586
5265.76 1571
5266.45 1640
5267.13 1627
5267.82 1653
5268.50 1654
5269.19 1730
5269.87 1575
5270.56 1537
5271.24 1550
5271.93 1614
5272.61 1557
5273.30 1461
5273.98 1608
5274.67 1609
5275.35 1500
5276.04 1585
5276.72 1610
5277.41 1614
5278.10 1612
5278.78 1589
5279.47 1640
5280.15 1743
5280.84 1656
5281.52 1778
5282.21 1816
5282.89 1730
5283.58 1782
5284.27 1846
5284.95 1890
5285.64 1728
5286.32 1773
5287.01 1866
5287.70 1786
5288.38 1756
5289.07 1766
5289.75 1761
5290.44 1796
5291.13 1808
5291.81 1846
5292.50 1730
5293.19 1642
5293.87 1684
5294.56 1801
5295.25 1784
5295.93 1845
5296.62 1858
5297.31 1889
5297.99 1770
5298.68 1884
5299.37 1887
5300.05 2080
5300.74 2184
5301.43 2345
5302.11 2423
5302.80 2549
5303.49 2667
5304.18 2827
5304.86 2988
5305.55 3015
5306.24 3009
5306.92 2900
5307.61 2972
5308.30 2843
5308.99 2650
5309.67 2277
5310.36 2299
5311.05 2105
5311.74 1950
5312.42 1889
5313.11 1700
5313.80 1770
5314.49 1738
5315.18 1756
5315.86 1823
5316.55 1820
5317.24 1783
5317.93 1766
5318.62 1760
5319.30 1661
5319.99 1792
5320.68 1848
5321.37 1747
5322.06 1876
5322.74 1724
5323.43 1712
5324.12 1745
5324.81 1842
5325.50 1702
5326.19 1674
5326.88 1684
5327.56 1695
5328.25 1757
5328.94 1691
5329.63 1806
5330.32 1788
5331.01 1815
5331.70 1881
5332.39 1923
5333.07 1848
5333.76 1860
5334.45 1914
5335.14 2108
5335.83 2027
5336.52 2018
5337.21 2110
5337.90 1964
5338.59 2145
5339.28 2098
5339.97 2121
5340.66 2226
5341.35 2103
5342.04 2113
5342.73 2119
5343.42 2111
5344.10 2139
5344.79 2263
5345.48 2230
5346.17 2135
5346.86 2269
5347.55 2224
5348.24 2252
5348.93 2349
5349.62 2592
5350.31 2856
5351.00 2935
5351.69 3063
5352.39 3344
5353.08 3547
5353.77 3780
5354.46 3814
5355.15 4011
5355.84 3970
5356.53 3745
5357.22 3782
5357.91 3753
5358.60 3425
5359.29 3157
5359.98 2812
5360.67 2590
5361.36 2363
5362.05 2144
5362.74 1972
5363.44 2038
5364.13 2004
5364.82 1891
5365.51 1879
5366.20 1841
5366.89 2016
5367.58 1907
5368.27 1918
5368.96 1800
5369.66 1729
5370.35 1811
5371.04 1943
5371.73 1757
5372.42 1837
5373.11 1852
5373.81 1828
5374.50 1808
5375.19 1736
5375.88 1675
5376.57 1699
5377.26 1664
5377.96 1706
5378.65 1767
5379.34 1800
5380.03 1723
5380.72 1697
5381.42 1716
5382.11 1773
5382.80 1752
5383.49 1811
5384.18 1767
5384.88 1783
5385.57 1760
5386.26 1716
5386.95 1716
5387.65 1761
5388.34 1705
5389.03 1723
5389.72 1886
5390.42 1767
5391.11 1829
5391.80 1856
5392.50 1817
5393.19 2021
5393.88 1933
5394.57 1956
5395.27 1927
5395.96 2009
5396.65 1922
5397.35 1890
5398.04 1870
5398.73 1775
5399.43 1822
5400.12 1790
5400.81 1764
5401.51 1829
5402.20 1798
5402.89 1737
5403.59 1687
5404.28 1623
5404.97 1714
5405.67 1686
5406.36 1638
5407.06 1629
5407.75 1651
5408.44 1731
5409.14 1611
5409.83 1625
5410.53 1640
5411.22 1735
5411.91 1665
5412.61 1756
5413.30 1619
5414.00 1523
5414.69 1649
5415.38 1578
5416.08 1642
5416.77 1553
5417.47 1490
5418.16 1529
5418.86 1559
5419.55 1521
5420.25 1596
5420.94 1633
5421.64 1712
5422.33 1626
5423.03 1609
5423.72 1577
5424.41 1579
5425.11 1629
5425.80 1700
5426.50 1691
5427.19 1655
5427.89 1497
5428.59 1570
5429.28 1543
5429.98 1632
5430.67 1619
5431.37 1638
5432.06 1617
5432.76 1609
5433.45 1630
5434.15 1591
5434.84 1666
5435.54 1614
5436.23 1640
5436.93 1567
5437.63 1481
5438.32 1605
5439.02 1684
5439.71 1701
5440.41 1654
5441.11 1554
5441.80 1669
5442.50 1732
5443.19 1722
5443.89 1727
5444.59 1738
5445.28 1650
5445.98 1687
5446.68 1690
5447.37 1648
5448.07 1711
5448.76 1781
5449.46 1971
5450.16 1995
5450.85 1968
5451.55 2222
5452.25 2137
5452.94 2290
5453.64 2255
5454.34 2080
5455.03 1947
5455.73 1907
5456.43 1860
5457.13 1918
5457.82 1812
5458.52 1803
5459.22 1740
5459.91 1819
5460.61 1688
5461.31 1722
5462.01 1728
5462.70 1661
5463.40 1730
5464.10 1783
5464.80 1912
5465.49 1912
5466.19 1893
5466.89 1958
5467.59 1920
5468.28 1988
5468.98 2060
5469.68 2059
5470.38 2036
5471.07 1890
5471.77 1960
5472.47 1865
5473.17 1867
5473.87 1909
5474.56 1856
5475.26 1792
5475.96 1817
5476.66 1775
5477.36 1770
5478.06 1840
5478.75 1854
5479.45 1777
5480.15 1800
5480.85 1827
5481.55 1895
5482.25 1985
5482.95 1931
5483.64 1965
5484.34 2039
5485.04 2109
5485.74 2015
5486.44 1901
5487.14 2054
5487.84 1992
5488.54 2017
5489.23 1909
5489.93 1803
5490.63 2031
5491.33 1985
5492.03 1958
5492.73 1876
5493.43 1999
5494.13 1900
5494.83 1804
5495.53 1983
5496.23 2077
5496.93 2011
5497.63 2036
5498.33 2047
5499.03 2031
5499.73 2010
5500.43 2097
5501.13 2057
5501.83 2187
5502.53 2247
5503.23 2523
5503.93 2455
5504.63 2542
5505.33 2708
5506.03 2602
5506.73 2509
5507.43 2553
5508.13 2542
5508.83 2405
5509.53 2388
5510.23 2317
5510.93 2407
5511.63 2310
5512.33 2284
5513.03 2421
5513.73 2395
5514.43 2368
5515.13 2479
5515.83 2499
5516.53 2595
5517.23 2713
5517.93 2738
5518.64 2742
5519.34 2842
5520.04 2783
5520.74 2648
5521.44 2535
5522.14 2590
5522.84 2542
5523.54 2225
5524.24 2289
5524.95 2412
5525.65 2282
5526.35 2257
5527.05 2255
5527.75 2141
5528.45 1916
5529.15 1917
5529.86 1895
5530.56 1911
5531.26 1892
5531.96 1731
5532.66 1848
5533.36 1872
5534.07 1845
5534.77 1823
5535.47 1735
5536.17 1912
5536.87 1893
5537.58 1870
5538.28 1904
5538.98 1966
5539.68 1874
5540.39 1877
5541.09 1892
5541.79 1892
5542.49 1876
5543.20 1860
5543.90 1890
5544.60 1796
5545.30 1792
5546.01 1706
5546.71 1823
5547.41 1767
5548.11 1803
5548.82 1863
5549.52 1883
5550.22 1886
5550.93 1884
5551.63 1845
5552.33 1901
5553.03 1992
5553.74 1833
5554.44 1870
5555.14 1843
5555.85 1897
5556.55 1809
5557.25 1791
5557.96 1821
5558.66 1685
5559.36 1667
5560.07 1760
5560.77 1686
5561.48 1799
5562.18 1798
5562.88 1838
5563.59 1769
5564.29 1819
5564.99 1682
5565.70 1614
5566.40 1708
5567.11 1754
5567.81 1701
5568.51 1691
5569.22 1774
5569.92 1797
5570.63 1757
5571.33 1661
5572.04 1638
5572.74 1681
5573.44 1635
5574.15 1684
5574.85 1681
5575.56 1627
5576.26 1666
5576.97 1701
5577.67 1676
5578.38 1694
5579.08 1739
5579.79 1805
5580.49 1796
5581.20 1752
5581.90 1793
5582.61 1767
5583.31 1655
5584.02 1621
5584.72 1525
5585.43 1484
5586.13 1551
5586.84 1636
5587.54 1641
5588.25 1643
5588.95 1599
5589.66 1594
5590.36 1493
5591.07 1552
5591.77 1537
5592.48 1564
5593.19 1656
5593.89 1575
5594.60 1625
5595.30 1662
5596.01 1681
5596.71 1539
5597.42 1528
5598.13 1514
5598.83 1509
5599.54 1515
5600.24 1648
5600.95 1542
5601.66 1454
5602.36 1473
5603.07 1492
5603.78 1408
5604.48 1408
5605.19 1447
5605.89 1386
5606.60 1439
5607.31 1403
5608.01 1366
5608.72 1522
5609.43 1528
5610.13 1488
5610.84 1337
5611.55 1348
5612.25 1537
5612.96 1486
5613.67 1432
5614.38 1448
5615.08 1571
5615.79 1461
5616.50 1495
5617.20 1536
5617.91 1492
5618.62 1425
5619.33 1507
5620.03 1546
5620.74 1453
5621.45 1455
5622.15 1445
5622.86 1333
5623.57 1402
5624.28 1421
5624.99 1411
5625.69 1318
5626.40 1458
5627.11 1395
5627.82 1435
5628.52 1347
5629.23 1280
5629.94 1404
5630.65 1453
5631.36 1521
5632.06 1550
5632.77 1454
5633.48 1458
5634.19 1428
5634.90 1536
5635.61 1507
5636.31 1655
5637.02 1592
5637.73 1557
5638.44 1525
5639.15 1512
5639.86 1400
5640.56 1368
5641.27 1472
5641.98 1454
5642.69 1431
5643.40 1504
5644.11 1598
5644.82 1503
5645.53 1471
5646.24 1485
5646.94 1439
5647.65 1463
5648.36 1471
5649.07 1434
5649.78 1454
5650.49 1555
5651.20 1570
5651.91 1540
5652.62 1550
5653.33 1535
5654.04 1622
5654.75 1596
5655.46 1541
5656.17 1591
5656.88 1563
5657.59 1484
5658.30 1465
5659.01 1393
5659.71 1535
5660.42 1413
5661.13 1353
5661.84 1447
5662.55 1453
5663.26 1519
5663.97 1563
5664.69 1550
5665.40 1512
5666.11 1522
5666.82 1512
5667.53 1565
5668.24 1480
5668.95 1442
5669.66 1379
5670.37 1509
5671.08 1497
5671.79 1477
5672.50 1607
5673.21 1637
5673.92 1612
5674.63 1599
5675.34 1733
5676.05 1666
5676.76 1592
5677.48 1656
5678.19 1601
5678.90 1624
5679.61 1537
5680.32 1510
5681.03 1596
5681.74 1542
5682.45 1507
5683.16 1470
5683.88 1481
5684.59 1493
5685.30 1475
5686.01 1534
5686.72 1519
5687.43 1472
5688.15 1543
5688.86 1470
5689.57 1530
5690.28 1537
5690.99 1568
5691.70 1571
5692.42 1525
5693.13 1518
5693.84 1530
5694.55 1551
5695.26 1556
5695.98 1350
5696.69 1412
5697.40 1466
5698.11 1455
5698.82 1527
5699.54 1517
5700.25 1403
5700.96 1473
5701.67 1447
5702.39 1415
5703.10 1369
5703.81 1467
5704.52 1468
5705.24 1538
5705.95 1502
5706.66 1473
5707.38 1465
5708.09 1557
5708.80 1516
5709.51 1510
5710.23 1472
5710.94 1414
5711.65 1451
5712.37 1380
5713.08 1544
5713.79 1463
5714.51 1525
5715.22 1559
5715.93 1413
5716.65 1485
5717.36 1483
5718.07 1333
5718.79 1529
5719.50 1483
5720.21 1560
5720.93 1603
5721.64 1516
5722.36 1565
5723.07 1515
5723.78 1505
5724.50 1521
5725.21 1532
5725.92 1491
5726.64 1472
5727.35 1441
5728.07 1527
5728.78 1511
5729.50 1512
5730.21 1574
5730.92 1649
5731.64 1568
5732.35 1399
5733.07 1522
5733.78 1564
5734.50 1561
5735.21 1604
5735.93 1678
5736.64 1556
5737.35 1638
5738.07 1628
5738.78 1672
5739.50 1564
5740.21 1469
5740.93 1602
5741.64 1685
5742.36 1806
5743.07 1810
5743.79 1866
5744.50 1887
5745.22 1872
5745.93 1867
5746.65 1914
5747.37 1905
5748.08 1871
5748.80 1931
5749.51 1868
5750.23 1787
5750.94 1798
5751.66 1766
5752.37 1865
5753.09 1790
5753.81 1711
5754.52 1691
5755.24 1842
5755.95 1745
5756.67 1807
5757.38 1894
5758.10 1787
5758.82 1786
5759.53 1761
5760.25 1839
5760.96 1879
5761.68 2041
5762.40 1962
5763.11 2035
5763.83 2141
5764.55 2088
5765.26 2156
5765.98 2283
5766.70 2432
5767.41 2434
5768.13 2510
5768.85 2557
5769.56 2602
5770.28 2522
5771.00 2474
5771.71 2338
5772.43 2303
5773.15 2251
5773.86 2261
5774.58 2198
5775.30 2089
5776.01 1984
5776.73 2038
5777.45 2077
5778.17 2068
5778.88 2024
5779.60 2017
5780.32 2037
5781.04 2205
5781.75 2283
5782.47 2216
5783.19 2333
5783.91 2275
5784.62 2316
5785.34 2440
5786.06 2528
5786.78 2424
5787.49 2323
5788.21 2260
5788.93 2214
5789.65 2313
5790.37 2294
5791.08 2203
5791.80 2344
5792.52 2370
5793.24 2324
5793.96 2260
5794.68 2333
5795.39 2518
5796.11 2360
5796.83 2591
5797.55 2499
5798.27 2566
5798.99 2556
5799.70 2731
5800.42 2914
5801.14 2909
5801.86 3050
5802.58 3470
5803.30 3799
5804.02 4420
5804.74 5047
5805.45 5561
5806.17 5769
5806.89 5992
5807.61 5945
5808.33 5524
5809.05 5147
5809.77 4532
5810.49 4290
5811.21 3769
5811.93 3596
5812.65 3201
5813.37 3205
5814.09 3152
5814.81 3099
5815.52 3004
5816.24 2947
5816.96 3089
5817.68 3058
5818.40 3023
5819.12 3039
5819.84 3069
5820.56 3055
5821.28 3130
5822.00 3054
5822.72 3079
5823.44 3068
5824.16 3059
5824.88 2971
5825.60 2741
5826.32 2855
5827.04 2765
5827.76 2559
5828.48 2649
5829.21 2558
5829.93 2443
5830.65 2393
5831.37 2286
5832.09 2403
5832.81 2420
5833.53 2275
5834.25 2234
5834.97 2143
5835.69 2138
5836.41 2104
5837.13 2151
5837.85 2161
5838.57 2180
5839.30 2083
5840.02 2035
5840.74 1985
5841.46 2081
5842.18 2102
5842.90 2125
5843.62 2062
5844.34 2030
5845.07 2101
5845.79 2130
5846.51 2108
5847.23 1986
5847.95 2138
5848.67 1912
5849.39 1808
5850.12 1952
5850.84 1952
5851.56 1883
5852.28 1918
5853.00 1856
5853.73 1933
5854.45 1977
5855.17 1875
5855.89 1775
5856.61 1828
5857.34 1879
5858.06 1886
5858.78 1864
5859.50 1849
5860.23 1780
5860.95 1801
5861.67 1840
5862.39 1792
5863.11 1894
5863.84 1938
5864.56 1800
5865.28 1848
5866.01 1819
5866.73 1694
5867.45 1737
5868.17 1767
5868.90 1775
5869.62 1746
5870.34 1711
5871.07 1696
5871.79 1663
5872.51 1700
5873.23 1699
5873.96 1701
5874.68 1729
5875.40 1703
5876.13 1685
5876.85 1642
5877.57 1701
5878.30 1693
5879.02 1673
5879.74 1735
5880.47 1625
5881.19 1696
5881.92 1684
5882.64 1632
5883.36 1701
5884.09 1741
5884.81 1850
5885.53 1864
5886.26 1733
5886.98 1735
5887.71 1716
5888.43 1737
5889.15 1774
5889.88 1697
5890.60 1626
5891.33 1675
5892.05 1626
5892.78 1604
5893.50 1664
5894.23 1742
5894.95 1661
5895.67 1677
5896.40 1631
5897.12 1635
5897.85 1613
5898.57 1704
5899.30 1625
5900.02 1525
5900.75 1517
5901.47 1614
5902.20 1552
5902.92 1503
5903.65 1535
5904.37 1554
5905.10 1606
5905.82 1561
5906.55 1551
5907.27 1587
5908.00 1546
5908.72 1550
5909.45 1618
5910.17 1575
5910.90 1739
5911.62 1730
5912.35 1670
5913.08 1707
5913.80 1747
5914.53 1644
5915.25 1693
5915.98 1580
5916.70 1643
5917.43 1565
5918.16 1556
5918.88 1568
5919.61 1627
5920.33 1599
5921.06 1584
5921.79 1663
5922.51 1737
5923.24 1757
5923.97 1700
5924.69 1767
5925.42 1743
5926.14 1710
5926.87 1750
5927.60 1746
5928.32 1769
5929.05 1757
5929.78 1790
5930.50 1698
5931.23 1659
5931.96 1795
5932.68 1782
5933.41 1708
5934.14 1709
5934.86 1758
5935.59 1829
5936.32 1884
5937.05 1954
5937.77 1957
5938.50 1995
5939.23 2111
5939.95 2196
5940.68 2119
5941.41 2322
5942.14 2330
5942.86 2236
5943.59 2280
5944.32 2306
5945.05 2177
5945.77 2064
5946.50 2078
5947.23 2066
5947.96 2017
5948.68 1926
5949.41 1939
5950.14 1977
5950.87 1927
5951.60 1885
5952.32 1854
5953.05 1958
5953.78 2030
5954.51 2048
5955.24 2012
5955.96 2029
5956.69 2093
5957.42 2103
5958.15 2090
5958.88 2087
5959.61 2098
5960.33 2031
5961.06 2098
5961.79 2165
5962.52 1940
5963.25 1953
5963.98 2077
5964.71 2077
5965.44 1912
5966.16 1959
5966.89 2055
5967.62 2196
5968.35 2236
5969.08 2180
5969.81 2191
5970.54 2285
5971.27 2374
5972.00 2410
5972.73 2164
5973.46 2253
5974.18 2221
5974.91 2399
5975.64 2181
5976.37 2186
5977.10 2400
5977.83 2435
5978.56 2378
5979.29 2336
5980.02 2350
5980.75 2304
5981.48 2273
5982.21 2393
5982.94 2439
5983.67 2418
5984.40 2474
5985.13 2496
5985.86 2314
5986.59 2475
5987.32 2488
5988.05 2514
5988.78 2430
5989.51 2527
5990.24 2575
5990.97 2528
5991.70 2605
5992.43 2732
5993.16 2626
5993.89 2594
5994.62 2614
5995.35 2633
5996.09 2632
5996.82 2673
5997.55 2556
5998.28 2547
5999.01 2713
5999.74 2717
6000.47 2700
6001.20 2548
6001.93 2660
6002.66 2754
6003.39 2692
6004.13 2637
6004.86 2540
6005.59 2598
6006.32 2528
6007.05 2546
6007.78 2626
6008.51 2628
6009.25 2693
6009.98 2824
6010.71 2879
6011.44 3018
6012.17 3129
6012.90 3321
6013.64 3728
6014.37 3971
6015.10 4073
6015.83 4135
6016.56 4084
6017.29 4234
6018.03 4287
6018.76 4254
6019.49 4016
6020.22 3741
6020.96 3433
6021.69 3223
6022.42 3059
6023.15 2780
6023.88 2710
6024.62 2662
6025.35 2564
6026.08 2342
6026.81 2281
6027.55 2236
6028.28 2234
6029.01 2173
6029.75 2121
6030.48 2249
6031.21 2225
6031.94 2165
6032.68 2197
6033.41 2275
6034.14 2207
6034.88 2119
6035.61 2095
6036.34 2088
6037.07 2175
6037.81 2041
6038.54 2111
6039.27 2094
6040.01 2080
6040.74 2048
6041.47 2143
6042.21 2204
6042.94 2099
6043.68 2056
6044.41 2182
6045.14 2224
6045.88 2176
6046.61 2242
6047.34 2256
6048.08 2246
6048.81 2146
6049.55 2240
6050.28 2185
6051.01 2214
6051.75 2200
6052.48 2220
6053.22 2207
6053.95 2229
6054.68 2306
6055.42 2312
6056.15 2344
6056.89 2321
6057.62 2346
6058.36 2224
6059.09 2242
6059.83 2303
6060.56 2268
6061.29 2258
6062.03 2200
6062.76 2175
6063.50 2217
6064.23 2250
6064.97 2310
6065.70 2308
6066.44 2177
6067.17 2242
6067.91 2123
6068.64 2179
6069.38 2229
6070.11 2200
6070.85 2097
6071.58 2158
6072.32 2114
6073.06 2131
6073.79 2277
6074.53 2128
6075.26 2292
6076.00 2210
6076.73 2174
6077.47 2223
6078.20 2161
6078.94 2286
6079.68 2131
6080.41 2087
6081.15 2188
6081.88 2120
6082.62 2054
6083.35 2093
6084.09 2121
6084.83 2070
6085.56 2114
6086.30 2087
6087.04 2145
6087.77 2291
6088.51 2110
6089.24 2201
6089.98 2067
6090.72 1964
6091.45 1945
6092.19 2096
6092.93 1999
6093.66 2030
6094.40 2066
6095.14 2020
6095.87 1907
6096.61 1993
6097.35 1988
6098.08 2058
6098.82 2054
6099.56 2039
6100.29 1993
6101.03 2004
6101.77 1922
6102.51 2012
6103.24 2074
6103.98 2013
6104.72 2071
6105.46 2131
6106.19 1988
6106.93 2030
6107.67 2068
6108.41 2069
6109.14 2021
6109.88 2148
6110.62 2088
6111.36 2042
6112.09 2147
6112.83 2056
6113.57 2200
6114.31 2074
6115.04 2102
6115.78 2010
6116.52 2079
6117.26 2009
6118.00 2081
6118.73 2161
6119.47 2022
6120.21 2037
6120.95 2134
6121.69 2276
6122.43 2152
6123.16 2121
6123.90 2151
6124.64 2176
6125.38 2108
6126.12 2212
6126.86 2144
6127.60 2192
6128.33 2286
6129.07 2262
6129.81 2209
6130.55 2262
6131.29 2456
6132.03 2248
6132.77 2289
6133.51 2343
6134.25 2342
6134.98 2273
6135.72 2353
6136.46 2359
6137.20 2319
6137.94 2392
6138.68 2420
6139.42 2289
6140.16 2320
6140.90 2366
6141.64 2425
6142.38 2412
6143.12 2420
6143.86 2354
6144.60 2300
6145.34 2426
6146.08 2538
6146.82 2421
6147.56 2400
6148.30 2373
6149.04 2466
6149.78 2572
6150.52 2502
6151.26 2410
6152.00 2579
6152.74 2624
6153.48 2656
6154.22 2538
6154.96 2611
6155.70 2729
6156.44 2636
6157.18 2702
6157.92 2676
6158.66 2716
6159.40 2660
6160.14 2807
6160.88 2895
6161.62 2878
6162.36 2850
6163.10 2998
6163.85 2858
6164.59 2895
6165.33 3011
6166.07 3123
6166.81 3194
6167.55 3218
6168.29 3426
6169.03 3522
6169.77 3753
6170.51 3925
6171.26 3980
6172.00 3912
6172.74 3936
6173.48 3989
6174.22 4067
6174.96 3852
6175.70 3822
6176.45 3885
6177.19 3726
6177.93 3613
6178.67 3722
6179.41 3805
6180.16 3570
6180.90 3595
6181.64 3515
6182.38 3441
6183.12 3545
6183.87 3735
6184.61 3869
6185.35 3927
6186.09 3793
6186.83 3817
6187.58 3846
6188.32 3803
6189.06 3869
6189.80 3880
6190.55 4069
6191.29 4046
6192.03 3864
6192.77 4000
6193.52 4136
6194.26 4194
6195.00 4335
6195.74 4356
6196.49 4663
6197.23 4619
6197.97 4577
6198.72 4703
6199.46 4785
6200.20 4903
6200.94 4812
6201.69 4894
6202.43 4835
6203.17 4927
6203.92 4710
6204.66 4888
6205.40 4806
6206.15 5049
6206.89 5240
6207.63 5574
6208.38 6212
6209.12 7036
6209.87 8129
6210.61 9402
6211.35 11166
6212.10 12602
6212.84 14060
6213.58 15027
6214.33 15858
6215.07 15946
6215.82 15476
6216.56 14411
6217.30 13017
6218.05 11312
6218.79 9639
6219.54 8373
6220.28 7073
6221.02 6166
6221.77 5668
6222.51 5070
6223.26 4456
6224.00 4174
6224.75 4275
6225.49 4487
6226.24 4570
6226.98 4741
6227.73 4758
6228.47 4982
6229.21 4906
6229.96 4717
6230.70 4660
6231.45 4593
6232.19 4580
6232.94 4287
6233.68 3911
6234.43 3632
6235.17 3413
6235.92 3243
6236.67 3145
6237.41 3092
6238.16 3089
6238.90 3047
6239.65 3161
6240.39 3095
6241.14 3050
6241.88 3249
6242.63 3195
6243.37 3222
6244.12 3340
6244.87 3361
6245.61 3444
6246.36 3441
6247.10 3539
6247.85 3681
6248.59 3607
6249.34 3511
6250.09 3544
6250.83 3740
6251.58 3770
6252.33 3679
6253.07 3698
6253.82 3841
6254.56 3745
6255.31 3852
6256.06 3760
6256.80 3639
6257.55 3718
6258.30 3550
6259.04 3549
6259.79 3534
6260.54 3517
6261.28 3520
6262.03 3654
6262.78 3505
6263.52 3474
6264.27 3446
6265.02 3584
6265.76 3471
6266.51 3479
6267.26 3467
6268.01 3313
6268.75 3356
6269.50 3412
6270.25 3285
6270.99 3160
6271.74 3239
6272.49 3276
6273.24 3262
6273.98 3166
6274.73 3125
6275.48 3088
6276.23 3106
6276.97 3311
6277.72 3221
6278.47 3402
6279.22 3498
6279.96 3503
6280.71 3684
6281.46 3611
6282.21 3487
6282.96 3546
6283.70 3502
6284.45 3489
6285.20 3286
6285.95 3181
6286.70 3023
6287.45 2941
6288.19 3004
6288.94 2960
6289.69 3026
6290.44 2938
6291.19 3010
6291.94 2907
6292.68 2991
6293.43 2990
6294.18 3070
6294.93 3269
6295.68 3196
6296.43 3247
6297.18 3161
6297.93 3101
6298.67 2980
6299.42 2825
6300.17 2720
6300.92 2655
6301.67 2606
6302.42 2545
6303.17 2511
6303.92 2535
6304.67 2503
6305.42 2592
6306.17 2686
6306.92 2683
6307.67 2688
6308.41 2635
6309.16 2620
6309.91 2662
6310.66 2581
6311.41 2580
6312.16 2459
6312.91 2485
6313.66 2582
6314.41 2488
6315.16 2431
6315.91 2431
6316.66 2487
6317.41 2624
6318.16 2676
6318.91 2583
6319.66 2701
6320.41 2574
6321.16 2581
6321.91 2589
6322.66 2575
6323.41 2502
6324.16 2495
6324.92 2456
6325.67 2448
6326.42 2386
6327.17 2300
6327.92 2317
6328.67 2287
6329.42 2278
6330.17 2174
6330.92 2187
6331.67 2237
6332.42 2200
6333.17 2211
6333.92 2128
6334.68 2148
6335.43 2200
6336.18 2202
6336.93 2134
6337.68 2151
6338.43 2175
6339.18 2132
6339.93 2083
6340.69 2070
6341.44 2057
6342.19 2074
6342.94 2163
6343.69 2069
6344.44 2052
6345.20 2016
6345.95 2039
6346.70 2080
6347.45 2094
6348.20 2049
6348.95 2057
6349.71 2065
6350.46 1978
6351.21 1997
6351.96 1988
6352.71 2089
6353.47 2144
6354.22 2169
6354.97 2158
6355.72 2119
6356.48 2166
6357.23 2116
6357.98 2174
6358.73 2076
6359.49 2062
6360.24 2164
6360.99 2202
6361.74 2207
6362.50 2104
6363.25 2175
6364.00 2185
6364.76 2028
6365.51 2013
6366.26 2092
6367.01 2122
6367.77 2082
6368.52 2098
6369.27 2221
6370.03 2175
6370.78 2014
6371.53 2020
6372.29 2057
6373.04 1989
6373.79 1937
6374.55 1947
6375.30 2006
6376.05 1958
6376.81 1933
6377.56 2030
6378.31 1966
6379.07 1922
6379.82 1922
6380.58 1920
6381.33 1849
6382.08 1888
6382.84 1961
6383.59 1848
6384.35 1910
6385.10 1830
6385.85 1858
6386.61 1903
6387.36 1988
6388.12 1982
6388.87 1877
6389.62 1958
6390.38 1914
6391.13 1771
6391.89 1779
6392.64 1794
6393.40 1793
6394.15 1773
6394.91 1864
6395.66 1944
6396.42 1837
6397.17 1790
6397.93 1855
6398.68 1713
6399.44 1795
6400.19 1844
6400.95 1811
6401.70 1861
6402.46 1760
6403.21 1770
6403.97 1766
6404.72 1797
6405.48 1770
6406.23 1807
6406.99 1859
6407.74 1833
6408.50 1705
6409.25 1706
6410.01 1732
6410.76 1790
6411.52 1765
6412.28 1821
6413.03 1777
6413.79 1806
6414.54 1838
6415.30 1845
6416.05 1811
6416.81 1880
6417.57 1818
6418.32 1858
6419.08 1825
6419.83 1877
6420.59 1835
6421.35 1849
6422.10 1730
6422.86 1782
6423.62 1749
6424.37 1788
6425.13 1754
6425.89 1773
6426.64 1779
6427.40 1902
6428.15 1841
6428.91 1790
6429.67 1821
6430.42 1810
6431.18 1857
6431.94 1791
6432.70 1856
6433.45 1811
6434.21 1815
6434.97 1803
6435.72 1889
6436.48 1883
6437.24 1812
6437.99 1987
6438.75 1997
6439.51 1944
6440.27 1908
6441.02 1881
6441.78 1985
6442.54 1931
6443.30 1964
6444.05 1884
6444.81 1791
6445.57 1817
6446.33 1878
6447.08 1851
6447.84 1925
6448.60 2033
6449.36 1956
6450.12 1933
6450.87 1900
6451.63 1971
6452.39 1871
6453.15 1920
6453.91 1992
6454.66 2012
6455.42 1931
6456.18 1878
6456.94 1972
6457.70 1987
6458.46 1933
6459.21 2020
6459.97 2027
6460.73 2103
6461.49 1952
6462.25 1927
6463.01 2054
6463.77 2038
6464.52 2087
6465.28 2095
6466.04 2080
6466.80 2021
6467.56 2075
6468.32 2135
6469.08 2125
6469.84 2076
6470.60 2059
6471.36 2035
6472.11 2139
6472.87 2212
6473.63 2295
6474.39 2215
6475.15 2200
6475.91 2183
6476.67 2197
6477.43 2323
6478.19 2249
6478.95 2240
6479.71 2320
6480.47 2391
6481.23 2295
6481.99 2316
6482.75 2428
6483.51 2363
6484.27 2448
6485.03 2357
6485.79 2347
6486.55 2380
6487.31 2461
6488.07 2428
6488.83 2514
6489.59 2494
6490.35 2655
6491.11 2604
6491.87 2567
6492.63 2659
6493.39 2679
6494.15 2696
6494.91 2622
6495.67 2626
6496.43 2715
6497.19 2784
6497.95 2719
6498.71 2781
6499.48 2942
6500.24 2840
6501.00 2849
6501.76 2858
6502.52 3134
6503.28 3196
6504.04 3112
6504.80 2957
6505.56 3036
6506.32 3188
6507.09 3099
6507.85 3130
6508.61 3327
6509.37 3232
6510.13 3190
6510.89 3402
6511.65 3404
6512.42 3523
6513.18 3633
6513.94 3739
6514.70 3945
6515.46 4121
6516.22 4142
6516.99 4310
6517.75 4593
6518.51 4669
6519.27 4620
6520.03 4489
6520.80 4413
6521.56 4324
6522.32 4451
6523.08 4505
6523.84 4597
6524.61 4829
6525.37 5338
6526.13 5638
6526.89 5911
6527.66 6260
6528.42 6137
6529.18 6357
6529.94 6529
6530.71 6110
6531.47 5944
6532.23 5689
6533.00 5342
6533.76 5080
6534.52 4826
6535.28 4505
6536.05 4498
6536.81 4552
6537.57 4445
6538.34 4607
6539.10 4783
6539.86 5137
6540.63 5461
6541.39 5514
6542.15 5517
6542.92 5505
6543.68 5428
6544.44 4791
6545.21 4574
6545.97 4243
6546.73 3923
6547.50 3542
6548.26 3289
6549.02 3189
6549.79 3212
6550.55 3121
6551.31 3106
6552.08 3090
6552.84 3107
6553.61 3023
6554.37 2962
6555.13 2967
6555.90 3119
6556.66 2983
6557.43 3095
6558.19 2955
6558.96 2982
6559.72 3194
6560.48 3061
6561.25 3006
6562.01 3005
6562.78 3048
6563.54 3225
6564.31 3199
6565.07 3272
6565.84 3212
6566.60 3400
6567.37 3604
6568.13 3413
6568.90 3423
6569.66 3352
6570.43 3397
6571.19 3417
6571.96 3364
6572.72 3450
6573.49 3447
6574.25 3426
6575.02 3254
6575.78 3571
6576.55 3727
6577.31 3697
6578.08 3703
6578.84 3700
6579.61 3724
6580.37 3726
6581.14 3816
6581.91 3780
6582.67 3754
6583.44 3742
6584.20 3668
6584.97 3467
6585.73 3471
6586.50 3421
6587.27 3384
6588.03 3442
6588.80 3383
6589.56 3466
6590.33 3438
6591.10 3530
6591.86 3653
6592.63 3763
6593.39 3866
6594.16 3949
6594.93 4151
6595.69 4251
6596.46 4386
6597.23 4517
6597.99 4706
6598.76 4808
6599.53 4729
6600.29 4663
6601.06 4595
6601.83 4371
6602.59 4130
6603.36 3884
6604.13 3732
6604.89 3689
6605.66 3576
6606.43 3507
6607.20 3496
6607.96 3438
6608.73 3363
6609.50 3314
6610.26 3379
6611.03 3362
6611.80 3393
6612.57 3289
6613.33 3336
6614.10 3386
6614.87 3478
6615.64 3489
6616.40 3600
6617.17 3488
6617.94 3370
6618.71 3412
6619.48 3371
6620.24 3361
6621.01 3465
6621.78 3495
6622.55 3575
6623.32 3521
6624.08 3646
6624.85 3612
6625.62 3491
6626.39 3508
6627.16 3485
6627.92 3622
6628.69 3551
6629.46 3526
6630.23 3500
6631.00 3410
6631.77 3541
6632.54 3684
6633.30 3696
6634.07 3926
6634.84 4084
6635.61 4573
6636.38 5013
6637.15 5354
6637.92 6154
6638.69 6610
6639.45 7101
6640.22 7199
6640.99 7029
6641.76 6721
6642.53 6227
6643.30 5516
6644.07 5084
6644.84 4594
6645.61 4288
6646.38 3911
6647.15 3580
6647.92 3333
6648.69 3151
6649.46 2958
6650.22 2881
6650.99 2911
6651.76 2832
6652.53 2839
6653.30 2953
6654.07 2916
6654.84 3014
6655.61 3000
6656.38 3095
6657.15 2900
6657.92 2838
6658.69 2799
6659.46 2577
6660.23 2415
6661.00 2582
6661.77 2497
6662.54 2501
6663.31 2388
6664.09 2323
6664.86 2395
6665.63 2511
6666.40 2553
6667.17 2488
6667.94 2512
6668.71 2657
6669.48 2663
6670.25 2569
6671.02 2567
6671.79 2539
6672.56 2582
6673.33 2637
6674.10 2639
6674.88 2734
6675.65 2724
6676.42 2725
6677.19 2740
6677.96 2771
6678.73 2689
6679.50 2694
6680.27 2706
6681.05 2665
6681.82 2653
6682.59 2624
6683.36 2568
6684.13 2608
6684.90 2566
6685.67 2597
6686.45 2542
6687.22 2608
6687.99 2620
6688.76 2665
6689.53 2643
6690.31 2702
6691.08 2651
6691.85 2743
6692.62 2712
6693.39 2701
6694.17 2686
6694.94 2625
6695.71 2597
6696.48 2506
6697.25 2561
6698.03 2408
6698.80 2399
6699.57 2498
6700.34 2373
6701.12 2335
6701.89 2282
6702.66 2226
6703.43 2335
6704.21 2422
6704.98 2347
6705.75 2222
6706.53 2271
6707.30 2244
6708.07 2124
6708.84 2237
6709.62 2286
6710.39 2172
6711.16 2219
6711.94 2197
6712.71 2243
6713.48 2260
6714.26 2256
6715.03 2327
6715.80 2223
6716.58 2121
6717.35 2149
6718.12 2113
6718.90 2037
6719.67 2111
6720.45 2087
6721.22 2153
6721.99 2095
6722.77 2003
6723.54 2015
6724.31 2006
6725.09 2000
6725.86 1923
6726.64 1959
6727.41 2012
6728.18 1974
6728.96 1953
6729.73 1919
6730.51 1838
6731.28 1917
6732.06 1897
6732.83 1929
6733.60 1992
6734.38 1877
6735.15 1828
6735.93 1869
6736.70 1914
6737.48 1941
6738.25 1871
6739.03 1844
6739.80 1920
6740.58 1890
6741.35 1917
6742.13 1897
6742.90 1918
6743.68 1913
6744.45 1897
6745.23 1899
6746.00 1880
6746.78 1860
6747.55 1891
6748.33 1849
6749.10 1799
6749.88 1825
6750.65 1943
6751.43 1916
6752.20 1940
6752.98 1945
6753.75 1905
6754.53 1964
6755.31 1965
6756.08 1860
6756.86 1895
6757.63 1938
6758.41 1904
6759.19 1801
6759.96 1730
6760.74 1735
6761.51 1793
6762.29 1847
6763.07 1844
6763.84 1898
6764.62 1807
6765.39 1808
6766.17 1779
6766.95 1681
6767.72 1899
6768.50 1759
6769.28 1745
6770.05 1781
6770.83 1773
6771.61 1879
6772.38 1819
6773.16 1745
6773.94 1720
6774.71 1812
6775.49 1775
6776.27 1746
6777.04 1734
6777.82 1746
6778.60 1659
6779.37 1778
6780.15 1846
6780.93 1795
6781.71 1769
6782.48 1733
6783.26 1822
6784.04 1815
6784.81 1785
6785.59 1791
6786.37 1775
6787.15 1777
6787.92 1750
6788.70 1707
6789.48 1745
6790.26 1684
6791.04 1704
6791.81 1775
6792.59 1740
6793.37 1594
6794.15 1630
6794.92 1778
6795.70 1856
6796.48 1625
6797.26 1611
6798.04 1647
6798.81 1691
6799.59 1657
6800.37 1672
6801.15 1704
6801.93 1617
6802.71 1636
6803.48 1563
6804.26 1618
6805.04 1624
6805.82 1548
6806.60 1684
6807.38 1736
6808.16 1723
6808.94 1622
6809.71 1688
6810.49 1678
6811.27 1677
6812.05 1631
6812.83 1689
6813.61 1595
6814.39 1745
6815.17 1682
6815.95 1646
6816.73 1637
6817.50 1662
6818.28 1742
6819.06 1665
6819.84 1693
6820.62 1706
6821.40 1693
6822.18 1694
6822.96 1682
6823.74 1679
6824.52 1714
6825.30 1729
6826.08 1781
6826.86 1802
6827.64 1845
6828.42 1793
6829.20 1828
6829.98 1719
6830.76 1628
6831.54 1759
6832.32 1702
6833.10 1780
6833.88 1774
6834.66 1678
6835.44 1665
6836.22 1710
6837.00 1723
6837.78 1752
6838.56 1791
6839.34 1764
6840.12 1808
6840.90 1802
6841.68 1801
6842.46 1785
6843.24 1798
6844.03 1777
6844.81 1826
6845.59 1729
6846.37 1714
6847.15 1785
6847.93 1753
6848.71 1785
6849.49 1778
6850.27 1886
6851.05 1977
6851.84 1889
6852.62 2056
6853.40 2259
6854.18 2411
6854.96 2485
6855.74 2573
6856.52 2689
6857.30 2706
6858.09 2544
6858.87 2509
6859.65 2402
6860.43 2316
6861.21 2322
6861.99 2202
6862.78 2161
6863.56 2033
6864.34 2077
6865.12 2067
6865.90 2056
6866.69 1972
6867.47 1836
6868.25 1891
6869.03 1938
6869.82 1824
6870.60 1874
6871.38 1925
6872.16 1891
6872.94 1945
6873.73 2005
6874.51 1978
6875.29 1854
6876.07 1728
6876.86 1776
6877.64 1780
6878.42 1794
6879.21 1844
6879.99 1867
6880.77 1760
6881.55 1783
6882.34 1783
6883.12 1812
6883.90 1759
6884.69 1858
6885.47 1773
6886.25 1870
6887.04 1808
6887.82 1865
6888.60 1809
6889.39 1869
6890.17 1934
6890.95 1888
6891.74 2029
6892.52 2038
6893.30 1866
6894.09 1929
6894.87 2094
6895.65 2029
6896.44 1963
6897.22 1968
6898.01 1965
6898.79 1897
6899.57 1908
6900.36 1830
6901.14 1950
6901.93 1974
6902.71 1997
6903.49 1911
6904.28 1920
6905.06 1965
6905.85 2025
6906.63 2020
6907.42 1981
6908.20 1985
6908.98 1976
6909.77 1995
6910.55 1974
6911.34 2029
6912.12 2137
6912.91 2091
6913.69 2097
6914.48 1965
6915.26 1896
6916.05 1965
6916.83 2020
6917.62 1964
6918.40 1979
6919.19 2047
6919.97 1999
6920.76 2042
6921.54 1993
6922.33 2033
6923.11 2056
6923.90 2060
6924.68 2139
6925.47 2132
6926.25 2077
6927.04 2062
6927.82 2057
6928.61 2136
6929.40 2146
6930.18 2092
6930.97 2082
6931.75 2111
6932.54 2043
6933.32 2216
6934.11 2199
6934.90 2159
6935.68 2176
6936.47 2229
6937.25 2136
6938.04 2284
6938.83 2295
6939.61 2233
6940.40 2180
6941.19 2198
6941.97 2328
6942.76 2431
6943.54 2339
6944.33 2384
6945.12 2490
6945.90 2524
6946.69 2702
6947.48 2692
6948.26 2556
6949.05 2748
6949.84 2634
6950.62 2772
6951.41 2721
6952.20 2823
6952.99 2911
6953.77 2766
6954.56 2839
6955.35 2860
6956.13 2633
6956.92 2650
6957.71 2695
6958.50 2739
6959.28 2799
6960.07 2938
6960.86 2923
6961.64 3043
6962.43 3126
6963.22 3179
6964.01 3055
6964.80 3064
6965.58 3022
6966.37 3069
6967.16 3038
6967.95 2988
6968.73 3030
6969.52 3031
6970.31 2932
6971.10 3009
6971.89 3108
6972.67 3212
6973.46 3384
6974.25 3396
6975.04 3415
6975.83 3659
6976.62 3527
6977.40 3579
6978.19 3550
6978.98 3408
6979.77 3547
6980.56 3518
6981.35 3616
6982.13 3704
6982.92 3690
6983.71 3794
6984.50 4086
6985.29 4383
6986.08 4784
6986.87 5258
6987.66 5811
6988.45 6528
6989.23 7266
6990.02 8112
6990.81 8598
6991.60 8511
6992.39 8566
6993.18 8025
6993.97 7615
6994.76 6854
6995.55 6072
6996.34 5423
6997.13 4930
6997.92 4725
6998.71 4620
6999.50 4576
7000.29 4832
7001.07 4983
7001.86 5614
7002.65 6112
7003.44 6915
7004.23 7366
7005.02 7696
7005.81 7697
7006.60 7535
7007.39 7445
7008.18 6962
7008.97 6089
7009.76 5169
7010.55 4703
7011.34 4150
7012.14 3646
7012.93 3276
7013.72 3097
7014.51 3084
7015.30 2971
7016.09 2903
7016.88 2992
7017.67 2922
7018.46 2982
7019.25 2999
7020.04 2978
7020.83 3057
7021.62 3029
7022.41 2781
7023.20 2761
7024.00 2827
7024.79 2605
7025.58 2710
7026.37 2731
7027.16 2690
7027.95 2706
7028.74 2619
7029.53 2740
7030.32 2640
7031.12 2542
7031.91 2687
7032.70 2668
7033.49 2659
7034.28 2613
7035.07 2533
7035.87 2460
7036.66 2518
7037.45 2342
7038.24 2357
7039.03 2447
7039.82 2571
7040.62 2562
7041.41 2646
7042.20 2649
7042.99 2594
7043.78 2665
7044.58 2589
7045.37 2621
7046.16 2617
7046.95 2467
7047.75 2451
7048.54 2672
7049.33 2558
7050.12 2404
7050.92 2424
7051.71 2537
7052.50 2493
7053.29 2633
7054.09 2553
7054.88 2516
7055.67 2565
7056.46 2556
7057.26 2417
7058.05 2420
7058.84 2295
7059.64 2336
7060.43 2266
7061.22 2171
7062.02 2225
7062.81 2283
7063.60 2366
7064.39 2228
7065.19 2227
7065.98 2297
7066.77 2247
7067.57 2172
7068.36 2343
7069.16 2304
7069.95 2166
7070.74 2176
7071.54 2281
7072.33 2176
7073.12 2086
7073.92 2172
7074.71 2277
7075.51 2179
7076.30 2145
7077.09 2123
7077.89 2186
7078.68 2155
7079.48 2093
7080.27 2017
7081.06 2137
7081.86 2156
7082.65 2028
7083.45 2029
7084.24 2091
7085.04 2116
7085.83 2035
7086.62 1952
7087.42 1917
7088.21 2046
7089.01 1965
7089.80 1856
7090.60 1918
7091.39 1926
7092.19 1940
7092.98 2084
7093.78 1958
7094.57 2020
7095.37 2090
7096.16 2138
7096.96 2211
7097.75 2181
7098.55 2043
7099.34 2113
7100.14 2086
7100.93 2045
7101.73 2011
7102.52 1834
7103.32 1778
7104.11 1756
7104.91 1740
7105.71 1748
7106.50 1714
7107.30 1732
7108.09 1698
7108.89 1756
7109.68 1688
7110.48 1752
7111.28 1717
7112.07 1612
7112.87 1689
7113.66 1730
7114.46 1623
7115.26 1585
7116.05 1591
7116.85 1625
7117.65 1618
7118.44 1633
7119.24 1616
7120.03 1681
7120.83 1745
7121.63 1607
7122.42 1591
7123.22 1596
7124.02 1692
7124.81 1665
7125.61 1566
7126.41 1593
7127.20 1613
7128.00 1553
7128.80 1506
7129.59 1565
7130.39 1481
7131.19 1500
7131.99 1648
7132.78 1633
7133.58 1625
7134.38 1683
7135.17 1633
7135.97 1568
7136.77 1630
7137.57 1593
7138.36 1588
7139.16 1574
7139.96 1652
7140.76 1721
7141.55 1603
7142.35 1674
7143.15 1647
7143.95 1640
7144.74 1603
7145.54 1518
7146.34 1629
7147.14 1595
7147.94 1650
7148.73 1695
7149.53 1628
7150.33 1528
7151.13 1587
7151.93 1532
7152.72 1604
7153.52 1577
7154.32 1563
7155.12 1523
7155.92 1481
7156.72 1572
7157.51 1501
7158.31 1546
7159.11 1604
7159.91 1511
7160.71 1579
7161.51 1548
7162.31 1642
7163.11 1549
7163.90 1536
7164.70 1600
7165.50 1575
7166.30 1450
7167.10 1380
7167.90 1407
7168.70 1400
7169.50 1459
7170.30 1461
7171.10 1423
7171.90 1436
7172.69 1373
7173.49 1399
7174.29 1458
7175.09 1478
7175.89 1413
7176.69 1460
7177.49 1417
7178.29 1416
7179.09 1355
7179.89 1328
7180.69 1361
7181.49 1350
7182.29 1337
7183.09 1294
7183.89 1295
7184.69 1417
7185.49 1458
7186.29 1456
7187.09 1355
7187.89 1350
7188.69 1423
7189.49 1473
7190.29 1400
7191.09 1323
7191.89 1417
7192.69 1446
7193.49 1459
7194.29 1378
7195.09 1315
7195.89 1316
7196.70 1320
7197.50 1318
7198.30 1323
7199.10 1280
7199.90 1280
7200.70 1295
7201.50 1349
7202.30 1341
7203.10 1266
7203.90 1412
7204.70 1387
7205.51 1296
7206.31 1332
7207.11 1319
7207.91 1297
7208.71 1271
7209.51 1255
7210.31 1340
7211.12 1319
7211.92 1336
7212.72 1335
7213.52 1311
7214.32 1300
7215.12 1228
7215.92 1289
7216.73 1229
7217.53 1245
7218.33 1241
7219.13 1246
7219.93 1285
7220.74 1271
7221.54 1399
7222.34 1328
7223.14 1285
7223.94 1250
7224.75 1264
7225.55 1386
7226.35 1345
7227.15 1334
7227.96 1318
7228.76 1329
7229.56 1362
7230.36 1365
7231.17 1322
7231.97 1379
7232.77 1423
7233.57 1351
7234.38 1320
7235.18 1372
7235.98 1438
7236.79 1322
7237.59 1343
7238.39 1331
7239.19 1268
7240.00 1347
7240.80 1410
7241.60 1293
7242.41 1373
7243.21 1433
7244.01 1450
7244.82 1425
7245.62 1434
7246.42 1439
7247.23 1446
7248.03 1434
7248.83 1521
7249.64 1484
7250.44 1553
7251.25 1470
7252.05 1455
7252.85 1355
7253.66 1374
7254.46 1462
7255.27 1432
7256.07 1447
7256.87 1488
7257.68 1490
7258.48 1555
7259.29 1557
7260.09 1479
7260.89 1563
7261.70 1456
7262.50 1596
7263.31 1496
7264.11 1524
7264.92 1516
7265.72 1608
7266.53 1593
7267.33 1661
7268.13 1618
7268.94 1571
7269.74 1619
7270.55 1612
7271.35 1724
7272.16 1845
7272.96 1743
7273.77 1724
7274.57 1786
7275.38 1778
7276.18 1721
7276.99 1795
7277.79 1788
7278.60 1876
7279.40 1841
7280.21 1844
7281.01 1860
7281.82 1768
7282.63 1934
7283.43 2075
7284.24 2057
7285.04 2196
7285.85 2436
7286.65 2686
7287.46 2972
7288.27 3306
7289.07 3623
7289.88 3910
7290.68 3780
7291.49 3843
7292.29 3538
7293.10 3224
7293.91 2940
7294.71 2635
7295.52 2395
7296.33 2345
7297.13 1994
7297.94 1902
7298.74 1910
7299.55 1808
7300.36 1830
7301.16 1830
7301.97 1801
7302.78 1799
7303.58 1842
7304.39 1825
7305.20 1806
7306.00 1742
7306.81 1738
7307.62 1828
7308.42 1798
7309.23 1821
7310.04 1867
7310.84 1778
7311.65 1768
7312.46 1948
7313.27 1864
7314.07 2024
7314.88 2044
7315.69 2113
7316.50 2066
7317.30 2089
7318.11 2110
7318.92 2088
7319.72 2033
7320.53 2240
7321.34 2209
7322.15 2111
7322.96 2310
7323.76 2399
7324.57 2477
7325.38 2572
7326.19 2661
7326.99 2590
7327.80 2771
7328.61 2690
7329.42 2516
7330.23 2416
7331.03 2416
7331.84 2228
7332.65 2081
7333.46 2002
7334.27 1955
7335.08 2129
7335.88 2078
7336.69 2174
7337.50 2157
7338.31 2271
7339.12 2293
7339.93 2349
7340.74 2422
7341.54 2493
7342.35 2418
7343.16 2299
7343.97 2355
7344.78 2222
7345.59 2120
7346.40 2127
7347.21 1934
7348.02 1863
7348.82 1850
7349.63 1892
7350.44 1903
7351.25 1855
7352.06 1890
7352.87 1760
7353.68 1823
7354.49 1822
7355.30 1876
7356.11 1875
7356.92 1933
7357.73 1863
7358.54 1878
7359.35 1892
7360.16 1843
7360.97 1822
7361.78 1833
7362.59 1778
7363.40 1893
7364.21 1929
7365.02 1853
7365.83 1912
7366.64 1907
7367.45 1930
7368.26 1964
7369.07 1894
7369.88 1991
7370.69 1924
7371.50 2007
7372.31 2039
7373.12 1914
7373.93 1952
7374.74 1911
7375.55 1925
7376.36 1969
7377.17 1963
7377.98 2003
7378.79 1977
7379.60 1983
7380.42 2043
7381.23 2077
7382.04 2212
7382.85 2374
7383.66 2399
7384.47 2569
7385.28 2760
7386.09 2741
7386.90 2758
7387.71 2726
7388.53 2543
7389.34 2568
7390.15 2480
7390.96 2250
7391.77 2116
7392.58 2102
7393.39 2000
7394.21 1864
7395.02 1778
7395.83 1803
7396.64 1726
7397.45 1653
7398.27 1767
7399.08 1712
7399.89 1782
7400.70 1802
7401.51 1848
7402.33 1882
7403.14 1884
7403.95 2032
7404.76 2081
7405.57 2147
7406.39 2197
7407.20 2252
7408.01 2263
7408.82 2216
7409.64 2050
7410.45 2032
7411.26 1858
7412.07 1888
7412.89 1966
7413.70 1752
7414.51 1737
7415.32 1702
7416.14 1774
7416.95 1635
7417.76 1475
7418.58 1510
7419.39 1520
7420.20 1487
7421.02 1468
7421.83 1540
7422.64 1466
7423.45 1512
7424.27 1563
7425.08 1586
7425.89 1455
7426.71 1480
7427.52 1481
7428.33 1491
7429.15 1475
7429.96 1409
7430.78 1390
7431.59 1443
7432.40 1444
7433.22 1392
7434.03 1419
7434.84 1409
7435.66 1476
7436.47 1453
7437.29 1401
7438.10 1407
7438.91 1360
7439.73 1394
7440.54 1426
7441.36 1383
7442.17 1457
7442.99 1445
7443.80 1501
7444.61 1474
7445.43 1468
7446.24 1487
7447.06 1475
7447.87 1460
7448.69 1427
7449.50 1442
7450.32 1455
7451.13 1451
7451.95 1417
7452.76 1424
7453.58 1414
7454.39 1360
7455.21 1472
7456.02 1424
7456.84 1367
7457.65 1350
7458.47 1442
7459.28 1385
7460.10 1387
7460.91 1393
7461.73 1386
7462.54 1375
7463.36 1382
7464.17 1444
7464.99 1361
7465.80 1350
7466.62 1392
7467.44 1364
7468.25 1292
7469.07 1384
7469.88 1359
7470.70 1375
7471.51 1438
7472.33 1384
7473.15 1390
7473.96 1338
7474.78 1422
7475.59 1399
7476.41 1382
7477.23 1359
7478.04 1403
7478.86 1454
7479.67 1294
7480.49 1344
7481.31 1361
7482.12 1307
7482.94 1396
7483.76 1352
7484.57 1341
7485.39 1363
7486.21 1318
7487.02 1399
7487.84 1329
7488.66 1309
7489.47 1380
7490.29 1348
7491.11 1302
7491.92 1336
7492.74 1254
7493.56 1217
7494.38 1261
7495.19 1370
7496.01 1330
7496.83 1337
7497.64 1240
7498.46 1268
7499.28 1328
7500.10 1334
7500.91 1312
7501.73 1297
7502.55 1216
7503.37 1266
7504.18 1380
7505.00 1320
7505.82 1193
7506.64 1256
7507.46 1244
7508.27 1272
7509.09 1343
7509.91 1349
7510.73 1363
7511.55 1334
7512.36 1282
7513.18 1234
7514.00 1240
7514.82 1263
7515.64 1277
7516.45 1305
7517.27 1259
7518.09 1287
7518.91 1249
7519.73 1323
7520.55 1206
7521.37 1187
7522.18 1193
7523.00 1194
7523.82 1259
7524.64 1285
7525.46 1220
7526.28 1179
7527.10 1247
7527.92 1218
7528.74 1179
7529.55 1211
7530.37 1213
7531.19 1237
7532.01 1170
7532.83 1163
7533.65 1220
7534.47 1235
7535.29 1261
7536.11 1271
7536.93 1258
7537.75 1199
7538.57 1192
7539.39 1257
7540.21 1261
7541.03 1290
7541.84 1232
7542.66 1196
7543.48 1214
7544.30 1240
7545.12 1206
7545.94 1267
7546.76 1321
7547.58 1304
7548.40 1300
7549.22 1405
7550.04 1354
7550.86 1340
7551.68 1322
7552.51 1281
7553.33 1292
7554.15 1191
7554.97 1199
7555.79 1267
7556.61 1284
7557.43 1272
7558.25 1283
7559.07 1268
7559.89 1285
7560.71 1250
7561.53 1417
7562.35 1339
7563.17 1327
7563.99 1272
7564.81 1426
7565.64 1430
7566.46 1314
7567.28 1332
7568.10 1377
7568.92 1402
7569.74 1316
7570.56 1260
7571.38 1248
7572.21 1308
7573.03 1359
7573.85 1376
7574.67 1284
7575.49 1292
7576.31 1382
7577.13 1372
7577.96 1420
7578.78 1345
7579.60 1351
7580.42 1375
7581.24 1289
7582.07 1322
7582.89 1328
7583.71 1352
7584.53 1426
7585.35 1401
7586.18 1372
7587.00 1338
7587.82 1367
7588.64 1321
7589.46 1332
7590.29 1381
7591.11 1422
7591.93 1413
7592.75 1454
7593.58 1437
7594.40 1419
7595.22 1406
7596.04 1441
7596.87 1438
7597.69 1405
7598.51 1515
7599.34 1439
7600.16 1439
7600.98 1488
7601.80 1384
7602.63 1335
7603.45 1324
7604.27 1460
7605.10 1487
7605.92 1469
7606.74 1539
7607.57 1606
7608.39 1646
7609.21 1729
7610.04 1728
7610.86 1748
7611.68 1798
7612.51 1771
7613.33 1713
7614.15 1593
7614.98 1530
7615.80 1463
7616.62 1439
7617.45 1537
7618.27 1470
7619.10 1433
7619.92 1548
7620.74 1468
7621.57 1564
7622.39 1439
7623.22 1446
7624.04 1504
7624.86 1479
7625.69 1403
7626.51 1450
7627.34 1547
7628.16 1485
7628.99 1462
7629.81 1440
7630.64 1500
7631.46 1480
7632.28 1466
7633.11 1481
7633.93 1592
7634.76 1731
7635.58 1743
7636.41 1808
7637.23 1922
7638.06 1910
7638.88 1831
7639.71 1780
7640.53 1639
7641.36 1565
7642.18 1545
7643.01 1407
7643.83 1398
7644.66 1344
7645.48 1279
7646.31 1294
7647.14 1303
7647.96 1240
7648.79 1288
7649.61 1256
7650.44 1246
7651.26 1213
7652.09 1215
7652.91 1299
7653.74 1268
7654.57 1230
7655.39 1314
7656.22 1291
7657.04 1262
7657.87 1194
7658.70 1231
7659.52 1122
7660.35 1124
7661.17 1100
7662.00 1146
7662.83 1108
7663.65 1115
7664.48 1164
7665.31 1191
7666.13 1133
7666.96 1160
7667.79 1235
7668.61 1183
7669.44 1269
7670.27 1260
7671.09 1240
7671.92 1182
7672.75 1143
7673.57 1145
7674.40 1216
7675.23 1210
7676.05 1133
7676.88 1167
7677.71 1226
7678.53 1151
7679.36 1142
7680.19 1168
7681.02 1150
7681.84 1141
7682.67 1140
7683.50 1132
7684.33 1121
7685.15 1210
7685.98 1101
7686.81 1141
7687.64 1107
7688.46 1171
7689.29 1190
7690.12 1135
7690.95 1127
7691.77 1104
7692.60 1104
7693.43 1088
7694.26 1179
7695.09 1165
7695.91 1148
7696.74 1190
7697.57 1162
7698.40 1126
7699.23 1151
7700.06 1138
7700.88 1152
7701.71 1121
7702.54 1179
7703.37 1080
7704.20 1053
7705.03 1109
7705.85 1136
7706.68 1199
7707.51 1156
7708.34 1243
7709.17 1206
7710.00 1189
7710.83 1190
7711.66 1144
7712.48 1117
7713.31 1240
7714.14 1215
7714.97 1168
7715.80 1141
7716.63 1095
7717.46 1101
7718.29 1170
7719.12 1160
7719.95 1063
7720.78 1135
7721.61 1180
7722.44 1201
7723.27 1219
7724.09 1150
7724.92 1142
7725.75 1070
7726.58 1106
7727.41 1165
7728.24 1183
7729.07 1158
7729.90 1132
7730.73 1085
7731.56 1097
7732.39 1086
7733.22 1095
7734.05 1091
7734.88 1095
7735.71 1136
7736.54 1091
7737.37 1071
7738.20 1103
7739.03 1138
7739.86 1168
7740.70 1088
7741.53 1133
7742.36 1134
7743.19 1127
7744.02 1093
7744.85 1103
7745.68 1132
7746.51 1191
7747.34 1194
7748.17 1198
7749.00 1297
7749.83 1459
7750.66 1549
7751.50 1718
7752.33 1905
7753.16 1970
7753.99 1991
7754.82 1924
7755.65 1831
7756.48 1704
7757.31 1519
7758.15 1371
7758.98 1296
7759.81 1299
7760.64 1223
7761.47 1223
7762.30 1105
7763.13 1146
7763.97 1203
7764.80 1150
7765.63 1126
7766.46 1177
7767.29 1183
7768.13 1202
7768.96 1239
7769.79 1264
7770.62 1207
7771.45 1209
7772.29 1088
7773.12 1036
7773.95 1045
7774.78 1027
7775.62 972
7776.45 1057
7777.28 1021
7778.11 982
7778.95 1047
7779.78 996
7780.61 1056
7781.44 989
7782.28 977
7783.11 1006
7783.94 1012
7784.77 1021
7785.61 1008
7786.44 1057
7787.27 1110
7788.11 1042
7788.94 1013
7789.77 1101
7790.61 1029
7791.44 1110
7792.27 1147
7793.10 1105
7793.94 1107
7794.77 978
7795.60 957
7796.44 1033
7797.27 1097
7798.11 1090
7798.94 1088
7799.77 1058
7800.61 1003
7801.44 1033
7802.27 1025
7803.11 1010
7803.94 1010
7804.78 990
7805.61 1053
7806.44 1087
7807.28 1073
7808.11 1072
7808.95 1093
7809.78 1042
7810.61 1037
7811.45 1118
7812.28 1088
7813.12 1009
7813.95 1070
7814.79 1100
7815.62 1113
7816.45 1062
7817.29 1058
7818.12 1029
7818.96 1091
7819.79 1116
7820.63 1167
7821.46 1125
7822.30 1159
7823.13 1156
7823.97 1095
7824.80 1045
7825.64 1007
7826.47 1033
7827.31 1050
7828.14 1054
7828.98 1106
7829.81 1058
7830.65 1076
7831.48 1046
7832.32 1070
7833.15 1102
7833.99 1152
7834.83 1124
7835.66 1079
7836.50 1041
7837.33 1112
7838.17 994
7839.00 989
7839.84 993
7840.68 964
7841.51 966
7842.35 935
7843.18 959
7844.02 1010
7844.86 1010
7845.69 1059
7846.53 987
7847.36 955
7848.20 1046
7849.04 1057
7849.87 1109
7850.71 1034
7851.55 1021
7852.38 980
7853.22 940
7854.05 955
7854.89 966
7855.73 933
7856.56 881
7857.40 917
7858.24 900
7859.08 987
7859.91 945
7860.75 924
7861.59 942
7862.42 927
7863.26 884
7864.10 851
7864.93 984
7865.77 889
7866.61 900
7867.45 948
7868.28 978
7869.12 963
7869.96 909
7870.80 907
7871.63 912
7872.47 911
7873.31 867
7874.15 918
7874.98 913
7875.82 915
7876.66 892
7877.50 1013
7878.33 924
7879.17 961
7880.01 970
7880.85 960
7881.69 992
7882.52 972
7883.36 974
7884.20 1025
7885.04 931
7885.88 972
7886.71 922
7887.55 920
7888.39 930
7889.23 919
7890.07 961
7890.91 930
7891.75 876
7892.58 869
7893.42 932
7894.26 971
7895.10 976
7895.94 993
7896.78 989
7897.62 957
7898.46 974
7899.29 950
7900.13 935
7900.97 905
7901.81 956
7902.65 908
7903.49 885
7904.33 994
7905.17 920
7906.01 965
7906.85 918
7907.69 971
7908.53 945
7909.37 970
7910.21 964
7911.04 913
7911.88 952
7912.72 953
7913.56 897
7914.40 904
7915.24 951
7916.08 935
7916.92 925
7917.76 929
7918.60 947
7919.44 1031
7920.28 1018
7921.12 1049
7921.96 1049
7922.80 1036
7923.64 982
7924.48 937
7925.32 1046
7926.16 1024
7927.01 950
7927.85 856
7928.69 920
7929.53 906
7930.37 898
7931.21 924
7932.05 968
7932.89 998
7933.73 914
7934.57 922
7935.41 945
7936.25 978
7937.09 859
7937.93 871
7938.78 882
7939.62 863
7940.46 850
7941.30 824
7942.14 868
7942.98 890
7943.82 876
7944.66 857
7945.51 878
7946.35 823
7947.19 801
7948.03 829
7948.87 933
7949.71 872
7950.56 910
7951.40 843
7952.24 833
7953.08 820
7953.92 826
7954.76 864
7955.61 898
7956.45 890
7957.29 903
7958.13 873
7958.97 830
7959.82 916
7960.66 911
7961.50 861
7962.34 873
7963.19 876
7964.03 880
7964.87 880
7965.71 838
7966.56 835
7967.40 886
7968.24 840
7969.08 816
7969.93 782
7970.77 875
7971.61 864
7972.45 933
7973.30 843
7974.14 887
7974.98 867
7975.83 871
7976.67 881
7977.51 869
7978.36 900
7979.20 934
7980.04 925
7980.89 857
7981.73 861
7982.57 910
7983.42 908
7984.26 830
7985.10 870
7985.95 836
7986.79 892
7987.63 855
7988.48 879
7989.32 831
7990.16 876
7991.01 853
7991.85 837
7992.70 881
7993.54 778
7994.38 820
7995.23 900
7996.07 868
7996.92 863
7997.76 830
7998.60 831
7999.45 827
8000.29 812
8001.14 834
8001.98 800
8002.83 803
8003.67 815
8004.52 863
8005.36 894
8006.20 860
8007.05 837
8007.89 878
8008.74 840
8009.58 861
8010.43 851
8011.27 848
8012.12 884
8012.96 850
8013.81 889
8014.65 906
8015.50 889
8016.34 815
8017.19 867
8018.03 914
8018.88 922
8019.72 868
8020.57 845
8021.42 822
8022.26 862
8023.11 877
8023.95 893
8024.80 803
8025.64 787
8026.49 821
8027.33 832
8028.18 796
8029.03 811
8029.87 824
8030.72 889
8031.56 864
8032.41 857
8033.26 841
8034.10 856
8034.95 833
8035.79 902
8036.64 849
8037.49 864
8038.33 920
8039.18 925
8040.03 874
8040.87 876
8041.72 896
8042.57 925
8043.41 900
8044.26 869
8045.11 865
8045.95 843
8046.80 883
8047.65 899
8048.49 839
8049.34 767
8050.19 749
8051.03 880
8051.88 845
8052.73 814
8053.58 822
8054.42 798
8055.27 833
8056.12 752
8056.96 797
8057.81 800
8058.66 832
8059.51 840
8060.35 804
8061.20 779
8062.05 754
8062.90 855
8063.74 821
8064.59 820
8065.44 880
8066.29 841
8067.14 778
8067.98 826
8068.83 854
8069.68 857
8070.53 831
8071.38 814
8072.22 753
8073.07 832
8073.92 835
8074.77 789
8075.62 846
8076.46 811
8077.31 789
8078.16 800
8079.01 844
8079.86 823
8080.71 829
8081.56 866
8082.40 822
8083.25 844
8084.10 790
8084.95 823
8085.80 820
8086.65 838
8087.50 834
8088.35 764
8089.19 835
8090.04 777
8090.89 765
8091.74 719
8092.59 727
8093.44 801
8094.29 866
8095.14 806
8095.99 783
8096.84 781
8097.69 879
8098.54 798
8099.39 863
8100.24 802
8101.09 773
8101.94 829
8102.79 765
8103.63 780
8104.48 721
8105.33 766
8106.18 760
8107.03 844
8107.88 836
8108.73 743
8109.58 767
8110.43 814
8111.28 757
8112.14 814
8112.99 757
8113.84 782
8114.69 813
8115.54 771
8116.39 797
8117.24 790
8118.09 771
8118.94 762
8119.79 748
8120.64 789
8121.49 819
8122.34 799
8123.19 805
8124.04 809
8124.89 851
8125.74 894
8126.60 813
8127.45 765
8128.30 808
8129.15 831
8130.00 841
8130.85 854
8131.70 785
8132.55 733
8133.40 810
8134.26 803
8135.11 763
8135.96 767
8136.81 783
8137.66 775
8138.51 846
8139.37 784
8140.22 769
8141.07 757
8141.92 783
8142.77 796
8143.62 744
8144.48 786
8145.33 826
8146.18 835
8147.03 836
8147.88 849
8148.74 813
8149.59 813
8150.44 873
8151.29 815
8152.15 786
8153.00 845
8153.85 843
8154.70 854
8155.56 799
8156.41 805
8157.26 767
8158.11 850
8158.97 846
8159.82 847
8160.67 828
8161.52 884
8162.38 840
8163.23 889
8164.08 858
8164.94 816
8165.79 807
8166.64 815
8167.49 806
8168.35 810
8169.20 825
8170.05 824
8170.91 779
8171.76 726
8172.61 793
8173.47 828
8174.32 801
8175.17 775
8176.03 816
8176.88 769
8177.74 769
8178.59 781
8179.44 740
8180.30 786
8181.15 899
8182.00 839
8182.86 822
8183.71 840
8184.57 815
8185.42 805
8186.27 802
8187.13 726
8187.98 762
8188.84 754
8189.69 757
8190.55 779
8191.40 731
8192.25 833
8193.11 839
8193.96 843
8194.82 742
8195.67 747
8196.53 749
8197.38 754
8198.24 708
8199.09 704
8199.95 830
8200.80 826
8201.66 799
8202.51 802
8203.37 847
8204.22 806
8205.08 726
8205.93 751
8206.79 700
8207.64 808
8208.50 780
8209.35 799
8210.21 774
8211.06 787
8211.92 795
8212.77 776
8213.63 788
8214.48 798
8215.34 754
8216.20 752
8217.05 727
8217.91 708
8218.76 793
8219.62 782
8220.48 816
8221.33 829
8222.19 833
8223.04 815
8223.90 825
8224.76 813
8225.61 878
8226.47 866
8227.32 867
8228.18 904
8229.04 989
8229.89 885
8230.75 813
8231.61 795
8232.46 794
8233.32 811
8234.18 865
8235.03 875
8235.89 763
8236.75 760
8237.60 793
8238.46 794
8239.32 792
8240.17 733
8241.03 729
8241.89 756
8242.74 804
8243.60 768
8244.46 833
8245.32 750
8246.17 803
8247.03 794
8247.89 840
8248.74 789
8249.60 774
8250.46 810
8251.32 777
8252.17 799
8253.03 757
8253.89 822
8254.75 768
8255.60 747
8256.46 792
8257.32 793
8258.18 819
8259.04 758
8259.89 764
8260.75 828
8261.61 808
8262.47 845
8263.33 770
8264.18 758
8265.04 808
8265.90 807
8266.76 775
8267.62 753
8268.48 763
8269.33 743
8270.19 819
8271.05 757
8271.91 723
8272.77 746
8273.63 768
8274.49 751
8275.34 772
8276.20 723
8277.06 740
8277.92 739
8278.78 782
8279.64 817
8280.50 752
8281.36 793
8282.22 755
8283.08 784
8283.93 757
8284.79 786
8285.65 789
8286.51 759
8287.37 771
8288.23 727
8289.09 764
8289.95 772
8290.81 785
8291.67 804
8292.53 794
8293.39 719
8294.25 808
8295.11 769
8295.97 803
8296.83 837
8297.69 812
8298.55 804
8299.41 817
8300.27 765
8301.13 831
8301.99 813
8302.85 783
8303.71 851
8304.57 799
8305.43 817
8306.29 802
8307.15 780
8308.01 794
8308.87 839
8309.73 814
8310.59 855
8311.45 840
8312.31 822
8313.17 790
8314.03 837
8314.90 834
8315.76 869
8316.62 778
8317.48 723
8318.34 864
8319.20 905
8320.06 899
8320.92 850
8321.78 827
8322.64 928
8323.51 861
8324.37 793
8325.23 794
8326.09 785
8326.95 819
8327.81 808
8328.67 767
8329.54 836
8330.40 763
8331.26 826
8332.12 822
8332.98 882
8333.84 854
8334.71 840
8335.57 830
8336.43 775
8337.29 770
8338.15 796
8339.02 828
8339.88 856
8340.74 842
8341.60 849
8342.46 792
8343.33 870
8344.19 813
8345.05 817
8345.91 818
8346.78 862
8347.64 893
8348.50 899
8349.36 872
8350.23 850
8351.09 833
8351.95 860
8352.81 911
8353.68 877
8354.54 893
8355.40 894
8356.27 894
8357.13 909
8357.99 946
8358.86 940
8359.72 908
8360.58 888
8361.44 931
8362.31 982
8363.17 903
8364.03 923
8364.90 924
8365.76 952
8366.63 876
8367.49 889
8368.35 844
8369.22 862
8370.08 894
8370.94 830
8371.81 877
8372.67 956
8373.53 998
8374.40 916
8375.26 999
8376.13 1050
8376.99 1013
8377.85 1037
8378.72 1016
8379.58 965
8380.45 931
8381.31 949
8382.18 980
8383.04 932
8383.90 998
8384.77 991
8385.63 959
8386.50 1003
8387.36 1033
8388.23 1051
8389.09 1030
8389.96 1000
8390.82 983
8391.69 995
8392.55 1057
8393.42 1075
8394.28 1054
8395.15 1039
8396.01 1085
8396.88 1161
8397.74 1130
8398.61 1016
8399.47 1043
8400.34 1103
8401.20 1219
8402.07 1142
8402.93 1084
8403.80 1144
8404.66 1139
8405.53 1109
8406.39 1135
8407.26 1115
8408.12 1200
8408.99 1212
8409.86 1202
8410.72 1149
8411.59 1153
8412.45 1166
8413.32 1242
8414.19 1280
8415.05 1242
8415.92 1242
8416.78 1259
8417.65 1360
8418.52 1211
8419.38 1249
8420.25 1269
8421.11 1286
8421.98 1287
8422.85 1334
8423.71 1302
8424.58 1351
8425.45 1437
8426.31 1422
8427.18 1318
8428.05 1310
8428.91 1401
8429.78 1475
8430.65 1459
8431.51 1489
8432.38 1524
8433.25 1511
8434.11 1406
8434.98 1453
8435.85 1486
8436.72 1496
8437.58 1603
8438.45 1593
8439.32 1585
8440.18 1619
8441.05 1731
8441.92 1660
8442.79 1626
8443.65 1761
8444.52 1823
8445.39 1784
8446.26 1836
8447.12 1932
8447.99 1891
8448.86 1892
8449.73 1855
8450.60 1894
8451.46 1900
8452.33 1947
8453.20 1974
8454.07 2059
8454.94 2233
8455.80 2129
8456.67 2291
8457.54 2395
8458.41 2673
8459.28 2984
8460.14 3149
8461.01 3557
8461.88 3862
8462.75 4079
8463.62 3946
8464.49 3856
8465.36 3594
8466.22 3210
8467.09 2862
8467.96 2612
8468.83 2467
8469.70 2443
8470.57 2362
8471.44 2331
8472.31 2447
8473.17 2686
8474.04 2930
8474.91 3354
8475.78 3550
8476.65 3697
8477.52 3579
8478.39 3401
8479.26 3119
8480.13 2765
8481.00 2624
8481.87 2333
8482.74 2105
8483.61 1961
8484.48 1862
8485.34 1723
8486.21 1606
8487.08 1619
8487.95 1697
8488.82 1664
8489.69 1714
8490.56 1642
8491.43 1682
8492.30 1602
8493.17 1674
8494.04 1571
8494.91 1553
8495.78 1544
8496.65 1533
8497.52 1551
8498.39 1517
8499.26 1528
8500.13 1573
8501.01 1610
8501.88 1652
8502.75 1656
8503.62 1577
8504.49 1597
8505.36 1578
8506.23 1466
8507.10 1449
8507.97 1510
8508.84 1610
8509.71 1511
8510.58 1510
8511.45 1473
8512.32 1553
8513.20 1540
8514.07 1560
8514.94 1568
8515.81 1593
8516.68 1600
8517.55 1638
8518.42 1596
8519.29 1539
8520.17 1483
8521.04 1540
8521.91 1526
8522.78 1552
8523.65 1539
8524.52 1529
8525.39 1606
8526.27 1578
8527.14 1587
8528.01 1569
8528.88 1552
8529.75 1567
8530.63 1601
8531.50 1613
8532.37 1668
8533.24 1637
8534.11 1616
8534.99 1654
8535.86 1569
8536.73 1673
8537.60 1667
8538.47 1700
8539.35 1590
8540.22 1653
8541.09 1661
8541.96 1567
8542.84 1720
8543.71 1712
8544.58 1730
8545.46 1716
8546.33 1704
8547.20 1707
8548.07 1656
8548.95 1510
8549.82 1576
8550.69 1658
8551.57 1502
8552.44 1480
8553.31 1555
8554.18 1533
8555.06 1507
8555.93 1407
8556.80 1493
8557.68 1494
8558.55 1594
8559.42 1588
8560.30 1587
8561.17 1568
8562.04 1523
8562.92 1517
8563.79 1503
8564.67 1393
8565.54 1405
8566.41 1405
8567.29 1454
8568.16 1377
8569.03 1406
8569.91 1389
8570.78 1375
8571.66 1406
8572.53 1421
8573.40 1389
8574.28 1382
8575.15 1375
8576.03 1309
8576.90 1270
8577.78 1356
8578.65 1395
8579.52 1355
8580.40 1321
8581.27 1314
8582.15 1278
8583.02 1288
8583.90 1299
8584.77 1294
8585.65 1332
8586.52 1377
8587.40 1365
8588.27 1340
8589.15 1323
8590.02 1312
8590.90 1314
8591.77 1262
8592.65 1330
8593.52 1257
8594.40 1319
8595.27 1273
8596.15 1254
8597.02 1248
8597.90 1301
8598.77 1387
8599.65 1360
8600.52 1391
8601.40 1310
8602.28 1335
8603.15 1356
8604.03 1357
8604.90 1336
8605.78 1245
8606.65 1331
8607.53 1339
8608.41 1336
8609.28 1322
8610.16 1334
8611.03 1357
8611.91 1342
8612.79 1372
8613.66 1434
8614.54 1403
8615.41 1482
8616.29 1414
8617.17 1443
8618.04 1433
8618.92 1457
8619.80 1424
8620.67 1441
8621.55 1372
8622.43 1346
8623.30 1361
8624.18 1320
8625.06 1387
8625.93 1407
8626.81 1437
8627.69 1510
8628.56 1428
8629.44 1448
8630.32 1503
8631.20 1414
8632.07 1506
8632.95 1466
8633.83 1462
8634.70 1469
8635.58 1440
8636.46 1398
8637.34 1415
8638.21 1444
8639.09 1378
8639.97 1469
8640.85 1414
8641.72 1410
8642.60 1409
8643.48 1399
8644.36 1433
8645.23 1373
8646.11 1393
8646.99 1466
8647.87 1487
8648.75 1519
8649.62 1547
8650.50 1517
8651.38 1500
8652.26 1539
8653.14 1467
8654.01 1498
8654.89 1501
8655.77 1539
8656.65 1448
8657.53 1486
8658.41 1539
8659.29 1491
8660.16 1543
8661.04 1499
8661.92 1559
8662.80 1519
8663.68 1449
8664.56 1461
8665.44 1479
8666.31 1511
8667.19 1543
8668.07 1596
8668.95 1614
8669.83 1567
8670.71 1554
8671.59 1507
8672.47 1594
8673.35 1555
8674.23 1603
8675.11 1670
8675.99 1709
8676.86 1635
8677.74 1707
8678.62 1655
8679.50 1766
8680.38 1771
8681.26 1781
8682.14 1763
8683.02 1743
8683.90 1875
8684.78 1761
8685.66 1708
8686.54 1746
8687.42 1737
8688.30 1743
8689.18 1671
8690.06 1758
8690.94 1798
8691.82 1766
8692.70 1800
8693.58 1909
8694.46 1897
8695.34 2059
8696.22 2175
8697.10 2306
8697.98 2465
8698.86 2530
8699.74 2418
8700.62 2476
8701.51 2463
8702.39 2376
8703.27 2106
8704.15 2010
8705.03 2111
8705.91 1991
8706.79 1942
8707.67 1907
8708.55 1833
8709.43 1988
8710.31 1939
8711.20 1892
8712.08 1905
8712.96 1841
8713.84 1835
8714.72 1925
8715.60 1899
8716.48 1903
8717.36 1858
8718.25 1845
8719.13 1884
8720.01 1947
8720.89 2004
8721.77 2001
8722.65 2016
8723.54 2036
8724.42 2062
8725.30 2085
8726.18 2035
8727.06 2119
8727.95 2121
8728.83 2146
8729.71 2188
8730.59 2229
8731.47 2219
8732.36 2143
8733.24 2205
8734.12 2345
8735.00 2210
8735.89 2339
8736.77 2365
8737.65 2396
8738.53 2279
8739.42 2355
8740.30 2409
8741.18 2534
8742.06 2464
8742.95 2481
8743.83 2518
8744.71 2503
8745.59 2486
8746.48 2417
8747.36 2485
8748.24 2471
8749.13 2386
8750.01 2410
8750.89 2543
8751.78 2481
8752.66 2519
8753.54 2607
8754.43 2720
8755.31 2722
8756.19 2639
8757.08 2727
8757.96 2676
8758.84 2733
8759.73 2781
8760.61 2786
8761.49 2809
8762.38 2801
8763.26 2837
8764.15 2871
8765.03 2856
8765.91 2976
8766.80 3033
8767.68 3125
8768.57 3142
8769.45 3225
8770.33 3316
8771.22 3406
8772.10 3442
8772.99 3421
8773.87 3446
8774.75 3416
8775.64 3497
8776.52 3481
8777.41 3546
8778.29 3406
8779.18 3377
8780.06 3397
8780.95 3552
8781.83 3607
8782.72 3777
8783.60 4148
8784.49 4607
8785.37 5190
8786.26 5931
8787.14 6625
8788.03 7308
8788.91 7343
8789.80 7033
8790.68 6609
8791.57 6294
8792.45 5755
8793.34 5282
8794.22 4603
8795.11 4197
8795.99 4042
8796.88 3706
8797.76 3438
8798.65 3572
8799.53 3816
8800.42 4214
8801.31 4628
8802.19 5067
8803.08 5519
8803.96 5717
8804.85 5939
8805.74 5692
8806.62 5470
8807.51 4947
8808.39 4688
8809.28 4315
8810.17 3888
8811.05 3527
8811.94 3382
8812.82 3394
8813.71 3186
8814.60 3138
8815.48 3181
8816.37 3344
8817.26 3429
8818.14 3650
8819.03 3786
8819.92 3812
8820.80 3787
8821.69 3770
8822.58 3780
8823.46 3590
8824.35 3351
8825.24 3069
8826.12 3054
8827.01 2916
8827.90 2876
8828.78 2792
8829.67 2707
8830.56 2633
8831.45 2711
8832.33 2576
8833.22 2607
8834.11 2840
8835.00 2867
8835.88 2840
8836.77 2847
8837.66 2799
8838.55 2725
8839.43 2736
8840.32 2659
8841.21 2669
8842.10 2745
8842.98 2686
8843.87 2641
8844.76 2610
8845.65 2513
8846.54 2503
8847.42 2429
8848.31 2381
8849.20 2531
8850.09 2698
8850.98 2662
8851.86 2581
8852.75 2570
8853.64 2605
8854.53 2616
8855.42 2582
8856.31 2434
8857.19 2585
8858.08 2551
8858.97 2516
8859.86 2538
8860.75 2497
8861.64 2411
8862.53 2438
8863.42 2415
8864.30 2404
8865.19 2405
8866.08 2491
8866.97 2440
8867.86 2506
8868.75 2456
8869.64 2319
8870.53 2414
8871.42 2391
8872.31 2305
8873.20 2144
8874.08 2179
8874.97 2268
8875.86 2144
8876.75 2162
8877.64 2134
8878.53 2176
8879.42 2134
8880.31 2135
8881.20 2151
8882.09 2072
8882.98 2071
8883.87 2122
8884.76 2080
8885.65 1970
8886.54 1927
8887.43 1899
8888.32 1880
8889.21 1894
8890.10 1894
8890.99 1942
8891.88 1895
8892.77 1877
8893.66 1826
8894.55 1864
8895.44 1771
8896.33 1773
8897.22 1802
8898.11 1801
8899.00 1691
8899.90 1728
8900.79 1658
8901.68 1700
8902.57 1698
8903.46 1648
8904.35 1648
8905.24 1669
8906.13 1602
8907.02 1638
8907.91 1572
8908.80 1508
8909.70 1556
8910.59 1521
8911.48 1557
8912.37 1533
8913.26 1522
8914.15 1515
8915.04 1534
8915.93 1533
8916.83 1532
8917.72 1466
8918.61 1402
8919.50 1507
8920.39 1459
8921.28 1458
8922.18 1465
8923.07 1463
8923.96 1380
8924.85 1453
8925.74 1398
8926.64 1358
8927.53 1351
8928.42 1253
8929.31 1231
8930.20 1361
8931.10 1345
8931.99 1374
8932.88 1397
8933.77 1253
8934.67 1360
8935.56 1414
8936.45 1426
8937.34 1317
8938.24 1317
8939.13 1361
8940.02 1311
8940.91 1249
8941.81 1255
8942.70 1279
8943.59 1277
8944.49 1266
8945.38 1260
8946.27 1241
8947.16 1241
8948.06 1211
8948.95 1235
8949.84 1223
8950.74 1263
8951.63 1168
8952.52 1149
8953.42 1248
8954.31 1232
8955.20 1170
8956.10 1193
8956.99 1186
8957.88 1220
8958.78 1200
8959.67 1226
8960.56 1235
8961.46 1208
8962.35 1157
8963.25 1181
8964.14 1104
8965.03 1126
8965.93 1115
8966.82 1063
8967.72 1119
8968.61 1123
8969.50 1092
8970.40 1163
8971.29 1150
8972.19 1082
8973.08 1105
8973.98 1181
8974.87 1118
8975.76 1093
8976.66 1079
8977.55 1047
8978.45 1011
8979.34 1015
8980.24 1036
8981.13 1037
8982.03 1018
8982.92 997
8983.82 1019
8984.71 1025
8985.61 937
8986.50 986
8987.40 982
8988.29 979
8989.19 948
8990.08 980
8990.98 978
8991.87 897
8992.77 940
8993.66 956
8994.56 928
8995.45 924
8996.35 953
8997.24 943
8998.14 984
8999.04 911
8999.93 896
9000.83 887
9001.72 833
9002.62 872
9003.51 900
9004.41 985
9005.31 949
9006.20 870
9007.10 887
9007.99 921
9008.89 879
9009.79 892
9010.68 905
9011.58 896
9012.48 870
9013.37 910
9014.27 886
9015.16 926
9016.06 931
9016.96 886
9017.85 909
9018.75 907
9019.65 849
9020.54 847
9021.44 854
9022.34 883
9023.23 855
9024.13 821
9025.03 867
9025.93 872
9026.82 887
9027.72 853
9028.62 852
9029.51 848
9030.41 895
9031.31 841
9032.21 807
9033.10 818
9034.00 840
9034.90 856
9035.79 805
9036.69 879
9037.59 908
9038.49 831
9039.38 863
9040.28 830
9041.18 757
9042.08 812
9042.98 797
9043.87 799
9044.77 844
9045.67 853
9046.57 784
9047.47 798
9048.36 821
9049.26 851
9050.16 791
9051.06 784
9051.96 809
9052.85 771
9053.75 812
9054.65 827
9055.55 792
9056.45 750
9057.35 796
9058.25 829
9059.14 748
9060.04 733
9060.94 766
9061.84 787
9062.74 765
9063.64 783
9064.54 776
9065.44 757
9066.33 734
9067.23 766
9068.13 784
9069.03 802
9069.93 867
9070.83 826
9071.73 849
9072.63 866
9073.53 792
9074.43 780
9075.33 768
9076.23 801
9077.13 748
9078.03 734
9078.92 777
9079.82 735
9080.72 742
9081.62 771
9082.52 775
9083.42 761
9084.32 813
9085.22 781
9086.12 798
9087.02 808
9087.92 725
9088.82 748
9089.72 773
9090.62 709
9091.52 798
9092.42 806
9093.32 744
9094.22 730
9095.12 711
9096.03 752
9096.93 751
9097.83 782
9098.73 763
9099.63 771
9100.53 757
9101.43 800
9102.33 754
9103.23 731
9104.13 692
9105.03 739
9105.93 767
9106.83 732
9107.74 734
9108.64 753
9109.54 702
9110.44 713
9111.34 714
9112.24 734
9113.14 742
9114.04 751
9114.94 741
9115.85 712
9116.75 757
9117.65 733
9118.55 704
9119.45 708
9120.35 773
9121.26 728
9122.16 771
9123.06 825
9123.96 799
9124.86 798
9125.77 807
9126.67 742
9127.57 773
9128.47 767
9129.37 762
9130.28 733
9131.18 706
9132.08 790
9132.98 737
9133.88 776
9134.79 728
9135.69 713
9136.59 724
9137.49 691
9138.40 730
9139.30 753
9140.20 735
9141.10 682
9142.01 701
9142.91 784
9143.81 776
9144.72 790
9145.62 788
9146.52 760
9147.42 750
9148.33 695
9149.23 734
9150.13 748
9151.04 727
9151.94 765
9152.84 772
9153.75 746
9154.65 769
9155.55 759
9156.46 773
9157.36 748
9158.26 747
9159.17 752
9160.07 740
9160.97 671
9161.88 732
9162.78 781
9163.69 720
9164.59 775
9165.49 742
9166.40 734
9167.30 775
9168.21 760
9169.11 731
9170.01 769
9170.92 762
9171.82 799
9172.73 746
9173.63 706
9174.53 727
9175.44 730
9176.34 774
9177.25 769
9178.15 765
9179.06 695
9179.96 752
9180.87 745
9181.77 763
9182.68 752
9183.58 709
9184.49 792
9185.39 775
9186.30 746
9187.20 751
9188.11 792
9189.01 802
9189.92 779
9190.82 741
9191.73 664
9192.63 723
9193.54 726
9194.44 740
9195.35 811
9196.25 746
9197.16 759
9198.06 816
9198.97 807
9199.87 806
9200.78 796
9201.69 859
9202.59 799
9203.50 806
9204.40 773
9205.31 837
9206.21 829
9207.12 850
9208.03 834
9208.93 798
9209.84 844
9210.74 781
9211.65 798
9212.56 759
9213.46 773
9214.37 784
9215.28 780
9216.18 757
9217.09 745
9218.00 746
9218.90 771
9219.81 764
9220.72 764
9221.62 732
9222.53 780
9223.44 768
9224.34 776
9225.25 781
9226.16 777
9227.06 742
9227.97 781
9228.88 766
9229.78 739
9230.69 770
9231.60 747
9232.51 776
9233.41 740
9234.32 740
9235.23 721
9236.13 771
9237.04 805
9237.95 771
9238.86 733
9239.76 697
9240.67 735
9241.58 726
9242.49 706
9243.39 747
9244.30 739
9245.21 722
9246.12 743
9247.03 715
9247.93 739
9248.84 750
9249.75 787
9250.66 710
9251.57 665
9252.47 704
9253.38 704
9254.29 695
9255.20 692
9256.11 756
9257.02 738
9257.92 736
9258.83 727
9259.74 747
9260.65 756
9261.56 745
9262.47 714
9263.38 682
9264.28 663
9265.19 750
9266.10 700
9267.01 700
9267.92 697
9268.83 704
9269.74 713
9270.65 723
9271.56 689
9272.47 711
9273.37 692
9274.28 744
9275.19 707
9276.10 710
9277.01 753
9277.92 725
9278.83 710
9279.74 781
9280.65 748
9281.56 659
9282.47 701
9283.38 743
9284.29 732
9285.20 684
9286.11 721
9287.02 728
9287.93 662
9288.84 700
9289.75 682
9290.66 720
9291.57 705
9292.48 728
9293.39 663
9294.30 675
9295.21 735
9296.12 667
9297.03 660
9297.94 707
9298.85 705
9299.76 715
9300.67 716
9301.58 673
9302.49 682
9303.40 666
9304.31 718
9305.23 768
9306.14 730
9307.05 675
9307.96 708
9308.87 751
9309.78 742
9310.69 744
9311.60 715
9312.51 743
9313.42 749
9314.34 704
9315.25 700
9316.16 688
9317.07 659
9317.98 691
9318.89 656
9319.80 688
9320.72 669
9321.63 749
9322.54 680
9323.45 709
9324.36 716
9325.27 686
9326.19 726
9327.10 699
9328.01 662
9328.92 727
9329.83 685
9330.74 742
9331.66 723
9332.57 716
9333.48 714
9334.39 681
9335.31 651
9336.22 682
9337.13 726
9338.04 638
9338.96 655
9339.87 666
9340.78 675
9341.69 699
9342.61 708
9343.52 659
9344.43 689
9345.34 738
9346.26 694
9347.17 681
9348.08 726
9348.99 715
9349.91 662
9350.82 655
9351.73 702
9352.65 693
9353.56 721
9354.47 722
9355.39 687
9356.30 726
9357.21 698
9358.13 718
9359.04 778
9359.95 671
9360.87 693
9361.78 704
9362.69 731
9363.61 720
9364.52 714
9365.43 715
9366.35 684
9367.26 728
9368.18 712
9369.09 662
9370.00 709
9370.92 701
9371.83 741
9372.75 720
9373.66 736
9374.57 762
9375.49 767
9376.40 744
9377.32 798
9378.23 784
9379.15 772
9380.06 738
9380.97 740
9381.89 727
9382.80 641
9383.72 702
9384.63 724
9385.55 723
9386.46 708
9387.38 694
9388.29 742
9389.21 691
9390.12 691
9391.04 692
9391.95 686
9392.87 680
9393.78 718
9394.70 709
9395.61 706
9396.53 723
9397.44 783
9398.36 801
9399.27 756
9400.19 823
9401.10 799
9402.02 789
9402.94 776
9403.85 725
9404.77 777
9405.68 823
9406.60 760
9407.51 743
9408.43 785
9409.35 757
9410.26 725
9411.18 759
9412.09 721
9413.01 732
9413.93 718
9414.84 717
9415.76 731
9416.67 664
9417.59 743
9418.51 709
9419.42 720
9420.34 673
9421.26 712
9422.17 686
9423.09 687
9424.01 699
9424.92 688
9425.84 727
9426.76 768
9427.67 789
9428.59 704
9429.51 747
9430.42 746
9431.34 755
9432.26 735
9433.17 742
9434.09 749
9435.01 742
9435.93 735
9436.84 714
9437.76 697
9438.68 706
9439.59 774
9440.51 789
9441.43 741
9442.35 784
9443.26 802
9444.18 783
9445.10 805
9446.02 794
9446.93 817
9447.85 843
9448.77 817
9449.69 803
9450.61 729
9451.52 752
9452.44 794
9453.36 848
9454.28 760
9455.20 820
9456.11 873
9457.03 1016
9457.95 990
9458.87 1093
9459.79 1170
9460.71 1126
9461.62 1121
9462.54 1051
9463.46 1015
9464.38 1000
9465.30 895
9466.22 877
9467.14 824
9468.05 846
9468.97 796
9469.89 792
9470.81 796
9471.73 742
9472.65 776
9473.57 731
9474.49 714
9475.41 708
9476.32 744
9477.24 845
9478.16 737
9479.08 766
9480.00 723
9480.92 703
9481.84 728
9482.76 704
9483.68 726
9484.60 702
9485.52 717
9486.44 737
9487.36 772
9488.28 808
9489.20 807
9490.12 778
9491.04 832
9491.96 797
9492.88 801
9493.80 744
9494.72 783
9495.64 804
9496.56 718
9497.48 710
9498.40 737
9499.32 724
9500.24 719
9501.16 693
9502.08 685
9503.00 642
9503.92 760
9504.84 735
9505.76 692
9506.68 660
9507.60 710
9508.52 739
9509.44 644
9510.36 677
9511.28 697
9512.21 695
9513.13 696
9514.05 665
9514.97 674
9515.89 667
9516.81 686
9517.73 674
9518.65 694
9519.57 691
9520.50 709
9521.42 696
9522.34 718
9523.26 730
9524.18 719
9525.10 731
9526.02 717
9526.95 703
9527.87 686
9528.79 738
9529.71 712
9530.63 688
9531.55 767
9532.48 709
9533.40 717
9534.32 762
9535.24 745
9536.16 729
9537.09 667
9538.01 743
9538.93 721
9539.85 730
9540.77 710
9541.70 683
9542.62 743
9543.54 748
9544.46 700
9545.39 728
9546.31 734
9547.23 754
9548.15 667
9549.08 668
9550.00 711
9550.92 726
9551.85 736
9552.77 708
9553.69 692
9554.61 685
9555.54 711
9556.46 715
9557.38 657
9558.31 683
9559.23 666
9560.15 722
9561.08 781
9562.00 738
9562.92 762
9563.85 709
9564.77 683
9565.69 688
9566.62 681
9567.54 682
9568.46 698
9569.39 703
9570.31 681
9571.23 673
9572.16 668
9573.08 702
9574.01 669
9574.93 684
9575.85 756
9576.78 720
9577.70 667
9578.63 697
9579.55 747
9580.47 736
9581.40 635
9582.32 677
9583.25 662
9584.17 729
9585.10 734
9586.02 662
9586.94 654
9587.87 676
9588.79 690
9589.72 722
9590.64 706
9591.57 695
9592.49 692
9593.42 657
9594.34 651
9595.27 658
9596.19 654
9597.12 640
9598.04 713
9598.97 672
9599.89 690
9600.82 658
9601.74 685
9602.67 687
9603.59 695
9604.52 744
9605.44 744
9606.37 773
9607.29 757
9608.22 775
9609.15 788
9610.07 758
9611.00 760
9611.92 757
9612.85 740
9613.77 754
9614.70 797
9615.63 828
9616.55 736
9617.48 783
9618.40 780
9619.33 760
9620.26 738
9621.18 724
9622.11 770
9623.03 761
9623.96 756
9624.89 769
9625.81 716
9626.74 770
9627.67 799
9628.59 773
9629.52 767
9630.45 778
9631.37 778
9632.30 782
9633.23 764
9634.15 818
9635.08 813
9636.01 781
9636.93 793
9637.86 757
9638.79 734
9639.71 807
9640.64 822
9641.57 860
9642.50 831
9643.42 809
9644.35 783
9645.28 742
9646.21 809
9647.13 828
9648.06 815
9648.99 864
9649.92 861
9650.84 903
9651.77 904
9652.70 918
9653.63 983
9654.55 1004
9655.48 1024
9656.41 973
9657.34 1009
9658.26 944
9659.19 923
9660.12 960
9661.05 960
9661.98 954
9662.91 922
9663.83 923
9664.76 961
9665.69 889
9666.62 937
9667.55 917
9668.48 827
9669.40 876
9670.33 904
9671.26 893
9672.19 884
9673.12 886
9674.05 936
9674.98 1021
9675.90 989
9676.83 932
9677.76 920
9678.69 990
9679.62 921
9680.55 937
9681.48 950
9682.41 910
9683.34 957
9684.27 957
9685.19 961
9686.12 963
9687.05 989
9687.98 987
9688.91 992
9689.84 1008
9690.77 1011
9691.70 998
9692.63 1011
9693.56 1029
9694.49 924
9695.42 952
9696.35 964
9697.28 1012
9698.21 1019
9699.14 1010
9700.07 1050
9701.00 1103
9701.93 1110
9702.86 1178
9703.79 1194
9704.72 1287
9705.65 1337
9706.58 1364
9707.51 1321
9708.44 1349
9709.37 1295
9710.30 1229
9711.23 1100
9712.16 1052
9713.09 1045
9714.02 956
9714.95 980
9715.88 968
9716.82 963
9717.75 968
9718.68 908
9719.61 937
9720.54 944
9721.47 928
9722.40 919
9723.33 931
9724.26 897
9725.19 925
9726.13 866
9727.06 837
9727.99 799
9728.92 826
9729.85 858
9730.78 881
9731.71 826
9732.64 820
9733.58 848
9734.51 824
9735.44 817
9736.37 838
9737.30 913
9738.23 817
9739.17 828
9740.10 838
9741.03 891
9741.96 808
9742.89 846
9743.83 838
9744.76 808
9745.69 821
9746.62 820
9747.55 842
9748.49 832
9749.42 828
9750.35 795
9751.28 840
9752.22 823
9753.15 825
9754.08 862
9755.01 786
9755.95 793
9756.88 860
9757.81 889
9758.75 828
9759.68 819
9760.61 755
9761.54 753
9762.48 772
9763.41 800
9764.34 813
9765.28 839
9766.21 779
9767.14 762
9768.08 711
9769.01 817
9769.94 844
9770.88 807
9771.81 841
9772.74 845
9773.68 811
9774.61 803
9775.54 768
9776.48 786
9777.41 805
9778.34 727
9779.28 780
9780.21 770
9781.14 836
9782.08 810
9783.01 811
9783.95 811
9784.88 841
9785.81 769
9786.75 821
9787.68 808
9788.62 777
9789.55 743
9790.49 791
9791.42 831
9792.35 847
9793.29 887
9794.22 810
9795.16 736
9796.09 771
9797.03 739
9797.96 703
9798.90 756
9799.83 743
9800.77 774
9801.70 741
9802.64 747
9803.57 796
9804.51 768
9805.44 804
9806.38 814
9807.31 826
9808.25 756
9809.18 784
9810.12 780
9811.05 750
9811.99 722
9812.92 736
9813.86 694
9814.79 691
9815.73 654
9816.66 690
9817.60 759
9818.54 739
9819.47 742
9820.41 715
9821.34 700
9822.28 686
9823.21 726
9824.15 723
9825.09 713
9826.02 655
9826.96 672
9827.89 739
9828.83 700
9829.77 656
9830.70 691
9831.64 669
9832.57 663
9833.51 642
9834.45 714
9835.38 708
9836.32 675
9837.26 657
9838.19 708
9839.13 640
9840.07 681
9841.00 667
9841.94 630
9842.88 671
9843.81 710
9844.75 706
9845.69 668
9846.62 664
9847.56 655
9848.50 695
9849.44 694
9850.37 659
9851.31 649
9852.25 682
9853.18 678
9854.12 663
9855.06 678
9856.00 663
9856.93 681
9857.87 724
9858.81 688
9859.75 644
9860.68 691
9861.62 695
9862.56 730
9863.50 735
9864.44 717
9865.37 683
9866.31 665
9867.25 655
9868.19 585
9869.13 635
9870.06 689
9871.00 612
9871.94 570
9872.88 673
9873.82 647
9874.75 672
9875.69 676
9876.63 648
9877.57 664
9878.51 675
9879.45 669
9880.39 631
9881.32 609
9882.26 662
9883.20 641
9884.14 669
9885.08 693
9886.02 622
9886.96 680
9887.90 607
9888.83 663
9889.77 652
9890.71 657
9891.65 670
9892.59 609
9893.53 584
9894.47 563
9895.41 595
9896.35 583
9897.29 587
9898.23 645
9899.17 621
9900.11 608
9901.05 589
9901.99 613
9902.92 666
9903.86 652
9904.80 643
9905.74 643
9906.68 631
9907.62 664
9908.56 655
9909.50 593
9910.44 655
9911.38 620
9912.32 631
9913.26 657
9914.20 621
9915.14 671
9916.08 709
9917.02 660
9917.97 718
9918.91 782
9919.85 778
9920.79 751
9921.73 690
9922.67 730
9923.61 685
9924.55 672
9925.49 677
9926.43 616
9927.37 603
9928.31 597
9929.25 628
9930.19 673
9931.13 709
9932.08 710
9933.02 722
9933.96 741
9934.90 742
9935.84 693
9936.78 758
9937.72 700
9938.66 685
9939.61 722
9940.55 645
9941.49 649
9942.43 651
9943.37 614
9944.31 577
9945.26 575
9946.20 624
9947.14 618
9948.08 605
9949.02 581
9949.96 592
9950.91 643
9951.85 621
9952.79 603
9953.73 608
9954.67 526
9955.62 575
9956.56 596
9957.50 572
9958.44 499
9959.39 536
9960.33 510
9961.27 563
9962.21 564
9963.16 529
9964.10 555
9965.04 561
9965.98 535
9966.93 543
9967.87 550
9968.81 560
9969.75 617
9970.70 545
9971.64 552
9972.58 556
9973.53 598
9974.47 583
9975.41 594
9976.36 557
9977.30 557
9978.24 506
9979.18 550
9980.13 558
9981.07 574
9982.01 581
9982.96 530
9983.90 582
9984.85 565
9985.79 556
9986.73 551
9987.68 543
9988.62 577
9989.56 539
9990.51 544
9991.45 595
9992.40 527
9993.34 510
9994.28 523
9995.23 533
9996.17 542
9997.12 595
9998.06 537
9999.00 544
9999.95 593
10000.89 540
10001.84 540
10002.78 588
10003.73 546
10004.67 500
10005.61 522
10006.56 527
10007.50 548
10008.45 544
10009.39 534
10010.34 535
10011.28 577
10012.23 512
10013.17 540
10014.12 528
10015.06 520
10016.01 547
10016.95 504
10017.90 504
10018.84 523
10019.79 512
10020.73 578
10021.68 595
10022.62 544
10023.57 539
10024.51 568
10025.46 512
10026.41 492
10027.35 552
10028.30 526
10029.24 548
10030.19 521
10031.13 537
10032.08 565
10033.03 498
10033.97 499
10034.92 565
10035.86 574
10036.81 561
10037.76 534
10038.70 497
10039.65 510
10040.59 497
10041.54 501
10042.49 525
10043.43 512
10044.38 558
10045.33 583
10046.27 569
10047.22 481
10048.16 516
10049.11 520
10050.06 480
10051.00 466
10051.95 515
10052.90 538
10053.84 532
10054.79 532
10055.74 518
10056.69 476
10057.63 497
10058.58 528
10059.53 490
10060.47 531
10061.42 475
10062.37 499
10063.32 505
10064.26 462
10065.21 511
10066.16 519
10067.10 548
10068.05 526
10069.00 536
10069.95 540
10070.89 477
10071.84 556
10072.79 499
10073.74 543
10074.69 522
10075.63 516
10076.58 568
10077.53 516
10078.48 531
10079.43 554
10080.37 498
10081.32 495
10082.27 494
10083.22 464
10084.17 488
10085.11 505
10086.06 496
10087.01 508
10087.96 560
10088.91 562
10089.86 508
10090.81 449
10091.75 519
10092.70 508
10093.65 498
10094.60 515
10095.55 545
10096.50 485
10097.45 477
10098.40 523
10099.34 519
10100.29 490
10101.24 483
10102.19 478
10103.14 471
10104.09 459
10105.04 470
10105.99 509
10106.94 521
10107.89 483
10108.84 460
10109.79 482
10110.73 525
10111.68 515
10112.63 497
10113.58 484
10114.53 478
10115.48 464
10116.43 489
10117.38 508
10118.33 507
10119.28 461
10120.23 480
10121.18 497
10122.13 490
10123.08 455
10124.03 475
10124.98 445
10125.93 498
10126.88 446
10127.83 475
10128.78 470
10129.73 456
10130.68 474
10131.64 514
10132.59 455
10133.54 492
10134.49 502
10135.44 522
10136.39 435
10137.34 435
10138.29 502
10139.24 482
10140.19 478
10141.14 465
10142.09 473
10143.04 459
10144.00 457
10144.95 468
10145.90 554
10146.85 498
10147.80 426
10148.75 455
10149.70 458
10150.65 501
10151.61 494
10152.56 477
10153.51 513
10154.46 499
10155.41 472
10156.36 463
10157.31 479
10158.27 480
10159.22 423
10160.17 457
10161.12 491
10162.07 485
10163.03 475
10163.98 431
10164.93 458
10165.88 459
10166.83 460
10167.79 477
10168.74 512
10169.69 499
10170.64 532
10171.60 521
10172.55 506
10173.50 498
10174.45 466
10175.41 441
10176.36 467
10177.31 521
10178.26 476
10179.22 456
10180.17 516
10181.12 519
10182.07 508
10183.03 488
10183.98 492
10184.93 494
10185.89 495
10186.84 482
10187.79 488
10188.75 484
10189.70 556
10190.65 528
10191.60 561
10192.56 485
10193.51 496
10194.47 507
10195.42 540
10196.37 541
10197.33 539
10198.28 502
10199.23 502
10200.19 469
10201.14 487
10202.09 530
10203.05 547
10204.00 521
10204.96 505
10205.91 552
10206.86 545
10207.82 587
10208.77 502
10209.73 561
10210.68 563
10211.63 558
10212.59 549
10213.54 538
10214.50 586
10215.45 600
10216.41 567
10217.36 595
10218.32 592
10219.27 516
10220.22 519
10221.18 517
10222.13 555
10223.09 532
10224.04 516
10225.00 534
10225.95 533
10226.91 503
10227.86 566
10228.82 514
10229.77 508
10230.73 535
10231.68 522
10232.64 571
10233.59 530
10234.55 526
10235.50 550
10236.46 543
10237.42 573
10238.37 554
10239.33 546
10240.28 556
10241.24 539
10242.19 590
10243.15 638
10244.10 551
10245.06 581
10246.02 584
10246.97 543
10247.93 548
10248.88 514
10249.84 529
10250.80 518
10251.75 485
10252.71 487
10253.66 468
10254.62 446
10255.58 453
10256.53 468
10257.49 479
10258.45 531
10259.40 545
10260.36 569
10261.32 537
10262.27 479
10263.23 495
10264.19 476
10265.14 508
10266.10 501
10267.06 464
10268.01 401
10268.97 458
10269.93 487
10270.88 484
10271.84 450
10272.80 457
10273.76 441
10274.71 444
10275.67 471
10276.63 421
10277.58 432
10278.54 436
10279.50 441
10280.46 507
10281.41 459
10282.37 476
10283.33 483
10284.29 457
10285.24 535
10286.20 482
10287.16 482
10288.12 470
10289.08 440
10290.03 466
10290.99 507
10291.95 502
10292.91 509
10293.87 500
10294.82 456
10295.78 485
10296.74 465
10297.70 469
10298.66 437
10299.61 462
10300.57 465
10301.53 438
10302.49 469
10303.45 454
10304.41 439
10305.37 453
10306.32 438
10307.28 446
10308.24 438
10309.20 463
10310.16 475
10311.12 441
10312.08 440
10313.04 454
10314.00 501
10314.95 510
10315.91 481
10316.87 447
10317.83 493
10318.79 495
10319.75 472
10320.71 472
10321.67 478
10322.63 441
10323.59 505
10324.55 440
10325.51 457
10326.47 437
10327.43 464
10328.39 469
10329.35 462
10330.31 519
10331.27 479
10332.23 434
10333.19 409
10334.15 413
10335.11 448
10336.07 465
10337.03 438
10337.99 447
10338.95 486
10339.91 451
10340.87 472
10341.83 454
10342.79 484
10343.75 482
10344.71 455
10345.67 439
10346.63 435
10347.59 448
10348.55 444
10349.51 429
10350.47 425
10351.43 422
10352.39 422
10353.35 404
10354.31 421
10355.28 435
10356.24 457
10357.20 400
10358.16 402
10359.12 456
10360.08 418
10361.04 458
10362.00 449
10362.96 513
10363.93 462
10364.89 438
10365.85 446
10366.81 480
10367.77 420
10368.73 427
10369.69 427
10370.66 428
10371.62 475
10372.58 479
10373.54 477
10374.50 445
10375.47 495
10376.43 448
10377.39 471
10378.35 423
10379.31 408
10380.28 443
10381.24 471
10382.20 410
10383.16 419
10384.12 445
10385.09 429
10386.05 445
10387.01 489
10387.97 479
10388.94 399
10389.90 391
10390.86 395
10391.82 437
10392.79 449
10393.75 446
10394.71 397
10395.68 434
10396.64 446
10397.60 401
10398.56 402
10399.53 404
10400.49 444
10401.45 399
10402.42 425
10403.38 414
10404.34 448
10405.31 446
10406.27 462
10407.23 449
10408.20 460
10409.16 422
10410.12 445
10411.09 466
10412.05 464
10413.01 476
10413.98 445
10414.94 427
10415.90 438
10416.87 458
10417.83 436
10418.80 443
10419.76 434
10420.72 461
10421.69 440
10422.65 457
10423.62 466
10424.58 530
10425.54 477
10426.51 515
10427.47 522
10428.44 508
10429.40 478
10430.37 473
10431.33 459
10432.30 422
10433.26 454
10434.22 482
10435.19 479
10436.15 429
10437.12 419
10438.08 411
10439.05 406
10440.01 432
10440.98 459
10441.94 442
10442.91 412
10443.87 405
10444.84 386
10445.80 403
10446.77 461
10447.73 436
10448.70 429
10449.66 387
10450.63 386
10451.59 405
10452.56 400
10453.53 429
10454.49 436
10455.46 428
10456.42 409
10457.39 388
10458.35 376
10459.32 460
10460.29 437
10461.25 422
10462.22 394
10463.18 395
10464.15 420
10465.12 405
10466.08 439
10467.05 450
10468.01 460
10468.98 467
10469.95 481
10470.91 449
10471.88 428
10472.85 418
10473.81 440
10474.78 383
10475.74 393
10476.71 405
10477.68 450
10478.64 501
10479.61 504
10480.58 451
10481.54 431
10482.51 468
10483.48 434
10484.45 430
10485.41 413
10486.38 415
10487.35 449
10488.31 435
10489.28 465
10490.25 445
10491.22 393
10492.18 443
10493.15 449
10494.12 440
10495.08 448
10496.05 423
10497.02 401
10497.99 443
10498.95 477
10499.92 437
10500.89 439
10501.86 426
10502.83 425
10503.79 423
10504.76 462
10505.73 467
10506.70 444
10507.67 446
10508.63 417
10509.60 460
10510.57 461
10511.54 440
10512.51 446
10513.47 456
10514.44 419
10515.41 423
10516.38 414
10517.35 393
10518.32 453
10519.28 438
10520.25 490
10521.22 444
10522.19 410
10523.16 457
10524.13 492
10525.10 411
10526.07 392
10527.03 419
10528.00 415
10528.97 462
10529.94 454
10530.91 452
10531.88 448
10532.85 437
10533.82 446
10534.79 414
10535.76 427
10536.73 429
10537.70 427
10538.67 457
10539.63 413
10540.60 434
10541.57 414
10542.54 447
10543.51 426
10544.48 449
10545.45 439
10546.42 436
10547.39 471
10548.36 501
10549.33 456
10550.30 489
10551.27 449
10552.24 457
10553.21 489
10554.18 460
10555.15 509
10556.12 494
10557.09 450
10558.06 480
10559.03 445
10560.00 453
10560.97 484
10561.95 450
10562.92 525
10563.89 449
10564.86 471
10565.83 543
10566.80 523
10567.77 557
10568.74 498
10569.71 525
10570.68 561
10571.65 542
10572.62 536
10573.59 540
10574.57 472
10575.54 518
10576.51 504
10577.48 475
10578.45 429
10579.42 424
10580.39 426
10581.36 481
10582.34 525
10583.31 462
10584.28 456
10585.25 475
10586.22 459
10587.19 458
10588.17 450
10589.14 498
10590.11 488
10591.08 469
10592.05 436
10593.02 449
10594.00 445
10594.97 507
10595.94 466
10596.91 424
10597.89 453
10598.86 472
10599.83 461
10600.80 456
10601.77 487
10602.75 476
10603.72 450
10604.69 460
10605.66 399
10606.64 477
10607.61 463
10608.58 485
10609.55 479
10610.53 419
10611.50 426
10612.47 436
10613.45 429
10614.42 443
10615.39 415
10616.36 394
10617.34 507
10618.31 464
10619.28 439
10620.26 411
10621.23 449
10622.20 460
10623.18 486
10624.15 465
10625.12 490
10626.10 442
10627.07 436
10628.04 436
10629.02 427
10629.99 446
10630.97 408
10631.94 440
10632.91 442
10633.89 471
10634.86 435
10635.83 441
10636.81 471
10637.78 467
10638.76 510
10639.73 428
10640.70 458
10641.68 467
10642.65 464
10643.63 487
10644.60 494
10645.58 459
10646.55 498
10647.53 486
10648.50 465
10649.47 510
10650.45 508
10651.42 479
10652.40 468
10653.37 462
10654.35 485
10655.32 446
10656.30 467
10657.27 456
10658.25 447
10659.22 449
10660.20 449
10661.17 449
10662.15 419
10663.12 440
10664.10 432
10665.07 462
10666.05 442
10667.02 411
10668.00 379
10668.97 424
10669.95 467
10670.93 411
10671.90 430
10672.88 445
10673.85 406
10674.83 449
10675.80 429
10676.78 392
10677.76 435
10678.73 462
10679.71 403
10680.68 406
10681.66 396
10682.63 439
10683.61 428
10684.59 423
10685.56 449
10686.54 428
10687.52 434
10688.49 447
10689.47 489
10690.44 431
10691.42 379
10692.40 437
10693.37 459
10694.35 451
10695.33 431
10696.30 418
10697.28 390
10698.26 401
10699.23 407
10700.21 429
10701.19 415
10702.17 420
10703.14 480
10704.12 464
10705.10 402
10706.07 388
10707.05 457
10708.03 414
10709.01 425
10709.98 391
10710.96 463
10711.94 448
10712.91 399
10713.89 452
10714.87 435
10715.85 426
10716.83 415
10717.80 415
10718.78 426
10719.76 430
10720.74 400
10721.71 413
10722.69 422
10723.67 450
10724.65 428
10725.63 418
10726.60 410
10727.58 430
10728.56 440
10729.54 427
10730.52 414
10731.49 414
10732.47 389
10733.45 373
10734.43 434
10735.41 385
10736.39 394
10737.37 474
10738.34 482
10739.32 441
10740.30 421
10741.28 416
10742.26 467
10743.24 439
10744.22 447
10745.20 455
10746.17 458
10747.15 452
10748.13 416
10749.11 434
10750.09 441
10751.07 496
10752.05 474
10753.03 445
10754.01 372
10754.99 434
10755.97 455
10756.95 410
10757.93 415
10758.91 361
10759.88 419
10760.86 381
10761.84 420
10762.82 411
10763.80 411
10764.78 427
10765.76 424
10766.74 392
10767.72 396
10768.70 436
10769.68 405
10770.66 384
10771.64 386
10772.62 407
10773.60 431
10774.58 414
10775.56 423
10776.54 436
10777.52 432
10778.51 433
10779.49 348
10780.47 398
10781.45 437
10782.43 437
10783.41 448
10784.39 429
10785.37 426
10786.35 469
10787.33 440
10788.31 447
10789.29 412
10790.27 405
10791.26 415
10792.24 422
10793.22 423
10794.20 416
10795.18 389
10796.16 429
10797.14 442
10798.12 412
10799.10 444
10800.09 432
10801.07 416
10802.05 429
10803.03 431
10804.01 428
10804.99 452
10805.98 420
10806.96 418
10807.94 421
10808.92 446
10809.90 424
10810.89 419
10811.87 406
10812.85 414
10813.83 423
10814.81 451
10815.80 459
10816.78 451
10817.76 423
10818.74 400
10819.72 422
10820.71 417
10821.69 389
10822.67 421
10823.65 382
10824.64 457
10825.62 429
10826.60 438
10827.58 430
10828.57 410
10829.55 458
10830.53 372
10831.52 427
10832.50 443
10833.48 410
10834.46 397
10835.45 423
10836.43 448
10837.41 467
10838.40 421
10839.38 454
10840.36 397
10841.35 426
10842.33 437
10843.31 478
10844.30 463
10845.28 467
10846.26 471
10847.25 416
10848.23 411
10849.21 436
10850.20 425
10851.18 445
10852.17 410
10853.15 437
10854.13 470
10855.12 489
10856.10 474
10857.09 428
10858.07 487
10859.05 489
10860.04 478
10861.02 419
10862.01 408
10862.99 423
10863.97 445
10864.96 455
10865.94 456
10866.93 448
10867.91 456
10868.90 475
10869.88 501
10870.87 409
10871.85 418
10872.84 463
10873.82 438
10874.81 499
10875.79 457
10876.78 454
10877.76 464
10878.75 485
10879.73 457
10880.72 436
10881.70 480
10882.69 443
10883.67 483
10884.66 485
10885.64 443
10886.63 444
10887.61 469
10888.60 493
10889.58 458
10890.57 437
10891.55 456
10892.54 491
10893.53 483
10894.51 437
10895.50 440
10896.48 502
10897.47 484
10898.45 458
10899.44 492
10900.43 527
10901.41 502
10902.40 480
10903.38 474
10904.37 453
10905.36 487
10906.34 526
10907.33 541
10908.32 521
10909.30 504
10910.29 549
10911.28 535
10912.26 529
10913.25 582
10914.24 527
10915.22 526
10916.21 493
10917.20 513
10918.18 471
10919.17 499
10920.16 526
10921.14 554
10922.13 559
10923.12 539
10924.10 547
10925.09 535
10926.08 551
10927.07 548
10928.05 541
10929.04 510
10930.03 537
10931.01 570
10932.00 542
10932.99 554
10933.98 562
10934.96 583
10935.95 522
10936.94 509
10937.93 542
10938.92 502
10939.90 524
10940.89 559
10941.88 550
10942.87 595
10943.85 537
10944.84 588
10945.83 568
10946.82 592
10947.81 614
10948.79 581
10949.78 590
10950.77 646
10951.76 627
10952.75 583
10953.74 611
10954.72 621
10955.71 607
10956.70 602
10957.69 552
10958.68 612
10959.67 619
10960.66 607
10961.65 639
10962.63 679
10963.62 703
10964.61 667
10965.60 725
10966.59 673
10967.58 761
10968.57 747
10969.56 688
10970.55 695
10971.54 708
10972.52 651
10973.51 613
10974.50 605
10975.49 624
10976.48 620
10977.47 638
10978.46 607
10979.45 570
10980.44 563
10981.43 586
10982.42 602
10983.41 634
10984.40 570
10985.39 600
10986.38 670
10987.37 681
10988.36 635
10989.35 617
10990.34 608
10991.33 621
10992.32 605
10993.31 631
10994.30 606
10995.29 640
10996.28 637
10997.27 665
10998.26 621
10999.25 646
11000.24 688
11001.23 698
11002.22 690
11003.21 747
11004.20 821
11005.20 850
11006.19 893
11007.18 900
11008.17 905
11009.16 864
11010.15 861
11011.14 801
11012.13 807
11013.12 738
11014.11 663
11015.10 676
11016.10 666
11017.09 609
11018.08 625
11019.07 590
11020.06 611
11021.05 592
11022.04 588
11023.04 592
11024.03 578
11025.02 620
11026.01 587
11027.00 602
11027.99 569
11028.99 587
11029.98 538
11030.97 529
11031.96 503
11032.95 563
11033.95 525
11034.94 556
11035.93 511
11036.92 497
11037.91 495
11038.91 508
11039.90 546
11040.89 548
11041.88 502
11042.88 543
11043.87 586
11044.86 526
11045.85 508
11046.85 514
11047.84 563
11048.83 557
11049.82 540
11050.82 493
11051.81 516
11052.80 523
11053.80 565
11054.79 567
11055.78 509
11056.77 550
11057.77 539
11058.76 557
11059.75 535
11060.75 544
11061.74 546
11062.73 527
11063.73 548
11064.72 550
11065.71 497
11066.71 514
11067.70 506
11068.69 504
11069.69 520
11070.68 483
11071.68 493
11072.67 472
11073.66 450
11074.66 496
11075.65 493
11076.65 515
11077.64 546
11078.63 485
11079.63 496
11080.62 485
11081.62 510
11082.61 529
11083.60 492
11084.60 508
11085.59 541
11086.59 497
11087.58 458
11088.58 521
11089.57 498
11090.57 562
11091.56 495
11092.55 489
11093.55 489
11094.54 493
11095.54 517
11096.53 454
11097.53 482
11098.52 498
11099.52 452
11100.51 468
11101.51 499
11102.50 496
11103.50 472
11104.49 492
11105.49 536
11106.48 484
11107.48 490
11108.48 518
11109.47 527
11110.47 477
11111.46 522
11112.46 524
11113.45 521
11114.45 486
11115.44 465
11116.44 516
11117.44 464
11118.43 442
11119.43 478
11120.42 486
11121.42 485
11122.42 501
11123.41 464
11124.41 486
11125.40 485
11126.40 492
11127.40 452
11128.39 476
11129.39 468
11130.38 509
11131.38 464
11132.38 475
11133.37 499
11134.37 451
11135.37 464
11136.36 442
11137.36 548
11138.36 494
11139.35 479
11140.35 459
11141.35 441
11142.34 489
11143.34 513
11144.34 448
11145.34 469
11146.33 489
11147.33 486
11148.33 493
11149.32 456
11150.32 473
11151.32 417
11152.32 456
11153.31 447
11154.31 483
11155.31 448
11156.31 498
11157.30 465
11158.30 467
11159.30 451
11160.30 468
11161.29 497
11162.29 451
11163.29 436
11164.29 430
11165.29 452
11166.28 448
11167.28 435
11168.28 453
11169.28 449
11170.28 427
11171.27 461
11172.27 453
11173.27 480
11174.27 439
11175.27 397
11176.27 475
11177.26 468
11178.26 442
11179.26 472
11180.26 466
11181.26 448
11182.26 459
11183.26 461
11184.26 466
11185.25 404
11186.25 479
11187.25 427
11188.25 420
11189.25 443
11190.25 460
11191.25 447
11192.25 468
11193.25 468
11194.25 480
11195.24 433
11196.24 450
11197.24 467
11198.24 474
11199.24 457
11200.24 420
11201.24 468
11202.24 422
11203.24 452
11204.24 447
11205.24 427
11206.24 464
11207.24 475
11208.24 476
11209.24 457
11210.24 489
11211.24 446
11212.24 447
11213.24 448
11214.24 452
11215.24 420
11216.24 454
11217.24 436
11218.24 479
11219.24 421
11220.24 456
11221.24 484
11222.24 484
11223.24 430
11224.24 427
11225.24 434
11226.24 472
11227.25 440
11228.25 418
11229.25 431
11230.25 450
11231.25 468
11232.25 473
11233.25 482
11234.25 388
11235.25 453
11236.25 506
11237.25 420
11238.26 437
11239.26 436
11240.26 467
11241.26 517
11242.26 462
11243.26 438
11244.26 465
11245.27 419
11246.27 444
11247.27 436
11248.27 429
11249.27 445
11250.27 469
11251.28 445
11252.28 431
11253.28 411
11254.28 461
11255.28 441
11256.29 440
11257.29 452
11258.29 473
11259.29 468
11260.29 446
11261.30 505
11262.30 420
11263.30 496
11264.30 436
11265.31 464
11266.31 450
11267.31 447
11268.31 419
11269.32 407
11270.32 429
11271.32 435
11272.32 470
11273.33 465
11274.33 413
11275.33 450
11276.33 438
11277.34 445
11278.34 478
11279.34 490
11280.35 491
11281.35 469
11282.35 528
11283.36 482
11284.36 475
11285.36 461
11286.37 500
11287.37 504
11288.37 485
11289.38 511
11290.38 506
11291.38 486
11292.39 437
11293.39 436
11294.39 436
11295.40 483
11296.40 512
11297.41 454
11298.41 465
11299.41 524
11300.42 430
11301.42 412
11302.43 460
11303.43 469
11304.43 459
11305.44 435
11306.44 425
11307.45 434
11308.45 449
11309.46 512
11310.46 462
11311.46 428
11312.47 418
11313.47 466
11314.48 507
11315.48 482
11316.49 450
11317.49 465
11318.50 507
11319.50 475
11320.51 415
11321.51 483
11322.52 456
11323.52 492
11324.53 552
11325.53 485
11326.54 477
11327.54 480
11328.55 500
11329.55 488
11330.56 447
11331.56 461
11332.57 499
11333.57 509
11334.58 488
11335.58 507
11336.59 478
11337.60 472
11338.60 484
11339.61 492
11340.61 514
11341.62 508
11342.62 471
11343.63 467
11344.64 568
11345.64 533
11346.65 548
11347.65 534
11348.66 531
11349.67 522
11350.67 535
11351.68 544
11352.69 507
11353.69 495
11354.70 515
11355.71 508
11356.71 507
11357.72 465
11358.72 517
11359.73 537
11360.74 494
11361.74 478
11362.75 496
11363.76 525
11364.76 511
11365.77 456
11366.78 507
11367.79 502
11368.79 525
11369.80 501
11370.81 497
11371.81 465
11372.82 490
11373.83 482
11374.84 463
11375.84 421
11376.85 494
11377.86 518
11378.87 544
11379.87 516
11380.88 541
11381.89 521
11382.90 553
11383.90 549
11384.91 492
11385.92 479
11386.93 502
11387.93 479
11388.94 485
11389.95 479
11390.96 470
11391.97 473
11392.97 529
11393.98 560
11394.99 489
11396.00 502
11397.01 508
11398.02 487
11399.02 513
11400.03 476
11401.04 537
11402.05 485
11403.06 484
11404.07 474
11405.08 507
11406.08 507
11407.09 492
11408.10 501
11409.11 536
11410.12 548
11411.13 535
11412.14 540
11413.15 543
11414.15 511
11415.16 517
11416.17 501
11417.18 560
11418.19 521
11419.20 535
11420.21 529
11421.22 528
11422.23 545
11423.24 536
11424.25 492
11425.26 549
11426.27 566
11427.28 517
11428.29 509
11429.30 510
11430.31 569
11431.32 496
11432.32 499
11433.33 550
11434.34 544
11435.35 560
11436.36 535
11437.37 559
11438.38 531
11439.39 543
11440.41 548
11441.42 562
11442.43 573
11443.44 515
11444.45 548
11445.46 591
11446.47 572
11447.48 544
11448.49 577
11449.50 569
11450.51 612
11451.52 639
11452.53 609
11453.54 604
11454.55 603
11455.56 601
11456.57 644
11457.59 574
11458.60 615
11459.61 604
11460.62 617
11461.63 625
11462.64 683
11463.65 626
11464.66 643
11465.67 657
11466.69 654
11467.70 625
11468.71 646
11469.72 652
11470.73 679
11471.74 625
11472.75 652
11473.77 690
11474.78 654
11475.79 650
11476.80 616
11477.81 564
11478.83 614
11479.84 657
11480.85 655
11481.86 642
11482.87 667
11483.89 673
11484.90 667
11485.91 646
11486.92 657
11487.93 640
11488.95 630
11489.96 663
11490.97 682
11491.98 695
11493.00 695
11494.01 642
11495.02 704
11496.03 641
11497.05 644
11498.06 639
11499.07 691
11500.09 699
11501.10 680
11502.11 687
11503.12 677
11504.14 682
11505.15 644
11506.16 714
11507.18 689
11508.19 714
11509.20 738
11510.22 720
11511.23 664
11512.24 690
11513.26 745
11514.27 686
11515.28 674
11516.30 707
11517.31 748
11518.32 800
11519.34 729
11520.35 719
11521.37 754
11522.38 743
11523.39 732
11524.41 726
11525.42 758
11526.44 808
11527.45 742
11528.46 746
11529.48 786
11530.49 757
11531.51 767
11532.52 804
11533.53 774
11534.55 774
11535.56 806
11536.58 781
11537.59 834
11538.61 825
11539.62 817
11540.64 845
11541.65 837
11542.67 804
11543.68 802
11544.69 814
11545.71 817
11546.72 819
11547.74 848
11548.75 852
11549.77 865
11550.78 831
11551.80 896
11552.81 831
11553.83 834
11554.85 889
11555.86 917
11556.88 964
11557.89 891
11558.91 972
11559.92 948
11560.94 1020
11561.95 974
11562.97 972
11563.98 979
11565.00 974
11566.02 975
11567.03 1037
11568.05 1016
11569.06 1045
11570.08 1047
11571.10 1028
11572.11 1070
11573.13 1035
11574.14 1088
11575.16 1213
11576.18 1125
11577.19 1105
11578.21 1170
11579.22 1164
11580.24 1131
11581.26 1176
11582.27 1185
11583.29 1185
11584.31 1230
11585.32 1283
11586.34 1251
11587.36 1244
11588.37 1245
11589.39 1275
11590.41 1381
11591.42 1485
11592.44 1527
11593.46 1576
11594.47 1610
11595.49 1709
11596.51 1598
11597.53 1571
11598.54 1597
11599.56 1580
11600.58 1601
11601.59 1761
11602.61 1796
11603.63 1939
11604.65 1998
11605.66 2199
11606.68 2531
11607.70 2958
11608.72 3093
11609.74 3527
11610.75 3648
11611.77 3673
11612.79 3692
11613.81 3446
11614.82 3253
11615.84 2888
11616.86 2485
11617.88 2211
11618.90 2066
11619.91 1782
11620.93 1660
11621.95 1568
11622.97 1524
11623.99 1417
11625.01 1389
11626.02 1442
11627.04 1443
11628.06 1408
11629.08 1320
11630.10 1346
11631.12 1306
11632.14 1272
11633.15 1257
11634.17 1152
11635.19 1143
11636.21 1200
11637.23 1160
11638.25 1129
11639.27 1108
11640.29 1148
11641.30 1113
11642.32 1059
11643.34 1082
11644.36 1032
11645.38 1056
11646.40 1024
11647.42 1064
11648.44 1151
11649.46 1071
11650.48 1053
11651.50 1051
11652.52 966
11653.54 950
11654.56 933
11655.58 965
11656.60 913
11657.62 940
11658.64 867
11659.66 886
11660.68 939
11661.70 953
11662.72 926
11663.74 858
11664.76 867
11665.78 943
11666.80 960
11667.82 984
11668.84 929
11669.86 962
11670.88 965
11671.90 881
11672.92 932
11673.94 880
11674.96 906
11675.98 923
11677.00 933
11678.02 954
11679.04 921
11680.06 968
11681.08 987
11682.10 989
11683.12 988
11684.15 1023
11685.17 1068
11686.19 1006
11687.21 1046
11688.23 1031
11689.25 1071
11690.27 1115
11691.29 1076
11692.31 1082
11693.34 1077
11694.36 1072
11695.38 1076
11696.40 1056
11697.42 1087
11698.44 1043
11699.46 983
11700.49 992
11701.51 1047
11702.53 974
11703.55 977
11704.57 985
11705.60 953
11706.62 918
11707.64 990
11708.66 934
11709.68 932
11710.71 944
11711.73 914
11712.75 938
11713.77 922
11714.79 951
11715.82 917
11716.84 918
11717.86 953
11718.88 966
11719.91 909
11720.93 863
11721.95 846
11722.97 856
11724.00 831
11725.02 857
11726.04 905
11727.07 845
11728.09 810
11729.11 790
11730.13 805
11731.16 787
11732.18 809
11733.20 800
11734.23 759
11735.25 811
11736.27 779
11737.30 792
11738.32 786
11739.34 746
11740.37 833
11741.39 805
11742.41 782
11743.44 684
11744.46 712
11745.48 775
11746.51 691
11747.53 724
11748.55 658
11749.58 717
11750.60 776
11751.63 739
11752.65 759
11753.67 728
11754.70 754
11755.72 723
11756.75 736
11757.77 744
11758.79 758
11759.82 763
11760.84 738
11761.87 736
11762.89 789
11763.92 752
11764.94 699
11765.97 682
11766.99 696
11768.01 731
11769.04 720
11770.06 684
11771.09 686
11772.11 629
11773.14 642
11774.16 664
11775.19 651
11776.21 636
11777.24 736
11778.26 665
11779.29 662
11780.31 636
11781.34 649
11782.36 638
11783.39 654
11784.41 601
11785.44 619
11786.46 602
11787.49 617
11788.52 624
11789.54 622
11790.57 617
11791.59 545
11792.62 571
11793.64 576
11794.67 574
11795.70 593
11796.72 588
11797.75 580
11798.77 582
11799.80 610
11800.83 573
11801.85 617
11802.88 607
11803.90 564
11804.93 559
11805.96 600
11806.98 601
11808.01 571
11809.04 542
11810.06 586
11811.09 599
11812.11 540
11813.14 538
11814.17 541
11815.19 537
11816.22 547
11817.25 559
11818.27 537
11819.30 597
11820.33 578
11821.36 568
11822.38 571
11823.41 581
11824.44 549
11825.46 550
11826.49 590
11827.52 525
11828.54 466
11829.57 473
11830.60 502
11831.63 530
11832.65 488
11833.68 488
11834.71 529
11835.74 513
11836.76 540
11837.79 532
11838.82 521
11839.85 512
11840.88 555
11841.90 583
11842.93 555
11843.96 476
11844.99 465
11846.01 526
11847.04 541
11848.07 517
11849.10 510
11850.13 508
11851.16 527
11852.18 531
11853.21 529
11854.24 499
11855.27 549
11856.30 554
11857.33 553
11858.35 507
11859.38 540
11860.41 541
11861.44 547
11862.47 546
11863.50 528
11864.53 549
11865.56 512
11866.58 499
11867.61 515
11868.64 521
11869.67 509
11870.70 567
11871.73 547
11872.76 518
11873.79 511
11874.82 516
11875.85 535
11876.88 498
11877.91 523
11878.93 514
11879.96 519
11880.99 514
11882.02 472
11883.05 461
11884.08 543
11885.11 538
11886.14 535
11887.17 489
11888.20 515
11889.23 495
11890.26 507
11891.29 519
11892.32 502
11893.35 510
11894.38 537
11895.41 564
11896.44 495
11897.47 521
11898.50 541
11899.53 559
11900.56 529
11901.59 487
11902.62 539
11903.65 524
11904.69 529
11905.72 509
11906.75 508
11907.78 495
11908.81 512
11909.84 535
11910.87 553
11911.90 531
11912.93 495
11913.96 504
11914.99 472
11916.02 493
11917.06 502
11918.09 536
11919.12 536
11920.15 533
11921.18 481
11922.21 498
11923.24 518
11924.27 502
11925.31 521
11926.34 501
11927.37 467
11928.40 538
11929.43 532
11930.46 512
11931.50 514
11932.53 542
11933.56 544
11934.59 531
11935.62 508
11936.65 543
11937.69 555
11938.72 588
11939.75 564
11940.78 622
11941.81 577
11942.85 546
11943.88 564
11944.91 523
11945.94 542
11946.98 546
11948.01 528
11949.04 506
11950.07 537
11951.11 520
11952.14 522
11953.17 524
11954.20 496
11955.24 471
11956.27 531
11957.30 532
11958.34 477
11959.37 477
11960.40 477
11961.43 510
11962.47 494
11963.50 504
11964.53 512
11965.57 504
11966.60 542
11967.63 557
11968.67 503
11969.70 522
11970.73 517
11971.77 492
11972.80 532
11973.83 522
11974.87 491
11975.90 508
11976.94 530
11977.97 515
11979.00 492
11980.04 513
11981.07 486
11982.10 510
11983.14 517
11984.17 544
11985.21 503
11986.24 504
11987.27 565
11988.31 555
11989.34 492
11990.38 518
11991.41 527
11992.45 517
11993.48 482
11994.51 496
11995.55 498
11996.58 541
11997.62 535
11998.65 479
11999.69 466
12000.72 486
12001.76 530
12002.79 494
12003.83 533
12004.86 529
12005.90 525
12006.93 514
12007.97 571
12009.00 546
12010.04 534
12011.07 541
12012.11 585
12013.14 565
12014.18 531
12015.21 561
12016.25 533
12017.28 552
12018.32 566
12019.35 601
12020.39 644
12021.43 630
12022.46 611
12023.50 631
12024.53 583
12025.57 627
12026.60 572
12027.64 573
12028.68 589
12029.71 612
12030.75 530
12031.78 544
12032.82 482
12033.86 475
12034.89 523
12035.93 554
12036.97 548
12038.00 575
12039.04 580
12040.07 585
12041.11 511
12042.15 539
12043.18 598
12044.22 568
12045.26 590
12046.29 547
12047.33 531
12048.37 530
12049.40 511
12050.44 493
12051.48 528
12052.52 519
12053.55 497
12054.59 512
12055.63 530
12056.66 546
12057.70 502
12058.74 511
12059.78 516
12060.81 529
12061.85 480
12062.89 491
12063.92 550
12064.96 579
12066.00 567
12067.04 527
12068.07 511
12069.11 487
12070.15 508
12071.19 516
12072.23 484
12073.26 503
12074.30 547
12075.34 536
12076.38 537
12077.42 530
12078.45 509
12079.49 516
12080.53 496
12081.57 524
12082.61 512
12083.64 486
12084.68 502
12085.72 488
12086.76 488
12087.80 507
12088.84 455
12089.88 479
12090.91 494
12091.95 527
12092.99 502
12094.03 512
12095.07 529
12096.11 528
12097.15 448
12098.19 543
12099.22 531
12100.26 528
12101.30 498
12102.34 501
12103.38 512
12104.42 520
12105.46 528
12106.50 545
12107.54 521
12108.58 510
12109.62 558
12110.66 563
12111.70 553
12112.74 575
12113.77 532
12114.81 563
12115.85 528
12116.89 514
12117.93 515
12118.97 515
12120.01 516
12121.05 505
12122.09 489
12123.13 469
12124.17 446
12125.21 533
12126.25 491
12127.29 461
12128.33 462
12129.37 482
12130.41 460
12131.45 466
12132.50 494
12133.54 453
12134.58 509
12135.62 528
12136.66 492
12137.70 462
12138.74 440
12139.78 492
12140.82 487
12141.86 512
12142.90 502
12143.94 441
12144.98 439
12146.02 479
12147.07 481
12148.11 431
12149.15 469
12150.19 452
12151.23 439
12152.27 508
12153.31 483
12154.35 476
12155.40 476
12156.44 509
12157.48 481
12158.52 477
12159.56 490
12160.60 454
12161.64 463
12162.69 458
12163.73 452
12164.77 454
12165.81 445
12166.85 439
12167.90 458
12168.94 465
12169.98 465
12171.02 478
12172.06 465
12173.11 436
12174.15 436
12175.19 420
12176.23 443
12177.27 455
12178.32 460
12179.36 470
12180.40 482
12181.44 447
12182.49 422
12183.53 421
12184.57 452
12185.61 459
12186.66 413
12187.70 468
12188.74 441
12189.79 446
12190.83 397
12191.87 415
12192.91 405
12193.96 416
12195.00 463
12196.04 430
12197.09 418
12198.13 412
12199.17 462
12200.22 470
12201.26 403
12202.30 410
12203.35 464
12204.39 465
12205.43 405
12206.48 413
12207.52 420
12208.57 425
12209.61 407
12210.65 434
12211.70 446
12212.74 445
12213.78 403
12214.83 414
12215.87 435
12216.92 412
12217.96 413
12219.00 423
12220.05 448
12221.09 382
12222.14 392
12223.18 412
12224.23 480
12225.27 399
12226.31 446
12227.36 438
12228.40 452
12229.45 457
12230.49 430
12231.54 424
12232.58 419
12233.63 407
12234.67 451
12235.72 422
12236.76 458
12237.81 459
12238.85 466
12239.90 434
12240.94 416
12241.99 441
12243.03 444
12244.08 415
12245.12 417
12246.17 451
12247.21 416
12248.26 407
12249.30 438
12250.35 491
12251.39 432
12252.44 412
12253.49 392
12254.53 384
12255.58 424
12256.62 407
12257.67 433
12258.71 431
12259.76 468
12260.81 428
12261.85 408
12262.90 388
12263.94 391
12264.99 408
12266.04 426
12267.08 408
12268.13 443
12269.17 385
12270.22 401
12271.27 411
12272.31 400
12273.36 434
12274.41 440
12275.45 397
12276.50 356
12277.55 405
12278.59 430
12279.64 432
12280.69 407
12281.73 380
12282.78 412
12283.83 411
12284.87 411
12285.92 424
12286.97 395
12288.01 396
12289.06 366
12290.11 381
12291.16 396
12292.20 447
12293.25 423
12294.30 379
12295.35 399
12296.39 381
12297.44 452
12298.49 387
12299.54 389
12300.58 385
12301.63 378
12302.68 389
12303.73 417
12304.77 371
12305.82 374
12306.87 400
12307.92 397
12308.97 410
12310.01 370
12311.06 374
12312.11 428
12313.16 386
12314.21 407
12315.25 403
12316.30 428
12317.35 440
12318.40 404
12319.45 372
12320.50 382
12321.54 385
12322.59 371
12323.64 377
12324.69 347
12325.74 361
12326.79 365
12327.84 423
12328.89 413
12329.93 423
12330.98 424
12332.03 431
12333.08 373
12334.13 358
12335.18 384
12336.23 401
12337.28 400
12338.33 379
12339.38 350
12340.43 364
12341.47 371
12342.52 364
12343.57 348
12344.62 403
12345.67 368
12346.72 375
12347.77 362
12348.82 386
12349.87 343
12350.92 357
12351.97 378
12353.02 400
12354.07 381
12355.12 366
12356.17 372
12357.22 360
12358.27 372
12359.32 399
12360.37 400
12361.42 411
12362.47 383
12363.52 395
12364.57 416
12365.62 362
12366.67 354
12367.72 382
12368.77 386
12369.82 367
12370.87 349
12371.93 392
12372.98 348
12374.03 367
12375.08 381
12376.13 395
12377.18 355
12378.23 324
12379.28 394
12380.33 392
12381.38 358
12382.43 356
12383.49 388
12384.54 395
12385.59 374
12386.64 388
12387.69 379
12388.74 365
12389.79 396
12390.84 375
12391.90 369
12392.95 366
12394.00 361
12395.05 385
12396.10 357
12397.15 334
12398.21 388
12399.26 351
12400.31 361
12401.36 380
12402.41 365
12403.47 348
12404.52 347
12405.57 403
12406.62 377
12407.67 409
12408.73 360
12409.78 360
12410.83 378
12411.88 365
12412.94 403
12413.99 388
12415.04 403
12416.09 418
12417.15 408
12418.20 385
12419.25 396
12420.30 411
12421.36 394
12422.41 365
12423.46 390
12424.52 399
12425.57 406
12426.62 411
12427.67 392
12428.73 385
12429.78 371
12430.83 409
12431.89 412
12432.94 379
12433.99 396
12435.05 406
12436.10 398
12437.15 376
12438.21 400
12439.26 408
12440.31 374
12441.37 384
12442.42 411
12443.47 382
12444.53 376
12445.58 407
12446.64 375
12447.69 371
12448.74 380
12449.80 354
12450.85 377
12451.91 349
12452.96 382
12454.01 364
12455.07 378
12456.12 373
12457.18 367
12458.23 331
12459.29 374
12460.34 385
12461.39 371
12462.45 378
12463.50 366
12464.56 395
12465.61 395
12466.67 395
12467.72 397
12468.78 456
12469.83 428
12470.89 367
12471.94 400
12473.00 393
12474.05 373
12475.11 374
12476.16 407
12477.22 358
12478.27 346
12479.33 354
12480.38 361
12481.44 393
12482.49 407
12483.55 377
12484.60 359
12485.66 405
12486.71 404
12487.77 386
12488.83 369
12489.88 375
12490.94 415
12491.99 376
12493.05 370
12494.10 432
12495.16 391
12496.22 407
12497.27 405
12498.33 412
12499.38 426
12500.44 417
12501.50 460
12502.55 456
12503.61 431
12504.67 403
12505.72 436
12506.78 478
12507.83 440
12508.89 406
12509.95 404
12511.00 413
12512.06 424
12513.12 437
12514.17 388
12515.23 384
12516.29 384
12517.34 412
12518.40 381
12519.46 373
12520.52 425
12521.57 391
12522.63 377
12523.69 416
12524.74 425
12525.80 412
12526.86 461
12527.92 405
12528.97 429
12530.03 405
12531.09 425
12532.15 427
12533.20 438
12534.26 432
12535.32 460
12536.38 426
12537.43 442
12538.49 419
12539.55 368
12540.61 398
12541.66 408
12542.72 422
12543.78 372
12544.84 378
12545.90 382
12546.95 393
12548.01 374
12549.07 395
12550.13 412
12551.19 391
12552.25 372
12553.30 394
12554.36 433
12555.42 385
12556.48 416
12557.54 388
12558.60 355
12559.65 368
12560.71 385
12561.77 369
12562.83 391
12563.89 408
12564.95 386
12566.01 424
12567.07 363
12568.13 381
12569.18 456
12570.24 405
12571.30 420
12572.36 401
12573.42 414
12574.48 417
12575.54 392
12576.60 405
12577.66 445
12578.72 437
12579.78 403
12580.84 429
12581.90 409
12582.96 399
12584.02 412
12585.07 434
12586.13 441
12587.19 386
12588.25 407
12589.31 407
12590.37 394
12591.43 375
12592.49 387
12593.55 393
12594.61 399
12595.67 405
12596.73 434
12597.79 422
12598.86 420
12599.92 389
12600.98 420
12602.04 392
12603.10 388
12604.16 381
12605.22 368
12606.28 387
12607.34 429
12608.40 415
12609.46 393
12610.52 408
12611.58 398
12612.64 407
12613.70 455
12614.76 424
12615.83 467
12616.89 465
12617.95 432
12619.01 436
12620.07 380
12621.13 382
12622.19 435
12623.25 417
12624.32 428
12625.38 402
12626.44 385
12627.50 417
12628.56 393
12629.62 367
12630.68 425
12631.75 430
12632.81 423
12633.87 398
12634.93 384
12635.99 393
12637.05 414
12638.12 401
12639.18 377
12640.24 332
12641.30 408
12642.36 387
12643.43 379
12644.49 372
12645.55 361
12646.61 368
12647.68 396
12648.74 375
12649.80 377
12650.86 381
12651.93 360
12652.99 384
12654.05 387
12655.11 353
12656.18 435
12657.24 411
12658.30 385
12659.36 399
12660.43 390
12661.49 339
12662.55 352
12663.62 367
12664.68 401
12665.74 415
12666.81 391
12667.87 366
12668.93 360
12670.00 379
12671.06 338
12672.12 368
12673.19 419
12674.25 402
12675.31 383
12676.38 348
12677.44 352
12678.50 385
12679.57 415
12680.63 401
12681.69 396
12682.76 364
12683.82 365
12684.89 394
12685.95 389
12687.01 383
12688.08 375
12689.14 407
12690.21 386
12691.27 370
12692.33 423
12693.40 401
12694.46 411
12695.53 400
12696.59 354
12697.66 375
12698.72 380
12699.79 388
12700.85 406
12701.91 373
12702.98 346
12704.04 387
12705.11 362
12706.17 371
12707.24 347
12708.30 350
12709.37 370
12710.43 342
12711.50 333
12712.56 379
12713.63 375
12714.69 355
12715.76 344
12716.82 365
12717.89 428
12718.95 373
12720.02 376
12721.09 367
12722.15 387
12723.22 368
12724.28 359
12725.35 316
12726.41 321
12727.48 379
12728.54 397
12729.61 364
12730.68 363
12731.74 396
12732.81 394
12733.87 383
12734.94 366
12736.01 362
12737.07 362
12738.14 369
12739.20 395
12740.27 354
12741.34 357
12742.40 368
12743.47 362
12744.54 350
12745.60 357
12746.67 368
12747.74 388
12748.80 410
12749.87 376
12750.94 346
12752.00 347
12753.07 405
12754.14 332
12755.20 389
12756.27 358
12757.34 355
12758.40 363
12759.47 308
12760.54 330
12761.60 328
12762.67 321
12763.74 308
12764.81 368
12765.87 398
12766.94 360
12768.01 367
12769.08 355
12770.14 350
12771.21 382
12772.28 331
12773.35 338
12774.41 373
12775.48 369
12776.55 352
12777.62 316
12778.68 359
12779.75 335
12780.82 338
12781.89 358
12782.96 334
12784.02 354
12785.09 344
12786.16 320
12787.23 339
12788.30 359
12789.37 320
12790.43 356
12791.50 296
12792.57 316
12793.64 354
12794.71 346
12795.78 332
12796.84 346
12797.91 348
12798.98 353
12800.05 344
12801.12 337
12802.19 343
12803.26 343
12804.33 343
12805.40 328
12806.46 385
12807.53 372
12808.60 351
12809.67 334
12810.74 335
12811.81 321
12812.88 327
12813.95 313
12815.02 354
12816.09 354
12817.16 326
12818.23 319
12819.30 383
12820.37 337
12821.44 347
12822.50 364
12823.57 342
12824.64 349
12825.71 317
12826.78 328
12827.85 338
12828.92 349
12829.99 356
12831.06 350
12832.13 337
12833.20 351
12834.27 354
12835.34 340
12836.41 322
12837.49 314
12838.56 345
12839.63 341
12840.70 333
12841.77 346
12842.84 366
12843.91 405
12844.98 364
12846.05 307
12847.12 322
12848.19 326
12849.26 325
12850.33 362
12851.40 328
12852.47 349
12853.55 342
12854.62 365
12855.69 325
12856.76 321
12857.83 334
12858.90 325
12859.97 319
12861.04 319
12862.11 331
12863.19 325
12864.26 349
12865.33 324
12866.40 280
12867.47 332
12868.54 358
12869.62 321
12870.69 314
12871.76 301
12872.83 294
12873.90 330
12874.97 332
12876.05 317
12877.12 309
12878.19 322
12879.26 345
12880.33 318
12881.41 290
12882.48 317
12883.55 355
12884.62 328
12885.70 312
12886.77 299
12887.84 303
12888.91 308
12889.98 346
12891.06 327
12892.13 356
12893.20 353
12894.28 295
12895.35 341
12896.42 288
12897.49 347
12898.57 326
12899.64 358
12900.71 299
12901.79 309
12902.86 325
12903.93 307
12905.00 312
12906.08 316
12907.15 309
12908.22 326
12909.30 312
12910.37 310
12911.44 319
12912.52 296
12913.59 325
12914.66 315
12915.74 310
12916.81 307
12917.89 306
12918.96 346
12920.03 331
12921.11 312
12922.18 332
12923.25 294
12924.33 323
12925.40 303
12926.48 322
12927.55 355
12928.62 313
12929.70 296
12930.77 326
12931.85 332
12932.92 313
12934.00 293
12935.07 335
12936.14 305
12937.22 324
12938.29 331
12939.37 346
12940.44 303
12941.52 313
12942.59 317
12943.67 310
12944.74 308
12945.82 313
12946.89 325
12947.97 360
12949.04 336
12950.12 309
12951.19 315
12952.27 326
12953.34 304
12954.42 346
12955.49 358
12956.57 322
12957.64 334
12958.72 294
12959.79 301
12960.87 294
12961.94 350
12963.02 319
12964.10 349
12965.17 333
12966.25 286
12967.32 291
12968.40 298
12969.47 309
12970.55 321
12971.63 321
12972.70 317
12973.78 354
12974.85 343
12975.93 313
12977.01 336
12978.08 374
12979.16 372
12980.23 320
12981.31 361
12982.39 313
12983.46 327
12984.54 358
12985.62 370
12986.69 351
12987.77 299
12988.85 340
12989.92 316
12991.00 311
12992.08 281
12993.15 312
12994.23 356
12995.31 313
12996.38 292
12997.46 272
12998.54 290
12999.61 332
13000.69 327
13001.77 281
13002.85 300
13003.92 328
13005.00 308
13006.08 321
13007.16 322
13008.23 307
13009.31 343
13010.39 362
13011.47 352
13012.54 285
13013.62 336
13014.70 313
13015.78 345
13016.85 302
13017.93 317
13019.01 344
13020.09 316
13021.17 293
13022.24 294
13023.32 340
13024.40 301
13025.48 283
13026.56 312
13027.63 294
13028.71 295
13029.79 312
13030.87 320
13031.95 359
13033.03 325
13034.10 316
13035.18 344
13036.26 308
13037.34 340
13038.42 339
13039.50 333
13040.58 299
13041.66 339
13042.73 308
13043.81 313
13044.89 348
13045.97 345
13047.05 305
13048.13 300
13049.21 316
13050.29 308
13051.37 299
13052.45 350
13053.53 387
13054.60 341
13055.68 327
13056.76 328
13057.84 367
13058.92 361
13060.00 344
13061.08 298
13062.16 346
13063.24 342
13064.32 375
13065.40 357
13066.48 318
13067.56 357
13068.64 284
13069.72 331
13070.80 308
13071.88 354
13072.96 294
13074.04 306
13075.12 338
13076.20 301
13077.28 321
13078.36 330
13079.44 308
13080.52 325
13081.60 343
13082.68 320
13083.76 340
13084.84 311
13085.93 316
13087.01 314
13088.09 325
13089.17 302
13090.25 335
13091.33 297
13092.41 289
13093.49 295
13094.57 351
13095.65 301
13096.73 312
13097.82 322
13098.90 314
13099.98 332
13101.06 329
13102.14 344
13103.22 306
13104.30 325
13105.38 322
13106.47 307
13107.55 293
13108.63 332
13109.71 297
13110.79 340
13111.87 314
13112.96 306
13114.04 335
13115.12 348
13116.20 372
13117.28 330
13118.37 301
13119.45 283
13120.53 308
13121.61 320
13122.69 323
13123.78 304
13124.86 301
13125.94 287
13127.02 293
13128.11 274
13129.19 311
13130.27 291
13131.35 321
13132.44 336
13133.52 292
13134.60 309
13135.68 333
13136.77 365
13137.85 340
13138.93 277
13140.01 288
13141.10 303
13142.18 309
13143.26 284
13144.35 277
13145.43 321
13146.51 346
13147.60 374
13148.68 316
13149.76 297
13150.85 308
13151.93 300
13153.01 277
13154.10 278
13155.18 337
13156.26 333
13157.35 334
13158.43 302
13159.51 299
13160.60 284
13161.68 339
13162.77 297
13163.85 307
13164.93 292
13166.02 284
13167.10 336
13168.19 320
13169.27 302
13170.35 280
13171.44 307
13172.52 283
13173.61 293
13174.69 326
13175.78 293
13176.86 291
13177.94 333
13179.03 318
13180.11 346
13181.20 301
13182.28 279
13183.37 291
13184.45 267
13185.54 307
13186.62 300
13187.71 324
13188.79 291
13189.88 305
13190.96 291
13192.05 308
13193.13 273
13194.22 302
13195.30 308
13196.39 291
13197.47 276
13198.56 290
13199.64 288
13200.73 297
13201.81 297
13202.90 269
13203.98 307
13205.07 311
13206.16 322
13207.24 276
13208.33 297
13209.41 270
13210.50 287
13211.58 293
13212.67 281
13213.76 326
13214.84 298
13215.93 325
13217.01 278
13218.10 282
13219.19 292
13220.27 296
13221.36 283
13222.45 299
13223.53 300
13224.62 315
13225.70 274
13226.79 324
13227.88 299
13228.96 300
13230.05 288
13231.14 304
13232.22 302
13233.31 329
13234.40 278
13235.48 271
13236.57 321
13237.66 288
13238.74 306
13239.83 271
13240.92 328
13242.01 302
13243.09 295
13244.18 291
13245.27 299
13246.35 302
13247.44 293
13248.53 309
13249.62 330
13250.70 285
13251.79 275
13252.88 320
13253.97 289
13255.05 300
13256.14 256
13257.23 281
13258.32 268
13259.41 300
13260.49 324
13261.58 299
13262.67 283
13263.76 283
13264.85 292
13265.93 310
13267.02 318
13268.11 298
13269.20 281
13270.29 344
13271.37 316
13272.46 277
13273.55 310
13274.64 304
13275.73 300
13276.82 271
13277.91 281
13278.99 279
13280.08 302
13281.17 296
13282.26 323
13283.35 258
13284.44 291
13285.53 289
13286.62 317
13287.70 291
13288.79 281
13289.88 289
13290.97 285
13292.06 298
13293.15 247
13294.24 275
13295.33 329
13296.42 332
13297.51 324
13298.60 287
13299.69 293
13300.78 310
13301.87 299
13302.95 285
13304.04 284
13305.13 286
13306.22 293
13307.31 323
13308.40 345
13309.49 272
13310.58 284
13311.67 321
13312.76 298
13313.85 302
13314.94 317
13316.03 301
13317.12 313
13318.21 292
13319.30 299
13320.39 322
13321.48 316
13322.58 341
13323.67 295
13324.76 280
13325.85 293
13326.94 308
13328.03 332
13329.12 319
13330.21 302
13331.30 318
13332.39 338
13333.48 336
13334.57 269
13335.66 307
13336.75 301
13337.85 275
13338.94 265
13340.03 311
13341.12 303
13342.21 291
13343.30 307
13344.39 266
13345.48 298
13346.58 282
13347.67 324
13348.76 307
13349.85 298
13350.94 299
13352.03 307
13353.12 310
13354.22 321
13355.31 332
13356.40 295
13357.49 306
13358.58 343
13359.68 338
13360.77 299
13361.86 315
13362.95 287
13364.04 287
13365.14 292
13366.23 316
13367.32 302
13368.41 300
13369.51 313
13370.60 292
13371.69 308
13372.78 315
13373.87 290
13374.97 275
13376.06 307
13377.15 324
13378.25 282
13379.34 293
13380.43 332
13381.52 325
13382.62 325
13383.71 298
13384.80 331
13385.90 291
13386.99 303
13388.08 316
13389.17 293
13390.27 276
13391.36 280
13392.45 309
13393.55 299
13394.64 305
13395.73 309
13396.83 307
13397.92 299
13399.02 291
13400.11 288
13401.20 305
13402.30 287
13403.39 306
13404.48 301
13405.58 291
13406.67 332
13407.77 297
13408.86 294
13409.95 326
13411.05 314
13412.14 291
13413.24 300
13414.33 321
13415.42 308
13416.52 297
13417.61 350
13418.71 332
13419.80 270
13420.90 263
13421.99 300
13423.08 303
13424.18 284
13425.27 285
13426.37 326
13427.46 333
13428.56 335
13429.65 356
13430.75 339
13431.84 321
13432.94 310
13434.03 321
13435.13 313
13436.22 286
13437.32 311
13438.41 307
13439.51 306
13440.60 291
13441.70 312
13442.79 302
13443.89 308
13444.98 266
13446.08 319
13447.18 303
13448.27 313
13449.37 287
13450.46 290
13451.56 252
13452.65 278
13453.75 293
13454.85 316
13455.94 305
13457.04 266
13458.13 311
13459.23 338
13460.33 333
13461.42 286
13462.52 309
13463.61 316
13464.71 298
13465.81 291
13466.90 297
13468.00 265
13469.10 271
13470.19 312
13471.29 318
13472.38 317
13473.48 342
13474.58 298
13475.67 342
13476.77 320
13477.87 287
13478.96 290
13480.06 293
13481.16 339
13482.26 308
13483.35 313
13484.45 323
13485.55 336
13486.64 318
13487.74 311
13488.84 297
13489.94 314
13491.03 308
13492.13 327
13493.23 306
13494.32 312
13495.42 325
13496.52 307
13497.62 306
13498.72 300
13499.81 332
13500.91 317
13502.01 314
13503.11 316
13504.20 314
13505.30 301
13506.40 308
13507.50 324
13508.60 345
13509.69 355
13510.79 313
13511.89 324
13512.99 299
13514.09 303
13515.18 300
13516.28 304
13517.38 277
13518.48 297
13519.58 333
13520.68 353
13521.78 270
13522.87 283
13523.97 337
13525.07 290
13526.17 270
13527.27 323
13528.37 305
13529.47 305
13530.57 311
13531.66 295
13532.76 293
13533.86 284
13534.96 293
13536.06 297
13537.16 332
13538.26 284
13539.36 294
13540.46 282
13541.56 311
13542.66 308
13543.76 284
13544.86 286
13545.96 277
13547.05 324
13548.15 331
13549.25 277
13550.35 265
13551.45 308
13552.55 279
13553.65 279
13554.75 274
13555.85 291
13556.95 311
13558.05 285
13559.15 283
13560.25 283
13561.35 270
13562.45 291
13563.55 285
13564.65 275
13565.75 306
13566.85 307
13567.96 268
13569.06 278
13570.16 289
13571.26 307
13572.36 267
13573.46 256
13574.56 313
13575.66 302
13576.76 265
13577.86 313
13578.96 302
13580.06 293
13581.16 272
13582.27 305
13583.37 294
13584.47 299
13585.57 289
13586.67 306
13587.77 300
13588.87 289
13589.97 318
13591.08 313
13592.18 332
13593.28 293
13594.38 278
13595.48 295
13596.58 299
13597.68 304
13598.79 296
13599.89 296
13600.99 301
13602.09 290
13603.19 290
13604.30 308
13605.40 311
13606.50 260
13607.60 291
13608.70 334
13609.81 282
13610.91 317
13612.01 312
13613.11 354
13614.21 323
13615.32 291
13616.42 327
13617.52 303
13618.62 304
13619.73 322
13620.83 305
13621.93 279
13623.03 311
13624.14 312
13625.24 279
13626.34 297
13627.45 349
13628.55 338
13629.65 307
13630.75 255
13631.86 306
13632.96 306
13634.06 333
13635.17 315
13636.27 302
13637.37 258
13638.48 299
13639.58 291
13640.68 272
13641.79 295
13642.89 302
13643.99 284
13645.10 314
13646.20 284
13647.30 257
13648.41 292
13649.51 329
13650.62 334
13651.72 307
13652.82 320
13653.93 300
13655.03 293
13656.14 290
13657.24 301
13658.34 298
13659.45 329
13660.55 323
13661.66 270
13662.76 284
13663.87 319
13664.97 329
13666.07 342
13667.18 315
13668.28 329
13669.39 341
13670.49 292
13671.60 295
13672.70 294
13673.81 310
13674.91 323
13676.02 289
13677.12 298
13678.23 299
13679.33 302
13680.44 300
13681.54 321
13682.65 350
13683.75 296
13684.86 309
13685.96 289
13687.07 318
13688.17 314
13689.28 333
13690.38 320
13691.49 310
13692.59 327
13693.70 317
13694.80 365
13695.91 328
13697.02 283
13698.12 299
13699.23 315
13700.33 327
13701.44 327
13702.55 306
13703.65 307
13704.76 327
13705.86 295
13706.97 305
13708.08 322
13709.18 292
13710.29 321
13711.39 315
13712.50 325
13713.61 336
13714.71 321
13715.82 341
13716.93 338
13718.03 324
13719.14 343
13720.25 367
13721.35 371
13722.46 347
13723.57 393
13724.67 405
13725.78 378
13726.89 359
13727.99 363
13729.10 339
13730.21 333
13731.31 324
13732.42 334
13733.53 295
13734.64 344
13735.74 331
13736.85 293
13737.96 285
13739.07 299
13740.17 350
13741.28 313
13742.39 342
13743.50 375
13744.60 318
13745.71 326
13746.82 305
13747.93 328
13749.03 292
13750.14 323
13751.25 306
13752.36 337
13753.47 334
13754.57 317
13755.68 330
13756.79 334
13757.90 323
13759.01 305
13760.11 355
13761.22 313
13762.33 316
13763.44 313
13764.55 294
13765.66 328
13766.76 288
13767.87 320
13768.98 313
13770.09 342
13771.20 341
13772.31 296
13773.42 284
13774.53 309
13775.63 352
13776.74 363
13777.85 310
13778.96 294
13780.07 349
13781.18 324
13782.29 337
13783.40 321
13784.51 340
13785.62 346
13786.73 301
13787.83 274
13788.94 328
13790.05 328
13791.16 315
13792.27 302
13793.38 308
13794.49 315
13795.60 297
13796.71 316
13797.82 299
13798.93 284
13800.04 283
13801.15 319
13802.26 304
13803.37 315
13804.48 306
13805.59 290
13806.70 322
13807.81 325
13808.92 283
13810.03 289
13811.14 307
13812.25 319
13813.36 319
13814.47 326
13815.58 309
13816.69 306
13817.80 278
13818.91 307
13820.03 285
13821.14 260
13822.25 308
13823.36 293
13824.47 283
13825.58 314
13826.69 334
13827.80 294
13828.91 290
13830.02 316
13831.13 307
13832.25 301
13833.36 286
13834.47 310
13835.58 311
13836.69 311
13837.80 280
13838.91 318
13840.02 298
13841.14 299
13842.25 331
13843.36 306
13844.47 307
13845.58 302
13846.69 297
13847.81 291
13848.92 296
13850.03 295
13851.14 299
13852.25 290
13853.37 298
13854.48 284
13855.59 310
13856.70 324
13857.81 309
13858.93 320
13860.04 332
13861.15 281
13862.26 287
13863.38 300
13864.49 304
13865.60 264
13866.71 345
13867.83 310
13868.94 287
13870.05 278
13871.16 317
13872.28 325
13873.39 277
13874.50 290
13875.61 294
13876.73 314
13877.84 284
13878.95 316
13880.07 338
13881.18 318
13882.29 322
13883.41 312
13884.52 307
13885.63 340
13886.75 291
13887.86 353
13888.97 324
13890.09 331
13891.20 324
13892.31 335
13893.43 318
13894.54 329
13895.65 304
13896.77 321
13897.88 315
13899.00 308
13900.11 322
13901.22 337
13902.34 319
13903.45 351
13904.57 343
13905.68 392
13906.79 335
13907.91 339
13909.02 354
13910.14 302
13911.25 314
13912.37 327
13913.48 293
13914.59 336
13915.71 318
13916.82 333
13917.94 304
13919.05 270
13920.17 294
13921.28 333
13922.40 340
13923.51 282
13924.63 296
13925.74 314
13926.86 348
13927.97 319
13929.09 288
13930.20 314
13931.32 313
13932.43 281
13933.55 289
13934.66 308
13935.78 315
13936.89 282
13938.01 330
13939.12 300
13940.24 294
13941.35 302
13942.47 309
13943.59 304
13944.70 290
13945.82 269
13946.93 288
13948.05 270
13949.16 274
13950.28 295
13951.40 270
13952.51 283
13953.63 270
13954.74 331
13955.86 303
13956.98 254
13958.09 288
13959.21 293
13960.33 289
13961.44 302
13962.56 275
13963.67 275
13964.79 261
13965.91 287
13967.02 288
13968.14 315
13969.26 301
13970.37 281
13971.49 284
13972.61 255
13973.72 291
13974.84 297
13975.96 272
13977.08 312
13978.19 282
13979.31 300
13980.43 258
13981.54 257
13982.66 245
13983.78 271
13984.90 310
13986.01 308
13987.13 291
13988.25 305
13989.37 332
13990.48 299
13991.60 283
13992.72 283
13993.84 277
13994.95 313
13996.07 329
13997.19 293
13998.31 300
13999.42 295
14000.54 269
14001.66 304
14002.78 275
14003.90 258
14005.01 294
14006.13 284
14007.25 275
14008.37 289
14009.49 284
14010.61 330
14011.72 256
14012.84 286
14013.96 277
14015.08 284
14016.20 291
14017.32 301
14018.43 273
14019.55 288
14020.67 306
14021.79 293
14022.91 286
14024.03 232
14025.15 259
14026.27 286
14027.39 301
14028.50 275
14029.62 284
14030.74 285
14031.86 291
14032.98 278
14034.10 282
14035.22 259
14036.34 280
14037.46 283
14038.58 284
14039.70 277
14040.82 265
14041.94 320
14043.06 290
14044.18 266
14045.30 271
14046.41 261
14047.53 292
14048.65 282
14049.77 266
14050.89 265
14052.01 285
14053.13 314
14054.25 279
14055.37 291
14056.49 257
14057.61 278
14058.74 279
14059.86 287
14060.98 296
14062.10 270
14063.22 298
14064.34 313
14065.46 312
14066.58 299
14067.70 301
14068.82 310
14069.94 283
14071.06 291
14072.18 312
14073.30 314
14074.42 297
14075.54 280
14076.66 284
14077.79 283
14078.91 275
14080.03 296
14081.15 322
14082.27 311
14083.39 325
14084.51 306
14085.63 307
14086.76 317
14087.88 304
14089.00 319
14090.12 309
14091.24 316
14092.36 322
14093.48 335
14094.61 315
14095.73 315
14096.85 307
14097.97 300
14099.09 342
14100.22 314
14101.34 298
14102.46 307
14103.58 323
14104.70 318
14105.83 336
14106.95 324
14108.07 360
14109.19 322
14110.31 336
14111.44 334
14112.56 336
14113.68 292
14114.80 313
14115.93 340
14117.05 308
14118.17 297
14119.29 298
14120.42 301
14121.54 265
14122.66 258
14123.79 272
14124.91 322
14126.03 315
14127.15 306
14128.28 293
14129.40 308
14130.52 307
14131.65 296
14132.77 277
14133.89 282
14135.02 313
14136.14 266
14137.26 300
14138.39 300
14139.51 300
14140.63 277
14141.76 303
14142.88 300
14144.00 289
14145.13 266
14146.25 324
14147.38 328
14148.50 282
14149.62 303
14150.75 300
14151.87 316
14152.99 317
14154.12 266
14155.24 235
14156.37 267
14157.49 302
14158.62 296
14159.74 276
14160.86 299
14161.99 304
14163.11 278
14164.24 267
14165.36 249
14166.49 284
14167.61 285
14168.74 284
14169.86 310
14170.99 324
14172.11 309
14173.23 319
14174.36 276
14175.48 290
14176.61 285
14177.73 272
14178.86 278
14179.98 295
14181.11 269
14182.23 244
14183.36 264
14184.49 264
14185.61 290
14186.74 277
14187.86 239
14188.99 245
14190.11 301
14191.24 309
14192.36 282
14193.49 292
14194.61 268
14195.74 281
14196.87 289
14197.99 255
14199.12 287
14200.24 291
14201.37 275
14202.50 279
14203.62 278
14204.75 263
14205.87 253
14207.00 225
14208.13 236
14209.25 258
14210.38 266
14211.50 260
14212.63 276
14213.76 238
14214.88 262
14216.01 271
14217.14 296
14218.26 285
14219.39 280
14220.52 275
14221.64 263
14222.77 255
14223.90 247
14225.02 249
14226.15 269
14227.28 250
14228.41 278
14229.53 321
14230.66 276
14231.79 262
14232.91 240
14234.04 246
14235.17 250
14236.30 247
14237.42 225
14238.55 240
14239.68 242
14240.81 246
14241.93 249
14243.06 252
14244.19 247
14245.32 268
14246.44 258
14247.57 236
14248.70 250
14249.83 259
14250.95 262
14252.08 234
14253.21 262
14254.34 280
14255.47 246
14256.59 274
14257.72 293
14258.85 274
14259.98 269
14261.11 270
14262.24 254
14263.36 242
14264.49 256
14265.62 269
14266.75 281
14267.88 298
14269.01 271
14270.14 271
14271.26 261
14272.39 273
14273.52 214
14274.65 273
14275.78 260
14276.91 251
14278.04 250
14279.17 252
14280.30 271
14281.42 233
14282.55 272
14283.68 262
14284.81 271
14285.94 234
14287.07 229
14288.20 256
14289.33 245
14290.46 264
14291.59 255
14292.72 269
14293.85 234
14294.98 255
14296.11 257
14297.24 272
14298.37 245
14299.50 230
14300.63 254
14301.76 253
14302.89 245
14304.02 227
14305.15 230
14306.28 256
14307.41 246
14308.54 268
14309.67 259
14310.80 242
14311.93 246
14313.06 240
14314.19 230
14315.32 244
14316.45 225
14317.58 248
14318.71 235
14319.84 248
14320.97 246
14322.10 248
14323.23 236
14324.36 215
14325.49 263
14326.63 247
14327.76 237
14328.89 244
14330.02 242
14331.15 235
14332.28 231
14333.41 252
14334.54 258
14335.67 248
14336.81 196
14337.94 248
14339.07 260
14340.20 213
14341.33 218
14342.46 255
14343.59 295
14344.73 248
14345.86 257
14346.99 242
14348.12 230
14349.25 234
14350.38 250
14351.52 235
14352.65 214
14353.78 250
14354.91 241
14356.04 231
14357.18 234
14358.31 210
14359.44 248
14360.57 238
14361.71 220
14362.84 239
14363.97 256
14365.10 275
14366.24 232
14367.37 255
14368.50 254
14369.63 232
14370.77 225
14371.90 278
14373.03 233
14374.16 225
14375.30 230
14376.43 243
14377.56 252
14378.70 268
14379.83 248
14380.96 231
14382.09 247
14383.23 238
14384.36 247
14385.49 234
14386.63 224
14387.76 237
14388.89 252
14390.03 249
14391.16 253
14392.29 241
14393.43 273
14394.56 259
14395.70 232
14396.83 250
14397.96 278
14399.10 279
14400.23 257
14401.36 276
14402.50 257
14403.63 263
14404.77 252
14405.90 244
14407.03 225
14408.17 230
14409.30 236
14410.44 216
14411.57 231
14412.71 239
14413.84 238
14414.97 264
14416.11 239
14417.24 236
14418.38 215
14419.51 240
14420.65 217
14421.78 209
14422.92 238
14424.05 248
14425.19 237
14426.32 245
14427.46 254
14428.59 217
14429.73 259
14430.86 240
14432.00 221
14433.13 237
14434.27 205
14435.40 247
14436.54 252
14437.67 241
14438.81 252
14439.94 256
14441.08 248
14442.21 223
14443.35 198
14444.48 242
14445.62 280
14446.76 237
14447.89 239
14449.03 215
14450.16 243
14451.30 264
14452.43 238
14453.57 231
14454.71 221
14455.84 252
14456.98 259
14458.11 226
14459.25 215
14460.39 249
14461.52 285
14462.66 262
14463.80 222
14464.93 204
14466.07 214
14467.20 204
14468.34 194
14469.48 238
14470.61 237
14471.75 270
14472.89 229
14474.02 247
14475.16 224
14476.30 240
14477.43 234
14478.57 260
14479.71 274
14480.85 236
14481.98 229
14483.12 236
14484.26 231
14485.39 229
14486.53 238
14487.67 226
14488.81 233
14489.94 227
14491.08 240
14492.22 237
14493.36 212
14494.49 244
14495.63 277
14496.77 227
14497.91 218
14499.04 246
14500.18 250
14501.32 241
14502.46 256
14503.59 278
14504.73 239
14505.87 230
14507.01 255
14508.15 269
14509.28 289
14510.42 242
14511.56 258
14512.70 269
14513.84 226
14514.98 245
14516.11 295
14517.25 251
14518.39 237
14519.53 198
14520.67 247
14521.81 236
14522.95 246
14524.08 255
14525.22 254
14526.36 246
14527.50 219
14528.64 254
14529.78 256
14530.92 204
14532.06 239
14533.20 235
14534.33 258
14535.47 247
14536.61 254
14537.75 271
14538.89 242
14540.03 222
14541.17 236
14542.31 235
14543.45 228
14544.59 233
14545.73 210
14546.87 217
14548.01 215
14549.15 262
14550.29 247
14551.43 259
14552.57 235
14553.71 223
14554.85 229
14555.99 224
14557.13 232
14558.27 246
14559.41 233
14560.55 247
14561.69 212
14562.83 235
14563.97 250
14565.11 189
14566.25 228
14567.39 243
14568.53 225
14569.67 207
14570.81 226
14571.95 247
14573.09 217
14574.23 222
14575.37 243
14576.51 245
14577.65 230
14578.79 230
14579.94 211
14581.08 233
14582.22 209
14583.36 241
14584.50 213
14585.64 220
14586.78 222
14587.92 216
14589.06 231
14590.21 212
14591.35 224
14592.49 238
14593.63 257
14594.77 231
14595.91 237
14597.05 211
14598.20 212
14599.34 229
14600.48 241
14601.62 238
14602.76 242
14603.90 230
14605.05 233
14606.19 215
14607.33 243
14608.47 235
14609.61 246
14610.76 242
14611.90 239
14613.04 234
14614.18 252
14615.32 254
14616.47 268
14617.61 232
14618.75 227
14619.89 234
14621.04 208
14622.18 227
14623.32 224
14624.46 261
14625.61 253
14626.75 215
14627.89 240
14629.04 214
14630.18 220
14631.32 220
14632.46 277
14633.61 234
14634.75 216
14635.89 244
14637.04 226
14638.18 196
14639.32 230
14640.47 219
14641.61 245
14642.75 263
14643.90 251
14645.04 244
14646.18 220
14647.33 238
14648.47 249
14649.61 232
14650.76 248
14651.90 218
14653.05 233
14654.19 238
14655.33 252
14656.48 244
14657.62 236
14658.76 232
14659.91 195
14661.05 231
14662.20 235
14663.34 219
14664.49 240
14665.63 233
14666.77 262
14667.92 240
14669.06 250
14670.21 214
14671.35 240
14672.50 200
14673.64 230
14674.79 224
14675.93 227
14677.07 224
14678.22 213
14679.36 226
14680.51 241
14681.65 243
14682.80 267
14683.94 248
14685.09 232
14686.23 241
14687.38 228
14688.52 238
14689.67 243
14690.81 247
14691.96 234
14693.10 223
14694.25 213
14695.40 250
14696.54 228
14697.69 234
14698.83 239
14699.98 206
14701.12 205
14702.27 221
14703.41 239
14704.56 214
14705.71 233
14706.85 235
14708.00 239
14709.14 224
14710.29 237
14711.44 210
14712.58 232
14713.73 223
14714.87 223
14716.02 239
14717.17 230
14718.31 238
14719.46 221
14720.61 223
14721.75 206
14722.90 233
14724.05 236
14725.19 240
14726.34 221
14727.49 221
14728.63 227
14729.78 235
14730.93 215
14732.07 200
14733.22 217
14734.37 273
14735.51 217
14736.66 184
14737.81 217
14738.95 214
14740.10 275
14741.25 213
14742.40 214
14743.54 213
14744.69 212
14745.84 234
14746.99 219
14748.13 208
14749.28 193
14750.43 219
14751.58 252
14752.72 229
14753.87 212
14755.02 233
14756.17 218
14757.31 204
14758.46 203
14759.61 226
14760.76 239
14761.91 222
14763.05 228
14764.20 230
14765.35 201
14766.50 222
14767.65 222
14768.80 219
14769.94 228
14771.09 231
14772.24 205
14773.39 202
14774.54 198
14775.69 220
14776.83 225
14777.98 231
14779.13 251
14780.28 211
14781.43 236
14782.58 235
14783.73 205
14784.88 207
14786.03 208
14787.17 239
14788.32 213
14789.47 219
14790.62 211
14791.77 209
14792.92 198
14794.07 213
14795.22 223
14796.37 250
14797.52 238
14798.67 264
14799.82 229
14800.97 211
14802.12 242
14803.26 237
14804.41 252
14805.56 258
14806.71 225
14807.86 209
14809.01 192
14810.16 229
14811.31 205
14812.46 193
14813.61 178
14814.76 216
14815.91 207
14817.06 209
14818.21 218
14819.36 241
14820.51 232
14821.66 215
14822.82 209
14823.97 210
14825.12 207
14826.27 256
14827.42 232
14828.57 216
14829.72 211
14830.87 248
14832.02 216
14833.17 199
14834.32 207
14835.47 228
14836.62 241
14837.77 227
14838.93 237
14840.08 230
14841.23 214
14842.38 240
14843.53 211
14844.68 221
14845.83 236
14846.98 221
14848.14 231
14849.29 180
14850.44 203
14851.59 231
14852.74 241
14853.89 210
14855.04 202
14856.20 230
14857.35 220
14858.50 208
14859.65 219
14860.80 210
14861.96 214
14863.11 224
14864.26 208
14865.41 178
14866.56 189
14867.72 235
14868.87 220
14870.02 202
14871.17 213
14872.32 221
14873.48 213
14874.63 216
14875.78 212
14876.93 235
14878.09 242
14879.24 212
14880.39 216
14881.54 214
14882.70 206
14883.85 223
14885.00 222
14886.16 217
14887.31 233
14888.46 201
14889.61 230
14890.77 217
14891.92 205
14893.07 211
14894.23 220
14895.38 228
14896.53 215
14897.69 197
14898.84 204
14899.99 203
14901.15 227
14902.30 237
14903.45 207
14904.61 223
14905.76 232
14906.91 238
14908.07 221
14909.22 201
14910.38 238
14911.53 230
14912.68 203
14913.84 230
14914.99 219
14916.15 214
14917.30 223
14918.45 218
14919.61 235
14920.76 214
14921.92 237
14923.07 230
14924.22 224
14925.38 209
14926.53 229
14927.69 235
14928.84 234
14930.00 216
14931.15 215
14932.31 206
14933.46 234
14934.62 221
14935.77 202
14936.93 223
14938.08 192
14939.24 235
14940.39 218
14941.55 236
14942.70 217
14943.86 234
14945.01 222
14946.17 246
14947.32 224
14948.48 209
14949.63 201
14950.79 206
14951.94 201
14953.10 219
14954.25 239
14955.41 200
14956.56 228
14957.72 219
14958.88 258
14960.03 259
14961.19 230
14962.34 252
14963.50 243
14964.65 236
14965.81 241
14966.97 219
14968.12 263
14969.28 203
14970.43 233
14971.59 237
14972.75 236
14973.90 257
14975.06 240
14976.22 214
14977.37 221
14978.53 231
14979.69 238
14980.84 235
14982.00 241
14983.16 224
14984.31 223
14985.47 230
14986.63 215
14987.78 229
14988.94 226
14990.10 219
14991.25 243
14992.41 237
14993.57 252
14994.72 210
14995.88 229
14997.04 230
14998.20 230
14999.35 224
15000.51 226
15001.67 231
15002.82 244
15003.98 215
15005.14 219
15006.30 221
15007.45 221
15008.61 210
15009.77 186
15010.93 229
15012.09 198
15013.24 224
15014.40 231
15015.56 270
15016.72 249
15017.87 229
15019.03 223
15020.19 253
15021.35 230
15022.51 205
15023.67 238
15024.82 228
15025.98 202
15027.14 205
15028.30 223
15029.46 203
15030.62 201
15031.77 201
15032.93 236
15034.09 208
15035.25 226
15036.41 211
15037.57 231
15038.73 202
15039.88 198
15041.04 244
15042.20 224
15043.36 194
15044.52 200
15045.68 184
15046.84 183
15048.00 226
15049.16 215
15050.32 234
15051.47 235
15052.63 243
15053.79 226
15054.95 201
15056.11 238
15057.27 240
15058.43 212
15059.59 202
15060.75 240
15061.91 232
15063.07 237
15064.23 221
15065.39 219
15066.55 220
15067.71 208
15068.87 234
15070.03 243
15071.19 196
15072.35 221
15073.51 235
15074.67 235
15075.83 224
15076.99 204
15078.15 204
15079.31 248
15080.47 233
15081.63 202
15082.79 228
15083.95 229
15085.11 201
15086.27 210
15087.43 219
15088.59 230
15089.76 225
15090.92 205
15092.08 190
15093.24 200
15094.40 198
15095.56 217
15096.72 219
15097.88 224
15099.04 210
15100.20 222
15101.37 202
15102.53 225
15103.69 203
15104.85 207
15106.01 217
15107.17 181
15108.33 208
15109.50 214
15110.66 216
15111.82 203
15112.98 221
15114.14 219
15115.30 212
15116.47 176
15117.63 224
15118.79 241
15119.95 216
15121.11 199
15122.27 199
15123.44 210
15124.60 226
15125.76 202
15126.92 209
15128.09 228
15129.25 216
15130.41 200
15131.57 192
15132.73 200
15133.90 192
15135.06 217
15136.22 219
15137.38 210
15138.55 197
15139.71 192
15140.87 209
15142.04 242
15143.20 186
15144.36 193
15145.52 216
15146.69 227
15147.85 193
15149.01 216
15150.18 232
15151.34 218
15152.50 208
15153.67 189
15154.83 205
15155.99 202
15157.16 194
15158.32 211
15159.48 206
15160.65 176
15161.81 196
15162.97 237
15164.14 206
15165.30 191
15166.46 194
15167.63 200
15168.79 205
15169.95 222
15171.12 217
15172.28 207
15173.45 202
15174.61 196
15175.77 198
15176.94 202
15178.10 234
15179.27 216
15180.43 230
15181.60 215
15182.76 213
15183.92 210
15185.09 210
15186.25 207
15187.42 196
15188.58 192
15189.75 210
15190.91 200
15192.08 209
15193.24 191
15194.41 212
15195.57 191
15196.74 184
15197.90 208
15199.07 212
15200.23 207
15201.40 193
15202.56 211
15203.73 227
15204.89 231
15206.06 218
15207.22 221
15208.39 215
15209.55 204
15210.72 214
15211.88 217
15213.05 167
15214.21 194
15215.38 208
15216.54 221
15217.71 208
15218.88 217
15220.04 203
15221.21 238
15222.37 230
15223.54 205
15224.71 196
15225.87 244
15227.04 268
15228.20 199
15229.37 219
15230.54 226
15231.70 244
15232.87 208
15234.03 244
15235.20 213
15236.37 207
15237.53 222
15238.70 217
15239.87 199
15241.03 200
15242.20 214
15243.37 226
15244.53 202
15245.70 215
15246.87 217
15248.03 212
15249.20 210
15250.37 217
15251.53 225
15252.70 272
15253.87 213
15255.04 234
15256.20 206
15257.37 201
15258.54 223
15259.70 201
15260.87 194
15262.04 193
15263.21 205
15264.37 223
15265.54 228
15266.71 227
15267.88 226
15269.04 234
15270.21 206
15271.38 213
15272.55 208
15273.72 196
15274.88 174
15276.05 219
15277.22 224
15278.39 232
15279.56 212
15280.72 194
15281.89 221
15283.06 183
15284.23 196
15285.40 193
15286.56 204
15287.73 210
15288.90 224
15290.07 191
15291.24 193
15292.41 205
15293.58 218
15294.74 218
15295.91 240
15297.08 216
15298.25 224
15299.42 204
15300.59 209
15301.76 210
15302.93 220
15304.09 233
15305.26 230
15306.43 209
15307.60 195
15308.77 220
15309.94 218
15311.11 182
15312.28 186
15313.45 211
15314.62 238
15315.79 214
15316.96 191
15318.13 202
15319.30 203
15320.46 215
15321.63 194
15322.80 206
15323.97 231
15325.14 229
15326.31 215
15327.48 211
15328.65 219
15329.82 212
15330.99 220
15332.16 218
15333.33 221
15334.50 212
15335.67 212
15336.84 221
15338.01 221
15339.18 199
15340.36 203
15341.53 230
15342.70 219
15343.87 222
15345.04 196
15346.21 192
15347.38 202
15348.55 220
15349.72 216
15350.89 197
15352.06 184
15353.23 196
15354.40 208
15355.57 197
15356.75 235
15357.92 237
15359.09 197
15360.26 226
15361.43 229
15362.60 196
15363.77 220
15364.94 213
15366.11 203
15367.29 198
15368.46 235
15369.63 191
15370.80 208
15371.97 205
15373.14 211
15374.32 217
15375.49 218
15376.66 207
15377.83 232
15379.00 206
15380.17 176
15381.35 194
15382.52 210
15383.69 195
15384.86 232
15386.03 237
15387.21 225
15388.38 221
15389.55 239
15390.72 215
15391.90 230
15393.07 227
15394.24 215
15395.41 194
15396.59 214
15397.76 177
15398.93 207
15400.10 235
15401.28 223
15402.45 234
15403.62 233
15404.79 242
15405.97 216
15407.14 203
15408.31 213
15409.49 220
15410.66 226
15411.83 222
15413.01 264
15414.18 231
15415.35 226
15416.53 192
15417.70 187
15418.87 221
15420.05 210
15421.22 236
15422.39 211
15423.57 214
15424.74 191
15425.91 207
15427.09 200
15428.26 237
15429.43 225
15430.61 191
15431.78 197
15432.96 206
15434.13 225
15435.30 198
15436.48 232
15437.65 225
15438.83 200
15440.00 187
15441.17 211
15442.35 241
15443.52 206
15444.70 202
15445.87 219
15447.05 231
15448.22 232
15449.40 212
15450.57 205
15451.75 239
15452.92 262
15454.09 246
15455.27 244
15456.44 216
15457.62 228
15458.79 207
15459.97 211
15461.14 209
15462.32 214
15463.49 209
15464.67 206
15465.84 246
15467.02 228
15468.19 192
15469.37 191
15470.55 237
15471.72 225
15472.90 195
15474.07 211
15475.25 222
15476.42 211
15477.60 210
15478.77 185
15479.95 201
15481.13 195
15482.30 202
15483.48 203
15484.65 217
15485.83 229
15487.00 179
15488.18 212
15489.36 213
15490.53 211
15491.71 200
15492.89 229
15494.06 204
15495.24 195
15496.41 204
15497.59 211
15498.77 211
15499.94 202
15501.12 241
15502.30 192
15503.47 197
15504.65 215
15505.83 207
15507.00 199
15508.18 214
15509.36 177
15510.53 192
15511.71 202
15512.89 213
15514.06 225
15515.24 191
15516.42 199
15517.60 203
15518.77 202
15519.95 196
15521.13 202
15522.30 174
15523.48 183
15524.66 214
15525.84 198
15527.01 210
15528.19 195
15529.37 203
15530.55 219
15531.73 218
15532.90 226
15534.08 201
15535.26 203
15536.44 199
15537.61 208
15538.79 223
15539.97 215
15541.15 200
15542.33 199
15543.50 215
15544.68 214
15545.86 198
15547.04 209
15548.22 171
15549.40 214
15550.57 206
15551.75 215
15552.93 220
15554.11 215
15555.29 214
15556.47 187
15557.65 186
15558.82 196
15560.00 190
15561.18 210
15562.36 197
15563.54 216
15564.72 200
15565.90 211
15567.08 214
15568.26 206
15569.43 190
15570.61 184
15571.79 222
15572.97 203
15574.15 198
15575.33 209
15576.51 232
15577.69 185
15578.87 185
15580.05 179
15581.23 194
15582.41 200
15583.59 223
15584.77 224
15585.95 211
15587.13 229
15588.31 210
15589.49 210
15590.67 212
15591.85 232
15593.03 215
15594.21 201
15595.39 209
15596.57 200
15597.75 208
15598.93 206
15600.11 206
15601.29 220
15602.47 250
15603.65 255
15604.83 206
15606.01 206
15607.19 198
15608.37 219
15609.55 235
15610.73 189
15611.91 192
15613.09 212
15614.27 225
15615.45 226
15616.64 186
15617.82 205
15619.00 190
15620.18 227
15621.36 217
15622.54 197
15623.72 232
15624.90 239
15626.08 219
15627.27 208
15628.45 190
15629.63 197
15630.81 192
15631.99 217
15633.17 188
15634.35 196
15635.54 226
15636.72 207
15637.90 227
15639.08 219
15640.26 220
15641.45 222
15642.63 201
15643.81 213
15644.99 185
15646.17 176
15647.36 203
15648.54 200
15649.72 220
15650.90 194
15652.08 227
15653.27 219
15654.45 213
15655.63 192
15656.81 199
15658.00 192
15659.18 215
15660.36 212
15661.54 247
15662.73 228
15663.91 205
15665.09 225
15666.27 211
15667.46 224
15668.64 210
15669.82 216
15671.01 197
15672.19 204
15673.37 223
15674.56 225
15675.74 222
15676.92 220
15678.10 216
15679.29 217
15680.47 224
15681.65 221
15682.84 241
15684.02 210
15685.21 213
15686.39 199
15687.57 196
15688.76 196
15689.94 214
15691.12 245
15692.31 248
15693.49 187
15694.67 202
15695.86 246
15697.04 215
15698.23 198
15699.41 214
15700.59 228
15701.78 196
15702.96 257
15704.15 235
15705.33 197
15706.52 184
15707.70 212
15708.88 226
15710.07 222
15711.25 200
15712.44 203
15713.62 201
15714.81 198
15715.99 206
15717.18 199
15718.36 217
15719.55 239
15720.73 252
15721.92 216
15723.10 221
15724.29 212
15725.47 222
15726.66 223
15727.84 214
15729.03 211
15730.21 225
15731.40 221
15732.58 208
15733.77 242
15734.95 213
15736.14 198
15737.32 223
15738.51 214
15739.69 206
15740.88 234
15742.07 235
15743.25 220
15744.44 238
15745.62 229
15746.81 198
15747.99 204
15749.18 209
15750.37 221
15751.55 198
15752.74 215
15753.93 231
15755.11 199
15756.30 218
15757.48 217
15758.67 244
15759.86 212
15761.04 234
15762.23 223
15763.42 227
15764.60 217
15765.79 210
15766.98 202
15768.16 232
15769.35 249
15770.54 242
15771.72 265
15772.91 210
15774.10 220
15775.28 231
15776.47 234
15777.66 243
15778.84 225
15780.03 223
15781.22 230
15782.41 230
15783.59 213
15784.78 240
15785.97 226
15787.15 231
15788.34 240
15789.53 212
15790.72 204
15791.90 230
15793.09 249
15794.28 232
15795.47 220
15796.65 207
15797.84 220
15799.03 200
15800.22 210
15801.41 219
15802.59 194
15803.78 210
15804.97 213
15806.16 230
15807.35 226
15808.53 221
15809.72 219
15810.91 219
15812.10 206
15813.29 187
15814.48 219
15815.66 226
15816.85 219
15818.04 244
15819.23 185
15820.42 208
15821.61 226
15822.80 233
15823.98 187
15825.17 211
15826.36 224
15827.55 226
15828.74 210
15829.93 207
15831.12 204
15832.31 206
15833.50 236
15834.69 223
15835.87 212
15837.06 214
15838.25 211
15839.44 203
15840.63 223
15841.82 203
15843.01 207
15844.20 226
15845.39 223
15846.58 186
15847.77 209
15848.96 218
15850.15 209
15851.34 227
15852.53 205
15853.72 196
15854.91 204
15856.10 220
15857.29 198
15858.48 228
15859.67 211
15860.86 231
15862.05 220
15863.24 181
15864.43 199
15865.62 227
15866.81 199
15868.00 186
15869.19 215
15870.38 206
15871.57 192
15872.76 202
15873.95 196
15875.14 243
15876.33 230
15877.52 224
15878.72 207
15879.91 214
15881.10 210
15882.29 209
15883.48 206
15884.67 229
15885.86 244
15887.05 225
15888.24 229
15889.43 213
15890.63 219
15891.82 205
15893.01 203
15894.20 208
15895.39 216
15896.58 203
15897.77 210
15898.97 213
15900.16 222
15901.35 211
15902.54 209
15903.73 194
15904.92 196
15906.12 219
15907.31 226
15908.50 214
15909.69 210
15910.88 198
15912.08 191
15913.27 175
15914.46 188
15915.65 201
15916.85 187
15918.04 234
15919.23 228
15920.42 206
15921.61 216
15922.81 194
15924.00 213
15925.19 200
15926.38 202
15927.58 187
15928.77 204
15929.96 204
15931.16 208
15932.35 193
15933.54 211
15934.73 222
15935.93 203
15937.12 216
15938.31 229
15939.51 206
15940.70 218
15941.89 197
15943.09 187
15944.28 221
15945.47 201
15946.67 197
15947.86 193
15949.05 195
15950.25 211
15951.44 211
15952.63 208
15953.83 194
15955.02 188
15956.21 196
15957.41 221
15958.60 217
15959.80 231
15960.99 199
15962.18 221
15963.38 206
15964.57 184
15965.77 207
15966.96 201
15968.15 197
15969.35 187
15970.54 198
15971.74 188
15972.93 211
15974.13 191
15975.32 212
15976.51 205
15977.71 233
15978.90 197
15980.10 177
15981.29 183
15982.49 192
15983.68 167
15984.88 171
15986.07 180
15987.27 185
15988.46 200
15989.66 202
15990.85 193
15992.05 192
15993.24 193
15994.44 171
15995.63 216
15996.83 209
15998.02 210
15999.22 161
16000.41 200
16001.61 194
16002.80 211
16004.00 195
16005.20 219
16006.39 181
16007.59 184
16008.78 197
16009.98 188
16011.17 193
16012.37 188
16013.57 192
16014.76 193
16015.96 190
16017.15 188
16018.35 191
16019.55 179
16020.74 172
16021.94 200
16023.13 183
16024.33 199
16025.53 209
16026.72 178
16027.92 185
16029.12 184
16030.31 203
16031.51 212
16032.71 206
16033.90 220
16035.10 204
16036.30 199
16037.49 220
16038.69 214
16039.89 217
16041.08 201
16042.28 183
16043.48 174
16044.67 194
16045.87 174
16047.07 193
16048.27 204
16049.46 220
16050.66 188
16051.86 226
16053.06 210
16054.25 192
16055.45 192
16056.65 195
16057.84 172
16059.04 161
16060.24 175
16061.44 184
16062.64 212
16063.83 194
16065.03 235
16066.23 211
16067.43 182
16068.62 196
16069.82 194
16071.02 202
16072.22 209
16073.42 186
16074.62 172
16075.81 202
16077.01 173
16078.21 175
16079.41 180
16080.61 200
16081.81 224
16083.00 189
16084.20 191
16085.40 213
16086.60 201
16087.80 184
16089.00 184
16090.20 179
16091.39 199
16092.59 181
16093.79 178
16094.99 177
16096.19 191
16097.39 185
16098.59 181
16099.79 199
16100.99 192
16102.19 202
16103.38 185
16104.58 191
16105.78 186
16106.98 191
16108.18 196
16109.38 184
16110.58 166
16111.78 189
16112.98 196
16114.18 212
16115.38 191
16116.58 188
16117.78 168
16118.98 184
16120.18 180
16121.38 198
16122.58 196
16123.78 176
16124.98 177
16126.18 183
16127.38 173
16128.58 208
16129.78 207
16130.98 178
16132.18 189
16133.38 185
16134.58 181
16135.78 161
16136.98 168
16138.18 155
16139.38 170
16140.58 216
16141.78 164
16142.98 162
16144.19 192
16145.39 205
16146.59 194
16147.79 166
16148.99 177
16150.19 197
16151.39 211
16152.59 200
16153.79 166
16154.99 173
16156.20 161
16157.40 187
16158.60 166
16159.80 168
16161.00 165
16162.20 184
16163.40 187
16164.61 166
16165.81 194
16167.01 182
16168.21 198
16169.41 180
16170.61 188
16171.82 153
16173.02 155
16174.22 173
16175.42 159
16176.62 172
16177.82 191
16179.03 193
16180.23 198
16181.43 200
16182.63 191
16183.84 196
16185.04 171
16186.24 192
16187.44 202
16188.65 206
16189.85 202
16191.05 183
16192.25 208
16193.46 194
16194.66 199
16195.86 185
16197.06 205
16198.27 176
16199.47 198
16200.67 191
16201.87 181
16203.08 144
16204.28 218
16205.48 201
16206.69 183
16207.89 191
16209.09 182
16210.30 203
16211.50 212
16212.70 229
16213.91 200
16215.11 190
16216.31 204
16217.52 207
16218.72 199
16219.92 196
16221.13 187
16222.33 191
16223.53 185
16224.74 194
16225.94 173
16227.15 178
16228.35 176
16229.55 177
16230.76 189
16231.96 184
16233.17 202
16234.37 197
16235.57 194
16236.78 182
16237.98 199
16239.19 192
16240.39 202
16241.60 191
16242.80 185
16244.00 164
16245.21 203
16246.41 189
16247.62 154
16248.82 157
16250.03 166
16251.23 174
16252.44 164
16253.64 168
16254.85 167
16256.05 185
16257.26 180
16258.46 181
16259.67 169
16260.87 170
16262.08 195
16263.28 203
16264.49 201
16265.69 192
16266.90 211
16268.10 203
16269.31 199
16270.51 185
16271.72 190
16272.93 189
16274.13 188
16275.34 187
16276.54 188
16277.75 190
16278.95 162
16280.16 189
16281.37 205
16282.57 197
16283.78 188
16284.98 207
16286.19 203
16287.40 204
16288.60 200
16289.81 191
16291.01 183
16292.22 201
16293.43 204
16294.63 182
16295.84 207
16297.05 174
16298.25 198
16299.46 214
16300.67 206
16301.87 179
16303.08 188
16304.29 190
16305.49 183
16306.70 200
16307.91 171
16309.11 178
16310.32 172
16311.53 180
16312.73 173
16313.94 176
16315.15 190
16316.36 201
16317.56 204
16318.77 200
16319.98 202
16321.19 193
16322.39 207
16323.60 166
16324.81 180
16326.02 181
16327.22 176
16328.43 177
16329.64 192
16330.85 213
16332.05 179
16333.26 206
16334.47 194
16335.68 189
16336.88 140
16338.09 181
16339.30 183
16340.51 188
16341.72 185
16342.93 155
16344.13 181
16345.34 190
16346.55 214
16347.76 202
16348.97 179
16350.18 180
16351.38 173
16352.59 190
16353.80 166
16355.01 201
16356.22 190
16357.43 202
16358.64 226
16359.84 190
16361.05 163
16362.26 192
16363.47 188
16364.68 174
16365.89 184
16367.10 162
16368.31 191
16369.52 211
16370.73 185
16371.93 161
16373.14 156
16374.35 192
16375.56 161
16376.77 181
16377.98 165
16379.19 186
16380.40 202
16381.61 164
16382.82 156
16384.03 168
16385.24 164
16386.45 188
16387.66 199
16388.87 176
16390.08 177
16391.29 196
16392.50 205
16393.71 191
16394.92 178
16396.13 167
16397.34 173
16398.55 188
16399.76 187
16400.97 165
16402.18 171
16403.39 187
16404.60 180
16405.81 177
16407.02 187
16408.23 194
16409.44 188
16410.65 191
16411.86 179
16413.08 139
16414.29 155
16415.50 189
16416.71 163
16417.92 180
16419.13 171
16420.34 191
16421.55 215
16422.76 170
16423.97 180
16425.19 158
16426.40 159
16427.61 162
16428.82 191
16430.03 174
16431.24 158
16432.45 171
16433.67 186
16434.88 196
16436.09 155
16437.30 205
16438.51 192
16439.72 183
16440.94 166
16442.15 151
16443.36 140
16444.57 175
16445.78 158
16446.99 154
16448.21 167
16449.42 172
16450.63 172
16451.84 176
16453.06 135
16454.27 147
16455.48 184
16456.69 180
16457.90 167
16459.12 163
16460.33 200
16461.54 196
16462.75 171
16463.97 152
16465.18 151
16466.39 194
16467.61 201
16468.82 172
16470.03 178
16471.24 168
16472.46 172
16473.67 171
16474.88 167
16476.10 162
16477.31 177
16478.52 197
16479.74 193
16480.95 178
16482.16 178
16483.38 175
16484.59 213
16485.80 197
16487.02 174
16488.23 183
16489.44 175
16490.66 176
16491.87 177
16493.08 183
16494.30 169
16495.51 168
16496.73 178
16497.94 169
16499.15 161
16500.37 186
16501.58 172
16502.80 156
16504.01 145
16505.22 175
16506.44 178
16507.65 170
16508.87 157
16510.08 139
16511.30 148
16512.51 166
16513.72 198
16514.94 148
16516.15 158
16517.37 152
16518.58 175
16519.80 182
16521.01 153
16522.23 160
16523.44 182
16524.66 178
16525.87 191
16527.09 175
16528.30 171
16529.52 177
16530.73 213
16531.95 185
16533.16 200
16534.38 176
16535.59 193
16536.81 177
16538.02 175
16539.24 198
16540.45 165
16541.67 179
16542.89 152
16544.10 167
16545.32 175
16546.53 168
16547.75 163
16548.96 171
16550.18 152
16551.40 159
16552.61 193
16553.83 157
16555.04 175
16556.26 176
16557.48 188
16558.69 161
16559.91 165
16561.12 155
16562.34 158
16563.56 154
16564.77 170
16565.99 172
16567.21 193
16568.42 172
16569.64 154
16570.86 146
16572.07 178
16573.29 144
16574.51 176
16575.72 158
16576.94 154
16578.16 158
16579.37 190
16580.59 162
16581.81 180
16583.02 151
16584.24 156
16585.46 167
16586.68 158
16587.89 153
16589.11 180
16590.33 195
16591.54 136
16592.76 156
16593.98 151
16595.20 163
16596.41 166
16597.63 160
16598.85 161
16600.07 187
16601.29 160
16602.50 159
16603.72 179
16604.94 169
16606.16 161
16607.37 160
16608.59 193
16609.81 152
16611.03 163
16612.25 161
16613.46 168
16614.68 179
16615.90 187
16617.12 186
16618.34 162
16619.56 167
16620.77 172
16621.99 159
16623.21 160
16624.43 141
16625.65 154
16626.87 166
16628.09 175
16629.30 164
16630.52 157
16631.74 157
16632.96 170
16634.18 157
16635.40 157
16636.62 158
16637.84 183
16639.06 146
16640.28 160
16641.49 158
16642.71 138
16643.93 162
16645.15 164
16646.37 156
16647.59 148
16648.81 170
16650.03 186
16651.25 165
16652.47 170
16653.69 153
16654.91 155
16656.13 178
16657.35 164
16658.57 158
16659.79 166
16661.01 153
16662.23 167
16663.45 154
16664.67 174
16665.89 161
16667.11 175
16668.33 194
16669.55 159
16670.77 156
16671.99 159
16673.21 194
16674.43 167
16675.65 146
16676.87 161
16678.09 192
16679.31 170
16680.53 146
16681.75 152
16682.97 154
16684.19 171
16685.42 187
16686.64 162
16687.86 151
16689.08 163
16690.30 167
16691.52 155
16692.74 145
16693.96 141
16695.18 154
16696.40 153
16697.63 181
16698.85 186
16700.07 160
16701.29 175
16702.51 164
16703.73 154
16704.95 150
16706.18 144
16707.40 164
16708.62 181
16709.84 159
16711.06 174
16712.28 165
16713.51 164
16714.73 172
16715.95 152
16717.17 163
16718.39 160
16719.62 162
16720.84 198
16722.06 162
16723.28 165
16724.50 158
16725.73 152
16726.95 151
16728.17 140
16729.39 164
16730.62 165
16731.84 150
16733.06 169
16734.28 169
16735.51 177
16736.73 159
16737.95 167
16739.18 150
16740.40 161
16741.62 182
16742.84 154
16744.07 175
16745.29 152
16746.51 155
16747.74 185
16748.96 160
16750.18 161
16751.41 189
16752.63 187
16753.85 198
16755.08 169
16756.30 189
16757.52 154
16758.75 170
16759.97 167
16761.19 187
16762.42 152
16763.64 151
16764.86 139
16766.09 139
16767.31 165
16768.54 182
16769.76 165
16770.98 164
16772.21 168
16773.43 152
16774.66 160
16775.88 155
16777.10 164
16778.33 166
16779.55 143
16780.78 164
16782.00 170
16783.22 158
16784.45 157
16785.67 155
16786.90 154
16788.12 146
16789.35 148
16790.57 164
16791.80 148
16793.02 166
16794.25 150
16795.47 158
16796.70 135
16797.92 176
16799.15 152
16800.37 151
16801.60 180
16802.82 163
16804.05 126
16805.27 143
16806.50 154
16807.72 159
16808.95 150
16810.17 145
16811.40 132
16812.62 142
16813.85 180
16815.07 154
16816.30 144
16817.53 144
16818.75 160
16819.98 176
16821.20 149
16822.43 165
16823.65 135
16824.88 185
16826.11 156
16827.33 155
16828.56 155
16829.78 163
16831.01 150
16832.24 155
16833.46 145
16834.69 151
16835.92 159
16837.14 166
16838.37 136
16839.60 162
16840.82 147
16842.05 204
16843.27 165
16844.50 167
16845.73 151
16846.96 145
16848.18 163
16849.41 160
16850.64 161
16851.86 134
16853.09 182
16854.32 178
16855.54 163
16856.77 160
16858.00 158
16859.22 164
16860.45 165
16861.68 152
16862.91 141
16864.13 151
16865.36 146
16866.59 164
16867.82 166
16869.04 152
16870.27 171
16871.50 182
16872.73 173
16873.95 163
16875.18 158
16876.41 153
16877.64 160
16878.87 146
16880.09 152
16881.32 152
16882.55 138
16883.78 143
16885.01 161
16886.23 172
16887.46 165
16888.69 169
16889.92 159
16891.15 156
16892.38 156
16893.60 145
16894.83 169
16896.06 154
16897.29 163
16898.52 178
16899.75 162
16900.98 175
16902.20 148
16903.43 168
16904.66 190
16905.89 182
16907.12 177
16908.35 156
16909.58 144
16910.81 150
16912.04 156
16913.26 152
16914.49 144
16915.72 160
16916.95 193
16918.18 173
16919.41 165
16920.64 156
16921.87 189
16923.10 161
16924.33 140
16925.56 155
16926.79 167
16928.02 155
16929.25 170
16930.48 141
16931.71 180
16932.94 178
16934.17 190
16935.40 195
16936.63 175
16937.86 163
16939.09 181
16940.32 174
16941.55 152
16942.78 161
16944.01 154
16945.24 174
16946.47 180
16947.70 153
16948.93 164
16950.16 154
16951.39 169
16952.62 135
16953.85 146
16955.08 138
16956.31 140
16957.54 178
16958.77 168
16960.01 157
16961.24 156
16962.47 164
16963.70 177
16964.93 139
16966.16 169
16967.39 149
16968.62 175
16969.85 167
16971.08 169
16972.32 165
16973.55 162
16974.78 154
16976.01 155
16977.24 170
16978.47 144
16979.70 148
16980.94 210
16982.17 175
16983.40 119
16984.63 169
16985.86 170
16987.10 167
16988.33 149
16989.56 163
16990.79 134
16992.02 148
16993.26 150
16994.49 145
16995.72 160
16996.95 163
16998.18 159
16999.42 151
17000.65 159
17001.88 156
17003.11 161
17004.35 167
17005.58 153
17006.81 148
17008.04 150
17009.28 151
17010.51 132
17011.74 162
17012.97 156
17014.21 152
17015.44 149
17016.67 163
17017.91 158
17019.14 169
17020.37 141
17021.60 184
17022.84 139
17024.07 162
17025.30 156
17026.54 163
17027.77 167
17029.00 141
17030.24 161
17031.47 137
17032.70 150
17033.94 166
17035.17 153
17036.41 161
17037.64 145
17038.87 166
17040.11 157
17041.34 148
17042.57 132
17043.81 151
17045.04 173
17046.28 169
17047.51 127
17048.74 141
17049.98 163
17051.21 150
17052.45 178
17053.68 162
17054.92 173
17056.15 163
17057.38 157
17058.62 155
17059.85 189
17061.09 131
17062.32 156
17063.56 167
17064.79 164
17066.03 131
17067.26 132
17068.50 187
17069.73 156
17070.97 136
17072.20 135
17073.44 150
17074.67 129
17075.91 140
17077.14 142
17078.38 153
17079.61 136
17080.85 127
17082.08 162
17083.32 158
17084.55 128
17085.79 163
17087.02 172
17088.26 149
17089.49 145
17090.73 153
17091.97 160
17093.20 154
17094.44 149
17095.67 135
17096.91 163
17098.14 165
17099.38 156
17100.62 146
17101.85 149
17103.09 147
17104.32 167
17105.56 165
17106.80 143
17108.03 158
17109.27 162
17110.51 158
17111.74 155
17112.98 134
17114.21 142
17115.45 159
17116.69 127
17117.92 153
17119.16 185
17120.40 161
17121.63 164
17122.87 131
17124.11 167
17125.34 137
17126.58 152
17127.82 155
17129.06 179
17130.29 157
17131.53 160
17132.77 161
17134.00 147
17135.24 144
17136.48 165
17137.72 156
17138.95 160
17140.19 150
17141.43 162
17142.67 162
17143.90 178
17145.14 160
17146.38 160
17147.62 173
17148.85 145
17150.09 173
17151.33 158
17152.57 155
17153.80 132
17155.04 129
17156.28 136
17157.52 140
17158.76 149
17159.99 161
17161.23 178
17162.47 156
17163.71 138
17164.95 145
17166.19 153
17167.42 145
17168.66 138
17169.90 155
17171.14 176
17172.38 144
17173.62 151
17174.86 151
17176.09 157
17177.33 178
17178.57 189
17179.81 163
17181.05 147
17182.29 159
17183.53 161
17184.77 161
17186.01 168
17187.24 181
17188.48 177
17189.72 156
17190.96 145
17192.20 156
17193.44 170
17194.68 173
17195.92 138
17197.16 126
17198.40 146
17199.64 142
17200.88 161
17202.12 142
17203.36 138
17204.60 150
17205.84 186
17207.08 163
17208.32 164
17209.56 155
17210.80 172
17212.04 196
17213.28 218
17214.52 148
17215.76 146
17217.00 174
17218.24 160
17219.48 166
17220.72 174
17221.96 181
17223.20 177
17224.44 167
17225.68 159
17226.92 167
17228.16 144
17229.40 189
17230.64 183
17231.88 160
17233.12 135
17234.36 161
17235.60 134
17236.85 173
17238.09 159
17239.33 161
17240.57 170
17241.81 165
17243.05 139
17244.29 158
17245.53 161
17246.77 165
17248.02 184
17249.26 166
17250.50 160
17251.74 156
17252.98 169
17254.22 151
17255.46 153
17256.71 158
17257.95 128
17259.19 136
17260.43 170
17261.67 143
17262.91 154
17264.16 146
17265.40 198
17266.64 190
17267.88 154
17269.12 165
17270.37 166
17271.61 153
17272.85 168
17274.09 151
17275.34 182
17276.58 175
17277.82 160
17279.06 140
17280.30 146
17281.55 115
17282.79 153
17284.03 165
17285.27 189
17286.52 153
17287.76 149
17289.00 146
17290.25 146
17291.49 141
17292.73 140
17293.97 158
17295.22 174
17296.46 145
17297.70 149
17298.95 169
17300.19 152
17301.43 171
17302.68 161
17303.92 180
17305.16 143
17306.41 164
17307.65 162
17308.89 158
17310.14 162
17311.38 163
17312.62 181
17313.87 161
17315.11 146
17316.36 146
17317.60 141
17318.84 146
17320.09 151
17321.33 140
17322.58 169
17323.82 173
17325.06 171
17326.31 141
17327.55 141
17328.80 153
17330.04 143
17331.28 164
17332.53 151
17333.77 161
17335.02 147
17336.26 141
17337.51 138
17338.75 182
17340.00 187
17341.24 154
17342.48 160
17343.73 140
17344.97 148
17346.22 173
17347.46 142
17348.71 135
17349.95 175
17351.20 205
17352.44 171
17353.69 138
17354.93 174
17356.18 157
17357.42 167
17358.67 159
17359.92 159
17361.16 153
17362.41 184
17363.65 168
17364.90 160
17366.14 126
17367.39 144
17368.63 175
17369.88 166
17371.13 137
17372.37 163
17373.62 163
17374.86 144
17376.11 147
17377.35 162
17378.60 149
17379.85 168
17381.09 198
17382.34 159
17383.59 140
17384.83 145
17386.08 171
17387.32 175
17388.57 164
17389.82 162
17391.06 147
17392.31 142
17393.56 157
17394.80 175
17396.05 143
17397.30 155
17398.54 153
17399.79 154
17401.04 153
17402.28 167
17403.53 135
17404.78 162
17406.02 141
17407.27 147
17408.52 161
17409.77 176
17411.01 169
17412.26 181
17413.51 153
17414.75 158
17416.00 171
17417.25 139
17418.50 142
17419.74 138
17420.99 147
17422.24 137
17423.49 149
17424.73 152
17425.98 172
17427.23 176
17428.48 156
17429.73 139
17430.97 144
17432.22 152
17433.47 151
17434.72 152
17435.97 156
17437.21 155
17438.46 161
17439.71 139
17440.96 153
17442.21 174
17443.45 158
17444.70 148
17445.95 177
17447.20 181
17448.45 163
17449.70 188
17450.95 180
17452.19 151
17453.44 162
17454.69 162
17455.94 178
17457.19 156
17458.44 139
17459.69 141
17460.94 143
17462.19 138
17463.43 140
17464.68 157
17465.93 149
17467.18 153
17468.43 147
17469.68 148
17470.93 147
17472.18 131
17473.43 154
17474.68 172
17475.93 166
17477.18 159
17478.43 178
17479.68 151
17480.93 158
17482.18 150
17483.43 174
17484.68 157
17485.93 159
17487.17 151
17488.42 157
17489.67 156
17490.92 143
17492.18 136
17493.43 151
17494.68 144
17495.93 155
17497.18 160
17498.43 164
17499.68 182
17500.93 147
17502.18 156
17503.43 156
17504.68 156
17505.93 140
17507.18 182
17508.43 152
17509.68 165
17510.93 147
17512.18 157
17513.43 150
17514.68 161
17515.94 156
17517.19 153
17518.44 150
17519.69 135
17520.94 177
17522.19 137
17523.44 162
17524.69 154
17525.94 147
17527.20 158
17528.45 158
17529.70 153
17530.95 164
17532.20 166
17533.45 155
17534.70 153
17535.96 171
17537.21 166
17538.46 175
17539.71 171
17540.96 165
17542.22 180
17543.47 181
17544.72 151
17545.97 150
17547.22 176
17548.48 146
17549.73 161
17550.98 155
17552.23 162
17553.48 146
17554.74 176
17555.99 174
17557.24 181
17558.49 172
17559.75 139
17561.00 165
17562.25 172
17563.50 166
17564.76 147
17566.01 168
17567.26 168
17568.52 165
17569.77 165
17571.02 163
17572.27 162
17573.53 188
17574.78 188
17576.03 153
17577.29 152
17578.54 165
17579.79 174
17581.05 163
17582.30 165
17583.55 146
17584.81 175
17586.06 171
17587.31 165
17588.57 153
17589.82 171
17591.07 167
17592.33 183
17593.58 184
17594.83 146
17596.09 167
17597.34 173
17598.60 181
17599.85 149
17601.10 169
17602.36 144
17603.61 163
17604.87 151
17606.12 166
17607.37 141
17608.63 167
17609.88 182
17611.14 159
17612.39 147
17613.65 145
17614.90 155
17616.16 155
17617.41 156
17618.66 157
17619.92 179
17621.17 156
17622.43 158
17623.68 142
17624.94 171
17626.19 165
17627.45 180
17628.70 153
17629.96 150
17631.21 165
17632.47 171
17633.72 164
17634.98 135
17636.23 150
17637.49 146
17638.74 160
17640.00 152
17641.26 149
17642.51 136
17643.77 159
17645.02 132
17646.28 181
17647.53 144
17648.79 157
17650.04 156
17651.30 155
17652.56 143
17653.81 145
17655.07 179
17656.32 155
17657.58 184
17658.84 139
17660.09 129
17661.35 135
17662.60 162
17663.86 147
17665.12 133
17666.37 157
17667.63 166
17668.89 136
17670.14 157
17671.40 148
17672.66 148
17673.91 164
17675.17 144
17676.43 132
17677.68 150
17678.94 160
17680.20 116
17681.45 145
17682.71 145
17683.97 153
17685.22 146
17686.48 149
17687.74 154
17688.99 125
17690.25 160
17691.51 146
17692.77 175
17694.02 155
17695.28 154
17696.54 160
17697.80 154
17699.05 149
17700.31 165
17701.57 162
17702.83 147
17704.08 171
17705.34 174
17706.60 142
17707.86 153
17709.11 134
17710.37 152
17711.63 155
17712.89 147
17714.15 157
17715.40 137
17716.66 146
17717.92 147
17719.18 146
17720.44 152
17721.70 167
17722.95 163
17724.21 165
17725.47 131
17726.73 162
17727.99 163
17729.25 187
17730.51 160
17731.76 133
17733.02 131
17734.28 150
17735.54 156
17736.80 158
17738.06 161
17739.32 159
17740.58 175
17741.83 146
17743.09 148
17744.35 118
17745.61 145
17746.87 147
17748.13 162
17749.39 161
17750.65 140
17751.91 168
17753.17 156
17754.43 171
17755.69 122
17756.95 156
17758.21 161
17759.47 147
17760.73 127
17761.98 149
17763.24 130
17764.50 164
17765.76 152
17767.02 137
17768.28 134
17769.54 154
17770.80 163
17772.06 157
17773.32 137
17774.58 139
17775.84 161
17777.11 166
17778.37 168
17779.63 139
17780.89 152
17782.15 158
17783.41 177
17784.67 139
17785.93 165
17787.19 152
17788.45 170
17789.71 145
17790.97 177
17792.23 151
17793.49 145
17794.75 161
17796.01 133
17797.28 157
17798.54 144
17799.80 136
17801.06 124
17802.32 144
17803.58 149
17804.84 150
17806.10 170
17807.37 139
17808.63 152
17809.89 143
17811.15 157
17812.41 135
17813.67 158
17814.93 170
17816.20 143
17817.46 125
17818.72 139
17819.98 145
17821.24 161
17822.50 152
17823.77 140
17825.03 119
17826.29 152
17827.55 139
17828.81 158
17830.08 172
17831.34 174
17832.60 176
17833.86 157
17835.13 152
17836.39 152
17837.65 144
17838.91 158
17840.18 160
17841.44 152
17842.70 167
17843.96 142
17845.23 148
17846.49 168
17847.75 157
17849.01 156
17850.28 134
17851.54 144
17852.80 160
17854.07 149
17855.33 141
17856.59 148
17857.86 142
17859.12 148
17860.38 148
17861.65 168
17862.91 144
17864.17 165
17865.44 154
17866.70 154
17867.96 137
17869.23 135
17870.49 148
17871.75 161
17873.02 160
17874.28 122
17875.54 157
17876.81 176
17878.07 154
17879.34 144
17880.60 149
17881.86 141
17883.13 151
17884.39 179
17885.66 164
17886.92 146
17888.18 145
17889.45 179
17890.71 124
17891.98 135
17893.24 151
17894.51 159
17895.77 153
17897.04 148
17898.30 138
17899.56 148
17900.83 126
17902.09 165
17903.36 164
17904.62 146
17905.89 145
17907.15 167
17908.42 178
17909.68 162
17910.95 138
17912.21 140
17913.48 154
17914.74 150
17916.01 138
17917.27 145
17918.54 141
17919.80 133
17921.07 165
17922.34 153
17923.60 153
17924.87 131
17926.13 132
17927.40 172
17928.66 155
17929.93 134
17931.19 130
17932.46 152
17933.73 141
17934.99 158
17936.26 157
17937.52 158
17938.79 170
17940.06 138
17941.32 167
17942.59 144
17943.85 133
17945.12 123
17946.39 146
17947.65 151
17948.92 148
17950.19 124
17951.45 151
17952.72 136
17953.99 129
17955.25 151
17956.52 144
17957.79 150
17959.05 150
17960.32 126
17961.59 141
17962.85 132
17964.12 155
17965.39 141
17966.65 148
17967.92 168
17969.19 155
17970.45 163
17971.72 139
17972.99 125
17974.26 146
17975.52 168
17976.79 155
17978.06 135
17979.33 143
17980.59 165
17981.86 133
17983.13 134
17984.40 172
17985.66 145
17986.93 160
17988.20 144
17989.47 133
17990.73 147
17992.00 153
17993.27 130
17994.54 174
17995.81 157
17997.07 138
17998.34 150
17999.61 156
18000.88 147
18002.15 151
18003.42 145
18004.68 149
18005.95 181
18007.22 147
18008.49 134
18009.76 115
18011.03 141
18012.30 122
18013.56 132
18014.83 113
18016.10 141
18017.37 139
18018.64 126
18019.91 110
18021.18 171
18022.45 168
18023.71 129
18024.98 149
18026.25 147
18027.52 143
18028.79 143
18030.06 132
18031.33 158
18032.60 131
18033.87 122
18035.14 128
18036.41 123
18037.68 136
18038.95 138
18040.22 149
18041.49 115
18042.76 122
18044.02 134
18045.29 141
18046.56 162
18047.83 135
18049.10 133
18050.37 119
18051.64 158
18052.91 135
18054.18 128
18055.45 121
18056.72 155
18057.99 131
18059.27 134
18060.54 137
18061.81 135
18063.08 144
18064.35 128
18065.62 140
18066.89 128
18068.16 150
18069.43 153
18070.70 159
18071.97 125
18073.24 135
18074.51 157
18075.78 146
18077.05 127
18078.32 128
18079.60 140
18080.87 148
18082.14 137
18083.41 123
18084.68 163
18085.95 152
18087.22 158
18088.49 175
18089.77 170
18091.04 150
18092.31 148
18093.58 145
18094.85 162
18096.12 139
18097.39 141
18098.67 157
18099.94 145
18101.21 132
18102.48 146
18103.75 147
18105.02 185
18106.30 170
18107.57 143
18108.84 150
18110.11 127
18111.38 127
18112.66 123
18113.93 149
18115.20 131
18116.47 160
18117.75 152
18119.02 148
18120.29 117
18121.56 144
18122.84 149
18124.11 140
18125.38 150
18126.65 146
18127.93 148
18129.20 133
18130.47 152
18131.74 120
18133.02 152
18134.29 136
18135.56 127
18136.84 163
18138.11 133
18139.38 144
18140.66 139
18141.93 149
18143.20 148
18144.48 146
18145.75 156
18147.02 143
18148.30 152
18149.57 145
18150.84 143
18152.12 139
18153.39 166
18154.66 160
18155.94 136
18157.21 127
18158.48 138
18159.76 132
18161.03 148
18162.31 154
18163.58 131
18164.85 149
18166.13 137
18167.40 137
18168.68 153
18169.95 135
18171.22 147
18172.50 148
18173.77 158
18175.05 177
18176.32 154
18177.60 140
18178.87 139
18180.15 140
18181.42 120
18182.69 145
18183.97 173
18185.24 147
18186.52 134
18187.79 130
18189.07 145
18190.34 159
18191.62 150
18192.89 141
18194.17 132
18195.44 149
18196.72 146
18197.99 157
18199.27 156
18200.54 153
18201.82 134
18203.09 165
18204.37 141
18205.65 141
18206.92 128
18208.20 158
18209.47 172
18210.75 134
18212.02 139
18213.30 136
18214.57 152
18215.85 157
18217.13 168
18218.40 158
18219.68 156
18220.95 145
18222.23 157
18223.51 137
18224.78 122
18226.06 133
18227.33 144
18228.61 134
18229.89 144
18231.16 144
18232.44 150
18233.72 159
18234.99 170
18236.27 167
18237.55 143
18238.82 143
18240.10 153
18241.38 147
18242.65 143
18243.93 137
18245.21 136
18246.48 142
18247.76 130
18249.04 127
18250.31 165
18251.59 175
18252.87 168
18254.15 144
18255.42 148
18256.70 161
18257.98 166
18259.25 139
18260.53 136
18261.81 160
18263.09 147
18264.36 158
18265.64 124
18266.92 140
18268.20 140
18269.47 145
18270.75 131
18272.03 116
18273.31 144
18274.59 156
18275.86 139
18277.14 133
18278.42 142
18279.70 141
18280.98 142
18282.25 137
18283.53 135
18284.81 141
18286.09 139
18287.37 136
18288.64 130
18289.92 145
18291.20 117
18292.48 122
18293.76 148
18295.04 145
18296.32 126
18297.59 142
18298.87 142
18300.15 152
18301.43 149
18302.71 141
18303.99 163
18305.27 143
18306.55 150
18307.83 118
18309.10 141
18310.38 139
18311.66 137
18312.94 134
18314.22 159
18315.50 141
18316.78 128
18318.06 139
18319.34 130
18320.62 136
18321.90 147
18323.18 146
18324.46 122
18325.74 136
18327.02 136
18328.30 151
18329.58 127
18330.86 130
18332.14 137
18333.41 164
18334.69 145
18335.97 154
18337.25 143
18338.54 145
18339.82 142
18341.10 125
18342.38 151
18343.66 124
18344.94 160
18346.22 135
18347.50 132
18348.78 122
18350.06 130
18351.34 143
18352.62 147
18353.90 139
18355.18 132
18356.46 133
18357.74 139
18359.02 116
18360.30 152
18361.58 147
18362.87 123
18364.15 149
18365.43 135
18366.71 163
18367.99 120
18369.27 133
18370.55 149
18371.83 145
18373.11 151
18374.40 159
18375.68 153
18376.96 157
18378.24 140
18379.52 153
18380.80 128
18382.08 136
18383.37 133
18384.65 146
18385.93 126
18387.21 141
18388.49 116
18389.78 150
18391.06 158
18392.34 133
18393.62 131
18394.90 131
18396.19 153
18397.47 140
18398.75 135
18400.03 135
18401.31 137
18402.60 167
18403.88 132
18405.16 149
18406.44 140
18407.73 131
18409.01 163
18410.29 170
18411.57 141
18412.86 141
18414.14 138
18415.42 138
18416.71 121
18417.99 158
18419.27 151
18420.55 150
18421.84 138
18423.12 115
18424.40 146
18425.69 152
18426.97 107
18428.25 140
18429.54 144
18430.82 147
18432.10 169
18433.39 150
18434.67 148
18435.95 131
18437.24 156
18438.52 146
18439.80 123
18441.09 154
18442.37 140
18443.66 164
18444.94 145
18446.22 120
18447.51 138
18448.79 145
18450.08 162
18451.36 133
18452.64 135
18453.93 170
18455.21 137
18456.50 148
18457.78 158
18459.06 148
18460.35 148
18461.63 149
18462.92 128
18464.20 134
18465.49 134
18466.77 145
18468.06 147
18469.34 115
18470.63 118
18471.91 135
18473.19 150
18474.48 133
18475.76 145
18477.05 113
18478.33 92
18479.62 132
18480.90 145
18482.19 130
18483.47 114
18484.76 130
18486.05 139
18487.33 151
18488.62 126
18489.90 129
18491.19 150
18492.47 137
18493.76 115
18495.04 132
18496.33 162
18497.61 143
18498.90 139
18500.19 140
18501.47 135
18502.76 141
18504.04 129
18505.33 151
18506.62 147
18507.90 130
18509.19 165
18510.47 143
18511.76 159
18513.05 112
18514.33 141
18515.62 138
18516.90 141
18518.19 159
18519.48 138
18520.76 125
18522.05 132
18523.34 146
18524.62 125
18525.91 156
18527.20 162
18528.48 157
18529.77 136
18531.06 133
18532.34 115
18533.63 162
18534.92 148
18536.21 100
18537.49 141
18538.78 152
18540.07 147
18541.35 147
18542.64 117
18543.93 133
18545.22 128
18546.50 141
18547.79 149
18549.08 157
18550.37 149
18551.65 145
18552.94 131
18554.23 137
18555.52 136
18556.80 145
18558.09 127
18559.38 122
18560.67 138
18561.95 130
18563.24 136
18564.53 137
18565.82 135
18567.11 134
18568.39 139
18569.68 137
18570.97 134
18572.26 137
18573.55 174
18574.84 133
18576.12 154
18577.41 127
18578.70 157
18579.99 174
18581.28 152
18582.57 135
18583.86 141
18585.14 147
18586.43 129
18587.72 129
18589.01 116
18590.30 151
18591.59 147
18592.88 155
18594.17 115
18595.46 134
18596.74 136
18598.03 142
18599.32 165
18600.61 140
18601.90 162
18603.19 160
18604.48 156
18605.77 131
18607.06 137
18608.35 149
18609.64 141
18610.93 133
18612.22 161
18613.51 137
18614.80 133
18616.09 125
18617.38 132
18618.67 122
18619.96 125
18621.25 171
18622.54 141
18623.83 123
18625.12 140
18626.41 141
18627.70 142
18628.99 135
18630.28 142
18631.57 153
18632.86 139
18634.15 135
18635.44 149
18636.73 135
18638.02 135
18639.31 132
18640.60 177
18641.89 134
18643.18 130
18644.47 154
18645.76 152
18647.06 147
18648.35 130
18649.64 141
18650.93 154
18652.22 135
18653.51 161
18654.80 128
18656.09 141
18657.38 146
18658.68 135
18659.97 155
18661.26 136
18662.55 133
18663.84 121
18665.13 131
18666.42 119
18667.72 135
18669.01 130
18670.30 138
18671.59 121
18672.88 130
18674.17 151
18675.47 155
18676.76 146
18678.05 130
18679.34 136
18680.63 133
18681.93 139
18683.22 134
18684.51 150
18685.80 136
18687.09 156
18688.39 134
18689.68 154
18690.97 137
18692.26 130
18693.56 167
18694.85 167
18696.14 176
18697.43 123
18698.73 153
18700.02 168
18701.31 147
18702.60 147
18703.90 149
18705.19 141
18706.48 118
18707.78 149
18709.07 164
18710.36 130
18711.66 135
18712.95 146
18714.24 131
18715.54 140
18716.83 122
18718.12 129
18719.42 172
18720.71 152
18722.00 144
18723.30 128
18724.59 135
18725.88 151
18727.18 142
18728.47 131
18729.76 131
18731.06 150
18732.35 150
18733.65 130
18734.94 140
18736.23 122
18737.53 133
18738.82 155
18740.12 142
18741.41 166
18742.70 116
18744.00 140
18745.29 136
18746.59 138
18747.88 150
18749.18 105
18750.47 152
18751.76 164
18753.06 138
18754.35 126
18755.65 150
18756.94 140
18758.24 147
18759.53 122
18760.83 117
18762.12 127
18763.42 161
18764.71 155
18766.01 133
18767.30 143
18768.60 159
18769.89 159
18771.19 145
18772.48 114
18773.78 151
18775.07 143
18776.37 148
18777.66 144
18778.96 98
18780.25 127
18781.55 139
18782.85 149
18784.14 132
18785.44 142
18786.73 156
18788.03 144
18789.32 116
18790.62 143
18791.92 108
18793.21 141
18794.51 149
18795.80 150
18797.10 146
18798.40 125
18799.69 175
18800.99 161
18802.28 116
18803.58 120
18804.88 117
18806.17 133
18807.47 126
18808.77 121
18810.06 125
18811.36 129
18812.66 135
18813.95 142
18815.25 125
18816.55 152
18817.84 150
18819.14 128
18820.44 131
18821.73 132
18823.03 137
18824.33 141
18825.62 145
18826.92 116
18828.22 128
18829.52 138
18830.81 125
18832.11 105
18833.41 129
18834.71 111
18836.00 133
18837.30 147
18838.60 159
18839.90 131
18841.19 128
18842.49 130
18843.79 153
18845.09 146
18846.38 129
18847.68 131
18848.98 121
18850.28 127
18851.58 128
18852.87 132
18854.17 128
18855.47 129
18856.77 165
18858.07 158
18859.36 146
18860.66 140
18861.96 124
18863.26 139
18864.56 151
18865.86 126
18867.15 140
18868.45 157
18869.75 142
18871.05 152
18872.35 150
18873.65 140
18874.95 125
18876.24 141
18877.54 129
18878.84 121
18880.14 125
18881.44 126
18882.74 125
18884.04 135
18885.34 125
18886.64 131
18887.94 142
18889.24 141
18890.53 131
18891.83 133
18893.13 135
18894.43 161
18895.73 167
18897.03 128
18898.33 140
18899.63 140
18900.93 127
18902.23 145
18903.53 138
18904.83 117
18906.13 132
18907.43 142
18908.73 122
18910.03 117
18911.33 109
18912.63 133
18913.93 146
18915.23 133
18916.53 130
18917.83 145
18919.13 132
18920.43 149
18921.73 131
18923.03 128
18924.33 140
18925.63 147
18926.93 150
18928.23 159
18929.53 190
18930.84 146
18932.14 131
18933.44 147
18934.74 135
18936.04 153
18937.34 167
18938.64 138
18939.94 118
18941.24 113
18942.54 131
18943.84 120
18945.15 127
18946.45 128
18947.75 133
18949.05 143
18950.35 127
18951.65 140
18952.95 135
18954.26 121
18955.56 125
18956.86 141
18958.16 112
18959.46 125
18960.76 120
18962.07 134
18963.37 136
18964.67 116
18965.97 110
18967.27 124
18968.57 120
18969.88 137
18971.18 140
18972.48 148
18973.78 105
18975.09 117
18976.39 106
18977.69 130
18978.99 121
18980.29 121
18981.60 131
18982.90 115
18984.20 112
18985.50 151
18986.81 138
18988.11 143
18989.41 125
18990.72 142
18992.02 140
18993.32 132
18994.62 116
18995.93 133
18997.23 127
18998.53 128
18999.84 124
19001.14 135
19002.44 123
19003.75 111
19005.05 126
19006.35 127
19007.66 122
19008.96 121
19010.26 144
19011.57 141
19012.87 120
19014.17 117
19015.48 135
19016.78 121
19018.08 140
19019.39 133
19020.69 140
19021.99 124
19023.30 120
19024.60 122
19025.91 139
19027.21 118
19028.51 133
19029.82 141
19031.12 139
19032.43 120
19033.73 139
19035.04 135
19036.34 117
19037.64 112
19038.95 126
19040.25 116
19041.56 129
19042.86 127
19044.17 113
19045.47 118
19046.78 132
19048.08 122
19049.39 132
19050.69 128
19052.00 120
19053.30 148
19054.61 155
19055.91 128
19057.22 103
19058.52 129
19059.83 118
19061.13 121
19062.44 122
19063.74 133
19065.05 122
19066.35 125
19067.66 118
19068.96 116
19070.27 153
19071.57 95
19072.88 111
19074.18 129
19075.49 123
19076.80 135
19078.10 135
19079.41 136
19080.71 122
19082.02 106
19083.33 134
19084.63 120
19085.94 135
19087.24 136
19088.55 115
19089.86 122
19091.16 138
19092.47 154
19093.77 139
19095.08 115
19096.39 118
19097.69 131
19099.00 137
19100.31 149
19101.61 134
19102.92 138
19104.23 130
19105.53 100
19106.84 114
19108.15 134
19109.45 150
19110.76 118
19112.07 136
19113.37 128
19114.68 120
19115.99 120
19117.30 138
19118.60 132
19119.91 117
19121.22 121
19122.52 137
19123.83 150
19125.14 101
19126.45 133
19127.75 126
19129.06 148
19130.37 141
19131.68 124
19132.98 126
19134.29 136
19135.60 132
19136.91 105
19138.22 110
19139.52 134
19140.83 118
19142.14 131
19143.45 112
19144.76 115
19146.06 126
19147.37 141
19148.68 132
19149.99 98
19151.30 131
19152.60 156
19153.91 133
19155.22 129
19156.53 160
19157.84 125
19159.15 127
19160.46 137
19161.76 111
19163.07 142
19164.38 132
19165.69 124
19167.00 119
19168.31 139
19169.62 129
19170.93 137
19172.23 158
19173.54 134
19174.85 122
19176.16 142
19177.47 127
19178.78 138
19180.09 118
19181.40 143
19182.71 134
19184.02 117
19185.33 123
19186.64 102
19187.95 134
19189.26 122
19190.57 130
19191.87 133
19193.18 135
19194.49 119
19195.80 122
19197.11 128
19198.42 122
19199.73 129
19201.04 130
19202.35 130
19203.66 114
19204.97 126
19206.28 119
19207.59 130
19208.90 127
19210.21 134
19211.53 137
19212.84 139
19214.15 114
19215.46 135
19216.77 131
19218.08 127
19219.39 136
19220.70 138
19222.01 145
19223.32 114
19224.63 125
19225.94 151
19227.25 135
19228.56 133
19229.87 150
19231.19 119
19232.50 146
19233.81 127
19235.12 132
19236.43 123
19237.74 126
19239.05 115
19240.36 131
19241.68 130
19242.99 130
19244.30 117
19245.61 108
19246.92 135
19248.23 115
19249.54 127
19250.86 123
19252.17 140
19253.48 143
19254.79 129
19256.10 120
19257.42 121
19258.73 156
19260.04 155
19261.35 146
19262.66 128
19263.98 138
19265.29 137
19266.60 112
19267.91 122
19269.22 139
19270.54 133
19271.85 138
19273.16 139
19274.47 150
19275.79 119
19277.10 137
19278.41 133
19279.72 111
19281.04 127
19282.35 121
19283.66 117
19284.98 131
19286.29 125
19287.60 113
19288.91 142
19290.23 142
19291.54 132
19292.85 114
19294.17 139
19295.48 127
19296.79 134
19298.11 106
19299.42 122
19300.73 136
19302.05 129
19303.36 119
19304.67 111
19305.99 134
19307.30 124
19308.61 136
19309.93 116
19311.24 136
19312.56 136
19313.87 131
19315.18 130
19316.50 136
19317.81 118
19319.13 132
19320.44 136
19321.75 119
19323.07 125
19324.38 134
19325.70 140
19327.01 130
19328.32 126
19329.64 108
19330.95 132
19332.27 118
19333.58 113
19334.90 136
19336.21 149
19337.53 114
19338.84 125
19340.16 138
19341.47 155
19342.79 137
19344.10 136
19345.42 124
19346.73 112
19348.05 117
19349.36 131
19350.68 133
19351.99 128
19353.31 109
19354.62 107
19355.94 116
19357.25 115
19358.57 131
19359.88 107
19361.20 116
19362.51 131
19363.83 131
19365.14 149
19366.46 117
19367.78 133
19369.09 124
19370.41 141
19371.72 143
19373.04 128
19374.35 107
19375.67 107
19376.99 133
19378.30 151
19379.62 129
19380.93 122
19382.25 154
19383.57 146
19384.88 135
19386.20 119
19387.52 134
19388.83 145
19390.15 127
19391.47 115
19392.78 130
19394.10 125
19395.42 121
19396.73 123
19398.05 127
19399.37 121
19400.68 111
19402.00 122
19403.32 129
19404.63 108
19405.95 120
19407.27 123
19408.58 138
19409.90 151
19411.22 102
19412.54 103
19413.85 110
19415.17 121
19416.49 110
19417.80 125
19419.12 123
19420.44 123
19421.76 123
19423.07 94
19424.39 125
19425.71 117
19427.03 162
19428.35 156
19429.66 128
19430.98 127
19432.30 133
19433.62 140
19434.93 123
19436.25 109
19437.57 126
19438.89 125
19440.21 103
19441.53 121
19442.84 141
19444.16 124
19445.48 140
19446.80 110
19448.12 122
19449.44 109
19450.75 108
19452.07 114
19453.39 135
19454.71 137
19456.03 122
19457.35 138
19458.67 125
19459.98 121
19461.30 120
19462.62 127
19463.94 143
19465.26 118
19466.58 155
19467.90 151
19469.22 116
19470.54 118
19471.86 102
19473.18 114
19474.49 106
19475.81 130
19477.13 127
19478.45 145
19479.77 127
19481.09 112
19482.41 149
19483.73 107
19485.05 122
19486.37 135
19487.69 140
19489.01 122
19490.33 134
19491.65 160
19492.97 119
19494.29 137
19495.61 132
19496.93 151
19498.25 123
19499.57 125
19500.89 120
19502.21 117
19503.53 116
19504.85 114
19506.17 110
19507.49 129
19508.81 114
19510.13 128
19511.45 120
19512.77 104
19514.09 121
19515.42 111
19516.74 139
19518.06 127
19519.38 118
19520.70 112
19522.02 116
19523.34 120
19524.66 112
19525.98 141
19527.30 119
19528.62 136
19529.95 127
19531.27 145
19532.59 106
19533.91 96
19535.23 133
19536.55 139
19537.87 145
19539.20 145
19540.52 126
19541.84 125
19543.16 130
19544.48 132
19545.80 123
19547.13 117
19548.45 118
19549.77 145
19551.09 124
19552.41 121
19553.74 132
19555.06 129
19556.38 128
19557.70 93
19559.02 103
19560.35 125
19561.67 126
19562.99 113
19564.31 103
19565.64 117
19566.96 129
19568.28 121
19569.60 105
19570.93 122
19572.25 110
19573.57 135
19574.89 129
19576.22 121
19577.54 106
19578.86 132
19580.18 109
19581.51 117
19582.83 84
19584.15 126
19585.48 122
19586.80 148
19588.12 130
19589.45 111
19590.77 109
19592.09 112
19593.42 121
19594.74 105
19596.06 120
19597.39 91
19598.71 117
19600.03 106
19601.36 101
19602.68 106
19604.00 111
19605.33 132
19606.65 124
19607.98 88
19609.30 134
19610.62 133
19611.95 109
19613.27 112
19614.60 129
19615.92 133
19617.24 130
19618.57 108
19619.89 114
19621.22 119
19622.54 142
19623.87 149
19625.19 147
19626.51 134
19627.84 139
19629.16 138
19630.49 123
19631.81 121
19633.14 127
19634.46 142
19635.79 134
19637.11 118
19638.44 126
19639.76 100
19641.09 137
19642.41 109
19643.74 110
19645.06 113
19646.39 126
19647.71 99
19649.04 131
19650.36 126
19651.69 124
19653.01 111
19654.34 122
19655.66 118
19656.99 113
19658.32 109
19659.64 98
19660.97 112
19662.29 104
19663.62 88
19664.94 128
19666.27 131
19667.60 114
19668.92 114
19670.25 128
19671.57 129
19672.90 140
19674.23 135
19675.55 113
19676.88 114
19678.20 127
19679.53 126
19680.86 144
19682.18 114
19683.51 111
19684.84 121
19686.16 127
19687.49 108
19688.82 102
19690.14 112
19691.47 115
19692.80 119
19694.12 135
19695.45 119
19696.78 118
19698.10 118
19699.43 161
19700.76 134
19702.08 92
19703.41 136
19704.74 110
19706.07 123
19707.39 94
19708.72 121
19710.05 127
19711.37 180
19712.70 142
19714.03 120
19715.36 110
19716.68 120
19718.01 130
19719.34 129
19720.67 121
19721.99 101
19723.32 131
19724.65 142
19725.98 108
19727.31 100
19728.63 125
19729.96 130
19731.29 147
19732.62 89
19733.95 108
19735.27 120
19736.60 134
19737.93 118
19739.26 125
19740.59 119
19741.92 118
19743.24 128
19744.57 109
19745.90 118
19747.23 129
19748.56 126
19749.89 154
19751.22 113
19752.54 108
19753.87 145
19755.20 118
19756.53 120
19757.86 110
19759.19 135
19760.52 135
19761.85 131
19763.18 125
19764.50 110
19765.83 140
19767.16 118
19768.49 126
19769.82 109
19771.15 107
19772.48 104
19773.81 122
19775.14 138
19776.47 121
19777.80 126
19779.13 110
19780.46 118
19781.79 97
19783.12 115
19784.45 115
19785.78 92
19787.11 109
19788.44 122
19789.77 115
19791.10 108
19792.43 96
19793.76 116
19795.09 98
19796.42 126
19797.75 120
19799.08 117
19800.41 118
19801.74 110
19803.07 102
19804.40 128
19805.73 139
19807.06 122
19808.39 134
19809.72 116
19811.05 109
19812.38 107
19813.71 114
19815.05 105
19816.38 110
19817.71 115
19819.04 142
19820.37 119
19821.70 114
19823.03 111
19824.36 108
19825.69 119
19827.03 109
19828.36 128
19829.69 114
19831.02 127
19832.35 131
19833.68 114
19835.01 112
19836.35 119
19837.68 121
19839.01 138
19840.34 102
19841.67 107
19843.00 143
19844.34 139
19845.67 132
19847.00 111
19848.33 101
19849.66 116
19851.00 121
19852.33 112
19853.66 111
19854.99 126
19856.32 147
19857.66 117
19858.99 120
19860.32 99
19861.65 122
19862.99 142
19864.32 103
19865.65 128
19866.98 124
19868.32 128
19869.65 110
19870.98 127
19872.31 135
19873.65 114
19874.98 139
19876.31 126
19877.65 125
19878.98 129
19880.31 106
19881.65 119
19882.98 109
19884.31 125
19885.64 117
19886.98 133
19888.31 133
19889.64 113
19890.98 124
19892.31 118
19893.64 144
19894.98 103
19896.31 136
19897.65 137
19898.98 113
19900.31 117
19901.65 96
19902.98 111
19904.31 118
19905.65 123
19906.98 119
19908.32 125
19909.65 124
19910.98 112
19912.32 117
19913.65 105
19914.99 127
19916.32 124
19917.66 127
19918.99 130
19920.32 111
19921.66 119
19922.99 115
19924.33 138
19925.66 108
19927.00 116
19928.33 133
19929.67 140
19931.00 112
19932.34 111
19933.67 135
19935.01 132
19936.34 135
19937.68 105
19939.01 144
19940.35 138
19941.68 128
19943.02 120
19944.35 97
19945.69 119
19947.02 133
19948.36 127
19949.69 111
19951.03 129
19952.36 108
19953.70 127
19955.03 106
19956.37 110
19957.71 96
19959.04 121
19960.38 139
19961.71 112
19963.05 106
19964.38 137
19965.72 143
19967.06 142
19968.39 123
19969.73 127
19971.06 121
19972.40 117
19973.74 122
19975.07 102
19976.41 126
19977.75 97
19979.08 111
19980.42 99
19981.75 100
19983.09 113
19984.43 118
19985.76 139
19987.10 113
19988.44 120
19989.77 145
19991.11 131
19992.45 129
19993.78 114
19995.12 118
19996.46 119
19997.80 130
19999.13 127
20000.47 119
20001.81 113
20003.14 120
20004.48 125
20005.82 118
20007.16 135
20008.49 120
20009.83 110
20011.17 112
20012.51 122
20013.84 113
20015.18 115
20016.52 111
20017.86 126
20019.19 113
20020.53 113
20021.87 136
20023.21 134
20024.55 128
20025.88 119
20027.22 108
20028.56 105
20029.90 121
20031.24 101
20032.57 118
20033.91 114
20035.25 107
20036.59 121
20037.93 102
20039.26 121
20040.60 126
20041.94 140
20043.28 125
20044.62 140
20045.96 120
20047.30 129
20048.63 140
20049.97 137
20051.31 123
20052.65 139
20053.99 113
20055.33 128
20056.67 129
20058.01 118
20059.35 112
20060.69 112
20062.02 144
20063.36 140
20064.70 135
20066.04 139
20067.38 145
20068.72 125
20070.06 107
20071.40 105
20072.74 119
20074.08 127
20075.42 114
20076.76 118
20078.10 116
20079.44 128
20080.78 104
20082.12 109
20083.46 140
20084.80 128
20086.14 129
20087.48 140
20088.82 102
20090.16 141
20091.50 114
20092.84 127
20094.18 102
20095.52 115
20096.86 140
20098.20 119
20099.54 104
20100.88 97
20102.22 119
20103.56 123
20104.90 136
20106.24 86
20107.58 107
20108.92 113
20110.26 125
20111.60 116
20112.95 113
20114.29 118
20115.63 111
20116.97 116
20118.31 130
20119.65 116
20120.99 136
20122.33 128
20123.67 127
20125.02 148
20126.36 144
20127.70 147
20129.04 132
20130.38 113
20131.72 136
20133.06 130
20134.41 130
20135.75 116
