# Supplementary material for: MALDI-TOF MS typing enables the classification of brewing yeasts of the genus Saccharomyces to major beer styles
Source: PLoS One. 2017 Aug 9;12(8):e0181694. doi: 10.1371/journal.pone.0181694 (PMC5549903; doi:10.1371/journal.pone.0181694)
Supplement: S5 File — The directory includes 90 raw files and was zipped to “.zip”; the folder has three strains with 30 spectra per strain; S1 Text explains the raw files with an example and Table 1 represents the yeast strains used within the experiment. (ZIP) [file pone.0181694.s008.zip › 13-15/30274-3H2-Dias-Dias-Dias-YPG-18h-E-E_2015-08-06_3_0_D12_1.dat]

2000.64 1037
2001.06 1127
2001.49 1127
2001.91 946
2002.33 1039
2002.75 1078
2003.17 1083
2003.60 1075
2004.02 1064
2004.44 973
2004.86 1091
2005.28 1109
2005.70 1061
2006.13 922
2006.55 829
2006.97 847
2007.39 990
2007.82 1050
2008.24 1039
2008.66 1084
2009.08 934
2009.51 961
2009.93 941
2010.35 949
2010.77 975
2011.20 1028
2011.62 1023
2012.04 1023
2012.46 969
2012.89 957
2013.31 963
2013.73 928
2014.15 1026
2014.58 1022
2015.00 1102
2015.42 1069
2015.85 958
2016.27 895
2016.69 903
2017.12 1114
2017.54 1156
2017.96 1194
2018.39 1070
2018.81 1066
2019.23 983
2019.66 1177
2020.08 1133
2020.50 1102
2020.93 1170
2021.35 1079
2021.78 1014
2022.20 925
2022.62 1028
2023.05 1072
2023.47 928
2023.89 1068
2024.32 1046
2024.74 1084
2025.17 1020
2025.59 979
2026.01 877
2026.44 862
2026.86 1013
2027.29 1065
2027.71 879
2028.14 927
2028.56 1010
2028.99 899
2029.41 836
2029.83 836
2030.26 911
2030.68 948
2031.11 1147
2031.53 1040
2031.96 1057
2032.38 969
2032.81 992
2033.23 914
2033.66 948
2034.08 942
2034.51 921
2034.93 839
2035.36 825
2035.78 946
2036.21 1041
2036.63 1060
2037.06 933
2037.48 949
2037.91 875
2038.33 895
2038.76 836
2039.19 876
2039.61 901
2040.04 914
2040.46 1006
2040.89 938
2041.31 930
2041.74 1019
2042.17 988
2042.59 960
2043.02 976
2043.44 969
2043.87 869
2044.30 992
2044.72 1003
2045.15 983
2045.57 878
2046.00 965
2046.43 1102
2046.85 1005
2047.28 1013
2047.71 897
2048.13 911
2048.56 839
2048.99 849
2049.41 861
2049.84 885
2050.27 880
2050.69 940
2051.12 903
2051.55 1007
2051.97 951
2052.40 841
2052.83 836
2053.25 1136
2053.68 960
2054.11 1016
2054.54 1056
2054.96 997
2055.39 1100
2055.82 858
2056.24 988
2056.67 1112
2057.10 987
2057.53 906
2057.95 1008
2058.38 1032
2058.81 1031
2059.24 974
2059.66 936
2060.09 941
2060.52 1007
2060.95 943
2061.38 914
2061.80 924
2062.23 895
2062.66 1001
2063.09 925
2063.52 878
2063.94 894
2064.37 892
2064.80 992
2065.23 922
2065.66 1061
2066.09 1017
2066.51 941
2066.94 984
2067.37 1035
2067.80 856
2068.23 930
2068.66 886
2069.08 923
2069.51 954
2069.94 988
2070.37 978
2070.80 1023
2071.23 898
2071.66 1007
2072.09 1107
2072.52 944
2072.94 842
2073.37 866
2073.80 907
2074.23 897
2074.66 927
2075.09 1051
2075.52 925
2075.95 849
2076.38 823
2076.81 956
2077.24 936
2077.67 890
2078.10 928
2078.53 1010
2078.96 983
2079.39 961
2079.82 1061
2080.25 949
2080.68 992
2081.11 1091
2081.54 1007
2081.97 850
2082.40 974
2082.83 1075
2083.26 1107
2083.69 1028
2084.12 978
2084.55 894
2084.98 924
2085.41 848
2085.84 847
2086.27 936
2086.70 943
2087.13 883
2087.56 853
2087.99 862
2088.42 843
2088.85 929
2089.28 909
2089.71 927
2090.14 999
2090.57 1006
2091.01 1044
2091.44 998
2091.87 982
2092.30 1023
2092.73 975
2093.16 1068
2093.59 981
2094.02 962
2094.45 1054
2094.89 995
2095.32 955
2095.75 1081
2096.18 1085
2096.61 995
2097.04 1006
2097.47 875
2097.91 875
2098.34 836
2098.77 938
2099.20 1064
2099.63 995
2100.07 876
2100.50 875
2100.93 873
2101.36 1006
2101.79 998
2102.23 1027
2102.66 973
2103.09 928
2103.52 904
2103.95 964
2104.39 1059
2104.82 923
2105.25 839
2105.68 915
2106.12 924
2106.55 821
2106.98 953
2107.41 1041
2107.85 989
2108.28 878
2108.71 967
2109.14 1033
2109.58 962
2110.01 1047
2110.44 982
2110.88 1018
2111.31 944
2111.74 882
2112.18 823
2112.61 833
2113.04 896
2113.48 962
2113.91 986
2114.34 1012
2114.78 943
2115.21 1052
2115.64 1119
2116.08 886
2116.51 965
2116.94 892
2117.38 952
2117.81 927
2118.24 805
2118.68 880
2119.11 978
2119.55 973
2119.98 962
2120.41 1020
2120.85 935
2121.28 950
2121.72 943
2122.15 958
2122.58 858
2123.02 831
2123.45 928
2123.89 910
2124.32 923
2124.75 910
2125.19 932
2125.62 906
2126.06 970
2126.49 839
2126.93 794
2127.36 896
2127.80 956
2128.23 983
2128.67 919
2129.10 869
2129.54 874
2129.97 771
2130.41 923
2130.84 1037
2131.28 1042
2131.71 1084
2132.15 856
2132.58 1011
2133.02 1061
2133.45 963
2133.89 991
2134.32 962
2134.76 977
2135.19 949
2135.63 868
2136.06 893
2136.50 875
2136.94 822
2137.37 781
2137.81 819
2138.24 924
2138.68 963
2139.12 994
2139.55 953
2139.99 912
2140.42 936
2140.86 944
2141.30 1007
2141.73 999
2142.17 943
2142.60 878
2143.04 842
2143.48 832
2143.91 824
2144.35 879
2144.79 995
2145.22 962
2145.66 898
2146.09 963
2146.53 904
2146.97 937
2147.40 939
2147.84 1012
2148.28 828
2148.72 896
2149.15 904
2149.59 940
2150.03 872
2150.46 932
2150.90 983
2151.34 964
2151.77 1099
2152.21 1124
2152.65 1067
2153.09 954
2153.52 998
2153.96 1011
2154.40 958
2154.84 926
2155.27 907
2155.71 837
2156.15 918
2156.59 941
2157.02 1004
2157.46 916
2157.90 852
2158.34 887
2158.78 841
2159.21 894
2159.65 1010
2160.09 815
2160.53 804
2160.97 869
2161.40 880
2161.84 951
2162.28 886
2162.72 782
2163.16 845
2163.59 951
2164.03 939
2164.47 1014
2164.91 803
2165.35 868
2165.79 850
2166.23 912
2166.66 1047
2167.10 1035
2167.54 933
2167.98 917
2168.42 951
2168.86 1022
2169.30 934
2169.74 875
2170.18 890
2170.61 1007
2171.05 1063
2171.49 1082
2171.93 1038
2172.37 925
2172.81 984
2173.25 916
2173.69 900
2174.13 930
2174.57 939
2175.01 861
2175.45 985
2175.89 1029
2176.33 961
2176.77 999
2177.21 1015
2177.65 1031
2178.09 1066
2178.53 876
2178.97 1020
2179.41 954
2179.85 1035
2180.29 1043
2180.73 1020
2181.17 1006
2181.61 848
2182.05 989
2182.49 906
2182.93 944
2183.37 968
2183.81 941
2184.25 964
2184.69 916
2185.13 932
2185.57 868
2186.01 899
2186.45 858
2186.89 971
2187.33 939
2187.77 912
2188.21 1000
2188.65 909
2189.10 854
2189.54 936
2189.98 1034
2190.42 1018
2190.86 945
2191.30 927
2191.74 871
2192.18 910
2192.62 874
2193.07 990
2193.51 1007
2193.95 1008
2194.39 991
2194.83 960
2195.27 1087
2195.71 1109
2196.16 1004
2196.60 899
2197.04 930
2197.48 974
2197.92 950
2198.37 848
2198.81 834
2199.25 976
2199.69 964
2200.13 996
2200.58 964
2201.02 1115
2201.46 890
2201.90 980
2202.34 946
2202.79 847
2203.23 917
2203.67 917
2204.11 887
2204.56 868
2205.00 812
2205.44 897
2205.88 1103
2206.33 1185
2206.77 989
2207.21 1105
2207.65 966
2208.10 923
2208.54 901
2208.98 1028
2209.43 977
2209.87 936
2210.31 910
2210.76 991
2211.20 1052
2211.64 936
2212.09 963
2212.53 1054
2212.97 957
2213.42 945
2213.86 979
2214.30 916
2214.75 971
2215.19 903
2215.63 966
2216.08 1066
2216.52 949
2216.96 970
2217.41 1016
2217.85 885
2218.30 859
2218.74 971
2219.18 1011
2219.63 944
2220.07 1053
2220.52 992
2220.96 984
2221.40 925
2221.85 1100
2222.29 981
2222.74 1063
2223.18 1115
2223.63 1045
2224.07 1103
2224.51 1236
2224.96 1318
2225.40 1218
2225.85 1118
2226.29 1279
2226.74 1255
2227.18 1290
2227.63 1228
2228.07 1043
2228.52 1003
2228.96 1069
2229.41 1071
2229.85 1051
2230.30 1081
2230.74 1014
2231.19 1035
2231.63 1094
2232.08 1162
2232.52 1152
2232.97 1180
2233.41 1117
2233.86 1088
2234.30 1051
2234.75 1154
2235.20 1041
2235.64 1163
2236.09 1041
2236.53 1064
2236.98 954
2237.42 1058
2237.87 1021
2238.32 902
2238.76 996
2239.21 1005
2239.65 970
2240.10 1075
2240.55 965
2240.99 945
2241.44 1057
2241.88 1029
2242.33 1002
2242.78 919
2243.22 985
2243.67 939
2244.12 862
2244.56 994
2245.01 1053
2245.46 929
2245.90 1028
2246.35 1089
2246.80 1140
2247.24 1047
2247.69 962
2248.14 934
2248.58 837
2249.03 884
2249.48 995
2249.92 909
2250.37 897
2250.82 987
2251.27 1028
2251.71 925
2252.16 945
2252.61 1087
2253.05 1073
2253.50 1006
2253.95 989
2254.40 885
2254.84 935
2255.29 891
2255.74 881
2256.19 992
2256.64 829
2257.08 849
2257.53 834
2257.98 995
2258.43 999
2258.87 1016
2259.32 1050
2259.77 957
2260.22 899
2260.67 989
2261.11 990
2261.56 1075
2262.01 1063
2262.46 1018
2262.91 1020
2263.36 1115
2263.80 1153
2264.25 1260
2264.70 1166
2265.15 1147
2265.60 1068
2266.05 979
2266.50 1117
2266.94 1097
2267.39 1039
2267.84 1030
2268.29 1038
2268.74 962
2269.19 998
2269.64 1007
2270.09 1009
2270.54 966
2270.99 953
2271.43 1014
2271.88 1071
2272.33 1076
2272.78 1128
2273.23 1059
2273.68 944
2274.13 1011
2274.58 1034
2275.03 973
2275.48 983
2275.93 1090
2276.38 1088
2276.83 872
2277.28 931
2277.73 1047
2278.18 970
2278.63 1064
2279.08 1116
2279.53 1016
2279.98 970
2280.43 1083
2280.88 1176
2281.33 1116
2281.78 1036
2282.23 1112
2282.68 1178
2283.13 1062
2283.58 1094
2284.03 1158
2284.48 1126
2284.93 1138
2285.38 1156
2285.83 1136
2286.28 1065
2286.73 892
2287.18 913
2287.63 937
2288.08 992
2288.54 1178
2288.99 1010
2289.44 930
2289.89 1117
2290.34 1358
2290.79 1337
2291.24 1271
2291.69 1240
2292.14 1106
2292.60 1124
2293.05 1289
2293.50 1262
2293.95 1210
2294.40 1233
2294.85 1169
2295.30 1160
2295.76 990
2296.21 1075
2296.66 1036
2297.11 955
2297.56 972
2298.01 1083
2298.47 1056
2298.92 1014
2299.37 1027
2299.82 966
2300.27 1036
2300.73 1096
2301.18 1002
2301.63 975
2302.08 1053
2302.53 1036
2302.99 958
2303.44 960
2303.89 1118
2304.34 1044
2304.80 1077
2305.25 1167
2305.70 1059
2306.15 987
2306.61 907
2307.06 999
2307.51 1031
2307.96 1017
2308.42 1042
2308.87 1075
2309.32 1109
2309.78 1216
2310.23 1128
2310.68 1028
2311.14 995
2311.59 1008
2312.04 1048
2312.49 1086
2312.95 1111
2313.40 1224
2313.85 1074
2314.31 960
2314.76 1104
2315.22 1176
2315.67 1236
2316.12 1248
2316.58 980
2317.03 1070
2317.48 1099
2317.94 1051
2318.39 1210
2318.84 1080
2319.30 982
2319.75 954
2320.21 926
2320.66 1021
2321.11 1032
2321.57 951
2322.02 936
2322.48 1073
2322.93 1044
2323.39 1056
2323.84 957
2324.29 1033
2324.75 943
2325.20 843
2325.66 995
2326.11 992
2326.57 952
2327.02 948
2327.48 1009
2327.93 1119
2328.39 1140
2328.84 1015
2329.30 1058
2329.75 1117
2330.21 1062
2330.66 1067
2331.12 1090
2331.57 1154
2332.03 1124
2332.48 1042
2332.94 1036
2333.39 1163
2333.85 1216
2334.30 1181
2334.76 1123
2335.21 1028
2335.67 1086
2336.12 994
2336.58 977
2337.03 974
2337.49 949
2337.95 1039
2338.40 1026
2338.86 971
2339.31 1103
2339.77 921
2340.23 1063
2340.68 1113
2341.14 1012
2341.59 1046
2342.05 996
2342.51 1107
2342.96 1069
2343.42 953
2343.87 990
2344.33 1104
2344.79 1122
2345.24 999
2345.70 1053
2346.16 1091
2346.61 1137
2347.07 1135
2347.53 1029
2347.98 1107
2348.44 1085
2348.90 1067
2349.35 1177
2349.81 1177
2350.27 1107
2350.72 1143
2351.18 966
2351.64 995
2352.10 1012
2352.55 1129
2353.01 1143
2353.47 1045
2353.92 1084
2354.38 1145
2354.84 1142
2355.30 1009
2355.75 916
2356.21 956
2356.67 1003
2357.13 919
2357.58 1017
2358.04 1210
2358.50 1112
2358.96 1166
2359.41 961
2359.87 1027
2360.33 1095
2360.79 1070
2361.25 1027
2361.70 1038
2362.16 1107
2362.62 1078
2363.08 1057
2363.54 1068
2363.99 1027
2364.45 1064
2364.91 1095
2365.37 990
2365.83 1034
2366.29 995
2366.75 976
2367.20 1116
2367.66 1016
2368.12 955
2368.58 974
2369.04 1038
2369.50 1127
2369.96 1190
2370.42 1092
2370.87 963
2371.33 1093
2371.79 1086
2372.25 1094
2372.71 1038
2373.17 1045
2373.63 1142
2374.09 1006
2374.55 1044
2375.01 957
2375.47 989
2375.92 1173
2376.38 1104
2376.84 1007
2377.30 911
2377.76 985
2378.22 957
2378.68 1056
2379.14 1068
2379.60 1141
2380.06 1119
2380.52 983
2380.98 1040
2381.44 983
2381.90 1088
2382.36 1041
2382.82 1043
2383.28 1104
2383.74 1078
2384.20 1108
2384.66 1112
2385.12 1164
2385.58 1091
2386.04 1046
2386.50 1083
2386.96 1086
2387.42 1081
2387.88 1020
2388.35 970
2388.81 1018
2389.27 993
2389.73 973
2390.19 943
2390.65 977
2391.11 888
2391.57 934
2392.03 1034
2392.49 1021
2392.95 1038
2393.42 846
2393.88 1016
2394.34 998
2394.80 1083
2395.26 974
2395.72 969
2396.18 1075
2396.64 1046
2397.11 1020
2397.57 937
2398.03 917
2398.49 898
2398.95 1111
2399.41 1064
2399.88 1069
2400.34 1107
2400.80 1026
2401.26 1038
2401.72 1061
2402.18 1161
2402.65 1102
2403.11 1000
2403.57 1006
2404.03 986
2404.49 1021
2404.96 1016
2405.42 1012
2405.88 1035
2406.34 1107
2406.81 1074
2407.27 1010
2407.73 972
2408.19 1033
2408.66 1008
2409.12 1042
2409.58 911
2410.04 805
2410.51 881
2410.97 987
2411.43 1077
2411.90 989
2412.36 979
2412.82 999
2413.28 1010
2413.75 1023
2414.21 1044
2414.67 1073
2415.14 967
2415.60 1025
2416.06 1071
2416.53 1066
2416.99 1076
2417.45 1021
2417.92 1143
2418.38 1099
2418.84 1126
2419.31 1075
2419.77 1062
2420.23 1113
2420.70 1140
2421.16 1242
2421.63 1127
2422.09 1066
2422.55 1062
2423.02 1038
2423.48 1041
2423.95 867
2424.41 979
2424.87 1028
2425.34 953
2425.80 1024
2426.27 1117
2426.73 1130
2427.20 1205
2427.66 1290
2428.12 1187
2428.59 1153
2429.05 1134
2429.52 1097
2429.98 1150
2430.45 1051
2430.91 1079
2431.38 1039
2431.84 931
2432.31 878
2432.77 904
2433.24 900
2433.70 1048
2434.17 1063
2434.63 1040
2435.10 1165
2435.56 970
2436.03 917
2436.49 925
2436.96 1049
2437.42 944
2437.89 1014
2438.35 1137
2438.82 1131
2439.28 1142
2439.75 1125
2440.21 1002
2440.68 1005
2441.15 1022
2441.61 1068
2442.08 1114
2442.54 1021
2443.01 1040
2443.48 1016
2443.94 1130
2444.41 1103
2444.87 963
2445.34 1082
2445.81 1075
2446.27 987
2446.74 944
2447.20 930
2447.67 952
2448.14 873
2448.60 863
2449.07 878
2449.54 1062
2450.00 992
2450.47 994
2450.94 1003
2451.40 1017
2451.87 941
2452.34 911
2452.80 989
2453.27 1068
2453.74 1124
2454.20 1021
2454.67 1021
2455.14 1064
2455.60 1032
2456.07 975
2456.54 914
2457.01 1023
2457.47 1052
2457.94 1104
2458.41 964
2458.87 1031
2459.34 1069
2459.81 1059
2460.28 924
2460.74 1039
2461.21 938
2461.68 1058
2462.15 898
2462.62 899
2463.08 1004
2463.55 1059
2464.02 1044
2464.49 996
2464.95 1031
2465.42 1124
2465.89 1062
2466.36 1219
2466.83 1229
2467.29 1092
2467.76 1118
2468.23 1284
2468.70 1359
2469.17 1275
2469.64 1064
2470.10 1066
2470.57 1050
2471.04 1028
2471.51 1116
2471.98 1130
2472.45 1032
2472.92 1061
2473.39 1080
2473.85 1047
2474.32 1079
2474.79 976
2475.26 945
2475.73 1124
2476.20 948
2476.67 916
2477.14 931
2477.61 1155
2478.08 1010
2478.54 1017
2479.01 1153
2479.48 1190
2479.95 1168
2480.42 1117
2480.89 1108
2481.36 1160
2481.83 965
2482.30 1063
2482.77 1164
2483.24 1242
2483.71 1124
2484.18 1079
2484.65 1071
2485.12 1006
2485.59 964
2486.06 1003
2486.53 1193
2487.00 1119
2487.47 998
2487.94 981
2488.41 991
2488.88 1114
2489.35 1063
2489.82 1073
2490.29 1082
2490.76 1094
2491.23 986
2491.70 996
2492.17 1050
2492.64 896
2493.11 1007
2493.58 1038
2494.05 1035
2494.52 981
2495.00 1034
2495.47 1101
2495.94 965
2496.41 928
2496.88 1069
2497.35 1139
2497.82 1068
2498.29 1011
2498.76 1004
2499.23 1014
2499.71 1021
2500.18 1062
2500.65 1063
2501.12 1040
2501.59 1177
2502.06 1106
2502.53 1062
2503.01 1081
2503.48 1124
2503.95 1029
2504.42 952
2504.89 894
2505.36 1045
2505.84 1141
2506.31 1137
2506.78 1149
2507.25 924
2507.72 1098
2508.20 1030
2508.67 1017
2509.14 1118
2509.61 1061
2510.08 1101
2510.56 955
2511.03 1032
2511.50 1071
2511.97 1175
2512.45 1075
2512.92 1023
2513.39 1057
2513.86 1157
2514.34 972
2514.81 951
2515.28 978
2515.75 1031
2516.23 1111
2516.70 1062
2517.17 1053
2517.65 1185
2518.12 1148
2518.59 1113
2519.07 1129
2519.54 1046
2520.01 1009
2520.48 1077
2520.96 1070
2521.43 1047
2521.90 1067
2522.38 1158
2522.85 1053
2523.32 910
2523.80 1043
2524.27 964
2524.75 1033
2525.22 999
2525.69 1046
2526.17 979
2526.64 987
2527.11 1091
2527.59 997
2528.06 1020
2528.54 968
2529.01 878
2529.48 914
2529.96 845
2530.43 954
2530.91 996
2531.38 912
2531.85 1006
2532.33 1001
2532.80 991
2533.28 1032
2533.75 1110
2534.23 1176
2534.70 997
2535.18 965
2535.65 1034
2536.12 1141
2536.60 1102
2537.07 1095
2537.55 1116
2538.02 1100
2538.50 1048
2538.97 987
2539.45 1055
2539.92 966
2540.40 1014
2540.87 914
2541.35 908
2541.82 1070
2542.30 1017
2542.77 913
2543.25 951
2543.73 1065
2544.20 1015
2544.68 1003
2545.15 958
2545.63 994
2546.10 1024
2546.58 1145
2547.05 1056
2547.53 1090
2548.01 1043
2548.48 1157
2548.96 1200
2549.43 1168
2549.91 1237
2550.39 1179
2550.86 1223
2551.34 1019
2551.81 954
2552.29 1090
2552.77 1147
2553.24 1306
2553.72 1242
2554.20 1213
2554.67 1230
2555.15 1186
2555.62 1156
2556.10 1250
2556.58 1276
2557.05 1216
2557.53 1067
2558.01 1072
2558.48 1127
2558.96 1074
2559.44 999
2559.91 1075
2560.39 1148
2560.87 1016
2561.35 1079
2561.82 1002
2562.30 886
2562.78 908
2563.25 941
2563.73 895
2564.21 983
2564.69 968
2565.16 985
2565.64 911
2566.12 998
2566.60 944
2567.07 1000
2567.55 973
2568.03 985
2568.51 972
2568.98 962
2569.46 905
2569.94 984
2570.42 1066
2570.90 1108
2571.37 1026
2571.85 1019
2572.33 1009
2572.81 1096
2573.29 1041
2573.76 1036
2574.24 1099
2574.72 1083
2575.20 1007
2575.68 1054
2576.16 1125
2576.63 1069
2577.11 1058
2577.59 971
2578.07 1029
2578.55 1078
2579.03 1013
2579.51 962
2579.98 990
2580.46 928
2580.94 972
2581.42 979
2581.90 972
2582.38 1065
2582.86 1080
2583.34 979
2583.82 974
2584.30 1058
2584.77 1025
2585.25 1031
2585.73 1182
2586.21 1011
2586.69 1046
2587.17 1113
2587.65 1140
2588.13 1120
2588.61 1055
2589.09 1140
2589.57 1055
2590.05 1084
2590.53 875
2591.01 940
2591.49 1069
2591.97 1103
2592.45 1080
2592.93 918
2593.41 1048
2593.89 1132
2594.37 1174
2594.85 1157
2595.33 1113
2595.81 1185
2596.29 1050
2596.77 1053
2597.25 1228
2597.73 1117
2598.21 1229
2598.69 1051
2599.17 1024
2599.65 963
2600.13 918
2600.61 939
2601.09 989
2601.57 1082
2602.06 891
2602.54 929
2603.02 1102
2603.50 969
2603.98 994
2604.46 969
2604.94 1030
2605.42 990
2605.90 911
2606.38 986
2606.87 1042
2607.35 1084
2607.83 1056
2608.31 963
2608.79 1060
2609.27 1125
2609.75 1108
2610.24 1030
2610.72 1103
2611.20 1162
2611.68 1167
2612.16 1042
2612.64 1108
2613.13 1172
2613.61 1006
2614.09 945
2614.57 988
2615.05 1114
2615.54 1049
2616.02 1067
2616.50 1021
2616.98 1031
2617.46 974
2617.95 1088
2618.43 1060
2618.91 1011
2619.39 935
2619.88 976
2620.36 937
2620.84 1011
2621.32 1036
2621.81 1077
2622.29 1023
2622.77 919
2623.26 976
2623.74 992
2624.22 1051
2624.70 1024
2625.19 1062
2625.67 1082
2626.15 1019
2626.64 1134
2627.12 1131
2627.60 1061
2628.09 1049
2628.57 1124
2629.05 1162
2629.54 1040
2630.02 1035
2630.50 1018
2630.99 1085
2631.47 1180
2631.95 998
2632.44 1055
2632.92 1041
2633.40 1046
2633.89 882
2634.37 961
2634.85 969
2635.34 1005
2635.82 982
2636.31 959
2636.79 1068
2637.27 1001
2637.76 847
2638.24 962
2638.73 1098
2639.21 1004
2639.70 1011
2640.18 946
2640.66 1003
2641.15 978
2641.63 1109
2642.12 979
2642.60 998
2643.09 984
2643.57 1002
2644.06 1190
2644.54 1073
2645.03 944
2645.51 927
2646.00 951
2646.48 1197
2646.97 1072
2647.45 964
2647.94 1062
2648.42 1101
2648.91 1108
2649.39 1071
2649.88 987
2650.36 1070
2650.85 1096
2651.33 962
2651.82 1018
2652.30 1100
2652.79 1034
2653.27 1052
2653.76 1013
2654.24 972
2654.73 991
2655.22 964
2655.70 1043
2656.19 1128
2656.67 1096
2657.16 1117
2657.65 1096
2658.13 1082
2658.62 1016
2659.10 1021
2659.59 924
2660.08 1014
2660.56 1084
2661.05 975
2661.53 1047
2662.02 1047
2662.51 954
2662.99 891
2663.48 1025
2663.97 1064
2664.45 1043
2664.94 941
2665.43 1009
2665.91 974
2666.40 1102
2666.89 1042
2667.37 1051
2667.86 964
2668.35 982
2668.83 1062
2669.32 1091
2669.81 1091
2670.29 1032
2670.78 969
2671.27 963
2671.76 1160
2672.24 1115
2672.73 1167
2673.22 1142
2673.71 1114
2674.19 1040
2674.68 1110
2675.17 1121
2675.66 1195
2676.14 1127
2676.63 1114
2677.12 1239
2677.61 1239
2678.09 1072
2678.58 1002
2679.07 1065
2679.56 1186
2680.05 1072
2680.53 1092
2681.02 1033
2681.51 1161
2682.00 1157
2682.49 1094
2682.97 1129
2683.46 1119
2683.95 1093
2684.44 1067
2684.93 1156
2685.42 1140
2685.91 1158
2686.39 1242
2686.88 1160
2687.37 1146
2687.86 1167
2688.35 1005
2688.84 1102
2689.33 1168
2689.81 984
2690.30 992
2690.79 1147
2691.28 1073
2691.77 969
2692.26 1009
2692.75 997
2693.24 1092
2693.73 1122
2694.22 1138
2694.71 1016
2695.20 1074
2695.68 1052
2696.17 1108
2696.66 1020
2697.15 1106
2697.64 1101
2698.13 1024
2698.62 1061
2699.11 1004
2699.60 1057
2700.09 1000
2700.58 1082
2701.07 980
2701.56 1093
2702.05 1032
2702.54 1127
2703.03 1061
2703.52 1036
2704.01 1108
2704.50 1096
2704.99 1090
2705.48 1060
2705.97 1007
2706.46 945
2706.95 978
2707.44 985
2707.93 1032
2708.42 1104
2708.92 988
2709.41 986
2709.90 954
2710.39 1094
2710.88 1107
2711.37 1046
2711.86 1044
2712.35 1066
2712.84 998
2713.33 1010
2713.82 1033
2714.31 1064
2714.81 1036
2715.30 1039
2715.79 979
2716.28 1066
2716.77 987
2717.26 1008
2717.75 953
2718.24 1055
2718.74 1039
2719.23 1166
2719.72 1087
2720.21 1087
2720.70 1114
2721.19 1187
2721.69 1208
2722.18 1225
2722.67 1159
2723.16 1090
2723.65 1050
2724.15 1074
2724.64 1113
2725.13 1083
2725.62 1066
2726.11 1058
2726.61 1072
2727.10 1114
2727.59 1068
2728.08 1056
2728.58 1185
2729.07 1142
2729.56 994
2730.05 1049
2730.55 1026
2731.04 1066
2731.53 1021
2732.02 1034
2732.52 932
2733.01 864
2733.50 994
2733.99 973
2734.49 945
2734.98 1000
2735.47 938
2735.97 912
2736.46 1019
2736.95 1009
2737.45 1001
2737.94 984
2738.43 1035
2738.93 962
2739.42 960
2739.91 1015
2740.41 1007
2740.90 1003
2741.39 1125
2741.89 1040
2742.38 982
2742.87 966
2743.37 1156
2743.86 1088
2744.36 959
2744.85 1019
2745.34 939
2745.84 1059
2746.33 971
2746.82 1002
2747.32 943
2747.81 970
2748.31 1021
2748.80 912
2749.30 1060
2749.79 1033
2750.28 920
2750.78 909
2751.27 989
2751.77 1051
2752.26 1101
2752.76 1077
2753.25 1104
2753.75 1095
2754.24 1076
2754.74 1061
2755.23 1072
2755.72 987
2756.22 1012
2756.71 1044
2757.21 1003
2757.70 1040
2758.20 1052
2758.69 1030
2759.19 976
2759.69 915
2760.18 1003
2760.68 1089
2761.17 1050
2761.67 1130
2762.16 1029
2762.66 1037
2763.15 1008
2763.65 954
2764.14 1031
2764.64 1114
2765.14 1101
2765.63 1069
2766.13 889
2766.62 1041
2767.12 1017
2767.61 1038
2768.11 1028
2768.61 995
2769.10 923
2769.60 968
2770.09 1027
2770.59 944
2771.09 923
2771.58 1059
2772.08 1138
2772.58 1042
2773.07 956
2773.57 929
2774.06 940
2774.56 942
2775.06 990
2775.55 1141
2776.05 1088
2776.55 1095
2777.04 1068
2777.54 1108
2778.04 1161
2778.54 1096
2779.03 1142
2779.53 1097
2780.03 1074
2780.52 1096
2781.02 1068
2781.52 1046
2782.01 1003
2782.51 994
2783.01 1051
2783.51 1041
2784.00 956
2784.50 975
2785.00 984
2785.50 975
2785.99 986
2786.49 968
2786.99 940
2787.49 1021
2787.98 1107
2788.48 1115
2788.98 1071
2789.48 1082
2789.98 969
2790.47 1098
2790.97 1115
2791.47 1137
2791.97 1033
2792.47 1139
2792.96 1161
2793.46 1086
2793.96 1042
2794.46 1014
2794.96 1100
2795.46 1245
2795.95 1147
2796.45 1357
2796.95 1211
2797.45 1294
2797.95 1226
2798.45 1199
2798.95 1202
2799.44 1188
2799.94 1235
2800.44 1239
2800.94 1179
2801.44 1063
2801.94 1076
2802.44 980
2802.94 1132
2803.44 1024
2803.93 1038
2804.43 966
2804.93 936
2805.43 1028
2805.93 1077
2806.43 1071
2806.93 1207
2807.43 1168
2807.93 1255
2808.43 1282
2808.93 1318
2809.43 1288
2809.93 1073
2810.43 1143
2810.93 1340
2811.43 1336
2811.93 1183
2812.43 1145
2812.93 1284
2813.43 1153
2813.93 1136
2814.43 1040
2814.93 936
2815.43 900
2815.93 1051
2816.43 1089
2816.93 1042
2817.43 1089
2817.93 1132
2818.43 1171
2818.93 1018
2819.43 937
2819.93 923
2820.43 975
2820.93 1059
2821.43 1027
2821.93 946
2822.43 970
2822.94 1043
2823.44 1110
2823.94 1084
2824.44 917
2824.94 1001
2825.44 986
2825.94 1130
2826.44 1143
2826.94 1052
2827.44 1014
2827.95 1154
2828.45 1046
2828.95 1200
2829.45 1112
2829.95 1214
2830.45 1313
2830.95 1059
2831.46 1024
2831.96 1212
2832.46 1269
2832.96 1249
2833.46 1265
2833.97 1209
2834.47 1162
2834.97 1213
2835.47 1242
2835.97 1452
2836.47 1292
2836.98 1139
2837.48 1107
2837.98 999
2838.48 1077
2838.99 1121
2839.49 1055
2839.99 1049
2840.49 1046
2841.00 1122
2841.50 1000
2842.00 1005
2842.50 1213
2843.01 1055
2843.51 1035
2844.01 1011
2844.51 1021
2845.02 1176
2845.52 1115
2846.02 1086
2846.52 1152
2847.03 1143
2847.53 979
2848.03 1109
2848.54 1078
2849.04 1286
2849.54 1108
2850.05 1218
2850.55 1074
2851.05 1075
2851.56 1133
2852.06 976
2852.56 996
2853.07 962
2853.57 926
2854.07 917
2854.58 1006
2855.08 1029
2855.59 992
2856.09 1024
2856.59 925
2857.10 1083
2857.60 1092
2858.10 1111
2858.61 1000
2859.11 996
2859.62 1045
2860.12 995
2860.63 1004
2861.13 1042
2861.63 1086
2862.14 1037
2862.64 1050
2863.15 1107
2863.65 950
2864.16 1100
2864.66 993
2865.16 973
2865.67 959
2866.17 890
2866.68 946
2867.18 942
2867.69 966
2868.19 967
2868.70 975
2869.20 1020
2869.71 1128
2870.21 1009
2870.72 1075
2871.22 1069
2871.73 1032
2872.23 1030
2872.74 1075
2873.24 1161
2873.75 1084
2874.25 1095
2874.76 1033
2875.27 976
2875.77 992
2876.28 1036
2876.78 1064
2877.29 950
2877.79 1034
2878.30 1000
2878.81 1076
2879.31 1007
2879.82 1031
2880.32 1058
2880.83 1058
2881.33 1018
2881.84 955
2882.35 1033
2882.85 1147
2883.36 1101
2883.87 1082
2884.37 1148
2884.88 1105
2885.38 1201
2885.89 1178
2886.40 1131
2886.90 1158
2887.41 1136
2887.92 1149
2888.42 1109
2888.93 1160
2889.44 1170
2889.94 1133
2890.45 1090
2890.96 1129
2891.46 1082
2891.97 949
2892.48 939
2892.98 1012
2893.49 1004
2894.00 943
2894.51 1000
2895.01 1021
2895.52 1055
2896.03 962
2896.54 1121
2897.04 1084
2897.55 1030
2898.06 1056
2898.57 1009
2899.07 1181
2899.58 1012
2900.09 922
2900.60 1100
2901.10 1195
2901.61 1066
2902.12 1034
2902.63 983
2903.13 1056
2903.64 1102
2904.15 1161
2904.66 1101
2905.17 1212
2905.68 1178
2906.18 1189
2906.69 1088
2907.20 1076
2907.71 1173
2908.22 1152
2908.72 1094
2909.23 1001
2909.74 1052
2910.25 1069
2910.76 1170
2911.27 1135
2911.78 1061
2912.28 1072
2912.79 1047
2913.30 1008
2913.81 1053
2914.32 999
2914.83 978
2915.34 1022
2915.85 1113
2916.36 1137
2916.87 1024
2917.37 1057
2917.88 1115
2918.39 1081
2918.90 1038
2919.41 1012
2919.92 982
2920.43 978
2920.94 1003
2921.45 1083
2921.96 992
2922.47 966
2922.98 1192
2923.49 1177
2924.00 1223
2924.51 1149
2925.02 1353
2925.53 1345
2926.04 1220
2926.55 1298
2927.06 1291
2927.57 1312
2928.08 1264
2928.59 1293
2929.10 1172
2929.61 1074
2930.12 1075
2930.63 969
2931.14 1039
2931.65 987
2932.16 1017
2932.67 1001
2933.18 1009
2933.69 1087
2934.20 1042
2934.71 996
2935.22 1114
2935.73 1144
2936.24 1113
2936.76 1057
2937.27 1001
2937.78 1050
2938.29 1099
2938.80 1160
2939.31 1095
2939.82 1048
2940.33 1150
2940.84 1054
2941.36 1066
2941.87 1134
2942.38 1051
2942.89 1001
2943.40 1080
2943.91 1035
2944.42 1040
2944.94 1030
2945.45 1060
2945.96 1100
2946.47 1071
2946.98 1088
2947.49 1086
2948.01 1091
2948.52 1183
2949.03 1100
2949.54 1049
2950.05 1056
2950.57 1039
2951.08 1082
2951.59 1005
2952.10 1024
2952.61 1036
2953.13 1139
2953.64 1175
2954.15 999
2954.66 927
2955.18 958
2955.69 975
2956.20 983
2956.71 985
2957.23 1014
2957.74 1018
2958.25 1001
2958.76 978
2959.28 1039
2959.79 1056
2960.30 1209
2960.82 1129
2961.33 1119
2961.84 1067
2962.36 998
2962.87 1116
2963.38 1107
2963.89 1020
2964.41 1059
2964.92 1126
2965.43 1157
2965.95 1277
2966.46 1159
2966.97 1096
2967.49 1100
2968.00 1137
2968.52 1007
2969.03 991
2969.54 968
2970.06 957
2970.57 1047
2971.08 1005
2971.60 992
2972.11 1053
2972.63 1011
2973.14 871
2973.65 1096
2974.17 1159
2974.68 1049
2975.20 1026
2975.71 1063
2976.23 860
2976.74 976
2977.25 1182
2977.77 1052
2978.28 990
2978.80 1013
2979.31 968
2979.83 1095
2980.34 1098
2980.86 1113
2981.37 1089
2981.89 1112
2982.40 982
2982.91 902
2983.43 977
2983.94 1108
2984.46 1179
2984.97 1028
2985.49 1188
2986.00 1217
2986.52 1047
2987.04 1090
2987.55 1065
2988.07 1050
2988.58 1028
2989.10 1134
2989.61 1181
2990.13 1187
2990.64 1160
2991.16 1118
2991.67 1084
2992.19 1119
2992.71 1054
2993.22 1214
2993.74 1124
2994.25 1087
2994.77 1068
2995.28 1091
2995.80 1197
2996.32 1160
2996.83 1103
2997.35 1286
2997.87 1357
2998.38 1357
2998.90 1481
2999.41 1269
2999.93 1224
3000.45 1198
3000.96 1181
3001.48 1207
3002.00 1241
3002.51 1252
3003.03 1269
3003.55 1152
3004.06 1152
3004.58 1215
3005.10 1259
3005.61 1172
3006.13 1169
3006.65 1228
3007.16 1284
3007.68 1208
3008.20 1154
3008.71 1103
3009.23 1155
3009.75 1074
3010.27 1098
3010.78 1208
3011.30 985
3011.82 983
3012.34 1030
3012.85 1108
3013.37 1128
3013.89 1175
3014.41 1078
3014.92 1081
3015.44 1167
3015.96 1103
3016.48 1050
3016.99 1220
3017.51 1193
3018.03 949
3018.55 1057
3019.07 1071
3019.58 1083
3020.10 1030
3020.62 1026
3021.14 1204
3021.66 1008
3022.17 1121
3022.69 1231
3023.21 1219
3023.73 1063
3024.25 1137
3024.77 1234
3025.28 1166
3025.80 1144
3026.32 1224
3026.84 1161
3027.36 1245
3027.88 1240
3028.40 1174
3028.92 1128
3029.43 1031
3029.95 1023
3030.47 1147
3030.99 1096
3031.51 1177
3032.03 1302
3032.55 1211
3033.07 1142
3033.59 1167
3034.11 1159
3034.63 1287
3035.15 1306
3035.66 1228
3036.18 1208
3036.70 1401
3037.22 1383
3037.74 1371
3038.26 1379
3038.78 1371
3039.30 1397
3039.82 1368
3040.34 1363
3040.86 1175
3041.38 1215
3041.90 1146
3042.42 1058
3042.94 1089
3043.46 1161
3043.98 1043
3044.50 1098
3045.02 1145
3045.54 1036
3046.06 1023
3046.58 1012
3047.10 933
3047.62 1124
3048.14 1154
3048.66 1009
3049.18 1065
3049.71 1090
3050.23 1163
3050.75 1106
3051.27 1146
3051.79 1147
3052.31 1064
3052.83 1036
3053.35 1069
3053.87 1113
3054.39 1165
3054.91 1198
3055.43 1118
3055.96 1081
3056.48 1124
3057.00 1069
3057.52 1026
3058.04 1050
3058.56 1104
3059.08 1114
3059.61 1271
3060.13 1271
3060.65 1180
3061.17 1196
3061.69 1135
3062.21 1149
3062.73 1131
3063.26 1090
3063.78 1148
3064.30 1051
3064.82 1055
3065.34 1036
3065.87 1226
3066.39 1182
3066.91 1052
3067.43 1206
3067.95 1027
3068.48 1149
3069.00 1079
3069.52 1113
3070.04 1030
3070.57 1108
3071.09 1023
3071.61 1049
3072.13 1166
3072.66 1078
3073.18 1168
3073.70 1152
3074.22 1197
3074.75 1198
3075.27 1212
3075.79 1160
3076.32 1225
3076.84 1342
3077.36 1154
3077.88 1143
3078.41 1115
3078.93 1143
3079.45 1053
3079.98 1169
3080.50 1077
3081.02 1106
3081.55 1203
3082.07 1165
3082.59 1222
3083.12 1130
3083.64 1069
3084.16 1044
3084.69 1122
3085.21 1058
3085.73 1018
3086.26 1016
3086.78 1025
3087.31 1032
3087.83 1057
3088.35 1153
3088.88 1129
3089.40 1106
3089.93 1120
3090.45 1022
3090.97 1041
3091.50 1001
3092.02 969
3092.55 1053
3093.07 1098
3093.60 1110
3094.12 1120
3094.64 1086
3095.17 1197
3095.69 1251
3096.22 1148
3096.74 1169
3097.27 1208
3097.79 1157
3098.32 1224
3098.84 1192
3099.37 1241
3099.89 1380
3100.42 1290
3100.94 1389
3101.47 1384
3101.99 1323
3102.52 1460
3103.04 1432
3103.57 1480
3104.09 1603
3104.62 1594
3105.14 1502
3105.67 1412
3106.19 1410
3106.72 1253
3107.24 1297
3107.77 1180
3108.29 1090
3108.82 1069
3109.35 1114
3109.87 1131
3110.40 1142
3110.92 1107
3111.45 1030
3111.98 1126
3112.50 1223
3113.03 1167
3113.55 1163
3114.08 1287
3114.61 1175
3115.13 1181
3115.66 1219
3116.18 1149
3116.71 1179
3117.24 1120
3117.76 1133
3118.29 1053
3118.82 1073
3119.34 1010
3119.87 1075
3120.40 1076
3120.92 1216
3121.45 1136
3121.98 1164
3122.50 1231
3123.03 1119
3123.56 1239
3124.08 1169
3124.61 1026
3125.14 1107
3125.66 1110
3126.19 972
3126.72 991
3127.25 1161
3127.77 989
3128.30 1025
3128.83 1090
3129.36 1065
3129.88 1007
3130.41 998
3130.94 969
3131.46 976
3131.99 1062
3132.52 982
3133.05 991
3133.58 939
3134.10 1087
3134.63 994
3135.16 929
3135.69 1044
3136.21 1126
3136.74 1121
3137.27 1099
3137.80 1094
3138.33 940
3138.86 975
3139.38 1003
3139.91 969
3140.44 977
3140.97 1079
3141.50 1107
3142.03 1022
3142.55 922
3143.08 1089
3143.61 1004
3144.14 1034
3144.67 958
3145.20 995
3145.73 1038
3146.25 992
3146.78 1057
3147.31 1051
3147.84 1060
3148.37 1197
3148.90 1120
3149.43 1156
3149.96 1062
3150.49 1113
3151.02 1155
3151.54 1112
3152.07 1123
3152.60 1006
3153.13 1080
3153.66 973
3154.19 981
3154.72 1070
3155.25 1025
3155.78 1137
3156.31 1001
3156.84 1011
3157.37 957
3157.90 974
3158.43 1014
3158.96 1007
3159.49 1022
3160.02 1098
3160.55 951
3161.08 978
3161.61 1136
3162.14 994
3162.67 1044
3163.20 1052
3163.73 965
3164.26 897
3164.79 1030
3165.32 1032
3165.85 1120
3166.38 1036
3166.91 1013
3167.44 1042
3167.97 1042
3168.50 1175
3169.03 1115
3169.57 1075
3170.10 1144
3170.63 1066
3171.16 1028
3171.69 993
3172.22 1054
3172.75 1015
3173.28 1009
3173.81 1034
3174.34 1050
3174.88 1033
3175.41 1049
3175.94 1108
3176.47 1081
3177.00 1164
3177.53 1090
3178.06 1111
3178.60 1025
3179.13 1035
3179.66 1111
3180.19 1076
3180.72 1063
3181.25 1001
3181.79 1078
3182.32 1091
3182.85 1191
3183.38 1124
3183.91 988
3184.44 1016
3184.98 956
3185.51 1030
3186.04 1032
3186.57 1179
3187.11 1152
3187.64 1006
3188.17 1089
3188.70 1017
3189.24 985
3189.77 1047
3190.30 1076
3190.83 969
3191.37 1030
3191.90 1071
3192.43 1177
3192.96 1026
3193.50 979
3194.03 1116
3194.56 1063
3195.09 1056
3195.63 1119
3196.16 949
3196.69 1052
3197.23 1130
3197.76 999
3198.29 1022
3198.83 1077
3199.36 1018
3199.89 974
3200.43 1144
3200.96 1094
3201.49 1099
3202.03 1257
3202.56 1121
3203.09 913
3203.63 1029
3204.16 1040
3204.69 1086
3205.23 1083
3205.76 1074
3206.30 1061
3206.83 1215
3207.36 1083
3207.90 1062
3208.43 1115
3208.97 1071
3209.50 1108
3210.03 1176
3210.57 1163
3211.10 1205
3211.64 1172
3212.17 1037
3212.70 1004
3213.24 1108
3213.77 1209
3214.31 1116
3214.84 1198
3215.38 1104
3215.91 1047
3216.45 1056
3216.98 1084
3217.52 956
3218.05 1133
3218.59 1106
3219.12 1158
3219.66 993
3220.19 1063
3220.73 1032
3221.26 1071
3221.80 1113
3222.33 1126
3222.87 1120
3223.40 1087
3223.94 1097
3224.47 1199
3225.01 1073
3225.54 1113
3226.08 1190
3226.61 1158
3227.15 1174
3227.69 1224
3228.22 1134
3228.76 1091
3229.29 1112
3229.83 1171
3230.36 1115
3230.90 1125
3231.44 1151
3231.97 1139
3232.51 1124
3233.04 1099
3233.58 1313
3234.12 1225
3234.65 1140
3235.19 1193
3235.72 1169
3236.26 1112
3236.80 1160
3237.33 1233
3237.87 1177
3238.41 1233
3238.94 1218
3239.48 1248
3240.02 1245
3240.55 1095
3241.09 1188
3241.63 1167
3242.16 1261
3242.70 1153
3243.24 1121
3243.77 1305
3244.31 1302
3244.85 1252
3245.39 1245
3245.92 1189
3246.46 1305
3247.00 1253
3247.53 1138
3248.07 1090
3248.61 1208
3249.15 1176
3249.68 1109
3250.22 1172
3250.76 1166
3251.30 1070
3251.83 1207
3252.37 1208
3252.91 1218
3253.45 1261
3253.98 1201
3254.52 1202
3255.06 1180
3255.60 1215
3256.14 1121
3256.67 1237
3257.21 1194
3257.75 1267
3258.29 1148
3258.83 1282
3259.37 1261
3259.90 1215
3260.44 1340
3260.98 1289
3261.52 1243
3262.06 1339
3262.60 1235
3263.13 1252
3263.67 1314
3264.21 1424
3264.75 1375
3265.29 1452
3265.83 1620
3266.37 1569
3266.91 1529
3267.44 1605
3267.98 1523
3268.52 1511
3269.06 1702
3269.60 1531
3270.14 1289
3270.68 1341
3271.22 1511
3271.76 1296
3272.30 1284
3272.84 1247
3273.38 1247
3273.91 1203
3274.45 1197
3274.99 1385
3275.53 1356
3276.07 1290
3276.61 1309
3277.15 1392
3277.69 1280
3278.23 1310
3278.77 1402
3279.31 1432
3279.85 1365
3280.39 1266
3280.93 1243
3281.47 1247
3282.01 1311
3282.55 1343
3283.09 1427
3283.63 1307
3284.17 1315
3284.71 1440
3285.25 1433
3285.79 1508
3286.33 1396
3286.87 1434
3287.42 1568
3287.96 1461
3288.50 1410
3289.04 1377
3289.58 1378
3290.12 1573
3290.66 1518
3291.20 1409
3291.74 1456
3292.28 1551
3292.82 1644
3293.36 1451
3293.91 1709
3294.45 1609
3294.99 1661
3295.53 1604
3296.07 1510
3296.61 1740
3297.15 1794
3297.69 1654
3298.24 1779
3298.78 1711
3299.32 1617
3299.86 1581
3300.40 1474
3300.94 1431
3301.49 1310
3302.03 1372
3302.57 1378
3303.11 1271
3303.65 1401
3304.19 1429
3304.74 1410
3305.28 1321
3305.82 1319
3306.36 1497
3306.90 1467
3307.45 1481
3307.99 1443
3308.53 1559
3309.07 1549
3309.62 1637
3310.16 1567
3310.70 1413
3311.24 1484
3311.79 1553
3312.33 1506
3312.87 1531
3313.41 1451
3313.96 1478
3314.50 1538
3315.04 1371
3315.59 1416
3316.13 1592
3316.67 1557
3317.21 1574
3317.76 1498
3318.30 1439
3318.84 1660
3319.39 1694
3319.93 1699
3320.47 1654
3321.02 1730
3321.56 1703
3322.10 1555
3322.65 1700
3323.19 1863
3323.73 1650
3324.28 1629
3324.82 1816
3325.36 1633
3325.91 1664
3326.45 1679
3327.00 1564
3327.54 1568
3328.08 1687
3328.63 1705
3329.17 1562
3329.72 1535
3330.26 1641
3330.80 1720
3331.35 1890
3331.89 2047
3332.44 2343
3332.98 2532
3333.53 2696
3334.07 3416
3334.61 3823
3335.16 4179
3335.70 4494
3336.25 4401
3336.79 4971
3337.34 4846
3337.88 4492
3338.43 4377
3338.97 4096
3339.52 3674
3340.06 3103
3340.61 2744
3341.15 2319
3341.70 2064
3342.24 1921
3342.79 1797
3343.33 1764
3343.88 1551
3344.42 1454
3344.97 1577
3345.51 1460
3346.06 1392
3346.60 1284
3347.15 1401
3347.69 1560
3348.24 1431
3348.78 1501
3349.33 1525
3349.88 1527
3350.42 1378
3350.97 1605
3351.51 1521
3352.06 1537
3352.61 1586
3353.15 1495
3353.70 1605
3354.24 1700
3354.79 1611
3355.34 1440
3355.88 1434
3356.43 1501
3356.97 1439
3357.52 1336
3358.07 1430
3358.61 1303
3359.16 1379
3359.71 1297
3360.25 1407
3360.80 1450
3361.35 1457
3361.89 1461
3362.44 1277
3362.99 1381
3363.53 1374
3364.08 1360
3364.63 1428
3365.17 1375
3365.72 1454
3366.27 1414
3366.81 1397
3367.36 1321
3367.91 1383
3368.46 1526
3369.00 1563
3369.55 1489
3370.10 1607
3370.64 1488
3371.19 1722
3371.74 1752
3372.29 1921
3372.83 1823
3373.38 1880
3373.93 2080
3374.48 2124
3375.03 2073
3375.57 2142
3376.12 2049
3376.67 2016
3377.22 1949
3377.76 1697
3378.31 1541
3378.86 1486
3379.41 1482
3379.96 1330
3380.50 1360
3381.05 1365
3381.60 1306
3382.15 1216
3382.70 1203
3383.25 1248
3383.79 1264
3384.34 1289
3384.89 1309
3385.44 1275
3385.99 1052
3386.54 1130
3387.09 1143
3387.64 1130
3388.18 1177
3388.73 1174
3389.28 1314
3389.83 1265
3390.38 1153
3390.93 1187
3391.48 1242
3392.03 1188
3392.58 1094
3393.13 1151
3393.67 1184
3394.22 1190
3394.77 1170
3395.32 1089
3395.87 1178
3396.42 1279
3396.97 1245
3397.52 1075
3398.07 1073
3398.62 1052
3399.17 1165
3399.72 1202
3400.27 1107
3400.82 1106
3401.37 992
3401.92 925
3402.47 1001
3403.02 924
3403.57 1041
3404.12 1104
3404.67 1219
3405.22 1140
3405.77 1174
3406.32 1132
3406.87 1086
3407.42 1093
3407.97 1096
3408.52 1125
3409.07 1070
3409.62 1136
3410.17 1258
3410.72 1238
3411.27 1248
3411.82 1379
3412.38 1427
3412.93 1254
3413.48 1308
3414.03 1318
3414.58 1205
3415.13 1235
3415.68 1185
3416.23 1184
3416.78 1106
3417.33 1184
3417.89 1206
3418.44 1187
3418.99 1113
3419.54 1069
3420.09 991
3420.64 1148
3421.19 1143
3421.74 1037
3422.30 1040
3422.85 1105
3423.40 1066
3423.95 1057
3424.50 1092
3425.05 1067
3425.61 1054
3426.16 970
3426.71 1032
3427.26 1084
3427.81 1081
3428.37 1116
3428.92 1087
3429.47 956
3430.02 962
3430.58 1099
3431.13 1061
3431.68 1098
3432.23 1124
3432.78 960
3433.34 951
3433.89 1120
3434.44 1067
3434.99 991
3435.55 1007
3436.10 948
3436.65 896
3437.21 1067
3437.76 955
3438.31 949
3438.86 951
3439.42 1022
3439.97 991
3440.52 1054
3441.08 1050
3441.63 1013
3442.18 1030
3442.74 1090
3443.29 986
3443.84 940
3444.40 1050
3444.95 959
3445.50 972
3446.06 975
3446.61 902
3447.16 987
3447.72 944
3448.27 1015
3448.82 988
3449.38 930
3449.93 988
3450.48 1064
3451.04 974
3451.59 979
3452.15 902
3452.70 998
3453.25 1003
3453.81 1015
3454.36 973
3454.92 1018
3455.47 935
3456.03 981
3456.58 930
3457.13 973
3457.69 942
3458.24 974
3458.80 1063
3459.35 1060
3459.91 1048
3460.46 983
3461.02 970
3461.57 982
3462.13 1035
3462.68 1001
3463.24 949
3463.79 943
3464.34 966
3464.90 1047
3465.46 1133
3466.01 977
3466.57 1027
3467.12 1009
3467.68 1001
3468.23 958
3468.79 1029
3469.34 1064
3469.90 1035
3470.45 991
3471.01 1063
3471.56 994
3472.12 1004
3472.67 1139
3473.23 1015
3473.79 1059
3474.34 1155
3474.90 1087
3475.45 1012
3476.01 1068
3476.56 1159
3477.12 1114
3477.68 1035
3478.23 1057
3478.79 1057
3479.35 1099
3479.90 1033
3480.46 1056
3481.01 1165
3481.57 1167
3482.13 1216
3482.68 1252
3483.24 1203
3483.80 1105
3484.35 1059
3484.91 1163
3485.47 1222
3486.02 1145
3486.58 1070
3487.14 973
3487.69 1017
3488.25 1100
3488.81 1114
3489.36 1199
3489.92 1267
3490.48 1238
3491.03 1238
3491.59 1393
3492.15 1353
3492.71 1341
3493.26 1592
3493.82 1692
3494.38 1375
3494.94 1471
3495.49 1421
3496.05 1438
3496.61 1312
3497.17 1291
3497.72 1237
3498.28 1235
3498.84 1175
3499.40 1413
3499.95 1595
3500.51 1437
3501.07 1628
3501.63 1586
3502.19 1582
3502.74 1543
3503.30 1523
3503.86 1395
3504.42 1424
3504.98 1444
3505.53 1393
3506.09 1405
3506.65 1386
3507.21 1549
3507.77 1371
3508.33 1377
3508.88 1364
3509.44 1397
3510.00 1383
3510.56 1191
3511.12 1206
3511.68 1173
3512.24 1187
3512.80 1107
3513.35 1190
3513.91 1181
3514.47 1079
3515.03 1148
3515.59 1071
3516.15 1027
3516.71 1034
3517.27 1078
3517.83 1023
3518.39 1108
3518.95 1183
3519.50 1222
3520.06 1027
3520.62 955
3521.18 1013
3521.74 1093
3522.30 1157
3522.86 1023
3523.42 984
3523.98 986
3524.54 946
3525.10 962
3525.66 1060
3526.22 1077
3526.78 1030
3527.34 1166
3527.90 1076
3528.46 1041
3529.02 1063
3529.58 1049
3530.14 1128
3530.70 934
3531.26 956
3531.82 977
3532.38 1039
3532.94 1043
3533.50 1092
3534.06 1128
3534.62 1107
3535.18 1125
3535.75 1103
3536.31 1085
3536.87 1049
3537.43 1021
3537.99 953
3538.55 888
3539.11 1111
3539.67 1087
3540.23 999
3540.79 1061
3541.35 1117
3541.92 1127
3542.48 1110
3543.04 1122
3543.60 1146
3544.16 1149
3544.72 1176
3545.28 1080
3545.84 1039
3546.41 1128
3546.97 1105
3547.53 1071
3548.09 1068
3548.65 998
3549.21 963
3549.78 997
3550.34 988
3550.90 1020
3551.46 1011
3552.02 1036
3552.59 1001
3553.15 979
3553.71 990
3554.27 984
3554.83 1077
3555.40 1118
3555.96 1009
3556.52 1028
3557.08 1039
3557.65 1064
3558.21 1066
3558.77 988
3559.33 1071
3559.90 972
3560.46 1015
3561.02 906
3561.58 924
3562.15 870
3562.71 824
3563.27 986
3563.83 964
3564.40 930
3564.96 1036
3565.52 991
3566.09 1038
3566.65 929
3567.21 886
3567.78 873
3568.34 895
3568.90 885
3569.47 911
3570.03 1026
3570.59 978
3571.16 984
3571.72 940
3572.28 967
3572.85 999
3573.41 952
3573.97 986
3574.54 1123
3575.10 1052
3575.66 1016
3576.23 897
3576.79 948
3577.36 1024
3577.92 1018
3578.48 1007
3579.05 964
3579.61 830
3580.18 860
3580.74 967
3581.31 937
3581.87 905
3582.43 955
3583.00 1001
3583.56 958
3584.13 966
3584.69 896
3585.26 1030
3585.82 1106
3586.39 964
3586.95 948
3587.52 876
3588.08 906
3588.64 972
3589.21 879
3589.77 947
3590.34 941
3590.90 1004
3591.47 935
3592.03 926
3592.60 880
3593.17 983
3593.73 974
3594.30 1016
3594.86 966
3595.43 1003
3595.99 962
3596.56 968
3597.12 982
3597.69 862
3598.25 880
3598.82 1012
3599.39 951
3599.95 961
3600.52 937
3601.08 895
3601.65 946
3602.21 928
3602.78 1044
3603.35 920
3603.91 971
3604.48 950
3605.04 962
3605.61 961
3606.18 860
3606.74 864
3607.31 952
3607.88 922
3608.44 1002
3609.01 909
3609.57 887
3610.14 929
3610.71 883
3611.27 933
3611.84 921
3612.41 964
3612.97 974
3613.54 993
3614.11 1003
3614.68 1055
3615.24 1047
3615.81 1084
3616.38 955
3616.94 1219
3617.51 1332
3618.08 1211
3618.64 1225
3619.21 1267
3619.78 1232
3620.35 1190
3620.91 1225
3621.48 1265
3622.05 1106
3622.62 975
3623.18 1034
3623.75 1068
3624.32 955
3624.89 881
3625.45 945
3626.02 1012
3626.59 872
3627.16 813
3627.73 777
3628.29 854
3628.86 848
3629.43 920
3630.00 984
3630.57 941
3631.13 883
3631.70 915
3632.27 942
3632.84 814
3633.41 939
3633.98 1012
3634.54 904
3635.11 921
3635.68 826
3636.25 860
3636.82 885
3637.39 859
3637.96 867
3638.52 905
3639.09 910
3639.66 897
3640.23 982
3640.80 1156
3641.37 1034
3641.94 925
3642.51 946
3643.08 1014
3643.65 891
3644.21 891
3644.78 1024
3645.35 1064
3645.92 1043
3646.49 1078
3647.06 951
3647.63 991
3648.20 1139
3648.77 1054
3649.34 1101
3649.91 1158
3650.48 1063
3651.05 992
3651.62 971
3652.19 938
3652.76 940
3653.33 1015
3653.90 1056
3654.47 1025
3655.04 1035
3655.61 1003
3656.18 925
3656.75 1040
3657.32 1027
3657.89 1033
3658.46 1056
3659.03 961
3659.60 1012
3660.17 1081
3660.74 922
3661.31 1071
3661.88 1050
3662.45 971
3663.02 872
3663.59 962
3664.16 1005
3664.74 917
3665.31 920
3665.88 954
3666.45 983
3667.02 929
3667.59 990
3668.16 1029
3668.73 1158
3669.30 1040
3669.87 1022
3670.45 1025
3671.02 1058
3671.59 1096
3672.16 1075
3672.73 1057
3673.30 970
3673.87 970
3674.45 1014
3675.02 1007
3675.59 1053
3676.16 942
3676.73 879
3677.30 942
3677.88 947
3678.45 1044
3679.02 962
3679.59 981
3680.16 925
3680.74 873
3681.31 954
3681.88 982
3682.45 1053
3683.02 991
3683.60 990
3684.17 1020
3684.74 995
3685.31 1024
3685.89 1000
3686.46 1083
3687.03 1078
3687.60 1083
3688.18 1029
3688.75 1041
3689.32 975
3689.89 918
3690.47 1099
3691.04 1068
3691.61 1035
3692.19 966
3692.76 1040
3693.33 1097
3693.91 1173
3694.48 1062
3695.05 1080
3695.62 1010
3696.20 895
3696.77 1005
3697.34 916
3697.92 882
3698.49 857
3699.06 910
3699.64 921
3700.21 1017
3700.79 941
3701.36 898
3701.93 895
3702.51 773
3703.08 854
3703.65 965
3704.23 1020
3704.80 943
3705.38 980
3705.95 1067
3706.52 1040
3707.10 934
3707.67 958
3708.25 948
3708.82 904
3709.39 923
3709.97 990
3710.54 971
3711.12 1050
3711.69 966
3712.27 971
3712.84 951
3713.42 934
3713.99 983
3714.57 866
3715.14 959
3715.71 932
3716.29 869
3716.86 892
3717.44 866
3718.01 952
3718.59 954
3719.16 947
3719.74 967
3720.31 1006
3720.89 949
3721.47 929
3722.04 917
3722.62 829
3723.19 924
3723.77 961
3724.34 946
3724.92 914
3725.49 843
3726.07 838
3726.64 863
3727.22 975
3727.80 959
3728.37 1037
3728.95 999
3729.52 993
3730.10 948
3730.67 1009
3731.25 1041
3731.83 1118
3732.40 1069
3732.98 1014
3733.55 1068
3734.13 996
3734.71 1113
3735.28 1080
3735.86 1025
3736.44 959
3737.01 975
3737.59 1014
3738.17 922
3738.74 991
3739.32 1038
3739.90 988
3740.47 937
3741.05 1029
3741.63 1065
3742.20 913
3742.78 817
3743.36 855
3743.93 910
3744.51 859
3745.09 888
3745.66 965
3746.24 950
3746.82 889
3747.40 910
3747.97 967
3748.55 958
3749.13 1002
3749.70 923
3750.28 844
3750.86 881
3751.44 863
3752.02 885
3752.59 1044
3753.17 1044
3753.75 1035
3754.33 1024
3754.90 1145
3755.48 1085
3756.06 1029
3756.64 901
3757.22 913
3757.79 894
3758.37 948
3758.95 937
3759.53 988
3760.11 1017
3760.68 1019
3761.26 993
3761.84 948
3762.42 925
3763.00 939
3763.58 907
3764.15 886
3764.73 989
3765.31 995
3765.89 975
3766.47 933
3767.05 937
3767.63 979
3768.21 927
3768.78 891
3769.36 941
3769.94 917
3770.52 896
3771.10 948
3771.68 893
3772.26 905
3772.84 931
3773.42 1004
3774.00 1021
3774.58 992
3775.15 981
3775.73 896
3776.31 926
3776.89 1000
3777.47 871
3778.05 833
3778.63 859
3779.21 861
3779.79 966
3780.37 918
3780.95 962
3781.53 853
3782.11 951
3782.69 981
3783.27 905
3783.85 979
3784.43 888
3785.01 871
3785.59 790
3786.17 826
3786.75 952
3787.33 920
3787.91 966
3788.49 939
3789.07 892
3789.65 940
3790.23 929
3790.81 962
3791.39 940
3791.98 898
3792.56 910
3793.14 954
3793.72 962
3794.30 987
3794.88 896
3795.46 928
3796.04 973
3796.62 865
3797.20 856
3797.78 854
3798.37 899
3798.95 970
3799.53 1049
3800.11 946
3800.69 903
3801.27 961
3801.85 897
3802.43 816
3803.02 836
3803.60 844
3804.18 961
3804.76 825
3805.34 869
3805.92 982
3806.51 867
3807.09 832
3807.67 936
3808.25 896
3808.83 1074
3809.42 973
3810.00 1079
3810.58 984
3811.16 831
3811.74 906
3812.33 870
3812.91 877
3813.49 941
3814.07 940
3814.66 904
3815.24 858
3815.82 994
3816.40 986
3816.99 860
3817.57 940
3818.15 859
3818.73 847
3819.32 870
3819.90 845
3820.48 880
3821.06 821
3821.65 871
3822.23 933
3822.81 872
3823.40 929
3823.98 944
3824.56 930
3825.15 939
3825.73 939
3826.31 974
3826.90 994
3827.48 935
3828.06 866
3828.65 911
3829.23 973
3829.81 940
3830.40 832
3830.98 890
3831.56 904
3832.15 913
3832.73 835
3833.32 935
3833.90 950
3834.48 982
3835.07 984
3835.65 991
3836.23 920
3836.82 904
3837.40 906
3837.99 866
3838.57 881
3839.16 962
3839.74 916
3840.32 938
3840.91 917
3841.49 890
3842.08 859
3842.66 995
3843.25 915
3843.83 896
3844.42 904
3845.00 1033
3845.59 887
3846.17 829
3846.76 885
3847.34 981
3847.92 931
3848.51 1115
3849.09 1007
3849.68 903
3850.27 1030
3850.85 1114
3851.44 1033
3852.02 965
3852.61 1058
3853.19 1005
3853.78 1032
3854.36 1019
3854.95 1025
3855.53 934
3856.12 934
3856.70 1058
3857.29 1022
3857.88 982
3858.46 1131
3859.05 1167
3859.63 1317
3860.22 1135
3860.80 1197
3861.39 1304
3861.98 1272
3862.56 1371
3863.15 1188
3863.73 1273
3864.32 1230
3864.91 1287
3865.49 1370
3866.08 1141
3866.67 1013
3867.25 1017
3867.84 1040
3868.43 1072
3869.01 961
3869.60 1028
3870.19 1072
3870.77 1044
3871.36 928
3871.95 1012
3872.53 1020
3873.12 1010
3873.71 1010
3874.29 1026
3874.88 956
3875.47 935
3876.05 1071
3876.64 955
3877.23 926
3877.82 1013
3878.40 972
3878.99 1022
3879.58 951
3880.16 974
3880.75 995
3881.34 991
3881.93 928
3882.51 973
3883.10 874
3883.69 919
3884.28 938
3884.87 875
3885.45 915
3886.04 908
3886.63 937
3887.22 1026
3887.80 933
3888.39 1073
3888.98 1023
3889.57 907
3890.16 916
3890.74 896
3891.33 1014
3891.92 1073
3892.51 987
3893.10 968
3893.69 950
3894.27 985
3894.86 1084
3895.45 939
3896.04 998
3896.63 1136
3897.22 1063
3897.81 1030
3898.40 1102
3898.98 1096
3899.57 1071
3900.16 1056
3900.75 1014
3901.34 1001
3901.93 1070
3902.52 1047
3903.11 983
3903.70 970
3904.29 1027
3904.87 936
3905.46 889
3906.05 877
3906.64 966
3907.23 1021
3907.82 915
3908.41 824
3909.00 855
3909.59 881
3910.18 936
3910.77 885
3911.36 960
3911.95 1024
3912.54 939
3913.13 899
3913.72 902
3914.31 849
3914.90 907
3915.49 914
3916.08 978
3916.67 885
3917.26 873
3917.85 877
3918.44 878
3919.03 884
3919.62 911
3920.21 856
3920.80 832
3921.39 809
3921.98 852
3922.57 969
3923.16 1017
3923.75 929
3924.34 883
3924.94 916
3925.53 925
3926.12 961
3926.71 1018
3927.30 891
3927.89 1016
3928.48 999
3929.07 815
3929.66 842
3930.25 986
3930.85 977
3931.44 817
3932.03 752
3932.62 847
3933.21 915
3933.80 827
3934.39 819
3934.99 816
3935.58 859
3936.17 875
3936.76 955
3937.35 919
3937.94 875
3938.54 935
3939.13 885
3939.72 867
3940.31 850
3940.90 879
3941.49 852
3942.09 932
3942.68 863
3943.27 898
3943.86 990
3944.46 953
3945.05 871
3945.64 853
3946.23 836
3946.82 822
3947.42 839
3948.01 844
3948.60 900
3949.20 937
3949.79 875
3950.38 889
3950.97 842
3951.57 857
3952.16 821
3952.75 843
3953.34 959
3953.94 899
3954.53 848
3955.12 949
3955.72 872
3956.31 877
3956.90 880
3957.50 908
3958.09 1020
3958.68 948
3959.28 848
3959.87 828
3960.46 832
3961.06 801
3961.65 871
3962.24 855
3962.84 899
3963.43 823
3964.02 862
3964.62 977
3965.21 880
3965.81 830
3966.40 815
3966.99 848
3967.59 938
3968.18 933
3968.78 827
3969.37 926
3969.96 923
3970.56 856
3971.15 798
3971.75 842
3972.34 901
3972.94 946
3973.53 921
3974.12 942
3974.72 895
3975.31 845
3975.91 849
3976.50 835
3977.10 835
3977.69 829
3978.29 898
3978.88 893
3979.48 841
3980.07 859
3980.67 929
3981.26 829
3981.86 923
3982.45 835
3983.05 832
3983.64 819
3984.24 893
3984.83 889
3985.43 848
3986.02 876
3986.62 914
3987.21 933
3987.81 858
3988.40 884
3989.00 813
3989.60 857
3990.19 886
3990.79 838
3991.38 850
3991.98 827
3992.57 794
3993.17 880
3993.77 851
3994.36 850
3994.96 962
3995.55 969
3996.15 923
3996.75 968
3997.34 898
3997.94 814
3998.54 880
3999.13 897
3999.73 909
4000.32 916
4000.92 972
4001.52 960
4002.11 912
4002.71 915
4003.31 980
4003.90 860
4004.50 914
4005.10 918
4005.69 957
4006.29 958
4006.89 893
4007.49 911
4008.08 872
4008.68 940
4009.28 927
4009.87 859
4010.47 1030
4011.07 935
4011.67 848
4012.26 849
4012.86 869
4013.46 1027
4014.05 928
4014.65 950
4015.25 876
4015.85 820
4016.44 960
4017.04 1039
4017.64 989
4018.24 834
4018.84 901
4019.43 973
4020.03 980
4020.63 930
4021.23 903
4021.83 863
4022.42 914
4023.02 837
4023.62 869
4024.22 861
4024.82 878
4025.41 848
4026.01 850
4026.61 900
4027.21 945
4027.81 975
4028.41 1039
4029.01 885
4029.60 848
4030.20 972
4030.80 864
4031.40 922
4032.00 896
4032.60 884
4033.20 896
4033.80 925
4034.39 843
4034.99 857
4035.59 916
4036.19 993
4036.79 870
4037.39 855
4037.99 905
4038.59 841
4039.19 867
4039.79 892
4040.39 918
4040.99 897
4041.59 873
4042.18 853
4042.78 785
4043.38 870
4043.98 823
4044.58 964
4045.18 1057
4045.78 1032
4046.38 887
4046.98 861
4047.58 878
4048.18 862
4048.78 861
4049.38 850
4049.98 839
4050.58 881
4051.18 826
4051.78 781
4052.38 838
4052.98 834
4053.58 966
4054.19 940
4054.79 788
4055.39 775
4055.99 861
4056.59 906
4057.19 930
4057.79 969
4058.39 943
4058.99 927
4059.59 866
4060.19 822
4060.79 829
4061.39 905
4061.99 851
4062.60 880
4063.20 827
4063.80 793
4064.40 826
4065.00 864
4065.60 898
4066.20 939
4066.80 843
4067.41 792
4068.01 806
4068.61 875
4069.21 845
4069.81 815
4070.41 787
4071.02 852
4071.62 766
4072.22 763
4072.82 756
4073.42 866
4074.02 872
4074.63 807
4075.23 830
4075.83 876
4076.43 847
4077.03 737
4077.64 805
4078.24 803
4078.84 819
4079.44 764
4080.05 782
4080.65 818
4081.25 774
4081.85 879
4082.46 920
4083.06 838
4083.66 847
4084.26 836
4084.87 758
4085.47 757
4086.07 827
4086.67 876
4087.28 962
4087.88 984
4088.48 916
4089.09 828
4089.69 844
4090.29 881
4090.90 868
4091.50 953
4092.10 842
4092.71 962
4093.31 1011
4093.91 1027
4094.52 949
4095.12 1024
4095.72 1204
4096.33 1119
4096.93 1042
4097.53 976
4098.14 945
4098.74 999
4099.34 972
4099.95 831
4100.55 858
4101.16 836
4101.76 912
4102.36 836
4102.97 801
4103.57 758
4104.18 811
4104.78 778
4105.38 800
4105.99 864
4106.59 853
4107.20 812
4107.80 786
4108.41 797
4109.01 828
4109.62 844
4110.22 767
4110.82 728
4111.43 753
4112.03 920
4112.64 894
4113.24 833
4113.85 813
4114.45 805
4115.06 833
4115.66 834
4116.27 851
4116.87 722
4117.48 764
4118.08 754
4118.69 720
4119.29 803
4119.90 876
4120.50 860
4121.11 894
4121.72 920
4122.32 915
4122.93 900
4123.53 849
4124.14 734
4124.74 849
4125.35 803
4125.95 822
4126.56 828
4127.17 895
4127.77 829
4128.38 764
4128.98 849
4129.59 897
4130.20 814
4130.80 853
4131.41 873
4132.01 921
4132.62 889
4133.23 932
4133.83 901
4134.44 849
4135.05 854
4135.65 967
4136.26 1019
4136.87 837
4137.47 829
4138.08 811
4138.69 817
4139.29 834
4139.90 813
4140.51 835
4141.11 853
4141.72 769
4142.33 846
4142.93 852
4143.54 730
4144.15 837
4144.75 831
4145.36 812
4145.97 752
4146.58 725
4147.18 773
4147.79 811
4148.40 825
4149.01 839
4149.61 814
4150.22 829
4150.83 791
4151.44 735
4152.04 769
4152.65 777
4153.26 749
4153.87 769
4154.47 799
4155.08 850
4155.69 759
4156.30 803
4156.91 870
4157.51 816
4158.12 744
4158.73 783
4159.34 732
4159.95 879
4160.56 830
4161.16 837
4161.77 830
4162.38 815
4162.99 823
4163.60 908
4164.21 846
4164.81 947
4165.42 871
4166.03 891
4166.64 871
4167.25 880
4167.86 891
4168.47 869
4169.08 859
4169.69 923
4170.29 811
4170.90 908
4171.51 952
4172.12 962
4172.73 925
4173.34 914
4173.95 795
4174.56 829
4175.17 913
4175.78 885
4176.39 803
4177.00 802
4177.61 811
4178.22 873
4178.82 843
4179.43 865
4180.04 758
4180.65 755
4181.26 783
4181.87 859
4182.48 816
4183.09 742
4183.70 878
4184.31 969
4184.92 755
4185.53 789
4186.14 813
4186.75 817
4187.36 809
4187.97 858
4188.58 795
4189.19 816
4189.81 727
4190.42 792
4191.03 896
4191.64 803
4192.25 803
4192.86 795
4193.47 719
4194.08 856
4194.69 874
4195.30 831
4195.91 818
4196.52 888
4197.13 984
4197.74 860
4198.36 876
4198.97 882
4199.58 807
4200.19 758
4200.80 799
4201.41 822
4202.02 892
4202.63 923
4203.25 831
4203.86 837
4204.47 825
4205.08 776
4205.69 842
4206.30 882
4206.92 887
4207.53 898
4208.14 817
4208.75 832
4209.36 823
4209.97 891
4210.59 897
4211.20 904
4211.81 870
4212.42 824
4213.03 833
4213.65 774
4214.26 760
4214.87 800
4215.48 731
4216.10 720
4216.71 811
4217.32 801
4217.93 815
4218.55 803
4219.16 994
4219.77 953
4220.38 843
4221.00 795
4221.61 936
4222.22 937
4222.83 894
4223.45 953
4224.06 930
4224.67 1029
4225.29 969
4225.90 931
4226.51 1001
4227.13 1010
4227.74 1027
4228.35 1006
4228.96 1018
4229.58 1016
4230.19 973
4230.80 945
4231.42 1053
4232.03 984
4232.65 914
4233.26 1029
4233.87 873
4234.49 790
4235.10 875
4235.71 900
4236.33 788
4236.94 799
4237.56 821
4238.17 816
4238.78 899
4239.40 839
4240.01 820
4240.63 854
4241.24 871
4241.85 778
4242.47 756
4243.08 819
4243.70 828
4244.31 831
4244.93 904
4245.54 835
4246.15 876
4246.77 891
4247.38 859
4248.00 844
4248.61 903
4249.23 943
4249.84 925
4250.46 892
4251.07 912
4251.69 857
4252.30 830
4252.92 805
4253.53 800
4254.15 856
4254.76 886
4255.38 796
4255.99 822
4256.61 819
4257.22 767
4257.84 890
4258.45 804
4259.07 852
4259.69 875
4260.30 848
4260.92 848
4261.53 900
4262.15 874
4262.76 792
4263.38 840
4263.99 902
4264.61 756
4265.23 861
4265.84 913
4266.46 845
4267.07 867
4267.69 946
4268.31 953
4268.92 947
4269.54 815
4270.16 819
4270.77 876
4271.39 843
4272.00 908
4272.62 887
4273.24 809
4273.85 862
4274.47 883
4275.09 889
4275.70 773
4276.32 777
4276.94 846
4277.55 847
4278.17 759
4278.79 731
4279.40 853
4280.02 817
4280.64 849
4281.26 722
4281.87 715
4282.49 790
4283.11 809
4283.72 744
4284.34 819
4284.96 850
4285.58 815
4286.19 714
4286.81 705
4287.43 819
4288.05 838
4288.66 810
4289.28 944
4289.90 886
4290.52 778
4291.13 782
4291.75 759
4292.37 893
4292.99 819
4293.61 771
4294.22 834
4294.84 737
4295.46 716
4296.08 862
4296.70 810
4297.31 798
4297.93 857
4298.55 934
4299.17 836
4299.79 818
4300.41 792
4301.03 803
4301.64 697
4302.26 864
4302.88 793
4303.50 807
4304.12 814
4304.74 836
4305.36 780
4305.97 882
4306.59 930
4307.21 908
4307.83 727
4308.45 773
4309.07 949
4309.69 962
4310.31 902
4310.93 956
4311.55 819
4312.17 879
4312.78 809
4313.40 853
4314.02 754
4314.64 781
4315.26 836
4315.88 848
4316.50 806
4317.12 708
4317.74 756
4318.36 730
4318.98 769
4319.60 844
4320.22 795
4320.84 870
4321.46 882
4322.08 840
4322.70 849
4323.32 852
4323.94 819
4324.56 854
4325.18 810
4325.80 803
4326.42 843
4327.04 820
4327.66 818
4328.28 762
4328.90 803
4329.52 772
4330.14 726
4330.76 822
4331.39 886
4332.01 817
4332.63 896
4333.25 794
4333.87 832
4334.49 877
4335.11 882
4335.73 870
4336.35 788
4336.97 959
4337.59 914
4338.22 859
4338.84 805
4339.46 875
4340.08 903
4340.70 899
4341.32 924
4341.94 877
4342.57 903
4343.19 971
4343.81 996
4344.43 883
4345.05 913
4345.67 998
4346.29 957
4346.92 957
4347.54 1019
4348.16 998
4348.78 964
4349.40 887
4350.03 935
4350.65 997
4351.27 1007
4351.89 933
4352.51 939
4353.14 897
4353.76 896
4354.38 868
4355.00 889
4355.63 887
4356.25 776
4356.87 772
4357.49 881
4358.12 883
4358.74 810
4359.36 862
4359.98 1001
4360.61 984
4361.23 872
4361.85 724
4362.48 851
4363.10 881
4363.72 840
4364.34 839
4364.97 765
4365.59 778
4366.21 788
4366.84 831
4367.46 846
4368.08 934
4368.71 952
4369.33 865
4369.95 777
4370.58 830
4371.20 804
4371.82 871
4372.45 843
4373.07 880
4373.70 919
4374.32 882
4374.94 887
4375.57 908
4376.19 818
4376.81 893
4377.44 841
4378.06 909
4378.69 856
4379.31 842
4379.94 782
4380.56 890
4381.18 848
4381.81 891
4382.43 902
4383.06 895
4383.68 887
4384.31 874
4384.93 910
4385.55 949
4386.18 826
4386.80 977
4387.43 996
4388.05 948
4388.68 953
4389.30 917
4389.93 979
4390.55 1110
4391.18 1155
4391.80 1083
4392.43 1190
4393.05 1322
4393.68 1112
4394.30 1126
4394.93 960
4395.55 1075
4396.18 1002
4396.80 1061
4397.43 1022
4398.05 1042
4398.68 963
4399.31 1019
4399.93 1037
4400.56 995
4401.18 1084
4401.81 1047
4402.43 1053
4403.06 1046
4403.69 972
4404.31 910
4404.94 882
4405.56 945
4406.19 915
4406.82 1014
4407.44 1077
4408.07 977
4408.69 1005
4409.32 1013
4409.95 953
4410.57 931
4411.20 1025
4411.83 972
4412.45 1004
4413.08 1028
4413.71 881
4414.33 849
4414.96 854
4415.59 862
4416.21 862
4416.84 853
4417.47 798
4418.09 824
4418.72 832
4419.35 940
4419.97 869
4420.60 850
4421.23 950
4421.85 926
4422.48 847
4423.11 848
4423.74 877
4424.36 1007
4424.99 911
4425.62 841
4426.25 851
4426.87 840
4427.50 828
4428.13 886
4428.76 873
4429.38 893
4430.01 843
4430.64 820
4431.27 794
4431.89 904
4432.52 772
4433.15 755
4433.78 815
4434.41 780
4435.03 827
4435.66 918
4436.29 924
4436.92 844
4437.55 855
4438.18 955
4438.80 971
4439.43 900
4440.06 871
4440.69 788
4441.32 888
4441.95 841
4442.57 825
4443.20 721
4443.83 769
4444.46 783
4445.09 780
4445.72 738
4446.35 746
4446.98 702
4447.61 827
4448.23 820
4448.86 771
4449.49 920
4450.12 767
4450.75 735
4451.38 783
4452.01 725
4452.64 745
4453.27 762
4453.90 787
4454.53 904
4455.16 863
4455.79 868
4456.42 801
4457.05 839
4457.67 865
4458.30 856
4458.93 763
4459.56 774
4460.19 744
4460.82 745
4461.45 735
4462.08 782
4462.71 788
4463.34 809
4463.97 800
4464.60 837
4465.23 721
4465.86 722
4466.49 724
4467.13 755
4467.76 728
4468.39 798
4469.02 767
4469.65 775
4470.28 833
4470.91 793
4471.54 828
4472.17 773
4472.80 860
4473.43 691
4474.06 708
4474.69 795
4475.32 774
4475.95 737
4476.59 742
4477.22 680
4477.85 696
4478.48 710
4479.11 678
4479.74 748
4480.37 741
4481.00 763
4481.64 702
4482.27 656
4482.90 743
4483.53 749
4484.16 918
4484.79 929
4485.42 847
4486.06 831
4486.69 827
4487.32 770
4487.95 778
4488.58 764
4489.22 767
4489.85 831
4490.48 737
4491.11 620
4491.74 782
4492.38 722
4493.01 740
4493.64 708
4494.27 728
4494.90 752
4495.54 751
4496.17 748
4496.80 745
4497.43 847
4498.07 887
4498.70 760
4499.33 791
4499.96 876
4500.60 829
4501.23 819
4501.86 720
4502.50 730
4503.13 822
4503.76 740
4504.39 756
4505.03 729
4505.66 767
4506.29 851
4506.93 869
4507.56 839
4508.19 833
4508.83 843
4509.46 702
4510.09 701
4510.73 777
4511.36 763
4511.99 750
4512.63 783
4513.26 705
4513.89 850
4514.53 712
4515.16 803
4515.80 777
4516.43 777
4517.06 760
4517.70 746
4518.33 765
4518.97 756
4519.60 737
4520.23 818
4520.87 782
4521.50 850
4522.14 855
4522.77 787
4523.40 748
4524.04 738
4524.67 734
4525.31 795
4525.94 913
4526.58 753
4527.21 861
4527.85 859
4528.48 850
4529.12 932
4529.75 941
4530.38 1109
4531.02 1031
4531.65 1041
4532.29 1190
4532.92 1205
4533.56 1265
4534.19 1090
4534.83 1052
4535.46 993
4536.10 927
4536.74 949
4537.37 884
4538.01 849
4538.64 845
4539.28 782
4539.91 751
4540.55 783
4541.18 820
4541.82 690
4542.45 712
4543.09 741
4543.73 770
4544.36 852
4545.00 814
4545.63 846
4546.27 813
4546.91 694
4547.54 692
4548.18 738
4548.81 800
4549.45 785
4550.09 719
4550.72 803
4551.36 769
4551.99 762
4552.63 723
4553.27 688
4553.90 795
4554.54 814
4555.18 757
4555.81 724
4556.45 702
4557.09 720
4557.72 745
4558.36 829
4559.00 886
4559.63 835
4560.27 850
4560.91 725
4561.54 824
4562.18 860
4562.82 795
4563.46 828
4564.09 762
4564.73 732
4565.37 799
4566.00 802
4566.64 821
4567.28 908
4567.92 890
4568.55 924
4569.19 918
4569.83 857
4570.47 828
4571.10 855
4571.74 803
4572.38 866
4573.02 805
4573.66 799
4574.29 829
4574.93 857
4575.57 790
4576.21 776
4576.85 734
4577.48 698
4578.12 746
4578.76 747
4579.40 827
4580.04 751
4580.67 709
4581.31 764
4581.95 766
4582.59 792
4583.23 760
4583.87 750
4584.51 789
4585.14 696
4585.78 672
4586.42 690
4587.06 746
4587.70 730
4588.34 777
4588.98 787
4589.62 814
4590.26 766
4590.89 767
4591.53 740
4592.17 751
4592.81 798
4593.45 752
4594.09 796
4594.73 815
4595.37 747
4596.01 778
4596.65 784
4597.29 751
4597.93 736
4598.57 731
4599.21 687
4599.85 729
4600.49 755
4601.12 701
4601.76 753
4602.40 816
4603.04 748
4603.68 768
4604.32 763
4604.96 690
4605.60 742
4606.24 769
4606.88 773
4607.52 824
4608.17 842
4608.81 847
4609.45 829
4610.09 812
4610.73 643
4611.37 750
4612.01 845
4612.65 749
4613.29 801
4613.93 819
4614.57 719
4615.21 789
4615.85 684
4616.49 707
4617.13 794
4617.77 766
4618.41 729
4619.06 684
4619.70 716
4620.34 746
4620.98 757
4621.62 743
4622.26 758
4622.90 647
4623.54 732
4624.19 749
4624.83 732
4625.47 730
4626.11 810
4626.75 760
4627.39 689
4628.03 684
4628.68 790
4629.32 757
4629.96 803
4630.60 695
4631.24 733
4631.89 655
4632.53 765
4633.17 715
4633.81 716
4634.45 693
4635.10 669
4635.74 754
4636.38 770
4637.02 666
4637.66 763
4638.31 779
4638.95 800
4639.59 863
4640.23 803
4640.88 775
4641.52 783
4642.16 779
4642.80 685
4643.45 691
4644.09 823
4644.73 889
4645.38 836
4646.02 745
4646.66 797
4647.30 829
4647.95 793
4648.59 762
4649.23 719
4649.88 725
4650.52 757
4651.16 825
4651.81 785
4652.45 822
4653.09 801
4653.74 789
4654.38 727
4655.02 742
4655.67 748
4656.31 667
4656.95 643
4657.60 753
4658.24 744
4658.89 736
4659.53 722
4660.17 721
4660.82 704
4661.46 687
4662.10 656
4662.75 692
4663.39 757
4664.04 695
4664.68 652
4665.33 732
4665.97 736
4666.61 782
4667.26 899
4667.90 853
4668.55 730
4669.19 707
4669.84 666
4670.48 687
4671.12 712
4671.77 741
4672.41 702
4673.06 679
4673.70 676
4674.35 705
4674.99 735
4675.64 692
4676.28 645
4676.93 675
4677.57 772
4678.22 692
4678.86 764
4679.51 737
4680.15 669
4680.80 691
4681.44 769
4682.09 744
4682.74 698
4683.38 603
4684.03 694
4684.67 714
4685.32 701
4685.96 740
4686.61 634
4687.25 727
4687.90 781
4688.55 640
4689.19 679
4689.84 639
4690.48 664
4691.13 656
4691.78 747
4692.42 752
4693.07 751
4693.71 636
4694.36 650
4695.01 768
4695.65 771
4696.30 659
4696.95 719
4697.59 732
4698.24 725
4698.89 755
4699.53 784
4700.18 702
4700.83 708
4701.47 725
4702.12 729
4702.77 731
4703.41 711
4704.06 701
4704.71 724
4705.35 637
4706.00 721
4706.65 710
4707.29 710
4707.94 722
4708.59 705
4709.24 718
4709.88 629
4710.53 716
4711.18 677
4711.83 726
4712.47 767
4713.12 703
4713.77 789
4714.42 739
4715.06 710
4715.71 688
4716.36 704
4717.01 728
4717.65 737
4718.30 811
4718.95 762
4719.60 771
4720.25 770
4720.89 791
4721.54 764
4722.19 786
4722.84 798
4723.49 783
4724.13 774
4724.78 722
4725.43 741
4726.08 747
4726.73 818
4727.38 820
4728.03 798
4728.67 828
4729.32 749
4729.97 763
4730.62 763
4731.27 727
4731.92 706
4732.57 702
4733.22 706
4733.86 699
4734.51 707
4735.16 772
4735.81 712
4736.46 694
4737.11 660
4737.76 700
4738.41 772
4739.06 757
4739.71 754
4740.36 805
4741.01 826
4741.65 686
4742.30 697
4742.95 756
4743.60 752
4744.25 767
4744.90 757
4745.55 739
4746.20 761
4746.85 718
4747.50 714
4748.15 795
4748.80 782
4749.45 803
4750.10 736
4750.75 763
4751.40 779
4752.05 673
4752.70 695
4753.35 819
4754.00 744
4754.65 676
4755.30 703
4755.95 764
4756.61 733
4757.26 724
4757.91 706
4758.56 787
4759.21 788
4759.86 733
4760.51 714
4761.16 753
4761.81 741
4762.46 728
4763.11 656
4763.76 680
4764.41 680
4765.07 645
4765.72 659
4766.37 753
4767.02 737
4767.67 648
4768.32 761
4768.97 781
4769.62 707
4770.28 685
4770.93 737
4771.58 714
4772.23 723
4772.88 705
4773.53 650
4774.19 715
4774.84 745
4775.49 729
4776.14 735
4776.79 818
4777.44 785
4778.10 841
4778.75 791
4779.40 749
4780.05 825
4780.70 724
4781.36 702
4782.01 754
4782.66 668
4783.31 656
4783.97 705
4784.62 779
4785.27 748
4785.92 678
4786.58 686
4787.23 762
4787.88 720
4788.53 656
4789.19 723
4789.84 740
4790.49 757
4791.15 684
4791.80 688
4792.45 723
4793.10 731
4793.76 726
4794.41 610
4795.06 632
4795.72 604
4796.37 707
4797.02 666
4797.68 697
4798.33 712
4798.98 701
4799.64 712
4800.29 796
4800.94 745
4801.60 670
4802.25 685
4802.90 633
4803.56 779
4804.21 694
4804.87 686
4805.52 758
4806.17 733
4806.83 718
4807.48 670
4808.14 668
4808.79 668
4809.44 725
4810.10 732
4810.75 688
4811.41 697
4812.06 772
4812.71 768
4813.37 717
4814.02 751
4814.68 763
4815.33 728
4815.99 694
4816.64 667
4817.30 665
4817.95 633
4818.61 725
4819.26 727
4819.92 730
4820.57 736
4821.23 818
4821.88 704
4822.53 678
4823.19 723
4823.85 677
4824.50 666
4825.16 738
4825.81 811
4826.47 825
4827.12 777
4827.78 735
4828.43 784
4829.09 702
4829.74 604
4830.40 690
4831.05 789
4831.71 685
4832.37 704
4833.02 791
4833.68 806
4834.33 770
4834.99 764
4835.64 746
4836.30 841
4836.96 864
4837.61 799
4838.27 880
4838.92 862
4839.58 792
4840.24 796
4840.89 726
4841.55 772
4842.21 779
4842.86 746
4843.52 754
4844.18 759
4844.83 756
4845.49 757
4846.14 723
4846.80 741
4847.46 760
4848.11 737
4848.77 703
4849.43 837
4850.09 929
4850.74 796
4851.40 814
4852.06 837
4852.71 801
4853.37 790
4854.03 823
4854.68 852
4855.34 806
4856.00 812
4856.66 897
4857.31 768
4857.97 789
4858.63 868
4859.29 796
4859.94 712
4860.60 764
4861.26 752
4861.92 805
4862.57 781
4863.23 746
4863.89 778
4864.55 878
4865.21 875
4865.86 809
4866.52 768
4867.18 848
4867.84 811
4868.50 832
4869.15 773
4869.81 732
4870.47 740
4871.13 651
4871.79 645
4872.45 644
4873.10 719
4873.76 708
4874.42 730
4875.08 784
4875.74 785
4876.40 693
4877.06 745
4877.71 852
4878.37 780
4879.03 851
4879.69 701
4880.35 758
4881.01 759
4881.67 804
4882.33 700
4882.99 721
4883.65 729
4884.30 785
4884.96 667
4885.62 718
4886.28 725
4886.94 700
4887.60 742
4888.26 770
4888.92 747
4889.58 688
4890.24 683
4890.90 674
4891.56 729
4892.22 713
4892.88 691
4893.54 697
4894.20 719
4894.86 804
4895.52 667
4896.18 707
4896.84 703
4897.50 767
4898.16 654
4898.82 635
4899.48 770
4900.14 793
4900.80 722
4901.46 692
4902.12 746
4902.78 753
4903.44 695
4904.10 807
4904.76 737
4905.42 612
4906.08 712
4906.74 732
4907.40 691
4908.06 678
4908.73 727
4909.39 658
4910.05 672
4910.71 642
4911.37 645
4912.03 713
4912.69 652
4913.35 759
4914.01 682
4914.68 637
4915.34 743
4916.00 764
4916.66 687
4917.32 630
4917.98 676
4918.64 709
4919.31 644
4919.97 649
4920.63 681
4921.29 719
4921.95 695
4922.61 641
4923.28 627
4923.94 716
4924.60 654
4925.26 667
4925.92 649
4926.59 585
4927.25 599
4927.91 630
4928.57 660
4929.23 640
4929.90 642
4930.56 637
4931.22 614
4931.88 644
4932.55 691
4933.21 660
4933.87 645
4934.53 598
4935.20 664
4935.86 620
4936.52 695
4937.18 644
4937.85 701
4938.51 630
4939.17 629
4939.84 704
4940.50 702
4941.16 762
4941.82 717
4942.49 635
4943.15 572
4943.81 622
4944.48 696
4945.14 714
4945.80 715
4946.47 663
4947.13 630
4947.79 708
4948.46 659
4949.12 647
4949.79 683
4950.45 732
4951.11 686
4951.78 673
4952.44 733
4953.10 710
4953.77 679
4954.43 685
4955.10 650
4955.76 649
4956.42 610
4957.09 589
4957.75 600
4958.42 612
4959.08 678
4959.74 697
4960.41 655
4961.07 654
4961.74 703
4962.40 736
4963.07 748
4963.73 782
4964.40 697
4965.06 764
4965.73 688
4966.39 670
4967.05 660
4967.72 638
4968.38 643
4969.05 626
4969.71 639
4970.38 670
4971.04 705
4971.71 700
4972.37 616
4973.04 605
4973.70 710
4974.37 678
4975.04 725
4975.70 650
4976.37 630
4977.03 690
4977.70 562
4978.36 616
4979.03 709
4979.69 729
4980.36 630
4981.03 568
4981.69 623
4982.36 642
4983.02 663
4983.69 701
4984.35 667
4985.02 559
4985.69 655
4986.35 617
4987.02 728
4987.68 785
4988.35 820
4989.02 803
4989.68 848
4990.35 926
4991.02 935
4991.68 766
4992.35 777
4993.02 804
4993.68 754
4994.35 743
4995.02 782
4995.68 730
4996.35 795
4997.02 704
4997.68 741
4998.35 621
4999.02 645
4999.68 706
5000.35 738
5001.02 709
5001.68 733
5002.35 767
5003.02 605
5003.69 603
5004.35 703
5005.02 641
5005.69 676
5006.35 760
5007.02 673
5007.69 722
5008.36 763
5009.02 628
5009.69 575
5010.36 697
5011.03 740
5011.70 747
5012.36 678
5013.03 606
5013.70 645
5014.37 673
5015.04 677
5015.70 714
5016.37 631
5017.04 692
5017.71 705
5018.38 674
5019.04 704
5019.71 702
5020.38 810
5021.05 729
5021.72 696
5022.39 747
5023.05 694
5023.72 764
5024.39 715
5025.06 707
5025.73 807
5026.40 778
5027.07 750
5027.74 779
5028.40 786
5029.07 739
5029.74 696
5030.41 706
5031.08 766
5031.75 688
5032.42 717
5033.09 707
5033.76 694
5034.43 714
5035.10 717
5035.76 671
5036.43 688
5037.10 678
5037.77 679
5038.44 659
5039.11 624
5039.78 683
5040.45 726
5041.12 692
5041.79 735
5042.46 747
5043.13 658
5043.80 647
5044.47 707
5045.14 626
5045.81 671
5046.48 753
5047.15 815
5047.82 726
5048.49 656
5049.16 575
5049.83 675
5050.50 685
5051.17 683
5051.84 697
5052.51 746
5053.18 692
5053.85 672
5054.52 756
5055.20 781
5055.87 604
5056.54 574
5057.21 666
5057.88 672
5058.55 686
5059.22 693
5059.89 702
5060.56 709
5061.23 697
5061.90 803
5062.58 708
5063.25 658
5063.92 681
5064.59 652
5065.26 643
5065.93 764
5066.60 693
5067.27 705
5067.95 708
5068.62 660
5069.29 659
5069.96 587
5070.63 595
5071.30 631
5071.98 670
5072.65 691
5073.32 682
5073.99 646
5074.66 693
5075.34 623
5076.01 670
5076.68 707
5077.35 644
5078.02 684
5078.70 660
5079.37 659
5080.04 715
5080.71 711
5081.39 626
5082.06 682
5082.73 677
5083.40 565
5084.08 764
5084.75 686
5085.42 705
5086.09 688
5086.77 656
5087.44 632
5088.11 632
5088.79 627
5089.46 661
5090.13 767
5090.80 768
5091.48 775
5092.15 670
5092.82 713
5093.50 696
5094.17 640
5094.84 705
5095.52 758
5096.19 693
5096.86 666
5097.54 607
5098.21 680
5098.88 755
5099.56 713
5100.23 644
5100.90 691
5101.58 609
5102.25 697
5102.93 700
5103.60 667
5104.27 684
5104.95 734
5105.62 758
5106.30 611
5106.97 657
5107.64 646
5108.32 720
5108.99 634
5109.67 655
5110.34 659
5111.02 660
5111.69 636
5112.36 725
5113.04 596
5113.71 662
5114.39 668
5115.06 673
5115.74 604
5116.41 608
5117.09 663
5117.76 649
5118.44 660
5119.11 620
5119.79 621
5120.46 627
5121.14 641
5121.81 698
5122.49 702
5123.16 705
5123.84 765
5124.51 746
5125.19 589
5125.86 651
5126.54 671
5127.21 728
5127.89 615
5128.56 574
5129.24 666
5129.92 664
5130.59 624
5131.27 641
5131.94 664
5132.62 662
5133.29 669
5133.97 692
5134.65 673
5135.32 633
5136.00 633
5136.67 630
5137.35 650
5138.03 619
5138.70 654
5139.38 642
5140.05 618
5140.73 708
5141.41 642
5142.08 694
5142.76 726
5143.44 667
5144.11 672
5144.79 658
5145.47 618
5146.14 639
5146.82 723
5147.50 677
5148.17 674
5148.85 610
5149.53 646
5150.20 653
5150.88 640
5151.56 594
5152.24 634
5152.91 573
5153.59 623
5154.27 649
5154.94 600
5155.62 722
5156.30 592
5156.98 644
5157.65 661
5158.33 596
5159.01 651
5159.69 602
5160.36 548
5161.04 530
5161.72 664
5162.40 614
5163.07 664
5163.75 624
5164.43 592
5165.11 592
5165.79 564
5166.46 630
5167.14 654
5167.82 631
5168.50 624
5169.18 596
5169.86 639
5170.53 631
5171.21 609
5171.89 647
5172.57 683
5173.25 611
5173.93 558
5174.60 586
5175.28 628
5175.96 585
5176.64 600
5177.32 522
5178.00 640
5178.68 642
5179.36 670
5180.03 620
5180.71 626
5181.39 669
5182.07 596
5182.75 649
5183.43 545
5184.11 587
5184.79 663
5185.47 585
5186.15 648
5186.83 646
5187.51 597
5188.18 623
5188.86 611
5189.54 634
5190.22 638
5190.90 614
5191.58 597
5192.26 694
5192.94 621
5193.62 619
5194.30 592
5194.98 587
5195.66 611
5196.34 593
5197.02 603
5197.70 605
5198.38 635
5199.06 666
5199.74 641
5200.42 633
5201.10 582
5201.78 602
5202.46 586
5203.14 619
5203.82 673
5204.50 665
5205.19 725
5205.87 708
5206.55 685
5207.23 661
5207.91 624
5208.59 600
5209.27 605
5209.95 663
5210.63 695
5211.31 593
5211.99 605
5212.67 668
5213.36 593
5214.04 662
5214.72 599
5215.40 591
5216.08 672
5216.76 662
5217.44 729
5218.12 785
5218.81 693
5219.49 653
5220.17 647
5220.85 698
5221.53 640
5222.21 645
5222.90 576
5223.58 540
5224.26 581
5224.94 565
5225.62 707
5226.30 634
5226.99 614
5227.67 577
5228.35 618
5229.03 672
5229.71 678
5230.40 625
5231.08 586
5231.76 711
5232.44 717
5233.13 691
5233.81 627
5234.49 623
5235.17 619
5235.86 633
5236.54 603
5237.22 644
5237.90 635
5238.59 666
5239.27 669
5239.95 601
5240.64 617
5241.32 593
5242.00 634
5242.68 718
5243.37 636
5244.05 643
5244.73 739
5245.42 799
5246.10 664
5246.78 715
5247.47 745
5248.15 715
5248.83 769
5249.52 714
5250.20 646
5250.88 637
5251.57 653
5252.25 655
5252.93 679
5253.62 636
5254.30 601
5254.99 636
5255.67 646
5256.35 659
5257.04 615
5257.72 589
5258.41 618
5259.09 647
5259.77 681
5260.46 676
5261.14 697
5261.83 667
5262.51 633
5263.20 711
5263.88 596
5264.56 626
5265.25 746
5265.93 691
5266.62 687
5267.30 677
5267.99 808
5268.67 721
5269.36 682
5270.04 682
5270.73 693
5271.41 643
5272.10 655
5272.78 595
5273.47 619
5274.15 665
5274.84 643
5275.52 701
5276.21 599
5276.89 604
5277.58 588
5278.26 738
5278.95 764
5279.63 731
5280.32 721
5281.00 668
5281.69 709
5282.38 655
5283.06 650
5283.75 709
5284.43 727
5285.12 678
5285.80 652
5286.49 603
5287.18 717
5287.86 658
5288.55 696
5289.23 794
5289.92 728
5290.61 654
5291.29 678
5291.98 803
5292.66 741
5293.35 724
5294.04 699
5294.72 665
5295.41 645
5296.10 667
5296.78 678
5297.47 752
5298.16 792
5298.84 724
5299.53 718
5300.22 721
5300.90 650
5301.59 719
5302.28 739
5302.96 703
5303.65 742
5304.34 746
5305.03 703
5305.71 670
5306.40 655
5307.09 648
5307.77 608
5308.46 675
5309.15 757
5309.84 655
5310.52 612
5311.21 723
5311.90 672
5312.59 600
5313.27 603
5313.96 580
5314.65 621
5315.34 684
5316.02 679
5316.71 702
5317.40 610
5318.09 551
5318.78 623
5319.46 636
5320.15 735
5320.84 682
5321.53 731
5322.22 704
5322.90 795
5323.59 703
5324.28 629
5324.97 714
5325.66 624
5326.35 582
5327.04 578
5327.72 606
5328.41 655
5329.10 698
5329.79 669
5330.48 669
5331.17 695
5331.86 684
5332.54 639
5333.23 692
5333.92 669
5334.61 675
5335.30 669
5335.99 624
5336.68 710
5337.37 689
5338.06 611
5338.75 681
5339.44 709
5340.12 598
5340.81 596
5341.50 618
5342.19 707
5342.88 699
5343.57 662
5344.26 670
5344.95 643
5345.64 658
5346.33 636
5347.02 618
5347.71 750
5348.40 770
5349.09 770
5349.78 761
5350.47 645
5351.16 695
5351.85 725
5352.54 711
5353.23 717
5353.92 774
5354.61 796
5355.30 721
5355.99 696
5356.68 720
5357.37 652
5358.06 569
5358.75 636
5359.44 624
5360.14 640
5360.83 686
5361.52 636
5362.21 674
5362.90 597
5363.59 615
5364.28 617
5364.97 594
5365.66 596
5366.35 616
5367.04 609
5367.74 568
5368.43 666
5369.12 581
5369.81 596
5370.50 641
5371.19 641
5371.88 654
5372.57 712
5373.27 635
5373.96 623
5374.65 617
5375.34 614
5376.03 605
5376.72 641
5377.42 697
5378.11 754
5378.80 681
5379.49 578
5380.18 659
5380.88 635
5381.57 624
5382.26 625
5382.95 590
5383.64 674
5384.34 672
5385.03 702
5385.72 605
5386.41 598
5387.11 584
5387.80 602
5388.49 552
5389.18 674
5389.88 664
5390.57 707
5391.26 707
5391.95 671
5392.65 633
5393.34 576
5394.03 604
5394.72 600
5395.42 591
5396.11 699
5396.80 625
5397.50 604
5398.19 621
5398.88 611
5399.58 592
5400.27 624
5400.96 693
5401.66 657
5402.35 570
5403.04 597
5403.74 676
5404.43 717
5405.12 634
5405.82 587
5406.51 672
5407.20 676
5407.90 677
5408.59 660
5409.28 642
5409.98 602
5410.67 620
5411.37 696
5412.06 622
5412.75 517
5413.45 590
5414.14 618
5414.84 666
5415.53 628
5416.23 608
5416.92 660
5417.61 641
5418.31 664
5419.00 653
5419.70 564
5420.39 595
5421.09 681
5421.78 719
5422.48 639
5423.17 587
5423.87 759
5424.56 735
5425.25 691
5425.95 684
5426.64 612
5427.34 612
5428.03 604
5428.73 600
5429.42 644
5430.12 659
5430.82 677
5431.51 622
5432.21 586
5432.90 587
5433.60 663
5434.29 702
5434.99 625
5435.68 592
5436.38 637
5437.07 620
5437.77 657
5438.47 660
5439.16 637
5439.86 617
5440.55 654
5441.25 582
5441.94 725
5442.64 693
5443.34 634
5444.03 652
5444.73 697
5445.42 665
5446.12 618
5446.82 638
5447.51 801
5448.21 766
5448.91 695
5449.60 634
5450.30 672
5450.99 727
5451.69 731
5452.39 734
5453.08 708
5453.78 638
5454.48 631
5455.17 658
5455.87 729
5456.57 739
5457.27 690
5457.96 735
5458.66 774
5459.36 682
5460.05 615
5460.75 700
5461.45 720
5462.14 737
5462.84 719
5463.54 732
5464.24 726
5464.93 719
5465.63 726
5466.33 684
5467.03 691
5467.72 787
5468.42 753
5469.12 736
5469.82 759
5470.51 675
5471.21 636
5471.91 628
5472.61 742
5473.31 656
5474.00 650
5474.70 770
5475.40 719
5476.10 720
5476.80 740
5477.49 737
5478.19 720
5478.89 692
5479.59 724
5480.29 722
5480.99 772
5481.68 794
5482.38 753
5483.08 693
5483.78 827
5484.48 774
5485.18 757
5485.88 660
5486.57 729
5487.27 825
5487.97 754
5488.67 706
5489.37 765
5490.07 732
5490.77 723
5491.47 813
5492.17 776
5492.87 729
5493.56 787
5494.26 829
5494.96 858
5495.66 755
5496.36 726
5497.06 780
5497.76 754
5498.46 754
5499.16 800
5499.86 891
5500.56 883
5501.26 796
5501.96 785
5502.66 721
5503.36 798
5504.06 806
5504.76 756
5505.46 823
5506.16 845
5506.86 749
5507.56 714
5508.26 684
5508.96 781
5509.66 758
5510.36 735
5511.06 728
5511.76 770
5512.46 796
5513.16 763
5513.86 744
5514.56 764
5515.26 711
5515.96 751
5516.66 671
5517.36 755
5518.07 826
5518.77 793
5519.47 722
5520.17 775
5520.87 820
5521.57 743
5522.27 681
5522.97 731
5523.67 729
5524.37 686
5525.08 755
5525.78 739
5526.48 653
5527.18 669
5527.88 698
5528.58 638
5529.28 667
5529.99 652
5530.69 674
5531.39 647
5532.09 656
5532.79 605
5533.49 651
5534.20 722
5534.90 671
5535.60 698
5536.30 700
5537.00 698
5537.70 672
5538.41 693
5539.11 684
5539.81 622
5540.51 658
5541.22 757
5541.92 723
5542.62 632
5543.32 672
5544.02 653
5544.73 683
5545.43 722
5546.13 646
5546.84 601
5547.54 632
5548.24 694
5548.94 628
5549.65 632
5550.35 680
5551.05 571
5551.75 649
5552.46 652
5553.16 657
5553.86 643
5554.57 713
5555.27 588
5555.97 607
5556.68 651
5557.38 636
5558.08 584
5558.79 589
5559.49 663
5560.19 705
5560.90 571
5561.60 573
5562.30 547
5563.01 615
5563.71 592
5564.41 674
5565.12 742
5565.82 607
5566.53 658
5567.23 607
5567.93 605
5568.64 648
5569.34 640
5570.05 667
5570.75 639
5571.45 617
5572.16 618
5572.86 649
5573.57 649
5574.27 627
5574.98 591
5575.68 627
5576.38 658
5577.09 581
5577.79 630
5578.50 629
5579.20 569
5579.91 611
5580.61 666
5581.32 687
5582.02 654
5582.73 618
5583.43 586
5584.14 586
5584.84 593
5585.55 655
5586.25 618
5586.96 625
5587.66 656
5588.37 596
5589.07 508
5589.78 573
5590.48 629
5591.19 573
5591.89 635
5592.60 641
5593.31 641
5594.01 674
5594.72 601
5595.42 562
5596.13 569
5596.83 500
5597.54 519
5598.25 568
5598.95 601
5599.66 667
5600.36 643
5601.07 567
5601.78 610
5602.48 615
5603.19 539
5603.89 602
5604.60 638
5605.31 540
5606.01 561
5606.72 625
5607.43 644
5608.13 617
5608.84 604
5609.54 579
5610.25 594
5610.96 606
5611.66 587
5612.37 600
5613.08 607
5613.79 546
5614.49 547
5615.20 626
5615.91 626
5616.61 530
5617.32 538
5618.03 627
5618.73 646
5619.44 618
5620.15 586
5620.86 600
5621.56 556
5622.27 583
5622.98 623
5623.69 690
5624.39 650
5625.10 549
5625.81 613
5626.52 580
5627.22 612
5627.93 618
5628.64 638
5629.35 678
5630.05 609
5630.76 695
5631.47 653
5632.18 644
5632.89 597
5633.59 568
5634.30 530
5635.01 517
5635.72 528
5636.43 557
5637.14 610
5637.84 559
5638.55 595
5639.26 558
5639.97 678
5640.68 623
5641.39 565
5642.10 627
5642.80 593
5643.51 591
5644.22 543
5644.93 644
5645.64 580
5646.35 611
5647.06 615
5647.77 598
5648.47 633
5649.18 580
5649.89 609
5650.60 633
5651.31 615
5652.02 567
5652.73 647
5653.44 560
5654.15 550
5654.86 567
5655.57 569
5656.28 577
5656.99 634
5657.70 576
5658.41 559
5659.12 595
5659.83 639
5660.54 636
5661.24 616
5661.95 619
5662.66 597
5663.37 576
5664.08 612
5664.79 572
5665.50 562
5666.21 657
5666.93 650
5667.64 541
5668.35 537
5669.06 566
5669.77 596
5670.48 592
5671.19 619
5671.90 632
5672.61 630
5673.32 623
5674.03 634
5674.74 614
5675.45 549
5676.16 570
5676.87 627
5677.58 578
5678.29 639
5679.01 564
5679.72 562
5680.43 602
5681.14 606
5681.85 605
5682.56 547
5683.27 638
5683.98 631
5684.69 622
5685.41 569
5686.12 578
5686.83 490
5687.54 576
5688.25 622
5688.96 574
5689.67 610
5690.39 633
5691.10 581
5691.81 549
5692.52 632
5693.23 616
5693.95 575
5694.66 639
5695.37 615
5696.08 615
5696.79 583
5697.51 639
5698.22 587
5698.93 565
5699.64 534
5700.35 570
5701.07 623
5701.78 649
5702.49 659
5703.20 655
5703.92 630
5704.63 625
5705.34 567
5706.05 642
5706.77 529
5707.48 672
5708.19 694
5708.90 616
5709.62 578
5710.33 562
5711.04 653
5711.76 622
5712.47 616
5713.18 568
5713.90 598
5714.61 612
5715.32 598
5716.04 608
5716.75 565
5717.46 703
5718.18 666
5718.89 586
5719.60 631
5720.32 662
5721.03 688
5721.74 654
5722.46 618
5723.17 592
5723.88 610
5724.60 676
5725.31 708
5726.03 655
5726.74 643
5727.45 745
5728.17 667
5728.88 634
5729.60 615
5730.31 611
5731.02 696
5731.74 684
5732.45 678
5733.17 631
5733.88 667
5734.60 581
5735.31 631
5736.02 642
5736.74 643
5737.45 571
5738.17 601
5738.88 682
5739.60 700
5740.31 739
5741.03 701
5741.74 618
5742.46 719
5743.17 772
5743.89 761
5744.60 733
5745.32 716
5746.03 705
5746.75 671
5747.46 726
5748.18 679
5748.89 713
5749.61 711
5750.32 790
5751.04 750
5751.76 715
5752.47 690
5753.19 693
5753.90 691
5754.62 732
5755.33 753
5756.05 760
5756.77 749
5757.48 746
5758.20 781
5758.91 693
5759.63 728
5760.34 768
5761.06 723
5761.78 795
5762.49 771
5763.21 758
5763.93 851
5764.64 854
5765.36 862
5766.07 789
5766.79 823
5767.51 720
5768.22 848
5768.94 876
5769.66 983
5770.37 926
5771.09 924
5771.81 1023
5772.52 1176
5773.24 1233
5773.96 1164
5774.67 1295
5775.39 1306
5776.11 1149
5776.83 1195
5777.54 1166
5778.26 929
5778.98 899
5779.69 967
5780.41 963
5781.13 910
5781.85 974
5782.56 1000
5783.28 897
5784.00 914
5784.72 926
5785.43 864
5786.15 942
5786.87 975
5787.59 926
5788.30 962
5789.02 920
5789.74 870
5790.46 819
5791.18 910
5791.89 961
5792.61 963
5793.33 919
5794.05 907
5794.77 903
5795.48 875
5796.20 913
5796.92 871
5797.64 924
5798.36 952
5799.08 1057
5799.80 1022
5800.51 1036
5801.23 1074
5801.95 1193
5802.67 1153
5803.39 1125
5804.11 1114
5804.83 1067
5805.54 1179
5806.26 1077
5806.98 911
5807.70 883
5808.42 942
5809.14 921
5809.86 846
5810.58 968
5811.30 958
5812.02 907
5812.74 947
5813.45 882
5814.17 881
5814.89 1017
5815.61 986
5816.33 1000
5817.05 965
5817.77 884
5818.49 869
5819.21 975
5819.93 938
5820.65 928
5821.37 957
5822.09 957
5822.81 929
5823.53 902
5824.25 818
5824.97 828
5825.69 784
5826.41 751
5827.13 749
5827.85 787
5828.57 819
5829.29 866
5830.01 862
5830.73 765
5831.45 827
5832.17 836
5832.89 827
5833.61 849
5834.33 829
5835.06 805
5835.78 786
5836.50 852
5837.22 836
5837.94 763
5838.66 721
5839.38 846
5840.10 809
5840.82 763
5841.54 716
5842.26 749
5842.99 706
5843.71 713
5844.43 762
5845.15 760
5845.87 695
5846.59 638
5847.31 658
5848.04 743
5848.76 720
5849.48 664
5850.20 793
5850.92 720
5851.64 714
5852.36 735
5853.09 758
5853.81 781
5854.53 731
5855.25 669
5855.97 661
5856.70 704
5857.42 621
5858.14 646
5858.86 766
5859.58 750
5860.31 734
5861.03 693
5861.75 736
5862.47 654
5863.20 686
5863.92 663
5864.64 683
5865.36 704
5866.09 681
5866.81 715
5867.53 685
5868.25 696
5868.98 730
5869.70 687
5870.42 664
5871.15 681
5871.87 664
5872.59 606
5873.31 683
5874.04 694
5874.76 675
5875.48 670
5876.21 651
5876.93 678
5877.65 716
5878.38 707
5879.10 669
5879.82 735
5880.55 682
5881.27 607
5881.99 750
5882.72 753
5883.44 643
5884.17 702
5884.89 611
5885.61 636
5886.34 621
5887.06 677
5887.78 764
5888.51 677
5889.23 673
5889.96 732
5890.68 666
5891.41 644
5892.13 674
5892.85 698
5893.58 651
5894.30 644
5895.03 658
5895.75 691
5896.48 679
5897.20 659
5897.92 739
5898.65 686
5899.37 693
5900.10 685
5900.82 676
5901.55 646
5902.27 658
5903.00 662
5903.72 667
5904.45 646
5905.17 621
5905.90 634
5906.62 661
5907.35 696
5908.07 694
5908.80 635
5909.52 698
5910.25 743
5910.97 704
5911.70 634
5912.43 664
5913.15 669
5913.88 711
5914.60 656
5915.33 641
5916.05 673
5916.78 683
5917.50 630
5918.23 656
5918.96 671
5919.68 651
5920.41 639
5921.13 695
5921.86 679
5922.59 643
5923.31 646
5924.04 667
5924.76 667
5925.49 671
5926.22 615
5926.94 729
5927.67 673
5928.40 591
5929.12 632
5929.85 664
5930.58 641
5931.30 673
5932.03 682
5932.76 689
5933.48 715
5934.21 700
5934.94 796
5935.66 697
5936.39 763
5937.12 744
5937.84 708
5938.57 633
5939.30 653
5940.02 680
5940.75 717
5941.48 718
5942.21 758
5942.93 784
5943.66 648
5944.39 652
5945.12 743
5945.84 723
5946.57 713
5947.30 660
5948.03 791
5948.75 819
5949.48 761
5950.21 705
5950.94 705
5951.67 775
5952.39 772
5953.12 715
5953.85 789
5954.58 792
5955.31 792
5956.03 795
5956.76 805
5957.49 778
5958.22 838
5958.95 836
5959.67 865
5960.40 802
5961.13 768
5961.86 759
5962.59 792
5963.32 707
5964.05 741
5964.77 802
5965.50 833
5966.23 779
5966.96 799
5967.69 764
5968.42 836
5969.15 849
5969.88 910
5970.61 893
5971.33 800
5972.06 830
5972.79 758
5973.52 783
5974.25 838
5974.98 866
5975.71 818
5976.44 795
5977.17 802
5977.90 787
5978.63 836
5979.36 761
5980.09 870
5980.82 834
5981.55 909
5982.28 946
5983.01 925
5983.74 835
5984.46 833
5985.19 868
5985.92 934
5986.65 895
5987.38 833
5988.11 868
5988.85 882
5989.58 905
5990.31 804
5991.04 827
5991.77 869
5992.50 988
5993.23 933
5993.96 911
5994.69 881
5995.42 840
5996.15 1031
5996.88 995
5997.61 929
5998.34 896
5999.07 826
5999.80 927
6000.53 877
6001.26 896
6002.00 917
6002.73 845
6003.46 856
6004.19 841
6004.92 882
6005.65 931
6006.38 853
6007.11 786
6007.84 872
6008.58 901
6009.31 901
6010.04 947
6010.77 1020
6011.50 1013
6012.23 1058
6012.96 1161
6013.70 1172
6014.43 1098
6015.16 1100
6015.89 1138
6016.62 1015
6017.36 934
6018.09 967
6018.82 973
6019.55 935
6020.28 885
6021.02 952
6021.75 928
6022.48 915
6023.21 853
6023.94 738
6024.68 732
6025.41 774
6026.14 813
6026.87 919
6027.61 850
6028.34 834
6029.07 865
6029.80 789
6030.54 836
6031.27 803
6032.00 815
6032.73 798
6033.47 834
6034.20 799
6034.93 864
6035.67 798
6036.40 788
6037.13 774
6037.87 728
6038.60 806
6039.33 739
6040.07 823
6040.80 855
6041.53 760
6042.27 769
6043.00 843
6043.73 897
6044.47 837
6045.20 825
6045.93 871
6046.67 879
6047.40 836
6048.13 860
6048.87 872
6049.60 860
6050.34 843
6051.07 836
6051.80 871
6052.54 940
6053.27 888
6054.01 970
6054.74 858
6055.47 822
6056.21 808
6056.94 803
6057.68 811
6058.41 786
6059.15 782
6059.88 774
6060.61 777
6061.35 890
6062.08 895
6062.82 831
6063.55 811
6064.29 844
6065.02 789
6065.76 755
6066.49 774
6067.23 825
6067.96 896
6068.70 804
6069.43 780
6070.17 775
6070.90 762
6071.64 824
6072.37 821
6073.11 795
6073.84 748
6074.58 736
6075.31 805
6076.05 788
6076.78 743
6077.52 708
6078.26 789
6078.99 789
6079.73 841
6080.46 808
6081.20 845
6081.93 791
6082.67 801
6083.41 837
6084.14 758
6084.88 694
6085.61 834
6086.35 842
6087.09 786
6087.82 822
6088.56 837
6089.30 810
6090.03 914
6090.77 855
6091.50 719
6092.24 771
6092.98 810
6093.71 761
6094.45 756
6095.19 733
6095.92 755
6096.66 748
6097.40 777
6098.13 797
6098.87 722
6099.61 839
6100.34 817
6101.08 787
6101.82 713
6102.56 742
6103.29 778
6104.03 816
6104.77 763
6105.50 756
6106.24 799
6106.98 756
6107.72 697
6108.45 674
6109.19 709
6109.93 771
6110.67 816
6111.40 800
6112.14 771
6112.88 770
6113.62 733
6114.35 819
6115.09 847
6115.83 691
6116.57 782
6117.31 802
6118.04 865
6118.78 853
6119.52 889
6120.26 837
6121.00 811
6121.73 832
6122.47 806
6123.21 773
6123.95 811
6124.69 842
6125.43 741
6126.16 781
6126.90 831
6127.64 806
6128.38 786
6129.12 822
6129.86 813
6130.60 807
6131.33 878
6132.07 856
6132.81 875
6133.55 823
6134.29 896
6135.03 869
6135.77 888
6136.51 868
6137.25 864
6137.99 826
6138.73 835
6139.46 887
6140.20 858
6140.94 829
6141.68 799
6142.42 771
6143.16 875
6143.90 774
6144.64 782
6145.38 795
6146.12 840
6146.86 843
6147.60 803
6148.34 841
6149.08 797
6149.82 857
6150.56 919
6151.30 886
6152.04 903
6152.78 1005
6153.52 946
6154.26 975
6155.00 896
6155.74 907
6156.48 874
6157.22 869
6157.96 831
6158.70 881
6159.44 902
6160.18 903
6160.92 932
6161.66 899
6162.40 915
6163.15 930
6163.89 909
6164.63 1033
6165.37 1032
6166.11 1017
6166.85 1067
6167.59 1083
6168.33 1088
6169.07 970
6169.81 1015
6170.55 1011
6171.30 1060
6172.04 1066
6172.78 1022
6173.52 1030
6174.26 1111
6175.00 1020
6175.74 1007
6176.49 1039
6177.23 946
6177.97 1019
6178.71 945
6179.45 984
6180.19 1070
6180.94 1015
6181.68 1042
6182.42 991
6183.16 983
6183.90 1041
6184.65 1057
6185.39 1033
6186.13 1038
6186.87 1121
6187.61 943
6188.36 1014
6189.10 1015
6189.84 1022
6190.58 1034
6191.33 1068
6192.07 1088
6192.81 1131
6193.55 1079
6194.30 1070
6195.04 1094
6195.78 1180
6196.52 1204
6197.27 1234
6198.01 1182
6198.75 1114
6199.49 1142
6200.24 1191
6200.98 1162
6201.72 1225
6202.47 1176
6203.21 1196
6203.95 1195
6204.70 1192
6205.44 1303
6206.18 1481
6206.93 1630
6207.67 1806
6208.41 2025
6209.16 2081
6209.90 2133
6210.64 2320
6211.39 2377
6212.13 2210
6212.87 2095
6213.62 1832
6214.36 1707
6215.11 1693
6215.85 1379
6216.59 1258
6217.34 1287
6218.08 1137
6218.83 1031
6219.57 1026
6220.31 979
6221.06 1070
6221.80 1091
6222.55 1089
6223.29 1061
6224.04 1104
6224.78 1159
6225.52 1150
6226.27 1092
6227.01 957
6227.76 1063
6228.50 1001
6229.25 974
6229.99 946
6230.74 934
6231.48 917
6232.23 873
6232.97 876
6233.72 839
6234.46 883
6235.21 968
6235.95 896
6236.70 951
6237.44 945
6238.19 943
6238.93 888
6239.68 957
6240.42 917
6241.17 970
6241.91 973
6242.66 991
6243.40 997
6244.15 995
6244.90 1010
6245.64 1045
6246.39 1107
6247.13 1180
6247.88 1096
6248.62 1123
6249.37 1167
6250.12 1144
6250.86 1081
6251.61 1062
6252.35 1016
6253.10 1007
6253.85 951
6254.59 991
6255.34 917
6256.09 861
6256.83 901
6257.58 944
6258.32 912
6259.07 845
6259.82 896
6260.56 912
6261.31 930
6262.06 887
6262.80 878
6263.55 894
6264.30 888
6265.04 943
6265.79 892
6266.54 854
6267.29 904
6268.03 889
6268.78 891
6269.53 937
6270.27 855
6271.02 815
6271.77 862
6272.52 862
6273.26 841
6274.01 769
6274.76 832
6275.50 884
6276.25 810
6277.00 844
6277.75 844
6278.49 786
6279.24 814
6279.99 822
6280.74 871
6281.49 857
6282.23 935
6282.98 871
6283.73 858
6284.48 817
6285.23 885
6285.97 868
6286.72 859
6287.47 800
6288.22 812
6288.97 845
6289.71 923
6290.46 901
6291.21 890
6291.96 879
6292.71 887
6293.46 848
6294.21 834
6294.95 833
6295.70 856
6296.45 860
6297.20 863
6297.95 783
6298.70 821
6299.45 764
6300.20 732
6300.94 741
6301.69 742
6302.44 771
6303.19 819
6303.94 760
6304.69 724
6305.44 766
6306.19 746
6306.94 783
6307.69 785
6308.44 798
6309.19 727
6309.94 741
6310.69 739
6311.43 791
6312.18 735
6312.93 779
6313.68 800
6314.43 816
6315.18 739
6315.93 779
6316.68 726
6317.43 749
6318.18 788
6318.93 798
6319.68 646
6320.43 719
6321.18 748
6321.93 713
6322.68 726
6323.43 648
6324.18 731
6324.94 689
6325.69 628
6326.44 603
6327.19 606
6327.94 685
6328.69 771
6329.44 681
6330.19 724
6330.94 711
6331.69 693
6332.44 687
6333.19 655
6333.94 623
6334.69 705
6335.45 747
6336.20 676
6336.95 710
6337.70 648
6338.45 628
6339.20 681
6339.95 629
6340.70 665
6341.46 704
6342.21 742
6342.96 732
6343.71 700
6344.46 634
6345.21 666
6345.96 657
6346.72 711
6347.47 741
6348.22 746
6348.97 704
6349.72 714
6350.48 705
6351.23 701
6351.98 706
6352.73 708
6353.48 752
6354.24 750
6354.99 694
6355.74 638
6356.49 599
6357.24 696
6358.00 672
6358.75 615
6359.50 684
6360.25 679
6361.01 622
6361.76 672
6362.51 662
6363.26 668
6364.02 704
6364.77 720
6365.52 648
6366.28 721
6367.03 643
6367.78 649
6368.53 626
6369.29 636
6370.04 653
6370.79 653
6371.55 673
6372.30 728
6373.05 715
6373.81 746
6374.56 740
6375.31 678
6376.07 632
6376.82 637
6377.57 617
6378.33 690
6379.08 640
6379.83 619
6380.59 687
6381.34 619
6382.10 674
6382.85 637
6383.60 673
6384.36 634
6385.11 641
6385.87 688
6386.62 628
6387.37 587
6388.13 568
6388.88 568
6389.64 638
6390.39 642
6391.14 621
6391.90 652
6392.65 689
6393.41 648
6394.16 610
6394.92 606
6395.67 602
6396.43 597
6397.18 596
6397.94 607
6398.69 631
6399.45 639
6400.20 611
6400.96 657
6401.71 626
6402.47 604
6403.22 602
6403.98 573
6404.73 585
6405.49 671
6406.24 679
6407.00 663
6407.75 607
6408.51 744
6409.26 689
6410.02 723
6410.77 642
6411.53 659
6412.28 697
6413.04 732
6413.80 640
6414.55 603
6415.31 652
6416.06 629
6416.82 623
6417.57 600
6418.33 634
6419.09 629
6419.84 660
6420.60 626
6421.35 627
6422.11 573
6422.87 642
6423.62 652
6424.38 647
6425.14 689
6425.89 656
6426.65 617
6427.40 600
6428.16 584
6428.92 663
6429.67 608
6430.43 598
6431.19 643
6431.94 685
6432.70 589
6433.46 650
6434.22 687
6434.97 710
6435.73 751
6436.49 766
6437.24 664
6438.00 649
6438.76 615
6439.51 671
6440.27 694
6441.03 711
6441.79 616
6442.54 716
6443.30 682
6444.06 664
6444.82 707
6445.57 667
6446.33 651
6447.09 684
6447.85 672
6448.60 664
6449.36 611
6450.12 654
6450.88 682
6451.64 719
6452.39 667
6453.15 723
6453.91 751
6454.67 750
6455.43 750
6456.18 720
6456.94 687
6457.70 779
6458.46 791
6459.22 734
6459.98 785
6460.73 759
6461.49 768
6462.25 781
6463.01 772
6463.77 822
6464.53 757
6465.29 733
6466.04 817
6466.80 734
6467.56 759
6468.32 771
6469.08 856
6469.84 791
6470.60 741
6471.36 818
6472.12 810
6472.87 703
6473.63 750
6474.39 783
6475.15 756
6475.91 801
6476.67 820
6477.43 782
6478.19 860
6478.95 784
6479.71 827
6480.47 808
6481.23 761
6481.99 852
6482.75 835
6483.51 826
6484.27 919
6485.03 804
6485.79 749
6486.55 814
6487.31 902
6488.07 825
6488.83 886
6489.59 908
6490.35 945
6491.11 888
6491.87 961
6492.63 942
6493.39 925
6494.15 855
6494.91 990
6495.67 1020
6496.43 932
6497.19 829
6497.95 922
6498.71 986
6499.47 1074
6500.23 960
6500.99 927
6501.76 972
6502.52 941
6503.28 885
6504.04 889
6504.80 891
6505.56 962
6506.32 976
6507.08 995
6507.84 1030
6508.61 972
6509.37 1016
6510.13 1105
6510.89 1026
6511.65 1104
6512.41 1063
6513.17 1081
6513.94 1174
6514.70 1073
6515.46 1026
6516.22 1084
6516.98 1163
6517.74 1175
6518.51 1090
6519.27 1069
6520.03 1119
6520.79 1067
6521.55 1098
6522.32 1161
6523.08 1234
6523.84 1129
6524.60 1104
6525.36 1159
6526.13 1291
6526.89 1156
6527.65 1270
6528.41 1251
6529.18 1144
6529.94 1154
6530.70 1217
6531.46 1268
6532.23 1339
6532.99 1362
6533.75 1441
6534.51 1581
6535.28 1807
6536.04 1892
6536.80 2135
6537.57 2138
6538.33 2235
6539.09 2356
6539.85 2185
6540.62 1894
6541.38 1690
6542.14 1637
6542.91 1575
6543.67 1332
6544.43 1213
6545.20 1093
6545.96 1106
6546.72 1083
6547.49 1029
6548.25 1036
6549.02 1050
6549.78 951
6550.54 982
6551.31 961
6552.07 1006
6552.83 1097
6553.60 1082
6554.36 1072
6555.13 1027
6555.89 1020
6556.65 996
6557.42 1044
6558.18 940
6558.95 958
6559.71 969
6560.47 1006
6561.24 964
6562.00 971
6562.77 951
6563.53 1017
6564.30 1032
6565.06 1107
6565.83 1025
6566.59 981
6567.36 1120
6568.12 1141
6568.88 1094
6569.65 1091
6570.41 1129
6571.18 1137
6571.94 1227
6572.71 1287
6573.47 1291
6574.24 1268
6575.00 1423
6575.77 1300
6576.53 1351
6577.30 1435
6578.07 1428
6578.83 1323
6579.60 1234
6580.36 1229
6581.13 1207
6581.89 1169
6582.66 1095
6583.42 1137
6584.19 1102
6584.96 1016
6585.72 1059
6586.49 1147
6587.25 1081
6588.02 1093
6588.78 1080
6589.55 1038
6590.32 1032
6591.08 1048
6591.85 1025
6592.61 1062
6593.38 1115
6594.15 1189
6594.91 1164
6595.68 1154
6596.45 1100
6597.21 1093
6597.98 1102
6598.75 1068
6599.51 994
6600.28 1014
6601.05 938
6601.81 1001
6602.58 944
6603.35 1055
6604.11 1056
6604.88 1068
6605.65 977
6606.41 934
6607.18 960
6607.95 999
6608.71 956
6609.48 887
6610.25 983
6611.02 1045
6611.78 1024
6612.55 958
6613.32 1024
6614.09 1059
6614.85 1020
6615.62 1018
6616.39 1058
6617.16 1046
6617.92 1054
6618.69 1093
6619.46 941
6620.23 965
6620.99 900
6621.76 861
6622.53 907
6623.30 876
6624.07 853
6624.83 880
6625.60 940
6626.37 927
6627.14 876
6627.91 894
6628.67 869
6629.44 895
6630.21 875
6630.98 898
6631.75 926
6632.52 918
6633.29 894
6634.05 947
6634.82 1007
6635.59 1034
6636.36 1027
6637.13 1040
6637.90 1028
6638.67 990
6639.43 1010
6640.20 1033
6640.97 913
6641.74 914
6642.51 907
6643.28 874
6644.05 823
6644.82 791
6645.59 770
6646.36 800
6647.13 770
6647.90 786
6648.66 779
6649.43 753
6650.20 777
6650.97 798
6651.74 812
6652.51 798
6653.28 809
6654.05 739
6654.82 701
6655.59 768
6656.36 736
6657.13 754
6657.90 701
6658.67 716
6659.44 728
6660.21 746
6660.98 754
6661.75 751
6662.52 685
6663.29 793
6664.06 829
6664.83 782
6665.60 788
6666.37 802
6667.14 709
6667.91 727
6668.69 769
6669.46 708
6670.23 699
6671.00 775
6671.77 761
6672.54 785
6673.31 840
6674.08 835
6674.85 768
6675.62 743
6676.39 765
6677.16 766
6677.94 731
6678.71 679
6679.48 673
6680.25 695
6681.02 725
6681.79 806
6682.56 778
6683.33 792
6684.11 760
6684.88 730
6685.65 679
6686.42 700
6687.19 717
6687.96 750
6688.74 733
6689.51 694
6690.28 678
6691.05 723
6691.82 720
6692.60 724
6693.37 767
6694.14 705
6694.91 655
6695.68 641
6696.46 687
6697.23 679
6698.00 632
6698.77 615
6699.55 653
6700.32 690
6701.09 666
6701.86 642
6702.64 716
6703.41 733
6704.18 673
6704.95 610
6705.73 647
6706.50 672
6707.27 710
6708.04 630
6708.82 631
6709.59 697
6710.36 696
6711.14 631
6711.91 749
6712.68 684
6713.46 677
6714.23 633
6715.00 658
6715.78 634
6716.55 649
6717.32 686
6718.10 689
6718.87 734
6719.64 638
6720.42 618
6721.19 624
6721.96 681
6722.74 666
6723.51 641
6724.28 614
6725.06 697
6725.83 646
6726.61 566
6727.38 625
6728.15 609
6728.93 666
6729.70 646
6730.48 581
6731.25 597
6732.02 603
6732.80 588
6733.57 571
6734.35 581
6735.12 603
6735.90 604
6736.67 627
6737.45 681
6738.22 609
6738.99 649
6739.77 639
6740.54 616
6741.32 568
6742.09 654
6742.87 651
6743.64 665
6744.42 644
6745.19 563
6745.97 609
6746.74 599
6747.52 621
6748.29 570
6749.07 691
6749.84 674
6750.62 624
6751.40 600
6752.17 615
6752.95 662
6753.72 689
6754.50 629
6755.27 602
6756.05 579
6756.82 642
6757.60 627
6758.38 584
6759.15 632
6759.93 546
6760.70 530
6761.48 582
6762.25 561
6763.03 588
6763.81 532
6764.58 521
6765.36 530
6766.14 525
6766.91 549
6767.69 644
6768.46 634
6769.24 637
6770.02 598
6770.79 617
6771.57 592
6772.35 599
6773.12 626
6773.90 639
6774.68 583
6775.45 558
6776.23 577
6777.01 514
6777.78 566
6778.56 622
6779.34 586
6780.11 607
6780.89 532
6781.67 636
6782.45 614
6783.22 597
6784.00 603
6784.78 510
6785.56 520
6786.33 531
6787.11 543
6787.89 563
6788.66 556
6789.44 575
6790.22 537
6791.00 561
6791.78 570
6792.55 527
6793.33 562
6794.11 615
6794.89 544
6795.66 503
6796.44 543
6797.22 596
6798.00 604
6798.78 558
6799.55 523
6800.33 543
6801.11 619
6801.89 551
6802.67 607
6803.45 577
6804.22 556
6805.00 540
6805.78 526
6806.56 620
6807.34 647
6808.12 628
6808.90 576
6809.67 626
6810.45 574
6811.23 618
6812.01 598
6812.79 569
6813.57 536
6814.35 557
6815.13 596
6815.91 615
6816.68 580
6817.46 552
6818.24 583
6819.02 672
6819.80 569
6820.58 559
6821.36 623
6822.14 674
6822.92 695
6823.70 659
6824.48 633
6825.26 594
6826.04 713
6826.82 617
6827.60 608
6828.38 604
6829.16 637
6829.94 661
6830.72 564
6831.50 574
6832.28 617
6833.06 634
6833.84 610
6834.62 593
6835.40 562
6836.18 627
6836.96 611
6837.74 642
6838.52 599
6839.30 541
6840.08 584
6840.86 617
6841.64 659
6842.42 603
6843.20 530
6843.98 610
6844.76 622
6845.54 546
6846.32 565
6847.10 599
6847.89 617
6848.67 642
6849.45 659
6850.23 668
6851.01 705
6851.79 722
6852.57 708
6853.35 717
6854.13 606
6854.92 699
6855.70 731
6856.48 678
6857.26 657
6858.04 657
6858.82 615
6859.60 606
6860.39 686
6861.17 623
6861.95 624
6862.73 576
6863.51 599
6864.29 596
6865.08 587
6865.86 637
6866.64 665
6867.42 642
6868.20 656
6868.99 619
6869.77 617
6870.55 599
6871.33 610
6872.12 586
6872.90 644
6873.68 678
6874.46 718
6875.24 614
6876.03 628
6876.81 610
6877.59 641
6878.38 629
6879.16 677
6879.94 668
6880.72 582
6881.51 611
6882.29 668
6883.07 670
6883.85 625
6884.64 651
6885.42 699
6886.20 704
6886.99 636
6887.77 682
6888.55 744
6889.34 789
6890.12 739
6890.90 679
6891.69 742
6892.47 662
6893.25 689
6894.04 716
6894.82 679
6895.60 722
6896.39 745
6897.17 771
6897.96 629
6898.74 676
6899.52 704
6900.31 673
6901.09 726
6901.88 787
6902.66 670
6903.44 724
6904.23 757
6905.01 728
6905.80 742
6906.58 684
6907.36 723
6908.15 789
6908.93 759
6909.72 747
6910.50 730
6911.29 771
6912.07 680
6912.86 697
6913.64 702
6914.42 784
6915.21 762
6915.99 733
6916.78 777
6917.56 773
6918.35 740
6919.13 770
6919.92 752
6920.70 741
6921.49 795
6922.27 731
6923.06 734
6923.84 837
6924.63 806
6925.42 801
6926.20 852
6926.99 884
6927.77 838
6928.56 724
6929.34 787
6930.13 820
6930.91 779
6931.70 795
6932.48 845
6933.27 796
6934.06 789
6934.84 863
6935.63 842
6936.41 828
6937.20 890
6937.99 817
6938.77 768
6939.56 812
6940.34 894
6941.13 864
6941.92 902
6942.70 866
6943.49 889
6944.28 912
6945.06 976
6945.85 958
6946.64 960
6947.42 919
6948.21 951
6949.00 974
6949.78 970
6950.57 996
6951.36 961
6952.14 927
6952.93 937
6953.72 892
6954.50 860
6955.29 946
6956.08 920
6956.86 924
6957.65 1048
6958.44 973
6959.23 1074
6960.01 1023
6960.80 1013
6961.59 1056
6962.38 1045
6963.16 1072
6963.95 1016
6964.74 1015
6965.53 991
6966.31 945
6967.10 960
6967.89 967
6968.68 1019
6969.46 981
6970.25 995
6971.04 1063
6971.83 1044
6972.62 1029
6973.40 1110
6974.19 1086
6974.98 1060
6975.77 1034
6976.56 1066
6977.34 1039
6978.13 1078
6978.92 1102
6979.71 1159
6980.50 1206
6981.29 1188
6982.08 1258
6982.86 1335
6983.65 1481
6984.44 1473
6985.23 1661
6986.02 1765
6986.81 1798
6987.60 1885
6988.39 1828
6989.17 1693
6989.96 1722
6990.75 1577
6991.54 1467
6992.33 1345
6993.12 1300
6993.91 1209
6994.70 1195
6995.49 1116
6996.28 1241
6997.07 1249
6997.86 1316
6998.64 1441
6999.43 1581
7000.22 1622
7001.01 1735
7001.80 1716
7002.59 1738
7003.38 1728
7004.17 1531
7004.96 1358
7005.75 1257
7006.54 1183
7007.33 1112
7008.12 1031
7008.91 922
7009.70 935
7010.49 912
7011.28 942
7012.07 904
7012.86 963
7013.65 855
7014.44 901
7015.23 909
7016.02 950
7016.81 928
7017.61 966
7018.40 920
7019.19 921
7019.98 885
7020.77 902
7021.56 914
7022.35 870
7023.14 927
7023.93 1020
7024.72 993
7025.51 1025
7026.30 1162
7027.10 953
7027.89 955
7028.68 950
7029.47 955
7030.26 1007
7031.05 1007
7031.84 971
7032.63 943
7033.43 930
7034.22 937
7035.01 951
7035.80 975
7036.59 985
7037.38 983
7038.18 1050
7038.97 957
7039.76 943
7040.55 961
7041.34 1050
7042.13 892
7042.93 872
7043.72 903
7044.51 859
7045.30 812
7046.09 830
7046.89 839
7047.68 821
7048.47 787
7049.26 786
7050.06 761
7050.85 766
7051.64 788
7052.43 873
7053.23 848
7054.02 689
7054.81 787
7055.60 763
7056.40 789
7057.19 767
7057.98 740
7058.77 754
7059.57 780
7060.36 803
7061.15 838
7061.95 783
7062.74 749
7063.53 744
7064.33 780
7065.12 709
7065.91 747
7066.71 695
7067.50 759
7068.29 714
7069.09 750
7069.88 739
7070.67 714
7071.47 699
7072.26 748
7073.05 724
7073.85 673
7074.64 688
7075.44 652
7076.23 681
7077.02 684
7077.82 645
7078.61 676
7079.41 686
7080.20 621
7080.99 598
7081.79 632
7082.58 615
7083.38 648
7084.17 646
7084.96 677
7085.76 623
7086.55 603
7087.35 609
7088.14 585
7088.94 633
7089.73 569
7090.53 657
7091.32 602
7092.12 666
7092.91 638
7093.71 671
7094.50 714
7095.29 672
7096.09 698
7096.88 616
7097.68 581
7098.48 632
7099.27 644
7100.07 598
7100.86 558
7101.66 606
7102.45 575
7103.25 595
7104.04 587
7104.84 624
7105.63 625
7106.43 612
7107.22 586
7108.02 584
7108.82 604
7109.61 613
7110.41 606
7111.20 563
7112.00 595
7112.79 566
7113.59 580
7114.39 580
7115.18 560
7115.98 598
7116.77 555
7117.57 534
7118.37 560
7119.16 587
7119.96 599
7120.76 551
7121.55 537
7122.35 554
7123.15 600
7123.94 595
7124.74 590
7125.53 549
7126.33 535
7127.13 582
7127.93 605
7128.72 588
7129.52 538
7130.32 565
7131.11 576
7131.91 580
7132.71 551
7133.50 535
7134.30 589
7135.10 524
7135.90 515
7136.69 509
7137.49 521
7138.29 461
7139.08 493
7139.88 558
7140.68 546
7141.48 510
7142.27 507
7143.07 487
7143.87 502
7144.67 455
7145.46 482
7146.26 500
7147.06 515
7147.86 468
7148.66 476
7149.45 502
7150.25 556
7151.05 522
7151.85 453
7152.65 512
7153.44 567
7154.24 454
7155.04 518
7155.84 505
7156.64 506
7157.44 495
7158.23 495
7159.03 470
7159.83 517
7160.63 573
7161.43 561
7162.23 529
7163.03 480
7163.83 520
7164.62 519
7165.42 506
7166.22 425
7167.02 468
7167.82 470
7168.62 501
7169.42 492
7170.22 547
7171.02 573
7171.82 470
7172.61 419
7173.41 454
7174.21 476
7175.01 499
7175.81 454
7176.61 433
7177.41 414
7178.21 427
7179.01 488
7179.81 491
7180.61 535
7181.41 547
7182.21 486
7183.01 533
7183.81 547
7184.61 575
7185.41 513
7186.21 535
7187.01 477
7187.81 498
7188.61 474
7189.41 485
7190.21 408
7191.01 452
7191.81 442
7192.61 465
7193.41 491
7194.21 512
7195.01 451
7195.81 409
7196.61 504
7197.41 517
7198.21 480
7199.01 458
7199.82 435
7200.62 458
7201.42 519
7202.22 550
7203.02 480
7203.82 454
7204.62 449
7205.42 423
7206.22 414
7207.02 402
7207.83 421
7208.63 475
7209.43 451
7210.23 426
7211.03 463
7211.83 434
7212.63 478
7213.44 456
7214.24 472
7215.04 471
7215.84 443
7216.64 427
7217.44 414
7218.25 411
7219.05 412
7219.85 460
7220.65 421
7221.45 468
7222.26 445
7223.06 500
7223.86 537
7224.66 481
7225.46 439
7226.27 431
7227.07 445
7227.87 410
7228.67 425
7229.48 432
7230.28 424
7231.08 377
7231.88 397
7232.69 463
7233.49 416
7234.29 395
7235.09 475
7235.90 473
7236.70 527
7237.50 414
7238.30 460
7239.11 483
7239.91 439
7240.71 470
7241.52 449
7242.32 445
7243.12 430
7243.93 429
7244.73 430
7245.53 444
7246.34 447
7247.14 547
7247.94 495
7248.75 474
7249.55 489
7250.35 473
7251.16 461
7251.96 470
7252.76 459
7253.57 472
7254.37 503
7255.18 445
7255.98 417
7256.78 391
7257.59 442
7258.39 461
7259.20 449
7260.00 448
7260.80 521
7261.61 482
7262.41 470
7263.22 490
7264.02 493
7264.83 536
7265.63 520
7266.43 530
7267.24 475
7268.04 473
7268.85 477
7269.65 540
7270.46 490
7271.26 469
7272.07 476
7272.87 508
7273.68 427
7274.48 494
7275.29 528
7276.09 486
7276.90 476
7277.70 457
7278.51 482
7279.31 483
7280.12 522
7280.92 515
7281.73 535
7282.53 537
7283.34 585
7284.14 616
7284.95 597
7285.76 667
7286.56 664
7287.37 598
7288.17 624
7288.98 602
7289.78 550
7290.59 544
7291.40 535
7292.20 518
7293.01 465
7293.81 492
7294.62 496
7295.43 500
7296.23 478
7297.04 539
7297.84 492
7298.65 503
7299.46 476
7300.26 477
7301.07 455
7301.88 446
7302.68 456
7303.49 510
7304.30 432
7305.10 457
7305.91 538
7306.72 531
7307.52 480
7308.33 556
7309.14 490
7309.94 460
7310.75 539
7311.56 510
7312.36 493
7313.17 563
7313.98 515
7314.79 499
7315.59 507
7316.40 500
7317.21 501
7318.01 509
7318.82 505
7319.63 547
7320.44 567
7321.24 604
7322.05 585
7322.86 523
7323.67 535
7324.47 553
7325.28 570
7326.09 572
7326.90 517
7327.71 537
7328.51 541
7329.32 516
7330.13 561
7330.94 576
7331.75 550
7332.55 580
7333.36 561
7334.17 545
7334.98 577
7335.79 656
7336.60 608
7337.40 721
7338.21 670
7339.02 501
7339.83 546
7340.64 582
7341.45 643
7342.26 567
7343.06 561
7343.87 567
7344.68 514
7345.49 509
7346.30 488
7347.11 525
7347.92 536
7348.73 514
7349.54 536
7350.34 483
7351.15 508
7351.96 548
7352.77 527
7353.58 540
7354.39 531
7355.20 523
7356.01 507
7356.82 524
7357.63 522
7358.44 547
7359.25 558
7360.06 568
7360.87 552
7361.68 495
7362.49 500
7363.30 500
7364.11 544
7364.92 447
7365.73 488
7366.54 511
7367.35 499
7368.16 541
7368.97 557
7369.78 470
7370.59 476
7371.40 484
7372.21 561
7373.02 508
7373.83 434
7374.64 465
7375.45 532
7376.26 521
7377.07 558
7377.88 580
7378.69 634
7379.50 631
7380.31 536
7381.12 576
7381.94 590
7382.75 554
7383.56 553
7384.37 593
7385.18 547
7385.99 544
7386.80 526
7387.61 471
7388.42 497
7389.23 552
7390.05 556
7390.86 596
7391.67 501
7392.48 479
7393.29 433
7394.10 488
7394.92 526
7395.73 529
7396.54 483
7397.35 452
7398.16 468
7398.97 491
7399.79 472
7400.60 566
7401.41 548
7402.22 548
7403.03 476
7403.85 534
7404.66 591
7405.47 481
7406.28 500
7407.09 463
7407.91 507
7408.72 518
7409.53 584
7410.34 577
7411.16 489
7411.97 522
7412.78 443
7413.59 425
7414.41 474
7415.22 489
7416.03 478
7416.84 539
7417.66 499
7418.47 500
7419.28 490
7420.10 525
7420.91 514
7421.72 457
7422.54 425
7423.35 475
7424.16 450
7424.97 425
7425.79 418
7426.60 452
7427.41 463
7428.23 472
7429.04 408
7429.86 446
7430.67 442
7431.48 399
7432.30 427
7433.11 469
7433.92 431
7434.74 506
7435.55 512
7436.36 493
7437.18 431
7437.99 469
7438.81 447
7439.62 446
7440.43 439
7441.25 434
7442.06 499
7442.88 442
7443.69 463
7444.51 448
7445.32 447
7446.13 390
7446.95 440
7447.76 436
7448.58 440
7449.39 473
7450.21 467
7451.02 415
7451.84 430
7452.65 463
7453.47 418
7454.28 411
7455.10 392
7455.91 352
7456.73 401
7457.54 460
7458.36 457
7459.17 447
7459.99 401
7460.80 408
7461.62 413
7462.43 432
7463.25 423
7464.06 495
7464.88 489
7465.69 465
7466.51 444
7467.32 415
7468.14 373
7468.96 442
7469.77 447
7470.59 394
7471.40 451
7472.22 412
7473.03 436
7473.85 434
7474.67 449
7475.48 453
7476.30 468
7477.11 453
7477.93 439
7478.75 466
7479.56 435
7480.38 461
7481.20 413
7482.01 384
7482.83 441
7483.65 418
7484.46 450
7485.28 379
7486.09 394
7486.91 395
7487.73 445
7488.54 473
7489.36 438
7490.18 412
7491.00 402
7491.81 387
7492.63 403
7493.45 375
7494.26 390
7495.08 372
7495.90 431
7496.71 429
7497.53 415
7498.35 374
7499.17 429
7499.98 487
7500.80 425
7501.62 419
7502.44 388
7503.25 378
7504.07 396
7504.89 399
7505.71 383
7506.52 400
7507.34 445
7508.16 406
7508.98 386
7509.80 411
7510.61 451
7511.43 416
7512.25 382
7513.07 388
7513.89 420
7514.70 388
7515.52 398
7516.34 403
7517.16 405
7517.98 362
7518.79 338
7519.61 374
7520.43 444
7521.25 434
7522.07 405
7522.89 405
7523.71 368
7524.52 402
7525.34 445
7526.16 414
7526.98 373
7527.80 409
7528.62 414
7529.44 455
7530.26 421
7531.08 381
7531.89 354
7532.71 386
7533.53 411
7534.35 451
7535.17 417
7535.99 420
7536.81 374
7537.63 385
7538.45 438
7539.27 446
7540.09 425
7540.91 420
7541.73 382
7542.55 410
7543.37 459
7544.19 408
7545.01 406
7545.83 366
7546.65 403
7547.47 429
7548.29 400
7549.11 361
7549.93 355
7550.75 369
7551.57 352
7552.39 393
7553.21 387
7554.03 436
7554.85 391
7555.67 358
7556.49 386
7557.31 409
7558.13 399
7558.95 398
7559.77 429
7560.59 423
7561.41 425
7562.23 456
7563.05 397
7563.87 399
7564.69 345
7565.52 378
7566.34 411
7567.16 401
7567.98 422
7568.80 418
7569.62 410
7570.44 427
7571.26 410
7572.08 401
7572.91 466
7573.73 382
7574.55 367
7575.37 446
7576.19 374
7577.01 394
7577.83 387
7578.66 419
7579.48 418
7580.30 374
7581.12 438
7581.94 432
7582.77 369
7583.59 352
7584.41 350
7585.23 401
7586.05 426
7586.88 381
7587.70 403
7588.52 407
7589.34 405
7590.16 377
7590.99 410
7591.81 354
7592.63 384
7593.45 398
7594.28 361
7595.10 450
7595.92 406
7596.74 412
7597.57 430
7598.39 351
7599.21 362
7600.03 435
7600.86 401
7601.68 453
7602.50 389
7603.33 459
7604.15 455
7604.97 399
7605.80 368
7606.62 391
7607.44 436
7608.26 435
7609.09 407
7609.91 451
7610.73 398
7611.56 403
7612.38 381
7613.21 361
7614.03 441
7614.85 448
7615.68 426
7616.50 378
7617.32 413
7618.15 383
7618.97 400
7619.80 368
7620.62 387
7621.44 408
7622.27 436
7623.09 407
7623.92 410
7624.74 388
7625.56 393
7626.39 344
7627.21 330
7628.04 394
7628.86 415
7629.68 416
7630.51 408
7631.33 411
7632.16 381
7632.98 450
7633.81 449
7634.63 411
7635.46 384
7636.28 414
7637.11 382
7637.93 377
7638.76 380
7639.58 394
7640.41 409
7641.23 390
7642.06 349
7642.88 384
7643.71 328
7644.53 326
7645.36 424
7646.18 345
7647.01 344
7647.83 410
7648.66 410
7649.48 376
7650.31 379
7651.14 351
7651.96 332
7652.79 355
7653.61 340
7654.44 380
7655.26 375
7656.09 365
7656.92 344
7657.74 362
7658.57 398
7659.39 402
7660.22 414
7661.05 420
7661.87 411
7662.70 409
7663.52 393
7664.35 377
7665.18 350
7666.00 345
7666.83 381
7667.66 389
7668.48 401
7669.31 348
7670.14 388
7670.96 406
7671.79 380
7672.62 355
7673.44 428
7674.27 433
7675.10 382
7675.92 400
7676.75 382
7677.58 359
7678.40 396
7679.23 379
7680.06 354
7680.89 394
7681.71 360
7682.54 366
7683.37 372
7684.19 353
7685.02 347
7685.85 318
7686.68 335
7687.50 348
7688.33 321
7689.16 357
7689.99 405
7690.81 388
7691.64 365
7692.47 364
7693.30 394
7694.13 385
7694.95 424
7695.78 402
7696.61 312
7697.44 336
7698.27 336
7699.09 366
7699.92 353
7700.75 364
7701.58 371
7702.41 375
7703.24 360
7704.06 338
7704.89 366
7705.72 366
7706.55 366
7707.38 401
7708.21 379
7709.04 341
7709.86 355
7710.69 345
7711.52 368
7712.35 299
7713.18 348
7714.01 381
7714.84 387
7715.67 399
7716.50 373
7717.32 383
7718.15 383
7718.98 395
7719.81 372
7720.64 332
7721.47 402
7722.30 381
7723.13 380
7723.96 374
7724.79 333
7725.62 380
7726.45 370
7727.28 366
7728.11 372
7728.94 384
7729.77 359
7730.60 377
7731.43 355
7732.26 361
7733.09 391
7733.92 359
7734.75 379
7735.58 384
7736.41 361
7737.24 333
7738.07 318
7738.90 352
7739.73 385
7740.56 336
7741.39 338
7742.22 340
7743.05 406
7743.88 396
7744.71 347
7745.54 411
7746.37 437
7747.20 471
7748.03 441
7748.87 410
7749.70 450
7750.53 467
7751.36 436
7752.19 415
7753.02 421
7753.85 435
7754.68 398
7755.51 369
7756.34 361
7757.18 383
7758.01 396
7758.84 374
7759.67 373
7760.50 322
7761.33 379
7762.16 338
7763.00 362
7763.83 326
7764.66 352
7765.49 360
7766.32 340
7767.16 371
7767.99 376
7768.82 367
7769.65 362
7770.48 373
7771.31 357
7772.15 316
7772.98 345
7773.81 354
7774.64 363
7775.48 370
7776.31 336
7777.14 321
7777.97 374
7778.81 405
7779.64 420
7780.47 393
7781.30 373
7782.14 362
7782.97 390
7783.80 364
7784.63 371
7785.47 361
7786.30 408
7787.13 359
7787.97 374
7788.80 377
7789.63 395
7790.46 395
7791.30 411
7792.13 388
7792.96 392
7793.80 379
7794.63 367
7795.46 345
7796.30 390
7797.13 365
7797.96 396
7798.80 355
7799.63 425
7800.46 438
7801.30 366
7802.13 369
7802.97 357
7803.80 365
7804.63 373
7805.47 352
7806.30 361
7807.13 357
7807.97 313
7808.80 342
7809.64 329
7810.47 372
7811.31 368
7812.14 344
7812.97 336
7813.81 335
7814.64 322
7815.48 388
7816.31 350
7817.15 380
7817.98 393
7818.82 403
7819.65 469
7820.48 526
7821.32 419
7822.15 411
7822.99 397
7823.82 415
7824.66 358
7825.49 334
7826.33 383
7827.16 430
7828.00 398
7828.83 358
7829.67 389
7830.50 349
7831.34 398
7832.17 357
7833.01 345
7833.85 383
7834.68 414
7835.52 416
7836.35 371
7837.19 363
7838.02 421
7838.86 372
7839.69 359
7840.53 438
7841.37 428
7842.20 383
7843.04 385
7843.87 375
7844.71 343
7845.55 318
7846.38 330
7847.22 401
7848.05 371
7848.89 355
7849.73 352
7850.56 386
7851.40 371
7852.24 352
7853.07 355
7853.91 368
7854.74 343
7855.58 341
7856.42 374
7857.25 400
7858.09 397
7858.93 432
7859.76 389
7860.60 335
7861.44 314
7862.28 338
7863.11 377
7863.95 368
7864.79 327
7865.62 370
7866.46 368
7867.30 348
7868.14 319
7868.97 308
7869.81 325
7870.65 360
7871.48 295
7872.32 334
7873.16 353
7874.00 328
7874.83 354
7875.67 410
7876.51 344
7877.35 336
7878.19 385
7879.02 350
7879.86 405
7880.70 388
7881.54 393
7882.37 413
7883.21 405
7884.05 372
7884.89 364
7885.73 355
7886.57 313
7887.40 365
7888.24 333
7889.08 344
7889.92 384
7890.76 380
7891.60 401
7892.43 351
7893.27 347
7894.11 346
7894.95 318
7895.79 328
7896.63 385
7897.47 394
7898.30 369
7899.14 385
7899.98 440
7900.82 451
7901.66 428
7902.50 368
7903.34 376
7904.18 399
7905.02 362
7905.86 390
7906.70 321
7907.54 339
7908.37 354
7909.21 351
7910.05 355
7910.89 333
7911.73 339
7912.57 343
7913.41 375
7914.25 403
7915.09 365
7915.93 386
7916.77 342
7917.61 396
7918.45 373
7919.29 389
7920.13 429
7920.97 380
7921.81 358
7922.65 363
7923.49 377
7924.33 358
7925.17 381
7926.01 345
7926.85 319
7927.69 349
7928.53 379
7929.37 353
7930.21 331
7931.05 335
7931.90 350
7932.74 385
7933.58 347
7934.42 325
7935.26 352
7936.10 320
7936.94 343
7937.78 354
7938.62 341
7939.46 338
7940.30 378
7941.14 330
7941.99 348
7942.83 340
7943.67 392
7944.51 372
7945.35 348
7946.19 341
7947.03 346
7947.88 362
7948.72 362
7949.56 372
7950.40 372
7951.24 374
7952.08 330
7952.93 323
7953.77 331
7954.61 393
7955.45 385
7956.29 350
7957.13 326
7957.98 360
7958.82 303
7959.66 320
7960.50 365
7961.35 336
7962.19 333
7963.03 307
7963.87 326
7964.71 340
7965.56 377
7966.40 340
7967.24 334
7968.08 332
7968.93 337
7969.77 272
7970.61 306
7971.45 370
7972.30 358
7973.14 409
7973.98 349
7974.83 340
7975.67 353
7976.51 317
7977.36 321
7978.20 340
7979.04 343
7979.88 388
7980.73 378
7981.57 310
7982.41 339
7983.26 349
7984.10 318
7984.94 322
7985.79 345
7986.63 325
7987.47 326
7988.32 292
7989.16 309
7990.01 372
7990.85 311
7991.69 287
7992.54 309
7993.38 294
7994.23 341
7995.07 334
7995.91 317
7996.76 311
7997.60 309
7998.45 283
7999.29 326
8000.13 333
8000.98 336
8001.82 349
8002.67 366
8003.51 289
8004.36 282
8005.20 336
8006.04 350
8006.89 349
8007.73 352
8008.58 340
8009.42 341
8010.27 348
8011.11 341
8011.96 327
8012.80 334
8013.65 311
8014.49 324
8015.34 297
8016.18 297
8017.03 341
8017.87 312
8018.72 345
8019.56 319
8020.41 316
8021.25 356
8022.10 296
8022.95 294
8023.79 321
8024.64 311
8025.48 305
8026.33 298
8027.17 296
8028.02 326
8028.86 318
8029.71 302
8030.56 268
8031.40 278
8032.25 328
8033.09 334
8033.94 325
8034.79 321
8035.63 335
8036.48 321
8037.32 295
8038.17 301
8039.02 321
8039.86 293
8040.71 307
8041.56 298
8042.40 326
8043.25 330
8044.10 301
8044.94 349
8045.79 335
8046.64 282
8047.48 285
8048.33 310
8049.18 317
8050.02 302
8050.87 308
8051.72 272
8052.56 330
8053.41 346
8054.26 316
8055.11 304
8055.95 308
8056.80 311
8057.65 282
8058.49 275
8059.34 290
8060.19 273
8061.04 263
8061.88 277
8062.73 298
8063.58 323
8064.43 314
8065.27 295
8066.12 294
8066.97 279
8067.82 270
8068.67 285
8069.51 290
8070.36 326
8071.21 315
8072.06 284
8072.91 348
8073.75 304
8074.60 301
8075.45 247
8076.30 266
8077.15 291
8078.00 300
8078.84 297
8079.69 282
8080.54 317
8081.39 293
8082.24 292
8083.09 297
8083.94 271
8084.78 299
8085.63 297
8086.48 295
8087.33 291
8088.18 322
8089.03 345
8089.88 300
8090.73 286
8091.58 274
8092.42 312
8093.27 307
8094.12 249
8094.97 309
8095.82 268
8096.67 260
8097.52 301
8098.37 319
8099.22 333
8100.07 248
8100.92 233
8101.77 272
8102.62 259
8103.47 277
8104.32 311
8105.17 297
8106.02 313
8106.87 293
8107.72 335
8108.57 308
8109.42 309
8110.27 303
8111.12 313
8111.97 287
8112.82 295
8113.67 303
8114.52 283
8115.37 330
8116.22 298
8117.07 290
8117.92 327
8118.77 359
8119.62 333
8120.47 333
8121.32 306
8122.17 301
8123.02 297
8123.87 315
8124.72 315
8125.57 364
8126.43 320
8127.28 316
8128.13 279
8128.98 293
8129.83 336
8130.68 310
8131.53 298
8132.38 261
8133.23 290
8134.09 294
8134.94 297
8135.79 319
8136.64 325
8137.49 331
8138.34 335
8139.19 307
8140.05 285
8140.90 304
8141.75 258
8142.60 310
8143.45 287
8144.30 226
8145.16 287
8146.01 294
8146.86 312
8147.71 325
8148.56 278
8149.42 306
8150.27 302
8151.12 290
8151.97 299
8152.83 329
8153.68 308
8154.53 280
8155.38 275
8156.24 285
8157.09 292
8157.94 309
8158.79 306
8159.65 261
8160.50 269
8161.35 299
8162.20 286
8163.06 303
8163.91 271
8164.76 302
8165.62 332
8166.47 307
8167.32 325
8168.17 327
8169.03 329
8169.88 322
8170.73 306
8171.59 324
8172.44 329
8173.29 310
8174.15 262
8175.00 293
8175.85 303
8176.71 282
8177.56 314
8178.42 281
8179.27 246
8180.12 293
8180.98 318
8181.83 336
8182.68 290
8183.54 247
8184.39 284
8185.25 332
8186.10 318
8186.95 343
8187.81 285
8188.66 322
8189.52 300
8190.37 279
8191.22 281
8192.08 262
8192.93 249
8193.79 276
8194.64 266
8195.50 268
8196.35 284
8197.21 279
8198.06 300
8198.92 279
8199.77 301
8200.63 307
8201.48 287
8202.33 271
8203.19 259
8204.04 285
8204.90 307
8205.75 319
8206.61 297
8207.47 301
8208.32 278
8209.18 301
8210.03 303
8210.89 282
8211.74 334
8212.60 323
8213.45 307
8214.31 279
8215.16 280
8216.02 307
8216.87 322
8217.73 285
8218.59 333
8219.44 308
8220.30 288
8221.15 268
8222.01 299
8222.87 344
8223.72 304
8224.58 301
8225.43 312
8226.29 337
8227.15 323
8228.00 356
8228.86 298
8229.71 276
8230.57 275
8231.43 276
8232.28 279
8233.14 299
8234.00 309
8234.85 290
8235.71 278
8236.57 298
8237.42 306
8238.28 320
8239.14 289
8239.99 267
8240.85 306
8241.71 335
8242.56 276
8243.42 275
8244.28 279
8245.14 274
8245.99 257
8246.85 280
8247.71 354
8248.56 299
8249.42 258
8250.28 277
8251.14 271
8251.99 281
8252.85 272
8253.71 293
8254.57 309
8255.42 317
8256.28 273
8257.14 307
8258.00 323
8258.86 334
8259.71 332
8260.57 295
8261.43 317
8262.29 328
8263.15 301
8264.00 254
8264.86 265
8265.72 277
8266.58 270
8267.44 298
8268.29 275
8269.15 268
8270.01 254
8270.87 277
8271.73 289
8272.59 287
8273.45 262
8274.30 289
8275.16 312
8276.02 286
8276.88 297
8277.74 297
8278.60 254
8279.46 289
8280.32 330
8281.18 326
8282.03 284
8282.89 295
8283.75 301
8284.61 320
8285.47 344
8286.33 305
8287.19 279
8288.05 272
8288.91 263
8289.77 264
8290.63 298
8291.49 254
8292.35 312
8293.21 284
8294.07 263
8294.93 281
8295.78 297
8296.64 293
8297.50 254
8298.36 251
8299.22 304
8300.08 288
8300.94 310
8301.80 311
8302.66 293
8303.52 304
8304.38 288
8305.25 285
8306.11 287
8306.97 342
8307.83 289
8308.69 314
8309.55 320
8310.41 287
8311.27 326
8312.13 314
8312.99 294
8313.85 315
8314.71 277
8315.57 307
8316.43 325
8317.29 261
8318.15 287
8319.02 322
8319.88 324
8320.74 273
8321.60 304
8322.46 320
8323.32 302
8324.18 293
8325.04 293
8325.90 290
8326.77 279
8327.63 269
8328.49 326
8329.35 279
8330.21 258
8331.07 289
8331.93 286
8332.80 278
8333.66 257
8334.52 281
8335.38 313
8336.24 325
8337.11 335
8337.97 321
8338.83 294
8339.69 284
8340.55 243
8341.42 283
8342.28 361
8343.14 338
8344.00 300
8344.86 288
8345.73 282
8346.59 278
8347.45 291
8348.31 294
8349.18 296
8350.04 307
8350.90 322
8351.76 330
8352.63 297
8353.49 339
8354.35 322
8355.22 317
8356.08 343
8356.94 353
8357.80 321
8358.67 347
8359.53 353
8360.39 335
8361.26 314
8362.12 312
8362.98 303
8363.85 296
8364.71 306
8365.57 335
8366.44 354
8367.30 335
8368.16 297
8369.03 369
8369.89 355
8370.75 296
8371.62 335
8372.48 337
8373.35 372
8374.21 352
8375.07 356
8375.94 379
8376.80 355
8377.67 323
8378.53 362
8379.39 347
8380.26 344
8381.12 361
8381.99 364
8382.85 341
8383.71 322
8384.58 310
8385.44 347
8386.31 321
8387.17 329
8388.04 333
8388.90 322
8389.77 322
8390.63 310
8391.50 305
8392.36 310
8393.22 352
8394.09 352
8394.95 312
8395.82 302
8396.68 352
8397.55 366
8398.41 360
8399.28 377
8400.14 348
8401.01 324
8401.88 348
8402.74 335
8403.61 342
8404.47 373
8405.34 334
8406.20 337
8407.07 386
8407.93 352
8408.80 355
8409.66 328
8410.53 381
8411.40 426
8412.26 402
8413.13 369
8413.99 362
8414.86 390
8415.73 402
8416.59 449
8417.46 368
8418.32 360
8419.19 407
8420.06 397
8420.92 397
8421.79 405
8422.65 404
8423.52 371
8424.39 376
8425.25 379
8426.12 373
8426.99 467
8427.85 426
8428.72 421
8429.59 377
8430.45 397
8431.32 402
8432.19 413
8433.05 410
8433.92 424
8434.79 440
8435.65 431
8436.52 391
8437.39 429
8438.26 430
8439.12 447
8439.99 509
8440.86 481
8441.73 464
8442.59 489
8443.46 477
8444.33 496
8445.19 478
8446.06 537
8446.93 494
8447.80 509
8448.67 495
8449.53 524
8450.40 514
8451.27 475
8452.14 476
8453.00 544
8453.87 630
8454.74 616
8455.61 801
8456.48 876
8457.34 924
8458.21 891
8459.08 925
8459.95 856
8460.82 751
8461.69 697
8462.55 631
8463.42 643
8464.29 530
8465.16 444
8466.03 514
8466.90 456
8467.77 470
8468.63 466
8469.50 445
8470.37 415
8471.24 413
8472.11 422
8472.98 403
8473.85 438
8474.72 409
8475.58 423
8476.45 454
8477.32 424
8478.19 381
8479.06 447
8479.93 441
8480.80 444
8481.67 439
8482.54 411
8483.41 468
8484.28 478
8485.15 457
8486.02 508
8486.89 486
8487.76 467
8488.63 436
8489.50 475
8490.37 432
8491.24 450
8492.11 431
8492.98 532
8493.85 545
8494.72 581
8495.59 586
8496.46 550
8497.33 508
8498.20 581
8499.07 490
8499.94 522
8500.81 446
8501.68 486
8502.55 503
8503.42 463
8504.29 418
8505.16 383
8506.03 405
8506.90 444
8507.77 369
8508.64 371
8509.51 415
8510.38 427
8511.25 437
8512.13 410
8513.00 408
8513.87 409
8514.74 420
8515.61 404
8516.48 427
8517.35 452
8518.22 404
8519.09 404
8519.97 382
8520.84 379
8521.71 373
8522.58 450
8523.45 498
8524.32 484
8525.19 430
8526.07 401
8526.94 415
8527.81 427
8528.68 449
8529.55 483
8530.43 493
8531.30 477
8532.17 463
8533.04 480
8533.91 468
8534.79 467
8535.66 492
8536.53 508
8537.40 471
8538.27 480
8539.15 460
8540.02 460
8540.89 462
8541.76 451
8542.64 408
8543.51 397
8544.38 435
8545.25 433
8546.13 419
8547.00 398
8547.87 390
8548.74 384
8549.62 441
8550.49 406
8551.36 419
8552.24 432
8553.11 484
8553.98 428
8554.86 413
8555.73 459
8556.60 438
8557.48 398
8558.35 445
8559.22 429
8560.10 392
8560.97 426
8561.84 422
8562.72 436
8563.59 431
8564.46 394
8565.34 393
8566.21 362
8567.08 441
8567.96 427
8568.83 441
8569.71 473
8570.58 442
8571.45 410
8572.33 443
8573.20 428
8574.08 440
8574.95 427
8575.82 398
8576.70 424
8577.57 426
8578.45 407
8579.32 411
8580.20 371
8581.07 381
8581.94 383
8582.82 373
8583.69 388
8584.57 398
8585.44 374
8586.32 376
8587.19 373
8588.07 377
8588.94 355
8589.82 351
8590.69 414
8591.57 386
8592.44 388
8593.32 451
8594.19 388
8595.07 393
8595.94 415
8596.82 388
8597.69 450
8598.57 371
8599.44 383
8600.32 388
8601.19 376
8602.07 426
8602.95 367
8603.82 416
8604.70 419
8605.57 457
8606.45 470
8607.32 428
8608.20 472
8609.08 456
8609.95 392
8610.83 427
8611.70 463
8612.58 474
8613.46 404
8614.33 420
8615.21 408
8616.08 402
8616.96 424
8617.84 426
8618.71 406
8619.59 382
8620.47 444
8621.34 432
8622.22 434
8623.10 429
8623.97 371
8624.85 396
8625.73 406
8626.60 430
8627.48 435
8628.36 401
8629.23 419
8630.11 431
8630.99 398
8631.87 429
8632.74 404
8633.62 406
8634.50 385
8635.37 423
8636.25 476
8637.13 471
8638.01 425
8638.88 465
8639.76 482
8640.64 428
8641.52 422
8642.39 465
8643.27 423
8644.15 461
8645.03 431
8645.90 478
8646.78 470
8647.66 427
8648.54 494
8649.42 502
8650.29 444
8651.17 427
8652.05 476
8652.93 455
8653.81 443
8654.68 456
8655.56 429
8656.44 457
8657.32 427
8658.20 458
8659.08 457
8659.95 481
8660.83 521
8661.71 458
8662.59 421
8663.47 459
8664.35 478
8665.23 510
8666.10 537
8666.98 518
8667.86 459
8668.74 499
8669.62 502
8670.50 506
8671.38 435
8672.26 498
8673.14 531
8674.02 563
8674.90 506
8675.77 535
8676.65 539
8677.53 565
8678.41 571
8679.29 597
8680.17 527
8681.05 578
8681.93 521
8682.81 549
8683.69 506
8684.57 512
8685.45 466
8686.33 541
8687.21 540
8688.09 520
8688.97 474
8689.85 575
8690.73 586
8691.61 562
8692.49 625
8693.37 638
8694.25 763
8695.13 761
8696.01 725
8696.89 765
8697.77 707
8698.65 637
8699.53 574
8700.41 593
8701.29 623
8702.17 542
8703.05 551
8703.94 499
8704.82 493
8705.70 481
8706.58 519
8707.46 535
8708.34 537
8709.22 539
8710.10 573
8710.98 519
8711.86 449
8712.75 462
8713.63 479
8714.51 524
8715.39 518
8716.27 538
8717.15 528
8718.03 509
8718.91 496
8719.80 533
8720.68 513
8721.56 481
8722.44 495
8723.32 493
8724.20 559
8725.09 584
8725.97 538
8726.85 531
8727.73 563
8728.61 552
8729.50 532
8730.38 558
8731.26 569
8732.14 572
8733.02 574
8733.91 583
8734.79 587
8735.67 547
8736.55 582
8737.44 578
8738.32 519
8739.20 587
8740.08 568
8740.97 543
8741.85 595
8742.73 555
8743.61 600
8744.50 592
8745.38 588
8746.26 574
8747.15 581
8748.03 605
8748.91 538
8749.79 555
8750.68 518
8751.56 572
8752.44 532
8753.33 585
8754.21 642
8755.09 542
8755.98 512
8756.86 566
8757.74 594
8758.63 574
8759.51 608
8760.39 625
8761.28 624
8762.16 535
8763.05 565
8763.93 565
8764.81 606
8765.70 656
8766.58 646
8767.46 615
8768.35 672
8769.23 730
8770.12 717
8771.00 608
8771.89 667
8772.77 676
8773.65 669
8774.54 634
8775.42 636
8776.31 647
8777.19 710
8778.08 740
8778.96 749
8779.84 731
8780.73 818
8781.61 953
8782.50 1017
8783.38 1104
8784.27 1022
8785.15 1016
8786.04 1005
8786.92 915
8787.81 923
8788.69 882
8789.58 800
8790.46 732
8791.35 667
8792.23 746
8793.12 619
8794.00 543
8794.89 614
8795.77 686
8796.66 651
8797.55 699
8798.43 684
8799.32 724
8800.20 744
8801.09 704
8801.97 684
8802.86 678
8803.74 719
8804.63 704
8805.52 637
8806.40 609
8807.29 591
8808.17 615
8809.06 572
8809.95 610
8810.83 567
8811.72 598
8812.60 579
8813.49 515
8814.38 593
8815.26 604
8816.15 628
8817.04 633
8817.92 585
8818.81 605
8819.70 639
8820.58 585
8821.47 563
8822.36 591
8823.24 622
8824.13 604
8825.02 629
8825.90 552
8826.79 506
8827.68 545
8828.56 567
8829.45 523
8830.34 521
8831.23 508
8832.11 551
8833.00 540
8833.89 589
8834.77 558
8835.66 516
8836.55 542
8837.44 507
8838.32 597
8839.21 549
8840.10 513
8840.99 517
8841.88 541
8842.76 509
8843.65 511
8844.54 548
8845.43 532
8846.31 507
8847.20 509
8848.09 535
8848.98 524
8849.87 529
8850.75 492
8851.64 510
8852.53 548
8853.42 519
8854.31 551
8855.20 480
8856.08 495
8856.97 516
8857.86 530
8858.75 508
8859.64 567
8860.53 573
8861.42 491
8862.30 504
8863.19 469
8864.08 505
8864.97 563
8865.86 546
8866.75 525
8867.64 491
8868.53 464
8869.42 451
8870.30 479
8871.19 505
8872.08 432
8872.97 403
8873.86 462
8874.75 497
8875.64 450
8876.53 460
8877.42 492
8878.31 459
8879.20 468
8880.09 413
8880.98 418
8881.87 472
8882.76 421
8883.65 407
8884.54 434
8885.43 444
8886.32 453
8887.21 422
8888.10 416
8888.99 496
8889.88 445
8890.77 393
8891.66 409
8892.55 425
8893.44 391
8894.33 430
8895.22 419
8896.11 352
8897.00 416
8897.89 417
8898.78 414
8899.67 418
8900.56 388
8901.45 372
8902.34 386
8903.23 433
8904.12 472
8905.02 434
8905.91 359
8906.80 378
8907.69 375
8908.58 401
8909.47 346
8910.36 357
8911.25 417
8912.14 395
8913.04 432
8913.93 375
8914.82 368
8915.71 371
8916.60 368
8917.49 383
8918.38 368
8919.28 390
8920.17 346
8921.06 403
8921.95 387
8922.84 349
8923.73 344
8924.63 317
8925.52 354
8926.41 337
8927.30 357
8928.19 369
8929.09 339
8929.98 367
8930.87 378
8931.76 380
8932.65 360
8933.55 340
8934.44 312
8935.33 296
8936.22 319
8937.12 351
8938.01 350
8938.90 297
8939.79 363
8940.69 379
8941.58 411
8942.47 380
8943.37 304
8944.26 358
8945.15 381
8946.04 350
8946.94 307
8947.83 292
8948.72 356
8949.62 327
8950.51 326
8951.40 352
8952.30 302
8953.19 290
8954.08 353
8954.98 305
8955.87 326
8956.76 347
8957.66 361
8958.55 305
8959.44 330
8960.34 350
8961.23 300
8962.12 307
8963.02 288
8963.91 312
8964.81 284
8965.70 321
8966.59 329
8967.49 272
8968.38 315
8969.28 327
8970.17 302
8971.06 345
8971.96 289
8972.85 303
8973.75 321
8974.64 311
8975.54 330
8976.43 297
8977.32 290
8978.22 312
8979.11 298
8980.01 291
8980.90 281
8981.80 280
8982.69 287
8983.59 266
8984.48 301
8985.38 281
8986.27 309
8987.17 322
8988.06 307
8988.96 318
8989.85 285
8990.75 266
8991.64 265
8992.54 267
8993.43 283
8994.33 292
8995.22 285
8996.12 284
8997.01 289
8997.91 323
8998.81 249
8999.70 264
9000.60 227
9001.49 264
9002.39 305
9003.28 245
9004.18 246
9005.08 258
9005.97 291
9006.87 286
9007.76 259
9008.66 237
9009.56 249
9010.45 303
9011.35 280
9012.24 227
9013.14 254
9014.04 261
9014.93 274
9015.83 257
9016.73 290
9017.62 280
9018.52 300
9019.42 292
9020.31 252
9021.21 260
9022.11 242
9023.00 301
9023.90 331
9024.80 319
9025.69 278
9026.59 250
9027.49 232
9028.38 289
9029.28 311
9030.18 267
9031.08 287
9031.97 277
9032.87 245
9033.77 277
9034.66 257
9035.56 258
9036.46 232
9037.36 283
9038.25 292
9039.15 262
9040.05 270
9040.95 299
9041.85 227
9042.74 250
9043.64 255
9044.54 260
9045.44 294
9046.33 274
9047.23 209
9048.13 230
9049.03 285
9049.93 310
9050.82 322
9051.72 276
9052.62 235
9053.52 254
9054.42 227
9055.32 260
9056.21 216
9057.11 226
9058.01 233
9058.91 227
9059.81 277
9060.71 280
9061.61 282
9062.50 248
9063.40 236
9064.30 235
9065.20 263
9066.10 242
9067.00 262
9067.90 248
9068.80 267
9069.70 266
9070.60 243
9071.49 204
9072.39 233
9073.29 261
9074.19 260
9075.09 276
9075.99 244
9076.89 233
9077.79 256
9078.69 253
9079.59 241
9080.49 277
9081.39 236
9082.29 237
9083.19 226
9084.09 225
9084.99 236
9085.89 239
9086.79 223
9087.69 240
9088.59 231
9089.49 249
9090.39 251
9091.29 227
9092.19 262
9093.09 226
9093.99 237
9094.89 234
9095.79 224
9096.69 241
9097.59 238
9098.49 223
9099.39 243
9100.29 294
9101.19 236
9102.09 253
9102.99 269
9103.90 265
9104.80 263
9105.70 246
9106.60 237
9107.50 253
9108.40 284
9109.30 250
9110.20 245
9111.10 251
9112.00 224
9112.91 264
9113.81 227
9114.71 191
9115.61 214
9116.51 240
9117.41 268
9118.31 244
9119.22 202
9120.12 216
9121.02 235
9121.92 243
9122.82 225
9123.72 214
9124.63 217
9125.53 233
9126.43 204
9127.33 238
9128.23 234
9129.14 234
9130.04 246
9130.94 240
9131.84 235
9132.74 228
9133.65 234
9134.55 221
9135.45 244
9136.35 264
9137.26 230
9138.16 227
9139.06 222
9139.96 256
9140.87 271
9141.77 250
9142.67 220
9143.57 270
9144.48 281
9145.38 262
9146.28 256
9147.19 249
9148.09 241
9148.99 218
9149.90 269
9150.80 282
9151.70 233
9152.60 281
9153.51 284
9154.41 249
9155.31 219
9156.22 272
9157.12 246
9158.02 239
9158.93 270
9159.83 320
9160.74 254
9161.64 254
9162.54 212
9163.45 220
9164.35 223
9165.25 270
9166.16 244
9167.06 222
9167.97 249
9168.87 237
9169.77 253
9170.68 249
9171.58 245
9172.49 229
9173.39 259
9174.30 261
9175.20 222
9176.10 243
9177.01 244
9177.91 237
9178.82 237
9179.72 243
9180.63 283
9181.53 244
9182.44 251
9183.34 234
9184.25 211
9185.15 207
9186.05 226
9186.96 227
9187.86 293
9188.77 277
9189.67 279
9190.58 223
9191.48 267
9192.39 236
9193.30 243
9194.20 218
9195.11 228
9196.01 225
9196.92 239
9197.82 242
9198.73 197
9199.63 200
9200.54 223
9201.44 237
9202.35 232
9203.26 236
9204.16 251
9205.07 263
9205.97 253
9206.88 247
9207.78 227
9208.69 217
9209.60 252
9210.50 196
9211.41 232
9212.32 257
9213.22 229
9214.13 243
9215.03 281
9215.94 244
9216.85 269
9217.75 218
9218.66 222
9219.57 265
9220.47 261
9221.38 320
9222.29 297
9223.19 245
9224.10 243
9225.01 301
9225.91 270
9226.82 226
9227.73 224
9228.63 261
9229.54 274
9230.45 268
9231.36 203
9232.26 188
9233.17 235
9234.08 250
9234.98 263
9235.89 218
9236.80 234
9237.71 247
9238.61 239
9239.52 223
9240.43 228
9241.34 256
9242.24 245
9243.15 236
9244.06 250
9244.97 228
9245.87 243
9246.78 231
9247.69 206
9248.60 227
9249.51 245
9250.41 195
9251.32 216
9252.23 245
9253.14 221
9254.05 240
9254.96 206
9255.86 228
9256.77 217
9257.68 205
9258.59 217
9259.50 228
9260.41 249
9261.31 218
9262.22 203
9263.13 232
9264.04 242
9264.95 231
9265.86 200
9266.77 265
9267.68 269
9268.58 262
9269.49 248
9270.40 258
9271.31 233
9272.22 256
9273.13 268
9274.04 245
9274.95 208
9275.86 207
9276.77 234
9277.68 213
9278.59 203
9279.50 244
9280.40 223
9281.31 219
9282.22 235
9283.13 262
9284.04 235
9284.95 224
9285.86 258
9286.77 270
9287.68 259
9288.59 215
9289.50 199
9290.41 214
9291.32 206
9292.23 256
9293.14 235
9294.05 245
9294.96 249
9295.87 212
9296.78 214
9297.69 239
9298.60 232
9299.52 216
9300.43 230
9301.34 208
9302.25 235
9303.16 226
9304.07 217
9304.98 242
9305.89 247
9306.80 213
9307.71 239
9308.62 204
9309.53 203
9310.44 197
9311.36 233
9312.27 240
9313.18 233
9314.09 222
9315.00 254
9315.91 237
9316.82 222
9317.73 226
9318.64 251
9319.56 227
9320.47 218
9321.38 245
9322.29 248
9323.20 222
9324.11 210
9325.03 250
9325.94 254
9326.85 212
9327.76 257
9328.67 227
9329.59 223
9330.50 215
9331.41 244
9332.32 237
9333.23 220
9334.15 242
9335.06 207
9335.97 209
9336.88 241
9337.79 272
9338.71 246
9339.62 209
9340.53 205
9341.44 234
9342.36 237
9343.27 209
9344.18 221
9345.09 247
9346.01 242
9346.92 267
9347.83 223
9348.75 199
9349.66 201
9350.57 232
9351.48 210
9352.40 225
9353.31 271
9354.22 229
9355.14 234
9356.05 242
9356.96 280
9357.88 222
9358.79 190
9359.70 227
9360.62 231
9361.53 211
9362.44 232
9363.36 220
9364.27 262
9365.19 288
9366.10 239
9367.01 237
9367.93 246
9368.84 220
9369.75 236
9370.67 230
9371.58 221
9372.50 244
9373.41 235
9374.32 238
9375.24 218
9376.15 276
9377.07 256
9377.98 272
9378.90 234
9379.81 246
9380.72 240
9381.64 215
9382.55 261
9383.47 219
9384.38 224
9385.30 214
9386.21 209
9387.13 226
9388.04 243
9388.96 212
9389.87 234
9390.79 254
9391.70 276
9392.62 271
9393.53 248
9394.45 284
9395.36 259
9396.28 265
9397.19 261
9398.11 310
9399.02 287
9399.94 245
9400.85 264
9401.77 245
9402.68 233
9403.60 219
9404.52 241
9405.43 257
9406.35 246
9407.26 268
9408.18 246
9409.09 229
9410.01 242
9410.93 243
9411.84 261
9412.76 262
9413.67 277
9414.59 264
9415.51 263
9416.42 259
9417.34 233
9418.26 253
9419.17 243
9420.09 257
9421.00 215
9421.92 232
9422.84 249
9423.75 284
9424.67 285
9425.59 266
9426.50 273
9427.42 290
9428.34 246
9429.25 217
9430.17 244
9431.09 248
9432.00 286
9432.92 267
9433.84 255
9434.76 232
9435.67 275
9436.59 293
9437.51 295
9438.42 262
9439.34 252
9440.26 248
9441.18 244
9442.09 300
9443.01 294
9443.93 256
9444.85 250
9445.76 250
9446.68 246
9447.60 259
9448.52 303
9449.43 300
9450.35 308
9451.27 350
9452.19 271
9453.11 243
9454.02 333
9454.94 333
9455.86 310
9456.78 294
9457.70 312
9458.62 279
9459.53 294
9460.45 276
9461.37 278
9462.29 273
9463.21 254
9464.13 289
9465.04 266
9465.96 282
9466.88 259
9467.80 257
9468.72 266
9469.64 261
9470.56 243
9471.48 258
9472.39 263
9473.31 256
9474.23 287
9475.15 276
9476.07 238
9476.99 254
9477.91 275
9478.83 272
9479.75 282
9480.67 272
9481.59 265
9482.51 267
9483.42 250
9484.34 237
9485.26 283
9486.18 306
9487.10 272
9488.02 253
9488.94 278
9489.86 299
9490.78 286
9491.70 266
9492.62 240
9493.54 259
9494.46 254
9495.38 270
9496.30 262
9497.22 249
9498.14 253
9499.06 248
9499.98 276
9500.90 276
9501.82 327
9502.74 283
9503.66 289
9504.58 257
9505.50 237
9506.43 251
9507.35 258
9508.27 247
9509.19 264
9510.11 268
9511.03 270
9511.95 258
9512.87 273
9513.79 297
9514.71 221
9515.63 243
9516.55 238
9517.48 277
9518.40 299
9519.32 261
9520.24 283
9521.16 249
9522.08 334
9523.00 245
9523.92 242
9524.85 256
9525.77 270
9526.69 278
9527.61 286
9528.53 281
9529.45 286
9530.38 290
9531.30 310
9532.22 320
9533.14 328
9534.06 295
9534.98 284
9535.91 302
9536.83 301
9537.75 281
9538.67 299
9539.60 279
9540.52 288
9541.44 287
9542.36 268
9543.28 267
9544.21 249
9545.13 239
9546.05 243
9546.97 214
9547.90 244
9548.82 293
9549.74 266
9550.66 255
9551.59 266
9552.51 234
9553.43 255
9554.36 266
9555.28 296
9556.20 288
9557.13 301
9558.05 287
9558.97 271
9559.89 296
9560.82 309
9561.74 277
9562.66 295
9563.59 281
9564.51 242
9565.43 297
9566.36 254
9567.28 302
9568.20 305
9569.13 261
9570.05 294
9570.98 293
9571.90 285
9572.82 274
9573.75 272
9574.67 300
9575.60 275
9576.52 271
9577.44 245
9578.37 243
9579.29 292
9580.22 260
9581.14 252
9582.06 255
9582.99 274
9583.91 260
9584.84 272
9585.76 266
9586.69 293
9587.61 320
9588.53 301
9589.46 265
9590.38 266
9591.31 243
9592.23 299
9593.16 265
9594.08 247
9595.01 279
9595.93 238
9596.86 276
9597.78 253
9598.71 250
9599.63 301
9600.56 310
9601.48 311
9602.41 293
9603.33 261
9604.26 264
9605.18 271
9606.11 244
9607.03 259
9607.96 255
9608.89 239
9609.81 247
9610.74 257
9611.66 323
9612.59 321
9613.51 249
9614.44 285
9615.37 286
9616.29 259
9617.22 285
9618.14 279
9619.07 305
9620.00 294
9620.92 248
9621.85 256
9622.77 258
9623.70 291
9624.63 289
9625.55 292
9626.48 233
9627.41 282
9628.33 285
9629.26 252
9630.19 318
9631.11 300
9632.04 270
9632.97 322
9633.89 342
9634.82 322
9635.75 303
9636.67 280
9637.60 280
9638.53 292
9639.45 304
9640.38 281
9641.31 314
9642.23 312
9643.16 242
9644.09 288
9645.02 306
9645.94 296
9646.87 293
9647.80 298
9648.73 339
9649.65 344
9650.58 342
9651.51 342
9652.44 299
9653.36 378
9654.29 331
9655.22 308
9656.15 318
9657.08 314
9658.00 320
9658.93 306
9659.86 343
9660.79 311
9661.72 321
9662.64 320
9663.57 317
9664.50 295
9665.43 294
9666.36 296
9667.28 296
9668.21 313
9669.14 343
9670.07 313
9671.00 321
9671.93 341
9672.86 330
9673.78 327
9674.71 365
9675.64 310
9676.57 283
9677.50 279
9678.43 338
9679.36 306
9680.29 295
9681.21 314
9682.14 338
9683.07 345
9684.00 312
9684.93 301
9685.86 365
9686.79 348
9687.72 294
9688.65 301
9689.58 296
9690.51 296
9691.44 320
9692.37 332
9693.30 266
9694.23 319
9695.16 339
9696.09 305
9697.02 320
9697.94 330
9698.87 302
9699.80 326
9700.73 353
9701.66 313
9702.59 372
9703.52 355
9704.45 332
9705.39 304
9706.32 353
9707.25 375
9708.18 346
9709.11 307
9710.04 281
9710.97 294
9711.90 273
9712.83 285
9713.76 283
9714.69 288
9715.62 317
9716.55 348
9717.48 310
9718.41 275
9719.34 310
9720.27 310
9721.21 324
9722.14 345
9723.07 287
9724.00 294
9724.93 281
9725.86 308
9726.79 307
9727.72 310
9728.65 364
9729.59 323
9730.52 298
9731.45 277
9732.38 277
9733.31 286
9734.24 310
9735.17 286
9736.11 328
9737.04 318
9737.97 288
9738.90 305
9739.83 298
9740.77 269
9741.70 270
9742.63 278
9743.56 279
9744.49 286
9745.43 302
9746.36 285
9747.29 303
9748.22 283
9749.15 276
9750.09 296
9751.02 293
9751.95 299
9752.88 283
9753.82 288
9754.75 287
9755.68 314
9756.61 271
9757.55 259
9758.48 249
9759.41 263
9760.35 303
9761.28 290
9762.21 294
9763.14 269
9764.08 284
9765.01 315
9765.94 282
9766.88 261
9767.81 269
9768.74 279
9769.68 270
9770.61 288
9771.54 249
9772.48 262
9773.41 310
9774.34 266
9775.28 262
9776.21 270
9777.14 264
9778.08 272
9779.01 270
9779.94 261
9780.88 292
9781.81 288
9782.75 303
9783.68 291
9784.61 269
9785.55 286
9786.48 299
9787.42 237
9788.35 260
9789.28 280
9790.22 260
9791.15 253
9792.09 264
9793.02 229
9793.96 262
9794.89 246
9795.83 215
9796.76 252
9797.69 246
9798.63 256
9799.56 255
9800.50 249
9801.43 272
9802.37 281
9803.30 271
9804.24 226
9805.17 259
9806.11 232
9807.04 252
9807.98 260
9808.91 229
9809.85 241
9810.78 222
9811.72 233
9812.65 224
9813.59 212
9814.53 244
9815.46 257
9816.40 251
9817.33 234
9818.27 243
9819.20 228
9820.14 294
9821.07 257
9822.01 234
9822.95 234
9823.88 240
9824.82 235
9825.75 246
9826.69 239
9827.63 238
9828.56 240
9829.50 254
9830.43 241
9831.37 246
9832.31 264
9833.24 237
9834.18 178
9835.12 232
9836.05 261
9836.99 270
9837.93 264
9838.86 239
9839.80 232
9840.73 230
9841.67 274
9842.61 244
9843.55 270
9844.48 275
9845.42 261
9846.36 208
9847.29 266
9848.23 248
9849.17 229
9850.10 239
9851.04 235
9851.98 234
9852.92 214
9853.85 204
9854.79 204
9855.73 198
9856.67 224
9857.60 241
9858.54 227
9859.48 210
9860.42 204
9861.35 208
9862.29 255
9863.23 274
9864.17 219
9865.10 222
9866.04 227
9866.98 215
9867.92 216
9868.86 249
9869.79 217
9870.73 209
9871.67 214
9872.61 219
9873.55 230
9874.48 209
9875.42 192
9876.36 214
9877.30 192
9878.24 210
9879.18 212
9880.12 216
9881.05 205
9881.99 177
9882.93 165
9883.87 213
9884.81 208
9885.75 259
9886.69 206
9887.63 228
9888.56 217
9889.50 178
9890.44 224
9891.38 211
9892.32 206
9893.26 218
9894.20 220
9895.14 215
9896.08 228
9897.02 215
9897.96 192
9898.90 188
9899.84 231
9900.77 204
9901.71 216
9902.65 245
9903.59 249
9904.53 245
9905.47 234
9906.41 191
9907.35 210
9908.29 219
9909.23 198
9910.17 211
9911.11 206
9912.05 195
9912.99 198
9913.93 197
9914.87 186
9915.81 225
9916.75 200
9917.69 191
9918.63 182
9919.57 183
9920.52 241
9921.46 258
9922.40 213
9923.34 213
9924.28 206
9925.22 216
9926.16 240
9927.10 213
9928.04 226
9928.98 271
9929.92 269
9930.86 261
9931.80 253
9932.75 216
9933.69 211
9934.63 215
9935.57 228
9936.51 213
9937.45 222
9938.39 197
9939.33 211
9940.28 210
9941.22 178
9942.16 201
9943.10 183
9944.04 188
9944.98 164
9945.92 217
9946.87 204
9947.81 173
9948.75 190
9949.69 193
9950.63 215
9951.58 194
9952.52 217
9953.46 199
9954.40 208
9955.34 168
9956.29 196
9957.23 216
9958.17 200
9959.11 213
9960.06 161
9961.00 186
9961.94 204
9962.88 211
9963.83 210
9964.77 201
9965.71 173
9966.65 181
9967.60 213
9968.54 205
9969.48 205
9970.42 218
9971.37 199
9972.31 187
9973.25 179
9974.20 190
9975.14 196
9976.08 194
9977.03 180
9977.97 171
9978.91 212
9979.86 228
9980.80 186
9981.74 190
9982.69 178
9983.63 200
9984.57 177
9985.52 199
9986.46 194
9987.40 185
9988.35 177
9989.29 203
9990.23 168
9991.18 197
9992.12 221
9993.07 212
9994.01 164
9994.95 168
9995.90 183
9996.84 218
9997.79 182
9998.73 188
9999.67 179
10000.62 150
10001.56 200
10002.51 200
10003.45 166
10004.40 185
10005.34 200
10006.29 157
10007.23 206
10008.17 187
10009.12 182
10010.06 198
10011.01 211
10011.95 184
10012.90 207
10013.84 201
10014.79 185
10015.73 198
10016.68 178
10017.62 180
10018.57 176
10019.51 144
10020.46 156
10021.40 161
10022.35 153
10023.29 136
10024.24 164
10025.19 201
10026.13 194
10027.08 172
10028.02 174
10028.97 221
10029.91 182
10030.86 184
10031.80 205
10032.75 197
10033.70 210
10034.64 192
10035.59 202
10036.53 178
10037.48 190
10038.43 181
10039.37 188
10040.32 189
10041.26 182
10042.21 219
10043.16 183
10044.10 165
10045.05 183
10046.00 176
10046.94 171
10047.89 182
10048.84 183
10049.78 172
10050.73 167
10051.68 170
10052.62 188
10053.57 227
10054.52 164
10055.46 184
10056.41 211
10057.36 178
10058.30 150
10059.25 142
10060.20 172
10061.15 174
10062.09 176
10063.04 193
10063.99 169
10064.93 168
10065.88 177
10066.83 192
10067.78 183
10068.72 185
10069.67 183
10070.62 176
10071.57 170
10072.51 166
10073.46 193
10074.41 198
10075.36 184
10076.31 176
10077.25 175
10078.20 172
10079.15 175
10080.10 172
10081.05 170
10081.99 159
10082.94 177
10083.89 197
10084.84 177
10085.79 165
10086.74 154
10087.68 167
10088.63 168
10089.58 179
10090.53 193
10091.48 184
10092.43 167
10093.37 173
10094.32 184
10095.27 174
10096.22 150
10097.17 173
10098.12 198
10099.07 173
10100.02 221
10100.97 164
10101.91 162
10102.86 178
10103.81 191
10104.76 173
10105.71 172
10106.66 150
10107.61 171
10108.56 182
10109.51 179
10110.46 175
10111.41 172
10112.36 144
10113.31 154
10114.26 165
10115.21 177
10116.16 156
10117.11 173
10118.06 175
10119.01 182
10119.96 161
10120.91 167
10121.86 173
10122.81 172
10123.76 155
10124.71 154
10125.66 201
10126.61 184
10127.56 186
10128.51 160
10129.46 154
10130.41 162
10131.36 156
10132.31 163
10133.26 160
10134.21 186
10135.16 179
10136.11 151
10137.06 140
10138.01 144
10138.96 173
10139.91 181
10140.86 189
10141.82 179
10142.77 131
10143.72 161
10144.67 186
10145.62 170
10146.57 173
10147.52 179
10148.47 160
10149.42 182
10150.38 174
10151.33 134
10152.28 163
10153.23 170
10154.18 167
10155.13 185
10156.09 168
10157.04 185
10157.99 178
10158.94 192
10159.89 166
10160.84 176
10161.80 166
10162.75 169
10163.70 171
10164.65 156
10165.60 178
10166.56 220
10167.51 167
10168.46 155
10169.41 182
10170.36 176
10171.32 186
10172.27 182
10173.22 182
10174.17 204
10175.13 186
10176.08 164
10177.03 175
10177.98 172
10178.94 164
10179.89 147
10180.84 142
10181.80 155
10182.75 175
10183.70 153
10184.65 195
10185.61 179
10186.56 132
10187.51 159
10188.47 190
10189.42 190
10190.37 159
10191.33 150
10192.28 165
10193.23 173
10194.19 165
10195.14 161
10196.09 194
10197.05 188
10198.00 148
10198.95 185
10199.91 191
10200.86 187
10201.82 160
10202.77 164
10203.72 164
10204.68 195
10205.63 200
10206.58 170
10207.54 145
10208.49 160
10209.45 189
10210.40 215
10211.36 174
10212.31 207
10213.26 200
10214.22 191
10215.17 184
10216.13 183
10217.08 172
10218.04 192
10218.99 177
10219.94 197
10220.90 170
10221.85 181
10222.81 195
10223.76 148
10224.72 154
10225.67 151
10226.63 161
10227.58 147
10228.54 156
10229.49 169
10230.45 182
10231.40 170
10232.36 174
10233.31 165
10234.27 192
10235.22 169
10236.18 164
10237.14 193
10238.09 160
10239.05 183
10240.00 149
10240.96 178
10241.91 206
10242.87 165
10243.82 176
10244.78 187
10245.74 182
10246.69 146
10247.65 205
10248.60 182
10249.56 162
10250.52 155
10251.47 152
10252.43 165
10253.38 159
10254.34 193
10255.30 189
10256.25 151
10257.21 160
10258.17 149
10259.12 143
10260.08 144
10261.04 156
10261.99 146
10262.95 162
10263.91 167
10264.86 177
10265.82 163
10266.78 198
10267.73 163
10268.69 131
10269.65 134
10270.60 178
10271.56 155
10272.52 165
10273.47 146
10274.43 158
10275.39 137
10276.35 164
10277.30 135
10278.26 158
10279.22 172
10280.18 132
10281.13 145
10282.09 138
10283.05 154
10284.01 160
10284.96 174
10285.92 156
10286.88 154
10287.84 159
10288.79 153
10289.75 165
10290.71 182
10291.67 181
10292.63 207
10293.58 165
10294.54 168
10295.50 157
10296.46 155
10297.42 190
10298.38 195
10299.33 150
10300.29 166
10301.25 183
10302.21 166
10303.17 170
10304.13 186
10305.08 186
10306.04 167
10307.00 151
10307.96 163
10308.92 142
10309.88 176
10310.84 200
10311.80 172
10312.75 170
10313.71 168
10314.67 177
10315.63 194
10316.59 178
10317.55 184
10318.51 167
10319.47 165
10320.43 213
10321.39 198
10322.35 153
10323.31 159
10324.27 159
10325.23 186
10326.18 165
10327.14 153
10328.10 163
10329.06 169
10330.02 157
10330.98 185
10331.94 168
10332.90 181
10333.86 152
10334.82 160
10335.78 177
10336.74 181
10337.70 163
10338.66 138
10339.62 137
10340.58 139
10341.54 195
10342.50 161
10343.46 147
10344.43 145
10345.39 162
10346.35 178
10347.31 173
10348.27 169
10349.23 150
10350.19 166
10351.15 154
10352.11 129
10353.07 136
10354.03 166
10354.99 175
10355.95 166
10356.91 165
10357.88 134
10358.84 158
10359.80 195
10360.76 120
10361.72 129
10362.68 152
10363.64 162
10364.60 140
10365.57 135
10366.53 161
10367.49 146
10368.45 161
10369.41 180
10370.37 170
10371.34 193
10372.30 149
10373.26 146
10374.22 137
10375.18 116
10376.14 163
10377.11 169
10378.07 161
10379.03 211
10379.99 187
10380.95 163
10381.92 150
10382.88 165
10383.84 171
10384.80 152
10385.77 176
10386.73 149
10387.69 169
10388.65 184
10389.62 150
10390.58 141
10391.54 134
10392.50 141
10393.47 154
10394.43 147
10395.39 121
10396.35 162
10397.32 153
10398.28 163
10399.24 168
10400.21 142
10401.17 166
10402.13 152
10403.10 128
10404.06 155
10405.02 174
10405.99 162
10406.95 144
10407.91 158
10408.88 143
10409.84 126
10410.80 157
10411.77 141
10412.73 162
10413.69 160
10414.66 210
10415.62 156
10416.58 162
10417.55 134
10418.51 149
10419.48 193
10420.44 146
10421.40 186
10422.37 172
10423.33 169
10424.30 229
10425.26 167
10426.23 146
10427.19 165
10428.15 162
10429.12 139
10430.08 149
10431.05 146
10432.01 156
10432.98 174
10433.94 176
10434.91 171
10435.87 137
10436.83 156
10437.80 163
10438.76 128
10439.73 135
10440.69 155
10441.66 160
10442.62 145
10443.59 157
10444.55 169
10445.52 171
10446.48 172
10447.45 130
10448.41 151
10449.38 148
10450.35 162
10451.31 169
10452.28 140
10453.24 177
10454.21 172
10455.17 191
10456.14 189
10457.10 154
10458.07 134
10459.04 158
10460.00 166
10460.97 159
10461.93 159
10462.90 147
10463.87 137
10464.83 125
10465.80 126
10466.76 147
10467.73 145
10468.70 182
10469.66 190
10470.63 175
10471.59 120
10472.56 140
10473.53 143
10474.49 152
10475.46 179
10476.43 173
10477.39 147
10478.36 172
10479.33 152
10480.29 149
10481.26 169
10482.23 164
10483.19 119
10484.16 154
10485.13 161
10486.09 174
10487.06 187
10488.03 137
10489.00 124
10489.96 150
10490.93 147
10491.90 160
10492.87 136
10493.83 137
10494.80 154
10495.77 161
10496.73 152
10497.70 152
10498.67 164
10499.64 151
10500.61 175
10501.57 144
10502.54 154
10503.51 152
10504.48 137
10505.44 160
10506.41 162
10507.38 143
10508.35 161
10509.32 160
10510.28 163
10511.25 167
10512.22 140
10513.19 175
10514.16 161
10515.13 165
10516.09 181
10517.06 182
10518.03 174
10519.00 195
10519.97 165
10520.94 164
10521.91 153
10522.87 160
10523.84 151
10524.81 148
10525.78 138
10526.75 166
10527.72 175
10528.69 161
10529.66 166
10530.63 175
10531.59 165
10532.56 165
10533.53 164
10534.50 156
10535.47 176
10536.44 179
10537.41 194
10538.38 164
10539.35 147
10540.32 142
10541.29 146
10542.26 149
10543.23 134
10544.20 143
10545.17 153
10546.14 153
10547.11 129
10548.08 168
10549.05 153
10550.02 144
10550.99 172
10551.96 169
10552.93 154
10553.90 157
10554.87 143
10555.84 159
10556.81 165
10557.78 161
10558.75 159
10559.72 148
10560.69 149
10561.66 188
10562.63 170
10563.60 165
10564.57 177
10565.54 154
10566.51 154
10567.48 149
10568.45 129
10569.42 132
10570.40 173
10571.37 146
10572.34 140
10573.31 137
10574.28 160
10575.25 169
10576.22 145
10577.19 123
10578.16 173
10579.14 156
10580.11 184
10581.08 160
10582.05 161
10583.02 151
10583.99 138
10584.96 163
10585.94 196
10586.91 159
10587.88 172
10588.85 165
10589.82 167
10590.79 177
10591.77 171
10592.74 160
10593.71 153
10594.68 145
10595.65 158
10596.63 150
10597.60 162
10598.57 180
10599.54 179
10600.52 143
10601.49 174
10602.46 164
10603.43 160
10604.41 171
10605.38 140
10606.35 154
10607.32 160
10608.30 133
10609.27 156
10610.24 133
10611.21 147
10612.19 130
10613.16 155
10614.13 155
10615.11 143
10616.08 129
10617.05 135
10618.02 167
10619.00 146
10619.97 153
10620.94 156
10621.92 143
10622.89 196
10623.86 139
10624.84 128
10625.81 142
10626.78 181
10627.76 155
10628.73 155
10629.71 193
10630.68 189
10631.65 164
10632.63 163
10633.60 163
10634.57 156
10635.55 157
10636.52 167
10637.50 169
10638.47 189
10639.44 176
10640.42 178
10641.39 192
10642.37 173
10643.34 175
10644.31 140
10645.29 164
10646.26 162
10647.24 172
10648.21 159
10649.19 169
10650.16 137
10651.14 164
10652.11 165
10653.09 132
10654.06 124
10655.04 153
10656.01 129
10656.98 133
10657.96 159
10658.93 138
10659.91 158
10660.88 154
10661.86 167
10662.84 164
10663.81 156
10664.79 141
10665.76 150
10666.74 143
10667.71 173
10668.69 156
10669.66 149
10670.64 174
10671.61 145
10672.59 139
10673.56 165
10674.54 149
10675.52 144
10676.49 157
10677.47 159
10678.44 156
10679.42 141
10680.40 164
10681.37 155
10682.35 143
10683.32 154
10684.30 154
10685.28 163
10686.25 180
10687.23 145
10688.20 174
10689.18 169
10690.16 172
10691.13 164
10692.11 164
10693.09 174
10694.06 132
10695.04 146
10696.02 175
10696.99 163
10697.97 189
10698.95 137
10699.92 155
10700.90 182
10701.88 143
10702.85 133
10703.83 129
10704.81 155
10705.79 151
10706.76 184
10707.74 141
10708.72 156
10709.70 134
10710.67 155
10711.65 187
10712.63 142
10713.60 149
10714.58 117
10715.56 119
10716.54 156
10717.52 155
10718.49 163
10719.47 173
10720.45 146
10721.43 143
10722.40 139
10723.38 133
10724.36 152
10725.34 146
10726.32 170
10727.29 164
10728.27 173
10729.25 132
10730.23 164
10731.21 167
10732.19 128
10733.16 128
10734.14 133
10735.12 137
10736.10 116
10737.08 176
10738.06 149
10739.03 167
10740.01 170
10740.99 124
10741.97 115
10742.95 160
10743.93 161
10744.91 169
10745.89 141
10746.87 159
10747.84 166
10748.82 159
10749.80 149
10750.78 138
10751.76 144
10752.74 123
10753.72 147
10754.70 141
10755.68 135
10756.66 156
10757.64 166
10758.62 129
10759.60 136
10760.58 143
10761.56 171
10762.54 164
10763.52 174
10764.50 201
10765.48 168
10766.45 177
10767.43 175
10768.41 172
10769.39 155
10770.38 159
10771.36 189
10772.34 160
10773.32 147
10774.30 165
10775.28 182
10776.26 172
10777.24 150
10778.22 149
10779.20 126
10780.18 155
10781.16 190
10782.14 161
10783.12 170
10784.10 153
10785.08 142
10786.06 133
10787.04 134
10788.02 152
10789.00 166
10789.99 154
10790.97 155
10791.95 145
10792.93 172
10793.91 166
10794.89 135
10795.87 140
10796.85 132
10797.84 158
10798.82 146
10799.80 163
10800.78 141
10801.76 157
10802.74 159
10803.72 172
10804.71 180
10805.69 174
10806.67 199
10807.65 137
10808.63 184
10809.61 156
10810.60 126
10811.58 149
10812.56 179
10813.54 155
10814.52 166
10815.51 162
10816.49 160
10817.47 154
10818.45 156
10819.44 177
10820.42 163
10821.40 164
10822.38 135
10823.37 159
10824.35 163
10825.33 149
10826.31 176
10827.30 214
10828.28 160
10829.26 180
10830.24 164
10831.23 161
10832.21 191
10833.19 165
10834.18 170
10835.16 155
10836.14 155
10837.13 144
10838.11 171
10839.09 155
10840.07 139
10841.06 155
10842.04 184
10843.02 155
10844.01 140
10844.99 141
10845.98 145
10846.96 184
10847.94 187
10848.93 167
10849.91 181
10850.89 171
10851.88 188
10852.86 177
10853.84 168
10854.83 173
10855.81 150
10856.80 142
10857.78 164
10858.77 162
10859.75 160
10860.73 158
10861.72 150
10862.70 139
10863.69 156
10864.67 181
10865.66 173
10866.64 151
10867.62 179
10868.61 142
10869.59 169
10870.58 168
10871.56 172
10872.55 151
10873.53 153
10874.52 183
10875.50 174
10876.49 179
10877.47 173
10878.46 200
10879.44 161
10880.43 201
10881.41 181
10882.40 167
10883.38 174
10884.37 187
10885.35 172
10886.34 209
10887.32 193
10888.31 167
10889.29 204
10890.28 216
10891.27 204
10892.25 240
10893.24 201
10894.22 179
10895.21 203
10896.19 181
10897.18 197
10898.17 169
10899.15 195
10900.14 205
10901.12 168
10902.11 164
10903.10 178
10904.08 194
10905.07 184
10906.05 198
10907.04 208
10908.03 213
10909.01 195
10910.00 161
10910.99 192
10911.97 224
10912.96 155
10913.95 160
10914.93 170
10915.92 215
10916.91 210
10917.89 225
10918.88 214
10919.87 204
10920.85 171
10921.84 182
10922.83 207
10923.81 205
10924.80 199
10925.79 227
10926.78 214
10927.76 227
10928.75 184
10929.74 163
10930.73 200
10931.71 215
10932.70 192
10933.69 218
10934.68 218
10935.66 196
10936.65 198
10937.64 183
10938.63 169
10939.61 172
10940.60 183
10941.59 240
10942.58 231
10943.57 197
10944.55 186
10945.54 210
10946.53 188
10947.52 216
10948.51 220
10949.49 201
10950.48 208
10951.47 213
10952.46 216
10953.45 206
10954.44 204
10955.42 223
10956.41 220
10957.40 223
10958.39 243
10959.38 232
10960.37 236
10961.36 235
10962.34 237
10963.33 210
10964.32 214
10965.31 219
10966.30 222
10967.29 207
10968.28 217
10969.27 211
10970.26 236
10971.25 247
10972.24 190
10973.22 204
10974.21 182
10975.20 238
10976.19 232
10977.18 243
10978.17 187
10979.16 211
10980.15 196
10981.14 196
10982.13 256
10983.12 251
10984.11 216
10985.10 220
10986.09 230
10987.08 217
10988.07 252
10989.06 211
10990.05 183
10991.04 210
10992.03 229
10993.02 226
10994.01 203
10995.00 206
10995.99 208
10996.98 210
10997.97 220
10998.96 261
10999.95 247
11000.94 317
11001.93 304
11002.92 252
11003.92 257
11004.91 299
11005.90 248
11006.89 207
11007.88 225
11008.87 280
11009.86 235
11010.85 208
11011.84 211
11012.83 201
11013.82 199
11014.82 243
11015.81 241
11016.80 236
11017.79 222
11018.78 207
11019.77 239
11020.76 247
11021.76 189
11022.75 216
11023.74 193
11024.73 194
11025.72 192
11026.71 177
11027.70 209
11028.70 188
11029.69 196
11030.68 211
11031.67 191
11032.66 212
11033.66 184
11034.65 174
11035.64 204
11036.63 204
11037.62 200
11038.62 213
11039.61 191
11040.60 168
11041.59 185
11042.59 191
11043.58 196
11044.57 201
11045.56 176
11046.56 179
11047.55 196
11048.54 200
11049.53 184
11050.53 170
11051.52 181
11052.51 198
11053.51 204
11054.50 204
11055.49 195
11056.49 178
11057.48 193
11058.47 179
11059.46 180
11060.46 193
11061.45 191
11062.44 201
11063.44 225
11064.43 206
11065.42 212
11066.42 197
11067.41 201
11068.41 188
11069.40 198
11070.39 200
11071.39 165
11072.38 159
11073.37 162
11074.37 186
11075.36 198
11076.36 199
11077.35 188
11078.34 186
11079.34 198
11080.33 175
11081.33 181
11082.32 204
11083.31 193
11084.31 206
11085.30 210
11086.30 193
11087.29 177
11088.29 191
11089.28 198
11090.28 167
11091.27 174
11092.27 165
11093.26 166
11094.25 179
11095.25 186
11096.24 190
11097.24 160
11098.23 174
11099.23 191
11100.22 171
11101.22 175
11102.21 172
11103.21 162
11104.20 175
11105.20 180
11106.20 173
11107.19 171
11108.19 182
11109.18 204
11110.18 189
11111.17 191
11112.17 178
11113.16 165
11114.16 199
11115.15 204
11116.15 194
11117.15 182
11118.14 168
11119.14 181
11120.13 195
11121.13 212
11122.13 182
11123.12 187
11124.12 208
11125.11 194
11126.11 172
11127.11 178
11128.10 194
11129.10 159
11130.10 185
11131.09 191
11132.09 213
11133.09 193
11134.08 209
11135.08 197
11136.07 200
11137.07 188
11138.07 184
11139.07 211
11140.06 148
11141.06 143
11142.06 163
11143.05 168
11144.05 160
11145.05 207
11146.04 189
11147.04 152
11148.04 126
11149.04 155
11150.03 166
11151.03 173
11152.03 162
11153.02 138
11154.02 168
11155.02 192
11156.02 166
11157.01 178
11158.01 162
11159.01 140
11160.01 193
11161.01 206
11162.00 157
11163.00 163
11164.00 142
11165.00 185
11165.99 164
11166.99 159
11167.99 137
11168.99 159
11169.99 195
11170.99 154
11171.98 147
11172.98 179
11173.98 185
11174.98 200
11175.98 158
11176.98 172
11177.97 153
11178.97 152
11179.97 128
11180.97 152
11181.97 139
11182.97 145
11183.97 146
11184.96 183
11185.96 169
11186.96 166
11187.96 160
11188.96 169
11189.96 183
11190.96 155
11191.96 170
11192.96 173
11193.96 157
11194.96 168
11195.96 148
11196.95 164
11197.95 169
11198.95 173
11199.95 174
11200.95 198
11201.95 164
11202.95 152
11203.95 148
11204.95 164
11205.95 168
11206.95 137
11207.95 146
11208.95 184
11209.95 154
11210.95 142
11211.95 148
11212.95 162
11213.95 185
11214.95 152
11215.95 160
11216.95 158
11217.95 175
11218.95 180
11219.95 168
11220.95 172
11221.95 161
11222.95 168
11223.95 170
11224.95 204
11225.96 140
11226.96 169
11227.96 181
11228.96 157
11229.96 185
11230.96 162
11231.96 167
11232.96 155
11233.96 142
11234.96 142
11235.96 135
11236.97 167
11237.97 130
11238.97 176
11239.97 191
11240.97 165
11241.97 154
11242.97 147
11243.98 168
11244.98 183
11245.98 152
11246.98 178
11247.98 167
11248.98 147
11249.98 187
11250.99 183
11251.99 193
11252.99 179
11253.99 188
11254.99 183
11256.00 180
11257.00 157
11258.00 194
11259.00 155
11260.00 146
11261.01 152
11262.01 149
11263.01 164
11264.01 165
11265.02 172
11266.02 163
11267.02 158
11268.02 174
11269.03 168
11270.03 166
11271.03 142
11272.03 154
11273.04 146
11274.04 172
11275.04 141
11276.05 161
11277.05 161
11278.05 167
11279.05 178
11280.06 164
11281.06 158
11282.06 160
11283.07 201
11284.07 177
11285.07 166
11286.08 176
11287.08 165
11288.08 158
11289.09 160
11290.09 152
11291.09 187
11292.10 167
11293.10 183
11294.11 177
11295.11 159
11296.11 183
11297.12 186
11298.12 189
11299.13 184
11300.13 169
11301.13 178
11302.14 187
11303.14 163
11304.15 183
11305.15 179
11306.15 173
11307.16 165
11308.16 171
11309.17 159
11310.17 133
11311.18 153
11312.18 188
11313.18 187
11314.19 194
11315.19 183
11316.20 197
11317.20 190
11318.21 180
11319.21 196
11320.22 212
11321.22 195
11322.23 178
11323.23 160
11324.24 180
11325.24 170
11326.25 170
11327.25 197
11328.26 215
11329.26 200
11330.27 194
11331.27 211
11332.28 198
11333.29 190
11334.29 189
11335.30 175
11336.30 170
11337.31 183
11338.31 172
11339.32 203
11340.33 197
11341.33 156
11342.34 182
11343.34 211
11344.35 208
11345.35 192
11346.36 205
11347.37 219
11348.37 209
11349.38 190
11350.39 184
11351.39 207
11352.40 200
11353.40 233
11354.41 174
11355.42 182
11356.42 176
11357.43 188
11358.44 197
11359.44 194
11360.45 189
11361.46 198
11362.46 211
11363.47 203
11364.48 205
11365.48 187
11366.49 207
11367.50 197
11368.50 193
11369.51 201
11370.52 199
11371.53 202
11372.53 211
11373.54 165
11374.55 197
11375.56 169
11376.56 178
11377.57 193
11378.58 170
11379.59 200
11380.59 206
11381.60 184
11382.61 192
11383.62 178
11384.62 181
11385.63 217
11386.64 208
11387.65 185
11388.65 214
11389.66 214
11390.67 223
11391.68 221
11392.69 202
11393.69 212
11394.70 208
11395.71 195
11396.72 200
11397.73 199
11398.74 203
11399.74 194
11400.75 205
11401.76 222
11402.77 187
11403.78 210
11404.79 217
11405.80 228
11406.80 241
11407.81 236
11408.82 209
11409.83 212
11410.84 238
11411.85 222
11412.86 199
11413.87 266
11414.88 253
11415.89 198
11416.89 203
11417.90 230
11418.91 234
11419.92 199
11420.93 220
11421.94 228
11422.95 226
11423.96 235
11424.97 238
11425.98 239
11426.99 220
11428.00 233
11429.01 200
11430.02 187
11431.03 188
11432.04 234
11433.05 220
11434.06 221
11435.07 251
11436.08 236
11437.09 243
11438.10 242
11439.11 242
11440.12 250
11441.13 258
11442.14 293
11443.15 240
11444.16 267
11445.17 248
11446.18 241
11447.19 258
11448.20 231
11449.21 207
11450.22 211
11451.23 224
11452.24 259
11453.25 261
11454.27 267
11455.28 297
11456.29 281
11457.30 243
11458.31 267
11459.32 277
11460.33 241
11461.34 237
11462.35 276
11463.36 260
11464.38 265
11465.39 246
11466.40 260
11467.41 266
11468.42 247
11469.43 273
11470.44 246
11471.46 252
11472.47 280
11473.48 250
11474.49 252
11475.50 278
11476.52 272
11477.53 278
11478.54 314
11479.55 267
11480.56 281
11481.57 274
11482.59 285
11483.60 284
11484.61 285
11485.62 302
11486.64 302
11487.65 303
11488.66 312
11489.67 307
11490.69 258
11491.70 294
11492.71 265
11493.72 284
11494.74 274
11495.75 311
11496.76 326
11497.77 360
11498.79 354
11499.80 333
11500.81 290
11501.83 276
11502.84 247
11503.85 303
11504.86 295
11505.88 307
11506.89 279
11507.90 300
11508.92 308
11509.93 313
11510.94 326
11511.96 315
11512.97 297
11513.98 293
11515.00 318
11516.01 334
11517.02 346
11518.04 344
11519.05 353
11520.07 381
11521.08 406
11522.09 353
11523.11 344
11524.12 359
11525.13 358
11526.15 366
11527.16 389
11528.18 354
11529.19 351
11530.21 394
11531.22 406
11532.23 391
11533.25 387
11534.26 413
11535.28 410
11536.29 436
11537.31 428
11538.32 488
11539.34 469
11540.35 480
11541.36 469
11542.38 487
11543.39 583
11544.41 575
11545.42 670
11546.44 775
11547.45 740
11548.47 695
11549.48 726
11550.50 657
11551.51 664
11552.53 590
11553.54 540
11554.56 531
11555.57 495
11556.59 431
11557.61 372
11558.62 402
11559.64 388
11560.65 412
11561.67 381
11562.68 399
11563.70 371
11564.71 394
11565.73 407
11566.75 350
11567.76 366
11568.78 371
11569.79 393
11570.81 391
11571.83 374
11572.84 348
11573.86 373
11574.87 366
11575.89 382
11576.91 412
11577.92 413
11578.94 470
11579.96 400
11580.97 387
11581.99 411
11583.00 408
11584.02 439
11585.04 496
11586.05 473
11587.07 492
11588.09 439
11589.10 452
11590.12 498
11591.14 439
11592.16 428
11593.17 467
11594.19 478
11595.21 412
11596.22 448
11597.24 402
11598.26 425
11599.28 399
11600.29 438
11601.31 479
11602.33 534
11603.34 562
11604.36 528
11605.38 567
11606.40 617
11607.41 607
11608.43 538
11609.45 571
11610.47 544
11611.49 517
11612.50 517
11613.52 482
11614.54 473
11615.56 497
11616.58 415
11617.59 380
11618.61 402
11619.63 428
11620.65 431
11621.67 436
11622.68 434
11623.70 416
11624.72 398
11625.74 380
11626.76 379
11627.78 423
11628.79 388
11629.81 392
11630.83 402
11631.85 396
11632.87 440
11633.89 383
11634.91 392
11635.93 378
11636.94 291
11637.96 336
11638.98 391
11640.00 415
11641.02 436
11642.04 433
11643.06 406
11644.08 417
11645.10 389
11646.12 428
11647.14 368
11648.16 404
11649.17 384
11650.19 372
11651.21 359
11652.23 357
11653.25 346
11654.27 348
11655.29 354
11656.31 360
11657.33 347
11658.35 350
11659.37 344
11660.39 329
11661.41 356
11662.43 355
11663.45 341
11664.47 353
11665.49 331
11666.51 341
11667.53 388
11668.55 341
11669.57 302
11670.59 285
11671.61 305
11672.63 303
11673.65 295
11674.67 315
11675.70 316
11676.72 341
11677.74 325
11678.76 316
11679.78 324
11680.80 343
11681.82 350
11682.84 329
11683.86 343
11684.88 319
11685.90 325
11686.92 348
11687.95 315
11688.97 297
11689.99 261
11691.01 347
11692.03 283
11693.05 317
11694.07 337
11695.10 317
11696.12 275
11697.14 271
11698.16 327
11699.18 337
11700.20 316
11701.22 344
11702.25 330
11703.27 321
11704.29 296
11705.31 309
11706.33 278
11707.36 294
11708.38 296
11709.40 306
11710.42 298
11711.44 274
11712.47 292
11713.49 313
11714.51 276
11715.53 280
11716.56 305
11717.58 291
11718.60 287
11719.62 263
11720.65 269
11721.67 268
11722.69 264
11723.71 237
11724.74 272
11725.76 272
11726.78 276
11727.80 269
11728.83 298
11729.85 247
11730.87 251
11731.90 264
11732.92 215
11733.94 259
11734.97 266
11735.99 266
11737.01 262
11738.04 274
11739.06 267
11740.08 256
11741.11 231
11742.13 261
11743.15 247
11744.18 241
11745.20 280
11746.22 258
11747.25 231
11748.27 242
11749.30 239
11750.32 230
11751.34 230
11752.37 240
11753.39 236
11754.42 246
11755.44 252
11756.46 220
11757.49 231
11758.51 196
11759.54 225
11760.56 256
11761.58 246
11762.61 218
11763.63 201
11764.66 222
11765.68 214
11766.71 222
11767.73 213
11768.76 206
11769.78 177
11770.81 204
11771.83 212
11772.86 221
11773.88 210
11774.91 242
11775.93 237
11776.96 217
11777.98 224
11779.01 222
11780.03 197
11781.06 211
11782.08 226
11783.11 231
11784.13 247
11785.16 203
11786.18 193
11787.21 155
11788.23 215
11789.26 220
11790.28 239
11791.31 230
11792.34 201
11793.36 245
11794.39 227
11795.41 211
11796.44 206
11797.47 215
11798.49 204
11799.52 218
11800.54 197
11801.57 209
11802.60 208
11803.62 224
11804.65 218
11805.67 182
11806.70 191
11807.73 210
11808.75 172
11809.78 193
11810.81 196
11811.83 193
11812.86 185
11813.89 193
11814.91 198
11815.94 189
11816.97 175
11817.99 187
11819.02 178
11820.05 176
11821.07 206
11822.10 189
11823.13 170
11824.16 168
11825.18 184
11826.21 173
11827.24 203
11828.26 200
11829.29 188
11830.32 188
11831.35 217
11832.37 256
11833.40 202
11834.43 177
11835.46 180
11836.48 226
11837.51 211
11838.54 209
11839.57 219
11840.59 234
11841.62 220
11842.65 204
11843.68 181
11844.71 192
11845.73 195
11846.76 186
11847.79 169
11848.82 171
11849.85 196
11850.88 185
11851.90 154
11852.93 155
11853.96 198
11854.99 198
11856.02 217
11857.05 189
11858.07 214
11859.10 167
11860.13 190
11861.16 217
11862.19 202
11863.22 148
11864.25 151
11865.28 197
11866.30 183
11867.33 188
11868.36 178
11869.39 180
11870.42 219
11871.45 198
11872.48 169
11873.51 191
11874.54 168
11875.57 183
11876.60 196
11877.63 188
11878.65 192
11879.68 145
11880.71 158
11881.74 178
11882.77 153
11883.80 164
11884.83 156
11885.86 201
11886.89 172
11887.92 193
11888.95 197
11889.98 199
11891.01 179
11892.04 147
11893.07 175
11894.10 182
11895.13 179
11896.16 169
11897.19 160
11898.22 168
11899.25 187
11900.28 175
11901.31 195
11902.34 191
11903.38 196
11904.41 151
11905.44 157
11906.47 169
11907.50 183
11908.53 173
11909.56 200
11910.59 174
11911.62 191
11912.65 176
11913.68 183
11914.71 151
11915.75 168
11916.78 143
11917.81 165
11918.84 165
11919.87 182
11920.90 171
11921.93 191
11922.96 188
11924.00 181
11925.03 192
11926.06 167
11927.09 181
11928.12 164
11929.15 188
11930.18 196
11931.22 182
11932.25 167
11933.28 186
11934.31 182
11935.34 207
11936.38 195
11937.41 161
11938.44 200
11939.47 189
11940.50 188
11941.54 218
11942.57 200
11943.60 174
11944.63 180
11945.67 173
11946.70 168
11947.73 145
11948.76 168
11949.80 182
11950.83 192
11951.86 208
11952.89 202
11953.93 201
11954.96 175
11955.99 190
11957.02 154
11958.06 176
11959.09 161
11960.12 160
11961.16 199
11962.19 200
11963.22 179
11964.26 199
11965.29 196
11966.32 174
11967.36 177
11968.39 160
11969.42 151
11970.46 177
11971.49 170
11972.52 184
11973.56 153
11974.59 162
11975.62 176
11976.66 188
11977.69 180
11978.73 163
11979.76 181
11980.79 172
11981.83 160
11982.86 171
11983.89 171
11984.93 174
11985.96 167
11987.00 176
11988.03 180
11989.07 147
11990.10 144
11991.13 146
11992.17 174
11993.20 193
11994.24 162
11995.27 175
11996.31 145
11997.34 145
11998.38 145
11999.41 152
12000.45 194
12001.48 155
12002.51 155
12003.55 183
12004.58 165
12005.62 133
12006.65 160
12007.69 176
12008.72 178
12009.76 170
12010.80 168
12011.83 171
12012.87 172
12013.90 186
12014.94 172
12015.97 184
12017.01 166
12018.04 178
12019.08 190
12020.11 183
12021.15 168
12022.19 155
12023.22 187
12024.26 158
12025.29 151
12026.33 160
12027.36 199
12028.40 163
12029.44 154
12030.47 150
12031.51 154
12032.54 183
12033.58 189
12034.62 167
12035.65 173
12036.69 161
12037.73 181
12038.76 170
12039.80 132
12040.84 137
12041.87 191
12042.91 184
12043.94 176
12044.98 172
12046.02 181
12047.06 169
12048.09 165
12049.13 176
12050.17 163
12051.20 179
12052.24 191
12053.28 171
12054.31 158
12055.35 177
12056.39 165
12057.43 193
12058.46 194
12059.50 168
12060.54 172
12061.57 179
12062.61 192
12063.65 184
12064.69 188
12065.72 178
12066.76 180
12067.80 143
12068.84 180
12069.88 151
12070.91 136
12071.95 148
12072.99 154
12074.03 162
12075.06 163
12076.10 163
12077.14 177
12078.18 176
12079.22 165
12080.26 188
12081.29 167
12082.33 167
12083.37 166
12084.41 170
12085.45 185
12086.49 193
12087.52 188
12088.56 180
12089.60 190
12090.64 192
12091.68 173
12092.72 165
12093.76 205
12094.79 195
12095.83 189
12096.87 174
12097.91 181
12098.95 225
12099.99 188
12101.03 168
12102.07 165
12103.11 169
12104.15 177
12105.19 166
12106.22 174
12107.26 158
12108.30 155
12109.34 166
12110.38 185
12111.42 153
12112.46 166
12113.50 189
12114.54 157
12115.58 142
12116.62 151
12117.66 130
12118.70 145
12119.74 153
12120.78 166
12121.82 163
12122.86 150
12123.90 167
12124.94 167
12125.98 171
12127.02 156
12128.06 176
12129.10 183
12130.14 137
12131.18 121
12132.22 134
12133.26 139
12134.30 141
12135.34 146
12136.38 149
12137.42 134
12138.47 163
12139.51 156
12140.55 153
12141.59 153
12142.63 163
12143.67 168
12144.71 144
12145.75 140
12146.79 155
12147.83 141
12148.87 149
12149.92 169
12150.96 153
12152.00 145
12153.04 173
12154.08 150
12155.12 150
12156.16 145
12157.21 180
12158.25 153
12159.29 152
12160.33 142
12161.37 153
12162.41 165
12163.46 184
12164.50 136
12165.54 139
12166.58 137
12167.62 168
12168.67 162
12169.71 142
12170.75 166
12171.79 165
12172.83 145
12173.88 152
12174.92 145
12175.96 154
12177.00 148
12178.05 152
12179.09 130
12180.13 134
12181.17 129
12182.22 155
12183.26 159
12184.30 150
12185.34 135
12186.39 134
12187.43 142
12188.47 140
12189.51 139
12190.56 138
12191.60 125
12192.64 153
12193.69 153
12194.73 158
12195.77 144
12196.82 139
12197.86 122
12198.90 167
12199.95 130
12200.99 139
12202.03 187
12203.08 156
12204.12 149
12205.16 167
12206.21 169
12207.25 141
12208.29 145
12209.34 162
12210.38 135
12211.43 153
12212.47 136
12213.51 138
12214.56 153
12215.60 116
12216.65 114
12217.69 145
12218.73 129
12219.78 114
12220.82 106
12221.87 120
12222.91 125
12223.96 137
12225.00 127
12226.04 134
12227.09 136
12228.13 127
12229.18 123
12230.22 116
12231.27 133
12232.31 129
12233.36 123
12234.40 128
12235.45 144
12236.49 139
12237.54 119
12238.58 139
12239.63 144
12240.67 128
12241.72 116
12242.76 135
12243.81 128
12244.85 122
12245.90 131
12246.94 166
12247.99 140
12249.03 138
12250.08 150
12251.12 122
12252.17 147
12253.22 137
12254.26 124
12255.31 151
12256.35 160
12257.40 133
12258.44 121
12259.49 128
12260.54 130
12261.58 148
12262.63 128
12263.67 142
12264.72 121
12265.77 126
12266.81 134
12267.86 132
12268.91 126
12269.95 122
12271.00 149
12272.04 119
12273.09 149
12274.14 146
12275.18 133
12276.23 103
12277.28 97
12278.32 119
12279.37 140
12280.42 151
12281.46 138
12282.51 116
12283.56 119
12284.61 116
12285.65 125
12286.70 130
12287.75 131
12288.79 103
12289.84 157
12290.89 113
12291.94 121
12292.98 134
12294.03 131
12295.08 136
12296.13 126
12297.17 118
12298.22 125
12299.27 122
12300.32 144
12301.36 155
12302.41 112
12303.46 118
12304.51 104
12305.55 127
12306.60 120
12307.65 106
12308.70 114
12309.75 113
12310.79 103
12311.84 129
12312.89 105
12313.94 103
12314.99 113
12316.04 131
12317.08 140
12318.13 140
12319.18 131
12320.23 116
12321.28 138
12322.33 122
12323.37 116
12324.42 114
12325.47 132
12326.52 115
12327.57 115
12328.62 112
12329.67 124
12330.72 111
12331.77 119
12332.81 149
12333.86 145
12334.91 122
12335.96 123
12337.01 121
12338.06 136
12339.11 134
12340.16 118
12341.21 122
12342.26 115
12343.31 120
12344.36 115
12345.41 113
12346.46 122
12347.51 110
12348.56 141
12349.61 117
12350.65 119
12351.70 150
12352.75 130
12353.80 96
12354.85 111
12355.90 118
12356.95 119
12358.00 98
12359.05 119
12360.11 128
12361.16 124
12362.21 109
12363.26 124
12364.31 120
12365.36 145
12366.41 127
12367.46 106
12368.51 110
12369.56 119
12370.61 93
12371.66 114
12372.71 115
12373.76 94
12374.81 126
12375.86 115
12376.91 96
12377.97 98
12379.02 82
12380.07 95
12381.12 119
12382.17 107
12383.22 91
12384.27 98
12385.32 110
12386.37 119
12387.43 101
12388.48 116
12389.53 114
12390.58 113
12391.63 107
12392.68 91
12393.74 91
12394.79 99
12395.84 139
12396.89 124
12397.94 130
12398.99 83
12400.05 96
12401.10 114
12402.15 120
12403.20 92
12404.25 105
12405.31 125
12406.36 110
12407.41 114
12408.46 124
12409.51 115
12410.57 100
12411.62 104
12412.67 106
12413.72 111
12414.78 132
12415.83 104
12416.88 129
12417.93 119
12418.99 103
12420.04 112
12421.09 134
12422.15 105
12423.20 121
12424.25 97
12425.30 98
12426.36 136
12427.41 114
12428.46 101
12429.52 114
12430.57 108
12431.62 118
12432.68 102
12433.73 96
12434.78 92
12435.84 76
12436.89 100
12437.94 105
12439.00 87
12440.05 118
12441.10 129
12442.16 130
12443.21 116
12444.27 133
12445.32 115
12446.37 121
12447.43 116
12448.48 115
12449.54 108
12450.59 108
12451.64 117
12452.70 127
12453.75 98
12454.81 116
12455.86 114
12456.91 110
12457.97 97
12459.02 117
12460.08 122
12461.13 110
12462.19 121
12463.24 110
12464.30 106
12465.35 115
12466.41 88
12467.46 110
12468.52 110
12469.57 123
12470.63 124
12471.68 118
12472.73 120
12473.79 121
12474.85 116
12475.90 125
12476.96 117
12478.01 83
12479.07 108
12480.12 112
12481.18 102
12482.23 119
12483.29 124
12484.34 129
12485.40 147
12486.45 150
12487.51 119
12488.57 97
12489.62 105
12490.68 126
12491.73 103
12492.79 111
12493.84 108
12494.90 108
12495.96 113
12497.01 100
12498.07 132
12499.12 100
12500.18 90
12501.24 98
12502.29 92
12503.35 121
12504.41 127
12505.46 102
12506.52 101
12507.57 104
12508.63 106
12509.69 126
12510.74 133
12511.80 137
12512.86 120
12513.91 139
12514.97 133
12516.03 131
12517.08 144
12518.14 154
12519.20 119
12520.26 145
12521.31 117
12522.37 141
12523.43 165
12524.48 124
12525.54 153
12526.60 173
12527.66 166
12528.71 166
12529.77 159
12530.83 137
12531.89 137
12532.94 156
12534.00 130
12535.06 143
12536.12 154
12537.17 122
12538.23 132
12539.29 125
12540.35 120
12541.41 112
12542.46 122
12543.52 143
12544.58 123
12545.64 107
12546.70 108
12547.75 123
12548.81 139
12549.87 107
12550.93 139
12551.99 123
12553.05 110
12554.10 122
12555.16 111
12556.22 111
12557.28 138
12558.34 121
12559.40 117
12560.46 137
12561.51 112
12562.57 117
12563.63 107
12564.69 126
12565.75 139
12566.81 130
12567.87 145
12568.93 154
12569.99 126
12571.04 126
12572.10 154
12573.16 152
12574.22 127
12575.28 136
12576.34 120
12577.40 105
12578.46 132
12579.52 148
12580.58 107
12581.64 120
12582.70 114
12583.76 112
12584.82 121
12585.88 120
12586.94 110
12588.00 114
12589.06 116
12590.12 124
12591.18 118
12592.24 112
12593.30 116
12594.36 98
12595.42 103
12596.48 102
12597.54 114
12598.60 116
12599.66 163
12600.72 152
12601.78 153
12602.84 132
12603.90 136
12604.96 147
12606.02 163
12607.08 136
12608.14 166
12609.20 158
12610.27 158
12611.33 167
12612.39 155
12613.45 147
12614.51 146
12615.57 127
12616.63 146
12617.69 129
12618.75 149
12619.81 136
12620.88 132
12621.94 120
12623.00 155
12624.06 157
12625.12 146
12626.18 140
12627.24 124
12628.31 119
12629.37 119
12630.43 145
12631.49 138
12632.55 139
12633.61 122
12634.68 133
12635.74 137
12636.80 113
12637.86 117
12638.92 125
12639.99 120
12641.05 122
12642.11 105
12643.17 129
12644.23 115
12645.30 148
12646.36 119
12647.42 115
12648.48 134
12649.55 157
12650.61 123
12651.67 101
12652.73 117
12653.80 116
12654.86 149
12655.92 142
12656.99 135
12658.05 141
12659.11 124
12660.17 116
12661.24 139
12662.30 149
12663.36 124
12664.43 124
12665.49 136
12666.55 124
12667.62 126
12668.68 113
12669.74 119
12670.81 101
12671.87 100
12672.93 119
12674.00 108
12675.06 126
12676.12 124
12677.19 124
12678.25 159
12679.31 102
12680.38 131
12681.44 124
12682.51 149
12683.57 135
12684.63 139
12685.70 138
12686.76 125
12687.83 130
12688.89 109
12689.95 103
12691.02 132
12692.08 108
12693.15 124
12694.21 122
12695.28 114
12696.34 103
12697.40 123
12698.47 127
12699.53 121
12700.60 115
12701.66 109
12702.73 148
12703.79 120
12704.86 122
12705.92 107
12706.99 116
12708.05 115
12709.12 131
12710.18 104
12711.25 115
12712.31 110
12713.38 103
12714.44 123
12715.51 123
12716.57 130
12717.64 104
12718.70 100
12719.77 115
12720.83 119
12721.90 109
12722.97 105
12724.03 100
12725.10 96
12726.16 112
12727.23 112
12728.29 104
12729.36 91
12730.43 105
12731.49 141
12732.56 110
12733.62 97
12734.69 120
12735.76 139
12736.82 104
12737.89 95
12738.95 133
12740.02 119
12741.09 133
12742.15 85
12743.22 106
12744.29 109
12745.35 95
12746.42 103
12747.49 99
12748.55 116
12749.62 113
12750.69 102
12751.75 108
12752.82 92
12753.89 112
12754.95 118
12756.02 101
12757.09 99
12758.15 94
12759.22 112
12760.29 117
12761.36 113
12762.42 88
12763.49 101
12764.56 114
12765.62 93
12766.69 86
12767.76 112
12768.83 106
12769.89 83
12770.96 92
12772.03 103
12773.10 106
12774.17 96
12775.23 121
12776.30 120
12777.37 107
12778.44 92
12779.50 108
12780.57 100
12781.64 103
12782.71 103
12783.78 102
12784.84 116
12785.91 95
12786.98 74
12788.05 92
12789.12 84
12790.19 129
12791.25 115
12792.32 103
12793.39 85
12794.46 93
12795.53 136
12796.60 112
12797.67 92
12798.73 90
12799.80 91
12800.87 105
12801.94 114
12803.01 131
12804.08 94
12805.15 83
12806.22 97
12807.29 97
12808.36 105
12809.42 102
12810.49 93
12811.56 101
12812.63 97
12813.70 89
12814.77 92
12815.84 89
12816.91 100
12817.98 91
12819.05 105
12820.12 100
12821.19 83
12822.26 127
12823.33 115
12824.40 73
12825.47 97
12826.54 93
12827.61 84
12828.68 109
12829.75 99
12830.82 126
12831.89 78
12832.96 82
12834.03 73
12835.10 67
12836.17 83
12837.24 103
12838.31 66
12839.38 87
12840.45 73
12841.52 81
12842.59 102
12843.66 102
12844.73 66
12845.80 77
12846.87 66
12847.95 81
12849.02 99
12850.09 91
12851.16 95
12852.23 107
12853.30 103
12854.37 86
12855.44 101
12856.51 85
12857.58 84
12858.66 83
12859.73 100
12860.80 114
12861.87 106
12862.94 98
12864.01 109
12865.08 112
12866.16 91
12867.23 80
12868.30 131
12869.37 93
12870.44 82
12871.51 99
12872.59 88
12873.66 82
12874.73 85
12875.80 108
12876.87 63
12877.95 86
12879.02 88
12880.09 78
12881.16 79
12882.23 70
12883.31 85
12884.38 87
12885.45 93
12886.52 73
12887.60 85
12888.67 108
12889.74 96
12890.81 99
12891.89 76
12892.96 83
12894.03 97
12895.11 90
12896.18 96
12897.25 100
12898.32 72
12899.40 74
12900.47 65
12901.54 83
12902.62 76
12903.69 83
12904.76 91
12905.84 86
12906.91 77
12907.98 70
12909.06 60
12910.13 81
12911.20 88
12912.28 91
12913.35 96
12914.42 97
12915.50 90
12916.57 93
12917.64 81
12918.72 97
12919.79 96
12920.87 89
12921.94 71
12923.01 87
12924.09 83
12925.16 68
12926.24 66
12927.31 82
12928.38 79
12929.46 80
12930.53 62
12931.61 88
12932.68 75
12933.76 67
12934.83 83
12935.90 84
12936.98 93
12938.05 111
12939.13 67
12940.20 85
12941.28 94
12942.35 77
12943.43 85
12944.50 100
12945.58 84
12946.65 63
12947.73 71
12948.80 70
12949.88 84
12950.95 112
12952.03 92
12953.10 87
12954.18 90
12955.25 77
12956.33 89
12957.40 83
12958.48 89
12959.55 64
12960.63 94
12961.70 77
12962.78 84
12963.86 97
12964.93 82
12966.01 68
12967.08 104
12968.16 100
12969.24 68
12970.31 80
12971.39 83
12972.46 89
12973.54 76
12974.62 96
12975.69 78
12976.77 90
12977.84 93
12978.92 81
12980.00 64
12981.07 75
12982.15 89
12983.23 89
12984.30 120
12985.38 72
12986.46 83
12987.53 93
12988.61 79
12989.69 67
12990.76 75
12991.84 63
12992.92 63
12993.99 79
12995.07 81
12996.15 68
12997.22 71
12998.30 85
12999.38 68
13000.45 63
13001.53 73
13002.61 89
13003.69 75
13004.76 91
13005.84 91
13006.92 79
13008.00 87
13009.07 114
13010.15 86
13011.23 57
13012.31 75
13013.38 98
13014.46 85
13015.54 101
13016.62 82
13017.70 67
13018.77 73
13019.85 65
13020.93 76
13022.01 88
13023.09 103
13024.16 93
13025.24 75
13026.32 59
13027.40 57
13028.48 79
13029.56 80
13030.63 91
13031.71 85
13032.79 98
13033.87 93
13034.95 81
13036.03 84
13037.11 79
13038.18 74
13039.26 92
13040.34 87
13041.42 93
13042.50 92
13043.58 81
13044.66 65
13045.74 82
13046.82 85
13047.89 87
13048.97 112
13050.05 96
13051.13 91
13052.21 79
13053.29 86
13054.37 75
13055.45 80
13056.53 92
13057.61 94
13058.69 97
13059.77 91
13060.85 93
13061.93 83
13063.01 68
13064.09 76
13065.17 108
13066.25 85
13067.33 94
13068.41 100
13069.49 72
13070.57 84
13071.65 72
13072.73 69
13073.81 69
13074.89 79
13075.97 99
13077.05 78
13078.13 71
13079.21 103
13080.29 96
13081.37 78
13082.45 96
13083.53 83
13084.61 93
13085.69 85
13086.77 111
13087.85 90
13088.94 88
13090.02 85
13091.10 72
13092.18 75
13093.26 69
13094.34 78
13095.42 76
13096.50 80
13097.58 103
13098.66 109
13099.75 117
13100.83 95
13101.91 72
13102.99 62
13104.07 78
13105.15 86
13106.23 88
13107.32 102
13108.40 81
13109.48 88
13110.56 81
13111.64 89
13112.72 96
13113.81 97
13114.89 82
13115.97 80
13117.05 84
13118.13 82
13119.22 81
13120.30 69
13121.38 96
13122.46 72
13123.55 86
13124.63 83
13125.71 72
13126.79 86
13127.88 95
13128.96 92
13130.04 91
13131.12 90
13132.21 74
13133.29 64
13134.37 77
13135.45 75
13136.54 96
13137.62 65
13138.70 69
13139.79 66
13140.87 60
13141.95 79
13143.03 93
13144.12 62
13145.20 79
13146.28 84
13147.37 65
13148.45 66
13149.53 82
13150.62 87
13151.70 82
13152.78 62
13153.87 96
13154.95 83
13156.03 92
13157.12 83
13158.20 69
13159.29 87
13160.37 94
13161.45 72
13162.54 73
13163.62 66
13164.71 91
13165.79 81
13166.87 70
13167.96 86
13169.04 76
13170.13 82
13171.21 90
13172.29 99
13173.38 63
13174.46 71
13175.55 75
13176.63 81
13177.72 106
13178.80 121
13179.89 95
13180.97 98
13182.06 95
13183.14 107
13184.22 108
13185.31 83
13186.39 77
13187.48 102
13188.56 94
13189.65 67
13190.73 77
13191.82 73
13192.90 76
13193.99 77
13195.07 83
13196.16 75
13197.25 92
13198.33 87
13199.42 92
13200.50 103
13201.59 70
13202.67 93
13203.76 77
13204.84 87
13205.93 83
13207.02 78
13208.10 93
13209.19 85
13210.27 96
13211.36 80
13212.44 72
13213.53 99
13214.62 112
13215.70 83
13216.79 78
13217.88 62
13218.96 87
13220.05 81
13221.13 78
13222.22 75
13223.31 80
13224.39 92
13225.48 86
13226.57 78
13227.65 80
13228.74 92
13229.83 78
13230.91 82
13232.00 88
13233.09 70
13234.17 71
13235.26 88
13236.35 78
13237.43 96
13238.52 94
13239.61 74
13240.70 104
13241.78 101
13242.87 82
13243.96 68
13245.04 46
13246.13 86
13247.22 102
13248.31 86
13249.39 67
13250.48 56
13251.57 95
13252.66 109
13253.74 94
13254.83 84
13255.92 96
13257.01 110
13258.10 98
13259.18 91
13260.27 66
13261.36 82
13262.45 97
13263.54 62
13264.62 74
13265.71 78
13266.80 81
13267.89 91
13268.98 79
13270.06 90
13271.15 99
13272.24 79
13273.33 76
13274.42 96
13275.51 58
13276.60 74
13277.68 61
13278.77 75
13279.86 54
13280.95 83
13282.04 72
13283.13 78
13284.22 71
13285.31 82
13286.39 85
13287.48 100
13288.57 99
13289.66 66
13290.75 79
13291.84 98
13292.93 83
13294.02 76
13295.11 88
13296.20 114
13297.29 91
13298.38 101
13299.47 77
13300.56 90
13301.65 98
13302.73 93
13303.82 96
13304.91 84
13306.00 96
13307.09 118
13308.18 64
13309.27 84
13310.36 82
13311.45 88
13312.54 76
13313.63 87
13314.72 94
13315.81 82
13316.90 85
13318.00 82
13319.09 92
13320.18 85
13321.27 117
13322.36 76
13323.45 94
13324.54 84
13325.63 77
13326.72 102
13327.81 93
13328.90 87
13329.99 84
13331.08 99
13332.17 97
13333.26 83
13334.35 101
13335.45 90
13336.54 74
13337.63 95
13338.72 82
13339.81 76
13340.90 97
13341.99 111
13343.08 78
13344.18 83
13345.27 82
13346.36 91
13347.45 99
13348.54 81
13349.63 86
13350.72 77
13351.82 73
13352.91 85
13354.00 81
13355.09 76
13356.18 71
13357.28 82
13358.37 83
13359.46 92
13360.55 86
13361.64 68
13362.74 89
13363.83 74
13364.92 70
13366.01 64
13367.10 71
13368.20 111
13369.29 96
13370.38 109
13371.47 88
13372.57 85
13373.66 90
13374.75 92
13375.84 82
13376.94 78
13378.03 78
13379.12 79
13380.22 66
13381.31 88
13382.40 111
13383.49 112
13384.59 84
13385.68 90
13386.77 81
13387.87 81
13388.96 88
13390.05 82
13391.15 99
13392.24 99
13393.33 114
13394.43 104
13395.52 84
13396.61 73
13397.71 77
13398.80 83
13399.90 75
13400.99 82
13402.08 93
13403.18 59
13404.27 76
13405.36 94
13406.46 81
13407.55 81
13408.65 83
13409.74 69
13410.83 78
13411.93 88
13413.02 63
13414.12 98
13415.21 69
13416.31 100
13417.40 91
13418.49 100
13419.59 71
13420.68 73
13421.78 95
13422.87 97
13423.97 73
13425.06 84
13426.16 87
13427.25 94
13428.35 74
13429.44 82
13430.54 88
13431.63 77
13432.73 90
13433.82 97
13434.92 96
13436.01 91
13437.11 100
13438.20 83
13439.30 72
13440.39 74
13441.49 80
13442.58 87
13443.68 82
13444.77 99
13445.87 96
13446.96 85
13448.06 81
13449.16 83
13450.25 98
13451.35 68
13452.44 61
13453.54 77
13454.64 69
13455.73 73
13456.83 92
13457.92 90
13459.02 92
13460.12 86
13461.21 92
13462.31 91
13463.40 78
13464.50 77
13465.60 77
13466.69 78
13467.79 79
13468.89 82
13469.98 66
13471.08 82
13472.18 91
13473.27 89
13474.37 74
13475.47 74
13476.56 87
13477.66 61
13478.76 69
13479.85 91
13480.95 96
13482.05 110
13483.14 76
13484.24 93
13485.34 51
13486.44 79
13487.53 88
13488.63 114
13489.73 108
13490.83 100
13491.92 98
13493.02 94
13494.12 77
13495.21 84
13496.31 103
13497.41 110
13498.51 93
13499.61 81
13500.70 76
13501.80 78
13502.90 95
13504.00 95
13505.10 96
13506.19 102
13507.29 72
13508.39 69
13509.49 114
13510.59 91
13511.68 106
13512.78 79
13513.88 94
13514.98 93
13516.08 98
13517.18 80
13518.27 73
13519.37 85
13520.47 90
13521.57 74
13522.67 84
13523.77 75
13524.87 90
13525.96 112
13527.06 107
13528.16 106
13529.26 96
13530.36 114
13531.46 107
13532.56 95
13533.66 92
13534.76 89
13535.86 115
13536.96 98
13538.05 103
13539.15 111
13540.25 83
13541.35 83
13542.45 78
13543.55 86
13544.65 76
13545.75 111
13546.85 130
13547.95 104
13549.05 110
13550.15 85
13551.25 93
13552.35 94
13553.45 105
13554.55 110
13555.65 85
13556.75 90
13557.85 92
13558.95 101
13560.05 93
13561.15 105
13562.25 96
13563.35 79
13564.45 87
13565.55 67
13566.65 66
13567.75 78
13568.85 80
13569.95 89
13571.05 75
13572.16 87
13573.26 103
13574.36 102
13575.46 98
13576.56 95
13577.66 87
13578.76 93
13579.86 89
13580.96 79
13582.06 73
13583.16 83
13584.27 69
13585.37 88
13586.47 90
13587.57 62
13588.67 89
13589.77 79
13590.87 73
13591.98 76
13593.08 63
13594.18 67
13595.28 93
13596.38 67
13597.48 73
13598.59 71
13599.69 80
13600.79 92
13601.89 75
13602.99 51
13604.10 90
13605.20 80
13606.30 76
13607.40 81
13608.50 53
13609.61 52
13610.71 83
13611.81 88
13612.91 69
13614.02 60
13615.12 76
13616.22 83
13617.32 82
13618.43 75
13619.53 77
13620.63 82
13621.73 58
13622.84 77
13623.94 78
13625.04 90
13626.14 104
13627.25 90
13628.35 78
13629.45 70
13630.56 91
13631.66 80
13632.76 110
13633.87 98
13634.97 86
13636.07 60
13637.18 92
13638.28 88
13639.38 85
13640.49 97
13641.59 84
13642.69 54
13643.80 62
13644.90 93
13646.00 106
13647.11 78
13648.21 88
13649.32 69
13650.42 82
13651.52 65
13652.63 67
13653.73 90
13654.84 109
13655.94 84
13657.04 55
13658.15 67
13659.25 79
13660.36 110
13661.46 85
13662.57 86
13663.67 70
13664.77 64
13665.88 101
13666.98 110
13668.09 95
13669.19 74
13670.30 98
13671.40 83
13672.51 73
13673.61 82
13674.72 78
13675.82 98
13676.93 87
13678.03 90
13679.14 85
13680.24 85
13681.35 76
13682.45 94
13683.56 74
13684.66 86
13685.77 87
13686.87 90
13687.98 88
13689.08 83
13690.19 80
13691.29 102
13692.40 94
13693.51 54
13694.61 69
13695.72 64
13696.82 93
13697.93 69
13699.03 90
13700.14 95
13701.25 75
13702.35 74
13703.46 102
13704.56 77
13705.67 87
13706.78 65
13707.88 118
13708.99 83
13710.10 80
13711.20 93
13712.31 94
13713.41 96
13714.52 77
13715.63 85
13716.73 105
13717.84 95
13718.95 79
13720.05 81
13721.16 97
13722.27 74
13723.37 77
13724.48 106
13725.59 101
13726.70 80
13727.80 55
13728.91 89
13730.02 71
13731.12 78
13732.23 104
13733.34 111
13734.45 94
13735.55 87
13736.66 105
13737.77 89
13738.87 100
13739.98 68
13741.09 100
13742.20 114
13743.31 72
13744.41 88
13745.52 65
13746.63 94
13747.74 91
13748.84 72
13749.95 91
13751.06 111
13752.17 96
13753.28 106
13754.38 84
13755.49 86
13756.60 94
13757.71 113
13758.82 108
13759.93 95
13761.03 89
13762.14 108
13763.25 111
13764.36 92
13765.47 104
13766.58 103
13767.68 88
13768.79 94
13769.90 78
13771.01 80
13772.12 93
13773.23 94
13774.34 96
13775.45 104
13776.56 72
13777.66 111
13778.77 101
13779.88 115
13780.99 104
13782.10 112
13783.21 104
13784.32 79
13785.43 91
13786.54 85
13787.65 80
13788.76 81
13789.87 66
13790.98 101
13792.09 102
13793.20 74
13794.31 99
13795.42 112
13796.52 111
13797.63 85
13798.74 105
13799.85 109
13800.96 104
13802.07 113
13803.18 86
13804.29 82
13805.40 93
13806.51 99
13807.63 81
13808.74 78
13809.85 74
13810.96 89
13812.07 105
13813.18 98
13814.29 80
13815.40 105
13816.51 105
13817.62 94
13818.73 70
13819.84 100
13820.95 143
13822.06 104
13823.17 81
13824.28 78
13825.40 84
13826.51 94
13827.62 95
13828.73 90
13829.84 75
13830.95 87
13832.06 75
13833.17 86
13834.28 84
13835.40 102
13836.51 110
13837.62 94
13838.73 84
13839.84 77
13840.95 100
13842.06 101
13843.18 92
13844.29 83
13845.40 94
13846.51 86
13847.62 79
13848.74 78
13849.85 109
13850.96 83
13852.07 94
13853.18 103
13854.30 106
13855.41 75
13856.52 75
13857.63 92
13858.74 91
13859.86 68
13860.97 59
13862.08 85
13863.19 83
13864.31 62
13865.42 65
13866.53 89
13867.64 83
13868.76 77
13869.87 79
13870.98 76
13872.10 100
13873.21 93
13874.32 96
13875.43 77
13876.55 87
13877.66 103
13878.77 79
13879.89 97
13881.00 80
13882.11 67
13883.23 76
13884.34 75
13885.45 75
13886.57 75
13887.68 75
13888.79 67
13889.91 87
13891.02 88
13892.13 84
13893.25 81
13894.36 84
13895.48 79
13896.59 75
13897.70 79
13898.82 84
13899.93 87
13901.05 90
13902.16 100
13903.27 88
13904.39 90
13905.50 61
13906.62 65
13907.73 84
13908.85 70
13909.96 68
13911.07 81
13912.19 90
13913.30 62
13914.42 76
13915.53 86
13916.65 92
13917.76 115
13918.88 114
13919.99 80
13921.11 69
13922.22 78
13923.34 86
13924.45 95
13925.57 68
13926.68 76
13927.80 129
13928.91 88
13930.03 89
13931.14 89
13932.26 96
13933.37 109
13934.49 71
13935.60 83
13936.72 80
13937.83 70
13938.95 93
13940.06 97
13941.18 71
13942.30 88
13943.41 75
13944.53 78
13945.64 91
13946.76 69
13947.87 79
13948.99 70
13950.11 76
13951.22 102
13952.34 83
13953.45 78
13954.57 82
13955.69 95
13956.80 86
13957.92 90
13959.04 82
13960.15 68
13961.27 99
13962.39 93
13963.50 92
13964.62 92
13965.73 92
13966.85 71
13967.97 92
13969.08 74
13970.20 75
13971.32 81
13972.44 95
13973.55 74
13974.67 73
13975.79 102
13976.90 87
13978.02 80
13979.14 90
13980.25 95
13981.37 83
13982.49 82
13983.61 93
13984.72 83
13985.84 72
13986.96 61
13988.08 73
13989.19 82
13990.31 78
13991.43 79
13992.55 95
13993.66 95
13994.78 99
13995.90 106
13997.02 80
13998.14 94
13999.25 80
14000.37 75
14001.49 76
14002.61 81
14003.73 86
14004.84 111
14005.96 69
14007.08 70
14008.20 95
14009.32 66
14010.44 97
14011.55 69
14012.67 72
14013.79 72
14014.91 78
14016.03 101
14017.15 93
14018.27 79
14019.38 71
14020.50 73
14021.62 69
14022.74 63
14023.86 64
14024.98 84
14026.10 90
14027.22 71
14028.34 95
14029.46 90
14030.57 87
14031.69 89
14032.81 69
14033.93 70
14035.05 90
14036.17 78
14037.29 91
14038.41 61
14039.53 70
14040.65 81
14041.77 94
14042.89 81
14044.01 93
14045.13 92
14046.25 100
14047.37 71
14048.49 96
14049.61 112
14050.73 87
14051.85 73
14052.97 85
14054.09 79
14055.21 73
14056.33 97
14057.45 78
14058.57 98
14059.69 91
14060.81 74
14061.93 62
14063.05 72
14064.17 77
14065.29 70
14066.41 63
14067.53 81
14068.65 67
14069.78 80
14070.90 89
14072.02 64
14073.14 86
14074.26 70
14075.38 91
14076.50 68
14077.62 82
14078.74 90
14079.86 91
14080.99 102
14082.11 73
14083.23 106
14084.35 84
14085.47 103
14086.59 114
14087.71 88
14088.84 104
14089.96 95
14091.08 82
14092.20 72
14093.32 69
14094.44 80
14095.57 79
14096.69 77
14097.81 101
14098.93 97
14100.05 83
14101.18 90
14102.30 82
14103.42 80
14104.54 107
14105.66 91
14106.79 116
14107.91 94
14109.03 90
14110.15 105
14111.28 96
14112.40 92
14113.52 81
14114.64 72
14115.77 67
14116.89 74
14118.01 69
14119.13 91
14120.26 88
14121.38 66
14122.50 82
14123.63 83
14124.75 92
14125.87 81
14126.99 81
14128.12 103
14129.24 80
14130.36 66
14131.49 88
14132.61 80
14133.73 82
14134.86 94
14135.98 103
14137.10 60
14138.23 75
14139.35 72
14140.47 83
14141.60 57
14142.72 69
14143.85 54
14144.97 84
14146.09 80
14147.22 71
14148.34 82
14149.47 68
14150.59 68
14151.71 83
14152.84 77
14153.96 74
14155.09 74
14156.21 65
14157.33 77
14158.46 68
14159.58 81
14160.71 74
14161.83 88
14162.96 85
14164.08 62
14165.21 69
14166.33 77
14167.45 77
14168.58 85
14169.70 77
14170.83 76
14171.95 79
14173.08 85
14174.20 80
14175.33 80
14176.45 72
14177.58 87
14178.70 76
14179.83 67
14180.95 58
14182.08 64
14183.20 69
14184.33 68
14185.46 74
14186.58 71
14187.71 67
14188.83 74
14189.96 49
14191.08 58
14192.21 66
14193.33 74
14194.46 59
14195.59 49
14196.71 63
14197.84 81
14198.96 82
14200.09 70
14201.22 73
14202.34 71
14203.47 65
14204.59 62
14205.72 43
14206.85 65
14207.97 105
14209.10 88
14210.23 47
14211.35 60
14212.48 74
14213.61 64
14214.73 69
14215.86 73
14216.99 76
14218.11 70
14219.24 79
14220.37 82
14221.49 79
14222.62 60
14223.75 87
14224.87 77
14226.00 66
14227.13 64
14228.25 77
14229.38 78
14230.51 70
14231.64 58
14232.76 82
14233.89 73
14235.02 66
14236.14 61
14237.27 74
14238.40 58
14239.53 62
14240.66 66
14241.78 75
14242.91 72
14244.04 83
14245.17 63
14246.29 56
14247.42 66
14248.55 90
14249.68 70
14250.81 59
14251.93 82
14253.06 66
14254.19 78
14255.32 69
14256.45 52
14257.57 77
14258.70 77
14259.83 68
14260.96 78
14262.09 57
14263.22 59
14264.34 65
14265.47 60
14266.60 63
14267.73 72
14268.86 66
14269.99 49
14271.12 57
14272.25 56
14273.37 57
14274.50 54
14275.63 64
14276.76 63
14277.89 51
14279.02 63
14280.15 82
14281.28 61
14282.41 76
14283.54 85
14284.67 82
14285.80 73
14286.92 55
14288.05 83
14289.18 76
14290.31 86
14291.44 65
14292.57 50
14293.70 66
14294.83 70
14295.96 60
14297.09 54
14298.22 93
14299.35 66
14300.48 79
14301.61 57
14302.74 61
14303.87 72
14305.00 58
14306.13 50
14307.26 71
14308.39 69
14309.52 59
14310.65 72
14311.78 66
14312.91 41
14314.04 54
14315.18 54
14316.31 65
14317.44 48
14318.57 80
14319.70 81
14320.83 66
14321.96 55
14323.09 73
14324.22 62
14325.35 69
14326.48 56
14327.61 70
14328.75 51
14329.88 60
14331.01 79
14332.14 58
14333.27 70
14334.40 78
14335.53 57
14336.66 78
14337.80 66
14338.93 73
14340.06 85
14341.19 65
14342.32 54
14343.45 72
14344.59 75
14345.72 73
14346.85 59
14347.98 82
14349.11 52
14350.24 40
14351.38 53
14352.51 52
14353.64 63
14354.77 65
14355.91 56
14357.04 80
14358.17 58
14359.30 62
14360.43 62
14361.57 69
14362.70 49
14363.83 54
14364.96 58
14366.10 58
14367.23 64
14368.36 62
14369.49 48
14370.63 61
14371.76 58
14372.89 52
14374.03 54
14375.16 76
14376.29 65
14377.42 59
14378.56 61
14379.69 60
14380.82 48
14381.96 58
14383.09 63
14384.22 55
14385.36 72
14386.49 41
14387.62 43
14388.76 47
14389.89 57
14391.02 78
14392.16 43
14393.29 73
14394.43 74
14395.56 68
14396.69 66
14397.83 56
14398.96 77
14400.09 39
14401.23 46
14402.36 52
14403.50 75
14404.63 71
14405.76 77
14406.90 77
14408.03 53
14409.17 42
14410.30 55
14411.44 65
14412.57 81
14413.70 76
14414.84 50
14415.97 64
14417.11 77
14418.24 70
14419.38 94
14420.51 79
14421.65 60
14422.78 54
14423.92 58
14425.05 54
14426.19 45
14427.32 56
14428.46 64
14429.59 61
14430.73 59
14431.86 57
14433.00 47
14434.13 47
14435.27 67
14436.40 52
14437.54 55
14438.67 64
14439.81 50
14440.95 60
14442.08 83
14443.22 59
14444.35 69
14445.49 62
14446.62 70
14447.76 72
14448.90 57
14450.03 58
14451.17 72
14452.30 55
14453.44 50
14454.58 54
14455.71 48
14456.85 79
14457.98 66
14459.12 55
14460.26 58
14461.39 51
14462.53 56
14463.67 66
14464.80 65
14465.94 63
14467.07 47
14468.21 62
14469.35 59
14470.48 68
14471.62 66
14472.76 54
14473.90 60
14475.03 71
14476.17 52
14477.31 46
14478.44 54
14479.58 67
14480.72 85
14481.85 63
14482.99 41
14484.13 60
14485.27 59
14486.40 59
14487.54 54
14488.68 50
14489.82 47
14490.95 60
14492.09 58
14493.23 63
14494.37 40
14495.50 56
14496.64 61
14497.78 65
14498.92 64
14500.05 77
14501.19 68
14502.33 56
14503.47 50
14504.61 63
14505.74 71
14506.88 53
14508.02 69
14509.16 78
14510.30 50
14511.44 41
14512.57 54
14513.71 55
14514.85 67
14515.99 62
14517.13 69
14518.27 74
14519.41 46
14520.54 50
14521.68 72
14522.82 81
14523.96 50
14525.10 53
14526.24 50
14527.38 73
14528.52 62
14529.65 55
14530.79 46
14531.93 58
14533.07 64
14534.21 55
14535.35 59
14536.49 75
14537.63 71
14538.77 66
14539.91 73
14541.05 50
14542.19 42
14543.33 45
14544.47 60
14545.61 56
14546.75 55
14547.89 53
14549.02 52
14550.16 66
14551.30 60
14552.44 83
14553.58 71
14554.72 74
14555.86 65
14557.00 67
14558.14 68
14559.29 68
14560.43 65
14561.57 77
14562.71 70
14563.85 55
14564.99 53
14566.13 67
14567.27 62
14568.41 53
14569.55 64
14570.69 47
14571.83 64
14572.97 39
14574.11 58
14575.25 66
14576.39 49
14577.53 54
14578.68 54
14579.82 54
14580.96 66
14582.10 58
14583.24 64
14584.38 51
14585.52 43
14586.66 58
14587.80 72
14588.95 63
14590.09 50
14591.23 72
14592.37 83
14593.51 57
14594.65 63
14595.79 53
14596.94 53
14598.08 45
14599.22 45
14600.36 60
14601.50 50
14602.65 77
14603.79 57
14604.93 58
14606.07 70
14607.21 63
14608.36 52
14609.50 49
14610.64 47
14611.78 52
14612.92 56
14614.07 81
14615.21 52
14616.35 60
14617.49 35
14618.64 59
14619.78 52
14620.92 56
14622.06 47
14623.21 67
14624.35 72
14625.49 85
14626.64 54
14627.78 64
14628.92 64
14630.06 62
14631.21 57
14632.35 62
14633.49 65
14634.64 73
14635.78 55
14636.92 51
14638.07 64
14639.21 43
14640.35 50
14641.50 39
14642.64 57
14643.78 58
14644.93 73
14646.07 60
14647.21 62
14648.36 68
14649.50 62
14650.65 73
14651.79 61
14652.93 76
14654.08 57
14655.22 55
14656.37 53
14657.51 53
14658.65 55
14659.80 57
14660.94 74
14662.09 63
14663.23 62
14664.37 51
14665.52 53
14666.66 54
14667.81 46
14668.95 46
14670.10 51
14671.24 65
14672.39 58
14673.53 67
14674.68 49
14675.82 55
14676.97 62
14678.11 67
14679.25 58
14680.40 48
14681.54 71
14682.69 47
14683.83 38
14684.98 53
14686.13 46
14687.27 66
14688.42 50
14689.56 56
14690.71 57
14691.85 55
14693.00 52
14694.14 49
14695.29 57
14696.43 58
14697.58 57
14698.72 63
14699.87 52
14701.02 50
14702.16 59
14703.31 83
14704.45 60
14705.60 36
14706.75 55
14707.89 49
14709.04 48
14710.18 57
14711.33 50
14712.48 60
14713.62 54
14714.77 39
14715.92 52
14717.06 46
14718.21 42
14719.35 55
14720.50 43
14721.65 43
14722.79 47
14723.94 41
14725.09 51
14726.23 59
14727.38 43
14728.53 59
14729.67 56
14730.82 50
14731.97 55
14733.12 45
14734.26 76
14735.41 28
14736.56 48
14737.70 49
14738.85 55
14740.00 53
14741.15 39
14742.29 49
14743.44 61
14744.59 57
14745.74 48
14746.88 64
14748.03 48
14749.18 45
14750.33 57
14751.47 58
14752.62 57
14753.77 57
14754.92 38
14756.07 44
14757.21 43
14758.36 60
14759.51 78
14760.66 58
14761.81 59
14762.95 37
14764.10 57
14765.25 50
14766.40 61
14767.55 80
14768.70 55
14769.84 67
14770.99 63
14772.14 45
14773.29 56
14774.44 57
14775.59 46
14776.74 43
14777.88 52
14779.03 40
14780.18 48
14781.33 50
14782.48 31
14783.63 28
14784.78 44
14785.93 51
14787.08 54
14788.22 52
14789.37 36
14790.52 42
14791.67 40
14792.82 42
14793.97 43
14795.12 54
14796.27 34
14797.42 47
14798.57 55
14799.72 66
14800.87 69
14802.02 62
14803.17 49
14804.32 47
14805.47 51
14806.62 36
14807.77 55
14808.92 41
14810.07 53
14811.22 52
14812.37 43
14813.52 37
14814.67 58
14815.82 64
14816.97 48
14818.12 37
14819.27 46
14820.42 43
14821.57 55
14822.72 53
14823.87 56
14825.02 53
14826.17 65
14827.32 50
14828.47 47
14829.62 60
14830.78 67
14831.93 48
14833.08 35
14834.23 47
14835.38 29
14836.53 28
14837.68 40
14838.83 40
14839.98 35
14841.13 34
14842.29 49
14843.44 52
14844.59 53
14845.74 50
14846.89 52
14848.04 42
14849.19 37
14850.35 34
14851.50 37
14852.65 55
14853.80 52
14854.95 54
14856.10 65
14857.26 71
14858.41 37
14859.56 53
14860.71 43
14861.86 46
14863.02 54
14864.17 75
14865.32 67
14866.47 55
14867.63 39
14868.78 40
14869.93 55
14871.08 68
14872.23 39
14873.39 65
14874.54 49
14875.69 46
14876.84 38
14878.00 32
14879.15 43
14880.30 49
14881.46 42
14882.61 42
14883.76 45
14884.91 42
14886.07 48
14887.22 44
14888.37 47
14889.53 36
14890.68 34
14891.83 39
14892.99 26
14894.14 32
14895.29 39
14896.45 46
14897.60 41
14898.75 45
14899.91 35
14901.06 45
14902.21 44
14903.37 56
14904.52 41
14905.67 43
14906.83 46
14907.98 54
14909.14 34
14910.29 50
14911.44 58
14912.60 39
14913.75 51
14914.91 56
14916.06 51
14917.21 22
14918.37 52
14919.52 60
14920.68 50
14921.83 50
14922.99 49
14924.14 48
14925.30 47
14926.45 51
14927.60 53
14928.76 56
14929.91 38
14931.07 42
14932.22 31
14933.38 36
14934.53 57
14935.69 52
14936.84 42
14938.00 53
14939.15 42
14940.31 63
14941.46 53
14942.62 54
14943.77 40
14944.93 49
14946.08 58
14947.24 40
14948.39 42
14949.55 36
14950.71 64
14951.86 53
14953.02 45
14954.17 52
14955.33 51
14956.48 43
14957.64 47
14958.80 35
14959.95 40
14961.11 49
14962.26 57
14963.42 45
14964.57 50
14965.73 39
14966.89 44
14968.04 50
14969.20 46
14970.36 40
14971.51 47
14972.67 51
14973.82 43
14974.98 54
14976.14 44
14977.29 40
14978.45 46
14979.61 47
14980.76 49
14981.92 56
14983.08 45
14984.23 43
14985.39 65
14986.55 72
14987.70 43
14988.86 50
14990.02 57
14991.18 54
14992.33 61
14993.49 43
14994.65 52
14995.80 48
14996.96 51
14998.12 50
14999.28 31
15000.43 41
15001.59 55
15002.75 55
15003.91 68
15005.06 78
15006.22 53
15007.38 41
15008.54 32
15009.69 45
15010.85 56
15012.01 54
15013.17 54
15014.33 57
15015.48 47
15016.64 49
15017.80 50
15018.96 34
15020.12 38
15021.27 51
15022.43 42
15023.59 30
15024.75 33
15025.91 39
15027.07 68
15028.23 55
15029.38 49
15030.54 53
15031.70 30
15032.86 47
15034.02 53
15035.18 52
15036.34 46
15037.49 36
15038.65 43
15039.81 38
15040.97 35
15042.13 45
15043.29 28
15044.45 55
15045.61 46
15046.77 43
15047.93 44
15049.09 29
15050.24 39
15051.40 37
15052.56 34
15053.72 27
15054.88 42
15056.04 49
15057.20 46
15058.36 54
15059.52 73
15060.68 54
15061.84 47
15063.00 44
15064.16 65
15065.32 48
15066.48 55
15067.64 63
15068.80 54
15069.96 64
15071.12 52
15072.28 54
15073.44 49
15074.60 39
15075.76 49
15076.92 36
15078.08 35
15079.24 50
15080.40 42
15081.56 53
15082.72 70
15083.89 67
15085.05 43
15086.21 45
15087.37 48
15088.53 50
15089.69 48
15090.85 40
15092.01 41
15093.17 53
15094.33 43
15095.49 51
15096.66 56
15097.82 52
15098.98 49
15100.14 45
15101.30 60
15102.46 50
15103.62 57
15104.78 40
15105.95 40
15107.11 56
15108.27 52
15109.43 43
15110.59 34
15111.75 44
15112.92 52
15114.08 64
15115.24 38
15116.40 29
15117.56 52
15118.73 49
15119.89 38
15121.05 43
15122.21 48
15123.37 64
15124.54 39
15125.70 52
15126.86 32
15128.02 28
15129.19 32
15130.35 38
15131.51 35
15132.67 49
15133.84 51
15135.00 44
15136.16 46
15137.32 36
15138.49 47
15139.65 50
15140.81 43
15141.97 51
15143.14 43
15144.30 40
15145.46 39
15146.63 27
15147.79 39
15148.95 40
15150.12 55
15151.28 52
15152.44 48
15153.61 41
15154.77 62
15155.93 48
15157.10 30
15158.26 71
15159.42 52
15160.59 50
15161.75 55
15162.91 50
15164.08 59
15165.24 60
15166.41 49
15167.57 30
15168.73 28
15169.90 42
15171.06 44
15172.23 45
15173.39 45
15174.55 43
15175.72 43
15176.88 46
15178.05 50
15179.21 27
15180.38 33
15181.54 37
15182.70 45
15183.87 47
15185.03 38
15186.20 33
15187.36 37
15188.53 51
15189.69 47
15190.86 45
15192.02 48
15193.19 51
15194.35 36
15195.52 53
15196.68 49
15197.85 51
15199.01 62
15200.18 53
15201.34 47
15202.51 30
15203.67 48
15204.84 46
15206.00 58
15207.17 71
15208.33 60
15209.50 42
15210.66 46
15211.83 34
15213.00 45
15214.16 37
15215.33 40
15216.49 21
15217.66 38
15218.82 46
15219.99 57
15221.16 42
15222.32 34
15223.49 31
15224.65 54
15225.82 62
15226.99 67
15228.15 61
15229.32 39
15230.49 36
15231.65 36
15232.82 38
15233.98 35
15235.15 51
15236.32 50
15237.48 56
15238.65 50
15239.82 43
15240.98 34
15242.15 33
15243.32 45
15244.48 44
15245.65 61
15246.82 57
15247.98 61
15249.15 52
15250.32 38
15251.49 41
15252.65 46
15253.82 47
15254.99 39
15256.16 42
15257.32 27
15258.49 41
15259.66 44
15260.82 40
15261.99 43
15263.16 66
15264.33 42
15265.49 31
15266.66 41
15267.83 47
15269.00 43
15270.17 43
15271.33 43
15272.50 67
15273.67 40
15274.84 27
15276.01 43
15277.17 44
15278.34 30
15279.51 39
15280.68 47
15281.85 36
15283.01 54
15284.18 46
15285.35 57
15286.52 42
15287.69 51
15288.86 48
15290.03 38
15291.19 39
15292.36 40
15293.53 28
15294.70 30
15295.87 34
15297.04 47
15298.21 37
15299.38 40
15300.54 52
15301.71 41
15302.88 51
15304.05 43
15305.22 33
15306.39 45
15307.56 54
15308.73 52
15309.90 46
15311.07 40
15312.24 37
15313.41 56
15314.58 79
15315.75 47
15316.92 34
15318.09 44
15319.25 63
15320.42 51
15321.59 48
15322.76 39
15323.93 59
15325.10 88
15326.27 50
15327.44 52
15328.61 54
15329.78 49
15330.95 36
15332.12 33
15333.29 43
15334.46 43
15335.64 44
15336.81 40
15337.98 31
15339.15 34
15340.32 56
15341.49 46
15342.66 30
15343.83 40
15345.00 46
15346.17 44
15347.34 61
15348.51 59
15349.68 52
15350.85 29
15352.02 45
15353.20 42
15354.37 42
15355.54 37
15356.71 42
15357.88 69
15359.05 37
15360.22 51
15361.39 58
15362.57 57
15363.74 56
15364.91 77
15366.08 75
15367.25 50
15368.42 50
15369.59 32
15370.77 38
15371.94 26
15373.11 56
15374.28 56
15375.45 58
15376.63 30
15377.80 37
15378.97 45
15380.14 40
15381.31 39
15382.49 33
15383.66 46
15384.83 58
15386.00 46
15387.17 55
15388.35 48
15389.52 50
15390.69 44
15391.86 44
15393.04 49
15394.21 50
15395.38 46
15396.55 38
15397.73 27
15398.90 38
15400.07 53
15401.25 45
15402.42 65
15403.59 49
15404.76 45
15405.94 47
15407.11 57
15408.28 43
15409.46 46
15410.63 38
15411.80 31
15412.98 38
15414.15 39
15415.32 67
15416.50 49
15417.67 26
15418.84 41
15420.02 53
15421.19 55
15422.36 38
15423.54 35
15424.71 38
15425.89 36
15427.06 38
15428.23 64
15429.41 56
15430.58 33
15431.76 39
15432.93 61
15434.10 44
15435.28 47
15436.45 56
15437.63 47
15438.80 44
15439.97 41
15441.15 41
15442.32 37
15443.50 47
15444.67 37
15445.85 42
15447.02 52
15448.20 52
15449.37 39
15450.55 50
15451.72 47
15452.89 48
15454.07 38
15455.24 41
15456.42 43
15457.59 42
15458.77 40
15459.94 57
15461.12 47
15462.30 52
15463.47 47
15464.65 38
15465.82 46
15467.00 45
15468.17 44
15469.35 39
15470.52 43
15471.70 65
15472.87 60
15474.05 58
15475.22 34
15476.40 48
15477.58 39
15478.75 39
15479.93 38
15481.10 34
15482.28 46
15483.46 42
15484.63 39
15485.81 64
15486.98 51
15488.16 47
15489.34 39
15490.51 41
15491.69 53
15492.87 53
15494.04 39
15495.22 47
15496.39 52
15497.57 49
15498.75 32
15499.92 33
15501.10 28
15502.28 44
15503.45 43
15504.63 46
15505.81 39
15506.98 43
15508.16 52
15509.34 36
15510.52 49
15511.69 68
15512.87 55
15514.05 55
15515.22 43
15516.40 55
15517.58 27
15518.76 30
15519.93 64
15521.11 58
15522.29 35
15523.47 37
15524.64 53
15525.82 60
15527.00 70
15528.18 46
15529.35 40
15530.53 59
15531.71 42
15532.89 66
15534.07 53
15535.24 54
15536.42 49
15537.60 40
15538.78 50
15539.96 64
15541.13 32
15542.31 63
15543.49 48
15544.67 38
15545.85 38
15547.03 47
15548.20 43
15549.38 43
15550.56 30
15551.74 44
15552.92 43
15554.10 57
15555.28 55
15556.45 38
15557.63 34
15558.81 50
15559.99 41
15561.17 34
15562.35 39
15563.53 55
15564.71 46
15565.89 51
15567.07 53
15568.24 47
15569.42 48
15570.60 57
15571.78 34
15572.96 38
15574.14 51
15575.32 38
15576.50 43
15577.68 40
15578.86 39
15580.04 42
15581.22 48
15582.40 53
15583.58 51
15584.76 58
15585.94 50
15587.12 39
15588.30 47
15589.48 43
15590.66 47
15591.84 47
15593.02 64
15594.20 51
15595.38 50
15596.56 50
15597.74 38
15598.92 47
15600.10 36
15601.28 43
15602.46 57
15603.64 58
15604.82 56
15606.00 38
15607.18 42
15608.36 52
15609.55 52
15610.73 54
15611.91 50
15613.09 23
15614.27 50
15615.45 52
15616.63 51
15617.81 48
15618.99 50
15620.17 36
15621.36 36
15622.54 33
15623.72 49
15624.90 34
15626.08 48
15627.26 38
15628.44 48
15629.63 66
15630.81 49
15631.99 48
15633.17 34
15634.35 61
15635.53 53
15636.72 74
15637.90 58
15639.08 50
15640.26 49
15641.44 65
15642.63 45
15643.81 53
15644.99 39
15646.17 33
15647.35 46
15648.54 56
15649.72 50
15650.90 55
15652.08 43
15653.27 45
15654.45 51
15655.63 33
15656.81 50
15658.00 60
15659.18 46
15660.36 40
15661.54 64
15662.73 62
15663.91 57
15665.09 60
15666.28 45
15667.46 24
15668.64 48
15669.82 42
15671.01 61
15672.19 50
15673.37 48
15674.56 52
15675.74 47
15676.92 43
15678.11 42
15679.29 53
15680.47 49
15681.66 56
15682.84 70
15684.03 33
15685.21 50
15686.39 64
15687.58 58
15688.76 53
15689.94 52
15691.13 42
15692.31 42
15693.50 47
15694.68 43
15695.86 47
15697.05 51
15698.23 64
15699.42 45
15700.60 54
15701.78 52
15702.97 60
15704.15 51
15705.34 38
15706.52 38
15707.71 41
15708.89 37
15710.08 41
15711.26 50
15712.45 78
15713.63 50
15714.81 54
15716.00 60
15717.18 45
15718.37 40
15719.55 39
15720.74 44
15721.92 49
15723.11 46
15724.29 65
15725.48 44
15726.66 46
15727.85 36
15729.04 32
15730.22 45
15731.41 30
15732.59 39
15733.78 48
15734.96 44
15736.15 40
15737.33 40
15738.52 49
15739.71 44
15740.89 50
15742.08 56
15743.26 43
15744.45 56
15745.63 62
15746.82 44
15748.01 48
15749.19 47
15750.38 29
15751.56 43
15752.75 49
15753.94 36
15755.12 47
15756.31 60
15757.50 70
15758.68 74
15759.87 66
15761.06 66
15762.24 52
15763.43 46
15764.62 58
15765.80 34
15766.99 37
15768.18 52
15769.36 40
15770.55 46
15771.74 51
15772.92 59
15774.11 64
15775.30 48
15776.48 53
15777.67 57
15778.86 56
15780.05 38
15781.23 40
15782.42 36
15783.61 47
15784.80 65
15785.98 62
15787.17 49
15788.36 65
15789.55 55
15790.73 41
15791.92 67
15793.11 37
15794.30 51
15795.48 37
15796.67 47
15797.86 49
15799.05 48
15800.24 51
15801.42 63
15802.61 56
15803.80 68
15804.99 43
15806.18 50
15807.37 44
15808.55 46
15809.74 43
15810.93 43
15812.12 56
15813.31 45
15814.50 52
15815.68 61
15816.87 46
15818.06 39
15819.25 52
15820.44 62
15821.63 45
15822.82 44
15824.01 61
15825.19 45
15826.38 34
15827.57 40
15828.76 35
15829.95 54
15831.14 43
15832.33 50
15833.52 60
15834.71 39
15835.90 46
15837.09 46
15838.28 37
15839.47 51
15840.66 48
15841.84 32
15843.03 35
15844.22 40
15845.41 39
15846.60 45
15847.79 36
15848.98 46
15850.17 54
15851.36 50
15852.55 37
15853.74 50
15854.93 36
15856.12 57
15857.31 45
15858.50 34
15859.69 57
15860.88 35
15862.07 38
15863.26 34
15864.46 46
15865.65 37
15866.84 50
15868.03 58
15869.22 69
15870.41 52
15871.60 28
15872.79 56
15873.98 56
15875.17 42
15876.36 30
15877.55 44
15878.74 52
15879.94 60
15881.13 46
15882.32 35
15883.51 47
15884.70 51
15885.89 41
15887.08 42
15888.27 49
15889.46 39
15890.66 46
15891.85 32
15893.04 35
15894.23 37
15895.42 31
15896.61 42
15897.81 70
15899.00 41
15900.19 46
15901.38 54
15902.57 46
15903.76 40
15904.96 44
15906.15 49
15907.34 52
15908.53 58
15909.72 48
15910.92 50
15912.11 50
15913.30 53
15914.49 54
15915.69 68
15916.88 38
15918.07 59
15919.26 48
15920.46 47
15921.65 41
15922.84 53
15924.03 62
15925.23 40
15926.42 31
15927.61 50
15928.81 45
15930.00 64
15931.19 42
15932.38 40
15933.58 45
15934.77 39
15935.96 49
15937.16 39
15938.35 36
15939.54 36
15940.74 57
15941.93 57
15943.12 54
15944.32 58
15945.51 42
15946.70 50
15947.90 20
15949.09 26
15950.28 46
15951.48 38
15952.67 40
15953.87 45
15955.06 31
15956.25 39
15957.45 37
15958.64 48
15959.84 44
15961.03 54
15962.22 36
15963.42 53
15964.61 47
15965.81 36
15967.00 51
15968.19 48
15969.39 53
15970.58 39
15971.78 37
15972.97 51
15974.17 42
15975.36 52
15976.56 62
15977.75 43
15978.95 38
15980.14 39
15981.34 37
15982.53 41
15983.72 49
15984.92 44
15986.11 33
15987.31 53
15988.50 51
15989.70 44
15990.90 53
15992.09 35
15993.29 58
15994.48 59
15995.68 36
15996.87 35
15998.07 43
15999.26 56
16000.46 35
16001.65 43
16002.85 39
16004.05 47
16005.24 45
16006.44 37
16007.63 40
16008.83 61
16010.02 42
16011.22 41
16012.42 40
16013.61 38
16014.81 45
16016.00 43
16017.20 57
16018.40 56
16019.59 69
16020.79 64
16021.99 52
16023.18 38
16024.38 24
16025.58 18
16026.77 21
16027.97 29
16029.16 43
16030.36 44
16031.56 30
16032.76 14
16033.95 23
16035.15 34
16036.35 57
16037.54 27
16038.74 30
16039.94 24
16041.13 45
16042.33 56
16043.53 51
16044.73 46
16045.92 52
16047.12 47
16048.32 50
16049.51 46
16050.71 40
16051.91 44
16053.11 49
16054.30 41
16055.50 46
16056.70 32
16057.90 57
16059.10 46
16060.29 32
16061.49 37
16062.69 47
16063.89 26
16065.08 37
16066.28 44
16067.48 55
16068.68 43
16069.88 32
16071.07 29
16072.27 38
16073.47 41
16074.67 49
16075.87 47
16077.07 27
16078.26 30
16079.46 27
16080.66 46
16081.86 36
16083.06 24
16084.26 35
16085.46 32
16086.66 36
16087.85 44
16089.05 45
16090.25 44
16091.45 51
16092.65 34
16093.85 45
16095.05 64
16096.25 51
16097.45 33
16098.65 42
16099.84 38
16101.04 50
16102.24 42
16103.44 44
16104.64 35
16105.84 34
16107.04 59
16108.24 48
16109.44 58
16110.64 49
16111.84 40
16113.04 48
16114.24 48
16115.44 43
16116.64 30
16117.84 58
16119.04 44
16120.24 28
16121.44 42
16122.64 44
16123.84 41
16125.04 36
16126.24 33
16127.44 44
16128.64 54
16129.84 55
16131.04 45
16132.24 40
16133.44 40
16134.64 33
16135.84 54
16137.04 43
16138.25 36
16139.45 31
16140.65 22
16141.85 31
16143.05 40
16144.25 42
16145.45 35
16146.65 32
16147.85 39
16149.05 39
16150.25 37
16151.46 43
16152.66 66
16153.86 53
16155.06 43
16156.26 37
16157.46 44
16158.66 42
16159.87 27
16161.07 41
16162.27 39
16163.47 30
16164.67 35
16165.87 42
16167.08 44
16168.28 29
16169.48 31
16170.68 36
16171.88 30
16173.09 36
16174.29 39
16175.49 32
16176.69 43
16177.89 28
16179.10 29
16180.30 42
16181.50 57
16182.70 31
16183.91 30
16185.11 31
16186.31 36
16187.51 36
16188.72 33
16189.92 33
16191.12 38
16192.32 25
16193.53 32
16194.73 48
16195.93 28
16197.13 46
16198.34 29
16199.54 34
16200.74 40
16201.95 37
16203.15 39
16204.35 39
16205.56 38
16206.76 27
16207.96 35
16209.17 29
16210.37 31
16211.57 34
16212.78 40
16213.98 39
16215.18 24
16216.39 17
16217.59 26
16218.79 36
16220.00 26
16221.20 32
16222.41 27
16223.61 32
16224.81 51
16226.02 40
16227.22 43
16228.43 50
16229.63 35
16230.83 48
16232.04 31
16233.24 41
16234.45 39
16235.65 59
16236.86 62
16238.06 41
16239.26 43
16240.47 30
16241.67 33
16242.88 35
16244.08 32
16245.29 41
16246.49 34
16247.70 49
16248.90 47
16250.11 35
16251.31 41
16252.52 37
16253.72 30
16254.93 38
16256.13 39
16257.34 39
16258.54 34
16259.75 30
16260.95 58
16262.16 44
16263.36 24
16264.57 41
16265.77 53
16266.98 36
16268.19 37
16269.39 28
16270.60 43
16271.80 42
16273.01 25
16274.21 40
16275.42 32
16276.63 54
16277.83 57
16279.04 46
16280.24 52
16281.45 38
16282.66 39
16283.86 49
16285.07 29
16286.27 37
16287.48 35
16288.69 39
16289.89 50
16291.10 44
16292.31 47
16293.51 28
16294.72 32
16295.93 38
16297.13 43
16298.34 34
16299.55 32
16300.75 45
16301.96 52
16303.17 54
16304.37 35
16305.58 37
16306.79 33
16307.99 44
16309.20 37
16310.41 36
16311.62 29
16312.82 41
16314.03 28
16315.24 37
16316.44 42
16317.65 38
16318.86 48
16320.07 69
16321.27 38
16322.48 30
16323.69 37
16324.90 35
16326.10 52
16327.31 47
16328.52 36
16329.73 38
16330.94 53
16332.14 59
16333.35 19
16334.56 39
16335.77 37
16336.98 24
16338.18 49
16339.39 49
16340.60 27
16341.81 42
16343.02 56
16344.23 55
16345.43 36
16346.64 47
16347.85 32
16349.06 49
16350.27 44
16351.48 31
16352.69 43
16353.89 41
16355.10 60
16356.31 49
16357.52 28
16358.73 38
16359.94 33
16361.15 43
16362.36 28
16363.57 44
16364.77 56
16365.98 45
16367.19 44
16368.40 54
16369.61 44
16370.82 38
16372.03 52
16373.24 56
16374.45 27
16375.66 34
16376.87 37
16378.08 49
16379.29 65
16380.50 51
16381.71 35
16382.92 37
16384.13 45
16385.34 43
16386.55 21
16387.76 26
16388.97 26
16390.18 39
16391.39 37
16392.60 19
16393.81 30
16395.02 40
16396.23 26
16397.44 43
16398.65 43
16399.86 40
16401.07 34
16402.28 38
16403.49 28
16404.70 38
16405.91 47
16407.12 48
16408.33 24
16409.54 28
16410.76 47
16411.97 41
16413.18 42
16414.39 41
16415.60 38
16416.81 26
16418.02 35
16419.23 34
16420.44 29
16421.66 29
16422.87 35
16424.08 26
16425.29 27
16426.50 41
16427.71 35
16428.92 27
16430.14 23
16431.35 42
16432.56 34
16433.77 41
16434.98 23
16436.19 26
16437.41 30
16438.62 24
16439.83 33
16441.04 30
16442.25 26
16443.47 42
16444.68 33
16445.89 34
16447.10 33
16448.31 37
16449.53 34
16450.74 42
16451.95 43
16453.16 28
16454.38 33
16455.59 45
16456.80 25
16458.01 17
16459.23 32
16460.44 27
16461.65 27
16462.86 39
16464.08 41
16465.29 28
16466.50 59
16467.72 46
16468.93 40
16470.14 45
16471.35 45
16472.57 40
16473.78 33
16474.99 34
16476.21 42
16477.42 40
16478.63 32
16479.85 32
16481.06 29
16482.27 27
16483.49 27
16484.70 27
16485.92 29
16487.13 55
16488.34 43
16489.56 47
16490.77 36
16491.98 27
16493.20 57
16494.41 50
16495.63 48
16496.84 21
16498.05 31
16499.27 37
16500.48 33
16501.70 24
16502.91 27
16504.13 33
16505.34 28
16506.55 33
16507.77 33
16508.98 43
16510.20 41
16511.41 27
16512.63 30
16513.84 42
16515.06 41
16516.27 38
16517.49 34
16518.70 53
16519.92 42
16521.13 36
16522.35 34
16523.56 36
16524.78 36
16525.99 24
16527.21 32
16528.42 42
16529.64 57
16530.85 43
16532.07 43
16533.28 30
16534.50 43
16535.71 37
16536.93 24
16538.14 46
16539.36 46
16540.58 35
16541.79 34
16543.01 24
16544.22 22
16545.44 36
16546.65 38
16547.87 41
16549.09 28
16550.30 46
16551.52 38
16552.73 27
16553.95 42
16555.17 23
16556.38 34
16557.60 37
16558.82 44
16560.03 20
16561.25 25
16562.46 26
16563.68 38
16564.90 28
16566.11 43
16567.33 34
16568.55 38
16569.76 25
16570.98 26
16572.20 16
16573.41 40
16574.63 45
16575.85 43
16577.07 30
16578.28 33
16579.50 22
16580.72 33
16581.93 19
16583.15 22
16584.37 25
16585.59 30
16586.80 36
16588.02 43
16589.24 28
16590.46 32
16591.67 31
16592.89 40
16594.11 38
16595.33 32
16596.54 46
16597.76 33
16598.98 35
16600.20 40
16601.41 28
16602.63 28
16603.85 26
16605.07 25
16606.29 18
16607.50 27
16608.72 26
16609.94 43
16611.16 23
16612.38 14
16613.60 43
16614.81 37
16616.03 43
16617.25 37
16618.47 33
16619.69 40
16620.91 55
16622.13 35
16623.34 36
16624.56 28
16625.78 38
16627.00 31
16628.22 25
16629.44 23
16630.66 32
16631.88 26
16633.10 25
16634.31 33
16635.53 37
16636.75 47
16637.97 39
16639.19 45
16640.41 37
16641.63 31
16642.85 35
16644.07 29
16645.29 32
16646.51 33
16647.73 43
16648.95 40
16650.17 51
16651.39 31
16652.61 34
16653.83 15
16655.05 25
16656.27 31
16657.49 35
16658.71 31
16659.93 30
16661.15 26
16662.37 14
16663.59 34
16664.81 28
16666.03 23
16667.25 27
16668.47 38
16669.69 40
16670.91 52
16672.13 40
16673.35 24
16674.57 38
16675.79 19
16677.01 16
16678.23 49
16679.45 31
16680.67 23
16681.89 24
16683.12 31
16684.34 37
16685.56 39
16686.78 30
16688.00 22
16689.22 19
16690.44 46
16691.66 53
16692.88 34
16694.11 46
16695.33 33
16696.55 50
16697.77 21
16698.99 26
16700.21 27
16701.43 22
16702.66 31
16703.88 33
16705.10 29
16706.32 38
16707.54 41
16708.77 43
16709.99 25
16711.21 23
16712.43 29
16713.65 46
16714.87 37
16716.10 31
16717.32 32
16718.54 21
16719.76 24
16720.99 28
16722.21 31
16723.43 28
16724.65 25
16725.88 35
16727.10 26
16728.32 22
16729.54 38
16730.77 40
16731.99 23
16733.21 19
16734.43 12
16735.66 28
16736.88 28
16738.10 32
16739.33 25
16740.55 28
16741.77 32
16742.99 30
16744.22 28
16745.44 30
16746.66 25
16747.89 31
16749.11 39
16750.33 40
16751.56 29
16752.78 33
16754.00 37
16755.23 26
16756.45 27
16757.68 29
16758.90 29
16760.12 27
16761.35 37
16762.57 27
16763.79 41
16765.02 30
16766.24 39
16767.47 25
16768.69 34
16769.91 41
16771.14 22
16772.36 28
16773.59 26
16774.81 27
16776.04 44
16777.26 32
16778.48 31
16779.71 20
16780.93 41
16782.16 48
16783.38 24
16784.61 18
16785.83 22
16787.06 42
16788.28 44
16789.51 63
16790.73 25
16791.96 33
16793.18 30
16794.41 28
16795.63 22
16796.86 42
16798.08 39
16799.31 35
16800.53 29
16801.76 31
16802.98 32
16804.21 32
16805.43 24
16806.66 37
16807.88 23
16809.11 35
16810.33 33
16811.56 27
16812.79 28
16814.01 35
16815.24 36
16816.46 37
16817.69 42
16818.91 44
16820.14 23
16821.37 33
16822.59 20
16823.82 35
16825.04 22
16826.27 31
16827.50 38
16828.72 22
16829.95 60
16831.18 26
16832.40 39
16833.63 34
16834.86 27
16836.08 28
16837.31 25
16838.53 40
16839.76 38
16840.99 34
16842.21 29
16843.44 24
16844.67 26
16845.90 27
16847.12 28
16848.35 26
16849.58 40
16850.80 28
16852.03 25
16853.26 24
16854.48 39
16855.71 29
16856.94 17
16858.17 24
16859.39 35
16860.62 36
16861.85 23
16863.08 35
16864.30 25
16865.53 31
16866.76 35
16867.99 24
16869.21 23
16870.44 22
16871.67 31
16872.90 32
16874.13 34
16875.35 35
16876.58 34
16877.81 34
16879.04 31
16880.27 27
16881.49 23
16882.72 21
16883.95 26
16885.18 29
16886.41 29
16887.64 33
16888.86 31
16890.09 26
16891.32 27
16892.55 51
16893.78 26
16895.01 35
16896.24 37
16897.46 27
16898.69 31
16899.92 40
16901.15 36
16902.38 29
16903.61 22
16904.84 28
16906.07 33
16907.30 45
16908.53 32
16909.75 21
16910.98 22
16912.21 50
16913.44 35
16914.67 31
16915.90 24
16917.13 27
16918.36 26
16919.59 16
16920.82 37
16922.05 50
16923.28 24
16924.51 16
16925.74 23
16926.97 31
16928.20 37
16929.43 31
16930.66 29
16931.89 33
16933.12 30
16934.35 40
16935.58 26
16936.81 26
16938.04 30
16939.27 31
16940.50 28
16941.73 33
16942.96 31
16944.19 35
16945.42 38
16946.65 32
16947.88 36
16949.11 40
16950.34 35
16951.57 22
16952.80 26
16954.04 19
16955.27 32
16956.50 27
16957.73 21
16958.96 36
16960.19 35
16961.42 35
16962.65 29
16963.88 28
16965.11 35
16966.35 38
16967.58 25
16968.81 27
16970.04 17
16971.27 29
16972.50 28
16973.73 29
16974.97 24
16976.20 24
16977.43 22
16978.66 30
16979.89 33
16981.12 29
16982.36 34
16983.59 27
16984.82 22
16986.05 23
16987.28 24
16988.52 21
16989.75 34
16990.98 37
16992.21 25
16993.45 41
16994.68 44
16995.91 46
16997.14 39
16998.37 25
16999.61 43
17000.84 49
17002.07 33
17003.31 38
17004.54 35
17005.77 37
17007.00 33
17008.24 46
17009.47 28
17010.70 25
17011.93 30
17013.17 27
17014.40 28
17015.63 36
17016.87 30
17018.10 39
17019.33 43
17020.57 22
17021.80 32
17023.03 48
17024.27 43
17025.50 26
17026.73 25
17027.97 19
17029.20 30
17030.43 34
17031.67 32
17032.90 17
17034.14 19
17035.37 28
17036.60 30
17037.84 37
17039.07 26
17040.30 19
17041.54 21
17042.77 24
17044.01 21
17045.24 31
17046.47 40
17047.71 32
17048.94 18
17050.18 27
17051.41 24
17052.65 25
17053.88 35
17055.12 21
17056.35 30
17057.58 20
17058.82 31
17060.05 33
17061.29 31
17062.52 30
17063.76 31
17064.99 39
17066.23 40
17067.46 16
17068.70 42
17069.93 17
17071.17 21
17072.40 21
17073.64 24
17074.87 34
17076.11 21
17077.34 27
17078.58 28
17079.81 37
17081.05 34
17082.29 18
17083.52 26
17084.76 30
17085.99 22
17087.23 19
17088.46 34
17089.70 32
17090.94 23
17092.17 20
17093.41 26
17094.64 23
17095.88 27
17097.12 34
17098.35 11
17099.59 31
17100.82 27
17102.06 53
17103.30 45
17104.53 17
17105.77 29
17107.00 27
17108.24 46
17109.48 30
17110.71 33
17111.95 22
17113.19 26
17114.42 26
17115.66 27
17116.90 27
17118.13 26
17119.37 37
17120.61 51
17121.85 33
17123.08 23
17124.32 27
17125.56 45
17126.79 41
17128.03 36
17129.27 50
17130.50 39
17131.74 35
17132.98 35
17134.22 70
17135.45 26
17136.69 28
17137.93 37
17139.17 22
17140.40 23
17141.64 22
17142.88 21
17144.12 23
17145.36 19
17146.59 27
17147.83 26
17149.07 27
17150.31 30
17151.54 27
17152.78 40
17154.02 23
17155.26 32
17156.50 29
17157.74 40
17158.97 22
17160.21 18
17161.45 20
17162.69 19
17163.93 30
17165.17 30
17166.40 30
17167.64 22
17168.88 56
17170.12 52
17171.36 33
17172.60 27
17173.84 26
17175.08 32
17176.31 35
17177.55 34
17178.79 20
17180.03 47
17181.27 19
17182.51 21
17183.75 32
17184.99 39
17186.23 30
17187.47 28
17188.71 45
17189.94 38
17191.18 25
17192.42 38
17193.66 33
17194.90 41
17196.14 43
17197.38 30
17198.62 34
17199.86 37
17201.10 20
17202.34 17
17203.58 31
17204.82 41
17206.06 41
17207.30 33
17208.54 25
17209.78 31
17211.02 22
17212.26 22
17213.50 26
17214.74 43
17215.98 24
17217.22 41
17218.46 32
17219.70 28
17220.94 26
17222.18 16
17223.43 11
17224.67 21
17225.91 30
17227.15 26
17228.39 26
17229.63 16
17230.87 24
17232.11 32
17233.35 19
17234.59 29
17235.83 32
17237.08 27
17238.32 28
17239.56 34
17240.80 22
17242.04 27
17243.28 26
17244.52 23
17245.76 27
17247.01 20
17248.25 27
17249.49 32
17250.73 30
17251.97 27
17253.21 23
17254.46 17
17255.70 31
17256.94 31
17258.18 19
17259.42 18
17260.66 24
17261.91 23
17263.15 33
17264.39 56
17265.63 37
17266.87 37
17268.12 16
17269.36 25
17270.60 23
17271.84 31
17273.09 38
17274.33 33
17275.57 29
17276.81 29
17278.06 17
17279.30 32
17280.54 17
17281.78 33
17283.03 60
17284.27 28
17285.51 32
17286.76 33
17288.00 26
17289.24 29
17290.48 30
17291.73 26
17292.97 33
17294.21 37
17295.46 26
17296.70 25
17297.94 41
17299.19 35
17300.43 18
17301.67 23
17302.92 24
17304.16 22
17305.40 23
17306.65 24
17307.89 23
17309.14 36
17310.38 43
17311.62 29
17312.87 31
17314.11 29
17315.35 27
17316.60 27
17317.84 24
17319.09 17
17320.33 16
17321.58 23
17322.82 24
17324.06 32
17325.31 20
17326.55 27
17327.80 27
17329.04 33
17330.29 34
17331.53 44
17332.77 34
17334.02 34
17335.26 32
17336.51 30
17337.75 27
17339.00 24
17340.24 47
17341.49 30
17342.73 22
17343.98 26
17345.22 17
17346.47 25
17347.71 15
17348.96 30
17350.20 27
17351.45 21
17352.69 29
17353.94 34
17355.18 40
17356.43 14
17357.68 27
17358.92 21
17360.17 16
17361.41 22
17362.66 19
17363.90 22
17365.15 22
17366.39 26
17367.64 41
17368.89 54
17370.13 28
17371.38 32
17372.62 34
17373.87 30
17375.12 34
17376.36 30
17377.61 28
17378.85 24
17380.10 26
17381.35 17
17382.59 33
17383.84 35
17385.09 23
17386.33 23
17387.58 40
17388.83 40
17390.07 31
17391.32 30
17392.57 31
17393.81 40
17395.06 42
17396.31 25
17397.55 36
17398.80 36
17400.05 36
17401.29 31
17402.54 29
17403.79 40
17405.04 32
17406.28 28
17407.53 31
17408.78 31
17410.02 54
17411.27 27
17412.52 24
17413.77 27
17415.01 27
17416.26 24
17417.51 31
17418.76 34
17420.00 25
17421.25 36
17422.50 27
17423.75 29
17425.00 15
17426.24 23
17427.49 24
17428.74 28
17429.99 18
17431.24 22
17432.48 29
17433.73 16
17434.98 29
17436.23 23
17437.48 20
17438.73 20
17439.97 33
17441.22 39
17442.47 29
17443.72 16
17444.97 13
17446.22 18
17447.47 21
17448.71 29
17449.96 24
17451.21 20
17452.46 39
17453.71 28
17454.96 39
17456.21 20
17457.46 24
17458.71 30
17459.95 22
17461.20 17
17462.45 26
17463.70 23
17464.95 27
17466.20 19
17467.45 15
17468.70 28
17469.95 42
17471.20 17
17472.45 26
17473.70 25
17474.95 24
17476.20 23
17477.45 36
17478.70 35
17479.95 27
17481.20 48
17482.45 33
17483.70 30
17484.95 17
17486.20 23
17487.45 25
17488.70 21
17489.95 30
17491.20 31
17492.45 30
17493.70 39
17494.95 33
17496.20 31
17497.45 20
17498.70 11
17499.95 10
17501.20 24
17502.45 32
17503.70 18
17504.95 28
17506.20 34
17507.46 30
17508.71 30
17509.96 31
17511.21 39
17512.46 32
17513.71 24
17514.96 22
17516.21 25
17517.46 22
17518.71 15
17519.97 20
17521.22 27
17522.47 20
17523.72 35
17524.97 18
17526.22 15
17527.47 27
17528.73 19
17529.98 26
17531.23 25
17532.48 24
17533.73 31
17534.99 26
17536.24 20
17537.49 28
17538.74 19
17539.99 21
17541.25 24
17542.50 33
17543.75 20
17545.00 24
17546.25 24
17547.51 31
17548.76 17
17550.01 21
17551.26 19
17552.52 39
17553.77 25
17555.02 35
17556.27 25
17557.53 16
17558.78 24
17560.03 26
17561.28 16
17562.54 23
17563.79 26
17565.04 20
17566.30 21
17567.55 18
17568.80 26
17570.05 23
17571.31 14
17572.56 21
17573.81 27
17575.07 25
17576.32 29
17577.57 32
17578.83 26
17580.08 28
17581.33 27
17582.59 39
17583.84 23
17585.10 21
17586.35 38
17587.60 47
17588.86 39
17590.11 31
17591.36 17
17592.62 27
17593.87 21
17595.13 12
17596.38 24
17597.63 24
17598.89 37
17600.14 30
17601.40 47
17602.65 26
17603.90 30
17605.16 22
17606.41 34
17607.67 27
17608.92 21
17610.18 25
17611.43 21
17612.69 27
17613.94 27
17615.20 42
17616.45 29
17617.71 36
17618.96 28
17620.21 28
17621.47 26
17622.72 28
17623.98 26
17625.23 22
17626.49 16
17627.75 27
17629.00 19
17630.26 20
17631.51 37
17632.77 12
17634.02 30
17635.28 28
17636.53 30
17637.79 19
17639.04 22
17640.30 39
17641.55 32
17642.81 21
17644.07 32
17645.32 26
17646.58 13
17647.83 33
17649.09 27
17650.35 21
17651.60 14
17652.86 39
17654.11 29
17655.37 32
17656.63 27
17657.88 21
17659.14 11
17660.39 21
17661.65 25
17662.91 21
17664.16 21
17665.42 15
17666.68 18
17667.93 36
17669.19 19
17670.45 34
17671.70 35
17672.96 35
17674.22 28
17675.47 34
17676.73 20
17677.99 29
17679.24 31
17680.50 34
17681.76 31
17683.02 13
17684.27 25
17685.53 48
17686.79 21
17688.05 26
17689.30 19
17690.56 25
17691.82 16
17693.07 16
17694.33 27
17695.59 29
17696.85 28
17698.11 43
17699.36 27
17700.62 18
17701.88 23
17703.14 25
17704.39 14
17705.65 22
17706.91 17
17708.17 23
17709.43 27
17710.68 23
17711.94 41
17713.20 22
17714.46 24
17715.72 30
17716.98 26
17718.23 26
17719.49 38
17720.75 33
17722.01 31
17723.27 20
17724.53 29
17725.79 41
17727.04 20
17728.30 17
17729.56 31
17730.82 36
17732.08 19
17733.34 19
17734.60 14
17735.86 24
17737.12 22
17738.37 28
17739.63 23
17740.89 20
17742.15 31
17743.41 21
17744.67 17
17745.93 34
17747.19 29
17748.45 21
17749.71 22
17750.97 28
17752.23 53
17753.49 28
17754.75 34
17756.01 32
17757.27 22
17758.53 34
17759.79 30
17761.05 21
17762.31 32
17763.57 29
17764.83 16
17766.09 24
17767.35 23
17768.61 23
17769.87 16
17771.13 25
17772.39 31
17773.65 43
17774.91 30
17776.17 18
17777.43 24
17778.69 28
17779.95 27
17781.21 27
17782.47 42
17783.73 30
17784.99 32
17786.25 23
17787.51 26
17788.78 28
17790.04 23
17791.30 31
17792.56 30
17793.82 19
17795.08 24
17796.34 23
17797.60 21
17798.86 30
17800.13 18
17801.39 13
17802.65 20
17803.91 28
17805.17 18
17806.43 32
17807.69 23
17808.96 24
17810.22 33
17811.48 21
17812.74 17
17814.00 26
17815.26 33
17816.53 29
17817.79 25
17819.05 38
17820.31 30
17821.57 27
17822.84 17
17824.10 15
17825.36 24
17826.62 14
17827.89 25
17829.15 16
17830.41 22
17831.67 29
17832.93 24
17834.20 27
17835.46 23
17836.72 32
17837.99 23
17839.25 22
17840.51 17
17841.77 36
17843.04 39
17844.30 30
17845.56 41
17846.82 38
17848.09 39
17849.35 18
17850.61 22
17851.88 30
17853.14 18
17854.40 17
17855.67 23
17856.93 17
17858.19 25
17859.46 32
17860.72 29
17861.98 33
17863.25 39
17864.51 38
17865.77 25
17867.04 47
17868.30 39
17869.57 36
17870.83 25
17872.09 20
17873.36 23
17874.62 27
17875.89 19
17877.15 23
17878.41 26
17879.68 32
17880.94 23
17882.21 33
17883.47 29
17884.73 18
17886.00 17
17887.26 34
17888.53 34
17889.79 25
17891.06 26
17892.32 32
17893.59 31
17894.85 42
17896.12 42
17897.38 34
17898.65 22
17899.91 27
17901.17 34
17902.44 36
17903.70 25
17904.97 28
17906.23 19
17907.50 20
17908.77 19
17910.03 19
17911.30 30
17912.56 38
17913.83 25
17915.09 23
17916.36 14
17917.62 25
17918.89 31
17920.15 15
17921.42 16
17922.68 27
17923.95 19
17925.22 23
17926.48 22
17927.75 33
17929.01 17
17930.28 30
17931.55 29
17932.81 26
17934.08 25
17935.34 20
17936.61 23
17937.88 25
17939.14 22
17940.41 31
17941.68 19
17942.94 36
17944.21 34
17945.47 33
17946.74 20
17948.01 31
17949.27 25
17950.54 25
17951.81 25
17953.07 24
17954.34 20
17955.61 22
17956.87 29
17958.14 26
17959.41 31
17960.68 23
17961.94 32
17963.21 23
17964.48 27
17965.74 20
17967.01 17
17968.28 34
17969.55 21
17970.81 31
17972.08 21
17973.35 10
17974.62 21
17975.88 32
17977.15 35
17978.42 27
17979.69 25
17980.95 11
17982.22 24
17983.49 19
17984.76 25
17986.03 28
17987.29 40
17988.56 29
17989.83 34
17991.10 23
17992.37 31
17993.63 32
17994.90 26
17996.17 21
17997.44 18
17998.71 29
17999.98 18
18001.24 26
18002.51 20
18003.78 33
18005.05 20
18006.32 24
18007.59 26
18008.86 19
18010.12 27
18011.39 29
18012.66 15
18013.93 42
18015.20 38
18016.47 29
18017.74 23
18019.01 21
18020.28 40
18021.54 34
18022.81 18
18024.08 26
18025.35 18
18026.62 50
18027.89 31
18029.16 29
18030.43 14
18031.70 25
18032.97 26
18034.24 23
18035.51 32
18036.78 24
18038.05 28
18039.32 36
18040.59 20
18041.86 29
18043.13 36
18044.40 49
18045.67 37
18046.94 32
18048.21 31
18049.48 23
18050.75 17
18052.02 35
18053.29 39
18054.56 15
18055.83 18
18057.10 40
18058.37 23
18059.64 20
18060.91 40
18062.18 33
18063.45 14
18064.72 20
18065.99 23
18067.26 22
18068.54 25
18069.81 20
18071.08 20
18072.35 11
18073.62 13
18074.89 31
18076.16 29
18077.43 28
18078.70 18
18079.97 28
18081.25 31
18082.52 24
18083.79 23
18085.06 13
18086.33 24
18087.60 17
18088.87 36
18090.15 23
18091.42 19
18092.69 24
18093.96 17
18095.23 12
18096.50 20
18097.78 18
18099.05 31
18100.32 28
18101.59 39
18102.86 17
18104.14 28
18105.41 45
18106.68 32
18107.95 37
18109.23 25
18110.50 29
18111.77 32
18113.04 25
18114.31 12
18115.59 24
18116.86 43
18118.13 35
18119.40 26
18120.68 36
18121.95 22
18123.22 15
18124.50 24
18125.77 31
18127.04 22
18128.31 18
18129.59 20
18130.86 26
18132.13 21
18133.41 42
18134.68 32
18135.95 30
18137.23 27
18138.50 19
18139.77 24
18141.05 19
18142.32 28
18143.59 36
18144.87 23
18146.14 18
18147.41 27
18148.69 33
18149.96 24
18151.23 32
18152.51 22
18153.78 32
18155.06 27
18156.33 45
18157.60 33
18158.88 36
18160.15 28
18161.43 21
18162.70 23
18163.97 31
18165.25 30
18166.52 32
18167.80 27
18169.07 27
18170.35 19
18171.62 19
18172.90 22
18174.17 20
18175.44 17
18176.72 14
18177.99 21
18179.27 19
18180.54 22
18181.82 29
18183.09 28
18184.37 25
18185.64 23
18186.92 25
18188.19 23
18189.47 32
18190.74 29
18192.02 33
18193.29 38
18194.57 16
18195.84 23
18197.12 29
18198.39 32
18199.67 27
18200.95 36
18202.22 16
18203.50 32
18204.77 26
18206.05 24
18207.32 25
18208.60 27
18209.88 25
18211.15 22
18212.43 20
18213.70 21
18214.98 18
18216.26 27
18217.53 37
18218.81 21
18220.08 15
18221.36 31
18222.64 30
18223.91 32
18225.19 21
18226.47 29
18227.74 52
18229.02 22
18230.29 15
18231.57 21
18232.85 26
18234.12 31
18235.40 38
18236.68 22
18237.95 18
18239.23 23
18240.51 24
18241.79 15
18243.06 44
18244.34 27
18245.62 32
18246.89 29
18248.17 31
18249.45 28
18250.73 31
18252.00 32
18253.28 23
18254.56 28
18255.83 25
18257.11 27
18258.39 30
18259.67 16
18260.94 22
18262.22 31
18263.50 27
18264.78 29
18266.06 21
18267.33 21
18268.61 26
18269.89 25
18271.17 30
18272.45 31
18273.72 19
18275.00 26
18276.28 30
18277.56 32
18278.84 35
18280.11 24
18281.39 23
18282.67 24
18283.95 32
18285.23 19
18286.51 24
18287.78 24
18289.06 26
18290.34 30
18291.62 20
18292.90 25
18294.18 23
18295.46 34
18296.74 18
18298.01 26
18299.29 26
18300.57 29
18301.85 25
18303.13 20
18304.41 13
18305.69 25
18306.97 26
18308.25 26
18309.53 22
18310.81 36
18312.09 32
18313.37 29
18314.64 23
18315.92 18
18317.20 17
18318.48 12
18319.76 13
18321.04 23
18322.32 18
18323.60 19
18324.88 20
18326.16 24
18327.44 21
18328.72 23
18330.00 15
18331.28 27
18332.56 23
18333.84 20
18335.12 22
18336.40 22
18337.68 37
18338.96 18
18340.24 39
18341.52 39
18342.80 38
18344.09 26
18345.37 18
18346.65 23
18347.93 23
18349.21 33
18350.49 23
18351.77 31
18353.05 30
18354.33 27
18355.61 30
18356.89 27
18358.17 18
18359.46 24
18360.74 24
18362.02 20
18363.30 22
18364.58 17
18365.86 28
18367.14 26
18368.42 38
18369.71 24
18370.99 23
18372.27 29
18373.55 21
18374.83 30
18376.11 36
18377.39 19
18378.68 23
18379.96 35
18381.24 17
18382.52 24
18383.80 19
18385.09 28
18386.37 31
18387.65 23
18388.93 25
18390.21 38
18391.50 27
18392.78 46
18394.06 43
18395.34 24
18396.63 23
18397.91 22
18399.19 22
18400.47 20
18401.76 17
18403.04 21
18404.32 32
18405.60 27
18406.89 24
18408.17 25
18409.45 30
18410.73 31
18412.02 22
18413.30 19
18414.58 32
18415.87 32
18417.15 25
18418.43 37
18419.72 34
18421.00 29
18422.28 26
18423.57 28
18424.85 33
18426.13 22
18427.42 19
18428.70 19
18429.98 32
18431.27 12
18432.55 11
18433.83 13
18435.12 23
18436.40 32
18437.68 18
18438.97 40
18440.25 26
18441.54 19
18442.82 30
18444.10 30
18445.39 27
18446.67 31
18447.96 35
18449.24 21
18450.53 26
18451.81 29
18453.09 41
18454.38 34
18455.66 18
18456.95 11
18458.23 18
18459.52 24
18460.80 20
18462.09 21
18463.37 20
18464.65 23
18465.94 22
18467.22 28
18468.51 38
18469.79 22
18471.08 28
18472.36 28
18473.65 17
18474.93 26
18476.22 23
18477.50 26
18478.79 27
18480.08 27
18481.36 20
18482.65 20
18483.93 35
18485.22 18
18486.50 17
18487.79 34
18489.07 30
18490.36 33
18491.64 21
18492.93 20
18494.22 26
18495.50 23
18496.79 28
18498.07 24
18499.36 27
18500.65 14
18501.93 26
18503.22 22
18504.50 21
18505.79 27
18507.08 29
18508.36 26
18509.65 18
18510.94 17
18512.22 15
18513.51 37
18514.80 15
18516.08 21
18517.37 22
18518.65 26
18519.94 31
18521.23 22
18522.51 20
18523.80 24
18525.09 28
18526.38 19
18527.66 23
18528.95 26
18530.24 23
18531.52 22
18532.81 20
18534.10 16
18535.39 31
18536.67 18
18537.96 21
18539.25 18
18540.53 21
18541.82 30
18543.11 25
18544.40 26
18545.68 33
18546.97 34
18548.26 25
18549.55 29
18550.84 20
18552.12 31
18553.41 29
18554.70 26
18555.99 33
18557.27 19
18558.56 19
18559.85 33
18561.14 26
18562.43 15
18563.72 31
18565.00 28
18566.29 22
18567.58 31
18568.87 22
18570.16 26
18571.45 33
18572.73 36
18574.02 29
18575.31 27
18576.60 28
18577.89 26
18579.18 20
18580.47 30
18581.75 20
18583.04 28
18584.33 18
18585.62 40
18586.91 46
18588.20 32
18589.49 29
18590.78 31
18592.07 29
18593.36 21
18594.65 24
18595.93 28
18597.22 28
18598.51 20
18599.80 24
18601.09 13
18602.38 31
18603.67 19
18604.96 33
18606.25 23
18607.54 16
18608.83 30
18610.12 38
18611.41 32
18612.70 25
18613.99 26
18615.28 28
18616.57 28
18617.86 33
18619.15 26
18620.44 30
18621.73 31
18623.02 41
18624.31 40
18625.60 22
18626.89 18
18628.18 27
18629.47 34
18630.76 26
18632.05 29
18633.34 25
18634.64 31
18635.93 36
18637.22 41
18638.51 32
18639.80 33
18641.09 32
18642.38 25
18643.67 28
18644.96 25
18646.25 37
18647.54 34
18648.84 29
18650.13 13
18651.42 22
18652.71 15
18654.00 23
18655.29 27
18656.58 20
18657.88 26
18659.17 33
18660.46 29
18661.75 33
18663.04 27
18664.33 17
18665.63 29
18666.92 21
18668.21 17
18669.50 18
18670.79 37
18672.08 25
18673.38 20
18674.67 26
18675.96 22
18677.25 11
18678.55 39
18679.84 20
18681.13 24
18682.42 28
18683.71 22
18685.01 16
18686.30 16
18687.59 28
18688.88 33
18690.18 25
18691.47 29
18692.76 16
18694.06 13
18695.35 20
18696.64 23
18697.93 18
18699.23 19
18700.52 36
18701.81 25
18703.11 28
18704.40 23
18705.69 28
18706.99 24
18708.28 21
18709.57 15
18710.86 23
18712.16 29
18713.45 25
18714.75 30
18716.04 17
18717.33 24
18718.63 32
18719.92 34
18721.21 20
18722.51 19
18723.80 27
18725.09 34
18726.39 31
18727.68 38
18728.98 25
18730.27 27
18731.56 18
18732.86 25
18734.15 31
18735.45 21
18736.74 25
18738.04 18
18739.33 34
18740.62 31
18741.92 28
18743.21 23
18744.51 39
18745.80 18
18747.10 26
18748.39 20
18749.69 30
18750.98 38
18752.27 39
18753.57 16
18754.86 18
18756.16 16
18757.45 26
18758.75 30
18760.04 24
18761.34 25
18762.63 28
18763.93 28
18765.23 25
18766.52 21
18767.82 17
18769.11 22
18770.41 17
18771.70 12
18773.00 11
18774.29 13
18775.59 24
18776.88 19
18778.18 20
18779.48 19
18780.77 14
18782.07 17
18783.36 18
18784.66 6
18785.95 21
18787.25 34
18788.55 34
18789.84 25
18791.14 29
18792.43 19
18793.73 25
18795.03 31
18796.32 24
18797.62 31
18798.92 28
18800.21 22
18801.51 15
18802.81 17
18804.10 24
18805.40 26
18806.70 27
18807.99 13
18809.29 18
18810.59 33
18811.88 23
18813.18 18
18814.48 19
18815.77 29
18817.07 27
18818.37 25
18819.66 12
18820.96 17
18822.26 25
18823.56 17
18824.85 21
18826.15 17
18827.45 26
18828.75 10
18830.04 19
18831.34 17
18832.64 18
18833.94 18
18835.23 34
18836.53 31
18837.83 32
18839.13 11
18840.42 18
18841.72 19
18843.02 30
18844.32 24
18845.62 26
18846.91 22
18848.21 26
18849.51 23
18850.81 41
18852.11 42
18853.40 24
18854.70 26
18856.00 30
18857.30 23
18858.60 24
18859.90 20
18861.20 29
18862.49 13
18863.79 14
18865.09 24
18866.39 29
18867.69 43
18868.99 26
18870.29 30
18871.59 17
18872.88 36
18874.18 35
18875.48 25
18876.78 24
18878.08 34
18879.38 17
18880.68 15
18881.98 22
18883.28 13
18884.58 23
18885.88 25
18887.18 33
18888.47 18
18889.77 22
18891.07 25
18892.37 33
18893.67 38
18894.97 28
18896.27 21
18897.57 36
18898.87 15
18900.17 16
18901.47 24
18902.77 33
18904.07 28
18905.37 21
18906.67 20
18907.97 29
18909.27 15
18910.57 26
18911.87 24
18913.17 11
18914.47 19
18915.77 22
18917.07 25
18918.38 20
18919.68 16
18920.98 18
18922.28 19
18923.58 17
18924.88 16
18926.18 27
18927.48 18
18928.78 18
18930.08 23
18931.38 28
18932.68 31
18933.98 25
18935.29 23
18936.59 15
18937.89 26
18939.19 11
18940.49 17
18941.79 14
18943.09 24
18944.39 30
18945.70 27
18947.00 18
18948.30 19
18949.60 23
18950.90 16
18952.20 23
18953.51 19
18954.81 19
18956.11 24
18957.41 19
18958.71 18
18960.02 14
18961.32 18
18962.62 22
18963.92 18
18965.22 33
18966.53 23
18967.83 18
18969.13 20
18970.43 15
18971.73 28
18973.04 31
18974.34 26
18975.64 29
18976.94 31
18978.25 17
18979.55 19
18980.85 27
18982.16 23
18983.46 18
18984.76 24
18986.06 19
18987.37 21
18988.67 10
18989.97 12
18991.28 13
18992.58 11
18993.88 27
18995.18 26
18996.49 13
18997.79 21
18999.09 21
19000.40 35
19001.70 23
19003.00 22
19004.31 21
19005.61 22
19006.92 16
19008.22 24
19009.52 13
19010.83 22
19012.13 23
19013.43 26
19014.74 15
19016.04 15
19017.35 26
19018.65 11
19019.95 18
19021.26 22
19022.56 19
19023.87 13
19025.17 10
19026.47 18
19027.78 22
19029.08 18
19030.39 17
19031.69 31
19033.00 20
19034.30 27
19035.61 24
19036.91 15
19038.21 21
19039.52 36
19040.82 29
19042.13 22
19043.43 14
19044.74 23
19046.04 30
19047.35 22
19048.65 14
19049.96 10
19051.26 21
19052.57 22
19053.87 15
19055.18 27
19056.48 22
19057.79 27
19059.09 19
19060.40 13
19061.71 33
19063.01 20
19064.32 15
19065.62 22
19066.93 17
19068.23 28
19069.54 23
19070.85 21
19072.15 16
19073.46 22
19074.76 18
19076.07 26
19077.37 17
19078.68 15
19079.99 15
19081.29 23
19082.60 16
19083.91 19
19085.21 27
19086.52 30
19087.82 44
19089.13 30
19090.44 16
19091.74 12
19093.05 12
19094.36 21
19095.66 20
19096.97 19
19098.28 16
19099.58 18
19100.89 23
19102.20 36
19103.50 35
19104.81 21
19106.12 18
19107.42 12
19108.73 19
19110.04 18
19111.35 21
19112.65 17
19113.96 15
19115.27 25
19116.58 19
19117.88 25
19119.19 24
19120.50 25
19121.81 25
19123.11 13
19124.42 28
19125.73 45
19127.04 28
19128.34 13
19129.65 16
19130.96 17
19132.27 21
19133.57 17
19134.88 25
19136.19 17
19137.50 17
19138.81 17
19140.12 14
19141.42 20
19142.73 30
19144.04 30
19145.35 13
19146.66 29
19147.97 23
19149.27 40
19150.58 22
19151.89 23
19153.20 29
19154.51 22
19155.82 23
19157.13 15
19158.43 20
19159.74 32
19161.05 18
19162.36 26
19163.67 18
19164.98 15
19166.29 27
19167.60 19
19168.91 19
19170.22 31
19171.52 12
19172.83 23
19174.14 15
19175.45 13
19176.76 25
19178.07 33
19179.38 24
19180.69 22
19182.00 21
19183.31 37
19184.62 34
19185.93 38
19187.24 34
19188.55 21
19189.86 18
19191.17 23
19192.48 25
19193.79 17
19195.10 15
19196.41 17
19197.72 20
19199.03 15
19200.34 16
19201.65 17
19202.96 17
19204.27 14
19205.58 21
19206.89 24
19208.20 31
19209.51 26
19210.82 34
19212.13 20
19213.44 16
19214.75 27
19216.06 30
19217.38 24
19218.69 19
19220.00 20
19221.31 23
19222.62 25
19223.93 19
19225.24 20
19226.55 18
19227.86 28
19229.17 19
19230.49 26
19231.80 25
19233.11 39
19234.42 26
19235.73 22
19237.04 16
19238.35 17
19239.67 20
19240.98 14
19242.29 16
19243.60 24
19244.91 17
19246.22 22
19247.54 20
19248.85 28
19250.16 20
19251.47 17
19252.78 26
19254.10 25
19255.41 22
19256.72 19
19258.03 30
19259.34 28
19260.66 16
19261.97 21
19263.28 26
19264.59 23
19265.91 34
19267.22 19
19268.53 23
19269.84 27
19271.16 33
19272.47 24
19273.78 22
19275.10 27
19276.41 15
19277.72 6
19279.03 15
19280.35 23
19281.66 23
19282.97 23
19284.29 24
19285.60 22
19286.91 24
19288.23 26
19289.54 14
19290.85 13
19292.17 13
19293.48 17
19294.79 17
19296.11 22
19297.42 27
19298.73 25
19300.05 31
19301.36 21
19302.67 19
19303.99 22
19305.30 24
19306.62 27
19307.93 22
19309.24 25
19310.56 25
19311.87 17
19313.19 24
19314.50 24
19315.81 39
19317.13 16
19318.44 18
19319.76 21
19321.07 25
19322.39 22
19323.70 33
19325.01 16
19326.33 17
19327.64 22
19328.96 30
19330.27 26
19331.59 21
19332.90 10
19334.22 9
19335.53 34
19336.85 22
19338.16 17
19339.48 14
19340.79 17
19342.11 15
19343.42 21
19344.74 17
19346.05 14
19347.37 15
19348.68 17
19350.00 19
19351.31 32
19352.63 11
19353.94 20
19355.26 16
19356.58 20
19357.89 25
19359.21 18
19360.52 23
19361.84 24
19363.15 19
19364.47 21
19365.79 19
19367.10 10
19368.42 14
19369.73 16
19371.05 22
19372.37 9
19373.68 10
19375.00 15
19376.31 12
19377.63 20
19378.95 20
19380.26 19
19381.58 17
19382.90 18
19384.21 24
19385.53 28
19386.85 21
19388.16 26
19389.48 13
19390.80 27
19392.11 18
19393.43 30
19394.75 26
19396.06 12
19397.38 16
19398.70 25
19400.01 21
19401.33 19
19402.65 17
19403.97 31
19405.28 25
19406.60 25
19407.92 9
19409.23 13
19410.55 24
19411.87 24
19413.19 15
19414.50 25
19415.82 28
19417.14 30
19418.46 25
19419.77 19
19421.09 14
19422.41 23
19423.73 13
19425.05 23
19426.36 18
19427.68 24
19429.00 21
19430.32 29
19431.64 10
19432.95 4
19434.27 8
19435.59 19
19436.91 19
19438.23 12
19439.55 12
19440.86 11
19442.18 20
19443.50 18
19444.82 23
19446.14 21
19447.46 30
19448.78 19
19450.09 23
19451.41 19
19452.73 16
19454.05 20
19455.37 17
19456.69 10
19458.01 20
19459.33 23
19460.65 18
19461.97 23
19463.28 9
19464.60 15
19465.92 18
19467.24 19
19468.56 20
19469.88 19
19471.20 19
19472.52 23
19473.84 13
19475.16 17
19476.48 15
19477.80 14
19479.12 15
19480.44 21
19481.76 22
19483.08 30
19484.40 25
19485.72 19
19487.04 13
19488.36 27
19489.68 21
19491.00 13
19492.32 17
19493.64 30
19494.96 33
19496.28 35
19497.60 17
19498.92 15
19500.24 18
19501.56 26
19502.88 16
19504.20 15
19505.52 14
19506.84 22
19508.16 32
19509.49 28
19510.81 13
19512.13 19
19513.45 29
19514.77 25
19516.09 20
19517.41 15
19518.73 21
19520.05 29
19521.37 24
19522.70 18
19524.02 14
19525.34 17
19526.66 33
19527.98 16
19529.30 31
19530.62 23
19531.95 19
19533.27 27
19534.59 25
19535.91 22
19537.23 13
19538.55 19
19539.88 20
19541.20 23
19542.52 18
19543.84 36
19545.16 17
19546.49 17
19547.81 8
19549.13 20
19550.45 11
19551.77 19
19553.10 21
19554.42 16
19555.74 25
19557.06 32
19558.39 15
19559.71 21
19561.03 21
19562.35 45
19563.68 35
19565.00 23
19566.32 27
19567.64 25
19568.97 32
19570.29 19
19571.61 22
19572.94 21
19574.26 23
19575.58 22
19576.90 20
19578.23 20
19579.55 27
19580.87 25
19582.20 16
19583.52 16
19584.84 21
19586.17 18
19587.49 14
19588.81 19
19590.14 15
19591.46 30
19592.78 13
19594.11 23
19595.43 19
19596.76 14
19598.08 17
19599.40 29
19600.73 17
19602.05 21
19603.37 21
19604.70 18
19606.02 17
19607.35 13
19608.67 44
19610.00 22
19611.32 9
19612.64 12
19613.97 25
19615.29 22
19616.62 23
19617.94 20
19619.27 23
19620.59 30
19621.92 12
19623.24 24
19624.56 16
19625.89 22
19627.21 21
19628.54 21
19629.86 22
19631.19 18
19632.51 33
19633.84 18
19635.16 8
19636.49 14
19637.81 21
19639.14 32
19640.46 34
19641.79 11
19643.11 15
19644.44 20
19645.77 25
19647.09 27
19648.42 21
19649.74 16
19651.07 25
19652.39 18
19653.72 20
19655.04 14
19656.37 13
19657.70 16
19659.02 31
19660.35 25
19661.67 20
19663.00 22
19664.33 27
19665.65 27
19666.98 23
19668.30 25
19669.63 7
19670.96 20
19672.28 26
19673.61 19
19674.94 15
19676.26 18
19677.59 20
19678.92 22
19680.24 34
19681.57 12
19682.90 12
19684.22 13
19685.55 22
19686.88 19
19688.20 32
19689.53 17
19690.86 18
19692.18 30
19693.51 35
19694.84 30
19696.16 26
19697.49 19
19698.82 17
19700.15 26
19701.47 18
19702.80 11
19704.13 18
19705.46 24
19706.78 24
19708.11 12
19709.44 21
19710.77 23
19712.09 9
19713.42 21
19714.75 14
19716.08 31
19717.40 13
19718.73 17
19720.06 22
19721.39 24
19722.72 24
19724.04 29
19725.37 21
19726.70 17
19728.03 16
19729.36 21
19730.68 26
19732.01 29
19733.34 24
19734.67 22
19736.00 27
19737.33 20
19738.66 18
19739.98 16
19741.31 16
19742.64 26
19743.97 21
19745.30 21
19746.63 20
19747.96 18
19749.29 16
19750.61 25
19751.94 31
19753.27 32
19754.60 18
19755.93 21
19757.26 20
19758.59 21
19759.92 29
19761.25 15
19762.58 29
19763.91 34
19765.24 31
19766.57 29
19767.89 32
19769.22 34
19770.55 22
19771.88 15
19773.21 16
19774.54 18
19775.87 40
19777.20 17
19778.53 20
19779.86 22
19781.19 21
19782.52 21
19783.85 18
19785.18 24
19786.51 14
19787.84 16
19789.17 23
19790.50 18
19791.83 14
19793.16 26
19794.49 21
19795.83 24
19797.16 9
19798.49 18
19799.82 22
19801.15 22
19802.48 14
19803.81 23
19805.14 26
19806.47 18
19807.80 20
19809.13 15
19810.46 19
19811.79 12
19813.13 26
19814.46 12
19815.79 14
19817.12 12
19818.45 20
19819.78 13
19821.11 11
19822.44 15
19823.78 27
19825.11 19
19826.44 15
19827.77 13
19829.10 12
19830.43 18
19831.77 11
19833.10 15
19834.43 6
19835.76 27
19837.09 21
19838.42 25
19839.76 13
19841.09 18
19842.42 12
19843.75 12
19845.08 15
19846.42 13
19847.75 7
19849.08 13
19850.41 22
19851.75 21
19853.08 25
19854.41 20
19855.74 16
19857.08 14
19858.41 17
19859.74 19
19861.07 23
19862.41 15
19863.74 11
19865.07 11
19866.41 17
19867.74 23
19869.07 24
19870.40 24
19871.74 18
19873.07 25
19874.40 19
19875.74 16
19877.07 20
19878.40 27
19879.74 23
19881.07 18
19882.40 21
19883.74 20
19885.07 20
19886.40 18
19887.74 21
19889.07 31
19890.40 30
19891.74 27
19893.07 20
19894.41 11
19895.74 15
19897.07 22
19898.41 21
19899.74 17
19901.08 15
19902.41 13
19903.74 27
19905.08 20
19906.41 18
19907.75 22
19909.08 23
19910.41 13
19911.75 22
19913.08 16
19914.42 25
19915.75 21
19917.09 20
19918.42 17
19919.76 22
19921.09 24
19922.43 12
19923.76 15
19925.10 17
19926.43 14
19927.77 17
19929.10 14
19930.44 12
19931.77 18
19933.11 20
19934.44 11
19935.78 32
19937.11 18
19938.45 19
19939.78 23
19941.12 29
19942.45 19
19943.79 24
19945.12 23
19946.46 20
19947.79 22
19949.13 11
19950.47 14
19951.80 16
19953.14 17
19954.47 18
19955.81 14
19957.15 23
19958.48 21
19959.82 20
19961.15 20
19962.49 20
19963.83 11
19965.16 12
19966.50 11
19967.83 13
19969.17 6
19970.51 12
19971.84 15
19973.18 17
19974.52 14
19975.85 18
19977.19 40
19978.53 21
19979.86 15
19981.20 15
19982.54 15
19983.87 12
19985.21 23
19986.55 33
19987.88 20
19989.22 12
19990.56 15
19991.89 23
19993.23 27
19994.57 28
19995.91 26
19997.24 19
19998.58 16
19999.92 27
20001.26 21
20002.59 11
20003.93 26
20005.27 33
20006.61 32
20007.94 32
20009.28 25
20010.62 7
20011.96 20
20013.29 19
20014.63 11
20015.97 16
20017.31 29
20018.65 22
20019.98 19
20021.32 22
20022.66 22
20024.00 21
20025.34 16
20026.67 11
20028.01 11
20029.35 7
20030.69 14
20032.03 28
20033.37 16
20034.71 20
20036.04 20
20037.38 29
20038.72 16
20040.06 23
20041.40 38
20042.74 31
20044.08 21
20045.42 29
20046.75 24
20048.09 22
20049.43 38
20050.77 29
20052.11 20
20053.45 23
20054.79 9
20056.13 23
20057.47 22
20058.81 14
20060.15 28
20061.49 21
20062.82 23
20064.16 15
20065.50 19
20066.84 31
20068.18 16
20069.52 18
20070.86 18
20072.20 26
20073.54 21
20074.88 16
20076.22 18
20077.56 27
20078.90 19
20080.24 21
20081.58 17
20082.92 29
20084.26 36
20085.60 20
20086.94 24
20088.28 20
20089.62 26
20090.96 17
20092.30 14
20093.64 19
20094.99 17
20096.33 24
20097.67 21
20099.01 21
20100.35 18
20101.69 29
20103.03 23
20104.37 29
20105.71 16
20107.05 20
20108.39 23
20109.73 25
20111.08 28
20112.42 23
20113.76 14
20115.10 24
20116.44 31
20117.78 23
20119.12 17
20120.46 20
20121.81 11
20123.15 16
20124.49 15
20125.83 29
20127.17 26
20128.51 9
20129.86 16
20131.20 29
20132.54 29
20133.88 37
20135.22 15
20136.56 23
20137.91 24
20139.25 21
