# Supplementary material for: MALDI-TOF MS typing enables the classification of brewing yeasts of the genus Saccharomyces to major beer styles
Source: PLoS One. 2017 Aug 9;12(8):e0181694. doi: 10.1371/journal.pone.0181694 (PMC5549903; doi:10.1371/journal.pone.0181694)
Supplement: S5 File — The directory includes 90 raw files and was zipped to “.zip”; the folder has three strains with 30 spectra per strain; S1 Text explains the raw files with an example and Table 1 represents the yeast strains used within the experiment. (ZIP) [file pone.0181694.s008.zip › 13-15/30273-3D2-Dias-Dias-Dias-YPG-18h-E-E_2015-08-14__0_D3_1.dat]

1999.93 2758
2000.35 2800
2000.77 2646
2001.19 2616
2001.61 2577
2002.03 2657
2002.46 2715
2002.88 2513
2003.30 2604
2003.72 2624
2004.14 2609
2004.57 2455
2004.99 2377
2005.41 2558
2005.83 2589
2006.25 2222
2006.68 2521
2007.10 2503
2007.52 2446
2007.94 2660
2008.37 2578
2008.79 2389
2009.21 2505
2009.63 2588
2010.06 2534
2010.48 2559
2010.90 2736
2011.32 2819
2011.75 2533
2012.17 2605
2012.59 2576
2013.02 2447
2013.44 2575
2013.86 2439
2014.29 2631
2014.71 2535
2015.13 2559
2015.55 2373
2015.98 2369
2016.40 2526
2016.82 2549
2017.25 2425
2017.67 2337
2018.10 2476
2018.52 2399
2018.94 2372
2019.37 2463
2019.79 2576
2020.21 2481
2020.64 2489
2021.06 2574
2021.48 2450
2021.91 2538
2022.33 2509
2022.76 2428
2023.18 2525
2023.60 2486
2024.03 2278
2024.45 2460
2024.88 2595
2025.30 2423
2025.73 2490
2026.15 2424
2026.57 2258
2027.00 2324
2027.42 2463
2027.85 2540
2028.27 2625
2028.70 2426
2029.12 2560
2029.55 2457
2029.97 2490
2030.40 2479
2030.82 2582
2031.24 2293
2031.67 2413
2032.09 2478
2032.52 2412
2032.94 2319
2033.37 2432
2033.79 2308
2034.22 2172
2034.65 2220
2035.07 2283
2035.50 2303
2035.92 2456
2036.35 2402
2036.77 2358
2037.20 2427
2037.62 2210
2038.05 2383
2038.47 2438
2038.90 2259
2039.33 2400
2039.75 2426
2040.18 2573
2040.60 2560
2041.03 2482
2041.45 2541
2041.88 2559
2042.31 2536
2042.73 2770
2043.16 2565
2043.58 2505
2044.01 2486
2044.44 2617
2044.86 2547
2045.29 2468
2045.72 2592
2046.14 2563
2046.57 2402
2047.00 2466
2047.42 2464
2047.85 2232
2048.28 2487
2048.70 2573
2049.13 2561
2049.56 2514
2049.98 2405
2050.41 2365
2050.84 2285
2051.26 2210
2051.69 2295
2052.12 2264
2052.54 2207
2052.97 2320
2053.40 2475
2053.83 2400
2054.25 2292
2054.68 2204
2055.11 2218
2055.53 2199
2055.96 2347
2056.39 2219
2056.82 2152
2057.24 2209
2057.67 2374
2058.10 2248
2058.53 2109
2058.96 2159
2059.38 2195
2059.81 2222
2060.24 2180
2060.67 2271
2061.10 2278
2061.52 2257
2061.95 2425
2062.38 2458
2062.81 2245
2063.24 2268
2063.66 2394
2064.09 2423
2064.52 2582
2064.95 2767
2065.38 2492
2065.81 2595
2066.23 2554
2066.66 2474
2067.09 2653
2067.52 2592
2067.95 2782
2068.38 2585
2068.81 2439
2069.23 2397
2069.66 2399
2070.09 2284
2070.52 2381
2070.95 2201
2071.38 2152
2071.81 2163
2072.24 2091
2072.67 2176
2073.10 2374
2073.53 2204
2073.95 2275
2074.38 2184
2074.81 2237
2075.24 2315
2075.67 2215
2076.10 2416
2076.53 2204
2076.96 2059
2077.39 2375
2077.82 2387
2078.25 2418
2078.68 2309
2079.11 2276
2079.54 2292
2079.97 2272
2080.40 2284
2080.83 2478
2081.26 2377
2081.69 2457
2082.12 2610
2082.55 2764
2082.98 2580
2083.41 2648
2083.84 2509
2084.27 2724
2084.70 2728
2085.13 2578
2085.56 2537
2085.99 2433
2086.42 2393
2086.85 2461
2087.29 2553
2087.72 2483
2088.15 2292
2088.58 2358
2089.01 2461
2089.44 2459
2089.87 2337
2090.30 2456
2090.73 2543
2091.16 2452
2091.59 2592
2092.03 2614
2092.46 2361
2092.89 2507
2093.32 2686
2093.75 2876
2094.18 3008
2094.61 3209
2095.05 3208
2095.48 3148
2095.91 2899
2096.34 2935
2096.77 3091
2097.20 3142
2097.63 3032
2098.07 2940
2098.50 3022
2098.93 2619
2099.36 2434
2099.79 2449
2100.23 2456
2100.66 2425
2101.09 2306
2101.52 2236
2101.95 2105
2102.39 2162
2102.82 2189
2103.25 2265
2103.68 2404
2104.12 2234
2104.55 2156
2104.98 2280
2105.41 2330
2105.85 2258
2106.28 2427
2106.71 2407
2107.14 2372
2107.58 2475
2108.01 2465
2108.44 2469
2108.88 2589
2109.31 2598
2109.74 2635
2110.18 2570
2110.61 2673
2111.04 2819
2111.47 2706
2111.91 2702
2112.34 2712
2112.77 2519
2113.21 2467
2113.64 2467
2114.07 2455
2114.51 2569
2114.94 2614
2115.37 2571
2115.81 2376
2116.24 2329
2116.68 2447
2117.11 2400
2117.54 2146
2117.98 2182
2118.41 2151
2118.85 2266
2119.28 2206
2119.71 2167
2120.15 2202
2120.58 2084
2121.02 2114
2121.45 2056
2121.88 2093
2122.32 2239
2122.75 2265
2123.19 2206
2123.62 2313
2124.06 2429
2124.49 2405
2124.92 2328
2125.36 2186
2125.79 2131
2126.23 2305
2126.66 2249
2127.10 2308
2127.53 2312
2127.97 2366
2128.40 2396
2128.84 2387
2129.27 2410
2129.71 2201
2130.14 2216
2130.58 2252
2131.01 2505
2131.45 2464
2131.88 2513
2132.32 2427
2132.75 2576
2133.19 2546
2133.63 2653
2134.06 2648
2134.50 2572
2134.93 2679
2135.37 2518
2135.80 2549
2136.24 2296
2136.67 2525
2137.11 2565
2137.55 2556
2137.98 2622
2138.42 2694
2138.85 2752
2139.29 2812
2139.73 2771
2140.16 2524
2140.60 2474
2141.03 2701
2141.47 2486
2141.91 2612
2142.34 2420
2142.78 2543
2143.22 2430
2143.65 2284
2144.09 2522
2144.53 2451
2144.96 2392
2145.40 2345
2145.84 2192
2146.27 2248
2146.71 2172
2147.15 2395
2147.58 2355
2148.02 2203
2148.46 2297
2148.89 2468
2149.33 2546
2149.77 2488
2150.21 2444
2150.64 2657
2151.08 2746
2151.52 2708
2151.95 2949
2152.39 3154
2152.83 3177
2153.27 3194
2153.70 2908
2154.14 2948
2154.58 3043
2155.02 3079
2155.45 3043
2155.89 2824
2156.33 2818
2156.77 2734
2157.21 2550
2157.64 2387
2158.08 2381
2158.52 2430
2158.96 2402
2159.40 2457
2159.83 2381
2160.27 2422
2160.71 2421
2161.15 2395
2161.59 2506
2162.02 2517
2162.46 2507
2162.90 2471
2163.34 2387
2163.78 2527
2164.22 2623
2164.66 2459
2165.09 2407
2165.53 2401
2165.97 2441
2166.41 2276
2166.85 2473
2167.29 2609
2167.73 2379
2168.17 2530
2168.60 2459
2169.04 2451
2169.48 2673
2169.92 2590
2170.36 2602
2170.80 2571
2171.24 2644
2171.68 2712
2172.12 2683
2172.56 2730
2173.00 2860
2173.44 2992
2173.88 2838
2174.32 2721
2174.76 2781
2175.20 2591
2175.64 2750
2176.07 2831
2176.51 2903
2176.95 2936
2177.39 2723
2177.83 2710
2178.27 2761
2178.71 2753
2179.15 2705
2179.59 2988
2180.03 3094
2180.47 2874
2180.92 2802
2181.36 2963
2181.80 2877
2182.24 2902
2182.68 2896
2183.12 2728
2183.56 2572
2184.00 2359
2184.44 2469
2184.88 2652
2185.32 2554
2185.76 2592
2186.20 2428
2186.64 2560
2187.08 2396
2187.52 2367
2187.97 2460
2188.41 2602
2188.85 2578
2189.29 2580
2189.73 2583
2190.17 2668
2190.61 2798
2191.05 2880
2191.49 2865
2191.94 2947
2192.38 2862
2192.82 2793
2193.26 2806
2193.70 2731
2194.14 2871
2194.58 2627
2195.03 2783
2195.47 2778
2195.91 2718
2196.35 2791
2196.79 2838
2197.24 2977
2197.68 2970
2198.12 2927
2198.56 2937
2199.00 2938
2199.45 2993
2199.89 3084
2200.33 2912
2200.77 2889
2201.21 2988
2201.66 2876
2202.10 2639
2202.54 2560
2202.98 2818
2203.43 2787
2203.87 2694
2204.31 2643
2204.75 2673
2205.20 2728
2205.64 2779
2206.08 2716
2206.53 2734
2206.97 2861
2207.41 2933
2207.85 2789
2208.30 2834
2208.74 2886
2209.18 3026
2209.63 2857
2210.07 2830
2210.51 2968
2210.96 2992
2211.40 3079
2211.84 3298
2212.29 3013
2212.73 2823
2213.17 2943
2213.62 3009
2214.06 2780
2214.50 2794
2214.95 3075
2215.39 2788
2215.84 2855
2216.28 2830
2216.72 2808
2217.17 2882
2217.61 2828
2218.05 2737
2218.50 2619
2218.94 2679
2219.39 2736
2219.83 2615
2220.28 2774
2220.72 2634
2221.16 2807
2221.61 2837
2222.05 2833
2222.50 2742
2222.94 2840
2223.39 3135
2223.83 3455
2224.28 3731
2224.72 4231
2225.16 4606
2225.61 4720
2226.05 5341
2226.50 5876
2226.94 5915
2227.39 5826
2227.83 6137
2228.28 5930
2228.72 5950
2229.17 5390
2229.61 5075
2230.06 4762
2230.50 4359
2230.95 3921
2231.40 3657
2231.84 3795
2232.29 3420
2232.73 3358
2233.18 3325
2233.62 3476
2234.07 3325
2234.51 3186
2234.96 3085
2235.41 3241
2235.85 3206
2236.30 3251
2236.74 3254
2237.19 3268
2237.63 3314
2238.08 2986
2238.53 3170
2238.97 3349
2239.42 3329
2239.86 3364
2240.31 3464
2240.76 3177
2241.20 3281
2241.65 3305
2242.10 3218
2242.54 3295
2242.99 3505
2243.44 3440
2243.88 3355
2244.33 3262
2244.78 2980
2245.22 3117
2245.67 3106
2246.12 2917
2246.56 2903
2247.01 2857
2247.46 2787
2247.90 2785
2248.35 2497
2248.80 2678
2249.24 2510
2249.69 2472
2250.14 2619
2250.59 2522
2251.03 2533
2251.48 2442
2251.93 2560
2252.38 2609
2252.82 2685
2253.27 2653
2253.72 2591
2254.17 2579
2254.61 2740
2255.06 2725
2255.51 2892
2255.96 2720
2256.40 2515
2256.85 2677
2257.30 2592
2257.75 2493
2258.20 2478
2258.64 2515
2259.09 2658
2259.54 2537
2259.99 2433
2260.44 2693
2260.88 2809
2261.33 2864
2261.78 2858
2262.23 2835
2262.68 3070
2263.13 3129
2263.58 3007
2264.02 3322
2264.47 3416
2264.92 3224
2265.37 3273
2265.82 3411
2266.27 3432
2266.72 3283
2267.17 3345
2267.61 3240
2268.06 3173
2268.51 3083
2268.96 3170
2269.41 3103
2269.86 3179
2270.31 3413
2270.76 3282
2271.21 3258
2271.66 3556
2272.11 3417
2272.56 3531
2273.00 3498
2273.45 3434
2273.90 3638
2274.35 3455
2274.80 3546
2275.25 3199
2275.70 3256
2276.15 3157
2276.60 3001
2277.05 3011
2277.50 3006
2277.95 2774
2278.40 2940
2278.85 2875
2279.30 2771
2279.75 2746
2280.20 2798
2280.65 2808
2281.10 2867
2281.55 2879
2282.00 2886
2282.45 2890
2282.90 2781
2283.35 2845
2283.81 2941
2284.26 2902
2284.71 2983
2285.16 3025
2285.61 3072
2286.06 3166
2286.51 3343
2286.96 2986
2287.41 2895
2287.86 2860
2288.31 2990
2288.76 3125
2289.22 3194
2289.67 3511
2290.12 3789
2290.57 3880
2291.02 4116
2291.47 4397
2291.92 4551
2292.37 5020
2292.83 5344
2293.28 5550
2293.73 5517
2294.18 5612
2294.63 5731
2295.08 6043
2295.53 5566
2295.99 5240
2296.44 5218
2296.89 4923
2297.34 4740
2297.79 4354
2298.25 4030
2298.70 4266
2299.15 3958
2299.60 3653
2300.05 3450
2300.51 3569
2300.96 3318
2301.41 3072
2301.86 2893
2302.32 3040
2302.77 3059
2303.22 2987
2303.67 2984
2304.13 2944
2304.58 3042
2305.03 2814
2305.48 2877
2305.94 2742
2306.39 2794
2306.84 2905
2307.29 2828
2307.75 2801
2308.20 2696
2308.65 2897
2309.11 2978
2309.56 2709
2310.01 2861
2310.47 3185
2310.92 3179
2311.37 3134
2311.83 3206
2312.28 3472
2312.73 3474
2313.19 3334
2313.64 3343
2314.09 3627
2314.55 3383
2315.00 3234
2315.45 3113
2315.91 3138
2316.36 3311
2316.81 3224
2317.27 3359
2317.72 3034
2318.18 2958
2318.63 2934
2319.08 3110
2319.54 2898
2319.99 2842
2320.45 3048
2320.90 3200
2321.35 3285
2321.81 3160
2322.26 2933
2322.72 3278
2323.17 3094
2323.63 3122
2324.08 3229
2324.54 3135
2324.99 3028
2325.44 3039
2325.90 3031
2326.35 2944
2326.81 3022
2327.26 3110
2327.72 3102
2328.17 3089
2328.63 3212
2329.08 3095
2329.54 3057
2329.99 2860
2330.45 3009
2330.90 3149
2331.36 3027
2331.81 2999
2332.27 3359
2332.72 3283
2333.18 3407
2333.64 3339
2334.09 3123
2334.55 3185
2335.00 3080
2335.46 2958
2335.91 3027
2336.37 3091
2336.82 3011
2337.28 2966
2337.74 2901
2338.19 2890
2338.65 3232
2339.10 3197
2339.56 3131
2340.02 3349
2340.47 3599
2340.93 3986
2341.38 4130
2341.84 4256
2342.30 4464
2342.75 4276
2343.21 4722
2343.67 5004
2344.12 4650
2344.58 4743
2345.04 4776
2345.49 4830
2345.95 4819
2346.41 4652
2346.86 4500
2347.32 4496
2347.78 4279
2348.23 4406
2348.69 4498
2349.15 4498
2349.60 4481
2350.06 4391
2350.52 4332
2350.97 4184
2351.43 3995
2351.89 4036
2352.35 3759
2352.80 3483
2353.26 3351
2353.72 3459
2354.18 3125
2354.63 3176
2355.09 3224
2355.55 3217
2356.01 3287
2356.46 3019
2356.92 3168
2357.38 2992
2357.84 3028
2358.29 3072
2358.75 2775
2359.21 2977
2359.67 3027
2360.13 3010
2360.58 3094
2361.04 3068
2361.50 3318
2361.96 3234
2362.42 3273
2362.88 3341
2363.33 3388
2363.79 3447
2364.25 3488
2364.71 3413
2365.17 3436
2365.63 3442
2366.08 3449
2366.54 3410
2367.00 3442
2367.46 3410
2367.92 3324
2368.38 3429
2368.84 3285
2369.30 3359
2369.75 3452
2370.21 3546
2370.67 3458
2371.13 3327
2371.59 3613
2372.05 3293
2372.51 3264
2372.97 3113
2373.43 3211
2373.89 3001
2374.35 3143
2374.81 3097
2375.27 2989
2375.72 3238
2376.18 2989
2376.64 2754
2377.10 2929
2377.56 3066
2378.02 2882
2378.48 3093
2378.94 3014
2379.40 2820
2379.86 2834
2380.32 2903
2380.78 3129
2381.24 2975
2381.70 2973
2382.16 3095
2382.62 2958
2383.08 2854
2383.54 2967
2384.00 2979
2384.46 2935
2384.92 2766
2385.39 2784
2385.85 2827
2386.31 2839
2386.77 2690
2387.23 2808
2387.69 2613
2388.15 2747
2388.61 2826
2389.07 2966
2389.53 3028
2389.99 2820
2390.45 2987
2390.91 2831
2391.38 2898
2391.84 2797
2392.30 2812
2392.76 3083
2393.22 3065
2393.68 3013
2394.14 3031
2394.60 3002
2395.06 2818
2395.53 2907
2395.99 2746
2396.45 2852
2396.91 2941
2397.37 3098
2397.83 2797
2398.30 2793
2398.76 2920
2399.22 2757
2399.68 2950
2400.14 2817
2400.61 2666
2401.07 2901
2401.53 2822
2401.99 2839
2402.45 2819
2402.92 2690
2403.38 2742
2403.84 2692
2404.30 2699
2404.76 2598
2405.23 2714
2405.69 2976
2406.15 2943
2406.61 2913
2407.08 2939
2407.54 2980
2408.00 2982
2408.46 2872
2408.93 3023
2409.39 3127
2409.85 2955
2410.32 2920
2410.78 3019
2411.24 3222
2411.70 3181
2412.17 2949
2412.63 2856
2413.09 2778
2413.56 2696
2414.02 2709
2414.48 2781
2414.95 2831
2415.41 2865
2415.87 2762
2416.34 3033
2416.80 3136
2417.26 3185
2417.73 3297
2418.19 3278
2418.65 3514
2419.12 3371
2419.58 3492
2420.05 3607
2420.51 3746
2420.97 3821
2421.44 3788
2421.90 3809
2422.37 3685
2422.83 3709
2423.29 3766
2423.76 3629
2424.22 3392
2424.69 3493
2425.15 3522
2425.62 3496
2426.08 3490
2426.54 3620
2427.01 3539
2427.47 3994
2427.94 4072
2428.40 4209
2428.87 4269
2429.33 4215
2429.80 4498
2430.26 4422
2430.73 4680
2431.19 4389
2431.66 4329
2432.12 4389
2432.59 4171
2433.05 3874
2433.52 3677
2433.98 3839
2434.45 3493
2434.91 3391
2435.38 3250
2435.84 3144
2436.31 3285
2436.77 3194
2437.24 3290
2437.70 3347
2438.17 3414
2438.63 3448
2439.10 3522
2439.57 3655
2440.03 4168
2440.50 4079
2440.96 4409
2441.43 4805
2441.89 5248
2442.36 5235
2442.83 5482
2443.29 5723
2443.76 5948
2444.22 5681
2444.69 5528
2445.16 5262
2445.62 4976
2446.09 4696
2446.56 4204
2447.02 3840
2447.49 3788
2447.96 3606
2448.42 3389
2448.89 3124
2449.35 2975
2449.82 3116
2450.29 3001
2450.75 2898
2451.22 2729
2451.69 2952
2452.16 2949
2452.62 2976
2453.09 2974
2453.56 3011
2454.02 3000
2454.49 3008
2454.96 3191
2455.42 3133
2455.89 3049
2456.36 3060
2456.83 3131
2457.29 3104
2457.76 3041
2458.23 3283
2458.70 3182
2459.16 3017
2459.63 3041
2460.10 3019
2460.57 3049
2461.03 2889
2461.50 3325
2461.97 3135
2462.44 2873
2462.91 2984
2463.37 2697
2463.84 2682
2464.31 2737
2464.78 2908
2465.25 2902
2465.71 3005
2466.18 3081
2466.65 2848
2467.12 2910
2467.59 3016
2468.06 3139
2468.52 3181
2468.99 3168
2469.46 3142
2469.93 3363
2470.40 3415
2470.87 3406
2471.34 3329
2471.80 3374
2472.27 3474
2472.74 3418
2473.21 3515
2473.68 3484
2474.15 3305
2474.62 3331
2475.09 3230
2475.56 3318
2476.02 3376
2476.49 3112
2476.96 3112
2477.43 3023
2477.90 2905
2478.37 2982
2478.84 2958
2479.31 2919
2479.78 2956
2480.25 2976
2480.72 3027
2481.19 2951
2481.66 3183
2482.13 3577
2482.60 3429
2483.07 3459
2483.54 3494
2484.01 3472
2484.48 3340
2484.95 3270
2485.42 3006
2485.89 3315
2486.36 2939
2486.83 3090
2487.30 3185
2487.77 3036
2488.24 3141
2488.71 3115
2489.18 3172
2489.65 2862
2490.12 2889
2490.59 2874
2491.06 2915
2491.53 2934
2492.00 2960
2492.47 2947
2492.94 3121
2493.41 3338
2493.88 3139
2494.36 2871
2494.83 3018
2495.30 3052
2495.77 3211
2496.24 3078
2496.71 3110
2497.18 3256
2497.65 3200
2498.12 3141
2498.60 3304
2499.07 3274
2499.54 3115
2500.01 3125
2500.48 3158
2500.95 3048
2501.42 3163
2501.90 3127
2502.37 3061
2502.84 2809
2503.31 3081
2503.78 2909
2504.25 2900
2504.73 2800
2505.20 2753
2505.67 2855
2506.14 2789
2506.61 2952
2507.09 3008
2507.56 3020
2508.03 3017
2508.50 3104
2508.97 2957
2509.45 2844
2509.92 3153
2510.39 3287
2510.86 3369
2511.34 3527
2511.81 3391
2512.28 3505
2512.75 3645
2513.23 3664
2513.70 3632
2514.17 3721
2514.65 3545
2515.12 3701
2515.59 4053
2516.06 3813
2516.54 3548
2517.01 3257
2517.48 3524
2517.96 3258
2518.43 2967
2518.90 3255
2519.38 3206
2519.85 3186
2520.32 3045
2520.80 3316
2521.27 3376
2521.74 3418
2522.22 3160
2522.69 3117
2523.16 3073
2523.64 3073
2524.11 3050
2524.58 2899
2525.06 2910
2525.53 2930
2526.01 2997
2526.48 3019
2526.95 3088
2527.43 3015
2527.90 2989
2528.38 3199
2528.85 3065
2529.32 3161
2529.80 3226
2530.27 3203
2530.75 3167
2531.22 3115
2531.70 3135
2532.17 3317
2532.64 3207
2533.12 3221
2533.59 3349
2534.07 3248
2534.54 3169
2535.02 3254
2535.49 3410
2535.97 3315
2536.44 3243
2536.92 3363
2537.39 3509
2537.87 3486
2538.34 3354
2538.82 3080
2539.29 3186
2539.77 3218
2540.24 3136
2540.72 3352
2541.19 3504
2541.67 3455
2542.14 3180
2542.62 3096
2543.09 3093
2543.57 3152
2544.04 3088
2544.52 3226
2545.00 3333
2545.47 3150
2545.95 3199
2546.42 3410
2546.90 3561
2547.37 3413
2547.85 3407
2548.33 3579
2548.80 3832
2549.28 3992
2549.75 4118
2550.23 4235
2550.71 4203
2551.18 4021
2551.66 4161
2552.14 4388
2552.61 4259
2553.09 4068
2553.57 4237
2554.04 4059
2554.52 4103
2554.99 4180
2555.47 4245
2555.95 4646
2556.42 4688
2556.90 4970
2557.38 4970
2557.86 5010
2558.33 5401
2558.81 5530
2559.29 5199
2559.76 5089
2560.24 5331
2560.72 5031
2561.19 4648
2561.67 4610
2562.15 4380
2562.63 4370
2563.10 4086
2563.58 3915
2564.06 3695
2564.54 3651
2565.01 3707
2565.49 3685
2565.97 3627
2566.45 3595
2566.92 3792
2567.40 3651
2567.88 3513
2568.36 3510
2568.83 3428
2569.31 3169
2569.79 3189
2570.27 3101
2570.75 2960
2571.22 2904
2571.70 2830
2572.18 2997
2572.66 3261
2573.14 2857
2573.62 2938
2574.09 2740
2574.57 2835
2575.05 2945
2575.53 2988
2576.01 3024
2576.49 3069
2576.97 3146
2577.44 2932
2577.92 2965
2578.40 2818
2578.88 3010
2579.36 2964
2579.84 2921
2580.32 3069
2580.80 3087
2581.27 2810
2581.75 2890
2582.23 2917
2582.71 2918
2583.19 2848
2583.67 2995
2584.15 2927
2584.63 3103
2585.11 2949
2585.59 2958
2586.07 3099
2586.55 3071
2587.03 2974
2587.51 3139
2587.99 3101
2588.47 3056
2588.94 3035
2589.42 3000
2589.90 2998
2590.38 3022
2590.86 3171
2591.34 3256
2591.82 3163
2592.30 3176
2592.78 3253
2593.26 3242
2593.74 3295
2594.22 3397
2594.71 3447
2595.19 3449
2595.67 3515
2596.15 3535
2596.63 3756
2597.11 3678
2597.59 3729
2598.07 3917
2598.55 3842
2599.03 3881
2599.51 3868
2599.99 3880
2600.47 3822
2600.95 3863
2601.43 3711
2601.91 3646
2602.40 3505
2602.88 3620
2603.36 3701
2603.84 3426
2604.32 3458
2604.80 3318
2605.28 2998
2605.76 3116
2606.24 3129
2606.73 3038
2607.21 2996
2607.69 3139
2608.17 3093
2608.65 3187
2609.13 3281
2609.62 3323
2610.10 3383
2610.58 3372
2611.06 3432
2611.54 3631
2612.02 3720
2612.51 3652
2612.99 3781
2613.47 4080
2613.95 4053
2614.43 4155
2614.92 4070
2615.40 4040
2615.88 3873
2616.36 3717
2616.85 3714
2617.33 3406
2617.81 3273
2618.29 3270
2618.78 3260
2619.26 3413
2619.74 3110
2620.22 3217
2620.71 3088
2621.19 2986
2621.67 3003
2622.15 3092
2622.64 3048
2623.12 3083
2623.60 2982
2624.09 2976
2624.57 3050
2625.05 2983
2625.53 2903
2626.02 3183
2626.50 3233
2626.98 3032
2627.47 3049
2627.95 3182
2628.43 3153
2628.92 2957
2629.40 3200
2629.88 3079
2630.37 3201
2630.85 3235
2631.34 3278
2631.82 3068
2632.30 3207
2632.79 3106
2633.27 3165
2633.75 3314
2634.24 3112
2634.72 2974
2635.21 3187
2635.69 3422
2636.17 3410
2636.66 3118
2637.14 3190
2637.63 3217
2638.11 3383
2638.60 3099
2639.08 3080
2639.56 3263
2640.05 3191
2640.53 3396
2641.02 3305
2641.50 3132
2641.99 3283
2642.47 3444
2642.96 3394
2643.44 3218
2643.93 3140
2644.41 3240
2644.90 3306
2645.38 3198
2645.87 3220
2646.35 3316
2646.84 3111
2647.32 3228
2647.81 2982
2648.29 2897
2648.78 3052
2649.26 3027
2649.75 3141
2650.23 2968
2650.72 3161
2651.20 3217
2651.69 3234
2652.17 3231
2652.66 3167
2653.15 3106
2653.63 3053
2654.12 3095
2654.60 3253
2655.09 3143
2655.57 3100
2656.06 3028
2656.55 3181
2657.03 3344
2657.52 2994
2658.00 3129
2658.49 2976
2658.98 2926
2659.46 3164
2659.95 3199
2660.44 3005
2660.92 2868
2661.41 3014
2661.90 2835
2662.38 2906
2662.87 2959
2663.35 2928
2663.84 3042
2664.33 2931
2664.81 3099
2665.30 3186
2665.79 3119
2666.28 2986
2666.76 3073
2667.25 3066
2667.74 3247
2668.22 3241
2668.71 3166
2669.20 3277
2669.68 2953
2670.17 3152
2670.66 3193
2671.15 3124
2671.63 3520
2672.12 3624
2672.61 3470
2673.10 3427
2673.58 3590
2674.07 3569
2674.56 3805
2675.05 3559
2675.53 4013
2676.02 4333
2676.51 4399
2677.00 4388
2677.49 4357
2677.97 4445
2678.46 4608
2678.95 4633
2679.44 4703
2679.93 4806
2680.41 4678
2680.90 4741
2681.39 4689
2681.88 4704
2682.37 4709
2682.85 4804
2683.34 4936
2683.83 5208
2684.32 5368
2684.81 5469
2685.30 5655
2685.79 5807
2686.27 5840
2686.76 6031
2687.25 6175
2687.74 6036
2688.23 6038
2688.72 5719
2689.21 5314
2689.70 5193
2690.19 4840
2690.67 4328
2691.16 4176
2691.65 3736
2692.14 3562
2692.63 3532
2693.12 3423
2693.61 3297
2694.10 3257
2694.59 3225
2695.08 3154
2695.57 3121
2696.06 3215
2696.55 3108
2697.04 3007
2697.53 3097
2698.02 3010
2698.51 3265
2699.00 3150
2699.49 3375
2699.98 3434
2700.47 3429
2700.96 3375
2701.45 3576
2701.94 3513
2702.43 3547
2702.92 3412
2703.41 3564
2703.90 4046
2704.39 3802
2704.88 3972
2705.37 3798
2705.86 3696
2706.35 3947
2706.84 3728
2707.33 3778
2707.82 3640
2708.31 3770
2708.80 3440
2709.29 3246
2709.78 3522
2710.27 3404
2710.77 3333
2711.26 3437
2711.75 3381
2712.24 3309
2712.73 3138
2713.22 3279
2713.71 3291
2714.20 3289
2714.69 3266
2715.19 3113
2715.68 3263
2716.17 3256
2716.66 3126
2717.15 3156
2717.64 3116
2718.13 3262
2718.63 3194
2719.12 3241
2719.61 3248
2720.10 3203
2720.59 3139
2721.08 3188
2721.58 3315
2722.07 3361
2722.56 3453
2723.05 3468
2723.54 3544
2724.04 3541
2724.53 3515
2725.02 3584
2725.51 3747
2726.01 3766
2726.50 3798
2726.99 3714
2727.48 3637
2727.98 3679
2728.47 3460
2728.96 3157
2729.45 3292
2729.95 3234
2730.44 3123
2730.93 3158
2731.42 3114
2731.92 3075
2732.41 3124
2732.90 3137
2733.40 3050
2733.89 3202
2734.38 3241
2734.87 3208
2735.37 3304
2735.86 3191
2736.35 3356
2736.85 3355
2737.34 3223
2737.83 3270
2738.33 3401
2738.82 3496
2739.31 3536
2739.81 3334
2740.30 3409
2740.79 3454
2741.29 3458
2741.78 3597
2742.28 3272
2742.77 3446
2743.26 3566
2743.76 3218
2744.25 3285
2744.75 3294
2745.24 3217
2745.73 2961
2746.23 3004
2746.72 2967
2747.22 3052
2747.71 3005
2748.20 3024
2748.70 3033
2749.19 2790
2749.69 3022
2750.18 3043
2750.68 3182
2751.17 3180
2751.67 3305
2752.16 3383
2752.66 3305
2753.15 3512
2753.64 3537
2754.14 3550
2754.63 3701
2755.13 3592
2755.62 3769
2756.12 4019
2756.61 4083
2757.11 4067
2757.60 4266
2758.10 4056
2758.59 4140
2759.09 4075
2759.59 3925
2760.08 3827
2760.58 3799
2761.07 3527
2761.57 3382
2762.06 3599
2762.56 3515
2763.05 3396
2763.55 3153
2764.05 3036
2764.54 3216
2765.04 3209
2765.53 3270
2766.03 3086
2766.52 3186
2767.02 3197
2767.52 3283
2768.01 3251
2768.51 3475
2769.00 3320
2769.50 3159
2770.00 3481
2770.49 3211
2770.99 3204
2771.49 3102
2771.98 3049
2772.48 3228
2772.98 3443
2773.47 3288
2773.97 3285
2774.47 3606
2774.96 3703
2775.46 3565
2775.96 3691
2776.45 3844
2776.95 3833
2777.45 4073
2777.94 4113
2778.44 4399
2778.94 4298
2779.43 4396
2779.93 4310
2780.43 4460
2780.93 4591
2781.42 4345
2781.92 4077
2782.42 4173
2782.92 3964
2783.41 3887
2783.91 3897
2784.41 3759
2784.91 3655
2785.40 3643
2785.90 3672
2786.40 3699
2786.90 3632
2787.39 3716
2787.89 3734
2788.39 3449
2788.89 3387
2789.39 3442
2789.88 3439
2790.38 3453
2790.88 3379
2791.38 3501
2791.88 3291
2792.37 3386
2792.87 3454
2793.37 3353
2793.87 3165
2794.37 3297
2794.87 3355
2795.37 3456
2795.86 3948
2796.36 3972
2796.86 4198
2797.36 4501
2797.86 4559
2798.36 4895
2798.86 5159
2799.35 5447
2799.85 5664
2800.35 5663
2800.85 5934
2801.35 5808
2801.85 5545
2802.35 5399
2802.85 5160
2803.35 5027
2803.85 4676
2804.35 4300
2804.85 4338
2805.34 4270
2805.84 4151
2806.34 3863
2806.84 4064
2807.34 4276
2807.84 4500
2808.34 4790
2808.84 5147
2809.34 5569
2809.84 5840
2810.34 6255
2810.84 6504
2811.34 6775
2811.84 7089
2812.34 7064
2812.84 7063
2813.34 7007
2813.84 7254
2814.34 6794
2814.84 6247
2815.34 5913
2815.84 5451
2816.34 5102
2816.84 4837
2817.34 4538
2817.84 4298
2818.35 4028
2818.85 4056
2819.35 3977
2819.85 4017
2820.35 4225
2820.85 4289
2821.35 4377
2821.85 4145
2822.35 4158
2822.85 4456
2823.35 4276
2823.85 4469
2824.36 4461
2824.86 4358
2825.36 4247
2825.86 4001
2826.36 4143
2826.86 4047
2827.36 4016
2827.86 4043
2828.37 4328
2828.87 4305
2829.37 4295
2829.87 4087
2830.37 4060
2830.87 3923
2831.38 3885
2831.88 3951
2832.38 3880
2832.88 3710
2833.38 3717
2833.88 3871
2834.39 3748
2834.89 3867
2835.39 3996
2835.89 4158
2836.40 4412
2836.90 4023
2837.40 3945
2837.90 3876
2838.40 4022
2838.91 4099
2839.41 3863
2839.91 3701
2840.41 3734
2840.92 3594
2841.42 3521
2841.92 3334
2842.42 3393
2842.93 3560
2843.43 3353
2843.93 3285
2844.44 3402
2844.94 3445
2845.44 3511
2845.94 3596
2846.45 3438
2846.95 3528
2847.45 3612
2847.96 3550
2848.46 3650
2848.96 3560
2849.47 3583
2849.97 3718
2850.47 3779
2850.98 3830
2851.48 3650
2851.98 3712
2852.49 3575
2852.99 3500
2853.50 3660
2854.00 3696
2854.50 3516
2855.01 3578
2855.51 3432
2856.01 3389
2856.52 3347
2857.02 3488
2857.53 3478
2858.03 3361
2858.53 3222
2859.04 3257
2859.54 3437
2860.05 3632
2860.55 3507
2861.06 3414
2861.56 3516
2862.06 3625
2862.57 3626
2863.07 3695
2863.58 3554
2864.08 3610
2864.59 3540
2865.09 3591
2865.60 3706
2866.10 3698
2866.61 3519
2867.11 3485
2867.62 3298
2868.12 3401
2868.63 3257
2869.13 3150
2869.64 3179
2870.14 3079
2870.65 3054
2871.15 2992
2871.66 3123
2872.16 3154
2872.67 3289
2873.17 3285
2873.68 3179
2874.18 3149
2874.69 3178
2875.20 3497
2875.70 3315
2876.21 3266
2876.71 3417
2877.22 3523
2877.72 3561
2878.23 3531
2878.74 3470
2879.24 3693
2879.75 3706
2880.25 3630
2880.76 3769
2881.27 3862
2881.77 3846
2882.28 3902
2882.79 4259
2883.29 4139
2883.80 4043
2884.30 4072
2884.81 4038
2885.32 3945
2885.82 4291
2886.33 4400
2886.84 4533
2887.34 4415
2887.85 4699
2888.36 5133
2888.86 5043
2889.37 5145
2889.88 5562
2890.38 5907
2890.89 5834
2891.40 5980
2891.91 6133
2892.41 5731
2892.92 5441
2893.43 5258
2893.93 4818
2894.44 4537
2894.95 4285
2895.46 4288
2895.96 4117
2896.47 3972
2896.98 3947
2897.49 3926
2897.99 3844
2898.50 3924
2899.01 3947
2899.52 3795
2900.03 3673
2900.53 3908
2901.04 4111
2901.55 4232
2902.06 4108
2902.56 4137
2903.07 4370
2903.58 4191
2904.09 4180
2904.60 4236
2905.11 4211
2905.61 4610
2906.12 4628
2906.63 4400
2907.14 4517
2907.65 4584
2908.16 4716
2908.66 4485
2909.17 4567
2909.68 4731
2910.19 4306
2910.70 4463
2911.21 4593
2911.72 4377
2912.23 4183
2912.73 4229
2913.24 4246
2913.75 4090
2914.26 4150
2914.77 4107
2915.28 3941
2915.79 3985
2916.30 3883
2916.81 3863
2917.32 3961
2917.83 3880
2918.33 3872
2918.84 4127
2919.35 4137
2919.86 3782
2920.37 3954
2920.88 3872
2921.39 3880
2921.90 3788
2922.41 3747
2922.92 3614
2923.43 4007
2923.94 4067
2924.45 4285
2924.96 4693
2925.47 5142
2925.98 5474
2926.49 5708
2927.00 6164
2927.51 6321
2928.02 6763
2928.53 6804
2929.04 6849
2929.55 7211
2930.06 6649
2930.57 6502
2931.08 6162
2931.59 5988
2932.11 5374
2932.62 4818
2933.13 4597
2933.64 4284
2934.15 4117
2934.66 3653
2935.17 3642
2935.68 3698
2936.19 3641
2936.70 3567
2937.21 3693
2937.72 3694
2938.24 3775
2938.75 3673
2939.26 3595
2939.77 3473
2940.28 3888
2940.79 3803
2941.30 3674
2941.81 3727
2942.33 3596
2942.84 3402
2943.35 3828
2943.86 3721
2944.37 3704
2944.88 3824
2945.40 3871
2945.91 3939
2946.42 4152
2946.93 4301
2947.44 4736
2947.96 4558
2948.47 4795
2948.98 4853
2949.49 4774
2950.00 4883
2950.52 5013
2951.03 4796
2951.54 4806
2952.05 4683
2952.57 4374
2953.08 4326
2953.59 4079
2954.10 3751
2954.62 3924
2955.13 3988
2955.64 4045
2956.15 3831
2956.67 3866
2957.18 3814
2957.69 3697
2958.20 3594
2958.72 3691
2959.23 3892
2959.74 3719
2960.26 3645
2960.77 3603
2961.28 3710
2961.80 3741
2962.31 3894
2962.82 4107
2963.34 4168
2963.85 4230
2964.36 4065
2964.88 4287
2965.39 4290
2965.90 4326
2966.42 4148
2966.93 4090
2967.44 4069
2967.96 3882
2968.47 3801
2968.98 3879
2969.50 3865
2970.01 3715
2970.53 3802
2971.04 3695
2971.55 3483
2972.07 3498
2972.58 3388
2973.10 3694
2973.61 3439
2974.12 3299
2974.64 3431
2975.15 3344
2975.67 3358
2976.18 3606
2976.70 3405
2977.21 3423
2977.73 3416
2978.24 3296
2978.75 3400
2979.27 3373
2979.78 3501
2980.30 3429
2980.81 3460
2981.33 3467
2981.84 3701
2982.36 3665
2982.87 3732
2983.39 3811
2983.90 3800
2984.42 3804
2984.93 4018
2985.45 3977
2985.96 3953
2986.48 3861
2987.00 3661
2987.51 3708
2988.03 3973
2988.54 3580
2989.06 3630
2989.57 3756
2990.09 3700
2990.60 3750
2991.12 3946
2991.64 3969
2992.15 3944
2992.67 3615
2993.18 3836
2993.70 4224
2994.21 4071
2994.73 4010
2995.25 4332
2995.76 4401
2996.28 4372
2996.80 4133
2997.31 4303
2997.83 4321
2998.34 4783
2998.86 5115
2999.38 5232
2999.89 5266
3000.41 5553
3000.93 5501
3001.44 5711
3001.96 5459
3002.48 5424
3002.99 5469
3003.51 5290
3004.03 4928
3004.54 5065
3005.06 4995
3005.58 5205
3006.09 5172
3006.61 4883
3007.13 4825
3007.65 4942
3008.16 5123
3008.68 5194
3009.20 5159
3009.71 5023
3010.23 4808
3010.75 4623
3011.27 4472
3011.78 4420
3012.30 4311
3012.82 4441
3013.34 4041
3013.85 3836
3014.37 3774
3014.89 3767
3015.41 3705
3015.93 3619
3016.44 3789
3016.96 3975
3017.48 3907
3018.00 3966
3018.52 3908
3019.03 3970
3019.55 4108
3020.07 4165
3020.59 4338
3021.11 4110
3021.63 4113
3022.14 4306
3022.66 4155
3023.18 4313
3023.70 4381
3024.22 4422
3024.74 4353
3025.25 4427
3025.77 4432
3026.29 4798
3026.81 5049
3027.33 5044
3027.85 5054
3028.37 4934
3028.89 4833
3029.41 5149
3029.92 4806
3030.44 4742
3030.96 4616
3031.48 4814
3032.00 4685
3032.52 4446
3033.04 4431
3033.56 4573
3034.08 4493
3034.60 4356
3035.12 4632
3035.64 4772
3036.16 4970
3036.68 5218
3037.20 5558
3037.72 6035
3038.24 6105
3038.76 6293
3039.28 6535
3039.80 6744
3040.32 6451
3040.84 6101
3041.36 6111
3041.88 5638
3042.40 5597
3042.92 5155
3043.44 4781
3043.96 4479
3044.48 4401
3045.00 4135
3045.52 4037
3046.04 3977
3046.56 3869
3047.08 3786
3047.60 3788
3048.12 3552
3048.64 3595
3049.16 3767
3049.68 3822
3050.20 3863
3050.72 3921
3051.24 3795
3051.77 3861
3052.29 3930
3052.81 3758
3053.33 3600
3053.85 3850
3054.37 4011
3054.89 3804
3055.41 4017
3055.93 4049
3056.46 3851
3056.98 3752
3057.50 3726
3058.02 3898
3058.54 4079
3059.06 3743
3059.58 3714
3060.11 3755
3060.63 3779
3061.15 3679
3061.67 3678
3062.19 3917
3062.71 3667
3063.24 3576
3063.76 3559
3064.28 3728
3064.80 3846
3065.32 3801
3065.85 3776
3066.37 3788
3066.89 3858
3067.41 3883
3067.94 3912
3068.46 3813
3068.98 3988
3069.50 3790
3070.03 3827
3070.55 3801
3071.07 3737
3071.59 3670
3072.12 3729
3072.64 3695
3073.16 3756
3073.68 3744
3074.21 3638
3074.73 3655
3075.25 3570
3075.78 3624
3076.30 3842
3076.82 3845
3077.34 3870
3077.87 3931
3078.39 3980
3078.91 4078
3079.44 3933
3079.96 3884
3080.48 3730
3081.01 4124
3081.53 4171
3082.05 4145
3082.58 4357
3083.10 4293
3083.63 4504
3084.15 4163
3084.67 4369
3085.20 4318
3085.72 4433
3086.24 4073
3086.77 4176
3087.29 3950
3087.82 3924
3088.34 4142
3088.86 4128
3089.39 4048
3089.91 4104
3090.44 4228
3090.96 4186
3091.49 4063
3092.01 4058
3092.53 4018
3093.06 4083
3093.58 4095
3094.11 4057
3094.63 4134
3095.16 3951
3095.68 4039
3096.21 4116
3096.73 4259
3097.26 4272
3097.78 3988
3098.31 4161
3098.83 4433
3099.36 4609
3099.88 4503
3100.41 4445
3100.93 4631
3101.46 4978
3101.98 5178
3102.51 5423
3103.03 5913
3103.56 6346
3104.08 6469
3104.61 7236
3105.13 7666
3105.66 8286
3106.18 8666
3106.71 8889
3107.24 9255
3107.76 9076
3108.29 8432
3108.81 8077
3109.34 7351
3109.86 6719
3110.39 6320
3110.92 5604
3111.44 5304
3111.97 5155
3112.49 4822
3113.02 4907
3113.55 5067
3114.07 5091
3114.60 5060
3115.12 4882
3115.65 4972
3116.18 4677
3116.70 4488
3117.23 4477
3117.76 4401
3118.28 4263
3118.81 3918
3119.34 3958
3119.86 3918
3120.39 3743
3120.92 3703
3121.44 3641
3121.97 3559
3122.50 3487
3123.02 3768
3123.55 3672
3124.08 4116
3124.61 3793
3125.13 3741
3125.66 3791
3126.19 3820
3126.72 3742
3127.24 3887
3127.77 3880
3128.30 3843
3128.82 3935
3129.35 3863
3129.88 3858
3130.41 3904
3130.93 3983
3131.46 3966
3131.99 3782
3132.52 3729
3133.05 3819
3133.57 3554
3134.10 3687
3134.63 3502
3135.16 3559
3135.69 3451
3136.21 3513
3136.74 3388
3137.27 3479
3137.80 3618
3138.33 3549
3138.85 3425
3139.38 3535
3139.91 3521
3140.44 3700
3140.97 3802
3141.50 3688
3142.03 3878
3142.55 3921
3143.08 3751
3143.61 3724
3144.14 3655
3144.67 3654
3145.20 3651
3145.73 3499
3146.26 3590
3146.79 3761
3147.31 3785
3147.84 3935
3148.37 3970
3148.90 4003
3149.43 4181
3149.96 4204
3150.49 4310
3151.02 4379
3151.55 4361
3152.08 4308
3152.61 4387
3153.14 4485
3153.67 4462
3154.20 4474
3154.73 4199
3155.25 4189
3155.78 4196
3156.31 4005
3156.84 4014
3157.37 3953
3157.90 3739
3158.43 3893
3158.96 3924
3159.49 3878
3160.02 3859
3160.55 3844
3161.08 4068
3161.61 4176
3162.14 3965
3162.68 4080
3163.21 4082
3163.74 3998
3164.27 4002
3164.80 4147
3165.33 4007
3165.86 3876
3166.39 3761
3166.92 3764
3167.45 3934
3167.98 4007
3168.51 4207
3169.04 3843
3169.57 3885
3170.10 4285
3170.64 4377
3171.17 4246
3171.70 4218
3172.23 4397
3172.76 4430
3173.29 4151
3173.82 4051
3174.35 4015
3174.88 3837
3175.42 3692
3175.95 3756
3176.48 3492
3177.01 3526
3177.54 3333
3178.07 3293
3178.61 3212
3179.14 3300
3179.67 3642
3180.20 3654
3180.73 3418
3181.26 3627
3181.80 3699
3182.33 3724
3182.86 3913
3183.39 3777
3183.92 3807
3184.46 3695
3184.99 3934
3185.52 3941
3186.05 3949
3186.59 3935
3187.12 3734
3187.65 3683
3188.18 3784
3188.72 3790
3189.25 3642
3189.78 3600
3190.31 3863
3190.85 3933
3191.38 3778
3191.91 3584
3192.44 3514
3192.98 3532
3193.51 3530
3194.04 3510
3194.58 3461
3195.11 3454
3195.64 3341
3196.17 3413
3196.71 3537
3197.24 3526
3197.77 3805
3198.31 3666
3198.84 3611
3199.37 3561
3199.91 3696
3200.44 3678
3200.98 3607
3201.51 3708
3202.04 4079
3202.58 4072
3203.11 3997
3203.64 3878
3204.18 4112
3204.71 4235
3205.24 4399
3205.78 4330
3206.31 4430
3206.85 4484
3207.38 4367
3207.91 4332
3208.45 4455
3208.98 4243
3209.52 4197
3210.05 4268
3210.59 4342
3211.12 4090
3211.65 3780
3212.19 4055
3212.72 4103
3213.26 4204
3213.79 4233
3214.33 4335
3214.86 4255
3215.40 4136
3215.93 4243
3216.47 4204
3217.00 3935
3217.54 3944
3218.07 3789
3218.61 3810
3219.14 3664
3219.68 3803
3220.21 3596
3220.75 3579
3221.28 3683
3221.82 3643
3222.35 3507
3222.89 3536
3223.42 3770
3223.96 3862
3224.49 3687
3225.03 3746
3225.57 3771
3226.10 4081
3226.64 4080
3227.17 4146
3227.71 4113
3228.24 4083
3228.78 4166
3229.32 4120
3229.85 4165
3230.39 4118
3230.92 4198
3231.46 4078
3232.00 3998
3232.53 3733
3233.07 3920
3233.60 3726
3234.14 3613
3234.68 3578
3235.21 3604
3235.75 3657
3236.29 3656
3236.82 3757
3237.36 3663
3237.90 3680
3238.43 3714
3238.97 3805
3239.51 4009
3240.04 3859
3240.58 4095
3241.12 4149
3241.65 4235
3242.19 4233
3242.73 4278
3243.26 4368
3243.80 4359
3244.34 4383
3244.88 4207
3245.41 4135
3245.95 4149
3246.49 3771
3247.02 3542
3247.56 3594
3248.10 3549
3248.64 3708
3249.17 3634
3249.71 3661
3250.25 3651
3250.79 3596
3251.33 3697
3251.86 3821
3252.40 3679
3252.94 3775
3253.48 3789
3254.01 3891
3254.55 4013
3255.09 4125
3255.63 4086
3256.17 4039
3256.70 4015
3257.24 4216
3257.78 4176
3258.32 4195
3258.86 4297
3259.40 4475
3259.93 4599
3260.47 4675
3261.01 4522
3261.55 4575
3262.09 5053
3262.63 4898
3263.17 5158
3263.70 5085
3264.24 5148
3264.78 5228
3265.32 5623
3265.86 5727
3266.40 5862
3266.94 5841
3267.48 5484
3268.02 5608
3268.56 5488
3269.09 5418
3269.63 5312
3270.17 5241
3270.71 5111
3271.25 4961
3271.79 4874
3272.33 4753
3272.87 4569
3273.41 4390
3273.95 4300
3274.49 4297
3275.03 4372
3275.57 4271
3276.11 4212
3276.65 4190
3277.19 4428
3277.73 4490
3278.27 4406
3278.81 4382
3279.35 4344
3279.89 4397
3280.43 4412
3280.97 4527
3281.51 4779
3282.05 4585
3282.59 4623
3283.13 4877
3283.67 4596
3284.21 4636
3284.75 4732
3285.29 4665
3285.83 4596
3286.37 4693
3286.91 4754
3287.45 4468
3287.99 4441
3288.53 4627
3289.08 4518
3289.62 4532
3290.16 4662
3290.70 4504
3291.24 4754
3291.78 4693
3292.32 4841
3292.86 4970
3293.40 4915
3293.95 4861
3294.49 5074
3295.03 5210
3295.57 5401
3296.11 5705
3296.65 6215
3297.19 6649
3297.73 7130
3298.28 7045
3298.82 7509
3299.36 7537
3299.90 7488
3300.44 7576
3300.99 7736
3301.53 7045
3302.07 6622
3302.61 6304
3303.15 5814
3303.69 5646
3304.24 5451
3304.78 5546
3305.32 5458
3305.86 5298
3306.41 4965
3306.95 4964
3307.49 5096
3308.03 4925
3308.58 4921
3309.12 5223
3309.66 5280
3310.20 5110
3310.75 5077
3311.29 5273
3311.83 5222
3312.37 5120
3312.92 5135
3313.46 5509
3314.00 5371
3314.54 5537
3315.09 5384
3315.63 5414
3316.17 5511
3316.72 5840
3317.26 6120
3317.80 6171
3318.35 6163
3318.89 6086
3319.43 6427
3319.98 6557
3320.52 6398
3321.06 6354
3321.61 6680
3322.15 6580
3322.69 6379
3323.24 5927
3323.78 6156
3324.33 6193
3324.87 5733
3325.41 5797
3325.96 5614
3326.50 5855
3327.04 5714
3327.59 5512
3328.13 5456
3328.68 5514
3329.22 5560
3329.76 5329
3330.31 5162
3330.85 5124
3331.40 4905
3331.94 4840
3332.49 4981
3333.03 5346
3333.58 5853
3334.12 6297
3334.66 7187
3335.21 8125
3335.75 9147
3336.30 10219
3336.84 11126
3337.39 12664
3337.93 13961
3338.48 15216
3339.02 16552
3339.57 17472
3340.11 17466
3340.66 16977
3341.20 16484
3341.75 15196
3342.29 14360
3342.84 12961
3343.38 11274
3343.93 10026
3344.47 8686
3345.02 7581
3345.57 6887
3346.11 6279
3346.66 5727
3347.20 5587
3347.75 5315
3348.29 5189
3348.84 4851
3349.38 4829
3349.93 4782
3350.48 4889
3351.02 5020
3351.57 5073
3352.11 5188
3352.66 5119
3353.21 5461
3353.75 5525
3354.30 5555
3354.84 5540
3355.39 5707
3355.94 5955
3356.48 5819
3357.03 5793
3357.58 5926
3358.12 5843
3358.67 5812
3359.22 5778
3359.76 5823
3360.31 5660
3360.86 5394
3361.40 5157
3361.95 5137
3362.50 4993
3363.04 4841
3363.59 4561
3364.14 4370
3364.68 4209
3365.23 4145
3365.78 4118
3366.33 3984
3366.87 4036
3367.42 4039
3367.97 4131
3368.51 4159
3369.06 4219
3369.61 4258
3370.16 4260
3370.70 4194
3371.25 4333
3371.80 4400
3372.35 4330
3372.90 4166
3373.44 4197
3373.99 4166
3374.54 4167
3375.09 4097
3375.63 4154
3376.18 4077
3376.73 4071
3377.28 4202
3377.83 4065
3378.37 3919
3378.92 4112
3379.47 4047
3380.02 4024
3380.57 3794
3381.12 3762
3381.66 3643
3382.21 3600
3382.76 3725
3383.31 3842
3383.86 3682
3384.41 3723
3384.96 3813
3385.50 3665
3386.05 3665
3386.60 3698
3387.15 3767
3387.70 3858
3388.25 3838
3388.80 3941
3389.35 3902
3389.90 3883
3390.44 4008
3390.99 3681
3391.54 3501
3392.09 3605
3392.64 3650
3393.19 3478
3393.74 3847
3394.29 3872
3394.84 3847
3395.39 3943
3395.94 3844
3396.49 3777
3397.04 3797
3397.59 3792
3398.14 3627
3398.69 3683
3399.24 3568
3399.79 3769
3400.34 3689
3400.89 3665
3401.44 3598
3401.99 3672
3402.54 3525
3403.09 3498
3403.64 3501
3404.19 3395
3404.74 3417
3405.29 3594
3405.84 3621
3406.39 3407
3406.94 3229
3407.49 3219
3408.04 3484
3408.59 3597
3409.14 3538
3409.69 3401
3410.24 3286
3410.79 3102
3411.34 3211
3411.89 3229
3412.45 3265
3413.00 3195
3413.55 3317
3414.10 3325
3414.65 3282
3415.20 3295
3415.75 3287
3416.30 3279
3416.85 3524
3417.41 3602
3417.96 3496
3418.51 3499
3419.06 3577
3419.61 3457
3420.16 3559
3420.71 3698
3421.27 3423
3421.82 3257
3422.37 3291
3422.92 3284
3423.47 3250
3424.02 3378
3424.58 3381
3425.13 3310
3425.68 3371
3426.23 3480
3426.78 3272
3427.34 3335
3427.89 3464
3428.44 3585
3428.99 3567
3429.55 3591
3430.10 3638
3430.65 3460
3431.20 3332
3431.76 3474
3432.31 3443
3432.86 3196
3433.41 3329
3433.97 3398
3434.52 3457
3435.07 3489
3435.62 3360
3436.18 3398
3436.73 3423
3437.28 3434
3437.84 3448
3438.39 3679
3438.94 3521
3439.49 3542
3440.05 3673
3440.60 3617
3441.15 3650
3441.71 3592
3442.26 3600
3442.81 3694
3443.37 3696
3443.92 3654
3444.47 3753
3445.03 3749
3445.58 3594
3446.13 3498
3446.69 3736
3447.24 3570
3447.80 3647
3448.35 3540
3448.90 3587
3449.46 3438
3450.01 3507
3450.57 3775
3451.12 3568
3451.67 3581
3452.23 3401
3452.78 3141
3453.34 3143
3453.89 3306
3454.44 3255
3455.00 3267
3455.55 3414
3456.11 3237
3456.66 3117
3457.22 3105
3457.77 3138
3458.33 3126
3458.88 3096
3459.43 3302
3459.99 3264
3460.54 3115
3461.10 3207
3461.65 3314
3462.21 3361
3462.76 3522
3463.32 3363
3463.87 3381
3464.43 3481
3464.98 3604
3465.54 3595
3466.09 3714
3466.65 3571
3467.21 3673
3467.76 3691
3468.32 3738
3468.87 3714
3469.43 3815
3469.98 3778
3470.54 3602
3471.09 3853
3471.65 3995
3472.20 3975
3472.76 3957
3473.32 3924
3473.87 3990
3474.43 4062
3474.98 4062
3475.54 3952
3476.10 3734
3476.65 3944
3477.21 3867
3477.76 3807
3478.32 3612
3478.88 3667
3479.43 3972
3479.99 3973
3480.55 4126
3481.10 4075
3481.66 4178
3482.22 4335
3482.77 4205
3483.33 4382
3483.89 4295
3484.44 4439
3485.00 4401
3485.56 4523
3486.11 4370
3486.67 4498
3487.23 4481
3487.78 4601
3488.34 4745
3488.90 4912
3489.45 5140
3490.01 5105
3490.57 5237
3491.13 5411
3491.68 5731
3492.24 6214
3492.80 6532
3493.35 6898
3493.91 7163
3494.47 7699
3495.03 7814
3495.58 7719
3496.14 7674
3496.70 7653
3497.26 7778
3497.82 7306
3498.37 7333
3498.93 7392
3499.49 7287
3500.05 7285
3500.61 7733
3501.16 7990
3501.72 8029
3502.28 8595
3502.84 9577
3503.40 10183
3503.95 10765
3504.51 11615
3505.07 13089
3505.63 14084
3506.19 14754
3506.75 16189
3507.30 16802
3507.86 18477
3508.42 19325
3508.98 19454
3509.54 19492
3510.10 19136
3510.66 18895
3511.22 17464
3511.77 15860
3512.33 14665
3512.89 12886
3513.45 10753
3514.01 9424
3514.57 8361
3515.13 7308
3515.69 6463
3516.25 6139
3516.81 5533
3517.37 4849
3517.92 4937
3518.48 4929
3519.04 4937
3519.60 4803
3520.16 4785
3520.72 4814
3521.28 4763
3521.84 4652
3522.40 4850
3522.96 4829
3523.52 4833
3524.08 5242
3524.64 5202
3525.20 5014
3525.76 4952
3526.32 5017
3526.88 5054
3527.44 4796
3528.00 4677
3528.56 4901
3529.12 4958
3529.68 4604
3530.24 4477
3530.80 4639
3531.36 4202
3531.92 4275
3532.48 4309
3533.04 4241
3533.60 4386
3534.17 4383
3534.73 4495
3535.29 4778
3535.85 4762
3536.41 5003
3536.97 5222
3537.53 5361
3538.09 5252
3538.65 5038
3539.21 5332
3539.77 5221
3540.34 5139
3540.90 5204
3541.46 5111
3542.02 4842
3542.58 4844
3543.14 4814
3543.70 4749
3544.26 4667
3544.83 4750
3545.39 4655
3545.95 4612
3546.51 4595
3547.07 4683
3547.63 4516
3548.20 4744
3548.76 4836
3549.32 4435
3549.88 4561
3550.44 4435
3551.01 4224
3551.57 4259
3552.13 4165
3552.69 4109
3553.25 3942
3553.82 4092
3554.38 4082
3554.94 3910
3555.50 3910
3556.07 3837
3556.63 3836
3557.19 4107
3557.75 3978
3558.32 3668
3558.88 3975
3559.44 4282
3560.00 4044
3560.57 4150
3561.13 4034
3561.69 4109
3562.26 3871
3562.82 3910
3563.38 4098
3563.94 3916
3564.51 3809
3565.07 3701
3565.63 3639
3566.20 3613
3566.76 3725
3567.32 3828
3567.89 3743
3568.45 3738
3569.01 3661
3569.58 3645
3570.14 3705
3570.70 3895
3571.27 3834
3571.83 3689
3572.39 3744
3572.96 3722
3573.52 3733
3574.09 3837
3574.65 3992
3575.21 3901
3575.78 3773
3576.34 3773
3576.91 3949
3577.47 4224
3578.03 4154
3578.60 4183
3579.16 4273
3579.73 4147
3580.29 4325
3580.86 4412
3581.42 4430
3581.98 4329
3582.55 4479
3583.11 4156
3583.68 4173
3584.24 4126
3584.81 4127
3585.37 4168
3585.94 3978
3586.50 3763
3587.07 3796
3587.63 3875
3588.20 3865
3588.76 3753
3589.33 3512
3589.89 3585
3590.46 3608
3591.02 3475
3591.59 3541
3592.15 3772
3592.72 3700
3593.28 3638
3593.85 3467
3594.41 3673
3594.98 3510
3595.54 3569
3596.11 3756
3596.68 3683
3597.24 3535
3597.81 3446
3598.37 3499
3598.94 3435
3599.50 3310
3600.07 3459
3600.64 3560
3601.20 3591
3601.77 3331
3602.33 3598
3602.90 3571
3603.47 3499
3604.03 3689
3604.60 3748
3605.16 3859
3605.73 3750
3606.30 3780
3606.86 3771
3607.43 3626
3608.00 3606
3608.56 3767
3609.13 3642
3609.70 3516
3610.26 3628
3610.83 3655
3611.40 3507
3611.96 3290
3612.53 3413
3613.10 3436
3613.66 3373
3614.23 3352
3614.80 3561
3615.36 3547
3615.93 3576
3616.50 4107
3617.07 4689
3617.63 5091
3618.20 5688
3618.77 5926
3619.34 6569
3619.90 7533
3620.47 8617
3621.04 9395
3621.61 10006
3622.17 10331
3622.74 10575
3623.31 10867
3623.88 10004
3624.44 9259
3625.01 8615
3625.58 8296
3626.15 6978
3626.72 5900
3627.28 5432
3627.85 5057
3628.42 4665
3628.99 4175
3629.56 3825
3630.12 3616
3630.69 3606
3631.26 3455
3631.83 3509
3632.40 3424
3632.97 3490
3633.53 3368
3634.10 3170
3634.67 3384
3635.24 3370
3635.81 3290
3636.38 3285
3636.95 3312
3637.52 3121
3638.08 3227
3638.65 3276
3639.22 3333
3639.79 3328
3640.36 3452
3640.93 3362
3641.50 3431
3642.07 3683
3642.64 3796
3643.21 3762
3643.78 3746
3644.34 4038
3644.91 4000
3645.48 4389
3646.05 4312
3646.62 4404
3647.19 4583
3647.76 4744
3648.33 4594
3648.90 4441
3649.47 4477
3650.04 4494
3650.61 4144
3651.18 4374
3651.75 4502
3652.32 4234
3652.89 4221
3653.46 4489
3654.03 4326
3654.60 4124
3655.17 3965
3655.74 4047
3656.31 4296
3656.88 4088
3657.45 4069
3658.02 4097
3658.59 4102
3659.16 4370
3659.73 4363
3660.30 4029
3660.87 4089
3661.45 4235
3662.02 4369
3662.59 4282
3663.16 4037
3663.73 4109
3664.30 3956
3664.87 3872
3665.44 3665
3666.01 3757
3666.58 3712
3667.15 3723
3667.73 3878
3668.30 3776
3668.87 3671
3669.44 3778
3670.01 3693
3670.58 3836
3671.15 3889
3671.73 3893
3672.30 3726
3672.87 3712
3673.44 3716
3674.01 3548
3674.58 3625
3675.16 3786
3675.73 3574
3676.30 3847
3676.87 3977
3677.44 3879
3678.01 4013
3678.59 3987
3679.16 3810
3679.73 3945
3680.30 3921
3680.88 3854
3681.45 4045
3682.02 3832
3682.59 3690
3683.16 3822
3683.74 3774
3684.31 3773
3684.88 3613
3685.45 3379
3686.03 3498
3686.60 3534
3687.17 3564
3687.74 3719
3688.32 3522
3688.89 3538
3689.46 3706
3690.04 3788
3690.61 3917
3691.18 4013
3691.76 4200
3692.33 4167
3692.90 4120
3693.47 4183
3694.05 4470
3694.62 4403
3695.19 4322
3695.77 4150
3696.34 4237
3696.91 4028
3697.49 3757
3698.06 3744
3698.64 3728
3699.21 3760
3699.78 3493
3700.36 3620
3700.93 3669
3701.50 3492
3702.08 3259
3702.65 3393
3703.23 3436
3703.80 3511
3704.37 3549
3704.95 3521
3705.52 3611
3706.10 3620
3706.67 3629
3707.24 3491
3707.82 3613
3708.39 3561
3708.97 3466
3709.54 3584
3710.12 3618
3710.69 3582
3711.27 3613
3711.84 3466
3712.41 3480
3712.99 3566
3713.56 3433
3714.14 3350
3714.71 3278
3715.29 3415
3715.86 3433
3716.44 3453
3717.01 3488
3717.59 3255
3718.16 3427
3718.74 3376
3719.31 3416
3719.89 3543
3720.46 3606
3721.04 3681
3721.61 3609
3722.19 3694
3722.77 3607
3723.34 3667
3723.92 3561
3724.49 3786
3725.07 3347
3725.64 3125
3726.22 3049
3726.79 3251
3727.37 3436
3727.95 3314
3728.52 3313
3729.10 3438
3729.67 3347
3730.25 3410
3730.83 3428
3731.40 3502
3731.98 3749
3732.56 3843
3733.13 4118
3733.71 4236
3734.28 4492
3734.86 4787
3735.44 4868
3736.01 5027
3736.59 5357
3737.17 5580
3737.74 5578
3738.32 5319
3738.90 5487
3739.47 5377
3740.05 4849
3740.63 4883
3741.20 4613
3741.78 4383
3742.36 4223
3742.93 4081
3743.51 3910
3744.09 3959
3744.67 3824
3745.24 3665
3745.82 3596
3746.40 3601
3746.97 3611
3747.55 3566
3748.13 3743
3748.71 3637
3749.28 3655
3749.86 3844
3750.44 3886
3751.02 3814
3751.59 3806
3752.17 3746
3752.75 3724
3753.33 3904
3753.91 3757
3754.48 3691
3755.06 3640
3755.64 3568
3756.22 3544
3756.80 3544
3757.37 3404
3757.95 3507
3758.53 3823
3759.11 3917
3759.69 3875
3760.27 4186
3760.84 4264
3761.42 4557
3762.00 4618
3762.58 4642
3763.16 4885
3763.74 4887
3764.31 4688
3764.89 4676
3765.47 4893
3766.05 4668
3766.63 4401
3767.21 4288
3767.79 4026
3768.37 3862
3768.95 3758
3769.52 3721
3770.10 3684
3770.68 3671
3771.26 3546
3771.84 3596
3772.42 3547
3773.00 3513
3773.58 3466
3774.16 3692
3774.74 3753
3775.32 3911
3775.90 3604
3776.48 3701
3777.06 3611
3777.64 3690
3778.22 3818
3778.80 3829
3779.38 3766
3779.96 3679
3780.54 3502
3781.12 3552
3781.70 3700
3782.28 3690
3782.86 3394
3783.44 3339
3784.02 3190
3784.60 3228
3785.18 3231
3785.76 3180
3786.34 3110
3786.92 2987
3787.50 3218
3788.08 3468
3788.66 3302
3789.24 3301
3789.82 3327
3790.40 3353
3790.98 3524
3791.56 3401
3792.14 3417
3792.72 3300
3793.30 3215
3793.89 3388
3794.47 3467
3795.05 3398
3795.63 3381
3796.21 3475
3796.79 3431
3797.37 3220
3797.95 3310
3798.53 3393
3799.12 3472
3799.70 3493
3800.28 3278
3800.86 3474
3801.44 3519
3802.02 3634
3802.60 3634
3803.19 3529
3803.77 3615
3804.35 3771
3804.93 3771
3805.51 3801
3806.10 3904
3806.68 3958
3807.26 3907
3807.84 3998
3808.42 3851
3809.01 4029
3809.59 4155
3810.17 4094
3810.75 3917
3811.33 4012
3811.92 3912
3812.50 4233
3813.08 4249
3813.66 4171
3814.25 4260
3814.83 4239
3815.41 4008
3815.99 4296
3816.58 4009
3817.16 4113
3817.74 4351
3818.32 4181
3818.91 4202
3819.49 4289
3820.07 4167
3820.66 4134
3821.24 4290
3821.82 4130
3822.41 3920
3822.99 3725
3823.57 3660
3824.16 3445
3824.74 3386
3825.32 3464
3825.91 3526
3826.49 3399
3827.07 3173
3827.66 3098
3828.24 3018
3828.82 3244
3829.41 3388
3829.99 3206
3830.57 3256
3831.16 3311
3831.74 3403
3832.33 3441
3832.91 3318
3833.49 3566
3834.08 3583
3834.66 3509
3835.25 3481
3835.83 3494
3836.41 3447
3837.00 3441
3837.58 3424
3838.17 3439
3838.75 3338
3839.34 3418
3839.92 3503
3840.50 3513
3841.09 3541
3841.67 3618
3842.26 3545
3842.84 3603
3843.43 3608
3844.01 3452
3844.60 3121
3845.18 3171
3845.77 3259
3846.35 3337
3846.94 3328
3847.52 3388
3848.11 3409
3848.69 3328
3849.28 3383
3849.86 3300
3850.45 3363
3851.03 3398
3851.62 3378
3852.20 3262
3852.79 3266
3853.37 3493
3853.96 3406
3854.55 3359
3855.13 3496
3855.72 3371
3856.30 3408
3856.89 3458
3857.47 3531
3858.06 3772
3858.65 3757
3859.23 3982
3859.82 4436
3860.40 4687
3860.99 5097
3861.58 5618
3862.16 6054
3862.75 6614
3863.33 7498
3863.92 8426
3864.51 9280
3865.09 9770
3865.68 10221
3866.27 10260
3866.85 10543
3867.44 10025
3868.03 9832
3868.61 9207
3869.20 8351
3869.79 7380
3870.37 6968
3870.96 6397
3871.55 5704
3872.13 5395
3872.72 4991
3873.31 4984
3873.89 4635
3874.48 4370
3875.07 4241
3875.66 4370
3876.24 4596
3876.83 4333
3877.42 4327
3878.00 4372
3878.59 4264
3879.18 4240
3879.77 4229
3880.35 4307
3880.94 4006
3881.53 4124
3882.12 3974
3882.70 3844
3883.29 3605
3883.88 3377
3884.47 3598
3885.06 3555
3885.64 3502
3886.23 3495
3886.82 3477
3887.41 3472
3888.00 3624
3888.58 3579
3889.17 3496
3889.76 3586
3890.35 3757
3890.94 3796
3891.53 3878
3892.11 3988
3892.70 4030
3893.29 4114
3893.88 4306
3894.47 4357
3895.06 4323
3895.65 4397
3896.23 4473
3896.82 4554
3897.41 4624
3898.00 4661
3898.59 4710
3899.18 4926
3899.77 4989
3900.36 5073
3900.95 5292
3901.53 4993
3902.12 4618
3902.71 4468
3903.30 4590
3903.89 4374
3904.48 4348
3905.07 4107
3905.66 3946
3906.25 3991
3906.84 3821
3907.43 3734
3908.02 3689
3908.61 3621
3909.20 3419
3909.79 3312
3910.38 3322
3910.97 3201
3911.56 3183
3912.15 3257
3912.74 3312
3913.33 3270
3913.92 3116
3914.51 3241
3915.10 3165
3915.69 3134
3916.28 3060
3916.87 3162
3917.46 3061
3918.05 3024
3918.64 2957
3919.23 2964
3919.82 2982
3920.41 3127
3921.00 2956
3921.59 3052
3922.18 3029
3922.77 3131
3923.36 2956
3923.95 2949
3924.55 3135
3925.14 3104
3925.73 2978
3926.32 3081
3926.91 3057
3927.50 3076
3928.09 2978
3928.68 3194
3929.27 3252
3929.87 3072
3930.46 3078
3931.05 3035
3931.64 3133
3932.23 2931
3932.82 3007
3933.41 2969
3934.01 3090
3934.60 3249
3935.19 3081
3935.78 3067
3936.37 3061
3936.96 2941
3937.56 3022
3938.15 3086
3938.74 2981
3939.33 2915
3939.92 3033
3940.52 3106
3941.11 3013
3941.70 3181
3942.29 3222
3942.88 3049
3943.48 3222
3944.07 3132
3944.66 3163
3945.25 3173
3945.85 3183
3946.44 3169
3947.03 3216
3947.62 3216
3948.22 3136
3948.81 2994
3949.40 3034
3949.99 2945
3950.59 2849
3951.18 3146
3951.77 2892
3952.37 2808
3952.96 2907
3953.55 2958
3954.15 2982
3954.74 3050
3955.33 3099
3955.93 3096
3956.52 2962
3957.11 3026
3957.71 3023
3958.30 3050
3958.89 3129
3959.49 3142
3960.08 2953
3960.67 2999
3961.27 3069
3961.86 3014
3962.45 3120
3963.05 2991
3963.64 2991
3964.23 3214
3964.83 3110
3965.42 3068
3966.02 3075
3966.61 3216
3967.20 3340
3967.80 3526
3968.39 3431
3968.99 3700
3969.58 3799
3970.18 3817
3970.77 3862
3971.36 3721
3971.96 3809
3972.55 3748
3973.15 3862
3973.74 3749
3974.34 3622
3974.93 3442
3975.53 3353
3976.12 3134
3976.72 2943
3977.31 2924
3977.91 2861
3978.50 2813
3979.10 2842
3979.69 2737
3980.29 2805
3980.88 2879
3981.48 2897
3982.07 3035
3982.67 2819
3983.26 3004
3983.86 3015
3984.45 3107
3985.05 3038
3985.64 3094
3986.24 3095
3986.83 3032
3987.43 3115
3988.03 3212
3988.62 3110
3989.22 3068
3989.81 2969
3990.41 3215
3991.00 3149
3991.60 3062
3992.20 3107
3992.79 3115
3993.39 2974
3993.98 3178
3994.58 3160
3995.18 3137
3995.77 3160
3996.37 3194
3996.97 3303
3997.56 3187
3998.16 3189
3998.75 3298
3999.35 3526
3999.95 3574
4000.54 3465
4001.14 3444
4001.74 3387
4002.33 3355
4002.93 3512
4003.53 3627
4004.12 3525
4004.72 3579
4005.32 3610
4005.92 3446
4006.51 3319
4007.11 3460
4007.71 3632
4008.30 3647
4008.90 3460
4009.50 3454
4010.10 3516
4010.69 3551
4011.29 3561
4011.89 3629
4012.49 3607
4013.08 3637
4013.68 3655
4014.28 3486
4014.88 3479
4015.47 3657
4016.07 3758
4016.67 4236
4017.27 4017
4017.86 4345
4018.46 4289
4019.06 4603
4019.66 4676
4020.26 5020
4020.85 5167
4021.45 5218
4022.05 4994
4022.65 4908
4023.25 4835
4023.85 4487
4024.44 4146
4025.04 4174
4025.64 3935
4026.24 3762
4026.84 3585
4027.44 3598
4028.03 3515
4028.63 3256
4029.23 3255
4029.83 3603
4030.43 3565
4031.03 3571
4031.63 3421
4032.23 3542
4032.83 3405
4033.42 3344
4034.02 3479
4034.62 3613
4035.22 3465
4035.82 3597
4036.42 3411
4037.02 3441
4037.62 3433
4038.22 3417
4038.82 3291
4039.42 3197
4040.02 3303
4040.62 3203
4041.22 3088
4041.82 3173
4042.41 3019
4043.01 3107
4043.61 3100
4044.21 3120
4044.81 3114
4045.41 3218
4046.01 3201
4046.61 3159
4047.21 3145
4047.81 3114
4048.41 3094
4049.01 3251
4049.61 3348
4050.21 3337
4050.82 3259
4051.42 3366
4052.02 3369
4052.62 3299
4053.22 3195
4053.82 3203
4054.42 3251
4055.02 3289
4055.62 3347
4056.22 3293
4056.82 3287
4057.42 3343
4058.02 3291
4058.62 3307
4059.22 3122
4059.83 3071
4060.43 3034
4061.03 3171
4061.63 3043
4062.23 3123
4062.83 3072
4063.43 2955
4064.03 2907
4064.63 2909
4065.24 2905
4065.84 2919
4066.44 2911
4067.04 2840
4067.64 2855
4068.24 2843
4068.85 2603
4069.45 2745
4070.05 2917
4070.65 2757
4071.25 2925
4071.85 2947
4072.46 2750
4073.06 2856
4073.66 2916
4074.26 2896
4074.86 2940
4075.47 2909
4076.07 2880
4076.67 3056
4077.27 2881
4077.88 2973
4078.48 2990
4079.08 3016
4079.68 3144
4080.29 3018
4080.89 2877
4081.49 2896
4082.09 2928
4082.70 2953
4083.30 2965
4083.90 3056
4084.50 3022
4085.11 3085
4085.71 3231
4086.31 3188
4086.92 2977
4087.52 3061
4088.12 3099
4088.72 3069
4089.33 2981
4089.93 3163
4090.53 3273
4091.14 3219
4091.74 3353
4092.34 3166
4092.95 3287
4093.55 3373
4094.16 3655
4094.76 4048
4095.36 4357
4095.97 4550
4096.57 4899
4097.17 5142
4097.78 5359
4098.38 5726
4098.98 6154
4099.59 5957
4100.19 5916
4100.80 5827
4101.40 6059
4102.00 5625
4102.61 5054
4103.21 4614
4103.82 4195
4104.42 3969
4105.03 3500
4105.63 3440
4106.23 3219
4106.84 3189
4107.44 3039
4108.05 2900
4108.65 2929
4109.26 2874
4109.86 3010
4110.47 3000
4111.07 3066
4111.68 3088
4112.28 3048
4112.89 3087
4113.49 3181
4114.10 3376
4114.70 3338
4115.31 3259
4115.91 3178
4116.52 3175
4117.12 3112
4117.73 2984
4118.33 2945
4118.94 2839
4119.54 3006
4120.15 2883
4120.75 2966
4121.36 2980
4121.97 3064
4122.57 2906
4123.18 3068
4123.78 3002
4124.39 3174
4124.99 2980
4125.60 2884
4126.21 3049
4126.81 2944
4127.42 3101
4128.02 3141
4128.63 3222
4129.24 3030
4129.84 3061
4130.45 3176
4131.05 3319
4131.66 3300
4132.27 3063
4132.87 3179
4133.48 3242
4134.09 3104
4134.69 3145
4135.30 3278
4135.91 3392
4136.51 3336
4137.12 3148
4137.73 3208
4138.33 3107
4138.94 3100
4139.55 3118
4140.15 3257
4140.76 3353
4141.37 3299
4141.97 3183
4142.58 3420
4143.19 3483
4143.80 3725
4144.40 3748
4145.01 3493
4145.62 3449
4146.22 3485
4146.83 3594
4147.44 3693
4148.05 3495
4148.65 3607
4149.26 3466
4149.87 3379
4150.48 3221
4151.09 3092
4151.69 2871
4152.30 2987
4152.91 3074
4153.52 2987
4154.12 2762
4154.73 2946
4155.34 2922
4155.95 2846
4156.56 2787
4157.16 2900
4157.77 2854
4158.38 2756
4158.99 2679
4159.60 2679
4160.21 2796
4160.81 2679
4161.42 2644
4162.03 2571
4162.64 2650
4163.25 2659
4163.86 2700
4164.47 2893
4165.08 2850
4165.68 2775
4166.29 2712
4166.90 2703
4167.51 2801
4168.12 2917
4168.73 3113
4169.34 3033
4169.95 2969
4170.56 2974
4171.16 2894
4171.77 2943
4172.38 2887
4172.99 2992
4173.60 3064
4174.21 2800
4174.82 2955
4175.43 2946
4176.04 2949
4176.65 2931
4177.26 2902
4177.87 3031
4178.48 3034
4179.09 3110
4179.70 3050
4180.31 2837
4180.92 3002
4181.53 2975
4182.14 2883
4182.75 2940
4183.36 2977
4183.97 2893
4184.58 3009
4185.19 2855
4185.80 2802
4186.41 2951
4187.02 2946
4187.63 2953
4188.24 3012
4188.85 2944
4189.46 2885
4190.07 2839
4190.68 2705
4191.29 2687
4191.90 2830
4192.51 2976
4193.13 2927
4193.74 2902
4194.35 2898
4194.96 2981
4195.57 3154
4196.18 3208
4196.79 3233
4197.40 3338
4198.01 3548
4198.62 3691
4199.24 3735
4199.85 3661
4200.46 3740
4201.07 3790
4201.68 3484
4202.29 3491
4202.90 3548
4203.52 3409
4204.13 3124
4204.74 3167
4205.35 3229
4205.96 3304
4206.57 3172
4207.19 3155
4207.80 3149
4208.41 3161
4209.02 3133
4209.63 2940
4210.25 2970
4210.86 3070
4211.47 3106
4212.08 3214
4212.69 3249
4213.31 3142
4213.92 3209
4214.53 3248
4215.14 3202
4215.76 3286
4216.37 3369
4216.98 3321
4217.59 3385
4218.21 3438
4218.82 3427
4219.43 3603
4220.04 3754
4220.66 3933
4221.27 4140
4221.88 4223
4222.50 4363
4223.11 4754
4223.72 4998
4224.33 5130
4224.95 5777
4225.56 6076
4226.17 6181
4226.79 6362
4227.40 6476
4228.01 6668
4228.63 6882
4229.24 6657
4229.85 6582
4230.47 6479
4231.08 6499
4231.69 6501
4232.31 6172
4232.92 5737
4233.54 5972
4234.15 5832
4234.76 5623
4235.38 5506
4235.99 5462
4236.61 5476
4237.22 5303
4237.83 5110
4238.45 5090
4239.06 5281
4239.68 4866
4240.29 4744
4240.90 4780
4241.52 4688
4242.13 4455
4242.75 3871
4243.36 3874
4243.98 3953
4244.59 3738
4245.21 3629
4245.82 3400
4246.43 3489
4247.05 3466
4247.66 3325
4248.28 3230
4248.89 3397
4249.51 3209
4250.12 3153
4250.74 3334
4251.35 3302
4251.97 3203
4252.58 3255
4253.20 3381
4253.81 3491
4254.43 3335
4255.04 3370
4255.66 3438
4256.28 3393
4256.89 3356
4257.51 3090
4258.12 3175
4258.74 3336
4259.35 3501
4259.97 3353
4260.58 3226
4261.20 3372
4261.82 3389
4262.43 3242
4263.05 3281
4263.66 3515
4264.28 3414
4264.90 3261
4265.51 3462
4266.13 3332
4266.74 3349
4267.36 3267
4267.98 3211
4268.59 3255
4269.21 3206
4269.82 3473
4270.44 3370
4271.06 3495
4271.67 3437
4272.29 3530
4272.91 3514
4273.52 3520
4274.14 3281
4274.76 3317
4275.37 3169
4275.99 3243
4276.61 3163
4277.22 3091
4277.84 3047
4278.46 3224
4279.08 3140
4279.69 3016
4280.31 3203
4280.93 3080
4281.54 3035
4282.16 2977
4282.78 2960
4283.40 2882
4284.01 2937
4284.63 2793
4285.25 2899
4285.87 2894
4286.48 3027
4287.10 3057
4287.72 2865
4288.34 3078
4288.95 3120
4289.57 2966
4290.19 3002
4290.81 3205
4291.43 3189
4292.04 3017
4292.66 3260
4293.28 3336
4293.90 3162
4294.52 3099
4295.13 3123
4295.75 3217
4296.37 3131
4296.99 3061
4297.61 3190
4298.23 3171
4298.84 3022
4299.46 3002
4300.08 3086
4300.70 3034
4301.32 3069
4301.94 2921
4302.56 2958
4303.17 3086
4303.79 3215
4304.41 3038
4305.03 3137
4305.65 2970
4306.27 3121
4306.89 3146
4307.51 3019
4308.13 2999
4308.75 2984
4309.36 3070
4309.98 3203
4310.60 3379
4311.22 3390
4311.84 3485
4312.46 3671
4313.08 3660
4313.70 3820
4314.32 4017
4314.94 4048
4315.56 3996
4316.18 3944
4316.80 3920
4317.42 3661
4318.04 3774
4318.66 3667
4319.28 3376
4319.90 3435
4320.52 3109
4321.14 3102
4321.76 2989
4322.38 2912
4323.00 2843
4323.62 2865
4324.24 2929
4324.86 2909
4325.48 2895
4326.10 2818
4326.72 2736
4327.34 2955
4327.96 3130
4328.58 3245
4329.20 2955
4329.82 3162
4330.44 3158
4331.07 3186
4331.69 3189
4332.31 3151
4332.93 3117
4333.55 3074
4334.17 2856
4334.79 2942
4335.41 2858
4336.03 2806
4336.65 2817
4337.28 2868
4337.90 3071
4338.52 2872
4339.14 2866
4339.76 3011
4340.38 2921
4341.00 2955
4341.63 2899
4342.25 3010
4342.87 2957
4343.49 3049
4344.11 3091
4344.73 3147
4345.36 3249
4345.98 3246
4346.60 3387
4347.22 3452
4347.84 3325
4348.47 3474
4349.09 3593
4349.71 3890
4350.33 3937
4350.95 4138
4351.58 3943
4352.20 4078
4352.82 3962
4353.44 3721
4354.07 3508
4354.69 3547
4355.31 3474
4355.93 3426
4356.56 3263
4357.18 3021
4357.80 3145
4358.42 2982
4359.05 2846
4359.67 2971
4360.29 3053
4360.92 3058
4361.54 2938
4362.16 2862
4362.78 2818
4363.41 2937
4364.03 3010
4364.65 2939
4365.28 3039
4365.90 3163
4366.52 2937
4367.15 2966
4367.77 2996
4368.39 3124
4369.02 3054
4369.64 3115
4370.26 3108
4370.89 2994
4371.51 2937
4372.14 3199
4372.76 3283
4373.38 3146
4374.01 3075
4374.63 3134
4375.25 3155
4375.88 3074
4376.50 2975
4377.13 3095
4377.75 3154
4378.37 3090
4379.00 3360
4379.62 3430
4380.25 3430
4380.87 3298
4381.50 3296
4382.12 3371
4382.75 3290
4383.37 3468
4383.99 3447
4384.62 3536
4385.24 3691
4385.87 3750
4386.49 3797
4387.12 4031
4387.74 3846
4388.37 3902
4388.99 3911
4389.62 4121
4390.24 4154
4390.87 4393
4391.49 4784
4392.12 5094
4392.74 5450
4393.37 5612
4393.99 5707
4394.62 6279
4395.24 6648
4395.87 6697
4396.49 6583
4397.12 6580
4397.75 6386
4398.37 6192
4399.00 6245
4399.62 5920
4400.25 5578
4400.87 5727
4401.50 5562
4402.13 5905
4402.75 6050
4403.38 5930
4404.00 6128
4404.63 6175
4405.26 6195
4405.88 6281
4406.51 5613
4407.13 5631
4407.76 5599
4408.39 5254
4409.01 5060
4409.64 4981
4410.27 5146
4410.89 4965
4411.52 4876
4412.15 4565
4412.77 4904
4413.40 5020
4414.03 4689
4414.65 4774
4415.28 4466
4415.91 4427
4416.53 4459
4417.16 4281
4417.79 4146
4418.41 4077
4419.04 4041
4419.67 4173
4420.30 4189
4420.92 3917
4421.55 3833
4422.18 3955
4422.80 3666
4423.43 3587
4424.06 3646
4424.69 3749
4425.31 3618
4425.94 3405
4426.57 3460
4427.20 3514
4427.82 3514
4428.45 3509
4429.08 3558
4429.71 3506
4430.34 3347
4430.96 3189
4431.59 3195
4432.22 3131
4432.85 2947
4433.48 3030
4434.10 3177
4434.73 3096
4435.36 3135
4435.99 3085
4436.62 2922
4437.25 2960
4437.87 2943
4438.50 3150
4439.13 3094
4439.76 3021
4440.39 3155
4441.02 3134
4441.64 3039
4442.27 3030
4442.90 3023
4443.53 3082
4444.16 3086
4444.79 3016
4445.42 2971
4446.05 2943
4446.68 2730
4447.30 2727
4447.93 2850
4448.56 2934
4449.19 2739
4449.82 2721
4450.45 3028
4451.08 2826
4451.71 2904
4452.34 2963
4452.97 2956
4453.60 2887
4454.23 2948
4454.86 2888
4455.49 2929
4456.12 2898
4456.75 2902
4457.38 2908
4458.01 2893
4458.64 2822
4459.27 2778
4459.90 2782
4460.53 2646
4461.16 2893
4461.79 2727
4462.42 2758
4463.05 2732
4463.68 2678
4464.31 2831
4464.94 2790
4465.57 2708
4466.20 2529
4466.83 2655
4467.46 2596
4468.09 2616
4468.72 2561
4469.35 2635
4469.98 2485
4470.61 2383
4471.24 2561
4471.87 2576
4472.50 2564
4473.13 2531
4473.77 2598
4474.40 2560
4475.03 2528
4475.66 2494
4476.29 2359
4476.92 2658
4477.55 2728
4478.18 2562
4478.82 2584
4479.45 2577
4480.08 2417
4480.71 2562
4481.34 2594
4481.97 2599
4482.60 2650
4483.24 2715
4483.87 2717
4484.50 2672
4485.13 2603
4485.76 2677
4486.39 2729
4487.03 2964
4487.66 2896
4488.29 2893
4488.92 2972
4489.55 2885
4490.19 2729
4490.82 2702
4491.45 2774
4492.08 2697
4492.71 2604
4493.35 2668
4493.98 2678
4494.61 2846
4495.24 2748
4495.88 2866
4496.51 2772
4497.14 2718
4497.77 2525
4498.41 2616
4499.04 2696
4499.67 2740
4500.31 2679
4500.94 2621
4501.57 2739
4502.20 2791
4502.84 2910
4503.47 2971
4504.10 2900
4504.74 2894
4505.37 3067
4506.00 3150
4506.64 3211
4507.27 3140
4507.90 3206
4508.54 3265
4509.17 3237
4509.80 3218
4510.44 3212
4511.07 3066
4511.70 2984
4512.34 2982
4512.97 2983
4513.60 2941
4514.24 2901
4514.87 2778
4515.51 2861
4516.14 2868
4516.77 2933
4517.41 2874
4518.04 3045
4518.68 2983
4519.31 2894
4519.94 2979
4520.58 2963
4521.21 3020
4521.85 2898
4522.48 2959
4523.12 2955
4523.75 2983
4524.39 2909
4525.02 2859
4525.65 2965
4526.29 2973
4526.92 2932
4527.56 2942
4528.19 3042
4528.83 3279
4529.46 3583
4530.10 3917
4530.73 4315
4531.37 4659
4532.00 5239
4532.64 6025
4533.27 6774
4533.91 7595
4534.54 8054
4535.18 8851
4535.81 9587
4536.45 9572
4537.09 9740
4537.72 9573
4538.36 9349
4538.99 8697
4539.63 7445
4540.26 6691
4540.90 5914
4541.53 5039
4542.17 4631
4542.81 4148
4543.44 3616
4544.08 3338
4544.71 3205
4545.35 3039
4545.99 3040
4546.62 2922
4547.26 2907
4547.89 2850
4548.53 2801
4549.17 2882
4549.80 2688
4550.44 2566
4551.08 2606
4551.71 2721
4552.35 2559
4552.98 2573
4553.62 2593
4554.26 2537
4554.89 2680
4555.53 2773
4556.17 2853
4556.80 2944
4557.44 2920
4558.08 2964
4558.72 2923
4559.35 3066
4559.99 3042
4560.63 3001
4561.26 2886
4561.90 2958
4562.54 2982
4563.17 2926
4563.81 3060
4564.45 3134
4565.09 3007
4565.72 2911
4566.36 3003
4567.00 3175
4567.64 3045
4568.27 3160
4568.91 3097
4569.55 3166
4570.19 3169
4570.82 3242
4571.46 3254
4572.10 3233
4572.74 3424
4573.38 3540
4574.01 3399
4574.65 3524
4575.29 3462
4575.93 3326
4576.57 3202
4577.20 3019
4577.84 3076
4578.48 3037
4579.12 2944
4579.76 2882
4580.40 2713
4581.04 2807
4581.67 2760
4582.31 2614
4582.95 2714
4583.59 2546
4584.23 2729
4584.87 2624
4585.51 2536
4586.14 2587
4586.78 2653
4587.42 2577
4588.06 2618
4588.70 2657
4589.34 2537
4589.98 2503
4590.62 2601
4591.26 2547
4591.90 2569
4592.54 2551
4593.17 2382
4593.81 2537
4594.45 2606
4595.09 2655
4595.73 2481
4596.37 2703
4597.01 2575
4597.65 2316
4598.29 2247
4598.93 2461
4599.57 2473
4600.21 2443
4600.85 2384
4601.49 2260
4602.13 2462
4602.77 2373
4603.41 2445
4604.05 2402
4604.69 2412
4605.33 2406
4605.97 2373
4606.61 2479
4607.25 2745
4607.89 2526
4608.53 2526
4609.17 2703
4609.81 2640
4610.45 2592
4611.09 2530
4611.73 2851
4612.38 2613
4613.02 2659
4613.66 2605
4614.30 2671
4614.94 2600
4615.58 2480
4616.22 2472
4616.86 2439
4617.50 2566
4618.14 2481
4618.78 2419
4619.43 2433
4620.07 2523
4620.71 2502
4621.35 2416
4621.99 2278
4622.63 2432
4623.27 2266
4623.91 2295
4624.56 2257
4625.20 2258
4625.84 2347
4626.48 2261
4627.12 2315
4627.76 2379
4628.41 2242
4629.05 2399
4629.69 2438
4630.33 2398
4630.97 2284
4631.62 2249
4632.26 2352
4632.90 2355
4633.54 2385
4634.18 2238
4634.83 2301
4635.47 2289
4636.11 2327
4636.75 2392
4637.40 2357
4638.04 2529
4638.68 2433
4639.32 2522
4639.97 2622
4640.61 2476
4641.25 2495
4641.89 2637
4642.54 2774
4643.18 2689
4643.82 2668
4644.46 2671
4645.11 2733
4645.75 2622
4646.39 2750
4647.04 2603
4647.68 2542
4648.32 2368
4648.97 2362
4649.61 2434
4650.25 2326
4650.90 2340
4651.54 2445
4652.18 2469
4652.83 2520
4653.47 2354
4654.11 2419
4654.76 2554
4655.40 2583
4656.04 2673
4656.69 2666
4657.33 2649
4657.98 2490
4658.62 2564
4659.26 2674
4659.91 2567
4660.55 2547
4661.20 2507
4661.84 2318
4662.48 2313
4663.13 2209
4663.77 2379
4664.42 2231
4665.06 2164
4665.71 2113
4666.35 2246
4666.99 2333
4667.64 2423
4668.28 2291
4668.93 2161
4669.57 2284
4670.22 2227
4670.86 2328
4671.51 2191
4672.15 2039
4672.80 2137
4673.44 2174
4674.09 2154
4674.73 2185
4675.38 2226
4676.02 2279
4676.67 2231
4677.31 2167
4677.96 2157
4678.60 2186
4679.25 2208
4679.89 2241
4680.54 2298
4681.18 2226
4681.83 2252
4682.47 2366
4683.12 2236
4683.77 2183
4684.41 2169
4685.06 2296
4685.70 2238
4686.35 2244
4686.99 2353
4687.64 2383
4688.29 2252
4688.93 2217
4689.58 2265
4690.22 2360
4690.87 2278
4691.52 2340
4692.16 2316
4692.81 2098
4693.45 2183
4694.10 2170
4694.75 2169
4695.39 2211
4696.04 2147
4696.69 2155
4697.33 2278
4697.98 2199
4698.63 2280
4699.27 2296
4699.92 2242
4700.57 2306
4701.21 2291
4701.86 2317
4702.51 2374
4703.15 2384
4703.80 2364
4704.45 2362
4705.10 2300
4705.74 2429
4706.39 2255
4707.04 2228
4707.68 2366
4708.33 2167
4708.98 2292
4709.63 2288
4710.27 2213
4710.92 2386
4711.57 2404
4712.22 2324
4712.86 2225
4713.51 2312
4714.16 2368
4714.81 2321
4715.45 2153
4716.10 2297
4716.75 2505
4717.40 2273
4718.05 2216
4718.69 2300
4719.34 2425
4719.99 2445
4720.64 2354
4721.29 2306
4721.94 2337
4722.58 2355
4723.23 2368
4723.88 2429
4724.53 2654
4725.18 2510
4725.83 2546
4726.47 2653
4727.12 2683
4727.77 2638
4728.42 2688
4729.07 2571
4729.72 2637
4730.37 2560
4731.02 2714
4731.66 2699
4732.31 2778
4732.96 2535
4733.61 2457
4734.26 2641
4734.91 2465
4735.56 2234
4736.21 2166
4736.86 2216
4737.51 2190
4738.16 2345
4738.81 2269
4739.45 2088
4740.10 2114
4740.75 2334
4741.40 2361
4742.05 2266
4742.70 2351
4743.35 2399
4744.00 2392
4744.65 2310
4745.30 2265
4745.95 2406
4746.60 2311
4747.25 2309
4747.90 2267
4748.55 2360
4749.20 2398
4749.85 2362
4750.50 2320
4751.15 2344
4751.80 2420
4752.45 2391
4753.10 2462
4753.75 2411
4754.40 2551
4755.05 2598
4755.71 2613
4756.36 2600
4757.01 2591
4757.66 2542
4758.31 2594
4758.96 2602
4759.61 2693
4760.26 2595
4760.91 2594
4761.56 2586
4762.21 2413
4762.86 2368
4763.52 2310
4764.17 2443
4764.82 2416
4765.47 2405
4766.12 2251
4766.77 2222
4767.42 2180
4768.07 2150
4768.73 2147
4769.38 2195
4770.03 2188
4770.68 2138
4771.33 2282
4771.98 2072
4772.64 2140
4773.29 2136
4773.94 2225
4774.59 2193
4775.24 2123
4775.89 2155
4776.55 2003
4777.20 2115
4777.85 2151
4778.50 2244
4779.15 2213
4779.81 2028
4780.46 2217
4781.11 2139
4781.76 1954
4782.42 1976
4783.07 2011
4783.72 2087
4784.37 2033
4785.03 2154
4785.68 2014
4786.33 2168
4786.98 2137
4787.64 2109
4788.29 2104
4788.94 2168
4789.60 2211
4790.25 2054
4790.90 2020
4791.55 2028
4792.21 1976
4792.86 2077
4793.51 1996
4794.17 2044
4794.82 2096
4795.47 1967
4796.13 2000
4796.78 2125
4797.43 2141
4798.09 2048
4798.74 2177
4799.39 1994
4800.05 2055
4800.70 1939
4801.36 2011
4802.01 2074
4802.66 2022
4803.32 2119
4803.97 2123
4804.62 2146
4805.28 2130
4805.93 2107
4806.59 2093
4807.24 2034
4807.89 2071
4808.55 2133
4809.20 2108
4809.86 2046
4810.51 1960
4811.17 2103
4811.82 2111
4812.47 2033
4813.13 2071
4813.78 2199
4814.44 2153
4815.09 2095
4815.75 2216
4816.40 2226
4817.06 2170
4817.71 2293
4818.37 2155
4819.02 2314
4819.68 2164
4820.33 2230
4820.99 2364
4821.64 2344
4822.30 2335
4822.95 2348
4823.61 2325
4824.26 2370
4824.92 2374
4825.57 2362
4826.23 2435
4826.88 2472
4827.54 2421
4828.19 2235
4828.85 2298
4829.51 2472
4830.16 2573
4830.82 2409
4831.47 2358
4832.13 2441
4832.78 2434
4833.44 2383
4834.10 2245
4834.75 2415
4835.41 2484
4836.06 2550
4836.72 2671
4837.38 2633
4838.03 2658
4838.69 2767
4839.34 2831
4840.00 2871
4840.66 2697
4841.31 2885
4841.97 3098
4842.63 3001
4843.28 3127
4843.94 3030
4844.60 3026
4845.25 3131
4845.91 2983
4846.57 2823
4847.22 2666
4847.88 2683
4848.54 2522
4849.19 2533
4849.85 2430
4850.51 2625
4851.17 2730
4851.82 2596
4852.48 2724
4853.14 2628
4853.79 2968
4854.45 3125
4855.11 3207
4855.77 3181
4856.42 3190
4857.08 3165
4857.74 3001
4858.40 2901
4859.05 2946
4859.71 2723
4860.37 2619
4861.03 2653
4861.68 2577
4862.34 2605
4863.00 2637
4863.66 2533
4864.32 2491
4864.97 2751
4865.63 2680
4866.29 2620
4866.95 2545
4867.61 2604
4868.26 2532
4868.92 2683
4869.58 2774
4870.24 2588
4870.90 2662
4871.56 2682
4872.21 2717
4872.87 2617
4873.53 2465
4874.19 2459
4874.85 2446
4875.51 2440
4876.17 2431
4876.83 2411
4877.48 2619
4878.14 2560
4878.80 2491
4879.46 2496
4880.12 2524
4880.78 2481
4881.44 2548
4882.10 2627
4882.76 2429
4883.42 2469
4884.08 2421
4884.73 2296
4885.39 2351
4886.05 2314
4886.71 2280
4887.37 2253
4888.03 2235
4888.69 2313
4889.35 2288
4890.01 2153
4890.67 2236
4891.33 2279
4891.99 2237
4892.65 2344
4893.31 2300
4893.97 2265
4894.63 2314
4895.29 2442
4895.95 2507
4896.61 2373
4897.27 2278
4897.93 2241
4898.59 2272
4899.25 2433
4899.91 2325
4900.57 2209
4901.23 2222
4901.89 2255
4902.55 2209
4903.21 2425
4903.88 2351
4904.54 2160
4905.20 2203
4905.86 2349
4906.52 2226
4907.18 2279
4907.84 2132
4908.50 2145
4909.16 2278
4909.82 2221
4910.48 2227
4911.15 2118
4911.81 2109
4912.47 2136
4913.13 2097
4913.79 2065
4914.45 1991
4915.11 2083
4915.77 2074
4916.44 2159
4917.10 2059
4917.76 1998
4918.42 2036
4919.08 2090
4919.74 2143
4920.41 2163
4921.07 2048
4921.73 2004
4922.39 2022
4923.05 1972
4923.72 1993
4924.38 1989
4925.04 2112
4925.70 2042
4926.36 2016
4927.03 1953
4927.69 2030
4928.35 2137
4929.01 2131
4929.67 1987
4930.34 2069
4931.00 2048
4931.66 1848
4932.32 2021
4932.99 2014
4933.65 2085
4934.31 2073
4934.98 2008
4935.64 2069
4936.30 2055
4936.96 1958
4937.63 2121
4938.29 2034
4938.95 2102
4939.62 2140
4940.28 2051
4940.94 2068
4941.61 2139
4942.27 2167
4942.93 2220
4943.60 2148
4944.26 2135
4944.92 2021
4945.59 2155
4946.25 2050
4946.91 2072
4947.58 2093
4948.24 2046
4948.90 2249
4949.57 2117
4950.23 2210
4950.89 2177
4951.56 2091
4952.22 2021
4952.89 2027
4953.55 2099
4954.21 2221
4954.88 2017
4955.54 1923
4956.21 2034
4956.87 2091
4957.53 1949
4958.20 2056
4958.86 1941
4959.53 2005
4960.19 2131
4960.86 2143
4961.52 1993
4962.19 2083
4962.85 2109
4963.52 2120
4964.18 2157
4964.84 2144
4965.51 2286
4966.17 2203
4966.84 2081
4967.50 2136
4968.17 2270
4968.83 2238
4969.50 2106
4970.16 2125
4970.83 2279
4971.49 2203
4972.16 2236
4972.82 2153
4973.49 2258
4974.16 2298
4974.82 2196
4975.49 2098
4976.15 2092
4976.82 2150
4977.48 2275
4978.15 2173
4978.81 2234
4979.48 2245
4980.15 2219
4980.81 2296
4981.48 2289
4982.14 2315
4982.81 2294
4983.48 2320
4984.14 2197
4984.81 2210
4985.47 2211
4986.14 2192
4986.81 2377
4987.47 2284
4988.14 2456
4988.80 2653
4989.47 2717
4990.14 3005
4990.80 3136
4991.47 3456
4992.14 3692
4992.80 4058
4993.47 4282
4994.14 4608
4994.80 4589
4995.47 4645
4996.14 4475
4996.80 4286
4997.47 4013
4998.14 3761
4998.81 3225
4999.47 2951
5000.14 2848
5000.81 2524
5001.47 2581
5002.14 2375
5002.81 2223
5003.48 2209
5004.14 2100
5004.81 2160
5005.48 2130
5006.15 2127
5006.81 2067
5007.48 2027
5008.15 2075
5008.82 2251
5009.48 2148
5010.15 2028
5010.82 2137
5011.49 2020
5012.16 1985
5012.82 2095
5013.49 2199
5014.16 2131
5014.83 2079
5015.50 2096
5016.16 2072
5016.83 2133
5017.50 2091
5018.17 2128
5018.84 2149
5019.50 2257
5020.17 2260
5020.84 2291
5021.51 2331
5022.18 2500
5022.85 2478
5023.52 2562
5024.19 2637
5024.85 2596
5025.52 2711
5026.19 2687
5026.86 2703
5027.53 2873
5028.20 2887
5028.87 2961
5029.54 2943
5030.21 2809
5030.87 2888
5031.54 2820
5032.21 2731
5032.88 2614
5033.55 2592
5034.22 2612
5034.89 2538
5035.56 2459
5036.23 2379
5036.90 2484
5037.57 2438
5038.24 2401
5038.91 2364
5039.58 2332
5040.25 2348
5040.92 2437
5041.59 2336
5042.26 2286
5042.93 2291
5043.60 2362
5044.27 2495
5044.94 2659
5045.61 2506
5046.28 2694
5046.95 2821
5047.62 2783
5048.29 2996
5048.96 3066
5049.63 3032
5050.30 3071
5050.97 2962
5051.64 2739
5052.31 2725
5052.98 2497
5053.65 2589
5054.32 2528
5054.99 2393
5055.66 2363
5056.34 2337
5057.01 2210
5057.68 2180
5058.35 2205
5059.02 2164
5059.69 2237
5060.36 2322
5061.03 2379
5061.70 2435
5062.38 2528
5063.05 2627
5063.72 2665
5064.39 2568
5065.06 2501
5065.73 2596
5066.40 2561
5067.08 2547
5067.75 2506
5068.42 2423
5069.09 2546
5069.76 2314
5070.43 2210
5071.11 2306
5071.78 2166
5072.45 2160
5073.12 2207
5073.79 2198
5074.47 2081
5075.14 2201
5075.81 2207
5076.48 2114
5077.15 2178
5077.83 2223
5078.50 2240
5079.17 2259
5079.84 2257
5080.52 2381
5081.19 2338
5081.86 2335
5082.53 2339
5083.21 2395
5083.88 2422
5084.55 2299
5085.22 2265
5085.90 2335
5086.57 2339
5087.24 2246
5087.92 2382
5088.59 2342
5089.26 2369
5089.93 2305
5090.61 2201
5091.28 2222
5091.95 2287
5092.63 2272
5093.30 2230
5093.97 2377
5094.65 2387
5095.32 2577
5095.99 2440
5096.67 2433
5097.34 2424
5098.02 2359
5098.69 2440
5099.36 2411
5100.04 2267
5100.71 2199
5101.38 2218
5102.06 2145
5102.73 2274
5103.41 2259
5104.08 2355
5104.75 2162
5105.43 2120
5106.10 2169
5106.78 2078
5107.45 2058
5108.12 2092
5108.80 1975
5109.47 2156
5110.15 2287
5110.82 2076
5111.50 2128
5112.17 2081
5112.85 2151
5113.52 2052
5114.20 2054
5114.87 2112
5115.54 2184
5116.22 2235
5116.89 2076
5117.57 2132
5118.24 2187
5118.92 2121
5119.59 2246
5120.27 2168
5120.94 2217
5121.62 2122
5122.30 2021
5122.97 2321
5123.65 2173
5124.32 2230
5125.00 2166
5125.67 2117
5126.35 2158
5127.02 2116
5127.70 1972
5128.37 2030
5129.05 2059
5129.73 2047
5130.40 2195
5131.08 2181
5131.75 2117
5132.43 2058
5133.10 2144
5133.78 2066
5134.46 1994
5135.13 2165
5135.81 2106
5136.49 2093
5137.16 2172
5137.84 1981
5138.51 2221
5139.19 2201
5139.87 2039
5140.54 2010
5141.22 1999
5141.90 2029
5142.57 2076
5143.25 2026
5143.93 2029
5144.60 2022
5145.28 2094
5145.96 2108
5146.63 2117
5147.31 2036
5147.99 1962
5148.66 1924
5149.34 2038
5150.02 1934
5150.69 1880
5151.37 1914
5152.05 1933
5152.73 1861
5153.40 1824
5154.08 1860
5154.76 1804
5155.44 1913
5156.11 1970
5156.79 1953
5157.47 1897
5158.15 1960
5158.82 1918
5159.50 1808
5160.18 1731
5160.86 1870
5161.53 1838
5162.21 1856
5162.89 1819
5163.57 1865
5164.25 1839
5164.92 1882
5165.60 1943
5166.28 1824
5166.96 1797
5167.64 1790
5168.31 1867
5168.99 1719
5169.67 1798
5170.35 1830
5171.03 2018
5171.71 1962
5172.39 1930
5173.06 1900
5173.74 2014
5174.42 2026
5175.10 1981
5175.78 1859
5176.46 1891
5177.14 1913
5177.82 1824
5178.49 1760
5179.17 1833
5179.85 1847
5180.53 1827
5181.21 1908
5181.89 1834
5182.57 1865
5183.25 1921
5183.93 1837
5184.61 1955
5185.29 1879
5185.97 1835
5186.64 1798
5187.32 1850
5188.00 1757
5188.68 1840
5189.36 1851
5190.04 1805
5190.72 1799
5191.40 1775
5192.08 1855
5192.76 1774
5193.44 1832
5194.12 1757
5194.80 1732
5195.48 1727
5196.16 1765
5196.84 1682
5197.52 1690
5198.20 1745
5198.88 1769
5199.56 1634
5200.24 1728
5200.92 1823
5201.60 1804
5202.28 1835
5202.96 1825
5203.65 1877
5204.33 1866
5205.01 1916
5205.69 1965
5206.37 1912
5207.05 1905
5207.73 1871
5208.41 1789
5209.09 1822
5209.77 1809
5210.45 1720
5211.13 1830
5211.82 1864
5212.50 1879
5213.18 1869
5213.86 1864
5214.54 1846
5215.22 1883
5215.90 1930
5216.58 2037
5217.27 2009
5217.95 2111
5218.63 2021
5219.31 1943
5219.99 2018
5220.67 2013
5221.36 1993
5222.04 1994
5222.72 1906
5223.40 1882
5224.08 1919
5224.77 1949
5225.45 1907
5226.13 2044
5226.81 1986
5227.49 1877
5228.18 1919
5228.86 1895
5229.54 1889
5230.22 1826
5230.91 1750
5231.59 1797
5232.27 1800
5232.95 1881
5233.63 1918
5234.32 1838
5235.00 1867
5235.68 1972
5236.37 2000
5237.05 1926
5237.73 1908
5238.41 1912
5239.10 1868
5239.78 2010
5240.46 2132
5241.15 2098
5241.83 1999
5242.51 2061
5243.20 2069
5243.88 2047
5244.56 2052
5245.24 2049
5245.93 2066
5246.61 1962
5247.29 2020
5247.98 1957
5248.66 1902
5249.35 1950
5250.03 1962
5250.71 2109
5251.40 2043
5252.08 1828
5252.76 1924
5253.45 2053
5254.13 2065
5254.82 2004
5255.50 1964
5256.18 2033
5256.87 1987
5257.55 1924
5258.24 1940
5258.92 1870
5259.60 1866
5260.29 1976
5260.97 1813
5261.66 1975
5262.34 1941
5263.03 1862
5263.71 2084
5264.40 2042
5265.08 2004
5265.76 1964
5266.45 2097
5267.13 1999
5267.82 2066
5268.50 1974
5269.19 2062
5269.87 2164
5270.56 2085
5271.24 1980
5271.93 2030
5272.61 2012
5273.30 2007
5273.98 1868
5274.67 1955
5275.35 2030
5276.04 2083
5276.72 2177
5277.41 2067
5278.10 2128
5278.78 2060
5279.47 1975
5280.15 2081
5280.84 1978
5281.52 2077
5282.21 2147
5282.89 2088
5283.58 2217
5284.27 2271
5284.95 2376
5285.64 2305
5286.32 2452
5287.01 2516
5287.70 2493
5288.38 2528
5289.07 2449
5289.75 2436
5290.44 2434
5291.13 2312
5291.81 2321
5292.50 2384
5293.19 2362
5293.87 2220
5294.56 2257
5295.25 2125
5295.93 2155
5296.62 2269
5297.31 2262
5297.99 2255
5298.68 2358
5299.37 2521
5300.05 2535
5300.74 2483
5301.43 2635
5302.11 3021
5302.80 3219
5303.49 3097
5304.18 3563
5304.86 3754
5305.55 3875
5306.24 3990
5306.92 4078
5307.61 4217
5308.30 3977
5308.99 3908
5309.67 3770
5310.36 3474
5311.05 3109
5311.74 2878
5312.42 2684
5313.11 2599
5313.80 2411
5314.49 2345
5315.18 2336
5315.86 2165
5316.55 2225
5317.24 2124
5317.93 2268
5318.62 2295
5319.30 2312
5319.99 2190
5320.68 2354
5321.37 2263
5322.06 2170
5322.74 2244
5323.43 2300
5324.12 2316
5324.81 2204
5325.50 2246
5326.19 2221
5326.88 2296
5327.56 2177
5328.25 2106
5328.94 2284
5329.63 2284
5330.32 2300
5331.01 2322
5331.70 2333
5332.39 2407
5333.07 2492
5333.76 2283
5334.45 2390
5335.14 2409
5335.83 2455
5336.52 2479
5337.21 2499
5337.90 2463
5338.59 2615
5339.28 2519
5339.97 2507
5340.66 2429
5341.35 2486
5342.04 2481
5342.73 2522
5343.42 2752
5344.10 2572
5344.79 2618
5345.48 2795
5346.17 2737
5346.86 2664
5347.55 2616
5348.24 2924
5348.93 3072
5349.62 3026
5350.31 3143
5351.00 3283
5351.69 3665
5352.39 3934
5353.08 4182
5353.77 4133
5354.46 4625
5355.15 5096
5355.84 5185
5356.53 5360
5357.22 5460
5357.91 5280
5358.60 5034
5359.29 4690
5359.98 4135
5360.67 3811
5361.36 3338
5362.05 3175
5362.74 3010
5363.44 2717
5364.13 2354
5364.82 2392
5365.51 2378
5366.20 2412
5366.89 2421
5367.58 2360
5368.27 2281
5368.96 2372
5369.66 2332
5370.35 2329
5371.04 2360
5371.73 2209
5372.42 2393
5373.11 2411
5373.81 2291
5374.50 2252
5375.19 2289
5375.88 2326
5376.57 2284
5377.26 2095
5377.96 2204
5378.65 2156
5379.34 2055
5380.03 2174
5380.72 2218
5381.42 2123
5382.11 2075
5382.80 2063
5383.49 2164
5384.18 2220
5384.88 2179
5385.57 2113
5386.26 2045
5386.95 2261
5387.65 2170
5388.34 2155
5389.03 2288
5389.72 2285
5390.42 2316
5391.11 2290
5391.80 2309
5392.50 2382
5393.19 2475
5393.88 2437
5394.57 2439
5395.27 2400
5395.96 2316
5396.65 2438
5397.35 2393
5398.04 2316
5398.73 2335
5399.43 2256
5400.12 2408
5400.81 2282
5401.51 2155
5402.20 2156
5402.89 2020
5403.59 2131
5404.28 2087
5404.97 2035
5405.67 2104
5406.36 2129
5407.06 2077
5407.75 2137
5408.44 2087
5409.14 2057
5409.83 2134
5410.53 2130
5411.22 2085
5411.91 2075
5412.61 2133
5413.30 2059
5414.00 1976
5414.69 2108
5415.38 2071
5416.08 1918
5416.77 2042
5417.47 2091
5418.16 1989
5418.86 2047
5419.55 1979
5420.25 1913
5420.94 1877
5421.64 2129
5422.33 2159
5423.03 1973
5423.72 1957
5424.41 2083
5425.11 2038
5425.80 1878
5426.50 1977
5427.19 2050
5427.89 2115
5428.59 1939
5429.28 1965
5429.98 1974
5430.67 1982
5431.37 1960
5432.06 1908
5432.76 1979
5433.45 1887
5434.15 1832
5434.84 1937
5435.54 2014
5436.23 1918
5436.93 1893
5437.63 1953
5438.32 2097
5439.02 1950
5439.71 1976
5440.41 2097
5441.11 2030
5441.80 1918
5442.50 1948
5443.19 1999
5443.89 2111
5444.59 2242
5445.28 2049
5445.98 2055
5446.68 2100
5447.37 2013
5448.07 2017
5448.76 2110
5449.46 2248
5450.16 2443
5450.85 2443
5451.55 2488
5452.25 2647
5452.94 2806
5453.64 2642
5454.34 2635
5455.03 2600
5455.73 2509
5456.43 2455
5457.13 2529
5457.82 2496
5458.52 2355
5459.22 2204
5459.91 2210
5460.61 2167
5461.31 2207
5462.01 2083
5462.70 2192
5463.40 2206
5464.10 2190
5464.80 2169
5465.49 2201
5466.19 2246
5466.89 2345
5467.59 2487
5468.28 2419
5468.98 2521
5469.68 2592
5470.38 2691
5471.07 2555
5471.77 2571
5472.47 2460
5473.17 2416
5473.87 2380
5474.56 2375
5475.26 2337
5475.96 2328
5476.66 2421
5477.36 2306
5478.06 2261
5478.75 2264
5479.45 2218
5480.15 2342
5480.85 2371
5481.55 2317
5482.25 2329
5482.95 2401
5483.64 2549
5484.34 2590
5485.04 2625
5485.74 2655
5486.44 2788
5487.14 2649
5487.84 2689
5488.54 2573
5489.23 2519
5489.93 2610
5490.63 2587
5491.33 2503
5492.03 2450
5492.73 2559
5493.43 2500
5494.13 2427
5494.83 2619
5495.53 2598
5496.23 2570
5496.93 2578
5497.63 2559
5498.33 2629
5499.03 2687
5499.73 2785
5500.43 2745
5501.13 2902
5501.83 2841
5502.53 2806
5503.23 3111
5503.93 3179
5504.63 3284
5505.33 3504
5506.03 3349
5506.73 3556
5507.43 3543
5508.13 3493
5508.83 3361
5509.53 3327
5510.23 3366
5510.93 3158
5511.63 3039
5512.33 3088
5513.03 2982
5513.73 2905
5514.43 3051
5515.13 2996
5515.83 3205
5516.53 3246
5517.23 3322
5517.93 3346
5518.64 3557
5519.34 3813
5520.04 3556
5520.74 3679
5521.44 3626
5522.14 3677
5522.84 3459
5523.54 3367
5524.24 3225
5524.95 3198
5525.65 3208
5526.35 3000
5527.05 2869
5527.75 2772
5528.45 2762
5529.15 2733
5529.86 2657
5530.56 2510
5531.26 2408
5531.96 2400
5532.66 2380
5533.36 2316
5534.07 2357
5534.77 2517
5535.47 2424
5536.17 2373
5536.87 2424
5537.58 2417
5538.28 2563
5538.98 2523
5539.68 2486
5540.39 2415
5541.09 2547
5541.79 2585
5542.49 2567
5543.20 2499
5543.90 2476
5544.60 2411
5545.30 2317
5546.01 2333
5546.71 2269
5547.41 2303
5548.11 2223
5548.82 2227
5549.52 2287
5550.22 2230
5550.93 2291
5551.63 2422
5552.33 2412
5553.03 2485
5553.74 2479
5554.44 2315
5555.14 2298
5555.85 2306
5556.55 2387
5557.25 2337
5557.96 2370
5558.66 2348
5559.36 2167
5560.07 2212
5560.77 2176
5561.48 2301
5562.18 2133
5562.88 2234
5563.59 2210
5564.29 2196
5564.99 2190
5565.70 2177
5566.40 2185
5567.11 2213
5567.81 2236
5568.51 2145
5569.22 2203
5569.92 2100
5570.63 2091
5571.33 2080
5572.04 2157
5572.74 2176
5573.44 2200
5574.15 2164
5574.85 2060
5575.56 2157
5576.26 2139
5576.97 2156
5577.67 2089
5578.38 2171
5579.08 2139
5579.79 2392
5580.49 2237
5581.20 2191
5581.90 2150
5582.61 2325
5583.31 2175
5584.02 2030
5584.72 2023
5585.43 2088
5586.13 2053
5586.84 2072
5587.54 2050
5588.25 2048
5588.95 2003
5589.66 1981
5590.36 2030
5591.07 1996
5591.77 2167
5592.48 2153
5593.19 1980
5593.89 2036
5594.60 1934
5595.30 1851
5596.01 1889
5596.71 1954
5597.42 1943
5598.13 1934
5598.83 1905
5599.54 1905
5600.24 1942
5600.95 1926
5601.66 1959
5602.36 2044
5603.07 1894
5603.78 1797
5604.48 1839
5605.19 1811
5605.89 1802
5606.60 1866
5607.31 1789
5608.01 1831
5608.72 1846
5609.43 1778
5610.13 1806
5610.84 1964
5611.55 1868
5612.25 1829
5612.96 1866
5613.67 1779
5614.38 1779
5615.08 1841
5615.79 1794
5616.50 1847
5617.20 1891
5617.91 1817
5618.62 1846
5619.33 1787
5620.03 1774
5620.74 1761
5621.45 1913
5622.15 1946
5622.86 1702
5623.57 1709
5624.28 1710
5624.99 1718
5625.69 1723
5626.40 1800
5627.11 1875
5627.82 1791
5628.52 1785
5629.23 1757
5629.94 1582
5630.65 1737
5631.36 1962
5632.06 1755
5632.77 1780
5633.48 1811
5634.19 1870
5634.90 1877
5635.61 1807
5636.31 1813
5637.02 1898
5637.73 1855
5638.44 1892
5639.15 1871
5639.86 1865
5640.56 2001
5641.27 1930
5641.98 1894
5642.69 1764
5643.40 1715
5644.11 1691
5644.82 1782
5645.53 1859
5646.24 1824
5646.94 1913
5647.65 1954
5648.36 1856
5649.07 1843
5649.78 1897
5650.49 1825
5651.20 1929
5651.91 1944
5652.62 1864
5653.33 1847
5654.04 1834
5654.75 1818
5655.46 1899
5656.17 1913
5656.88 1830
5657.59 1871
5658.30 1913
5659.01 1824
5659.71 1786
5660.42 1682
5661.13 1791
5661.84 1809
5662.55 1725
5663.26 1940
5663.97 1869
5664.69 1958
5665.40 1960
5666.11 1826
5666.82 1945
5667.53 1922
5668.24 1962
5668.95 1876
5669.66 1885
5670.37 1819
5671.08 1831
5671.79 1932
5672.50 1953
5673.21 2010
5673.92 1942
5674.63 1930
5675.34 1931
5676.05 1923
5676.76 2055
5677.48 2008
5678.19 1940
5678.90 1993
5679.61 2127
5680.32 1977
5681.03 1942
5681.74 1945
5682.45 1962
5683.16 1898
5683.88 1832
5684.59 1913
5685.30 1861
5686.01 1980
5686.72 2016
5687.43 2009
5688.15 1870
5688.86 1896
5689.57 1943
5690.28 1896
5690.99 1928
5691.70 2022
5692.42 1906
5693.13 1932
5693.84 1944
5694.55 2029
5695.26 1989
5695.98 2035
5696.69 1925
5697.40 1897
5698.11 2100
5698.82 2055
5699.54 1924
5700.25 1908
5700.96 1945
5701.67 1988
5702.39 1902
5703.10 1772
5703.81 1997
5704.52 1948
5705.24 1927
5705.95 1910
5706.66 1968
5707.38 1877
5708.09 1888
5708.80 1932
5709.51 2131
5710.23 1907
5710.94 1866
5711.65 1931
5712.37 1902
5713.08 1835
5713.79 1850
5714.51 1892
5715.22 2005
5715.93 1853
5716.65 1951
5717.36 1938
5718.07 1901
5718.79 1920
5719.50 1959
5720.21 2010
5720.93 1841
5721.64 2043
5722.36 1986
5723.07 1913
5723.78 1994
5724.50 1957
5725.21 1904
5725.92 1881
5726.64 2010
5727.35 2003
5728.07 1924
5728.78 1993
5729.50 1912
5730.21 1952
5730.92 2011
5731.64 1992
5732.35 1944
5733.07 2001
5733.78 2002
5734.50 2166
5735.21 2163
5735.93 2097
5736.64 1951
5737.35 2026
5738.07 1989
5738.78 2021
5739.50 2012
5740.21 2019
5740.93 2097
5741.64 2136
5742.36 2167
5743.07 2355
5743.79 2441
5744.50 2565
5745.22 2563
5745.93 2589
5746.65 2655
5747.37 2472
5748.08 2469
5748.80 2422
5749.51 2408
5750.23 2473
5750.94 2395
5751.66 2402
5752.37 2478
5753.09 2378
5753.81 2344
5754.52 2400
5755.24 2436
5755.95 2343
5756.67 2437
5757.38 2277
5758.10 2428
5758.82 2268
5759.53 2380
5760.25 2550
5760.96 2426
5761.68 2461
5762.40 2545
5763.11 2485
5763.83 2586
5764.55 2719
5765.26 2718
5765.98 2720
5766.70 2915
5767.41 3085
5768.13 3231
5768.85 3273
5769.56 3339
5770.28 3420
5771.00 3577
5771.71 3412
5772.43 3310
5773.15 3373
5773.86 3212
5774.58 2992
5775.30 3031
5776.01 2970
5776.73 2826
5777.45 2719
5778.17 2586
5778.88 2598
5779.60 2720
5780.32 2848
5781.04 2888
5781.75 2941
5782.47 2985
5783.19 3084
5783.91 3165
5784.62 3237
5785.34 3284
5786.06 3222
5786.78 3296
5787.49 3298
5788.21 3260
5788.93 3229
5789.65 3241
5790.37 3059
5791.08 3024
5791.80 3072
5792.52 3067
5793.24 3045
5793.96 3042
5794.68 3183
5795.39 3274
5796.11 3251
5796.83 3202
5797.55 3419
5798.27 3647
5798.99 3654
5799.70 3730
5800.42 3850
5801.14 3969
5801.86 4132
5802.58 4408
5803.30 4684
5804.02 4955
5804.74 5567
5805.45 6269
5806.17 7050
5806.89 7820
5807.61 8528
5808.33 8489
5809.05 8361
5809.77 8575
5810.49 7972
5811.21 7023
5811.93 6253
5812.65 5396
5813.37 4891
5814.09 4672
5814.81 4410
5815.52 4186
5816.24 4131
5816.96 4115
5817.68 4202
5818.40 4315
5819.12 4176
5819.84 4120
5820.56 4252
5821.28 4309
5822.00 4439
5822.72 4430
5823.44 4386
5824.16 4317
5824.88 4020
5825.60 3806
5826.32 3862
5827.04 3730
5827.76 3593
5828.48 3395
5829.21 3443
5829.93 3359
5830.65 3294
5831.37 3105
5832.09 3270
5832.81 3107
5833.53 3082
5834.25 2917
5834.97 2975
5835.69 2956
5836.41 2923
5837.13 2982
5837.85 2982
5838.57 2877
5839.30 2785
5840.02 2712
5840.74 2821
5841.46 2659
5842.18 2619
5842.90 2713
5843.62 2745
5844.34 2722
5845.07 2670
5845.79 2647
5846.51 2572
5847.23 2592
5847.95 2660
5848.67 2604
5849.39 2503
5850.12 2462
5850.84 2581
5851.56 2504
5852.28 2530
5853.00 2543
5853.73 2382
5854.45 2458
5855.17 2329
5855.89 2370
5856.61 2421
5857.34 2424
5858.06 2431
5858.78 2498
5859.50 2396
5860.23 2405
5860.95 2406
5861.67 2300
5862.39 2305
5863.11 2172
5863.84 2353
5864.56 2418
5865.28 2289
5866.01 2348
5866.73 2368
5867.45 2232
5868.17 2193
5868.90 2245
5869.62 2217
5870.34 2214
5871.07 2272
5871.79 2312
5872.51 2126
5873.23 2170
5873.96 2165
5874.68 2184
5875.40 2157
5876.13 2194
5876.85 2336
5877.57 2277
5878.30 2363
5879.02 2254
5879.74 2213
5880.47 2259
5881.19 2254
5881.92 2186
5882.64 2158
5883.36 2225
5884.09 2250
5884.81 2163
5885.53 2157
5886.26 2181
5886.98 2121
5887.71 2090
5888.43 2253
5889.15 2093
5889.88 2155
5890.60 2082
5891.33 2088
5892.05 2118
5892.78 2048
5893.50 2184
5894.23 2136
5894.95 2146
5895.67 2033
5896.40 2021
5897.12 2088
5897.85 2022
5898.57 2137
5899.30 2122
5900.02 2161
5900.75 2084
5901.47 2220
5902.20 2053
5902.92 2127
5903.65 2066
5904.37 2027
5905.10 2093
5905.82 2182
5906.55 2090
5907.27 2089
5908.00 1999
5908.72 2134
5909.45 2188
5910.17 2204
5910.90 2103
5911.62 2159
5912.35 2157
5913.08 2062
5913.80 2121
5914.53 2219
5915.25 2077
5915.98 2098
5916.70 2091
5917.43 1968
5918.16 1981
5918.88 2075
5919.61 2057
5920.33 2108
5921.06 2200
5921.79 2143
5922.51 2042
5923.24 2091
5923.97 2208
5924.69 2267
5925.42 2346
5926.14 2317
5926.87 2177
5927.60 2187
5928.32 2125
5929.05 2225
5929.78 2218
5930.50 2291
5931.23 2198
5931.96 2288
5932.68 2220
5933.41 2191
5934.14 2371
5934.86 2307
5935.59 2383
5936.32 2298
5937.05 2385
5937.77 2458
5938.50 2447
5939.23 2550
5939.95 2754
5940.68 2790
5941.41 2910
5942.14 2866
5942.86 2826
5943.59 3009
5944.32 3040
5945.05 2919
5945.77 2789
5946.50 2753
5947.23 2816
5947.96 2735
5948.68 2662
5949.41 2668
5950.14 2639
5950.87 2536
5951.60 2523
5952.32 2530
5953.05 2666
5953.78 2688
5954.51 2592
5955.24 2703
5955.96 2697
5956.69 2713
5957.42 2708
5958.15 2790
5958.88 2792
5959.61 2735
5960.33 2808
5961.06 2800
5961.79 2932
5962.52 2894
5963.25 2725
5963.98 2832
5964.71 2945
5965.44 2976
5966.16 2860
5966.89 2823
5967.62 2887
5968.35 2856
5969.08 2951
5969.81 3073
5970.54 3066
5971.27 3115
5972.00 3204
5972.73 3194
5973.46 3079
5974.18 3280
5974.91 3312
5975.64 3125
5976.37 3271
5977.10 3192
5977.83 3285
5978.56 3296
5979.29 3229
5980.02 3329
5980.75 3195
5981.48 3283
5982.21 3258
5982.94 3215
5983.67 3366
5984.40 3304
5985.13 3279
5985.86 3341
5986.59 3404
5987.32 3546
5988.05 3545
5988.78 3604
5989.51 3690
5990.24 3709
5990.97 3645
5991.70 3571
5992.43 3626
5993.16 3569
5993.89 3587
5994.62 3652
5995.35 3698
5996.09 3647
5996.82 3574
5997.55 3764
5998.28 3845
5999.01 3857
5999.74 3768
6000.47 3827
6001.20 3794
6001.93 3922
6002.66 3862
6003.39 3947
6004.13 4061
6004.86 4039
6005.59 3932
6006.32 3797
6007.05 3775
6007.78 3630
6008.51 3765
6009.25 3773
6009.98 3784
6010.71 3875
6011.44 3943
6012.17 4132
6012.90 4257
6013.64 4623
6014.37 4909
6015.10 5310
6015.83 5771
6016.56 6278
6017.29 6436
6018.03 6733
6018.76 6846
6019.49 7086
6020.22 6682
6020.96 6549
6021.69 6304
6022.42 5658
6023.15 5199
6023.88 4695
6024.62 4435
6025.35 3954
6026.08 3669
6026.81 3402
6027.55 3303
6028.28 3305
6029.01 3140
6029.75 3010
6030.48 2880
6031.21 2941
6031.94 3007
6032.68 2973
6033.41 2893
6034.14 2809
6034.88 2679
6035.61 2706
6036.34 2886
6037.07 2885
6037.81 2720
6038.54 2724
6039.27 2679
6040.01 2771
6040.74 2744
6041.47 2774
6042.21 2875
6042.94 2819
6043.68 2839
6044.41 2630
6045.14 2774
6045.88 2971
6046.61 2930
6047.34 2976
6048.08 2816
6048.81 2795
6049.55 3049
6050.28 2870
6051.01 2938
6051.75 2925
6052.48 2982
6053.22 2935
6053.95 3109
6054.68 3075
6055.42 3127
6056.15 3088
6056.89 3129
6057.62 3101
6058.36 3073
6059.09 2997
6059.83 3074
6060.56 3153
6061.29 3176
6062.03 3224
6062.76 3053
6063.50 3055
6064.23 3074
6064.97 3194
6065.70 3151
6066.44 2976
6067.17 3064
6067.91 3153
6068.64 3105
6069.38 3070
6070.11 2861
6070.85 2928
6071.58 2845
6072.32 2929
6073.06 2828
6073.79 2924
6074.53 2885
6075.26 2843
6076.00 2853
6076.73 2829
6077.47 2892
6078.20 2887
6078.94 2856
6079.68 2667
6080.41 2559
6081.15 2716
6081.88 2788
6082.62 2791
6083.35 2762
6084.09 2671
6084.83 2775
6085.56 2719
6086.30 2689
6087.04 2684
6087.77 2653
6088.51 2682
6089.24 2623
6089.98 2459
6090.72 2791
6091.45 2791
6092.19 2633
6092.93 2486
6093.66 2590
6094.40 2643
6095.14 2584
6095.87 2588
6096.61 2568
6097.35 2582
6098.08 2640
6098.82 2597
6099.56 2635
6100.29 2722
6101.03 2576
6101.77 2486
6102.51 2460
6103.24 2480
6103.98 2533
6104.72 2590
6105.46 2501
6106.19 2499
6106.93 2486
6107.67 2486
6108.41 2495
6109.14 2478
6109.88 2391
6110.62 2456
6111.36 2564
6112.09 2518
6112.83 2410
6113.57 2512
6114.31 2595
6115.04 2502
6115.78 2616
6116.52 2731
6117.26 2791
6118.00 2723
6118.73 2672
6119.47 2535
6120.21 2552
6120.95 2777
6121.69 2659
6122.43 2536
6123.16 2712
6123.90 2714
6124.64 2769
6125.38 2760
6126.12 2852
6126.86 2716
6127.60 2679
6128.33 2729
6129.07 2806
6129.81 2861
6130.55 2854
6131.29 2782
6132.03 2813
6132.77 2857
6133.51 2836
6134.25 2866
6134.98 2729
6135.72 2815
6136.46 2984
6137.20 2999
6137.94 2968
6138.68 2867
6139.42 2983
6140.16 2983
6140.90 3026
6141.64 2994
6142.38 3063
6143.12 3126
6143.86 2966
6144.60 2919
6145.34 2994
6146.08 3007
6146.82 3037
6147.56 2973
6148.30 2995
6149.04 2926
6149.78 3082
6150.52 3071
6151.26 3036
6152.00 3075
6152.74 3153
6153.48 3016
6154.22 2995
6154.96 3087
6155.70 3173
6156.44 3351
6157.18 3221
6157.92 3310
6158.66 3316
6159.40 3230
6160.14 3353
6160.88 3416
6161.62 3510
6162.36 3594
6163.10 3598
6163.85 3491
6164.59 3647
6165.33 3587
6166.07 3555
6166.81 3802
6167.55 3838
6168.29 3925
6169.03 4110
6169.77 4361
6170.51 4626
6171.26 4716
6172.00 4571
6172.74 4844
6173.48 5099
6174.22 5045
6174.96 4882
6175.70 5014
6176.45 4833
6177.19 4853
6177.93 4621
6178.67 4586
6179.41 4539
6180.16 4420
6180.90 4582
6181.64 4482
6182.38 4463
6183.12 4330
6183.87 4433
6184.61 4620
6185.35 4652
6186.09 4587
6186.83 4737
6187.58 4640
6188.32 4819
6189.06 4771
6189.80 4656
6190.55 4815
6191.29 4818
6192.03 4945
6192.77 4948
6193.52 5039
6194.26 5139
6195.00 5216
6195.74 5070
6196.49 5393
6197.23 5659
6197.97 5714
6198.72 5668
6199.46 5775
6200.20 5846
6200.94 5806
6201.69 5879
6202.43 5985
6203.17 6038
6203.92 5879
6204.66 5991
6205.40 5801
6206.15 5943
6206.89 6138
6207.63 6496
6208.38 6687
6209.12 7113
6209.87 8123
6210.61 9470
6211.35 10825
6212.10 12627
6212.84 14532
6213.58 16938
6214.33 18462
6215.07 19503
6215.82 19954
6216.56 19814
6217.30 18772
6218.05 17310
6218.79 15703
6219.54 13511
6220.28 11475
6221.02 9547
6221.77 8588
6222.51 7532
6223.26 6600
6224.00 6231
6224.75 5560
6225.49 5531
6226.24 5371
6226.98 5288
6227.73 5455
6228.47 5583
6229.21 5702
6229.96 5780
6230.70 5694
6231.45 5761
6232.19 5741
6232.94 5669
6233.68 5179
6234.43 4957
6235.17 4474
6235.92 4299
6236.67 4116
6237.41 3721
6238.16 3704
6238.90 3731
6239.65 3740
6240.39 3781
6241.14 3710
6241.88 3614
6242.63 3701
6243.37 3738
6244.12 3821
6244.87 3903
6245.61 4049
6246.36 4009
6247.10 4033
6247.85 4153
6248.59 4052
6249.34 4043
6250.09 4046
6250.83 4132
6251.58 4055
6252.33 4240
6253.07 4422
6253.82 4271
6254.56 4339
6255.31 4591
6256.06 4518
6256.80 4392
6257.55 4234
6258.30 4220
6259.04 4253
6259.79 4404
6260.54 4357
6261.28 4316
6262.03 4338
6262.78 4365
6263.52 4497
6264.27 4350
6265.02 4383
6265.76 4230
6266.51 4252
6267.26 4213
6268.01 4072
6268.75 4202
6269.50 4227
6270.25 4041
6270.99 4072
6271.74 4038
6272.49 3987
6273.24 4000
6273.98 3910
6274.73 3871
6275.48 3850
6276.23 4033
6276.97 4374
6277.72 4345
6278.47 4332
6279.22 4448
6279.96 4538
6280.71 4545
6281.46 4759
6282.21 4724
6282.96 4735
6283.70 4582
6284.45 4747
6285.20 4674
6285.95 4443
6286.70 4349
6287.45 4248
6288.19 4034
6288.94 3783
6289.69 3714
6290.44 3666
6291.19 3761
6291.94 3732
6292.68 3777
6293.43 3709
6294.18 4044
6294.93 3988
6295.68 4147
6296.43 4114
6297.18 4311
6297.93 4226
6298.67 4116
6299.42 4121
6300.17 3849
6300.92 3726
6301.67 3575
6302.42 3545
6303.17 3523
6303.92 3417
6304.67 3238
6305.42 3322
6306.17 3142
6306.92 3167
6307.67 3209
6308.41 3195
6309.16 3291
6309.91 3210
6310.66 3315
6311.41 3203
6312.16 3088
6312.91 3150
6313.66 3156
6314.41 3176
6315.16 3251
6315.91 3232
6316.66 3441
6317.41 3241
6318.16 3204
6318.91 3203
6319.66 3186
6320.41 3159
6321.16 3132
6321.91 3098
6322.66 3038
6323.41 3232
6324.16 3207
6324.92 3110
6325.67 3252
6326.42 3224
6327.17 3005
6327.92 2938
6328.67 2898
6329.42 3012
6330.17 2830
6330.92 2922
6331.67 2862
6332.42 2805
6333.17 2689
6333.92 2620
6334.68 2710
6335.43 2794
6336.18 2876
6336.93 2654
6337.68 2844
6338.43 2689
6339.18 2512
6339.93 2600
6340.69 2601
6341.44 2666
6342.19 2610
6342.94 2546
6343.69 2616
6344.44 2647
6345.20 2570
6345.95 2423
6346.70 2459
6347.45 2527
6348.20 2554
6348.95 2561
6349.71 2532
6350.46 2566
6351.21 2560
6351.96 2447
6352.71 2634
6353.47 2608
6354.22 2624
6354.97 2639
6355.72 2624
6356.48 2594
6357.23 2572
6357.98 2588
6358.73 2656
6359.49 2745
6360.24 2778
6360.99 2667
6361.74 2710
6362.50 2857
6363.25 2802
6364.00 2527
6364.76 2552
6365.51 2495
6366.26 2529
6367.01 2524
6367.77 2532
6368.52 2442
6369.27 2354
6370.03 2412
6370.78 2627
6371.53 2495
6372.29 2366
6373.04 2331
6373.79 2332
6374.55 2417
6375.30 2296
6376.05 2328
6376.81 2342
6377.56 2357
6378.31 2333
6379.07 2420
6379.82 2367
6380.58 2412
6381.33 2286
6382.08 2333
6382.84 2412
6383.59 2311
6384.35 2371
6385.10 2341
6385.85 2415
6386.61 2398
6387.36 2341
6388.12 2366
6388.87 2396
6389.62 2279
6390.38 2258
6391.13 2277
6391.89 2279
6392.64 2290
6393.40 2260
6394.15 2116
6394.91 2224
6395.66 2331
6396.42 2207
6397.17 2207
6397.93 2201
6398.68 2258
6399.44 2257
6400.19 2231
6400.95 2260
6401.70 2338
6402.46 2354
6403.21 2272
6403.97 2321
6404.72 2262
6405.48 2260
6406.23 2285
6406.99 2276
6407.74 2138
6408.50 2165
6409.25 2140
6410.01 2207
6410.76 2243
6411.52 2228
6412.28 2243
6413.03 2136
6413.79 2188
6414.54 2101
6415.30 2207
6416.05 2229
6416.81 2170
6417.57 2288
6418.32 2250
6419.08 2303
6419.83 2211
6420.59 2123
6421.35 2267
6422.10 2299
6422.86 2315
6423.62 2168
6424.37 2229
6425.13 2124
6425.89 2146
6426.64 2261
6427.40 2268
6428.15 2280
6428.91 2311
6429.67 2257
6430.42 2348
6431.18 2269
6431.94 2371
6432.70 2240
6433.45 2200
6434.21 2231
6434.97 2200
6435.72 2258
6436.48 2261
6437.24 2299
6437.99 2349
6438.75 2332
6439.51 2410
6440.27 2361
6441.02 2425
6441.78 2488
6442.54 2504
6443.30 2362
6444.05 2511
6444.81 2414
6445.57 2426
6446.33 2500
6447.08 2405
6447.84 2305
6448.60 2290
6449.36 2287
6450.12 2442
6450.87 2343
6451.63 2294
6452.39 2254
6453.15 2344
6453.91 2331
6454.66 2298
6455.42 2357
6456.18 2508
6456.94 2506
6457.70 2365
6458.46 2397
6459.21 2385
6459.97 2490
6460.73 2506
6461.49 2434
6462.25 2549
6463.01 2628
6463.77 2640
6464.52 2618
6465.28 2667
6466.04 2608
6466.80 2626
6467.56 2586
6468.32 2594
6469.08 2641
6469.84 2769
6470.60 2716
6471.36 2661
6472.11 2759
6472.87 2741
6473.63 2812
6474.39 2720
6475.15 2718
6475.91 2824
6476.67 2955
6477.43 2785
6478.19 2726
6478.95 2764
6479.71 2814
6480.47 2873
6481.23 2825
6481.99 2912
6482.75 2964
6483.51 3012
6484.27 2874
6485.03 3069
6485.79 3091
6486.55 3143
6487.31 3158
6488.07 3124
6488.83 3172
6489.59 3381
6490.35 3324
6491.11 3342
6491.87 3347
6492.63 3432
6493.39 3386
6494.15 3397
6494.91 3366
6495.67 3404
6496.43 3489
6497.19 3528
6497.95 3588
6498.71 3614
6499.48 3733
6500.24 3791
6501.00 3749
6501.76 3714
6502.52 3819
6503.28 3937
6504.04 3871
6504.80 3941
6505.56 4067
6506.32 3943
6507.09 3804
6507.85 3857
6508.61 4061
6509.37 4178
6510.13 4244
6510.89 4261
6511.65 4357
6512.42 4504
6513.18 4611
6513.94 4830
6514.70 5031
6515.46 5058
6516.22 5251
6516.99 5674
6517.75 6107
6518.51 6176
6519.27 6170
6520.03 6301
6520.80 6241
6521.56 6202
6522.32 6044
6523.08 6062
6523.84 5833
6524.61 6140
6525.37 6332
6526.13 6691
6526.89 7249
6527.66 7783
6528.42 8199
6529.18 8605
6529.94 8694
6530.71 8649
6531.47 8603
6532.23 8549
6533.00 8238
6533.76 8048
6534.52 7636
6535.28 7203
6536.05 6797
6536.81 6572
6537.57 6501
6538.34 6369
6539.10 6335
6539.86 6596
6540.63 6916
6541.39 6810
6542.15 7339
6542.92 7595
6543.68 7680
6544.44 7373
6545.21 6923
6545.97 6551
6546.73 6073
6547.50 5655
6548.26 5135
6549.02 4566
6549.79 4314
6550.55 4169
6551.31 3946
6552.08 3850
6552.84 3722
6553.61 3840
6554.37 3806
6555.13 3683
6555.90 3853
6556.66 3920
6557.43 3911
6558.19 3921
6558.96 3949
6559.72 3949
6560.48 3998
6561.25 3938
6562.01 3967
6562.78 4147
6563.54 4039
6564.31 4029
6565.07 4139
6565.84 4129
6566.60 4118
6567.37 4157
6568.13 4326
6568.90 4337
6569.66 4338
6570.43 4335
6571.19 4185
6571.96 4338
6572.72 4320
6573.49 4334
6574.25 4359
6575.02 4263
6575.78 4427
6576.55 4471
6577.31 4538
6578.08 4498
6578.84 4479
6579.61 4508
6580.37 4826
6581.14 4922
6581.91 4938
6582.67 4706
6583.44 4828
6584.20 4963
6584.97 4733
6585.73 4605
6586.50 4534
6587.27 4491
6588.03 4387
6588.80 4313
6589.56 4466
6590.33 4268
6591.10 4503
6591.86 4522
6592.63 4606
6593.39 4818
6594.16 4867
6594.93 4959
6595.69 5275
6596.46 5506
6597.23 5956
6597.99 5909
6598.76 6172
6599.53 6451
6600.29 6398
6601.06 6500
6601.83 6476
6602.59 6249
6603.36 6094
6604.13 5627
6604.89 5469
6605.66 5154
6606.43 4918
6607.20 4801
6607.96 4575
6608.73 4429
6609.50 4393
6610.26 4259
6611.03 4284
6611.80 4242
6612.57 4204
6613.33 4243
6614.10 4531
6614.87 4633
6615.64 4510
6616.40 4467
6617.17 4460
6617.94 4510
6618.71 4433
6619.48 4506
6620.24 4390
6621.01 4363
6621.78 4347
6622.55 4365
6623.32 4464
6624.08 4500
6624.85 4470
6625.62 4560
6626.39 4552
6627.16 4703
6627.92 4762
6628.69 4655
6629.46 4610
6630.23 4524
6631.00 4445
6631.77 4498
6632.54 4528
6633.30 4797
6634.07 4831
6634.84 4855
6635.61 5232
6636.38 5608
6637.15 6327
6637.92 7037
6638.69 7612
6639.45 8344
6640.22 8952
6640.99 9790
6641.76 9846
6642.53 9789
6643.30 9316
6644.07 8569
6644.84 7680
6645.61 6818
6646.38 6229
6647.15 5434
6647.92 4844
6648.69 4461
6649.46 4295
6650.22 3900
6650.99 3663
6651.76 3661
6652.53 3728
6653.30 3655
6654.07 3603
6654.84 3703
6655.61 3603
6656.38 3807
6657.15 3814
6657.92 3690
6658.69 3476
6659.46 3614
6660.23 3629
6661.00 3409
6661.77 3257
6662.54 3124
6663.31 3165
6664.09 3041
6664.86 2913
6665.63 2923
6666.40 2965
6667.17 3085
6667.94 3135
6668.71 3230
6669.48 3230
6670.25 3319
6671.02 3249
6671.79 3228
6672.56 3113
6673.33 3058
6674.10 3215
6674.88 3327
6675.65 3308
6676.42 3182
6677.19 3257
6677.96 3300
6678.73 3376
6679.50 3316
6680.27 3355
6681.05 3334
6681.82 3249
6682.59 3187
6683.36 3333
6684.13 3352
6684.90 3242
6685.67 3250
6686.45 3259
6687.22 3229
6687.99 3252
6688.76 3339
6689.53 3387
6690.31 3367
6691.08 3478
6691.85 3538
6692.62 3474
6693.39 3597
6694.17 3456
6694.94 3327
6695.71 3277
6696.48 3226
6697.25 3129
6698.03 3096
6698.80 2979
6699.57 3012
6700.34 2937
6701.12 2938
6701.89 2905
6702.66 2878
6703.43 2884
6704.21 2895
6704.98 2801
6705.75 2820
6706.53 2868
6707.30 2918
6708.07 2886
6708.84 2818
6709.62 2763
6710.39 2853
6711.16 2821
6711.94 2735
6712.71 2716
6713.48 2694
6714.26 2649
6715.03 2630
6715.80 2637
6716.58 2695
6717.35 2680
6718.12 2656
6718.90 2612
6719.67 2592
6720.45 2591
6721.22 2570
6721.99 2494
6722.77 2468
6723.54 2484
6724.31 2538
6725.09 2399
6725.86 2421
6726.64 2369
6727.41 2370
6728.18 2317
6728.96 2390
6729.73 2445
6730.51 2306
6731.28 2419
6732.06 2395
6732.83 2423
6733.60 2336
6734.38 2377
6735.15 2387
6735.93 2308
6736.70 2242
6737.48 2309
6738.25 2335
6739.03 2307
6739.80 2309
6740.58 2289
6741.35 2329
6742.13 2240
6742.90 2288
6743.68 2329
6744.45 2424
6745.23 2280
6746.00 2329
6746.78 2325
6747.55 2341
6748.33 2288
6749.10 2323
6749.88 2269
6750.65 2330
6751.43 2367
6752.20 2397
6752.98 2386
6753.75 2368
6754.53 2482
6755.31 2507
6756.08 2457
6756.86 2368
6757.63 2512
6758.41 2521
6759.19 2427
6759.96 2338
6760.74 2342
6761.51 2347
6762.29 2278
6763.07 2285
6763.84 2212
6764.62 2155
6765.39 2142
6766.17 2241
6766.95 2272
6767.72 2161
6768.50 2185
6769.28 2263
6770.05 2232
6770.83 2162
6771.61 2072
6772.38 2199
6773.16 2222
6773.94 2166
6774.71 2169
6775.49 2102
6776.27 2104
6777.04 2023
6777.82 2149
6778.60 2279
6779.37 2192
6780.15 2042
6780.93 2218
6781.71 2160
6782.48 2240
6783.26 2218
6784.04 2236
6784.81 2201
6785.59 2255
6786.37 2189
6787.15 2238
6787.92 2303
6788.70 2272
6789.48 2229
6790.26 2164
6791.04 2233
6791.81 2171
6792.59 2096
6793.37 2084
6794.15 2213
6794.92 2179
6795.70 2108
6796.48 2043
6797.26 1992
6798.04 2046
6798.81 1977
6799.59 2047
6800.37 2010
6801.15 2028
6801.93 2029
6802.71 2072
6803.48 2136
6804.26 2041
6805.04 2093
6805.82 2071
6806.60 2218
6807.38 2174
6808.16 2156
6808.94 2150
6809.71 2263
6810.49 2182
6811.27 2065
6812.05 2152
6812.83 2209
6813.61 2172
6814.39 2207
6815.17 2101
6815.95 2074
6816.73 2087
6817.50 2023
6818.28 2001
6819.06 2011
6819.84 2053
6820.62 2128
6821.40 2140
6822.18 2249
6822.96 2142
6823.74 2145
6824.52 2227
6825.30 2237
6826.08 2136
6826.86 2238
6827.64 2231
6828.42 2265
6829.20 2083
6829.98 2097
6830.76 2161
6831.54 2235
6832.32 2151
6833.10 2147
6833.88 2128
6834.66 2214
6835.44 2158
6836.22 2129
6837.00 2097
6837.78 2159
6838.56 2169
6839.34 2109
6840.12 2150
6840.90 2204
6841.68 2218
6842.46 2285
6843.24 2358
6844.03 2241
6844.81 2271
6845.59 2257
6846.37 2139
6847.15 2105
6847.93 2099
6848.71 2174
6849.49 2207
6850.27 2199
6851.05 2265
6851.84 2320
6852.62 2635
6853.40 2688
6854.18 2784
6854.96 2932
6855.74 3148
6856.52 3212
6857.30 3395
6858.09 3623
6858.87 3578
6859.65 3473
6860.43 3340
6861.21 3096
6861.99 3049
6862.78 3044
6863.56 2714
6864.34 2752
6865.12 2731
6865.90 2761
6866.69 2666
6867.47 2532
6868.25 2387
6869.03 2551
6869.82 2568
6870.60 2468
6871.38 2412
6872.16 2507
6872.94 2522
6873.73 2496
6874.51 2471
6875.29 2380
6876.07 2421
6876.86 2432
6877.64 2431
6878.42 2308
6879.21 2254
6879.99 2308
6880.77 2314
6881.55 2230
6882.34 2198
6883.12 2176
6883.90 2257
6884.69 2258
6885.47 2287
6886.25 2250
6887.04 2224
6887.82 2290
6888.60 2254
6889.39 2190
6890.17 2247
6890.95 2270
6891.74 2308
6892.52 2457
6893.30 2433
6894.09 2583
6894.87 2640
6895.65 2535
6896.44 2555
6897.22 2475
6898.01 2480
6898.79 2487
6899.57 2498
6900.36 2390
6901.14 2385
6901.93 2370
6902.71 2483
6903.49 2574
6904.28 2478
6905.06 2475
6905.85 2455
6906.63 2479
6907.42 2593
6908.20 2514
6908.98 2420
6909.77 2485
6910.55 2436
6911.34 2541
6912.12 2525
6912.91 2495
6913.69 2469
6914.48 2430
6915.26 2447
6916.05 2433
6916.83 2459
6917.62 2582
6918.40 2480
6919.19 2498
6919.97 2427
6920.76 2451
6921.54 2503
6922.33 2528
6923.11 2474
6923.90 2572
6924.68 2677
6925.47 2632
6926.25 2615
6927.04 2685
6927.82 2649
6928.61 2592
6929.40 2578
6930.18 2711
6930.97 2772
6931.75 2682
6932.54 2611
6933.32 2682
6934.11 2664
6934.90 2593
6935.68 2773
6936.47 2778
6937.25 2686
6938.04 2716
6938.83 2639
6939.61 2610
6940.40 2775
6941.19 2895
6941.97 2921
6942.76 2962
6943.54 2887
6944.33 2923
6945.12 2982
6945.90 3002
6946.69 2905
6947.48 3098
6948.26 3218
6949.05 3345
6949.84 3358
6950.62 3358
6951.41 3471
6952.20 3593
6952.99 3598
6953.77 3569
6954.56 3593
6955.35 3477
6956.13 3562
6956.92 3514
6957.71 3559
6958.50 3393
6959.28 3238
6960.07 3476
6960.86 3712
6961.64 3756
6962.43 3663
6963.22 3588
6964.01 3644
6964.80 3663
6965.58 3793
6966.37 3846
6967.16 3950
6967.95 3981
6968.73 3852
6969.52 3737
6970.31 3804
6971.10 3857
6971.89 3875
6972.67 3835
6973.46 3916
6974.25 4113
6975.04 4350
6975.83 4238
6976.62 4281
6977.40 4319
6978.19 4408
6978.98 4574
6979.77 4569
6980.56 4495
6981.35 4507
6982.13 4611
6982.92 4593
6983.71 4742
6984.50 5019
6985.29 5206
6986.08 5464
6986.87 5847
6987.66 6220
6988.45 7166
6989.23 7761
6990.02 8600
6990.81 9566
6991.60 10518
6992.39 11170
6993.18 11173
6993.97 11204
6994.76 10534
6995.55 9534
6996.34 8752
6997.13 7855
6997.92 6975
6998.71 6460
6999.50 5967
7000.29 5733
7001.07 5794
7001.86 6223
7002.65 6610
7003.44 7228
7004.23 8067
7005.02 8896
7005.81 9653
7006.60 9962
7007.39 9861
7008.18 9575
7008.97 9282
7009.76 8524
7010.55 7569
7011.34 6910
7012.14 5833
7012.93 4886
7013.72 4363
7014.51 4145
7015.30 3815
7016.09 3645
7016.88 3560
7017.67 3406
7018.46 3506
7019.25 3610
7020.04 3641
7020.83 3654
7021.62 3634
7022.41 3710
7023.20 3518
7024.00 3476
7024.79 3414
7025.58 3296
7026.37 3126
7027.16 3067
7027.95 3134
7028.74 3001
7029.53 2988
7030.32 2816
7031.12 3129
7031.91 3150
7032.70 3068
7033.49 3178
7034.28 3156
7035.07 3082
7035.87 3067
7036.66 2989
7037.45 3036
7038.24 2974
7039.03 2935
7039.82 2910
7040.62 2983
7041.41 2915
7042.20 2886
7042.99 2932
7043.78 2879
7044.58 2988
7045.37 3180
7046.16 3125
7046.95 2954
7047.75 2969
7048.54 3031
7049.33 2952
7050.12 3039
7050.92 3027
7051.71 2970
7052.50 2970
7053.29 3036
7054.09 3158
7054.88 3149
7055.67 3025
7056.46 3093
7057.26 3065
7058.05 3240
7058.84 3132
7059.64 3113
7060.43 2948
7061.22 2940
7062.02 2951
7062.81 2893
7063.60 2882
7064.39 2705
7065.19 2765
7065.98 2764
7066.77 2636
7067.57 2643
7068.36 2738
7069.16 2714
7069.95 2718
7070.74 2588
7071.54 2585
7072.33 2688
7073.12 2537
7073.92 2593
7074.71 2582
7075.51 2716
7076.30 2632
7077.09 2650
7077.89 2655
7078.68 2626
7079.48 2446
7080.27 2492
7081.06 2418
7081.86 2348
7082.65 2392
7083.45 2303
7084.24 2382
7085.04 2510
7085.83 2426
7086.62 2395
7087.42 2344
7088.21 2339
7089.01 2386
7089.80 2325
7090.60 2241
7091.39 2295
7092.19 2321
7092.98 2324
7093.78 2294
7094.57 2300
7095.37 2450
7096.16 2589
7096.96 2721
7097.75 2683
7098.55 2748
7099.34 2794
7100.14 2719
7100.93 2607
7101.73 2497
7102.52 2417
7103.32 2251
7104.11 2262
7104.91 2203
7105.71 2206
7106.50 2213
7107.30 2104
7108.09 2045
7108.89 2079
7109.68 2063
7110.48 2099
7111.28 2062
7112.07 1985
7112.87 2032
7113.66 2004
7114.46 1931
7115.26 2011
7116.05 1930
7116.85 1902
7117.65 2041
7118.44 1965
7119.24 1917
7120.03 1949
7120.83 1906
7121.63 1892
7122.42 1901
7123.22 1945
7124.02 2049
7124.81 1954
7125.61 1952
7126.41 1941
7127.20 2032
7128.00 1938
7128.80 2005
7129.59 2025
7130.39 1983
7131.19 1961
7131.99 1934
7132.78 2029
7133.58 2067
7134.38 1976
7135.17 1989
7135.97 1990
7136.77 1976
7137.57 2004
7138.36 2027
7139.16 1938
7139.96 1961
7140.76 1933
7141.55 1951
7142.35 1882
7143.15 1860
7143.95 1991
7144.74 1799
7145.54 1854
7146.34 1928
7147.14 1893
7147.94 1820
7148.73 1980
7149.53 1791
7150.33 1933
7151.13 1909
7151.93 1894
7152.72 1908
7153.52 1880
7154.32 1853
7155.12 1871
7155.92 1907
7156.72 1874
7157.51 1793
7158.31 1799
7159.11 1897
7159.91 1916
7160.71 1849
7161.51 1793
7162.31 1847
7163.11 1931
7163.90 1830
7164.70 1849
7165.50 1723
7166.30 1767
7167.10 1771
7167.90 1693
7168.70 1647
7169.50 1717
7170.30 1730
7171.10 1732
7171.90 1692
7172.69 1728
7173.49 1774
7174.29 1717
7175.09 1746
7175.89 1792
7176.69 1721
7177.49 1762
7178.29 1822
7179.09 1910
7179.89 1873
7180.69 1729
7181.49 1701
7182.29 1702
7183.09 1690
7183.89 1648
7184.69 1719
7185.49 1688
7186.29 1759
7187.09 1785
7187.89 1778
7188.69 1721
7189.49 1818
7190.29 1831
7191.09 1729
7191.89 1738
7192.69 1755
7193.49 1765
7194.29 1685
7195.09 1736
7195.89 1694
7196.70 1708
7197.50 1583
7198.30 1507
7199.10 1594
7199.90 1597
7200.70 1616
7201.50 1599
7202.30 1595
7203.10 1644
7203.90 1616
7204.70 1570
7205.51 1644
7206.31 1647
7207.11 1626
7207.91 1664
7208.71 1735
7209.51 1694
7210.31 1627
7211.12 1584
7211.92 1602
7212.72 1577
7213.52 1694
7214.32 1686
7215.12 1614
7215.92 1511
7216.73 1544
7217.53 1570
7218.33 1595
7219.13 1555
7219.93 1576
7220.74 1568
7221.54 1661
7222.34 1618
7223.14 1628
7223.94 1692
7224.75 1677
7225.55 1590
7226.35 1636
7227.15 1655
7227.96 1547
7228.76 1613
7229.56 1619
7230.36 1668
7231.17 1621
7231.97 1652
7232.77 1673
7233.57 1633
7234.38 1657
7235.18 1726
7235.98 1718
7236.79 1735
7237.59 1685
7238.39 1615
7239.19 1691
7240.00 1580
7240.80 1671
7241.60 1692
7242.41 1733
7243.21 1737
7244.01 1758
7244.82 1715
7245.62 1753
7246.42 1800
7247.23 1788
7248.03 1796
7248.83 1898
7249.64 1967
7250.44 2117
7251.25 1991
7252.05 1857
7252.85 1895
7253.66 1826
7254.46 1799
7255.27 1833
7256.07 1792
7256.87 1751
7257.68 1868
7258.48 1823
7259.29 1875
7260.09 1864
7260.89 1909
7261.70 1937
7262.50 2034
7263.31 1946
7264.11 1910
7264.92 1856
7265.72 1982
7266.53 2051
7267.33 2047
7268.13 2057
7268.94 2017
7269.74 2026
7270.55 2098
7271.35 2080
7272.16 2161
7272.96 2105
7273.77 2088
7274.57 2307
7275.38 2362
7276.18 2389
7276.99 2330
7277.79 2208
7278.60 2344
7279.40 2286
7280.21 2318
7281.01 2399
7281.82 2289
7282.63 2148
7283.43 2366
7284.24 2303
7285.04 2507
7285.85 2708
7286.65 2847
7287.46 3171
7288.27 3456
7289.07 3812
7289.88 4226
7290.68 4636
7291.49 4817
7292.29 4944
7293.10 4811
7293.91 4693
7294.71 4187
7295.52 3861
7296.33 3591
7297.13 3304
7297.94 2949
7298.74 2789
7299.55 2580
7300.36 2416
7301.16 2325
7301.97 2363
7302.78 2353
7303.58 2375
7304.39 2295
7305.20 2395
7306.00 2453
7306.81 2378
7307.62 2400
7308.42 2303
7309.23 2341
7310.04 2346
7310.84 2299
7311.65 2244
7312.46 2381
7313.27 2309
7314.07 2550
7314.88 2462
7315.69 2560
7316.50 2739
7317.30 2662
7318.11 2848
7318.92 2763
7319.72 2729
7320.53 2793
7321.34 2838
7322.15 2780
7322.96 2701
7323.76 2888
7324.57 2985
7325.38 3213
7326.19 3341
7326.99 3338
7327.80 3546
7328.61 3556
7329.42 3517
7330.23 3597
7331.03 3492
7331.84 3217
7332.65 3009
7333.46 2848
7334.27 2685
7335.08 2587
7335.88 2636
7336.69 2643
7337.50 2815
7338.31 2873
7339.12 3020
7339.93 3061
7340.74 3115
7341.54 3120
7342.35 3310
7343.16 3255
7343.97 3250
7344.78 3259
7345.59 3164
7346.40 2842
7347.21 2756
7348.02 2726
7348.82 2609
7349.63 2563
7350.44 2509
7351.25 2578
7352.06 2476
7352.87 2345
7353.68 2445
7354.49 2383
7355.30 2362
7356.11 2300
7356.92 2367
7357.73 2404
7358.54 2324
7359.35 2372
7360.16 2329
7360.97 2356
7361.78 2223
7362.59 2336
7363.40 2228
7364.21 2280
7365.02 2319
7365.83 2391
7366.64 2350
7367.45 2368
7368.26 2466
7369.07 2395
7369.88 2345
7370.69 2465
7371.50 2425
7372.31 2455
7373.12 2414
7373.93 2302
7374.74 2359
7375.55 2405
7376.36 2439
7377.17 2429
7377.98 2422
7378.79 2441
7379.60 2401
7380.42 2457
7381.23 2527
7382.04 2609
7382.85 2646
7383.66 2741
7384.47 2972
7385.28 3088
7386.09 3198
7386.90 3361
7387.71 3642
7388.53 3668
7389.34 3597
7390.15 3545
7390.96 3461
7391.77 3247
7392.58 2986
7393.39 2811
7394.21 2663
7395.02 2665
7395.83 2452
7396.64 2301
7397.45 2322
7398.27 2410
7399.08 2301
7399.89 2270
7400.70 2227
7401.51 2339
7402.33 2330
7403.14 2443
7403.95 2627
7404.76 2645
7405.57 2752
7406.39 2901
7407.20 2903
7408.01 2856
7408.82 2969
7409.64 2879
7410.45 2798
7411.26 2691
7412.07 2522
7412.89 2443
7413.70 2365
7414.51 2248
7415.32 2237
7416.14 2127
7416.95 2187
7417.76 2143
7418.58 2103
7419.39 1993
7420.20 1882
7421.02 1888
7421.83 1979
7422.64 1947
7423.45 1900
7424.27 1864
7425.08 1832
7425.89 1798
7426.71 1837
7427.52 1813
7428.33 1790
7429.15 1835
7429.96 1800
7430.78 1727
7431.59 1658
7432.40 1732
7433.22 1839
7434.03 1855
7434.84 1772
7435.66 1747
7436.47 1729
7437.29 1776
7438.10 1864
7438.91 1872
7439.73 1856
7440.54 1768
7441.36 1721
7442.17 1802
7442.99 1721
7443.80 1799
7444.61 1803
7445.43 1774
7446.24 1735
7447.06 1659
7447.87 1812
7448.69 1803
7449.50 1751
7450.32 1791
7451.13 1793
7451.95 1743
7452.76 1777
7453.58 1761
7454.39 1741
7455.21 1702
7456.02 1797
7456.84 1828
7457.65 1767
7458.47 1638
7459.28 1616
7460.10 1693
7460.91 1686
7461.73 1667
7462.54 1670
7463.36 1698
7464.17 1653
7464.99 1745
7465.80 1798
7466.62 1721
7467.44 1658
7468.25 1688
7469.07 1777
7469.88 1662
7470.70 1533
7471.51 1681
7472.33 1715
7473.15 1786
7473.96 1749
7474.78 1750
7475.59 1839
7476.41 1770
7477.23 1695
7478.04 1699
7478.86 1669
7479.67 1691
7480.49 1746
7481.31 1720
7482.12 1748
7482.94 1661
7483.76 1701
7484.57 1671
7485.39 1613
7486.21 1607
7487.02 1651
7487.84 1629
7488.66 1620
7489.47 1614
7490.29 1602
7491.11 1628
7491.92 1627
7492.74 1586
7493.56 1595
7494.38 1530
7495.19 1576
7496.01 1546
7496.83 1642
7497.64 1562
7498.46 1592
7499.28 1585
7500.10 1668
7500.91 1606
7501.73 1543
7502.55 1634
7503.37 1611
7504.18 1541
7505.00 1499
7505.82 1575
7506.64 1600
7507.46 1590
7508.27 1583
7509.09 1593
7509.91 1563
7510.73 1611
7511.55 1719
7512.36 1600
7513.18 1628
7514.00 1590
7514.82 1562
7515.64 1594
7516.45 1539
7517.27 1572
7518.09 1533
7518.91 1605
7519.73 1583
7520.55 1515
7521.37 1530
7522.18 1516
7523.00 1466
7523.82 1524
7524.64 1605
7525.46 1528
7526.28 1519
7527.10 1537
7527.92 1512
7528.74 1556
7529.55 1443
7530.37 1559
7531.19 1452
7532.01 1533
7532.83 1522
7533.65 1608
7534.47 1573
7535.29 1543
7536.11 1559
7536.93 1543
7537.75 1525
7538.57 1609
7539.39 1582
7540.21 1561
7541.03 1515
7541.84 1536
7542.66 1558
7543.48 1587
7544.30 1663
7545.12 1663
7545.94 1624
7546.76 1645
7547.58 1689
7548.40 1730
7549.22 1767
7550.04 1834
7550.86 1761
7551.68 1761
7552.51 1778
7553.33 1773
7554.15 1749
7554.97 1737
7555.79 1738
7556.61 1716
7557.43 1771
7558.25 1865
7559.07 1688
7559.89 1715
7560.71 1711
7561.53 1727
7562.35 1791
7563.17 1907
7563.99 1935
7564.81 1923
7565.64 1944
7566.46 1991
7567.28 1963
7568.10 1845
7568.92 1819
7569.74 1816
7570.56 1800
7571.38 1781
7572.21 1859
7573.03 1754
7573.85 1731
7574.67 1784
7575.49 1735
7576.31 1728
7577.13 1822
7577.96 1793
7578.78 1820
7579.60 1714
7580.42 1728
7581.24 1760
7582.07 1737
7582.89 1722
7583.71 1795
7584.53 1821
7585.35 1836
7586.18 1754
7587.00 1723
7587.82 1785
7588.64 1766
7589.46 1695
7590.29 1660
7591.11 1851
7591.93 1973
7592.75 1890
7593.58 1871
7594.40 1878
7595.22 1965
7596.04 1986
7596.87 1885
7597.69 1928
7598.51 1891
7599.34 1979
7600.16 1924
7600.98 1942
7601.80 1973
7602.63 1894
7603.45 1846
7604.27 1969
7605.10 1974
7605.92 2055
7606.74 1961
7607.57 2056
7608.39 2205
7609.21 2303
7610.04 2349
7610.86 2379
7611.68 2586
7612.51 2603
7613.33 2562
7614.15 2472
7614.98 2401
7615.80 2396
7616.62 2247
7617.45 2037
7618.27 2147
7619.10 2119
7619.92 2028
7620.74 2005
7621.57 2049
7622.39 1977
7623.22 2034
7624.04 2009
7624.86 2037
7625.69 2034
7626.51 1965
7627.34 1822
7628.16 1925
7628.99 1943
7629.81 1976
7630.64 1963
7631.46 1933
7632.28 1896
7633.11 2015
7633.93 2098
7634.76 2195
7635.58 2232
7636.41 2256
7637.23 2451
7638.06 2504
7638.88 2619
7639.71 2648
7640.53 2642
7641.36 2657
7642.18 2373
7643.01 2238
7643.83 2108
7644.66 1997
7645.48 1935
7646.31 1838
7647.14 1730
7647.96 1747
7648.79 1663
7649.61 1654
7650.44 1571
7651.26 1675
7652.09 1678
7652.91 1717
7653.74 1590
7654.57 1705
7655.39 1680
7656.22 1725
7657.04 1780
7657.87 1635
7658.70 1565
7659.52 1600
7660.35 1574
7661.17 1560
7662.00 1555
7662.83 1527
7663.65 1537
7664.48 1437
7665.31 1552
7666.13 1531
7666.96 1455
7667.79 1528
7668.61 1428
7669.44 1396
7670.27 1370
7671.09 1446
7671.92 1459
7672.75 1524
7673.57 1506
7674.40 1531
7675.23 1501
7676.05 1535
7676.88 1472
7677.71 1467
7678.53 1511
7679.36 1561
7680.19 1534
7681.02 1463
7681.84 1443
7682.67 1423
7683.50 1472
7684.33 1360
7685.15 1360
7685.98 1470
7686.81 1491
7687.64 1436
7688.46 1415
7689.29 1481
7690.12 1466
7690.95 1436
7691.77 1387
7692.60 1423
7693.43 1510
7694.26 1422
7695.09 1459
7695.91 1409
7696.74 1432
7697.57 1458
7698.40 1494
7699.23 1550
7700.06 1412
7700.88 1399
7701.71 1484
7702.54 1482
7703.37 1465
7704.20 1443
7705.03 1564
7705.85 1586
7706.68 1558
7707.51 1529
7708.34 1423
7709.17 1476
7710.00 1534
7710.83 1542
7711.66 1548
7712.48 1502
7713.31 1485
7714.14 1480
7714.97 1477
7715.80 1489
7716.63 1459
7717.46 1506
7718.29 1476
7719.12 1432
7719.95 1468
7720.78 1444
7721.61 1480
7722.44 1467
7723.27 1528
7724.09 1592
7724.92 1519
7725.75 1504
7726.58 1495
7727.41 1421
7728.24 1389
7729.07 1389
7729.90 1348
7730.73 1410
7731.56 1477
7732.39 1429
7733.22 1393
7734.05 1451
7734.88 1551
7735.71 1527
7736.54 1501
7737.37 1383
7738.20 1392
7739.03 1453
7739.86 1464
7740.70 1523
7741.53 1379
7742.36 1439
7743.19 1423
7744.02 1375
7744.85 1432
7745.68 1452
7746.51 1410
7747.34 1392
7748.17 1366
7749.00 1595
7749.83 1656
7750.66 1775
7751.50 1912
7752.33 1977
7753.16 2221
7753.99 2489
7754.82 2503
7755.65 2548
7756.48 2578
7757.31 2425
7758.15 2352
7758.98 2167
7759.81 1944
7760.64 1761
7761.47 1695
7762.30 1602
7763.13 1488
7763.97 1484
7764.80 1470
7765.63 1531
7766.46 1555
7767.29 1493
7768.13 1574
7768.96 1600
7769.79 1710
7770.62 1680
7771.45 1575
7772.29 1581
7773.12 1467
7773.95 1516
7774.78 1404
7775.62 1393
7776.45 1409
7777.28 1272
7778.11 1246
7778.95 1304
7779.78 1311
7780.61 1277
7781.44 1330
7782.28 1410
7783.11 1400
7783.94 1299
7784.77 1275
7785.61 1338
7786.44 1392
7787.27 1334
7788.11 1391
7788.94 1306
7789.77 1300
7790.61 1308
7791.44 1341
7792.27 1515
7793.10 1388
7793.94 1336
7794.77 1333
7795.60 1337
7796.44 1320
7797.27 1397
7798.11 1336
7798.94 1294
7799.77 1307
7800.61 1346
7801.44 1331
7802.27 1269
7803.11 1250
7803.94 1351
7804.78 1365
7805.61 1340
7806.44 1333
7807.28 1308
7808.11 1359
7808.95 1253
7809.78 1264
7810.61 1397
7811.45 1360
7812.28 1239
7813.12 1409
7813.95 1368
7814.79 1383
7815.62 1374
7816.45 1441
7817.29 1446
7818.12 1399
7818.96 1329
7819.79 1391
7820.63 1426
7821.46 1369
7822.30 1377
7823.13 1421
7823.97 1444
7824.80 1435
7825.64 1360
7826.47 1396
7827.31 1322
7828.14 1344
7828.98 1428
7829.81 1312
7830.65 1314
7831.48 1339
7832.32 1367
7833.15 1425
7833.99 1469
7834.83 1374
7835.66 1394
7836.50 1385
7837.33 1424
7838.17 1393
7839.00 1341
7839.84 1285
7840.68 1274
7841.51 1313
7842.35 1299
7843.18 1235
7844.02 1326
7844.86 1342
7845.69 1315
7846.53 1238
7847.36 1245
7848.20 1270
7849.04 1219
7849.87 1228
7850.71 1192
7851.55 1234
7852.38 1272
7853.22 1301
7854.05 1274
7854.89 1250
7855.73 1267
7856.56 1225
7857.40 1220
7858.24 1272
7859.08 1159
7859.91 1150
7860.75 1208
7861.59 1179
7862.42 1175
7863.26 1184
7864.10 1201
7864.93 1129
7865.77 1202
7866.61 1178
7867.45 1182
7868.28 1229
7869.12 1178
7869.96 1272
7870.80 1213
7871.63 1152
7872.47 1167
7873.31 1167
7874.15 1188
7874.98 1190
7875.82 1188
7876.66 1185
7877.50 1224
7878.33 1186
7879.17 1089
7880.01 1140
7880.85 1154
7881.69 1158
7882.52 1169
7883.36 1168
7884.20 1183
7885.04 1272
7885.88 1264
7886.71 1263
7887.55 1180
7888.39 1170
7889.23 1265
7890.07 1213
7890.91 1160
7891.75 1168
7892.58 1227
7893.42 1160
7894.26 1231
7895.10 1204
7895.94 1240
7896.78 1264
7897.62 1229
7898.46 1229
7899.29 1238
7900.13 1214
7900.97 1230
7901.81 1219
7902.65 1210
7903.49 1262
7904.33 1343
7905.17 1230
7906.01 1246
7906.85 1263
7907.69 1253
7908.53 1242
7909.37 1216
7910.21 1289
7911.04 1247
7911.88 1284
7912.72 1226
7913.56 1252
7914.40 1266
7915.24 1226
7916.08 1198
7916.92 1278
7917.76 1143
7918.60 1225
7919.44 1280
7920.28 1303
7921.12 1289
7921.96 1293
7922.80 1410
7923.64 1530
7924.48 1525
7925.32 1429
7926.16 1439
7927.01 1430
7927.85 1425
7928.69 1399
7929.53 1269
7930.37 1208
7931.21 1166
7932.05 1214
7932.89 1248
7933.73 1166
7934.57 1210
7935.41 1224
7936.25 1114
7937.09 1140
7937.93 1092
7938.78 1162
7939.62 1121
7940.46 1113
7941.30 1138
7942.14 1129
7942.98 1141
7943.82 1180
7944.66 1112
7945.51 1164
7946.35 1073
7947.19 1050
7948.03 1096
7948.87 1115
7949.71 1155
7950.56 1083
7951.40 1140
7952.24 1129
7953.08 1204
7953.92 1218
7954.76 1198
7955.61 1165
7956.45 1150
7957.29 1203
7958.13 1183
7958.97 1185
7959.82 1146
7960.66 1152
7961.50 1140
7962.34 1170
7963.19 1138
7964.03 1124
7964.87 1111
7965.71 1039
7966.56 1056
7967.40 1136
7968.24 1113
7969.08 1054
7969.93 1037
7970.77 1140
7971.61 1137
7972.45 1251
7973.30 1258
7974.14 1217
7974.98 1201
7975.83 1186
7976.67 1247
7977.51 1183
7978.36 1179
7979.20 1222
7980.04 1179
7980.89 1128
7981.73 1158
7982.57 1066
7983.42 1140
7984.26 1150
7985.10 1158
7985.95 1165
7986.79 1101
7987.63 1128
7988.48 1231
7989.32 1131
7990.16 1059
7991.01 1050
7991.85 1115
7992.70 1165
7993.54 1173
7994.38 1105
7995.23 1108
7996.07 1116
7996.92 1088
7997.76 1128
7998.60 1112
7999.45 1033
8000.29 1128
8001.14 1081
8001.98 1033
8002.83 1074
8003.67 1119
8004.52 1116
8005.36 1008
8006.20 975
8007.05 1077
8007.89 1088
8008.74 1134
8009.58 1046
8010.43 1109
8011.27 1088
8012.12 1053
8012.96 1076
8013.81 1041
8014.65 1107
8015.50 1091
8016.34 1106
8017.19 1106
8018.03 1086
8018.88 1155
8019.72 1176
8020.57 1152
8021.42 1091
8022.26 1047
8023.11 1091
8023.95 1106
8024.80 1062
8025.64 967
8026.49 958
8027.33 1032
8028.18 1008
8029.03 1072
8029.87 1028
8030.72 1024
8031.56 1051
8032.41 1030
8033.26 1041
8034.10 1006
8034.95 993
8035.79 1065
8036.64 1070
8037.49 1116
8038.33 1133
8039.18 1071
8040.03 1067
8040.87 1103
8041.72 1138
8042.57 1140
8043.41 1058
8044.26 1023
8045.11 1096
8045.95 1104
8046.80 1128
8047.65 1114
8048.49 1050
8049.34 1008
8050.19 1077
8051.03 1038
8051.88 1048
8052.73 1007
8053.58 1054
8054.42 1090
8055.27 1077
8056.12 1071
8056.96 1049
8057.81 1038
8058.66 1076
8059.51 1107
8060.35 1141
8061.20 1122
8062.05 1130
8062.90 1054
8063.74 1029
8064.59 1070
8065.44 1019
8066.29 1031
8067.14 1094
8067.98 1078
8068.83 1046
8069.68 1055
8070.53 971
8071.38 1006
8072.22 1034
8073.07 1040
8073.92 1033
8074.77 1013
8075.62 1099
8076.46 1095
8077.31 1118
8078.16 1065
8079.01 1046
8079.86 974
8080.71 1001
8081.56 1030
8082.40 1031
8083.25 1040
8084.10 955
8084.95 1036
8085.80 1005
8086.65 1024
8087.50 1068
8088.35 987
8089.19 993
8090.04 1008
8090.89 1033
8091.74 1078
8092.59 961
8093.44 983
8094.29 1029
8095.14 1003
8095.99 966
8096.84 990
8097.69 1007
8098.54 1013
8099.39 998
8100.24 944
8101.09 937
8101.94 1046
8102.79 1018
8103.63 1000
8104.48 983
8105.33 953
8106.18 1065
8107.03 1075
8107.88 977
8108.73 1007
8109.58 1033
8110.43 1000
8111.28 1012
8112.14 1061
8112.99 1023
8113.84 1054
8114.69 1060
8115.54 1020
8116.39 1018
8117.24 1065
8118.09 1122
8118.94 1012
8119.79 1054
8120.64 1031
8121.49 1050
8122.34 1053
8123.19 1063
8124.04 991
8124.89 991
8125.74 1146
8126.60 1146
8127.45 1045
8128.30 1017
8129.15 1071
8130.00 1081
8130.85 1079
8131.70 1088
8132.55 1082
8133.40 1048
8134.26 1045
8135.11 1018
8135.96 1045
8136.81 1093
8137.66 939
8138.51 973
8139.37 993
8140.22 983
8141.07 970
8141.92 1019
8142.77 1013
8143.62 1028
8144.48 957
8145.33 991
8146.18 1031
8147.03 1078
8147.88 979
8148.74 1026
8149.59 1097
8150.44 1035
8151.29 973
8152.15 983
8153.00 993
8153.85 1007
8154.70 963
8155.56 1040
8156.41 979
8157.26 1027
8158.11 1082
8158.97 1039
8159.82 975
8160.67 954
8161.52 1095
8162.38 1142
8163.23 1141
8164.08 1096
8164.94 972
8165.79 962
8166.64 997
8167.49 1026
8168.35 1021
8169.20 1060
8170.05 1076
8170.91 1056
8171.76 1000
8172.61 1125
8173.47 1046
8174.32 949
8175.17 1000
8176.03 1041
8176.88 1006
8177.74 1009
8178.59 917
8179.44 992
8180.30 997
8181.15 1011
8182.00 981
8182.86 962
8183.71 922
8184.57 918
8185.42 924
8186.27 988
8187.13 982
8187.98 944
8188.84 958
8189.69 940
8190.55 979
8191.40 974
8192.25 969
8193.11 986
8193.96 966
8194.82 1013
8195.67 983
8196.53 989
8197.38 996
8198.24 1038
8199.09 1021
8199.95 936
8200.80 956
8201.66 1008
8202.51 1027
8203.37 953
8204.22 926
8205.08 994
8205.93 924
8206.79 996
8207.64 981
8208.50 919
8209.35 972
8210.21 1007
8211.06 1075
8211.92 982
8212.77 981
8213.63 1040
8214.48 961
8215.34 1014
8216.20 1000
8217.05 973
8217.91 999
8218.76 1010
8219.62 943
8220.48 976
8221.33 1004
8222.19 1012
8223.04 1036
8223.90 1025
8224.76 1028
8225.61 1097
8226.47 1103
8227.32 1199
8228.18 1226
8229.04 1260
8229.89 1179
8230.75 1204
8231.61 1173
8232.46 1176
8233.32 1150
8234.18 1079
8235.03 1103
8235.89 1056
8236.75 1104
8237.60 1059
8238.46 1020
8239.32 1062
8240.17 1146
8241.03 970
8241.89 963
8242.74 936
8243.60 956
8244.46 1008
8245.32 998
8246.17 1015
8247.03 986
8247.89 1044
8248.74 996
8249.60 1049
8250.46 902
8251.32 964
8252.17 995
8253.03 997
8253.89 978
8254.75 979
8255.60 1013
8256.46 985
8257.32 894
8258.18 949
8259.04 966
8259.89 1034
8260.75 1008
8261.61 1024
8262.47 1063
8263.33 1031
8264.18 999
8265.04 937
8265.90 946
8266.76 923
8267.62 963
8268.48 989
8269.33 955
8270.19 940
8271.05 953
8271.91 989
8272.77 945
8273.63 1008
8274.49 990
8275.34 1073
8276.20 989
8277.06 952
8277.92 1005
8278.78 994
8279.64 962
8280.50 927
8281.36 938
8282.22 956
8283.08 954
8283.93 929
8284.79 970
8285.65 968
8286.51 989
8287.37 1002
8288.23 1020
8289.09 967
8289.95 904
8290.81 963
8291.67 1017
8292.53 1003
8293.39 974
8294.25 940
8295.11 971
8295.97 942
8296.83 933
8297.69 946
8298.55 917
8299.41 972
8300.27 942
8301.13 1039
8301.99 1010
8302.85 1040
8303.71 1014
8304.57 993
8305.43 1042
8306.29 1038
8307.15 977
8308.01 984
8308.87 942
8309.73 951
8310.59 1066
8311.45 1043
8312.31 972
8313.17 1019
8314.03 1053
8314.90 1041
8315.76 1037
8316.62 948
8317.48 946
8318.34 1029
8319.20 991
8320.06 1046
8320.92 1050
8321.78 1028
8322.64 995
8323.51 1071
8324.37 1073
8325.23 1072
8326.09 1078
8326.95 1046
8327.81 1005
8328.67 982
8329.54 970
8330.40 968
8331.26 993
8332.12 1073
8332.98 1018
8333.84 1092
8334.71 1069
8335.57 1047
8336.43 1042
8337.29 1028
8338.15 1044
8339.02 1120
8339.88 1091
8340.74 1016
8341.60 1026
8342.46 1062
8343.33 1061
8344.19 1072
8345.05 1078
8345.91 1148
8346.78 1165
8347.64 1078
8348.50 1162
8349.36 1072
8350.23 1103
8351.09 1147
8351.95 1106
8352.81 1147
8353.68 1138
8354.54 1171
8355.40 1180
8356.27 1126
8357.13 1147
8357.99 1159
8358.86 1147
8359.72 1154
8360.58 1188
8361.44 1142
8362.31 1156
8363.17 1167
8364.03 1227
8364.90 1222
8365.76 1120
8366.63 1154
8367.49 1232
8368.35 1190
8369.22 1193
8370.08 1189
8370.94 1214
8371.81 1188
8372.67 1221
8373.53 1231
8374.40 1185
8375.26 1244
8376.13 1287
8376.99 1234
8377.85 1285
8378.72 1183
8379.58 1195
8380.45 1242
8381.31 1295
8382.18 1303
8383.04 1281
8383.90 1301
8384.77 1274
8385.63 1272
8386.50 1298
8387.36 1410
8388.23 1296
8389.09 1230
8389.96 1247
8390.82 1286
8391.69 1274
8392.55 1343
8393.42 1347
8394.28 1519
8395.15 1406
8396.01 1365
8396.88 1425
8397.74 1376
8398.61 1411
8399.47 1318
8400.34 1397
8401.20 1440
8402.07 1501
8402.93 1459
8403.80 1414
8404.66 1441
8405.53 1506
8406.39 1521
8407.26 1472
8408.12 1507
8408.99 1534
8409.86 1607
8410.72 1682
8411.59 1626
8412.45 1555
8413.32 1617
8414.19 1592
8415.05 1594
8415.92 1560
8416.78 1627
8417.65 1765
8418.52 1753
8419.38 1715
8420.25 1708
8421.11 1766
8421.98 1698
8422.85 1687
8423.71 1642
8424.58 1658
8425.45 1786
8426.31 1811
8427.18 1710
8428.05 1818
8428.91 1812
8429.78 1762
8430.65 1907
8431.51 1894
8432.38 1925
8433.25 2009
8434.11 2109
8434.98 2022
8435.85 1905
8436.72 1994
8437.58 2125
8438.45 2052
8439.32 2028
8440.18 2075
8441.05 2102
8441.92 2128
8442.79 2274
8443.65 2344
8444.52 2302
8445.39 2437
8446.26 2331
8447.12 2362
8447.99 2532
8448.86 2596
8449.73 2578
8450.60 2552
8451.46 2478
8452.33 2596
8453.20 2658
8454.07 2720
8454.94 2817
8455.80 2857
8456.67 2934
8457.54 3141
8458.41 3137
8459.28 3350
8460.14 3757
8461.01 4089
8461.88 4415
8462.75 4835
8463.62 5077
8464.49 5530
8465.36 5455
8466.22 5196
8467.09 4902
8467.96 4539
8468.83 4167
8469.70 3918
8470.57 3652
8471.44 3501
8472.31 3284
8473.17 3246
8474.04 3491
8474.91 3798
8475.78 4052
8476.65 4538
8477.52 4882
8478.39 5103
8479.26 4912
8480.13 4655
8481.00 4403
8481.87 3992
8482.74 3664
8483.61 3344
8484.48 2918
8485.34 2682
8486.21 2493
8487.08 2391
8487.95 2287
8488.82 2163
8489.69 2160
8490.56 2194
8491.43 2147
8492.30 2156
8493.17 2019
8494.04 2070
8494.91 2075
8495.78 2112
8496.65 2049
8497.52 2032
8498.39 1895
8499.26 1896
8500.13 2050
8501.01 1954
8501.88 2029
8502.75 2072
8503.62 2078
8504.49 2031
8505.36 1886
8506.23 1910
8507.10 1929
8507.97 2011
8508.84 2031
8509.71 1966
8510.58 1830
8511.45 1833
8512.32 1853
8513.20 1912
8514.07 2008
8514.94 2035
8515.81 1974
8516.68 1962
8517.55 1986
8518.42 2136
8519.29 2042
8520.17 2041
8521.04 2014
8521.91 1982
8522.78 1987
8523.65 2069
8524.52 2006
8525.39 1912
8526.27 1838
8527.14 1870
8528.01 1931
8528.88 2042
8529.75 2091
8530.63 2008
8531.50 2061
8532.37 2044
8533.24 2049
8534.11 2184
8534.99 2128
8535.86 2219
8536.73 2359
8537.60 2249
8538.47 2217
8539.35 2202
8540.22 2182
8541.09 2138
8541.96 2175
8542.84 2240
8543.71 2212
8544.58 2141
8545.46 2269
8546.33 2267
8547.20 2289
8548.07 2256
8548.95 2192
8549.82 2248
8550.69 2244
8551.57 2076
8552.44 2064
8553.31 2101
8554.18 2150
8555.06 2064
8555.93 2015
8556.80 2099
8557.68 1970
8558.55 1943
8559.42 2004
8560.30 2022
8561.17 1980
8562.04 2009
8562.92 2102
8563.79 2056
8564.67 2017
8565.54 1959
8566.41 1931
8567.29 1904
8568.16 1893
8569.03 1816
8569.91 1786
8570.78 1819
8571.66 1876
8572.53 1765
8573.40 1753
8574.28 1773
8575.15 1751
8576.03 1762
8576.90 1720
8577.78 1601
8578.65 1697
8579.52 1760
8580.40 1763
8581.27 1669
8582.15 1603
8583.02 1724
8583.90 1685
8584.77 1609
8585.65 1593
8586.52 1733
8587.40 1570
8588.27 1523
8589.15 1649
8590.02 1708
8590.90 1675
8591.77 1626
8592.65 1662
8593.52 1671
8594.40 1680
8595.27 1720
8596.15 1613
8597.02 1637
8597.90 1712
8598.77 1704
8599.65 1716
8600.52 1816
8601.40 1651
8602.28 1590
8603.15 1669
8604.03 1737
8604.90 1758
8605.78 1655
8606.65 1688
8607.53 1695
8608.41 1634
8609.28 1617
8610.16 1714
8611.03 1787
8611.91 1695
8612.79 1821
8613.66 1796
8614.54 1801
8615.41 1813
8616.29 1779
8617.17 1846
8618.04 1842
8618.92 1760
8619.80 1846
8620.67 1881
8621.55 1839
8622.43 1829
8623.30 1793
8624.18 1770
8625.06 1681
8625.93 1783
8626.81 1702
8627.69 1666
8628.56 1696
8629.44 1719
8630.32 1861
8631.20 2019
8632.07 2073
8632.95 1934
8633.83 2016
8634.70 1904
8635.58 1872
8636.46 1949
8637.34 1794
8638.21 1842
8639.09 1772
8639.97 1818
8640.85 1778
8641.72 1807
8642.60 1815
8643.48 1776
8644.36 1830
8645.23 1818
8646.11 1922
8646.99 1893
8647.87 1962
8648.75 1902
8649.62 1924
8650.50 1942
8651.38 2033
8652.26 1921
8653.14 1852
8654.01 1978
8654.89 1912
8655.77 1926
8656.65 1929
8657.53 1970
8658.41 2040
8659.29 2021
8660.16 1921
8661.04 1891
8661.92 1846
8662.80 1962
8663.68 1966
8664.56 1907
8665.44 2044
8666.31 2006
8667.19 1985
8668.07 2035
8668.95 1942
8669.83 2018
8670.71 1988
8671.59 2015
8672.47 2041
8673.35 2053
8674.23 2075
8675.11 2067
8675.99 2123
8676.86 2038
8677.74 2102
8678.62 2172
8679.50 2286
8680.38 2224
8681.26 2170
8682.14 2208
8683.02 2117
8683.90 2316
8684.78 2305
8685.66 2310
8686.54 2280
8687.42 2250
8688.30 2328
8689.18 2366
8690.06 2350
8690.94 2344
8691.82 2422
8692.70 2338
8693.58 2418
8694.46 2454
8695.34 2476
8696.22 2558
8697.10 2645
8697.98 2811
8698.86 3093
8699.74 3268
8700.62 3444
8701.51 3454
8702.39 3398
8703.27 3203
8704.15 3157
8705.03 3039
8705.91 2956
8706.79 2715
8707.67 2706
8708.55 2567
8709.43 2497
8710.31 2543
8711.20 2468
8712.08 2556
8712.96 2521
8713.84 2512
8714.72 2462
8715.60 2463
8716.48 2569
8717.36 2495
8718.25 2619
8719.13 2689
8720.01 2609
8720.89 2515
8721.77 2555
8722.65 2668
8723.54 2683
8724.42 2651
8725.30 2629
8726.18 2657
8727.06 2772
8727.95 2739
8728.83 2798
8729.71 2853
8730.59 2859
8731.47 2887
8732.36 2782
8733.24 2960
8734.12 3005
8735.00 2996
8735.89 2951
8736.77 2992
8737.65 3042
8738.53 3042
8739.42 2937
8740.30 3082
8741.18 3182
8742.06 3336
8742.95 3327
8743.83 3331
8744.71 3363
8745.59 3302
8746.48 3401
8747.36 3440
8748.24 3378
8749.13 3323
8750.01 3362
8750.89 3369
8751.78 3303
8752.66 3274
8753.54 3420
8754.43 3375
8755.31 3459
8756.19 3532
8757.08 3557
8757.96 3620
8758.84 3724
8759.73 3581
8760.61 3755
8761.49 3663
8762.38 3721
8763.26 3663
8764.15 3762
8765.03 3841
8765.91 3980
8766.80 3979
8767.68 4009
8768.57 3945
8769.45 4193
8770.33 4296
8771.22 4342
8772.10 4386
8772.99 4475
8773.87 4510
8774.75 4545
8775.64 4613
8776.52 4678
8777.41 4673
8778.29 4694
8779.18 4768
8780.06 4704
8780.95 4650
8781.83 4587
8782.72 4690
8783.60 4859
8784.49 5144
8785.37 5696
8786.26 6477
8787.14 7255
8788.03 8066
8788.91 8783
8789.80 9830
8790.68 10172
8791.57 10054
8792.45 9864
8793.34 9126
8794.22 8243
8795.11 7380
8795.99 7001
8796.88 6143
8797.76 5626
8798.65 5297
8799.53 5124
8800.42 5140
8801.31 5376
8802.19 5903
8803.08 6233
8803.96 6555
8804.85 7135
8805.74 7482
8806.62 7642
8807.51 7521
8808.39 7383
8809.28 6958
8810.17 6412
8811.05 6018
8811.94 5393
8812.82 4747
8813.71 4482
8814.60 4209
8815.48 4080
8816.37 4120
8817.26 4202
8818.14 4285
8819.03 4342
8819.92 4741
8820.80 4790
8821.69 4892
8822.58 4899
8823.46 4905
8824.35 4666
8825.24 4658
8826.12 4417
8827.01 3994
8827.90 3949
8828.78 3926
8829.67 3790
8830.56 3535
8831.45 3504
8832.33 3498
8833.22 3488
8834.11 3537
8835.00 3568
8835.88 3595
8836.77 3722
8837.66 3829
8838.55 3896
8839.43 3833
8840.32 3770
8841.21 3649
8842.10 3613
8842.98 3607
8843.87 3461
8844.76 3305
8845.65 3262
8846.54 3318
8847.42 3276
8848.31 3277
8849.20 3236
8850.09 3297
8850.98 3219
8851.86 3254
8852.75 3232
8853.64 3319
8854.53 3381
8855.42 3427
8856.31 3495
8857.19 3384
8858.08 3288
8858.97 3304
8859.86 3243
8860.75 3204
8861.64 3084
8862.53 3156
8863.42 3082
8864.30 3176
8865.19 3215
8866.08 3174
8866.97 3216
8867.86 3188
8868.75 3173
8869.64 3181
8870.53 3184
8871.42 3174
8872.31 3104
8873.20 3078
8874.08 2993
8874.97 2925
8875.86 2789
8876.75 2866
8877.64 2806
8878.53 2745
8879.42 2734
8880.31 2582
8881.20 2610
8882.09 2658
8882.98 2815
8883.87 2771
8884.76 2628
8885.65 2663
8886.54 2594
8887.43 2564
8888.32 2548
8889.21 2529
8890.10 2457
8890.99 2383
8891.88 2410
8892.77 2404
8893.66 2422
8894.55 2265
8895.44 2253
8896.33 2324
8897.22 2213
8898.11 2248
8899.00 2193
8899.90 2255
8900.79 2203
8901.68 2125
8902.57 2209
8903.46 2080
8904.35 2100
8905.24 2026
8906.13 2058
8907.02 2114
8907.91 2010
8908.80 1946
8909.70 1986
8910.59 1971
8911.48 1903
8912.37 1896
8913.26 1950
8914.15 1897
8915.04 1856
8915.93 1904
8916.83 1841
8917.72 1822
8918.61 1844
8919.50 1909
8920.39 1888
8921.28 1877
8922.18 1902
8923.07 1874
8923.96 1797
8924.85 1721
8925.74 1756
8926.64 1759
8927.53 1717
8928.42 1662
8929.31 1675
8930.20 1668
8931.10 1694
8931.99 1734
8932.88 1629
8933.77 1726
8934.67 1778
8935.56 1762
8936.45 1787
8937.34 1674
8938.24 1608
8939.13 1616
8940.02 1652
8940.91 1626
8941.81 1618
8942.70 1624
8943.59 1612
8944.49 1567
8945.38 1565
8946.27 1518
8947.16 1461
8948.06 1501
8948.95 1534
8949.84 1459
8950.74 1495
8951.63 1416
8952.52 1528
8953.42 1492
8954.31 1523
8955.20 1488
8956.10 1524
8956.99 1416
8957.88 1364
8958.78 1499
8959.67 1621
8960.56 1422
8961.46 1392
8962.35 1413
8963.25 1377
8964.14 1399
8965.03 1354
8965.93 1345
8966.82 1384
8967.72 1374
8968.61 1439
8969.50 1446
8970.40 1315
8971.29 1344
8972.19 1331
8973.08 1337
8973.98 1437
8974.87 1295
8975.76 1314
8976.66 1396
8977.55 1381
8978.45 1333
8979.34 1333
8980.24 1268
8981.13 1343
8982.03 1445
8982.92 1347
8983.82 1207
8984.71 1248
8985.61 1223
8986.50 1257
8987.40 1210
8988.29 1198
8989.19 1272
8990.08 1194
8990.98 1214
8991.87 1147
8992.77 1154
8993.66 1212
8994.56 1191
8995.45 1196
8996.35 1191
8997.24 1155
8998.14 1163
8999.04 1144
8999.93 1057
9000.83 1144
9001.72 1122
9002.62 1071
9003.51 1118
9004.41 1116
9005.31 1054
9006.20 1131
9007.10 1096
9007.99 1120
9008.89 1055
9009.79 1096
9010.68 1142
9011.58 1081
9012.48 1044
9013.37 1109
9014.27 1085
9015.16 1096
9016.06 1074
9016.96 1039
9017.85 1056
9018.75 1009
9019.65 1043
9020.54 1104
9021.44 1050
9022.34 1018
9023.23 1058
9024.13 1056
9025.03 975
9025.93 1034
9026.82 1086
9027.72 1053
9028.62 1065
9029.51 1054
9030.41 1008
9031.31 987
9032.21 1017
9033.10 1039
9034.00 1039
9034.90 1061
9035.79 1004
9036.69 1012
9037.59 1023
9038.49 1052
9039.38 1025
9040.28 1069
9041.18 1002
9042.08 946
9042.98 945
9043.87 982
9044.77 976
9045.67 956
9046.57 1001
9047.47 1005
9048.36 974
9049.26 921
9050.16 935
9051.06 917
9051.96 959
9052.85 976
9053.75 958
9054.65 1015
9055.55 1014
9056.45 924
9057.35 929
9058.25 955
9059.14 963
9060.04 932
9060.94 948
9061.84 983
9062.74 1000
9063.64 1008
9064.54 1011
9065.44 979
9066.33 917
9067.23 1013
9068.13 980
9069.03 964
9069.93 1039
9070.83 1009
9071.73 947
9072.63 948
9073.53 944
9074.43 956
9075.33 956
9076.23 944
9077.13 915
9078.03 909
9078.92 952
9079.82 933
9080.72 954
9081.62 1010
9082.52 950
9083.42 1009
9084.32 940
9085.22 928
9086.12 958
9087.02 958
9087.92 957
9088.82 899
9089.72 860
9090.62 930
9091.52 877
9092.42 876
9093.32 887
9094.22 899
9095.12 928
9096.03 875
9096.93 899
9097.83 854
9098.73 927
9099.63 951
9100.53 865
9101.43 931
9102.33 899
9103.23 928
9104.13 898
9105.03 936
9105.93 948
9106.83 920
9107.74 984
9108.64 906
9109.54 870
9110.44 912
9111.34 871
9112.24 851
9113.14 841
9114.04 891
9114.94 844
9115.85 850
9116.75 958
9117.65 983
9118.55 931
9119.45 910
9120.35 929
9121.26 1002
9122.16 954
9123.06 921
9123.96 981
9124.86 954
9125.77 964
9126.67 954
9127.57 899
9128.47 910
9129.37 888
9130.28 870
9131.18 886
9132.08 896
9132.98 838
9133.88 873
9134.79 953
9135.69 842
9136.59 877
9137.49 882
9138.40 948
9139.30 898
9140.20 881
9141.10 896
9142.01 854
9142.91 790
9143.81 909
9144.72 961
9145.62 923
9146.52 874
9147.42 892
9148.33 877
9149.23 871
9150.13 911
9151.04 993
9151.94 941
9152.84 897
9153.75 907
9154.65 959
9155.55 873
9156.46 853
9157.36 860
9158.26 827
9159.17 878
9160.07 873
9160.97 913
9161.88 929
9162.78 852
9163.69 864
9164.59 843
9165.49 904
9166.40 882
9167.30 911
9168.21 836
9169.11 834
9170.01 871
9170.92 876
9171.82 880
9172.73 832
9173.63 845
9174.53 845
9175.44 879
9176.34 899
9177.25 856
9178.15 860
9179.06 857
9179.96 914
9180.87 914
9181.77 848
9182.68 879
9183.58 876
9184.49 868
9185.39 860
9186.30 870
9187.20 896
9188.11 846
9189.01 930
9189.92 923
9190.82 892
9191.73 849
9192.63 903
9193.54 869
9194.44 896
9195.35 875
9196.25 897
9197.16 884
9198.06 891
9198.97 973
9199.87 999
9200.78 924
9201.69 812
9202.59 895
9203.50 963
9204.40 952
9205.31 990
9206.21 975
9207.12 964
9208.03 1077
9208.93 1066
9209.84 1013
9210.74 971
9211.65 1007
9212.56 959
9213.46 925
9214.37 934
9215.28 887
9216.18 923
9217.09 942
9218.00 939
9218.90 925
9219.81 915
9220.72 923
9221.62 935
9222.53 927
9223.44 889
9224.34 879
9225.25 938
9226.16 959
9227.06 919
9227.97 938
9228.88 887
9229.78 891
9230.69 887
9231.60 894
9232.51 906
9233.41 890
9234.32 890
9235.23 870
9236.13 897
9237.04 835
9237.95 862
9238.86 887
9239.76 886
9240.67 907
9241.58 915
9242.49 883
9243.39 823
9244.30 877
9245.21 820
9246.12 827
9247.03 840
9247.93 855
9248.84 852
9249.75 860
9250.66 886
9251.57 919
9252.47 829
9253.38 884
9254.29 907
9255.20 796
9256.11 800
9257.02 869
9257.92 846
9258.83 822
9259.74 859
9260.65 910
9261.56 860
9262.47 818
9263.38 871
9264.28 862
9265.19 852
9266.10 807
9267.01 841
9267.92 837
9268.83 870
9269.74 856
9270.65 804
9271.56 848
9272.47 893
9273.37 828
9274.28 863
9275.19 838
9276.10 849
9277.01 857
9277.92 893
9278.83 883
9279.74 872
9280.65 887
9281.56 835
9282.47 822
9283.38 868
9284.29 885
9285.20 900
9286.11 859
9287.02 804
9287.93 820
9288.84 785
9289.75 829
9290.66 927
9291.57 901
9292.48 890
9293.39 884
9294.30 962
9295.21 944
9296.12 892
9297.03 921
9297.94 920
9298.85 861
9299.76 847
9300.67 888
9301.58 852
9302.49 871
9303.40 850
9304.31 862
9305.23 912
9306.14 874
9307.05 855
9307.96 860
9308.87 902
9309.78 847
9310.69 895
9311.60 880
9312.51 897
9313.42 898
9314.34 878
9315.25 935
9316.16 927
9317.07 906
9317.98 928
9318.89 879
9319.80 860
9320.72 886
9321.63 873
9322.54 854
9323.45 843
9324.36 886
9325.27 825
9326.19 837
9327.10 878
9328.01 811
9328.92 899
9329.83 860
9330.74 831
9331.66 831
9332.57 927
9333.48 883
9334.39 859
9335.31 917
9336.22 804
9337.13 832
9338.04 913
9338.96 812
9339.87 805
9340.78 789
9341.69 846
9342.61 883
9343.52 849
9344.43 820
9345.34 873
9346.26 856
9347.17 844
9348.08 880
9348.99 880
9349.91 842
9350.82 823
9351.73 867
9352.65 886
9353.56 808
9354.47 855
9355.39 815
9356.30 823
9357.21 839
9358.13 846
9359.04 849
9359.95 859
9360.87 832
9361.78 849
9362.69 865
9363.61 836
9364.52 779
9365.43 817
9366.35 836
9367.26 841
9368.18 836
9369.09 823
9370.00 873
9370.92 876
9371.83 879
9372.75 850
9373.66 924
9374.57 900
9375.49 905
9376.40 960
9377.32 930
9378.23 920
9379.15 950
9380.06 964
9380.97 913
9381.89 897
9382.80 959
9383.72 919
9384.63 901
9385.55 923
9386.46 938
9387.38 932
9388.29 913
9389.21 825
9390.12 833
9391.04 881
9391.95 849
9392.87 919
9393.78 911
9394.70 939
9395.61 966
9396.53 977
9397.44 1011
9398.36 974
9399.27 1003
9400.19 1032
9401.10 1034
9402.02 1010
9402.94 953
9403.85 1010
9404.77 975
9405.68 975
9406.60 934
9407.51 928
9408.43 983
9409.35 934
9410.26 979
9411.18 972
9412.09 970
9413.01 960
9413.93 951
9414.84 918
9415.76 869
9416.67 948
9417.59 1008
9418.51 931
9419.42 951
9420.34 986
9421.26 925
9422.17 863
9423.09 850
9424.01 940
9424.92 917
9425.84 852
9426.76 888
9427.67 990
9428.59 937
9429.51 901
9430.42 943
9431.34 907
9432.26 962
9433.17 919
9434.09 966
9435.01 982
9435.93 914
9436.84 906
9437.76 959
9438.68 937
9439.59 920
9440.51 955
9441.43 996
9442.35 1024
9443.26 1009
9444.18 916
9445.10 1006
9446.02 982
9446.93 926
9447.85 1020
9448.77 1092
9449.69 1043
9450.61 1048
9451.52 1011
9452.44 1023
9453.36 991
9454.28 1019
9455.20 1027
9456.11 1008
9457.03 1058
9457.95 1112
9458.87 1205
9459.79 1341
9460.71 1390
9461.62 1449
9462.54 1494
9463.46 1431
9464.38 1501
9465.30 1399
9466.22 1291
9467.14 1185
9468.05 1118
9468.97 1119
9469.89 1039
9470.81 1054
9471.73 1000
9472.65 946
9473.57 991
9474.49 963
9475.41 926
9476.32 955
9477.24 957
9478.16 903
9479.08 899
9480.00 1006
9480.92 945
9481.84 938
9482.76 942
9483.68 924
9484.60 929
9485.52 906
9486.44 971
9487.36 961
9488.28 927
9489.20 998
9490.12 1085
9491.04 1044
9491.96 1042
9492.88 976
9493.80 959
9494.72 904
9495.64 919
9496.56 1018
9497.48 993
9498.40 853
9499.32 839
9500.24 892
9501.16 912
9502.08 900
9503.00 850
9503.92 900
9504.84 852
9505.76 895
9506.68 896
9507.60 894
9508.52 838
9509.44 882
9510.36 850
9511.28 927
9512.21 952
9513.13 892
9514.05 850
9514.97 846
9515.89 880
9516.81 896
9517.73 878
9518.65 887
9519.57 960
9520.50 913
9521.42 884
9522.34 897
9523.26 959
9524.18 941
9525.10 919
9526.02 869
9526.95 912
9527.87 900
9528.79 905
9529.71 857
9530.63 862
9531.55 923
9532.48 885
9533.40 902
9534.32 880
9535.24 922
9536.16 869
9537.09 932
9538.01 946
9538.93 889
9539.85 897
9540.77 962
9541.70 1019
9542.62 958
9543.54 888
9544.46 959
9545.39 939
9546.31 904
9547.23 919
9548.15 902
9549.08 847
9550.00 892
9550.92 792
9551.85 856
9552.77 871
9553.69 843
9554.61 832
9555.54 903
9556.46 882
9557.38 859
9558.31 876
9559.23 847
9560.15 841
9561.08 841
9562.00 857
9562.92 885
9563.85 847
9564.77 832
9565.69 820
9566.62 857
9567.54 863
9568.46 896
9569.39 857
9570.31 808
9571.23 825
9572.16 822
9573.08 787
9574.01 809
9574.93 896
9575.85 880
9576.78 843
9577.70 867
9578.63 888
9579.55 841
9580.47 858
9581.40 895
9582.32 905
9583.25 849
9584.17 847
9585.10 861
9586.02 867
9586.94 906
9587.87 862
9588.79 904
9589.72 920
9590.64 884
9591.57 885
9592.49 930
9593.42 893
9594.34 842
9595.27 814
9596.19 886
9597.12 857
9598.04 878
9598.97 858
9599.89 902
9600.82 903
9601.74 837
9602.67 868
9603.59 858
9604.52 881
9605.44 896
9606.37 887
9607.29 884
9608.22 954
9609.15 948
9610.07 942
9611.00 918
9611.92 932
9612.85 939
9613.77 922
9614.70 968
9615.63 950
9616.55 987
9617.48 1016
9618.40 1020
9619.33 945
9620.26 946
9621.18 957
9622.11 965
9623.03 941
9623.96 967
9624.89 941
9625.81 988
9626.74 1001
9627.67 1006
9628.59 1017
9629.52 1028
9630.45 962
9631.37 1021
9632.30 1005
9633.23 1069
9634.15 1031
9635.08 1053
9636.01 1043
9636.93 1003
9637.86 1080
9638.79 1046
9639.71 1091
9640.64 1083
9641.57 1027
9642.50 970
9643.42 1071
9644.35 1111
9645.28 1091
9646.21 1099
9647.13 1034
9648.06 1029
9648.99 1080
9649.92 1106
9650.84 1096
9651.77 1115
9652.70 1055
9653.63 1124
9654.55 1169
9655.48 1259
9656.41 1276
9657.34 1296
9658.26 1404
9659.19 1371
9660.12 1378
9661.05 1207
9661.98 1301
9662.91 1299
9663.83 1236
9664.76 1210
9665.69 1236
9666.62 1288
9667.55 1225
9668.48 1118
9669.40 1190
9670.33 1163
9671.26 1154
9672.19 1171
9673.12 1135
9674.05 1167
9674.98 1302
9675.90 1314
9676.83 1240
9677.76 1271
9678.69 1298
9679.62 1297
9680.55 1157
9681.48 1228
9682.41 1189
9683.34 1226
9684.27 1284
9685.19 1188
9686.12 1260
9687.05 1191
9687.98 1309
9688.91 1331
9689.84 1320
9690.77 1326
9691.70 1314
9692.63 1311
9693.56 1382
9694.49 1293
9695.42 1268
9696.35 1325
9697.28 1342
9698.21 1326
9699.14 1346
9700.07 1378
9701.00 1268
9701.93 1314
9702.86 1401
9703.79 1457
9704.72 1647
9705.65 1788
9706.58 1749
9707.51 1845
9708.44 1907
9709.37 1897
9710.30 1895
9711.23 1774
9712.16 1681
9713.09 1633
9714.02 1461
9714.95 1463
9715.88 1420
9716.82 1416
9717.75 1341
9718.68 1243
9719.61 1233
9720.54 1190
9721.47 1229
9722.40 1250
9723.33 1309
9724.26 1258
9725.19 1207
9726.13 1174
9727.06 1197
9727.99 1117
9728.92 1095
9729.85 1189
9730.78 1130
9731.71 1112
9732.64 1119
9733.58 1125
9734.51 1090
9735.44 1155
9736.37 1060
9737.30 1070
9738.23 1148
9739.17 1096
9740.10 1082
9741.03 1162
9741.96 1078
9742.89 1068
9743.83 1075
9744.76 1079
9745.69 1059
9746.62 1064
9747.55 1041
9748.49 1082
9749.42 1024
9750.35 982
9751.28 1086
9752.22 1093
9753.15 1058
9754.08 1009
9755.01 1064
9755.95 1041
9756.88 1032
9757.81 1102
9758.75 1055
9759.68 1053
9760.61 1055
9761.54 1093
9762.48 1028
9763.41 1089
9764.34 979
9765.28 1008
9766.21 960
9767.14 1000
9768.08 1022
9769.01 1004
9769.94 1061
9770.88 1058
9771.81 968
9772.74 1052
9773.68 1060
9774.61 1047
9775.54 1026
9776.48 1043
9777.41 1054
9778.34 1059
9779.28 1070
9780.21 1082
9781.14 995
9782.08 1045
9783.01 1036
9783.95 1018
9784.88 1096
9785.81 1085
9786.75 1096
9787.68 1109
9788.62 1129
9789.55 1109
9790.49 1084
9791.42 1071
9792.35 1091
9793.29 1138
9794.22 1141
9795.16 1071
9796.09 1056
9797.03 1051
9797.96 1038
9798.90 999
9799.83 1037
9800.77 1026
9801.70 987
9802.64 1034
9803.57 973
9804.51 928
9805.44 1045
9806.38 1005
9807.31 1044
9808.25 1012
9809.18 1072
9810.12 1064
9811.05 994
9811.99 985
9812.92 1010
9813.86 965
9814.79 935
9815.73 977
9816.66 888
9817.60 852
9818.54 865
9819.47 887
9820.41 929
9821.34 880
9822.28 805
9823.21 912
9824.15 894
9825.09 878
9826.02 885
9826.96 902
9827.89 868
9828.83 873
9829.77 832
9830.70 885
9831.64 820
9832.57 895
9833.51 873
9834.45 868
9835.38 955
9836.32 911
9837.26 912
9838.19 890
9839.13 883
9840.07 870
9841.00 869
9841.94 810
9842.88 805
9843.81 823
9844.75 831
9845.69 844
9846.62 926
9847.56 890
9848.50 861
9849.44 915
9850.37 877
9851.31 874
9852.25 857
9853.18 867
9854.12 830
9855.06 801
9856.00 843
9856.93 876
9857.87 865
9858.81 894
9859.75 880
9860.68 910
9861.62 954
9862.56 933
9863.50 925
9864.44 912
9865.37 890
9866.31 871
9867.25 941
9868.19 856
9869.13 870
9870.06 826
9871.00 879
9871.94 821
9872.88 828
9873.82 899
9874.75 867
9875.69 812
9876.63 849
9877.57 888
9878.51 795
9879.45 879
9880.39 853
9881.32 897
9882.26 866
9883.20 846
9884.14 850
9885.08 850
9886.02 856
9886.96 860
9887.90 815
9888.83 829
9889.77 872
9890.71 759
9891.65 741
9892.59 816
9893.53 741
9894.47 727
9895.41 802
9896.35 830
9897.29 822
9898.23 775
9899.17 723
9900.11 758
9901.05 831
9901.99 873
9902.92 809
9903.86 817
9904.80 820
9905.74 795
9906.68 717
9907.62 772
9908.56 817
9909.50 800
9910.44 789
9911.38 843
9912.32 760
9913.26 810
9914.20 776
9915.14 701
9916.08 766
9917.02 791
9917.97 837
9918.91 875
9919.85 886
9920.79 912
9921.73 1000
9922.67 959
9923.61 917
9924.55 903
9925.49 894
9926.43 884
9927.37 813
9928.31 872
9929.25 870
9930.19 784
9931.13 780
9932.08 870
9933.02 873
9933.96 911
9934.90 976
9935.84 971
9936.78 1052
9937.72 1014
9938.66 971
9939.61 918
9940.55 879
9941.49 907
9942.43 828
9943.37 823
9944.31 745
9945.26 766
9946.20 837
9947.14 796
9948.08 750
9949.02 693
9949.96 695
9950.91 697
9951.85 773
9952.79 776
9953.73 728
9954.67 734
9955.62 709
9956.56 736
9957.50 706
9958.44 768
9959.39 737
9960.33 733
9961.27 760
9962.21 780
9963.16 740
9964.10 736
9965.04 717
9965.98 688
9966.93 704
9967.87 747
9968.81 679
9969.75 666
9970.70 725
9971.64 727
9972.58 700
9973.53 695
9974.47 712
9975.41 725
9976.36 737
9977.30 657
9978.24 682
9979.18 641
9980.13 720
9981.07 754
9982.01 696
9982.96 678
9983.90 713
9984.85 681
9985.79 632
9986.73 645
9987.68 654
9988.62 698
9989.56 668
9990.51 690
9991.45 750
9992.40 685
9993.34 708
9994.28 698
9995.23 682
9996.17 700
9997.12 672
9998.06 668
9999.00 716
9999.95 679
10000.89 691
10001.84 718
10002.78 694
10003.73 659
10004.67 667
10005.61 673
10006.56 719
10007.50 700
10008.45 669
10009.39 663
10010.34 652
10011.28 722
10012.23 696
10013.17 688
10014.12 648
10015.06 675
10016.01 716
10016.95 703
10017.90 708
10018.84 668
10019.79 638
10020.73 670
10021.68 691
10022.62 667
10023.57 683
10024.51 712
10025.46 700
10026.41 677
10027.35 679
10028.30 668
10029.24 725
10030.19 737
10031.13 708
10032.08 619
10033.03 677
10033.97 667
10034.92 666
10035.86 609
10036.81 629
10037.76 693
10038.70 693
10039.65 656
10040.59 657
10041.54 717
10042.49 697
10043.43 698
10044.38 660
10045.33 618
10046.27 652
10047.22 711
10048.16 579
10049.11 582
10050.06 638
10051.00 649
10051.95 710
10052.90 658
10053.84 647
10054.79 634
10055.74 665
10056.69 612
10057.63 589
10058.58 617
10059.53 631
10060.47 650
10061.42 644
10062.37 591
10063.32 630
10064.26 633
10065.21 627
10066.16 621
10067.10 610
10068.05 605
10069.00 681
10069.95 666
10070.89 664
10071.84 625
10072.79 589
10073.74 579
10074.69 623
10075.63 599
10076.58 594
10077.53 650
10078.48 699
10079.43 615
10080.37 626
10081.32 589
10082.27 625
10083.22 658
10084.17 698
10085.11 664
10086.06 620
10087.01 641
10087.96 618
10088.91 623
10089.86 611
10090.81 583
10091.75 613
10092.70 641
10093.65 575
10094.60 553
10095.55 600
10096.50 639
10097.45 594
10098.40 578
10099.34 557
10100.29 636
10101.24 689
10102.19 628
10103.14 596
10104.09 644
10105.04 645
10105.99 600
10106.94 572
10107.89 583
10108.84 566
10109.79 590
10110.73 603
10111.68 627
10112.63 588
10113.58 616
10114.53 625
10115.48 591
10116.43 609
10117.38 614
10118.33 629
10119.28 584
10120.23 568
10121.18 584
10122.13 612
10123.08 560
10124.03 586
10124.98 531
10125.93 563
10126.88 616
10127.83 617
10128.78 578
10129.73 562
10130.68 619
10131.64 584
10132.59 616
10133.54 621
10134.49 598
10135.44 544
10136.39 641
10137.34 611
10138.29 582
10139.24 569
10140.19 613
10141.14 602
10142.09 533
10143.04 558
10144.00 567
10144.95 568
10145.90 548
10146.85 597
10147.80 626
10148.75 603
10149.70 590
10150.65 593
10151.61 611
10152.56 591
10153.51 590
10154.46 599
10155.41 612
10156.36 586
10157.31 636
10158.27 584
10159.22 601
10160.17 561
10161.12 621
10162.07 663
10163.03 619
10163.98 658
10164.93 686
10165.88 581
10166.83 589
10167.79 585
10168.74 572
10169.69 604
10170.64 554
10171.60 585
10172.55 598
10173.50 616
10174.45 563
10175.41 590
10176.36 627
10177.31 617
10178.26 582
10179.22 575
10180.17 602
10181.12 618
10182.07 617
10183.03 621
10183.98 632
10184.93 648
10185.89 569
10186.84 590
10187.79 623
10188.75 639
10189.70 633
10190.65 689
10191.60 676
10192.56 602
10193.51 654
10194.47 629
10195.42 584
10196.37 580
10197.33 654
10198.28 636
10199.23 596
10200.19 627
10201.14 652
10202.09 727
10203.05 762
10204.00 661
10204.96 655
10205.91 646
10206.86 643
10207.82 685
10208.77 645
10209.73 639
10210.68 668
10211.63 684
10212.59 672
10213.54 632
10214.50 720
10215.45 742
10216.41 725
10217.36 701
10218.32 722
10219.27 701
10220.22 662
10221.18 669
10222.13 629
10223.09 670
10224.04 699
10225.00 654
10225.95 656
10226.91 698
10227.86 693
10228.82 732
10229.77 687
10230.73 605
10231.68 673
10232.64 697
10233.59 666
10234.55 659
10235.50 631
10236.46 588
10237.42 628
10238.37 638
10239.33 648
10240.28 674
10241.24 722
10242.19 750
10243.15 772
10244.10 727
10245.06 729
10246.02 759
10246.97 722
10247.93 720
10248.88 730
10249.84 701
10250.80 694
10251.75 668
10252.71 610
10253.66 609
10254.62 612
10255.58 578
10256.53 605
10257.49 612
10258.45 606
10259.40 656
10260.36 643
10261.32 642
10262.27 623
10263.23 629
10264.19 642
10265.14 618
10266.10 542
10267.06 641
10268.01 662
10268.97 655
10269.93 607
10270.88 591
10271.84 605
10272.80 603
10273.76 593
10274.71 593
10275.67 602
10276.63 578
10277.58 587
10278.54 562
10279.50 597
10280.46 599
10281.41 666
10282.37 627
10283.33 621
10284.29 534
10285.24 599
10286.20 588
10287.16 566
10288.12 607
10289.08 606
10290.03 587
10290.99 539
10291.95 589
10292.91 537
10293.87 593
10294.82 582
10295.78 567
10296.74 562
10297.70 546
10298.66 562
10299.61 581
10300.57 552
10301.53 601
10302.49 557
10303.45 574
10304.41 566
10305.37 550
10306.32 552
10307.28 562
10308.24 503
10309.20 569
10310.16 539
10311.12 562
10312.08 574
10313.04 532
10314.00 523
10314.95 531
10315.91 546
10316.87 553
10317.83 543
10318.79 580
10319.75 521
10320.71 588
10321.67 584
10322.63 551
10323.59 520
10324.55 540
10325.51 592
10326.47 554
10327.43 515
10328.39 559
10329.35 564
10330.31 566
10331.27 529
10332.23 592
10333.19 613
10334.15 523
10335.11 558
10336.07 592
10337.03 554
10337.99 509
10338.95 570
10339.91 545
10340.87 578
10341.83 526
10342.79 512
10343.75 512
10344.71 550
10345.67 512
10346.63 549
10347.59 551
10348.55 545
10349.51 530
10350.47 548
10351.43 554
10352.39 530
10353.35 540
10354.31 602
10355.28 623
10356.24 523
10357.20 541
10358.16 564
10359.12 617
10360.08 577
10361.04 553
10362.00 542
10362.96 577
10363.93 574
10364.89 597
10365.85 542
10366.81 567
10367.77 565
10368.73 568
10369.69 534
10370.66 505
10371.62 517
10372.58 567
10373.54 543
10374.50 582
10375.47 519
10376.43 527
10377.39 614
10378.35 569
10379.31 555
10380.28 582
10381.24 620
10382.20 512
10383.16 533
10384.12 567
10385.09 549
10386.05 565
10387.01 557
10387.97 512
10388.94 570
10389.90 577
10390.86 507
10391.82 535
10392.79 527
10393.75 574
10394.71 503
10395.68 527
10396.64 538
10397.60 496
10398.56 526
10399.53 533
10400.49 543
10401.45 489
10402.42 521
10403.38 590
10404.34 556
10405.31 553
10406.27 523
10407.23 546
10408.20 498
10409.16 530
10410.12 517
10411.09 560
10412.05 520
10413.01 500
10413.98 512
10414.94 518
10415.90 554
10416.87 548
10417.83 581
10418.80 586
10419.76 576
10420.72 557
10421.69 534
10422.65 545
10423.62 561
10424.58 594
10425.54 615
10426.51 634
10427.47 634
10428.44 626
10429.40 636
10430.37 703
10431.33 681
10432.30 646
10433.26 606
10434.22 608
10435.19 614
10436.15 580
10437.12 572
10438.08 571
10439.05 527
10440.01 551
10440.98 537
10441.94 557
10442.91 559
10443.87 549
10444.84 579
10445.80 583
10446.77 593
10447.73 564
10448.70 530
10449.66 477
10450.63 501
10451.59 511
10452.56 520
10453.53 561
10454.49 519
10455.46 545
10456.42 552
10457.39 497
10458.35 604
10459.32 593
10460.29 552
10461.25 526
10462.22 557
10463.18 508
10464.15 503
10465.12 536
10466.08 492
10467.05 500
10468.01 510
10468.98 513
10469.95 529
10470.91 512
10471.88 542
10472.85 506
10473.81 518
10474.78 543
10475.74 535
10476.71 582
10477.68 548
10478.64 569
10479.61 500
10480.58 532
10481.54 463
10482.51 497
10483.48 485
10484.45 549
10485.41 528
10486.38 530
10487.35 561
10488.31 587
10489.28 529
10490.25 505
10491.22 540
10492.18 565
10493.15 570
10494.12 578
10495.08 595
10496.05 520
10497.02 569
10497.99 566
10498.95 533
10499.92 497
10500.89 545
10501.86 570
10502.83 554
10503.79 541
10504.76 550
10505.73 571
10506.70 591
10507.67 583
10508.63 584
10509.60 543
10510.57 512
10511.54 535
10512.51 556
10513.47 577
10514.44 566
10515.41 580
10516.38 572
10517.35 537
10518.32 505
10519.28 521
10520.25 508
10521.22 563
10522.19 556
10523.16 548
10524.13 525
10525.10 540
10526.07 546
10527.03 520
10528.00 499
10528.97 541
10529.94 580
10530.91 579
10531.88 565
10532.85 556
10533.82 551
10534.79 558
10535.76 539
10536.73 545
10537.70 499
10538.67 546
10539.63 554
10540.60 546
10541.57 578
10542.54 600
10543.51 538
10544.48 527
10545.45 571
10546.42 602
10547.39 586
10548.36 569
10549.33 552
10550.30 562
10551.27 527
10552.24 560
10553.21 550
10554.18 551
10555.15 567
10556.12 521
10557.09 563
10558.06 585
10559.03 588
10560.00 580
10560.97 621
10561.95 617
10562.92 649
10563.89 613
10564.86 657
10565.83 616
10566.80 703
10567.77 668
10568.74 658
10569.71 700
10570.68 676
10571.65 740
10572.62 667
10573.59 677
10574.57 691
10575.54 668
10576.51 648
10577.48 604
10578.45 600
10579.42 592
10580.39 566
10581.36 617
10582.34 635
10583.31 579
10584.28 552
10585.25 565
10586.22 581
10587.19 591
10588.17 602
10589.14 622
10590.11 596
10591.08 587
10592.05 588
10593.02 604
10594.00 565
10594.97 660
10595.94 601
10596.91 595
10597.89 581
10598.86 591
10599.83 593
10600.80 576
10601.77 560
10602.75 561
10603.72 597
10604.69 511
10605.66 498
10606.64 553
10607.61 522
10608.58 531
10609.55 530
10610.53 519
10611.50 548
10612.47 572
10613.45 576
10614.42 585
10615.39 516
10616.36 567
10617.34 548
10618.31 527
10619.28 574
10620.26 517
10621.23 543
10622.20 554
10623.18 578
10624.15 555
10625.12 563
10626.10 561
10627.07 565
10628.04 572
10629.02 563
10629.99 603
10630.97 585
10631.94 592
10632.91 572
10633.89 620
10634.86 547
10635.83 583
10636.81 558
10637.78 559
10638.76 515
10639.73 528
10640.70 560
10641.68 561
10642.65 540
10643.63 592
10644.60 584
10645.58 564
10646.55 634
10647.53 630
10648.50 643
10649.47 655
10650.45 716
10651.42 644
10652.40 653
10653.37 572
10654.35 629
10655.32 608
10656.30 569
10657.27 583
10658.25 561
10659.22 590
10660.20 587
10661.17 541
10662.15 510
10663.12 523
10664.10 531
10665.07 543
10666.05 553
10667.02 538
10668.00 534
10668.97 546
10669.95 564
10670.93 558
10671.90 559
10672.88 524
10673.85 545
10674.83 552
10675.80 543
10676.78 543
10677.76 533
10678.73 536
10679.71 583
10680.68 526
10681.66 530
10682.63 522
10683.61 567
10684.59 465
10685.56 488
10686.54 592
10687.52 579
10688.49 601
10689.47 586
10690.44 566
10691.42 514
10692.40 545
10693.37 522
10694.35 574
10695.33 575
10696.30 517
10697.28 554
10698.26 573
10699.23 499
10700.21 536
10701.19 533
10702.17 526
10703.14 509
10704.12 538
10705.10 531
10706.07 545
10707.05 522
10708.03 540
10709.01 549
10709.98 525
10710.96 484
10711.94 528
10712.91 557
10713.89 516
10714.87 515
10715.85 511
10716.83 517
10717.80 492
10718.78 491
10719.76 489
10720.74 491
10721.71 523
10722.69 497
10723.67 552
10724.65 543
10725.63 586
10726.60 540
10727.58 564
10728.56 514
10729.54 481
10730.52 539
10731.49 535
10732.47 514
10733.45 487
10734.43 539
10735.41 543
10736.39 529
10737.37 492
10738.34 510
10739.32 474
10740.30 557
10741.28 526
10742.26 524
10743.24 492
10744.22 523
10745.20 572
10746.17 562
10747.15 499
10748.13 538
10749.11 503
10750.09 467
10751.07 532
10752.05 534
10753.03 567
10754.01 560
10754.99 541
10755.97 561
10756.95 574
10757.93 529
10758.91 511
10759.88 519
10760.86 534
10761.84 503
10762.82 531
10763.80 552
10764.78 493
10765.76 487
10766.74 520
10767.72 527
10768.70 515
10769.68 532
10770.66 501
10771.64 531
10772.62 533
10773.60 518
10774.58 530
10775.56 517
10776.54 483
10777.52 549
10778.51 569
10779.49 557
10780.47 525
10781.45 558
10782.43 540
10783.41 530
10784.39 572
10785.37 535
10786.35 520
10787.33 529
10788.31 514
10789.29 539
10790.27 543
10791.26 532
10792.24 545
10793.22 572
10794.20 519
10795.18 539
10796.16 543
10797.14 534
10798.12 540
10799.10 561
10800.09 533
10801.07 514
10802.05 511
10803.03 447
10804.01 525
10804.99 531
10805.98 474
10806.96 463
10807.94 499
10808.92 497
10809.90 501
10810.89 527
10811.87 524
10812.85 527
10813.83 541
10814.81 525
10815.80 559
10816.78 535
10817.76 519
10818.74 543
10819.72 508
10820.71 523
10821.69 502
10822.67 558
10823.65 510
10824.64 542
10825.62 468
10826.60 499
10827.58 523
10828.57 541
10829.55 527
10830.53 514
10831.52 480
10832.50 534
10833.48 568
10834.46 608
10835.45 554
10836.43 555
10837.41 542
10838.40 516
10839.38 523
10840.36 508
10841.35 568
10842.33 541
10843.31 570
10844.30 576
10845.28 582
10846.26 565
10847.25 542
10848.23 559
10849.21 518
10850.20 560
10851.18 508
10852.17 502
10853.15 498
10854.13 499
10855.12 578
10856.10 579
10857.09 616
10858.07 577
10859.05 571
10860.04 550
10861.02 568
10862.01 592
10862.99 502
10863.97 558
10864.96 548
10865.94 496
10866.93 560
10867.91 531
10868.90 551
10869.88 585
10870.87 596
10871.85 559
10872.84 606
10873.82 553
10874.81 614
10875.79 606
10876.78 561
10877.76 566
10878.75 545
10879.73 598
10880.72 579
10881.70 578
10882.69 573
10883.67 564
10884.66 577
10885.64 642
10886.63 635
10887.61 564
10888.60 598
10889.58 605
10890.57 642
10891.55 603
10892.54 619
10893.53 547
10894.51 616
10895.50 589
10896.48 625
10897.47 667
10898.45 606
10899.44 624
10900.43 627
10901.41 590
10902.40 683
10903.38 614
10904.37 617
10905.36 629
10906.34 554
10907.33 625
10908.32 655
10909.30 655
10910.29 614
10911.28 635
10912.26 636
10913.25 642
10914.24 694
10915.22 688
10916.21 669
10917.20 704
10918.18 678
10919.17 673
10920.16 671
10921.14 707
10922.13 677
10923.12 639
10924.10 698
10925.09 670
10926.08 699
10927.07 705
10928.05 647
10929.04 721
10930.03 677
10931.01 638
10932.00 727
10932.99 707
10933.98 699
10934.96 692
10935.95 706
10936.94 746
10937.93 730
10938.92 733
10939.90 717
10940.89 718
10941.88 758
10942.87 761
10943.85 746
10944.84 706
10945.83 736
10946.82 705
10947.81 771
10948.79 787
10949.78 798
10950.77 717
10951.76 786
10952.75 749
10953.74 761
10954.72 729
10955.71 758
10956.70 816
10957.69 816
10958.68 791
10959.67 818
10960.66 852
10961.65 779
10962.63 842
10963.62 835
10964.61 866
10965.60 922
10966.59 936
10967.58 940
10968.57 1003
10969.56 964
10970.55 949
10971.54 1003
10972.52 929
10973.51 900
10974.50 925
10975.49 871
10976.48 852
10977.47 853
10978.46 823
10979.45 801
10980.44 854
10981.43 892
10982.42 766
10983.41 773
10984.40 817
10985.39 830
10986.38 830
10987.37 760
10988.36 774
10989.35 812
10990.34 815
10991.33 848
10992.32 822
10993.31 800
10994.30 818
10995.29 922
10996.28 780
10997.27 784
10998.26 799
10999.25 841
11000.24 854
11001.23 871
11002.22 955
11003.21 940
11004.20 982
11005.20 1069
11006.19 1106
11007.18 1174
11008.17 1156
11009.16 1202
11010.15 1194
11011.14 1158
11012.13 1154
11013.12 1070
11014.11 991
11015.10 1030
11016.10 929
11017.09 933
11018.08 851
11019.07 838
11020.06 842
11021.05 829
11022.04 754
11023.04 720
11024.03 744
11025.02 796
11026.01 752
11027.00 742
11027.99 786
11028.99 743
11029.98 767
11030.97 760
11031.96 732
11032.95 728
11033.95 683
11034.94 713
11035.93 738
11036.92 638
11037.91 713
11038.91 686
11039.90 764
11040.89 636
11041.88 669
11042.88 622
11043.87 653
11044.86 684
11045.85 717
11046.85 684
11047.84 722
11048.83 699
11049.82 728
11050.82 689
11051.81 683
11052.80 667
11053.80 634
11054.79 710
11055.78 672
11056.77 647
11057.77 606
11058.76 703
11059.75 680
11060.75 616
11061.74 657
11062.73 686
11063.73 677
11064.72 584
11065.71 621
11066.71 628
11067.70 666
11068.69 686
11069.69 633
11070.68 614
11071.68 606
11072.67 599
11073.66 611
11074.66 661
11075.65 629
11076.65 649
11077.64 698
11078.63 698
11079.63 628
11080.62 653
11081.62 658
11082.61 655
11083.60 639
11084.60 637
11085.59 655
11086.59 663
11087.58 661
11088.58 670
11089.57 694
11090.57 649
11091.56 664
11092.55 645
11093.55 634
11094.54 646
11095.54 701
11096.53 685
11097.53 631
11098.52 611
11099.52 659
11100.51 652
11101.51 653
11102.50 657
11103.50 641
11104.49 600
11105.49 648
11106.48 642
11107.48 578
11108.48 558
11109.47 604
11110.47 632
11111.46 599
11112.46 618
11113.45 609
11114.45 601
11115.44 610
11116.44 604
11117.44 652
11118.43 607
11119.43 582
11120.42 606
11121.42 572
11122.42 616
11123.41 670
11124.41 630
11125.40 592
11126.40 623
11127.40 594
11128.39 626
11129.39 650
11130.38 579
11131.38 597
11132.38 626
11133.37 624
11134.37 552
11135.37 600
11136.36 559
11137.36 623
11138.36 635
11139.35 583
11140.35 598
11141.35 599
11142.34 651
11143.34 632
11144.34 606
11145.34 595
11146.33 599
11147.33 631
11148.33 590
11149.32 591
11150.32 605
11151.32 601
11152.32 625
11153.31 634
11154.31 587
11155.31 613
11156.31 618
11157.30 597
11158.30 593
11159.30 523
11160.30 512
11161.29 576
11162.29 564
11163.29 548
11164.29 601
11165.29 592
11166.28 620
11167.28 633
11168.28 627
11169.28 656
11170.28 553
11171.27 522
11172.27 587
11173.27 570
11174.27 571
11175.27 549
11176.27 559
11177.26 545
11178.26 561
11179.26 561
11180.26 523
11181.26 544
11182.26 586
11183.26 593
11184.26 578
11185.25 564
11186.25 517
11187.25 539
11188.25 551
11189.25 578
11190.25 510
11191.25 570
11192.25 547
11193.25 551
11194.25 540
11195.24 527
11196.24 619
11197.24 594
11198.24 573
11199.24 540
11200.24 589
11201.24 512
11202.24 560
11203.24 564
11204.24 535
11205.24 524
11206.24 541
11207.24 586
11208.24 548
11209.24 537
11210.24 558
11211.24 539
11212.24 556
11213.24 571
11214.24 545
11215.24 550
11216.24 562
11217.24 581
11218.24 600
11219.24 597
11220.24 583
11221.24 595
11222.24 561
11223.24 522
11224.24 549
11225.24 579
11226.24 537
11227.25 547
11228.25 501
11229.25 573
11230.25 530
11231.25 544
11232.25 554
11233.25 538
11234.25 516
11235.25 538
11236.25 561
11237.25 469
11238.26 558
11239.26 552
11240.26 578
11241.26 589
11242.26 527
11243.26 545
11244.26 521
11245.27 614
11246.27 570
11247.27 545
11248.27 564
11249.27 535
11250.27 512
11251.28 535
11252.28 551
11253.28 557
11254.28 540
11255.28 564
11256.29 518
11257.29 527
11258.29 571
11259.29 543
11260.29 570
11261.30 532
11262.30 558
11263.30 547
11264.30 583
11265.31 590
11266.31 562
11267.31 570
11268.31 590
11269.32 581
11270.32 582
11271.32 567
11272.32 582
11273.33 549
11274.33 617
11275.33 561
11276.33 516
11277.34 606
11278.34 595
11279.34 598
11280.35 531
11281.35 583
11282.35 574
11283.36 594
11284.36 604
11285.36 589
11286.37 599
11287.37 628
11288.37 625
11289.38 563
11290.38 555
11291.38 604
11292.39 641
11293.39 603
11294.39 621
11295.40 558
11296.40 614
11297.41 602
11298.41 604
11299.41 541
11300.42 560
11301.42 575
11302.43 632
11303.43 594
11304.43 522
11305.44 593
11306.44 591
11307.45 586
11308.45 557
11309.46 563
11310.46 609
11311.46 608
11312.47 601
11313.47 586
11314.48 558
11315.48 576
11316.49 578
11317.49 571
11318.50 632
11319.50 665
11320.51 618
11321.51 617
11322.52 630
11323.52 595
11324.53 618
11325.53 595
11326.54 671
11327.54 625
11328.55 606
11329.55 605
11330.56 639
11331.56 619
11332.57 603
11333.57 663
11334.58 677
11335.58 634
11336.59 590
11337.60 632
11338.60 638
11339.61 633
11340.61 593
11341.62 589
11342.62 635
11343.63 662
11344.64 625
11345.64 656
11346.65 674
11347.65 685
11348.66 640
11349.67 699
11350.67 711
11351.68 666
11352.69 650
11353.69 698
11354.70 659
11355.71 623
11356.71 673
11357.72 594
11358.72 625
11359.73 592
11360.74 640
11361.74 599
11362.75 613
11363.76 653
11364.76 608
11365.77 587
11366.78 647
11367.79 644
11368.79 634
11369.80 686
11370.81 637
11371.81 591
11372.82 636
11373.83 643
11374.84 633
11375.84 620
11376.85 630
11377.86 633
11378.87 604
11379.87 623
11380.88 666
11381.89 616
11382.90 643
11383.90 658
11384.91 674
11385.92 591
11386.93 610
11387.93 613
11388.94 602
11389.95 605
11390.96 627
11391.97 612
11392.97 626
11393.98 633
11394.99 573
11396.00 649
11397.01 692
11398.02 680
11399.02 686
11400.03 652
11401.04 651
11402.05 692
11403.06 648
11404.07 643
11405.08 629
11406.08 648
11407.09 622
11408.10 638
11409.11 657
11410.12 645
11411.13 685
11412.14 656
11413.15 722
11414.15 653
11415.16 711
11416.17 655
11417.18 688
11418.19 689
11419.20 675
11420.21 645
11421.22 725
11422.23 721
11423.24 666
11424.25 684
11425.26 657
11426.27 689
11427.28 679
11428.29 625
11429.30 669
11430.31 693
11431.32 646
11432.32 685
11433.33 696
11434.34 729
11435.35 725
11436.36 699
11437.37 689
11438.38 691
11439.39 682
11440.41 728
11441.42 688
11442.43 691
11443.44 760
11444.45 772
11445.46 794
11446.47 745
11447.48 761
11448.49 652
11449.50 731
11450.51 670
11451.52 731
11452.53 731
11453.54 776
11454.55 742
11455.56 796
11456.57 782
11457.59 759
11458.60 755
11459.61 769
11460.62 855
11461.63 801
11462.64 735
11463.65 783
11464.66 791
11465.67 744
11466.69 788
11467.70 769
11468.71 809
11469.72 775
11470.73 750
11471.74 756
11472.75 849
11473.77 836
11474.78 779
11475.79 797
11476.80 790
11477.81 868
11478.83 843
11479.84 822
11480.85 820
11481.86 872
11482.87 876
11483.89 871
11484.90 862
11485.91 908
11486.92 846
11487.93 871
11488.95 863
11489.96 830
11490.97 826
11491.98 844
11493.00 902
11494.01 867
11495.02 854
11496.03 821
11497.05 870
11498.06 900
11499.07 912
11500.09 900
11501.10 930
11502.11 901
11503.12 906
11504.14 868
11505.15 855
11506.16 904
11507.18 1001
11508.19 984
11509.20 952
11510.22 891
11511.23 885
11512.24 969
11513.26 951
11514.27 930
11515.28 977
11516.30 963
11517.31 970
11518.32 931
11519.34 989
11520.35 988
11521.37 938
11522.38 885
11523.39 929
11524.41 1019
11525.42 1062
11526.44 1009
11527.45 926
11528.46 906
11529.48 950
11530.49 932
11531.51 961
11532.52 973
11533.53 1043
11534.55 1077
11535.56 1031
11536.58 1008
11537.59 1039
11538.61 1089
11539.62 1028
11540.64 1085
11541.65 1022
11542.67 1034
11543.68 1092
11544.69 1174
11545.71 1110
11546.72 1136
11547.74 1185
11548.75 1128
11549.77 1155
11550.78 1216
11551.80 1178
11552.81 1190
11553.83 1208
11554.85 1204
11555.86 1174
11556.88 1208
11557.89 1254
11558.91 1251
11559.92 1286
11560.94 1255
11561.95 1261
11562.97 1306
11563.98 1333
11565.00 1314
11566.02 1323
11567.03 1314
11568.05 1411
11569.06 1403
11570.08 1409
11571.10 1381
11572.11 1412
11573.13 1529
11574.14 1480
11575.16 1468
11576.18 1486
11577.19 1565
11578.21 1668
11579.22 1546
11580.24 1585
11581.26 1648
11582.27 1673
11583.29 1665
11584.31 1672
11585.32 1706
11586.34 1779
11587.36 1772
11588.37 1856
11589.39 1837
11590.41 1812
11591.42 1857
11592.44 2059
11593.46 2094
11594.47 2052
11595.49 2120
11596.51 2355
11597.53 2347
11598.54 2445
11599.56 2453
11600.58 2483
11601.59 2486
11602.61 2529
11603.63 2600
11604.65 2654
11605.66 2848
11606.68 3079
11607.70 3298
11608.72 3640
11609.74 4021
11610.75 4591
11611.77 5093
11612.79 5244
11613.81 5372
11614.82 5442
11615.84 5301
11616.86 5028
11617.88 4479
11618.90 4176
11619.91 3802
11620.93 3273
11621.95 2967
11622.97 2687
11623.99 2507
11625.01 2381
11626.02 2215
11627.04 2087
11628.06 1958
11629.08 2027
11630.10 1995
11631.12 1948
11632.14 1892
11633.15 1782
11634.17 1740
11635.19 1668
11636.21 1669
11637.23 1588
11638.25 1613
11639.27 1572
11640.29 1545
11641.30 1483
11642.32 1518
11643.34 1577
11644.36 1485
11645.38 1444
11646.40 1516
11647.42 1485
11648.44 1486
11649.46 1398
11650.48 1343
11651.50 1325
11652.52 1267
11653.54 1401
11654.56 1398
11655.58 1386
11656.60 1322
11657.62 1257
11658.64 1271
11659.66 1266
11660.68 1166
11661.70 1233
11662.72 1293
11663.74 1248
11664.76 1164
11665.78 1216
11666.80 1183
11667.82 1197
11668.84 1178
11669.86 1132
11670.88 1205
11671.90 1232
11672.92 1217
11673.94 1148
11674.96 1205
11675.98 1215
11677.00 1183
11678.02 1168
11679.04 1247
11680.06 1301
11681.08 1246
11682.10 1275
11683.12 1306
11684.15 1352
11685.17 1402
11686.19 1334
11687.21 1353
11688.23 1363
11689.25 1319
11690.27 1411
11691.29 1416
11692.31 1406
11693.34 1394
11694.36 1473
11695.38 1387
11696.40 1331
11697.42 1348
11698.44 1395
11699.46 1399
11700.49 1337
11701.51 1335
11702.53 1354
11703.55 1396
11704.57 1333
11705.60 1352
11706.62 1261
11707.64 1255
11708.66 1311
11709.68 1336
11710.71 1320
11711.73 1338
11712.75 1303
11713.77 1204
11714.79 1234
11715.82 1199
11716.84 1256
11717.86 1229
11718.88 1145
11719.91 1174
11720.93 1163
11721.95 1157
11722.97 1156
11724.00 1074
11725.02 1093
11726.04 1105
11727.07 1152
11728.09 1183
11729.11 1123
11730.13 1096
11731.16 1119
11732.18 1108
11733.20 1057
11734.23 1027
11735.25 1002
11736.27 1057
11737.30 1000
11738.32 1045
11739.34 980
11740.37 967
11741.39 994
11742.41 940
11743.44 905
11744.46 930
11745.48 918
11746.51 923
11747.53 955
11748.55 976
11749.58 943
11750.60 999
11751.63 989
11752.65 918
11753.67 957
11754.70 907
11755.72 885
11756.75 989
11757.77 983
11758.79 933
11759.82 896
11760.84 936
11761.87 916
11762.89 930
11763.92 872
11764.94 868
11765.97 874
11766.99 905
11768.01 854
11769.04 842
11770.06 903
11771.09 861
11772.11 803
11773.14 793
11774.16 841
11775.19 791
11776.21 787
11777.24 792
11778.26 826
11779.29 796
11780.31 798
11781.34 830
11782.36 789
11783.39 765
11784.41 764
11785.44 760
11786.46 810
11787.49 810
11788.52 798
11789.54 790
11790.57 730
11791.59 732
11792.62 705
11793.64 715
11794.67 702
11795.70 676
11796.72 677
11797.75 702
11798.77 730
11799.80 752
11800.83 741
11801.85 768
11802.88 704
11803.90 701
11804.93 690
11805.96 668
11806.98 702
11808.01 714
11809.04 698
11810.06 716
11811.09 670
11812.11 640
11813.14 630
11814.17 657
11815.19 659
11816.22 649
11817.25 625
11818.27 629
11819.30 665
11820.33 646
11821.36 632
11822.38 681
11823.41 618
11824.44 649
11825.46 660
11826.49 616
11827.52 606
11828.54 652
11829.57 655
11830.60 629
11831.63 641
11832.65 639
11833.68 647
11834.71 698
11835.74 714
11836.76 638
11837.79 706
11838.82 652
11839.85 626
11840.88 672
11841.90 635
11842.93 650
11843.96 676
11844.99 651
11846.01 630
11847.04 632
11848.07 627
11849.10 654
11850.13 621
11851.16 667
11852.18 673
11853.21 665
11854.24 619
11855.27 597
11856.30 624
11857.33 624
11858.35 630
11859.38 654
11860.41 602
11861.44 624
11862.47 673
11863.50 646
11864.53 640
11865.56 609
11866.58 603
11867.61 632
11868.64 639
11869.67 590
11870.70 612
11871.73 582
11872.76 593
11873.79 608
11874.82 608
11875.85 622
11876.88 605
11877.91 624
11878.93 615
11879.96 581
11880.99 603
11882.02 618
11883.05 620
11884.08 624
11885.11 598
11886.14 617
11887.17 591
11888.20 649
11889.23 623
11890.26 614
11891.29 605
11892.32 645
11893.35 677
11894.38 639
11895.41 638
11896.44 566
11897.47 668
11898.50 658
11899.53 681
11900.56 649
11901.59 627
11902.62 668
11903.65 646
11904.69 620
11905.72 603
11906.75 634
11907.78 638
11908.81 678
11909.84 683
11910.87 657
11911.90 643
11912.93 675
11913.96 711
11914.99 669
11916.02 663
11917.06 693
11918.09 657
11919.12 683
11920.15 623
11921.18 664
11922.21 639
11923.24 622
11924.27 636
11925.31 636
11926.34 610
11927.37 610
11928.40 639
11929.43 634
11930.46 636
11931.50 617
11932.53 658
11933.56 603
11934.59 620
11935.62 658
11936.65 642
11937.69 644
11938.72 698
11939.75 707
11940.78 695
11941.81 708
11942.85 672
11943.88 690
11944.91 702
11945.94 686
11946.98 637
11948.01 715
11949.04 658
11950.07 648
11951.11 620
11952.14 658
11953.17 634
11954.20 652
11955.24 612
11956.27 591
11957.30 616
11958.34 569
11959.37 634
11960.40 588
11961.43 588
11962.47 580
11963.50 585
11964.53 571
11965.57 650
11966.60 645
11967.63 595
11968.67 597
11969.70 622
11970.73 626
11971.77 578
11972.80 602
11973.83 600
11974.87 568
11975.90 601
11976.94 657
11977.97 623
11979.00 661
11980.04 606
11981.07 655
11982.10 635
11983.14 635
11984.17 615
11985.21 602
11986.24 686
11987.27 649
11988.31 600
11989.34 591
11990.38 647
11991.41 633
11992.45 607
11993.48 606
11994.51 617
11995.55 657
11996.58 619
11997.62 651
11998.65 631
11999.69 605
12000.72 646
12001.76 632
12002.79 613
12003.83 612
12004.86 644
12005.90 657
12006.93 645
12007.97 628
12009.00 664
12010.04 678
12011.07 708
12012.11 688
12013.14 639
12014.18 682
12015.21 668
12016.25 676
12017.28 653
12018.32 622
12019.35 709
12020.39 733
12021.43 776
12022.46 737
12023.50 726
12024.53 738
12025.57 779
12026.60 774
12027.64 737
12028.68 709
12029.71 757
12030.75 675
12031.78 735
12032.82 733
12033.86 714
12034.89 726
12035.93 668
12036.97 689
12038.00 635
12039.04 683
12040.07 699
12041.11 667
12042.15 687
12043.18 662
12044.22 647
12045.26 595
12046.29 675
12047.33 684
12048.37 659
12049.40 640
12050.44 637
12051.48 647
12052.52 620
12053.55 690
12054.59 613
12055.63 640
12056.66 615
12057.70 575
12058.74 679
12059.78 649
12060.81 660
12061.85 666
12062.89 627
12063.92 637
12064.96 687
12066.00 643
12067.04 604
12068.07 687
12069.11 707
12070.15 607
12071.19 689
12072.23 679
12073.26 664
12074.30 642
12075.34 683
12076.38 658
12077.42 605
12078.45 654
12079.49 619
12080.53 581
12081.57 610
12082.61 612
12083.64 609
12084.68 611
12085.72 627
12086.76 650
12087.80 625
12088.84 638
12089.88 605
12090.91 585
12091.95 680
12092.99 649
12094.03 658
12095.07 625
12096.11 673
12097.15 634
12098.19 622
12099.22 640
12100.26 636
12101.30 661
12102.34 642
12103.38 605
12104.42 611
12105.46 640
12106.50 610
12107.54 612
12108.58 592
12109.62 621
12110.66 652
12111.70 644
12112.74 682
12113.77 672
12114.81 652
12115.85 593
12116.89 604
12117.93 640
12118.97 672
12120.01 656
12121.05 613
12122.09 626
12123.13 629
12124.17 625
12125.21 661
12126.25 637
12127.29 614
12128.33 606
12129.37 598
12130.41 607
12131.45 620
12132.50 610
12133.54 599
12134.58 620
12135.62 618
12136.66 620
12137.70 641
12138.74 617
12139.78 536
12140.82 574
12141.86 591
12142.90 611
12143.94 594
12144.98 588
12146.02 583
12147.07 601
12148.11 553
12149.15 531
12150.19 567
12151.23 537
12152.27 556
12153.31 577
12154.35 563
12155.40 564
12156.44 587
12157.48 580
12158.52 541
12159.56 559
12160.60 590
12161.64 633
12162.69 548
12163.73 582
12164.77 631
12165.81 598
12166.85 615
12167.90 616
12168.94 606
12169.98 559
12171.02 559
12172.06 593
12173.11 550
12174.15 539
12175.19 578
12176.23 599
12177.27 564
12178.32 598
12179.36 573
12180.40 551
12181.44 583
12182.49 527
12183.53 565
12184.57 544
12185.61 550
12186.66 553
12187.70 535
12188.74 521
12189.79 560
12190.83 551
12191.87 542
12192.91 526
12193.96 530
12195.00 577
12196.04 554
12197.09 524
12198.13 558
12199.17 549
12200.22 514
12201.26 547
12202.30 527
12203.35 585
12204.39 604
12205.43 544
12206.48 535
12207.52 538
12208.57 505
12209.61 535
12210.65 520
12211.70 536
12212.74 534
12213.78 510
12214.83 500
12215.87 567
12216.92 533
12217.96 552
12219.00 533
12220.05 516
12221.09 515
12222.14 540
12223.18 531
12224.23 537
12225.27 571
12226.31 549
12227.36 524
12228.40 481
12229.45 525
12230.49 547
12231.54 548
12232.58 546
12233.63 505
12234.67 506
12235.72 503
12236.76 538
12237.81 537
12238.85 531
12239.90 521
12240.94 519
12241.99 553
12243.03 545
12244.08 541
12245.12 569
12246.17 575
12247.21 526
12248.26 511
12249.30 570
12250.35 532
12251.39 503
12252.44 503
12253.49 571
12254.53 539
12255.58 520
12256.62 538
12257.67 489
12258.71 523
12259.76 538
12260.81 498
12261.85 480
12262.90 485
12263.94 504
12264.99 513
12266.04 489
12267.08 508
12268.13 560
12269.17 529
12270.22 524
12271.27 509
12272.31 537
12273.36 540
12274.41 512
12275.45 455
12276.50 462
12277.55 498
12278.59 517
12279.64 517
12280.69 496
12281.73 502
12282.78 474
12283.83 464
12284.87 470
12285.92 450
12286.97 452
12288.01 497
12289.06 535
12290.11 504
12291.16 512
12292.20 513
12293.25 547
12294.30 513
12295.35 489
12296.39 518
12297.44 512
12298.49 538
12299.54 475
12300.58 561
12301.63 514
12302.68 438
12303.73 492
12304.77 485
12305.82 473
12306.87 500
12307.92 488
12308.97 493
12310.01 465
12311.06 528
12312.11 510
12313.16 494
12314.21 438
12315.25 524
12316.30 511
12317.35 462
12318.40 505
12319.45 467
12320.50 498
12321.54 490
12322.59 499
12323.64 521
12324.69 488
12325.74 475
12326.79 519
12327.84 484
12328.89 449
12329.93 501
12330.98 518
12332.03 534
12333.08 475
12334.13 450
12335.18 487
12336.23 509
12337.28 504
12338.33 464
12339.38 474
12340.43 498
12341.47 485
12342.52 459
12343.57 450
12344.62 451
12345.67 510
12346.72 478
12347.77 472
12348.82 467
12349.87 480
12350.92 482
12351.97 506
12353.02 489
12354.07 501
12355.12 457
12356.17 466
12357.22 462
12358.27 480
12359.32 464
12360.37 489
12361.42 453
12362.47 448
12363.52 482
12364.57 474
12365.62 499
12366.67 507
12367.72 465
12368.77 454
12369.82 483
12370.87 489
12371.93 487
12372.98 490
12374.03 472
12375.08 498
12376.13 497
12377.18 440
12378.23 482
12379.28 530
12380.33 510
12381.38 450
12382.43 493
12383.49 474
12384.54 464
12385.59 471
12386.64 518
12387.69 456
12388.74 458
12389.79 460
12390.84 512
12391.90 454
12392.95 428
12394.00 461
12395.05 487
12396.10 454
12397.15 496
12398.21 457
12399.26 486
12400.31 499
12401.36 465
12402.41 473
12403.47 465
12404.52 494
12405.57 485
12406.62 456
12407.67 446
12408.73 467
12409.78 432
12410.83 424
12411.88 484
12412.94 458
12413.99 474
12415.04 480
12416.09 504
12417.15 464
12418.20 466
12419.25 507
12420.30 491
12421.36 483
12422.41 433
12423.46 436
12424.52 476
12425.57 491
12426.62 462
12427.67 465
12428.73 479
12429.78 485
12430.83 506
12431.89 487
12432.94 473
12433.99 445
12435.05 513
12436.10 471
12437.15 486
12438.21 524
12439.26 484
12440.31 476
12441.37 481
12442.42 470
12443.47 452
12444.53 485
12445.58 453
12446.64 479
12447.69 443
12448.74 472
12449.80 532
12450.85 493
12451.91 469
12452.96 448
12454.01 451
12455.07 467
12456.12 499
12457.18 478
12458.23 506
12459.29 466
12460.34 475
12461.39 454
12462.45 486
12463.50 495
12464.56 476
12465.61 481
12466.67 495
12467.72 481
12468.78 475
12469.83 431
12470.89 414
12471.94 487
12473.00 475
12474.05 477
12475.11 431
12476.16 482
12477.22 503
12478.27 468
12479.33 488
12480.38 458
12481.44 474
12482.49 488
12483.55 525
12484.60 483
12485.66 459
12486.71 478
12487.77 525
12488.83 557
12489.88 520
12490.94 510
12491.99 492
12493.05 486
12494.10 465
12495.16 414
12496.22 506
12497.27 529
12498.33 554
12499.38 525
12500.44 516
12501.50 541
12502.55 573
12503.61 532
12504.67 575
12505.72 576
12506.78 598
12507.83 591
12508.89 526
12509.95 509
12511.00 580
12512.06 577
12513.12 536
12514.17 599
12515.23 540
12516.29 517
12517.34 544
12518.40 557
12519.46 487
12520.52 516
12521.57 535
12522.63 493
12523.69 492
12524.74 520
12525.80 514
12526.86 530
12527.92 544
12528.97 542
12530.03 544
12531.09 484
12532.15 498
12533.20 508
12534.26 531
12535.32 512
12536.38 563
12537.43 567
12538.49 564
12539.55 544
12540.61 500
12541.66 542
12542.72 556
12543.78 539
12544.84 508
12545.90 483
12546.95 507
12548.01 489
12549.07 491
12550.13 540
12551.19 497
12552.25 488
12553.30 466
12554.36 500
12555.42 510
12556.48 475
12557.54 432
12558.60 475
12559.65 467
12560.71 505
12561.77 497
12562.83 514
12563.89 508
12564.95 520
12566.01 455
12567.07 442
12568.13 487
12569.18 497
12570.24 505
12571.30 516
12572.36 510
12573.42 479
12574.48 484
12575.54 455
12576.60 492
12577.66 534
12578.72 496
12579.78 545
12580.84 528
12581.90 516
12582.96 516
12584.02 516
12585.07 536
12586.13 556
12587.19 604
12588.25 559
12589.31 537
12590.37 535
12591.43 520
12592.49 567
12593.55 539
12594.61 539
12595.67 534
12596.73 502
12597.79 512
12598.86 514
12599.92 495
12600.98 494
12602.04 541
12603.10 518
12604.16 545
12605.22 516
12606.28 482
12607.34 498
12608.40 536
12609.46 494
12610.52 528
12611.58 533
12612.64 528
12613.70 507
12614.76 512
12615.83 560
12616.89 486
12617.95 569
12619.01 567
12620.07 584
12621.13 513
12622.19 549
12623.25 512
12624.32 523
12625.38 537
12626.44 565
12627.50 524
12628.56 521
12629.62 567
12630.68 526
12631.75 499
12632.81 493
12633.87 480
12634.93 491
12635.99 494
12637.05 474
12638.12 484
12639.18 526
12640.24 501
12641.30 499
12642.36 474
12643.43 479
12644.49 487
12645.55 462
12646.61 475
12647.68 498
12648.74 493
12649.80 512
12650.86 495
12651.93 485
12652.99 500
12654.05 498
12655.11 501
12656.18 480
12657.24 477
12658.30 483
12659.36 475
12660.43 518
12661.49 474
12662.55 458
12663.62 449
12664.68 500
12665.74 527
12666.81 447
12667.87 461
12668.93 464
12670.00 495
12671.06 486
12672.12 523
12673.19 514
12674.25 499
12675.31 491
12676.38 454
12677.44 467
12678.50 500
12679.57 489
12680.63 466
12681.69 445
12682.76 462
12683.82 466
12684.89 480
12685.95 492
12687.01 492
12688.08 463
12689.14 538
12690.21 493
12691.27 496
12692.33 465
12693.40 499
12694.46 513
12695.53 486
12696.59 478
12697.66 497
12698.72 484
12699.79 504
12700.85 502
12701.91 515
12702.98 492
12704.04 480
12705.11 449
12706.17 488
12707.24 503
12708.30 485
12709.37 429
12710.43 469
12711.50 444
12712.56 448
12713.63 473
12714.69 475
12715.76 496
12716.82 471
12717.89 506
12718.95 449
12720.02 471
12721.09 489
12722.15 478
12723.22 467
12724.28 489
12725.35 458
12726.41 467
12727.48 465
12728.54 463
12729.61 457
12730.68 470
12731.74 485
12732.81 422
12733.87 452
12734.94 434
12736.01 475
12737.07 470
12738.14 447
12739.20 438
12740.27 428
12741.34 432
12742.40 485
12743.47 403
12744.54 437
12745.60 459
12746.67 397
12747.74 439
12748.80 458
12749.87 477
12750.94 494
12752.00 445
12753.07 455
12754.14 438
12755.20 429
12756.27 453
12757.34 410
12758.40 414
12759.47 466
12760.54 478
12761.60 465
12762.67 408
12763.74 433
12764.81 438
12765.87 459
12766.94 405
12768.01 423
12769.08 435
12770.14 430
12771.21 427
12772.28 431
12773.35 396
12774.41 408
12775.48 432
12776.55 466
12777.62 451
12778.68 424
12779.75 436
12780.82 466
12781.89 439
12782.96 390
12784.02 402
12785.09 434
12786.16 455
12787.23 478
12788.30 420
12789.37 427
12790.43 404
12791.50 437
12792.57 446
12793.64 423
12794.71 443
12795.78 464
12796.84 462
12797.91 406
12798.98 418
12800.05 475
12801.12 461
12802.19 429
12803.26 402
12804.33 427
12805.40 398
12806.46 455
12807.53 439
12808.60 408
12809.67 397
12810.74 432
12811.81 402
12812.88 421
12813.95 384
12815.02 412
12816.09 424
12817.16 425
12818.23 422
12819.30 459
12820.37 404
12821.44 451
12822.50 425
12823.57 373
12824.64 443
12825.71 410
12826.78 426
12827.85 431
12828.92 434
12829.99 464
12831.06 383
12832.13 483
12833.20 428
12834.27 446
12835.34 385
12836.41 425
12837.49 410
12838.56 402
12839.63 421
12840.70 444
12841.77 415
12842.84 462
12843.91 415
12844.98 416
12846.05 420
12847.12 417
12848.19 463
12849.26 423
12850.33 407
12851.40 400
12852.47 396
12853.55 366
12854.62 389
12855.69 381
12856.76 383
12857.83 426
12858.90 402
12859.97 414
12861.04 381
12862.11 415
12863.19 413
12864.26 390
12865.33 414
12866.40 386
12867.47 364
12868.54 397
12869.62 390
12870.69 385
12871.76 385
12872.83 401
12873.90 359
12874.97 357
12876.05 424
12877.12 398
12878.19 379
12879.26 360
12880.33 385
12881.41 408
12882.48 393
12883.55 415
12884.62 413
12885.70 390
12886.77 400
12887.84 368
12888.91 425
12889.98 390
12891.06 387
12892.13 422
12893.20 416
12894.28 384
12895.35 369
12896.42 394
12897.49 390
12898.57 393
12899.64 363
12900.71 399
12901.79 378
12902.86 347
12903.93 347
12905.00 415
12906.08 415
12907.15 376
12908.22 418
12909.30 405
12910.37 356
12911.44 384
12912.52 394
12913.59 392
12914.66 401
12915.74 399
12916.81 415
12917.89 386
12918.96 367
12920.03 379
12921.11 403
12922.18 414
12923.25 418
12924.33 407
12925.40 409
12926.48 381
12927.55 360
12928.62 381
12929.70 383
12930.77 391
12931.85 371
12932.92 360
12934.00 392
12935.07 436
12936.14 421
12937.22 384
12938.29 363
12939.37 378
12940.44 390
12941.52 427
12942.59 403
12943.67 378
12944.74 397
12945.82 378
12946.89 379
12947.97 390
12949.04 368
12950.12 376
12951.19 389
12952.27 389
12953.34 369
12954.42 369
12955.49 390
12956.57 396
12957.64 360
12958.72 388
12959.79 375
12960.87 408
12961.94 390
12963.02 382
12964.10 361
12965.17 361
12966.25 335
12967.32 354
12968.40 376
12969.47 402
12970.55 369
12971.63 403
12972.70 404
12973.78 385
12974.85 388
12975.93 423
12977.01 416
12978.08 401
12979.16 384
12980.23 375
12981.31 396
12982.39 371
12983.46 413
12984.54 391
12985.62 397
12986.69 395
12987.77 420
12988.85 435
12989.92 393
12991.00 366
12992.08 393
12993.15 399
12994.23 429
12995.31 440
12996.38 382
12997.46 421
12998.54 390
12999.61 372
13000.69 400
13001.77 410
13002.85 411
13003.92 395
13005.00 392
13006.08 390
13007.16 408
13008.23 367
13009.31 375
13010.39 369
13011.47 359
13012.54 359
13013.62 387
13014.70 424
13015.78 411
13016.85 379
13017.93 371
13019.01 372
13020.09 398
13021.17 431
13022.24 382
13023.32 401
13024.40 447
13025.48 387
13026.56 381
13027.63 384
13028.71 412
13029.79 384
13030.87 412
13031.95 395
13033.03 421
13034.10 397
13035.18 396
13036.26 399
13037.34 419
13038.42 400
13039.50 411
13040.58 444
13041.66 413
13042.73 395
13043.81 402
13044.89 405
13045.97 362
13047.05 383
13048.13 382
13049.21 372
13050.29 431
13051.37 428
13052.45 409
13053.53 442
13054.60 382
13055.68 429
13056.76 430
13057.84 418
13058.92 410
13060.00 412
13061.08 413
13062.16 411
13063.24 379
13064.32 379
13065.40 376
13066.48 388
13067.56 372
13068.64 398
13069.72 370
13070.80 400
13071.88 387
13072.96 436
13074.04 365
13075.12 373
13076.20 378
13077.28 411
13078.36 385
13079.44 373
13080.52 404
13081.60 396
13082.68 400
13083.76 393
13084.84 403
13085.93 406
13087.01 389
13088.09 381
13089.17 395
13090.25 406
13091.33 402
13092.41 382
13093.49 405
13094.57 414
13095.65 404
13096.73 364
13097.82 360
13098.90 374
13099.98 420
13101.06 367
13102.14 374
13103.22 375
13104.30 369
13105.38 385
13106.47 389
13107.55 416
13108.63 391
13109.71 384
13110.79 378
13111.87 381
13112.96 385
13114.04 420
13115.12 417
13116.20 417
13117.28 381
13118.37 377
13119.45 333
13120.53 367
13121.61 343
13122.69 361
13123.78 362
13124.86 383
13125.94 427
13127.02 390
13128.11 362
13129.19 370
13130.27 386
13131.35 425
13132.44 382
13133.52 372
13134.60 371
13135.68 335
13136.77 373
13137.85 381
13138.93 387
13140.01 401
13141.10 390
13142.18 395
13143.26 310
13144.35 353
13145.43 384
13146.51 394
13147.60 399
13148.68 431
13149.76 376
13150.85 382
13151.93 386
13153.01 383
13154.10 370
13155.18 364
13156.26 345
13157.35 390
13158.43 413
13159.51 369
13160.60 380
13161.68 390
13162.77 330
13163.85 381
13164.93 366
13166.02 345
13167.10 345
13168.19 348
13169.27 385
13170.35 360
13171.44 369
13172.52 415
13173.61 386
13174.69 426
13175.78 405
13176.86 381
13177.94 398
13179.03 343
13180.11 348
13181.20 371
13182.28 373
13183.37 354
13184.45 374
13185.54 402
13186.62 400
13187.71 341
13188.79 356
13189.88 374
13190.96 393
13192.05 368
13193.13 361
13194.22 377
13195.30 387
13196.39 393
13197.47 390
13198.56 368
13199.64 384
13200.73 381
13201.81 392
13202.90 379
13203.98 399
13205.07 384
13206.16 383
13207.24 375
13208.33 351
13209.41 369
13210.50 370
13211.58 378
13212.67 390
13213.76 388
13214.84 388
13215.93 393
13217.01 377
13218.10 355
13219.19 378
13220.27 386
13221.36 388
13222.45 359
13223.53 355
13224.62 384
13225.70 413
13226.79 378
13227.88 356
13228.96 335
13230.05 353
13231.14 368
13232.22 348
13233.31 402
13234.40 403
13235.48 349
13236.57 392
13237.66 386
13238.74 363
13239.83 339
13240.92 372
13242.01 352
13243.09 367
13244.18 349
13245.27 398
13246.35 380
13247.44 404
13248.53 349
13249.62 335
13250.70 406
13251.79 385
13252.88 369
13253.97 365
13255.05 326
13256.14 333
13257.23 395
13258.32 359
13259.41 354
13260.49 412
13261.58 402
13262.67 379
13263.76 373
13264.85 379
13265.93 364
13267.02 387
13268.11 360
13269.20 373
13270.29 388
13271.37 360
13272.46 366
13273.55 341
13274.64 331
13275.73 344
13276.82 380
13277.91 422
13278.99 397
13280.08 393
13281.17 346
13282.26 418
13283.35 410
13284.44 389
13285.53 365
13286.62 388
13287.70 407
13288.79 380
13289.88 377
13290.97 360
13292.06 413
13293.15 367
13294.24 353
13295.33 349
13296.42 353
13297.51 384
13298.60 371
13299.69 363
13300.78 349
13301.87 400
13302.95 418
13304.04 390
13305.13 394
13306.22 370
13307.31 391
13308.40 403
13309.49 401
13310.58 381
13311.67 387
13312.76 411
13313.85 428
13314.94 388
13316.03 364
13317.12 381
13318.21 422
13319.30 431
13320.39 418
13321.48 395
13322.58 406
13323.67 402
13324.76 399
13325.85 399
13326.94 396
13328.03 398
13329.12 380
13330.21 419
13331.30 370
13332.39 404
13333.48 372
13334.57 384
13335.66 386
13336.75 438
13337.85 417
13338.94 430
13340.03 409
13341.12 386
13342.21 376
13343.30 405
13344.39 384
13345.48 429
13346.58 420
13347.67 387
13348.76 415
13349.85 396
13350.94 345
13352.03 385
13353.12 390
13354.22 384
13355.31 401
13356.40 377
13357.49 394
13358.58 391
13359.68 372
13360.77 432
13361.86 381
13362.95 379
13364.04 403
13365.14 379
13366.23 405
13367.32 379
13368.41 421
13369.51 410
13370.60 426
13371.69 415
13372.78 373
13373.87 387
13374.97 414
13376.06 440
13377.15 423
13378.25 423
13379.34 427
13380.43 436
13381.52 416
13382.62 360
13383.71 410
13384.80 395
13385.90 425
13386.99 421
13388.08 405
13389.17 412
13390.27 406
13391.36 373
13392.45 393
13393.55 403
13394.64 397
13395.73 378
13396.83 385
13397.92 374
13399.02 368
13400.11 364
13401.20 406
13402.30 393
13403.39 367
13404.48 405
13405.58 404
13406.67 359
13407.77 369
13408.86 355
13409.95 392
13411.05 399
13412.14 396
13413.24 401
13414.33 381
13415.42 358
13416.52 409
13417.61 388
13418.71 378
13419.80 368
13420.90 384
13421.99 369
13423.08 373
13424.18 390
13425.27 419
13426.37 416
13427.46 378
13428.56 382
13429.65 377
13430.75 369
13431.84 363
13432.94 375
13434.03 337
13435.13 375
13436.22 398
13437.32 382
13438.41 387
13439.51 394
13440.60 417
13441.70 409
13442.79 362
13443.89 353
13444.98 377
13446.08 363
13447.18 371
13448.27 355
13449.37 368
13450.46 403
13451.56 385
13452.65 367
13453.75 349
13454.85 379
13455.94 412
13457.04 412
13458.13 394
13459.23 359
13460.33 395
13461.42 365
13462.52 368
13463.61 383
13464.71 380
13465.81 391
13466.90 393
13468.00 415
13469.10 416
13470.19 369
13471.29 369
13472.38 383
13473.48 434
13474.58 406
13475.67 409
13476.77 425
13477.87 430
13478.96 449
13480.06 436
13481.16 405
13482.26 437
13483.35 431
13484.45 391
13485.55 398
13486.64 411
13487.74 396
13488.84 429
13489.94 405
13491.03 399
13492.13 391
13493.23 390
13494.32 412
13495.42 386
13496.52 421
13497.62 468
13498.72 392
13499.81 406
13500.91 442
13502.01 434
13503.11 369
13504.20 372
13505.30 406
13506.40 414
13507.50 374
13508.60 426
13509.69 447
13510.79 407
13511.89 405
13512.99 432
13514.09 429
13515.18 436
13516.28 439
13517.38 416
13518.48 421
13519.58 464
13520.68 438
13521.78 412
13522.87 428
13523.97 399
13525.07 416
13526.17 418
13527.27 422
13528.37 467
13529.47 434
13530.57 417
13531.66 401
13532.76 406
13533.86 400
13534.96 384
13536.06 395
13537.16 370
13538.26 390
13539.36 410
13540.46 374
13541.56 392
13542.66 387
13543.76 372
13544.86 365
13545.96 363
13547.05 407
13548.15 370
13549.25 364
13550.35 352
13551.45 359
13552.55 370
13553.65 373
13554.75 360
13555.85 344
13556.95 377
13558.05 387
13559.15 392
13560.25 396
13561.35 397
13562.45 385
13563.55 365
13564.65 339
13565.75 372
13566.85 396
13567.96 373
13569.06 403
13570.16 387
13571.26 385
13572.36 389
13573.46 382
13574.56 391
13575.66 376
13576.76 332
13577.86 391
13578.96 375
13580.06 336
13581.16 369
13582.27 444
13583.37 385
13584.47 364
13585.57 402
13586.67 374
13587.77 380
13588.87 374
13589.97 355
13591.08 394
13592.18 396
13593.28 356
13594.38 379
13595.48 365
13596.58 371
13597.68 380
13598.79 360
13599.89 395
13600.99 402
13602.09 363
13603.19 374
13604.30 416
13605.40 355
13606.50 384
13607.60 383
13608.70 443
13609.81 397
13610.91 364
13612.01 360
13613.11 354
13614.21 394
13615.32 404
13616.42 416
13617.52 367
13618.62 381
13619.73 423
13620.83 412
13621.93 355
13623.03 364
13624.14 383
13625.24 379
13626.34 385
13627.45 385
13628.55 364
13629.65 377
13630.75 359
13631.86 378
13632.96 384
13634.06 398
13635.17 385
13636.27 395
13637.37 430
13638.48 403
13639.58 392
13640.68 411
13641.79 406
13642.89 403
13643.99 402
13645.10 392
13646.20 390
13647.30 390
13648.41 389
13649.51 405
13650.62 406
13651.72 375
13652.82 411
13653.93 394
13655.03 422
13656.14 398
13657.24 422
13658.34 406
13659.45 387
13660.55 372
13661.66 368
13662.76 384
13663.87 381
13664.97 381
13666.07 380
13667.18 370
13668.28 408
13669.39 444
13670.49 374
13671.60 388
13672.70 373
13673.81 416
13674.91 437
13676.02 391
13677.12 379
13678.23 373
13679.33 404
13680.44 405
13681.54 414
13682.65 401
13683.75 400
13684.86 411
13685.96 417
13687.07 400
13688.17 389
13689.28 374
13690.38 431
13691.49 405
13692.59 417
13693.70 409
13694.80 424
13695.91 438
13697.02 384
13698.12 412
13699.23 403
13700.33 439
13701.44 427
13702.55 400
13703.65 371
13704.76 402
13705.86 426
13706.97 438
13708.08 445
13709.18 413
13710.29 407
13711.39 455
13712.50 401
13713.61 396
13714.71 421
13715.82 454
13716.93 467
13718.03 430
13719.14 434
13720.25 456
13721.35 472
13722.46 458
13723.57 448
13724.67 486
13725.78 505
13726.89 479
13727.99 482
13729.10 486
13730.21 542
13731.31 505
13732.42 482
13733.53 472
13734.64 457
13735.74 460
13736.85 442
13737.96 494
13739.07 433
13740.17 434
13741.28 407
13742.39 416
13743.50 429
13744.60 398
13745.71 375
13746.82 389
13747.93 405
13749.03 457
13750.14 438
13751.25 417
13752.36 417
13753.47 396
13754.57 404
13755.68 403
13756.79 440
13757.90 437
13759.01 378
13760.11 382
13761.22 376
13762.33 379
13763.44 412
13764.55 414
13765.66 459
13766.76 400
13767.87 399
13768.98 408
13770.09 390
13771.20 396
13772.31 423
13773.42 432
13774.53 399
13775.63 379
13776.74 383
13777.85 388
13778.96 422
13780.07 431
13781.18 426
13782.29 466
13783.40 443
13784.51 419
13785.62 432
13786.73 431
13787.83 421
13788.94 445
13790.05 418
13791.16 392
13792.27 432
13793.38 432
13794.49 442
13795.60 391
13796.71 410
13797.82 422
13798.93 432
13800.04 396
13801.15 443
13802.26 463
13803.37 426
13804.48 414
13805.59 436
13806.70 431
13807.81 384
13808.92 411
13810.03 379
13811.14 404
13812.25 428
13813.36 395
13814.47 379
13815.58 423
13816.69 384
13817.80 404
13818.91 392
13820.03 397
13821.14 394
13822.25 417
13823.36 414
13824.47 445
13825.58 408
13826.69 373
13827.80 420
13828.91 401
13830.02 375
13831.13 398
13832.25 419
13833.36 418
13834.47 405
13835.58 411
13836.69 407
13837.80 421
13838.91 382
13840.02 424
13841.14 398
13842.25 354
13843.36 350
13844.47 395
13845.58 389
13846.69 404
13847.81 369
13848.92 439
13850.03 434
13851.14 415
13852.25 400
13853.37 394
13854.48 406
13855.59 377
13856.70 369
13857.81 410
13858.93 419
13860.04 403
13861.15 412
13862.26 389
13863.38 346
13864.49 375
13865.60 428
13866.71 403
13867.83 373
13868.94 335
13870.05 382
13871.16 388
13872.28 387
13873.39 402
13874.50 389
13875.61 401
13876.73 429
13877.84 417
13878.95 396
13880.07 392
13881.18 413
13882.29 399
13883.41 366
13884.52 385
13885.63 401
13886.75 414
13887.86 407
13888.97 398
13890.09 386
13891.20 403
13892.31 398
13893.43 470
13894.54 369
13895.65 432
13896.77 457
13897.88 415
13899.00 407
13900.11 403
13901.22 433
13902.34 445
13903.45 436
13904.57 405
13905.68 468
13906.79 461
13907.91 448
13909.02 429
13910.14 435
13911.25 467
13912.37 428
13913.48 406
13914.59 422
13915.71 448
13916.82 430
13917.94 421
13919.05 377
13920.17 407
13921.28 408
13922.40 438
13923.51 426
13924.63 437
13925.74 452
13926.86 392
13927.97 407
13929.09 397
13930.20 399
13931.32 391
13932.43 386
13933.55 371
13934.66 375
13935.78 391
13936.89 388
13938.01 378
13939.12 366
13940.24 368
13941.35 392
13942.47 372
13943.59 386
13944.70 404
13945.82 392
13946.93 394
13948.05 377
13949.16 409
13950.28 411
13951.40 386
13952.51 363
13953.63 352
13954.74 359
13955.86 383
13956.98 407
13958.09 397
13959.21 381
13960.33 342
13961.44 398
13962.56 412
13963.67 356
13964.79 347
13965.91 339
13967.02 364
13968.14 392
13969.26 405
13970.37 378
13971.49 390
13972.61 341
13973.72 388
13974.84 371
13975.96 366
13977.08 393
13978.19 396
13979.31 368
13980.43 386
13981.54 369
13982.66 367
13983.78 380
13984.90 367
13986.01 342
13987.13 357
13988.25 368
13989.37 383
13990.48 378
13991.60 379
13992.72 350
13993.84 407
13994.95 419
13996.07 384
13997.19 348
13998.31 348
13999.42 365
14000.54 372
14001.66 379
14002.78 357
14003.90 341
14005.01 380
14006.13 370
14007.25 386
14008.37 371
14009.49 358
14010.61 392
14011.72 361
14012.84 368
14013.96 385
14015.08 343
14016.20 373
14017.32 345
14018.43 360
14019.55 321
14020.67 367
14021.79 350
14022.91 346
14024.03 347
14025.15 375
14026.27 378
14027.39 373
14028.50 396
14029.62 358
14030.74 330
14031.86 353
14032.98 363
14034.10 363
14035.22 360
14036.34 374
14037.46 349
14038.58 361
14039.70 360
14040.82 358
14041.94 389
14043.06 323
14044.18 340
14045.30 326
14046.41 339
14047.53 352
14048.65 373
14049.77 380
14050.89 383
14052.01 362
14053.13 374
14054.25 358
14055.37 344
14056.49 349
14057.61 393
14058.74 382
14059.86 352
14060.98 369
14062.10 368
14063.22 399
14064.34 404
14065.46 384
14066.58 355
14067.70 361
14068.82 433
14069.94 410
14071.06 375
14072.18 361
14073.30 398
14074.42 381
14075.54 380
14076.66 354
14077.79 387
14078.91 424
14080.03 397
14081.15 393
14082.27 405
14083.39 412
14084.51 382
14085.63 396
14086.76 445
14087.88 394
14089.00 374
14090.12 423
14091.24 435
14092.36 431
14093.48 422
14094.61 404
14095.73 442
14096.85 418
14097.97 394
14099.09 418
14100.22 407
14101.34 444
14102.46 423
14103.58 408
14104.70 437
14105.83 411
14106.95 418
14108.07 474
14109.19 461
14110.31 433
14111.44 473
14112.56 483
14113.68 427
14114.80 401
14115.93 462
14117.05 430
14118.17 393
14119.29 407
14120.42 428
14121.54 412
14122.66 424
14123.79 374
14124.91 414
14126.03 378
14127.15 385
14128.28 426
14129.40 356
14130.52 352
14131.65 372
14132.77 416
14133.89 373
14135.02 376
14136.14 365
14137.26 377
14138.39 392
14139.51 363
14140.63 362
14141.76 349
14142.88 370
14144.00 365
14145.13 381
14146.25 321
14147.38 402
14148.50 379
14149.62 380
14150.75 371
14151.87 315
14152.99 356
14154.12 379
14155.24 311
14156.37 349
14157.49 386
14158.62 371
14159.74 354
14160.86 331
14161.99 295
14163.11 308
14164.24 333
14165.36 353
14166.49 373
14167.61 363
14168.74 383
14169.86 376
14170.99 305
14172.11 340
14173.23 346
14174.36 339
14175.48 355
14176.61 320
14177.73 311
14178.86 331
14179.98 347
14181.11 345
14182.23 336
14183.36 351
14184.49 355
14185.61 329
14186.74 352
14187.86 325
14188.99 346
14190.11 377
14191.24 390
14192.36 339
14193.49 326
14194.61 323
14195.74 318
14196.87 333
14197.99 315
14199.12 316
14200.24 333
14201.37 314
14202.50 321
14203.62 329
14204.75 304
14205.87 340
14207.00 335
14208.13 340
14209.25 362
14210.38 371
14211.50 375
14212.63 375
14213.76 323
14214.88 332
14216.01 353
14217.14 373
14218.26 337
14219.39 312
14220.52 346
14221.64 338
14222.77 323
14223.90 355
14225.02 289
14226.15 316
14227.28 349
14228.41 352
14229.53 307
14230.66 347
14231.79 361
14232.91 340
14234.04 365
14235.17 368
14236.30 321
14237.42 322
14238.55 354
14239.68 380
14240.81 370
14241.93 350
14243.06 340
14244.19 335
14245.32 320
14246.44 319
14247.57 336
14248.70 360
14249.83 344
14250.95 319
14252.08 348
14253.21 344
14254.34 373
14255.47 351
14256.59 351
14257.72 318
14258.85 330
14259.98 337
14261.11 344
14262.24 303
14263.36 274
14264.49 328
14265.62 307
14266.75 343
14267.88 334
14269.01 361
14270.14 353
14271.26 354
14272.39 326
14273.52 333
14274.65 333
14275.78 315
14276.91 334
14278.04 308
14279.17 345
14280.30 352
14281.42 363
14282.55 341
14283.68 292
14284.81 304
14285.94 336
14287.07 345
14288.20 359
14289.33 332
14290.46 304
14291.59 291
14292.72 306
14293.85 292
14294.98 319
14296.11 334
14297.24 316
14298.37 319
14299.50 321
14300.63 315
14301.76 312
14302.89 315
14304.02 318
14305.15 338
14306.28 314
14307.41 295
14308.54 305
14309.67 311
14310.80 297
14311.93 285
14313.06 275
14314.19 287
14315.32 300
14316.45 320
14317.58 304
14318.71 309
14319.84 332
14320.97 300
14322.10 317
14323.23 293
14324.36 271
14325.49 255
14326.63 267
14327.76 336
14328.89 306
14330.02 281
14331.15 295
14332.28 304
14333.41 309
14334.54 267
14335.67 292
14336.81 307
14337.94 282
14339.07 296
14340.20 279
14341.33 297
14342.46 293
14343.59 265
14344.73 302
14345.86 277
14346.99 257
14348.12 301
14349.25 321
14350.38 320
14351.52 272
14352.65 289
14353.78 268
14354.91 297
14356.04 290
14357.18 310
14358.31 296
14359.44 271
14360.57 292
14361.71 316
14362.84 298
14363.97 293
14365.10 301
14366.24 295
14367.37 310
14368.50 287
14369.63 256
14370.77 274
14371.90 267
14373.03 292
14374.16 243
14375.30 319
14376.43 324
14377.56 274
14378.70 297
14379.83 287
14380.96 282
14382.09 302
14383.23 276
14384.36 283
14385.49 310
14386.63 316
14387.76 320
14388.89 311
14390.03 295
14391.16 303
14392.29 310
14393.43 302
14394.56 324
14395.70 274
14396.83 323
14397.96 287
14399.10 316
14400.23 297
14401.36 322
14402.50 318
14403.63 296
14404.77 287
14405.90 284
14407.03 291
14408.17 308
14409.30 335
14410.44 305
14411.57 280
14412.71 278
14413.84 313
14414.97 277
14416.11 275
14417.24 289
14418.38 280
14419.51 291
14420.65 273
14421.78 288
14422.92 283
14424.05 328
14425.19 293
14426.32 277
14427.46 281
14428.59 303
14429.73 287
14430.86 297
14432.00 269
14433.13 282
14434.27 325
14435.40 291
14436.54 292
14437.67 283
14438.81 280
14439.94 307
14441.08 302
14442.21 273
14443.35 290
14444.48 309
14445.62 320
14446.76 321
14447.89 311
14449.03 250
14450.16 292
14451.30 293
14452.43 320
14453.57 320
14454.71 343
14455.84 310
14456.98 317
14458.11 265
14459.25 268
14460.39 340
14461.52 317
14462.66 278
14463.80 313
14464.93 291
14466.07 287
14467.20 297
14468.34 297
14469.48 300
14470.61 272
14471.75 324
14472.89 293
14474.02 282
14475.16 293
14476.30 319
14477.43 290
14478.57 273
14479.71 279
14480.85 312
14481.98 304
14483.12 268
14484.26 300
14485.39 313
14486.53 307
14487.67 318
14488.81 274
14489.94 276
14491.08 274
14492.22 301
14493.36 320
14494.49 311
14495.63 305
14496.77 287
14497.91 307
14499.04 312
14500.18 295
14501.32 296
14502.46 315
14503.59 312
14504.73 308
14505.87 288
14507.01 283
14508.15 301
14509.28 307
14510.42 303
14511.56 293
14512.70 309
14513.84 331
14514.98 325
14516.11 321
14517.25 300
14518.39 324
14519.53 365
14520.67 318
14521.81 293
14522.95 293
14524.08 301
14525.22 291
14526.36 274
14527.50 300
14528.64 336
14529.78 306
14530.92 328
14532.06 338
14533.20 320
14534.33 337
14535.47 356
14536.61 334
14537.75 355
14538.89 363
14540.03 320
14541.17 332
14542.31 304
14543.45 297
14544.59 336
14545.73 300
14546.87 280
14548.01 266
14549.15 239
14550.29 293
14551.43 310
14552.57 277
14553.71 291
14554.85 306
14555.99 306
14557.13 334
14558.27 288
14559.41 292
14560.55 315
14561.69 292
14562.83 320
14563.97 283
14565.11 294
14566.25 307
14567.39 324
14568.53 298
14569.67 284
14570.81 298
14571.95 348
14573.09 286
14574.23 308
14575.37 310
14576.51 254
14577.65 301
14578.79 280
14579.94 301
14581.08 305
14582.22 287
14583.36 283
14584.50 294
14585.64 304
14586.78 287
14587.92 311
14589.06 312
14590.21 282
14591.35 288
14592.49 319
14593.63 286
14594.77 277
14595.91 276
14597.05 288
14598.20 275
14599.34 291
14600.48 292
14601.62 291
14602.76 271
14603.90 318
14605.05 269
14606.19 313
14607.33 315
14608.47 282
14609.61 300
14610.76 264
14611.90 285
14613.04 289
14614.18 283
14615.32 293
14616.47 289
14617.61 277
14618.75 284
14619.89 300
14621.04 306
14622.18 288
14623.32 276
14624.46 267
14625.61 325
14626.75 301
14627.89 291
14629.04 337
14630.18 337
14631.32 330
14632.46 313
14633.61 302
14634.75 335
14635.89 320
14637.04 291
14638.18 304
14639.32 316
14640.47 304
14641.61 332
14642.75 321
14643.90 314
14645.04 314
14646.18 261
14647.33 307
14648.47 281
14649.61 316
14650.76 329
14651.90 351
14653.05 340
14654.19 330
14655.33 318
14656.48 300
14657.62 309
14658.76 310
14659.91 268
14661.05 308
14662.20 282
14663.34 276
14664.49 271
14665.63 294
14666.77 302
14667.92 248
14669.06 305
14670.21 305
14671.35 267
14672.50 318
14673.64 274
14674.79 320
14675.93 278
14677.07 316
14678.22 278
14679.36 272
14680.51 242
14681.65 278
14682.80 293
14683.94 281
14685.09 306
14686.23 298
14687.38 270
14688.52 257
14689.67 302
14690.81 277
14691.96 345
14693.10 323
14694.25 270
14695.40 299
14696.54 270
14697.69 325
14698.83 289
14699.98 251
14701.12 269
14702.27 301
14703.41 306
14704.56 297
14705.71 298
14706.85 304
14708.00 305
14709.14 277
14710.29 254
14711.44 322
14712.58 305
14713.73 303
14714.87 288
14716.02 282
14717.17 343
14718.31 326
14719.46 324
14720.61 290
14721.75 288
14722.90 272
14724.05 255
14725.19 268
14726.34 281
14727.49 265
14728.63 260
14729.78 307
14730.93 303
14732.07 271
14733.22 289
14734.37 304
14735.51 299
14736.66 294
14737.81 313
14738.95 286
14740.10 293
14741.25 311
14742.40 268
14743.54 265
14744.69 284
14745.84 292
14746.99 255
14748.13 246
14749.28 294
14750.43 287
14751.58 259
14752.72 284
14753.87 277
14755.02 264
14756.17 272
14757.31 224
14758.46 248
14759.61 285
14760.76 313
14761.91 293
14763.05 293
14764.20 268
14765.35 266
14766.50 324
14767.65 276
14768.80 286
14769.94 259
14771.09 296
14772.24 292
14773.39 331
14774.54 290
14775.69 302
14776.83 268
14777.98 308
14779.13 318
14780.28 327
14781.43 282
14782.58 312
14783.73 297
14784.88 301
14786.03 270
14787.17 279
14788.32 335
14789.47 316
14790.62 316
14791.77 276
14792.92 285
14794.07 292
14795.22 270
14796.37 287
14797.52 318
14798.67 296
14799.82 277
14800.97 286
14802.12 273
14803.26 269
14804.41 273
14805.56 287
14806.71 276
14807.86 278
14809.01 259
14810.16 293
14811.31 305
14812.46 295
14813.61 256
14814.76 271
14815.91 269
14817.06 260
14818.21 281
14819.36 236
14820.51 263
14821.66 261
14822.82 278
14823.97 289
14825.12 280
14826.27 258
14827.42 303
14828.57 264
14829.72 283
14830.87 257
14832.02 281
14833.17 271
14834.32 293
14835.47 304
14836.62 262
14837.77 275
14838.93 293
14840.08 297
14841.23 264
14842.38 239
14843.53 267
14844.68 313
14845.83 289
14846.98 259
14848.14 261
14849.29 297
14850.44 279
14851.59 266
14852.74 257
14853.89 268
14855.04 261
14856.20 265
14857.35 263
14858.50 270
14859.65 293
14860.80 301
14861.96 290
14863.11 249
14864.26 264
14865.41 243
14866.56 281
14867.72 260
14868.87 263
14870.02 254
14871.17 279
14872.32 275
14873.48 267
14874.63 286
14875.78 302
14876.93 277
14878.09 244
14879.24 269
14880.39 268
14881.54 299
14882.70 265
14883.85 245
14885.00 237
14886.16 260
14887.31 314
14888.46 293
14889.61 261
14890.77 274
14891.92 279
14893.07 253
14894.23 241
14895.38 275
14896.53 286
14897.69 255
14898.84 297
14899.99 286
14901.15 291
14902.30 254
14903.45 293
14904.61 259
14905.76 286
14906.91 258
14908.07 289
14909.22 287
14910.38 252
14911.53 263
14912.68 237
14913.84 260
14914.99 266
14916.15 267
14917.30 251
14918.45 240
14919.61 278
14920.76 291
14921.92 272
14923.07 270
14924.22 248
14925.38 281
14926.53 301
14927.69 285
14928.84 268
14930.00 268
14931.15 260
14932.31 289
14933.46 254
14934.62 256
14935.77 282
14936.93 306
14938.08 292
14939.24 263
14940.39 289
14941.55 282
14942.70 268
14943.86 267
14945.01 268
14946.17 284
14947.32 299
14948.48 280
14949.63 240
14950.79 251
14951.94 321
14953.10 284
14954.25 281
14955.41 265
14956.56 233
14957.72 288
14958.88 271
14960.03 272
14961.19 249
14962.34 278
14963.50 272
14964.65 269
14965.81 252
14966.97 262
14968.12 299
14969.28 275
14970.43 302
14971.59 288
14972.75 291
14973.90 256
14975.06 296
14976.22 248
14977.37 275
14978.53 290
14979.69 295
14980.84 312
14982.00 291
14983.16 260
14984.31 275
14985.47 272
14986.63 292
14987.78 277
14988.94 254
14990.10 272
14991.25 265
14992.41 276
14993.57 240
14994.72 283
14995.88 291
14997.04 301
14998.20 267
14999.35 287
15000.51 307
15001.67 279
15002.82 284
15003.98 312
15005.14 277
15006.30 302
15007.45 276
15008.61 317
15009.77 307
15010.93 257
15012.09 249
15013.24 266
15014.40 274
15015.56 256
15016.72 271
15017.87 309
15019.03 293
15020.19 288
15021.35 289
15022.51 283
15023.67 265
15024.82 257
15025.98 291
15027.14 260
15028.30 238
15029.46 281
15030.62 281
15031.77 287
15032.93 256
15034.09 281
15035.25 240
15036.41 238
15037.57 269
15038.73 285
15039.88 273
15041.04 283
15042.20 291
15043.36 276
15044.52 299
15045.68 289
15046.84 289
15048.00 267
15049.16 284
15050.32 286
15051.47 280
15052.63 286
15053.79 274
15054.95 283
15056.11 266
15057.27 262
15058.43 264
15059.59 236
15060.75 259
15061.91 254
15063.07 287
15064.23 275
15065.39 241
15066.55 279
15067.71 275
15068.87 295
15070.03 278
15071.19 290
15072.35 278
15073.51 255
15074.67 269
15075.83 285
15076.99 284
15078.15 304
15079.31 265
15080.47 248
15081.63 269
15082.79 262
15083.95 270
15085.11 286
15086.27 314
15087.43 289
15088.59 263
15089.76 228
15090.92 261
15092.08 239
15093.24 279
15094.40 263
15095.56 260
15096.72 254
15097.88 252
15099.04 295
15100.20 260
15101.37 288
15102.53 270
15103.69 249
15104.85 268
15106.01 291
15107.17 249
15108.33 273
15109.50 237
15110.66 281
15111.82 280
15112.98 267
15114.14 284
15115.30 277
15116.47 238
15117.63 255
15118.79 262
15119.95 239
15121.11 259
15122.27 272
15123.44 276
15124.60 237
15125.76 288
15126.92 256
15128.09 272
15129.25 257
15130.41 254
15131.57 235
15132.73 236
15133.90 252
15135.06 256
15136.22 247
15137.38 253
15138.55 252
15139.71 275
15140.87 262
15142.04 271
15143.20 266
15144.36 249
15145.52 284
15146.69 273
15147.85 255
15149.01 250
15150.18 251
15151.34 254
15152.50 281
15153.67 275
15154.83 278
15155.99 273
15157.16 279
15158.32 292
15159.48 267
15160.65 305
15161.81 271
15162.97 279
15164.14 279
15165.30 266
15166.46 290
15167.63 295
15168.79 279
15169.95 254
15171.12 258
15172.28 288
15173.45 287
15174.61 255
15175.77 220
15176.94 234
15178.10 266
15179.27 250
15180.43 295
15181.60 266
15182.76 294
15183.92 283
15185.09 274
15186.25 271
15187.42 246
15188.58 255
15189.75 266
15190.91 266
15192.08 277
15193.24 277
15194.41 283
15195.57 247
15196.74 281
15197.90 263
15199.07 287
15200.23 265
15201.40 240
15202.56 242
15203.73 270
15204.89 272
15206.06 262
15207.22 278
15208.39 263
15209.55 275
15210.72 284
15211.88 260
15213.05 281
15214.21 254
15215.38 267
15216.54 267
15217.71 258
15218.88 251
15220.04 237
15221.21 255
15222.37 294
15223.54 283
15224.71 302
15225.87 280
15227.04 283
15228.20 260
15229.37 259
15230.54 275
15231.70 293
15232.87 280
15234.03 297
15235.20 281
15236.37 265
15237.53 299
15238.70 269
15239.87 292
15241.03 279
15242.20 270
15243.37 237
15244.53 263
15245.70 260
15246.87 276
15248.03 257
15249.20 258
15250.37 297
15251.53 247
15252.70 258
15253.87 284
15255.04 280
15256.20 289
15257.37 328
15258.54 282
15259.70 281
15260.87 264
15262.04 274
15263.21 286
15264.37 279
15265.54 289
15266.71 258
15267.88 269
15269.04 279
15270.21 257
15271.38 291
15272.55 294
15273.72 260
15274.88 263
15276.05 261
15277.22 294
15278.39 268
15279.56 269
15280.72 220
15281.89 268
15283.06 284
15284.23 306
15285.40 263
15286.56 295
15287.73 266
15288.90 279
15290.07 302
15291.24 289
15292.41 280
15293.58 277
15294.74 282
15295.91 244
15297.08 272
15298.25 222
15299.42 279
15300.59 286
15301.76 270
15302.93 294
15304.09 281
15305.26 263
15306.43 269
15307.60 252
15308.77 268
15309.94 267
15311.11 275
15312.28 310
15313.45 260
15314.62 292
15315.79 242
15316.96 283
15318.13 231
15319.30 243
15320.46 233
15321.63 275
15322.80 273
15323.97 288
15325.14 256
15326.31 254
15327.48 292
15328.65 247
15329.82 278
15330.99 242
15332.16 255
15333.33 267
15334.50 264
15335.67 260
15336.84 275
15338.01 230
15339.18 273
15340.36 296
15341.53 282
15342.70 254
15343.87 275
15345.04 304
15346.21 266
15347.38 292
15348.55 279
15349.72 260
15350.89 260
15352.06 290
15353.23 272
15354.40 288
15355.57 264
15356.75 281
15357.92 255
15359.09 278
15360.26 252
15361.43 247
15362.60 252
15363.77 244
15364.94 263
15366.11 260
15367.29 283
15368.46 258
15369.63 269
15370.80 263
15371.97 271
15373.14 256
15374.32 258
15375.49 271
15376.66 264
15377.83 272
15379.00 245
15380.17 265
15381.35 259
15382.52 231
15383.69 237
15384.86 233
15386.03 253
15387.21 268
15388.38 286
15389.55 310
15390.72 247
15391.90 274
15393.07 289
15394.24 300
15395.41 290
15396.59 261
15397.76 289
15398.93 268
15400.10 279
15401.28 269
15402.45 253
15403.62 254
15404.79 307
15405.97 271
15407.14 288
15408.31 271
15409.49 287
15410.66 243
15411.83 252
15413.01 279
15414.18 302
15415.35 288
15416.53 246
15417.70 282
15418.87 254
15420.05 259
15421.22 265
15422.39 243
15423.57 265
15424.74 303
15425.91 283
15427.09 303
15428.26 255
15429.43 256
15430.61 258
15431.78 291
15432.96 263
15434.13 275
15435.30 265
15436.48 266
15437.65 262
15438.83 259
15440.00 271
15441.17 258
15442.35 281
15443.52 273
15444.70 299
15445.87 228
15447.05 253
15448.22 275
15449.40 298
15450.57 292
15451.75 268
15452.92 267
15454.09 278
15455.27 272
15456.44 259
15457.62 281
15458.79 291
15459.97 252
15461.14 231
15462.32 315
15463.49 296
15464.67 277
15465.84 257
15467.02 284
15468.19 229
15469.37 259
15470.55 276
15471.72 272
15472.90 265
15474.07 257
15475.25 275
15476.42 244
15477.60 281
15478.77 251
15479.95 267
15481.13 268
15482.30 270
15483.48 254
15484.65 250
15485.83 271
15487.00 259
15488.18 255
15489.36 276
15490.53 246
15491.71 249
15492.89 260
15494.06 244
15495.24 283
15496.41 258
15497.59 272
15498.77 254
15499.94 243
15501.12 261
15502.30 273
15503.47 265
15504.65 281
15505.83 303
15507.00 288
15508.18 270
15509.36 251
15510.53 277
15511.71 269
15512.89 250
15514.06 274
15515.24 279
15516.42 253
15517.60 262
15518.77 263
15519.95 264
15521.13 233
15522.30 251
15523.48 240
15524.66 282
15525.84 288
15527.01 254
15528.19 264
15529.37 272
15530.55 281
15531.73 289
15532.90 284
15534.08 234
15535.26 274
15536.44 247
15537.61 253
15538.79 250
15539.97 259
15541.15 255
15542.33 262
15543.50 288
15544.68 275
15545.86 261
15547.04 260
15548.22 269
15549.40 262
15550.57 271
15551.75 267
15552.93 266
15554.11 312
15555.29 289
15556.47 234
15557.65 270
15558.82 266
15560.00 240
15561.18 253
15562.36 257
15563.54 289
15564.72 262
15565.90 284
15567.08 265
15568.26 305
15569.43 273
15570.61 260
15571.79 270
15572.97 251
15574.15 262
15575.33 284
15576.51 284
15577.69 269
15578.87 231
15580.05 266
15581.23 253
15582.41 297
15583.59 276
15584.77 291
15585.95 286
15587.13 249
15588.31 264
15589.49 279
15590.67 266
15591.85 235
15593.03 274
15594.21 263
15595.39 244
15596.57 244
15597.75 238
15598.93 274
15600.11 291
15601.29 296
15602.47 269
15603.65 273
15604.83 262
15606.01 279
15607.19 265
15608.37 264
15609.55 256
15610.73 291
15611.91 284
15613.09 244
15614.27 254
15615.45 305
15616.64 299
15617.82 254
15619.00 273
15620.18 309
15621.36 284
15622.54 272
15623.72 277
15624.90 295
15626.08 310
15627.27 244
15628.45 293
15629.63 282
15630.81 261
15631.99 256
15633.17 274
15634.35 278
15635.54 253
15636.72 264
15637.90 251
15639.08 307
15640.26 284
15641.45 255
15642.63 311
15643.81 281
15644.99 268
15646.17 294
15647.36 299
15648.54 287
15649.72 318
15650.90 307
15652.08 300
15653.27 300
15654.45 303
15655.63 308
15656.81 297
15658.00 268
15659.18 298
15660.36 286
15661.54 333
15662.73 292
15663.91 304
15665.09 287
15666.27 289
15667.46 275
15668.64 301
15669.82 301
15671.01 274
15672.19 286
15673.37 300
15674.56 292
15675.74 287
15676.92 275
15678.10 257
15679.29 307
15680.47 299
15681.65 322
15682.84 315
15684.02 268
15685.21 300
15686.39 285
15687.57 247
15688.76 241
15689.94 259
15691.12 287
15692.31 297
15693.49 253
15694.67 275
15695.86 270
15697.04 267
15698.23 258
15699.41 291
15700.59 304
15701.78 274
15702.96 319
15704.15 274
15705.33 258
15706.52 271
15707.70 280
15708.88 284
15710.07 295
15711.25 273
15712.44 291
15713.62 275
15714.81 289
15715.99 286
15717.18 302
15718.36 304
15719.55 282
15720.73 270
15721.92 289
15723.10 294
15724.29 279
15725.47 286
15726.66 281
15727.84 274
15729.03 264
15730.21 282
15731.40 271
15732.58 280
15733.77 273
15734.95 305
15736.14 308
15737.32 297
15738.51 246
15739.69 252
15740.88 302
15742.07 295
15743.25 273
15744.44 273
15745.62 246
15746.81 291
15747.99 278
15749.18 306
15750.37 272
15751.55 269
15752.74 337
15753.93 309
15755.11 266
15756.30 242
15757.48 289
15758.67 309
15759.86 269
15761.04 286
15762.23 291
15763.42 293
15764.60 310
15765.79 280
15766.98 294
15768.16 305
15769.35 263
15770.54 294
15771.72 328
15772.91 307
15774.10 278
15775.28 251
15776.47 248
15777.66 254
15778.84 254
15780.03 282
15781.22 297
15782.41 294
15783.59 309
15784.78 281
15785.97 299
15787.15 294
15788.34 308
15789.53 253
15790.72 258
15791.90 271
15793.09 271
15794.28 270
15795.47 277
15796.65 262
15797.84 289
15799.03 298
15800.22 271
15801.41 270
15802.59 261
15803.78 267
15804.97 289
15806.16 262
15807.35 286
15808.53 281
15809.72 273
15810.91 251
15812.10 273
15813.29 267
15814.48 254
15815.66 261
15816.85 266
15818.04 270
15819.23 263
15820.42 282
15821.61 261
15822.80 249
15823.98 256
15825.17 267
15826.36 275
15827.55 240
15828.74 267
15829.93 286
15831.12 260
15832.31 268
15833.50 228
15834.69 273
15835.87 252
15837.06 274
15838.25 236
15839.44 224
15840.63 251
15841.82 266
15843.01 288
15844.20 258
15845.39 238
15846.58 255
15847.77 250
15848.96 263
15850.15 270
15851.34 260
15852.53 257
15853.72 258
15854.91 257
15856.10 231
15857.29 279
15858.48 260
15859.67 274
15860.86 254
15862.05 272
15863.24 292
15864.43 290
15865.62 255
15866.81 241
15868.00 248
15869.19 276
15870.38 277
15871.57 265
15872.76 242
15873.95 233
15875.14 241
15876.33 239
15877.52 267
15878.72 286
15879.91 279
15881.10 271
15882.29 228
15883.48 241
15884.67 265
15885.86 289
15887.05 249
15888.24 224
15889.43 233
15890.63 259
15891.82 273
15893.01 269
15894.20 241
15895.39 278
15896.58 256
15897.77 289
15898.97 295
15900.16 297
15901.35 263
15902.54 265
15903.73 238
15904.92 228
15906.12 278
15907.31 282
15908.50 293
15909.69 252
15910.88 246
15912.08 265
15913.27 296
15914.46 293
15915.65 268
15916.85 257
15918.04 279
15919.23 270
15920.42 282
15921.61 264
15922.81 238
15924.00 241
15925.19 242
15926.38 251
15927.58 233
15928.77 236
15929.96 219
15931.16 262
15932.35 263
15933.54 282
15934.73 246
15935.93 261
15937.12 248
15938.31 241
15939.51 272
15940.70 253
15941.89 251
15943.09 257
15944.28 292
15945.47 264
15946.67 304
15947.86 287
15949.05 260
15950.25 231
15951.44 249
15952.63 294
15953.83 251
15955.02 250
15956.21 275
15957.41 256
15958.60 232
15959.80 234
15960.99 241
15962.18 291
15963.38 237
15964.57 247
15965.77 219
15966.96 263
15968.15 244
15969.35 270
15970.54 248
15971.74 257
15972.93 261
15974.13 263
15975.32 265
15976.51 210
15977.71 245
15978.90 255
15980.10 267
15981.29 221
15982.49 268
15983.68 244
15984.88 245
15986.07 238
15987.27 262
15988.46 215
15989.66 244
15990.85 260
15992.05 272
15993.24 216
15994.44 242
15995.63 249
15996.83 269
15998.02 241
15999.22 246
16000.41 267
16001.61 253
16002.80 233
16004.00 233
16005.20 254
16006.39 298
16007.59 246
16008.78 241
16009.98 250
16011.17 247
16012.37 231
16013.57 233
16014.76 245
16015.96 245
16017.15 230
16018.35 255
16019.55 252
16020.74 254
16021.94 237
16023.13 259
16024.33 253
16025.53 234
16026.72 241
16027.92 242
16029.12 244
16030.31 269
16031.51 248
16032.71 239
16033.90 250
16035.10 241
16036.30 240
16037.49 219
16038.69 233
16039.89 217
16041.08 258
16042.28 245
16043.48 246
16044.67 231
16045.87 232
16047.07 261
16048.27 226
16049.46 231
16050.66 233
16051.86 256
16053.06 277
16054.25 291
16055.45 216
16056.65 215
16057.84 232
16059.04 279
16060.24 243
16061.44 228
16062.64 209
16063.83 255
16065.03 273
16066.23 248
16067.43 266
16068.62 239
16069.82 278
16071.02 232
16072.22 224
16073.42 240
16074.62 251
16075.81 238
16077.01 217
16078.21 240
16079.41 259
16080.61 235
16081.81 247
16083.00 226
16084.20 218
16085.40 234
16086.60 237
16087.80 263
16089.00 239
16090.20 258
16091.39 230
16092.59 233
16093.79 245
16094.99 222
16096.19 231
16097.39 241
16098.59 255
16099.79 240
16100.99 264
16102.19 263
16103.38 247
16104.58 237
16105.78 233
16106.98 223
16108.18 238
16109.38 248
16110.58 291
16111.78 244
16112.98 259
16114.18 244
16115.38 247
16116.58 271
16117.78 257
16118.98 249
16120.18 221
16121.38 212
16122.58 209
16123.78 216
16124.98 214
16126.18 241
16127.38 222
16128.58 240
16129.78 241
16130.98 252
16132.18 234
16133.38 228
16134.58 250
16135.78 242
16136.98 244
16138.18 245
16139.38 242
16140.58 246
16141.78 232
16142.98 225
16144.19 250
16145.39 209
16146.59 259
16147.79 226
16148.99 232
16150.19 225
16151.39 239
16152.59 226
16153.79 227
16154.99 205
16156.20 211
16157.40 248
16158.60 210
16159.80 228
16161.00 212
16162.20 251
16163.40 223
16164.61 240
16165.81 234
16167.01 261
16168.21 219
16169.41 247
16170.61 210
16171.82 215
16173.02 259
16174.22 252
16175.42 235
16176.62 251
16177.82 223
16179.03 219
16180.23 235
16181.43 208
16182.63 253
16183.84 230
16185.04 239
16186.24 255
16187.44 251
16188.65 216
16189.85 226
16191.05 225
16192.25 231
16193.46 199
16194.66 222
16195.86 247
16197.06 244
16198.27 271
16199.47 244
16200.67 223
16201.87 227
16203.08 227
16204.28 209
16205.48 198
16206.69 225
16207.89 203
16209.09 235
16210.30 230
16211.50 235
16212.70 228
16213.91 253
16215.11 216
16216.31 219
16217.52 203
16218.72 195
16219.92 201
16221.13 225
16222.33 221
16223.53 248
16224.74 228
16225.94 242
16227.15 244
16228.35 237
16229.55 210
16230.76 212
16231.96 222
16233.17 216
16234.37 223
16235.57 244
16236.78 243
16237.98 197
16239.19 238
16240.39 219
16241.60 252
16242.80 241
16244.00 205
16245.21 219
16246.41 231
16247.62 197
16248.82 226
16250.03 227
16251.23 209
16252.44 217
16253.64 223
16254.85 221
16256.05 224
16257.26 231
16258.46 251
16259.67 281
16260.87 226
16262.08 225
16263.28 216
16264.49 235
16265.69 225
16266.90 212
16268.10 207
16269.31 231
16270.51 268
16271.72 247
16272.93 222
16274.13 218
16275.34 248
16276.54 246
16277.75 229
16278.95 195
16280.16 231
16281.37 244
16282.57 278
16283.78 219
16284.98 208
16286.19 238
16287.40 270
16288.60 252
16289.81 188
16291.01 240
16292.22 230
16293.43 218
16294.63 245
16295.84 231
16297.05 227
16298.25 225
16299.46 238
16300.67 204
16301.87 208
16303.08 278
16304.29 252
16305.49 255
16306.70 242
16307.91 260
16309.11 241
16310.32 226
16311.53 277
16312.73 255
16313.94 244
16315.15 247
16316.36 237
16317.56 257
16318.77 238
16319.98 235
16321.19 262
16322.39 256
16323.60 259
16324.81 231
16326.02 239
16327.22 264
16328.43 227
16329.64 278
16330.85 215
16332.05 249
16333.26 259
16334.47 246
16335.68 234
16336.88 239
16338.09 251
16339.30 246
16340.51 229
16341.72 215
16342.93 239
16344.13 219
16345.34 240
16346.55 214
16347.76 228
16348.97 221
16350.18 231
16351.38 237
16352.59 230
16353.80 231
16355.01 261
16356.22 212
16357.43 232
16358.64 250
16359.84 250
16361.05 232
16362.26 220
16363.47 226
16364.68 210
16365.89 203
16367.10 192
16368.31 240
16369.52 277
16370.73 240
16371.93 228
16373.14 188
16374.35 210
16375.56 225
16376.77 215
16377.98 226
16379.19 230
16380.40 214
16381.61 236
16382.82 222
16384.03 244
16385.24 234
16386.45 234
16387.66 199
16388.87 246
16390.08 211
16391.29 216
16392.50 231
16393.71 226
16394.92 225
16396.13 229
16397.34 244
16398.55 250
16399.76 222
16400.97 231
16402.18 208
16403.39 229
16404.60 226
16405.81 248
16407.02 224
16408.23 205
16409.44 258
16410.65 234
16411.86 215
16413.08 209
16414.29 194
16415.50 216
16416.71 226
16417.92 206
16419.13 203
16420.34 224
16421.55 243
16422.76 260
16423.97 223
16425.19 224
16426.40 214
16427.61 225
16428.82 220
16430.03 222
16431.24 206
16432.45 216
16433.67 217
16434.88 220
16436.09 199
16437.30 203
16438.51 204
16439.72 200
16440.94 247
16442.15 219
16443.36 196
16444.57 202
16445.78 206
16446.99 215
16448.21 209
16449.42 220
16450.63 227
16451.84 245
16453.06 203
16454.27 198
16455.48 202
16456.69 202
16457.90 214
16459.12 233
16460.33 197
16461.54 208
16462.75 188
16463.97 206
16465.18 190
16466.39 195
16467.61 211
16468.82 226
16470.03 212
16471.24 198
16472.46 236
16473.67 222
16474.88 222
16476.10 208
16477.31 212
16478.52 220
16479.74 221
16480.95 222
16482.16 216
16483.38 209
16484.59 222
16485.80 226
16487.02 205
16488.23 239
16489.44 201
16490.66 215
16491.87 231
16493.08 230
16494.30 225
16495.51 205
16496.73 198
16497.94 204
16499.15 215
16500.37 242
16501.58 237
16502.80 199
16504.01 205
16505.22 223
16506.44 200
16507.65 193
16508.87 202
16510.08 213
16511.30 220
16512.51 208
16513.72 198
16514.94 225
16516.15 202
16517.37 205
16518.58 225
16519.80 188
16521.01 173
16522.23 187
16523.44 220
16524.66 245
16525.87 195
16527.09 227
16528.30 221
16529.52 216
16530.73 223
16531.95 225
16533.16 252
16534.38 251
16535.59 229
16536.81 208
16538.02 196
16539.24 217
16540.45 211
16541.67 209
16542.89 224
16544.10 234
16545.32 209
16546.53 215
16547.75 225
16548.96 238
16550.18 226
16551.40 225
16552.61 215
16553.83 191
16555.04 239
16556.26 218
16557.48 222
16558.69 200
16559.91 217
16561.12 207
16562.34 219
16563.56 205
16564.77 188
16565.99 193
16567.21 182
16568.42 194
16569.64 243
16570.86 260
16572.07 205
16573.29 230
16574.51 220
16575.72 196
16576.94 225
16578.16 210
16579.37 221
16580.59 202
16581.81 190
16583.02 226
16584.24 225
16585.46 180
16586.68 204
16587.89 245
16589.11 196
16590.33 197
16591.54 200
16592.76 205
16593.98 203
16595.20 221
16596.41 216
16597.63 220
16598.85 186
16600.07 238
16601.29 226
16602.50 208
16603.72 192
16604.94 224
16606.16 230
16607.37 198
16608.59 193
16609.81 198
16611.03 180
16612.25 219
16613.46 245
16614.68 197
16615.90 190
16617.12 174
16618.34 186
16619.56 183
16620.77 191
16621.99 224
16623.21 213
16624.43 218
16625.65 244
16626.87 199
16628.09 216
16629.30 240
16630.52 177
16631.74 205
16632.96 210
16634.18 208
16635.40 186
16636.62 177
16637.84 191
16639.06 205
16640.28 205
16641.49 205
16642.71 199
16643.93 215
16645.15 198
16646.37 194
16647.59 198
16648.81 195
16650.03 196
16651.25 201
16652.47 231
16653.69 207
16654.91 208
16656.13 190
16657.35 177
16658.57 171
16659.79 228
16661.01 220
16662.23 173
16663.45 203
16664.67 214
16665.89 239
16667.11 195
16668.33 198
16669.55 220
16670.77 211
16671.99 177
16673.21 181
16674.43 180
16675.65 196
16676.87 183
16678.09 208
16679.31 204
16680.53 196
16681.75 185
16682.97 203
16684.19 180
16685.42 203
16686.64 201
16687.86 187
16689.08 192
16690.30 198
16691.52 211
16692.74 203
16693.96 197
16695.18 201
16696.40 202
16697.63 188
16698.85 205
16700.07 179
16701.29 190
16702.51 206
16703.73 209
16704.95 191
16706.18 187
16707.40 193
16708.62 182
16709.84 203
16711.06 232
16712.28 215
16713.51 227
16714.73 204
16715.95 199
16717.17 195
16718.39 179
16719.62 174
16720.84 189
16722.06 193
16723.28 208
16724.50 198
16725.73 216
16726.95 222
16728.17 203
16729.39 187
16730.62 218
16731.84 224
16733.06 200
16734.28 188
16735.51 208
16736.73 190
16737.95 212
16739.18 184
16740.40 158
16741.62 206
16742.84 224
16744.07 210
16745.29 209
16746.51 223
16747.74 235
16748.96 237
16750.18 204
16751.41 195
16752.63 166
16753.85 189
16755.08 175
16756.30 197
16757.52 188
16758.75 176
16759.97 191
16761.19 201
16762.42 179
16763.64 169
16764.86 195
16766.09 194
16767.31 172
16768.54 209
16769.76 214
16770.98 179
16772.21 191
16773.43 189
16774.66 214
16775.88 219
16777.10 205
16778.33 200
16779.55 201
16780.78 200
16782.00 179
16783.22 180
16784.45 187
16785.67 188
16786.90 214
16788.12 212
16789.35 180
16790.57 226
16791.80 217
16793.02 191
16794.25 209
16795.47 192
16796.70 190
16797.92 197
16799.15 184
16800.37 224
16801.60 204
16802.82 216
16804.05 214
16805.27 207
16806.50 206
16807.72 191
16808.95 191
16810.17 184
16811.40 216
16812.62 179
16813.85 182
16815.07 225
16816.30 249
16817.53 223
16818.75 191
16819.98 194
16821.20 202
16822.43 197
16823.65 191
16824.88 174
16826.11 181
16827.33 184
16828.56 199
16829.78 212
16831.01 186
16832.24 193
16833.46 223
16834.69 218
16835.92 219
16837.14 215
16838.37 182
16839.60 194
16840.82 206
16842.05 231
16843.27 226
16844.50 196
16845.73 191
16846.96 178
16848.18 202
16849.41 190
16850.64 212
16851.86 202
16853.09 203
16854.32 221
16855.54 244
16856.77 221
16858.00 210
16859.22 164
16860.45 192
16861.68 195
16862.91 189
16864.13 190
16865.36 170
16866.59 184
16867.82 206
16869.04 198
16870.27 168
16871.50 220
16872.73 215
16873.95 186
16875.18 185
16876.41 184
16877.64 182
16878.87 187
16880.09 200
16881.32 205
16882.55 180
16883.78 189
16885.01 204
16886.23 182
16887.46 198
16888.69 215
16889.92 207
16891.15 206
16892.38 208
16893.60 185
16894.83 191
16896.06 181
16897.29 195
16898.52 217
16899.75 206
16900.98 188
16902.20 182
16903.43 214
16904.66 203
16905.89 250
16907.12 218
16908.35 216
16909.58 211
16910.81 197
16912.04 200
16913.26 211
16914.49 198
16915.72 225
16916.95 205
16918.18 176
16919.41 173
16920.64 182
16921.87 195
16923.10 198
16924.33 207
16925.56 186
16926.79 183
16928.02 193
16929.25 207
16930.48 191
16931.71 185
16932.94 191
16934.17 212
16935.40 223
16936.63 210
16937.86 190
16939.09 229
16940.32 190
16941.55 189
16942.78 208
16944.01 193
16945.24 216
16946.47 191
16947.70 206
16948.93 180
16950.16 192
16951.39 206
16952.62 206
16953.85 200
16955.08 178
16956.31 209
16957.54 180
16958.77 190
16960.01 173
16961.24 178
16962.47 203
16963.70 195
16964.93 176
16966.16 186
16967.39 202
16968.62 207
16969.85 204
16971.08 190
16972.32 202
16973.55 225
16974.78 199
16976.01 186
16977.24 182
16978.47 208
16979.70 229
16980.94 208
16982.17 205
16983.40 194
16984.63 178
16985.86 208
16987.10 185
16988.33 193
16989.56 181
16990.79 195
16992.02 176
16993.26 208
16994.49 182
16995.72 166
16996.95 183
16998.18 207
16999.42 205
17000.65 215
17001.88 207
17003.11 208
17004.35 226
17005.58 215
17006.81 210
17008.04 214
17009.28 198
17010.51 200
17011.74 171
17012.97 190
17014.21 210
17015.44 194
17016.67 191
17017.91 169
17019.14 177
17020.37 205
17021.60 200
17022.84 200
17024.07 165
17025.30 174
17026.54 193
17027.77 183
17029.00 191
17030.24 179
17031.47 174
17032.70 164
17033.94 205
17035.17 190
17036.41 186
17037.64 189
17038.87 210
17040.11 189
17041.34 188
17042.57 188
17043.81 185
17045.04 202
17046.28 209
17047.51 205
17048.74 191
17049.98 192
17051.21 181
17052.45 210
17053.68 178
17054.92 197
17056.15 223
17057.38 187
17058.62 183
17059.85 198
17061.09 187
17062.32 179
17063.56 193
17064.79 206
17066.03 215
17067.26 184
17068.50 187
17069.73 208
17070.97 164
17072.20 188
17073.44 189
17074.67 191
17075.91 217
17077.14 183
17078.38 179
17079.61 199
17080.85 211
17082.08 201
17083.32 189
17084.55 213
17085.79 220
17087.02 186
17088.26 155
17089.49 208
17090.73 195
17091.97 192
17093.20 200
17094.44 185
17095.67 189
17096.91 188
17098.14 195
17099.38 181
17100.62 199
17101.85 188
17103.09 190
17104.32 186
17105.56 174
17106.80 164
17108.03 224
17109.27 199
17110.51 189
17111.74 183
17112.98 189
17114.21 185
17115.45 195
17116.69 195
17117.92 178
17119.16 202
17120.40 222
17121.63 268
17122.87 214
17124.11 192
17125.34 169
17126.58 199
17127.82 192
17129.06 157
17130.29 183
17131.53 195
17132.77 208
17134.00 177
17135.24 168
17136.48 162
17137.72 225
17138.95 215
17140.19 204
17141.43 181
17142.67 180
17143.90 210
17145.14 211
17146.38 195
17147.62 199
17148.85 198
17150.09 216
17151.33 193
17152.57 181
17153.80 191
17155.04 186
17156.28 188
17157.52 192
17158.76 193
17159.99 197
17161.23 214
17162.47 201
17163.71 219
17164.95 183
17166.19 185
17167.42 189
17168.66 184
17169.90 174
17171.14 180
17172.38 186
17173.62 197
17174.86 189
17176.09 165
17177.33 180
17178.57 200
17179.81 205
17181.05 183
17182.29 197
17183.53 199
17184.77 206
17186.01 191
17187.24 211
17188.48 193
17189.72 198
17190.96 209
17192.20 184
17193.44 170
17194.68 178
17195.92 203
17197.16 181
17198.40 193
17199.64 171
17200.88 206
17202.12 192
17203.36 196
17204.60 205
17205.84 218
17207.08 214
17208.32 178
17209.56 200
17210.80 197
17212.04 184
17213.28 187
17214.52 211
17215.76 178
17217.00 194
17218.24 201
17219.48 197
17220.72 166
17221.96 195
17223.20 173
17224.44 192
17225.68 200
17226.92 199
17228.16 216
17229.40 203
17230.64 161
17231.88 203
17233.12 209
17234.36 201
17235.60 176
17236.85 190
17238.09 227
17239.33 192
17240.57 213
17241.81 184
17243.05 201
17244.29 203
17245.53 201
17246.77 219
17248.02 214
17249.26 191
17250.50 215
17251.74 236
17252.98 192
17254.22 207
17255.46 204
17256.71 212
17257.95 210
17259.19 190
17260.43 165
17261.67 215
17262.91 181
17264.16 188
17265.40 197
17266.64 197
17267.88 200
17269.12 202
17270.37 199
17271.61 168
17272.85 180
17274.09 191
17275.34 270
17276.58 167
17277.82 224
17279.06 206
17280.30 181
17281.55 209
17282.79 202
17284.03 172
17285.27 191
17286.52 172
17287.76 173
17289.00 185
17290.25 191
17291.49 201
17292.73 177
17293.97 209
17295.22 192
17296.46 192
17297.70 188
17298.95 208
17300.19 202
17301.43 191
17302.68 189
17303.92 191
17305.16 183
17306.41 192
17307.65 167
17308.89 179
17310.14 195
17311.38 196
17312.62 189
17313.87 155
17315.11 176
17316.36 215
17317.60 226
17318.84 193
17320.09 188
17321.33 194
17322.58 211
17323.82 171
17325.06 177
17326.31 194
17327.55 190
17328.80 208
17330.04 216
17331.28 188
17332.53 185
17333.77 220
17335.02 197
17336.26 189
17337.51 184
17338.75 203
17340.00 196
17341.24 188
17342.48 163
17343.73 202
17344.97 207
17346.22 212
17347.46 205
17348.71 163
17349.95 196
17351.20 219
17352.44 181
17353.69 200
17354.93 166
17356.18 183
17357.42 213
17358.67 202
17359.92 190
17361.16 185
17362.41 229
17363.65 175
17364.90 177
17366.14 177
17367.39 202
17368.63 225
17369.88 193
17371.13 196
17372.37 188
17373.62 194
17374.86 200
17376.11 215
17377.35 178
17378.60 189
17379.85 187
17381.09 181
17382.34 174
17383.59 177
17384.83 162
17386.08 171
17387.32 193
17388.57 203
17389.82 208
17391.06 198
17392.31 179
17393.56 178
17394.80 232
17396.05 207
17397.30 196
17398.54 188
17399.79 203
17401.04 192
17402.28 183
17403.53 205
17404.78 172
17406.02 184
17407.27 193
17408.52 193
17409.77 180
17411.01 173
17412.26 185
17413.51 204
17414.75 175
17416.00 207
17417.25 188
17418.50 187
17419.74 156
17420.99 177
17422.24 215
17423.49 203
17424.73 202
17425.98 162
17427.23 181
17428.48 171
17429.73 162
17430.97 168
17432.22 171
17433.47 171
17434.72 195
17435.97 174
17437.21 189
17438.46 194
17439.71 202
17440.96 173
17442.21 200
17443.45 162
17444.70 180
17445.95 201
17447.20 210
17448.45 218
17449.70 184
17450.95 207
17452.19 189
17453.44 197
17454.69 174
17455.94 206
17457.19 170
17458.44 181
17459.69 195
17460.94 177
17462.19 199
17463.43 172
17464.68 182
17465.93 184
17467.18 177
17468.43 190
17469.68 209
17470.93 166
17472.18 175
17473.43 165
17474.68 163
17475.93 207
17477.18 202
17478.43 211
17479.68 188
17480.93 166
17482.18 198
17483.43 191
17484.68 176
17485.93 172
17487.17 176
17488.42 194
17489.67 188
17490.92 238
17492.18 199
17493.43 181
17494.68 176
17495.93 208
17497.18 214
17498.43 183
17499.68 177
17500.93 197
17502.18 216
17503.43 191
17504.68 195
17505.93 174
17507.18 175
17508.43 201
17509.68 174
17510.93 168
17512.18 215
17513.43 209
17514.68 194
17515.94 166
17517.19 186
17518.44 163
17519.69 199
17520.94 184
17522.19 170
17523.44 209
17524.69 162
17525.94 169
17527.20 189
17528.45 193
17529.70 194
17530.95 225
17532.20 198
17533.45 188
17534.70 193
17535.96 188
17537.21 176
17538.46 213
17539.71 199
17540.96 183
17542.22 190
17543.47 199
17544.72 202
17545.97 162
17547.22 191
17548.48 188
17549.73 190
17550.98 203
17552.23 197
17553.48 179
17554.74 179
17555.99 211
17557.24 200
17558.49 237
17559.75 201
17561.00 179
17562.25 205
17563.50 191
17564.76 191
17566.01 193
17567.26 198
17568.52 208
17569.77 189
17571.02 209
17572.27 217
17573.53 196
17574.78 186
17576.03 203
17577.29 191
17578.54 224
17579.79 213
17581.05 166
17582.30 186
17583.55 182
17584.81 192
17586.06 198
17587.31 187
17588.57 199
17589.82 187
17591.07 232
17592.33 191
17593.58 164
17594.83 184
17596.09 219
17597.34 211
17598.60 206
17599.85 204
17601.10 190
17602.36 249
17603.61 190
17604.87 184
17606.12 202
17607.37 205
17608.63 183
17609.88 174
17611.14 213
17612.39 193
17613.65 220
17614.90 201
17616.16 197
17617.41 209
17618.66 170
17619.92 224
17621.17 217
17622.43 186
17623.68 191
17624.94 218
17626.19 208
17627.45 187
17628.70 184
17629.96 176
17631.21 208
17632.47 196
17633.72 187
17634.98 159
17636.23 209
17637.49 199
17638.74 201
17640.00 206
17641.26 180
17642.51 192
17643.77 200
17645.02 222
17646.28 198
17647.53 177
17648.79 189
17650.04 194
17651.30 213
17652.56 188
17653.81 193
17655.07 212
17656.32 202
17657.58 202
17658.84 193
17660.09 182
17661.35 211
17662.60 232
17663.86 209
17665.12 186
17666.37 180
17667.63 194
17668.89 185
17670.14 177
17671.40 198
17672.66 213
17673.91 177
17675.17 180
17676.43 173
17677.68 212
17678.94 201
17680.20 177
17681.45 164
17682.71 163
17683.97 190
17685.22 167
17686.48 176
17687.74 171
17688.99 175
17690.25 199
17691.51 170
17692.77 172
17694.02 175
17695.28 182
17696.54 156
17697.80 192
17699.05 185
17700.31 172
17701.57 180
17702.83 200
17704.08 195
17705.34 194
17706.60 189
17707.86 183
17709.11 171
17710.37 179
17711.63 172
17712.89 187
17714.15 163
17715.40 201
17716.66 215
17717.92 214
17719.18 218
17720.44 179
17721.70 180
17722.95 150
17724.21 185
17725.47 180
17726.73 186
17727.99 175
17729.25 178
17730.51 188
17731.76 167
17733.02 178
17734.28 161
17735.54 191
17736.80 201
17738.06 206
17739.32 179
17740.58 186
17741.83 172
17743.09 200
17744.35 184
17745.61 208
17746.87 186
17748.13 198
17749.39 187
17750.65 178
17751.91 155
17753.17 171
17754.43 205
17755.69 176
17756.95 186
17758.21 175
17759.47 186
17760.73 169
17761.98 182
17763.24 195
17764.50 187
17765.76 193
17767.02 178
17768.28 183
17769.54 202
17770.80 184
17772.06 179
17773.32 185
17774.58 192
17775.84 214
17777.11 204
17778.37 220
17779.63 195
17780.89 160
17782.15 191
17783.41 189
17784.67 205
17785.93 179
17787.19 174
17788.45 183
17789.71 192
17790.97 171
17792.23 205
17793.49 186
17794.75 174
17796.01 182
17797.28 210
17798.54 181
17799.80 172
17801.06 173
17802.32 205
17803.58 228
17804.84 197
17806.10 201
17807.37 178
17808.63 182
17809.89 160
17811.15 179
17812.41 189
17813.67 213
17814.93 157
17816.20 169
17817.46 209
17818.72 193
17819.98 182
17821.24 213
17822.50 210
17823.77 194
17825.03 202
17826.29 189
17827.55 187
17828.81 186
17830.08 201
17831.34 199
17832.60 212
17833.86 163
17835.13 195
17836.39 198
17837.65 175
17838.91 191
17840.18 202
17841.44 220
17842.70 179
17843.96 192
17845.23 180
17846.49 188
17847.75 172
17849.01 180
17850.28 171
17851.54 205
17852.80 179
17854.07 190
17855.33 181
17856.59 203
17857.86 189
17859.12 195
17860.38 169
17861.65 179
17862.91 190
17864.17 163
17865.44 177
17866.70 187
17867.96 185
17869.23 169
17870.49 211
17871.75 182
17873.02 178
17874.28 160
17875.54 188
17876.81 180
17878.07 216
17879.34 189
17880.60 180
17881.86 211
17883.13 181
17884.39 168
17885.66 156
17886.92 189
17888.18 190
17889.45 204
17890.71 197
17891.98 166
17893.24 164
17894.51 164
17895.77 174
17897.04 196
17898.30 190
17899.56 175
17900.83 194
17902.09 183
17903.36 185
17904.62 160
17905.89 195
17907.15 194
17908.42 198
17909.68 155
17910.95 182
17912.21 154
17913.48 180
17914.74 158
17916.01 185
17917.27 173
17918.54 212
17919.80 169
17921.07 177
17922.34 171
17923.60 156
17924.87 178
17926.13 153
17927.40 181
17928.66 184
17929.93 181
17931.19 162
17932.46 164
17933.73 191
17934.99 215
17936.26 211
17937.52 176
17938.79 159
17940.06 160
17941.32 175
17942.59 172
17943.85 192
17945.12 168
17946.39 185
17947.65 177
17948.92 199
17950.19 177
17951.45 198
17952.72 175
17953.99 180
17955.25 168
17956.52 185
17957.79 173
17959.05 188
17960.32 181
17961.59 178
17962.85 200
17964.12 177
17965.39 188
17966.65 169
17967.92 184
17969.19 183
17970.45 174
17971.72 157
17972.99 171
17974.26 204
17975.52 186
17976.79 179
17978.06 175
17979.33 177
17980.59 180
17981.86 176
17983.13 175
17984.40 190
17985.66 200
17986.93 215
17988.20 188
17989.47 179
17990.73 171
17992.00 185
17993.27 169
17994.54 171
17995.81 147
17997.07 185
17998.34 165
17999.61 184
18000.88 175
18002.15 193
18003.42 195
18004.68 188
18005.95 190
18007.22 175
18008.49 167
18009.76 164
18011.03 174
18012.30 151
18013.56 176
18014.83 193
18016.10 214
18017.37 207
18018.64 179
18019.91 177
18021.18 204
18022.45 210
18023.71 173
18024.98 169
18026.25 161
18027.52 179
18028.79 168
18030.06 194
18031.33 159
18032.60 183
18033.87 154
18035.14 181
18036.41 188
18037.68 193
18038.95 156
18040.22 158
18041.49 170
18042.76 183
18044.02 181
18045.29 149
18046.56 191
18047.83 169
18049.10 182
18050.37 193
18051.64 169
18052.91 198
18054.18 200
18055.45 170
18056.72 156
18057.99 190
18059.27 183
18060.54 207
18061.81 194
18063.08 191
18064.35 198
18065.62 181
18066.89 179
18068.16 171
18069.43 162
18070.70 187
18071.97 165
18073.24 190
18074.51 176
18075.78 154
18077.05 191
18078.32 182
18079.60 184
18080.87 169
18082.14 176
18083.41 157
18084.68 159
18085.95 172
18087.22 190
18088.49 174
18089.77 204
18091.04 172
18092.31 181
18093.58 188
18094.85 174
18096.12 161
18097.39 186
18098.67 196
18099.94 170
18101.21 187
18102.48 181
18103.75 189
18105.02 174
18106.30 175
18107.57 171
18108.84 214
18110.11 194
18111.38 179
18112.66 161
18113.93 177
18115.20 178
18116.47 161
18117.75 178
18119.02 191
18120.29 199
18121.56 192
18122.84 177
18124.11 170
18125.38 186
18126.65 184
18127.93 192
18129.20 179
18130.47 211
18131.74 188
18133.02 209
18134.29 189
18135.56 187
18136.84 193
18138.11 185
18139.38 194
18140.66 168
18141.93 171
18143.20 195
18144.48 210
18145.75 194
18147.02 186
18148.30 186
18149.57 205
18150.84 186
18152.12 165
18153.39 195
18154.66 210
18155.94 206
18157.21 193
18158.48 197
18159.76 198
18161.03 182
18162.31 196
18163.58 212
18164.85 191
18166.13 181
18167.40 170
18168.68 193
18169.95 181
18171.22 174
18172.50 176
18173.77 206
18175.05 195
18176.32 198
18177.60 185
18178.87 181
18180.15 214
18181.42 167
18182.69 162
18183.97 202
18185.24 179
18186.52 183
18187.79 197
18189.07 169
18190.34 167
18191.62 157
18192.89 206
18194.17 186
18195.44 180
18196.72 190
18197.99 192
18199.27 168
18200.54 178
18201.82 185
18203.09 198
18204.37 185
18205.65 158
18206.92 177
18208.20 159
18209.47 201
18210.75 172
18212.02 181
18213.30 158
18214.57 186
18215.85 184
18217.13 143
18218.40 181
18219.68 197
18220.95 207
18222.23 192
18223.51 207
18224.78 174
18226.06 192
18227.33 200
18228.61 198
18229.89 181
18231.16 202
18232.44 231
18233.72 209
18234.99 194
18236.27 181
18237.55 177
18238.82 191
18240.10 207
18241.38 181
18242.65 160
18243.93 193
18245.21 196
18246.48 195
18247.76 159
18249.04 168
18250.31 175
18251.59 209
18252.87 187
18254.15 190
18255.42 190
18256.70 195
18257.98 197
18259.25 191
18260.53 158
18261.81 166
18263.09 161
18264.36 177
18265.64 172
18266.92 161
18268.20 184
18269.47 212
18270.75 190
18272.03 170
18273.31 179
18274.59 191
18275.86 161
18277.14 146
18278.42 160
18279.70 166
18280.98 181
18282.25 180
18283.53 179
18284.81 166
18286.09 178
18287.37 170
18288.64 229
18289.92 157
18291.20 176
18292.48 188
18293.76 205
18295.04 166
18296.32 174
18297.59 176
18298.87 206
18300.15 169
18301.43 170
18302.71 207
18303.99 173
18305.27 184
18306.55 158
18307.83 196
18309.10 164
18310.38 175
18311.66 156
18312.94 193
18314.22 188
18315.50 181
18316.78 188
18318.06 190
18319.34 181
18320.62 155
18321.90 187
18323.18 171
18324.46 162
18325.74 154
18327.02 174
18328.30 180
18329.58 169
18330.86 159
18332.14 189
18333.41 187
18334.69 141
18335.97 164
18337.25 171
18338.54 153
18339.82 181
18341.10 178
18342.38 171
18343.66 154
18344.94 183
18346.22 192
18347.50 199
18348.78 192
18350.06 169
18351.34 160
18352.62 136
18353.90 148
18355.18 202
18356.46 173
18357.74 161
18359.02 174
18360.30 184
18361.58 180
18362.87 182
18364.15 157
18365.43 181
18366.71 179
18367.99 182
18369.27 177
18370.55 220
18371.83 171
18373.11 172
18374.40 169
18375.68 172
18376.96 177
18378.24 171
18379.52 173
18380.80 156
18382.08 160
18383.37 176
18384.65 203
18385.93 163
18387.21 184
18388.49 200
18389.78 167
18391.06 179
18392.34 170
18393.62 176
18394.90 150
18396.19 162
18397.47 171
18398.75 165
18400.03 152
18401.31 173
18402.60 177
18403.88 165
18405.16 154
18406.44 177
18407.73 165
18409.01 220
18410.29 160
18411.57 133
18412.86 157
18414.14 172
18415.42 154
18416.71 161
18417.99 170
18419.27 178
18420.55 172
18421.84 183
18423.12 174
18424.40 168
18425.69 192
18426.97 180
18428.25 189
18429.54 167
18430.82 171
18432.10 180
18433.39 184
18434.67 184
18435.95 174
18437.24 194
18438.52 157
18439.80 154
18441.09 173
18442.37 182
18443.66 165
18444.94 188
18446.22 164
18447.51 144
18448.79 165
18450.08 167
18451.36 162
18452.64 185
18453.93 175
18455.21 185
18456.50 191
18457.78 175
18459.06 162
18460.35 191
18461.63 183
18462.92 182
18464.20 170
18465.49 166
18466.77 203
18468.06 166
18469.34 182
18470.63 166
18471.91 172
18473.19 195
18474.48 169
18475.76 168
18477.05 207
18478.33 162
18479.62 172
18480.90 170
18482.19 165
18483.47 194
18484.76 171
18486.05 189
18487.33 158
18488.62 176
18489.90 171
18491.19 170
18492.47 171
18493.76 179
18495.04 217
18496.33 162
18497.61 167
18498.90 146
18500.19 158
18501.47 164
18502.76 169
18504.04 158
18505.33 195
18506.62 155
18507.90 174
18509.19 184
18510.47 162
18511.76 163
18513.05 178
18514.33 150
18515.62 184
18516.90 166
18518.19 166
18519.48 181
18520.76 158
18522.05 185
18523.34 177
18524.62 180
18525.91 165
18527.20 163
18528.48 178
18529.77 185
18531.06 186
18532.34 196
18533.63 177
18534.92 188
18536.21 177
18537.49 165
18538.78 170
18540.07 165
18541.35 183
18542.64 159
18543.93 161
18545.22 188
18546.50 188
18547.79 165
18549.08 199
18550.37 203
18551.65 175
18552.94 190
18554.23 158
18555.52 196
18556.80 169
18558.09 176
18559.38 161
18560.67 185
18561.95 172
18563.24 170
18564.53 177
18565.82 168
18567.11 190
18568.39 187
18569.68 167
18570.97 190
18572.26 199
18573.55 179
18574.84 171
18576.12 172
18577.41 164
18578.70 179
18579.99 188
18581.28 171
18582.57 177
18583.86 166
18585.14 181
18586.43 178
18587.72 172
18589.01 178
18590.30 210
18591.59 210
18592.88 203
18594.17 210
18595.46 163
18596.74 177
18598.03 178
18599.32 204
18600.61 160
18601.90 154
18603.19 199
18604.48 200
18605.77 189
18607.06 189
18608.35 176
18609.64 180
18610.93 215
18612.22 197
18613.51 187
18614.80 162
18616.09 180
18617.38 205
18618.67 198
18619.96 177
18621.25 180
18622.54 196
18623.83 186
18625.12 148
18626.41 197
18627.70 202
18628.99 184
18630.28 186
18631.57 208
18632.86 186
18634.15 221
18635.44 209
18636.73 171
18638.02 189
18639.31 181
18640.60 172
18641.89 157
18643.18 167
18644.47 164
18645.76 200
18647.06 193
18648.35 202
18649.64 186
18650.93 180
18652.22 180
18653.51 186
18654.80 179
18656.09 182
18657.38 162
18658.68 165
18659.97 188
18661.26 186
18662.55 199
18663.84 167
18665.13 178
18666.42 157
18667.72 170
18669.01 182
18670.30 198
18671.59 195
18672.88 173
18674.17 163
18675.47 163
18676.76 175
18678.05 185
18679.34 171
18680.63 139
18681.93 152
18683.22 155
18684.51 173
18685.80 176
18687.09 178
18688.39 159
18689.68 213
18690.97 194
18692.26 177
18693.56 164
18694.85 172
18696.14 172
18697.43 176
18698.73 193
18700.02 177
18701.31 185
18702.60 156
18703.90 181
18705.19 158
18706.48 165
18707.78 178
18709.07 185
18710.36 190
18711.66 153
18712.95 148
18714.24 161
18715.54 166
18716.83 165
18718.12 148
18719.42 150
18720.71 161
18722.00 180
18723.30 172
18724.59 194
18725.88 174
18727.18 170
18728.47 168
18729.76 159
18731.06 145
18732.35 155
18733.65 152
18734.94 163
18736.23 144
18737.53 167
18738.82 151
18740.12 183
18741.41 177
18742.70 188
18744.00 173
18745.29 191
18746.59 189
18747.88 179
18749.18 157
18750.47 165
18751.76 167
18753.06 182
18754.35 184
18755.65 181
18756.94 181
18758.24 175
18759.53 184
18760.83 186
18762.12 180
18763.42 171
18764.71 191
18766.01 173
18767.30 189
18768.60 184
18769.89 204
18771.19 193
18772.48 176
18773.78 195
18775.07 176
18776.37 195
18777.66 177
18778.96 157
18780.25 184
18781.55 170
18782.85 184
18784.14 203
18785.44 185
18786.73 184
18788.03 159
18789.32 182
18790.62 146
18791.92 168
18793.21 162
18794.51 163
18795.80 163
18797.10 191
18798.40 174
18799.69 166
18800.99 168
18802.28 154
18803.58 164
18804.88 195
18806.17 161
18807.47 135
18808.77 165
18810.06 181
18811.36 198
18812.66 173
18813.95 188
18815.25 183
18816.55 187
18817.84 158
18819.14 164
18820.44 186
18821.73 182
18823.03 193
18824.33 164
18825.62 163
18826.92 148
18828.22 165
18829.52 171
18830.81 166
18832.11 183
18833.41 174
18834.71 188
18836.00 176
18837.30 140
18838.60 149
18839.90 178
18841.19 160
18842.49 169
18843.79 189
18845.09 170
18846.38 175
18847.68 197
18848.98 166
18850.28 172
18851.58 192
18852.87 177
18854.17 167
18855.47 172
18856.77 189
18858.07 183
18859.36 202
18860.66 179
18861.96 166
18863.26 171
18864.56 188
18865.86 152
18867.15 161
18868.45 169
18869.75 171
18871.05 168
18872.35 151
18873.65 140
18874.95 162
18876.24 163
18877.54 187
18878.84 195
18880.14 186
18881.44 200
18882.74 183
18884.04 198
18885.34 156
18886.64 175
18887.94 182
18889.24 167
18890.53 179
18891.83 182
18893.13 158
18894.43 166
18895.73 146
18897.03 158
18898.33 164
18899.63 140
18900.93 184
18902.23 160
18903.53 136
18904.83 153
18906.13 170
18907.43 157
18908.73 172
18910.03 163
18911.33 184
18912.63 170
18913.93 155
18915.23 168
18916.53 188
18917.83 157
18919.13 185
18920.43 158
18921.73 167
18923.03 147
18924.33 183
18925.63 185
18926.93 168
18928.23 136
18929.53 130
18930.84 164
18932.14 147
18933.44 153
18934.74 184
18936.04 173
18937.34 167
18938.64 156
18939.94 141
18941.24 162
18942.54 177
18943.84 172
18945.15 184
18946.45 155
18947.75 166
18949.05 189
18950.35 198
18951.65 160
18952.95 153
18954.26 186
18955.56 170
18956.86 146
18958.16 154
18959.46 147
18960.76 149
18962.07 173
18963.37 175
18964.67 151
18965.97 158
18967.27 189
18968.57 157
18969.88 198
18971.18 144
18972.48 139
18973.78 156
18975.09 192
18976.39 160
18977.69 171
18978.99 195
18980.29 163
18981.60 158
18982.90 165
18984.20 129
18985.50 169
18986.81 166
18988.11 165
18989.41 185
18990.72 162
18992.02 165
18993.32 174
18994.62 182
18995.93 135
18997.23 144
18998.53 142
18999.84 150
19001.14 149
19002.44 158
19003.75 160
19005.05 153
19006.35 162
19007.66 171
19008.96 162
19010.26 166
19011.57 190
19012.87 166
19014.17 168
19015.48 153
19016.78 142
19018.08 155
19019.39 153
19020.69 179
19021.99 191
19023.30 175
19024.60 169
19025.91 158
19027.21 141
19028.51 167
19029.82 167
19031.12 223
19032.43 181
19033.73 165
19035.04 169
19036.34 169
19037.64 192
19038.95 159
19040.25 139
19041.56 168
19042.86 166
19044.17 157
19045.47 150
19046.78 151
19048.08 162
19049.39 155
19050.69 167
19052.00 157
19053.30 187
19054.61 200
19055.91 180
19057.22 165
19058.52 166
19059.83 175
19061.13 167
19062.44 159
19063.74 146
19065.05 166
19066.35 170
19067.66 180
19068.96 170
19070.27 169
19071.57 169
19072.88 176
19074.18 156
19075.49 164
19076.80 142
19078.10 155
19079.41 145
19080.71 146
19082.02 180
19083.33 170
19084.63 155
19085.94 180
19087.24 190
19088.55 146
19089.86 140
19091.16 180
19092.47 157
19093.77 167
19095.08 159
19096.39 143
19097.69 150
19099.00 138
19100.31 128
19101.61 127
19102.92 147
19104.23 165
19105.53 173
19106.84 163
19108.15 139
19109.45 176
19110.76 166
19112.07 191
19113.37 174
19114.68 171
19115.99 168
19117.30 143
19118.60 159
19119.91 167
19121.22 159
19122.52 166
19123.83 142
19125.14 153
19126.45 153
19127.75 154
19129.06 166
19130.37 174
19131.68 190
19132.98 159
19134.29 182
19135.60 172
19136.91 161
19138.22 181
19139.52 197
19140.83 167
19142.14 176
19143.45 152
19144.76 168
19146.06 165
19147.37 133
19148.68 141
19149.99 152
19151.30 165
19152.60 149
19153.91 137
19155.22 146
19156.53 168
19157.84 181
19159.15 167
19160.46 137
19161.76 158
19163.07 156
19164.38 160
19165.69 153
19167.00 144
19168.31 144
19169.62 176
19170.93 165
19172.23 160
19173.54 166
19174.85 186
19176.16 178
19177.47 154
19178.78 162
19180.09 161
19181.40 167
19182.71 152
19184.02 149
19185.33 169
19186.64 160
19187.95 167
19189.26 164
19190.57 124
19191.87 167
19193.18 161
19194.49 165
19195.80 150
19197.11 164
19198.42 164
19199.73 175
19201.04 146
19202.35 158
19203.66 177
19204.97 156
19206.28 152
19207.59 125
19208.90 158
19210.21 174
19211.53 166
19212.84 164
19214.15 151
19215.46 146
19216.77 171
19218.08 186
19219.39 174
19220.70 152
19222.01 158
19223.32 155
19224.63 176
19225.94 157
19227.25 145
19228.56 156
19229.87 163
19231.19 147
19232.50 156
19233.81 191
19235.12 154
19236.43 161
19237.74 183
19239.05 175
19240.36 168
19241.68 189
19242.99 155
19244.30 161
19245.61 148
19246.92 182
19248.23 143
19249.54 142
19250.86 148
19252.17 139
19253.48 152
19254.79 145
19256.10 157
19257.42 145
19258.73 151
19260.04 170
19261.35 158
19262.66 156
19263.98 155
19265.29 150
19266.60 142
19267.91 145
19269.22 139
19270.54 163
19271.85 149
19273.16 160
19274.47 140
19275.79 169
19277.10 156
19278.41 141
19279.72 148
19281.04 167
19282.35 170
19283.66 156
19284.98 149
19286.29 138
19287.60 152
19288.91 162
19290.23 166
19291.54 162
19292.85 150
19294.17 168
19295.48 163
19296.79 153
19298.11 155
19299.42 151
19300.73 152
19302.05 164
19303.36 131
19304.67 135
19305.99 141
19307.30 155
19308.61 131
19309.93 155
19311.24 156
19312.56 156
19313.87 160
19315.18 157
19316.50 142
19317.81 145
19319.13 130
19320.44 161
19321.75 159
19323.07 143
19324.38 152
19325.70 152
19327.01 166
19328.32 141
19329.64 165
19330.95 180
19332.27 147
19333.58 126
19334.90 175
19336.21 158
19337.53 153
19338.84 132
19340.16 164
19341.47 164
19342.79 141
19344.10 122
19345.42 133
19346.73 155
19348.05 153
19349.36 174
19350.68 157
19351.99 183
19353.31 129
19354.62 153
19355.94 165
19357.25 145
19358.57 132
19359.88 144
19361.20 188
19362.51 150
19363.83 143
19365.14 147
19366.46 209
19367.78 181
19369.09 147
19370.41 146
19371.72 153
19373.04 160
19374.35 165
19375.67 141
19376.99 143
19378.30 136
19379.62 182
19380.93 160
19382.25 140
19383.57 147
19384.88 146
19386.20 143
19387.52 147
19388.83 163
19390.15 143
19391.47 171
19392.78 156
19394.10 148
19395.42 133
19396.73 141
19398.05 131
19399.37 160
19400.68 148
19402.00 137
19403.32 113
19404.63 156
19405.95 164
19407.27 135
19408.58 145
19409.90 150
19411.22 143
19412.54 129
19413.85 131
19415.17 143
19416.49 162
19417.80 161
19419.12 160
19420.44 131
19421.76 146
19423.07 141
19424.39 153
19425.71 124
19427.03 159
19428.35 162
19429.66 170
19430.98 167
19432.30 127
19433.62 131
19434.93 145
19436.25 159
19437.57 137
19438.89 165
19440.21 150
19441.53 153
19442.84 176
19444.16 158
19445.48 141
19446.80 152
19448.12 191
19449.44 159
19450.75 147
19452.07 137
19453.39 161
19454.71 175
19456.03 157
19457.35 145
19458.67 163
19459.98 165
19461.30 160
19462.62 162
19463.94 153
19465.26 166
19466.58 151
19467.90 171
19469.22 142
19470.54 155
19471.86 140
19473.18 150
19474.49 130
19475.81 119
19477.13 142
19478.45 195
19479.77 154
19481.09 145
19482.41 140
19483.73 168
19485.05 178
19486.37 174
19487.69 157
19489.01 122
19490.33 141
19491.65 168
19492.97 180
19494.29 144
19495.61 146
19496.93 129
19498.25 137
19499.57 129
19500.89 158
19502.21 139
19503.53 162
19504.85 151
19506.17 156
19507.49 150
19508.81 141
19510.13 155
19511.45 136
19512.77 150
19514.09 129
19515.42 138
19516.74 158
19518.06 142
19519.38 139
19520.70 145
19522.02 164
19523.34 155
19524.66 138
19525.98 138
19527.30 144
19528.62 136
19529.95 153
19531.27 121
19532.59 113
19533.91 118
19535.23 138
19536.55 133
19537.87 149
19539.20 144
19540.52 158
19541.84 168
19543.16 166
19544.48 148
19545.80 152
19547.13 132
19548.45 148
19549.77 153
19551.09 142
19552.41 149
19553.74 143
19555.06 140
19556.38 153
19557.70 164
19559.02 132
19560.35 148
19561.67 145
19562.99 145
19564.31 138
19565.64 144
19566.96 156
19568.28 137
19569.60 157
19570.93 142
19572.25 141
19573.57 155
19574.89 146
19576.22 129
19577.54 140
19578.86 153
19580.18 167
19581.51 156
19582.83 163
19584.15 125
19585.48 146
19586.80 126
19588.12 137
19589.45 136
19590.77 135
19592.09 150
19593.42 181
19594.74 146
19596.06 143
19597.39 167
19598.71 112
19600.03 138
19601.36 134
19602.68 148
19604.00 144
19605.33 139
19606.65 165
19607.98 137
19609.30 154
19610.62 130
19611.95 180
19613.27 134
19614.60 152
19615.92 139
19617.24 170
19618.57 146
19619.89 161
19621.22 139
19622.54 150
19623.87 148
19625.19 146
19626.51 152
19627.84 142
19629.16 151
19630.49 133
19631.81 158
19633.14 170
19634.46 160
19635.79 141
19637.11 131
19638.44 141
19639.76 148
19641.09 141
19642.41 156
19643.74 149
19645.06 164
19646.39 147
19647.71 149
19649.04 143
19650.36 147
19651.69 168
19653.01 153
19654.34 162
19655.66 141
19656.99 164
19658.32 145
19659.64 162
19660.97 162
19662.29 146
19663.62 131
19664.94 148
19666.27 143
19667.60 132
19668.92 123
19670.25 145
19671.57 137
19672.90 137
19674.23 135
19675.55 144
19676.88 136
19678.20 124
19679.53 141
19680.86 125
19682.18 118
19683.51 147
19684.84 138
19686.16 156
19687.49 154
19688.82 137
19690.14 160
19691.47 169
19692.80 179
19694.12 168
19695.45 126
19696.78 143
19698.10 172
19699.43 183
19700.76 154
19702.08 151
19703.41 139
19704.74 160
19706.07 164
19707.39 145
19708.72 132
19710.05 162
19711.37 160
19712.70 136
19714.03 147
19715.36 157
19716.68 155
19718.01 133
19719.34 139
19720.67 134
19721.99 136
19723.32 149
19724.65 141
19725.98 140
19727.31 142
19728.63 138
19729.96 161
19731.29 145
19732.62 137
19733.95 142
19735.27 130
19736.60 159
19737.93 146
19739.26 157
19740.59 132
19741.92 159
19743.24 166
19744.57 151
19745.90 162
19747.23 157
19748.56 118
19749.89 148
19751.22 151
19752.54 172
19753.87 153
19755.20 125
19756.53 145
19757.86 137
19759.19 152
19760.52 136
19761.85 137
19763.18 143
19764.50 168
19765.83 172
19767.16 149
19768.49 142
19769.82 161
19771.15 152
19772.48 160
19773.81 149
19775.14 138
19776.47 171
19777.80 176
19779.13 158
19780.46 140
19781.79 149
19783.12 130
19784.45 159
19785.78 128
19787.11 148
19788.44 137
19789.77 175
19791.10 186
19792.43 139
19793.76 143
19795.09 141
19796.42 179
19797.75 143
19799.08 142
19800.41 140
19801.74 156
19803.07 151
19804.40 123
19805.73 124
19807.06 134
19808.39 140
19809.72 168
19811.05 137
19812.38 149
19813.71 160
19815.05 141
19816.38 139
19817.71 146
19819.04 152
19820.37 133
19821.70 129
19823.03 131
19824.36 135
19825.69 129
19827.03 163
19828.36 140
19829.69 141
19831.02 136
19832.35 145
19833.68 171
19835.01 139
19836.35 129
19837.68 139
19839.01 154
19840.34 162
19841.67 169
19843.00 140
19844.34 137
19845.67 149
19847.00 143
19848.33 122
19849.66 125
19851.00 128
19852.33 140
19853.66 155
19854.99 148
19856.32 132
19857.66 127
19858.99 143
19860.32 127
19861.65 169
19862.99 143
19864.32 134
19865.65 129
19866.98 155
19868.32 138
19869.65 155
19870.98 176
19872.31 166
19873.65 155
19874.98 141
19876.31 132
19877.65 160
19878.98 164
19880.31 138
19881.65 146
19882.98 168
19884.31 146
19885.64 148
19886.98 166
19888.31 163
19889.64 164
19890.98 139
19892.31 150
19893.64 139
19894.98 142
19896.31 143
19897.65 157
19898.98 167
19900.31 152
19901.65 147
19902.98 168
19904.31 168
19905.65 135
19906.98 153
19908.32 137
19909.65 169
19910.98 148
19912.32 158
19913.65 168
19914.99 153
19916.32 143
19917.66 140
19918.99 165
19920.32 149
19921.66 139
19922.99 150
19924.33 154
19925.66 118
19927.00 170
19928.33 138
19929.67 159
19931.00 139
19932.34 126
19933.67 134
19935.01 127
19936.34 142
19937.68 140
19939.01 137
19940.35 126
19941.68 136
19943.02 147
19944.35 132
19945.69 142
19947.02 153
19948.36 145
19949.69 146
19951.03 117
19952.36 148
19953.70 153
19955.03 116
19956.37 122
19957.71 125
19959.04 148
19960.38 122
19961.71 141
19963.05 144
19964.38 144
19965.72 149
19967.06 157
19968.39 139
19969.73 134
19971.06 137
19972.40 136
19973.74 153
19975.07 138
19976.41 149
19977.75 167
19979.08 135
19980.42 115
19981.75 140
19983.09 148
19984.43 119
19985.76 111
19987.10 159
19988.44 166
19989.77 160
19991.11 155
19992.45 130
19993.78 118
19995.12 118
19996.46 121
19997.80 147
19999.13 164
20000.47 133
20001.81 147
20003.14 157
20004.48 135
20005.82 138
20007.16 149
20008.49 123
20009.83 134
20011.17 140
20012.51 155
20013.84 148
20015.18 154
20016.52 155
20017.86 148
20019.19 124
20020.53 133
20021.87 164
20023.21 141
20024.55 157
20025.88 129
20027.22 163
20028.56 140
20029.90 137
20031.24 143
20032.57 135
20033.91 148
20035.25 161
20036.59 148
20037.93 156
20039.26 126
20040.60 147
20041.94 152
20043.28 146
20044.62 148
20045.96 132
20047.30 155
20048.63 150
20049.97 147
20051.31 141
20052.65 126
20053.99 145
20055.33 158
20056.67 144
20058.01 158
20059.35 139
20060.69 133
20062.02 126
20063.36 136
20064.70 132
20066.04 152
20067.38 171
20068.72 143
20070.06 150
20071.40 147
20072.74 158
20074.08 154
20075.42 147
20076.76 152
20078.10 158
20079.44 177
20080.78 161
20082.12 143
20083.46 143
20084.80 160
20086.14 130
20087.48 148
20088.82 131
20090.16 136
20091.50 149
20092.84 134
20094.18 118
20095.52 127
20096.86 163
20098.20 142
20099.54 145
20100.88 143
20102.22 126
20103.56 149
20104.90 129
20106.24 140
20107.58 144
20108.92 118
20110.26 136
20111.60 132
20112.95 154
20114.29 132
20115.63 155
20116.97 152
20118.31 152
20119.65 155
20120.99 140
20122.33 155
20123.67 144
20125.02 156
20126.36 160
20127.70 151
20129.04 147
20130.38 120
20131.72 135
20133.06 143
20134.41 136
20135.75 161
