# Supplementary material for: MALDI-TOF MS typing enables the classification of brewing yeasts of the genus Saccharomyces to major beer styles
Source: PLoS One. 2017 Aug 9;12(8):e0181694. doi: 10.1371/journal.pone.0181694 (PMC5549903; doi:10.1371/journal.pone.0181694)
Supplement: S5 File — The directory includes 90 raw files and was zipped to “.zip”; the folder has three strains with 30 spectra per strain; S1 Text explains the raw files with an example and Table 1 represents the yeast strains used within the experiment. (ZIP) [file pone.0181694.s008.zip › 13-15/30262-213-OG-Ale-Ale-YPG-18h-E-E_2015-08-11__0_B6_1.dat]

2000.98 5663
2001.40 5705
2001.82 5489
2002.25 5592
2002.67 5675
2003.09 5365
2003.51 5474
2003.93 5548
2004.35 5394
2004.78 5564
2005.20 5554
2005.62 5400
2006.04 5252
2006.47 5154
2006.89 5297
2007.31 5334
2007.73 5467
2008.16 5160
2008.58 5379
2009.00 5131
2009.42 5270
2009.85 5259
2010.27 5200
2010.69 5420
2011.11 5510
2011.54 5412
2011.96 5606
2012.38 5761
2012.80 5564
2013.23 5546
2013.65 5434
2014.07 5303
2014.50 4990
2014.92 5151
2015.34 5110
2015.77 4908
2016.19 4921
2016.61 5044
2017.04 5070
2017.46 4927
2017.88 4984
2018.31 4743
2018.73 4686
2019.15 5002
2019.58 5071
2020.00 5138
2020.42 4983
2020.85 5323
2021.27 5555
2021.70 5712
2022.12 5426
2022.54 5113
2022.97 5292
2023.39 5051
2023.82 5070
2024.24 5312
2024.66 5264
2025.09 5159
2025.51 4876
2025.94 4897
2026.36 5030
2026.79 5005
2027.21 5289
2027.63 5208
2028.06 4863
2028.48 4707
2028.91 4927
2029.33 5105
2029.76 5042
2030.18 4994
2030.61 4703
2031.03 4606
2031.46 4882
2031.88 4623
2032.31 4500
2032.73 4385
2033.16 4290
2033.58 4544
2034.01 4730
2034.43 4627
2034.86 4695
2035.28 4491
2035.71 4755
2036.13 4842
2036.56 4871
2036.98 4966
2037.41 5027
2037.84 5039
2038.26 4974
2038.69 4887
2039.11 4581
2039.54 4809
2039.96 5254
2040.39 5322
2040.82 5011
2041.24 5185
2041.67 5205
2042.09 5331
2042.52 5100
2042.95 5108
2043.37 5197
2043.80 5264
2044.22 5029
2044.65 4795
2045.08 4901
2045.50 4714
2045.93 4755
2046.36 4946
2046.78 4596
2047.21 4718
2047.64 4742
2048.06 4686
2048.49 4723
2048.92 4816
2049.34 4660
2049.77 4777
2050.20 4746
2050.62 4515
2051.05 4685
2051.48 4759
2051.90 4720
2052.33 4819
2052.76 4529
2053.18 4828
2053.61 4983
2054.04 4778
2054.47 4701
2054.89 4654
2055.32 4862
2055.75 4658
2056.18 4756
2056.60 4778
2057.03 4681
2057.46 4747
2057.89 4759
2058.31 4739
2058.74 4784
2059.17 4754
2059.60 4752
2060.03 4717
2060.45 4673
2060.88 4645
2061.31 4862
2061.74 5023
2062.17 4774
2062.59 4727
2063.02 4848
2063.45 4842
2063.88 4926
2064.31 5016
2064.73 4875
2065.16 5084
2065.59 4981
2066.02 5124
2066.45 5195
2066.88 5263
2067.31 5205
2067.73 5364
2068.16 5441
2068.59 5418
2069.02 5288
2069.45 5529
2069.88 5476
2070.31 5411
2070.74 5202
2071.17 5377
2071.59 5349
2072.02 5064
2072.45 4885
2072.88 5098
2073.31 4883
2073.74 4726
2074.17 5054
2074.60 4827
2075.03 4899
2075.46 4824
2075.89 4703
2076.32 4783
2076.75 4753
2077.18 4897
2077.61 4654
2078.04 5109
2078.47 5099
2078.89 5130
2079.32 5304
2079.75 5586
2080.18 5312
2080.61 5473
2081.04 6038
2081.47 6036
2081.90 6344
2082.34 6304
2082.77 6707
2083.20 6548
2083.63 6621
2084.06 6496
2084.49 6203
2084.92 6027
2085.35 6163
2085.78 5863
2086.21 5755
2086.64 5530
2087.07 5393
2087.50 5540
2087.93 5182
2088.36 4926
2088.79 5107
2089.22 5263
2089.65 5612
2090.09 5388
2090.52 5578
2090.95 5279
2091.38 4845
2091.81 4894
2092.24 5178
2092.67 4969
2093.10 4935
2093.54 5515
2093.97 5472
2094.40 5269
2094.83 5323
2095.26 5558
2095.69 5843
2096.12 5956
2096.56 5827
2096.99 5449
2097.42 5393
2097.85 5198
2098.28 5331
2098.71 5337
2099.15 5375
2099.58 5603
2100.01 5309
2100.44 4774
2100.87 4696
2101.31 4784
2101.74 4524
2102.17 4626
2102.60 4440
2103.04 4661
2103.47 4583
2103.90 4718
2104.33 4936
2104.77 4992
2105.20 5387
2105.63 5112
2106.06 4780
2106.50 5043
2106.93 5092
2107.36 5073
2107.79 5046
2108.23 5041
2108.66 5388
2109.09 5537
2109.53 5581
2109.96 5651
2110.39 5796
2110.82 6005
2111.26 5856
2111.69 5693
2112.12 5642
2112.56 5436
2112.99 5498
2113.42 5626
2113.86 5601
2114.29 5473
2114.72 5580
2115.16 5641
2115.59 5335
2116.03 5279
2116.46 5317
2116.89 5176
2117.33 5148
2117.76 4918
2118.19 4738
2118.63 4710
2119.06 4629
2119.50 4667
2119.93 4617
2120.36 4523
2120.80 4631
2121.23 4464
2121.67 4452
2122.10 4451
2122.54 4487
2122.97 4559
2123.40 4701
2123.84 5060
2124.27 4958
2124.71 4929
2125.14 4705
2125.58 4662
2126.01 4820
2126.45 5037
2126.88 5054
2127.32 5043
2127.75 4927
2128.19 4748
2128.62 4720
2129.06 4862
2129.49 4686
2129.93 4717
2130.36 4822
2130.80 4791
2131.23 5066
2131.67 5159
2132.10 5175
2132.54 5384
2132.97 5041
2133.41 5311
2133.84 5338
2134.28 5468
2134.71 5367
2135.15 5334
2135.59 5400
2136.02 5285
2136.46 5180
2136.89 5071
2137.33 5095
2137.76 4995
2138.20 4845
2138.64 5161
2139.07 5330
2139.51 5325
2139.94 5248
2140.38 5311
2140.82 5195
2141.25 5024
2141.69 5407
2142.13 5166
2142.56 5373
2143.00 5374
2143.43 5284
2143.87 5299
2144.31 5089
2144.74 4811
2145.18 4694
2145.62 4683
2146.05 4492
2146.49 4749
2146.93 4427
2147.36 4740
2147.80 4555
2148.24 4645
2148.68 4779
2149.11 4904
2149.55 4867
2149.99 5235
2150.42 5603
2150.86 5748
2151.30 5764
2151.74 5986
2152.17 6477
2152.61 6629
2153.05 6864
2153.49 6879
2153.92 6907
2154.36 6651
2154.80 6351
2155.24 6524
2155.67 6608
2156.11 5995
2156.55 5900
2156.99 5529
2157.42 5188
2157.86 5015
2158.30 4917
2158.74 4994
2159.18 4816
2159.61 4624
2160.05 4779
2160.49 4735
2160.93 5134
2161.37 5081
2161.81 4778
2162.24 4687
2162.68 4964
2163.12 5010
2163.56 4900
2164.00 5134
2164.44 5185
2164.87 5160
2165.31 4874
2165.75 4941
2166.19 5032
2166.63 4967
2167.07 4970
2167.51 5202
2167.95 5182
2168.39 5282
2168.82 5404
2169.26 5276
2169.70 5330
2170.14 5833
2170.58 5752
2171.02 5826
2171.46 5822
2171.90 6044
2172.34 5969
2172.78 6056
2173.22 6233
2173.66 6069
2174.10 6157
2174.54 6260
2174.98 5722
2175.42 5608
2175.85 5787
2176.29 5939
2176.73 5997
2177.17 5930
2177.61 5820
2178.05 5642
2178.49 5920
2178.93 6192
2179.37 5937
2179.81 6339
2180.25 6222
2180.69 6121
2181.14 6109
2181.58 6424
2182.02 6312
2182.46 6051
2182.90 5903
2183.34 5675
2183.78 5751
2184.22 5673
2184.66 5375
2185.10 5349
2185.54 5579
2185.98 5264
2186.42 5492
2186.86 5357
2187.30 5057
2187.74 5225
2188.19 5164
2188.63 5366
2189.07 5453
2189.51 5368
2189.95 5522
2190.39 5968
2190.83 6329
2191.27 6158
2191.72 6233
2192.16 6267
2192.60 6280
2193.04 6033
2193.48 6140
2193.92 6167
2194.36 6162
2194.81 5933
2195.25 5714
2195.69 6031
2196.13 5810
2196.57 5624
2197.01 5893
2197.46 5907
2197.90 6145
2198.34 5984
2198.78 6329
2199.22 6439
2199.67 6026
2200.11 5899
2200.55 5983
2200.99 5931
2201.44 5714
2201.88 5736
2202.32 5743
2202.76 5706
2203.21 5588
2203.65 5399
2204.09 5209
2204.53 5095
2204.98 5166
2205.42 5133
2205.86 5188
2206.30 5404
2206.75 5415
2207.19 5119
2207.63 5380
2208.08 5279
2208.52 5414
2208.96 5591
2209.41 5554
2209.85 5683
2210.29 6065
2210.73 6248
2211.18 6008
2211.62 5954
2212.06 6045
2212.51 6122
2212.95 5941
2213.40 6152
2213.84 6319
2214.28 6096
2214.73 5867
2215.17 5890
2215.61 5888
2216.06 5844
2216.50 5692
2216.95 5837
2217.39 5858
2217.83 5288
2218.28 5428
2218.72 5407
2219.17 5300
2219.61 5182
2220.05 5340
2220.50 5254
2220.94 5321
2221.39 5482
2221.83 5263
2222.28 5326
2222.72 5504
2223.16 5773
2223.61 5880
2224.05 6100
2224.50 6247
2224.94 6569
2225.39 6852
2225.83 7363
2226.28 8033
2226.72 8030
2227.17 8353
2227.61 8610
2228.06 8603
2228.50 8456
2228.95 8122
2229.39 8346
2229.84 8192
2230.28 7768
2230.73 7403
2231.17 7381
2231.62 7069
2232.06 6827
2232.51 6414
2232.95 6503
2233.40 6823
2233.85 6550
2234.29 6297
2234.74 6476
2235.18 6433
2235.63 6567
2236.07 6280
2236.52 6227
2236.97 6317
2237.41 6133
2237.86 6005
2238.30 5873
2238.75 5764
2239.20 5716
2239.64 5872
2240.09 6004
2240.53 6083
2240.98 6133
2241.43 6253
2241.87 6358
2242.32 6377
2242.77 6616
2243.21 6591
2243.66 6278
2244.11 6088
2244.55 6104
2245.00 6089
2245.45 5765
2245.89 5645
2246.34 5565
2246.79 5354
2247.23 5134
2247.68 5277
2248.13 5212
2248.57 5107
2249.02 5238
2249.47 5181
2249.92 5220
2250.36 5049
2250.81 5171
2251.26 5233
2251.70 5171
2252.15 5677
2252.60 5700
2253.05 5465
2253.49 5388
2253.94 5390
2254.39 5424
2254.84 5371
2255.28 5578
2255.73 5521
2256.18 5193
2256.63 5441
2257.08 5193
2257.52 5308
2257.97 5390
2258.42 5173
2258.87 5322
2259.32 5416
2259.76 5350
2260.21 5233
2260.66 5300
2261.11 5219
2261.56 5335
2262.01 5471
2262.45 5693
2262.90 5976
2263.35 6088
2263.80 6333
2264.25 6341
2264.70 6548
2265.15 6813
2265.59 7260
2266.04 7386
2266.49 7499
2266.94 7649
2267.39 7732
2267.84 7996
2268.29 7776
2268.74 7788
2269.19 8087
2269.63 8211
2270.08 8031
2270.53 8098
2270.98 8178
2271.43 8317
2271.88 8562
2272.33 8191
2272.78 8282
2273.23 8641
2273.68 8344
2274.13 8423
2274.58 8043
2275.03 7735
2275.48 7449
2275.93 6998
2276.38 7151
2276.83 6954
2277.28 6762
2277.73 6081
2278.18 6059
2278.63 5911
2279.08 5758
2279.53 5608
2279.98 5521
2280.43 5597
2280.88 5771
2281.33 5461
2281.78 5579
2282.23 5875
2282.68 5996
2283.13 6311
2283.58 6471
2284.03 6443
2284.48 6648
2284.93 6426
2285.38 6432
2285.83 6433
2286.28 6528
2286.73 6410
2287.19 6229
2287.64 6199
2288.09 6254
2288.54 5999
2288.99 5919
2289.44 6157
2289.89 6531
2290.34 7008
2290.79 7634
2291.25 7917
2291.70 8736
2292.15 9288
2292.60 9915
2293.05 10915
2293.50 10943
2293.95 11179
2294.41 11775
2294.86 11216
2295.31 11190
2295.76 10618
2296.21 10478
2296.66 10270
2297.12 9718
2297.57 8908
2298.02 8585
2298.47 8337
2298.92 7629
2299.38 7460
2299.83 7239
2300.28 6863
2300.73 6415
2301.18 6149
2301.64 6016
2302.09 5892
2302.54 5739
2302.99 5666
2303.45 5686
2303.90 5810
2304.35 5548
2304.80 5627
2305.26 5676
2305.71 5564
2306.16 5642
2306.61 5655
2307.07 5667
2307.52 5524
2307.97 5234
2308.43 5488
2308.88 5492
2309.33 5778
2309.79 5925
2310.24 6001
2310.69 6207
2311.15 6270
2311.60 6471
2312.05 6844
2312.51 7065
2312.96 7247
2313.41 7457
2313.87 7343
2314.32 7131
2314.77 7295
2315.23 6893
2315.68 6805
2316.13 6391
2316.59 6395
2317.04 6380
2317.49 6321
2317.95 6255
2318.40 6060
2318.86 5848
2319.31 5592
2319.76 5609
2320.22 5927
2320.67 6021
2321.13 6033
2321.58 6414
2322.04 6049
2322.49 6106
2322.94 6140
2323.40 6340
2323.85 5969
2324.31 6049
2324.76 6216
2325.22 6205
2325.67 6428
2326.13 6497
2326.58 6759
2327.04 6889
2327.49 6923
2327.95 6945
2328.40 6855
2328.86 6936
2329.31 7125
2329.77 6890
2330.22 7021
2330.68 6832
2331.13 6899
2331.59 6942
2332.04 7164
2332.50 7263
2332.95 7044
2333.41 6661
2333.86 6401
2334.32 6350
2334.77 6382
2335.23 6231
2335.69 6215
2336.14 5938
2336.60 5805
2337.05 6013
2337.51 5755
2337.96 5741
2338.42 6137
2338.88 6432
2339.33 6637
2339.79 7152
2340.24 7727
2340.70 8260
2341.16 8508
2341.61 9541
2342.07 10246
2342.52 10765
2342.98 11667
2343.44 12180
2343.89 12291
2344.35 12412
2344.81 12419
2345.26 12272
2345.72 11876
2346.18 11814
2346.63 11331
2347.09 10832
2347.55 10498
2348.00 10645
2348.46 10498
2348.92 10313
2349.37 10359
2349.83 10333
2350.29 9750
2350.75 9573
2351.20 8937
2351.66 8499
2352.12 8017
2352.57 7322
2353.03 7093
2353.49 6666
2353.95 6530
2354.40 6581
2354.86 6327
2355.32 6231
2355.78 5959
2356.23 5879
2356.69 5926
2357.15 5762
2357.61 5700
2358.07 5714
2358.52 5660
2358.98 5689
2359.44 5909
2359.90 5955
2360.36 5919
2360.81 5969
2361.27 6187
2361.73 6290
2362.19 6501
2362.65 6540
2363.10 6584
2363.56 6686
2364.02 6652
2364.48 6517
2364.94 6783
2365.40 6649
2365.86 6348
2366.31 6397
2366.77 6466
2367.23 6624
2367.69 6895
2368.15 6889
2368.61 6658
2369.07 7067
2369.53 7298
2369.98 7116
2370.44 7307
2370.90 7670
2371.36 7606
2371.82 7488
2372.28 7855
2372.74 7907
2373.20 7693
2373.66 7454
2374.12 7636
2374.58 7152
2375.04 7249
2375.50 7008
2375.95 6926
2376.41 6712
2376.87 6822
2377.33 6917
2377.79 6802
2378.25 7120
2378.71 7156
2379.17 6885
2379.63 6658
2380.09 6724
2380.55 6994
2381.01 6966
2381.47 7037
2381.93 6997
2382.39 6773
2382.85 6766
2383.31 7020
2383.77 6857
2384.23 6814
2384.69 7075
2385.15 6590
2385.62 6474
2386.08 6668
2386.54 6234
2387.00 6546
2387.46 6243
2387.92 6091
2388.38 5794
2388.84 6091
2389.30 5793
2389.76 5678
2390.22 5764
2390.68 5619
2391.14 5723
2391.61 5736
2392.07 5737
2392.53 5694
2392.99 5799
2393.45 5884
2393.91 5833
2394.37 6031
2394.83 6240
2395.30 6012
2395.76 6288
2396.22 6143
2396.68 5946
2397.14 6095
2397.60 6182
2398.07 6085
2398.53 6088
2398.99 5994
2399.45 6103
2399.91 5963
2400.37 6011
2400.84 6093
2401.30 6188
2401.76 6163
2402.22 6181
2402.68 6392
2403.15 6174
2403.61 5771
2404.07 5962
2404.53 5956
2405.00 5796
2405.46 5898
2405.92 5669
2406.38 5644
2406.85 5838
2407.31 6025
2407.77 6192
2408.23 5983
2408.70 6303
2409.16 6616
2409.62 6553
2410.08 6415
2410.55 6403
2411.01 6372
2411.47 6297
2411.94 6086
2412.40 5859
2412.86 5385
2413.33 5428
2413.79 5572
2414.25 5596
2414.72 5459
2415.18 5639
2415.64 5692
2416.11 5846
2416.57 6050
2417.03 6014
2417.50 5842
2417.96 6217
2418.42 6171
2418.89 6414
2419.35 6797
2419.81 6952
2420.28 7173
2420.74 7124
2421.21 7198
2421.67 7472
2422.13 7457
2422.60 7262
2423.06 7166
2423.53 7217
2423.99 7138
2424.45 6963
2424.92 7004
2425.38 6816
2425.85 6924
2426.31 7071
2426.78 6882
2427.24 7171
2427.71 7389
2428.17 7459
2428.63 7462
2429.10 7864
2429.56 7819
2430.03 8121
2430.49 8130
2430.96 8161
2431.42 8044
2431.89 8096
2432.35 7615
2432.82 7292
2433.28 6924
2433.75 6922
2434.21 6787
2434.68 6539
2435.14 6733
2435.61 6534
2436.07 6301
2436.54 6488
2437.01 6764
2437.47 6590
2437.94 6664
2438.40 6837
2438.87 6976
2439.33 7364
2439.80 7400
2440.26 7875
2440.73 8349
2441.20 9038
2441.66 9955
2442.13 10656
2442.59 11243
2443.06 11805
2443.53 11969
2443.99 11850
2444.46 12064
2444.92 12003
2445.39 11320
2445.86 10670
2446.32 9771
2446.79 9214
2447.26 8230
2447.72 7706
2448.19 7170
2448.66 6683
2449.12 6375
2449.59 6174
2450.05 5920
2450.52 5874
2450.99 5714
2451.46 5338
2451.92 5505
2452.39 5848
2452.86 5648
2453.32 5984
2453.79 6098
2454.26 5970
2454.72 5916
2455.19 5716
2455.66 5655
2456.13 5987
2456.59 5881
2457.06 5883
2457.53 5825
2458.00 5529
2458.46 5465
2458.93 5998
2459.40 6084
2459.87 6157
2460.33 6035
2460.80 5828
2461.27 5761
2461.74 5784
2462.20 6091
2462.67 5840
2463.14 5782
2463.61 5930
2464.08 5935
2464.54 5718
2465.01 5445
2465.48 5556
2465.95 5563
2466.42 5695
2466.88 5634
2467.35 5635
2467.82 6115
2468.29 5976
2468.76 5872
2469.23 5772
2469.70 5843
2470.16 5911
2470.63 6151
2471.10 6163
2471.57 6171
2472.04 6353
2472.51 6292
2472.98 6248
2473.44 6050
2473.91 6130
2474.38 6011
2474.85 5685
2475.32 5442
2475.79 5447
2476.26 5779
2476.73 5576
2477.20 5444
2477.67 5387
2478.14 5473
2478.61 5355
2479.08 5280
2479.54 5246
2480.01 5613
2480.48 5747
2480.95 5901
2481.42 5991
2481.89 5837
2482.36 6155
2482.83 6316
2483.30 6155
2483.77 6061
2484.24 5775
2484.71 5978
2485.18 6013
2485.65 6075
2486.12 5849
2486.59 5870
2487.06 5664
2487.53 5602
2488.00 5669
2488.47 5643
2488.94 5979
2489.41 5862
2489.88 5579
2490.35 5611
2490.83 5484
2491.30 5713
2491.77 5625
2492.24 5545
2492.71 5481
2493.18 5569
2493.65 5578
2494.12 5539
2494.59 5652
2495.06 5664
2495.53 5653
2496.00 5809
2496.48 5880
2496.95 6235
2497.42 6173
2497.89 6361
2498.36 6144
2498.83 6001
2499.30 5898
2499.77 6207
2500.25 6227
2500.72 6203
2501.19 6280
2501.66 6025
2502.13 6110
2502.60 5738
2503.07 5663
2503.55 5399
2504.02 5328
2504.49 5669
2504.96 5418
2505.43 5231
2505.91 5082
2506.38 5491
2506.85 5512
2507.32 5565
2507.79 5505
2508.27 5591
2508.74 5472
2509.21 5902
2509.68 5860
2510.16 6357
2510.63 6647
2511.10 6653
2511.57 6856
2512.05 7175
2512.52 7153
2512.99 7249
2513.46 7626
2513.94 7917
2514.41 7992
2514.88 8010
2515.35 8005
2515.83 8195
2516.30 8005
2516.77 7800
2517.25 7822
2517.72 7544
2518.19 7394
2518.67 7225
2519.14 7117
2519.61 6840
2520.09 6360
2520.56 6217
2521.03 6097
2521.51 6144
2521.98 6199
2522.45 6180
2522.93 6033
2523.40 5844
2523.87 6126
2524.35 5926
2524.82 5999
2525.29 5909
2525.77 6100
2526.24 6135
2526.72 6053
2527.19 6212
2527.66 6111
2528.14 6508
2528.61 6638
2529.09 6522
2529.56 6752
2530.03 6758
2530.51 6603
2530.98 6505
2531.46 6446
2531.93 6437
2532.41 6401
2532.88 6578
2533.36 6606
2533.83 6673
2534.31 6809
2534.78 6688
2535.25 6494
2535.73 6606
2536.20 6254
2536.68 6345
2537.15 6640
2537.63 6708
2538.10 6552
2538.58 6319
2539.05 6457
2539.53 6191
2540.00 6257
2540.48 5988
2540.95 5954
2541.43 6092
2541.91 6035
2542.38 5901
2542.86 6112
2543.33 6247
2543.81 6133
2544.28 6317
2544.76 6249
2545.23 6371
2545.71 6415
2546.19 6419
2546.66 6583
2547.14 6608
2547.61 6848
2548.09 7195
2548.56 7404
2549.04 8101
2549.52 8432
2549.99 8280
2550.47 8899
2550.95 9504
2551.42 9341
2551.90 9410
2552.37 9605
2552.85 9594
2553.33 9339
2553.80 8871
2554.28 9055
2554.76 9330
2555.23 9095
2555.71 9524
2556.19 10167
2556.66 10453
2557.14 11183
2557.62 11358
2558.09 11721
2558.57 12530
2559.05 12969
2559.52 13350
2560.00 13170
2560.48 12992
2560.96 12065
2561.43 11733
2561.91 10988
2562.39 10320
2562.86 9109
2563.34 8252
2563.82 7850
2564.30 7749
2564.77 7116
2565.25 6770
2565.73 6857
2566.21 6685
2566.68 6317
2567.16 6212
2567.64 6310
2568.12 6260
2568.60 6042
2569.07 5905
2569.55 5503
2570.03 5796
2570.51 5905
2570.99 5952
2571.46 5795
2571.94 5714
2572.42 5480
2572.90 5649
2573.38 5503
2573.85 5747
2574.33 5620
2574.81 5489
2575.29 5700
2575.77 5701
2576.25 5550
2576.73 5688
2577.20 5483
2577.68 5513
2578.16 5545
2578.64 5532
2579.12 5636
2579.60 5567
2580.08 5534
2580.56 5450
2581.04 5842
2581.51 5790
2581.99 5687
2582.47 5496
2582.95 5851
2583.43 5640
2583.91 5554
2584.39 5715
2584.87 5814
2585.35 5690
2585.83 5594
2586.31 5615
2586.79 5789
2587.27 5675
2587.75 5753
2588.23 6169
2588.71 6236
2589.18 6051
2589.66 6205
2590.14 6167
2590.62 6208
2591.10 6218
2591.58 6343
2592.06 6331
2592.54 6186
2593.02 6286
2593.50 6386
2593.98 6277
2594.47 6498
2594.95 6829
2595.43 7306
2595.91 7145
2596.39 7268
2596.87 7582
2597.35 7492
2597.83 7648
2598.31 8007
2598.79 7701
2599.27 8194
2599.75 8020
2600.23 7719
2600.71 7641
2601.19 7516
2601.67 7153
2602.16 7137
2602.64 6919
2603.12 6872
2603.60 6558
2604.08 6248
2604.56 6162
2605.04 5756
2605.52 6016
2606.00 5671
2606.49 5688
2606.97 5619
2607.45 5544
2607.93 5671
2608.41 5596
2608.89 5679
2609.37 5668
2609.86 6140
2610.34 6368
2610.82 6732
2611.30 6804
2611.78 7040
2612.27 7499
2612.75 7546
2613.23 7805
2613.71 7927
2614.19 8040
2614.68 8151
2615.16 8363
2615.64 8067
2616.12 8495
2616.60 8646
2617.09 8215
2617.57 8078
2618.05 8149
2618.53 7845
2619.02 7376
2619.50 6972
2619.98 6917
2620.46 6662
2620.95 6424
2621.43 6025
2621.91 6073
2622.40 5967
2622.88 5756
2623.36 5704
2623.84 5883
2624.33 5738
2624.81 5819
2625.29 5883
2625.78 5866
2626.26 5981
2626.74 5906
2627.23 6057
2627.71 6229
2628.19 6015
2628.68 6438
2629.16 6400
2629.64 6378
2630.13 6207
2630.61 6178
2631.09 6054
2631.58 6153
2632.06 6128
2632.54 6363
2633.03 6139
2633.51 6458
2634.00 6322
2634.48 6006
2634.96 6268
2635.45 6105
2635.93 6178
2636.42 6343
2636.90 6383
2637.38 6081
2637.87 6052
2638.35 6240
2638.84 6305
2639.32 6187
2639.81 6130
2640.29 6028
2640.78 6084
2641.26 6095
2641.74 6022
2642.23 6246
2642.71 6173
2643.20 6207
2643.68 6148
2644.17 6276
2644.65 6479
2645.14 6170
2645.62 6148
2646.11 5957
2646.59 5684
2647.08 5524
2647.56 5487
2648.05 5923
2648.53 5678
2649.02 5710
2649.50 5687
2649.99 5817
2650.48 5770
2650.96 5709
2651.45 6018
2651.93 5973
2652.42 5805
2652.90 6104
2653.39 5993
2653.87 6225
2654.36 6014
2654.85 6109
2655.33 5989
2655.82 5825
2656.30 5978
2656.79 6083
2657.28 6101
2657.76 6021
2658.25 5875
2658.73 5851
2659.22 5839
2659.71 5740
2660.19 5537
2660.68 5783
2661.17 5519
2661.65 5323
2662.14 5586
2662.62 5841
2663.11 5599
2663.60 5780
2664.08 5929
2664.57 5870
2665.06 5677
2665.55 5802
2666.03 5779
2666.52 5939
2667.01 6133
2667.49 6069
2667.98 6404
2668.47 6196
2668.95 6199
2669.44 6402
2669.93 6417
2670.42 6367
2670.90 6421
2671.39 6240
2671.88 6279
2672.36 6565
2672.85 6318
2673.34 6519
2673.83 6842
2674.31 7292
2674.80 7521
2675.29 8037
2675.78 8441
2676.27 8511
2676.75 8553
2677.24 8939
2677.73 9173
2678.22 8697
2678.71 9021
2679.19 8642
2679.68 8977
2680.17 9070
2680.66 8825
2681.15 8873
2681.63 8606
2682.12 8572
2682.61 9038
2683.10 9434
2683.59 9870
2684.08 10407
2684.56 10514
2685.05 11321
2685.54 11997
2686.03 12145
2686.52 12520
2687.01 12727
2687.50 13011
2687.99 13136
2688.47 13115
2688.96 12955
2689.45 11805
2689.94 10895
2690.43 10430
2690.92 10004
2691.41 9144
2691.90 8618
2692.39 8147
2692.88 7597
2693.37 7335
2693.85 7280
2694.34 6858
2694.83 6461
2695.32 6268
2695.81 6249
2696.30 6160
2696.79 6532
2697.28 6348
2697.77 6489
2698.26 6671
2698.75 6762
2699.24 6546
2699.73 6594
2700.22 6900
2700.71 6822
2701.20 6756
2701.69 6912
2702.18 6714
2702.67 6717
2703.16 6721
2703.65 6725
2704.14 6998
2704.63 7223
2705.12 7390
2705.61 6839
2706.10 6917
2706.59 7313
2707.08 7193
2707.58 6936
2708.07 7089
2708.56 6936
2709.05 6943
2709.54 6785
2710.03 6717
2710.52 6793
2711.01 6444
2711.50 6455
2711.99 6551
2712.48 6521
2712.98 6565
2713.47 6430
2713.96 6659
2714.45 6461
2714.94 6797
2715.43 6870
2715.92 7064
2716.41 6915
2716.91 6449
2717.40 6470
2717.89 6447
2718.38 6466
2718.87 6364
2719.36 6245
2719.86 6335
2720.35 6067
2720.84 5980
2721.33 6095
2721.82 6119
2722.31 6084
2722.81 6255
2723.30 6381
2723.79 6620
2724.28 6915
2724.77 6849
2725.27 7135
2725.76 7298
2726.25 7350
2726.74 7119
2727.24 7110
2727.73 7008
2728.22 7018
2728.71 6652
2729.21 6624
2729.70 6559
2730.19 6603
2730.68 6318
2731.18 6275
2731.67 6217
2732.16 6295
2732.66 6302
2733.15 6361
2733.64 6461
2734.13 6334
2734.63 6583
2735.12 6684
2735.61 6755
2736.11 7058
2736.60 7005
2737.09 6942
2737.59 6963
2738.08 6963
2738.57 6782
2739.07 7165
2739.56 7144
2740.05 6900
2740.55 6950
2741.04 6709
2741.54 6739
2742.03 6909
2742.52 6758
2743.02 6890
2743.51 6725
2744.00 6533
2744.50 6658
2744.99 6360
2745.49 6030
2745.98 5808
2746.47 5773
2746.97 5589
2747.46 5668
2747.96 5801
2748.45 5849
2748.95 5732
2749.44 5710
2749.93 5765
2750.43 5980
2750.92 6034
2751.42 5881
2751.91 5682
2752.41 5732
2752.90 5920
2753.40 6114
2753.89 6027
2754.39 6397
2754.88 6342
2755.38 6215
2755.87 6643
2756.37 6483
2756.86 6790
2757.36 6664
2757.85 6810
2758.35 6587
2758.84 6622
2759.34 6709
2759.83 6689
2760.33 6597
2760.82 6596
2761.32 6623
2761.81 6442
2762.31 6473
2762.81 6288
2763.30 6021
2763.80 6210
2764.29 6179
2764.79 6000
2765.28 6207
2765.78 5966
2766.28 6001
2766.77 6130
2767.27 6051
2767.76 6090
2768.26 6074
2768.76 6335
2769.25 6404
2769.75 6261
2770.25 6432
2770.74 6367
2771.24 6104
2771.73 6397
2772.23 6397
2772.73 6334
2773.22 6260
2773.72 6174
2774.22 6229
2774.71 6703
2775.21 6772
2775.71 7061
2776.20 7602
2776.70 7968
2777.20 8425
2777.69 8466
2778.19 8937
2778.69 9113
2779.19 9726
2779.68 9674
2780.18 9906
2780.68 10086
2781.17 9991
2781.67 9652
2782.17 9538
2782.67 9002
2783.16 8750
2783.66 8188
2784.16 8118
2784.66 7900
2785.15 7479
2785.65 7194
2786.15 7255
2786.65 7208
2787.15 7141
2787.64 6923
2788.14 6707
2788.64 6770
2789.14 6816
2789.63 6444
2790.13 6330
2790.63 6443
2791.13 6519
2791.63 6316
2792.13 6136
2792.62 6240
2793.12 6009
2793.62 5784
2794.12 6100
2794.62 6269
2795.12 6543
2795.61 6887
2796.11 7590
2796.61 8036
2797.11 8884
2797.61 10052
2798.11 11121
2798.61 12012
2799.11 13473
2799.60 13955
2800.10 14863
2800.60 15765
2801.10 16505
2801.60 16428
2802.10 15510
2802.60 14524
2803.10 13656
2803.60 12860
2804.10 11873
2804.60 11002
2805.10 10111
2805.59 9252
2806.09 9093
2806.59 8990
2807.09 9387
2807.59 9693
2808.09 10266
2808.59 10930
2809.09 11738
2809.59 13324
2810.09 14104
2810.59 14121
2811.09 14914
2811.59 15658
2812.09 15703
2812.59 15211
2813.09 15432
2813.59 15232
2814.09 14189
2814.59 13168
2815.09 11979
2815.59 11284
2816.09 10458
2816.59 9291
2817.09 8836
2817.59 8643
2818.09 8250
2818.60 7654
2819.10 7522
2819.60 7315
2820.10 7646
2820.60 7691
2821.10 7669
2821.60 7937
2822.10 7760
2822.60 7650
2823.10 8071
2823.60 7875
2824.10 8016
2824.61 7842
2825.11 8300
2825.61 8206
2826.11 8255
2826.61 8551
2827.11 8590
2827.61 8478
2828.12 9042
2828.62 9398
2829.12 9283
2829.62 8970
2830.12 9128
2830.62 8550
2831.12 8060
2831.63 7874
2832.13 7646
2832.63 7361
2833.13 7128
2833.63 6984
2834.14 6990
2834.64 6585
2835.14 6492
2835.64 6675
2836.14 6406
2836.65 6510
2837.15 6811
2837.65 6722
2838.15 6950
2838.66 7034
2839.16 7084
2839.66 7545
2840.16 7735
2840.67 7520
2841.17 7821
2841.67 7668
2842.17 7867
2842.68 8075
2843.18 8309
2843.68 8029
2844.18 7526
2844.69 7538
2845.19 7214
2845.69 7298
2846.20 7189
2846.70 6916
2847.20 6964
2847.71 6926
2848.21 7061
2848.71 7207
2849.22 6933
2849.72 6944
2850.22 7022
2850.73 7113
2851.23 7139
2851.73 6900
2852.24 6827
2852.74 7159
2853.24 6934
2853.75 6658
2854.25 6633
2854.75 6930
2855.26 6778
2855.76 6582
2856.27 6502
2856.77 6501
2857.27 6637
2857.78 6916
2858.28 6760
2858.79 6769
2859.29 6880
2859.80 7290
2860.30 7188
2860.80 7050
2861.31 7100
2861.81 6781
2862.32 7180
2862.82 7101
2863.33 6960
2863.83 6712
2864.34 6631
2864.84 6773
2865.34 6579
2865.85 6715
2866.35 6419
2866.86 6394
2867.36 6345
2867.87 6168
2868.37 6024
2868.88 6224
2869.38 6114
2869.89 5953
2870.39 6084
2870.90 6012
2871.41 6328
2871.91 6441
2872.42 6495
2872.92 6526
2873.43 6625
2873.93 6635
2874.44 7048
2874.94 7293
2875.45 7401
2875.95 7142
2876.46 7493
2876.97 7525
2877.47 7712
2877.98 7785
2878.48 7754
2878.99 8002
2879.50 7930
2880.00 7954
2880.51 8027
2881.01 8416
2881.52 8346
2882.03 8890
2882.53 9320
2883.04 9625
2883.54 10402
2884.05 11379
2884.56 11610
2885.06 12301
2885.57 12500
2886.08 12293
2886.58 12145
2887.09 12575
2887.60 12673
2888.10 12289
2888.61 12016
2889.12 11815
2889.62 11660
2890.13 11823
2890.64 11433
2891.15 10920
2891.65 10693
2892.16 10774
2892.67 10608
2893.17 9519
2893.68 9172
2894.19 9040
2894.70 8297
2895.20 7759
2895.71 7612
2896.22 7449
2896.73 7489
2897.23 7567
2897.74 7332
2898.25 7565
2898.76 7567
2899.26 7888
2899.77 7784
2900.28 7542
2900.79 7420
2901.29 7851
2901.80 7694
2902.31 7368
2902.82 7359
2903.33 7296
2903.83 7358
2904.34 7447
2904.85 7951
2905.36 7641
2905.87 7715
2906.38 8194
2906.88 8218
2907.39 8141
2907.90 8416
2908.41 8699
2908.92 8769
2909.43 8780
2909.94 8709
2910.44 8858
2910.95 8786
2911.46 8631
2911.97 8477
2912.48 8203
2912.99 8104
2913.50 8238
2914.01 7860
2914.52 7856
2915.02 7895
2915.53 8125
2916.04 8400
2916.55 8034
2917.06 8329
2917.57 8440
2918.08 9016
2918.59 8913
2919.10 9027
2919.61 9098
2920.12 8831
2920.63 8922
2921.14 9092
2921.65 8965
2922.16 8634
2922.67 8849
2923.18 8962
2923.69 8966
2924.20 9599
2924.71 10378
2925.22 11223
2925.73 12211
2926.24 12954
2926.75 14053
2927.26 15488
2927.77 17059
2928.28 17951
2928.79 18659
2929.30 19182
2929.81 19642
2930.32 18633
2930.83 17797
2931.34 16715
2931.85 14942
2932.36 13606
2932.87 11954
2933.38 10950
2933.89 9260
2934.40 8105
2934.91 7764
2935.42 7618
2935.94 7331
2936.45 6865
2936.96 6647
2937.47 6657
2937.98 6954
2938.49 6717
2939.00 6979
2939.51 7151
2940.02 7091
2940.54 7018
2941.05 7163
2941.56 7102
2942.07 7129
2942.58 7000
2943.09 6879
2943.61 7074
2944.12 7180
2944.63 6802
2945.14 7200
2945.65 7379
2946.16 7738
2946.68 7900
2947.19 7446
2947.70 7623
2948.21 8063
2948.72 8302
2949.24 8568
2949.75 8392
2950.26 8267
2950.77 8039
2951.28 7705
2951.80 7881
2952.31 7696
2952.82 7580
2953.33 7526
2953.85 7348
2954.36 7286
2954.87 6897
2955.38 7065
2955.90 7030
2956.41 7031
2956.92 6837
2957.43 6937
2957.95 7034
2958.46 6815
2958.97 6881
2959.49 6933
2960.00 7223
2960.51 7285
2961.03 7470
2961.54 7641
2962.05 7575
2962.57 7892
2963.08 8129
2963.59 8338
2964.11 8600
2964.62 8380
2965.13 8525
2965.65 8298
2966.16 8522
2966.67 8216
2967.19 8130
2967.70 8061
2968.21 7565
2968.73 7216
2969.24 7185
2969.76 6894
2970.27 6536
2970.78 6365
2971.30 6393
2971.81 6302
2972.33 6221
2972.84 6177
2973.35 6374
2973.87 6203
2974.38 5993
2974.90 6143
2975.41 6404
2975.92 6338
2976.44 6104
2976.95 6172
2977.47 6227
2977.98 6208
2978.50 6411
2979.01 6354
2979.53 6233
2980.04 6343
2980.56 6334
2981.07 6407
2981.59 6433
2982.10 6646
2982.62 6652
2983.13 6579
2983.65 6608
2984.16 6711
2984.68 6778
2985.19 6751
2985.71 6861
2986.22 6636
2986.74 6751
2987.25 7055
2987.77 7061
2988.28 7125
2988.80 7197
2989.31 7061
2989.83 7106
2990.35 7002
2990.86 6903
2991.38 7210
2991.89 7398
2992.41 7487
2992.92 7709
2993.44 8091
2993.96 8120
2994.47 8517
2994.99 8958
2995.50 8862
2996.02 9109
2996.54 9404
2997.05 9541
2997.57 9585
2998.09 9645
2998.60 9647
2999.12 9696
2999.64 9204
3000.15 9489
3000.67 9252
3001.18 9402
3001.70 9941
3002.22 9610
3002.73 9295
3003.25 8924
3003.77 8768
3004.29 8559
3004.80 8565
3005.32 8277
3005.84 8146
3006.35 7955
3006.87 7857
3007.39 7618
3007.90 7526
3008.42 7529
3008.94 7424
3009.46 7071
3009.97 7026
3010.49 7112
3011.01 7030
3011.53 6669
3012.04 6546
3012.56 6852
3013.08 6790
3013.60 6721
3014.11 6605
3014.63 6824
3015.15 6801
3015.67 6767
3016.18 6983
3016.70 6962
3017.22 6728
3017.74 6692
3018.26 7022
3018.77 7102
3019.29 7289
3019.81 7322
3020.33 7296
3020.85 7261
3021.37 7426
3021.88 7672
3022.40 7688
3022.92 7720
3023.44 7262
3023.96 7598
3024.48 7963
3025.00 7970
3025.51 8129
3026.03 8383
3026.55 8893
3027.07 9066
3027.59 9196
3028.11 9133
3028.63 9507
3029.15 9629
3029.67 9238
3030.18 9249
3030.70 8743
3031.22 8424
3031.74 8011
3032.26 7800
3032.78 7755
3033.30 7428
3033.82 7586
3034.34 7947
3034.86 7854
3035.38 8269
3035.90 8277
3036.42 8536
3036.94 8973
3037.46 9211
3037.98 9722
3038.50 10362
3039.02 10711
3039.54 10256
3040.06 9888
3040.58 9964
3041.10 10074
3041.62 9565
3042.14 9090
3042.66 8726
3043.18 8547
3043.70 8216
3044.22 7779
3044.74 7728
3045.26 7411
3045.78 7416
3046.30 7111
3046.82 6908
3047.34 6757
3047.86 6233
3048.38 6437
3048.90 6437
3049.42 6390
3049.94 6429
3050.46 6343
3050.98 6152
3051.50 6383
3052.03 6324
3052.55 6406
3053.07 6724
3053.59 6730
3054.11 6661
3054.63 6925
3055.15 6993
3055.67 7255
3056.19 7606
3056.72 7456
3057.24 7427
3057.76 7259
3058.28 7236
3058.80 7643
3059.32 7327
3059.84 7034
3060.37 7274
3060.89 7232
3061.41 7251
3061.93 7009
3062.45 6770
3062.98 6944
3063.50 6741
3064.02 6670
3064.54 6712
3065.06 6861
3065.59 6865
3066.11 6868
3066.63 6843
3067.15 7149
3067.67 7375
3068.20 7699
3068.72 7584
3069.24 7402
3069.76 7537
3070.29 7633
3070.81 7256
3071.33 7383
3071.85 7652
3072.38 7490
3072.90 7540
3073.42 7457
3073.95 7023
3074.47 6933
3074.99 7039
3075.51 7330
3076.04 6897
3076.56 7066
3077.08 7128
3077.61 7289
3078.13 7393
3078.65 7455
3079.18 7808
3079.70 7698
3080.22 7686
3080.75 7740
3081.27 7928
3081.79 8127
3082.32 8267
3082.84 8484
3083.36 8707
3083.89 8490
3084.41 8449
3084.93 8778
3085.46 8462
3085.98 8092
3086.51 8019
3087.03 7958
3087.55 8046
3088.08 7618
3088.60 7447
3089.13 7630
3089.65 7612
3090.17 7594
3090.70 7545
3091.22 7421
3091.75 7234
3092.27 7077
3092.80 7609
3093.32 7317
3093.85 7072
3094.37 7508
3094.89 7556
3095.42 7579
3095.94 7312
3096.47 7280
3096.99 7341
3097.52 7043
3098.04 7012
3098.57 6979
3099.09 7263
3099.62 7576
3100.14 7972
3100.67 7988
3101.19 8150
3101.72 8134
3102.24 9094
3102.77 9694
3103.29 10578
3103.82 11318
3104.34 12496
3104.87 13329
3105.40 14099
3105.92 15028
3106.45 15949
3106.97 16019
3107.50 15990
3108.02 15616
3108.55 14584
3109.08 13655
3109.60 12399
3110.13 11591
3110.65 10887
3111.18 10017
3111.70 9952
3112.23 9491
3112.76 9552
3113.28 9861
3113.81 9571
3114.34 9999
3114.86 10257
3115.39 10450
3115.91 10713
3116.44 10086
3116.97 9356
3117.49 8750
3118.02 8163
3118.55 7949
3119.07 7875
3119.60 7325
3120.13 7289
3120.65 7162
3121.18 6968
3121.71 6927
3122.23 7021
3122.76 6943
3123.29 6750
3123.82 6876
3124.34 6634
3124.87 6301
3125.40 6239
3125.92 6504
3126.45 6692
3126.98 6773
3127.51 6516
3128.03 6449
3128.56 6263
3129.09 6445
3129.62 6510
3130.14 6168
3130.67 6288
3131.20 6284
3131.73 6387
3132.25 6897
3132.78 7041
3133.31 6720
3133.84 6488
3134.37 6787
3134.89 6621
3135.42 6631
3135.95 6707
3136.48 6572
3137.01 6573
3137.53 6536
3138.06 6443
3138.59 6457
3139.12 6375
3139.65 6356
3140.18 6262
3140.70 6456
3141.23 6180
3141.76 6103
3142.29 6348
3142.82 6365
3143.35 6267
3143.88 6086
3144.40 5979
3144.93 5903
3145.46 5856
3145.99 5796
3146.52 5913
3147.05 6316
3147.58 6496
3148.11 6975
3148.64 6955
3149.17 7020
3149.70 7652
3150.22 7658
3150.75 7606
3151.28 7709
3151.81 7683
3152.34 7985
3152.87 7905
3153.40 7686
3153.93 7495
3154.46 7569
3154.99 7383
3155.52 7104
3156.05 7100
3156.58 6778
3157.11 7011
3157.64 6842
3158.17 6850
3158.70 6933
3159.23 7107
3159.76 6932
3160.29 6987
3160.82 7274
3161.35 7429
3161.88 7516
3162.41 7376
3162.94 7217
3163.47 7525
3164.00 7530
3164.53 7670
3165.06 7291
3165.59 7269
3166.12 7292
3166.65 6938
3167.18 6878
3167.72 7030
3168.25 6888
3168.78 6805
3169.31 6723
3169.84 6574
3170.37 6623
3170.90 6778
3171.43 6651
3171.96 6726
3172.49 6537
3173.03 6539
3173.56 6437
3174.09 6552
3174.62 6418
3175.15 6295
3175.68 6540
3176.21 6479
3176.74 6085
3177.28 6134
3177.81 5834
3178.34 6296
3178.87 6137
3179.40 6106
3179.93 6279
3180.47 6319
3181.00 6299
3181.53 6202
3182.06 6249
3182.59 6201
3183.13 6463
3183.66 6469
3184.19 6936
3184.72 6823
3185.25 6528
3185.79 6680
3186.32 6627
3186.85 6491
3187.38 6358
3187.92 6472
3188.45 6565
3188.98 6536
3189.51 6648
3190.05 6719
3190.58 6673
3191.11 6373
3191.64 6367
3192.18 6579
3192.71 6485
3193.24 6152
3193.78 6638
3194.31 6492
3194.84 6147
3195.38 6232
3195.91 6277
3196.44 6582
3196.97 6133
3197.51 6447
3198.04 6573
3198.57 6797
3199.11 6560
3199.64 6598
3200.17 7036
3200.71 7216
3201.24 7181
3201.78 7601
3202.31 7761
3202.84 7638
3203.38 7560
3203.91 7872
3204.44 8093
3204.98 8292
3205.51 8338
3206.05 8376
3206.58 8375
3207.11 8675
3207.65 8776
3208.18 8339
3208.72 8126
3209.25 8116
3209.78 7777
3210.32 7798
3210.85 7988
3211.39 7729
3211.92 7714
3212.46 7377
3212.99 7227
3213.53 7492
3214.06 7850
3214.59 8028
3215.13 7763
3215.66 7745
3216.20 8015
3216.73 7615
3217.27 7490
3217.80 7417
3218.34 7167
3218.87 6914
3219.41 6585
3219.94 6708
3220.48 6466
3221.01 6206
3221.55 6114
3222.08 6252
3222.62 6161
3223.16 6329
3223.69 6231
3224.23 6434
3224.76 6638
3225.30 6961
3225.83 7146
3226.37 7594
3226.90 7635
3227.44 7584
3227.98 7797
3228.51 7641
3229.05 8151
3229.58 8252
3230.12 7980
3230.66 7719
3231.19 7482
3231.73 7519
3232.26 7289
3232.80 7345
3233.34 6858
3233.87 6653
3234.41 6230
3234.95 6375
3235.48 6310
3236.02 6272
3236.55 6208
3237.09 6626
3237.63 6522
3238.16 6181
3238.70 6517
3239.24 6637
3239.77 6812
3240.31 6844
3240.85 6919
3241.38 7260
3241.92 7238
3242.46 7917
3243.00 7704
3243.53 7679
3244.07 7701
3244.61 7578
3245.14 7325
3245.68 7082
3246.22 7074
3246.76 6529
3247.29 6373
3247.83 6223
3248.37 6448
3248.91 6212
3249.44 6082
3249.98 5966
3250.52 6259
3251.06 6253
3251.59 6429
3252.13 6368
3252.67 6426
3253.21 6271
3253.75 6423
3254.28 6415
3254.82 6208
3255.36 6500
3255.90 6618
3256.44 6566
3256.97 6676
3257.51 6346
3258.05 6690
3258.59 6778
3259.13 6447
3259.67 6832
3260.20 7154
3260.74 7282
3261.28 7448
3261.82 7376
3262.36 7817
3262.90 8091
3263.44 8688
3263.97 8776
3264.51 8967
3265.05 8950
3265.59 9108
3266.13 9075
3266.67 9263
3267.21 9050
3267.75 9002
3268.29 8885
3268.83 8727
3269.36 8810
3269.90 8952
3270.44 9088
3270.98 9297
3271.52 8980
3272.06 8518
3272.60 8551
3273.14 8131
3273.68 8054
3274.22 7931
3274.76 7508
3275.30 7363
3275.84 7086
3276.38 7160
3276.92 7281
3277.46 7129
3278.00 7330
3278.54 7366
3279.08 7769
3279.62 7778
3280.16 7898
3280.70 8211
3281.24 8277
3281.78 8329
3282.32 8144
3282.86 8060
3283.40 7850
3283.94 8285
3284.48 8322
3285.02 8216
3285.56 8148
3286.10 8542
3286.64 8965
3287.18 9279
3287.72 9615
3288.26 9797
3288.81 10291
3289.35 10159
3289.89 10719
3290.43 10413
3290.97 10345
3291.51 10425
3292.05 9884
3292.59 9457
3293.13 9457
3293.67 8915
3294.22 8812
3294.76 8600
3295.30 8827
3295.84 9065
3296.38 9503
3296.92 10007
3297.46 10409
3298.01 10988
3298.55 11265
3299.09 11651
3299.63 11961
3300.17 11582
3300.71 11331
3301.26 11413
3301.80 10639
3302.34 10059
3302.88 9670
3303.42 9204
3303.97 8543
3304.51 8226
3305.05 8045
3305.59 7981
3306.13 7882
3306.68 7658
3307.22 7719
3307.76 7428
3308.30 7310
3308.85 7266
3309.39 7386
3309.93 7277
3310.47 7437
3311.02 7474
3311.56 7138
3312.10 7133
3312.64 7173
3313.19 7225
3313.73 7372
3314.27 7350
3314.82 7390
3315.36 7308
3315.90 7720
3316.45 7770
3316.99 7598
3317.53 7850
3318.07 8433
3318.62 8510
3319.16 7955
3319.70 8156
3320.25 8384
3320.79 8316
3321.34 8116
3321.88 8452
3322.42 8396
3322.97 8337
3323.51 8281
3324.05 8084
3324.60 8341
3325.14 8513
3325.68 8280
3326.23 8248
3326.77 7944
3327.32 8039
3327.86 8099
3328.40 8154
3328.95 7932
3329.49 7879
3330.04 7688
3330.58 7608
3331.13 7634
3331.67 7579
3332.21 7803
3332.76 7834
3333.30 8049
3333.85 8569
3334.39 9172
3334.94 9400
3335.48 10423
3336.03 11411
3336.57 12744
3337.12 13634
3337.66 14949
3338.21 16238
3338.75 17341
3339.30 18734
3339.84 19607
3340.39 20208
3340.93 19875
3341.48 19087
3342.02 18294
3342.57 16978
3343.11 15829
3343.66 14080
3344.20 12510
3344.75 11031
3345.29 10571
3345.84 9864
3346.38 8529
3346.93 8637
3347.47 8347
3348.02 7917
3348.57 7748
3349.11 7948
3349.66 7730
3350.20 7524
3350.75 7869
3351.30 8273
3351.84 8585
3352.39 8107
3352.93 8522
3353.48 8857
3354.03 8779
3354.57 9432
3355.12 9597
3355.66 10046
3356.21 10474
3356.76 10504
3357.30 10863
3357.85 10940
3358.40 11287
3358.94 11187
3359.49 11050
3360.04 10865
3360.58 10412
3361.13 10354
3361.68 9589
3362.22 8943
3362.77 8421
3363.32 7840
3363.86 7513
3364.41 7349
3364.96 6826
3365.50 6760
3366.05 6842
3366.60 6699
3367.15 6753
3367.69 6664
3368.24 6830
3368.79 6658
3369.34 6764
3369.88 6922
3370.43 6853
3370.98 7165
3371.53 6946
3372.07 7266
3372.62 7155
3373.17 7104
3373.72 6760
3374.26 6825
3374.81 6720
3375.36 6837
3375.91 6703
3376.46 6675
3377.00 6557
3377.55 6730
3378.10 6928
3378.65 6505
3379.20 6373
3379.74 6242
3380.29 6216
3380.84 6076
3381.39 6138
3381.94 5999
3382.49 6170
3383.04 6049
3383.58 5957
3384.13 6011
3384.68 5911
3385.23 5960
3385.78 6340
3386.33 6145
3386.88 6541
3387.43 6385
3387.97 6412
3388.52 6408
3389.07 6674
3389.62 6785
3390.17 6832
3390.72 6997
3391.27 6792
3391.82 6734
3392.37 6672
3392.92 6790
3393.47 6669
3394.01 6567
3394.56 6641
3395.11 6646
3395.66 6571
3396.21 6590
3396.76 6388
3397.31 6525
3397.86 6488
3398.41 6264
3398.96 6398
3399.51 6202
3400.06 6410
3400.61 6338
3401.16 6088
3401.71 5985
3402.26 6124
3402.81 6025
3403.36 5898
3403.91 5779
3404.46 5839
3405.01 5893
3405.56 5876
3406.11 5880
3406.66 6034
3407.21 6102
3407.76 5978
3408.32 5867
3408.87 5747
3409.42 5904
3409.97 5695
3410.52 5623
3411.07 5602
3411.62 5720
3412.17 5821
3412.72 5706
3413.27 5349
3413.82 5457
3414.37 5673
3414.93 5622
3415.48 5602
3416.03 5826
3416.58 5720
3417.13 5842
3417.68 5809
3418.23 5703
3418.78 5763
3419.34 5794
3419.89 5904
3420.44 5861
3420.99 5861
3421.54 5732
3422.09 5398
3422.65 5393
3423.20 5652
3423.75 5775
3424.30 5871
3424.85 5787
3425.40 5694
3425.96 5849
3426.51 5929
3427.06 5937
3427.61 6177
3428.17 6017
3428.72 5944
3429.27 5866
3429.82 6079
3430.37 5887
3430.93 5779
3431.48 5555
3432.03 5814
3432.58 6063
3433.14 5810
3433.69 5810
3434.24 5793
3434.79 5971
3435.35 6105
3435.90 6094
3436.45 5754
3437.01 5936
3437.56 6198
3438.11 6318
3438.66 6197
3439.22 6329
3439.77 6304
3440.32 6293
3440.88 6405
3441.43 6449
3441.98 6205
3442.54 6150
3443.09 6253
3443.64 6335
3444.20 6559
3444.75 6698
3445.30 6675
3445.86 6484
3446.41 6464
3446.97 6357
3447.52 5847
3448.07 5821
3448.63 5810
3449.18 5774
3449.73 5650
3450.29 5683
3450.84 5569
3451.40 5508
3451.95 5581
3452.50 5538
3453.06 5482
3453.61 5469
3454.17 5440
3454.72 5349
3455.28 5402
3455.83 5566
3456.38 5574
3456.94 5507
3457.49 5469
3458.05 5595
3458.60 5581
3459.16 5489
3459.71 5676
3460.27 5768
3460.82 5740
3461.38 5698
3461.93 5648
3462.49 5630
3463.04 5511
3463.60 5511
3464.15 5380
3464.71 5501
3465.26 5636
3465.82 5581
3466.37 5779
3466.93 5566
3467.48 5864
3468.04 5784
3468.59 5591
3469.15 5792
3469.70 6058
3470.26 6004
3470.82 5990
3471.37 6314
3471.93 6304
3472.48 6164
3473.04 6337
3473.59 6361
3474.15 6434
3474.71 6403
3475.26 6352
3475.82 6613
3476.37 6565
3476.93 6363
3477.49 6347
3478.04 6372
3478.60 6552
3479.16 6392
3479.71 6157
3480.27 6560
3480.82 6548
3481.38 6548
3481.94 6506
3482.49 6697
3483.05 6782
3483.61 6901
3484.16 7167
3484.72 7097
3485.28 6922
3485.83 6947
3486.39 7182
3486.95 7487
3487.50 7064
3488.06 7000
3488.62 7060
3489.18 7415
3489.73 7409
3490.29 7498
3490.85 7824
3491.40 8433
3491.96 9045
3492.52 9523
3493.08 10787
3493.63 11696
3494.19 12714
3494.75 13826
3495.31 14187
3495.86 14852
3496.42 15105
3496.98 15273
3497.54 14852
3498.09 13677
3498.65 12945
3499.21 12657
3499.77 12346
3500.33 11461
3500.88 11141
3501.44 11356
3502.00 12005
3502.56 12323
3503.12 12879
3503.67 13166
3504.23 14060
3504.79 14915
3505.35 15734
3505.91 16471
3506.47 17593
3507.03 18048
3507.58 19105
3508.14 20093
3508.70 20662
3509.26 20690
3509.82 20607
3510.38 20131
3510.94 19647
3511.49 17751
3512.05 16583
3512.61 14936
3513.17 13437
3513.73 12058
3514.29 10719
3514.85 9995
3515.41 9240
3515.97 8855
3516.53 8180
3517.09 7751
3517.64 7400
3518.20 7275
3518.76 6914
3519.32 7058
3519.88 7367
3520.44 7239
3521.00 7458
3521.56 7514
3522.12 7664
3522.68 7833
3523.24 7890
3523.80 7832
3524.36 8178
3524.92 7827
3525.48 7786
3526.04 7928
3526.60 7682
3527.16 7681
3527.72 7659
3528.28 7517
3528.84 7413
3529.40 7230
3529.96 6942
3530.52 6917
3531.08 6893
3531.64 6660
3532.20 6657
3532.76 6715
3533.32 6686
3533.89 6811
3534.45 6911
3535.01 6912
3535.57 7169
3536.13 7348
3536.69 7805
3537.25 7653
3537.81 7884
3538.37 8182
3538.93 8292
3539.49 8440
3540.06 8215
3540.62 8329
3541.18 8426
3541.74 8434
3542.30 8684
3542.86 9111
3543.42 9065
3543.98 8852
3544.55 9197
3545.11 9492
3545.67 9680
3546.23 9848
3546.79 9602
3547.35 9976
3547.92 9495
3548.48 9350
3549.04 9295
3549.60 9056
3550.16 8770
3550.72 8130
3551.29 7705
3551.85 7648
3552.41 7188
3552.97 6956
3553.54 7196
3554.10 7006
3554.66 6882
3555.22 6811
3555.78 6847
3556.35 6851
3556.91 6741
3557.47 6596
3558.03 6782
3558.60 6875
3559.16 6531
3559.72 6574
3560.29 6645
3560.85 6558
3561.41 6399
3561.97 6576
3562.54 6716
3563.10 6825
3563.66 6531
3564.23 6524
3564.79 6508
3565.35 6691
3565.91 6362
3566.48 6345
3567.04 6441
3567.60 6445
3568.17 6581
3568.73 6466
3569.29 6164
3569.86 6235
3570.42 6263
3570.99 6164
3571.55 6116
3572.11 5920
3572.68 6091
3573.24 5834
3573.80 5846
3574.37 5923
3574.93 6134
3575.50 6021
3576.06 6184
3576.62 6212
3577.19 6381
3577.75 6641
3578.32 6413
3578.88 6471
3579.44 6566
3580.01 6601
3580.57 6387
3581.14 6677
3581.70 6621
3582.27 6581
3582.83 6558
3583.40 6567
3583.96 6515
3584.52 6412
3585.09 6239
3585.65 6361
3586.22 6138
3586.78 6239
3587.35 6389
3587.91 6149
3588.48 6357
3589.04 6452
3589.61 6273
3590.17 6258
3590.74 6436
3591.30 6320
3591.87 6429
3592.43 6311
3593.00 6501
3593.56 6355
3594.13 6234
3594.70 6438
3595.26 6659
3595.83 6547
3596.39 6324
3596.96 6425
3597.52 6354
3598.09 6543
3598.65 6380
3599.22 6339
3599.79 6325
3600.35 6313
3600.92 6426
3601.48 6466
3602.05 6594
3602.62 6739
3603.18 6621
3603.75 6715
3604.32 6810
3604.88 6972
3605.45 6749
3606.01 6718
3606.58 6501
3607.15 6662
3607.71 6673
3608.28 6303
3608.85 6155
3609.41 6180
3609.98 6031
3610.55 6176
3611.11 6211
3611.68 6008
3612.25 6068
3612.81 5955
3613.38 5915
3613.95 5837
3614.51 6061
3615.08 6243
3615.65 6740
3616.22 7135
3616.78 7999
3617.35 9308
3617.92 11309
3618.48 13410
3619.05 15262
3619.62 18078
3620.19 21076
3620.75 24434
3621.32 26269
3621.89 27391
3622.46 28402
3623.02 28261
3623.59 26881
3624.16 26157
3624.73 24991
3625.30 22892
3625.86 20509
3626.43 18019
3627.00 15420
3627.57 12685
3628.14 10875
3628.70 9404
3629.27 8520
3629.84 7681
3630.41 6976
3630.98 6721
3631.55 6229
3632.11 6380
3632.68 6372
3633.25 6033
3633.82 5752
3634.39 5686
3634.96 5817
3635.52 6024
3636.09 5673
3636.66 5240
3637.23 5180
3637.80 5306
3638.37 5334
3638.94 5236
3639.51 5198
3640.08 5426
3640.64 5380
3641.21 5466
3641.78 5626
3642.35 5796
3642.92 5924
3643.49 6105
3644.06 6123
3644.63 6458
3645.20 6783
3645.77 7124
3646.34 7189
3646.91 7288
3647.48 7521
3648.05 7822
3648.62 7824
3649.19 7871
3649.76 7879
3650.33 8245
3650.90 8381
3651.47 8245
3652.03 8191
3652.60 8208
3653.17 7899
3653.75 8158
3654.32 7817
3654.89 7565
3655.46 7445
3656.03 7232
3656.60 7457
3657.17 7479
3657.74 7463
3658.31 7335
3658.88 7559
3659.45 7731
3660.02 7565
3660.59 7337
3661.16 7599
3661.73 7386
3662.30 7335
3662.87 7053
3663.44 7118
3664.01 6920
3664.59 6721
3665.16 6715
3665.73 6394
3666.30 6112
3666.87 5971
3667.44 5919
3668.01 5921
3668.58 6169
3669.15 6177
3669.73 6290
3670.30 5841
3670.87 5980
3671.44 6167
3672.01 5933
3672.58 5642
3673.15 5644
3673.73 5959
3674.30 6201
3674.87 5954
3675.44 6151
3676.01 6148
3676.58 6082
3677.16 6490
3677.73 6793
3678.30 6902
3678.87 6788
3679.44 7053
3680.02 7458
3680.59 7427
3681.16 7145
3681.73 6975
3682.31 7026
3682.88 6327
3683.45 6293
3684.02 6141
3684.60 5966
3685.17 5747
3685.74 5624
3686.31 5713
3686.89 5633
3687.46 5504
3688.03 5537
3688.60 5597
3689.18 5644
3689.75 5566
3690.32 5746
3690.90 5926
3691.47 5738
3692.04 6337
3692.61 6654
3693.19 6687
3693.76 7097
3694.33 6944
3694.91 7052
3695.48 6943
3696.05 6921
3696.63 7081
3697.20 6959
3697.77 6713
3698.35 6485
3698.92 6335
3699.50 6333
3700.07 6051
3700.64 5896
3701.22 5734
3701.79 5702
3702.36 5676
3702.94 5612
3703.51 5577
3704.09 5689
3704.66 5388
3705.23 5318
3705.81 5475
3706.38 5621
3706.96 5549
3707.53 5430
3708.11 5691
3708.68 5729
3709.25 5801
3709.83 5905
3710.40 5745
3710.98 5810
3711.55 5680
3712.13 5812
3712.70 5939
3713.28 5717
3713.85 5503
3714.43 5637
3715.00 5733
3715.58 5380
3716.15 5655
3716.73 5560
3717.30 5734
3717.88 5982
3718.45 5687
3719.03 5909
3719.60 5875
3720.18 5827
3720.75 5827
3721.33 5729
3721.90 5903
3722.48 5964
3723.05 6351
3723.63 6037
3724.20 5879
3724.78 5693
3725.36 5586
3725.93 5368
3726.51 5456
3727.08 5392
3727.66 5366
3728.23 5384
3728.81 5315
3729.39 5170
3729.96 4978
3730.54 5262
3731.11 5478
3731.69 5866
3732.27 6198
3732.84 6683
3733.42 7329
3734.00 7771
3734.57 8710
3735.15 9199
3735.72 9916
3736.30 10915
3736.88 11364
3737.45 11692
3738.03 11951
3738.61 12330
3739.18 12206
3739.76 11525
3740.34 10780
3740.92 10063
3741.49 9378
3742.07 8710
3742.65 8249
3743.22 7544
3743.80 7164
3744.38 6865
3744.95 6686
3745.53 6580
3746.11 6360
3746.69 6359
3747.26 6127
3747.84 6396
3748.42 6298
3749.00 6180
3749.57 6016
3750.15 6421
3750.73 6388
3751.31 6607
3751.88 6711
3752.46 6334
3753.04 6557
3753.62 6707
3754.19 6539
3754.77 6370
3755.35 6271
3755.93 6385
3756.51 6246
3757.08 6065
3757.66 5831
3758.24 5510
3758.82 5794
3759.40 5820
3759.98 5838
3760.55 5890
3761.13 5970
3761.71 6110
3762.29 6105
3762.87 6620
3763.45 6759
3764.03 6733
3764.60 6675
3765.18 6726
3765.76 6807
3766.34 6881
3766.92 6868
3767.50 6949
3768.08 6541
3768.66 6457
3769.24 6320
3769.81 6078
3770.39 5778
3770.97 5929
3771.55 5832
3772.13 6142
3772.71 6034
3773.29 5882
3773.87 5938
3774.45 5937
3775.03 5979
3775.61 6101
3776.19 6254
3776.77 6246
3777.35 6267
3777.93 6464
3778.51 6411
3779.09 6287
3779.67 6253
3780.25 6065
3780.83 5808
3781.41 5864
3781.99 5566
3782.57 5649
3783.15 5715
3783.73 5604
3784.31 5742
3784.89 5594
3785.47 5383
3786.05 5466
3786.63 5422
3787.21 5426
3787.79 5257
3788.37 5411
3788.95 5555
3789.53 5663
3790.11 5751
3790.69 5608
3791.27 5649
3791.85 5753
3792.43 5683
3793.01 5994
3793.59 5905
3794.18 5495
3794.76 5671
3795.34 5879
3795.92 5724
3796.50 5555
3797.08 5824
3797.66 5810
3798.24 5858
3798.83 5867
3799.41 5804
3799.99 5729
3800.57 5640
3801.15 5689
3801.73 5913
3802.31 5977
3802.90 5899
3803.48 5941
3804.06 5710
3804.64 6150
3805.22 6654
3805.80 6625
3806.39 6349
3806.97 6852
3807.55 6799
3808.13 6659
3808.71 6939
3809.30 6863
3809.88 6589
3810.46 7087
3811.04 7336
3811.63 7386
3812.21 7283
3812.79 7255
3813.37 7306
3813.95 7353
3814.54 7260
3815.12 7252
3815.70 7453
3816.29 7465
3816.87 7336
3817.45 7271
3818.03 7340
3818.62 7714
3819.20 7591
3819.78 7480
3820.36 7873
3820.95 7846
3821.53 7322
3822.11 7206
3822.70 6944
3823.28 6852
3823.86 6373
3824.45 6386
3825.03 6486
3825.61 6246
3826.20 6151
3826.78 5962
3827.36 5757
3827.95 6132
3828.53 5789
3829.11 5777
3829.70 6001
3830.28 5672
3830.87 5649
3831.45 5605
3832.03 5761
3832.62 5877
3833.20 6020
3833.79 6077
3834.37 6017
3834.95 6278
3835.54 6441
3836.12 6337
3836.71 6486
3837.29 6282
3837.87 5803
3838.46 5952
3839.04 6144
3839.63 6220
3840.21 6301
3840.80 5865
3841.38 5713
3841.97 6088
3842.55 5996
3843.13 5914
3843.72 5802
3844.30 5994
3844.89 6154
3845.47 5796
3846.06 5884
3846.64 5764
3847.23 5834
3847.81 5954
3848.40 5840
3848.98 5741
3849.57 5948
3850.15 6175
3850.74 6162
3851.33 5926
3851.91 5959
3852.50 6034
3853.08 5997
3853.67 5751
3854.25 5729
3854.84 6059
3855.42 6141
3856.01 5884
3856.60 6122
3857.18 6238
3857.77 6162
3858.35 6315
3858.94 6537
3859.52 7202
3860.11 8127
3860.70 9126
3861.28 10492
3861.87 12435
3862.45 14441
3863.04 16691
3863.63 19002
3864.21 21654
3864.80 24234
3865.39 25932
3865.97 26084
3866.56 26642
3867.15 26387
3867.73 25580
3868.32 24182
3868.91 22572
3869.49 20388
3870.08 17897
3870.67 15289
3871.25 12788
3871.84 11306
3872.43 9834
3873.01 9044
3873.60 8351
3874.19 7652
3874.77 7297
3875.36 7577
3875.95 7539
3876.54 7353
3877.12 7283
3877.71 7487
3878.30 7251
3878.89 7387
3879.47 7719
3880.06 7420
3880.65 7356
3881.24 7156
3881.82 6992
3882.41 6674
3883.00 6435
3883.59 6303
3884.17 6118
3884.76 6115
3885.35 5996
3885.94 5656
3886.53 6188
3887.11 5932
3887.70 5885
3888.29 6025
3888.88 5911
3889.47 5821
3890.05 5948
3890.64 6123
3891.23 6151
3891.82 6376
3892.41 6571
3893.00 6522
3893.59 6841
3894.17 7173
3894.76 7123
3895.35 7046
3895.94 7225
3896.53 7199
3897.12 7167
3897.71 7402
3898.30 7389
3898.88 7299
3899.47 7413
3900.06 7047
3900.65 6873
3901.24 7184
3901.83 6947
3902.42 7171
3903.01 7532
3903.60 7292
3904.19 7247
3904.78 7281
3905.37 7493
3905.95 7390
3906.54 7059
3907.13 6995
3907.72 6485
3908.31 6466
3908.90 5957
3909.49 5967
3910.08 5856
3910.67 5674
3911.26 5722
3911.85 5616
3912.44 5443
3913.03 5323
3913.62 5466
3914.21 5345
3914.80 5020
3915.39 5124
3915.98 5186
3916.57 5135
3917.16 5037
3917.75 5281
3918.34 5160
3918.93 4815
3919.52 4893
3920.12 5133
3920.71 5170
3921.30 5167
3921.89 4995
3922.48 5023
3923.07 4946
3923.66 5097
3924.25 5239
3924.84 5206
3925.43 5065
3926.02 5345
3926.61 5433
3927.20 5274
3927.80 5349
3928.39 5342
3928.98 5606
3929.57 5479
3930.16 5392
3930.75 5510
3931.34 5726
3931.94 5245
3932.53 5228
3933.12 5312
3933.71 5136
3934.30 4861
3934.89 4884
3935.48 4951
3936.08 4758
3936.67 5063
3937.26 4880
3937.85 5282
3938.44 5063
3939.04 4710
3939.63 4831
3940.22 4944
3940.81 4830
3941.40 4994
3942.00 5174
3942.59 5106
3943.18 5269
3943.77 5335
3944.37 5351
3944.96 5560
3945.55 5881
3946.14 5822
3946.74 5810
3947.33 5867
3947.92 5865
3948.51 5744
3949.11 5484
3949.70 5325
3950.29 5355
3950.88 5123
3951.48 5097
3952.07 5008
3952.66 4909
3953.26 4755
3953.85 4753
3954.44 4900
3955.04 4892
3955.63 4961
3956.22 4887
3956.82 4628
3957.41 4872
3958.00 4700
3958.60 4758
3959.19 4888
3959.78 4592
3960.38 4658
3960.97 5064
3961.56 4930
3962.16 4898
3962.75 4886
3963.34 4832
3963.94 4797
3964.53 4818
3965.13 4812
3965.72 4745
3966.31 4792
3966.91 4902
3967.50 5060
3968.10 5164
3968.69 5165
3969.28 5396
3969.88 5311
3970.47 5265
3971.07 5438
3971.66 5438
3972.26 5368
3972.85 5216
3973.45 5063
3974.04 5336
3974.63 5259
3975.23 5183
3975.82 5187
3976.42 4981
3977.01 4815
3977.61 4974
3978.20 5120
3978.80 4913
3979.39 5092
3979.99 5253
3980.58 5279
3981.18 5371
3981.77 5368
3982.37 5327
3982.96 5484
3983.56 5428
3984.15 5327
3984.75 5513
3985.35 5284
3985.94 5353
3986.54 5108
3987.13 4970
3987.73 5061
3988.32 5007
3988.92 4926
3989.51 4988
3990.11 4863
3990.71 5025
3991.30 4937
3991.90 4895
3992.49 4805
3993.09 4768
3993.69 4912
3994.28 5231
3994.88 5300
3995.47 5296
3996.07 5215
3996.67 5277
3997.26 5426
3997.86 5417
3998.46 5363
3999.05 5733
3999.65 5938
4000.25 6026
4000.84 6224
4001.44 6204
4002.04 6253
4002.63 6091
4003.23 5911
4003.83 6053
4004.42 5870
4005.02 6092
4005.62 6021
4006.21 5768
4006.81 6123
4007.41 6213
4008.01 6135
4008.60 5944
4009.20 6006
4009.80 6299
4010.39 6587
4010.99 6570
4011.59 6971
4012.19 6584
4012.78 6586
4013.38 6651
4013.98 6682
4014.58 6683
4015.17 6819
4015.77 6958
4016.37 7057
4016.97 7375
4017.57 8054
4018.16 8311
4018.76 8874
4019.36 9469
4019.96 9792
4020.56 10668
4021.15 11232
4021.75 11141
4022.35 11316
4022.95 10761
4023.55 10330
4024.14 10047
4024.74 9082
4025.34 8349
4025.94 7671
4026.54 7439
4027.14 6865
4027.74 6755
4028.33 6828
4028.93 7140
4029.53 7132
4030.13 7413
4030.73 7803
4031.33 8167
4031.93 8492
4032.53 8721
4033.12 8666
4033.72 8742
4034.32 9343
4034.92 9045
4035.52 8504
4036.12 8040
4036.72 7788
4037.32 7781
4037.92 7461
4038.52 6949
4039.12 6699
4039.72 6481
4040.32 6132
4040.92 5878
4041.52 5720
4042.12 5703
4042.71 5547
4043.31 5731
4043.91 5477
4044.51 5308
4045.11 5497
4045.71 5591
4046.31 5777
4046.91 5847
4047.51 5991
4048.11 6036
4048.71 6334
4049.31 6332
4049.91 6611
4050.52 6595
4051.12 6680
4051.72 6851
4052.32 7114
4052.92 6893
4053.52 6746
4054.12 6517
4054.72 6388
4055.32 6193
4055.92 6233
4056.52 5758
4057.12 5621
4057.72 5850
4058.32 5566
4058.92 5920
4059.52 5812
4060.13 5423
4060.73 5402
4061.33 5491
4061.93 5233
4062.53 5335
4063.13 5189
4063.73 5282
4064.33 5195
4064.94 5227
4065.54 5238
4066.14 5146
4066.74 5218
4067.34 5286
4067.94 5291
4068.54 5339
4069.15 5110
4069.75 4979
4070.35 4932
4070.95 5101
4071.55 5083
4072.16 5127
4072.76 5321
4073.36 5164
4073.96 5038
4074.56 4915
4075.17 4822
4075.77 5107
4076.37 5193
4076.97 5417
4077.57 5314
4078.18 5460
4078.78 5457
4079.38 5149
4079.98 5240
4080.59 5109
4081.19 5100
4081.79 4893
4082.39 4896
4083.00 4954
4083.60 4718
4084.20 4881
4084.81 4659
4085.41 4650
4086.01 4793
4086.61 4697
4087.22 4486
4087.82 4790
4088.42 4775
4089.03 4824
4089.63 4713
4090.23 4811
4090.84 4837
4091.44 4862
4092.04 4618
4092.65 4629
4093.25 4754
4093.85 4602
4094.46 4807
4095.06 4939
4095.66 5097
4096.27 5093
4096.87 5031
4097.48 5339
4098.08 5583
4098.68 5715
4099.29 5853
4099.89 5811
4100.49 5689
4101.10 5473
4101.70 5499
4102.31 5297
4102.91 5278
4103.52 5169
4104.12 5074
4104.72 4829
4105.33 4774
4105.93 4694
4106.54 4757
4107.14 4589
4107.75 4604
4108.35 4805
4108.96 4726
4109.56 4779
4110.16 4885
4110.77 4815
4111.37 4997
4111.98 4899
4112.58 5114
4113.19 4940
4113.79 4979
4114.40 5069
4115.00 4987
4115.61 4886
4116.21 5114
4116.82 5018
4117.42 4803
4118.03 4838
4118.64 4936
4119.24 4927
4119.85 4975
4120.45 4842
4121.06 4630
4121.66 4648
4122.27 4780
4122.87 4708
4123.48 4755
4124.09 4867
4124.69 5142
4125.30 5503
4125.90 5376
4126.51 5749
4127.11 6052
4127.72 6263
4128.33 6383
4128.93 6222
4129.54 6779
4130.14 7112
4130.75 6871
4131.36 6694
4131.96 6443
4132.57 6207
4133.18 5721
4133.78 5590
4134.39 5623
4135.00 5412
4135.60 5414
4136.21 5277
4136.82 5090
4137.42 4979
4138.03 5296
4138.64 5553
4139.24 5472
4139.85 5466
4140.46 5582
4141.06 5532
4141.67 5703
4142.28 5964
4142.88 5962
4143.49 6410
4144.10 6502
4144.71 6271
4145.31 6469
4145.92 6871
4146.53 6902
4147.14 6785
4147.74 6602
4148.35 6481
4148.96 6523
4149.57 5910
4150.17 5767
4150.78 5781
4151.39 5444
4152.00 5149
4152.60 5144
4153.21 5080
4153.82 4808
4154.43 4734
4155.04 4711
4155.64 4671
4156.25 4649
4156.86 4670
4157.47 4440
4158.08 4505
4158.69 4515
4159.29 4537
4159.90 4499
4160.51 4409
4161.12 4471
4161.73 4158
4162.34 4362
4162.94 4526
4163.55 4345
4164.16 4417
4164.77 4380
4165.38 4502
4165.99 4578
4166.60 4404
4167.21 4769
4167.81 4957
4168.42 4806
4169.03 5005
4169.64 4742
4170.25 4974
4170.86 5008
4171.47 4971
4172.08 4901
4172.69 4693
4173.30 4835
4173.91 4696
4174.52 4708
4175.13 4764
4175.74 4726
4176.34 4779
4176.95 4942
4177.56 4704
4178.17 4868
4178.78 4951
4179.39 4914
4180.00 4754
4180.61 4883
4181.22 5038
4181.83 4947
4182.44 4898
4183.05 4888
4183.66 4646
4184.27 4787
4184.88 4756
4185.49 4757
4186.10 4537
4186.71 4539
4187.32 4386
4187.93 4245
4188.55 4524
4189.16 4438
4189.77 4625
4190.38 4796
4190.99 4587
4191.60 4543
4192.21 4529
4192.82 4667
4193.43 4696
4194.04 4805
4194.65 4827
4195.26 4839
4195.87 4816
4196.49 4831
4197.10 4900
4197.71 4654
4198.32 4992
4198.93 5257
4199.54 5115
4200.15 5294
4200.76 5212
4201.38 5119
4201.99 4922
4202.60 4972
4203.21 4929
4203.82 4727
4204.43 4882
4205.04 4870
4205.66 4835
4206.27 4942
4206.88 4864
4207.49 4696
4208.10 4481
4208.72 4560
4209.33 4802
4209.94 4784
4210.55 4793
4211.16 4783
4211.78 4533
4212.39 4771
4213.00 4743
4213.61 4998
4214.22 5102
4214.84 5246
4215.45 5085
4216.06 5063
4216.67 5044
4217.29 5154
4217.90 5456
4218.51 5298
4219.13 5418
4219.74 5641
4220.35 5841
4220.96 6314
4221.58 6951
4222.19 7071
4222.80 7556
4223.42 8417
4224.03 8486
4224.64 9323
4225.25 9606
4225.87 9870
4226.48 10353
4227.09 10867
4227.71 10938
4228.32 10934
4228.93 10804
4229.55 10879
4230.16 11073
4230.77 10511
4231.39 10329
4232.00 10229
4232.62 9708
4233.23 9521
4233.84 9527
4234.46 9446
4235.07 9354
4235.68 8907
4236.30 8519
4236.91 8021
4237.53 7728
4238.14 7326
4238.75 7219
4239.37 6826
4239.98 6433
4240.60 6251
4241.21 6345
4241.83 5774
4242.44 5525
4243.05 5880
4243.67 5926
4244.28 5759
4244.90 5641
4245.51 5301
4246.13 5171
4246.74 5290
4247.36 5252
4247.97 5162
4248.59 5176
4249.20 5128
4249.82 5063
4250.43 5021
4251.05 5237
4251.66 5292
4252.28 5500
4252.89 5576
4253.51 5547
4254.12 5531
4254.74 5736
4255.35 6271
4255.97 6359
4256.58 6181
4257.20 6771
4257.81 6784
4258.43 6952
4259.05 6891
4259.66 6518
4260.28 6548
4260.89 6478
4261.51 6051
4262.12 6347
4262.74 6137
4263.36 6105
4263.97 6133
4264.59 6153
4265.20 6386
4265.82 5853
4266.44 5876
4267.05 6067
4267.67 5817
4268.28 6182
4268.90 6133
4269.52 6102
4270.13 6024
4270.75 5833
4271.37 5755
4271.98 5724
4272.60 5705
4273.22 5536
4273.83 5570
4274.45 5693
4275.07 5444
4275.68 5285
4276.30 5197
4276.92 5052
4277.53 4911
4278.15 4624
4278.77 4955
4279.38 4972
4280.00 5012
4280.62 4969
4281.24 4876
4281.85 5003
4282.47 4998
4283.09 4835
4283.70 4743
4284.32 4506
4284.94 4468
4285.56 4568
4286.17 4791
4286.79 4540
4287.41 4232
4288.03 4441
4288.65 4404
4289.26 4553
4289.88 4638
4290.50 4819
4291.12 4564
4291.73 4674
4292.35 5043
4292.97 4975
4293.59 4518
4294.21 4660
4294.83 4837
4295.44 4585
4296.06 4529
4296.68 4489
4297.30 4427
4297.92 4362
4298.54 4517
4299.15 4561
4299.77 4679
4300.39 4642
4301.01 4633
4301.63 4581
4302.25 4488
4302.87 4620
4303.48 4634
4304.10 4613
4304.72 4548
4305.34 4765
4305.96 4726
4306.58 4548
4307.20 4808
4307.82 4812
4308.44 4877
4309.06 4552
4309.67 4605
4310.29 4795
4310.91 4644
4311.53 4505
4312.15 4380
4312.77 4304
4313.39 4717
4314.01 4701
4314.63 4487
4315.25 4500
4315.87 4672
4316.49 4606
4317.11 4314
4317.73 4359
4318.35 4495
4318.97 4597
4319.59 4296
4320.21 4393
4320.83 4537
4321.45 4622
4322.07 4338
4322.69 4416
4323.31 4316
4323.93 4356
4324.55 4284
4325.17 4139
4325.79 4103
4326.41 4214
4327.03 4539
4327.65 4598
4328.27 4549
4328.89 4777
4329.51 4591
4330.13 4560
4330.76 4775
4331.38 4705
4332.00 4514
4332.62 4657
4333.24 4714
4333.86 4678
4334.48 4597
4335.10 4388
4335.72 4503
4336.34 4706
4336.97 4581
4337.59 4718
4338.21 4787
4338.83 4551
4339.45 4899
4340.07 5014
4340.69 4690
4341.31 4971
4341.94 5310
4342.56 5248
4343.18 5416
4343.80 5467
4344.42 5254
4345.04 5653
4345.67 5897
4346.29 5982
4346.91 6048
4347.53 6688
4348.15 7163
4348.78 7580
4349.40 7890
4350.02 8432
4350.64 8884
4351.26 9281
4351.89 9361
4352.51 9471
4353.13 9280
4353.75 9002
4354.38 8262
4355.00 7591
4355.62 7120
4356.24 6683
4356.87 6158
4357.49 5844
4358.11 5860
4358.74 5631
4359.36 5407
4359.98 5324
4360.60 5375
4361.23 5306
4361.85 5063
4362.47 5342
4363.10 5268
4363.72 5071
4364.34 5190
4364.97 5270
4365.59 4900
4366.21 5050
4366.83 5017
4367.46 4962
4368.08 4883
4368.71 4800
4369.33 4926
4369.95 4863
4370.58 4905
4371.20 4920
4371.82 4940
4372.45 4925
4373.07 4644
4373.69 4459
4374.32 4511
4374.94 4501
4375.57 4580
4376.19 4513
4376.81 4279
4377.44 4171
4378.06 4375
4378.69 4576
4379.31 4488
4379.94 4365
4380.56 4365
4381.18 4488
4381.81 4528
4382.43 4499
4383.06 4408
4383.68 4590
4384.31 4703
4384.93 4582
4385.56 4623
4386.18 4612
4386.81 4572
4387.43 4670
4388.05 4607
4388.68 4593
4389.30 4474
4389.93 4520
4390.55 4501
4391.18 4556
4391.81 4433
4392.43 4579
4393.06 4720
4393.68 4628
4394.31 4604
4394.93 4475
4395.56 4497
4396.18 4755
4396.81 4781
4397.43 4581
4398.06 4571
4398.68 4686
4399.31 4673
4399.94 4723
4400.56 4750
4401.19 4697
4401.81 5034
4402.44 4991
4403.06 5021
4403.69 5387
4404.32 5319
4404.94 5139
4405.57 5257
4406.20 5353
4406.82 5079
4407.45 5065
4408.07 5051
4408.70 5119
4409.33 5058
4409.95 4988
4410.58 5133
4411.21 5343
4411.83 5100
4412.46 5261
4413.09 5219
4413.71 5456
4414.34 5550
4414.97 5287
4415.59 5113
4416.22 5176
4416.85 5084
4417.47 5274
4418.10 5329
4418.73 5415
4419.35 5215
4419.98 5185
4420.61 5330
4421.24 5512
4421.86 5718
4422.49 5578
4423.12 5734
4423.75 5749
4424.37 5831
4425.00 5780
4425.63 5589
4426.26 5737
4426.88 5552
4427.51 5546
4428.14 5306
4428.77 5004
4429.39 4721
4430.02 4538
4430.65 4463
4431.28 4432
4431.91 4350
4432.53 4141
4433.16 4161
4433.79 4216
4434.42 4178
4435.05 4283
4435.67 4288
4436.30 4287
4436.93 4241
4437.56 4450
4438.19 4463
4438.82 4647
4439.44 4625
4440.07 4637
4440.70 4753
4441.33 4739
4441.96 4395
4442.59 4354
4443.22 4354
4443.85 4346
4444.47 4389
4445.10 4246
4445.73 4305
4446.36 4302
4446.99 4431
4447.62 4045
4448.25 3993
4448.88 4009
4449.51 4213
4450.14 4123
4450.77 4495
4451.39 4524
4452.02 4500
4452.65 4527
4453.28 4504
4453.91 4568
4454.54 4481
4455.17 4478
4455.80 4366
4456.43 4284
4457.06 4472
4457.69 4635
4458.32 4538
4458.95 4527
4459.58 4649
4460.21 4463
4460.84 4444
4461.47 4559
4462.10 4484
4462.73 4417
4463.36 4367
4463.99 4444
4464.62 4268
4465.25 4022
4465.88 4221
4466.51 4137
4467.14 3982
4467.77 4068
4468.40 3987
4469.03 4082
4469.67 3921
4470.30 3759
4470.93 4117
4471.56 4155
4472.19 3905
4472.82 4028
4473.45 4064
4474.08 4081
4474.71 3965
4475.34 3832
4475.97 4103
4476.61 3946
4477.24 3927
4477.87 4066
4478.50 4047
4479.13 3837
4479.76 3851
4480.39 3843
4481.02 4044
4481.66 4126
4482.29 4112
4482.92 4199
4483.55 4134
4484.18 4093
4484.81 4222
4485.45 4471
4486.08 4301
4486.71 4400
4487.34 4443
4487.97 4441
4488.61 4509
4489.24 4626
4489.87 4605
4490.50 4508
4491.13 4514
4491.77 4489
4492.40 4577
4493.03 4461
4493.66 4519
4494.30 4424
4494.93 4601
4495.56 4626
4496.19 4765
4496.83 4543
4497.46 4591
4498.09 4491
4498.72 4298
4499.36 4552
4499.99 4496
4500.62 4439
4501.25 4491
4501.89 4523
4502.52 4835
4503.15 5122
4503.79 5193
4504.42 5466
4505.05 5624
4505.69 5935
4506.32 6126
4506.95 6306
4507.59 6789
4508.22 6967
4508.85 6770
4509.49 6868
4510.12 6371
4510.75 6052
4511.39 5891
4512.02 5945
4512.65 5440
4513.29 5068
4513.92 4954
4514.56 5142
4515.19 5168
4515.82 5195
4516.46 5025
4517.09 4931
4517.73 5056
4518.36 5030
4518.99 4885
4519.63 4935
4520.26 5022
4520.90 4956
4521.53 4893
4522.16 5010
4522.80 4907
4523.43 4927
4524.07 4891
4524.70 4963
4525.34 5116
4525.97 5050
4526.61 5197
4527.24 5084
4527.88 5045
4528.51 5627
4529.15 5748
4529.78 5964
4530.42 6574
4531.05 7589
4531.69 8489
4532.32 9381
4532.96 10874
4533.59 12471
4534.23 13917
4534.86 15695
4535.50 17440
4536.13 19137
4536.77 19853
4537.40 19673
4538.04 19183
4538.67 17956
4539.31 16679
4539.94 15116
4540.58 13041
4541.22 11536
4541.85 9944
4542.49 8728
4543.12 7688
4543.76 6862
4544.40 6377
4545.03 6167
4545.67 5701
4546.30 5686
4546.94 5605
4547.58 5714
4548.21 6051
4548.85 6177
4549.48 6768
4550.12 7166
4550.76 7298
4551.39 7740
4552.03 8473
4552.67 8918
4553.30 9297
4553.94 9257
4554.58 9230
4555.21 9169
4555.85 8663
4556.49 8021
4557.12 7561
4557.76 7220
4558.40 6886
4559.03 6246
4559.67 6145
4560.31 5676
4560.94 5585
4561.58 5365
4562.22 5259
4562.86 5253
4563.49 5401
4564.13 5461
4564.77 5536
4565.41 5585
4566.04 5763
4566.68 6034
4567.32 6033
4567.96 6031
4568.59 6442
4569.23 6524
4569.87 6334
4570.51 6369
4571.14 6425
4571.78 6518
4572.42 6254
4573.06 5993
4573.70 6038
4574.33 5999
4574.97 5945
4575.61 5824
4576.25 5737
4576.89 5572
4577.52 5364
4578.16 5434
4578.80 5360
4579.44 5062
4580.08 4976
4580.72 5019
4581.35 4962
4581.99 4894
4582.63 4645
4583.27 4766
4583.91 4690
4584.55 4671
4585.19 4530
4585.83 4547
4586.46 4836
4587.10 4814
4587.74 4747
4588.38 4802
4589.02 5031
4589.66 4950
4590.30 4944
4590.94 4766
4591.58 4678
4592.22 4840
4592.85 4678
4593.49 4720
4594.13 4904
4594.77 4789
4595.41 4823
4596.05 4847
4596.69 4722
4597.33 4581
4597.97 4531
4598.61 4498
4599.25 4499
4599.89 4245
4600.53 4351
4601.17 4556
4601.81 4397
4602.45 4265
4603.09 4214
4603.73 4246
4604.37 4241
4605.01 4190
4605.65 4155
4606.29 4181
4606.93 4177
4607.57 4187
4608.21 4482
4608.85 4211
4609.49 4189
4610.13 4507
4610.77 4360
4611.41 4410
4612.05 4415
4612.70 4518
4613.34 4636
4613.98 4564
4614.62 4422
4615.26 4397
4615.90 4266
4616.54 4337
4617.18 4309
4617.82 4237
4618.46 4457
4619.10 4594
4619.75 4318
4620.39 4308
4621.03 4174
4621.67 4229
4622.31 4176
4622.95 4065
4623.59 4102
4624.24 4077
4624.88 3927
4625.52 3921
4626.16 4073
4626.80 3918
4627.44 3799
4628.09 3659
4628.73 3869
4629.37 3908
4630.01 3741
4630.65 3663
4631.29 3553
4631.94 3691
4632.58 3738
4633.22 3628
4633.86 3654
4634.51 3926
4635.15 4063
4635.79 3664
4636.43 3880
4637.07 4177
4637.72 4013
4638.36 4006
4639.00 3944
4639.64 4001
4640.29 3978
4640.93 4055
4641.57 4131
4642.21 4224
4642.86 4004
4643.50 4215
4644.14 4075
4644.79 4081
4645.43 3932
4646.07 3873
4646.72 4065
4647.36 4116
4648.00 3997
4648.64 3966
4649.29 3977
4649.93 3981
4650.57 4100
4651.22 3925
4651.86 3903
4652.50 3853
4653.15 4117
4653.79 4225
4654.44 4157
4655.08 4308
4655.72 4504
4656.37 4443
4657.01 4639
4657.65 4672
4658.30 4445
4658.94 4654
4659.59 4585
4660.23 4299
4660.87 4369
4661.52 4226
4662.16 4150
4662.81 3810
4663.45 3820
4664.09 3819
4664.74 3541
4665.38 3574
4666.03 3636
4666.67 3733
4667.32 3829
4667.96 3735
4668.61 3499
4669.25 3412
4669.89 3621
4670.54 3883
4671.18 3836
4671.83 3572
4672.47 3616
4673.12 3714
4673.76 3788
4674.41 3759
4675.05 3665
4675.70 3577
4676.34 3503
4676.99 3416
4677.63 3304
4678.28 3529
4678.92 3405
4679.57 3321
4680.22 3538
4680.86 3689
4681.51 3574
4682.15 3575
4682.80 3685
4683.44 3616
4684.09 3561
4684.73 3615
4685.38 3863
4686.03 3970
4686.67 3917
4687.32 3942
4687.96 4048
4688.61 3907
4689.25 3893
4689.90 3854
4690.55 3690
4691.19 3653
4691.84 3658
4692.49 3660
4693.13 3786
4693.78 3659
4694.42 3464
4695.07 3638
4695.72 3561
4696.36 3709
4697.01 3805
4697.66 3610
4698.30 3804
4698.95 3864
4699.60 3751
4700.24 3858
4700.89 3940
4701.54 4278
4702.18 4410
4702.83 4358
4703.48 4452
4704.12 4344
4704.77 4388
4705.42 4491
4706.07 4222
4706.71 4002
4707.36 4094
4708.01 3927
4708.66 4056
4709.30 3923
4709.95 3954
4710.60 3777
4711.24 3721
4711.89 3839
4712.54 3940
4713.19 3743
4713.84 3816
4714.48 3907
4715.13 3853
4715.78 4100
4716.43 4029
4717.07 3872
4717.72 4034
4718.37 4055
4719.02 3935
4719.67 3837
4720.31 3956
4720.96 4102
4721.61 4048
4722.26 3893
4722.91 3980
4723.56 3971
4724.20 4109
4724.85 4299
4725.50 4329
4726.15 4177
4726.80 4199
4727.45 4398
4728.10 4356
4728.74 4342
4729.39 4220
4730.04 4150
4730.69 4175
4731.34 4061
4731.99 3939
4732.64 3980
4733.29 3642
4733.94 3679
4734.58 3513
4735.23 3778
4735.88 3761
4736.53 3855
4737.18 3790
4737.83 3631
4738.48 3716
4739.13 3628
4739.78 3658
4740.43 3724
4741.08 3801
4741.73 3697
4742.38 3925
4743.03 3896
4743.68 4035
4744.33 4202
4744.98 4143
4745.63 4127
4746.28 4235
4746.93 4201
4747.58 4371
4748.23 4349
4748.88 4263
4749.53 4159
4750.18 4067
4750.83 4186
4751.48 4318
4752.13 4100
4752.78 4251
4753.43 4406
4754.08 4470
4754.73 4609
4755.38 4586
4756.03 4617
4756.68 4874
4757.33 4875
4757.98 4858
4758.63 4831
4759.28 4709
4759.93 4756
4760.59 4772
4761.24 4593
4761.89 4413
4762.54 4171
4763.19 4314
4763.84 4319
4764.49 4457
4765.14 4591
4765.79 4519
4766.45 4648
4767.10 4849
4767.75 5059
4768.40 5419
4769.05 5194
4769.70 5306
4770.35 5233
4771.01 5177
4771.66 4766
4772.31 4853
4772.96 4523
4773.61 4097
4774.26 4081
4774.92 4023
4775.57 3927
4776.22 3727
4776.87 3698
4777.52 3624
4778.18 3411
4778.83 3432
4779.48 3478
4780.13 3588
4780.79 3580
4781.44 3554
4782.09 3707
4782.74 3756
4783.40 3883
4784.05 3933
4784.70 3997
4785.35 4051
4786.01 3903
4786.66 3979
4787.31 3946
4787.96 3761
4788.62 3846
4789.27 3734
4789.92 3659
4790.58 3683
4791.23 3697
4791.88 3466
4792.53 3566
4793.19 3531
4793.84 3569
4794.49 3483
4795.15 3411
4795.80 3574
4796.45 3507
4797.11 3535
4797.76 3581
4798.41 3579
4799.07 3552
4799.72 3572
4800.37 3622
4801.03 3556
4801.68 3540
4802.34 3315
4802.99 3365
4803.64 3525
4804.30 3617
4804.95 3549
4805.61 3513
4806.26 3541
4806.91 3543
4807.57 3692
4808.22 3598
4808.88 3623
4809.53 3506
4810.18 3447
4810.84 3590
4811.49 3371
4812.15 3250
4812.80 3410
4813.46 3597
4814.11 3408
4814.77 3431
4815.42 3456
4816.07 3641
4816.73 3650
4817.38 3611
4818.04 3764
4818.69 3604
4819.35 3540
4820.00 3680
4820.66 3736
4821.31 3834
4821.97 3960
4822.62 3988
4823.28 4126
4823.93 4271
4824.59 4058
4825.24 4219
4825.90 4165
4826.56 4322
4827.21 4333
4827.87 4057
4828.52 4018
4829.18 3903
4829.83 3978
4830.49 3950
4831.14 3990
4831.80 4091
4832.46 3764
4833.11 4065
4833.77 3865
4834.42 4029
4835.08 4139
4835.74 4121
4836.39 4310
4837.05 4438
4837.70 4486
4838.36 4572
4839.02 4913
4839.67 4954
4840.33 4904
4840.99 5344
4841.64 5337
4842.30 5222
4842.96 5285
4843.61 5558
4844.27 5378
4844.92 5275
4845.58 5145
4846.24 5220
4846.90 4762
4847.55 4368
4848.21 4334
4848.87 4239
4849.52 4189
4850.18 4076
4850.84 4175
4851.49 4460
4852.15 4496
4852.81 4737
4853.47 4775
4854.12 4981
4854.78 4867
4855.44 5223
4856.09 5367
4856.75 5504
4857.41 5186
4858.07 4999
4858.72 4696
4859.38 4714
4860.04 4604
4860.70 4488
4861.36 4652
4862.01 4499
4862.67 4507
4863.33 4366
4863.99 4482
4864.64 4249
4865.30 4457
4865.96 4450
4866.62 4477
4867.28 4718
4867.94 4537
4868.59 4591
4869.25 4746
4869.91 4949
4870.57 4974
4871.23 4669
4871.89 4572
4872.54 4811
4873.20 4693
4873.86 4745
4874.52 4510
4875.18 4348
4875.84 4428
4876.50 4454
4877.16 4472
4877.81 4483
4878.47 4378
4879.13 4525
4879.79 4554
4880.45 4488
4881.11 4427
4881.77 4409
4882.43 4671
4883.09 4910
4883.75 4628
4884.41 4441
4885.06 4542
4885.72 4621
4886.38 4426
4887.04 4595
4887.70 4231
4888.36 4003
4889.02 4161
4889.68 4058
4890.34 4127
4891.00 4245
4891.66 3911
4892.32 3829
4892.98 3929
4893.64 4009
4894.30 4021
4894.96 4082
4895.62 4234
4896.28 4113
4896.94 4123
4897.60 4148
4898.26 4215
4898.92 4195
4899.58 4282
4900.24 3963
4900.90 4044
4901.56 4166
4902.22 4078
4902.88 3956
4903.54 3931
4904.21 3780
4904.87 4023
4905.53 4040
4906.19 4053
4906.85 3981
4907.51 3839
4908.17 3632
4908.83 3682
4909.49 3730
4910.15 3844
4910.81 3726
4911.48 3711
4912.14 3664
4912.80 3581
4913.46 3600
4914.12 3797
4914.78 3613
4915.44 3548
4916.11 3457
4916.77 3463
4917.43 3346
4918.09 3389
4918.75 3458
4919.41 3430
4920.07 3429
4920.74 3287
4921.40 3325
4922.06 3259
4922.72 3366
4923.38 3316
4924.05 3292
4924.71 3079
4925.37 2972
4926.03 3120
4926.69 3208
4927.36 3320
4928.02 3323
4928.68 3250
4929.34 3173
4930.01 3337
4930.67 3353
4931.33 3339
4931.99 3332
4932.66 3465
4933.32 3472
4933.98 3369
4934.64 3295
4935.31 3349
4935.97 3356
4936.63 3326
4937.30 3414
4937.96 3274
4938.62 3293
4939.28 3416
4939.95 3365
4940.61 3357
4941.27 3260
4941.94 3455
4942.60 3517
4943.26 3452
4943.93 3325
4944.59 3173
4945.25 3239
4945.92 3265
4946.58 3162
4947.24 3112
4947.91 3293
4948.57 3233
4949.23 3338
4949.90 3511
4950.56 3514
4951.23 3460
4951.89 3394
4952.55 3378
4953.22 3248
4953.88 3188
4954.55 3277
4955.21 3246
4955.87 3218
4956.54 3244
4957.20 3260
4957.87 3192
4958.53 3295
4959.20 3188
4959.86 3142
4960.52 3133
4961.19 2969
4961.85 3200
4962.52 3264
4963.18 3086
4963.85 3088
4964.51 3156
4965.18 3381
4965.84 3284
4966.51 3239
4967.17 3209
4967.84 3301
4968.50 3405
4969.17 3373
4969.83 3474
4970.50 3488
4971.16 3402
4971.83 3366
4972.49 3329
4973.16 3328
4973.82 3333
4974.49 3179
4975.15 3184
4975.82 3329
4976.48 3302
4977.15 3320
4977.82 3574
4978.48 3438
4979.15 3515
4979.81 3359
4980.48 3246
4981.14 3282
4981.81 3274
4982.48 3249
4983.14 3285
4983.81 3242
4984.47 3302
4985.14 3234
4985.81 3258
4986.47 3241
4987.14 3296
4987.81 3322
4988.47 3463
4989.14 3394
4989.80 3447
4990.47 3577
4991.14 3714
4991.80 3872
4992.47 4102
4993.14 4305
4993.80 4420
4994.47 4308
4995.14 4326
4995.80 4362
4996.47 4279
4997.14 4209
4997.80 3950
4998.47 3883
4999.14 3579
4999.81 3441
5000.47 3397
5001.14 3350
5001.81 3311
5002.47 3150
5003.14 3048
5003.81 2991
5004.48 3002
5005.14 3187
5005.81 3049
5006.48 2984
5007.15 2946
5007.81 3148
5008.48 3010
5009.15 2999
5009.82 2982
5010.49 3044
5011.15 3143
5011.82 3082
5012.49 3156
5013.16 3160
5013.83 3163
5014.49 3078
5015.16 3120
5015.83 3199
5016.50 2986
5017.17 3071
5017.83 3087
5018.50 3085
5019.17 3036
5019.84 3138
5020.51 3278
5021.18 3249
5021.84 3242
5022.51 3361
5023.18 3332
5023.85 3651
5024.52 3727
5025.19 3669
5025.86 3923
5026.53 4061
5027.19 4195
5027.86 4287
5028.53 4246
5029.20 4240
5029.87 4170
5030.54 4062
5031.21 3991
5031.88 3894
5032.55 3917
5033.22 3598
5033.89 3588
5034.56 3558
5035.23 3475
5035.89 3322
5036.56 3466
5037.23 3458
5037.90 3504
5038.57 3484
5039.24 3451
5039.91 3337
5040.58 3304
5041.25 3249
5041.92 3344
5042.59 3370
5043.26 3345
5043.93 3265
5044.60 3230
5045.27 3362
5045.94 3467
5046.61 3370
5047.28 3520
5047.95 3745
5048.62 3594
5049.29 3703
5049.96 3955
5050.63 3779
5051.31 3813
5051.98 3790
5052.65 3537
5053.32 3468
5053.99 3510
5054.66 3426
5055.33 3376
5056.00 3594
5056.67 3575
5057.34 3498
5058.01 3339
5058.68 3372
5059.35 3399
5060.03 3318
5060.70 3402
5061.37 3311
5062.04 3386
5062.71 3293
5063.38 3545
5064.05 3797
5064.72 3472
5065.40 3443
5066.07 3499
5066.74 3510
5067.41 3399
5068.08 3402
5068.75 3487
5069.43 3386
5070.10 3150
5070.77 3210
5071.44 3339
5072.11 3322
5072.79 3260
5073.46 3194
5074.13 3064
5074.80 3142
5075.47 3152
5076.15 3186
5076.82 3254
5077.49 3168
5078.16 3278
5078.83 3391
5079.51 3323
5080.18 3338
5080.85 3394
5081.52 3555
5082.20 3456
5082.87 3513
5083.54 3394
5084.22 3449
5084.89 3454
5085.56 3438
5086.23 3536
5086.91 3436
5087.58 3414
5088.25 3472
5088.93 3418
5089.60 3653
5090.27 3299
5090.94 3544
5091.62 3502
5092.29 3690
5092.96 3721
5093.64 3738
5094.31 3897
5094.98 3989
5095.66 4138
5096.33 4008
5097.00 3925
5097.68 4296
5098.35 4182
5099.03 3935
5099.70 3988
5100.37 3968
5101.05 3762
5101.72 3604
5102.39 3604
5103.07 3549
5103.74 3389
5104.42 3261
5105.09 3426
5105.77 3378
5106.44 3385
5107.11 3487
5107.79 3378
5108.46 3101
5109.14 3283
5109.81 3445
5110.49 3440
5111.16 3528
5111.83 3499
5112.51 3563
5113.18 3517
5113.86 3584
5114.53 3531
5115.21 3390
5115.88 3390
5116.56 3339
5117.23 3482
5117.91 3451
5118.58 3401
5119.26 3226
5119.93 3267
5120.61 3347
5121.28 3360
5121.96 3334
5122.63 3279
5123.31 3389
5123.98 3389
5124.66 3216
5125.33 3303
5126.01 3180
5126.69 3345
5127.36 3396
5128.04 3346
5128.71 3550
5129.39 3160
5130.06 3191
5130.74 3352
5131.42 3362
5132.09 3194
5132.77 3396
5133.44 3277
5134.12 3189
5134.79 3132
5135.47 3187
5136.15 3227
5136.82 3324
5137.50 3266
5138.18 3395
5138.85 3369
5139.53 3194
5140.20 3333
5140.88 3263
5141.56 3273
5142.23 3222
5142.91 3404
5143.59 3316
5144.26 3393
5144.94 3408
5145.62 3474
5146.29 3534
5146.97 3428
5147.65 3473
5148.33 3220
5149.00 3176
5149.68 3295
5150.36 3259
5151.03 3169
5151.71 3159
5152.39 3237
5153.06 3138
5153.74 3206
5154.42 2972
5155.10 2973
5155.77 3144
5156.45 3197
5157.13 3120
5157.81 2925
5158.48 2983
5159.16 3240
5159.84 3076
5160.52 3021
5161.20 3170
5161.87 3063
5162.55 3043
5163.23 2942
5163.91 2840
5164.58 2903
5165.26 2881
5165.94 2750
5166.62 2977
5167.30 2947
5167.98 2940
5168.65 3019
5169.33 2952
5170.01 2995
5170.69 2877
5171.37 2983
5172.05 2919
5172.72 2932
5173.40 3125
5174.08 3047
5174.76 2989
5175.44 3037
5176.12 2961
5176.80 2844
5177.48 2961
5178.15 2897
5178.83 2927
5179.51 2936
5180.19 2979
5180.87 2929
5181.55 2909
5182.23 2880
5182.91 2908
5183.59 3032
5184.27 3041
5184.95 2943
5185.63 2870
5186.30 3177
5186.98 3235
5187.66 2888
5188.34 3021
5189.02 2794
5189.70 2764
5190.38 2910
5191.06 2988
5191.74 2942
5192.42 2745
5193.10 2835
5193.78 2821
5194.46 2932
5195.14 2765
5195.82 2849
5196.50 2875
5197.18 2990
5197.86 2889
5198.54 2696
5199.22 2663
5199.90 2865
5200.58 2940
5201.26 2810
5201.94 2785
5202.62 2860
5203.31 2753
5203.99 2865
5204.67 2924
5205.35 2908
5206.03 2857
5206.71 2994
5207.39 3057
5208.07 2986
5208.75 2912
5209.43 2865
5210.11 2861
5210.79 2809
5211.48 3015
5212.16 3075
5212.84 2913
5213.52 3015
5214.20 2915
5214.88 3015
5215.56 2909
5216.24 2970
5216.93 3020
5217.61 2941
5218.29 3009
5218.97 2946
5219.65 3002
5220.33 2993
5221.02 2974
5221.70 3109
5222.38 3077
5223.06 2978
5223.74 2995
5224.42 2993
5225.11 3040
5225.79 2929
5226.47 3102
5227.15 2979
5227.83 3106
5228.52 3180
5229.20 3124
5229.88 2994
5230.56 2967
5231.25 3128
5231.93 3155
5232.61 2934
5233.29 2772
5233.98 3011
5234.66 3071
5235.34 2982
5236.02 3040
5236.71 3095
5237.39 3198
5238.07 3177
5238.76 3032
5239.44 3075
5240.12 3159
5240.80 3218
5241.49 3263
5242.17 3399
5242.85 3523
5243.54 3420
5244.22 3404
5244.90 3518
5245.59 3557
5246.27 3599
5246.95 3476
5247.64 3369
5248.32 3408
5249.00 3351
5249.69 3374
5250.37 3235
5251.05 3253
5251.74 3399
5252.42 3584
5253.11 3414
5253.79 3463
5254.47 3675
5255.16 3793
5255.84 3911
5256.53 3755
5257.21 3559
5257.89 3586
5258.58 3398
5259.26 3146
5259.95 3083
5260.63 3120
5261.32 3185
5262.00 3149
5262.68 3024
5263.37 2937
5264.05 3033
5264.74 3047
5265.42 3116
5266.11 3129
5266.79 3190
5267.48 3274
5268.16 3154
5268.85 3069
5269.53 3135
5270.22 3228
5270.90 3268
5271.59 3196
5272.27 3047
5272.96 3218
5273.64 3188
5274.33 3138
5275.01 3200
5275.70 3072
5276.38 3178
5277.07 3068
5277.75 3257
5278.44 3246
5279.12 3111
5279.81 3054
5280.49 3250
5281.18 3334
5281.87 3184
5282.55 3176
5283.24 3300
5283.92 3425
5284.61 3472
5285.30 3471
5285.98 3516
5286.67 3589
5287.35 3688
5288.04 3558
5288.73 3457
5289.41 3588
5290.10 3393
5290.78 3458
5291.47 3526
5292.16 3357
5292.84 3514
5293.53 3400
5294.22 3229
5294.90 3335
5295.59 3272
5296.28 3443
5296.96 3211
5297.65 3097
5298.34 3325
5299.02 3298
5299.71 3260
5300.40 3202
5301.08 3565
5301.77 3404
5302.46 3411
5303.14 3543
5303.83 3588
5304.52 3652
5305.21 3714
5305.89 3714
5306.58 3998
5307.27 4192
5307.96 4133
5308.64 3921
5309.33 3920
5310.02 3776
5310.71 3937
5311.39 3772
5312.08 3518
5312.77 3457
5313.46 3417
5314.14 3637
5314.83 3743
5315.52 3596
5316.21 3593
5316.89 3564
5317.58 3769
5318.27 3556
5318.96 3647
5319.65 3688
5320.34 3501
5321.02 3674
5321.71 3834
5322.40 3645
5323.09 3878
5323.78 3965
5324.47 3894
5325.15 3943
5325.84 3898
5326.53 3804
5327.22 3851
5327.91 3775
5328.60 3875
5329.29 4253
5329.97 3966
5330.66 3906
5331.35 3849
5332.04 3954
5332.73 4307
5333.42 4636
5334.11 5032
5334.80 5080
5335.49 5119
5336.18 5769
5336.87 5963
5337.55 5662
5338.24 5713
5338.93 5783
5339.62 5388
5340.31 5013
5341.00 4930
5341.69 4661
5342.38 4786
5343.07 4585
5343.76 4314
5344.45 4445
5345.14 4336
5345.83 4396
5346.52 4293
5347.21 4408
5347.90 4505
5348.59 4612
5349.28 4761
5349.97 4926
5350.66 5172
5351.35 5480
5352.04 6116
5352.73 6615
5353.42 7524
5354.11 8158
5354.80 8941
5355.49 9643
5356.18 10269
5356.87 10306
5357.56 10302
5358.25 10119
5358.94 9669
5359.64 8570
5360.33 7697
5361.02 7097
5361.71 6378
5362.40 5683
5363.09 5221
5363.78 4915
5364.47 4497
5365.16 4387
5365.85 4265
5366.55 4327
5367.24 4300
5367.93 4531
5368.62 4354
5369.31 4404
5370.00 4674
5370.69 4503
5371.38 4314
5372.08 4356
5372.77 4463
5373.46 4303
5374.15 4043
5374.84 4041
5375.53 4006
5376.23 4001
5376.92 3785
5377.61 3805
5378.30 3801
5378.99 3641
5379.69 3875
5380.38 3841
5381.07 3788
5381.76 4013
5382.45 4044
5383.15 4165
5383.84 4258
5384.53 4719
5385.22 4957
5385.92 4984
5386.61 5143
5387.30 5092
5387.99 5111
5388.69 5154
5389.38 5144
5390.07 4735
5390.76 4673
5391.46 4373
5392.15 4310
5392.84 4248
5393.54 4189
5394.23 3976
5394.92 4252
5395.61 4186
5396.31 4190
5397.00 4085
5397.69 3938
5398.39 4159
5399.08 4123
5399.77 3983
5400.47 3872
5401.16 3815
5401.85 3518
5402.55 3702
5403.24 3673
5403.93 3621
5404.63 3562
5405.32 3521
5406.02 3600
5406.71 3426
5407.40 3358
5408.10 3462
5408.79 3413
5409.48 3570
5410.18 3618
5410.87 3659
5411.57 3789
5412.26 3611
5412.95 3534
5413.65 3552
5414.34 3499
5415.04 3503
5415.73 3364
5416.43 3407
5417.12 3314
5417.82 3242
5418.51 3326
5419.20 3262
5419.90 3247
5420.59 3254
5421.29 3206
5421.98 3285
5422.68 3228
5423.37 3231
5424.07 3255
5424.76 3309
5425.46 3352
5426.15 3313
5426.85 3381
5427.54 3449
5428.24 3256
5428.93 3269
5429.63 3359
5430.32 3233
5431.02 3362
5431.71 3303
5432.41 3337
5433.10 3322
5433.80 3200
5434.50 3121
5435.19 3184
5435.89 3122
5436.58 3039
5437.28 3020
5437.97 2983
5438.67 3048
5439.37 3071
5440.06 3145
5440.76 3334
5441.45 3425
5442.15 3246
5442.85 3275
5443.54 3200
5444.24 3341
5444.93 3166
5445.63 3170
5446.33 3178
5447.02 3236
5447.72 3287
5448.42 3320
5449.11 3355
5449.81 3490
5450.51 3432
5451.20 3584
5451.90 3668
5452.60 3711
5453.29 3882
5453.99 3934
5454.69 3778
5455.38 3725
5456.08 3677
5456.78 3766
5457.47 3653
5458.17 3573
5458.87 3576
5459.57 3543
5460.26 3400
5460.96 3380
5461.66 3330
5462.35 3399
5463.05 3451
5463.75 3545
5464.45 3579
5465.14 3593
5465.84 3758
5466.54 4027
5467.24 4285
5467.93 4201
5468.63 4228
5469.33 4353
5470.03 4463
5470.73 4373
5471.42 4403
5472.12 4337
5472.82 4274
5473.52 4000
5474.22 3964
5474.91 3825
5475.61 3724
5476.31 3743
5477.01 3597
5477.71 3758
5478.40 3662
5479.10 3730
5479.80 3746
5480.50 3831
5481.20 3756
5481.90 3825
5482.60 4004
5483.29 4167
5483.99 4133
5484.69 4563
5485.39 4470
5486.09 4609
5486.79 4631
5487.49 4762
5488.19 4545
5488.89 4461
5489.58 4525
5490.28 4349
5490.98 4264
5491.68 4230
5492.38 4100
5493.08 4070
5493.78 4073
5494.48 3975
5495.18 4061
5495.88 4102
5496.58 4405
5497.28 4378
5497.98 4393
5498.68 4428
5499.38 4657
5500.08 4498
5500.78 4837
5501.48 5041
5502.18 4872
5502.88 5013
5503.58 5417
5504.28 5907
5504.98 6160
5505.68 6286
5506.38 6291
5507.08 6655
5507.78 6734
5508.48 6371
5509.18 6141
5509.88 5701
5510.58 5169
5511.28 5240
5511.98 5006
5512.68 4686
5513.38 4662
5514.08 4521
5514.78 4529
5515.48 4565
5516.18 4559
5516.88 4407
5517.58 4394
5518.28 4390
5518.99 4466
5519.69 4454
5520.39 4697
5521.09 4531
5521.79 4250
5522.49 4118
5523.19 4233
5523.89 4402
5524.59 4350
5525.30 4318
5526.00 4522
5526.70 4405
5527.40 4405
5528.10 4414
5528.80 4343
5529.50 4224
5530.21 4149
5530.91 3997
5531.61 3883
5532.31 3848
5533.01 3890
5533.72 3688
5534.42 3647
5535.12 3621
5535.82 3603
5536.52 3607
5537.23 3600
5537.93 3674
5538.63 3646
5539.33 3731
5540.03 3627
5540.74 3625
5541.44 3710
5542.14 3827
5542.84 3739
5543.55 3539
5544.25 3495
5544.95 3571
5545.65 3765
5546.36 3735
5547.06 3797
5547.76 3795
5548.47 3849
5549.17 3906
5549.87 3926
5550.57 3973
5551.28 4110
5551.98 4336
5552.68 4095
5553.39 4093
5554.09 4012
5554.79 3948
5555.50 3830
5556.20 3665
5556.90 3593
5557.61 3378
5558.31 3402
5559.01 3381
5559.72 3372
5560.42 3060
5561.12 3298
5561.83 3322
5562.53 3247
5563.23 3143
5563.94 3213
5564.64 3203
5565.35 3214
5566.05 3055
5566.75 3192
5567.46 3294
5568.16 3353
5568.87 3400
5569.57 3355
5570.27 3294
5570.98 3337
5571.68 3279
5572.39 3267
5573.09 3205
5573.80 3409
5574.50 3320
5575.21 3410
5575.91 3505
5576.61 3522
5577.32 3456
5578.02 3364
5578.73 3391
5579.43 3414
5580.14 3429
5580.84 3573
5581.55 3341
5582.25 3516
5582.96 3608
5583.66 3567
5584.37 3363
5585.07 3274
5585.78 3231
5586.48 3168
5587.19 3238
5587.89 3163
5588.60 3118
5589.30 3072
5590.01 2920
5590.72 2863
5591.42 3033
5592.13 2988
5592.83 3073
5593.54 2874
5594.24 2866
5594.95 2857
5595.66 2957
5596.36 2915
5597.07 2889
5597.77 3020
5598.48 3051
5599.18 2874
5599.89 2916
5600.60 2900
5601.30 2972
5602.01 2882
5602.72 2835
5603.42 2910
5604.13 3045
5604.83 2729
5605.54 2800
5606.25 2870
5606.95 2763
5607.66 2803
5608.37 2953
5609.07 3029
5609.78 2840
5610.49 2840
5611.19 2904
5611.90 2753
5612.61 2724
5613.31 2912
5614.02 2854
5614.73 2768
5615.44 2862
5616.14 2904
5616.85 2918
5617.56 2949
5618.26 2999
5618.97 3049
5619.68 2949
5620.39 2897
5621.09 2951
5621.80 2974
5622.51 2765
5623.22 2775
5623.92 2888
5624.63 2831
5625.34 2756
5626.05 2671
5626.75 2812
5627.46 2756
5628.17 2626
5628.88 2723
5629.59 2699
5630.29 2764
5631.00 2813
5631.71 2719
5632.42 2788
5633.13 2966
5633.83 2811
5634.54 2885
5635.25 3004
5635.96 3031
5636.67 3040
5637.38 2917
5638.08 2956
5638.79 2896
5639.50 2911
5640.21 2810
5640.92 2895
5641.63 2912
5642.34 2991
5643.05 2956
5643.75 3047
5644.46 3049
5645.17 3271
5645.88 3070
5646.59 2948
5647.30 3006
5648.01 3179
5648.72 3054
5649.43 3143
5650.14 3135
5650.85 3009
5651.55 2827
5652.26 2827
5652.97 3105
5653.68 3130
5654.39 3063
5655.10 3002
5655.81 2929
5656.52 3121
5657.23 3025
5657.94 3148
5658.65 3052
5659.36 3152
5660.07 3103
5660.78 3175
5661.49 3302
5662.20 3322
5662.91 3326
5663.62 3451
5664.33 3429
5665.04 3405
5665.75 3523
5666.46 3225
5667.17 3226
5667.88 3401
5668.59 3274
5669.30 3174
5670.01 3199
5670.72 3258
5671.43 3341
5672.14 3198
5672.85 3329
5673.57 3326
5674.28 3124
5674.99 3254
5675.70 3403
5676.41 3239
5677.12 3293
5677.83 3338
5678.54 3362
5679.25 3335
5679.96 3106
5680.68 3106
5681.39 3156
5682.10 3157
5682.81 3035
5683.52 3002
5684.23 3099
5684.94 3080
5685.65 3103
5686.37 3103
5687.08 3234
5687.79 3083
5688.50 3283
5689.21 3250
5689.92 3096
5690.64 3153
5691.35 3185
5692.06 2967
5692.77 3084
5693.48 3035
5694.20 3246
5694.91 3207
5695.62 3214
5696.33 3131
5697.04 3092
5697.76 3195
5698.47 3166
5699.18 2910
5699.89 3056
5700.61 3129
5701.32 2979
5702.03 2944
5702.74 3116
5703.46 3064
5704.17 3077
5704.88 3113
5705.59 3087
5706.31 3022
5707.02 3054
5707.73 2980
5708.45 3087
5709.16 3005
5709.87 2908
5710.58 2964
5711.30 2993
5712.01 3092
5712.72 3023
5713.44 3146
5714.15 3131
5714.86 3021
5715.58 3064
5716.29 3007
5717.00 2815
5717.72 2984
5718.43 3083
5719.14 3022
5719.86 3105
5720.57 3109
5721.28 3002
5722.00 2940
5722.71 3065
5723.43 3142
5724.14 3054
5724.85 3077
5725.57 3174
5726.28 3228
5727.00 3131
5727.71 3145
5728.42 3251
5729.14 3367
5729.85 3306
5730.57 3617
5731.28 4014
5732.00 3818
5732.71 3799
5733.42 4028
5734.14 3979
5734.85 4137
5735.57 4117
5736.28 4012
5737.00 3930
5737.71 3839
5738.43 3813
5739.14 3607
5739.86 3495
5740.57 3443
5741.29 3512
5742.00 3447
5742.72 3526
5743.43 3545
5744.15 3499
5744.86 3478
5745.58 3571
5746.29 3584
5747.01 3547
5747.72 3504
5748.44 3560
5749.15 3423
5749.87 3404
5750.58 3517
5751.30 3565
5752.02 3561
5752.73 3613
5753.45 3667
5754.16 3810
5754.88 4109
5755.59 4448
5756.31 4608
5757.03 5213
5757.74 5863
5758.46 6210
5759.17 6843
5759.89 7060
5760.61 7534
5761.32 7661
5762.04 7596
5762.76 7248
5763.47 6784
5764.19 6145
5764.90 5606
5765.62 5129
5766.34 4775
5767.05 4600
5767.77 4411
5768.49 4360
5769.20 4030
5769.92 4099
5770.64 4223
5771.35 4273
5772.07 4146
5772.79 4106
5773.51 4039
5774.22 4018
5774.94 4120
5775.66 3951
5776.37 4033
5777.09 4099
5777.81 3807
5778.53 3732
5779.24 3641
5779.96 3636
5780.68 3823
5781.39 3853
5782.11 3766
5782.83 3984
5783.55 4088
5784.26 4088
5784.98 4104
5785.70 4259
5786.42 4343
5787.14 4428
5787.85 4426
5788.57 4431
5789.29 4433
5790.01 4283
5790.73 4248
5791.44 4193
5792.16 4221
5792.88 4309
5793.60 4354
5794.32 4321
5795.03 4248
5795.75 4341
5796.47 4292
5797.19 4472
5797.91 4697
5798.63 4617
5799.35 4719
5800.06 4799
5800.78 5035
5801.50 5165
5802.22 5298
5802.94 5494
5803.66 5817
5804.38 6197
5805.10 6767
5805.81 6895
5806.53 7174
5807.25 7277
5807.97 7149
5808.69 6756
5809.41 6462
5810.13 6117
5810.85 5702
5811.57 5457
5812.29 5106
5813.01 4996
5813.73 4832
5814.45 5047
5815.17 4888
5815.88 4849
5816.60 4722
5817.32 4811
5818.04 4861
5818.76 5107
5819.48 5416
5820.20 5555
5820.92 5735
5821.64 6125
5822.36 6639
5823.08 6743
5823.80 6697
5824.52 6788
5825.24 6477
5825.96 6302
5826.68 5670
5827.40 5442
5828.12 5365
5828.84 4844
5829.57 4742
5830.29 4574
5831.01 4677
5831.73 4521
5832.45 4618
5833.17 4458
5833.89 4408
5834.61 4444
5835.33 4508
5836.05 4370
5836.77 4263
5837.49 4274
5838.21 4170
5838.94 4129
5839.66 4039
5840.38 3887
5841.10 3955
5841.82 4124
5842.54 3998
5843.26 3683
5843.98 3692
5844.70 3720
5845.43 3569
5846.15 3752
5846.87 3675
5847.59 3762
5848.31 3626
5849.03 3489
5849.76 3639
5850.48 3536
5851.20 3504
5851.92 3705
5852.64 3644
5853.36 3483
5854.09 3535
5854.81 3505
5855.53 3328
5856.25 3473
5856.97 3492
5857.70 3576
5858.42 3304
5859.14 3202
5859.86 3288
5860.59 3269
5861.31 3261
5862.03 3111
5862.75 3217
5863.48 3218
5864.20 3175
5864.92 3193
5865.64 3195
5866.37 3045
5867.09 3112
5867.81 3053
5868.54 3080
5869.26 3155
5869.98 3181
5870.70 3040
5871.43 3016
5872.15 3127
5872.87 3024
5873.60 3010
5874.32 3075
5875.04 3115
5875.77 3013
5876.49 3058
5877.21 3105
5877.94 3095
5878.66 3089
5879.38 2889
5880.11 2879
5880.83 3043
5881.55 3051
5882.28 2899
5883.00 2976
5883.73 3019
5884.45 3013
5885.17 2764
5885.90 2720
5886.62 2988
5887.34 3061
5888.07 3102
5888.79 2959
5889.52 3089
5890.24 3061
5890.97 3019
5891.69 2957
5892.41 3077
5893.14 3079
5893.86 2936
5894.59 2910
5895.31 2846
5896.04 2708
5896.76 2774
5897.49 2685
5898.21 2777
5898.93 2787
5899.66 2748
5900.38 2770
5901.11 2823
5901.83 2905
5902.56 2778
5903.28 2658
5904.01 2779
5904.73 2813
5905.46 2857
5906.18 2830
5906.91 2980
5907.64 3003
5908.36 2974
5909.09 3098
5909.81 3133
5910.54 3049
5911.26 2990
5911.99 2843
5912.71 2782
5913.44 2818
5914.16 2855
5914.89 2870
5915.62 2912
5916.34 2822
5917.07 2859
5917.79 2949
5918.52 2961
5919.25 3009
5919.97 2736
5920.70 2710
5921.42 2826
5922.15 2942
5922.88 2864
5923.60 2843
5924.33 2793
5925.05 2987
5925.78 3058
5926.51 2936
5927.23 2994
5927.96 2904
5928.69 2974
5929.41 3108
5930.14 3096
5930.87 3037
5931.59 3032
5932.32 3100
5933.05 3109
5933.77 3051
5934.50 3215
5935.23 3122
5935.95 3096
5936.68 3228
5937.41 3141
5938.14 3164
5938.86 3200
5939.59 3189
5940.32 3443
5941.04 3309
5941.77 3304
5942.50 3391
5943.23 3362
5943.95 3407
5944.68 3400
5945.41 3540
5946.14 3520
5946.87 3537
5947.59 3532
5948.32 3410
5949.05 3509
5949.78 3318
5950.50 3356
5951.23 3553
5951.96 3344
5952.69 3596
5953.42 3675
5954.14 3618
5954.87 3643
5955.60 3669
5956.33 3943
5957.06 3854
5957.79 4062
5958.51 3969
5959.24 3955
5959.97 4067
5960.70 4227
5961.43 4189
5962.16 4064
5962.88 3981
5963.61 4087
5964.34 4300
5965.07 4229
5965.80 4100
5966.53 4171
5967.26 4216
5967.99 4292
5968.72 4453
5969.44 4602
5970.17 5348
5970.90 5696
5971.63 6021
5972.36 6056
5973.09 6321
5973.82 6506
5974.55 6674
5975.28 6502
5976.01 6150
5976.74 5731
5977.47 5351
5978.20 5134
5978.93 4901
5979.66 4734
5980.39 4295
5981.12 4276
5981.85 4310
5982.58 4334
5983.31 4080
5984.04 4006
5984.77 4242
5985.50 4244
5986.23 4230
5986.96 4295
5987.69 4540
5988.42 4451
5989.15 4424
5989.88 4459
5990.61 4591
5991.34 4332
5992.07 4334
5992.80 4312
5993.53 4201
5994.26 4267
5994.99 4185
5995.72 4020
5996.45 4102
5997.18 4301
5997.91 4240
5998.64 4314
5999.37 4346
6000.11 4285
6000.84 4237
6001.57 4492
6002.30 4541
6003.03 4296
6003.76 4089
6004.49 4303
6005.22 4333
6005.95 4421
6006.69 4359
6007.42 4300
6008.15 4519
6008.88 4417
6009.61 4472
6010.34 4554
6011.07 4606
6011.81 4618
6012.54 5014
6013.27 5220
6014.00 5528
6014.73 5913
6015.46 6310
6016.20 6592
6016.93 6445
6017.66 6527
6018.39 6615
6019.12 6321
6019.86 6263
6020.59 5973
6021.32 5675
6022.05 5280
6022.79 5004
6023.52 4697
6024.25 4399
6024.98 4378
6025.72 4298
6026.45 4084
6027.18 4044
6027.91 3880
6028.65 3816
6029.38 3701
6030.11 3744
6030.84 3771
6031.58 3831
6032.31 3752
6033.04 3795
6033.78 3459
6034.51 3512
6035.24 3464
6035.98 3537
6036.71 3505
6037.44 3509
6038.17 3695
6038.91 3571
6039.64 3505
6040.37 3534
6041.11 3543
6041.84 3456
6042.58 3593
6043.31 3674
6044.04 3538
6044.78 3551
6045.51 3768
6046.24 3570
6046.98 3497
6047.71 3676
6048.44 3788
6049.18 3846
6049.91 3790
6050.65 3828
6051.38 3843
6052.11 3884
6052.85 3682
6053.58 3593
6054.32 3614
6055.05 3670
6055.79 3671
6056.52 3479
6057.25 3756
6057.99 3656
6058.72 3679
6059.46 3665
6060.19 3939
6060.93 3790
6061.66 3633
6062.40 3766
6063.13 3614
6063.87 3560
6064.60 3592
6065.34 3477
6066.07 3631
6066.81 3534
6067.54 3580
6068.28 3454
6069.01 3429
6069.75 3456
6070.48 3497
6071.22 3661
6071.95 3676
6072.69 3537
6073.42 3383
6074.16 3441
6074.89 3493
6075.63 3626
6076.36 3689
6077.10 3485
6077.84 3514
6078.57 3386
6079.31 3371
6080.04 3504
6080.78 3447
6081.51 3528
6082.25 3386
6082.99 3334
6083.72 3419
6084.46 3375
6085.20 3466
6085.93 3559
6086.67 3423
6087.40 3581
6088.14 3523
6088.88 3423
6089.61 3569
6090.35 3312
6091.09 3411
6091.82 3503
6092.56 3415
6093.30 3511
6094.03 3309
6094.77 3480
6095.51 3569
6096.24 3428
6096.98 3581
6097.72 3667
6098.45 3833
6099.19 3728
6099.93 3539
6100.66 3524
6101.40 3561
6102.14 3308
6102.87 3417
6103.61 3395
6104.35 3350
6105.09 3304
6105.82 3250
6106.56 3163
6107.30 3248
6108.04 3124
6108.77 3075
6109.51 3199
6110.25 3255
6110.99 3172
6111.72 3218
6112.46 3234
6113.20 3207
6113.94 3277
6114.68 3346
6115.41 3316
6116.15 3228
6116.89 3319
6117.63 3163
6118.37 3377
6119.10 3465
6119.84 3562
6120.58 3492
6121.32 3467
6122.06 3615
6122.80 3604
6123.53 3731
6124.27 3813
6125.01 3806
6125.75 3769
6126.49 4028
6127.23 4176
6127.97 4121
6128.70 4372
6129.44 4225
6130.18 4124
6130.92 4010
6131.66 4051
6132.40 3771
6133.14 3682
6133.88 3838
6134.62 3828
6135.35 3781
6136.09 3753
6136.83 3691
6137.57 3742
6138.31 3798
6139.05 3935
6139.79 3916
6140.53 3734
6141.27 3733
6142.01 3953
6142.75 3859
6143.49 3787
6144.23 3768
6144.97 3684
6145.71 3693
6146.45 3724
6147.19 3826
6147.93 3854
6148.67 3849
6149.41 3738
6150.15 3872
6150.89 3833
6151.63 4086
6152.37 3997
6153.11 4033
6153.85 3974
6154.59 4237
6155.33 4047
6156.07 3982
6156.81 4104
6157.55 4234
6158.29 4379
6159.03 4341
6159.77 4304
6160.51 4104
6161.25 4389
6161.99 4591
6162.73 4239
6163.47 4494
6164.22 4374
6164.96 4412
6165.70 4554
6166.44 4611
6167.18 4685
6167.92 5007
6168.66 4902
6169.40 5259
6170.14 5459
6170.89 5707
6171.63 5985
6172.37 6024
6173.11 6431
6173.85 6399
6174.59 6401
6175.33 6339
6176.08 6259
6176.82 6095
6177.56 6140
6178.30 5933
6179.04 5948
6179.78 5727
6180.53 5662
6181.27 5628
6182.01 5561
6182.75 5470
6183.49 5598
6184.24 5686
6184.98 5562
6185.72 5788
6186.46 6013
6187.20 6353
6187.95 6099
6188.69 6006
6189.43 6421
6190.17 6294
6190.92 6195
6191.66 6307
6192.40 6308
6193.14 6189
6193.89 6363
6194.63 6518
6195.37 6451
6196.12 6740
6196.86 7044
6197.60 7376
6198.34 7358
6199.09 7498
6199.83 7654
6200.57 7622
6201.32 7843
6202.06 7706
6202.80 7669
6203.55 7569
6204.29 7687
6205.03 7811
6205.78 7654
6206.52 7765
6207.26 7975
6208.01 8067
6208.75 8586
6209.49 9413
6210.24 10883
6210.98 12455
6211.72 14935
6212.47 17559
6213.21 20839
6213.96 23833
6214.70 26279
6215.44 27710
6216.19 28209
6216.93 27543
6217.68 26606
6218.42 24722
6219.16 22492
6219.91 19659
6220.65 16948
6221.40 14221
6222.14 12364
6222.89 10423
6223.63 9269
6224.37 8429
6225.12 7921
6225.86 7913
6226.61 7658
6227.35 7949
6228.10 8448
6228.84 8873
6229.59 9264
6230.33 9845
6231.08 10146
6231.82 10042
6232.57 9820
6233.31 9616
6234.06 8968
6234.80 8074
6235.55 7605
6236.29 6949
6237.04 6401
6237.78 5987
6238.53 5669
6239.27 5482
6240.02 5231
6240.76 5129
6241.51 5196
6242.26 5196
6243.00 5193
6243.75 5266
6244.49 5580
6245.24 5736
6245.98 5637
6246.73 5401
6247.48 5497
6248.22 5548
6248.97 5543
6249.71 5468
6250.46 5445
6251.21 5406
6251.95 5347
6252.70 5339
6253.44 5514
6254.19 5831
6254.94 5783
6255.68 5733
6256.43 5668
6257.18 5673
6257.92 5634
6258.67 5612
6259.42 5750
6260.16 5699
6260.91 5632
6261.66 5852
6262.40 5799
6263.15 5747
6263.90 5776
6264.64 5704
6265.39 5672
6266.14 5807
6266.88 5631
6267.63 5551
6268.38 5514
6269.13 5452
6269.87 5673
6270.62 5599
6271.37 5267
6272.11 5417
6272.86 5321
6273.61 5348
6274.36 5258
6275.10 5255
6275.85 5183
6276.60 5431
6277.35 5425
6278.10 5648
6278.84 5426
6279.59 5387
6280.34 5626
6281.09 5664
6281.83 5606
6282.58 5743
6283.33 5887
6284.08 5978
6284.83 5930
6285.57 5888
6286.32 5736
6287.07 5244
6287.82 4972
6288.57 4750
6289.32 4799
6290.06 4721
6290.81 4507
6291.56 4353
6292.31 4444
6293.06 4477
6293.81 4398
6294.56 4192
6295.30 4286
6296.05 4349
6296.80 4338
6297.55 4383
6298.30 4388
6299.05 4362
6299.80 4200
6300.55 4259
6301.30 4150
6302.05 4112
6302.79 4187
6303.54 4044
6304.29 3975
6305.04 4069
6305.79 3895
6306.54 3940
6307.29 3840
6308.04 3991
6308.79 4203
6309.54 4235
6310.29 4221
6311.04 4276
6311.79 4371
6312.54 4299
6313.29 4182
6314.04 4129
6314.79 4257
6315.54 4267
6316.29 4043
6317.04 4110
6317.79 4178
6318.54 4135
6319.29 4236
6320.04 4087
6320.79 4109
6321.54 4138
6322.29 4155
6323.04 3972
6323.79 3806
6324.54 3886
6325.29 3827
6326.04 3650
6326.79 3535
6327.54 3641
6328.29 3650
6329.04 3573
6329.79 3486
6330.55 3438
6331.30 3498
6332.05 3228
6332.80 3237
6333.55 3395
6334.30 3480
6335.05 3430
6335.80 3380
6336.55 3412
6337.30 3327
6338.06 3490
6338.81 3383
6339.56 3362
6340.31 3196
6341.06 3367
6341.81 3407
6342.56 3411
6343.32 3425
6344.07 3414
6344.82 3436
6345.57 3299
6346.32 3234
6347.07 3253
6347.83 3505
6348.58 3465
6349.33 3357
6350.08 3486
6350.83 3570
6351.59 3438
6352.34 3492
6353.09 3564
6353.84 3622
6354.60 3561
6355.35 3471
6356.10 3575
6356.85 3498
6357.61 3488
6358.36 3656
6359.11 3802
6359.86 3668
6360.62 3684
6361.37 3703
6362.12 3600
6362.87 3606
6363.63 3702
6364.38 3656
6365.13 3415
6365.88 3337
6366.64 3416
6367.39 3215
6368.14 3103
6368.90 3167
6369.65 3318
6370.40 3276
6371.16 3274
6371.91 3354
6372.66 3343
6373.42 3256
6374.17 3249
6374.92 3304
6375.68 3428
6376.43 3386
6377.18 3446
6377.94 3432
6378.69 3320
6379.45 3431
6380.20 3356
6380.95 3244
6381.71 3202
6382.46 3431
6383.21 3595
6383.97 3444
6384.72 3753
6385.48 3547
6386.23 3580
6386.98 3703
6387.74 3640
6388.49 3535
6389.25 3492
6390.00 3483
6390.76 3541
6391.51 3737
6392.27 3596
6393.02 3509
6393.77 3417
6394.53 3551
6395.28 3623
6396.04 3662
6396.79 3611
6397.55 3692
6398.30 3776
6399.06 3675
6399.81 3474
6400.57 3306
6401.32 3378
6402.08 3367
6402.83 3153
6403.59 3166
6404.34 3143
6405.10 3050
6405.85 3069
6406.61 3035
6407.36 3057
6408.12 2979
6408.88 3009
6409.63 2953
6410.39 2896
6411.14 2863
6411.90 3002
6412.65 3237
6413.41 3113
6414.16 3168
6414.92 3287
6415.68 3391
6416.43 3189
6417.19 3239
6417.94 3353
6418.70 3053
6419.46 2917
6420.21 3081
6420.97 3171
6421.73 3018
6422.48 3089
6423.24 3127
6423.99 3096
6424.75 3037
6425.51 3030
6426.26 3036
6427.02 3142
6427.78 3204
6428.53 3367
6429.29 3194
6430.05 2968
6430.80 3075
6431.56 3096
6432.32 3042
6433.07 3026
6433.83 3113
6434.59 3140
6435.34 3115
6436.10 3109
6436.86 3169
6437.62 3166
6438.37 2902
6439.13 3012
6439.89 3301
6440.65 3172
6441.40 3238
6442.16 3228
6442.92 3084
6443.68 3255
6444.43 3252
6445.19 3178
6445.95 3105
6446.71 3104
6447.46 3049
6448.22 3159
6448.98 3033
6449.74 3028
6450.49 3126
6451.25 3109
6452.01 3032
6452.77 2936
6453.53 3166
6454.29 3166
6455.04 2905
6455.80 2885
6456.56 3081
6457.32 3160
6458.08 3037
6458.84 3173
6459.59 3226
6460.35 3124
6461.11 3189
6461.87 3319
6462.63 3301
6463.39 3501
6464.15 3304
6464.90 3361
6465.66 3479
6466.42 3472
6467.18 3535
6467.94 3402
6468.70 3387
6469.46 3447
6470.22 3474
6470.98 3335
6471.73 3320
6472.49 3390
6473.25 3436
6474.01 3442
6474.77 3446
6475.53 3498
6476.29 3534
6477.05 3489
6477.81 3428
6478.57 3607
6479.33 3390
6480.09 3549
6480.85 3493
6481.61 3583
6482.37 3641
6483.13 3618
6483.89 3675
6484.65 3596
6485.41 3665
6486.17 3846
6486.93 3879
6487.69 3897
6488.45 3958
6489.21 4018
6489.97 3979
6490.73 4160
6491.49 4268
6492.25 4107
6493.01 3987
6493.77 4246
6494.53 4340
6495.29 4184
6496.05 4262
6496.81 4225
6497.57 4258
6498.33 4343
6499.10 4464
6499.86 4410
6500.62 4339
6501.38 4517
6502.14 4662
6502.90 4558
6503.66 4609
6504.42 4642
6505.18 4537
6505.94 4556
6506.71 4560
6507.47 4705
6508.23 4771
6508.99 4824
6509.75 4734
6510.51 4672
6511.27 5069
6512.04 5054
6512.80 5217
6513.56 5166
6514.32 5030
6515.08 5139
6515.84 5110
6516.61 5110
6517.37 5197
6518.13 5274
6518.89 5315
6519.65 5260
6520.42 5265
6521.18 5438
6521.94 5467
6522.70 5323
6523.46 5678
6524.23 5908
6524.99 6160
6525.75 6751
6526.51 7035
6527.28 7757
6528.04 8633
6528.80 9147
6529.56 9553
6530.33 10176
6531.09 10577
6531.85 10251
6532.61 9865
6533.38 9655
6534.14 9142
6534.90 8571
6535.67 8173
6536.43 7858
6537.19 7557
6537.95 7583
6538.72 7778
6539.48 8000
6540.24 8291
6541.01 9042
6541.77 10123
6542.53 10828
6543.30 11238
6544.06 11358
6544.82 11146
6545.59 10641
6546.35 9669
6547.11 8539
6547.88 7618
6548.64 6844
6549.41 6152
6550.17 5559
6550.93 5307
6551.70 5009
6552.46 4728
6553.22 4588
6553.99 4554
6554.75 4488
6555.52 4478
6556.28 4618
6557.05 4768
6557.81 4682
6558.57 4738
6559.34 4824
6560.10 4714
6560.87 4626
6561.63 4531
6562.40 4609
6563.16 4586
6563.92 4574
6564.69 4714
6565.45 4716
6566.22 4814
6566.98 4943
6567.75 4958
6568.51 4993
6569.28 5158
6570.04 5343
6570.81 5109
6571.57 5146
6572.34 5115
6573.10 5037
6573.87 5105
6574.63 5048
6575.40 5143
6576.16 5176
6576.93 5140
6577.69 5076
6578.46 5133
6579.23 5341
6579.99 5299
6580.76 5295
6581.52 5473
6582.29 5423
6583.05 5499
6583.82 5554
6584.59 5769
6585.35 5920
6586.12 5843
6586.88 5924
6587.65 5740
6588.41 5716
6589.18 5786
6589.95 5701
6590.71 5600
6591.48 5633
6592.25 5618
6593.01 5488
6593.78 5527
6594.54 5673
6595.31 5841
6596.08 6173
6596.84 6589
6597.61 6967
6598.38 7354
6599.14 7301
6599.91 7503
6600.68 7352
6601.44 7335
6602.21 7221
6602.98 6800
6603.74 6550
6604.51 6139
6605.28 5882
6606.05 5374
6606.81 5125
6607.58 5043
6608.35 4953
6609.11 4979
6609.88 4846
6610.65 4938
6611.42 4924
6612.18 4806
6612.95 4739
6613.72 4645
6614.49 4895
6615.25 4924
6616.02 4892
6616.79 5006
6617.56 4888
6618.32 4739
6619.09 4661
6619.86 4720
6620.63 4741
6621.40 4731
6622.16 4739
6622.93 4724
6623.70 4559
6624.47 4765
6625.24 4963
6626.00 4886
6626.77 4956
6627.54 4960
6628.31 4968
6629.08 5113
6629.85 5085
6630.61 5043
6631.38 4771
6632.15 4884
6632.92 4720
6633.69 4697
6634.46 4750
6635.23 4891
6635.99 5001
6636.76 5137
6637.53 5191
6638.30 5400
6639.07 6054
6639.84 6462
6640.61 6560
6641.38 6863
6642.15 6825
6642.92 6873
6643.68 6543
6644.45 6195
6645.22 5974
6645.99 5716
6646.76 5356
6647.53 5131
6648.30 5033
6649.07 4876
6649.84 4824
6650.61 4768
6651.38 4744
6652.15 4839
6652.92 4821
6653.69 5079
6654.46 4681
6655.23 4725
6656.00 4713
6656.77 4790
6657.54 4822
6658.31 4884
6659.08 5165
6659.85 4875
6660.62 4933
6661.39 4842
6662.16 4821
6662.93 4631
6663.70 4629
6664.47 4512
6665.24 4815
6666.01 4875
6666.78 4886
6667.55 5266
6668.32 5441
6669.09 6023
6669.86 6504
6670.64 6834
6671.41 6998
6672.18 7345
6672.95 7218
6673.72 6795
6674.49 6426
6675.26 6157
6676.03 5791
6676.80 5415
6677.57 5052
6678.35 4638
6679.12 4638
6679.89 4650
6680.66 4489
6681.43 4357
6682.20 4482
6682.97 4317
6683.75 4224
6684.52 4071
6685.29 4205
6686.06 4181
6686.83 4253
6687.60 4392
6688.38 4404
6689.15 4531
6689.92 4390
6690.69 4452
6691.46 4452
6692.24 4487
6693.01 4388
6693.78 4389
6694.55 4265
6695.32 4226
6696.10 4190
6696.87 4209
6697.64 4147
6698.41 4202
6699.19 3951
6699.96 3894
6700.73 4112
6701.50 3891
6702.28 3753
6703.05 3806
6703.82 4036
6704.59 3942
6705.37 4066
6706.14 4114
6706.91 3882
6707.69 3908
6708.46 4002
6709.23 4052
6710.00 4084
6710.78 3862
6711.55 3777
6712.32 3857
6713.10 3730
6713.87 3915
6714.64 3797
6715.42 3965
6716.19 3823
6716.96 3677
6717.74 3581
6718.51 3642
6719.28 3572
6720.06 3642
6720.83 3571
6721.61 3693
6722.38 3584
6723.15 3667
6723.93 3700
6724.70 3540
6725.47 3552
6726.25 3490
6727.02 3595
6727.80 3400
6728.57 3413
6729.35 3473
6730.12 3487
6730.89 3631
6731.67 3540
6732.44 3549
6733.22 3563
6733.99 3485
6734.77 3391
6735.54 3369
6736.31 3603
6737.09 3483
6737.86 3434
6738.64 3293
6739.41 3410
6740.19 3423
6740.96 3586
6741.74 3503
6742.51 3475
6743.29 3489
6744.06 3395
6744.84 3401
6745.61 3517
6746.39 3351
6747.16 3264
6747.94 3243
6748.71 3370
6749.49 3362
6750.26 3367
6751.04 3266
6751.82 3381
6752.59 3416
6753.37 3361
6754.14 3578
6754.92 3676
6755.69 3655
6756.47 3684
6757.25 3801
6758.02 3853
6758.80 3725
6759.57 3728
6760.35 3547
6761.12 3315
6761.90 3069
6762.68 3220
6763.45 3286
6764.23 3241
6765.01 3238
6765.78 3043
6766.56 3058
6767.33 3157
6768.11 3114
6768.89 3060
6769.66 3046
6770.44 3018
6771.22 3188
6771.99 3218
6772.77 3209
6773.55 3211
6774.32 3225
6775.10 3230
6775.88 3007
6776.65 3141
6777.43 2996
6778.21 3096
6778.99 3089
6779.76 3221
6780.54 3173
6781.32 3302
6782.09 3433
6782.87 3302
6783.65 3248
6784.43 3464
6785.20 3597
6785.98 3570
6786.76 3478
6787.54 3355
6788.31 3072
6789.09 2976
6789.87 3132
6790.65 3037
6791.42 3150
6792.20 3068
6792.98 3152
6793.76 3117
6794.54 3137
6795.31 3084
6796.09 3064
6796.87 3012
6797.65 3005
6798.43 2953
6799.20 2977
6799.98 3007
6800.76 2909
6801.54 2919
6802.32 2988
6803.10 3043
6803.87 3024
6804.65 3128
6805.43 2990
6806.21 3080
6806.99 3194
6807.77 3138
6808.55 3190
6809.32 3205
6810.10 3287
6810.88 3325
6811.66 3260
6812.44 3386
6813.22 3293
6814.00 3111
6814.78 3088
6815.56 3022
6816.34 3067
6817.11 2901
6817.89 2983
6818.67 3034
6819.45 2868
6820.23 2999
6821.01 3191
6821.79 3155
6822.57 3100
6823.35 2995
6824.13 3105
6824.91 3051
6825.69 3061
6826.47 3222
6827.25 2990
6828.03 3096
6828.81 3070
6829.59 3090
6830.37 3063
6831.15 3086
6831.93 3038
6832.71 3006
6833.49 3176
6834.27 3092
6835.05 2954
6835.83 2887
6836.61 3017
6837.39 3174
6838.17 3133
6838.95 3095
6839.73 3068
6840.51 3067
6841.29 3068
6842.07 3082
6842.85 3054
6843.63 3049
6844.42 3108
6845.20 3112
6845.98 3044
6846.76 3079
6847.54 3076
6848.32 3070
6849.10 2965
6849.88 3037
6850.66 3160
6851.44 3201
6852.23 3168
6853.01 3395
6853.79 3756
6854.57 3899
6855.35 4072
6856.13 4335
6856.91 4658
6857.70 4954
6858.48 5186
6859.26 5045
6860.04 5020
6860.82 4705
6861.60 4365
6862.39 4126
6863.17 4030
6863.95 3805
6864.73 3583
6865.51 3570
6866.30 3438
6867.08 3305
6867.86 3221
6868.64 3321
6869.42 3517
6870.21 3462
6870.99 3613
6871.77 3758
6872.55 3777
6873.34 4111
6874.12 4026
6874.90 4133
6875.68 4046
6876.47 3881
6877.25 3731
6878.03 3764
6878.81 3615
6879.60 3646
6880.38 3460
6881.16 3231
6881.95 3269
6882.73 3306
6883.51 3355
6884.29 3417
6885.08 3374
6885.86 3498
6886.64 3678
6887.43 3631
6888.21 3805
6888.99 3848
6889.78 3997
6890.56 4021
6891.34 4269
6892.13 4523
6892.91 4632
6893.69 4680
6894.48 4898
6895.26 4940
6896.05 5047
6896.83 4786
6897.61 4609
6898.40 4376
6899.18 4062
6899.97 4045
6900.75 3920
6901.53 3889
6902.32 3846
6903.10 3777
6903.89 3684
6904.67 3744
6905.45 3843
6906.24 3846
6907.02 3871
6907.81 3760
6908.59 3877
6909.38 3811
6910.16 3778
6910.95 3811
6911.73 3786
6912.51 3903
6913.30 3726
6914.08 3701
6914.87 3762
6915.65 3599
6916.44 3508
6917.22 3699
6918.01 3951
6918.79 3712
6919.58 3768
6920.36 3823
6921.15 3859
6921.93 3863
6922.72 3862
6923.50 3946
6924.29 3875
6925.08 3921
6925.86 3951
6926.65 4143
6927.43 4054
6928.22 4137
6929.00 4094
6929.79 3977
6930.57 3966
6931.36 3973
6932.15 4085
6932.93 3987
6933.72 4055
6934.50 4066
6935.29 4045
6936.08 4295
6936.86 4172
6937.65 4164
6938.43 4141
6939.22 4077
6940.01 4055
6940.79 4128
6941.58 4361
6942.37 4533
6943.15 4396
6943.94 4382
6944.72 4415
6945.51 4827
6946.30 4831
6947.08 4931
6947.87 5227
6948.66 5465
6949.44 5404
6950.23 5432
6951.02 5676
6951.80 5790
6952.59 5745
6953.38 5909
6954.17 6154
6954.95 6116
6955.74 5961
6956.53 5900
6957.31 5798
6958.10 5646
6958.89 5476
6959.68 5466
6960.46 5364
6961.25 5390
6962.04 5435
6962.83 5582
6963.61 5608
6964.40 5499
6965.19 5544
6965.98 5538
6966.76 5597
6967.55 5752
6968.34 5934
6969.13 5659
6969.92 5541
6970.70 5739
6971.49 5995
6972.28 6092
6973.07 6338
6973.86 6583
6974.64 6627
6975.43 6918
6976.22 7037
6977.01 7141
6977.80 7285
6978.59 7342
6979.37 7259
6980.16 7104
6980.95 7142
6981.74 7372
6982.53 7180
6983.32 7210
6984.11 7636
6984.90 7927
6985.68 8528
6986.47 9220
6987.26 9964
6988.05 11203
6988.84 12787
6989.63 15071
6990.42 17708
6991.21 20116
6992.00 22156
6992.79 23886
6993.57 23844
6994.36 23553
6995.15 22258
6995.94 20085
6996.73 17644
6997.52 15312
6998.31 12962
6999.10 11304
6999.89 9837
7000.68 8976
7001.47 8490
7002.26 8039
7003.05 8199
7003.84 8487
7004.63 8912
7005.42 9586
7006.21 10427
7007.00 10687
7007.79 10783
7008.58 10767
7009.37 10440
7010.16 9854
7010.95 8954
7011.74 8134
7012.53 7281
7013.32 6469
7014.11 5924
7014.90 5623
7015.69 5346
7016.48 5200
7017.27 5299
7018.06 5191
7018.85 5323
7019.65 5296
7020.44 5414
7021.23 5685
7022.02 5924
7022.81 5702
7023.60 5524
7024.39 5463
7025.18 5321
7025.97 5414
7026.76 5155
7027.56 4828
7028.35 5064
7029.14 5010
7029.93 5209
7030.72 4950
7031.51 5012
7032.30 4975
7033.09 4989
7033.89 5050
7034.68 5028
7035.47 5090
7036.26 5124
7037.05 4938
7037.84 4878
7038.64 4844
7039.43 4895
7040.22 4911
7041.01 4938
7041.80 4760
7042.60 4945
7043.39 4964
7044.18 5061
7044.97 5155
7045.76 5261
7046.56 5427
7047.35 5509
7048.14 5566
7048.93 5840
7049.73 5906
7050.52 5839
7051.31 5864
7052.10 5983
7052.90 6121
7053.69 6190
7054.48 6449
7055.27 6796
7056.07 6938
7056.86 7008
7057.65 7130
7058.45 6915
7059.24 6903
7060.03 6550
7060.83 6347
7061.62 6090
7062.41 5815
7063.20 5814
7064.00 5557
7064.79 5673
7065.58 5598
7066.38 5483
7067.17 5465
7067.96 5412
7068.76 5436
7069.55 5559
7070.35 5533
7071.14 5690
7071.93 5792
7072.73 5867
7073.52 5809
7074.31 5839
7075.11 5848
7075.90 5987
7076.70 6116
7077.49 6007
7078.28 6060
7079.08 5933
7079.87 6013
7080.67 5705
7081.46 5817
7082.25 5802
7083.05 5631
7083.84 5453
7084.64 5405
7085.43 5455
7086.23 5613
7087.02 5642
7087.82 5763
7088.61 6073
7089.41 6426
7090.20 6819
7090.99 7468
7091.79 8241
7092.58 9415
7093.38 10617
7094.17 11595
7094.97 12289
7095.76 12812
7096.56 12486
7097.35 11815
7098.15 11005
7098.94 9768
7099.74 8658
7100.54 7503
7101.33 6594
7102.13 6040
7102.92 5361
7103.72 4873
7104.51 4784
7105.31 4661
7106.10 4494
7106.90 4492
7107.70 4277
7108.49 4510
7109.29 4542
7110.08 4592
7110.88 4650
7111.67 4540
7112.47 4242
7113.27 4261
7114.06 4080
7114.86 4019
7115.65 3856
7116.45 3810
7117.25 3735
7118.04 3644
7118.84 3616
7119.64 3565
7120.43 3604
7121.23 3664
7122.03 3677
7122.82 3740
7123.62 3948
7124.41 4024
7125.21 4079
7126.01 4147
7126.81 4014
7127.60 4081
7128.40 4062
7129.20 4270
7129.99 4357
7130.79 4324
7131.59 4092
7132.38 4268
7133.18 4184
7133.98 4034
7134.78 4070
7135.57 4052
7136.37 4015
7137.17 3866
7137.96 3764
7138.76 3872
7139.56 3794
7140.36 3815
7141.15 3722
7141.95 3667
7142.75 3872
7143.55 3885
7144.35 3804
7145.14 3828
7145.94 3890
7146.74 3877
7147.54 3782
7148.33 3761
7149.13 3743
7149.93 3830
7150.73 3672
7151.53 3682
7152.33 3716
7153.12 3826
7153.92 3765
7154.72 3630
7155.52 3612
7156.32 3597
7157.12 3613
7157.91 3646
7158.71 3664
7159.51 3613
7160.31 3600
7161.11 3564
7161.91 3554
7162.71 3489
7163.50 3555
7164.30 3603
7165.10 3537
7165.90 3567
7166.70 3515
7167.50 3372
7168.30 3388
7169.10 3416
7169.90 3279
7170.70 3206
7171.50 3312
7172.29 3248
7173.09 3171
7173.89 3211
7174.69 3202
7175.49 3112
7176.29 3047
7177.09 3179
7177.89 3130
7178.69 3081
7179.49 2984
7180.29 2910
7181.09 2979
7181.89 2982
7182.69 2848
7183.49 2802
7184.29 2712
7185.09 2809
7185.89 2776
7186.69 2693
7187.49 2953
7188.29 2917
7189.09 2947
7189.89 2908
7190.69 2983
7191.49 2994
7192.29 3024
7193.09 2830
7193.89 2805
7194.69 2670
7195.49 2781
7196.29 2595
7197.10 2550
7197.90 2656
7198.70 2657
7199.50 2638
7200.30 2541
7201.10 2456
7201.90 2494
7202.70 2575
7203.50 2506
7204.30 2520
7205.11 2552
7205.91 2513
7206.71 2618
7207.51 2576
7208.31 2487
7209.11 2648
7209.91 2641
7210.71 2526
7211.52 2539
7212.32 2611
7213.12 2680
7213.92 2477
7214.72 2534
7215.52 2465
7216.33 2459
7217.13 2452
7217.93 2413
7218.73 2505
7219.53 2439
7220.34 2487
7221.14 2369
7221.94 2432
7222.74 2323
7223.54 2433
7224.35 2443
7225.15 2349
7225.95 2327
7226.75 2492
7227.56 2431
7228.36 2423
7229.16 2416
7229.96 2364
7230.77 2469
7231.57 2544
7232.37 2459
7233.17 2529
7233.98 2518
7234.78 2395
7235.58 2501
7236.38 2393
7237.19 2547
7237.99 2391
7238.79 2384
7239.60 2391
7240.40 2462
7241.20 2415
7242.01 2405
7242.81 2493
7243.61 2455
7244.42 2383
7245.22 2504
7246.02 2512
7246.83 2522
7247.63 2557
7248.43 2464
7249.24 2442
7250.04 2476
7250.84 2442
7251.65 2479
7252.45 2435
7253.26 2299
7254.06 2375
7254.86 2464
7255.67 2485
7256.47 2459
7257.28 2496
7258.08 2519
7258.88 2419
7259.69 2471
7260.49 2468
7261.30 2370
7262.10 2447
7262.90 2570
7263.71 2466
7264.51 2444
7265.32 2503
7266.12 2620
7266.93 2662
7267.73 2751
7268.54 2744
7269.34 2833
7270.15 2745
7270.95 2745
7271.76 2641
7272.56 2670
7273.37 2549
7274.17 2544
7274.98 2500
7275.78 2677
7276.59 2917
7277.39 2762
7278.20 2722
7279.00 2741
7279.81 2784
7280.61 2628
7281.42 2720
7282.22 2824
7283.03 2923
7283.83 2910
7284.64 2892
7285.45 2980
7286.25 3006
7287.06 3121
7287.86 3413
7288.67 3777
7289.47 4208
7290.28 4648
7291.09 4898
7291.89 5198
7292.70 5358
7293.50 5168
7294.31 4794
7295.12 4423
7295.92 3979
7296.73 3868
7297.53 3573
7298.34 3331
7299.15 3055
7299.95 2865
7300.76 2791
7301.57 2732
7302.37 2726
7303.18 2690
7303.99 2756
7304.79 2626
7305.60 2672
7306.41 2611
7307.21 2691
7308.02 2761
7308.83 2742
7309.63 2656
7310.44 2628
7311.25 2770
7312.06 2793
7312.86 2709
7313.67 2739
7314.48 2596
7315.28 2641
7316.09 2799
7316.90 2884
7317.71 2865
7318.51 2958
7319.32 3027
7320.13 3004
7320.94 3029
7321.74 2990
7322.55 2925
7323.36 2941
7324.17 3156
7324.97 3246
7325.78 3205
7326.59 3372
7327.40 3514
7328.21 3399
7329.01 3432
7329.82 3469
7330.63 3370
7331.44 3227
7332.25 3169
7333.06 3086
7333.86 2844
7334.67 2834
7335.48 2845
7336.29 2796
7337.10 2810
7337.91 2709
7338.71 2744
7339.52 2712
7340.33 2670
7341.14 2781
7341.95 2899
7342.76 2792
7343.57 2870
7344.38 2739
7345.18 2885
7345.99 2722
7346.80 2664
7347.61 2681
7348.42 2583
7349.23 2682
7350.04 2651
7350.85 2591
7351.66 2667
7352.47 2638
7353.28 2641
7354.09 2636
7354.89 2610
7355.70 2662
7356.51 2693
7357.32 2661
7358.13 2467
7358.94 2438
7359.75 2429
7360.56 2442
7361.37 2438
7362.18 2423
7362.99 2494
7363.80 2513
7364.61 2463
7365.42 2490
7366.23 2534
7367.04 2545
7367.85 2529
7368.66 2639
7369.47 2690
7370.28 2601
7371.09 2603
7371.90 2723
7372.71 2674
7373.52 2598
7374.33 2689
7375.15 2745
7375.96 2726
7376.77 2744
7377.58 2748
7378.39 2913
7379.20 2664
7380.01 2718
7380.82 2679
7381.63 2640
7382.44 2700
7383.25 2867
7384.06 2896
7384.88 3049
7385.69 3104
7386.50 3336
7387.31 3470
7388.12 3490
7388.93 3543
7389.74 3526
7390.55 3665
7391.37 3449
7392.18 3338
7392.99 3167
7393.80 3012
7394.61 2850
7395.42 2685
7396.24 2713
7397.05 2552
7397.86 2603
7398.67 2604
7399.48 2574
7400.30 2615
7401.11 2640
7401.92 2574
7402.73 2557
7403.54 2729
7404.36 2796
7405.17 2852
7405.98 2980
7406.79 3164
7407.60 3163
7408.42 3348
7409.23 3411
7410.04 3281
7410.85 3114
7411.67 2839
7412.48 2963
7413.29 2926
7414.11 2770
7414.92 2660
7415.73 2573
7416.54 2572
7417.36 2546
7418.17 2498
7418.98 2419
7419.80 2345
7420.61 2337
7421.42 2356
7422.23 2364
7423.05 2334
7423.86 2317
7424.67 2365
7425.49 2292
7426.30 2377
7427.11 2170
7427.93 2116
7428.74 2224
7429.56 2214
7430.37 2158
7431.18 2132
7432.00 2192
7432.81 2200
7433.62 2168
7434.44 2202
7435.25 2188
7436.07 2172
7436.88 2173
7437.69 2241
7438.51 2187
7439.32 2183
7440.14 2147
7440.95 2105
7441.76 2123
7442.58 2247
7443.39 2209
7444.21 2204
7445.02 2352
7445.84 2327
7446.65 2252
7447.46 2237
7448.28 2318
7449.09 2192
7449.91 2201
7450.72 2294
7451.54 2367
7452.35 2209
7453.17 2205
7453.98 2126
7454.80 2190
7455.61 2208
7456.43 2185
7457.24 2259
7458.06 2265
7458.87 2233
7459.69 2221
7460.50 2255
7461.32 2223
7462.13 2211
7462.95 2213
7463.77 2288
7464.58 2165
7465.40 2305
7466.21 2417
7467.03 2256
7467.84 2179
7468.66 2325
7469.47 2239
7470.29 2280
7471.11 2342
7471.92 2294
7472.74 2325
7473.55 2449
7474.37 2483
7475.19 2365
7476.00 2304
7476.82 2403
7477.63 2322
7478.45 2373
7479.27 2413
7480.08 2364
7480.90 2381
7481.72 2332
7482.53 2272
7483.35 2278
7484.17 2304
7484.98 2144
7485.80 2267
7486.62 2279
7487.43 2304
7488.25 2320
7489.07 2300
7489.88 2331
7490.70 2253
7491.52 2377
7492.33 2301
7493.15 2289
7493.97 2268
7494.78 2223
7495.60 2200
7496.42 2251
7497.24 2216
7498.05 2148
7498.87 2205
7499.69 2295
7500.51 2244
7501.32 2276
7502.14 2292
7502.96 2311
7503.78 2251
7504.59 2314
7505.41 2388
7506.23 2335
7507.05 2482
7507.86 2490
7508.68 2373
7509.50 2364
7510.32 2183
7511.14 2195
7511.95 2173
7512.77 2274
7513.59 2265
7514.41 2236
7515.23 2318
7516.05 2185
7516.86 2152
7517.68 2225
7518.50 2240
7519.32 2119
7520.14 2144
7520.96 2143
7521.78 2212
7522.59 2211
7523.41 2118
7524.23 2099
7525.05 2215
7525.87 2221
7526.69 2149
7527.51 2209
7528.33 2314
7529.14 2262
7529.96 2252
7530.78 2284
7531.60 2178
7532.42 2159
7533.24 2200
7534.06 2254
7534.88 2228
7535.70 2194
7536.52 2238
7537.34 2289
7538.16 2276
7538.98 2298
7539.80 2365
7540.62 2268
7541.44 2283
7542.25 2217
7543.07 2187
7543.89 2271
7544.71 2211
7545.53 2214
7546.35 2330
7547.17 2274
7547.99 2387
7548.81 2267
7549.63 2339
7550.45 2430
7551.27 2403
7552.09 2348
7552.92 2349
7553.74 2420
7554.56 2418
7555.38 2354
7556.20 2304
7557.02 2404
7557.84 2524
7558.66 2474
7559.48 2462
7560.30 2409
7561.12 2465
7561.94 2522
7562.76 2615
7563.58 2578
7564.40 2744
7565.23 2631
7566.05 2568
7566.87 2607
7567.69 2644
7568.51 2658
7569.33 2645
7570.15 2713
7570.97 2627
7571.79 2674
7572.62 2653
7573.44 2626
7574.26 2672
7575.08 2672
7575.90 2653
7576.72 2573
7577.55 2545
7578.37 2591
7579.19 2647
7580.01 2707
7580.83 2811
7581.65 2744
7582.48 2731
7583.30 2764
7584.12 2755
7584.94 2836
7585.76 2751
7586.59 2777
7587.41 2723
7588.23 2731
7589.05 2915
7589.88 2967
7590.70 2854
7591.52 3034
7592.34 3087
7593.16 3000
7593.99 2982
7594.81 3025
7595.63 3143
7596.46 3353
7597.28 3416
7598.10 3287
7598.92 3209
7599.75 3141
7600.57 3204
7601.39 3133
7602.22 3038
7603.04 3093
7603.86 3061
7604.68 3177
7605.51 3299
7606.33 3405
7607.15 3420
7607.98 3423
7608.80 3774
7609.62 3968
7610.45 4353
7611.27 4390
7612.09 4638
7612.92 4595
7613.74 4482
7614.57 4393
7615.39 4258
7616.21 4055
7617.04 3884
7617.86 3904
7618.68 3744
7619.51 3579
7620.33 3457
7621.16 3578
7621.98 3614
7622.80 3772
7623.63 3770
7624.45 3819
7625.28 3873
7626.10 3972
7626.93 3950
7627.75 3890
7628.57 3797
7629.40 3901
7630.22 3699
7631.05 3594
7631.87 3605
7632.70 3642
7633.52 3681
7634.35 3761
7635.17 3922
7636.00 4315
7636.82 4572
7637.65 4888
7638.47 5256
7639.30 5205
7640.12 5208
7640.95 5172
7641.77 4843
7642.60 4600
7643.42 4277
7644.25 4009
7645.07 3552
7645.90 3206
7646.72 3116
7647.55 3023
7648.37 2956
7649.20 2912
7650.02 2910
7650.85 2927
7651.68 2876
7652.50 2919
7653.33 2850
7654.15 3068
7654.98 3161
7655.81 3082
7656.63 2952
7657.46 3015
7658.28 2919
7659.11 2913
7659.94 2790
7660.76 2593
7661.59 2544
7662.41 2550
7663.24 2567
7664.07 2549
7664.89 2446
7665.72 2346
7666.55 2457
7667.37 2416
7668.20 2394
7669.03 2508
7669.85 2403
7670.68 2424
7671.51 2394
7672.33 2492
7673.16 2553
7673.99 2480
7674.81 2413
7675.64 2339
7676.47 2391
7677.29 2369
7678.12 2357
7678.95 2379
7679.78 2301
7680.60 2259
7681.43 2287
7682.26 2319
7683.08 2251
7683.91 2348
7684.74 2204
7685.57 2252
7686.39 2293
7687.22 2317
7688.05 2279
7688.88 2264
7689.70 2349
7690.53 2390
7691.36 2313
7692.19 2490
7693.02 2445
7693.84 2449
7694.67 2255
7695.50 2316
7696.33 2354
7697.16 2355
7697.98 2343
7698.81 2372
7699.64 2297
7700.47 2346
7701.30 2393
7702.13 2348
7702.95 2413
7703.78 2536
7704.61 2535
7705.44 2531
7706.27 2560
7707.10 2534
7707.93 2565
7708.75 2536
7709.58 2441
7710.41 2340
7711.24 2270
7712.07 2229
7712.90 2215
7713.73 2286
7714.56 2307
7715.39 2307
7716.22 2240
7717.04 2274
7717.87 2166
7718.70 2249
7719.53 2199
7720.36 2241
7721.19 2275
7722.02 2175
7722.85 2223
7723.68 2256
7724.51 2269
7725.34 2263
7726.17 2222
7727.00 2146
7727.83 2127
7728.66 2091
7729.49 2094
7730.32 2073
7731.15 2083
7731.98 2097
7732.81 2074
7733.64 2178
7734.47 2297
7735.30 2121
7736.13 2163
7736.96 2087
7737.79 2106
7738.62 2079
7739.45 2164
7740.28 2102
7741.11 2127
7741.94 2041
7742.77 2057
7743.60 2014
7744.43 2078
7745.26 2106
7746.09 2035
7746.93 2059
7747.76 2153
7748.59 2148
7749.42 2197
7750.25 2223
7751.08 2291
7751.91 2540
7752.74 2777
7753.57 3075
7754.40 3253
7755.24 3441
7756.07 3448
7756.90 3303
7757.73 3127
7758.56 3001
7759.39 2974
7760.22 2749
7761.06 2557
7761.89 2332
7762.72 2313
7763.55 2344
7764.38 2347
7765.21 2292
7766.05 2347
7766.88 2284
7767.71 2203
7768.54 2331
7769.37 2320
7770.21 2371
7771.04 2354
7771.87 2349
7772.70 2377
7773.53 2340
7774.37 2312
7775.20 2173
7776.03 2157
7776.86 2073
7777.70 2044
7778.53 1929
7779.36 1908
7780.19 1899
7781.03 1851
7781.86 2004
7782.69 2054
7783.52 2073
7784.36 1977
7785.19 1945
7786.02 2061
7786.86 1991
7787.69 1875
7788.52 1982
7789.36 2039
7790.19 2062
7791.02 2135
7791.85 2147
7792.69 2112
7793.52 2103
7794.35 2020
7795.19 2147
7796.02 2032
7796.86 2047
7797.69 2027
7798.52 2031
7799.36 2083
7800.19 1897
7801.02 1941
7801.86 1906
7802.69 2035
7803.52 2022
7804.36 1885
7805.19 1926
7806.03 2043
7806.86 2054
7807.69 2026
7808.53 1933
7809.36 1947
7810.20 2022
7811.03 2063
7811.87 2073
7812.70 1990
7813.53 1977
7814.37 1971
7815.20 2174
7816.04 2182
7816.87 2141
7817.71 2112
7818.54 2129
7819.38 2184
7820.21 2159
7821.05 2260
7821.88 2161
7822.72 2144
7823.55 2251
7824.39 2190
7825.22 2127
7826.06 2152
7826.89 2255
7827.73 2224
7828.56 2105
7829.40 2181
7830.23 2271
7831.07 2290
7831.90 2255
7832.74 2271
7833.57 2273
7834.41 2373
7835.24 2435
7836.08 2479
7836.91 2377
7837.75 2290
7838.59 2344
7839.42 2322
7840.26 2188
7841.09 2276
7841.93 2292
7842.77 2377
7843.60 2469
7844.44 2326
7845.27 2352
7846.11 2345
7846.95 2252
7847.78 2243
7848.62 2243
7849.45 2120
7850.29 2124
7851.13 2125
7851.96 2154
7852.80 2211
7853.64 2146
7854.47 2118
7855.31 2177
7856.15 2194
7856.98 2048
7857.82 2034
7858.66 2070
7859.49 1970
7860.33 1936
7861.17 1989
7862.00 1995
7862.84 1938
7863.68 1984
7864.52 2022
7865.35 2113
7866.19 2129
7867.03 2027
7867.86 2118
7868.70 2070
7869.54 2037
7870.38 2072
7871.21 2030
7872.05 1958
7872.89 2055
7873.73 1989
7874.56 2034
7875.40 2043
7876.24 2001
7877.08 1979
7877.92 2052
7878.75 2036
7879.59 2033
7880.43 2002
7881.27 2076
7882.10 2279
7882.94 2154
7883.78 2172
7884.62 2233
7885.46 2341
7886.30 2510
7887.13 2428
7887.97 2299
7888.81 2275
7889.65 2131
7890.49 2057
7891.33 2055
7892.16 2149
7893.00 2094
7893.84 2089
7894.68 2140
7895.52 2255
7896.36 2257
7897.20 2145
7898.04 2220
7898.88 2168
7899.71 2148
7900.55 2217
7901.39 2210
7902.23 2365
7903.07 2164
7903.91 2313
7904.75 2187
7905.59 2262
7906.43 2221
7907.27 2219
7908.11 2221
7908.95 2356
7909.79 2240
7910.62 2172
7911.46 2128
7912.30 2164
7913.14 2204
7913.98 2172
7914.82 2077
7915.66 2121
7916.50 2113
7917.34 2042
7918.18 1961
7919.02 1977
7919.86 2204
7920.70 2264
7921.54 2285
7922.38 2197
7923.22 2124
7924.06 2302
7924.90 2213
7925.74 2156
7926.58 2339
7927.43 2345
7928.27 2184
7929.11 2029
7929.95 1957
7930.79 2098
7931.63 2018
7932.47 1907
7933.31 1974
7934.15 1994
7934.99 1987
7935.83 2053
7936.67 2151
7937.51 2125
7938.36 2170
7939.20 2237
7940.04 2211
7940.88 2101
7941.72 2156
7942.56 2043
7943.40 2036
7944.24 1938
7945.09 1887
7945.93 1951
7946.77 1895
7947.61 1938
7948.45 1957
7949.29 1983
7950.13 1950
7950.98 1863
7951.82 1846
7952.66 1794
7953.50 1899
7954.34 1884
7955.19 1962
7956.03 1947
7956.87 1902
7957.71 1997
7958.55 2125
7959.40 2092
7960.24 2051
7961.08 2090
7961.92 2132
7962.76 2103
7963.61 2190
7964.45 2204
7965.29 2072
7966.13 2000
7966.98 2100
7967.82 2040
7968.66 2074
7969.50 2106
7970.35 2235
7971.19 2270
7972.03 2176
7972.88 2217
7973.72 2353
7974.56 2385
7975.40 2311
7976.25 2355
7977.09 2255
7977.93 2220
7978.78 2185
7979.62 2162
7980.46 2127
7981.31 2048
7982.15 2148
7982.99 2045
7983.84 2097
7984.68 2148
7985.52 2177
7986.37 2026
7987.21 2105
7988.06 2190
7988.90 2103
7989.74 2058
7990.59 2066
7991.43 2157
7992.27 2087
7993.12 2088
7993.96 2070
7994.81 1975
7995.65 1923
7996.49 1918
7997.34 1899
7998.18 1955
7999.03 1869
7999.87 1904
8000.72 1919
8001.56 1802
8002.40 1869
8003.25 1882
8004.09 1884
8004.94 1903
8005.78 1990
8006.63 1954
8007.47 1897
8008.32 1872
8009.16 1927
8010.01 1971
8010.85 1789
8011.70 1899
8012.54 1946
8013.39 1913
8014.23 1853
8015.08 1920
8015.92 2010
8016.77 1898
8017.61 1872
8018.46 1962
8019.30 1907
8020.15 1981
8020.99 1980
8021.84 1853
8022.68 1889
8023.53 1752
8024.38 1754
8025.22 1694
8026.07 1718
8026.91 1702
8027.76 1691
8028.60 1574
8029.45 1676
8030.30 1784
8031.14 1718
8031.99 1728
8032.83 1724
8033.68 1695
8034.53 1656
8035.37 1687
8036.22 1711
8037.06 1726
8037.91 1680
8038.76 1622
8039.60 1743
8040.45 1689
8041.30 1718
8042.14 1683
8042.99 1813
8043.84 1792
8044.68 1719
8045.53 1711
8046.38 1816
8047.22 1787
8048.07 1835
8048.92 1736
8049.76 1654
8050.61 1748
8051.46 1737
8052.30 1635
8053.15 1634
8054.00 1560
8054.85 1613
8055.69 1659
8056.54 1689
8057.39 1763
8058.24 1731
8059.08 1828
8059.93 1662
8060.78 1692
8061.63 1699
8062.47 1634
8063.32 1648
8064.17 1672
8065.02 1566
8065.86 1647
8066.71 1692
8067.56 1598
8068.41 1637
8069.26 1720
8070.10 1589
8070.95 1665
8071.80 1670
8072.65 1603
8073.50 1647
8074.34 1616
8075.19 1617
8076.04 1691
8076.89 1575
8077.74 1534
8078.59 1625
8079.43 1600
8080.28 1585
8081.13 1543
8081.98 1584
8082.83 1578
8083.68 1544
8084.53 1624
8085.37 1653
8086.22 1731
8087.07 1550
8087.92 1536
8088.77 1555
8089.62 1537
8090.47 1538
8091.32 1584
8092.17 1614
8093.02 1609
8093.87 1457
8094.71 1391
8095.56 1536
8096.41 1546
8097.26 1544
8098.11 1533
8098.96 1506
8099.81 1549
8100.66 1638
8101.51 1531
8102.36 1544
8103.21 1549
8104.06 1528
8104.91 1582
8105.76 1539
8106.61 1549
8107.46 1618
8108.31 1580
8109.16 1591
8110.01 1555
8110.86 1610
8111.71 1571
8112.56 1493
8113.41 1560
8114.26 1489
8115.11 1451
8115.96 1459
8116.81 1501
8117.66 1542
8118.51 1514
8119.36 1405
8120.21 1469
8121.06 1656
8121.92 1556
8122.77 1559
8123.62 1585
8124.47 1602
8125.32 1679
8126.17 1623
8127.02 1564
8127.87 1637
8128.72 1661
8129.57 1584
8130.43 1551
8131.28 1611
8132.13 1644
8132.98 1617
8133.83 1580
8134.68 1602
8135.53 1585
8136.38 1588
8137.24 1564
8138.09 1560
8138.94 1534
8139.79 1487
8140.64 1600
8141.49 1645
8142.35 1647
8143.20 1603
8144.05 1625
8144.90 1651
8145.75 1601
8146.61 1701
8147.46 1731
8148.31 1676
8149.16 1655
8150.01 1656
8150.87 1670
8151.72 1590
8152.57 1659
8153.42 1673
8154.28 1662
8155.13 1718
8155.98 1716
8156.83 1621
8157.69 1692
8158.54 1769
8159.39 1719
8160.24 1764
8161.10 1722
8161.95 1757
8162.80 1842
8163.66 1828
8164.51 1768
8165.36 1693
8166.21 1691
8167.07 1632
8167.92 1717
8168.77 1738
8169.63 1776
8170.48 1686
8171.33 1650
8172.19 1680
8173.04 1622
8173.89 1603
8174.75 1531
8175.60 1571
8176.46 1676
8177.31 1711
8178.16 1582
8179.02 1580
8179.87 1585
8180.72 1579
8181.58 1555
8182.43 1516
8183.29 1539
8184.14 1586
8184.99 1514
8185.85 1547
8186.70 1473
8187.56 1398
8188.41 1398
8189.26 1400
8190.12 1516
8190.97 1501
8191.83 1567
8192.68 1493
8193.54 1412
8194.39 1442
8195.25 1487
8196.10 1440
8196.95 1375
8197.81 1366
8198.66 1416
8199.52 1468
8200.37 1483
8201.23 1396
8202.08 1356
8202.94 1396
8203.79 1473
8204.65 1540
8205.50 1467
8206.36 1487
8207.21 1456
8208.07 1463
8208.92 1447
8209.78 1438
8210.64 1422
8211.49 1446
8212.35 1465
8213.20 1526
8214.06 1544
8214.91 1530
8215.77 1471
8216.62 1409
8217.48 1459
8218.34 1547
8219.19 1591
8220.05 1519
8220.90 1509
8221.76 1519
8222.61 1540
8223.47 1668
8224.33 1629
8225.18 1729
8226.04 1719
8226.90 1879
8227.75 1800
8228.61 1902
8229.46 1998
8230.32 2045
8231.18 1971
8232.03 1910
8232.89 1845
8233.75 1816
8234.60 1685
8235.46 1725
8236.32 1628
8237.17 1638
8238.03 1558
8238.89 1559
8239.74 1510
8240.60 1544
8241.46 1578
8242.32 1527
8243.17 1499
8244.03 1442
8244.89 1427
8245.74 1393
8246.60 1450
8247.46 1530
8248.32 1560
8249.17 1436
8250.03 1382
8250.89 1468
8251.75 1465
8252.60 1487
8253.46 1481
8254.32 1420
8255.18 1533
8256.03 1580
8256.89 1471
8257.75 1493
8258.61 1440
8259.47 1446
8260.32 1553
8261.18 1547
8262.04 1491
8262.90 1480
8263.76 1469
8264.61 1487
8265.47 1468
8266.33 1434
8267.19 1425
8268.05 1400
8268.91 1493
8269.76 1508
8270.62 1432
8271.48 1432
8272.34 1567
8273.20 1401
8274.06 1449
8274.92 1462
8275.77 1365
8276.63 1379
8277.49 1418
8278.35 1419
8279.21 1424
8280.07 1507
8280.93 1469
8281.79 1513
8282.65 1431
8283.51 1393
8284.36 1412
8285.22 1476
8286.08 1443
8286.94 1360
8287.80 1437
8288.66 1465
8289.52 1366
8290.38 1413
8291.24 1399
8292.10 1471
8292.96 1514
8293.82 1474
8294.68 1465
8295.54 1502
8296.40 1555
8297.26 1567
8298.12 1543
8298.98 1431
8299.84 1610
8300.70 1658
8301.56 1590
8302.42 1548
8303.28 1588
8304.14 1545
8305.00 1486
8305.86 1607
8306.72 1573
8307.58 1630
8308.44 1601
8309.30 1486
8310.16 1431
8311.02 1546
8311.88 1566
8312.74 1490
8313.60 1592
8314.46 1561
8315.33 1494
8316.19 1444
8317.05 1481
8317.91 1481
8318.77 1518
8319.63 1510
8320.49 1499
8321.35 1499
8322.21 1487
8323.08 1524
8323.94 1538
8324.80 1521
8325.66 1537
8326.52 1526
8327.38 1438
8328.24 1464
8329.10 1517
8329.97 1440
8330.83 1432
8331.69 1443
8332.55 1436
8333.41 1391
8334.28 1387
8335.14 1448
8336.00 1468
8336.86 1418
8337.72 1398
8338.58 1477
8339.45 1477
8340.31 1413
8341.17 1457
8342.03 1455
8342.90 1400
8343.76 1429
8344.62 1417
8345.48 1429
8346.35 1457
8347.21 1423
8348.07 1517
8348.93 1446
8349.80 1491
8350.66 1525
8351.52 1474
8352.38 1472
8353.25 1428
8354.11 1494
8354.97 1601
8355.83 1517
8356.70 1527
8357.56 1523
8358.42 1463
8359.29 1389
8360.15 1544
8361.01 1533
8361.88 1506
8362.74 1554
8363.60 1454
8364.47 1530
8365.33 1535
8366.19 1510
8367.06 1549
8367.92 1443
8368.78 1425
8369.65 1523
8370.51 1579
8371.38 1603
8372.24 1466
8373.10 1441
8373.97 1483
8374.83 1465
8375.69 1510
8376.56 1604
8377.42 1608
8378.29 1648
8379.15 1595
8380.01 1523
8380.88 1528
8381.74 1617
8382.61 1502
8383.47 1517
8384.34 1457
8385.20 1502
8386.07 1578
8386.93 1556
8387.79 1632
8388.66 1623
8389.52 1592
8390.39 1560
8391.25 1620
8392.12 1624
8392.98 1682
8393.85 1644
8394.71 1661
8395.58 1758
8396.44 1662
8397.31 1606
8398.17 1671
8399.04 1595
8399.90 1690
8400.77 1732
8401.63 1692
8402.50 1555
8403.36 1562
8404.23 1758
8405.10 1700
8405.96 1654
8406.83 1568
8407.69 1725
8408.56 1796
8409.42 1737
8410.29 1704
8411.15 1786
8412.02 1688
8412.89 1711
8413.75 1746
8414.62 1666
8415.48 1861
8416.35 1878
8417.22 1726
8418.08 1782
8418.95 1763
8419.82 1867
8420.68 1852
8421.55 1835
8422.41 1838
8423.28 1724
8424.15 1901
8425.01 1886
8425.88 1931
8426.75 1821
8427.61 1813
8428.48 1802
8429.35 1796
8430.21 1815
8431.08 1818
8431.95 1917
8432.81 2008
8433.68 1960
8434.55 1923
8435.41 1983
8436.28 2065
8437.15 1990
8438.02 1865
8438.88 1971
8439.75 1961
8440.62 2007
8441.49 2043
8442.35 1974
8443.22 2069
8444.09 2180
8444.96 2142
8445.82 2204
8446.69 2326
8447.56 2374
8448.43 2389
8449.29 2585
8450.16 2683
8451.03 2746
8451.90 2670
8452.77 2676
8453.63 2711
8454.50 2581
8455.37 2613
8456.24 2582
8457.11 2627
8457.97 2704
8458.84 2897
8459.71 3177
8460.58 3415
8461.45 3987
8462.32 4615
8463.18 5175
8464.05 5502
8464.92 5747
8465.79 5799
8466.66 5514
8467.53 5253
8468.40 4916
8469.26 4325
8470.13 4026
8471.00 3581
8471.87 3198
8472.74 3041
8473.61 2737
8474.48 2494
8475.35 2495
8476.22 2379
8477.09 2301
8477.95 2337
8478.82 2234
8479.69 2279
8480.56 2198
8481.43 2212
8482.30 2301
8483.17 2276
8484.04 2234
8484.91 2177
8485.78 2170
8486.65 2118
8487.52 2095
8488.39 2077
8489.26 2075
8490.13 1984
8491.00 2064
8491.87 2110
8492.74 2088
8493.61 2146
8494.48 2171
8495.35 2104
8496.22 2091
8497.09 2052
8497.96 2074
8498.83 2110
8499.70 1990
8500.57 2066
8501.44 2039
8502.31 2246
8503.18 2149
8504.05 2085
8504.92 2051
8505.79 2037
8506.66 2053
8507.53 2010
8508.41 1945
8509.28 1926
8510.15 1954
8511.02 1932
8511.89 1831
8512.76 1870
8513.63 1843
8514.50 1906
8515.37 1979
8516.24 1892
8517.12 1905
8517.99 1898
8518.86 1971
8519.73 2017
8520.60 1998
8521.47 1980
8522.34 2035
8523.22 1998
8524.09 1973
8524.96 2107
8525.83 2036
8526.70 1979
8527.57 1967
8528.45 1993
8529.32 2060
8530.19 1949
8531.06 2003
8531.93 2129
8532.81 2085
8533.68 2067
8534.55 2082
8535.42 2027
8536.29 2042
8537.17 2035
8538.04 2004
8538.91 2030
8539.78 2091
8540.66 2076
8541.53 2096
8542.40 2085
8543.27 1935
8544.15 1937
8545.02 2012
8545.89 2046
8546.76 1966
8547.64 1997
8548.51 1901
8549.38 1945
8550.26 1955
8551.13 1973
8552.00 1963
8552.87 1917
8553.75 1944
8554.62 1916
8555.49 1923
8556.37 1906
8557.24 1803
8558.11 2057
8558.99 2157
8559.86 2080
8560.73 2277
8561.61 2439
8562.48 2514
8563.36 2563
8564.23 2481
8565.10 2498
8565.98 2318
8566.85 2280
8567.72 2161
8568.60 2037
8569.47 1971
8570.35 1962
8571.22 1896
8572.09 1930
8572.97 1782
8573.84 1802
8574.72 1795
8575.59 1780
8576.46 1821
8577.34 1790
8578.21 1868
8579.09 1875
8579.96 1813
8580.84 1759
8581.71 1849
8582.59 1817
8583.46 1719
8584.34 1630
8585.21 1712
8586.08 1728
8586.96 1801
8587.83 1748
8588.71 1746
8589.58 1662
8590.46 1640
8591.33 1648
8592.21 1695
8593.08 1734
8593.96 1737
8594.83 1822
8595.71 1671
8596.59 1766
8597.46 1719
8598.34 1836
8599.21 1751
8600.09 1704
8600.96 1793
8601.84 1725
8602.71 1751
8603.59 1727
8604.46 1838
8605.34 1816
8606.22 1850
8607.09 1913
8607.97 1959
8608.84 1943
8609.72 1836
8610.60 1832
8611.47 1774
8612.35 1876
8613.22 1863
8614.10 1749
8614.98 1806
8615.85 1867
8616.73 1844
8617.61 1784
8618.48 1832
8619.36 1885
8620.24 1845
8621.11 1885
8621.99 1819
8622.87 1817
8623.74 1768
8624.62 1825
8625.50 1791
8626.37 1664
8627.25 1719
8628.13 1859
8629.00 1886
8629.88 1821
8630.76 1771
8631.63 1912
8632.51 1941
8633.39 1889
8634.27 1849
8635.14 1932
8636.02 2037
8636.90 2079
8637.77 2133
8638.65 1962
8639.53 1926
8640.41 1851
8641.28 1845
8642.16 1948
8643.04 1976
8643.92 1963
8644.80 2101
8645.67 2031
8646.55 1992
8647.43 1936
8648.31 1980
8649.19 2023
8650.06 2083
8650.94 2129
8651.82 2104
8652.70 2120
8653.58 2219
8654.45 2364
8655.33 2313
8656.21 2309
8657.09 2310
8657.97 2297
8658.85 2399
8659.72 2479
8660.60 2471
8661.48 2368
8662.36 2485
8663.24 2401
8664.12 2279
8665.00 2349
8665.88 2350
8666.75 2372
8667.63 2331
8668.51 2337
8669.39 2333
8670.27 2305
8671.15 2223
8672.03 2231
8672.91 2236
8673.79 2223
8674.67 2378
8675.55 2410
8676.42 2546
8677.30 2645
8678.18 2658
8679.06 2804
8679.94 2922
8680.82 2953
8681.70 2978
8682.58 3007
8683.46 2955
8684.34 3120
8685.22 3016
8686.10 2971
8686.98 3002
8687.86 2903
8688.74 2801
8689.62 2797
8690.50 2782
8691.38 2778
8692.26 2789
8693.14 2834
8694.02 3110
8694.90 3362
8695.78 3575
8696.66 4017
8697.54 4613
8698.42 5349
8699.30 5939
8700.18 6272
8701.07 6695
8701.95 6757
8702.83 6652
8703.71 6260
8704.59 5525
8705.47 4839
8706.35 4238
8707.23 3857
8708.11 3398
8708.99 3100
8709.87 2802
8710.75 2544
8711.64 2466
8712.52 2467
8713.40 2302
8714.28 2268
8715.16 2252
8716.04 2301
8716.92 2277
8717.81 2125
8718.69 2107
8719.57 2163
8720.45 2091
8721.33 2032
8722.21 2123
8723.10 2009
8723.98 2037
8724.86 1995
8725.74 1975
8726.62 2082
8727.50 2225
8728.39 2285
8729.27 2268
8730.15 2288
8731.03 2202
8731.91 2271
8732.80 2244
8733.68 2219
8734.56 2117
8735.44 2126
8736.33 2237
8737.21 2222
8738.09 2285
8738.97 2236
8739.86 2250
8740.74 2148
8741.62 2175
8742.50 2178
8743.39 2085
8744.27 1995
8745.15 2210
8746.04 2146
8746.92 2064
8747.80 2103
8748.68 2073
8749.57 2089
8750.45 2031
8751.33 2063
8752.22 2112
8753.10 2160
8753.98 2085
8754.87 2204
8755.75 2221
8756.63 2145
8757.52 2060
8758.40 2107
8759.28 2166
8760.17 2258
8761.05 2333
8761.94 2369
8762.82 2422
8763.70 2439
8764.59 2448
8765.47 2483
8766.36 2347
8767.24 2507
8768.12 2546
8769.01 2505
8769.89 2394
8770.78 2481
8771.66 2506
8772.54 2528
8773.43 2590
8774.31 2597
8775.20 2559
8776.08 2564
8776.97 2623
8777.85 2587
8778.73 2513
8779.62 2462
8780.50 2427
8781.39 2461
8782.27 2526
8783.16 2381
8784.04 2508
8784.93 2497
8785.81 2537
8786.70 2619
8787.58 2861
8788.47 2969
8789.35 3097
8790.24 3127
8791.12 3208
8792.01 3166
8792.89 3205
8793.78 3067
8794.66 2875
8795.55 2704
8796.44 2750
8797.32 2526
8798.21 2507
8799.09 2528
8799.98 2560
8800.86 2567
8801.75 2676
8802.63 2747
8803.52 2850
8804.41 3079
8805.29 3268
8806.18 3363
8807.06 3355
8807.95 3189
8808.84 3122
8809.72 3087
8810.61 2901
8811.49 2892
8812.38 2703
8813.27 2559
8814.15 2505
8815.04 2346
8815.93 2401
8816.81 2445
8817.70 2439
8818.59 2542
8819.47 2652
8820.36 2642
8821.25 2783
8822.13 2904
8823.02 2748
8823.91 2798
8824.79 2719
8825.68 2723
8826.57 2618
8827.45 2461
8828.34 2382
8829.23 2307
8830.12 2172
8831.00 2086
8831.89 2109
8832.78 2145
8833.66 2164
8834.55 2322
8835.44 2248
8836.33 2201
8837.21 2279
8838.10 2304
8838.99 2411
8839.88 2453
8840.76 2392
8841.65 2333
8842.54 2193
8843.43 2160
8844.32 2132
8845.20 2088
8846.09 1966
8846.98 1987
8847.87 1973
8848.76 1945
8849.64 1953
8850.53 2028
8851.42 2079
8852.31 2106
8853.20 2105
8854.09 2049
8854.97 2075
8855.86 1992
8856.75 1941
8857.64 1874
8858.53 1923
8859.42 1891
8860.30 1899
8861.19 1815
8862.08 1830
8862.97 1731
8863.86 1853
8864.75 1890
8865.64 1781
8866.53 1897
8867.42 1916
8868.30 1819
8869.19 1925
8870.08 1836
8870.97 1875
8871.86 1781
8872.75 1829
8873.64 1875
8874.53 1837
8875.42 1800
8876.31 1660
8877.20 1711
8878.09 1666
8878.98 1705
8879.87 1692
8880.76 1656
8881.65 1671
8882.54 1596
8883.43 1583
8884.32 1708
8885.21 1695
8886.10 1710
8886.99 1720
8887.88 1770
8888.77 1665
8889.66 1645
8890.55 1617
8891.44 1638
8892.33 1613
8893.22 1601
8894.11 1645
8895.00 1635
8895.89 1620
8896.78 1568
8897.67 1548
8898.56 1602
8899.45 1612
8900.34 1593
8901.23 1544
8902.12 1596
8903.01 1522
8903.90 1494
8904.79 1513
8905.69 1600
8906.58 1507
8907.47 1474
8908.36 1555
8909.25 1496
8910.14 1580
8911.03 1620
8911.92 1535
8912.82 1489
8913.71 1480
8914.60 1510
8915.49 1436
8916.38 1419
8917.27 1446
8918.16 1453
8919.06 1425
8919.95 1463
8920.84 1415
8921.73 1446
8922.62 1423
8923.51 1473
8924.41 1446
8925.30 1443
8926.19 1404
8927.08 1349
8927.97 1399
8928.87 1416
8929.76 1318
8930.65 1300
8931.54 1421
8932.43 1404
8933.33 1375
8934.22 1317
8935.11 1332
8936.00 1363
8936.90 1364
8937.79 1314
8938.68 1428
8939.57 1364
8940.47 1318
8941.36 1399
8942.25 1354
8943.15 1317
8944.04 1305
8944.93 1271
8945.82 1318
8946.72 1282
8947.61 1205
8948.50 1308
8949.40 1361
8950.29 1331
8951.18 1278
8952.08 1365
8952.97 1341
8953.86 1339
8954.76 1348
8955.65 1253
8956.54 1260
8957.44 1223
8958.33 1292
8959.22 1266
8960.12 1279
8961.01 1277
8961.91 1355
8962.80 1375
8963.69 1308
8964.59 1300
8965.48 1300
8966.37 1354
8967.27 1267
8968.16 1276
8969.06 1295
8969.95 1281
8970.85 1342
8971.74 1341
8972.63 1332
8973.53 1333
8974.42 1300
8975.32 1296
8976.21 1289
8977.11 1228
8978.00 1335
8978.90 1441
8979.79 1340
8980.68 1307
8981.58 1222
8982.47 1301
8983.37 1300
8984.26 1257
8985.16 1361
8986.05 1328
8986.95 1236
8987.84 1255
8988.74 1217
8989.63 1266
8990.53 1271
8991.42 1233
8992.32 1237
8993.22 1321
8994.11 1246
8995.01 1252
8995.90 1236
8996.80 1167
8997.69 1199
8998.59 1165
8999.48 1124
9000.38 1192
9001.28 1200
9002.17 1225
9003.07 1183
9003.96 1241
9004.86 1198
9005.75 1139
9006.65 1132
9007.55 1194
9008.44 1192
9009.34 1309
9010.23 1182
9011.13 1173
9012.03 1188
9012.92 1235
9013.82 1172
9014.72 1272
9015.61 1189
9016.51 1186
9017.41 1124
9018.30 1189
9019.20 1108
9020.10 1199
9020.99 1192
9021.89 1092
9022.79 1181
9023.68 1089
9024.58 1114
9025.48 1121
9026.37 1182
9027.27 1181
9028.17 1218
9029.06 1109
9029.96 1152
9030.86 1164
9031.76 1232
9032.65 1161
9033.55 1102
9034.45 1109
9035.35 1138
9036.24 1118
9037.14 1130
9038.04 1167
9038.94 1115
9039.83 1115
9040.73 1140
9041.63 1131
9042.53 1092
9043.42 1192
9044.32 1217
9045.22 1197
9046.12 1117
9047.02 1167
9047.91 1165
9048.81 1094
9049.71 1089
9050.61 1069
9051.51 1158
9052.41 1125
9053.30 1172
9054.20 1137
9055.10 1141
9056.00 1172
9056.90 1195
9057.80 1240
9058.69 1273
9059.59 1216
9060.49 1178
9061.39 1135
9062.29 1122
9063.19 1178
9064.09 1189
9064.99 1242
9065.88 1221
9066.78 1229
9067.68 1203
9068.58 1263
9069.48 1280
9070.38 1226
9071.28 1189
9072.18 1213
9073.08 1234
9073.98 1262
9074.88 1237
9075.78 1188
9076.68 1154
9077.58 1205
9078.47 1145
9079.37 1119
9080.27 1105
9081.17 1159
9082.07 1206
9082.97 1142
9083.87 1171
9084.77 1094
9085.67 1109
9086.57 1108
9087.47 1174
9088.37 1182
9089.27 1139
9090.17 1238
9091.07 1212
9091.97 1121
9092.87 1191
9093.77 1161
9094.67 1179
9095.58 1168
9096.48 1202
9097.38 1220
9098.28 1202
9099.18 1229
9100.08 1236
9100.98 1241
9101.88 1176
9102.78 1187
9103.68 1170
9104.58 1066
9105.48 1214
9106.38 1115
9107.28 1101
9108.19 1102
9109.09 1154
9109.99 1170
9110.89 1223
9111.79 1132
9112.69 1100
9113.59 1072
9114.49 1077
9115.40 1180
9116.30 1123
9117.20 1127
9118.10 1137
9119.00 1194
9119.90 1195
9120.81 1221
9121.71 1150
9122.61 1083
9123.51 1166
9124.41 1175
9125.31 1188
9126.22 1240
9127.12 1099
9128.02 1113
9128.92 1128
9129.82 1125
9130.73 1155
9131.63 1120
9132.53 1125
9133.43 1175
9134.34 1141
9135.24 1133
9136.14 1078
9137.04 1187
9137.95 1190
9138.85 1104
9139.75 1177
9140.65 1169
9141.56 1100
9142.46 1100
9143.36 1087
9144.26 1100
9145.17 1135
9146.07 1093
9146.97 1168
9147.88 1236
9148.78 1183
9149.68 1097
9150.59 1065
9151.49 1067
9152.39 1079
9153.29 1071
9154.20 1054
9155.10 1146
9156.01 1193
9156.91 1177
9157.81 1141
9158.72 1045
9159.62 1090
9160.52 1089
9161.43 1144
9162.33 1032
9163.23 1060
9164.14 1110
9165.04 1069
9165.95 1089
9166.85 1094
9167.75 1071
9168.66 1108
9169.56 1121
9170.47 1150
9171.37 1115
9172.27 1104
9173.18 1090
9174.08 1099
9174.99 1074
9175.89 1055
9176.80 1058
9177.70 1079
9178.60 1182
9179.51 1091
9180.41 1020
9181.32 1093
9182.22 1134
9183.13 1155
9184.03 1090
9184.94 1097
9185.84 1119
9186.75 1047
9187.65 1042
9188.56 1112
9189.46 1084
9190.37 1098
9191.27 1149
9192.18 1092
9193.08 1137
9193.99 1093
9194.89 1058
9195.80 1169
9196.71 1198
9197.61 1154
9198.52 1139
9199.42 1216
9200.33 1136
9201.23 1099
9202.14 1158
9203.04 1136
9203.95 1193
9204.86 1160
9205.76 1193
9206.67 1200
9207.57 1199
9208.48 1224
9209.39 1234
9210.29 1236
9211.20 1226
9212.10 1176
9213.01 1163
9213.92 1173
9214.82 1161
9215.73 1109
9216.64 1119
9217.54 1127
9218.45 1126
9219.36 1148
9220.26 1173
9221.17 1146
9222.08 1137
9222.98 1141
9223.89 1132
9224.80 1145
9225.70 1169
9226.61 1198
9227.52 1263
9228.42 1209
9229.33 1242
9230.24 1116
9231.14 1145
9232.05 1245
9232.96 1136
9233.87 1157
9234.77 1153
9235.68 1190
9236.59 1077
9237.50 1053
9238.40 1082
9239.31 1061
9240.22 1056
9241.13 1128
9242.03 1125
9242.94 1159
9243.85 1036
9244.76 1087
9245.66 1045
9246.57 1131
9247.48 1064
9248.39 1062
9249.30 1068
9250.20 1049
9251.11 1061
9252.02 1093
9252.93 1123
9253.84 1086
9254.75 1014
9255.65 1075
9256.56 1134
9257.47 1073
9258.38 1071
9259.29 1095
9260.20 1094
9261.10 1091
9262.01 1033
9262.92 1079
9263.83 1029
9264.74 1017
9265.65 1087
9266.56 1091
9267.47 1071
9268.37 1093
9269.28 1091
9270.19 1093
9271.10 1079
9272.01 1015
9272.92 1086
9273.83 1163
9274.74 1073
9275.65 1055
9276.56 1106
9277.47 1114
9278.38 1156
9279.29 1158
9280.20 1088
9281.11 1156
9282.01 1171
9282.92 1206
9283.83 1138
9284.74 1059
9285.65 1099
9286.56 1101
9287.47 1134
9288.38 1132
9289.29 1015
9290.20 1160
9291.11 1134
9292.02 1096
9292.93 1133
9293.84 1130
9294.75 1130
9295.66 1174
9296.57 1124
9297.49 1176
9298.40 1098
9299.31 1069
9300.22 1110
9301.13 1155
9302.04 1102
9302.95 1102
9303.86 1189
9304.77 1226
9305.68 1201
9306.59 1138
9307.50 1144
9308.41 1144
9309.32 1153
9310.24 1174
9311.15 1184
9312.06 1128
9312.97 1132
9313.88 1232
9314.79 1174
9315.70 1184
9316.61 1242
9317.53 1222
9318.44 1191
9319.35 1218
9320.26 1274
9321.17 1254
9322.08 1224
9322.99 1187
9323.91 1212
9324.82 1202
9325.73 1175
9326.64 1229
9327.55 1233
9328.46 1153
9329.38 1144
9330.29 1165
9331.20 1200
9332.11 1166
9333.03 1108
9333.94 1149
9334.85 1129
9335.76 1126
9336.67 1155
9337.59 1107
9338.50 1116
9339.41 1115
9340.32 1122
9341.24 1179
9342.15 1181
9343.06 1204
9343.97 1116
9344.89 1084
9345.80 1128
9346.71 1155
9347.63 1131
9348.54 1206
9349.45 1241
9350.36 1159
9351.28 1159
9352.19 1128
9353.10 1142
9354.02 1164
9354.93 1079
9355.84 1147
9356.76 1168
9357.67 1146
9358.58 1153
9359.50 1140
9360.41 1129
9361.32 1178
9362.24 1190
9363.15 1140
9364.06 1168
9364.98 1145
9365.89 1101
9366.81 1116
9367.72 1147
9368.63 1187
9369.55 1208
9370.46 1103
9371.38 1120
9372.29 1186
9373.20 1140
9374.12 1091
9375.03 1107
9375.95 1182
9376.86 1199
9377.77 1191
9378.69 1141
9379.60 1106
9380.52 1064
9381.43 1139
9382.35 1127
9383.26 1033
9384.18 1118
9385.09 1132
9386.01 1233
9386.92 1195
9387.83 1164
9388.75 1146
9389.66 1132
9390.58 1118
9391.49 1130
9392.41 1147
9393.32 1207
9394.24 1160
9395.16 1225
9396.07 1196
9396.99 1215
9397.90 1261
9398.82 1230
9399.73 1344
9400.65 1290
9401.56 1250
9402.48 1205
9403.39 1257
9404.31 1258
9405.22 1322
9406.14 1335
9407.06 1297
9407.97 1219
9408.89 1243
9409.80 1224
9410.72 1249
9411.64 1300
9412.55 1196
9413.47 1201
9414.38 1267
9415.30 1240
9416.22 1198
9417.13 1154
9418.05 1219
9418.97 1265
9419.88 1164
9420.80 1324
9421.71 1238
9422.63 1249
9423.55 1207
9424.46 1114
9425.38 1151
9426.30 1160
9427.21 1251
9428.13 1205
9429.05 1149
9429.96 1113
9430.88 1222
9431.80 1229
9432.72 1169
9433.63 1264
9434.55 1249
9435.47 1304
9436.38 1280
9437.30 1209
9438.22 1191
9439.14 1403
9440.05 1304
9440.97 1259
9441.89 1226
9442.81 1254
9443.72 1278
9444.64 1310
9445.56 1241
9446.48 1249
9447.39 1306
9448.31 1249
9449.23 1269
9450.15 1302
9451.07 1192
9451.98 1227
9452.90 1270
9453.82 1270
9454.74 1258
9455.66 1258
9456.57 1307
9457.49 1365
9458.41 1379
9459.33 1385
9460.25 1455
9461.16 1437
9462.08 1629
9463.00 1493
9463.92 1483
9464.84 1403
9465.76 1454
9466.68 1432
9467.59 1412
9468.51 1500
9469.43 1441
9470.35 1455
9471.27 1429
9472.19 1434
9473.11 1453
9474.03 1374
9474.95 1342
9475.87 1403
9476.78 1405
9477.70 1323
9478.62 1362
9479.54 1421
9480.46 1341
9481.38 1329
9482.30 1285
9483.22 1350
9484.14 1427
9485.06 1521
9485.98 1637
9486.90 1747
9487.82 1880
9488.74 1899
9489.66 1902
9490.58 1987
9491.50 1905
9492.42 1875
9493.34 1775
9494.26 1677
9495.18 1597
9496.10 1426
9497.02 1292
9497.94 1327
9498.86 1427
9499.78 1372
9500.70 1282
9501.62 1211
9502.54 1339
9503.46 1332
9504.38 1263
9505.30 1311
9506.22 1307
9507.14 1375
9508.06 1376
9508.98 1241
9509.90 1259
9510.82 1264
9511.75 1225
9512.67 1226
9513.59 1325
9514.51 1258
9515.43 1326
9516.35 1357
9517.27 1235
9518.19 1217
9519.11 1268
9520.03 1289
9520.96 1256
9521.88 1210
9522.80 1238
9523.72 1255
9524.64 1273
9525.56 1303
9526.48 1310
9527.41 1278
9528.33 1322
9529.25 1279
9530.17 1203
9531.09 1168
9532.02 1196
9532.94 1205
9533.86 1188
9534.78 1246
9535.70 1195
9536.63 1249
9537.55 1301
9538.47 1286
9539.39 1254
9540.31 1274
9541.24 1315
9542.16 1288
9543.08 1224
9544.00 1271
9544.93 1257
9545.85 1297
9546.77 1369
9547.69 1329
9548.62 1293
9549.54 1256
9550.46 1231
9551.38 1230
9552.31 1188
9553.23 1238
9554.15 1332
9555.08 1271
9556.00 1267
9556.92 1257
9557.84 1261
9558.77 1305
9559.69 1270
9560.61 1333
9561.54 1362
9562.46 1377
9563.38 1352
9564.31 1351
9565.23 1343
9566.15 1308
9567.08 1380
9568.00 1426
9568.93 1378
9569.85 1401
9570.77 1473
9571.70 1372
9572.62 1475
9573.54 1361
9574.47 1310
9575.39 1312
9576.32 1305
9577.24 1266
9578.16 1203
9579.09 1303
9580.01 1292
9580.94 1197
9581.86 1258
9582.78 1316
9583.71 1269
9584.63 1291
9585.56 1248
9586.48 1288
9587.41 1268
9588.33 1271
9589.26 1373
9590.18 1262
9591.11 1272
9592.03 1316
9592.96 1265
9593.88 1279
9594.80 1321
9595.73 1293
9596.65 1300
9597.58 1405
9598.50 1325
9599.43 1242
9600.35 1237
9601.28 1200
9602.21 1296
9603.13 1268
9604.06 1303
9604.98 1289
9605.91 1291
9606.83 1305
9607.76 1295
9608.68 1224
9609.61 1274
9610.53 1288
9611.46 1288
9612.39 1248
9613.31 1366
9614.24 1400
9615.16 1332
9616.09 1387
9617.02 1267
9617.94 1312
9618.87 1326
9619.79 1312
9620.72 1345
9621.65 1371
9622.57 1310
9623.50 1318
9624.42 1377
9625.35 1362
9626.28 1327
9627.20 1341
9628.13 1372
9629.06 1366
9629.98 1432
9630.91 1370
9631.84 1383
9632.76 1399
9633.69 1423
9634.62 1493
9635.54 1426
9636.47 1506
9637.40 1516
9638.32 1495
9639.25 1443
9640.18 1499
9641.11 1588
9642.03 1516
9642.96 1467
9643.89 1509
9644.81 1571
9645.74 1579
9646.67 1548
9647.60 1601
9648.52 1545
9649.45 1515
9650.38 1446
9651.31 1565
9652.23 1620
9653.16 1617
9654.09 1656
9655.02 1645
9655.95 1695
9656.87 1728
9657.80 1835
9658.73 1797
9659.66 1734
9660.58 1828
9661.51 1786
9662.44 1857
9663.37 1770
9664.30 1774
9665.23 1731
9666.15 1749
9667.08 1878
9668.01 1748
9668.94 1685
9669.87 1652
9670.80 1710
9671.73 1738
9672.65 1690
9673.58 1745
9674.51 1924
9675.44 1973
9676.37 1882
9677.30 1973
9678.23 1930
9679.16 1900
9680.08 1964
9681.01 1901
9681.94 1819
9682.87 1911
9683.80 1857
9684.73 1894
9685.66 1784
9686.59 1770
9687.52 1859
9688.45 1904
9689.38 1880
9690.31 2079
9691.24 1890
9692.17 1960
9693.09 2077
9694.02 2025
9694.95 1969
9695.88 2058
9696.81 1981
9697.74 1923
9698.67 2017
9699.60 2023
9700.53 1910
9701.46 2039
9702.39 2118
9703.32 2308
9704.25 2454
9705.18 2554
9706.11 2812
9707.04 2803
9707.97 2953
9708.91 3074
9709.84 3043
9710.77 2891
9711.70 2778
9712.63 2656
9713.56 2453
9714.49 2264
9715.42 2095
9716.35 2166
9717.28 2046
9718.21 1952
9719.14 2004
9720.07 2007
9721.00 1999
9721.93 1912
9722.87 1936
9723.80 2000
9724.73 1983
9725.66 1946
9726.59 1912
9727.52 1810
9728.45 1799
9729.38 1768
9730.32 1726
9731.25 1782
9732.18 1712
9733.11 1745
9734.04 1755
9734.97 1751
9735.91 1858
9736.84 1759
9737.77 1713
9738.70 1646
9739.63 1701
9740.56 1808
9741.50 1737
9742.43 1763
9743.36 1747
9744.29 1665
9745.22 1705
9746.16 1677
9747.09 1630
9748.02 1666
9748.95 1636
9749.89 1679
9750.82 1651
9751.75 1608
9752.68 1616
9753.62 1646
9754.55 1718
9755.48 1601
9756.41 1607
9757.35 1694
9758.28 1689
9759.21 1650
9760.14 1596
9761.08 1667
9762.01 1635
9762.94 1657
9763.88 1563
9764.81 1633
9765.74 1669
9766.68 1658
9767.61 1675
9768.54 1644
9769.48 1620
9770.41 1721
9771.34 1686
9772.28 1670
9773.21 1725
9774.14 1771
9775.08 1678
9776.01 1647
9776.94 1698
9777.88 1716
9778.81 1846
9779.74 1717
9780.68 1661
9781.61 1729
9782.55 1696
9783.48 1739
9784.41 1805
9785.35 1788
9786.28 1778
9787.22 1765
9788.15 1900
9789.08 1920
9790.02 1840
9790.95 1794
9791.89 1961
9792.82 1894
9793.76 1912
9794.69 1869
9795.63 1764
9796.56 1806
9797.49 1769
9798.43 1713
9799.36 1692
9800.30 1760
9801.23 1699
9802.17 1662
9803.10 1723
9804.04 1715
9804.97 1793
9805.91 1792
9806.84 1820
9807.78 1915
9808.71 1913
9809.65 1961
9810.58 1800
9811.52 1785
9812.45 1729
9813.39 1632
9814.33 1533
9815.26 1560
9816.20 1553
9817.13 1571
9818.07 1567
9819.00 1510
9819.94 1541
9820.87 1471
9821.81 1437
9822.75 1480
9823.68 1477
9824.62 1496
9825.55 1476
9826.49 1537
9827.43 1474
9828.36 1567
9829.30 1516
9830.23 1439
9831.17 1395
9832.11 1408
9833.04 1414
9833.98 1348
9834.92 1414
9835.85 1429
9836.79 1461
9837.73 1437
9838.66 1512
9839.60 1428
9840.54 1387
9841.47 1357
9842.41 1331
9843.35 1410
9844.28 1458
9845.22 1435
9846.16 1452
9847.09 1483
9848.03 1305
9848.97 1241
9849.90 1378
9850.84 1469
9851.78 1471
9852.72 1373
9853.65 1426
9854.59 1402
9855.53 1423
9856.47 1411
9857.40 1368
9858.34 1408
9859.28 1487
9860.22 1394
9861.15 1393
9862.09 1483
9863.03 1378
9863.97 1330
9864.90 1368
9865.84 1439
9866.78 1494
9867.72 1377
9868.66 1448
9869.59 1456
9870.53 1365
9871.47 1396
9872.41 1437
9873.35 1333
9874.29 1310
9875.22 1353
9876.16 1332
9877.10 1325
9878.04 1389
9878.98 1337
9879.92 1327
9880.85 1408
9881.79 1473
9882.73 1420
9883.67 1396
9884.61 1315
9885.55 1322
9886.49 1447
9887.43 1492
9888.37 1366
9889.30 1320
9890.24 1438
9891.18 1388
9892.12 1312
9893.06 1249
9894.00 1294
9894.94 1340
9895.88 1299
9896.82 1350
9897.76 1345
9898.70 1379
9899.64 1363
9900.58 1324
9901.52 1353
9902.45 1289
9903.39 1268
9904.33 1323
9905.27 1270
9906.21 1306
9907.15 1336
9908.09 1370
9909.03 1381
9909.97 1335
9910.91 1305
9911.85 1336
9912.79 1309
9913.73 1377
9914.67 1321
9915.61 1327
9916.55 1389
9917.49 1364
9918.44 1449
9919.38 1368
9920.32 1352
9921.26 1352
9922.20 1360
9923.14 1356
9924.08 1309
9925.02 1327
9925.96 1360
9926.90 1353
9927.84 1388
9928.78 1384
9929.72 1400
9930.66 1515
9931.61 1598
9932.55 1722
9933.49 1955
9934.43 2031
9935.37 2115
9936.31 2200
9937.25 2087
9938.19 2138
9939.14 2003
9940.08 1907
9941.02 1696
9941.96 1640
9942.90 1545
9943.84 1437
9944.78 1436
9945.73 1396
9946.67 1405
9947.61 1332
9948.55 1368
9949.49 1392
9950.44 1462
9951.38 1411
9952.32 1431
9953.26 1481
9954.20 1397
9955.15 1374
9956.09 1380
9957.03 1367
9957.97 1371
9958.91 1297
9959.86 1219
9960.80 1209
9961.74 1175
9962.68 1224
9963.63 1294
9964.57 1283
9965.51 1188
9966.45 1273
9967.40 1247
9968.34 1187
9969.28 1219
9970.23 1196
9971.17 1208
9972.11 1227
9973.05 1185
9974.00 1193
9974.94 1203
9975.88 1208
9976.83 1177
9977.77 1148
9978.71 1137
9979.66 1141
9980.60 1173
9981.54 1165
9982.49 1228
9983.43 1246
9984.37 1267
9985.32 1296
9986.26 1194
9987.20 1178
9988.15 1189
9989.09 1166
9990.04 1144
9990.98 1161
9991.92 1143
9992.87 1125
9993.81 1091
9994.76 1082
9995.70 1197
9996.64 1218
9997.59 1178
9998.53 1128
9999.48 1096
10000.42 1183
10001.36 1228
10002.31 1175
10003.25 1158
10004.20 1104
10005.14 1148
10006.09 1201
10007.03 1142
10007.98 1169
10008.92 1206
10009.87 1146
10010.81 1221
10011.76 1121
10012.70 1096
10013.64 1137
10014.59 1195
10015.53 1194
10016.48 1207
10017.43 1175
10018.37 1177
10019.32 1107
10020.26 1057
10021.21 1118
10022.15 1161
10023.10 1117
10024.04 1087
10024.99 1084
10025.93 1078
10026.88 1205
10027.82 1159
10028.77 1163
10029.72 1098
10030.66 1103
10031.61 1186
10032.55 1109
10033.50 1105
10034.44 1113
10035.39 1073
10036.34 1063
10037.28 1110
10038.23 1129
10039.17 1123
10040.12 1114
10041.07 1090
10042.01 1093
10042.96 1092
10043.91 1111
10044.85 1177
10045.80 1100
10046.74 1086
10047.69 1118
10048.64 1068
10049.58 1054
10050.53 1148
10051.48 1122
10052.42 1126
10053.37 1060
10054.32 1055
10055.27 1067
10056.21 1077
10057.16 1088
10058.11 1058
10059.05 1127
10060.00 1071
10060.95 1078
10061.89 1089
10062.84 1068
10063.79 1066
10064.74 1158
10065.68 1128
10066.63 1085
10067.58 1088
10068.53 1044
10069.47 1097
10070.42 1114
10071.37 1094
10072.32 1055
10073.26 1079
10074.21 980
10075.16 1023
10076.11 1087
10077.06 1069
10078.00 1030
10078.95 1065
10079.90 1054
10080.85 1025
10081.80 1099
10082.74 1104
10083.69 1057
10084.64 1038
10085.59 1043
10086.54 1003
10087.49 1063
10088.43 1073
10089.38 1074
10090.33 1070
10091.28 1065
10092.23 1068
10093.18 1178
10094.13 1057
10095.07 1012
10096.02 1048
10096.97 1023
10097.92 1012
10098.87 1092
10099.82 1074
10100.77 1076
10101.72 1090
10102.67 1096
10103.61 1111
10104.56 1041
10105.51 1003
10106.46 1063
10107.41 1151
10108.36 1088
10109.31 1066
10110.26 1108
10111.21 1051
10112.16 1141
10113.11 1026
10114.06 1016
10115.01 1068
10115.96 1078
10116.91 1053
10117.86 1070
10118.81 990
10119.76 1046
10120.71 1063
10121.66 997
10122.61 1044
10123.56 982
10124.51 1027
10125.46 1074
10126.41 1091
10127.36 1105
10128.31 1084
10129.26 1056
10130.21 1116
10131.16 1009
10132.11 965
10133.06 1012
10134.01 1059
10134.96 1046
10135.91 1023
10136.86 1031
10137.81 1084
10138.76 1077
10139.72 1041
10140.67 1024
10141.62 1014
10142.57 991
10143.52 1051
10144.47 1023
10145.42 944
10146.37 1027
10147.32 985
10148.28 1027
10149.23 1001
10150.18 1082
10151.13 1042
10152.08 1013
10153.03 984
10153.98 995
10154.94 1025
10155.89 992
10156.84 1093
10157.79 1061
10158.74 1085
10159.69 1109
10160.65 1052
10161.60 1071
10162.55 1098
10163.50 1110
10164.45 1061
10165.41 1009
10166.36 1027
10167.31 1122
10168.26 1150
10169.21 1119
10170.17 1118
10171.12 1117
10172.07 1093
10173.02 1168
10173.98 1122
10174.93 1129
10175.88 1112
10176.83 1090
10177.79 1058
10178.74 1026
10179.69 1071
10180.64 1111
10181.60 1068
10182.55 1068
10183.50 1059
10184.46 1092
10185.41 1084
10186.36 1191
10187.32 1128
10188.27 1044
10189.22 1110
10190.18 1208
10191.13 1109
10192.08 1079
10193.03 1168
10193.99 1217
10194.94 1208
10195.90 1137
10196.85 1137
10197.80 1187
10198.76 1204
10199.71 1206
10200.66 1129
10201.62 1159
10202.57 1213
10203.52 1188
10204.48 1203
10205.43 1273
10206.39 1232
10207.34 1259
10208.29 1223
10209.25 1234
10210.20 1224
10211.16 1267
10212.11 1390
10213.07 1351
10214.02 1411
10214.97 1377
10215.93 1392
10216.88 1409
10217.84 1407
10218.79 1420
10219.75 1445
10220.70 1395
10221.66 1324
10222.61 1342
10223.57 1259
10224.52 1209
10225.48 1233
10226.43 1164
10227.39 1161
10228.34 1212
10229.30 1196
10230.25 1279
10231.21 1229
10232.16 1219
10233.12 1113
10234.07 1167
10235.03 1137
10235.98 1228
10236.94 1131
10237.89 1202
10238.85 1172
10239.80 1148
10240.76 1173
10241.72 1129
10242.67 1164
10243.63 1195
10244.58 1154
10245.54 1221
10246.49 1291
10247.45 1300
10248.41 1311
10249.36 1243
10250.32 1170
10251.27 1146
10252.23 1095
10253.19 1052
10254.14 1092
10255.10 1103
10256.06 1060
10257.01 1121
10257.97 1054
10258.92 1023
10259.88 1127
10260.84 1058
10261.79 1122
10262.75 1132
10263.71 1086
10264.66 1028
10265.62 1084
10266.58 1057
10267.53 1020
10268.49 1045
10269.45 1040
10270.41 1014
10271.36 1047
10272.32 976
10273.28 1032
10274.23 1069
10275.19 1082
10276.15 1064
10277.11 958
10278.06 966
10279.02 988
10279.98 1063
10280.94 1070
10281.89 1007
10282.85 1020
10283.81 1012
10284.77 968
10285.72 1017
10286.68 1030
10287.64 995
10288.60 1055
10289.55 1028
10290.51 968
10291.47 946
10292.43 954
10293.39 919
10294.34 956
10295.30 954
10296.26 1031
10297.22 1054
10298.18 985
10299.14 973
10300.09 964
10301.05 978
10302.01 914
10302.97 1027
10303.93 988
10304.89 998
10305.85 1000
10306.80 970
10307.76 952
10308.72 954
10309.68 1014
10310.64 970
10311.60 967
10312.56 946
10313.52 937
10314.47 950
10315.43 922
10316.39 1001
10317.35 965
10318.31 929
10319.27 947
10320.23 978
10321.19 971
10322.15 904
10323.11 848
10324.07 957
10325.03 970
10325.99 923
10326.95 889
10327.91 940
10328.87 975
10329.83 905
10330.79 936
10331.75 928
10332.71 895
10333.67 941
10334.63 946
10335.59 924
10336.55 910
10337.51 984
10338.47 962
10339.43 961
10340.39 941
10341.35 888
10342.31 916
10343.27 900
10344.23 963
10345.19 933
10346.15 936
10347.11 900
10348.07 877
10349.03 907
10349.99 895
10350.95 910
10351.91 906
10352.87 892
10353.83 1049
10354.79 942
10355.76 971
10356.72 1020
10357.68 960
10358.64 951
10359.60 906
10360.56 919
10361.52 965
10362.48 952
10363.45 939
10364.41 944
10365.37 935
10366.33 963
10367.29 989
10368.25 939
10369.21 939
10370.18 911
10371.14 926
10372.10 999
10373.06 942
10374.02 909
10374.98 901
10375.95 876
10376.91 963
10377.87 839
10378.83 865
10379.79 888
10380.76 915
10381.72 934
10382.68 960
10383.64 940
10384.61 902
10385.57 922
10386.53 895
10387.49 924
10388.46 881
10389.42 907
10390.38 935
10391.34 913
10392.31 904
10393.27 954
10394.23 928
10395.19 888
10396.16 936
10397.12 967
10398.08 970
10399.05 966
10400.01 980
10400.97 948
10401.93 983
10402.90 997
10403.86 955
10404.82 962
10405.79 930
10406.75 928
10407.71 948
10408.68 940
10409.64 994
10410.60 998
10411.57 1044
10412.53 1004
10413.50 1054
10414.46 1029
10415.42 1083
10416.39 1039
10417.35 1033
10418.31 1045
10419.28 943
10420.24 943
10421.21 973
10422.17 922
10423.13 1005
10424.10 1016
10425.06 934
10426.03 989
10426.99 914
10427.96 968
10428.92 952
10429.88 952
10430.85 974
10431.81 939
10432.78 921
10433.74 910
10434.71 948
10435.67 914
10436.64 974
10437.60 943
10438.57 934
10439.53 934
10440.50 923
10441.46 897
10442.43 884
10443.39 940
10444.36 902
10445.32 872
10446.29 926
10447.25 860
10448.22 900
10449.18 970
10450.15 865
10451.11 889
10452.08 878
10453.04 861
10454.01 867
10454.97 837
10455.94 844
10456.91 843
10457.87 914
10458.84 883
10459.80 885
10460.77 854
10461.73 855
10462.70 849
10463.67 915
10464.63 857
10465.60 912
10466.56 910
10467.53 857
10468.50 862
10469.46 856
10470.43 934
10471.40 800
10472.36 848
10473.33 883
10474.30 861
10475.26 850
10476.23 889
10477.19 950
10478.16 881
10479.13 898
10480.09 933
10481.06 821
10482.03 854
10483.00 911
10483.96 945
10484.93 922
10485.90 912
10486.86 900
10487.83 909
10488.80 886
10489.76 873
10490.73 846
10491.70 849
10492.67 893
10493.63 870
10494.60 887
10495.57 918
10496.54 844
10497.50 851
10498.47 856
10499.44 857
10500.41 916
10501.37 892
10502.34 860
10503.31 860
10504.28 890
10505.25 916
10506.21 911
10507.18 839
10508.15 840
10509.12 885
10510.09 949
10511.05 886
10512.02 925
10512.99 906
10513.96 889
10514.93 856
10515.90 813
10516.86 953
10517.83 888
10518.80 949
10519.77 922
10520.74 859
10521.71 922
10522.68 903
10523.64 934
10524.61 928
10525.58 932
10526.55 869
10527.52 897
10528.49 860
10529.46 899
10530.43 866
10531.40 870
10532.36 887
10533.33 814
10534.30 866
10535.27 869
10536.24 807
10537.21 884
10538.18 930
10539.15 865
10540.12 916
10541.09 838
10542.06 847
10543.03 918
10544.00 862
10544.97 866
10545.94 894
10546.91 913
10547.88 860
10548.85 848
10549.82 896
10550.79 913
10551.76 947
10552.73 852
10553.70 902
10554.67 947
10555.64 936
10556.61 985
10557.58 889
10558.55 915
10559.52 934
10560.49 939
10561.46 936
10562.43 985
10563.40 924
10564.37 955
10565.34 947
10566.31 1029
10567.28 1018
10568.25 1006
10569.23 1068
10570.20 1100
10571.17 1080
10572.14 1126
10573.11 1121
10574.08 1068
10575.05 1023
10576.02 1024
10576.99 951
10577.96 877
10578.94 943
10579.91 910
10580.88 860
10581.85 882
10582.82 993
10583.79 970
10584.76 962
10585.74 950
10586.71 942
10587.68 920
10588.65 923
10589.62 965
10590.60 851
10591.57 884
10592.54 876
10593.51 869
10594.48 929
10595.45 966
10596.43 931
10597.40 897
10598.37 1024
10599.34 1003
10600.32 986
10601.29 1020
10602.26 947
10603.23 956
10604.21 911
10605.18 885
10606.15 877
10607.12 943
10608.10 897
10609.07 909
10610.04 900
10611.01 978
10611.99 932
10612.96 897
10613.93 892
10614.91 944
10615.88 916
10616.85 916
10617.82 910
10618.80 910
10619.77 924
10620.74 921
10621.72 925
10622.69 888
10623.66 906
10624.64 905
10625.61 901
10626.58 893
10627.56 825
10628.53 794
10629.51 879
10630.48 1004
10631.45 929
10632.43 869
10633.40 886
10634.37 917
10635.35 918
10636.32 928
10637.30 944
10638.27 916
10639.24 919
10640.22 922
10641.19 924
10642.17 964
10643.14 957
10644.11 939
10645.09 1058
10646.06 1070
10647.04 1038
10648.01 1124
10648.99 1107
10649.96 1088
10650.94 1106
10651.91 1068
10652.89 1080
10653.86 1088
10654.83 990
10655.81 941
10656.78 964
10657.76 935
10658.73 915
10659.71 894
10660.68 844
10661.66 870
10662.63 868
10663.61 882
10664.59 925
10665.56 886
10666.54 856
10667.51 877
10668.49 920
10669.46 873
10670.44 828
10671.41 843
10672.39 863
10673.36 899
10674.34 948
10675.32 905
10676.29 987
10677.27 833
10678.24 877
10679.22 893
10680.19 859
10681.17 885
10682.15 889
10683.12 882
10684.10 858
10685.08 863
10686.05 850
10687.03 852
10688.00 888
10688.98 898
10689.96 864
10690.93 906
10691.91 881
10692.89 827
10693.86 866
10694.84 871
10695.82 829
10696.79 823
10697.77 818
10698.75 849
10699.72 847
10700.70 849
10701.68 840
10702.65 863
10703.63 790
10704.61 831
10705.59 806
10706.56 823
10707.54 854
10708.52 828
10709.49 783
10710.47 803
10711.45 828
10712.43 848
10713.40 824
10714.38 859
10715.36 825
10716.34 788
10717.31 833
10718.29 796
10719.27 788
10720.25 818
10721.22 876
10722.20 860
10723.18 923
10724.16 899
10725.14 878
10726.11 828
10727.09 834
10728.07 783
10729.05 781
10730.03 822
10731.01 855
10731.98 864
10732.96 839
10733.94 823
10734.92 826
10735.90 834
10736.88 818
10737.85 845
10738.83 836
10739.81 785
10740.79 824
10741.77 813
10742.75 823
10743.73 820
10744.71 855
10745.69 815
10746.66 834
10747.64 843
10748.62 763
10749.60 794
10750.58 853
10751.56 836
10752.54 844
10753.52 841
10754.50 776
10755.48 780
10756.46 819
10757.44 762
10758.42 819
10759.39 855
10760.37 894
10761.35 802
10762.33 820
10763.31 803
10764.29 846
10765.27 886
10766.25 862
10767.23 842
10768.21 802
10769.19 842
10770.17 832
10771.15 842
10772.13 837
10773.11 840
10774.09 850
10775.07 848
10776.05 840
10777.03 845
10778.02 850
10779.00 872
10779.98 848
10780.96 847
10781.94 907
10782.92 871
10783.90 943
10784.88 877
10785.86 866
10786.84 857
10787.82 827
10788.80 868
10789.78 844
10790.76 828
10791.75 863
10792.73 931
10793.71 889
10794.69 857
10795.67 843
10796.65 833
10797.63 870
10798.61 838
10799.60 868
10800.58 851
10801.56 853
10802.54 871
10803.52 884
10804.50 868
10805.49 815
10806.47 878
10807.45 863
10808.43 921
10809.41 799
10810.39 802
10811.38 806
10812.36 858
10813.34 932
10814.32 873
10815.30 859
10816.29 879
10817.27 918
10818.25 827
10819.23 818
10820.22 815
10821.20 834
10822.18 862
10823.16 810
10824.15 826
10825.13 809
10826.11 906
10827.09 857
10828.08 833
10829.06 836
10830.04 826
10831.02 903
10832.01 942
10832.99 801
10833.97 866
10834.96 862
10835.94 834
10836.92 878
10837.91 824
10838.89 863
10839.87 848
10840.85 820
10841.84 922
10842.82 819
10843.81 859
10844.79 941
10845.77 837
10846.76 874
10847.74 824
10848.72 817
10849.71 852
10850.69 868
10851.67 846
10852.66 883
10853.64 883
10854.63 942
10855.61 850
10856.59 844
10857.58 908
10858.56 883
10859.55 848
10860.53 913
10861.51 908
10862.50 927
10863.48 959
10864.47 973
10865.45 878
10866.44 893
10867.42 961
10868.41 922
10869.39 932
10870.37 919
10871.36 887
10872.34 1000
10873.33 984
10874.31 969
10875.30 998
10876.28 964
10877.27 894
10878.25 949
10879.24 963
10880.22 976
10881.21 950
10882.19 966
10883.18 883
10884.16 933
10885.15 977
10886.13 951
10887.12 961
10888.11 924
10889.09 936
10890.08 1004
10891.06 1003
10892.05 967
10893.03 1018
10894.02 953
10895.00 1017
10895.99 986
10896.98 1001
10897.96 978
10898.95 962
10899.93 991
10900.92 1009
10901.91 1034
10902.89 1006
10903.88 1031
10904.86 1061
10905.85 1059
10906.84 1066
10907.82 1110
10908.81 1104
10909.80 1111
10910.78 1105
10911.77 1060
10912.76 1074
10913.74 1064
10914.73 1134
10915.72 1229
10916.70 1186
10917.69 1196
10918.68 1160
10919.66 1065
10920.65 1147
10921.64 1107
10922.62 1070
10923.61 1185
10924.60 1167
10925.58 1162
10926.57 1189
10927.56 1139
10928.55 1175
10929.53 1210
10930.52 1278
10931.51 1273
10932.50 1160
10933.48 1171
10934.47 1264
10935.46 1246
10936.45 1194
10937.43 1207
10938.42 1215
10939.41 1312
10940.40 1219
10941.38 1321
10942.37 1281
10943.36 1179
10944.35 1283
10945.34 1347
10946.32 1267
10947.31 1324
10948.30 1315
10949.29 1294
10950.28 1371
10951.27 1427
10952.25 1431
10953.24 1481
10954.23 1493
10955.22 1466
10956.21 1490
10957.20 1562
10958.18 1561
10959.17 1492
10960.16 1572
10961.15 1522
10962.14 1636
10963.13 1680
10964.12 1745
10965.11 1788
10966.10 1801
10967.08 1846
10968.07 1814
10969.06 1943
10970.05 1948
10971.04 1933
10972.03 1773
10973.02 1702
10974.01 1776
10975.00 1732
10975.99 1674
10976.98 1611
10977.97 1665
10978.96 1682
10979.95 1645
10980.94 1683
10981.92 1585
10982.91 1586
10983.90 1638
10984.89 1591
10985.88 1638
10986.87 1660
10987.86 1743
10988.85 1695
10989.84 1741
10990.83 1589
10991.82 1627
10992.81 1622
10993.80 1661
10994.79 1625
10995.78 1570
10996.78 1568
10997.77 1634
10998.76 1627
10999.75 1587
11000.74 1660
11001.73 1812
11002.72 1835
11003.71 1839
11004.70 2037
11005.69 2206
11006.68 2251
11007.67 2493
11008.66 2543
11009.65 2682
11010.64 2596
11011.64 2580
11012.63 2416
11013.62 2366
11014.61 2251
11015.60 2063
11016.59 1952
11017.58 1861
11018.57 1672
11019.57 1646
11020.56 1699
11021.55 1658
11022.54 1632
11023.53 1610
11024.52 1545
11025.51 1524
11026.51 1582
11027.50 1459
11028.49 1519
11029.48 1468
11030.47 1451
11031.47 1352
11032.46 1383
11033.45 1371
11034.44 1402
11035.43 1356
11036.43 1280
11037.42 1242
11038.41 1340
11039.40 1335
11040.39 1250
11041.39 1245
11042.38 1304
11043.37 1259
11044.36 1238
11045.36 1268
11046.35 1206
11047.34 1276
11048.34 1279
11049.33 1253
11050.32 1308
11051.31 1232
11052.31 1231
11053.30 1295
11054.29 1225
11055.29 1205
11056.28 1178
11057.27 1207
11058.26 1160
11059.26 1164
11060.25 1141
11061.24 1157
11062.24 1190
11063.23 1171
11064.22 1202
11065.22 1084
11066.21 1115
11067.20 1162
11068.20 1127
11069.19 1192
11070.19 1125
11071.18 1220
11072.17 1184
11073.17 1155
11074.16 1164
11075.15 1171
11076.15 1173
11077.14 1186
11078.14 1122
11079.13 1082
11080.12 1123
11081.12 1156
11082.11 1092
11083.11 1151
11084.10 1133
11085.10 1149
11086.09 1205
11087.08 1209
11088.08 1130
11089.07 1195
11090.07 1133
11091.06 1198
11092.06 1097
11093.05 1123
11094.05 1142
11095.04 1099
11096.04 1161
11097.03 1178
11098.03 1078
11099.02 1103
11100.02 1057
11101.01 1041
11102.01 1009
11103.00 998
11104.00 1014
11104.99 1069
11105.99 1061
11106.98 1062
11107.98 1064
11108.97 1052
11109.97 1027
11110.96 1031
11111.96 1019
11112.95 1020
11113.95 1032
11114.95 1057
11115.94 1040
11116.94 970
11117.93 1006
11118.93 1044
11119.93 1056
11120.92 1013
11121.92 977
11122.91 994
11123.91 1018
11124.91 990
11125.90 1026
11126.90 1115
11127.89 1084
11128.89 1024
11129.89 1013
11130.88 994
11131.88 1026
11132.88 1056
11133.87 997
11134.87 1013
11135.87 1013
11136.86 1104
11137.86 1051
11138.86 984
11139.85 1034
11140.85 1006
11141.85 1072
11142.84 1006
11143.84 960
11144.84 958
11145.83 956
11146.83 1048
11147.83 1055
11148.83 989
11149.82 929
11150.82 975
11151.82 1038
11152.82 1010
11153.81 989
11154.81 948
11155.81 1000
11156.80 1018
11157.80 991
11158.80 997
11159.80 1037
11160.80 978
11161.79 942
11162.79 900
11163.79 1007
11164.79 971
11165.78 984
11166.78 882
11167.78 943
11168.78 928
11169.78 944
11170.78 953
11171.77 918
11172.77 937
11173.77 899
11174.77 989
11175.77 941
11176.77 954
11177.76 921
11178.76 990
11179.76 914
11180.76 908
11181.76 895
11182.76 921
11183.76 894
11184.75 957
11185.75 981
11186.75 928
11187.75 962
11188.75 911
11189.75 900
11190.75 941
11191.75 947
11192.75 865
11193.75 917
11194.75 906
11195.74 922
11196.74 931
11197.74 882
11198.74 902
11199.74 985
11200.74 984
11201.74 952
11202.74 887
11203.74 919
11204.74 1025
11205.74 953
11206.74 964
11207.74 943
11208.74 960
11209.74 962
11210.74 949
11211.74 910
11212.74 902
11213.74 921
11214.74 947
11215.74 954
11216.74 940
11217.74 985
11218.74 1002
11219.74 940
11220.74 934
11221.74 1012
11222.74 978
11223.74 930
11224.74 929
11225.74 912
11226.74 864
11227.75 923
11228.75 866
11229.75 879
11230.75 919
11231.75 941
11232.75 891
11233.75 926
11234.75 818
11235.75 924
11236.75 905
11237.76 886
11238.76 936
11239.76 888
11240.76 924
11241.76 829
11242.76 988
11243.76 945
11244.76 924
11245.77 892
11246.77 928
11247.77 887
11248.77 872
11249.77 882
11250.77 940
11251.78 967
11252.78 954
11253.78 926
11254.78 884
11255.78 921
11256.79 933
11257.79 849
11258.79 848
11259.79 874
11260.79 962
11261.80 979
11262.80 951
11263.80 911
11264.80 934
11265.81 944
11266.81 952
11267.81 948
11268.81 951
11269.82 962
11270.82 951
11271.82 970
11272.82 953
11273.83 927
11274.83 1004
11275.83 1004
11276.84 1056
11277.84 984
11278.84 964
11279.85 987
11280.85 995
11281.85 984
11282.85 1003
11283.86 1059
11284.86 1046
11285.86 1103
11286.87 1115
11287.87 1162
11288.87 1011
11289.88 1151
11290.88 1076
11291.89 1052
11292.89 982
11293.89 1052
11294.90 1042
11295.90 1030
11296.90 976
11297.91 944
11298.91 966
11299.92 970
11300.92 896
11301.92 928
11302.93 940
11303.93 973
11304.94 936
11305.94 939
11306.94 910
11307.95 894
11308.95 979
11309.96 961
11310.96 973
11311.97 1011
11312.97 1016
11313.98 993
11314.98 940
11315.98 1006
11316.99 975
11317.99 1007
11319.00 1005
11320.00 1075
11321.01 1063
11322.01 1084
11323.02 1072
11324.02 1112
11325.03 1036
11326.03 1116
11327.04 1132
11328.04 1083
11329.05 1110
11330.05 1063
11331.06 1004
11332.07 1040
11333.07 1020
11334.08 1017
11335.08 943
11336.09 927
11337.09 990
11338.10 989
11339.10 1006
11340.11 954
11341.12 930
11342.12 941
11343.13 945
11344.13 927
11345.14 916
11346.15 991
11347.15 1017
11348.16 1089
11349.16 1071
11350.17 1071
11351.18 1111
11352.18 1176
11353.19 1157
11354.20 1069
11355.20 966
11356.21 1003
11357.21 939
11358.22 942
11359.23 978
11360.23 945
11361.24 958
11362.25 994
11363.25 1007
11364.26 990
11365.27 949
11366.28 957
11367.28 954
11368.29 952
11369.30 909
11370.30 878
11371.31 1012
11372.32 995
11373.32 902
11374.33 917
11375.34 926
11376.35 896
11377.35 897
11378.36 868
11379.37 894
11380.38 899
11381.38 907
11382.39 890
11383.40 924
11384.41 897
11385.41 934
11386.42 882
11387.43 879
11388.44 904
11389.45 897
11390.45 949
11391.46 966
11392.47 864
11393.48 870
11394.49 882
11395.49 877
11396.50 899
11397.51 884
11398.52 892
11399.53 879
11400.54 963
11401.55 963
11402.55 875
11403.56 905
11404.57 872
11405.58 917
11406.59 904
11407.60 906
11408.61 964
11409.61 968
11410.62 938
11411.63 965
11412.64 967
11413.65 904
11414.66 883
11415.67 887
11416.68 876
11417.69 852
11418.70 919
11419.71 965
11420.71 985
11421.72 947
11422.73 882
11423.74 893
11424.75 893
11425.76 867
11426.77 902
11427.78 852
11428.79 858
11429.80 905
11430.81 936
11431.82 967
11432.83 914
11433.84 865
11434.85 886
11435.86 899
11436.87 883
11437.88 873
11438.89 947
11439.90 958
11440.91 944
11441.92 917
11442.93 859
11443.94 931
11444.95 886
11445.96 885
11446.97 927
11447.98 855
11448.99 873
11450.00 882
11451.01 932
11452.03 940
11453.04 957
11454.05 960
11455.06 945
11456.07 973
11457.08 959
11458.09 908
11459.10 931
11460.11 909
11461.12 952
11462.14 970
11463.15 1020
11464.16 1002
11465.17 892
11466.18 892
11467.19 862
11468.20 942
11469.21 842
11470.23 978
11471.24 945
11472.25 942
11473.26 992
11474.27 902
11475.28 949
11476.30 947
11477.31 956
11478.32 960
11479.33 980
11480.34 998
11481.36 965
11482.37 942
11483.38 924
11484.39 877
11485.40 975
11486.42 964
11487.43 953
11488.44 908
11489.45 919
11490.47 913
11491.48 936
11492.49 981
11493.50 1007
11494.52 994
11495.53 940
11496.54 967
11497.55 938
11498.57 1017
11499.58 1012
11500.59 1003
11501.61 948
11502.62 1000
11503.63 994
11504.64 931
11505.66 983
11506.67 986
11507.68 925
11508.70 928
11509.71 988
11510.72 907
11511.74 939
11512.75 955
11513.76 989
11514.78 978
11515.79 1019
11516.80 1007
11517.82 944
11518.83 949
11519.84 983
11520.86 997
11521.87 1006
11522.89 949
11523.90 932
11524.91 989
11525.93 955
11526.94 977
11527.96 965
11528.97 986
11529.98 1004
11531.00 1015
11532.01 1101
11533.03 1095
11534.04 1019
11535.06 1007
11536.07 968
11537.08 1012
11538.10 1018
11539.11 1049
11540.13 1114
11541.14 1058
11542.16 988
11543.17 1028
11544.19 1093
11545.20 1067
11546.22 1066
11547.23 1077
11548.25 1056
11549.26 1042
11550.28 1087
11551.29 1051
11552.31 1036
11553.32 1092
11554.34 1091
11555.35 1072
11556.37 1142
11557.38 1145
11558.40 1131
11559.41 1171
11560.43 1136
11561.45 1119
11562.46 1139
11563.48 1242
11564.49 1260
11565.51 1168
11566.52 1169
11567.54 1196
11568.56 1361
11569.57 1302
11570.59 1231
11571.60 1262
11572.62 1254
11573.64 1320
11574.65 1302
11575.67 1161
11576.68 1344
11577.70 1367
11578.72 1360
11579.73 1362
11580.75 1326
11581.77 1362
11582.78 1336
11583.80 1445
11584.82 1520
11585.83 1467
11586.85 1514
11587.87 1515
11588.88 1533
11589.90 1597
11590.92 1584
11591.93 1618
11592.95 1712
11593.97 1753
11594.98 1722
11596.00 1730
11597.02 1710
11598.03 1779
11599.05 1788
11600.07 1877
11601.09 1941
11602.10 2163
11603.12 2284
11604.14 2434
11605.16 2584
11606.17 2758
11607.19 2850
11608.21 3133
11609.23 3316
11610.24 3327
11611.26 3228
11612.28 3097
11613.30 2868
11614.32 2736
11615.33 2605
11616.35 2455
11617.37 2313
11618.39 2122
11619.41 2124
11620.42 1908
11621.44 1881
11622.46 1967
11623.48 1935
11624.50 2026
11625.51 1967
11626.53 1987
11627.55 1933
11628.57 1926
11629.59 1973
11630.61 1904
11631.63 1897
11632.64 1924
11633.66 1867
11634.68 1995
11635.70 2106
11636.72 2068
11637.74 2218
11638.76 2430
11639.78 2593
11640.80 2826
11641.81 2853
11642.83 2749
11643.85 2841
11644.87 2776
11645.89 2750
11646.91 2660
11647.93 2516
11648.95 2329
11649.97 2085
11650.99 2047
11652.01 1888
11653.03 1729
11654.05 1684
11655.07 1654
11656.09 1519
11657.11 1556
11658.13 1542
11659.15 1488
11660.17 1520
11661.19 1483
11662.21 1459
11663.23 1483
11664.25 1462
11665.27 1406
11666.29 1391
11667.31 1359
11668.33 1421
11669.35 1403
11670.37 1392
11671.39 1287
11672.41 1323
11673.43 1358
11674.45 1319
11675.47 1278
11676.49 1292
11677.51 1228
11678.53 1266
11679.55 1263
11680.57 1282
11681.59 1268
11682.61 1270
11683.64 1206
11684.66 1230
11685.68 1265
11686.70 1246
11687.72 1262
11688.74 1334
11689.76 1192
11690.78 1210
11691.80 1300
11692.83 1233
11693.85 1274
11694.87 1289
11695.89 1199
11696.91 1243
11697.93 1298
11698.95 1270
11699.98 1238
11701.00 1192
11702.02 1216
11703.04 1176
11704.06 1195
11705.08 1199
11706.11 1207
11707.13 1218
11708.15 1201
11709.17 1210
11710.19 1188
11711.22 1217
11712.24 1212
11713.26 1169
11714.28 1228
11715.31 1208
11716.33 1213
11717.35 1177
11718.37 1155
11719.40 1220
11720.42 1210
11721.44 1190
11722.46 1225
11723.49 1207
11724.51 1199
11725.53 1274
11726.55 1286
11727.58 1191
11728.60 1216
11729.62 1189
11730.65 1245
11731.67 1197
11732.69 1121
11733.71 1049
11734.74 1127
11735.76 1148
11736.78 1122
11737.81 1137
11738.83 1074
11739.85 1101
11740.88 1030
11741.90 1033
11742.92 1093
11743.95 1080
11744.97 1078
11746.00 1033
11747.02 1078
11748.04 1112
11749.07 1007
11750.09 1086
11751.11 1132
11752.14 1037
11753.16 1070
11754.19 1055
11755.21 1050
11756.23 1130
11757.26 1043
11758.28 1032
11759.31 1004
11760.33 1056
11761.36 1022
11762.38 996
11763.40 985
11764.43 984
11765.45 939
11766.48 985
11767.50 974
11768.53 935
11769.55 1010
11770.58 1024
11771.60 1001
11772.63 973
11773.65 934
11774.68 935
11775.70 918
11776.73 883
11777.75 908
11778.78 956
11779.80 939
11780.83 932
11781.85 905
11782.88 989
11783.90 1005
11784.93 970
11785.95 970
11786.98 1011
11788.00 985
11789.03 942
11790.05 969
11791.08 944
11792.11 952
11793.13 966
11794.16 996
11795.18 967
11796.21 928
11797.23 919
11798.26 963
11799.29 950
11800.31 932
11801.34 972
11802.36 945
11803.39 880
11804.42 853
11805.44 882
11806.47 973
11807.50 904
11808.52 895
11809.55 891
11810.57 864
11811.60 863
11812.63 936
11813.65 943
11814.68 922
11815.71 904
11816.73 899
11817.76 921
11818.79 909
11819.81 905
11820.84 897
11821.87 955
11822.90 911
11823.92 853
11824.95 844
11825.98 857
11827.00 930
11828.03 920
11829.06 882
11830.09 882
11831.11 865
11832.14 868
11833.17 867
11834.20 865
11835.22 941
11836.25 907
11837.28 867
11838.31 905
11839.33 879
11840.36 891
11841.39 877
11842.42 898
11843.45 894
11844.47 930
11845.50 895
11846.53 924
11847.56 929
11848.59 851
11849.61 899
11850.64 921
11851.67 907
11852.70 881
11853.73 846
11854.75 901
11855.78 915
11856.81 951
11857.84 884
11858.87 887
11859.90 873
11860.93 883
11861.95 893
11862.98 888
11864.01 935
11865.04 900
11866.07 884
11867.10 869
11868.13 920
11869.16 978
11870.19 970
11871.21 1004
11872.24 892
11873.27 931
11874.30 889
11875.33 917
11876.36 918
11877.39 925
11878.42 908
11879.45 917
11880.48 900
11881.51 899
11882.54 896
11883.57 901
11884.60 889
11885.63 861
11886.66 827
11887.69 956
11888.72 1002
11889.75 939
11890.78 959
11891.81 961
11892.84 975
11893.87 969
11894.90 1010
11895.93 1034
11896.96 977
11897.99 962
11899.02 999
11900.05 970
11901.08 953
11902.11 1039
11903.14 1067
11904.17 1036
11905.20 1041
11906.23 1005
11907.26 1058
11908.29 1025
11909.32 1110
11910.35 1133
11911.38 1085
11912.42 1149
11913.45 1146
11914.48 1198
11915.51 1140
11916.54 1133
11917.57 1054
11918.60 1020
11919.63 1064
11920.66 1077
11921.70 1070
11922.73 1048
11923.76 1079
11924.79 1139
11925.82 1092
11926.85 1091
11927.88 1070
11928.92 1002
11929.95 1045
11930.98 1078
11932.01 1105
11933.04 1023
11934.07 1080
11935.11 1099
11936.14 1143
11937.17 1171
11938.20 1289
11939.23 1400
11940.27 1374
11941.30 1401
11942.33 1387
11943.36 1354
11944.40 1425
11945.43 1397
11946.46 1357
11947.49 1261
11948.53 1224
11949.56 1168
11950.59 1157
11951.62 1076
11952.66 1078
11953.69 1111
11954.72 1078
11955.75 1008
11956.79 1036
11957.82 1103
11958.85 1154
11959.88 1094
11960.92 988
11961.95 986
11962.98 956
11964.02 992
11965.05 991
11966.08 957
11967.12 997
11968.15 1050
11969.18 999
11970.22 965
11971.25 1019
11972.28 962
11973.32 926
11974.35 899
11975.38 962
11976.42 982
11977.45 983
11978.49 940
11979.52 1002
11980.55 936
11981.59 946
11982.62 969
11983.66 1003
11984.69 931
11985.72 937
11986.76 936
11987.79 972
11988.83 899
11989.86 996
11990.89 946
11991.93 984
11992.96 905
11994.00 933
11995.03 992
11996.07 976
11997.10 948
11998.14 957
11999.17 1022
12000.20 939
12001.24 995
12002.27 959
12003.31 995
12004.34 988
12005.38 993
12006.41 971
12007.45 993
12008.48 979
12009.52 1007
12010.55 1017
12011.59 1034
12012.62 1058
12013.66 1093
12014.70 1091
12015.73 1059
12016.77 1035
12017.80 1039
12018.84 1040
12019.87 1050
12020.91 1082
12021.94 1002
12022.98 1049
12024.02 1059
12025.05 1063
12026.09 1077
12027.12 1075
12028.16 1125
12029.19 1164
12030.23 1122
12031.27 1129
12032.30 1168
12033.34 1058
12034.37 1060
12035.41 1069
12036.45 1086
12037.48 1033
12038.52 1047
12039.56 1015
12040.59 1024
12041.63 1116
12042.67 1033
12043.70 1038
12044.74 1083
12045.78 991
12046.81 1013
12047.85 873
12048.89 946
12049.92 1051
12050.96 973
12052.00 919
12053.03 973
12054.07 1000
12055.11 991
12056.14 1018
12057.18 1020
12058.22 997
12059.26 964
12060.29 904
12061.33 956
12062.37 970
12063.41 983
12064.44 983
12065.48 934
12066.52 929
12067.56 938
12068.59 922
12069.63 921
12070.67 953
12071.71 924
12072.74 939
12073.78 967
12074.82 904
12075.86 919
12076.90 971
12077.93 946
12078.97 870
12080.01 887
12081.05 900
12082.09 935
12083.13 938
12084.16 875
12085.20 881
12086.24 940
12087.28 956
12088.32 942
12089.36 929
12090.39 904
12091.43 917
12092.47 921
12093.51 864
12094.55 907
12095.59 941
12096.63 894
12097.67 911
12098.70 898
12099.74 893
12100.78 889
12101.82 936
12102.86 931
12103.90 946
12104.94 903
12105.98 928
12107.02 929
12108.06 877
12109.10 935
12110.14 958
12111.18 906
12112.22 918
12113.25 886
12114.29 921
12115.33 856
12116.37 858
12117.41 921
12118.45 888
12119.49 925
12120.53 880
12121.57 843
12122.61 848
12123.65 860
12124.69 818
12125.73 854
12126.77 854
12127.81 853
12128.85 806
12129.89 798
12130.93 802
12131.97 874
12133.02 826
12134.06 765
12135.10 773
12136.14 779
12137.18 839
12138.22 791
12139.26 820
12140.30 834
12141.34 807
12142.38 820
12143.42 818
12144.46 790
12145.50 793
12146.54 765
12147.59 767
12148.63 790
12149.67 731
12150.71 800
12151.75 814
12152.79 797
12153.83 738
12154.87 792
12155.92 804
12156.96 781
12158.00 772
12159.04 827
12160.08 802
12161.12 757
12162.17 774
12163.21 764
12164.25 789
12165.29 743
12166.33 735
12167.37 787
12168.42 748
12169.46 762
12170.50 796
12171.54 786
12172.58 781
12173.63 756
12174.67 803
12175.71 776
12176.75 768
12177.80 795
12178.84 745
12179.88 796
12180.92 753
12181.97 770
12183.01 786
12184.05 700
12185.09 734
12186.14 755
12187.18 705
12188.22 746
12189.26 743
12190.31 741
12191.35 764
12192.39 759
12193.44 697
12194.48 736
12195.52 753
12196.57 754
12197.61 784
12198.65 791
12199.70 761
12200.74 703
12201.78 720
12202.83 771
12203.87 720
12204.91 754
12205.96 774
12207.00 777
12208.04 794
12209.09 686
12210.13 729
12211.17 777
12212.22 772
12213.26 773
12214.31 739
12215.35 748
12216.39 732
12217.44 743
12218.48 750
12219.53 713
12220.57 737
12221.61 786
12222.66 680
12223.70 751
12224.75 702
12225.79 753
12226.84 724
12227.88 743
12228.93 688
12229.97 721
12231.01 746
12232.06 755
12233.10 790
12234.15 793
12235.19 729
12236.24 758
12237.28 726
12238.33 693
12239.37 771
12240.42 730
12241.46 733
12242.51 714
12243.55 731
12244.60 713
12245.64 755
12246.69 725
12247.74 718
12248.78 701
12249.83 687
12250.87 721
12251.92 746
12252.96 758
12254.01 695
12255.05 716
12256.10 724
12257.15 712
12258.19 715
12259.24 769
12260.28 753
12261.33 727
12262.37 680
12263.42 757
12264.47 720
12265.51 703
12266.56 686
12267.61 742
12268.65 755
12269.70 711
12270.74 658
12271.79 686
12272.84 675
12273.88 693
12274.93 716
12275.98 667
12277.02 675
12278.07 714
12279.12 676
12280.16 709
12281.21 708
12282.26 670
12283.30 716
12284.35 729
12285.40 643
12286.44 685
12287.49 704
12288.54 661
12289.59 687
12290.63 741
12291.68 680
12292.73 709
12293.77 679
12294.82 726
12295.87 692
12296.92 698
12297.96 758
12299.01 728
12300.06 660
12301.11 616
12302.15 687
12303.20 693
12304.25 628
12305.30 644
12306.35 649
12307.39 746
12308.44 716
12309.49 713
12310.54 696
12311.59 661
12312.63 696
12313.68 720
12314.73 736
12315.78 728
12316.83 700
12317.88 697
12318.92 666
12319.97 707
12321.02 651
12322.07 711
12323.12 683
12324.17 661
12325.21 643
12326.26 680
12327.31 683
12328.36 648
12329.41 687
12330.46 645
12331.51 684
12332.56 680
12333.61 680
12334.65 683
12335.70 637
12336.75 657
12337.80 669
12338.85 672
12339.90 640
12340.95 674
12342.00 628
12343.05 672
12344.10 651
12345.15 680
12346.20 639
12347.25 687
12348.30 674
12349.35 712
12350.40 688
12351.45 681
12352.50 687
12353.55 675
12354.60 706
12355.65 649
12356.70 655
12357.75 703
12358.80 673
12359.85 690
12360.90 687
12361.95 627
12363.00 663
12364.05 678
12365.10 652
12366.15 644
12367.20 692
12368.25 721
12369.30 651
12370.35 623
12371.40 646
12372.45 607
12373.50 638
12374.55 656
12375.60 640
12376.65 656
12377.70 640
12378.76 647
12379.81 641
12380.86 667
12381.91 695
12382.96 727
12384.01 712
12385.06 698
12386.11 678
12387.17 687
12388.22 729
12389.27 660
12390.32 692
12391.37 661
12392.42 687
12393.47 722
12394.53 785
12395.58 734
12396.63 657
12397.68 686
12398.73 690
12399.78 698
12400.84 698
12401.89 657
12402.94 609
12403.99 663
12405.04 654
12406.10 663
12407.15 694
12408.20 667
12409.25 666
12410.31 679
12411.36 633
12412.41 649
12413.46 666
12414.51 664
12415.57 677
12416.62 680
12417.67 680
12418.72 708
12419.78 641
12420.83 625
12421.88 686
12422.94 694
12423.99 719
12425.04 710
12426.09 708
12427.15 668
12428.20 728
12429.25 744
12430.31 740
12431.36 719
12432.41 775
12433.47 756
12434.52 710
12435.57 703
12436.63 720
12437.68 726
12438.73 747
12439.79 744
12440.84 755
12441.89 744
12442.95 776
12444.00 742
12445.06 708
12446.11 752
12447.16 737
12448.22 721
12449.27 708
12450.33 715
12451.38 682
12452.43 679
12453.49 677
12454.54 711
12455.60 688
12456.65 655
12457.70 692
12458.76 708
12459.81 687
12460.87 698
12461.92 687
12462.98 711
12464.03 716
12465.09 643
12466.14 634
12467.19 701
12468.25 658
12469.30 667
12470.36 712
12471.41 696
12472.47 745
12473.52 665
12474.58 676
12475.63 690
12476.69 727
12477.74 701
12478.80 701
12479.85 709
12480.91 666
12481.97 679
12483.02 661
12484.08 689
12485.13 717
12486.19 719
12487.24 739
12488.30 781
12489.35 732
12490.41 752
12491.47 764
12492.52 708
12493.58 719
12494.63 709
12495.69 705
12496.74 726
12497.80 744
12498.86 767
12499.91 775
12500.97 779
12502.03 779
12503.08 823
12504.14 864
12505.19 843
12506.25 823
12507.31 769
12508.36 808
12509.42 784
12510.48 755
12511.53 776
12512.59 785
12513.65 745
12514.70 691
12515.76 721
12516.82 772
12517.87 816
12518.93 799
12519.99 774
12521.04 762
12522.10 769
12523.16 832
12524.22 843
12525.27 768
12526.33 804
12527.39 826
12528.44 792
12529.50 787
12530.56 798
12531.62 848
12532.67 840
12533.73 882
12534.79 888
12535.85 883
12536.90 926
12537.96 915
12539.02 911
12540.08 871
12541.14 823
12542.19 849
12543.25 869
12544.31 796
12545.37 826
12546.43 767
12547.48 754
12548.54 723
12549.60 753
12550.66 780
12551.72 735
12552.77 751
12553.83 715
12554.89 681
12555.95 706
12557.01 712
12558.07 736
12559.13 763
12560.18 705
12561.24 674
12562.30 707
12563.36 706
12564.42 655
12565.48 708
12566.54 713
12567.60 770
12568.65 772
12569.71 813
12570.77 767
12571.83 719
12572.89 780
12573.95 746
12575.01 705
12576.07 718
12577.13 710
12578.19 703
12579.25 756
12580.31 783
12581.37 766
12582.43 823
12583.49 814
12584.55 817
12585.60 791
12586.66 838
12587.72 819
12588.78 786
12589.84 773
12590.90 817
12591.96 771
12593.02 821
12594.08 885
12595.14 813
12596.20 782
12597.26 776
12598.32 698
12599.39 674
12600.45 701
12601.51 780
12602.57 799
12603.63 793
12604.69 706
12605.75 755
12606.81 798
12607.87 819
12608.93 869
12609.99 797
12611.05 800
12612.11 845
12613.17 826
12614.23 853
12615.30 840
12616.36 872
12617.42 878
12618.48 866
12619.54 934
12620.60 910
12621.66 872
12622.72 819
12623.78 796
12624.85 848
12625.91 876
12626.97 813
12628.03 804
12629.09 764
12630.15 789
12631.22 810
12632.28 813
12633.34 817
12634.40 746
12635.46 819
12636.52 825
12637.59 726
12638.65 774
12639.71 768
12640.77 764
12641.83 777
12642.90 725
12643.96 763
12645.02 755
12646.08 736
12647.14 724
12648.21 690
12649.27 702
12650.33 694
12651.39 712
12652.46 685
12653.52 765
12654.58 727
12655.65 680
12656.71 738
12657.77 688
12658.83 696
12659.90 721
12660.96 760
12662.02 776
12663.09 733
12664.15 746
12665.21 671
12666.27 703
12667.34 726
12668.40 721
12669.46 739
12670.53 742
12671.59 716
12672.65 724
12673.72 684
12674.78 714
12675.84 732
12676.91 739
12677.97 747
12679.04 722
12680.10 709
12681.16 742
12682.23 733
12683.29 703
12684.35 703
12685.42 668
12686.48 741
12687.55 723
12688.61 739
12689.67 701
12690.74 723
12691.80 801
12692.87 780
12693.93 707
12695.00 771
12696.06 772
12697.12 797
12698.19 808
12699.25 776
12700.32 754
12701.38 782
12702.45 786
12703.51 787
12704.58 765
12705.64 735
12706.71 723
12707.77 709
12708.84 759
12709.90 740
12710.97 751
12712.03 720
12713.10 737
12714.16 725
12715.23 693
12716.29 701
12717.36 713
12718.42 700
12719.49 706
12720.55 698
12721.62 712
12722.68 700
12723.75 655
12724.81 672
12725.88 697
12726.95 699
12728.01 713
12729.08 692
12730.14 704
12731.21 698
12732.28 748
12733.34 681
12734.41 714
12735.47 728
12736.54 724
12737.61 750
12738.67 733
12739.74 676
12740.80 709
12741.87 746
12742.94 753
12744.00 775
12745.07 751
12746.14 779
12747.20 685
12748.27 708
12749.34 744
12750.40 724
12751.47 709
12752.54 704
12753.60 680
12754.67 741
12755.74 737
12756.80 694
12757.87 682
12758.94 652
12760.00 661
12761.07 673
12762.14 684
12763.21 686
12764.27 663
12765.34 653
12766.41 673
12767.47 680
12768.54 652
12769.61 618
12770.68 678
12771.74 624
12772.81 645
12773.88 650
12774.95 685
12776.02 622
12777.08 594
12778.15 614
12779.22 645
12780.29 649
12781.35 678
12782.42 608
12783.49 686
12784.56 677
12785.63 647
12786.70 639
12787.76 692
12788.83 692
12789.90 720
12790.97 643
12792.04 653
12793.11 670
12794.17 650
12795.24 662
12796.31 635
12797.38 663
12798.45 645
12799.52 663
12800.59 661
12801.65 655
12802.72 649
12803.79 705
12804.86 679
12805.93 668
12807.00 630
12808.07 661
12809.14 680
12810.21 701
12811.28 694
12812.34 677
12813.41 731
12814.48 693
12815.55 662
12816.62 662
12817.69 665
12818.76 641
12819.83 711
12820.90 723
12821.97 686
12823.04 682
12824.11 735
12825.18 718
12826.25 642
12827.32 691
12828.39 741
12829.46 697
12830.53 649
12831.60 678
12832.67 703
12833.74 640
12834.81 752
12835.88 689
12836.95 666
12838.02 639
12839.09 634
12840.16 682
12841.23 630
12842.30 654
12843.37 681
12844.44 648
12845.51 655
12846.58 648
12847.66 649
12848.73 659
12849.80 687
12850.87 645
12851.94 638
12853.01 618
12854.08 661
12855.15 599
12856.22 574
12857.29 611
12858.36 631
12859.44 657
12860.51 604
12861.58 615
12862.65 574
12863.72 596
12864.79 587
12865.86 596
12866.94 655
12868.01 624
12869.08 619
12870.15 647
12871.22 627
12872.29 637
12873.37 582
12874.44 614
12875.51 650
12876.58 634
12877.65 649
12878.73 597
12879.80 553
12880.87 578
12881.94 570
12883.01 602
12884.09 602
12885.16 613
12886.23 619
12887.30 582
12888.38 603
12889.45 549
12890.52 589
12891.59 589
12892.67 644
12893.74 566
12894.81 588
12895.88 594
12896.96 603
12898.03 556
12899.10 593
12900.18 606
12901.25 580
12902.32 675
12903.39 641
12904.47 593
12905.54 605
12906.61 566
12907.69 573
12908.76 581
12909.83 595
12910.91 561
12911.98 569
12913.05 588
12914.13 594
12915.20 558
12916.28 591
12917.35 581
12918.42 599
12919.50 576
12920.57 599
12921.64 613
12922.72 642
12923.79 637
12924.87 574
12925.94 572
12927.01 526
12928.09 572
12929.16 562
12930.24 604
12931.31 561
12932.38 579
12933.46 592
12934.53 584
12935.61 541
12936.68 557
12937.76 568
12938.83 637
12939.91 568
12940.98 559
12942.05 577
12943.13 589
12944.20 599
12945.28 627
12946.35 532
12947.43 579
12948.50 580
12949.58 577
12950.65 591
12951.73 571
12952.80 602
12953.88 570
12954.95 547
12956.03 576
12957.10 544
12958.18 597
12959.26 549
12960.33 568
12961.41 580
12962.48 562
12963.56 570
12964.63 589
12965.71 570
12966.78 541
12967.86 587
12968.94 623
12970.01 555
12971.09 596
12972.16 560
12973.24 558
12974.32 535
12975.39 536
12976.47 554
12977.54 610
12978.62 571
12979.70 586
12980.77 564
12981.85 500
12982.93 519
12984.00 589
12985.08 589
12986.15 543
12987.23 550
12988.31 528
12989.38 595
12990.46 535
12991.54 567
12992.61 570
12993.69 592
12994.77 555
12995.85 510
12996.92 538
12998.00 572
12999.08 555
13000.15 606
13001.23 567
13002.31 565
13003.38 574
13004.46 578
13005.54 616
13006.62 511
13007.69 547
13008.77 592
13009.85 604
13010.93 541
13012.00 605
13013.08 587
13014.16 551
13015.24 564
13016.32 568
13017.39 552
13018.47 555
13019.55 558
13020.63 575
13021.70 599
13022.78 556
13023.86 552
13024.94 611
13026.02 566
13027.10 549
13028.17 526
13029.25 596
13030.33 588
13031.41 579
13032.49 558
13033.57 630
13034.64 587
13035.72 540
13036.80 571
13037.88 554
13038.96 577
13040.04 592
13041.12 593
13042.19 589
13043.27 549
13044.35 568
13045.43 555
13046.51 568
13047.59 587
13048.67 605
13049.75 600
13050.83 609
13051.91 527
13052.99 601
13054.06 559
13055.14 580
13056.22 576
13057.30 557
13058.38 561
13059.46 562
13060.54 532
13061.62 584
13062.70 543
13063.78 537
13064.86 571
13065.94 539
13067.02 553
13068.10 537
13069.18 550
13070.26 541
13071.34 596
13072.42 630
13073.50 525
13074.58 571
13075.66 572
13076.74 547
13077.82 520
13078.90 551
13079.98 507
13081.06 576
13082.14 544
13083.22 599
13084.30 604
13085.38 593
13086.47 580
13087.55 572
13088.63 568
13089.71 564
13090.79 540
13091.87 537
13092.95 545
13094.03 509
13095.11 536
13096.19 545
13097.27 549
13098.36 529
13099.44 549
13100.52 543
13101.60 583
13102.68 545
13103.76 496
13104.84 540
13105.93 524
13107.01 548
13108.09 550
13109.17 527
13110.25 512
13111.33 529
13112.42 542
13113.50 555
13114.58 601
13115.66 560
13116.74 520
13117.82 577
13118.91 572
13119.99 561
13121.07 577
13122.15 561
13123.23 524
13124.32 532
13125.40 560
13126.48 574
13127.56 549
13128.65 543
13129.73 562
13130.81 557
13131.89 580
13132.98 543
13134.06 569
13135.14 561
13136.22 542
13137.31 551
13138.39 573
13139.47 551
13140.56 530
13141.64 528
13142.72 592
13143.81 583
13144.89 534
13145.97 591
13147.05 541
13148.14 511
13149.22 575
13150.30 569
13151.39 544
13152.47 538
13153.55 524
13154.64 612
13155.72 616
13156.81 569
13157.89 526
13158.97 610
13160.06 563
13161.14 534
13162.22 545
13163.31 588
13164.39 595
13165.48 490
13166.56 561
13167.64 562
13168.73 542
13169.81 534
13170.90 621
13171.98 574
13173.06 566
13174.15 559
13175.23 532
13176.32 564
13177.40 567
13178.49 607
13179.57 546
13180.66 523
13181.74 526
13182.82 516
13183.91 547
13184.99 526
13186.08 620
13187.16 606
13188.25 530
13189.33 593
13190.42 548
13191.50 565
13192.59 595
13193.67 570
13194.76 548
13195.84 562
13196.93 576
13198.01 562
13199.10 521
13200.19 532
13201.27 552
13202.36 594
13203.44 599
13204.53 600
13205.61 538
13206.70 531
13207.78 546
13208.87 535
13209.96 535
13211.04 569
13212.13 587
13213.21 589
13214.30 541
13215.38 569
13216.47 542
13217.56 546
13218.64 551
13219.73 567
13220.82 558
13221.90 543
13222.99 567
13224.07 558
13225.16 559
13226.25 524
13227.33 548
13228.42 547
13229.51 559
13230.59 544
13231.68 565
13232.77 610
13233.85 560
13234.94 530
13236.03 520
13237.11 514
13238.20 541
13239.29 521
13240.38 581
13241.46 583
13242.55 492
13243.64 562
13244.72 517
13245.81 534
13246.90 603
13247.99 561
13249.07 544
13250.16 553
13251.25 592
13252.34 549
13253.42 518
13254.51 552
13255.60 559
13256.69 571
13257.77 560
13258.86 545
13259.95 587
13261.04 560
13262.13 580
13263.21 576
13264.30 639
13265.39 566
13266.48 576
13267.57 581
13268.65 536
13269.74 582
13270.83 597
13271.92 588
13273.01 590
13274.10 565
13275.18 584
13276.27 607
13277.36 591
13278.45 540
13279.54 575
13280.63 578
13281.72 550
13282.80 535
13283.89 547
13284.98 601
13286.07 590
13287.16 606
13288.25 620
13289.34 589
13290.43 604
13291.52 623
13292.61 576
13293.69 635
13294.78 590
13295.87 598
13296.96 551
13298.05 566
13299.14 591
13300.23 614
13301.32 663
13302.41 634
13303.50 595
13304.59 641
13305.68 635
13306.77 673
13307.86 664
13308.95 650
13310.04 608
13311.13 615
13312.22 586
13313.31 632
13314.40 597
13315.49 617
13316.58 621
13317.67 597
13318.76 625
13319.85 631
13320.94 661
13322.03 638
13323.12 627
13324.21 609
13325.30 665
13326.39 687
13327.48 645
13328.57 636
13329.66 632
13330.75 661
13331.85 665
13332.94 612
13334.03 616
13335.12 591
13336.21 611
13337.30 637
13338.39 602
13339.48 624
13340.57 633
13341.66 655
13342.76 691
13343.85 634
13344.94 608
13346.03 624
13347.12 610
13348.21 657
13349.30 687
13350.40 614
13351.49 633
13352.58 623
13353.67 609
13354.76 596
13355.85 617
13356.95 620
13358.04 645
13359.13 629
13360.22 604
13361.31 632
13362.41 628
13363.50 640
13364.59 629
13365.68 629
13366.77 647
13367.87 666
13368.96 678
13370.05 684
13371.14 610
13372.24 681
13373.33 671
13374.42 678
13375.51 683
13376.61 684
13377.70 665
13378.79 644
13379.88 660
13380.98 705
13382.07 664
13383.16 655
13384.26 668
13385.35 626
13386.44 650
13387.54 642
13388.63 643
13389.72 701
13390.81 637
13391.91 634
13393.00 647
13394.09 649
13395.19 655
13396.28 627
13397.37 693
13398.47 612
13399.56 608
13400.66 673
13401.75 616
13402.84 620
13403.94 648
13405.03 576
13406.12 609
13407.22 638
13408.31 661
13409.41 623
13410.50 628
13411.59 598
13412.69 655
13413.78 639
13414.88 615
13415.97 604
13417.07 679
13418.16 650
13419.25 649
13420.35 597
13421.44 581
13422.54 644
13423.63 592
13424.73 632
13425.82 643
13426.92 605
13428.01 609
13429.11 636
13430.20 584
13431.29 558
13432.39 599
13433.48 625
13434.58 622
13435.67 574
13436.77 607
13437.86 635
13438.96 585
13440.06 593
13441.15 639
13442.25 628
13443.34 605
13444.44 588
13445.53 610
13446.63 626
13447.72 589
13448.82 586
13449.91 642
13451.01 580
13452.11 619
13453.20 688
13454.30 714
13455.39 623
13456.49 585
13457.59 590
13458.68 655
13459.78 671
13460.87 614
13461.97 634
13463.07 640
13464.16 626
13465.26 607
13466.35 658
13467.45 652
13468.55 635
13469.64 663
13470.74 668
13471.84 620
13472.93 658
13474.03 632
13475.13 656
13476.22 675
13477.32 666
13478.42 696
13479.51 733
13480.61 624
13481.71 648
13482.80 665
13483.90 631
13485.00 684
13486.10 664
13487.19 702
13488.29 695
13489.39 695
13490.48 719
13491.58 717
13492.68 604
13493.78 671
13494.87 669
13495.97 645
13497.07 682
13498.17 689
13499.26 716
13500.36 720
13501.46 708
13502.56 685
13503.65 698
13504.75 688
13505.85 727
13506.95 780
13508.05 718
13509.14 706
13510.24 760
13511.34 724
13512.44 694
13513.54 735
13514.64 740
13515.73 766
13516.83 702
13517.93 756
13519.03 730
13520.13 704
13521.23 659
13522.32 639
13523.42 690
13524.52 638
13525.62 657
13526.72 604
13527.82 622
13528.92 628
13530.02 607
13531.12 639
13532.21 658
13533.31 592
13534.41 615
13535.51 656
13536.61 636
13537.71 560
13538.81 600
13539.91 595
13541.01 633
13542.11 598
13543.21 618
13544.31 597
13545.41 625
13546.50 640
13547.60 599
13548.70 585
13549.80 584
13550.90 624
13552.00 630
13553.10 595
13554.20 592
13555.30 600
13556.40 570
13557.50 595
13558.60 590
13559.70 654
13560.80 643
13561.90 590
13563.00 639
13564.10 622
13565.20 623
13566.30 603
13567.41 577
13568.51 587
13569.61 603
13570.71 565
13571.81 579
13572.91 580
13574.01 618
13575.11 617
13576.21 588
13577.31 581
13578.41 604
13579.51 574
13580.61 588
13581.71 583
13582.82 574
13583.92 573
13585.02 585
13586.12 592
13587.22 551
13588.32 575
13589.42 559
13590.52 549
13591.63 567
13592.73 560
13593.83 549
13594.93 572
13596.03 644
13597.13 626
13598.24 600
13599.34 620
13600.44 579
13601.54 617
13602.64 552
13603.74 571
13604.85 607
13605.95 591
13607.05 602
13608.15 602
13609.25 574
13610.36 602
13611.46 619
13612.56 605
13613.66 580
13614.77 638
13615.87 600
13616.97 579
13618.07 597
13619.18 617
13620.28 589
13621.38 578
13622.48 606
13623.59 564
13624.69 589
13625.79 632
13626.89 610
13628.00 579
13629.10 591
13630.20 648
13631.31 544
13632.41 559
13633.51 592
13634.62 661
13635.72 593
13636.82 574
13637.93 628
13639.03 605
13640.13 554
13641.24 587
13642.34 622
13643.44 630
13644.55 634
13645.65 630
13646.75 603
13647.86 620
13648.96 623
13650.06 628
13651.17 556
13652.27 597
13653.38 628
13654.48 656
13655.58 619
13656.69 653
13657.79 620
13658.90 572
13660.00 616
13661.10 554
13662.21 602
13663.31 627
13664.42 622
13665.52 601
13666.63 600
13667.73 617
13668.84 609
13669.94 619
13671.04 599
13672.15 620
13673.25 611
13674.36 596
13675.46 658
13676.57 580
13677.67 601
13678.78 650
13679.88 610
13680.99 596
13682.09 580
13683.20 605
13684.30 599
13685.41 567
13686.51 617
13687.62 614
13688.72 607
13689.83 627
13690.94 567
13692.04 603
13693.15 607
13694.25 667
13695.36 643
13696.46 611
13697.57 611
13698.67 628
13699.78 596
13700.89 547
13701.99 647
13703.10 595
13704.20 619
13705.31 663
13706.42 620
13707.52 634
13708.63 659
13709.73 612
13710.84 585
13711.95 616
13713.05 627
13714.16 670
13715.27 652
13716.37 621
13717.48 631
13718.59 633
13719.69 675
13720.80 673
13721.91 664
13723.01 646
13724.12 684
13725.23 665
13726.33 655
13727.44 702
13728.55 682
13729.65 658
13730.76 661
13731.87 675
13732.98 667
13734.08 724
13735.19 717
13736.30 683
13737.40 720
13738.51 680
13739.62 693
13740.73 740
13741.83 716
13742.94 750
13744.05 721
13745.16 700
13746.26 710
13747.37 704
13748.48 710
13749.59 687
13750.70 702
13751.80 693
13752.91 726
13754.02 674
13755.13 672
13756.24 691
13757.34 732
13758.45 714
13759.56 690
13760.67 771
13761.78 770
13762.88 748
13763.99 758
13765.10 789
13766.21 804
13767.32 786
13768.43 814
13769.54 779
13770.64 809
13771.75 830
13772.86 816
13773.97 929
13775.08 933
13776.19 909
13777.30 958
13778.41 959
13779.52 1009
13780.62 1131
13781.73 1115
13782.84 1126
13783.95 1058
13785.06 1062
13786.17 1061
13787.28 1052
13788.39 1021
13789.50 918
13790.61 979
13791.72 934
13792.83 936
13793.94 916
13795.05 845
13796.16 837
13797.27 767
13798.38 839
13799.49 800
13800.60 811
13801.71 740
13802.82 801
13803.93 810
13805.04 759
13806.15 781
13807.26 806
13808.37 712
13809.48 710
13810.59 738
13811.70 754
13812.81 773
13813.92 791
13815.03 768
13816.14 784
13817.25 696
13818.36 712
13819.47 766
13820.58 789
13821.69 797
13822.80 774
13823.91 758
13825.02 737
13826.13 682
13827.25 706
13828.36 704
13829.47 676
13830.58 722
13831.69 698
13832.80 686
13833.91 715
13835.02 710
13836.13 731
13837.25 722
13838.36 704
13839.47 736
13840.58 668
13841.69 682
13842.80 663
13843.91 680
13845.03 726
13846.14 696
13847.25 726
13848.36 690
13849.47 616
13850.59 679
13851.70 718
13852.81 722
13853.92 690
13855.03 675
13856.15 697
13857.26 752
13858.37 717
13859.48 677
13860.59 718
13861.71 703
13862.82 686
13863.93 735
13865.04 781
13866.16 734
13867.27 742
13868.38 719
13869.49 718
13870.61 686
13871.72 720
13872.83 767
13873.95 752
13875.06 709
13876.17 714
13877.28 713
13878.40 769
13879.51 741
13880.62 742
13881.74 761
13882.85 753
13883.96 756
13885.08 751
13886.19 788
13887.30 809
13888.42 769
13889.53 842
13890.64 818
13891.76 809
13892.87 775
13893.98 767
13895.10 814
13896.21 827
13897.33 830
13898.44 898
13899.55 852
13900.67 894
13901.78 876
13902.89 891
13904.01 857
13905.12 883
13906.24 890
13907.35 938
13908.47 944
13909.58 893
13910.69 891
13911.81 880
13912.92 898
13914.04 887
13915.15 803
13916.27 847
13917.38 815
13918.50 715
13919.61 798
13920.72 836
13921.84 761
13922.95 704
13924.07 754
13925.18 756
13926.30 724
13927.41 709
13928.53 723
13929.64 743
13930.76 722
13931.87 764
13932.99 703
13934.10 734
13935.22 760
13936.34 721
13937.45 734
13938.57 764
13939.68 721
13940.80 730
13941.91 709
13943.03 758
13944.14 716
13945.26 759
13946.38 717
13947.49 721
13948.61 735
13949.72 746
13950.84 703
13951.95 703
13953.07 715
13954.19 699
13955.30 664
13956.42 731
13957.53 726
13958.65 675
13959.77 678
13960.88 724
13962.00 638
13963.12 699
13964.23 678
13965.35 631
13966.47 697
13967.58 741
13968.70 741
13969.82 717
13970.93 674
13972.05 697
13973.17 689
13974.28 692
13975.40 710
13976.52 673
13977.63 719
13978.75 721
13979.87 690
13980.99 676
13982.10 763
13983.22 714
13984.34 696
13985.45 698
13986.57 727
13987.69 636
13988.81 717
13989.92 675
13991.04 681
13992.16 709
13993.28 706
13994.39 728
13995.51 679
13996.63 696
13997.75 709
13998.87 675
13999.98 712
14001.10 685
14002.22 712
14003.34 746
14004.46 703
14005.57 645
14006.69 641
14007.81 654
14008.93 665
14010.05 681
14011.16 689
14012.28 689
14013.40 744
14014.52 725
14015.64 665
14016.76 666
14017.88 677
14018.99 696
14020.11 734
14021.23 687
14022.35 653
14023.47 690
14024.59 728
14025.71 673
14026.83 640
14027.94 653
14029.06 713
14030.18 733
14031.30 706
14032.42 755
14033.54 733
14034.66 725
14035.78 747
14036.90 714
14038.02 699
14039.14 702
14040.26 691
14041.38 724
14042.50 753
14043.62 711
14044.74 765
14045.86 737
14046.97 745
14048.09 650
14049.21 703
14050.33 705
14051.45 689
14052.57 720
14053.69 693
14054.81 744
14055.93 752
14057.05 770
14058.17 768
14059.30 747
14060.42 775
14061.54 752
14062.66 791
14063.78 801
14064.90 777
14066.02 802
14067.14 804
14068.26 812
14069.38 788
14070.50 821
14071.62 817
14072.74 824
14073.86 801
14074.98 806
14076.10 813
14077.23 886
14078.35 854
14079.47 847
14080.59 838
14081.71 925
14082.83 863
14083.95 932
14085.07 974
14086.19 984
14087.32 920
14088.44 861
14089.56 921
14090.68 988
14091.80 975
14092.92 895
14094.05 950
14095.17 978
14096.29 993
14097.41 999
14098.53 971
14099.65 1064
14100.78 1015
14101.90 1041
14103.02 1083
14104.14 1051
14105.26 1167
14106.39 1084
14107.51 1169
14108.63 1124
14109.75 1177
14110.88 1176
14112.00 1201
14113.12 1152
14114.24 1063
14115.37 1096
14116.49 1091
14117.61 1018
14118.73 958
14119.86 951
14120.98 951
14122.10 932
14123.22 893
14124.35 926
14125.47 883
14126.59 855
14127.72 897
14128.84 902
14129.96 834
14131.09 811
14132.21 875
14133.33 884
14134.45 822
14135.58 773
14136.70 725
14137.82 806
14138.95 753
14140.07 714
14141.20 767
14142.32 748
14143.44 794
14144.57 715
14145.69 708
14146.81 754
14147.94 742
14149.06 715
14150.19 681
14151.31 746
14152.43 780
14153.56 787
14154.68 759
14155.81 712
14156.93 671
14158.05 683
14159.18 723
14160.30 735
14161.43 739
14162.55 702
14163.68 680
14164.80 762
14165.92 694
14167.05 682
14168.17 687
14169.30 750
14170.42 772
14171.55 735
14172.67 681
14173.80 709
14174.92 682
14176.05 691
14177.17 670
14178.30 717
14179.42 759
14180.55 721
14181.67 671
14182.80 650
14183.92 652
14185.05 706
14186.17 663
14187.30 677
14188.42 717
14189.55 752
14190.67 732
14191.80 714
14192.93 695
14194.05 693
14195.18 690
14196.30 658
14197.43 672
14198.55 652
14199.68 658
14200.81 701
14201.93 717
14203.06 707
14204.18 720
14205.31 675
14206.44 683
14207.56 700
14208.69 657
14209.82 664
14210.94 627
14212.07 691
14213.19 724
14214.32 677
14215.45 656
14216.57 621
14217.70 641
14218.83 652
14219.95 592
14221.08 660
14222.21 642
14223.33 602
14224.46 632
14225.59 613
14226.71 655
14227.84 640
14228.97 659
14230.10 659
14231.22 635
14232.35 621
14233.48 632
14234.60 674
14235.73 604
14236.86 603
14237.99 603
14239.11 636
14240.24 580
14241.37 590
14242.50 651
14243.62 627
14244.75 614
14245.88 673
14247.01 625
14248.13 619
14249.26 600
14250.39 573
14251.52 577
14252.65 638
14253.77 581
14254.90 575
14256.03 601
14257.16 638
14258.29 617
14259.42 597
14260.54 593
14261.67 582
14262.80 615
14263.93 572
14265.06 589
14266.19 587
14267.31 566
14268.44 568
14269.57 602
14270.70 596
14271.83 570
14272.96 595
14274.09 546
14275.22 571
14276.34 606
14277.47 611
14278.60 586
14279.73 614
14280.86 588
14281.99 615
14283.12 560
14284.25 540
14285.38 577
14286.51 609
14287.64 584
14288.76 635
14289.89 553
14291.02 614
14292.15 569
14293.28 583
14294.41 592
14295.54 518
14296.67 560
14297.80 543
14298.93 590
14300.06 588
14301.19 560
14302.32 542
14303.45 532
14304.58 544
14305.71 550
14306.84 525
14307.97 522
14309.10 563
14310.23 565
14311.36 524
14312.49 508
14313.62 540
14314.75 528
14315.88 529
14317.01 504
14318.15 529
14319.28 499
14320.41 515
14321.54 524
14322.67 528
14323.80 527
14324.93 507
14326.06 494
14327.19 508
14328.32 479
14329.45 482
14330.58 540
14331.72 553
14332.85 516
14333.98 478
14335.11 520
14336.24 553
14337.37 562
14338.50 526
14339.63 495
14340.77 525
14341.90 511
14343.03 463
14344.16 482
14345.29 480
14346.42 512
14347.56 523
14348.69 551
14349.82 509
14350.95 490
14352.08 495
14353.21 546
14354.35 546
14355.48 479
14356.61 527
14357.74 494
14358.88 500
14360.01 486
14361.14 514
14362.27 512
14363.40 510
14364.54 499
14365.67 467
14366.80 494
14367.93 559
14369.07 527
14370.20 503
14371.33 446
14372.46 502
14373.60 515
14374.73 483
14375.86 481
14377.00 503
14378.13 492
14379.26 494
14380.39 531
14381.53 525
14382.66 501
14383.79 468
14384.93 477
14386.06 491
14387.19 491
14388.33 505
14389.46 471
14390.59 527
14391.73 496
14392.86 494
14393.99 477
14395.13 517
14396.26 483
14397.40 500
14398.53 460
14399.66 520
14400.80 466
14401.93 501
14403.06 515
14404.20 513
14405.33 472
14406.47 470
14407.60 454
14408.74 505
14409.87 477
14411.00 487
14412.14 498
14413.27 467
14414.41 535
14415.54 460
14416.68 513
14417.81 488
14418.94 508
14420.08 476
14421.21 452
14422.35 477
14423.48 503
14424.62 514
14425.75 468
14426.89 431
14428.02 445
14429.16 467
14430.29 487
14431.43 513
14432.56 517
14433.70 498
14434.83 506
14435.97 513
14437.10 494
14438.24 489
14439.37 496
14440.51 465
14441.64 477
14442.78 488
14443.92 496
14445.05 437
14446.19 470
14447.32 509
14448.46 497
14449.59 421
14450.73 469
14451.87 530
14453.00 542
14454.14 461
14455.27 510
14456.41 487
14457.55 525
14458.68 493
14459.82 466
14460.95 468
14462.09 439
14463.23 526
14464.36 517
14465.50 463
14466.64 454
14467.77 483
14468.91 514
14470.05 476
14471.18 519
14472.32 534
14473.46 536
14474.59 531
14475.73 525
14476.87 501
14478.00 441
14479.14 498
14480.28 502
14481.41 536
14482.55 488
14483.69 470
14484.83 481
14485.96 478
14487.10 536
14488.24 523
14489.37 519
14490.51 526
14491.65 534
14492.79 537
14493.92 492
14495.06 505
14496.20 513
14497.34 526
14498.47 505
14499.61 508
14500.75 513
14501.89 545
14503.03 486
14504.16 477
14505.30 485
14506.44 546
14507.58 504
14508.72 471
14509.85 517
14510.99 499
14512.13 542
14513.27 506
14514.41 514
14515.55 519
14516.68 549
14517.82 581
14518.96 530
14520.10 526
14521.24 543
14522.38 530
14523.51 549
14524.65 528
14525.79 535
14526.93 531
14528.07 536
14529.21 548
14530.35 582
14531.49 545
14532.63 556
14533.76 554
14534.90 533
14536.04 593
14537.18 590
14538.32 588
14539.46 487
14540.60 533
14541.74 559
14542.88 547
14544.02 541
14545.16 533
14546.30 483
14547.44 496
14548.58 509
14549.72 507
14550.86 508
14552.00 533
14553.14 534
14554.28 504
14555.42 500
14556.56 469
14557.70 502
14558.84 513
14559.98 498
14561.12 510
14562.26 478
14563.40 521
14564.54 484
14565.68 483
14566.82 486
14567.96 520
14569.10 497
14570.24 492
14571.38 513
14572.52 474
14573.66 467
14574.80 476
14575.94 440
14577.08 490
14578.22 474
14579.36 472
14580.51 493
14581.65 477
14582.79 514
14583.93 494
14585.07 465
14586.21 486
14587.35 479
14588.49 475
14589.63 496
14590.78 476
14591.92 452
14593.06 454
14594.20 499
14595.34 519
14596.48 459
14597.62 479
14598.77 513
14599.91 534
14601.05 506
14602.19 507
14603.33 505
14604.48 571
14605.62 554
14606.76 543
14607.90 514
14609.04 528
14610.19 515
14611.33 480
14612.47 488
14613.61 532
14614.75 535
14615.90 538
14617.04 528
14618.18 532
14619.32 567
14620.47 566
14621.61 525
14622.75 486
14623.89 526
14625.04 544
14626.18 572
14627.32 512
14628.46 497
14629.61 545
14630.75 582
14631.89 530
14633.04 526
14634.18 552
14635.32 519
14636.47 496
14637.61 526
14638.75 583
14639.89 578
14641.04 543
14642.18 561
14643.32 553
14644.47 560
14645.61 555
14646.76 588
14647.90 555
14649.04 598
14650.19 585
14651.33 610
14652.47 568
14653.62 519
14654.76 528
14655.90 526
14657.05 482
14658.19 530
14659.34 511
14660.48 534
14661.62 518
14662.77 508
14663.91 520
14665.06 516
14666.20 485
14667.35 477
14668.49 510
14669.63 506
14670.78 460
14671.92 458
14673.07 514
14674.21 509
14675.36 480
14676.50 443
14677.65 490
14678.79 488
14679.94 501
14681.08 492
14682.23 468
14683.37 482
14684.52 523
14685.66 516
14686.81 464
14687.95 472
14689.10 483
14690.24 479
14691.39 456
14692.53 457
14693.68 489
14694.82 494
14695.97 468
14697.11 435
14698.26 401
14699.41 442
14700.55 476
14701.70 471
14702.84 432
14703.99 431
14705.13 463
14706.28 474
14707.43 464
14708.57 482
14709.72 450
14710.86 448
14712.01 429
14713.16 459
14714.30 430
14715.45 442
14716.59 484
14717.74 449
14718.89 473
14720.03 468
14721.18 446
14722.33 411
14723.47 468
14724.62 467
14725.77 421
14726.91 443
14728.06 429
14729.21 447
14730.35 432
14731.50 448
14732.65 478
14733.79 406
14734.94 424
14736.09 439
14737.23 441
14738.38 486
14739.53 451
14740.68 458
14741.82 483
14742.97 489
14744.12 438
14745.26 467
14746.41 451
14747.56 455
14748.71 493
14749.85 478
14751.00 465
14752.15 451
14753.30 436
14754.45 451
14755.59 461
14756.74 436
14757.89 427
14759.04 453
14760.18 432
14761.33 401
14762.48 480
14763.63 472
14764.78 410
14765.92 398
14767.07 447
14768.22 468
14769.37 461
14770.52 409
14771.67 453
14772.81 439
14773.96 468
14775.11 454
14776.26 447
14777.41 433
14778.56 419
14779.71 443
14780.86 421
14782.00 433
14783.15 424
14784.30 430
14785.45 410
14786.60 384
14787.75 427
14788.90 452
14790.05 431
14791.20 416
14792.35 438
14793.49 406
14794.64 432
14795.79 476
14796.94 430
14798.09 418
14799.24 423
14800.39 449
14801.54 418
14802.69 462
14803.84 416
14804.99 443
14806.14 416
14807.29 420
14808.44 409
14809.59 387
14810.74 427
14811.89 431
14813.04 412
14814.19 436
14815.34 410
14816.49 415
14817.64 451
14818.79 438
14819.94 432
14821.09 428
14822.24 455
14823.39 462
14824.54 477
14825.69 479
14826.84 419
14827.99 429
14829.14 439
14830.29 436
14831.44 472
14832.60 451
14833.75 390
14834.90 411
14836.05 434
14837.20 408
14838.35 420
14839.50 417
14840.65 418
14841.80 411
14842.95 453
14844.11 406
14845.26 385
14846.41 357
14847.56 388
14848.71 405
14849.86 404
14851.01 401
14852.17 424
14853.32 439
14854.47 411
14855.62 403
14856.77 382
14857.92 419
14859.08 413
14860.23 393
14861.38 453
14862.53 407
14863.68 396
14864.84 415
14865.99 413
14867.14 409
14868.29 357
14869.44 408
14870.60 389
14871.75 436
14872.90 382
14874.05 400
14875.21 388
14876.36 388
14877.51 387
14878.66 383
14879.82 389
14880.97 422
14882.12 400
14883.27 383
14884.43 370
14885.58 392
14886.73 411
14887.89 406
14889.04 386
14890.19 388
14891.34 364
14892.50 400
14893.65 381
14894.80 379
14895.96 398
14897.11 400
14898.26 374
14899.42 395
14900.57 392
14901.72 384
14902.88 389
14904.03 380
14905.18 369
14906.34 401
14907.49 407
14908.65 370
14909.80 400
14910.95 415
14912.11 430
14913.26 426
14914.41 405
14915.57 413
14916.72 402
14917.88 408
14919.03 358
14920.18 376
14921.34 375
14922.49 379
14923.65 368
14924.80 368
14925.96 365
14927.11 412
14928.27 352
14929.42 400
14930.57 398
14931.73 384
14932.88 401
14934.04 365
14935.19 377
14936.35 390
14937.50 401
14938.66 379
14939.81 408
14940.97 408
14942.12 382
14943.28 374
14944.43 391
14945.59 383
14946.74 354
14947.90 387
14949.05 396
14950.21 368
14951.36 392
14952.52 416
14953.68 376
14954.83 409
14955.99 414
14957.14 356
14958.30 400
14959.45 406
14960.61 418
14961.77 414
14962.92 374
14964.08 397
14965.23 406
14966.39 431
14967.54 399
14968.70 376
14969.86 394
14971.01 384
14972.17 382
14973.33 379
14974.48 416
14975.64 384
14976.79 399
14977.95 371
14979.11 347
14980.26 398
14981.42 388
14982.58 404
14983.73 368
14984.89 379
14986.05 378
14987.20 337
14988.36 403
14989.52 378
14990.67 416
14991.83 392
14992.99 390
14994.15 374
14995.30 366
14996.46 377
14997.62 405
14998.77 386
14999.93 405
15001.09 366
15002.25 390
15003.40 394
15004.56 390
15005.72 387
15006.88 366
15008.03 393
15009.19 389
15010.35 371
15011.51 393
15012.66 361
15013.82 384
15014.98 382
15016.14 403
15017.30 390
15018.45 377
15019.61 361
15020.77 366
15021.93 420
15023.09 387
15024.24 404
15025.40 371
15026.56 378
15027.72 375
15028.88 365
15030.04 342
15031.19 394
15032.35 360
15033.51 367
15034.67 378
15035.83 379
15036.99 381
15038.15 358
15039.30 359
15040.46 358
15041.62 372
15042.78 384
15043.94 351
15045.10 380
15046.26 372
15047.42 402
15048.58 374
15049.74 361
15050.90 403
15052.05 368
15053.21 385
15054.37 376
15055.53 355
15056.69 364
15057.85 375
15059.01 400
15060.17 396
15061.33 380
15062.49 383
15063.65 384
15064.81 387
15065.97 383
15067.13 368
15068.29 344
15069.45 334
15070.61 377
15071.77 360
15072.93 365
15074.09 328
15075.25 349
15076.41 415
15077.57 407
15078.73 388
15079.89 359
15081.05 407
15082.21 385
15083.37 349
15084.53 346
15085.69 374
15086.85 379
15088.01 364
15089.18 411
15090.34 408
15091.50 413
15092.66 423
15093.82 385
15094.98 412
15096.14 368
15097.30 393
15098.46 374
15099.62 364
15100.78 355
15101.95 389
15103.11 418
15104.27 388
15105.43 354
15106.59 353
15107.75 361
15108.91 373
15110.08 402
15111.24 409
15112.40 377
15113.56 355
15114.72 356
15115.88 349
15117.05 339
15118.21 389
15119.37 347
15120.53 376
15121.69 366
15122.86 383
15124.02 391
15125.18 383
15126.34 389
15127.50 399
15128.67 390
15129.83 388
15130.99 394
15132.15 372
15133.32 388
15134.48 398
15135.64 373
15136.80 400
15137.97 362
15139.13 384
15140.29 397
15141.45 423
15142.62 388
15143.78 385
15144.94 384
15146.11 438
15147.27 376
15148.43 370
15149.59 364
15150.76 355
15151.92 407
15153.08 414
15154.25 379
15155.41 367
15156.57 439
15157.74 417
15158.90 382
15160.06 413
15161.23 414
15162.39 425
15163.55 379
15164.72 343
15165.88 389
15167.05 405
15168.21 369
15169.37 368
15170.54 371
15171.70 399
15172.86 413
15174.03 406
15175.19 398
15176.36 383
15177.52 427
15178.69 387
15179.85 355
15181.01 424
15182.18 411
15183.34 414
15184.51 394
15185.67 398
15186.84 411
15188.00 402
15189.16 433
15190.33 385
15191.49 336
15192.66 438
15193.82 459
15194.99 453
15196.15 417
15197.32 389
15198.48 408
15199.65 407
15200.81 415
15201.98 402
15203.14 432
15204.31 409
15205.47 440
15206.64 430
15207.80 413
15208.97 427
15210.13 416
15211.30 436
15212.47 427
15213.63 434
15214.80 391
15215.96 415
15217.13 463
15218.29 453
15219.46 408
15220.62 434
15221.79 448
15222.96 470
15224.12 487
15225.29 455
15226.45 423
15227.62 430
15228.79 430
15229.95 483
15231.12 461
15232.29 459
15233.45 481
15234.62 473
15235.78 470
15236.95 470
15238.12 415
15239.28 446
15240.45 478
15241.62 511
15242.78 519
15243.95 503
15245.12 492
15246.28 469
15247.45 446
15248.62 447
15249.78 487
15250.95 481
15252.12 498
15253.28 505
15254.45 468
15255.62 431
15256.79 419
15257.95 442
15259.12 484
15260.29 428
15261.46 461
15262.62 453
15263.79 468
15264.96 449
15266.13 395
15267.29 424
15268.46 491
15269.63 422
15270.80 460
15271.96 414
15273.13 435
15274.30 429
15275.47 420
15276.64 411
15277.80 418
15278.97 431
15280.14 438
15281.31 463
15282.48 411
15283.64 403
15284.81 418
15285.98 431
15287.15 395
15288.32 405
15289.49 416
15290.65 398
15291.82 388
15292.99 377
15294.16 389
15295.33 404
15296.50 394
15297.67 464
15298.83 437
15300.00 398
15301.17 395
15302.34 395
15303.51 422
15304.68 379
15305.85 395
15307.02 423
15308.19 420
15309.36 419
15310.52 431
15311.69 439
15312.86 401
15314.03 406
15315.20 397
15316.37 382
15317.54 401
15318.71 418
15319.88 391
15321.05 444
15322.22 400
15323.39 384
15324.56 400
15325.73 399
15326.90 402
15328.07 401
15329.24 412
15330.41 429
15331.58 439
15332.75 405
15333.92 432
15335.09 422
15336.26 409
15337.43 388
15338.60 420
15339.77 427
15340.94 363
15342.11 395
15343.28 401
15344.45 425
15345.62 415
15346.79 390
15347.96 408
15349.13 396
15350.31 394
15351.48 386
15352.65 409
15353.82 412
15354.99 451
15356.16 439
15357.33 460
15358.50 456
15359.67 403
15360.84 433
15362.02 431
15363.19 439
15364.36 421
15365.53 433
15366.70 418
15367.87 430
15369.04 423
15370.21 429
15371.39 434
15372.56 453
15373.73 455
15374.90 414
15376.07 427
15377.24 442
15378.42 458
15379.59 434
15380.76 448
15381.93 375
15383.10 415
15384.28 461
15385.45 443
15386.62 427
15387.79 463
15388.97 462
15390.14 457
15391.31 477
15392.48 441
15393.65 428
15394.83 458
15396.00 452
15397.17 457
15398.34 442
15399.52 476
15400.69 423
15401.86 420
15403.04 478
15404.21 458
15405.38 463
15406.55 506
15407.73 461
15408.90 432
15410.07 381
15411.25 496
15412.42 461
15413.59 477
15414.77 480
15415.94 426
15417.11 454
15418.29 451
15419.46 423
15420.63 424
15421.81 395
15422.98 411
15424.15 454
15425.33 421
15426.50 434
15427.67 417
15428.85 370
15430.02 373
15431.20 407
15432.37 419
15433.54 406
15434.72 404
15435.89 367
15437.07 437
15438.24 419
15439.41 378
15440.59 387
15441.76 392
15442.94 433
15444.11 420
15445.29 385
15446.46 395
15447.63 351
15448.81 379
15449.98 389
15451.16 401
15452.33 395
15453.51 407
15454.68 390
15455.86 409
15457.03 358
15458.21 379
15459.38 403
15460.56 439
15461.73 394
15462.91 391
15464.08 373
15465.26 374
15466.43 375
15467.61 363
15468.78 376
15469.96 409
15471.13 379
15472.31 401
15473.48 394
15474.66 384
15475.83 428
15477.01 425
15478.19 419
15479.36 399
15480.54 380
15481.71 401
15482.89 417
15484.06 383
15485.24 378
15486.42 375
15487.59 382
15488.77 429
15489.94 356
15491.12 424
15492.30 373
15493.47 409
15494.65 382
15495.83 391
15497.00 396
15498.18 370
15499.36 380
15500.53 377
15501.71 360
15502.88 387
15504.06 392
15505.24 380
15506.41 362
15507.59 407
15508.77 427
15509.95 399
15511.12 406
15512.30 413
15513.48 400
15514.65 393
15515.83 373
15517.01 384
15518.18 365
15519.36 397
15520.54 416
15521.72 413
15522.89 345
15524.07 370
15525.25 418
15526.43 430
15527.60 382
15528.78 361
15529.96 393
15531.14 407
15532.31 402
15533.49 389
15534.67 362
15535.85 376
15537.03 401
15538.20 388
15539.38 405
15540.56 353
15541.74 360
15542.92 416
15544.09 443
15545.27 432
15546.45 392
15547.63 403
15548.81 401
15549.98 431
15551.16 433
15552.34 398
15553.52 410
15554.70 410
15555.88 403
15557.06 402
15558.23 403
15559.41 454
15560.59 417
15561.77 415
15562.95 389
15564.13 383
15565.31 428
15566.49 406
15567.67 438
15568.84 406
15570.02 407
15571.20 435
15572.38 437
15573.56 447
15574.74 407
15575.92 364
15577.10 427
15578.28 450
15579.46 421
15580.64 431
15581.82 443
15583.00 456
15584.18 409
15585.36 435
15586.54 387
15587.72 442
15588.90 453
15590.08 429
15591.26 426
15592.44 433
15593.62 495
15594.80 465
15595.98 414
15597.16 420
15598.34 408
15599.52 439
15600.70 444
15601.88 462
15603.06 419
15604.24 416
15605.42 419
15606.60 465
15607.78 468
15608.96 452
15610.14 479
15611.32 492
15612.50 484
15613.68 447
15614.86 457
15616.05 442
15617.23 504
15618.41 538
15619.59 475
15620.77 464
15621.95 464
15623.13 464
15624.31 466
15625.49 528
15626.68 506
15627.86 508
15629.04 482
15630.22 477
15631.40 493
15632.58 531
15633.76 512
15634.95 514
15636.13 519
15637.31 499
15638.49 470
15639.67 449
15640.85 530
15642.04 508
15643.22 475
15644.40 505
15645.58 523
15646.76 496
15647.95 511
15649.13 514
15650.31 532
15651.49 509
15652.67 549
15653.86 511
15655.04 522
15656.22 505
15657.40 565
15658.59 545
15659.77 573
15660.95 577
15662.13 559
15663.32 552
15664.50 601
15665.68 536
15666.87 578
15668.05 572
15669.23 587
15670.41 566
15671.60 537
15672.78 571
15673.96 545
15675.15 540
15676.33 543
15677.51 559
15678.70 575
15679.88 547
15681.06 582
15682.25 542
15683.43 521
15684.61 510
15685.80 519
15686.98 528
15688.16 554
15689.35 556
15690.53 524
15691.72 490
15692.90 506
15694.08 496
15695.27 475
15696.45 541
15697.63 533
15698.82 496
15700.00 487
15701.19 493
15702.37 497
15703.56 503
15704.74 520
15705.92 554
15707.11 583
15708.29 502
15709.48 501
15710.66 505
15711.85 488
15713.03 542
15714.21 500
15715.40 543
15716.58 552
15717.77 517
15718.95 503
15720.14 500
15721.32 527
15722.51 543
15723.69 488
15724.88 483
15726.06 508
15727.25 522
15728.43 539
15729.62 542
15730.80 528
15731.99 539
15733.17 541
15734.36 536
15735.55 520
15736.73 545
15737.92 598
15739.10 614
15740.29 542
15741.47 539
15742.66 572
15743.84 603
15745.03 583
15746.22 572
15747.40 504
15748.59 505
15749.77 555
15750.96 532
15752.15 543
15753.33 557
15754.52 575
15755.70 619
15756.89 566
15758.08 567
15759.26 593
15760.45 619
15761.64 567
15762.82 589
15764.01 593
15765.20 606
15766.38 605
15767.57 663
15768.76 589
15769.94 664
15771.13 613
15772.32 600
15773.50 567
15774.69 544
15775.88 543
15777.06 575
15778.25 557
15779.44 534
15780.62 556
15781.81 532
15783.00 582
15784.19 544
15785.37 537
15786.56 547
15787.75 570
15788.94 556
15790.12 570
15791.31 573
15792.50 535
15793.69 562
15794.87 517
15796.06 508
15797.25 539
15798.44 506
15799.62 506
15800.81 534
15802.00 512
15803.19 532
15804.38 537
15805.56 518
15806.75 536
15807.94 504
15809.13 502
15810.32 524
15811.50 474
15812.69 482
15813.88 472
15815.07 499
15816.26 513
15817.45 493
15818.64 502
15819.82 483
15821.01 463
15822.20 534
15823.39 514
15824.58 474
15825.77 458
15826.96 458
15828.15 423
15829.33 456
15830.52 513
15831.71 539
15832.90 519
15834.09 463
15835.28 452
15836.47 489
15837.66 462
15838.85 455
15840.04 453
15841.23 459
15842.42 462
15843.61 459
15844.79 423
15845.98 477
15847.17 483
15848.36 438
15849.55 452
15850.74 453
15851.93 458
15853.12 491
15854.31 479
15855.50 418
15856.69 462
15857.88 493
15859.07 500
15860.26 494
15861.45 506
15862.64 459
15863.83 443
15865.02 502
15866.21 477
15867.40 508
15868.60 491
15869.79 479
15870.98 466
15872.17 447
15873.36 502
15874.55 522
15875.74 485
15876.93 458
15878.12 503
15879.31 470
15880.50 479
15881.69 513
15882.88 473
15884.07 473
15885.27 509
15886.46 481
15887.65 464
15888.84 480
15890.03 462
15891.22 493
15892.41 467
15893.60 498
15894.80 476
15895.99 457
15897.18 467
15898.37 477
15899.56 474
15900.75 488
15901.95 510
15903.14 477
15904.33 449
15905.52 513
15906.71 480
15907.90 489
15909.10 501
15910.29 467
15911.48 544
15912.67 524
15913.86 487
15915.06 536
15916.25 536
15917.44 519
15918.63 507
15919.83 490
15921.02 521
15922.21 534
15923.40 504
15924.60 512
15925.79 510
15926.98 474
15928.17 463
15929.37 478
15930.56 460
15931.75 497
15932.94 521
15934.14 505
15935.33 490
15936.52 466
15937.72 510
15938.91 473
15940.10 508
15941.30 524
15942.49 537
15943.68 525
15944.88 496
15946.07 462
15947.26 499
15948.46 467
15949.65 478
15950.84 481
15952.04 487
15953.23 457
15954.42 483
15955.62 465
15956.81 434
15958.01 474
15959.20 475
15960.39 454
15961.59 476
15962.78 475
15963.97 469
15965.17 482
15966.36 500
15967.56 438
15968.75 463
15969.95 456
15971.14 428
15972.33 417
15973.53 447
15974.72 417
15975.92 424
15977.11 416
15978.31 405
15979.50 385
15980.70 460
15981.89 448
15983.09 409
15984.28 414
15985.47 397
15986.67 403
15987.86 438
15989.06 399
15990.25 387
15991.45 388
15992.64 428
15993.84 421
15995.03 399
15996.23 398
15997.43 426
15998.62 392
15999.82 420
16001.01 390
16002.21 381
16003.40 442
16004.60 359
16005.79 400
16006.99 376
16008.18 386
16009.38 432
16010.58 363
16011.77 364
16012.97 410
16014.16 414
16015.36 433
16016.56 404
16017.75 378
16018.95 413
16020.14 423
16021.34 384
16022.54 371
16023.73 386
16024.93 360
16026.13 383
16027.32 393
16028.52 370
16029.71 395
16030.91 388
16032.11 395
16033.30 361
16034.50 363
16035.70 360
16036.89 396
16038.09 349
16039.29 357
16040.49 396
16041.68 386
16042.88 383
16044.08 380
16045.27 364
16046.47 357
16047.67 360
16048.86 376
16050.06 412
16051.26 372
16052.46 396
16053.65 373
16054.85 384
16056.05 345
16057.25 350
16058.44 341
16059.64 340
16060.84 382
16062.04 358
16063.23 379
16064.43 376
16065.63 364
16066.83 343
16068.03 374
16069.22 358
16070.42 361
16071.62 344
16072.82 358
16074.02 360
16075.21 341
16076.41 367
16077.61 369
16078.81 321
16080.01 386
16081.21 401
16082.40 356
16083.60 377
16084.80 403
16086.00 371
16087.20 368
16088.40 361
16089.60 337
16090.79 361
16091.99 365
16093.19 366
16094.39 362
16095.59 378
16096.79 381
16097.99 379
16099.19 399
16100.39 397
16101.59 387
16102.78 384
16103.98 382
16105.18 371
16106.38 379
16107.58 413
16108.78 345
16109.98 359
16111.18 364
16112.38 362
16113.58 404
16114.78 426
16115.98 405
16117.18 354
16118.38 363
16119.58 381
16120.78 359
16121.98 343
16123.18 339
16124.38 376
16125.58 328
16126.78 379
16127.98 371
16129.18 342
16130.38 317
16131.58 336
16132.78 362
16133.98 329
16135.18 355
16136.38 363
16137.58 350
16138.78 351
16139.98 352
16141.18 372
16142.38 359
16143.58 351
16144.79 330
16145.99 362
16147.19 339
16148.39 355
16149.59 363
16150.79 349
16151.99 388
16153.19 362
16154.39 365
16155.59 360
16156.80 369
16158.00 340
16159.20 339
16160.40 347
16161.60 381
16162.80 349
16164.00 355
16165.21 362
16166.41 390
16167.61 367
16168.81 341
16170.01 323
16171.21 368
16172.42 328
16173.62 361
16174.82 358
16176.02 367
16177.22 374
16178.43 375
16179.63 348
16180.83 348
16182.03 345
16183.23 339
16184.44 352
16185.64 331
16186.84 337
16188.04 336
16189.25 355
16190.45 363
16191.65 333
16192.85 337
16194.06 339
16195.26 350
16196.46 341
16197.66 352
16198.87 336
16200.07 330
16201.27 357
16202.48 359
16203.68 345
16204.88 323
16206.09 348
16207.29 360
16208.49 322
16209.69 318
16210.90 331
16212.10 334
16213.30 349
16214.51 380
16215.71 340
16216.91 345
16218.12 347
16219.32 328
16220.53 370
16221.73 347
16222.93 361
16224.14 296
16225.34 347
16226.54 339
16227.75 333
16228.95 339
16230.16 343
16231.36 361
16232.56 331
16233.77 343
16234.97 341
16236.18 365
16237.38 363
16238.59 377
16239.79 359
16240.99 346
16242.20 368
16243.40 399
16244.61 384
16245.81 372
16247.02 373
16248.22 385
16249.43 392
16250.63 369
16251.84 372
16253.04 369
16254.24 358
16255.45 374
16256.65 360
16257.86 350
16259.06 397
16260.27 345
16261.48 361
16262.68 368
16263.89 353
16265.09 366
16266.30 354
16267.50 382
16268.71 343
16269.91 361
16271.12 341
16272.32 359
16273.53 384
16274.73 371
16275.94 404
16277.15 344
16278.35 362
16279.56 379
16280.76 384
16281.97 382
16283.18 356
16284.38 340
16285.59 363
16286.79 367
16288.00 350
16289.21 343
16290.41 383
16291.62 356
16292.82 355
16294.03 368
16295.24 391
16296.44 382
16297.65 407
16298.86 381
16300.06 368
16301.27 355
16302.48 388
16303.68 429
16304.89 380
16306.10 368
16307.30 385
16308.51 395
16309.72 412
16310.92 396
16312.13 415
16313.34 398
16314.55 377
16315.75 380
16316.96 413
16318.17 389
16319.37 377
16320.58 422
16321.79 389
16323.00 365
16324.20 421
16325.41 401
16326.62 365
16327.83 376
16329.03 360
16330.24 376
16331.45 351
16332.66 379
16333.87 402
16335.07 381
16336.28 382
16337.49 388
16338.70 391
16339.90 393
16341.11 364
16342.32 383
16343.53 370
16344.74 401
16345.95 379
16347.15 385
16348.36 368
16349.57 351
16350.78 358
16351.99 381
16353.20 370
16354.40 359
16355.61 364
16356.82 390
16358.03 373
16359.24 326
16360.45 352
16361.66 355
16362.87 341
16364.08 389
16365.28 388
16366.49 406
16367.70 349
16368.91 298
16370.12 353
16371.33 380
16372.54 352
16373.75 356
16374.96 350
16376.17 339
16377.38 364
16378.59 354
16379.80 349
16381.01 320
16382.21 319
16383.42 368
16384.63 339
16385.84 370
16387.05 347
16388.26 351
16389.47 345
16390.68 337
16391.89 341
16393.10 328
16394.31 328
16395.52 334
16396.73 322
16397.94 359
16399.15 374
16400.36 336
16401.57 315
16402.79 321
16404.00 309
16405.21 367
16406.42 351
16407.63 320
16408.84 317
16410.05 330
16411.26 326
16412.47 290
16413.68 319
16414.89 329
16416.10 350
16417.31 316
16418.52 321
16419.74 309
16420.95 300
16422.16 315
16423.37 322
16424.58 337
16425.79 339
16427.00 313
16428.21 327
16429.42 331
16430.64 340
16431.85 289
16433.06 344
16434.27 333
16435.48 363
16436.69 326
16437.91 330
16439.12 337
16440.33 323
16441.54 322
16442.75 285
16443.96 338
16445.18 319
16446.39 319
16447.60 318
16448.81 333
16450.02 343
16451.24 349
16452.45 331
16453.66 295
16454.87 319
16456.09 345
16457.30 303
16458.51 297
16459.72 289
16460.94 337
16462.15 321
16463.36 273
16464.57 315
16465.79 337
16467.00 311
16468.21 305
16469.43 313
16470.64 305
16471.85 334
16473.06 349
16474.28 329
16475.49 293
16476.70 316
16477.92 308
16479.13 303
16480.34 308
16481.56 300
16482.77 339
16483.98 311
16485.20 308
16486.41 307
16487.62 304
16488.84 341
16490.05 327
16491.26 332
16492.48 329
16493.69 344
16494.91 337
16496.12 328
16497.33 313
16498.55 304
16499.76 299
16500.97 319
16502.19 308
16503.40 318
16504.62 335
16505.83 307
16507.05 286
16508.26 283
16509.47 276
16510.69 322
16511.90 333
16513.12 300
16514.33 292
16515.55 302
16516.76 347
16517.98 310
16519.19 310
16520.41 319
16521.62 317
16522.83 305
16524.05 310
16525.26 310
16526.48 288
16527.69 328
16528.91 341
16530.12 315
16531.34 287
16532.55 324
16533.77 318
16534.99 322
16536.20 287
16537.42 306
16538.63 313
16539.85 300
16541.06 288
16542.28 348
16543.49 279
16544.71 311
16545.92 320
16547.14 299
16548.36 288
16549.57 332
16550.79 335
16552.00 313
16553.22 297
16554.44 331
16555.65 325
16556.87 303
16558.08 293
16559.30 301
16560.52 269
16561.73 272
16562.95 292
16564.17 313
16565.38 312
16566.60 319
16567.81 314
16569.03 310
16570.25 311
16571.46 330
16572.68 294
16573.90 316
16575.11 287
16576.33 285
16577.55 306
16578.76 320
16579.98 317
16581.20 311
16582.42 330
16583.63 309
16584.85 326
16586.07 342
16587.28 306
16588.50 293
16589.72 320
16590.94 312
16592.15 329
16593.37 379
16594.59 341
16595.81 296
16597.02 325
16598.24 334
16599.46 353
16600.68 345
16601.89 329
16603.11 347
16604.33 318
16605.55 312
16606.77 285
16607.98 306
16609.20 288
16610.42 299
16611.64 299
16612.86 305
16614.07 325
16615.29 329
16616.51 290
16617.73 288
16618.95 305
16620.17 286
16621.38 318
16622.60 303
16623.82 288
16625.04 304
16626.26 321
16627.48 336
16628.70 295
16629.91 326
16631.13 310
16632.35 294
16633.57 304
16634.79 314
16636.01 294
16637.23 294
16638.45 270
16639.67 304
16640.89 301
16642.10 296
16643.32 311
16644.54 315
16645.76 314
16646.98 288
16648.20 323
16649.42 299
16650.64 288
16651.86 284
16653.08 278
16654.30 273
16655.52 282
16656.74 308
16657.96 315
16659.18 263
16660.40 252
16661.62 278
16662.84 269
16664.06 277
16665.28 298
16666.50 292
16667.72 320
16668.94 306
16670.16 297
16671.38 303
16672.60 282
16673.82 297
16675.04 284
16676.26 277
16677.48 288
16678.70 298
16679.92 301
16681.14 313
16682.36 333
16683.58 286
16684.80 296
16686.03 283
16687.25 295
16688.47 268
16689.69 285
16690.91 314
16692.13 270
16693.35 268
16694.57 299
16695.79 302
16697.02 282
16698.24 282
16699.46 312
16700.68 283
16701.90 285
16703.12 293
16704.34 267
16705.57 271
16706.79 300
16708.01 288
16709.23 296
16710.45 314
16711.67 273
16712.90 293
16714.12 290
16715.34 302
16716.56 285
16717.78 281
16719.01 288
16720.23 274
16721.45 293
16722.67 280
16723.89 282
16725.12 287
16726.34 312
16727.56 273
16728.78 293
16730.01 309
16731.23 339
16732.45 309
16733.67 274
16734.90 311
16736.12 319
16737.34 260
16738.56 276
16739.79 304
16741.01 293
16742.23 288
16743.46 316
16744.68 289
16745.90 271
16747.12 260
16748.35 290
16749.57 315
16750.79 292
16752.02 293
16753.24 302
16754.46 312
16755.69 309
16756.91 324
16758.13 283
16759.36 262
16760.58 282
16761.80 278
16763.03 296
16764.25 261
16765.48 295
16766.70 308
16767.92 329
16769.15 286
16770.37 297
16771.60 326
16772.82 298
16774.04 288
16775.27 299
16776.49 288
16777.72 288
16778.94 292
16780.16 294
16781.39 305
16782.61 266
16783.84 297
16785.06 307
16786.29 318
16787.51 280
16788.74 297
16789.96 269
16791.18 310
16792.41 300
16793.63 289
16794.86 276
16796.08 309
16797.31 314
16798.53 317
16799.76 300
16800.98 307
16802.21 311
16803.43 295
16804.66 308
16805.88 280
16807.11 325
16808.33 291
16809.56 302
16810.79 296
16812.01 285
16813.24 310
16814.46 318
16815.69 310
16816.91 281
16818.14 271
16819.36 274
16820.59 346
16821.82 290
16823.04 288
16824.27 284
16825.49 309
16826.72 313
16827.95 324
16829.17 292
16830.40 286
16831.62 307
16832.85 294
16834.08 305
16835.30 317
16836.53 276
16837.76 288
16838.98 264
16840.21 320
16841.44 321
16842.66 324
16843.89 318
16845.11 307
16846.34 318
16847.57 303
16848.80 306
16850.02 295
16851.25 291
16852.48 305
16853.70 310
16854.93 268
16856.16 282
16857.38 304
16858.61 329
16859.84 291
16861.07 288
16862.29 292
16863.52 318
16864.75 325
16865.97 339
16867.20 310
16868.43 327
16869.66 307
16870.89 309
16872.11 335
16873.34 289
16874.57 288
16875.80 291
16877.02 285
16878.25 318
16879.48 324
16880.71 302
16881.94 324
16883.16 336
16884.39 347
16885.62 344
16886.85 313
16888.08 339
16889.30 312
16890.53 357
16891.76 346
16892.99 331
16894.22 360
16895.45 341
16896.67 352
16897.90 331
16899.13 337
16900.36 376
16901.59 382
16902.82 338
16904.05 359
16905.28 322
16906.50 349
16907.73 308
16908.96 320
16910.19 330
16911.42 332
16912.65 356
16913.88 319
16915.11 322
16916.34 334
16917.57 336
16918.80 314
16920.03 310
16921.26 323
16922.48 313
16923.71 293
16924.94 290
16926.17 292
16927.40 326
16928.63 347
16929.86 352
16931.09 305
16932.32 322
16933.55 356
16934.78 339
16936.01 311
16937.24 322
16938.47 311
16939.70 312
16940.93 319
16942.16 312
16943.39 301
16944.62 306
16945.85 328
16947.08 277
16948.31 327
16949.54 282
16950.78 280
16952.01 300
16953.24 292
16954.47 263
16955.70 316
16956.93 310
16958.16 325
16959.39 293
16960.62 267
16961.85 306
16963.08 309
16964.31 310
16965.54 296
16966.78 284
16968.01 291
16969.24 317
16970.47 251
16971.70 272
16972.93 309
16974.16 306
16975.39 288
16976.63 305
16977.86 298
16979.09 317
16980.32 315
16981.55 335
16982.78 293
16984.02 280
16985.25 323
16986.48 308
16987.71 273
16988.94 268
16990.18 289
16991.41 287
16992.64 298
16993.87 297
16995.10 315
16996.34 312
16997.57 283
16998.80 253
17000.03 280
17001.26 286
17002.50 292
17003.73 277
17004.96 257
17006.19 289
17007.43 285
17008.66 290
17009.89 289
17011.12 292
17012.36 286
17013.59 309
17014.82 314
17016.06 303
17017.29 290
17018.52 277
17019.76 317
17020.99 272
17022.22 280
17023.45 275
17024.69 275
17025.92 297
17027.15 301
17028.39 246
17029.62 287
17030.85 288
17032.09 277
17033.32 290
17034.55 262
17035.79 251
17037.02 294
17038.26 302
17039.49 300
17040.72 262
17041.96 290
17043.19 281
17044.43 299
17045.66 292
17046.89 280
17048.13 275
17049.36 252
17050.60 292
17051.83 279
17053.06 279
17054.30 256
17055.53 284
17056.77 296
17058.00 281
17059.24 274
17060.47 270
17061.70 275
17062.94 273
17064.17 252
17065.41 260
17066.64 273
17067.88 267
17069.11 289
17070.35 266
17071.58 276
17072.82 277
17074.05 272
17075.29 280
17076.52 272
17077.76 271
17078.99 255
17080.23 271
17081.46 274
17082.70 281
17083.93 237
17085.17 254
17086.41 256
17087.64 268
17088.88 286
17090.11 261
17091.35 231
17092.58 282
17093.82 286
17095.05 272
17096.29 268
17097.53 259
17098.76 273
17100.00 280
17101.23 258
17102.47 244
17103.71 249
17104.94 275
17106.18 257
17107.41 267
17108.65 279
17109.89 299
17111.12 286
17112.36 307
17113.60 268
17114.83 278
17116.07 295
17117.31 274
17118.54 250
17119.78 262
17121.02 267
17122.25 286
17123.49 300
17124.73 261
17125.96 252
17127.20 275
17128.44 236
17129.67 278
17130.91 256
17132.15 256
17133.39 272
17134.62 298
17135.86 266
17137.10 258
17138.33 254
17139.57 243
17140.81 237
17142.05 265
17143.28 290
17144.52 300
17145.76 269
17147.00 239
17148.23 258
17149.47 246
17150.71 261
17151.95 248
17153.19 267
17154.42 273
17155.66 231
17156.90 256
17158.14 249
17159.38 271
17160.61 277
17161.85 237
17163.09 276
17164.33 267
17165.57 247
17166.81 266
17168.04 275
17169.28 261
17170.52 268
17171.76 253
17173.00 225
17174.24 270
17175.47 270
17176.71 244
17177.95 226
17179.19 245
17180.43 238
17181.67 249
17182.91 248
17184.15 264
17185.39 265
17186.62 263
17187.86 246
17189.10 265
17190.34 259
17191.58 257
17192.82 281
17194.06 264
17195.30 238
17196.54 262
17197.78 271
17199.02 240
17200.26 252
17201.50 274
17202.74 247
17203.98 271
17205.22 268
17206.46 234
17207.70 251
17208.94 254
17210.18 262
17211.42 269
17212.66 251
17213.90 259
17215.14 245
17216.38 245
17217.62 264
17218.86 274
17220.10 271
17221.34 247
17222.58 278
17223.82 258
17225.06 239
17226.30 259
17227.54 306
17228.78 231
17230.02 248
17231.26 276
17232.50 277
17233.74 286
17234.98 250
17236.22 265
17237.47 269
17238.71 261
17239.95 245
17241.19 240
17242.43 236
17243.67 237
17244.91 241
17246.15 265
17247.39 263
17248.64 283
17249.88 267
17251.12 244
17252.36 246
17253.60 279
17254.84 235
17256.08 229
17257.33 254
17258.57 257
17259.81 254
17261.05 292
17262.29 252
17263.54 288
17264.78 256
17266.02 274
17267.26 232
17268.50 234
17269.75 245
17270.99 242
17272.23 260
17273.47 216
17274.71 264
17275.96 259
17277.20 240
17278.44 251
17279.68 247
17280.93 274
17282.17 270
17283.41 215
17284.65 256
17285.90 252
17287.14 223
17288.38 243
17289.62 254
17290.87 271
17292.11 253
17293.35 240
17294.60 237
17295.84 239
17297.08 240
17298.33 257
17299.57 233
17300.81 244
17302.05 258
17303.30 256
17304.54 254
17305.78 225
17307.03 255
17308.27 278
17309.52 279
17310.76 230
17312.00 229
17313.25 234
17314.49 243
17315.73 242
17316.98 253
17318.22 280
17319.47 229
17320.71 248
17321.95 235
17323.20 221
17324.44 241
17325.69 246
17326.93 275
17328.17 293
17329.42 241
17330.66 232
17331.91 248
17333.15 216
17334.40 194
17335.64 244
17336.88 251
17338.13 270
17339.37 246
17340.62 258
17341.86 245
17343.11 264
17344.35 265
17345.60 253
17346.84 257
17348.09 276
17349.33 245
17350.58 252
17351.82 229
17353.07 246
17354.31 255
17355.56 281
17356.80 237
17358.05 231
17359.29 277
17360.54 246
17361.78 228
17363.03 231
17364.27 245
17365.52 229
17366.77 245
17368.01 262
17369.26 223
17370.50 234
17371.75 244
17372.99 224
17374.24 242
17375.49 252
17376.73 206
17377.98 256
17379.22 252
17380.47 274
17381.72 283
17382.96 258
17384.21 271
17385.45 278
17386.70 276
17387.95 230
17389.19 248
17390.44 262
17391.69 265
17392.93 247
17394.18 269
17395.43 252
17396.67 286
17397.92 258
17399.17 251
17400.41 254
17401.66 247
17402.91 250
17404.15 226
17405.40 255
17406.65 254
17407.89 261
17409.14 238
17410.39 220
17411.64 242
17412.88 279
17414.13 278
17415.38 247
17416.63 255
17417.87 245
17419.12 236
17420.37 266
17421.62 245
17422.86 234
17424.11 238
17425.36 213
17426.61 245
17427.85 266
17429.10 264
17430.35 229
17431.60 259
17432.85 252
17434.09 260
17435.34 258
17436.59 257
17437.84 242
17439.09 210
17440.33 244
17441.58 243
17442.83 261
17444.08 240
17445.33 238
17446.58 215
17447.82 238
17449.07 238
17450.32 225
17451.57 247
17452.82 235
17454.07 232
17455.32 235
17456.57 239
17457.81 260
17459.06 243
17460.31 234
17461.56 249
17462.81 247
17464.06 238
17465.31 244
17466.56 274
17467.81 247
17469.06 277
17470.30 253
17471.55 287
17472.80 260
17474.05 261
17475.30 278
17476.55 250
17477.80 263
17479.05 267
17480.30 261
17481.55 257
17482.80 260
17484.05 237
17485.30 246
17486.55 254
17487.80 278
17489.05 259
17490.30 224
17491.55 228
17492.80 259
17494.05 249
17495.30 254
17496.55 230
17497.80 247
17499.05 288
17500.30 265
17501.55 236
17502.80 232
17504.05 261
17505.30 239
17506.55 272
17507.80 243
17509.06 252
17510.31 204
17511.56 232
17512.81 258
17514.06 236
17515.31 278
17516.56 247
17517.81 248
17519.06 223
17520.31 274
17521.56 231
17522.82 256
17524.07 250
17525.32 270
17526.57 233
17527.82 248
17529.07 254
17530.32 293
17531.58 259
17532.83 261
17534.08 239
17535.33 238
17536.58 260
17537.83 239
17539.09 270
17540.34 251
17541.59 292
17542.84 269
17544.09 266
17545.35 242
17546.60 286
17547.85 269
17549.10 236
17550.35 216
17551.61 223
17552.86 246
17554.11 247
17555.36 224
17556.62 243
17557.87 276
17559.12 242
17560.37 241
17561.63 255
17562.88 258
17564.13 260
17565.38 297
17566.64 251
17567.89 285
17569.14 269
17570.39 246
17571.65 264
17572.90 267
17574.15 260
17575.41 237
17576.66 259
17577.91 215
17579.17 248
17580.42 219
17581.67 270
17582.93 279
17584.18 256
17585.43 237
17586.69 251
17587.94 241
17589.19 257
17590.45 250
17591.70 247
17592.95 257
17594.21 244
17595.46 264
17596.72 255
17597.97 265
17599.22 256
17600.48 243
17601.73 239
17602.99 255
17604.24 261
17605.49 257
17606.75 253
17608.00 255
17609.26 253
17610.51 263
17611.76 261
17613.02 271
17614.27 255
17615.53 237
17616.78 282
17618.04 256
17619.29 296
17620.55 269
17621.80 265
17623.06 266
17624.31 253
17625.57 274
17626.82 249
17628.08 273
17629.33 271
17630.59 251
17631.84 288
17633.10 264
17634.35 253
17635.61 229
17636.86 247
17638.12 251
17639.37 264
17640.63 243
17641.88 265
17643.14 271
17644.39 252
17645.65 252
17646.91 227
17648.16 260
17649.42 246
17650.67 245
17651.93 233
17653.18 235
17654.44 250
17655.70 243
17656.95 282
17658.21 272
17659.46 241
17660.72 228
17661.98 254
17663.23 247
17664.49 238
17665.75 238
17667.00 248
17668.26 224
17669.51 235
17670.77 253
17672.03 241
17673.28 254
17674.54 294
17675.80 289
17677.05 297
17678.31 238
17679.57 252
17680.82 262
17682.08 240
17683.34 236
17684.60 238
17685.85 251
17687.11 245
17688.37 248
17689.62 263
17690.88 245
17692.14 237
17693.40 282
17694.65 260
17695.91 246
17697.17 234
17698.42 234
17699.68 252
17700.94 252
17702.20 266
17703.46 231
17704.71 233
17705.97 230
17707.23 243
17708.49 225
17709.74 252
17711.00 254
17712.26 250
17713.52 264
17714.78 257
17716.03 267
17717.29 266
17718.55 251
17719.81 232
17721.07 220
17722.33 227
17723.58 241
17724.84 230
17726.10 241
17727.36 234
17728.62 256
17729.88 252
17731.13 244
17732.39 224
17733.65 190
17734.91 216
17736.17 259
17737.43 275
17738.69 269
17739.95 289
17741.21 257
17742.46 254
17743.72 249
17744.98 226
17746.24 280
17747.50 269
17748.76 246
17750.02 247
17751.28 259
17752.54 247
17753.80 232
17755.06 237
17756.32 222
17757.58 256
17758.84 244
17760.10 267
17761.36 246
17762.61 249
17763.87 267
17765.13 237
17766.39 245
17767.65 219
17768.91 234
17770.17 225
17771.43 244
17772.69 244
17773.95 247
17775.21 257
17776.48 264
17777.74 292
17779.00 249
17780.26 254
17781.52 257
17782.78 228
17784.04 224
17785.30 265
17786.56 242
17787.82 243
17789.08 278
17790.34 259
17791.60 235
17792.86 247
17794.12 230
17795.38 242
17796.65 244
17797.91 244
17799.17 266
17800.43 250
17801.69 239
17802.95 232
17804.21 227
17805.47 229
17806.73 249
17808.00 245
17809.26 267
17810.52 225
17811.78 256
17813.04 238
17814.30 241
17815.56 267
17816.83 245
17818.09 242
17819.35 221
17820.61 241
17821.87 243
17823.14 231
17824.40 223
17825.66 251
17826.92 260
17828.18 229
17829.45 225
17830.71 247
17831.97 243
17833.23 247
17834.49 236
17835.76 223
17837.02 233
17838.28 240
17839.54 226
17840.81 232
17842.07 236
17843.33 209
17844.59 211
17845.86 228
17847.12 252
17848.38 257
17849.65 240
17850.91 244
17852.17 223
17853.43 248
17854.70 222
17855.96 225
17857.22 220
17858.49 220
17859.75 253
17861.01 260
17862.28 221
17863.54 229
17864.80 218
17866.07 249
17867.33 252
17868.59 232
17869.86 262
17871.12 241
17872.38 215
17873.65 207
17874.91 244
17876.18 249
17877.44 222
17878.70 231
17879.97 220
17881.23 223
17882.50 255
17883.76 246
17885.02 243
17886.29 239
17887.55 235
17888.82 224
17890.08 263
17891.35 233
17892.61 264
17893.87 226
17895.14 202
17896.40 226
17897.67 199
17898.93 225
17900.20 222
17901.46 228
17902.73 212
17903.99 240
17905.26 243
17906.52 239
17907.79 245
17909.05 202
17910.32 210
17911.58 233
17912.85 250
17914.11 249
17915.38 225
17916.64 227
17917.91 264
17919.17 228
17920.44 223
17921.70 223
17922.97 221
17924.23 217
17925.50 237
17926.76 245
17928.03 233
17929.30 231
17930.56 232
17931.83 219
17933.09 249
17934.36 252
17935.62 210
17936.89 226
17938.16 242
17939.42 239
17940.69 223
17941.96 237
17943.22 242
17944.49 233
17945.75 231
17947.02 214
17948.29 208
17949.55 237
17950.82 242
17952.09 230
17953.35 241
17954.62 224
17955.89 248
17957.15 231
17958.42 237
17959.69 230
17960.95 242
17962.22 228
17963.49 213
17964.75 238
17966.02 200
17967.29 207
17968.55 239
17969.82 250
17971.09 239
17972.36 258
17973.62 269
17974.89 228
17976.16 229
17977.42 244
17978.69 222
17979.96 235
17981.23 235
17982.49 227
17983.76 226
17985.03 224
17986.30 229
17987.57 221
17988.83 216
17990.10 226
17991.37 231
17992.64 234
17993.90 212
17995.17 220
17996.44 239
17997.71 211
17998.98 217
18000.25 207
18001.51 237
18002.78 241
18004.05 242
18005.32 226
18006.59 203
18007.86 237
18009.12 217
18010.39 196
18011.66 188
18012.93 230
18014.20 215
18015.47 203
18016.74 220
18018.00 222
18019.27 248
18020.54 247
18021.81 236
18023.08 233
18024.35 226
18025.62 229
18026.89 229
18028.16 226
18029.43 203
18030.69 217
18031.96 230
18033.23 229
18034.50 209
18035.77 232
18037.04 235
18038.31 218
18039.58 237
18040.85 258
18042.12 249
18043.39 237
18044.66 227
18045.93 219
18047.20 228
18048.47 228
18049.74 242
18051.01 240
18052.28 252
18053.55 242
18054.82 238
18056.09 224
18057.36 208
18058.63 224
18059.90 232
18061.17 250
18062.44 247
18063.71 231
18064.98 250
18066.25 268
18067.52 244
18068.79 230
18070.06 240
18071.33 241
18072.61 235
18073.88 225
18075.15 225
18076.42 245
18077.69 239
18078.96 259
18080.23 221
18081.50 231
18082.77 241
18084.04 237
18085.32 244
18086.59 242
18087.86 248
18089.13 221
18090.40 215
18091.67 231
18092.94 265
18094.22 264
18095.49 218
18096.76 247
18098.03 247
18099.30 206
18100.57 229
18101.85 220
18103.12 267
18104.39 224
18105.66 233
18106.93 217
18108.20 231
18109.48 241
18110.75 214
18112.02 222
18113.29 227
18114.57 231
18115.84 219
18117.11 262
18118.38 234
18119.65 181
18120.93 252
18122.20 241
18123.47 234
18124.74 226
18126.02 244
18127.29 265
18128.56 253
18129.84 253
18131.11 245
18132.38 229
18133.65 241
18134.93 216
18136.20 225
18137.47 235
18138.75 225
18140.02 246
18141.29 241
18142.57 235
18143.84 233
18145.11 224
18146.39 216
18147.66 211
18148.93 224
18150.21 213
18151.48 257
18152.75 236
18154.03 222
18155.30 233
18156.57 251
18157.85 261
18159.12 216
18160.40 229
18161.67 226
18162.94 248
18164.22 212
18165.49 235
18166.77 235
18168.04 257
18169.31 257
18170.59 221
18171.86 231
18173.14 205
18174.41 237
18175.68 242
18176.96 215
18178.23 220
18179.51 220
18180.78 237
18182.06 244
18183.33 222
18184.61 233
18185.88 241
18187.16 234
18188.43 235
18189.71 230
18190.98 234
18192.26 219
18193.53 211
18194.81 236
18196.08 221
18197.36 242
18198.63 250
18199.91 238
18201.18 249
18202.46 221
18203.73 255
18205.01 232
18206.28 221
18207.56 221
18208.83 248
18210.11 245
18211.39 213
18212.66 258
18213.94 205
18215.21 236
18216.49 189
18217.76 218
18219.04 216
18220.32 228
18221.59 245
18222.87 222
18224.14 231
18225.42 212
18226.70 242
18227.97 230
18229.25 249
18230.53 221
18231.80 258
18233.08 232
18234.35 245
18235.63 248
18236.91 210
18238.18 219
18239.46 233
18240.74 226
18242.01 233
18243.29 217
18244.57 249
18245.84 224
18247.12 215
18248.40 226
18249.68 253
18250.95 236
18252.23 233
18253.51 246
18254.78 214
18256.06 245
18257.34 247
18258.62 234
18259.89 202
18261.17 225
18262.45 218
18263.72 236
18265.00 251
18266.28 223
18267.56 219
18268.84 236
18270.11 235
18271.39 236
18272.67 227
18273.95 224
18275.22 233
18276.50 229
18277.78 209
18279.06 223
18280.34 220
18281.61 239
18282.89 242
18284.17 185
18285.45 183
18286.73 183
18288.01 196
18289.28 225
18290.56 227
18291.84 252
18293.12 275
18294.40 250
18295.68 212
18296.95 230
18298.23 205
18299.51 249
18300.79 263
18302.07 224
18303.35 213
18304.63 210
18305.91 224
18307.19 229
18308.46 259
18309.74 214
18311.02 243
18312.30 227
18313.58 228
18314.86 230
18316.14 231
18317.42 208
18318.70 235
18319.98 245
18321.26 237
18322.54 224
18323.82 231
18325.10 241
18326.38 211
18327.66 218
18328.94 240
18330.22 227
18331.50 234
18332.77 231
18334.05 230
18335.33 242
18336.61 209
18337.90 204
18339.18 204
18340.46 224
18341.74 251
18343.02 223
18344.30 236
18345.58 225
18346.86 232
18348.14 238
18349.42 240
18350.70 244
18351.98 218
18353.26 236
18354.54 252
18355.82 227
18357.10 246
18358.38 233
18359.66 248
18360.94 219
18362.22 216
18363.51 214
18364.79 229
18366.07 262
18367.35 215
18368.63 209
18369.91 229
18371.19 228
18372.47 238
18373.76 246
18375.04 228
18376.32 235
18377.60 243
18378.88 242
18380.16 243
18381.44 248
18382.73 240
18384.01 207
18385.29 264
18386.57 231
18387.85 233
18389.13 229
18390.42 224
18391.70 238
18392.98 221
18394.26 216
18395.54 232
18396.83 237
18398.11 245
18399.39 228
18400.67 241
18401.96 219
18403.24 210
18404.52 200
18405.80 232
18407.09 236
18408.37 260
18409.65 236
18410.93 235
18412.22 243
18413.50 213
18414.78 215
18416.06 218
18417.35 209
18418.63 241
18419.91 218
18421.20 242
18422.48 220
18423.76 208
18425.05 237
18426.33 240
18427.61 246
18428.89 228
18430.18 235
18431.46 217
18432.74 219
18434.03 257
18435.31 251
18436.60 231
18437.88 221
18439.16 226
18440.45 220
18441.73 211
18443.01 209
18444.30 212
18445.58 219
18446.87 208
18448.15 218
18449.43 228
18450.72 215
18452.00 213
18453.29 206
18454.57 214
18455.85 226
18457.14 231
18458.42 254
18459.71 226
18460.99 212
18462.28 208
18463.56 216
18464.84 242
18466.13 242
18467.41 236
18468.70 218
18469.98 232
18471.27 210
18472.55 211
18473.84 173
18475.12 230
18476.41 240
18477.69 225
18478.98 250
18480.26 252
18481.55 209
18482.83 221
18484.12 206
18485.40 219
18486.69 218
18487.97 211
18489.26 219
18490.54 214
18491.83 240
18493.11 219
18494.40 212
18495.69 208
18496.97 199
18498.26 214
18499.54 231
18500.83 197
18502.11 224
18503.40 223
18504.69 238
18505.97 216
18507.26 227
18508.54 250
18509.83 241
18511.12 255
18512.40 246
18513.69 229
18514.98 231
18516.26 240
18517.55 252
18518.83 229
18520.12 208
18521.41 228
18522.69 227
18523.98 219
18525.27 187
18526.55 213
18527.84 233
18529.13 225
18530.41 251
18531.70 239
18532.99 221
18534.27 216
18535.56 234
18536.85 223
18538.14 242
18539.42 236
18540.71 236
18542.00 223
18543.28 238
18544.57 245
18545.86 239
18547.15 233
18548.43 226
18549.72 253
18551.01 233
18552.30 222
18553.58 228
18554.87 281
18556.16 232
18557.45 230
18558.73 225
18560.02 249
18561.31 215
18562.60 246
18563.89 231
18565.17 244
18566.46 238
18567.75 214
18569.04 225
18570.33 209
18571.62 247
18572.90 218
18574.19 218
18575.48 243
18576.77 237
18578.06 245
18579.35 213
18580.63 238
18581.92 231
18583.21 235
18584.50 233
18585.79 224
18587.08 245
18588.37 230
18589.66 227
18590.94 241
18592.23 249
18593.52 227
18594.81 242
18596.10 227
18597.39 233
18598.68 238
18599.97 269
18601.26 262
18602.55 244
18603.84 267
18605.13 241
18606.41 234
18607.70 238
18608.99 258
18610.28 264
18611.57 253
18612.86 274
18614.15 253
18615.44 267
18616.73 228
18618.02 208
18619.31 242
18620.60 239
18621.89 247
18623.18 263
18624.47 255
18625.76 264
18627.05 258
18628.34 279
18629.63 235
18630.92 246
18632.21 250
18633.50 240
18634.79 253
18636.08 244
18637.37 252
18638.67 258
18639.96 234
18641.25 211
18642.54 250
18643.83 280
18645.12 257
18646.41 233
18647.70 228
18648.99 239
18650.28 242
18651.57 272
18652.86 239
18654.16 211
18655.45 281
18656.74 270
18658.03 224
18659.32 231
18660.61 218
18661.90 245
18663.19 223
18664.49 218
18665.78 205
18667.07 230
18668.36 230
18669.65 236
18670.94 237
18672.24 253
18673.53 251
18674.82 242
18676.11 236
18677.40 205
18678.70 227
18679.99 236
18681.28 267
18682.57 227
18683.86 235
18685.16 233
18686.45 225
18687.74 227
18689.03 236
18690.33 210
18691.62 234
18692.91 237
18694.20 263
18695.50 224
18696.79 235
18698.08 222
18699.37 230
18700.67 189
18701.96 194
18703.25 216
18704.54 236
18705.84 242
18707.13 225
18708.42 244
18709.72 223
18711.01 251
18712.30 201
18713.60 236
18714.89 245
18716.18 229
18717.48 212
18718.77 244
18720.06 255
18721.36 197
18722.65 234
18723.94 204
18725.24 226
18726.53 220
18727.82 246
18729.12 237
18730.41 245
18731.70 227
18733.00 220
18734.29 233
18735.59 258
18736.88 253
18738.17 208
18739.47 231
18740.76 234
18742.06 226
18743.35 230
18744.64 236
18745.94 250
18747.23 234
18748.53 218
18749.82 230
18751.12 241
18752.41 209
18753.71 237
18755.00 210
18756.30 224
18757.59 239
18758.88 216
18760.18 223
18761.47 232
18762.77 230
18764.06 218
18765.36 223
18766.65 242
18767.95 220
18769.24 223
18770.54 231
18771.83 226
18773.13 222
18774.43 221
18775.72 198
18777.02 221
18778.31 255
18779.61 241
18780.90 249
18782.20 239
18783.49 248
18784.79 252
18786.08 250
18787.38 225
18788.68 223
18789.97 222
18791.27 216
18792.56 205
18793.86 201
18795.16 192
18796.45 225
18797.75 213
18799.04 219
18800.34 253
18801.64 221
18802.93 194
18804.23 214
18805.53 252
18806.82 219
18808.12 212
18809.41 236
18810.71 201
18812.01 195
18813.30 227
18814.60 207
18815.90 234
18817.19 230
18818.49 195
18819.79 222
18821.09 211
18822.38 200
18823.68 219
18824.98 239
18826.27 206
18827.57 235
18828.87 215
18830.16 222
18831.46 236
18832.76 227
18834.06 238
18835.35 207
18836.65 219
18837.95 218
18839.25 240
18840.54 206
18841.84 195
18843.14 196
18844.44 221
18845.73 223
18847.03 235
18848.33 247
18849.63 214
18850.93 226
18852.22 252
18853.52 216
18854.82 226
18856.12 254
18857.42 226
18858.71 228
18860.01 210
18861.31 217
18862.61 222
18863.91 243
18865.21 231
18866.50 227
18867.80 224
18869.10 250
18870.40 271
18871.70 213
18873.00 203
18874.30 225
18875.60 224
18876.89 244
18878.19 197
18879.49 217
18880.79 227
18882.09 219
18883.39 217
18884.69 225
18885.99 237
18887.29 226
18888.59 245
18889.88 206
18891.18 197
18892.48 235
18893.78 243
18895.08 209
18896.38 216
18897.68 193
18898.98 225
18900.28 230
18901.58 214
18902.88 209
18904.18 204
18905.48 242
18906.78 218
18908.08 248
18909.38 219
18910.68 219
18911.98 224
18913.28 196
18914.58 212
18915.88 263
18917.18 240
18918.48 222
18919.78 231
18921.08 214
18922.38 214
18923.68 191
18924.98 238
18926.28 209
18927.58 215
18928.88 214
18930.18 214
18931.49 233
18932.79 189
18934.09 235
18935.39 202
18936.69 230
18937.99 248
18939.29 202
18940.59 188
18941.89 192
18943.19 196
18944.49 208
18945.80 182
18947.10 207
18948.40 207
18949.70 203
18951.00 208
18952.30 201
18953.60 207
18954.91 217
18956.21 225
18957.51 208
18958.81 211
18960.11 198
18961.41 247
18962.72 229
18964.02 218
18965.32 186
18966.62 211
18967.92 222
18969.23 199
18970.53 211
18971.83 195
18973.13 170
18974.43 216
18975.74 237
18977.04 210
18978.34 190
18979.64 197
18980.95 207
18982.25 219
18983.55 207
18984.85 203
18986.16 211
18987.46 225
18988.76 223
18990.06 227
18991.37 202
18992.67 209
18993.97 219
18995.28 189
18996.58 200
18997.88 185
18999.18 214
19000.49 189
19001.79 192
19003.09 226
19004.40 242
19005.70 247
19007.00 224
19008.31 237
19009.61 270
19010.91 230
19012.22 244
19013.52 221
19014.82 203
19016.13 234
19017.43 214
19018.74 180
19020.04 191
19021.34 208
19022.65 207
19023.95 203
19025.25 225
19026.56 214
19027.86 209
19029.17 208
19030.47 210
19031.77 209
19033.08 220
19034.38 213
19035.69 206
19036.99 210
19038.30 180
19039.60 184
19040.91 196
19042.21 196
19043.51 237
19044.82 208
19046.12 214
19047.43 186
19048.73 215
19050.04 203
19051.34 191
19052.65 193
19053.95 207
19055.26 282
19056.56 232
19057.87 197
19059.17 223
19060.48 211
19061.78 231
19063.09 210
19064.39 206
19065.70 199
19067.00 229
19068.31 226
19069.62 244
19070.92 234
19072.23 205
19073.53 239
19074.84 239
19076.14 226
19077.45 201
19078.75 209
19080.06 234
19081.37 227
19082.67 220
19083.98 253
19085.28 195
19086.59 203
19087.90 212
19089.20 201
19090.51 219
19091.82 237
19093.12 202
19094.43 216
19095.73 212
19097.04 210
19098.35 198
19099.65 191
19100.96 206
19102.27 204
19103.57 198
19104.88 202
19106.19 202
19107.49 205
19108.80 207
19110.11 194
19111.41 217
19112.72 213
19114.03 210
19115.33 218
19116.64 214
19117.95 222
19119.26 236
19120.56 233
19121.87 224
19123.18 170
19124.49 179
19125.79 203
19127.10 227
19128.41 210
19129.72 197
19131.02 216
19132.33 233
19133.64 213
19134.95 216
19136.25 199
19137.56 199
19138.87 203
19140.18 189
19141.49 198
19142.79 219
19144.10 214
19145.41 193
19146.72 231
19148.03 228
19149.33 232
19150.64 202
19151.95 195
19153.26 198
19154.57 205
19155.88 197
19157.18 202
19158.49 228
19159.80 208
19161.11 218
19162.42 193
19163.73 211
19165.04 208
19166.34 200
19167.65 232
19168.96 195
19170.27 206
19171.58 225
19172.89 223
19174.20 216
19175.51 192
19176.82 220
19178.13 234
19179.43 193
19180.74 212
19182.05 184
19183.36 208
19184.67 229
19185.98 181
19187.29 207
19188.60 227
19189.91 205
19191.22 219
19192.53 209
19193.84 172
19195.15 202
19196.46 222
19197.77 202
19199.08 209
19200.39 213
19201.70 176
19203.01 217
19204.32 215
19205.63 198
19206.94 175
19208.25 181
19209.56 195
19210.87 197
19212.18 203
19213.49 168
19214.80 199
19216.11 197
19217.42 209
19218.73 213
19220.04 211
19221.35 208
19222.66 203
19223.98 202
19225.29 202
19226.60 208
19227.91 206
19229.22 190
19230.53 192
19231.84 213
19233.15 212
19234.46 230
19235.77 227
19237.09 225
19238.40 202
19239.71 200
19241.02 188
19242.33 177
19243.64 201
19244.95 203
19246.27 208
19247.58 244
19248.89 200
19250.20 214
19251.51 208
19252.82 200
19254.14 200
19255.45 211
19256.76 214
19258.07 207
19259.38 219
19260.70 197
19262.01 213
19263.32 203
19264.63 225
19265.94 200
19267.26 199
19268.57 213
19269.88 203
19271.19 234
19272.51 206
19273.82 205
19275.13 208
19276.44 207
19277.76 178
19279.07 186
19280.38 187
19281.69 183
19283.01 230
19284.32 196
19285.63 193
19286.94 208
19288.26 184
19289.57 208
19290.88 194
19292.20 191
19293.51 204
19294.82 203
19296.14 222
19297.45 178
19298.76 205
19300.08 199
19301.39 210
19302.70 181
19304.02 194
19305.33 201
19306.64 193
19307.96 190
19309.27 189
19310.59 212
19311.90 211
19313.21 217
19314.53 206
19315.84 194
19317.15 209
19318.47 204
19319.78 219
19321.10 189
19322.41 195
19323.72 198
19325.04 219
19326.35 207
19327.67 180
19328.98 196
19330.30 194
19331.61 187
19332.93 189
19334.24 204
19335.55 221
19336.87 211
19338.18 248
19339.50 210
19340.81 219
19342.13 217
19343.44 221
19344.76 202
19346.07 182
19347.39 194
19348.70 223
19350.02 224
19351.33 208
19352.65 196
19353.96 189
19355.28 187
19356.59 205
19357.91 192
19359.22 213
19360.54 183
19361.86 201
19363.17 217
19364.49 202
19365.80 198
19367.12 217
19368.43 203
19369.75 212
19371.06 222
19372.38 210
19373.70 181
19375.01 169
19376.33 212
19377.64 199
19378.96 196
19380.28 184
19381.59 204
19382.91 198
19384.23 211
19385.54 199
19386.86 199
19388.17 218
19389.49 204
19390.81 182
19392.12 201
19393.44 221
19394.76 175
19396.07 189
19397.39 230
19398.71 210
19400.02 229
19401.34 231
19402.66 225
19403.97 196
19405.29 223
19406.61 206
19407.93 206
19409.24 193
19410.56 203
19411.88 197
19413.19 194
19414.51 173
19415.83 177
19417.15 186
19418.46 201
19419.78 228
19421.10 203
19422.42 201
19423.73 207
19425.05 192
19426.37 212
19427.69 203
19429.00 242
19430.32 203
19431.64 207
19432.96 211
19434.28 183
19435.59 193
19436.91 216
19438.23 210
19439.55 172
19440.87 223
19442.18 211
19443.50 194
19444.82 194
19446.14 205
19447.46 195
19448.78 218
19450.09 198
19451.41 217
19452.73 188
19454.05 203
19455.37 196
19456.69 200
19458.01 203
19459.33 190
19460.64 219
19461.96 202
19463.28 218
19464.60 196
19465.92 185
19467.24 188
19468.56 211
19469.88 209
19471.20 209
19472.52 201
19473.83 198
19475.15 202
19476.47 207
19477.79 171
19479.11 177
19480.43 197
19481.75 185
19483.07 175
19484.39 203
19485.71 198
19487.03 194
19488.35 199
19489.67 191
19490.99 213
19492.31 188
19493.63 184
19494.95 202
19496.27 194
19497.59 214
19498.91 225
19500.23 208
19501.55 196
19502.87 180
19504.19 171
19505.51 187
19506.83 180
19508.15 193
19509.47 193
19510.79 221
19512.11 210
19513.43 203
19514.75 187
19516.08 192
19517.40 207
19518.72 230
19520.04 233
19521.36 203
19522.68 198
19524.00 192
19525.32 208
19526.64 203
19527.96 222
19529.29 195
19530.61 197
19531.93 177
19533.25 188
19534.57 198
19535.89 193
19537.21 209
19538.53 233
19539.86 208
19541.18 155
19542.50 185
19543.82 206
19545.14 217
19546.46 198
19547.79 191
19549.11 172
19550.43 211
19551.75 210
19553.07 198
19554.40 187
19555.72 196
19557.04 202
19558.36 197
19559.68 191
19561.01 206
19562.33 215
19563.65 192
19564.97 229
19566.30 219
19567.62 212
19568.94 208
19570.26 208
19571.59 178
19572.91 192
19574.23 191
19575.55 202
19576.88 198
19578.20 221
19579.52 198
19580.85 188
19582.17 210
19583.49 201
19584.82 173
19586.14 177
19587.46 171
19588.78 206
19590.11 219
19591.43 186
19592.75 201
19594.08 205
19595.40 196
19596.72 199
19598.05 195
19599.37 195
19600.70 187
19602.02 183
19603.34 170
19604.67 203
19605.99 193
19607.31 200
19608.64 210
19609.96 218
19611.29 208
19612.61 193
19613.93 184
19615.26 181
19616.58 185
19617.91 172
19619.23 180
19620.55 184
19621.88 215
19623.20 200
19624.53 187
19625.85 164
19627.18 196
19628.50 193
19629.83 215
19631.15 217
19632.48 202
19633.80 195
19635.12 182
19636.45 182
19637.77 195
19639.10 211
19640.42 205
19641.75 165
19643.07 211
19644.40 174
19645.72 179
19647.05 215
19648.37 205
19649.70 184
19651.03 196
19652.35 189
19653.68 194
19655.00 195
19656.33 204
19657.65 190
19658.98 190
19660.30 186
19661.63 201
19662.96 180
19664.28 195
19665.61 186
19666.93 233
19668.26 219
19669.58 191
19670.91 198
19672.24 185
19673.56 209
19674.89 218
19676.21 233
19677.54 212
19678.87 193
19680.19 191
19681.52 193
19682.85 190
19684.17 211
19685.50 185
19686.83 212
19688.15 188
19689.48 196
19690.81 188
19692.13 194
19693.46 193
19694.79 194
19696.11 178
19697.44 206
19698.77 201
19700.09 209
19701.42 209
19702.75 215
19704.07 191
19705.40 181
19706.73 188
19708.06 171
19709.38 211
19710.71 209
19712.04 205
19713.37 167
19714.69 167
19716.02 231
19717.35 214
19718.68 223
19720.00 208
19721.33 200
19722.66 176
19723.99 199
19725.31 215
19726.64 217
19727.97 215
19729.30 185
19730.63 213
19731.95 209
19733.28 226
19734.61 201
19735.94 180
19737.27 176
19738.59 190
19739.92 213
19741.25 235
19742.58 204
19743.91 203
19745.24 183
19746.57 228
19747.89 229
19749.22 205
19750.55 196
19751.88 202
19753.21 180
19754.54 181
19755.87 189
19757.20 198
19758.52 204
19759.85 195
19761.18 192
19762.51 190
19763.84 187
19765.17 189
19766.50 202
19767.83 193
19769.16 192
19770.49 197
19771.82 176
19773.15 198
19774.47 197
19775.80 199
19777.13 203
19778.46 192
19779.79 235
19781.12 193
19782.45 211
19783.78 214
19785.11 190
19786.44 207
19787.77 183
19789.10 207
19790.43 178
19791.76 184
19793.09 177
19794.42 207
19795.75 194
19797.08 210
19798.41 181
19799.74 175
19801.07 190
19802.40 185
19803.73 194
19805.07 206
19806.40 199
19807.73 198
19809.06 211
19810.39 182
19811.72 204
19813.05 164
19814.38 178
19815.71 166
19817.04 167
19818.37 168
19819.70 153
19821.03 165
19822.37 164
19823.70 198
19825.03 189
19826.36 211
19827.69 207
19829.02 173
19830.35 199
19831.68 203
19833.02 213
19834.35 195
19835.68 201
19837.01 190
19838.34 199
19839.67 185
19841.01 174
19842.34 178
19843.67 162
19845.00 177
19846.33 207
19847.67 198
19849.00 217
19850.33 204
19851.66 192
19852.99 197
19854.33 199
19855.66 188
19856.99 166
19858.32 177
19859.65 185
19860.99 188
19862.32 195
19863.65 194
19864.98 200
19866.32 208
19867.65 193
19868.98 186
19870.32 221
19871.65 180
19872.98 181
19874.31 182
19875.65 202
19876.98 202
19878.31 201
19879.65 193
19880.98 179
19882.31 199
19883.64 209
19884.98 197
19886.31 183
19887.64 176
19888.98 180
19890.31 186
19891.64 161
19892.98 183
19894.31 192
19895.65 166
19896.98 175
19898.31 199
19899.65 200
19900.98 198
19902.31 196
19903.65 185
19904.98 191
19906.32 201
19907.65 172
19908.98 172
19910.32 182
19911.65 194
19912.99 188
19914.32 208
19915.65 189
19916.99 185
19918.32 163
19919.66 189
19920.99 164
19922.33 172
19923.66 196
19924.99 207
19926.33 212
19927.66 180
19929.00 201
19930.33 186
19931.67 214
19933.00 204
19934.34 202
19935.67 183
19937.01 197
19938.34 218
19939.68 187
19941.01 170
19942.35 207
19943.68 181
19945.02 204
19946.35 196
19947.69 174
19949.02 157
19950.36 169
19951.70 173
19953.03 188
19954.37 170
19955.70 202
19957.04 192
19958.37 207
19959.71 195
19961.04 202
19962.38 195
19963.72 215
19965.05 186
19966.39 197
19967.72 207
19969.06 224
19970.40 193
19971.73 214
19973.07 204
19974.40 199
19975.74 215
19977.08 198
19978.41 172
19979.75 186
19981.09 208
19982.42 171
19983.76 180
19985.10 236
19986.43 226
19987.77 192
19989.11 198
19990.44 178
19991.78 180
19993.12 184
19994.45 187
19995.79 191
19997.13 203
19998.46 201
19999.80 179
20001.14 168
20002.48 174
20003.81 190
20005.15 200
20006.49 174
20007.82 201
20009.16 189
20010.50 175
20011.84 193
20013.17 198
20014.51 202
20015.85 213
20017.19 189
20018.52 180
20019.86 190
20021.20 200
20022.54 193
20023.88 168
20025.21 174
20026.55 203
20027.89 183
20029.23 185
20030.57 163
20031.90 186
20033.24 197
20034.58 185
20035.92 172
20037.26 181
20038.60 185
20039.93 188
20041.27 191
20042.61 182
20043.95 193
20045.29 185
20046.63 172
20047.97 192
20049.30 195
20050.64 186
20051.98 205
20053.32 192
20054.66 173
20056.00 198
20057.34 198
20058.68 187
20060.02 179
20061.35 196
20062.69 205
20064.03 190
20065.37 220
20066.71 197
20068.05 189
20069.39 185
20070.73 203
20072.07 240
20073.41 195
20074.75 186
20076.09 184
20077.43 185
20078.77 183
20080.11 180
20081.45 197
20082.79 183
20084.13 213
20085.47 196
20086.81 180
20088.15 193
20089.49 165
20090.83 198
20092.17 195
20093.51 210
20094.85 181
20096.19 216
20097.53 208
20098.87 192
20100.21 185
20101.55 204
20102.89 208
20104.23 200
20105.57 189
20106.91 188
20108.25 192
20109.59 202
20110.93 207
20112.27 188
20113.62 174
20114.96 177
20116.30 202
20117.64 190
20118.98 175
20120.32 185
20121.66 227
20123.00 218
20124.34 185
20125.69 174
20127.03 187
20128.37 167
20129.71 177
20131.05 183
20132.39 166
20133.73 169
20135.08 196
20136.42 201
20137.76 210
20139.10 201
20140.44 211
