# Supplementary material for: MALDI-TOF MS typing enables the classification of brewing yeasts of the genus Saccharomyces to major beer styles
Source: PLoS One. 2017 Aug 9;12(8):e0181694. doi: 10.1371/journal.pone.0181694 (PMC5549903; doi:10.1371/journal.pone.0181694)
Supplement: S5 File — The directory includes 90 raw files and was zipped to “.zip”; the folder has three strains with 30 spectra per strain; S1 Text explains the raw files with an example and Table 1 represents the yeast strains used within the experiment. (ZIP) [file pone.0181694.s008.zip › 13-15/30274-3H2-Dias-Dias-Dias-YPG-18h-E-E_2016-11-15__0_A1_1.dat]

2000.06 1289
2000.49 1323
2000.91 1360
2001.33 1429
2001.75 1456
2002.17 1544
2002.59 1468
2003.02 1319
2003.44 1402
2003.86 1433
2004.28 1371
2004.70 1357
2005.13 1325
2005.55 1320
2005.97 1395
2006.39 1314
2006.81 1407
2007.24 1337
2007.66 1343
2008.08 1364
2008.50 1387
2008.93 1387
2009.35 1343
2009.77 1378
2010.19 1385
2010.62 1389
2011.04 1327
2011.46 1395
2011.88 1290
2012.31 1338
2012.73 1255
2013.15 1246
2013.58 1289
2014.00 1256
2014.42 1276
2014.84 1258
2015.27 1181
2015.69 1227
2016.11 1219
2016.54 1268
2016.96 1276
2017.38 1304
2017.81 1375
2018.23 1390
2018.65 1410
2019.08 1395
2019.50 1453
2019.92 1536
2020.35 1538
2020.77 1645
2021.20 1663
2021.62 1615
2022.04 1549
2022.47 1521
2022.89 1487
2023.31 1492
2023.74 1504
2024.16 1451
2024.59 1332
2025.01 1307
2025.44 1296
2025.86 1320
2026.28 1332
2026.71 1310
2027.13 1315
2027.56 1331
2027.98 1313
2028.41 1311
2028.83 1239
2029.25 1306
2029.68 1210
2030.10 1216
2030.53 1319
2030.95 1240
2031.38 1250
2031.80 1227
2032.23 1252
2032.65 1204
2033.08 1315
2033.50 1256
2033.93 1256
2034.35 1276
2034.78 1325
2035.20 1301
2035.63 1198
2036.05 1241
2036.48 1240
2036.90 1194
2037.33 1200
2037.76 1237
2038.18 1283
2038.61 1275
2039.03 1208
2039.46 1321
2039.88 1322
2040.31 1340
2040.73 1381
2041.16 1336
2041.59 1368
2042.01 1426
2042.44 1391
2042.86 1302
2043.29 1328
2043.72 1306
2044.14 1258
2044.57 1196
2044.99 1285
2045.42 1245
2045.85 1281
2046.27 1295
2046.70 1291
2047.13 1325
2047.55 1225
2047.98 1222
2048.41 1256
2048.83 1231
2049.26 1199
2049.69 1223
2050.11 1232
2050.54 1253
2050.97 1410
2051.39 1329
2051.82 1345
2052.25 1339
2052.67 1310
2053.10 1367
2053.53 1344
2053.96 1339
2054.38 1340
2054.81 1367
2055.24 1370
2055.66 1356
2056.09 1367
2056.52 1400
2056.95 1323
2057.37 1374
2057.80 1374
2058.23 1407
2058.66 1389
2059.08 1308
2059.51 1281
2059.94 1255
2060.37 1249
2060.80 1248
2061.22 1251
2061.65 1271
2062.08 1287
2062.51 1357
2062.94 1320
2063.36 1264
2063.79 1209
2064.22 1258
2064.65 1244
2065.08 1323
2065.50 1325
2065.93 1346
2066.36 1330
2066.79 1306
2067.22 1336
2067.65 1302
2068.08 1222
2068.50 1321
2068.93 1328
2069.36 1262
2069.79 1212
2070.22 1295
2070.65 1235
2071.08 1295
2071.51 1327
2071.94 1288
2072.36 1356
2072.79 1338
2073.22 1319
2073.65 1276
2074.08 1253
2074.51 1239
2074.94 1261
2075.37 1253
2075.80 1254
2076.23 1290
2076.66 1272
2077.09 1310
2077.52 1342
2077.95 1330
2078.38 1253
2078.81 1359
2079.24 1261
2079.67 1398
2080.10 1425
2080.53 1433
2080.95 1474
2081.38 1457
2081.82 1426
2082.25 1353
2082.68 1341
2083.11 1374
2083.54 1320
2083.97 1352
2084.40 1348
2084.83 1301
2085.26 1300
2085.69 1279
2086.12 1240
2086.55 1267
2086.98 1288
2087.41 1245
2087.84 1269
2088.27 1242
2088.70 1247
2089.13 1187
2089.56 1202
2089.99 1153
2090.43 1206
2090.86 1278
2091.29 1245
2091.72 1345
2092.15 1270
2092.58 1290
2093.01 1334
2093.44 1424
2093.87 1489
2094.31 1509
2094.74 1506
2095.17 1390
2095.60 1365
2096.03 1333
2096.46 1284
2096.89 1306
2097.33 1331
2097.76 1327
2098.19 1283
2098.62 1208
2099.05 1202
2099.48 1182
2099.92 1148
2100.35 1099
2100.78 1178
2101.21 1167
2101.64 1143
2102.08 1176
2102.51 1104
2102.94 1147
2103.37 1165
2103.81 1203
2104.24 1180
2104.67 1135
2105.10 1218
2105.54 1177
2105.97 1228
2106.40 1182
2106.83 1230
2107.27 1176
2107.70 1245
2108.13 1268
2108.56 1222
2109.00 1285
2109.43 1238
2109.86 1222
2110.30 1210
2110.73 1243
2111.16 1256
2111.59 1322
2112.03 1301
2112.46 1230
2112.89 1268
2113.33 1236
2113.76 1229
2114.19 1307
2114.63 1315
2115.06 1225
2115.49 1223
2115.93 1264
2116.36 1220
2116.80 1236
2117.23 1227
2117.66 1181
2118.10 1206
2118.53 1147
2118.96 1132
2119.40 1230
2119.83 1174
2120.27 1124
2120.70 1190
2121.13 1203
2121.57 1215
2122.00 1255
2122.44 1329
2122.87 1296
2123.31 1252
2123.74 1278
2124.17 1276
2124.61 1176
2125.04 1214
2125.48 1218
2125.91 1107
2126.35 1164
2126.78 1213
2127.22 1160
2127.65 1103
2128.09 1142
2128.52 1171
2128.96 1157
2129.39 1219
2129.83 1292
2130.26 1155
2130.70 1212
2131.13 1282
2131.57 1291
2132.00 1304
2132.44 1264
2132.87 1228
2133.31 1264
2133.74 1301
2134.18 1265
2134.61 1232
2135.05 1290
2135.48 1394
2135.92 1411
2136.36 1360
2136.79 1301
2137.23 1339
2137.66 1374
2138.10 1449
2138.53 1324
2138.97 1333
2139.41 1375
2139.84 1304
2140.28 1369
2140.71 1334
2141.15 1289
2141.59 1303
2142.02 1238
2142.46 1200
2142.90 1244
2143.33 1182
2143.77 1188
2144.20 1092
2144.64 1185
2145.08 1199
2145.51 1122
2145.95 1106
2146.39 1088
2146.82 1140
2147.26 1207
2147.70 1153
2148.13 1178
2148.57 1273
2149.01 1320
2149.45 1367
2149.88 1310
2150.32 1401
2150.76 1427
2151.19 1496
2151.63 1438
2152.07 1410
2152.51 1358
2152.94 1351
2153.38 1437
2153.82 1437
2154.26 1377
2154.69 1353
2155.13 1393
2155.57 1333
2156.01 1300
2156.44 1279
2156.88 1293
2157.32 1231
2157.76 1252
2158.19 1262
2158.63 1280
2159.07 1258
2159.51 1271
2159.95 1215
2160.38 1152
2160.82 1135
2161.26 1164
2161.70 1185
2162.14 1179
2162.58 1202
2163.01 1262
2163.45 1183
2163.89 1162
2164.33 1142
2164.77 1155
2165.21 1188
2165.65 1209
2166.08 1262
2166.52 1257
2166.96 1169
2167.40 1272
2167.84 1288
2168.28 1315
2168.72 1341
2169.16 1258
2169.59 1266
2170.03 1415
2170.47 1383
2170.91 1368
2171.35 1371
2171.79 1369
2172.23 1368
2172.67 1430
2173.11 1351
2173.55 1375
2173.99 1445
2174.43 1347
2174.87 1330
2175.31 1490
2175.75 1443
2176.19 1472
2176.63 1451
2177.06 1432
2177.50 1412
2177.94 1447
2178.38 1468
2178.82 1471
2179.26 1420
2179.70 1357
2180.14 1382
2180.58 1314
2181.03 1331
2181.47 1360
2181.91 1290
2182.35 1270
2182.79 1222
2183.23 1120
2183.67 1180
2184.11 1188
2184.55 1193
2184.99 1185
2185.43 1211
2185.87 1201
2186.31 1298
2186.75 1208
2187.19 1210
2187.63 1279
2188.07 1357
2188.51 1252
2188.96 1268
2189.40 1414
2189.84 1383
2190.28 1351
2190.72 1408
2191.16 1371
2191.60 1280
2192.04 1262
2192.49 1342
2192.93 1316
2193.37 1342
2193.81 1302
2194.25 1373
2194.69 1332
2195.13 1405
2195.58 1405
2196.02 1451
2196.46 1463
2196.90 1349
2197.34 1393
2197.78 1302
2198.23 1340
2198.67 1384
2199.11 1390
2199.55 1380
2199.99 1341
2200.44 1465
2200.88 1396
2201.32 1408
2201.76 1319
2202.21 1282
2202.65 1296
2203.09 1281
2203.53 1351
2203.98 1251
2204.42 1260
2204.86 1228
2205.30 1384
2205.75 1400
2206.19 1413
2206.63 1382
2207.07 1357
2207.52 1456
2207.96 1382
2208.40 1463
2208.85 1420
2209.29 1429
2209.73 1524
2210.18 1475
2210.62 1414
2211.06 1390
2211.51 1404
2211.95 1451
2212.39 1421
2212.84 1368
2213.28 1393
2213.72 1367
2214.17 1381
2214.61 1371
2215.05 1452
2215.50 1351
2215.94 1360
2216.38 1333
2216.83 1292
2217.27 1262
2217.72 1300
2218.16 1213
2218.60 1147
2219.05 1207
2219.49 1173
2219.94 1182
2220.38 1304
2220.82 1256
2221.27 1214
2221.71 1328
2222.16 1391
2222.60 1529
2223.05 1601
2223.49 1747
2223.93 1847
2224.38 1889
2224.82 1964
2225.27 2210
2225.71 2204
2226.16 2175
2226.60 2021
2227.05 2006
2227.49 1930
2227.94 1864
2228.38 1797
2228.83 1644
2229.27 1669
2229.72 1596
2230.16 1563
2230.61 1509
2231.05 1495
2231.50 1520
2231.94 1625
2232.39 1628
2232.83 1642
2233.28 1620
2233.72 1646
2234.17 1680
2234.62 1643
2235.06 1640
2235.51 1640
2235.95 1702
2236.40 1578
2236.84 1488
2237.29 1436
2237.74 1496
2238.18 1410
2238.63 1420
2239.07 1412
2239.52 1454
2239.97 1433
2240.41 1471
2240.86 1374
2241.30 1330
2241.75 1427
2242.20 1313
2242.64 1284
2243.09 1291
2243.54 1267
2243.98 1338
2244.43 1266
2244.88 1309
2245.32 1308
2245.77 1233
2246.22 1186
2246.66 1313
2247.11 1256
2247.56 1271
2248.00 1294
2248.45 1251
2248.90 1337
2249.34 1314
2249.79 1271
2250.24 1262
2250.69 1196
2251.13 1288
2251.58 1257
2252.03 1232
2252.47 1248
2252.92 1263
2253.37 1248
2253.82 1223
2254.26 1289
2254.71 1214
2255.16 1208
2255.61 1231
2256.06 1248
2256.50 1213
2256.95 1119
2257.40 1119
2257.85 1170
2258.29 1151
2258.74 1198
2259.19 1193
2259.64 1183
2260.09 1204
2260.53 1238
2260.98 1252
2261.43 1352
2261.88 1346
2262.33 1380
2262.78 1421
2263.22 1445
2263.67 1559
2264.12 1569
2264.57 1490
2265.02 1501
2265.47 1508
2265.92 1522
2266.36 1473
2266.81 1464
2267.26 1475
2267.71 1463
2268.16 1525
2268.61 1553
2269.06 1526
2269.51 1497
2269.96 1498
2270.41 1666
2270.85 1568
2271.30 1619
2271.75 1550
2272.20 1643
2272.65 1563
2273.10 1570
2273.55 1451
2274.00 1390
2274.45 1405
2274.90 1473
2275.35 1468
2275.80 1393
2276.25 1289
2276.70 1307
2277.15 1268
2277.60 1206
2278.05 1189
2278.50 1324
2278.95 1331
2279.40 1285
2279.85 1313
2280.30 1409
2280.75 1502
2281.20 1578
2281.65 1721
2282.10 1783
2282.55 1744
2283.00 1866
2283.45 1806
2283.90 1840
2284.35 1743
2284.80 1761
2285.25 1607
2285.70 1617
2286.15 1598
2286.60 1480
2287.05 1535
2287.51 1570
2287.96 1548
2288.41 1589
2288.86 1589
2289.31 1633
2289.76 1843
2290.21 1992
2290.66 2099
2291.11 2067
2291.56 2255
2292.02 2205
2292.47 2170
2292.92 2170
2293.37 2082
2293.82 2147
2294.27 2121
2294.72 1973
2295.18 1978
2295.63 1910
2296.08 1747
2296.53 1747
2296.98 1668
2297.43 1553
2297.89 1505
2298.34 1457
2298.79 1478
2299.24 1436
2299.69 1386
2300.15 1412
2300.60 1339
2301.05 1368
2301.50 1320
2301.95 1325
2302.41 1336
2302.86 1409
2303.31 1394
2303.76 1349
2304.22 1361
2304.67 1256
2305.12 1240
2305.57 1321
2306.03 1373
2306.48 1316
2306.93 1453
2307.39 1435
2307.84 1458
2308.29 1498
2308.74 1536
2309.20 1554
2309.65 1587
2310.10 1603
2310.56 1721
2311.01 1787
2311.46 1810
2311.92 1753
2312.37 1667
2312.82 1666
2313.28 1623
2313.73 1620
2314.18 1497
2314.64 1419
2315.09 1362
2315.54 1377
2316.00 1408
2316.45 1376
2316.90 1369
2317.36 1434
2317.81 1378
2318.27 1409
2318.72 1458
2319.17 1475
2319.63 1439
2320.08 1405
2320.54 1514
2320.99 1462
2321.44 1463
2321.90 1526
2322.35 1496
2322.81 1497
2323.26 1493
2323.72 1379
2324.17 1448
2324.62 1464
2325.08 1390
2325.53 1447
2325.99 1401
2326.44 1443
2326.90 1412
2327.35 1428
2327.81 1391
2328.26 1429
2328.72 1491
2329.17 1453
2329.63 1462
2330.08 1530
2330.54 1514
2330.99 1581
2331.45 1558
2331.90 1597
2332.36 1543
2332.81 1535
2333.27 1533
2333.72 1426
2334.18 1457
2334.63 1346
2335.09 1456
2335.54 1419
2336.00 1365
2336.46 1310
2336.91 1459
2337.37 1360
2337.82 1412
2338.28 1388
2338.73 1411
2339.19 1503
2339.65 1564
2340.10 1583
2340.56 1568
2341.01 1696
2341.47 1613
2341.93 1708
2342.38 1747
2342.84 1727
2343.30 1675
2343.75 1659
2344.21 1689
2344.66 1753
2345.12 1718
2345.58 1729
2346.03 1840
2346.49 1828
2346.95 1892
2347.40 1857
2347.86 1836
2348.32 1825
2348.77 1863
2349.23 1709
2349.69 1709
2350.15 1709
2350.60 1614
2351.06 1609
2351.52 1607
2351.97 1480
2352.43 1498
2352.89 1566
2353.35 1512
2353.80 1499
2354.26 1436
2354.72 1368
2355.17 1341
2355.63 1359
2356.09 1417
2356.55 1410
2357.01 1350
2357.46 1423
2357.92 1390
2358.38 1370
2358.84 1332
2359.29 1480
2359.75 1400
2360.21 1403
2360.67 1392
2361.13 1511
2361.58 1502
2362.04 1457
2362.50 1503
2362.96 1532
2363.42 1542
2363.87 1414
2364.33 1552
2364.79 1428
2365.25 1523
2365.71 1491
2366.17 1533
2366.63 1527
2367.08 1546
2367.54 1535
2368.00 1493
2368.46 1493
2368.92 1506
2369.38 1534
2369.84 1520
2370.30 1542
2370.75 1423
2371.21 1497
2371.67 1468
2372.13 1468
2372.59 1370
2373.05 1277
2373.51 1190
2373.97 1265
2374.43 1296
2374.89 1313
2375.35 1312
2375.81 1264
2376.27 1306
2376.73 1387
2377.18 1464
2377.64 1346
2378.10 1343
2378.56 1438
2379.02 1407
2379.48 1330
2379.94 1364
2380.40 1448
2380.86 1401
2381.32 1386
2381.78 1408
2382.24 1407
2382.70 1417
2383.16 1423
2383.62 1268
2384.08 1399
2384.54 1348
2385.00 1409
2385.47 1330
2385.93 1349
2386.39 1343
2386.85 1336
2387.31 1375
2387.77 1324
2388.23 1316
2388.69 1341
2389.15 1384
2389.61 1359
2390.07 1379
2390.53 1337
2390.99 1422
2391.45 1288
2391.92 1335
2392.38 1317
2392.84 1288
2393.30 1237
2393.76 1352
2394.22 1257
2394.68 1244
2395.14 1254
2395.61 1270
2396.07 1227
2396.53 1239
2396.99 1257
2397.45 1289
2397.91 1323
2398.37 1263
2398.84 1303
2399.30 1278
2399.76 1268
2400.22 1316
2400.68 1343
2401.14 1290
2401.61 1271
2402.07 1332
2402.53 1345
2402.99 1367
2403.46 1299
2403.92 1337
2404.38 1286
2404.84 1391
2405.30 1391
2405.77 1385
2406.23 1385
2406.69 1402
2407.15 1393
2407.62 1341
2408.08 1371
2408.54 1377
2409.00 1365
2409.47 1330
2409.93 1331
2410.39 1270
2410.86 1218
2411.32 1271
2411.78 1218
2412.24 1234
2412.71 1239
2413.17 1179
2413.63 1313
2414.10 1284
2414.56 1233
2415.02 1342
2415.49 1378
2415.95 1461
2416.41 1474
2416.88 1584
2417.34 1472
2417.80 1549
2418.27 1712
2418.73 1754
2419.19 1771
2419.66 1792
2420.12 1844
2420.59 1798
2421.05 1712
2421.51 1679
2421.98 1637
2422.44 1692
2422.90 1618
2423.37 1616
2423.83 1586
2424.30 1497
2424.76 1479
2425.23 1585
2425.69 1644
2426.15 1726
2426.62 1777
2427.08 1864
2427.55 1889
2428.01 2071
2428.48 2104
2428.94 2177
2429.41 2090
2429.87 1975
2430.33 1919
2430.80 1808
2431.26 1795
2431.73 1722
2432.19 1602
2432.66 1518
2433.12 1459
2433.59 1490
2434.05 1433
2434.52 1440
2434.98 1455
2435.45 1428
2435.91 1401
2436.38 1379
2436.85 1502
2437.31 1605
2437.78 1612
2438.24 1619
2438.71 1692
2439.17 1742
2439.64 1940
2440.10 1955
2440.57 1929
2441.04 2049
2441.50 2159
2441.97 2142
2442.43 2098
2442.90 2051
2443.36 2031
2443.83 1931
2444.30 1752
2444.76 1688
2445.23 1650
2445.70 1443
2446.16 1424
2446.63 1487
2447.09 1317
2447.56 1376
2448.03 1362
2448.49 1375
2448.96 1257
2449.43 1262
2449.89 1291
2450.36 1254
2450.83 1318
2451.29 1402
2451.76 1312
2452.23 1281
2452.69 1245
2453.16 1353
2453.63 1315
2454.09 1233
2454.56 1267
2455.03 1289
2455.50 1357
2455.96 1334
2456.43 1263
2456.90 1266
2457.36 1354
2457.83 1300
2458.30 1429
2458.77 1352
2459.23 1380
2459.70 1289
2460.17 1215
2460.64 1208
2461.10 1276
2461.57 1266
2462.04 1271
2462.51 1367
2462.97 1380
2463.44 1368
2463.91 1420
2464.38 1447
2464.85 1453
2465.31 1496
2465.78 1450
2466.25 1550
2466.72 1545
2467.19 1529
2467.66 1565
2468.12 1643
2468.59 1610
2469.06 1502
2469.53 1549
2470.00 1546
2470.47 1508
2470.93 1468
2471.40 1476
2471.87 1567
2472.34 1492
2472.81 1371
2473.28 1406
2473.75 1439
2474.22 1419
2474.69 1276
2475.15 1339
2475.62 1295
2476.09 1342
2476.56 1347
2477.03 1409
2477.50 1515
2477.97 1423
2478.44 1473
2478.91 1608
2479.38 1762
2479.85 1821
2480.32 1864
2480.79 1939
2481.25 1988
2481.72 2087
2482.19 1891
2482.66 1858
2483.13 1837
2483.60 1681
2484.07 1678
2484.54 1628
2485.01 1544
2485.48 1510
2485.95 1413
2486.42 1403
2486.89 1410
2487.36 1389
2487.83 1360
2488.30 1388
2488.77 1388
2489.24 1334
2489.71 1327
2490.19 1395
2490.66 1468
2491.13 1381
2491.60 1305
2492.07 1333
2492.54 1404
2493.01 1454
2493.48 1485
2493.95 1436
2494.42 1496
2494.89 1546
2495.36 1559
2495.83 1591
2496.30 1548
2496.78 1583
2497.25 1595
2497.72 1570
2498.19 1556
2498.66 1503
2499.13 1491
2499.60 1497
2500.07 1643
2500.55 1593
2501.02 1481
2501.49 1450
2501.96 1333
2502.43 1402
2502.90 1392
2503.37 1418
2503.85 1413
2504.32 1422
2504.79 1387
2505.26 1386
2505.73 1428
2506.21 1436
2506.68 1436
2507.15 1445
2507.62 1491
2508.09 1560
2508.57 1669
2509.04 1597
2509.51 1674
2509.98 1728
2510.45 1671
2510.93 1677
2511.40 1750
2511.87 1734
2512.34 1720
2512.82 1701
2513.29 1628
2513.76 1573
2514.23 1521
2514.71 1502
2515.18 1486
2515.65 1584
2516.13 1529
2516.60 1544
2517.07 1553
2517.54 1522
2518.02 1555
2518.49 1518
2518.96 1533
2519.44 1474
2519.91 1563
2520.38 1553
2520.86 1487
2521.33 1439
2521.80 1411
2522.28 1381
2522.75 1323
2523.22 1335
2523.70 1289
2524.17 1248
2524.65 1239
2525.12 1224
2525.59 1269
2526.07 1355
2526.54 1291
2527.01 1234
2527.49 1363
2527.96 1321
2528.44 1352
2528.91 1393
2529.38 1340
2529.86 1320
2530.33 1374
2530.81 1369
2531.28 1429
2531.76 1402
2532.23 1384
2532.70 1454
2533.18 1493
2533.65 1505
2534.13 1497
2534.60 1460
2535.08 1451
2535.55 1394
2536.03 1344
2536.50 1328
2536.98 1398
2537.45 1362
2537.93 1292
2538.40 1383
2538.88 1421
2539.35 1417
2539.83 1431
2540.30 1408
2540.78 1421
2541.25 1442
2541.73 1355
2542.20 1452
2542.68 1423
2543.15 1460
2543.63 1339
2544.10 1357
2544.58 1438
2545.05 1469
2545.53 1494
2546.01 1477
2546.48 1493
2546.96 1613
2547.43 1655
2547.91 1718
2548.38 1755
2548.86 1839
2549.34 1948
2549.81 1857
2550.29 1833
2550.76 1803
2551.24 1799
2551.72 1681
2552.19 1665
2552.67 1742
2553.15 1650
2553.62 1641
2554.10 1634
2554.58 1749
2555.05 1841
2555.53 1814
2556.00 1920
2556.48 1906
2556.96 1917
2557.44 1945
2557.91 1919
2558.39 1804
2558.87 1722
2559.34 1617
2559.82 1580
2560.30 1397
2560.77 1469
2561.25 1420
2561.73 1361
2562.20 1354
2562.68 1289
2563.16 1304
2563.64 1304
2564.11 1229
2564.59 1267
2565.07 1318
2565.55 1298
2566.02 1295
2566.50 1307
2566.98 1162
2567.46 1212
2567.93 1227
2568.41 1230
2568.89 1217
2569.37 1163
2569.85 1259
2570.32 1262
2570.80 1201
2571.28 1224
2571.76 1274
2572.24 1285
2572.71 1285
2573.19 1267
2573.67 1251
2574.15 1278
2574.63 1311
2575.11 1302
2575.58 1282
2576.06 1270
2576.54 1293
2577.02 1310
2577.50 1291
2577.98 1267
2578.46 1273
2578.93 1322
2579.41 1269
2579.89 1181
2580.37 1187
2580.85 1302
2581.33 1296
2581.81 1213
2582.29 1250
2582.77 1187
2583.24 1301
2583.72 1340
2584.20 1289
2584.68 1261
2585.16 1330
2585.64 1295
2586.12 1274
2586.60 1282
2587.08 1255
2587.56 1360
2588.04 1386
2588.52 1287
2589.00 1289
2589.48 1329
2589.96 1407
2590.44 1328
2590.92 1280
2591.40 1339
2591.88 1328
2592.36 1349
2592.84 1363
2593.32 1398
2593.80 1369
2594.28 1500
2594.76 1521
2595.24 1537
2595.72 1553
2596.20 1529
2596.68 1605
2597.16 1604
2597.64 1561
2598.12 1483
2598.60 1580
2599.08 1615
2599.56 1399
2600.04 1426
2600.52 1528
2601.00 1520
2601.48 1433
2601.97 1419
2602.45 1394
2602.93 1248
2603.41 1290
2603.89 1318
2604.37 1254
2604.85 1250
2605.33 1293
2605.81 1291
2606.30 1315
2606.78 1405
2607.26 1401
2607.74 1409
2608.22 1413
2608.70 1537
2609.18 1622
2609.67 1677
2610.15 1750
2610.63 1819
2611.11 1866
2611.59 1784
2612.07 1750
2612.56 1687
2613.04 1716
2613.52 1638
2614.00 1611
2614.48 1596
2614.97 1580
2615.45 1522
2615.93 1469
2616.41 1427
2616.89 1395
2617.38 1380
2617.86 1354
2618.34 1294
2618.82 1260
2619.31 1290
2619.79 1258
2620.27 1288
2620.75 1263
2621.24 1264
2621.72 1239
2622.20 1224
2622.69 1304
2623.17 1312
2623.65 1274
2624.13 1252
2624.62 1298
2625.10 1233
2625.58 1302
2626.07 1218
2626.55 1322
2627.03 1367
2627.52 1340
2628.00 1344
2628.48 1300
2628.97 1336
2629.45 1295
2629.93 1369
2630.42 1379
2630.90 1344
2631.38 1306
2631.87 1385
2632.35 1362
2632.83 1345
2633.32 1347
2633.80 1368
2634.29 1340
2634.77 1372
2635.25 1289
2635.74 1316
2636.22 1305
2636.71 1403
2637.19 1288
2637.67 1313
2638.16 1392
2638.64 1356
2639.13 1307
2639.61 1250
2640.10 1322
2640.58 1318
2641.06 1330
2641.55 1272
2642.03 1366
2642.52 1413
2643.00 1412
2643.49 1343
2643.97 1358
2644.46 1385
2644.94 1318
2645.43 1407
2645.91 1322
2646.40 1321
2646.88 1372
2647.37 1392
2647.85 1423
2648.34 1397
2648.82 1288
2649.31 1306
2649.79 1347
2650.28 1411
2650.76 1313
2651.25 1310
2651.73 1307
2652.22 1279
2652.70 1248
2653.19 1275
2653.68 1354
2654.16 1323
2654.65 1415
2655.13 1367
2655.62 1283
2656.10 1306
2656.59 1409
2657.08 1349
2657.56 1324
2658.05 1403
2658.53 1407
2659.02 1407
2659.51 1335
2659.99 1389
2660.48 1282
2660.97 1175
2661.45 1130
2661.94 1275
2662.43 1202
2662.91 1241
2663.40 1234
2663.88 1208
2664.37 1204
2664.86 1201
2665.34 1174
2665.83 1263
2666.32 1245
2666.81 1230
2667.29 1264
2667.78 1287
2668.27 1319
2668.75 1284
2669.24 1269
2669.73 1254
2670.21 1329
2670.70 1308
2671.19 1325
2671.68 1397
2672.16 1407
2672.65 1428
2673.14 1395
2673.63 1457
2674.11 1571
2674.60 1622
2675.09 1704
2675.58 1635
2676.06 1767
2676.55 1772
2677.04 1740
2677.53 1687
2678.01 1633
2678.50 1631
2678.99 1625
2679.48 1625
2679.97 1646
2680.45 1681
2680.94 1778
2681.43 1775
2681.92 1760
2682.41 1810
2682.90 1858
2683.38 1926
2683.87 1960
2684.36 1996
2684.85 2034
2685.34 2072
2685.83 1989
2686.32 1834
2686.80 1830
2687.29 1726
2687.78 1676
2688.27 1571
2688.76 1567
2689.25 1436
2689.74 1352
2690.23 1314
2690.71 1376
2691.20 1376
2691.69 1340
2692.18 1368
2692.67 1255
2693.16 1329
2693.65 1348
2694.14 1382
2694.63 1385
2695.12 1451
2695.61 1418
2696.10 1388
2696.59 1351
2697.08 1369
2697.57 1363
2698.06 1365
2698.55 1346
2699.03 1409
2699.52 1447
2700.01 1490
2700.50 1452
2700.99 1445
2701.48 1428
2701.97 1400
2702.46 1460
2702.95 1456
2703.44 1560
2703.94 1403
2704.43 1422
2704.92 1540
2705.41 1499
2705.90 1379
2706.39 1380
2706.88 1399
2707.37 1334
2707.86 1287
2708.35 1270
2708.84 1213
2709.33 1288
2709.82 1204
2710.31 1235
2710.80 1262
2711.29 1240
2711.78 1167
2712.28 1241
2712.77 1293
2713.26 1330
2713.75 1274
2714.24 1256
2714.73 1218
2715.22 1218
2715.71 1314
2716.21 1353
2716.70 1192
2717.19 1168
2717.68 1186
2718.17 1284
2718.66 1251
2719.15 1260
2719.65 1241
2720.14 1293
2720.63 1291
2721.12 1292
2721.61 1344
2722.10 1473
2722.60 1443
2723.09 1496
2723.58 1578
2724.07 1564
2724.56 1496
2725.06 1556
2725.55 1516
2726.04 1470
2726.53 1397
2727.03 1382
2727.52 1304
2728.01 1303
2728.50 1262
2729.00 1293
2729.49 1227
2729.98 1219
2730.47 1159
2730.97 1244
2731.46 1192
2731.95 1193
2732.44 1235
2732.94 1253
2733.43 1216
2733.92 1276
2734.42 1271
2734.91 1370
2735.40 1336
2735.90 1311
2736.39 1319
2736.88 1324
2737.37 1328
2737.87 1345
2738.36 1359
2738.85 1250
2739.35 1278
2739.84 1340
2740.34 1397
2740.83 1472
2741.32 1466
2741.82 1403
2742.31 1336
2742.80 1278
2743.30 1260
2743.79 1336
2744.29 1308
2744.78 1251
2745.27 1216
2745.77 1255
2746.26 1113
2746.76 1242
2747.25 1310
2747.74 1315
2748.24 1272
2748.73 1274
2749.23 1361
2749.72 1358
2750.22 1283
2750.71 1349
2751.20 1283
2751.70 1325
2752.19 1326
2752.69 1308
2753.18 1412
2753.68 1422
2754.17 1465
2754.67 1475
2755.16 1466
2755.66 1442
2756.15 1455
2756.65 1417
2757.14 1416
2757.64 1366
2758.13 1403
2758.63 1310
2759.12 1254
2759.62 1303
2760.11 1315
2760.61 1324
2761.10 1282
2761.60 1233
2762.09 1207
2762.59 1270
2763.09 1313
2763.58 1284
2764.08 1272
2764.57 1326
2765.07 1362
2765.56 1264
2766.06 1216
2766.56 1272
2767.05 1234
2767.55 1270
2768.04 1266
2768.54 1174
2769.04 1275
2769.53 1252
2770.03 1365
2770.52 1289
2771.02 1265
2771.52 1383
2772.01 1406
2772.51 1390
2773.01 1453
2773.50 1474
2774.00 1462
2774.50 1485
2774.99 1534
2775.49 1514
2775.99 1562
2776.48 1570
2776.98 1574
2777.48 1571
2777.97 1574
2778.47 1519
2778.97 1453
2779.46 1456
2779.96 1412
2780.46 1433
2780.96 1399
2781.45 1420
2781.95 1392
2782.45 1396
2782.94 1396
2783.44 1339
2783.94 1344
2784.44 1370
2784.93 1402
2785.43 1354
2785.93 1392
2786.43 1326
2786.92 1442
2787.42 1448
2787.92 1419
2788.42 1388
2788.92 1315
2789.41 1240
2789.91 1334
2790.41 1310
2790.91 1331
2791.41 1367
2791.90 1320
2792.40 1372
2792.90 1412
2793.40 1437
2793.90 1539
2794.40 1566
2794.89 1566
2795.39 1657
2795.89 1736
2796.39 1879
2796.89 1948
2797.39 1980
2797.89 2154
2798.38 2138
2798.88 2067
2799.38 2018
2799.88 1992
2800.38 1981
2800.88 1796
2801.38 1679
2801.88 1532
2802.38 1531
2802.87 1516
2803.37 1447
2803.87 1548
2804.37 1589
2804.87 1562
2805.37 1504
2805.87 1600
2806.37 1666
2806.87 1838
2807.37 1872
2807.87 2050
2808.37 2290
2808.87 2350
2809.37 2453
2809.87 2435
2810.37 2492
2810.87 2438
2811.37 2265
2811.87 2105
2812.37 1987
2812.87 1817
2813.37 1778
2813.87 1661
2814.37 1598
2814.87 1597
2815.37 1413
2815.87 1356
2816.37 1460
2816.87 1480
2817.37 1341
2817.87 1381
2818.37 1334
2818.87 1334
2819.37 1324
2819.87 1269
2820.37 1247
2820.87 1166
2821.37 1245
2821.87 1235
2822.38 1235
2822.88 1213
2823.38 1347
2823.88 1280
2824.38 1267
2824.88 1285
2825.38 1357
2825.88 1375
2826.38 1489
2826.89 1432
2827.39 1370
2827.89 1458
2828.39 1428
2828.89 1372
2829.39 1425
2829.89 1498
2830.40 1469
2830.90 1474
2831.40 1503
2831.90 1466
2832.40 1471
2832.90 1490
2833.41 1453
2833.91 1456
2834.41 1477
2834.91 1610
2835.41 1548
2835.92 1504
2836.42 1519
2836.92 1469
2837.42 1514
2837.92 1479
2838.43 1402
2838.93 1340
2839.43 1389
2839.93 1424
2840.44 1296
2840.94 1277
2841.44 1280
2841.94 1231
2842.45 1276
2842.95 1328
2843.45 1376
2843.96 1436
2844.46 1358
2844.96 1389
2845.46 1459
2845.97 1453
2846.47 1495
2846.97 1578
2847.48 1661
2847.98 1638
2848.48 1594
2848.99 1610
2849.49 1555
2849.99 1662
2850.50 1515
2851.00 1498
2851.50 1470
2852.01 1378
2852.51 1389
2853.01 1349
2853.52 1272
2854.02 1358
2854.52 1255
2855.03 1304
2855.53 1341
2856.04 1316
2856.54 1284
2857.04 1352
2857.55 1326
2858.05 1290
2858.56 1290
2859.06 1310
2859.56 1298
2860.07 1386
2860.57 1363
2861.08 1386
2861.58 1414
2862.09 1385
2862.59 1374
2863.09 1425
2863.60 1311
2864.10 1239
2864.61 1183
2865.11 1228
2865.62 1271
2866.12 1226
2866.63 1226
2867.13 1260
2867.64 1246
2868.14 1228
2868.65 1301
2869.15 1228
2869.66 1206
2870.16 1237
2870.67 1278
2871.17 1356
2871.68 1362
2872.18 1392
2872.69 1410
2873.19 1332
2873.70 1379
2874.20 1356
2874.71 1381
2875.21 1283
2875.72 1313
2876.23 1334
2876.73 1259
2877.24 1291
2877.74 1316
2878.25 1279
2878.75 1299
2879.26 1277
2879.77 1330
2880.27 1319
2880.78 1356
2881.28 1242
2881.79 1307
2882.30 1372
2882.80 1357
2883.31 1347
2883.82 1437
2884.32 1459
2884.83 1536
2885.33 1553
2885.84 1639
2886.35 1733
2886.85 1810
2887.36 1846
2887.87 1800
2888.37 1787
2888.88 1820
2889.39 1891
2889.89 1955
2890.40 1822
2890.91 1772
2891.42 1660
2891.92 1548
2892.43 1457
2892.94 1423
2893.44 1394
2893.95 1355
2894.46 1333
2894.97 1409
2895.47 1374
2895.98 1345
2896.49 1342
2897.00 1428
2897.50 1422
2898.01 1419
2898.52 1450
2899.03 1571
2899.53 1487
2900.04 1570
2900.55 1607
2901.06 1560
2901.56 1587
2902.07 1576
2902.58 1673
2903.09 1630
2903.60 1662
2904.10 1662
2904.61 1578
2905.12 1619
2905.63 1706
2906.14 1688
2906.65 1672
2907.15 1627
2907.66 1579
2908.17 1611
2908.68 1574
2909.19 1577
2909.70 1598
2910.20 1526
2910.71 1425
2911.22 1408
2911.73 1429
2912.24 1443
2912.75 1341
2913.26 1378
2913.77 1452
2914.28 1395
2914.78 1343
2915.29 1312
2915.80 1354
2916.31 1334
2916.82 1297
2917.33 1348
2917.84 1299
2918.35 1254
2918.86 1287
2919.37 1259
2919.88 1259
2920.39 1247
2920.90 1308
2921.41 1424
2921.92 1458
2922.43 1500
2922.93 1520
2923.44 1703
2923.95 1773
2924.46 2012
2924.97 2221
2925.48 2373
2925.99 2454
2926.50 2658
2927.01 2483
2927.52 2383
2928.03 2297
2928.54 2128
2929.06 1988
2929.57 1934
2930.08 1739
2930.59 1615
2931.10 1424
2931.61 1407
2932.12 1413
2932.63 1313
2933.14 1347
2933.65 1356
2934.16 1386
2934.67 1456
2935.18 1464
2935.69 1440
2936.20 1481
2936.71 1538
2937.23 1513
2937.74 1348
2938.25 1386
2938.76 1513
2939.27 1451
2939.78 1398
2940.29 1358
2940.80 1445
2941.31 1377
2941.83 1417
2942.34 1313
2942.85 1415
2943.36 1444
2943.87 1549
2944.38 1523
2944.90 1522
2945.41 1735
2945.92 1741
2946.43 1698
2946.94 1818
2947.45 1923
2947.97 1844
2948.48 1824
2948.99 1709
2949.50 1648
2950.01 1683
2950.53 1573
2951.04 1581
2951.55 1519
2952.06 1449
2952.58 1327
2953.09 1419
2953.60 1409
2954.11 1413
2954.63 1293
2955.14 1327
2955.65 1298
2956.16 1368
2956.68 1280
2957.19 1339
2957.70 1274
2958.21 1283
2958.73 1339
2959.24 1428
2959.75 1493
2960.27 1335
2960.78 1494
2961.29 1576
2961.80 1612
2962.32 1606
2962.83 1667
2963.34 1730
2963.86 1702
2964.37 1685
2964.88 1712
2965.40 1664
2965.91 1522
2966.42 1547
2966.94 1485
2967.45 1424
2967.97 1330
2968.48 1315
2968.99 1328
2969.51 1252
2970.02 1337
2970.53 1375
2971.05 1199
2971.56 1321
2972.08 1287
2972.59 1239
2973.10 1299
2973.62 1351
2974.13 1403
2974.65 1412
2975.16 1341
2975.68 1334
2976.19 1320
2976.70 1380
2977.22 1403
2977.73 1300
2978.25 1325
2978.76 1409
2979.28 1323
2979.79 1357
2980.31 1402
2980.82 1385
2981.34 1335
2981.85 1318
2982.37 1476
2982.88 1503
2983.40 1489
2983.91 1423
2984.43 1496
2984.94 1479
2985.46 1511
2985.97 1669
2986.49 1513
2987.00 1528
2987.52 1530
2988.03 1508
2988.55 1578
2989.06 1631
2989.58 1564
2990.09 1579
2990.61 1594
2991.13 1634
2991.64 1546
2992.16 1563
2992.67 1641
2993.19 1549
2993.70 1616
2994.22 1534
2994.74 1673
2995.25 1700
2995.77 1658
2996.29 1706
2996.80 1793
2997.32 1796
2997.83 1889
2998.35 2036
2998.87 2069
2999.38 2014
2999.90 2111
3000.42 2123
3000.93 2215
3001.45 2164
3001.97 2070
3002.48 2128
3003.00 2291
3003.52 2394
3004.03 2547
3004.55 2730
3005.07 2969
3005.58 3152
3006.10 3129
3006.62 3261
3007.13 3257
3007.65 3076
3008.17 2822
3008.68 2559
3009.20 2368
3009.72 2140
3010.24 1876
3010.75 1709
3011.27 1572
3011.79 1510
3012.31 1437
3012.82 1391
3013.34 1459
3013.86 1393
3014.38 1421
3014.89 1465
3015.41 1461
3015.93 1547
3016.45 1503
3016.97 1548
3017.48 1582
3018.00 1572
3018.52 1619
3019.04 1545
3019.56 1545
3020.07 1497
3020.59 1628
3021.11 1625
3021.63 1646
3022.15 1762
3022.67 1728
3023.18 1751
3023.70 1897
3024.22 1914
3024.74 1964
3025.26 2019
3025.78 1966
3026.30 1898
3026.81 1936
3027.33 1871
3027.85 1730
3028.37 1714
3028.89 1684
3029.41 1594
3029.93 1584
3030.45 1537
3030.97 1623
3031.48 1599
3032.00 1532
3032.52 1578
3033.04 1676
3033.56 1733
3034.08 1741
3034.60 1852
3035.12 1920
3035.64 1960
3036.16 2139
3036.68 2143
3037.20 2107
3037.72 2169
3038.24 2102
3038.76 1954
3039.28 1883
3039.80 1858
3040.32 1831
3040.84 1711
3041.36 1759
3041.88 1698
3042.40 1733
3042.92 1605
3043.44 1607
3043.96 1574
3044.48 1576
3045.00 1579
3045.52 1564
3046.04 1531
3046.56 1549
3047.08 1597
3047.60 1470
3048.12 1469
3048.64 1473
3049.16 1464
3049.68 1401
3050.20 1337
3050.72 1447
3051.24 1412
3051.77 1406
3052.29 1379
3052.81 1337
3053.33 1298
3053.85 1407
3054.37 1331
3054.89 1298
3055.41 1404
3055.93 1382
3056.46 1344
3056.98 1335
3057.50 1402
3058.02 1531
3058.54 1458
3059.06 1364
3059.58 1440
3060.11 1420
3060.63 1450
3061.15 1411
3061.67 1467
3062.19 1447
3062.71 1546
3063.24 1495
3063.76 1393
3064.28 1494
3064.80 1471
3065.32 1394
3065.85 1424
3066.37 1450
3066.89 1475
3067.41 1425
3067.93 1395
3068.46 1315
3068.98 1363
3069.50 1406
3070.02 1338
3070.55 1356
3071.07 1442
3071.59 1431
3072.11 1413
3072.64 1301
3073.16 1423
3073.68 1561
3074.20 1555
3074.73 1602
3075.25 1551
3075.77 1578
3076.30 1653
3076.82 1575
3077.34 1577
3077.87 1667
3078.39 1633
3078.91 1627
3079.44 1671
3079.96 1703
3080.48 1630
3081.01 1742
3081.53 1756
3082.05 1834
3082.58 1776
3083.10 1646
3083.62 1654
3084.15 1704
3084.67 1637
3085.19 1547
3085.72 1565
3086.24 1539
3086.76 1481
3087.29 1490
3087.81 1492
3088.34 1529
3088.86 1475
3089.38 1479
3089.91 1411
3090.43 1416
3090.96 1430
3091.48 1560
3092.01 1438
3092.53 1503
3093.05 1484
3093.58 1446
3094.10 1528
3094.63 1526
3095.15 1545
3095.68 1568
3096.20 1602
3096.73 1514
3097.25 1597
3097.78 1685
3098.30 1730
3098.83 1809
3099.35 1841
3099.88 1896
3100.40 2162
3100.93 2437
3101.45 2797
3101.98 3163
3102.50 3590
3103.03 3816
3103.55 4189
3104.08 4405
3104.60 4346
3105.13 4400
3105.65 4135
3106.18 3628
3106.70 3054
3107.23 2656
3107.76 2412
3108.28 2133
3108.81 1872
3109.33 1829
3109.86 1748
3110.38 1780
3110.91 1791
3111.44 1737
3111.96 1739
3112.49 1749
3113.01 1745
3113.54 1655
3114.07 1676
3114.59 1560
3115.12 1537
3115.65 1570
3116.17 1535
3116.70 1447
3117.22 1489
3117.75 1446
3118.28 1405
3118.80 1394
3119.33 1402
3119.86 1401
3120.38 1533
3120.91 1509
3121.44 1565
3121.96 1556
3122.49 1566
3123.02 1665
3123.55 1660
3124.07 1783
3124.60 1663
3125.13 1683
3125.65 1615
3126.18 1609
3126.71 1518
3127.24 1443
3127.76 1430
3128.29 1312
3128.82 1388
3129.35 1345
3129.87 1233
3130.40 1403
3130.93 1352
3131.46 1261
3131.98 1314
3132.51 1266
3133.04 1317
3133.57 1335
3134.09 1322
3134.62 1378
3135.15 1368
3135.68 1331
3136.21 1285
3136.73 1310
3137.26 1296
3137.79 1353
3138.32 1326
3138.85 1448
3139.38 1372
3139.90 1480
3140.43 1397
3140.96 1507
3141.49 1484
3142.02 1423
3142.55 1480
3143.07 1482
3143.60 1515
3144.13 1440
3144.66 1623
3145.19 1549
3145.72 1509
3146.25 1596
3146.78 1677
3147.31 1703
3147.83 1821
3148.36 1779
3148.89 1732
3149.42 1751
3149.95 1836
3150.48 1730
3151.01 1716
3151.54 1751
3152.07 1712
3152.60 1564
3153.13 1562
3153.66 1519
3154.19 1517
3154.72 1405
3155.25 1427
3155.77 1503
3156.30 1425
3156.83 1442
3157.36 1431
3157.89 1462
3158.42 1484
3158.95 1492
3159.48 1447
3160.01 1404
3160.54 1418
3161.07 1396
3161.60 1454
3162.13 1456
3162.66 1353
3163.20 1394
3163.73 1457
3164.26 1291
3164.79 1408
3165.32 1378
3165.85 1364
3166.38 1432
3166.91 1425
3167.44 1444
3167.97 1453
3168.50 1461
3169.03 1530
3169.56 1485
3170.09 1419
3170.62 1439
3171.16 1299
3171.69 1336
3172.22 1363
3172.75 1400
3173.28 1321
3173.81 1376
3174.34 1407
3174.87 1386
3175.40 1395
3175.94 1383
3176.47 1489
3177.00 1542
3177.53 1458
3178.06 1362
3178.59 1421
3179.13 1424
3179.66 1391
3180.19 1413
3180.72 1406
3181.25 1324
3181.78 1479
3182.32 1341
3182.85 1261
3183.38 1372
3183.91 1302
3184.44 1339
3184.98 1356
3185.51 1389
3186.04 1371
3186.57 1362
3187.11 1422
3187.64 1404
3188.17 1311
3188.70 1407
3189.24 1338
3189.77 1327
3190.30 1316
3190.83 1322
3191.37 1236
3191.90 1339
3192.43 1348
3192.96 1255
3193.50 1329
3194.03 1275
3194.56 1283
3195.10 1333
3195.63 1213
3196.16 1236
3196.69 1318
3197.23 1282
3197.76 1404
3198.29 1336
3198.83 1336
3199.36 1272
3199.89 1312
3200.43 1332
3200.96 1394
3201.49 1376
3202.03 1376
3202.56 1413
3203.10 1369
3203.63 1459
3204.16 1464
3204.70 1452
3205.23 1451
3205.76 1432
3206.30 1398
3206.83 1349
3207.37 1382
3207.90 1442
3208.43 1372
3208.97 1465
3209.50 1420
3210.04 1364
3210.57 1450
3211.11 1494
3211.64 1464
3212.17 1436
3212.71 1500
3213.24 1509
3213.78 1405
3214.31 1424
3214.85 1367
3215.38 1444
3215.92 1391
3216.45 1425
3216.99 1401
3217.52 1392
3218.06 1534
3218.59 1534
3219.13 1423
3219.66 1498
3220.20 1505
3220.73 1484
3221.27 1437
3221.80 1467
3222.34 1454
3222.87 1464
3223.41 1471
3223.94 1530
3224.48 1461
3225.01 1507
3225.55 1549
3226.09 1484
3226.62 1595
3227.16 1401
3227.69 1419
3228.23 1449
3228.76 1475
3229.30 1441
3229.84 1363
3230.37 1274
3230.91 1220
3231.44 1300
3231.98 1315
3232.52 1319
3233.05 1330
3233.59 1318
3234.12 1337
3234.66 1454
3235.20 1401
3235.73 1388
3236.27 1337
3236.81 1408
3237.34 1504
3237.88 1545
3238.42 1609
3238.95 1586
3239.49 1622
3240.03 1587
3240.56 1551
3241.10 1521
3241.64 1494
3242.17 1458
3242.71 1394
3243.25 1374
3243.78 1385
3244.32 1353
3244.86 1415
3245.40 1292
3245.93 1263
3246.47 1337
3247.01 1378
3247.54 1366
3248.08 1317
3248.62 1350
3249.16 1317
3249.69 1356
3250.23 1403
3250.77 1467
3251.31 1396
3251.84 1516
3252.38 1536
3252.92 1579
3253.46 1531
3254.00 1599
3254.53 1559
3255.07 1671
3255.61 1655
3256.15 1722
3256.69 1814
3257.22 1811
3257.76 1852
3258.30 1838
3258.84 1910
3259.38 1937
3259.92 1832
3260.45 1798
3260.99 1838
3261.53 1923
3262.07 1953
3262.61 2153
3263.15 2321
3263.69 2450
3264.22 2485
3264.76 2538
3265.30 2508
3265.84 2601
3266.38 2640
3266.92 2875
3267.46 3017
3268.00 2816
3268.54 2742
3269.08 2667
3269.61 2433
3270.15 2320
3270.69 2110
3271.23 1933
3271.77 1869
3272.31 1561
3272.85 1482
3273.39 1558
3273.93 1471
3274.47 1634
3275.01 1562
3275.55 1570
3276.09 1642
3276.63 1644
3277.17 1624
3277.71 1680
3278.25 1608
3278.79 1648
3279.33 1680
3279.87 1666
3280.41 1691
3280.95 1676
3281.49 1668
3282.03 1640
3282.57 1704
3283.11 1844
3283.65 1740
3284.19 1779
3284.73 1759
3285.27 1753
3285.81 1880
3286.35 1893
3286.89 1870
3287.43 1875
3287.97 1924
3288.51 1918
3289.05 1886
3289.60 1848
3290.14 1745
3290.68 1744
3291.22 1753
3291.76 1717
3292.30 1866
3292.84 1961
3293.38 1974
3293.92 2151
3294.46 2271
3295.01 2463
3295.55 2734
3296.09 2732
3296.63 2711
3297.17 2760
3297.71 2839
3298.25 2791
3298.80 2622
3299.34 2449
3299.88 2208
3300.42 2147
3300.96 2004
3301.50 1903
3302.05 1774
3302.59 1793
3303.13 1791
3303.67 1743
3304.21 1742
3304.76 1712
3305.30 1657
3305.84 1707
3306.38 1710
3306.93 1732
3307.47 1701
3308.01 1696
3308.55 1728
3309.09 1698
3309.64 1705
3310.18 1698
3310.72 1727
3311.27 1808
3311.81 1755
3312.35 1749
3312.89 1874
3313.44 1863
3313.98 1812
3314.52 1923
3315.06 2113
3315.61 2147
3316.15 2112
3316.69 2085
3317.24 2195
3317.78 2219
3318.32 2103
3318.87 2068
3319.41 2022
3319.95 1951
3320.50 1830
3321.04 1927
3321.58 1853
3322.13 1731
3322.67 1761
3323.21 1901
3323.76 1874
3324.30 1825
3324.84 1914
3325.39 1884
3325.93 1757
3326.48 1811
3327.02 1768
3327.56 1721
3328.11 1713
3328.65 1673
3329.20 1740
3329.74 1757
3330.28 1741
3330.83 1836
3331.37 2076
3331.92 2412
3332.46 2934
3333.01 3370
3333.55 4166
3334.10 4947
3334.64 5887
3335.18 6962
3335.73 7980
3336.27 8613
3336.82 8868
3337.36 9055
3337.91 8744
3338.45 8281
3339.00 7479
3339.54 6451
3340.09 5488
3340.63 4671
3341.18 3938
3341.72 3305
3342.27 2869
3342.81 2518
3343.36 2309
3343.90 2098
3344.45 1972
3344.99 1863
3345.54 1821
3346.09 1796
3346.63 1837
3347.18 1823
3347.72 1730
3348.27 1685
3348.81 1691
3349.36 1720
3349.90 1692
3350.45 1717
3351.00 1665
3351.54 1724
3352.09 1766
3352.63 1797
3353.18 1910
3353.73 2001
3354.27 2035
3354.82 2029
3355.36 1972
3355.91 2026
3356.46 1923
3357.00 2030
3357.55 2047
3358.10 1923
3358.64 1984
3359.19 1832
3359.74 1787
3360.28 1695
3360.83 1610
3361.38 1544
3361.92 1504
3362.47 1414
3363.02 1457
3363.56 1482
3364.11 1467
3364.66 1459
3365.20 1461
3365.75 1495
3366.30 1549
3366.85 1566
3367.39 1528
3367.94 1494
3368.49 1521
3369.03 1537
3369.58 1593
3370.13 1663
3370.68 1674
3371.22 1697
3371.77 1707
3372.32 1956
3372.87 2121
3373.42 2229
3373.96 2320
3374.51 2435
3375.06 2364
3375.61 2337
3376.15 2334
3376.70 2249
3377.25 2077
3377.80 1939
3378.35 1814
3378.89 1728
3379.44 1567
3379.99 1522
3380.54 1467
3381.09 1382
3381.64 1377
3382.18 1347
3382.73 1351
3383.28 1313
3383.83 1313
3384.38 1403
3384.93 1384
3385.48 1342
3386.02 1255
3386.57 1379
3387.12 1345
3387.67 1305
3388.22 1438
3388.77 1444
3389.32 1429
3389.87 1395
3390.42 1431
3390.96 1385
3391.51 1493
3392.06 1411
3392.61 1410
3393.16 1384
3393.71 1415
3394.26 1477
3394.81 1450
3395.36 1412
3395.91 1456
3396.46 1415
3397.01 1395
3397.56 1441
3398.11 1411
3398.66 1413
3399.21 1343
3399.76 1373
3400.31 1355
3400.86 1337
3401.41 1211
3401.96 1334
3402.51 1302
3403.06 1310
3403.61 1242
3404.16 1286
3404.71 1301
3405.26 1258
3405.81 1223
3406.36 1297
3406.91 1348
3407.46 1324
3408.01 1295
3408.56 1323
3409.11 1294
3409.66 1311
3410.21 1350
3410.76 1478
3411.31 1563
3411.86 1486
3412.42 1617
3412.97 1575
3413.52 1621
3414.07 1598
3414.62 1580
3415.17 1542
3415.72 1508
3416.27 1449
3416.82 1498
3417.37 1344
3417.93 1268
3418.48 1349
3419.03 1344
3419.58 1206
3420.13 1260
3420.68 1264
3421.23 1317
3421.79 1303
3422.34 1308
3422.89 1291
3423.44 1266
3423.99 1493
3424.55 1447
3425.10 1485
3425.65 1427
3426.20 1392
3426.75 1463
3427.31 1421
3427.86 1324
3428.41 1338
3428.96 1243
3429.51 1273
3430.07 1219
3430.62 1258
3431.17 1300
3431.72 1289
3432.28 1295
3432.83 1272
3433.38 1240
3433.93 1256
3434.49 1243
3435.04 1235
3435.59 1293
3436.14 1334
3436.70 1332
3437.25 1323
3437.80 1320
3438.36 1359
3438.91 1357
3439.46 1415
3440.01 1470
3440.57 1411
3441.12 1469
3441.67 1508
3442.23 1415
3442.78 1414
3443.33 1386
3443.89 1378
3444.44 1336
3444.99 1336
3445.55 1288
3446.10 1340
3446.66 1341
3447.21 1287
3447.76 1308
3448.32 1289
3448.87 1253
3449.42 1307
3449.98 1311
3450.53 1208
3451.09 1258
3451.64 1283
3452.19 1315
3452.75 1134
3453.30 1143
3453.86 1205
3454.41 1126
3454.96 1183
3455.52 1120
3456.07 1162
3456.63 1132
3457.18 1178
3457.74 1127
3458.29 1213
3458.85 1214
3459.40 1257
3459.96 1212
3460.51 1178
3461.07 1162
3461.62 1154
3462.17 1108
3462.73 1187
3463.28 1248
3463.84 1217
3464.39 1181
3464.95 1256
3465.50 1316
3466.06 1267
3466.62 1280
3467.17 1316
3467.73 1353
3468.28 1314
3468.84 1324
3469.39 1393
3469.95 1310
3470.50 1299
3471.06 1264
3471.61 1320
3472.17 1305
3472.73 1363
3473.28 1358
3473.84 1313
3474.39 1290
3474.95 1304
3475.50 1229
3476.06 1288
3476.62 1294
3477.17 1205
3477.73 1299
3478.29 1499
3478.84 1502
3479.40 1497
3479.95 1489
3480.51 1464
3481.07 1532
3481.62 1546
3482.18 1609
3482.74 1605
3483.29 1604
3483.85 1472
3484.41 1516
3484.96 1473
3485.52 1548
3486.08 1477
3486.63 1516
3487.19 1515
3487.75 1530
3488.30 1643
3488.86 1719
3489.42 1931
3489.97 2147
3490.53 2398
3491.09 2514
3491.65 2775
3492.20 3146
3492.76 3018
3493.32 3290
3493.88 3091
3494.43 2988
3494.99 2693
3495.55 2631
3496.11 2505
3496.66 2347
3497.22 2357
3497.78 2590
3498.34 2744
3498.89 3007
3499.45 3110
3500.01 3278
3500.57 3237
3501.13 3294
3501.68 3199
3502.24 3132
3502.80 3081
3503.36 3067
3503.92 3022
3504.48 3006
3505.03 2952
3505.59 3182
3506.15 3166
3506.71 3009
3507.27 3011
3507.83 2844
3508.38 2653
3508.94 2470
3509.50 2289
3510.06 2180
3510.62 2110
3511.18 2032
3511.74 1879
3512.30 1852
3512.85 1701
3513.41 1703
3513.97 1628
3514.53 1615
3515.09 1509
3515.65 1519
3516.21 1462
3516.77 1597
3517.33 1524
3517.89 1618
3518.45 1594
3519.01 1655
3519.56 1656
3520.12 1623
3520.68 1499
3521.24 1592
3521.80 1505
3522.36 1557
3522.92 1517
3523.48 1572
3524.04 1574
3524.60 1609
3525.16 1524
3525.72 1504
3526.28 1543
3526.84 1473
3527.40 1396
3527.96 1480
3528.52 1296
3529.08 1268
3529.64 1422
3530.20 1377
3530.76 1299
3531.32 1280
3531.88 1346
3532.44 1413
3533.01 1482
3533.57 1346
3534.13 1369
3534.69 1444
3535.25 1452
3535.81 1497
3536.37 1570
3536.93 1459
3537.49 1476
3538.05 1529
3538.61 1615
3539.17 1612
3539.74 1571
3540.30 1541
3540.86 1570
3541.42 1603
3541.98 1595
3542.54 1571
3543.10 1556
3543.66 1573
3544.23 1606
3544.79 1571
3545.35 1580
3545.91 1532
3546.47 1481
3547.03 1516
3547.59 1439
3548.16 1409
3548.72 1431
3549.28 1358
3549.84 1328
3550.40 1304
3550.97 1418
3551.53 1315
3552.09 1311
3552.65 1274
3553.21 1286
3553.78 1466
3554.34 1370
3554.90 1319
3555.46 1396
3556.03 1389
3556.59 1405
3557.15 1502
3557.71 1405
3558.28 1344
3558.84 1358
3559.40 1366
3559.96 1315
3560.53 1343
3561.09 1349
3561.65 1314
3562.21 1348
3562.78 1332
3563.34 1342
3563.90 1385
3564.47 1372
3565.03 1352
3565.59 1317
3566.16 1353
3566.72 1342
3567.28 1265
3567.85 1273
3568.41 1230
3568.97 1244
3569.54 1191
3570.10 1092
3570.66 1136
3571.23 1118
3571.79 1164
3572.35 1208
3572.92 1279
3573.48 1212
3574.04 1240
3574.61 1287
3575.17 1270
3575.74 1266
3576.30 1247
3576.86 1289
3577.43 1356
3577.99 1326
3578.56 1402
3579.12 1376
3579.68 1378
3580.25 1306
3580.81 1312
3581.38 1277
3581.94 1241
3582.51 1296
3583.07 1301
3583.64 1246
3584.20 1267
3584.76 1215
3585.33 1168
3585.89 1283
3586.46 1211
3587.02 1215
3587.59 1151
3588.15 1158
3588.72 1149
3589.28 1213
3589.85 1200
3590.41 1199
3590.98 1272
3591.54 1250
3592.11 1213
3592.67 1272
3593.24 1315
3593.80 1284
3594.37 1313
3594.94 1351
3595.50 1340
3596.07 1260
3596.63 1323
3597.20 1296
3597.76 1204
3598.33 1222
3598.89 1225
3599.46 1251
3600.03 1262
3600.59 1257
3601.16 1243
3601.72 1195
3602.29 1236
3602.86 1280
3603.42 1285
3603.99 1224
3604.55 1214
3605.12 1222
3605.69 1257
3606.25 1250
3606.82 1165
3607.39 1157
3607.95 1125
3608.52 1104
3609.09 1057
3609.65 1046
3610.22 1059
3610.79 1141
3611.35 1141
3611.92 1082
3612.49 1156
3613.05 1191
3613.62 1207
3614.19 1334
3614.75 1423
3615.32 1570
3615.89 1697
3616.45 1971
3617.02 2264
3617.59 2390
3618.16 2581
3618.72 2697
3619.29 2823
3619.86 2781
3620.43 2686
3620.99 2527
3621.56 2272
3622.13 2195
3622.70 1863
3623.26 1684
3623.83 1553
3624.40 1413
3624.97 1339
3625.53 1359
3626.10 1310
3626.67 1205
3627.24 1224
3627.81 1211
3628.37 1265
3628.94 1261
3629.51 1203
3630.08 1298
3630.65 1299
3631.22 1281
3631.78 1271
3632.35 1244
3632.92 1259
3633.49 1165
3634.06 1172
3634.63 1212
3635.20 1226
3635.76 1201
3636.33 1172
3636.90 1181
3637.47 1111
3638.04 1180
3638.61 1195
3639.18 1308
3639.75 1399
3640.31 1346
3640.88 1422
3641.45 1487
3642.02 1513
3642.59 1486
3643.16 1485
3643.73 1460
3644.30 1410
3644.87 1349
3645.44 1400
3646.01 1363
3646.58 1351
3647.15 1339
3647.72 1357
3648.29 1316
3648.85 1322
3649.42 1313
3649.99 1317
3650.56 1342
3651.13 1349
3651.70 1372
3652.27 1386
3652.84 1392
3653.41 1436
3653.98 1429
3654.55 1467
3655.12 1527
3655.69 1488
3656.26 1548
3656.83 1536
3657.41 1520
3657.98 1532
3658.55 1518
3659.12 1522
3659.69 1533
3660.26 1559
3660.83 1506
3661.40 1438
3661.97 1400
3662.54 1440
3663.11 1396
3663.68 1441
3664.25 1447
3664.82 1653
3665.39 1747
3665.97 1825
3666.54 1986
3667.11 2080
3667.68 2084
3668.25 2017
3668.82 1962
3669.39 1929
3669.96 1876
3670.54 1607
3671.11 1512
3671.68 1401
3672.25 1423
3672.82 1422
3673.39 1419
3673.96 1383
3674.54 1382
3675.11 1424
3675.68 1427
3676.25 1367
3676.82 1420
3677.39 1482
3677.97 1375
3678.54 1411
3679.11 1376
3679.68 1345
3680.26 1381
3680.83 1413
3681.40 1353
3681.97 1336
3682.54 1328
3683.12 1438
3683.69 1311
3684.26 1338
3684.83 1414
3685.41 1363
3685.98 1436
3686.55 1473
3687.12 1560
3687.70 1560
3688.27 1658
3688.84 1739
3689.42 1755
3689.99 1763
3690.56 1783
3691.13 1737
3691.71 1700
3692.28 1630
3692.85 1617
3693.43 1615
3694.00 1545
3694.57 1495
3695.15 1455
3695.72 1370
3696.29 1387
3696.87 1342
3697.44 1323
3698.01 1295
3698.59 1273
3699.16 1280
3699.73 1302
3700.31 1267
3700.88 1309
3701.45 1326
3702.03 1264
3702.60 1287
3703.18 1308
3703.75 1282
3704.32 1312
3704.90 1293
3705.47 1274
3706.05 1287
3706.62 1280
3707.19 1363
3707.77 1294
3708.34 1373
3708.92 1313
3709.49 1309
3710.07 1350
3710.64 1358
3711.22 1287
3711.79 1318
3712.36 1219
3712.94 1290
3713.51 1195
3714.09 1233
3714.66 1171
3715.24 1202
3715.81 1242
3716.39 1279
3716.96 1256
3717.54 1221
3718.11 1222
3718.69 1189
3719.26 1223
3719.84 1172
3720.41 1122
3720.99 1166
3721.56 1114
3722.14 1032
3722.72 1203
3723.29 1110
3723.87 1091
3724.44 1167
3725.02 1136
3725.59 1087
3726.17 1181
3726.74 1109
3727.32 1194
3727.90 1257
3728.47 1202
3729.05 1348
3729.62 1373
3730.20 1380
3730.78 1437
3731.35 1547
3731.93 1572
3732.50 1648
3733.08 1746
3733.66 1764
3734.23 1712
3734.81 1625
3735.39 1632
3735.96 1579
3736.54 1618
3737.12 1556
3737.69 1422
3738.27 1324
3738.85 1377
3739.42 1306
3740.00 1294
3740.58 1292
3741.15 1220
3741.73 1235
3742.31 1253
3742.88 1200
3743.46 1300
3744.04 1263
3744.61 1177
3745.19 1221
3745.77 1227
3746.35 1201
3746.92 1333
3747.50 1238
3748.08 1235
3748.66 1288
3749.23 1248
3749.81 1241
3750.39 1170
3750.97 1143
3751.54 1125
3752.12 1148
3752.70 1190
3753.28 1160
3753.85 1110
3754.43 1213
3755.01 1249
3755.59 1281
3756.17 1244
3756.74 1326
3757.32 1322
3757.90 1310
3758.48 1439
3759.06 1520
3759.63 1528
3760.21 1502
3760.79 1508
3761.37 1465
3761.95 1458
3762.53 1395
3763.11 1353
3763.68 1337
3764.26 1330
3764.84 1258
3765.42 1296
3766.00 1247
3766.58 1237
3767.16 1180
3767.74 1178
3768.31 1207
3768.89 1218
3769.47 1181
3770.05 1169
3770.63 1233
3771.21 1298
3771.79 1328
3772.37 1245
3772.95 1182
3773.53 1183
3774.11 1173
3774.69 1174
3775.27 1221
3775.84 1116
3776.42 1020
3777.00 1125
3777.58 1060
3778.16 1128
3778.74 1082
3779.32 1085
3779.90 1054
3780.48 1076
3781.06 1132
3781.64 1171
3782.22 1117
3782.80 1079
3783.38 1112
3783.96 1139
3784.54 1104
3785.12 1145
3785.70 1156
3786.28 1084
3786.86 1143
3787.44 1163
3788.02 1126
3788.61 1138
3789.19 1097
3789.77 1101
3790.35 1152
3790.93 1070
3791.51 1134
3792.09 1104
3792.67 1084
3793.25 1139
3793.83 1099
3794.41 1096
3794.99 1137
3795.57 1148
3796.16 1254
3796.74 1207
3797.32 1142
3797.90 1224
3798.48 1217
3799.06 1200
3799.64 1202
3800.22 1248
3800.81 1323
3801.39 1360
3801.97 1320
3802.55 1265
3803.13 1290
3803.71 1332
3804.30 1295
3804.88 1286
3805.46 1370
3806.04 1426
3806.62 1386
3807.20 1378
3807.79 1388
3808.37 1346
3808.95 1392
3809.53 1420
3810.12 1451
3810.70 1480
3811.28 1463
3811.86 1416
3812.44 1290
3813.03 1283
3813.61 1368
3814.19 1360
3814.77 1422
3815.36 1462
3815.94 1311
3816.52 1385
3817.10 1320
3817.69 1266
3818.27 1271
3818.85 1223
3819.44 1183
3820.02 1226
3820.60 1217
3821.18 1148
3821.77 1106
3822.35 1155
3822.93 1171
3823.52 1064
3824.10 1120
3824.68 1139
3825.27 1129
3825.85 1121
3826.43 1161
3827.02 1176
3827.60 1123
3828.18 1116
3828.77 1191
3829.35 1216
3829.93 1196
3830.52 1167
3831.10 1276
3831.69 1279
3832.27 1251
3832.85 1297
3833.44 1236
3834.02 1219
3834.61 1280
3835.19 1227
3835.77 1220
3836.36 1168
3836.94 1173
3837.53 1126
3838.11 1146
3838.70 1163
3839.28 1166
3839.86 1190
3840.45 1174
3841.03 1175
3841.62 1122
3842.20 1186
3842.79 1172
3843.37 1193
3843.96 1235
3844.54 1292
3845.13 1317
3845.71 1367
3846.30 1425
3846.88 1543
3847.47 1572
3848.05 1562
3848.64 1646
3849.22 1668
3849.81 1534
3850.39 1452
3850.98 1397
3851.56 1479
3852.15 1373
3852.73 1283
3853.32 1360
3853.90 1394
3854.49 1347
3855.07 1313
3855.66 1367
3856.25 1414
3856.83 1423
3857.42 1450
3858.00 1626
3858.59 1627
3859.17 1908
3859.76 2083
3860.35 2232
3860.93 2509
3861.52 2655
3862.11 2643
3862.69 2748
3863.28 2761
3863.86 2656
3864.45 2516
3865.04 2338
3865.62 2293
3866.21 2113
3866.80 1968
3867.38 1800
3867.97 1714
3868.56 1609
3869.14 1505
3869.73 1575
3870.32 1533
3870.90 1566
3871.49 1499
3872.08 1588
3872.66 1627
3873.25 1660
3873.84 1630
3874.42 1671
3875.01 1700
3875.60 1642
3876.19 1543
3876.77 1461
3877.36 1445
3877.95 1473
3878.53 1398
3879.12 1366
3879.71 1325
3880.30 1262
3880.88 1172
3881.47 1168
3882.06 1234
3882.65 1182
3883.23 1160
3883.82 1195
3884.41 1165
3885.00 1155
3885.59 1185
3886.17 1252
3886.76 1315
3887.35 1254
3887.94 1299
3888.53 1299
3889.11 1294
3889.70 1312
3890.29 1421
3890.88 1501
3891.47 1467
3892.06 1449
3892.64 1471
3893.23 1543
3893.82 1519
3894.41 1490
3895.00 1480
3895.59 1507
3896.18 1538
3896.76 1424
3897.35 1479
3897.94 1547
3898.53 1586
3899.12 1602
3899.71 1556
3900.30 1525
3900.89 1527
3901.48 1509
3902.07 1440
3902.65 1374
3903.24 1404
3903.83 1353
3904.42 1301
3905.01 1257
3905.60 1184
3906.19 1202
3906.78 1125
3907.37 1202
3907.96 1162
3908.55 1165
3909.14 1133
3909.73 1123
3910.32 1110
3910.91 1160
3911.50 1105
3912.09 1101
3912.68 1051
3913.27 1132
3913.86 1094
3914.45 1095
3915.04 1097
3915.63 1128
3916.22 1082
3916.81 1110
3917.40 1042
3917.99 1120
3918.58 1127
3919.17 1061
3919.76 1075
3920.35 1059
3920.94 1087
3921.53 1068
3922.12 1064
3922.71 1078
3923.30 1057
3923.90 997
3924.49 1034
3925.08 1148
3925.67 1107
3926.26 1095
3926.85 1161
3927.44 1059
3928.03 1025
3928.62 1090
3929.21 1079
3929.81 1064
3930.40 1029
3930.99 979
3931.58 1063
3932.17 1116
3932.76 1053
3933.35 1061
3933.95 1079
3934.54 1081
3935.13 1051
3935.72 1032
3936.31 1051
3936.90 1048
3937.50 1152
3938.09 1083
3938.68 1109
3939.27 1166
3939.86 1129
3940.46 1100
3941.05 1099
3941.64 1065
3942.23 1136
3942.82 1181
3943.42 1133
3944.01 1139
3944.60 1078
3945.19 1123
3945.79 1110
3946.38 1113
3946.97 1071
3947.56 1027
3948.16 1062
3948.75 1005
3949.34 1033
3949.93 997
3950.53 1035
3951.12 1094
3951.71 1091
3952.31 1064
3952.90 1075
3953.49 1084
3954.09 1104
3954.68 1136
3955.27 1087
3955.86 1124
3956.46 1202
3957.05 1192
3957.64 1223
3958.24 1159
3958.83 1195
3959.43 1252
3960.02 1273
3960.61 1225
3961.21 1219
3961.80 1234
3962.39 1150
3962.99 1209
3963.58 1201
3964.17 1198
3964.77 1170
3965.36 1165
3965.96 1209
3966.55 1271
3967.14 1254
3967.74 1261
3968.33 1259
3968.93 1229
3969.52 1195
3970.12 1185
3970.71 1165
3971.30 1131
3971.90 1066
3972.49 1020
3973.09 1092
3973.68 1093
3974.28 1055
3974.87 1068
3975.47 1106
3976.06 1150
3976.66 1104
3977.25 1077
3977.84 1116
3978.44 1086
3979.03 1073
3979.63 1060
3980.22 1073
3980.82 1083
3981.41 1068
3982.01 1051
3982.61 1018
3983.20 943
3983.80 979
3984.39 1024
3984.99 1011
3985.58 1036
3986.18 1048
3986.77 1053
3987.37 1034
3987.96 1002
3988.56 1083
3989.16 1062
3989.75 1095
3990.35 1041
3990.94 1079
3991.54 1163
3992.13 1143
3992.73 1083
3993.33 1140
3993.92 1128
3994.52 1161
3995.12 1181
3995.71 1187
3996.31 1220
3996.90 1246
3997.50 1239
3998.10 1180
3998.69 1159
3999.29 1210
3999.89 1117
4000.48 1162
4001.08 1137
4001.68 1106
4002.27 1191
4002.87 1232
4003.47 1238
4004.06 1192
4004.66 1210
4005.26 1277
4005.85 1289
4006.45 1310
4007.05 1304
4007.64 1289
4008.24 1286
4008.84 1321
4009.44 1223
4010.03 1219
4010.63 1163
4011.23 1193
4011.83 1277
4012.42 1253
4013.02 1189
4013.62 1229
4014.22 1258
4014.81 1317
4015.41 1267
4016.01 1341
4016.61 1297
4017.20 1327
4017.80 1362
4018.40 1245
4019.00 1206
4019.60 1211
4020.19 1185
4020.79 1121
4021.39 1120
4021.99 1087
4022.59 1091
4023.18 1106
4023.78 1113
4024.38 1133
4024.98 1130
4025.58 1027
4026.18 1065
4026.77 1086
4027.37 1134
4027.97 1137
4028.57 1130
4029.17 1123
4029.77 1049
4030.37 1152
4030.97 1105
4031.56 1057
4032.16 1098
4032.76 1137
4033.36 1144
4033.96 1173
4034.56 1073
4035.16 1127
4035.76 1113
4036.36 1126
4036.96 1030
4037.56 1071
4038.16 1069
4038.75 1018
4039.35 1071
4039.95 1106
4040.55 1054
4041.15 1086
4041.75 1109
4042.35 1159
4042.95 1033
4043.55 1047
4044.15 1060
4044.75 1137
4045.35 1120
4045.95 1104
4046.55 1081
4047.15 1089
4047.75 1108
4048.35 1161
4048.95 1217
4049.55 1242
4050.15 1205
4050.75 1261
4051.35 1213
4051.95 1189
4052.55 1205
4053.15 1193
4053.75 1152
4054.35 1207
4054.96 1243
4055.56 1227
4056.16 1189
4056.76 1160
4057.36 1083
4057.96 1102
4058.56 1100
4059.16 1021
4059.76 1090
4060.36 983
4060.96 959
4061.57 1006
4062.17 1045
4062.77 1041
4063.37 986
4063.97 962
4064.57 972
4065.17 871
4065.77 916
4066.38 971
4066.98 980
4067.58 976
4068.18 923
4068.78 921
4069.38 985
4069.99 969
4070.59 968
4071.19 982
4071.79 914
4072.39 931
4072.99 949
4073.60 964
4074.20 933
4074.80 965
4075.40 984
4076.00 960
4076.61 951
4077.21 931
4077.81 1015
4078.41 1026
4079.02 997
4079.62 968
4080.22 979
4080.82 1025
4081.43 971
4082.03 1095
4082.63 1069
4083.23 1011
4083.84 1042
4084.44 1140
4085.04 1091
4085.65 1092
4086.25 1110
4086.85 1130
4087.45 1139
4088.06 1132
4088.66 1177
4089.26 1092
4089.87 1077
4090.47 1063
4091.07 1013
4091.68 1069
4092.28 1158
4092.88 1255
4093.49 1399
4094.09 1410
4094.69 1528
4095.30 1524
4095.90 1584
4096.51 1468
4097.11 1388
4097.71 1376
4098.32 1317
4098.92 1286
4099.52 1147
4100.13 1146
4100.73 1102
4101.34 987
4101.94 922
4102.54 971
4103.15 926
4103.75 884
4104.36 912
4104.96 945
4105.57 920
4106.17 906
4106.77 896
4107.38 940
4107.98 944
4108.59 941
4109.19 939
4109.80 963
4110.40 897
4111.01 930
4111.61 904
4112.22 905
4112.82 892
4113.43 943
4114.03 959
4114.64 955
4115.24 947
4115.85 954
4116.45 974
4117.06 1008
4117.66 957
4118.27 941
4118.87 935
4119.48 986
4120.08 973
4120.69 917
4121.29 989
4121.90 1009
4122.51 1040
4123.11 1067
4123.72 1060
4124.32 1008
4124.93 993
4125.53 984
4126.14 943
4126.75 963
4127.35 1036
4127.96 1017
4128.56 977
4129.17 1002
4129.78 1144
4130.38 1098
4130.99 960
4131.60 955
4132.20 1004
4132.81 1066
4133.41 1080
4134.02 1083
4134.63 1135
4135.23 1064
4135.84 1003
4136.45 1100
4137.05 1143
4137.66 1004
4138.27 1026
4138.87 1061
4139.48 1088
4140.09 1046
4140.69 1075
4141.30 1079
4141.91 1018
4142.52 1029
4143.12 1062
4143.73 1017
4144.34 965
4144.94 998
4145.55 978
4146.16 995
4146.77 987
4147.37 1016
4147.98 1048
4148.59 1012
4149.20 963
4149.80 924
4150.41 903
4151.02 893
4151.63 986
4152.24 1001
4152.84 973
4153.45 1017
4154.06 949
4154.67 1017
4155.27 1026
4155.88 1033
4156.49 1042
4157.10 956
4157.71 942
4158.32 929
4158.92 901
4159.53 933
4160.14 946
4160.75 998
4161.36 1040
4161.97 1067
4162.57 1086
4163.18 1185
4163.79 1206
4164.40 1374
4165.01 1318
4165.62 1254
4166.23 1377
4166.84 1384
4167.44 1322
4168.05 1392
4168.66 1266
4169.27 1250
4169.88 1244
4170.49 1183
4171.10 1169
4171.71 1165
4172.32 1138
4172.93 1172
4173.54 1124
4174.15 1152
4174.75 1153
4175.36 1164
4175.97 1194
4176.58 1103
4177.19 1098
4177.80 1134
4178.41 1095
4179.02 1112
4179.63 1076
4180.24 1023
4180.85 1038
4181.46 1031
4182.07 926
4182.68 932
4183.29 1000
4183.90 969
4184.51 1016
4185.12 950
4185.73 915
4186.34 928
4186.95 950
4187.56 952
4188.17 902
4188.78 958
4189.39 1042
4190.01 995
4190.62 1023
4191.23 1088
4191.84 1088
4192.45 1144
4193.06 1166
4193.67 1241
4194.28 1302
4194.89 1338
4195.50 1321
4196.11 1310
4196.72 1311
4197.34 1266
4197.95 1175
4198.56 1216
4199.17 1227
4199.78 1290
4200.39 1199
4201.00 1127
4201.61 1118
4202.23 1150
4202.84 1194
4203.45 1093
4204.06 1199
4204.67 1184
4205.28 1119
4205.90 1103
4206.51 1079
4207.12 1039
4207.73 1059
4208.34 1062
4208.95 1029
4209.57 1018
4210.18 1042
4210.79 1018
4211.40 1036
4212.01 1044
4212.63 1089
4213.24 1112
4213.85 1118
4214.46 1126
4215.08 1087
4215.69 1041
4216.30 1145
4216.91 1197
4217.53 1288
4218.14 1315
4218.75 1432
4219.36 1460
4219.98 1441
4220.59 1460
4221.20 1585
4221.82 1799
4222.43 1899
4223.04 1978
4223.65 2071
4224.27 2140
4224.88 2196
4225.49 2259
4226.11 2397
4226.72 2508
4227.33 2497
4227.95 2596
4228.56 2638
4229.17 2451
4229.79 2401
4230.40 2187
4231.01 2101
4231.63 1832
4232.24 1688
4232.85 1551
4233.47 1443
4234.08 1358
4234.70 1332
4235.31 1359
4235.92 1362
4236.54 1302
4237.15 1296
4237.77 1268
4238.38 1252
4238.99 1202
4239.61 1240
4240.22 1251
4240.84 1170
4241.45 1205
4242.07 1161
4242.68 1137
4243.29 1105
4243.91 1187
4244.52 1186
4245.14 1158
4245.75 1176
4246.37 1244
4246.98 1199
4247.60 1163
4248.21 1236
4248.83 1223
4249.44 1250
4250.06 1240
4250.67 1142
4251.29 1096
4251.90 1087
4252.52 1079
4253.13 1159
4253.75 1101
4254.36 1102
4254.98 1112
4255.59 1158
4256.21 1074
4256.82 1077
4257.44 1192
4258.05 1122
4258.67 1184
4259.29 1211
4259.90 1237
4260.52 1138
4261.13 1230
4261.75 1213
4262.36 1195
4262.98 1166
4263.60 1180
4264.21 1244
4264.83 1273
4265.44 1228
4266.06 1229
4266.68 1220
4267.29 1209
4267.91 1310
4268.52 1210
4269.14 1280
4269.76 1270
4270.37 1211
4270.99 1168
4271.61 1176
4272.22 1116
4272.84 1157
4273.46 1151
4274.07 1099
4274.69 1086
4275.31 1091
4275.92 1117
4276.54 1131
4277.16 1130
4277.77 1061
4278.39 1027
4279.01 1047
4279.62 1089
4280.24 1000
4280.86 944
4281.48 981
4282.09 1037
4282.71 1102
4283.33 1077
4283.95 1016
4284.56 1081
4285.18 1048
4285.80 1028
4286.42 1047
4287.03 1042
4287.65 1085
4288.27 1004
4288.89 1016
4289.50 1046
4290.12 994
4290.74 1000
4291.36 984
4291.98 1048
4292.59 1043
4293.21 997
4293.83 1039
4294.45 1046
4295.07 1059
4295.68 1013
4296.30 1036
4296.92 1029
4297.54 1038
4298.16 1030
4298.78 1006
4299.39 1006
4300.01 1030
4300.63 992
4301.25 1030
4301.87 1037
4302.49 1049
4303.11 985
4303.73 1066
4304.34 997
4304.96 1052
4305.58 1028
4306.20 1013
4306.82 1055
4307.44 1058
4308.06 1101
4308.68 1152
4309.30 1193
4309.92 1236
4310.54 1254
4311.15 1235
4311.77 1306
4312.39 1238
4313.01 1134
4313.63 1074
4314.25 1149
4314.87 1163
4315.49 1088
4316.11 1067
4316.73 1133
4317.35 1139
4317.97 1065
4318.59 991
4319.21 999
4319.83 1048
4320.45 1039
4321.07 1060
4321.69 1001
4322.31 1048
4322.93 1097
4323.55 1069
4324.17 1096
4324.79 1079
4325.41 1059
4326.03 1042
4326.65 1106
4327.27 1064
4327.89 1067
4328.51 1022
4329.13 1033
4329.76 1039
4330.38 1016
4331.00 990
4331.62 974
4332.24 1005
4332.86 1035
4333.48 1019
4334.10 1061
4334.72 1150
4335.34 1111
4335.96 1063
4336.59 1064
4337.21 1109
4337.83 1121
4338.45 1137
4339.07 1149
4339.69 1150
4340.31 1115
4340.94 1135
4341.56 1155
4342.18 1193
4342.80 1220
4343.42 1320
4344.04 1416
4344.67 1490
4345.29 1637
4345.91 1771
4346.53 1936
4347.15 1884
4347.77 1871
4348.40 1966
4349.02 1793
4349.64 1600
4350.26 1467
4350.89 1330
4351.51 1291
4352.13 1246
4352.75 1136
4353.37 1139
4354.00 1146
4354.62 1150
4355.24 1097
4355.86 1136
4356.49 1095
4357.11 1137
4357.73 1117
4358.35 1041
4358.98 1129
4359.60 1126
4360.22 1101
4360.85 1125
4361.47 1133
4362.09 1195
4362.72 1166
4363.34 1087
4363.96 1142
4364.58 1190
4365.21 1188
4365.83 1085
4366.45 1167
4367.08 1152
4367.70 1128
4368.32 1099
4368.95 1154
4369.57 1142
4370.20 1145
4370.82 1156
4371.44 1126
4372.07 1207
4372.69 1138
4373.31 1076
4373.94 1073
4374.56 1129
4375.19 1180
4375.81 1196
4376.43 1148
4377.06 1152
4377.68 1218
4378.31 1289
4378.93 1332
4379.55 1290
4380.18 1307
4380.80 1336
4381.43 1380
4382.05 1361
4382.68 1469
4383.30 1445
4383.93 1512
4384.55 1588
4385.17 1713
4385.80 1720
4386.42 1780
4387.05 1998
4387.67 2167
4388.30 2341
4388.92 2692
4389.55 3059
4390.17 3483
4390.80 3810
4391.42 4072
4392.05 4262
4392.67 4180
4393.30 3879
4393.92 3452
4394.55 2997
4395.18 2588
4395.80 2311
4396.43 2082
4397.05 1956
4397.68 1751
4398.30 1720
4398.93 1745
4399.55 1743
4400.18 1852
4400.81 1764
4401.43 1777
4402.06 1653
4402.68 1641
4403.31 1615
4403.93 1602
4404.56 1522
4405.19 1553
4405.81 1538
4406.44 1445
4407.07 1455
4407.69 1501
4408.32 1550
4408.94 1557
4409.57 1566
4410.20 1591
4410.82 1699
4411.45 1642
4412.08 1484
4412.70 1431
4413.33 1446
4413.96 1459
4414.58 1382
4415.21 1324
4415.84 1297
4416.46 1281
4417.09 1261
4417.72 1276
4418.34 1302
4418.97 1264
4419.60 1219
4420.23 1261
4420.85 1219
4421.48 1188
4422.11 1230
4422.74 1192
4423.36 1152
4423.99 1061
4424.62 1141
4425.25 1171
4425.87 1082
4426.50 1104
4427.13 1117
4427.76 1132
4428.38 1150
4429.01 1121
4429.64 1152
4430.27 1215
4430.89 1219
4431.52 1120
4432.15 1125
4432.78 1138
4433.41 1138
4434.03 1101
4434.66 1055
4435.29 1021
4435.92 1116
4436.55 1029
4437.18 986
4437.80 1036
4438.43 1082
4439.06 1040
4439.69 1096
4440.32 1089
4440.95 1130
4441.58 989
4442.20 957
4442.83 1007
4443.46 1075
4444.09 1029
4444.72 1039
4445.35 1075
4445.98 1051
4446.61 1122
4447.24 1121
4447.86 1113
4448.49 1144
4449.12 1119
4449.75 1062
4450.38 1085
4451.01 1056
4451.64 1039
4452.27 1062
4452.90 1019
4453.53 1010
4454.16 996
4454.79 1029
4455.42 1009
4456.05 1005
4456.68 1000
4457.31 1037
4457.94 997
4458.57 994
4459.20 915
4459.83 975
4460.46 972
4461.09 907
4461.72 950
4462.35 906
4462.98 870
4463.61 900
4464.24 913
4464.87 965
4465.50 999
4466.13 944
4466.76 904
4467.39 920
4468.02 921
4468.65 1000
4469.28 917
4469.91 938
4470.54 915
4471.17 905
4471.80 843
4472.44 896
4473.07 861
4473.70 880
4474.33 891
4474.96 909
4475.59 879
4476.22 861
4476.85 868
4477.48 920
4478.11 883
4478.75 892
4479.38 901
4480.01 888
4480.64 930
4481.27 918
4481.90 926
4482.53 919
4483.17 996
4483.80 1000
4484.43 940
4485.06 1034
4485.69 1023
4486.33 917
4486.96 962
4487.59 999
4488.22 954
4488.85 930
4489.48 935
4490.12 919
4490.75 987
4491.38 984
4492.01 977
4492.65 934
4493.28 894
4493.91 961
4494.54 911
4495.18 947
4495.81 933
4496.44 922
4497.07 924
4497.71 891
4498.34 941
4498.97 963
4499.60 896
4500.24 954
4500.87 994
4501.50 1038
4502.14 1101
4502.77 1089
4503.40 1124
4504.03 1090
4504.67 1040
4505.30 1008
4505.93 1020
4506.57 988
4507.20 942
4507.83 959
4508.47 914
4509.10 854
4509.73 938
4510.37 936
4511.00 898
4511.64 958
4512.27 907
4512.90 1004
4513.54 962
4514.17 1014
4514.80 1009
4515.44 1004
4516.07 1008
4516.71 1028
4517.34 1023
4517.97 968
4518.61 997
4519.24 988
4519.88 990
4520.51 1036
4521.14 984
4521.78 966
4522.41 991
4523.05 998
4523.68 987
4524.32 1024
4524.95 1077
4525.59 1169
4526.22 1266
4526.86 1352
4527.49 1424
4528.12 1673
4528.76 1958
4529.39 2300
4530.03 2611
4530.66 3104
4531.30 3349
4531.93 3527
4532.57 3597
4533.20 3516
4533.84 3250
4534.47 2955
4535.11 2641
4535.75 2270
4536.38 1907
4537.02 1686
4537.65 1571
4538.29 1373
4538.92 1275
4539.56 1160
4540.19 1087
4540.83 1100
4541.47 1066
4542.10 1055
4542.74 1028
4543.37 1012
4544.01 1007
4544.64 996
4545.28 945
4545.92 922
4546.55 951
4547.19 905
4547.82 855
4548.46 855
4549.10 898
4549.73 939
4550.37 931
4551.01 896
4551.64 966
4552.28 1019
4552.92 956
4553.55 936
4554.19 1018
4554.83 1082
4555.46 995
4556.10 1018
4556.74 996
4557.37 937
4558.01 929
4558.65 928
4559.28 925
4559.92 971
4560.56 1000
4561.19 999
4561.83 996
4562.47 950
4563.11 1013
4563.74 968
4564.38 1001
4565.02 1050
4565.66 1110
4566.29 1123
4566.93 1162
4567.57 1220
4568.21 1290
4568.84 1273
4569.48 1364
4570.12 1375
4570.76 1409
4571.39 1372
4572.03 1298
4572.67 1243
4573.31 1208
4573.95 1163
4574.58 1139
4575.22 1055
4575.86 1031
4576.50 1061
4577.14 935
4577.77 927
4578.41 875
4579.05 929
4579.69 893
4580.33 916
4580.97 924
4581.61 930
4582.24 965
4582.88 932
4583.52 892
4584.16 887
4584.80 939
4585.44 940
4586.08 934
4586.72 921
4587.35 952
4587.99 1024
4588.63 949
4589.27 976
4589.91 929
4590.55 994
4591.19 989
4591.83 1058
4592.47 1035
4593.11 1014
4593.75 949
4594.39 994
4595.02 985
4595.66 947
4596.30 1002
4596.94 1017
4597.58 964
4598.22 942
4598.86 910
4599.50 923
4600.14 906
4600.78 926
4601.42 937
4602.06 978
4602.70 978
4603.34 976
4603.98 993
4604.62 995
4605.26 1043
4605.90 1030
4606.54 1089
4607.18 1092
4607.82 1117
4608.46 1082
4609.10 1113
4609.74 1063
4610.39 1002
4611.03 994
4611.67 1019
4612.31 1024
4612.95 982
4613.59 861
4614.23 850
4614.87 913
4615.51 991
4616.15 894
4616.79 889
4617.43 871
4618.07 863
4618.72 924
4619.36 883
4620.00 844
4620.64 844
4621.28 891
4621.92 882
4622.56 852
4623.21 859
4623.85 899
4624.49 916
4625.13 870
4625.77 902
4626.41 871
4627.05 879
4627.70 849
4628.34 828
4628.98 891
4629.62 873
4630.26 865
4630.91 907
4631.55 905
4632.19 890
4632.83 913
4633.47 924
4634.12 979
4634.76 952
4635.40 975
4636.04 1003
4636.69 1030
4637.33 1050
4637.97 1137
4638.61 1225
4639.26 1176
4639.90 1184
4640.54 1154
4641.18 1190
4641.83 1134
4642.47 1072
4643.11 1094
4643.75 1036
4644.40 938
4645.04 986
4645.68 972
4646.33 967
4646.97 935
4647.61 974
4648.26 925
4648.90 956
4649.54 939
4650.19 969
4650.83 950
4651.47 922
4652.12 936
4652.76 995
4653.40 955
4654.05 937
4654.69 921
4655.33 918
4655.98 893
4656.62 923
4657.26 955
4657.91 891
4658.55 916
4659.20 958
4659.84 863
4660.48 858
4661.13 870
4661.77 865
4662.42 880
4663.06 883
4663.70 894
4664.35 933
4664.99 908
4665.64 899
4666.28 906
4666.93 864
4667.57 870
4668.22 805
4668.86 800
4669.50 840
4670.15 857
4670.79 874
4671.44 864
4672.08 846
4672.73 867
4673.37 875
4674.02 859
4674.66 891
4675.31 892
4675.95 813
4676.60 895
4677.24 915
4677.89 901
4678.53 895
4679.18 895
4679.83 921
4680.47 896
4681.12 969
4681.76 1009
4682.41 951
4683.05 852
4683.70 888
4684.34 924
4684.99 900
4685.64 873
4686.28 852
4686.93 806
4687.57 843
4688.22 800
4688.86 841
4689.51 819
4690.16 791
4690.80 786
4691.45 830
4692.10 881
4692.74 831
4693.39 791
4694.03 796
4694.68 898
4695.33 908
4695.97 853
4696.62 879
4697.27 906
4697.91 899
4698.56 879
4699.21 947
4699.85 934
4700.50 934
4701.15 898
4701.79 865
4702.44 872
4703.09 880
4703.73 853
4704.38 869
4705.03 848
4705.68 851
4706.32 866
4706.97 869
4707.62 893
4708.26 941
4708.91 870
4709.56 874
4710.21 870
4710.85 913
4711.50 880
4712.15 981
4712.80 1000
4713.45 968
4714.09 931
4714.74 870
4715.39 888
4716.04 923
4716.68 892
4717.33 925
4717.98 909
4718.63 950
4719.28 968
4719.92 965
4720.57 988
4721.22 982
4721.87 1039
4722.52 999
4723.17 990
4723.81 998
4724.46 1032
4725.11 1018
4725.76 997
4726.41 1076
4727.06 1045
4727.71 1091
4728.35 1033
4729.00 1014
4729.65 921
4730.30 834
4730.95 900
4731.60 832
4732.25 850
4732.90 853
4733.54 898
4734.19 897
4734.84 843
4735.49 835
4736.14 863
4736.79 854
4737.44 822
4738.09 904
4738.74 867
4739.39 902
4740.04 944
4740.69 932
4741.34 980
4741.99 907
4742.64 982
4743.29 936
4743.94 891
4744.59 961
4745.24 947
4745.89 897
4746.54 885
4747.19 999
4747.84 923
4748.49 950
4749.14 913
4749.79 996
4750.44 973
4751.09 977
4751.74 1081
4752.39 1107
4753.04 1057
4753.69 1007
4754.34 1029
4754.99 955
4755.64 950
4756.29 913
4756.94 988
4757.59 982
4758.24 997
4758.89 994
4759.54 970
4760.19 965
4760.85 924
4761.50 937
4762.15 979
4762.80 985
4763.45 966
4764.10 1022
4764.75 1022
4765.40 1118
4766.05 1162
4766.71 1248
4767.36 1219
4768.01 1236
4768.66 1164
4769.31 1101
4769.96 1001
4770.61 1011
4771.27 953
4771.92 838
4772.57 890
4773.22 859
4773.87 889
4774.53 911
4775.18 906
4775.83 918
4776.48 981
4777.13 904
4777.79 1017
4778.44 1052
4779.09 1073
4779.74 1096
4780.39 1119
4781.05 1120
4781.70 1058
4782.35 985
4783.00 977
4783.66 934
4784.31 901
4784.96 905
4785.61 885
4786.27 935
4786.92 936
4787.57 950
4788.22 888
4788.88 922
4789.53 880
4790.18 867
4790.84 871
4791.49 885
4792.14 885
4792.80 836
4793.45 801
4794.10 838
4794.76 847
4795.41 811
4796.06 823
4796.72 893
4797.37 873
4798.02 832
4798.68 864
4799.33 842
4799.98 918
4800.64 901
4801.29 837
4801.94 824
4802.60 850
4803.25 868
4803.91 825
4804.56 777
4805.21 833
4805.87 894
4806.52 866
4807.18 893
4807.83 778
4808.48 804
4809.14 758
4809.79 823
4810.45 822
4811.10 837
4811.76 796
4812.41 874
4813.06 868
4813.72 819
4814.37 838
4815.03 849
4815.68 854
4816.34 860
4816.99 860
4817.65 866
4818.30 914
4818.96 899
4819.61 960
4820.27 888
4820.92 914
4821.58 967
4822.23 980
4822.89 953
4823.54 974
4824.20 1026
4824.85 971
4825.51 981
4826.16 920
4826.82 1011
4827.47 1026
4828.13 935
4828.79 978
4829.44 969
4830.10 923
4830.75 991
4831.41 950
4832.06 940
4832.72 998
4833.38 957
4834.03 1083
4834.69 1059
4835.34 1077
4836.00 1140
4836.66 1221
4837.31 1176
4837.97 1236
4838.62 1294
4839.28 1233
4839.94 1227
4840.59 1223
4841.25 1224
4841.91 1178
4842.56 1083
4843.22 1089
4843.88 1105
4844.53 1056
4845.19 1028
4845.85 1027
4846.50 1098
4847.16 1063
4847.82 1122
4848.47 1154
4849.13 1200
4849.79 1205
4850.44 1202
4851.10 1268
4851.76 1226
4852.42 1214
4853.07 1209
4853.73 1125
4854.39 1084
4855.05 1095
4855.70 1105
4856.36 1231
4857.02 1217
4857.68 1327
4858.33 1351
4858.99 1308
4859.65 1251
4860.31 1209
4860.96 1248
4861.62 1176
4862.28 1075
4862.94 1173
4863.59 1172
4864.25 1161
4864.91 1143
4865.57 1148
4866.23 1203
4866.89 1166
4867.54 1162
4868.20 1150
4868.86 1239
4869.52 1094
4870.18 1141
4870.84 1124
4871.49 1127
4872.15 994
4872.81 1029
4873.47 1082
4874.13 1094
4874.79 1128
4875.45 1065
4876.10 1028
4876.76 1050
4877.42 1004
4878.08 1004
4878.74 989
4879.40 969
4880.06 1014
4880.72 998
4881.38 1036
4882.04 985
4882.69 953
4883.35 938
4884.01 918
4884.67 871
4885.33 913
4885.99 915
4886.65 964
4887.31 1019
4887.97 1014
4888.63 1046
4889.29 1093
4889.95 1121
4890.61 1130
4891.27 1161
4891.93 1169
4892.59 1113
4893.25 1099
4893.91 1056
4894.57 957
4895.23 917
4895.89 939
4896.55 898
4897.21 958
4897.87 944
4898.53 939
4899.19 913
4899.85 961
4900.51 954
4901.17 923
4901.83 935
4902.49 956
4903.15 914
4903.81 917
4904.47 906
4905.13 889
4905.80 880
4906.46 888
4907.12 892
4907.78 838
4908.44 953
4909.10 916
4909.76 935
4910.42 855
4911.08 816
4911.74 843
4912.41 888
4913.07 840
4913.73 862
4914.39 791
4915.05 824
4915.71 849
4916.37 834
4917.04 800
4917.70 779
4918.36 777
4919.02 793
4919.68 761
4920.34 779
4921.01 803
4921.67 797
4922.33 787
4922.99 844
4923.65 830
4924.32 790
4924.98 793
4925.64 761
4926.30 790
4926.96 847
4927.63 855
4928.29 800
4928.95 825
4929.61 852
4930.28 841
4930.94 835
4931.60 840
4932.26 854
4932.93 869
4933.59 876
4934.25 772
4934.91 793
4935.58 804
4936.24 789
4936.90 772
4937.57 802
4938.23 807
4938.89 824
4939.56 838
4940.22 792
4940.88 869
4941.54 873
4942.21 849
4942.87 806
4943.53 817
4944.20 835
4944.86 866
4945.52 845
4946.19 918
4946.85 872
4947.52 797
4948.18 830
4948.84 838
4949.51 884
4950.17 799
4950.83 786
4951.50 751
4952.16 779
4952.83 776
4953.49 801
4954.15 740
4954.82 759
4955.48 770
4956.15 768
4956.81 728
4957.47 798
4958.14 843
4958.80 793
4959.47 796
4960.13 828
4960.80 873
4961.46 855
4962.13 990
4962.79 1056
4963.46 1079
4964.12 1121
4964.78 1148
4965.45 1117
4966.11 1100
4966.78 1131
4967.44 1033
4968.11 1000
4968.77 932
4969.44 915
4970.10 899
4970.77 841
4971.43 793
4972.10 841
4972.77 848
4973.43 846
4974.10 810
4974.76 862
4975.43 834
4976.09 897
4976.76 862
4977.42 882
4978.09 868
4978.76 849
4979.42 842
4980.09 914
4980.75 874
4981.42 868
4982.08 881
4982.75 896
4983.42 888
4984.08 958
4984.75 1035
4985.41 1176
4986.08 1342
4986.75 1469
4987.41 1622
4988.08 1839
4988.75 2068
4989.41 2195
4990.08 2196
4990.75 1982
4991.41 1885
4992.08 1691
4992.75 1555
4993.41 1374
4994.08 1209
4994.75 1150
4995.41 1020
4996.08 997
4996.75 940
4997.41 929
4998.08 869
4998.75 849
4999.41 883
5000.08 879
5000.75 808
5001.42 823
5002.08 808
5002.75 869
5003.42 879
5004.08 813
5004.75 853
5005.42 866
5006.09 795
5006.75 808
5007.42 829
5008.09 809
5008.76 794
5009.43 777
5010.09 842
5010.76 757
5011.43 771
5012.10 819
5012.77 812
5013.43 834
5014.10 905
5014.77 900
5015.44 892
5016.11 912
5016.77 866
5017.44 881
5018.11 915
5018.78 1002
5019.45 1029
5020.12 1098
5020.78 1168
5021.45 1241
5022.12 1182
5022.79 1304
5023.46 1418
5024.13 1402
5024.80 1425
5025.47 1352
5026.13 1293
5026.80 1271
5027.47 1193
5028.14 1169
5028.81 1119
5029.48 1091
5030.15 1082
5030.82 988
5031.49 912
5032.16 905
5032.83 898
5033.49 924
5034.16 913
5034.83 907
5035.50 955
5036.17 934
5036.84 907
5037.51 870
5038.18 870
5038.85 893
5039.52 874
5040.19 829
5040.86 889
5041.53 913
5042.20 945
5042.87 975
5043.54 1001
5044.21 987
5044.88 982
5045.55 928
5046.22 924
5046.89 997
5047.56 923
5048.23 866
5048.90 836
5049.57 816
5050.24 862
5050.91 822
5051.58 828
5052.25 809
5052.93 787
5053.60 786
5054.27 739
5054.94 809
5055.61 869
5056.28 876
5056.95 859
5057.62 840
5058.29 811
5058.96 872
5059.63 851
5060.31 881
5060.98 916
5061.65 893
5062.32 936
5062.99 900
5063.66 858
5064.33 894
5065.00 835
5065.68 864
5066.35 865
5067.02 865
5067.69 840
5068.36 806
5069.03 840
5069.71 782
5070.38 781
5071.05 736
5071.72 789
5072.39 806
5073.07 718
5073.74 705
5074.41 729
5075.08 753
5075.75 735
5076.43 698
5077.10 737
5077.77 777
5078.44 736
5079.12 807
5079.79 850
5080.46 785
5081.13 789
5081.81 889
5082.48 832
5083.15 824
5083.82 822
5084.50 819
5085.17 794
5085.84 773
5086.52 788
5087.19 773
5087.86 778
5088.53 847
5089.21 839
5089.88 810
5090.55 902
5091.23 916
5091.90 840
5092.57 882
5093.25 913
5093.92 906
5094.59 859
5095.27 842
5095.94 830
5096.61 828
5097.29 875
5097.96 811
5098.63 820
5099.31 806
5099.98 847
5100.66 855
5101.33 852
5102.00 843
5102.68 810
5103.35 913
5104.03 920
5104.70 856
5105.37 816
5106.05 831
5106.72 829
5107.40 789
5108.07 778
5108.75 805
5109.42 807
5110.09 754
5110.77 786
5111.44 738
5112.12 742
5112.79 736
5113.47 781
5114.14 749
5114.82 752
5115.49 744
5116.17 751
5116.84 765
5117.52 808
5118.19 789
5118.87 839
5119.54 816
5120.22 805
5120.89 780
5121.57 823
5122.24 784
5122.92 779
5123.59 777
5124.27 758
5124.94 756
5125.62 724
5126.29 738
5126.97 717
5127.65 747
5128.32 727
5129.00 786
5129.67 755
5130.35 781
5131.02 784
5131.70 819
5132.38 774
5133.05 759
5133.73 773
5134.40 783
5135.08 878
5135.76 769
5136.43 791
5137.11 777
5137.79 813
5138.46 847
5139.14 893
5139.81 866
5140.49 847
5141.17 793
5141.84 768
5142.52 765
5143.20 796
5143.87 780
5144.55 747
5145.23 747
5145.90 682
5146.58 720
5147.26 731
5147.93 710
5148.61 746
5149.29 730
5149.97 715
5150.64 697
5151.32 741
5152.00 716
5152.67 728
5153.35 674
5154.03 710
5154.71 710
5155.38 654
5156.06 709
5156.74 699
5157.42 698
5158.09 717
5158.77 718
5159.45 697
5160.13 696
5160.81 655
5161.48 666
5162.16 686
5162.84 638
5163.52 672
5164.19 695
5164.87 694
5165.55 721
5166.23 709
5166.91 746
5167.59 750
5168.26 730
5168.94 727
5169.62 709
5170.30 692
5170.98 718
5171.66 685
5172.33 715
5173.01 722
5173.69 689
5174.37 669
5175.05 747
5175.73 717
5176.41 750
5177.09 769
5177.76 674
5178.44 725
5179.12 712
5179.80 699
5180.48 690
5181.16 723
5181.84 738
5182.52 756
5183.20 701
5183.88 722
5184.56 695
5185.24 708
5185.92 675
5186.59 661
5187.27 681
5187.95 692
5188.63 681
5189.31 665
5189.99 695
5190.67 629
5191.35 659
5192.03 667
5192.71 695
5193.39 606
5194.07 642
5194.75 627
5195.43 663
5196.11 641
5196.79 669
5197.47 657
5198.15 636
5198.83 662
5199.51 707
5200.19 710
5200.87 662
5201.55 721
5202.24 689
5202.92 727
5203.60 693
5204.28 716
5204.96 728
5205.64 750
5206.32 700
5207.00 696
5207.68 758
5208.36 730
5209.04 733
5209.72 789
5210.40 781
5211.09 741
5211.77 731
5212.45 692
5213.13 762
5213.81 737
5214.49 802
5215.17 686
5215.86 722
5216.54 739
5217.22 757
5217.90 777
5218.58 751
5219.26 772
5219.94 738
5220.63 709
5221.31 721
5221.99 742
5222.67 734
5223.35 712
5224.04 687
5224.72 694
5225.40 670
5226.08 678
5226.76 690
5227.45 727
5228.13 705
5228.81 638
5229.49 647
5230.18 700
5230.86 663
5231.54 669
5232.22 731
5232.90 716
5233.59 721
5234.27 750
5234.95 765
5235.64 745
5236.32 826
5237.00 764
5237.68 763
5238.37 842
5239.05 852
5239.73 863
5240.42 900
5241.10 932
5241.78 988
5242.46 960
5243.15 936
5243.83 981
5244.51 1005
5245.20 1026
5245.88 864
5246.56 843
5247.25 729
5247.93 792
5248.62 778
5249.30 735
5249.98 742
5250.67 676
5251.35 716
5252.03 670
5252.72 672
5253.40 664
5254.09 701
5254.77 690
5255.45 686
5256.14 664
5256.82 685
5257.51 697
5258.19 705
5258.87 689
5259.56 689
5260.24 699
5260.93 754
5261.61 743
5262.30 740
5262.98 755
5263.66 754
5264.35 781
5265.03 735
5265.72 796
5266.40 741
5267.09 741
5267.77 748
5268.46 755
5269.14 717
5269.83 689
5270.51 732
5271.20 703
5271.88 701
5272.57 744
5273.25 749
5273.94 748
5274.62 777
5275.31 753
5275.99 792
5276.68 761
5277.37 846
5278.05 787
5278.74 843
5279.42 865
5280.11 946
5280.79 961
5281.48 1008
5282.16 951
5282.85 939
5283.54 966
5284.22 977
5284.91 890
5285.59 814
5286.28 845
5286.97 825
5287.65 812
5288.34 823
5289.02 925
5289.71 889
5290.40 998
5291.08 1028
5291.77 1074
5292.46 1100
5293.14 1127
5293.83 1158
5294.52 1057
5295.20 1058
5295.89 1087
5296.58 1093
5297.26 1042
5297.95 1053
5298.64 1027
5299.32 1027
5300.01 1050
5300.70 1117
5301.38 1116
5302.07 1108
5302.76 1078
5303.44 1018
5304.13 1003
5304.82 942
5305.51 909
5306.19 850
5306.88 839
5307.57 789
5308.26 716
5308.94 723
5309.63 707
5310.32 707
5311.01 711
5311.69 714
5312.38 755
5313.07 757
5313.76 744
5314.44 713
5315.13 702
5315.82 729
5316.51 750
5317.20 786
5317.88 765
5318.57 773
5319.26 757
5319.95 805
5320.64 756
5321.33 770
5322.01 789
5322.70 789
5323.39 803
5324.08 810
5324.77 744
5325.46 714
5326.14 723
5326.83 749
5327.52 785
5328.21 777
5328.90 742
5329.59 820
5330.28 820
5330.97 792
5331.66 810
5332.34 817
5333.03 875
5333.72 830
5334.41 869
5335.10 845
5335.79 810
5336.48 802
5337.17 845
5337.86 799
5338.55 824
5339.24 821
5339.93 844
5340.62 830
5341.31 788
5341.99 883
5342.68 879
5343.37 875
5344.06 870
5344.75 895
5345.44 901
5346.13 914
5346.82 971
5347.51 1059
5348.20 1116
5348.89 1226
5349.58 1382
5350.27 1442
5350.96 1442
5351.65 1433
5352.34 1460
5353.03 1351
5353.73 1273
5354.42 1149
5355.11 1025
5355.80 1041
5356.49 914
5357.18 879
5357.87 863
5358.56 813
5359.25 826
5359.94 771
5360.63 751
5361.32 732
5362.01 813
5362.70 728
5363.40 700
5364.09 732
5364.78 726
5365.47 776
5366.16 730
5366.85 741
5367.54 753
5368.23 772
5368.93 739
5369.62 743
5370.31 778
5371.00 696
5371.69 708
5372.38 774
5373.07 790
5373.77 691
5374.46 750
5375.15 742
5375.84 754
5376.53 751
5377.23 760
5377.92 729
5378.61 682
5379.30 755
5379.99 754
5380.69 763
5381.38 722
5382.07 779
5382.76 742
5383.45 772
5384.15 780
5384.84 768
5385.53 758
5386.22 770
5386.92 779
5387.61 783
5388.30 781
5388.99 878
5389.69 842
5390.38 814
5391.07 814
5391.77 793
5392.46 772
5393.15 743
5393.84 833
5394.54 764
5395.23 766
5395.92 750
5396.62 709
5397.31 669
5398.00 697
5398.70 709
5399.39 726
5400.08 667
5400.78 677
5401.47 677
5402.16 700
5402.86 729
5403.55 738
5404.24 719
5404.94 712
5405.63 743
5406.33 747
5407.02 755
5407.71 787
5408.41 716
5409.10 734
5409.79 730
5410.49 717
5411.18 738
5411.88 759
5412.57 662
5413.27 742
5413.96 743
5414.65 718
5415.35 694
5416.04 742
5416.74 746
5417.43 718
5418.13 720
5418.82 712
5419.52 738
5420.21 737
5420.90 798
5421.60 773
5422.29 778
5422.99 768
5423.68 756
5424.38 748
5425.07 773
5425.77 729
5426.46 774
5427.16 739
5427.85 691
5428.55 720
5429.25 729
5429.94 745
5430.64 748
5431.33 740
5432.03 768
5432.72 783
5433.42 767
5434.11 806
5434.81 707
5435.50 747
5436.20 771
5436.90 818
5437.59 803
5438.29 814
5438.98 763
5439.68 734
5440.38 761
5441.07 792
5441.77 789
5442.46 764
5443.16 804
5443.86 842
5444.55 899
5445.25 932
5445.94 1028
5446.64 1086
5447.34 1090
5448.03 1110
5448.73 1125
5449.43 1109
5450.12 1041
5450.82 1001
5451.52 930
5452.21 962
5452.91 966
5453.61 897
5454.30 919
5455.00 951
5455.70 930
5456.39 929
5457.09 978
5457.79 994
5458.49 950
5459.18 933
5459.88 910
5460.58 951
5461.27 860
5461.97 901
5462.67 907
5463.37 876
5464.06 869
5464.76 880
5465.46 832
5466.16 866
5466.86 872
5467.55 843
5468.25 834
5468.95 828
5469.65 826
5470.34 813
5471.04 817
5471.74 815
5472.44 867
5473.14 794
5473.83 779
5474.53 800
5475.23 873
5475.93 884
5476.63 921
5477.33 935
5478.02 938
5478.72 950
5479.42 1078
5480.12 1108
5480.82 1083
5481.52 1111
5482.21 1095
5482.91 1030
5483.61 1039
5484.31 979
5485.01 993
5485.71 926
5486.41 967
5487.11 949
5487.81 893
5488.50 894
5489.20 908
5489.90 896
5490.60 916
5491.30 934
5492.00 988
5492.70 1042
5493.40 1021
5494.10 1050
5494.80 1042
5495.50 1000
5496.20 996
5496.90 1101
5497.60 1118
5498.30 1226
5499.00 1323
5499.70 1388
5500.40 1582
5501.10 1580
5501.80 1608
5502.50 1441
5503.20 1396
5503.90 1353
5504.60 1264
5505.30 1211
5506.00 1136
5506.70 1120
5507.40 1085
5508.10 1019
5508.80 994
5509.50 993
5510.20 1072
5510.90 1085
5511.60 1090
5512.30 1130
5513.00 1128
5513.70 1300
5514.40 1283
5515.10 1249
5515.80 1162
5516.50 1214
5517.20 1057
5517.91 1040
5518.61 1008
5519.31 1014
5520.01 985
5520.71 937
5521.41 973
5522.11 975
5522.81 916
5523.51 873
5524.22 818
5524.92 895
5525.62 848
5526.32 832
5527.02 815
5527.72 786
5528.42 743
5529.13 795
5529.83 853
5530.53 873
5531.23 913
5531.93 856
5532.63 820
5533.34 843
5534.04 907
5534.74 957
5535.44 901
5536.14 903
5536.85 893
5537.55 891
5538.25 896
5538.95 876
5539.66 874
5540.36 875
5541.06 883
5541.76 832
5542.47 835
5543.17 782
5543.87 759
5544.57 826
5545.28 830
5545.98 832
5546.68 819
5547.38 800
5548.09 864
5548.79 885
5549.49 817
5550.20 757
5550.90 775
5551.60 819
5552.31 800
5553.01 836
5553.71 784
5554.41 769
5555.12 791
5555.82 821
5556.52 789
5557.23 793
5557.93 742
5558.64 775
5559.34 792
5560.04 808
5560.75 853
5561.45 851
5562.15 826
5562.86 770
5563.56 766
5564.26 714
5564.97 765
5565.67 806
5566.38 775
5567.08 751
5567.78 734
5568.49 733
5569.19 742
5569.90 769
5570.60 756
5571.31 742
5572.01 736
5572.71 742
5573.42 780
5574.12 778
5574.83 777
5575.53 768
5576.24 773
5576.94 758
5577.65 710
5578.35 740
5579.06 774
5579.76 803
5580.47 807
5581.17 727
5581.88 734
5582.58 709
5583.29 704
5583.99 756
5584.70 793
5585.40 753
5586.11 784
5586.81 712
5587.52 733
5588.22 742
5588.93 751
5589.63 738
5590.34 742
5591.04 766
5591.75 700
5592.46 708
5593.16 737
5593.87 729
5594.57 739
5595.28 743
5595.99 789
5596.69 733
5597.40 717
5598.10 691
5598.81 704
5599.52 680
5600.22 744
5600.93 714
5601.63 697
5602.34 695
5603.05 721
5603.75 707
5604.46 666
5605.17 656
5605.87 713
5606.58 626
5607.29 650
5607.99 699
5608.70 647
5609.41 676
5610.11 719
5610.82 742
5611.53 691
5612.23 661
5612.94 654
5613.65 679
5614.35 648
5615.06 670
5615.77 731
5616.48 718
5617.18 661
5617.89 714
5618.60 650
5619.30 654
5620.01 635
5620.72 695
5621.43 684
5622.13 681
5622.84 655
5623.55 640
5624.26 636
5624.96 699
5625.67 677
5626.38 618
5627.09 638
5627.80 682
5628.50 708
5629.21 670
5629.92 705
5630.63 748
5631.34 784
5632.04 778
5632.75 754
5633.46 731
5634.17 786
5634.88 727
5635.59 740
5636.29 737
5637.00 706
5637.71 743
5638.42 716
5639.13 714
5639.84 738
5640.55 750
5641.25 756
5641.96 770
5642.67 731
5643.38 681
5644.09 665
5644.80 684
5645.51 729
5646.22 753
5646.93 726
5647.63 725
5648.34 720
5649.05 697
5649.76 741
5650.47 692
5651.18 719
5651.89 717
5652.60 747
5653.31 705
5654.02 715
5654.73 712
5655.44 761
5656.15 736
5656.86 734
5657.57 755
5658.28 830
5658.99 838
5659.70 778
5660.41 775
5661.12 747
5661.83 751
5662.54 786
5663.25 782
5663.96 697
5664.67 742
5665.38 745
5666.09 711
5666.80 723
5667.51 716
5668.22 741
5668.93 808
5669.64 796
5670.35 812
5671.06 804
5671.77 807
5672.48 830
5673.19 793
5673.90 746
5674.62 732
5675.33 750
5676.04 757
5676.75 767
5677.46 733
5678.17 733
5678.88 735
5679.59 776
5680.30 737
5681.01 768
5681.73 710
5682.44 749
5683.15 719
5683.86 745
5684.57 750
5685.28 790
5685.99 782
5686.71 744
5687.42 782
5688.13 756
5688.84 760
5689.55 770
5690.27 784
5690.98 780
5691.69 768
5692.40 769
5693.11 768
5693.82 743
5694.54 711
5695.25 758
5695.96 733
5696.67 733
5697.39 719
5698.10 773
5698.81 797
5699.52 774
5700.24 753
5700.95 755
5701.66 754
5702.37 740
5703.09 772
5703.80 713
5704.51 767
5705.22 805
5705.94 767
5706.65 766
5707.36 816
5708.08 758
5708.79 688
5709.50 689
5710.21 784
5710.93 781
5711.64 773
5712.35 802
5713.07 752
5713.78 781
5714.49 773
5715.21 771
5715.92 755
5716.63 798
5717.35 755
5718.06 812
5718.77 757
5719.49 780
5720.20 730
5720.92 817
5721.63 824
5722.34 857
5723.06 809
5723.77 814
5724.48 826
5725.20 813
5725.91 844
5726.63 800
5727.34 886
5728.06 869
5728.77 882
5729.48 867
5730.20 872
5730.91 837
5731.63 868
5732.34 871
5733.06 866
5733.77 900
5734.49 957
5735.20 913
5735.91 939
5736.63 974
5737.34 1047
5738.06 1138
5738.77 1157
5739.49 1219
5740.20 1246
5740.92 1295
5741.63 1267
5742.35 1208
5743.06 1198
5743.78 1183
5744.49 1109
5745.21 1065
5745.92 1126
5746.64 1059
5747.36 1055
5748.07 1051
5748.79 1088
5749.50 1062
5750.22 1077
5750.93 1130
5751.65 1127
5752.36 1127
5753.08 1145
5753.80 1068
5754.51 1094
5755.23 1139
5755.94 1187
5756.66 1133
5757.38 1142
5758.09 1153
5758.81 1121
5759.52 1160
5760.24 1179
5760.96 1342
5761.67 1423
5762.39 1433
5763.11 1538
5763.82 1736
5764.54 1846
5765.25 1997
5765.97 1908
5766.69 1889
5767.40 1877
5768.12 1938
5768.84 2091
5769.55 2200
5770.27 2525
5770.99 3142
5771.71 3825
5772.42 4385
5773.14 5057
5773.86 5300
5774.57 5352
5775.29 4650
5776.01 4086
5776.72 3473
5777.44 2962
5778.16 2562
5778.88 2270
5779.59 2116
5780.31 2012
5781.03 1983
5781.75 1936
5782.46 1898
5783.18 1839
5783.90 1850
5784.62 1839
5785.33 1817
5786.05 1890
5786.77 1851
5787.49 1840
5788.21 1910
5788.92 1890
5789.64 2037
5790.36 2096
5791.08 2052
5791.80 2137
5792.51 2252
5793.23 2336
5793.95 2284
5794.67 2252
5795.39 2067
5796.11 1891
5796.83 1870
5797.54 1972
5798.26 2032
5798.98 2178
5799.70 2609
5800.42 3158
5801.14 3521
5801.86 4050
5802.57 4313
5803.29 4498
5804.01 4051
5804.73 3703
5805.45 3237
5806.17 2702
5806.89 2362
5807.61 1998
5808.33 1866
5809.05 1875
5809.77 1892
5810.48 1857
5811.20 1915
5811.92 1827
5812.64 1834
5813.36 1938
5814.08 1954
5814.80 1979
5815.52 1815
5816.24 1863
5816.96 1778
5817.68 1813
5818.40 1817
5819.12 1778
5819.84 1811
5820.56 1915
5821.28 1866
5822.00 1929
5822.72 1756
5823.44 1683
5824.16 1606
5824.88 1585
5825.60 1601
5826.32 1447
5827.04 1451
5827.76 1370
5828.48 1365
5829.20 1357
5829.92 1415
5830.64 1425
5831.36 1499
5832.09 1366
5832.81 1360
5833.53 1362
5834.25 1328
5834.97 1314
5835.69 1296
5836.41 1353
5837.13 1350
5837.85 1301
5838.57 1304
5839.29 1305
5840.02 1317
5840.74 1375
5841.46 1275
5842.18 1357
5842.90 1328
5843.62 1294
5844.34 1229
5845.06 1212
5845.79 1208
5846.51 1160
5847.23 1213
5847.95 1198
5848.67 1233
5849.39 1191
5850.12 1156
5850.84 1157
5851.56 1237
5852.28 1196
5853.00 1166
5853.73 1143
5854.45 1127
5855.17 1113
5855.89 1205
5856.61 1130
5857.34 1076
5858.06 1144
5858.78 1122
5859.50 1131
5860.23 1089
5860.95 1089
5861.67 1050
5862.39 1065
5863.12 1056
5863.84 1039
5864.56 979
5865.28 1069
5866.01 1061
5866.73 1056
5867.45 994
5868.18 1018
5868.90 1076
5869.62 1057
5870.34 1043
5871.07 1028
5871.79 1007
5872.51 1032
5873.24 1058
5873.96 1011
5874.68 1004
5875.41 1065
5876.13 1117
5876.85 1031
5877.58 1070
5878.30 1094
5879.02 1180
5879.75 1051
5880.47 1037
5881.19 996
5881.92 985
5882.64 985
5883.37 976
5884.09 988
5884.81 976
5885.54 992
5886.26 992
5886.99 1027
5887.71 960
5888.43 989
5889.16 932
5889.88 928
5890.61 938
5891.33 974
5892.06 952
5892.78 863
5893.50 892
5894.23 890
5894.95 933
5895.68 949
5896.40 974
5897.13 949
5897.85 977
5898.58 921
5899.30 905
5900.03 976
5900.75 948
5901.48 983
5902.20 973
5902.93 962
5903.65 967
5904.38 951
5905.10 947
5905.83 988
5906.55 967
5907.28 944
5908.00 921
5908.73 896
5909.45 888
5910.18 935
5910.90 892
5911.63 917
5912.36 1006
5913.08 996
5913.81 938
5914.53 903
5915.26 918
5915.98 964
5916.71 933
5917.44 965
5918.16 1039
5918.89 967
5919.61 996
5920.34 956
5921.07 935
5921.79 989
5922.52 961
5923.25 968
5923.97 1020
5924.70 930
5925.42 972
5926.15 1026
5926.88 1008
5927.60 993
5928.33 1017
5929.06 955
5929.78 928
5930.51 984
5931.24 968
5931.96 986
5932.69 1035
5933.42 1040
5934.15 1062
5934.87 1076
5935.60 1209
5936.33 1193
5937.05 1218
5937.78 1316
5938.51 1286
5939.24 1284
5939.96 1304
5940.69 1201
5941.42 1203
5942.14 1165
5942.87 1190
5943.60 1209
5944.33 1203
5945.06 1230
5945.78 1196
5946.51 1233
5947.24 1201
5947.97 1182
5948.69 1212
5949.42 1274
5950.15 1262
5950.88 1269
5951.61 1292
5952.33 1309
5953.06 1335
5953.79 1376
5954.52 1376
5955.25 1388
5955.98 1389
5956.70 1320
5957.43 1372
5958.16 1383
5958.89 1402
5959.62 1373
5960.35 1440
5961.07 1415
5961.80 1417
5962.53 1415
5963.26 1423
5963.99 1578
5964.72 1608
5965.45 1632
5966.18 1639
5966.90 1723
5967.63 1783
5968.36 1924
5969.09 1819
5969.82 1912
5970.55 1869
5971.28 1846
5972.01 1837
5972.74 1797
5973.47 1815
5974.20 1797
5974.93 1818
5975.66 1835
5976.39 1862
5977.12 1864
5977.84 1888
5978.57 1926
5979.30 2066
5980.03 2097
5980.76 2248
5981.49 2347
5982.22 2215
5982.95 2298
5983.68 2330
5984.41 2372
5985.14 2440
5985.87 2384
5986.60 2348
5987.33 2327
5988.06 2315
5988.79 2396
5989.53 2451
5990.26 2335
5990.99 2319
5991.72 2351
5992.45 2362
5993.18 2444
5993.91 2567
5994.64 2567
5995.37 2492
5996.10 2657
5996.83 2691
5997.56 2748
5998.29 2720
5999.02 2794
5999.75 2771
6000.49 2671
6001.22 2589
6001.95 2595
6002.68 2548
6003.41 2585
6004.14 2535
6004.87 2536
6005.60 2539
6006.34 2424
6007.07 2577
6007.80 2849
6008.53 3207
6009.26 3748
6009.99 4518
6010.72 5746
6011.46 6977
6012.19 8151
6012.92 9154
6013.65 9910
6014.38 10219
6015.12 9766
6015.85 9082
6016.58 8395
6017.31 7279
6018.04 6311
6018.78 5396
6019.51 4505
6020.24 3829
6020.97 3335
6021.70 2959
6022.44 2633
6023.17 2401
6023.90 2305
6024.63 2160
6025.37 2067
6026.10 1927
6026.83 1959
6027.57 1884
6028.30 1879
6029.03 1833
6029.76 1778
6030.50 1791
6031.23 1735
6031.96 1690
6032.70 1659
6033.43 1669
6034.16 1602
6034.89 1655
6035.63 1561
6036.36 1569
6037.09 1679
6037.83 1656
6038.56 1711
6039.29 1726
6040.03 1716
6040.76 1761
6041.49 1828
6042.23 1848
6042.96 1782
6043.70 1832
6044.43 1855
6045.16 1851
6045.90 1917
6046.63 1946
6047.36 2079
6048.10 2104
6048.83 2261
6049.57 2412
6050.30 2583
6051.03 2683
6051.77 2762
6052.50 2811
6053.24 2771
6053.97 2696
6054.71 2624
6055.44 2498
6056.17 2411
6056.91 2198
6057.64 2221
6058.38 2137
6059.11 2050
6059.85 1989
6060.58 1997
6061.32 1934
6062.05 1961
6062.79 1921
6063.52 1863
6064.26 1852
6064.99 1826
6065.73 1797
6066.46 1778
6067.20 1851
6067.93 1829
6068.67 1761
6069.40 1715
6070.14 1669
6070.87 1716
6071.61 1745
6072.34 1639
6073.08 1692
6073.81 1629
6074.55 1643
6075.28 1592
6076.02 1608
6076.76 1717
6077.49 1666
6078.23 1563
6078.96 1584
6079.70 1558
6080.44 1593
6081.17 1529
6081.91 1572
6082.64 1558
6083.38 1496
6084.12 1523
6084.85 1539
6085.59 1506
6086.32 1544
6087.06 1612
6087.80 1623
6088.53 1624
6089.27 1678
6090.01 1673
6090.74 1701
6091.48 1645
6092.22 1646
6092.95 1587
6093.69 1604
6094.43 1495
6095.16 1454
6095.90 1421
6096.64 1363
6097.37 1418
6098.11 1342
6098.85 1314
6099.58 1360
6100.32 1344
6101.06 1306
6101.80 1302
6102.53 1283
6103.27 1283
6104.01 1262
6104.74 1333
6105.48 1297
6106.22 1282
6106.96 1253
6107.69 1264
6108.43 1280
6109.17 1274
6109.91 1302
6110.65 1242
6111.38 1270
6112.12 1255
6112.86 1320
6113.60 1344
6114.33 1303
6115.07 1320
6115.81 1314
6116.55 1293
6117.29 1259
6118.02 1349
6118.76 1344
6119.50 1268
6120.24 1272
6120.98 1260
6121.72 1307
6122.45 1436
6123.19 1351
6123.93 1369
6124.67 1317
6125.41 1366
6126.15 1354
6126.89 1374
6127.63 1406
6128.36 1427
6129.10 1412
6129.84 1353
6130.58 1405
6131.32 1368
6132.06 1373
6132.80 1318
6133.54 1324
6134.28 1393
6135.02 1434
6135.75 1344
6136.49 1388
6137.23 1332
6137.97 1282
6138.71 1404
6139.45 1355
6140.19 1294
6140.93 1281
6141.67 1285
6142.41 1338
6143.15 1330
6143.89 1272
6144.63 1288
6145.37 1392
6146.11 1381
6146.85 1338
6147.59 1413
6148.33 1342
6149.07 1405
6149.81 1427
6150.55 1484
6151.29 1439
6152.03 1414
6152.77 1414
6153.51 1393
6154.25 1423
6154.99 1465
6155.73 1504
6156.47 1484
6157.21 1533
6157.95 1516
6158.69 1497
6159.43 1542
6160.17 1596
6160.92 1554
6161.66 1692
6162.40 1731
6163.14 1863
6163.88 1973
6164.62 2071
6165.36 2162
6166.10 2188
6166.84 2313
6167.58 2476
6168.33 2368
6169.07 2342
6169.81 2289
6170.55 2234
6171.29 2112
6172.03 2086
6172.77 2119
6173.52 2006
6174.26 2040
6175.00 2055
6175.74 2045
6176.48 1956
6177.22 2015
6177.97 2071
6178.71 1984
6179.45 1969
6180.19 2005
6180.93 2084
6181.67 2099
6182.42 2046
6183.16 2111
6183.90 2145
6184.64 2122
6185.39 2113
6186.13 2155
6186.87 2193
6187.61 2154
6188.35 2155
6189.10 2237
6189.84 2280
6190.58 2318
6191.33 2479
6192.07 2542
6192.81 2648
6193.55 2663
6194.30 2721
6195.04 2682
6195.78 2680
6196.52 2615
6197.27 2555
6198.01 2534
6198.75 2612
6199.50 2645
6200.24 2643
6200.98 2772
6201.73 2692
6202.47 2965
6203.21 3264
6203.96 3645
6204.70 4492
6205.44 5875
6206.19 7501
6206.93 9442
6207.67 11470
6208.42 13254
6209.16 14325
6209.90 14694
6210.65 13947
6211.39 12833
6212.14 11478
6212.88 9573
6213.62 7822
6214.37 6431
6215.11 5275
6215.86 4365
6216.60 3675
6217.34 3249
6218.09 2876
6218.83 2628
6219.58 2508
6220.32 2368
6221.07 2289
6221.81 2318
6222.55 2257
6223.30 2212
6224.04 2130
6224.79 2105
6225.53 2101
6226.28 2042
6227.02 1948
6227.77 1788
6228.51 1698
6229.26 1672
6230.00 1635
6230.75 1619
6231.49 1601
6232.24 1571
6232.98 1580
6233.73 1591
6234.47 1631
6235.22 1661
6235.96 1616
6236.71 1632
6237.45 1673
6238.20 1672
6238.94 1610
6239.69 1661
6240.44 1749
6241.18 1747
6241.93 1849
6242.67 2023
6243.42 2136
6244.16 2369
6244.91 2620
6245.66 2810
6246.40 2970
6247.15 3052
6247.89 3143
6248.64 3067
6249.39 2953
6250.13 2770
6250.88 2549
6251.62 2369
6252.37 2357
6253.12 2219
6253.86 2088
6254.61 1962
6255.36 1927
6256.10 1875
6256.85 1861
6257.59 1838
6258.34 1814
6259.09 1758
6259.83 1779
6260.58 1847
6261.33 1911
6262.08 1853
6262.82 1898
6263.57 1935
6264.32 1790
6265.06 1860
6265.81 1787
6266.56 1757
6267.30 1742
6268.05 1729
6268.80 1669
6269.55 1736
6270.29 1769
6271.04 1705
6271.79 1755
6272.54 1768
6273.28 1803
6274.03 1738
6274.78 1817
6275.53 1752
6276.27 1730
6277.02 1683
6277.77 1715
6278.52 1677
6279.26 1715
6280.01 1717
6280.76 1751
6281.51 1785
6282.26 1830
6283.00 1869
6283.75 1856
6284.50 1835
6285.25 1806
6286.00 1857
6286.75 1857
6287.49 1854
6288.24 1757
6288.99 1842
6289.74 1870
6290.49 1930
6291.24 1802
6291.99 1798
6292.73 1793
6293.48 1709
6294.23 1619
6294.98 1569
6295.73 1539
6296.48 1397
6297.23 1431
6297.98 1421
6298.72 1427
6299.47 1375
6300.22 1369
6300.97 1352
6301.72 1411
6302.47 1536
6303.22 1456
6303.97 1451
6304.72 1442
6305.47 1427
6306.22 1347
6306.97 1318
6307.72 1332
6308.47 1357
6309.22 1291
6309.97 1282
6310.72 1272
6311.47 1321
6312.22 1371
6312.96 1382
6313.71 1382
6314.46 1363
6315.21 1403
6315.96 1419
6316.72 1432
6317.47 1505
6318.22 1475
6318.97 1448
6319.72 1448
6320.47 1423
6321.22 1365
6321.97 1245
6322.72 1299
6323.47 1206
6324.22 1198
6324.97 1176
6325.72 1186
6326.47 1216
6327.22 1194
6327.97 1201
6328.72 1147
6329.47 1172
6330.22 1160
6330.98 1170
6331.73 1187
6332.48 1155
6333.23 1133
6333.98 1101
6334.73 1122
6335.48 1132
6336.23 1084
6336.98 1065
6337.74 1103
6338.49 1118
6339.24 1138
6339.99 1122
6340.74 1110
6341.49 1144
6342.25 1147
6343.00 1170
6343.75 1110
6344.50 1134
6345.25 1169
6346.00 1133
6346.76 1129
6347.51 1081
6348.26 1076
6349.01 1143
6349.76 1165
6350.52 1242
6351.27 1191
6352.02 1267
6352.77 1282
6353.52 1353
6354.28 1326
6355.03 1309
6355.78 1201
6356.53 1212
6357.29 1243
6358.04 1188
6358.79 1144
6359.54 1119
6360.30 1162
6361.05 1143
6361.80 1122
6362.56 1088
6363.31 1080
6364.06 1048
6364.81 1048
6365.57 1066
6366.32 1096
6367.07 1058
6367.83 1029
6368.58 1072
6369.33 1054
6370.09 1084
6370.84 1112
6371.59 1070
6372.35 1077
6373.10 1071
6373.85 1052
6374.61 986
6375.36 997
6376.11 1002
6376.87 1024
6377.62 1083
6378.38 1028
6379.13 989
6379.88 1039
6380.64 1093
6381.39 1051
6382.14 1096
6382.90 1065
6383.65 1019
6384.41 1046
6385.16 1037
6385.92 957
6386.67 932
6387.42 963
6388.18 940
6388.93 930
6389.69 946
6390.44 1015
6391.20 983
6391.95 976
6392.71 970
6393.46 1045
6394.21 1006
6394.97 1014
6395.72 1026
6396.48 950
6397.23 910
6397.99 963
6398.74 983
6399.50 926
6400.25 917
6401.01 928
6401.76 964
6402.52 901
6403.27 895
6404.03 880
6404.79 964
6405.54 1001
6406.30 925
6407.05 913
6407.81 860
6408.56 939
6409.32 1002
6410.07 975
6410.83 964
6411.59 953
6412.34 893
6413.10 900
6413.85 975
6414.61 944
6415.36 889
6416.12 940
6416.88 967
6417.63 982
6418.39 933
6419.14 926
6419.90 888
6420.66 854
6421.41 904
6422.17 970
6422.93 1006
6423.68 947
6424.44 925
6425.20 940
6425.95 976
6426.71 940
6427.47 949
6428.22 963
6428.98 948
6429.74 961
6430.49 954
6431.25 937
6432.01 936
6432.76 978
6433.52 964
6434.28 947
6435.03 1011
6435.79 1057
6436.55 1074
6437.31 1065
6438.06 1013
6438.82 1034
6439.58 1044
6440.34 1066
6441.09 1074
6441.85 1085
6442.61 1049
6443.37 1046
6444.12 1033
6444.88 1000
6445.64 1000
6446.40 935
6447.15 982
6447.91 999
6448.67 976
6449.43 1023
6450.19 955
6450.94 923
6451.70 969
6452.46 989
6453.22 995
6453.98 1012
6454.74 1001
6455.49 1061
6456.25 1031
6457.01 1032
6457.77 1040
6458.53 1012
6459.29 1014
6460.04 1078
6460.80 992
6461.56 1001
6462.32 1041
6463.08 1050
6463.84 1071
6464.60 1069
6465.36 1020
6466.12 1097
6466.87 1028
6467.63 1075
6468.39 1077
6469.15 1142
6469.91 1124
6470.67 1090
6471.43 1118
6472.19 1137
6472.95 1134
6473.71 1133
6474.47 1142
6475.23 1141
6475.99 1177
6476.74 1171
6477.50 1209
6478.26 1231
6479.02 1251
6479.78 1189
6480.54 1189
6481.30 1249
6482.06 1281
6482.82 1275
6483.58 1282
6484.34 1332
6485.10 1323
6485.86 1364
6486.62 1369
6487.38 1365
6488.14 1372
6488.90 1358
6489.66 1454
6490.42 1435
6491.19 1480
6491.95 1563
6492.71 1621
6493.47 1732
6494.23 1731
6494.99 1714
6495.75 1766
6496.51 1760
6497.27 1729
6498.03 1748
6498.79 1669
6499.55 1693
6500.31 1732
6501.07 1721
6501.84 1662
6502.60 1733
6503.36 1776
6504.12 1851
6504.88 1854
6505.64 1859
6506.40 1905
6507.16 2013
6507.93 2016
6508.69 2145
6509.45 2202
6510.21 2411
6510.97 2575
6511.73 2658
6512.50 2703
6513.26 2735
6514.02 2665
6514.78 2631
6515.54 2590
6516.30 2525
6517.07 2485
6517.83 2353
6518.59 2315
6519.35 2329
6520.11 2383
6520.88 2429
6521.64 2489
6522.40 2480
6523.16 2727
6523.93 2858
6524.69 3149
6525.45 3506
6526.21 3877
6526.98 4245
6527.74 4453
6528.50 4529
6529.26 4453
6530.03 4339
6530.79 4253
6531.55 4216
6532.31 4422
6533.08 4918
6533.84 5688
6534.60 6807
6535.37 7692
6536.13 8404
6536.89 8637
6537.66 8278
6538.42 7686
6539.18 6809
6539.95 5887
6540.71 5059
6541.47 4349
6542.24 3611
6543.00 3073
6543.76 2700
6544.53 2435
6545.29 2303
6546.05 2233
6546.82 2147
6547.58 2098
6548.34 2080
6549.11 2091
6549.87 2015
6550.64 2033
6551.40 2126
6552.16 2129
6552.93 2035
6553.69 1977
6554.46 1916
6555.22 1933
6555.98 1898
6556.75 1889
6557.51 1919
6558.28 1897
6559.04 1941
6559.81 2065
6560.57 2121
6561.34 2123
6562.10 2180
6562.86 2248
6563.63 2349
6564.39 2400
6565.16 2533
6565.92 2597
6566.69 2554
6567.45 2592
6568.22 2517
6568.98 2500
6569.75 2584
6570.51 2636
6571.28 2780
6572.04 2994
6572.81 3301
6573.57 3627
6574.34 3884
6575.10 4157
6575.87 4402
6576.64 4481
6577.40 4383
6578.17 4184
6578.93 3913
6579.70 3600
6580.46 3357
6581.23 3090
6581.99 2942
6582.76 2785
6583.53 2692
6584.29 2564
6585.06 2457
6585.82 2400
6586.59 2513
6587.36 2477
6588.12 2519
6588.89 2530
6589.65 2660
6590.42 2859
6591.19 3146
6591.95 3326
6592.72 3739
6593.49 4165
6594.25 4515
6595.02 4542
6595.79 4528
6596.55 4508
6597.32 4238
6598.09 3916
6598.85 3586
6599.62 3483
6600.39 3227
6601.15 2908
6601.92 2696
6602.69 2690
6603.45 2663
6604.22 2476
6604.99 2368
6605.75 2302
6606.52 2356
6607.29 2221
6608.06 2251
6608.82 2412
6609.59 2473
6610.36 2516
6611.13 2625
6611.89 2553
6612.66 2564
6613.43 2464
6614.20 2409
6614.96 2367
6615.73 2318
6616.50 2311
6617.27 2293
6618.03 2213
6618.80 2190
6619.57 2092
6620.34 2119
6621.11 2150
6621.87 2037
6622.64 1992
6623.41 2042
6624.18 1957
6624.95 1927
6625.72 1958
6626.48 2017
6627.25 1983
6628.02 1995
6628.79 2083
6629.56 2205
6630.33 2425
6631.09 2629
6631.86 3012
6632.63 3454
6633.40 3712
6634.17 4109
6634.94 4266
6635.71 4332
6636.48 4101
6637.25 3744
6638.01 3422
6638.78 3056
6639.55 2729
6640.32 2448
6641.09 2301
6641.86 2209
6642.63 2064
6643.40 1982
6644.17 1909
6644.94 1879
6645.71 1757
6646.48 1774
6647.25 1783
6648.02 1774
6648.78 1851
6649.55 1849
6650.32 1877
6651.09 1829
6651.86 1783
6652.63 1791
6653.40 1666
6654.17 1658
6654.94 1635
6655.71 1589
6656.48 1583
6657.25 1597
6658.02 1617
6658.79 1564
6659.56 1538
6660.33 1524
6661.10 1470
6661.88 1466
6662.65 1515
6663.42 1519
6664.19 1478
6664.96 1530
6665.73 1533
6666.50 1545
6667.27 1595
6668.04 1573
6668.81 1701
6669.58 1709
6670.35 1765
6671.12 1820
6671.89 1894
6672.67 1886
6673.44 1846
6674.21 1926
6674.98 1848
6675.75 1782
6676.52 1746
6677.29 1651
6678.06 1659
6678.84 1630
6679.61 1594
6680.38 1643
6681.15 1640
6681.92 1536
6682.69 1626
6683.46 1657
6684.24 1714
6685.01 1751
6685.78 1761
6686.55 1845
6687.32 1738
6688.10 1767
6688.87 1702
6689.64 1575
6690.41 1588
6691.18 1499
6691.96 1530
6692.73 1465
6693.50 1384
6694.27 1361
6695.04 1411
6695.82 1414
6696.59 1385
6697.36 1397
6698.13 1388
6698.91 1337
6699.68 1355
6700.45 1380
6701.22 1382
6702.00 1422
6702.77 1354
6703.54 1397
6704.32 1347
6705.09 1373
6705.86 1405
6706.63 1440
6707.41 1438
6708.18 1513
6708.95 1532
6709.73 1543
6710.50 1513
6711.27 1500
6712.05 1456
6712.82 1406
6713.59 1399
6714.37 1347
6715.14 1328
6715.91 1323
6716.69 1262
6717.46 1199
6718.23 1170
6719.01 1224
6719.78 1202
6720.56 1162
6721.33 1260
6722.10 1199
6722.88 1231
6723.65 1268
6724.43 1239
6725.20 1235
6725.97 1176
6726.75 1128
6727.52 1149
6728.30 1147
6729.07 1158
6729.84 1121
6730.62 1156
6731.39 1144
6732.17 1103
6732.94 1099
6733.72 1131
6734.49 1147
6735.27 1160
6736.04 1151
6736.82 1144
6737.59 1174
6738.36 1183
6739.14 1089
6739.91 1143
6740.69 1149
6741.46 1157
6742.24 1098
6743.01 1094
6743.79 1157
6744.56 1203
6745.34 1170
6746.12 1187
6746.89 1175
6747.67 1322
6748.44 1282
6749.22 1306
6749.99 1327
6750.77 1292
6751.54 1322
6752.32 1368
6753.09 1319
6753.87 1249
6754.65 1266
6755.42 1252
6756.20 1226
6756.97 1192
6757.75 1130
6758.53 1089
6759.30 1083
6760.08 1104
6760.85 1132
6761.63 1112
6762.41 1133
6763.18 1096
6763.96 1132
6764.74 1146
6765.51 1049
6766.29 1096
6767.06 1077
6767.84 1063
6768.62 1056
6769.39 1146
6770.17 1073
6770.95 1104
6771.72 1132
6772.50 1074
6773.28 1075
6774.05 1100
6774.83 1127
6775.61 1084
6776.39 1093
6777.16 1117
6777.94 1158
6778.72 1146
6779.49 1181
6780.27 1140
6781.05 1119
6781.83 1100
6782.60 1051
6783.38 1105
6784.16 1134
6784.94 1150
6785.71 1127
6786.49 1136
6787.27 1123
6788.05 1112
6788.82 1055
6789.60 1068
6790.38 1048
6791.16 1087
6791.93 1047
6792.71 1015
6793.49 998
6794.27 968
6795.05 1015
6795.82 1025
6796.60 1033
6797.38 954
6798.16 945
6798.94 977
6799.72 1023
6800.49 998
6801.27 1096
6802.05 1059
6802.83 1078
6803.61 1012
6804.39 1036
6805.17 994
6805.94 1015
6806.72 1032
6807.50 1027
6808.28 1070
6809.06 993
6809.84 1008
6810.62 971
6811.40 934
6812.18 954
6812.95 962
6813.73 928
6814.51 1003
6815.29 974
6816.07 1002
6816.85 987
6817.63 1016
6818.41 1011
6819.19 1055
6819.97 1042
6820.75 1094
6821.53 1045
6822.31 1057
6823.09 1021
6823.87 1053
6824.65 1065
6825.43 996
6826.21 993
6826.99 1004
6827.77 1013
6828.55 1012
6829.33 1040
6830.11 972
6830.89 958
6831.67 964
6832.45 997
6833.23 963
6834.01 977
6834.79 957
6835.57 929
6836.35 947
6837.13 921
6837.91 926
6838.69 919
6839.47 1011
6840.25 942
6841.03 978
6841.81 938
6842.59 945
6843.37 948
6844.16 918
6844.94 990
6845.72 998
6846.50 1092
6847.28 1244
6848.06 1433
6848.84 1699
6849.62 1945
6850.40 2063
6851.19 2128
6851.97 2163
6852.75 2103
6853.53 1989
6854.31 1757
6855.09 1555
6855.87 1435
6856.66 1303
6857.44 1191
6858.22 1179
6859.00 1159
6859.78 1068
6860.56 1057
6861.35 979
6862.13 1033
6862.91 1038
6863.69 1033
6864.47 1042
6865.26 1097
6866.04 1086
6866.82 1067
6867.60 1037
6868.39 994
6869.17 1002
6869.95 1014
6870.73 1014
6871.51 1008
6872.30 1047
6873.08 986
6873.86 1000
6874.65 1011
6875.43 977
6876.21 970
6876.99 1015
6877.78 1030
6878.56 1016
6879.34 1049
6880.12 1045
6880.91 1060
6881.69 1135
6882.47 1113
6883.26 1125
6884.04 1069
6884.82 1201
6885.61 1211
6886.39 1281
6887.17 1393
6887.96 1486
6888.74 1500
6889.52 1511
6890.31 1383
6891.09 1420
6891.87 1323
6892.66 1216
6893.44 1101
6894.23 1172
6895.01 1137
6895.79 1165
6896.58 1098
6897.36 1121
6898.14 1103
6898.93 1176
6899.71 1210
6900.50 1188
6901.28 1217
6902.07 1219
6902.85 1217
6903.63 1210
6904.42 1176
6905.20 1141
6905.99 1159
6906.77 1154
6907.56 1117
6908.34 1076
6909.13 1055
6909.91 1077
6910.69 1080
6911.48 1099
6912.26 1061
6913.05 1103
6913.83 1094
6914.62 1091
6915.40 1082
6916.19 1131
6916.97 1152
6917.76 1123
6918.54 1158
6919.33 1105
6920.11 1209
6920.90 1114
6921.68 1171
6922.47 1177
6923.26 1195
6924.04 1196
6924.83 1136
6925.61 1217
6926.40 1219
6927.18 1240
6927.97 1208
6928.75 1250
6929.54 1154
6930.33 1220
6931.11 1185
6931.90 1143
6932.68 1176
6933.47 1131
6934.26 1146
6935.04 1245
6935.83 1191
6936.61 1180
6937.40 1226
6938.19 1326
6938.97 1279
6939.76 1339
6940.55 1440
6941.33 1435
6942.12 1516
6942.91 1536
6943.69 1535
6944.48 1607
6945.27 1612
6946.05 1623
6946.84 1592
6947.63 1555
6948.41 1523
6949.20 1574
6949.99 1559
6950.77 1505
6951.56 1481
6952.35 1554
6953.13 1539
6953.92 1568
6954.71 1644
6955.50 1687
6956.28 1707
6957.07 1725
6957.86 1745
6958.65 1763
6959.43 1713
6960.22 1747
6961.01 1763
6961.80 1770
6962.58 1695
6963.37 1648
6964.16 1765
6964.95 1819
6965.73 1758
6966.52 1868
6967.31 2001
6968.10 1986
6968.89 1983
6969.67 2106
6970.46 2118
6971.25 2051
6972.04 2010
6972.83 2059
6973.61 2123
6974.40 2226
6975.19 2242
6975.98 2256
6976.77 2331
6977.56 2474
6978.34 2525
6979.13 2723
6979.92 2957
6980.71 3188
6981.50 3678
6982.29 4361
6983.08 5328
6983.87 6160
6984.65 6925
6985.44 7513
6986.23 7642
6987.02 7454
6987.81 7074
6988.60 6334
6989.39 5537
6990.18 4888
6990.97 4271
6991.76 3679
6992.55 3423
6993.34 3071
6994.12 2955
6994.91 3171
6995.70 3570
6996.49 4132
6997.28 4846
6998.07 5697
6998.86 6311
6999.65 6872
7000.44 6959
7001.23 6683
7002.02 6164
7002.81 5477
7003.60 4762
7004.39 4106
7005.18 3601
7005.97 3018
7006.76 2617
7007.55 2312
7008.34 2098
7009.13 2027
7009.92 1921
7010.71 1799
7011.50 1783
7012.29 1789
7013.08 1851
7013.88 1869
7014.67 1848
7015.46 1827
7016.25 1910
7017.04 1932
7017.83 1765
7018.62 1758
7019.41 1787
7020.20 1866
7020.99 1935
7021.78 2064
7022.57 2175
7023.37 2230
7024.16 2196
7024.95 2167
7025.74 2194
7026.53 2155
7027.32 2012
7028.11 1951
7028.90 1865
7029.70 1802
7030.49 1703
7031.28 1824
7032.07 1777
7032.86 1713
7033.65 1941
7034.45 2006
7035.24 2054
7036.03 2162
7036.82 2199
7037.61 2286
7038.40 2326
7039.20 2204
7039.99 2167
7040.78 2125
7041.57 2037
7042.36 1863
7043.16 1795
7043.95 1690
7044.74 1694
7045.53 1682
7046.33 1638
7047.12 1698
7047.91 1763
7048.70 1742
7049.50 1786
7050.29 1776
7051.08 1766
7051.87 1779
7052.67 1710
7053.46 1707
7054.25 1622
7055.05 1617
7055.84 1588
7056.63 1645
7057.42 1637
7058.22 1612
7059.01 1626
7059.80 1639
7060.60 1705
7061.39 1754
7062.18 1744
7062.98 1703
7063.77 1667
7064.56 1646
7065.36 1636
7066.15 1625
7066.94 1624
7067.74 1544
7068.53 1499
7069.32 1525
7070.12 1498
7070.91 1489
7071.71 1563
7072.50 1585
7073.29 1514
7074.09 1565
7074.88 1576
7075.68 1565
7076.47 1612
7077.26 1519
7078.06 1507
7078.85 1489
7079.65 1492
7080.44 1431
7081.23 1360
7082.03 1304
7082.82 1272
7083.62 1338
7084.41 1341
7085.21 1355
7086.00 1368
7086.80 1339
7087.59 1380
7088.39 1335
7089.18 1324
7089.98 1412
7090.77 1430
7091.57 1467
7092.36 1431
7093.16 1450
7093.95 1380
7094.75 1354
7095.54 1369
7096.34 1272
7097.13 1229
7097.93 1194
7098.72 1219
7099.52 1200
7100.31 1240
7101.11 1264
7101.90 1302
7102.70 1271
7103.49 1256
7104.29 1317
7105.09 1257
7105.88 1214
7106.68 1201
7107.47 1207
7108.27 1165
7109.07 1146
7109.86 1165
7110.66 1132
7111.45 1096
7112.25 1099
7113.05 1097
7113.84 1069
7114.64 1092
7115.43 1104
7116.23 1089
7117.03 1120
7117.82 1099
7118.62 1067
7119.42 1033
7120.21 1024
7121.01 1057
7121.81 1091
7122.60 1045
7123.40 1025
7124.20 971
7124.99 1070
7125.79 1045
7126.59 989
7127.38 1018
7128.18 1055
7128.98 1049
7129.77 1065
7130.57 1087
7131.37 1106
7132.17 1070
7132.96 1057
7133.76 1082
7134.56 1020
7135.36 1040
7136.15 1055
7136.95 995
7137.75 938
7138.55 975
7139.34 1015
7140.14 988
7140.94 966
7141.74 1015
7142.53 1038
7143.33 1049
7144.13 988
7144.93 990
7145.73 1009
7146.52 981
7147.32 984
7148.12 1003
7148.92 1040
7149.72 988
7150.51 964
7151.31 949
7152.11 976
7152.91 997
7153.71 945
7154.51 979
7155.30 1005
7156.10 1020
7156.90 995
7157.70 1014
7158.50 991
7159.30 955
7160.10 999
7160.89 965
7161.69 939
7162.49 928
7163.29 901
7164.09 973
7164.89 900
7165.69 913
7166.49 958
7167.29 979
7168.09 993
7168.89 1026
7169.68 930
7170.48 928
7171.28 1018
7172.08 898
7172.88 920
7173.68 900
7174.48 894
7175.28 918
7176.08 944
7176.88 904
7177.68 944
7178.48 913
7179.28 961
7180.08 1007
7180.88 1039
7181.68 1074
7182.48 1058
7183.28 1046
7184.08 1040
7184.88 1042
7185.68 987
7186.48 998
7187.28 1016
7188.08 968
7188.88 902
7189.68 914
7190.48 881
7191.28 903
7192.08 851
7192.88 870
7193.68 905
7194.49 854
7195.29 849
7196.09 835
7196.89 875
7197.69 857
7198.49 809
7199.29 829
7200.09 828
7200.89 820
7201.69 868
7202.49 843
7203.30 821
7204.10 871
7204.90 850
7205.70 837
7206.50 824
7207.30 821
7208.10 844
7208.91 804
7209.71 816
7210.51 866
7211.31 829
7212.11 825
7212.91 841
7213.72 832
7214.52 827
7215.32 833
7216.12 817
7216.92 859
7217.73 827
7218.53 763
7219.33 804
7220.13 810
7220.93 800
7221.74 823
7222.54 863
7223.34 871
7224.14 847
7224.94 820
7225.75 818
7226.55 820
7227.35 802
7228.16 782
7228.96 760
7229.76 767
7230.56 783
7231.37 770
7232.17 771
7232.97 793
7233.77 808
7234.58 799
7235.38 842
7236.18 822
7236.99 793
7237.79 838
7238.59 834
7239.40 829
7240.20 866
7241.00 901
7241.81 920
7242.61 870
7243.41 893
7244.22 874
7245.02 874
7245.82 875
7246.63 881
7247.43 840
7248.23 877
7249.04 871
7249.84 870
7250.65 844
7251.45 905
7252.25 940
7253.06 926
7253.86 915
7254.66 864
7255.47 892
7256.27 939
7257.08 950
7257.88 941
7258.69 973
7259.49 1012
7260.29 1017
7261.10 983
7261.90 970
7262.71 998
7263.51 989
7264.32 989
7265.12 927
7265.93 1010
7266.73 1025
7267.54 1035
7268.34 1075
7269.15 1066
7269.95 1039
7270.76 1083
7271.56 1072
7272.37 1021
7273.17 1007
7273.98 1077
7274.78 1096
7275.59 1053
7276.39 1095
7277.20 1140
7278.00 1117
7278.81 1183
7279.61 1188
7280.42 1435
7281.22 1707
7282.03 1826
7282.83 2153
7283.64 2424
7284.45 2654
7285.25 2593
7286.06 2504
7286.86 2307
7287.67 2127
7288.48 1971
7289.28 1791
7290.09 1647
7290.89 1542
7291.70 1415
7292.51 1379
7293.31 1324
7294.12 1282
7294.92 1248
7295.73 1260
7296.54 1223
7297.34 1195
7298.15 1208
7298.96 1232
7299.76 1217
7300.57 1225
7301.38 1205
7302.18 1216
7302.99 1219
7303.80 1236
7304.60 1262
7305.41 1233
7306.22 1175
7307.02 1274
7307.83 1338
7308.64 1399
7309.44 1496
7310.25 1522
7311.06 1610
7311.87 1567
7312.67 1540
7313.48 1521
7314.29 1615
7315.10 1601
7315.90 1554
7316.71 1610
7317.52 1648
7318.33 1644
7319.13 1771
7319.94 1813
7320.75 1820
7321.56 1839
7322.36 1763
7323.17 1884
7323.98 1816
7324.79 1787
7325.60 1800
7326.40 1762
7327.21 1777
7328.02 1754
7328.83 1816
7329.64 1920
7330.44 2094
7331.25 2352
7332.06 2699
7332.87 3269
7333.68 3775
7334.49 4014
7335.30 4278
7336.10 4315
7336.91 4298
7337.72 3839
7338.53 3416
7339.34 3004
7340.15 2646
7340.96 2306
7341.76 2034
7342.57 1862
7343.38 1718
7344.19 1631
7345.00 1522
7345.81 1456
7346.62 1445
7347.43 1402
7348.24 1430
7349.05 1418
7349.86 1437
7350.67 1473
7351.47 1440
7352.28 1417
7353.09 1391
7353.90 1371
7354.71 1358
7355.52 1399
7356.33 1327
7357.14 1381
7357.95 1408
7358.76 1403
7359.57 1472
7360.38 1532
7361.19 1534
7362.00 1542
7362.81 1528
7363.62 1555
7364.43 1531
7365.24 1501
7366.05 1475
7366.86 1471
7367.67 1505
7368.48 1489
7369.29 1516
7370.10 1572
7370.91 1679
7371.72 1757
7372.54 1787
7373.35 1855
7374.16 1728
7374.97 1776
7375.78 1785
7376.59 1791
7377.40 1926
7378.21 1954
7379.02 2133
7379.83 2328
7380.64 2463
7381.45 2566
7382.27 2470
7383.08 2394
7383.89 2263
7384.70 2054
7385.51 1949
7386.32 1767
7387.13 1654
7387.94 1583
7388.76 1568
7389.57 1470
7390.38 1433
7391.19 1426
7392.00 1447
7392.81 1363
7393.63 1398
7394.44 1374
7395.25 1349
7396.06 1480
7396.87 1536
7397.69 1559
7398.50 1757
7399.31 1915
7400.12 2001
7400.93 2090
7401.75 2011
7402.56 1981
7403.37 1949
7404.18 1901
7404.99 1729
7405.81 1690
7406.62 1695
7407.43 1643
7408.24 1610
7409.06 1552
7409.87 1564
7410.68 1563
7411.50 1472
7412.31 1486
7413.12 1440
7413.93 1379
7414.75 1310
7415.56 1340
7416.37 1322
7417.19 1304
7418.00 1279
7418.81 1247
7419.63 1232
7420.44 1201
7421.25 1194
7422.06 1175
7422.88 1138
7423.69 1151
7424.51 1101
7425.32 1141
7426.13 1106
7426.95 1106
7427.76 1110
7428.57 1042
7429.39 1059
7430.20 1096
7431.01 1110
7431.83 1080
7432.64 1031
7433.46 1075
7434.27 1042
7435.08 1106
7435.90 1134
7436.71 1183
7437.53 1178
7438.34 1185
7439.15 1222
7439.97 1222
7440.78 1221
7441.60 1202
7442.41 1176
7443.23 1186
7444.04 1189
7444.86 1134
7445.67 1146
7446.48 1229
7447.30 1154
7448.11 1133
7448.93 1110
7449.74 1126
7450.56 1142
7451.37 1083
7452.19 1084
7453.00 1091
7453.82 1038
7454.63 1078
7455.45 1081
7456.26 1078
7457.08 1104
7457.89 1080
7458.71 1082
7459.53 1049
7460.34 1050
7461.16 1005
7461.97 1024
7462.79 1002
7463.60 982
7464.42 985
7465.23 990
7466.05 971
7466.87 1076
7467.68 1024
7468.50 1040
7469.31 1016
7470.13 991
7470.94 986
7471.76 956
7472.58 989
7473.39 1015
7474.21 1005
7475.03 1009
7475.84 1001
7476.66 951
7477.47 1052
7478.29 999
7479.11 1013
7479.92 1036
7480.74 1035
7481.56 973
7482.37 977
7483.19 1003
7484.01 1055
7484.82 988
7485.64 1016
7486.46 1053
7487.27 989
7488.09 984
7488.91 1034
7489.72 998
7490.54 917
7491.36 978
7492.18 925
7492.99 913
7493.81 908
7494.63 886
7495.45 886
7496.26 908
7497.08 898
7497.90 877
7498.71 862
7499.53 852
7500.35 825
7501.17 899
7501.99 916
7502.80 887
7503.62 847
7504.44 879
7505.26 877
7506.07 930
7506.89 890
7507.71 884
7508.53 890
7509.35 814
7510.16 829
7510.98 826
7511.80 830
7512.62 899
7513.44 912
7514.26 896
7515.07 862
7515.89 864
7516.71 865
7517.53 879
7518.35 859
7519.17 871
7519.99 875
7520.80 866
7521.62 814
7522.44 858
7523.26 912
7524.08 905
7524.90 834
7525.72 883
7526.54 902
7527.36 852
7528.17 881
7528.99 848
7529.81 863
7530.63 856
7531.45 838
7532.27 847
7533.09 814
7533.91 819
7534.73 853
7535.55 878
7536.37 867
7537.19 844
7538.01 787
7538.83 874
7539.65 822
7540.47 826
7541.29 803
7542.11 867
7542.93 930
7543.75 920
7544.57 865
7545.39 900
7546.21 878
7547.03 901
7547.85 920
7548.67 909
7549.49 825
7550.31 842
7551.13 830
7551.95 779
7552.77 876
7553.59 802
7554.41 799
7555.23 870
7556.05 940
7556.87 907
7557.69 912
7558.51 897
7559.33 894
7560.15 854
7560.98 874
7561.80 888
7562.62 884
7563.44 908
7564.26 856
7565.08 856
7565.90 775
7566.72 825
7567.54 817
7568.37 829
7569.19 811
7570.01 826
7570.83 826
7571.65 834
7572.47 773
7573.29 801
7574.12 823
7574.94 847
7575.76 793
7576.58 793
7577.40 785
7578.23 827
7579.05 830
7579.87 776
7580.69 825
7581.51 783
7582.34 815
7583.16 847
7583.98 810
7584.80 816
7585.62 867
7586.45 840
7587.27 811
7588.09 829
7588.91 880
7589.74 838
7590.56 849
7591.38 844
7592.20 848
7593.03 880
7593.85 766
7594.67 784
7595.49 846
7596.32 864
7597.14 861
7597.96 832
7598.79 831
7599.61 896
7600.43 926
7601.25 972
7602.08 1029
7602.90 1064
7603.72 1073
7604.55 1101
7605.37 1108
7606.19 1083
7607.02 1149
7607.84 1056
7608.66 1039
7609.49 937
7610.31 925
7611.14 923
7611.96 899
7612.78 899
7613.61 894
7614.43 901
7615.25 949
7616.08 878
7616.90 842
7617.73 922
7618.55 898
7619.37 900
7620.20 878
7621.02 880
7621.85 899
7622.67 883
7623.50 850
7624.32 879
7625.14 894
7625.97 898
7626.79 945
7627.62 972
7628.44 989
7629.27 1063
7630.09 1140
7630.92 1201
7631.74 1254
7632.57 1207
7633.39 1244
7634.22 1134
7635.04 1094
7635.87 1048
7636.69 973
7637.52 954
7638.34 959
7639.17 835
7639.99 801
7640.82 871
7641.64 848
7642.47 827
7643.29 800
7644.12 806
7644.94 793
7645.77 781
7646.59 769
7647.42 794
7648.25 795
7649.07 776
7649.90 750
7650.72 753
7651.55 802
7652.37 791
7653.20 717
7654.03 748
7654.85 731
7655.68 747
7656.50 748
7657.33 739
7658.16 772
7658.98 804
7659.81 799
7660.64 778
7661.46 786
7662.29 774
7663.11 786
7663.94 813
7664.77 808
7665.59 804
7666.42 789
7667.25 817
7668.07 783
7668.90 858
7669.73 812
7670.55 806
7671.38 769
7672.21 865
7673.04 811
7673.86 814
7674.69 766
7675.52 774
7676.34 768
7677.17 752
7678.00 779
7678.83 773
7679.65 743
7680.48 741
7681.31 758
7682.14 758
7682.96 762
7683.79 771
7684.62 801
7685.45 725
7686.27 751
7687.10 752
7687.93 802
7688.76 772
7689.58 797
7690.41 790
7691.24 760
7692.07 712
7692.90 740
7693.72 775
7694.55 710
7695.38 796
7696.21 778
7697.04 844
7697.87 831
7698.69 771
7699.52 820
7700.35 832
7701.18 823
7702.01 833
7702.84 792
7703.67 805
7704.49 834
7705.32 826
7706.15 822
7706.98 789
7707.81 798
7708.64 772
7709.47 835
7710.30 846
7711.12 814
7711.95 847
7712.78 860
7713.61 818
7714.44 849
7715.27 868
7716.10 859
7716.93 828
7717.76 885
7718.59 841
7719.42 797
7720.25 821
7721.08 803
7721.91 840
7722.74 783
7723.57 822
7724.40 824
7725.23 787
7726.06 834
7726.89 839
7727.72 829
7728.55 818
7729.38 833
7730.21 786
7731.04 820
7731.87 828
7732.70 843
7733.53 809
7734.36 789
7735.19 818
7736.02 791
7736.85 761
7737.68 808
7738.51 790
7739.34 769
7740.17 801
7741.00 816
7741.83 835
7742.66 953
7743.49 1083
7744.32 1175
7745.15 1372
7745.99 1549
7746.82 1810
7747.65 1863
7748.48 1871
7749.31 1805
7750.14 1745
7750.97 1523
7751.80 1433
7752.63 1262
7753.47 1130
7754.30 1053
7755.13 958
7755.96 905
7756.79 841
7757.62 888
7758.45 778
7759.29 766
7760.12 807
7760.95 842
7761.78 819
7762.61 813
7763.44 778
7764.28 778
7765.11 796
7765.94 729
7766.77 737
7767.60 775
7768.44 729
7769.27 727
7770.10 731
7770.93 706
7771.77 701
7772.60 709
7773.43 733
7774.26 734
7775.10 742
7775.93 770
7776.76 746
7777.59 738
7778.43 769
7779.26 781
7780.09 761
7780.92 792
7781.76 795
7782.59 837
7783.42 832
7784.26 923
7785.09 934
7785.92 967
7786.75 959
7787.59 950
7788.42 912
7789.25 885
7790.09 872
7790.92 882
7791.75 828
7792.59 849
7793.42 810
7794.25 800
7795.09 799
7795.92 789
7796.76 780
7797.59 817
7798.42 809
7799.26 797
7800.09 800
7800.92 781
7801.76 821
7802.59 768
7803.43 779
7804.26 850
7805.09 817
7805.93 817
7806.76 794
7807.60 739
7808.43 788
7809.27 855
7810.10 823
7810.93 803
7811.77 767
7812.60 859
7813.44 849
7814.27 847
7815.11 881
7815.94 918
7816.78 898
7817.61 888
7818.45 901
7819.28 869
7820.12 890
7820.95 844
7821.79 859
7822.62 873
7823.46 893
7824.29 846
7825.13 889
7825.96 860
7826.80 879
7827.63 816
7828.47 845
7829.30 869
7830.14 853
7830.97 822
7831.81 792
7832.64 796
7833.48 817
7834.32 845
7835.15 779
7835.99 781
7836.82 770
7837.66 760
7838.50 787
7839.33 800
7840.17 788
7841.00 789
7841.84 779
7842.68 768
7843.51 770
7844.35 782
7845.18 753
7846.02 771
7846.86 750
7847.69 720
7848.53 712
7849.37 682
7850.20 706
7851.04 748
7851.88 707
7852.71 737
7853.55 701
7854.39 729
7855.22 760
7856.06 714
7856.90 739
7857.73 768
7858.57 761
7859.41 768
7860.24 731
7861.08 743
7861.92 777
7862.76 721
7863.59 671
7864.43 719
7865.27 717
7866.10 688
7866.94 753
7867.78 735
7868.62 678
7869.45 707
7870.29 718
7871.13 711
7871.97 766
7872.80 744
7873.64 748
7874.48 728
7875.32 737
7876.16 734
7876.99 780
7877.83 745
7878.67 729
7879.51 724
7880.35 737
7881.18 710
7882.02 756
7882.86 726
7883.70 688
7884.54 680
7885.38 740
7886.21 745
7887.05 774
7887.89 716
7888.73 730
7889.57 740
7890.41 784
7891.25 758
7892.08 782
7892.92 740
7893.76 716
7894.60 727
7895.44 729
7896.28 749
7897.12 775
7897.96 779
7898.80 768
7899.64 775
7900.47 780
7901.31 761
7902.15 753
7902.99 711
7903.83 761
7904.67 729
7905.51 768
7906.35 747
7907.19 720
7908.03 701
7908.87 719
7909.71 690
7910.55 714
7911.39 718
7912.23 743
7913.07 775
7913.91 820
7914.75 898
7915.59 890
7916.43 1019
7917.27 1100
7918.11 1091
7918.95 1092
7919.79 1065
7920.63 1092
7921.47 975
7922.31 971
7923.15 863
7923.99 853
7924.83 823
7925.67 800
7926.51 759
7927.35 748
7928.19 723
7929.03 720
7929.87 681
7930.72 738
7931.56 715
7932.40 721
7933.24 712
7934.08 667
7934.92 689
7935.76 663
7936.60 698
7937.44 695
7938.28 679
7939.13 664
7939.97 700
7940.81 706
7941.65 698
7942.49 693
7943.33 735
7944.17 787
7945.02 796
7945.86 755
7946.70 781
7947.54 711
7948.38 708
7949.22 688
7950.07 684
7950.91 688
7951.75 701
7952.59 735
7953.43 735
7954.28 716
7955.12 692
7955.96 693
7956.80 698
7957.64 703
7958.49 716
7959.33 640
7960.17 693
7961.01 638
7961.86 664
7962.70 637
7963.54 652
7964.38 649
7965.23 644
7966.07 648
7966.91 699
7967.76 647
7968.60 643
7969.44 657
7970.28 644
7971.13 648
7971.97 643
7972.81 666
7973.66 694
7974.50 664
7975.34 630
7976.19 637
7977.03 644
7977.87 656
7978.72 678
7979.56 656
7980.40 657
7981.25 648
7982.09 639
7982.93 660
7983.78 673
7984.62 649
7985.46 626
7986.31 633
7987.15 629
7988.00 632
7988.84 614
7989.68 667
7990.53 655
7991.37 602
7992.22 658
7993.06 667
7993.90 666
7994.75 669
7995.59 603
7996.44 626
7997.28 638
7998.12 621
7998.97 594
7999.81 607
8000.66 613
8001.50 633
8002.35 614
8003.19 602
8004.04 598
8004.88 597
8005.73 611
8006.57 635
8007.42 607
8008.26 574
8009.11 589
8009.95 605
8010.80 613
8011.64 623
8012.49 593
8013.33 588
8014.18 603
8015.02 581
8015.87 607
8016.71 611
8017.56 600
8018.40 608
8019.25 560
8020.09 574
8020.94 599
8021.79 578
8022.63 582
8023.48 601
8024.32 587
8025.17 577
8026.01 564
8026.86 558
8027.71 597
8028.55 615
8029.40 605
8030.24 574
8031.09 572
8031.94 629
8032.78 605
8033.63 603
8034.48 635
8035.32 628
8036.17 622
8037.01 583
8037.86 614
8038.71 576
8039.55 605
8040.40 620
8041.25 589
8042.09 567
8042.94 556
8043.79 563
8044.63 589
8045.48 610
8046.33 643
8047.18 698
8048.02 674
8048.87 654
8049.72 641
8050.56 649
8051.41 631
8052.26 590
8053.11 614
8053.95 604
8054.80 574
8055.65 621
8056.50 579
8057.34 571
8058.19 614
8059.04 602
8059.89 596
8060.73 528
8061.58 576
8062.43 578
8063.28 583
8064.12 597
8064.97 534
8065.82 528
8066.67 579
8067.52 595
8068.36 568
8069.21 567
8070.06 584
8070.91 595
8071.76 563
8072.61 539
8073.45 549
8074.30 535
8075.15 558
8076.00 578
8076.85 571
8077.70 556
8078.55 556
8079.39 518
8080.24 556
8081.09 573
8081.94 558
8082.79 572
8083.64 636
8084.49 583
8085.34 554
8086.18 536
8087.03 586
8087.88 571
8088.73 563
8089.58 542
8090.43 581
8091.28 587
8092.13 573
8092.98 554
8093.83 530
8094.68 539
8095.53 538
8096.38 545
8097.23 506
8098.08 609
8098.93 543
8099.78 543
8100.63 562
8101.48 532
8102.33 530
8103.18 543
8104.02 574
8104.88 562
8105.73 567
8106.58 513
8107.43 547
8108.28 526
8109.13 550
8109.98 537
8110.83 531
8111.68 489
8112.53 552
8113.38 570
8114.23 557
8115.08 554
8115.93 569
8116.78 569
8117.63 615
8118.48 577
8119.33 597
8120.18 634
8121.03 619
8121.88 638
8122.74 591
8123.59 624
8124.44 614
8125.29 571
8126.14 560
8126.99 602
8127.84 576
8128.69 556
8129.55 530
8130.40 507
8131.25 544
8132.10 560
8132.95 551
8133.80 556
8134.65 560
8135.51 525
8136.36 564
8137.21 532
8138.06 568
8138.91 523
8139.76 517
8140.62 548
8141.47 565
8142.32 554
8143.17 554
8144.02 563
8144.88 529
8145.73 558
8146.58 494
8147.43 551
8148.29 565
8149.14 581
8149.99 559
8150.84 578
8151.69 549
8152.55 593
8153.40 565
8154.25 569
8155.11 571
8155.96 579
8156.81 607
8157.66 572
8158.52 536
8159.37 566
8160.22 561
8161.08 518
8161.93 521
8162.78 499
8163.63 524
8164.49 551
8165.34 527
8166.19 538
8167.05 585
8167.90 526
8168.75 575
8169.61 550
8170.46 524
8171.31 563
8172.17 509
8173.02 531
8173.88 517
8174.73 534
8175.58 488
8176.44 522
8177.29 518
8178.14 553
8179.00 549
8179.85 519
8180.71 516
8181.56 487
8182.41 496
8183.27 503
8184.12 502
8184.98 521
8185.83 511
8186.69 506
8187.54 508
8188.39 521
8189.25 563
8190.10 493
8190.96 507
8191.81 513
8192.67 516
8193.52 527
8194.38 546
8195.23 523
8196.09 519
8196.94 533
8197.80 503
8198.65 516
8199.51 519
8200.36 557
8201.22 479
8202.07 513
8202.93 532
8203.78 522
8204.64 494
8205.49 463
8206.35 488
8207.20 535
8208.06 493
8208.91 531
8209.77 505
8210.62 519
8211.48 453
8212.34 476
8213.19 503
8214.05 507
8214.90 534
8215.76 515
8216.61 526
8217.47 525
8218.33 536
8219.18 548
8220.04 541
8220.89 530
8221.75 570
8222.61 544
8223.46 594
8224.32 546
8225.18 542
8226.03 566
8226.89 567
8227.74 578
8228.60 528
8229.46 513
8230.31 490
8231.17 539
8232.03 506
8232.88 512
8233.74 521
8234.60 502
8235.46 497
8236.31 511
8237.17 499
8238.03 505
8238.88 557
8239.74 531
8240.60 528
8241.45 516
8242.31 531
8243.17 501
8244.03 533
8244.88 536
8245.74 509
8246.60 513
8247.46 532
8248.31 532
8249.17 519
8250.03 502
8250.89 524
8251.74 549
8252.60 476
8253.46 500
8254.32 504
8255.18 527
8256.03 525
8256.89 546
8257.75 501
8258.61 531
8259.47 555
8260.32 547
8261.18 537
8262.04 552
8262.90 522
8263.76 495
8264.62 522
8265.47 521
8266.33 496
8267.19 508
8268.05 560
8268.91 503
8269.77 527
8270.63 503
8271.48 533
8272.34 527
8273.20 527
8274.06 514
8274.92 502
8275.78 523
8276.64 496
8277.50 499
8278.36 510
8279.21 509
8280.07 522
8280.93 539
8281.79 507
8282.65 527
8283.51 551
8284.37 550
8285.23 485
8286.09 531
8286.95 539
8287.81 551
8288.67 538
8289.53 518
8290.39 517
8291.25 510
8292.11 531
8292.97 546
8293.83 560
8294.69 536
8295.55 503
8296.41 542
8297.27 531
8298.13 514
8298.99 563
8299.85 575
8300.71 585
8301.57 561
8302.43 546
8303.29 554
8304.15 574
8305.01 543
8305.87 529
8306.73 563
8307.59 625
8308.45 548
8309.31 529
8310.17 559
8311.03 514
8311.90 617
8312.76 557
8313.62 555
8314.48 561
8315.34 597
8316.20 616
8317.06 576
8317.92 583
8318.78 572
8319.64 587
8320.51 572
8321.37 578
8322.23 573
8323.09 601
8323.95 517
8324.81 547
8325.67 531
8326.54 586
8327.40 536
8328.26 536
8329.12 549
8329.98 532
8330.85 604
8331.71 562
8332.57 549
8333.43 565
8334.29 550
8335.15 546
8336.02 621
8336.88 586
8337.74 565
8338.60 546
8339.47 561
8340.33 545
8341.19 568
8342.05 566
8342.92 556
8343.78 579
8344.64 588
8345.50 585
8346.37 545
8347.23 527
8348.09 541
8348.95 559
8349.82 523
8350.68 567
8351.54 542
8352.41 585
8353.27 541
8354.13 625
8354.99 608
8355.86 571
8356.72 605
8357.58 576
8358.45 573
8359.31 596
8360.17 614
8361.04 598
8361.90 577
8362.76 589
8363.63 593
8364.49 568
8365.35 584
8366.22 552
8367.08 580
8367.95 580
8368.81 607
8369.67 667
8370.54 633
8371.40 614
8372.27 645
8373.13 617
8373.99 579
8374.86 640
8375.72 621
8376.59 648
8377.45 615
8378.31 638
8379.18 614
8380.04 603
8380.91 647
8381.77 634
8382.64 665
8383.50 680
8384.37 692
8385.23 641
8386.10 657
8386.96 688
8387.82 691
8388.69 710
8389.55 723
8390.42 693
8391.28 723
8392.15 686
8393.01 714
8393.88 727
8394.74 773
8395.61 773
8396.48 707
8397.34 738
8398.21 709
8399.07 722
8399.94 745
8400.80 806
8401.67 812
8402.53 822
8403.40 772
8404.26 805
8405.13 778
8406.00 821
8406.86 787
8407.73 757
8408.59 809
8409.46 835
8410.32 876
8411.19 867
8412.06 862
8412.92 879
8413.79 908
8414.66 860
8415.52 871
8416.39 890
8417.25 911
8418.12 890
8418.99 951
8419.85 963
8420.72 953
8421.59 952
8422.45 981
8423.32 996
8424.19 1059
8425.05 1061
8425.92 1039
8426.79 1093
8427.65 1058
8428.52 1033
8429.39 1056
8430.25 1113
8431.12 1077
8431.99 1158
8432.86 1170
8433.72 1156
8434.59 1214
8435.46 1284
8436.32 1321
8437.19 1328
8438.06 1385
8438.93 1451
8439.79 1449
8440.66 1413
8441.53 1444
8442.40 1448
8443.26 1437
8444.13 1470
8445.00 1485
8445.87 1585
8446.74 1679
8447.60 1756
8448.47 1846
8449.34 1963
8450.21 2161
8451.07 2478
8451.94 2963
8452.81 3601
8453.68 4210
8454.55 4861
8455.42 5265
8456.28 5583
8457.15 5442
8458.02 4951
8458.89 4546
8459.76 4031
8460.63 3514
8461.49 2919
8462.36 2431
8463.23 2123
8464.10 1881
8464.97 1714
8465.84 1583
8466.71 1452
8467.58 1350
8468.45 1246
8469.31 1198
8470.18 1165
8471.05 1146
8471.92 1068
8472.79 1082
8473.66 1071
8474.53 1087
8475.40 1145
8476.27 1130
8477.14 1103
8478.01 1070
8478.88 1048
8479.75 1041
8480.62 1097
8481.48 1082
8482.35 1071
8483.22 1038
8484.09 1096
8484.96 1130
8485.83 1105
8486.70 1136
8487.57 1112
8488.44 1123
8489.31 1230
8490.18 1287
8491.05 1376
8491.92 1477
8492.79 1545
8493.66 1708
8494.53 1705
8495.40 1611
8496.28 1530
8497.15 1495
8498.02 1331
8498.89 1243
8499.76 1253
8500.63 1181
8501.50 1042
8502.37 1049
8503.24 1067
8504.11 1022
8504.98 997
8505.85 979
8506.72 987
8507.59 1020
8508.47 981
8509.34 1059
8510.21 998
8511.08 1014
8511.95 991
8512.82 990
8513.69 1067
8514.56 1084
8515.43 1073
8516.31 1188
8517.18 1154
8518.05 1193
8518.92 1112
8519.79 1152
8520.66 1166
8521.54 1187
8522.41 1160
8523.28 1234
8524.15 1217
8525.02 1132
8525.89 1155
8526.77 1189
8527.64 1141
8528.51 1240
8529.38 1255
8530.25 1282
8531.13 1279
8532.00 1265
8532.87 1340
8533.74 1334
8534.62 1266
8535.49 1273
8536.36 1301
8537.23 1257
8538.11 1214
8538.98 1231
8539.85 1278
8540.72 1241
8541.60 1170
8542.47 1110
8543.34 1065
8544.21 1071
8545.09 979
8545.96 983
8546.83 965
8547.71 985
8548.58 969
8549.45 979
8550.33 970
8551.20 1006
8552.07 982
8552.95 998
8553.82 1011
8554.69 1016
8555.57 1007
8556.44 1015
8557.31 985
8558.19 907
8559.06 897
8559.93 910
8560.81 941
8561.68 925
8562.55 933
8563.43 975
8564.30 920
8565.18 903
8566.05 916
8566.92 898
8567.80 971
8568.67 1004
8569.55 990
8570.42 972
8571.29 957
8572.17 943
8573.04 903
8573.92 914
8574.79 877
8575.67 888
8576.54 858
8577.42 845
8578.29 849
8579.16 844
8580.04 921
8580.91 902
8581.79 825
8582.66 834
8583.54 846
8584.41 841
8585.29 836
8586.16 810
8587.04 799
8587.91 802
8588.79 835
8589.66 794
8590.54 816
8591.41 808
8592.29 833
8593.17 860
8594.04 837
8594.92 831
8595.79 854
8596.67 899
8597.54 873
8598.42 906
8599.29 877
8600.17 912
8601.05 851
8601.92 849
8602.80 851
8603.67 858
8604.55 892
8605.42 882
8606.30 868
8607.18 871
8608.05 854
8608.93 874
8609.81 958
8610.68 944
8611.56 946
8612.43 907
8613.31 920
8614.19 860
8615.06 867
8615.94 838
8616.82 822
8617.69 847
8618.57 838
8619.45 850
8620.32 869
8621.20 878
8622.08 847
8622.95 873
8623.83 865
8624.71 914
8625.58 905
8626.46 930
8627.34 978
8628.22 967
8629.09 952
8629.97 969
8630.85 975
8631.72 1003
8632.60 943
8633.48 963
8634.36 946
8635.23 965
8636.11 946
8636.99 952
8637.87 972
8638.74 1005
8639.62 962
8640.50 921
8641.38 1016
8642.26 1048
8643.13 1040
8644.01 1055
8644.89 1015
8645.77 1016
8646.65 1032
8647.52 1028
8648.40 1063
8649.28 1088
8650.16 1020
8651.04 1073
8651.92 1027
8652.79 1063
8653.67 1004
8654.55 1017
8655.43 1048
8656.31 1004
8657.19 1007
8658.06 1031
8658.94 1026
8659.82 1022
8660.70 1036
8661.58 973
8662.46 1060
8663.34 1034
8664.22 1057
8665.10 1071
8665.97 1103
8666.85 1096
8667.73 1128
8668.61 1124
8669.49 1165
8670.37 1127
8671.25 1203
8672.13 1226
8673.01 1303
8673.89 1319
8674.77 1367
8675.65 1375
8676.53 1353
8677.41 1381
8678.29 1344
8679.17 1322
8680.05 1280
8680.93 1240
8681.81 1255
8682.69 1307
8683.57 1226
8684.45 1275
8685.33 1338
8686.21 1381
8687.09 1449
8687.97 1544
8688.85 1754
8689.73 1949
8690.61 2194
8691.49 2441
8692.37 2478
8693.25 2554
8694.13 2514
8695.01 2362
8695.89 2244
8696.77 2092
8697.65 1955
8698.53 1773
8699.41 1587
8700.29 1489
8701.17 1444
8702.05 1402
8702.94 1319
8703.82 1281
8704.70 1273
8705.58 1342
8706.46 1354
8707.34 1339
8708.22 1298
8709.10 1330
8709.98 1287
8710.87 1292
8711.75 1318
8712.63 1359
8713.51 1333
8714.39 1321
8715.27 1320
8716.15 1294
8717.04 1304
8717.92 1312
8718.80 1356
8719.68 1386
8720.56 1364
8721.45 1367
8722.33 1428
8723.21 1399
8724.09 1468
8724.97 1455
8725.86 1505
8726.74 1511
8727.62 1583
8728.50 1607
8729.38 1585
8730.27 1632
8731.15 1641
8732.03 1680
8732.91 1648
8733.80 1686
8734.68 1659
8735.56 1740
8736.44 1660
8737.33 1666
8738.21 1692
8739.09 1676
8739.98 1666
8740.86 1714
8741.74 1677
8742.62 1666
8743.51 1665
8744.39 1649
8745.27 1678
8746.16 1615
8747.04 1663
8747.92 1692
8748.81 1768
8749.69 1794
8750.57 1812
8751.46 1766
8752.34 1850
8753.22 1892
8754.11 1930
8754.99 1901
8755.87 1948
8756.76 2039
8757.64 2096
8758.52 2088
8759.41 2164
8760.29 2242
8761.18 2315
8762.06 2470
8762.94 2535
8763.83 2677
8764.71 2811
8765.60 2931
8766.48 3048
8767.36 3008
8768.25 2997
8769.13 2990
8770.02 2927
8770.90 2887
8771.79 2900
8772.67 2773
8773.56 2852
8774.44 2948
8775.32 3124
8776.21 3369
8777.09 3847
8777.98 4745
8778.86 5986
8779.75 7078
8780.63 8281
8781.52 9123
8782.40 9593
8783.29 9623
8784.17 9220
8785.06 8564
8785.94 7481
8786.83 6682
8787.71 5672
8788.60 5007
8789.48 4322
8790.37 3696
8791.26 3296
8792.14 2957
8793.03 2712
8793.91 2533
8794.80 2453
8795.68 2400
8796.57 2470
8797.45 2470
8798.34 2457
8799.23 2421
8800.11 2335
8801.00 2271
8801.88 2265
8802.77 2060
8803.66 1974
8804.54 1877
8805.43 1796
8806.31 1772
8807.20 1721
8808.09 1638
8808.97 1720
8809.86 1686
8810.75 1695
8811.63 1717
8812.52 1656
8813.40 1660
8814.29 1669
8815.18 1780
8816.06 1849
8816.95 1989
8817.84 2107
8818.73 2244
8819.61 2296
8820.50 2434
8821.39 2389
8822.27 2379
8823.16 2294
8824.05 2175
8824.93 2062
8825.82 1948
8826.71 1805
8827.60 1699
8828.48 1682
8829.37 1607
8830.26 1620
8831.15 1540
8832.03 1554
8832.92 1504
8833.81 1557
8834.70 1617
8835.58 1602
8836.47 1566
8837.36 1681
8838.25 1611
8839.13 1608
8840.02 1658
8840.91 1645
8841.80 1733
8842.69 1764
8843.57 1765
8844.46 1742
8845.35 1770
8846.24 1771
8847.13 1747
8848.01 1748
8848.90 1647
8849.79 1736
8850.68 1689
8851.57 1724
8852.46 1698
8853.35 1764
8854.23 1785
8855.12 1832
8856.01 1860
8856.90 1860
8857.79 1853
8858.68 1942
8859.57 1900
8860.46 1928
8861.34 1809
8862.23 1867
8863.12 1818
8864.01 1729
8864.90 1640
8865.79 1571
8866.68 1580
8867.57 1524
8868.46 1517
8869.35 1461
8870.24 1446
8871.13 1391
8872.02 1440
8872.90 1399
8873.79 1409
8874.68 1401
8875.57 1416
8876.46 1424
8877.35 1375
8878.24 1385
8879.13 1322
8880.02 1321
8880.91 1284
8881.80 1313
8882.69 1313
8883.58 1358
8884.47 1314
8885.36 1316
8886.25 1243
8887.14 1202
8888.03 1220
8888.92 1208
8889.81 1142
8890.70 1174
8891.60 1225
8892.49 1142
8893.38 1236
8894.27 1271
8895.16 1250
8896.05 1194
8896.94 1282
8897.83 1276
8898.72 1262
8899.61 1204
8900.50 1157
8901.39 1126
8902.28 1145
8903.18 1107
8904.07 1051
8904.96 999
8905.85 1047
8906.74 1010
8907.63 1060
8908.52 1006
8909.41 932
8910.31 969
8911.20 975
8912.09 1050
8912.98 961
8913.87 991
8914.76 1005
8915.65 988
8916.55 919
8917.44 944
8918.33 987
8919.22 1019
8920.11 1016
8921.01 1013
8921.90 1030
8922.79 993
8923.68 1018
8924.57 983
8925.47 1001
8926.36 1043
8927.25 1025
8928.14 1003
8929.04 1049
8929.93 1000
8930.82 1011
8931.71 1013
8932.61 1041
8933.50 1033
8934.39 1026
8935.28 1063
8936.18 977
8937.07 978
8937.96 941
8938.85 931
8939.75 958
8940.64 934
8941.53 881
8942.43 884
8943.32 844
8944.21 849
8945.11 802
8946.00 830
8946.89 841
8947.78 856
8948.68 841
8949.57 813
8950.47 829
8951.36 872
8952.25 843
8953.15 842
8954.04 895
8954.93 852
8955.83 864
8956.72 817
8957.61 832
8958.51 829
8959.40 852
8960.30 787
8961.19 813
8962.08 813
8962.98 767
8963.87 768
8964.77 830
8965.66 844
8966.55 791
8967.45 799
8968.34 806
8969.24 819
8970.13 791
8971.03 830
8971.92 799
8972.82 854
8973.71 824
8974.60 834
8975.50 794
8976.39 721
8977.29 762
8978.18 719
8979.08 771
8979.97 717
8980.87 685
8981.76 677
8982.66 684
8983.55 699
8984.45 702
8985.34 715
8986.24 689
8987.13 684
8988.03 714
8988.92 697
8989.82 701
8990.72 705
8991.61 671
8992.51 703
8993.40 674
8994.30 688
8995.19 658
8996.09 687
8996.98 655
8997.88 682
8998.78 681
8999.67 691
9000.57 674
9001.46 642
9002.36 638
9003.26 669
9004.15 680
9005.05 675
9005.94 653
9006.84 689
9007.74 675
9008.63 687
9009.53 669
9010.43 634
9011.32 662
9012.22 666
9013.12 686
9014.01 668
9014.91 641
9015.81 639
9016.70 644
9017.60 638
9018.50 641
9019.39 612
9020.29 611
9021.19 644
9022.08 630
9022.98 628
9023.88 583
9024.78 636
9025.67 624
9026.57 610
9027.47 639
9028.36 603
9029.26 583
9030.16 572
9031.06 613
9031.95 615
9032.85 610
9033.75 596
9034.65 613
9035.54 615
9036.44 610
9037.34 623
9038.24 609
9039.14 614
9040.03 584
9040.93 564
9041.83 608
9042.73 622
9043.63 641
9044.52 616
9045.42 625
9046.32 622
9047.22 637
9048.12 611
9049.01 625
9049.91 614
9050.81 612
9051.71 617
9052.61 639
9053.51 630
9054.41 598
9055.30 606
9056.20 626
9057.10 597
9058.00 584
9058.90 595
9059.80 599
9060.70 617
9061.60 636
9062.50 610
9063.39 618
9064.29 598
9065.19 640
9066.09 602
9066.99 612
9067.89 576
9068.79 570
9069.69 565
9070.59 585
9071.49 613
9072.39 601
9073.29 586
9074.19 619
9075.09 653
9075.99 594
9076.89 551
9077.79 588
9078.69 575
9079.59 577
9080.49 598
9081.39 522
9082.29 544
9083.19 586
9084.09 573
9084.99 560
9085.89 562
9086.79 575
9087.69 601
9088.59 563
9089.49 615
9090.39 597
9091.29 603
9092.19 590
9093.09 593
9093.99 603
9094.89 592
9095.79 577
9096.69 566
9097.59 560
9098.49 539
9099.39 563
9100.29 548
9101.20 538
9102.10 549
9103.00 536
9103.90 575
9104.80 582
9105.70 537
9106.60 535
9107.50 586
9108.40 604
9109.31 562
9110.21 557
9111.11 561
9112.01 564
9112.91 534
9113.81 528
9114.72 548
9115.62 556
9116.52 559
9117.42 543
9118.32 555
9119.22 552
9120.13 586
9121.03 559
9121.93 574
9122.83 526
9123.73 582
9124.64 574
9125.54 526
9126.44 533
9127.34 533
9128.24 557
9129.15 520
9130.05 535
9130.95 555
9131.85 552
9132.76 558
9133.66 518
9134.56 491
9135.46 535
9136.37 528
9137.27 519
9138.17 529
9139.08 529
9139.98 534
9140.88 528
9141.78 525
9142.69 550
9143.59 557
9144.49 523
9145.40 562
9146.30 551
9147.20 551
9148.11 537
9149.01 562
9149.91 576
9150.82 566
9151.72 582
9152.62 571
9153.53 580
9154.43 574
9155.33 553
9156.24 548
9157.14 550
9158.05 541
9158.95 526
9159.85 530
9160.76 537
9161.66 549
9162.56 547
9163.47 518
9164.37 564
9165.28 570
9166.18 534
9167.09 514
9167.99 541
9168.89 546
9169.80 546
9170.70 565
9171.61 524
9172.51 520
9173.42 495
9174.32 534
9175.23 557
9176.13 526
9177.03 540
9177.94 548
9178.84 554
9179.75 515
9180.65 515
9181.56 544
9182.46 560
9183.37 539
9184.27 538
9185.18 561
9186.08 545
9186.99 520
9187.89 543
9188.80 520
9189.71 565
9190.61 568
9191.52 539
9192.42 532
9193.33 530
9194.23 505
9195.14 539
9196.04 559
9196.95 583
9197.86 568
9198.76 606
9199.67 633
9200.57 631
9201.48 625
9202.38 616
9203.29 592
9204.20 609
9205.10 592
9206.01 593
9206.92 565
9207.82 545
9208.73 559
9209.63 579
9210.54 523
9211.45 571
9212.35 595
9213.26 561
9214.17 557
9215.07 565
9215.98 562
9216.89 559
9217.79 561
9218.70 612
9219.61 573
9220.51 556
9221.42 538
9222.33 607
9223.23 557
9224.14 577
9225.05 586
9225.96 504
9226.86 528
9227.77 540
9228.68 549
9229.58 548
9230.49 588
9231.40 558
9232.31 564
9233.21 547
9234.12 550
9235.03 545
9235.94 534
9236.84 549
9237.75 519
9238.66 566
9239.57 573
9240.48 558
9241.38 563
9242.29 543
9243.20 559
9244.11 561
9245.02 557
9245.92 523
9246.83 541
9247.74 556
9248.65 563
9249.56 589
9250.46 526
9251.37 532
9252.28 543
9253.19 510
9254.10 527
9255.01 532
9255.92 532
9256.82 524
9257.73 555
9258.64 546
9259.55 555
9260.46 567
9261.37 614
9262.28 605
9263.19 621
9264.09 576
9265.00 559
9265.91 564
9266.82 603
9267.73 624
9268.64 606
9269.55 627
9270.46 573
9271.37 604
9272.28 628
9273.19 638
9274.10 592
9275.01 639
9275.92 635
9276.83 651
9277.74 587
9278.64 601
9279.55 628
9280.46 620
9281.37 574
9282.28 578
9283.19 566
9284.10 573
9285.01 565
9285.92 566
9286.83 546
9287.74 548
9288.65 550
9289.57 534
9290.48 576
9291.39 574
9292.30 518
9293.21 543
9294.12 552
9295.03 585
9295.94 546
9296.85 557
9297.76 557
9298.67 593
9299.58 551
9300.49 562
9301.40 569
9302.31 600
9303.22 572
9304.14 570
9305.05 540
9305.96 554
9306.87 566
9307.78 545
9308.69 564
9309.60 559
9310.51 543
9311.42 523
9312.34 584
9313.25 573
9314.16 498
9315.07 531
9315.98 563
9316.89 532
9317.81 525
9318.72 524
9319.63 533
9320.54 563
9321.45 516
9322.36 513
9323.28 497
9324.19 515
9325.10 503
9326.01 527
9326.92 547
9327.84 525
9328.75 528
9329.66 536
9330.57 504
9331.49 520
9332.40 467
9333.31 497
9334.22 507
9335.13 499
9336.05 543
9336.96 531
9337.87 523
9338.79 518
9339.70 535
9340.61 524
9341.52 526
9342.44 504
9343.35 524
9344.26 504
9345.18 545
9346.09 549
9347.00 538
9347.91 559
9348.83 512
9349.74 544
9350.65 533
9351.57 546
9352.48 537
9353.39 549
9354.31 517
9355.22 533
9356.13 551
9357.05 539
9357.96 489
9358.88 549
9359.79 529
9360.70 482
9361.62 517
9362.53 546
9363.44 560
9364.36 523
9365.27 497
9366.19 526
9367.10 563
9368.01 516
9368.93 523
9369.84 510
9370.76 553
9371.67 498
9372.59 532
9373.50 510
9374.41 516
9375.33 523
9376.24 521
9377.16 523
9378.07 492
9378.99 534
9379.90 578
9380.82 568
9381.73 531
9382.65 548
9383.56 519
9384.48 588
9385.39 566
9386.31 561
9387.22 512
9388.14 595
9389.05 584
9389.97 603
9390.88 587
9391.80 590
9392.71 606
9393.63 634
9394.54 604
9395.46 617
9396.37 607
9397.29 593
9398.21 611
9399.12 564
9400.04 596
9400.95 579
9401.87 573
9402.78 582
9403.70 540
9404.62 547
9405.53 530
9406.45 555
9407.36 603
9408.28 550
9409.20 573
9410.11 571
9411.03 583
9411.94 578
9412.86 543
9413.78 568
9414.69 585
9415.61 541
9416.53 587
9417.44 604
9418.36 586
9419.28 549
9420.19 572
9421.11 551
9422.03 588
9422.94 584
9423.86 590
9424.78 588
9425.69 583
9426.61 563
9427.53 619
9428.44 586
9429.36 607
9430.28 552
9431.20 538
9432.11 603
9433.03 667
9433.95 644
9434.87 637
9435.78 636
9436.70 664
9437.62 708
9438.54 645
9439.45 648
9440.37 661
9441.29 650
9442.21 666
9443.12 651
9444.04 661
9444.96 638
9445.88 639
9446.80 706
9447.71 673
9448.63 692
9449.55 737
9450.47 788
9451.39 873
9452.30 889
9453.22 933
9454.14 952
9455.06 979
9455.98 900
9456.90 859
9457.81 857
9458.73 803
9459.65 767
9460.57 720
9461.49 697
9462.41 696
9463.33 700
9464.24 656
9465.16 658
9466.08 658
9467.00 651
9467.92 639
9468.84 622
9469.76 604
9470.68 623
9471.60 660
9472.52 608
9473.44 648
9474.35 657
9475.27 665
9476.19 677
9477.11 704
9478.03 666
9478.95 691
9479.87 693
9480.79 686
9481.71 662
9482.63 672
9483.55 747
9484.47 736
9485.39 689
9486.31 682
9487.23 690
9488.15 689
9489.07 672
9489.99 718
9490.91 690
9491.83 689
9492.75 657
9493.67 652
9494.59 689
9495.51 652
9496.43 665
9497.35 639
9498.27 648
9499.19 645
9500.11 644
9501.03 624
9501.95 628
9502.88 609
9503.80 628
9504.72 632
9505.64 630
9506.56 620
9507.48 662
9508.40 670
9509.32 667
9510.24 680
9511.16 658
9512.08 639
9513.01 689
9513.93 690
9514.85 731
9515.77 762
9516.69 733
9517.61 769
9518.53 751
9519.46 768
9520.38 712
9521.30 724
9522.22 751
9523.14 772
9524.06 757
9524.98 766
9525.91 770
9526.83 804
9527.75 841
9528.67 871
9529.59 970
9530.52 1037
9531.44 1128
9532.36 1187
9533.28 1178
9534.21 1271
9535.13 1234
9536.05 1172
9536.97 1072
9537.89 1033
9538.82 993
9539.74 896
9540.66 821
9541.58 808
9542.51 742
9543.43 750
9544.35 751
9545.28 689
9546.20 667
9547.12 678
9548.04 638
9548.97 674
9549.89 687
9550.81 672
9551.74 654
9552.66 667
9553.58 686
9554.50 695
9555.43 696
9556.35 687
9557.27 695
9558.20 713
9559.12 738
9560.05 754
9560.97 809
9561.89 802
9562.82 738
9563.74 704
9564.66 750
9565.59 719
9566.51 697
9567.43 689
9568.36 704
9569.28 684
9570.21 676
9571.13 696
9572.05 717
9572.98 708
9573.90 746
9574.83 711
9575.75 662
9576.68 670
9577.60 639
9578.52 679
9579.45 654
9580.37 611
9581.30 623
9582.22 636
9583.15 587
9584.07 621
9585.00 611
9585.92 581
9586.85 649
9587.77 653
9588.69 627
9589.62 621
9590.54 663
9591.47 665
9592.39 639
9593.32 674
9594.24 670
9595.17 636
9596.10 656
9597.02 665
9597.95 666
9598.87 680
9599.80 673
9600.72 682
9601.65 686
9602.57 654
9603.50 673
9604.42 689
9605.35 700
9606.28 721
9607.20 684
9608.13 666
9609.05 708
9609.98 718
9610.90 672
9611.83 708
9612.76 736
9613.68 735
9614.61 697
9615.53 698
9616.46 695
9617.39 728
9618.31 720
9619.24 693
9620.17 695
9621.09 695
9622.02 705
9622.95 724
9623.87 745
9624.80 722
9625.73 721
9626.65 730
9627.58 730
9628.51 727
9629.43 748
9630.36 782
9631.29 780
9632.21 783
9633.14 797
9634.07 750
9634.99 744
9635.92 799
9636.85 766
9637.78 788
9638.70 789
9639.63 800
9640.56 778
9641.49 826
9642.41 858
9643.34 852
9644.27 875
9645.20 936
9646.12 999
9647.05 1005
9647.98 1095
9648.91 1112
9649.83 1100
9650.76 1088
9651.69 1122
9652.62 1132
9653.55 1061
9654.47 1034
9655.40 1002
9656.33 936
9657.26 940
9658.19 908
9659.11 888
9660.04 871
9660.97 848
9661.90 837
9662.83 805
9663.76 846
9664.68 833
9665.61 878
9666.54 864
9667.47 853
9668.40 858
9669.33 845
9670.26 907
9671.19 914
9672.11 896
9673.04 920
9673.97 926
9674.90 834
9675.83 885
9676.76 895
9677.69 925
9678.62 916
9679.55 950
9680.48 923
9681.41 949
9682.34 940
9683.26 992
9684.19 938
9685.12 967
9686.05 988
9686.98 986
9687.91 1017
9688.84 1017
9689.77 981
9690.70 981
9691.63 1031
9692.56 1007
9693.49 1066
9694.42 1094
9695.35 1130
9696.28 1101
9697.21 1189
9698.14 1233
9699.07 1309
9700.00 1265
9700.93 1337
9701.86 1226
9702.79 1251
9703.72 1191
9704.65 1173
9705.58 1112
9706.51 1110
9707.45 1053
9708.38 1017
9709.31 992
9710.24 989
9711.17 1047
9712.10 1044
9713.03 1064
9713.96 1036
9714.89 1089
9715.82 1082
9716.75 1069
9717.68 1067
9718.62 1007
9719.55 1017
9720.48 989
9721.41 982
9722.34 908
9723.27 950
9724.20 902
9725.13 863
9726.07 846
9727.00 902
9727.93 880
9728.86 853
9729.79 854
9730.72 907
9731.66 877
9732.59 915
9733.52 968
9734.45 913
9735.38 915
9736.32 887
9737.25 913
9738.18 895
9739.11 941
9740.04 856
9740.98 847
9741.91 793
9742.84 849
9743.77 808
9744.71 778
9745.64 810
9746.57 788
9747.50 748
9748.44 797
9749.37 812
9750.30 783
9751.23 755
9752.17 739
9753.10 792
9754.03 772
9754.96 772
9755.90 772
9756.83 773
9757.76 734
9758.70 785
9759.63 808
9760.56 769
9761.50 777
9762.43 764
9763.36 796
9764.30 787
9765.23 762
9766.16 807
9767.10 806
9768.03 761
9768.96 826
9769.90 803
9770.83 755
9771.76 775
9772.70 804
9773.63 808
9774.56 843
9775.50 835
9776.43 889
9777.37 915
9778.30 893
9779.23 889
9780.17 939
9781.10 912
9782.04 880
9782.97 913
9783.91 927
9784.84 892
9785.77 874
9786.71 858
9787.64 808
9788.58 777
9789.51 771
9790.45 734
9791.38 719
9792.32 774
9793.25 745
9794.19 755
9795.12 789
9796.05 720
9796.99 711
9797.92 691
9798.86 735
9799.79 736
9800.73 745
9801.66 714
9802.60 705
9803.54 692
9804.47 682
9805.41 667
9806.34 667
9807.28 657
9808.21 627
9809.15 648
9810.08 618
9811.02 647
9811.95 620
9812.89 683
9813.83 653
9814.76 631
9815.70 621
9816.63 647
9817.57 612
9818.50 650
9819.44 633
9820.38 581
9821.31 619
9822.25 622
9823.18 624
9824.12 575
9825.06 628
9825.99 601
9826.93 630
9827.87 540
9828.80 600
9829.74 563
9830.68 590
9831.61 597
9832.55 586
9833.49 588
9834.42 560
9835.36 575
9836.30 563
9837.23 604
9838.17 588
9839.11 634
9840.04 590
9840.98 589
9841.92 571
9842.85 608
9843.79 584
9844.73 589
9845.67 589
9846.60 604
9847.54 612
9848.48 595
9849.41 585
9850.35 560
9851.29 583
9852.23 619
9853.16 625
9854.10 565
9855.04 598
9855.98 644
9856.92 656
9857.85 621
9858.79 635
9859.73 636
9860.67 616
9861.60 619
9862.54 639
9863.48 622
9864.42 577
9865.36 601
9866.30 562
9867.23 598
9868.17 548
9869.11 570
9870.05 590
9870.99 598
9871.93 559
9872.86 592
9873.80 557
9874.74 575
9875.68 565
9876.62 543
9877.56 557
9878.50 559
9879.43 561
9880.37 539
9881.31 566
9882.25 562
9883.19 548
9884.13 574
9885.07 572
9886.01 555
9886.95 550
9887.89 524
9888.83 536
9889.76 559
9890.70 563
9891.64 555
9892.58 551
9893.52 517
9894.46 555
9895.40 588
9896.34 509
9897.28 538
9898.22 520
9899.16 566
9900.10 557
9901.04 552
9901.98 528
9902.92 536
9903.86 518
9904.80 504
9905.74 487
9906.68 557
9907.62 536
9908.56 512
9909.50 545
9910.44 567
9911.38 563
9912.32 526
9913.26 527
9914.20 531
9915.14 535
9916.08 518
9917.02 519
9917.97 544
9918.91 565
9919.85 555
9920.79 581
9921.73 593
9922.67 618
9923.61 697
9924.55 746
9925.49 775
9926.43 814
9927.37 821
9928.32 826
9929.26 833
9930.20 814
9931.14 764
9932.08 688
9933.02 676
9933.96 670
9934.90 584
9935.85 554
9936.79 573
9937.73 565
9938.67 529
9939.61 526
9940.55 519
9941.50 510
9942.44 518
9943.38 508
9944.32 488
9945.26 484
9946.21 520
9947.15 506
9948.09 504
9949.03 475
9949.97 519
9950.92 537
9951.86 496
9952.80 483
9953.74 472
9954.69 491
9955.63 547
9956.57 496
9957.51 503
9958.46 497
9959.40 495
9960.34 477
9961.28 509
9962.23 497
9963.17 525
9964.11 504
9965.06 516
9966.00 504
9966.94 522
9967.88 515
9968.83 506
9969.77 508
9970.71 467
9971.66 460
9972.60 461
9973.54 496
9974.49 468
9975.43 482
9976.37 451
9977.32 429
9978.26 462
9979.20 456
9980.15 459
9981.09 466
9982.03 483
9982.98 460
9983.92 457
9984.87 461
9985.81 470
9986.75 455
9987.70 474
9988.64 479
9989.59 474
9990.53 435
9991.47 423
9992.42 459
9993.36 436
9994.31 446
9995.25 451
9996.20 447
9997.14 462
9998.08 454
9999.03 460
9999.97 478
10000.92 495
10001.86 534
10002.81 503
10003.75 498
10004.70 502
10005.64 519
10006.59 481
10007.53 499
10008.48 504
10009.42 507
10010.37 464
10011.31 494
10012.26 460
10013.20 414
10014.15 485
10015.09 470
10016.04 483
10016.98 440
10017.93 462
10018.87 459
10019.82 458
10020.77 473
10021.71 490
10022.66 479
10023.60 495
10024.55 490
10025.49 429
10026.44 474
10027.39 486
10028.33 487
10029.28 462
10030.22 476
10031.17 481
10032.12 482
10033.06 457
10034.01 427
10034.95 439
10035.90 460
10036.85 433
10037.79 445
10038.74 439
10039.69 472
10040.63 455
10041.58 469
10042.53 451
10043.47 480
10044.42 459
10045.37 448
10046.31 457
10047.26 437
10048.21 447
10049.15 425
10050.10 454
10051.05 455
10051.99 463
10052.94 437
10053.89 443
10054.83 419
10055.78 428
10056.73 431
10057.68 441
10058.62 436
10059.57 408
10060.52 430
10061.47 430
10062.41 440
10063.36 451
10064.31 438
10065.26 405
10066.20 406
10067.15 439
10068.10 435
10069.05 442
10070.00 382
10070.94 377
10071.89 457
10072.84 435
10073.79 405
10074.74 421
10075.68 416
10076.63 411
10077.58 403
10078.53 394
10079.48 397
10080.42 414
10081.37 413
10082.32 410
10083.27 411
10084.22 425
10085.17 412
10086.12 425
10087.06 412
10088.01 393
10088.96 386
10089.91 408
10090.86 381
10091.81 365
10092.76 387
10093.71 407
10094.66 409
10095.60 420
10096.55 427
10097.50 402
10098.45 432
10099.40 428
10100.35 414
10101.30 385
10102.25 379
10103.20 411
10104.15 391
10105.10 389
10106.05 389
10107.00 388
10107.95 395
10108.90 428
10109.85 399
10110.80 377
10111.75 397
10112.70 428
10113.65 418
10114.60 413
10115.55 398
10116.50 394
10117.45 418
10118.40 403
10119.35 385
10120.30 442
10121.25 413
10122.20 416
10123.15 404
10124.10 407
10125.05 390
10126.00 413
10126.95 415
10127.90 404
10128.85 404
10129.80 418
10130.75 397
10131.70 407
10132.65 428
10133.60 418
10134.56 409
10135.51 423
10136.46 429
10137.41 389
10138.36 375
10139.31 396
10140.26 399
10141.21 389
10142.16 393
10143.12 419
10144.07 439
10145.02 404
10145.97 391
10146.92 434
10147.87 428
10148.82 412
10149.78 421
10150.73 437
10151.68 421
10152.63 456
10153.58 423
10154.53 426
10155.49 394
10156.44 432
10157.39 467
10158.34 466
10159.29 457
10160.25 501
10161.20 442
10162.15 439
10163.10 479
10164.06 466
10165.01 459
10165.96 504
10166.91 475
10167.87 450
10168.82 440
10169.77 433
10170.72 403
10171.68 454
10172.63 453
10173.58 419
10174.53 432
10175.49 456
10176.44 437
10177.39 472
10178.35 432
10179.30 432
10180.25 442
10181.21 455
10182.16 434
10183.11 425
10184.06 433
10185.02 451
10185.97 457
10186.92 437
10187.88 423
10188.83 445
10189.79 456
10190.74 478
10191.69 443
10192.65 451
10193.60 491
10194.55 506
10195.51 473
10196.46 458
10197.41 477
10198.37 447
10199.32 448
10200.28 457
10201.23 465
10202.18 437
10203.14 431
10204.09 455
10205.05 455
10206.00 479
10206.96 444
10207.91 443
10208.86 453
10209.82 449
10210.77 477
10211.73 483
10212.68 426
10213.64 446
10214.59 481
10215.55 457
10216.50 455
10217.46 464
10218.41 438
10219.37 448
10220.32 429
10221.28 421
10222.23 452
10223.19 437
10224.14 442
10225.10 430
10226.05 442
10227.01 458
10227.96 450
10228.92 444
10229.87 463
10230.83 483
10231.78 470
10232.74 488
10233.70 486
10234.65 504
10235.61 505
10236.56 491
10237.52 501
10238.47 505
10239.43 489
10240.39 485
10241.34 457
10242.30 444
10243.25 498
10244.21 474
10245.17 399
10246.12 399
10247.08 404
10248.03 403
10248.99 446
10249.95 392
10250.90 383
10251.86 417
10252.82 451
10253.77 391
10254.73 418
10255.69 388
10256.64 401
10257.60 397
10258.56 396
10259.51 413
10260.47 420
10261.43 392
10262.38 398
10263.34 396
10264.30 400
10265.25 397
10266.21 399
10267.17 398
10268.13 412
10269.08 390
10270.04 398
10271.00 408
10271.95 433
10272.91 438
10273.87 402
10274.83 418
10275.78 434
10276.74 427
10277.70 410
10278.66 388
10279.62 379
10280.57 414
10281.53 418
10282.49 391
10283.45 385
10284.40 383
10285.36 389
10286.32 389
10287.28 395
10288.24 342
10289.20 365
10290.15 370
10291.11 374
10292.07 401
10293.03 399
10293.99 381
10294.95 370
10295.90 400
10296.86 374
10297.82 393
10298.78 373
10299.74 380
10300.70 389
10301.66 403
10302.61 388
10303.57 391
10304.53 359
10305.49 374
10306.45 377
10307.41 375
10308.37 362
10309.33 345
10310.29 384
10311.25 376
10312.20 391
10313.16 378
10314.12 381
10315.08 363
10316.04 369
10317.00 333
10317.96 355
10318.92 392
10319.88 411
10320.84 420
10321.80 380
10322.76 352
10323.72 368
10324.68 422
10325.64 400
10326.60 409
10327.56 379
10328.52 375
10329.48 351
10330.44 371
10331.40 353
10332.36 377
10333.32 385
10334.28 374
10335.24 345
10336.20 361
10337.16 387
10338.12 379
10339.08 362
10340.04 369
10341.00 377
10341.96 369
10342.92 389
10343.88 367
10344.85 396
10345.81 365
10346.77 402
10347.73 406
10348.69 370
10349.65 414
10350.61 397
10351.57 370
10352.53 395
10353.49 421
10354.46 358
10355.42 389
10356.38 365
10357.34 376
10358.30 370
10359.26 408
10360.22 389
10361.19 379
10362.15 364
10363.11 398
10364.07 397
10365.03 410
10365.99 389
10366.96 365
10367.92 393
10368.88 383
10369.84 404
10370.80 348
10371.77 389
10372.73 391
10373.69 394
10374.65 371
10375.61 365
10376.58 386
10377.54 367
10378.50 396
10379.46 382
10380.43 365
10381.39 364
10382.35 372
10383.31 358
10384.28 341
10385.24 376
10386.20 364
10387.16 376
10388.13 386
10389.09 371
10390.05 384
10391.02 359
10391.98 381
10392.94 367
10393.90 378
10394.87 391
10395.83 368
10396.79 358
10397.76 345
10398.72 364
10399.68 379
10400.65 415
10401.61 343
10402.57 364
10403.54 378
10404.50 373
10405.46 402
10406.43 370
10407.39 385
10408.36 384
10409.32 382
10410.28 368
10411.25 358
10412.21 357
10413.17 389
10414.14 374
10415.10 422
10416.07 388
10417.03 429
10418.00 379
10418.96 386
10419.92 410
10420.89 415
10421.85 398
10422.82 402
10423.78 404
10424.75 392
10425.71 414
10426.67 402
10427.64 408
10428.60 393
10429.57 401
10430.53 390
10431.50 396
10432.46 381
10433.43 398
10434.39 364
10435.36 371
10436.32 388
10437.29 392
10438.25 345
10439.22 330
10440.18 358
10441.15 367
10442.11 385
10443.08 366
10444.04 355
10445.01 329
10445.98 350
10446.94 371
10447.91 372
10448.87 343
10449.84 354
10450.80 376
10451.77 379
10452.74 355
10453.70 360
10454.67 342
10455.63 371
10456.60 371
10457.57 374
10458.53 385
10459.50 334
10460.46 353
10461.43 338
10462.40 375
10463.36 353
10464.33 380
10465.29 342
10466.26 348
10467.23 347
10468.19 365
10469.16 356
10470.13 361
10471.09 349
10472.06 324
10473.03 349
10473.99 310
10474.96 367
10475.93 357
10476.89 386
10477.86 357
10478.83 366
10479.80 347
10480.76 361
10481.73 343
10482.70 357
10483.66 362
10484.63 371
10485.60 369
10486.57 367
10487.53 377
10488.50 349
10489.47 331
10490.44 358
10491.40 377
10492.37 363
10493.34 340
10494.31 363
10495.27 388
10496.24 354
10497.21 365
10498.18 348
10499.15 376
10500.11 384
10501.08 353
10502.05 368
10503.02 379
10503.99 368
10504.95 363
10505.92 347
10506.89 343
10507.86 380
10508.83 324
10509.80 352
10510.76 359
10511.73 374
10512.70 362
10513.67 327
10514.64 363
10515.61 358
10516.58 344
10517.55 355
10518.51 377
10519.48 347
10520.45 351
10521.42 357
10522.39 407
10523.36 383
10524.33 389
10525.30 349
10526.27 356
10527.24 350
10528.20 348
10529.17 373
10530.14 346
10531.11 375
10532.08 376
10533.05 392
10534.02 385
10534.99 386
10535.96 383
10536.93 356
10537.90 362
10538.87 374
10539.84 374
10540.81 408
10541.78 381
10542.75 395
10543.72 395
10544.69 392
10545.66 394
10546.63 383
10547.60 385
10548.57 366
10549.54 390
10550.51 374
10551.48 381
10552.45 353
10553.42 405
10554.39 445
10555.36 431
10556.33 422
10557.30 425
10558.27 422
10559.25 443
10560.22 451
10561.19 499
10562.16 506
10563.13 457
10564.10 503
10565.07 483
10566.04 482
10567.01 466
10567.98 454
10568.96 436
10569.93 394
10570.90 394
10571.87 370
10572.84 367
10573.81 385
10574.78 392
10575.75 369
10576.73 376
10577.70 353
10578.67 393
10579.64 402
10580.61 374
10581.58 390
10582.56 406
10583.53 377
10584.50 372
10585.47 374
10586.44 406
10587.42 394
10588.39 385
10589.36 378
10590.33 415
10591.30 370
10592.28 377
10593.25 399
10594.22 349
10595.19 392
10596.17 369
10597.14 416
10598.11 346
10599.08 360
10600.06 386
10601.03 404
10602.00 407
10602.97 393
10603.95 392
10604.92 390
10605.89 361
10606.87 353
10607.84 361
10608.81 365
10609.78 394
10610.76 372
10611.73 370
10612.70 349
10613.68 349
10614.65 358
10615.62 395
10616.60 395
10617.57 398
10618.54 374
10619.52 379
10620.49 372
10621.46 369
10622.44 399
10623.41 395
10624.39 367
10625.36 382
10626.33 443
10627.31 384
10628.28 400
10629.25 384
10630.23 399
10631.20 373
10632.18 386
10633.15 374
10634.13 402
10635.10 416
10636.07 382
10637.05 423
10638.02 447
10639.00 445
10639.97 399
10640.95 468
10641.92 462
10642.89 441
10643.87 416
10644.84 433
10645.82 444
10646.79 414
10647.77 420
10648.74 384
10649.72 375
10650.69 347
10651.67 398
10652.64 399
10653.62 420
10654.59 394
10655.57 346
10656.54 358
10657.52 399
10658.49 373
10659.47 395
10660.44 382
10661.42 341
10662.40 358
10663.37 384
10664.35 375
10665.32 358
10666.30 396
10667.27 377
10668.25 373
10669.23 377
10670.20 395
10671.18 334
10672.15 347
10673.13 376
10674.10 392
10675.08 401
10676.06 400
10677.03 411
10678.01 370
10678.99 344
10679.96 374
10680.94 393
10681.91 405
10682.89 429
10683.87 391
10684.84 394
10685.82 378
10686.80 376
10687.77 354
10688.75 367
10689.73 365
10690.70 367
10691.68 366
10692.66 359
10693.63 371
10694.61 355
10695.59 342
10696.57 351
10697.54 368
10698.52 334
10699.50 341
10700.47 353
10701.45 367
10702.43 360
10703.41 381
10704.38 347
10705.36 356
10706.34 358
10707.32 378
10708.29 401
10709.27 371
10710.25 356
10711.23 342
10712.20 355
10713.18 343
10714.16 382
10715.14 366
10716.12 363
10717.09 363
10718.07 370
10719.05 354
10720.03 327
10721.01 357
10721.98 385
10722.96 349
10723.94 350
10724.92 349
10725.90 359
10726.88 366
10727.85 357
10728.83 325
10729.81 331
10730.79 344
10731.77 349
10732.75 353
10733.73 351
10734.70 372
10735.68 345
10736.66 373
10737.64 347
10738.62 335
10739.60 368
10740.58 359
10741.56 357
10742.54 350
10743.52 356
10744.49 370
10745.47 347
10746.45 350
10747.43 353
10748.41 383
10749.39 359
10750.37 351
10751.35 341
10752.33 358
10753.31 364
10754.29 404
10755.27 346
10756.25 377
10757.23 373
10758.21 360
10759.19 353
10760.17 362
10761.15 358
10762.13 344
10763.11 326
10764.09 323
10765.07 349
10766.05 341
10767.03 316
10768.01 346
10768.99 342
10769.97 371
10770.95 355
10771.93 319
10772.91 345
10773.89 329
10774.87 343
10775.85 320
10776.83 367
10777.81 338
10778.80 339
10779.78 371
10780.76 383
10781.74 348
10782.72 332
10783.70 337
10784.68 377
10785.66 371
10786.64 353
10787.62 333
10788.61 334
10789.59 358
10790.57 325
10791.55 343
10792.53 318
10793.51 341
10794.49 343
10795.48 340
10796.46 331
10797.44 334
10798.42 337
10799.40 341
10800.38 351
10801.37 345
10802.35 338
10803.33 364
10804.31 383
10805.29 330
10806.28 361
10807.26 325
10808.24 355
10809.22 341
10810.20 375
10811.19 327
10812.17 334
10813.15 349
10814.13 328
10815.12 340
10816.10 329
10817.08 354
10818.06 333
10819.05 361
10820.03 364
10821.01 354
10822.00 346
10822.98 348
10823.96 342
10824.94 380
10825.93 346
10826.91 333
10827.89 341
10828.88 336
10829.86 336
10830.84 337
10831.83 360
10832.81 347
10833.79 352
10834.78 340
10835.76 369
10836.74 331
10837.73 360
10838.71 344
10839.69 346
10840.68 344
10841.66 363
10842.64 350
10843.63 330
10844.61 375
10845.60 336
10846.58 356
10847.56 348
10848.55 374
10849.53 349
10850.51 336
10851.50 349
10852.48 348
10853.47 355
10854.45 376
10855.44 361
10856.42 360
10857.40 373
10858.39 378
10859.37 354
10860.36 344
10861.34 368
10862.33 338
10863.31 396
10864.30 366
10865.28 391
10866.27 374
10867.25 376
10868.24 351
10869.22 366
10870.21 377
10871.19 372
10872.18 358
10873.16 369
10874.15 368
10875.13 355
10876.12 387
10877.10 389
10878.09 407
10879.07 367
10880.06 379
10881.04 403
10882.03 392
10883.01 404
10884.00 420
10884.99 395
10885.97 368
10886.96 394
10887.94 421
10888.93 444
10889.91 410
10890.90 440
10891.89 429
10892.87 416
10893.86 398
10894.84 424
10895.83 397
10896.82 396
10897.80 416
10898.79 400
10899.78 374
10900.76 398
10901.75 421
10902.73 442
10903.72 437
10904.71 437
10905.69 435
10906.68 419
10907.67 424
10908.65 404
10909.64 419
10910.63 409
10911.61 422
10912.60 448
10913.59 457
10914.58 431
10915.56 441
10916.55 451
10917.54 437
10918.52 427
10919.51 431
10920.50 432
10921.49 430
10922.47 411
10923.46 428
10924.45 446
10925.44 423
10926.42 487
10927.41 440
10928.40 415
10929.39 431
10930.37 441
10931.36 481
10932.35 477
10933.34 486
10934.32 447
10935.31 478
10936.30 483
10937.29 452
10938.28 467
10939.26 468
10940.25 473
10941.24 501
10942.23 501
10943.22 516
10944.21 539
10945.19 542
10946.18 538
10947.17 542
10948.16 566
10949.15 539
10950.14 567
10951.13 563
10952.11 565
10953.10 559
10954.09 590
10955.08 629
10956.07 628
10957.06 637
10958.05 633
10959.04 662
10960.03 692
10961.01 681
10962.00 680
10962.99 645
10963.98 607
10964.97 599
10965.96 621
10966.95 605
10967.94 558
10968.93 583
10969.92 555
10970.91 585
10971.90 573
10972.89 554
10973.88 531
10974.87 535
10975.86 530
10976.85 513
10977.84 556
10978.83 568
10979.82 567
10980.81 571
10981.80 555
10982.79 598
10983.78 588
10984.77 597
10985.76 610
10986.75 575
10987.74 645
10988.73 605
10989.72 611
10990.71 601
10991.70 615
10992.69 682
10993.68 689
10994.67 700
10995.66 755
10996.65 803
10997.64 810
10998.63 856
10999.62 890
11000.61 907
11001.61 945
11002.60 928
11003.59 873
11004.58 847
11005.57 798
11006.56 783
11007.55 732
11008.54 636
11009.53 648
11010.53 641
11011.52 611
11012.51 579
11013.50 567
11014.49 523
11015.48 533
11016.47 517
11017.47 550
11018.46 541
11019.45 534
11020.44 476
11021.43 482
11022.43 520
11023.42 542
11024.41 549
11025.40 508
11026.39 485
11027.39 520
11028.38 498
11029.37 492
11030.36 513
11031.35 507
11032.35 494
11033.34 523
11034.33 520
11035.32 532
11036.32 529
11037.31 536
11038.30 490
11039.29 507
11040.29 512
11041.28 535
11042.27 504
11043.26 537
11044.26 520
11045.25 519
11046.24 493
11047.24 491
11048.23 489
11049.22 480
11050.22 496
11051.21 472
11052.20 481
11053.20 489
11054.19 484
11055.18 447
11056.18 436
11057.17 431
11058.16 490
11059.16 485
11060.15 484
11061.14 489
11062.14 477
11063.13 468
11064.12 495
11065.12 477
11066.11 476
11067.11 476
11068.10 458
11069.09 478
11070.09 475
11071.08 469
11072.08 457
11073.07 490
11074.06 496
11075.06 458
11076.05 481
11077.05 507
11078.04 454
11079.04 485
11080.03 469
11081.02 532
11082.02 508
11083.01 500
11084.01 463
11085.00 492
11086.00 430
11086.99 425
11087.99 458
11088.98 444
11089.98 485
11090.97 449
11091.97 451
11092.96 426
11093.96 418
11094.95 477
11095.95 462
11096.94 456
11097.94 455
11098.93 460
11099.93 457
11100.92 495
11101.92 454
11102.91 435
11103.91 436
11104.91 472
11105.90 476
11106.90 462
11107.89 468
11108.89 474
11109.88 468
11110.88 454
11111.88 440
11112.87 465
11113.87 429
11114.86 432
11115.86 488
11116.86 451
11117.85 418
11118.85 415
11119.85 465
11120.84 453
11121.84 404
11122.83 463
11123.83 438
11124.83 430
11125.82 449
11126.82 410
11127.82 425
11128.81 432
11129.81 425
11130.81 412
11131.80 417
11132.80 456
11133.80 424
11134.79 422
11135.79 429
11136.79 450
11137.79 440
11138.78 437
11139.78 450
11140.78 436
11141.77 427
11142.77 414
11143.77 452
11144.77 439
11145.76 438
11146.76 419
11147.76 417
11148.76 444
11149.75 410
11150.75 415
11151.75 411
11152.75 429
11153.74 419
11154.74 436
11155.74 399
11156.74 405
11157.74 407
11158.73 398
11159.73 400
11160.73 406
11161.73 399
11162.73 433
11163.72 416
11164.72 421
11165.72 418
11166.72 405
11167.72 377
11168.72 392
11169.72 367
11170.71 379
11171.71 376
11172.71 409
11173.71 408
11174.71 412
11175.71 429
11176.71 374
11177.70 387
11178.70 371
11179.70 398
11180.70 397
11181.70 388
11182.70 376
11183.70 364
11184.70 383
11185.70 388
11186.70 371
11187.70 334
11188.70 383
11189.69 392
11190.69 396
11191.69 377
11192.69 419
11193.69 383
11194.69 388
11195.69 402
11196.69 409
11197.69 396
11198.69 378
11199.69 354
11200.69 383
11201.69 408
11202.69 386
11203.69 396
11204.69 387
11205.69 370
11206.69 386
11207.69 385
11208.69 395
11209.69 431
11210.69 413
11211.69 401
11212.69 400
11213.69 387
11214.69 385
11215.69 396
11216.70 401
11217.70 428
11218.70 397
11219.70 417
11220.70 408
11221.70 404
11222.70 370
11223.70 361
11224.70 374
11225.70 393
11226.70 378
11227.70 380
11228.71 393
11229.71 408
11230.71 391
11231.71 375
11232.71 400
11233.71 382
11234.71 402
11235.72 420
11236.72 379
11237.72 376
11238.72 393
11239.72 421
11240.72 364
11241.72 390
11242.73 380
11243.73 404
11244.73 363
11245.73 391
11246.73 425
11247.74 419
11248.74 370
11249.74 392
11250.74 411
11251.74 413
11252.75 421
11253.75 406
11254.75 400
11255.75 417
11256.76 440
11257.76 399
11258.76 406
11259.76 399
11260.77 423
11261.77 404
11262.77 417
11263.77 430
11264.78 409
11265.78 442
11266.78 399
11267.79 407
11268.79 388
11269.79 396
11270.79 449
11271.80 434
11272.80 419
11273.80 462
11274.81 436
11275.81 433
11276.81 436
11277.82 429
11278.82 425
11279.82 438
11280.83 445
11281.83 436
11282.83 416
11283.84 415
11284.84 459
11285.85 475
11286.85 447
11287.85 433
11288.86 430
11289.86 418
11290.86 427
11291.87 450
11292.87 449
11293.88 439
11294.88 453
11295.88 465
11296.89 448
11297.89 435
11298.90 445
11299.90 490
11300.91 464
11301.91 442
11302.91 446
11303.92 473
11304.92 442
11305.93 445
11306.93 454
11307.94 468
11308.94 433
11309.95 474
11310.95 450
11311.96 482
11312.96 466
11313.97 485
11314.97 524
11315.98 504
11316.98 490
11317.99 471
11318.99 450
11320.00 467
11321.00 489
11322.01 475
11323.01 472
11324.02 424
11325.02 490
11326.03 466
11327.04 451
11328.04 475
11329.05 481
11330.05 484
11331.06 470
11332.06 449
11333.07 484
11334.08 481
11335.08 473
11336.09 498
11337.09 501
11338.10 481
11339.11 475
11340.11 505
11341.12 513
11342.12 470
11343.13 500
11344.14 511
11345.14 519
11346.15 510
11347.16 496
11348.16 476
11349.17 505
11350.18 474
11351.18 509
11352.19 486
11353.19 486
11354.20 486
11355.21 485
11356.22 486
11357.22 498
11358.23 474
11359.24 472
11360.24 497
11361.25 499
11362.26 511
11363.26 498
11364.27 500
11365.28 474
11366.29 506
11367.29 504
11368.30 511
11369.31 474
11370.32 487
11371.32 497
11372.33 497
11373.34 514
11374.35 555
11375.35 508
11376.36 512
11377.37 522
11378.38 489
11379.38 527
11380.39 497
11381.40 511
11382.41 510
11383.42 499
11384.42 493
11385.43 539
11386.44 497
11387.45 501
11388.46 495
11389.47 529
11390.47 511
11391.48 537
11392.49 511
11393.50 505
11394.51 552
11395.52 518
11396.53 548
11397.53 520
11398.54 577
11399.55 549
11400.56 521
11401.57 544
11402.58 548
11403.59 549
11404.60 558
11405.61 548
11406.61 545
11407.62 548
11408.63 590
11409.64 577
11410.65 571
11411.66 569
11412.67 573
11413.68 586
11414.69 585
11415.70 645
11416.71 635
11417.72 625
11418.73 646
11419.74 618
11420.75 623
11421.76 618
11422.77 611
11423.78 621
11424.79 603
11425.80 607
11426.81 627
11427.82 593
11428.83 651
11429.84 633
11430.85 638
11431.86 633
11432.87 644
11433.88 659
11434.89 702
11435.90 649
11436.91 633
11437.92 668
11438.93 655
11439.94 686
11440.95 657
11441.96 693
11442.97 668
11443.98 686
11444.99 679
11446.00 713
11447.01 676
11448.02 663
11449.04 685
11450.05 680
11451.06 687
11452.07 721
11453.08 703
11454.09 738
11455.10 740
11456.11 739
11457.13 774
11458.14 741
11459.15 736
11460.16 714
11461.17 740
11462.18 729
11463.19 768
11464.21 741
11465.22 737
11466.23 702
11467.24 770
11468.25 760
11469.26 741
11470.28 800
11471.29 784
11472.30 800
11473.31 790
11474.32 785
11475.34 795
11476.35 827
11477.36 812
11478.37 840
11479.39 803
11480.40 877
11481.41 830
11482.42 849
11483.44 849
11484.45 882
11485.46 920
11486.47 927
11487.49 916
11488.50 950
11489.51 971
11490.52 978
11491.54 941
11492.55 920
11493.56 980
11494.58 1005
11495.59 1033
11496.60 998
11497.61 1024
11498.63 1072
11499.64 1010
11500.65 1030
11501.67 1048
11502.68 1084
11503.69 1075
11504.71 1107
11505.72 1198
11506.73 1170
11507.75 1152
11508.76 1184
11509.78 1169
11510.79 1217
11511.80 1196
11512.82 1206
11513.83 1246
11514.84 1220
11515.86 1232
11516.87 1325
11517.89 1339
11518.90 1359
11519.91 1372
11520.93 1417
11521.94 1521
11522.96 1574
11523.97 1632
11524.99 1598
11526.00 1679
11527.01 1860
11528.03 1828
11529.04 1854
11530.06 1910
11531.07 1967
11532.09 2084
11533.10 2156
11534.12 2199
11535.13 2343
11536.15 2464
11537.16 2618
11538.18 2778
11539.19 2955
11540.21 3270
11541.22 3510
11542.24 3899
11543.25 4265
11544.27 4385
11545.28 4717
11546.30 4869
11547.31 4881
11548.33 4787
11549.34 4663
11550.36 4409
11551.37 4113
11552.39 3846
11553.40 3472
11554.42 3155
11555.44 2896
11556.45 2641
11557.47 2371
11558.48 2271
11559.50 2098
11560.51 2068
11561.53 1937
11562.55 1904
11563.56 1781
11564.58 1816
11565.60 1889
11566.61 1843
11567.63 1761
11568.64 1712
11569.66 1663
11570.68 1685
11571.69 1696
11572.71 1730
11573.73 1714
11574.74 1712
11575.76 1699
11576.78 1830
11577.79 1872
11578.81 1952
11579.83 2048
11580.84 2067
11581.86 2134
11582.88 2138
11583.89 2180
11584.91 2236
11585.93 2353
11586.94 2288
11587.96 2345
11588.98 2311
11590.00 2292
11591.01 2314
11592.03 2289
11593.05 2319
11594.06 2343
11595.08 2426
11596.10 2499
11597.12 2552
11598.13 2711
11599.15 2912
11600.17 3143
11601.19 3324
11602.21 3529
11603.22 3637
11604.24 3866
11605.26 3878
11606.28 3911
11607.29 3877
11608.31 3675
11609.33 3523
11610.35 3331
11611.37 3049
11612.38 2864
11613.40 2544
11614.42 2438
11615.44 2271
11616.46 2143
11617.48 2026
11618.49 2024
11619.51 1988
11620.53 1863
11621.55 1809
11622.57 1840
11623.59 1820
11624.61 1730
11625.63 1764
11626.64 1741
11627.66 1758
11628.68 1707
11629.70 1722
11630.72 1651
11631.74 1609
11632.76 1618
11633.78 1598
11634.80 1624
11635.82 1627
11636.83 1612
11637.85 1619
11638.87 1662
11639.89 1668
11640.91 1702
11641.93 1678
11642.95 1664
11643.97 1663
11644.99 1641
11646.01 1616
11647.03 1660
11648.05 1604
11649.07 1534
11650.09 1511
11651.11 1462
11652.13 1435
11653.15 1402
11654.17 1336
11655.19 1354
11656.21 1350
11657.23 1285
11658.25 1348
11659.27 1259
11660.29 1349
11661.31 1342
11662.33 1343
11663.35 1326
11664.37 1354
11665.39 1290
11666.41 1250
11667.43 1270
11668.45 1258
11669.47 1276
11670.49 1198
11671.52 1272
11672.54 1250
11673.56 1198
11674.58 1247
11675.60 1282
11676.62 1269
11677.64 1270
11678.66 1286
11679.68 1285
11680.70 1292
11681.73 1285
11682.75 1314
11683.77 1328
11684.79 1360
11685.81 1254
11686.83 1235
11687.85 1261
11688.88 1211
11689.90 1225
11690.92 1211
11691.94 1175
11692.96 1173
11693.98 1174
11695.01 1181
11696.03 1190
11697.05 1205
11698.07 1111
11699.09 1129
11700.12 1140
11701.14 1126
11702.16 1109
11703.18 1078
11704.20 1067
11705.23 1094
11706.25 1099
11707.27 1038
11708.29 1041
11709.32 1028
11710.34 1019
11711.36 955
11712.38 1003
11713.41 1005
11714.43 1019
11715.45 985
11716.47 1020
11717.50 1007
11718.52 1029
11719.54 1019
11720.57 983
11721.59 960
11722.61 949
11723.63 993
11724.66 926
11725.68 906
11726.70 896
11727.73 908
11728.75 924
11729.77 891
11730.80 869
11731.82 884
11732.84 875
11733.87 867
11734.89 835
11735.91 817
11736.94 854
11737.96 821
11738.99 848
11740.01 815
11741.03 812
11742.06 787
11743.08 809
11744.11 792
11745.13 822
11746.15 819
11747.18 787
11748.20 805
11749.23 799
11750.25 821
11751.27 770
11752.30 757
11753.32 788
11754.35 789
11755.37 781
11756.40 760
11757.42 777
11758.45 797
11759.47 725
11760.49 731
11761.52 726
11762.54 716
11763.57 724
11764.59 712
11765.62 705
11766.64 679
11767.67 717
11768.69 676
11769.72 714
11770.74 692
11771.77 717
11772.79 699
11773.82 689
11774.84 696
11775.87 709
11776.90 732
11777.92 640
11778.95 695
11779.97 687
11781.00 688
11782.02 699
11783.05 689
11784.07 689
11785.10 627
11786.13 663
11787.15 670
11788.18 628
11789.20 646
11790.23 608
11791.26 643
11792.28 630
11793.31 640
11794.33 614
11795.36 615
11796.39 636
11797.41 637
11798.44 640
11799.47 625
11800.49 611
11801.52 577
11802.55 634
11803.57 581
11804.60 569
11805.62 576
11806.65 598
11807.68 572
11808.71 596
11809.73 617
11810.76 559
11811.79 540
11812.81 564
11813.84 570
11814.87 572
11815.89 589
11816.92 579
11817.95 555
11818.98 571
11820.00 548
11821.03 546
11822.06 605
11823.08 546
11824.11 568
11825.14 556
11826.17 575
11827.19 516
11828.22 550
11829.25 596
11830.28 560
11831.31 554
11832.33 558
11833.36 576
11834.39 521
11835.42 561
11836.45 541
11837.47 571
11838.50 572
11839.53 532
11840.56 547
11841.59 531
11842.61 531
11843.64 556
11844.67 526
11845.70 535
11846.73 545
11847.76 526
11848.78 543
11849.81 540
11850.84 537
11851.87 545
11852.90 537
11853.93 492
11854.96 555
11855.99 564
11857.01 518
11858.04 511
11859.07 535
11860.10 543
11861.13 499
11862.16 514
11863.19 505
11864.22 517
11865.25 495
11866.28 540
11867.31 556
11868.34 545
11869.36 519
11870.39 528
11871.42 557
11872.45 533
11873.48 516
11874.51 541
11875.54 542
11876.57 518
11877.60 502
11878.63 485
11879.66 493
11880.69 506
11881.72 511
11882.75 494
11883.78 504
11884.81 491
11885.84 522
11886.87 516
11887.90 494
11888.93 484
11889.96 495
11890.99 512
11892.02 528
11893.05 473
11894.08 500
11895.11 510
11896.15 524
11897.18 547
11898.21 523
11899.24 522
11900.27 525
11901.30 519
11902.33 534
11903.36 528
11904.39 528
11905.42 521
11906.45 533
11907.49 530
11908.52 548
11909.55 524
11910.58 578
11911.61 543
11912.64 519
11913.67 549
11914.70 544
11915.74 508
11916.77 510
11917.80 485
11918.83 516
11919.86 488
11920.89 530
11921.92 531
11922.96 504
11923.99 530
11925.02 561
11926.05 523
11927.08 536
11928.12 530
11929.15 569
11930.18 592
11931.21 552
11932.24 573
11933.28 604
11934.31 607
11935.34 647
11936.37 606
11937.41 579
11938.44 557
11939.47 510
11940.50 548
11941.54 521
11942.57 508
11943.60 499
11944.63 496
11945.67 515
11946.70 505
11947.73 518
11948.77 512
11949.80 460
11950.83 444
11951.86 486
11952.90 468
11953.93 466
11954.96 472
11956.00 513
11957.03 476
11958.06 467
11959.10 478
11960.13 477
11961.16 445
11962.20 448
11963.23 460
11964.26 459
11965.30 480
11966.33 481
11967.36 477
11968.40 489
11969.43 488
11970.47 482
11971.50 494
11972.53 470
11973.57 475
11974.60 458
11975.64 508
11976.67 480
11977.70 464
11978.74 475
11979.77 485
11980.81 465
11981.84 509
11982.88 485
11983.91 512
11984.94 510
11985.98 443
11987.01 475
11988.05 468
11989.08 443
11990.12 460
11991.15 477
11992.19 480
11993.22 456
11994.26 424
11995.29 470
11996.33 475
11997.36 488
11998.40 497
11999.43 469
12000.47 465
12001.50 482
12002.54 499
12003.57 462
12004.61 499
12005.64 485
12006.68 486
12007.71 495
12008.75 481
12009.78 473
12010.82 504
12011.86 491
12012.89 476
12013.93 493
12014.96 487
12016.00 510
12017.03 523
12018.07 521
12019.11 492
12020.14 533
12021.18 511
12022.21 544
12023.25 512
12024.29 533
12025.32 517
12026.36 493
12027.40 506
12028.43 530
12029.47 535
12030.50 525
12031.54 578
12032.58 549
12033.61 538
12034.65 511
12035.69 521
12036.72 568
12037.76 589
12038.80 544
12039.83 547
12040.87 529
12041.91 548
12042.95 521
12043.98 545
12045.02 573
12046.06 510
12047.09 538
12048.13 513
12049.17 535
12050.21 538
12051.24 535
12052.28 481
12053.32 513
12054.35 521
12055.39 513
12056.43 495
12057.47 510
12058.50 538
12059.54 543
12060.58 507
12061.62 523
12062.66 528
12063.69 523
12064.73 532
12065.77 535
12066.81 513
12067.85 530
12068.88 530
12069.92 507
12070.96 531
12072.00 558
12073.04 534
12074.07 538
12075.11 519
12076.15 517
12077.19 517
12078.23 528
12079.27 528
12080.31 544
12081.34 564
12082.38 577
12083.42 545
12084.46 573
12085.50 541
12086.54 543
12087.58 524
12088.62 563
12089.65 552
12090.69 580
12091.73 579
12092.77 535
12093.81 598
12094.85 583
12095.89 583
12096.93 609
12097.97 601
12099.01 581
12100.05 609
12101.09 631
12102.13 609
12103.17 602
12104.21 614
12105.24 644
12106.28 639
12107.32 622
12108.36 611
12109.40 612
12110.44 561
12111.48 561
12112.52 554
12113.56 541
12114.60 516
12115.64 557
12116.68 536
12117.72 563
12118.76 540
12119.80 554
12120.84 529
12121.89 543
12122.93 536
12123.97 537
12125.01 505
12126.05 544
12127.09 511
12128.13 527
12129.17 518
12130.21 486
12131.25 508
12132.29 500
12133.33 510
12134.37 488
12135.41 505
12136.46 510
12137.50 548
12138.54 481
12139.58 527
12140.62 522
12141.66 518
12142.70 507
12143.74 506
12144.78 490
12145.83 487
12146.87 506
12147.91 492
12148.95 462
12149.99 481
12151.03 508
12152.08 486
12153.12 522
12154.16 497
12155.20 511
12156.24 491
12157.28 483
12158.33 487
12159.37 486
12160.41 460
12161.45 469
12162.49 528
12163.54 483
12164.58 495
12165.62 471
12166.66 459
12167.71 463
12168.75 475
12169.79 472
12170.83 450
12171.88 466
12172.92 482
12173.96 442
12175.00 454
12176.05 477
12177.09 465
12178.13 465
12179.17 457
12180.22 465
12181.26 481
12182.30 492
12183.35 459
12184.39 453
12185.43 467
12186.48 475
12187.52 488
12188.56 440
12189.61 434
12190.65 461
12191.69 475
12192.74 457
12193.78 470
12194.82 461
12195.87 462
12196.91 451
12197.95 475
12199.00 463
12200.04 479
12201.08 464
12202.13 494
12203.17 472
12204.22 448
12205.26 422
12206.30 457
12207.35 459
12208.39 447
12209.44 456
12210.48 461
12211.52 445
12212.57 455
12213.61 482
12214.66 447
12215.70 469
12216.75 436
12217.79 475
12218.84 455
12219.88 467
12220.92 439
12221.97 441
12223.01 441
12224.06 446
12225.10 446
12226.15 449
12227.19 425
12228.24 427
12229.28 427
12230.33 434
12231.37 430
12232.42 438
12233.46 447
12234.51 428
12235.55 460
12236.60 408
12237.65 444
12238.69 411
12239.74 398
12240.78 434
12241.83 443
12242.87 450
12243.92 406
12244.96 463
12246.01 425
12247.06 441
12248.10 418
12249.15 458
12250.19 442
12251.24 444
12252.28 448
12253.33 428
12254.38 434
12255.42 438
12256.47 442
12257.52 442
12258.56 431
12259.61 434
12260.65 435
12261.70 421
12262.75 442
12263.79 450
12264.84 413
12265.89 415
12266.93 420
12267.98 443
12269.03 432
12270.07 409
12271.12 393
12272.17 423
12273.21 419
12274.26 394
12275.31 415
12276.35 399
12277.40 441
12278.45 424
12279.50 396
12280.54 403
12281.59 414
12282.64 430
12283.68 388
12284.73 401
12285.78 400
12286.83 395
12287.87 430
12288.92 381
12289.97 396
12291.02 373
12292.06 416
12293.11 395
12294.16 408
12295.21 384
12296.26 401
12297.30 382
12298.35 406
12299.40 395
12300.45 401
12301.50 384
12302.54 389
12303.59 387
12304.64 363
12305.69 365
12306.74 362
12307.79 375
12308.83 354
12309.88 370
12310.93 378
12311.98 384
12313.03 363
12314.08 379
12315.13 397
12316.17 389
12317.22 396
12318.27 433
12319.32 385
12320.37 360
12321.42 375
12322.47 416
12323.52 427
12324.57 396
12325.61 380
12326.66 385
12327.71 415
12328.76 384
12329.81 380
12330.86 403
12331.91 405
12332.96 386
12334.01 395
12335.06 394
12336.11 375
12337.16 380
12338.21 395
12339.26 346
12340.31 353
12341.36 346
12342.41 370
12343.46 361
12344.51 383
12345.56 384
12346.61 389
12347.66 384
12348.71 367
12349.76 379
12350.81 378
12351.86 363
12352.91 350
12353.96 391
12355.01 371
12356.06 367
12357.11 365
12358.16 385
12359.21 373
12360.26 358
12361.31 378
12362.36 385
12363.41 378
12364.46 372
12365.51 384
12366.56 374
12367.62 361
12368.67 376
12369.72 400
12370.77 368
12371.82 385
12372.87 344
12373.92 373
12374.97 375
12376.02 347
12377.08 370
12378.13 344
12379.18 390
12380.23 358
12381.28 369
12382.33 358
12383.38 371
12384.44 339
12385.49 380
12386.54 364
12387.59 397
12388.64 365
12389.69 366
12390.75 341
12391.80 355
12392.85 374
12393.90 386
12394.95 356
12396.01 343
12397.06 375
12398.11 357
12399.16 381
12400.22 359
12401.27 364
12402.32 361
12403.37 350
12404.43 363
12405.48 353
12406.53 374
12407.58 371
12408.64 358
12409.69 344
12410.74 318
12411.79 362
12412.85 377
12413.90 364
12414.95 343
12416.01 347
12417.06 365
12418.11 349
12419.16 358
12420.22 365
12421.27 389
12422.32 371
12423.38 375
12424.43 346
12425.48 351
12426.54 350
12427.59 368
12428.64 397
12429.70 355
12430.75 372
12431.81 344
12432.86 356
12433.91 357
12434.97 367
12436.02 368
12437.07 359
12438.13 357
12439.18 378
12440.24 390
12441.29 377
12442.34 353
12443.40 356
12444.45 362
12445.51 357
12446.56 353
12447.62 361
12448.67 348
12449.72 387
12450.78 369
12451.83 371
12452.89 337
12453.94 375
12455.00 355
12456.05 345
12457.11 360
12458.16 333
12459.22 336
12460.27 354
12461.33 351
12462.38 355
12463.44 368
12464.49 352
12465.55 363
12466.60 359
12467.66 371
12468.71 351
12469.77 354
12470.82 380
12471.88 372
12472.93 373
12473.99 381
12475.04 371
12476.10 372
12477.15 380
12478.21 351
12479.27 367
12480.32 380
12481.38 352
12482.43 389
12483.49 395
12484.55 378
12485.60 354
12486.66 364
12487.71 358
12488.77 360
12489.83 353
12490.88 398
12491.94 342
12492.99 345
12494.05 365
12495.11 390
12496.16 371
12497.22 377
12498.28 400
12499.33 400
12500.39 410
12501.45 385
12502.50 369
12503.56 376
12504.62 386
12505.67 421
12506.73 398
12507.79 404
12508.84 418
12509.90 432
12510.96 437
12512.01 453
12513.07 473
12514.13 451
12515.19 461
12516.24 496
12517.30 470
12518.36 480
12519.41 527
12520.47 532
12521.53 553
12522.59 572
12523.64 593
12524.70 616
12525.76 607
12526.82 658
12527.87 618
12528.93 629
12529.99 588
12531.05 558
12532.11 551
12533.16 529
12534.22 540
12535.28 485
12536.34 505
12537.40 466
12538.45 474
12539.51 458
12540.57 432
12541.63 410
12542.69 433
12543.75 448
12544.80 444
12545.86 389
12546.92 391
12547.98 401
12549.04 399
12550.10 416
12551.16 384
12552.21 427
12553.27 423
12554.33 420
12555.39 426
12556.45 421
12557.51 422
12558.57 415
12559.63 367
12560.69 414
12561.75 420
12562.81 421
12563.86 415
12564.92 407
12565.98 421
12567.04 398
12568.10 397
12569.16 433
12570.22 375
12571.28 385
12572.34 399
12573.40 397
12574.46 403
12575.52 377
12576.58 364
12577.64 446
12578.70 431
12579.76 412
12580.82 390
12581.88 414
12582.94 421
12584.00 418
12585.06 429
12586.12 428
12587.18 436
12588.24 448
12589.30 440
12590.36 487
12591.42 463
12592.48 488
12593.54 448
12594.60 466
12595.66 496
12596.72 532
12597.78 524
12598.84 530
12599.91 551
12600.97 585
12602.03 607
12603.09 610
12604.15 638
12605.21 633
12606.27 640
12607.33 575
12608.39 640
12609.45 619
12610.52 606
12611.58 599
12612.64 586
12613.70 540
12614.76 544
12615.82 569
12616.88 541
12617.95 484
12619.01 520
12620.07 497
12621.13 459
12622.19 461
12623.25 435
12624.32 465
12625.38 469
12626.44 475
12627.50 448
12628.56 448
12629.63 432
12630.69 448
12631.75 412
12632.81 411
12633.87 398
12634.94 438
12636.00 437
12637.06 424
12638.12 455
12639.19 409
12640.25 424
12641.31 397
12642.37 420
12643.44 414
12644.50 441
12645.56 433
12646.62 461
12647.69 433
12648.75 414
12649.81 411
12650.88 413
12651.94 427
12653.00 397
12654.06 393
12655.13 381
12656.19 427
12657.25 396
12658.32 403
12659.38 398
12660.44 396
12661.51 374
12662.57 386
12663.63 372
12664.70 419
12665.76 415
12666.82 423
12667.89 408
12668.95 422
12670.02 399
12671.08 426
12672.14 440
12673.21 413
12674.27 423
12675.34 443
12676.40 438
12677.46 422
12678.53 454
12679.59 408
12680.66 428
12681.72 431
12682.78 437
12683.85 459
12684.91 500
12685.98 481
12687.04 470
12688.11 463
12689.17 456
12690.24 464
12691.30 466
12692.36 452
12693.43 443
12694.49 482
12695.56 476
12696.62 471
12697.69 444
12698.75 457
12699.82 449
12700.88 469
12701.95 448
12703.01 433
12704.08 466
12705.14 449
12706.21 471
12707.27 460
12708.34 461
12709.41 448
12710.47 461
12711.54 459
12712.60 455
12713.67 424
12714.73 472
12715.80 448
12716.86 443
12717.93 433
12719.00 414
12720.06 437
12721.13 432
12722.19 455
12723.26 463
12724.33 444
12725.39 407
12726.46 443
12727.52 423
12728.59 443
12729.66 433
12730.72 418
12731.79 417
12732.86 403
12733.92 399
12734.99 430
12736.05 432
12737.12 419
12738.19 429
12739.25 393
12740.32 404
12741.39 408
12742.45 413
12743.52 377
12744.59 398
12745.66 395
12746.72 413
12747.79 401
12748.86 430
12749.92 398
12750.99 408
12752.06 408
12753.13 376
12754.19 388
12755.26 361
12756.33 372
12757.39 394
12758.46 379
12759.53 399
12760.60 409
12761.66 384
12762.73 385
12763.80 372
12764.87 375
12765.94 367
12767.00 365
12768.07 378
12769.14 401
12770.21 388
12771.28 387
12772.34 396
12773.41 370
12774.48 395
12775.55 373
12776.62 361
12777.68 362
12778.75 366
12779.82 355
12780.89 355
12781.96 373
12783.03 367
12784.09 347
12785.16 352
12786.23 376
12787.30 397
12788.37 358
12789.44 336
12790.51 356
12791.58 364
12792.64 381
12793.71 370
12794.78 380
12795.85 350
12796.92 356
12797.99 350
12799.06 367
12800.13 365
12801.20 343
12802.27 319
12803.34 336
12804.41 366
12805.47 360
12806.54 356
12807.61 336
12808.68 356
12809.75 337
12810.82 352
12811.89 352
12812.96 349
12814.03 320
12815.10 354
12816.17 353
12817.24 368
12818.31 342
12819.38 373
12820.45 350
12821.52 342
12822.59 354
12823.66 327
12824.73 331
12825.80 349
12826.87 352
12827.94 344
12829.01 339
12830.08 323
12831.15 351
12832.22 344
12833.30 338
12834.37 339
12835.44 337
12836.51 359
12837.58 356
12838.65 357
12839.72 311
12840.79 353
12841.86 332
12842.93 357
12844.00 337
12845.08 326
12846.15 333
12847.22 346
12848.29 356
12849.36 311
12850.43 350
12851.50 349
12852.57 351
12853.65 322
12854.72 314
12855.79 328
12856.86 333
12857.93 332
12859.00 321
12860.08 309
12861.15 318
12862.22 320
12863.29 332
12864.36 330
12865.43 318
12866.51 343
12867.58 316
12868.65 320
12869.72 306
12870.79 308
12871.87 300
12872.94 330
12874.01 306
12875.08 326
12876.16 302
12877.23 322
12878.30 308
12879.37 309
12880.45 295
12881.52 301
12882.59 318
12883.66 291
12884.74 262
12885.81 291
12886.88 303
12887.96 298
12889.03 305
12890.10 294
12891.17 308
12892.25 293
12893.32 312
12894.39 293
12895.47 323
12896.54 295
12897.61 309
12898.69 319
12899.76 316
12900.83 303
12901.91 283
12902.98 306
12904.05 293
12905.13 300
12906.20 281
12907.28 335
12908.35 276
12909.42 305
12910.50 288
12911.57 280
12912.64 282
12913.72 293
12914.79 265
12915.87 287
12916.94 304
12918.01 279
12919.09 292
12920.16 274
12921.24 326
12922.31 301
12923.39 304
12924.46 262
12925.53 293
12926.61 267
12927.68 294
12928.76 266
12929.83 289
12930.91 294
12931.98 316
12933.06 300
12934.13 276
12935.21 311
12936.28 302
12937.36 286
12938.43 271
12939.51 282
12940.58 278
12941.66 310
12942.73 271
12943.81 326
12944.88 286
12945.96 302
12947.03 292
12948.11 307
12949.18 270
12950.26 302
12951.34 270
12952.41 274
12953.49 291
12954.56 264
12955.64 292
12956.71 254
12957.79 280
12958.87 274
12959.94 271
12961.02 276
12962.09 295
12963.17 288
12964.25 273
12965.32 278
12966.40 268
12967.47 301
12968.55 310
12969.63 285
12970.70 267
12971.78 286
12972.86 257
12973.93 285
12975.01 272
12976.08 296
12977.16 256
12978.24 296
12979.31 277
12980.39 326
12981.47 305
12982.55 276
12983.62 298
12984.70 275
12985.78 293
12986.85 251
12987.93 287
12989.01 282
12990.08 273
12991.16 288
12992.24 295
12993.32 283
12994.39 303
12995.47 278
12996.55 285
12997.63 279
12998.70 250
12999.78 301
13000.86 265
13001.94 282
13003.01 307
13004.09 307
13005.17 296
13006.25 281
13007.32 272
13008.40 316
13009.48 301
13010.56 284
13011.64 288
13012.71 309
13013.79 306
13014.87 315
13015.95 284
13017.03 287
13018.11 301
13019.18 298
13020.26 320
13021.34 294
13022.42 308
13023.50 285
13024.58 329
13025.66 272
13026.73 294
13027.81 279
13028.89 307
13029.97 302
13031.05 288
13032.13 280
13033.21 289
13034.29 280
13035.36 281
13036.44 293
13037.52 266
13038.60 322
13039.68 284
13040.76 301
13041.84 263
13042.92 284
13044.00 290
13045.08 304
13046.16 304
13047.24 275
13048.32 301
13049.40 300
13050.48 297
13051.56 262
13052.64 286
13053.72 281
13054.80 284
13055.88 278
13056.95 308
13058.03 287
13059.11 312
13060.20 305
13061.28 279
13062.36 275
13063.44 298
13064.52 297
13065.60 295
13066.68 288
13067.76 286
13068.84 298
13069.92 292
13071.00 274
13072.08 263
13073.16 292
13074.24 280
13075.32 300
13076.40 287
13077.48 294
13078.56 267
13079.64 271
13080.72 273
13081.81 276
13082.89 317
13083.97 268
13085.05 296
13086.13 282
13087.21 289
13088.29 254
13089.37 285
13090.46 272
13091.54 319
13092.62 270
13093.70 283
13094.78 294
13095.86 283
13096.94 266
13098.03 281
13099.11 286
13100.19 271
13101.27 298
13102.35 300
13103.43 274
13104.52 274
13105.60 298
13106.68 279
13107.76 291
13108.84 277
13109.93 296
13111.01 283
13112.09 284
13113.17 292
13114.26 294
13115.34 304
13116.42 293
13117.50 330
13118.59 281
13119.67 288
13120.75 299
13121.83 322
13122.92 268
13124.00 285
13125.08 293
13126.16 298
13127.25 270
13128.33 290
13129.41 250
13130.50 284
13131.58 317
13132.66 303
13133.74 335
13134.83 276
13135.91 279
13136.99 300
13138.08 310
13139.16 270
13140.24 293
13141.33 288
13142.41 294
13143.49 286
13144.58 271
13145.66 308
13146.75 296
13147.83 280
13148.91 299
13150.00 292
13151.08 303
13152.16 305
13153.25 282
13154.33 288
13155.42 276
13156.50 294
13157.58 292
13158.67 285
13159.75 271
13160.84 305
13161.92 282
13163.01 275
13164.09 272
13165.17 262
13166.26 297
13167.34 272
13168.43 272
13169.51 301
13170.60 268
13171.68 264
13172.77 324
13173.85 288
13174.94 296
13176.02 287
13177.11 289
13178.19 282
13179.28 302
13180.36 278
13181.45 297
13182.53 306
13183.62 289
13184.70 272
13185.79 272
13186.87 256
13187.96 277
13189.04 301
13190.13 279
13191.21 274
13192.30 280
13193.38 290
13194.47 304
13195.56 273
13196.64 289
13197.73 262
13198.81 266
13199.90 267
13200.99 273
13202.07 252
13203.16 283
13204.24 283
13205.33 299
13206.42 279
13207.50 272
13208.59 305
13209.67 301
13210.76 295
13211.85 303
13212.93 288
13214.02 269
13215.11 289
13216.19 259
13217.28 284
13218.37 311
13219.45 299
13220.54 275
13221.63 273
13222.71 262
13223.80 254
13224.89 272
13225.97 298
13227.06 280
13228.15 272
13229.23 318
13230.32 277
13231.41 291
13232.50 286
13233.58 294
13234.67 306
13235.76 269
13236.85 263
13237.93 278
13239.02 300
13240.11 278
13241.19 267
13242.28 257
13243.37 253
13244.46 279
13245.55 267
13246.63 260
13247.72 271
13248.81 275
13249.90 272
13250.99 274
13252.07 279
13253.16 251
13254.25 269
13255.34 274
13256.43 285
13257.51 281
13258.60 301
13259.69 251
13260.78 277
13261.87 267
13262.96 269
13264.04 292
13265.13 300
13266.22 304
13267.31 290
13268.40 301
13269.49 276
13270.58 310
13271.66 284
13272.75 291
13273.84 289
13274.93 298
13276.02 284
13277.11 293
13278.20 297
13279.29 310
13280.38 289
13281.47 290
13282.56 272
13283.64 298
13284.73 282
13285.82 295
13286.91 289
13288.00 280
13289.09 315
13290.18 292
13291.27 306
13292.36 296
13293.45 294
13294.54 296
13295.63 292
13296.72 298
13297.81 266
13298.90 303
13299.99 307
13301.08 314
13302.17 272
13303.26 286
13304.35 299
13305.44 280
13306.53 307
13307.62 291
13308.71 290
13309.80 316
13310.89 321
13311.98 315
13313.07 304
13314.16 294
13315.25 323
13316.34 303
13317.44 316
13318.53 331
13319.62 329
13320.71 313
13321.80 296
13322.89 275
13323.98 323
13325.07 296
13326.16 287
13327.25 303
13328.34 282
13329.44 286
13330.53 295
13331.62 324
13332.71 314
13333.80 273
13334.89 274
13335.98 311
13337.08 278
13338.17 307
13339.26 298
13340.35 307
13341.44 284
13342.53 308
13343.63 298
13344.72 295
13345.81 288
13346.90 283
13347.99 321
13349.09 306
13350.18 314
13351.27 314
13352.36 302
13353.45 281
13354.55 284
13355.64 329
13356.73 326
13357.82 293
13358.92 321
13360.01 295
13361.10 308
13362.19 322
13363.29 328
13364.38 320
13365.47 311
13366.56 316
13367.66 336
13368.75 344
13369.84 328
13370.93 328
13372.03 315
13373.12 297
13374.21 290
13375.31 328
13376.40 321
13377.49 292
13378.59 286
13379.68 285
13380.77 300
13381.87 317
13382.96 304
13384.05 272
13385.15 325
13386.24 306
13387.33 294
13388.43 301
13389.52 328
13390.61 300
13391.71 286
13392.80 308
13393.90 286
13394.99 281
13396.08 274
13397.18 264
13398.27 296
13399.37 303
13400.46 300
13401.55 291
13402.65 270
13403.74 272
13404.84 304
13405.93 294
13407.03 293
13408.12 297
13409.21 285
13410.31 307
13411.40 295
13412.50 279
13413.59 297
13414.69 311
13415.78 296
13416.88 289
13417.97 316
13419.07 283
13420.16 299
13421.26 299
13422.35 308
13423.45 268
13424.54 299
13425.64 302
13426.73 293
13427.83 286
13428.92 303
13430.02 303
13431.11 279
13432.21 303
13433.30 286
13434.40 285
13435.49 279
13436.59 284
13437.69 285
13438.78 307
13439.88 298
13440.97 327
13442.07 324
13443.16 307
13444.26 298
13445.36 303
13446.45 298
13447.55 302
13448.64 311
13449.74 304
13450.84 302
13451.93 284
13453.03 299
13454.13 285
13455.22 324
13456.32 296
13457.42 309
13458.51 341
13459.61 314
13460.70 310
13461.80 322
13462.90 339
13463.99 312
13465.09 327
13466.19 316
13467.29 342
13468.38 292
13469.48 302
13470.58 306
13471.67 341
13472.77 315
13473.87 329
13474.96 332
13476.06 303
13477.16 333
13478.26 355
13479.35 330
13480.45 317
13481.55 279
13482.65 291
13483.74 316
13484.84 310
13485.94 344
13487.04 336
13488.13 358
13489.23 347
13490.33 362
13491.43 355
13492.52 322
13493.62 342
13494.72 358
13495.82 356
13496.92 353
13498.01 359
13499.11 375
13500.21 368
13501.31 333
13502.41 357
13503.51 355
13504.60 374
13505.70 399
13506.80 393
13507.90 377
13509.00 358
13510.10 347
13511.20 369
13512.29 349
13513.39 345
13514.49 376
13515.59 345
13516.69 351
13517.79 333
13518.89 325
13519.99 339
13521.09 328
13522.18 287
13523.28 315
13524.38 311
13525.48 320
13526.58 299
13527.68 283
13528.78 285
13529.88 303
13530.98 325
13532.08 294
13533.18 278
13534.28 274
13535.38 338
13536.48 321
13537.58 314
13538.68 314
13539.78 308
13540.88 307
13541.98 329
13543.08 316
13544.18 307
13545.28 294
13546.38 297
13547.48 293
13548.58 287
13549.68 285
13550.78 294
13551.88 314
13552.98 318
13554.08 288
13555.18 275
13556.28 274
13557.38 303
13558.48 309
13559.58 261
13560.68 308
13561.78 296
13562.88 278
13563.98 265
13565.08 292
13566.18 294
13567.29 262
13568.39 296
13569.49 278
13570.59 275
13571.69 306
13572.79 310
13573.89 284
13574.99 275
13576.09 244
13577.20 298
13578.30 268
13579.40 267
13580.50 297
13581.60 303
13582.70 305
13583.80 292
13584.91 270
13586.01 262
13587.11 291
13588.21 282
13589.31 273
13590.42 281
13591.52 280
13592.62 275
13593.72 310
13594.82 328
13595.93 299
13597.03 304
13598.13 313
13599.23 307
13600.33 289
13601.44 296
13602.54 270
13603.64 283
13604.74 268
13605.85 298
13606.95 279
13608.05 281
13609.15 268
13610.26 291
13611.36 307
13612.46 308
13613.57 266
13614.67 289
13615.77 283
13616.87 325
13617.98 292
13619.08 285
13620.18 276
13621.29 281
13622.39 303
13623.49 272
13624.60 296
13625.70 280
13626.80 270
13627.91 262
13629.01 283
13630.11 266
13631.22 283
13632.32 275
13633.42 265
13634.53 280
13635.63 273
13636.73 262
13637.84 300
13638.94 272
13640.05 260
13641.15 277
13642.25 271
13643.36 274
13644.46 275
13645.57 269
13646.67 253
13647.77 261
13648.88 281
13649.98 266
13651.09 281
13652.19 301
13653.30 280
13654.40 285
13655.51 293
13656.61 310
13657.71 287
13658.82 263
13659.92 277
13661.03 262
13662.13 287
13663.24 254
13664.34 283
13665.45 293
13666.55 262
13667.66 274
13668.76 290
13669.87 282
13670.97 270
13672.08 280
13673.18 270
13674.29 280
13675.39 265
13676.50 264
13677.61 258
13678.71 269
13679.82 260
13680.92 274
13682.03 269
13683.13 296
13684.24 271
13685.34 290
13686.45 267
13687.56 269
13688.66 256
13689.77 264
13690.87 277
13691.98 266
13693.09 284
13694.19 266
13695.30 261
13696.40 247
13697.51 257
13698.62 279
13699.72 281
13700.83 277
13701.94 285
13703.04 263
13704.15 281
13705.26 280
13706.36 280
13707.47 294
13708.57 275
13709.68 259
13710.79 273
13711.90 254
13713.00 248
13714.11 270
13715.22 250
13716.32 290
13717.43 276
13718.54 282
13719.64 251
13720.75 304
13721.86 278
13722.97 296
13724.07 289
13725.18 295
13726.29 311
13727.40 291
13728.50 266
13729.61 276
13730.72 334
13731.83 289
13732.93 262
13734.04 292
13735.15 312
13736.26 280
13737.36 295
13738.47 274
13739.58 287
13740.69 281
13741.80 300
13742.90 298
13744.01 304
13745.12 289
13746.23 291
13747.34 323
13748.45 299
13749.55 302
13750.66 289
13751.77 310
13752.88 326
13753.99 340
13755.10 293
13756.20 312
13757.31 311
13758.42 310
13759.53 339
13760.64 306
13761.75 331
13762.86 344
13763.97 360
13765.07 358
13766.18 345
13767.29 348
13768.40 375
13769.51 344
13770.62 377
13771.73 385
13772.84 400
13773.95 396
13775.06 372
13776.17 397
13777.28 399
13778.39 396
13779.50 429
13780.60 392
13781.71 364
13782.82 362
13783.93 339
13785.04 352
13786.15 337
13787.26 331
13788.37 298
13789.48 341
13790.59 359
13791.70 323
13792.81 298
13793.92 303
13795.03 323
13796.14 298
13797.25 320
13798.36 293
13799.47 290
13800.59 279
13801.70 300
13802.81 287
13803.92 286
13805.03 278
13806.14 292
13807.25 289
13808.36 311
13809.47 298
13810.58 301
13811.69 302
13812.80 313
13813.91 313
13815.02 301
13816.14 308
13817.25 294
13818.36 299
13819.47 273
13820.58 295
13821.69 279
13822.80 273
13823.91 280
13825.03 281
13826.14 295
13827.25 309
13828.36 288
13829.47 256
13830.58 286
13831.69 284
13832.81 278
13833.92 234
13835.03 265
13836.14 273
13837.25 279
13838.37 289
13839.48 276
13840.59 300
13841.70 272
13842.81 275
13843.93 283
13845.04 311
13846.15 298
13847.26 310
13848.37 285
13849.49 284
13850.60 273
13851.71 300
13852.82 281
13853.94 309
13855.05 299
13856.16 256
13857.27 291
13858.39 295
13859.50 315
13860.61 287
13861.73 274
13862.84 288
13863.95 281
13865.06 290
13866.18 284
13867.29 284
13868.40 303
13869.52 278
13870.63 290
13871.74 292
13872.86 298
13873.97 281
13875.08 278
13876.20 283
13877.31 284
13878.42 311
13879.54 292
13880.65 282
13881.77 293
13882.88 289
13883.99 292
13885.11 297
13886.22 299
13887.33 291
13888.45 280
13889.56 292
13890.68 281
13891.79 311
13892.90 282
13894.02 284
13895.13 278
13896.25 312
13897.36 295
13898.48 295
13899.59 306
13900.70 313
13901.82 299
13902.93 305
13904.05 289
13905.16 275
13906.28 297
13907.39 318
13908.51 319
13909.62 303
13910.74 275
13911.85 304
13912.97 303
13914.08 256
13915.20 271
13916.31 293
13917.43 264
13918.54 272
13919.66 293
13920.77 295
13921.89 263
13923.00 244
13924.12 258
13925.23 278
13926.35 275
13927.46 290
13928.58 289
13929.70 293
13930.81 274
13931.93 282
13933.04 300
13934.16 267
13935.27 295
13936.39 304
13937.51 292
13938.62 270
13939.74 280
13940.85 272
13941.97 300
13943.09 290
13944.20 283
13945.32 277
13946.44 282
13947.55 253
13948.67 249
13949.78 263
13950.90 263
13952.02 284
13953.13 278
13954.25 308
13955.37 245
13956.48 263
13957.60 280
13958.72 273
13959.83 285
13960.95 266
13962.07 273
13963.18 261
13964.30 264
13965.42 264
13966.54 267
13967.65 279
13968.77 275
13969.89 279
13971.00 297
13972.12 292
13973.24 274
13974.36 302
13975.47 286
13976.59 270
13977.71 273
13978.83 318
13979.94 287
13981.06 278
13982.18 286
13983.30 291
13984.42 270
13985.53 280
13986.65 293
13987.77 273
13988.89 273
13990.01 288
13991.12 284
13992.24 267
13993.36 265
13994.48 277
13995.60 288
13996.71 270
13997.83 287
13998.95 317
14000.07 287
14001.19 263
14002.31 256
14003.42 273
14004.54 281
14005.66 269
14006.78 282
14007.90 278
14009.02 285
14010.14 273
14011.26 283
14012.37 266
14013.49 274
14014.61 265
14015.73 303
14016.85 293
14017.97 255
14019.09 261
14020.21 273
14021.33 261
14022.45 272
14023.57 262
14024.69 255
14025.81 284
14026.93 256
14028.04 295
14029.16 274
14030.28 254
14031.40 246
14032.52 301
14033.64 250
14034.76 241
14035.88 255
14037.00 255
14038.12 244
14039.24 275
14040.36 292
14041.48 302
14042.60 273
14043.72 290
14044.84 270
14045.96 273
14047.08 264
14048.20 258
14049.32 277
14050.45 273
14051.57 289
14052.69 282
14053.81 281
14054.93 281
14056.05 273
14057.17 291
14058.29 314
14059.41 288
14060.53 285
14061.65 311
14062.77 323
14063.89 270
14065.02 282
14066.14 284
14067.26 287
14068.38 293
14069.50 298
14070.62 295
14071.74 292
14072.86 266
14073.98 300
14075.11 294
14076.23 315
14077.35 322
14078.47 306
14079.59 302
14080.71 292
14081.84 294
14082.96 311
14084.08 318
14085.20 334
14086.32 308
14087.45 330
14088.57 335
14089.69 305
14090.81 297
14091.93 341
14093.06 347
14094.18 361
14095.30 351
14096.42 347
14097.54 346
14098.67 347
14099.79 323
14100.91 331
14102.03 354
14103.16 376
14104.28 362
14105.40 357
14106.52 320
14107.65 356
14108.77 339
14109.89 333
14111.02 327
14112.14 345
14113.26 318
14114.39 295
14115.51 316
14116.63 297
14117.75 282
14118.88 298
14120.00 316
14121.12 285
14122.25 288
14123.37 256
14124.49 276
14125.62 292
14126.74 285
14127.86 277
14128.99 302
14130.11 311
14131.24 301
14132.36 304
14133.48 278
14134.61 287
14135.73 286
14136.85 291
14137.98 285
14139.10 269
14140.23 303
14141.35 282
14142.47 271
14143.60 248
14144.72 291
14145.85 291
14146.97 272
14148.10 287
14149.22 263
14150.35 247
14151.47 270
14152.59 285
14153.72 266
14154.84 270
14155.97 278
14157.09 256
14158.22 298
14159.34 278
14160.47 272
14161.59 281
14162.72 250
14163.84 290
14164.97 281
14166.09 286
14167.22 267
14168.34 268
14169.47 243
14170.59 266
14171.72 255
14172.84 302
14173.97 303
14175.09 267
14176.22 264
14177.35 260
14178.47 260
14179.60 292
14180.72 269
14181.85 267
14182.97 253
14184.10 267
14185.23 251
14186.35 264
14187.48 267
14188.60 269
14189.73 242
14190.85 243
14191.98 251
14193.11 251
14194.23 275
14195.36 291
14196.49 294
14197.61 256
14198.74 252
14199.87 283
14200.99 275
14202.12 266
14203.24 270
14204.37 252
14205.50 266
14206.62 277
14207.75 237
14208.88 241
14210.00 288
14211.13 287
14212.26 282
14213.39 262
14214.51 250
14215.64 273
14216.77 249
14217.89 256
14219.02 249
14220.15 258
14221.28 271
14222.40 258
14223.53 257
14224.66 253
14225.79 266
14226.91 262
14228.04 250
14229.17 240
14230.30 247
14231.42 240
14232.55 264
14233.68 251
14234.81 268
14235.93 238
14237.06 239
14238.19 263
14239.32 254
14240.45 237
14241.57 221
14242.70 247
14243.83 258
14244.96 239
14246.09 260
14247.22 258
14248.34 249
14249.47 256
14250.60 266
14251.73 252
14252.86 248
14253.99 268
14255.11 256
14256.24 271
14257.37 254
14258.50 245
14259.63 260
14260.76 261
14261.89 257
14263.02 269
14264.15 238
14265.27 249
14266.40 234
14267.53 233
14268.66 242
14269.79 270
14270.92 257
14272.05 239
14273.18 238
14274.31 252
14275.44 226
14276.57 231
14277.70 225
14278.83 265
14279.96 262
14281.09 222
14282.22 267
14283.34 258
14284.47 237
14285.60 245
14286.73 248
14287.86 254
14288.99 262
14290.12 256
14291.25 236
14292.38 231
14293.51 252
14294.64 273
14295.77 245
14296.91 250
14298.04 237
14299.17 240
14300.30 247
14301.43 228
14302.56 242
14303.69 258
14304.82 263
14305.95 253
14307.08 267
14308.21 257
14309.34 250
14310.47 253
14311.60 246
14312.73 215
14313.86 276
14315.00 267
14316.13 241
14317.26 254
14318.39 239
14319.52 237
14320.65 265
14321.78 239
14322.91 241
14324.05 233
14325.18 258
14326.31 248
14327.44 256
14328.57 269
14329.70 269
14330.83 273
14331.97 269
14333.10 271
14334.23 279
14335.36 259
14336.49 261
14337.63 270
14338.76 275
14339.89 263
14341.02 252
14342.15 263
14343.29 272
14344.42 260
14345.55 264
14346.68 244
14347.81 261
14348.95 242
14350.08 250
14351.21 278
14352.34 246
14353.48 217
14354.61 238
14355.74 247
14356.87 249
14358.01 237
14359.14 268
14360.27 257
14361.41 258
14362.54 258
14363.67 236
14364.80 275
14365.94 250
14367.07 233
14368.20 248
14369.34 266
14370.47 232
14371.60 253
14372.74 223
14373.87 242
14375.00 257
14376.14 269
14377.27 252
14378.40 224
14379.54 248
14380.67 257
14381.80 261
14382.94 211
14384.07 203
14385.21 243
14386.34 253
14387.47 240
14388.61 242
14389.74 230
14390.88 242
14392.01 237
14393.14 237
14394.28 219
14395.41 249
14396.55 246
14397.68 231
14398.81 219
14399.95 221
14401.08 227
14402.22 234
14403.35 230
14404.49 208
14405.62 236
14406.76 232
14407.89 259
14409.03 247
14410.16 272
14411.29 240
14412.43 229
14413.56 230
14414.70 221
14415.83 243
14416.97 253
14418.10 237
14419.24 245
14420.38 265
14421.51 239
14422.65 244
14423.78 237
14424.92 235
14426.05 253
14427.19 268
14428.32 250
14429.46 218
14430.59 266
14431.73 238
14432.86 240
14434.00 254
14435.14 232
14436.27 264
14437.41 244
14438.54 230
14439.68 254
14440.82 238
14441.95 246
14443.09 220
14444.22 233
14445.36 240
14446.50 234
14447.63 226
14448.77 241
14449.91 270
14451.04 252
14452.18 216
14453.31 247
14454.45 262
14455.59 232
14456.72 241
14457.86 236
14459.00 256
14460.13 244
14461.27 244
14462.41 253
14463.54 239
14464.68 266
14465.82 228
14466.96 244
14468.09 246
14469.23 253
14470.37 239
14471.50 251
14472.64 235
14473.78 220
14474.92 230
14476.05 244
14477.19 234
14478.33 223
14479.47 234
14480.60 223
14481.74 246
14482.88 253
14484.02 244
14485.15 237
14486.29 217
14487.43 262
14488.57 222
14489.71 223
14490.84 243
14491.98 264
14493.12 243
14494.26 240
14495.40 258
14496.53 266
14497.67 249
14498.81 243
14499.95 240
14501.09 217
14502.23 258
14503.36 249
14504.50 259
14505.64 239
14506.78 227
14507.92 262
14509.06 260
14510.20 247
14511.33 240
14512.47 240
14513.61 236
14514.75 243
14515.89 257
14517.03 250
14518.17 269
14519.31 268
14520.45 280
14521.59 252
14522.72 263
14523.86 268
14525.00 264
14526.14 261
14527.28 253
14528.42 251
14529.56 238
14530.70 245
14531.84 261
14532.98 259
14534.12 242
14535.26 245
14536.40 245
14537.54 228
14538.68 253
14539.82 230
14540.96 216
14542.10 249
14543.24 234
14544.38 239
14545.52 249
14546.66 242
14547.80 251
14548.94 249
14550.08 224
14551.22 251
14552.36 252
14553.50 259
14554.64 236
14555.78 238
14556.92 231
14558.06 228
14559.20 252
14560.34 248
14561.48 214
14562.63 238
14563.77 229
14564.91 235
14566.05 246
14567.19 223
14568.33 237
14569.47 241
14570.61 257
14571.75 242
14572.89 229
14574.04 221
14575.18 230
14576.32 254
14577.46 242
14578.60 217
14579.74 224
14580.88 234
14582.03 244
14583.17 258
14584.31 229
14585.45 238
14586.59 241
14587.73 230
14588.88 217
14590.02 237
14591.16 233
14592.30 217
14593.44 215
14594.59 235
14595.73 240
14596.87 240
14598.01 234
14599.15 216
14600.30 221
14601.44 237
14602.58 258
14603.72 226
14604.87 264
14606.01 230
14607.15 234
14608.29 240
14609.44 234
14610.58 250
14611.72 242
14612.86 252
14614.01 232
14615.15 252
14616.29 237
14617.44 235
14618.58 241
14619.72 247
14620.87 226
14622.01 261
14623.15 260
14624.29 235
14625.44 235
14626.58 249
14627.72 246
14628.87 238
14630.01 256
14631.15 254
14632.30 248
14633.44 242
14634.59 240
14635.73 267
14636.87 270
14638.02 237
14639.16 248
14640.30 254
14641.45 276
14642.59 288
14643.74 248
14644.88 258
14646.02 246
14647.17 246
14648.31 235
14649.46 228
14650.60 218
14651.75 249
14652.89 240
14654.03 249
14655.18 233
14656.32 248
14657.47 264
14658.61 249
14659.76 245
14660.90 239
14662.05 230
14663.19 250
14664.34 216
14665.48 229
14666.63 229
14667.77 262
14668.91 243
14670.06 259
14671.20 243
14672.35 222
14673.50 235
14674.64 244
14675.79 242
14676.93 230
14678.08 248
14679.22 236
14680.37 238
14681.51 226
14682.66 221
14683.80 196
14684.95 222
14686.09 206
14687.24 222
14688.39 243
14689.53 241
14690.68 230
14691.82 239
14692.97 237
14694.12 218
14695.26 204
14696.41 224
14697.55 221
14698.70 233
14699.85 246
14700.99 241
14702.14 216
14703.28 221
14704.43 212
14705.58 231
14706.72 222
14707.87 255
14709.02 213
14710.16 239
14711.31 233
14712.46 250
14713.60 227
14714.75 224
14715.90 227
14717.04 248
14718.19 262
14719.34 237
14720.48 217
14721.63 220
14722.78 224
14723.93 208
14725.07 236
14726.22 198
14727.37 228
14728.51 217
14729.66 238
14730.81 224
14731.96 239
14733.10 210
14734.25 234
14735.40 227
14736.55 227
14737.69 228
14738.84 214
14739.99 230
14741.14 252
14742.29 240
14743.43 223
14744.58 208
14745.73 222
14746.88 223
14748.03 221
14749.17 256
14750.32 239
14751.47 222
14752.62 208
14753.77 229
14754.92 220
14756.06 213
14757.21 209
14758.36 231
14759.51 204
14760.66 209
14761.81 213
14762.95 230
14764.10 230
14765.25 207
14766.40 241
14767.55 240
14768.70 222
14769.85 231
14771.00 224
14772.15 219
14773.29 221
14774.44 218
14775.59 225
14776.74 236
14777.89 224
14779.04 222
14780.19 239
14781.34 210
14782.49 223
14783.64 229
14784.79 228
14785.94 235
14787.09 261
14788.24 231
14789.39 219
14790.54 210
14791.69 223
14792.84 222
14793.98 213
14795.13 216
14796.28 226
14797.43 224
14798.58 236
14799.73 237
14800.89 220
14802.04 202
14803.19 204
14804.34 220
14805.49 249
14806.64 231
14807.79 203
14808.94 208
14810.09 227
14811.24 208
14812.39 211
14813.54 239
14814.69 223
14815.84 213
14816.99 231
14818.14 235
14819.29 249
14820.44 226
14821.60 212
14822.75 218
14823.90 223
14825.05 218
14826.20 189
14827.35 233
14828.50 212
14829.65 240
14830.80 217
14831.96 216
14833.11 233
14834.26 235
14835.41 212
14836.56 201
14837.71 214
14838.86 219
14840.02 212
14841.17 221
14842.32 207
14843.47 231
14844.62 237
14845.78 206
14846.93 216
14848.08 222
14849.23 200
14850.38 206
14851.54 219
14852.69 201
14853.84 216
14854.99 248
14856.14 220
14857.30 213
14858.45 218
14859.60 226
14860.75 218
14861.91 236
14863.06 217
14864.21 227
14865.36 208
14866.52 210
14867.67 230
14868.82 219
14869.97 219
14871.13 218
14872.28 194
14873.43 204
14874.59 201
14875.74 219
14876.89 208
14878.05 213
14879.20 213
14880.35 225
14881.51 230
14882.66 214
14883.81 221
14884.97 210
14886.12 223
14887.27 208
14888.43 225
14889.58 235
14890.73 224
14891.89 227
14893.04 230
14894.19 218
14895.35 212
14896.50 231
14897.66 229
14898.81 198
14899.96 206
14901.12 225
14902.27 224
14903.43 222
14904.58 215
14905.73 222
14906.89 212
14908.04 228
14909.20 220
14910.35 211
14911.51 194
14912.66 214
14913.82 210
14914.97 216
14916.12 216
14917.28 237
14918.43 239
14919.59 201
14920.74 235
14921.90 222
14923.05 230
14924.21 199
14925.36 233
14926.52 230
14927.67 212
14928.83 220
14929.98 226
14931.14 205
14932.29 230
14933.45 205
14934.60 202
14935.76 219
14936.92 207
14938.07 227
14939.23 209
14940.38 234
14941.54 215
14942.69 227
14943.85 206
14945.00 223
14946.16 205
14947.32 227
14948.47 243
14949.63 237
14950.78 203
14951.94 224
14953.10 220
14954.25 199
14955.41 233
14956.56 215
14957.72 205
14958.88 233
14960.03 236
14961.19 241
14962.35 247
14963.50 223
14964.66 210
14965.82 210
14966.97 207
14968.13 228
14969.29 213
14970.44 208
14971.60 236
14972.76 256
14973.91 210
14975.07 234
14976.23 206
14977.38 224
14978.54 203
14979.70 213
14980.85 228
14982.01 219
14983.17 211
14984.33 235
14985.48 222
14986.64 217
14987.80 222
14988.96 236
14990.11 231
14991.27 206
14992.43 220
14993.59 231
14994.74 239
14995.90 218
14997.06 236
14998.22 252
14999.37 219
15000.53 218
15001.69 217
15002.85 205
15004.01 239
15005.16 224
15006.32 205
15007.48 228
15008.64 214
15009.80 210
15010.96 203
15012.11 237
15013.27 213
15014.43 216
15015.59 219
15016.75 248
15017.91 227
15019.07 228
15020.22 223
15021.38 201
15022.54 248
15023.70 222
15024.86 208
15026.02 203
15027.18 219
15028.34 217
15029.49 219
15030.65 201
15031.81 213
15032.97 212
15034.13 233
15035.29 210
15036.45 227
15037.61 215
15038.77 226
15039.93 233
15041.09 218
15042.25 225
15043.41 206
15044.57 212
15045.73 194
15046.89 225
15048.05 226
15049.20 226
15050.36 205
15051.52 218
15052.68 206
15053.84 249
15055.00 204
15056.16 215
15057.32 192
15058.48 209
15059.64 243
15060.81 248
15061.97 211
15063.13 175
15064.29 216
15065.45 194
15066.61 219
15067.77 232
15068.93 232
15070.09 219
15071.25 219
15072.41 190
15073.57 224
15074.73 235
15075.89 204
15077.05 224
15078.21 185
15079.37 220
15080.54 211
15081.70 245
15082.86 218
15084.02 214
15085.18 219
15086.34 204
15087.50 203
15088.66 209
15089.83 193
15090.99 212
15092.15 196
15093.31 202
15094.47 223
15095.63 213
15096.79 199
15097.96 229
15099.12 217
15100.28 215
15101.44 246
15102.60 212
15103.77 227
15104.93 211
15106.09 250
15107.25 196
15108.41 198
15109.58 226
15110.74 215
15111.90 222
15113.06 202
15114.22 208
15115.39 197
15116.55 206
15117.71 166
15118.87 215
15120.04 195
15121.20 222
15122.36 197
15123.52 227
15124.69 217
15125.85 208
15127.01 211
15128.18 205
15129.34 210
15130.50 216
15131.66 212
15132.83 201
15133.99 220
15135.15 202
15136.32 197
15137.48 209
15138.64 197
15139.81 197
15140.97 240
15142.13 204
15143.30 202
15144.46 219
15145.62 222
15146.79 208
15147.95 204
15149.11 202
15150.28 219
15151.44 197
15152.61 210
15153.77 215
15154.93 183
15156.10 204
15157.26 217
15158.42 225
15159.59 188
15160.75 212
15161.92 187
15163.08 228
15164.25 213
15165.41 200
15166.57 193
15167.74 197
15168.90 223
15170.07 217
15171.23 199
15172.40 210
15173.56 188
15174.73 188
15175.89 222
15177.05 201
15178.22 199
15179.38 205
15180.55 191
15181.71 189
15182.88 206
15184.04 203
15185.21 192
15186.37 190
15187.54 170
15188.70 194
15189.87 228
15191.04 203
15192.20 207
15193.37 209
15194.53 192
15195.70 207
15196.86 217
15198.03 209
15199.19 203
15200.36 219
15201.52 204
15202.69 222
15203.86 180
15205.02 197
15206.19 221
15207.35 223
15208.52 212
15209.69 215
15210.85 224
15212.02 207
15213.18 223
15214.35 208
15215.52 207
15216.68 215
15217.85 213
15219.01 210
15220.18 211
15221.35 212
15222.51 216
15223.68 225
15224.85 199
15226.01 206
15227.18 229
15228.35 217
15229.51 202
15230.68 218
15231.85 190
15233.01 236
15234.18 223
15235.35 217
15236.52 213
15237.68 201
15238.85 200
15240.02 207
15241.18 203
15242.35 224
15243.52 224
15244.69 198
15245.85 210
15247.02 187
15248.19 221
15249.36 195
15250.52 211
15251.69 179
15252.86 204
15254.03 215
15255.19 203
15256.36 193
15257.53 206
15258.70 197
15259.86 222
15261.03 209
15262.20 195
15263.37 199
15264.54 199
15265.71 200
15266.87 192
15268.04 210
15269.21 213
15270.38 218
15271.55 213
15272.71 208
15273.88 206
15275.05 210
15276.22 207
15277.39 187
15278.56 211
15279.73 200
15280.90 210
15282.06 199
15283.23 222
15284.40 218
15285.57 202
15286.74 205
15287.91 200
15289.08 216
15290.25 219
15291.42 175
15292.58 187
15293.75 206
15294.92 209
15296.09 208
15297.26 164
15298.43 221
15299.60 215
15300.77 210
15301.94 207
15303.11 208
15304.28 210
15305.45 207
15306.62 234
15307.79 213
15308.96 207
15310.13 232
15311.30 233
15312.47 205
15313.64 202
15314.81 201
15315.98 202
15317.15 207
15318.32 224
15319.49 197
15320.66 231
15321.83 217
15323.00 203
15324.17 195
15325.34 228
15326.51 206
15327.68 212
15328.85 190
15330.02 184
15331.19 208
15332.36 203
15333.53 221
15334.70 229
15335.88 194
15337.05 221
15338.22 224
15339.39 212
15340.56 218
15341.73 219
15342.90 228
15344.07 206
15345.24 214
15346.41 203
15347.59 195
15348.76 222
15349.93 213
15351.10 190
15352.27 203
15353.44 191
15354.61 199
15355.79 231
15356.96 216
15358.13 240
15359.30 221
15360.47 221
15361.65 213
15362.82 198
15363.99 204
15365.16 207
15366.33 216
15367.50 203
15368.68 191
15369.85 196
15371.02 210
15372.19 227
15373.37 231
15374.54 205
15375.71 219
15376.88 233
15378.06 224
15379.23 193
15380.40 213
15381.57 213
15382.75 186
15383.92 201
15385.09 220
15386.26 212
15387.44 210
15388.61 183
15389.78 204
15390.96 214
15392.13 201
15393.30 194
15394.47 211
15395.65 201
15396.82 214
15397.99 208
15399.17 200
15400.34 185
15401.51 251
15402.69 240
15403.86 240
15405.03 213
15406.21 201
15407.38 206
15408.55 200
15409.73 201
15410.90 232
15412.08 215
15413.25 221
15414.42 218
15415.60 215
15416.77 199
15417.95 216
15419.12 216
15420.29 207
15421.47 214
15422.64 204
15423.82 203
15424.99 226
15426.16 197
15427.34 196
15428.51 203
15429.69 236
15430.86 198
15432.04 192
15433.21 216
15434.39 207
15435.56 207
15436.73 209
15437.91 211
15439.08 210
15440.26 226
15441.43 207
15442.61 188
15443.78 218
15444.96 199
15446.13 230
15447.31 199
15448.48 201
15449.66 216
15450.83 215
15452.01 225
15453.19 180
15454.36 201
15455.54 225
15456.71 203
15457.89 207
15459.06 208
15460.24 228
15461.41 232
15462.59 166
15463.77 193
15464.94 204
15466.12 187
15467.29 206
15468.47 223
15469.64 194
15470.82 201
15472.00 215
15473.17 209
15474.35 205
15475.52 212
15476.70 203
15477.88 178
15479.05 194
15480.23 202
15481.41 192
15482.58 206
15483.76 204
15484.94 177
15486.11 217
15487.29 195
15488.47 186
15489.64 199
15490.82 184
15492.00 210
15493.17 197
15494.35 201
15495.53 198
15496.70 209
15497.88 190
15499.06 207
15500.23 207
15501.41 193
15502.59 199
15503.77 200
15504.94 220
15506.12 168
15507.30 197
15508.48 222
15509.65 201
15510.83 196
15512.01 209
15513.19 198
15514.36 200
15515.54 180
15516.72 184
15517.90 199
15519.07 200
15520.25 208
15521.43 213
15522.61 219
15523.79 186
15524.96 222
15526.14 189
15527.32 201
15528.50 201
15529.68 190
15530.86 202
15532.03 221
15533.21 191
15534.39 186
15535.57 210
15536.75 213
15537.93 195
15539.10 213
15540.28 219
15541.46 188
15542.64 199
15543.82 209
15545.00 199
15546.18 211
15547.36 194
15548.54 201
15549.71 194
15550.89 195
15552.07 197
15553.25 216
15554.43 207
15555.61 215
15556.79 225
15557.97 224
15559.15 176
15560.33 183
15561.51 215
15562.69 213
15563.87 209
15565.05 197
15566.23 198
15567.40 226
15568.58 196
15569.76 224
15570.94 212
15572.12 190
15573.30 203
15574.48 198
15575.66 226
15576.84 184
15578.02 200
15579.20 213
15580.38 205
15581.56 181
15582.74 199
15583.92 182
15585.11 179
15586.29 211
15587.47 221
15588.65 192
15589.83 206
15591.01 205
15592.19 207
15593.37 212
15594.55 173
15595.73 201
15596.91 185
15598.09 191
15599.27 193
15600.45 195
15601.63 188
15602.82 210
15604.00 220
15605.18 226
15606.36 186
15607.54 211
15608.72 221
15609.90 210
15611.08 196
15612.27 191
15613.45 213
15614.63 215
15615.81 204
15616.99 180
15618.17 204
15619.36 207
15620.54 198
15621.72 221
15622.90 215
15624.08 222
15625.26 228
15626.45 217
15627.63 222
15628.81 214
15629.99 221
15631.17 213
15632.36 228
15633.54 210
15634.72 204
15635.90 237
15637.09 219
15638.27 219
15639.45 224
15640.63 207
15641.82 210
15643.00 205
15644.18 228
15645.36 233
15646.55 208
15647.73 209
15648.91 244
15650.09 220
15651.28 208
15652.46 214
15653.64 233
15654.83 221
15656.01 230
15657.19 229
15658.37 228
15659.56 235
15660.74 220
15661.92 222
15663.11 232
15664.29 239
15665.47 217
15666.66 242
15667.84 222
15669.03 218
15670.21 198
15671.39 204
15672.58 220
15673.76 219
15674.94 181
15676.13 251
15677.31 218
15678.50 213
15679.68 202
15680.86 218
15682.05 217
15683.23 197
15684.42 235
15685.60 223
15686.78 217
15687.97 222
15689.15 199
15690.34 212
15691.52 210
15692.71 200
15693.89 219
15695.07 204
15696.26 194
15697.44 202
15698.63 216
15699.81 208
15701.00 213
15702.18 202
15703.37 219
15704.55 200
15705.74 189
15706.92 221
15708.11 195
15709.29 219
15710.48 205
15711.66 238
15712.85 206
15714.03 208
15715.22 223
15716.40 241
15717.59 206
15718.77 232
15719.96 242
15721.15 241
15722.33 205
15723.52 207
15724.70 218
15725.89 208
15727.07 210
15728.26 232
15729.45 220
15730.63 204
15731.82 204
15733.00 218
15734.19 229
15735.38 230
15736.56 210
15737.75 238
15738.93 237
15740.12 205
15741.31 212
15742.49 236
15743.68 210
15744.87 220
15746.05 213
15747.24 237
15748.42 211
15749.61 211
15750.80 218
15751.98 220
15753.17 199
15754.36 229
15755.54 230
15756.73 247
15757.92 233
15759.11 234
15760.29 261
15761.48 216
15762.67 207
15763.85 223
15765.04 256
15766.23 242
15767.42 236
15768.60 229
15769.79 241
15770.98 230
15772.17 226
15773.35 229
15774.54 223
15775.73 218
15776.92 214
15778.10 234
15779.29 229
15780.48 219
15781.67 222
15782.85 230
15784.04 217
15785.23 215
15786.42 243
15787.61 237
15788.79 222
15789.98 214
15791.17 225
15792.36 219
15793.55 195
15794.74 191
15795.92 225
15797.11 204
15798.30 192
15799.49 211
15800.68 233
15801.87 204
15803.05 218
15804.24 233
15805.43 202
15806.62 221
15807.81 238
15809.00 224
15810.19 222
15811.38 215
15812.57 220
15813.75 220
15814.94 214
15816.13 199
15817.32 195
15818.51 230
15819.70 185
15820.89 200
15822.08 212
15823.27 210
15824.46 185
15825.65 199
15826.84 200
15828.03 200
15829.22 210
15830.41 217
15831.59 242
15832.78 221
15833.97 194
15835.16 199
15836.35 229
15837.54 220
15838.73 193
15839.92 194
15841.11 196
15842.30 191
15843.49 203
15844.68 203
15845.87 206
15847.06 216
15848.26 214
15849.45 210
15850.64 218
15851.83 178
15853.02 219
15854.21 217
15855.40 209
15856.59 197
15857.78 210
15858.97 226
15860.16 231
15861.35 233
15862.54 219
15863.73 215
15864.92 226
15866.12 231
15867.31 201
15868.50 210
15869.69 204
15870.88 187
15872.07 197
15873.26 201
15874.45 211
15875.65 202
15876.84 211
15878.03 218
15879.22 196
15880.41 198
15881.60 218
15882.79 196
15883.99 208
15885.18 198
15886.37 201
15887.56 191
15888.75 192
15889.94 203
15891.14 203
15892.33 219
15893.52 223
15894.71 218
15895.91 210
15897.10 204
15898.29 221
15899.48 201
15900.67 209
15901.87 202
15903.06 197
15904.25 216
15905.44 212
15906.64 213
15907.83 210
15909.02 205
15910.21 218
15911.41 199
15912.60 231
15913.79 217
15914.99 230
15916.18 204
15917.37 208
15918.56 189
15919.76 217
15920.95 237
15922.14 220
15923.34 227
15924.53 208
15925.72 254
15926.92 222
15928.11 204
15929.30 205
15930.50 218
15931.69 227
15932.88 235
15934.08 221
15935.27 213
15936.46 227
15937.66 222
15938.85 218
15940.05 209
15941.24 215
15942.43 199
15943.63 217
15944.82 198
15946.01 233
15947.21 229
15948.40 231
15949.60 216
15950.79 198
15951.99 192
15953.18 223
15954.37 200
15955.57 215
15956.76 195
15957.96 202
15959.15 215
15960.35 224
15961.54 192
15962.74 207
15963.93 198
15965.13 184
15966.32 186
15967.51 203
15968.71 202
15969.90 212
15971.10 187
15972.29 201
15973.49 203
15974.68 186
15975.88 197
15977.07 218
15978.27 205
15979.47 209
15980.66 206
15981.86 200
15983.05 188
15984.25 190
15985.44 192
15986.64 192
15987.83 179
15989.03 208
15990.22 183
15991.42 206
15992.62 167
15993.81 177
15995.01 186
15996.20 181
15997.40 204
15998.60 193
15999.79 190
16000.99 200
16002.18 201
16003.38 180
16004.58 181
16005.77 201
16006.97 187
16008.17 190
16009.36 178
16010.56 190
16011.75 187
16012.95 208
16014.15 187
16015.34 202
16016.54 197
16017.74 191
16018.93 184
16020.13 197
16021.33 201
16022.52 185
16023.72 180
16024.92 197
16026.12 181
16027.31 186
16028.51 183
16029.71 177
16030.90 176
16032.10 169
16033.30 181
16034.50 197
16035.69 192
16036.89 190
16038.09 212
16039.29 199
16040.48 191
16041.68 176
16042.88 216
16044.08 181
16045.27 183
16046.47 196
16047.67 209
16048.87 183
16050.07 201
16051.26 190
16052.46 193
16053.66 176
16054.86 166
16056.06 212
16057.25 212
16058.45 179
16059.65 181
16060.85 204
16062.05 201
16063.25 191
16064.44 198
16065.64 209
16066.84 206
16068.04 206
16069.24 194
16070.44 196
16071.64 194
16072.83 208
16074.03 209
16075.23 203
16076.43 178
16077.63 209
16078.83 224
16080.03 183
16081.23 191
16082.43 185
16083.63 178
16084.82 198
16086.02 206
16087.22 184
16088.42 200
16089.62 198
16090.82 202
16092.02 200
16093.22 169
16094.42 191
16095.62 195
16096.82 187
16098.02 212
16099.22 205
16100.42 180
16101.62 180
16102.82 183
16104.02 196
16105.22 187
16106.42 192
16107.62 180
16108.82 188
16110.02 210
16111.22 198
16112.42 204
16113.62 176
16114.82 170
16116.02 180
16117.22 194
16118.42 189
16119.62 189
16120.82 184
16122.02 203
16123.22 189
16124.42 189
16125.62 184
16126.83 192
16128.03 206
16129.23 185
16130.43 204
16131.63 183
16132.83 194
16134.03 206
16135.23 211
16136.43 205
16137.63 199
16138.84 169
16140.04 194
16141.24 178
16142.44 198
16143.64 168
16144.84 172
16146.04 192
16147.25 175
16148.45 185
16149.65 179
16150.85 187
16152.05 174
16153.25 212
16154.46 180
16155.66 175
16156.86 170
16158.06 199
16159.26 205
16160.47 195
16161.67 194
16162.87 167
16164.07 172
16165.27 170
16166.48 179
16167.68 174
16168.88 194
16170.08 184
16171.29 183
16172.49 181
16173.69 184
16174.89 186
16176.10 195
16177.30 193
16178.50 197
16179.71 184
16180.91 179
16182.11 182
16183.31 188
16184.52 197
16185.72 183
16186.92 201
16188.13 186
16189.33 212
16190.53 176
16191.74 185
16192.94 184
16194.14 182
16195.35 194
16196.55 194
16197.75 189
16198.96 181
16200.16 160
16201.36 191
16202.57 179
16203.77 176
16204.97 168
16206.18 184
16207.38 189
16208.58 175
16209.79 199
16210.99 169
16212.20 184
16213.40 201
16214.60 178
16215.81 175
16217.01 170
16218.22 198
16219.42 192
16220.63 181
16221.83 172
16223.03 179
16224.24 176
16225.44 190
16226.65 168
16227.85 166
16229.06 173
16230.26 184
16231.47 195
16232.67 172
16233.88 182
16235.08 191
16236.29 171
16237.49 195
16238.70 182
16239.90 169
16241.11 174
16242.31 201
16243.52 208
16244.72 192
16245.93 193
16247.13 200
16248.34 194
16249.54 185
16250.75 187
16251.95 170
16253.16 183
16254.36 190
16255.57 192
16256.78 212
16257.98 175
16259.19 175
16260.39 195
16261.60 193
16262.80 171
16264.01 188
16265.22 183
16266.42 195
16267.63 191
16268.83 179
16270.04 185
16271.25 207
16272.45 184
16273.66 185
16274.87 199
16276.07 191
16277.28 195
16278.49 204
16279.69 201
16280.90 172
16282.10 198
16283.31 174
16284.52 177
16285.72 174
16286.93 184
16288.14 189
16289.35 213
16290.55 192
16291.76 199
16292.97 191
16294.17 163
16295.38 180
16296.59 187
16297.79 190
16299.00 183
16300.21 213
16301.42 178
16302.62 178
16303.83 188
16305.04 211
16306.25 181
16307.45 200
16308.66 189
16309.87 192
16311.08 186
16312.28 190
16313.49 192
16314.70 191
16315.91 202
16317.12 193
16318.32 181
16319.53 189
16320.74 191
16321.95 193
16323.16 207
16324.36 186
16325.57 169
16326.78 172
16327.99 196
16329.20 185
16330.41 179
16331.61 181
16332.82 188
16334.03 199
16335.24 178
16336.45 200
16337.66 181
16338.87 157
16340.07 171
16341.28 194
16342.49 181
16343.70 187
16344.91 190
16346.12 188
16347.33 160
16348.54 170
16349.75 171
16350.95 170
16352.16 180
16353.37 171
16354.58 173
16355.79 156
16357.00 175
16358.21 180
16359.42 201
16360.63 180
16361.84 192
16363.05 157
16364.26 206
16365.47 174
16366.68 184
16367.89 170
16369.10 182
16370.31 178
16371.52 171
16372.73 183
16373.94 176
16375.15 162
16376.36 156
16377.57 195
16378.78 162
16379.99 175
16381.20 177
16382.41 178
16383.62 161
16384.83 148
16386.04 154
16387.25 177
16388.46 182
16389.67 179
16390.88 187
16392.09 175
16393.30 168
16394.51 148
16395.72 170
16396.94 150
16398.15 160
16399.36 170
16400.57 194
16401.78 181
16402.99 177
16404.20 171
16405.41 185
16406.62 184
16407.84 167
16409.05 173
16410.26 186
16411.47 168
16412.68 175
16413.89 173
16415.10 172
16416.32 187
16417.53 191
16418.74 174
16419.95 172
16421.16 172
16422.37 175
16423.59 170
16424.80 179
16426.01 206
16427.22 195
16428.43 166
16429.65 178
16430.86 167
16432.07 163
16433.28 160
16434.49 184
16435.71 176
16436.92 171
16438.13 164
16439.34 175
16440.56 189
16441.77 172
16442.98 197
16444.19 172
16445.41 174
16446.62 176
16447.83 163
16449.04 188
16450.26 171
16451.47 150
16452.68 158
16453.90 158
16455.11 168
16456.32 171
16457.54 170
16458.75 163
16459.96 192
16461.18 143
16462.39 179
16463.60 182
16464.82 186
16466.03 192
16467.24 182
16468.46 157
16469.67 169
16470.88 169
16472.10 164
16473.31 167
16474.52 141
16475.74 161
16476.95 158
16478.17 177
16479.38 152
16480.59 168
16481.81 171
16483.02 160
16484.24 161
16485.45 156
16486.66 165
16487.88 170
16489.09 177
16490.31 158
16491.52 160
16492.74 158
16493.95 165
16495.16 166
16496.38 156
16497.59 172
16498.81 162
16500.02 151
16501.24 172
16502.45 164
16503.67 164
16504.88 163
16506.10 158
16507.31 181
16508.53 178
16509.74 163
16510.96 166
16512.17 165
16513.39 176
16514.60 186
16515.82 178
16517.03 143
16518.25 157
16519.46 164
16520.68 167
16521.89 166
16523.11 165
16524.33 168
16525.54 178
16526.76 166
16527.97 183
16529.19 162
16530.40 168
16531.62 160
16532.84 171
16534.05 172
16535.27 169
16536.48 157
16537.70 186
16538.92 165
16540.13 167
16541.35 173
16542.56 175
16543.78 154
16545.00 165
16546.21 163
16547.43 163
16548.65 174
16549.86 160
16551.08 168
16552.30 187
16553.51 176
16554.73 161
16555.95 160
16557.16 161
16558.38 161
16559.60 145
16560.81 168
16562.03 177
16563.25 155
16564.46 164
16565.68 142
16566.90 143
16568.12 155
16569.33 163
16570.55 175
16571.77 170
16572.99 155
16574.20 168
16575.42 158
16576.64 179
16577.86 156
16579.07 181
16580.29 164
16581.51 168
16582.73 169
16583.94 163
16585.16 182
16586.38 156
16587.60 146
16588.82 162
16590.03 180
16591.25 170
16592.47 167
16593.69 166
16594.91 161
16596.12 173
16597.34 181
16598.56 177
16599.78 159
16601.00 157
16602.22 188
16603.43 164
16604.65 155
16605.87 149
16607.09 190
16608.31 182
16609.53 163
16610.75 142
16611.97 175
16613.18 185
16614.40 170
16615.62 160
16616.84 141
16618.06 181
16619.28 150
16620.50 164
16621.72 164
16622.94 151
16624.16 158
16625.38 180
16626.59 179
16627.81 144
16629.03 169
16630.25 153
16631.47 154
16632.69 153
16633.91 181
16635.13 162
16636.35 165
16637.57 156
16638.79 166
16640.01 147
16641.23 150
16642.45 175
16643.67 153
16644.89 169
16646.11 162
16647.33 167
16648.55 161
16649.77 143
16650.99 159
16652.21 161
16653.43 151
16654.65 169
16655.87 137
16657.09 139
16658.31 153
16659.53 137
16660.75 158
16661.98 163
16663.20 161
16664.42 153
16665.64 147
16666.86 136
16668.08 158
16669.30 153
16670.52 170
16671.74 148
16672.96 167
16674.18 161
16675.41 164
16676.63 148
16677.85 147
16679.07 189
16680.29 166
16681.51 152
16682.73 168
16683.95 161
16685.18 154
16686.40 138
16687.62 168
16688.84 170
16690.06 140
16691.28 148
16692.51 156
16693.73 159
16694.95 143
16696.17 155
16697.39 140
16698.62 147
16699.84 148
16701.06 173
16702.28 169
16703.50 142
16704.73 169
16705.95 157
16707.17 162
16708.39 155
16709.62 161
16710.84 155
16712.06 165
16713.28 145
16714.51 150
16715.73 151
16716.95 163
16718.17 166
16719.40 159
16720.62 160
16721.84 162
16723.07 175
16724.29 158
16725.51 157
16726.73 153
16727.96 164
16729.18 148
16730.40 169
16731.63 160
16732.85 152
16734.07 164
16735.30 160
16736.52 141
16737.74 146
16738.97 146
16740.19 145
16741.41 155
16742.64 139
16743.86 144
16745.09 131
16746.31 147
16747.53 159
16748.76 155
16749.98 150
16751.20 160
16752.43 185
16753.65 147
16754.88 132
16756.10 154
16757.32 163
16758.55 141
16759.77 162
16761.00 171
16762.22 152
16763.45 156
16764.67 147
16765.90 157
16767.12 157
16768.34 173
16769.57 166
16770.79 163
16772.02 163
16773.24 165
16774.47 185
16775.69 174
16776.92 151
16778.14 149
16779.37 166
16780.59 158
16781.82 168
16783.04 165
16784.27 154
16785.49 170
16786.72 138
16787.94 145
16789.17 142
16790.39 175
16791.62 142
16792.85 167
16794.07 152
16795.30 150
16796.52 147
16797.75 148
16798.97 168
16800.20 152
16801.42 138
16802.65 162
16803.88 168
16805.10 126
16806.33 158
16807.55 154
16808.78 180
16810.01 152
16811.23 174
16812.46 143
16813.68 158
16814.91 142
16816.14 153
16817.36 152
16818.59 167
16819.82 153
16821.04 160
16822.27 159
16823.50 140
16824.72 164
16825.95 156
16827.18 170
16828.40 148
16829.63 140
16830.86 147
16832.08 157
16833.31 157
16834.54 161
16835.76 159
16836.99 159
16838.22 144
16839.45 166
16840.67 139
16841.90 160
16843.13 163
16844.36 155
16845.58 165
16846.81 173
16848.04 174
16849.26 148
16850.49 168
16851.72 156
16852.95 162
16854.18 148
16855.40 161
16856.63 134
16857.86 156
16859.09 187
16860.31 171
16861.54 162
16862.77 155
16864.00 176
16865.23 157
16866.46 155
16867.68 153
16868.91 161
16870.14 144
16871.37 159
16872.60 144
16873.83 165
16875.05 148
16876.28 156
16877.51 147
16878.74 175
16879.97 166
16881.20 156
16882.43 181
16883.65 157
16884.88 144
16886.11 149
16887.34 132
16888.57 149
16889.80 187
16891.03 164
16892.26 175
16893.49 177
16894.72 188
16895.94 166
16897.17 173
16898.40 144
16899.63 147
16900.86 171
16902.09 181
16903.32 162
16904.55 150
16905.78 178
16907.01 157
16908.24 163
16909.47 177
16910.70 184
16911.93 151
16913.16 171
16914.39 156
16915.62 176
16916.85 159
16918.08 164
16919.31 176
16920.54 186
16921.77 169
16923.00 158
16924.23 149
16925.46 142
16926.69 189
16927.92 169
16929.15 170
16930.38 147
16931.61 159
16932.84 168
16934.07 146
16935.30 138
16936.53 165
16937.77 170
16939.00 145
16940.23 157
16941.46 151
16942.69 164
16943.92 150
16945.15 163
16946.38 148
16947.61 150
16948.84 146
16950.08 149
16951.31 163
16952.54 157
16953.77 144
16955.00 149
16956.23 170
16957.46 156
16958.70 162
16959.93 155
16961.16 162
16962.39 152
16963.62 165
16964.85 132
16966.09 160
16967.32 145
16968.55 165
16969.78 151
16971.01 139
16972.25 132
16973.48 145
16974.71 158
16975.94 155
16977.17 143
16978.41 140
16979.64 142
16980.87 158
16982.10 154
16983.34 149
16984.57 164
16985.80 135
16987.03 165
16988.27 155
16989.50 158
16990.73 146
16991.96 152
16993.20 159
16994.43 148
16995.66 163
16996.90 150
16998.13 134
16999.36 134
17000.59 157
17001.83 146
17003.06 152
17004.29 174
17005.53 196
17006.76 147
17007.99 159
17009.23 156
17010.46 177
17011.69 150
17012.93 149
17014.16 159
17015.39 146
17016.63 163
17017.86 163
17019.10 164
17020.33 152
17021.56 168
17022.80 155
17024.03 169
17025.26 143
17026.50 142
17027.73 165
17028.97 152
17030.20 142
17031.44 155
17032.67 161
17033.90 156
17035.14 142
17036.37 141
17037.61 153
17038.84 156
17040.08 160
17041.31 154
17042.54 148
17043.78 146
17045.01 160
17046.25 157
17047.48 164
17048.72 144
17049.95 171
17051.19 162
17052.42 154
17053.66 145
17054.89 143
17056.13 171
17057.36 145
17058.60 164
17059.83 156
17061.07 171
17062.30 145
17063.54 154
17064.78 149
17066.01 159
17067.25 149
17068.48 159
17069.72 152
17070.95 154
17072.19 154
17073.42 168
17074.66 164
17075.90 163
17077.13 138
17078.37 149
17079.60 182
17080.84 165
17082.08 138
17083.31 135
17084.55 164
17085.78 162
17087.02 151
17088.26 148
17089.49 157
17090.73 160
17091.97 156
17093.20 143
17094.44 157
17095.67 166
17096.91 168
17098.15 141
17099.38 131
17100.62 148
17101.86 146
17103.09 161
17104.33 150
17105.57 166
17106.81 151
17108.04 150
17109.28 142
17110.52 151
17111.75 146
17112.99 137
17114.23 145
17115.47 165
17116.70 155
17117.94 135
17119.18 147
17120.41 166
17121.65 155
17122.89 143
17124.13 136
17125.36 166
17126.60 183
17127.84 155
17129.08 125
17130.32 143
17131.55 152
17132.79 146
17134.03 145
17135.27 153
17136.51 154
17137.74 152
17138.98 149
17140.22 148
17141.46 168
17142.70 153
17143.93 147
17145.17 155
17146.41 148
17147.65 145
17148.89 160
17150.13 174
17151.36 163
17152.60 160
17153.84 144
17155.08 143
17156.32 148
17157.56 153
17158.80 144
17160.04 153
17161.27 166
17162.51 163
17163.75 156
17164.99 141
17166.23 169
17167.47 160
17168.71 149
17169.95 153
17171.19 157
17172.43 127
17173.67 129
17174.91 148
17176.15 145
17177.38 149
17178.62 148
17179.86 157
17181.10 169
17182.34 157
17183.58 163
17184.82 160
17186.06 169
17187.30 162
17188.54 171
17189.78 174
17191.02 150
17192.26 159
17193.50 157
17194.74 156
17195.98 143
17197.22 178
17198.46 171
17199.70 153
17200.94 170
17202.18 143
17203.42 140
17204.66 143
17205.91 167
17207.15 166
17208.39 161
17209.63 161
17210.87 140
17212.11 172
17213.35 156
17214.59 140
17215.83 163
17217.07 178
17218.31 147
17219.55 153
17220.79 161
17222.04 147
17223.28 145
17224.52 159
17225.76 165
17227.00 166
17228.24 155
17229.48 153
17230.73 204
17231.97 177
17233.21 149
17234.45 153
17235.69 163
17236.93 162
17238.17 149
17239.42 142
17240.66 151
17241.90 132
17243.14 153
17244.38 181
17245.63 168
17246.87 161
17248.11 156
17249.35 167
17250.59 156
17251.84 143
17253.08 166
17254.32 162
17255.56 159
17256.81 169
17258.05 161
17259.29 159
17260.53 159
17261.78 164
17263.02 146
17264.26 152
17265.50 126
17266.75 165
17267.99 135
17269.23 154
17270.47 150
17271.72 155
17272.96 165
17274.20 144
17275.45 147
17276.69 156
17277.93 145
17279.18 147
17280.42 138
17281.66 161
17282.91 165
17284.15 152
17285.39 145
17286.64 134
17287.88 155
17289.12 142
17290.37 160
17291.61 146
17292.85 162
17294.10 144
17295.34 164
17296.58 160
17297.83 153
17299.07 157
17300.32 177
17301.56 144
17302.80 137
17304.05 143
17305.29 153
17306.54 138
17307.78 144
17309.03 147
17310.27 145
17311.51 151
17312.76 145
17314.00 152
17315.25 147
17316.49 147
17317.74 142
17318.98 163
17320.23 157
17321.47 146
17322.71 173
17323.96 159
17325.20 137
17326.45 130
17327.69 168
17328.94 162
17330.18 159
17331.43 146
17332.67 162
17333.92 149
17335.16 174
17336.41 156
17337.66 142
17338.90 141
17340.15 167
17341.39 156
17342.64 161
17343.88 147
17345.13 141
17346.37 141
17347.62 159
17348.86 163
17350.11 143
17351.36 166
17352.60 153
17353.85 165
17355.09 146
17356.34 149
17357.59 152
17358.83 157
17360.08 182
17361.32 145
17362.57 145
17363.82 138
17365.06 161
17366.31 163
17367.56 145
17368.80 131
17370.05 153
17371.30 145
17372.54 136
17373.79 130
17375.03 144
17376.28 143
17377.53 155
17378.78 150
17380.02 155
17381.27 142
17382.52 165
17383.76 164
17385.01 146
17386.26 157
17387.50 145
17388.75 165
17390.00 149
17391.25 139
17392.49 127
17393.74 149
17394.99 162
17396.23 148
17397.48 145
17398.73 131
17399.98 123
17401.22 159
17402.47 164
17403.72 132
17404.97 145
17406.22 140
17407.46 161
17408.71 133
17409.96 147
17411.21 159
17412.45 150
17413.70 156
17414.95 162
17416.20 147
17417.45 158
17418.70 151
17419.94 145
17421.19 137
17422.44 160
17423.69 161
17424.94 158
17426.19 161
17427.43 150
17428.68 167
17429.93 143
17431.18 146
17432.43 152
17433.68 155
17434.93 157
17436.18 156
17437.42 158
17438.67 156
17439.92 149
17441.17 148
17442.42 163
17443.67 168
17444.92 155
17446.17 153
17447.42 150
17448.67 144
17449.92 140
17451.16 135
17452.41 154
17453.66 151
17454.91 149
17456.16 152
17457.41 156
17458.66 147
17459.91 145
17461.16 157
17462.41 152
17463.66 159
17464.91 141
17466.16 154
17467.41 154
17468.66 155
17469.91 142
17471.16 173
17472.41 152
17473.66 156
17474.91 157
17476.16 160
17477.41 157
17478.66 158
17479.91 155
17481.16 151
17482.41 178
17483.66 126
17484.91 163
17486.17 135
17487.42 164
17488.67 151
17489.92 164
17491.17 125
17492.42 165
17493.67 142
17494.92 145
17496.17 173
17497.42 152
17498.67 164
17499.93 156
17501.18 198
17502.43 158
17503.68 168
17504.93 170
17506.18 166
17507.43 155
17508.68 154
17509.94 148
17511.19 171
17512.44 188
17513.69 169
17514.94 169
17516.19 163
17517.45 164
17518.70 159
17519.95 159
17521.20 146
17522.45 157
17523.71 168
17524.96 162
17526.21 172
17527.46 166
17528.71 148
17529.97 169
17531.22 161
17532.47 158
17533.72 166
17534.98 173
17536.23 181
17537.48 170
17538.73 167
17539.99 171
17541.24 184
17542.49 152
17543.74 180
17545.00 157
17546.25 165
17547.50 165
17548.75 179
17550.01 165
17551.26 158
17552.51 159
17553.77 181
17555.02 190
17556.27 186
17557.53 160
17558.78 166
17560.03 169
17561.29 148
17562.54 172
17563.79 154
17565.05 178
17566.30 161
17567.55 201
17568.81 185
17570.06 172
17571.31 173
17572.57 167
17573.82 164
17575.08 183
17576.33 188
17577.58 180
17578.84 185
17580.09 183
17581.35 172
17582.60 166
17583.85 169
17585.11 169
17586.36 176
17587.62 158
17588.87 179
17590.13 158
17591.38 162
17592.63 159
17593.89 170
17595.14 175
17596.40 172
17597.65 176
17598.91 166
17600.16 184
17601.42 148
17602.67 169
17603.93 161
17605.18 180
17606.44 150
17607.69 150
17608.95 176
17610.20 184
17611.46 168
17612.71 158
17613.97 161
17615.22 166
17616.48 166
17617.73 169
17618.99 165
17620.24 163
17621.50 182
17622.75 182
17624.01 171
17625.27 134
17626.52 146
17627.78 161
17629.03 162
17630.29 175
17631.54 172
17632.80 159
17634.06 156
17635.31 155
17636.57 159
17637.82 190
17639.08 171
17640.34 156
17641.59 159
17642.85 178
17644.11 162
17645.36 151
17646.62 169
17647.87 161
17649.13 141
17650.39 157
17651.64 159
17652.90 158
17654.16 171
17655.41 165
17656.67 189
17657.93 155
17659.18 155
17660.44 156
17661.70 180
17662.96 143
17664.21 162
17665.47 156
17666.73 152
17667.98 152
17669.24 178
17670.50 182
17671.76 143
17673.01 173
17674.27 160
17675.53 162
17676.79 146
17678.04 168
17679.30 158
17680.56 170
17681.82 161
17683.07 150
17684.33 146
17685.59 148
17686.85 160
17688.10 189
17689.36 169
17690.62 139
17691.88 142
17693.14 140
17694.39 171
17695.65 155
17696.91 154
17698.17 142
17699.43 154
17700.69 149
17701.94 151
17703.20 157
17704.46 156
17705.72 144
17706.98 163
17708.24 182
17709.50 150
17710.75 157
17712.01 157
17713.27 155
17714.53 158
17715.79 162
17717.05 153
17718.31 161
17719.57 144
17720.83 158
17722.08 160
17723.34 175
17724.60 190
17725.86 175
17727.12 158
17728.38 156
17729.64 163
17730.90 172
17732.16 184
17733.42 158
17734.68 181
17735.94 161
17737.20 167
17738.46 147
17739.72 165
17740.98 184
17742.24 192
17743.50 172
17744.76 180
17746.02 166
17747.28 155
17748.54 152
17749.80 167
17751.06 159
17752.32 166
17753.58 173
17754.84 181
17756.10 186
17757.36 158
17758.62 151
17759.88 178
17761.14 162
17762.40 152
17763.66 159
17764.92 161
17766.18 152
17767.44 163
17768.70 174
17769.96 148
17771.22 145
17772.48 169
17773.75 167
17775.01 151
17776.27 150
17777.53 156
17778.79 156
17780.05 176
17781.31 163
17782.57 160
17783.83 160
17785.10 153
17786.36 160
17787.62 180
17788.88 161
17790.14 151
17791.40 162
17792.66 165
17793.93 161
17795.19 150
17796.45 159
17797.71 158
17798.97 174
17800.24 156
17801.50 155
17802.76 163
17804.02 153
17805.28 171
17806.55 186
17807.81 165
17809.07 166
17810.33 178
17811.59 164
17812.86 165
17814.12 140
17815.38 164
17816.64 144
17817.91 164
17819.17 163
17820.43 167
17821.69 161
17822.96 154
17824.22 160
17825.48 180
17826.75 160
17828.01 145
17829.27 166
17830.53 144
17831.80 172
17833.06 142
17834.32 154
17835.59 157
17836.85 165
17838.11 163
17839.38 145
17840.64 137
17841.90 163
17843.17 177
17844.43 162
17845.69 164
17846.96 149
17848.22 156
17849.48 155
17850.75 155
17852.01 157
17853.27 154
17854.54 155
17855.80 141
17857.07 153
17858.33 132
17859.59 135
17860.86 121
17862.12 159
17863.39 157
17864.65 150
17865.92 151
17867.18 154
17868.44 138
17869.71 140
17870.97 148
17872.24 168
17873.50 160
17874.77 149
17876.03 152
17877.30 147
17878.56 167
17879.82 146
17881.09 163
17882.35 163
17883.62 167
17884.88 162
17886.15 149
17887.41 135
17888.68 144
17889.94 140
17891.21 149
17892.47 148
17893.74 165
17895.00 165
17896.27 140
17897.54 138
17898.80 151
17900.07 150
17901.33 156
17902.60 150
17903.86 172
17905.13 156
17906.39 146
17907.66 160
17908.93 163
17910.19 151
17911.46 160
17912.72 154
17913.99 155
17915.25 145
17916.52 135
17917.79 152
17919.05 150
17920.32 166
17921.59 138
17922.85 152
17924.12 154
17925.38 143
17926.65 157
17927.92 160
17929.18 153
17930.45 137
17931.72 164
17932.98 159
17934.25 142
17935.52 156
17936.78 149
17938.05 153
17939.32 160
17940.58 122
17941.85 149
17943.12 144
17944.38 157
17945.65 165
17946.92 155
17948.19 146
17949.45 168
17950.72 156
17951.99 142
17953.25 163
17954.52 138
17955.79 173
17957.06 162
17958.32 157
17959.59 126
17960.86 144
17962.13 136
17963.39 156
17964.66 144
17965.93 146
17967.20 138
17968.47 153
17969.73 134
17971.00 159
17972.27 153
17973.54 152
17974.81 168
17976.07 157
17977.34 144
17978.61 143
17979.88 177
17981.15 145
17982.42 144
17983.68 175
17984.95 154
17986.22 149
17987.49 148
17988.76 165
17990.03 162
17991.30 168
17992.56 180
17993.83 152
17995.10 169
17996.37 162
17997.64 131
17998.91 146
18000.18 146
18001.45 152
18002.72 157
18003.98 162
18005.25 149
18006.52 163
18007.79 157
18009.06 151
18010.33 147
18011.60 126
18012.87 142
18014.14 159
18015.41 140
18016.68 126
18017.95 144
18019.22 149
18020.49 154
18021.76 153
18023.03 138
18024.30 154
18025.57 157
18026.84 146
18028.11 154
18029.38 150
18030.65 150
18031.92 157
18033.19 149
18034.46 145
18035.73 153
18037.00 150
18038.27 151
18039.54 158
18040.81 159
18042.08 145
18043.35 135
18044.62 148
18045.89 153
18047.16 144
18048.43 173
18049.70 157
18050.97 157
18052.24 148
18053.51 157
18054.79 161
18056.06 157
18057.33 153
18058.60 164
18059.87 164
18061.14 160
18062.41 162
18063.68 168
18064.95 162
18066.23 159
18067.50 151
18068.77 157
18070.04 169
18071.31 149
18072.58 162
18073.85 138
18075.13 163
18076.40 155
18077.67 168
18078.94 153
18080.21 174
18081.49 158
18082.76 174
18084.03 170
18085.30 151
18086.57 162
18087.85 169
18089.12 169
18090.39 149
18091.66 172
18092.93 165
18094.21 187
18095.48 167
18096.75 155
18098.02 157
18099.30 175
18100.57 160
18101.84 173
18103.11 150
18104.39 175
18105.66 160
18106.93 169
18108.20 168
18109.48 165
18110.75 171
18112.02 155
18113.30 169
18114.57 166
18115.84 178
18117.12 164
18118.39 171
18119.66 166
18120.94 163
18122.21 161
18123.48 160
18124.76 178
18126.03 163
18127.30 147
18128.58 166
18129.85 179
18131.12 170
18132.40 163
18133.67 182
18134.94 164
18136.22 184
18137.49 148
18138.77 159
18140.04 164
18141.31 167
18142.59 199
18143.86 181
18145.14 170
18146.41 163
18147.68 166
18148.96 170
18150.23 151
18151.51 170
18152.78 163
18154.06 183
18155.33 171
18156.60 184
18157.88 169
18159.15 166
18160.43 159
18161.70 153
18162.98 173
18164.25 159
18165.53 149
18166.80 163
18168.08 160
18169.35 169
18170.63 159
18171.90 160
18173.18 172
18174.45 140
18175.73 171
18177.00 165
18178.28 163
18179.55 166
18180.83 171
18182.10 165
18183.38 156
18184.66 157
18185.93 157
18187.21 165
18188.48 160
18189.76 139
18191.03 172
18192.31 155
18193.59 169
18194.86 190
18196.14 163
18197.41 179
18198.69 169
18199.97 181
18201.24 171
18202.52 180
18203.79 167
18205.07 166
18206.35 164
18207.62 169
18208.90 188
18210.18 170
18211.45 169
18212.73 153
18214.00 172
18215.28 157
18216.56 164
18217.83 166
18219.11 185
18220.39 159
18221.66 160
18222.94 151
18224.22 162
18225.50 168
18226.77 161
18228.05 143
18229.33 156
18230.60 168
18231.88 152
18233.16 154
18234.44 138
18235.71 147
18236.99 133
18238.27 157
18239.54 173
18240.82 153
18242.10 155
18243.38 141
18244.65 172
18245.93 165
18247.21 148
18248.49 132
18249.77 174
18251.04 164
18252.32 158
18253.60 149
18254.88 160
18256.16 153
18257.43 172
18258.71 149
18259.99 154
18261.27 157
18262.55 181
18263.82 170
18265.10 135
18266.38 144
18267.66 151
18268.94 158
18270.22 159
18271.50 161
18272.77 159
18274.05 148
18275.33 140
18276.61 156
18277.89 144
18279.17 147
18280.45 147
18281.73 157
18283.00 175
18284.28 162
18285.56 180
18286.84 162
18288.12 161
18289.40 162
18290.68 149
18291.96 149
18293.24 162
18294.52 139
18295.80 149
18297.08 155
18298.36 146
18299.63 161
18300.91 149
18302.19 151
18303.47 152
18304.75 157
18306.03 157
18307.31 160
18308.59 163
18309.87 144
18311.15 160
18312.43 177
18313.71 172
18314.99 160
18316.27 154
18317.55 173
18318.83 155
18320.11 148
18321.39 168
18322.67 150
18323.95 153
18325.24 143
18326.52 139
18327.80 173
18329.08 156
18330.36 159
18331.64 149
18332.92 141
18334.20 159
18335.48 147
18336.76 143
18338.04 144
18339.32 150
18340.60 154
18341.89 146
18343.17 148
18344.45 162
18345.73 167
18347.01 151
18348.29 142
18349.57 123
18350.85 168
18352.14 135
18353.42 147
18354.70 149
18355.98 136
18357.26 148
18358.54 148
18359.82 137
18361.11 134
18362.39 146
18363.67 163
18364.95 156
18366.23 142
18367.52 158
18368.80 161
18370.08 145
18371.36 134
18372.64 147
18373.93 157
18375.21 143
18376.49 163
18377.77 167
18379.05 144
18380.34 146
18381.62 140
18382.90 155
18384.18 158
18385.47 149
18386.75 159
18388.03 147
18389.32 159
18390.60 142
18391.88 156
18393.16 153
18394.45 158
18395.73 152
18397.01 153
18398.30 151
18399.58 149
18400.86 144
18402.14 148
18403.43 144
18404.71 154
18405.99 166
18407.28 149
18408.56 153
18409.84 142
18411.13 153
18412.41 159
18413.70 155
18414.98 145
18416.26 146
18417.55 165
18418.83 153
18420.11 150
18421.40 129
18422.68 161
18423.97 155
18425.25 171
18426.53 147
18427.82 167
18429.10 154
18430.39 160
18431.67 147
18432.95 142
18434.24 163
18435.52 151
18436.81 150
18438.09 147
18439.38 138
18440.66 147
18441.94 154
18443.23 155
18444.51 166
18445.80 133
18447.08 155
18448.37 134
18449.65 144
18450.94 153
18452.22 136
18453.51 162
18454.79 149
18456.08 151
18457.36 166
18458.65 162
18459.93 175
18461.22 169
18462.50 138
18463.79 162
18465.07 139
18466.36 156
18467.65 132
18468.93 122
18470.22 146
18471.50 153
18472.79 157
18474.07 169
18475.36 169
18476.64 175
18477.93 151
18479.22 139
18480.50 149
18481.79 148
18483.07 144
18484.36 160
18485.65 160
18486.93 170
18488.22 151
18489.50 168
18490.79 169
18492.08 164
18493.36 166
18494.65 155
18495.94 163
18497.22 148
18498.51 165
18499.80 158
18501.08 150
18502.37 161
18503.66 139
18504.94 164
18506.23 142
18507.52 159
18508.80 156
18510.09 144
18511.38 155
18512.66 146
18513.95 158
18515.24 165
18516.53 162
18517.81 157
18519.10 167
18520.39 159
18521.67 156
18522.96 164
18524.25 172
18525.54 159
18526.82 169
18528.11 151
18529.40 165
18530.69 172
18531.97 163
18533.26 164
18534.55 165
18535.84 170
18537.13 166
18538.41 168
18539.70 171
18540.99 166
18542.28 157
18543.57 173
18544.85 160
18546.14 151
18547.43 172
18548.72 164
18550.01 164
18551.30 157
18552.58 157
18553.87 176
18555.16 156
18556.45 159
18557.74 171
18559.03 167
18560.32 158
18561.60 162
18562.89 151
18564.18 144
18565.47 151
18566.76 169
18568.05 166
18569.34 160
18570.63 167
18571.92 182
18573.20 176
18574.49 153
18575.78 157
18577.07 156
18578.36 165
18579.65 159
18580.94 151
18582.23 160
18583.52 150
18584.81 182
18586.10 149
18587.39 189
18588.68 170
18589.97 166
18591.26 176
18592.55 155
18593.84 163
18595.13 166
18596.42 151
18597.71 160
18599.00 179
18600.29 156
18601.58 175
18602.87 155
18604.16 170
18605.45 160
18606.74 156
18608.03 176
18609.32 151
18610.61 164
18611.90 155
18613.19 160
18614.48 162
18615.77 169
18617.06 165
18618.35 176
18619.64 133
18620.93 178
18622.22 166
18623.52 151
18624.81 157
18626.10 152
18627.39 144
18628.68 166
18629.97 167
18631.26 152
18632.55 153
18633.84 164
18635.14 172
18636.43 152
18637.72 178
18639.01 155
18640.30 174
18641.59 149
18642.88 169
18644.18 153
18645.47 152
18646.76 163
18648.05 174
18649.34 146
18650.63 171
18651.93 139
18653.22 145
18654.51 153
18655.80 151
18657.09 155
18658.39 138
18659.68 158
18660.97 144
18662.26 134
18663.56 151
18664.85 151
18666.14 143
18667.43 151
18668.72 168
18670.02 146
18671.31 142
18672.60 159
18673.90 160
18675.19 154
18676.48 159
18677.77 151
18679.07 158
18680.36 143
18681.65 139
18682.95 145
18684.24 159
18685.53 156
18686.82 163
18688.12 146
18689.41 148
18690.70 161
18692.00 151
18693.29 141
18694.58 162
18695.88 157
18697.17 152
18698.46 157
18699.76 140
18701.05 149
18702.34 140
18703.64 157
18704.93 148
18706.23 130
18707.52 147
18708.81 143
18710.11 166
18711.40 151
18712.70 158
18713.99 142
18715.28 158
18716.58 131
18717.87 159
18719.17 153
18720.46 147
18721.75 131
18723.05 145
18724.34 140
18725.64 133
18726.93 139
18728.23 150
18729.52 145
18730.82 152
18732.11 147
18733.41 150
18734.70 147
18735.99 147
18737.29 156
18738.58 148
18739.88 146
18741.17 138
18742.47 150
18743.76 123
18745.06 145
18746.35 136
18747.65 145
18748.95 153
18750.24 163
18751.54 150
18752.83 147
18754.13 145
18755.42 133
18756.72 152
18758.01 132
18759.31 138
18760.60 148
18761.90 139
18763.20 127
18764.49 144
18765.79 133
18767.08 141
18768.38 151
18769.68 161
18770.97 139
18772.27 131
18773.56 150
18774.86 136
18776.16 152
18777.45 136
18778.75 148
18780.04 151
18781.34 149
18782.64 127
18783.93 135
18785.23 149
18786.53 159
18787.82 152
18789.12 120
18790.42 145
18791.71 136
18793.01 131
18794.31 128
18795.60 141
18796.90 154
18798.20 156
18799.50 135
18800.79 149
18802.09 122
18803.39 150
18804.68 148
18805.98 154
18807.28 153
18808.58 133
18809.87 144
18811.17 120
18812.47 143
18813.77 138
18815.06 147
18816.36 142
18817.66 135
18818.96 137
18820.25 155
18821.55 160
18822.85 142
18824.15 148
18825.44 152
18826.74 149
18828.04 152
18829.34 153
18830.64 144
18831.93 154
18833.23 133
18834.53 161
18835.83 134
18837.13 159
18838.43 149
18839.72 146
18841.02 125
18842.32 140
18843.62 146
18844.92 172
18846.22 149
18847.52 137
18848.81 155
18850.11 162
18851.41 143
18852.71 140
18854.01 157
18855.31 129
18856.61 156
18857.91 148
18859.21 169
18860.51 150
18861.80 170
18863.10 154
18864.40 162
18865.70 146
18867.00 142
18868.30 144
18869.60 149
18870.90 152
18872.20 133
18873.50 145
18874.80 146
18876.10 153
18877.40 157
18878.70 139
18880.00 152
18881.30 152
18882.60 127
18883.90 154
18885.20 134
18886.50 153
18887.80 131
18889.10 131
18890.40 147
18891.70 140
18893.00 145
18894.30 135
18895.60 146
18896.90 141
18898.20 142
18899.50 130
18900.80 163
18902.10 159
18903.40 149
18904.70 131
18906.00 139
18907.30 129
18908.60 127
18909.90 149
18911.21 153
18912.51 155
18913.81 142
18915.11 137
18916.41 153
18917.71 153
18919.01 153
18920.31 146
18921.61 145
18922.92 158
18924.22 159
18925.52 142
18926.82 152
18928.12 161
18929.42 159
18930.72 148
18932.03 163
18933.33 144
18934.63 159
18935.93 135
18937.23 156
18938.53 141
18939.84 139
18941.14 154
18942.44 160
18943.74 144
18945.04 158
18946.35 139
18947.65 128
18948.95 147
18950.25 144
18951.56 142
18952.86 145
18954.16 142
18955.46 152
18956.76 159
18958.07 130
18959.37 151
18960.67 165
18961.97 133
18963.28 126
18964.58 143
18965.88 133
18967.19 138
18968.49 139
18969.79 140
18971.09 144
18972.40 137
18973.70 132
18975.00 147
18976.31 142
18977.61 152
18978.91 168
18980.22 136
18981.52 135
18982.82 135
18984.13 146
18985.43 145
18986.73 133
18988.04 140
18989.34 140
18990.64 130
18991.95 143
18993.25 139
18994.56 150
18995.86 143
18997.16 112
18998.47 148
18999.77 130
19001.07 137
19002.38 142
19003.68 147
19004.99 149
19006.29 141
19007.60 140
19008.90 143
19010.20 146
19011.51 154
19012.81 126
19014.12 137
19015.42 140
19016.73 130
19018.03 124
19019.34 124
19020.64 129
19021.94 133
19023.25 132
19024.55 117
19025.86 139
19027.16 153
19028.47 138
19029.77 136
19031.08 139
19032.38 127
19033.69 128
19034.99 130
19036.30 137
19037.60 147
19038.91 128
19040.21 126
19041.52 140
19042.83 132
19044.13 147
19045.44 127
19046.74 126
19048.05 154
19049.35 148
19050.66 145
19051.96 133
19053.27 140
19054.58 144
19055.88 133
19057.19 138
19058.49 127
19059.80 134
19061.11 146
19062.41 142
19063.72 124
19065.02 138
19066.33 126
19067.64 140
19068.94 132
19070.25 130
19071.56 156
19072.86 153
19074.17 140
19075.48 125
19076.78 134
19078.09 129
19079.40 128
19080.70 140
19082.01 140
19083.32 123
19084.62 138
19085.93 129
19087.24 124
19088.54 136
19089.85 137
19091.16 131
19092.46 136
19093.77 155
19095.08 154
19096.39 134
19097.69 143
19099.00 147
19100.31 150
19101.62 135
19102.92 121
19104.23 128
19105.54 122
19106.85 131
19108.15 122
19109.46 150
19110.77 125
19112.08 125
19113.38 132
19114.69 140
19116.00 129
19117.31 127
19118.62 124
19119.92 134
19121.23 142
19122.54 125
19123.85 144
19125.16 149
19126.47 128
19127.77 130
19129.08 140
19130.39 116
19131.70 122
19133.01 152
19134.32 150
19135.63 155
19136.93 147
19138.24 131
19139.55 125
19140.86 119
19142.17 127
19143.48 139
19144.79 121
19146.10 123
19147.40 127
19148.71 150
19150.02 131
19151.33 123
19152.64 147
19153.95 143
19155.26 137
19156.57 137
19157.88 129
19159.19 145
19160.50 139
19161.81 123
19163.12 160
19164.43 132
19165.74 146
19167.05 136
19168.36 116
19169.66 142
19170.97 119
19172.28 146
19173.59 126
19174.90 130
19176.21 132
19177.52 127
19178.83 140
19180.14 130
19181.45 132
19182.77 143
19184.08 114
19185.39 120
19186.70 135
19188.01 137
19189.32 123
19190.63 128
19191.94 131
19193.25 134
19194.56 129
19195.87 121
19197.18 140
19198.49 126
19199.80 125
19201.11 127
19202.42 147
19203.73 120
19205.05 136
19206.36 137
19207.67 136
19208.98 126
19210.29 132
19211.60 129
19212.91 130
19214.22 124
19215.54 146
19216.85 156
19218.16 129
19219.47 137
19220.78 128
19222.09 147
19223.40 121
19224.72 131
19226.03 146
19227.34 149
19228.65 124
19229.96 132
19231.28 148
19232.59 139
19233.90 153
19235.21 124
19236.52 131
19237.84 122
19239.15 121
19240.46 130
19241.77 132
19243.08 126
19244.40 139
19245.71 142
19247.02 127
19248.33 113
19249.65 145
19250.96 142
19252.27 136
19253.58 117
19254.90 127
19256.21 140
19257.52 128
19258.84 150
19260.15 140
19261.46 150
19262.77 135
19264.09 139
19265.40 125
19266.71 120
19268.03 123
19269.34 124
19270.65 123
19271.97 105
19273.28 102
19274.59 151
19275.91 150
19277.22 134
19278.53 126
19279.85 128
19281.16 139
19282.47 129
19283.79 141
19285.10 126
19286.42 126
19287.73 113
19289.04 149
19290.36 135
19291.67 107
19292.99 126
19294.30 144
19295.61 130
19296.93 127
19298.24 137
19299.56 122
19300.87 150
19302.18 103
19303.50 111
19304.81 116
19306.13 119
19307.44 140
19308.76 141
19310.07 140
19311.39 127
19312.70 124
19314.02 127
19315.33 127
19316.64 119
19317.96 134
19319.27 138
19320.59 129
19321.90 107
19323.22 137
19324.53 131
19325.85 125
19327.17 145
19328.48 130
19329.80 123
19331.11 125
19332.43 116
19333.74 150
19335.06 131
19336.37 141
19337.69 140
19339.00 133
19340.32 140
19341.64 112
19342.95 137
19344.27 148
19345.58 146
19346.90 130
19348.21 140
19349.53 138
19350.85 131
19352.16 151
19353.48 142
19354.79 129
19356.11 133
19357.43 136
19358.74 137
19360.06 142
19361.38 116
19362.69 134
19364.01 126
19365.32 141
19366.64 129
19367.96 134
19369.27 116
19370.59 142
19371.91 133
19373.22 139
19374.54 130
19375.86 116
19377.18 132
19378.49 132
19379.81 135
19381.13 122
19382.44 138
19383.76 138
19385.08 119
19386.39 131
19387.71 136
19389.03 118
19390.35 129
19391.66 128
19392.98 136
19394.30 136
19395.62 133
19396.93 128
19398.25 134
19399.57 150
19400.89 125
19402.20 124
19403.52 112
19404.84 126
19406.16 112
19407.48 131
19408.79 138
19410.11 124
19411.43 110
19412.75 110
19414.07 120
19415.38 123
19416.70 141
19418.02 148
19419.34 126
19420.66 125
19421.98 140
19423.29 139
19424.61 119
19425.93 109
19427.25 125
19428.57 141
19429.89 108
19431.21 116
19432.53 113
19433.84 113
19435.16 117
19436.48 131
19437.80 121
19439.12 130
19440.44 127
19441.76 133
19443.08 127
19444.40 129
19445.72 133
19447.03 134
19448.35 127
19449.67 118
19450.99 111
19452.31 129
19453.63 123
19454.95 125
19456.27 131
19457.59 130
19458.91 120
19460.23 117
19461.55 133
19462.87 126
19464.19 128
19465.51 125
19466.83 112
19468.15 128
19469.47 128
19470.79 128
19472.11 114
19473.43 122
19474.75 127
19476.07 143
19477.39 120
19478.71 132
19480.03 126
19481.35 123
19482.67 120
19483.99 127
19485.31 127
19486.63 115
19487.95 110
19489.28 112
19490.60 126
19491.92 130
19493.24 135
19494.56 128
19495.88 119
19497.20 134
19498.52 122
19499.84 133
19501.16 140
19502.49 125
19503.81 116
19505.13 128
19506.45 122
19507.77 129
19509.09 122
19510.41 115
19511.73 129
19513.06 118
19514.38 121
19515.70 133
19517.02 115
19518.34 120
19519.66 126
19520.99 136
19522.31 126
19523.63 118
19524.95 118
19526.27 120
19527.60 124
19528.92 118
19530.24 120
19531.56 137
19532.88 131
19534.21 135
19535.53 130
19536.85 136
19538.17 110
19539.50 137
19540.82 128
19542.14 132
19543.46 128
19544.79 113
19546.11 112
19547.43 119
19548.75 134
19550.08 113
19551.40 116
19552.72 112
19554.05 111
19555.37 137
19556.69 100
19558.01 130
19559.34 154
19560.66 115
19561.98 137
19563.31 128
19564.63 116
19565.95 98
19567.28 116
19568.60 113
19569.92 115
19571.25 118
19572.57 122
19573.89 117
19575.22 127
19576.54 130
19577.87 128
19579.19 122
19580.51 109
19581.84 116
19583.16 130
19584.49 122
19585.81 121
19587.13 124
19588.46 119
19589.78 117
19591.11 120
19592.43 118
19593.75 115
19595.08 125
19596.40 130
19597.73 140
19599.05 122
19600.38 139
19601.70 131
19603.03 108
19604.35 137
19605.67 116
19607.00 135
19608.32 131
19609.65 141
19610.97 124
19612.30 122
19613.62 119
19614.95 145
19616.27 123
19617.60 105
19618.92 130
19620.25 123
19621.57 133
19622.90 116
19624.22 122
19625.55 103
19626.88 131
19628.20 117
19629.53 129
19630.85 129
19632.18 135
19633.50 127
19634.83 144
19636.15 146
19637.48 117
19638.81 141
19640.13 108
19641.46 129
19642.78 112
19644.11 122
19645.44 108
19646.76 149
19648.09 120
19649.41 121
19650.74 133
19652.07 117
19653.39 126
19654.72 148
19656.05 130
19657.37 120
19658.70 123
19660.02 118
19661.35 154
19662.68 124
19664.00 108
19665.33 128
19666.66 132
19667.98 119
19669.31 119
19670.64 140
19671.97 126
19673.29 114
19674.62 129
19675.95 127
19677.27 118
19678.60 112
19679.93 121
19681.26 130
19682.58 116
19683.91 124
19685.24 131
19686.56 118
19687.89 126
19689.22 126
19690.55 152
19691.87 135
19693.20 118
19694.53 147
19695.86 112
19697.19 127
19698.51 122
19699.84 118
19701.17 147
19702.50 124
19703.83 127
19705.15 144
19706.48 116
19707.81 132
19709.14 117
19710.47 123
19711.79 145
19713.12 128
19714.45 136
19715.78 146
19717.11 115
19718.44 120
19719.76 119
19721.09 129
19722.42 126
19723.75 118
19725.08 114
19726.41 118
19727.74 144
19729.07 105
19730.39 120
19731.72 143
19733.05 112
19734.38 144
19735.71 120
19737.04 124
19738.37 109
19739.70 113
19741.03 101
19742.36 118
19743.69 121
19745.02 99
19746.35 140
19747.67 133
19749.00 114
19750.33 132
19751.66 127
19752.99 117
19754.32 144
19755.65 115
19756.98 105
19758.31 119
19759.64 124
19760.97 146
19762.30 116
19763.63 110
19764.96 127
19766.29 121
19767.62 108
19768.95 116
19770.28 126
19771.61 120
19772.94 116
19774.27 115
19775.60 105
19776.93 113
19778.27 134
19779.60 129
19780.93 116
19782.26 134
19783.59 121
19784.92 120
19786.25 103
19787.58 111
19788.91 101
19790.24 111
19791.57 137
19792.90 109
19794.24 127
19795.57 125
19796.90 126
19798.23 119
19799.56 135
19800.89 124
19802.22 106
19803.55 110
19804.89 107
19806.22 118
19807.55 121
19808.88 116
19810.21 124
19811.54 126
19812.87 109
19814.21 122
19815.54 110
19816.87 114
19818.20 127
19819.53 115
19820.87 132
19822.20 114
19823.53 135
19824.86 126
19826.19 103
19827.53 110
19828.86 135
19830.19 120
19831.52 121
19832.86 125
19834.19 126
19835.52 116
19836.85 131
19838.19 108
19839.52 129
19840.85 127
19842.18 120
19843.52 113
19844.85 133
19846.18 106
19847.51 115
19848.85 124
19850.18 127
19851.51 120
19852.85 108
19854.18 138
19855.51 137
19856.85 126
19858.18 111
19859.51 126
19860.85 137
19862.18 112
19863.51 125
19864.85 114
19866.18 95
19867.51 123
19868.85 135
19870.18 111
19871.51 126
19872.85 112
19874.18 121
19875.52 125
19876.85 110
19878.18 122
19879.52 124
19880.85 119
19882.18 123
19883.52 115
19884.85 114
19886.19 121
19887.52 130
19888.86 134
19890.19 121
19891.52 112
19892.86 137
19894.19 136
19895.53 130
19896.86 104
19898.20 136
19899.53 139
19900.87 136
19902.20 113
19903.54 125
19904.87 123
19906.21 104
19907.54 126
19908.88 139
19910.21 144
19911.55 124
19912.88 115
19914.22 130
19915.55 130
19916.89 116
19918.22 124
19919.56 133
19920.89 123
19922.23 129
19923.56 132
19924.90 139
19926.23 93
19927.57 119
19928.90 146
19930.24 123
19931.58 129
19932.91 129
19934.25 117
19935.58 129
19936.92 118
19938.26 126
19939.59 126
19940.93 111
19942.26 134
19943.60 95
19944.94 131
19946.27 119
19947.61 105
19948.94 116
19950.28 115
19951.62 136
19952.95 117
19954.29 133
19955.63 123
19956.96 143
19958.30 146
19959.64 127
19960.97 104
19962.31 108
19963.65 114
19964.98 121
19966.32 125
19967.66 125
19968.99 141
19970.33 137
19971.67 134
19973.00 120
19974.34 134
19975.68 121
19977.02 115
19978.35 125
19979.69 135
19981.03 125
19982.37 143
19983.70 134
19985.04 127
19986.38 125
19987.72 131
19989.05 141
19990.39 135
19991.73 131
19993.07 123
19994.40 143
19995.74 131
19997.08 127
19998.42 130
19999.76 139
20001.09 117
20002.43 128
20003.77 144
20005.11 143
20006.45 129
20007.79 138
20009.12 117
20010.46 134
20011.80 125
20013.14 135
20014.48 133
20015.82 137
20017.15 121
20018.49 143
20019.83 153
20021.17 137
20022.51 143
20023.85 135
20025.19 119
20026.53 132
20027.86 130
20029.20 135
20030.54 132
20031.88 126
20033.22 136
20034.56 125
20035.90 135
20037.24 149
20038.58 151
20039.92 137
20041.26 127
20042.60 137
20043.94 107
20045.27 149
20046.61 115
20047.95 131
20049.29 126
20050.63 121
20051.97 138
20053.31 120
20054.65 132
20055.99 133
20057.33 129
20058.67 133
20060.01 133
20061.35 132
20062.69 136
20064.03 133
20065.37 128
20066.71 133
20068.05 130
20069.39 126
20070.73 131
20072.07 142
20073.42 126
20074.76 139
20076.10 141
20077.44 123
20078.78 117
20080.12 142
20081.46 137
20082.80 114
20084.14 122
20085.48 124
20086.82 131
20088.16 129
20089.50 128
20090.85 112
20092.19 145
20093.53 151
20094.87 131
20096.21 142
20097.55 127
20098.89 120
20100.23 150
20101.58 140
20102.92 130
20104.26 117
20105.60 127
20106.94 140
20108.28 138
20109.63 120
20110.97 149
20112.31 118
20113.65 125
20114.99 121
20116.33 132
20117.68 119
20119.02 149
20120.36 138
20121.70 112
20123.04 115
20124.39 125
20125.73 146
20127.07 122
20128.41 130
20129.76 132
20131.10 137
20132.44 138
20133.78 136
