# Supplementary material for: MALDI-TOF MS typing enables the classification of brewing yeasts of the genus Saccharomyces to major beer styles
Source: PLoS One. 2017 Aug 9;12(8):e0181694. doi: 10.1371/journal.pone.0181694 (PMC5549903; doi:10.1371/journal.pone.0181694)
Supplement: S5 File — The directory includes 90 raw files and was zipped to “.zip”; the folder has three strains with 30 spectra per strain; S1 Text explains the raw files with an example and Table 1 represents the yeast strains used within the experiment. (ZIP) [file pone.0181694.s008.zip › 13-15/30274-3H2-Dias-Dias-Dias-YPG-18h-E-E_2016-11-15__0_A3_1.dat]

2000.06 1679
2000.49 1675
2000.91 1606
2001.33 1690
2001.75 1734
2002.17 1731
2002.59 1768
2003.02 1682
2003.44 1637
2003.86 1560
2004.28 1555
2004.70 1576
2005.13 1599
2005.55 1493
2005.97 1594
2006.39 1583
2006.81 1595
2007.24 1570
2007.66 1595
2008.08 1567
2008.50 1593
2008.93 1588
2009.35 1636
2009.77 1606
2010.19 1613
2010.62 1606
2011.04 1584
2011.46 1656
2011.88 1456
2012.31 1509
2012.73 1462
2013.15 1427
2013.58 1454
2014.00 1470
2014.42 1463
2014.84 1362
2015.27 1356
2015.69 1379
2016.11 1397
2016.54 1423
2016.96 1489
2017.38 1496
2017.81 1655
2018.23 1532
2018.65 1634
2019.08 1691
2019.50 1688
2019.92 1759
2020.35 1856
2020.77 1850
2021.20 1850
2021.62 1763
2022.04 1771
2022.47 1829
2022.89 1829
2023.31 1763
2023.74 1621
2024.16 1565
2024.59 1590
2025.01 1501
2025.44 1447
2025.86 1385
2026.28 1423
2026.71 1494
2027.13 1464
2027.56 1448
2027.98 1432
2028.41 1440
2028.83 1480
2029.25 1442
2029.68 1400
2030.10 1315
2030.53 1395
2030.95 1354
2031.38 1339
2031.80 1304
2032.23 1371
2032.65 1385
2033.08 1413
2033.50 1485
2033.93 1466
2034.35 1466
2034.78 1554
2035.20 1511
2035.63 1468
2036.05 1500
2036.48 1456
2036.90 1435
2037.33 1500
2037.76 1566
2038.18 1557
2038.61 1445
2039.03 1489
2039.46 1513
2039.88 1491
2040.31 1514
2040.73 1588
2041.16 1619
2041.59 1550
2042.01 1506
2042.44 1582
2042.86 1539
2043.29 1577
2043.72 1523
2044.14 1500
2044.57 1529
2044.99 1557
2045.42 1454
2045.85 1448
2046.27 1393
2046.70 1439
2047.13 1469
2047.55 1435
2047.98 1430
2048.41 1437
2048.83 1436
2049.26 1505
2049.69 1447
2050.11 1438
2050.54 1492
2050.97 1449
2051.39 1462
2051.82 1485
2052.25 1394
2052.67 1436
2053.10 1374
2053.53 1404
2053.96 1599
2054.38 1588
2054.81 1562
2055.24 1536
2055.66 1599
2056.09 1505
2056.52 1511
2056.95 1501
2057.37 1529
2057.80 1515
2058.23 1493
2058.66 1439
2059.08 1420
2059.51 1495
2059.94 1464
2060.37 1491
2060.80 1427
2061.22 1478
2061.65 1454
2062.08 1452
2062.51 1406
2062.94 1407
2063.36 1422
2063.79 1519
2064.22 1501
2064.65 1435
2065.08 1509
2065.50 1531
2065.93 1514
2066.36 1450
2066.79 1426
2067.22 1485
2067.65 1599
2068.08 1460
2068.50 1580
2068.93 1488
2069.36 1432
2069.79 1499
2070.22 1506
2070.65 1443
2071.08 1419
2071.51 1417
2071.94 1503
2072.36 1527
2072.79 1434
2073.22 1406
2073.65 1397
2074.08 1486
2074.51 1406
2074.94 1378
2075.37 1440
2075.80 1333
2076.23 1419
2076.66 1429
2077.09 1468
2077.52 1488
2077.95 1561
2078.38 1572
2078.81 1494
2079.24 1525
2079.67 1543
2080.10 1582
2080.53 1623
2080.95 1676
2081.38 1728
2081.82 1636
2082.25 1633
2082.68 1555
2083.11 1415
2083.54 1614
2083.97 1615
2084.40 1513
2084.83 1499
2085.26 1518
2085.69 1537
2086.12 1464
2086.55 1498
2086.98 1447
2087.41 1403
2087.84 1402
2088.27 1394
2088.70 1364
2089.13 1416
2089.56 1448
2089.99 1334
2090.43 1402
2090.86 1407
2091.29 1427
2091.72 1480
2092.15 1492
2092.58 1636
2093.01 1592
2093.44 1605
2093.87 1618
2094.31 1616
2094.74 1609
2095.17 1564
2095.60 1607
2096.03 1575
2096.46 1646
2096.89 1566
2097.33 1656
2097.76 1599
2098.19 1560
2098.62 1502
2099.05 1451
2099.48 1348
2099.92 1293
2100.35 1320
2100.78 1336
2101.21 1418
2101.64 1303
2102.08 1304
2102.51 1338
2102.94 1394
2103.37 1374
2103.81 1340
2104.24 1341
2104.67 1367
2105.10 1314
2105.54 1339
2105.97 1338
2106.40 1373
2106.83 1309
2107.27 1380
2107.70 1439
2108.13 1448
2108.56 1415
2109.00 1378
2109.43 1389
2109.86 1415
2110.30 1392
2110.73 1390
2111.16 1441
2111.59 1425
2112.03 1418
2112.46 1491
2112.89 1416
2113.33 1369
2113.76 1328
2114.19 1366
2114.63 1410
2115.06 1377
2115.49 1326
2115.93 1245
2116.36 1227
2116.80 1310
2117.23 1331
2117.66 1274
2118.10 1298
2118.53 1285
2118.96 1249
2119.40 1322
2119.83 1328
2120.27 1256
2120.70 1305
2121.13 1320
2121.57 1375
2122.00 1388
2122.44 1394
2122.87 1345
2123.31 1373
2123.74 1360
2124.17 1465
2124.61 1408
2125.04 1403
2125.48 1301
2125.91 1397
2126.35 1368
2126.78 1293
2127.22 1213
2127.65 1272
2128.09 1270
2128.52 1292
2128.96 1377
2129.39 1370
2129.83 1339
2130.26 1420
2130.70 1435
2131.13 1440
2131.57 1516
2132.00 1490
2132.44 1459
2132.87 1535
2133.31 1531
2133.74 1488
2134.18 1469
2134.61 1567
2135.05 1491
2135.48 1572
2135.92 1572
2136.36 1653
2136.79 1575
2137.23 1610
2137.66 1631
2138.10 1718
2138.53 1688
2138.97 1609
2139.41 1645
2139.84 1638
2140.28 1505
2140.71 1540
2141.15 1500
2141.59 1462
2142.02 1513
2142.46 1423
2142.90 1391
2143.33 1345
2143.77 1280
2144.20 1311
2144.64 1334
2145.08 1307
2145.51 1251
2145.95 1295
2146.39 1316
2146.82 1295
2147.26 1284
2147.70 1263
2148.13 1378
2148.57 1396
2149.01 1459
2149.45 1485
2149.88 1618
2150.32 1671
2150.76 1681
2151.19 1763
2151.63 1788
2152.07 1690
2152.51 1765
2152.94 1721
2153.38 1661
2153.82 1652
2154.26 1644
2154.69 1617
2155.13 1623
2155.57 1599
2156.01 1445
2156.44 1496
2156.88 1555
2157.32 1471
2157.76 1483
2158.19 1502
2158.63 1472
2159.07 1440
2159.51 1394
2159.95 1396
2160.38 1431
2160.82 1415
2161.26 1374
2161.70 1410
2162.14 1487
2162.58 1367
2163.01 1319
2163.45 1406
2163.89 1422
2164.33 1452
2164.77 1423
2165.21 1348
2165.65 1421
2166.08 1404
2166.52 1375
2166.96 1390
2167.40 1439
2167.84 1439
2168.28 1473
2168.72 1443
2169.16 1436
2169.59 1560
2170.03 1605
2170.47 1549
2170.91 1650
2171.35 1608
2171.79 1613
2172.23 1637
2172.67 1655
2173.11 1754
2173.55 1701
2173.99 1622
2174.43 1627
2174.87 1599
2175.31 1661
2175.75 1656
2176.19 1657
2176.63 1628
2177.06 1627
2177.50 1686
2177.94 1689
2178.38 1760
2178.82 1642
2179.26 1678
2179.70 1672
2180.14 1684
2180.58 1664
2181.03 1621
2181.47 1621
2181.91 1481
2182.35 1511
2182.79 1463
2183.23 1398
2183.67 1403
2184.11 1368
2184.55 1330
2184.99 1354
2185.43 1297
2185.87 1228
2186.31 1297
2186.75 1322
2187.19 1454
2187.63 1437
2188.07 1529
2188.51 1586
2188.96 1578
2189.40 1625
2189.84 1713
2190.28 1673
2190.72 1621
2191.16 1628
2191.60 1596
2192.04 1551
2192.49 1581
2192.93 1583
2193.37 1580
2193.81 1466
2194.25 1475
2194.69 1580
2195.13 1584
2195.58 1511
2196.02 1589
2196.46 1629
2196.90 1668
2197.34 1698
2197.78 1707
2198.23 1669
2198.67 1600
2199.11 1566
2199.55 1547
2199.99 1617
2200.44 1628
2200.88 1521
2201.32 1582
2201.76 1597
2202.21 1525
2202.65 1437
2203.09 1557
2203.53 1556
2203.98 1500
2204.42 1538
2204.86 1487
2205.30 1442
2205.75 1505
2206.19 1587
2206.63 1580
2207.07 1637
2207.52 1634
2207.96 1621
2208.40 1659
2208.85 1691
2209.29 1745
2209.73 1720
2210.18 1661
2210.62 1668
2211.06 1665
2211.51 1711
2211.95 1750
2212.39 1771
2212.84 1765
2213.28 1727
2213.72 1633
2214.17 1686
2214.61 1607
2215.05 1624
2215.50 1542
2215.94 1580
2216.38 1538
2216.83 1416
2217.27 1384
2217.72 1525
2218.16 1430
2218.60 1431
2219.05 1432
2219.49 1454
2219.94 1463
2220.38 1361
2220.82 1377
2221.27 1470
2221.71 1500
2222.16 1575
2222.60 1626
2223.05 1715
2223.49 1867
2223.93 2070
2224.38 2138
2224.82 2289
2225.27 2499
2225.71 2577
2226.16 2656
2226.60 2735
2227.05 2606
2227.49 2493
2227.94 2300
2228.38 2245
2228.83 2119
2229.27 1981
2229.72 1856
2230.16 1859
2230.61 1811
2231.05 1760
2231.50 1752
2231.94 1749
2232.39 1787
2232.83 1873
2233.28 1949
2233.72 1924
2234.17 1926
2234.62 1992
2235.06 1995
2235.51 1940
2235.95 1962
2236.40 1882
2236.84 1816
2237.29 1882
2237.74 1805
2238.18 1728
2238.63 1649
2239.07 1632
2239.52 1697
2239.97 1675
2240.41 1651
2240.86 1551
2241.30 1461
2241.75 1476
2242.20 1597
2242.64 1572
2243.09 1490
2243.54 1475
2243.98 1467
2244.43 1386
2244.88 1434
2245.32 1443
2245.77 1386
2246.22 1411
2246.66 1423
2247.11 1342
2247.56 1393
2248.00 1467
2248.45 1401
2248.90 1351
2249.34 1402
2249.79 1461
2250.24 1441
2250.69 1434
2251.13 1434
2251.58 1461
2252.03 1436
2252.47 1408
2252.92 1373
2253.37 1392
2253.82 1373
2254.26 1349
2254.71 1437
2255.16 1351
2255.61 1341
2256.06 1321
2256.50 1370
2256.95 1319
2257.40 1361
2257.85 1312
2258.29 1258
2258.74 1310
2259.19 1328
2259.64 1344
2260.09 1398
2260.53 1407
2260.98 1499
2261.43 1495
2261.88 1490
2262.33 1551
2262.78 1586
2263.22 1821
2263.67 1745
2264.12 1749
2264.57 1829
2265.02 1798
2265.47 1784
2265.92 1746
2266.36 1683
2266.81 1651
2267.26 1676
2267.71 1768
2268.16 1831
2268.61 1763
2269.06 1860
2269.51 1862
2269.96 1817
2270.41 1829
2270.85 1921
2271.30 1940
2271.75 1975
2272.20 2075
2272.65 1946
2273.10 1893
2273.55 1767
2274.00 1797
2274.45 1657
2274.90 1641
2275.35 1613
2275.80 1520
2276.25 1526
2276.70 1554
2277.15 1430
2277.60 1427
2278.05 1447
2278.50 1389
2278.95 1425
2279.40 1408
2279.85 1484
2280.30 1624
2280.75 1821
2281.20 1978
2281.65 1923
2282.10 2000
2282.55 2218
2283.00 2237
2283.45 2192
2283.90 2245
2284.35 2140
2284.80 2184
2285.25 2140
2285.70 1928
2286.15 1809
2286.60 1859
2287.05 1846
2287.51 1797
2287.96 1738
2288.41 1754
2288.86 1808
2289.31 2055
2289.76 2092
2290.21 2135
2290.66 2312
2291.11 2327
2291.56 2663
2292.02 2725
2292.47 2747
2292.92 2641
2293.37 2693
2293.82 2626
2294.27 2479
2294.72 2446
2295.18 2475
2295.63 2269
2296.08 2133
2296.53 2166
2296.98 2006
2297.43 1976
2297.89 1925
2298.34 1827
2298.79 1726
2299.24 1741
2299.69 1673
2300.15 1651
2300.60 1568
2301.05 1597
2301.50 1635
2301.95 1506
2302.41 1575
2302.86 1627
2303.31 1589
2303.76 1521
2304.22 1477
2304.67 1479
2305.12 1471
2305.57 1504
2306.03 1554
2306.48 1546
2306.93 1601
2307.39 1590
2307.84 1600
2308.29 1638
2308.74 1756
2309.20 1792
2309.65 1895
2310.10 1939
2310.56 1947
2311.01 2029
2311.46 2070
2311.92 2121
2312.37 2104
2312.82 1997
2313.28 1996
2313.73 1935
2314.18 1731
2314.64 1729
2315.09 1645
2315.54 1588
2316.00 1569
2316.45 1507
2316.90 1565
2317.36 1537
2317.81 1547
2318.27 1605
2318.72 1626
2319.17 1565
2319.63 1556
2320.08 1659
2320.54 1697
2320.99 1673
2321.44 1654
2321.90 1675
2322.35 1690
2322.81 1739
2323.26 1765
2323.72 1715
2324.17 1743
2324.62 1648
2325.08 1541
2325.53 1661
2325.99 1606
2326.44 1566
2326.90 1597
2327.35 1575
2327.81 1553
2328.26 1490
2328.72 1603
2329.17 1755
2329.63 1748
2330.08 1795
2330.54 1776
2330.99 1796
2331.45 1778
2331.90 1866
2332.36 1789
2332.81 1778
2333.27 1798
2333.72 1673
2334.18 1524
2334.63 1536
2335.09 1576
2335.54 1536
2336.00 1540
2336.46 1631
2336.91 1584
2337.37 1590
2337.82 1591
2338.28 1550
2338.73 1639
2339.19 1719
2339.65 1790
2340.10 1892
2340.56 1818
2341.01 1915
2341.47 1969
2341.93 1993
2342.38 2051
2342.84 1974
2343.30 1974
2343.75 2024
2344.21 2011
2344.66 1946
2345.12 1985
2345.58 2101
2346.03 2060
2346.49 2124
2346.95 2266
2347.40 2234
2347.86 2114
2348.32 2294
2348.77 2176
2349.23 2065
2349.69 1974
2350.15 1908
2350.60 1938
2351.06 1972
2351.52 1952
2351.97 1871
2352.43 1790
2352.89 1848
2353.35 1826
2353.80 1812
2354.26 1676
2354.72 1759
2355.17 1708
2355.63 1609
2356.09 1661
2356.55 1652
2357.01 1623
2357.46 1510
2357.92 1505
2358.38 1611
2358.84 1633
2359.29 1641
2359.75 1632
2360.21 1720
2360.67 1698
2361.13 1791
2361.58 1864
2362.04 1903
2362.50 1912
2362.96 1859
2363.42 1856
2363.87 1904
2364.33 1875
2364.79 1861
2365.25 1842
2365.71 1791
2366.17 1746
2366.63 1634
2367.08 1683
2367.54 1780
2368.00 1793
2368.46 1801
2368.92 1720
2369.38 1696
2369.84 1751
2370.30 1785
2370.75 1744
2371.21 1699
2371.67 1711
2372.13 1621
2372.59 1595
2373.05 1561
2373.51 1505
2373.97 1445
2374.43 1528
2374.89 1480
2375.35 1419
2375.81 1494
2376.27 1507
2376.73 1556
2377.18 1539
2377.64 1566
2378.10 1519
2378.56 1591
2379.02 1645
2379.48 1680
2379.94 1688
2380.40 1666
2380.86 1736
2381.32 1643
2381.78 1587
2382.24 1644
2382.70 1685
2383.16 1627
2383.62 1610
2384.08 1715
2384.54 1739
2385.00 1671
2385.47 1720
2385.93 1592
2386.39 1664
2386.85 1663
2387.31 1674
2387.77 1642
2388.23 1643
2388.69 1559
2389.15 1639
2389.61 1624
2390.07 1600
2390.53 1663
2390.99 1678
2391.45 1594
2391.92 1516
2392.38 1537
2392.84 1541
2393.30 1459
2393.76 1544
2394.22 1495
2394.68 1518
2395.14 1542
2395.61 1441
2396.07 1490
2396.53 1482
2396.99 1484
2397.45 1560
2397.91 1474
2398.37 1498
2398.84 1484
2399.30 1485
2399.76 1504
2400.22 1585
2400.68 1549
2401.14 1497
2401.61 1455
2402.07 1554
2402.53 1538
2402.99 1525
2403.46 1578
2403.92 1634
2404.38 1531
2404.84 1589
2405.30 1556
2405.77 1475
2406.23 1571
2406.69 1572
2407.15 1531
2407.62 1708
2408.08 1654
2408.54 1596
2409.00 1494
2409.47 1417
2409.93 1525
2410.39 1461
2410.86 1445
2411.32 1454
2411.78 1462
2412.24 1404
2412.71 1494
2413.17 1479
2413.63 1523
2414.10 1472
2414.56 1522
2415.02 1554
2415.49 1521
2415.95 1613
2416.41 1697
2416.88 1746
2417.34 1788
2417.80 1856
2418.27 1910
2418.73 2022
2419.19 2096
2419.66 2098
2420.12 2145
2420.59 2114
2421.05 2072
2421.51 2071
2421.98 1975
2422.44 1951
2422.90 1834
2423.37 1854
2423.83 1823
2424.30 1817
2424.76 1849
2425.23 1831
2425.69 1880
2426.15 2029
2426.62 2026
2427.08 2063
2427.55 2237
2428.01 2368
2428.48 2542
2428.94 2495
2429.41 2434
2429.87 2446
2430.33 2348
2430.80 2244
2431.26 2093
2431.73 1994
2432.19 1792
2432.66 1816
2433.12 1850
2433.59 1785
2434.05 1697
2434.52 1653
2434.98 1676
2435.45 1717
2435.91 1704
2436.38 1734
2436.85 1736
2437.31 1782
2437.78 1797
2438.24 1830
2438.71 1946
2439.17 2065
2439.64 2125
2440.10 2320
2440.57 2442
2441.04 2576
2441.50 2622
2441.97 2670
2442.43 2670
2442.90 2556
2443.36 2473
2443.83 2396
2444.30 2322
2444.76 2125
2445.23 2003
2445.70 1910
2446.16 1833
2446.63 1714
2447.09 1673
2447.56 1636
2448.03 1508
2448.49 1536
2448.96 1433
2449.43 1494
2449.89 1507
2450.36 1479
2450.83 1411
2451.29 1424
2451.76 1475
2452.23 1461
2452.69 1467
2453.16 1584
2453.63 1501
2454.09 1554
2454.56 1474
2455.03 1492
2455.50 1543
2455.96 1536
2456.43 1498
2456.90 1510
2457.36 1425
2457.83 1548
2458.30 1544
2458.77 1595
2459.23 1584
2459.70 1473
2460.17 1481
2460.64 1533
2461.10 1527
2461.57 1571
2462.04 1583
2462.51 1571
2462.97 1540
2463.44 1549
2463.91 1565
2464.38 1704
2464.85 1755
2465.31 1684
2465.78 1680
2466.25 1761
2466.72 1878
2467.19 1800
2467.66 1798
2468.12 1733
2468.59 1872
2469.06 1796
2469.53 1771
2470.00 1783
2470.47 1728
2470.93 1730
2471.40 1793
2471.87 1730
2472.34 1640
2472.81 1741
2473.28 1681
2473.75 1602
2474.22 1624
2474.69 1564
2475.15 1578
2475.62 1609
2476.09 1609
2476.56 1543
2477.03 1537
2477.50 1612
2477.97 1635
2478.44 1730
2478.91 1919
2479.38 2032
2479.85 2050
2480.32 2096
2480.79 2294
2481.25 2317
2481.72 2373
2482.19 2316
2482.66 2226
2483.13 2222
2483.60 2108
2484.07 2040
2484.54 1926
2485.01 1839
2485.48 1746
2485.95 1741
2486.42 1676
2486.89 1573
2487.36 1612
2487.83 1565
2488.30 1613
2488.77 1599
2489.24 1645
2489.71 1582
2490.19 1629
2490.66 1553
2491.13 1640
2491.60 1676
2492.07 1686
2492.54 1766
2493.01 1728
2493.48 1720
2493.95 1805
2494.42 1750
2494.89 1686
2495.36 1696
2495.83 1752
2496.30 1863
2496.78 1771
2497.25 1912
2497.72 1974
2498.19 1936
2498.66 1973
2499.13 1956
2499.60 1937
2500.07 1937
2500.55 1945
2501.02 1841
2501.49 1701
2501.96 1664
2502.43 1563
2502.90 1557
2503.37 1566
2503.85 1597
2504.32 1579
2504.79 1529
2505.26 1526
2505.73 1573
2506.21 1665
2506.68 1700
2507.15 1628
2507.62 1750
2508.09 1837
2508.57 1870
2509.04 1892
2509.51 1890
2509.98 2106
2510.45 2149
2510.93 2120
2511.40 2057
2511.87 1999
2512.34 2065
2512.82 2144
2513.29 2007
2513.76 2072
2514.23 1998
2514.71 1936
2515.18 1932
2515.65 1949
2516.13 1894
2516.60 1724
2517.07 1810
2517.54 1847
2518.02 1725
2518.49 1815
2518.96 1798
2519.44 1757
2519.91 1726
2520.38 1754
2520.86 1695
2521.33 1613
2521.80 1682
2522.28 1631
2522.75 1612
2523.22 1525
2523.70 1465
2524.17 1495
2524.65 1472
2525.12 1420
2525.59 1404
2526.07 1468
2526.54 1532
2527.01 1566
2527.49 1585
2527.96 1558
2528.44 1552
2528.91 1597
2529.38 1570
2529.86 1481
2530.33 1475
2530.81 1593
2531.28 1537
2531.76 1544
2532.23 1677
2532.70 1647
2533.18 1585
2533.65 1683
2534.13 1709
2534.60 1640
2535.08 1672
2535.55 1692
2536.03 1724
2536.50 1633
2536.98 1653
2537.45 1620
2537.93 1610
2538.40 1652
2538.88 1698
2539.35 1665
2539.83 1683
2540.30 1569
2540.78 1560
2541.25 1596
2541.73 1624
2542.20 1626
2542.68 1681
2543.15 1603
2543.63 1662
2544.10 1565
2544.58 1660
2545.05 1664
2545.53 1735
2546.01 1799
2546.48 1841
2546.96 1881
2547.43 1941
2547.91 2089
2548.38 2072
2548.86 2101
2549.34 2211
2549.81 2226
2550.29 2180
2550.76 2078
2551.24 2075
2551.72 2044
2552.19 1941
2552.67 1975
2553.15 1913
2553.62 1891
2554.10 1951
2554.58 1974
2555.05 2046
2555.53 2166
2556.00 2341
2556.48 2294
2556.96 2318
2557.44 2347
2557.91 2282
2558.39 2254
2558.87 2209
2559.34 2022
2559.82 1898
2560.30 1889
2560.77 1747
2561.25 1782
2561.73 1656
2562.20 1671
2562.68 1623
2563.16 1638
2563.64 1557
2564.11 1506
2564.59 1474
2565.07 1490
2565.55 1364
2566.02 1423
2566.50 1458
2566.98 1460
2567.46 1456
2567.93 1393
2568.41 1386
2568.89 1473
2569.37 1430
2569.85 1413
2570.32 1311
2570.80 1339
2571.28 1509
2571.76 1410
2572.24 1435
2572.71 1463
2573.19 1528
2573.67 1446
2574.15 1428
2574.63 1413
2575.11 1441
2575.58 1451
2576.06 1473
2576.54 1424
2577.02 1536
2577.50 1475
2577.98 1479
2578.46 1528
2578.93 1496
2579.41 1483
2579.89 1431
2580.37 1420
2580.85 1415
2581.33 1417
2581.81 1426
2582.29 1484
2582.77 1477
2583.24 1428
2583.72 1348
2584.20 1390
2584.68 1487
2585.16 1504
2585.64 1446
2586.12 1501
2586.60 1561
2587.08 1530
2587.56 1545
2588.04 1551
2588.52 1562
2589.00 1473
2589.48 1502
2589.96 1489
2590.44 1451
2590.92 1517
2591.40 1493
2591.88 1534
2592.36 1519
2592.84 1630
2593.32 1639
2593.80 1700
2594.28 1635
2594.76 1763
2595.24 1756
2595.72 1832
2596.20 1834
2596.68 1865
2597.16 1889
2597.64 1846
2598.12 1846
2598.60 1928
2599.08 1916
2599.56 1822
2600.04 1762
2600.52 1701
2601.00 1665
2601.48 1621
2601.97 1595
2602.45 1573
2602.93 1646
2603.41 1464
2603.89 1502
2604.37 1505
2604.85 1416
2605.33 1439
2605.81 1429
2606.30 1431
2606.78 1504
2607.26 1556
2607.74 1665
2608.22 1804
2608.70 1822
2609.18 1854
2609.67 1919
2610.15 2025
2610.63 2146
2611.11 2212
2611.59 2119
2612.07 2067
2612.56 2056
2613.04 2066
2613.52 2007
2614.00 1966
2614.48 1842
2614.97 1852
2615.45 1739
2615.93 1667
2616.41 1688
2616.89 1660
2617.38 1710
2617.86 1568
2618.34 1559
2618.82 1552
2619.31 1577
2619.79 1566
2620.27 1544
2620.75 1467
2621.24 1471
2621.72 1509
2622.20 1623
2622.69 1478
2623.17 1506
2623.65 1553
2624.13 1399
2624.62 1443
2625.10 1480
2625.58 1508
2626.07 1469
2626.55 1513
2627.03 1500
2627.52 1561
2628.00 1582
2628.48 1528
2628.97 1567
2629.45 1584
2629.93 1509
2630.42 1506
2630.90 1507
2631.38 1541
2631.87 1482
2632.35 1487
2632.83 1524
2633.32 1554
2633.80 1629
2634.29 1666
2634.77 1557
2635.25 1468
2635.74 1473
2636.22 1449
2636.71 1506
2637.19 1542
2637.67 1523
2638.16 1460
2638.64 1348
2639.13 1500
2639.61 1621
2640.10 1632
2640.58 1663
2641.06 1608
2641.55 1596
2642.03 1623
2642.52 1616
2643.00 1675
2643.49 1655
2643.97 1645
2644.46 1724
2644.94 1679
2645.43 1550
2645.91 1599
2646.40 1631
2646.88 1584
2647.37 1568
2647.85 1489
2648.34 1489
2648.82 1599
2649.31 1626
2649.79 1544
2650.28 1508
2650.76 1601
2651.25 1558
2651.73 1579
2652.22 1540
2652.70 1545
2653.19 1512
2653.68 1554
2654.16 1552
2654.65 1628
2655.13 1470
2655.62 1622
2656.10 1630
2656.59 1661
2657.08 1580
2657.56 1571
2658.05 1646
2658.53 1515
2659.02 1580
2659.51 1534
2659.99 1494
2660.48 1454
2660.97 1445
2661.45 1516
2661.94 1431
2662.43 1407
2662.91 1389
2663.40 1393
2663.88 1431
2664.37 1440
2664.86 1430
2665.34 1471
2665.83 1468
2666.32 1453
2666.81 1417
2667.29 1450
2667.78 1514
2668.27 1493
2668.75 1428
2669.24 1406
2669.73 1483
2670.21 1510
2670.70 1418
2671.19 1437
2671.68 1497
2672.16 1539
2672.65 1636
2673.14 1628
2673.63 1714
2674.11 1783
2674.60 1877
2675.09 1924
2675.58 1996
2676.06 2026
2676.55 1994
2677.04 2028
2677.53 2095
2678.01 2004
2678.50 2078
2678.99 1961
2679.48 1950
2679.97 1940
2680.45 2046
2680.94 2094
2681.43 2021
2681.92 2095
2682.41 2206
2682.90 2235
2683.38 2260
2683.87 2298
2684.36 2377
2684.85 2451
2685.34 2466
2685.83 2413
2686.32 2376
2686.80 2226
2687.29 2157
2687.78 2066
2688.27 1955
2688.76 1767
2689.25 1765
2689.74 1785
2690.23 1646
2690.71 1552
2691.20 1559
2691.69 1524
2692.18 1564
2692.67 1611
2693.16 1600
2693.65 1591
2694.14 1588
2694.63 1594
2695.12 1494
2695.61 1546
2696.10 1717
2696.59 1647
2697.08 1632
2697.57 1606
2698.06 1557
2698.55 1580
2699.03 1632
2699.52 1688
2700.01 1587
2700.50 1609
2700.99 1714
2701.48 1750
2701.97 1715
2702.46 1781
2702.95 1743
2703.44 1750
2703.94 1759
2704.43 1761
2704.92 1794
2705.41 1652
2705.90 1723
2706.39 1643
2706.88 1569
2707.37 1504
2707.86 1485
2708.35 1620
2708.84 1500
2709.33 1496
2709.82 1433
2710.31 1444
2710.80 1403
2711.29 1401
2711.78 1454
2712.28 1425
2712.77 1402
2713.26 1454
2713.75 1445
2714.24 1440
2714.73 1463
2715.22 1485
2715.71 1432
2716.21 1457
2716.70 1368
2717.19 1422
2717.68 1441
2718.17 1445
2718.66 1387
2719.15 1474
2719.65 1552
2720.14 1563
2720.63 1509
2721.12 1511
2721.61 1596
2722.10 1620
2722.60 1681
2723.09 1697
2723.58 1753
2724.07 1679
2724.56 1790
2725.06 1809
2725.55 1717
2726.04 1736
2726.53 1623
2727.03 1583
2727.52 1551
2728.01 1448
2728.50 1445
2729.00 1511
2729.49 1444
2729.98 1444
2730.47 1429
2730.97 1433
2731.46 1428
2731.95 1455
2732.44 1438
2732.94 1429
2733.43 1480
2733.92 1492
2734.42 1454
2734.91 1592
2735.40 1520
2735.90 1440
2736.39 1478
2736.88 1566
2737.37 1642
2737.87 1571
2738.36 1540
2738.85 1606
2739.35 1685
2739.84 1613
2740.34 1659
2740.83 1673
2741.32 1664
2741.82 1622
2742.31 1611
2742.80 1675
2743.30 1529
2743.79 1595
2744.29 1520
2744.78 1433
2745.27 1494
2745.77 1457
2746.26 1484
2746.76 1357
2747.25 1339
2747.74 1378
2748.24 1438
2748.73 1429
2749.23 1452
2749.72 1531
2750.22 1457
2750.71 1425
2751.20 1481
2751.70 1524
2752.19 1604
2752.69 1598
2753.18 1533
2753.68 1664
2754.17 1687
2754.67 1722
2755.16 1622
2755.66 1655
2756.15 1721
2756.65 1771
2757.14 1752
2757.64 1623
2758.13 1694
2758.63 1515
2759.12 1487
2759.62 1500
2760.11 1478
2760.61 1409
2761.10 1449
2761.60 1519
2762.09 1470
2762.59 1429
2763.09 1527
2763.58 1492
2764.08 1419
2764.57 1476
2765.07 1451
2765.56 1409
2766.06 1385
2766.56 1364
2767.05 1481
2767.55 1456
2768.04 1472
2768.54 1402
2769.04 1456
2769.53 1504
2770.03 1582
2770.52 1584
2771.02 1578
2771.52 1648
2772.01 1642
2772.51 1665
2773.01 1732
2773.50 1647
2774.00 1691
2774.50 1655
2774.99 1796
2775.49 1871
2775.99 1817
2776.48 1829
2776.98 1916
2777.48 1924
2777.97 1748
2778.47 1793
2778.97 1769
2779.46 1730
2779.96 1731
2780.46 1808
2780.96 1756
2781.45 1652
2781.95 1624
2782.45 1616
2782.94 1641
2783.44 1604
2783.94 1638
2784.44 1537
2784.93 1533
2785.43 1623
2785.93 1592
2786.43 1574
2786.92 1612
2787.42 1614
2787.92 1589
2788.42 1509
2788.92 1532
2789.41 1515
2789.91 1519
2790.41 1507
2790.91 1545
2791.41 1556
2791.90 1450
2792.40 1442
2792.90 1470
2793.40 1599
2793.90 1516
2794.40 1664
2794.89 1768
2795.39 1861
2795.89 2079
2796.39 2207
2796.89 2377
2797.39 2466
2797.89 2635
2798.38 2712
2798.88 2691
2799.38 2621
2799.88 2546
2800.38 2506
2800.88 2307
2801.38 2113
2801.88 2006
2802.38 1886
2802.87 1819
2803.37 1771
2803.87 1658
2804.37 1659
2804.87 1706
2805.37 1767
2805.87 1845
2806.37 1945
2806.87 2090
2807.37 2290
2807.87 2473
2808.37 2705
2808.87 2935
2809.37 2950
2809.87 3101
2810.37 3066
2810.87 3039
2811.37 2847
2811.87 2739
2812.37 2688
2812.87 2537
2813.37 2371
2813.87 1946
2814.37 1904
2814.87 1799
2815.37 1714
2815.87 1760
2816.37 1718
2816.87 1596
2817.37 1642
2817.87 1691
2818.37 1637
2818.87 1486
2819.37 1474
2819.87 1535
2820.37 1542
2820.87 1484
2821.37 1405
2821.87 1434
2822.38 1381
2822.88 1439
2823.38 1440
2823.88 1511
2824.38 1530
2824.88 1482
2825.38 1471
2825.88 1473
2826.38 1534
2826.89 1574
2827.39 1585
2827.89 1633
2828.39 1718
2828.89 1753
2829.39 1740
2829.89 1817
2830.40 1776
2830.90 1777
2831.40 1760
2831.90 1830
2832.40 1783
2832.90 1819
2833.41 1758
2833.91 1781
2834.41 1716
2834.91 1725
2835.41 1766
2835.92 1733
2836.42 1767
2836.92 1760
2837.42 1646
2837.92 1691
2838.43 1653
2838.93 1590
2839.43 1625
2839.93 1633
2840.44 1644
2840.94 1544
2841.44 1570
2841.94 1492
2842.45 1494
2842.95 1496
2843.45 1503
2843.96 1533
2844.46 1543
2844.96 1548
2845.46 1753
2845.97 1815
2846.47 1689
2846.97 1727
2847.48 1831
2847.98 1884
2848.48 1876
2848.99 1896
2849.49 1838
2849.99 1869
2850.50 1866
2851.00 1756
2851.50 1737
2852.01 1747
2852.51 1671
2853.01 1555
2853.52 1640
2854.02 1689
2854.52 1546
2855.03 1505
2855.53 1585
2856.04 1558
2856.54 1499
2857.04 1550
2857.55 1599
2858.05 1590
2858.56 1525
2859.06 1506
2859.56 1538
2860.07 1546
2860.57 1483
2861.08 1551
2861.58 1676
2862.09 1673
2862.59 1673
2863.09 1655
2863.60 1667
2864.10 1606
2864.61 1556
2865.11 1585
2865.62 1471
2866.12 1469
2866.63 1467
2867.13 1372
2867.64 1346
2868.14 1357
2868.65 1428
2869.15 1455
2869.66 1396
2870.16 1493
2870.67 1549
2871.17 1558
2871.68 1516
2872.18 1499
2872.69 1533
2873.19 1510
2873.70 1567
2874.20 1468
2874.71 1581
2875.21 1551
2875.72 1544
2876.23 1561
2876.73 1565
2877.24 1527
2877.74 1567
2878.25 1562
2878.75 1514
2879.26 1566
2879.77 1607
2880.27 1484
2880.78 1455
2881.28 1474
2881.79 1379
2882.30 1455
2882.80 1535
2883.31 1608
2883.82 1559
2884.32 1596
2884.83 1694
2885.33 1784
2885.84 1813
2886.35 1941
2886.85 2050
2887.36 2214
2887.87 2254
2888.37 2266
2888.88 2243
2889.39 2352
2889.89 2207
2890.40 2212
2890.91 2131
2891.42 1939
2891.92 1908
2892.43 1793
2892.94 1677
2893.44 1608
2893.95 1661
2894.46 1637
2894.97 1675
2895.47 1629
2895.98 1587
2896.49 1625
2897.00 1701
2897.50 1602
2898.01 1595
2898.52 1793
2899.03 1821
2899.53 1661
2900.04 1674
2900.55 1734
2901.06 1750
2901.56 1688
2902.07 1734
2902.58 1804
2903.09 1912
2903.60 1835
2904.10 1920
2904.61 1938
2905.12 2050
2905.63 1868
2906.14 1942
2906.65 1978
2907.15 2002
2907.66 1952
2908.17 2098
2908.68 1982
2909.19 1964
2909.70 1811
2910.20 1695
2910.71 1664
2911.22 1597
2911.73 1650
2912.24 1707
2912.75 1559
2913.26 1531
2913.77 1612
2914.28 1641
2914.78 1645
2915.29 1696
2915.80 1680
2916.31 1633
2916.82 1705
2917.33 1563
2917.84 1518
2918.35 1503
2918.86 1552
2919.37 1462
2919.88 1428
2920.39 1482
2920.90 1456
2921.41 1510
2921.92 1501
2922.43 1626
2922.93 1813
2923.44 1869
2923.95 2085
2924.46 2298
2924.97 2480
2925.48 2839
2925.99 3065
2926.50 3072
2927.01 3189
2927.52 3116
2928.03 2958
2928.54 2715
2929.06 2498
2929.57 2301
2930.08 2103
2930.59 2014
2931.10 1900
2931.61 1718
2932.12 1602
2932.63 1572
2933.14 1619
2933.65 1561
2934.16 1534
2934.67 1657
2935.18 1635
2935.69 1656
2936.20 1714
2936.71 1767
2937.23 1777
2937.74 1723
2938.25 1767
2938.76 1743
2939.27 1786
2939.78 1819
2940.29 1677
2940.80 1553
2941.31 1513
2941.83 1523
2942.34 1573
2942.85 1704
2943.36 1585
2943.87 1645
2944.38 1738
2944.90 1758
2945.41 1839
2945.92 1977
2946.43 2070
2946.94 2207
2947.45 2125
2947.97 2119
2948.48 2183
2948.99 2158
2949.50 2147
2950.01 1959
2950.53 1879
2951.04 1957
2951.55 1853
2952.06 1746
2952.58 1725
2953.09 1629
2953.60 1617
2954.11 1630
2954.63 1601
2955.14 1605
2955.65 1588
2956.16 1484
2956.68 1533
2957.19 1516
2957.70 1542
2958.21 1575
2958.73 1543
2959.24 1617
2959.75 1576
2960.27 1618
2960.78 1748
2961.29 1760
2961.80 1893
2962.32 1989
2962.83 1961
2963.34 1935
2963.86 1947
2964.37 2011
2964.88 1932
2965.40 1970
2965.91 1929
2966.42 1735
2966.94 1712
2967.45 1706
2967.97 1623
2968.48 1682
2968.99 1588
2969.51 1564
2970.02 1510
2970.53 1485
2971.05 1489
2971.56 1479
2972.08 1461
2972.59 1476
2973.10 1517
2973.62 1509
2974.13 1497
2974.65 1434
2975.16 1482
2975.68 1529
2976.19 1539
2976.70 1572
2977.22 1561
2977.73 1557
2978.25 1561
2978.76 1527
2979.28 1515
2979.79 1488
2980.31 1489
2980.82 1562
2981.34 1552
2981.85 1581
2982.37 1608
2982.88 1610
2983.40 1619
2983.91 1627
2984.43 1674
2984.94 1817
2985.46 1746
2985.97 1720
2986.49 1755
2987.00 1752
2987.52 1783
2988.03 1813
2988.55 1831
2989.06 1813
2989.58 1828
2990.09 1858
2990.61 1867
2991.13 1833
2991.64 1816
2992.16 1860
2992.67 1907
2993.19 1801
2993.70 1906
2994.22 1892
2994.74 1834
2995.25 1801
2995.77 1929
2996.29 2033
2996.80 1946
2997.32 2111
2997.83 2188
2998.35 2433
2998.87 2505
2999.38 2453
2999.90 2551
3000.42 2505
3000.93 2472
3001.45 2452
3001.97 2426
3002.48 2524
3003.00 2489
3003.52 2631
3004.03 2834
3004.55 3182
3005.07 3283
3005.58 3705
3006.10 3962
3006.62 3853
3007.13 3898
3007.65 3821
3008.17 3475
3008.68 3410
3009.20 3150
3009.72 2667
3010.24 2410
3010.75 2124
3011.27 1945
3011.79 1840
3012.31 1737
3012.82 1702
3013.34 1664
3013.86 1631
3014.38 1712
3014.89 1659
3015.41 1686
3015.93 1716
3016.45 1766
3016.97 1753
3017.48 1885
3018.00 1752
3018.52 1799
3019.04 1880
3019.56 1933
3020.07 1812
3020.59 1896
3021.11 1950
3021.63 1964
3022.15 1982
3022.67 1968
3023.18 2004
3023.70 2033
3024.22 2205
3024.74 2203
3025.26 2250
3025.78 2239
3026.30 2398
3026.81 2416
3027.33 2272
3027.85 2117
3028.37 2117
3028.89 2115
3029.41 1876
3029.93 1779
3030.45 1773
3030.97 1685
3031.48 1707
3032.00 1745
3032.52 1755
3033.04 1811
3033.56 1889
3034.08 2023
3034.60 2088
3035.12 2307
3035.64 2391
3036.16 2464
3036.68 2543
3037.20 2586
3037.72 2534
3038.24 2514
3038.76 2469
3039.28 2485
3039.80 2399
3040.32 2207
3040.84 2128
3041.36 2058
3041.88 1898
3042.40 1910
3042.92 1947
3043.44 1898
3043.96 1838
3044.48 1788
3045.00 1854
3045.52 1803
3046.04 1788
3046.56 1771
3047.08 1847
3047.60 1869
3048.12 1854
3048.64 1701
3049.16 1662
3049.68 1641
3050.20 1677
3050.72 1698
3051.24 1639
3051.77 1650
3052.29 1618
3052.81 1664
3053.33 1661
3053.85 1613
3054.37 1561
3054.89 1504
3055.41 1544
3055.93 1556
3056.46 1594
3056.98 1623
3057.50 1563
3058.02 1568
3058.54 1553
3059.06 1617
3059.58 1576
3060.11 1571
3060.63 1600
3061.15 1586
3061.67 1580
3062.19 1627
3062.71 1571
3063.24 1652
3063.76 1693
3064.28 1645
3064.80 1595
3065.32 1609
3065.85 1586
3066.37 1647
3066.89 1544
3067.41 1621
3067.93 1567
3068.46 1596
3068.98 1558
3069.50 1522
3070.02 1553
3070.55 1527
3071.07 1587
3071.59 1547
3072.11 1543
3072.64 1640
3073.16 1663
3073.68 1685
3074.20 1624
3074.73 1715
3075.25 1835
3075.77 1808
3076.30 1805
3076.82 1792
3077.34 1855
3077.87 1894
3078.39 1888
3078.91 1925
3079.44 1896
3079.96 1928
3080.48 1966
3081.01 1978
3081.53 1953
3082.05 1920
3082.58 1920
3083.10 1865
3083.62 1937
3084.15 1906
3084.67 1904
3085.19 1904
3085.72 1780
3086.24 1761
3086.76 1772
3087.29 1690
3087.81 1711
3088.34 1684
3088.86 1711
3089.38 1612
3089.91 1690
3090.43 1721
3090.96 1665
3091.48 1594
3092.01 1625
3092.53 1737
3093.05 1706
3093.58 1674
3094.10 1672
3094.63 1691
3095.15 1724
3095.68 1739
3096.20 1792
3096.73 1857
3097.25 1906
3097.78 1933
3098.30 2007
3098.83 1988
3099.35 1984
3099.88 2089
3100.40 2219
3100.93 2544
3101.45 2718
3101.98 3239
3102.50 3755
3103.03 4362
3103.55 4761
3104.08 5186
3104.60 5539
3105.13 5434
3105.65 5167
3106.18 4671
3106.70 4073
3107.23 3526
3107.76 3151
3108.28 2743
3108.81 2476
3109.33 2185
3109.86 2037
3110.38 2023
3110.91 2015
3111.44 1921
3111.96 1960
3112.49 1872
3113.01 1950
3113.54 1921
3114.07 1979
3114.59 1875
3115.12 1743
3115.65 1754
3116.17 1813
3116.70 1760
3117.22 1606
3117.75 1682
3118.28 1616
3118.80 1535
3119.33 1558
3119.86 1507
3120.38 1539
3120.91 1635
3121.44 1623
3121.96 1729
3122.49 1809
3123.02 1815
3123.55 1869
3124.07 1845
3124.60 1916
3125.13 1831
3125.65 1770
3126.18 1685
3126.71 1623
3127.24 1680
3127.76 1584
3128.29 1562
3128.82 1576
3129.35 1572
3129.87 1491
3130.40 1474
3130.93 1412
3131.46 1446
3131.98 1526
3132.51 1508
3133.04 1473
3133.57 1468
3134.09 1469
3134.62 1458
3135.15 1402
3135.68 1492
3136.21 1487
3136.73 1467
3137.26 1485
3137.79 1464
3138.32 1463
3138.85 1560
3139.38 1516
3139.90 1571
3140.43 1609
3140.96 1568
3141.49 1528
3142.02 1598
3142.55 1647
3143.07 1565
3143.60 1597
3144.13 1647
3144.66 1594
3145.19 1640
3145.72 1687
3146.25 1713
3146.78 1726
3147.31 1781
3147.83 1847
3148.36 1856
3148.89 1936
3149.42 2017
3149.95 1920
3150.48 1993
3151.01 1997
3151.54 1932
3152.07 1957
3152.60 1913
3153.13 1799
3153.66 1703
3154.19 1693
3154.72 1679
3155.25 1625
3155.77 1687
3156.30 1750
3156.83 1698
3157.36 1656
3157.89 1617
3158.42 1727
3158.95 1656
3159.48 1676
3160.01 1787
3160.54 1696
3161.07 1640
3161.60 1686
3162.13 1596
3162.66 1502
3163.20 1537
3163.73 1627
3164.26 1593
3164.79 1504
3165.32 1590
3165.85 1556
3166.38 1601
3166.91 1639
3167.44 1642
3167.97 1729
3168.50 1781
3169.03 1777
3169.56 1728
3170.09 1692
3170.62 1737
3171.16 1709
3171.69 1573
3172.22 1587
3172.75 1548
3173.28 1604
3173.81 1555
3174.34 1550
3174.87 1576
3175.40 1577
3175.94 1631
3176.47 1707
3177.00 1630
3177.53 1622
3178.06 1680
3178.59 1725
3179.13 1725
3179.66 1822
3180.19 1702
3180.72 1646
3181.25 1672
3181.78 1583
3182.32 1617
3182.85 1538
3183.38 1591
3183.91 1574
3184.44 1560
3184.98 1591
3185.51 1563
3186.04 1507
3186.57 1487
3187.11 1503
3187.64 1572
3188.17 1453
3188.70 1614
3189.24 1565
3189.77 1553
3190.30 1569
3190.83 1500
3191.37 1530
3191.90 1518
3192.43 1520
3192.96 1531
3193.50 1468
3194.03 1469
3194.56 1505
3195.10 1513
3195.63 1482
3196.16 1504
3196.69 1543
3197.23 1484
3197.76 1454
3198.29 1523
3198.83 1594
3199.36 1598
3199.89 1597
3200.43 1531
3200.96 1520
3201.49 1554
3202.03 1652
3202.56 1715
3203.10 1842
3203.63 1759
3204.16 1753
3204.70 1816
3205.23 1798
3205.76 1707
3206.30 1645
3206.83 1633
3207.37 1690
3207.90 1619
3208.43 1682
3208.97 1667
3209.50 1690
3210.04 1605
3210.57 1604
3211.11 1664
3211.64 1673
3212.17 1714
3212.71 1768
3213.24 1764
3213.78 1713
3214.31 1712
3214.85 1678
3215.38 1618
3215.92 1578
3216.45 1654
3216.99 1581
3217.52 1689
3218.06 1730
3218.59 1657
3219.13 1703
3219.66 1811
3220.20 1736
3220.73 1776
3221.27 1745
3221.80 1716
3222.34 1685
3222.87 1705
3223.41 1661
3223.94 1649
3224.48 1743
3225.01 1692
3225.55 1756
3226.09 1812
3226.62 1828
3227.16 1755
3227.69 1723
3228.23 1693
3228.76 1676
3229.30 1640
3229.84 1565
3230.37 1484
3230.91 1515
3231.44 1475
3231.98 1458
3232.52 1434
3233.05 1454
3233.59 1534
3234.12 1472
3234.66 1519
3235.20 1522
3235.73 1516
3236.27 1577
3236.81 1582
3237.34 1569
3237.88 1594
3238.42 1665
3238.95 1697
3239.49 1858
3240.03 1779
3240.56 1781
3241.10 1658
3241.64 1685
3242.17 1718
3242.71 1653
3243.25 1626
3243.78 1606
3244.32 1590
3244.86 1622
3245.40 1583
3245.93 1515
3246.47 1562
3247.01 1518
3247.54 1423
3248.08 1515
3248.62 1538
3249.16 1546
3249.69 1612
3250.23 1554
3250.77 1563
3251.31 1711
3251.84 1667
3252.38 1701
3252.92 1760
3253.46 1736
3254.00 1760
3254.53 1839
3255.07 1926
3255.61 1935
3256.15 1895
3256.69 1974
3257.22 2154
3257.76 2092
3258.30 2077
3258.84 2138
3259.38 2128
3259.92 2080
3260.45 2068
3260.99 2114
3261.53 2177
3262.07 2347
3262.61 2441
3263.15 2519
3263.69 2599
3264.22 2847
3264.76 2888
3265.30 2911
3265.84 3081
3266.38 3038
3266.92 3096
3267.46 3299
3268.00 3398
3268.54 3461
3269.08 3370
3269.61 3278
3270.15 3179
3270.69 2765
3271.23 2378
3271.77 2216
3272.31 2163
3272.85 1884
3273.39 1820
3273.93 1729
3274.47 1694
3275.01 1724
3275.55 1791
3276.09 1776
3276.63 1727
3277.17 1826
3277.71 1911
3278.25 1873
3278.79 1966
3279.33 1932
3279.87 1908
3280.41 1917
3280.95 1975
3281.49 1936
3282.03 1920
3282.57 1864
3283.11 1889
3283.65 1902
3284.19 1910
3284.73 1857
3285.27 1919
3285.81 2044
3286.35 2056
3286.89 2074
3287.43 2145
3287.97 2240
3288.51 2112
3289.05 2263
3289.60 2313
3290.14 2134
3290.68 2203
3291.22 2045
3291.76 2011
3292.30 2076
3292.84 2172
3293.38 2250
3293.92 2262
3294.46 2537
3295.01 2838
3295.55 3076
3296.09 3082
3296.63 3326
3297.17 3409
3297.71 3566
3298.25 3546
3298.80 3273
3299.34 3091
3299.88 3008
3300.42 2710
3300.96 2426
3301.50 2252
3302.05 2207
3302.59 2197
3303.13 2101
3303.67 2034
3304.21 2032
3304.76 2085
3305.30 2045
3305.84 2061
3306.38 2090
3306.93 1988
3307.47 2045
3308.01 2064
3308.55 1995
3309.09 2066
3309.64 2074
3310.18 1935
3310.72 1885
3311.27 1926
3311.81 2018
3312.35 2110
3312.89 2044
3313.44 2027
3313.98 2170
3314.52 2249
3315.06 2438
3315.61 2410
3316.15 2460
3316.69 2586
3317.24 2567
3317.78 2595
3318.32 2531
3318.87 2471
3319.41 2389
3319.95 2579
3320.50 2531
3321.04 2394
3321.58 2278
3322.13 2404
3322.67 2459
3323.21 2315
3323.76 2266
3324.30 2248
3324.84 2270
3325.39 2261
3325.93 2241
3326.48 2288
3327.02 2278
3327.56 2230
3328.11 2164
3328.65 2125
3329.20 2035
3329.74 2046
3330.28 2152
3330.83 2127
3331.37 2351
3331.92 2638
3332.46 3190
3333.01 3887
3333.55 4862
3334.10 6103
3334.64 7799
3335.18 9743
3335.73 11577
3336.27 13471
3336.82 14828
3337.36 15457
3337.91 15672
3338.45 14911
3339.00 13708
3339.54 11978
3340.09 10355
3340.63 8756
3341.18 7182
3341.72 5857
3342.27 4942
3342.81 4204
3343.36 3523
3343.90 3071
3344.45 2890
3344.99 2717
3345.54 2543
3346.09 2397
3346.63 2335
3347.18 2153
3347.72 2262
3348.27 2227
3348.81 2243
3349.36 2171
3349.90 2180
3350.45 2107
3351.00 2066
3351.54 2145
3352.09 2092
3352.63 2119
3353.18 2119
3353.73 2154
3354.27 2303
3354.82 2368
3355.36 2505
3355.91 2482
3356.46 2533
3357.00 2557
3357.55 2547
3358.10 2501
3358.64 2551
3359.19 2366
3359.74 2198
3360.28 2223
3360.83 2121
3361.38 2031
3361.92 2000
3362.47 1871
3363.02 1872
3363.56 1821
3364.11 1765
3364.66 1750
3365.20 1865
3365.75 1896
3366.30 1842
3366.85 1867
3367.39 1879
3367.94 1901
3368.49 1871
3369.03 1867
3369.58 1816
3370.13 1811
3370.68 1976
3371.22 2086
3371.77 2133
3372.32 2323
3372.87 2327
3373.42 2631
3373.96 2867
3374.51 3140
3375.06 3235
3375.61 3216
3376.15 3220
3376.70 2977
3377.25 2935
3377.80 2724
3378.35 2573
3378.89 2244
3379.44 2103
3379.99 2053
3380.54 1846
3381.09 1806
3381.64 1787
3382.18 1656
3382.73 1676
3383.28 1664
3383.83 1554
3384.38 1640
3384.93 1653
3385.48 1617
3386.02 1643
3386.57 1599
3387.12 1574
3387.67 1521
3388.22 1604
3388.77 1560
3389.32 1587
3389.87 1602
3390.42 1568
3390.96 1604
3391.51 1588
3392.06 1578
3392.61 1596
3393.16 1614
3393.71 1710
3394.26 1680
3394.81 1662
3395.36 1831
3395.91 1696
3396.46 1778
3397.01 1783
3397.56 1886
3398.11 1782
3398.66 1801
3399.21 1728
3399.76 1716
3400.31 1726
3400.86 1733
3401.41 1752
3401.96 1692
3402.51 1616
3403.06 1590
3403.61 1603
3404.16 1610
3404.71 1525
3405.26 1471
3405.81 1527
3406.36 1576
3406.91 1525
3407.46 1508
3408.01 1563
3408.56 1607
3409.11 1651
3409.66 1664
3410.21 1711
3410.76 1602
3411.31 1702
3411.86 1754
3412.42 1870
3412.97 1970
3413.52 1909
3414.07 1865
3414.62 1917
3415.17 1890
3415.72 1812
3416.27 1813
3416.82 1679
3417.37 1725
3417.93 1564
3418.48 1550
3419.03 1631
3419.58 1510
3420.13 1486
3420.68 1489
3421.23 1402
3421.79 1386
3422.34 1459
3422.89 1530
3423.44 1554
3423.99 1556
3424.55 1672
3425.10 1767
3425.65 1658
3426.20 1710
3426.75 1640
3427.31 1550
3427.86 1592
3428.41 1437
3428.96 1471
3429.51 1469
3430.07 1488
3430.62 1543
3431.17 1451
3431.72 1441
3432.28 1439
3432.83 1441
3433.38 1475
3433.93 1445
3434.49 1494
3435.04 1477
3435.59 1477
3436.14 1550
3436.70 1557
3437.25 1572
3437.80 1518
3438.36 1525
3438.91 1583
3439.46 1631
3440.01 1618
3440.57 1618
3441.12 1611
3441.67 1633
3442.23 1613
3442.78 1584
3443.33 1619
3443.89 1618
3444.44 1515
3444.99 1554
3445.55 1617
3446.10 1605
3446.66 1485
3447.21 1479
3447.76 1538
3448.32 1535
3448.87 1409
3449.42 1417
3449.98 1377
3450.53 1378
3451.09 1351
3451.64 1353
3452.19 1426
3452.75 1426
3453.30 1340
3453.86 1385
3454.41 1316
3454.96 1241
3455.52 1291
3456.07 1295
3456.63 1300
3457.18 1303
3457.74 1349
3458.29 1352
3458.85 1314
3459.40 1285
3459.96 1325
3460.51 1343
3461.07 1329
3461.62 1287
3462.17 1346
3462.73 1338
3463.28 1358
3463.84 1455
3464.39 1488
3464.95 1468
3465.50 1485
3466.06 1557
3466.62 1618
3467.17 1611
3467.73 1622
3468.28 1655
3468.84 1585
3469.39 1468
3469.95 1563
3470.50 1540
3471.06 1502
3471.61 1620
3472.17 1535
3472.73 1499
3473.28 1528
3473.84 1544
3474.39 1552
3474.95 1515
3475.50 1422
3476.06 1480
3476.62 1530
3477.17 1478
3477.73 1509
3478.29 1489
3478.84 1579
3479.40 1652
3479.95 1709
3480.51 1817
3481.07 1890
3481.62 1901
3482.18 1898
3482.74 1863
3483.29 1826
3483.85 1778
3484.41 1751
3484.96 1816
3485.52 1762
3486.08 1728
3486.63 1729
3487.19 1737
3487.75 1783
3488.30 1861
3488.86 1815
3489.42 1956
3489.97 2125
3490.53 2293
3491.09 2675
3491.65 2837
3492.20 3185
3492.76 3489
3493.32 3770
3493.88 3788
3494.43 3648
3494.99 3505
3495.55 3339
3496.11 2992
3496.66 2965
3497.22 2779
3497.78 2873
3498.34 3177
3498.89 3417
3499.45 3469
3500.01 3788
3500.57 3897
3501.13 3976
3501.68 3880
3502.24 3693
3502.80 3725
3503.36 3614
3503.92 3632
3504.48 3557
3505.03 3554
3505.59 3687
3506.15 3761
3506.71 3726
3507.27 3651
3507.83 3480
3508.38 3285
3508.94 3135
3509.50 2972
3510.06 2745
3510.62 2512
3511.18 2314
3511.74 2261
3512.30 2247
3512.85 2067
3513.41 2006
3513.97 1918
3514.53 1859
3515.09 1691
3515.65 1635
3516.21 1624
3516.77 1674
3517.33 1710
3517.89 1653
3518.45 1729
3519.01 1780
3519.56 1839
3520.12 1821
3520.68 1755
3521.24 1741
3521.80 1828
3522.36 1826
3522.92 1876
3523.48 1902
3524.04 1790
3524.60 1826
3525.16 1836
3525.72 1895
3526.28 1808
3526.84 1759
3527.40 1662
3527.96 1552
3528.52 1554
3529.08 1498
3529.64 1492
3530.20 1523
3530.76 1502
3531.32 1494
3531.88 1518
3532.44 1542
3533.01 1559
3533.57 1592
3534.13 1561
3534.69 1541
3535.25 1611
3535.81 1585
3536.37 1547
3536.93 1612
3537.49 1691
3538.05 1785
3538.61 1809
3539.17 1706
3539.74 1744
3540.30 1704
3540.86 1656
3541.42 1657
3541.98 1675
3542.54 1738
3543.10 1727
3543.66 1761
3544.23 1681
3544.79 1737
3545.35 1720
3545.91 1633
3546.47 1643
3547.03 1605
3547.59 1565
3548.16 1639
3548.72 1579
3549.28 1539
3549.84 1460
3550.40 1415
3550.97 1421
3551.53 1500
3552.09 1426
3552.65 1469
3553.21 1499
3553.78 1435
3554.34 1564
3554.90 1492
3555.46 1567
3556.03 1591
3556.59 1610
3557.15 1566
3557.71 1650
3558.28 1641
3558.84 1561
3559.40 1614
3559.96 1648
3560.53 1532
3561.09 1551
3561.65 1496
3562.21 1431
3562.78 1504
3563.34 1486
3563.90 1467
3564.47 1467
3565.03 1519
3565.59 1436
3566.16 1480
3566.72 1435
3567.28 1382
3567.85 1364
3568.41 1415
3568.97 1324
3569.54 1308
3570.10 1336
3570.66 1271
3571.23 1209
3571.79 1244
3572.35 1255
3572.92 1239
3573.48 1342
3574.04 1326
3574.61 1336
3575.17 1354
3575.74 1469
3576.30 1441
3576.86 1443
3577.43 1486
3577.99 1548
3578.56 1476
3579.12 1480
3579.68 1509
3580.25 1415
3580.81 1481
3581.38 1448
3581.94 1364
3582.51 1420
3583.07 1396
3583.64 1413
3584.20 1415
3584.76 1407
3585.33 1318
3585.89 1324
3586.46 1361
3587.02 1323
3587.59 1305
3588.15 1256
3588.72 1322
3589.28 1319
3589.85 1381
3590.41 1372
3590.98 1396
3591.54 1429
3592.11 1434
3592.67 1456
3593.24 1413
3593.80 1475
3594.37 1430
3594.94 1464
3595.50 1540
3596.07 1539
3596.63 1430
3597.20 1435
3597.76 1387
3598.33 1402
3598.89 1473
3599.46 1411
3600.03 1479
3600.59 1450
3601.16 1443
3601.72 1449
3602.29 1417
3602.86 1407
3603.42 1393
3603.99 1382
3604.55 1368
3605.12 1331
3605.69 1323
3606.25 1350
3606.82 1368
3607.39 1245
3607.95 1195
3608.52 1248
3609.09 1268
3609.65 1285
3610.22 1228
3610.79 1237
3611.35 1220
3611.92 1166
3612.49 1200
3613.05 1273
3613.62 1262
3614.19 1359
3614.75 1418
3615.32 1583
3615.89 1818
3616.45 2071
3617.02 2403
3617.59 2635
3618.16 3010
3618.72 3260
3619.29 3386
3619.86 3358
3620.43 3385
3620.99 3217
3621.56 2933
3622.13 2719
3622.70 2486
3623.26 2203
3623.83 1976
3624.40 1803
3624.97 1610
3625.53 1576
3626.10 1479
3626.67 1436
3627.24 1350
3627.81 1351
3628.37 1368
3628.94 1314
3629.51 1371
3630.08 1406
3630.65 1437
3631.22 1461
3631.78 1436
3632.35 1440
3632.92 1401
3633.49 1401
3634.06 1329
3634.63 1321
3635.20 1267
3635.76 1246
3636.33 1336
3636.90 1284
3637.47 1275
3638.04 1262
3638.61 1321
3639.18 1345
3639.75 1429
3640.31 1486
3640.88 1442
3641.45 1553
3642.02 1672
3642.59 1722
3643.16 1723
3643.73 1760
3644.30 1648
3644.87 1727
3645.44 1549
3646.01 1537
3646.58 1533
3647.15 1459
3647.72 1448
3648.29 1479
3648.85 1509
3649.42 1502
3649.99 1435
3650.56 1463
3651.13 1527
3651.70 1553
3652.27 1519
3652.84 1548
3653.41 1561
3653.98 1516
3654.55 1552
3655.12 1550
3655.69 1600
3656.26 1643
3656.83 1746
3657.41 1774
3657.98 1721
3658.55 1698
3659.12 1749
3659.69 1775
3660.26 1680
3660.83 1606
3661.40 1664
3661.97 1664
3662.54 1633
3663.11 1633
3663.68 1525
3664.25 1561
3664.82 1613
3665.39 1817
3665.97 1953
3666.54 2140
3667.11 2278
3667.68 2324
3668.25 2403
3668.82 2316
3669.39 2255
3669.96 2238
3670.54 2093
3671.11 1918
3671.68 1813
3672.25 1715
3672.82 1616
3673.39 1600
3673.96 1620
3674.54 1643
3675.11 1656
3675.68 1612
3676.25 1646
3676.82 1611
3677.39 1698
3677.97 1588
3678.54 1675
3679.11 1636
3679.68 1497
3680.26 1558
3680.83 1575
3681.40 1554
3681.97 1560
3682.54 1529
3683.12 1576
3683.69 1574
3684.26 1540
3684.83 1468
3685.41 1518
3685.98 1567
3686.55 1669
3687.12 1623
3687.70 1701
3688.27 1769
3688.84 1827
3689.42 2011
3689.99 2080
3690.56 2048
3691.13 2123
3691.71 2145
3692.28 2088
3692.85 1956
3693.43 1929
3694.00 1887
3694.57 1778
3695.15 1778
3695.72 1663
3696.29 1458
3696.87 1441
3697.44 1454
3698.01 1434
3698.59 1447
3699.16 1392
3699.73 1476
3700.31 1438
3700.88 1532
3701.45 1490
3702.03 1516
3702.60 1534
3703.18 1511
3703.75 1523
3704.32 1516
3704.90 1412
3705.47 1393
3706.05 1505
3706.62 1494
3707.19 1491
3707.77 1434
3708.34 1465
3708.92 1470
3709.49 1471
3710.07 1529
3710.64 1509
3711.22 1420
3711.79 1371
3712.36 1392
3712.94 1388
3713.51 1371
3714.09 1414
3714.66 1332
3715.24 1364
3715.81 1394
3716.39 1408
3716.96 1360
3717.54 1333
3718.11 1378
3718.69 1305
3719.26 1334
3719.84 1322
3720.41 1322
3720.99 1258
3721.56 1319
3722.14 1250
3722.72 1277
3723.29 1228
3723.87 1193
3724.44 1406
3725.02 1275
3725.59 1233
3726.17 1237
3726.74 1323
3727.32 1268
3727.90 1261
3728.47 1359
3729.05 1408
3729.62 1452
3730.20 1464
3730.78 1408
3731.35 1637
3731.93 1754
3732.50 1786
3733.08 1936
3733.66 1930
3734.23 2025
3734.81 2062
3735.39 2042
3735.96 2008
3736.54 1884
3737.12 1705
3737.69 1682
3738.27 1643
3738.85 1541
3739.42 1415
3740.00 1466
3740.58 1512
3741.15 1473
3741.73 1399
3742.31 1449
3742.88 1495
3743.46 1420
3744.04 1366
3744.61 1328
3745.19 1345
3745.77 1351
3746.35 1403
3746.92 1390
3747.50 1384
3748.08 1368
3748.66 1342
3749.23 1484
3749.81 1417
3750.39 1345
3750.97 1344
3751.54 1333
3752.12 1254
3752.70 1311
3753.28 1295
3753.85 1292
3754.43 1259
3755.01 1265
3755.59 1341
3756.17 1365
3756.74 1497
3757.32 1539
3757.90 1549
3758.48 1628
3759.06 1679
3759.63 1742
3760.21 1746
3760.79 1747
3761.37 1760
3761.95 1745
3762.53 1678
3763.11 1589
3763.68 1668
3764.26 1597
3764.84 1497
3765.42 1464
3766.00 1416
3766.58 1440
3767.16 1332
3767.74 1346
3768.31 1320
3768.89 1286
3769.47 1284
3770.05 1294
3770.63 1300
3771.21 1312
3771.79 1317
3772.37 1310
3772.95 1314
3773.53 1425
3774.11 1402
3774.69 1347
3775.27 1306
3775.84 1303
3776.42 1286
3777.00 1305
3777.58 1248
3778.16 1216
3778.74 1273
3779.32 1256
3779.90 1329
3780.48 1272
3781.06 1257
3781.64 1257
3782.22 1271
3782.80 1233
3783.38 1274
3783.96 1234
3784.54 1283
3785.12 1306
3785.70 1238
3786.28 1286
3786.86 1324
3787.44 1312
3788.02 1293
3788.61 1229
3789.19 1250
3789.77 1312
3790.35 1289
3790.93 1261
3791.51 1189
3792.09 1221
3792.67 1220
3793.25 1268
3793.83 1228
3794.41 1273
3794.99 1263
3795.57 1304
3796.16 1332
3796.74 1302
3797.32 1319
3797.90 1377
3798.48 1407
3799.06 1383
3799.64 1319
3800.22 1317
3800.81 1380
3801.39 1410
3801.97 1352
3802.55 1405
3803.13 1551
3803.71 1530
3804.30 1461
3804.88 1434
3805.46 1448
3806.04 1488
3806.62 1423
3807.20 1439
3807.79 1548
3808.37 1536
3808.95 1553
3809.53 1586
3810.12 1587
3810.70 1555
3811.28 1509
3811.86 1547
3812.44 1535
3813.03 1530
3813.61 1508
3814.19 1504
3814.77 1578
3815.36 1644
3815.94 1564
3816.52 1560
3817.10 1679
3817.69 1539
3818.27 1474
3818.85 1512
3819.44 1451
3820.02 1373
3820.60 1271
3821.18 1351
3821.77 1336
3822.35 1296
3822.93 1320
3823.52 1313
3824.10 1330
3824.68 1300
3825.27 1279
3825.85 1298
3826.43 1255
3827.02 1311
3827.60 1230
3828.18 1191
3828.77 1234
3829.35 1375
3829.93 1367
3830.52 1333
3831.10 1372
3831.69 1381
3832.27 1436
3832.85 1440
3833.44 1464
3834.02 1382
3834.61 1429
3835.19 1357
3835.77 1391
3836.36 1364
3836.94 1337
3837.53 1418
3838.11 1379
3838.70 1332
3839.28 1323
3839.86 1302
3840.45 1309
3841.03 1298
3841.62 1399
3842.20 1329
3842.79 1291
3843.37 1421
3843.96 1400
3844.54 1445
3845.13 1453
3845.71 1515
3846.30 1553
3846.88 1699
3847.47 1706
3848.05 1739
3848.64 1868
3849.22 1900
3849.81 1820
3850.39 1842
3850.98 1762
3851.56 1682
3852.15 1544
3852.73 1583
3853.32 1511
3853.90 1515
3854.49 1568
3855.07 1510
3855.66 1544
3856.25 1499
3856.83 1524
3857.42 1660
3858.00 1798
3858.59 1861
3859.17 2067
3859.76 2219
3860.35 2581
3860.93 2906
3861.52 3063
3862.11 3440
3862.69 3492
3863.28 3431
3863.86 3498
3864.45 3142
3865.04 3000
3865.62 2863
3866.21 2664
3866.80 2477
3867.38 2322
3867.97 2207
3868.56 2121
3869.14 2005
3869.73 1938
3870.32 1776
3870.90 1789
3871.49 1791
3872.08 1714
3872.66 1755
3873.25 1859
3873.84 1973
3874.42 1895
3875.01 1932
3875.60 1976
3876.19 1938
3876.77 1887
3877.36 1735
3877.95 1745
3878.53 1693
3879.12 1606
3879.71 1594
3880.30 1524
3880.88 1504
3881.47 1497
3882.06 1479
3882.65 1415
3883.23 1336
3883.82 1331
3884.41 1266
3885.00 1237
3885.59 1282
3886.17 1383
3886.76 1403
3887.35 1388
3887.94 1476
3888.53 1521
3889.11 1479
3889.70 1559
3890.29 1568
3890.88 1611
3891.47 1671
3892.06 1606
3892.64 1614
3893.23 1599
3893.82 1622
3894.41 1669
3895.00 1695
3895.59 1701
3896.18 1752
3896.76 1734
3897.35 1795
3897.94 1837
3898.53 1847
3899.12 1790
3899.71 1678
3900.30 1733
3900.89 1697
3901.48 1704
3902.07 1734
3902.65 1676
3903.24 1557
3903.83 1536
3904.42 1455
3905.01 1408
3905.60 1411
3906.19 1378
3906.78 1405
3907.37 1388
3907.96 1404
3908.55 1351
3909.14 1297
3909.73 1261
3910.32 1308
3910.91 1286
3911.50 1317
3912.09 1231
3912.68 1198
3913.27 1212
3913.86 1162
3914.45 1213
3915.04 1232
3915.63 1200
3916.22 1220
3916.81 1264
3917.40 1201
3917.99 1192
3918.58 1191
3919.17 1226
3919.76 1180
3920.35 1118
3920.94 1234
3921.53 1289
3922.12 1288
3922.71 1266
3923.30 1194
3923.90 1173
3924.49 1181
3925.08 1246
3925.67 1191
3926.26 1264
3926.85 1272
3927.44 1243
3928.03 1221
3928.62 1149
3929.21 1180
3929.81 1158
3930.40 1084
3930.99 1141
3931.58 1214
3932.17 1178
3932.76 1205
3933.35 1184
3933.95 1198
3934.54 1181
3935.13 1140
3935.72 1185
3936.31 1122
3936.90 1149
3937.50 1226
3938.09 1182
3938.68 1217
3939.27 1268
3939.86 1306
3940.46 1242
3941.05 1277
3941.64 1265
3942.23 1218
3942.82 1272
3943.42 1302
3944.01 1265
3944.60 1256
3945.19 1275
3945.79 1205
3946.38 1164
3946.97 1163
3947.56 1148
3948.16 1134
3948.75 1184
3949.34 1081
3949.93 1157
3950.53 1209
3951.12 1128
3951.71 1208
3952.31 1163
3952.90 1066
3953.49 1159
3954.09 1212
3954.68 1216
3955.27 1189
3955.86 1289
3956.46 1343
3957.05 1355
3957.64 1340
3958.24 1357
3958.83 1502
3959.43 1460
3960.02 1460
3960.61 1509
3961.21 1450
3961.80 1388
3962.39 1338
3962.99 1277
3963.58 1321
3964.17 1288
3964.77 1343
3965.36 1399
3965.96 1489
3966.55 1486
3967.14 1467
3967.74 1527
3968.33 1553
3968.93 1440
3969.52 1449
3970.12 1455
3970.71 1388
3971.30 1337
3971.90 1276
3972.49 1190
3973.09 1211
3973.68 1222
3974.28 1197
3974.87 1138
3975.47 1152
3976.06 1191
3976.66 1153
3977.25 1187
3977.84 1215
3978.44 1224
3979.03 1194
3979.63 1091
3980.22 1159
3980.82 1164
3981.41 1175
3982.01 1192
3982.61 1154
3983.20 1209
3983.80 1186
3984.39 1118
3984.99 1242
3985.58 1175
3986.18 1249
3986.77 1240
3987.37 1181
3987.96 1152
3988.56 1209
3989.16 1277
3989.75 1240
3990.35 1148
3990.94 1191
3991.54 1139
3992.13 1137
3992.73 1158
3993.33 1159
3993.92 1241
3994.52 1251
3995.12 1336
3995.71 1291
3996.31 1445
3996.90 1454
3997.50 1372
3998.10 1300
3998.69 1316
3999.29 1426
3999.89 1398
4000.48 1357
4001.08 1389
4001.68 1392
4002.27 1370
4002.87 1395
4003.47 1455
4004.06 1449
4004.66 1347
4005.26 1488
4005.85 1562
4006.45 1439
4007.05 1467
4007.64 1393
4008.24 1449
4008.84 1412
4009.44 1396
4010.03 1398
4010.63 1427
4011.23 1311
4011.83 1372
4012.42 1420
4013.02 1358
4013.62 1436
4014.22 1291
4014.81 1384
4015.41 1466
4016.01 1477
4016.61 1480
4017.20 1498
4017.80 1579
4018.40 1558
4019.00 1544
4019.60 1434
4020.19 1452
4020.79 1456
4021.39 1286
4021.99 1240
4022.59 1225
4023.18 1292
4023.78 1233
4024.38 1164
4024.98 1198
4025.58 1230
4026.18 1273
4026.77 1189
4027.37 1200
4027.97 1243
4028.57 1262
4029.17 1258
4029.77 1227
4030.37 1296
4030.97 1268
4031.56 1232
4032.16 1189
4032.76 1278
4033.36 1292
4033.96 1222
4034.56 1247
4035.16 1216
4035.76 1341
4036.36 1344
4036.96 1264
4037.56 1276
4038.16 1204
4038.75 1196
4039.35 1228
4039.95 1292
4040.55 1206
4041.15 1236
4041.75 1202
4042.35 1212
4042.95 1198
4043.55 1182
4044.15 1197
4044.75 1219
4045.35 1250
4045.95 1281
4046.55 1264
4047.15 1221
4047.75 1273
4048.35 1239
4048.95 1231
4049.55 1247
4050.15 1264
4050.75 1318
4051.35 1277
4051.95 1259
4052.55 1409
4053.15 1325
4053.75 1322
4054.35 1328
4054.96 1322
4055.56 1394
4056.16 1297
4056.76 1251
4057.36 1210
4057.96 1269
4058.56 1188
4059.16 1196
4059.76 1162
4060.36 1172
4060.96 1098
4061.57 1085
4062.17 1078
4062.77 1076
4063.37 1070
4063.97 1070
4064.57 1094
4065.17 1064
4065.77 1009
4066.38 958
4066.98 1045
4067.58 969
4068.18 962
4068.78 1059
4069.38 1012
4069.99 1038
4070.59 1048
4071.19 1067
4071.79 1070
4072.39 1061
4072.99 1110
4073.60 1055
4074.20 1084
4074.80 1057
4075.40 1085
4076.00 1139
4076.61 1011
4077.21 1025
4077.81 1028
4078.41 991
4079.02 1007
4079.62 1049
4080.22 1083
4080.82 1063
4081.43 1119
4082.03 1157
4082.63 1156
4083.23 1163
4083.84 1173
4084.44 1201
4085.04 1280
4085.65 1242
4086.25 1204
4086.85 1221
4087.45 1211
4088.06 1178
4088.66 1192
4089.26 1173
4089.87 1142
4090.47 1198
4091.07 1255
4091.68 1241
4092.28 1245
4092.88 1376
4093.49 1502
4094.09 1601
4094.69 1635
4095.30 1897
4095.90 1852
4096.51 1858
4097.11 1775
4097.71 1740
4098.32 1648
4098.92 1528
4099.52 1430
4100.13 1334
4100.73 1273
4101.34 1134
4101.94 1122
4102.54 1080
4103.15 1092
4103.75 1031
4104.36 1028
4104.96 1040
4105.57 1057
4106.17 1046
4106.77 991
4107.38 1009
4107.98 945
4108.59 996
4109.19 1030
4109.80 1013
4110.40 991
4111.01 990
4111.61 1010
4112.22 1009
4112.82 992
4113.43 982
4114.03 1003
4114.64 1013
4115.24 1031
4115.85 1069
4116.45 1079
4117.06 1010
4117.66 1073
4118.27 1092
4118.87 1137
4119.48 1117
4120.08 1124
4120.69 1085
4121.29 1117
4121.90 1073
4122.51 1141
4123.11 1173
4123.72 1149
4124.32 1142
4124.93 1153
4125.53 1072
4126.14 1050
4126.75 1098
4127.35 1154
4127.96 1124
4128.56 1093
4129.17 1130
4129.78 1124
4130.38 1094
4130.99 1032
4131.60 1119
4132.20 1194
4132.81 1194
4133.41 1191
4134.02 1179
4134.63 1118
4135.23 1216
4135.84 1148
4136.45 1157
4137.05 1183
4137.66 1156
4138.27 1153
4138.87 1235
4139.48 1211
4140.09 1137
4140.69 1251
4141.30 1172
4141.91 1218
4142.52 1186
4143.12 1211
4143.73 1191
4144.34 1142
4144.94 1116
4145.55 1164
4146.16 1113
4146.77 1123
4147.37 1165
4147.98 1121
4148.59 1024
4149.20 1029
4149.80 1073
4150.41 1128
4151.02 1082
4151.63 1080
4152.24 1015
4152.84 1177
4153.45 1157
4154.06 1129
4154.67 1115
4155.27 1108
4155.88 1087
4156.49 1139
4157.10 1184
4157.71 1067
4158.32 1071
4158.92 1077
4159.53 1112
4160.14 1104
4160.75 1113
4161.36 1129
4161.97 1150
4162.57 1251
4163.18 1273
4163.79 1343
4164.40 1440
4165.01 1512
4165.62 1589
4166.23 1583
4166.84 1630
4167.44 1698
4168.05 1588
4168.66 1552
4169.27 1529
4169.88 1440
4170.49 1416
4171.10 1380
4171.71 1426
4172.32 1317
4172.93 1350
4173.54 1279
4174.15 1289
4174.75 1319
4175.36 1279
4175.97 1371
4176.58 1276
4177.19 1287
4177.80 1259
4178.41 1212
4179.02 1210
4179.63 1197
4180.24 1115
4180.85 1122
4181.46 1041
4182.07 1038
4182.68 1047
4183.29 1081
4183.90 1118
4184.51 1098
4185.12 1103
4185.73 1098
4186.34 1016
4186.95 1040
4187.56 1071
4188.17 1053
4188.78 996
4189.39 1008
4190.01 1075
4190.62 1072
4191.23 1115
4191.84 1102
4192.45 1160
4193.06 1283
4193.67 1317
4194.28 1429
4194.89 1474
4195.50 1455
4196.11 1426
4196.72 1524
4197.34 1481
4197.95 1562
4198.56 1494
4199.17 1414
4199.78 1399
4200.39 1335
4201.00 1338
4201.61 1334
4202.23 1339
4202.84 1312
4203.45 1265
4204.06 1362
4204.67 1246
4205.28 1207
4205.90 1201
4206.51 1205
4207.12 1235
4207.73 1164
4208.34 1151
4208.95 1202
4209.57 1161
4210.18 1176
4210.79 1163
4211.40 1126
4212.01 1209
4212.63 1218
4213.24 1194
4213.85 1195
4214.46 1237
4215.08 1222
4215.69 1304
4216.30 1339
4216.91 1321
4217.53 1334
4218.14 1334
4218.75 1399
4219.36 1490
4219.98 1595
4220.59 1714
4221.20 1894
4221.82 2090
4222.43 2090
4223.04 2102
4223.65 2273
4224.27 2466
4224.88 2584
4225.49 2687
4226.11 2714
4226.72 2860
4227.33 2933
4227.95 3174
4228.56 3132
4229.17 3174
4229.79 3062
4230.40 2856
4231.01 2642
4231.63 2399
4232.24 2194
4232.85 1903
4233.47 1779
4234.08 1714
4234.70 1707
4235.31 1577
4235.92 1495
4236.54 1497
4237.15 1414
4237.77 1457
4238.38 1418
4238.99 1392
4239.61 1355
4240.22 1308
4240.84 1296
4241.45 1321
4242.07 1277
4242.68 1366
4243.29 1323
4243.91 1199
4244.52 1243
4245.14 1247
4245.75 1245
4246.37 1308
4246.98 1260
4247.60 1373
4248.21 1417
4248.83 1435
4249.44 1424
4250.06 1373
4250.67 1276
4251.29 1232
4251.90 1197
4252.52 1195
4253.13 1186
4253.75 1147
4254.36 1163
4254.98 1117
4255.59 1110
4256.21 1201
4256.82 1151
4257.44 1251
4258.05 1295
4258.67 1260
4259.29 1206
4259.90 1314
4260.52 1282
4261.13 1313
4261.75 1235
4262.36 1259
4262.98 1304
4263.60 1399
4264.21 1298
4264.83 1282
4265.44 1312
4266.06 1338
4266.68 1325
4267.29 1332
4267.91 1366
4268.52 1364
4269.14 1351
4269.76 1243
4270.37 1290
4270.99 1348
4271.61 1357
4272.22 1238
4272.84 1309
4273.46 1226
4274.07 1212
4274.69 1184
4275.31 1240
4275.92 1208
4276.54 1178
4277.16 1204
4277.77 1168
4278.39 1161
4279.01 1139
4279.62 1168
4280.24 1164
4280.86 1099
4281.48 1099
4282.09 1080
4282.71 1096
4283.33 1136
4283.95 1107
4284.56 1189
4285.18 1222
4285.80 1219
4286.42 1268
4287.03 1229
4287.65 1183
4288.27 1184
4288.89 1152
4289.50 1121
4290.12 1161
4290.74 1131
4291.36 1145
4291.98 1111
4292.59 1113
4293.21 1096
4293.83 1140
4294.45 1110
4295.07 1036
4295.68 1076
4296.30 1060
4296.92 1113
4297.54 1078
4298.16 1120
4298.78 1165
4299.39 1075
4300.01 1100
4300.63 1107
4301.25 1097
4301.87 1113
4302.49 1096
4303.11 1049
4303.73 1050
4304.34 1075
4304.96 1011
4305.58 1127
4306.20 1122
4306.82 1128
4307.44 1106
4308.06 1122
4308.68 1245
4309.30 1279
4309.92 1276
4310.54 1355
4311.15 1395
4311.77 1419
4312.39 1390
4313.01 1462
4313.63 1360
4314.25 1255
4314.87 1237
4315.49 1191
4316.11 1206
4316.73 1232
4317.35 1230
4317.97 1167
4318.59 1131
4319.21 1101
4319.83 1174
4320.45 1121
4321.07 1099
4321.69 1087
4322.31 1119
4322.93 1081
4323.55 1121
4324.17 1221
4324.79 1157
4325.41 1135
4326.03 1229
4326.65 1186
4327.27 1163
4327.89 1133
4328.51 1078
4329.13 1123
4329.76 1136
4330.38 1122
4331.00 1124
4331.62 1058
4332.24 1136
4332.86 1170
4333.48 1191
4334.10 1201
4334.72 1173
4335.34 1180
4335.96 1202
4336.59 1254
4337.21 1253
4337.83 1240
4338.45 1326
4339.07 1286
4339.69 1220
4340.31 1338
4340.94 1306
4341.56 1287
4342.18 1357
4342.80 1364
4343.42 1313
4344.04 1475
4344.67 1545
4345.29 1651
4345.91 1796
4346.53 1925
4347.15 2041
4347.77 2213
4348.40 2253
4349.02 2155
4349.64 1980
4350.26 1926
4350.89 1691
4351.51 1511
4352.13 1451
4352.75 1349
4353.37 1338
4354.00 1215
4354.62 1234
4355.24 1276
4355.86 1188
4356.49 1210
4357.11 1218
4357.73 1189
4358.35 1270
4358.98 1298
4359.60 1202
4360.22 1260
4360.85 1263
4361.47 1286
4362.09 1181
4362.72 1198
4363.34 1248
4363.96 1220
4364.58 1231
4365.21 1263
4365.83 1262
4366.45 1282
4367.08 1274
4367.70 1227
4368.32 1271
4368.95 1222
4369.57 1248
4370.20 1256
4370.82 1237
4371.44 1182
4372.07 1170
4372.69 1199
4373.31 1214
4373.94 1179
4374.56 1184
4375.19 1230
4375.81 1240
4376.43 1255
4377.06 1276
4377.68 1292
4378.31 1342
4378.93 1376
4379.55 1378
4380.18 1396
4380.80 1471
4381.43 1547
4382.05 1539
4382.68 1658
4383.30 1681
4383.93 1739
4384.55 1843
4385.17 1753
4385.80 1880
4386.42 1927
4387.05 1882
4387.67 2099
4388.30 2366
4388.92 2777
4389.55 3342
4390.17 3786
4390.80 4284
4391.42 4953
4392.05 5309
4392.67 5450
4393.30 5288
4393.92 4951
4394.55 4422
4395.18 3799
4395.80 3189
4396.43 2740
4397.05 2481
4397.68 2248
4398.30 2007
4398.93 1920
4399.55 1998
4400.18 1944
4400.81 2009
4401.43 2019
4402.06 1919
4402.68 1872
4403.31 1844
4403.93 1795
4404.56 1801
4405.19 1783
4405.81 1683
4406.44 1627
4407.07 1637
4407.69 1643
4408.32 1560
4408.94 1540
4409.57 1590
4410.20 1691
4410.82 1765
4411.45 1756
4412.08 1659
4412.70 1734
4413.33 1683
4413.96 1600
4414.58 1506
4415.21 1481
4415.84 1353
4416.46 1389
4417.09 1426
4417.72 1386
4418.34 1397
4418.97 1356
4419.60 1353
4420.23 1344
4420.85 1319
4421.48 1246
4422.11 1350
4422.74 1388
4423.36 1283
4423.99 1306
4424.62 1237
4425.25 1287
4425.87 1258
4426.50 1205
4427.13 1190
4427.76 1188
4428.38 1182
4429.01 1186
4429.64 1186
4430.27 1183
4430.89 1178
4431.52 1180
4432.15 1191
4432.78 1153
4433.41 1108
4434.03 1147
4434.66 1234
4435.29 1222
4435.92 1161
4436.55 1160
4437.18 1124
4437.80 1196
4438.43 1158
4439.06 1138
4439.69 1085
4440.32 1150
4440.95 1101
4441.58 1081
4442.20 1054
4442.83 1125
4443.46 1071
4444.09 1080
4444.72 1095
4445.35 1128
4445.98 1113
4446.61 1141
4447.24 1154
4447.86 1252
4448.49 1276
4449.12 1163
4449.75 1214
4450.38 1225
4451.01 1160
4451.64 1095
4452.27 1041
4452.90 1105
4453.53 1113
4454.16 1127
4454.79 1097
4455.42 1104
4456.05 1109
4456.68 1111
4457.31 1088
4457.94 1062
4458.57 1063
4459.20 1021
4459.83 1004
4460.46 1029
4461.09 981
4461.72 1020
4462.35 1018
4462.98 1015
4463.61 1015
4464.24 1034
4464.87 1070
4465.50 981
4466.13 996
4466.76 1036
4467.39 1054
4468.02 987
4468.65 997
4469.28 976
4469.91 1082
4470.54 977
4471.17 970
4471.80 975
4472.44 946
4473.07 951
4473.70 974
4474.33 901
4474.96 932
4475.59 970
4476.22 944
4476.85 984
4477.48 958
4478.11 971
4478.75 972
4479.38 1004
4480.01 1010
4480.64 1010
4481.27 1015
4481.90 1060
4482.53 1006
4483.17 1030
4483.80 1061
4484.43 1075
4485.06 1102
4485.69 1129
4486.33 1077
4486.96 1072
4487.59 1039
4488.22 1021
4488.85 1027
4489.48 1039
4490.12 1079
4490.75 1037
4491.38 1034
4492.01 987
4492.65 1012
4493.28 1043
4493.91 1019
4494.54 945
4495.18 920
4495.81 932
4496.44 945
4497.07 992
4497.71 997
4498.34 1008
4498.97 1003
4499.60 1040
4500.24 1046
4500.87 1087
4501.50 1088
4502.14 1114
4502.77 1169
4503.40 1161
4504.03 1154
4504.67 1205
4505.30 1152
4505.93 1104
4506.57 1148
4507.20 1076
4507.83 1069
4508.47 1032
4509.10 1007
4509.73 1010
4510.37 1053
4511.00 1028
4511.64 983
4512.27 951
4512.90 1011
4513.54 1051
4514.17 1048
4514.80 1098
4515.44 1109
4516.07 1114
4516.71 1076
4517.34 1135
4517.97 1148
4518.61 1151
4519.24 1188
4519.88 1053
4520.51 1031
4521.14 1072
4521.78 1068
4522.41 1150
4523.05 1132
4523.68 1051
4524.32 1107
4524.95 1118
4525.59 1115
4526.22 1198
4526.86 1328
4527.49 1454
4528.12 1598
4528.76 1908
4529.39 2267
4530.03 2695
4530.66 3189
4531.30 3613
4531.93 4128
4532.57 4388
4533.20 4417
4533.84 4214
4534.47 3931
4535.11 3612
4535.75 3112
4536.38 2683
4537.02 2354
4537.65 1992
4538.29 1836
4538.92 1625
4539.56 1407
4540.19 1323
4540.83 1196
4541.47 1200
4542.10 1069
4542.74 1065
4543.37 1070
4544.01 1071
4544.64 1074
4545.28 1049
4545.92 1045
4546.55 1058
4547.19 1042
4547.82 934
4548.46 945
4549.10 974
4549.73 958
4550.37 981
4551.01 977
4551.64 976
4552.28 982
4552.92 1014
4553.55 1058
4554.19 1065
4554.83 1080
4555.46 1053
4556.10 1106
4556.74 1139
4557.37 1057
4558.01 1083
4558.65 1057
4559.28 1011
4559.92 1024
4560.56 1105
4561.19 1151
4561.83 1092
4562.47 1091
4563.11 1060
4563.74 1063
4564.38 1106
4565.02 1126
4565.66 1155
4566.29 1283
4566.93 1231
4567.57 1316
4568.21 1385
4568.84 1459
4569.48 1530
4570.12 1577
4570.76 1562
4571.39 1578
4572.03 1554
4572.67 1480
4573.31 1365
4573.95 1353
4574.58 1245
4575.22 1242
4575.86 1180
4576.50 1106
4577.14 1053
4577.77 1028
4578.41 1033
4579.05 1029
4579.69 1033
4580.33 1017
4580.97 940
4581.61 1051
4582.24 1012
4582.88 955
4583.52 981
4584.16 944
4584.80 958
4585.44 985
4586.08 989
4586.72 973
4587.35 967
4587.99 958
4588.63 1079
4589.27 1083
4589.91 1051
4590.55 1057
4591.19 1072
4591.83 1000
4592.47 1031
4593.11 1107
4593.75 1101
4594.39 1043
4595.02 1048
4595.66 1036
4596.30 1020
4596.94 1048
4597.58 1077
4598.22 1115
4598.86 1035
4599.50 1004
4600.14 995
4600.78 988
4601.42 1022
4602.06 1017
4602.70 971
4603.34 1008
4603.98 1021
4604.62 1051
4605.26 1046
4605.90 1150
4606.54 1173
4607.18 1131
4607.82 1157
4608.46 1162
4609.10 1178
4609.74 1200
4610.39 1147
4611.03 1118
4611.67 1081
4612.31 1094
4612.95 1011
4613.59 1010
4614.23 960
4614.87 986
4615.51 1018
4616.15 1014
4616.79 962
4617.43 908
4618.07 968
4618.72 903
4619.36 936
4620.00 907
4620.64 907
4621.28 896
4621.92 916
4622.56 959
4623.21 915
4623.85 892
4624.49 900
4625.13 881
4625.77 918
4626.41 892
4627.05 909
4627.70 913
4628.34 913
4628.98 896
4629.62 966
4630.26 994
4630.91 971
4631.55 964
4632.19 893
4632.83 980
4633.47 958
4634.12 963
4634.76 951
4635.40 1007
4636.04 1066
4636.69 1110
4637.33 1125
4637.97 1192
4638.61 1277
4639.26 1281
4639.90 1326
4640.54 1354
4641.18 1350
4641.83 1303
4642.47 1260
4643.11 1206
4643.75 1172
4644.40 1089
4645.04 1071
4645.68 1089
4646.33 1045
4646.97 972
4647.61 973
4648.26 1068
4648.90 1012
4649.54 993
4650.19 961
4650.83 1059
4651.47 1083
4652.12 1044
4652.76 1058
4653.40 1062
4654.05 1046
4654.69 993
4655.33 983
4655.98 983
4656.62 946
4657.26 944
4657.91 966
4658.55 956
4659.20 954
4659.84 927
4660.48 947
4661.13 960
4661.77 972
4662.42 939
4663.06 975
4663.70 946
4664.35 957
4664.99 978
4665.64 930
4666.28 900
4666.93 903
4667.57 930
4668.22 916
4668.86 951
4669.50 991
4670.15 927
4670.79 965
4671.44 940
4672.08 923
4672.73 893
4673.37 923
4674.02 919
4674.66 875
4675.31 905
4675.95 973
4676.60 944
4677.24 973
4677.89 952
4678.53 968
4679.18 958
4679.83 977
4680.47 1034
4681.12 982
4681.76 981
4682.41 1004
4683.05 995
4683.70 996
4684.34 967
4684.99 930
4685.64 975
4686.28 969
4686.93 959
4687.57 921
4688.22 910
4688.86 891
4689.51 862
4690.16 876
4690.80 893
4691.45 903
4692.10 839
4692.74 834
4693.39 869
4694.03 828
4694.68 906
4695.33 954
4695.97 912
4696.62 940
4697.27 968
4697.91 960
4698.56 986
4699.21 1008
4699.85 1059
4700.50 1035
4701.15 981
4701.79 1032
4702.44 1002
4703.09 1041
4703.73 1005
4704.38 969
4705.03 918
4705.68 924
4706.32 921
4706.97 977
4707.62 1005
4708.26 930
4708.91 956
4709.56 905
4710.21 959
4710.85 962
4711.50 999
4712.15 1018
4712.80 987
4713.45 963
4714.09 953
4714.74 969
4715.39 954
4716.04 957
4716.68 964
4717.33 977
4717.98 950
4718.63 975
4719.28 908
4719.92 1036
4720.57 1049
4721.22 1062
4721.87 1011
4722.52 975
4723.17 1037
4723.81 1129
4724.46 1127
4725.11 1086
4725.76 1114
4726.41 1148
4727.06 1147
4727.71 1226
4728.35 1210
4729.00 1151
4729.65 1091
4730.30 1060
4730.95 975
4731.60 958
4732.25 904
4732.90 904
4733.54 887
4734.19 922
4734.84 917
4735.49 944
4736.14 901
4736.79 917
4737.44 964
4738.09 987
4738.74 976
4739.39 1060
4740.04 1045
4740.69 1002
4741.34 990
4741.99 1095
4742.64 1026
4743.29 996
4743.94 1052
4744.59 1056
4745.24 1031
4745.89 956
4746.54 975
4747.19 971
4747.84 953
4748.49 962
4749.14 1027
4749.79 1082
4750.44 1087
4751.09 1062
4751.74 1159
4752.39 1160
4753.04 1191
4753.69 1168
4754.34 1152
4754.99 1135
4755.64 1192
4756.29 1218
4756.94 1111
4757.59 1071
4758.24 1113
4758.89 1133
4759.54 1056
4760.19 1074
4760.85 1080
4761.50 1073
4762.15 1071
4762.80 1095
4763.45 1119
4764.10 1109
4764.75 1112
4765.40 1218
4766.05 1193
4766.71 1275
4767.36 1316
4768.01 1487
4768.66 1317
4769.31 1285
4769.96 1268
4770.61 1172
4771.27 1070
4771.92 1076
4772.57 1005
4773.22 989
4773.87 936
4774.53 968
4775.18 934
4775.83 949
4776.48 987
4777.13 1045
4777.79 1037
4778.44 1152
4779.09 1185
4779.74 1146
4780.39 1210
4781.05 1269
4781.70 1267
4782.35 1226
4783.00 1152
4783.66 1106
4784.31 1097
4784.96 1064
4785.61 1005
4786.27 989
4786.92 1000
4787.57 1008
4788.22 1002
4788.88 989
4789.53 947
4790.18 1018
4790.84 955
4791.49 949
4792.14 961
4792.80 907
4793.45 887
4794.10 867
4794.76 894
4795.41 878
4796.06 874
4796.72 891
4797.37 859
4798.02 848
4798.68 892
4799.33 888
4799.98 921
4800.64 919
4801.29 935
4801.94 913
4802.60 922
4803.25 948
4803.91 923
4804.56 922
4805.21 901
4805.87 868
4806.52 943
4807.18 938
4807.83 870
4808.48 856
4809.14 932
4809.79 912
4810.45 841
4811.10 818
4811.76 850
4812.41 858
4813.06 855
4813.72 843
4814.37 830
4815.03 832
4815.68 871
4816.34 884
4816.99 913
4817.65 972
4818.30 982
4818.96 1051
4819.61 1039
4820.27 1049
4820.92 1068
4821.58 1035
4822.23 1051
4822.89 1059
4823.54 1051
4824.20 1082
4824.85 1062
4825.51 1105
4826.16 1126
4826.82 1106
4827.47 1125
4828.13 1093
4828.79 1081
4829.44 1033
4830.10 1019
4830.75 993
4831.41 995
4832.06 1001
4832.72 1016
4833.38 1044
4834.03 1109
4834.69 1080
4835.34 1141
4836.00 1202
4836.66 1302
4837.31 1321
4837.97 1311
4838.62 1369
4839.28 1478
4839.94 1391
4840.59 1330
4841.25 1322
4841.91 1169
4842.56 1225
4843.22 1183
4843.88 1221
4844.53 1199
4845.19 1158
4845.85 1197
4846.50 1244
4847.16 1207
4847.82 1281
4848.47 1263
4849.13 1301
4849.79 1357
4850.44 1440
4851.10 1498
4851.76 1432
4852.42 1457
4853.07 1395
4853.73 1369
4854.39 1222
4855.05 1211
4855.70 1266
4856.36 1234
4857.02 1271
4857.68 1338
4858.33 1446
4858.99 1517
4859.65 1416
4860.31 1427
4860.96 1396
4861.62 1408
4862.28 1390
4862.94 1268
4863.59 1275
4864.25 1242
4864.91 1204
4865.57 1212
4866.23 1317
4866.89 1271
4867.54 1308
4868.20 1291
4868.86 1244
4869.52 1255
4870.18 1248
4870.84 1213
4871.49 1174
4872.15 1209
4872.81 1173
4873.47 1166
4874.13 1154
4874.79 1170
4875.45 1110
4876.10 1178
4876.76 1148
4877.42 1160
4878.08 1123
4878.74 1127
4879.40 1120
4880.06 1074
4880.72 1040
4881.38 1027
4882.04 1121
4882.69 1072
4883.35 1053
4884.01 960
4884.67 1087
4885.33 996
4885.99 1041
4886.65 1033
4887.31 1025
4887.97 1077
4888.63 1114
4889.29 1144
4889.95 1179
4890.61 1264
4891.27 1252
4891.93 1207
4892.59 1187
4893.25 1201
4893.91 1111
4894.57 1102
4895.23 1042
4895.89 996
4896.55 1029
4897.21 1058
4897.87 1009
4898.53 995
4899.19 1003
4899.85 989
4900.51 993
4901.17 978
4901.83 992
4902.49 966
4903.15 1032
4903.81 1068
4904.47 971
4905.13 976
4905.80 970
4906.46 928
4907.12 960
4907.78 911
4908.44 911
4909.10 961
4909.76 1014
4910.42 1025
4911.08 929
4911.74 926
4912.41 922
4913.07 960
4913.73 940
4914.39 907
4915.05 884
4915.71 871
4916.37 926
4917.04 917
4917.70 883
4918.36 861
4919.02 813
4919.68 839
4920.34 783
4921.01 783
4921.67 928
4922.33 853
4922.99 821
4923.65 838
4924.32 855
4924.98 838
4925.64 842
4926.30 831
4926.96 874
4927.63 873
4928.29 861
4928.95 839
4929.61 885
4930.28 911
4930.94 890
4931.60 899
4932.26 916
4932.93 924
4933.59 856
4934.25 894
4934.91 900
4935.58 867
4936.24 887
4936.90 845
4937.57 809
4938.23 867
4938.89 874
4939.56 798
4940.22 827
4940.88 838
4941.54 893
4942.21 962
4942.87 945
4943.53 926
4944.20 953
4944.86 946
4945.52 937
4946.19 896
4946.85 916
4947.52 939
4948.18 909
4948.84 858
4949.51 903
4950.17 802
4950.83 910
4951.50 875
4952.16 832
4952.83 866
4953.49 824
4954.15 852
4954.82 867
4955.48 856
4956.15 822
4956.81 838
4957.47 853
4958.14 857
4958.80 935
4959.47 846
4960.13 917
4960.80 918
4961.46 976
4962.13 955
4962.79 1037
4963.46 1084
4964.12 1239
4964.78 1259
4965.45 1237
4966.11 1323
4966.78 1315
4967.44 1253
4968.11 1222
4968.77 1087
4969.44 1087
4970.10 1050
4970.77 990
4971.43 1037
4972.10 951
4972.77 960
4973.43 930
4974.10 899
4974.76 971
4975.43 898
4976.09 871
4976.76 909
4977.42 905
4978.09 935
4978.76 919
4979.42 994
4980.09 946
4980.75 961
4981.42 959
4982.08 1014
4982.75 1034
4983.42 1009
4984.08 1019
4984.75 1126
4985.41 1165
4986.08 1284
4986.75 1452
4987.41 1691
4988.08 2000
4988.75 2222
4989.41 2361
4990.08 2561
4990.75 2634
4991.41 2523
4992.08 2348
4992.75 2234
4993.41 1958
4994.08 1681
4994.75 1432
4995.41 1278
4996.08 1171
4996.75 1043
4997.41 1003
4998.08 1027
4998.75 906
4999.41 897
5000.08 904
5000.75 860
5001.42 885
5002.08 853
5002.75 913
5003.42 872
5004.08 913
5004.75 846
5005.42 862
5006.09 841
5006.75 905
5007.42 868
5008.09 905
5008.76 843
5009.43 879
5010.09 867
5010.76 847
5011.43 844
5012.10 878
5012.77 922
5013.43 883
5014.10 912
5014.77 895
5015.44 931
5016.11 926
5016.77 980
5017.44 953
5018.11 1033
5018.78 1057
5019.45 1104
5020.12 1088
5020.78 1168
5021.45 1261
5022.12 1336
5022.79 1418
5023.46 1525
5024.13 1690
5024.80 1628
5025.47 1637
5026.13 1539
5026.80 1544
5027.47 1472
5028.14 1395
5028.81 1345
5029.48 1259
5030.15 1232
5030.82 1194
5031.49 1107
5032.16 1052
5032.83 1030
5033.49 1005
5034.16 992
5034.83 972
5035.50 974
5036.17 975
5036.84 964
5037.51 949
5038.18 982
5038.85 917
5039.52 930
5040.19 962
5040.86 1011
5041.53 970
5042.20 1055
5042.87 1045
5043.54 1110
5044.21 1120
5044.88 1150
5045.55 1142
5046.22 1086
5046.89 1102
5047.56 1043
5048.23 990
5048.90 929
5049.57 954
5050.24 947
5050.91 912
5051.58 849
5052.25 820
5052.93 875
5053.60 839
5054.27 814
5054.94 821
5055.61 895
5056.28 879
5056.95 941
5057.62 1007
5058.29 960
5058.96 893
5059.63 973
5060.31 982
5060.98 1032
5061.65 989
5062.32 964
5062.99 987
5063.66 976
5064.33 925
5065.00 953
5065.68 971
5066.35 964
5067.02 884
5067.69 887
5068.36 895
5069.03 843
5069.71 875
5070.38 861
5071.05 863
5071.72 862
5072.39 817
5073.07 822
5073.74 832
5074.41 864
5075.08 846
5075.75 814
5076.43 770
5077.10 803
5077.77 785
5078.44 841
5079.12 831
5079.79 879
5080.46 803
5081.13 907
5081.81 898
5082.48 918
5083.15 875
5083.82 875
5084.50 860
5085.17 867
5085.84 819
5086.52 824
5087.19 826
5087.86 821
5088.53 903
5089.21 882
5089.88 883
5090.55 916
5091.23 954
5091.90 1015
5092.57 988
5093.25 936
5093.92 926
5094.59 954
5095.27 938
5095.94 937
5096.61 887
5097.29 909
5097.96 931
5098.63 853
5099.31 862
5099.98 920
5100.66 868
5101.33 892
5102.00 934
5102.68 895
5103.35 874
5104.03 900
5104.70 957
5105.37 901
5106.05 920
5106.72 886
5107.40 920
5108.07 914
5108.75 884
5109.42 833
5110.09 849
5110.77 851
5111.44 832
5112.12 771
5112.79 879
5113.47 789
5114.14 812
5114.82 830
5115.49 824
5116.17 798
5116.84 826
5117.52 855
5118.19 839
5118.87 860
5119.54 928
5120.22 883
5120.89 898
5121.57 926
5122.24 829
5122.92 841
5123.59 874
5124.27 849
5124.94 822
5125.62 768
5126.29 801
5126.97 777
5127.65 811
5128.32 850
5129.00 871
5129.67 811
5130.35 836
5131.02 841
5131.70 920
5132.38 868
5133.05 905
5133.73 883
5134.40 866
5135.08 927
5135.76 939
5136.43 827
5137.11 827
5137.79 886
5138.46 881
5139.14 921
5139.81 877
5140.49 881
5141.17 838
5141.84 886
5142.52 882
5143.20 880
5143.87 859
5144.55 836
5145.23 848
5145.90 778
5146.58 832
5147.26 826
5147.93 771
5148.61 745
5149.29 793
5149.97 769
5150.64 791
5151.32 760
5152.00 750
5152.67 743
5153.35 727
5154.03 746
5154.71 802
5155.38 803
5156.06 789
5156.74 806
5157.42 778
5158.09 769
5158.77 781
5159.45 812
5160.13 804
5160.81 786
5161.48 762
5162.16 728
5162.84 728
5163.52 775
5164.19 773
5164.87 764
5165.55 811
5166.23 761
5166.91 763
5167.59 816
5168.26 804
5168.94 787
5169.62 821
5170.30 782
5170.98 793
5171.66 750
5172.33 745
5173.01 721
5173.69 732
5174.37 753
5175.05 712
5175.73 700
5176.41 783
5177.09 766
5177.76 783
5178.44 735
5179.12 754
5179.80 836
5180.48 791
5181.16 801
5181.84 779
5182.52 751
5183.20 773
5183.88 772
5184.56 790
5185.24 778
5185.92 761
5186.59 709
5187.27 741
5187.95 721
5188.63 746
5189.31 683
5189.99 690
5190.67 745
5191.35 740
5192.03 674
5192.71 662
5193.39 714
5194.07 711
5194.75 690
5195.43 758
5196.11 742
5196.79 762
5197.47 770
5198.15 696
5198.83 722
5199.51 766
5200.19 741
5200.87 743
5201.55 746
5202.24 735
5202.92 724
5203.60 772
5204.28 741
5204.96 785
5205.64 780
5206.32 794
5207.00 807
5207.68 805
5208.36 819
5209.04 811
5209.72 827
5210.40 854
5211.09 849
5211.77 787
5212.45 836
5213.13 818
5213.81 778
5214.49 755
5215.17 792
5215.86 807
5216.54 819
5217.22 806
5217.90 769
5218.58 812
5219.26 830
5219.94 795
5220.63 773
5221.31 809
5221.99 853
5222.67 785
5223.35 783
5224.04 806
5224.72 780
5225.40 757
5226.08 789
5226.76 757
5227.45 767
5228.13 716
5228.81 667
5229.49 661
5230.18 737
5230.86 815
5231.54 755
5232.22 779
5232.90 782
5233.59 792
5234.27 747
5234.95 779
5235.64 824
5236.32 871
5237.00 831
5237.68 844
5238.37 856
5239.05 820
5239.73 877
5240.42 904
5241.10 963
5241.78 986
5242.46 1024
5243.15 1075
5243.83 1160
5244.51 1102
5245.20 1088
5245.88 1078
5246.56 1037
5247.25 947
5247.93 915
5248.62 935
5249.30 893
5249.98 826
5250.67 822
5251.35 822
5252.03 789
5252.72 748
5253.40 716
5254.09 775
5254.77 699
5255.45 762
5256.14 764
5256.82 764
5257.51 802
5258.19 789
5258.87 778
5259.56 838
5260.24 798
5260.93 810
5261.61 806
5262.30 805
5262.98 793
5263.66 826
5264.35 849
5265.03 878
5265.72 824
5266.40 786
5267.09 828
5267.77 869
5268.46 764
5269.14 760
5269.83 763
5270.51 733
5271.20 791
5271.88 794
5272.57 822
5273.25 797
5273.94 827
5274.62 846
5275.31 834
5275.99 820
5276.68 871
5277.37 868
5278.05 861
5278.74 884
5279.42 960
5280.11 998
5280.79 976
5281.48 1028
5282.16 1093
5282.85 1109
5283.54 1084
5284.22 1009
5284.91 1034
5285.59 1020
5286.28 917
5286.97 884
5287.65 910
5288.34 996
5289.02 984
5289.71 957
5290.40 952
5291.08 1066
5291.77 1153
5292.46 1207
5293.14 1317
5293.83 1271
5294.52 1346
5295.20 1382
5295.89 1374
5296.58 1184
5297.26 1209
5297.95 1144
5298.64 1139
5299.32 1158
5300.01 1101
5300.70 1219
5301.38 1301
5302.07 1242
5302.76 1294
5303.44 1267
5304.13 1193
5304.82 1158
5305.51 1034
5306.19 991
5306.88 901
5307.57 958
5308.26 864
5308.94 850
5309.63 835
5310.32 827
5311.01 805
5311.69 788
5312.38 806
5313.07 812
5313.76 811
5314.44 780
5315.13 776
5315.82 788
5316.51 810
5317.20 803
5317.88 812
5318.57 862
5319.26 870
5319.95 852
5320.64 850
5321.33 883
5322.01 895
5322.70 882
5323.39 908
5324.08 865
5324.77 852
5325.46 794
5326.14 766
5326.83 812
5327.52 805
5328.21 841
5328.90 844
5329.59 858
5330.28 896
5330.97 886
5331.66 916
5332.34 963
5333.03 907
5333.72 926
5334.41 915
5335.10 864
5335.79 868
5336.48 910
5337.17 908
5337.86 894
5338.55 874
5339.24 950
5339.93 898
5340.62 862
5341.31 917
5341.99 912
5342.68 894
5343.37 876
5344.06 943
5344.75 983
5345.44 970
5346.13 988
5346.82 1029
5347.51 1092
5348.20 1237
5348.89 1295
5349.58 1393
5350.27 1553
5350.96 1658
5351.65 1818
5352.34 1854
5353.03 1714
5353.73 1605
5354.42 1556
5355.11 1411
5355.80 1334
5356.49 1159
5357.18 1040
5357.87 1000
5358.56 906
5359.25 898
5359.94 852
5360.63 818
5361.32 832
5362.01 881
5362.70 832
5363.40 798
5364.09 777
5364.78 819
5365.47 794
5366.16 826
5366.85 875
5367.54 814
5368.23 769
5368.93 792
5369.62 775
5370.31 760
5371.00 791
5371.69 759
5372.38 784
5373.07 805
5373.77 807
5374.46 849
5375.15 840
5375.84 807
5376.53 821
5377.23 863
5377.92 868
5378.61 837
5379.30 853
5379.99 835
5380.69 794
5381.38 811
5382.07 828
5382.76 785
5383.45 766
5384.15 782
5384.84 785
5385.53 814
5386.22 826
5386.92 790
5387.61 796
5388.30 876
5388.99 843
5389.69 917
5390.38 911
5391.07 911
5391.77 867
5392.46 863
5393.15 873
5393.84 834
5394.54 846
5395.23 768
5395.92 803
5396.62 785
5397.31 766
5398.00 773
5398.70 742
5399.39 749
5400.08 705
5400.78 744
5401.47 745
5402.16 752
5402.86 734
5403.55 768
5404.24 750
5404.94 796
5405.63 797
5406.33 775
5407.02 810
5407.71 768
5408.41 822
5409.10 793
5409.79 744
5410.49 767
5411.18 807
5411.88 785
5412.57 767
5413.27 737
5413.96 789
5414.65 774
5415.35 811
5416.04 767
5416.74 764
5417.43 744
5418.13 788
5418.82 814
5419.52 780
5420.21 782
5420.90 796
5421.60 768
5422.29 817
5422.99 783
5423.68 816
5424.38 827
5425.07 813
5425.77 782
5426.46 803
5427.16 816
5427.85 792
5428.55 816
5429.25 793
5429.94 841
5430.64 802
5431.33 804
5432.03 798
5432.72 785
5433.42 838
5434.11 811
5434.81 711
5435.50 779
5436.20 807
5436.90 825
5437.59 777
5438.29 831
5438.98 838
5439.68 912
5440.38 871
5441.07 838
5441.77 829
5442.46 831
5443.16 841
5443.86 874
5444.55 917
5445.25 932
5445.94 1036
5446.64 1053
5447.34 1152
5448.03 1197
5448.73 1228
5449.43 1230
5450.12 1255
5450.82 1256
5451.52 1172
5452.21 1103
5452.91 1026
5453.61 1030
5454.30 942
5455.00 1005
5455.70 1037
5456.39 1077
5457.09 1120
5457.79 1095
5458.49 1061
5459.18 1027
5459.88 1025
5460.58 962
5461.27 963
5461.97 915
5462.67 917
5463.37 902
5464.06 943
5464.76 943
5465.46 930
5466.16 927
5466.86 968
5467.55 881
5468.25 879
5468.95 897
5469.65 909
5470.34 843
5471.04 831
5471.74 920
5472.44 858
5473.14 883
5473.83 886
5474.53 920
5475.23 874
5475.93 898
5476.63 920
5477.33 963
5478.02 943
5478.72 946
5479.42 1042
5480.12 1121
5480.82 1186
5481.52 1153
5482.21 1198
5482.91 1124
5483.61 1108
5484.31 1084
5485.01 1101
5485.71 1030
5486.41 935
5487.11 905
5487.81 1016
5488.50 1021
5489.20 1066
5489.90 1054
5490.60 974
5491.30 1031
5492.00 1051
5492.70 1048
5493.40 1038
5494.10 1131
5494.80 1119
5495.50 1099
5496.20 1053
5496.90 1083
5497.60 1130
5498.30 1185
5499.00 1259
5499.70 1467
5500.40 1547
5501.10 1692
5501.80 1737
5502.50 1856
5503.20 1796
5503.90 1673
5504.60 1622
5505.30 1491
5506.00 1364
5506.70 1251
5507.40 1229
5508.10 1250
5508.80 1193
5509.50 1186
5510.20 1214
5510.90 1224
5511.60 1230
5512.30 1210
5513.00 1222
5513.70 1333
5514.40 1388
5515.10 1412
5515.80 1414
5516.50 1366
5517.20 1317
5517.91 1248
5518.61 1254
5519.31 1267
5520.01 1108
5520.71 1114
5521.41 1048
5522.11 1081
5522.81 993
5523.51 921
5524.22 932
5524.92 892
5525.62 866
5526.32 917
5527.02 885
5527.72 930
5528.42 843
5529.13 934
5529.83 919
5530.53 898
5531.23 900
5531.93 948
5532.63 971
5533.34 926
5534.04 972
5534.74 996
5535.44 998
5536.14 1003
5536.85 996
5537.55 1030
5538.25 1011
5538.95 996
5539.66 949
5540.36 907
5541.06 875
5541.76 948
5542.47 921
5543.17 861
5543.87 901
5544.57 877
5545.28 868
5545.98 876
5546.68 874
5547.38 884
5548.09 894
5548.79 872
5549.49 873
5550.20 873
5550.90 850
5551.60 813
5552.31 869
5553.01 877
5553.71 845
5554.41 844
5555.12 847
5555.82 804
5556.52 819
5557.23 833
5557.93 801
5558.64 843
5559.34 821
5560.04 880
5560.75 867
5561.45 848
5562.15 852
5562.86 870
5563.56 859
5564.26 882
5564.97 852
5565.67 817
5566.38 848
5567.08 831
5567.78 830
5568.49 804
5569.19 758
5569.90 788
5570.60 753
5571.31 771
5572.01 751
5572.71 747
5573.42 852
5574.12 864
5574.83 820
5575.53 839
5576.24 843
5576.94 832
5577.65 831
5578.35 811
5579.06 786
5579.76 775
5580.47 793
5581.17 808
5581.88 808
5582.58 775
5583.29 784
5583.99 729
5584.70 758
5585.40 792
5586.11 807
5586.81 809
5587.52 793
5588.22 818
5588.93 805
5589.63 763
5590.34 753
5591.04 813
5591.75 781
5592.46 755
5593.16 815
5593.87 793
5594.57 785
5595.28 829
5595.99 740
5596.69 756
5597.40 768
5598.10 740
5598.81 766
5599.52 759
5600.22 771
5600.93 768
5601.63 708
5602.34 694
5603.05 717
5603.75 751
5604.46 737
5605.17 706
5605.87 720
5606.58 731
5607.29 738
5607.99 736
5608.70 689
5609.41 710
5610.11 666
5610.82 686
5611.53 722
5612.23 742
5612.94 719
5613.65 720
5614.35 752
5615.06 686
5615.77 715
5616.48 717
5617.18 785
5617.89 753
5618.60 736
5619.30 730
5620.01 735
5620.72 728
5621.43 726
5622.13 743
5622.84 690
5623.55 678
5624.26 741
5624.96 688
5625.67 712
5626.38 755
5627.09 678
5627.80 676
5628.50 716
5629.21 695
5629.92 704
5630.63 721
5631.34 786
5632.04 811
5632.75 768
5633.46 787
5634.17 767
5634.88 783
5635.59 759
5636.29 762
5637.00 754
5637.71 774
5638.42 801
5639.13 680
5639.84 734
5640.55 800
5641.25 762
5641.96 764
5642.67 781
5643.38 773
5644.09 742
5644.80 738
5645.51 766
5646.22 725
5646.93 770
5647.63 755
5648.34 768
5649.05 790
5649.76 768
5650.47 773
5651.18 776
5651.89 775
5652.60 767
5653.31 811
5654.02 801
5654.73 791
5655.44 810
5656.15 780
5656.86 787
5657.57 862
5658.28 889
5658.99 897
5659.70 857
5660.41 844
5661.12 917
5661.83 851
5662.54 792
5663.25 780
5663.96 783
5664.67 794
5665.38 744
5666.09 798
5666.80 795
5667.51 782
5668.22 825
5668.93 839
5669.64 823
5670.35 853
5671.06 884
5671.77 908
5672.48 873
5673.19 888
5673.90 855
5674.62 866
5675.33 826
5676.04 758
5676.75 766
5677.46 806
5678.17 838
5678.88 802
5679.59 819
5680.30 808
5681.01 790
5681.73 810
5682.44 863
5683.15 857
5683.86 797
5684.57 782
5685.28 811
5685.99 771
5686.71 766
5687.42 782
5688.13 807
5688.84 785
5689.55 791
5690.27 862
5690.98 816
5691.69 788
5692.40 828
5693.11 847
5693.82 833
5694.54 824
5695.25 791
5695.96 803
5696.67 797
5697.39 821
5698.10 806
5698.81 778
5699.52 819
5700.24 800
5700.95 838
5701.66 829
5702.37 808
5703.09 842
5703.80 858
5704.51 841
5705.22 875
5705.94 852
5706.65 818
5707.36 786
5708.08 815
5708.79 809
5709.50 806
5710.21 828
5710.93 769
5711.64 796
5712.35 890
5713.07 843
5713.78 798
5714.49 873
5715.21 817
5715.92 799
5716.63 772
5717.35 837
5718.06 840
5718.77 814
5719.49 832
5720.20 866
5720.92 859
5721.63 866
5722.34 874
5723.06 897
5723.77 864
5724.48 924
5725.20 896
5725.91 909
5726.63 897
5727.34 908
5728.06 894
5728.77 888
5729.48 923
5730.20 876
5730.91 929
5731.63 954
5732.34 940
5733.06 942
5733.77 959
5734.49 944
5735.20 937
5735.91 1040
5736.63 1039
5737.34 1077
5738.06 1090
5738.77 1272
5739.49 1335
5740.20 1342
5740.92 1447
5741.63 1454
5742.35 1510
5743.06 1390
5743.78 1324
5744.49 1328
5745.21 1292
5745.92 1289
5746.64 1268
5747.36 1184
5748.07 1145
5748.79 1150
5749.50 1191
5750.22 1196
5750.93 1224
5751.65 1231
5752.36 1215
5753.08 1257
5753.80 1249
5754.51 1219
5755.23 1121
5755.94 1182
5756.66 1213
5757.38 1319
5758.09 1341
5758.81 1240
5759.52 1258
5760.24 1385
5760.96 1364
5761.67 1456
5762.39 1581
5763.11 1713
5763.82 1783
5764.54 1939
5765.25 2048
5765.97 2089
5766.69 2196
5767.40 2192
5768.12 2260
5768.84 2226
5769.55 2205
5770.27 2402
5770.99 2863
5771.71 3423
5772.42 4342
5773.14 5343
5773.86 6245
5774.57 6553
5775.29 6439
5776.01 6199
5776.72 5491
5777.44 4447
5778.16 3718
5778.88 3183
5779.59 2730
5780.31 2423
5781.03 2358
5781.75 2361
5782.46 2182
5783.18 2129
5783.90 2167
5784.62 2103
5785.33 2111
5786.05 2117
5786.77 2110
5787.49 2217
5788.21 2162
5788.92 2211
5789.64 2304
5790.36 2339
5791.08 2386
5791.80 2292
5792.51 2415
5793.23 2578
5793.95 2620
5794.67 2670
5795.39 2532
5796.11 2383
5796.83 2306
5797.54 2255
5798.26 2170
5798.98 2162
5799.70 2430
5800.42 2829
5801.14 3379
5801.86 4098
5802.57 4774
5803.29 5289
5804.01 5472
5804.73 5316
5805.45 4949
5806.17 4092
5806.89 3402
5807.61 2962
5808.33 2568
5809.05 2360
5809.77 2149
5810.48 2034
5811.20 2053
5811.92 2049
5812.64 2074
5813.36 2037
5814.08 2209
5814.80 2227
5815.52 2090
5816.24 2032
5816.96 2006
5817.68 2023
5818.40 2045
5819.12 2036
5819.84 2125
5820.56 2071
5821.28 2043
5822.00 2173
5822.72 2066
5823.44 2009
5824.16 1953
5824.88 1876
5825.60 1741
5826.32 1762
5827.04 1710
5827.76 1656
5828.48 1588
5829.20 1483
5829.92 1486
5830.64 1546
5831.36 1527
5832.09 1518
5832.81 1514
5833.53 1461
5834.25 1449
5834.97 1501
5835.69 1420
5836.41 1460
5837.13 1433
5837.85 1352
5838.57 1415
5839.29 1450
5840.02 1443
5840.74 1463
5841.46 1487
5842.18 1430
5842.90 1374
5843.62 1412
5844.34 1377
5845.06 1295
5845.79 1303
5846.51 1330
5847.23 1304
5847.95 1301
5848.67 1260
5849.39 1304
5850.12 1276
5850.84 1283
5851.56 1272
5852.28 1250
5853.00 1268
5853.73 1237
5854.45 1187
5855.17 1179
5855.89 1224
5856.61 1183
5857.34 1190
5858.06 1135
5858.78 1128
5859.50 1251
5860.23 1258
5860.95 1224
5861.67 1203
5862.39 1197
5863.12 1143
5863.84 1123
5864.56 1015
5865.28 1096
5866.01 1055
5866.73 1066
5867.45 1043
5868.18 1000
5868.90 1061
5869.62 1100
5870.34 1095
5871.07 1098
5871.79 1081
5872.51 1060
5873.24 1063
5873.96 1015
5874.68 1028
5875.41 1080
5876.13 1078
5876.85 1097
5877.58 1144
5878.30 1124
5879.02 1110
5879.75 1121
5880.47 1173
5881.19 1121
5881.92 1052
5882.64 1001
5883.37 1103
5884.09 1112
5884.81 1050
5885.54 1033
5886.26 1064
5886.99 1041
5887.71 1049
5888.43 1109
5889.16 1025
5889.88 1062
5890.61 1025
5891.33 987
5892.06 998
5892.78 1005
5893.50 983
5894.23 952
5894.95 899
5895.68 942
5896.40 976
5897.13 985
5897.85 936
5898.58 978
5899.30 1053
5900.03 1040
5900.75 1034
5901.48 1024
5902.20 1050
5902.93 1043
5903.65 1028
5904.38 989
5905.10 1018
5905.83 1041
5906.55 1069
5907.28 983
5908.00 1040
5908.73 1018
5909.45 997
5910.18 955
5910.90 933
5911.63 992
5912.36 1010
5913.08 1032
5913.81 977
5914.53 1039
5915.26 1030
5915.98 1039
5916.71 1034
5917.44 981
5918.16 1026
5918.89 1003
5919.61 1000
5920.34 1039
5921.07 1013
5921.79 1011
5922.52 989
5923.25 950
5923.97 983
5924.70 1022
5925.42 1058
5926.15 1054
5926.88 1004
5927.60 1023
5928.33 1018
5929.06 1054
5929.78 1067
5930.51 1015
5931.24 1085
5931.96 1103
5932.69 1114
5933.42 1127
5934.15 1138
5934.87 1145
5935.60 1223
5936.33 1287
5937.05 1336
5937.78 1381
5938.51 1332
5939.24 1381
5939.96 1425
5940.69 1357
5941.42 1386
5942.14 1379
5942.87 1285
5943.60 1324
5944.33 1308
5945.06 1213
5945.78 1240
5946.51 1247
5947.24 1302
5947.97 1281
5948.69 1365
5949.42 1298
5950.15 1345
5950.88 1380
5951.61 1461
5952.33 1452
5953.06 1527
5953.79 1525
5954.52 1484
5955.25 1514
5955.98 1565
5956.70 1565
5957.43 1550
5958.16 1631
5958.89 1609
5959.62 1577
5960.35 1609
5961.07 1627
5961.80 1591
5962.53 1605
5963.26 1624
5963.99 1698
5964.72 1626
5965.45 1656
5966.18 1788
5966.90 1893
5967.63 1862
5968.36 1992
5969.09 2091
5969.82 2015
5970.55 2043
5971.28 2055
5972.01 2011
5972.74 2026
5973.47 2029
5974.20 1949
5974.93 1932
5975.66 1974
5976.39 2079
5977.12 2086
5977.84 2037
5978.57 2077
5979.30 2240
5980.03 2178
5980.76 2352
5981.49 2465
5982.22 2494
5982.95 2559
5983.68 2536
5984.41 2584
5985.14 2586
5985.87 2659
5986.60 2609
5987.33 2607
5988.06 2653
5988.79 2653
5989.53 2610
5990.26 2521
5990.99 2494
5991.72 2553
5992.45 2557
5993.18 2606
5993.91 2657
5994.64 2776
5995.37 2863
5996.10 2882
5996.83 3032
5997.56 3094
5998.29 3083
5999.02 3091
5999.75 3114
6000.49 3111
6001.22 3123
6001.95 3078
6002.68 3083
6003.41 2991
6004.14 2754
6004.87 2793
6005.60 2699
6006.34 2672
6007.07 2833
6007.80 2895
6008.53 3159
6009.26 3424
6009.99 4053
6010.72 4930
6011.46 6212
6012.19 7750
6012.92 9559
6013.65 10952
6014.38 12016
6015.12 12704
6015.85 12569
6016.58 11574
6017.31 10500
6018.04 9574
6018.78 8272
6019.51 6784
6020.24 5591
6020.97 4712
6021.70 4103
6022.44 3513
6023.17 3096
6023.90 2741
6024.63 2560
6025.37 2381
6026.10 2221
6026.83 2201
6027.57 2068
6028.30 2081
6029.03 2066
6029.76 2054
6030.50 1913
6031.23 1912
6031.96 1904
6032.70 1794
6033.43 1698
6034.16 1661
6034.89 1594
6035.63 1647
6036.36 1697
6037.09 1729
6037.83 1782
6038.56 1761
6039.29 1763
6040.03 1773
6040.76 1842
6041.49 1898
6042.23 1985
6042.96 1958
6043.70 1942
6044.43 2015
6045.16 2116
6045.90 2022
6046.63 2039
6047.36 2119
6048.10 2151
6048.83 2285
6049.57 2380
6050.30 2545
6051.03 2741
6051.77 2816
6052.50 2938
6053.24 3036
6053.97 3145
6054.71 3069
6055.44 3016
6056.17 2748
6056.91 2647
6057.64 2595
6058.38 2537
6059.11 2381
6059.85 2273
6060.58 2115
6061.32 2182
6062.05 2140
6062.79 2120
6063.52 2120
6064.26 2050
6064.99 1954
6065.73 2024
6066.46 2006
6067.20 1953
6067.93 1925
6068.67 1926
6069.40 1877
6070.14 1850
6070.87 1861
6071.61 1868
6072.34 1881
6073.08 1820
6073.81 1884
6074.55 1889
6075.28 1802
6076.02 1859
6076.76 1822
6077.49 1762
6078.23 1782
6078.96 1796
6079.70 1756
6080.44 1753
6081.17 1732
6081.91 1778
6082.64 1668
6083.38 1682
6084.12 1600
6084.85 1606
6085.59 1566
6086.32 1545
6087.06 1537
6087.80 1561
6088.53 1557
6089.27 1554
6090.01 1644
6090.74 1644
6091.48 1656
6092.22 1669
6092.95 1617
6093.69 1690
6094.43 1641
6095.16 1602
6095.90 1570
6096.64 1447
6097.37 1469
6098.11 1434
6098.85 1372
6099.58 1454
6100.32 1415
6101.06 1373
6101.80 1323
6102.53 1350
6103.27 1327
6104.01 1318
6104.74 1325
6105.48 1267
6106.22 1266
6106.96 1242
6107.69 1237
6108.43 1350
6109.17 1328
6109.91 1344
6110.65 1338
6111.38 1312
6112.12 1294
6112.86 1299
6113.60 1316
6114.33 1283
6115.07 1313
6115.81 1327
6116.55 1338
6117.29 1384
6118.02 1310
6118.76 1329
6119.50 1363
6120.24 1363
6120.98 1341
6121.72 1365
6122.45 1339
6123.19 1396
6123.93 1384
6124.67 1404
6125.41 1398
6126.15 1371
6126.89 1376
6127.63 1462
6128.36 1368
6129.10 1390
6129.84 1431
6130.58 1379
6131.32 1438
6132.06 1383
6132.80 1393
6133.54 1453
6134.28 1442
6135.02 1401
6135.75 1399
6136.49 1389
6137.23 1478
6137.97 1416
6138.71 1386
6139.45 1377
6140.19 1403
6140.93 1479
6141.67 1421
6142.41 1419
6143.15 1388
6143.89 1402
6144.63 1358
6145.37 1439
6146.11 1370
6146.85 1403
6147.59 1429
6148.33 1466
6149.07 1405
6149.81 1457
6150.55 1477
6151.29 1576
6152.03 1555
6152.77 1550
6153.51 1576
6154.25 1609
6154.99 1609
6155.73 1522
6156.47 1586
6157.21 1563
6157.95 1662
6158.69 1662
6159.43 1709
6160.17 1600
6160.92 1638
6161.66 1776
6162.40 1817
6163.14 1828
6163.88 1894
6164.62 2031
6165.36 2173
6166.10 2284
6166.84 2412
6167.58 2596
6168.33 2643
6169.07 2613
6169.81 2555
6170.55 2534
6171.29 2401
6172.03 2397
6172.77 2287
6173.52 2365
6174.26 2295
6175.00 2182
6175.74 2248
6176.48 2320
6177.22 2199
6177.97 2172
6178.71 2175
6179.45 2118
6180.19 2197
6180.93 2203
6181.67 2178
6182.42 2244
6183.16 2210
6183.90 2204
6184.64 2267
6185.39 2354
6186.13 2332
6186.87 2377
6187.61 2498
6188.35 2383
6189.10 2354
6189.84 2417
6190.58 2532
6191.33 2631
6192.07 2741
6192.81 2875
6193.55 2999
6194.30 2958
6195.04 2887
6195.78 2924
6196.52 2899
6197.27 2929
6198.01 2953
6198.75 2824
6199.50 2795
6200.24 2874
6200.98 2932
6201.73 3109
6202.47 3183
6203.21 3277
6203.96 3424
6204.70 3774
6205.44 4611
6206.19 5948
6206.93 7846
6207.67 10378
6208.42 13158
6209.16 15490
6209.90 17345
6210.65 17888
6211.39 17596
6212.14 16394
6212.88 14625
6213.62 12392
6214.37 10304
6215.11 8497
6215.86 6818
6216.60 5565
6217.34 4552
6218.09 3906
6218.83 3455
6219.58 3158
6220.32 2953
6221.07 2772
6221.81 2637
6222.55 2547
6223.30 2605
6224.04 2520
6224.79 2561
6225.53 2473
6226.28 2480
6227.02 2382
6227.77 2121
6228.51 2022
6229.26 1902
6230.00 1726
6230.75 1678
6231.49 1611
6232.24 1604
6232.98 1549
6233.73 1608
6234.47 1615
6235.22 1626
6235.96 1713
6236.71 1647
6237.45 1723
6238.20 1721
6238.94 1729
6239.69 1734
6240.44 1803
6241.18 1771
6241.93 1825
6242.67 1822
6243.42 1933
6244.16 2014
6244.91 2200
6245.66 2431
6246.40 2627
6247.15 2953
6247.89 3026
6248.64 3160
6249.39 3207
6250.13 3159
6250.88 2897
6251.62 2801
6252.37 2633
6253.12 2518
6253.86 2310
6254.61 2288
6255.36 2166
6256.10 2074
6256.85 2042
6257.59 1976
6258.34 1955
6259.09 1808
6259.83 1926
6260.58 1964
6261.33 1981
6262.08 1995
6262.82 2079
6263.57 2122
6264.32 2149
6265.06 2214
6265.81 2133
6266.56 1979
6267.30 1945
6268.05 1945
6268.80 1888
6269.55 1870
6270.29 1899
6271.04 1915
6271.79 1953
6272.54 1969
6273.28 1972
6274.03 2035
6274.78 2025
6275.53 1995
6276.27 1962
6277.02 2078
6277.77 2014
6278.52 2051
6279.26 1965
6280.01 1905
6280.76 1943
6281.51 1864
6282.26 1944
6283.00 1930
6283.75 1866
6284.50 1897
6285.25 1881
6286.00 1875
6286.75 1892
6287.49 1849
6288.24 1882
6288.99 1882
6289.74 1989
6290.49 2104
6291.24 2089
6291.99 2125
6292.73 2073
6293.48 2039
6294.23 1951
6294.98 1814
6295.73 1725
6296.48 1789
6297.23 1622
6297.98 1570
6298.72 1581
6299.47 1534
6300.22 1473
6300.97 1503
6301.72 1510
6302.47 1610
6303.22 1638
6303.97 1680
6304.72 1709
6305.47 1685
6306.22 1577
6306.97 1521
6307.72 1538
6308.47 1417
6309.22 1442
6309.97 1379
6310.72 1487
6311.47 1427
6312.22 1401
6312.96 1446
6313.71 1510
6314.46 1482
6315.21 1540
6315.96 1602
6316.72 1618
6317.47 1678
6318.22 1601
6318.97 1672
6319.72 1697
6320.47 1649
6321.22 1583
6321.97 1537
6322.72 1448
6323.47 1435
6324.22 1398
6324.97 1338
6325.72 1266
6326.47 1327
6327.22 1275
6327.97 1198
6328.72 1255
6329.47 1235
6330.22 1239
6330.98 1211
6331.73 1241
6332.48 1217
6333.23 1207
6333.98 1215
6334.73 1317
6335.48 1225
6336.23 1189
6336.98 1184
6337.74 1211
6338.49 1154
6339.24 1204
6339.99 1195
6340.74 1180
6341.49 1227
6342.25 1183
6343.00 1265
6343.75 1277
6344.50 1238
6345.25 1205
6346.00 1222
6346.76 1196
6347.51 1188
6348.26 1169
6349.01 1185
6349.76 1238
6350.52 1256
6351.27 1273
6352.02 1251
6352.77 1296
6353.52 1305
6354.28 1398
6355.03 1386
6355.78 1401
6356.53 1388
6357.29 1364
6358.04 1326
6358.79 1253
6359.54 1185
6360.30 1190
6361.05 1222
6361.80 1158
6362.56 1153
6363.31 1116
6364.06 1107
6364.81 1142
6365.57 1102
6366.32 1126
6367.07 1090
6367.83 1152
6368.58 1199
6369.33 1153
6370.09 1167
6370.84 1133
6371.59 1167
6372.35 1122
6373.10 1123
6373.85 1123
6374.61 1164
6375.36 1096
6376.11 1126
6376.87 1095
6377.62 1136
6378.38 1145
6379.13 1085
6379.88 1198
6380.64 1161
6381.39 1162
6382.14 1120
6382.90 1091
6383.65 1107
6384.41 1087
6385.16 1152
6385.92 1126
6386.67 1108
6387.42 1062
6388.18 1039
6388.93 1088
6389.69 1086
6390.44 1032
6391.20 1012
6391.95 1046
6392.71 1037
6393.46 1032
6394.21 1053
6394.97 1023
6395.72 1043
6396.48 1059
6397.23 1020
6397.99 1037
6398.74 981
6399.50 1064
6400.25 979
6401.01 1003
6401.76 974
6402.52 1007
6403.27 990
6404.03 1021
6404.79 981
6405.54 976
6406.30 1025
6407.05 979
6407.81 985
6408.56 1051
6409.32 1002
6410.07 973
6410.83 974
6411.59 1017
6412.34 1025
6413.10 988
6413.85 1007
6414.61 968
6415.36 1037
6416.12 1021
6416.88 988
6417.63 1027
6418.39 988
6419.14 974
6419.90 990
6420.66 978
6421.41 973
6422.17 984
6422.93 1008
6423.68 1001
6424.44 1006
6425.20 972
6425.95 921
6426.71 994
6427.47 988
6428.22 950
6428.98 966
6429.74 1003
6430.49 994
6431.25 993
6432.01 1026
6432.76 1020
6433.52 1050
6434.28 1026
6435.03 1061
6435.79 1097
6436.55 1103
6437.31 1093
6438.06 1055
6438.82 1124
6439.58 1170
6440.34 1170
6441.09 1184
6441.85 1166
6442.61 1108
6443.37 1144
6444.12 1084
6444.88 1035
6445.64 1077
6446.40 1096
6447.15 1049
6447.91 1019
6448.67 1032
6449.43 1046
6450.19 1096
6450.94 1043
6451.70 1040
6452.46 1064
6453.22 1076
6453.98 1029
6454.74 978
6455.49 1064
6456.25 1146
6457.01 1079
6457.77 1135
6458.53 1101
6459.29 1087
6460.04 1140
6460.80 1068
6461.56 1068
6462.32 1132
6463.08 1114
6463.84 1153
6464.60 1146
6465.36 1132
6466.12 1171
6466.87 1117
6467.63 1108
6468.39 1144
6469.15 1142
6469.91 1224
6470.67 1162
6471.43 1168
6472.19 1168
6472.95 1246
6473.71 1279
6474.47 1271
6475.23 1244
6475.99 1226
6476.74 1278
6477.50 1326
6478.26 1333
6479.02 1294
6479.78 1325
6480.54 1368
6481.30 1282
6482.06 1329
6482.82 1402
6483.58 1351
6484.34 1397
6485.10 1405
6485.86 1426
6486.62 1396
6487.38 1536
6488.14 1525
6488.90 1504
6489.66 1552
6490.42 1631
6491.19 1597
6491.95 1595
6492.71 1642
6493.47 1808
6494.23 1772
6494.99 1935
6495.75 1936
6496.51 1858
6497.27 1843
6498.03 1876
6498.79 1870
6499.55 1896
6500.31 1877
6501.07 1826
6501.84 1839
6502.60 1855
6503.36 1808
6504.12 1925
6504.88 2025
6505.64 1983
6506.40 1967
6507.16 1956
6507.93 2110
6508.69 2230
6509.45 2315
6510.21 2439
6510.97 2666
6511.73 2855
6512.50 3007
6513.26 3075
6514.02 3072
6514.78 3103
6515.54 3005
6516.30 2860
6517.07 2776
6517.83 2693
6518.59 2649
6519.35 2672
6520.11 2642
6520.88 2543
6521.64 2652
6522.40 2760
6523.16 2798
6523.93 3006
6524.69 3151
6525.45 3389
6526.21 3795
6526.98 4374
6527.74 4785
6528.50 5210
6529.26 5196
6530.03 5148
6530.79 5111
6531.55 4879
6532.31 4765
6533.08 4863
6533.84 5294
6534.60 6310
6535.37 7474
6536.13 8762
6536.89 9912
6537.66 10483
6538.42 10539
6539.18 9820
6539.95 8735
6540.71 7533
6541.47 6501
6542.24 5303
6543.00 4404
6543.76 3801
6544.53 3312
6545.29 2825
6546.05 2608
6546.82 2426
6547.58 2307
6548.34 2241
6549.11 2222
6549.87 2245
6550.64 2243
6551.40 2201
6552.16 2169
6552.93 2210
6553.69 2175
6554.46 2175
6555.22 2180
6555.98 2116
6556.75 2075
6557.51 1973
6558.28 2041
6559.04 2078
6559.81 2134
6560.57 2052
6561.34 2209
6562.10 2312
6562.86 2326
6563.63 2450
6564.39 2470
6565.16 2552
6565.92 2611
6566.69 2626
6567.45 2625
6568.22 2627
6568.98 2671
6569.75 2678
6570.51 2645
6571.28 2767
6572.04 2895
6572.81 3038
6573.57 3249
6574.34 3651
6575.10 4181
6575.87 4563
6576.64 4832
6577.40 5020
6578.17 5072
6578.93 4862
6579.70 4578
6580.46 4289
6581.23 3825
6581.99 3592
6582.76 3310
6583.53 3059
6584.29 2922
6585.06 2766
6585.82 2722
6586.59 2629
6587.36 2574
6588.12 2522
6588.89 2708
6589.65 2757
6590.42 2878
6591.19 3043
6591.95 3284
6592.72 3671
6593.49 3965
6594.25 4568
6595.02 5101
6595.79 5314
6596.55 5445
6597.32 5372
6598.09 5103
6598.85 4763
6599.62 4323
6600.39 4009
6601.15 3660
6601.92 3297
6602.69 3117
6603.45 2949
6604.22 2746
6604.99 2618
6605.75 2507
6606.52 2525
6607.29 2423
6608.06 2377
6608.82 2525
6609.59 2526
6610.36 2498
6611.13 2658
6611.89 2691
6612.66 2654
6613.43 2675
6614.20 2598
6614.96 2578
6615.73 2597
6616.50 2540
6617.27 2496
6618.03 2447
6618.80 2374
6619.57 2326
6620.34 2276
6621.11 2201
6621.87 2229
6622.64 2166
6623.41 2197
6624.18 2144
6624.95 2126
6625.72 2072
6626.48 2085
6627.25 2074
6628.02 2166
6628.79 2080
6629.56 2206
6630.33 2292
6631.09 2455
6631.86 2697
6632.63 3167
6633.40 3650
6634.17 4119
6634.94 4613
6635.71 4970
6636.48 4948
6637.25 4705
6638.01 4520
6638.78 4105
6639.55 3683
6640.32 3284
6641.09 2909
6641.86 2595
6642.63 2451
6643.40 2309
6644.17 2122
6644.94 2017
6645.71 1982
6646.48 1936
6647.25 1861
6648.02 1893
6648.78 1878
6649.55 1870
6650.32 1919
6651.09 1945
6651.86 1869
6652.63 1872
6653.40 1852
6654.17 1767
6654.94 1725
6655.71 1737
6656.48 1722
6657.25 1745
6658.02 1674
6658.79 1713
6659.56 1679
6660.33 1629
6661.10 1565
6661.88 1619
6662.65 1537
6663.42 1561
6664.19 1681
6664.96 1632
6665.73 1621
6666.50 1620
6667.27 1630
6668.04 1592
6668.81 1605
6669.58 1684
6670.35 1690
6671.12 1849
6671.89 1879
6672.67 1893
6673.44 1895
6674.21 2014
6674.98 1954
6675.75 1919
6676.52 1874
6677.29 1782
6678.06 1790
6678.84 1718
6679.61 1681
6680.38 1716
6681.15 1635
6681.92 1600
6682.69 1703
6683.46 1694
6684.24 1758
6685.01 1766
6685.78 1804
6686.55 1988
6687.32 1931
6688.10 1870
6688.87 1883
6689.64 1851
6690.41 1765
6691.18 1652
6691.96 1602
6692.73 1563
6693.50 1550
6694.27 1550
6695.04 1489
6695.82 1440
6696.59 1423
6697.36 1456
6698.13 1515
6698.91 1442
6699.68 1507
6700.45 1465
6701.22 1473
6702.00 1452
6702.77 1453
6703.54 1446
6704.32 1474
6705.09 1497
6705.86 1523
6706.63 1476
6707.41 1489
6708.18 1461
6708.95 1452
6709.73 1370
6710.50 1386
6711.27 1411
6712.05 1472
6712.82 1480
6713.59 1410
6714.37 1428
6715.14 1368
6715.91 1370
6716.69 1317
6717.46 1262
6718.23 1250
6719.01 1183
6719.78 1225
6720.56 1202
6721.33 1217
6722.10 1325
6722.88 1176
6723.65 1168
6724.43 1188
6725.20 1248
6725.97 1209
6726.75 1199
6727.52 1215
6728.30 1177
6729.07 1212
6729.84 1197
6730.62 1171
6731.39 1236
6732.17 1213
6732.94 1159
6733.72 1249
6734.49 1150
6735.27 1117
6736.04 1196
6736.82 1192
6737.59 1187
6738.36 1214
6739.14 1199
6739.91 1121
6740.69 1164
6741.46 1213
6742.24 1215
6743.01 1171
6743.79 1218
6744.56 1193
6745.34 1227
6746.12 1212
6746.89 1241
6747.67 1240
6748.44 1274
6749.22 1270
6749.99 1293
6750.77 1375
6751.54 1346
6752.32 1373
6753.09 1452
6753.87 1471
6754.65 1395
6755.42 1396
6756.20 1348
6756.97 1325
6757.75 1273
6758.53 1262
6759.30 1191
6760.08 1144
6760.85 1124
6761.63 1180
6762.41 1152
6763.18 1124
6763.96 1090
6764.74 1135
6765.51 1084
6766.29 1176
6767.06 1156
6767.84 1095
6768.62 1191
6769.39 1087
6770.17 1137
6770.95 1141
6771.72 1115
6772.50 1128
6773.28 1143
6774.05 1154
6774.83 1121
6775.61 1140
6776.39 1117
6777.16 1151
6777.94 1205
6778.72 1142
6779.49 1174
6780.27 1154
6781.05 1165
6781.83 1183
6782.60 1174
6783.38 1095
6784.16 1112
6784.94 1159
6785.71 1239
6786.49 1135
6787.27 1158
6788.05 1158
6788.82 1119
6789.60 1102
6790.38 1139
6791.16 1110
6791.93 1103
6792.71 1061
6793.49 1029
6794.27 1048
6795.05 1012
6795.82 1035
6796.60 1024
6797.38 1009
6798.16 1033
6798.94 1071
6799.72 1106
6800.49 1096
6801.27 1082
6802.05 1105
6802.83 1169
6803.61 1159
6804.39 1105
6805.17 1098
6805.94 1130
6806.72 1089
6807.50 1066
6808.28 1088
6809.06 1006
6809.84 1013
6810.62 1048
6811.40 1022
6812.18 970
6812.95 1007
6813.73 980
6814.51 960
6815.29 1001
6816.07 1030
6816.85 1053
6817.63 1036
6818.41 1055
6819.19 1093
6819.97 1107
6820.75 1071
6821.53 1109
6822.31 1143
6823.09 1146
6823.87 1075
6824.65 1008
6825.43 1035
6826.21 1041
6826.99 1096
6827.77 1071
6828.55 1037
6829.33 1061
6830.11 1054
6830.89 1040
6831.67 1058
6832.45 1037
6833.23 1038
6834.01 1013
6834.79 1011
6835.57 1038
6836.35 1001
6837.13 1015
6837.91 995
6838.69 1008
6839.47 989
6840.25 975
6841.03 987
6841.81 977
6842.59 1003
6843.37 1011
6844.16 1011
6844.94 1003
6845.72 1025
6846.50 1079
6847.28 1134
6848.06 1249
6848.84 1503
6849.62 1833
6850.40 2147
6851.19 2451
6851.97 2572
6852.75 2564
6853.53 2491
6854.31 2420
6855.09 2170
6855.87 1949
6856.66 1757
6857.44 1544
6858.22 1390
6859.00 1282
6859.78 1163
6860.56 1182
6861.35 1171
6862.13 1105
6862.91 1201
6863.69 1170
6864.47 1139
6865.26 1162
6866.04 1065
6866.82 1105
6867.60 1058
6868.39 1082
6869.17 1118
6869.95 1111
6870.73 1092
6871.51 1035
6872.30 1068
6873.08 1038
6873.86 1054
6874.65 1041
6875.43 1061
6876.21 1040
6876.99 1040
6877.78 1076
6878.56 1085
6879.34 1095
6880.12 1059
6880.91 1085
6881.69 1112
6882.47 1101
6883.26 1098
6884.04 1145
6884.82 1157
6885.61 1189
6886.39 1278
6887.17 1394
6887.96 1488
6888.74 1625
6889.52 1652
6890.31 1655
6891.09 1627
6891.87 1467
6892.66 1344
6893.44 1365
6894.23 1390
6895.01 1311
6895.79 1247
6896.58 1236
6897.36 1188
6898.14 1255
6898.93 1240
6899.71 1236
6900.50 1291
6901.28 1282
6902.07 1250
6902.85 1289
6903.63 1264
6904.42 1239
6905.20 1307
6905.99 1281
6906.77 1293
6907.56 1205
6908.34 1230
6909.13 1238
6909.91 1206
6910.69 1163
6911.48 1151
6912.26 1174
6913.05 1165
6913.83 1149
6914.62 1165
6915.40 1148
6916.19 1171
6916.97 1242
6917.76 1234
6918.54 1188
6919.33 1208
6920.11 1203
6920.90 1243
6921.68 1199
6922.47 1274
6923.26 1218
6924.04 1244
6924.83 1277
6925.61 1253
6926.40 1258
6927.18 1275
6927.97 1287
6928.75 1334
6929.54 1268
6930.33 1280
6931.11 1253
6931.90 1299
6932.68 1272
6933.47 1284
6934.26 1355
6935.04 1321
6935.83 1314
6936.61 1291
6937.40 1302
6938.19 1266
6938.97 1408
6939.76 1411
6940.55 1484
6941.33 1464
6942.12 1505
6942.91 1689
6943.69 1693
6944.48 1722
6945.27 1724
6946.05 1714
6946.84 1664
6947.63 1634
6948.41 1709
6949.20 1635
6949.99 1614
6950.77 1636
6951.56 1667
6952.35 1643
6953.13 1693
6953.92 1679
6954.71 1714
6955.50 1749
6956.28 1838
6957.07 1887
6957.86 1961
6958.65 1974
6959.43 2048
6960.22 1994
6961.01 2038
6961.80 1941
6962.58 1978
6963.37 1911
6964.16 1941
6964.95 1927
6965.73 1964
6966.52 2043
6967.31 2055
6968.10 2089
6968.89 2261
6969.67 2289
6970.46 2312
6971.25 2330
6972.04 2352
6972.83 2366
6973.61 2378
6974.40 2413
6975.19 2354
6975.98 2440
6976.77 2503
6977.56 2663
6978.34 2655
6979.13 2875
6979.92 2952
6980.71 3094
6981.50 3430
6982.29 3903
6983.08 4609
6983.87 5609
6984.65 6731
6985.44 7821
6986.23 8744
6987.02 9350
6987.81 9215
6988.60 8771
6989.39 8067
6990.18 7076
6990.97 6118
6991.76 5219
6992.55 4570
6993.34 4011
6994.12 3645
6994.91 3490
6995.70 3533
6996.49 3765
6997.28 4411
6998.07 5233
6998.86 6187
6999.65 7380
7000.44 7880
7001.23 8337
7002.02 8236
7002.81 7643
7003.60 6928
7004.39 6094
7005.18 5154
7005.97 4370
7006.76 3611
7007.55 3233
7008.34 2758
7009.13 2388
7009.92 2201
7010.71 2160
7011.50 2034
7012.29 1974
7013.08 1970
7013.88 1998
7014.67 2051
7015.46 2001
7016.25 2013
7017.04 2013
7017.83 1994
7018.62 1914
7019.41 1935
7020.20 1891
7020.99 1844
7021.78 2001
7022.57 2047
7023.37 2102
7024.16 2139
7024.95 2284
7025.74 2273
7026.53 2244
7027.32 2196
7028.11 2185
7028.90 2092
7029.70 1982
7030.49 1907
7031.28 1948
7032.07 1859
7032.86 1903
7033.65 1978
7034.45 2002
7035.24 2091
7036.03 2164
7036.82 2181
7037.61 2243
7038.40 2268
7039.20 2345
7039.99 2443
7040.78 2293
7041.57 2223
7042.36 2186
7043.16 2080
7043.95 1931
7044.74 1887
7045.53 1845
7046.33 1805
7047.12 1813
7047.91 1847
7048.70 1881
7049.50 1910
7050.29 1953
7051.08 2029
7051.87 2084
7052.67 2002
7053.46 1988
7054.25 1891
7055.05 1798
7055.84 1702
7056.63 1641
7057.42 1689
7058.22 1647
7059.01 1632
7059.80 1647
7060.60 1776
7061.39 1746
7062.18 1775
7062.98 1753
7063.77 1772
7064.56 1748
7065.36 1807
7066.15 1754
7066.94 1767
7067.74 1714
7068.53 1689
7069.32 1674
7070.12 1636
7070.91 1605
7071.71 1623
7072.50 1620
7073.29 1594
7074.09 1663
7074.88 1636
7075.68 1611
7076.47 1524
7077.26 1518
7078.06 1557
7078.85 1607
7079.65 1503
7080.44 1474
7081.23 1516
7082.03 1457
7082.82 1432
7083.62 1386
7084.41 1455
7085.21 1445
7086.00 1424
7086.80 1355
7087.59 1334
7088.39 1404
7089.18 1390
7089.98 1447
7090.77 1530
7091.57 1519
7092.36 1542
7093.16 1501
7093.95 1533
7094.75 1528
7095.54 1467
7096.34 1439
7097.13 1334
7097.93 1343
7098.72 1292
7099.52 1288
7100.31 1320
7101.11 1294
7101.90 1263
7102.70 1371
7103.49 1340
7104.29 1401
7105.09 1357
7105.88 1403
7106.68 1348
7107.47 1294
7108.27 1258
7109.07 1201
7109.86 1193
7110.66 1200
7111.45 1167
7112.25 1141
7113.05 1148
7113.84 1145
7114.64 1120
7115.43 1125
7116.23 1140
7117.03 1137
7117.82 1124
7118.62 1116
7119.42 1134
7120.21 1192
7121.01 1227
7121.81 1138
7122.60 1083
7123.40 1076
7124.20 1011
7124.99 1020
7125.79 1098
7126.59 1109
7127.38 1059
7128.18 1051
7128.98 1070
7129.77 1112
7130.57 1153
7131.37 1110
7132.17 1104
7132.96 1157
7133.76 1129
7134.56 1143
7135.36 1134
7136.15 1078
7136.95 1066
7137.75 1036
7138.55 1097
7139.34 1036
7140.14 1068
7140.94 1058
7141.74 1047
7142.53 997
7143.33 1061
7144.13 1054
7144.93 1064
7145.73 1036
7146.52 1124
7147.32 1091
7148.12 1106
7148.92 1066
7149.72 1035
7150.51 1066
7151.31 1009
7152.11 1015
7152.91 1055
7153.71 1078
7154.51 997
7155.30 1000
7156.10 1034
7156.90 1044
7157.70 1066
7158.50 1034
7159.30 1038
7160.10 984
7160.89 1000
7161.69 1006
7162.49 1009
7163.29 970
7164.09 981
7164.89 986
7165.69 1001
7166.49 986
7167.29 986
7168.09 1072
7168.89 1057
7169.68 1044
7170.48 1043
7171.28 1050
7172.08 1061
7172.88 1058
7173.68 1066
7174.48 1003
7175.28 950
7176.08 974
7176.88 957
7177.68 892
7178.48 971
7179.28 954
7180.08 982
7180.88 1053
7181.68 1094
7182.48 1143
7183.28 1153
7184.08 1125
7184.88 1122
7185.68 1115
7186.48 1179
7187.28 1077
7188.08 1031
7188.88 1025
7189.68 1017
7190.48 918
7191.28 948
7192.08 971
7192.88 925
7193.68 889
7194.49 881
7195.29 903
7196.09 923
7196.89 918
7197.69 925
7198.49 934
7199.29 838
7200.09 900
7200.89 925
7201.69 884
7202.49 879
7203.30 831
7204.10 934
7204.90 927
7205.70 895
7206.50 845
7207.30 839
7208.10 832
7208.91 870
7209.71 855
7210.51 886
7211.31 830
7212.11 829
7212.91 910
7213.72 932
7214.52 878
7215.32 868
7216.12 887
7216.92 940
7217.73 872
7218.53 877
7219.33 883
7220.13 886
7220.93 909
7221.74 846
7222.54 884
7223.34 878
7224.14 883
7224.94 862
7225.75 888
7226.55 879
7227.35 867
7228.16 860
7228.96 883
7229.76 880
7230.56 821
7231.37 828
7232.17 868
7232.97 834
7233.77 869
7234.58 810
7235.38 863
7236.18 900
7236.99 939
7237.79 909
7238.59 886
7239.40 870
7240.20 904
7241.00 924
7241.81 867
7242.61 929
7243.41 917
7244.22 923
7245.02 926
7245.82 919
7246.63 923
7247.43 930
7248.23 961
7249.04 1023
7249.84 990
7250.65 927
7251.45 913
7252.25 983
7253.06 951
7253.86 925
7254.66 953
7255.47 1004
7256.27 1026
7257.08 1008
7257.88 967
7258.69 989
7259.49 1000
7260.29 1047
7261.10 1036
7261.90 1089
7262.71 1086
7263.51 1047
7264.32 1097
7265.12 1117
7265.93 1106
7266.73 1120
7267.54 1160
7268.34 1196
7269.15 1111
7269.95 1158
7270.76 1162
7271.56 1171
7272.37 1191
7273.17 1138
7273.98 1157
7274.78 1184
7275.59 1237
7276.39 1207
7277.20 1167
7278.00 1205
7278.81 1242
7279.61 1282
7280.42 1391
7281.22 1538
7282.03 1742
7282.83 2057
7283.64 2383
7284.45 2743
7285.25 3065
7286.06 3203
7286.86 3141
7287.67 2919
7288.48 2630
7289.28 2391
7290.09 2230
7290.89 2001
7291.70 1773
7292.51 1645
7293.31 1541
7294.12 1502
7294.92 1444
7295.73 1407
7296.54 1357
7297.34 1347
7298.15 1350
7298.96 1305
7299.76 1398
7300.57 1384
7301.38 1344
7302.18 1305
7302.99 1370
7303.80 1324
7304.60 1377
7305.41 1279
7306.22 1321
7307.02 1316
7307.83 1465
7308.64 1479
7309.44 1555
7310.25 1655
7311.06 1694
7311.87 1786
7312.67 1840
7313.48 1858
7314.29 1822
7315.10 1785
7315.90 1748
7316.71 1786
7317.52 1844
7318.33 1924
7319.13 1988
7319.94 2053
7320.75 2057
7321.56 2083
7322.36 2095
7323.17 2043
7323.98 2061
7324.79 2045
7325.60 2022
7326.40 2030
7327.21 1995
7328.02 1992
7328.83 1963
7329.64 2021
7330.44 2121
7331.25 2169
7332.06 2460
7332.87 2873
7333.68 3448
7334.49 4208
7335.30 4868
7336.10 5307
7336.91 5430
7337.72 5389
7338.53 4936
7339.34 4532
7340.15 4030
7340.96 3526
7341.76 2937
7342.57 2583
7343.38 2310
7344.19 2171
7345.00 1865
7345.81 1754
7346.62 1734
7347.43 1696
7348.24 1615
7349.05 1613
7349.86 1607
7350.67 1547
7351.47 1567
7352.28 1512
7353.09 1530
7353.90 1501
7354.71 1528
7355.52 1421
7356.33 1462
7357.14 1384
7357.95 1401
7358.76 1473
7359.57 1505
7360.38 1564
7361.19 1557
7362.00 1639
7362.81 1653
7363.62 1728
7364.43 1706
7365.24 1669
7366.05 1684
7366.86 1698
7367.67 1694
7368.48 1623
7369.29 1610
7370.10 1667
7370.91 1697
7371.72 1719
7372.54 1839
7373.35 1891
7374.16 1947
7374.97 2050
7375.78 2072
7376.59 2014
7377.40 2062
7378.21 2130
7379.02 2241
7379.83 2340
7380.64 2525
7381.45 2851
7382.27 2989
7383.08 2928
7383.89 2900
7384.70 2741
7385.51 2579
7386.32 2419
7387.13 2149
7387.94 1997
7388.76 1824
7389.57 1745
7390.38 1719
7391.19 1691
7392.00 1630
7392.81 1586
7393.63 1481
7394.44 1569
7395.25 1547
7396.06 1562
7396.87 1648
7397.69 1646
7398.50 1806
7399.31 1908
7400.12 2055
7400.93 2131
7401.75 2302
7402.56 2278
7403.37 2237
7404.18 2244
7404.99 2142
7405.81 1942
7406.62 1927
7407.43 1912
7408.24 1884
7409.06 1767
7409.87 1727
7410.68 1702
7411.50 1705
7412.31 1611
7413.12 1522
7413.93 1529
7414.75 1509
7415.56 1467
7416.37 1396
7417.19 1420
7418.00 1349
7418.81 1360
7419.63 1333
7420.44 1356
7421.25 1331
7422.06 1235
7422.88 1255
7423.69 1192
7424.51 1192
7425.32 1181
7426.13 1144
7426.95 1114
7427.76 1120
7428.57 1122
7429.39 1141
7430.20 1170
7431.01 1118
7431.83 1116
7432.64 1091
7433.46 1116
7434.27 1102
7435.08 1119
7435.90 1142
7436.71 1154
7437.53 1182
7438.34 1235
7439.15 1266
7439.97 1276
7440.78 1267
7441.60 1288
7442.41 1251
7443.23 1288
7444.04 1227
7444.86 1219
7445.67 1184
7446.48 1184
7447.30 1173
7448.11 1181
7448.93 1229
7449.74 1190
7450.56 1235
7451.37 1193
7452.19 1175
7453.00 1111
7453.82 1110
7454.63 1104
7455.45 1089
7456.26 1057
7457.08 1129
7457.89 1142
7458.71 1165
7459.53 1102
7460.34 1108
7461.16 1123
7461.97 1062
7462.79 1083
7463.60 1054
7464.42 1074
7465.23 1030
7466.05 1062
7466.87 1074
7467.68 1024
7468.50 1062
7469.31 1072
7470.13 1069
7470.94 1040
7471.76 1060
7472.58 1025
7473.39 1060
7474.21 1016
7475.03 1045
7475.84 1055
7476.66 1030
7477.47 1050
7478.29 1093
7479.11 1097
7479.92 1029
7480.74 1035
7481.56 1060
7482.37 1090
7483.19 1114
7484.01 1085
7484.82 1095
7485.64 1075
7486.46 1113
7487.27 1112
7488.09 1056
7488.91 1005
7489.72 990
7490.54 1041
7491.36 1028
7492.18 979
7492.99 1041
7493.81 1018
7494.63 998
7495.45 1038
7496.26 992
7497.08 978
7497.90 950
7498.71 907
7499.53 935
7500.35 938
7501.17 932
7501.99 938
7502.80 908
7503.62 891
7504.44 887
7505.26 873
7506.07 937
7506.89 944
7507.71 949
7508.53 881
7509.35 876
7510.16 853
7510.98 873
7511.80 896
7512.62 908
7513.44 855
7514.26 917
7515.07 956
7515.89 893
7516.71 920
7517.53 888
7518.35 869
7519.17 872
7519.99 875
7520.80 854
7521.62 869
7522.44 929
7523.26 896
7524.08 847
7524.90 843
7525.72 874
7526.54 868
7527.36 911
7528.17 883
7528.99 890
7529.81 909
7530.63 872
7531.45 861
7532.27 826
7533.09 847
7533.91 851
7534.73 863
7535.55 850
7536.37 839
7537.19 806
7538.01 848
7538.83 810
7539.65 828
7540.47 834
7541.29 838
7542.11 859
7542.93 900
7543.75 941
7544.57 902
7545.39 958
7546.21 991
7547.03 981
7547.85 935
7548.67 941
7549.49 928
7550.31 918
7551.13 906
7551.95 885
7552.77 841
7553.59 817
7554.41 801
7555.23 823
7556.05 879
7556.87 895
7557.69 871
7558.51 876
7559.33 931
7560.15 976
7560.98 974
7561.80 978
7562.62 913
7563.44 939
7564.26 951
7565.08 895
7565.90 906
7566.72 868
7567.54 814
7568.37 825
7569.19 909
7570.01 845
7570.83 825
7571.65 840
7572.47 824
7573.29 885
7574.12 923
7574.94 863
7575.76 846
7576.58 874
7577.40 849
7578.23 833
7579.05 860
7579.87 858
7580.69 852
7581.51 841
7582.34 861
7583.16 854
7583.98 818
7584.80 821
7585.62 872
7586.45 913
7587.27 900
7588.09 916
7588.91 886
7589.74 901
7590.56 891
7591.38 887
7592.20 894
7593.03 896
7593.85 906
7594.67 933
7595.49 941
7596.32 847
7597.14 855
7597.96 861
7598.79 880
7599.61 899
7600.43 906
7601.25 934
7602.08 977
7602.90 1017
7603.72 1053
7604.55 1125
7605.37 1181
7606.19 1207
7607.02 1169
7607.84 1175
7608.66 1125
7609.49 1047
7610.31 973
7611.14 991
7611.96 926
7612.78 929
7613.61 952
7614.43 937
7615.25 964
7616.08 946
7616.90 882
7617.73 911
7618.55 951
7619.37 945
7620.20 915
7621.02 941
7621.85 941
7622.67 926
7623.50 914
7624.32 876
7625.14 946
7625.97 915
7626.79 939
7627.62 925
7628.44 1001
7629.27 1062
7630.09 1107
7630.92 1152
7631.74 1181
7632.57 1248
7633.39 1293
7634.22 1312
7635.04 1277
7635.87 1209
7636.69 1113
7637.52 1025
7638.34 990
7639.17 945
7639.99 925
7640.82 910
7641.64 873
7642.47 840
7643.29 830
7644.12 852
7644.94 837
7645.77 874
7646.59 839
7647.42 842
7648.25 821
7649.07 828
7649.90 828
7650.72 808
7651.55 801
7652.37 817
7653.20 809
7654.03 797
7654.85 823
7655.68 794
7656.50 796
7657.33 821
7658.16 778
7658.98 797
7659.81 794
7660.64 831
7661.46 777
7662.29 824
7663.11 762
7663.94 804
7664.77 816
7665.59 838
7666.42 821
7667.25 828
7668.07 776
7668.90 839
7669.73 865
7670.55 859
7671.38 882
7672.21 817
7673.04 829
7673.86 768
7674.69 798
7675.52 821
7676.34 809
7677.17 823
7678.00 782
7678.83 763
7679.65 780
7680.48 813
7681.31 785
7682.14 752
7682.96 790
7683.79 788
7684.62 793
7685.45 800
7686.27 781
7687.10 806
7687.93 798
7688.76 832
7689.58 802
7690.41 833
7691.24 797
7692.07 765
7692.90 817
7693.72 794
7694.55 763
7695.38 779
7696.21 756
7697.04 796
7697.87 844
7698.69 833
7699.52 831
7700.35 851
7701.18 864
7702.01 826
7702.84 866
7703.67 886
7704.49 836
7705.32 832
7706.15 855
7706.98 912
7707.81 892
7708.64 856
7709.47 896
7710.30 861
7711.12 870
7711.95 899
7712.78 858
7713.61 869
7714.44 850
7715.27 873
7716.10 873
7716.93 861
7717.76 877
7718.59 874
7719.42 830
7720.25 843
7721.08 819
7721.91 850
7722.74 843
7723.57 823
7724.40 866
7725.23 861
7726.06 825
7726.89 831
7727.72 797
7728.55 856
7729.38 871
7730.21 857
7731.04 895
7731.87 894
7732.70 895
7733.53 846
7734.36 863
7735.19 868
7736.02 849
7736.85 867
7737.68 895
7738.51 890
7739.34 866
7740.17 853
7741.00 823
7741.83 863
7742.66 883
7743.49 938
7744.32 1028
7745.15 1225
7745.99 1455
7746.82 1695
7747.65 2001
7748.48 2211
7749.31 2375
7750.14 2294
7750.97 2188
7751.80 1958
7752.63 1731
7753.47 1534
7754.30 1342
7755.13 1198
7755.96 1137
7756.79 1057
7757.62 1012
7758.45 941
7759.29 904
7760.12 914
7760.95 906
7761.78 874
7762.61 905
7763.44 877
7764.28 869
7765.11 864
7765.94 862
7766.77 867
7767.60 812
7768.44 807
7769.27 751
7770.10 759
7770.93 721
7771.77 718
7772.60 718
7773.43 773
7774.26 739
7775.10 741
7775.93 790
7776.76 775
7777.59 790
7778.43 797
7779.26 815
7780.09 768
7780.92 821
7781.76 791
7782.59 827
7783.42 831
7784.26 884
7785.09 914
7785.92 985
7786.75 984
7787.59 1007
7788.42 963
7789.25 987
7790.09 957
7790.92 882
7791.75 866
7792.59 866
7793.42 885
7794.25 827
7795.09 847
7795.92 817
7796.76 827
7797.59 790
7798.42 787
7799.26 791
7800.09 802
7800.92 850
7801.76 817
7802.59 820
7803.43 834
7804.26 844
7805.09 856
7805.93 808
7806.76 829
7807.60 813
7808.43 815
7809.27 857
7810.10 843
7810.93 882
7811.77 846
7812.60 904
7813.44 894
7814.27 934
7815.11 974
7815.94 970
7816.78 1005
7817.61 990
7818.45 986
7819.28 974
7820.12 987
7820.95 965
7821.79 957
7822.62 960
7823.46 919
7824.29 924
7825.13 936
7825.96 985
7826.80 943
7827.63 915
7828.47 892
7829.30 952
7830.14 917
7830.97 984
7831.81 896
7832.64 909
7833.48 820
7834.32 866
7835.15 882
7835.99 869
7836.82 796
7837.66 807
7838.50 817
7839.33 809
7840.17 834
7841.00 826
7841.84 823
7842.68 803
7843.51 821
7844.35 792
7845.18 818
7846.02 794
7846.86 796
7847.69 795
7848.53 803
7849.37 765
7850.20 768
7851.04 729
7851.88 757
7852.71 740
7853.55 748
7854.39 753
7855.22 734
7856.06 772
7856.90 786
7857.73 812
7858.57 749
7859.41 767
7860.24 753
7861.08 771
7861.92 755
7862.76 762
7863.59 742
7864.43 761
7865.27 773
7866.10 745
7866.94 728
7867.78 752
7868.62 714
7869.45 738
7870.29 766
7871.13 722
7871.97 732
7872.80 752
7873.64 728
7874.48 743
7875.32 781
7876.16 809
7876.99 842
7877.83 812
7878.67 794
7879.51 756
7880.35 729
7881.18 726
7882.02 715
7882.86 738
7883.70 694
7884.54 785
7885.38 754
7886.21 753
7887.05 752
7887.89 811
7888.73 773
7889.57 777
7890.41 768
7891.25 780
7892.08 768
7892.92 788
7893.76 769
7894.60 724
7895.44 761
7896.28 759
7897.12 798
7897.96 760
7898.80 786
7899.64 768
7900.47 842
7901.31 797
7902.15 801
7902.99 800
7903.83 825
7904.67 838
7905.51 799
7906.35 806
7907.19 772
7908.03 806
7908.87 774
7909.71 769
7910.55 738
7911.39 805
7912.23 749
7913.07 825
7913.91 833
7914.75 905
7915.59 985
7916.43 1026
7917.27 1149
7918.11 1194
7918.95 1249
7919.79 1274
7920.63 1288
7921.47 1238
7922.31 1241
7923.15 1105
7923.99 1050
7924.83 944
7925.67 928
7926.51 853
7927.35 811
7928.19 790
7929.03 787
7929.87 771
7930.72 757
7931.56 798
7932.40 741
7933.24 704
7934.08 729
7934.92 764
7935.76 740
7936.60 718
7937.44 681
7938.28 723
7939.13 687
7939.97 705
7940.81 736
7941.65 718
7942.49 744
7943.33 746
7944.17 763
7945.02 780
7945.86 800
7946.70 783
7947.54 807
7948.38 742
7949.22 775
7950.07 756
7950.91 737
7951.75 735
7952.59 735
7953.43 746
7954.28 750
7955.12 719
7955.96 748
7956.80 732
7957.64 710
7958.49 711
7959.33 704
7960.17 716
7961.01 671
7961.86 730
7962.70 726
7963.54 693
7964.38 654
7965.23 676
7966.07 687
7966.91 694
7967.76 690
7968.60 671
7969.44 679
7970.28 736
7971.13 714
7971.97 707
7972.81 730
7973.66 702
7974.50 696
7975.34 732
7976.19 685
7977.03 641
7977.87 649
7978.72 696
7979.56 686
7980.40 681
7981.25 698
7982.09 673
7982.93 712
7983.78 711
7984.62 659
7985.46 707
7986.31 683
7987.15 659
7988.00 642
7988.84 654
7989.68 642
7990.53 666
7991.37 665
7992.22 642
7993.06 622
7993.90 637
7994.75 627
7995.59 663
7996.44 659
7997.28 630
7998.12 625
7998.97 655
7999.81 633
8000.66 615
8001.50 631
8002.35 590
8003.19 621
8004.04 641
8004.88 623
8005.73 608
8006.57 631
8007.42 620
8008.26 654
8009.11 668
8009.95 651
8010.80 656
8011.64 644
8012.49 676
8013.33 620
8014.18 624
8015.02 617
8015.87 680
8016.71 648
8017.56 636
8018.40 603
8019.25 627
8020.09 644
8020.94 607
8021.79 636
8022.63 631
8023.48 640
8024.32 617
8025.17 622
8026.01 568
8026.86 598
8027.71 571
8028.55 602
8029.40 592
8030.24 638
8031.09 565
8031.94 638
8032.78 644
8033.63 642
8034.48 612
8035.32 708
8036.17 700
8037.01 681
8037.86 649
8038.71 631
8039.55 655
8040.40 640
8041.25 609
8042.09 584
8042.94 597
8043.79 577
8044.63 612
8045.48 635
8046.33 608
8047.18 609
8048.02 640
8048.87 641
8049.72 654
8050.56 649
8051.41 693
8052.26 691
8053.11 631
8053.95 624
8054.80 646
8055.65 650
8056.50 617
8057.34 588
8058.19 587
8059.04 570
8059.89 627
8060.73 654
8061.58 595
8062.43 605
8063.28 592
8064.12 613
8064.97 594
8065.82 611
8066.67 614
8067.52 646
8068.36 618
8069.21 559
8070.06 619
8070.91 604
8071.76 643
8072.61 614
8073.45 615
8074.30 570
8075.15 577
8076.00 584
8076.85 608
8077.70 597
8078.55 575
8079.39 581
8080.24 548
8081.09 581
8081.94 589
8082.79 574
8083.64 581
8084.49 562
8085.34 552
8086.18 581
8087.03 584
8087.88 558
8088.73 583
8089.58 576
8090.43 579
8091.28 574
8092.13 594
8092.98 609
8093.83 612
8094.68 573
8095.53 595
8096.38 594
8097.23 607
8098.08 557
8098.93 579
8099.78 568
8100.63 549
8101.48 584
8102.33 573
8103.18 589
8104.02 580
8104.88 570
8105.73 578
8106.58 576
8107.43 546
8108.28 586
8109.13 571
8109.98 563
8110.83 574
8111.68 600
8112.53 582
8113.38 548
8114.23 589
8115.08 591
8115.93 550
8116.78 555
8117.63 565
8118.48 617
8119.33 655
8120.18 608
8121.03 650
8121.88 651
8122.74 660
8123.59 650
8124.44 676
8125.29 598
8126.14 606
8126.99 599
8127.84 593
8128.69 594
8129.55 618
8130.40 622
8131.25 567
8132.10 557
8132.95 524
8133.80 582
8134.65 551
8135.51 535
8136.36 556
8137.21 582
8138.06 580
8138.91 584
8139.76 570
8140.62 574
8141.47 584
8142.32 593
8143.17 626
8144.02 550
8144.88 561
8145.73 562
8146.58 587
8147.43 555
8148.29 522
8149.14 563
8149.99 611
8150.84 579
8151.69 580
8152.55 601
8153.40 599
8154.25 594
8155.11 560
8155.96 605
8156.81 616
8157.66 614
8158.52 611
8159.37 632
8160.22 583
8161.08 590
8161.93 600
8162.78 569
8163.63 525
8164.49 558
8165.34 539
8166.19 544
8167.05 553
8167.90 566
8168.75 577
8169.61 566
8170.46 570
8171.31 566
8172.17 578
8173.02 566
8173.88 556
8174.73 574
8175.58 549
8176.44 554
8177.29 571
8178.14 561
8179.00 557
8179.85 525
8180.71 536
8181.56 525
8182.41 521
8183.27 534
8184.12 516
8184.98 525
8185.83 541
8186.69 523
8187.54 515
8188.39 552
8189.25 513
8190.10 540
8190.96 539
8191.81 548
8192.67 514
8193.52 549
8194.38 535
8195.23 532
8196.09 505
8196.94 522
8197.80 561
8198.65 513
8199.51 532
8200.36 507
8201.22 495
8202.07 504
8202.93 529
8203.78 542
8204.64 563
8205.49 542
8206.35 573
8207.20 573
8208.06 546
8208.91 491
8209.77 504
8210.62 545
8211.48 525
8212.34 543
8213.19 511
8214.05 541
8214.90 540
8215.76 562
8216.61 539
8217.47 571
8218.33 518
8219.18 549
8220.04 582
8220.89 565
8221.75 575
8222.61 597
8223.46 587
8224.32 614
8225.18 590
8226.03 600
8226.89 596
8227.74 591
8228.60 608
8229.46 582
8230.31 556
8231.17 544
8232.03 595
8232.88 595
8233.74 534
8234.60 537
8235.46 593
8236.31 550
8237.17 544
8238.03 556
8238.88 582
8239.74 538
8240.60 526
8241.45 539
8242.31 563
8243.17 542
8244.03 557
8244.88 576
8245.74 570
8246.60 545
8247.46 543
8248.31 568
8249.17 608
8250.03 548
8250.89 532
8251.74 560
8252.60 543
8253.46 516
8254.32 572
8255.18 554
8256.03 543
8256.89 545
8257.75 531
8258.61 528
8259.47 535
8260.32 559
8261.18 570
8262.04 537
8262.90 538
8263.76 524
8264.62 540
8265.47 509
8266.33 486
8267.19 545
8268.05 517
8268.91 523
8269.77 517
8270.63 552
8271.48 557
8272.34 560
8273.20 520
8274.06 507
8274.92 556
8275.78 567
8276.64 530
8277.50 534
8278.36 549
8279.21 523
8280.07 517
8280.93 561
8281.79 603
8282.65 571
8283.51 580
8284.37 557
8285.23 579
8286.09 555
8286.95 566
8287.81 577
8288.67 556
8289.53 548
8290.39 572
8291.25 573
8292.11 529
8292.97 572
8293.83 549
8294.69 559
8295.55 558
8296.41 568
8297.27 511
8298.13 547
8298.99 549
8299.85 514
8300.71 561
8301.57 566
8302.43 561
8303.29 580
8304.15 615
8305.01 594
8305.87 601
8306.73 605
8307.59 605
8308.45 573
8309.31 577
8310.17 606
8311.03 588
8311.90 598
8312.76 567
8313.62 582
8314.48 600
8315.34 584
8316.20 580
8317.06 587
8317.92 586
8318.78 627
8319.64 642
8320.51 590
8321.37 584
8322.23 587
8323.09 605
8323.95 596
8324.81 589
8325.67 589
8326.54 599
8327.40 631
8328.26 562
8329.12 608
8329.98 579
8330.85 626
8331.71 607
8332.57 647
8333.43 585
8334.29 606
8335.15 625
8336.02 601
8336.88 611
8337.74 611
8338.60 598
8339.47 616
8340.33 622
8341.19 626
8342.05 616
8342.92 624
8343.78 630
8344.64 634
8345.50 601
8346.37 621
8347.23 635
8348.09 632
8348.95 590
8349.82 592
8350.68 632
8351.54 576
8352.41 572
8353.27 586
8354.13 591
8354.99 612
8355.86 629
8356.72 611
8357.58 637
8358.45 650
8359.31 621
8360.17 633
8361.04 656
8361.90 649
8362.76 662
8363.63 637
8364.49 655
8365.35 664
8366.22 673
8367.08 657
8367.95 644
8368.81 687
8369.67 644
8370.54 654
8371.40 660
8372.27 666
8373.13 677
8373.99 670
8374.86 685
8375.72 669
8376.59 679
8377.45 693
8378.31 683
8379.18 674
8380.04 676
8380.91 692
8381.77 684
8382.64 698
8383.50 689
8384.37 731
8385.23 723
8386.10 688
8386.96 695
8387.82 728
8388.69 724
8389.55 703
8390.42 685
8391.28 748
8392.15 746
8393.01 760
8393.88 757
8394.74 769
8395.61 797
8396.48 752
8397.34 792
8398.21 881
8399.07 810
8399.94 777
8400.80 810
8401.67 850
8402.53 853
8403.40 851
8404.26 825
8405.13 844
8406.00 812
8406.86 877
8407.73 891
8408.59 925
8409.46 932
8410.32 905
8411.19 968
8412.06 971
8412.92 978
8413.79 984
8414.66 964
8415.52 981
8416.39 992
8417.25 986
8418.12 985
8418.99 1027
8419.85 1013
8420.72 1081
8421.59 1042
8422.45 1062
8423.32 1033
8424.19 1092
8425.05 1072
8425.92 1092
8426.79 1132
8427.65 1142
8428.52 1151
8429.39 1172
8430.25 1229
8431.12 1229
8431.99 1192
8432.86 1274
8433.72 1245
8434.59 1264
8435.46 1362
8436.32 1382
8437.19 1451
8438.06 1428
8438.93 1575
8439.79 1614
8440.66 1682
8441.53 1612
8442.40 1582
8443.26 1754
8444.13 1697
8445.00 1640
8445.87 1721
8446.74 1762
8447.60 1855
8448.47 1935
8449.34 2032
8450.21 2216
8451.07 2418
8451.94 2688
8452.81 3244
8453.68 3826
8454.55 4676
8455.42 5533
8456.28 6196
8457.15 6631
8458.02 6596
8458.89 6370
8459.76 5863
8460.63 5204
8461.49 4548
8462.36 3876
8463.23 3265
8464.10 2807
8464.97 2365
8465.84 2132
8466.71 1894
8467.58 1741
8468.45 1595
8469.31 1488
8470.18 1405
8471.05 1364
8471.92 1320
8472.79 1262
8473.66 1214
8474.53 1251
8475.40 1181
8476.27 1163
8477.14 1155
8478.01 1127
8478.88 1148
8479.75 1164
8480.62 1155
8481.48 1130
8482.35 1190
8483.22 1140
8484.09 1127
8484.96 1134
8485.83 1193
8486.70 1216
8487.57 1213
8488.44 1218
8489.31 1169
8490.18 1246
8491.05 1327
8491.92 1487
8492.79 1553
8493.66 1643
8494.53 1669
8495.40 1792
8496.28 1744
8497.15 1684
8498.02 1663
8498.89 1581
8499.76 1474
8500.63 1428
8501.50 1332
8502.37 1251
8503.24 1213
8504.11 1111
8504.98 1115
8505.85 1104
8506.72 1093
8507.59 1092
8508.47 1079
8509.34 1060
8510.21 1097
8511.08 1092
8511.95 1107
8512.82 1106
8513.69 1114
8514.56 1149
8515.43 1129
8516.31 1168
8517.18 1216
8518.05 1248
8518.92 1254
8519.79 1251
8520.66 1273
8521.54 1290
8522.41 1290
8523.28 1300
8524.15 1241
8525.02 1191
8525.89 1267
8526.77 1288
8527.64 1288
8528.51 1283
8529.38 1274
8530.25 1325
8531.13 1355
8532.00 1325
8532.87 1367
8533.74 1350
8534.62 1395
8535.49 1314
8536.36 1320
8537.23 1343
8538.11 1391
8538.98 1361
8539.85 1362
8540.72 1299
8541.60 1304
8542.47 1248
8543.34 1249
8544.21 1233
8545.09 1207
8545.96 1185
8546.83 1160
8547.71 1099
8548.58 1014
8549.45 1028
8550.33 993
8551.20 1058
8552.07 1075
8552.95 1031
8553.82 1065
8554.69 1078
8555.57 1068
8556.44 1068
8557.31 1064
8558.19 1070
8559.06 1122
8559.93 1122
8560.81 1090
8561.68 1029
8562.55 1005
8563.43 977
8564.30 907
8565.18 940
8566.05 1005
8566.92 974
8567.80 970
8568.67 947
8569.55 985
8570.42 1041
8571.29 976
8572.17 929
8573.04 983
8573.92 963
8574.79 931
8575.67 941
8576.54 894
8577.42 883
8578.29 888
8579.16 899
8580.04 837
8580.91 826
8581.79 836
8582.66 846
8583.54 866
8584.41 849
8585.29 846
8586.16 811
8587.04 890
8587.91 872
8588.79 907
8589.66 880
8590.54 849
8591.41 851
8592.29 898
8593.17 836
8594.04 872
8594.92 915
8595.79 926
8596.67 887
8597.54 891
8598.42 901
8599.29 894
8600.17 932
8601.05 906
8601.92 938
8602.80 953
8603.67 979
8604.55 933
8605.42 904
8606.30 912
8607.18 948
8608.05 905
8608.93 937
8609.81 897
8610.68 923
8611.56 936
8612.43 921
8613.31 930
8614.19 901
8615.06 924
8615.94 905
8616.82 883
8617.69 891
8618.57 950
8619.45 865
8620.32 923
8621.20 900
8622.08 907
8622.95 875
8623.83 902
8624.71 929
8625.58 928
8626.46 965
8627.34 949
8628.22 1052
8629.09 1097
8629.97 1136
8630.85 1069
8631.72 1036
8632.60 1070
8633.48 1056
8634.36 1039
8635.23 1030
8636.11 1003
8636.99 984
8637.87 1008
8638.74 975
8639.62 1050
8640.50 1057
8641.38 1068
8642.26 1121
8643.13 1107
8644.01 1101
8644.89 1140
8645.77 1140
8646.65 1104
8647.52 1100
8648.40 1102
8649.28 1123
8650.16 1138
8651.04 1101
8651.92 1118
8652.79 1108
8653.67 1161
8654.55 1150
8655.43 1109
8656.31 1094
8657.19 1142
8658.06 1184
8658.94 1116
8659.82 1132
8660.70 1090
8661.58 1078
8662.46 1138
8663.34 1145
8664.22 1085
8665.10 1126
8665.97 1113
8666.85 1151
8667.73 1210
8668.61 1169
8669.49 1198
8670.37 1257
8671.25 1296
8672.13 1321
8673.01 1446
8673.89 1440
8674.77 1602
8675.65 1644
8676.53 1698
8677.41 1647
8678.29 1575
8679.17 1634
8680.05 1642
8680.93 1503
8681.81 1472
8682.69 1433
8683.57 1414
8684.45 1392
8685.33 1379
8686.21 1424
8687.09 1380
8687.97 1456
8688.85 1589
8689.73 1783
8690.61 2038
8691.49 2183
8692.37 2412
8693.25 2680
8694.13 2824
8695.01 2759
8695.89 2735
8696.77 2565
8697.65 2442
8698.53 2235
8699.41 2019
8700.29 1874
8701.17 1795
8702.05 1591
8702.94 1568
8703.82 1492
8704.70 1420
8705.58 1449
8706.46 1401
8707.34 1397
8708.22 1441
8709.10 1428
8709.98 1493
8710.87 1427
8711.75 1415
8712.63 1436
8713.51 1416
8714.39 1432
8715.27 1425
8716.15 1429
8717.04 1395
8717.92 1439
8718.80 1419
8719.68 1456
8720.56 1498
8721.45 1530
8722.33 1562
8723.21 1566
8724.09 1542
8724.97 1542
8725.86 1588
8726.74 1597
8727.62 1604
8728.50 1576
8729.38 1641
8730.27 1669
8731.15 1723
8732.03 1805
8732.91 1791
8733.80 1801
8734.68 1812
8735.56 1846
8736.44 1839
8737.33 1886
8738.21 1928
8739.09 1931
8739.98 1876
8740.86 1898
8741.74 1886
8742.62 1855
8743.51 1827
8744.39 1899
8745.27 1960
8746.16 1879
8747.04 1876
8747.92 1944
8748.81 1917
8749.69 1992
8750.57 1979
8751.46 1999
8752.34 2042
8753.22 2113
8754.11 2075
8754.99 2050
8755.87 2148
8756.76 2207
8757.64 2252
8758.52 2260
8759.41 2312
8760.29 2313
8761.18 2511
8762.06 2598
8762.94 2729
8763.83 2899
8764.71 2989
8765.60 3108
8766.48 3256
8767.36 3365
8768.25 3437
8769.13 3420
8770.02 3448
8770.90 3438
8771.79 3308
8772.67 3249
8773.56 3341
8774.44 3326
8775.32 3281
8776.21 3397
8777.09 3637
8777.98 4180
8778.86 5065
8779.75 6185
8780.63 7787
8781.52 9368
8782.40 10615
8783.29 11675
8784.17 12296
8785.06 12088
8785.94 11433
8786.83 10423
8787.71 9190
8788.60 8001
8789.48 6741
8790.37 5585
8791.26 4797
8792.14 4202
8793.03 3774
8793.91 3386
8794.80 3090
8795.68 3009
8796.57 2961
8797.45 2870
8798.34 2894
8799.23 2844
8800.11 2850
8801.00 2918
8801.88 2697
8802.77 2586
8803.66 2516
8804.54 2325
8805.43 2212
8806.31 2132
8807.20 2039
8808.09 1959
8808.97 1834
8809.86 1810
8810.75 1812
8811.63 1859
8812.52 1911
8813.40 1921
8814.29 1886
8815.18 1861
8816.06 1945
8816.95 2005
8817.84 2093
8818.73 2152
8819.61 2260
8820.50 2528
8821.39 2570
8822.27 2604
8823.16 2637
8824.05 2608
8824.93 2450
8825.82 2373
8826.71 2257
8827.60 2172
8828.48 1965
8829.37 1860
8830.26 1868
8831.15 1779
8832.03 1756
8832.92 1722
8833.81 1694
8834.70 1676
8835.58 1666
8836.47 1699
8837.36 1702
8838.25 1720
8839.13 1765
8840.02 1780
8840.91 1832
8841.80 1855
8842.69 1905
8843.57 1911
8844.46 1901
8845.35 1868
8846.24 1990
8847.13 1981
8848.01 1968
8848.90 1931
8849.79 1938
8850.68 1988
8851.57 1877
8852.46 1867
8853.35 1855
8854.23 1871
8855.12 1846
8856.01 1857
8856.90 1908
8857.79 1913
8858.68 1947
8859.57 1968
8860.46 1936
8861.34 2025
8862.23 1978
8863.12 1908
8864.01 1874
8864.90 1911
8865.79 1859
8866.68 1766
8867.57 1715
8868.46 1646
8869.35 1614
8870.24 1588
8871.13 1560
8872.02 1544
8872.90 1549
8873.79 1507
8874.68 1468
8875.57 1496
8876.46 1496
8877.35 1439
8878.24 1405
8879.13 1463
8880.02 1470
8880.91 1470
8881.80 1405
8882.69 1435
8883.58 1421
8884.47 1393
8885.36 1366
8886.25 1394
8887.14 1329
8888.03 1327
8888.92 1275
8889.81 1277
8890.70 1283
8891.60 1200
8892.49 1269
8893.38 1227
8894.27 1248
8895.16 1221
8896.05 1236
8896.94 1257
8897.83 1187
8898.72 1246
8899.61 1243
8900.50 1190
8901.39 1180
8902.28 1200
8903.18 1130
8904.07 1100
8904.96 1078
8905.85 1068
8906.74 1031
8907.63 1035
8908.52 1028
8909.41 1085
8910.31 1079
8911.20 1036
8912.09 996
8912.98 1019
8913.87 1073
8914.76 1002
8915.65 1005
8916.55 1060
8917.44 1025
8918.33 1003
8919.22 1034
8920.11 960
8921.01 948
8921.90 981
8922.79 1003
8923.68 1023
8924.57 1036
8925.47 1017
8926.36 1032
8927.25 1069
8928.14 1089
8929.04 1048
8929.93 1082
8930.82 1048
8931.71 1059
8932.61 1022
8933.50 1001
8934.39 992
8935.28 1006
8936.18 995
8937.07 979
8937.96 959
8938.85 962
8939.75 947
8940.64 927
8941.53 956
8942.43 880
8943.32 898
8944.21 900
8945.11 902
8946.00 924
8946.89 891
8947.78 875
8948.68 931
8949.57 899
8950.47 879
8951.36 927
8952.25 866
8953.15 898
8954.04 855
8954.93 865
8955.83 891
8956.72 883
8957.61 845
8958.51 880
8959.40 854
8960.30 815
8961.19 827
8962.08 842
8962.98 789
8963.87 777
8964.77 834
8965.66 855
8966.55 847
8967.45 839
8968.34 851
8969.24 841
8970.13 798
8971.03 819
8971.92 843
8972.82 898
8973.71 867
8974.60 841
8975.50 833
8976.39 805
8977.29 789
8978.18 767
8979.08 749
8979.97 791
8980.87 729
8981.76 751
8982.66 748
8983.55 724
8984.45 711
8985.34 686
8986.24 688
8987.13 689
8988.03 658
8988.92 683
8989.82 634
8990.72 693
8991.61 693
8992.51 679
8993.40 691
8994.30 715
8995.19 715
8996.09 683
8996.98 660
8997.88 686
8998.78 688
8999.67 683
9000.57 645
9001.46 657
9002.36 705
9003.26 682
9004.15 636
9005.05 663
9005.94 727
9006.84 661
9007.74 665
9008.63 609
9009.53 656
9010.43 671
9011.32 662
9012.22 676
9013.12 711
9014.01 663
9014.91 634
9015.81 643
9016.70 612
9017.60 634
9018.50 609
9019.39 596
9020.29 579
9021.19 596
9022.08 621
9022.98 610
9023.88 600
9024.78 575
9025.67 575
9026.57 627
9027.47 642
9028.36 563
9029.26 553
9030.16 579
9031.06 628
9031.95 625
9032.85 615
9033.75 638
9034.65 645
9035.54 614
9036.44 580
9037.34 589
9038.24 602
9039.14 625
9040.03 599
9040.93 644
9041.83 640
9042.73 637
9043.63 604
9044.52 618
9045.42 634
9046.32 603
9047.22 599
9048.12 639
9049.01 624
9049.91 616
9050.81 605
9051.71 630
9052.61 608
9053.51 608
9054.41 579
9055.30 561
9056.20 569
9057.10 576
9058.00 603
9058.90 597
9059.80 571
9060.70 576
9061.60 581
9062.50 586
9063.39 588
9064.29 646
9065.19 618
9066.09 583
9066.99 567
9067.89 605
9068.79 587
9069.69 601
9070.59 627
9071.49 612
9072.39 600
9073.29 636
9074.19 573
9075.09 595
9075.99 567
9076.89 572
9077.79 576
9078.69 588
9079.59 554
9080.49 529
9081.39 553
9082.29 572
9083.19 601
9084.09 583
9084.99 614
9085.89 587
9086.79 610
9087.69 595
9088.59 602
9089.49 599
9090.39 577
9091.29 558
9092.19 613
9093.09 556
9093.99 572
9094.89 556
9095.79 562
9096.69 566
9097.59 561
9098.49 565
9099.39 563
9100.29 535
9101.20 558
9102.10 533
9103.00 506
9103.90 551
9104.80 526
9105.70 578
9106.60 577
9107.50 530
9108.40 569
9109.31 532
9110.21 516
9111.11 540
9112.01 591
9112.91 561
9113.81 565
9114.72 528
9115.62 530
9116.52 540
9117.42 536
9118.32 537
9119.22 533
9120.13 576
9121.03 564
9121.93 565
9122.83 557
9123.73 552
9124.64 581
9125.54 568
9126.44 550
9127.34 591
9128.24 569
9129.15 559
9130.05 567
9130.95 550
9131.85 569
9132.76 559
9133.66 542
9134.56 560
9135.46 527
9136.37 557
9137.27 533
9138.17 527
9139.08 538
9139.98 560
9140.88 558
9141.78 561
9142.69 531
9143.59 528
9144.49 568
9145.40 552
9146.30 575
9147.20 553
9148.11 569
9149.01 544
9149.91 537
9150.82 545
9151.72 564
9152.62 565
9153.53 532
9154.43 527
9155.33 509
9156.24 521
9157.14 519
9158.05 539
9158.95 533
9159.85 588
9160.76 544
9161.66 535
9162.56 571
9163.47 588
9164.37 572
9165.28 565
9166.18 543
9167.09 567
9167.99 550
9168.89 532
9169.80 541
9170.70 528
9171.61 520
9172.51 528
9173.42 538
9174.32 548
9175.23 541
9176.13 531
9177.03 532
9177.94 545
9178.84 551
9179.75 558
9180.65 607
9181.56 532
9182.46 521
9183.37 544
9184.27 548
9185.18 536
9186.08 564
9186.99 541
9187.89 534
9188.80 556
9189.71 555
9190.61 584
9191.52 549
9192.42 559
9193.33 572
9194.23 567
9195.14 559
9196.04 572
9196.95 589
9197.86 590
9198.76 586
9199.67 597
9200.57 612
9201.48 615
9202.38 638
9203.29 620
9204.20 613
9205.10 601
9206.01 606
9206.92 572
9207.82 564
9208.73 536
9209.63 561
9210.54 550
9211.45 566
9212.35 578
9213.26 559
9214.17 535
9215.07 550
9215.98 582
9216.89 548
9217.79 609
9218.70 594
9219.61 619
9220.51 584
9221.42 578
9222.33 587
9223.23 586
9224.14 578
9225.05 557
9225.96 553
9226.86 602
9227.77 577
9228.68 581
9229.58 608
9230.49 607
9231.40 598
9232.31 633
9233.21 588
9234.12 564
9235.03 604
9235.94 558
9236.84 568
9237.75 572
9238.66 541
9239.57 549
9240.48 506
9241.38 553
9242.29 588
9243.20 571
9244.11 536
9245.02 570
9245.92 561
9246.83 559
9247.74 550
9248.65 556
9249.56 531
9250.46 567
9251.37 565
9252.28 569
9253.19 522
9254.10 528
9255.01 598
9255.92 559
9256.82 514
9257.73 557
9258.64 578
9259.55 609
9260.46 594
9261.37 571
9262.28 585
9263.19 588
9264.09 572
9265.00 576
9265.91 582
9266.82 623
9267.73 562
9268.64 609
9269.55 628
9270.46 661
9271.37 644
9272.28 672
9273.19 640
9274.10 666
9275.01 672
9275.92 749
9276.83 731
9277.74 663
9278.64 659
9279.55 673
9280.46 707
9281.37 700
9282.28 645
9283.19 627
9284.10 648
9285.01 638
9285.92 602
9286.83 578
9287.74 625
9288.65 563
9289.57 622
9290.48 621
9291.39 644
9292.30 599
9293.21 581
9294.12 590
9295.03 578
9295.94 622
9296.85 612
9297.76 567
9298.67 585
9299.58 584
9300.49 546
9301.40 603
9302.31 587
9303.22 598
9304.14 555
9305.05 587
9305.96 618
9306.87 602
9307.78 642
9308.69 570
9309.60 607
9310.51 607
9311.42 621
9312.34 584
9313.25 624
9314.16 578
9315.07 568
9315.98 565
9316.89 607
9317.81 580
9318.72 577
9319.63 575
9320.54 576
9321.45 598
9322.36 569
9323.28 599
9324.19 571
9325.10 560
9326.01 563
9326.92 561
9327.84 537
9328.75 559
9329.66 556
9330.57 581
9331.49 503
9332.40 548
9333.31 543
9334.22 554
9335.13 537
9336.05 527
9336.96 543
9337.87 524
9338.79 531
9339.70 529
9340.61 555
9341.52 540
9342.44 541
9343.35 513
9344.26 530
9345.18 538
9346.09 559
9347.00 570
9347.91 533
9348.83 536
9349.74 528
9350.65 574
9351.57 558
9352.48 559
9353.39 569
9354.31 562
9355.22 538
9356.13 569
9357.05 531
9357.96 554
9358.88 542
9359.79 566
9360.70 569
9361.62 562
9362.53 578
9363.44 566
9364.36 553
9365.27 569
9366.19 593
9367.10 601
9368.01 566
9368.93 566
9369.84 545
9370.76 547
9371.67 546
9372.59 520
9373.50 543
9374.41 560
9375.33 551
9376.24 521
9377.16 569
9378.07 553
9378.99 542
9379.90 543
9380.82 569
9381.73 595
9382.65 595
9383.56 561
9384.48 563
9385.39 615
9386.31 558
9387.22 579
9388.14 582
9389.05 643
9389.97 603
9390.88 627
9391.80 646
9392.71 665
9393.63 673
9394.54 633
9395.46 648
9396.37 627
9397.29 588
9398.21 615
9399.12 631
9400.04 621
9400.95 625
9401.87 635
9402.78 632
9403.70 615
9404.62 635
9405.53 601
9406.45 635
9407.36 596
9408.28 599
9409.20 634
9410.11 652
9411.03 604
9411.94 591
9412.86 588
9413.78 579
9414.69 598
9415.61 599
9416.53 604
9417.44 603
9418.36 575
9419.28 607
9420.19 616
9421.11 594
9422.03 610
9422.94 612
9423.86 615
9424.78 615
9425.69 597
9426.61 631
9427.53 633
9428.44 593
9429.36 607
9430.28 647
9431.20 624
9432.11 664
9433.03 673
9433.95 659
9434.87 622
9435.78 708
9436.70 668
9437.62 713
9438.54 727
9439.45 706
9440.37 740
9441.29 740
9442.21 745
9443.12 725
9444.04 753
9444.96 702
9445.88 740
9446.80 722
9447.71 766
9448.63 733
9449.55 777
9450.47 844
9451.39 878
9452.30 981
9453.22 1011
9454.14 1024
9455.06 1037
9455.98 1114
9456.90 1113
9457.81 1023
9458.73 952
9459.65 897
9460.57 878
9461.49 859
9462.41 818
9463.33 765
9464.24 785
9465.16 773
9466.08 702
9467.00 669
9467.92 719
9468.84 670
9469.76 669
9470.68 685
9471.60 687
9472.52 649
9473.44 691
9474.35 697
9475.27 749
9476.19 695
9477.11 710
9478.03 722
9478.95 733
9479.87 743
9480.79 719
9481.71 724
9482.63 786
9483.55 796
9484.47 775
9485.39 796
9486.31 759
9487.23 826
9488.15 778
9489.07 752
9489.99 720
9490.91 770
9491.83 733
9492.75 735
9493.67 740
9494.59 717
9495.51 723
9496.43 715
9497.35 736
9498.27 717
9499.19 711
9500.11 688
9501.03 689
9501.95 670
9502.88 619
9503.80 697
9504.72 685
9505.64 686
9506.56 720
9507.48 707
9508.40 710
9509.32 720
9510.24 698
9511.16 698
9512.08 735
9513.01 782
9513.93 737
9514.85 761
9515.77 808
9516.69 807
9517.61 780
9518.53 854
9519.46 825
9520.38 799
9521.30 797
9522.22 836
9523.14 789
9524.06 775
9524.98 766
9525.91 799
9526.83 839
9527.75 865
9528.67 943
9529.59 1003
9530.52 1107
9531.44 1106
9532.36 1271
9533.28 1349
9534.21 1419
9535.13 1518
9536.05 1505
9536.97 1435
9537.89 1363
9538.82 1304
9539.74 1186
9540.66 1102
9541.58 1006
9542.51 927
9543.43 884
9544.35 849
9545.28 831
9546.20 768
9547.12 772
9548.04 810
9548.97 800
9549.89 773
9550.81 753
9551.74 729
9552.66 771
9553.58 737
9554.50 762
9555.43 767
9556.35 762
9557.27 730
9558.20 794
9559.12 808
9560.05 817
9560.97 860
9561.89 804
9562.82 814
9563.74 844
9564.66 815
9565.59 814
9566.51 798
9567.43 808
9568.36 765
9569.28 716
9570.21 774
9571.13 761
9572.05 776
9572.98 763
9573.90 739
9574.83 739
9575.75 744
9576.68 725
9577.60 741
9578.52 714
9579.45 682
9580.37 636
9581.30 629
9582.22 661
9583.15 627
9584.07 696
9585.00 647
9585.92 657
9586.85 635
9587.77 656
9588.69 653
9589.62 627
9590.54 668
9591.47 691
9592.39 700
9593.32 690
9594.24 651
9595.17 681
9596.10 680
9597.02 686
9597.95 685
9598.87 745
9599.80 767
9600.72 694
9601.65 717
9602.57 754
9603.50 687
9604.42 663
9605.35 693
9606.28 737
9607.20 758
9608.13 729
9609.05 741
9609.98 693
9610.90 715
9611.83 706
9612.76 735
9613.68 725
9614.61 773
9615.53 784
9616.46 764
9617.39 768
9618.31 732
9619.24 770
9620.17 731
9621.09 717
9622.02 739
9622.95 740
9623.87 756
9624.80 763
9625.73 782
9626.65 759
9627.58 771
9628.51 753
9629.43 827
9630.36 858
9631.29 786
9632.21 791
9633.14 826
9634.07 846
9634.99 810
9635.92 819
9636.85 882
9637.78 855
9638.70 876
9639.63 841
9640.56 862
9641.49 863
9642.41 859
9643.34 863
9644.27 908
9645.20 930
9646.12 966
9647.05 1013
9647.98 1045
9648.91 1120
9649.83 1165
9650.76 1237
9651.69 1215
9652.62 1209
9653.55 1239
9654.47 1176
9655.40 1201
9656.33 1113
9657.26 1082
9658.19 1053
9659.11 1003
9660.04 973
9660.97 921
9661.90 955
9662.83 934
9663.76 924
9664.68 885
9665.61 891
9666.54 928
9667.47 902
9668.40 927
9669.33 961
9670.26 963
9671.19 956
9672.11 983
9673.04 958
9673.97 972
9674.90 1014
9675.83 993
9676.76 1002
9677.69 1023
9678.62 1027
9679.55 1024
9680.48 977
9681.41 1036
9682.34 1008
9683.26 1007
9684.19 1019
9685.12 1079
9686.05 1064
9686.98 987
9687.91 1053
9688.84 1083
9689.77 1086
9690.70 1074
9691.63 1109
9692.56 1088
9693.49 1122
9694.42 1150
9695.35 1190
9696.28 1228
9697.21 1288
9698.14 1313
9699.07 1319
9700.00 1421
9700.93 1483
9701.86 1473
9702.79 1478
9703.72 1388
9704.65 1369
9705.58 1275
9706.51 1247
9707.45 1180
9708.38 1138
9709.31 1144
9710.24 1117
9711.17 1129
9712.10 1064
9713.03 1121
9713.96 1165
9714.89 1133
9715.82 1182
9716.75 1202
9717.68 1241
9718.62 1157
9719.55 1131
9720.48 1122
9721.41 1136
9722.34 1102
9723.27 1049
9724.20 971
9725.13 1012
9726.07 1008
9727.00 970
9727.93 939
9728.86 932
9729.79 954
9730.72 996
9731.66 971
9732.59 970
9733.52 1002
9734.45 1015
9735.38 992
9736.32 956
9737.25 983
9738.18 972
9739.11 981
9740.04 964
9740.98 974
9741.91 955
9742.84 919
9743.77 898
9744.71 879
9745.64 862
9746.57 874
9747.50 819
9748.44 854
9749.37 854
9750.30 833
9751.23 863
9752.17 838
9753.10 834
9754.03 783
9754.96 834
9755.90 797
9756.83 762
9757.76 804
9758.70 781
9759.63 794
9760.56 820
9761.50 793
9762.43 812
9763.36 793
9764.30 829
9765.23 851
9766.16 848
9767.10 855
9768.03 828
9768.96 800
9769.90 799
9770.83 825
9771.76 850
9772.70 840
9773.63 863
9774.56 856
9775.50 862
9776.43 883
9777.37 904
9778.30 903
9779.23 976
9780.17 984
9781.10 1042
9782.04 1055
9782.97 1070
9783.91 1081
9784.84 1061
9785.77 991
9786.71 931
9787.64 895
9788.58 926
9789.51 843
9790.45 807
9791.38 801
9792.32 802
9793.25 813
9794.19 784
9795.12 781
9796.05 742
9796.99 783
9797.92 771
9798.86 762
9799.79 765
9800.73 794
9801.66 774
9802.60 735
9803.54 758
9804.47 742
9805.41 721
9806.34 691
9807.28 713
9808.21 685
9809.15 669
9810.08 658
9811.02 673
9811.95 652
9812.89 627
9813.83 672
9814.76 695
9815.70 700
9816.63 650
9817.57 647
9818.50 634
9819.44 655
9820.38 635
9821.31 649
9822.25 611
9823.18 654
9824.12 644
9825.06 633
9825.99 632
9826.93 647
9827.87 615
9828.80 635
9829.74 592
9830.68 615
9831.61 632
9832.55 631
9833.49 602
9834.42 604
9835.36 620
9836.30 602
9837.23 633
9838.17 621
9839.11 632
9840.04 581
9840.98 604
9841.92 631
9842.85 638
9843.79 598
9844.73 615
9845.67 634
9846.60 620
9847.54 586
9848.48 603
9849.41 631
9850.35 591
9851.29 592
9852.23 548
9853.16 598
9854.10 594
9855.04 623
9855.98 607
9856.92 605
9857.85 642
9858.79 639
9859.73 641
9860.67 626
9861.60 646
9862.54 628
9863.48 653
9864.42 676
9865.36 636
9866.30 586
9867.23 602
9868.17 614
9869.11 608
9870.05 583
9870.99 594
9871.93 598
9872.86 603
9873.80 572
9874.74 571
9875.68 537
9876.62 597
9877.56 614
9878.50 554
9879.43 585
9880.37 591
9881.31 595
9882.25 604
9883.19 569
9884.13 532
9885.07 592
9886.01 584
9886.95 560
9887.89 582
9888.83 565
9889.76 523
9890.70 569
9891.64 586
9892.58 561
9893.52 547
9894.46 548
9895.40 520
9896.34 533
9897.28 551
9898.22 542
9899.16 554
9900.10 536
9901.04 539
9901.98 507
9902.92 530
9903.86 555
9904.80 529
9905.74 560
9906.68 542
9907.62 556
9908.56 561
9909.50 533
9910.44 544
9911.38 554
9912.32 558
9913.26 551
9914.20 545
9915.14 548
9916.08 526
9917.02 519
9917.97 517
9918.91 535
9919.85 580
9920.79 590
9921.73 603
9922.67 577
9923.61 634
9924.55 679
9925.49 718
9926.43 749
9927.37 828
9928.32 908
9929.26 914
9930.20 902
9931.14 856
9932.08 866
9933.02 803
9933.96 737
9934.90 687
9935.85 671
9936.79 641
9937.73 607
9938.67 591
9939.61 548
9940.55 558
9941.50 550
9942.44 542
9943.38 542
9944.32 519
9945.26 522
9946.21 511
9947.15 498
9948.09 508
9949.03 535
9949.97 503
9950.92 516
9951.86 518
9952.80 507
9953.74 492
9954.69 474
9955.63 507
9956.57 529
9957.51 539
9958.46 474
9959.40 499
9960.34 513
9961.28 502
9962.23 490
9963.17 515
9964.11 488
9965.06 513
9966.00 507
9966.94 510
9967.88 509
9968.83 492
9969.77 531
9970.71 502
9971.66 487
9972.60 463
9973.54 476
9974.49 483
9975.43 479
9976.37 490
9977.32 460
9978.26 468
9979.20 478
9980.15 479
9981.09 469
9982.03 461
9982.98 507
9983.92 476
9984.87 493
9985.81 473
9986.75 467
9987.70 462
9988.64 480
9989.59 486
9990.53 455
9991.47 475
9992.42 473
9993.36 460
9994.31 476
9995.25 473
9996.20 462
9997.14 496
9998.08 490
9999.03 489
9999.97 480
10000.92 497
10001.86 477
10002.81 499
10003.75 510
10004.70 513
10005.64 491
10006.59 506
10007.53 538
10008.48 504
10009.42 490
10010.37 446
10011.31 473
10012.26 440
10013.20 486
10014.15 469
10015.09 509
10016.04 459
10016.98 457
10017.93 426
10018.87 461
10019.82 484
10020.77 479
10021.71 447
10022.66 473
10023.60 480
10024.55 485
10025.49 487
10026.44 446
10027.39 492
10028.33 517
10029.28 470
10030.22 449
10031.17 452
10032.12 467
10033.06 478
10034.01 477
10034.95 466
10035.90 483
10036.85 449
10037.79 428
10038.74 418
10039.69 448
10040.63 454
10041.58 433
10042.53 458
10043.47 440
10044.42 429
10045.37 477
10046.31 467
10047.26 470
10048.21 424
10049.15 440
10050.10 465
10051.05 409
10051.99 427
10052.94 430
10053.89 435
10054.83 461
10055.78 464
10056.73 439
10057.68 428
10058.62 441
10059.57 421
10060.52 452
10061.47 456
10062.41 444
10063.36 418
10064.31 428
10065.26 433
10066.20 420
10067.15 420
10068.10 428
10069.05 422
10070.00 448
10070.94 458
10071.89 444
10072.84 401
10073.79 429
10074.74 428
10075.68 414
10076.63 410
10077.58 407
10078.53 434
10079.48 410
10080.42 410
10081.37 374
10082.32 410
10083.27 414
10084.22 446
10085.17 453
10086.12 425
10087.06 404
10088.01 409
10088.96 382
10089.91 404
10090.86 382
10091.81 395
10092.76 420
10093.71 388
10094.66 415
10095.60 410
10096.55 397
10097.50 376
10098.45 404
10099.40 403
10100.35 390
10101.30 431
10102.25 431
10103.20 417
10104.15 431
10105.10 413
10106.05 398
10107.00 442
10107.95 392
10108.90 422
10109.85 405
10110.80 383
10111.75 381
10112.70 409
10113.65 394
10114.60 425
10115.55 408
10116.50 421
10117.45 398
10118.40 413
10119.35 423
10120.30 395
10121.25 413
10122.20 416
10123.15 398
10124.10 448
10125.05 458
10126.00 402
10126.95 407
10127.90 420
10128.85 384
10129.80 418
10130.75 416
10131.70 438
10132.65 390
10133.60 407
10134.56 408
10135.51 405
10136.46 416
10137.41 412
10138.36 412
10139.31 417
10140.26 420
10141.21 399
10142.16 415
10143.12 429
10144.07 405
10145.02 411
10145.97 427
10146.92 448
10147.87 430
10148.82 406
10149.78 414
10150.73 443
10151.68 450
10152.63 442
10153.58 436
10154.53 437
10155.49 430
10156.44 440
10157.39 462
10158.34 431
10159.29 455
10160.25 434
10161.20 463
10162.15 474
10163.10 450
10164.06 443
10165.01 501
10165.96 503
10166.91 488
10167.87 457
10168.82 473
10169.77 467
10170.72 429
10171.68 479
10172.63 432
10173.58 465
10174.53 430
10175.49 430
10176.44 450
10177.39 446
10178.35 441
10179.30 446
10180.25 451
10181.21 461
10182.16 495
10183.11 446
10184.06 480
10185.02 463
10185.97 458
10186.92 461
10187.88 463
10188.83 496
10189.79 478
10190.74 463
10191.69 516
10192.65 503
10193.60 522
10194.55 486
10195.51 516
10196.46 474
10197.41 491
10198.37 494
10199.32 466
10200.28 463
10201.23 450
10202.18 488
10203.14 470
10204.09 454
10205.05 472
10206.00 462
10206.96 489
10207.91 504
10208.86 511
10209.82 485
10210.77 486
10211.73 493
10212.68 481
10213.64 493
10214.59 481
10215.55 465
10216.50 480
10217.46 462
10218.41 470
10219.37 428
10220.32 446
10221.28 428
10222.23 447
10223.19 464
10224.14 444
10225.10 424
10226.05 425
10227.01 423
10227.96 449
10228.92 457
10229.87 442
10230.83 452
10231.78 416
10232.74 457
10233.70 474
10234.65 486
10235.61 535
10236.56 544
10237.52 499
10238.47 503
10239.43 497
10240.39 514
10241.34 521
10242.30 545
10243.25 518
10244.21 463
10245.17 461
10246.12 444
10247.08 460
10248.03 454
10248.99 414
10249.95 435
10250.90 435
10251.86 408
10252.82 408
10253.77 397
10254.73 410
10255.69 404
10256.64 429
10257.60 412
10258.56 404
10259.51 384
10260.47 416
10261.43 432
10262.38 350
10263.34 400
10264.30 419
10265.25 408
10266.21 396
10267.17 415
10268.13 412
10269.08 422
10270.04 415
10271.00 415
10271.95 428
10272.91 413
10273.87 416
10274.83 434
10275.78 453
10276.74 415
10277.70 427
10278.66 414
10279.62 402
10280.57 398
10281.53 397
10282.49 396
10283.45 373
10284.40 358
10285.36 380
10286.32 412
10287.28 441
10288.24 410
10289.20 393
10290.15 398
10291.11 418
10292.07 359
10293.03 393
10293.99 384
10294.95 371
10295.90 405
10296.86 392
10297.82 391
10298.78 405
10299.74 421
10300.70 407
10301.66 410
10302.61 405
10303.57 396
10304.53 368
10305.49 383
10306.45 375
10307.41 368
10308.37 402
10309.33 375
10310.29 400
10311.25 388
10312.20 371
10313.16 372
10314.12 388
10315.08 350
10316.04 398
10317.00 402
10317.96 400
10318.92 358
10319.88 381
10320.84 363
10321.80 373
10322.76 364
10323.72 399
10324.68 408
10325.64 374
10326.60 400
10327.56 380
10328.52 372
10329.48 368
10330.44 392
10331.40 389
10332.36 353
10333.32 408
10334.28 358
10335.24 388
10336.20 375
10337.16 390
10338.12 364
10339.08 393
10340.04 355
10341.00 360
10341.96 372
10342.92 388
10343.88 363
10344.85 398
10345.81 387
10346.77 385
10347.73 372
10348.69 387
10349.65 377
10350.61 379
10351.57 363
10352.53 378
10353.49 395
10354.46 373
10355.42 382
10356.38 369
10357.34 406
10358.30 372
10359.26 402
10360.22 395
10361.19 456
10362.15 390
10363.11 378
10364.07 412
10365.03 422
10365.99 364
10366.96 383
10367.92 388
10368.88 420
10369.84 400
10370.80 416
10371.77 390
10372.73 373
10373.69 407
10374.65 390
10375.61 414
10376.58 427
10377.54 386
10378.50 379
10379.46 363
10380.43 377
10381.39 398
10382.35 378
10383.31 420
10384.28 398
10385.24 354
10386.20 376
10387.16 368
10388.13 392
10389.09 355
10390.05 377
10391.02 384
10391.98 381
10392.94 375
10393.90 339
10394.87 376
10395.83 360
10396.79 369
10397.76 381
10398.72 372
10399.68 360
10400.65 347
10401.61 375
10402.57 359
10403.54 346
10404.50 349
10405.46 364
10406.43 404
10407.39 396
10408.36 379
10409.32 359
10410.28 380
10411.25 368
10412.21 365
10413.17 412
10414.14 388
10415.10 422
10416.07 368
10417.03 389
10418.00 378
10418.96 438
10419.92 428
10420.89 415
10421.85 421
10422.82 415
10423.78 402
10424.75 422
10425.71 420
10426.67 420
10427.64 413
10428.60 432
10429.57 410
10430.53 405
10431.50 417
10432.46 404
10433.43 368
10434.39 369
10435.36 375
10436.32 403
10437.29 373
10438.25 386
10439.22 379
10440.18 344
10441.15 365
10442.11 380
10443.08 362
10444.04 357
10445.01 363
10445.98 352
10446.94 389
10447.91 364
10448.87 357
10449.84 374
10450.80 343
10451.77 370
10452.74 365
10453.70 342
10454.67 359
10455.63 360
10456.60 341
10457.57 345
10458.53 339
10459.50 351
10460.46 353
10461.43 363
10462.40 337
10463.36 361
10464.33 371
10465.29 371
10466.26 370
10467.23 349
10468.19 374
10469.16 367
10470.13 360
10471.09 357
10472.06 391
10473.03 366
10473.99 356
10474.96 367
10475.93 370
10476.89 372
10477.86 383
10478.83 372
10479.80 337
10480.76 335
10481.73 353
10482.70 377
10483.66 361
10484.63 364
10485.60 366
10486.57 348
10487.53 342
10488.50 364
10489.47 350
10490.44 357
10491.40 346
10492.37 358
10493.34 359
10494.31 345
10495.27 361
10496.24 379
10497.21 371
10498.18 363
10499.15 349
10500.11 350
10501.08 379
10502.05 363
10503.02 367
10503.99 369
10504.95 389
10505.92 371
10506.89 368
10507.86 348
10508.83 346
10509.80 409
10510.76 392
10511.73 347
10512.70 353
10513.67 375
10514.64 342
10515.61 382
10516.58 363
10517.55 365
10518.51 353
10519.48 371
10520.45 380
10521.42 384
10522.39 392
10523.36 383
10524.33 391
10525.30 349
10526.27 386
10527.24 377
10528.20 406
10529.17 364
10530.14 377
10531.11 356
10532.08 364
10533.05 362
10534.02 370
10534.99 387
10535.96 360
10536.93 358
10537.90 362
10538.87 399
10539.84 405
10540.81 404
10541.78 388
10542.75 401
10543.72 407
10544.69 411
10545.66 382
10546.63 410
10547.60 385
10548.57 410
10549.54 392
10550.51 391
10551.48 387
10552.45 381
10553.42 405
10554.39 391
10555.36 408
10556.33 431
10557.30 423
10558.27 468
10559.25 471
10560.22 481
10561.19 506
10562.16 476
10563.13 511
10564.10 469
10565.07 478
10566.04 531
10567.01 506
10567.98 471
10568.96 439
10569.93 457
10570.90 446
10571.87 431
10572.84 411
10573.81 438
10574.78 405
10575.75 394
10576.73 355
10577.70 391
10578.67 347
10579.64 387
10580.61 365
10581.58 424
10582.56 403
10583.53 410
10584.50 388
10585.47 423
10586.44 388
10587.42 376
10588.39 388
10589.36 419
10590.33 399
10591.30 369
10592.28 401
10593.25 392
10594.22 391
10595.19 412
10596.17 405
10597.14 399
10598.11 418
10599.08 414
10600.06 425
10601.03 394
10602.00 384
10602.97 392
10603.95 398
10604.92 406
10605.89 362
10606.87 369
10607.84 382
10608.81 374
10609.78 360
10610.76 392
10611.73 381
10612.70 389
10613.68 349
10614.65 395
10615.62 426
10616.60 380
10617.57 337
10618.54 371
10619.52 395
10620.49 372
10621.46 392
10622.44 393
10623.41 396
10624.39 360
10625.36 415
10626.33 393
10627.31 377
10628.28 392
10629.25 409
10630.23 430
10631.20 409
10632.18 423
10633.15 413
10634.13 424
10635.10 423
10636.07 450
10637.05 413
10638.02 440
10639.00 418
10639.97 463
10640.95 478
10641.92 455
10642.89 465
10643.87 452
10644.84 450
10645.82 431
10646.79 444
10647.77 445
10648.74 452
10649.72 417
10650.69 403
10651.67 411
10652.64 400
10653.62 397
10654.59 414
10655.57 386
10656.54 398
10657.52 380
10658.49 381
10659.47 385
10660.44 387
10661.42 383
10662.40 390
10663.37 379
10664.35 369
10665.32 432
10666.30 430
10667.27 408
10668.25 379
10669.23 390
10670.20 354
10671.18 354
10672.15 350
10673.13 393
10674.10 387
10675.08 371
10676.06 387
10677.03 384
10678.01 359
10678.99 371
10679.96 383
10680.94 373
10681.91 418
10682.89 393
10683.87 428
10684.84 407
10685.82 410
10686.80 371
10687.77 400
10688.75 412
10689.73 384
10690.70 371
10691.68 417
10692.66 399
10693.63 385
10694.61 411
10695.59 372
10696.57 388
10697.54 371
10698.52 351
10699.50 370
10700.47 351
10701.45 399
10702.43 404
10703.41 359
10704.38 370
10705.36 348
10706.34 341
10707.32 359
10708.29 354
10709.27 389
10710.25 356
10711.23 341
10712.20 352
10713.18 362
10714.16 351
10715.14 350
10716.12 329
10717.09 361
10718.07 334
10719.05 368
10720.03 374
10721.01 354
10721.98 358
10722.96 357
10723.94 399
10724.92 355
10725.90 362
10726.88 345
10727.85 394
10728.83 369
10729.81 370
10730.79 338
10731.77 397
10732.75 403
10733.73 335
10734.70 350
10735.68 377
10736.66 343
10737.64 347
10738.62 364
10739.60 368
10740.58 361
10741.56 370
10742.54 372
10743.52 379
10744.49 402
10745.47 387
10746.45 375
10747.43 361
10748.41 330
10749.39 355
10750.37 356
10751.35 334
10752.33 389
10753.31 361
10754.29 394
10755.27 332
10756.25 350
10757.23 369
10758.21 357
10759.19 380
10760.17 347
10761.15 373
10762.13 348
10763.11 363
10764.09 360
10765.07 348
10766.05 348
10767.03 354
10768.01 349
10768.99 358
10769.97 342
10770.95 328
10771.93 384
10772.91 355
10773.89 336
10774.87 373
10775.85 351
10776.83 335
10777.81 339
10778.80 342
10779.78 354
10780.76 374
10781.74 368
10782.72 346
10783.70 362
10784.68 363
10785.66 321
10786.64 355
10787.62 343
10788.61 347
10789.59 372
10790.57 354
10791.55 299
10792.53 362
10793.51 361
10794.49 367
10795.48 325
10796.46 355
10797.44 344
10798.42 341
10799.40 353
10800.38 335
10801.37 340
10802.35 359
10803.33 354
10804.31 354
10805.29 331
10806.28 330
10807.26 343
10808.24 344
10809.22 354
10810.20 352
10811.19 364
10812.17 359
10813.15 354
10814.13 340
10815.12 337
10816.10 338
10817.08 324
10818.06 336
10819.05 358
10820.03 351
10821.01 337
10822.00 329
10822.98 338
10823.96 368
10824.94 362
10825.93 383
10826.91 364
10827.89 344
10828.88 340
10829.86 360
10830.84 350
10831.83 363
10832.81 347
10833.79 335
10834.78 354
10835.76 348
10836.74 340
10837.73 357
10838.71 347
10839.69 320
10840.68 346
10841.66 348
10842.64 352
10843.63 352
10844.61 333
10845.60 343
10846.58 342
10847.56 377
10848.55 348
10849.53 351
10850.51 355
10851.50 316
10852.48 365
10853.47 349
10854.45 353
10855.44 372
10856.42 368
10857.40 362
10858.39 365
10859.37 349
10860.36 358
10861.34 365
10862.33 375
10863.31 387
10864.30 381
10865.28 354
10866.27 355
10867.25 408
10868.24 384
10869.22 371
10870.21 400
10871.19 368
10872.18 395
10873.16 388
10874.15 373
10875.13 392
10876.12 404
10877.10 396
10878.09 410
10879.07 387
10880.06 431
10881.04 386
10882.03 383
10883.01 398
10884.00 376
10884.99 405
10885.97 429
10886.96 444
10887.94 418
10888.93 419
10889.91 384
10890.90 428
10891.89 432
10892.87 428
10893.86 416
10894.84 449
10895.83 383
10896.82 415
10897.80 470
10898.79 415
10899.78 393
10900.76 448
10901.75 421
10902.73 391
10903.72 443
10904.71 441
10905.69 435
10906.68 434
10907.67 429
10908.65 427
10909.64 442
10910.63 446
10911.61 433
10912.60 454
10913.59 443
10914.58 478
10915.56 466
10916.55 438
10917.54 433
10918.52 451
10919.51 452
10920.50 436
10921.49 431
10922.47 496
10923.46 437
10924.45 443
10925.44 451
10926.42 445
10927.41 459
10928.40 466
10929.39 472
10930.37 494
10931.36 480
10932.35 469
10933.34 472
10934.32 480
10935.31 523
10936.30 472
10937.29 473
10938.28 452
10939.26 468
10940.25 460
10941.24 501
10942.23 502
10943.22 515
10944.21 518
10945.19 514
10946.18 531
10947.17 551
10948.16 578
10949.15 569
10950.14 565
10951.13 539
10952.11 599
10953.10 590
10954.09 570
10955.08 610
10956.07 629
10957.06 646
10958.05 617
10959.04 716
10960.03 725
10961.01 702
10962.00 721
10962.99 709
10963.98 683
10964.97 666
10965.96 635
10966.95 691
10967.94 617
10968.93 622
10969.92 594
10970.91 602
10971.90 606
10972.89 586
10973.88 571
10974.87 587
10975.86 542
10976.85 559
10977.84 553
10978.83 578
10979.82 597
10980.81 574
10981.80 577
10982.79 604
10983.78 598
10984.77 616
10985.76 646
10986.75 598
10987.74 578
10988.73 610
10989.72 607
10990.71 628
10991.70 620
10992.69 645
10993.68 687
10994.67 678
10995.66 700
10996.65 782
10997.64 856
10998.63 869
10999.62 951
11000.61 942
11001.61 984
11002.60 1012
11003.59 1043
11004.58 1015
11005.57 945
11006.56 875
11007.55 874
11008.54 856
11009.53 737
11010.53 694
11011.52 692
11012.51 652
11013.50 634
11014.49 597
11015.48 592
11016.47 588
11017.47 536
11018.46 558
11019.45 561
11020.44 524
11021.43 547
11022.43 575
11023.42 544
11024.41 525
11025.40 528
11026.39 481
11027.39 507
11028.38 492
11029.37 521
11030.36 480
11031.35 517
11032.35 530
11033.34 522
11034.33 529
11035.32 492
11036.32 510
11037.31 538
11038.30 533
11039.29 503
11040.29 496
11041.28 539
11042.27 551
11043.26 546
11044.26 482
11045.25 490
11046.24 502
11047.24 502
11048.23 519
11049.22 518
11050.22 470
11051.21 505
11052.20 508
11053.20 479
11054.19 477
11055.18 489
11056.18 512
11057.17 497
11058.16 452
11059.16 475
11060.15 472
11061.14 451
11062.14 469
11063.13 476
11064.12 503
11065.12 470
11066.11 496
11067.11 487
11068.10 497
11069.09 462
11070.09 487
11071.08 483
11072.08 489
11073.07 480
11074.06 489
11075.06 491
11076.05 496
11077.05 469
11078.04 503
11079.04 500
11080.03 497
11081.02 523
11082.02 524
11083.01 471
11084.01 449
11085.00 479
11086.00 467
11086.99 497
11087.99 457
11088.98 475
11089.98 461
11090.97 450
11091.97 493
11092.96 440
11093.96 476
11094.95 477
11095.95 480
11096.94 507
11097.94 435
11098.93 438
11099.93 445
11100.92 431
11101.92 473
11102.91 419
11103.91 437
11104.91 465
11105.90 445
11106.90 474
11107.89 441
11108.89 444
11109.88 463
11110.88 450
11111.88 421
11112.87 432
11113.87 436
11114.86 447
11115.86 488
11116.86 461
11117.85 420
11118.85 447
11119.85 516
11120.84 442
11121.84 414
11122.83 424
11123.83 451
11124.83 427
11125.82 459
11126.82 418
11127.82 427
11128.81 471
11129.81 411
11130.81 445
11131.80 441
11132.80 440
11133.80 442
11134.79 446
11135.79 433
11136.79 425
11137.79 441
11138.78 446
11139.78 424
11140.78 400
11141.77 427
11142.77 456
11143.77 416
11144.77 416
11145.76 420
11146.76 448
11147.76 451
11148.76 442
11149.75 431
11150.75 420
11151.75 442
11152.75 418
11153.74 385
11154.74 429
11155.74 420
11156.74 410
11157.74 420
11158.73 423
11159.73 424
11160.73 424
11161.73 408
11162.73 404
11163.72 415
11164.72 425
11165.72 405
11166.72 398
11167.72 397
11168.72 397
11169.72 421
11170.71 425
11171.71 416
11172.71 407
11173.71 418
11174.71 408
11175.71 391
11176.71 384
11177.70 381
11178.70 382
11179.70 393
11180.70 389
11181.70 396
11182.70 412
11183.70 408
11184.70 419
11185.70 407
11186.70 393
11187.70 373
11188.70 392
11189.69 402
11190.69 418
11191.69 411
11192.69 414
11193.69 399
11194.69 416
11195.69 385
11196.69 381
11197.69 372
11198.69 379
11199.69 367
11200.69 381
11201.69 367
11202.69 405
11203.69 378
11204.69 389
11205.69 410
11206.69 384
11207.69 366
11208.69 373
11209.69 395
11210.69 388
11211.69 361
11212.69 406
11213.69 371
11214.69 367
11215.69 397
11216.70 389
11217.70 408
11218.70 401
11219.70 371
11220.70 394
11221.70 386
11222.70 413
11223.70 420
11224.70 401
11225.70 389
11226.70 387
11227.70 401
11228.71 406
11229.71 395
11230.71 395
11231.71 413
11232.71 428
11233.71 390
11234.71 405
11235.72 403
11236.72 398
11237.72 373
11238.72 378
11239.72 401
11240.72 377
11241.72 404
11242.73 399
11243.73 409
11244.73 409
11245.73 422
11246.73 391
11247.74 393
11248.74 398
11249.74 389
11250.74 407
11251.74 410
11252.75 411
11253.75 403
11254.75 411
11255.75 415
11256.76 387
11257.76 393
11258.76 401
11259.76 409
11260.77 402
11261.77 436
11262.77 440
11263.77 433
11264.78 434
11265.78 407
11266.78 437
11267.79 406
11268.79 457
11269.79 430
11270.79 425
11271.80 450
11272.80 411
11273.80 445
11274.81 445
11275.81 431
11276.81 414
11277.82 467
11278.82 431
11279.82 430
11280.83 433
11281.83 457
11282.83 451
11283.84 442
11284.84 429
11285.85 439
11286.85 407
11287.85 424
11288.86 455
11289.86 441
11290.86 418
11291.87 434
11292.87 444
11293.88 445
11294.88 432
11295.88 444
11296.89 461
11297.89 453
11298.90 424
11299.90 465
11300.91 473
11301.91 465
11302.91 448
11303.92 465
11304.92 477
11305.93 493
11306.93 478
11307.94 496
11308.94 490
11309.95 499
11310.95 483
11311.96 507
11312.96 495
11313.97 509
11314.97 512
11315.98 482
11316.98 517
11317.99 520
11318.99 537
11320.00 498
11321.00 531
11322.01 490
11323.01 512
11324.02 499
11325.02 495
11326.03 499
11327.04 489
11328.04 514
11329.05 520
11330.05 491
11331.06 470
11332.06 508
11333.07 507
11334.08 489
11335.08 481
11336.09 467
11337.09 449
11338.10 509
11339.11 519
11340.11 531
11341.12 502
11342.12 509
11343.13 543
11344.14 531
11345.14 515
11346.15 492
11347.16 506
11348.16 540
11349.17 546
11350.18 480
11351.18 509
11352.19 546
11353.19 516
11354.20 505
11355.21 483
11356.22 497
11357.22 526
11358.23 499
11359.24 481
11360.24 492
11361.25 487
11362.26 477
11363.26 472
11364.27 501
11365.28 489
11366.29 500
11367.29 532
11368.30 522
11369.31 482
11370.32 481
11371.32 507
11372.33 499
11373.34 505
11374.35 526
11375.35 517
11376.36 529
11377.37 489
11378.38 513
11379.38 547
11380.39 558
11381.40 562
11382.41 543
11383.42 537
11384.42 576
11385.43 598
11386.44 526
11387.45 530
11388.46 558
11389.47 566
11390.47 564
11391.48 549
11392.49 558
11393.50 578
11394.51 579
11395.52 565
11396.53 605
11397.53 589
11398.54 594
11399.55 596
11400.56 576
11401.57 590
11402.58 609
11403.59 581
11404.60 577
11405.61 570
11406.61 604
11407.62 608
11408.63 592
11409.64 614
11410.65 607
11411.66 629
11412.67 640
11413.68 601
11414.69 592
11415.70 631
11416.71 639
11417.72 664
11418.73 614
11419.74 634
11420.75 640
11421.76 608
11422.77 633
11423.78 682
11424.79 669
11425.80 618
11426.81 682
11427.82 635
11428.83 628
11429.84 680
11430.85 702
11431.86 640
11432.87 645
11433.88 706
11434.89 697
11435.90 689
11436.91 702
11437.92 681
11438.93 705
11439.94 710
11440.95 726
11441.96 732
11442.97 733
11443.98 734
11444.99 722
11446.00 732
11447.01 706
11448.02 723
11449.04 730
11450.05 738
11451.06 757
11452.07 728
11453.08 802
11454.09 763
11455.10 723
11456.11 736
11457.13 789
11458.14 789
11459.15 783
11460.16 778
11461.17 824
11462.18 822
11463.19 855
11464.21 853
11465.22 812
11466.23 792
11467.24 814
11468.25 838
11469.26 870
11470.28 837
11471.29 875
11472.30 883
11473.31 867
11474.32 891
11475.34 825
11476.35 897
11477.36 902
11478.37 924
11479.39 930
11480.40 945
11481.41 940
11482.42 935
11483.44 942
11484.45 969
11485.46 962
11486.47 989
11487.49 1012
11488.50 1005
11489.51 1037
11490.52 1033
11491.54 1025
11492.55 1007
11493.56 1061
11494.58 1048
11495.59 1069
11496.60 1099
11497.61 1138
11498.63 1108
11499.64 1100
11500.65 1148
11501.67 1199
11502.68 1240
11503.69 1223
11504.71 1220
11505.72 1328
11506.73 1283
11507.75 1243
11508.76 1329
11509.78 1375
11510.79 1382
11511.80 1334
11512.82 1313
11513.83 1431
11514.84 1395
11515.86 1429
11516.87 1446
11517.89 1479
11518.90 1519
11519.91 1501
11520.93 1546
11521.94 1571
11522.96 1635
11523.97 1706
11524.99 1716
11526.00 1818
11527.01 1939
11528.03 1989
11529.04 2061
11530.06 2152
11531.07 2152
11532.09 2189
11533.10 2238
11534.12 2319
11535.13 2453
11536.15 2607
11537.16 2747
11538.18 2814
11539.19 3072
11540.21 3335
11541.22 3622
11542.24 3978
11543.25 4450
11544.27 4828
11545.28 5213
11546.30 5534
11547.31 5722
11548.33 5809
11549.34 5867
11550.36 5807
11551.37 5650
11552.39 5344
11553.40 4983
11554.42 4600
11555.44 4205
11556.45 3869
11557.47 3517
11558.48 3181
11559.50 2978
11560.51 2761
11561.53 2635
11562.55 2437
11563.56 2389
11564.58 2349
11565.60 2234
11566.61 2165
11567.63 2054
11568.64 2020
11569.66 2060
11570.68 2074
11571.69 2041
11572.71 1955
11573.73 2053
11574.74 2026
11575.76 2039
11576.78 2116
11577.79 2130
11578.81 2177
11579.83 2206
11580.84 2184
11581.86 2231
11582.88 2338
11583.89 2397
11584.91 2508
11585.93 2509
11586.94 2578
11587.96 2570
11588.98 2659
11590.00 2697
11591.01 2676
11592.03 2774
11593.05 2739
11594.06 2714
11595.08 2704
11596.10 2766
11597.12 2894
11598.13 3019
11599.15 3172
11600.17 3358
11601.19 3594
11602.21 3784
11603.22 3973
11604.24 4238
11605.26 4477
11606.28 4526
11607.29 4646
11608.31 4713
11609.33 4598
11610.35 4364
11611.37 4209
11612.38 3946
11613.40 3547
11614.42 3329
11615.44 3086
11616.46 2905
11617.48 2676
11618.49 2547
11619.51 2412
11620.53 2301
11621.55 2227
11622.57 2158
11623.59 2070
11624.61 2062
11625.63 2014
11626.64 2004
11627.66 1948
11628.68 1958
11629.70 1905
11630.72 1851
11631.74 1841
11632.76 1889
11633.78 1848
11634.80 1768
11635.82 1879
11636.83 1792
11637.85 1774
11638.87 1750
11639.89 1786
11640.91 1797
11641.93 1853
11642.95 1805
11643.97 1778
11644.99 1809
11646.01 1924
11647.03 1838
11648.05 1791
11649.07 1758
11650.09 1718
11651.11 1717
11652.13 1587
11653.15 1622
11654.17 1561
11655.19 1508
11656.21 1542
11657.23 1489
11658.25 1487
11659.27 1476
11660.29 1385
11661.31 1398
11662.33 1452
11663.35 1416
11664.37 1416
11665.39 1361
11666.41 1385
11667.43 1360
11668.45 1427
11669.47 1371
11670.49 1358
11671.52 1341
11672.54 1353
11673.56 1281
11674.58 1282
11675.60 1307
11676.62 1326
11677.64 1331
11678.66 1298
11679.68 1334
11680.70 1323
11681.73 1359
11682.75 1362
11683.77 1317
11684.79 1379
11685.81 1356
11686.83 1345
11687.85 1301
11688.88 1339
11689.90 1328
11690.92 1256
11691.94 1311
11692.96 1278
11693.98 1270
11695.01 1269
11696.03 1247
11697.05 1209
11698.07 1214
11699.09 1250
11700.12 1207
11701.14 1181
11702.16 1166
11703.18 1189
11704.20 1143
11705.23 1130
11706.25 1104
11707.27 1157
11708.29 1102
11709.32 1100
11710.34 1102
11711.36 1065
11712.38 1044
11713.41 1076
11714.43 1041
11715.45 1032
11716.47 1051
11717.50 1017
11718.52 1060
11719.54 1042
11720.57 992
11721.59 1016
11722.61 1016
11723.63 1023
11724.66 994
11725.68 1043
11726.70 995
11727.73 962
11728.75 955
11729.77 947
11730.80 919
11731.82 852
11732.84 895
11733.87 902
11734.89 863
11735.91 909
11736.94 879
11737.96 880
11738.99 841
11740.01 882
11741.03 867
11742.06 855
11743.08 866
11744.11 813
11745.13 813
11746.15 842
11747.18 828
11748.20 845
11749.23 823
11750.25 764
11751.27 768
11752.30 770
11753.32 786
11754.35 789
11755.37 736
11756.40 739
11757.42 764
11758.45 763
11759.47 774
11760.49 767
11761.52 744
11762.54 766
11763.57 714
11764.59 715
11765.62 726
11766.64 703
11767.67 712
11768.69 738
11769.72 673
11770.74 697
11771.77 708
11772.79 698
11773.82 678
11774.84 693
11775.87 722
11776.90 692
11777.92 708
11778.95 699
11779.97 702
11781.00 687
11782.02 690
11783.05 688
11784.07 658
11785.10 641
11786.13 652
11787.15 629
11788.18 644
11789.20 627
11790.23 641
11791.26 653
11792.28 630
11793.31 666
11794.33 639
11795.36 644
11796.39 639
11797.41 610
11798.44 603
11799.47 611
11800.49 610
11801.52 612
11802.55 587
11803.57 603
11804.60 613
11805.62 594
11806.65 599
11807.68 574
11808.71 582
11809.73 571
11810.76 562
11811.79 561
11812.81 578
11813.84 552
11814.87 569
11815.89 545
11816.92 552
11817.95 533
11818.98 579
11820.00 556
11821.03 540
11822.06 544
11823.08 532
11824.11 549
11825.14 559
11826.17 531
11827.19 475
11828.22 551
11829.25 523
11830.28 534
11831.31 536
11832.33 563
11833.36 543
11834.39 557
11835.42 517
11836.45 517
11837.47 556
11838.50 521
11839.53 501
11840.56 532
11841.59 540
11842.61 490
11843.64 532
11844.67 475
11845.70 503
11846.73 500
11847.76 521
11848.78 540
11849.81 522
11850.84 502
11851.87 492
11852.90 448
11853.93 491
11854.96 495
11855.99 519
11857.01 508
11858.04 496
11859.07 489
11860.10 467
11861.13 533
11862.16 476
11863.19 481
11864.22 469
11865.25 493
11866.28 475
11867.31 482
11868.34 496
11869.36 495
11870.39 499
11871.42 497
11872.45 497
11873.48 517
11874.51 511
11875.54 487
11876.57 474
11877.60 501
11878.63 502
11879.66 475
11880.69 492
11881.72 499
11882.75 481
11883.78 474
11884.81 503
11885.84 534
11886.87 477
11887.90 470
11888.93 488
11889.96 505
11890.99 512
11892.02 510
11893.05 471
11894.08 477
11895.11 493
11896.15 490
11897.18 484
11898.21 494
11899.24 507
11900.27 521
11901.30 496
11902.33 497
11903.36 521
11904.39 549
11905.42 518
11906.45 502
11907.49 515
11908.52 529
11909.55 514
11910.58 489
11911.61 502
11912.64 512
11913.67 502
11914.70 482
11915.74 498
11916.77 485
11917.80 497
11918.83 508
11919.86 495
11920.89 483
11921.92 468
11922.96 501
11923.99 490
11925.02 542
11926.05 472
11927.08 539
11928.12 547
11929.15 528
11930.18 536
11931.21 567
11932.24 575
11933.28 562
11934.31 557
11935.34 576
11936.37 581
11937.41 582
11938.44 555
11939.47 565
11940.50 565
11941.54 530
11942.57 525
11943.60 523
11944.63 522
11945.67 484
11946.70 490
11947.73 460
11948.77 511
11949.80 501
11950.83 484
11951.86 473
11952.90 474
11953.93 450
11954.96 478
11956.00 503
11957.03 429
11958.06 459
11959.10 436
11960.13 465
11961.16 459
11962.20 476
11963.23 494
11964.26 466
11965.30 464
11966.33 476
11967.36 496
11968.40 479
11969.43 473
11970.47 453
11971.50 507
11972.53 471
11973.57 498
11974.60 476
11975.64 481
11976.67 438
11977.70 478
11978.74 474
11979.77 507
11980.81 464
11981.84 474
11982.88 482
11983.91 474
11984.94 475
11985.98 469
11987.01 467
11988.05 434
11989.08 473
11990.12 478
11991.15 504
11992.19 475
11993.22 501
11994.26 467
11995.29 455
11996.33 462
11997.36 467
11998.40 459
11999.43 466
12000.47 475
12001.50 459
12002.54 506
12003.57 464
12004.61 457
12005.64 485
12006.68 489
12007.71 482
12008.75 491
12009.78 470
12010.82 505
12011.86 497
12012.89 527
12013.93 500
12014.96 495
12016.00 503
12017.03 548
12018.07 542
12019.11 530
12020.14 535
12021.18 520
12022.21 504
12023.25 503
12024.29 534
12025.32 527
12026.36 530
12027.40 498
12028.43 531
12029.47 540
12030.50 565
12031.54 512
12032.58 523
12033.61 560
12034.65 543
12035.69 575
12036.72 543
12037.76 569
12038.80 583
12039.83 584
12040.87 585
12041.91 573
12042.95 581
12043.98 569
12045.02 565
12046.06 593
12047.09 597
12048.13 557
12049.17 545
12050.21 548
12051.24 564
12052.28 560
12053.32 559
12054.35 569
12055.39 528
12056.43 554
12057.47 564
12058.50 551
12059.54 540
12060.58 575
12061.62 569
12062.66 569
12063.69 551
12064.73 591
12065.77 564
12066.81 560
12067.85 543
12068.88 553
12069.92 535
12070.96 551
12072.00 575
12073.04 563
12074.07 578
12075.11 587
12076.15 532
12077.19 577
12078.23 564
12079.27 594
12080.31 542
12081.34 555
12082.38 605
12083.42 587
12084.46 543
12085.50 559
12086.54 594
12087.58 585
12088.62 569
12089.65 567
12090.69 599
12091.73 592
12092.77 608
12093.81 606
12094.85 623
12095.89 614
12096.93 603
12097.97 621
12099.01 630
12100.05 615
12101.09 642
12102.13 658
12103.17 674
12104.21 682
12105.24 663
12106.28 673
12107.32 674
12108.36 697
12109.40 668
12110.44 670
12111.48 645
12112.52 635
12113.56 629
12114.60 610
12115.64 612
12116.68 591
12117.72 568
12118.76 549
12119.80 539
12120.84 567
12121.89 541
12122.93 550
12123.97 560
12125.01 535
12126.05 543
12127.09 519
12128.13 522
12129.17 553
12130.21 551
12131.25 555
12132.29 525
12133.33 547
12134.37 525
12135.41 524
12136.46 540
12137.50 573
12138.54 557
12139.58 564
12140.62 504
12141.66 499
12142.70 524
12143.74 508
12144.78 518
12145.83 514
12146.87 530
12147.91 530
12148.95 523
12149.99 499
12151.03 523
12152.08 513
12153.12 507
12154.16 486
12155.20 535
12156.24 479
12157.28 506
12158.33 514
12159.37 506
12160.41 462
12161.45 524
12162.49 505
12163.54 510
12164.58 513
12165.62 524
12166.66 522
12167.71 520
12168.75 498
12169.79 446
12170.83 480
12171.88 472
12172.92 502
12173.96 487
12175.00 467
12176.05 461
12177.09 474
12178.13 483
12179.17 482
12180.22 455
12181.26 463
12182.30 497
12183.35 513
12184.39 506
12185.43 481
12186.48 469
12187.52 440
12188.56 468
12189.61 492
12190.65 495
12191.69 467
12192.74 484
12193.78 489
12194.82 449
12195.87 449
12196.91 484
12197.95 515
12199.00 480
12200.04 478
12201.08 472
12202.13 489
12203.17 471
12204.22 464
12205.26 468
12206.30 452
12207.35 462
12208.39 486
12209.44 457
12210.48 461
12211.52 496
12212.57 496
12213.61 469
12214.66 474
12215.70 432
12216.75 505
12217.79 490
12218.84 468
12219.88 468
12220.92 447
12221.97 471
12223.01 464
12224.06 464
12225.10 448
12226.15 477
12227.19 455
12228.24 457
12229.28 465
12230.33 474
12231.37 458
12232.42 438
12233.46 470
12234.51 435
12235.55 446
12236.60 454
12237.65 449
12238.69 442
12239.74 436
12240.78 458
12241.83 468
12242.87 452
12243.92 424
12244.96 462
12246.01 447
12247.06 448
12248.10 446
12249.15 429
12250.19 434
12251.24 449
12252.28 449
12253.33 443
12254.38 433
12255.42 451
12256.47 426
12257.52 420
12258.56 423
12259.61 392
12260.65 443
12261.70 449
12262.75 398
12263.79 404
12264.84 395
12265.89 439
12266.93 439
12267.98 410
12269.03 393
12270.07 399
12271.12 445
12272.17 396
12273.21 406
12274.26 450
12275.31 426
12276.35 397
12277.40 417
12278.45 426
12279.50 440
12280.54 427
12281.59 408
12282.64 395
12283.68 410
12284.73 412
12285.78 392
12286.83 402
12287.87 391
12288.92 402
12289.97 379
12291.02 377
12292.06 372
12293.11 375
12294.16 394
12295.21 412
12296.26 394
12297.30 416
12298.35 404
12299.40 397
12300.45 377
12301.50 384
12302.54 390
12303.59 375
12304.64 408
12305.69 413
12306.74 374
12307.79 400
12308.83 396
12309.88 369
12310.93 393
12311.98 401
12313.03 411
12314.08 423
12315.13 426
12316.17 397
12317.22 387
12318.27 392
12319.32 369
12320.37 387
12321.42 401
12322.47 383
12323.52 363
12324.57 369
12325.61 405
12326.66 405
12327.71 390
12328.76 429
12329.81 423
12330.86 384
12331.91 374
12332.96 406
12334.01 375
12335.06 373
12336.11 390
12337.16 383
12338.21 386
12339.26 371
12340.31 341
12341.36 366
12342.41 369
12343.46 394
12344.51 398
12345.56 358
12346.61 357
12347.66 355
12348.71 356
12349.76 372
12350.81 360
12351.86 357
12352.91 346
12353.96 351
12355.01 351
12356.06 384
12357.11 349
12358.16 357
12359.21 355
12360.26 366
12361.31 374
12362.36 341
12363.41 356
12364.46 392
12365.51 368
12366.56 390
12367.62 375
12368.67 356
12369.72 365
12370.77 351
12371.82 360
12372.87 356
12373.92 383
12374.97 370
12376.02 328
12377.08 349
12378.13 368
12379.18 363
12380.23 364
12381.28 362
12382.33 355
12383.38 333
12384.44 382
12385.49 340
12386.54 353
12387.59 338
12388.64 337
12389.69 340
12390.75 367
12391.80 382
12392.85 350
12393.90 364
12394.95 339
12396.01 375
12397.06 328
12398.11 350
12399.16 379
12400.22 368
12401.27 345
12402.32 349
12403.37 372
12404.43 376
12405.48 364
12406.53 364
12407.58 371
12408.64 359
12409.69 369
12410.74 354
12411.79 351
12412.85 348
12413.90 366
12414.95 346
12416.01 346
12417.06 327
12418.11 339
12419.16 366
12420.22 383
12421.27 340
12422.32 348
12423.38 381
12424.43 331
12425.48 345
12426.54 358
12427.59 373
12428.64 364
12429.70 350
12430.75 339
12431.81 353
12432.86 337
12433.91 354
12434.97 393
12436.02 341
12437.07 344
12438.13 351
12439.18 330
12440.24 348
12441.29 352
12442.34 336
12443.40 354
12444.45 371
12445.51 393
12446.56 361
12447.62 368
12448.67 335
12449.72 356
12450.78 354
12451.83 355
12452.89 337
12453.94 344
12455.00 386
12456.05 337
12457.11 377
12458.16 383
12459.22 375
12460.27 345
12461.33 329
12462.38 347
12463.44 369
12464.49 337
12465.55 341
12466.60 362
12467.66 365
12468.71 365
12469.77 369
12470.82 356
12471.88 358
12472.93 353
12473.99 367
12475.04 368
12476.10 353
12477.15 380
12478.21 371
12479.27 371
12480.32 358
12481.38 366
12482.43 385
12483.49 377
12484.55 364
12485.60 359
12486.66 341
12487.71 400
12488.77 405
12489.83 377
12490.88 381
12491.94 378
12492.99 391
12494.05 361
12495.11 364
12496.16 362
12497.22 411
12498.28 402
12499.33 382
12500.39 422
12501.45 427
12502.50 375
12503.56 377
12504.62 404
12505.67 412
12506.73 431
12507.79 415
12508.84 406
12509.90 428
12510.96 402
12512.01 420
12513.07 452
12514.13 470
12515.19 476
12516.24 495
12517.30 500
12518.36 482
12519.41 516
12520.47 561
12521.53 551
12522.59 574
12523.64 590
12524.70 656
12525.76 670
12526.82 638
12527.87 640
12528.93 706
12529.99 704
12531.05 635
12532.11 654
12533.16 613
12534.22 533
12535.28 580
12536.34 569
12537.40 553
12538.45 543
12539.51 486
12540.57 481
12541.63 462
12542.69 469
12543.75 439
12544.80 445
12545.86 464
12546.92 441
12547.98 439
12549.04 422
12550.10 442
12551.16 430
12552.21 403
12553.27 421
12554.33 410
12555.39 413
12556.45 459
12557.51 443
12558.57 423
12559.63 420
12560.69 456
12561.75 450
12562.81 455
12563.86 418
12564.92 429
12565.98 417
12567.04 454
12568.10 432
12569.16 448
12570.22 456
12571.28 419
12572.34 404
12573.40 411
12574.46 430
12575.52 413
12576.58 404
12577.64 433
12578.70 401
12579.76 438
12580.82 426
12581.88 435
12582.94 442
12584.00 444
12585.06 455
12586.12 458
12587.18 447
12588.24 461
12589.30 461
12590.36 467
12591.42 505
12592.48 491
12593.54 500
12594.60 490
12595.66 517
12596.72 519
12597.78 536
12598.84 547
12599.91 580
12600.97 588
12602.03 616
12603.09 603
12604.15 601
12605.21 654
12606.27 653
12607.33 677
12608.39 710
12609.45 701
12610.52 714
12611.58 648
12612.64 668
12613.70 632
12614.76 642
12615.82 608
12616.88 587
12617.95 532
12619.01 530
12620.07 569
12621.13 548
12622.19 498
12623.25 489
12624.32 506
12625.38 512
12626.44 466
12627.50 470
12628.56 510
12629.63 464
12630.69 477
12631.75 464
12632.81 475
12633.87 481
12634.94 447
12636.00 455
12637.06 437
12638.12 405
12639.19 419
12640.25 440
12641.31 450
12642.37 439
12643.44 446
12644.50 472
12645.56 445
12646.62 472
12647.69 449
12648.75 413
12649.81 425
12650.88 396
12651.94 484
12653.00 453
12654.06 443
12655.13 435
12656.19 417
12657.25 459
12658.32 409
12659.38 421
12660.44 421
12661.51 420
12662.57 457
12663.63 417
12664.70 428
12665.76 424
12666.82 444
12667.89 413
12668.95 414
12670.02 404
12671.08 420
12672.14 442
12673.21 413
12674.27 422
12675.34 427
12676.40 441
12677.46 427
12678.53 399
12679.59 442
12680.66 456
12681.72 463
12682.78 463
12683.85 467
12684.91 464
12685.98 474
12687.04 498
12688.11 517
12689.17 489
12690.24 476
12691.30 516
12692.36 522
12693.43 460
12694.49 484
12695.56 445
12696.62 479
12697.69 479
12698.75 454
12699.82 479
12700.88 500
12701.95 449
12703.01 441
12704.08 450
12705.14 459
12706.21 458
12707.27 450
12708.34 453
12709.41 461
12710.47 441
12711.54 439
12712.60 487
12713.67 445
12714.73 434
12715.80 438
12716.86 427
12717.93 438
12719.00 456
12720.06 458
12721.13 448
12722.19 465
12723.26 473
12724.33 476
12725.39 471
12726.46 454
12727.52 467
12728.59 474
12729.66 452
12730.72 431
12731.79 441
12732.86 431
12733.92 434
12734.99 393
12736.05 411
12737.12 431
12738.19 418
12739.25 431
12740.32 429
12741.39 404
12742.45 437
12743.52 430
12744.59 424
12745.66 392
12746.72 396
12747.79 409
12748.86 423
12749.92 395
12750.99 404
12752.06 393
12753.13 386
12754.19 409
12755.26 425
12756.33 385
12757.39 406
12758.46 409
12759.53 394
12760.60 418
12761.66 406
12762.73 391
12763.80 369
12764.87 348
12765.94 370
12767.00 384
12768.07 364
12769.14 377
12770.21 375
12771.28 361
12772.34 377
12773.41 387
12774.48 357
12775.55 378
12776.62 369
12777.68 346
12778.75 321
12779.82 374
12780.89 362
12781.96 367
12783.03 377
12784.09 352
12785.16 353
12786.23 373
12787.30 405
12788.37 386
12789.44 370
12790.51 378
12791.58 349
12792.64 352
12793.71 353
12794.78 377
12795.85 398
12796.92 346
12797.99 340
12799.06 348
12800.13 365
12801.20 361
12802.27 345
12803.34 356
12804.41 334
12805.47 363
12806.54 362
12807.61 316
12808.68 341
12809.75 328
12810.82 338
12811.89 354
12812.96 337
12814.03 324
12815.10 351
12816.17 318
12817.24 343
12818.31 341
12819.38 339
12820.45 316
12821.52 328
12822.59 342
12823.66 336
12824.73 346
12825.80 341
12826.87 352
12827.94 368
12829.01 335
12830.08 337
12831.15 336
12832.22 327
12833.30 307
12834.37 338
12835.44 335
12836.51 312
12837.58 326
12838.65 365
12839.72 348
12840.79 312
12841.86 311
12842.93 325
12844.00 324
12845.08 323
12846.15 326
12847.22 349
12848.29 333
12849.36 332
12850.43 348
12851.50 334
12852.57 319
12853.65 300
12854.72 313
12855.79 303
12856.86 322
12857.93 310
12859.00 303
12860.08 308
12861.15 322
12862.22 316
12863.29 329
12864.36 325
12865.43 313
12866.51 294
12867.58 312
12868.65 300
12869.72 301
12870.79 329
12871.87 322
12872.94 308
12874.01 313
12875.08 331
12876.16 314
12877.23 329
12878.30 319
12879.37 303
12880.45 295
12881.52 304
12882.59 301
12883.66 305
12884.74 305
12885.81 282
12886.88 290
12887.96 297
12889.03 297
12890.10 314
12891.17 323
12892.25 306
12893.32 265
12894.39 294
12895.47 300
12896.54 277
12897.61 297
12898.69 285
12899.76 307
12900.83 298
12901.91 289
12902.98 288
12904.05 274
12905.13 266
12906.20 295
12907.28 266
12908.35 270
12909.42 263
12910.50 273
12911.57 318
12912.64 296
12913.72 298
12914.79 295
12915.87 311
12916.94 282
12918.01 286
12919.09 292
12920.16 275
12921.24 269
12922.31 293
12923.39 276
12924.46 265
12925.53 274
12926.61 267
12927.68 295
12928.76 295
12929.83 271
12930.91 273
12931.98 269
12933.06 258
12934.13 282
12935.21 292
12936.28 257
12937.36 282
12938.43 284
12939.51 291
12940.58 277
12941.66 285
12942.73 288
12943.81 279
12944.88 260
12945.96 263
12947.03 256
12948.11 305
12949.18 288
12950.26 269
12951.34 289
12952.41 289
12953.49 267
12954.56 266
12955.64 283
12956.71 257
12957.79 277
12958.87 259
12959.94 259
12961.02 264
12962.09 296
12963.17 257
12964.25 273
12965.32 280
12966.40 302
12967.47 264
12968.55 290
12969.63 255
12970.70 288
12971.78 281
12972.86 259
12973.93 281
12975.01 284
12976.08 292
12977.16 266
12978.24 279
12979.31 240
12980.39 232
12981.47 227
12982.55 294
12983.62 276
12984.70 283
12985.78 281
12986.85 283
12987.93 266
12989.01 267
12990.08 271
12991.16 279
12992.24 281
12993.32 269
12994.39 290
12995.47 276
12996.55 262
12997.63 283
12998.70 285
12999.78 283
13000.86 298
13001.94 274
13003.01 286
13004.09 278
13005.17 283
13006.25 304
13007.32 315
13008.40 292
13009.48 253
13010.56 282
13011.64 283
13012.71 279
13013.79 263
13014.87 284
13015.95 251
13017.03 246
13018.11 232
13019.18 274
13020.26 288
13021.34 285
13022.42 274
13023.50 302
13024.58 287
13025.66 273
13026.73 246
13027.81 245
13028.89 271
13029.97 259
13031.05 265
13032.13 280
13033.21 257
13034.29 247
13035.36 271
13036.44 279
13037.52 263
13038.60 263
13039.68 266
13040.76 273
13041.84 241
13042.92 270
13044.00 286
13045.08 307
13046.16 259
13047.24 269
13048.32 267
13049.40 302
13050.48 270
13051.56 289
13052.64 253
13053.72 261
13054.80 258
13055.88 283
13056.95 305
13058.03 265
13059.11 262
13060.20 265
13061.28 267
13062.36 258
13063.44 275
13064.52 296
13065.60 295
13066.68 254
13067.76 272
13068.84 273
13069.92 272
13071.00 278
13072.08 266
13073.16 254
13074.24 270
13075.32 263
13076.40 249
13077.48 266
13078.56 273
13079.64 297
13080.72 296
13081.81 282
13082.89 241
13083.97 286
13085.05 254
13086.13 270
13087.21 261
13088.29 294
13089.37 290
13090.46 257
13091.54 288
13092.62 247
13093.70 271
13094.78 261
13095.86 292
13096.94 284
13098.03 281
13099.11 261
13100.19 280
13101.27 272
13102.35 300
13103.43 292
13104.52 269
13105.60 274
13106.68 294
13107.76 289
13108.84 285
13109.93 279
13111.01 269
13112.09 273
13113.17 242
13114.26 289
13115.34 245
13116.42 302
13117.50 265
13118.59 271
13119.67 267
13120.75 270
13121.83 254
13122.92 278
13124.00 286
13125.08 255
13126.16 262
13127.25 264
13128.33 252
13129.41 244
13130.50 265
13131.58 234
13132.66 281
13133.74 268
13134.83 268
13135.91 252
13136.99 284
13138.08 271
13139.16 299
13140.24 311
13141.33 278
13142.41 270
13143.49 249
13144.58 289
13145.66 273
13146.75 270
13147.83 262
13148.91 272
13150.00 259
13151.08 284
13152.16 274
13153.25 278
13154.33 279
13155.42 292
13156.50 292
13157.58 258
13158.67 283
13159.75 264
13160.84 304
13161.92 286
13163.01 286
13164.09 258
13165.17 309
13166.26 320
13167.34 268
13168.43 250
13169.51 287
13170.60 294
13171.68 284
13172.77 262
13173.85 264
13174.94 292
13176.02 277
13177.11 299
13178.19 284
13179.28 291
13180.36 284
13181.45 289
13182.53 280
13183.62 257
13184.70 252
13185.79 273
13186.87 244
13187.96 277
13189.04 279
13190.13 279
13191.21 268
13192.30 296
13193.38 276
13194.47 279
13195.56 285
13196.64 285
13197.73 314
13198.81 294
13199.90 289
13200.99 304
13202.07 308
13203.16 295
13204.24 285
13205.33 293
13206.42 274
13207.50 252
13208.59 256
13209.67 278
13210.76 271
13211.85 271
13212.93 266
13214.02 271
13215.11 281
13216.19 307
13217.28 292
13218.37 293
13219.45 266
13220.54 260
13221.63 272
13222.71 281
13223.80 279
13224.89 270
13225.97 283
13227.06 298
13228.15 278
13229.23 283
13230.32 278
13231.41 270
13232.50 273
13233.58 244
13234.67 279
13235.76 258
13236.85 281
13237.93 304
13239.02 278
13240.11 284
13241.19 272
13242.28 268
13243.37 280
13244.46 289
13245.55 254
13246.63 270
13247.72 250
13248.81 270
13249.90 263
13250.99 284
13252.07 262
13253.16 280
13254.25 293
13255.34 306
13256.43 277
13257.51 264
13258.60 274
13259.69 294
13260.78 246
13261.87 262
13262.96 292
13264.04 273
13265.13 268
13266.22 269
13267.31 318
13268.40 273
13269.49 261
13270.58 271
13271.66 273
13272.75 282
13273.84 281
13274.93 293
13276.02 286
13277.11 271
13278.20 297
13279.29 309
13280.38 289
13281.47 275
13282.56 291
13283.64 311
13284.73 298
13285.82 260
13286.91 291
13288.00 297
13289.09 305
13290.18 294
13291.27 278
13292.36 300
13293.45 276
13294.54 280
13295.63 306
13296.72 296
13297.81 283
13298.90 285
13299.99 310
13301.08 284
13302.17 292
13303.26 299
13304.35 314
13305.44 275
13306.53 273
13307.62 302
13308.71 303
13309.80 276
13310.89 315
13311.98 321
13313.07 320
13314.16 290
13315.25 282
13316.34 291
13317.44 296
13318.53 319
13319.62 317
13320.71 311
13321.80 274
13322.89 305
13323.98 301
13325.07 295
13326.16 281
13327.25 283
13328.34 333
13329.44 324
13330.53 302
13331.62 304
13332.71 297
13333.80 283
13334.89 293
13335.98 323
13337.08 294
13338.17 285
13339.26 286
13340.35 334
13341.44 320
13342.53 287
13343.63 310
13344.72 308
13345.81 284
13346.90 276
13347.99 292
13349.09 290
13350.18 300
13351.27 292
13352.36 296
13353.45 327
13354.55 280
13355.64 338
13356.73 312
13357.82 319
13358.92 299
13360.01 313
13361.10 314
13362.19 325
13363.29 299
13364.38 315
13365.47 295
13366.56 318
13367.66 320
13368.75 316
13369.84 332
13370.93 304
13372.03 344
13373.12 356
13374.21 322
13375.31 287
13376.40 333
13377.49 313
13378.59 300
13379.68 324
13380.77 321
13381.87 343
13382.96 283
13384.05 301
13385.15 310
13386.24 304
13387.33 314
13388.43 305
13389.52 313
13390.61 311
13391.71 291
13392.80 313
13393.90 309
13394.99 291
13396.08 286
13397.18 290
13398.27 279
13399.37 275
13400.46 288
13401.55 266
13402.65 285
13403.74 281
13404.84 314
13405.93 287
13407.03 273
13408.12 300
13409.21 309
13410.31 289
13411.40 287
13412.50 276
13413.59 293
13414.69 287
13415.78 284
13416.88 302
13417.97 301
13419.07 293
13420.16 292
13421.26 279
13422.35 316
13423.45 277
13424.54 273
13425.64 279
13426.73 317
13427.83 298
13428.92 295
13430.02 315
13431.11 279
13432.21 306
13433.30 275
13434.40 282
13435.49 277
13436.59 277
13437.69 313
13438.78 316
13439.88 300
13440.97 294
13442.07 292
13443.16 294
13444.26 289
13445.36 278
13446.45 296
13447.55 303
13448.64 314
13449.74 275
13450.84 303
13451.93 293
13453.03 298
13454.13 312
13455.22 310
13456.32 306
13457.42 324
13458.51 317
13459.61 313
13460.70 298
13461.80 309
13462.90 305
13463.99 328
13465.09 343
13466.19 317
13467.29 309
13468.38 295
13469.48 329
13470.58 332
13471.67 328
13472.77 326
13473.87 333
13474.96 315
13476.06 325
13477.16 328
13478.26 306
13479.35 316
13480.45 328
13481.55 322
13482.65 304
13483.74 307
13484.84 329
13485.94 335
13487.04 333
13488.13 322
13489.23 371
13490.33 314
13491.43 316
13492.52 337
13493.62 317
13494.72 347
13495.82 328
13496.92 364
13498.01 364
13499.11 344
13500.21 367
13501.31 366
13502.41 384
13503.51 393
13504.60 375
13505.70 375
13506.80 406
13507.90 390
13509.00 419
13510.10 394
13511.20 433
13512.29 391
13513.39 376
13514.49 372
13515.59 362
13516.69 363
13517.79 362
13518.89 348
13519.99 339
13521.09 355
13522.18 339
13523.28 335
13524.38 313
13525.48 298
13526.58 313
13527.68 317
13528.78 302
13529.88 297
13530.98 330
13532.08 327
13533.18 314
13534.28 289
13535.38 331
13536.48 307
13537.58 298
13538.68 318
13539.78 301
13540.88 294
13541.98 299
13543.08 297
13544.18 300
13545.28 275
13546.38 285
13547.48 300
13548.58 308
13549.68 297
13550.78 304
13551.88 306
13552.98 292
13554.08 297
13555.18 284
13556.28 275
13557.38 301
13558.48 282
13559.58 303
13560.68 304
13561.78 272
13562.88 268
13563.98 297
13565.08 286
13566.18 296
13567.29 295
13568.39 299
13569.49 283
13570.59 271
13571.69 275
13572.79 269
13573.89 251
13574.99 285
13576.09 270
13577.20 287
13578.30 299
13579.40 284
13580.50 275
13581.60 296
13582.70 280
13583.80 253
13584.91 285
13586.01 309
13587.11 307
13588.21 298
13589.31 304
13590.42 299
13591.52 294
13592.62 264
13593.72 315
13594.82 287
13595.93 309
13597.03 269
13598.13 301
13599.23 277
13600.33 276
13601.44 271
13602.54 275
13603.64 291
13604.74 255
13605.85 275
13606.95 291
13608.05 324
13609.15 273
13610.26 324
13611.36 262
13612.46 287
13613.57 275
13614.67 278
13615.77 295
13616.87 277
13617.98 277
13619.08 271
13620.18 280
13621.29 285
13622.39 280
13623.49 278
13624.60 293
13625.70 263
13626.80 274
13627.91 286
13629.01 297
13630.11 279
13631.22 271
13632.32 268
13633.42 283
13634.53 265
13635.63 258
13636.73 269
13637.84 248
13638.94 251
13640.05 272
13641.15 289
13642.25 270
13643.36 271
13644.46 256
13645.57 284
13646.67 245
13647.77 236
13648.88 273
13649.98 276
13651.09 240
13652.19 278
13653.30 291
13654.40 263
13655.51 278
13656.61 248
13657.71 272
13658.82 265
13659.92 282
13661.03 249
13662.13 256
13663.24 239
13664.34 245
13665.45 267
13666.55 261
13667.66 244
13668.76 242
13669.87 264
13670.97 252
13672.08 251
13673.18 267
13674.29 274
13675.39 267
13676.50 270
13677.61 242
13678.71 298
13679.82 247
13680.92 267
13682.03 276
13683.13 272
13684.24 284
13685.34 258
13686.45 270
13687.56 273
13688.66 278
13689.77 280
13690.87 288
13691.98 256
13693.09 282
13694.19 270
13695.30 276
13696.40 263
13697.51 284
13698.62 262
13699.72 268
13700.83 268
13701.94 299
13703.04 258
13704.15 272
13705.26 247
13706.36 258
13707.47 259
13708.57 238
13709.68 247
13710.79 245
13711.90 271
13713.00 232
13714.11 278
13715.22 271
13716.32 287
13717.43 248
13718.54 290
13719.64 288
13720.75 289
13721.86 292
13722.97 291
13724.07 285
13725.18 263
13726.29 301
13727.40 264
13728.50 306
13729.61 281
13730.72 286
13731.83 268
13732.93 269
13734.04 243
13735.15 288
13736.26 274
13737.36 291
13738.47 268
13739.58 296
13740.69 288
13741.80 295
13742.90 294
13744.01 284
13745.12 289
13746.23 285
13747.34 303
13748.45 320
13749.55 322
13750.66 301
13751.77 303
13752.88 294
13753.99 314
13755.10 306
13756.20 330
13757.31 341
13758.42 298
13759.53 331
13760.64 316
13761.75 318
13762.86 338
13763.97 375
13765.07 332
13766.18 366
13767.29 339
13768.40 358
13769.51 361
13770.62 353
13771.73 381
13772.84 405
13773.95 407
13775.06 372
13776.17 412
13777.28 397
13778.39 407
13779.50 392
13780.60 417
13781.71 434
13782.82 402
13783.93 369
13785.04 373
13786.15 342
13787.26 365
13788.37 351
13789.48 346
13790.59 348
13791.70 328
13792.81 312
13793.92 291
13795.03 304
13796.14 301
13797.25 301
13798.36 295
13799.47 305
13800.59 297
13801.70 320
13802.81 289
13803.92 314
13805.03 290
13806.14 289
13807.25 291
13808.36 300
13809.47 273
13810.58 308
13811.69 295
13812.80 294
13813.91 299
13815.02 276
13816.14 283
13817.25 276
13818.36 331
13819.47 286
13820.58 309
13821.69 296
13822.80 306
13823.91 292
13825.03 304
13826.14 279
13827.25 286
13828.36 283
13829.47 259
13830.58 283
13831.69 271
13832.81 270
13833.92 261
13835.03 305
13836.14 268
13837.25 280
13838.37 267
13839.48 265
13840.59 280
13841.70 276
13842.81 282
13843.93 283
13845.04 268
13846.15 277
13847.26 275
13848.37 268
13849.49 285
13850.60 268
13851.71 287
13852.82 270
13853.94 294
13855.05 289
13856.16 280
13857.27 278
13858.39 290
13859.50 274
13860.61 278
13861.73 297
13862.84 284
13863.95 298
13865.06 287
13866.18 284
13867.29 266
13868.40 297
13869.52 284
13870.63 293
13871.74 257
13872.86 286
13873.97 267
13875.08 281
13876.20 284
13877.31 283
13878.42 299
13879.54 286
13880.65 283
13881.77 313
13882.88 300
13883.99 280
13885.11 279
13886.22 271
13887.33 292
13888.45 266
13889.56 287
13890.68 297
13891.79 313
13892.90 300
13894.02 305
13895.13 290
13896.25 327
13897.36 294
13898.48 273
13899.59 297
13900.70 281
13901.82 296
13902.93 255
13904.05 311
13905.16 296
13906.28 334
13907.39 306
13908.51 304
13909.62 287
13910.74 292
13911.85 273
13912.97 274
13914.08 268
13915.20 269
13916.31 268
13917.43 268
13918.54 273
13919.66 256
13920.77 302
13921.89 290
13923.00 295
13924.12 290
13925.23 275
13926.35 263
13927.46 286
13928.58 287
13929.70 269
13930.81 261
13931.93 276
13933.04 292
13934.16 279
13935.27 283
13936.39 278
13937.51 318
13938.62 277
13939.74 307
13940.85 277
13941.97 269
13943.09 268
13944.20 286
13945.32 268
13946.44 273
13947.55 260
13948.67 279
13949.78 272
13950.90 276
13952.02 288
13953.13 276
13954.25 300
13955.37 283
13956.48 266
13957.60 266
13958.72 305
13959.83 279
13960.95 284
13962.07 263
13963.18 287
13964.30 276
13965.42 270
13966.54 265
13967.65 279
13968.77 261
13969.89 247
13971.00 269
13972.12 260
13973.24 284
13974.36 259
13975.47 260
13976.59 243
13977.71 258
13978.83 273
13979.94 257
13981.06 261
13982.18 253
13983.30 283
13984.42 252
13985.53 275
13986.65 293
13987.77 282
13988.89 268
13990.01 274
13991.12 263
13992.24 277
13993.36 289
13994.48 256
13995.60 260
13996.71 289
13997.83 263
13998.95 283
14000.07 287
14001.19 261
14002.31 266
14003.42 267
14004.54 272
14005.66 237
14006.78 269
14007.90 246
14009.02 291
14010.14 271
14011.26 271
14012.37 250
14013.49 270
14014.61 277
14015.73 273
14016.85 281
14017.97 238
14019.09 272
14020.21 268
14021.33 270
14022.45 260
14023.57 259
14024.69 281
14025.81 275
14026.93 246
14028.04 258
14029.16 234
14030.28 260
14031.40 275
14032.52 271
14033.64 304
14034.76 262
14035.88 273
14037.00 262
14038.12 298
14039.24 255
14040.36 260
14041.48 274
14042.60 301
14043.72 271
14044.84 267
14045.96 281
14047.08 288
14048.20 278
14049.32 304
14050.45 263
14051.57 286
14052.69 270
14053.81 247
14054.93 277
14056.05 263
14057.17 284
14058.29 278
14059.41 279
14060.53 285
14061.65 293
14062.77 286
14063.89 268
14065.02 288
14066.14 280
14067.26 324
14068.38 271
14069.50 280
14070.62 297
14071.74 336
14072.86 315
14073.98 314
14075.11 318
14076.23 331
14077.35 282
14078.47 312
14079.59 310
14080.71 318
14081.84 297
14082.96 301
14084.08 308
14085.20 307
14086.32 294
14087.45 310
14088.57 329
14089.69 340
14090.81 321
14091.93 317
14093.06 333
14094.18 345
14095.30 346
14096.42 337
14097.54 325
14098.67 339
14099.79 361
14100.91 388
14102.03 358
14103.16 377
14104.28 370
14105.40 338
14106.52 363
14107.65 350
14108.77 372
14109.89 388
14111.02 363
14112.14 325
14113.26 326
14114.39 325
14115.51 318
14116.63 306
14117.75 322
14118.88 303
14120.00 286
14121.12 319
14122.25 297
14123.37 245
14124.49 279
14125.62 279
14126.74 292
14127.86 281
14128.99 272
14130.11 293
14131.24 311
14132.36 305
14133.48 267
14134.61 309
14135.73 254
14136.85 272
14137.98 278
14139.10 282
14140.23 257
14141.35 267
14142.47 266
14143.60 268
14144.72 275
14145.85 274
14146.97 288
14148.10 246
14149.22 248
14150.35 268
14151.47 280
14152.59 272
14153.72 270
14154.84 286
14155.97 280
14157.09 269
14158.22 259
14159.34 288
14160.47 281
14161.59 274
14162.72 258
14163.84 286
14164.97 270
14166.09 257
14167.22 238
14168.34 284
14169.47 253
14170.59 261
14171.72 264
14172.84 269
14173.97 255
14175.09 282
14176.22 264
14177.35 289
14178.47 258
14179.60 279
14180.72 291
14181.85 274
14182.97 260
14184.10 233
14185.23 278
14186.35 260
14187.48 291
14188.60 269
14189.73 267
14190.85 239
14191.98 267
14193.11 275
14194.23 284
14195.36 281
14196.49 258
14197.61 245
14198.74 231
14199.87 280
14200.99 261
14202.12 272
14203.24 243
14204.37 239
14205.50 250
14206.62 261
14207.75 252
14208.88 274
14210.00 253
14211.13 261
14212.26 266
14213.39 280
14214.51 278
14215.64 236
14216.77 242
14217.89 238
14219.02 251
14220.15 228
14221.28 268
14222.40 245
14223.53 230
14224.66 216
14225.79 250
14226.91 247
14228.04 265
14229.17 266
14230.30 283
14231.42 260
14232.55 263
14233.68 217
14234.81 239
14235.93 257
14237.06 241
14238.19 267
14239.32 247
14240.45 253
14241.57 241
14242.70 266
14243.83 261
14244.96 250
14246.09 245
14247.22 270
14248.34 248
14249.47 240
14250.60 262
14251.73 259
14252.86 269
14253.99 241
14255.11 246
14256.24 249
14257.37 253
14258.50 225
14259.63 239
14260.76 228
14261.89 268
14263.02 240
14264.15 283
14265.27 258
14266.40 248
14267.53 243
14268.66 258
14269.79 242
14270.92 220
14272.05 257
14273.18 245
14274.31 243
14275.44 219
14276.57 276
14277.70 252
14278.83 251
14279.96 242
14281.09 260
14282.22 249
14283.34 255
14284.47 262
14285.60 237
14286.73 261
14287.86 227
14288.99 226
14290.12 235
14291.25 219
14292.38 218
14293.51 274
14294.64 237
14295.77 229
14296.91 234
14298.04 248
14299.17 248
14300.30 252
14301.43 242
14302.56 246
14303.69 279
14304.82 252
14305.95 241
14307.08 245
14308.21 241
14309.34 240
14310.47 276
14311.60 256
14312.73 240
14313.86 264
14315.00 265
14316.13 247
14317.26 259
14318.39 265
14319.52 271
14320.65 280
14321.78 227
14322.91 237
14324.05 261
14325.18 275
14326.31 267
14327.44 292
14328.57 255
14329.70 277
14330.83 255
14331.97 261
14333.10 290
14334.23 268
14335.36 274
14336.49 270
14337.63 279
14338.76 281
14339.89 269
14341.02 261
14342.15 263
14343.29 286
14344.42 317
14345.55 261
14346.68 277
14347.81 237
14348.95 270
14350.08 253
14351.21 228
14352.34 271
14353.48 240
14354.61 257
14355.74 243
14356.87 260
14358.01 261
14359.14 264
14360.27 218
14361.41 266
14362.54 253
14363.67 253
14364.80 220
14365.94 281
14367.07 221
14368.20 255
14369.34 241
14370.47 238
14371.60 233
14372.74 228
14373.87 249
14375.00 242
14376.14 214
14377.27 216
14378.40 262
14379.54 254
14380.67 242
14381.80 226
14382.94 264
14384.07 222
14385.21 212
14386.34 232
14387.47 221
14388.61 236
14389.74 217
14390.88 241
14392.01 221
14393.14 252
14394.28 223
14395.41 222
14396.55 228
14397.68 221
14398.81 233
14399.95 258
14401.08 216
14402.22 240
14403.35 219
14404.49 239
14405.62 239
14406.76 240
14407.89 224
14409.03 221
14410.16 237
14411.29 222
14412.43 257
14413.56 232
14414.70 239
14415.83 241
14416.97 233
14418.10 225
14419.24 232
14420.38 215
14421.51 239
14422.65 232
14423.78 224
14424.92 244
14426.05 236
14427.19 220
14428.32 216
14429.46 259
14430.59 247
14431.73 246
14432.86 233
14434.00 239
14435.14 204
14436.27 238
14437.41 242
14438.54 247
14439.68 243
14440.82 225
14441.95 235
14443.09 237
14444.22 226
14445.36 234
14446.50 247
14447.63 217
14448.77 259
14449.91 259
14451.04 239
14452.18 207
14453.31 230
14454.45 237
14455.59 244
14456.72 257
14457.86 248
14459.00 245
14460.13 229
14461.27 219
14462.41 250
14463.54 266
14464.68 230
14465.82 255
14466.96 231
14468.09 244
14469.23 233
14470.37 236
14471.50 229
14472.64 271
14473.78 235
14474.92 244
14476.05 218
14477.19 240
14478.33 240
14479.47 222
14480.60 274
14481.74 233
14482.88 244
14484.02 236
14485.15 239
14486.29 237
14487.43 236
14488.57 229
14489.71 249
14490.84 249
14491.98 238
14493.12 250
14494.26 230
14495.40 232
14496.53 216
14497.67 233
14498.81 238
14499.95 257
14501.09 251
14502.23 252
14503.36 251
14504.50 255
14505.64 229
14506.78 248
14507.92 245
14509.06 274
14510.20 238
14511.33 257
14512.47 252
14513.61 263
14514.75 266
14515.89 262
14517.03 231
14518.17 252
14519.31 282
14520.45 266
14521.59 235
14522.72 249
14523.86 264
14525.00 262
14526.14 255
14527.28 269
14528.42 268
14529.56 257
14530.70 260
14531.84 263
14532.98 239
14534.12 270
14535.26 267
14536.40 265
14537.54 254
14538.68 236
14539.82 226
14540.96 260
14542.10 237
14543.24 253
14544.38 222
14545.52 233
14546.66 227
14547.80 216
14548.94 229
14550.08 234
14551.22 225
14552.36 260
14553.50 243
14554.64 235
14555.78 239
14556.92 240
14558.06 249
14559.20 235
14560.34 225
14561.48 241
14562.63 263
14563.77 226
14564.91 235
14566.05 228
14567.19 219
14568.33 223
14569.47 206
14570.61 217
14571.75 246
14572.89 243
14574.04 211
14575.18 226
14576.32 217
14577.46 242
14578.60 212
14579.74 212
14580.88 217
14582.03 241
14583.17 218
14584.31 242
14585.45 247
14586.59 238
14587.73 262
14588.88 231
14590.02 234
14591.16 231
14592.30 225
14593.44 232
14594.59 236
14595.73 247
14596.87 226
14598.01 214
14599.15 218
14600.30 210
14601.44 208
14602.58 207
14603.72 238
14604.87 207
14606.01 234
14607.15 234
14608.29 207
14609.44 243
14610.58 216
14611.72 230
14612.86 252
14614.01 248
14615.15 237
14616.29 257
14617.44 231
14618.58 246
14619.72 244
14620.87 255
14622.01 250
14623.15 255
14624.29 231
14625.44 254
14626.58 268
14627.72 233
14628.87 241
14630.01 256
14631.15 252
14632.30 228
14633.44 210
14634.59 243
14635.73 245
14636.87 247
14638.02 238
14639.16 248
14640.30 256
14641.45 269
14642.59 243
14643.74 240
14644.88 246
14646.02 235
14647.17 252
14648.31 239
14649.46 230
14650.60 264
14651.75 232
14652.89 243
14654.03 242
14655.18 234
14656.32 231
14657.47 238
14658.61 231
14659.76 239
14660.90 249
14662.05 218
14663.19 238
14664.34 232
14665.48 227
14666.63 231
14667.77 229
14668.91 208
14670.06 243
14671.20 251
14672.35 225
14673.50 252
14674.64 224
14675.79 233
14676.93 227
14678.08 240
14679.22 248
14680.37 258
14681.51 214
14682.66 244
14683.80 236
14684.95 235
14686.09 230
14687.24 225
14688.39 255
14689.53 243
14690.68 240
14691.82 216
14692.97 220
14694.12 234
14695.26 228
14696.41 206
14697.55 226
14698.70 244
14699.85 242
14700.99 242
14702.14 196
14703.28 222
14704.43 253
14705.58 210
14706.72 219
14707.87 222
14709.02 238
14710.16 222
14711.31 233
14712.46 216
14713.60 218
14714.75 199
14715.90 218
14717.04 225
14718.19 221
14719.34 234
14720.48 203
14721.63 212
14722.78 223
14723.93 237
14725.07 238
14726.22 222
14727.37 224
14728.51 247
14729.66 226
14730.81 236
14731.96 241
14733.10 241
14734.25 232
14735.40 212
14736.55 247
14737.69 229
14738.84 219
14739.99 233
14741.14 233
14742.29 227
14743.43 217
14744.58 218
14745.73 234
14746.88 241
14748.03 233
14749.17 243
14750.32 228
14751.47 254
14752.62 235
14753.77 226
14754.92 215
14756.06 231
14757.21 238
14758.36 263
14759.51 250
14760.66 255
14761.81 229
14762.95 209
14764.10 207
14765.25 225
14766.40 242
14767.55 233
14768.70 225
14769.85 223
14771.00 215
14772.15 204
14773.29 229
14774.44 219
14775.59 210
14776.74 200
14777.89 222
14779.04 231
14780.19 218
14781.34 226
14782.49 219
14783.64 223
14784.79 228
14785.94 224
14787.09 208
14788.24 225
14789.39 225
14790.54 254
14791.69 228
14792.84 225
14793.98 222
14795.13 236
14796.28 253
14797.43 221
14798.58 224
14799.73 222
14800.89 218
14802.04 226
14803.19 232
14804.34 192
14805.49 208
14806.64 248
14807.79 211
14808.94 198
14810.09 209
14811.24 247
14812.39 240
14813.54 230
14814.69 213
14815.84 252
14816.99 228
14818.14 229
14819.29 244
14820.44 213
14821.60 214
14822.75 222
14823.90 242
14825.05 215
14826.20 228
14827.35 229
14828.50 232
14829.65 218
14830.80 229
14831.96 208
14833.11 214
14834.26 225
14835.41 225
14836.56 215
14837.71 227
14838.86 209
14840.02 228
14841.17 218
14842.32 210
14843.47 204
14844.62 230
14845.78 224
14846.93 220
14848.08 213
14849.23 231
14850.38 204
14851.54 218
14852.69 210
14853.84 199
14854.99 224
14856.14 207
14857.30 203
14858.45 217
14859.60 191
14860.75 242
14861.91 218
14863.06 205
14864.21 214
14865.36 210
14866.52 221
14867.67 208
14868.82 227
14869.97 205
14871.13 219
14872.28 243
14873.43 228
14874.59 221
14875.74 241
14876.89 236
14878.05 241
14879.20 215
14880.35 227
14881.51 207
14882.66 224
14883.81 225
14884.97 219
14886.12 229
14887.27 206
14888.43 213
14889.58 227
14890.73 231
14891.89 218
14893.04 208
14894.19 215
14895.35 229
14896.50 215
14897.66 201
14898.81 213
14899.96 227
14901.12 206
14902.27 206
14903.43 222
14904.58 198
14905.73 224
14906.89 214
14908.04 228
14909.20 210
14910.35 221
14911.51 209
14912.66 223
14913.82 213
14914.97 207
14916.12 193
14917.28 224
14918.43 227
14919.59 213
14920.74 212
14921.90 210
14923.05 225
14924.21 219
14925.36 206
14926.52 221
14927.67 227
14928.83 223
14929.98 221
14931.14 224
14932.29 208
14933.45 200
14934.60 196
14935.76 209
14936.92 227
14938.07 231
14939.23 235
14940.38 226
14941.54 241
14942.69 215
14943.85 200
14945.00 223
14946.16 229
14947.32 231
14948.47 203
14949.63 210
14950.78 214
14951.94 222
14953.10 242
14954.25 231
14955.41 213
14956.56 207
14957.72 206
14958.88 227
14960.03 223
14961.19 219
14962.35 223
14963.50 209
14964.66 221
14965.82 203
14966.97 235
14968.13 238
14969.29 231
14970.44 247
14971.60 215
14972.76 255
14973.91 237
14975.07 214
14976.23 233
14977.38 225
14978.54 215
14979.70 211
14980.85 208
14982.01 221
14983.17 239
14984.33 260
14985.48 232
14986.64 225
14987.80 239
14988.96 242
14990.11 219
14991.27 214
14992.43 221
14993.59 221
14994.74 204
14995.90 220
14997.06 238
14998.22 215
14999.37 235
15000.53 235
15001.69 239
15002.85 229
15004.01 235
15005.16 238
15006.32 240
15007.48 218
15008.64 214
15009.80 237
15010.96 235
15012.11 217
15013.27 208
15014.43 229
15015.59 207
15016.75 207
15017.91 229
15019.07 232
15020.22 219
15021.38 212
15022.54 210
15023.70 229
15024.86 234
15026.02 215
15027.18 218
15028.34 221
15029.49 192
15030.65 208
15031.81 212
15032.97 211
15034.13 207
15035.29 197
15036.45 206
15037.61 213
15038.77 218
15039.93 213
15041.09 205
15042.25 207
15043.41 215
15044.57 228
15045.73 226
15046.89 209
15048.05 209
15049.20 212
15050.36 185
15051.52 184
15052.68 213
15053.84 249
15055.00 243
15056.16 220
15057.32 197
15058.48 216
15059.64 191
15060.81 212
15061.97 199
15063.13 218
15064.29 220
15065.45 217
15066.61 210
15067.77 191
15068.93 191
15070.09 214
15071.25 235
15072.41 226
15073.57 218
15074.73 239
15075.89 210
15077.05 212
15078.21 207
15079.37 222
15080.54 230
15081.70 223
15082.86 210
15084.02 212
15085.18 188
15086.34 214
15087.50 212
15088.66 204
15089.83 211
15090.99 221
15092.15 207
15093.31 199
15094.47 190
15095.63 204
15096.79 199
15097.96 197
15099.12 206
15100.28 190
15101.44 207
15102.60 214
15103.77 217
15104.93 217
15106.09 217
15107.25 192
15108.41 199
15109.58 207
15110.74 212
15111.90 188
15113.06 206
15114.22 206
15115.39 204
15116.55 216
15117.71 201
15118.87 213
15120.04 211
15121.20 196
15122.36 222
15123.52 206
15124.69 204
15125.85 196
15127.01 191
15128.18 199
15129.34 205
15130.50 217
15131.66 175
15132.83 190
15133.99 194
15135.15 206
15136.32 217
15137.48 180
15138.64 191
15139.81 193
15140.97 191
15142.13 226
15143.30 193
15144.46 210
15145.62 211
15146.79 185
15147.95 199
15149.11 211
15150.28 190
15151.44 202
15152.61 202
15153.77 212
15154.93 193
15156.10 194
15157.26 203
15158.42 201
15159.59 191
15160.75 168
15161.92 197
15163.08 194
15164.25 183
15165.41 196
15166.57 179
15167.74 195
15168.90 168
15170.07 190
15171.23 189
15172.40 207
15173.56 189
15174.73 211
15175.89 215
15177.05 179
15178.22 198
15179.38 207
15180.55 200
15181.71 190
15182.88 204
15184.04 198
15185.21 206
15186.37 202
15187.54 201
15188.70 211
15189.87 206
15191.04 199
15192.20 207
15193.37 194
15194.53 191
15195.70 234
15196.86 243
15198.03 205
15199.19 212
15200.36 218
15201.52 205
15202.69 205
15203.86 178
15205.02 209
15206.19 225
15207.35 231
15208.52 196
15209.69 195
15210.85 211
15212.02 211
15213.18 218
15214.35 190
15215.52 214
15216.68 197
15217.85 210
15219.01 204
15220.18 223
15221.35 209
15222.51 212
15223.68 212
15224.85 201
15226.01 189
15227.18 210
15228.35 229
15229.51 200
15230.68 175
15231.85 218
15233.01 213
15234.18 210
15235.35 209
15236.52 207
15237.68 212
15238.85 210
15240.02 220
15241.18 214
15242.35 206
15243.52 197
15244.69 217
15245.85 199
15247.02 196
15248.19 227
15249.36 230
15250.52 185
15251.69 205
15252.86 235
15254.03 228
15255.19 195
15256.36 176
15257.53 208
15258.70 217
15259.86 197
15261.03 186
15262.20 214
15263.37 200
15264.54 189
15265.71 196
15266.87 202
15268.04 193
15269.21 217
15270.38 208
15271.55 195
15272.71 216
15273.88 197
15275.05 201
15276.22 207
15277.39 203
15278.56 205
15279.73 217
15280.90 196
15282.06 207
15283.23 200
15284.40 216
15285.57 198
15286.74 193
15287.91 207
15289.08 204
15290.25 211
15291.42 201
15292.58 218
15293.75 218
15294.92 200
15296.09 201
15297.26 203
15298.43 207
15299.60 187
15300.77 218
15301.94 228
15303.11 213
15304.28 205
15305.45 195
15306.62 211
15307.79 212
15308.96 198
15310.13 215
15311.30 222
15312.47 212
15313.64 232
15314.81 231
15315.98 214
15317.15 214
15318.32 217
15319.49 213
15320.66 197
15321.83 210
15323.00 214
15324.17 219
15325.34 242
15326.51 200
15327.68 231
15328.85 219
15330.02 211
15331.19 199
15332.36 204
15333.53 224
15334.70 212
15335.88 198
15337.05 197
15338.22 221
15339.39 213
15340.56 217
15341.73 211
15342.90 215
15344.07 218
15345.24 220
15346.41 217
15347.59 206
15348.76 203
15349.93 242
15351.10 205
15352.27 214
15353.44 220
15354.61 214
15355.79 202
15356.96 203
15358.13 210
15359.30 242
15360.47 233
15361.65 203
15362.82 239
15363.99 197
15365.16 202
15366.33 211
15367.50 217
15368.68 199
15369.85 181
15371.02 201
15372.19 198
15373.37 201
15374.54 185
15375.71 180
15376.88 230
15378.06 219
15379.23 197
15380.40 214
15381.57 246
15382.75 187
15383.92 185
15385.09 196
15386.26 206
15387.44 220
15388.61 228
15389.78 226
15390.96 218
15392.13 206
15393.30 217
15394.47 230
15395.65 208
15396.82 205
15397.99 224
15399.17 210
15400.34 214
15401.51 198
15402.69 222
15403.86 240
15405.03 205
15406.21 226
15407.38 216
15408.55 231
15409.73 218
15410.90 208
15412.08 198
15413.25 191
15414.42 210
15415.60 234
15416.77 223
15417.95 197
15419.12 219
15420.29 215
15421.47 212
15422.64 213
15423.82 206
15424.99 199
15426.16 201
15427.34 229
15428.51 211
15429.69 230
15430.86 225
15432.04 217
15433.21 213
15434.39 203
15435.56 204
15436.73 189
15437.91 210
15439.08 218
15440.26 202
15441.43 205
15442.61 188
15443.78 189
15444.96 238
15446.13 197
15447.31 216
15448.48 181
15449.66 201
15450.83 214
15452.01 215
15453.19 207
15454.36 180
15455.54 210
15456.71 188
15457.89 202
15459.06 233
15460.24 196
15461.41 206
15462.59 199
15463.77 183
15464.94 222
15466.12 193
15467.29 197
15468.47 206
15469.64 219
15470.82 196
15472.00 200
15473.17 216
15474.35 212
15475.52 214
15476.70 215
15477.88 210
15479.05 213
15480.23 210
15481.41 201
15482.58 196
15483.76 197
15484.94 185
15486.11 194
15487.29 174
15488.47 186
15489.64 183
15490.82 205
15492.00 196
15493.17 207
15494.35 200
15495.53 193
15496.70 188
15497.88 194
15499.06 192
15500.23 185
15501.41 191
15502.59 188
15503.77 184
15504.94 193
15506.12 187
15507.30 171
15508.48 184
15509.65 171
15510.83 181
15512.01 182
15513.19 182
15514.36 201
15515.54 197
15516.72 187
15517.90 207
15519.07 181
15520.25 184
15521.43 186
15522.61 207
15523.79 188
15524.96 194
15526.14 200
15527.32 190
15528.50 187
15529.68 187
15530.86 209
15532.03 180
15533.21 193
15534.39 186
15535.57 202
15536.75 175
15537.93 201
15539.10 208
15540.28 187
15541.46 203
15542.64 198
15543.82 211
15545.00 202
15546.18 186
15547.36 203
15548.54 188
15549.71 208
15550.89 206
15552.07 192
15553.25 208
15554.43 182
15555.61 218
15556.79 194
15557.97 198
15559.15 201
15560.33 189
15561.51 199
15562.69 174
15563.87 203
15565.05 204
15566.23 200
15567.40 204
15568.58 205
15569.76 175
15570.94 183
15572.12 191
15573.30 186
15574.48 193
15575.66 198
15576.84 206
15578.02 210
15579.20 194
15580.38 223
15581.56 187
15582.74 202
15583.92 222
15585.11 213
15586.29 200
15587.47 207
15588.65 196
15589.83 182
15591.01 202
15592.19 210
15593.37 217
15594.55 193
15595.73 207
15596.91 215
15598.09 221
15599.27 191
15600.45 204
15601.63 203
15602.82 211
15604.00 210
15605.18 221
15606.36 204
15607.54 200
15608.72 202
15609.90 214
15611.08 216
15612.27 193
15613.45 216
15614.63 212
15615.81 200
15616.99 208
15618.17 196
15619.36 219
15620.54 220
15621.72 212
15622.90 223
15624.08 211
15625.26 192
15626.45 221
15627.63 210
15628.81 208
15629.99 192
15631.17 201
15632.36 209
15633.54 232
15634.72 216
15635.90 210
15637.09 238
15638.27 210
15639.45 222
15640.63 214
15641.82 221
15643.00 213
15644.18 227
15645.36 242
15646.55 219
15647.73 239
15648.91 234
15650.09 223
15651.28 231
15652.46 212
15653.64 225
15654.83 226
15656.01 195
15657.19 191
15658.37 228
15659.56 221
15660.74 227
15661.92 224
15663.11 245
15664.29 194
15665.47 211
15666.66 241
15667.84 233
15669.03 232
15670.21 217
15671.39 262
15672.58 232
15673.76 231
15674.94 208
15676.13 225
15677.31 219
15678.50 214
15679.68 224
15680.86 225
15682.05 225
15683.23 196
15684.42 216
15685.60 250
15686.78 209
15687.97 208
15689.15 213
15690.34 213
15691.52 227
15692.71 186
15693.89 228
15695.07 215
15696.26 227
15697.44 213
15698.63 218
15699.81 209
15701.00 204
15702.18 204
15703.37 219
15704.55 214
15705.74 211
15706.92 223
15708.11 226
15709.29 211
15710.48 211
15711.66 225
15712.85 210
15714.03 214
15715.22 214
15716.40 236
15717.59 208
15718.77 203
15719.96 220
15721.15 226
15722.33 222
15723.52 205
15724.70 224
15725.89 217
15727.07 212
15728.26 205
15729.45 221
15730.63 203
15731.82 202
15733.00 210
15734.19 241
15735.38 223
15736.56 219
15737.75 206
15738.93 225
15740.12 243
15741.31 228
15742.49 238
15743.68 228
15744.87 221
15746.05 200
15747.24 217
15748.42 218
15749.61 206
15750.80 237
15751.98 236
15753.17 214
15754.36 210
15755.54 235
15756.73 238
15757.92 219
15759.11 223
15760.29 249
15761.48 249
15762.67 223
15763.85 223
15765.04 244
15766.23 222
15767.42 217
15768.60 207
15769.79 253
15770.98 225
15772.17 229
15773.35 235
15774.54 218
15775.73 228
15776.92 220
15778.10 236
15779.29 224
15780.48 223
15781.67 240
15782.85 232
15784.04 220
15785.23 214
15786.42 211
15787.61 230
15788.79 224
15789.98 214
15791.17 233
15792.36 236
15793.55 196
15794.74 217
15795.92 251
15797.11 217
15798.30 214
15799.49 222
15800.68 217
15801.87 210
15803.05 196
15804.24 231
15805.43 250
15806.62 188
15807.81 207
15809.00 206
15810.19 227
15811.38 186
15812.57 200
15813.75 211
15814.94 215
15816.13 217
15817.32 201
15818.51 221
15819.70 214
15820.89 192
15822.08 204
15823.27 232
15824.46 212
15825.65 202
15826.84 223
15828.03 200
15829.22 199
15830.41 231
15831.59 223
15832.78 208
15833.97 202
15835.16 218
15836.35 216
15837.54 177
15838.73 170
15839.92 199
15841.11 231
15842.30 212
15843.49 206
15844.68 181
15845.87 197
15847.06 195
15848.26 206
15849.45 204
15850.64 191
15851.83 200
15853.02 207
15854.21 212
15855.40 209
15856.59 209
15857.78 207
15858.97 218
15860.16 187
15861.35 207
15862.54 208
15863.73 193
15864.92 189
15866.12 220
15867.31 204
15868.50 192
15869.69 228
15870.88 197
15872.07 217
15873.26 177
15874.45 181
15875.65 197
15876.84 239
15878.03 198
15879.22 193
15880.41 214
15881.60 227
15882.79 205
15883.99 208
15885.18 205
15886.37 205
15887.56 196
15888.75 217
15889.94 197
15891.14 183
15892.33 219
15893.52 222
15894.71 225
15895.91 192
15897.10 207
15898.29 220
15899.48 229
15900.67 204
15901.87 213
15903.06 226
15904.25 214
15905.44 190
15906.64 196
15907.83 230
15909.02 200
15910.21 200
15911.41 200
15912.60 192
15913.79 208
15914.99 239
15916.18 219
15917.37 208
15918.56 203
15919.76 223
15920.95 229
15922.14 201
15923.34 199
15924.53 199
15925.72 213
15926.92 219
15928.11 218
15929.30 191
15930.50 212
15931.69 207
15932.88 228
15934.08 210
15935.27 233
15936.46 214
15937.66 211
15938.85 208
15940.05 202
15941.24 200
15942.43 203
15943.63 223
15944.82 214
15946.01 212
15947.21 201
15948.40 217
15949.60 208
15950.79 223
15951.99 189
15953.18 207
15954.37 188
15955.57 228
15956.76 225
15957.96 188
15959.15 179
15960.35 205
15961.54 204
15962.74 184
15963.93 173
15965.13 208
15966.32 186
15967.51 190
15968.71 203
15969.90 195
15971.10 193
15972.29 183
15973.49 238
15974.68 188
15975.88 205
15977.07 210
15978.27 219
15979.47 184
15980.66 183
15981.86 198
15983.05 185
15984.25 199
15985.44 209
15986.64 218
15987.83 180
15989.03 198
15990.22 187
15991.42 182
15992.62 187
15993.81 193
15995.01 172
15996.20 204
15997.40 168
15998.60 169
15999.79 204
16000.99 221
16002.18 217
16003.38 208
16004.58 196
16005.77 162
16006.97 195
16008.17 169
16009.36 201
16010.56 184
16011.75 183
16012.95 163
16014.15 179
16015.34 173
16016.54 191
16017.74 192
16018.93 188
16020.13 186
16021.33 172
16022.52 192
16023.72 194
16024.92 189
16026.12 171
16027.31 203
16028.51 189
16029.71 218
16030.90 189
16032.10 194
16033.30 177
16034.50 185
16035.69 199
16036.89 179
16038.09 189
16039.29 186
16040.48 200
16041.68 159
16042.88 198
16044.08 183
16045.27 177
16046.47 183
16047.67 202
16048.87 183
16050.07 200
16051.26 205
16052.46 193
16053.66 157
16054.86 173
16056.06 188
16057.25 193
16058.45 200
16059.65 165
16060.85 187
16062.05 175
16063.25 179
16064.44 174
16065.64 199
16066.84 182
16068.04 192
16069.24 188
16070.44 190
16071.64 185
16072.83 194
16074.03 176
16075.23 185
16076.43 203
16077.63 196
16078.83 188
16080.03 172
16081.23 178
16082.43 172
16083.63 181
16084.82 162
16086.02 197
16087.22 185
16088.42 183
16089.62 190
16090.82 201
16092.02 191
16093.22 183
16094.42 193
16095.62 161
16096.82 195
16098.02 183
16099.22 175
16100.42 180
16101.62 195
16102.82 183
16104.02 225
16105.22 187
16106.42 186
16107.62 184
16108.82 175
16110.02 202
16111.22 188
16112.42 176
16113.62 188
16114.82 187
16116.02 180
16117.22 193
16118.42 179
16119.62 209
16120.82 174
16122.02 185
16123.22 175
16124.42 189
16125.62 168
16126.83 190
16128.03 188
16129.23 169
16130.43 193
16131.63 183
16132.83 181
16134.03 183
16135.23 188
16136.43 179
16137.63 208
16138.84 181
16140.04 182
16141.24 194
16142.44 189
16143.64 182
16144.84 195
16146.04 189
16147.25 199
16148.45 184
16149.65 181
16150.85 189
16152.05 186
16153.25 186
16154.46 187
16155.66 184
16156.86 169
16158.06 205
16159.26 179
16160.47 195
16161.67 167
16162.87 197
16164.07 181
16165.27 179
16166.48 180
16167.68 179
16168.88 198
16170.08 177
16171.29 175
16172.49 154
16173.69 176
16174.89 180
16176.10 208
16177.30 177
16178.50 180
16179.71 172
16180.91 212
16182.11 195
16183.31 183
16184.52 165
16185.72 191
16186.92 188
16188.13 165
16189.33 181
16190.53 170
16191.74 201
16192.94 177
16194.14 196
16195.35 188
16196.55 182
16197.75 182
16198.96 189
16200.16 171
16201.36 188
16202.57 193
16203.77 190
16204.97 176
16206.18 167
16207.38 182
16208.58 174
16209.79 183
16210.99 167
16212.20 200
16213.40 191
16214.60 189
16215.81 175
16217.01 206
16218.22 190
16219.42 184
16220.63 178
16221.83 163
16223.03 183
16224.24 178
16225.44 176
16226.65 172
16227.85 156
16229.06 156
16230.26 200
16231.47 168
16232.67 173
16233.88 149
16235.08 160
16236.29 163
16237.49 163
16238.70 191
16239.90 180
16241.11 155
16242.31 179
16243.52 179
16244.72 164
16245.93 182
16247.13 178
16248.34 184
16249.54 174
16250.75 183
16251.95 175
16253.16 187
16254.36 179
16255.57 173
16256.78 186
16257.98 182
16259.19 181
16260.39 189
16261.60 191
16262.80 182
16264.01 175
16265.22 173
16266.42 206
16267.63 186
16268.83 182
16270.04 188
16271.25 195
16272.45 163
16273.66 198
16274.87 174
16276.07 172
16277.28 184
16278.49 193
16279.69 187
16280.90 183
16282.10 176
16283.31 170
16284.52 191
16285.72 173
16286.93 179
16288.14 169
16289.35 191
16290.55 178
16291.76 210
16292.97 195
16294.17 195
16295.38 177
16296.59 205
16297.79 203
16299.00 192
16300.21 179
16301.42 204
16302.62 215
16303.83 191
16305.04 183
16306.25 195
16307.45 205
16308.66 188
16309.87 200
16311.08 205
16312.28 189
16313.49 179
16314.70 175
16315.91 180
16317.12 198
16318.32 179
16319.53 199
16320.74 184
16321.95 176
16323.16 187
16324.36 172
16325.57 189
16326.78 175
16327.99 187
16329.20 188
16330.41 188
16331.61 182
16332.82 175
16334.03 177
16335.24 179
16336.45 182
16337.66 169
16338.87 197
16340.07 166
16341.28 182
16342.49 196
16343.70 196
16344.91 165
16346.12 182
16347.33 191
16348.54 199
16349.75 176
16350.95 176
16352.16 187
16353.37 211
16354.58 162
16355.79 186
16357.00 184
16358.21 171
16359.42 161
16360.63 185
16361.84 174
16363.05 159
16364.26 181
16365.47 173
16366.68 186
16367.89 172
16369.10 167
16370.31 185
16371.52 164
16372.73 175
16373.94 180
16375.15 163
16376.36 149
16377.57 162
16378.78 156
16379.99 172
16381.20 143
16382.41 177
16383.62 151
16384.83 156
16386.04 167
16387.25 161
16388.46 175
16389.67 174
16390.88 162
16392.09 164
16393.30 184
16394.51 183
16395.72 154
16396.94 169
16398.15 176
16399.36 154
16400.57 181
16401.78 167
16402.99 172
16404.20 162
16405.41 176
16406.62 171
16407.84 189
16409.05 152
16410.26 163
16411.47 174
16412.68 176
16413.89 180
16415.10 166
16416.32 191
16417.53 176
16418.74 180
16419.95 141
16421.16 158
16422.37 158
16423.59 158
16424.80 156
16426.01 187
16427.22 165
16428.43 159
16429.65 173
16430.86 159
16432.07 178
16433.28 181
16434.49 172
16435.71 177
16436.92 189
16438.13 161
16439.34 164
16440.56 166
16441.77 156
16442.98 189
16444.19 176
16445.41 168
16446.62 167
16447.83 170
16449.04 172
16450.26 143
16451.47 173
16452.68 158
16453.90 169
16455.11 167
16456.32 138
16457.54 162
16458.75 164
16459.96 167
16461.18 172
16462.39 172
16463.60 163
16464.82 176
16466.03 173
16467.24 168
16468.46 157
16469.67 167
16470.88 169
16472.10 165
16473.31 171
16474.52 168
16475.74 166
16476.95 168
16478.17 163
16479.38 145
16480.59 173
16481.81 170
16483.02 162
16484.24 150
16485.45 180
16486.66 133
16487.88 138
16489.09 181
16490.31 175
16491.52 188
16492.74 154
16493.95 159
16495.16 169
16496.38 167
16497.59 153
16498.81 179
16500.02 169
16501.24 182
16502.45 171
16503.67 190
16504.88 155
16506.10 149
16507.31 140
16508.53 160
16509.74 201
16510.96 169
16512.17 143
16513.39 156
16514.60 180
16515.82 147
16517.03 164
16518.25 144
16519.46 180
16520.68 152
16521.89 173
16523.11 192
16524.33 176
16525.54 172
16526.76 176
16527.97 183
16529.19 143
16530.40 169
16531.62 156
16532.84 161
16534.05 153
16535.27 183
16536.48 176
16537.70 167
16538.92 169
16540.13 173
16541.35 181
16542.56 172
16543.78 155
16545.00 170
16546.21 167
16547.43 159
16548.65 165
16549.86 170
16551.08 179
16552.30 166
16553.51 182
16554.73 162
16555.95 189
16557.16 163
16558.38 162
16559.60 154
16560.81 160
16562.03 147
16563.25 187
16564.46 167
16565.68 162
16566.90 168
16568.12 156
16569.33 169
16570.55 163
16571.77 167
16572.99 154
16574.20 177
16575.42 169
16576.64 151
16577.86 156
16579.07 150
16580.29 158
16581.51 166
16582.73 169
16583.94 139
16585.16 144
16586.38 169
16587.60 155
16588.82 154
16590.03 174
16591.25 165
16592.47 164
16593.69 159
16594.91 166
16596.12 164
16597.34 170
16598.56 177
16599.78 165
16601.00 153
16602.22 158
16603.43 168
16604.65 167
16605.87 172
16607.09 149
16608.31 152
16609.53 131
16610.75 164
16611.97 148
16613.18 184
16614.40 147
16615.62 157
16616.84 157
16618.06 138
16619.28 163
16620.50 153
16621.72 167
16622.94 170
16624.16 174
16625.38 159
16626.59 166
16627.81 134
16629.03 159
16630.25 137
16631.47 158
16632.69 142
16633.91 161
16635.13 155
16636.35 148
16637.57 168
16638.79 153
16640.01 166
16641.23 166
16642.45 144
16643.67 157
16644.89 176
16646.11 157
16647.33 177
16648.55 155
16649.77 163
16650.99 140
16652.21 154
16653.43 162
16654.65 163
16655.87 148
16657.09 123
16658.31 173
16659.53 149
16660.75 155
16661.98 149
16663.20 166
16664.42 163
16665.64 154
16666.86 139
16668.08 146
16669.30 148
16670.52 165
16671.74 150
16672.96 159
16674.18 161
16675.41 163
16676.63 145
16677.85 152
16679.07 169
16680.29 149
16681.51 171
16682.73 147
16683.95 133
16685.18 131
16686.40 147
16687.62 158
16688.84 147
16690.06 139
16691.28 156
16692.51 161
16693.73 142
16694.95 163
16696.17 135
16697.39 140
16698.62 165
16699.84 169
16701.06 150
16702.28 168
16703.50 141
16704.73 151
16705.95 156
16707.17 158
16708.39 157
16709.62 142
16710.84 164
16712.06 144
16713.28 157
16714.51 155
16715.73 146
16716.95 142
16718.17 174
16719.40 154
16720.62 159
16721.84 158
16723.07 181
16724.29 160
16725.51 162
16726.73 163
16727.96 155
16729.18 156
16730.40 166
16731.63 150
16732.85 150
16734.07 144
16735.30 144
16736.52 166
16737.74 166
16738.97 190
16740.19 155
16741.41 155
16742.64 159
16743.86 159
16745.09 141
16746.31 161
16747.53 146
16748.76 140
16749.98 140
16751.20 156
16752.43 159
16753.65 142
16754.88 168
16756.10 145
16757.32 174
16758.55 156
16759.77 165
16761.00 145
16762.22 157
16763.45 128
16764.67 134
16765.90 155
16767.12 148
16768.34 144
16769.57 156
16770.79 164
16772.02 133
16773.24 172
16774.47 161
16775.69 154
16776.92 124
16778.14 154
16779.37 151
16780.59 149
16781.82 149
16783.04 160
16784.27 143
16785.49 134
16786.72 172
16787.94 164
16789.17 153
16790.39 131
16791.62 155
16792.85 133
16794.07 144
16795.30 155
16796.52 161
16797.75 129
16798.97 128
16800.20 138
16801.42 163
16802.65 159
16803.88 158
16805.10 173
16806.33 147
16807.55 160
16808.78 141
16810.01 158
16811.23 136
16812.46 165
16813.68 126
16814.91 155
16816.14 136
16817.36 137
16818.59 163
16819.82 162
16821.04 144
16822.27 124
16823.50 141
16824.72 159
16825.95 146
16827.18 126
16828.40 165
16829.63 167
16830.86 172
16832.08 136
16833.31 145
16834.54 143
16835.76 142
16836.99 145
16838.22 165
16839.45 157
16840.67 158
16841.90 149
16843.13 166
16844.36 158
16845.58 136
16846.81 142
16848.04 148
16849.26 151
16850.49 127
16851.72 160
16852.95 157
16854.18 155
16855.40 152
16856.63 159
16857.86 143
16859.09 159
16860.31 164
16861.54 168
16862.77 150
16864.00 127
16865.23 166
16866.46 141
16867.68 162
16868.91 149
16870.14 149
16871.37 151
16872.60 159
16873.83 141
16875.05 156
16876.28 148
16877.51 137
16878.74 156
16879.97 151
16881.20 159
16882.43 151
16883.65 156
16884.88 150
16886.11 161
16887.34 133
16888.57 156
16889.80 150
16891.03 168
16892.26 150
16893.49 167
16894.72 176
16895.94 146
16897.17 162
16898.40 152
16899.63 132
16900.86 152
16902.09 158
16903.32 141
16904.55 158
16905.78 135
16907.01 156
16908.24 158
16909.47 147
16910.70 148
16911.93 151
16913.16 153
16914.39 159
16915.62 178
16916.85 152
16918.08 157
16919.31 156
16920.54 155
16921.77 154
16923.00 170
16924.23 145
16925.46 169
16926.69 139
16927.92 131
16929.15 154
16930.38 163
16931.61 156
16932.84 140
16934.07 150
16935.30 155
16936.53 132
16937.77 146
16939.00 149
16940.23 143
16941.46 135
16942.69 145
16943.92 144
16945.15 156
16946.38 159
16947.61 150
16948.84 156
16950.08 153
16951.31 163
16952.54 165
16953.77 172
16955.00 157
16956.23 160
16957.46 140
16958.70 140
16959.93 151
16961.16 158
16962.39 164
16963.62 144
16964.85 177
16966.09 163
16967.32 152
16968.55 145
16969.78 157
16971.01 152
16972.25 144
16973.48 143
16974.71 141
16975.94 153
16977.17 141
16978.41 140
16979.64 134
16980.87 165
16982.10 152
16983.34 164
16984.57 145
16985.80 155
16987.03 143
16988.27 160
16989.50 155
16990.73 149
16991.96 141
16993.20 131
16994.43 142
16995.66 143
16996.90 163
16998.13 120
16999.36 154
17000.59 140
17001.83 159
17003.06 156
17004.29 151
17005.53 164
17006.76 152
17007.99 159
17009.23 156
17010.46 164
17011.69 154
17012.93 160
17014.16 132
17015.39 165
17016.63 132
17017.86 163
17019.10 142
17020.33 159
17021.56 153
17022.80 149
17024.03 143
17025.26 149
17026.50 144
17027.73 149
17028.97 149
17030.20 150
17031.44 156
17032.67 138
17033.90 143
17035.14 149
17036.37 158
17037.61 150
17038.84 161
17040.08 146
17041.31 130
17042.54 140
17043.78 138
17045.01 150
17046.25 153
17047.48 157
17048.72 156
17049.95 142
17051.19 135
17052.42 152
17053.66 118
17054.89 138
17056.13 150
17057.36 148
17058.60 152
17059.83 137
17061.07 140
17062.30 150
17063.54 128
17064.78 154
17066.01 143
17067.25 146
17068.48 147
17069.72 167
17070.95 151
17072.19 145
17073.42 171
17074.66 139
17075.90 163
17077.13 137
17078.37 139
17079.60 151
17080.84 128
17082.08 129
17083.31 138
17084.55 150
17085.78 154
17087.02 151
17088.26 146
17089.49 137
17090.73 139
17091.97 165
17093.20 143
17094.44 135
17095.67 123
17096.91 159
17098.15 133
17099.38 144
17100.62 124
17101.86 147
17103.09 140
17104.33 136
17105.57 165
17106.81 142
17108.04 142
17109.28 135
17110.52 147
17111.75 130
17112.99 150
17114.23 145
17115.47 150
17116.70 147
17117.94 151
17119.18 133
17120.41 141
17121.65 144
17122.89 142
17124.13 147
17125.36 122
17126.60 143
17127.84 150
17129.08 157
17130.32 128
17131.55 147
17132.79 153
17134.03 159
17135.27 151
17136.51 145
17137.74 139
17138.98 159
17140.22 162
17141.46 145
17142.70 167
17143.93 150
17145.17 138
17146.41 114
17147.65 177
17148.89 151
17150.13 161
17151.36 140
17152.60 141
17153.84 131
17155.08 127
17156.32 149
17157.56 157
17158.80 135
17160.04 143
17161.27 141
17162.51 139
17163.75 151
17164.99 143
17166.23 145
17167.47 145
17168.71 149
17169.95 160
17171.19 159
17172.43 144
17173.67 164
17174.91 148
17176.15 153
17177.38 133
17178.62 126
17179.86 163
17181.10 141
17182.34 147
17183.58 130
17184.82 169
17186.06 137
17187.30 151
17188.54 129
17189.78 152
17191.02 139
17192.26 163
17193.50 151
17194.74 153
17195.98 181
17197.22 154
17198.46 153
17199.70 137
17200.94 152
17202.18 150
17203.42 165
17204.66 135
17205.91 155
17207.15 143
17208.39 171
17209.63 160
17210.87 161
17212.11 159
17213.35 152
17214.59 169
17215.83 150
17217.07 143
17218.31 173
17219.55 168
17220.79 139
17222.04 173
17223.28 148
17224.52 164
17225.76 148
17227.00 162
17228.24 144
17229.48 141
17230.73 143
17231.97 167
17233.21 145
17234.45 148
17235.69 184
17236.93 148
17238.17 157
17239.42 138
17240.66 167
17241.90 154
17243.14 162
17244.38 159
17245.63 156
17246.87 144
17248.11 150
17249.35 154
17250.59 160
17251.84 174
17253.08 132
17254.32 164
17255.56 146
17256.81 144
17258.05 146
17259.29 170
17260.53 150
17261.78 149
17263.02 150
17264.26 158
17265.50 148
17266.75 168
17267.99 144
17269.23 150
17270.47 133
17271.72 150
17272.96 161
17274.20 155
17275.45 157
17276.69 158
17277.93 151
17279.18 144
17280.42 158
17281.66 155
17282.91 163
17284.15 151
17285.39 156
17286.64 143
17287.88 155
17289.12 167
17290.37 153
17291.61 182
17292.85 140
17294.10 146
17295.34 150
17296.58 166
17297.83 143
17299.07 131
17300.32 147
17301.56 148
17302.80 131
17304.05 170
17305.29 158
17306.54 172
17307.78 139
17309.03 128
17310.27 166
17311.51 131
17312.76 159
17314.00 130
17315.25 164
17316.49 134
17317.74 139
17318.98 135
17320.23 163
17321.47 117
17322.71 149
17323.96 153
17325.20 150
17326.45 140
17327.69 148
17328.94 171
17330.18 135
17331.43 139
17332.67 152
17333.92 146
17335.16 132
17336.41 151
17337.66 153
17338.90 158
17340.15 114
17341.39 149
17342.64 165
17343.88 164
17345.13 135
17346.37 134
17347.62 153
17348.86 145
17350.11 141
17351.36 143
17352.60 159
17353.85 131
17355.09 141
17356.34 144
17357.59 169
17358.83 143
17360.08 170
17361.32 143
17362.57 126
17363.82 133
17365.06 148
17366.31 147
17367.56 130
17368.80 147
17370.05 147
17371.30 146
17372.54 132
17373.79 151
17375.03 158
17376.28 158
17377.53 127
17378.78 155
17380.02 134
17381.27 143
17382.52 135
17383.76 143
17385.01 134
17386.26 143
17387.50 132
17388.75 147
17390.00 150
17391.25 105
17392.49 169
17393.74 160
17394.99 159
17396.23 124
17397.48 154
17398.73 138
17399.98 157
17401.22 125
17402.47 142
17403.72 154
17404.97 138
17406.22 140
17407.46 142
17408.71 145
17409.96 135
17411.21 154
17412.45 140
17413.70 159
17414.95 145
17416.20 146
17417.45 143
17418.70 170
17419.94 141
17421.19 139
17422.44 142
17423.69 132
17424.94 126
17426.19 141
17427.43 151
17428.68 138
17429.93 151
17431.18 148
17432.43 154
17433.68 141
17434.93 163
17436.18 139
17437.42 156
17438.67 136
17439.92 148
17441.17 148
17442.42 150
17443.67 147
17444.92 156
17446.17 145
17447.42 133
17448.67 141
17449.92 156
17451.16 155
17452.41 144
17453.66 146
17454.91 125
17456.16 141
17457.41 137
17458.66 147
17459.91 146
17461.16 133
17462.41 126
17463.66 139
17464.91 139
17466.16 134
17467.41 164
17468.66 132
17469.91 158
17471.16 124
17472.41 142
17473.66 145
17474.91 151
17476.16 154
17477.41 182
17478.66 150
17479.91 147
17481.16 149
17482.41 168
17483.66 154
17484.91 161
17486.17 172
17487.42 157
17488.67 181
17489.92 156
17491.17 161
17492.42 155
17493.67 138
17494.92 125
17496.17 152
17497.42 152
17498.67 170
17499.93 125
17501.18 167
17502.43 134
17503.68 166
17504.93 170
17506.18 162
17507.43 161
17508.68 148
17509.94 161
17511.19 155
17512.44 158
17513.69 154
17514.94 204
17516.19 159
17517.45 157
17518.70 168
17519.95 160
17521.20 147
17522.45 147
17523.71 166
17524.96 150
17526.21 162
17527.46 143
17528.71 170
17529.97 148
17531.22 163
17532.47 153
17533.72 170
17534.98 174
17536.23 162
17537.48 134
17538.73 171
17539.99 156
17541.24 143
17542.49 174
17543.74 171
17545.00 168
17546.25 171
17547.50 176
17548.75 185
17550.01 168
17551.26 184
17552.51 200
17553.77 182
17555.02 178
17556.27 163
17557.53 181
17558.78 186
17560.03 167
17561.29 182
17562.54 176
17563.79 178
17565.05 173
17566.30 171
17567.55 187
17568.81 178
17570.06 172
17571.31 171
17572.57 164
17573.82 193
17575.08 180
17576.33 177
17577.58 158
17578.84 191
17580.09 177
17581.35 182
17582.60 169
17583.85 173
17585.11 185
17586.36 172
17587.62 155
17588.87 147
17590.13 176
17591.38 177
17592.63 174
17593.89 150
17595.14 169
17596.40 166
17597.65 176
17598.91 168
17600.16 159
17601.42 161
17602.67 170
17603.93 174
17605.18 171
17606.44 177
17607.69 179
17608.95 189
17610.20 146
17611.46 181
17612.71 149
17613.97 181
17615.22 177
17616.48 171
17617.73 147
17618.99 173
17620.24 178
17621.50 168
17622.75 176
17624.01 155
17625.27 156
17626.52 170
17627.78 163
17629.03 138
17630.29 150
17631.54 150
17632.80 172
17634.06 148
17635.31 153
17636.57 159
17637.82 174
17639.08 159
17640.34 154
17641.59 143
17642.85 155
17644.11 164
17645.36 158
17646.62 178
17647.87 155
17649.13 186
17650.39 164
17651.64 185
17652.90 160
17654.16 156
17655.41 162
17656.67 163
17657.93 177
17659.18 158
17660.44 153
17661.70 167
17662.96 177
17664.21 158
17665.47 163
17666.73 152
17667.98 160
17669.24 145
17670.50 173
17671.76 157
17673.01 158
17674.27 164
17675.53 150
17676.79 155
17678.04 145
17679.30 150
17680.56 171
17681.82 165
17683.07 161
17684.33 154
17685.59 150
17686.85 179
17688.10 164
17689.36 154
17690.62 140
17691.88 153
17693.14 143
17694.39 169
17695.65 165
17696.91 157
17698.17 154
17699.43 160
17700.69 124
17701.94 138
17703.20 155
17704.46 131
17705.72 165
17706.98 163
17708.24 160
17709.50 149
17710.75 165
17712.01 153
17713.27 150
17714.53 146
17715.79 161
17717.05 143
17718.31 166
17719.57 154
17720.83 159
17722.08 153
17723.34 144
17724.60 143
17725.86 149
17727.12 156
17728.38 142
17729.64 157
17730.90 142
17732.16 155
17733.42 168
17734.68 192
17735.94 157
17737.20 162
17738.46 148
17739.72 155
17740.98 172
17742.24 167
17743.50 181
17744.76 145
17746.02 161
17747.28 158
17748.54 164
17749.80 161
17751.06 176
17752.32 170
17753.58 165
17754.84 152
17756.10 176
17757.36 148
17758.62 165
17759.88 165
17761.14 162
17762.40 189
17763.66 155
17764.92 156
17766.18 154
17767.44 155
17768.70 144
17769.96 187
17771.22 172
17772.48 191
17773.75 173
17775.01 164
17776.27 159
17777.53 144
17778.79 154
17780.05 171
17781.31 154
17782.57 152
17783.83 169
17785.10 152
17786.36 151
17787.62 147
17788.88 155
17790.14 170
17791.40 152
17792.66 158
17793.93 158
17795.19 151
17796.45 168
17797.71 156
17798.97 157
17800.24 137
17801.50 153
17802.76 161
17804.02 161
17805.28 142
17806.55 161
17807.81 169
17809.07 156
17810.33 186
17811.59 151
17812.86 164
17814.12 162
17815.38 171
17816.64 177
17817.91 143
17819.17 173
17820.43 149
17821.69 155
17822.96 151
17824.22 154
17825.48 164
17826.75 145
17828.01 158
17829.27 178
17830.53 164
17831.80 165
17833.06 171
17834.32 162
17835.59 153
17836.85 170
17838.11 163
17839.38 159
17840.64 156
17841.90 137
17843.17 138
17844.43 152
17845.69 150
17846.96 171
17848.22 156
17849.48 144
17850.75 134
17852.01 133
17853.27 150
17854.54 139
17855.80 165
17857.07 167
17858.33 159
17859.59 154
17860.86 139
17862.12 145
17863.39 127
17864.65 145
17865.92 159
17867.18 163
17868.44 144
17869.71 144
17870.97 138
17872.24 151
17873.50 152
17874.77 136
17876.03 139
17877.30 157
17878.56 154
17879.82 138
17881.09 147
17882.35 144
17883.62 137
17884.88 148
17886.15 146
17887.41 140
17888.68 139
17889.94 131
17891.21 147
17892.47 132
17893.74 159
17895.00 162
17896.27 143
17897.54 154
17898.80 134
17900.07 180
17901.33 131
17902.60 141
17903.86 148
17905.13 156
17906.39 136
17907.66 124
17908.93 122
17910.19 127
17911.46 125
17912.72 152
17913.99 130
17915.25 152
17916.52 166
17917.79 145
17919.05 136
17920.32 138
17921.59 148
17922.85 148
17924.12 157
17925.38 148
17926.65 158
17927.92 141
17929.18 145
17930.45 114
17931.72 133
17932.98 161
17934.25 133
17935.52 147
17936.78 132
17938.05 136
17939.32 144
17940.58 141
17941.85 143
17943.12 144
17944.38 140
17945.65 132
17946.92 151
17948.19 136
17949.45 140
17950.72 145
17951.99 133
17953.25 126
17954.52 151
17955.79 127
17957.06 135
17958.32 141
17959.59 144
17960.86 152
17962.13 141
17963.39 127
17964.66 148
17965.93 148
17967.20 147
17968.47 139
17969.73 145
17971.00 137
17972.27 145
17973.54 134
17974.81 154
17976.07 178
17977.34 159
17978.61 168
17979.88 161
17981.15 175
17982.42 152
17983.68 148
17984.95 134
17986.22 149
17987.49 137
17988.76 143
17990.03 125
17991.30 155
17992.56 154
17993.83 149
17995.10 135
17996.37 161
17997.64 141
17998.91 132
18000.18 150
18001.45 146
18002.72 136
18003.98 138
18005.25 156
18006.52 143
18007.79 141
18009.06 154
18010.33 131
18011.60 127
18012.87 141
18014.14 159
18015.41 161
18016.68 160
18017.95 143
18019.22 167
18020.49 152
18021.76 150
18023.03 148
18024.30 142
18025.57 152
18026.84 146
18028.11 134
18029.38 144
18030.65 150
18031.92 147
18033.19 151
18034.46 134
18035.73 150
18037.00 174
18038.27 156
18039.54 126
18040.81 128
18042.08 147
18043.35 145
18044.62 155
18045.89 143
18047.16 157
18048.43 143
18049.70 157
18050.97 147
18052.24 154
18053.51 133
18054.79 150
18056.06 150
18057.33 157
18058.60 164
18059.87 169
18061.14 155
18062.41 143
18063.68 159
18064.95 152
18066.23 180
18067.50 143
18068.77 142
18070.04 157
18071.31 171
18072.58 161
18073.85 150
18075.13 157
18076.40 173
18077.67 155
18078.94 141
18080.21 161
18081.49 160
18082.76 148
18084.03 178
18085.30 144
18086.57 152
18087.85 137
18089.12 148
18090.39 152
18091.66 150
18092.93 168
18094.21 158
18095.48 150
18096.75 153
18098.02 168
18099.30 176
18100.57 156
18101.84 149
18103.11 154
18104.39 174
18105.66 153
18106.93 145
18108.20 161
18109.48 177
18110.75 159
18112.02 178
18113.30 158
18114.57 177
18115.84 163
18117.12 172
18118.39 163
18119.66 169
18120.94 149
18122.21 160
18123.48 160
18124.76 158
18126.03 152
18127.30 176
18128.58 166
18129.85 171
18131.12 180
18132.40 174
18133.67 168
18134.94 167
18136.22 156
18137.49 170
18138.77 157
18140.04 154
18141.31 171
18142.59 160
18143.86 147
18145.14 162
18146.41 169
18147.68 166
18148.96 156
18150.23 173
18151.51 169
18152.78 172
18154.06 157
18155.33 163
18156.60 152
18157.88 181
18159.15 152
18160.43 177
18161.70 150
18162.98 149
18164.25 157
18165.53 161
18166.80 163
18168.08 143
18169.35 182
18170.63 157
18171.90 143
18173.18 153
18174.45 151
18175.73 159
18177.00 157
18178.28 163
18179.55 161
18180.83 151
18182.10 153
18183.38 146
18184.66 135
18185.93 164
18187.21 161
18188.48 168
18189.76 172
18191.03 149
18192.31 157
18193.59 152
18194.86 163
18196.14 158
18197.41 164
18198.69 183
18199.97 145
18201.24 139
18202.52 177
18203.79 160
18205.07 154
18206.35 141
18207.62 161
18208.90 153
18210.18 162
18211.45 153
18212.73 157
18214.00 138
18215.28 152
18216.56 134
18217.83 149
18219.11 163
18220.39 167
18221.66 183
18222.94 156
18224.22 150
18225.50 166
18226.77 182
18228.05 153
18229.33 154
18230.60 157
18231.88 152
18233.16 147
18234.44 145
18235.71 139
18236.99 146
18238.27 140
18239.54 155
18240.82 163
18242.10 162
18243.38 140
18244.65 146
18245.93 159
18247.21 139
18248.49 163
18249.77 164
18251.04 168
18252.32 133
18253.60 159
18254.88 151
18256.16 160
18257.43 158
18258.71 153
18259.99 152
18261.27 157
18262.55 164
18263.82 140
18265.10 153
18266.38 152
18267.66 156
18268.94 150
18270.22 149
18271.50 142
18272.77 141
18274.05 146
18275.33 152
18276.61 130
18277.89 157
18279.17 147
18280.45 162
18281.73 142
18283.00 151
18284.28 140
18285.56 142
18286.84 142
18288.12 141
18289.40 140
18290.68 134
18291.96 141
18293.24 154
18294.52 156
18295.80 146
18297.08 151
18298.36 161
18299.63 145
18300.91 174
18302.19 166
18303.47 151
18304.75 133
18306.03 161
18307.31 158
18308.59 155
18309.87 133
18311.15 153
18312.43 149
18313.71 148
18314.99 152
18316.27 150
18317.55 139
18318.83 141
18320.11 152
18321.39 139
18322.67 153
18323.95 143
18325.24 161
18326.52 143
18327.80 138
18329.08 129
18330.36 131
18331.64 138
18332.92 176
18334.20 162
18335.48 146
18336.76 152
18338.04 151
18339.32 133
18340.60 124
18341.89 132
18343.17 148
18344.45 165
18345.73 162
18347.01 149
18348.29 130
18349.57 157
18350.85 145
18352.14 154
18353.42 155
18354.70 143
18355.98 147
18357.26 145
18358.54 134
18359.82 137
18361.11 140
18362.39 132
18363.67 148
18364.95 145
18366.23 155
18367.52 143
18368.80 152
18370.08 158
18371.36 150
18372.64 135
18373.93 143
18375.21 141
18376.49 137
18377.77 147
18379.05 140
18380.34 168
18381.62 146
18382.90 159
18384.18 154
18385.47 158
18386.75 134
18388.03 157
18389.32 153
18390.60 145
18391.88 125
18393.16 131
18394.45 156
18395.73 149
18397.01 149
18398.30 135
18399.58 138
18400.86 158
18402.14 143
18403.43 170
18404.71 132
18405.99 150
18407.28 134
18408.56 139
18409.84 147
18411.13 139
18412.41 153
18413.70 147
18414.98 151
18416.26 145
18417.55 134
18418.83 159
18420.11 150
18421.40 149
18422.68 130
18423.97 153
18425.25 157
18426.53 160
18427.82 146
18429.10 164
18430.39 126
18431.67 148
18432.95 138
18434.24 145
18435.52 159
18436.81 142
18438.09 143
18439.38 132
18440.66 152
18441.94 148
18443.23 160
18444.51 140
18445.80 143
18447.08 136
18448.37 155
18449.65 131
18450.94 125
18452.22 133
18453.51 141
18454.79 139
18456.08 175
18457.36 143
18458.65 131
18459.93 151
18461.22 130
18462.50 128
18463.79 113
18465.07 145
18466.36 139
18467.65 139
18468.93 125
18470.22 140
18471.50 146
18472.79 155
18474.07 126
18475.36 133
18476.64 154
18477.93 144
18479.22 151
18480.50 152
18481.79 154
18483.07 145
18484.36 162
18485.65 145
18486.93 133
18488.22 133
18489.50 152
18490.79 151
18492.08 143
18493.36 162
18494.65 134
18495.94 130
18497.22 142
18498.51 158
18499.80 139
18501.08 144
18502.37 136
18503.66 164
18504.94 143
18506.23 155
18507.52 151
18508.80 165
18510.09 149
18511.38 172
18512.66 146
18513.95 162
18515.24 160
18516.53 175
18517.81 184
18519.10 163
18520.39 165
18521.67 154
18522.96 149
18524.25 155
18525.54 157
18526.82 135
18528.11 163
18529.40 183
18530.69 145
18531.97 143
18533.26 154
18534.55 163
18535.84 160
18537.13 159
18538.41 165
18539.70 155
18540.99 158
18542.28 146
18543.57 154
18544.85 164
18546.14 158
18547.43 183
18548.72 163
18550.01 156
18551.30 145
18552.58 167
18553.87 161
18555.16 162
18556.45 160
18557.74 166
18559.03 179
18560.32 152
18561.60 165
18562.89 151
18564.18 150
18565.47 153
18566.76 159
18568.05 140
18569.34 146
18570.63 158
18571.92 145
18573.20 153
18574.49 154
18575.78 149
18577.07 153
18578.36 159
18579.65 138
18580.94 150
18582.23 128
18583.52 147
18584.81 151
18586.10 165
18587.39 141
18588.68 142
18589.97 146
18591.26 130
18592.55 148
18593.84 157
18595.13 164
18596.42 156
18597.71 163
18599.00 139
18600.29 156
18601.58 149
18602.87 139
18604.16 142
18605.45 161
18606.74 168
18608.03 151
18609.32 154
18610.61 151
18611.90 153
18613.19 149
18614.48 154
18615.77 174
18617.06 165
18618.35 151
18619.64 166
18620.93 168
18622.22 138
18623.52 155
18624.81 199
18626.10 164
18627.39 155
18628.68 142
18629.97 166
18631.26 149
18632.55 153
18633.84 165
18635.14 153
18636.43 151
18637.72 152
18639.01 162
18640.30 151
18641.59 147
18642.88 164
18644.18 156
18645.47 153
18646.76 142
18648.05 158
18649.34 150
18650.63 147
18651.93 141
18653.22 146
18654.51 145
18655.80 177
18657.09 174
18658.39 157
18659.68 136
18660.97 161
18662.26 153
18663.56 139
18664.85 171
18666.14 151
18667.43 131
18668.72 123
18670.02 133
18671.31 154
18672.60 168
18673.90 130
18675.19 142
18676.48 151
18677.77 164
18679.07 146
18680.36 138
18681.65 130
18682.95 170
18684.24 152
18685.53 146
18686.82 147
18688.12 147
18689.41 161
18690.70 161
18692.00 158
18693.29 145
18694.58 127
18695.88 147
18697.17 141
18698.46 152
18699.76 140
18701.05 139
18702.34 163
18703.64 132
18704.93 160
18706.23 135
18707.52 144
18708.81 147
18710.11 155
18711.40 138
18712.70 137
18713.99 150
18715.28 160
18716.58 151
18717.87 141
18719.17 150
18720.46 149
18721.75 157
18723.05 145
18724.34 156
18725.64 144
18726.93 148
18728.23 134
18729.52 137
18730.82 148
18732.11 138
18733.41 151
18734.70 116
18735.99 128
18737.29 135
18738.58 148
18739.88 141
18741.17 133
18742.47 131
18743.76 159
18745.06 147
18746.35 125
18747.65 143
18748.95 144
18750.24 132
18751.54 136
18752.83 132
18754.13 150
18755.42 145
18756.72 125
18758.01 135
18759.31 130
18760.60 117
18761.90 141
18763.20 159
18764.49 137
18765.79 126
18767.08 131
18768.38 151
18769.68 145
18770.97 146
18772.27 156
18773.56 138
18774.86 144
18776.16 128
18777.45 168
18778.75 152
18780.04 141
18781.34 150
18782.64 143
18783.93 142
18785.23 143
18786.53 147
18787.82 145
18789.12 125
18790.42 142
18791.71 157
18793.01 137
18794.31 129
18795.60 127
18796.90 142
18798.20 140
18799.50 138
18800.79 161
18802.09 152
18803.39 125
18804.68 144
18805.98 139
18807.28 160
18808.58 136
18809.87 129
18811.17 154
18812.47 152
18813.77 141
18815.06 126
18816.36 142
18817.66 128
18818.96 134
18820.25 131
18821.55 157
18822.85 155
18824.15 159
18825.44 153
18826.74 157
18828.04 137
18829.34 125
18830.64 153
18831.93 154
18833.23 142
18834.53 153
18835.83 128
18837.13 137
18838.43 130
18839.72 149
18841.02 134
18842.32 134
18843.62 144
18844.92 159
18846.22 140
18847.52 146
18848.81 149
18850.11 150
18851.41 144
18852.71 143
18854.01 146
18855.31 148
18856.61 135
18857.91 158
18859.21 153
18860.51 140
18861.80 147
18863.10 164
18864.40 169
18865.70 142
18867.00 123
18868.30 153
18869.60 148
18870.90 156
18872.20 134
18873.50 136
18874.80 147
18876.10 142
18877.40 160
18878.70 158
18880.00 156
18881.30 147
18882.60 157
18883.90 165
18885.20 146
18886.50 144
18887.80 143
18889.10 137
18890.40 147
18891.70 131
18893.00 151
18894.30 144
18895.60 132
18896.90 147
18898.20 136
18899.50 153
18900.80 141
18902.10 154
18903.40 169
18904.70 159
18906.00 127
18907.30 152
18908.60 142
18909.90 164
18911.21 147
18912.51 147
18913.81 151
18915.11 120
18916.41 157
18917.71 149
18919.01 154
18920.31 152
18921.61 156
18922.92 149
18924.22 146
18925.52 142
18926.82 147
18928.12 144
18929.42 139
18930.72 125
18932.03 131
18933.33 135
18934.63 141
18935.93 141
18937.23 135
18938.53 142
18939.84 139
18941.14 160
18942.44 160
18943.74 143
18945.04 134
18946.35 137
18947.65 122
18948.95 128
18950.25 140
18951.56 156
18952.86 134
18954.16 141
18955.46 147
18956.76 146
18958.07 131
18959.37 143
18960.67 151
18961.97 154
18963.28 146
18964.58 141
18965.88 138
18967.19 133
18968.49 134
18969.79 139
18971.09 134
18972.40 124
18973.70 116
18975.00 148
18976.31 153
18977.61 122
18978.91 117
18980.22 145
18981.52 147
18982.82 144
18984.13 133
18985.43 138
18986.73 149
18988.04 159
18989.34 131
18990.64 140
18991.95 120
18993.25 116
18994.56 147
18995.86 137
18997.16 134
18998.47 134
18999.77 128
19001.07 129
19002.38 143
19003.68 123
19004.99 130
19006.29 137
19007.60 147
19008.90 164
19010.20 134
19011.51 118
19012.81 141
19014.12 147
19015.42 129
19016.73 130
19018.03 134
19019.34 114
19020.64 128
19021.94 142
19023.25 116
19024.55 133
19025.86 141
19027.16 149
19028.47 142
19029.77 128
19031.08 132
19032.38 135
19033.69 143
19034.99 128
19036.30 145
19037.60 130
19038.91 146
19040.21 129
19041.52 114
19042.83 120
19044.13 136
19045.44 137
19046.74 144
19048.05 130
19049.35 125
19050.66 119
19051.96 142
19053.27 133
19054.58 124
19055.88 144
19057.19 137
19058.49 143
19059.80 118
19061.11 132
19062.41 134
19063.72 143
19065.02 135
19066.33 125
19067.64 131
19068.94 129
19070.25 134
19071.56 132
19072.86 126
19074.17 120
19075.48 134
19076.78 118
19078.09 115
19079.40 121
19080.70 132
19082.01 144
19083.32 120
19084.62 135
19085.93 118
19087.24 133
19088.54 118
19089.85 114
19091.16 118
19092.46 128
19093.77 146
19095.08 132
19096.39 127
19097.69 123
19099.00 135
19100.31 124
19101.62 127
19102.92 131
19104.23 112
19105.54 130
19106.85 135
19108.15 128
19109.46 130
19110.77 142
19112.08 137
19113.38 156
19114.69 123
19116.00 118
19117.31 128
19118.62 129
19119.92 122
19121.23 134
19122.54 120
19123.85 139
19125.16 132
19126.47 141
19127.77 117
19129.08 125
19130.39 121
19131.70 137
19133.01 127
19134.32 132
19135.63 134
19136.93 128
19138.24 125
19139.55 107
19140.86 128
19142.17 131
19143.48 124
19144.79 141
19146.10 128
19147.40 136
19148.71 130
19150.02 140
19151.33 138
19152.64 126
19153.95 137
19155.26 125
19156.57 135
19157.88 138
19159.19 121
19160.50 138
19161.81 117
19163.12 101
19164.43 124
19165.74 129
19167.05 119
19168.36 114
19169.66 126
19170.97 134
19172.28 121
19173.59 123
19174.90 127
19176.21 136
19177.52 127
19178.83 125
19180.14 141
19181.45 133
19182.77 142
19184.08 130
19185.39 146
19186.70 115
19188.01 120
19189.32 131
19190.63 120
19191.94 129
19193.25 107
19194.56 121
19195.87 145
19197.18 141
19198.49 108
19199.80 117
19201.11 136
19202.42 120
19203.73 126
19205.05 126
19206.36 136
19207.67 134
19208.98 96
19210.29 110
19211.60 116
19212.91 137
19214.22 131
19215.54 124
19216.85 136
19218.16 124
19219.47 154
19220.78 122
19222.09 117
19223.40 119
19224.72 117
19226.03 122
19227.34 127
19228.65 121
19229.96 128
19231.28 143
19232.59 128
19233.90 118
19235.21 127
19236.52 135
19237.84 122
19239.15 122
19240.46 114
19241.77 125
19243.08 137
19244.40 124
19245.71 125
19247.02 125
19248.33 120
19249.65 133
19250.96 135
19252.27 130
19253.58 115
19254.90 124
19256.21 127
19257.52 119
19258.84 119
19260.15 116
19261.46 125
19262.77 132
19264.09 126
19265.40 125
19266.71 127
19268.03 125
19269.34 146
19270.65 123
19271.97 112
19273.28 118
19274.59 115
19275.91 134
19277.22 134
19278.53 131
19279.85 138
19281.16 123
19282.47 124
19283.79 131
19285.10 118
19286.42 114
19287.73 124
19289.04 132
19290.36 135
19291.67 126
19292.99 126
19294.30 123
19295.61 129
19296.93 142
19298.24 114
19299.56 125
19300.87 119
19302.18 126
19303.50 126
19304.81 120
19306.13 136
19307.44 126
19308.76 134
19310.07 137
19311.39 115
19312.70 117
19314.02 120
19315.33 113
19316.64 119
19317.96 150
19319.27 136
19320.59 121
19321.90 135
19323.22 133
19324.53 132
19325.85 139
19327.17 140
19328.48 122
19329.80 124
19331.11 120
19332.43 124
19333.74 99
19335.06 115
19336.37 130
19337.69 131
19339.00 158
19340.32 134
19341.64 116
19342.95 119
19344.27 121
19345.58 119
19346.90 133
19348.21 122
19349.53 136
19350.85 126
19352.16 127
19353.48 132
19354.79 120
19356.11 118
19357.43 135
19358.74 135
19360.06 127
19361.38 137
19362.69 127
19364.01 145
19365.32 117
19366.64 109
19367.96 119
19369.27 126
19370.59 127
19371.91 137
19373.22 105
19374.54 119
19375.86 124
19377.18 127
19378.49 126
19379.81 110
19381.13 131
19382.44 126
19383.76 121
19385.08 117
19386.39 122
19387.71 131
19389.03 116
19390.35 121
19391.66 131
19392.98 122
19394.30 136
19395.62 133
19396.93 135
19398.25 113
19399.57 122
19400.89 138
19402.20 122
19403.52 132
19404.84 125
19406.16 118
19407.48 111
19408.79 116
19410.11 118
19411.43 118
19412.75 116
19414.07 112
19415.38 118
19416.70 132
19418.02 147
19419.34 121
19420.66 145
19421.98 139
19423.29 136
19424.61 113
19425.93 120
19427.25 133
19428.57 130
19429.89 120
19431.21 123
19432.53 116
19433.84 126
19435.16 113
19436.48 133
19437.80 126
19439.12 129
19440.44 130
19441.76 113
19443.08 120
19444.40 109
19445.72 120
19447.03 114
19448.35 126
19449.67 137
19450.99 138
19452.31 129
19453.63 122
19454.95 113
19456.27 129
19457.59 129
19458.91 124
19460.23 133
19461.55 131
19462.87 135
19464.19 128
19465.51 114
19466.83 109
19468.15 122
19469.47 122
19470.79 115
19472.11 137
19473.43 126
19474.75 113
19476.07 132
19477.39 131
19478.71 125
19480.03 120
19481.35 118
19482.67 119
19483.99 123
19485.31 117
19486.63 107
19487.95 116
19489.28 115
19490.60 134
19491.92 135
19493.24 133
19494.56 107
19495.88 124
19497.20 114
19498.52 111
19499.84 108
19501.16 124
19502.49 132
19503.81 120
19505.13 135
19506.45 117
19507.77 113
19509.09 127
19510.41 137
19511.73 126
19513.06 137
19514.38 123
19515.70 124
19517.02 131
19518.34 121
19519.66 127
19520.99 133
19522.31 141
19523.63 108
19524.95 125
19526.27 142
19527.60 136
19528.92 118
19530.24 117
19531.56 120
19532.88 110
19534.21 119
19535.53 121
19536.85 136
19538.17 141
19539.50 112
19540.82 109
19542.14 115
19543.46 124
19544.79 119
19546.11 120
19547.43 132
19548.75 121
19550.08 151
19551.40 121
19552.72 126
19554.05 119
19555.37 123
19556.69 133
19558.01 129
19559.34 132
19560.66 124
19561.98 118
19563.31 110
19564.63 126
19565.95 118
19567.28 139
19568.60 135
19569.92 113
19571.25 122
19572.57 118
19573.89 124
19575.22 102
19576.54 106
19577.87 123
19579.19 111
19580.51 119
19581.84 124
19583.16 118
19584.49 130
19585.81 116
19587.13 137
19588.46 123
19589.78 111
19591.11 135
19592.43 132
19593.75 123
19595.08 125
19596.40 119
19597.73 101
19599.05 110
19600.38 124
19601.70 134
19603.03 127
19604.35 133
19605.67 116
19607.00 119
19608.32 133
19609.65 118
19610.97 107
19612.30 115
19613.62 116
19614.95 135
19616.27 125
19617.60 127
19618.92 116
19620.25 131
19621.57 124
19622.90 118
19624.22 117
19625.55 113
19626.88 128
19628.20 123
19629.53 109
19630.85 112
19632.18 120
19633.50 131
19634.83 123
19636.15 121
19637.48 123
19638.81 110
19640.13 116
19641.46 121
19642.78 114
19644.11 117
19645.44 119
19646.76 123
19648.09 115
19649.41 114
19650.74 129
19652.07 138
19653.39 128
19654.72 111
19656.05 122
19657.37 126
19658.70 106
19660.02 120
19661.35 106
19662.68 118
19664.00 112
19665.33 121
19666.66 123
19667.98 111
19669.31 113
19670.64 106
19671.97 116
19673.29 106
19674.62 110
19675.95 124
19677.27 121
19678.60 101
19679.93 105
19681.26 103
19682.58 119
19683.91 128
19685.24 107
19686.56 118
19687.89 111
19689.22 119
19690.55 108
19691.87 130
19693.20 116
19694.53 122
19695.86 126
19697.19 121
19698.51 129
19699.84 133
19701.17 124
19702.50 111
19703.83 119
19705.15 123
19706.48 119
19707.81 121
19709.14 118
19710.47 107
19711.79 105
19713.12 102
19714.45 129
19715.78 125
19717.11 106
19718.44 107
19719.76 125
19721.09 115
19722.42 120
19723.75 110
19725.08 110
19726.41 118
19727.74 116
19729.07 138
19730.39 116
19731.72 131
19733.05 99
19734.38 111
19735.71 127
19737.04 109
19738.37 101
19739.70 103
19741.03 123
19742.36 120
19743.69 112
19745.02 109
19746.35 125
19747.67 128
19749.00 117
19750.33 107
19751.66 114
19752.99 112
19754.32 120
19755.65 109
19756.98 117
19758.31 123
19759.64 124
19760.97 99
19762.30 114
19763.63 116
19764.96 119
19766.29 138
19767.62 127
19768.95 128
19770.28 122
19771.61 122
19772.94 117
19774.27 105
19775.60 125
19776.93 107
19778.27 108
19779.60 119
19780.93 117
19782.26 108
19783.59 104
19784.92 135
19786.25 115
19787.58 137
19788.91 110
19790.24 114
19791.57 109
19792.90 124
19794.24 105
19795.57 123
19796.90 121
19798.23 127
19799.56 119
19800.89 115
19802.22 105
19803.55 117
19804.89 114
19806.22 120
19807.55 126
19808.88 130
19810.21 110
19811.54 128
19812.87 121
19814.21 117
19815.54 124
19816.87 125
19818.20 123
19819.53 140
19820.87 101
19822.20 112
19823.53 120
19824.86 108
19826.19 106
19827.53 113
19828.86 128
19830.19 116
19831.52 106
19832.86 118
19834.19 116
19835.52 128
19836.85 113
19838.19 116
19839.52 127
19840.85 134
19842.18 126
19843.52 127
19844.85 142
19846.18 116
19847.51 153
19848.85 128
19850.18 124
19851.51 112
19852.85 88
19854.18 107
19855.51 124
19856.85 124
19858.18 118
19859.51 118
19860.85 119
19862.18 135
19863.51 118
19864.85 100
19866.18 130
19867.51 123
19868.85 126
19870.18 126
19871.51 122
19872.85 106
19874.18 99
19875.52 121
19876.85 122
19878.18 110
19879.52 128
19880.85 106
19882.18 126
19883.52 87
19884.85 119
19886.19 107
19887.52 137
19888.86 119
19890.19 122
19891.52 94
19892.86 113
19894.19 107
19895.53 130
19896.86 114
19898.20 111
19899.53 116
19900.87 114
19902.20 121
19903.54 120
19904.87 114
19906.21 118
19907.54 127
19908.88 136
19910.21 133
19911.55 120
19912.88 127
19914.22 128
19915.55 133
19916.89 114
19918.22 118
19919.56 123
19920.89 131
19922.23 117
19923.56 128
19924.90 124
19926.23 126
19927.57 127
19928.90 123
19930.24 121
19931.58 109
19932.91 117
19934.25 101
19935.58 119
19936.92 105
19938.26 116
19939.59 127
19940.93 126
19942.26 127
19943.60 110
19944.94 132
19946.27 125
19947.61 137
19948.94 130
19950.28 117
19951.62 120
19952.95 113
19954.29 123
19955.63 137
19956.96 108
19958.30 127
19959.64 128
19960.97 133
19962.31 133
19963.65 102
19964.98 129
19966.32 114
19967.66 113
19968.99 117
19970.33 130
19971.67 132
19973.00 142
19974.34 115
19975.68 139
19977.02 116
19978.35 110
19979.69 129
19981.03 118
19982.37 132
19983.70 140
19985.04 159
19986.38 148
19987.72 147
19989.05 120
19990.39 135
19991.73 115
19993.07 129
19994.40 141
19995.74 155
19997.08 125
19998.42 125
19999.76 131
20001.09 137
20002.43 133
20003.77 120
20005.11 148
20006.45 122
20007.79 146
20009.12 150
20010.46 136
20011.80 147
20013.14 151
20014.48 127
20015.82 136
20017.15 120
20018.49 136
20019.83 133
20021.17 136
20022.51 129
20023.85 106
20025.19 133
20026.53 124
20027.86 119
20029.20 120
20030.54 131
20031.88 129
20033.22 141
20034.56 138
20035.90 142
20037.24 126
20038.58 137
20039.92 135
20041.26 136
20042.60 135
20043.94 115
20045.27 139
20046.61 130
20047.95 136
20049.29 118
20050.63 142
20051.97 135
20053.31 153
20054.65 135
20055.99 139
20057.33 141
20058.67 134
20060.01 121
20061.35 134
20062.69 125
20064.03 127
20065.37 160
20066.71 122
20068.05 130
20069.39 135
20070.73 132
20072.07 128
20073.42 122
20074.76 125
20076.10 145
20077.44 126
20078.78 148
20080.12 129
20081.46 151
20082.80 127
20084.14 126
20085.48 139
20086.82 142
20088.16 126
20089.50 135
20090.85 148
20092.19 120
20093.53 130
20094.87 134
20096.21 138
20097.55 134
20098.89 138
20100.23 120
20101.58 126
20102.92 134
20104.26 103
20105.60 140
20106.94 116
20108.28 125
20109.63 116
20110.97 121
20112.31 125
20113.65 106
20114.99 126
20116.33 130
20117.68 120
20119.02 119
20120.36 109
20121.70 136
20123.04 125
20124.39 142
20125.73 125
20127.07 116
20128.41 107
20129.76 121
20131.10 133
20132.44 121
20133.78 107
