# Supplementary material for: MALDI-TOF MS typing enables the classification of brewing yeasts of the genus Saccharomyces to major beer styles
Source: PLoS One. 2017 Aug 9;12(8):e0181694. doi: 10.1371/journal.pone.0181694 (PMC5549903; doi:10.1371/journal.pone.0181694)
Supplement: S5 File — The directory includes 90 raw files and was zipped to “.zip”; the folder has three strains with 30 spectra per strain; S1 Text explains the raw files with an example and Table 1 represents the yeast strains used within the experiment. (ZIP) [file pone.0181694.s008.zip › 13-15/30274-3H2-Dias-Dias-Dias-YPG-18h-E-E_2015-08-11__0_A10_1.dat]

2000.98 1900
2001.40 1801
2001.82 1815
2002.25 1890
2002.67 1747
2003.09 1731
2003.51 1956
2003.93 1867
2004.35 1999
2004.78 2055
2005.20 1993
2005.62 1954
2006.04 1823
2006.47 1918
2006.89 1813
2007.31 1894
2007.73 1902
2008.16 1837
2008.58 1699
2009.00 1716
2009.42 1753
2009.85 1752
2010.27 1980
2010.69 2123
2011.11 2013
2011.54 1986
2011.96 1823
2012.38 1847
2012.80 1791
2013.23 1861
2013.65 2082
2014.07 1950
2014.50 1925
2014.92 1739
2015.34 1801
2015.77 1861
2016.19 1724
2016.61 1924
2017.04 1739
2017.46 1813
2017.88 1750
2018.31 1836
2018.73 1852
2019.15 1749
2019.58 1768
2020.00 1790
2020.42 1743
2020.85 1928
2021.27 1898
2021.70 1835
2022.12 1842
2022.54 1782
2022.97 1879
2023.39 1883
2023.82 1794
2024.24 1838
2024.66 1957
2025.09 1776
2025.51 1744
2025.94 1899
2026.36 1894
2026.79 1972
2027.21 1825
2027.63 1890
2028.06 1939
2028.48 1870
2028.91 1762
2029.33 1822
2029.76 1812
2030.18 1831
2030.61 1689
2031.03 1756
2031.46 1727
2031.88 1713
2032.31 1690
2032.73 1839
2033.16 1846
2033.58 1701
2034.01 1726
2034.43 1609
2034.86 1634
2035.28 1673
2035.71 1789
2036.13 1773
2036.56 1700
2036.98 1744
2037.41 1909
2037.84 1755
2038.26 1870
2038.69 1967
2039.11 1882
2039.54 1874
2039.96 1960
2040.39 1900
2040.82 1834
2041.24 1988
2041.67 1867
2042.09 1855
2042.52 2009
2042.95 1808
2043.37 2015
2043.80 2018
2044.22 1858
2044.65 1707
2045.08 1737
2045.50 1857
2045.93 1899
2046.36 1996
2046.78 1963
2047.21 1860
2047.64 2017
2048.06 1929
2048.49 1743
2048.92 1806
2049.34 1781
2049.77 1759
2050.20 1825
2050.62 1786
2051.05 1784
2051.48 1778
2051.90 1805
2052.33 1739
2052.76 1575
2053.18 1677
2053.61 1727
2054.04 1822
2054.47 1826
2054.89 1799
2055.32 1803
2055.75 1872
2056.18 1734
2056.60 1826
2057.03 1812
2057.46 1717
2057.89 1924
2058.31 1911
2058.74 1884
2059.17 1817
2059.60 1785
2060.03 1778
2060.45 1704
2060.88 1607
2061.31 1824
2061.74 1835
2062.17 1830
2062.59 1801
2063.02 1836
2063.45 1802
2063.88 1811
2064.31 1782
2064.73 1835
2065.16 1890
2065.59 1825
2066.02 1759
2066.45 1955
2066.88 2049
2067.31 1940
2067.73 1885
2068.16 1939
2068.59 1760
2069.02 2028
2069.45 2035
2069.88 1804
2070.31 1833
2070.74 1836
2071.17 1766
2071.59 1748
2072.02 1755
2072.45 1815
2072.88 1672
2073.31 1805
2073.74 1710
2074.17 1629
2074.60 1827
2075.03 1814
2075.46 1775
2075.89 1753
2076.32 1911
2076.75 1785
2077.18 1868
2077.61 1929
2078.04 1888
2078.47 1827
2078.89 2012
2079.32 1890
2079.75 1911
2080.18 1845
2080.61 1813
2081.04 2051
2081.47 2053
2081.90 2037
2082.34 2014
2082.77 1983
2083.20 1984
2083.63 1977
2084.06 2039
2084.49 1883
2084.92 1817
2085.35 1790
2085.78 1901
2086.21 1958
2086.64 1849
2087.07 1970
2087.50 1914
2087.93 1852
2088.36 1886
2088.79 1845
2089.22 1770
2089.65 1746
2090.09 1687
2090.52 1848
2090.95 1851
2091.38 1808
2091.81 1773
2092.24 1683
2092.67 1841
2093.10 1895
2093.54 2080
2093.97 1961
2094.40 2088
2094.83 2067
2095.26 2008
2095.69 1950
2096.12 2080
2096.56 2117
2096.99 1964
2097.42 1984
2097.85 2265
2098.28 2012
2098.71 1947
2099.15 2001
2099.58 1862
2100.01 1832
2100.44 1815
2100.87 1756
2101.31 1668
2101.74 1662
2102.17 1576
2102.60 1739
2103.04 1724
2103.47 1672
2103.90 1708
2104.33 1649
2104.77 1561
2105.20 1789
2105.63 1743
2106.06 1717
2106.50 1701
2106.93 1671
2107.36 1836
2107.79 1976
2108.23 1868
2108.66 1922
2109.09 1686
2109.53 1775
2109.96 1851
2110.39 1803
2110.82 1807
2111.26 1778
2111.69 1959
2112.12 1862
2112.56 1709
2112.99 1610
2113.42 1730
2113.86 1747
2114.29 1718
2114.72 1610
2115.16 1633
2115.59 1597
2116.03 1625
2116.46 1718
2116.89 1665
2117.33 1621
2117.76 1722
2118.19 1740
2118.63 1561
2119.06 1634
2119.50 1680
2119.93 1721
2120.36 1653
2120.80 1514
2121.23 1677
2121.67 1635
2122.10 1780
2122.54 1642
2122.97 1711
2123.40 1631
2123.84 1744
2124.27 1736
2124.71 1890
2125.14 1817
2125.58 1714
2126.01 1694
2126.45 1806
2126.88 1870
2127.32 1852
2127.75 1722
2128.19 1694
2128.62 1737
2129.06 1816
2129.49 1809
2129.93 1732
2130.36 1907
2130.80 1774
2131.23 1935
2131.67 1966
2132.10 1884
2132.54 1823
2132.97 2104
2133.41 2243
2133.84 2045
2134.28 2062
2134.71 1933
2135.15 1740
2135.59 1811
2136.02 2017
2136.46 2044
2136.89 1988
2137.33 1882
2137.76 1937
2138.20 2019
2138.64 1935
2139.07 2046
2139.51 2004
2139.94 1828
2140.38 1913
2140.82 1893
2141.25 2000
2141.69 1923
2142.13 1712
2142.56 1815
2143.00 1891
2143.43 1792
2143.87 1714
2144.31 1687
2144.74 1807
2145.18 1817
2145.62 1611
2146.05 1585
2146.49 1584
2146.93 1628
2147.36 1836
2147.80 1839
2148.24 1838
2148.68 1957
2149.11 1910
2149.55 1855
2149.99 1930
2150.42 1997
2150.86 2129
2151.30 2253
2151.74 2263
2152.17 2373
2152.61 2462
2153.05 2417
2153.49 2765
2153.92 2590
2154.36 2365
2154.80 2293
2155.24 2115
2155.67 2132
2156.11 2151
2156.55 2052
2156.99 1831
2157.42 1889
2157.86 1931
2158.30 1729
2158.74 1731
2159.18 1764
2159.61 1816
2160.05 1821
2160.49 1759
2160.93 1712
2161.37 1846
2161.81 1841
2162.24 1914
2162.68 1743
2163.12 1785
2163.56 1749
2164.00 1890
2164.44 1730
2164.87 1818
2165.31 1743
2165.75 1869
2166.19 1783
2166.63 1832
2167.07 1920
2167.51 1802
2167.95 1877
2168.39 1876
2168.82 1860
2169.26 1931
2169.70 1998
2170.14 2025
2170.58 1995
2171.02 2067
2171.46 2073
2171.90 2120
2172.34 2149
2172.78 2118
2173.22 2141
2173.66 1908
2174.10 2025
2174.54 2095
2174.98 2115
2175.42 2135
2175.85 2007
2176.29 2004
2176.73 2057
2177.17 2210
2177.61 2113
2178.05 2209
2178.49 1968
2178.93 2010
2179.37 2048
2179.81 2021
2180.25 1946
2180.69 2025
2181.14 1899
2181.58 2028
2182.02 2036
2182.46 1906
2182.90 2017
2183.34 1916
2183.78 1884
2184.22 1964
2184.66 1916
2185.10 1850
2185.54 1883
2185.98 1832
2186.42 1811
2186.86 1788
2187.30 1698
2187.74 1688
2188.19 1815
2188.63 1883
2189.07 1889
2189.51 1894
2189.95 1881
2190.39 1935
2190.83 2097
2191.27 2356
2191.72 2128
2192.16 2193
2192.60 2138
2193.04 2016
2193.48 2025
2193.92 2115
2194.36 2073
2194.81 2129
2195.25 1947
2195.69 1869
2196.13 1938
2196.57 2071
2197.01 2183
2197.46 1951
2197.90 2107
2198.34 2120
2198.78 2157
2199.22 1997
2199.67 2028
2200.11 2033
2200.55 2205
2200.99 2202
2201.44 2087
2201.88 1981
2202.32 2038
2202.76 1944
2203.21 2015
2203.65 2036
2204.09 1979
2204.53 1888
2204.98 1997
2205.42 1996
2205.86 2016
2206.30 2073
2206.75 2143
2207.19 2210
2207.63 2067
2208.08 2236
2208.52 2151
2208.96 2107
2209.41 2198
2209.85 2089
2210.29 2133
2210.73 2413
2211.18 2221
2211.62 2097
2212.06 2111
2212.51 2223
2212.95 2097
2213.40 2145
2213.84 2148
2214.28 2040
2214.73 1970
2215.17 2004
2215.61 1996
2216.06 2148
2216.50 2050
2216.95 2000
2217.39 2121
2217.83 1982
2218.28 1968
2218.72 1824
2219.17 1844
2219.61 1826
2220.05 1939
2220.50 2084
2220.94 2112
2221.39 1932
2221.83 1892
2222.28 1959
2222.72 2054
2223.16 2092
2223.61 2093
2224.05 2412
2224.50 2531
2224.94 2654
2225.39 2826
2225.83 2988
2226.28 2905
2226.72 3222
2227.17 3225
2227.61 3282
2228.06 3049
2228.50 2846
2228.95 2830
2229.39 2576
2229.84 2511
2230.28 2534
2230.73 2545
2231.17 2398
2231.62 2475
2232.06 2217
2232.51 2110
2232.95 2340
2233.40 2148
2233.85 2221
2234.29 2269
2234.74 2288
2235.18 2347
2235.63 2244
2236.07 2218
2236.52 2195
2236.97 2126
2237.41 2148
2237.86 2238
2238.30 2262
2238.75 2149
2239.20 2130
2239.64 2040
2240.09 2050
2240.53 2221
2240.98 2264
2241.43 2170
2241.87 2192
2242.32 2106
2242.77 2024
2243.21 2076
2243.66 2075
2244.11 1989
2244.55 2108
2245.00 2068
2245.45 1895
2245.89 1844
2246.34 1863
2246.79 1814
2247.23 1901
2247.68 1963
2248.13 2011
2248.57 1868
2249.02 1900
2249.47 1985
2249.92 1934
2250.36 1865
2250.81 1808
2251.26 1783
2251.70 2012
2252.15 1891
2252.60 1938
2253.05 1942
2253.49 1948
2253.94 2079
2254.39 2068
2254.84 1859
2255.28 1925
2255.73 1890
2256.18 1860
2256.63 1875
2257.08 1893
2257.52 1845
2257.97 1946
2258.42 1937
2258.87 1868
2259.32 1932
2259.76 1894
2260.21 1854
2260.66 1779
2261.11 1904
2261.56 1989
2262.01 2002
2262.45 1949
2262.90 2093
2263.35 2048
2263.80 2127
2264.25 2165
2264.70 2212
2265.15 2326
2265.59 2376
2266.04 2320
2266.49 2113
2266.94 2227
2267.39 2333
2267.84 2283
2268.29 2157
2268.74 2261
2269.19 2325
2269.63 2227
2270.08 2441
2270.53 2401
2270.98 2306
2271.43 2528
2271.88 2425
2272.33 2601
2272.78 2484
2273.23 2560
2273.68 2551
2274.13 2557
2274.58 2522
2275.03 2658
2275.48 2327
2275.93 2276
2276.38 2277
2276.83 2237
2277.28 2073
2277.73 2105
2278.18 2063
2278.63 2037
2279.08 2139
2279.53 2041
2279.98 2000
2280.43 2006
2280.88 2021
2281.33 2279
2281.78 2129
2282.23 2126
2282.68 2168
2283.13 2117
2283.58 2288
2284.03 2400
2284.48 2333
2284.93 2479
2285.38 2510
2285.83 2493
2286.28 2311
2286.73 2383
2287.19 2369
2287.64 2217
2288.09 2225
2288.54 2363
2288.99 2283
2289.44 2565
2289.89 2792
2290.34 2959
2290.79 3060
2291.25 3357
2291.70 3618
2292.15 3751
2292.60 3869
2293.05 4011
2293.50 4044
2293.95 4051
2294.41 4112
2294.86 4360
2295.31 4178
2295.76 3740
2296.21 3508
2296.66 3447
2297.12 3309
2297.57 2921
2298.02 2739
2298.47 2525
2298.92 2552
2299.38 2492
2299.83 2350
2300.28 2289
2300.73 2215
2301.18 2216
2301.64 2144
2302.09 2084
2302.54 2271
2302.99 2158
2303.45 2042
2303.90 2187
2304.35 1980
2304.80 2102
2305.26 1954
2305.71 1960
2306.16 2049
2306.61 2018
2307.07 2136
2307.52 2071
2307.97 2015
2308.43 2079
2308.88 2124
2309.33 2258
2309.79 2247
2310.24 2240
2310.69 2389
2311.15 2477
2311.60 2443
2312.05 2521
2312.51 2653
2312.96 2623
2313.41 2665
2313.87 2666
2314.32 2589
2314.77 2458
2315.23 2359
2315.68 2392
2316.13 2320
2316.59 2209
2317.04 2139
2317.49 2090
2317.95 2070
2318.40 2115
2318.86 2237
2319.31 2137
2319.76 2155
2320.22 2348
2320.67 2348
2321.13 2306
2321.58 2427
2322.04 2538
2322.49 2395
2322.94 2519
2323.40 2348
2323.85 2255
2324.31 2288
2324.76 2292
2325.22 2217
2325.67 2255
2326.13 2285
2326.58 2194
2327.04 2265
2327.49 2300
2327.95 2426
2328.40 2288
2328.86 2096
2329.31 2521
2329.77 2525
2330.22 2653
2330.68 2592
2331.13 2409
2331.59 2594
2332.04 2473
2332.50 2572
2332.95 2488
2333.41 2527
2333.86 2468
2334.32 2466
2334.77 2377
2335.23 2310
2335.69 2088
2336.14 2277
2336.60 2230
2337.05 2175
2337.51 2069
2337.96 1954
2338.42 1985
2338.88 2082
2339.33 2131
2339.79 2243
2340.24 2339
2340.70 2354
2341.16 2438
2341.61 2377
2342.07 2437
2342.52 2332
2342.98 2404
2343.44 2455
2343.89 2329
2344.35 2375
2344.81 2632
2345.26 2569
2345.72 2528
2346.18 2611
2346.63 2601
2347.09 2569
2347.55 2675
2348.00 2649
2348.46 2671
2348.92 2719
2349.37 2854
2349.83 2703
2350.29 2569
2350.75 2464
2351.20 2513
2351.66 2426
2352.12 2270
2352.57 2357
2353.03 2315
2353.49 2279
2353.95 2323
2354.40 2338
2354.86 2359
2355.32 2392
2355.78 2188
2356.23 2175
2356.69 2155
2357.15 2305
2357.61 2227
2358.07 2002
2358.52 2072
2358.98 2034
2359.44 2095
2359.90 2087
2360.36 2098
2360.81 2225
2361.27 2238
2361.73 2078
2362.19 1933
2362.65 2075
2363.10 2210
2363.56 2504
2364.02 2310
2364.48 2258
2364.94 2349
2365.40 2346
2365.86 2133
2366.31 2259
2366.77 2133
2367.23 2000
2367.69 2206
2368.15 2370
2368.61 2354
2369.07 2395
2369.53 2390
2369.98 2272
2370.44 2280
2370.90 2362
2371.36 2278
2371.82 2260
2372.28 2249
2372.74 2252
2373.20 2172
2373.66 2361
2374.12 2360
2374.58 2350
2375.04 2237
2375.50 2280
2375.95 2360
2376.41 2333
2376.87 2212
2377.33 2255
2377.79 2423
2378.25 2164
2378.71 2285
2379.17 2168
2379.63 2097
2380.09 2425
2380.55 2312
2381.01 2193
2381.47 2107
2381.93 2183
2382.39 2215
2382.85 2252
2383.31 2183
2383.77 2214
2384.23 2247
2384.69 2221
2385.15 2171
2385.62 2215
2386.08 2196
2386.54 2312
2387.00 2187
2387.46 2129
2387.92 2107
2388.38 2111
2388.84 2033
2389.30 2241
2389.76 2195
2390.22 2146
2390.68 2192
2391.14 2081
2391.61 2232
2392.07 2167
2392.53 2136
2392.99 2163
2393.45 2126
2393.91 2020
2394.37 2198
2394.83 2160
2395.30 2410
2395.76 2277
2396.22 2175
2396.68 2239
2397.14 2061
2397.60 2046
2398.07 2006
2398.53 1849
2398.99 2062
2399.45 2051
2399.91 2003
2400.37 2089
2400.84 2326
2401.30 2042
2401.76 2275
2402.22 2107
2402.68 2176
2403.15 2189
2403.61 2333
2404.07 2210
2404.53 2003
2405.00 2122
2405.46 2126
2405.92 2073
2406.38 2078
2406.85 2071
2407.31 2229
2407.77 2154
2408.23 2336
2408.70 2328
2409.16 2218
2409.62 2488
2410.08 2334
2410.55 2096
2411.01 2199
2411.47 2198
2411.94 2133
2412.40 2109
2412.86 2070
2413.33 2145
2413.79 2088
2414.25 2204
2414.72 2326
2415.18 2138
2415.64 1993
2416.11 2061
2416.57 2349
2417.03 2230
2417.50 2306
2417.96 2546
2418.42 2473
2418.89 2592
2419.35 2848
2419.81 2935
2420.28 2892
2420.74 2934
2421.21 2674
2421.67 2736
2422.13 2898
2422.60 2943
2423.06 2790
2423.53 2577
2423.99 2566
2424.45 2573
2424.92 2394
2425.38 2490
2425.85 2453
2426.31 2368
2426.78 2270
2427.24 2537
2427.71 2586
2428.17 2587
2428.63 2761
2429.10 2678
2429.56 2592
2430.03 2793
2430.49 2632
2430.96 2522
2431.42 2714
2431.89 2567
2432.35 2273
2432.82 2429
2433.28 2392
2433.75 2377
2434.21 2288
2434.68 2380
2435.14 2373
2435.61 2357
2436.07 2372
2436.54 2283
2437.01 2246
2437.47 2221
2437.94 2328
2438.40 2333
2438.87 2445
2439.33 2413
2439.80 2441
2440.26 2581
2440.73 2635
2441.20 2551
2441.66 2847
2442.13 2765
2442.59 2627
2443.06 2823
2443.53 2773
2443.99 2578
2444.46 2670
2444.92 2659
2445.39 2713
2445.86 2538
2446.32 2442
2446.79 2426
2447.26 2366
2447.72 2302
2448.19 2244
2448.66 2226
2449.12 2139
2449.59 2046
2450.05 2032
2450.52 2084
2450.99 2089
2451.46 2148
2451.92 2164
2452.39 2141
2452.86 2173
2453.32 2315
2453.79 2295
2454.26 2164
2454.72 2151
2455.19 2235
2455.66 2158
2456.13 2127
2456.59 2193
2457.06 2150
2457.53 2113
2458.00 2238
2458.46 2181
2458.93 2194
2459.40 2051
2459.87 2029
2460.33 2113
2460.80 2206
2461.27 2053
2461.74 2070
2462.20 2087
2462.67 2127
2463.14 2021
2463.61 1909
2464.08 2089
2464.54 2034
2465.01 2158
2465.48 2070
2465.95 2056
2466.42 2103
2466.88 2059
2467.35 1941
2467.82 1972
2468.29 1984
2468.76 2024
2469.23 2291
2469.70 2349
2470.16 2344
2470.63 2263
2471.10 2220
2471.57 2099
2472.04 2349
2472.51 2455
2472.98 2377
2473.44 2362
2473.91 2357
2474.38 2304
2474.85 2312
2475.32 2382
2475.79 2224
2476.26 2127
2476.73 2152
2477.20 2199
2477.67 2195
2478.14 2051
2478.61 2061
2479.08 2236
2479.54 2156
2480.01 2087
2480.48 2127
2480.95 2252
2481.42 2237
2481.89 2167
2482.36 2089
2482.83 2335
2483.30 2155
2483.77 2269
2484.24 2181
2484.71 2364
2485.18 2256
2485.65 2278
2486.12 2266
2486.59 2136
2487.06 2261
2487.53 2172
2488.00 2071
2488.47 2070
2488.94 2186
2489.41 2295
2489.88 2087
2490.35 2116
2490.83 2009
2491.30 2045
2491.77 1947
2492.24 2087
2492.71 2169
2493.18 2115
2493.65 2074
2494.12 2049
2494.59 2147
2495.06 2171
2495.53 2074
2496.00 2198
2496.48 2273
2496.95 2334
2497.42 2261
2497.89 2268
2498.36 2449
2498.83 2384
2499.30 2419
2499.77 2461
2500.25 2503
2500.72 2448
2501.19 2344
2501.66 2300
2502.13 2227
2502.60 2271
2503.07 2253
2503.55 2173
2504.02 2098
2504.49 2048
2504.96 2290
2505.43 2069
2505.91 1964
2506.38 2040
2506.85 2224
2507.32 2140
2507.79 2323
2508.27 2356
2508.74 2193
2509.21 2202
2509.68 2228
2510.16 2296
2510.63 2156
2511.10 2230
2511.57 2498
2512.05 2503
2512.52 2297
2512.99 2636
2513.46 2439
2513.94 2499
2514.41 2570
2514.88 2512
2515.35 2720
2515.83 2526
2516.30 2639
2516.77 2468
2517.25 2537
2517.72 2413
2518.19 2286
2518.67 2211
2519.14 2053
2519.61 2132
2520.09 2114
2520.56 2340
2521.03 2180
2521.51 2096
2521.98 2022
2522.45 2087
2522.93 2185
2523.40 2330
2523.87 2113
2524.35 2067
2524.82 2092
2525.29 2136
2525.77 2039
2526.24 2059
2526.72 2078
2527.19 2072
2527.66 1955
2528.14 2044
2528.61 2106
2529.09 2072
2529.56 1964
2530.03 2063
2530.51 2293
2530.98 2474
2531.46 2365
2531.93 2384
2532.41 2401
2532.88 2379
2533.36 2447
2533.83 2285
2534.31 2183
2534.78 2240
2535.25 2333
2535.73 2219
2536.20 2483
2536.68 2359
2537.15 2549
2537.63 2390
2538.10 2235
2538.58 2262
2539.05 2310
2539.53 2185
2540.00 2217
2540.48 2208
2540.95 2214
2541.43 2222
2541.91 2265
2542.38 2303
2542.86 2245
2543.33 2260
2543.81 2383
2544.28 2513
2544.76 2322
2545.23 2203
2545.71 2398
2546.19 2368
2546.66 2351
2547.14 2351
2547.61 2517
2548.09 2645
2548.56 2789
2549.04 2804
2549.52 2861
2549.99 3096
2550.47 3240
2550.95 3278
2551.42 3363
2551.90 3367
2552.37 3252
2552.85 3180
2553.33 3180
2553.80 3075
2554.28 3022
2554.76 2951
2555.23 2841
2555.71 2885
2556.19 2845
2556.66 3101
2557.14 2947
2557.62 2974
2558.09 2730
2558.57 2709
2559.05 2771
2559.52 2728
2560.00 2551
2560.48 2667
2560.96 2591
2561.43 2400
2561.91 2304
2562.39 2384
2562.86 2279
2563.34 2224
2563.82 2300
2564.30 2004
2564.77 2095
2565.25 2210
2565.73 2083
2566.21 2144
2566.68 1995
2567.16 2183
2567.64 2208
2568.12 2263
2568.60 2236
2569.07 2172
2569.55 2088
2570.03 2165
2570.51 1954
2570.99 2035
2571.46 2100
2571.94 2122
2572.42 2090
2572.90 2218
2573.38 2284
2573.85 2068
2574.33 1941
2574.81 1930
2575.29 2073
2575.77 2330
2576.25 2007
2576.73 2152
2577.20 2185
2577.68 2179
2578.16 2187
2578.64 2104
2579.12 1991
2579.60 1966
2580.08 2125
2580.56 2099
2581.04 2139
2581.51 2152
2581.99 2156
2582.47 2045
2582.95 2075
2583.43 2083
2583.91 2081
2584.39 2067
2584.87 2140
2585.35 2138
2585.83 2048
2586.31 2011
2586.79 2219
2587.27 2264
2587.75 2269
2588.23 2229
2588.71 2229
2589.18 2186
2589.66 2301
2590.14 2240
2590.62 2242
2591.10 2182
2591.58 2218
2592.06 2356
2592.54 2214
2593.02 2197
2593.50 2286
2593.98 2380
2594.47 2332
2594.95 2442
2595.43 2436
2595.91 2516
2596.39 2399
2596.87 2506
2597.35 2670
2597.83 2488
2598.31 2441
2598.79 2378
2599.27 2222
2599.75 2255
2600.23 2462
2600.71 2414
2601.19 2325
2601.67 2316
2602.16 2257
2602.64 2332
2603.12 2393
2603.60 2255
2604.08 2232
2604.56 2165
2605.04 2050
2605.52 1944
2606.00 2028
2606.49 2171
2606.97 2269
2607.45 2215
2607.93 2131
2608.41 2186
2608.89 2185
2609.37 2296
2609.86 2352
2610.34 2294
2610.82 2328
2611.30 2253
2611.78 2342
2612.27 2458
2612.75 2576
2613.23 2513
2613.71 2456
2614.19 2341
2614.68 2476
2615.16 2312
2615.64 2407
2616.12 2198
2616.60 2303
2617.09 2433
2617.57 2344
2618.05 2430
2618.53 2433
2619.02 2358
2619.50 2212
2619.98 2219
2620.46 2147
2620.95 2173
2621.43 2217
2621.91 2149
2622.40 2188
2622.88 2210
2623.36 2255
2623.84 2074
2624.33 2126
2624.81 2251
2625.29 2225
2625.78 2136
2626.26 2205
2626.74 2372
2627.23 2399
2627.71 2346
2628.19 2255
2628.68 2495
2629.16 2484
2629.64 2387
2630.13 2278
2630.61 2216
2631.09 2181
2631.58 2272
2632.06 2267
2632.54 2154
2633.03 2341
2633.51 2396
2634.00 2455
2634.48 2310
2634.96 2155
2635.45 2230
2635.93 2286
2636.42 2328
2636.90 2250
2637.38 2380
2637.87 2356
2638.35 2334
2638.84 2258
2639.32 2028
2639.81 2151
2640.29 2293
2640.78 2341
2641.26 2364
2641.74 2311
2642.23 2395
2642.71 2481
2643.20 2468
2643.68 2282
2644.17 2371
2644.65 2334
2645.14 2298
2645.62 2295
2646.11 2262
2646.59 2256
2647.08 2327
2647.56 2152
2648.05 2327
2648.53 2289
2649.02 2181
2649.50 2221
2649.99 2168
2650.48 2215
2650.96 2097
2651.45 2063
2651.93 2235
2652.42 2566
2652.90 2227
2653.39 2162
2653.87 2383
2654.36 2477
2654.85 2304
2655.33 2284
2655.82 2391
2656.30 2219
2656.79 2305
2657.28 2211
2657.76 2157
2658.25 2246
2658.73 2374
2659.22 2408
2659.71 2331
2660.19 2289
2660.68 2284
2661.17 2196
2661.65 2264
2662.14 2206
2662.62 2182
2663.11 2289
2663.60 2187
2664.08 2323
2664.57 2145
2665.06 1998
2665.55 2116
2666.03 2175
2666.52 2186
2667.01 2201
2667.49 2205
2667.98 2188
2668.47 2261
2668.95 2264
2669.44 2273
2669.93 2249
2670.42 2274
2670.90 2191
2671.39 2281
2671.88 2275
2672.36 2230
2672.85 2368
2673.34 2443
2673.83 2408
2674.31 2604
2674.80 2500
2675.29 2724
2675.78 2724
2676.27 2794
2676.75 2967
2677.24 3035
2677.73 2922
2678.22 3025
2678.71 3116
2679.19 2994
2679.68 2816
2680.17 2884
2680.66 2994
2681.15 2821
2681.63 2820
2682.12 3012
2682.61 2781
2683.10 2798
2683.59 2707
2684.08 2883
2684.56 2839
2685.05 2792
2685.54 2917
2686.03 2930
2686.52 2786
2687.01 2831
2687.50 2792
2687.99 2836
2688.47 2762
2688.96 2582
2689.45 2559
2689.94 2579
2690.43 2579
2690.92 2257
2691.41 2295
2691.90 2191
2692.39 2267
2692.88 2160
2693.37 2282
2693.85 2337
2694.34 2172
2694.83 2036
2695.32 2167
2695.81 2226
2696.30 2354
2696.79 2480
2697.28 2245
2697.77 2344
2698.26 2247
2698.75 2313
2699.24 2398
2699.73 2448
2700.22 2536
2700.71 2396
2701.20 2567
2701.69 2459
2702.18 2299
2702.67 2226
2703.16 2612
2703.65 2524
2704.14 2581
2704.63 2849
2705.12 2535
2705.61 2481
2706.10 2510
2706.59 2449
2707.08 2587
2707.58 2530
2708.07 2436
2708.56 2643
2709.05 2573
2709.54 2572
2710.03 2573
2710.52 2441
2711.01 2366
2711.50 2249
2711.99 2233
2712.48 2135
2712.98 2307
2713.47 2361
2713.96 2232
2714.45 2176
2714.94 2118
2715.43 2076
2715.92 2237
2716.41 2432
2716.91 2366
2717.40 2188
2717.89 2235
2718.38 2251
2718.87 2265
2719.36 2342
2719.86 2308
2720.35 2329
2720.84 2292
2721.33 2360
2721.82 2513
2722.31 2444
2722.81 2430
2723.30 2484
2723.79 2575
2724.28 2769
2724.77 2678
2725.27 2755
2725.76 2721
2726.25 2701
2726.74 2477
2727.24 2549
2727.73 2666
2728.22 2669
2728.71 2585
2729.21 2576
2729.70 2420
2730.19 2538
2730.68 2331
2731.18 2171
2731.67 2318
2732.16 2424
2732.66 2298
2733.15 2292
2733.64 2550
2734.13 2654
2734.63 2518
2735.12 2402
2735.61 2422
2736.11 2353
2736.60 2476
2737.09 2476
2737.59 2647
2738.08 2589
2738.57 2662
2739.07 2681
2739.56 2579
2740.05 2382
2740.55 2530
2741.04 2660
2741.54 2441
2742.03 2485
2742.52 2347
2743.02 2406
2743.51 2540
2744.00 2540
2744.50 2508
2744.99 2294
2745.49 2203
2745.98 2233
2746.47 2306
2746.97 2148
2747.46 2046
2747.96 2168
2748.45 2303
2748.95 2348
2749.44 2174
2749.93 2109
2750.43 2190
2750.92 2170
2751.42 2239
2751.91 2387
2752.41 2288
2752.90 2309
2753.40 2540
2753.89 2542
2754.39 2324
2754.88 2384
2755.38 2519
2755.87 2482
2756.37 2455
2756.86 2521
2757.36 2587
2757.85 2688
2758.35 2547
2758.84 2489
2759.34 2489
2759.83 2503
2760.33 2388
2760.82 2527
2761.32 2255
2761.81 2252
2762.31 2177
2762.81 2144
2763.30 2261
2763.80 2306
2764.29 2272
2764.79 2195
2765.28 2173
2765.78 2310
2766.28 2291
2766.77 2296
2767.27 2335
2767.76 2292
2768.26 2383
2768.76 2330
2769.25 2569
2769.75 2369
2770.25 2219
2770.74 2289
2771.24 2480
2771.73 2327
2772.23 2380
2772.73 2321
2773.22 2493
2773.72 2378
2774.22 2425
2774.71 2704
2775.21 2606
2775.71 2610
2776.20 2800
2776.70 2810
2777.20 3069
2777.69 3244
2778.19 3253
2778.69 3261
2779.19 3469
2779.68 3294
2780.18 3141
2780.68 3214
2781.17 3230
2781.67 3211
2782.17 3085
2782.67 3111
2783.16 2892
2783.66 2858
2784.16 2732
2784.66 2505
2785.15 2445
2785.65 2484
2786.15 2553
2786.65 2415
2787.15 2529
2787.64 2521
2788.14 2462
2788.64 2525
2789.14 2399
2789.63 2372
2790.13 2377
2790.63 2341
2791.13 2372
2791.63 2479
2792.13 2466
2792.62 2450
2793.12 2422
2793.62 2404
2794.12 2289
2794.62 2311
2795.12 2448
2795.61 2444
2796.11 2633
2796.61 2591
2797.11 2513
2797.61 2746
2798.11 3020
2798.61 3102
2799.11 3233
2799.60 3365
2800.10 3388
2800.60 3471
2801.10 3484
2801.60 3398
2802.10 3348
2802.60 3013
2803.10 2980
2803.60 3040
2804.10 3161
2804.60 2887
2805.10 2770
2805.59 2963
2806.09 3073
2806.59 2937
2807.09 3248
2807.59 3334
2808.09 3338
2808.59 3564
2809.09 3582
2809.59 3720
2810.09 3790
2810.59 3975
2811.09 3984
2811.59 3839
2812.09 4093
2812.59 4001
2813.09 3986
2813.59 3762
2814.09 3494
2814.59 3189
2815.09 3267
2815.59 2979
2816.09 2574
2816.59 2644
2817.09 2688
2817.59 2720
2818.09 2548
2818.60 2518
2819.10 2295
2819.60 2376
2820.10 2385
2820.60 2202
2821.10 2318
2821.60 2254
2822.10 2114
2822.60 2261
2823.10 2248
2823.60 2312
2824.10 2246
2824.61 2283
2825.11 2236
2825.61 2282
2826.11 2304
2826.61 2492
2827.11 2640
2827.61 2543
2828.12 2431
2828.62 2476
2829.12 2672
2829.62 2692
2830.12 2651
2830.62 2687
2831.12 2720
2831.63 2764
2832.13 2862
2832.63 2693
2833.13 2646
2833.63 2726
2834.14 2775
2834.64 2760
2835.14 2973
2835.64 2768
2836.14 2844
2836.65 2959
2837.15 2761
2837.65 2685
2838.15 2630
2838.66 2614
2839.16 2751
2839.66 2612
2840.16 2511
2840.67 2487
2841.17 2379
2841.67 2411
2842.17 2411
2842.68 2279
2843.18 2241
2843.68 2266
2844.18 2396
2844.69 2478
2845.19 2341
2845.69 2333
2846.20 2481
2846.70 2350
2847.20 2524
2847.71 2639
2848.21 2462
2848.71 2500
2849.22 2660
2849.72 2596
2850.22 2635
2850.73 2736
2851.23 2613
2851.73 2362
2852.24 2540
2852.74 2652
2853.24 2487
2853.75 2370
2854.25 2418
2854.75 2294
2855.26 2260
2855.76 2490
2856.27 2759
2856.77 2396
2857.27 2358
2857.78 2538
2858.28 2509
2858.79 2495
2859.29 2421
2859.80 2497
2860.30 2382
2860.80 2346
2861.31 2431
2861.81 2402
2862.32 2428
2862.82 2400
2863.33 2479
2863.83 2296
2864.34 2192
2864.84 2333
2865.34 2359
2865.85 2222
2866.35 2095
2866.86 2213
2867.36 2060
2867.87 2074
2868.37 2156
2868.88 2138
2869.38 2098
2869.89 2236
2870.39 2224
2870.90 2272
2871.41 2204
2871.91 2296
2872.42 2209
2872.92 2418
2873.43 2692
2873.93 2434
2874.44 2528
2874.94 2562
2875.45 2469
2875.95 2498
2876.46 2539
2876.97 2640
2877.47 2544
2877.98 2432
2878.48 2441
2878.99 2462
2879.50 2406
2880.00 2532
2880.51 2469
2881.01 2552
2881.52 2453
2882.03 2323
2882.53 2378
2883.04 2327
2883.54 2339
2884.05 2525
2884.56 2369
2885.06 2451
2885.57 2512
2886.08 2499
2886.58 2549
2887.09 2610
2887.60 2576
2888.10 2860
2888.61 2669
2889.12 2861
2889.62 3005
2890.13 2959
2890.64 2927
2891.15 2766
2891.65 2893
2892.16 2758
2892.67 2629
2893.17 2685
2893.68 2588
2894.19 2601
2894.70 2554
2895.20 2552
2895.71 2541
2896.22 2571
2896.73 2593
2897.23 2611
2897.74 2566
2898.25 2714
2898.76 2713
2899.26 2684
2899.77 2657
2900.28 2639
2900.79 2662
2901.29 2513
2901.80 2521
2902.31 2713
2902.82 2789
2903.33 2644
2903.83 2705
2904.34 2970
2904.85 2813
2905.36 2698
2905.87 3072
2906.38 2947
2906.88 2835
2907.39 2909
2907.90 2963
2908.41 2955
2908.92 2971
2909.43 2852
2909.94 2873
2910.44 2861
2910.95 2709
2911.46 2707
2911.97 2881
2912.48 2817
2912.99 2777
2913.50 2721
2914.01 2876
2914.52 2739
2915.02 2680
2915.53 2629
2916.04 2811
2916.55 2750
2917.06 2694
2917.57 2608
2918.08 2655
2918.59 2629
2919.10 2523
2919.61 2597
2920.12 2740
2920.63 2648
2921.14 2489
2921.65 2506
2922.16 2490
2922.67 2693
2923.18 2660
2923.69 2798
2924.20 2753
2924.71 2808
2925.22 2844
2925.73 3150
2926.24 3228
2926.75 3280
2927.26 3349
2927.77 3508
2928.28 3451
2928.79 3780
2929.30 3750
2929.81 3701
2930.32 3585
2930.83 3413
2931.34 3202
2931.85 3045
2932.36 2890
2932.87 2775
2933.38 2659
2933.89 2529
2934.40 2372
2934.91 2359
2935.42 2399
2935.94 2566
2936.45 2383
2936.96 2410
2937.47 2476
2937.98 2435
2938.49 2701
2939.00 2764
2939.51 2594
2940.02 2727
2940.54 2636
2941.05 2674
2941.56 2566
2942.07 2857
2942.58 2686
2943.09 2662
2943.61 2722
2944.12 2669
2944.63 2800
2945.14 2718
2945.65 2734
2946.16 2739
2946.68 2740
2947.19 2732
2947.70 2714
2948.21 2760
2948.72 2857
2949.24 2733
2949.75 2829
2950.26 2708
2950.77 2552
2951.28 2677
2951.80 2743
2952.31 2905
2952.82 2819
2953.33 2641
2953.85 2745
2954.36 2456
2954.87 2498
2955.38 2572
2955.90 2401
2956.41 2488
2956.92 2406
2957.43 2460
2957.95 2267
2958.46 2411
2958.97 2414
2959.49 2365
2960.00 2377
2960.51 2284
2961.03 2495
2961.54 2712
2962.05 2883
2962.57 2951
2963.08 2900
2963.59 2893
2964.11 2916
2964.62 2871
2965.13 2753
2965.65 2505
2966.16 2560
2966.67 2735
2967.19 2661
2967.70 2448
2968.21 2562
2968.73 2676
2969.24 2572
2969.76 2405
2970.27 2501
2970.78 2438
2971.30 2368
2971.81 2317
2972.33 2418
2972.84 2491
2973.35 2541
2973.87 2400
2974.38 2356
2974.90 2529
2975.41 2353
2975.92 2414
2976.44 2525
2976.95 2542
2977.47 2478
2977.98 2637
2978.50 2591
2979.01 2376
2979.53 2271
2980.04 2445
2980.56 2422
2981.07 2415
2981.59 2407
2982.10 2458
2982.62 2460
2983.13 2404
2983.65 2558
2984.16 2440
2984.68 2381
2985.19 2450
2985.71 2557
2986.22 2609
2986.74 2586
2987.25 2588
2987.77 2567
2988.28 2465
2988.80 2670
2989.31 2624
2989.83 2483
2990.35 2653
2990.86 2695
2991.38 2681
2991.89 2988
2992.41 2813
2992.92 3033
2993.44 3148
2993.96 3128
2994.47 3106
2994.99 2995
2995.50 3105
2996.02 3136
2996.54 3230
2997.05 3320
2997.57 3387
2998.09 3279
2998.60 3510
2999.12 3358
2999.64 3452
3000.15 3375
3000.67 3353
3001.18 3380
3001.70 3333
3002.22 3217
3002.73 3398
3003.25 3253
3003.77 3119
3004.29 3027
3004.80 3164
3005.32 3409
3005.84 3377
3006.35 3042
3006.87 3359
3007.39 3369
3007.90 3254
3008.42 3384
3008.94 3262
3009.46 3347
3009.97 3091
3010.49 2803
3011.01 2889
3011.53 3077
3012.04 2936
3012.56 2802
3013.08 2812
3013.60 2687
3014.11 2512
3014.63 2679
3015.15 2595
3015.67 2657
3016.18 2757
3016.70 2705
3017.22 2695
3017.74 2699
3018.26 2597
3018.77 2527
3019.29 2619
3019.81 2630
3020.33 2669
3020.85 2658
3021.37 2763
3021.88 2691
3022.40 2968
3022.92 2676
3023.44 2630
3023.96 2962
3024.48 3125
3025.00 3203
3025.51 2971
3026.03 3009
3026.55 3130
3027.07 3275
3027.59 3416
3028.11 3355
3028.63 3134
3029.15 3034
3029.67 3134
3030.18 3067
3030.70 2900
3031.22 2949
3031.74 2901
3032.26 2893
3032.78 2914
3033.30 2668
3033.82 2642
3034.34 2966
3034.86 3002
3035.38 3025
3035.90 3234
3036.42 3392
3036.94 3290
3037.46 3126
3037.98 3358
3038.50 3508
3039.02 3494
3039.54 3547
3040.06 3419
3040.58 3589
3041.10 3324
3041.62 3429
3042.14 3236
3042.66 2964
3043.18 2983
3043.70 3078
3044.22 2897
3044.74 2734
3045.26 2780
3045.78 2988
3046.30 2812
3046.82 2718
3047.34 2613
3047.86 2533
3048.38 2483
3048.90 2558
3049.42 2539
3049.94 2603
3050.46 2606
3050.98 2535
3051.50 2477
3052.03 2550
3052.55 2706
3053.07 2704
3053.59 2709
3054.11 2970
3054.63 2643
3055.15 2500
3055.67 2691
3056.19 2760
3056.72 2822
3057.24 2759
3057.76 2721
3058.28 2611
3058.80 2669
3059.32 2816
3059.84 2743
3060.37 2772
3060.89 2790
3061.41 2559
3061.93 2622
3062.45 2693
3062.98 2820
3063.50 2965
3064.02 2813
3064.54 2622
3065.06 2764
3065.59 2833
3066.11 2786
3066.63 2782
3067.15 2805
3067.67 2825
3068.20 2799
3068.72 2754
3069.24 2696
3069.76 2778
3070.29 2777
3070.81 2763
3071.33 2849
3071.85 2872
3072.38 2677
3072.90 2612
3073.42 2555
3073.95 2681
3074.47 2495
3074.99 2665
3075.51 2698
3076.04 2736
3076.56 2780
3077.08 2695
3077.61 2856
3078.13 2928
3078.65 3041
3079.18 2925
3079.70 2845
3080.22 3082
3080.75 3071
3081.27 3101
3081.79 3205
3082.32 3155
3082.84 3242
3083.36 3171
3083.89 3077
3084.41 3068
3084.93 3105
3085.46 3442
3085.98 3271
3086.51 3121
3087.03 3109
3087.55 3062
3088.08 3143
3088.60 2912
3089.13 2836
3089.65 2961
3090.17 3044
3090.70 3051
3091.22 3141
3091.75 2964
3092.27 2831
3092.80 2971
3093.32 3156
3093.85 2964
3094.37 2963
3094.89 2994
3095.42 3018
3095.94 3061
3096.47 3065
3096.99 3019
3097.52 3110
3098.04 3202
3098.57 3185
3099.09 3271
3099.62 3305
3100.14 3290
3100.67 3383
3101.19 3351
3101.72 3510
3102.24 3768
3102.77 4179
3103.29 4350
3103.82 4783
3104.34 5310
3104.87 5514
3105.40 5640
3105.92 5996
3106.45 6178
3106.97 6609
3107.50 6044
3108.02 5628
3108.55 5335
3109.08 4945
3109.60 4503
3110.13 4044
3110.65 3951
3111.18 3520
3111.70 3498
3112.23 3637
3112.76 3568
3113.28 3552
3113.81 3454
3114.34 3423
3114.86 3230
3115.39 3320
3115.91 3668
3116.44 3446
3116.97 3015
3117.49 3088
3118.02 3046
3118.55 2895
3119.07 2786
3119.60 2783
3120.13 2775
3120.65 2688
3121.18 2624
3121.71 2606
3122.23 2681
3122.76 2849
3123.29 2915
3123.82 2620
3124.34 2641
3124.87 3005
3125.40 3030
3125.92 2829
3126.45 2853
3126.98 2761
3127.51 2792
3128.03 2619
3128.56 2781
3129.09 2680
3129.62 2795
3130.14 2663
3130.67 2673
3131.20 2620
3131.73 2823
3132.25 2557
3132.78 2600
3133.31 2555
3133.84 2435
3134.37 2629
3134.89 2661
3135.42 2392
3135.95 2378
3136.48 2358
3137.01 2357
3137.53 2436
3138.06 2349
3138.59 2367
3139.12 2536
3139.65 2426
3140.18 2276
3140.70 2302
3141.23 2390
3141.76 2515
3142.29 2514
3142.82 2504
3143.35 2530
3143.88 2533
3144.40 2374
3144.93 2405
3145.46 2481
3145.99 2422
3146.52 2557
3147.05 2639
3147.58 2556
3148.11 2690
3148.64 2659
3149.17 2606
3149.70 2987
3150.22 2895
3150.75 3031
3151.28 2956
3151.81 2978
3152.34 3012
3152.87 2939
3153.40 2843
3153.93 2899
3154.46 2993
3154.99 2978
3155.52 2659
3156.05 2481
3156.58 2672
3157.11 2774
3157.64 2748
3158.17 2628
3158.70 2506
3159.23 2677
3159.76 2588
3160.29 2654
3160.82 2811
3161.35 2842
3161.88 3006
3162.41 2948
3162.94 2685
3163.47 2735
3164.00 3012
3164.53 3033
3165.06 2979
3165.59 2870
3166.12 2667
3166.65 2642
3167.18 2696
3167.72 2550
3168.25 2552
3168.78 2544
3169.31 2635
3169.84 2639
3170.37 2678
3170.90 2633
3171.43 2579
3171.96 2703
3172.49 2711
3173.03 2645
3173.56 2701
3174.09 2653
3174.62 2542
3175.15 2563
3175.68 2481
3176.21 2555
3176.74 2475
3177.28 2438
3177.81 2450
3178.34 2323
3178.87 2378
3179.40 2382
3179.93 2525
3180.47 2746
3181.00 2630
3181.53 2572
3182.06 2707
3182.59 2654
3183.13 2761
3183.66 2845
3184.19 2761
3184.72 2498
3185.25 2715
3185.79 2694
3186.32 2394
3186.85 2451
3187.38 2397
3187.92 2564
3188.45 2574
3188.98 2614
3189.51 2595
3190.05 2568
3190.58 2466
3191.11 2532
3191.64 2601
3192.18 2613
3192.71 2686
3193.24 2348
3193.78 2451
3194.31 2539
3194.84 2578
3195.38 2622
3195.91 2496
3196.44 2444
3196.97 2582
3197.51 2458
3198.04 2590
3198.57 2576
3199.11 2514
3199.64 2715
3200.17 2692
3200.71 2615
3201.24 2631
3201.78 2676
3202.31 2695
3202.84 2794
3203.38 2827
3203.91 2891
3204.44 2928
3204.98 2756
3205.51 2894
3206.05 3120
3206.58 3093
3207.11 2975
3207.65 2895
3208.18 2836
3208.72 2804
3209.25 2806
3209.78 2898
3210.32 2764
3210.85 2749
3211.39 2993
3211.92 3125
3212.46 3161
3212.99 3424
3213.53 3561
3214.06 3439
3214.59 3421
3215.13 3375
3215.66 3406
3216.20 3407
3216.73 3375
3217.27 3247
3217.80 3204
3218.34 3118
3218.87 3150
3219.41 3002
3219.94 2867
3220.48 2881
3221.01 2631
3221.55 2685
3222.08 2726
3222.62 2871
3223.16 2838
3223.69 2876
3224.23 2975
3224.76 2738
3225.30 3020
3225.83 3173
3226.37 3083
3226.90 3394
3227.44 3196
3227.98 3261
3228.51 3320
3229.05 3455
3229.58 3264
3230.12 3141
3230.66 3219
3231.19 3066
3231.73 3086
3232.26 2919
3232.80 2944
3233.34 2747
3233.87 2773
3234.41 2884
3234.95 2751
3235.48 2580
3236.02 2665
3236.55 2701
3237.09 2825
3237.63 2662
3238.16 2657
3238.70 2924
3239.24 2915
3239.77 3002
3240.31 3071
3240.85 2990
3241.38 3112
3241.92 3119
3242.46 3090
3243.00 3015
3243.53 3000
3244.07 3119
3244.61 2907
3245.14 2996
3245.68 3003
3246.22 3022
3246.76 2887
3247.29 2700
3247.83 2849
3248.37 2844
3248.91 2939
3249.44 2876
3249.98 2977
3250.52 2758
3251.06 2968
3251.59 2954
3252.13 3009
3252.67 2795
3253.21 2780
3253.75 2846
3254.28 3002
3254.82 3077
3255.36 3209
3255.90 3196
3256.44 3019
3256.97 3256
3257.51 3150
3258.05 3269
3258.59 3174
3259.13 3100
3259.67 3057
3260.20 3071
3260.74 3127
3261.28 3055
3261.82 3344
3262.36 3499
3262.90 3766
3263.44 3780
3263.97 3967
3264.51 3931
3265.05 4275
3265.59 4584
3266.13 4847
3266.67 4670
3267.21 4906
3267.75 5087
3268.29 5189
3268.83 5376
3269.36 5507
3269.90 5210
3270.44 5357
3270.98 5596
3271.52 5261
3272.06 5195
3272.60 5035
3273.14 4796
3273.68 4264
3274.22 3988
3274.76 3725
3275.30 3673
3275.84 3404
3276.38 3322
3276.92 3542
3277.46 3632
3278.00 3516
3278.54 3412
3279.08 3495
3279.62 3614
3280.16 3666
3280.70 3802
3281.24 3787
3281.78 3549
3282.32 3619
3282.86 3615
3283.40 3909
3283.94 3565
3284.48 3320
3285.02 3638
3285.56 3767
3286.10 3552
3286.64 3670
3287.18 3594
3287.72 3766
3288.26 3892
3288.81 3845
3289.35 3858
3289.89 3774
3290.43 3887
3290.97 3875
3291.51 3813
3292.05 3656
3292.59 3655
3293.13 3798
3293.67 3724
3294.22 3697
3294.76 3737
3295.30 3855
3295.84 3979
3296.38 4334
3296.92 4246
3297.46 4736
3298.01 4866
3298.55 4608
3299.09 4944
3299.63 5029
3300.17 4756
3300.71 4532
3301.26 4535
3301.80 4623
3302.34 4319
3302.88 4081
3303.42 4046
3303.97 4115
3304.51 3934
3305.05 3724
3305.59 3685
3306.13 3698
3306.68 3758
3307.22 3663
3307.76 3836
3308.30 3551
3308.85 3557
3309.39 3789
3309.93 3838
3310.47 3649
3311.02 3996
3311.56 4002
3312.10 3937
3312.64 4010
3313.19 4075
3313.73 4030
3314.27 4057
3314.82 4150
3315.36 4100
3315.90 4102
3316.45 4207
3316.99 4212
3317.53 4302
3318.07 4290
3318.62 4431
3319.16 4303
3319.70 4227
3320.25 4244
3320.79 4472
3321.34 4368
3321.88 4240
3322.42 4161
3322.97 4475
3323.51 4364
3324.05 4375
3324.60 4327
3325.14 4393
3325.68 4336
3326.23 4369
3326.77 4262
3327.32 4416
3327.86 4485
3328.40 4390
3328.95 4125
3329.49 3945
3330.04 3981
3330.58 3922
3331.13 4096
3331.67 4097
3332.21 4012
3332.76 4185
3333.30 4484
3333.85 5129
3334.39 5954
3334.94 7072
3335.48 8224
3336.03 9395
3336.57 11093
3337.12 12584
3337.66 14410
3338.21 16023
3338.75 17472
3339.30 18002
3339.84 17725
3340.39 17516
3340.93 16409
3341.48 15393
3342.02 14093
3342.57 12170
3343.11 10460
3343.66 8992
3344.20 7730
3344.75 6624
3345.29 5717
3345.84 5120
3346.38 4627
3346.93 4473
3347.47 4294
3348.02 4140
3348.57 3953
3349.11 4048
3349.66 4064
3350.20 4079
3350.75 4291
3351.30 4198
3351.84 4119
3352.39 4269
3352.93 4390
3353.48 4602
3354.03 4563
3354.57 4904
3355.12 4769
3355.66 4938
3356.21 4729
3356.76 4691
3357.30 4511
3357.85 4219
3358.40 4182
3358.94 4010
3359.49 3971
3360.04 3883
3360.58 3758
3361.13 3531
3361.68 3514
3362.22 3555
3362.77 3397
3363.32 3458
3363.86 3265
3364.41 3316
3364.96 3163
3365.50 3183
3366.05 3478
3366.60 3600
3367.15 3482
3367.69 3381
3368.24 3479
3368.79 3421
3369.34 3451
3369.88 3398
3370.43 3392
3370.98 3497
3371.53 3409
3372.07 3603
3372.62 3504
3373.17 3492
3373.72 3654
3374.26 3786
3374.81 3839
3375.36 4019
3375.91 4028
3376.46 4484
3377.00 4597
3377.55 4439
3378.10 4300
3378.65 4300
3379.20 4296
3379.74 4222
3380.29 3933
3380.84 3749
3381.39 3660
3381.94 3529
3382.49 3319
3383.04 3235
3383.58 3363
3384.13 3346
3384.68 3185
3385.23 3162
3385.78 3352
3386.33 3372
3386.88 3226
3387.43 3180
3387.97 3125
3388.52 3101
3389.07 3080
3389.62 3205
3390.17 3060
3390.72 3149
3391.27 3069
3391.82 2937
3392.37 2949
3392.92 2959
3393.47 3041
3394.01 2923
3394.56 2858
3395.11 2989
3395.66 2759
3396.21 2801
3396.76 2988
3397.31 2822
3397.86 2648
3398.41 2902
3398.96 2973
3399.51 2932
3400.06 2943
3400.61 2749
3401.16 2764
3401.71 2840
3402.26 2893
3402.81 2857
3403.36 2719
3403.91 2718
3404.46 2661
3405.01 2498
3405.56 2608
3406.11 2746
3406.66 2638
3407.21 2639
3407.76 2670
3408.32 2646
3408.87 2687
3409.42 2760
3409.97 2648
3410.52 2547
3411.07 2775
3411.62 2881
3412.17 2775
3412.72 2864
3413.27 2885
3413.82 2956
3414.37 2876
3414.93 3056
3415.48 2837
3416.03 2969
3416.58 2828
3417.13 2855
3417.68 2959
3418.23 2956
3418.78 2835
3419.34 2850
3419.89 3049
3420.44 2928
3420.99 2704
3421.54 2633
3422.09 2656
3422.65 2577
3423.20 2467
3423.75 2644
3424.30 2599
3424.85 2524
3425.40 2681
3425.96 2532
3426.51 2800
3427.06 2731
3427.61 2619
3428.17 2736
3428.72 2710
3429.27 2654
3429.82 2593
3430.37 2656
3430.93 2496
3431.48 2404
3432.03 2602
3432.58 2556
3433.14 2447
3433.69 2690
3434.24 2495
3434.79 2586
3435.35 2613
3435.90 2741
3436.45 2754
3437.01 2579
3437.56 2546
3438.11 2447
3438.66 2506
3439.22 2721
3439.77 2556
3440.32 2589
3440.88 2606
3441.43 2691
3441.98 2887
3442.54 2948
3443.09 2816
3443.64 2846
3444.20 2763
3444.75 2977
3445.30 2809
3445.86 2773
3446.41 2756
3446.97 2809
3447.52 2776
3448.07 2664
3448.63 2518
3449.18 2576
3449.73 2545
3450.29 2586
3450.84 2623
3451.40 2626
3451.95 2591
3452.50 2466
3453.06 2387
3453.61 2621
3454.17 2562
3454.72 2281
3455.28 2451
3455.83 2317
3456.38 2412
3456.94 2532
3457.49 2419
3458.05 2485
3458.60 2445
3459.16 2469
3459.71 2367
3460.27 2414
3460.82 2570
3461.38 2494
3461.93 2499
3462.49 2596
3463.04 2674
3463.60 2566
3464.15 2447
3464.71 2617
3465.26 2609
3465.82 2726
3466.37 2715
3466.93 2852
3467.48 2790
3468.04 3005
3468.59 2899
3469.15 2663
3469.70 2653
3470.26 2746
3470.82 2709
3471.37 2749
3471.93 2692
3472.48 2725
3473.04 2803
3473.59 2891
3474.15 2710
3474.71 2794
3475.26 3031
3475.82 2934
3476.37 2811
3476.93 2797
3477.49 2800
3478.04 2772
3478.60 2873
3479.16 2706
3479.71 2881
3480.27 3005
3480.82 2930
3481.38 2981
3481.94 2851
3482.49 2939
3483.05 3096
3483.61 3153
3484.16 3133
3484.72 3125
3485.28 3071
3485.83 3118
3486.39 3134
3486.95 3244
3487.50 3308
3488.06 3210
3488.62 3235
3489.18 3421
3489.73 3441
3490.29 3559
3490.85 3661
3491.40 4008
3491.96 4175
3492.52 4161
3493.08 4600
3493.63 5052
3494.19 5335
3494.75 5371
3495.31 5794
3495.86 6098
3496.42 5923
3496.98 5629
3497.54 5726
3498.09 5744
3498.65 5348
3499.21 5312
3499.77 5061
3500.33 5451
3500.88 5886
3501.44 5900
3502.00 6373
3502.56 6229
3503.12 6239
3503.67 6621
3504.23 6719
3504.79 6936
3505.35 6897
3505.91 7189
3506.47 7386
3507.03 7333
3507.58 7591
3508.14 7622
3508.70 7807
3509.26 7925
3509.82 7929
3510.38 7235
3510.94 6702
3511.49 6553
3512.05 5883
3512.61 5376
3513.17 4808
3513.73 4320
3514.29 4008
3514.85 3819
3515.41 3513
3515.97 3382
3516.53 3278
3517.09 3040
3517.64 3295
3518.20 3308
3518.76 3138
3519.32 3051
3519.88 2898
3520.44 3058
3521.00 2960
3521.56 3104
3522.12 3065
3522.68 3219
3523.24 3025
3523.80 3113
3524.36 3096
3524.92 2897
3525.48 3044
3526.04 3174
3526.60 2987
3527.16 3040
3527.72 3111
3528.28 3082
3528.84 2904
3529.40 2929
3529.96 3088
3530.52 2880
3531.08 2598
3531.64 2688
3532.20 2657
3532.76 2690
3533.32 2642
3533.89 2679
3534.45 2752
3535.01 3016
3535.57 2969
3536.13 2916
3536.69 3022
3537.25 2894
3537.81 3004
3538.37 3108
3538.93 3072
3539.49 3057
3540.06 2993
3540.62 3060
3541.18 2993
3541.74 3103
3542.30 3008
3542.86 3085
3543.42 3104
3543.98 3031
3544.55 2990
3545.11 2998
3545.67 2896
3546.23 2835
3546.79 2761
3547.35 2659
3547.92 2784
3548.48 2774
3549.04 2896
3549.60 2947
3550.16 2641
3550.72 2714
3551.29 2564
3551.85 2792
3552.41 2734
3552.97 2668
3553.54 2595
3554.10 2529
3554.66 2465
3555.22 2462
3555.78 2619
3556.35 2652
3556.91 2343
3557.47 2337
3558.03 2412
3558.60 2414
3559.16 2426
3559.72 2538
3560.29 2527
3560.85 2457
3561.41 2414
3561.97 2346
3562.54 2490
3563.10 2639
3563.66 2373
3564.23 2550
3564.79 2546
3565.35 2690
3565.91 2514
3566.48 2465
3567.04 2389
3567.60 2380
3568.17 2579
3568.73 2531
3569.29 2578
3569.86 2424
3570.42 2301
3570.99 2234
3571.55 2213
3572.11 2394
3572.68 2511
3573.24 2267
3573.80 2255
3574.37 2358
3574.93 2450
3575.50 2487
3576.06 2614
3576.62 2461
3577.19 2591
3577.75 2729
3578.32 2552
3578.88 2726
3579.44 2615
3580.01 2593
3580.57 2731
3581.14 2609
3581.70 2751
3582.27 2662
3582.83 2578
3583.40 2748
3583.96 2474
3584.52 2637
3585.09 2596
3585.65 2732
3586.22 2545
3586.78 2491
3587.35 2474
3587.91 2500
3588.48 2449
3589.04 2365
3589.61 2515
3590.17 2522
3590.74 2396
3591.30 2408
3591.87 2314
3592.43 2446
3593.00 2471
3593.56 2551
3594.13 2589
3594.70 2597
3595.26 2466
3595.83 2585
3596.39 2587
3596.96 2558
3597.52 2625
3598.09 2561
3598.65 2346
3599.22 2528
3599.79 2506
3600.35 2705
3600.92 2586
3601.48 2527
3602.05 2394
3602.62 2496
3603.18 2485
3603.75 2492
3604.32 2449
3604.88 2504
3605.45 2421
3606.01 2426
3606.58 2401
3607.15 2502
3607.71 2481
3608.28 2386
3608.85 2343
3609.41 2284
3609.98 2292
3610.55 2311
3611.11 2340
3611.68 2176
3612.25 2354
3612.81 2490
3613.38 2367
3613.95 2340
3614.51 2417
3615.08 2421
3615.65 2362
3616.22 2610
3616.78 2742
3617.35 3070
3617.92 3256
3618.48 3521
3619.05 3928
3619.62 4205
3620.19 4760
3620.75 4915
3621.32 5030
3621.89 5151
3622.46 5147
3623.02 5128
3623.59 4878
3624.16 4548
3624.73 4436
3625.30 4130
3625.86 3620
3626.43 3611
3627.00 3248
3627.57 2659
3628.14 2659
3628.70 2600
3629.27 2547
3629.84 2286
3630.41 2317
3630.98 2237
3631.55 2341
3632.11 2424
3632.68 2203
3633.25 2262
3633.82 2271
3634.39 2206
3634.96 2282
3635.52 2200
3636.09 2159
3636.66 2218
3637.23 2294
3637.80 2202
3638.37 2165
3638.94 2002
3639.51 2175
3640.08 2301
3640.64 2318
3641.21 2247
3641.78 2349
3642.35 2360
3642.92 2405
3643.49 2548
3644.06 2527
3644.63 2668
3645.20 2667
3645.77 2711
3646.34 2873
3646.91 2918
3647.48 2851
3648.05 2841
3648.62 2766
3649.19 2759
3649.76 2772
3650.33 2701
3650.90 2641
3651.47 2822
3652.03 2554
3652.60 2590
3653.17 2720
3653.75 2591
3654.32 2581
3654.89 2474
3655.46 2763
3656.03 2740
3656.60 2574
3657.17 2529
3657.74 2592
3658.31 2611
3658.88 2632
3659.45 2841
3660.02 2612
3660.59 2687
3661.16 2695
3661.73 2684
3662.30 2774
3662.87 2676
3663.44 2588
3664.01 2423
3664.59 2530
3665.16 2665
3665.73 2477
3666.30 2289
3666.87 2344
3667.44 2425
3668.01 2209
3668.58 2340
3669.15 2309
3669.73 2577
3670.30 2515
3670.87 2530
3671.44 2486
3672.01 2460
3672.58 2293
3673.15 2468
3673.73 2410
3674.30 2466
3674.87 2453
3675.44 2408
3676.01 2467
3676.58 2611
3677.16 2655
3677.73 2606
3678.30 2610
3678.87 2692
3679.44 2660
3680.02 2674
3680.59 2912
3681.16 2726
3681.73 2576
3682.31 2547
3682.88 2549
3683.45 2418
3684.02 2209
3684.60 2328
3685.17 2415
3685.74 2359
3686.31 2252
3686.89 2336
3687.46 2396
3688.03 2367
3688.60 2480
3689.18 2633
3689.75 2472
3690.32 2406
3690.90 2494
3691.47 2631
3692.04 2779
3692.61 2651
3693.19 2744
3693.76 2787
3694.33 2685
3694.91 2658
3695.48 2500
3696.05 2474
3696.63 2523
3697.20 2567
3697.77 2618
3698.35 2600
3698.92 2428
3699.50 2489
3700.07 2321
3700.64 2346
3701.22 2254
3701.79 2229
3702.36 2359
3702.94 2375
3703.51 2380
3704.09 2283
3704.66 2323
3705.23 2408
3705.81 2355
3706.38 2526
3706.96 2347
3707.53 2334
3708.11 2314
3708.68 2304
3709.25 2445
3709.83 2445
3710.40 2398
3710.98 2439
3711.55 2573
3712.13 2352
3712.70 2410
3713.28 2269
3713.85 2358
3714.43 2168
3715.00 2317
3715.58 2293
3716.15 2441
3716.73 2206
3717.30 2136
3717.88 2132
3718.45 2354
3719.03 2218
3719.60 2143
3720.18 2313
3720.75 2308
3721.33 2226
3721.90 2202
3722.48 2293
3723.05 2297
3723.63 2302
3724.20 2271
3724.78 2169
3725.36 2098
3725.93 2221
3726.51 2284
3727.08 2146
3727.66 2215
3728.23 2035
3728.81 2182
3729.39 2172
3729.96 2108
3730.54 2258
3731.11 2260
3731.69 2453
3732.27 2576
3732.84 2753
3733.42 2747
3734.00 2722
3734.57 2969
3735.15 3019
3735.72 3350
3736.30 3262
3736.88 3259
3737.45 3179
3738.03 3129
3738.61 3105
3739.18 3077
3739.76 2980
3740.34 2852
3740.92 2669
3741.49 2657
3742.07 2781
3742.65 2589
3743.22 2595
3743.80 2572
3744.38 2524
3744.95 2437
3745.53 2470
3746.11 2650
3746.69 2681
3747.26 2641
3747.84 2614
3748.42 2520
3749.00 2610
3749.57 2651
3750.15 2693
3750.73 2465
3751.31 2683
3751.88 2648
3752.46 2816
3753.04 2801
3753.62 2669
3754.19 2615
3754.77 2560
3755.35 2499
3755.93 2471
3756.51 2372
3757.08 2383
3757.66 2483
3758.24 2421
3758.82 2550
3759.40 2508
3759.98 2415
3760.55 2539
3761.13 2680
3761.71 2665
3762.29 2680
3762.87 2717
3763.45 2632
3764.03 2729
3764.60 2537
3765.18 2694
3765.76 2559
3766.34 2660
3766.92 2721
3767.50 2623
3768.08 2560
3768.66 2429
3769.24 2506
3769.81 2504
3770.39 2397
3770.97 2290
3771.55 2455
3772.13 2485
3772.71 2415
3773.29 2593
3773.87 2471
3774.45 2387
3775.03 2387
3775.61 2520
3776.19 2601
3776.77 2527
3777.35 2503
3777.93 2502
3778.51 2396
3779.09 2473
3779.67 2336
3780.25 2257
3780.83 2222
3781.41 2289
3781.99 2343
3782.57 2444
3783.15 2220
3783.73 2222
3784.31 2136
3784.89 2314
3785.47 2122
3786.05 2194
3786.63 2167
3787.21 2198
3787.79 2222
3788.37 2130
3788.95 2166
3789.53 2201
3790.11 2211
3790.69 2305
3791.27 2351
3791.85 2406
3792.43 2327
3793.01 2298
3793.59 2294
3794.18 2197
3794.76 2262
3795.34 2502
3795.92 2398
3796.50 2339
3797.08 2244
3797.66 2368
3798.24 2400
3798.83 2281
3799.41 2271
3799.99 2341
3800.57 2360
3801.15 2210
3801.73 2427
3802.31 2447
3802.90 2351
3803.48 2665
3804.06 2508
3804.64 2733
3805.22 2719
3805.80 2699
3806.39 2715
3806.97 2696
3807.55 2755
3808.13 2599
3808.71 2601
3809.30 2642
3809.88 2654
3810.46 2651
3811.04 2647
3811.63 2775
3812.21 2580
3812.79 2696
3813.37 2832
3813.95 2811
3814.54 2911
3815.12 2826
3815.70 3050
3816.29 2860
3816.87 2741
3817.45 2900
3818.03 2812
3818.62 2629
3819.20 2766
3819.78 2966
3820.36 2899
3820.95 2655
3821.53 2612
3822.11 2452
3822.70 2311
3823.28 2395
3823.86 2546
3824.45 2418
3825.03 2307
3825.61 2287
3826.20 2244
3826.78 2280
3827.36 2371
3827.95 2229
3828.53 2086
3829.11 2300
3829.70 2287
3830.28 2356
3830.87 2225
3831.45 2337
3832.03 2291
3832.62 2367
3833.20 2289
3833.79 2321
3834.37 2182
3834.95 2451
3835.54 2378
3836.12 2335
3836.71 2428
3837.29 2365
3837.87 2320
3838.46 2265
3839.04 2316
3839.63 2384
3840.21 2309
3840.80 2253
3841.38 2293
3841.97 2302
3842.55 2361
3843.13 2284
3843.72 2286
3844.30 2376
3844.89 2218
3845.47 2254
3846.06 2314
3846.64 2220
3847.23 2317
3847.81 2198
3848.40 2254
3848.98 2421
3849.57 2476
3850.15 2549
3850.74 2402
3851.33 2295
3851.91 2381
3852.50 2379
3853.08 2384
3853.67 2313
3854.25 2442
3854.84 2405
3855.42 2392
3856.01 2333
3856.60 2523
3857.18 2480
3857.77 2449
3858.35 2422
3858.94 2450
3859.52 2607
3860.11 2499
3860.70 2873
3861.28 3229
3861.87 3380
3862.45 3743
3863.04 4094
3863.63 4605
3864.21 4900
3864.80 4874
3865.39 4869
3865.97 5184
3866.56 4802
3867.15 4521
3867.73 4257
3868.32 4015
3868.91 3893
3869.49 3606
3870.08 3303
3870.67 3137
3871.25 2951
3871.84 2877
3872.43 2851
3873.01 2660
3873.60 2494
3874.19 2501
3874.77 2406
3875.36 2433
3875.95 2506
3876.54 2446
3877.12 2524
3877.71 2442
3878.30 2444
3878.89 2491
3879.47 2434
3880.06 2478
3880.65 2344
3881.24 2223
3881.82 2266
3882.41 2357
3883.00 2336
3883.59 2255
3884.17 2258
3884.76 2240
3885.35 2129
3885.94 2233
3886.53 2232
3887.11 2184
3887.70 2273
3888.29 2162
3888.88 2315
3889.47 2264
3890.05 2405
3890.64 2462
3891.23 2482
3891.82 2502
3892.41 2557
3893.00 2575
3893.59 2486
3894.17 2628
3894.76 2571
3895.35 2550
3895.94 2654
3896.53 2760
3897.12 2587
3897.71 2625
3898.30 2669
3898.88 2733
3899.47 2904
3900.06 2779
3900.65 2829
3901.24 2669
3901.83 2696
3902.42 2665
3903.01 2774
3903.60 2697
3904.19 2668
3904.78 2746
3905.37 2579
3905.95 2477
3906.54 2442
3907.13 2377
3907.72 2497
3908.31 2393
3908.90 2285
3909.49 2278
3910.08 2148
3910.67 2255
3911.26 1982
3911.85 2046
3912.44 2181
3913.03 2243
3913.62 2202
3914.21 2171
3914.80 2180
3915.39 2071
3915.98 2009
3916.57 2069
3917.16 2235
3917.75 2127
3918.34 1958
3918.93 2107
3919.52 2080
3920.12 2072
3920.71 2116
3921.30 2168
3921.89 2134
3922.48 2251
3923.07 2269
3923.66 2075
3924.25 2129
3924.84 2037
3925.43 1999
3926.02 1991
3926.61 2108
3927.20 2031
3927.80 2146
3928.39 2167
3928.98 2095
3929.57 2142
3930.16 2143
3930.75 2130
3931.34 2122
3931.94 2026
3932.53 2132
3933.12 2077
3933.71 1988
3934.30 2039
3934.89 1974
3935.48 1890
3936.08 1958
3936.67 1894
3937.26 2069
3937.85 1960
3938.44 2018
3939.04 1886
3939.63 2004
3940.22 2002
3940.81 2084
3941.40 2111
3942.00 2071
3942.59 2147
3943.18 2116
3943.77 2204
3944.37 2195
3944.96 2214
3945.55 2161
3946.14 2182
3946.74 2205
3947.33 2278
3947.92 2458
3948.51 2094
3949.11 2057
3949.70 2171
3950.29 2120
3950.88 1960
3951.48 2104
3952.07 2062
3952.66 2079
3953.26 2079
3953.85 2028
3954.44 2120
3955.04 2094
3955.63 2141
3956.22 1989
3956.82 1969
3957.41 2113
3958.00 2175
3958.60 2160
3959.19 2237
3959.78 2218
3960.38 2189
3960.97 2303
3961.56 2269
3962.16 2371
3962.75 2297
3963.34 2278
3963.94 2208
3964.53 2373
3965.13 2316
3965.72 2258
3966.31 2388
3966.91 2268
3967.50 2320
3968.10 2435
3968.69 2467
3969.28 2326
3969.88 2491
3970.47 2621
3971.07 2631
3971.66 2529
3972.26 2479
3972.85 2358
3973.45 2369
3974.04 2370
3974.63 2258
3975.23 2306
3975.82 2286
3976.42 2201
3977.01 2274
3977.61 2264
3978.20 2302
3978.80 2175
3979.39 2235
3979.99 2339
3980.58 2303
3981.18 2353
3981.77 2205
3982.37 2260
3982.96 2323
3983.56 2262
3984.15 2296
3984.75 2271
3985.35 2141
3985.94 2005
3986.54 2154
3987.13 2133
3987.73 2238
3988.32 2258
3988.92 2264
3989.51 2239
3990.11 2288
3990.71 2164
3991.30 2263
3991.90 2264
3992.49 2281
3993.09 2251
3993.69 2121
3994.28 2104
3994.88 2167
3995.47 2214
3996.07 2159
3996.67 2043
3997.26 2295
3997.86 2486
3998.46 2461
3999.05 2439
3999.65 2412
4000.25 2380
4000.84 2438
4001.44 2397
4002.04 2342
4002.63 2473
4003.23 2403
4003.83 2491
4004.42 2423
4005.02 2414
4005.62 2537
4006.21 2397
4006.81 2424
4007.41 2386
4008.01 2408
4008.60 2510
4009.20 2576
4009.80 2440
4010.39 2530
4010.99 2553
4011.59 2648
4012.19 2500
4012.78 2509
4013.38 2426
4013.98 2299
4014.58 2352
4015.17 2431
4015.77 2353
4016.37 2184
4016.97 2239
4017.57 2313
4018.16 2431
4018.76 2357
4019.36 2524
4019.96 2598
4020.56 2449
4021.15 2567
4021.75 2626
4022.35 2528
4022.95 2489
4023.55 2544
4024.14 2375
4024.74 2228
4025.34 2301
4025.94 2212
4026.54 2286
4027.14 2336
4027.74 2191
4028.33 2272
4028.93 2412
4029.53 2304
4030.13 2366
4030.73 2343
4031.33 2401
4031.93 2347
4032.53 2447
4033.12 2390
4033.72 2461
4034.32 2431
4034.92 2453
4035.52 2448
4036.12 2358
4036.72 2396
4037.32 2578
4037.92 2396
4038.52 2369
4039.12 2164
4039.72 2298
4040.32 2178
4040.92 2283
4041.52 2277
4042.12 2228
4042.71 2157
4043.31 2213
4043.91 2199
4044.51 2100
4045.11 2225
4045.71 2147
4046.31 2062
4046.91 2162
4047.51 2155
4048.11 2196
4048.71 2248
4049.31 2195
4049.91 2039
4050.52 2032
4051.12 2181
4051.72 2146
4052.32 2350
4052.92 2199
4053.52 2058
4054.12 2284
4054.72 2340
4055.32 2361
4055.92 2292
4056.52 2228
4057.12 2280
4057.72 2339
4058.32 2392
4058.92 2293
4059.52 2445
4060.13 2483
4060.73 2500
4061.33 2407
4061.93 2252
4062.53 2257
4063.13 2199
4063.73 2325
4064.33 2280
4064.94 2270
4065.54 2232
4066.14 2032
4066.74 1998
4067.34 2057
4067.94 1980
4068.54 2048
4069.15 2128
4069.75 2103
4070.35 1983
4070.95 2027
4071.55 1987
4072.16 2045
4072.76 2183
4073.36 2000
4073.96 1970
4074.56 2004
4075.17 1955
4075.77 1984
4076.37 1984
4076.97 2022
4077.57 2141
4078.18 2018
4078.78 1993
4079.38 1970
4079.98 1916
4080.59 2036
4081.19 1940
4081.79 1893
4082.39 2021
4083.00 2022
4083.60 1973
4084.20 1961
4084.81 2006
4085.41 2165
4086.01 2082
4086.61 1980
4087.22 2112
4087.82 2075
4088.42 2208
4089.03 2220
4089.63 2205
4090.23 2113
4090.84 2086
4091.44 2324
4092.04 2470
4092.65 2370
4093.25 2271
4093.85 2502
4094.46 2449
4095.06 2602
4095.66 2620
4096.27 2882
4096.87 2929
4097.48 3195
4098.08 3304
4098.68 3124
4099.29 3362
4099.89 3240
4100.49 3315
4101.10 3183
4101.70 3015
4102.31 2694
4102.91 2537
4103.52 2460
4104.12 2310
4104.72 2201
4105.33 2279
4105.93 2311
4106.54 2013
4107.14 1916
4107.75 1938
4108.35 2063
4108.96 2064
4109.56 1977
4110.16 1972
4110.77 1955
4111.37 2045
4111.98 1993
4112.58 2201
4113.19 2163
4113.79 2144
4114.40 2189
4115.00 2250
4115.61 2214
4116.21 2022
4116.82 2221
4117.42 2121
4118.03 2130
4118.64 2059
4119.24 1867
4119.85 2087
4120.45 1945
4121.06 1948
4121.66 1952
4122.27 2133
4122.87 2001
4123.48 2056
4124.09 2090
4124.69 1980
4125.30 2066
4125.90 2052
4126.51 2032
4127.11 2062
4127.72 1997
4128.33 1986
4128.93 2109
4129.54 2052
4130.14 2175
4130.75 2023
4131.36 2071
4131.96 2206
4132.57 2037
4133.18 2040
4133.78 2165
4134.39 2157
4135.00 2115
4135.60 2056
4136.21 2082
4136.82 2331
4137.42 2329
4138.03 2372
4138.64 2533
4139.24 2459
4139.85 2303
4140.46 2196
4141.06 2040
4141.67 2100
4142.28 2371
4142.88 2352
4143.49 2276
4144.10 2250
4144.71 2423
4145.31 2382
4145.92 2401
4146.53 2381
4147.14 2250
4147.74 2348
4148.35 2278
4148.96 2170
4149.57 2286
4150.17 2146
4150.78 2158
4151.39 2052
4152.00 1963
4152.60 2031
4153.21 1996
4153.82 1968
4154.43 2066
4155.04 2000
4155.64 1971
4156.25 2181
4156.86 1928
4157.47 2017
4158.08 1948
4158.69 1839
4159.29 1902
4159.90 1888
4160.51 1913
4161.12 1843
4161.73 1923
4162.34 1997
4162.94 2156
4163.55 1886
4164.16 2095
4164.77 2144
4165.38 2118
4165.99 2188
4166.60 2150
4167.21 2145
4167.81 2240
4168.42 2369
4169.03 2345
4169.64 2386
4170.25 2561
4170.86 2257
4171.47 2332
4172.08 2277
4172.69 2369
4173.30 2401
4173.91 2377
4174.52 2336
4175.13 2345
4175.74 2458
4176.34 2268
4176.95 2163
4177.56 2309
4178.17 2161
4178.78 2010
4179.39 2078
4180.00 2054
4180.61 2001
4181.22 2126
4181.83 2218
4182.44 2176
4183.05 2068
4183.66 1984
4184.27 1989
4184.88 1951
4185.49 2030
4186.10 2072
4186.71 1989
4187.32 2014
4187.93 2015
4188.55 1980
4189.16 1941
4189.77 1801
4190.38 1898
4190.99 1903
4191.60 1886
4192.21 1930
4192.82 2062
4193.43 1983
4194.04 1955
4194.65 2129
4195.26 2050
4195.87 2080
4196.49 2197
4197.10 2309
4197.71 2198
4198.32 2424
4198.93 2311
4199.54 2267
4200.15 2260
4200.76 2247
4201.38 2360
4201.99 2232
4202.60 2386
4203.21 2249
4203.82 1947
4204.43 1958
4205.04 1996
4205.66 2100
4206.27 2101
4206.88 2137
4207.49 2028
4208.10 2061
4208.72 2022
4209.33 2024
4209.94 2014
4210.55 1944
4211.16 1988
4211.78 2061
4212.39 2058
4213.00 1962
4213.61 1988
4214.22 2072
4214.84 1989
4215.45 1919
4216.06 1942
4216.67 1874
4217.29 2018
4217.90 2084
4218.51 2119
4219.13 2109
4219.74 2116
4220.35 2045
4220.96 2218
4221.58 2391
4222.19 2497
4222.80 2521
4223.42 2594
4224.03 2702
4224.64 2409
4225.25 2701
4225.87 2589
4226.48 2725
4227.09 2634
4227.71 2799
4228.32 2861
4228.93 2889
4229.55 2844
4230.16 3061
4230.77 3091
4231.39 3067
4232.00 3096
4232.62 3278
4233.23 2923
4233.84 2727
4234.46 2821
4235.07 2705
4235.68 2502
4236.30 2610
4236.91 2468
4237.53 2565
4238.14 2512
4238.75 2339
4239.37 2411
4239.98 2225
4240.60 2204
4241.21 2211
4241.83 2202
4242.44 2182
4243.05 2251
4243.67 2285
4244.28 2291
4244.90 2048
4245.51 1992
4246.13 2044
4246.74 2116
4247.36 1968
4247.97 2026
4248.59 1937
4249.20 1987
4249.82 2194
4250.43 2083
4251.05 1991
4251.66 2119
4252.28 2149
4252.89 2114
4253.51 2108
4254.12 1989
4254.74 2049
4255.35 2057
4255.97 2042
4256.58 2013
4257.20 1960
4257.81 1982
4258.43 2030
4259.05 1870
4259.66 1978
4260.28 2080
4260.89 2035
4261.51 2060
4262.12 1969
4262.74 2085
4263.36 2074
4263.97 2017
4264.59 1909
4265.20 2018
4265.82 2111
4266.44 2217
4267.05 2331
4267.67 2119
4268.28 2026
4268.90 2124
4269.52 2191
4270.13 2444
4270.75 2247
4271.37 2227
4271.98 2296
4272.60 2212
4273.22 2212
4273.83 2105
4274.45 2167
4275.07 2200
4275.68 2136
4276.30 2096
4276.92 2025
4277.53 2053
4278.15 2093
4278.77 2036
4279.38 1946
4280.00 1961
4280.62 2051
4281.24 2041
4281.85 2007
4282.47 1899
4283.09 1958
4283.70 1936
4284.32 1807
4284.94 1783
4285.56 1897
4286.17 1949
4286.79 1839
4287.41 2012
4288.03 1950
4288.65 2007
4289.26 2099
4289.88 2053
4290.50 2045
4291.12 2022
4291.73 2150
4292.35 2009
4292.97 1948
4293.59 2065
4294.21 2003
4294.83 2066
4295.44 2008
4296.06 2029
4296.68 2014
4297.30 2095
4297.92 2013
4298.54 1862
4299.15 1947
4299.77 2066
4300.39 2001
4301.01 2048
4301.63 2012
4302.25 1891
4302.87 1888
4303.48 1995
4304.10 2165
4304.72 2078
4305.34 2112
4305.96 2044
4306.58 1985
4307.20 2052
4307.82 2009
4308.44 2038
4309.06 2094
4309.67 2093
4310.29 2171
4310.91 2200
4311.53 2271
4312.15 2283
4312.77 2364
4313.39 2283
4314.01 2313
4314.63 2289
4315.25 2391
4315.87 2445
4316.49 2392
4317.11 2346
4317.73 2088
4318.35 2079
4318.97 2187
4319.59 2171
4320.21 2089
4320.83 2023
4321.45 2005
4322.07 1909
4322.69 1948
4323.31 1941
4323.93 1943
4324.55 1904
4325.17 1854
4325.79 1967
4326.41 2020
4327.03 1977
4327.65 2092
4328.27 2190
4328.89 2090
4329.51 1931
4330.13 2076
4330.76 2125
4331.38 2153
4332.00 2094
4332.62 2134
4333.24 2206
4333.86 2168
4334.48 2071
4335.10 2289
4335.72 2218
4336.34 2137
4336.97 2159
4337.59 2150
4338.21 2220
4338.83 2120
4339.45 2079
4340.07 2277
4340.69 2420
4341.31 2466
4341.94 2535
4342.56 2489
4343.18 2461
4343.80 2462
4344.42 2511
4345.04 2700
4345.67 2766
4346.29 2851
4346.91 2864
4347.53 3037
4348.15 3256
4348.78 3365
4349.40 3441
4350.02 3793
4350.64 3885
4351.26 3802
4351.89 3643
4352.51 3367
4353.13 3316
4353.75 3187
4354.38 2964
4355.00 2763
4355.62 2670
4356.24 2472
4356.87 2312
4357.49 2196
4358.11 2256
4358.74 2187
4359.36 2245
4359.98 2230
4360.60 2165
4361.23 2086
4361.85 2227
4362.47 2327
4363.10 2182
4363.72 2086
4364.34 2141
4364.97 2188
4365.59 2276
4366.21 2225
4366.83 2278
4367.46 2305
4368.08 2069
4368.71 2182
4369.33 2202
4369.95 2278
4370.58 2086
4371.20 2186
4371.82 2264
4372.45 2297
4373.07 2120
4373.69 2119
4374.32 1962
4374.94 1964
4375.57 2050
4376.19 1951
4376.81 1926
4377.44 1989
4378.06 1872
4378.69 1966
4379.31 1961
4379.94 1997
4380.56 1928
4381.18 2006
4381.81 1864
4382.43 2005
4383.06 2100
4383.68 2181
4384.31 2081
4384.93 2261
4385.56 2162
4386.18 2169
4386.81 2072
4387.43 2152
4388.05 1961
4388.68 2121
4389.30 2253
4389.93 2323
4390.55 2188
4391.18 2343
4391.81 2358
4392.43 2460
4393.06 2728
4393.68 2474
4394.31 2642
4394.93 2703
4395.56 2564
4396.18 2622
4396.81 2619
4397.43 2463
4398.06 2414
4398.68 2478
4399.31 2384
4399.94 2465
4400.56 2595
4401.19 2498
4401.81 2636
4402.44 2757
4403.06 2741
4403.69 2742
4404.32 2532
4404.94 2613
4405.57 2446
4406.20 2434
4406.82 2224
4407.45 2435
4408.07 2321
4408.70 2298
4409.33 2180
4409.95 2421
4410.58 2438
4411.21 2344
4411.83 2279
4412.46 2226
4413.09 2188
4413.71 2232
4414.34 2217
4414.97 2321
4415.59 2141
4416.22 2203
4416.85 2207
4417.47 2244
4418.10 2235
4418.73 2118
4419.35 2308
4419.98 2175
4420.61 1963
4421.24 2028
4421.86 2072
4422.49 2088
4423.12 2109
4423.75 2149
4424.37 2097
4425.00 1980
4425.63 1932
4426.26 1970
4426.88 1909
4427.51 1957
4428.14 1990
4428.77 2005
4429.39 1977
4430.02 2001
4430.65 1871
4431.28 1808
4431.91 1724
4432.53 1760
4433.16 1733
4433.79 1737
4434.42 1790
4435.05 1792
4435.67 1853
4436.30 1873
4436.93 1786
4437.56 1795
4438.19 1838
4438.82 1923
4439.44 1914
4440.07 1957
4440.70 2038
4441.33 1991
4441.96 1922
4442.59 1986
4443.22 1842
4443.85 1920
4444.47 1835
4445.10 1845
4445.73 1869
4446.36 2065
4446.99 2002
4447.62 1866
4448.25 1751
4448.88 1732
4449.51 1805
4450.14 1970
4450.77 1825
4451.39 1767
4452.02 1778
4452.65 1839
4453.28 1768
4453.91 1784
4454.54 1911
4455.17 1938
4455.80 1881
4456.43 1830
4457.06 1920
4457.69 1879
4458.32 1823
4458.95 1762
4459.58 1813
4460.21 1899
4460.84 1881
4461.47 1799
4462.10 1792
4462.73 1756
4463.36 1843
4463.99 1778
4464.62 1722
4465.25 1755
4465.88 1822
4466.51 1868
4467.14 1826
4467.77 1941
4468.40 2007
4469.03 1821
4469.67 1719
4470.30 1689
4470.93 1600
4471.56 1741
4472.19 1736
4472.82 1700
4473.45 1682
4474.08 1589
4474.71 1642
4475.34 1711
4475.97 1652
4476.61 1655
4477.24 1775
4477.87 1701
4478.50 1766
4479.13 1861
4479.76 1634
4480.39 1831
4481.02 1750
4481.66 1789
4482.29 1685
4482.92 1745
4483.55 1878
4484.18 1889
4484.81 1799
4485.45 1765
4486.08 1890
4486.71 1894
4487.34 1846
4487.97 1910
4488.61 2034
4489.24 1963
4489.87 1987
4490.50 1953
4491.13 1844
4491.77 1876
4492.40 1936
4493.03 1844
4493.66 1891
4494.30 1923
4494.93 1920
4495.56 1824
4496.19 1830
4496.83 1761
4497.46 1781
4498.09 1763
4498.72 1815
4499.36 1682
4499.99 1890
4500.62 1941
4501.25 1997
4501.89 2069
4502.52 2045
4503.15 2119
4503.79 2133
4504.42 2072
4505.05 2052
4505.69 2457
4506.32 2462
4506.95 2559
4507.59 2550
4508.22 2270
4508.85 2306
4509.49 2421
4510.12 2342
4510.75 2204
4511.39 1907
4512.02 1966
4512.65 2166
4513.29 2210
4513.92 2079
4514.56 2095
4515.19 1995
4515.82 1948
4516.46 1946
4517.09 1909
4517.73 1885
4518.36 1998
4518.99 2125
4519.63 2050
4520.26 1925
4520.90 2019
4521.53 2044
4522.16 2133
4522.80 2036
4523.43 2009
4524.07 1893
4524.70 1914
4525.34 1907
4525.97 1980
4526.61 1984
4527.24 2017
4527.88 2001
4528.51 2012
4529.15 2207
4529.78 2230
4530.42 2389
4531.05 2566
4531.69 2742
4532.32 2941
4532.96 3241
4533.59 3594
4534.23 3701
4534.86 4079
4535.50 4191
4536.13 4309
4536.77 4259
4537.40 4150
4538.04 3837
4538.67 3345
4539.31 3256
4539.94 3023
4540.58 2743
4541.22 2679
4541.85 2402
4542.49 2278
4543.12 2303
4543.76 2105
4544.40 2143
4545.03 2128
4545.67 2145
4546.30 2011
4546.94 1854
4547.58 1853
4548.21 1860
4548.85 1868
4549.48 1963
4550.12 1864
4550.76 1880
4551.39 1878
4552.03 1774
4552.67 1864
4553.30 1804
4553.94 1871
4554.58 2007
4555.21 1905
4555.85 1967
4556.49 1911
4557.12 2102
4557.76 2347
4558.40 2218
4559.03 2053
4559.67 2000
4560.31 2057
4560.94 2002
4561.58 2042
4562.22 1951
4562.86 1900
4563.49 1877
4564.13 1888
4564.77 2059
4565.41 2051
4566.04 1937
4566.68 1897
4567.32 1872
4567.96 1857
4568.59 1828
4569.23 1958
4569.87 2035
4570.51 1968
4571.14 2055
4571.78 2287
4572.42 2367
4573.06 2246
4573.70 2179
4574.33 2241
4574.97 2129
4575.61 2166
4576.25 2075
4576.89 1826
4577.52 1957
4578.16 1989
4578.80 2033
4579.44 1923
4580.08 1879
4580.72 1798
4581.35 1808
4581.99 1786
4582.63 1768
4583.27 1856
4583.91 1865
4584.55 1775
4585.19 1817
4585.83 1723
4586.46 1799
4587.10 1834
4587.74 1782
4588.38 2024
4589.02 1846
4589.66 1766
4590.30 1963
4590.94 1963
4591.58 2008
4592.22 2036
4592.85 1967
4593.49 2070
4594.13 2080
4594.77 2136
4595.41 2078
4596.05 2209
4596.69 2236
4597.33 2014
4597.97 1885
4598.61 1977
4599.25 1980
4599.89 1913
4600.53 1762
4601.17 1637
4601.81 1727
4602.45 1733
4603.09 1777
4603.73 1721
4604.37 1885
4605.01 1829
4605.65 1846
4606.29 1810
4606.93 1847
4607.57 1940
4608.21 1866
4608.85 1846
4609.49 2016
4610.13 1980
4610.77 1877
4611.41 1860
4612.05 1846
4612.70 1907
4613.34 1900
4613.98 1733
4614.62 1865
4615.26 1883
4615.90 1720
4616.54 1776
4617.18 1597
4617.82 1731
4618.46 1877
4619.10 1781
4619.75 1794
4620.39 1741
4621.03 1747
4621.67 1765
4622.31 1668
4622.95 1750
4623.59 1625
4624.24 1708
4624.88 1753
4625.52 1777
4626.16 1744
4626.80 1717
4627.44 1790
4628.09 1762
4628.73 1753
4629.37 1713
4630.01 1723
4630.65 1728
4631.29 1736
4631.94 1711
4632.58 1706
4633.22 1729
4633.86 1756
4634.51 1735
4635.15 1732
4635.79 1892
4636.43 1989
4637.07 1857
4637.72 1805
4638.36 1964
4639.00 2005
4639.64 2010
4640.29 1955
4640.93 2059
4641.57 1979
4642.21 2136
4642.86 2158
4643.50 2162
4644.14 2113
4644.79 2014
4645.43 1973
4646.07 2064
4646.72 2077
4647.36 2066
4648.00 1957
4648.64 1744
4649.29 1849
4649.93 1975
4650.57 1900
4651.22 1804
4651.86 1794
4652.50 1810
4653.15 1817
4653.79 1722
4654.44 1778
4655.08 1779
4655.72 1805
4656.37 1797
4657.01 1817
4657.65 1930
4658.30 1731
4658.94 1663
4659.59 1653
4660.23 1626
4660.87 1662
4661.52 1758
4662.16 1693
4662.81 1520
4663.45 1520
4664.09 1552
4664.74 1466
4665.38 1656
4666.03 1718
4666.67 1692
4667.32 1699
4667.96 1539
4668.61 1535
4669.25 1807
4669.89 1779
4670.54 1601
4671.18 1576
4671.83 1499
4672.47 1713
4673.12 1546
4673.76 1600
4674.41 1661
4675.05 1616
4675.70 1734
4676.34 1672
4676.99 1656
4677.63 1629
4678.28 1748
4678.92 1702
4679.57 1650
4680.22 1585
4680.86 1627
4681.51 1661
4682.15 1634
4682.80 1717
4683.44 1764
4684.09 1697
4684.73 1896
4685.38 1759
4686.03 1684
4686.67 1686
4687.32 1716
4687.96 1864
4688.61 1772
4689.25 1663
4689.90 1610
4690.55 1711
4691.19 1775
4691.84 1675
4692.49 1598
4693.13 1683
4693.78 1613
4694.42 1652
4695.07 1647
4695.72 1694
4696.36 1662
4697.01 1783
4697.66 1613
4698.30 1715
4698.95 1862
4699.60 1857
4700.24 1923
4700.89 1976
4701.54 1954
4702.18 2100
4702.83 2165
4703.48 2155
4704.12 1876
4704.77 2016
4705.42 1953
4706.07 2028
4706.71 1852
4707.36 1632
4708.01 1722
4708.66 1658
4709.30 1670
4709.95 1702
4710.60 1669
4711.24 1655
4711.89 1764
4712.54 1725
4713.19 1837
4713.84 1878
4714.48 1837
4715.13 1721
4715.78 1627
4716.43 1750
4717.07 1676
4717.72 1814
4718.37 1740
4719.02 1757
4719.67 1837
4720.31 1852
4720.96 1695
4721.61 1695
4722.26 1794
4722.91 1925
4723.56 1916
4724.20 1866
4724.85 1953
4725.50 1908
4726.15 1902
4726.80 1880
4727.45 2001
4728.10 1820
4728.74 2001
4729.39 2076
4730.04 1911
4730.69 1866
4731.34 1948
4731.99 1879
4732.64 1851
4733.29 1844
4733.94 1755
4734.58 1806
4735.23 1708
4735.88 1620
4736.53 1614
4737.18 1604
4737.83 1634
4738.48 1620
4739.13 1604
4739.78 1747
4740.43 1681
4741.08 1689
4741.73 1545
4742.38 1646
4743.03 1749
4743.68 1906
4744.33 1866
4744.98 1829
4745.63 1780
4746.28 1660
4746.93 1720
4747.58 1793
4748.23 1859
4748.88 1759
4749.53 1696
4750.18 1744
4750.83 1817
4751.48 1801
4752.13 1727
4752.78 1909
4753.43 1860
4754.08 1863
4754.73 1947
4755.38 2030
4756.03 1864
4756.68 2000
4757.33 1985
4757.98 1954
4758.63 2095
4759.28 2013
4759.93 1919
4760.59 1917
4761.24 1872
4761.89 1918
4762.54 1802
4763.19 1801
4763.84 1717
4764.49 1684
4765.14 1791
4765.79 1752
4766.45 1796
4767.10 1713
4767.75 1710
4768.40 1676
4769.05 1756
4769.70 1608
4770.35 1717
4771.01 1829
4771.66 1668
4772.31 1554
4772.96 1715
4773.61 1695
4774.26 1586
4774.92 1691
4775.57 1578
4776.22 1463
4776.87 1583
4777.52 1535
4778.18 1565
4778.83 1457
4779.48 1616
4780.13 1695
4780.79 1705
4781.44 1669
4782.09 1769
4782.74 1712
4783.40 1826
4784.05 1708
4784.70 1659
4785.35 1634
4786.01 1622
4786.66 1582
4787.31 1762
4787.96 1640
4788.62 1561
4789.27 1675
4789.92 1724
4790.58 1606
4791.23 1723
4791.88 1668
4792.53 1630
4793.19 1514
4793.84 1591
4794.49 1790
4795.15 1740
4795.80 1667
4796.45 1541
4797.11 1747
4797.76 1690
4798.41 1595
4799.07 1765
4799.72 1710
4800.37 1559
4801.03 1613
4801.68 1686
4802.34 1691
4802.99 1670
4803.64 1687
4804.30 1692
4804.95 1600
4805.61 1560
4806.26 1565
4806.91 1673
4807.57 1606
4808.22 1550
4808.88 1584
4809.53 1632
4810.18 1719
4810.84 1690
4811.49 1542
4812.15 1559
4812.80 1577
4813.46 1651
4814.11 1584
4814.77 1576
4815.42 1590
4816.07 1737
4816.73 1696
4817.38 1622
4818.04 1764
4818.69 1745
4819.35 1632
4820.00 1724
4820.66 1738
4821.31 1826
4821.97 1596
4822.62 1879
4823.28 1865
4823.93 1807
4824.59 1946
4825.24 1909
4825.90 1736
4826.56 1728
4827.21 1750
4827.87 1828
4828.52 1834
4829.18 1841
4829.83 1772
4830.49 1790
4831.14 1816
4831.80 1744
4832.46 1762
4833.11 1802
4833.77 1788
4834.42 1861
4835.08 1840
4835.74 1935
4836.39 1912
4837.05 1817
4837.70 1854
4838.36 2043
4839.02 1955
4839.67 2037
4840.33 2207
4840.99 2133
4841.64 1981
4842.30 2119
4842.96 2016
4843.61 2063
4844.27 2084
4844.92 1979
4845.58 1968
4846.24 1977
4846.90 2030
4847.55 1959
4848.21 2015
4848.87 2079
4849.52 2003
4850.18 2090
4850.84 2190
4851.49 2327
4852.15 2421
4852.81 2450
4853.47 2568
4854.12 2632
4854.78 2654
4855.44 2830
4856.09 2677
4856.75 2540
4857.41 2642
4858.07 2376
4858.72 2405
4859.38 2364
4860.04 2325
4860.70 2207
4861.36 2391
4862.01 2279
4862.67 2383
4863.33 2410
4863.99 2299
4864.64 2284
4865.30 2293
4865.96 2223
4866.62 2248
4867.28 2255
4867.94 2206
4868.59 2289
4869.25 2397
4869.91 2292
4870.57 2304
4871.23 2370
4871.89 2213
4872.54 2198
4873.20 2180
4873.86 2105
4874.52 2089
4875.18 2162
4875.84 2177
4876.50 2243
4877.16 2277
4877.81 2117
4878.47 2296
4879.13 2231
4879.79 2314
4880.45 2263
4881.11 2117
4881.77 2255
4882.43 2194
4883.09 2128
4883.75 2083
4884.41 2154
4885.06 2171
4885.72 2100
4886.38 2080
4887.04 2036
4887.70 2056
4888.36 1989
4889.02 1924
4889.68 1886
4890.34 1889
4891.00 1974
4891.66 1997
4892.32 2167
4892.98 2131
4893.64 2073
4894.30 2056
4894.96 2015
4895.62 2080
4896.28 2101
4896.94 2035
4897.60 1982
4898.26 2019
4898.92 1920
4899.58 1948
4900.24 1904
4900.90 1941
4901.56 1934
4902.22 1941
4902.88 1941
4903.54 1922
4904.21 1951
4904.87 1879
4905.53 1864
4906.19 1799
4906.85 1894
4907.51 1768
4908.17 1796
4908.83 1897
4909.49 1804
4910.15 1696
4910.81 1759
4911.48 1939
4912.14 1910
4912.80 1916
4913.46 1744
4914.12 1747
4914.78 1738
4915.44 1674
4916.11 1803
4916.77 1824
4917.43 1685
4918.09 1727
4918.75 1785
4919.41 1666
4920.07 1663
4920.74 1574
4921.40 1553
4922.06 1641
4922.72 1667
4923.38 1688
4924.05 1673
4924.71 1688
4925.37 1634
4926.03 1607
4926.69 1600
4927.36 1651
4928.02 1676
4928.68 1644
4929.34 1589
4930.01 1738
4930.67 1589
4931.33 1638
4931.99 1771
4932.66 1778
4933.32 1748
4933.98 1619
4934.64 1715
4935.31 1794
4935.97 1733
4936.63 1769
4937.30 1776
4937.96 1671
4938.62 1718
4939.28 1728
4939.95 1699
4940.61 1691
4941.27 1687
4941.94 1641
4942.60 1842
4943.26 1738
4943.93 1723
4944.59 1586
4945.25 1578
4945.92 1662
4946.58 1684
4947.24 1619
4947.91 1606
4948.57 1747
4949.23 1634
4949.90 1602
4950.56 1631
4951.23 1514
4951.89 1580
4952.55 1502
4953.22 1570
4953.88 1518
4954.55 1491
4955.21 1613
4955.87 1610
4956.54 1566
4957.20 1533
4957.87 1534
4958.53 1538
4959.20 1551
4959.86 1449
4960.52 1571
4961.19 1548
4961.85 1526
4962.52 1604
4963.18 1726
4963.85 1588
4964.51 1607
4965.18 1619
4965.84 1640
4966.51 1671
4967.17 1635
4967.84 1705
4968.50 1836
4969.17 1643
4969.83 1701
4970.50 1675
4971.16 1706
4971.83 1724
4972.49 1652
4973.16 1631
4973.82 1714
4974.49 1601
4975.15 1647
4975.82 1702
4976.48 1794
4977.15 1578
4977.82 1565
4978.48 1630
4979.15 1627
4979.81 1733
4980.48 1662
4981.14 1608
4981.81 1650
4982.48 1647
4983.14 1599
4983.81 1651
4984.47 1525
4985.14 1663
4985.81 1512
4986.47 1499
4987.14 1583
4987.81 1582
4988.47 1565
4989.14 1773
4989.80 1867
4990.47 1791
4991.14 1877
4991.80 2081
4992.47 2240
4993.14 2171
4993.80 2242
4994.47 2294
4995.14 2280
4995.80 2123
4996.47 2186
4997.14 2013
4997.80 1930
4998.47 1767
4999.14 1608
4999.81 1699
5000.47 1636
5001.14 1614
5001.81 1594
5002.47 1578
5003.14 1543
5003.81 1454
5004.48 1459
5005.14 1553
5005.81 1485
5006.48 1484
5007.15 1550
5007.81 1489
5008.48 1577
5009.15 1546
5009.82 1602
5010.49 1442
5011.15 1399
5011.82 1460
5012.49 1508
5013.16 1628
5013.83 1661
5014.49 1484
5015.16 1559
5015.83 1547
5016.50 1600
5017.17 1576
5017.83 1642
5018.50 1573
5019.17 1686
5019.84 1542
5020.51 1648
5021.18 1739
5021.84 1665
5022.51 1631
5023.18 1751
5023.85 1733
5024.52 1771
5025.19 1734
5025.86 1793
5026.53 1869
5027.19 1909
5027.86 1857
5028.53 1982
5029.20 1738
5029.87 1760
5030.54 1868
5031.21 1884
5031.88 1826
5032.55 1768
5033.22 1599
5033.89 1685
5034.56 1590
5035.23 1717
5035.89 1672
5036.56 1643
5037.23 1633
5037.90 1811
5038.57 1609
5039.24 1655
5039.91 1624
5040.58 1796
5041.25 1729
5041.92 1664
5042.59 1752
5043.26 1712
5043.93 1651
5044.60 1617
5045.27 1744
5045.94 1746
5046.61 1773
5047.28 1748
5047.95 1802
5048.62 1724
5049.29 1686
5049.96 1759
5050.63 1669
5051.31 1664
5051.98 1801
5052.65 1669
5053.32 1528
5053.99 1509
5054.66 1440
5055.33 1619
5056.00 1585
5056.67 1702
5057.34 1646
5058.01 1676
5058.68 1558
5059.35 1572
5060.03 1669
5060.70 1759
5061.37 1814
5062.04 1697
5062.71 1759
5063.38 1770
5064.05 1740
5064.72 1686
5065.40 1762
5066.07 1781
5066.74 1686
5067.41 1810
5068.08 1674
5068.75 1690
5069.43 1637
5070.10 1509
5070.77 1625
5071.44 1576
5072.11 1566
5072.79 1659
5073.46 1600
5074.13 1543
5074.80 1577
5075.47 1592
5076.15 1656
5076.82 1620
5077.49 1540
5078.16 1686
5078.83 1658
5079.51 1638
5080.18 1767
5080.85 1654
5081.52 1626
5082.20 1728
5082.87 1747
5083.54 1724
5084.22 1727
5084.89 1701
5085.56 1707
5086.23 1634
5086.91 1774
5087.58 1691
5088.25 1778
5088.93 1810
5089.60 1628
5090.27 1668
5090.94 1700
5091.62 1689
5092.29 1758
5092.96 1794
5093.64 1930
5094.31 1788
5094.98 1882
5095.66 1984
5096.33 1955
5097.00 1928
5097.68 1933
5098.35 1989
5099.03 1909
5099.70 1882
5100.37 1825
5101.05 1821
5101.72 1752
5102.39 1542
5103.07 1662
5103.74 1587
5104.42 1594
5105.09 1539
5105.77 1715
5106.44 1594
5107.11 1730
5107.79 1669
5108.46 1572
5109.14 1627
5109.81 1614
5110.49 1600
5111.16 1698
5111.83 1564
5112.51 1549
5113.18 1573
5113.86 1538
5114.53 1599
5115.21 1581
5115.88 1677
5116.56 1634
5117.23 1662
5117.91 1706
5118.58 1635
5119.26 1603
5119.93 1660
5120.61 1587
5121.28 1703
5121.96 1770
5122.63 1641
5123.31 1660
5123.98 1646
5124.66 1698
5125.33 1701
5126.01 1587
5126.69 1764
5127.36 1767
5128.04 1633
5128.71 1644
5129.39 1568
5130.06 1644
5130.74 1612
5131.42 1587
5132.09 1600
5132.77 1585
5133.44 1599
5134.12 1642
5134.79 1673
5135.47 1746
5136.15 1733
5136.82 1616
5137.50 1624
5138.18 1663
5138.85 1661
5139.53 1578
5140.20 1576
5140.88 1588
5141.56 1581
5142.23 1636
5142.91 1645
5143.59 1725
5144.26 1668
5144.94 1644
5145.62 1618
5146.29 1648
5146.97 1589
5147.65 1450
5148.33 1601
5149.00 1583
5149.68 1581
5150.36 1536
5151.03 1504
5151.71 1406
5152.39 1607
5153.06 1527
5153.74 1490
5154.42 1476
5155.10 1412
5155.77 1532
5156.45 1604
5157.13 1485
5157.81 1516
5158.48 1519
5159.16 1464
5159.84 1415
5160.52 1507
5161.20 1532
5161.87 1433
5162.55 1430
5163.23 1406
5163.91 1464
5164.58 1568
5165.26 1561
5165.94 1410
5166.62 1452
5167.30 1463
5167.98 1528
5168.65 1537
5169.33 1518
5170.01 1594
5170.69 1549
5171.37 1420
5172.05 1491
5172.72 1504
5173.40 1544
5174.08 1540
5174.76 1457
5175.44 1519
5176.12 1577
5176.80 1523
5177.48 1424
5178.15 1433
5178.83 1352
5179.51 1428
5180.19 1389
5180.87 1350
5181.55 1362
5182.23 1399
5182.91 1485
5183.59 1522
5184.27 1505
5184.95 1442
5185.63 1478
5186.30 1603
5186.98 1471
5187.66 1540
5188.34 1482
5189.02 1484
5189.70 1471
5190.38 1447
5191.06 1390
5191.74 1304
5192.42 1407
5193.10 1494
5193.78 1448
5194.46 1404
5195.14 1343
5195.82 1448
5196.50 1466
5197.18 1401
5197.86 1454
5198.54 1494
5199.22 1471
5199.90 1363
5200.58 1402
5201.26 1478
5201.94 1543
5202.62 1406
5203.31 1414
5203.99 1566
5204.67 1504
5205.35 1630
5206.03 1582
5206.71 1431
5207.39 1483
5208.07 1520
5208.75 1419
5209.43 1521
5210.11 1567
5210.79 1643
5211.48 1644
5212.16 1695
5212.84 1538
5213.52 1623
5214.20 1568
5214.88 1597
5215.56 1630
5216.24 1526
5216.93 1646
5217.61 1689
5218.29 1575
5218.97 1599
5219.65 1534
5220.33 1650
5221.02 1702
5221.70 1625
5222.38 1471
5223.06 1534
5223.74 1545
5224.42 1604
5225.11 1627
5225.79 1599
5226.47 1542
5227.15 1551
5227.83 1650
5228.52 1608
5229.20 1634
5229.88 1597
5230.56 1608
5231.25 1598
5231.93 1433
5232.61 1660
5233.29 1684
5233.98 1652
5234.66 1592
5235.34 1501
5236.02 1484
5236.71 1527
5237.39 1525
5238.07 1609
5238.76 1672
5239.44 1619
5240.12 1601
5240.80 1614
5241.49 1642
5242.17 1697
5242.85 1738
5243.54 1800
5244.22 1857
5244.90 1842
5245.59 1801
5246.27 1992
5246.95 1986
5247.64 2140
5248.32 2089
5249.00 1972
5249.69 2204
5250.37 2175
5251.05 2048
5251.74 2132
5252.42 1980
5253.11 1974
5253.79 1901
5254.47 1721
5255.16 1738
5255.84 1812
5256.53 1887
5257.21 1718
5257.89 1706
5258.58 1668
5259.26 1516
5259.95 1577
5260.63 1524
5261.32 1601
5262.00 1511
5262.68 1481
5263.37 1644
5264.05 1425
5264.74 1541
5265.42 1644
5266.11 1751
5266.79 1682
5267.48 1615
5268.16 1534
5268.85 1630
5269.53 1656
5270.22 1601
5270.90 1548
5271.59 1624
5272.27 1492
5272.96 1626
5273.64 1686
5274.33 1648
5275.01 1621
5275.70 1587
5276.38 1557
5277.07 1498
5277.75 1623
5278.44 1702
5279.12 1648
5279.81 1642
5280.49 1681
5281.18 1672
5281.87 1772
5282.55 1767
5283.24 1848
5283.92 1898
5284.61 2002
5285.30 1951
5285.98 1955
5286.67 1956
5287.35 1824
5288.04 1850
5288.73 1901
5289.41 1885
5290.10 1838
5290.78 1833
5291.47 1949
5292.16 1960
5292.84 1816
5293.53 1851
5294.22 1862
5294.90 1954
5295.59 1907
5296.28 1939
5296.96 1799
5297.65 1919
5298.34 1928
5299.02 2089
5299.71 2034
5300.40 2073
5301.08 2134
5301.77 1992
5302.46 2088
5303.14 2241
5303.83 2106
5304.52 2064
5305.21 2221
5305.89 2188
5306.58 2232
5307.27 2240
5307.96 2129
5308.64 2144
5309.33 1845
5310.02 1871
5310.71 1971
5311.39 1815
5312.08 1753
5312.77 1692
5313.46 1763
5314.14 1808
5314.83 1727
5315.52 1574
5316.21 1743
5316.89 1759
5317.58 1694
5318.27 1709
5318.96 1676
5319.65 1660
5320.34 1797
5321.02 1723
5321.71 1692
5322.40 1728
5323.09 1674
5323.78 1747
5324.47 1694
5325.15 1690
5325.84 1712
5326.53 1715
5327.22 1569
5327.91 1662
5328.60 1564
5329.29 1509
5329.97 1579
5330.66 1556
5331.35 1534
5332.04 1702
5332.73 1619
5333.42 1687
5334.11 1666
5334.80 1592
5335.49 1609
5336.18 1602
5336.87 1600
5337.55 1760
5338.24 1718
5338.93 1739
5339.62 1759
5340.31 1603
5341.00 1699
5341.69 1768
5342.38 1681
5343.07 1692
5343.76 1755
5344.45 1719
5345.14 1686
5345.83 1684
5346.52 1726
5347.21 1718
5347.90 1713
5348.59 1700
5349.28 1675
5349.97 1717
5350.66 1816
5351.35 1929
5352.04 1955
5352.73 1982
5353.42 2092
5354.11 2147
5354.80 2257
5355.49 2441
5356.18 2252
5356.87 2191
5357.56 2025
5358.25 1922
5358.94 2036
5359.64 1855
5360.33 1856
5361.02 1800
5361.71 1616
5362.40 1688
5363.09 1588
5363.78 1650
5364.47 1689
5365.16 1634
5365.85 1748
5366.55 1631
5367.24 1600
5367.93 1616
5368.62 1717
5369.31 1755
5370.00 1742
5370.69 1650
5371.38 1677
5372.08 1743
5372.77 1673
5373.46 1595
5374.15 1660
5374.84 1495
5375.53 1513
5376.23 1532
5376.92 1572
5377.61 1455
5378.30 1473
5378.99 1391
5379.69 1413
5380.38 1579
5381.07 1562
5381.76 1536
5382.45 1513
5383.15 1529
5383.84 1455
5384.53 1442
5385.22 1437
5385.92 1536
5386.61 1556
5387.30 1522
5387.99 1612
5388.69 1712
5389.38 1466
5390.07 1531
5390.76 1587
5391.46 1555
5392.15 1609
5392.84 1628
5393.54 1752
5394.23 1748
5394.92 1627
5395.61 1548
5396.31 1681
5397.00 1791
5397.69 1662
5398.39 1550
5399.08 1444
5399.77 1650
5400.47 1611
5401.16 1496
5401.85 1482
5402.55 1415
5403.24 1555
5403.93 1641
5404.63 1551
5405.32 1512
5406.02 1504
5406.71 1554
5407.40 1547
5408.10 1502
5408.79 1432
5409.48 1440
5410.18 1562
5410.87 1607
5411.57 1468
5412.26 1572
5412.95 1630
5413.65 1733
5414.34 1677
5415.04 1672
5415.73 1542
5416.43 1538
5417.12 1624
5417.82 1485
5418.51 1499
5419.20 1536
5419.90 1556
5420.59 1579
5421.29 1609
5421.98 1498
5422.68 1515
5423.37 1539
5424.07 1546
5424.76 1454
5425.46 1470
5426.15 1622
5426.85 1564
5427.54 1549
5428.24 1700
5428.93 1517
5429.63 1564
5430.32 1546
5431.02 1619
5431.71 1565
5432.41 1623
5433.10 1550
5433.80 1589
5434.50 1656
5435.19 1574
5435.89 1687
5436.58 1617
5437.28 1564
5437.97 1614
5438.67 1564
5439.37 1673
5440.06 1759
5440.76 1792
5441.45 1712
5442.15 1624
5442.85 1637
5443.54 1733
5444.24 1691
5444.93 1692
5445.63 1787
5446.33 1725
5447.02 1913
5447.72 1836
5448.42 1969
5449.11 2006
5449.81 2038
5450.51 2215
5451.20 2209
5451.90 2398
5452.60 2511
5453.29 2256
5453.99 2338
5454.69 2208
5455.38 2342
5456.08 2273
5456.78 2240
5457.47 2125
5458.17 2082
5458.87 2052
5459.57 2139
5460.26 2169
5460.96 2106
5461.66 2066
5462.35 2118
5463.05 2159
5463.75 2277
5464.45 2184
5465.14 2108
5465.84 2282
5466.54 2244
5467.24 2207
5467.93 2255
5468.63 2174
5469.33 2181
5470.03 2168
5470.73 2237
5471.42 2100
5472.12 2238
5472.82 2185
5473.52 2160
5474.22 2015
5474.91 2040
5475.61 2015
5476.31 2181
5477.01 2165
5477.71 1969
5478.40 2099
5479.10 2135
5479.80 2143
5480.50 2149
5481.20 2184
5481.90 2279
5482.60 2361
5483.29 2369
5483.99 2507
5484.69 2686
5485.39 2680
5486.09 2635
5486.79 2599
5487.49 2427
5488.19 2505
5488.89 2447
5489.58 2254
5490.28 2359
5490.98 2381
5491.68 2269
5492.38 2208
5493.08 2310
5493.78 2314
5494.48 2313
5495.18 2433
5495.88 2332
5496.58 2378
5497.28 2478
5497.98 2221
5498.68 2263
5499.38 2316
5500.08 2337
5500.78 2752
5501.48 2782
5502.18 2962
5502.88 3233
5503.58 3295
5504.28 3333
5504.98 3495
5505.68 3847
5506.38 3511
5507.08 3745
5507.78 3702
5508.48 3324
5509.18 3131
5509.88 2768
5510.58 2692
5511.28 2598
5511.98 2696
5512.68 2725
5513.38 2482
5514.08 2545
5514.78 2683
5515.48 2427
5516.18 2473
5516.88 2721
5517.58 2694
5518.28 2612
5518.99 2715
5519.69 2656
5520.39 2502
5521.09 2395
5521.79 2255
5522.49 2249
5523.19 2223
5523.89 2076
5524.59 2129
5525.30 2173
5526.00 2027
5526.70 2017
5527.40 1993
5528.10 1873
5528.80 1846
5529.50 1878
5530.21 1831
5530.91 1787
5531.61 1776
5532.31 1812
5533.01 1935
5533.72 1972
5534.42 1856
5535.12 1853
5535.82 2086
5536.52 1883
5537.23 1954
5537.93 1872
5538.63 1900
5539.33 1858
5540.03 1956
5540.74 1975
5541.44 1891
5542.14 1951
5542.84 1823
5543.55 1767
5544.25 1830
5544.95 1847
5545.65 1729
5546.36 1652
5547.06 1755
5547.76 1754
5548.47 1616
5549.17 1548
5549.87 1619
5550.57 1727
5551.28 1708
5551.98 1664
5552.68 1613
5553.39 1550
5554.09 1673
5554.79 1662
5555.50 1839
5556.20 1645
5556.90 1621
5557.61 1672
5558.31 1690
5559.01 1705
5559.72 1737
5560.42 1705
5561.12 1640
5561.83 1652
5562.53 1702
5563.23 1663
5563.94 1688
5564.64 1714
5565.35 1843
5566.05 1670
5566.75 1642
5567.46 1680
5568.16 1710
5568.87 1703
5569.57 1672
5570.27 1668
5570.98 1583
5571.68 1565
5572.39 1599
5573.09 1707
5573.80 1604
5574.50 1634
5575.21 1692
5575.91 1617
5576.61 1553
5577.32 1446
5578.02 1652
5578.73 1590
5579.43 1653
5580.14 1595
5580.84 1598
5581.55 1579
5582.25 1637
5582.96 1605
5583.66 1563
5584.37 1549
5585.07 1641
5585.78 1568
5586.48 1525
5587.19 1621
5587.89 1533
5588.60 1532
5589.30 1430
5590.01 1562
5590.72 1554
5591.42 1511
5592.13 1517
5592.83 1525
5593.54 1483
5594.24 1530
5594.95 1402
5595.66 1441
5596.36 1437
5597.07 1469
5597.77 1403
5598.48 1383
5599.18 1366
5599.89 1378
5600.60 1539
5601.30 1491
5602.01 1379
5602.72 1399
5603.42 1440
5604.13 1438
5604.83 1482
5605.54 1554
5606.25 1480
5606.95 1516
5607.66 1476
5608.37 1436
5609.07 1425
5609.78 1454
5610.49 1355
5611.19 1423
5611.90 1464
5612.61 1450
5613.31 1444
5614.02 1528
5614.73 1489
5615.44 1387
5616.14 1436
5616.85 1545
5617.56 1624
5618.26 1496
5618.97 1440
5619.68 1480
5620.39 1467
5621.09 1537
5621.80 1497
5622.51 1449
5623.22 1407
5623.92 1349
5624.63 1444
5625.34 1461
5626.05 1467
5626.75 1455
5627.46 1344
5628.17 1428
5628.88 1475
5629.59 1383
5630.29 1439
5631.00 1546
5631.71 1490
5632.42 1492
5633.13 1496
5633.83 1481
5634.54 1596
5635.25 1531
5635.96 1435
5636.67 1606
5637.38 1714
5638.08 1617
5638.79 1546
5639.50 1484
5640.21 1547
5640.92 1553
5641.63 1459
5642.34 1581
5643.05 1548
5643.75 1643
5644.46 1600
5645.17 1509
5645.88 1601
5646.59 1565
5647.30 1610
5648.01 1460
5648.72 1558
5649.43 1595
5650.14 1483
5650.85 1561
5651.55 1487
5652.26 1480
5652.97 1585
5653.68 1525
5654.39 1662
5655.10 1655
5655.81 1525
5656.52 1548
5657.23 1470
5657.94 1501
5658.65 1542
5659.36 1555
5660.07 1565
5660.78 1688
5661.49 1727
5662.20 1715
5662.91 1741
5663.62 1667
5664.33 1741
5665.04 1705
5665.75 1623
5666.46 1586
5667.17 1656
5667.88 1602
5668.59 1548
5669.30 1515
5670.01 1511
5670.72 1450
5671.43 1529
5672.14 1703
5672.85 1543
5673.57 1568
5674.28 1609
5674.99 1566
5675.70 1652
5676.41 1592
5677.12 1593
5677.83 1617
5678.54 1740
5679.25 1639
5679.96 1415
5680.68 1549
5681.39 1527
5682.10 1563
5682.81 1418
5683.52 1465
5684.23 1522
5684.94 1559
5685.65 1561
5686.37 1512
5687.08 1602
5687.79 1589
5688.50 1538
5689.21 1571
5689.92 1531
5690.64 1622
5691.35 1515
5692.06 1501
5692.77 1513
5693.48 1417
5694.20 1459
5694.91 1548
5695.62 1475
5696.33 1503
5697.04 1486
5697.76 1572
5698.47 1493
5699.18 1444
5699.89 1458
5700.61 1449
5701.32 1490
5702.03 1494
5702.74 1481
5703.46 1543
5704.17 1481
5704.88 1504
5705.59 1479
5706.31 1478
5707.02 1590
5707.73 1659
5708.45 1581
5709.16 1560
5709.87 1528
5710.58 1563
5711.30 1574
5712.01 1566
5712.72 1636
5713.44 1538
5714.15 1484
5714.86 1450
5715.58 1467
5716.29 1411
5717.00 1458
5717.72 1418
5718.43 1443
5719.14 1488
5719.86 1421
5720.57 1480
5721.28 1460
5722.00 1486
5722.71 1551
5723.43 1533
5724.14 1434
5724.85 1473
5725.57 1511
5726.28 1531
5727.00 1404
5727.71 1453
5728.42 1551
5729.14 1429
5729.85 1497
5730.57 1449
5731.28 1498
5732.00 1512
5732.71 1623
5733.42 1475
5734.14 1564
5734.85 1607
5735.57 1568
5736.28 1636
5737.00 1644
5737.71 1665
5738.43 1627
5739.14 1583
5739.86 1641
5740.57 1778
5741.29 1841
5742.00 1817
5742.72 1935
5743.43 2035
5744.15 2157
5744.86 2151
5745.58 2089
5746.29 2041
5747.01 2239
5747.72 2186
5748.44 2117
5749.15 1936
5749.87 1980
5750.58 1901
5751.30 1873
5752.02 1772
5752.73 1814
5753.45 1738
5754.16 1837
5754.88 1659
5755.59 1652
5756.31 1692
5757.03 1711
5757.74 1644
5758.46 1633
5759.17 1579
5759.89 1603
5760.61 1691
5761.32 1670
5762.04 1727
5762.76 1875
5763.47 1975
5764.19 1898
5764.90 1931
5765.62 2012
5766.34 2069
5767.05 2080
5767.77 2231
5768.49 2138
5769.20 2256
5769.92 2352
5770.64 2217
5771.35 2083
5772.07 2204
5772.79 2308
5773.51 2372
5774.22 2388
5774.94 2562
5775.66 2855
5776.37 2816
5777.09 2866
5777.81 3130
5778.53 3362
5779.24 3287
5779.96 3131
5780.68 3116
5781.39 2964
5782.11 2732
5782.83 2600
5783.55 2550
5784.26 2627
5784.98 2583
5785.70 2459
5786.42 2445
5787.14 2252
5787.85 2294
5788.57 2218
5789.29 2355
5790.01 2457
5790.73 2325
5791.44 2260
5792.16 2187
5792.88 1999
5793.60 2128
5794.32 2153
5795.03 2096
5795.75 2095
5796.47 2091
5797.19 2032
5797.91 1968
5798.63 2101
5799.35 2118
5800.06 2208
5800.78 2100
5801.50 2247
5802.22 2226
5802.94 2082
5803.66 2216
5804.38 2273
5805.10 2544
5805.81 2517
5806.53 2718
5807.25 2896
5807.97 2876
5808.69 2725
5809.41 2551
5810.13 2501
5810.85 2397
5811.57 2371
5812.29 2101
5813.01 1991
5813.73 2124
5814.45 2171
5815.17 2073
5815.88 1991
5816.60 1979
5817.32 2057
5818.04 2033
5818.76 1970
5819.48 2144
5820.20 2124
5820.92 2175
5821.64 2294
5822.36 2224
5823.08 2149
5823.80 2071
5824.52 2074
5825.24 2035
5825.96 1915
5826.68 1908
5827.40 1872
5828.12 1826
5828.84 1868
5829.57 1853
5830.29 1780
5831.01 1833
5831.73 1773
5832.45 1788
5833.17 1902
5833.89 1839
5834.61 1843
5835.33 1767
5836.05 1748
5836.77 1784
5837.49 1803
5838.21 1918
5838.94 1807
5839.66 1732
5840.38 1796
5841.10 1716
5841.82 1642
5842.54 1742
5843.26 1722
5843.98 1686
5844.70 1657
5845.43 1613
5846.15 1561
5846.87 1704
5847.59 1768
5848.31 1606
5849.03 1637
5849.76 1792
5850.48 1730
5851.20 1700
5851.92 1785
5852.64 1711
5853.36 1679
5854.09 1761
5854.81 1709
5855.53 1807
5856.25 1670
5856.97 1636
5857.70 1630
5858.42 1675
5859.14 1740
5859.86 1703
5860.59 1660
5861.31 1607
5862.03 1593
5862.75 1591
5863.48 1614
5864.20 1661
5864.92 1655
5865.64 1536
5866.37 1567
5867.09 1561
5867.81 1458
5868.54 1530
5869.26 1594
5869.98 1564
5870.70 1549
5871.43 1613
5872.15 1612
5872.87 1710
5873.60 1587
5874.32 1638
5875.04 1535
5875.77 1642
5876.49 1525
5877.21 1530
5877.94 1573
5878.66 1461
5879.38 1563
5880.11 1576
5880.83 1576
5881.55 1544
5882.28 1712
5883.00 1626
5883.73 1547
5884.45 1572
5885.17 1605
5885.90 1672
5886.62 1599
5887.34 1568
5888.07 1656
5888.79 1679
5889.52 1649
5890.24 1586
5890.97 1503
5891.69 1508
5892.41 1558
5893.14 1558
5893.86 1637
5894.59 1561
5895.31 1547
5896.04 1596
5896.76 1665
5897.49 1566
5898.21 1493
5898.93 1578
5899.66 1599
5900.38 1494
5901.11 1509
5901.83 1484
5902.56 1683
5903.28 1591
5904.01 1570
5904.73 1574
5905.46 1699
5906.18 1649
5906.91 1685
5907.64 1604
5908.36 1565
5909.09 1594
5909.81 1690
5910.54 1596
5911.26 1612
5911.99 1666
5912.71 1608
5913.44 1595
5914.16 1545
5914.89 1515
5915.62 1523
5916.34 1663
5917.07 1795
5917.79 1732
5918.52 1607
5919.25 1703
5919.97 1600
5920.70 1567
5921.42 1629
5922.15 1657
5922.88 1689
5923.60 1626
5924.33 1669
5925.05 1667
5925.78 1681
5926.51 1708
5927.23 1817
5927.96 1752
5928.69 1849
5929.41 1758
5930.14 1725
5930.87 1781
5931.59 1763
5932.32 1810
5933.05 1762
5933.77 1838
5934.50 1916
5935.23 1814
5935.95 1842
5936.68 1922
5937.41 1811
5938.14 1861
5938.86 1911
5939.59 1992
5940.32 2054
5941.04 1976
5941.77 2032
5942.50 2031
5943.23 2023
5943.95 2186
5944.68 2109
5945.41 2048
5946.14 2114
5946.87 2132
5947.59 2126
5948.32 1948
5949.05 2040
5949.78 2144
5950.50 2143
5951.23 2200
5951.96 2161
5952.69 2232
5953.42 2177
5954.14 2226
5954.87 2264
5955.60 2518
5956.33 2452
5957.06 2411
5957.79 2449
5958.51 2382
5959.24 2381
5959.97 2498
5960.70 2509
5961.43 2562
5962.16 2505
5962.88 2616
5963.61 2551
5964.34 2407
5965.07 2424
5965.80 2550
5966.53 2545
5967.26 2725
5967.99 2694
5968.72 2749
5969.44 2780
5970.17 2934
5970.90 3187
5971.63 3157
5972.36 3395
5973.09 3453
5973.82 3085
5974.55 3113
5975.28 3046
5976.01 2893
5976.74 2770
5977.47 2772
5978.20 2821
5978.93 2704
5979.66 2621
5980.39 2719
5981.12 2828
5981.85 2852
5982.58 2943
5983.31 2961
5984.04 2942
5984.77 2849
5985.50 2953
5986.23 3077
5986.96 3011
5987.69 3050
5988.42 3129
5989.15 2986
5989.88 2947
5990.61 2997
5991.34 3029
5992.07 2974
5992.80 2862
5993.53 3113
5994.26 3083
5994.99 3117
5995.72 3083
5996.45 3118
5997.18 3116
5997.91 3001
5998.64 3106
5999.37 3101
6000.11 3218
6000.84 3202
6001.57 3161
6002.30 3181
6003.03 3152
6003.76 3008
6004.49 3190
6005.22 3305
6005.95 3109
6006.69 2994
6007.42 3035
6008.15 2893
6008.88 2959
6009.61 2893
6010.34 3044
6011.07 3146
6011.81 3222
6012.54 3562
6013.27 3998
6014.00 4345
6014.73 4837
6015.46 4885
6016.20 5114
6016.93 5160
6017.66 5280
6018.39 5175
6019.12 4990
6019.86 4917
6020.59 4668
6021.32 4229
6022.05 3963
6022.79 3672
6023.52 3310
6024.25 3302
6024.98 3044
6025.72 2841
6026.45 2801
6027.18 2747
6027.91 2699
6028.65 2628
6029.38 2707
6030.11 2590
6030.84 2503
6031.58 2548
6032.31 2460
6033.04 2428
6033.78 2442
6034.51 2354
6035.24 2433
6035.98 2387
6036.71 2484
6037.44 2406
6038.17 2460
6038.91 2309
6039.64 2436
6040.37 2388
6041.11 2431
6041.84 2369
6042.58 2302
6043.31 2281
6044.04 2371
6044.78 2458
6045.51 2394
6046.24 2377
6046.98 2528
6047.71 2620
6048.44 2672
6049.18 2652
6049.91 2708
6050.65 2579
6051.38 2573
6052.11 2503
6052.85 2626
6053.58 2599
6054.32 2755
6055.05 2747
6055.79 2758
6056.52 2889
6057.25 2833
6057.99 2811
6058.72 2763
6059.46 2781
6060.19 2776
6060.93 2780
6061.66 2744
6062.40 2648
6063.13 2577
6063.87 2514
6064.60 2605
6065.34 2493
6066.07 2509
6066.81 2590
6067.54 2543
6068.28 2511
6069.01 2372
6069.75 2388
6070.48 2422
6071.22 2425
6071.95 2461
6072.69 2497
6073.42 2486
6074.16 2369
6074.89 2405
6075.63 2424
6076.36 2291
6077.10 2381
6077.84 2356
6078.57 2249
6079.31 2345
6080.04 2263
6080.78 2342
6081.51 2228
6082.25 2354
6082.99 2343
6083.72 2114
6084.46 2191
6085.20 2300
6085.93 2342
6086.67 2298
6087.40 2121
6088.14 2181
6088.88 2270
6089.61 2115
6090.35 2209
6091.09 2198
6091.82 2179
6092.56 2272
6093.30 2109
6094.03 2103
6094.77 2172
6095.51 2237
6096.24 2283
6096.98 2121
6097.72 2195
6098.45 2313
6099.19 2280
6099.93 2197
6100.66 2183
6101.40 2242
6102.14 2233
6102.87 2135
6103.61 2089
6104.35 2111
6105.09 2141
6105.82 2090
6106.56 2081
6107.30 2076
6108.04 2162
6108.77 2147
6109.51 2150
6110.25 2108
6110.99 2161
6111.72 2131
6112.46 2118
6113.20 2144
6113.94 2029
6114.68 2143
6115.41 2190
6116.15 2116
6116.89 2219
6117.63 2247
6118.37 2313
6119.10 2202
6119.84 2156
6120.58 2065
6121.32 2294
6122.06 2279
6122.80 2387
6123.53 2286
6124.27 2299
6125.01 2429
6125.75 2503
6126.49 2563
6127.23 2458
6127.97 2441
6128.70 2398
6129.44 2325
6130.18 2382
6130.92 2435
6131.66 2579
6132.40 2428
6133.14 2524
6133.88 2545
6134.62 2395
6135.35 2398
6136.09 2313
6136.83 2362
6137.57 2539
6138.31 2643
6139.05 2496
6139.79 2447
6140.53 2588
6141.27 2456
6142.01 2481
6142.75 2515
6143.49 2450
6144.23 2459
6144.97 2454
6145.71 2586
6146.45 2573
6147.19 2517
6147.93 2519
6148.67 2522
6149.41 2634
6150.15 2591
6150.89 2788
6151.63 2824
6152.37 2658
6153.11 2777
6153.85 2768
6154.59 2773
6155.33 2951
6156.07 2816
6156.81 2789
6157.55 2842
6158.29 2999
6159.03 3015
6159.77 3002
6160.51 2928
6161.25 2864
6161.99 3000
6162.73 3045
6163.47 3049
6164.22 3109
6164.96 3212
6165.70 3114
6166.44 3406
6167.18 3451
6167.92 3662
6168.66 3678
6169.40 3690
6170.14 4013
6170.89 4169
6171.63 4158
6172.37 4289
6173.11 4243
6173.85 4223
6174.59 4344
6175.33 4350
6176.08 4237
6176.82 4358
6177.56 4246
6178.30 4126
6179.04 4155
6179.78 3927
6180.53 3962
6181.27 3962
6182.01 3781
6182.75 3758
6183.49 4004
6184.24 4031
6184.98 3897
6185.72 4012
6186.46 4027
6187.20 4235
6187.95 4150
6188.69 4019
6189.43 3962
6190.17 4048
6190.92 4066
6191.66 4230
6192.40 4194
6193.14 4195
6193.89 4340
6194.63 4392
6195.37 4602
6196.12 4622
6196.86 4747
6197.60 4973
6198.34 5164
6199.09 4979
6199.83 5058
6200.57 5022
6201.32 5127
6202.06 4974
6202.80 4950
6203.55 4846
6204.29 4995
6205.03 5035
6205.78 5211
6206.52 5291
6207.26 5496
6208.01 5679
6208.75 6425
6209.49 7388
6210.24 8497
6210.98 10021
6211.72 11821
6212.47 13748
6213.21 15479
6213.96 16413
6214.70 17298
6215.44 17416
6216.19 16480
6216.93 15245
6217.68 13628
6218.42 11965
6219.16 10558
6219.91 8960
6220.65 7498
6221.40 6382
6222.14 5814
6222.89 5206
6223.63 4828
6224.37 4652
6225.12 4521
6225.86 4499
6226.61 4594
6227.35 4671
6228.10 4919
6228.84 5087
6229.59 5132
6230.33 5278
6231.08 4964
6231.82 4790
6232.57 4573
6233.31 4374
6234.06 4087
6234.80 3633
6235.55 3698
6236.29 3559
6237.04 3335
6237.78 3219
6238.53 3072
6239.27 3193
6240.02 3165
6240.76 3224
6241.51 3030
6242.26 3055
6243.00 3178
6243.75 3199
6244.49 3249
6245.24 3236
6245.98 3396
6246.73 3411
6247.48 3365
6248.22 3419
6248.97 3533
6249.71 3408
6250.46 3509
6251.21 3516
6251.95 3807
6252.70 3837
6253.44 3596
6254.19 3499
6254.94 3596
6255.68 3603
6256.43 3600
6257.18 3537
6257.92 3463
6258.67 3512
6259.42 3491
6260.16 3445
6260.91 3464
6261.66 3447
6262.40 3605
6263.15 3652
6263.90 3461
6264.64 3536
6265.39 3404
6266.14 3397
6266.88 3496
6267.63 3354
6268.38 3374
6269.13 3401
6269.87 3270
6270.62 3270
6271.37 3248
6272.11 3084
6272.86 3060
6273.61 2953
6274.36 2800
6275.10 3009
6275.85 3034
6276.60 2935
6277.35 3000
6278.10 2964
6278.84 2985
6279.59 2837
6280.34 2793
6281.09 2893
6281.83 2860
6282.58 2862
6283.33 2865
6284.08 2751
6284.83 2726
6285.57 2666
6286.32 2697
6287.07 2644
6287.82 2727
6288.57 2690
6289.32 2676
6290.06 2617
6290.81 2655
6291.56 2790
6292.31 2581
6293.06 2690
6293.81 2940
6294.56 2816
6295.30 2696
6296.05 2801
6296.80 2911
6297.55 2746
6298.30 2677
6299.05 2708
6299.80 2652
6300.55 2518
6301.30 2575
6302.05 2486
6302.79 2478
6303.54 2500
6304.29 2366
6305.04 2486
6305.79 2361
6306.54 2334
6307.29 2587
6308.04 2402
6308.79 2376
6309.54 2391
6310.29 2460
6311.04 2533
6311.79 2372
6312.54 2497
6313.29 2378
6314.04 2358
6314.79 2359
6315.54 2350
6316.29 2370
6317.04 2415
6317.79 2456
6318.54 2375
6319.29 2357
6320.04 2477
6320.79 2435
6321.54 2255
6322.29 2311
6323.04 2339
6323.79 2346
6324.54 2283
6325.29 2293
6326.04 2233
6326.79 2122
6327.54 2118
6328.29 1938
6329.04 1997
6329.79 1970
6330.55 1873
6331.30 2139
6332.05 2055
6332.80 1998
6333.55 1985
6334.30 1992
6335.05 1919
6335.80 2005
6336.55 2017
6337.30 2000
6338.06 1971
6338.81 2121
6339.56 2061
6340.31 2166
6341.06 2169
6341.81 2101
6342.56 2035
6343.32 2084
6344.07 2029
6344.82 1996
6345.57 2116
6346.32 2118
6347.07 2060
6347.83 2025
6348.58 1928
6349.33 2034
6350.08 2012
6350.83 1965
6351.59 2025
6352.34 2005
6353.09 2033
6353.84 2131
6354.60 2103
6355.35 2207
6356.10 2194
6356.85 2095
6357.61 2137
6358.36 2105
6359.11 2193
6359.86 2185
6360.62 2074
6361.37 2183
6362.12 2136
6362.87 2126
6363.63 2054
6364.38 2029
6365.13 1953
6365.88 2102
6366.64 2034
6367.39 2059
6368.14 2005
6368.90 2144
6369.65 2011
6370.40 2173
6371.16 2021
6371.91 1982
6372.66 2041
6373.42 2097
6374.17 2035
6374.92 2007
6375.68 1949
6376.43 1925
6377.18 2023
6377.94 1963
6378.69 1952
6379.45 1957
6380.20 1904
6380.95 1884
6381.71 1896
6382.46 2005
6383.21 2190
6383.97 2087
6384.72 2033
6385.48 2099
6386.23 2110
6386.98 2037
6387.74 1929
6388.49 2044
6389.25 1946
6390.00 1828
6390.76 1894
6391.51 1932
6392.27 1756
6393.02 1778
6393.77 1859
6394.53 1905
6395.28 1800
6396.04 1827
6396.79 1972
6397.55 1876
6398.30 1852
6399.06 1952
6399.81 1838
6400.57 1816
6401.32 1806
6402.08 1826
6402.83 1880
6403.59 1780
6404.34 1763
6405.10 1837
6405.85 1801
6406.61 1771
6407.36 1802
6408.12 1935
6408.88 1871
6409.63 1962
6410.39 1872
6411.14 1726
6411.90 1919
6412.65 1793
6413.41 1895
6414.16 1935
6414.92 1979
6415.68 2085
6416.43 2020
6417.19 2018
6417.94 1959
6418.70 1961
6419.46 1984
6420.21 1919
6420.97 1874
6421.73 1868
6422.48 1832
6423.24 1838
6423.99 1799
6424.75 1796
6425.51 1824
6426.26 1917
6427.02 1900
6427.78 1919
6428.53 1893
6429.29 1833
6430.05 1816
6430.80 1797
6431.56 1830
6432.32 1884
6433.07 1877
6433.83 1894
6434.59 1817
6435.34 1911
6436.10 1998
6436.86 2013
6437.62 1950
6438.37 1922
6439.13 1960
6439.89 1953
6440.65 1974
6441.40 2031
6442.16 1976
6442.92 2003
6443.68 1984
6444.43 2070
6445.19 2031
6445.95 2105
6446.71 2043
6447.46 2088
6448.22 2105
6448.98 2067
6449.74 2114
6450.49 2057
6451.25 1989
6452.01 1986
6452.77 2080
6453.53 2064
6454.29 2054
6455.04 1903
6455.80 1993
6456.56 2041
6457.32 2114
6458.08 2045
6458.84 2053
6459.59 2191
6460.35 2120
6461.11 2265
6461.87 2251
6462.63 2201
6463.39 2184
6464.15 2307
6464.90 2224
6465.66 2301
6466.42 2322
6467.18 2326
6467.94 2483
6468.70 2343
6469.46 2305
6470.22 2377
6470.98 2244
6471.73 2288
6472.49 2379
6473.25 2408
6474.01 2527
6474.77 2436
6475.53 2407
6476.29 2561
6477.05 2615
6477.81 2511
6478.57 2583
6479.33 2511
6480.09 2600
6480.85 2594
6481.61 2573
6482.37 2506
6483.13 2565
6483.89 2772
6484.65 2716
6485.41 2608
6486.17 2580
6486.93 2812
6487.69 2611
6488.45 2747
6489.21 2913
6489.97 2912
6490.73 2937
6491.49 2939
6492.25 2909
6493.01 2871
6493.77 2984
6494.53 3150
6495.29 3112
6496.05 3268
6496.81 3272
6497.57 3350
6498.33 3324
6499.10 3386
6499.86 3445
6500.62 3458
6501.38 3454
6502.14 3581
6502.90 3581
6503.66 3623
6504.42 3449
6505.18 3625
6505.94 3817
6506.71 3662
6507.47 3763
6508.23 3726
6508.99 3610
6509.75 3692
6510.51 3833
6511.27 3867
6512.04 3986
6512.80 4052
6513.56 4084
6514.32 4312
6515.08 4320
6515.84 4449
6516.61 4690
6517.37 4404
6518.13 4481
6518.89 4660
6519.65 4646
6520.42 4534
6521.18 4549
6521.94 4650
6522.70 4602
6523.46 4592
6524.23 4475
6524.99 4603
6525.75 4809
6526.51 4823
6527.28 5018
6528.04 5315
6528.80 5406
6529.56 5626
6530.33 5803
6531.09 5850
6531.85 5900
6532.61 6007
6533.38 6173
6534.14 5921
6534.90 6022
6535.67 6248
6536.43 6583
6537.19 7208
6537.95 7784
6538.72 8973
6539.48 10101
6540.24 11431
6541.01 13019
6541.77 13508
6542.53 13665
6543.30 13748
6544.06 13066
6544.82 11515
6545.59 10061
6546.35 8815
6547.11 7445
6547.88 6343
6548.64 5515
6549.41 5063
6550.17 4462
6550.93 4143
6551.70 3962
6552.46 3911
6553.22 3789
6553.99 3738
6554.75 3837
6555.52 3642
6556.28 3548
6557.05 3659
6557.81 3722
6558.57 3607
6559.34 3496
6560.10 3424
6560.87 3474
6561.63 3460
6562.40 3463
6563.16 3399
6563.92 3507
6564.69 3418
6565.45 3635
6566.22 3579
6566.98 3824
6567.75 3926
6568.51 3852
6569.28 3920
6570.04 4035
6570.81 4160
6571.57 4005
6572.34 4038
6573.10 3989
6573.87 3957
6574.63 4041
6575.40 4018
6576.16 4130
6576.93 4401
6577.69 4559
6578.46 4669
6579.23 5035
6579.99 5097
6580.76 5336
6581.52 5452
6582.29 5320
6583.05 5264
6583.82 5197
6584.59 5060
6585.35 4752
6586.12 4582
6586.88 4483
6587.65 4318
6588.41 4180
6589.18 4062
6589.95 4076
6590.71 4068
6591.48 4223
6592.25 4339
6593.01 4195
6593.78 4247
6594.54 4601
6595.31 4874
6596.08 5077
6596.84 5100
6597.61 5407
6598.38 5382
6599.14 5492
6599.91 5569
6600.68 5531
6601.44 5338
6602.21 5190
6602.98 4848
6603.74 4576
6604.51 4479
6605.28 4301
6606.05 4089
6606.81 3868
6607.58 3758
6608.35 3743
6609.11 3713
6609.88 3689
6610.65 3649
6611.42 3524
6612.18 3663
6612.95 3763
6613.72 3752
6614.49 3896
6615.25 3872
6616.02 3904
6616.79 3956
6617.56 3737
6618.32 3673
6619.09 3631
6619.86 3576
6620.63 3491
6621.40 3548
6622.16 3480
6622.93 3461
6623.70 3410
6624.47 3246
6625.24 3280
6626.00 3340
6626.77 3166
6627.54 3184
6628.31 3081
6629.08 3136
6629.85 3086
6630.61 3155
6631.38 3149
6632.15 3329
6632.92 3291
6633.69 3175
6634.46 3148
6635.23 3331
6635.99 3507
6636.76 3601
6637.53 3841
6638.30 4058
6639.07 4367
6639.84 4432
6640.61 4523
6641.38 4529
6642.15 4264
6642.92 4231
6643.68 3959
6644.45 3737
6645.22 3482
6645.99 3258
6646.76 3008
6647.53 3057
6648.30 2958
6649.07 2930
6649.84 2846
6650.61 2901
6651.38 2927
6652.15 2890
6652.92 2794
6653.69 2817
6654.46 2791
6655.23 2814
6656.00 2930
6656.77 2828
6657.54 2797
6658.31 2749
6659.08 2834
6659.85 2726
6660.62 2688
6661.39 2620
6662.16 2582
6662.93 2653
6663.70 2670
6664.47 2529
6665.24 2583
6666.01 2626
6666.78 2681
6667.55 2669
6668.32 2502
6669.09 2460
6669.86 2540
6670.64 2530
6671.41 2533
6672.18 2525
6672.95 2550
6673.72 2536
6674.49 2695
6675.26 2571
6676.03 2543
6676.80 2563
6677.57 2565
6678.35 2578
6679.12 2665
6679.89 2676
6680.66 2652
6681.43 2518
6682.20 2455
6682.97 2499
6683.75 2617
6684.52 2508
6685.29 2578
6686.06 2623
6686.83 2637
6687.60 2786
6688.38 2733
6689.15 2809
6689.92 2885
6690.69 3025
6691.46 2996
6692.24 2846
6693.01 3086
6693.78 2970
6694.55 2742
6695.32 2807
6696.10 2682
6696.87 2566
6697.64 2536
6698.41 2431
6699.19 2388
6699.96 2479
6700.73 2288
6701.50 2397
6702.28 2369
6703.05 2288
6703.82 2273
6704.59 2479
6705.37 2475
6706.14 2298
6706.91 2249
6707.69 2250
6708.46 2334
6709.23 2340
6710.00 2383
6710.78 2321
6711.55 2305
6712.32 2264
6713.10 2146
6713.87 2233
6714.64 2245
6715.42 2175
6716.19 2128
6716.96 2109
6717.74 2160
6718.51 2095
6719.28 2168
6720.06 2182
6720.83 2114
6721.61 2182
6722.38 2006
6723.15 2066
6723.93 2027
6724.70 2134
6725.47 2123
6726.25 2133
6727.02 2031
6727.80 2053
6728.57 2018
6729.35 2054
6730.12 1899
6730.89 1955
6731.67 2045
6732.44 2154
6733.22 2074
6733.99 2128
6734.77 2053
6735.54 2042
6736.31 2140
6737.09 2117
6737.86 2022
6738.64 2269
6739.41 2233
6740.19 2034
6740.96 2094
6741.74 2226
6742.51 2105
6743.29 2047
6744.06 2064
6744.84 2052
6745.61 2041
6746.39 1993
6747.16 2025
6747.94 2090
6748.71 2116
6749.49 2040
6750.26 2113
6751.04 2165
6751.82 2128
6752.59 2180
6753.37 2187
6754.14 2059
6754.92 2043
6755.69 2252
6756.47 2385
6757.25 2359
6758.02 2305
6758.80 2307
6759.57 2336
6760.35 2215
6761.12 2070
6761.90 2195
6762.68 2140
6763.45 1957
6764.23 1971
6765.01 1929
6765.78 1968
6766.56 2110
6767.33 2025
6768.11 1964
6768.89 1952
6769.66 1987
6770.44 1907
6771.22 1819
6771.99 1872
6772.77 1848
6773.55 2001
6774.32 1896
6775.10 1948
6775.88 1925
6776.65 1864
6777.43 1976
6778.21 2014
6778.99 2026
6779.76 1901
6780.54 1866
6781.32 1845
6782.09 1855
6782.87 1932
6783.65 1988
6784.43 1881
6785.20 1919
6785.98 1941
6786.76 1858
6787.54 1775
6788.31 1786
6789.09 1796
6789.87 1771
6790.65 1921
6791.42 1951
6792.20 1932
6792.98 1875
6793.76 1776
6794.54 1727
6795.31 1745
6796.09 1808
6796.87 1854
6797.65 1858
6798.43 1753
6799.20 1826
6799.98 1859
6800.76 1793
6801.54 1758
6802.32 1744
6803.10 1734
6803.87 1903
6804.65 1964
6805.43 2038
6806.21 1781
6806.99 1842
6807.77 1835
6808.55 1956
6809.32 1991
6810.10 1871
6810.88 1943
6811.66 1969
6812.44 1809
6813.22 1758
6814.00 1836
6814.78 1809
6815.56 1807
6816.34 1835
6817.11 1793
6817.89 1865
6818.67 1876
6819.45 1860
6820.23 1815
6821.01 1810
6821.79 1805
6822.57 1731
6823.35 1911
6824.13 1883
6824.91 1888
6825.69 1875
6826.47 1861
6827.25 1830
6828.03 1832
6828.81 1878
6829.59 1848
6830.37 1936
6831.15 1918
6831.93 1833
6832.71 1879
6833.49 1880
6834.27 1956
6835.05 1893
6835.83 1869
6836.61 1932
6837.39 1863
6838.17 1759
6838.95 1894
6839.73 1784
6840.51 1820
6841.29 1952
6842.07 1850
6842.85 1874
6843.63 1791
6844.42 1759
6845.20 1788
6845.98 1852
6846.76 1924
6847.54 1822
6848.32 1787
6849.10 1875
6849.88 1868
6850.66 1889
6851.44 2057
6852.23 2084
6853.01 2021
6853.79 2228
6854.57 2297
6855.35 2663
6856.13 2646
6856.91 2618
6857.70 2708
6858.48 2614
6859.26 2558
6860.04 2554
6860.82 2396
6861.60 2277
6862.39 2185
6863.17 2268
6863.95 2120
6864.73 2027
6865.51 2023
6866.30 1963
6867.08 2055
6867.86 2014
6868.64 1919
6869.42 2056
6870.21 2223
6870.99 2177
6871.77 2131
6872.55 2265
6873.34 2282
6874.12 2112
6874.90 2205
6875.68 2129
6876.47 2185
6877.25 2197
6878.03 2120
6878.81 2073
6879.60 1986
6880.38 2005
6881.16 2011
6881.95 2030
6882.73 2165
6883.51 2169
6884.29 2127
6885.08 2226
6885.86 2290
6886.64 2215
6887.43 2328
6888.21 2499
6888.99 2471
6889.78 2493
6890.56 2695
6891.34 2910
6892.13 3047
6892.91 3160
6893.69 3330
6894.48 3320
6895.26 3111
6896.05 2887
6896.83 2691
6897.61 2569
6898.40 2352
6899.18 2455
6899.97 2386
6900.75 2464
6901.53 2519
6902.32 2254
6903.10 2359
6903.89 2410
6904.67 2585
6905.45 2442
6906.24 2484
6907.02 2625
6907.81 2514
6908.59 2459
6909.38 2557
6910.16 2559
6910.95 2603
6911.73 2473
6912.51 2329
6913.30 2470
6914.08 2393
6914.87 2373
6915.65 2319
6916.44 2349
6917.22 2381
6918.01 2292
6918.79 2435
6919.58 2512
6920.36 2387
6921.15 2488
6921.93 2579
6922.72 2597
6923.50 2441
6924.29 2414
6925.08 2568
6925.86 2507
6926.65 2468
6927.43 2553
6928.22 2593
6929.00 2561
6929.79 2581
6930.57 2638
6931.36 2541
6932.15 2639
6932.93 2651
6933.72 2735
6934.50 2501
6935.29 2523
6936.08 2674
6936.86 2696
6937.65 2691
6938.43 2742
6939.22 2819
6940.01 2795
6940.79 2787
6941.58 2943
6942.37 2966
6943.15 2939
6943.94 2973
6944.72 3043
6945.51 3152
6946.30 3324
6947.08 3295
6947.87 3322
6948.66 3440
6949.44 3572
6950.23 3596
6951.02 3733
6951.80 3912
6952.59 3732
6953.38 3787
6954.17 4079
6954.95 3979
6955.74 3884
6956.53 3663
6957.31 3537
6958.10 3676
6958.89 3687
6959.68 3617
6960.46 3713
6961.25 3782
6962.04 3809
6962.83 3994
6963.61 4109
6964.40 3930
6965.19 3698
6965.98 3832
6966.76 3967
6967.55 3930
6968.34 4007
6969.13 4077
6969.92 4039
6970.70 4173
6971.49 4186
6972.28 4285
6973.07 4437
6973.86 4534
6974.64 4598
6975.43 4466
6976.22 4547
6977.01 4699
6977.80 4728
6978.59 4698
6979.37 4710
6980.16 4734
6980.95 4646
6981.74 4750
6982.53 4801
6983.32 4927
6984.11 5303
6984.90 5540
6985.68 5853
6986.47 6174
6987.26 7022
6988.05 7882
6988.84 8875
6989.63 10018
6990.42 11039
6991.21 11976
6992.00 12191
6992.79 11892
6993.57 11316
6994.36 10428
6995.15 9313
6995.94 8268
6996.73 7377
6997.52 6567
6998.31 6135
6999.10 5921
6999.89 6178
7000.68 6014
7001.47 6457
7002.26 7151
7003.05 7981
7003.84 9119
7004.63 9915
7005.42 10559
7006.21 10772
7007.00 10604
7007.79 9807
7008.58 9146
7009.37 7913
7010.16 7091
7010.95 6270
7011.74 5362
7012.53 4750
7013.32 4319
7014.11 3797
7014.90 3628
7015.69 3672
7016.48 3514
7017.27 3526
7018.06 3724
7018.85 3757
7019.65 3568
7020.44 3687
7021.23 3716
7022.02 3611
7022.81 3490
7023.60 3549
7024.39 3303
7025.18 3373
7025.97 3254
7026.76 3107
7027.56 3253
7028.35 3484
7029.14 3217
7029.93 3276
7030.72 3320
7031.51 3369
7032.30 3529
7033.09 3178
7033.89 3336
7034.68 3331
7035.47 3211
7036.26 3078
7037.05 3014
7037.84 3100
7038.64 3233
7039.43 3277
7040.22 3241
7041.01 3294
7041.80 3333
7042.60 3468
7043.39 3444
7044.18 3372
7044.97 3319
7045.76 3330
7046.56 3281
7047.35 3145
7048.14 3246
7048.93 3302
7049.73 3301
7050.52 3299
7051.31 3307
7052.10 3293
7052.90 3324
7053.69 3552
7054.48 3616
7055.27 3650
7056.07 3686
7056.86 3670
7057.65 3632
7058.45 3347
7059.24 3286
7060.03 3177
7060.83 3021
7061.62 2972
7062.41 2924
7063.20 2929
7064.00 2705
7064.79 2756
7065.58 2791
7066.38 2756
7067.17 2840
7067.96 2819
7068.76 2876
7069.55 2726
7070.35 2801
7071.14 2812
7071.93 2752
7072.73 2678
7073.52 2674
7074.31 2682
7075.11 2618
7075.90 2496
7076.70 2481
7077.49 2490
7078.28 2422
7079.08 2392
7079.87 2364
7080.67 2359
7081.46 2388
7082.25 2338
7083.05 2362
7083.84 2357
7084.64 2360
7085.43 2202
7086.23 2257
7087.02 2257
7087.82 2296
7088.61 2231
7089.41 2111
7090.20 2045
7090.99 2077
7091.79 2026
7092.58 2126
7093.38 2065
7094.17 2048
7094.97 1951
7095.76 1964
7096.56 2028
7097.35 2105
7098.15 2113
7098.94 2072
7099.74 2022
7100.54 2013
7101.33 1955
7102.13 1842
7102.92 1951
7103.72 2007
7104.51 1974
7105.31 1843
7106.10 1896
7106.90 1852
7107.70 1974
7108.49 1892
7109.29 1888
7110.08 1836
7110.88 1898
7111.67 1871
7112.47 1864
7113.27 1727
7114.06 1793
7114.86 1796
7115.65 1733
7116.45 1717
7117.25 1753
7118.04 1849
7118.84 1831
7119.64 1721
7120.43 1669
7121.23 1703
7122.03 1730
7122.82 1665
7123.62 1660
7124.41 1768
7125.21 1699
7126.01 1812
7126.81 1860
7127.60 1715
7128.40 1714
7129.20 1727
7129.99 1860
7130.79 1719
7131.59 1630
7132.38 1819
7133.18 1689
7133.98 1704
7134.78 1700
7135.57 1683
7136.37 1710
7137.17 1705
7137.96 1716
7138.76 1850
7139.56 1701
7140.36 1630
7141.15 1766
7141.95 1746
7142.75 1723
7143.55 1677
7144.35 1604
7145.14 1636
7145.94 1612
7146.74 1611
7147.54 1598
7148.33 1568
7149.13 1748
7149.93 1556
7150.73 1566
7151.53 1624
7152.33 1647
7153.12 1650
7153.92 1614
7154.72 1663
7155.52 1564
7156.32 1667
7157.12 1673
7157.91 1712
7158.71 1700
7159.51 1591
7160.31 1581
7161.11 1635
7161.91 1634
7162.71 1654
7163.50 1621
7164.30 1558
7165.10 1585
7165.90 1592
7166.70 1500
7167.50 1580
7168.30 1553
7169.10 1550
7169.90 1561
7170.70 1591
7171.50 1486
7172.29 1577
7173.09 1576
7173.89 1586
7174.69 1645
7175.49 1606
7176.29 1509
7177.09 1568
7177.89 1577
7178.69 1510
7179.49 1409
7180.29 1423
7181.09 1382
7181.89 1409
7182.69 1458
7183.49 1429
7184.29 1407
7185.09 1430
7185.89 1535
7186.69 1663
7187.49 1644
7188.29 1642
7189.09 1624
7189.89 1585
7190.69 1610
7191.49 1609
7192.29 1531
7193.09 1525
7193.89 1357
7194.69 1482
7195.49 1477
7196.29 1462
7197.10 1493
7197.90 1371
7198.70 1303
7199.50 1307
7200.30 1344
7201.10 1355
7201.90 1419
7202.70 1349
7203.50 1252
7204.30 1344
7205.11 1390
7205.91 1357
7206.71 1354
7207.51 1324
7208.31 1315
7209.11 1380
7209.91 1285
7210.71 1356
7211.52 1318
7212.32 1230
7213.12 1346
7213.92 1284
7214.72 1310
7215.52 1310
7216.33 1322
7217.13 1312
7217.93 1342
7218.73 1342
7219.53 1388
7220.34 1327
7221.14 1323
7221.94 1434
7222.74 1288
7223.54 1248
7224.35 1427
7225.15 1354
7225.95 1357
7226.75 1422
7227.56 1264
7228.36 1284
7229.16 1365
7229.96 1315
7230.77 1380
7231.57 1298
7232.37 1309
7233.17 1320
7233.98 1292
7234.78 1317
7235.58 1362
7236.38 1368
7237.19 1332
7237.99 1344
7238.79 1378
7239.60 1285
7240.40 1413
7241.20 1305
7242.01 1266
7242.81 1346
7243.61 1373
7244.42 1355
7245.22 1380
7246.02 1344
7246.83 1308
7247.63 1339
7248.43 1330
7249.24 1394
7250.04 1315
7250.84 1351
7251.65 1426
7252.45 1414
7253.26 1417
7254.06 1415
7254.86 1429
7255.67 1356
7256.47 1391
7257.28 1388
7258.08 1490
7258.88 1496
7259.69 1453
7260.49 1425
7261.30 1430
7262.10 1465
7262.90 1437
7263.71 1488
7264.51 1421
7265.32 1518
7266.12 1505
7266.93 1490
7267.73 1504
7268.54 1490
7269.34 1544
7270.15 1646
7270.95 1619
7271.76 1695
7272.56 1656
7273.37 1654
7274.17 1602
7274.98 1615
7275.78 1525
7276.59 1611
7277.39 1667
7278.20 1589
7279.00 1655
7279.81 1622
7280.61 1665
7281.42 1636
7282.22 1588
7283.03 1628
7283.83 1659
7284.64 1704
7285.45 1779
7286.25 1930
7287.06 2191
7287.86 2390
7288.67 2608
7289.47 2843
7290.28 3197
7291.09 3257
7291.89 3035
7292.70 2902
7293.50 2646
7294.31 2359
7295.12 2289
7295.92 2089
7296.73 1856
7297.53 1816
7298.34 1703
7299.15 1605
7299.95 1509
7300.76 1521
7301.57 1581
7302.37 1592
7303.18 1570
7303.99 1493
7304.79 1521
7305.60 1554
7306.41 1587
7307.21 1597
7308.02 1441
7308.83 1420
7309.63 1527
7310.44 1505
7311.25 1401
7312.06 1445
7312.86 1482
7313.67 1547
7314.48 1495
7315.28 1586
7316.09 1545
7316.90 1654
7317.71 1696
7318.51 1599
7319.32 1667
7320.13 1770
7320.94 1742
7321.74 1736
7322.55 1769
7323.36 1759
7324.17 1995
7324.97 1831
7325.78 1879
7326.59 1922
7327.40 1806
7328.21 1608
7329.01 1662
7329.82 1709
7330.63 1713
7331.44 1729
7332.25 1662
7333.06 1654
7333.86 1694
7334.67 1715
7335.48 1671
7336.29 1695
7337.10 1683
7337.91 1755
7338.71 1795
7339.52 1898
7340.33 1917
7341.14 1904
7341.95 1964
7342.76 1958
7343.57 1862
7344.38 1792
7345.18 1751
7345.99 1763
7346.80 1733
7347.61 1640
7348.42 1606
7349.23 1564
7350.04 1654
7350.85 1541
7351.66 1614
7352.47 1661
7353.28 1686
7354.09 1651
7354.89 1564
7355.70 1554
7356.51 1606
7357.32 1643
7358.13 1551
7358.94 1493
7359.75 1582
7360.56 1606
7361.37 1619
7362.18 1634
7362.99 1595
7363.80 1513
7364.61 1621
7365.42 1574
7366.23 1509
7367.04 1636
7367.85 1653
7368.66 1613
7369.47 1553
7370.28 1710
7371.09 1678
7371.90 1571
7372.71 1669
7373.52 1671
7374.33 1656
7375.15 1664
7375.96 1650
7376.77 1665
7377.58 1615
7378.39 1584
7379.20 1602
7380.01 1579
7380.82 1640
7381.63 1787
7382.44 1795
7383.25 1783
7384.06 1972
7384.88 2029
7385.69 2095
7386.50 2325
7387.31 2373
7388.12 2351
7388.93 2196
7389.74 2198
7390.55 2049
7391.37 1892
7392.18 1823
7392.99 1687
7393.80 1574
7394.61 1552
7395.42 1628
7396.24 1614
7397.05 1528
7397.86 1480
7398.67 1446
7399.48 1414
7400.30 1482
7401.11 1532
7401.92 1511
7402.73 1602
7403.54 1821
7404.36 1807
7405.17 1891
7405.98 1927
7406.79 1994
7407.60 1964
7408.42 2044
7409.23 1998
7410.04 1802
7410.85 1702
7411.67 1635
7412.48 1529
7413.29 1621
7414.11 1566
7414.92 1498
7415.73 1472
7416.54 1507
7417.36 1453
7418.17 1402
7418.98 1427
7419.80 1397
7420.61 1343
7421.42 1269
7422.23 1285
7423.05 1294
7423.86 1328
7424.67 1418
7425.49 1363
7426.30 1316
7427.11 1294
7427.93 1272
7428.74 1335
7429.56 1277
7430.37 1272
7431.18 1318
7432.00 1361
7432.81 1337
7433.62 1339
7434.44 1317
7435.25 1239
7436.07 1271
7436.88 1291
7437.69 1316
7438.51 1403
7439.32 1369
7440.14 1202
7440.95 1277
7441.76 1282
7442.58 1359
7443.39 1350
7444.21 1375
7445.02 1441
7445.84 1483
7446.65 1450
7447.46 1478
7448.28 1355
7449.09 1371
7449.91 1410
7450.72 1378
7451.54 1291
7452.35 1389
7453.17 1355
7453.98 1239
7454.80 1305
7455.61 1313
7456.43 1421
7457.24 1341
7458.06 1244
7458.87 1280
7459.69 1262
7460.50 1266
7461.32 1307
7462.13 1296
7462.95 1324
7463.77 1354
7464.58 1288
7465.40 1245
7466.21 1269
7467.03 1273
7467.84 1276
7468.66 1336
7469.47 1314
7470.29 1343
7471.11 1344
7471.92 1298
7472.74 1356
7473.55 1416
7474.37 1266
7475.19 1312
7476.00 1365
7476.82 1300
7477.63 1326
7478.45 1331
7479.27 1326
7480.08 1261
7480.90 1275
7481.72 1333
7482.53 1298
7483.35 1321
7484.17 1201
7484.98 1224
7485.80 1266
7486.62 1255
7487.43 1280
7488.25 1365
7489.07 1254
7489.88 1243
7490.70 1259
7491.52 1166
7492.33 1209
7493.15 1337
7493.97 1326
7494.78 1297
7495.60 1242
7496.42 1176
7497.24 1215
7498.05 1209
7498.87 1186
7499.69 1208
7500.51 1193
7501.32 1239
7502.14 1278
7502.96 1235
7503.78 1232
7504.59 1168
7505.41 1104
7506.23 1157
7507.05 1116
7507.86 1324
7508.68 1309
7509.50 1242
7510.32 1243
7511.14 1203
7511.95 1232
7512.77 1172
7513.59 1273
7514.41 1262
7515.23 1149
7516.05 1203
7516.86 1307
7517.68 1259
7518.50 1243
7519.32 1290
7520.14 1314
7520.96 1304
7521.78 1254
7522.59 1324
7523.41 1328
7524.23 1314
7525.05 1264
7525.87 1212
7526.69 1233
7527.51 1250
7528.33 1320
7529.14 1259
7529.96 1235
7530.78 1298
7531.60 1314
7532.42 1267
7533.24 1291
7534.06 1270
7534.88 1252
7535.70 1216
7536.52 1215
7537.34 1281
7538.16 1334
7538.98 1343
7539.80 1327
7540.62 1255
7541.44 1333
7542.25 1297
7543.07 1305
7543.89 1299
7544.71 1273
7545.53 1350
7546.35 1298
7547.17 1242
7547.99 1319
7548.81 1352
7549.63 1289
7550.45 1445
7551.27 1451
7552.09 1397
7552.92 1306
7553.74 1366
7554.56 1414
7555.38 1431
7556.20 1349
7557.02 1418
7557.84 1396
7558.66 1429
7559.48 1393
7560.30 1506
7561.12 1465
7561.94 1546
7562.76 1487
7563.58 1482
7564.40 1452
7565.23 1443
7566.05 1563
7566.87 1466
7567.69 1449
7568.51 1487
7569.33 1400
7570.15 1472
7570.97 1400
7571.79 1441
7572.62 1387
7573.44 1358
7574.26 1395
7575.08 1425
7575.90 1461
7576.72 1414
7577.55 1415
7578.37 1425
7579.19 1455
7580.01 1455
7580.83 1441
7581.65 1466
7582.48 1502
7583.30 1463
7584.12 1515
7584.94 1509
7585.76 1490
7586.59 1429
7587.41 1441
7588.23 1438
7589.05 1492
7589.88 1527
7590.70 1605
7591.52 1664
7592.34 1609
7593.16 1579
7593.99 1569
7594.81 1618
7595.63 1567
7596.46 1546
7597.28 1577
7598.10 1562
7598.92 1560
7599.75 1686
7600.57 1562
7601.39 1604
7602.22 1503
7603.04 1565
7603.86 1679
7604.68 1755
7605.51 1797
7606.33 1742
7607.15 1869
7607.98 1963
7608.80 1966
7609.62 1993
7610.45 2026
7611.27 2172
7612.09 2175
7612.92 2161
7613.74 2012
7614.57 1987
7615.39 1930
7616.21 1898
7617.04 1786
7617.86 1772
7618.68 1782
7619.51 1753
7620.33 1762
7621.16 1810
7621.98 1941
7622.80 1983
7623.63 1987
7624.45 1894
7625.28 1957
7626.10 1971
7626.93 1909
7627.75 1763
7628.57 1760
7629.40 1749
7630.22 1758
7631.05 1818
7631.87 1741
7632.70 1749
7633.52 1883
7634.35 2010
7635.17 2133
7636.00 2264
7636.82 2353
7637.65 2416
7638.47 2594
7639.30 2441
7640.12 2232
7640.95 2055
7641.77 2057
7642.60 1924
7643.42 1726
7644.25 1682
7645.07 1564
7645.90 1584
7646.72 1480
7647.55 1383
7648.37 1470
7649.20 1479
7650.02 1472
7650.85 1512
7651.68 1438
7652.50 1477
7653.33 1471
7654.15 1469
7654.98 1410
7655.81 1487
7656.63 1499
7657.46 1319
7658.28 1372
7659.11 1300
7659.94 1351
7660.76 1256
7661.59 1290
7662.41 1337
7663.24 1239
7664.07 1279
7664.89 1293
7665.72 1295
7666.55 1341
7667.37 1332
7668.20 1266
7669.03 1262
7669.85 1269
7670.68 1248
7671.51 1317
7672.33 1416
7673.16 1282
7673.99 1227
7674.81 1305
7675.64 1389
7676.47 1348
7677.29 1299
7678.12 1291
7678.95 1266
7679.78 1280
7680.60 1263
7681.43 1304
7682.26 1243
7683.08 1233
7683.91 1208
7684.74 1261
7685.57 1196
7686.39 1361
7687.22 1284
7688.05 1256
7688.88 1253
7689.70 1269
7690.53 1266
7691.36 1279
7692.19 1263
7693.02 1232
7693.84 1298
7694.67 1252
7695.50 1200
7696.33 1235
7697.16 1290
7697.98 1283
7698.81 1247
7699.64 1239
7700.47 1275
7701.30 1306
7702.13 1250
7702.95 1302
7703.78 1299
7704.61 1322
7705.44 1356
7706.27 1344
7707.10 1298
7707.93 1211
7708.75 1263
7709.58 1318
7710.41 1294
7711.24 1292
7712.07 1234
7712.90 1150
7713.73 1238
7714.56 1226
7715.39 1265
7716.22 1203
7717.04 1173
7717.87 1204
7718.70 1176
7719.53 1094
7720.36 1095
7721.19 1165
7722.02 1192
7722.85 1049
7723.68 1123
7724.51 1103
7725.34 1159
7726.17 1132
7727.00 1077
7727.83 1050
7728.66 1130
7729.49 1033
7730.32 1051
7731.15 1083
7731.98 1080
7732.81 1038
7733.64 1111
7734.47 1146
7735.30 1126
7736.13 1198
7736.96 1136
7737.79 1086
7738.62 1111
7739.45 1185
7740.28 1130
7741.11 1112
7741.94 1005
7742.77 999
7743.60 1091
7744.43 1096
7745.26 1042
7746.09 1213
7746.93 1096
7747.76 1183
7748.59 1189
7749.42 1144
7750.25 1279
7751.08 1250
7751.91 1333
7752.74 1412
7753.57 1401
7754.40 1402
7755.24 1504
7756.07 1447
7756.90 1329
7757.73 1235
7758.56 1214
7759.39 1251
7760.22 1200
7761.06 1123
7761.89 1190
7762.72 1159
7763.55 1067
7764.38 1095
7765.21 1138
7766.05 1096
7766.88 1082
7767.71 1124
7768.54 1092
7769.37 1120
7770.21 1227
7771.04 1206
7771.87 1167
7772.70 1124
7773.53 1133
7774.37 1127
7775.20 1079
7776.03 1029
7776.86 1013
7777.70 1098
7778.53 1116
7779.36 1116
7780.19 1105
7781.03 1113
7781.86 1055
7782.69 1085
7783.52 1172
7784.36 1067
7785.19 1048
7786.02 1161
7786.86 1101
7787.69 1106
7788.52 1107
7789.36 1132
7790.19 1206
7791.02 1159
7791.85 1114
7792.69 1079
7793.52 1084
7794.35 1174
7795.19 1074
7796.02 1043
7796.86 1126
7797.69 1101
7798.52 1130
7799.36 1076
7800.19 1080
7801.02 1163
7801.86 1201
7802.69 1191
7803.52 1054
7804.36 1137
7805.19 1236
7806.03 1237
7806.86 1121
7807.69 1168
7808.53 1174
7809.36 1159
7810.20 1208
7811.03 1149
7811.87 1187
7812.70 1179
7813.53 1215
7814.37 1252
7815.20 1265
7816.04 1215
7816.87 1180
7817.71 1250
7818.54 1268
7819.38 1357
7820.21 1332
7821.05 1339
7821.88 1438
7822.72 1339
7823.55 1395
7824.39 1412
7825.22 1393
7826.06 1324
7826.89 1340
7827.73 1380
7828.56 1382
7829.40 1323
7830.23 1279
7831.07 1407
7831.90 1473
7832.74 1481
7833.57 1467
7834.41 1454
7835.24 1468
7836.08 1448
7836.91 1336
7837.75 1418
7838.59 1377
7839.42 1466
7840.26 1450
7841.09 1363
7841.93 1436
7842.77 1375
7843.60 1316
7844.44 1462
7845.27 1374
7846.11 1446
7846.95 1352
7847.78 1378
7848.62 1414
7849.45 1388
7850.29 1206
7851.13 1275
7851.96 1334
7852.80 1220
7853.64 1144
7854.47 1264
7855.31 1185
7856.15 1148
7856.98 1203
7857.82 1198
7858.66 1236
7859.49 1216
7860.33 1142
7861.17 1205
7862.00 1223
7862.84 1294
7863.68 1122
7864.52 1174
7865.35 1248
7866.19 1201
7867.03 1163
7867.86 1182
7868.70 1195
7869.54 1184
7870.38 1159
7871.21 1121
7872.05 1100
7872.89 1074
7873.73 1072
7874.56 1201
7875.40 1175
7876.24 1141
7877.08 1165
7877.92 1176
7878.75 1186
7879.59 1117
7880.43 1173
7881.27 1148
7882.10 1318
7882.94 1345
7883.78 1359
7884.62 1286
7885.46 1381
7886.30 1334
7887.13 1317
7887.97 1281
7888.81 1299
7889.65 1281
7890.49 1268
7891.33 1160
7892.16 1150
7893.00 1257
7893.84 1339
7894.68 1338
7895.52 1159
7896.36 1282
7897.20 1331
7898.04 1300
7898.88 1368
7899.71 1278
7900.55 1231
7901.39 1345
7902.23 1379
7903.07 1303
7903.91 1256
7904.75 1286
7905.59 1266
7906.43 1292
7907.27 1258
7908.11 1245
7908.95 1295
7909.79 1225
7910.62 1218
7911.46 1229
7912.30 1208
7913.14 1138
7913.98 1206
7914.82 1202
7915.66 1145
7916.50 1149
7917.34 1204
7918.18 1193
7919.02 1240
7919.86 1250
7920.70 1361
7921.54 1364
7922.38 1318
7923.22 1347
7924.06 1285
7924.90 1348
7925.74 1322
7926.58 1334
7927.43 1219
7928.27 1207
7929.11 1295
7929.95 1253
7930.79 1160
7931.63 1194
7932.47 1118
7933.31 1207
7934.15 1142
7934.99 1148
7935.83 1194
7936.67 1211
7937.51 1209
7938.36 1175
7939.20 1124
7940.04 1110
7940.88 1205
7941.72 1130
7942.56 1109
7943.40 1104
7944.24 1069
7945.09 1104
7945.93 1164
7946.77 1162
7947.61 1140
7948.45 1087
7949.29 1120
7950.13 1179
7950.98 1061
7951.82 1085
7952.66 1099
7953.50 1067
7954.34 1130
7955.19 1208
7956.03 1294
7956.87 1209
7957.71 1170
7958.55 1154
7959.40 1221
7960.24 1194
7961.08 1217
7961.92 1299
7962.76 1319
7963.61 1207
7964.45 1240
7965.29 1127
7966.13 1196
7966.98 1161
7967.82 1209
7968.66 1206
7969.50 1280
7970.35 1243
7971.19 1247
7972.03 1224
7972.88 1265
7973.72 1227
7974.56 1212
7975.40 1298
7976.25 1233
7977.09 1152
7977.93 1210
7978.78 1127
7979.62 1155
7980.46 1158
7981.31 1232
7982.15 1263
7982.99 1137
7983.84 1122
7984.68 1139
7985.52 1144
7986.37 1093
7987.21 1078
7988.06 1108
7988.90 1145
7989.74 1231
7990.59 1101
7991.43 1118
7992.27 1148
7993.12 1084
7993.96 1135
7994.81 1124
7995.65 1082
7996.49 1044
7997.34 1113
7998.18 1045
7999.03 940
7999.87 963
8000.72 1014
8001.56 1018
8002.40 954
8003.25 907
8004.09 1032
8004.94 1042
8005.78 983
8006.63 989
8007.47 1047
8008.32 1013
8009.16 1041
8010.01 1065
8010.85 1044
8011.70 1018
8012.54 1115
8013.39 1006
8014.23 976
8015.08 975
8015.92 990
8016.77 1019
8017.61 1059
8018.46 1015
8019.30 942
8020.15 916
8020.99 997
8021.84 944
8022.68 1012
8023.53 1025
8024.38 1039
8025.22 1043
8026.07 926
8026.91 1029
8027.76 976
8028.60 976
8029.45 964
8030.30 926
8031.14 928
8031.99 996
8032.83 960
8033.68 941
8034.53 1037
8035.37 987
8036.22 1038
8037.06 1043
8037.91 979
8038.76 1008
8039.60 1047
8040.45 968
8041.30 963
8042.14 994
8042.99 1048
8043.84 1055
8044.68 958
8045.53 1033
8046.38 1001
8047.22 940
8048.07 1054
8048.92 997
8049.76 974
8050.61 906
8051.46 966
8052.30 992
8053.15 917
8054.00 1006
8054.85 964
8055.69 965
8056.54 989
8057.39 962
8058.24 935
8059.08 955
8059.93 934
8060.78 939
8061.63 940
8062.47 928
8063.32 929
8064.17 891
8065.02 878
8065.86 914
8066.71 983
8067.56 971
8068.41 942
8069.26 908
8070.10 974
8070.95 988
8071.80 911
8072.65 910
8073.50 876
8074.34 930
8075.19 893
8076.04 909
8076.89 835
8077.74 847
8078.59 907
8079.43 871
8080.28 875
8081.13 847
8081.98 897
8082.83 850
8083.68 911
8084.53 915
8085.37 879
8086.22 840
8087.07 829
8087.92 867
8088.77 909
8089.62 889
8090.47 837
8091.32 842
8092.17 884
8093.02 924
8093.87 947
8094.71 865
8095.56 871
8096.41 909
8097.26 776
8098.11 851
8098.96 916
8099.81 910
8100.66 875
8101.51 811
8102.36 785
8103.21 887
8104.06 894
8104.91 896
8105.76 884
8106.61 987
8107.46 957
8108.31 903
8109.16 891
8110.01 917
8110.86 874
8111.71 887
8112.56 872
8113.41 933
8114.26 833
8115.11 877
8115.96 937
8116.81 930
8117.66 880
8118.51 866
8119.36 891
8120.21 910
8121.06 879
8121.92 882
8122.77 910
8123.62 933
8124.47 952
8125.32 912
8126.17 897
8127.02 951
8127.87 902
8128.72 866
8129.57 815
8130.43 859
8131.28 959
8132.13 944
8132.98 915
8133.83 913
8134.68 977
8135.53 890
8136.38 971
8137.24 903
8138.09 914
8138.94 887
8139.79 892
8140.64 964
8141.49 959
8142.35 874
8143.20 879
8144.05 933
8144.90 899
8145.75 922
8146.61 856
8147.46 930
8148.31 909
8149.16 974
8150.01 938
8150.87 838
8151.72 907
8152.57 974
8153.42 930
8154.28 939
8155.13 1013
8155.98 982
8156.83 952
8157.69 1008
8158.54 943
8159.39 1022
8160.24 995
8161.10 961
8161.95 1062
8162.80 1071
8163.66 1106
8164.51 1054
8165.36 1033
8166.21 995
8167.07 968
8167.92 1041
8168.77 998
8169.63 922
8170.48 963
8171.33 943
8172.19 910
8173.04 893
8173.89 933
8174.75 910
8175.60 962
8176.46 934
8177.31 937
8178.16 919
8179.02 958
8179.87 938
8180.72 905
8181.58 988
8182.43 951
8183.29 870
8184.14 849
8184.99 806
8185.85 879
8186.70 864
8187.56 916
8188.41 833
8189.26 834
8190.12 879
8190.97 833
8191.83 850
8192.68 944
8193.54 882
8194.39 911
8195.25 856
8196.10 887
8196.95 897
8197.81 884
8198.66 875
8199.52 861
8200.37 875
8201.23 927
8202.08 910
8202.94 911
8203.79 881
8204.65 942
8205.50 924
8206.36 891
8207.21 861
8208.07 896
8208.92 913
8209.78 931
8210.64 880
8211.49 879
8212.35 880
8213.20 815
8214.06 907
8214.91 1017
8215.77 927
8216.62 921
8217.48 926
8218.34 920
8219.19 865
8220.05 916
8220.90 948
8221.76 993
8222.61 950
8223.47 955
8224.33 932
8225.18 1032
8226.04 1044
8226.90 1213
8227.75 1238
8228.61 1155
8229.46 1194
8230.32 1139
8231.18 1179
8232.03 1109
8232.89 1056
8233.75 999
8234.60 1002
8235.46 964
8236.32 956
8237.17 945
8238.03 976
8238.89 914
8239.74 873
8240.60 821
8241.46 890
8242.32 840
8243.17 876
8244.03 894
8244.89 846
8245.74 866
8246.60 896
8247.46 885
8248.32 949
8249.17 892
8250.03 821
8250.89 906
8251.75 840
8252.60 849
8253.46 788
8254.32 807
8255.18 919
8256.03 829
8256.89 862
8257.75 901
8258.61 952
8259.47 886
8260.32 825
8261.18 886
8262.04 887
8262.90 864
8263.76 859
8264.61 885
8265.47 852
8266.33 808
8267.19 813
8268.05 848
8268.91 956
8269.76 972
8270.62 966
8271.48 886
8272.34 856
8273.20 792
8274.06 832
8274.92 891
8275.77 886
8276.63 813
8277.49 814
8278.35 811
8279.21 887
8280.07 886
8280.93 881
8281.79 896
8282.65 858
8283.51 818
8284.36 904
8285.22 936
8286.08 941
8286.94 882
8287.80 781
8288.66 819
8289.52 854
8290.38 856
8291.24 902
8292.10 866
8292.96 781
8293.82 858
8294.68 840
8295.54 898
8296.40 815
8297.26 831
8298.12 837
8298.98 860
8299.84 1052
8300.70 1031
8301.56 959
8302.42 946
8303.28 898
8304.14 853
8305.00 914
8305.86 878
8306.72 908
8307.58 880
8308.44 852
8309.30 806
8310.16 851
8311.02 853
8311.88 866
8312.74 892
8313.60 982
8314.46 954
8315.33 881
8316.19 845
8317.05 913
8317.91 823
8318.77 831
8319.63 923
8320.49 958
8321.35 862
8322.21 872
8323.08 893
8323.94 876
8324.80 903
8325.66 851
8326.52 901
8327.38 888
8328.24 905
8329.10 861
8329.97 838
8330.83 863
8331.69 867
8332.55 829
8333.41 836
8334.28 865
8335.14 872
8336.00 877
8336.86 897
8337.72 934
8338.58 913
8339.45 865
8340.31 916
8341.17 950
8342.03 913
8342.90 925
8343.76 944
8344.62 890
8345.48 808
8346.35 833
8347.21 856
8348.07 879
8348.93 946
8349.80 941
8350.66 906
8351.52 958
8352.38 944
8353.25 891
8354.11 851
8354.97 838
8355.83 902
8356.70 982
8357.56 882
8358.42 919
8359.29 922
8360.15 929
8361.01 957
8361.88 880
8362.74 882
8363.60 935
8364.47 1002
8365.33 1042
8366.19 954
8367.06 868
8367.92 896
8368.78 893
8369.65 945
8370.51 970
8371.38 941
8372.24 1014
8373.10 1008
8373.97 913
8374.83 929
8375.69 870
8376.56 1031
8377.42 1001
8378.29 1004
8379.15 973
8380.01 999
8380.88 1019
8381.74 935
8382.61 985
8383.47 987
8384.34 998
8385.20 1004
8386.07 952
8386.93 945
8387.79 997
8388.66 1027
8389.52 999
8390.39 941
8391.25 1017
8392.12 1057
8392.98 1102
8393.85 1099
8394.71 1052
8395.58 1023
8396.44 1051
8397.31 1114
8398.17 1059
8399.04 992
8399.90 1140
8400.77 1109
8401.63 1084
8402.50 1120
8403.36 1068
8404.23 1150
8405.10 1080
8405.96 1073
8406.83 1089
8407.69 1095
8408.56 1087
8409.42 1025
8410.29 1057
8411.15 1106
8412.02 1042
8412.89 1037
8413.75 1144
8414.62 1189
8415.48 1145
8416.35 1214
8417.22 1230
8418.08 1243
8418.95 1263
8419.82 1225
8420.68 1171
8421.55 1159
8422.41 1231
8423.28 1224
8424.15 1203
8425.01 1266
8425.88 1218
8426.75 1234
8427.61 1219
8428.48 1296
8429.35 1285
8430.21 1330
8431.08 1359
8431.95 1290
8432.81 1349
8433.68 1334
8434.55 1439
8435.41 1405
8436.28 1404
8437.15 1511
8438.02 1482
8438.88 1402
8439.75 1438
8440.62 1523
8441.49 1542
8442.35 1552
8443.22 1551
8444.09 1532
8444.96 1669
8445.82 1638
8446.69 1628
8447.56 1808
8448.43 1848
8449.29 1784
8450.16 1799
8451.03 1722
8451.90 1813
8452.77 1750
8453.63 1768
8454.50 1827
8455.37 1891
8456.24 1956
8457.11 1992
8457.97 2193
8458.84 2334
8459.71 2796
8460.58 3336
8461.45 3556
8462.32 4016
8463.18 4256
8464.05 4050
8464.92 3825
8465.79 3582
8466.66 3167
8467.53 2803
8468.40 2567
8469.26 2242
8470.13 2010
8471.00 1832
8471.87 1769
8472.74 1678
8473.61 1719
8474.48 1618
8475.35 1609
8476.22 1478
8477.09 1401
8477.95 1383
8478.82 1375
8479.69 1380
8480.56 1474
8481.43 1407
8482.30 1449
8483.17 1475
8484.04 1484
8484.91 1378
8485.78 1328
8486.65 1267
8487.52 1402
8488.39 1403
8489.26 1420
8490.13 1386
8491.00 1353
8491.87 1438
8492.74 1411
8493.61 1377
8494.48 1356
8495.35 1373
8496.22 1286
8497.09 1370
8497.96 1487
8498.83 1459
8499.70 1491
8500.57 1573
8501.44 1499
8502.31 1424
8503.18 1385
8504.05 1334
8504.92 1513
8505.79 1461
8506.66 1393
8507.53 1266
8508.41 1279
8509.28 1194
8510.15 1320
8511.02 1341
8511.89 1347
8512.76 1405
8513.63 1352
8514.50 1329
8515.37 1328
8516.24 1425
8517.12 1369
8517.99 1363
8518.86 1376
8519.73 1400
8520.60 1400
8521.47 1359
8522.34 1397
8523.22 1348
8524.09 1516
8524.96 1498
8525.83 1491
8526.70 1411
8527.57 1306
8528.45 1490
8529.32 1448
8530.19 1433
8531.06 1481
8531.93 1553
8532.81 1607
8533.68 1444
8534.55 1460
8535.42 1473
8536.29 1491
8537.17 1510
8538.04 1499
8538.91 1432
8539.78 1464
8540.66 1461
8541.53 1492
8542.40 1466
8543.27 1486
8544.15 1452
8545.02 1472
8545.89 1405
8546.76 1434
8547.64 1384
8548.51 1328
8549.38 1331
8550.26 1342
8551.13 1322
8552.00 1306
8552.87 1351
8553.75 1353
8554.62 1307
8555.49 1257
8556.37 1257
8557.24 1314
8558.11 1381
8558.99 1460
8559.86 1509
8560.73 1590
8561.61 1543
8562.48 1528
8563.36 1491
8564.23 1406
8565.10 1375
8565.98 1393
8566.85 1405
8567.72 1401
8568.60 1389
8569.47 1271
8570.35 1254
8571.22 1269
8572.09 1216
8572.97 1155
8573.84 1299
8574.72 1203
8575.59 1207
8576.46 1238
8577.34 1203
8578.21 1275
8579.09 1248
8579.96 1204
8580.84 1218
8581.71 1206
8582.59 1202
8583.46 1232
8584.34 1197
8585.21 1160
8586.08 1209
8586.96 1193
8587.83 1224
8588.71 1137
8589.58 1197
8590.46 1299
8591.33 1311
8592.21 1268
8593.08 1239
8593.96 1254
8594.83 1330
8595.71 1311
8596.59 1271
8597.46 1214
8598.34 1223
8599.21 1237
8600.09 1201
8600.96 1245
8601.84 1284
8602.71 1373
8603.59 1301
8604.46 1278
8605.34 1256
8606.22 1321
8607.09 1272
8607.97 1327
8608.84 1352
8609.72 1261
8610.60 1338
8611.47 1376
8612.35 1266
8613.22 1359
8614.10 1465
8614.98 1430
8615.85 1471
8616.73 1514
8617.61 1507
8618.48 1442
8619.36 1514
8620.24 1576
8621.11 1459
8621.99 1326
8622.87 1418
8623.74 1375
8624.62 1396
8625.50 1346
8626.37 1488
8627.25 1455
8628.13 1453
8629.00 1482
8629.88 1442
8630.76 1436
8631.63 1443
8632.51 1441
8633.39 1511
8634.27 1643
8635.14 1576
8636.02 1678
8636.90 1586
8637.77 1666
8638.65 1602
8639.53 1682
8640.41 1612
8641.28 1553
8642.16 1510
8643.04 1606
8643.92 1623
8644.80 1571
8645.67 1627
8646.55 1665
8647.43 1576
8648.31 1613
8649.19 1686
8650.06 1704
8650.94 1699
8651.82 1613
8652.70 1710
8653.58 1740
8654.45 1696
8655.33 1723
8656.21 1781
8657.09 1830
8657.97 1848
8658.85 1811
8659.72 1764
8660.60 1780
8661.48 1764
8662.36 1817
8663.24 1800
8664.12 1770
8665.00 1812
8665.88 1804
8666.75 1792
8667.63 1859
8668.51 1951
8669.39 1987
8670.27 1963
8671.15 1951
8672.03 1953
8672.91 1965
8673.79 1974
8674.67 1968
8675.55 2049
8676.42 2118
8677.30 2210
8678.18 2401
8679.06 2529
8679.94 2591
8680.82 2638
8681.70 2718
8682.58 2632
8683.46 2522
8684.34 2511
8685.22 2620
8686.10 2344
8686.98 2257
8687.86 2251
8688.74 2171
8689.62 2154
8690.50 2122
8691.38 2129
8692.26 2179
8693.14 2282
8694.02 2509
8694.90 2731
8695.78 3040
8696.66 3581
8697.54 3966
8698.42 4305
8699.30 4628
8700.18 4860
8701.07 4744
8701.95 4379
8702.83 3804
8703.71 3497
8704.59 3123
8705.47 2687
8706.35 2436
8707.23 2277
8708.11 2126
8708.99 1932
8709.87 1918
8710.75 1750
8711.64 1779
8712.52 1744
8713.40 1801
8714.28 1786
8715.16 1801
8716.04 1675
8716.92 1818
8717.81 1789
8718.69 1700
8719.57 1768
8720.45 1717
8721.33 1672
8722.21 1702
8723.10 1649
8723.98 1739
8724.86 1738
8725.74 1678
8726.62 1796
8727.50 1699
8728.39 1719
8729.27 1686
8730.15 1756
8731.03 1737
8731.91 1730
8732.80 1914
8733.68 1835
8734.56 1858
8735.44 1991
8736.33 1954
8737.21 1927
8738.09 1985
8738.97 1948
8739.86 1902
8740.74 1956
8741.62 1854
8742.50 1802
8743.39 1907
8744.27 1864
8745.15 1893
8746.04 1803
8746.92 1816
8747.80 1787
8748.68 1861
8749.57 1750
8750.45 1835
8751.33 1821
8752.22 1768
8753.10 1821
8753.98 1832
8754.87 1834
8755.75 1890
8756.63 1873
8757.52 2018
8758.40 1964
8759.28 1978
8760.17 1980
8761.05 1959
8761.94 2005
8762.82 2146
8763.70 1982
8764.59 1900
8765.47 2081
8766.36 2006
8767.24 2006
8768.12 2146
8769.01 2156
8769.89 2138
8770.78 2092
8771.66 2135
8772.54 2139
8773.43 2200
8774.31 2228
8775.20 2157
8776.08 2190
8776.97 2172
8777.85 2117
8778.73 2054
8779.62 2097
8780.50 2037
8781.39 2042
8782.27 2099
8783.16 2249
8784.04 2353
8784.93 2428
8785.81 2728
8786.70 3103
8787.58 3308
8788.47 3375
8789.35 3367
8790.24 3287
8791.12 3302
8792.01 3037
8792.89 2922
8793.78 2653
8794.66 2477
8795.55 2346
8796.44 2138
8797.32 2093
8798.21 2161
8799.09 2050
8799.98 2118
8800.86 2305
8801.75 2469
8802.63 2522
8803.52 2702
8804.41 2791
8805.29 2765
8806.18 2659
8807.06 2621
8807.95 2516
8808.84 2315
8809.72 2222
8810.61 2007
8811.49 1952
8812.38 1966
8813.27 1874
8814.15 1755
8815.04 1749
8815.93 1756
8816.81 1751
8817.70 1828
8818.59 1890
8819.47 1921
8820.36 1958
8821.25 1966
8822.13 1933
8823.02 1980
8823.91 1939
8824.79 1890
8825.68 1797
8826.57 1695
8827.45 1663
8828.34 1628
8829.23 1639
8830.12 1608
8831.00 1513
8831.89 1504
8832.78 1662
8833.66 1699
8834.55 1671
8835.44 1777
8836.33 1728
8837.21 1672
8838.10 1627
8838.99 1569
8839.88 1594
8840.76 1637
8841.65 1598
8842.54 1531
8843.43 1569
8844.32 1524
8845.20 1546
8846.09 1479
8846.98 1548
8847.87 1572
8848.76 1538
8849.64 1585
8850.53 1626
8851.42 1581
8852.31 1529
8853.20 1500
8854.09 1540
8854.97 1564
8855.86 1569
8856.75 1505
8857.64 1479
8858.53 1455
8859.42 1421
8860.30 1360
8861.19 1365
8862.08 1486
8862.97 1519
8863.86 1349
8864.75 1439
8865.64 1457
8866.53 1519
8867.42 1478
8868.30 1369
8869.19 1415
8870.08 1418
8870.97 1324
8871.86 1352
8872.75 1344
8873.64 1416
8874.53 1380
8875.42 1282
8876.31 1435
8877.20 1311
8878.09 1237
8878.98 1298
8879.87 1317
8880.76 1341
8881.65 1241
8882.54 1287
8883.43 1197
8884.32 1208
8885.21 1245
8886.10 1254
8886.99 1287
8887.88 1200
8888.77 1152
8889.66 1185
8890.55 1168
8891.44 1233
8892.33 1183
8893.22 1252
8894.11 1225
8895.00 1178
8895.89 1093
8896.78 1098
8897.67 1158
8898.56 1169
8899.45 1124
8900.34 1140
8901.23 1186
8902.12 1105
8903.01 1087
8903.90 1080
8904.79 1078
8905.69 1097
8906.58 1116
8907.47 1177
8908.36 1173
8909.25 1055
8910.14 1130
8911.03 1189
8911.92 1086
8912.82 1089
8913.71 958
8914.60 978
8915.49 974
8916.38 1013
8917.27 1042
8918.16 1043
8919.06 1077
8919.95 1060
8920.84 984
8921.73 1036
8922.62 1046
8923.51 962
8924.41 941
8925.30 1005
8926.19 1031
8927.08 1038
8927.97 973
8928.87 964
8929.76 979
8930.65 1044
8931.54 1034
8932.43 1022
8933.33 926
8934.22 947
8935.11 983
8936.00 1041
8936.90 1006
8937.79 1063
8938.68 1007
8939.57 1024
8940.47 966
8941.36 1013
8942.25 887
8943.15 917
8944.04 936
8944.93 909
8945.82 853
8946.72 840
8947.61 880
8948.50 940
8949.40 891
8950.29 880
8951.18 976
8952.08 934
8952.97 873
8953.86 881
8954.76 853
8955.65 901
8956.54 918
8957.44 816
8958.33 901
8959.22 926
8960.12 882
8961.01 859
8961.91 874
8962.80 796
8963.69 865
8964.59 931
8965.48 897
8966.37 887
8967.27 829
8968.16 809
8969.06 825
8969.95 873
8970.85 842
8971.74 921
8972.63 954
8973.53 944
8974.42 896
8975.32 923
8976.21 917
8977.11 859
8978.00 800
8978.90 941
8979.79 881
8980.68 852
8981.58 843
8982.47 900
8983.37 898
8984.26 793
8985.16 920
8986.05 943
8986.95 906
8987.84 872
8988.74 914
8989.63 924
8990.53 888
8991.42 826
8992.32 794
8993.22 785
8994.11 823
8995.01 776
8995.90 784
8996.80 798
8997.69 784
8998.59 839
8999.48 852
9000.38 716
9001.28 742
9002.17 775
9003.07 840
9003.96 840
9004.86 796
9005.75 792
9006.65 813
9007.55 820
9008.44 764
9009.34 804
9010.23 770
9011.13 841
9012.03 777
9012.92 761
9013.82 831
9014.72 790
9015.61 746
9016.51 796
9017.41 769
9018.30 774
9019.20 757
9020.10 762
9020.99 778
9021.89 748
9022.79 712
9023.68 719
9024.58 786
9025.48 845
9026.37 841
9027.27 765
9028.17 770
9029.06 793
9029.96 767
9030.86 811
9031.76 754
9032.65 784
9033.55 785
9034.45 820
9035.35 756
9036.24 748
9037.14 762
9038.04 757
9038.94 757
9039.83 714
9040.73 779
9041.63 810
9042.53 761
9043.42 829
9044.32 819
9045.22 788
9046.12 773
9047.02 772
9047.91 774
9048.81 812
9049.71 773
9050.61 767
9051.51 830
9052.41 805
9053.30 855
9054.20 811
9055.10 892
9056.00 799
9056.90 844
9057.80 764
9058.69 728
9059.59 772
9060.49 781
9061.39 762
9062.29 710
9063.19 734
9064.09 769
9064.99 796
9065.88 871
9066.78 789
9067.68 732
9068.58 766
9069.48 800
9070.38 789
9071.28 859
9072.18 822
9073.08 848
9073.98 819
9074.88 760
9075.78 755
9076.68 777
9077.58 778
9078.47 770
9079.37 811
9080.27 754
9081.17 758
9082.07 690
9082.97 662
9083.87 769
9084.77 730
9085.67 680
9086.57 735
9087.47 735
9088.37 759
9089.27 774
9090.17 795
9091.07 763
9091.97 759
9092.87 766
9093.77 768
9094.67 704
9095.58 750
9096.48 753
9097.38 735
9098.28 763
9099.18 701
9100.08 711
9100.98 797
9101.88 722
9102.78 691
9103.68 739
9104.58 727
9105.48 761
9106.38 806
9107.28 767
9108.19 716
9109.09 735
9109.99 793
9110.89 798
9111.79 728
9112.69 745
9113.59 752
9114.49 712
9115.40 811
9116.30 765
9117.20 720
9118.10 757
9119.00 725
9119.90 774
9120.81 813
9121.71 743
9122.61 733
9123.51 685
9124.41 667
9125.31 707
9126.22 759
9127.12 679
9128.02 687
9128.92 730
9129.82 706
9130.73 782
9131.63 704
9132.53 727
9133.43 688
9134.34 716
9135.24 709
9136.14 747
9137.04 706
9137.95 735
9138.85 757
9139.75 745
9140.65 744
9141.56 756
9142.46 699
9143.36 735
9144.26 793
9145.17 717
9146.07 751
9146.97 776
9147.88 755
9148.78 756
9149.68 731
9150.59 741
9151.49 770
9152.39 754
9153.29 699
9154.20 725
9155.10 780
9156.01 826
9156.91 761
9157.81 718
9158.72 757
9159.62 724
9160.52 742
9161.43 730
9162.33 744
9163.23 774
9164.14 747
9165.04 779
9165.95 758
9166.85 734
9167.75 689
9168.66 702
9169.56 744
9170.47 715
9171.37 757
9172.27 772
9173.18 734
9174.08 746
9174.99 721
9175.89 762
9176.80 733
9177.70 737
9178.60 753
9179.51 753
9180.41 755
9181.32 767
9182.22 745
9183.13 711
9184.03 738
9184.94 754
9185.84 744
9186.75 752
9187.65 737
9188.56 704
9189.46 753
9190.37 743
9191.27 747
9192.18 697
9193.08 691
9193.99 762
9194.89 762
9195.80 718
9196.71 740
9197.61 727
9198.52 759
9199.42 709
9200.33 772
9201.23 747
9202.14 777
9203.04 751
9203.95 802
9204.86 830
9205.76 763
9206.67 812
9207.57 796
9208.48 774
9209.39 841
9210.29 850
9211.20 792
9212.10 732
9213.01 726
9213.92 813
9214.82 793
9215.73 795
9216.64 788
9217.54 734
9218.45 766
9219.36 720
9220.26 723
9221.17 714
9222.08 824
9222.98 813
9223.89 770
9224.80 774
9225.70 829
9226.61 820
9227.52 734
9228.42 700
9229.33 726
9230.24 733
9231.14 752
9232.05 779
9232.96 737
9233.87 735
9234.77 774
9235.68 764
9236.59 747
9237.50 765
9238.40 695
9239.31 729
9240.22 790
9241.13 728
9242.03 718
9242.94 748
9243.85 725
9244.76 747
9245.66 659
9246.57 716
9247.48 718
9248.39 718
9249.30 799
9250.20 765
9251.11 725
9252.02 675
9252.93 687
9253.84 687
9254.75 784
9255.65 744
9256.56 677
9257.47 746
9258.38 747
9259.29 717
9260.20 740
9261.10 751
9262.01 768
9262.92 764
9263.83 708
9264.74 721
9265.65 770
9266.56 749
9267.47 757
9268.37 766
9269.28 709
9270.19 730
9271.10 716
9272.01 698
9272.92 716
9273.83 701
9274.74 721
9275.65 772
9276.56 711
9277.47 734
9278.38 771
9279.29 708
9280.20 735
9281.11 757
9282.01 750
9282.92 704
9283.83 726
9284.74 689
9285.65 760
9286.56 740
9287.47 724
9288.38 738
9289.29 731
9290.20 757
9291.11 757
9292.02 755
9292.93 716
9293.84 720
9294.75 734
9295.66 712
9296.57 756
9297.49 827
9298.40 800
9299.31 790
9300.22 728
9301.13 748
9302.04 728
9302.95 724
9303.86 757
9304.77 821
9305.68 805
9306.59 795
9307.50 826
9308.41 842
9309.32 813
9310.24 798
9311.15 759
9312.06 819
9312.97 848
9313.88 803
9314.79 819
9315.70 796
9316.61 823
9317.53 738
9318.44 717
9319.35 730
9320.26 753
9321.17 796
9322.08 795
9322.99 766
9323.91 726
9324.82 740
9325.73 750
9326.64 758
9327.55 776
9328.46 780
9329.38 720
9330.29 799
9331.20 785
9332.11 790
9333.03 735
9333.94 764
9334.85 737
9335.76 757
9336.67 719
9337.59 730
9338.50 760
9339.41 793
9340.32 795
9341.24 793
9342.15 691
9343.06 741
9343.97 791
9344.89 709
9345.80 797
9346.71 776
9347.63 785
9348.54 761
9349.45 813
9350.36 863
9351.28 826
9352.19 751
9353.10 770
9354.02 788
9354.93 789
9355.84 737
9356.76 737
9357.67 814
9358.58 735
9359.50 762
9360.41 741
9361.32 791
9362.24 799
9363.15 831
9364.06 790
9364.98 734
9365.89 749
9366.81 753
9367.72 850
9368.63 754
9369.55 807
9370.46 770
9371.38 847
9372.29 755
9373.20 762
9374.12 804
9375.03 810
9375.95 789
9376.86 784
9377.77 788
9378.69 740
9379.60 742
9380.52 857
9381.43 897
9382.35 839
9383.26 802
9384.18 768
9385.09 899
9386.01 843
9386.92 884
9387.83 833
9388.75 822
9389.66 839
9390.58 879
9391.49 859
9392.41 887
9393.32 849
9394.24 922
9395.16 872
9396.07 898
9396.99 867
9397.90 910
9398.82 973
9399.73 896
9400.65 861
9401.56 924
9402.48 966
9403.39 1017
9404.31 975
9405.22 981
9406.14 921
9407.06 923
9407.97 873
9408.89 940
9409.80 957
9410.72 935
9411.64 969
9412.55 908
9413.47 926
9414.38 872
9415.30 829
9416.22 890
9417.13 903
9418.05 791
9418.97 807
9419.88 844
9420.80 844
9421.71 854
9422.63 849
9423.55 817
9424.46 901
9425.38 886
9426.30 812
9427.21 749
9428.13 802
9429.05 857
9429.96 867
9430.88 892
9431.80 900
9432.72 848
9433.63 863
9434.55 901
9435.47 904
9436.38 902
9437.30 891
9438.22 857
9439.14 889
9440.05 950
9440.97 970
9441.89 939
9442.81 903
9443.72 889
9444.64 1003
9445.56 1014
9446.48 988
9447.39 892
9448.31 936
9449.23 983
9450.15 950
9451.07 894
9451.98 871
9452.90 905
9453.82 920
9454.74 927
9455.66 1017
9456.57 1037
9457.49 1197
9458.41 1172
9459.33 1303
9460.25 1482
9461.16 1531
9462.08 1473
9463.00 1321
9463.92 1242
9464.84 1087
9465.76 1090
9466.68 980
9467.59 1003
9468.51 1015
9469.43 981
9470.35 961
9471.27 896
9472.19 875
9473.11 903
9474.03 890
9474.95 937
9475.87 876
9476.78 870
9477.70 894
9478.62 952
9479.54 874
9480.46 959
9481.38 936
9482.30 847
9483.22 858
9484.14 846
9485.06 909
9485.98 860
9486.90 917
9487.82 881
9488.74 981
9489.66 979
9490.58 1109
9491.50 992
9492.42 938
9493.34 956
9494.26 955
9495.18 949
9496.10 979
9497.02 941
9497.94 893
9498.86 872
9499.78 864
9500.70 811
9501.62 892
9502.54 888
9503.46 854
9504.38 873
9505.30 833
9506.22 810
9507.14 753
9508.06 842
9508.98 909
9509.90 779
9510.82 818
9511.75 836
9512.67 891
9513.59 915
9514.51 876
9515.43 870
9516.35 862
9517.27 880
9518.19 903
9519.11 853
9520.03 823
9520.96 883
9521.88 931
9522.80 908
9523.72 867
9524.64 846
9525.56 839
9526.48 892
9527.41 855
9528.33 870
9529.25 968
9530.17 917
9531.09 927
9532.02 905
9532.94 875
9533.86 901
9534.78 889
9535.70 952
9536.63 979
9537.55 973
9538.47 987
9539.39 978
9540.31 919
9541.24 916
9542.16 1036
9543.08 989
9544.00 943
9544.93 923
9545.85 888
9546.77 909
9547.69 878
9548.62 872
9549.54 912
9550.46 854
9551.38 848
9552.31 880
9553.23 851
9554.15 830
9555.08 819
9556.00 962
9556.92 906
9557.84 847
9558.77 903
9559.69 878
9560.61 820
9561.54 840
9562.46 862
9563.38 881
9564.31 897
9565.23 948
9566.15 856
9567.08 844
9568.00 906
9568.93 864
9569.85 950
9570.77 884
9571.70 913
9572.62 885
9573.54 947
9574.47 922
9575.39 924
9576.32 864
9577.24 914
9578.16 900
9579.09 896
9580.01 883
9580.94 889
9581.86 966
9582.78 957
9583.71 957
9584.63 1006
9585.56 902
9586.48 913
9587.41 966
9588.33 873
9589.26 874
9590.18 924
9591.11 945
9592.03 968
9592.96 918
9593.88 900
9594.80 918
9595.73 933
9596.65 967
9597.58 906
9598.50 914
9599.43 966
9600.35 865
9601.28 855
9602.21 933
9603.13 965
9604.06 917
9604.98 954
9605.91 922
9606.83 977
9607.76 951
9608.68 931
9609.61 986
9610.53 968
9611.46 961
9612.39 1010
9613.31 1081
9614.24 1078
9615.16 1003
9616.09 998
9617.02 1006
9617.94 1054
9618.87 1011
9619.79 1066
9620.72 1052
9621.65 1052
9622.57 1105
9623.50 1034
9624.42 1068
9625.35 1064
9626.28 1040
9627.20 1137
9628.13 1095
9629.06 1061
9629.98 1062
9630.91 1074
9631.84 1100
9632.76 1110
9633.69 1121
9634.62 1148
9635.54 1074
9636.47 1126
9637.40 1142
9638.32 1177
9639.25 1175
9640.18 1139
9641.11 1103
9642.03 1168
9642.96 1262
9643.89 1241
9644.81 1188
9645.74 1239
9646.67 1200
9647.60 1196
9648.52 1210
9649.45 1260
9650.38 1220
9651.31 1327
9652.23 1267
9653.16 1297
9654.09 1376
9655.02 1377
9655.95 1405
9656.87 1423
9657.80 1454
9658.73 1513
9659.66 1417
9660.58 1419
9661.51 1378
9662.44 1383
9663.37 1372
9664.30 1342
9665.23 1271
9666.15 1355
9667.08 1445
9668.01 1380
9668.94 1485
9669.87 1334
9670.80 1325
9671.73 1413
9672.65 1479
9673.58 1390
9674.51 1502
9675.44 1491
9676.37 1545
9677.30 1557
9678.23 1499
9679.16 1459
9680.08 1519
9681.01 1499
9681.94 1451
9682.87 1502
9683.80 1526
9684.73 1531
9685.66 1544
9686.59 1449
9687.52 1530
9688.45 1597
9689.38 1608
9690.31 1609
9691.24 1592
9692.17 1631
9693.09 1601
9694.02 1607
9694.95 1642
9695.88 1546
9696.81 1684
9697.74 1775
9698.67 1671
9699.60 1603
9700.53 1676
9701.46 1836
9702.39 1892
9703.32 1920
9704.25 2050
9705.18 2391
9706.11 2313
9707.04 2315
9707.97 2384
9708.91 2368
9709.84 2197
9710.77 2063
9711.70 1997
9712.63 1854
9713.56 1678
9714.49 1712
9715.42 1608
9716.35 1581
9717.28 1615
9718.21 1648
9719.14 1709
9720.07 1699
9721.00 1614
9721.93 1521
9722.87 1593
9723.80 1469
9724.73 1527
9725.66 1538
9726.59 1493
9727.52 1472
9728.45 1471
9729.38 1420
9730.32 1383
9731.25 1421
9732.18 1353
9733.11 1383
9734.04 1326
9734.97 1402
9735.91 1437
9736.84 1415
9737.77 1463
9738.70 1436
9739.63 1446
9740.56 1468
9741.50 1432
9742.43 1426
9743.36 1464
9744.29 1470
9745.22 1260
9746.16 1317
9747.09 1384
9748.02 1327
9748.95 1297
9749.89 1224
9750.82 1309
9751.75 1364
9752.68 1379
9753.62 1334
9754.55 1304
9755.48 1293
9756.41 1404
9757.35 1355
9758.28 1278
9759.21 1326
9760.14 1245
9761.08 1287
9762.01 1315
9762.94 1300
9763.88 1229
9764.81 1333
9765.74 1359
9766.68 1318
9767.61 1309
9768.54 1338
9769.48 1418
9770.41 1235
9771.34 1291
9772.28 1365
9773.21 1282
9774.14 1252
9775.08 1293
9776.01 1320
9776.94 1310
9777.88 1260
9778.81 1350
9779.74 1382
9780.68 1276
9781.61 1407
9782.55 1385
9783.48 1408
9784.41 1433
9785.35 1420
9786.28 1455
9787.22 1466
9788.15 1431
9789.08 1481
9790.02 1467
9790.95 1451
9791.89 1459
9792.82 1470
9793.76 1393
9794.69 1367
9795.63 1354
9796.56 1330
9797.49 1307
9798.43 1308
9799.36 1255
9800.30 1301
9801.23 1228
9802.17 1318
9803.10 1315
9804.04 1234
9804.97 1262
9805.91 1269
9806.84 1355
9807.78 1343
9808.71 1299
9809.65 1251
9810.58 1215
9811.52 1265
9812.45 1173
9813.39 1144
9814.33 1100
9815.26 1068
9816.20 1129
9817.13 1165
9818.07 1079
9819.00 1107
9819.94 1090
9820.87 1084
9821.81 1020
9822.75 1100
9823.68 1148
9824.62 1150
9825.55 1109
9826.49 1097
9827.43 1031
9828.36 1033
9829.30 1068
9830.23 1069
9831.17 1036
9832.11 1080
9833.04 1070
9833.98 1038
9834.92 1090
9835.85 1056
9836.79 1058
9837.73 1021
9838.66 1000
9839.60 1039
9840.54 1068
9841.47 1116
9842.41 1057
9843.35 1098
9844.28 984
9845.22 984
9846.16 991
9847.09 983
9848.03 1011
9848.97 1066
9849.90 1022
9850.84 1033
9851.78 997
9852.72 992
9853.65 1066
9854.59 1035
9855.53 1032
9856.47 1082
9857.40 1098
9858.34 1060
9859.28 1063
9860.22 1091
9861.15 1043
9862.09 1001
9863.03 1068
9863.97 1009
9864.90 1013
9865.84 946
9866.78 1009
9867.72 1008
9868.66 1006
9869.59 1016
9870.53 936
9871.47 905
9872.41 995
9873.35 1023
9874.29 994
9875.22 969
9876.16 969
9877.10 936
9878.04 959
9878.98 1023
9879.92 957
9880.85 926
9881.79 972
9882.73 907
9883.67 989
9884.61 957
9885.55 971
9886.49 935
9887.43 949
9888.37 912
9889.30 907
9890.24 904
9891.18 982
9892.12 934
9893.06 890
9894.00 866
9894.94 938
9895.88 972
9896.82 875
9897.76 939
9898.70 894
9899.64 843
9900.58 843
9901.52 958
9902.45 873
9903.39 891
9904.33 925
9905.27 861
9906.21 891
9907.15 930
9908.09 910
9909.03 862
9909.97 952
9910.91 928
9911.85 905
9912.79 904
9913.73 939
9914.67 904
9915.61 914
9916.55 940
9917.49 1000
9918.44 974
9919.38 916
9920.32 872
9921.26 916
9922.20 981
9923.14 885
9924.08 927
9925.02 898
9925.96 863
9926.90 853
9927.84 883
9928.78 957
9929.72 1021
9930.66 984
9931.61 1040
9932.55 1182
9933.49 1243
9934.43 1234
9935.37 1164
9936.31 1197
9937.25 1128
9938.19 1111
9939.14 1155
9940.08 1084
9941.02 1025
9941.96 985
9942.90 1000
9943.84 896
9944.78 881
9945.73 891
9946.67 877
9947.61 919
9948.55 908
9949.49 894
9950.44 961
9951.38 878
9952.32 888
9953.26 879
9954.20 855
9955.15 919
9956.09 849
9957.03 911
9957.97 899
9958.91 825
9959.86 846
9960.80 838
9961.74 835
9962.68 855
9963.63 850
9964.57 822
9965.51 764
9966.45 854
9967.40 882
9968.34 794
9969.28 836
9970.23 855
9971.17 743
9972.11 816
9973.05 815
9974.00 797
9974.94 838
9975.88 764
9976.83 797
9977.77 791
9978.71 756
9979.66 844
9980.60 847
9981.54 743
9982.49 777
9983.43 688
9984.37 786
9985.32 764
9986.26 804
9987.20 758
9988.15 710
9989.09 725
9990.04 838
9990.98 742
9991.92 706
9992.87 771
9993.81 768
9994.76 762
9995.70 769
9996.64 756
9997.59 761
9998.53 740
9999.48 713
10000.42 723
10001.36 737
10002.31 802
10003.25 789
10004.20 830
10005.14 727
10006.09 719
10007.03 747
10007.98 839
10008.92 729
10009.87 745
10010.81 786
10011.76 756
10012.70 774
10013.64 777
10014.59 775
10015.53 738
10016.48 798
10017.43 764
10018.37 780
10019.32 765
10020.26 777
10021.21 805
10022.15 797
10023.10 835
10024.04 676
10024.99 761
10025.93 733
10026.88 770
10027.82 746
10028.77 725
10029.72 739
10030.66 750
10031.61 736
10032.55 778
10033.50 733
10034.44 717
10035.39 714
10036.34 733
10037.28 706
10038.23 717
10039.17 770
10040.12 837
10041.07 789
10042.01 751
10042.96 769
10043.91 721
10044.85 712
10045.80 714
10046.74 740
10047.69 744
10048.64 732
10049.58 762
10050.53 781
10051.48 662
10052.42 700
10053.37 718
10054.32 742
10055.27 727
10056.21 725
10057.16 705
10058.11 702
10059.05 687
10060.00 697
10060.95 720
10061.89 739
10062.84 709
10063.79 758
10064.74 751
10065.68 793
10066.63 730
10067.58 771
10068.53 737
10069.47 691
10070.42 737
10071.37 713
10072.32 653
10073.26 673
10074.21 678
10075.16 712
10076.11 692
10077.06 704
10078.00 723
10078.95 703
10079.90 680
10080.85 693
10081.80 680
10082.74 688
10083.69 726
10084.64 747
10085.59 745
10086.54 752
10087.49 691
10088.43 665
10089.38 734
10090.33 715
10091.28 706
10092.23 666
10093.18 712
10094.13 696
10095.07 682
10096.02 668
10096.97 765
10097.92 731
10098.87 693
10099.82 677
10100.77 688
10101.72 725
10102.67 746
10103.61 686
10104.56 735
10105.51 722
10106.46 757
10107.41 692
10108.36 745
10109.31 710
10110.26 723
10111.21 739
10112.16 756
10113.11 729
10114.06 656
10115.01 683
10115.96 739
10116.91 706
10117.86 740
10118.81 724
10119.76 750
10120.71 697
10121.66 755
10122.61 725
10123.56 686
10124.51 689
10125.46 695
10126.41 687
10127.36 667
10128.31 714
10129.26 765
10130.21 751
10131.16 772
10132.11 681
10133.06 643
10134.01 688
10134.96 734
10135.91 650
10136.86 650
10137.81 714
10138.76 652
10139.72 654
10140.67 711
10141.62 665
10142.57 679
10143.52 648
10144.47 726
10145.42 717
10146.37 698
10147.32 721
10148.28 715
10149.23 728
10150.18 685
10151.13 776
10152.08 708
10153.03 673
10153.98 705
10154.94 722
10155.89 722
10156.84 730
10157.79 718
10158.74 757
10159.69 699
10160.65 723
10161.60 692
10162.55 698
10163.50 734
10164.45 711
10165.41 707
10166.36 761
10167.31 757
10168.26 765
10169.21 744
10170.17 686
10171.12 771
10172.07 731
10173.02 744
10173.98 764
10174.93 744
10175.88 736
10176.83 794
10177.79 815
10178.74 720
10179.69 724
10180.64 757
10181.60 808
10182.55 763
10183.50 842
10184.46 839
10185.41 763
10186.36 771
10187.32 781
10188.27 774
10189.22 754
10190.18 784
10191.13 838
10192.08 727
10193.03 758
10193.99 773
10194.94 735
10195.90 843
10196.85 883
10197.80 830
10198.76 868
10199.71 813
10200.66 824
10201.62 843
10202.57 842
10203.52 854
10204.48 859
10205.43 879
10206.39 831
10207.34 825
10208.29 878
10209.25 836
10210.20 878
10211.16 880
10212.11 895
10213.07 913
10214.02 950
10214.97 947
10215.93 915
10216.88 944
10217.84 933
10218.79 952
10219.75 872
10220.70 861
10221.66 882
10222.61 854
10223.57 872
10224.52 859
10225.48 844
10226.43 826
10227.39 830
10228.34 778
10229.30 754
10230.25 834
10231.21 831
10232.16 816
10233.12 869
10234.07 865
10235.03 778
10235.98 831
10236.94 797
10237.89 847
10238.85 858
10239.80 862
10240.76 882
10241.72 955
10242.67 963
10243.63 973
10244.58 1034
10245.54 1004
10246.49 872
10247.45 862
10248.41 861
10249.36 894
10250.32 850
10251.27 869
10252.23 748
10253.19 681
10254.14 740
10255.10 750
10256.06 770
10257.01 823
10257.97 751
10258.92 712
10259.88 791
10260.84 792
10261.79 769
10262.75 730
10263.71 774
10264.66 789
10265.62 720
10266.58 680
10267.53 690
10268.49 689
10269.45 679
10270.41 743
10271.36 724
10272.32 709
10273.28 703
10274.23 730
10275.19 698
10276.15 696
10277.11 657
10278.06 702
10279.02 719
10279.98 751
10280.94 640
10281.89 706
10282.85 734
10283.81 695
10284.77 695
10285.72 707
10286.68 669
10287.64 651
10288.60 660
10289.55 673
10290.51 681
10291.47 673
10292.43 650
10293.39 719
10294.34 726
10295.30 681
10296.26 718
10297.22 658
10298.18 651
10299.14 617
10300.09 683
10301.05 660
10302.01 671
10302.97 699
10303.93 678
10304.89 666
10305.85 616
10306.80 643
10307.76 685
10308.72 750
10309.68 667
10310.64 665
10311.60 724
10312.56 684
10313.52 678
10314.47 640
10315.43 655
10316.39 635
10317.35 583
10318.31 663
10319.27 595
10320.23 653
10321.19 643
10322.15 627
10323.11 635
10324.07 652
10325.03 649
10325.99 671
10326.95 710
10327.91 676
10328.87 702
10329.83 682
10330.79 673
10331.75 673
10332.71 691
10333.67 655
10334.63 710
10335.59 663
10336.55 629
10337.51 706
10338.47 617
10339.43 655
10340.39 669
10341.35 674
10342.31 648
10343.27 680
10344.23 660
10345.19 627
10346.15 604
10347.11 639
10348.07 616
10349.03 642
10349.99 640
10350.95 579
10351.91 616
10352.87 653
10353.83 624
10354.79 627
10355.76 631
10356.72 686
10357.68 678
10358.64 671
10359.60 654
10360.56 639
10361.52 692
10362.48 576
10363.45 628
10364.41 636
10365.37 707
10366.33 650
10367.29 701
10368.25 680
10369.21 625
10370.18 651
10371.14 635
10372.10 681
10373.06 631
10374.02 604
10374.98 596
10375.95 719
10376.91 618
10377.87 614
10378.83 647
10379.79 618
10380.76 592
10381.72 635
10382.68 647
10383.64 642
10384.61 643
10385.57 659
10386.53 664
10387.49 618
10388.46 577
10389.42 629
10390.38 628
10391.34 685
10392.31 669
10393.27 606
10394.23 590
10395.19 560
10396.16 605
10397.12 609
10398.08 571
10399.05 590
10400.01 653
10400.97 632
10401.93 633
10402.90 682
10403.86 683
10404.82 644
10405.79 627
10406.75 657
10407.71 649
10408.68 659
10409.64 592
10410.60 583
10411.57 619
10412.53 627
10413.50 681
10414.46 555
10415.42 627
10416.39 622
10417.35 647
10418.31 629
10419.28 657
10420.24 667
10421.21 680
10422.17 684
10423.13 728
10424.10 818
10425.06 787
10426.03 768
10426.99 814
10427.96 752
10428.92 741
10429.88 701
10430.85 711
10431.81 750
10432.78 650
10433.74 723
10434.71 680
10435.67 727
10436.64 600
10437.60 635
10438.57 596
10439.53 590
10440.50 625
10441.46 650
10442.43 599
10443.39 603
10444.36 626
10445.32 612
10446.29 569
10447.25 575
10448.22 606
10449.18 600
10450.15 590
10451.11 650
10452.08 602
10453.04 624
10454.01 648
10454.97 644
10455.94 632
10456.91 563
10457.87 570
10458.84 647
10459.80 664
10460.77 608
10461.73 614
10462.70 620
10463.67 592
10464.63 567
10465.60 589
10466.56 598
10467.53 606
10468.50 567
10469.46 590
10470.43 612
10471.40 570
10472.36 558
10473.33 612
10474.30 578
10475.26 554
10476.23 612
10477.19 601
10478.16 585
10479.13 611
10480.09 574
10481.06 614
10482.03 590
10483.00 644
10483.96 604
10484.93 614
10485.90 581
10486.86 563
10487.83 588
10488.80 634
10489.76 613
10490.73 607
10491.70 566
10492.67 531
10493.63 608
10494.60 612
10495.57 603
10496.54 629
10497.50 655
10498.47 645
10499.44 631
10500.41 583
10501.37 578
10502.34 621
10503.31 692
10504.28 632
10505.25 623
10506.21 593
10507.18 606
10508.15 631
10509.12 599
10510.09 642
10511.05 637
10512.02 632
10512.99 585
10513.96 593
10514.93 612
10515.90 673
10516.86 672
10517.83 668
10518.80 683
10519.77 657
10520.74 667
10521.71 673
10522.68 682
10523.64 643
10524.61 566
10525.58 603
10526.55 613
10527.52 588
10528.49 630
10529.46 643
10530.43 675
10531.40 582
10532.36 585
10533.33 587
10534.30 627
10535.27 595
10536.24 561
10537.21 634
10538.18 641
10539.15 638
10540.12 611
10541.09 612
10542.06 647
10543.03 628
10544.00 632
10544.97 665
10545.94 624
10546.91 677
10547.88 656
10548.85 673
10549.82 683
10550.79 650
10551.76 650
10552.73 717
10553.70 690
10554.67 644
10555.64 738
10556.61 670
10557.58 670
10558.55 705
10559.52 696
10560.49 633
10561.46 730
10562.43 760
10563.40 706
10564.37 729
10565.34 753
10566.31 813
10567.28 806
10568.25 874
10569.23 885
10570.20 886
10571.17 883
10572.14 904
10573.11 819
10574.08 759
10575.05 748
10576.02 708
10576.99 699
10577.96 680
10578.94 635
10579.91 683
10580.88 687
10581.85 686
10582.82 670
10583.79 675
10584.76 655
10585.74 646
10586.71 652
10587.68 666
10588.65 637
10589.62 681
10590.60 668
10591.57 664
10592.54 647
10593.51 646
10594.48 666
10595.45 680
10596.43 615
10597.40 664
10598.37 674
10599.34 713
10600.32 696
10601.29 661
10602.26 690
10603.23 687
10604.21 680
10605.18 645
10606.15 619
10607.12 669
10608.10 643
10609.07 630
10610.04 589
10611.01 621
10611.99 625
10612.96 595
10613.93 612
10614.91 670
10615.88 623
10616.85 631
10617.82 621
10618.80 622
10619.77 667
10620.74 637
10621.72 692
10622.69 646
10623.66 640
10624.64 678
10625.61 578
10626.58 564
10627.56 620
10628.53 627
10629.51 600
10630.48 670
10631.45 644
10632.43 675
10633.40 634
10634.37 607
10635.35 616
10636.32 617
10637.30 637
10638.27 660
10639.24 701
10640.22 700
10641.19 714
10642.17 665
10643.14 741
10644.11 766
10645.09 780
10646.06 731
10647.04 728
10648.01 679
10648.99 729
10649.96 741
10650.94 779
10651.91 736
10652.89 714
10653.86 689
10654.83 658
10655.81 677
10656.78 632
10657.76 627
10658.73 631
10659.71 645
10660.68 639
10661.66 662
10662.63 617
10663.61 609
10664.59 624
10665.56 568
10666.54 621
10667.51 674
10668.49 665
10669.46 644
10670.44 575
10671.41 617
10672.39 594
10673.36 599
10674.34 582
10675.32 619
10676.29 598
10677.27 566
10678.24 601
10679.22 562
10680.19 576
10681.17 605
10682.15 601
10683.12 663
10684.10 617
10685.08 584
10686.05 620
10687.03 622
10688.00 605
10688.98 598
10689.96 609
10690.93 666
10691.91 626
10692.89 690
10693.86 625
10694.84 602
10695.82 588
10696.79 611
10697.77 590
10698.75 562
10699.72 552
10700.70 613
10701.68 587
10702.65 635
10703.63 582
10704.61 552
10705.59 569
10706.56 624
10707.54 578
10708.52 590
10709.49 606
10710.47 589
10711.45 516
10712.43 527
10713.40 601
10714.38 597
10715.36 610
10716.34 596
10717.31 615
10718.29 609
10719.27 561
10720.25 607
10721.22 614
10722.20 594
10723.18 633
10724.16 622
10725.14 586
10726.11 590
10727.09 606
10728.07 580
10729.05 618
10730.03 593
10731.01 537
10731.98 564
10732.96 545
10733.94 550
10734.92 562
10735.90 597
10736.88 591
10737.85 569
10738.83 536
10739.81 598
10740.79 606
10741.77 634
10742.75 640
10743.73 611
10744.71 561
10745.69 581
10746.66 611
10747.64 670
10748.62 623
10749.60 626
10750.58 561
10751.56 577
10752.54 578
10753.52 636
10754.50 594
10755.48 608
10756.46 628
10757.44 618
10758.42 572
10759.39 586
10760.37 518
10761.35 561
10762.33 549
10763.31 611
10764.29 565
10765.27 610
10766.25 615
10767.23 621
10768.21 624
10769.19 570
10770.17 611
10771.15 644
10772.13 598
10773.11 556
10774.09 519
10775.07 546
10776.05 581
10777.03 595
10778.02 599
10779.00 579
10779.98 581
10780.96 635
10781.94 591
10782.92 614
10783.90 666
10784.88 671
10785.86 588
10786.84 663
10787.82 654
10788.80 604
10789.78 586
10790.76 602
10791.75 584
10792.73 588
10793.71 584
10794.69 627
10795.67 660
10796.65 651
10797.63 598
10798.61 640
10799.60 596
10800.58 595
10801.56 637
10802.54 572
10803.52 571
10804.50 587
10805.49 582
10806.47 618
10807.45 667
10808.43 570
10809.41 579
10810.39 622
10811.38 601
10812.36 584
10813.34 624
10814.32 611
10815.30 638
10816.29 641
10817.27 694
10818.25 669
10819.23 593
10820.22 643
10821.20 595
10822.18 612
10823.16 614
10824.15 550
10825.13 611
10826.11 638
10827.09 637
10828.08 584
10829.06 619
10830.04 705
10831.02 714
10832.01 615
10832.99 673
10833.97 698
10834.96 639
10835.94 619
10836.92 666
10837.91 629
10838.89 623
10839.87 588
10840.85 609
10841.84 631
10842.82 626
10843.81 645
10844.79 651
10845.77 693
10846.76 696
10847.74 624
10848.72 636
10849.71 695
10850.69 652
10851.67 617
10852.66 662
10853.64 706
10854.63 631
10855.61 661
10856.59 667
10857.58 641
10858.56 635
10859.55 719
10860.53 697
10861.51 731
10862.50 718
10863.48 693
10864.47 730
10865.45 700
10866.44 697
10867.42 691
10868.41 730
10869.39 786
10870.37 708
10871.36 667
10872.34 714
10873.33 772
10874.31 716
10875.30 725
10876.28 708
10877.27 750
10878.25 753
10879.24 715
10880.22 750
10881.21 721
10882.19 814
10883.18 698
10884.16 673
10885.15 768
10886.13 817
10887.12 822
10888.11 747
10889.09 847
10890.08 780
10891.06 773
10892.05 797
10893.03 805
10894.02 816
10895.00 772
10895.99 770
10896.98 748
10897.96 822
10898.95 807
10899.93 851
10900.92 829
10901.91 806
10902.89 846
10903.88 757
10904.86 763
10905.85 834
10906.84 826
10907.82 842
10908.81 870
10909.80 846
10910.78 816
10911.77 865
10912.76 849
10913.74 886
10914.73 946
10915.72 931
10916.70 891
10917.69 886
10918.68 948
10919.66 857
10920.65 886
10921.64 906
10922.62 937
10923.61 966
10924.60 952
10925.58 961
10926.57 938
10927.56 984
10928.55 1010
10929.53 966
10930.52 923
10931.51 945
10932.50 985
10933.48 930
10934.47 921
10935.46 929
10936.45 953
10937.43 975
10938.42 947
10939.41 963
10940.40 1029
10941.38 1021
10942.37 960
10943.36 986
10944.35 1049
10945.34 992
10946.32 1048
10947.31 999
10948.30 1047
10949.29 1009
10950.28 1021
10951.27 1181
10952.25 1132
10953.24 1050
10954.23 1118
10955.22 1109
10956.21 1125
10957.20 1151
10958.18 1109
10959.17 1151
10960.16 1245
10961.15 1218
10962.14 1240
10963.13 1327
10964.12 1393
10965.11 1498
10966.10 1564
10967.08 1532
10968.07 1528
10969.06 1559
10970.05 1562
10971.04 1400
10972.03 1435
10973.02 1286
10974.01 1289
10975.00 1293
10975.99 1174
10976.98 1206
10977.97 1167
10978.96 1186
10979.95 1165
10980.94 1141
10981.92 1163
10982.91 1205
10983.90 1204
10984.89 1240
10985.88 1181
10986.87 1211
10987.86 1200
10988.85 1236
10989.84 1246
10990.83 1202
10991.82 1174
10992.81 1221
10993.80 1272
10994.79 1285
10995.78 1235
10996.78 1238
10997.77 1324
10998.76 1325
10999.75 1346
11000.74 1375
11001.73 1408
11002.72 1458
11003.71 1643
11004.70 1740
11005.69 1777
11006.68 1914
11007.67 2041
11008.66 2069
11009.65 2006
11010.64 1945
11011.64 1810
11012.63 1672
11013.62 1584
11014.61 1469
11015.60 1349
11016.59 1249
11017.58 1225
11018.57 1199
11019.57 1129
11020.56 1078
11021.55 1095
11022.54 1087
11023.53 1140
11024.52 1147
11025.51 1132
11026.51 1070
11027.50 1045
11028.49 1006
11029.48 1038
11030.47 1001
11031.47 945
11032.46 940
11033.45 946
11034.44 907
11035.43 935
11036.43 948
11037.42 940
11038.41 895
11039.40 892
11040.39 962
11041.39 1027
11042.38 1011
11043.37 942
11044.36 977
11045.36 954
11046.35 958
11047.34 955
11048.34 1027
11049.33 1015
11050.32 922
11051.31 846
11052.31 888
11053.30 898
11054.29 825
11055.29 858
11056.28 883
11057.27 898
11058.26 911
11059.26 917
11060.25 920
11061.24 876
11062.24 896
11063.23 885
11064.22 843
11065.22 897
11066.21 875
11067.20 818
11068.20 855
11069.19 876
11070.19 932
11071.18 840
11072.17 825
11073.17 860
11074.16 848
11075.15 895
11076.15 886
11077.14 901
11078.14 946
11079.13 898
11080.12 906
11081.12 925
11082.11 969
11083.11 875
11084.10 843
11085.10 854
11086.09 918
11087.08 925
11088.08 871
11089.07 825
11090.07 858
11091.06 830
11092.06 891
11093.05 862
11094.05 864
11095.04 827
11096.04 873
11097.03 868
11098.03 889
11099.02 836
11100.02 808
11101.01 790
11102.01 825
11103.00 823
11104.00 837
11104.99 802
11105.99 797
11106.98 805
11107.98 759
11108.97 766
11109.97 790
11110.96 859
11111.96 829
11112.95 843
11113.95 829
11114.95 810
11115.94 747
11116.94 752
11117.93 813
11118.93 779
11119.93 774
11120.92 781
11121.92 764
11122.91 751
11123.91 756
11124.91 786
11125.90 757
11126.90 740
11127.89 740
11128.89 814
11129.89 737
11130.88 696
11131.88 741
11132.88 778
11133.87 756
11134.87 741
11135.87 675
11136.86 690
11137.86 705
11138.86 761
11139.85 689
11140.85 691
11141.85 737
11142.84 711
11143.84 708
11144.84 723
11145.83 712
11146.83 694
11147.83 748
11148.83 754
11149.82 705
11150.82 708
11151.82 760
11152.82 769
11153.81 768
11154.81 756
11155.81 750
11156.80 771
11157.80 762
11158.80 673
11159.80 716
11160.80 768
11161.79 757
11162.79 729
11163.79 715
11164.79 714
11165.78 690
11166.78 694
11167.78 658
11168.78 637
11169.78 661
11170.78 732
11171.77 733
11172.77 672
11173.77 714
11174.77 670
11175.77 679
11176.77 639
11177.76 713
11178.76 720
11179.76 728
11180.76 630
11181.76 642
11182.76 627
11183.76 668
11184.75 769
11185.75 661
11186.75 620
11187.75 669
11188.75 630
11189.75 694
11190.75 692
11191.75 678
11192.75 691
11193.75 635
11194.75 668
11195.74 689
11196.74 657
11197.74 650
11198.74 704
11199.74 764
11200.74 691
11201.74 711
11202.74 671
11203.74 707
11204.74 671
11205.74 640
11206.74 680
11207.74 641
11208.74 633
11209.74 653
11210.74 622
11211.74 636
11212.74 699
11213.74 650
11214.74 620
11215.74 658
11216.74 624
11217.74 684
11218.74 677
11219.74 651
11220.74 632
11221.74 634
11222.74 682
11223.74 697
11224.74 707
11225.74 668
11226.74 675
11227.75 664
11228.75 633
11229.75 647
11230.75 648
11231.75 686
11232.75 665
11233.75 634
11234.75 654
11235.75 663
11236.75 682
11237.76 711
11238.76 655
11239.76 703
11240.76 695
11241.76 700
11242.76 674
11243.76 675
11244.76 718
11245.77 700
11246.77 673
11247.77 637
11248.77 680
11249.77 665
11250.77 630
11251.78 630
11252.78 639
11253.78 676
11254.78 682
11255.78 615
11256.79 655
11257.79 702
11258.79 712
11259.79 710
11260.79 749
11261.80 703
11262.80 708
11263.80 694
11264.80 689
11265.81 691
11266.81 671
11267.81 700
11268.81 657
11269.82 714
11270.82 643
11271.82 659
11272.82 705
11273.83 693
11274.83 683
11275.83 691
11276.84 676
11277.84 711
11278.84 720
11279.85 757
11280.85 764
11281.85 721
11282.85 783
11283.86 759
11284.86 810
11285.86 784
11286.87 788
11287.87 794
11288.87 800
11289.88 763
11290.88 780
11291.89 736
11292.89 726
11293.89 706
11294.90 669
11295.90 683
11296.90 775
11297.91 720
11298.91 725
11299.92 698
11300.92 660
11301.92 698
11302.93 693
11303.93 697
11304.94 711
11305.94 733
11306.94 764
11307.95 727
11308.95 729
11309.96 718
11310.96 719
11311.97 735
11312.97 747
11313.98 765
11314.98 729
11315.98 679
11316.99 724
11317.99 716
11319.00 771
11320.00 737
11321.01 839
11322.01 814
11323.02 815
11324.02 798
11325.03 832
11326.03 801
11327.04 835
11328.04 802
11329.05 737
11330.05 736
11331.06 728
11332.07 752
11333.07 691
11334.08 694
11335.08 738
11336.09 706
11337.09 654
11338.10 699
11339.10 722
11340.11 668
11341.12 663
11342.12 724
11343.13 700
11344.13 706
11345.14 727
11346.15 751
11347.15 774
11348.16 797
11349.16 751
11350.17 753
11351.18 693
11352.18 763
11353.19 780
11354.20 762
11355.20 708
11356.21 708
11357.21 706
11358.22 715
11359.23 691
11360.23 702
11361.24 713
11362.25 726
11363.25 716
11364.26 761
11365.27 720
11366.28 728
11367.28 711
11368.29 698
11369.30 772
11370.30 745
11371.31 742
11372.32 742
11373.32 722
11374.33 747
11375.34 718
11376.35 693
11377.35 670
11378.36 723
11379.37 745
11380.38 746
11381.38 706
11382.39 693
11383.40 721
11384.41 703
11385.41 764
11386.42 777
11387.43 724
11388.44 696
11389.45 702
11390.45 756
11391.46 694
11392.47 689
11393.48 776
11394.49 710
11395.49 735
11396.50 720
11397.51 746
11398.52 747
11399.53 734
11400.54 680
11401.55 720
11402.55 712
11403.56 702
11404.57 707
11405.58 780
11406.59 770
11407.60 732
11408.61 770
11409.61 804
11410.62 754
11411.63 711
11412.64 699
11413.65 731
11414.66 740
11415.67 745
11416.68 748
11417.69 719
11418.70 728
11419.71 760
11420.71 684
11421.72 753
11422.73 767
11423.74 775
11424.75 741
11425.76 749
11426.77 751
11427.78 700
11428.79 766
11429.80 772
11430.81 748
11431.82 725
11432.83 745
11433.84 766
11434.85 771
11435.86 754
11436.87 772
11437.88 744
11438.89 694
11439.90 716
11440.91 760
11441.92 731
11442.93 706
11443.94 707
11444.95 738
11445.96 729
11446.97 737
11447.98 719
11448.99 754
11450.00 744
11451.01 741
11452.03 776
11453.04 750
11454.05 776
11455.06 768
11456.07 778
11457.08 783
11458.09 827
11459.10 800
11460.11 764
11461.12 811
11462.14 738
11463.15 741
11464.16 781
11465.17 791
11466.18 873
11467.19 824
11468.20 838
11469.21 799
11470.23 815
11471.24 763
11472.25 739
11473.26 832
11474.27 836
11475.28 779
11476.30 827
11477.31 830
11478.32 787
11479.33 847
11480.34 813
11481.36 853
11482.37 913
11483.38 874
11484.39 871
11485.40 817
11486.42 797
11487.43 798
11488.44 862
11489.45 852
11490.47 867
11491.48 897
11492.49 885
11493.50 843
11494.52 838
11495.53 848
11496.54 885
11497.55 913
11498.57 863
11499.58 877
11500.59 869
11501.61 899
11502.62 851
11503.63 874
11504.64 853
11505.66 818
11506.67 879
11507.68 913
11508.70 1036
11509.71 930
11510.72 973
11511.74 950
11512.75 945
11513.76 904
11514.78 988
11515.79 1036
11516.80 1029
11517.82 972
11518.83 965
11519.84 970
11520.86 979
11521.87 969
11522.89 1029
11523.90 1025
11524.91 990
11525.93 977
11526.94 1020
11527.96 1007
11528.97 1085
11529.98 1099
11531.00 1045
11532.01 1050
11533.03 1105
11534.04 1173
11535.06 1162
11536.07 1201
11537.08 1205
11538.10 1231
11539.11 1192
11540.13 1195
11541.14 1253
11542.16 1369
11543.17 1259
11544.19 1277
11545.20 1339
11546.22 1429
11547.23 1528
11548.25 1561
11549.26 1719
11550.28 1821
11551.29 2044
11552.31 2239
11553.32 2388
11554.34 2494
11555.35 2427
11556.37 2245
11557.38 2151
11558.40 2040
11559.41 1861
11560.43 1706
11561.45 1527
11562.46 1436
11563.48 1321
11564.49 1322
11565.51 1247
11566.52 1204
11567.54 1194
11568.56 1228
11569.57 1141
11570.59 1165
11571.60 1245
11572.62 1120
11573.64 1132
11574.65 1126
11575.67 1099
11576.68 1146
11577.70 1100
11578.72 1080
11579.73 1100
11580.75 976
11581.77 1038
11582.78 1109
11583.80 1062
11584.82 1076
11585.83 1123
11586.85 1124
11587.87 1093
11588.88 1120
11589.90 1093
11590.92 1120
11591.93 1229
11592.95 1164
11593.97 1190
11594.98 1131
11596.00 1198
11597.02 1208
11598.03 1122
11599.05 1132
11600.07 1138
11601.09 1170
11602.10 1137
11603.12 1125
11604.14 1194
11605.16 1207
11606.17 1361
11607.19 1413
11608.21 1527
11609.23 1621
11610.24 1724
11611.26 1737
11612.28 1773
11613.30 1804
11614.32 1710
11615.33 1615
11616.35 1560
11617.37 1472
11618.39 1332
11619.41 1242
11620.42 1217
11621.44 1268
11622.46 1088
11623.48 1088
11624.50 1197
11625.51 1180
11626.53 1120
11627.55 1206
11628.57 1089
11629.59 1065
11630.61 1101
11631.63 1127
11632.64 1117
11633.66 1048
11634.68 1039
11635.70 1011
11636.72 1018
11637.74 1005
11638.76 987
11639.78 1019
11640.80 1027
11641.81 1026
11642.83 1001
11643.85 1027
11644.87 1054
11645.89 1000
11646.91 946
11647.93 943
11648.95 1014
11649.97 1005
11650.99 1014
11652.01 998
11653.03 1010
11654.05 973
11655.07 973
11656.09 967
11657.11 896
11658.13 918
11659.15 881
11660.17 841
11661.19 837
11662.21 820
11663.23 862
11664.25 883
11665.27 833
11666.29 884
11667.31 863
11668.33 874
11669.35 900
11670.37 832
11671.39 790
11672.41 772
11673.43 837
11674.45 867
11675.47 847
11676.49 850
11677.51 891
11678.53 878
11679.55 856
11680.57 839
11681.59 815
11682.61 827
11683.64 790
11684.66 759
11685.68 821
11686.70 845
11687.72 882
11688.74 848
11689.76 852
11690.78 838
11691.80 840
11692.83 835
11693.85 881
11694.87 815
11695.89 813
11696.91 828
11697.93 852
11698.95 768
11699.98 793
11701.00 824
11702.02 794
11703.04 744
11704.06 783
11705.08 792
11706.11 747
11707.13 792
11708.15 844
11709.17 797
11710.19 787
11711.22 767
11712.24 773
11713.26 760
11714.28 723
11715.31 712
11716.33 732
11717.35 762
11718.37 714
11719.40 796
11720.42 747
11721.44 746
11722.46 695
11723.49 763
11724.51 726
11725.53 705
11726.55 719
11727.58 730
11728.60 704
11729.62 703
11730.65 698
11731.67 705
11732.69 714
11733.71 720
11734.74 674
11735.76 699
11736.78 694
11737.81 721
11738.83 690
11739.85 691
11740.88 688
11741.90 676
11742.92 716
11743.95 705
11744.97 751
11746.00 664
11747.02 717
11748.04 709
11749.07 673
11750.09 664
11751.11 667
11752.14 726
11753.16 672
11754.19 663
11755.21 623
11756.23 629
11757.26 765
11758.28 685
11759.31 623
11760.33 637
11761.36 675
11762.38 681
11763.40 696
11764.43 671
11765.45 685
11766.48 718
11767.50 705
11768.53 672
11769.55 676
11770.58 664
11771.60 652
11772.63 677
11773.65 674
11774.68 656
11775.70 659
11776.73 601
11777.75 634
11778.78 636
11779.80 663
11780.83 712
11781.85 650
11782.88 653
11783.90 652
11784.93 649
11785.95 669
11786.98 714
11788.00 719
11789.03 670
11790.05 643
11791.08 666
11792.11 686
11793.13 701
11794.16 674
11795.18 672
11796.21 654
11797.23 665
11798.26 682
11799.29 636
11800.31 578
11801.34 661
11802.36 652
11803.39 638
11804.42 644
11805.44 653
11806.47 677
11807.50 633
11808.52 646
11809.55 658
11810.57 670
11811.60 628
11812.63 673
11813.65 656
11814.68 656
11815.71 642
11816.73 634
11817.76 659
11818.79 652
11819.81 621
11820.84 658
11821.87 640
11822.90 672
11823.92 617
11824.95 658
11825.98 609
11827.00 689
11828.03 686
11829.06 670
11830.09 674
11831.11 659
11832.14 693
11833.17 652
11834.20 670
11835.22 701
11836.25 725
11837.28 681
11838.31 705
11839.33 691
11840.36 658
11841.39 697
11842.42 646
11843.45 709
11844.47 727
11845.50 669
11846.53 635
11847.56 661
11848.59 679
11849.61 697
11850.64 703
11851.67 672
11852.70 673
11853.73 703
11854.75 749
11855.78 670
11856.81 745
11857.84 734
11858.87 733
11859.90 736
11860.93 726
11861.95 655
11862.98 741
11864.01 726
11865.04 666
11866.07 747
11867.10 693
11868.13 744
11869.16 711
11870.19 768
11871.21 730
11872.24 736
11873.27 756
11874.30 758
11875.33 733
11876.36 692
11877.39 735
11878.42 718
11879.45 716
11880.48 678
11881.51 717
11882.54 734
11883.57 748
11884.60 725
11885.63 727
11886.66 734
11887.69 698
11888.72 753
11889.75 811
11890.78 823
11891.81 780
11892.84 776
11893.87 780
11894.90 796
11895.93 823
11896.96 821
11897.99 782
11899.02 808
11900.05 855
11901.08 853
11902.11 802
11903.14 825
11904.17 868
11905.20 907
11906.23 905
11907.26 908
11908.29 869
11909.32 908
11910.35 911
11911.38 926
11912.42 981
11913.45 940
11914.48 937
11915.51 916
11916.54 875
11917.57 837
11918.60 843
11919.63 899
11920.66 908
11921.70 890
11922.73 845
11923.76 941
11924.79 907
11925.82 888
11926.85 908
11927.88 903
11928.92 875
11929.95 888
11930.98 901
11932.01 907
11933.04 894
11934.07 949
11935.11 1011
11936.14 1014
11937.17 1129
11938.20 1115
11939.23 1150
11940.27 1186
11941.30 1265
11942.33 1295
11943.36 1252
11944.40 1156
11945.43 1046
11946.46 1014
11947.49 952
11948.53 964
11949.56 967
11950.59 986
11951.62 904
11952.66 851
11953.69 808
11954.72 870
11955.75 891
11956.79 865
11957.82 888
11958.85 894
11959.88 898
11960.92 792
11961.95 847
11962.98 843
11964.02 872
11965.05 837
11966.08 788
11967.12 860
11968.15 769
11969.18 742
11970.22 822
11971.25 785
11972.28 825
11973.32 799
11974.35 769
11975.38 799
11976.42 780
11977.45 824
11978.49 843
11979.52 839
11980.55 797
11981.59 804
11982.62 817
11983.66 820
11984.69 856
11985.72 833
11986.76 832
11987.79 741
11988.83 846
11989.86 819
11990.89 830
11991.93 818
11992.96 798
11994.00 848
11995.03 817
11996.07 855
11997.10 821
11998.14 784
11999.17 787
12000.20 785
12001.24 729
12002.27 830
12003.31 800
12004.34 822
12005.38 845
12006.41 828
12007.45 795
12008.48 859
12009.52 830
12010.55 756
12011.59 837
12012.62 837
12013.66 820
12014.70 854
12015.73 832
12016.77 827
12017.80 806
12018.84 840
12019.87 829
12020.91 837
12021.94 843
12022.98 841
12024.02 893
12025.05 872
12026.09 865
12027.12 927
12028.16 919
12029.19 949
12030.23 899
12031.27 899
12032.30 898
12033.34 810
12034.37 876
12035.41 870
12036.45 882
12037.48 887
12038.52 877
12039.56 852
12040.59 790
12041.63 783
12042.67 837
12043.70 830
12044.74 854
12045.78 858
12046.81 847
12047.85 773
12048.89 786
12049.92 857
12050.96 803
12052.00 793
12053.03 817
12054.07 764
12055.11 804
12056.14 757
12057.18 779
12058.22 738
12059.26 757
12060.29 742
12061.33 789
12062.37 775
12063.41 768
12064.44 760
12065.48 752
12066.52 813
12067.56 770
12068.59 763
12069.63 752
12070.67 808
12071.71 788
12072.74 799
12073.78 783
12074.82 810
12075.86 757
12076.90 762
12077.93 755
12078.97 782
12080.01 838
12081.05 821
12082.09 758
12083.13 708
12084.16 736
12085.20 768
12086.24 715
12087.28 781
12088.32 759
12089.36 713
12090.39 731
12091.43 743
12092.47 743
12093.51 746
12094.55 783
12095.59 770
12096.63 737
12097.67 730
12098.70 762
12099.74 682
12100.78 758
12101.82 733
12102.86 782
12103.90 725
12104.94 712
12105.98 783
12107.02 825
12108.06 776
12109.10 736
12110.14 753
12111.18 764
12112.22 769
12113.25 809
12114.29 736
12115.33 811
12116.37 800
12117.41 754
12118.45 695
12119.49 719
12120.53 717
12121.57 704
12122.61 721
12123.65 688
12124.69 723
12125.73 673
12126.77 731
12127.81 731
12128.85 673
12129.89 649
12130.93 645
12131.97 676
12133.02 626
12134.06 656
12135.10 669
12136.14 667
12137.18 676
12138.22 635
12139.26 630
12140.30 627
12141.34 656
12142.38 645
12143.42 624
12144.46 582
12145.50 620
12146.54 635
12147.59 666
12148.63 613
12149.67 670
12150.71 671
12151.75 605
12152.79 646
12153.83 600
12154.87 603
12155.92 619
12156.96 609
12158.00 596
12159.04 618
12160.08 601
12161.12 644
12162.17 635
12163.21 591
12164.25 541
12165.29 602
12166.33 645
12167.37 642
12168.42 631
12169.46 605
12170.50 666
12171.54 674
12172.58 593
12173.63 590
12174.67 618
12175.71 553
12176.75 588
12177.80 600
12178.84 606
12179.88 571
12180.92 586
12181.97 587
12183.01 557
12184.05 607
12185.09 658
12186.14 650
12187.18 661
12188.22 609
12189.26 637
12190.31 626
12191.35 618
12192.39 600
12193.44 627
12194.48 584
12195.52 584
12196.57 562
12197.61 606
12198.65 630
12199.70 591
12200.74 608
12201.78 647
12202.83 636
12203.87 660
12204.91 645
12205.96 632
12207.00 617
12208.04 560
12209.09 568
12210.13 583
12211.17 582
12212.22 575
12213.26 588
12214.31 564
12215.35 554
12216.39 614
12217.44 549
12218.48 582
12219.53 644
12220.57 582
12221.61 559
12222.66 596
12223.70 549
12224.75 586
12225.79 541
12226.84 572
12227.88 604
12228.93 558
12229.97 554
12231.01 559
12232.06 598
12233.10 584
12234.15 580
12235.19 597
12236.24 663
12237.28 594
12238.33 559
12239.37 551
12240.42 594
12241.46 568
12242.51 623
12243.55 567
12244.60 563
12245.64 620
12246.69 626
12247.74 589
12248.78 533
12249.83 601
12250.87 583
12251.92 517
12252.96 546
12254.01 525
12255.05 572
12256.10 566
12257.15 615
12258.19 627
12259.24 611
12260.28 594
12261.33 552
12262.37 623
12263.42 565
12264.47 612
12265.51 561
12266.56 586
12267.61 543
12268.65 529
12269.70 603
12270.74 600
12271.79 552
12272.84 530
12273.88 538
12274.93 569
12275.98 583
12277.02 517
12278.07 554
12279.12 510
12280.16 582
12281.21 551
12282.26 535
12283.30 591
12284.35 539
12285.40 528
12286.44 487
12287.49 523
12288.54 557
12289.59 562
12290.63 531
12291.68 564
12292.73 572
12293.77 554
12294.82 501
12295.87 519
12296.92 566
12297.96 524
12299.01 542
12300.06 512
12301.11 509
12302.15 530
12303.20 586
12304.25 586
12305.30 542
12306.35 536
12307.39 474
12308.44 469
12309.49 489
12310.54 516
12311.59 535
12312.63 528
12313.68 516
12314.73 518
12315.78 544
12316.83 542
12317.88 499
12318.92 516
12319.97 560
12321.02 536
12322.07 520
12323.12 530
12324.17 494
12325.21 494
12326.26 509
12327.31 524
12328.36 469
12329.41 470
12330.46 532
12331.51 544
12332.56 532
12333.61 527
12334.65 512
12335.70 495
12336.75 527
12337.80 578
12338.85 500
12339.90 517
12340.95 526
12342.00 496
12343.05 491
12344.10 493
12345.15 506
12346.20 555
12347.25 554
12348.30 503
12349.35 518
12350.40 492
12351.45 511
12352.50 500
12353.55 523
12354.60 528
12355.65 519
12356.70 524
12357.75 524
12358.80 494
12359.85 513
12360.90 522
12361.95 555
12363.00 540
12364.05 488
12365.10 503
12366.15 508
12367.20 488
12368.25 477
12369.30 514
12370.35 525
12371.40 572
12372.45 554
12373.50 517
12374.55 523
12375.60 512
12376.65 526
12377.70 486
12378.76 509
12379.81 556
12380.86 508
12381.91 518
12382.96 513
12384.01 557
12385.06 551
12386.11 544
12387.17 497
12388.22 502
12389.27 513
12390.32 558
12391.37 555
12392.42 548
12393.47 551
12394.53 549
12395.58 530
12396.63 587
12397.68 523
12398.73 551
12399.78 472
12400.84 574
12401.89 544
12402.94 519
12403.99 565
12405.04 537
12406.10 540
12407.15 536
12408.20 519
12409.25 576
12410.31 510
12411.36 581
12412.41 578
12413.46 569
12414.51 565
12415.57 585
12416.62 571
12417.67 554
12418.72 517
12419.78 539
12420.83 580
12421.88 544
12422.94 559
12423.99 533
12425.04 587
12426.09 546
12427.15 513
12428.20 524
12429.25 571
12430.31 563
12431.36 540
12432.41 552
12433.47 545
12434.52 545
12435.57 511
12436.63 550
12437.68 539
12438.73 534
12439.79 557
12440.84 553
12441.89 594
12442.95 564
12444.00 559
12445.06 612
12446.11 607
12447.16 584
12448.22 597
12449.27 553
12450.33 532
12451.38 527
12452.43 532
12453.49 551
12454.54 506
12455.60 479
12456.65 507
12457.70 515
12458.76 512
12459.81 579
12460.87 560
12461.92 530
12462.98 501
12464.03 492
12465.09 523
12466.14 522
12467.19 529
12468.25 545
12469.30 549
12470.36 553
12471.41 563
12472.47 582
12473.52 530
12474.58 517
12475.63 513
12476.69 526
12477.74 556
12478.80 527
12479.85 527
12480.91 535
12481.97 522
12483.02 534
12484.08 553
12485.13 567
12486.19 490
12487.24 560
12488.30 540
12489.35 476
12490.41 550
12491.47 558
12492.52 574
12493.58 535
12494.63 520
12495.69 543
12496.74 537
12497.80 552
12498.86 552
12499.91 563
12500.97 530
12502.03 549
12503.08 636
12504.14 582
12505.19 558
12506.25 579
12507.31 588
12508.36 560
12509.42 599
12510.48 603
12511.53 573
12512.59 592
12513.65 589
12514.70 622
12515.76 572
12516.82 554
12517.87 645
12518.93 592
12519.99 612
12521.04 618
12522.10 632
12523.16 671
12524.22 642
12525.27 637
12526.33 670
12527.39 734
12528.44 712
12529.50 756
12530.56 766
12531.62 844
12532.67 861
12533.73 858
12534.79 827
12535.85 862
12536.90 838
12537.96 751
12539.02 750
12540.08 702
12541.14 709
12542.19 667
12543.25 608
12544.31 617
12545.37 647
12546.43 613
12547.48 598
12548.54 616
12549.60 556
12550.66 559
12551.72 603
12552.77 562
12553.83 573
12554.89 619
12555.95 621
12557.01 606
12558.07 608
12559.13 598
12560.18 618
12561.24 569
12562.30 562
12563.36 548
12564.42 537
12565.48 587
12566.54 552
12567.60 591
12568.65 582
12569.71 539
12570.77 585
12571.83 580
12572.89 651
12573.95 607
12575.01 559
12576.07 537
12577.13 545
12578.19 554
12579.25 494
12580.31 539
12581.37 534
12582.43 558
12583.49 579
12584.55 553
12585.60 572
12586.66 557
12587.72 548
12588.78 567
12589.84 560
12590.90 623
12591.96 620
12593.02 579
12594.08 596
12595.14 577
12596.20 582
12597.26 632
12598.32 593
12599.39 604
12600.45 608
12601.51 621
12602.57 600
12603.63 657
12604.69 646
12605.75 606
12606.81 682
12607.87 731
12608.93 716
12609.99 682
12611.05 715
12612.11 787
12613.17 774
12614.23 791
12615.30 703
12616.36 669
12617.42 710
12618.48 712
12619.54 686
12620.60 721
12621.66 672
12622.72 696
12623.78 657
12624.85 692
12625.91 650
12626.97 687
12628.03 706
12629.09 709
12630.15 694
12631.22 717
12632.28 671
12633.34 651
12634.40 637
12635.46 582
12636.52 650
12637.59 645
12638.65 590
12639.71 611
12640.77 582
12641.83 616
12642.90 596
12643.96 541
12645.02 625
12646.08 572
12647.14 604
12648.21 584
12649.27 644
12650.33 664
12651.39 595
12652.46 510
12653.52 582
12654.58 522
12655.65 544
12656.71 559
12657.77 572
12658.83 565
12659.90 554
12660.96 618
12662.02 503
12663.09 534
12664.15 541
12665.21 548
12666.27 578
12667.34 582
12668.40 612
12669.46 600
12670.53 602
12671.59 604
12672.65 582
12673.72 594
12674.78 590
12675.84 537
12676.91 577
12677.97 545
12679.04 590
12680.10 612
12681.16 557
12682.23 625
12683.29 593
12684.35 527
12685.42 610
12686.48 652
12687.55 627
12688.61 529
12689.67 601
12690.74 632
12691.80 585
12692.87 646
12693.93 635
12695.00 646
12696.06 662
12697.12 655
12698.19 609
12699.25 628
12700.32 654
12701.38 664
12702.45 627
12703.51 585
12704.58 622
12705.64 593
12706.71 572
12707.77 562
12708.84 612
12709.90 580
12710.97 580
12712.03 579
12713.10 599
12714.16 561
12715.23 579
12716.29 597
12717.36 568
12718.42 601
12719.49 589
12720.55 576
12721.62 628
12722.68 665
12723.75 592
12724.81 643
12725.88 607
12726.95 614
12728.01 567
12729.08 570
12730.14 564
12731.21 602
12732.28 589
12733.34 554
12734.41 593
12735.47 626
12736.54 598
12737.61 579
12738.67 538
12739.74 517
12740.80 597
12741.87 606
12742.94 652
12744.00 587
12745.07 605
12746.14 633
12747.20 633
12748.27 615
12749.34 547
12750.40 553
12751.47 575
12752.54 569
12753.60 557
12754.67 573
12755.74 540
12756.80 574
12757.87 559
12758.94 583
12760.00 553
12761.07 533
12762.14 579
12763.21 543
12764.27 566
12765.34 564
12766.41 602
12767.47 570
12768.54 503
12769.61 572
12770.68 507
12771.74 520
12772.81 516
12773.88 494
12774.95 514
12776.02 571
12777.08 525
12778.15 585
12779.22 574
12780.29 537
12781.35 557
12782.42 554
12783.49 552
12784.56 549
12785.63 554
12786.70 610
12787.76 555
12788.83 547
12789.90 525
12790.97 557
12792.04 501
12793.11 506
12794.17 499
12795.24 546
12796.31 585
12797.38 586
12798.45 597
12799.52 579
12800.59 519
12801.65 553
12802.72 541
12803.79 524
12804.86 571
12805.93 521
12807.00 484
12808.07 523
12809.14 596
12810.21 538
12811.28 522
12812.34 517
12813.41 474
12814.48 534
12815.55 572
12816.62 537
12817.69 535
12818.76 570
12819.83 547
12820.90 591
12821.97 580
12823.04 553
12824.11 571
12825.18 578
12826.25 556
12827.32 559
12828.39 554
12829.46 526
12830.53 574
12831.60 547
12832.67 543
12833.74 567
12834.81 569
12835.88 452
12836.95 457
12838.02 509
12839.09 513
12840.16 550
12841.23 480
12842.30 497
12843.37 472
12844.44 470
12845.51 513
12846.58 473
12847.66 487
12848.73 511
12849.80 501
12850.87 519
12851.94 499
12853.01 509
12854.08 532
12855.15 520
12856.22 513
12857.29 489
12858.36 464
12859.44 511
12860.51 510
12861.58 477
12862.65 465
12863.72 483
12864.79 500
12865.86 511
12866.94 483
12868.01 508
12869.08 526
12870.15 473
12871.22 507
12872.29 535
12873.37 481
12874.44 472
12875.51 467
12876.58 522
12877.65 532
12878.73 490
12879.80 457
12880.87 436
12881.94 490
12883.01 495
12884.09 449
12885.16 496
12886.23 488
12887.30 456
12888.38 497
12889.45 473
12890.52 475
12891.59 446
12892.67 450
12893.74 505
12894.81 472
12895.88 465
12896.96 413
12898.03 443
12899.10 465
12900.18 446
12901.25 495
12902.32 482
12903.39 474
12904.47 470
12905.54 468
12906.61 486
12907.69 458
12908.76 487
12909.83 511
12910.91 511
12911.98 513
12913.05 463
12914.13 480
12915.20 495
12916.28 411
12917.35 437
12918.42 489
12919.50 496
12920.57 441
12921.64 480
12922.72 462
12923.79 426
12924.87 451
12925.94 435
12927.01 421
12928.09 449
12929.16 466
12930.24 467
12931.31 461
12932.38 467
12933.46 435
12934.53 469
12935.61 436
12936.68 451
12937.76 444
12938.83 467
12939.91 490
12940.98 442
12942.05 486
12943.13 521
12944.20 499
12945.28 482
12946.35 452
12947.43 400
12948.50 480
12949.58 474
12950.65 499
12951.73 482
12952.80 471
12953.88 479
12954.95 491
12956.03 449
12957.10 437
12958.18 465
12959.26 498
12960.33 530
12961.41 482
12962.48 420
12963.56 462
12964.63 434
12965.71 449
12966.78 455
12967.86 434
12968.94 456
12970.01 438
12971.09 452
12972.16 457
12973.24 469
12974.32 482
12975.39 415
12976.47 456
12977.54 468
12978.62 440
12979.70 451
12980.77 474
12981.85 458
12982.93 467
12984.00 442
12985.08 471
12986.15 473
12987.23 493
12988.31 458
12989.38 419
12990.46 461
12991.54 464
12992.61 438
12993.69 509
12994.77 448
12995.85 455
12996.92 408
12998.00 419
12999.08 436
13000.15 454
13001.23 497
13002.31 478
13003.38 479
13004.46 471
13005.54 463
13006.62 503
13007.69 459
13008.77 468
13009.85 481
13010.93 477
13012.00 463
13013.08 478
13014.16 459
13015.24 519
13016.32 487
13017.39 479
13018.47 468
13019.55 474
13020.63 484
13021.70 474
13022.78 503
13023.86 452
13024.94 436
13026.02 449
13027.10 444
13028.17 462
13029.25 446
13030.33 473
13031.41 470
13032.49 489
13033.57 488
13034.64 451
13035.72 460
13036.80 452
13037.88 471
13038.96 490
13040.04 454
13041.12 457
13042.19 477
13043.27 494
13044.35 473
13045.43 465
13046.51 461
13047.59 528
13048.67 492
13049.75 483
13050.83 513
13051.91 497
13052.99 458
13054.06 475
13055.14 494
13056.22 478
13057.30 475
13058.38 497
13059.46 470
13060.54 467
13061.62 456
13062.70 455
13063.78 444
13064.86 448
13065.94 461
13067.02 507
13068.10 429
13069.18 421
13070.26 448
13071.34 500
13072.42 452
13073.50 458
13074.58 475
13075.66 417
13076.74 427
13077.82 432
13078.90 437
13079.98 457
13081.06 477
13082.14 521
13083.22 486
13084.30 476
13085.38 469
13086.47 427
13087.55 451
13088.63 438
13089.71 461
13090.79 452
13091.87 423
13092.95 421
13094.03 445
13095.11 459
13096.19 479
13097.27 430
13098.36 461
13099.44 438
13100.52 409
13101.60 449
13102.68 491
13103.76 475
13104.84 490
13105.93 433
13107.01 481
13108.09 417
13109.17 480
13110.25 451
13111.33 460
13112.42 456
13113.50 486
13114.58 419
13115.66 451
13116.74 465
13117.82 440
13118.91 450
13119.99 495
13121.07 498
13122.15 487
13123.23 505
13124.32 480
13125.40 479
13126.48 444
13127.56 468
13128.65 452
13129.73 420
13130.81 444
13131.89 457
13132.98 446
13134.06 477
13135.14 474
13136.22 456
13137.31 434
13138.39 455
13139.47 431
13140.56 418
13141.64 485
13142.72 462
13143.81 462
13144.89 461
13145.97 454
13147.05 416
13148.14 481
13149.22 449
13150.30 489
13151.39 498
13152.47 522
13153.55 439
13154.64 399
13155.72 453
13156.81 456
13157.89 490
13158.97 491
13160.06 419
13161.14 464
13162.22 521
13163.31 452
13164.39 447
13165.48 427
13166.56 455
13167.64 465
13168.73 444
13169.81 449
13170.90 414
13171.98 450
13173.06 430
13174.15 455
13175.23 466
13176.32 451
13177.40 437
13178.49 430
13179.57 435
13180.66 426
13181.74 437
13182.82 454
13183.91 393
13184.99 431
13186.08 470
13187.16 444
13188.25 460
13189.33 440
13190.42 442
13191.50 432
13192.59 425
13193.67 447
13194.76 455
13195.84 502
13196.93 468
13198.01 482
13199.10 436
13200.19 478
13201.27 481
13202.36 421
13203.44 442
13204.53 483
13205.61 470
13206.70 488
13207.78 438
13208.87 481
13209.96 518
13211.04 535
13212.13 481
13213.21 471
13214.30 451
13215.38 438
13216.47 445
13217.56 470
13218.64 495
13219.73 498
13220.82 490
13221.90 453
13222.99 462
13224.07 492
13225.16 433
13226.25 462
13227.33 451
13228.42 450
13229.51 464
13230.59 470
13231.68 455
13232.77 468
13233.85 471
13234.94 500
13236.03 510
13237.11 445
13238.20 396
13239.29 436
13240.38 453
13241.46 436
13242.55 445
13243.64 493
13244.72 458
13245.81 459
13246.90 428
13247.99 424
13249.07 441
13250.16 488
13251.25 447
13252.34 431
13253.42 472
13254.51 453
13255.60 459
13256.69 436
13257.77 469
13258.86 443
13259.95 472
13261.04 482
13262.13 489
13263.21 478
13264.30 478
13265.39 471
13266.48 479
13267.57 492
13268.65 473
13269.74 480
13270.83 493
13271.92 442
13273.01 480
13274.10 475
13275.18 499
13276.27 456
13277.36 432
13278.45 466
13279.54 459
13280.63 511
13281.72 500
13282.80 490
13283.89 504
13284.98 488
13286.07 489
13287.16 531
13288.25 516
13289.34 518
13290.43 496
13291.52 525
13292.61 543
13293.69 524
13294.78 493
13295.87 544
13296.96 473
13298.05 497
13299.14 489
13300.23 464
13301.32 486
13302.41 524
13303.50 515
13304.59 559
13305.68 540
13306.77 492
13307.86 556
13308.95 565
13310.04 527
13311.13 484
13312.22 485
13313.31 508
13314.40 529
13315.49 537
13316.58 579
13317.67 547
13318.76 529
13319.85 570
13320.94 572
13322.03 538
13323.12 505
13324.21 521
13325.30 526
13326.39 558
13327.48 562
13328.57 508
13329.66 502
13330.75 487
13331.85 531
13332.94 559
13334.03 538
13335.12 564
13336.21 539
13337.30 512
13338.39 547
13339.48 584
13340.57 547
13341.66 492
13342.76 535
13343.85 517
13344.94 506
13346.03 490
13347.12 556
13348.21 567
13349.30 586
13350.40 553
13351.49 530
13352.58 571
13353.67 578
13354.76 616
13355.85 530
13356.95 561
13358.04 542
13359.13 546
13360.22 539
13361.31 526
13362.41 542
13363.50 507
13364.59 534
13365.68 561
13366.77 580
13367.87 564
13368.96 586
13370.05 571
13371.14 575
13372.24 611
13373.33 535
13374.42 591
13375.51 627
13376.61 632
13377.70 620
13378.79 591
13379.88 600
13380.98 573
13382.07 599
13383.16 528
13384.26 549
13385.35 556
13386.44 574
13387.54 548
13388.63 544
13389.72 581
13390.81 542
13391.91 562
13393.00 483
13394.09 489
13395.19 518
13396.28 542
13397.37 498
13398.47 529
13399.56 538
13400.66 531
13401.75 554
13402.84 527
13403.94 533
13405.03 508
13406.12 541
13407.22 543
13408.31 521
13409.41 491
13410.50 557
13411.59 499
13412.69 496
13413.78 537
13414.88 501
13415.97 529
13417.07 569
13418.16 591
13419.25 508
13420.35 521
13421.44 531
13422.54 552
13423.63 567
13424.73 562
13425.82 554
13426.92 566
13428.01 571
13429.11 549
13430.20 518
13431.29 569
13432.39 579
13433.48 521
13434.58 499
13435.67 509
13436.77 504
13437.86 527
13438.96 512
13440.06 546
13441.15 571
13442.25 549
13443.34 562
13444.44 552
13445.53 553
13446.63 546
13447.72 545
13448.82 529
13449.91 531
13451.01 563
13452.11 511
13453.20 553
13454.30 580
13455.39 546
13456.49 557
13457.59 599
13458.68 565
13459.78 527
13460.87 543
13461.97 580
13463.07 555
13464.16 621
13465.26 586
13466.35 632
13467.45 689
13468.55 545
13469.64 549
13470.74 557
13471.84 577
13472.93 561
13474.03 580
13475.13 579
13476.22 550
13477.32 558
13478.42 520
13479.51 543
13480.61 640
13481.71 568
13482.80 570
13483.90 604
13485.00 568
13486.10 592
13487.19 559
13488.29 544
13489.39 588
13490.48 581
13491.58 585
13492.68 603
13493.78 568
13494.87 573
13495.97 591
13497.07 595
13498.17 600
13499.26 634
13500.36 609
13501.46 606
13502.56 632
13503.65 710
13504.75 659
13505.85 620
13506.95 689
13508.05 652
13509.14 647
13510.24 656
13511.34 665
13512.44 672
13513.54 697
13514.64 628
13515.73 650
13516.83 635
13517.93 602
13519.03 636
13520.13 599
13521.23 559
13522.32 557
13523.42 574
13524.52 562
13525.62 567
13526.72 543
13527.82 563
13528.92 543
13530.02 582
13531.12 572
13532.21 558
13533.31 553
13534.41 565
13535.51 551
13536.61 552
13537.71 520
13538.81 554
13539.91 524
13541.01 538
13542.11 558
13543.21 581
13544.31 583
13545.41 527
13546.50 541
13547.60 504
13548.70 515
13549.80 530
13550.90 542
13552.00 496
13553.10 473
13554.20 487
13555.30 496
13556.40 522
13557.50 502
13558.60 514
13559.70 507
13560.80 501
13561.90 477
13563.00 477
13564.10 506
13565.20 551
13566.30 507
13567.41 489
13568.51 575
13569.61 585
13570.71 538
13571.81 507
13572.91 520
13574.01 539
13575.11 495
13576.21 474
13577.31 489
13578.41 518
13579.51 547
13580.61 518
13581.71 510
13582.82 518
13583.92 523
13585.02 497
13586.12 500
13587.22 530
13588.32 533
13589.42 521
13590.52 571
13591.63 551
13592.73 562
13593.83 570
13594.93 552
13596.03 537
13597.13 520
13598.24 481
13599.34 518
13600.44 583
13601.54 559
13602.64 537
13603.74 548
13604.85 533
13605.95 505
13607.05 552
13608.15 525
13609.25 544
13610.36 567
13611.46 557
13612.56 556
13613.66 519
13614.77 487
13615.87 481
13616.97 516
13618.07 521
13619.18 534
13620.28 528
13621.38 574
13622.48 544
13623.59 584
13624.69 527
13625.79 546
13626.89 521
13628.00 531
13629.10 525
13630.20 526
13631.31 538
13632.41 564
13633.51 539
13634.62 531
13635.72 515
13636.82 548
13637.93 555
13639.03 548
13640.13 575
13641.24 503
13642.34 475
13643.44 509
13644.55 537
13645.65 556
13646.75 526
13647.86 498
13648.96 518
13650.06 558
13651.17 550
13652.27 546
13653.38 551
13654.48 548
13655.58 539
13656.69 541
13657.79 527
13658.90 540
13660.00 557
13661.10 519
13662.21 496
13663.31 498
13664.42 538
13665.52 540
13666.63 562
13667.73 486
13668.84 530
13669.94 539
13671.04 568
13672.15 531
13673.25 524
13674.36 509
13675.46 601
13676.57 507
13677.67 536
13678.78 516
13679.88 536
13680.99 494
13682.09 548
13683.20 543
13684.30 515
13685.41 540
13686.51 552
13687.62 541
13688.72 518
13689.83 572
13690.94 559
13692.04 536
13693.15 503
13694.25 507
13695.36 560
13696.46 525
13697.57 561
13698.67 547
13699.78 547
13700.89 540
13701.99 561
13703.10 543
13704.20 578
13705.31 536
13706.42 565
13707.52 561
13708.63 557
13709.73 600
13710.84 576
13711.95 562
13713.05 571
13714.16 555
13715.27 559
13716.37 520
13717.48 576
13718.59 536
13719.69 548
13720.80 595
13721.91 575
13723.01 587
13724.12 592
13725.23 638
13726.33 564
13727.44 599
13728.55 604
13729.65 610
13730.76 614
13731.87 616
13732.98 605
13734.08 602
13735.19 633
13736.30 620
13737.40 646
13738.51 593
13739.62 649
13740.73 633
13741.83 627
13742.94 622
13744.05 697
13745.16 650
13746.26 618
13747.37 587
13748.48 617
13749.59 692
13750.70 667
13751.80 662
13752.91 657
13754.02 628
13755.13 606
13756.24 614
13757.34 640
13758.45 678
13759.56 648
13760.67 709
13761.78 720
13762.88 752
13763.99 701
13765.10 740
13766.21 750
13767.32 748
13768.43 739
13769.54 773
13770.64 748
13771.75 676
13772.86 764
13773.97 788
13775.08 781
13776.19 862
13777.30 878
13778.41 863
13779.52 963
13780.62 939
13781.73 1001
13782.84 997
13783.95 956
13785.06 994
13786.17 955
13787.28 951
13788.39 954
13789.50 854
13790.61 815
13791.72 840
13792.83 807
13793.94 758
13795.05 700
13796.16 723
13797.27 737
13798.38 737
13799.49 643
13800.60 638
13801.71 674
13802.82 665
13803.93 649
13805.04 598
13806.15 628
13807.26 622
13808.37 644
13809.48 644
13810.59 621
13811.70 606
13812.81 623
13813.92 664
13815.03 684
13816.14 617
13817.25 664
13818.36 650
13819.47 636
13820.58 664
13821.69 663
13822.80 653
13823.91 664
13825.02 626
13826.13 617
13827.25 590
13828.36 618
13829.47 641
13830.58 632
13831.69 598
13832.80 609
13833.91 651
13835.02 625
13836.13 619
13837.25 616
13838.36 654
13839.47 599
13840.58 566
13841.69 542
13842.80 548
13843.91 582
13845.03 632
13846.14 649
13847.25 630
13848.36 584
13849.47 624
13850.59 588
13851.70 619
13852.81 607
13853.92 605
13855.03 652
13856.15 622
13857.26 583
13858.37 649
13859.48 609
13860.59 674
13861.71 627
13862.82 637
13863.93 618
13865.04 644
13866.16 620
13867.27 610
13868.38 600
13869.49 634
13870.61 659
13871.72 642
13872.83 624
13873.95 626
13875.06 667
13876.17 669
13877.28 627
13878.40 577
13879.51 656
13880.62 657
13881.74 631
13882.85 607
13883.96 673
13885.08 654
13886.19 676
13887.30 642
13888.42 651
13889.53 654
13890.64 680
13891.76 631
13892.87 646
13893.98 674
13895.10 722
13896.21 697
13897.33 662
13898.44 651
13899.55 748
13900.67 788
13901.78 763
13902.89 750
13904.01 749
13905.12 786
13906.24 768
13907.35 783
13908.47 764
13909.58 786
13910.69 773
13911.81 740
13912.92 735
13914.04 732
13915.15 706
13916.27 648
13917.38 645
13918.50 639
13919.61 635
13920.72 664
13921.84 654
13922.95 597
13924.07 597
13925.18 604
13926.30 660
13927.41 625
13928.53 607
13929.64 598
13930.76 594
13931.87 593
13932.99 607
13934.10 628
13935.22 619
13936.34 625
13937.45 626
13938.57 649
13939.68 631
13940.80 646
13941.91 572
13943.03 630
13944.14 618
13945.26 607
13946.38 635
13947.49 652
13948.61 587
13949.72 556
13950.84 545
13951.95 635
13953.07 648
13954.19 591
13955.30 601
13956.42 601
13957.53 601
13958.65 608
13959.77 635
13960.88 625
13962.00 541
13963.12 551
13964.23 596
13965.35 550
13966.47 553
13967.58 602
13968.70 555
13969.82 556
13970.93 591
13972.05 567
13973.17 551
13974.28 570
13975.40 592
13976.52 577
13977.63 573
13978.75 541
13979.87 587
13980.99 620
13982.10 570
13983.22 561
13984.34 552
13985.45 536
13986.57 600
13987.69 593
13988.81 596
13989.92 515
13991.04 579
13992.16 602
13993.28 582
13994.39 583
13995.51 615
13996.63 585
13997.75 519
13998.87 537
13999.98 572
14001.10 569
14002.22 618
14003.34 573
14004.46 554
14005.57 553
14006.69 548
14007.81 550
14008.93 548
14010.05 579
14011.16 550
14012.28 608
14013.40 613
14014.52 602
14015.64 584
14016.76 578
14017.88 610
14018.99 558
14020.11 556
14021.23 569
14022.35 562
14023.47 552
14024.59 562
14025.71 577
14026.83 569
14027.94 531
14029.06 562
14030.18 582
14031.30 554
14032.42 536
14033.54 529
14034.66 530
14035.78 604
14036.90 593
14038.02 593
14039.14 603
14040.26 509
14041.38 571
14042.50 556
14043.62 583
14044.74 600
14045.86 539
14046.97 534
14048.09 547
14049.21 616
14050.33 572
14051.45 561
14052.57 574
14053.69 623
14054.81 571
14055.93 584
14057.05 573
14058.17 588
14059.30 626
14060.42 579
14061.54 603
14062.66 558
14063.78 599
14064.90 683
14066.02 650
14067.14 691
14068.26 620
14069.38 664
14070.50 649
14071.62 612
14072.74 649
14073.86 618
14074.98 635
14076.10 626
14077.23 650
14078.35 665
14079.47 654
14080.59 638
14081.71 679
14082.83 651
14083.95 656
14085.07 687
14086.19 679
14087.32 683
14088.44 707
14089.56 691
14090.68 701
14091.80 705
14092.92 683
14094.05 740
14095.17 737
14096.29 730
14097.41 770
14098.53 772
14099.65 760
14100.78 814
14101.90 739
14103.02 698
14104.14 761
14105.26 785
14106.39 860
14107.51 875
14108.63 867
14109.75 829
14110.88 799
14112.00 820
14113.12 806
14114.24 774
14115.37 745
14116.49 717
14117.61 724
14118.73 701
14119.86 649
14120.98 676
14122.10 648
14123.22 668
14124.35 617
14125.47 651
14126.59 629
14127.72 655
14128.84 657
14129.96 616
14131.09 623
14132.21 587
14133.33 561
14134.45 606
14135.58 559
14136.70 574
14137.82 565
14138.95 575
14140.07 586
14141.20 569
14142.32 598
14143.44 566
14144.57 581
14145.69 598
14146.81 582
14147.94 540
14149.06 538
14150.19 613
14151.31 550
14152.43 543
14153.56 540
14154.68 554
14155.81 558
14156.93 514
14158.05 462
14159.18 529
14160.30 531
14161.43 556
14162.55 563
14163.68 514
14164.80 529
14165.92 538
14167.05 586
14168.17 528
14169.30 514
14170.42 549
14171.55 509
14172.67 598
14173.80 553
14174.92 523
14176.05 500
14177.17 551
14178.30 565
14179.42 561
14180.55 527
14181.67 530
14182.80 568
14183.92 582
14185.05 564
14186.17 510
14187.30 536
14188.42 546
14189.55 544
14190.67 505
14191.80 513
14192.93 540
14194.05 550
14195.18 540
14196.30 490
14197.43 506
14198.55 521
14199.68 556
14200.81 499
14201.93 460
14203.06 467
14204.18 510
14205.31 536
14206.44 485
14207.56 459
14208.69 498
14209.82 526
14210.94 516
14212.07 501
14213.19 524
14214.32 483
14215.45 474
14216.57 476
14217.70 481
14218.83 482
14219.95 479
14221.08 477
14222.21 492
14223.33 464
14224.46 489
14225.59 515
14226.71 477
14227.84 469
14228.97 460
14230.10 462
14231.22 478
14232.35 497
14233.48 469
14234.60 472
14235.73 521
14236.86 457
14237.99 463
14239.11 462
14240.24 456
14241.37 496
14242.50 478
14243.62 458
14244.75 452
14245.88 497
14247.01 505
14248.13 466
14249.26 464
14250.39 463
14251.52 474
14252.65 471
14253.77 485
14254.90 465
14256.03 488
14257.16 445
14258.29 493
14259.42 464
14260.54 474
14261.67 507
14262.80 509
14263.93 493
14265.06 506
14266.19 463
14267.31 477
14268.44 467
14269.57 440
14270.70 452
14271.83 461
14272.96 466
14274.09 507
14275.22 497
14276.34 487
14277.47 437
14278.60 436
14279.73 434
14280.86 455
14281.99 424
14283.12 446
14284.25 461
14285.38 463
14286.51 452
14287.64 473
14288.76 471
14289.89 441
14291.02 449
14292.15 475
14293.28 458
14294.41 442
14295.54 444
14296.67 455
14297.80 414
14298.93 410
14300.06 419
14301.19 456
14302.32 450
14303.45 459
14304.58 417
14305.71 431
14306.84 466
14307.97 443
14309.10 468
14310.23 410
14311.36 471
14312.49 472
14313.62 436
14314.75 440
14315.88 419
14317.01 470
14318.15 439
14319.28 429
14320.41 447
14321.54 453
14322.67 513
14323.80 472
14324.93 446
14326.06 427
14327.19 455
14328.32 466
14329.45 421
14330.58 456
14331.72 473
14332.85 465
14333.98 500
14335.11 452
14336.24 414
14337.37 429
14338.50 443
14339.63 463
14340.77 453
14341.90 428
14343.03 451
14344.16 471
14345.29 439
14346.42 444
14347.56 456
14348.69 457
14349.82 456
14350.95 461
14352.08 436
14353.21 390
14354.35 398
14355.48 417
14356.61 404
14357.74 439
14358.88 400
14360.01 403
14361.14 411
14362.27 411
14363.40 431
14364.54 410
14365.67 451
14366.80 445
14367.93 449
14369.07 482
14370.20 390
14371.33 416
14372.46 419
14373.60 400
14374.73 411
14375.86 414
14377.00 400
14378.13 374
14379.26 415
14380.39 413
14381.53 378
14382.66 377
14383.79 412
14384.93 411
14386.06 384
14387.19 381
14388.33 388
14389.46 424
14390.59 397
14391.73 395
14392.86 360
14393.99 432
14395.13 398
14396.26 378
14397.40 373
14398.53 392
14399.66 442
14400.80 370
14401.93 384
14403.06 437
14404.20 400
14405.33 342
14406.47 360
14407.60 391
14408.74 374
14409.87 417
14411.00 406
14412.14 390
14413.27 389
14414.41 422
14415.54 403
14416.68 377
14417.81 373
14418.94 404
14420.08 411
14421.21 378
14422.35 400
14423.48 375
14424.62 386
14425.75 406
14426.89 371
14428.02 387
14429.16 399
14430.29 386
14431.43 376
14432.56 409
14433.70 411
14434.83 393
14435.97 397
14437.10 383
14438.24 378
14439.37 386
14440.51 462
14441.64 414
14442.78 388
14443.92 420
14445.05 490
14446.19 429
14447.32 384
14448.46 424
14449.59 421
14450.73 412
14451.87 407
14453.00 414
14454.14 415
14455.27 413
14456.41 390
14457.55 400
14458.68 364
14459.82 408
14460.95 406
14462.09 398
14463.23 361
14464.36 357
14465.50 372
14466.64 391
14467.77 386
14468.91 377
14470.05 390
14471.18 391
14472.32 403
14473.46 347
14474.59 430
14475.73 445
14476.87 404
14478.00 423
14479.14 405
14480.28 401
14481.41 392
14482.55 403
14483.69 379
14484.83 372
14485.96 386
14487.10 376
14488.24 366
14489.37 372
14490.51 379
14491.65 383
14492.79 400
14493.92 363
14495.06 361
14496.20 350
14497.34 423
14498.47 392
14499.61 399
14500.75 416
14501.89 399
14503.03 445
14504.16 388
14505.30 402
14506.44 378
14507.58 373
14508.72 383
14509.85 381
14510.99 397
14512.13 404
14513.27 396
14514.41 381
14515.55 391
14516.68 373
14517.82 385
14518.96 428
14520.10 369
14521.24 373
14522.38 410
14523.51 443
14524.65 473
14525.79 435
14526.93 368
14528.07 384
14529.21 421
14530.35 430
14531.49 422
14532.63 431
14533.76 430
14534.90 425
14536.04 456
14537.18 414
14538.32 407
14539.46 381
14540.60 398
14541.74 383
14542.88 370
14544.02 405
14545.16 409
14546.30 422
14547.44 368
14548.58 344
14549.72 422
14550.86 412
14552.00 369
14553.14 399
14554.28 421
14555.42 376
14556.56 406
14557.70 377
14558.84 352
14559.98 378
14561.12 414
14562.26 427
14563.40 367
14564.54 355
14565.68 357
14566.82 404
14567.96 360
14569.10 371
14570.24 387
14571.38 388
14572.52 365
14573.66 413
14574.80 355
14575.94 412
14577.08 392
14578.22 406
14579.36 431
14580.51 406
14581.65 392
14582.79 423
14583.93 416
14585.07 380
14586.21 418
14587.35 370
14588.49 374
14589.63 385
14590.78 384
14591.92 395
14593.06 409
14594.20 423
14595.34 410
14596.48 395
14597.62 404
14598.77 427
14599.91 426
14601.05 424
14602.19 359
14603.33 391
14604.48 458
14605.62 446
14606.76 403
14607.90 397
14609.04 420
14610.19 440
14611.33 427
14612.47 390
14613.61 438
14614.75 454
14615.90 453
14617.04 468
14618.18 434
14619.32 385
14620.47 413
14621.61 460
14622.75 435
14623.89 401
14625.04 415
14626.18 400
14627.32 427
14628.46 438
14629.61 406
14630.75 451
14631.89 451
14633.04 427
14634.18 454
14635.32 426
14636.47 452
14637.61 443
14638.75 420
14639.89 415
14641.04 447
14642.18 444
14643.32 460
14644.47 453
14645.61 437
14646.76 462
14647.90 488
14649.04 416
14650.19 447
14651.33 451
14652.47 410
14653.62 429
14654.76 447
14655.90 430
14657.05 426
14658.19 472
14659.34 418
14660.48 397
14661.62 397
14662.77 416
14663.91 401
14665.06 423
14666.20 364
14667.35 385
14668.49 418
14669.63 408
14670.78 355
14671.92 383
14673.07 416
14674.21 390
14675.36 408
14676.50 357
14677.65 365
14678.79 386
14679.94 353
14681.08 364
14682.23 388
14683.37 390
14684.52 368
14685.66 394
14686.81 371
14687.95 362
14689.10 347
14690.24 373
14691.39 385
14692.53 356
14693.68 338
14694.82 359
14695.97 365
14697.11 374
14698.26 335
14699.41 344
14700.55 336
14701.70 340
14702.84 340
14703.99 333
14705.13 356
14706.28 350
14707.43 394
14708.57 343
14709.72 336
14710.86 354
14712.01 340
14713.16 358
14714.30 386
14715.45 303
14716.59 298
14717.74 345
14718.89 362
14720.03 361
14721.18 365
14722.33 368
14723.47 379
14724.62 358
14725.77 340
14726.91 305
14728.06 336
14729.21 371
14730.35 357
14731.50 328
14732.65 335
14733.79 359
14734.94 362
14736.09 363
14737.23 346
14738.38 340
14739.53 351
14740.68 358
14741.82 343
14742.97 339
14744.12 333
14745.26 360
14746.41 349
14747.56 365
14748.71 384
14749.85 348
14751.00 349
14752.15 329
14753.30 320
14754.45 322
14755.59 360
14756.74 363
14757.89 340
14759.04 354
14760.18 336
14761.33 379
14762.48 320
14763.63 339
14764.78 369
14765.92 349
14767.07 354
14768.22 337
14769.37 320
14770.52 347
14771.67 303
14772.81 351
14773.96 316
14775.11 333
14776.26 355
14777.41 326
14778.56 358
14779.71 337
14780.86 342
14782.00 327
14783.15 351
14784.30 358
14785.45 351
14786.60 336
14787.75 357
14788.90 375
14790.05 363
14791.20 348
14792.35 332
14793.49 333
14794.64 325
14795.79 337
14796.94 362
14798.09 341
14799.24 396
14800.39 343
14801.54 300
14802.69 349
14803.84 335
14804.99 378
14806.14 323
14807.29 286
14808.44 290
14809.59 346
14810.74 364
14811.89 330
14813.04 312
14814.19 328
14815.34 320
14816.49 334
14817.64 332
14818.79 324
14819.94 320
14821.09 315
14822.24 347
14823.39 355
14824.54 328
14825.69 305
14826.84 348
14827.99 339
14829.14 304
14830.29 301
14831.44 332
14832.60 298
14833.75 330
14834.90 302
14836.05 299
14837.20 326
14838.35 294
14839.50 349
14840.65 354
14841.80 308
14842.95 335
14844.11 314
14845.26 313
14846.41 278
14847.56 293
14848.71 318
14849.86 325
14851.01 318
14852.17 293
14853.32 318
14854.47 341
14855.62 301
14856.77 317
14857.92 271
14859.08 270
14860.23 288
14861.38 295
14862.53 297
14863.68 306
14864.84 303
14865.99 327
14867.14 290
14868.29 303
14869.44 322
14870.60 287
14871.75 317
14872.90 326
14874.05 306
14875.21 312
14876.36 327
14877.51 330
14878.66 346
14879.82 300
14880.97 280
14882.12 304
14883.27 322
14884.43 319
14885.58 341
14886.73 284
14887.89 287
14889.04 322
14890.19 327
14891.34 316
14892.50 291
14893.65 308
14894.80 318
14895.96 336
14897.11 332
14898.26 304
14899.42 286
14900.57 316
14901.72 348
14902.88 274
14904.03 350
14905.18 307
14906.34 327
14907.49 357
14908.65 319
14909.80 327
14910.95 326
14912.11 318
14913.26 305
14914.41 282
14915.57 323
14916.72 329
14917.88 320
14919.03 311
14920.18 303
14921.34 355
14922.49 330
14923.65 345
14924.80 298
14925.96 337
14927.11 330
14928.27 297
14929.42 309
14930.57 315
14931.73 341
14932.88 365
14934.04 355
14935.19 305
14936.35 288
14937.50 318
14938.66 322
14939.81 300
14940.97 278
14942.12 318
14943.28 350
14944.43 333
14945.59 309
14946.74 355
14947.90 350
14949.05 335
14950.21 284
14951.36 336
14952.52 326
14953.68 298
14954.83 304
14955.99 332
14957.14 332
14958.30 334
14959.45 342
14960.61 328
14961.77 309
14962.92 273
14964.08 282
14965.23 307
14966.39 302
14967.54 337
14968.70 302
14969.86 316
14971.01 309
14972.17 304
14973.33 318
14974.48 308
14975.64 329
14976.79 315
14977.95 292
14979.11 270
14980.26 307
14981.42 318
14982.58 289
14983.73 282
14984.89 347
14986.05 325
14987.20 331
14988.36 310
14989.52 359
14990.67 294
14991.83 305
14992.99 335
14994.15 307
14995.30 313
14996.46 294
14997.62 299
14998.77 331
14999.93 313
15001.09 294
15002.25 301
15003.40 292
15004.56 299
15005.72 274
15006.88 300
15008.03 265
15009.19 275
15010.35 316
15011.51 321
15012.66 324
15013.82 305
15014.98 338
15016.14 306
15017.30 309
15018.45 343
15019.61 309
15020.77 309
15021.93 293
15023.09 301
15024.24 333
15025.40 290
15026.56 280
15027.72 317
15028.88 291
15030.04 305
15031.19 309
15032.35 303
15033.51 240
15034.67 309
15035.83 321
15036.99 307
15038.15 324
15039.30 290
15040.46 291
15041.62 308
15042.78 303
15043.94 322
15045.10 303
15046.26 326
15047.42 345
15048.58 311
15049.74 325
15050.90 316
15052.05 292
15053.21 353
15054.37 280
15055.53 307
15056.69 323
15057.85 283
15059.01 331
15060.17 307
15061.33 332
15062.49 316
15063.65 323
15064.81 335
15065.97 285
15067.13 270
15068.29 287
15069.45 299
15070.61 277
15071.77 299
15072.93 323
15074.09 306
15075.25 282
15076.41 330
15077.57 301
15078.73 294
15079.89 338
15081.05 313
15082.21 262
15083.37 308
15084.53 304
15085.69 302
15086.85 302
15088.01 295
15089.18 302
15090.34 319
15091.50 321
15092.66 288
15093.82 313
15094.98 333
15096.14 333
15097.30 289
15098.46 303
15099.62 268
15100.78 311
15101.95 319
15103.11 294
15104.27 295
15105.43 326
15106.59 287
15107.75 305
15108.91 309
15110.08 305
15111.24 287
15112.40 315
15113.56 308
15114.72 308
15115.88 280
15117.05 322
15118.21 302
15119.37 290
15120.53 324
15121.69 324
15122.86 332
15124.02 325
15125.18 307
15126.34 339
15127.50 302
15128.67 305
15129.83 329
15130.99 354
15132.15 330
15133.32 324
15134.48 335
15135.64 355
15136.80 338
15137.97 331
15139.13 326
15140.29 316
15141.45 305
15142.62 324
15143.78 294
15144.94 310
15146.11 311
15147.27 317
15148.43 336
15149.59 321
15150.76 310
15151.92 317
15153.08 324
15154.25 311
15155.41 332
15156.57 342
15157.74 322
15158.90 314
15160.06 322
15161.23 315
15162.39 320
15163.55 303
15164.72 308
15165.88 338
15167.05 324
15168.21 350
15169.37 350
15170.54 312
15171.70 319
15172.86 364
15174.03 362
15175.19 353
15176.36 334
15177.52 310
15178.69 342
15179.85 328
15181.01 351
15182.18 309
15183.34 333
15184.51 332
15185.67 324
15186.84 316
15188.00 318
15189.16 356
15190.33 311
15191.49 315
15192.66 375
15193.82 317
15194.99 363
15196.15 328
15197.32 312
15198.48 378
15199.65 361
15200.81 392
15201.98 399
15203.14 356
15204.31 335
15205.47 346
15206.64 333
15207.80 386
15208.97 373
15210.13 358
15211.30 354
15212.47 352
15213.63 353
15214.80 337
15215.96 363
15217.13 366
15218.29 366
15219.46 343
15220.62 357
15221.79 367
15222.96 393
15224.12 413
15225.29 405
15226.45 391
15227.62 360
15228.79 353
15229.95 392
15231.12 358
15232.29 347
15233.45 385
15234.62 386
15235.78 382
15236.95 363
15238.12 427
15239.28 432
15240.45 423
15241.62 423
15242.78 427
15243.95 420
15245.12 389
15246.28 373
15247.45 388
15248.62 428
15249.78 412
15250.95 424
15252.12 405
15253.28 388
15254.45 368
15255.62 369
15256.79 410
15257.95 372
15259.12 324
15260.29 331
15261.46 376
15262.62 371
15263.79 386
15264.96 397
15266.13 388
15267.29 349
15268.46 336
15269.63 365
15270.80 336
15271.96 327
15273.13 323
15274.30 355
15275.47 376
15276.64 357
15277.80 340
15278.97 342
15280.14 383
15281.31 358
15282.48 368
15283.64 395
15284.81 342
15285.98 327
15287.15 340
15288.32 361
15289.49 340
15290.65 345
15291.82 358
15292.99 319
15294.16 322
15295.33 327
15296.50 313
15297.67 310
15298.83 365
15300.00 345
15301.17 374
15302.34 322
15303.51 359
15304.68 355
15305.85 348
15307.02 372
15308.19 375
15309.36 368
15310.52 310
15311.69 314
15312.86 324
15314.03 344
15315.20 351
15316.37 322
15317.54 380
15318.71 366
15319.88 374
15321.05 349
15322.22 405
15323.39 387
15324.56 355
15325.73 373
15326.90 351
15328.07 335
15329.24 341
15330.41 357
15331.58 312
15332.75 301
15333.92 348
15335.09 343
15336.26 356
15337.43 339
15338.60 347
15339.77 326
15340.94 344
15342.11 367
15343.28 339
15344.45 338
15345.62 343
15346.79 383
15347.96 363
15349.13 346
15350.31 299
15351.48 342
15352.65 379
15353.82 379
15354.99 352
15356.16 300
15357.33 347
15358.50 372
15359.67 352
15360.84 341
15362.02 348
15363.19 326
15364.36 350
15365.53 326
15366.70 360
15367.87 335
15369.04 334
15370.21 352
15371.39 346
15372.56 336
15373.73 360
15374.90 338
15376.07 335
15377.24 348
15378.42 329
15379.59 332
15380.76 342
15381.93 311
15383.10 330
15384.28 344
15385.45 343
15386.62 349
15387.79 365
15388.97 333
15390.14 398
15391.31 350
15392.48 343
15393.65 345
15394.83 334
15396.00 358
15397.17 361
15398.34 373
15399.52 324
15400.69 341
15401.86 354
15403.04 350
15404.21 335
15405.38 355
15406.55 350
15407.73 350
15408.90 347
15410.07 331
15411.25 333
15412.42 376
15413.59 363
15414.77 326
15415.94 323
15417.11 327
15418.29 350
15419.46 367
15420.63 319
15421.81 337
15422.98 314
15424.15 304
15425.33 323
15426.50 297
15427.67 313
15428.85 319
15430.02 318
15431.20 341
15432.37 332
15433.54 331
15434.72 304
15435.89 338
15437.07 306
15438.24 332
15439.41 327
15440.59 335
15441.76 340
15442.94 323
15444.11 319
15445.29 347
15446.46 355
15447.63 319
15448.81 335
15449.98 324
15451.16 329
15452.33 319
15453.51 338
15454.68 331
15455.86 298
15457.03 307
15458.21 360
15459.38 362
15460.56 323
15461.73 348
15462.91 327
15464.08 326
15465.26 322
15466.43 276
15467.61 304
15468.78 309
15469.96 304
15471.13 303
15472.31 305
15473.48 300
15474.66 333
15475.83 324
15477.01 302
15478.19 338
15479.36 357
15480.54 356
15481.71 357
15482.89 359
15484.06 328
15485.24 333
15486.42 329
15487.59 322
15488.77 315
15489.94 358
15491.12 310
15492.30 305
15493.47 321
15494.65 323
15495.83 344
15497.00 321
15498.18 332
15499.36 360
15500.53 352
15501.71 299
15502.88 274
15504.06 310
15505.24 327
15506.41 303
15507.59 303
15508.77 290
15509.95 340
15511.12 322
15512.30 340
15513.48 342
15514.65 318
15515.83 326
15517.01 332
15518.18 330
15519.36 354
15520.54 322
15521.72 321
15522.89 337
15524.07 359
15525.25 349
15526.43 334
15527.60 376
15528.78 345
15529.96 363
15531.14 289
15532.31 340
15533.49 321
15534.67 331
15535.85 359
15537.03 332
15538.20 331
15539.38 352
15540.56 343
15541.74 317
15542.92 349
15544.09 338
15545.27 330
15546.45 334
15547.63 338
15548.81 363
15549.98 373
15551.16 387
15552.34 367
15553.52 315
15554.70 331
15555.88 338
15557.06 372
15558.23 347
15559.41 348
15560.59 337
15561.77 370
15562.95 322
15564.13 347
15565.31 338
15566.49 353
15567.67 339
15568.84 324
15570.02 355
15571.20 351
15572.38 340
15573.56 334
15574.74 335
15575.92 332
15577.10 356
15578.28 371
15579.46 346
15580.64 346
15581.82 374
15583.00 366
15584.18 352
15585.36 354
15586.54 336
15587.72 363
15588.90 339
15590.08 353
15591.26 357
15592.44 357
15593.62 396
15594.80 358
15595.98 352
15597.16 369
15598.34 381
15599.52 367
15600.70 387
15601.88 373
15603.06 366
15604.24 355
15605.42 375
15606.60 374
15607.78 378
15608.96 415
15610.14 375
15611.32 395
15612.50 402
15613.68 415
15614.86 411
15616.05 384
15617.23 431
15618.41 432
15619.59 418
15620.77 392
15621.95 417
15623.13 394
15624.31 366
15625.49 411
15626.68 418
15627.86 395
15629.04 412
15630.22 435
15631.40 393
15632.58 387
15633.76 380
15634.95 407
15636.13 429
15637.31 408
15638.49 396
15639.67 392
15640.85 368
15642.04 378
15643.22 394
15644.40 445
15645.58 404
15646.76 426
15647.95 422
15649.13 423
15650.31 457
15651.49 416
15652.67 439
15653.86 430
15655.04 510
15656.22 473
15657.40 418
15658.59 463
15659.77 463
15660.95 470
15662.13 489
15663.32 470
15664.50 463
15665.68 497
15666.87 470
15668.05 467
15669.23 494
15670.41 471
15671.60 423
15672.78 458
15673.96 458
15675.15 448
15676.33 438
15677.51 453
15678.70 419
15679.88 403
15681.06 436
15682.25 477
15683.43 421
15684.61 430
15685.80 385
15686.98 452
15688.16 431
15689.35 429
15690.53 438
15691.72 413
15692.90 402
15694.08 398
15695.27 400
15696.45 418
15697.63 436
15698.82 443
15700.00 453
15701.19 421
15702.37 405
15703.56 413
15704.74 448
15705.92 447
15707.11 396
15708.29 402
15709.48 417
15710.66 406
15711.85 427
15713.03 406
15714.21 378
15715.40 393
15716.58 456
15717.77 408
15718.95 376
15720.14 424
15721.32 403
15722.51 401
15723.69 411
15724.88 453
15726.06 444
15727.25 453
15728.43 440
15729.62 430
15730.80 420
15731.99 428
15733.17 419
15734.36 430
15735.55 432
15736.73 416
15737.92 402
15739.10 443
15740.29 442
15741.47 408
15742.66 451
15743.84 415
15745.03 453
15746.22 437
15747.40 418
15748.59 401
15749.77 419
15750.96 417
15752.15 460
15753.33 457
15754.52 440
15755.70 468
15756.89 435
15758.08 442
15759.26 471
15760.45 469
15761.64 472
15762.82 483
15764.01 439
15765.20 457
15766.38 466
15767.57 407
15768.76 473
15769.94 464
15771.13 485
15772.32 468
15773.50 450
15774.69 454
15775.88 478
15777.06 482
15778.25 475
15779.44 420
15780.62 437
15781.81 449
15783.00 430
15784.19 443
15785.37 424
15786.56 462
15787.75 411
15788.94 393
15790.12 445
15791.31 440
15792.50 441
15793.69 418
15794.87 424
15796.06 443
15797.25 423
15798.44 388
15799.62 407
15800.81 394
15802.00 399
15803.19 374
15804.38 445
15805.56 394
15806.75 394
15807.94 382
15809.13 379
15810.32 382
15811.50 350
15812.69 381
15813.88 355
15815.07 407
15816.26 396
15817.45 385
15818.64 403
15819.82 397
15821.01 417
15822.20 420
15823.39 366
15824.58 385
15825.77 443
15826.96 438
15828.15 349
15829.33 374
15830.52 404
15831.71 407
15832.90 362
15834.09 409
15835.28 385
15836.47 393
15837.66 431
15838.85 402
15840.04 387
15841.23 364
15842.42 390
15843.61 391
15844.79 360
15845.98 373
15847.17 376
15848.36 402
15849.55 378
15850.74 385
15851.93 339
15853.12 343
15854.31 364
15855.50 410
15856.69 368
15857.88 394
15859.07 393
15860.26 412
15861.45 365
15862.64 369
15863.83 382
15865.02 398
15866.21 381
15867.40 393
15868.60 358
15869.79 389
15870.98 397
15872.17 371
15873.36 376
15874.55 391
15875.74 426
15876.93 362
15878.12 410
15879.31 401
15880.50 382
15881.69 377
15882.88 452
15884.07 458
15885.27 422
15886.46 415
15887.65 441
15888.84 407
15890.03 411
15891.22 375
15892.41 386
15893.60 359
15894.80 390
15895.99 400
15897.18 427
15898.37 349
15899.56 390
15900.75 376
15901.95 407
15903.14 414
15904.33 414
15905.52 422
15906.71 394
15907.90 428
15909.10 389
15910.29 424
15911.48 394
15912.67 416
15913.86 394
15915.06 412
15916.25 430
15917.44 395
15918.63 391
15919.83 378
15921.02 413
15922.21 415
15923.40 431
15924.60 396
15925.79 401
15926.98 372
15928.17 409
15929.37 402
15930.56 405
15931.75 411
15932.94 409
15934.14 423
15935.33 416
15936.52 394
15937.72 422
15938.91 414
15940.10 416
15941.30 440
15942.49 399
15943.68 377
15944.88 387
15946.07 389
15947.26 381
15948.46 377
15949.65 384
15950.84 400
15952.04 372
15953.23 413
15954.42 405
15955.62 358
15956.81 373
15958.01 368
15959.20 348
15960.39 328
15961.59 355
15962.78 374
15963.97 404
15965.17 356
15966.36 353
15967.56 381
15968.75 368
15969.95 363
15971.14 382
15972.33 390
15973.53 367
15974.72 335
15975.92 328
15977.11 350
15978.31 354
15979.50 356
15980.70 333
15981.89 323
15983.09 340
15984.28 338
15985.47 337
15986.67 339
15987.86 343
15989.06 355
15990.25 320
15991.45 336
15992.64 350
15993.84 307
15995.03 319
15996.23 290
15997.43 309
15998.62 323
15999.82 326
16001.01 323
16002.21 305
16003.40 289
16004.60 314
16005.79 288
16006.99 327
16008.18 337
16009.38 334
16010.58 342
16011.77 330
16012.97 302
16014.16 326
16015.36 332
16016.56 317
16017.75 294
16018.95 314
16020.14 335
16021.34 336
16022.54 326
16023.73 329
16024.93 287
16026.13 330
16027.32 363
16028.52 317
16029.71 294
16030.91 298
16032.11 315
16033.30 333
16034.50 320
16035.70 335
16036.89 338
16038.09 354
16039.29 326
16040.49 297
16041.68 319
16042.88 316
16044.08 302
16045.27 351
16046.47 343
16047.67 282
16048.86 314
16050.06 346
16051.26 325
16052.46 317
16053.65 317
16054.85 332
16056.05 325
16057.25 293
16058.44 295
16059.64 318
16060.84 332
16062.04 285
16063.23 288
16064.43 307
16065.63 297
16066.83 346
16068.03 303
16069.22 306
16070.42 327
16071.62 338
16072.82 310
16074.02 328
16075.21 333
16076.41 330
16077.61 297
16078.81 308
16080.01 319
16081.21 328
16082.40 346
16083.60 325
16084.80 319
16086.00 307
16087.20 324
16088.40 336
16089.60 294
16090.79 297
16091.99 335
16093.19 309
16094.39 297
16095.59 294
16096.79 261
16097.99 272
16099.19 285
16100.39 281
16101.59 314
16102.78 313
16103.98 310
16105.18 311
16106.38 294
16107.58 287
16108.78 291
16109.98 293
16111.18 303
16112.38 299
16113.58 305
16114.78 269
16115.98 274
16117.18 314
16118.38 259
16119.58 291
16120.78 241
16121.98 291
16123.18 288
16124.38 284
16125.58 284
16126.78 302
16127.98 278
16129.18 274
16130.38 277
16131.58 312
16132.78 311
16133.98 321
16135.18 295
16136.38 284
16137.58 320
16138.78 285
16139.98 277
16141.18 321
16142.38 313
16143.58 283
16144.79 298
16145.99 249
16147.19 260
16148.39 267
16149.59 299
16150.79 319
16151.99 288
16153.19 265
16154.39 278
16155.59 291
16156.80 292
16158.00 277
16159.20 286
16160.40 252
16161.60 277
16162.80 291
16164.00 289
16165.21 284
16166.41 284
16167.61 296
16168.81 334
16170.01 294
16171.21 293
16172.42 293
16173.62 283
16174.82 262
16176.02 302
16177.22 286
16178.43 277
16179.63 292
16180.83 260
16182.03 312
16183.23 292
16184.44 292
16185.64 292
16186.84 288
16188.04 300
16189.25 289
16190.45 282
16191.65 287
16192.85 294
16194.06 283
16195.26 307
16196.46 294
16197.66 309
16198.87 283
16200.07 268
16201.27 265
16202.48 262
16203.68 272
16204.88 299
16206.09 308
16207.29 298
16208.49 282
16209.69 270
16210.90 296
16212.10 295
16213.30 277
16214.51 324
16215.71 332
16216.91 306
16218.12 290
16219.32 297
16220.53 280
16221.73 296
16222.93 271
16224.14 320
16225.34 289
16226.54 324
16227.75 285
16228.95 298
16230.16 313
16231.36 303
16232.56 292
16233.77 294
16234.97 290
16236.18 279
16237.38 264
16238.59 336
16239.79 275
16240.99 312
16242.20 307
16243.40 263
16244.61 285
16245.81 298
16247.02 288
16248.22 340
16249.43 297
16250.63 304
16251.84 315
16253.04 315
16254.24 291
16255.45 276
16256.65 308
16257.86 298
16259.06 290
16260.27 319
16261.48 273
16262.68 285
16263.89 251
16265.09 293
16266.30 289
16267.50 250
16268.71 261
16269.91 346
16271.12 296
16272.32 285
16273.53 276
16274.73 301
16275.94 326
16277.15 308
16278.35 303
16279.56 290
16280.76 336
16281.97 302
16283.18 298
16284.38 318
16285.59 328
16286.79 317
16288.00 283
16289.21 287
16290.41 286
16291.62 331
16292.82 345
16294.03 294
16295.24 289
16296.44 287
16297.65 289
16298.86 285
16300.06 300
16301.27 273
16302.48 349
16303.68 336
16304.89 294
16306.10 285
16307.30 316
16308.51 298
16309.72 334
16310.92 287
16312.13 284
16313.34 303
16314.55 359
16315.75 324
16316.96 313
16318.17 298
16319.37 320
16320.58 319
16321.79 343
16323.00 305
16324.20 300
16325.41 334
16326.62 330
16327.83 304
16329.03 309
16330.24 307
16331.45 313
16332.66 290
16333.87 288
16335.07 296
16336.28 300
16337.49 330
16338.70 319
16339.90 249
16341.11 303
16342.32 295
16343.53 302
16344.74 264
16345.95 248
16347.15 270
16348.36 299
16349.57 289
16350.78 287
16351.99 268
16353.20 266
16354.40 287
16355.61 299
16356.82 281
16358.03 260
16359.24 264
16360.45 257
16361.66 286
16362.87 278
16364.08 251
16365.28 268
16366.49 278
16367.70 261
16368.91 256
16370.12 291
16371.33 306
16372.54 263
16373.75 280
16374.96 269
16376.17 270
16377.38 305
16378.59 328
16379.80 314
16381.01 287
16382.21 276
16383.42 254
16384.63 261
16385.84 281
16387.05 283
16388.26 307
16389.47 254
16390.68 261
16391.89 248
16393.10 277
16394.31 260
16395.52 262
16396.73 281
16397.94 272
16399.15 288
16400.36 277
16401.57 265
16402.79 269
16404.00 263
16405.21 278
16406.42 271
16407.63 277
16408.84 264
16410.05 309
16411.26 279
16412.47 253
16413.68 283
16414.89 277
16416.10 278
16417.31 257
16418.52 265
16419.74 232
16420.95 271
16422.16 269
16423.37 274
16424.58 298
16425.79 263
16427.00 247
16428.21 283
16429.42 278
16430.64 241
16431.85 265
16433.06 255
16434.27 264
16435.48 269
16436.69 264
16437.91 247
16439.12 276
16440.33 254
16441.54 253
16442.75 255
16443.96 279
16445.18 319
16446.39 289
16447.60 256
16448.81 270
16450.02 268
16451.24 266
16452.45 261
16453.66 260
16454.87 245
16456.09 254
16457.30 250
16458.51 272
16459.72 238
16460.94 256
16462.15 301
16463.36 283
16464.57 257
16465.79 256
16467.00 268
16468.21 272
16469.43 247
16470.64 268
16471.85 280
16473.06 286
16474.28 258
16475.49 227
16476.70 226
16477.92 236
16479.13 283
16480.34 274
16481.56 247
16482.77 259
16483.98 237
16485.20 264
16486.41 250
16487.62 250
16488.84 236
16490.05 262
16491.26 276
16492.48 247
16493.69 287
16494.91 273
16496.12 272
16497.33 299
16498.55 265
16499.76 224
16500.97 236
16502.19 243
16503.40 229
16504.62 258
16505.83 271
16507.05 285
16508.26 286
16509.47 254
16510.69 272
16511.90 257
16513.12 238
16514.33 246
16515.55 221
16516.76 231
16517.98 245
16519.19 232
16520.41 269
16521.62 281
16522.83 261
16524.05 256
16525.26 304
16526.48 264
16527.69 236
16528.91 243
16530.12 273
16531.34 252
16532.55 255
16533.77 271
16534.99 272
16536.20 246
16537.42 271
16538.63 263
16539.85 264
16541.06 258
16542.28 265
16543.49 272
16544.71 253
16545.92 229
16547.14 246
16548.36 239
16549.57 250
16550.79 234
16552.00 241
16553.22 247
16554.44 243
16555.65 244
16556.87 216
16558.08 220
16559.30 237
16560.52 247
16561.73 236
16562.95 269
16564.17 253
16565.38 263
16566.60 265
16567.81 227
16569.03 276
16570.25 269
16571.46 233
16572.68 223
16573.90 210
16575.11 213
16576.33 243
16577.55 230
16578.76 227
16579.98 234
16581.20 255
16582.42 225
16583.63 262
16584.85 257
16586.07 269
16587.28 244
16588.50 265
16589.72 272
16590.94 236
16592.15 253
16593.37 256
16594.59 256
16595.81 277
16597.02 281
16598.24 254
16599.46 278
16600.68 250
16601.89 251
16603.11 252
16604.33 238
16605.55 222
16606.77 245
16607.98 258
16609.20 264
16610.42 250
16611.64 255
16612.86 256
16614.07 270
16615.29 236
16616.51 254
16617.73 248
16618.95 225
16620.17 216
16621.38 212
16622.60 255
16623.82 255
16625.04 211
16626.26 268
16627.48 247
16628.70 231
16629.91 232
16631.13 222
16632.35 260
16633.57 273
16634.79 234
16636.01 214
16637.23 264
16638.45 248
16639.67 220
16640.89 238
16642.10 270
16643.32 263
16644.54 255
16645.76 231
16646.98 207
16648.20 231
16649.42 247
16650.64 252
16651.86 234
16653.08 234
16654.30 242
16655.52 259
16656.74 249
16657.96 221
16659.18 234
16660.40 257
16661.62 230
16662.84 242
16664.06 224
16665.28 221
16666.50 252
16667.72 244
16668.94 246
16670.16 227
16671.38 234
16672.60 260
16673.82 230
16675.04 212
16676.26 215
16677.48 238
16678.70 222
16679.92 201
16681.14 238
16682.36 255
16683.58 250
16684.80 246
16686.03 253
16687.25 230
16688.47 238
16689.69 253
16690.91 234
16692.13 240
16693.35 236
16694.57 211
16695.79 235
16697.02 237
16698.24 235
16699.46 262
16700.68 248
16701.90 259
16703.12 230
16704.34 235
16705.57 243
16706.79 255
16708.01 248
16709.23 291
16710.45 282
16711.67 255
16712.90 266
16714.12 235
16715.34 261
16716.56 251
16717.78 254
16719.01 232
16720.23 237
16721.45 270
16722.67 249
16723.89 261
16725.12 263
16726.34 219
16727.56 224
16728.78 274
16730.01 237
16731.23 225
16732.45 223
16733.67 261
16734.90 278
16736.12 237
16737.34 235
16738.56 237
16739.79 247
16741.01 249
16742.23 232
16743.46 251
16744.68 252
16745.90 274
16747.12 276
16748.35 240
16749.57 230
16750.79 247
16752.02 242
16753.24 239
16754.46 240
16755.69 250
16756.91 225
16758.13 204
16759.36 252
16760.58 232
16761.80 245
16763.03 243
16764.25 234
16765.48 285
16766.70 248
16767.92 241
16769.15 226
16770.37 226
16771.60 221
16772.82 232
16774.04 246
16775.27 227
16776.49 220
16777.72 225
16778.94 243
16780.16 229
16781.39 239
16782.61 251
16783.84 235
16785.06 310
16786.29 284
16787.51 274
16788.74 260
16789.96 241
16791.18 250
16792.41 225
16793.63 279
16794.86 257
16796.08 214
16797.31 222
16798.53 241
16799.76 233
16800.98 240
16802.21 232
16803.43 247
16804.66 248
16805.88 236
16807.11 224
16808.33 242
16809.56 245
16810.79 236
16812.01 217
16813.24 256
16814.46 267
16815.69 251
16816.91 242
16818.14 213
16819.36 228
16820.59 238
16821.82 243
16823.04 240
16824.27 227
16825.49 233
16826.72 252
16827.95 255
16829.17 239
16830.40 243
16831.62 234
16832.85 220
16834.08 208
16835.30 250
16836.53 239
16837.76 250
16838.98 253
16840.21 241
16841.44 221
16842.66 240
16843.89 274
16845.11 247
16846.34 231
16847.57 230
16848.80 252
16850.02 272
16851.25 284
16852.48 256
16853.70 229
16854.93 238
16856.16 227
16857.38 220
16858.61 231
16859.84 262
16861.07 240
16862.29 233
16863.52 258
16864.75 311
16865.97 244
16867.20 250
16868.43 244
16869.66 262
16870.89 272
16872.11 249
16873.34 244
16874.57 270
16875.80 249
16877.02 228
16878.25 238
16879.48 251
16880.71 280
16881.94 233
16883.16 245
16884.39 269
16885.62 259
16886.85 263
16888.08 267
16889.30 233
16890.53 283
16891.76 250
16892.99 268
16894.22 270
16895.45 267
16896.67 253
16897.90 287
16899.13 289
16900.36 259
16901.59 261
16902.82 223
16904.05 297
16905.28 270
16906.50 264
16907.73 274
16908.96 283
16910.19 257
16911.42 288
16912.65 280
16913.88 245
16915.11 264
16916.34 267
16917.57 247
16918.80 237
16920.03 275
16921.26 252
16922.48 264
16923.71 252
16924.94 260
16926.17 261
16927.40 281
16928.63 276
16929.86 246
16931.09 233
16932.32 273
16933.55 271
16934.78 267
16936.01 239
16937.24 218
16938.47 245
16939.70 227
16940.93 251
16942.16 240
16943.39 262
16944.62 249
16945.85 236
16947.08 218
16948.31 238
16949.54 230
16950.78 257
16952.01 212
16953.24 227
16954.47 231
16955.70 263
16956.93 238
16958.16 195
16959.39 251
16960.62 263
16961.85 254
16963.08 233
16964.31 260
16965.54 263
16966.78 235
16968.01 241
16969.24 252
16970.47 199
16971.70 226
16972.93 242
16974.16 226
16975.39 212
16976.63 224
16977.86 285
16979.09 224
16980.32 245
16981.55 240
16982.78 257
16984.02 231
16985.25 238
16986.48 239
16987.71 193
16988.94 239
16990.18 214
16991.41 216
16992.64 200
16993.87 221
16995.10 222
16996.34 214
16997.57 219
16998.80 227
17000.03 219
17001.26 226
17002.50 260
17003.73 243
17004.96 243
17006.19 241
17007.43 249
17008.66 243
17009.89 261
17011.12 229
17012.36 209
17013.59 237
17014.82 240
17016.06 211
17017.29 239
17018.52 254
17019.76 222
17020.99 226
17022.22 219
17023.45 238
17024.69 245
17025.92 226
17027.15 242
17028.39 222
17029.62 259
17030.85 271
17032.09 228
17033.32 222
17034.55 229
17035.79 259
17037.02 266
17038.26 245
17039.49 230
17040.72 216
17041.96 221
17043.19 239
17044.43 235
17045.66 209
17046.89 221
17048.13 230
17049.36 203
17050.60 195
17051.83 201
17053.06 212
17054.30 237
17055.53 251
17056.77 219
17058.00 188
17059.24 234
17060.47 226
17061.70 235
17062.94 230
17064.17 206
17065.41 240
17066.64 231
17067.88 199
17069.11 255
17070.35 220
17071.58 209
17072.82 258
17074.05 236
17075.29 217
17076.52 223
17077.76 233
17078.99 231
17080.23 217
17081.46 201
17082.70 226
17083.93 208
17085.17 213
17086.41 222
17087.64 238
17088.88 204
17090.11 251
17091.35 243
17092.58 220
17093.82 231
17095.05 235
17096.29 225
17097.53 224
17098.76 205
17100.00 225
17101.23 201
17102.47 193
17103.71 246
17104.94 229
17106.18 213
17107.41 194
17108.65 222
17109.89 222
17111.12 228
17112.36 234
17113.60 197
17114.83 186
17116.07 212
17117.31 235
17118.54 222
17119.78 205
17121.02 192
17122.25 213
17123.49 230
17124.73 214
17125.96 211
17127.20 206
17128.44 220
17129.67 233
17130.91 215
17132.15 211
17133.39 238
17134.62 216
17135.86 223
17137.10 202
17138.33 220
17139.57 208
17140.81 196
17142.05 232
17143.28 221
17144.52 244
17145.76 204
17147.00 222
17148.23 218
17149.47 249
17150.71 254
17151.95 213
17153.19 207
17154.42 241
17155.66 226
17156.90 197
17158.14 193
17159.38 213
17160.61 202
17161.85 208
17163.09 219
17164.33 212
17165.57 210
17166.81 222
17168.04 236
17169.28 216
17170.52 226
17171.76 240
17173.00 234
17174.24 235
17175.47 231
17176.71 209
17177.95 214
17179.19 192
17180.43 226
17181.67 216
17182.91 209
17184.15 233
17185.39 215
17186.62 208
17187.86 217
17189.10 202
17190.34 241
17191.58 248
17192.82 223
17194.06 210
17195.30 207
17196.54 222
17197.78 212
17199.02 210
17200.26 216
17201.50 236
17202.74 216
17203.98 224
17205.22 218
17206.46 243
17207.70 235
17208.94 208
17210.18 205
17211.42 215
17212.66 223
17213.90 229
17215.14 211
17216.38 216
17217.62 222
17218.86 208
17220.10 210
17221.34 209
17222.58 225
17223.82 231
17225.06 230
17226.30 210
17227.54 212
17228.78 196
17230.02 220
17231.26 222
17232.50 202
17233.74 231
17234.98 202
17236.22 239
17237.47 210
17238.71 203
17239.95 192
17241.19 212
17242.43 213
17243.67 231
17244.91 230
17246.15 228
17247.39 249
17248.64 225
17249.88 210
17251.12 186
17252.36 207
17253.60 196
17254.84 228
17256.08 192
17257.33 224
17258.57 236
17259.81 216
17261.05 192
17262.29 191
17263.54 183
17264.78 199
17266.02 186
17267.26 222
17268.50 246
17269.75 207
17270.99 210
17272.23 261
17273.47 205
17274.71 212
17275.96 238
17277.20 222
17278.44 222
17279.68 202
17280.93 222
17282.17 211
17283.41 195
17284.65 218
17285.90 204
17287.14 228
17288.38 242
17289.62 200
17290.87 192
17292.11 217
17293.35 206
17294.60 205
17295.84 221
17297.08 211
17298.33 210
17299.57 223
17300.81 237
17302.05 169
17303.30 186
17304.54 210
17305.78 225
17307.03 175
17308.27 184
17309.52 202
17310.76 213
17312.00 186
17313.25 212
17314.49 226
17315.73 202
17316.98 200
17318.22 217
17319.47 227
17320.71 217
17321.95 232
17323.20 254
17324.44 228
17325.69 216
17326.93 221
17328.17 202
17329.42 210
17330.66 202
17331.91 190
17333.15 220
17334.40 236
17335.64 226
17336.88 222
17338.13 208
17339.37 209
17340.62 198
17341.86 206
17343.11 217
17344.35 245
17345.60 179
17346.84 226
17348.09 206
17349.33 211
17350.58 197
17351.82 199
17353.07 215
17354.31 217
17355.56 238
17356.80 262
17358.05 229
17359.29 219
17360.54 205
17361.78 231
17363.03 213
17364.27 206
17365.52 246
17366.77 219
17368.01 209
17369.26 213
17370.50 215
17371.75 223
17372.99 213
17374.24 228
17375.49 218
17376.73 217
17377.98 208
17379.22 209
17380.47 186
17381.72 201
17382.96 179
17384.21 213
17385.45 217
17386.70 211
17387.95 177
17389.19 192
17390.44 187
17391.69 201
17392.93 225
17394.18 211
17395.43 225
17396.67 257
17397.92 244
17399.17 194
17400.41 194
17401.66 181
17402.91 176
17404.15 180
17405.40 206
17406.65 237
17407.89 189
17409.14 217
17410.39 197
17411.64 196
17412.88 196
17414.13 201
17415.38 211
17416.63 225
17417.87 217
17419.12 223
17420.37 206
17421.62 191
17422.86 209
17424.11 217
17425.36 197
17426.61 210
17427.85 188
17429.10 208
17430.35 255
17431.60 217
17432.85 193
17434.09 220
17435.34 245
17436.59 229
17437.84 209
17439.09 198
17440.33 214
17441.58 206
17442.83 200
17444.08 222
17445.33 238
17446.58 233
17447.82 198
17449.07 191
17450.32 181
17451.57 206
17452.82 222
17454.07 217
17455.32 189
17456.57 203
17457.81 222
17459.06 201
17460.31 213
17461.56 234
17462.81 213
17464.06 226
17465.31 214
17466.56 201
17467.81 218
17469.06 204
17470.30 212
17471.55 192
17472.80 191
17474.05 212
17475.30 207
17476.55 197
17477.80 233
17479.05 218
17480.30 201
17481.55 211
17482.80 218
17484.05 241
17485.30 208
17486.55 202
17487.80 218
17489.05 216
17490.30 192
17491.55 182
17492.80 174
17494.05 212
17495.30 193
17496.55 226
17497.80 207
17499.05 203
17500.30 198
17501.55 226
17502.80 231
17504.05 230
17505.30 219
17506.55 233
17507.80 223
17509.06 196
17510.31 223
17511.56 228
17512.81 205
17514.06 211
17515.31 206
17516.56 195
17517.81 207
17519.06 202
17520.31 213
17521.56 207
17522.82 219
17524.07 212
17525.32 213
17526.57 202
17527.82 188
17529.07 233
17530.32 234
17531.58 249
17532.83 236
17534.08 227
17535.33 221
17536.58 253
17537.83 217
17539.09 224
17540.34 215
17541.59 242
17542.84 211
17544.09 205
17545.35 201
17546.60 199
17547.85 237
17549.10 229
17550.35 241
17551.61 210
17552.86 214
17554.11 192
17555.36 229
17556.62 232
17557.87 203
17559.12 175
17560.37 214
17561.63 193
17562.88 192
17564.13 195
17565.38 222
17566.64 241
17567.89 214
17569.14 218
17570.39 205
17571.65 214
17572.90 207
17574.15 239
17575.41 239
17576.66 216
17577.91 215
17579.17 222
17580.42 215
17581.67 202
17582.93 211
17584.18 190
17585.43 210
17586.69 243
17587.94 229
17589.19 212
17590.45 206
17591.70 198
17592.95 215
17594.21 200
17595.46 241
17596.72 228
17597.97 215
17599.22 230
17600.48 201
17601.73 224
17602.99 229
17604.24 216
17605.49 218
17606.75 182
17608.00 190
17609.26 221
17610.51 236
17611.76 221
17613.02 227
17614.27 233
17615.53 254
17616.78 214
17618.04 226
17619.29 241
17620.55 249
17621.80 241
17623.06 179
17624.31 199
17625.57 189
17626.82 208
17628.08 204
17629.33 193
17630.59 215
17631.84 176
17633.10 221
17634.35 253
17635.61 228
17636.86 188
17638.12 182
17639.37 227
17640.63 218
17641.88 192
17643.14 216
17644.39 217
17645.65 225
17646.91 200
17648.16 202
17649.42 219
17650.67 211
17651.93 229
17653.18 233
17654.44 206
17655.70 178
17656.95 193
17658.21 210
17659.46 205
17660.72 212
17661.98 254
17663.23 201
17664.49 238
17665.75 252
17667.00 207
17668.26 233
17669.51 219
17670.77 242
17672.03 213
17673.28 217
17674.54 215
17675.80 211
17677.05 223
17678.31 208
17679.57 218
17680.82 208
17682.08 191
17683.34 208
17684.60 203
17685.85 184
17687.11 209
17688.37 207
17689.62 216
17690.88 239
17692.14 220
17693.40 217
17694.65 245
17695.91 223
17697.17 208
17698.42 197
17699.68 191
17700.94 214
17702.20 204
17703.46 188
17704.71 213
17705.97 213
17707.23 224
17708.49 189
17709.74 186
17711.00 198
17712.26 232
17713.52 221
17714.78 183
17716.03 214
17717.29 189
17718.55 198
17719.81 217
17721.07 192
17722.33 207
17723.58 222
17724.84 233
17726.10 216
17727.36 181
17728.62 185
17729.88 216
17731.13 204
17732.39 201
17733.65 187
17734.91 215
17736.17 209
17737.43 200
17738.69 199
17739.95 193
17741.21 228
17742.46 190
17743.72 199
17744.98 177
17746.24 222
17747.50 204
17748.76 202
17750.02 234
17751.28 201
17752.54 195
17753.80 232
17755.06 238
17756.32 239
17757.58 183
17758.84 200
17760.10 247
17761.36 217
17762.61 218
17763.87 222
17765.13 234
17766.39 222
17767.65 198
17768.91 194
17770.17 213
17771.43 222
17772.69 243
17773.95 196
17775.21 217
17776.48 218
17777.74 207
17779.00 224
17780.26 201
17781.52 184
17782.78 161
17784.04 220
17785.30 239
17786.56 229
17787.82 204
17789.08 176
17790.34 219
17791.60 210
17792.86 223
17794.12 223
17795.38 241
17796.65 219
17797.91 211
17799.17 208
17800.43 195
17801.69 184
17802.95 193
17804.21 232
17805.47 210
17806.73 213
17808.00 203
17809.26 202
17810.52 229
17811.78 237
17813.04 228
17814.30 210
17815.56 221
17816.83 195
17818.09 204
17819.35 220
17820.61 191
17821.87 216
17823.14 237
17824.40 191
17825.66 209
17826.92 240
17828.18 225
17829.45 217
17830.71 232
17831.97 256
17833.23 243
17834.49 233
17835.76 200
17837.02 200
17838.28 234
17839.54 230
17840.81 217
17842.07 247
17843.33 210
17844.59 194
17845.86 217
17847.12 251
17848.38 218
17849.65 189
17850.91 241
17852.17 208
17853.43 202
17854.70 222
17855.96 192
17857.22 204
17858.49 213
17859.75 198
17861.01 241
17862.28 215
17863.54 249
17864.80 218
17866.07 218
17867.33 207
17868.59 196
17869.86 187
17871.12 164
17872.38 203
17873.65 185
17874.91 209
17876.18 203
17877.44 200
17878.70 196
17879.97 199
17881.23 183
17882.50 196
17883.76 198
17885.02 194
17886.29 229
17887.55 208
17888.82 210
17890.08 209
17891.35 187
17892.61 201
17893.87 198
17895.14 201
17896.40 207
17897.67 212
17898.93 211
17900.20 206
17901.46 222
17902.73 207
17903.99 217
17905.26 248
17906.52 204
17907.79 221
17909.05 191
17910.32 220
17911.58 213
17912.85 203
17914.11 187
17915.38 190
17916.64 193
17917.91 194
17919.17 204
17920.44 211
17921.70 207
17922.97 223
17924.23 208
17925.50 180
17926.76 196
17928.03 214
17929.30 188
17930.56 191
17931.83 232
17933.09 201
17934.36 206
17935.62 204
17936.89 201
17938.16 249
17939.42 230
17940.69 209
17941.96 199
17943.22 182
17944.49 223
17945.75 202
17947.02 197
17948.29 178
17949.55 207
17950.82 215
17952.09 206
17953.35 203
17954.62 187
17955.89 218
17957.15 226
17958.42 208
17959.69 211
17960.95 185
17962.22 208
17963.49 189
17964.75 216
17966.02 186
17967.29 211
17968.55 228
17969.82 170
17971.09 217
17972.36 191
17973.62 211
17974.89 212
17976.16 204
17977.42 208
17978.69 210
17979.96 219
17981.23 233
17982.49 188
17983.76 197
17985.03 182
17986.30 220
17987.57 199
17988.83 203
17990.10 181
17991.37 205
17992.64 194
17993.90 205
17995.17 195
17996.44 198
17997.71 188
17998.98 208
18000.25 229
18001.51 197
18002.78 219
18004.05 174
18005.32 218
18006.59 245
18007.86 190
18009.12 211
18010.39 183
18011.66 187
18012.93 209
18014.20 205
18015.47 180
18016.74 189
18018.00 208
18019.27 231
18020.54 214
18021.81 190
18023.08 217
18024.35 218
18025.62 198
18026.89 201
18028.16 208
18029.43 194
18030.69 173
18031.96 188
18033.23 199
18034.50 198
18035.77 210
18037.04 188
18038.31 176
18039.58 193
18040.85 182
18042.12 204
18043.39 191
18044.66 206
18045.93 190
18047.20 215
18048.47 197
18049.74 150
18051.01 170
18052.28 195
18053.55 219
18054.82 220
18056.09 221
18057.36 208
18058.63 187
18059.90 182
18061.17 192
18062.44 180
18063.71 226
18064.98 223
18066.25 205
18067.52 201
18068.79 181
18070.06 190
18071.33 226
18072.61 219
18073.88 231
18075.15 182
18076.42 195
18077.69 203
18078.96 188
18080.23 193
18081.50 207
18082.77 187
18084.04 207
18085.32 188
18086.59 193
18087.86 201
18089.13 205
18090.40 194
18091.67 183
18092.94 194
18094.22 180
18095.49 222
18096.76 208
18098.03 191
18099.30 201
18100.57 194
18101.85 207
18103.12 172
18104.39 192
18105.66 215
18106.93 207
18108.20 204
18109.48 207
18110.75 210
18112.02 201
18113.29 181
18114.57 209
18115.84 191
18117.11 198
18118.38 242
18119.65 211
18120.93 198
18122.20 170
18123.47 186
18124.74 209
18126.02 208
18127.29 189
18128.56 214
18129.84 218
18131.11 219
18132.38 200
18133.65 194
18134.93 207
18136.20 203
18137.47 224
18138.75 192
18140.02 225
18141.29 205
18142.57 220
18143.84 191
18145.11 197
18146.39 208
18147.66 197
18148.93 190
18150.21 190
18151.48 183
18152.75 208
18154.03 230
18155.30 218
18156.57 180
18157.85 189
18159.12 205
18160.40 204
18161.67 195
18162.94 231
18164.22 234
18165.49 222
18166.77 186
18168.04 221
18169.31 216
18170.59 219
18171.86 200
18173.14 191
18174.41 193
18175.68 191
18176.96 189
18178.23 217
18179.51 190
18180.78 196
18182.06 250
18183.33 241
18184.61 233
18185.88 249
18187.16 236
18188.43 212
18189.71 202
18190.98 202
18192.26 214
18193.53 224
18194.81 208
18196.08 207
18197.36 221
18198.63 226
18199.91 205
18201.18 197
18202.46 174
18203.73 187
18205.01 201
18206.28 235
18207.56 200
18208.83 171
18210.11 198
18211.39 204
18212.66 187
18213.94 212
18215.21 174
18216.49 163
18217.76 202
18219.04 204
18220.32 190
18221.59 189
18222.87 213
18224.14 180
18225.42 213
18226.70 220
18227.97 187
18229.25 204
18230.53 217
18231.80 181
18233.08 187
18234.35 211
18235.63 204
18236.91 196
18238.18 214
18239.46 195
18240.74 227
18242.01 242
18243.29 202
18244.57 200
18245.84 193
18247.12 186
18248.40 163
18249.68 204
18250.95 199
18252.23 179
18253.51 185
18254.78 179
18256.06 188
18257.34 222
18258.62 202
18259.89 197
18261.17 205
18262.45 205
18263.72 242
18265.00 186
18266.28 201
18267.56 188
18268.84 200
18270.11 198
18271.39 214
18272.67 220
18273.95 186
18275.22 194
18276.50 195
18277.78 196
18279.06 200
18280.34 224
18281.61 229
18282.89 238
18284.17 232
18285.45 185
18286.73 164
18288.01 199
18289.28 231
18290.56 177
18291.84 208
18293.12 211
18294.40 185
18295.68 187
18296.95 184
18298.23 219
18299.51 224
18300.79 201
18302.07 218
18303.35 184
18304.63 178
18305.91 199
18307.19 205
18308.46 182
18309.74 199
18311.02 215
18312.30 239
18313.58 200
18314.86 164
18316.14 200
18317.42 221
18318.70 195
18319.98 212
18321.26 198
18322.54 200
18323.82 240
18325.10 236
18326.38 235
18327.66 223
18328.94 219
18330.22 197
18331.50 184
18332.77 214
18334.05 190
18335.33 237
18336.61 193
18337.90 207
18339.18 164
18340.46 172
18341.74 225
18343.02 190
18344.30 201
18345.58 210
18346.86 210
18348.14 208
18349.42 225
18350.70 239
18351.98 212
18353.26 202
18354.54 200
18355.82 201
18357.10 199
18358.38 202
18359.66 189
18360.94 195
18362.22 188
18363.51 186
18364.79 208
18366.07 201
18367.35 213
18368.63 157
18369.91 213
18371.19 206
18372.47 195
18373.76 228
18375.04 249
18376.32 205
18377.60 198
18378.88 206
18380.16 208
18381.44 194
18382.73 173
18384.01 205
18385.29 211
18386.57 203
18387.85 223
18389.13 202
18390.42 175
18391.70 176
18392.98 203
18394.26 228
18395.54 207
18396.83 228
18398.11 232
18399.39 207
18400.67 222
18401.96 189
18403.24 203
18404.52 197
18405.80 213
18407.09 181
18408.37 206
18409.65 190
18410.93 209
18412.22 206
18413.50 211
18414.78 195
18416.06 203
18417.35 209
18418.63 200
18419.91 204
18421.20 208
18422.48 214
18423.76 224
18425.05 207
18426.33 205
18427.61 207
18428.89 200
18430.18 175
18431.46 206
18432.74 228
18434.03 213
18435.31 217
18436.60 176
18437.88 212
18439.16 201
18440.45 174
18441.73 176
18443.01 176
18444.30 201
18445.58 219
18446.87 205
18448.15 217
18449.43 207
18450.72 217
18452.00 203
18453.29 174
18454.57 215
18455.85 215
18457.14 215
18458.42 197
18459.71 192
18460.99 191
18462.28 206
18463.56 214
18464.84 192
18466.13 216
18467.41 215
18468.70 218
18469.98 206
18471.27 217
18472.55 210
18473.84 216
18475.12 213
18476.41 209
18477.69 190
18478.98 177
18480.26 175
18481.55 165
18482.83 192
18484.12 183
18485.40 191
18486.69 221
18487.97 211
18489.26 214
18490.54 223
18491.83 193
18493.11 203
18494.40 183
18495.69 222
18496.97 186
18498.26 174
18499.54 184
18500.83 210
18502.11 208
18503.40 211
18504.69 213
18505.97 218
18507.26 214
18508.54 227
18509.83 207
18511.12 205
18512.40 229
18513.69 235
18514.98 210
18516.26 195
18517.55 246
18518.83 224
18520.12 215
18521.41 218
18522.69 219
18523.98 196
18525.27 208
18526.55 201
18527.84 185
18529.13 193
18530.41 210
18531.70 228
18532.99 209
18534.27 237
18535.56 227
18536.85 206
18538.14 221
18539.42 225
18540.71 202
18542.00 219
18543.28 188
18544.57 192
18545.86 203
18547.15 220
18548.43 224
18549.72 218
18551.01 230
18552.30 261
18553.58 227
18554.87 199
18556.16 208
18557.45 211
18558.73 192
18560.02 206
18561.31 222
18562.60 205
18563.89 222
18565.17 220
18566.46 207
18567.75 219
18569.04 206
18570.33 225
18571.62 207
18572.90 205
18574.19 204
18575.48 191
18576.77 210
18578.06 209
18579.35 212
18580.63 207
18581.92 210
18583.21 198
18584.50 197
18585.79 208
18587.08 196
18588.37 193
18589.66 234
18590.94 207
18592.23 212
18593.52 202
18594.81 203
18596.10 231
18597.39 210
18598.68 210
18599.97 183
18601.26 195
18602.55 202
18603.84 216
18605.13 216
18606.41 195
18607.70 180
18608.99 231
18610.28 191
18611.57 220
18612.86 199
18614.15 182
18615.44 223
18616.73 232
18618.02 247
18619.31 216
18620.60 227
18621.89 191
18623.18 207
18624.47 200
18625.76 244
18627.05 221
18628.34 238
18629.63 214
18630.92 230
18632.21 219
18633.50 217
18634.79 214
18636.08 231
18637.37 235
18638.67 183
18639.96 213
18641.25 212
18642.54 190
18643.83 213
18645.12 229
18646.41 215
18647.70 202
18648.99 200
18650.28 187
18651.57 201
18652.86 184
18654.16 221
18655.45 237
18656.74 209
18658.03 220
18659.32 244
18660.61 241
18661.90 194
18663.19 216
18664.49 216
18665.78 214
18667.07 228
18668.36 182
18669.65 209
18670.94 206
18672.24 197
18673.53 220
18674.82 202
18676.11 194
18677.40 205
18678.70 176
18679.99 196
18681.28 183
18682.57 173
18683.86 197
18685.16 189
18686.45 226
18687.74 224
18689.03 232
18690.33 198
18691.62 196
18692.91 189
18694.20 258
18695.50 210
18696.79 159
18698.08 182
18699.37 243
18700.67 223
18701.96 202
18703.25 191
18704.54 203
18705.84 211
18707.13 182
18708.42 209
18709.72 207
18711.01 197
18712.30 175
18713.60 191
18714.89 191
18716.18 173
18717.48 199
18718.77 199
18720.06 197
18721.36 215
18722.65 194
18723.94 227
18725.24 233
18726.53 209
18727.82 178
18729.12 205
18730.41 203
18731.70 203
18733.00 190
18734.29 190
18735.59 190
18736.88 219
18738.17 204
18739.47 190
18740.76 196
18742.06 215
18743.35 196
18744.64 169
18745.94 190
18747.23 224
18748.53 206
18749.82 201
18751.12 189
18752.41 205
18753.71 213
18755.00 232
18756.30 167
18757.59 214
18758.88 189
18760.18 209
18761.47 196
18762.77 181
18764.06 174
18765.36 186
18766.65 175
18767.95 208
18769.24 198
18770.54 205
18771.83 215
18773.13 209
18774.43 183
18775.72 179
18777.02 185
18778.31 186
18779.61 186
18780.90 189
18782.20 205
18783.49 188
18784.79 200
18786.08 211
18787.38 198
18788.68 187
18789.97 207
18791.27 210
18792.56 201
18793.86 170
18795.16 205
18796.45 233
18797.75 227
18799.04 233
18800.34 202
18801.64 197
18802.93 209
18804.23 200
18805.53 214
18806.82 190
18808.12 181
18809.41 207
18810.71 194
18812.01 224
18813.30 212
18814.60 222
18815.90 228
18817.19 192
18818.49 240
18819.79 206
18821.09 188
18822.38 211
18823.68 193
18824.98 218
18826.27 185
18827.57 212
18828.87 210
18830.16 213
18831.46 184
18832.76 176
18834.06 200
18835.35 231
18836.65 204
18837.95 209
18839.25 202
18840.54 194
18841.84 199
18843.14 195
18844.44 183
18845.73 188
18847.03 213
18848.33 207
18849.63 191
18850.93 193
18852.22 181
18853.52 166
18854.82 199
18856.12 215
18857.42 208
18858.71 191
18860.01 200
18861.31 192
18862.61 191
18863.91 199
18865.21 222
18866.50 204
18867.80 175
18869.10 183
18870.40 171
18871.70 181
18873.00 157
18874.30 187
18875.60 192
18876.89 180
18878.19 184
18879.49 199
18880.79 210
18882.09 217
18883.39 182
18884.69 169
18885.99 202
18887.29 212
18888.59 197
18889.88 181
18891.18 219
18892.48 174
18893.78 179
18895.08 174
18896.38 185
18897.68 176
18898.98 184
18900.28 182
18901.58 193
18902.88 190
18904.18 226
18905.48 213
18906.78 182
18908.08 188
18909.38 205
18910.68 171
18911.98 206
18913.28 215
18914.58 204
18915.88 194
18917.18 179
18918.48 184
18919.78 173
18921.08 166
18922.38 191
18923.68 214
18924.98 190
18926.28 200
18927.58 214
18928.88 172
18930.18 193
18931.49 207
18932.79 210
18934.09 188
18935.39 186
18936.69 186
18937.99 154
18939.29 167
18940.59 191
18941.89 223
18943.19 174
18944.49 173
18945.80 212
18947.10 189
18948.40 229
18949.70 201
18951.00 193
18952.30 229
18953.60 200
18954.91 216
18956.21 161
18957.51 177
18958.81 169
18960.11 171
18961.41 199
18962.72 205
18964.02 248
18965.32 192
18966.62 184
18967.92 191
18969.23 195
18970.53 192
18971.83 192
18973.13 186
18974.43 195
18975.74 171
18977.04 212
18978.34 179
18979.64 177
18980.95 210
18982.25 231
18983.55 176
18984.85 193
18986.16 185
18987.46 195
18988.76 224
18990.06 177
18991.37 189
18992.67 161
18993.97 186
18995.28 185
18996.58 167
18997.88 183
18999.18 175
19000.49 180
19001.79 218
19003.09 166
19004.40 174
19005.70 176
19007.00 211
19008.31 216
19009.61 166
19010.91 163
19012.22 156
19013.52 171
19014.82 197
19016.13 165
19017.43 177
19018.74 198
19020.04 204
19021.34 224
19022.65 203
19023.95 173
19025.25 210
19026.56 204
19027.86 177
19029.17 203
19030.47 212
19031.77 209
19033.08 196
19034.38 207
19035.69 183
19036.99 200
19038.30 218
19039.60 209
19040.91 191
19042.21 180
19043.51 191
19044.82 183
19046.12 181
19047.43 199
19048.73 190
19050.04 172
19051.34 184
19052.65 191
19053.95 189
19055.26 155
19056.56 176
19057.87 208
19059.17 189
19060.48 181
19061.78 193
19063.09 204
19064.39 186
19065.70 197
19067.00 188
19068.31 219
19069.62 208
19070.92 162
19072.23 189
19073.53 197
19074.84 181
19076.14 164
19077.45 211
19078.75 219
19080.06 173
19081.37 197
19082.67 202
19083.98 204
19085.28 174
19086.59 243
19087.90 218
19089.20 190
19090.51 185
19091.82 184
19093.12 198
19094.43 173
19095.73 167
19097.04 182
19098.35 185
19099.65 194
19100.96 182
19102.27 229
19103.57 186
19104.88 187
19106.19 203
19107.49 192
19108.80 185
19110.11 187
19111.41 186
19112.72 204
19114.03 173
19115.33 167
19116.64 145
19117.95 182
19119.26 183
19120.56 197
19121.87 198
19123.18 203
19124.49 172
19125.79 173
19127.10 181
19128.41 188
19129.72 181
19131.02 192
19132.33 198
19133.64 181
19134.95 172
19136.25 194
19137.56 174
19138.87 183
19140.18 202
19141.49 191
19142.79 162
19144.10 170
19145.41 182
19146.72 213
19148.03 193
19149.33 173
19150.64 175
19151.95 184
19153.26 184
19154.57 192
19155.88 179
19157.18 188
19158.49 216
19159.80 179
19161.11 201
19162.42 186
19163.73 187
19165.04 171
19166.34 189
19167.65 184
19168.96 210
19170.27 209
19171.58 216
19172.89 181
19174.20 196
19175.51 183
19176.82 197
19178.13 173
19179.43 188
19180.74 209
19182.05 191
19183.36 186
19184.67 222
19185.98 194
19187.29 180
19188.60 191
19189.91 191
19191.22 168
19192.53 180
19193.84 157
19195.15 179
19196.46 180
19197.77 196
19199.08 211
19200.39 209
19201.70 182
19203.01 161
19204.32 193
19205.63 201
19206.94 167
19208.25 199
19209.56 188
19210.87 160
19212.18 173
19213.49 197
19214.80 188
19216.11 190
19217.42 156
19218.73 183
19220.04 147
19221.35 176
19222.66 181
19223.98 180
19225.29 200
19226.60 181
19227.91 194
19229.22 191
19230.53 181
19231.84 182
19233.15 177
19234.46 194
19235.77 168
19237.09 198
19238.40 198
19239.71 174
19241.02 186
19242.33 170
19243.64 197
19244.95 197
19246.27 186
19247.58 227
19248.89 197
19250.20 226
19251.51 201
19252.82 198
19254.14 175
19255.45 157
19256.76 148
19258.07 179
19259.38 175
19260.70 170
19262.01 167
19263.32 173
19264.63 185
19265.94 177
19267.26 186
19268.57 194
19269.88 144
19271.19 173
19272.51 195
19273.82 195
19275.13 175
19276.44 169
19277.76 175
19279.07 185
19280.38 156
19281.69 164
19283.01 191
19284.32 178
19285.63 144
19286.94 184
19288.26 201
19289.57 212
19290.88 176
19292.20 178
19293.51 175
19294.82 160
19296.14 169
19297.45 165
19298.76 171
19300.08 160
19301.39 163
19302.70 211
19304.02 186
19305.33 166
19306.64 195
19307.96 168
19309.27 204
19310.59 157
19311.90 170
19313.21 188
19314.53 193
19315.84 176
19317.15 185
19318.47 186
19319.78 183
19321.10 200
19322.41 191
19323.72 179
19325.04 180
19326.35 167
19327.67 189
19328.98 185
19330.30 188
19331.61 177
19332.93 188
19334.24 168
19335.55 193
19336.87 186
19338.18 170
19339.50 181
19340.81 167
19342.13 174
19343.44 153
19344.76 177
19346.07 215
19347.39 174
19348.70 159
19350.02 225
19351.33 189
19352.65 170
19353.96 148
19355.28 172
19356.59 176
19357.91 166
19359.22 181
19360.54 226
19361.86 193
19363.17 176
19364.49 169
19365.80 181
19367.12 244
19368.43 205
19369.75 161
19371.06 188
19372.38 175
19373.70 208
19375.01 198
19376.33 191
19377.64 170
19378.96 186
19380.28 192
19381.59 202
19382.91 177
19384.23 168
19385.54 216
19386.86 202
19388.17 195
19389.49 184
19390.81 193
19392.12 172
19393.44 173
19394.76 187
19396.07 172
19397.39 190
19398.71 187
19400.02 191
19401.34 225
19402.66 195
19403.97 191
19405.29 197
19406.61 159
19407.93 207
19409.24 167
19410.56 171
19411.88 198
19413.19 198
19414.51 194
19415.83 179
19417.15 179
19418.46 208
19419.78 196
19421.10 174
19422.42 188
19423.73 190
19425.05 180
19426.37 191
19427.69 191
19429.00 179
19430.32 171
19431.64 191
19432.96 206
19434.28 180
19435.59 175
19436.91 175
19438.23 195
19439.55 194
19440.87 183
19442.18 168
19443.50 199
19444.82 203
19446.14 189
19447.46 166
19448.78 178
19450.09 192
19451.41 208
19452.73 188
19454.05 187
19455.37 185
19456.69 203
19458.01 179
19459.33 194
19460.64 184
19461.96 185
19463.28 217
19464.60 195
19465.92 187
19467.24 173
19468.56 176
19469.88 183
19471.20 201
19472.52 199
19473.83 170
19475.15 185
19476.47 188
19477.79 190
19479.11 192
19480.43 218
19481.75 201
19483.07 174
19484.39 188
19485.71 174
19487.03 184
19488.35 212
19489.67 201
19490.99 176
19492.31 196
19493.63 179
19494.95 208
19496.27 211
19497.59 168
19498.91 206
19500.23 184
19501.55 164
19502.87 196
19504.19 190
19505.51 161
19506.83 157
19508.15 175
19509.47 179
19510.79 171
19512.11 176
19513.43 178
19514.75 157
19516.08 200
19517.40 194
19518.72 165
19520.04 164
19521.36 203
19522.68 186
19524.00 204
19525.32 180
19526.64 188
19527.96 166
19529.29 178
19530.61 192
19531.93 190
19533.25 181
19534.57 160
19535.89 154
19537.21 210
19538.53 218
19539.86 202
19541.18 173
19542.50 180
19543.82 216
19545.14 189
19546.46 188
19547.79 158
19549.11 198
19550.43 175
19551.75 191
19553.07 179
19554.40 177
19555.72 165
19557.04 198
19558.36 181
19559.68 153
19561.01 165
19562.33 199
19563.65 209
19564.97 174
19566.30 195
19567.62 179
19568.94 183
19570.26 189
19571.59 218
19572.91 195
19574.23 189
19575.55 211
19576.88 183
19578.20 178
19579.52 159
19580.85 182
19582.17 184
19583.49 198
19584.82 169
19586.14 212
19587.46 219
19588.78 184
19590.11 190
19591.43 153
19592.75 166
19594.08 190
19595.40 179
19596.72 184
19598.05 196
19599.37 210
19600.70 215
19602.02 191
19603.34 198
19604.67 173
19605.99 181
19607.31 150
19608.64 173
19609.96 173
19611.29 195
19612.61 229
19613.93 196
19615.26 175
19616.58 184
19617.91 170
19619.23 160
19620.55 167
19621.88 199
19623.20 193
19624.53 206
19625.85 180
19627.18 191
19628.50 217
19629.83 162
19631.15 172
19632.48 191
19633.80 196
19635.12 183
19636.45 192
19637.77 162
19639.10 185
19640.42 173
19641.75 156
19643.07 187
19644.40 195
19645.72 162
19647.05 176
19648.37 186
19649.70 180
19651.03 174
19652.35 158
19653.68 142
19655.00 175
19656.33 179
19657.65 170
19658.98 170
19660.30 183
19661.63 192
19662.96 193
19664.28 179
19665.61 167
19666.93 199
19668.26 173
19669.58 171
19670.91 189
19672.24 202
19673.56 187
19674.89 166
19676.21 183
19677.54 162
19678.87 152
19680.19 178
19681.52 176
19682.85 198
19684.17 171
19685.50 184
19686.83 178
19688.15 169
19689.48 176
19690.81 194
19692.13 158
19693.46 175
19694.79 175
19696.11 167
19697.44 186
19698.77 182
19700.09 165
19701.42 169
19702.75 190
19704.07 188
19705.40 186
19706.73 169
19708.06 185
19709.38 176
19710.71 196
19712.04 195
19713.37 188
19714.69 178
19716.02 161
19717.35 193
19718.68 169
19720.00 170
19721.33 191
19722.66 185
19723.99 150
19725.31 147
19726.64 172
19727.97 181
19729.30 177
19730.63 183
19731.95 184
19733.28 193
19734.61 170
19735.94 179
19737.27 165
19738.59 189
19739.92 191
19741.25 187
19742.58 194
19743.91 162
19745.24 178
19746.57 229
19747.89 204
19749.22 162
19750.55 182
19751.88 185
19753.21 190
19754.54 166
19755.87 157
19757.20 182
19758.52 158
19759.85 156
19761.18 176
19762.51 175
19763.84 172
19765.17 166
19766.50 187
19767.83 168
19769.16 205
19770.49 164
19771.82 175
19773.15 159
19774.47 157
19775.80 171
19777.13 195
19778.46 175
19779.79 151
19781.12 162
19782.45 216
19783.78 184
19785.11 176
19786.44 181
19787.77 169
19789.10 180
19790.43 178
19791.76 167
19793.09 147
19794.42 181
19795.75 203
19797.08 186
19798.41 145
19799.74 152
19801.07 183
19802.40 182
19803.73 178
19805.07 148
19806.40 172
19807.73 176
19809.06 175
19810.39 158
19811.72 156
19813.05 176
19814.38 173
19815.71 190
19817.04 161
19818.37 183
19819.70 191
19821.03 176
19822.37 208
19823.70 149
19825.03 166
19826.36 157
19827.69 202
19829.02 177
19830.35 177
19831.68 189
19833.02 207
19834.35 199
19835.68 176
19837.01 185
19838.34 213
19839.67 206
19841.01 199
19842.34 203
19843.67 186
19845.00 208
19846.33 207
19847.67 190
19849.00 178
19850.33 176
19851.66 177
19852.99 208
19854.33 175
19855.66 184
19856.99 192
19858.32 193
19859.65 197
19860.99 190
19862.32 169
19863.65 173
19864.98 163
19866.32 185
19867.65 171
19868.98 171
19870.32 146
19871.65 185
19872.98 167
19874.31 187
19875.65 181
19876.98 188
19878.31 186
19879.65 153
19880.98 188
19882.31 194
19883.64 156
19884.98 191
19886.31 210
19887.64 171
19888.98 154
19890.31 174
19891.64 207
19892.98 205
19894.31 168
19895.65 159
19896.98 177
19898.31 198
19899.65 173
19900.98 173
19902.31 190
19903.65 175
19904.98 168
19906.32 149
19907.65 174
19908.98 164
19910.32 175
19911.65 180
19912.99 184
19914.32 181
19915.65 208
19916.99 202
19918.32 179
19919.66 166
19920.99 173
19922.33 199
19923.66 161
19924.99 154
19926.33 187
19927.66 205
19929.00 219
19930.33 170
19931.67 179
19933.00 174
19934.34 170
19935.67 211
19937.01 212
19938.34 207
19939.68 170
19941.01 171
19942.35 173
19943.68 163
19945.02 173
19946.35 167
19947.69 172
19949.02 154
19950.36 173
19951.70 168
19953.03 176
19954.37 145
19955.70 168
19957.04 162
19958.37 158
19959.71 193
19961.04 163
19962.38 188
19963.72 204
19965.05 186
19966.39 212
19967.72 171
19969.06 181
19970.40 186
19971.73 192
19973.07 205
19974.40 184
19975.74 205
19977.08 190
19978.41 184
19979.75 169
19981.09 171
19982.42 183
19983.76 209
19985.10 187
19986.43 204
19987.77 195
19989.11 214
19990.44 165
19991.78 182
19993.12 172
19994.45 185
19995.79 222
19997.13 164
19998.46 149
19999.80 170
20001.14 198
20002.48 199
20003.81 185
20005.15 197
20006.49 178
20007.82 195
20009.16 192
20010.50 179
20011.84 169
20013.17 175
20014.51 159
20015.85 209
20017.19 168
20018.52 156
20019.86 195
20021.20 178
20022.54 180
20023.88 184
20025.21 180
20026.55 197
20027.89 164
20029.23 181
20030.57 218
20031.90 186
20033.24 178
20034.58 168
20035.92 177
20037.26 203
20038.60 225
20039.93 174
20041.27 188
20042.61 182
20043.95 184
20045.29 212
20046.63 177
20047.97 190
20049.30 183
20050.64 182
20051.98 200
20053.32 204
20054.66 178
20056.00 183
20057.34 179
20058.68 174
20060.02 216
20061.35 179
20062.69 186
20064.03 194
20065.37 165
20066.71 208
20068.05 187
20069.39 194
20070.73 167
20072.07 194
20073.41 210
20074.75 186
20076.09 187
20077.43 168
20078.77 175
20080.11 179
20081.45 193
20082.79 172
20084.13 163
20085.47 183
20086.81 174
20088.15 176
20089.49 157
20090.83 175
20092.17 166
20093.51 161
20094.85 173
20096.19 169
20097.53 182
20098.87 171
20100.21 177
20101.55 162
20102.89 187
20104.23 182
20105.57 161
20106.91 188
20108.25 177
20109.59 185
20110.93 187
20112.27 181
20113.62 152
20114.96 205
20116.30 195
20117.64 179
20118.98 191
20120.32 197
20121.66 163
20123.00 197
20124.34 202
20125.69 210
20127.03 186
20128.37 161
20129.71 193
20131.05 181
20132.39 183
20133.73 156
20135.08 177
20136.42 182
20137.76 185
20139.10 188
20140.44 190
