# Supplementary material for: MALDI-TOF MS typing enables the classification of brewing yeasts of the genus Saccharomyces to major beer styles
Source: PLoS One. 2017 Aug 9;12(8):e0181694. doi: 10.1371/journal.pone.0181694 (PMC5549903; doi:10.1371/journal.pone.0181694)
Supplement: S5 File — The directory includes 90 raw files and was zipped to “.zip”; the folder has three strains with 30 spectra per strain; S1 Text explains the raw files with an example and Table 1 represents the yeast strains used within the experiment. (ZIP) [file pone.0181694.s008.zip › 13-15/30262-213-OG-Ale-Ale-YPG-18h-E-E_2015-07-30_2_0_A11_1.dat]

2000.00 2327
2000.42 2452
2000.85 2280
2001.27 2216
2001.69 2305
2002.11 2257
2002.53 2376
2002.95 2285
2003.38 2289
2003.80 2186
2004.22 1994
2004.64 2000
2005.07 2007
2005.49 1876
2005.91 1993
2006.33 1980
2006.75 1903
2007.18 1918
2007.60 1942
2008.02 2047
2008.44 2092
2008.87 2043
2009.29 2016
2009.71 1926
2010.13 1902
2010.56 1912
2010.98 1864
2011.40 1967
2011.83 1818
2012.25 1922
2012.67 1793
2013.09 1804
2013.52 1814
2013.94 1645
2014.36 1611
2014.79 1680
2015.21 1756
2015.63 1789
2016.06 1677
2016.48 1830
2016.90 2057
2017.33 1884
2017.75 1803
2018.17 2135
2018.60 2164
2019.02 2207
2019.44 2157
2019.87 2075
2020.29 2201
2020.72 2232
2021.14 2049
2021.56 2048
2021.99 2115
2022.41 2081
2022.83 1944
2023.26 1889
2023.68 1974
2024.11 1841
2024.53 1578
2024.96 1634
2025.38 1656
2025.80 1784
2026.23 1633
2026.65 1572
2027.08 1705
2027.50 1612
2027.93 1475
2028.35 1627
2028.78 1732
2029.20 1638
2029.63 1597
2030.05 1525
2030.47 1568
2030.90 1619
2031.32 1623
2031.75 1482
2032.17 1546
2032.60 1789
2033.02 1772
2033.45 1696
2033.87 1838
2034.30 1849
2034.73 1842
2035.15 1868
2035.58 1874
2036.00 1853
2036.43 1862
2036.85 1950
2037.28 1999
2037.70 1807
2038.13 2012
2038.55 1984
2038.98 1834
2039.41 2026
2039.83 2023
2040.26 1997
2040.68 1902
2041.11 1720
2041.54 1759
2041.96 1774
2042.39 1746
2042.81 1766
2043.24 1843
2043.67 1597
2044.09 1717
2044.52 1744
2044.94 1773
2045.37 1811
2045.80 1606
2046.22 1576
2046.65 1781
2047.08 1783
2047.50 1756
2047.93 1436
2048.36 1632
2048.78 1738
2049.21 1757
2049.64 1683
2050.06 1597
2050.49 1812
2050.92 1818
2051.34 1897
2051.77 1836
2052.20 1710
2052.63 1823
2053.05 1852
2053.48 1733
2053.91 1542
2054.33 1600
2054.76 1564
2055.19 1606
2055.62 1723
2056.04 1764
2056.47 1722
2056.90 1825
2057.33 1733
2057.75 1698
2058.18 1762
2058.61 1810
2059.04 1884
2059.47 1886
2059.89 1871
2060.32 1877
2060.75 1875
2061.18 1907
2061.61 1894
2062.03 1917
2062.46 2133
2062.89 1898
2063.32 1955
2063.75 1727
2064.18 1814
2064.60 1766
2065.03 2119
2065.46 2172
2065.89 2131
2066.32 2030
2066.75 2129
2067.17 2173
2067.60 1834
2068.03 1850
2068.46 2114
2068.89 2001
2069.32 2001
2069.75 1745
2070.18 1824
2070.61 1889
2071.03 1822
2071.46 1864
2071.89 1735
2072.32 1721
2072.75 1925
2073.18 1778
2073.61 1702
2074.04 1746
2074.47 1855
2074.90 1779
2075.33 1807
2075.76 1809
2076.19 1953
2076.62 1974
2077.05 1857
2077.48 1871
2077.90 2026
2078.33 2222
2078.76 2207
2079.19 2204
2079.62 2450
2080.05 2331
2080.48 2260
2080.91 2570
2081.34 2507
2081.77 2559
2082.20 2527
2082.64 2554
2083.07 2255
2083.50 2261
2083.93 2076
2084.36 1871
2084.79 1755
2085.22 1888
2085.65 2038
2086.08 1977
2086.51 1827
2086.94 1882
2087.37 1862
2087.80 1887
2088.23 1723
2088.66 1713
2089.09 1787
2089.52 1884
2089.96 1843
2090.39 1917
2090.82 1819
2091.25 1883
2091.68 2021
2092.11 1984
2092.54 1838
2092.97 2013
2093.41 1942
2093.84 2118
2094.27 2091
2094.70 1967
2095.13 1818
2095.56 1916
2095.99 2110
2096.43 1934
2096.86 1926
2097.29 1857
2097.72 1934
2098.15 1874
2098.59 1725
2099.02 1725
2099.45 1738
2099.88 1687
2100.31 1606
2100.75 1659
2101.18 1673
2101.61 1710
2102.04 1549
2102.47 1683
2102.91 1785
2103.34 1683
2103.77 1722
2104.20 1745
2104.64 1682
2105.07 1691
2105.50 1757
2105.93 1789
2106.37 1970
2106.80 2186
2107.23 2052
2107.66 2015
2108.10 2039
2108.53 2024
2108.96 2110
2109.40 2061
2109.83 2140
2110.26 2132
2110.70 2005
2111.13 2006
2111.56 2041
2112.00 2184
2112.43 2325
2112.86 2081
2113.30 1837
2113.73 1913
2114.16 1901
2114.60 1933
2115.03 1827
2115.46 1864
2115.90 1856
2116.33 1854
2116.76 1650
2117.20 1741
2117.63 1745
2118.07 1595
2118.50 1633
2118.93 1774
2119.37 1691
2119.80 1743
2120.24 1816
2120.67 1669
2121.10 1673
2121.54 1676
2121.97 1724
2122.41 1690
2122.84 1728
2123.28 1758
2123.71 1812
2124.14 1750
2124.58 1908
2125.01 1879
2125.45 1753
2125.88 1756
2126.32 1723
2126.75 1643
2127.19 1783
2127.62 1539
2128.06 1713
2128.49 1969
2128.93 1813
2129.36 1828
2129.80 1907
2130.23 1911
2130.67 2068
2131.10 1918
2131.54 1891
2131.97 1987
2132.41 1966
2132.84 1886
2133.28 1830
2133.72 1982
2134.15 1760
2134.59 1712
2135.02 1743
2135.46 1838
2135.89 1800
2136.33 1672
2136.77 1857
2137.20 1917
2137.64 1896
2138.07 1836
2138.51 2002
2138.94 1892
2139.38 1945
2139.82 1847
2140.25 1775
2140.69 1869
2141.13 1809
2141.56 1772
2142.00 1841
2142.43 1841
2142.87 1822
2143.31 1758
2143.74 1603
2144.18 1590
2144.62 1638
2145.05 1562
2145.49 1461
2145.93 1689
2146.36 1688
2146.80 1815
2147.24 1657
2147.67 1681
2148.11 1854
2148.55 1902
2148.99 2119
2149.42 2086
2149.86 2100
2150.30 2149
2150.73 2194
2151.17 2345
2151.61 2388
2152.05 2459
2152.48 2369
2152.92 2311
2153.36 2027
2153.80 2026
2154.23 2117
2154.67 2060
2155.11 2024
2155.55 1934
2155.98 1819
2156.42 1740
2156.86 1811
2157.30 1817
2157.74 1723
2158.17 1686
2158.61 1705
2159.05 1715
2159.49 1769
2159.93 1600
2160.36 1686
2160.80 1821
2161.24 1842
2161.68 1844
2162.12 1605
2162.56 1797
2162.99 1695
2163.43 1728
2163.87 1751
2164.31 1781
2164.75 1734
2165.19 1633
2165.63 1701
2166.06 1718
2166.50 1913
2166.94 1889
2167.38 1876
2167.82 1909
2168.26 1854
2168.70 1883
2169.14 2019
2169.58 1923
2170.02 2041
2170.46 2415
2170.89 2194
2171.33 2151
2171.77 2039
2172.21 1966
2172.65 2216
2173.09 2210
2173.53 2108
2173.97 2043
2174.41 2151
2174.85 2415
2175.29 2471
2175.73 2346
2176.17 2315
2176.61 2272
2177.05 2123
2177.49 2296
2177.93 2180
2178.37 2016
2178.81 2122
2179.25 2204
2179.69 2132
2180.13 2129
2180.57 1982
2181.01 2008
2181.45 1900
2181.89 1884
2182.33 1903
2182.77 1853
2183.21 1789
2183.65 1629
2184.09 1556
2184.53 1714
2184.97 1678
2185.42 1606
2185.86 1661
2186.30 1845
2186.74 2110
2187.18 1855
2187.62 1843
2188.06 2075
2188.50 2125
2188.94 2008
2189.38 2027
2189.83 2170
2190.27 2205
2190.71 2156
2191.15 2020
2191.59 2009
2192.03 2152
2192.47 2181
2192.91 2032
2193.36 1945
2193.80 2003
2194.24 1977
2194.68 2071
2195.12 2185
2195.56 2233
2196.01 2300
2196.45 2334
2196.89 2397
2197.33 2331
2197.77 2239
2198.22 2242
2198.66 2029
2199.10 2121
2199.54 2124
2199.98 2275
2200.43 2164
2200.87 2011
2201.31 1805
2201.75 2005
2202.20 1988
2202.64 2001
2203.08 1874
2203.52 1724
2203.97 1947
2204.41 1948
2204.85 1894
2205.29 2160
2205.74 2215
2206.18 2143
2206.62 1979
2207.07 2111
2207.51 1952
2207.95 2023
2208.40 2138
2208.84 2061
2209.28 1817
2209.72 1817
2210.17 1981
2210.61 2074
2211.05 2152
2211.50 2343
2211.94 2095
2212.38 1973
2212.83 2101
2213.27 1992
2213.72 1975
2214.16 2032
2214.60 1992
2215.05 2005
2215.49 1970
2215.93 1988
2216.38 1937
2216.82 1977
2217.27 2004
2217.71 2010
2218.15 1842
2218.60 1881
2219.04 1821
2219.49 1660
2219.93 1811
2220.37 1790
2220.82 1925
2221.26 2096
2221.71 2117
2222.15 2246
2222.60 2509
2223.04 2561
2223.49 2899
2223.93 2963
2224.37 3305
2224.82 3258
2225.26 3314
2225.71 3354
2226.15 3230
2226.60 3619
2227.04 3418
2227.49 3241
2227.93 2982
2228.38 2835
2228.82 2459
2229.27 2449
2229.71 2341
2230.16 2412
2230.60 2327
2231.05 2160
2231.50 2131
2231.94 2038
2232.39 2111
2232.83 2304
2233.28 2392
2233.72 2436
2234.17 2356
2234.61 2163
2235.06 2349
2235.51 2105
2235.95 2117
2236.40 2195
2236.84 2050
2237.29 2079
2237.73 2182
2238.18 2198
2238.63 2166
2239.07 2033
2239.52 2025
2239.97 2094
2240.41 2157
2240.86 2001
2241.30 2042
2241.75 2107
2242.20 2091
2242.64 1949
2243.09 1972
2243.54 1885
2243.98 1847
2244.43 1830
2244.88 1877
2245.32 1853
2245.77 1831
2246.22 1846
2246.66 2057
2247.11 1982
2247.56 1759
2248.00 1805
2248.45 1908
2248.90 1875
2249.35 1980
2249.79 1990
2250.24 1984
2250.69 2089
2251.14 1953
2251.58 1972
2252.03 2177
2252.48 2079
2252.92 2038
2253.37 1983
2253.82 2019
2254.27 1924
2254.72 1806
2255.16 1890
2255.61 1834
2256.06 1889
2256.51 1719
2256.95 1742
2257.40 1815
2257.85 1869
2258.30 1740
2258.75 1805
2259.19 1862
2259.64 1915
2260.09 1992
2260.54 2152
2260.99 2264
2261.44 2350
2261.88 2626
2262.33 3025
2262.78 3333
2263.23 3558
2263.68 3178
2264.13 3053
2264.58 3220
2265.02 3346
2265.47 3182
2265.92 2942
2266.37 3133
2266.82 3246
2267.27 3224
2267.72 2963
2268.17 2881
2268.62 2898
2269.06 3222
2269.51 3007
2269.96 3036
2270.41 3006
2270.86 3149
2271.31 2798
2271.76 2796
2272.21 2933
2272.66 2566
2273.11 2801
2273.56 2693
2274.01 2341
2274.46 2377
2274.91 2224
2275.36 2152
2275.81 2055
2276.26 1960
2276.71 1989
2277.16 1969
2277.61 2157
2278.06 2139
2278.51 2009
2278.96 2099
2279.41 1971
2279.86 1961
2280.31 2208
2280.76 2232
2281.21 2169
2281.66 2280
2282.11 2239
2282.56 2276
2283.01 2261
2283.46 2378
2283.91 2434
2284.36 2306
2284.81 2246
2285.26 2157
2285.71 2193
2286.16 2136
2286.61 2322
2287.07 2226
2287.52 2292
2287.97 2358
2288.42 2678
2288.87 2793
2289.32 3338
2289.77 3400
2290.22 3333
2290.67 3673
2291.13 3896
2291.58 4049
2292.03 3911
2292.48 3768
2292.93 3795
2293.38 3950
2293.83 3458
2294.29 3173
2294.74 3132
2295.19 2936
2295.64 2834
2296.09 2500
2296.54 2485
2297.00 2474
2297.45 2469
2297.90 2170
2298.35 2188
2298.80 2094
2299.26 2201
2299.71 2012
2300.16 2114
2300.61 2035
2301.06 2102
2301.52 2135
2301.97 2085
2302.42 2021
2302.87 2080
2303.33 2203
2303.78 2068
2304.23 1952
2304.68 2184
2305.14 2128
2305.59 2162
2306.04 2196
2306.50 2156
2306.95 2165
2307.40 2291
2307.85 2225
2308.31 2188
2308.76 2396
2309.21 2403
2309.67 2318
2310.12 2271
2310.57 2451
2311.03 2583
2311.48 2397
2311.93 2508
2312.39 2357
2312.84 2449
2313.29 2462
2313.75 2246
2314.20 2058
2314.65 2232
2315.11 2076
2315.56 2246
2316.01 2111
2316.47 2152
2316.92 2004
2317.38 2079
2317.83 2074
2318.28 2177
2318.74 2062
2319.19 2189
2319.65 2143
2320.10 2065
2320.55 2241
2321.01 2236
2321.46 2341
2321.92 2242
2322.37 2269
2322.83 2015
2323.28 2281
2323.73 2273
2324.19 2504
2324.64 2509
2325.10 2497
2325.55 2555
2326.01 2776
2326.46 2727
2326.92 2515
2327.37 2541
2327.83 2565
2328.28 2717
2328.74 2745
2329.19 2616
2329.65 2515
2330.10 2374
2330.56 2494
2331.01 2536
2331.47 2402
2331.92 2254
2332.38 2143
2332.83 2318
2333.29 2188
2333.74 2139
2334.20 2063
2334.66 2032
2335.11 2149
2335.57 2087
2336.02 2132
2336.48 2258
2336.93 2198
2337.39 2430
2337.85 2649
2338.30 2740
2338.76 2891
2339.21 3303
2339.67 3991
2340.13 4179
2340.58 4370
2341.04 4691
2341.49 4734
2341.95 4886
2342.41 4784
2342.86 4628
2343.32 4406
2343.78 4237
2344.23 3880
2344.69 3772
2345.15 3697
2345.60 3478
2346.06 3406
2346.52 3598
2346.97 3689
2347.43 3846
2347.89 3644
2348.34 3359
2348.80 3241
2349.26 2827
2349.71 2744
2350.17 2586
2350.63 2552
2351.09 2517
2351.54 2325
2352.00 2117
2352.46 2247
2352.91 2194
2353.37 2002
2353.83 2041
2354.29 1960
2354.74 1985
2355.20 2117
2355.66 1963
2356.12 1960
2356.58 1937
2357.03 2009
2357.49 2212
2357.95 2179
2358.41 2251
2358.86 2122
2359.32 2250
2359.78 2363
2360.24 2478
2360.70 2253
2361.15 2289
2361.61 2276
2362.07 2131
2362.53 2348
2362.99 2319
2363.45 2160
2363.90 2108
2364.36 2205
2364.82 2099
2365.28 2142
2365.74 2353
2366.20 2157
2366.66 2338
2367.11 2402
2367.57 2439
2368.03 2325
2368.49 2470
2368.95 2633
2369.41 2603
2369.87 2429
2370.33 2274
2370.79 2354
2371.24 2192
2371.70 2445
2372.16 2285
2372.62 2160
2373.08 2176
2373.54 2193
2374.00 2351
2374.46 2184
2374.92 2095
2375.38 2168
2375.84 2232
2376.30 2242
2376.76 2122
2377.22 2083
2377.68 2331
2378.14 2184
2378.60 2431
2379.06 2734
2379.52 2761
2379.98 2780
2380.44 2647
2380.90 2807
2381.36 2734
2381.82 2520
2382.28 2648
2382.74 2374
2383.20 2315
2383.66 2269
2384.12 2428
2384.58 2408
2385.04 2205
2385.50 2158
2385.96 2167
2386.42 2071
2386.88 2170
2387.34 2119
2387.80 2062
2388.26 2027
2388.72 2093
2389.19 2044
2389.65 2094
2390.11 2108
2390.57 2190
2391.03 2094
2391.49 2145
2391.95 2110
2392.41 1995
2392.87 1925
2393.33 2068
2393.80 1983
2394.26 2104
2394.72 2098
2395.18 1977
2395.64 1982
2396.10 2144
2396.56 2223
2397.03 2291
2397.49 2324
2397.95 2090
2398.41 2237
2398.87 2074
2399.34 1963
2399.80 2003
2400.26 1989
2400.72 2058
2401.18 1969
2401.65 1941
2402.11 1772
2402.57 1977
2403.03 2045
2403.49 2160
2403.96 2294
2404.42 2163
2404.88 2064
2405.34 2218
2405.81 2008
2406.27 2220
2406.73 2209
2407.19 2100
2407.66 2110
2408.12 2334
2408.58 2025
2409.04 2074
2409.51 1999
2409.97 1786
2410.43 1850
2410.90 1952
2411.36 1913
2411.82 1974
2412.28 1875
2412.75 1936
2413.21 1935
2413.67 1906
2414.14 1923
2414.60 1866
2415.06 1985
2415.53 2206
2415.99 2257
2416.45 2280
2416.92 2270
2417.38 2325
2417.85 2663
2418.31 2769
2418.77 2827
2419.24 2663
2419.70 2444
2420.16 2523
2420.63 2721
2421.09 2528
2421.56 2606
2422.02 2515
2422.48 2679
2422.95 2540
2423.41 2251
2423.88 2365
2424.34 2522
2424.80 2497
2425.27 2567
2425.73 2666
2426.20 2601
2426.66 2795
2427.13 2892
2427.59 2768
2428.06 3024
2428.52 3118
2428.99 3022
2429.45 2907
2429.91 2750
2430.38 2756
2430.84 2722
2431.31 2654
2431.77 2403
2432.24 2199
2432.70 2457
2433.17 2346
2433.63 2085
2434.10 2256
2434.56 2181
2435.03 2182
2435.50 2362
2435.96 2200
2436.43 2322
2436.89 2390
2437.36 2391
2437.82 2410
2438.29 2687
2438.75 2874
2439.22 3065
2439.69 3331
2440.15 3562
2440.62 3767
2441.08 3915
2441.55 3889
2442.01 3577
2442.48 3788
2442.95 3548
2443.41 3313
2443.88 3120
2444.34 3039
2444.81 2900
2445.28 2635
2445.74 2424
2446.21 2292
2446.68 2223
2447.14 2249
2447.61 1995
2448.08 1929
2448.54 1874
2449.01 1831
2449.48 1919
2449.94 1838
2450.41 1874
2450.88 1911
2451.34 1967
2451.81 1875
2452.28 1779
2452.74 1903
2453.21 2048
2453.68 1962
2454.14 2064
2454.61 2006
2455.08 2058
2455.55 2090
2456.01 2010
2456.48 1942
2456.95 2006
2457.42 2158
2457.88 2201
2458.35 2099
2458.82 2021
2459.29 1989
2459.75 1998
2460.22 2019
2460.69 1768
2461.16 1989
2461.62 1858
2462.09 1789
2462.56 1876
2463.03 1956
2463.50 1977
2463.96 1947
2464.43 2024
2464.90 2041
2465.37 2076
2465.84 1993
2466.30 1947
2466.77 2116
2467.24 2152
2467.71 2245
2468.18 2289
2468.65 2328
2469.11 2212
2469.58 2242
2470.05 2189
2470.52 2127
2470.99 2041
2471.46 2041
2471.93 2158
2472.40 2130
2472.86 2087
2473.33 1835
2473.80 1880
2474.27 1944
2474.74 1910
2475.21 1784
2475.68 1875
2476.15 1878
2476.62 1973
2477.09 2005
2477.56 2072
2478.02 2210
2478.49 2143
2478.96 2248
2479.43 2381
2479.90 2288
2480.37 2219
2480.84 2524
2481.31 2460
2481.78 2418
2482.25 2469
2482.72 2406
2483.19 2177
2483.66 2169
2484.13 2172
2484.60 2143
2485.07 2096
2485.54 1963
2486.01 2096
2486.48 2114
2486.95 2468
2487.42 2114
2487.89 2040
2488.36 2086
2488.83 2097
2489.30 2058
2489.77 2132
2490.24 2189
2490.71 2064
2491.18 2181
2491.66 2159
2492.13 2005
2492.60 2035
2493.07 2117
2493.54 2045
2494.01 2017
2494.48 2127
2494.95 2130
2495.42 1963
2495.89 2138
2496.36 2113
2496.84 2039
2497.31 2164
2497.78 2297
2498.25 2248
2498.72 2248
2499.19 1982
2499.66 2013
2500.13 1922
2500.61 1838
2501.08 1863
2501.55 1595
2502.02 1877
2502.49 1922
2502.96 1773
2503.44 1784
2503.91 1754
2504.38 1899
2504.85 1933
2505.32 2081
2505.80 2132
2506.27 1854
2506.74 1871
2507.21 1792
2507.68 1896
2508.16 1931
2508.63 2119
2509.10 2387
2509.57 2423
2510.05 2404
2510.52 2516
2510.99 2561
2511.46 2545
2511.94 2523
2512.41 2533
2512.88 2518
2513.35 2711
2513.83 2725
2514.30 2648
2514.77 2535
2515.24 2699
2515.72 2585
2516.19 2171
2516.66 2140
2517.14 2272
2517.61 2330
2518.08 2131
2518.56 2070
2519.03 2229
2519.50 2248
2519.98 2337
2520.45 2031
2520.92 2067
2521.40 2227
2521.87 2052
2522.34 1930
2522.82 1889
2523.29 1945
2523.76 2017
2524.24 2007
2524.71 2039
2525.19 2318
2525.66 2423
2526.13 2190
2526.61 2091
2527.08 2033
2527.55 2057
2528.03 2217
2528.50 2247
2528.98 2203
2529.45 2129
2529.93 2248
2530.40 2155
2530.87 2142
2531.35 2189
2531.82 2184
2532.30 2342
2532.77 2109
2533.25 2111
2533.72 2273
2534.20 2201
2534.67 2184
2535.15 2277
2535.62 2268
2536.09 2058
2536.57 2128
2537.04 1748
2537.52 1953
2537.99 1993
2538.47 1899
2538.94 2121
2539.42 2131
2539.90 2086
2540.37 2069
2540.85 2048
2541.32 2180
2541.80 2243
2542.27 2177
2542.75 2182
2543.22 2277
2543.70 2245
2544.17 2238
2544.65 2228
2545.13 2313
2545.60 2145
2546.08 2144
2546.55 2213
2547.03 2416
2547.50 2768
2547.98 2797
2548.46 2892
2548.93 2862
2549.41 2904
2549.88 2689
2550.36 3036
2550.84 2771
2551.31 2832
2551.79 2793
2552.27 2799
2552.74 2740
2553.22 2935
2553.70 3168
2554.17 3258
2554.65 3497
2555.12 3910
2555.60 4241
2556.08 4166
2556.55 4331
2557.03 4452
2557.51 4798
2557.99 4617
2558.46 4533
2558.94 4048
2559.42 3760
2559.89 3317
2560.37 2908
2560.85 2698
2561.32 2401
2561.80 2258
2562.28 2313
2562.76 2281
2563.23 2296
2563.71 2343
2564.19 2220
2564.67 2130
2565.14 2180
2565.62 2230
2566.10 2040
2566.58 1987
2567.05 2080
2567.53 1766
2568.01 1846
2568.49 1804
2568.97 1826
2569.44 1740
2569.92 2056
2570.40 2144
2570.88 1956
2571.36 1879
2571.83 1921
2572.31 1715
2572.79 1754
2573.27 1767
2573.75 1948
2574.23 1919
2574.70 1864
2575.18 2056
2575.66 2179
2576.14 2092
2576.62 1900
2577.10 1921
2577.58 2005
2578.05 1911
2578.53 1828
2579.01 2048
2579.49 1783
2579.97 1965
2580.45 2017
2580.93 1955
2581.41 1898
2581.89 1823
2582.37 1915
2582.84 1785
2583.32 1946
2583.80 1815
2584.28 1877
2584.76 1859
2585.24 1966
2585.72 1944
2586.20 2020
2586.68 2053
2587.16 2140
2587.64 2078
2588.12 1962
2588.60 2011
2589.08 2066
2589.56 2054
2590.04 2066
2590.52 1980
2591.00 1905
2591.48 2101
2591.96 2132
2592.44 2179
2592.92 2324
2593.40 2377
2593.88 2544
2594.36 2526
2594.84 2945
2595.32 2948
2595.80 2798
2596.28 2773
2596.76 2814
2597.24 2947
2597.72 2955
2598.20 2878
2598.68 2937
2599.16 2547
2599.64 2436
2600.13 2371
2600.61 2361
2601.09 2175
2601.57 2196
2602.05 2057
2602.53 2003
2603.01 1947
2603.49 1960
2603.97 2077
2604.45 1853
2604.94 1695
2605.42 1919
2605.90 1912
2606.38 1967
2606.86 1974
2607.34 1913
2607.82 1928
2608.31 2120
2608.79 2190
2609.27 2339
2609.75 2370
2610.23 2412
2610.71 2356
2611.20 2532
2611.68 2408
2612.16 2518
2612.64 2458
2613.12 2598
2613.61 2678
2614.09 2595
2614.57 2515
2615.05 2509
2615.53 2298
2616.02 2325
2616.50 2288
2616.98 2070
2617.46 2021
2617.95 1970
2618.43 1871
2618.91 2052
2619.39 1982
2619.88 1875
2620.36 1899
2620.84 1821
2621.32 1793
2621.81 1776
2622.29 1957
2622.77 2036
2623.26 2181
2623.74 1847
2624.22 1787
2624.70 1957
2625.19 1799
2625.67 1994
2626.15 1927
2626.64 2056
2627.12 2000
2627.60 2122
2628.09 1981
2628.57 2117
2629.05 1976
2629.54 1982
2630.02 2075
2630.50 2156
2630.99 2150
2631.47 2115
2631.96 2052
2632.44 2050
2632.92 1938
2633.41 2034
2633.89 2166
2634.38 2284
2634.86 2021
2635.34 2010
2635.83 2036
2636.31 2014
2636.80 2054
2637.28 2093
2637.76 1973
2638.25 2074
2638.73 1904
2639.22 2049
2639.70 2044
2640.19 2067
2640.67 2097
2641.16 2151
2641.64 2024
2642.12 1951
2642.61 1877
2643.09 1935
2643.58 1997
2644.06 1917
2644.55 1800
2645.03 1714
2645.52 1799
2646.00 1795
2646.49 1658
2646.97 1825
2647.46 1855
2647.94 1851
2648.43 1952
2648.91 1835
2649.40 2019
2649.89 1996
2650.37 2111
2650.86 2276
2651.34 2033
2651.83 2016
2652.31 2045
2652.80 2187
2653.28 2041
2653.77 2050
2654.26 2290
2654.74 2071
2655.23 1934
2655.71 1875
2656.20 1911
2656.69 1984
2657.17 1967
2657.66 1875
2658.14 1736
2658.63 1766
2659.12 1744
2659.60 1658
2660.09 1738
2660.58 1810
2661.06 1895
2661.55 1984
2662.03 1793
2662.52 1656
2663.01 1885
2663.49 1946
2663.98 2059
2664.47 1984
2664.95 2231
2665.44 2224
2665.93 2112
2666.42 1942
2666.90 2127
2667.39 2156
2667.88 2094
2668.36 2040
2668.85 2252
2669.34 2231
2669.82 2048
2670.31 2092
2670.80 2109
2671.29 2262
2671.77 2260
2672.26 2659
2672.75 2757
2673.24 2685
2673.72 2848
2674.21 2800
2674.70 3044
2675.19 3141
2675.67 3233
2676.16 3173
2676.65 2960
2677.14 3037
2677.63 2982
2678.11 2691
2678.60 2710
2679.09 2662
2679.58 2711
2680.07 2837
2680.55 3107
2681.04 3042
2681.53 3129
2682.02 3450
2682.51 3799
2683.00 4005
2683.48 4012
2683.97 4384
2684.46 4675
2684.95 4741
2685.44 4966
2685.93 4777
2686.42 4531
2686.90 4170
2687.39 4184
2687.88 3771
2688.37 3169
2688.86 3213
2689.35 2863
2689.84 2766
2690.33 2469
2690.82 2257
2691.31 2457
2691.79 2261
2692.28 2175
2692.77 2186
2693.26 2201
2693.75 2076
2694.24 2049
2694.73 1959
2695.22 2004
2695.71 1981
2696.20 2151
2696.69 2078
2697.18 2166
2697.67 2129
2698.16 2066
2698.65 2142
2699.14 2134
2699.63 2037
2700.12 2013
2700.61 2121
2701.10 2146
2701.59 2349
2702.08 2270
2702.57 2212
2703.06 2360
2703.55 2285
2704.04 2264
2704.53 2222
2705.02 2264
2705.51 2250
2706.00 2231
2706.49 2087
2706.98 2105
2707.47 2145
2707.96 2138
2708.45 2247
2708.95 2148
2709.44 2116
2709.93 1945
2710.42 2147
2710.91 2336
2711.40 2237
2711.89 2241
2712.38 2272
2712.87 2306
2713.36 2079
2713.86 2305
2714.35 2275
2714.84 2407
2715.33 2191
2715.82 2281
2716.31 1996
2716.80 2029
2717.30 2112
2717.79 2088
2718.28 2021
2718.77 2086
2719.26 1995
2719.75 1937
2720.25 2048
2720.74 2038
2721.23 2287
2721.72 2233
2722.21 2429
2722.70 2629
2723.20 2521
2723.69 2621
2724.18 2635
2724.67 2469
2725.17 2625
2725.66 2512
2726.15 2404
2726.64 2365
2727.14 2277
2727.63 2217
2728.12 2076
2728.61 2172
2729.11 2149
2729.60 2077
2730.09 1857
2730.58 1868
2731.08 1920
2731.57 1988
2732.06 2002
2732.55 1996
2733.05 1953
2733.54 1906
2734.03 2101
2734.53 2027
2735.02 1999
2735.51 2015
2736.01 2124
2736.50 2168
2736.99 2055
2737.49 2195
2737.98 2103
2738.47 2036
2738.97 2212
2739.46 2173
2739.95 2047
2740.45 2111
2740.94 2187
2741.43 2065
2741.93 2112
2742.42 2099
2742.92 1973
2743.41 1991
2743.90 1910
2744.40 1849
2744.89 1875
2745.39 1749
2745.88 1755
2746.37 1800
2746.87 1718
2747.36 1740
2747.86 1893
2748.35 2011
2748.85 1939
2749.34 1846
2749.83 1998
2750.33 1856
2750.82 2017
2751.32 2054
2751.81 1905
2752.31 2057
2752.80 2214
2753.30 1990
2753.79 2055
2754.29 2145
2754.78 2243
2755.28 2203
2755.77 2510
2756.27 2482
2756.76 2272
2757.26 2162
2757.75 2072
2758.25 2296
2758.74 2046
2759.24 2134
2759.73 2191
2760.23 2059
2760.72 2209
2761.22 2117
2761.71 2040
2762.21 2134
2762.71 2090
2763.20 1896
2763.70 1912
2764.19 1892
2764.69 1909
2765.18 2116
2765.68 1940
2766.18 2066
2766.67 1920
2767.17 2000
2767.66 2012
2768.16 2025
2768.66 2044
2769.15 1985
2769.65 1989
2770.15 2146
2770.64 2139
2771.14 2230
2771.63 2231
2772.13 2258
2772.63 2317
2773.12 2251
2773.62 2444
2774.12 2521
2774.61 2646
2775.11 2629
2775.61 2793
2776.10 2849
2776.60 2904
2777.10 2831
2777.60 2976
2778.09 2703
2778.59 2641
2779.09 2740
2779.58 2646
2780.08 2623
2780.58 2491
2781.08 2472
2781.57 2269
2782.07 2262
2782.57 2477
2783.06 2240
2783.56 2207
2784.06 2182
2784.56 2217
2785.06 2245
2785.55 2160
2786.05 2041
2786.55 2026
2787.05 2041
2787.54 2134
2788.04 2151
2788.54 2028
2789.04 1970
2789.54 2015
2790.03 1917
2790.53 1853
2791.03 2045
2791.53 1852
2792.03 1859
2792.52 1958
2793.02 2040
2793.52 2136
2794.02 2325
2794.52 2599
2795.02 2833
2795.52 3217
2796.01 3741
2796.51 4245
2797.01 4581
2797.51 4724
2798.01 4773
2798.51 4858
2799.01 4853
2799.51 4789
2800.00 4555
2800.50 4263
2801.00 3792
2801.50 3219
2802.00 2975
2802.50 2689
2803.00 2663
2803.50 2401
2804.00 2286
2804.50 2512
2805.00 2667
2805.50 2634
2806.00 2899
2806.50 3175
2806.99 3542
2807.49 3609
2807.99 3816
2808.49 4519
2808.99 4569
2809.49 4708
2809.99 4577
2810.49 4552
2810.99 4332
2811.49 4182
2811.99 3934
2812.49 3608
2812.99 3343
2813.49 2933
2813.99 2938
2814.49 2784
2814.99 2359
2815.49 2325
2815.99 2571
2816.50 2378
2817.00 2367
2817.50 2309
2818.00 2609
2818.50 2462
2819.00 2316
2819.50 2331
2820.00 2288
2820.50 2263
2821.00 2233
2821.50 2258
2822.00 2211
2822.50 2266
2823.00 2303
2823.51 2254
2824.01 2226
2824.51 2386
2825.01 2412
2825.51 2500
2826.01 2332
2826.51 2258
2827.01 2263
2827.52 2172
2828.02 2251
2828.52 2130
2829.02 1993
2829.52 1983
2830.02 2059
2830.53 1999
2831.03 1989
2831.53 2140
2832.03 1947
2832.53 2087
2833.03 2192
2833.54 2124
2834.04 2251
2834.54 2280
2835.04 2214
2835.54 2373
2836.05 2382
2836.55 2536
2837.05 2427
2837.55 2547
2838.06 2685
2838.56 2637
2839.06 2634
2839.56 2612
2840.07 2536
2840.57 2526
2841.07 2497
2841.57 2430
2842.08 2347
2842.58 2210
2843.08 2214
2843.58 2259
2844.09 2175
2844.59 2281
2845.09 2402
2845.60 2500
2846.10 2423
2846.60 2339
2847.11 2328
2847.61 2392
2848.11 2159
2848.62 2333
2849.12 2452
2849.62 2354
2850.13 2346
2850.63 2287
2851.13 2127
2851.64 2252
2852.14 2156
2852.64 2104
2853.15 2091
2853.65 2106
2854.15 2055
2854.66 2014
2855.16 1925
2855.67 1976
2856.17 2209
2856.67 2065
2857.18 2020
2857.68 2133
2858.19 2223
2858.69 2213
2859.19 2162
2859.70 2290
2860.20 2131
2860.71 2058
2861.21 2215
2861.72 2193
2862.22 2202
2862.73 2331
2863.23 2198
2863.73 2250
2864.24 2103
2864.74 2000
2865.25 1976
2865.75 2085
2866.26 2041
2866.76 1874
2867.27 1836
2867.77 1825
2868.28 1756
2868.78 1846
2869.29 1913
2869.79 2019
2870.30 2112
2870.80 2247
2871.31 2267
2871.81 2281
2872.32 2517
2872.83 2429
2873.33 2426
2873.84 2382
2874.34 2466
2874.85 2523
2875.35 2554
2875.86 2558
2876.36 2556
2876.87 2661
2877.38 2603
2877.88 2586
2878.39 2624
2878.89 2991
2879.40 2874
2879.91 2983
2880.41 3431
2880.92 3469
2881.42 3615
2881.93 4094
2882.44 4371
2882.94 4457
2883.45 4368
2883.96 4417
2884.46 4403
2884.97 4369
2885.48 4006
2885.98 4006
2886.49 3818
2886.99 3913
2887.50 4029
2888.01 4050
2888.52 3868
2889.02 3778
2889.53 3559
2890.04 3279
2890.54 3031
2891.05 3035
2891.56 2807
2892.06 2634
2892.57 2602
2893.08 2580
2893.59 2491
2894.09 2486
2894.60 2543
2895.11 2272
2895.62 2487
2896.12 2457
2896.63 2504
2897.14 2466
2897.65 2518
2898.15 2676
2898.66 2680
2899.17 2677
2899.68 2372
2900.18 2496
2900.69 2483
2901.20 2703
2901.71 2425
2902.22 2301
2902.72 2351
2903.23 2498
2903.74 2535
2904.25 2486
2904.76 2503
2905.26 2349
2905.77 2361
2906.28 2689
2906.79 2663
2907.30 2624
2907.81 2667
2908.32 2685
2908.82 2678
2909.33 2807
2909.84 2712
2910.35 2596
2910.86 2634
2911.37 2637
2911.88 2578
2912.38 2746
2912.89 2758
2913.40 2804
2913.91 2644
2914.42 2819
2914.93 3083
2915.44 3077
2915.95 2897
2916.46 2844
2916.97 3026
2917.48 2964
2917.99 2908
2918.50 2923
2919.00 3048
2919.51 2933
2920.02 2875
2920.53 3006
2921.04 2918
2921.55 2950
2922.06 3159
2922.57 3399
2923.08 3678
2923.59 4216
2924.10 4695
2924.61 5192
2925.12 5633
2925.63 5717
2926.14 6178
2926.65 6517
2927.16 6177
2927.67 5981
2928.18 5746
2928.69 5285
2929.20 4392
2929.71 3946
2930.22 3566
2930.73 3244
2931.25 2936
2931.76 2651
2932.27 2632
2932.78 2466
2933.29 2351
2933.80 2269
2934.31 2379
2934.82 2318
2935.33 2321
2935.84 2228
2936.35 2209
2936.86 2232
2937.38 2366
2937.89 2319
2938.40 2439
2938.91 2408
2939.42 2506
2939.93 2368
2940.44 2190
2940.95 2172
2941.47 2285
2941.98 2227
2942.49 2137
2943.00 2305
2943.51 2535
2944.02 2580
2944.53 2592
2945.05 3003
2945.56 2810
2946.07 2619
2946.58 2737
2947.09 2757
2947.61 2754
2948.12 2883
2948.63 2827
2949.14 2786
2949.65 2710
2950.17 2476
2950.68 2604
2951.19 2331
2951.70 2398
2952.22 2433
2952.73 2253
2953.24 2325
2953.75 2385
2954.27 2245
2954.78 2435
2955.29 2217
2955.80 2340
2956.32 2455
2956.83 2269
2957.34 2360
2957.85 2263
2958.37 2254
2958.88 2617
2959.39 2818
2959.91 2775
2960.42 2738
2960.93 2613
2961.45 2778
2961.96 2788
2962.47 3027
2962.99 3173
2963.50 3142
2964.01 3029
2964.53 3009
2965.04 2853
2965.55 2630
2966.07 2604
2966.58 2594
2967.09 2354
2967.61 2276
2968.12 2269
2968.63 2289
2969.15 2191
2969.66 2089
2970.18 1965
2970.69 1926
2971.20 1896
2971.72 2011
2972.23 1950
2972.75 2022
2973.26 2089
2973.78 2064
2974.29 2176
2974.80 2218
2975.32 2067
2975.83 2082
2976.35 2130
2976.86 2146
2977.38 2068
2977.89 2170
2978.41 2163
2978.92 2145
2979.43 2052
2979.95 2002
2980.46 2224
2980.98 2260
2981.49 2393
2982.01 2247
2982.52 2285
2983.04 2351
2983.55 2392
2984.07 2563
2984.58 2563
2985.10 2514
2985.61 2542
2986.13 2484
2986.65 2294
2987.16 2396
2987.68 2383
2988.19 2483
2988.71 2609
2989.22 2559
2989.74 2495
2990.25 2457
2990.77 2441
2991.29 2478
2991.80 2541
2992.32 2552
2992.83 2776
2993.35 2635
2993.86 2673
2994.38 2836
2994.90 2932
2995.41 3005
2995.93 3202
2996.45 3153
2996.96 3451
2997.48 3382
2997.99 3402
2998.51 3655
2999.03 3516
2999.54 3517
3000.06 3659
3000.58 3527
3001.09 3629
3001.61 3583
3002.13 3710
3002.64 3815
3003.16 3906
3003.68 4101
3004.19 4389
3004.71 4369
3005.23 4756
3005.74 5339
3006.26 5166
3006.78 4862
3007.30 4568
3007.81 4317
3008.33 3974
3008.85 3919
3009.36 3393
3009.88 3099
3010.40 2701
3010.92 2588
3011.43 2621
3011.95 2326
3012.47 2420
3012.99 2492
3013.50 2435
3014.02 2346
3014.54 2502
3015.06 2358
3015.58 2405
3016.09 2490
3016.61 2530
3017.13 2489
3017.65 2686
3018.17 2417
3018.68 2472
3019.20 2578
3019.72 2583
3020.24 2399
3020.76 2615
3021.28 2786
3021.79 2763
3022.31 2858
3022.83 2895
3023.35 3085
3023.87 3170
3024.39 3247
3024.90 3260
3025.42 3418
3025.94 3379
3026.46 3302
3026.98 3227
3027.50 3118
3028.02 3112
3028.54 2835
3029.06 2583
3029.57 2511
3030.09 2471
3030.61 2602
3031.13 2498
3031.65 2604
3032.17 2511
3032.69 2510
3033.21 2548
3033.73 2791
3034.25 2815
3034.77 3193
3035.29 3444
3035.81 3437
3036.33 3673
3036.85 3529
3037.37 3403
3037.89 3619
3038.40 3686
3038.92 3470
3039.44 3351
3039.96 3161
3040.48 2941
3041.00 2815
3041.52 2668
3042.04 2441
3042.56 2479
3043.09 2401
3043.61 2320
3044.13 2095
3044.65 2091
3045.17 2106
3045.69 2119
3046.21 2177
3046.73 2096
3047.25 2283
3047.77 2198
3048.29 2126
3048.81 2094
3049.33 2045
3049.85 2032
3050.37 2017
3050.89 2018
3051.41 2094
3051.94 2132
3052.46 2327
3052.98 2074
3053.50 2160
3054.02 2236
3054.54 2316
3055.06 2340
3055.58 2355
3056.10 2165
3056.63 2258
3057.15 2232
3057.67 2453
3058.19 2420
3058.71 2301
3059.23 2247
3059.76 2290
3060.28 2218
3060.80 2489
3061.32 2426
3061.84 2264
3062.36 2286
3062.89 2153
3063.41 2359
3063.93 2214
3064.45 2417
3064.97 2294
3065.50 2542
3066.02 2540
3066.54 2270
3067.06 2439
3067.58 2557
3068.11 2472
3068.63 2396
3069.15 2410
3069.67 2266
3070.20 2321
3070.72 2511
3071.24 2295
3071.76 2294
3072.29 2269
3072.81 2396
3073.33 2514
3073.86 2507
3074.38 2561
3074.90 2851
3075.42 2846
3075.95 2706
3076.47 2764
3076.99 2672
3077.52 2578
3078.04 2575
3078.56 2757
3079.09 2689
3079.61 2840
3080.13 2808
3080.66 3052
3081.18 2957
3081.70 2803
3082.23 2863
3082.75 2769
3083.27 2777
3083.80 2742
3084.32 2670
3084.85 2750
3085.37 2784
3085.89 2912
3086.42 2626
3086.94 2390
3087.46 2472
3087.99 2446
3088.51 2519
3089.04 2459
3089.56 2388
3090.09 2468
3090.61 2307
3091.13 2271
3091.66 2320
3092.18 2546
3092.71 2561
3093.23 2371
3093.76 2340
3094.28 2432
3094.81 2642
3095.33 2494
3095.85 2497
3096.38 2646
3096.90 2480
3097.43 2655
3097.95 2760
3098.48 2936
3099.00 2934
3099.53 3153
3100.05 3516
3100.58 4119
3101.10 4736
3101.63 5659
3102.15 6114
3102.68 6907
3103.21 7718
3103.73 8000
3104.26 8365
3104.78 8597
3105.31 8657
3105.83 7727
3106.36 6852
3106.88 6157
3107.41 5116
3107.94 4455
3108.46 3859
3108.99 3545
3109.51 3384
3110.04 3353
3110.56 3306
3111.09 3708
3111.62 3550
3112.14 3394
3112.67 3541
3113.19 3674
3113.72 3473
3114.25 3483
3114.77 3218
3115.30 2900
3115.83 2952
3116.35 2705
3116.88 2562
3117.41 2565
3117.93 2436
3118.46 2493
3118.99 2479
3119.51 2280
3120.04 2377
3120.57 2415
3121.09 2369
3121.62 2448
3122.15 2413
3122.67 2569
3123.20 2721
3123.73 2735
3124.25 2815
3124.78 2599
3125.31 2385
3125.84 2284
3126.36 2264
3126.89 2374
3127.42 2116
3127.95 2225
3128.47 2173
3129.00 2177
3129.53 2305
3130.06 2525
3130.58 2368
3131.11 2338
3131.64 2350
3132.17 2526
3132.69 2337
3133.22 2510
3133.75 2461
3134.28 2303
3134.81 2364
3135.33 2337
3135.86 2304
3136.39 2404
3136.92 2464
3137.45 2401
3137.97 2321
3138.50 2368
3139.03 2455
3139.56 2429
3140.09 2174
3140.62 2415
3141.15 2426
3141.67 2295
3142.20 2300
3142.73 2298
3143.26 2261
3143.79 2105
3144.32 2166
3144.85 2339
3145.38 2244
3145.90 2300
3146.43 2247
3146.96 2438
3147.49 2561
3148.02 2461
3148.55 2601
3149.08 2823
3149.61 2748
3150.14 2783
3150.67 2753
3151.20 2796
3151.73 2870
3152.25 2714
3152.78 2678
3153.31 2605
3153.84 2543
3154.37 2542
3154.90 2638
3155.43 2430
3155.96 2405
3156.49 2692
3157.02 2347
3157.55 2594
3158.08 2650
3158.61 2610
3159.14 2565
3159.67 2526
3160.20 2483
3160.73 2605
3161.26 2417
3161.79 2287
3162.32 2295
3162.85 2210
3163.38 2324
3163.91 2198
3164.44 2343
3164.98 2314
3165.51 2158
3166.04 2041
3166.57 2238
3167.10 2316
3167.63 2310
3168.16 2200
3168.69 2295
3169.22 2390
3169.75 2353
3170.28 2422
3170.81 2349
3171.35 2303
3171.88 2217
3172.41 2252
3172.94 2218
3173.47 2348
3174.00 2140
3174.53 2095
3175.06 2241
3175.60 2124
3176.13 2162
3176.66 2156
3177.19 2105
3177.72 1973
3178.25 2057
3178.78 2218
3179.32 2079
3179.85 2236
3180.38 2284
3180.91 2276
3181.44 2172
3181.98 2251
3182.51 2188
3183.04 2264
3183.57 2190
3184.10 2181
3184.64 2112
3185.17 2094
3185.70 2182
3186.23 2356
3186.77 2244
3187.30 2099
3187.83 2254
3188.36 2326
3188.90 2243
3189.43 2237
3189.96 2368
3190.49 2213
3191.03 2140
3191.56 1974
3192.09 2021
3192.62 2037
3193.16 2228
3193.69 2153
3194.22 2146
3194.76 2269
3195.29 2214
3195.82 2230
3196.36 2241
3196.89 2058
3197.42 2224
3197.96 2383
3198.49 2448
3199.02 2534
3199.56 2614
3200.09 2514
3200.62 2430
3201.16 2506
3201.69 2447
3202.22 2851
3202.76 2851
3203.29 2561
3203.82 2790
3204.36 2957
3204.89 2826
3205.43 2940
3205.96 2793
3206.49 2706
3207.03 2628
3207.56 2668
3208.10 2543
3208.63 2513
3209.16 2543
3209.70 2561
3210.23 2361
3210.77 2478
3211.30 2456
3211.84 2542
3212.37 2600
3212.91 2599
3213.44 2642
3213.97 2607
3214.51 2515
3215.04 2384
3215.58 2413
3216.11 2361
3216.65 2466
3217.18 2327
3217.72 2151
3218.25 2173
3218.79 2039
3219.32 2078
3219.86 2166
3220.39 2189
3220.93 2196
3221.46 2250
3222.00 2061
3222.53 2125
3223.07 2171
3223.61 2272
3224.14 2487
3224.68 2597
3225.21 2622
3225.75 2662
3226.28 2551
3226.82 2682
3227.36 2590
3227.89 2613
3228.43 2523
3228.96 2514
3229.50 2280
3230.03 2331
3230.57 2222
3231.11 2397
3231.64 2352
3232.18 2274
3232.71 2265
3233.25 2239
3233.79 2282
3234.32 2134
3234.86 2207
3235.40 2390
3235.93 2274
3236.47 2225
3237.01 2289
3237.54 2307
3238.08 2287
3238.62 2419
3239.15 2591
3239.69 2448
3240.23 2483
3240.76 2515
3241.30 2642
3241.84 2678
3242.37 2589
3242.91 2422
3243.45 2229
3243.99 2370
3244.52 2416
3245.06 2546
3245.60 2445
3246.13 2364
3246.67 2244
3247.21 2293
3247.75 2399
3248.28 2273
3248.82 2219
3249.36 2362
3249.90 2560
3250.43 2624
3250.97 2412
3251.51 2370
3252.05 2591
3252.59 2497
3253.12 2433
3253.66 2291
3254.20 2315
3254.74 2296
3255.28 2416
3255.81 2449
3256.35 2433
3256.89 2830
3257.43 2870
3257.97 2883
3258.50 3017
3259.04 3180
3259.58 3881
3260.12 4005
3260.66 4312
3261.20 4575
3261.74 4626
3262.27 4726
3262.81 4900
3263.35 4624
3263.89 4901
3264.43 5051
3264.97 5265
3265.51 4926
3266.05 4815
3266.58 5037
3267.12 5370
3267.66 5174
3268.20 4795
3268.74 4920
3269.28 4965
3269.82 4589
3270.36 4104
3270.90 3804
3271.44 3420
3271.98 3073
3272.52 2774
3273.06 2881
3273.60 2768
3274.14 2625
3274.67 2662
3275.21 2562
3275.75 2618
3276.29 2662
3276.83 2825
3277.37 2848
3277.91 2728
3278.45 3089
3278.99 3152
3279.53 2969
3280.07 2928
3280.61 2894
3281.15 2818
3281.69 3140
3282.23 3313
3282.78 3222
3283.32 3119
3283.86 3022
3284.40 3338
3284.94 3323
3285.48 3555
3286.02 3496
3286.56 3485
3287.10 3615
3287.64 3695
3288.18 3460
3288.72 3415
3289.26 3418
3289.80 3201
3290.34 3174
3290.89 3241
3291.43 2930
3291.97 2958
3292.51 3320
3293.05 3355
3293.59 3464
3294.13 3694
3294.67 4182
3295.22 4593
3295.76 4692
3296.30 4664
3296.84 5045
3297.38 5190
3297.92 5253
3298.46 4826
3299.01 4775
3299.55 4288
3300.09 4000
3300.63 3848
3301.17 3590
3301.71 3412
3302.26 3039
3302.80 3185
3303.34 2951
3303.88 2861
3304.42 2880
3304.97 2946
3305.51 2769
3306.05 2780
3306.59 2623
3307.14 2679
3307.68 2654
3308.22 2615
3308.76 2685
3309.31 2504
3309.85 2587
3310.39 2685
3310.93 2495
3311.48 2510
3312.02 2767
3312.56 2807
3313.10 2845
3313.65 2651
3314.19 2935
3314.73 2868
3315.28 2832
3315.82 3084
3316.36 3180
3316.91 3155
3317.45 2977
3317.99 3193
3318.54 3385
3319.08 3269
3319.62 3041
3320.17 2914
3320.71 2980
3321.25 3033
3321.80 3109
3322.34 3143
3322.88 3222
3323.43 3175
3323.97 3186
3324.51 3109
3325.06 3032
3325.60 2840
3326.15 2959
3326.69 2881
3327.23 2953
3327.78 3084
3328.32 3200
3328.87 2992
3329.41 3006
3329.95 3141
3330.50 3283
3331.04 3612
3331.59 3609
3332.13 4203
3332.68 4707
3333.22 5692
3333.77 6655
3334.31 8133
3334.85 9327
3335.40 10964
3335.94 12516
3336.49 13739
3337.03 14849
3337.58 14736
3338.12 14746
3338.67 13823
3339.21 12359
3339.76 10946
3340.30 9596
3340.85 7930
3341.39 6853
3341.94 5692
3342.48 4914
3343.03 4576
3343.57 4008
3344.12 3495
3344.66 3335
3345.21 3183
3345.76 3133
3346.30 2984
3346.85 3119
3347.39 2938
3347.94 3038
3348.48 3148
3349.03 3044
3349.58 3076
3350.12 3182
3350.67 3309
3351.21 3271
3351.76 3412
3352.31 3527
3352.85 3656
3353.40 3951
3353.94 4064
3354.49 4241
3355.04 4621
3355.58 4518
3356.13 4685
3356.68 5237
3357.22 4892
3357.77 4496
3358.31 4224
3358.86 4048
3359.41 3719
3359.95 3440
3360.50 3134
3361.05 3115
3361.59 2761
3362.14 2655
3362.69 2646
3363.24 2657
3363.78 2782
3364.33 2699
3364.88 2622
3365.42 2746
3365.97 2694
3366.52 2769
3367.06 2673
3367.61 2513
3368.16 2498
3368.71 2369
3369.25 2579
3369.80 2503
3370.35 2419
3370.90 2784
3371.44 2998
3371.99 2835
3372.54 2824
3373.09 3079
3373.64 3078
3374.18 3326
3374.73 3384
3375.28 3466
3375.83 3557
3376.37 3491
3376.92 3323
3377.47 3118
3378.02 3063
3378.57 2684
3379.12 2776
3379.66 2573
3380.21 2560
3380.76 2349
3381.31 2251
3381.86 2477
3382.41 2347
3382.95 2285
3383.50 2294
3384.05 2350
3384.60 2315
3385.15 2231
3385.70 2203
3386.25 2245
3386.80 2250
3387.34 2158
3387.89 2195
3388.44 2317
3388.99 2445
3389.54 2347
3390.09 2437
3390.64 2603
3391.19 2251
3391.74 2300
3392.29 2394
3392.84 2436
3393.38 2434
3393.93 2514
3394.48 2361
3395.03 2418
3395.58 2469
3396.13 2483
3396.68 2504
3397.23 2371
3397.78 2273
3398.33 2175
3398.88 2396
3399.43 2068
3399.98 1999
3400.53 1956
3401.08 1943
3401.63 1975
3402.18 2031
3402.73 2053
3403.28 2025
3403.83 1952
3404.38 2032
3404.93 2132
3405.48 2082
3406.03 2065
3406.58 2030
3407.13 2048
3407.68 2168
3408.23 2110
3408.79 2099
3409.34 2080
3409.89 2110
3410.44 2096
3410.99 2127
3411.54 2109
3412.09 2375
3412.64 2469
3413.19 2406
3413.74 2465
3414.29 2429
3414.84 2383
3415.40 2431
3415.95 2402
3416.50 2374
3417.05 2320
3417.60 2132
3418.15 2073
3418.70 1904
3419.26 1953
3419.81 1838
3420.36 1926
3420.91 1983
3421.46 1783
3422.01 2124
3422.57 2296
3423.12 2202
3423.67 2344
3424.22 2345
3424.77 2323
3425.32 2486
3425.88 2424
3426.43 2399
3426.98 2316
3427.53 2278
3428.08 2167
3428.64 2210
3429.19 2287
3429.74 2164
3430.29 2186
3430.85 2053
3431.40 2016
3431.95 2010
3432.50 1988
3433.06 2073
3433.61 2293
3434.16 2256
3434.71 2136
3435.27 2096
3435.82 2154
3436.37 2187
3436.93 2103
3437.48 2086
3438.03 2346
3438.58 2206
3439.14 2068
3439.69 2330
3440.24 2405
3440.80 2399
3441.35 2259
3441.90 2321
3442.46 2143
3443.01 2291
3443.56 2418
3444.12 2280
3444.67 2392
3445.22 2356
3445.78 2055
3446.33 1988
3446.89 1916
3447.44 1998
3447.99 1964
3448.55 1801
3449.10 2025
3449.65 2170
3450.21 1941
3450.76 1902
3451.32 1899
3451.87 1869
3452.42 1942
3452.98 1866
3453.53 1984
3454.09 1927
3454.64 1806
3455.20 1852
3455.75 1904
3456.30 1909
3456.86 1972
3457.41 1906
3457.97 2002
3458.52 1905
3459.08 1954
3459.63 1713
3460.19 1927
3460.74 1946
3461.30 1977
3461.85 2021
3462.41 2022
3462.96 1870
3463.52 1774
3464.07 1897
3464.63 1965
3465.18 1958
3465.74 1887
3466.29 1971
3466.85 1952
3467.40 2060
3467.96 2012
3468.51 2030
3469.07 2071
3469.63 2062
3470.18 2193
3470.74 2236
3471.29 1981
3471.85 2086
3472.40 2359
3472.96 2213
3473.52 1981
3474.07 2198
3474.63 2199
3475.18 2119
3475.74 2085
3476.29 2066
3476.85 1961
3477.41 2059
3477.96 2116
3478.52 2134
3479.08 2378
3479.63 2608
3480.19 2531
3480.74 2393
3481.30 2431
3481.86 2440
3482.41 2391
3482.97 2387
3483.53 2537
3484.08 2363
3484.64 2365
3485.20 2420
3485.75 2568
3486.31 2562
3486.87 2505
3487.43 2733
3487.98 2749
3488.54 2979
3489.10 3246
3489.65 3567
3490.21 4001
3490.77 4708
3491.33 5269
3491.88 5963
3492.44 6570
3493.00 7069
3493.55 7285
3494.11 7538
3494.67 7091
3495.23 6447
3495.78 5967
3496.34 4926
3496.90 4892
3497.46 4385
3498.02 4190
3498.57 4178
3499.13 4083
3499.69 4248
3500.25 4355
3500.81 4655
3501.36 4786
3501.92 4928
3502.48 4540
3503.04 4705
3503.60 4526
3504.15 4535
3504.71 4522
3505.27 4610
3505.83 4450
3506.39 4250
3506.95 4338
3507.50 4334
3508.06 4045
3508.62 3826
3509.18 3890
3509.74 3596
3510.30 3488
3510.86 3117
3511.42 2959
3511.97 3127
3512.53 2644
3513.09 2793
3513.65 2753
3514.21 2586
3514.77 2455
3515.33 2455
3515.89 2512
3516.45 2271
3517.01 2268
3517.57 2302
3518.13 2394
3518.69 2260
3519.24 2276
3519.80 2369
3520.36 2571
3520.92 2605
3521.48 2503
3522.04 2224
3522.60 2361
3523.16 2563
3523.72 2487
3524.28 2489
3524.84 2625
3525.40 2475
3525.96 2525
3526.52 2585
3527.08 2402
3527.64 2148
3528.20 2170
3528.76 2272
3529.32 2247
3529.88 2318
3530.44 2173
3531.00 2269
3531.56 2358
3532.13 2157
3532.69 2117
3533.25 2365
3533.81 2377
3534.37 2205
3534.93 2298
3535.49 2270
3536.05 2273
3536.61 2360
3537.17 2483
3537.73 2623
3538.29 2545
3538.85 2702
3539.42 2832
3539.98 2835
3540.54 2893
3541.10 2997
3541.66 3120
3542.22 3547
3542.78 3357
3543.34 3735
3543.91 3535
3544.47 3883
3545.03 4052
3545.59 3687
3546.15 3583
3546.71 3115
3547.28 2965
3547.84 2941
3548.40 2808
3548.96 2667
3549.52 2382
3550.09 2323
3550.65 2232
3551.21 2082
3551.77 2222
3552.33 2100
3552.90 2192
3553.46 2363
3554.02 2263
3554.58 2334
3555.14 2327
3555.71 2372
3556.27 2425
3556.83 2457
3557.39 2298
3557.96 2318
3558.52 2318
3559.08 2312
3559.64 2388
3560.21 2456
3560.77 2546
3561.33 2344
3561.90 2276
3562.46 2444
3563.02 2342
3563.58 2371
3564.15 2265
3564.71 2397
3565.27 2312
3565.84 2203
3566.40 2250
3566.96 2116
3567.53 2152
3568.09 2217
3568.65 2082
3569.22 1998
3569.78 1964
3570.34 1898
3570.91 1951
3571.47 1954
3572.04 1984
3572.60 1956
3573.16 2080
3573.73 2017
3574.29 2159
3574.85 2083
3575.42 2203
3575.98 2135
3576.55 2217
3577.11 2218
3577.67 2213
3578.24 2075
3578.80 2064
3579.37 2175
3579.93 2126
3580.50 2220
3581.06 2212
3581.62 2248
3582.19 2188
3582.75 2199
3583.32 2116
3583.88 2094
3584.45 2115
3585.01 2166
3585.58 2281
3586.14 2289
3586.71 2148
3587.27 2061
3587.84 2272
3588.40 2160
3588.97 2044
3589.53 2009
3590.10 1913
3590.66 2056
3591.23 2091
3591.79 1991
3592.36 2143
3592.92 2104
3593.49 1847
3594.05 1930
3594.62 2068
3595.18 2031
3595.75 1964
3596.32 1947
3596.88 1912
3597.45 1928
3598.01 2076
3598.58 2159
3599.14 2208
3599.71 2057
3600.28 2137
3600.84 2110
3601.41 2046
3601.97 2075
3602.54 1999
3603.11 2246
3603.67 2225
3604.24 2078
3604.80 1969
3605.37 1963
3605.94 1980
3606.50 2062
3607.07 1983
3607.64 2032
3608.20 1933
3608.77 1988
3609.34 1800
3609.90 1782
3610.47 1663
3611.04 1761
3611.60 1796
3612.17 1873
3612.74 1906
3613.30 1982
3613.87 2147
3614.44 2479
3615.00 2901
3615.57 3515
3616.14 4037
3616.71 4950
3617.27 6007
3617.84 7017
3618.41 7819
3618.98 8102
3619.54 8647
3620.11 8832
3620.68 8469
3621.25 7922
3621.81 7026
3622.38 6248
3622.95 5272
3623.52 4451
3624.08 3683
3624.65 3363
3625.22 2990
3625.79 2568
3626.36 2337
3626.92 2339
3627.49 2223
3628.06 2103
3628.63 1989
3629.20 1954
3629.76 1922
3630.33 1950
3630.90 1953
3631.47 1903
3632.04 1868
3632.61 1871
3633.17 1873
3633.74 1933
3634.31 1848
3634.88 1770
3635.45 1707
3636.02 1773
3636.59 1645
3637.15 1784
3637.72 1712
3638.29 1790
3638.86 1866
3639.43 2014
3640.00 1979
3640.57 2149
3641.14 2293
3641.71 2530
3642.28 2570
3642.84 2680
3643.41 2587
3643.98 2640
3644.55 2652
3645.12 2463
3645.69 2692
3646.26 2615
3646.83 2649
3647.40 2747
3647.97 2636
3648.54 2732
3649.11 2430
3649.68 2423
3650.25 2499
3650.82 2614
3651.39 2598
3651.96 2524
3652.53 2539
3653.10 2456
3653.67 2609
3654.24 2735
3654.81 2510
3655.38 2607
3655.95 2820
3656.52 2822
3657.09 2922
3657.66 2940
3658.23 2999
3658.80 3109
3659.37 3049
3659.94 3054
3660.51 2999
3661.08 3113
3661.65 2886
3662.23 2769
3662.80 2652
3663.37 2550
3663.94 2539
3664.51 2327
3665.08 2372
3665.65 2442
3666.22 2200
3666.79 2179
3667.36 2090
3667.94 1945
3668.51 2113
3669.08 2136
3669.65 2127
3670.22 1970
3670.79 2119
3671.36 1990
3671.94 2124
3672.51 2105
3673.08 2059
3673.65 2154
3674.22 1944
3674.79 2214
3675.37 2194
3675.94 2259
3676.51 2461
3677.08 2381
3677.65 2211
3678.22 2151
3678.80 2176
3679.37 2137
3679.94 2125
3680.51 2137
3681.09 2041
3681.66 2051
3682.23 2058
3682.80 2039
3683.37 1982
3683.95 2017
3684.52 2028
3685.09 2124
3685.66 2025
3686.24 1953
3686.81 2032
3687.38 1905
3687.96 1998
3688.53 2275
3689.10 2398
3689.67 2550
3690.25 2638
3690.82 2631
3691.39 2897
3691.97 2756
3692.54 2754
3693.11 2555
3693.69 2490
3694.26 2369
3694.83 2409
3695.41 2366
3695.98 2318
3696.55 2256
3697.13 2264
3697.70 2099
3698.27 2094
3698.85 1969
3699.42 1989
3699.99 2099
3700.57 2064
3701.14 2163
3701.72 2115
3702.29 2096
3702.86 2088
3703.44 1956
3704.01 1941
3704.59 1846
3705.16 1850
3705.73 1938
3706.31 1804
3706.88 1929
3707.46 1899
3708.03 1976
3708.60 1957
3709.18 1903
3709.75 1960
3710.33 1883
3710.90 1978
3711.48 2125
3712.05 1909
3712.63 1817
3713.20 1816
3713.78 2039
3714.35 1829
3714.93 1722
3715.50 1721
3716.08 1974
3716.65 2038
3717.23 1954
3717.80 1984
3718.38 2063
3718.95 2069
3719.53 1933
3720.10 1888
3720.68 1951
3721.25 1925
3721.83 1922
3722.40 1857
3722.98 1814
3723.55 1694
3724.13 1573
3724.71 1625
3725.28 1731
3725.86 1738
3726.43 1753
3727.01 1775
3727.58 1903
3728.16 1980
3728.74 1868
3729.31 2019
3729.89 2223
3730.46 2439
3731.04 2846
3731.62 2999
3732.19 3299
3732.77 3417
3733.34 4026
3733.92 3985
3734.50 3779
3735.07 3926
3735.65 3788
3736.23 3678
3736.80 3583
3737.38 3435
3737.96 3206
3738.53 2768
3739.11 2599
3739.69 2334
3740.26 2317
3740.84 2150
3741.42 2179
3741.99 2088
3742.57 2098
3743.15 2049
3743.73 2092
3744.30 2032
3744.88 1925
3745.46 1900
3746.03 1936
3746.61 2016
3747.19 1975
3747.77 2156
3748.34 2050
3748.92 1996
3749.50 2087
3750.08 2022
3750.65 1886
3751.23 1840
3751.81 1991
3752.39 1812
3752.96 1723
3753.54 1693
3754.12 1940
3754.70 1896
3755.28 1795
3755.85 1817
3756.43 1856
3757.01 1988
3757.59 2028
3758.17 1963
3758.74 2079
3759.32 2228
3759.90 2307
3760.48 2509
3761.06 2384
3761.64 2228
3762.22 2292
3762.79 2295
3763.37 2122
3763.95 2146
3764.53 2185
3765.11 2157
3765.69 2306
3766.27 2100
3766.84 2129
3767.42 1854
3768.00 2084
3768.58 2045
3769.16 2041
3769.74 1839
3770.32 1960
3770.90 1908
3771.48 2160
3772.06 2190
3772.64 2188
3773.22 2091
3773.79 2244
3774.37 2210
3774.95 2217
3775.53 1936
3776.11 1934
3776.69 1905
3777.27 1891
3777.85 1847
3778.43 1732
3779.01 1838
3779.59 1851
3780.17 1806
3780.75 1839
3781.33 1750
3781.91 1857
3782.49 1787
3783.07 1746
3783.65 1748
3784.23 1717
3784.81 1628
3785.39 1738
3785.97 1730
3786.55 1749
3787.13 1785
3787.71 1800
3788.29 1812
3788.87 1862
3789.46 1890
3790.04 1884
3790.62 1920
3791.20 1881
3791.78 1762
3792.36 1878
3792.94 1802
3793.52 1952
3794.10 1873
3794.68 1816
3795.26 1914
3795.84 1752
3796.43 1990
3797.01 2036
3797.59 1921
3798.17 1891
3798.75 1847
3799.33 1810
3799.91 2020
3800.50 2130
3801.08 2231
3801.66 2119
3802.24 2168
3802.82 2267
3803.40 2413
3803.98 2325
3804.57 2402
3805.15 2437
3805.73 2150
3806.31 2328
3806.89 2134
3807.48 2283
3808.06 2374
3808.64 2394
3809.22 2503
3809.80 2480
3810.39 2503
3810.97 2660
3811.55 2559
3812.13 2513
3812.72 2591
3813.30 2415
3813.88 2367
3814.46 2494
3815.05 2509
3815.63 2673
3816.21 2633
3816.79 2698
3817.38 2561
3817.96 2491
3818.54 2329
3819.13 2507
3819.71 2292
3820.29 2331
3820.87 1951
3821.46 1956
3822.04 1957
3822.62 1876
3823.21 1956
3823.79 1982
3824.37 2000
3824.96 1886
3825.54 1931
3826.12 1907
3826.71 1760
3827.29 1724
3827.87 1733
3828.46 1810
3829.04 1879
3829.62 1817
3830.21 2005
3830.79 1902
3831.38 1987
3831.96 1981
3832.54 1986
3833.13 2103
3833.71 2092
3834.30 2111
3834.88 2030
3835.46 1918
3836.05 2056
3836.63 2082
3837.22 2128
3837.80 2026
3838.38 2017
3838.97 2117
3839.55 1965
3840.14 1956
3840.72 1834
3841.31 1911
3841.89 1906
3842.48 1981
3843.06 1923
3843.65 2078
3844.23 2132
3844.82 2170
3845.40 2116
3845.99 2091
3846.57 2057
3847.16 2140
3847.74 2001
3848.33 2036
3848.91 2118
3849.50 2232
3850.08 2157
3850.67 2111
3851.25 2156
3851.84 1989
3852.42 2052
3853.01 2105
3853.59 2075
3854.18 1932
3854.76 2036
3855.35 1890
3855.94 2201
3856.52 2418
3857.11 2654
3857.69 2970
3858.28 3218
3858.87 3959
3859.45 4714
3860.04 5761
3860.62 6800
3861.21 7775
3861.80 8936
3862.38 9968
3862.97 10775
3863.55 10570
3864.14 10409
3864.73 10177
3865.31 9157
3865.90 7945
3866.49 6731
3867.07 6168
3867.66 5221
3868.25 4440
3868.83 3922
3869.42 3420
3870.01 3145
3870.59 3146
3871.18 3017
3871.77 3052
3872.35 3026
3872.94 2946
3873.53 3141
3874.11 3293
3874.70 3678
3875.29 3721
3875.88 3746
3876.46 4006
3877.05 3562
3877.64 3457
3878.22 3295
3878.81 3166
3879.40 3017
3879.99 2932
3880.57 2620
3881.16 2401
3881.75 2486
3882.34 2506
3882.93 2249
3883.51 2241
3884.10 2428
3884.69 2235
3885.28 2353
3885.86 2314
3886.45 2343
3887.04 2328
3887.63 2219
3888.22 2354
3888.81 2458
3889.39 2712
3889.98 2782
3890.57 2908
3891.16 2900
3891.75 2818
3892.34 2852
3892.92 2714
3893.51 2714
3894.10 2728
3894.69 2582
3895.28 2476
3895.87 2509
3896.46 2611
3897.04 2542
3897.63 2715
3898.22 2825
3898.81 2821
3899.40 2820
3899.99 3177
3900.58 3049
3901.17 3139
3901.76 3305
3902.35 3106
3902.93 2980
3903.52 2851
3904.11 2736
3904.70 2582
3905.29 2388
3905.88 2293
3906.47 2118
3907.06 2025
3907.65 1926
3908.24 1992
3908.83 1955
3909.42 2098
3910.01 1959
3910.60 2054
3911.19 1937
3911.78 1877
3912.37 1954
3912.96 1862
3913.55 1737
3914.14 1887
3914.73 2057
3915.32 1919
3915.91 1923
3916.50 1899
3917.09 1873
3917.68 1954
3918.27 1853
3918.86 1745
3919.45 1699
3920.04 1784
3920.63 1798
3921.22 1784
3921.81 1945
3922.40 1921
3923.00 1894
3923.59 2110
3924.18 2099
3924.77 2021
3925.36 2049
3925.95 2127
3926.54 2118
3927.13 1944
3927.72 1934
3928.31 1956
3928.91 1979
3929.50 1778
3930.09 1813
3930.68 1743
3931.27 1866
3931.86 1834
3932.45 1782
3933.05 1776
3933.64 1728
3934.23 1708
3934.82 1670
3935.41 1839
3936.00 1938
3936.60 1837
3937.19 1819
3937.78 1986
3938.37 1886
3938.96 2034
3939.55 2188
3940.15 1935
3940.74 2222
3941.33 2146
3941.92 2146
3942.52 2151
3943.11 2047
3943.70 2058
3944.29 2213
3944.89 1987
3945.48 1815
3946.07 1837
3946.66 1731
3947.26 1842
3947.85 1861
3948.44 1725
3949.03 1666
3949.63 1905
3950.22 1853
3950.81 1712
3951.40 1652
3952.00 1783
3952.59 1682
3953.18 1638
3953.78 1854
3954.37 1781
3954.96 1768
3955.56 1859
3956.15 1657
3956.74 1624
3957.34 1693
3957.93 1764
3958.52 1721
3959.12 1678
3959.71 1877
3960.30 1756
3960.90 1671
3961.49 1703
3962.08 1705
3962.68 1856
3963.27 1814
3963.87 1774
3964.46 1834
3965.05 1729
3965.65 1935
3966.24 1948
3966.84 1935
3967.43 1921
3968.02 1879
3968.62 1822
3969.21 1891
3969.81 1799
3970.40 1734
3971.00 1762
3971.59 1799
3972.18 1575
3972.78 1641
3973.37 1748
3973.97 1999
3974.56 1851
3975.16 1787
3975.75 1774
3976.35 1836
3976.94 1876
3977.54 1846
3978.13 1983
3978.73 2138
3979.32 2020
3979.92 1964
3980.51 1784
3981.11 1955
3981.70 1916
3982.30 1663
3982.89 1747
3983.49 1617
3984.08 1624
3984.68 1663
3985.27 1716
3985.87 1700
3986.46 1644
3987.06 1746
3987.66 1750
3988.25 1869
3988.85 1740
3989.44 1716
3990.04 1811
3990.63 1787
3991.23 1814
3991.83 1760
3992.42 1845
3993.02 1897
3993.61 1778
3994.21 1816
3994.81 1988
3995.40 1898
3996.00 1879
3996.60 2026
3997.19 2152
3997.79 2193
3998.38 2164
3998.98 2233
3999.58 2240
4000.17 2330
4000.77 2150
4001.37 2187
4001.96 1968
4002.56 1993
4003.16 2065
4003.75 1909
4004.35 1861
4004.95 1933
4005.54 2005
4006.14 1863
4006.74 1778
4007.34 2066
4007.93 2272
4008.53 2095
4009.13 1946
4009.72 2079
4010.32 2064
4010.92 2044
4011.52 2005
4012.11 1926
4012.71 2108
4013.31 2264
4013.91 2325
4014.50 2396
4015.10 2441
4015.70 2615
4016.30 2837
4016.90 3234
4017.49 3247
4018.09 3480
4018.69 3664
4019.29 3485
4019.89 3413
4020.48 3121
4021.08 2756
4021.68 2739
4022.28 2530
4022.88 2307
4023.47 2085
4024.07 2187
4024.67 2042
4025.27 2032
4025.87 1981
4026.47 2001
4027.06 2030
4027.66 2016
4028.26 2073
4028.86 2108
4029.46 2270
4030.06 2360
4030.66 2255
4031.26 2260
4031.85 2411
4032.45 2420
4033.05 2154
4033.65 2053
4034.25 2002
4034.85 1990
4035.45 2203
4036.05 2145
4036.65 1878
4037.25 1836
4037.85 1908
4038.45 1886
4039.05 1864
4039.64 1694
4040.24 1677
4040.84 1568
4041.44 1648
4042.04 1829
4042.64 1866
4043.24 1911
4043.84 1989
4044.44 1902
4045.04 1917
4045.64 2030
4046.24 2074
4046.84 2050
4047.44 2274
4048.04 2298
4048.64 2302
4049.24 2255
4049.84 2280
4050.44 2353
4051.04 2141
4051.64 2140
4052.24 2003
4052.84 2070
4053.45 2111
4054.05 1913
4054.65 1999
4055.25 2048
4055.85 1993
4056.45 2033
4057.05 1912
4057.65 1787
4058.25 1890
4058.85 1858
4059.45 1810
4060.05 1654
4060.66 1731
4061.26 1739
4061.86 1847
4062.46 1701
4063.06 1618
4063.66 1570
4064.26 1773
4064.86 1722
4065.47 1559
4066.07 1583
4066.67 1648
4067.27 1730
4067.87 1566
4068.47 1572
4069.07 1635
4069.68 1707
4070.28 1760
4070.88 1750
4071.48 1721
4072.08 1717
4072.69 1741
4073.29 1823
4073.89 1844
4074.49 1818
4075.09 1824
4075.70 1638
4076.30 1704
4076.90 1772
4077.50 1842
4078.11 1831
4078.71 1657
4079.31 1592
4079.91 1681
4080.51 1519
4081.12 1424
4081.72 1586
4082.32 1544
4082.93 1551
4083.53 1595
4084.13 1513
4084.73 1637
4085.34 1604
4085.94 1781
4086.54 1648
4087.15 1658
4087.75 1548
4088.35 1627
4088.95 1700
4089.56 1610
4090.16 1695
4090.76 1762
4091.37 1624
4091.97 1649
4092.57 1590
4093.18 1751
4093.78 1867
4094.39 1771
4094.99 1831
4095.59 1832
4096.20 1926
4096.80 1824
4097.40 1862
4098.01 1847
4098.61 1982
4099.22 1882
4099.82 1727
4100.42 1693
4101.03 1741
4101.63 1728
4102.24 1606
4102.84 1546
4103.44 1490
4104.05 1394
4104.65 1662
4105.26 1578
4105.86 1546
4106.47 1583
4107.07 1640
4107.67 1587
4108.28 1582
4108.88 1535
4109.49 1489
4110.09 1573
4110.70 1656
4111.30 1594
4111.91 1427
4112.51 1566
4113.12 1542
4113.72 1620
4114.33 1556
4114.93 1497
4115.54 1547
4116.14 1503
4116.75 1472
4117.35 1626
4117.96 1538
4118.56 1474
4119.17 1506
4119.77 1575
4120.38 1533
4120.99 1701
4121.59 1666
4122.20 1687
4122.80 1778
4123.41 1842
4124.01 1963
4124.62 2067
4125.23 2245
4125.83 2216
4126.44 2334
4127.04 2181
4127.65 2025
4128.26 2160
4128.86 2083
4129.47 1919
4130.07 1793
4130.68 1781
4131.29 1682
4131.89 1771
4132.50 1711
4133.11 1775
4133.71 1663
4134.32 1762
4134.92 1736
4135.53 1710
4136.14 1647
4136.74 1579
4137.35 1640
4137.96 1841
4138.56 1759
4139.17 1781
4139.78 1859
4140.39 1793
4140.99 1687
4141.60 1718
4142.21 1791
4142.81 1964
4143.42 1957
4144.03 1862
4144.64 1835
4145.24 1828
4145.85 1929
4146.46 1776
4147.06 1753
4147.67 1587
4148.28 1440
4148.89 1613
4149.49 1728
4150.10 1755
4150.71 1577
4151.32 1622
4151.93 1607
4152.53 1528
4153.14 1467
4153.75 1688
4154.36 1609
4154.97 1560
4155.57 1481
4156.18 1408
4156.79 1397
4157.40 1390
4158.01 1462
4158.61 1484
4159.22 1555
4159.83 1588
4160.44 1582
4161.05 1502
4161.66 1546
4162.26 1563
4162.87 1592
4163.48 1766
4164.09 1908
4164.70 1791
4165.31 1578
4165.92 1828
4166.53 1855
4167.13 1771
4167.74 1783
4168.35 1726
4168.96 1772
4169.57 1810
4170.18 1835
4170.79 1739
4171.40 1678
4172.01 1726
4172.62 1817
4173.23 1606
4173.84 1707
4174.44 1797
4175.05 1751
4175.66 1798
4176.27 1721
4176.88 1724
4177.49 1817
4178.10 1763
4178.71 1757
4179.32 1807
4179.93 1704
4180.54 1828
4181.15 1875
4181.76 1713
4182.37 1553
4182.98 1671
4183.59 1654
4184.20 1478
4184.81 1467
4185.42 1450
4186.03 1568
4186.64 1589
4187.25 1512
4187.86 1531
4188.47 1510
4189.08 1589
4189.70 1695
4190.31 1561
4190.92 1688
4191.53 1696
4192.14 1754
4192.75 1708
4193.36 1705
4193.97 1776
4194.58 1824
4195.19 1935
4195.80 2102
4196.41 1944
4197.03 2000
4197.64 1892
4198.25 1920
4198.86 1853
4199.47 1835
4200.08 1833
4200.69 1820
4201.30 1909
4201.92 1836
4202.53 1731
4203.14 1904
4203.75 1855
4204.36 1853
4204.97 1807
4205.58 1720
4206.20 1791
4206.81 1842
4207.42 1704
4208.03 1671
4208.64 1667
4209.26 1873
4209.87 1779
4210.48 1665
4211.09 1581
4211.70 1749
4212.32 1786
4212.93 1817
4213.54 1720
4214.15 1872
4214.77 1792
4215.38 1926
4215.99 2026
4216.60 2047
4217.22 2051
4217.83 2214
4218.44 2268
4219.05 2462
4219.67 2550
4220.28 2764
4220.89 2982
4221.50 3326
4222.12 3562
4222.73 3951
4223.34 4202
4223.96 4406
4224.57 4617
4225.18 4665
4225.80 4554
4226.41 4646
4227.02 4623
4227.64 4844
4228.25 4986
4228.86 4751
4229.48 4670
4230.09 4711
4230.70 5008
4231.32 4489
4231.93 4366
4232.54 4056
4233.16 3671
4233.77 3506
4234.39 3249
4235.00 2888
4235.61 2646
4236.23 2496
4236.84 2510
4237.45 2309
4238.07 2358
4238.68 2300
4239.30 2291
4239.91 2293
4240.53 2347
4241.14 2186
4241.75 1994
4242.37 1952
4242.98 1952
4243.60 1865
4244.21 1862
4244.83 1847
4245.44 1920
4246.06 1941
4246.67 1928
4247.29 1878
4247.90 2013
4248.51 2171
4249.13 2035
4249.74 2090
4250.36 2175
4250.97 2227
4251.59 2079
4252.20 2214
4252.82 2461
4253.44 2321
4254.05 2278
4254.67 2336
4255.28 2406
4255.90 2393
4256.51 2461
4257.13 2363
4257.74 2310
4258.36 2381
4258.97 2305
4259.59 2166
4260.21 2277
4260.82 2356
4261.44 2283
4262.05 2284
4262.67 2266
4263.28 2110
4263.90 2119
4264.52 2144
4265.13 2197
4265.75 2255
4266.36 2146
4266.98 2087
4267.60 2113
4268.21 2294
4268.83 2179
4269.45 2031
4270.06 2001
4270.68 1942
4271.29 2139
4271.91 2086
4272.53 1916
4273.14 1917
4273.76 1828
4274.38 1712
4274.99 1777
4275.61 1928
4276.23 1896
4276.85 1892
4277.46 1862
4278.08 1810
4278.70 1846
4279.31 1829
4279.93 1830
4280.55 1672
4281.16 1665
4281.78 1705
4282.40 1761
4283.02 1725
4283.63 1641
4284.25 1699
4284.87 1640
4285.49 1615
4286.10 1677
4286.72 1740
4287.34 1712
4287.96 1910
4288.57 1813
4289.19 1799
4289.81 1769
4290.43 1780
4291.05 1696
4291.66 1768
4292.28 1832
4292.90 1684
4293.52 1645
4294.14 1791
4294.75 1743
4295.37 1759
4295.99 1754
4296.61 1677
4297.23 1767
4297.85 1738
4298.46 1881
4299.08 1845
4299.70 1645
4300.32 1632
4300.94 1649
4301.56 1675
4302.18 1705
4302.79 1744
4303.41 1646
4304.03 1589
4304.65 1706
4305.27 1826
4305.89 1941
4306.51 1772
4307.13 1635
4307.75 1594
4308.36 1683
4308.98 1686
4309.60 1667
4310.22 1670
4310.84 1631
4311.46 1657
4312.08 1717
4312.70 1742
4313.32 1681
4313.94 1684
4314.56 1708
4315.18 1875
4315.80 1782
4316.42 1502
4317.04 1531
4317.66 1602
4318.28 1604
4318.90 1554
4319.52 1644
4320.14 1513
4320.76 1594
4321.38 1462
4322.00 1549
4322.62 1594
4323.24 1707
4323.86 1701
4324.48 1767
4325.10 1891
4325.72 1789
4326.34 1685
4326.96 1650
4327.58 1841
4328.20 1849
4328.82 1666
4329.44 1775
4330.06 1625
4330.68 1694
4331.30 1810
4331.93 1749
4332.55 1723
4333.17 1630
4333.79 1750
4334.41 1772
4335.03 1852
4335.65 1855
4336.27 2009
4336.89 2146
4337.51 2352
4338.14 2338
4338.76 2422
4339.38 2461
4340.00 2462
4340.62 2414
4341.24 2403
4341.86 2275
4342.49 2409
4343.11 2549
4343.73 2651
4344.35 2729
4344.97 3097
4345.60 3427
4346.22 3851
4346.84 4018
4347.46 4456
4348.08 5097
4348.70 5263
4349.33 5017
4349.95 4741
4350.57 4238
4351.19 4031
4351.82 3646
4352.44 2970
4353.06 2810
4353.68 2537
4354.31 2350
4354.93 2287
4355.55 2133
4356.17 2189
4356.80 2126
4357.42 2062
4358.04 2162
4358.66 2083
4359.29 1952
4359.91 1988
4360.53 2034
4361.16 2124
4361.78 2077
4362.40 2056
4363.02 2133
4363.65 1869
4364.27 2055
4364.89 2085
4365.52 2282
4366.14 2319
4366.76 2077
4367.39 2123
4368.01 2013
4368.63 2023
4369.26 1984
4369.88 2106
4370.50 1900
4371.13 1902
4371.75 1862
4372.38 1737
4373.00 1797
4373.62 1908
4374.25 1882
4374.87 1791
4375.49 1792
4376.12 1743
4376.74 1697
4377.37 1875
4377.99 2140
4378.62 2062
4379.24 2088
4379.86 2086
4380.49 2131
4381.11 2123
4381.74 2109
4382.36 2192
4382.99 2153
4383.61 2237
4384.24 2194
4384.86 2466
4385.48 2362
4386.11 2352
4386.73 2717
4387.36 2627
4387.98 2735
4388.61 3013
4389.23 2877
4389.86 3456
4390.48 3796
4391.11 4417
4391.73 4569
4392.36 4882
4392.98 4858
4393.61 4932
4394.23 4903
4394.86 4488
4395.49 4082
4396.11 3802
4396.74 3407
4397.36 3222
4397.99 3244
4398.61 3165
4399.24 3315
4399.86 3355
4400.49 3447
4401.12 3524
4401.74 3354
4402.37 3257
4402.99 3009
4403.62 2856
4404.25 2743
4404.87 2686
4405.50 2671
4406.12 2670
4406.75 2713
4407.38 2700
4408.00 2587
4408.63 2764
4409.25 2668
4409.88 2412
4410.51 2701
4411.13 2491
4411.76 2447
4412.39 2641
4413.01 2377
4413.64 2370
4414.27 2351
4414.89 2154
4415.52 2187
4416.15 2244
4416.77 2274
4417.40 2431
4418.03 2215
4418.66 2194
4419.28 2363
4419.91 2264
4420.54 2350
4421.16 2331
4421.79 2386
4422.42 2481
4423.05 2302
4423.67 2252
4424.30 2337
4424.93 2028
4425.56 1999
4426.18 2029
4426.81 1828
4427.44 1855
4428.07 1888
4428.69 1988
4429.32 1731
4429.95 1680
4430.58 1753
4431.21 1840
4431.83 1678
4432.46 1594
4433.09 1692
4433.72 1888
4434.35 1958
4434.97 1744
4435.60 1900
4436.23 1863
4436.86 1836
4437.49 1773
4438.12 1600
4438.74 1642
4439.37 1758
4440.00 1686
4440.63 1668
4441.26 1814
4441.89 1685
4442.52 1623
4443.14 1664
4443.77 1732
4444.40 1691
4445.03 1701
4445.66 1686
4446.29 1845
4446.92 1688
4447.55 1710
4448.18 1858
4448.81 1873
4449.44 1893
4450.06 2011
4450.69 1935
4451.32 1839
4451.95 1795
4452.58 1843
4453.21 1760
4453.84 1786
4454.47 1815
4455.10 1663
4455.73 1798
4456.36 1891
4456.99 1867
4457.62 1803
4458.25 1735
4458.88 1787
4459.51 1783
4460.14 1670
4460.77 1655
4461.40 1648
4462.03 1656
4462.66 1561
4463.29 1759
4463.92 1734
4464.55 1601
4465.18 1583
4465.81 1536
4466.44 1532
4467.07 1482
4467.70 1413
4468.33 1560
4468.96 1578
4469.59 1532
4470.22 1623
4470.86 1550
4471.49 1489
4472.12 1374
4472.75 1512
4473.38 1603
4474.01 1593
4474.64 1455
4475.27 1475
4475.90 1496
4476.53 1397
4477.16 1421
4477.80 1559
4478.43 1577
4479.06 1446
4479.69 1558
4480.32 1662
4480.95 1581
4481.58 1667
4482.22 1679
4482.85 1632
4483.48 1634
4484.11 1707
4484.74 1769
4485.37 1716
4486.01 1781
4486.64 1787
4487.27 1841
4487.90 1769
4488.53 1705
4489.17 1804
4489.80 1713
4490.43 1749
4491.06 1849
4491.69 1879
4492.33 1878
4492.96 1772
4493.59 1888
4494.22 1729
4494.86 1777
4495.49 1824
4496.12 1697
4496.75 1670
4497.39 1767
4498.02 1664
4498.65 1692
4499.28 1777
4499.92 1746
4500.55 1853
4501.18 2136
4501.82 2215
4502.45 2158
4503.08 2151
4503.71 2237
4504.35 2382
4504.98 2247
4505.61 2152
4506.25 2186
4506.88 1985
4507.51 1977
4508.15 2018
4508.78 1821
4509.41 1862
4510.05 1822
4510.68 1675
4511.31 1804
4511.95 1816
4512.58 1784
4513.22 1791
4513.85 1912
4514.48 1820
4515.12 1825
4515.75 1844
4516.39 1946
4517.02 1810
4517.65 1876
4518.29 1929
4518.92 1854
4519.56 1863
4520.19 1805
4520.82 1817
4521.46 1820
4522.09 1858
4522.73 1959
4523.36 1948
4524.00 2019
4524.63 2038
4525.27 2037
4525.90 2257
4526.53 2675
4527.17 2853
4527.80 3340
4528.44 3728
4529.07 4231
4529.71 5412
4530.34 6691
4530.98 8071
4531.61 9554
4532.25 11142
4532.88 11844
4533.52 12200
4534.15 12142
4534.79 11304
4535.42 10265
4536.06 8846
4536.69 7624
4537.33 6368
4537.97 5027
4538.60 4308
4539.24 3644
4539.87 3157
4540.51 2824
4541.14 2452
4541.78 2227
4542.42 2209
4543.05 2213
4543.69 2148
4544.32 2096
4544.96 2263
4545.59 2347
4546.23 2334
4546.87 2597
4547.50 2773
4548.14 2787
4548.78 2921
4549.41 3189
4550.05 3163
4550.68 3272
4551.32 3227
4551.96 3164
4552.59 2881
4553.23 2767
4553.87 2478
4554.50 2469
4555.14 2408
4555.78 2312
4556.41 2044
4557.05 2125
4557.69 1935
4558.32 1942
4558.96 2171
4559.60 2253
4560.24 2217
4560.87 2180
4561.51 2219
4562.15 2216
4562.78 2250
4563.42 2176
4564.06 2251
4564.70 2264
4565.33 2246
4565.97 2415
4566.61 2434
4567.25 2531
4567.88 2495
4568.52 2623
4569.16 2801
4569.80 2787
4570.43 2927
4571.07 3089
4571.71 2978
4572.35 3006
4572.98 2884
4573.62 2563
4574.26 2535
4574.90 2298
4575.54 2230
4576.18 2045
4576.81 1988
4577.45 1929
4578.09 1909
4578.73 1901
4579.37 1924
4580.00 1856
4580.64 1848
4581.28 1740
4581.92 1620
4582.56 1791
4583.20 1797
4583.84 1915
4584.47 2004
4585.11 2047
4585.75 2003
4586.39 2048
4587.03 2027
4587.67 2005
4588.31 2109
4588.95 2140
4589.59 2092
4590.23 1971
4590.86 1871
4591.50 2194
4592.14 2002
4592.78 1962
4593.42 2114
4594.06 2118
4594.70 2016
4595.34 1860
4595.98 1823
4596.62 1666
4597.26 1694
4597.90 1645
4598.54 1644
4599.18 1649
4599.82 1641
4600.46 1860
4601.10 1736
4601.74 1793
4602.38 1841
4603.02 1675
4603.66 1710
4604.30 1760
4604.94 1840
4605.58 1844
4606.22 1818
4606.86 1890
4607.50 1950
4608.14 2074
4608.78 1981
4609.42 2084
4610.06 2014
4610.70 2003
4611.34 1860
4611.98 1877
4612.62 1811
4613.26 1851
4613.90 1795
4614.54 1636
4615.19 1701
4615.83 1651
4616.47 1574
4617.11 1495
4617.75 1437
4618.39 1526
4619.03 1342
4619.67 1586
4620.31 1629
4620.96 1619
4621.60 1476
4622.24 1421
4622.88 1466
4623.52 1675
4624.16 1581
4624.80 1551
4625.45 1565
4626.09 1500
4626.73 1497
4627.37 1430
4628.01 1439
4628.65 1422
4629.30 1500
4629.94 1387
4630.58 1470
4631.22 1507
4631.86 1577
4632.51 1542
4633.15 1484
4633.79 1647
4634.43 1735
4635.07 1847
4635.72 1689
4636.36 1669
4637.00 1658
4637.64 1643
4638.29 1635
4638.93 1708
4639.57 1763
4640.21 1738
4640.86 1730
4641.50 1796
4642.14 1806
4642.78 1822
4643.43 1727
4644.07 1645
4644.71 1690
4645.36 1606
4646.00 1642
4646.64 1563
4647.29 1667
4647.93 1705
4648.57 1801
4649.21 1609
4649.86 1781
4650.50 1782
4651.14 1761
4651.79 1713
4652.43 1686
4653.07 1619
4653.72 1751
4654.36 1776
4655.01 1817
4655.65 1810
4656.29 1734
4656.94 1550
4657.58 1594
4658.22 1629
4658.87 1472
4659.51 1381
4660.16 1359
4660.80 1366
4661.44 1445
4662.09 1408
4662.73 1371
4663.38 1459
4664.02 1453
4664.67 1477
4665.31 1462
4665.95 1433
4666.60 1508
4667.24 1410
4667.89 1435
4668.53 1422
4669.18 1377
4669.82 1342
4670.47 1362
4671.11 1279
4671.76 1307
4672.40 1402
4673.04 1376
4673.69 1471
4674.33 1401
4674.98 1360
4675.62 1397
4676.27 1432
4676.92 1436
4677.56 1441
4678.21 1452
4678.85 1479
4679.50 1314
4680.14 1327
4680.79 1586
4681.43 1583
4682.08 1447
4682.72 1614
4683.37 1563
4684.01 1604
4684.66 1533
4685.31 1578
4685.95 1532
4686.60 1476
4687.24 1442
4687.89 1474
4688.54 1512
4689.18 1420
4689.83 1427
4690.47 1365
4691.12 1277
4691.77 1359
4692.41 1308
4693.06 1409
4693.70 1450
4694.35 1507
4695.00 1518
4695.64 1430
4696.29 1533
4696.94 1565
4697.58 1677
4698.23 1766
4698.88 1712
4699.52 1849
4700.17 1828
4700.82 1746
4701.46 1801
4702.11 1959
4702.76 1757
4703.40 1768
4704.05 1745
4704.70 1683
4705.35 1558
4705.99 1519
4706.64 1551
4707.29 1559
4707.93 1408
4708.58 1423
4709.23 1375
4709.88 1388
4710.52 1420
4711.17 1599
4711.82 1543
4712.47 1407
4713.11 1401
4713.76 1594
4714.41 1517
4715.06 1568
4715.70 1461
4716.35 1398
4717.00 1423
4717.65 1403
4718.30 1530
4718.94 1543
4719.59 1586
4720.24 1590
4720.89 1660
4721.54 1573
4722.19 1623
4722.83 1746
4723.48 1744
4724.13 1757
4724.78 1657
4725.43 1836
4726.08 1634
4726.72 1761
4727.37 1714
4728.02 1881
4728.67 1683
4729.32 1602
4729.97 1560
4730.62 1399
4731.27 1458
4731.91 1474
4732.56 1414
4733.21 1385
4733.86 1411
4734.51 1391
4735.16 1446
4735.81 1466
4736.46 1398
4737.11 1367
4737.76 1461
4738.41 1519
4739.06 1489
4739.70 1522
4740.35 1613
4741.00 1731
4741.65 1767
4742.30 1736
4742.95 1859
4743.60 1717
4744.25 1665
4744.90 1817
4745.55 1620
4746.20 1536
4746.85 1823
4747.50 1615
4748.15 1451
4748.80 1477
4749.45 1641
4750.10 1529
4750.75 1566
4751.40 1600
4752.05 1754
4752.70 1808
4753.35 1866
4754.00 1866
4754.65 1661
4755.31 1774
4755.96 1722
4756.61 1850
4757.26 1829
4757.91 1772
4758.56 1700
4759.21 1698
4759.86 1603
4760.51 1727
4761.16 1748
4761.81 1691
4762.46 1770
4763.11 1910
4763.77 2102
4764.42 2005
4765.07 1954
4765.72 2129
4766.37 2190
4767.02 2080
4767.67 2033
4768.33 1822
4768.98 1719
4769.63 1784
4770.28 1606
4770.93 1567
4771.58 1515
4772.23 1436
4772.89 1390
4773.54 1410
4774.19 1276
4774.84 1316
4775.49 1332
4776.15 1465
4776.80 1330
4777.45 1295
4778.10 1303
4778.75 1356
4779.41 1370
4780.06 1390
4780.71 1445
4781.36 1482
4782.02 1506
4782.67 1511
4783.32 1418
4783.97 1369
4784.63 1435
4785.28 1389
4785.93 1440
4786.58 1310
4787.24 1295
4787.89 1284
4788.54 1353
4789.19 1311
4789.85 1255
4790.50 1411
4791.15 1422
4791.81 1333
4792.46 1301
4793.11 1353
4793.77 1305
4794.42 1417
4795.07 1438
4795.72 1462
4796.38 1315
4797.03 1366
4797.69 1342
4798.34 1326
4798.99 1374
4799.65 1375
4800.30 1393
4800.95 1409
4801.61 1340
4802.26 1312
4802.91 1286
4803.57 1342
4804.22 1453
4804.88 1364
4805.53 1286
4806.18 1217
4806.84 1246
4807.49 1239
4808.15 1361
4808.80 1326
4809.45 1368
4810.11 1452
4810.76 1335
4811.42 1243
4812.07 1351
4812.73 1292
4813.38 1397
4814.04 1374
4814.69 1376
4815.34 1399
4816.00 1511
4816.65 1527
4817.31 1565
4817.96 1526
4818.62 1513
4819.27 1580
4819.93 1655
4820.58 1501
4821.24 1617
4821.89 1733
4822.55 1743
4823.20 1658
4823.86 1717
4824.51 1701
4825.17 1743
4825.82 1734
4826.48 1588
4827.14 1730
4827.79 1710
4828.45 1666
4829.10 1796
4829.76 1609
4830.41 1588
4831.07 1588
4831.72 1538
4832.38 1664
4833.04 1510
4833.69 1727
4834.35 1903
4835.00 1985
4835.66 1968
4836.32 2115
4836.97 2103
4837.63 2180
4838.28 2290
4838.94 2264
4839.60 2297
4840.25 2396
4840.91 2343
4841.57 2329
4842.22 2108
4842.88 2129
4843.54 2272
4844.19 2146
4844.85 2057
4845.51 1972
4846.16 1964
4846.82 1916
4847.48 1958
4848.13 2105
4848.79 2199
4849.45 2418
4850.10 2648
4850.76 2672
4851.42 2747
4852.07 3004
4852.73 2983
4853.39 2886
4854.05 2766
4854.70 2751
4855.36 2590
4856.02 2498
4856.68 2310
4857.33 2314
4857.99 2234
4858.65 2361
4859.31 2335
4859.96 2307
4860.62 2288
4861.28 2272
4861.94 2330
4862.59 2260
4863.25 2083
4863.91 2064
4864.57 2109
4865.23 2129
4865.88 2358
4866.54 2516
4867.20 2431
4867.86 2512
4868.52 2369
4869.18 2334
4869.83 2288
4870.49 2218
4871.15 2164
4871.81 2081
4872.47 2213
4873.13 2194
4873.78 1966
4874.44 1938
4875.10 1932
4875.76 1824
4876.42 1989
4877.08 1971
4877.74 1947
4878.40 2089
4879.06 1990
4879.71 1933
4880.37 1934
4881.03 1855
4881.69 1793
4882.35 1860
4883.01 1848
4883.67 1777
4884.33 1848
4884.99 1692
4885.65 1651
4886.31 1605
4886.97 1828
4887.63 1705
4888.29 1751
4888.94 1668
4889.60 1658
4890.26 1757
4890.92 1796
4891.58 1865
4892.24 1953
4892.90 1938
4893.56 1860
4894.22 1782
4894.88 1796
4895.54 1790
4896.20 1641
4896.86 1652
4897.52 1720
4898.18 1789
4898.84 1635
4899.50 1654
4900.17 1689
4900.83 1689
4901.49 1766
4902.15 1763
4902.81 1749
4903.47 1709
4904.13 1664
4904.79 1628
4905.45 1619
4906.11 1656
4906.77 1494
4907.43 1564
4908.09 1636
4908.75 1559
4909.42 1516
4910.08 1488
4910.74 1554
4911.40 1510
4912.06 1403
4912.72 1513
4913.38 1416
4914.04 1434
4914.70 1439
4915.37 1507
4916.03 1483
4916.69 1405
4917.35 1379
4918.01 1403
4918.67 1325
4919.34 1328
4920.00 1317
4920.66 1357
4921.32 1427
4921.98 1427
4922.64 1432
4923.31 1283
4923.97 1344
4924.63 1374
4925.29 1280
4925.95 1321
4926.62 1217
4927.28 1328
4927.94 1272
4928.60 1239
4929.27 1300
4929.93 1304
4930.59 1351
4931.25 1476
4931.92 1304
4932.58 1234
4933.24 1328
4933.90 1387
4934.57 1314
4935.23 1411
4935.89 1434
4936.55 1456
4937.22 1354
4937.88 1543
4938.54 1509
4939.21 1362
4939.87 1412
4940.53 1547
4941.20 1320
4941.86 1274
4942.52 1369
4943.19 1443
4943.85 1337
4944.51 1257
4945.18 1338
4945.84 1384
4946.50 1273
4947.17 1290
4947.83 1231
4948.49 1234
4949.16 1236
4949.82 1283
4950.48 1225
4951.15 1182
4951.81 1218
4952.48 1151
4953.14 1312
4953.80 1327
4954.47 1250
4955.13 1191
4955.80 1302
4956.46 1230
4957.12 1250
4957.79 1154
4958.45 1200
4959.12 1263
4959.78 1240
4960.45 1259
4961.11 1213
4961.78 1219
4962.44 1211
4963.10 1308
4963.77 1293
4964.43 1369
4965.10 1315
4965.76 1352
4966.43 1344
4967.09 1310
4967.76 1468
4968.42 1420
4969.09 1198
4969.75 1298
4970.42 1347
4971.08 1332
4971.75 1262
4972.41 1147
4973.08 1188
4973.74 1212
4974.41 1382
4975.08 1400
4975.74 1246
4976.41 1293
4977.07 1281
4977.74 1308
4978.40 1368
4979.07 1315
4979.73 1152
4980.40 1323
4981.07 1359
4981.73 1385
4982.40 1247
4983.06 1248
4983.73 1279
4984.40 1466
4985.06 1483
4985.73 1471
4986.39 1601
4987.06 1518
4987.73 1600
4988.39 1678
4989.06 1853
4989.73 1871
4990.39 2002
4991.06 1772
4991.73 1678
4992.39 1735
4993.06 1670
4993.73 1603
4994.39 1610
4995.06 1470
4995.73 1301
4996.39 1216
4997.06 1364
4997.73 1361
4998.39 1237
4999.06 1208
4999.73 1130
5000.39 1113
5001.06 1210
5001.73 1317
5002.40 1192
5003.06 1181
5003.73 1259
5004.40 1230
5005.07 1256
5005.73 1225
5006.40 1164
5007.07 1195
5007.74 1176
5008.40 1226
5009.07 1349
5009.74 1359
5010.41 1317
5011.07 1213
5011.74 1327
5012.41 1251
5013.08 1322
5013.75 1273
5014.41 1253
5015.08 1228
5015.75 1240
5016.42 1407
5017.09 1279
5017.75 1181
5018.42 1229
5019.09 1284
5019.76 1282
5020.43 1472
5021.10 1503
5021.77 1566
5022.43 1565
5023.10 1546
5023.77 1681
5024.44 1753
5025.11 1730
5025.78 1715
5026.45 1755
5027.12 1636
5027.78 1538
5028.45 1408
5029.12 1492
5029.79 1505
5030.46 1490
5031.13 1432
5031.80 1367
5032.47 1318
5033.14 1321
5033.81 1278
5034.48 1340
5035.15 1211
5035.82 1227
5036.48 1268
5037.15 1292
5037.82 1227
5038.49 1232
5039.16 1284
5039.83 1218
5040.50 1337
5041.17 1396
5041.84 1390
5042.51 1322
5043.18 1374
5043.85 1351
5044.52 1491
5045.19 1513
5045.86 1356
5046.53 1434
5047.20 1630
5047.87 1503
5048.54 1514
5049.21 1495
5049.88 1330
5050.55 1363
5051.23 1242
5051.90 1268
5052.57 1383
5053.24 1407
5053.91 1298
5054.58 1364
5055.25 1309
5055.92 1305
5056.59 1262
5057.26 1336
5057.93 1337
5058.60 1236
5059.27 1140
5059.95 1272
5060.62 1372
5061.29 1327
5061.96 1320
5062.63 1278
5063.30 1226
5063.97 1257
5064.64 1201
5065.32 1332
5065.99 1450
5066.66 1357
5067.33 1312
5068.00 1186
5068.67 1131
5069.35 1155
5070.02 1149
5070.69 1079
5071.36 1175
5072.03 1209
5072.70 1246
5073.38 1176
5074.05 1171
5074.72 1150
5075.39 1230
5076.07 1314
5076.74 1300
5077.41 1234
5078.08 1261
5078.75 1193
5079.43 1168
5080.10 1238
5080.77 1295
5081.44 1322
5082.12 1408
5082.79 1488
5083.46 1388
5084.13 1302
5084.81 1264
5085.48 1286
5086.15 1203
5086.83 1188
5087.50 1314
5088.17 1390
5088.84 1283
5089.52 1520
5090.19 1383
5090.86 1430
5091.54 1458
5092.21 1332
5092.88 1543
5093.56 1458
5094.23 1371
5094.90 1414
5095.58 1341
5096.25 1353
5096.92 1367
5097.60 1403
5098.27 1335
5098.94 1259
5099.62 1184
5100.29 1188
5100.97 1170
5101.64 1439
5102.31 1278
5102.99 1268
5103.66 1263
5104.34 1452
5105.01 1404
5105.68 1385
5106.36 1421
5107.03 1389
5107.71 1313
5108.38 1309
5109.06 1322
5109.73 1364
5110.40 1260
5111.08 1301
5111.75 1181
5112.43 1242
5113.10 1210
5113.78 1223
5114.45 1187
5115.13 1210
5115.80 1178
5116.48 1289
5117.15 1218
5117.83 1238
5118.50 1247
5119.18 1297
5119.85 1328
5120.53 1182
5121.20 1263
5121.88 1242
5122.55 1217
5123.23 1189
5123.90 1236
5124.58 1334
5125.25 1251
5125.93 1098
5126.60 1240
5127.28 1223
5127.95 1240
5128.63 1238
5129.31 1212
5129.98 1267
5130.66 1294
5131.33 1124
5132.01 1285
5132.69 1212
5133.36 1274
5134.04 1273
5134.71 1267
5135.39 1196
5136.07 1231
5136.74 1256
5137.42 1279
5138.09 1206
5138.77 1205
5139.45 1254
5140.12 1425
5140.80 1348
5141.48 1350
5142.15 1267
5142.83 1225
5143.51 1202
5144.18 1189
5144.86 1178
5145.54 1123
5146.21 1125
5146.89 1157
5147.57 1185
5148.24 1168
5148.92 1072
5149.60 1151
5150.27 1203
5150.95 1088
5151.63 1226
5152.31 1052
5152.98 1089
5153.66 1172
5154.34 1102
5155.01 1105
5155.69 1153
5156.37 1087
5157.05 1034
5157.72 1135
5158.40 1130
5159.08 1144
5159.76 1180
5160.44 1042
5161.11 1094
5161.79 1107
5162.47 1067
5163.15 1153
5163.82 1136
5164.50 1013
5165.18 985
5165.86 1039
5166.54 1101
5167.21 1101
5167.89 1095
5168.57 1054
5169.25 1067
5169.93 1150
5170.61 1076
5171.28 1048
5171.96 1026
5172.64 1074
5173.32 1060
5174.00 1121
5174.68 1036
5175.36 969
5176.04 1009
5176.71 1173
5177.39 1124
5178.07 1065
5178.75 1091
5179.43 1227
5180.11 1145
5180.79 1025
5181.47 1066
5182.15 1080
5182.83 1121
5183.50 1190
5184.18 1155
5184.86 1111
5185.54 1082
5186.22 1140
5186.90 1086
5187.58 951
5188.26 1160
5188.94 1178
5189.62 1045
5190.30 1041
5190.98 1111
5191.66 1179
5192.34 1069
5193.02 981
5193.70 948
5194.38 965
5195.06 972
5195.74 1023
5196.42 1014
5197.10 1077
5197.78 1058
5198.46 1031
5199.14 1040
5199.82 1013
5200.50 965
5201.18 1026
5201.86 1053
5202.54 1079
5203.22 1079
5203.90 1112
5204.58 1144
5205.26 1095
5205.94 1159
5206.63 1168
5207.31 1089
5207.99 1140
5208.67 1088
5209.35 1066
5210.03 1083
5210.71 1143
5211.39 1298
5212.07 1190
5212.75 1138
5213.44 1174
5214.12 1255
5214.80 1180
5215.48 1168
5216.16 1310
5216.84 1241
5217.52 1279
5218.20 1200
5218.89 1195
5219.57 1201
5220.25 1286
5220.93 1274
5221.61 1291
5222.29 1278
5222.98 1188
5223.66 1170
5224.34 1083
5225.02 1165
5225.70 1096
5226.39 1135
5227.07 1160
5227.75 1196
5228.43 1214
5229.12 1208
5229.80 1061
5230.48 1116
5231.16 1145
5231.84 1149
5232.53 1050
5233.21 1145
5233.89 1202
5234.57 1047
5235.26 1076
5235.94 1086
5236.62 1133
5237.31 1202
5237.99 1223
5238.67 1151
5239.35 1173
5240.04 1218
5240.72 1252
5241.40 1280
5242.09 1281
5242.77 1251
5243.45 1184
5244.14 1136
5244.82 1302
5245.50 1203
5246.19 1132
5246.87 1093
5247.55 1075
5248.24 1081
5248.92 1058
5249.60 1190
5250.29 1196
5250.97 1158
5251.65 1177
5252.34 1183
5253.02 1292
5253.71 1259
5254.39 1231
5255.07 1228
5255.76 1093
5256.44 1063
5257.12 1199
5257.81 1141
5258.49 1110
5259.18 1287
5259.86 1172
5260.55 1163
5261.23 1107
5261.91 1128
5262.60 1186
5263.28 1242
5263.97 1257
5264.65 1183
5265.34 1127
5266.02 1185
5266.71 1196
5267.39 1213
5268.08 1034
5268.76 1220
5269.45 1169
5270.13 1225
5270.82 1173
5271.50 1071
5272.19 1071
5272.87 999
5273.56 1137
5274.24 1159
5274.93 1265
5275.61 1132
5276.30 1051
5276.98 1074
5277.67 1045
5278.35 1142
5279.04 1282
5279.72 1329
5280.41 1261
5281.09 1255
5281.78 1280
5282.47 1346
5283.15 1380
5283.84 1368
5284.52 1323
5285.21 1309
5285.90 1312
5286.58 1191
5287.27 1308
5287.95 1293
5288.64 1185
5289.33 1102
5290.01 1203
5290.70 1222
5291.38 1091
5292.07 1208
5292.76 1197
5293.44 1104
5294.13 1106
5294.82 1230
5295.50 1226
5296.19 1177
5296.88 1356
5297.56 1291
5298.25 1238
5298.94 1173
5299.62 1149
5300.31 1343
5301.00 1480
5301.68 1425
5302.37 1343
5303.06 1520
5303.75 1529
5304.43 1594
5305.12 1544
5305.81 1483
5306.49 1411
5307.18 1330
5307.87 1436
5308.56 1339
5309.24 1278
5309.93 1271
5310.62 1338
5311.31 1398
5311.99 1305
5312.68 1345
5313.37 1478
5314.06 1318
5314.74 1284
5315.43 1229
5316.12 1352
5316.81 1286
5317.50 1375
5318.18 1278
5318.87 1264
5319.56 1288
5320.25 1374
5320.94 1388
5321.63 1458
5322.31 1489
5323.00 1534
5323.69 1547
5324.38 1403
5325.07 1340
5325.76 1361
5326.44 1425
5327.13 1386
5327.82 1382
5328.51 1327
5329.20 1416
5329.89 1567
5330.58 1784
5331.27 1774
5331.95 1714
5332.64 1771
5333.33 1820
5334.02 1918
5334.71 1933
5335.40 1893
5336.09 1785
5336.78 1730
5337.47 1710
5338.16 1593
5338.85 1551
5339.54 1615
5340.22 1602
5340.91 1478
5341.60 1563
5342.29 1637
5342.98 1556
5343.67 1592
5344.36 1545
5345.05 1609
5345.74 1595
5346.43 1589
5347.12 1935
5347.81 1938
5348.50 2200
5349.19 2603
5349.88 2768
5350.57 3254
5351.26 3788
5351.95 4389
5352.64 4497
5353.33 4507
5354.02 4509
5354.71 4188
5355.40 3761
5356.09 3364
5356.79 2903
5357.48 2567
5358.17 2311
5358.86 2077
5359.55 1726
5360.24 1711
5360.93 1642
5361.62 1523
5362.31 1635
5363.00 1442
5363.69 1491
5364.38 1460
5365.07 1504
5365.77 1517
5366.46 1524
5367.15 1449
5367.84 1573
5368.53 1543
5369.22 1522
5369.91 1471
5370.60 1502
5371.30 1488
5371.99 1473
5372.68 1346
5373.37 1267
5374.06 1293
5374.75 1361
5375.45 1322
5376.14 1391
5376.83 1391
5377.52 1440
5378.21 1501
5378.91 1559
5379.60 1676
5380.29 1762
5380.98 1769
5381.67 1805
5382.37 1932
5383.06 2089
5383.75 2075
5384.44 1934
5385.13 1896
5385.83 1845
5386.52 1772
5387.21 1729
5387.90 1626
5388.60 1560
5389.29 1736
5389.98 1731
5390.68 1708
5391.37 1549
5392.06 1630
5392.75 1631
5393.45 1596
5394.14 1629
5394.83 1511
5395.53 1455
5396.22 1459
5396.91 1508
5397.60 1332
5398.30 1307
5398.99 1290
5399.68 1249
5400.38 1292
5401.07 1275
5401.76 1315
5402.46 1406
5403.15 1407
5403.85 1244
5404.54 1208
5405.23 1324
5405.93 1251
5406.62 1204
5407.31 1375
5408.01 1291
5408.70 1364
5409.40 1332
5410.09 1295
5410.78 1390
5411.48 1316
5412.17 1291
5412.87 1175
5413.56 1216
5414.25 1218
5414.95 1270
5415.64 1139
5416.34 1225
5417.03 1207
5417.73 1286
5418.42 1233
5419.11 1195
5419.81 1165
5420.50 1240
5421.20 1218
5421.89 1323
5422.59 1425
5423.28 1287
5423.98 1381
5424.67 1407
5425.37 1259
5426.06 1234
5426.76 1183
5427.45 1243
5428.15 1308
5428.84 1307
5429.54 1320
5430.23 1330
5430.93 1186
5431.62 1142
5432.32 1253
5433.01 1331
5433.71 1304
5434.41 1341
5435.10 1334
5435.80 1269
5436.49 1100
5437.19 1195
5437.88 1250
5438.58 1126
5439.28 1263
5439.97 1298
5440.67 1310
5441.36 1265
5442.06 1233
5442.76 1183
5443.45 1152
5444.15 1180
5444.84 1228
5445.54 1342
5446.24 1455
5446.93 1368
5447.63 1394
5448.33 1558
5449.02 1575
5449.72 1596
5450.42 1715
5451.11 1701
5451.81 1598
5452.51 1552
5453.20 1473
5453.90 1422
5454.60 1363
5455.29 1384
5455.99 1301
5456.69 1120
5457.38 1286
5458.08 1320
5458.78 1281
5459.47 1262
5460.17 1252
5460.87 1252
5461.57 1335
5462.26 1363
5462.96 1336
5463.66 1401
5464.36 1462
5465.05 1618
5465.75 1509
5466.45 1511
5467.15 1434
5467.84 1462
5468.54 1423
5469.24 1430
5469.94 1319
5470.63 1299
5471.33 1308
5472.03 1343
5472.73 1273
5473.43 1340
5474.12 1368
5474.82 1311
5475.52 1299
5476.22 1300
5476.92 1359
5477.62 1589
5478.31 1599
5479.01 1501
5479.71 1531
5480.41 1669
5481.11 1840
5481.81 2044
5482.50 2174
5483.20 2150
5483.90 2282
5484.60 1981
5485.30 1726
5486.00 1703
5486.70 1586
5487.40 1552
5488.09 1680
5488.79 1640
5489.49 1510
5490.19 1621
5490.89 1714
5491.59 1662
5492.29 1610
5492.99 1603
5493.69 1694
5494.39 1770
5495.09 1815
5495.79 1891
5496.49 1876
5497.19 1871
5497.88 1754
5498.58 1801
5499.28 2265
5499.98 2151
5500.68 2148
5501.38 2623
5502.08 2853
5502.78 2927
5503.48 2794
5504.18 2861
5504.88 2772
5505.58 2595
5506.28 2190
5506.98 2016
5507.68 2007
5508.38 1768
5509.08 1778
5509.78 1798
5510.48 1654
5511.19 1709
5511.89 1739
5512.59 1686
5513.29 1642
5513.99 1626
5514.69 1640
5515.39 1626
5516.09 1703
5516.79 1682
5517.49 1777
5518.19 1727
5518.89 1707
5519.59 1582
5520.29 1794
5521.00 1774
5521.70 1663
5522.40 1802
5523.10 1790
5523.80 1776
5524.50 1717
5525.20 1610
5525.90 1502
5526.61 1467
5527.31 1541
5528.01 1505
5528.71 1386
5529.41 1460
5530.11 1397
5530.82 1335
5531.52 1329
5532.22 1340
5532.92 1223
5533.62 1315
5534.32 1314
5535.03 1287
5535.73 1334
5536.43 1293
5537.13 1376
5537.83 1376
5538.54 1298
5539.24 1395
5539.94 1451
5540.64 1267
5541.35 1398
5542.05 1553
5542.75 1561
5543.45 1467
5544.16 1406
5544.86 1472
5545.56 1697
5546.26 1646
5546.97 1777
5547.67 1686
5548.37 1683
5549.07 1683
5549.78 1523
5550.48 1626
5551.18 1593
5551.89 1495
5552.59 1466
5553.29 1404
5554.00 1354
5554.70 1360
5555.40 1256
5556.11 1252
5556.81 1205
5557.51 1268
5558.22 1174
5558.92 1214
5559.62 1274
5560.33 1283
5561.03 1314
5561.73 1249
5562.44 1310
5563.14 1321
5563.84 1251
5564.55 1309
5565.25 1450
5565.96 1218
5566.66 1314
5567.36 1273
5568.07 1371
5568.77 1309
5569.48 1308
5570.18 1268
5570.88 1267
5571.59 1330
5572.29 1340
5573.00 1360
5573.70 1335
5574.41 1260
5575.11 1230
5575.81 1264
5576.52 1307
5577.22 1330
5577.93 1286
5578.63 1397
5579.34 1443
5580.04 1169
5580.75 1192
5581.45 1250
5582.16 1356
5582.86 1224
5583.57 1184
5584.27 1256
5584.98 1252
5585.68 1220
5586.39 1203
5587.09 1127
5587.80 1152
5588.50 1224
5589.21 1178
5589.91 1182
5590.62 1104
5591.33 1147
5592.03 1200
5592.74 1101
5593.44 1145
5594.15 1265
5594.85 1208
5595.56 1131
5596.27 1161
5596.97 1116
5597.68 1193
5598.38 1174
5599.09 1125
5599.80 1173
5600.50 1205
5601.21 1178
5601.91 1214
5602.62 1062
5603.33 1062
5604.03 1094
5604.74 1127
5605.45 1233
5606.15 1152
5606.86 1110
5607.56 1198
5608.27 1047
5608.98 1171
5609.68 1101
5610.39 1120
5611.10 1117
5611.80 1081
5612.51 1131
5613.22 1188
5613.93 982
5614.63 1067
5615.34 1153
5616.05 1202
5616.75 1175
5617.46 1094
5618.17 1151
5618.88 1075
5619.58 1040
5620.29 945
5621.00 1094
5621.70 1141
5622.41 1112
5623.12 1098
5623.83 1041
5624.53 1066
5625.24 1169
5625.95 1131
5626.66 1156
5627.37 1165
5628.07 1207
5628.78 1141
5629.49 1131
5630.20 1212
5630.91 1102
5631.61 1193
5632.32 1136
5633.03 1167
5633.74 1241
5634.45 1206
5635.15 1281
5635.86 1270
5636.57 1173
5637.28 1179
5637.99 1241
5638.70 1202
5639.40 1244
5640.11 1145
5640.82 1202
5641.53 1246
5642.24 1296
5642.95 1195
5643.66 1303
5644.37 1249
5645.07 1202
5645.78 1168
5646.49 1198
5647.20 1195
5647.91 1150
5648.62 1045
5649.33 1113
5650.04 1128
5650.75 1137
5651.46 1131
5652.17 1166
5652.88 1185
5653.59 1193
5654.29 1207
5655.00 1262
5655.71 1268
5656.42 1360
5657.13 1248
5657.84 1307
5658.55 1333
5659.26 1331
5659.97 1394
5660.68 1308
5661.39 1285
5662.10 1291
5662.81 1175
5663.52 1202
5664.23 1240
5664.94 1212
5665.65 1265
5666.36 1333
5667.07 1347
5667.78 1260
5668.49 1260
5669.20 1238
5669.91 1402
5670.62 1288
5671.34 1203
5672.05 1465
5672.76 1416
5673.47 1459
5674.18 1315
5674.89 1242
5675.60 1265
5676.31 1239
5677.02 1202
5677.73 1214
5678.44 1218
5679.15 1185
5679.87 1203
5680.58 1230
5681.29 1144
5682.00 1193
5682.71 1223
5683.42 1312
5684.13 1177
5684.84 1183
5685.56 1275
5686.27 1348
5686.98 1355
5687.69 1299
5688.40 1315
5689.11 1281
5689.83 1314
5690.54 1310
5691.25 1396
5691.96 1347
5692.67 1335
5693.38 1319
5694.10 1294
5694.81 1279
5695.52 1213
5696.23 1160
5696.94 1120
5697.66 1198
5698.37 1154
5699.08 1070
5699.79 1119
5700.51 1168
5701.22 1076
5701.93 1163
5702.64 1213
5703.36 1078
5704.07 1163
5704.78 1203
5705.49 1124
5706.21 1101
5706.92 1137
5707.63 1157
5708.35 1159
5709.06 1180
5709.77 1160
5710.48 1151
5711.20 1160
5711.91 1173
5712.62 1150
5713.34 1219
5714.05 1128
5714.76 1082
5715.48 1163
5716.19 1092
5716.90 1117
5717.62 1205
5718.33 1206
5719.04 1309
5719.76 1212
5720.47 1243
5721.18 1199
5721.90 1253
5722.61 1245
5723.33 1213
5724.04 1177
5724.75 1332
5725.47 1318
5726.18 1449
5726.90 1511
5727.61 1678
5728.32 1668
5729.04 1776
5729.75 1869
5730.47 1789
5731.18 1699
5731.90 1653
5732.61 1699
5733.32 1651
5734.04 1443
5734.75 1515
5735.47 1444
5736.18 1389
5736.90 1375
5737.61 1377
5738.33 1355
5739.04 1401
5739.76 1474
5740.47 1340
5741.19 1345
5741.90 1362
5742.62 1331
5743.33 1371
5744.05 1263
5744.76 1308
5745.48 1391
5746.19 1341
5746.91 1348
5747.62 1293
5748.34 1395
5749.05 1442
5749.77 1363
5750.48 1461
5751.20 1509
5751.91 1754
5752.63 1740
5753.35 1899
5754.06 2077
5754.78 2362
5755.49 2729
5756.21 2814
5756.93 2693
5757.64 2771
5758.36 2664
5759.07 2463
5759.79 2199
5760.51 2242
5761.22 2089
5761.94 1829
5762.65 1795
5763.37 1933
5764.09 1949
5764.80 1889
5765.52 2050
5766.24 2035
5766.95 2041
5767.67 1899
5768.39 1831
5769.10 1885
5769.82 1934
5770.54 1892
5771.25 1821
5771.97 1657
5772.69 1603
5773.40 1540
5774.12 1517
5774.84 1556
5775.55 1528
5776.27 1431
5776.99 1442
5777.71 1593
5778.42 1694
5779.14 1719
5779.86 1655
5780.57 1594
5781.29 1756
5782.01 1828
5782.73 1902
5783.44 1746
5784.16 1846
5784.88 1813
5785.60 1801
5786.32 1729
5787.03 1905
5787.75 1826
5788.47 1863
5789.19 1882
5789.90 1854
5790.62 1845
5791.34 1821
5792.06 2088
5792.78 2249
5793.50 2188
5794.21 2225
5794.93 2302
5795.65 2318
5796.37 2346
5797.09 2524
5797.81 2551
5798.52 2842
5799.24 3126
5799.96 3646
5800.68 4379
5801.40 5135
5802.12 5565
5802.84 5844
5803.55 5603
5804.27 5221
5804.99 4594
5805.71 3835
5806.43 3673
5807.15 3127
5807.87 2976
5808.59 2802
5809.31 2612
5810.03 2395
5810.74 2411
5811.46 2443
5812.18 2535
5812.90 2616
5813.62 2752
5814.34 2850
5815.06 2969
5815.78 3193
5816.50 3565
5817.22 4052
5817.94 4331
5818.66 4672
5819.38 5267
5820.10 5299
5820.82 4863
5821.54 4665
5822.26 4419
5822.98 3875
5823.70 3251
5824.42 3049
5825.14 2741
5825.86 2396
5826.58 2376
5827.30 2256
5828.02 2309
5828.74 2401
5829.46 2416
5830.18 2360
5830.90 2486
5831.62 2439
5832.34 2438
5833.06 2403
5833.78 2353
5834.50 2394
5835.23 2323
5835.95 2177
5836.67 2318
5837.39 2172
5838.11 2168
5838.83 2265
5839.55 2244
5840.27 2282
5840.99 2290
5841.71 2260
5842.44 2045
5843.16 1951
5843.88 1784
5844.60 1781
5845.32 1768
5846.04 1829
5846.76 1733
5847.49 1744
5848.21 1709
5848.93 1698
5849.65 1800
5850.37 1683
5851.09 1649
5851.82 1708
5852.54 1752
5853.26 1690
5853.98 1651
5854.70 1525
5855.43 1639
5856.15 1835
5856.87 1640
5857.59 1632
5858.31 1598
5859.04 1607
5859.76 1600
5860.48 1604
5861.20 1565
5861.93 1522
5862.65 1459
5863.37 1370
5864.09 1522
5864.82 1469
5865.54 1442
5866.26 1483
5866.98 1446
5867.71 1388
5868.43 1448
5869.15 1510
5869.87 1511
5870.60 1395
5871.32 1379
5872.04 1399
5872.77 1540
5873.49 1511
5874.21 1517
5874.94 1557
5875.66 1400
5876.38 1430
5877.11 1474
5877.83 1430
5878.55 1438
5879.28 1451
5880.00 1376
5880.72 1450
5881.45 1402
5882.17 1470
5882.89 1503
5883.62 1302
5884.34 1387
5885.07 1402
5885.79 1388
5886.51 1374
5887.24 1426
5887.96 1379
5888.69 1469
5889.41 1458
5890.13 1468
5890.86 1521
5891.58 1450
5892.31 1416
5893.03 1282
5893.76 1416
5894.48 1433
5895.20 1360
5895.93 1299
5896.65 1318
5897.38 1439
5898.10 1363
5898.83 1299
5899.55 1367
5900.28 1286
5901.00 1297
5901.73 1369
5902.45 1317
5903.18 1243
5903.90 1347
5904.63 1265
5905.35 1279
5906.08 1364
5906.80 1401
5907.53 1411
5908.25 1346
5908.98 1328
5909.70 1362
5910.43 1353
5911.15 1301
5911.88 1251
5912.60 1278
5913.33 1311
5914.06 1313
5914.78 1351
5915.51 1289
5916.23 1370
5916.96 1398
5917.68 1383
5918.41 1345
5919.14 1340
5919.86 1336
5920.59 1275
5921.31 1301
5922.04 1327
5922.77 1380
5923.49 1276
5924.22 1206
5924.95 1293
5925.67 1274
5926.40 1357
5927.12 1400
5927.85 1456
5928.58 1350
5929.30 1433
5930.03 1476
5930.76 1338
5931.48 1331
5932.21 1372
5932.94 1388
5933.66 1353
5934.39 1413
5935.12 1438
5935.85 1496
5936.57 1499
5937.30 1587
5938.03 1565
5938.75 1615
5939.48 1706
5940.21 1648
5940.94 1613
5941.66 1638
5942.39 1594
5943.12 1512
5943.85 1668
5944.57 1576
5945.30 1616
5946.03 1685
5946.76 1672
5947.48 1766
5948.21 1798
5948.94 1795
5949.67 1854
5950.39 1900
5951.12 1811
5951.85 2136
5952.58 2154
5953.31 2158
5954.03 2125
5954.76 2374
5955.49 2210
5956.22 2056
5956.95 2131
5957.68 2122
5958.40 2131
5959.13 1931
5959.86 1875
5960.59 2170
5961.32 2102
5962.05 2147
5962.77 2127
5963.50 2367
5964.23 2344
5964.96 2339
5965.69 2554
5966.42 2795
5967.15 3059
5967.88 3448
5968.61 3643
5969.33 3867
5970.06 3875
5970.79 4011
5971.52 3578
5972.25 3224
5972.98 2943
5973.71 2843
5974.44 2771
5975.17 2622
5975.90 2465
5976.63 2384
5977.36 2523
5978.09 2565
5978.82 2512
5979.54 2564
5980.27 2538
5981.00 2650
5981.73 2734
5982.46 2881
5983.19 2825
5983.92 2924
5984.65 2990
5985.38 2993
5986.11 3069
5986.84 2942
5987.57 2880
5988.30 3005
5989.03 2767
5989.76 2812
5990.49 2914
5991.23 2856
5991.96 2787
5992.69 2958
5993.42 2917
5994.15 2935
5994.88 3027
5995.61 3108
5996.34 2994
5997.07 3108
5997.80 3066
5998.53 3170
5999.26 3026
5999.99 3041
6000.72 3118
6001.45 3189
6002.19 3138
6002.92 2992
6003.65 3035
6004.38 3033
6005.11 3119
6005.84 3103
6006.57 3077
6007.30 3098
6008.04 3134
6008.77 3571
6009.50 3973
6010.23 4631
6010.96 5263
6011.69 5586
6012.42 6086
6013.16 7263
6013.89 7951
6014.62 8190
6015.35 8439
6016.08 8630
6016.82 8448
6017.55 7901
6018.28 7101
6019.01 5980
6019.74 5285
6020.48 4735
6021.21 4082
6021.94 3615
6022.67 3174
6023.40 2993
6024.14 2745
6024.87 2494
6025.60 2469
6026.33 2524
6027.07 2337
6027.80 2355
6028.53 2317
6029.27 2265
6030.00 2259
6030.73 2250
6031.46 2268
6032.20 2256
6032.93 2018
6033.66 2011
6034.40 2056
6035.13 2068
6035.86 2005
6036.59 1831
6037.33 1952
6038.06 1979
6038.79 1976
6039.53 2135
6040.26 2206
6040.99 2283
6041.73 2225
6042.46 2317
6043.19 2255
6043.93 2304
6044.66 2368
6045.40 2255
6046.13 2355
6046.86 2522
6047.60 2519
6048.33 2354
6049.06 2535
6049.80 2546
6050.53 2596
6051.27 2850
6052.00 2970
6052.73 2892
6053.47 3127
6054.20 2983
6054.94 2958
6055.67 3056
6056.41 2956
6057.14 2894
6057.87 2608
6058.61 2583
6059.34 2353
6060.08 2398
6060.81 2435
6061.55 2313
6062.28 2166
6063.02 2375
6063.75 2371
6064.49 2360
6065.22 2401
6065.96 2317
6066.69 2248
6067.43 2153
6068.16 2217
6068.90 2192
6069.63 2248
6070.37 2146
6071.10 2036
6071.84 1934
6072.57 2077
6073.31 1998
6074.04 2043
6074.78 1982
6075.51 1974
6076.25 2019
6076.98 1896
6077.72 1945
6078.46 1882
6079.19 1974
6079.93 2016
6080.66 1994
6081.40 1939
6082.13 1907
6082.87 1892
6083.61 1780
6084.34 1769
6085.08 1774
6085.81 1766
6086.55 1817
6087.29 1822
6088.02 1839
6088.76 1810
6089.50 1849
6090.23 1808
6090.97 1745
6091.71 1669
6092.44 1742
6093.18 1704
6093.92 1817
6094.65 1684
6095.39 1785
6096.13 1756
6096.86 1705
6097.60 1695
6098.34 1699
6099.07 1750
6099.81 1635
6100.55 1668
6101.28 1649
6102.02 1634
6102.76 1649
6103.49 1521
6104.23 1618
6104.97 1650
6105.71 1598
6106.44 1529
6107.18 1602
6107.92 1653
6108.66 1604
6109.39 1615
6110.13 1513
6110.87 1643
6111.61 1563
6112.34 1488
6113.08 1600
6113.82 1585
6114.56 1554
6115.30 1634
6116.03 1612
6116.77 1582
6117.51 1618
6118.25 1657
6118.99 1615
6119.72 1577
6120.46 1688
6121.20 1718
6121.94 1772
6122.68 1728
6123.42 1832
6124.15 1806
6124.89 1883
6125.63 1837
6126.37 1894
6127.11 1886
6127.85 1895
6128.59 1762
6129.32 1763
6130.06 1843
6130.80 1820
6131.54 1743
6132.28 1810
6133.02 1805
6133.76 1669
6134.50 1798
6135.24 1784
6135.97 1721
6136.71 1729
6137.45 1613
6138.19 1715
6138.93 1675
6139.67 1782
6140.41 1715
6141.15 1693
6141.89 1794
6142.63 1747
6143.37 1684
6144.11 1743
6144.85 1808
6145.59 1646
6146.33 1667
6147.07 1633
6147.81 1638
6148.55 1771
6149.29 1797
6150.03 1708
6150.77 1767
6151.51 1732
6152.25 1830
6152.99 1863
6153.73 1897
6154.47 2004
6155.21 1915
6155.95 1873
6156.69 1829
6157.43 1830
6158.17 1930
6158.91 2009
6159.65 1902
6160.39 1962
6161.13 1944
6161.87 2057
6162.61 2034
6163.35 2062
6164.10 2089
6164.84 2209
6165.58 2374
6166.32 2432
6167.06 2584
6167.80 2697
6168.54 2719
6169.28 2735
6170.02 2949
6170.76 2941
6171.51 2835
6172.25 2866
6172.99 2785
6173.73 2742
6174.47 2674
6175.21 2730
6175.95 2783
6176.70 2545
6177.44 2552
6178.18 2638
6178.92 2561
6179.66 2409
6180.41 2411
6181.15 2561
6181.89 2529
6182.63 2494
6183.37 2567
6184.11 2472
6184.86 2675
6185.60 2604
6186.34 2618
6187.08 2674
6187.83 2681
6188.57 2636
6189.31 2641
6190.05 2697
6190.80 2853
6191.54 2910
6192.28 2929
6193.02 3057
6193.77 3262
6194.51 3371
6195.25 3225
6195.99 3385
6196.74 3584
6197.48 3420
6198.22 3364
6198.97 3311
6199.71 3385
6200.45 3170
6201.19 3429
6201.94 3466
6202.68 3283
6203.42 3455
6204.17 3724
6204.91 3727
6205.65 4276
6206.40 5177
6207.14 6596
6207.88 8235
6208.63 10304
6209.37 12483
6210.11 15133
6210.86 17376
6211.60 18180
6212.35 18568
6213.09 17468
6213.83 15719
6214.58 13923
6215.32 11778
6216.06 9892
6216.81 7902
6217.55 6319
6218.30 5297
6219.04 4487
6219.79 4035
6220.53 3709
6221.27 3426
6222.02 3253
6222.76 3146
6223.51 3144
6224.25 3228
6225.00 3465
6225.74 3602
6226.49 3502
6227.23 3500
6227.97 3561
6228.72 3223
6229.46 3132
6230.21 3052
6230.95 2926
6231.70 2534
6232.44 2239
6233.19 2234
6233.93 2169
6234.68 1977
6235.42 2055
6236.17 2149
6236.91 2230
6237.66 2259
6238.40 2292
6239.15 2238
6239.90 2224
6240.64 2336
6241.39 2331
6242.13 2316
6242.88 2391
6243.62 2234
6244.37 2360
6245.11 2469
6245.86 2495
6246.61 2625
6247.35 3046
6248.10 3261
6248.84 3439
6249.59 3585
6250.34 3673
6251.08 3477
6251.83 3397
6252.57 3429
6253.32 3129
6254.07 2980
6254.81 2981
6255.56 2731
6256.30 2587
6257.05 2479
6257.80 2406
6258.54 2423
6259.29 2419
6260.04 2487
6260.78 2609
6261.53 2486
6262.28 2519
6263.02 2689
6263.77 2725
6264.52 2671
6265.26 2689
6266.01 2930
6266.76 3066
6267.51 2861
6268.25 2837
6269.00 2920
6269.75 2783
6270.49 2629
6271.24 2535
6271.99 2548
6272.74 2692
6273.48 2569
6274.23 2497
6274.98 2651
6275.73 2635
6276.47 2611
6277.22 2828
6277.97 2890
6278.72 3045
6279.46 2987
6280.21 3068
6280.96 3064
6281.71 2882
6282.46 2793
6283.20 2603
6283.95 2437
6284.70 2492
6285.45 2498
6286.20 2327
6286.94 2450
6287.69 2268
6288.44 2363
6289.19 2407
6289.94 2309
6290.69 2193
6291.43 2156
6292.18 2093
6292.93 2151
6293.68 2122
6294.43 2022
6295.18 1961
6295.93 1920
6296.68 1829
6297.42 1900
6298.17 1938
6298.92 1960
6299.67 1890
6300.42 1862
6301.17 1801
6301.92 1805
6302.67 1978
6303.42 2112
6304.17 2149
6304.91 2070
6305.66 2172
6306.41 2164
6307.16 2180
6307.91 2126
6308.66 2152
6309.41 2127
6310.16 2231
6310.91 2056
6311.66 2038
6312.41 2048
6313.16 2129
6313.91 2237
6314.66 2125
6315.41 2212
6316.16 2311
6316.91 2283
6317.66 2218
6318.41 2215
6319.16 2197
6319.91 2126
6320.66 2267
6321.41 2023
6322.16 2073
6322.91 2104
6323.66 1880
6324.41 1853
6325.16 1824
6325.91 1843
6326.66 1831
6327.41 1891
6328.16 1843
6328.91 1755
6329.67 1745
6330.42 1723
6331.17 1726
6331.92 1717
6332.67 1678
6333.42 1699
6334.17 1667
6334.92 1681
6335.67 1645
6336.42 1648
6337.18 1652
6337.93 1561
6338.68 1570
6339.43 1643
6340.18 1648
6340.93 1555
6341.68 1629
6342.44 1742
6343.19 1670
6343.94 1634
6344.69 1675
6345.44 1836
6346.19 1768
6346.95 1905
6347.70 1729
6348.45 1682
6349.20 1685
6349.95 1663
6350.70 1720
6351.46 1831
6352.21 1721
6352.96 1734
6353.71 1929
6354.47 1889
6355.22 1974
6355.97 2054
6356.72 1921
6357.47 1821
6358.23 1791
6358.98 1705
6359.73 1697
6360.48 1715
6361.24 1757
6361.99 1681
6362.74 1637
6363.50 1719
6364.25 1696
6365.00 1558
6365.75 1533
6366.51 1463
6367.26 1590
6368.01 1626
6368.77 1545
6369.52 1620
6370.27 1524
6371.03 1644
6371.78 1762
6372.53 1555
6373.29 1577
6374.04 1673
6374.79 1546
6375.55 1516
6376.30 1574
6377.05 1738
6377.81 1610
6378.56 1561
6379.31 1644
6380.07 1640
6380.82 1710
6381.57 1635
6382.33 1637
6383.08 1593
6383.84 1591
6384.59 1646
6385.34 1685
6386.10 1519
6386.85 1495
6387.61 1614
6388.36 1640
6389.12 1651
6389.87 1497
6390.62 1530
6391.38 1684
6392.13 1699
6392.89 1702
6393.64 1791
6394.40 1630
6395.15 1536
6395.91 1431
6396.66 1530
6397.42 1489
6398.17 1374
6398.92 1464
6399.68 1338
6400.43 1404
6401.19 1414
6401.94 1404
6402.70 1464
6403.45 1336
6404.21 1390
6404.97 1370
6405.72 1358
6406.48 1314
6407.23 1390
6407.99 1429
6408.74 1446
6409.50 1457
6410.25 1489
6411.01 1609
6411.76 1549
6412.52 1418
6413.28 1289
6414.03 1276
6414.79 1370
6415.54 1318
6416.30 1313
6417.05 1518
6417.81 1305
6418.57 1393
6419.32 1375
6420.08 1438
6420.83 1394
6421.59 1419
6422.35 1508
6423.10 1450
6423.86 1372
6424.62 1439
6425.37 1394
6426.13 1423
6426.89 1453
6427.64 1372
6428.40 1458
6429.16 1366
6429.91 1389
6430.67 1420
6431.43 1429
6432.18 1427
6432.94 1460
6433.70 1465
6434.45 1484
6435.21 1570
6435.97 1465
6436.72 1472
6437.48 1366
6438.24 1315
6439.00 1388
6439.75 1432
6440.51 1405
6441.27 1481
6442.02 1476
6442.78 1446
6443.54 1454
6444.30 1408
6445.05 1334
6445.81 1348
6446.57 1430
6447.33 1376
6448.09 1380
6448.84 1409
6449.60 1371
6450.36 1339
6451.12 1353
6451.87 1351
6452.63 1351
6453.39 1366
6454.15 1321
6454.91 1436
6455.67 1495
6456.42 1406
6457.18 1443
6457.94 1355
6458.70 1425
6459.46 1501
6460.22 1454
6460.97 1483
6461.73 1530
6462.49 1546
6463.25 1575
6464.01 1445
6464.77 1497
6465.53 1550
6466.28 1551
6467.04 1604
6467.80 1642
6468.56 1556
6469.32 1496
6470.08 1583
6470.84 1629
6471.60 1744
6472.36 1631
6473.12 1688
6473.88 1696
6474.63 1611
6475.39 1690
6476.15 1660
6476.91 1746
6477.67 1670
6478.43 1741
6479.19 1619
6479.95 1673
6480.71 1895
6481.47 1899
6482.23 1759
6482.99 1808
6483.75 1820
6484.51 1886
6485.27 1989
6486.03 2056
6486.79 1998
6487.55 2051
6488.31 2167
6489.07 2098
6489.83 2021
6490.59 2166
6491.35 2166
6492.11 2110
6492.87 2197
6493.63 2135
6494.39 2198
6495.15 2329
6495.91 2307
6496.67 2313
6497.43 2363
6498.20 2430
6498.96 2384
6499.72 2337
6500.48 2507
6501.24 2459
6502.00 2508
6502.76 2570
6503.52 2451
6504.28 2388
6505.04 2416
6505.80 2458
6506.57 2533
6507.33 2490
6508.09 2657
6508.85 2770
6509.61 2869
6510.37 2713
6511.13 2694
6511.90 2787
6512.66 2941
6513.42 2882
6514.18 2830
6514.94 2952
6515.70 2940
6516.47 3061
6517.23 2852
6517.99 2950
6518.75 3104
6519.51 3150
6520.28 3424
6521.04 3744
6521.80 4208
6522.56 4953
6523.32 5567
6524.09 5929
6524.85 6572
6525.61 6795
6526.37 7173
6527.13 7227
6527.90 7330
6528.66 7340
6529.42 7248
6530.18 7065
6530.95 6735
6531.71 6276
6532.47 5958
6533.24 5786
6534.00 5821
6534.76 5697
6535.52 6037
6536.29 6687
6537.05 7605
6537.81 8273
6538.58 8471
6539.34 8747
6540.10 8523
6540.87 7841
6541.63 7072
6542.39 5968
6543.16 5380
6543.92 4587
6544.68 3767
6545.45 3499
6546.21 3210
6546.97 2731
6547.74 2701
6548.50 2767
6549.26 2662
6550.03 2529
6550.79 2504
6551.55 2624
6552.32 2602
6553.08 2516
6553.85 2448
6554.61 2555
6555.37 2755
6556.14 2649
6556.90 2569
6557.67 2564
6558.43 2590
6559.20 2479
6559.96 2544
6560.72 2584
6561.49 2697
6562.25 2979
6563.02 3156
6563.78 3042
6564.55 3076
6565.31 3004
6566.08 3203
6566.84 3302
6567.61 3349
6568.37 3217
6569.13 3124
6569.90 3001
6570.66 2972
6571.43 2934
6572.19 2973
6572.96 2973
6573.72 3056
6574.49 3185
6575.26 3302
6576.02 3481
6576.79 3641
6577.55 3723
6578.32 3724
6579.08 3578
6579.85 3547
6580.61 3594
6581.38 3634
6582.14 3482
6582.91 3329
6583.68 3407
6584.44 3342
6585.21 3122
6585.97 3163
6586.74 2966
6587.50 2890
6588.27 3048
6589.04 3123
6589.80 3059
6590.57 3193
6591.33 3375
6592.10 3721
6592.87 4062
6593.63 4413
6594.40 4948
6595.17 5591
6595.93 5797
6596.70 5935
6597.47 5944
6598.23 5824
6599.00 5599
6599.77 5313
6600.53 4769
6601.30 4276
6602.07 4040
6602.83 3631
6603.60 3461
6604.37 3169
6605.13 3009
6605.90 2854
6606.67 2672
6607.43 2584
6608.20 2730
6608.97 2657
6609.74 2631
6610.50 2802
6611.27 2735
6612.04 2569
6612.80 2626
6613.57 2611
6614.34 2588
6615.11 2488
6615.87 2526
6616.64 2474
6617.41 2404
6618.18 2378
6618.95 2272
6619.71 2379
6620.48 2489
6621.25 2489
6622.02 2451
6622.78 2658
6623.55 2525
6624.32 2420
6625.09 2482
6625.86 2457
6626.63 2414
6627.39 2433
6628.16 2432
6628.93 2340
6629.70 2339
6630.47 2327
6631.24 2416
6632.00 2398
6632.77 2565
6633.54 2862
6634.31 3102
6635.08 3333
6635.85 3557
6636.62 3777
6637.38 3710
6638.15 3774
6638.92 3689
6639.69 3323
6640.46 3250
6641.23 3062
6642.00 2721
6642.77 2558
6643.54 2512
6644.31 2452
6645.08 2423
6645.84 2389
6646.61 2204
6647.38 2281
6648.15 2425
6648.92 2420
6649.69 2408
6650.46 2429
6651.23 2353
6652.00 2298
6652.77 2411
6653.54 2223
6654.31 2372
6655.08 2397
6655.85 2467
6656.62 2388
6657.39 2300
6658.16 2267
6658.93 2349
6659.70 2434
6660.47 2281
6661.24 2345
6662.01 2438
6662.78 2461
6663.55 2643
6664.32 2923
6665.09 3154
6665.86 3393
6666.63 3545
6667.40 3584
6668.17 3765
6668.94 3715
6669.72 3543
6670.49 3174
6671.26 2953
6672.03 2716
6672.80 2654
6673.57 2618
6674.34 2530
6675.11 2427
6675.88 2444
6676.65 2402
6677.42 2370
6678.20 2331
6678.97 2333
6679.74 2384
6680.51 2306
6681.28 2037
6682.05 2077
6682.82 2135
6683.60 2157
6684.37 2174
6685.14 2343
6685.91 2361
6686.68 2382
6687.45 2313
6688.23 2323
6689.00 2428
6689.77 2381
6690.54 2187
6691.31 2297
6692.08 2065
6692.86 2014
6693.63 2000
6694.40 2011
6695.17 2032
6695.95 1968
6696.72 1928
6697.49 1988
6698.26 1862
6699.03 1931
6699.81 1950
6700.58 1997
6701.35 2021
6702.12 2157
6702.90 2119
6703.67 2133
6704.44 2259
6705.22 2051
6705.99 2045
6706.76 2029
6707.53 2014
6708.31 2029
6709.08 1964
6709.85 1913
6710.63 1946
6711.40 1879
6712.17 1870
6712.94 1837
6713.72 1854
6714.49 1857
6715.26 1826
6716.04 1858
6716.81 1767
6717.58 1786
6718.36 1771
6719.13 1728
6719.91 1905
6720.68 1915
6721.45 1793
6722.23 1727
6723.00 1690
6723.77 1897
6724.55 1810
6725.32 1730
6726.10 1807
6726.87 1796
6727.64 1684
6728.42 1757
6729.19 1842
6729.97 1794
6730.74 1795
6731.51 1798
6732.29 1804
6733.06 1782
6733.84 1866
6734.61 1861
6735.39 1832
6736.16 1803
6736.94 1707
6737.71 1693
6738.49 1740
6739.26 1803
6740.03 1753
6740.81 1658
6741.58 1877
6742.36 1692
6743.13 1657
6743.91 1616
6744.68 1790
6745.46 1810
6746.23 1828
6747.01 1833
6747.78 1876
6748.56 1773
6749.34 1741
6750.11 1852
6750.89 2000
6751.66 2134
6752.44 2258
6753.21 2292
6753.99 2318
6754.76 2333
6755.54 2332
6756.31 2336
6757.09 2109
6757.87 2043
6758.64 1877
6759.42 1888
6760.19 1719
6760.97 1729
6761.75 1708
6762.52 1707
6763.30 1672
6764.07 1687
6764.85 1613
6765.63 1662
6766.40 1662
6767.18 1713
6767.96 1690
6768.73 1631
6769.51 1570
6770.28 1540
6771.06 1615
6771.84 1546
6772.61 1550
6773.39 1631
6774.17 1608
6774.94 1546
6775.72 1543
6776.50 1683
6777.27 1660
6778.05 1533
6778.83 1575
6779.61 1599
6780.38 1594
6781.16 1655
6781.94 1600
6782.71 1562
6783.49 1556
6784.27 1627
6785.05 1538
6785.82 1544
6786.60 1574
6787.38 1433
6788.16 1359
6788.93 1506
6789.71 1456
6790.49 1385
6791.27 1377
6792.04 1403
6792.82 1475
6793.60 1393
6794.38 1332
6795.16 1414
6795.93 1496
6796.71 1408
6797.49 1338
6798.27 1336
6799.05 1321
6799.82 1406
6800.60 1351
6801.38 1366
6802.16 1359
6802.94 1366
6803.72 1313
6804.49 1509
6805.27 1387
6806.05 1449
6806.83 1447
6807.61 1476
6808.39 1428
6809.17 1472
6809.94 1426
6810.72 1378
6811.50 1482
6812.28 1437
6813.06 1354
6813.84 1466
6814.62 1450
6815.40 1431
6816.18 1534
6816.96 1618
6817.73 1607
6818.51 1553
6819.29 1523
6820.07 1547
6820.85 1606
6821.63 1608
6822.41 1561
6823.19 1561
6823.97 1557
6824.75 1485
6825.53 1393
6826.31 1395
6827.09 1502
6827.87 1538
6828.65 1538
6829.43 1426
6830.21 1464
6830.99 1452
6831.77 1497
6832.55 1489
6833.33 1560
6834.11 1353
6834.89 1440
6835.67 1507
6836.45 1514
6837.23 1562
6838.01 1502
6838.79 1396
6839.57 1474
6840.35 1467
6841.13 1475
6841.91 1409
6842.69 1359
6843.47 1401
6844.25 1377
6845.04 1447
6845.82 1348
6846.60 1431
6847.38 1526
6848.16 1535
6848.94 1632
6849.72 1838
6850.50 2091
6851.28 2326
6852.06 2736
6852.85 2901
6853.63 3006
6854.41 2981
6855.19 2908
6855.97 2649
6856.75 2389
6857.53 2256
6858.32 2063
6859.10 1789
6859.88 1802
6860.66 1735
6861.44 1649
6862.22 1551
6863.01 1516
6863.79 1607
6864.57 1691
6865.35 1486
6866.13 1422
6866.92 1549
6867.70 1675
6868.48 1734
6869.26 1653
6870.04 1724
6870.83 1719
6871.61 1522
6872.39 1581
6873.17 1505
6873.96 1573
6874.74 1606
6875.52 1587
6876.30 1463
6877.09 1516
6877.87 1499
6878.65 1603
6879.43 1531
6880.22 1576
6881.00 1757
6881.78 1754
6882.56 1722
6883.35 1710
6884.13 1730
6884.91 1810
6885.70 1822
6886.48 1970
6887.26 2125
6888.05 2308
6888.83 2539
6889.61 2813
6890.40 3122
6891.18 3024
6891.96 2732
6892.75 2540
6893.53 2280
6894.31 2101
6895.10 2001
6895.88 1963
6896.67 1845
6897.45 1760
6898.23 1788
6899.02 1814
6899.80 1798
6900.58 1839
6901.37 1924
6902.15 1924
6902.94 1873
6903.72 1936
6904.50 1948
6905.29 1913
6906.07 1888
6906.86 1780
6907.64 1809
6908.43 1805
6909.21 1773
6910.00 1937
6910.78 1774
6911.56 1600
6912.35 1743
6913.13 1678
6913.92 1670
6914.70 1619
6915.49 1584
6916.27 1586
6917.06 1544
6917.84 1582
6918.63 1727
6919.41 1661
6920.20 1684
6920.98 1767
6921.77 1669
6922.55 1698
6923.34 1834
6924.12 1784
6924.91 1900
6925.69 1803
6926.48 1747
6927.26 1598
6928.05 1734
6928.84 1852
6929.62 1807
6930.41 1808
6931.19 1715
6931.98 1801
6932.76 1880
6933.55 1837
6934.34 1784
6935.12 1810
6935.91 1712
6936.69 1834
6937.48 1895
6938.27 1790
6939.05 1845
6939.84 1865
6940.62 1913
6941.41 1918
6942.20 2111
6942.98 2203
6943.77 2298
6944.56 2337
6945.34 2307
6946.13 2392
6946.92 2606
6947.70 2594
6948.49 2585
6949.28 2804
6950.06 2703
6950.85 2650
6951.64 2731
6952.42 2594
6953.21 2521
6954.00 2480
6954.78 2373
6955.57 2271
6956.36 2272
6957.15 2400
6957.93 2498
6958.72 2361
6959.51 2493
6960.29 2435
6961.08 2397
6961.87 2474
6962.66 2385
6963.44 2307
6964.23 2420
6965.02 2539
6965.81 2544
6966.59 2439
6967.38 2660
6968.17 2772
6968.96 2727
6969.75 2947
6970.53 3195
6971.32 3154
6972.11 3255
6972.90 3260
6973.69 3183
6974.47 3203
6975.26 3224
6976.05 3177
6976.84 3273
6977.63 3509
6978.42 3461
6979.20 3603
6979.99 3610
6980.78 3749
6981.57 4116
6982.36 4356
6983.15 4928
6983.94 5666
6984.72 6910
6985.51 8888
6986.30 10671
6987.09 12347
6987.88 13818
6988.67 14290
6989.46 13918
6990.25 13254
6991.04 11451
6991.82 10046
6992.61 8570
6993.40 6974
6994.19 5772
6994.98 4968
6995.77 4353
6996.56 3963
6997.35 3465
6998.14 3619
6998.93 3839
6999.72 4055
7000.51 4344
7001.30 4705
7002.09 5088
7002.88 5121
7003.67 4992
7004.46 4817
7005.25 4322
7006.04 3981
7006.83 3695
7007.62 3212
7008.41 2857
7009.20 2489
7009.99 2328
7010.78 2378
7011.57 2199
7012.36 2367
7013.15 2402
7013.94 2373
7014.73 2467
7015.52 2603
7016.31 2586
7017.10 2646
7017.89 2652
7018.68 2730
7019.47 2539
7020.26 2493
7021.05 2460
7021.84 2350
7022.64 2542
7023.43 2569
7024.22 2694
7025.01 2871
7025.80 3043
7026.59 3011
7027.38 3129
7028.17 2938
7028.96 2819
7029.75 2720
7030.55 2632
7031.34 2452
7032.13 2410
7032.92 2275
7033.71 2324
7034.50 2265
7035.29 2157
7036.09 2068
7036.88 2194
7037.67 2241
7038.46 2292
7039.25 2388
7040.05 2361
7040.84 2574
7041.63 2685
7042.42 2597
7043.21 2673
7044.01 2738
7044.80 2642
7045.59 2638
7046.38 2579
7047.17 2519
7047.97 2604
7048.76 2721
7049.55 2813
7050.34 3127
7051.14 3240
7051.93 3399
7052.72 3414
7053.51 3381
7054.31 3354
7055.10 3201
7055.89 2985
7056.68 2923
7057.48 2683
7058.27 2698
7059.06 2550
7059.86 2523
7060.65 2497
7061.44 2479
7062.24 2453
7063.03 2688
7063.82 2764
7064.61 2582
7065.41 2577
7066.20 2667
7066.99 2704
7067.79 2652
7068.58 2634
7069.37 2689
7070.17 2726
7070.96 2570
7071.76 2652
7072.55 2761
7073.34 2660
7074.14 2616
7074.93 2673
7075.72 2605
7076.52 2414
7077.31 2338
7078.11 2459
7078.90 2409
7079.69 2421
7080.49 2372
7081.28 2345
7082.08 2423
7082.87 2541
7083.67 2690
7084.46 2676
7085.25 2817
7086.05 3220
7086.84 3668
7087.64 4369
7088.43 5074
7089.23 5632
7090.02 6017
7090.82 6321
7091.61 6319
7092.41 5815
7093.20 5331
7094.00 4631
7094.79 4132
7095.59 3511
7096.38 2928
7097.18 2746
7097.97 2490
7098.77 2245
7099.56 2340
7100.36 2227
7101.15 2036
7101.95 2093
7102.74 2078
7103.54 1926
7104.33 1986
7105.13 2146
7105.92 2093
7106.72 2046
7107.52 2022
7108.31 1968
7109.11 1819
7109.90 1865
7110.70 1802
7111.49 1667
7112.29 1688
7113.09 1695
7113.88 1652
7114.68 1815
7115.47 1767
7116.27 1788
7117.07 1892
7117.86 1861
7118.66 1921
7119.45 1922
7120.25 1851
7121.05 1925
7121.84 2053
7122.64 1949
7123.44 2087
7124.23 2022
7125.03 2001
7125.83 2029
7126.62 2110
7127.42 2114
7128.22 2061
7129.01 2073
7129.81 2180
7130.61 2045
7131.40 2013
7132.20 1849
7133.00 1809
7133.80 1880
7134.59 1892
7135.39 1784
7136.19 1893
7136.98 1812
7137.78 1792
7138.58 1594
7139.38 1647
7140.17 1790
7140.97 1766
7141.77 1705
7142.57 1650
7143.36 1611
7144.16 1692
7144.96 1624
7145.76 1617
7146.56 1583
7147.35 1615
7148.15 1689
7148.95 1698
7149.75 1671
7150.55 1606
7151.34 1609
7152.14 1670
7152.94 1669
7153.74 1602
7154.54 1532
7155.33 1648
7156.13 1694
7156.93 1606
7157.73 1732
7158.53 1621
7159.33 1674
7160.13 1569
7160.92 1511
7161.72 1596
7162.52 1546
7163.32 1544
7164.12 1601
7164.92 1642
7165.72 1660
7166.52 1652
7167.31 1544
7168.11 1448
7168.91 1475
7169.71 1484
7170.51 1496
7171.31 1422
7172.11 1306
7172.91 1378
7173.71 1478
7174.51 1474
7175.31 1416
7176.11 1422
7176.91 1325
7177.71 1267
7178.51 1283
7179.31 1302
7180.10 1265
7180.90 1357
7181.70 1283
7182.50 1335
7183.30 1383
7184.10 1398
7184.90 1529
7185.70 1430
7186.50 1410
7187.30 1431
7188.10 1442
7188.90 1323
7189.70 1359
7190.50 1334
7191.31 1255
7192.11 1230
7192.91 1190
7193.71 1081
7194.51 1118
7195.31 1259
7196.11 1208
7196.91 1244
7197.71 1210
7198.51 1161
7199.31 1245
7200.11 1257
7200.91 1268
7201.71 1355
7202.51 1269
7203.32 1289
7204.12 1226
7204.92 1192
7205.72 1241
7206.52 1261
7207.32 1258
7208.12 1162
7208.92 1255
7209.73 1230
7210.53 1196
7211.33 1091
7212.13 1086
7212.93 1164
7213.73 1104
7214.53 1083
7215.34 1180
7216.14 1105
7216.94 1172
7217.74 1211
7218.54 1177
7219.34 1210
7220.15 1101
7220.95 1215
7221.75 1194
7222.55 1139
7223.35 1141
7224.16 1108
7224.96 1151
7225.76 1222
7226.56 1250
7227.37 1103
7228.17 1126
7228.97 1198
7229.77 1206
7230.58 1183
7231.38 1216
7232.18 1225
7232.98 1185
7233.79 1173
7234.59 1114
7235.39 1270
7236.19 1127
7237.00 1072
7237.80 1163
7238.60 1161
7239.41 1101
7240.21 1188
7241.01 1126
7241.82 1182
7242.62 1207
7243.42 1177
7244.23 1201
7245.03 1252
7245.83 1205
7246.64 1055
7247.44 1073
7248.24 1208
7249.05 1158
7249.85 1146
7250.65 1167
7251.46 1128
7252.26 1170
7253.06 1113
7253.87 1202
7254.67 1130
7255.48 1128
7256.28 1225
7257.08 1223
7257.89 1224
7258.69 1367
7259.50 1321
7260.30 1200
7261.10 1317
7261.91 1382
7262.71 1431
7263.52 1403
7264.32 1451
7265.13 1544
7265.93 1417
7266.73 1323
7267.54 1359
7268.34 1311
7269.15 1397
7269.95 1337
7270.76 1298
7271.56 1347
7272.37 1379
7273.17 1430
7273.98 1452
7274.78 1366
7275.59 1325
7276.39 1410
7277.20 1467
7278.00 1431
7278.81 1447
7279.61 1466
7280.42 1378
7281.22 1465
7282.03 1503
7282.83 1799
7283.64 1918
7284.45 2280
7285.25 2538
7286.06 2740
7286.86 3035
7287.67 3098
7288.47 2990
7289.28 2693
7290.09 2633
7290.89 2198
7291.70 2052
7292.50 1873
7293.31 1648
7294.12 1644
7294.92 1565
7295.73 1387
7296.53 1418
7297.34 1324
7298.15 1377
7298.95 1357
7299.76 1395
7300.57 1449
7301.37 1451
7302.18 1462
7302.98 1440
7303.79 1379
7304.60 1357
7305.40 1499
7306.21 1490
7307.02 1467
7307.82 1518
7308.63 1362
7309.44 1414
7310.25 1456
7311.05 1550
7311.86 1613
7312.67 1586
7313.47 1627
7314.28 1669
7315.09 1693
7315.90 1652
7316.70 1652
7317.51 1780
7318.32 1934
7319.12 1974
7319.93 2261
7320.74 2401
7321.55 2512
7322.35 2816
7323.16 3103
7323.97 2981
7324.78 2961
7325.59 2920
7326.39 2684
7327.20 2332
7328.01 2146
7328.82 1993
7329.62 1798
7330.43 1719
7331.24 1593
7332.05 1438
7332.86 1416
7333.67 1411
7334.47 1546
7335.28 1550
7336.09 1464
7336.90 1415
7337.71 1440
7338.52 1494
7339.32 1371
7340.13 1476
7340.94 1457
7341.75 1460
7342.56 1466
7343.37 1456
7344.18 1392
7344.99 1317
7345.79 1250
7346.60 1363
7347.41 1366
7348.22 1431
7349.03 1359
7349.84 1311
7350.65 1330
7351.46 1373
7352.27 1309
7353.08 1409
7353.89 1366
7354.70 1309
7355.50 1207
7356.31 1344
7357.12 1313
7357.93 1338
7358.74 1370
7359.55 1418
7360.36 1462
7361.17 1451
7361.98 1375
7362.79 1431
7363.60 1425
7364.41 1481
7365.22 1485
7366.03 1373
7366.84 1487
7367.65 1407
7368.46 1425
7369.27 1458
7370.08 1451
7370.89 1437
7371.70 1339
7372.51 1320
7373.32 1265
7374.13 1361
7374.94 1427
7375.75 1342
7376.57 1422
7377.38 1443
7378.19 1426
7379.00 1563
7379.81 1584
7380.62 1625
7381.43 1842
7382.24 1923
7383.05 2140
7383.86 2132
7384.67 2227
7385.48 2182
7386.30 2050
7387.11 1857
7387.92 1798
7388.73 1654
7389.54 1560
7390.35 1462
7391.16 1310
7391.98 1283
7392.79 1252
7393.60 1281
7394.41 1268
7395.22 1322
7396.03 1351
7396.84 1381
7397.66 1363
7398.47 1324
7399.28 1456
7400.09 1563
7400.90 1600
7401.72 1799
7402.53 1704
7403.34 1783
7404.15 1872
7404.96 1824
7405.78 1721
7406.59 1758
7407.40 1697
7408.21 1562
7409.03 1465
7409.84 1372
7410.65 1426
7411.46 1380
7412.28 1319
7413.09 1349
7413.90 1288
7414.71 1173
7415.53 1192
7416.34 1226
7417.15 1247
7417.96 1261
7418.78 1130
7419.59 1134
7420.40 1141
7421.22 1215
7422.03 1218
7422.84 1199
7423.66 1208
7424.47 1104
7425.28 1039
7426.10 1049
7426.91 1079
7427.72 1155
7428.54 1076
7429.35 1064
7430.16 990
7430.98 1125
7431.79 1167
7432.60 1111
7433.42 1026
7434.23 1032
7435.05 983
7435.86 1097
7436.67 1127
7437.49 1108
7438.30 1177
7439.11 1147
7439.93 1192
7440.74 1187
7441.56 1165
7442.37 1134
7443.19 1228
7444.00 1116
7444.81 1164
7445.63 1142
7446.44 1088
7447.26 1206
7448.07 1179
7448.89 1129
7449.70 1067
7450.52 1140
7451.33 1059
7452.15 1095
7452.96 1118
7453.78 1114
7454.59 1109
7455.40 1094
7456.22 1119
7457.03 1024
7457.85 1014
7458.66 1123
7459.48 1114
7460.30 1073
7461.11 1089
7461.93 1108
7462.74 1090
7463.56 1053
7464.37 1077
7465.19 1196
7466.00 1132
7466.82 1038
7467.63 1078
7468.45 1016
7469.27 1112
7470.08 1034
7470.90 1061
7471.71 1142
7472.53 1137
7473.34 1133
7474.16 1083
7474.98 1098
7475.79 1099
7476.61 1100
7477.42 1026
7478.24 1093
7479.06 1063
7479.87 1021
7480.69 1086
7481.51 1022
7482.32 987
7483.14 1085
7483.96 993
7484.77 977
7485.59 989
7486.40 935
7487.22 937
7488.04 1004
7488.85 1020
7489.67 1017
7490.49 1011
7491.31 1050
7492.12 1020
7492.94 1098
7493.76 1093
7494.57 1034
7495.39 946
7496.21 977
7497.02 1086
7497.84 1019
7498.66 1111
7499.48 1131
7500.29 1023
7501.11 989
7501.93 1052
7502.75 962
7503.56 964
7504.38 981
7505.20 1073
7506.02 998
7506.83 946
7507.65 1034
7508.47 1027
7509.29 1065
7510.11 1046
7510.92 1005
7511.74 932
7512.56 929
7513.38 980
7514.20 979
7515.01 971
7515.83 953
7516.65 966
7517.47 989
7518.29 962
7519.11 998
7519.92 971
7520.74 954
7521.56 914
7522.38 964
7523.20 986
7524.02 911
7524.84 951
7525.65 961
7526.47 925
7527.29 906
7528.11 932
7528.93 1019
7529.75 946
7530.57 980
7531.39 949
7532.21 965
7533.03 1097
7533.85 995
7534.66 1005
7535.48 993
7536.30 957
7537.12 968
7537.94 1006
7538.76 1005
7539.58 935
7540.40 943
7541.22 1036
7542.04 954
7542.86 991
7543.68 998
7544.50 1076
7545.32 1086
7546.14 1092
7546.96 1073
7547.78 1002
7548.60 1054
7549.42 1046
7550.24 1038
7551.06 1082
7551.88 1078
7552.70 1030
7553.52 999
7554.34 947
7555.16 986
7555.98 984
7556.80 1002
7557.62 1060
7558.44 1060
7559.26 1087
7560.08 1122
7560.90 1134
7561.72 1054
7562.55 1143
7563.37 1063
7564.19 1117
7565.01 1210
7565.83 1098
7566.65 1032
7567.47 1028
7568.29 1046
7569.11 1099
7569.93 1012
7570.76 1030
7571.58 1101
7572.40 1094
7573.22 1003
7574.04 1055
7574.86 1019
7575.68 1060
7576.51 1103
7577.33 1106
7578.15 1106
7578.97 1063
7579.79 1025
7580.61 1035
7581.44 1070
7582.26 1012
7583.08 1106
7583.90 1114
7584.72 1112
7585.55 1082
7586.37 1019
7587.19 1142
7588.01 1186
7588.83 1182
7589.66 1199
7590.48 1235
7591.30 1210
7592.12 1125
7592.95 1110
7593.77 1105
7594.59 1064
7595.41 1035
7596.24 1101
7597.06 1152
7597.88 1164
7598.70 1228
7599.53 1208
7600.35 1139
7601.17 1249
7601.99 1221
7602.82 1221
7603.64 1266
7604.46 1479
7605.29 1549
7606.11 1746
7606.93 1802
7607.76 1782
7608.58 1678
7609.40 1670
7610.23 1561
7611.05 1566
7611.87 1452
7612.70 1438
7613.52 1326
7614.34 1329
7615.17 1316
7615.99 1358
7616.81 1263
7617.64 1363
7618.46 1419
7619.29 1369
7620.11 1435
7620.93 1389
7621.76 1394
7622.58 1347
7623.41 1350
7624.23 1364
7625.05 1385
7625.88 1265
7626.70 1294
7627.53 1237
7628.35 1298
7629.18 1335
7630.00 1513
7630.82 1575
7631.65 1621
7632.47 1771
7633.30 1923
7634.12 2026
7634.95 2019
7635.77 2048
7636.60 1955
7637.42 1918
7638.25 1798
7639.07 1569
7639.90 1352
7640.72 1237
7641.55 1196
7642.37 1281
7643.20 1262
7644.02 1287
7644.85 1150
7645.67 1229
7646.50 1145
7647.32 1163
7648.15 1223
7648.97 1204
7649.80 1212
7650.63 1142
7651.45 1153
7652.28 1104
7653.10 1140
7653.93 1154
7654.75 1151
7655.58 1171
7656.41 1091
7657.23 1026
7658.06 1014
7658.88 991
7659.71 1115
7660.54 1128
7661.36 1065
7662.19 1081
7663.01 1155
7663.84 1136
7664.67 1018
7665.49 1033
7666.32 1056
7667.15 1051
7667.97 1115
7668.80 1052
7669.63 1182
7670.45 1171
7671.28 1095
7672.11 1109
7672.93 1032
7673.76 1033
7674.59 1142
7675.41 1105
7676.24 1100
7677.07 1075
7677.89 987
7678.72 977
7679.55 1021
7680.37 1029
7681.20 994
7682.03 1033
7682.86 1122
7683.68 1021
7684.51 965
7685.34 1022
7686.17 989
7686.99 966
7687.82 992
7688.65 1071
7689.48 1062
7690.30 1045
7691.13 1106
7691.96 1079
7692.79 1000
7693.62 1037
7694.44 1061
7695.27 1000
7696.10 1035
7696.93 1008
7697.76 986
7698.58 1098
7699.41 959
7700.24 1060
7701.07 1115
7701.90 1118
7702.72 1083
7703.55 1054
7704.38 1051
7705.21 1024
7706.04 1061
7706.87 1066
7707.70 1062
7708.52 1037
7709.35 1018
7710.18 1084
7711.01 1085
7711.84 1069
7712.67 1199
7713.50 1105
7714.33 1155
7715.16 1145
7715.98 1128
7716.81 1056
7717.64 1111
7718.47 1103
7719.30 1194
7720.13 1092
7720.96 1077
7721.79 1010
7722.62 1082
7723.45 1046
7724.28 1056
7725.11 1090
7725.94 1089
7726.77 1086
7727.60 1027
7728.43 1041
7729.26 1024
7730.09 1069
7730.92 1170
7731.75 1155
7732.58 1059
7733.41 1165
7734.24 1168
7735.07 1059
7735.90 1079
7736.73 1027
7737.56 1115
7738.39 1111
7739.22 1029
7740.05 1013
7740.88 1074
7741.71 1076
7742.54 1063
7743.37 1138
7744.20 1209
7745.03 1178
7745.86 1355
7746.69 1613
7747.52 2099
7748.35 2321
7749.18 2705
7750.02 2922
7750.85 2939
7751.68 2833
7752.51 2788
7753.34 2459
7754.17 2157
7755.00 1870
7755.83 1653
7756.66 1566
7757.50 1417
7758.33 1350
7759.16 1402
7759.99 1350
7760.82 1237
7761.65 1335
7762.48 1293
7763.32 1218
7764.15 1243
7764.98 1287
7765.81 1232
7766.64 1209
7767.47 1181
7768.31 1153
7769.14 1112
7769.97 1094
7770.80 1053
7771.63 996
7772.47 1012
7773.30 915
7774.13 908
7774.96 978
7775.80 946
7776.63 1016
7777.46 1108
7778.29 1107
7779.12 1050
7779.96 1031
7780.79 1102
7781.62 1071
7782.46 1013
7783.29 1150
7784.12 1077
7784.95 1032
7785.79 1141
7786.62 1174
7787.45 1142
7788.28 1207
7789.12 1230
7789.95 1245
7790.78 1237
7791.62 1089
7792.45 1149
7793.28 1053
7794.12 1111
7794.95 1078
7795.78 1040
7796.62 1014
7797.45 1071
7798.28 1004
7799.12 987
7799.95 1038
7800.78 987
7801.62 1078
7802.45 1030
7803.29 1063
7804.12 1045
7804.95 1058
7805.79 1046
7806.62 1011
7807.46 1023
7808.29 1074
7809.12 1091
7809.96 1156
7810.79 1019
7811.63 1052
7812.46 1204
7813.29 1092
7814.13 997
7814.96 1013
7815.80 1024
7816.63 1040
7817.47 1105
7818.30 1110
7819.14 1114
7819.97 1188
7820.81 1172
7821.64 1176
7822.47 1094
7823.31 1125
7824.14 1211
7824.98 1196
7825.81 1253
7826.65 1225
7827.48 1246
7828.32 1349
7829.15 1377
7829.99 1316
7830.83 1203
7831.66 1159
7832.50 1209
7833.33 1124
7834.17 1171
7835.00 1148
7835.84 1203
7836.67 1165
7837.51 1129
7838.34 1151
7839.18 1082
7840.02 1196
7840.85 1269
7841.69 1115
7842.52 1090
7843.36 1125
7844.19 1137
7845.03 1151
7845.87 1119
7846.70 1165
7847.54 1167
7848.38 1054
7849.21 1078
7850.05 1066
7850.88 1034
7851.72 964
7852.56 981
7853.39 996
7854.23 1048
7855.07 1037
7855.90 1023
7856.74 1013
7857.58 994
7858.41 966
7859.25 940
7860.09 985
7860.92 1040
7861.76 1002
7862.60 999
7863.43 1041
7864.27 1011
7865.11 1026
7865.95 1084
7866.78 1060
7867.62 1031
7868.46 999
7869.29 972
7870.13 967
7870.97 977
7871.81 1005
7872.64 1028
7873.48 987
7874.32 1028
7875.16 898
7875.99 1000
7876.83 1098
7877.67 1110
7878.51 1161
7879.34 1215
7880.18 1301
7881.02 1313
7881.86 1208
7882.70 1156
7883.53 1170
7884.37 1078
7885.21 1099
7886.05 1054
7886.89 1055
7887.73 1092
7888.56 1083
7889.40 1037
7890.24 1097
7891.08 1059
7891.92 1060
7892.76 1159
7893.59 1110
7894.43 1134
7895.27 1146
7896.11 1065
7896.95 1006
7897.79 1065
7898.63 1083
7899.47 1121
7900.31 1062
7901.14 1079
7901.98 1082
7902.82 1192
7903.66 1126
7904.50 1112
7905.34 1058
7906.18 1008
7907.02 1064
7907.86 1043
7908.70 1073
7909.54 1013
7910.38 890
7911.22 902
7912.05 935
7912.89 902
7913.73 871
7914.57 1020
7915.41 1120
7916.25 1149
7917.09 1253
7917.93 1180
7918.77 1237
7919.61 1294
7920.45 1307
7921.29 1266
7922.13 1197
7922.97 1197
7923.81 1139
7924.65 1095
7925.49 1006
7926.33 984
7927.17 935
7928.02 956
7928.86 970
7929.70 988
7930.54 1022
7931.38 1121
7932.22 1104
7933.06 1078
7933.90 1052
7934.74 999
7935.58 1038
7936.42 912
7937.26 975
7938.10 934
7938.94 906
7939.79 907
7940.63 916
7941.47 910
7942.31 841
7943.15 846
7943.99 787
7944.83 886
7945.67 894
7946.52 947
7947.36 943
7948.20 999
7949.04 944
7949.88 866
7950.72 982
7951.56 955
7952.41 932
7953.25 930
7954.09 973
7954.93 1072
7955.77 1044
7956.62 999
7957.46 1112
7958.30 1003
7959.14 943
7959.98 974
7960.83 905
7961.67 971
7962.51 930
7963.35 948
7964.20 957
7965.04 1040
7965.88 903
7966.72 1000
7967.56 960
7968.41 1005
7969.25 1044
7970.09 956
7970.94 1050
7971.78 1036
7972.62 934
7973.46 875
7974.31 971
7975.15 912
7975.99 908
7976.84 914
7977.68 840
7978.52 841
7979.36 933
7980.21 923
7981.05 906
7981.89 928
7982.74 884
7983.58 918
7984.42 894
7985.27 851
7986.11 883
7986.96 877
7987.80 873
7988.64 881
7989.49 891
7990.33 868
7991.17 903
7992.02 865
7992.86 809
7993.71 780
7994.55 877
7995.39 851
7996.24 866
7997.08 801
7997.93 838
7998.77 879
7999.61 889
8000.46 882
8001.30 892
8002.15 849
8002.99 880
8003.84 953
8004.68 863
8005.52 841
8006.37 826
8007.21 855
8008.06 844
8008.90 779
8009.75 802
8010.59 824
8011.44 881
8012.28 901
8013.13 921
8013.97 807
8014.82 858
8015.66 883
8016.51 807
8017.35 829
8018.20 811
8019.04 875
8019.89 775
8020.73 800
8021.58 875
8022.42 783
8023.27 741
8024.12 701
8024.96 726
8025.81 797
8026.65 783
8027.50 752
8028.34 822
8029.19 775
8030.03 784
8030.88 757
8031.73 808
8032.57 815
8033.42 814
8034.26 835
8035.11 888
8035.96 800
8036.80 812
8037.65 796
8038.50 858
8039.34 849
8040.19 873
8041.03 862
8041.88 771
8042.73 846
8043.57 817
8044.42 795
8045.27 780
8046.11 776
8046.96 802
8047.81 786
8048.65 771
8049.50 723
8050.35 763
8051.19 799
8052.04 764
8052.89 802
8053.74 853
8054.58 779
8055.43 842
8056.28 777
8057.12 771
8057.97 789
8058.82 788
8059.67 754
8060.51 731
8061.36 741
8062.21 782
8063.06 791
8063.90 797
8064.75 767
8065.60 715
8066.45 795
8067.29 716
8068.14 703
8068.99 712
8069.84 721
8070.69 822
8071.53 828
8072.38 713
8073.23 706
8074.08 716
8074.93 697
8075.78 699
8076.62 751
8077.47 789
8078.32 793
8079.17 715
8080.02 694
8080.87 782
8081.71 798
8082.56 839
8083.41 747
8084.26 779
8085.11 782
8085.96 779
8086.81 715
8087.66 713
8088.50 721
8089.35 779
8090.20 768
8091.05 748
8091.90 783
8092.75 784
8093.60 764
8094.45 733
8095.30 698
8096.15 751
8097.00 804
8097.84 650
8098.69 681
8099.54 671
8100.39 756
8101.24 749
8102.09 713
8102.94 711
8103.79 789
8104.64 789
8105.49 815
8106.34 735
8107.19 766
8108.04 742
8108.89 695
8109.74 718
8110.59 737
8111.44 708
8112.29 715
8113.14 689
8113.99 666
8114.84 647
8115.69 713
8116.54 734
8117.39 773
8118.24 814
8119.09 756
8119.94 755
8120.80 826
8121.65 817
8122.50 822
8123.35 780
8124.20 810
8125.05 777
8125.90 808
8126.75 845
8127.60 795
8128.45 792
8129.30 784
8130.15 744
8131.01 751
8131.86 673
8132.71 725
8133.56 757
8134.41 764
8135.26 693
8136.11 806
8136.97 725
8137.82 673
8138.67 662
8139.52 721
8140.37 763
8141.22 756
8142.07 776
8142.93 744
8143.78 736
8144.63 843
8145.48 836
8146.33 809
8147.19 762
8148.04 858
8148.89 791
8149.74 787
8150.59 894
8151.45 843
8152.30 749
8153.15 747
8154.00 832
8154.86 791
8155.71 826
8156.56 876
8157.41 778
8158.27 769
8159.12 727
8159.97 797
8160.82 728
8161.68 778
8162.53 777
8163.38 780
8164.23 878
8165.09 836
8165.94 800
8166.79 771
8167.65 774
8168.50 753
8169.35 741
8170.21 799
8171.06 774
8171.91 771
8172.77 769
8173.62 788
8174.47 779
8175.33 779
8176.18 763
8177.03 703
8177.89 657
8178.74 786
8179.59 788
8180.45 700
8181.30 671
8182.16 735
8183.01 744
8183.86 712
8184.72 768
8185.57 734
8186.43 728
8187.28 757
8188.13 698
8188.99 688
8189.84 728
8190.70 699
8191.55 688
8192.40 750
8193.26 702
8194.11 712
8194.97 743
8195.82 640
8196.68 668
8197.53 754
8198.39 738
8199.24 733
8200.10 709
8200.95 683
8201.81 672
8202.66 813
8203.52 741
8204.37 722
8205.23 775
8206.08 749
8206.94 772
8207.79 734
8208.65 737
8209.50 704
8210.36 747
8211.21 739
8212.07 710
8212.92 707
8213.78 764
8214.63 766
8215.49 747
8216.34 741
8217.20 775
8218.06 788
8218.91 753
8219.77 739
8220.62 807
8221.48 821
8222.33 892
8223.19 813
8224.05 884
8224.90 865
8225.76 861
8226.62 906
8227.47 805
8228.33 883
8229.18 800
8230.04 817
8230.90 731
8231.75 689
8232.61 744
8233.47 799
8234.32 730
8235.18 798
8236.04 758
8236.89 692
8237.75 675
8238.61 767
8239.46 771
8240.32 797
8241.18 716
8242.03 700
8242.89 702
8243.75 711
8244.60 678
8245.46 681
8246.32 676
8247.18 718
8248.03 748
8248.89 721
8249.75 791
8250.60 706
8251.46 661
8252.32 629
8253.18 679
8254.03 672
8254.89 774
8255.75 749
8256.61 743
8257.47 715
8258.32 678
8259.18 769
8260.04 765
8260.90 692
8261.75 688
8262.61 717
8263.47 689
8264.33 709
8265.19 654
8266.05 666
8266.90 670
8267.76 705
8268.62 735
8269.48 666
8270.34 707
8271.20 729
8272.05 722
8272.91 772
8273.77 714
8274.63 682
8275.49 703
8276.35 653
8277.21 591
8278.06 613
8278.92 676
8279.78 689
8280.64 655
8281.50 713
8282.36 701
8283.22 679
8284.08 748
8284.94 839
8285.80 766
8286.66 769
8287.51 774
8288.37 746
8289.23 724
8290.09 691
8290.95 769
8291.81 683
8292.67 692
8293.53 747
8294.39 690
8295.25 729
8296.11 757
8296.97 744
8297.83 750
8298.69 748
8299.55 734
8300.41 762
8301.27 801
8302.13 831
8302.99 807
8303.85 781
8304.71 722
8305.57 781
8306.43 779
8307.29 689
8308.15 684
8309.01 730
8309.87 757
8310.73 804
8311.59 752
8312.45 727
8313.31 719
8314.18 764
8315.04 798
8315.90 725
8316.76 762
8317.62 752
8318.48 754
8319.34 727
8320.20 756
8321.06 856
8321.92 804
8322.78 755
8323.65 778
8324.51 751
8325.37 733
8326.23 764
8327.09 791
8327.95 718
8328.81 699
8329.68 694
8330.54 684
8331.40 744
8332.26 730
8333.12 782
8333.98 763
8334.85 736
8335.71 711
8336.57 699
8337.43 787
8338.29 771
8339.15 753
8340.02 782
8340.88 777
8341.74 744
8342.60 781
8343.47 700
8344.33 676
8345.19 695
8346.05 743
8346.91 748
8347.78 789
8348.64 801
8349.50 800
8350.36 792
8351.23 752
8352.09 751
8352.95 736
8353.82 687
8354.68 690
8355.54 810
8356.40 845
8357.27 751
8358.13 808
8358.99 754
8359.86 713
8360.72 739
8361.58 805
8362.44 786
8363.31 784
8364.17 759
8365.03 783
8365.90 733
8366.76 768
8367.62 796
8368.49 767
8369.35 871
8370.22 796
8371.08 799
8371.94 793
8372.81 759
8373.67 763
8374.53 796
8375.40 807
8376.26 784
8377.13 753
8377.99 815
8378.85 804
8379.72 832
8380.58 804
8381.45 834
8382.31 792
8383.17 783
8384.04 815
8384.90 820
8385.77 846
8386.63 864
8387.50 841
8388.36 877
8389.23 877
8390.09 860
8390.96 861
8391.82 889
8392.68 831
8393.55 874
8394.41 876
8395.28 894
8396.14 931
8397.01 837
8397.87 800
8398.74 869
8399.60 937
8400.47 910
8401.33 928
8402.20 867
8403.07 838
8403.93 902
8404.80 910
8405.66 850
8406.53 867
8407.39 931
8408.26 917
8409.12 914
8409.99 891
8410.85 897
8411.72 862
8412.59 944
8413.45 949
8414.32 1097
8415.18 1051
8416.05 946
8416.92 1016
8417.78 1055
8418.65 1034
8419.51 1024
8420.38 1014
8421.25 930
8422.11 975
8422.98 1037
8423.85 1050
8424.71 1004
8425.58 1018
8426.44 1028
8427.31 1114
8428.18 1097
8429.04 1044
8429.91 1077
8430.78 1059
8431.64 1108
8432.51 1173
8433.38 1167
8434.25 1170
8435.11 1276
8435.98 1271
8436.85 1309
8437.71 1210
8438.58 1315
8439.45 1368
8440.31 1415
8441.18 1399
8442.05 1582
8442.92 1594
8443.78 1523
8444.65 1580
8445.52 1552
8446.39 1576
8447.25 1602
8448.12 1652
8448.99 1652
8449.86 1681
8450.72 1644
8451.59 1746
8452.46 1883
8453.33 2075
8454.20 2216
8455.06 2613
8455.93 3171
8456.80 3990
8457.67 4643
8458.54 5027
8459.40 5284
8460.27 5396
8461.14 5152
8462.01 4803
8462.88 4106
8463.75 3345
8464.61 2827
8465.48 2360
8466.35 2176
8467.22 1848
8468.09 1809
8468.96 1620
8469.83 1448
8470.70 1450
8471.56 1440
8472.43 1327
8473.30 1388
8474.17 1361
8475.04 1297
8475.91 1229
8476.78 1215
8477.65 1246
8478.52 1265
8479.39 1185
8480.25 1143
8481.12 1130
8481.99 1176
8482.86 1151
8483.73 1125
8484.60 1187
8485.47 1146
8486.34 1262
8487.21 1244
8488.08 1230
8488.95 1223
8489.82 1250
8490.69 1174
8491.56 1122
8492.43 1172
8493.30 1156
8494.17 1250
8495.04 1314
8495.91 1409
8496.78 1516
8497.65 1465
8498.52 1500
8499.39 1423
8500.26 1361
8501.13 1416
8502.00 1250
8502.87 1195
8503.74 1115
8504.61 1082
8505.48 1090
8506.35 1059
8507.22 1053
8508.09 1083
8508.97 1112
8509.84 1133
8510.71 1114
8511.58 1044
8512.45 1153
8513.32 1095
8514.19 1090
8515.06 1153
8515.93 1100
8516.80 1114
8517.68 1144
8518.55 1167
8519.42 1113
8520.29 1161
8521.16 1114
8522.03 1140
8522.90 1149
8523.77 1229
8524.65 1246
8525.52 1168
8526.39 1155
8527.26 1149
8528.13 1178
8529.00 1211
8529.88 1206
8530.75 1226
8531.62 1260
8532.49 1194
8533.36 1342
8534.24 1295
8535.11 1204
8535.98 1284
8536.85 1229
8537.72 1202
8538.60 1285
8539.47 1282
8540.34 1265
8541.21 1257
8542.09 1215
8542.96 1239
8543.83 1260
8544.70 1227
8545.58 1245
8546.45 1146
8547.32 1138
8548.19 1099
8549.07 1107
8549.94 988
8550.81 1017
8551.69 1173
8552.56 1129
8553.43 1130
8554.31 1134
8555.18 1146
8556.05 1170
8556.92 1270
8557.80 1262
8558.67 1162
8559.54 1210
8560.42 1144
8561.29 1170
8562.16 1106
8563.04 1041
8563.91 961
8564.79 1044
8565.66 1033
8566.53 996
8567.41 985
8568.28 1000
8569.15 977
8570.03 1016
8570.90 967
8571.78 1008
8572.65 1014
8573.52 1029
8574.40 1049
8575.27 994
8576.15 1006
8577.02 997
8577.89 948
8578.77 918
8579.64 864
8580.52 895
8581.39 891
8582.27 924
8583.14 836
8584.02 823
8584.89 850
8585.77 845
8586.64 903
8587.51 919
8588.39 903
8589.26 877
8590.14 916
8591.01 949
8591.89 843
8592.76 939
8593.64 934
8594.51 998
8595.39 991
8596.26 933
8597.14 1001
8598.02 1000
8598.89 1015
8599.77 1101
8600.64 977
8601.52 976
8602.39 976
8603.27 972
8604.14 1003
8605.02 1011
8605.89 998
8606.77 945
8607.65 914
8608.52 893
8609.40 936
8610.27 933
8611.15 966
8612.03 1038
8612.90 1086
8613.78 1055
8614.65 968
8615.53 1078
8616.41 1064
8617.28 1006
8618.16 961
8619.04 960
8619.91 949
8620.79 1004
8621.66 1019
8622.54 1046
8623.42 958
8624.29 1006
8625.17 1046
8626.05 930
8626.92 992
8627.80 990
8628.68 1008
8629.56 1069
8630.43 1036
8631.31 1085
8632.19 1036
8633.06 1114
8633.94 1161
8634.82 1028
8635.69 999
8636.57 1028
8637.45 1049
8638.33 1111
8639.20 1031
8640.08 1016
8640.96 1108
8641.84 1137
8642.71 1104
8643.59 1096
8644.47 1071
8645.35 1163
8646.22 1138
8647.10 1085
8647.98 1232
8648.86 1278
8649.74 1297
8650.61 1310
8651.49 1237
8652.37 1304
8653.25 1343
8654.13 1253
8655.00 1295
8655.88 1317
8656.76 1342
8657.64 1346
8658.52 1333
8659.40 1229
8660.27 1300
8661.15 1319
8662.03 1387
8662.91 1321
8663.79 1227
8664.67 1345
8665.55 1353
8666.43 1370
8667.30 1415
8668.18 1376
8669.06 1410
8669.94 1508
8670.82 1448
8671.70 1524
8672.58 1572
8673.46 1727
8674.34 1900
8675.22 2018
8676.09 2021
8676.97 2231
8677.85 2254
8678.73 2163
8679.61 2200
8680.49 2026
8681.37 2020
8682.25 1910
8683.13 1883
8684.01 1846
8684.89 1741
8685.77 1729
8686.65 1633
8687.53 1721
8688.41 1753
8689.29 1805
8690.17 2058
8691.05 2311
8691.93 2971
8692.81 3440
8693.69 3952
8694.57 4520
8695.45 4858
8696.33 4913
8697.21 4658
8698.09 4138
8698.97 3565
8699.85 3296
8700.73 2818
8701.61 2457
8702.49 2040
8703.37 1888
8704.26 1784
8705.14 1725
8706.02 1584
8706.90 1613
8707.78 1480
8708.66 1521
8709.54 1558
8710.42 1577
8711.30 1586
8712.18 1470
8713.06 1462
8713.95 1466
8714.83 1363
8715.71 1414
8716.59 1513
8717.47 1440
8718.35 1407
8719.23 1471
8720.12 1519
8721.00 1508
8721.88 1489
8722.76 1540
8723.64 1509
8724.52 1542
8725.41 1530
8726.29 1515
8727.17 1485
8728.05 1573
8728.93 1579
8729.81 1522
8730.70 1658
8731.58 1712
8732.46 1738
8733.34 1861
8734.23 1832
8735.11 1899
8735.99 1853
8736.87 1736
8737.75 1789
8738.64 1778
8739.52 1663
8740.40 1720
8741.28 1758
8742.17 1703
8743.05 1620
8743.93 1611
8744.82 1615
8745.70 1643
8746.58 1601
8747.46 1677
8748.35 1636
8749.23 1663
8750.11 1608
8751.00 1678
8751.88 1766
8752.76 1730
8753.65 1762
8754.53 1787
8755.41 1756
8756.30 1787
8757.18 1876
8758.06 1864
8758.95 1903
8759.83 1836
8760.71 1947
8761.60 1937
8762.48 1998
8763.36 2036
8764.25 2055
8765.13 2233
8766.01 2133
8766.90 2200
8767.78 2283
8768.67 2340
8769.55 2518
8770.43 2555
8771.32 2605
8772.20 2479
8773.09 2484
8773.97 2395
8774.86 2285
8775.74 2314
8776.62 2431
8777.51 2437
8778.39 2418
8779.28 2745
8780.16 3096
8781.05 3593
8781.93 4469
8782.82 5489
8783.70 6440
8784.59 7037
8785.47 7058
8786.36 7014
8787.24 6809
8788.12 5971
8789.01 4972
8789.89 4622
8790.78 4030
8791.67 3500
8792.55 3150
8793.44 2806
8794.32 2550
8795.21 2519
8796.09 2507
8796.98 2675
8797.86 2898
8798.75 3251
8799.63 3355
8800.52 3557
8801.40 3676
8802.29 3611
8803.18 3509
8804.06 3270
8804.95 3047
8805.83 2645
8806.72 2431
8807.60 2229
8808.49 2102
8809.38 2075
8810.26 2138
8811.15 1924
8812.04 1985
8812.92 2148
8813.81 2131
8814.69 2062
8815.58 2117
8816.47 2168
8817.35 2138
8818.24 1974
8819.13 2068
8820.01 2079
8820.90 2118
8821.79 2138
8822.67 2170
8823.56 2123
8824.45 2004
8825.33 1994
8826.22 1888
8827.11 1881
8827.99 1732
8828.88 1668
8829.77 1619
8830.65 1609
8831.54 1544
8832.43 1527
8833.32 1474
8834.20 1522
8835.09 1554
8835.98 1651
8836.87 1625
8837.75 1564
8838.64 1610
8839.53 1573
8840.42 1486
8841.30 1585
8842.19 1621
8843.08 1564
8843.97 1568
8844.85 1506
8845.74 1558
8846.63 1560
8847.52 1477
8848.41 1469
8849.29 1538
8850.18 1617
8851.07 1630
8851.96 1508
8852.85 1511
8853.73 1495
8854.62 1444
8855.51 1381
8856.40 1394
8857.29 1497
8858.18 1482
8859.06 1623
8859.95 1576
8860.84 1519
8861.73 1645
8862.62 1648
8863.51 1631
8864.40 1485
8865.29 1471
8866.17 1464
8867.06 1492
8867.95 1479
8868.84 1439
8869.73 1428
8870.62 1266
8871.51 1344
8872.40 1298
8873.29 1405
8874.18 1405
8875.07 1331
8875.96 1271
8876.84 1311
8877.73 1312
8878.62 1293
8879.51 1273
8880.40 1248
8881.29 1264
8882.18 1208
8883.07 1240
8883.96 1206
8884.85 1228
8885.74 1225
8886.63 1238
8887.52 1158
8888.41 1133
8889.30 1151
8890.19 1148
8891.08 1121
8891.97 1062
8892.86 1088
8893.75 1078
8894.64 1014
8895.53 1050
8896.42 1104
8897.31 1042
8898.20 1120
8899.09 1115
8899.98 1116
8900.88 1105
8901.77 1070
8902.66 1068
8903.55 1012
8904.44 993
8905.33 1060
8906.22 1050
8907.11 927
8908.00 1006
8908.89 1017
8909.78 955
8910.68 963
8911.57 1006
8912.46 983
8913.35 1007
8914.24 1001
8915.13 969
8916.02 1003
8916.91 985
8917.81 1005
8918.70 906
8919.59 952
8920.48 912
8921.37 878
8922.26 820
8923.16 884
8924.05 901
8924.94 981
8925.83 1016
8926.72 1023
8927.61 908
8928.51 896
8929.40 1016
8930.29 990
8931.18 983
8932.07 956
8932.97 995
8933.86 953
8934.75 908
8935.64 918
8936.54 950
8937.43 925
8938.32 937
8939.21 822
8940.11 899
8941.00 924
8941.89 927
8942.78 935
8943.68 829
8944.57 847
8945.46 895
8946.36 913
8947.25 869
8948.14 787
8949.03 828
8949.93 830
8950.82 828
8951.71 864
8952.61 842
8953.50 842
8954.39 847
8955.29 873
8956.18 907
8957.07 875
8957.97 909
8958.86 845
8959.75 779
8960.65 818
8961.54 838
8962.44 855
8963.33 806
8964.22 779
8965.12 808
8966.01 786
8966.90 842
8967.80 870
8968.69 829
8969.59 830
8970.48 840
8971.37 864
8972.27 806
8973.16 764
8974.06 740
8974.95 836
8975.85 793
8976.74 802
8977.64 738
8978.53 737
8979.42 728
8980.32 718
8981.21 687
8982.11 772
8983.00 806
8983.90 752
8984.79 795
8985.69 714
8986.58 680
8987.48 770
8988.37 770
8989.27 738
8990.16 731
8991.06 771
8991.95 718
8992.85 664
8993.74 713
8994.64 783
8995.53 725
8996.43 712
8997.32 760
8998.22 711
8999.12 732
9000.01 701
9000.91 705
9001.80 645
9002.70 704
9003.59 727
9004.49 725
9005.39 697
9006.28 679
9007.18 701
9008.07 665
9008.97 643
9009.87 661
9010.76 705
9011.66 730
9012.55 708
9013.45 691
9014.35 682
9015.24 696
9016.14 683
9017.04 744
9017.93 651
9018.83 646
9019.72 653
9020.62 708
9021.52 642
9022.41 653
9023.31 707
9024.21 607
9025.11 645
9026.00 688
9026.90 672
9027.80 657
9028.69 707
9029.59 697
9030.49 701
9031.38 699
9032.28 651
9033.18 589
9034.08 580
9034.97 583
9035.87 622
9036.77 649
9037.67 675
9038.56 591
9039.46 662
9040.36 674
9041.26 665
9042.15 607
9043.05 613
9043.95 651
9044.85 692
9045.74 657
9046.64 656
9047.54 642
9048.44 616
9049.34 626
9050.23 705
9051.13 605
9052.03 608
9052.93 627
9053.83 692
9054.73 697
9055.62 623
9056.52 623
9057.42 652
9058.32 647
9059.22 651
9060.12 670
9061.01 666
9061.91 685
9062.81 667
9063.71 665
9064.61 660
9065.51 620
9066.41 658
9067.31 658
9068.21 715
9069.10 669
9070.00 651
9070.90 651
9071.80 637
9072.70 633
9073.60 638
9074.50 669
9075.40 617
9076.30 655
9077.20 682
9078.10 653
9079.00 682
9079.90 635
9080.80 652
9081.70 658
9082.59 602
9083.49 633
9084.39 587
9085.29 617
9086.19 721
9087.09 704
9087.99 668
9088.89 705
9089.79 697
9090.69 715
9091.59 702
9092.49 679
9093.39 719
9094.29 636
9095.19 690
9096.10 689
9097.00 666
9097.90 629
9098.80 630
9099.70 698
9100.60 673
9101.50 643
9102.40 678
9103.30 758
9104.20 655
9105.10 640
9106.00 686
9106.90 646
9107.80 640
9108.70 620
9109.61 603
9110.51 617
9111.41 586
9112.31 613
9113.21 681
9114.11 647
9115.01 614
9115.91 636
9116.82 675
9117.72 684
9118.62 667
9119.52 678
9120.42 619
9121.32 694
9122.22 677
9123.13 621
9124.03 606
9124.93 622
9125.83 683
9126.73 651
9127.64 600
9128.54 625
9129.44 635
9130.34 677
9131.24 687
9132.15 606
9133.05 636
9133.95 730
9134.85 645
9135.76 617
9136.66 652
9137.56 655
9138.46 636
9139.36 656
9140.27 668
9141.17 641
9142.07 608
9142.98 603
9143.88 637
9144.78 657
9145.68 641
9146.59 602
9147.49 635
9148.39 700
9149.30 637
9150.20 597
9151.10 648
9152.00 601
9152.91 613
9153.81 633
9154.71 617
9155.62 664
9156.52 615
9157.42 541
9158.33 564
9159.23 625
9160.13 657
9161.04 688
9161.94 619
9162.85 629
9163.75 621
9164.65 630
9165.56 615
9166.46 564
9167.36 603
9168.27 652
9169.17 619
9170.08 613
9170.98 644
9171.88 712
9172.79 659
9173.69 632
9174.60 624
9175.50 617
9176.41 586
9177.31 641
9178.21 646
9179.12 640
9180.02 635
9180.93 659
9181.83 625
9182.74 583
9183.64 609
9184.55 644
9185.45 636
9186.36 608
9187.26 679
9188.17 664
9189.07 649
9189.98 656
9190.88 675
9191.79 646
9192.69 661
9193.60 708
9194.50 665
9195.41 561
9196.31 598
9197.22 616
9198.12 644
9199.03 713
9199.93 674
9200.84 663
9201.74 671
9202.65 658
9203.56 683
9204.46 735
9205.37 746
9206.27 703
9207.18 704
9208.09 700
9208.99 661
9209.90 658
9210.80 643
9211.71 667
9212.62 649
9213.52 637
9214.43 626
9215.33 551
9216.24 582
9217.15 588
9218.05 566
9218.96 637
9219.87 653
9220.77 672
9221.68 610
9222.59 631
9223.49 609
9224.40 661
9225.31 687
9226.21 665
9227.12 655
9228.03 634
9228.93 625
9229.84 621
9230.75 637
9231.65 674
9232.56 572
9233.47 612
9234.38 593
9235.28 613
9236.19 692
9237.10 581
9238.00 595
9238.91 652
9239.82 628
9240.73 629
9241.63 553
9242.54 596
9243.45 652
9244.36 693
9245.27 649
9246.17 634
9247.08 525
9247.99 544
9248.90 571
9249.80 589
9250.71 582
9251.62 631
9252.53 628
9253.44 581
9254.34 576
9255.25 583
9256.16 584
9257.07 645
9257.98 635
9258.89 566
9259.79 554
9260.70 638
9261.61 584
9262.52 582
9263.43 585
9264.34 569
9265.25 623
9266.16 577
9267.06 625
9267.97 584
9268.88 630
9269.79 668
9270.70 616
9271.61 567
9272.52 654
9273.43 671
9274.34 638
9275.25 634
9276.15 641
9277.06 702
9277.97 662
9278.88 652
9279.79 677
9280.70 656
9281.61 635
9282.52 653
9283.43 664
9284.34 603
9285.25 642
9286.16 640
9287.07 656
9287.98 654
9288.89 643
9289.80 630
9290.71 638
9291.62 631
9292.53 666
9293.44 672
9294.35 647
9295.26 655
9296.17 648
9297.08 664
9297.99 645
9298.90 615
9299.81 648
9300.72 642
9301.63 657
9302.54 637
9303.45 605
9304.36 664
9305.27 666
9306.18 702
9307.10 638
9308.01 699
9308.92 581
9309.83 615
9310.74 727
9311.65 652
9312.56 682
9313.47 695
9314.38 684
9315.29 628
9316.21 632
9317.12 646
9318.03 691
9318.94 682
9319.85 703
9320.76 630
9321.67 631
9322.58 645
9323.50 621
9324.41 688
9325.32 630
9326.23 618
9327.14 674
9328.05 690
9328.97 623
9329.88 583
9330.79 582
9331.70 597
9332.61 567
9333.53 556
9334.44 617
9335.35 600
9336.26 643
9337.18 647
9338.09 610
9339.00 598
9339.91 627
9340.82 723
9341.74 695
9342.65 619
9343.56 620
9344.47 668
9345.39 617
9346.30 596
9347.21 644
9348.13 667
9349.04 598
9349.95 643
9350.86 587
9351.78 589
9352.69 670
9353.60 679
9354.52 638
9355.43 658
9356.34 601
9357.26 637
9358.17 590
9359.08 572
9360.00 606
9360.91 649
9361.82 569
9362.74 546
9363.65 542
9364.56 601
9365.48 638
9366.39 611
9367.30 569
9368.22 572
9369.13 564
9370.05 584
9370.96 616
9371.87 575
9372.79 566
9373.70 614
9374.62 605
9375.53 564
9376.44 587
9377.36 629
9378.27 621
9379.19 594
9380.10 576
9381.02 540
9381.93 569
9382.84 633
9383.76 571
9384.67 578
9385.59 562
9386.50 596
9387.42 608
9388.33 655
9389.25 606
9390.16 624
9391.08 647
9391.99 626
9392.91 693
9393.82 721
9394.74 666
9395.65 634
9396.57 663
9397.48 692
9398.40 655
9399.31 688
9400.23 678
9401.14 696
9402.06 630
9402.97 675
9403.89 642
9404.80 642
9405.72 596
9406.64 581
9407.55 641
9408.47 638
9409.38 664
9410.30 622
9411.21 627
9412.13 638
9413.05 671
9413.96 628
9414.88 644
9415.79 620
9416.71 651
9417.63 653
9418.54 667
9419.46 656
9420.38 666
9421.29 645
9422.21 676
9423.12 632
9424.04 655
9424.96 652
9425.87 612
9426.79 606
9427.71 677
9428.62 672
9429.54 708
9430.46 642
9431.37 610
9432.29 709
9433.21 715
9434.13 700
9435.04 681
9435.96 706
9436.88 675
9437.79 695
9438.71 642
9439.63 677
9440.55 666
9441.46 682
9442.38 714
9443.30 702
9444.22 737
9445.13 700
9446.05 628
9446.97 613
9447.89 643
9448.80 666
9449.72 709
9450.64 704
9451.56 702
9452.47 709
9453.39 783
9454.31 855
9455.23 854
9456.15 853
9457.06 842
9457.98 844
9458.90 761
9459.82 772
9460.74 793
9461.66 767
9462.57 756
9463.49 706
9464.41 683
9465.33 739
9466.25 713
9467.17 740
9468.09 726
9469.00 785
9469.92 805
9470.84 755
9471.76 721
9472.68 739
9473.60 692
9474.52 708
9475.44 705
9476.35 733
9477.27 733
9478.19 789
9479.11 866
9480.03 943
9480.95 989
9481.87 1027
9482.79 1084
9483.71 1134
9484.63 1144
9485.55 1131
9486.47 1084
9487.39 1007
9488.31 925
9489.23 865
9490.15 817
9491.07 779
9491.98 746
9492.90 713
9493.82 759
9494.74 708
9495.66 750
9496.58 773
9497.50 690
9498.42 674
9499.34 708
9500.27 650
9501.19 659
9502.11 672
9503.03 677
9503.95 678
9504.87 624
9505.79 611
9506.71 663
9507.63 740
9508.55 696
9509.47 659
9510.39 681
9511.31 700
9512.23 724
9513.15 675
9514.07 642
9514.99 595
9515.92 696
9516.84 668
9517.76 647
9518.68 660
9519.60 595
9520.52 656
9521.44 652
9522.36 704
9523.28 639
9524.21 686
9525.13 665
9526.05 606
9526.97 643
9527.89 690
9528.81 688
9529.73 620
9530.66 645
9531.58 674
9532.50 646
9533.42 668
9534.34 571
9535.27 622
9536.19 630
9537.11 661
9538.03 730
9538.95 698
9539.88 605
9540.80 620
9541.72 692
9542.64 704
9543.56 619
9544.49 699
9545.41 713
9546.33 673
9547.25 717
9548.18 678
9549.10 648
9550.02 763
9550.94 731
9551.87 693
9552.79 687
9553.71 654
9554.64 636
9555.56 670
9556.48 717
9557.40 686
9558.33 685
9559.25 711
9560.17 719
9561.10 677
9562.02 740
9562.94 806
9563.87 742
9564.79 807
9565.71 748
9566.64 755
9567.56 743
9568.48 734
9569.41 690
9570.33 673
9571.25 668
9572.18 662
9573.10 636
9574.02 639
9574.95 641
9575.87 632
9576.80 693
9577.72 648
9578.64 629
9579.57 618
9580.49 632
9581.42 642
9582.34 608
9583.26 622
9584.19 712
9585.11 729
9586.04 676
9586.96 645
9587.89 673
9588.81 650
9589.74 651
9590.66 651
9591.58 642
9592.51 645
9593.43 668
9594.36 811
9595.28 725
9596.21 651
9597.13 687
9598.06 708
9598.98 653
9599.91 663
9600.83 671
9601.76 650
9602.68 707
9603.61 753
9604.53 741
9605.46 709
9606.38 625
9607.31 700
9608.24 722
9609.16 751
9610.09 670
9611.01 702
9611.94 748
9612.86 827
9613.79 805
9614.71 765
9615.64 768
9616.57 783
9617.49 824
9618.42 751
9619.34 731
9620.27 680
9621.20 724
9622.12 757
9623.05 816
9623.97 803
9624.90 819
9625.83 860
9626.75 828
9627.68 825
9628.61 790
9629.53 788
9630.46 844
9631.39 848
9632.31 807
9633.24 866
9634.17 879
9635.09 854
9636.02 865
9636.95 891
9637.87 841
9638.80 921
9639.73 851
9640.65 851
9641.58 853
9642.51 859
9643.43 840
9644.36 910
9645.29 894
9646.22 859
9647.14 911
9648.07 1015
9649.00 1027
9649.93 1059
9650.85 1060
9651.78 1081
9652.71 1226
9653.64 1297
9654.56 1176
9655.49 1142
9656.42 1123
9657.35 1191
9658.27 1115
9659.20 1141
9660.13 1096
9661.06 1044
9661.99 1100
9662.91 1053
9663.84 1062
9664.77 1078
9665.70 1030
9666.63 1047
9667.56 1138
9668.48 1155
9669.41 1218
9670.34 1215
9671.27 1226
9672.20 1213
9673.13 1276
9674.05 1215
9674.98 1221
9675.91 1258
9676.84 1184
9677.77 1182
9678.70 1178
9679.63 1150
9680.56 1184
9681.48 1156
9682.41 1146
9683.34 1161
9684.27 1221
9685.20 1271
9686.13 1275
9687.06 1290
9687.99 1200
9688.92 1259
9689.85 1285
9690.78 1260
9691.71 1240
9692.64 1263
9693.57 1287
9694.49 1304
9695.42 1359
9696.35 1441
9697.28 1583
9698.21 1663
9699.14 1774
9700.07 1940
9701.00 2048
9701.93 2222
9702.86 2326
9703.79 2414
9704.72 2147
9705.65 2017
9706.58 1868
9707.51 1648
9708.44 1621
9709.37 1493
9710.30 1394
9711.23 1379
9712.16 1405
9713.10 1405
9714.03 1461
9714.96 1478
9715.89 1509
9716.82 1482
9717.75 1473
9718.68 1438
9719.61 1525
9720.54 1454
9721.47 1422
9722.40 1372
9723.33 1264
9724.26 1226
9725.20 1190
9726.13 1121
9727.06 1103
9727.99 1126
9728.92 1108
9729.85 1151
9730.78 1154
9731.71 1196
9732.65 1157
9733.58 1201
9734.51 1174
9735.44 1149
9736.37 1187
9737.30 1139
9738.23 1174
9739.17 1177
9740.10 1189
9741.03 1188
9741.96 1134
9742.89 1040
9743.83 1075
9744.76 1054
9745.69 1027
9746.62 1070
9747.55 1088
9748.49 1050
9749.42 986
9750.35 956
9751.28 1020
9752.22 1018
9753.15 962
9754.08 961
9755.01 965
9755.95 968
9756.88 1017
9757.81 961
9758.74 978
9759.68 938
9760.61 929
9761.54 984
9762.47 964
9763.41 994
9764.34 1033
9765.27 1007
9766.21 965
9767.14 937
9768.07 981
9769.01 945
9769.94 934
9770.87 947
9771.80 920
9772.74 989
9773.67 919
9774.60 934
9775.54 984
9776.47 1024
9777.41 1082
9778.34 975
9779.27 1088
9780.21 1129
9781.14 1106
9782.07 1086
9783.01 1101
9783.94 1073
9784.88 1105
9785.81 1117
9786.74 1200
9787.68 1158
9788.61 1099
9789.55 1034
9790.48 1057
9791.41 1049
9792.35 1026
9793.28 1037
9794.22 1000
9795.15 950
9796.09 957
9797.02 1015
9797.95 948
9798.89 1017
9799.82 1090
9800.76 1084
9801.69 1047
9802.63 1115
9803.56 1068
9804.50 942
9805.43 919
9806.37 913
9807.30 908
9808.24 891
9809.17 839
9810.11 854
9811.04 864
9811.98 831
9812.91 821
9813.85 824
9814.78 795
9815.72 808
9816.65 819
9817.59 811
9818.53 832
9819.46 863
9820.40 790
9821.33 778
9822.27 723
9823.20 769
9824.14 795
9825.08 801
9826.01 822
9826.95 812
9827.88 783
9828.82 729
9829.76 742
9830.69 783
9831.63 730
9832.56 728
9833.50 731
9834.44 773
9835.37 792
9836.31 774
9837.25 775
9838.18 794
9839.12 741
9840.06 811
9840.99 766
9841.93 756
9842.86 706
9843.80 740
9844.74 822
9845.68 733
9846.61 689
9847.55 725
9848.49 745
9849.42 755
9850.36 703
9851.30 691
9852.23 701
9853.17 745
9854.11 700
9855.05 820
9855.98 804
9856.92 757
9857.86 758
9858.80 727
9859.73 744
9860.67 739
9861.61 671
9862.55 740
9863.48 732
9864.42 696
9865.36 747
9866.30 713
9867.23 700
9868.17 695
9869.11 670
9870.05 665
9870.99 664
9871.92 690
9872.86 700
9873.80 729
9874.74 743
9875.68 797
9876.62 749
9877.55 750
9878.49 729
9879.43 715
9880.37 691
9881.31 760
9882.25 721
9883.18 724
9884.12 738
9885.06 730
9886.00 663
9886.94 711
9887.88 732
9888.82 754
9889.76 701
9890.69 695
9891.63 716
9892.57 689
9893.51 697
9894.45 660
9895.39 645
9896.33 720
9897.27 642
9898.21 681
9899.15 670
9900.09 697
9901.03 761
9901.97 717
9902.91 648
9903.84 632
9904.78 620
9905.72 670
9906.66 676
9907.60 664
9908.54 678
9909.48 636
9910.42 704
9911.36 672
9912.30 670
9913.24 713
9914.18 706
9915.12 736
9916.06 702
9917.00 690
9917.94 722
9918.88 674
9919.82 732
9920.77 769
9921.71 736
9922.65 651
9923.59 725
9924.53 776
9925.47 808
9926.41 895
9927.35 976
9928.29 1072
9929.23 1155
9930.17 1119
9931.11 1081
9932.05 1178
9932.99 1098
9933.94 996
9934.88 898
9935.82 838
9936.76 753
9937.70 760
9938.64 667
9939.58 673
9940.52 666
9941.46 660
9942.41 620
9943.35 620
9944.29 640
9945.23 642
9946.17 607
9947.11 672
9948.06 663
9949.00 579
9949.94 563
9950.88 630
9951.82 601
9952.76 556
9953.71 639
9954.65 638
9955.59 639
9956.53 636
9957.47 671
9958.42 660
9959.36 680
9960.30 660
9961.24 636
9962.19 597
9963.13 547
9964.07 605
9965.01 616
9965.96 614
9966.90 648
9967.84 654
9968.78 707
9969.73 665
9970.67 640
9971.61 667
9972.56 617
9973.50 623
9974.44 614
9975.38 610
9976.33 620
9977.27 641
9978.21 658
9979.16 604
9980.10 620
9981.04 596
9981.99 610
9982.93 623
9983.87 621
9984.82 563
9985.76 565
9986.70 586
9987.65 556
9988.59 607
9989.53 586
9990.48 543
9991.42 556
9992.37 523
9993.31 517
9994.25 490
9995.20 579
9996.14 641
9997.08 562
9998.03 566
9998.97 558
9999.92 544
10000.86 549
10001.81 515
10002.75 553
10003.69 610
10004.64 605
10005.58 562
10006.53 607
10007.47 587
10008.42 566
10009.36 572
10010.31 553
10011.25 559
10012.19 560
10013.14 639
10014.08 598
10015.03 645
10015.97 670
10016.92 613
10017.86 589
10018.81 556
10019.75 551
10020.70 551
10021.64 617
10022.59 617
10023.54 567
10024.48 577
10025.43 595
10026.37 586
10027.32 547
10028.26 550
10029.21 574
10030.15 582
10031.10 581
10032.04 537
10032.99 582
10033.94 640
10034.88 556
10035.83 588
10036.77 603
10037.72 590
10038.67 546
10039.61 551
10040.56 594
10041.50 578
10042.45 529
10043.40 596
10044.34 548
10045.29 572
10046.23 582
10047.18 635
10048.13 597
10049.07 503
10050.02 544
10050.97 589
10051.91 510
10052.86 507
10053.81 544
10054.75 518
10055.70 534
10056.65 574
10057.59 556
10058.54 587
10059.49 596
10060.43 612
10061.38 582
10062.33 588
10063.28 553
10064.22 575
10065.17 535
10066.12 504
10067.07 584
10068.01 620
10068.96 551
10069.91 528
10070.85 549
10071.80 575
10072.75 571
10073.70 622
10074.65 557
10075.59 521
10076.54 552
10077.49 576
10078.44 533
10079.38 543
10080.33 596
10081.28 550
10082.23 547
10083.18 523
10084.12 490
10085.07 518
10086.02 570
10086.97 558
10087.92 522
10088.87 533
10089.81 498
10090.76 532
10091.71 490
10092.66 544
10093.61 501
10094.56 521
10095.51 504
10096.45 542
10097.40 529
10098.35 564
10099.30 571
10100.25 539
10101.20 518
10102.15 528
10103.10 581
10104.05 532
10104.99 530
10105.94 606
10106.89 495
10107.84 552
10108.79 564
10109.74 513
10110.69 490
10111.64 538
10112.59 556
10113.54 499
10114.49 504
10115.44 537
10116.39 503
10117.34 555
10118.29 543
10119.24 571
10120.19 511
10121.14 510
10122.09 528
10123.04 502
10123.99 548
10124.94 515
10125.89 538
10126.84 454
10127.79 481
10128.74 512
10129.69 549
10130.64 529
10131.59 495
10132.54 470
10133.49 505
10134.44 517
10135.39 515
10136.34 499
10137.29 540
10138.24 546
10139.19 524
10140.14 508
10141.09 518
10142.04 507
10143.00 508
10143.95 533
10144.90 540
10145.85 580
10146.80 587
10147.75 548
10148.70 526
10149.65 517
10150.60 494
10151.56 588
10152.51 568
10153.46 531
10154.41 532
10155.36 549
10156.31 511
10157.26 517
10158.22 546
10159.17 496
10160.12 508
10161.07 528
10162.02 567
10162.97 551
10163.93 525
10164.88 534
10165.83 527
10166.78 463
10167.73 566
10168.69 575
10169.64 544
10170.59 621
10171.54 558
10172.49 512
10173.45 586
10174.40 595
10175.35 522
10176.30 579
10177.26 558
10178.21 550
10179.16 514
10180.11 564
10181.07 587
10182.02 528
10182.97 491
10183.93 547
10184.88 624
10185.83 580
10186.78 604
10187.74 645
10188.69 592
10189.64 582
10190.60 566
10191.55 560
10192.50 595
10193.46 592
10194.41 607
10195.36 655
10196.32 648
10197.27 582
10198.22 574
10199.18 596
10200.13 650
10201.08 693
10202.04 641
10202.99 691
10203.94 652
10204.90 618
10205.85 631
10206.81 717
10207.76 760
10208.71 789
10209.67 754
10210.62 754
10211.58 733
10212.53 707
10213.48 713
10214.44 696
10215.39 692
10216.35 672
10217.30 646
10218.26 616
10219.21 613
10220.17 640
10221.12 647
10222.07 622
10223.03 701
10223.98 623
10224.94 603
10225.89 555
10226.85 565
10227.80 635
10228.76 649
10229.71 635
10230.67 648
10231.62 598
10232.58 558
10233.53 574
10234.49 621
10235.44 658
10236.40 630
10237.35 640
10238.31 687
10239.27 637
10240.22 676
10241.18 701
10242.13 675
10243.09 656
10244.04 662
10245.00 575
10245.95 585
10246.91 567
10247.87 574
10248.82 551
10249.78 568
10250.73 569
10251.69 527
10252.65 532
10253.60 510
10254.56 517
10255.51 522
10256.47 549
10257.43 539
10258.38 513
10259.34 537
10260.30 557
10261.25 506
10262.21 527
10263.16 522
10264.12 501
10265.08 531
10266.03 521
10266.99 513
10267.95 549
10268.90 559
10269.86 556
10270.82 552
10271.78 549
10272.73 606
10273.69 598
10274.65 541
10275.60 529
10276.56 541
10277.52 535
10278.48 536
10279.43 519
10280.39 537
10281.35 509
10282.30 538
10283.26 571
10284.22 496
10285.18 490
10286.13 502
10287.09 559
10288.05 479
10289.01 533
10289.97 546
10290.92 538
10291.88 487
10292.84 509
10293.80 519
10294.75 539
10295.71 471
10296.67 475
10297.63 534
10298.59 490
10299.55 526
10300.50 539
10301.46 536
10302.42 539
10303.38 466
10304.34 532
10305.30 520
10306.25 477
10307.21 462
10308.17 505
10309.13 502
10310.09 466
10311.05 483
10312.01 476
10312.97 490
10313.92 490
10314.88 484
10315.84 512
10316.80 475
10317.76 558
10318.72 534
10319.68 492
10320.64 458
10321.60 504
10322.56 482
10323.52 491
10324.47 483
10325.43 466
10326.39 495
10327.35 524
10328.31 487
10329.27 503
10330.23 507
10331.19 489
10332.15 476
10333.11 517
10334.07 459
10335.03 460
10335.99 491
10336.95 470
10337.91 471
10338.87 490
10339.83 496
10340.79 516
10341.75 467
10342.71 465
10343.67 489
10344.63 473
10345.59 500
10346.55 489
10347.51 509
10348.47 522
10349.43 511
10350.40 505
10351.36 474
10352.32 515
10353.28 496
10354.24 471
10355.20 458
10356.16 491
10357.12 512
10358.08 497
10359.04 489
10360.00 468
10360.96 471
10361.93 522
10362.89 561
10363.85 508
10364.81 486
10365.77 483
10366.73 525
10367.69 474
10368.65 503
10369.62 495
10370.58 470
10371.54 460
10372.50 438
10373.46 444
10374.42 529
10375.39 489
10376.35 469
10377.31 475
10378.27 505
10379.23 520
10380.20 479
10381.16 488
10382.12 475
10383.08 481
10384.04 493
10385.01 457
10385.97 504
10386.93 511
10387.89 458
10388.86 440
10389.82 471
10390.78 454
10391.74 497
10392.71 468
10393.67 470
10394.63 501
10395.59 458
10396.56 465
10397.52 478
10398.48 506
10399.44 489
10400.41 475
10401.37 520
10402.33 544
10403.30 476
10404.26 466
10405.22 480
10406.19 532
10407.15 576
10408.11 567
10409.08 567
10410.04 549
10411.00 498
10411.97 559
10412.93 537
10413.89 489
10414.86 455
10415.82 458
10416.78 524
10417.75 500
10418.71 508
10419.67 495
10420.64 533
10421.60 497
10422.57 528
10423.53 542
10424.49 499
10425.46 549
10426.42 515
10427.39 461
10428.35 525
10429.32 502
10430.28 445
10431.24 485
10432.21 444
10433.17 454
10434.14 441
10435.10 483
10436.07 506
10437.03 493
10438.00 492
10438.96 486
10439.93 556
10440.89 547
10441.85 518
10442.82 479
10443.78 476
10444.75 482
10445.71 430
10446.68 437
10447.64 434
10448.61 451
10449.58 458
10450.54 429
10451.51 463
10452.47 461
10453.44 424
10454.40 428
10455.37 487
10456.33 478
10457.30 476
10458.26 480
10459.23 428
10460.20 433
10461.16 438
10462.13 479
10463.09 498
10464.06 464
10465.02 495
10465.99 481
10466.96 406
10467.92 477
10468.89 426
10469.85 439
10470.82 475
10471.79 448
10472.75 517
10473.72 523
10474.69 463
10475.65 418
10476.62 413
10477.59 469
10478.55 457
10479.52 458
10480.48 482
10481.45 515
10482.42 476
10483.38 485
10484.35 448
10485.32 441
10486.29 480
10487.25 467
10488.22 512
10489.19 454
10490.15 415
10491.12 398
10492.09 429
10493.06 478
10494.02 477
10494.99 421
10495.96 437
10496.92 476
10497.89 465
10498.86 450
10499.83 445
10500.79 405
10501.76 430
10502.73 411
10503.70 447
10504.66 437
10505.63 458
10506.60 492
10507.57 422
10508.54 468
10509.50 449
10510.47 474
10511.44 420
10512.41 407
10513.38 426
10514.34 459
10515.31 470
10516.28 401
10517.25 430
10518.22 422
10519.19 401
10520.15 429
10521.12 442
10522.09 428
10523.06 466
10524.03 441
10525.00 475
10525.97 473
10526.94 450
10527.90 435
10528.87 446
10529.84 515
10530.81 432
10531.78 462
10532.75 424
10533.72 411
10534.69 391
10535.66 391
10536.63 419
10537.59 478
10538.56 433
10539.53 437
10540.50 390
10541.47 430
10542.44 460
10543.41 453
10544.38 482
10545.35 480
10546.32 466
10547.29 492
10548.26 495
10549.23 548
10550.20 505
10551.17 513
10552.14 505
10553.11 552
10554.08 502
10555.05 472
10556.02 446
10556.99 457
10557.96 452
10558.93 568
10559.90 564
10560.87 571
10561.84 560
10562.81 579
10563.78 577
10564.75 651
10565.72 604
10566.69 587
10567.66 559
10568.63 564
10569.61 529
10570.58 483
10571.55 542
10572.52 506
10573.49 449
10574.46 499
10575.43 462
10576.40 452
10577.37 470
10578.34 410
10579.32 471
10580.29 475
10581.26 433
10582.23 472
10583.20 485
10584.17 441
10585.14 445
10586.11 413
10587.09 472
10588.06 507
10589.03 522
10590.00 500
10590.97 491
10591.94 465
10592.92 460
10593.89 543
10594.86 514
10595.83 547
10596.80 531
10597.78 493
10598.75 481
10599.72 485
10600.69 457
10601.66 479
10602.64 461
10603.61 457
10604.58 461
10605.55 495
10606.53 482
10607.50 465
10608.47 502
10609.44 492
10610.42 420
10611.39 405
10612.36 447
10613.33 453
10614.31 444
10615.28 507
10616.25 493
10617.23 484
10618.20 501
10619.17 476
10620.15 465
10621.12 433
10622.09 488
10623.06 453
10624.04 431
10625.01 491
10625.98 516
10626.96 520
10627.93 510
10628.90 523
10629.88 525
10630.85 508
10631.83 475
10632.80 488
10633.77 478
10634.75 531
10635.72 566
10636.69 498
10637.67 558
10638.64 592
10639.62 608
10640.59 634
10641.56 671
10642.54 695
10643.51 670
10644.49 666
10645.46 593
10646.43 577
10647.41 560
10648.38 536
10649.36 510
10650.33 545
10651.31 500
10652.28 491
10653.26 500
10654.23 455
10655.20 435
10656.18 408
10657.15 432
10658.13 505
10659.10 509
10660.08 477
10661.05 530
10662.03 463
10663.00 491
10663.98 464
10664.95 505
10665.93 469
10666.90 482
10667.88 498
10668.86 530
10669.83 463
10670.81 440
10671.78 471
10672.76 486
10673.73 456
10674.71 473
10675.68 450
10676.66 437
10677.63 441
10678.61 420
10679.59 443
10680.56 486
10681.54 480
10682.51 465
10683.49 491
10684.47 509
10685.44 498
10686.42 499
10687.39 470
10688.37 494
10689.35 493
10690.32 472
10691.30 448
10692.28 431
10693.25 473
10694.23 465
10695.20 419
10696.18 408
10697.16 435
10698.13 379
10699.11 461
10700.09 437
10701.06 436
10702.04 384
10703.02 406
10704.00 406
10704.97 447
10705.95 482
10706.93 432
10707.90 458
10708.88 436
10709.86 379
10710.83 420
10711.81 449
10712.79 391
10713.77 425
10714.74 439
10715.72 428
10716.70 433
10717.68 483
10718.65 462
10719.63 409
10720.61 459
10721.59 446
10722.57 448
10723.54 474
10724.52 447
10725.50 436
10726.48 424
10727.45 453
10728.43 429
10729.41 410
10730.39 423
10731.37 411
10732.35 396
10733.32 397
10734.30 442
10735.28 443
10736.26 467
10737.24 472
10738.22 471
10739.19 421
10740.17 400
10741.15 427
10742.13 432
10743.11 492
10744.09 458
10745.07 447
10746.04 442
10747.02 433
10748.00 407
10748.98 410
10749.96 440
10750.94 451
10751.92 468
10752.90 424
10753.88 471
10754.86 450
10755.84 479
10756.81 424
10757.79 468
10758.77 452
10759.75 421
10760.73 388
10761.71 441
10762.69 432
10763.67 449
10764.65 423
10765.63 482
10766.61 440
10767.59 429
10768.57 422
10769.55 418
10770.53 387
10771.51 462
10772.49 449
10773.47 441
10774.45 427
10775.43 393
10776.41 471
10777.39 479
10778.37 466
10779.35 447
10780.33 493
10781.31 502
10782.29 449
10783.27 439
10784.25 445
10785.23 438
10786.21 445
10787.20 463
10788.18 451
10789.16 455
10790.14 386
10791.12 413
10792.10 461
10793.08 395
10794.06 401
10795.04 474
10796.02 417
10797.01 437
10797.99 396
10798.97 400
10799.95 414
10800.93 421
10801.91 416
10802.89 413
10803.87 405
10804.86 407
10805.84 437
10806.82 412
10807.80 431
10808.78 403
10809.76 388
10810.75 423
10811.73 443
10812.71 416
10813.69 417
10814.67 471
10815.66 438
10816.64 430
10817.62 412
10818.60 413
10819.58 417
10820.57 461
10821.55 451
10822.53 448
10823.51 473
10824.50 470
10825.48 491
10826.46 456
10827.44 433
10828.43 438
10829.41 457
10830.39 440
10831.37 401
10832.36 399
10833.34 434
10834.32 453
10835.30 427
10836.29 405
10837.27 387
10838.25 422
10839.24 439
10840.22 397
10841.20 388
10842.19 412
10843.17 455
10844.15 433
10845.14 426
10846.12 467
10847.10 431
10848.09 470
10849.07 460
10850.05 431
10851.04 464
10852.02 411
10853.00 465
10853.99 434
10854.97 429
10855.96 442
10856.94 468
10857.92 468
10858.91 450
10859.89 446
10860.88 461
10861.86 491
10862.84 444
10863.83 499
10864.81 414
10865.80 472
10866.78 521
10867.77 494
10868.75 466
10869.73 469
10870.72 492
10871.70 485
10872.69 462
10873.67 467
10874.66 485
10875.64 493
10876.63 502
10877.61 464
10878.60 437
10879.58 465
10880.57 457
10881.55 443
10882.54 518
10883.52 508
10884.51 454
10885.49 500
10886.48 485
10887.46 473
10888.45 500
10889.43 453
10890.42 463
10891.40 472
10892.39 514
10893.37 494
10894.36 493
10895.35 460
10896.33 494
10897.32 490
10898.30 474
10899.29 514
10900.27 477
10901.26 475
10902.25 468
10903.23 523
10904.22 530
10905.20 496
10906.19 537
10907.18 532
10908.16 475
10909.15 502
10910.14 508
10911.12 557
10912.11 555
10913.09 495
10914.08 562
10915.07 576
10916.05 559
10917.04 625
10918.03 591
10919.01 545
10920.00 604
10920.99 622
10921.97 608
10922.96 518
10923.95 519
10924.94 530
10925.92 554
10926.91 560
10927.90 581
10928.88 518
10929.87 552
10930.86 580
10931.85 559
10932.83 611
10933.82 586
10934.81 614
10935.79 556
10936.78 611
10937.77 600
10938.76 641
10939.75 613
10940.73 659
10941.72 650
10942.71 618
10943.70 690
10944.68 614
10945.67 697
10946.66 682
10947.65 635
10948.64 739
10949.62 688
10950.61 707
10951.60 747
10952.59 750
10953.58 723
10954.56 714
10955.55 786
10956.54 759
10957.53 851
10958.52 891
10959.51 916
10960.50 918
10961.48 887
10962.47 949
10963.46 1084
10964.45 1056
10965.44 902
10966.43 882
10967.42 863
10968.41 756
10969.39 788
10970.38 769
10971.37 741
10972.36 751
10973.35 772
10974.34 763
10975.33 744
10976.32 685
10977.31 786
10978.30 766
10979.29 751
10980.28 733
10981.27 750
10982.26 726
10983.25 754
10984.23 792
10985.22 741
10986.21 817
10987.20 846
10988.19 792
10989.18 727
10990.17 776
10991.16 792
10992.15 749
10993.14 769
10994.13 798
10995.12 879
10996.11 899
10997.10 1000
10998.09 1135
10999.08 1214
11000.08 1328
11001.07 1375
11002.06 1439
11003.05 1497
11004.04 1524
11005.03 1477
11006.02 1352
11007.01 1177
11008.00 1133
11008.99 976
11009.98 945
11010.97 882
11011.96 893
11012.95 796
11013.94 743
11014.94 746
11015.93 768
11016.92 696
11017.91 779
11018.90 722
11019.89 723
11020.88 732
11021.87 655
11022.87 616
11023.86 680
11024.85 654
11025.84 609
11026.83 631
11027.82 655
11028.82 649
11029.81 627
11030.80 625
11031.79 632
11032.78 650
11033.77 682
11034.77 642
11035.76 628
11036.75 663
11037.74 653
11038.73 686
11039.73 637
11040.72 579
11041.71 681
11042.70 639
11043.70 608
11044.69 580
11045.68 592
11046.67 606
11047.67 595
11048.66 593
11049.65 603
11050.64 580
11051.64 567
11052.63 529
11053.62 557
11054.61 538
11055.61 559
11056.60 543
11057.59 549
11058.59 547
11059.58 585
11060.57 576
11061.56 565
11062.56 580
11063.55 593
11064.54 551
11065.54 531
11066.53 580
11067.52 562
11068.52 568
11069.51 558
11070.51 570
11071.50 584
11072.49 578
11073.49 564
11074.48 555
11075.47 545
11076.47 607
11077.46 595
11078.45 546
11079.45 577
11080.44 608
11081.44 584
11082.43 574
11083.43 556
11084.42 569
11085.41 562
11086.41 589
11087.40 584
11088.40 580
11089.39 539
11090.39 502
11091.38 515
11092.37 504
11093.37 501
11094.36 562
11095.36 550
11096.35 511
11097.35 527
11098.34 525
11099.34 522
11100.33 520
11101.33 587
11102.32 563
11103.32 542
11104.31 498
11105.31 495
11106.30 494
11107.30 491
11108.29 540
11109.29 521
11110.28 532
11111.28 511
11112.27 505
11113.27 554
11114.26 516
11115.26 539
11116.26 582
11117.25 563
11118.25 539
11119.24 539
11120.24 576
11121.23 556
11122.23 536
11123.23 564
11124.22 586
11125.22 524
11126.21 537
11127.21 546
11128.21 536
11129.20 607
11130.20 590
11131.20 604
11132.19 582
11133.19 560
11134.18 559
11135.18 505
11136.18 517
11137.17 521
11138.17 489
11139.17 485
11140.16 530
11141.16 508
11142.16 508
11143.15 504
11144.15 510
11145.15 520
11146.14 531
11147.14 503
11148.14 516
11149.14 558
11150.13 500
11151.13 471
11152.13 484
11153.12 513
11154.12 514
11155.12 551
11156.12 541
11157.11 512
11158.11 479
11159.11 462
11160.11 475
11161.10 489
11162.10 485
11163.10 466
11164.10 482
11165.09 494
11166.09 478
11167.09 526
11168.09 480
11169.09 464
11170.08 447
11171.08 490
11172.08 504
11173.08 489
11174.08 474
11175.07 463
11176.07 477
11177.07 485
11178.07 488
11179.07 485
11180.07 454
11181.07 497
11182.06 494
11183.06 489
11184.06 452
11185.06 463
11186.06 487
11187.06 474
11188.06 455
11189.05 479
11190.05 479
11191.05 451
11192.05 443
11193.05 468
11194.05 502
11195.05 458
11196.05 465
11197.05 501
11198.05 503
11199.05 478
11200.05 457
11201.04 455
11202.04 445
11203.04 502
11204.04 495
11205.04 423
11206.04 422
11207.04 461
11208.04 460
11209.04 493
11210.04 510
11211.04 455
11212.04 474
11213.04 500
11214.04 528
11215.04 482
11216.04 434
11217.04 435
11218.04 435
11219.04 479
11220.04 485
11221.04 480
11222.04 469
11223.04 413
11224.04 441
11225.04 510
11226.04 492
11227.04 454
11228.04 449
11229.05 486
11230.05 515
11231.05 487
11232.05 473
11233.05 409
11234.05 442
11235.05 454
11236.05 466
11237.05 473
11238.05 412
11239.05 441
11240.06 450
11241.06 464
11242.06 464
11243.06 455
11244.06 465
11245.06 476
11246.06 501
11247.06 451
11248.07 481
11249.07 520
11250.07 520
11251.07 484
11252.07 506
11253.07 502
11254.08 500
11255.08 481
11256.08 459
11257.08 426
11258.08 475
11259.09 484
11260.09 480
11261.09 510
11262.09 497
11263.09 473
11264.10 507
11265.10 502
11266.10 466
11267.10 441
11268.11 486
11269.11 467
11270.11 533
11271.11 538
11272.12 475
11273.12 510
11274.12 542
11275.12 529
11276.13 512
11277.13 548
11278.13 524
11279.13 528
11280.14 557
11281.14 543
11282.14 527
11283.15 563
11284.15 541
11285.15 568
11286.16 532
11287.16 522
11288.16 478
11289.17 522
11290.17 514
11291.17 532
11292.18 506
11293.18 512
11294.18 490
11295.19 485
11296.19 472
11297.19 460
11298.20 486
11299.20 498
11300.21 550
11301.21 496
11302.21 504
11303.22 493
11304.22 502
11305.23 526
11306.23 489
11307.23 473
11308.24 526
11309.24 524
11310.25 485
11311.25 528
11312.25 537
11313.26 574
11314.26 557
11315.27 584
11316.27 514
11317.28 564
11318.28 555
11319.29 545
11320.29 556
11321.30 584
11322.30 576
11323.31 520
11324.31 541
11325.32 561
11326.32 563
11327.33 547
11328.33 501
11329.34 516
11330.34 556
11331.35 505
11332.35 499
11333.36 551
11334.36 536
11335.37 448
11336.37 462
11337.38 531
11338.38 568
11339.39 528
11340.39 514
11341.40 556
11342.41 598
11343.41 615
11344.42 607
11345.42 606
11346.43 606
11347.44 568
11348.44 521
11349.45 553
11350.45 560
11351.46 562
11352.47 576
11353.47 500
11354.48 517
11355.48 492
11356.49 563
11357.50 520
11358.50 504
11359.51 502
11360.52 504
11361.52 480
11362.53 470
11363.54 473
11364.54 499
11365.55 497
11366.56 463
11367.56 498
11368.57 477
11369.58 468
11370.58 465
11371.59 457
11372.60 486
11373.61 473
11374.61 479
11375.62 457
11376.63 443
11377.63 470
11378.64 501
11379.65 489
11380.66 461
11381.66 506
11382.67 481
11383.68 552
11384.69 555
11385.69 494
11386.70 488
11387.71 487
11388.72 488
11389.72 454
11390.73 474
11391.74 491
11392.75 479
11393.76 429
11394.76 481
11395.77 421
11396.78 503
11397.79 510
11398.80 496
11399.80 510
11400.81 561
11401.82 509
11402.83 485
11403.84 473
11404.85 466
11405.86 488
11406.86 549
11407.87 511
11408.88 537
11409.89 501
11410.90 466
11411.91 475
11412.92 470
11413.92 472
11414.93 497
11415.94 495
11416.95 469
11417.96 523
11418.97 455
11419.98 470
11420.99 472
11422.00 452
11423.01 503
11424.02 491
11425.03 527
11426.03 498
11427.04 458
11428.05 502
11429.06 468
11430.07 455
11431.08 455
11432.09 499
11433.10 513
11434.11 503
11435.12 490
11436.13 489
11437.14 471
11438.15 525
11439.16 494
11440.17 506
11441.18 490
11442.19 534
11443.20 509
11444.21 520
11445.22 525
11446.23 480
11447.24 483
11448.25 499
11449.26 499
11450.27 465
11451.28 484
11452.30 585
11453.31 512
11454.32 521
11455.33 538
11456.34 511
11457.35 566
11458.36 529
11459.37 489
11460.38 436
11461.39 553
11462.40 534
11463.41 499
11464.43 523
11465.44 545
11466.45 556
11467.46 536
11468.47 558
11469.48 568
11470.49 567
11471.50 561
11472.52 610
11473.53 592
11474.54 567
11475.55 583
11476.56 543
11477.57 536
11478.59 542
11479.60 538
11480.61 540
11481.62 572
11482.63 568
11483.65 574
11484.66 487
11485.67 548
11486.68 542
11487.69 551
11488.71 594
11489.72 553
11490.73 547
11491.74 558
11492.75 594
11493.77 633
11494.78 641
11495.79 591
11496.80 572
11497.82 552
11498.83 622
11499.84 612
11500.86 598
11501.87 603
11502.88 608
11503.89 556
11504.91 576
11505.92 578
11506.93 577
11507.95 619
11508.96 572
11509.97 607
11510.98 620
11512.00 620
11513.01 627
11514.02 674
11515.04 621
11516.05 630
11517.06 634
11518.08 660
11519.09 665
11520.11 600
11521.12 596
11522.13 619
11523.15 582
11524.16 616
11525.17 661
11526.19 659
11527.20 580
11528.22 597
11529.23 668
11530.24 687
11531.26 723
11532.27 651
11533.29 634
11534.30 657
11535.31 666
11536.33 664
11537.34 640
11538.36 587
11539.37 622
11540.39 653
11541.40 700
11542.41 704
11543.43 732
11544.44 679
11545.46 712
11546.47 735
11547.49 709
11548.50 729
11549.52 724
11550.53 726
11551.55 694
11552.56 719
11553.58 761
11554.59 790
11555.61 752
11556.62 816
11557.64 825
11558.65 848
11559.67 827
11560.68 799
11561.70 911
11562.72 876
11563.73 818
11564.75 867
11565.76 893
11566.78 908
11567.79 915
11568.81 920
11569.82 878
11570.84 922
11571.86 960
11572.87 891
11573.89 983
11574.90 988
11575.92 1005
11576.94 1022
11577.95 1063
11578.97 1137
11579.98 1114
11581.00 1180
11582.02 1149
11583.03 1197
11584.05 1280
11585.07 1418
11586.08 1327
11587.10 1412
11588.12 1398
11589.13 1426
11590.15 1501
11591.17 1460
11592.18 1551
11593.20 1660
11594.22 1685
11595.23 1831
11596.25 1969
11597.27 2270
11598.28 2689
11599.30 2855
11600.32 3156
11601.34 3361
11602.35 3509
11603.37 3557
11604.39 3681
11605.40 3378
11606.42 3053
11607.44 2824
11608.46 2377
11609.47 2224
11610.49 2060
11611.51 1920
11612.53 1747
11613.54 1624
11614.56 1501
11615.58 1561
11616.60 1675
11617.62 1570
11618.63 1549
11619.65 1484
11620.67 1577
11621.69 1562
11622.71 1561
11623.72 1520
11624.74 1496
11625.76 1513
11626.78 1528
11627.80 1575
11628.82 1624
11629.83 1874
11630.85 1932
11631.87 2157
11632.89 2393
11633.91 2493
11634.93 2640
11635.94 2925
11636.96 2966
11637.98 3008
11639.00 2861
11640.02 2659
11641.04 2489
11642.06 2244
11643.08 2064
11644.10 1795
11645.11 1696
11646.13 1438
11647.15 1439
11648.17 1394
11649.19 1307
11650.21 1232
11651.23 1229
11652.25 1137
11653.27 1171
11654.29 1138
11655.31 1092
11656.33 1069
11657.35 1129
11658.37 1055
11659.39 1020
11660.41 1039
11661.43 1071
11662.45 1102
11663.47 1097
11664.49 1081
11665.51 1036
11666.53 1041
11667.55 1053
11668.57 1049
11669.59 1075
11670.61 1070
11671.63 1069
11672.65 1055
11673.67 1053
11674.69 1104
11675.71 1138
11676.73 1112
11677.75 1091
11678.77 1123
11679.79 1032
11680.81 1071
11681.83 1038
11682.85 1000
11683.87 997
11684.89 978
11685.91 927
11686.93 966
11687.96 956
11688.98 945
11690.00 873
11691.02 884
11692.04 931
11693.06 923
11694.08 943
11695.10 916
11696.13 878
11697.15 884
11698.17 899
11699.19 913
11700.21 893
11701.23 885
11702.25 911
11703.28 875
11704.30 880
11705.32 862
11706.34 864
11707.36 863
11708.38 816
11709.41 887
11710.43 888
11711.45 868
11712.47 934
11713.49 914
11714.52 927
11715.54 921
11716.56 879
11717.58 967
11718.61 963
11719.63 893
11720.65 895
11721.67 803
11722.69 778
11723.72 804
11724.74 825
11725.76 815
11726.78 819
11727.81 777
11728.83 805
11729.85 845
11730.88 805
11731.90 823
11732.92 823
11733.94 761
11734.97 777
11735.99 789
11737.01 778
11738.04 729
11739.06 719
11740.08 748
11741.11 731
11742.13 752
11743.15 776
11744.18 763
11745.20 845
11746.22 754
11747.25 718
11748.27 734
11749.29 746
11750.32 722
11751.34 714
11752.37 743
11753.39 737
11754.41 790
11755.44 752
11756.46 763
11757.49 731
11758.51 764
11759.53 743
11760.56 714
11761.58 673
11762.61 667
11763.63 647
11764.65 664
11765.68 695
11766.70 701
11767.73 654
11768.75 634
11769.78 683
11770.80 644
11771.83 661
11772.85 620
11773.87 687
11774.90 689
11775.92 639
11776.95 589
11777.97 640
11779.00 659
11780.02 702
11781.05 723
11782.07 704
11783.10 681
11784.12 719
11785.15 641
11786.17 654
11787.20 605
11788.23 685
11789.25 709
11790.28 699
11791.30 670
11792.33 637
11793.35 623
11794.38 658
11795.40 619
11796.43 553
11797.46 615
11798.48 620
11799.51 593
11800.53 555
11801.56 602
11802.58 510
11803.61 553
11804.64 569
11805.66 567
11806.69 544
11807.72 570
11808.74 627
11809.77 585
11810.79 545
11811.82 583
11812.85 616
11813.87 578
11814.90 592
11815.93 541
11816.95 547
11817.98 537
11819.01 565
11820.03 556
11821.06 490
11822.09 551
11823.11 575
11824.14 533
11825.17 541
11826.19 533
11827.22 539
11828.25 556
11829.28 540
11830.30 533
11831.33 594
11832.36 595
11833.38 585
11834.41 539
11835.44 572
11836.47 540
11837.49 517
11838.52 528
11839.55 505
11840.58 499
11841.60 527
11842.63 537
11843.66 542
11844.69 498
11845.72 488
11846.74 505
11847.77 474
11848.80 516
11849.83 518
11850.85 522
11851.88 561
11852.91 558
11853.94 517
11854.97 582
11856.00 526
11857.02 517
11858.05 493
11859.08 500
11860.11 549
11861.14 520
11862.17 547
11863.20 557
11864.22 512
11865.25 559
11866.28 521
11867.31 534
11868.34 586
11869.37 574
11870.40 551
11871.43 538
11872.45 566
11873.48 566
11874.51 526
11875.54 550
11876.57 532
11877.60 507
11878.63 532
11879.66 611
11880.69 564
11881.72 537
11882.75 568
11883.78 561
11884.81 559
11885.84 558
11886.86 542
11887.89 580
11888.92 547
11889.95 544
11890.98 604
11892.01 559
11893.04 609
11894.07 611
11895.10 587
11896.13 647
11897.16 622
11898.19 626
11899.22 631
11900.25 605
11901.28 611
11902.31 631
11903.34 664
11904.38 679
11905.41 659
11906.44 666
11907.47 680
11908.50 681
11909.53 640
11910.56 660
11911.59 683
11912.62 625
11913.65 590
11914.68 630
11915.71 642
11916.74 633
11917.77 665
11918.81 651
11919.84 649
11920.87 654
11921.90 659
11922.93 654
11923.96 650
11924.99 641
11926.02 628
11927.06 701
11928.09 758
11929.12 756
11930.15 731
11931.18 780
11932.21 921
11933.24 946
11934.28 987
11935.31 987
11936.34 949
11937.37 850
11938.40 892
11939.43 807
11940.47 778
11941.50 769
11942.53 705
11943.56 708
11944.60 659
11945.63 669
11946.66 639
11947.69 608
11948.72 596
11949.76 604
11950.79 581
11951.82 596
11952.85 555
11953.89 583
11954.92 575
11955.95 592
11956.98 574
11958.02 555
11959.05 552
11960.08 495
11961.12 571
11962.15 532
11963.18 553
11964.21 544
11965.25 627
11966.28 574
11967.31 583
11968.35 560
11969.38 579
11970.41 571
11971.45 596
11972.48 635
11973.51 582
11974.55 555
11975.58 553
11976.61 569
11977.65 573
11978.68 560
11979.71 594
11980.75 542
11981.78 504
11982.82 525
11983.85 568
11984.88 624
11985.92 528
11986.95 524
11987.98 537
11989.02 594
11990.05 537
11991.09 501
11992.12 556
11993.16 554
11994.19 563
11995.22 533
11996.26 532
11997.29 521
11998.33 489
11999.36 521
12000.40 543
12001.43 598
12002.47 560
12003.50 554
12004.53 613
12005.57 589
12006.60 641
12007.64 556
12008.67 570
12009.71 564
12010.74 574
12011.78 598
12012.81 609
12013.85 686
12014.88 626
12015.92 618
12016.95 564
12017.99 629
12019.03 627
12020.06 596
12021.10 615
12022.13 606
12023.17 642
12024.20 622
12025.24 634
12026.27 606
12027.31 601
12028.35 588
12029.38 590
12030.42 632
12031.45 656
12032.49 621
12033.53 588
12034.56 620
12035.60 572
12036.63 590
12037.67 637
12038.71 626
12039.74 625
12040.78 561
12041.81 588
12042.85 623
12043.89 635
12044.92 588
12045.96 600
12047.00 643
12048.03 617
12049.07 595
12050.11 633
12051.14 632
12052.18 612
12053.22 587
12054.25 579
12055.29 595
12056.33 611
12057.36 549
12058.40 621
12059.44 583
12060.48 614
12061.51 618
12062.55 623
12063.59 601
12064.62 585
12065.66 593
12066.70 599
12067.74 574
12068.77 580
12069.81 593
12070.85 612
12071.89 599
12072.93 613
12073.96 587
12075.00 610
12076.04 578
12077.08 605
12078.11 651
12079.15 690
12080.19 677
12081.23 612
12082.27 619
12083.30 668
12084.34 667
12085.38 632
12086.42 614
12087.46 648
12088.50 680
12089.53 644
12090.57 634
12091.61 676
12092.65 636
12093.69 691
12094.73 646
12095.77 663
12096.80 616
12097.84 708
12098.88 701
12099.92 697
12100.96 712
12102.00 693
12103.04 713
12104.08 761
12105.12 779
12106.15 796
12107.19 790
12108.23 729
12109.27 742
12110.31 646
12111.35 628
12112.39 675
12113.43 648
12114.47 699
12115.51 667
12116.55 598
12117.59 624
12118.63 549
12119.67 549
12120.71 585
12121.75 535
12122.79 562
12123.83 528
12124.87 522
12125.91 571
12126.95 565
12127.99 560
12129.03 542
12130.07 509
12131.11 579
12132.15 550
12133.19 529
12134.23 531
12135.27 552
12136.31 543
12137.35 524
12138.39 607
12139.43 515
12140.47 514
12141.51 553
12142.55 527
12143.59 550
12144.63 501
12145.67 520
12146.71 521
12147.75 554
12148.80 529
12149.84 542
12150.88 505
12151.92 453
12152.96 468
12154.00 464
12155.04 506
12156.08 552
12157.12 521
12158.17 559
12159.21 492
12160.25 466
12161.29 494
12162.33 469
12163.37 453
12164.42 489
12165.46 472
12166.50 475
12167.54 501
12168.58 466
12169.62 473
12170.67 461
12171.71 471
12172.75 463
12173.79 509
12174.83 500
12175.88 500
12176.92 454
12177.96 471
12179.00 498
12180.04 513
12181.09 512
12182.13 502
12183.17 518
12184.21 519
12185.26 544
12186.30 488
12187.34 503
12188.38 506
12189.43 469
12190.47 442
12191.51 488
12192.56 464
12193.60 498
12194.64 451
12195.68 526
12196.73 510
12197.77 548
12198.81 486
12199.86 494
12200.90 522
12201.94 509
12202.99 482
12204.03 461
12205.07 510
12206.12 499
12207.16 509
12208.20 466
12209.25 511
12210.29 521
12211.33 493
12212.38 496
12213.42 448
12214.46 453
12215.51 473
12216.55 476
12217.60 486
12218.64 481
12219.68 489
12220.73 525
12221.77 480
12222.82 506
12223.86 445
12224.90 439
12225.95 475
12226.99 491
12228.04 462
12229.08 461
12230.13 449
12231.17 480
12232.22 464
12233.26 513
12234.30 441
12235.35 420
12236.39 466
12237.44 455
12238.48 506
12239.53 487
12240.57 530
12241.62 472
12242.66 428
12243.71 463
12244.75 463
12245.80 457
12246.84 460
12247.89 495
12248.93 444
12249.98 437
12251.02 451
12252.07 443
12253.12 443
12254.16 481
12255.21 457
12256.25 434
12257.30 457
12258.34 471
12259.39 504
12260.43 504
12261.48 483
12262.53 477
12263.57 442
12264.62 441
12265.66 435
12266.71 443
12267.76 432
12268.80 408
12269.85 448
12270.89 444
12271.94 427
12272.99 432
12274.03 434
12275.08 471
12276.13 418
12277.17 433
12278.22 386
12279.26 407
12280.31 458
12281.36 457
12282.40 409
12283.45 384
12284.50 381
12285.55 439
12286.59 407
12287.64 436
12288.69 441
12289.73 399
12290.78 462
12291.83 445
12292.87 437
12293.92 444
12294.97 404
12296.02 402
12297.06 423
12298.11 433
12299.16 476
12300.20 422
12301.25 424
12302.30 416
12303.35 408
12304.40 425
12305.44 404
12306.49 368
12307.54 416
12308.59 448
12309.63 409
12310.68 408
12311.73 428
12312.78 376
12313.83 388
12314.87 449
12315.92 402
12316.97 411
12318.02 410
12319.07 371
12320.11 406
12321.16 431
12322.21 404
12323.26 413
12324.31 406
12325.36 395
12326.40 394
12327.45 417
12328.50 422
12329.55 391
12330.60 420
12331.65 406
12332.70 398
12333.75 389
12334.79 402
12335.84 404
12336.89 420
12337.94 414
12338.99 427
12340.04 442
12341.09 459
12342.14 403
12343.19 424
12344.24 377
12345.29 400
12346.34 431
12347.39 399
12348.43 413
12349.48 383
12350.53 432
12351.58 390
12352.63 373
12353.68 334
12354.73 373
12355.78 408
12356.83 416
12357.88 459
12358.93 432
12359.98 414
12361.03 435
12362.08 418
12363.13 414
12364.18 380
12365.23 344
12366.28 416
12367.33 413
12368.38 417
12369.43 411
12370.48 432
12371.53 428
12372.58 406
12373.64 389
12374.69 410
12375.74 405
12376.79 365
12377.84 407
12378.89 425
12379.94 426
12380.99 409
12382.04 462
12383.09 400
12384.14 401
12385.19 419
12386.25 417
12387.30 412
12388.35 415
12389.40 429
12390.45 409
12391.50 393
12392.55 382
12393.60 457
12394.66 403
12395.71 454
12396.76 394
12397.81 388
12398.86 405
12399.91 408
12400.97 430
12402.02 411
12403.07 332
12404.12 387
12405.17 411
12406.22 394
12407.28 406
12408.33 397
12409.38 429
12410.43 445
12411.49 474
12412.54 397
12413.59 419
12414.64 436
12415.69 425
12416.75 414
12417.80 429
12418.85 403
12419.90 449
12420.96 460
12422.01 430
12423.06 446
12424.11 398
12425.17 387
12426.22 451
12427.27 421
12428.33 406
12429.38 424
12430.43 436
12431.48 415
12432.54 449
12433.59 411
12434.64 408
12435.70 424
12436.75 415
12437.80 432
12438.86 403
12439.91 416
12440.96 416
12442.02 443
12443.07 444
12444.12 441
12445.18 437
12446.23 393
12447.29 449
12448.34 443
12449.39 432
12450.45 414
12451.50 381
12452.55 445
12453.61 432
12454.66 476
12455.72 407
12456.77 434
12457.82 446
12458.88 435
12459.93 431
12460.99 442
12462.04 440
12463.10 409
12464.15 460
12465.20 441
12466.26 419
12467.31 457
12468.37 441
12469.42 418
12470.48 427
12471.53 442
12472.59 451
12473.64 414
12474.70 421
12475.75 450
12476.81 463
12477.86 424
12478.92 415
12479.97 424
12481.03 448
12482.08 485
12483.14 424
12484.19 466
12485.25 548
12486.30 520
12487.36 457
12488.41 472
12489.47 500
12490.52 522
12491.58 549
12492.64 568
12493.69 612
12494.75 600
12495.80 655
12496.86 647
12497.91 633
12498.97 665
12500.03 710
12501.08 635
12502.14 638
12503.19 654
12504.25 573
12505.31 590
12506.36 610
12507.42 585
12508.48 583
12509.53 567
12510.59 586
12511.64 531
12512.70 530
12513.76 500
12514.81 478
12515.87 536
12516.93 559
12517.98 578
12519.04 581
12520.10 579
12521.15 658
12522.21 683
12523.27 734
12524.33 754
12525.38 781
12526.44 853
12527.50 778
12528.55 867
12529.61 860
12530.67 817
12531.72 879
12532.78 812
12533.84 790
12534.90 659
12535.95 662
12537.01 621
12538.07 555
12539.13 566
12540.18 543
12541.24 563
12542.30 542
12543.36 494
12544.42 478
12545.47 493
12546.53 503
12547.59 506
12548.65 545
12549.71 506
12550.76 468
12551.82 492
12552.88 516
12553.94 525
12555.00 498
12556.05 498
12557.11 522
12558.17 515
12559.23 519
12560.29 554
12561.35 531
12562.40 557
12563.46 522
12564.52 497
12565.58 486
12566.64 528
12567.70 569
12568.76 535
12569.82 541
12570.88 559
12571.93 522
12572.99 513
12574.05 560
12575.11 578
12576.17 629
12577.23 624
12578.29 661
12579.35 635
12580.41 582
12581.47 546
12582.53 583
12583.59 622
12584.65 579
12585.70 526
12586.76 541
12587.82 544
12588.88 487
12589.94 500
12591.00 545
12592.06 543
12593.12 557
12594.18 570
12595.24 558
12596.30 547
12597.36 581
12598.42 580
12599.48 571
12600.54 558
12601.60 608
12602.66 651
12603.72 666
12604.78 699
12605.84 686
12606.90 682
12607.97 712
12609.03 725
12610.09 747
12611.15 726
12612.21 686
12613.27 644
12614.33 663
12615.39 706
12616.45 682
12617.51 648
12618.57 602
12619.63 598
12620.69 595
12621.76 597
12622.82 623
12623.88 627
12624.94 579
12626.00 573
12627.06 565
12628.12 556
12629.18 541
12630.25 513
12631.31 593
12632.37 569
12633.43 557
12634.49 508
12635.55 540
12636.62 528
12637.68 535
12638.74 510
12639.80 531
12640.86 544
12641.92 547
12642.99 561
12644.05 527
12645.11 541
12646.17 486
12647.23 499
12648.30 539
12649.36 514
12650.42 544
12651.48 570
12652.55 507
12653.61 510
12654.67 529
12655.73 548
12656.80 566
12657.86 581
12658.92 597
12659.98 609
12661.05 564
12662.11 569
12663.17 551
12664.23 531
12665.30 501
12666.36 475
12667.42 555
12668.49 544
12669.55 509
12670.61 537
12671.68 552
12672.74 483
12673.80 536
12674.87 522
12675.93 513
12676.99 541
12678.06 533
12679.12 531
12680.18 501
12681.25 525
12682.31 518
12683.37 542
12684.44 543
12685.50 560
12686.57 574
12687.63 575
12688.69 568
12689.76 592
12690.82 614
12691.88 555
12692.95 581
12694.01 555
12695.08 574
12696.14 595
12697.21 502
12698.27 540
12699.33 494
12700.40 497
12701.46 528
12702.53 505
12703.59 528
12704.66 506
12705.72 506
12706.79 518
12707.85 501
12708.92 459
12709.98 481
12711.04 528
12712.11 522
12713.17 536
12714.24 507
12715.30 485
12716.37 463
12717.43 462
12718.50 457
12719.56 463
12720.63 525
12721.70 544
12722.76 505
12723.83 506
12724.89 487
12725.96 487
12727.02 515
12728.09 541
12729.15 486
12730.22 459
12731.28 472
12732.35 451
12733.42 463
12734.48 480
12735.55 512
12736.61 490
12737.68 495
12738.75 497
12739.81 523
12740.88 486
12741.94 475
12743.01 443
12744.08 492
12745.14 478
12746.21 494
12747.28 465
12748.34 418
12749.41 438
12750.47 452
12751.54 447
12752.61 432
12753.67 434
12754.74 434
12755.81 455
12756.87 453
12757.94 403
12759.01 438
12760.07 482
12761.14 449
12762.21 465
12763.28 421
12764.34 414
12765.41 430
12766.48 448
12767.54 473
12768.61 410
12769.68 416
12770.75 406
12771.81 439
12772.88 455
12773.95 415
12775.02 407
12776.08 396
12777.15 375
12778.22 400
12779.29 440
12780.35 394
12781.42 414
12782.49 422
12783.56 429
12784.63 390
12785.69 427
12786.76 420
12787.83 417
12788.90 394
12789.97 394
12791.03 383
12792.10 416
12793.17 423
12794.24 419
12795.31 387
12796.38 396
12797.44 421
12798.51 426
12799.58 427
12800.65 396
12801.72 374
12802.79 367
12803.86 393
12804.92 398
12805.99 379
12807.06 395
12808.13 356
12809.20 363
12810.27 379
12811.34 417
12812.41 416
12813.48 413
12814.55 387
12815.61 388
12816.68 398
12817.75 407
12818.82 421
12819.89 394
12820.96 416
12822.03 417
12823.10 404
12824.17 431
12825.24 394
12826.31 393
12827.38 396
12828.45 373
12829.52 362
12830.59 387
12831.66 351
12832.73 355
12833.80 391
12834.87 380
12835.94 377
12837.01 366
12838.08 399
12839.15 407
12840.22 383
12841.29 391
12842.36 376
12843.43 422
12844.50 382
12845.57 383
12846.64 356
12847.71 345
12848.78 350
12849.85 360
12850.92 385
12851.99 388
12853.06 393
12854.14 418
12855.21 387
12856.28 366
12857.35 383
12858.42 382
12859.49 363
12860.56 362
12861.63 381
12862.70 382
12863.77 388
12864.85 384
12865.92 389
12866.99 399
12868.06 355
12869.13 369
12870.20 350
12871.27 340
12872.35 369
12873.42 366
12874.49 410
12875.56 403
12876.63 346
12877.70 360
12878.78 357
12879.85 352
12880.92 365
12881.99 343
12883.06 370
12884.14 351
12885.21 348
12886.28 359
12887.35 353
12888.43 342
12889.50 338
12890.57 326
12891.64 378
12892.71 339
12893.79 316
12894.86 339
12895.93 369
12897.00 357
12898.08 336
12899.15 313
12900.22 332
12901.30 353
12902.37 314
12903.44 332
12904.51 347
12905.59 338
12906.66 366
12907.73 315
12908.81 357
12909.88 360
12910.95 333
12912.03 307
12913.10 310
12914.17 331
12915.25 320
12916.32 338
12917.39 338
12918.47 335
12919.54 348
12920.61 328
12921.69 311
12922.76 336
12923.83 356
12924.91 339
12925.98 325
12927.06 332
12928.13 324
12929.20 341
12930.28 343
12931.35 337
12932.43 342
12933.50 323
12934.57 317
12935.65 352
12936.72 351
12937.80 297
12938.87 300
12939.95 329
12941.02 353
12942.09 371
12943.17 330
12944.24 339
12945.32 345
12946.39 352
12947.47 353
12948.54 330
12949.62 357
12950.69 355
12951.77 355
12952.84 342
12953.92 342
12954.99 318
12956.07 346
12957.14 313
12958.22 267
12959.29 327
12960.37 329
12961.44 321
12962.52 374
12963.59 333
12964.67 331
12965.74 344
12966.82 354
12967.90 316
12968.97 312
12970.05 318
12971.12 339
12972.20 339
12973.27 325
12974.35 322
12975.43 344
12976.50 337
12977.58 374
12978.65 321
12979.73 321
12980.81 324
12981.88 339
12982.96 290
12984.03 319
12985.11 347
12986.19 357
12987.26 283
12988.34 329
12989.42 364
12990.49 326
12991.57 325
12992.65 336
12993.72 329
12994.80 318
12995.88 354
12996.95 387
12998.03 363
12999.11 356
13000.18 363
13001.26 366
13002.34 371
13003.41 323
13004.49 342
13005.57 322
13006.65 347
13007.72 350
13008.80 371
13009.88 347
13010.95 369
13012.03 355
13013.11 414
13014.19 333
13015.26 345
13016.34 374
13017.42 382
13018.50 395
13019.58 351
13020.65 346
13021.73 316
13022.81 340
13023.89 380
13024.96 381
13026.04 364
13027.12 349
13028.20 364
13029.28 354
13030.35 378
13031.43 324
13032.51 364
13033.59 364
13034.67 364
13035.75 375
13036.82 348
13037.90 334
13038.98 328
13040.06 355
13041.14 363
13042.22 343
13043.30 363
13044.37 366
13045.45 410
13046.53 354
13047.61 369
13048.69 365
13049.77 355
13050.85 388
13051.93 354
13053.01 342
13054.09 321
13055.16 380
13056.24 355
13057.32 338
13058.40 353
13059.48 347
13060.56 388
13061.64 356
13062.72 343
13063.80 355
13064.88 374
13065.96 353
13067.04 338
13068.12 349
13069.20 389
13070.28 404
13071.36 366
13072.44 311
13073.52 346
13074.60 336
13075.68 389
13076.76 346
13077.84 347
13078.92 369
13080.00 356
13081.08 328
13082.16 305
13083.24 324
13084.32 344
13085.40 313
13086.48 349
13087.56 313
13088.64 369
13089.72 336
13090.80 327
13091.88 372
13092.96 327
13094.05 320
13095.13 369
13096.21 356
13097.29 323
13098.37 306
13099.45 342
13100.53 407
13101.61 354
13102.69 350
13103.77 379
13104.86 364
13105.94 352
13107.02 339
13108.10 327
13109.18 324
13110.26 307
13111.34 344
13112.43 308
13113.51 366
13114.59 354
13115.67 349
13116.75 356
13117.83 389
13118.92 359
13120.00 382
13121.08 354
13122.16 332
13123.24 357
13124.33 348
13125.41 320
13126.49 343
13127.57 369
13128.65 380
13129.74 346
13130.82 303
13131.90 317
13132.98 392
13134.07 352
13135.15 372
13136.23 331
13137.31 341
13138.40 305
13139.48 297
13140.56 333
13141.64 346
13142.73 320
13143.81 369
13144.89 327
13145.98 326
13147.06 346
13148.14 368
13149.23 321
13150.31 328
13151.39 354
13152.47 332
13153.56 339
13154.64 344
13155.72 322
13156.81 290
13157.89 299
13158.97 351
13160.06 360
13161.14 305
13162.23 319
13163.31 342
13164.39 278
13165.48 353
13166.56 317
13167.64 322
13168.73 332
13169.81 360
13170.90 331
13171.98 321
13173.06 313
13174.15 302
13175.23 314
13176.32 317
13177.40 320
13178.48 341
13179.57 309
13180.65 301
13181.74 317
13182.82 303
13183.91 350
13184.99 355
13186.08 333
13187.16 334
13188.25 339
13189.33 352
13190.42 327
13191.50 322
13192.58 302
13193.67 333
13194.75 324
13195.84 293
13196.92 319
13198.01 326
13199.09 321
13200.18 313
13201.27 335
13202.35 365
13203.44 350
13204.52 314
13205.61 338
13206.69 309
13207.78 329
13208.86 337
13209.95 337
13211.03 331
13212.12 334
13213.21 373
13214.29 334
13215.38 319
13216.46 323
13217.55 318
13218.63 335
13219.72 341
13220.81 316
13221.89 324
13222.98 325
13224.07 305
13225.15 328
13226.24 332
13227.32 340
13228.41 378
13229.50 366
13230.58 330
13231.67 357
13232.76 364
13233.84 335
13234.93 327
13236.02 348
13237.10 320
13238.19 310
13239.28 359
13240.36 324
13241.45 309
13242.54 311
13243.62 303
13244.71 319
13245.80 359
13246.89 327
13247.97 324
13249.06 306
13250.15 303
13251.23 343
13252.32 389
13253.41 359
13254.50 328
13255.58 320
13256.67 319
13257.76 327
13258.85 353
13259.93 327
13261.02 367
13262.11 309
13263.20 328
13264.28 330
13265.37 342
13266.46 363
13267.55 378
13268.64 368
13269.72 371
13270.81 339
13271.90 389
13272.99 365
13274.08 358
13275.17 354
13276.25 387
13277.34 394
13278.43 353
13279.52 374
13280.61 346
13281.70 334
13282.78 363
13283.87 323
13284.96 377
13286.05 354
13287.14 366
13288.23 330
13289.32 386
13290.41 342
13291.49 412
13292.58 403
13293.67 386
13294.76 413
13295.85 356
13296.94 356
13298.03 367
13299.12 382
13300.21 387
13301.30 381
13302.39 409
13303.48 384
13304.57 378
13305.66 388
13306.74 378
13307.83 374
13308.92 363
13310.01 395
13311.10 377
13312.19 442
13313.28 410
13314.37 436
13315.46 395
13316.55 391
13317.64 383
13318.73 409
13319.82 348
13320.91 383
13322.00 396
13323.09 363
13324.18 367
13325.27 350
13326.36 386
13327.45 397
13328.55 403
13329.64 409
13330.73 441
13331.82 417
13332.91 411
13334.00 387
13335.09 366
13336.18 412
13337.27 432
13338.36 384
13339.45 431
13340.54 451
13341.63 425
13342.73 390
13343.82 419
13344.91 431
13346.00 358
13347.09 356
13348.18 384
13349.27 409
13350.36 385
13351.46 400
13352.55 452
13353.64 434
13354.73 406
13355.82 382
13356.91 425
13358.00 438
13359.10 404
13360.19 436
13361.28 433
13362.37 433
13363.46 429
13364.56 432
13365.65 427
13366.74 411
13367.83 435
13368.92 409
13370.02 431
13371.11 406
13372.20 435
13373.29 460
13374.38 405
13375.48 397
13376.57 398
13377.66 423
13378.75 408
13379.85 463
13380.94 416
13382.03 458
13383.13 411
13384.22 409
13385.31 437
13386.40 378
13387.50 397
13388.59 428
13389.68 420
13390.78 419
13391.87 424
13392.96 460
13394.05 458
13395.15 394
13396.24 375
13397.33 379
13398.43 393
13399.52 433
13400.61 423
13401.71 413
13402.80 435
13403.89 422
13404.99 404
13406.08 414
13407.18 388
13408.27 435
13409.36 397
13410.46 358
13411.55 367
13412.64 412
13413.74 367
13414.83 370
13415.93 393
13417.02 385
13418.12 406
13419.21 391
13420.30 407
13421.40 428
13422.49 408
13423.59 382
13424.68 377
13425.78 372
13426.87 367
13427.96 368
13429.06 379
13430.15 420
13431.25 406
13432.34 404
13433.44 369
13434.53 410
13435.63 386
13436.72 392
13437.82 407
13438.91 387
13440.01 370
13441.10 404
13442.20 350
13443.29 396
13444.39 407
13445.48 371
13446.58 410
13447.67 414
13448.77 398
13449.86 406
13450.96 423
13452.06 436
13453.15 405
13454.25 420
13455.34 446
13456.44 415
13457.53 408
13458.63 429
13459.73 434
13460.82 401
13461.92 439
13463.01 443
13464.11 420
13465.20 426
13466.30 405
13467.40 402
13468.49 440
13469.59 419
13470.69 395
13471.78 428
13472.88 432
13473.98 439
13475.07 409
13476.17 425
13477.26 442
13478.36 457
13479.46 452
13480.55 462
13481.65 461
13482.75 442
13483.84 430
13484.94 415
13486.04 454
13487.14 450
13488.23 477
13489.33 440
13490.43 431
13491.52 438
13492.62 425
13493.72 452
13494.82 497
13495.91 500
13497.01 496
13498.11 493
13499.20 580
13500.30 582
13501.40 551
13502.50 535
13503.60 607
13504.69 625
13505.79 588
13506.89 598
13507.99 621
13509.08 570
13510.18 547
13511.28 589
13512.38 552
13513.48 518
13514.57 523
13515.67 534
13516.77 476
13517.87 466
13518.97 489
13520.06 439
13521.16 442
13522.26 437
13523.36 422
13524.46 428
13525.56 433
13526.66 426
13527.75 432
13528.85 399
13529.95 395
13531.05 405
13532.15 424
13533.25 413
13534.35 413
13535.45 403
13536.54 419
13537.64 422
13538.74 405
13539.84 383
13540.94 365
13542.04 410
13543.14 382
13544.24 383
13545.34 392
13546.44 370
13547.54 412
13548.64 368
13549.74 367
13550.83 381
13551.93 376
13553.03 362
13554.13 360
13555.23 331
13556.33 355
13557.43 364
13558.53 341
13559.63 357
13560.73 356
13561.83 369
13562.93 378
13564.03 369
13565.13 332
13566.23 371
13567.33 415
13568.43 406
13569.53 355
13570.63 368
13571.73 343
13572.84 375
13573.94 347
13575.04 345
13576.14 378
13577.24 361
13578.34 361
13579.44 319
13580.54 377
13581.64 355
13582.74 350
13583.84 365
13584.94 326
13586.04 367
13587.14 338
13588.25 350
13589.35 350
13590.45 367
13591.55 358
13592.65 366
13593.75 307
13594.85 360
13595.95 375
13597.06 351
13598.16 315
13599.26 380
13600.36 365
13601.46 340
13602.56 366
13603.67 355
13604.77 355
13605.87 338
13606.97 350
13608.07 392
13609.17 392
13610.28 355
13611.38 372
13612.48 366
13613.58 366
13614.68 349
13615.79 331
13616.89 338
13617.99 392
13619.09 322
13620.20 336
13621.30 325
13622.40 359
13623.50 323
13624.61 349
13625.71 398
13626.81 359
13627.91 352
13629.02 296
13630.12 336
13631.22 351
13632.33 320
13633.43 370
13634.53 363
13635.63 322
13636.74 371
13637.84 382
13638.94 375
13640.05 359
13641.15 352
13642.25 366
13643.36 366
13644.46 375
13645.56 369
13646.67 366
13647.77 337
13648.87 348
13649.98 358
13651.08 402
13652.18 349
13653.29 370
13654.39 386
13655.50 330
13656.60 326
13657.70 343
13658.81 357
13659.91 369
13661.02 417
13662.12 358
13663.22 320
13664.33 348
13665.43 375
13666.54 334
13667.64 339
13668.74 359
13669.85 367
13670.95 323
13672.06 355
13673.16 338
13674.27 332
13675.37 341
13676.48 344
13677.58 311
13678.69 329
13679.79 337
13680.90 349
13682.00 321
13683.10 348
13684.21 348
13685.31 373
13686.42 362
13687.52 334
13688.63 332
13689.74 343
13690.84 321
13691.95 348
13693.05 383
13694.16 381
13695.26 359
13696.37 348
13697.47 349
13698.58 358
13699.68 371
13700.79 325
13701.90 357
13703.00 376
13704.11 354
13705.21 358
13706.32 352
13707.42 324
13708.53 333
13709.64 345
13710.74 388
13711.85 397
13712.95 419
13714.06 392
13715.17 333
13716.27 318
13717.38 357
13718.49 378
13719.59 349
13720.70 363
13721.81 373
13722.91 360
13724.02 391
13725.12 383
13726.23 418
13727.34 372
13728.44 392
13729.55 388
13730.66 407
13731.77 414
13732.87 375
13733.98 379
13735.09 443
13736.19 429
13737.30 424
13738.41 431
13739.51 459
13740.62 455
13741.73 426
13742.84 390
13743.94 412
13745.05 395
13746.16 417
13747.27 444
13748.37 410
13749.48 440
13750.59 428
13751.70 471
13752.80 455
13753.91 489
13755.02 472
13756.13 486
13757.24 512
13758.34 458
13759.45 470
13760.56 518
13761.67 542
13762.78 540
13763.88 497
13764.99 545
13766.10 534
13767.21 587
13768.32 632
13769.43 587
13770.53 598
13771.64 648
13772.75 714
13773.86 683
13774.97 680
13776.08 698
13777.19 713
13778.29 676
13779.40 666
13780.51 690
13781.62 700
13782.73 658
13783.84 604
13784.95 577
13786.06 534
13787.17 495
13788.28 494
13789.38 526
13790.49 482
13791.60 476
13792.71 429
13793.82 469
13794.93 495
13796.04 446
13797.15 426
13798.26 436
13799.37 438
13800.48 436
13801.59 429
13802.70 442
13803.81 448
13804.92 501
13806.03 450
13807.14 453
13808.25 391
13809.36 422
13810.47 422
13811.58 405
13812.69 411
13813.80 435
13814.91 421
13816.02 418
13817.13 453
13818.24 400
13819.35 410
13820.46 380
13821.57 372
13822.68 418
13823.79 391
13824.90 387
13826.01 418
13827.12 398
13828.24 382
13829.35 367
13830.46 387
13831.57 394
13832.68 406
13833.79 395
13834.90 372
13836.01 379
13837.12 404
13838.23 364
13839.35 341
13840.46 380
13841.57 347
13842.68 342
13843.79 363
13844.90 368
13846.01 370
13847.13 401
13848.24 378
13849.35 414
13850.46 356
13851.57 388
13852.68 391
13853.80 413
13854.91 446
13856.02 352
13857.13 394
13858.24 385
13859.36 401
13860.47 408
13861.58 378
13862.69 391
13863.80 361
13864.92 364
13866.03 386
13867.14 393
13868.25 405
13869.37 385
13870.48 396
13871.59 423
13872.70 334
13873.82 385
13874.93 393
13876.04 396
13877.15 374
13878.27 408
13879.38 413
13880.49 402
13881.61 385
13882.72 481
13883.83 463
13884.94 477
13886.06 423
13887.17 413
13888.28 408
13889.40 403
13890.51 449
13891.62 490
13892.74 471
13893.85 473
13894.96 454
13896.08 474
13897.19 500
13898.30 544
13899.42 543
13900.53 533
13901.65 510
13902.76 509
13903.87 478
13904.99 485
13906.10 488
13907.21 467
13908.33 449
13909.44 427
13910.56 467
13911.67 441
13912.79 428
13913.90 436
13915.01 462
13916.13 441
13917.24 409
13918.36 410
13919.47 419
13920.59 414
13921.70 404
13922.81 394
13923.93 447
13925.04 446
13926.16 379
13927.27 429
13928.39 431
13929.50 406
13930.62 378
13931.73 396
13932.85 399
13933.96 451
13935.08 403
13936.19 386
13937.31 387
13938.42 386
13939.54 374
13940.65 360
13941.77 395
13942.88 387
13944.00 376
13945.12 372
13946.23 392
13947.35 398
13948.46 417
13949.58 364
13950.69 360
13951.81 331
13952.93 348
13954.04 335
13955.16 355
13956.27 336
13957.39 344
13958.50 379
13959.62 382
13960.74 357
13961.85 311
13962.97 350
13964.09 326
13965.20 354
13966.32 373
13967.43 363
13968.55 398
13969.67 371
13970.78 389
13971.90 378
13973.02 358
13974.13 380
13975.25 335
13976.37 374
13977.48 366
13978.60 370
13979.72 367
13980.83 352
13981.95 357
13983.07 366
13984.19 402
13985.30 404
13986.42 369
13987.54 374
13988.65 401
13989.77 377
13990.89 379
13992.01 405
13993.12 382
13994.24 371
13995.36 361
13996.48 345
13997.59 360
13998.71 336
13999.83 327
14000.95 362
14002.06 382
14003.18 381
14004.30 357
14005.42 386
14006.54 377
14007.65 360
14008.77 339
14009.89 347
14011.01 403
14012.13 343
14013.24 354
14014.36 340
14015.48 378
14016.60 372
14017.72 388
14018.84 348
14019.95 347
14021.07 348
14022.19 376
14023.31 367
14024.43 349
14025.55 348
14026.67 335
14027.79 377
14028.90 369
14030.02 355
14031.14 370
14032.26 386
14033.38 377
14034.50 379
14035.62 390
14036.74 378
14037.86 396
14038.98 380
14040.09 370
14041.21 426
14042.33 390
14043.45 359
14044.57 419
14045.69 382
14046.81 379
14047.93 359
14049.05 389
14050.17 370
14051.29 387
14052.41 356
14053.53 369
14054.65 391
14055.77 431
14056.89 399
14058.01 371
14059.13 390
14060.25 360
14061.37 378
14062.49 376
14063.61 378
14064.73 391
14065.85 403
14066.97 393
14068.09 404
14069.21 405
14070.33 431
14071.45 430
14072.57 432
14073.69 457
14074.81 421
14075.94 453
14077.06 457
14078.18 461
14079.30 487
14080.42 490
14081.54 471
14082.66 467
14083.78 482
14084.90 535
14086.02 466
14087.14 477
14088.27 513
14089.39 568
14090.51 537
14091.63 479
14092.75 491
14093.87 492
14094.99 566
14096.12 585
14097.24 562
14098.36 628
14099.48 609
14100.60 627
14101.72 626
14102.85 645
14103.97 633
14105.09 608
14106.21 626
14107.33 609
14108.46 566
14109.58 541
14110.70 525
14111.82 478
14112.94 488
14114.07 492
14115.19 503
14116.31 477
14117.43 457
14118.56 451
14119.68 434
14120.80 460
14121.92 438
14123.05 428
14124.17 447
14125.29 425
14126.41 438
14127.54 425
14128.66 415
14129.78 370
14130.90 443
14132.03 420
14133.15 398
14134.27 393
14135.40 404
14136.52 408
14137.64 416
14138.77 436
14139.89 395
14141.01 396
14142.14 410
14143.26 409
14144.38 414
14145.51 394
14146.63 407
14147.75 401
14148.88 410
14150.00 397
14151.12 358
14152.25 423
14153.37 389
14154.50 401
14155.62 360
14156.74 400
14157.87 392
14158.99 405
14160.12 393
14161.24 357
14162.36 367
14163.49 373
14164.61 360
14165.74 400
14166.86 384
14167.99 373
14169.11 353
14170.23 376
14171.36 394
14172.48 358
14173.61 375
14174.73 412
14175.86 396
14176.98 375
14178.11 376
14179.23 374
14180.36 393
14181.48 384
14182.61 342
14183.73 355
14184.86 344
14185.98 381
14187.11 392
14188.23 389
14189.36 347
14190.48 369
14191.61 378
14192.73 399
14193.86 354
14194.98 399
14196.11 401
14197.24 364
14198.36 364
14199.49 351
14200.61 416
14201.74 415
14202.86 367
14203.99 366
14205.12 367
14206.24 365
14207.37 361
14208.49 362
14209.62 365
14210.75 333
14211.87 353
14213.00 306
14214.12 332
14215.25 376
14216.38 362
14217.50 342
14218.63 344
14219.76 340
14220.88 371
14222.01 369
14223.14 322
14224.26 293
14225.39 338
14226.52 334
14227.64 323
14228.77 318
14229.90 363
14231.02 335
14232.15 342
14233.28 337
14234.40 350
14235.53 320
14236.66 340
14237.78 308
14238.91 310
14240.04 324
14241.17 314
14242.29 341
14243.42 376
14244.55 344
14245.68 333
14246.80 329
14247.93 288
14249.06 307
14250.19 327
14251.31 330
14252.44 321
14253.57 325
14254.70 310
14255.83 319
14256.95 303
14258.08 312
14259.21 303
14260.34 317
14261.47 351
14262.59 323
14263.72 295
14264.85 298
14265.98 294
14267.11 320
14268.23 277
14269.36 309
14270.49 355
14271.62 320
14272.75 307
14273.88 306
14275.01 327
14276.13 310
14277.26 319
14278.39 272
14279.52 332
14280.65 313
14281.78 274
14282.91 327
14284.04 315
14285.17 323
14286.29 328
14287.42 303
14288.55 285
14289.68 278
14290.81 331
14291.94 280
14293.07 286
14294.20 287
14295.33 272
14296.46 279
14297.59 292
14298.72 296
14299.85 304
14300.98 304
14302.11 295
14303.24 302
14304.37 298
14305.50 304
14306.63 275
14307.76 285
14308.89 329
14310.02 295
14311.15 284
14312.28 314
14313.41 279
14314.54 302
14315.67 281
14316.80 306
14317.93 283
14319.06 290
14320.19 314
14321.32 327
14322.45 321
14323.58 270
14324.71 301
14325.84 285
14326.97 302
14328.10 289
14329.23 305
14330.36 280
14331.49 300
14332.63 327
14333.76 302
14334.89 263
14336.02 278
14337.15 282
14338.28 266
14339.41 293
14340.54 249
14341.67 257
14342.81 305
14343.94 311
14345.07 280
14346.20 270
14347.33 256
14348.46 266
14349.59 255
14350.73 238
14351.86 260
14352.99 276
14354.12 239
14355.25 281
14356.39 263
14357.52 229
14358.65 244
14359.78 285
14360.91 279
14362.05 321
14363.18 286
14364.31 263
14365.44 256
14366.57 287
14367.71 267
14368.84 260
14369.97 269
14371.10 285
14372.24 298
14373.37 290
14374.50 303
14375.63 283
14376.77 294
14377.90 290
14379.03 314
14380.16 277
14381.30 253
14382.43 282
14383.56 273
14384.70 287
14385.83 255
14386.96 256
14388.10 269
14389.23 247
14390.36 241
14391.49 230
14392.63 255
14393.76 264
14394.89 263
14396.03 293
14397.16 293
14398.30 244
14399.43 272
14400.56 274
14401.70 291
14402.83 281
14403.96 269
14405.10 264
14406.23 260
14407.37 278
14408.50 290
14409.63 276
14410.77 241
14411.90 285
14413.04 313
14414.17 292
14415.30 315
14416.44 259
14417.57 257
14418.71 260
14419.84 282
14420.98 293
14422.11 272
14423.24 261
14424.38 264
14425.51 269
14426.65 268
14427.78 266
14428.92 322
14430.05 279
14431.19 266
14432.32 276
14433.46 302
14434.59 308
14435.73 263
14436.86 241
14438.00 269
14439.13 278
14440.27 271
14441.40 265
14442.54 281
14443.67 291
14444.81 268
14445.94 282
14447.08 267
14448.21 298
14449.35 272
14450.49 288
14451.62 269
14452.76 274
14453.89 253
14455.03 292
14456.16 310
14457.30 299
14458.44 301
14459.57 258
14460.71 281
14461.84 275
14462.98 286
14464.12 295
14465.25 295
14466.39 297
14467.52 290
14468.66 290
14469.80 303
14470.93 282
14472.07 295
14473.21 296
14474.34 304
14475.48 267
14476.62 276
14477.75 275
14478.89 270
14480.03 285
14481.16 302
14482.30 294
14483.44 281
14484.57 321
14485.71 318
14486.85 298
14487.98 293
14489.12 290
14490.26 298
14491.40 307
14492.53 300
14493.67 304
14494.81 295
14495.94 343
14497.08 327
14498.22 360
14499.36 395
14500.49 301
14501.63 301
14502.77 285
14503.91 276
14505.05 306
14506.18 325
14507.32 323
14508.46 291
14509.60 309
14510.73 306
14511.87 319
14513.01 389
14514.15 339
14515.29 363
14516.43 365
14517.56 347
14518.70 345
14519.84 361
14520.98 356
14522.12 377
14523.25 345
14524.39 338
14525.53 397
14526.67 391
14527.81 342
14528.95 355
14530.09 352
14531.23 330
14532.36 329
14533.50 324
14534.64 330
14535.78 324
14536.92 319
14538.06 305
14539.20 299
14540.34 283
14541.48 335
14542.62 315
14543.75 325
14544.89 283
14546.03 271
14547.17 291
14548.31 282
14549.45 331
14550.59 316
14551.73 297
14552.87 331
14554.01 293
14555.15 284
14556.29 272
14557.43 287
14558.57 289
14559.71 290
14560.85 296
14561.99 299
14563.13 303
14564.27 304
14565.41 258
14566.55 294
14567.69 300
14568.83 277
14569.97 276
14571.11 272
14572.25 299
14573.39 296
14574.53 273
14575.67 294
14576.81 293
14577.95 302
14579.09 304
14580.23 275
14581.37 271
14582.52 265
14583.66 267
14584.80 303
14585.94 262
14587.08 264
14588.22 281
14589.36 299
14590.50 255
14591.64 226
14592.78 268
14593.93 252
14595.07 270
14596.21 268
14597.35 295
14598.49 305
14599.63 303
14600.77 286
14601.92 299
14603.06 298
14604.20 299
14605.34 307
14606.48 301
14607.62 279
14608.77 337
14609.91 334
14611.05 262
14612.19 275
14613.33 312
14614.47 289
14615.62 297
14616.76 304
14617.90 318
14619.04 327
14620.19 322
14621.33 320
14622.47 297
14623.61 271
14624.76 270
14625.90 296
14627.04 318
14628.18 315
14629.33 368
14630.47 348
14631.61 319
14632.75 308
14633.90 287
14635.04 336
14636.18 341
14637.32 310
14638.47 334
14639.61 288
14640.75 321
14641.90 324
14643.04 328
14644.18 347
14645.33 343
14646.47 310
14647.61 310
14648.76 315
14649.90 319
14651.04 309
14652.19 305
14653.33 296
14654.47 292
14655.62 275
14656.76 286
14657.90 306
14659.05 273
14660.19 291
14661.34 294
14662.48 302
14663.62 283
14664.77 284
14665.91 301
14667.06 304
14668.20 301
14669.34 328
14670.49 322
14671.63 301
14672.78 275
14673.92 279
14675.07 290
14676.21 275
14677.35 303
14678.50 285
14679.64 319
14680.79 271
14681.93 273
14683.08 272
14684.22 282
14685.37 260
14686.51 271
14687.66 262
14688.80 266
14689.95 273
14691.09 282
14692.24 245
14693.38 261
14694.53 270
14695.67 269
14696.82 285
14697.96 269
14699.11 240
14700.25 296
14701.40 283
14702.54 308
14703.69 265
14704.84 257
14705.98 285
14707.13 295
14708.27 270
14709.42 283
14710.56 248
14711.71 292
14712.86 264
14714.00 239
14715.15 243
14716.29 271
14717.44 247
14718.59 269
14719.73 245
14720.88 256
14722.02 277
14723.17 249
14724.32 254
14725.46 238
14726.61 258
14727.76 254
14728.90 249
14730.05 251
14731.20 262
14732.34 267
14733.49 272
14734.64 287
14735.78 283
14736.93 240
14738.08 273
14739.22 272
14740.37 264
14741.52 239
14742.66 274
14743.81 263
14744.96 265
14746.11 273
14747.25 279
14748.40 271
14749.55 269
14750.69 240
14751.84 245
14752.99 237
14754.14 230
14755.28 253
14756.43 264
14757.58 269
14758.73 261
14759.87 255
14761.02 238
14762.17 258
14763.32 266
14764.47 276
14765.61 249
14766.76 239
14767.91 273
14769.06 236
14770.21 257
14771.35 245
14772.50 273
14773.65 280
14774.80 262
14775.95 278
14777.10 280
14778.24 255
14779.39 272
14780.54 293
14781.69 263
14782.84 258
14783.99 259
14785.14 259
14786.28 230
14787.43 262
14788.58 263
14789.73 260
14790.88 256
14792.03 264
14793.18 276
14794.33 244
14795.48 238
14796.62 238
14797.77 257
14798.92 314
14800.07 271
14801.22 293
14802.37 288
14803.52 283
14804.67 249
14805.82 256
14806.97 259
14808.12 271
14809.27 270
14810.42 259
14811.57 274
14812.72 301
14813.87 303
14815.02 280
14816.17 288
14817.32 299
14818.47 297
14819.62 301
14820.77 295
14821.92 279
14823.07 304
14824.22 276
14825.37 254
14826.52 272
14827.67 239
14828.82 261
14829.97 252
14831.12 243
14832.27 249
14833.42 206
14834.57 238
14835.72 228
14836.87 238
14838.02 242
14839.17 279
14840.33 261
14841.48 258
14842.63 266
14843.78 233
14844.93 256
14846.08 254
14847.23 273
14848.38 225
14849.53 224
14850.68 222
14851.84 221
14852.99 237
14854.14 210
14855.29 205
14856.44 221
14857.59 268
14858.74 229
14859.90 254
14861.05 239
14862.20 230
14863.35 258
14864.50 272
14865.65 263
14866.81 227
14867.96 240
14869.11 250
14870.26 238
14871.41 231
14872.57 236
14873.72 224
14874.87 231
14876.02 256
14877.18 235
14878.33 210
14879.48 239
14880.63 231
14881.79 218
14882.94 228
14884.09 245
14885.24 229
14886.40 254
14887.55 240
14888.70 193
14889.85 219
14891.01 261
14892.16 244
14893.31 229
14894.47 227
14895.62 223
14896.77 217
14897.92 219
14899.08 225
14900.23 226
14901.38 230
14902.54 240
14903.69 247
14904.84 234
14906.00 259
14907.15 240
14908.30 233
14909.46 241
14910.61 221
14911.76 238
14912.92 248
14914.07 243
14915.23 224
14916.38 206
14917.53 224
14918.69 226
14919.84 238
14921.00 239
14922.15 235
14923.30 239
14924.46 251
14925.61 215
14926.77 224
14927.92 244
14929.07 220
14930.23 229
14931.38 212
14932.54 246
14933.69 264
14934.85 268
14936.00 273
14937.16 250
14938.31 242
14939.46 252
14940.62 235
14941.77 243
14942.93 244
14944.08 234
14945.24 234
14946.39 258
14947.55 235
14948.70 237
14949.86 254
14951.01 255
14952.17 234
14953.32 229
14954.48 243
14955.63 245
14956.79 255
14957.95 253
14959.10 257
14960.26 252
14961.41 225
14962.57 201
14963.72 233
14964.88 248
14966.03 230
14967.19 229
14968.35 240
14969.50 242
14970.66 267
14971.81 243
14972.97 246
14974.13 227
14975.28 241
14976.44 228
14977.59 221
14978.75 216
14979.91 223
14981.06 264
14982.22 218
14983.38 200
14984.53 216
14985.69 231
14986.85 226
14988.00 206
14989.16 226
14990.32 261
14991.47 231
14992.63 232
14993.79 232
14994.94 245
14996.10 242
14997.26 263
14998.41 239
14999.57 234
15000.73 218
15001.88 235
15003.04 227
15004.20 205
15005.36 221
15006.51 215
15007.67 193
15008.83 251
15009.99 198
15011.14 177
15012.30 227
15013.46 217
15014.62 234
15015.77 258
15016.93 267
15018.09 241
15019.25 224
15020.40 244
15021.56 243
15022.72 215
15023.88 229
15025.04 209
15026.19 231
15027.35 249
15028.51 226
15029.67 251
15030.83 209
15031.98 220
15033.14 212
15034.30 199
15035.46 216
15036.62 226
15037.78 239
15038.94 229
15040.09 236
15041.25 221
15042.41 248
15043.57 235
15044.73 254
15045.89 209
15047.05 234
15048.21 207
15049.36 193
15050.52 207
15051.68 211
15052.84 180
15054.00 198
15055.16 238
15056.32 229
15057.48 232
15058.64 198
15059.80 240
15060.96 232
15062.12 211
15063.27 261
15064.43 240
15065.59 239
15066.75 243
15067.91 215
15069.07 246
15070.23 236
15071.39 233
15072.55 204
15073.71 235
15074.87 217
15076.03 213
15077.19 213
15078.35 253
15079.51 243
15080.67 209
15081.83 234
15082.99 233
15084.15 237
15085.31 226
15086.47 208
15087.63 199
15088.79 217
15089.96 234
15091.12 240
15092.28 229
15093.44 209
15094.60 220
15095.76 240
15096.92 198
15098.08 198
15099.24 199
15100.40 204
15101.56 221
15102.72 188
15103.88 232
15105.05 225
15106.21 188
15107.37 205
15108.53 210
15109.69 235
15110.85 248
15112.01 283
15113.17 242
15114.34 225
15115.50 232
15116.66 243
15117.82 232
15118.98 237
15120.14 232
15121.31 218
15122.47 232
15123.63 225
15124.79 205
15125.95 220
15127.11 211
15128.28 209
15129.44 187
15130.60 240
15131.76 233
15132.93 209
15134.09 223
15135.25 217
15136.41 222
15137.57 223
15138.74 253
15139.90 234
15141.06 207
15142.22 211
15143.39 234
15144.55 169
15145.71 205
15146.87 240
15148.04 216
15149.20 217
15150.36 205
15151.53 207
15152.69 207
15153.85 213
15155.01 233
15156.18 248
15157.34 250
15158.50 242
15159.67 267
15160.83 236
15161.99 211
15163.16 213
15164.32 217
15165.48 231
15166.65 237
15167.81 210
15168.97 204
15170.14 199
15171.30 205
15172.47 224
15173.63 221
15174.79 200
15175.96 204
15177.12 231
15178.28 186
15179.45 242
15180.61 234
15181.78 211
15182.94 201
15184.10 177
15185.27 212
15186.43 231
15187.60 224
15188.76 225
15189.93 228
15191.09 243
15192.25 204
15193.42 240
15194.58 212
15195.75 232
15196.91 242
15198.08 238
15199.24 235
15200.41 193
15201.57 215
15202.74 220
15203.90 245
15205.07 216
15206.23 206
15207.40 258
15208.56 250
15209.73 248
15210.89 243
15212.06 247
15213.22 236
15214.39 256
15215.55 246
15216.72 247
15217.88 254
15219.05 245
15220.22 237
15221.38 269
15222.55 240
15223.71 231
15224.88 243
15226.04 239
15227.21 219
15228.37 256
15229.54 240
15230.71 253
15231.87 261
15233.04 244
15234.20 242
15235.37 257
15236.54 267
15237.70 279
15238.87 257
15240.04 247
15241.20 255
15242.37 265
15243.53 292
15244.70 244
15245.87 266
15247.03 276
15248.20 269
15249.37 277
15250.53 251
15251.70 270
15252.87 252
15254.03 224
15255.20 227
15256.37 264
15257.54 245
15258.70 234
15259.87 221
15261.04 241
15262.20 222
15263.37 225
15264.54 234
15265.71 241
15266.87 252
15268.04 243
15269.21 242
15270.37 236
15271.54 252
15272.71 218
15273.88 246
15275.05 275
15276.21 257
15277.38 228
15278.55 233
15279.72 264
15280.88 242
15282.05 211
15283.22 213
15284.39 248
15285.56 239
15286.72 258
15287.89 236
15289.06 248
15290.23 224
15291.40 272
15292.56 224
15293.73 241
15294.90 225
15296.07 249
15297.24 269
15298.41 242
15299.58 230
15300.74 224
15301.91 241
15303.08 276
15304.25 228
15305.42 230
15306.59 217
15307.76 200
15308.93 217
15310.09 236
15311.26 258
15312.43 228
15313.60 250
15314.77 255
15315.94 229
15317.11 212
15318.28 230
15319.45 255
15320.62 280
15321.79 273
15322.96 236
15324.13 231
15325.30 203
15326.46 237
15327.63 243
15328.80 223
15329.97 237
15331.14 244
15332.31 222
15333.48 221
15334.65 269
15335.82 220
15336.99 226
15338.16 231
15339.33 270
15340.50 208
15341.67 214
15342.84 255
15344.01 233
15345.18 236
15346.35 236
15347.53 225
15348.70 237
15349.87 261
15351.04 232
15352.21 234
15353.38 264
15354.55 212
15355.72 245
15356.89 250
15358.06 220
15359.23 230
15360.40 212
15361.57 249
15362.74 244
15363.92 221
15365.09 241
15366.26 254
15367.43 217
15368.60 204
15369.77 224
15370.94 247
15372.11 231
15373.29 232
15374.46 235
15375.63 245
15376.80 226
15377.97 224
15379.14 244
15380.31 228
15381.49 243
15382.66 236
15383.83 240
15385.00 235
15386.17 222
15387.35 240
15388.52 216
15389.69 254
15390.86 209
15392.03 209
15393.21 233
15394.38 195
15395.55 192
15396.72 208
15397.89 214
15399.07 210
15400.24 195
15401.41 227
15402.58 225
15403.76 220
15404.93 237
15406.10 231
15407.28 250
15408.45 204
15409.62 231
15410.79 227
15411.97 230
15413.14 202
15414.31 209
15415.49 230
15416.66 232
15417.83 225
15419.00 218
15420.18 237
15421.35 184
15422.52 205
15423.70 225
15424.87 216
15426.04 225
15427.22 253
15428.39 234
15429.56 231
15430.74 211
15431.91 239
15433.09 213
15434.26 238
15435.43 229
15436.61 209
15437.78 208
15438.95 243
15440.13 223
15441.30 236
15442.48 239
15443.65 254
15444.82 226
15446.00 225
15447.17 213
15448.35 192
15449.52 229
15450.70 229
15451.87 264
15453.04 235
15454.22 234
15455.39 224
15456.57 226
15457.74 229
15458.92 241
15460.09 237
15461.27 238
15462.44 217
15463.62 209
15464.79 231
15465.97 236
15467.14 220
15468.32 216
15469.49 247
15470.67 192
15471.84 213
15473.02 223
15474.19 210
15475.37 221
15476.54 235
15477.72 216
15478.89 210
15480.07 200
15481.24 184
15482.42 212
15483.60 227
15484.77 214
15485.95 204
15487.12 205
15488.30 199
15489.47 200
15490.65 202
15491.83 190
15493.00 215
15494.18 233
15495.35 235
15496.53 237
15497.71 196
15498.88 194
15500.06 229
15501.24 191
15502.41 210
15503.59 229
15504.76 203
15505.94 199
15507.12 212
15508.29 194
15509.47 200
15510.65 216
15511.82 205
15513.00 216
15514.18 230
15515.35 193
15516.53 180
15517.71 199
15518.88 203
15520.06 190
15521.24 194
15522.42 211
15523.59 220
15524.77 200
15525.95 224
15527.12 241
15528.30 229
15529.48 193
15530.66 206
15531.83 205
15533.01 184
15534.19 203
15535.37 248
15536.54 212
15537.72 219
15538.90 205
15540.08 218
15541.25 198
15542.43 192
15543.61 214
15544.79 189
15545.97 214
15547.14 217
15548.32 202
15549.50 190
15550.68 213
15551.86 232
15553.04 199
15554.21 197
15555.39 230
15556.57 200
15557.75 204
15558.93 227
15560.11 229
15561.28 224
15562.46 267
15563.64 217
15564.82 244
15566.00 201
15567.18 244
15568.36 224
15569.54 188
15570.71 236
15571.89 212
15573.07 210
15574.25 216
15575.43 214
15576.61 224
15577.79 233
15578.97 229
15580.15 204
15581.33 197
15582.51 205
15583.69 213
15584.86 225
15586.04 218
15587.22 250
15588.40 249
15589.58 206
15590.76 221
15591.94 224
15593.12 252
15594.30 257
15595.48 261
15596.66 228
15597.84 239
15599.02 252
15600.20 252
15601.38 228
15602.56 219
15603.74 222
15604.92 232
15606.10 240
15607.28 260
15608.46 272
15609.64 242
15610.82 232
15612.00 279
15613.18 231
15614.37 259
15615.55 251
15616.73 269
15617.91 251
15619.09 224
15620.27 254
15621.45 273
15622.63 270
15623.81 255
15624.99 263
15626.17 273
15627.35 276
15628.54 280
15629.72 262
15630.90 290
15632.08 246
15633.26 256
15634.44 241
15635.62 232
15636.80 277
15637.99 250
15639.17 236
15640.35 315
15641.53 293
15642.71 243
15643.89 252
15645.08 277
15646.26 301
15647.44 310
15648.62 251
15649.80 260
15650.98 321
15652.17 298
15653.35 279
15654.53 259
15655.71 260
15656.90 309
15658.08 299
15659.26 315
15660.44 296
15661.62 359
15662.81 315
15663.99 302
15665.17 257
15666.35 252
15667.54 287
15668.72 293
15669.90 269
15671.08 276
15672.27 274
15673.45 294
15674.63 265
15675.82 275
15677.00 272
15678.18 279
15679.37 265
15680.55 285
15681.73 294
15682.91 245
15684.10 269
15685.28 228
15686.46 287
15687.65 285
15688.83 256
15690.01 256
15691.20 279
15692.38 256
15693.57 238
15694.75 282
15695.93 273
15697.12 248
15698.30 305
15699.48 262
15700.67 261
15701.85 272
15703.04 239
15704.22 252
15705.40 272
15706.59 278
15707.77 271
15708.96 283
15710.14 276
15711.32 268
15712.51 256
15713.69 245
15714.88 251
15716.06 244
15717.25 286
15718.43 273
15719.61 276
15720.80 318
15721.98 261
15723.17 254
15724.35 273
15725.54 265
15726.72 265
15727.91 271
15729.09 268
15730.28 260
15731.46 274
15732.65 319
15733.83 267
15735.02 260
15736.20 280
15737.39 284
15738.57 305
15739.76 318
15740.94 276
15742.13 254
15743.32 258
15744.50 306
15745.69 342
15746.87 313
15748.06 316
15749.24 298
15750.43 297
15751.61 322
15752.80 308
15753.99 305
15755.17 298
15756.36 329
15757.54 337
15758.73 303
15759.92 314
15761.10 315
15762.29 312
15763.47 345
15764.66 314
15765.85 303
15767.03 313
15768.22 307
15769.41 267
15770.59 314
15771.78 306
15772.97 274
15774.15 276
15775.34 329
15776.53 278
15777.71 276
15778.90 251
15780.09 299
15781.27 268
15782.46 299
15783.65 285
15784.83 291
15786.02 271
15787.21 310
15788.40 297
15789.58 275
15790.77 262
15791.96 268
15793.14 264
15794.33 266
15795.52 266
15796.71 264
15797.89 304
15799.08 313
15800.27 252
15801.46 241
15802.64 246
15803.83 260
15805.02 278
15806.21 268
15807.40 245
15808.58 292
15809.77 272
15810.96 258
15812.15 253
15813.34 262
15814.52 241
15815.71 298
15816.90 302
15818.09 263
15819.28 263
15820.47 277
15821.65 260
15822.84 229
15824.03 226
15825.22 273
15826.41 249
15827.60 251
15828.79 266
15829.97 211
15831.16 254
15832.35 211
15833.54 237
15834.73 219
15835.92 241
15837.11 229
15838.30 223
15839.49 254
15840.67 242
15841.86 235
15843.05 258
15844.24 242
15845.43 213
15846.62 229
15847.81 271
15849.00 250
15850.19 247
15851.38 258
15852.57 216
15853.76 254
15854.95 244
15856.14 264
15857.33 257
15858.52 234
15859.71 233
15860.90 234
15862.09 247
15863.28 251
15864.47 253
15865.66 237
15866.85 241
15868.04 234
15869.23 220
15870.42 225
15871.61 257
15872.80 221
15873.99 240
15875.18 225
15876.37 296
15877.56 268
15878.75 252
15879.94 274
15881.13 263
15882.32 260
15883.51 262
15884.70 252
15885.89 236
15887.08 246
15888.28 220
15889.47 213
15890.66 226
15891.85 247
15893.04 260
15894.23 234
15895.42 215
15896.61 246
15897.80 225
15899.00 233
15900.19 229
15901.38 227
15902.57 242
15903.76 294
15904.95 244
15906.14 248
15907.34 237
15908.53 270
15909.72 287
15910.91 256
15912.10 254
15913.30 245
15914.49 265
15915.68 285
15916.87 273
15918.06 240
15919.26 247
15920.45 284
15921.64 276
15922.83 261
15924.02 253
15925.22 268
15926.41 250
15927.60 254
15928.79 290
15929.99 278
15931.18 286
15932.37 293
15933.56 283
15934.76 265
15935.95 239
15937.14 267
15938.33 270
15939.53 244
15940.72 245
15941.91 245
15943.11 241
15944.30 234
15945.49 276
15946.69 273
15947.88 251
15949.07 267
15950.26 273
15951.46 243
15952.65 228
15953.84 238
15955.04 261
15956.23 266
15957.43 268
15958.62 270
15959.81 219
15961.01 242
15962.20 228
15963.39 229
15964.59 243
15965.78 222
15966.97 245
15968.17 263
15969.36 240
15970.56 234
15971.75 217
15972.94 210
15974.14 239
15975.33 232
15976.53 199
15977.72 228
15978.92 223
15980.11 219
15981.30 217
15982.50 220
15983.69 207
15984.89 215
15986.08 222
15987.28 194
15988.47 180
15989.67 216
15990.86 224
15992.06 203
15993.25 223
15994.45 205
15995.64 190
15996.84 232
15998.03 233
15999.23 202
16000.42 233
16001.62 234
16002.81 207
16004.01 202
16005.20 201
16006.40 215
16007.59 233
16008.79 213
16009.98 224
16011.18 186
16012.38 226
16013.57 221
16014.77 226
16015.96 220
16017.16 187
16018.35 211
16019.55 211
16020.75 217
16021.94 206
16023.14 199
16024.33 206
16025.53 194
16026.73 201
16027.92 210
16029.12 206
16030.31 190
16031.51 210
16032.71 242
16033.90 215
16035.10 213
16036.30 189
16037.49 220
16038.69 212
16039.89 208
16041.08 222
16042.28 235
16043.48 202
16044.67 180
16045.87 216
16047.07 217
16048.26 197
16049.46 201
16050.66 227
16051.85 187
16053.05 201
16054.25 214
16055.45 226
16056.64 229
16057.84 218
16059.04 193
16060.23 196
16061.43 191
16062.63 205
16063.83 199
16065.02 208
16066.22 188
16067.42 205
16068.62 221
16069.82 198
16071.01 204
16072.21 190
16073.41 202
16074.61 167
16075.80 199
16077.00 217
16078.20 211
16079.40 206
16080.60 204
16081.79 201
16082.99 200
16084.19 201
16085.39 182
16086.59 211
16087.79 168
16088.98 168
16090.18 175
16091.38 185
16092.58 191
16093.78 196
16094.98 201
16096.18 202
16097.37 237
16098.57 217
16099.77 245
16100.97 183
16102.17 175
16103.37 215
16104.57 182
16105.77 218
16106.97 207
16108.17 189
16109.36 195
16110.56 197
16111.76 197
16112.96 198
16114.16 195
16115.36 210
16116.56 204
16117.76 190
16118.96 190
16120.16 208
16121.36 217
16122.56 222
16123.76 166
16124.96 230
16126.16 239
16127.36 185
16128.56 217
16129.76 205
16130.96 183
16132.16 190
16133.36 211
16134.56 216
16135.76 214
16136.96 206
16138.16 186
16139.36 209
16140.56 208
16141.76 196
16142.96 198
16144.16 167
16145.36 220
16146.56 202
16147.76 181
16148.96 207
16150.16 187
16151.36 228
16152.57 192
16153.77 199
16154.97 185
16156.17 172
16157.37 238
16158.57 216
16159.77 214
16160.97 175
16162.17 211
16163.37 185
16164.58 184
16165.78 194
16166.98 165
16168.18 214
16169.38 217
16170.58 194
16171.78 205
16172.99 207
16174.19 215
16175.39 212
16176.59 203
16177.79 195
16178.99 215
16180.20 206
16181.40 210
16182.60 184
16183.80 169
16185.00 207
16186.21 188
16187.41 195
16188.61 173
16189.81 173
16191.02 248
16192.22 226
16193.42 202
16194.62 205
16195.82 215
16197.03 225
16198.23 203
16199.43 200
16200.63 181
16201.84 200
16203.04 185
16204.24 211
16205.45 225
16206.65 182
16207.85 174
16209.05 195
16210.26 192
16211.46 174
16212.66 174
16213.87 219
16215.07 216
16216.27 206
16217.48 203
16218.68 198
16219.88 187
16221.09 178
16222.29 222
16223.49 174
16224.70 192
16225.90 185
16227.10 206
16228.31 172
16229.51 188
16230.71 187
16231.92 191
16233.12 195
16234.33 200
16235.53 190
16236.73 213
16237.94 184
16239.14 195
16240.35 169
16241.55 192
16242.75 154
16243.96 209
16245.16 184
16246.37 199
16247.57 195
16248.78 194
16249.98 231
16251.18 216
16252.39 191
16253.59 190
16254.80 201
16256.00 180
16257.21 173
16258.41 166
16259.62 159
16260.82 181
16262.03 226
16263.23 205
16264.44 197
16265.64 208
16266.85 197
16268.05 192
16269.26 198
16270.46 185
16271.67 225
16272.87 205
16274.08 234
16275.28 212
16276.49 171
16277.69 195
16278.90 209
16280.11 201
16281.31 213
16282.52 212
16283.72 207
16284.93 220
16286.13 197
16287.34 168
16288.55 192
16289.75 204
16290.96 219
16292.16 200
16293.37 206
16294.58 222
16295.78 232
16296.99 197
16298.19 182
16299.40 198
16300.61 175
16301.81 208
16303.02 207
16304.23 219
16305.43 197
16306.64 208
16307.85 184
16309.05 206
16310.26 207
16311.47 207
16312.67 198
16313.88 225
16315.09 217
16316.29 198
16317.50 193
16318.71 220
16319.91 216
16321.12 190
16322.33 189
16323.54 198
16324.74 185
16325.95 201
16327.16 189
16328.36 197
16329.57 192
16330.78 199
16331.99 178
16333.19 182
16334.40 208
16335.61 208
16336.82 214
16338.02 220
16339.23 224
16340.44 197
16341.65 188
16342.86 207
16344.06 210
16345.27 203
16346.48 235
16347.69 187
16348.90 194
16350.10 203
16351.31 208
16352.52 191
16353.73 189
16354.94 200
16356.15 194
16357.35 184
16358.56 192
16359.77 172
16360.98 188
16362.19 235
16363.40 224
16364.61 180
16365.81 201
16367.02 194
16368.23 186
16369.44 189
16370.65 188
16371.86 175
16373.07 195
16374.28 163
16375.49 205
16376.69 196
16377.90 192
16379.11 190
16380.32 184
16381.53 185
16382.74 181
16383.95 188
16385.16 171
16386.37 178
16387.58 206
16388.79 170
16390.00 212
16391.21 204
16392.42 161
16393.63 202
16394.84 229
16396.05 196
16397.26 194
16398.47 176
16399.68 201
16400.89 196
16402.10 178
16403.31 154
16404.52 158
16405.73 185
16406.94 200
16408.15 180
16409.36 167
16410.57 198
16411.78 213
16412.99 200
16414.20 171
16415.41 191
16416.62 181
16417.83 171
16419.04 192
16420.25 179
16421.46 176
16422.68 185
16423.89 215
16425.10 179
16426.31 181
16427.52 176
16428.73 178
16429.94 197
16431.15 213
16432.36 181
16433.57 188
16434.79 199
16436.00 237
16437.21 211
16438.42 193
16439.63 177
16440.84 192
16442.05 210
16443.27 183
16444.48 182
16445.69 186
16446.90 195
16448.11 199
16449.33 182
16450.54 195
16451.75 217
16452.96 200
16454.17 184
16455.39 190
16456.60 189
16457.81 209
16459.02 195
16460.23 158
16461.45 166
16462.66 185
16463.87 192
16465.08 212
16466.30 178
16467.51 195
16468.72 206
16469.93 201
16471.15 166
16472.36 186
16473.57 190
16474.78 187
16476.00 171
16477.21 183
16478.42 184
16479.64 187
16480.85 166
16482.06 174
16483.27 175
16484.49 157
16485.70 174
16486.91 215
16488.13 184
16489.34 173
16490.55 188
16491.77 204
16492.98 186
16494.19 193
16495.41 188
16496.62 167
16497.84 178
16499.05 173
16500.26 176
16501.48 179
16502.69 203
16503.90 167
16505.12 170
16506.33 149
16507.55 170
16508.76 169
16509.97 172
16511.19 168
16512.40 180
16513.62 162
16514.83 169
16516.04 172
16517.26 189
16518.47 194
16519.69 164
16520.90 181
16522.12 189
16523.33 161
16524.55 180
16525.76 183
16526.98 177
16528.19 164
16529.40 188
16530.62 178
16531.83 195
16533.05 202
16534.26 194
16535.48 193
16536.69 212
16537.91 167
16539.12 166
16540.34 176
16541.56 193
16542.77 166
16543.99 178
16545.20 160
16546.42 202
16547.63 163
16548.85 155
16550.06 156
16551.28 205
16552.49 166
16553.71 172
16554.93 203
16556.14 170
16557.36 188
16558.57 169
16559.79 188
16561.00 165
16562.22 179
16563.44 205
16564.65 197
16565.87 183
16567.09 181
16568.30 173
16569.52 179
16570.73 162
16571.95 180
16573.17 174
16574.38 171
16575.60 186
16576.82 148
16578.03 176
16579.25 193
16580.47 178
16581.68 191
16582.90 178
16584.12 174
16585.33 183
16586.55 208
16587.77 202
16588.98 184
16590.20 181
16591.42 219
16592.64 194
16593.85 175
16595.07 186
16596.29 172
16597.50 156
16598.72 165
16599.94 178
16601.16 184
16602.37 193
16603.59 206
16604.81 163
16606.03 171
16607.24 171
16608.46 165
16609.68 190
16610.90 192
16612.12 166
16613.33 145
16614.55 145
16615.77 171
16616.99 182
16618.20 182
16619.42 170
16620.64 169
16621.86 174
16623.08 135
16624.30 184
16625.51 170
16626.73 155
16627.95 169
16629.17 218
16630.39 187
16631.61 153
16632.83 171
16634.04 191
16635.26 187
16636.48 168
16637.70 172
16638.92 176
16640.14 157
16641.36 167
16642.58 173
16643.79 167
16645.01 181
16646.23 166
16647.45 174
16648.67 183
16649.89 190
16651.11 171
16652.33 168
16653.55 195
16654.77 184
16655.99 199
16657.21 167
16658.43 180
16659.65 203
16660.86 195
16662.08 190
16663.30 191
16664.52 209
16665.74 187
16666.96 155
16668.18 155
16669.40 157
16670.62 149
16671.84 180
16673.06 169
16674.28 193
16675.50 167
16676.72 131
16677.94 180
16679.16 167
16680.38 157
16681.61 168
16682.83 178
16684.05 174
16685.27 192
16686.49 190
16687.71 176
16688.93 180
16690.15 181
16691.37 166
16692.59 171
16693.81 183
16695.03 184
16696.25 183
16697.47 189
16698.70 193
16699.92 159
16701.14 190
16702.36 179
16703.58 174
16704.80 196
16706.02 192
16707.24 177
16708.47 175
16709.69 172
16710.91 176
16712.13 197
16713.35 179
16714.57 165
16715.79 161
16717.02 171
16718.24 167
16719.46 161
16720.68 174
16721.90 177
16723.12 191
16724.35 173
16725.57 174
16726.79 178
16728.01 169
16729.24 172
16730.46 203
16731.68 152
16732.90 177
16734.12 161
16735.35 163
16736.57 187
16737.79 156
16739.01 155
16740.24 171
16741.46 166
16742.68 155
16743.90 155
16745.13 155
16746.35 169
16747.57 165
16748.80 172
16750.02 193
16751.24 172
16752.46 182
16753.69 178
16754.91 146
16756.13 153
16757.36 156
16758.58 170
16759.80 175
16761.03 179
16762.25 164
16763.47 201
16764.70 187
16765.92 159
16767.14 205
16768.37 178
16769.59 176
16770.81 175
16772.04 186
16773.26 183
16774.49 187
16775.71 157
16776.93 153
16778.16 182
16779.38 165
16780.61 153
16781.83 152
16783.05 184
16784.28 185
16785.50 178
16786.73 194
16787.95 170
16789.17 184
16790.40 166
16791.62 171
16792.85 175
16794.07 136
16795.30 158
16796.52 165
16797.75 164
16798.97 150
16800.20 154
16801.42 166
16802.64 154
16803.87 165
16805.09 191
16806.32 181
16807.54 160
16808.77 156
16809.99 150
16811.22 159
16812.45 167
16813.67 173
16814.90 194
16816.12 181
16817.35 161
16818.57 168
16819.80 170
16821.02 156
16822.25 164
16823.47 184
16824.70 172
16825.92 160
16827.15 136
16828.38 183
16829.60 189
16830.83 187
16832.05 175
16833.28 176
16834.51 167
16835.73 167
16836.96 180
16838.18 158
16839.41 165
16840.64 155
16841.86 169
16843.09 159
16844.32 183
16845.54 180
16846.77 159
16847.99 170
16849.22 164
16850.45 183
16851.67 179
16852.90 154
16854.13 151
16855.35 176
16856.58 191
16857.81 193
16859.03 146
16860.26 167
16861.49 162
16862.72 159
16863.94 166
16865.17 169
16866.40 174
16867.62 170
16868.85 187
16870.08 205
16871.31 186
16872.53 178
16873.76 175
16874.99 176
16876.22 188
16877.44 152
16878.67 169
16879.90 172
16881.13 203
16882.35 183
16883.58 182
16884.81 185
16886.04 196
16887.27 184
16888.49 200
16889.72 201
16890.95 171
16892.18 196
16893.41 202
16894.63 193
16895.86 191
16897.09 183
16898.32 205
16899.55 197
16900.78 176
16902.00 192
16903.23 188
16904.46 169
16905.69 177
16906.92 201
16908.15 215
16909.38 185
16910.60 175
16911.83 193
16913.06 166
16914.29 206
16915.52 203
16916.75 202
16917.98 168
16919.21 145
16920.44 176
16921.67 175
16922.89 186
16924.12 178
16925.35 185
16926.58 171
16927.81 158
16929.04 164
16930.27 170
16931.50 192
16932.73 193
16933.96 172
16935.19 163
16936.42 171
16937.65 173
16938.88 175
16940.11 163
16941.34 160
16942.57 156
16943.80 179
16945.03 168
16946.26 190
16947.49 174
16948.72 187
16949.95 180
16951.18 157
16952.41 181
16953.64 175
16954.87 176
16956.10 150
16957.33 147
16958.56 156
16959.79 151
16961.02 174
16962.25 175
16963.48 146
16964.71 162
16965.94 170
16967.18 172
16968.41 176
16969.64 172
16970.87 166
16972.10 158
16973.33 165
16974.56 152
16975.79 164
16977.02 173
16978.25 196
16979.49 190
16980.72 195
16981.95 174
16983.18 175
16984.41 166
16985.64 157
16986.87 163
16988.11 150
16989.34 187
16990.57 197
16991.80 148
16993.03 163
16994.26 169
16995.50 144
16996.73 162
16997.96 191
16999.19 178
17000.42 172
17001.66 172
17002.89 173
17004.12 146
17005.35 165
17006.59 210
17007.82 168
17009.05 139
17010.28 191
17011.51 167
17012.75 157
17013.98 131
17015.21 158
17016.44 134
17017.68 152
17018.91 151
17020.14 148
17021.38 147
17022.61 174
17023.84 182
17025.07 140
17026.31 148
17027.54 158
17028.77 140
17030.01 137
17031.24 162
17032.47 169
17033.71 157
17034.94 194
17036.17 197
17037.41 152
17038.64 167
17039.87 166
17041.11 156
17042.34 159
17043.57 176
17044.81 167
17046.04 191
17047.27 178
17048.51 168
17049.74 154
17050.98 163
17052.21 185
17053.44 170
17054.68 186
17055.91 152
17057.15 172
17058.38 155
17059.61 168
17060.85 157
17062.08 162
17063.32 184
17064.55 192
17065.79 181
17067.02 169
17068.26 181
17069.49 152
17070.72 158
17071.96 149
17073.19 166
17074.43 175
17075.66 157
17076.90 175
17078.13 173
17079.37 160
17080.60 154
17081.84 166
17083.07 150
17084.31 161
17085.54 144
17086.78 202
17088.01 158
17089.25 185
17090.48 156
17091.72 141
17092.95 151
17094.19 166
17095.43 146
17096.66 138
17097.90 169
17099.13 169
17100.37 163
17101.60 158
17102.84 150
17104.07 164
17105.31 190
17106.55 171
17107.78 172
17109.02 172
17110.25 200
17111.49 150
17112.73 136
17113.96 160
17115.20 154
17116.44 167
17117.67 145
17118.91 152
17120.14 165
17121.38 151
17122.62 177
17123.85 153
17125.09 131
17126.33 147
17127.56 158
17128.80 165
17130.04 148
17131.27 135
17132.51 155
17133.75 167
17134.98 170
17136.22 153
17137.46 144
17138.70 182
17139.93 155
17141.17 159
17142.41 142
17143.64 152
17144.88 181
17146.12 186
17147.36 173
17148.59 162
17149.83 167
17151.07 175
17152.31 165
17153.54 141
17154.78 146
17156.02 159
17157.26 160
17158.49 162
17159.73 147
17160.97 163
17162.21 143
17163.45 178
17164.68 150
17165.92 139
17167.16 141
17168.40 165
17169.64 134
17170.87 162
17172.11 159
17173.35 152
17174.59 147
17175.83 161
17177.07 162
17178.30 170
17179.54 149
17180.78 147
17182.02 169
17183.26 173
17184.50 169
17185.74 153
17186.98 175
17188.21 143
17189.45 152
17190.69 161
17191.93 162
17193.17 153
17194.41 167
17195.65 191
17196.89 170
17198.13 176
17199.37 173
17200.60 165
17201.84 178
17203.08 157
17204.32 149
17205.56 159
17206.80 157
17208.04 144
17209.28 180
17210.52 142
17211.76 155
17213.00 152
17214.24 163
17215.48 136
17216.72 165
17217.96 143
17219.20 163
17220.44 142
17221.68 164
17222.92 155
17224.16 157
17225.40 150
17226.64 163
17227.88 154
17229.12 147
17230.36 161
17231.60 171
17232.84 179
17234.08 163
17235.32 160
17236.56 146
17237.80 149
17239.04 168
17240.29 153
17241.53 163
17242.77 130
17244.01 144
17245.25 147
17246.49 163
17247.73 147
17248.97 130
17250.21 176
17251.45 164
17252.70 165
17253.94 139
17255.18 179
17256.42 170
17257.66 174
17258.90 153
17260.14 156
17261.38 176
17262.63 174
17263.87 149
17265.11 155
17266.35 137
17267.59 157
17268.83 154
17270.08 150
17271.32 152
17272.56 156
17273.80 140
17275.04 146
17276.29 132
17277.53 155
17278.77 188
17280.01 150
17281.25 139
17282.50 144
17283.74 159
17284.98 149
17286.22 151
17287.47 150
17288.71 143
17289.95 157
17291.19 145
17292.44 139
17293.68 162
17294.92 145
17296.16 140
17297.41 169
17298.65 135
17299.89 141
17301.14 155
17302.38 150
17303.62 145
17304.86 148
17306.11 146
17307.35 185
17308.59 158
17309.84 123
17311.08 141
17312.32 148
17313.57 147
17314.81 136
17316.05 194
17317.30 153
17318.54 150
17319.78 171
17321.03 152
17322.27 143
17323.52 161
17324.76 163
17326.00 145
17327.25 155
17328.49 138
17329.74 153
17330.98 179
17332.22 155
17333.47 122
17334.71 148
17335.96 166
17337.20 145
17338.44 149
17339.69 157
17340.93 174
17342.18 172
17343.42 173
17344.67 159
17345.91 153
17347.16 141
17348.40 145
17349.64 149
17350.89 156
17352.13 150
17353.38 125
17354.62 138
17355.87 158
17357.11 161
17358.36 150
17359.60 168
17360.85 163
17362.09 142
17363.34 138
17364.58 162
17365.83 141
17367.07 125
17368.32 131
17369.57 167
17370.81 148
17372.06 142
17373.30 152
17374.55 138
17375.79 135
17377.04 133
17378.28 160
17379.53 158
17380.78 183
17382.02 169
17383.27 152
17384.51 146
17385.76 175
17387.01 179
17388.25 140
17389.50 150
17390.74 150
17391.99 189
17393.24 150
17394.48 172
17395.73 156
17396.97 168
17398.22 174
17399.47 143
17400.71 152
17401.96 153
17403.21 143
17404.45 153
17405.70 129
17406.95 116
17408.19 159
17409.44 175
17410.69 193
17411.93 162
17413.18 171
17414.43 212
17415.68 166
17416.92 156
17418.17 160
17419.42 157
17420.66 188
17421.91 141
17423.16 149
17424.41 145
17425.65 147
17426.90 163
17428.15 155
17429.40 140
17430.64 132
17431.89 188
17433.14 158
17434.39 169
17435.63 149
17436.88 145
17438.13 141
17439.38 145
17440.63 155
17441.87 139
17443.12 165
17444.37 149
17445.62 148
17446.87 173
17448.11 158
17449.36 150
17450.61 139
17451.86 145
17453.11 159
17454.36 147
17455.60 155
17456.85 172
17458.10 147
17459.35 131
17460.60 145
17461.85 151
17463.10 137
17464.35 151
17465.59 147
17466.84 133
17468.09 162
17469.34 157
17470.59 144
17471.84 144
17473.09 135
17474.34 163
17475.59 149
17476.84 141
17478.08 161
17479.33 159
17480.58 159
17481.83 156
17483.08 146
17484.33 154
17485.58 139
17486.83 155
17488.08 185
17489.33 162
17490.58 153
17491.83 180
17493.08 181
17494.33 146
17495.58 160
17496.83 156
17498.08 135
17499.33 139
17500.58 173
17501.83 144
17503.08 143
17504.33 180
17505.58 142
17506.83 155
17508.08 161
17509.33 127
17510.58 140
17511.83 159
17513.08 158
17514.33 136
17515.58 149
17516.83 150
17518.09 166
17519.34 161
17520.59 145
17521.84 158
17523.09 169
17524.34 165
17525.59 168
17526.84 121
17528.09 162
17529.34 141
17530.59 176
17531.85 157
17533.10 165
17534.35 169
17535.60 147
17536.85 160
17538.10 138
17539.35 167
17540.61 181
17541.86 166
17543.11 148
17544.36 155
17545.61 175
17546.86 167
17548.12 162
17549.37 149
17550.62 148
17551.87 167
17553.12 157
17554.38 150
17555.63 160
17556.88 174
17558.13 185
17559.38 162
17560.64 163
17561.89 160
17563.14 152
17564.39 159
17565.65 165
17566.90 163
17568.15 130
17569.40 147
17570.66 164
17571.91 171
17573.16 153
17574.41 172
17575.67 158
17576.92 173
17578.17 159
17579.42 170
17580.68 176
17581.93 162
17583.18 160
17584.44 173
17585.69 173
17586.94 171
17588.20 141
17589.45 149
17590.70 157
17591.96 155
17593.21 175
17594.46 186
17595.72 156
17596.97 132
17598.22 121
17599.48 164
17600.73 157
17601.98 177
17603.24 170
17604.49 175
17605.75 163
17607.00 131
17608.25 162
17609.51 170
17610.76 150
17612.02 172
17613.27 172
17614.52 142
17615.78 127
17617.03 157
17618.29 156
17619.54 162
17620.80 150
17622.05 150
17623.30 147
17624.56 143
17625.81 151
17627.07 147
17628.32 157
17629.58 134
17630.83 150
17632.09 151
17633.34 153
17634.60 136
17635.85 157
17637.11 166
17638.36 162
17639.62 167
17640.87 169
17642.13 144
17643.38 164
17644.64 145
17645.89 171
17647.15 145
17648.40 164
17649.66 138
17650.91 170
17652.17 152
17653.43 137
17654.68 142
17655.94 168
17657.19 163
17658.45 143
17659.70 123
17660.96 130
17662.22 151
17663.47 143
17664.73 155
17665.98 183
17667.24 154
17668.50 140
17669.75 177
17671.01 152
17672.26 147
17673.52 156
17674.78 163
17676.03 141
17677.29 168
17678.55 150
17679.80 180
17681.06 182
17682.32 170
17683.57 154
17684.83 168
17686.09 165
17687.34 150
17688.60 152
17689.86 166
17691.11 153
17692.37 156
17693.63 145
17694.88 148
17696.14 147
17697.40 140
17698.66 152
17699.91 135
17701.17 150
17702.43 170
17703.68 178
17704.94 151
17706.20 159
17707.46 148
17708.71 153
17709.97 153
17711.23 165
17712.49 163
17713.74 137
17715.00 147
17716.26 145
17717.52 148
17718.78 149
17720.03 129
17721.29 138
17722.55 153
17723.81 170
17725.07 171
17726.32 128
17727.58 157
17728.84 176
17730.10 137
17731.36 151
17732.62 133
17733.87 173
17735.13 153
17736.39 156
17737.65 169
17738.91 156
17740.17 142
17741.43 149
17742.68 136
17743.94 130
17745.20 133
17746.46 130
17747.72 141
17748.98 185
17750.24 141
17751.50 126
17752.76 179
17754.01 160
17755.27 163
17756.53 161
17757.79 148
17759.05 163
17760.31 149
17761.57 160
17762.83 140
17764.09 155
17765.35 165
17766.61 146
17767.87 149
17769.13 142
17770.39 142
17771.65 158
17772.91 172
17774.17 136
17775.43 130
17776.69 157
17777.95 171
17779.21 159
17780.47 164
17781.73 152
17782.99 161
17784.25 182
17785.51 160
17786.77 129
17788.03 155
17789.29 158
17790.55 147
17791.81 162
17793.07 149
17794.33 159
17795.59 173
17796.85 183
17798.11 139
17799.37 136
17800.63 142
17801.90 151
17803.16 137
17804.42 150
17805.68 125
17806.94 169
17808.20 153
17809.46 176
17810.72 180
17811.98 163
17813.24 166
17814.51 157
17815.77 148
17817.03 172
17818.29 153
17819.55 150
17820.81 159
17822.07 157
17823.34 142
17824.60 167
17825.86 145
17827.12 147
17828.38 163
17829.65 139
17830.91 153
17832.17 162
17833.43 164
17834.69 127
17835.95 126
17837.22 141
17838.48 155
17839.74 157
17841.00 144
17842.27 148
17843.53 146
17844.79 155
17846.05 158
17847.32 136
17848.58 169
17849.84 169
17851.10 141
17852.37 162
17853.63 168
17854.89 126
17856.15 165
17857.42 171
17858.68 173
17859.94 159
17861.21 164
17862.47 160
17863.73 148
17864.99 161
17866.26 145
17867.52 158
17868.78 149
17870.05 164
17871.31 160
17872.57 157
17873.84 168
17875.10 154
17876.36 139
17877.63 157
17878.89 123
17880.15 141
17881.42 163
17882.68 172
17883.95 169
17885.21 143
17886.47 150
17887.74 133
17889.00 145
17890.27 136
17891.53 141
17892.79 140
17894.06 146
17895.32 122
17896.59 159
17897.85 164
17899.11 155
17900.38 159
17901.64 146
17902.91 127
17904.17 151
17905.44 144
17906.70 140
17907.97 126
17909.23 130
17910.50 141
17911.76 154
17913.02 153
17914.29 147
17915.55 129
17916.82 163
17918.08 143
17919.35 154
17920.61 138
17921.88 140
17923.14 133
17924.41 175
17925.67 178
17926.94 150
17928.21 145
17929.47 154
17930.74 150
17932.00 162
17933.27 153
17934.53 145
17935.80 150
17937.06 173
17938.33 141
17939.60 156
17940.86 145
17942.13 143
17943.39 133
17944.66 125
17945.92 136
17947.19 136
17948.46 160
17949.72 135
17950.99 152
17952.26 146
17953.52 138
17954.79 162
17956.05 145
17957.32 144
17958.59 136
17959.85 152
17961.12 147
17962.39 155
17963.65 143
17964.92 145
17966.19 157
17967.45 151
17968.72 135
17969.99 125
17971.25 154
17972.52 134
17973.79 130
17975.05 159
17976.32 146
17977.59 145
17978.85 161
17980.12 143
17981.39 187
17982.66 159
17983.92 137
17985.19 148
17986.46 152
17987.73 155
17988.99 143
17990.26 160
17991.53 161
17992.80 156
17994.06 129
17995.33 118
17996.60 133
17997.87 140
17999.13 136
18000.40 151
18001.67 140
18002.94 124
18004.21 140
18005.47 145
18006.74 136
18008.01 110
18009.28 163
18010.55 152
18011.82 147
18013.08 155
18014.35 139
18015.62 147
18016.89 159
18018.16 160
18019.43 140
18020.69 155
18021.96 139
18023.23 153
18024.50 143
18025.77 140
18027.04 152
18028.31 145
18029.58 145
18030.85 127
18032.11 151
18033.38 136
18034.65 152
18035.92 155
18037.19 148
18038.46 130
18039.73 131
18041.00 135
18042.27 140
18043.54 165
18044.81 129
18046.08 139
18047.35 146
18048.62 160
18049.88 156
18051.15 138
18052.42 132
18053.69 153
18054.96 149
18056.23 146
18057.50 164
18058.77 132
18060.04 141
18061.31 123
18062.58 143
18063.85 148
18065.12 155
18066.39 167
18067.66 145
18068.93 137
18070.20 136
18071.48 164
18072.75 159
18074.02 148
18075.29 135
18076.56 149
18077.83 148
18079.10 152
18080.37 177
18081.64 151
18082.91 157
18084.18 172
18085.45 153
18086.72 141
18087.99 153
18089.27 158
18090.54 142
18091.81 150
18093.08 138
18094.35 161
18095.62 114
18096.89 175
18098.16 163
18099.43 129
18100.71 137
18101.98 127
18103.25 153
18104.52 124
18105.79 125
18107.06 152
18108.34 167
18109.61 148
18110.88 124
18112.15 149
18113.42 132
18114.69 131
18115.97 158
18117.24 155
18118.51 154
18119.78 148
18121.06 147
18122.33 154
18123.60 150
18124.87 136
18126.14 156
18127.42 139
18128.69 139
18129.96 140
18131.23 157
18132.51 148
18133.78 145
18135.05 133
18136.32 164
18137.60 149
18138.87 147
18140.14 126
18141.42 158
18142.69 131
18143.96 128
18145.23 151
18146.51 154
18147.78 137
18149.05 136
18150.33 146
18151.60 136
18152.87 139
18154.15 148
18155.42 137
18156.69 169
18157.97 144
18159.24 140
18160.51 163
18161.79 178
18163.06 148
18164.33 140
18165.61 149
18166.88 155
18168.16 172
18169.43 151
18170.70 135
18171.98 151
18173.25 160
18174.53 162
18175.80 130
18177.07 158
18178.35 163
18179.62 156
18180.90 152
18182.17 152
18183.44 153
18184.72 153
18185.99 176
18187.27 145
18188.54 156
18189.82 161
18191.09 144
18192.37 157
18193.64 135
18194.92 129
18196.19 147
18197.46 159
18198.74 144
18200.01 136
18201.29 147
18202.56 148
18203.84 155
18205.11 154
18206.39 155
18207.67 132
18208.94 136
18210.22 143
18211.49 144
18212.77 152
18214.04 158
18215.32 156
18216.59 147
18217.87 164
18219.14 115
18220.42 157
18221.70 152
18222.97 163
18224.25 136
18225.52 140
18226.80 177
18228.07 144
18229.35 147
18230.63 166
18231.90 143
18233.18 151
18234.45 143
18235.73 178
18237.01 135
18238.28 123
18239.56 149
18240.84 158
18242.11 149
18243.39 153
18244.66 156
18245.94 156
18247.22 151
18248.49 144
18249.77 148
18251.05 139
18252.32 132
18253.60 146
18254.88 142
18256.16 169
18257.43 170
18258.71 153
18259.99 139
18261.26 151
18262.54 139
18263.82 149
18265.09 160
18266.37 170
18267.65 139
18268.93 155
18270.20 158
18271.48 139
18272.76 155
18274.04 142
18275.31 125
18276.59 161
18277.87 178
18279.15 193
18280.42 153
18281.70 167
18282.98 142
18284.26 151
18285.54 136
18286.81 139
18288.09 142
18289.37 127
18290.65 155
18291.93 165
18293.20 149
18294.48 160
18295.76 141
18297.04 148
18298.32 162
18299.60 149
18300.87 149
18302.15 150
18303.43 170
18304.71 150
18305.99 135
18307.27 132
18308.55 142
18309.82 160
18311.10 154
18312.38 147
18313.66 138
18314.94 129
18316.22 153
18317.50 132
18318.78 153
18320.06 151
18321.34 137
18322.61 150
18323.89 135
18325.17 134
18326.45 151
18327.73 191
18329.01 176
18330.29 184
18331.57 170
18332.85 166
18334.13 144
18335.41 147
18336.69 142
18337.97 135
18339.25 132
18340.53 129
18341.81 153
18343.09 121
18344.37 163
18345.65 144
18346.93 167
18348.21 145
18349.49 159
18350.77 140
18352.05 140
18353.33 140
18354.61 144
18355.89 155
18357.17 137
18358.45 149
18359.73 148
18361.01 152
18362.29 138
18363.57 139
18364.85 142
18366.13 138
18367.42 156
18368.70 156
18369.98 154
18371.26 134
18372.54 127
18373.82 147
18375.10 137
18376.38 151
18377.66 162
18378.94 140
18380.23 164
18381.51 148
18382.79 155
18384.07 151
18385.35 152
18386.63 149
18387.91 154
18389.20 156
18390.48 143
18391.76 147
18393.04 139
18394.32 147
18395.60 154
18396.89 161
18398.17 176
18399.45 149
18400.73 145
18402.01 170
18403.30 156
18404.58 133
18405.86 149
18407.14 148
18408.42 163
18409.71 138
18410.99 106
18412.27 157
18413.55 155
18414.84 144
18416.12 166
18417.40 159
18418.68 145
18419.97 141
18421.25 144
18422.53 132
18423.81 133
18425.10 142
18426.38 169
18427.66 151
18428.95 128
18430.23 130
18431.51 163
18432.79 163
18434.08 159
18435.36 133
18436.64 175
18437.93 141
18439.21 129
18440.49 128
18441.78 130
18443.06 140
18444.34 156
18445.63 146
18446.91 159
18448.19 157
18449.48 131
18450.76 135
18452.05 158
18453.33 157
18454.61 145
18455.90 157
18457.18 131
18458.47 154
18459.75 140
18461.03 144
18462.32 140
18463.60 123
18464.89 128
18466.17 144
18467.45 151
18468.74 128
18470.02 151
18471.31 145
18472.59 143
18473.88 167
18475.16 172
18476.45 136
18477.73 159
18479.01 149
18480.30 138
18481.58 133
18482.87 140
18484.15 159
18485.44 136
18486.72 158
18488.01 150
18489.29 133
18490.58 165
18491.86 146
18493.15 158
18494.43 150
18495.72 157
18497.00 118
18498.29 126
18499.58 148
18500.86 138
18502.15 140
18503.43 152
18504.72 150
18506.00 136
18507.29 155
18508.57 151
18509.86 131
18511.15 117
18512.43 156
18513.72 166
18515.00 157
18516.29 138
18517.58 132
18518.86 148
18520.15 132
18521.43 156
18522.72 140
18524.01 134
18525.29 122
18526.58 144
18527.87 148
18529.15 147
18530.44 156
18531.73 148
18533.01 156
18534.30 134
18535.59 125
18536.87 148
18538.16 144
18539.45 147
18540.73 152
18542.02 125
18543.31 136
18544.59 152
18545.88 121
18547.17 139
18548.45 141
18549.74 143
18551.03 173
18552.32 166
18553.60 107
18554.89 139
18556.18 154
18557.46 167
18558.75 143
18560.04 153
18561.33 137
18562.62 136
18563.90 174
18565.19 165
18566.48 144
18567.77 122
18569.05 149
18570.34 150
18571.63 144
18572.92 143
18574.21 140
18575.49 135
18576.78 169
18578.07 185
18579.36 172
18580.65 146
18581.93 175
18583.22 164
18584.51 148
18585.80 156
18587.09 153
18588.38 147
18589.66 135
18590.95 157
18592.24 144
18593.53 131
18594.82 152
18596.11 168
18597.40 187
18598.69 165
18599.97 140
18601.26 166
18602.55 158
18603.84 162
18605.13 152
18606.42 155
18607.71 183
18609.00 199
18610.29 170
18611.58 173
18612.87 172
18614.16 163
18615.44 164
18616.73 160
18618.02 198
18619.31 203
18620.60 168
18621.89 190
18623.18 169
18624.47 156
18625.76 169
18627.05 171
18628.34 173
18629.63 177
18630.92 157
18632.21 158
18633.50 162
18634.79 166
18636.08 172
18637.37 163
18638.66 160
18639.95 159
18641.24 168
18642.53 179
18643.82 191
18645.11 153
18646.40 150
18647.70 148
18648.99 188
18650.28 166
18651.57 175
18652.86 158
18654.15 161
18655.44 151
18656.73 147
18658.02 143
18659.31 148
18660.60 139
18661.89 153
18663.19 145
18664.48 142
18665.77 122
18667.06 140
18668.35 170
18669.64 138
18670.93 135
18672.22 161
18673.52 185
18674.81 162
18676.10 151
18677.39 140
18678.68 134
18679.97 153
18681.27 165
18682.56 142
18683.85 154
18685.14 165
18686.43 144
18687.72 147
18689.02 135
18690.31 163
18691.60 169
18692.89 170
18694.18 147
18695.48 162
18696.77 163
18698.06 149
18699.35 161
18700.65 166
18701.94 148
18703.23 147
18704.52 148
18705.82 153
18707.11 159
18708.40 142
18709.69 147
18710.99 169
18712.28 151
18713.57 128
18714.87 127
18716.16 154
18717.45 131
18718.74 148
18720.04 123
18721.33 138
18722.62 181
18723.92 166
18725.21 170
18726.50 145
18727.80 116
18729.09 142
18730.38 181
18731.68 168
18732.97 155
18734.26 160
18735.56 156
18736.85 159
18738.15 155
18739.44 154
18740.73 145
18742.03 148
18743.32 157
18744.61 134
18745.91 153
18747.20 169
18748.50 173
18749.79 174
18751.08 150
18752.38 161
18753.67 179
18754.97 141
18756.26 155
18757.56 151
18758.85 173
18760.14 165
18761.44 132
18762.73 143
18764.03 150
18765.32 142
18766.62 169
18767.91 148
18769.21 153
18770.50 149
18771.80 154
18773.09 151
18774.39 155
18775.68 132
18776.98 149
18778.27 144
18779.57 119
18780.86 147
18782.16 123
18783.45 136
18784.75 176
18786.04 183
18787.34 158
18788.63 137
18789.93 147
18791.23 136
18792.52 143
18793.82 151
18795.11 156
18796.41 130
18797.70 142
18799.00 152
18800.29 165
18801.59 159
18802.89 145
18804.18 151
18805.48 158
18806.77 168
18808.07 147
18809.37 130
18810.66 139
18811.96 150
18813.26 140
18814.55 129
18815.85 142
18817.14 132
18818.44 147
18819.74 125
18821.03 157
18822.33 155
18823.63 152
18824.92 150
18826.22 133
18827.52 144
18828.81 157
18830.11 136
18831.41 147
18832.71 150
18834.00 170
18835.30 180
18836.60 147
18837.89 148
18839.19 164
18840.49 148
18841.79 170
18843.08 186
18844.38 162
18845.68 152
18846.98 147
18848.27 142
18849.57 137
18850.87 158
18852.17 173
18853.46 149
18854.76 135
18856.06 144
18857.36 145
18858.65 139
18859.95 147
18861.25 149
18862.55 148
18863.85 140
18865.14 162
18866.44 130
18867.74 131
18869.04 144
18870.34 147
18871.64 136
18872.93 132
18874.23 140
18875.53 135
18876.83 148
18878.13 161
18879.43 138
18880.72 146
18882.02 146
18883.32 142
18884.62 169
18885.92 134
18887.22 123
18888.52 147
18889.82 143
18891.12 137
18892.41 151
18893.71 129
18895.01 151
18896.31 128
18897.61 110
18898.91 121
18900.21 124
18901.51 163
18902.81 172
18904.11 118
18905.41 134
18906.71 147
18908.01 142
18909.31 151
18910.61 146
18911.90 131
18913.20 182
18914.50 152
18915.80 151
18917.10 123
18918.40 133
18919.70 130
18921.00 147
18922.30 143
18923.60 130
18924.90 129
18926.20 116
18927.50 126
18928.80 177
18930.11 136
18931.41 127
18932.71 112
18934.01 132
18935.31 149
18936.61 118
18937.91 150
18939.21 129
18940.51 138
18941.81 123
18943.11 136
18944.41 123
18945.71 125
18947.01 127
18948.31 124
18949.62 132
18950.92 120
18952.22 152
18953.52 129
18954.82 123
18956.12 115
18957.42 148
18958.72 115
18960.03 125
18961.33 152
18962.63 143
18963.93 143
18965.23 158
18966.53 138
18967.83 131
18969.14 124
18970.44 151
18971.74 148
18973.04 146
18974.34 145
18975.64 132
18976.95 134
18978.25 126
18979.55 156
18980.85 154
18982.15 146
18983.46 148
18984.76 126
18986.06 121
18987.36 143
18988.67 121
18989.97 128
18991.27 102
18992.57 124
18993.88 130
18995.18 142
18996.48 144
18997.78 132
18999.09 137
19000.39 143
19001.69 132
19002.99 128
19004.30 121
19005.60 129
19006.90 149
19008.21 132
19009.51 121
19010.81 118
19012.12 120
19013.42 142
19014.72 155
19016.03 141
19017.33 113
19018.63 134
19019.94 129
19021.24 130
19022.54 128
19023.85 135
19025.15 130
19026.45 146
19027.76 153
19029.06 124
19030.36 134
19031.67 133
19032.97 138
19034.28 129
19035.58 113
19036.88 121
19038.19 145
19039.49 162
19040.80 137
19042.10 120
19043.40 137
19044.71 130
19046.01 127
19047.32 150
19048.62 139
19049.93 126
19051.23 148
19052.54 131
19053.84 124
19055.14 142
19056.45 125
19057.75 127
19059.06 123
19060.36 127
19061.67 124
19062.97 172
19064.28 140
19065.58 142
19066.89 145
19068.19 144
19069.50 130
19070.80 152
19072.11 145
19073.41 136
19074.72 141
19076.03 168
19077.33 138
19078.64 134
19079.94 150
19081.25 133
19082.55 122
19083.86 119
19085.16 125
19086.47 116
19087.78 129
19089.08 107
19090.39 117
19091.69 117
19093.00 132
19094.30 142
19095.61 127
19096.92 128
19098.22 131
19099.53 132
19100.84 113
19102.14 127
19103.45 145
19104.75 143
19106.06 136
19107.37 161
19108.67 114
19109.98 119
19111.29 145
19112.59 112
19113.90 101
19115.21 129
19116.51 149
19117.82 159
19119.13 137
19120.43 104
19121.74 138
19123.05 106
19124.35 122
19125.66 135
19126.97 137
19128.28 135
19129.58 177
19130.89 139
19132.20 154
19133.50 129
19134.81 149
19136.12 151
19137.43 123
19138.73 126
19140.04 117
19141.35 134
19142.66 135
19143.96 106
19145.27 146
19146.58 134
19147.89 138
19149.20 139
19150.50 129
19151.81 124
19153.12 116
19154.43 124
19155.74 117
19157.04 120
19158.35 146
19159.66 128
19160.97 120
19162.28 127
19163.59 156
19164.89 136
19166.20 140
19167.51 105
19168.82 109
19170.13 119
19171.44 133
19172.74 124
19174.05 126
19175.36 124
19176.67 137
19177.98 166
19179.29 110
19180.60 113
19181.91 145
19183.22 137
19184.52 123
19185.83 139
19187.14 121
19188.45 122
19189.76 131
19191.07 107
19192.38 128
19193.69 131
19195.00 139
19196.31 142
19197.62 147
19198.93 136
19200.24 143
19201.55 127
19202.86 135
19204.17 123
19205.48 133
19206.79 137
19208.10 150
19209.41 122
19210.72 118
19212.03 138
19213.34 125
19214.65 142
19215.96 135
19217.27 121
19218.58 134
19219.89 127
19221.20 144
19222.51 151
19223.82 143
19225.13 132
19226.44 105
19227.75 106
19229.06 116
19230.37 141
19231.68 164
19232.99 116
19234.30 127
19235.61 124
19236.92 105
19238.23 112
19239.55 109
19240.86 124
19242.17 135
19243.48 147
19244.79 136
19246.10 115
19247.41 129
19248.72 118
19250.04 125
19251.35 139
19252.66 138
19253.97 112
19255.28 146
19256.59 140
19257.90 128
19259.22 128
19260.53 105
19261.84 121
19263.15 145
19264.46 119
19265.77 137
19267.09 150
19268.40 131
19269.71 129
19271.02 182
19272.33 139
19273.65 115
19274.96 135
19276.27 131
19277.58 123
19278.90 143
19280.21 124
19281.52 124
19282.83 134
19284.14 167
19285.46 124
19286.77 118
19288.08 113
19289.40 166
19290.71 135
19292.02 112
19293.33 110
19294.65 114
19295.96 125
19297.27 123
19298.58 137
19299.90 133
19301.21 128
19302.52 134
19303.84 119
19305.15 119
19306.46 109
19307.78 111
19309.09 113
19310.40 114
19311.72 106
19313.03 111
19314.34 143
19315.66 132
19316.97 127
19318.28 135
19319.60 142
19320.91 127
19322.23 136
19323.54 110
19324.85 121
19326.17 151
19327.48 141
19328.80 128
19330.11 115
19331.42 125
19332.74 128
19334.05 119
19335.37 129
19336.68 142
19337.99 117
19339.31 129
19340.62 112
19341.94 117
19343.25 115
19344.57 109
19345.88 143
19347.20 112
19348.51 125
19349.83 139
19351.14 138
19352.45 138
19353.77 142
19355.08 126
19356.40 114
19357.71 119
19359.03 112
19360.34 123
19361.66 122
19362.97 135
19364.29 137
19365.61 121
19366.92 107
19368.24 117
19369.55 140
19370.87 114
19372.18 129
19373.50 149
19374.81 119
19376.13 112
19377.44 115
19378.76 100
19380.08 119
19381.39 120
19382.71 116
19384.02 127
19385.34 133
19386.66 144
19387.97 126
19389.29 117
19390.60 120
19391.92 136
19393.24 133
19394.55 115
19395.87 131
19397.18 115
19398.50 122
19399.82 133
19401.13 137
19402.45 122
19403.77 138
19405.08 153
19406.40 142
19407.72 120
19409.03 117
19410.35 143
19411.67 155
19412.98 149
19414.30 134
19415.62 118
19416.94 133
19418.25 131
19419.57 130
19420.89 155
19422.20 141
19423.52 147
19424.84 127
19426.16 136
19427.47 135
19428.79 169
19430.11 126
19431.43 115
19432.74 133
19434.06 115
19435.38 114
19436.70 119
19438.01 127
19439.33 122
19440.65 117
19441.97 121
19443.28 138
19444.60 139
19445.92 115
19447.24 141
19448.56 137
19449.87 104
19451.19 113
19452.51 122
19453.83 123
19455.15 131
19456.47 126
19457.78 144
19459.10 123
19460.42 135
19461.74 130
19463.06 120
19464.38 110
19465.70 119
19467.01 135
19468.33 145
19469.65 111
19470.97 105
19472.29 130
19473.61 126
19474.93 115
19476.25 142
19477.57 132
19478.88 120
19480.20 118
19481.52 114
19482.84 107
19484.16 111
19485.48 137
19486.80 137
19488.12 135
19489.44 116
19490.76 109
19492.08 141
19493.40 146
19494.72 129
19496.04 110
19497.36 109
19498.68 131
19500.00 148
19501.32 124
19502.64 129
19503.96 149
19505.28 105
19506.60 120
19507.92 129
19509.24 121
19510.56 118
19511.88 128
19513.20 126
19514.52 147
19515.84 118
19517.16 120
19518.48 121
19519.80 119
19521.12 102
19522.44 130
19523.76 112
19525.08 106
19526.40 120
19527.72 111
19529.04 123
19530.36 109
19531.69 134
19533.01 123
19534.33 126
19535.65 134
19536.97 151
19538.29 139
19539.61 113
19540.93 127
19542.25 139
19543.58 138
19544.90 163
19546.22 152
19547.54 141
19548.86 150
19550.18 125
19551.50 131
19552.83 137
19554.15 139
19555.47 146
19556.79 120
19558.11 114
19559.43 126
19560.76 141
19562.08 154
19563.40 122
19564.72 127
19566.04 149
19567.37 143
19568.69 114
19570.01 142
19571.33 143
19572.66 121
19573.98 131
19575.30 122
19576.62 108
19577.95 127
19579.27 139
19580.59 133
19581.91 131
19583.24 109
19584.56 111
19585.88 149
19587.20 123
19588.53 145
19589.85 118
19591.17 130
19592.50 124
19593.82 135
19595.14 126
19596.46 121
19597.79 118
19599.11 151
19600.43 128
19601.76 125
19603.08 133
19604.40 104
19605.73 124
19607.05 102
19608.37 158
19609.70 130
19611.02 131
19612.35 124
19613.67 110
19614.99 137
19616.32 129
19617.64 128
19618.96 119
19620.29 107
19621.61 123
19622.94 115
19624.26 119
19625.58 113
19626.91 109
19628.23 139
19629.56 123
19630.88 106
19632.21 127
19633.53 150
19634.85 130
19636.18 146
19637.50 123
19638.83 116
19640.15 129
19641.48 137
19642.80 127
19644.13 137
19645.45 117
19646.78 108
19648.10 137
19649.43 133
19650.75 119
19652.08 101
19653.40 109
19654.73 114
19656.05 121
19657.38 111
19658.70 144
19660.03 142
19661.35 132
19662.68 113
19664.00 119
19665.33 159
19666.65 137
19667.98 116
19669.30 138
19670.63 147
19671.96 131
19673.28 126
19674.61 116
19675.93 119
19677.26 106
19678.58 132
19679.91 118
19681.24 149
19682.56 155
19683.89 137
19685.21 120
19686.54 123
19687.87 134
19689.19 130
19690.52 128
19691.85 109
19693.17 117
19694.50 105
19695.82 127
19697.15 130
19698.48 131
19699.80 125
19701.13 133
19702.46 158
19703.78 141
19705.11 134
19706.44 109
19707.76 129
19709.09 131
19710.42 138
19711.75 126
19713.07 122
19714.40 145
19715.73 116
19717.05 101
19718.38 101
19719.71 116
19721.04 118
19722.36 117
19723.69 121
19725.02 95
19726.35 147
19727.67 132
19729.00 116
19730.33 119
19731.66 118
19732.98 136
19734.31 124
19735.64 135
19736.97 118
19738.29 122
19739.62 141
19740.95 122
19742.28 115
19743.61 121
19744.93 114
19746.26 107
19747.59 126
19748.92 136
19750.25 121
19751.58 130
19752.90 111
19754.23 106
19755.56 123
19756.89 118
19758.22 133
19759.55 129
19760.88 130
19762.20 140
19763.53 115
19764.86 103
19766.19 109
19767.52 130
19768.85 117
19770.18 131
19771.51 141
19772.84 135
19774.16 128
19775.49 141
19776.82 121
19778.15 137
19779.48 139
19780.81 136
19782.14 138
19783.47 109
19784.80 118
19786.13 134
19787.46 112
19788.79 120
19790.12 140
19791.45 104
19792.78 122
19794.11 112
19795.44 119
19796.77 130
19798.10 107
19799.43 122
19800.76 147
19802.09 120
19803.42 119
19804.75 128
19806.08 158
19807.41 141
19808.74 122
19810.07 106
19811.40 122
19812.73 119
19814.06 132
19815.39 120
19816.72 130
19818.05 120
19819.38 119
19820.71 112
19822.04 110
19823.37 113
19824.70 121
19826.03 139
19827.37 115
19828.70 111
19830.03 134
19831.36 159
19832.69 140
19834.02 117
19835.35 110
19836.68 138
19838.01 149
19839.35 108
19840.68 125
19842.01 130
19843.34 95
19844.67 110
19846.00 106
19847.33 119
19848.67 118
19850.00 123
19851.33 120
19852.66 139
19853.99 126
19855.32 112
19856.66 149
19857.99 131
19859.32 123
19860.65 127
19861.98 135
19863.32 144
19864.65 117
19865.98 115
19867.31 133
19868.65 118
19869.98 113
19871.31 123
19872.64 111
19873.98 116
19875.31 132
19876.64 136
19877.97 94
19879.31 121
19880.64 136
19881.97 109
19883.30 130
19884.64 107
19885.97 120
19887.30 125
19888.64 103
19889.97 128
19891.30 132
19892.63 134
19893.97 103
19895.30 122
19896.63 124
19897.97 112
19899.30 136
19900.63 113
19901.97 101
19903.30 126
19904.63 120
19905.97 152
19907.30 118
19908.64 138
19909.97 100
19911.30 130
19912.64 122
19913.97 95
19915.30 144
19916.64 127
19917.97 107
19919.31 104
19920.64 125
19921.97 128
19923.31 160
19924.64 122
19925.98 102
19927.31 126
19928.65 137
19929.98 129
19931.31 101
19932.65 111
19933.98 109
19935.32 132
19936.65 138
19937.99 138
19939.32 129
19940.66 132
19941.99 131
19943.33 129
19944.66 118
19946.00 106
19947.33 104
19948.67 124
19950.00 124
19951.34 128
19952.67 118
19954.01 120
19955.34 123
19956.68 120
19958.01 157
19959.35 120
19960.68 132
19962.02 122
19963.35 122
19964.69 135
19966.02 128
19967.36 122
19968.70 109
19970.03 141
19971.37 120
19972.70 125
19974.04 123
19975.37 123
19976.71 110
19978.05 147
19979.38 99
19980.72 112
19982.05 120
19983.39 132
19984.73 125
19986.06 124
19987.40 111
19988.74 113
19990.07 111
19991.41 135
19992.74 127
19994.08 97
19995.42 120
19996.75 150
19998.09 183
19999.43 131
20000.76 127
20002.10 126
20003.44 124
20004.77 112
20006.11 113
20007.45 134
20008.79 115
20010.12 128
20011.46 110
20012.80 103
20014.13 110
20015.47 129
20016.81 129
20018.15 138
20019.48 120
20020.82 128
20022.16 126
20023.50 133
20024.83 132
20026.17 119
20027.51 137
20028.85 136
20030.18 145
20031.52 156
20032.86 131
20034.20 107
20035.53 127
20036.87 104
20038.21 122
20039.55 126
20040.89 140
20042.22 121
20043.56 156
20044.90 127
20046.24 119
20047.58 150
20048.92 126
20050.25 137
20051.59 125
20052.93 119
20054.27 107
20055.61 110
20056.95 109
20058.29 109
20059.62 106
20060.96 107
20062.30 114
20063.64 111
20064.98 102
20066.32 126
20067.66 128
20069.00 136
20070.34 116
20071.67 112
20073.01 119
20074.35 114
20075.69 125
20077.03 112
20078.37 96
20079.71 111
20081.05 108
20082.39 104
20083.73 130
20085.07 99
20086.41 107
20087.75 129
20089.09 146
20090.43 121
20091.77 141
20093.11 126
20094.45 121
20095.79 132
20097.13 116
20098.47 131
20099.81 127
20101.15 139
20102.49 94
20103.83 106
20105.17 134
20106.51 131
20107.85 137
20109.19 134
20110.53 124
20111.87 121
20113.21 115
20114.55 127
20115.89 125
20117.23 125
20118.57 101
20119.91 133
20121.25 136
20122.59 103
20123.93 109
20125.28 109
20126.62 126
20127.96 108
20129.30 124
20130.64 122
20131.98 126
20133.32 144
20134.66 123
20136.00 135
