# Supplementary material for: MALDI-TOF MS typing enables the classification of brewing yeasts of the genus Saccharomyces to major beer styles
Source: PLoS One. 2017 Aug 9;12(8):e0181694. doi: 10.1371/journal.pone.0181694 (PMC5549903; doi:10.1371/journal.pone.0181694)
Supplement: S5 File — The directory includes 90 raw files and was zipped to “.zip”; the folder has three strains with 30 spectra per strain; S1 Text explains the raw files with an example and Table 1 represents the yeast strains used within the experiment. (ZIP) [file pone.0181694.s008.zip › 13-15/30273-3D2-Dias-Dias-Dias-YPG-18h-E-E_2015-08-04_3_0_B9_1.dat]

2000.64 1601
2001.06 1742
2001.49 1515
2001.91 1607
2002.33 1354
2002.75 1360
2003.17 1526
2003.60 1592
2004.02 1566
2004.44 1352
2004.86 1488
2005.28 1489
2005.70 1419
2006.13 1307
2006.55 1451
2006.97 1400
2007.39 1316
2007.82 1505
2008.24 1552
2008.66 1413
2009.08 1483
2009.51 1468
2009.93 1459
2010.35 1451
2010.77 1434
2011.20 1558
2011.62 1478
2012.04 1500
2012.46 1418
2012.89 1514
2013.31 1469
2013.73 1297
2014.15 1215
2014.58 1355
2015.00 1356
2015.42 1395
2015.85 1357
2016.27 1590
2016.69 1566
2017.12 1473
2017.54 1603
2017.96 1676
2018.39 1515
2018.81 1592
2019.23 1742
2019.66 1944
2020.08 1993
2020.50 1853
2020.93 1690
2021.35 1838
2021.78 1781
2022.20 1722
2022.62 1799
2023.05 1610
2023.47 1654
2023.89 1629
2024.32 1564
2024.74 1397
2025.17 1604
2025.59 1623
2026.01 1447
2026.44 1391
2026.86 1238
2027.29 1238
2027.71 1356
2028.14 1264
2028.56 1340
2028.99 1383
2029.41 1257
2029.83 1170
2030.26 1259
2030.68 1319
2031.11 1459
2031.53 1308
2031.96 1287
2032.38 1444
2032.81 1419
2033.23 1318
2033.66 1353
2034.08 1446
2034.51 1481
2034.93 1466
2035.36 1315
2035.78 1289
2036.21 1295
2036.63 1485
2037.06 1389
2037.48 1572
2037.91 1675
2038.33 1414
2038.76 1360
2039.19 1451
2039.61 1513
2040.04 1413
2040.46 1476
2040.89 1373
2041.31 1521
2041.74 1602
2042.17 1267
2042.59 1319
2043.02 1598
2043.44 1690
2043.87 1579
2044.30 1527
2044.72 1462
2045.15 1524
2045.57 1467
2046.00 1406
2046.43 1396
2046.85 1463
2047.28 1422
2047.71 1373
2048.13 1565
2048.56 1533
2048.99 1543
2049.41 1539
2049.84 1552
2050.27 1348
2050.69 1382
2051.12 1271
2051.55 1418
2051.97 1434
2052.40 1369
2052.83 1387
2053.25 1310
2053.68 1298
2054.11 1344
2054.54 1304
2054.96 1346
2055.39 1462
2055.82 1353
2056.24 1270
2056.67 1229
2057.10 1404
2057.53 1195
2057.95 1150
2058.38 1273
2058.81 1335
2059.24 1371
2059.66 1256
2060.09 1295
2060.52 1297
2060.95 1228
2061.38 1257
2061.80 1208
2062.23 1261
2062.66 1380
2063.09 1426
2063.52 1446
2063.94 1460
2064.37 1659
2064.80 1409
2065.23 1304
2065.66 1370
2066.09 1353
2066.51 1342
2066.94 1413
2067.37 1262
2067.80 1691
2068.23 1636
2068.66 1587
2069.08 1585
2069.51 1567
2069.94 1461
2070.37 1384
2070.80 1313
2071.23 1252
2071.66 1254
2072.09 1430
2072.52 1367
2072.94 1279
2073.37 1345
2073.80 1377
2074.23 1260
2074.66 1305
2075.09 1365
2075.52 1379
2075.95 1355
2076.38 1270
2076.81 1175
2077.24 1286
2077.67 1569
2078.10 1440
2078.53 1605
2078.96 1519
2079.39 1450
2079.82 1544
2080.25 1712
2080.68 1465
2081.11 1410
2081.54 1624
2081.97 1598
2082.40 1484
2082.83 1404
2083.26 1573
2083.69 1390
2084.12 1450
2084.55 1465
2084.98 1540
2085.41 1427
2085.84 1490
2086.27 1447
2086.70 1444
2087.13 1396
2087.56 1445
2087.99 1414
2088.42 1425
2088.85 1298
2089.28 1297
2089.71 1367
2090.14 1317
2090.57 1465
2091.01 1461
2091.44 1663
2091.87 1521
2092.30 1685
2092.73 1809
2093.16 1815
2093.59 2025
2094.02 2079
2094.45 2035
2094.89 2092
2095.32 2081
2095.75 2100
2096.18 2070
2096.61 1946
2097.04 1923
2097.47 1795
2097.91 1743
2098.34 1554
2098.77 1600
2099.20 1552
2099.63 1511
2100.07 1333
2100.50 1346
2100.93 1345
2101.36 1374
2101.79 1359
2102.23 1416
2102.66 1285
2103.09 1305
2103.52 1386
2103.95 1499
2104.39 1509
2104.82 1337
2105.25 1303
2105.68 1338
2106.12 1386
2106.55 1351
2106.98 1413
2107.41 1562
2107.85 1462
2108.28 1589
2108.71 1498
2109.14 1395
2109.58 1396
2110.01 1550
2110.44 1662
2110.88 1510
2111.31 1542
2111.74 1444
2112.18 1376
2112.61 1453
2113.04 1504
2113.48 1465
2113.91 1554
2114.34 1384
2114.78 1414
2115.21 1377
2115.64 1339
2116.08 1208
2116.51 1374
2116.94 1424
2117.38 1311
2117.81 1318
2118.24 1190
2118.68 1161
2119.11 1190
2119.55 1315
2119.98 1182
2120.41 1148
2120.85 1206
2121.28 1469
2121.72 1243
2122.15 1193
2122.58 1312
2123.02 1485
2123.45 1336
2123.89 1363
2124.32 1336
2124.75 1408
2125.19 1448
2125.62 1286
2126.06 1437
2126.49 1481
2126.93 1289
2127.36 1434
2127.80 1287
2128.23 1249
2128.67 1257
2129.10 1216
2129.54 1391
2129.97 1475
2130.41 1309
2130.84 1438
2131.28 1515
2131.71 1504
2132.15 1639
2132.58 1561
2133.02 1628
2133.45 1582
2133.89 1472
2134.32 1583
2134.76 1349
2135.19 1459
2135.63 1484
2136.06 1452
2136.50 1665
2136.94 1708
2137.37 1420
2137.81 1388
2138.24 1354
2138.68 1454
2139.12 1616
2139.55 1602
2139.99 1364
2140.42 1518
2140.86 1518
2141.30 1556
2141.73 1499
2142.17 1307
2142.60 1275
2143.04 1248
2143.48 1321
2143.91 1286
2144.35 1308
2144.79 1282
2145.22 1247
2145.66 1295
2146.09 1185
2146.53 1204
2146.97 1239
2147.40 1366
2147.84 1304
2148.28 1383
2148.72 1419
2149.15 1507
2149.59 1554
2150.03 1452
2150.46 1605
2150.90 1774
2151.34 1820
2151.77 1969
2152.21 1827
2152.65 1679
2153.09 1787
2153.52 1810
2153.96 1702
2154.40 1696
2154.84 1623
2155.27 1660
2155.71 1596
2156.15 1496
2156.59 1359
2157.02 1357
2157.46 1389
2157.90 1360
2158.34 1436
2158.78 1320
2159.21 1295
2159.65 1416
2160.09 1424
2160.53 1450
2160.97 1341
2161.40 1340
2161.84 1278
2162.28 1467
2162.72 1473
2163.16 1293
2163.59 1443
2164.03 1365
2164.47 1324
2164.91 1457
2165.35 1456
2165.79 1372
2166.23 1377
2166.66 1275
2167.10 1362
2167.54 1253
2167.98 1440
2168.42 1486
2168.86 1471
2169.30 1531
2169.74 1507
2170.18 1626
2170.61 1649
2171.05 1596
2171.49 1572
2171.93 1617
2172.37 1569
2172.81 1554
2173.25 1632
2173.69 1678
2174.13 1572
2174.57 1542
2175.01 1771
2175.45 1707
2175.89 1612
2176.33 1534
2176.77 1603
2177.21 1798
2177.65 1650
2178.09 1688
2178.53 1683
2178.97 1773
2179.41 1836
2179.85 1768
2180.29 1866
2180.73 1711
2181.17 1797
2181.61 1933
2182.05 1658
2182.49 1662
2182.93 1633
2183.37 1551
2183.81 1510
2184.25 1358
2184.69 1723
2185.13 1550
2185.57 1400
2186.01 1361
2186.45 1308
2186.89 1315
2187.33 1373
2187.77 1399
2188.21 1445
2188.65 1467
2189.10 1610
2189.54 1639
2189.98 1741
2190.42 1855
2190.86 1593
2191.30 1628
2191.74 1597
2192.18 1505
2192.62 1392
2193.07 1647
2193.51 1741
2193.95 1588
2194.39 1523
2194.83 1637
2195.27 1589
2195.71 1676
2196.16 1470
2196.60 1641
2197.04 1658
2197.48 1567
2197.92 1698
2198.37 1647
2198.81 1670
2199.25 1699
2199.69 1583
2200.13 1529
2200.58 1574
2201.02 1579
2201.46 1562
2201.90 1647
2202.34 1452
2202.79 1358
2203.23 1710
2203.67 1653
2204.11 1544
2204.56 1384
2205.00 1596
2205.44 1579
2205.88 1392
2206.33 1316
2206.77 1374
2207.21 1441
2207.65 1583
2208.10 1632
2208.54 1637
2208.98 1709
2209.43 1733
2209.87 1896
2210.31 1931
2210.76 1799
2211.20 1826
2211.64 1771
2212.09 1775
2212.53 1637
2212.97 1677
2213.42 1474
2213.86 1542
2214.30 1523
2214.75 1412
2215.19 1414
2215.63 1621
2216.08 1501
2216.52 1614
2216.96 1602
2217.41 1549
2217.85 1655
2218.30 1553
2218.74 1482
2219.18 1534
2219.63 1394
2220.07 1333
2220.52 1444
2220.96 1415
2221.40 1826
2221.85 1958
2222.29 2008
2222.74 2229
2223.18 2556
2223.63 2584
2224.07 2984
2224.51 3716
2224.96 3795
2225.40 3695
2225.85 4333
2226.29 4320
2226.74 4054
2227.18 3920
2227.63 3803
2228.07 3717
2228.52 3461
2228.96 3106
2229.41 2753
2229.85 2085
2230.30 2092
2230.74 2057
2231.19 1948
2231.63 2166
2232.08 1968
2232.52 1978
2232.97 1967
2233.41 1888
2233.86 1861
2234.30 2046
2234.75 2008
2235.20 2050
2235.64 2059
2236.09 2201
2236.53 2194
2236.98 2062
2237.42 2097
2237.87 1812
2238.32 1785
2238.76 2077
2239.21 2224
2239.65 2060
2240.10 2124
2240.55 2198
2240.99 2139
2241.44 2131
2241.88 2158
2242.33 1924
2242.78 2032
2243.22 1930
2243.67 1920
2244.12 1805
2244.56 1673
2245.01 1819
2245.46 1770
2245.90 1742
2246.35 1560
2246.80 1620
2247.24 1545
2247.69 1486
2248.14 1490
2248.58 1504
2249.03 1480
2249.48 1491
2249.92 1517
2250.37 1455
2250.82 1453
2251.27 1553
2251.71 1562
2252.16 1533
2252.61 1427
2253.05 1511
2253.50 1446
2253.95 1360
2254.40 1672
2254.84 1690
2255.29 1505
2255.74 1525
2256.19 1538
2256.64 1554
2257.08 1415
2257.53 1490
2257.98 1371
2258.43 1314
2258.87 1405
2259.32 1546
2259.77 1462
2260.22 1426
2260.67 1638
2261.11 1723
2261.56 1707
2262.01 1780
2262.46 1987
2262.91 2127
2263.36 1974
2263.80 1898
2264.25 2150
2264.70 2032
2265.15 2140
2265.60 2068
2266.05 2012
2266.50 2037
2266.94 2065
2267.39 2042
2267.84 2019
2268.29 1964
2268.74 1909
2269.19 1974
2269.64 1948
2270.09 1935
2270.54 1925
2270.99 2043
2271.43 1917
2271.88 1949
2272.33 1985
2272.78 1890
2273.23 1852
2273.68 1901
2274.13 1526
2274.58 1594
2275.03 1683
2275.48 1670
2275.93 1650
2276.38 1609
2276.83 1684
2277.28 1664
2277.73 1578
2278.18 1483
2278.63 1503
2279.08 1600
2279.53 1571
2279.98 1705
2280.43 1638
2280.88 1684
2281.33 1670
2281.78 1680
2282.23 1879
2282.68 1829
2283.13 1721
2283.58 1765
2284.03 1889
2284.48 1902
2284.93 1854
2285.38 1814
2285.83 1810
2286.28 1731
2286.73 1898
2287.18 1901
2287.63 1806
2288.08 1931
2288.54 2069
2288.99 1994
2289.44 2196
2289.89 2319
2290.34 2397
2290.79 2840
2291.24 2974
2291.69 3073
2292.14 2963
2292.60 3428
2293.05 3502
2293.50 3462
2293.95 3350
2294.40 3400
2294.85 3366
2295.30 2923
2295.76 2617
2296.21 2897
2296.66 2829
2297.11 2682
2297.56 2500
2298.01 2292
2298.47 2226
2298.92 2128
2299.37 2086
2299.82 2089
2300.27 2083
2300.73 1994
2301.18 2154
2301.63 2120
2302.08 2038
2302.53 1930
2302.99 1826
2303.44 1959
2303.89 1879
2304.34 1594
2304.80 1582
2305.25 1626
2305.70 1630
2306.15 1598
2306.61 1685
2307.06 1637
2307.51 1732
2307.96 1688
2308.42 1740
2308.87 1672
2309.32 1639
2309.78 1837
2310.23 1869
2310.68 1989
2311.14 2005
2311.59 1968
2312.04 1875
2312.49 1908
2312.95 1900
2313.40 2018
2313.85 1914
2314.31 1725
2314.76 1837
2315.22 1767
2315.67 1901
2316.12 1767
2316.58 1810
2317.03 1764
2317.48 1541
2317.94 1488
2318.39 1540
2318.84 1704
2319.30 1847
2319.75 1720
2320.21 1790
2320.66 1837
2321.11 1813
2321.57 1679
2322.02 1596
2322.48 1610
2322.93 1698
2323.39 1828
2323.84 1826
2324.29 1783
2324.75 1817
2325.20 1711
2325.66 1580
2326.11 1574
2326.57 1721
2327.02 1721
2327.48 1755
2327.93 1665
2328.39 1885
2328.84 1940
2329.30 1707
2329.75 1746
2330.21 1734
2330.66 1933
2331.12 2229
2331.57 2093
2332.03 2040
2332.48 1836
2332.94 1897
2333.39 1895
2333.85 1896
2334.30 1895
2334.76 1818
2335.21 1648
2335.67 1567
2336.12 1535
2336.58 1689
2337.03 1720
2337.49 1712
2337.95 1703
2338.40 1832
2338.86 1882
2339.31 1960
2339.77 2157
2340.23 2250
2340.68 2250
2341.14 2362
2341.59 2132
2342.05 2219
2342.51 2647
2342.96 2535
2343.42 2474
2343.87 2531
2344.33 2472
2344.79 2376
2345.24 2409
2345.70 2197
2346.16 2283
2346.61 2401
2347.07 2175
2347.53 2187
2347.98 2361
2348.44 2241
2348.90 2123
2349.35 2132
2349.81 1882
2350.27 2185
2350.72 2152
2351.18 1879
2351.64 1865
2352.10 1906
2352.55 1951
2353.01 2058
2353.47 1925
2353.92 1975
2354.38 2021
2354.84 1933
2355.30 1973
2355.75 2019
2356.21 1992
2356.67 1953
2357.13 1854
2357.58 1960
2358.04 1624
2358.50 1680
2358.96 1673
2359.41 1796
2359.87 1880
2360.33 1929
2360.79 2028
2361.25 2114
2361.70 2143
2362.16 2233
2362.62 2457
2363.08 2156
2363.54 2302
2363.99 2354
2364.45 2414
2364.91 2310
2365.37 2179
2365.83 2077
2366.29 1970
2366.75 1969
2367.20 1834
2367.66 1803
2368.12 2082
2368.58 2086
2369.04 1928
2369.50 1911
2369.96 1740
2370.42 1747
2370.87 1766
2371.33 1850
2371.79 1828
2372.25 1728
2372.71 1854
2373.17 1747
2373.63 1640
2374.09 1626
2374.55 1726
2375.01 1665
2375.47 1612
2375.92 1572
2376.38 1635
2376.84 1701
2377.30 1642
2377.76 1780
2378.22 1804
2378.68 1674
2379.14 1686
2379.60 1779
2380.06 1641
2380.52 1657
2380.98 1911
2381.44 1954
2381.90 1755
2382.36 1636
2382.82 1684
2383.28 1780
2383.74 1779
2384.20 1916
2384.66 1774
2385.12 1685
2385.58 1560
2386.04 1675
2386.50 1517
2386.96 1626
2387.42 1555
2387.88 1732
2388.35 1739
2388.81 1646
2389.27 1612
2389.73 1608
2390.19 1707
2390.65 1616
2391.11 1555
2391.57 1647
2392.03 1577
2392.49 1556
2392.95 1673
2393.42 1666
2393.88 1508
2394.34 1513
2394.80 1533
2395.26 1635
2395.72 1578
2396.18 1454
2396.64 1651
2397.11 1576
2397.57 1502
2398.03 1580
2398.49 1479
2398.95 1511
2399.41 1594
2399.88 1624
2400.34 1592
2400.80 1530
2401.26 1755
2401.72 1797
2402.18 1708
2402.65 1656
2403.11 1693
2403.57 1715
2404.03 1631
2404.49 1645
2404.96 1730
2405.42 1538
2405.88 1493
2406.34 1557
2406.81 1731
2407.27 1859
2407.73 1680
2408.19 1651
2408.66 1693
2409.12 1633
2409.58 1601
2410.04 1721
2410.51 1656
2410.97 1526
2411.43 1553
2411.90 1644
2412.36 1478
2412.82 1456
2413.28 1404
2413.75 1534
2414.21 1543
2414.67 1532
2415.14 1580
2415.60 1627
2416.06 1525
2416.53 1558
2416.99 1651
2417.45 1754
2417.92 1776
2418.38 1897
2418.84 1893
2419.31 1977
2419.77 2069
2420.23 2016
2420.70 1889
2421.16 2024
2421.63 2121
2422.09 2105
2422.55 2188
2423.02 2102
2423.48 1945
2423.95 1857
2424.41 1910
2424.87 1861
2425.34 1979
2425.80 2011
2426.27 2200
2426.73 2232
2427.20 2441
2427.66 2590
2428.12 2620
2428.59 2458
2429.05 2818
2429.52 2907
2429.98 2812
2430.45 2509
2430.91 2451
2431.38 2204
2431.84 2263
2432.31 2184
2432.77 2066
2433.24 2012
2433.70 2074
2434.17 1923
2434.63 1846
2435.10 1751
2435.56 1940
2436.03 1973
2436.49 1876
2436.96 2003
2437.42 1977
2437.89 2040
2438.35 2051
2438.82 2251
2439.28 2378
2439.75 2340
2440.21 2544
2440.68 2619
2441.15 2622
2441.61 2913
2442.08 3001
2442.54 3018
2443.01 2963
2443.48 2970
2443.94 2606
2444.41 2429
2444.87 2383
2445.34 2420
2445.81 2134
2446.27 1859
2446.74 1844
2447.20 1819
2447.67 1690
2448.14 1699
2448.60 1610
2449.07 1608
2449.54 1579
2450.00 1521
2450.47 1576
2450.94 1567
2451.40 1690
2451.87 1572
2452.34 1478
2452.80 1587
2453.27 1498
2453.74 1633
2454.20 1608
2454.67 1601
2455.14 1678
2455.60 1649
2456.07 1593
2456.54 1613
2457.01 1544
2457.47 1484
2457.94 1580
2458.41 1592
2458.87 1692
2459.34 1685
2459.81 1653
2460.28 1524
2460.74 1766
2461.21 1666
2461.68 1560
2462.15 1545
2462.62 1547
2463.08 1601
2463.55 1499
2464.02 1626
2464.49 1662
2464.95 1629
2465.42 1606
2465.89 1576
2466.36 1768
2466.83 1799
2467.29 1941
2467.76 1898
2468.23 1728
2468.70 1888
2469.17 1846
2469.64 1872
2470.10 1881
2470.57 1793
2471.04 1879
2471.51 1875
2471.98 1824
2472.45 1735
2472.92 1792
2473.39 1785
2473.85 1808
2474.32 1720
2474.79 1721
2475.26 1716
2475.73 1594
2476.20 1697
2476.67 1710
2477.14 1706
2477.61 1630
2478.08 1660
2478.54 1897
2479.01 1952
2479.48 2040
2479.95 2123
2480.42 2154
2480.89 2138
2481.36 2368
2481.83 2376
2482.30 2445
2482.77 2550
2483.24 2566
2483.71 2500
2484.18 2305
2484.65 2228
2485.12 2162
2485.59 2195
2486.06 2048
2486.53 1824
2487.00 1701
2487.47 1669
2487.94 1533
2488.41 1568
2488.88 1659
2489.35 1514
2489.82 1584
2490.29 1678
2490.76 1704
2491.23 1694
2491.70 1623
2492.17 1608
2492.64 1617
2493.11 1666
2493.58 1623
2494.05 1696
2494.52 1800
2495.00 1792
2495.47 1797
2495.94 1685
2496.41 1712
2496.88 1768
2497.35 1851
2497.82 1788
2498.29 1834
2498.76 1643
2499.23 1814
2499.71 1711
2500.18 1690
2500.65 1784
2501.12 2022
2501.59 1767
2502.06 1763
2502.53 1736
2503.01 1613
2503.48 1741
2503.95 1745
2504.42 1915
2504.89 1731
2505.36 1599
2505.84 1636
2506.31 1656
2506.78 1855
2507.25 1922
2507.72 2041
2508.20 1916
2508.67 1859
2509.14 2001
2509.61 2086
2510.08 2020
2510.56 2193
2511.03 2120
2511.50 1984
2511.97 1952
2512.45 2314
2512.92 2390
2513.39 2076
2513.86 2118
2514.34 1873
2514.81 1966
2515.28 1912
2515.75 1947
2516.23 1902
2516.70 1860
2517.17 1950
2517.65 1945
2518.12 1750
2518.59 1771
2519.07 1892
2519.54 1764
2520.01 1843
2520.48 1774
2520.96 1813
2521.43 1744
2521.90 1841
2522.38 1969
2522.85 1798
2523.32 1587
2523.80 1606
2524.27 1805
2524.75 1750
2525.22 1681
2525.69 1604
2526.17 1587
2526.64 1798
2527.11 1862
2527.59 1845
2528.06 1692
2528.54 1749
2529.01 1835
2529.48 1803
2529.96 1719
2530.43 1847
2530.91 1734
2531.38 1615
2531.85 1729
2532.33 1837
2532.80 1933
2533.28 1983
2533.75 1970
2534.23 1845
2534.70 1962
2535.18 1732
2535.65 1653
2536.12 1908
2536.60 1849
2537.07 1808
2537.55 1623
2538.02 1649
2538.50 1754
2538.97 1815
2539.45 1867
2539.92 1989
2540.40 1854
2540.87 1875
2541.35 1816
2541.82 1829
2542.30 1665
2542.77 1740
2543.25 1813
2543.73 1781
2544.20 1849
2544.68 1936
2545.15 2068
2545.63 1936
2546.10 1800
2546.58 2135
2547.05 2359
2547.53 2408
2548.01 2375
2548.48 2526
2548.96 2772
2549.43 2690
2549.91 2849
2550.39 2795
2550.86 2530
2551.34 2691
2551.81 2750
2552.29 2467
2552.77 2549
2553.24 2395
2553.72 2521
2554.20 2460
2554.67 2560
2555.15 2736
2555.62 2708
2556.10 2476
2556.58 2627
2557.05 2984
2557.53 2798
2558.01 2808
2558.48 2630
2558.96 2595
2559.44 2380
2559.91 2483
2560.39 2397
2560.87 2126
2561.35 2213
2561.82 1944
2562.30 1981
2562.78 2039
2563.25 1981
2563.73 2077
2564.21 1825
2564.69 2013
2565.16 2037
2565.64 2128
2566.12 1854
2566.60 1698
2567.07 1612
2567.55 1835
2568.03 1816
2568.51 1798
2568.98 1658
2569.46 1769
2569.94 1811
2570.42 1690
2570.90 1778
2571.37 1561
2571.85 1623
2572.33 1653
2572.81 1545
2573.29 1523
2573.76 1554
2574.24 1562
2574.72 1581
2575.20 1558
2575.68 1581
2576.16 1541
2576.63 1652
2577.11 1666
2577.59 1695
2578.07 1631
2578.55 1712
2579.03 1764
2579.51 1613
2579.98 1572
2580.46 1356
2580.94 1606
2581.42 1694
2581.90 1625
2582.38 1595
2582.86 1634
2583.34 1821
2583.82 1850
2584.30 1685
2584.77 1705
2585.25 1613
2585.73 1673
2586.21 1665
2586.69 1780
2587.17 1833
2587.65 1795
2588.13 1636
2588.61 1763
2589.09 1631
2589.57 1651
2590.05 1910
2590.53 1884
2591.01 1808
2591.49 1694
2591.97 1690
2592.45 1774
2592.93 1636
2593.41 1917
2593.89 1839
2594.37 1891
2594.85 1861
2595.33 2082
2595.81 1987
2596.29 1921
2596.77 2090
2597.25 2133
2597.73 2140
2598.21 2196
2598.69 2183
2599.17 2190
2599.65 2218
2600.13 2185
2600.61 2249
2601.09 2207
2601.57 2027
2602.06 1886
2602.54 1994
2603.02 1991
2603.50 1925
2603.98 1799
2604.46 1791
2604.94 1598
2605.42 1785
2605.90 1837
2606.38 1794
2606.87 1605
2607.35 1862
2607.83 1959
2608.31 1943
2608.79 2099
2609.27 2183
2609.75 2427
2610.24 2689
2610.72 2685
2611.20 2876
2611.68 2930
2612.16 2862
2612.64 2634
2613.13 2756
2613.61 2606
2614.09 2690
2614.57 2403
2615.05 2171
2615.54 2305
2616.02 2173
2616.50 2115
2616.98 2073
2617.46 1809
2617.95 1607
2618.43 1731
2618.91 1741
2619.39 1677
2619.88 1660
2620.36 1828
2620.84 1557
2621.32 1657
2621.81 1604
2622.29 1636
2622.77 1614
2623.26 1572
2623.74 1607
2624.22 1694
2624.70 1659
2625.19 1648
2625.67 1534
2626.15 1581
2626.64 1705
2627.12 1633
2627.60 1703
2628.09 1654
2628.57 1591
2629.05 1616
2629.54 1673
2630.02 1758
2630.50 1600
2630.99 1634
2631.47 1617
2631.95 1706
2632.44 1525
2632.92 1792
2633.40 1794
2633.89 1738
2634.37 1626
2634.85 1772
2635.34 1663
2635.82 1615
2636.31 1618
2636.79 1745
2637.27 1860
2637.76 1971
2638.24 1880
2638.73 1825
2639.21 1607
2639.70 1917
2640.18 1852
2640.66 1686
2641.15 1881
2641.63 1811
2642.12 1815
2642.60 1958
2643.09 1732
2643.57 1967
2644.06 1752
2644.54 1828
2645.03 1714
2645.51 1669
2646.00 1750
2646.48 1660
2646.97 1723
2647.45 1674
2647.94 1685
2648.42 1886
2648.91 1799
2649.39 1757
2649.88 1785
2650.36 1888
2650.85 1637
2651.33 1644
2651.82 1614
2652.30 1679
2652.79 1604
2653.27 1657
2653.76 1623
2654.24 1713
2654.73 1746
2655.22 1756
2655.70 1764
2656.19 1636
2656.67 1770
2657.16 1638
2657.65 1686
2658.13 1764
2658.62 1819
2659.10 1598
2659.59 1784
2660.08 1604
2660.56 1608
2661.05 1455
2661.53 1574
2662.02 1483
2662.51 1521
2662.99 1699
2663.48 1604
2663.97 1618
2664.45 1579
2664.94 1403
2665.43 1557
2665.91 1603
2666.40 1750
2666.89 1681
2667.37 1676
2667.86 1613
2668.35 1639
2668.83 1721
2669.32 1744
2669.81 1559
2670.29 1654
2670.78 1631
2671.27 1582
2671.76 1793
2672.24 1741
2672.73 1821
2673.22 2063
2673.71 2026
2674.19 1936
2674.68 1876
2675.17 2122
2675.66 2266
2676.14 2369
2676.63 2088
2677.12 2255
2677.61 2327
2678.09 2401
2678.58 2484
2679.07 2491
2679.56 2534
2680.05 2445
2680.53 2461
2681.02 2667
2681.51 2908
2682.00 2748
2682.49 3046
2682.97 2819
2683.46 2746
2683.95 3183
2684.44 3275
2684.93 3244
2685.42 3239
2685.91 3351
2686.39 2925
2686.88 2985
2687.37 2765
2687.86 2576
2688.35 2767
2688.84 2474
2689.33 2014
2689.81 1963
2690.30 1772
2690.79 1993
2691.28 1851
2691.77 1936
2692.26 1927
2692.75 1707
2693.24 1743
2693.73 1777
2694.22 1745
2694.71 1679
2695.20 1646
2695.68 1711
2696.17 1712
2696.66 1895
2697.15 1761
2697.64 1824
2698.13 1652
2698.62 1883
2699.11 1941
2699.60 2014
2700.09 1954
2700.58 1779
2701.07 2008
2701.56 1939
2702.05 2119
2702.54 2218
2703.03 2099
2703.52 2182
2704.01 2210
2704.50 2060
2704.99 1946
2705.48 2210
2705.97 2127
2706.46 2206
2706.95 2118
2707.44 1973
2707.93 1642
2708.42 1660
2708.92 1886
2709.41 1743
2709.90 1612
2710.39 1713
2710.88 1768
2711.37 1547
2711.86 1641
2712.35 1664
2712.84 1570
2713.33 1632
2713.82 1605
2714.31 1609
2714.81 1542
2715.30 1537
2715.79 1704
2716.28 1709
2716.77 1754
2717.26 1777
2717.75 1645
2718.24 1656
2718.74 1732
2719.23 1791
2719.72 1689
2720.21 1656
2720.70 1891
2721.19 1992
2721.69 1886
2722.18 2046
2722.67 1738
2723.16 1863
2723.65 1839
2724.15 1927
2724.64 1994
2725.13 1908
2725.62 2027
2726.11 1909
2726.61 1851
2727.10 1784
2727.59 1743
2728.08 1794
2728.58 1847
2729.07 1786
2729.56 1784
2730.05 1748
2730.55 1765
2731.04 1731
2731.53 1699
2732.02 1733
2732.52 1705
2733.01 1611
2733.50 1543
2733.99 1614
2734.49 1760
2734.98 1864
2735.47 1740
2735.97 1947
2736.46 1803
2736.95 1774
2737.45 1848
2737.94 1929
2738.43 1700
2738.93 1832
2739.42 1795
2739.91 1885
2740.41 1887
2740.90 1757
2741.39 1870
2741.89 1894
2742.38 1887
2742.87 1753
2743.37 1875
2743.86 1793
2744.36 1739
2744.85 1745
2745.34 1798
2745.84 1671
2746.33 1776
2746.82 1863
2747.32 1617
2747.81 1682
2748.31 1682
2748.80 1858
2749.30 1851
2749.79 1861
2750.28 1787
2750.78 1827
2751.27 1674
2751.77 1788
2752.26 1965
2752.76 1948
2753.25 2105
2753.75 1999
2754.24 2152
2754.74 2204
2755.23 2333
2755.72 2339
2756.22 2392
2756.71 2260
2757.21 2351
2757.70 2192
2758.20 2371
2758.69 2240
2759.19 2100
2759.69 1981
2760.18 1974
2760.68 1976
2761.17 1794
2761.67 1939
2762.16 1884
2762.66 1737
2763.15 1737
2763.65 1840
2764.14 1857
2764.64 1959
2765.14 1775
2765.63 1740
2766.13 1797
2766.62 1838
2767.12 1874
2767.61 1857
2768.11 1728
2768.61 1844
2769.10 1783
2769.60 1821
2770.09 1702
2770.59 1773
2771.09 1866
2771.58 1778
2772.08 1813
2772.58 1779
2773.07 1938
2773.57 2011
2774.06 2008
2774.56 1832
2775.06 1901
2775.55 1981
2776.05 2151
2776.55 2078
2777.04 2046
2777.54 2153
2778.04 2164
2778.54 2167
2779.03 2033
2779.53 2111
2780.03 2150
2780.52 2113
2781.02 2019
2781.52 2097
2782.01 2129
2782.51 2160
2783.01 2089
2783.51 2104
2784.00 1957
2784.50 1978
2785.00 2020
2785.50 2071
2785.99 1826
2786.49 1798
2786.99 2065
2787.49 1930
2787.98 1975
2788.48 1912
2788.98 1881
2789.48 1908
2789.98 2002
2790.47 1950
2790.97 1686
2791.47 1959
2791.97 1839
2792.47 1869
2792.96 1603
2793.46 1636
2793.96 1923
2794.46 1837
2794.96 1911
2795.46 2027
2795.95 2085
2796.45 2388
2796.95 2323
2797.45 2651
2797.95 2577
2798.45 2699
2798.95 2747
2799.44 2919
2799.94 2926
2800.44 2929
2800.94 2779
2801.44 2625
2801.94 2524
2802.44 2418
2802.94 2296
2803.44 2253
2803.93 2170
2804.43 2059
2804.93 2368
2805.43 2317
2805.93 2454
2806.43 2498
2806.93 2534
2807.43 2891
2807.93 3103
2808.43 3415
2808.93 3689
2809.43 3758
2809.93 4111
2810.43 4322
2810.93 4293
2811.43 4416
2811.93 3923
2812.43 3819
2812.93 3719
2813.43 3495
2813.93 3107
2814.43 2832
2814.93 2647
2815.43 2371
2815.93 2337
2816.43 2245
2816.93 2193
2817.43 2184
2817.93 2119
2818.43 2259
2818.93 2551
2819.43 2666
2819.93 2697
2820.43 2429
2820.93 2585
2821.43 2526
2821.93 2802
2822.43 2662
2822.94 2521
2823.44 2518
2823.94 2495
2824.44 2203
2824.94 2104
2825.44 2172
2825.94 1921
2826.44 1930
2826.94 2007
2827.44 2065
2827.95 1845
2828.45 2052
2828.95 2188
2829.45 1831
2829.95 1805
2830.45 1963
2830.95 1870
2831.46 1991
2831.96 2116
2832.46 2104
2832.96 2100
2833.46 2085
2833.97 2303
2834.47 2239
2834.97 2500
2835.47 2455
2835.97 2524
2836.47 2406
2836.98 2380
2837.48 2352
2837.98 2087
2838.48 2114
2838.99 2202
2839.49 2053
2839.99 2002
2840.49 2090
2841.00 1911
2841.50 1890
2842.00 1734
2842.50 1800
2843.01 1776
2843.51 1809
2844.01 1944
2844.51 1849
2845.02 1929
2845.52 1903
2846.02 1891
2846.52 1876
2847.03 2083
2847.53 2170
2848.03 2198
2848.54 2286
2849.04 2116
2849.54 2200
2850.05 2123
2850.55 2189
2851.05 2159
2851.56 2026
2852.06 2159
2852.56 1876
2853.07 1871
2853.57 1870
2854.07 1804
2854.58 1794
2855.08 1956
2855.59 2010
2856.09 1931
2856.59 1841
2857.10 1972
2857.60 2018
2858.10 2101
2858.61 2169
2859.11 1927
2859.62 2058
2860.12 2103
2860.63 2345
2861.13 2223
2861.63 2252
2862.14 2265
2862.64 2059
2863.15 2356
2863.65 2463
2864.16 2252
2864.66 2205
2865.16 2153
2865.67 1880
2866.17 1846
2866.68 1871
2867.18 1688
2867.69 1747
2868.19 1818
2868.70 1809
2869.20 1769
2869.71 1924
2870.21 1882
2870.72 1665
2871.22 1685
2871.73 1767
2872.23 1678
2872.74 1652
2873.24 1806
2873.75 1830
2874.25 1839
2874.76 1847
2875.27 1662
2875.77 1817
2876.28 1953
2876.78 1753
2877.29 1906
2877.79 1853
2878.30 1816
2878.81 2000
2879.31 2254
2879.82 2075
2880.32 2215
2880.83 2306
2881.33 2047
2881.84 2175
2882.35 2258
2882.85 2194
2883.36 2234
2883.87 2321
2884.37 2228
2884.88 2327
2885.38 2570
2885.89 2532
2886.40 2716
2886.90 2991
2887.41 2848
2887.92 3253
2888.42 3636
2888.93 3497
2889.44 3723
2889.94 3590
2890.45 3478
2890.96 3535
2891.46 3139
2891.97 2885
2892.48 2745
2892.98 2523
2893.49 2374
2894.00 2334
2894.51 2320
2895.01 2232
2895.52 2293
2896.03 2213
2896.54 2147
2897.04 2041
2897.55 2001
2898.06 2067
2898.57 2191
2899.07 2317
2899.58 2278
2900.09 2206
2900.60 2261
2901.10 2377
2901.61 2214
2902.12 2247
2902.63 2333
2903.13 2297
2903.64 2286
2904.15 2451
2904.66 2544
2905.17 2571
2905.68 2475
2906.18 2523
2906.69 2661
2907.20 2415
2907.71 2407
2908.22 2353
2908.72 2479
2909.23 2318
2909.74 2320
2910.25 2322
2910.76 2348
2911.27 2311
2911.78 2155
2912.28 2147
2912.79 2074
2913.30 2098
2913.81 2190
2914.32 2142
2914.83 2126
2915.34 2075
2915.85 2156
2916.36 2286
2916.87 2224
2917.37 2164
2917.88 2151
2918.39 2018
2918.90 2060
2919.41 1979
2919.92 1976
2920.43 2090
2920.94 1999
2921.45 2072
2921.96 2224
2922.47 2091
2922.98 2212
2923.49 2501
2924.00 2557
2924.51 2570
2925.02 3057
2925.53 2975
2926.04 3160
2926.55 3459
2927.06 3531
2927.57 3544
2928.08 3646
2928.59 3414
2929.10 3415
2929.61 3213
2930.12 2903
2930.63 2739
2931.14 2523
2931.65 2280
2932.16 2053
2932.67 2094
2933.18 2101
2933.69 2067
2934.20 2070
2934.71 2056
2935.22 1918
2935.73 1997
2936.24 2175
2936.76 2001
2937.27 1989
2937.78 2069
2938.29 2179
2938.80 2186
2939.31 2210
2939.82 2020
2940.33 1956
2940.84 1856
2941.36 1847
2941.87 2003
2942.38 1973
2942.89 1933
2943.40 1913
2943.91 1973
2944.42 2078
2944.94 2273
2945.45 2321
2945.96 2591
2946.47 2726
2946.98 2631
2947.49 2544
2948.01 2510
2948.52 2539
2949.03 2469
2949.54 2481
2950.05 2749
2950.57 2260
2951.08 2341
2951.59 2235
2952.10 2248
2952.61 2133
2953.13 1918
2953.64 2099
2954.15 2141
2954.66 1882
2955.18 2052
2955.69 2014
2956.20 1881
2956.71 1725
2957.23 1760
2957.74 1886
2958.25 1993
2958.76 1930
2959.28 2027
2959.79 2109
2960.30 1968
2960.82 2155
2961.33 2325
2961.84 2295
2962.36 2280
2962.87 2372
2963.38 2365
2963.89 2533
2964.41 2534
2964.92 2357
2965.43 2210
2965.95 2188
2966.46 2350
2966.97 2055
2967.49 2086
2968.00 2014
2968.52 2043
2969.03 1989
2969.54 1872
2970.06 1968
2970.57 1909
2971.08 1903
2971.60 1861
2972.11 1948
2972.63 1901
2973.14 1764
2973.65 1918
2974.17 1809
2974.68 1915
2975.20 1890
2975.71 1806
2976.23 1645
2976.74 1949
2977.25 1994
2977.77 1892
2978.28 1753
2978.80 1881
2979.31 2022
2979.83 1984
2980.34 2052
2980.86 2222
2981.37 2168
2981.89 2011
2982.40 2072
2982.91 2173
2983.43 2085
2983.94 2168
2984.46 2010
2984.97 2145
2985.49 2154
2986.00 2226
2986.52 2178
2987.04 2044
2987.55 1845
2988.07 2261
2988.58 2272
2989.10 2279
2989.61 2078
2990.13 1953
2990.64 2346
2991.16 2295
2991.67 2302
2992.19 2259
2992.71 2235
2993.22 2366
2993.74 2344
2994.25 2565
2994.77 2702
2995.28 2726
2995.80 2693
2996.32 2902
2996.83 3046
2997.35 3051
2997.87 3388
2998.38 3478
2998.90 3605
2999.41 3544
2999.93 3534
3000.45 3745
3000.96 3587
3001.48 3417
3002.00 3371
3002.51 3376
3003.03 2960
3003.55 3144
3004.06 3435
3004.58 3255
3005.10 3256
3005.61 3496
3006.13 3705
3006.65 3443
3007.16 3626
3007.68 3497
3008.20 3309
3008.71 3049
3009.23 3127
3009.75 3133
3010.27 2957
3010.78 2516
3011.30 2494
3011.82 2419
3012.34 2356
3012.85 2252
3013.37 2042
3013.89 2118
3014.41 1979
3014.92 2156
3015.44 2230
3015.96 2121
3016.48 1897
3016.99 2180
3017.51 2289
3018.03 2446
3018.55 2482
3019.07 2152
3019.58 2120
3020.10 2347
3020.62 2275
3021.14 2450
3021.66 2288
3022.17 2270
3022.69 2422
3023.21 2634
3023.73 2575
3024.25 2609
3024.77 2627
3025.28 2696
3025.80 2782
3026.32 2779
3026.84 2515
3027.36 2388
3027.88 2491
3028.40 2730
3028.92 2784
3029.43 2538
3029.95 2299
3030.47 2222
3030.99 2241
3031.51 2212
3032.03 2316
3032.55 2377
3033.07 2607
3033.59 2885
3034.11 2793
3034.63 3085
3035.15 3412
3035.66 3875
3036.18 4384
3036.70 4419
3037.22 4751
3037.74 5136
3038.26 4826
3038.78 4646
3039.30 4306
3039.82 3940
3040.34 4007
3040.86 3966
3041.38 3509
3041.90 3011
3042.42 3050
3042.94 3007
3043.46 2445
3043.98 2080
3044.50 2126
3045.02 2229
3045.54 2115
3046.06 2057
3046.58 2108
3047.10 2234
3047.62 2033
3048.14 1963
3048.66 2032
3049.18 2024
3049.71 2115
3050.23 2027
3050.75 2074
3051.27 2106
3051.79 1895
3052.31 2120
3052.83 2070
3053.35 2180
3053.87 2165
3054.39 2296
3054.91 2269
3055.43 2065
3055.96 2039
3056.48 2114
3057.00 1988
3057.52 1894
3058.04 2043
3058.56 2102
3059.08 2172
3059.61 1985
3060.13 2041
3060.65 2109
3061.17 1988
3061.69 2172
3062.21 2277
3062.73 2312
3063.26 2182
3063.78 2123
3064.30 2327
3064.82 2248
3065.34 2238
3065.87 2116
3066.39 2252
3066.91 2220
3067.43 2295
3067.95 2192
3068.48 2137
3069.00 2246
3069.52 2290
3070.04 2310
3070.57 2075
3071.09 2151
3071.61 2102
3072.13 2149
3072.66 2052
3073.18 2029
3073.70 2185
3074.22 2356
3074.75 2366
3075.27 2473
3075.79 2457
3076.32 2458
3076.84 2558
3077.36 2659
3077.88 2753
3078.41 2656
3078.93 2433
3079.45 2536
3079.98 2671
3080.50 2717
3081.02 2492
3081.55 2297
3082.07 2541
3082.59 2597
3083.12 2759
3083.64 2422
3084.16 2296
3084.69 2367
3085.21 2390
3085.73 2298
3086.26 2275
3086.78 2282
3087.31 2374
3087.83 2514
3088.35 2235
3088.88 2161
3089.40 2284
3089.93 2262
3090.45 2207
3090.97 2187
3091.50 2290
3092.02 2228
3092.55 2311
3093.07 2196
3093.60 2230
3094.12 2134
3094.64 2320
3095.17 2252
3095.69 2231
3096.22 2417
3096.74 2494
3097.27 2723
3097.79 2656
3098.32 2661
3098.84 2653
3099.37 2788
3099.89 2949
3100.42 3007
3100.94 3428
3101.47 3554
3101.99 4011
3102.52 4209
3103.04 4890
3103.57 5531
3104.09 5785
3104.62 5541
3105.14 5888
3105.67 6221
3106.19 6084
3106.72 5460
3107.24 5081
3107.77 4443
3108.29 3804
3108.82 3497
3109.35 3001
3109.87 2700
3110.40 2771
3110.92 2643
3111.45 2482
3111.98 2474
3112.50 2595
3113.03 2700
3113.55 2385
3114.08 2429
3114.61 2413
3115.13 2485
3115.66 2502
3116.18 2248
3116.71 2217
3117.24 2257
3117.76 2154
3118.29 2147
3118.82 2113
3119.34 2039
3119.87 1976
3120.40 1839
3120.92 1974
3121.45 2141
3121.98 2194
3122.50 2066
3123.03 2032
3123.56 2296
3124.08 2398
3124.61 2277
3125.14 2110
3125.66 2179
3126.19 2137
3126.72 2198
3127.25 2328
3127.77 2219
3128.30 2190
3128.83 2249
3129.36 2085
3129.88 2253
3130.41 2214
3130.94 2261
3131.46 2214
3131.99 1978
3132.52 2027
3133.05 2107
3133.58 1935
3134.10 1777
3134.63 1778
3135.16 1895
3135.69 2035
3136.21 2028
3136.74 1982
3137.27 1949
3137.80 1947
3138.33 1872
3138.86 2049
3139.38 2012
3139.91 1988
3140.44 2216
3140.97 2175
3141.50 2135
3142.03 2116
3142.55 2008
3143.08 2100
3143.61 2037
3144.14 2040
3144.67 2056
3145.20 2079
3145.73 1964
3146.25 2060
3146.78 2201
3147.31 2213
3147.84 2140
3148.37 2310
3148.90 2448
3149.43 2334
3149.96 2356
3150.49 2488
3151.02 2523
3151.54 2265
3152.07 2307
3152.60 2427
3153.13 2253
3153.66 2285
3154.19 2517
3154.72 2289
3155.25 2033
3155.78 2170
3156.31 2247
3156.84 2102
3157.37 2147
3157.90 2365
3158.43 2319
3158.96 2189
3159.49 2209
3160.02 2173
3160.55 2205
3161.08 2077
3161.61 2040
3162.14 2278
3162.67 2077
3163.20 2258
3163.73 2190
3164.26 2038
3164.79 2056
3165.32 2059
3165.85 2127
3166.38 2048
3166.91 2181
3167.44 2342
3167.97 2452
3168.50 2725
3169.03 2629
3169.57 2739
3170.10 2786
3170.63 2575
3171.16 2608
3171.69 2569
3172.22 2574
3172.75 2533
3173.28 2147
3173.81 2125
3174.34 2102
3174.88 2124
3175.41 1951
3175.94 2048
3176.47 2000
3177.00 1857
3177.53 1849
3178.06 1896
3178.60 2087
3179.13 2282
3179.66 1998
3180.19 2032
3180.72 2152
3181.25 2116
3181.79 2150
3182.32 2147
3182.85 2058
3183.38 2148
3183.91 2056
3184.44 2035
3184.98 1937
3185.51 2043
3186.04 2059
3186.57 1980
3187.11 1874
3187.64 1941
3188.17 2028
3188.70 1967
3189.24 2131
3189.77 2016
3190.30 1897
3190.83 1965
3191.37 2155
3191.90 1995
3192.43 1827
3192.96 1929
3193.50 1885
3194.03 1827
3194.56 1872
3195.09 1796
3195.63 1856
3196.16 1897
3196.69 1934
3197.23 2050
3197.76 2183
3198.29 1934
3198.83 1914
3199.36 1818
3199.89 1957
3200.43 1965
3200.96 1945
3201.49 2085
3202.03 2185
3202.56 2219
3203.09 2296
3203.63 2288
3204.16 2324
3204.69 2337
3205.23 2610
3205.76 2600
3206.30 2533
3206.83 2542
3207.36 2329
3207.90 2457
3208.43 2394
3208.97 2356
3209.50 2193
3210.03 2147
3210.57 2264
3211.10 2483
3211.64 2426
3212.17 2582
3212.70 2516
3213.24 2253
3213.77 2212
3214.31 2233
3214.84 2191
3215.38 2179
3215.91 2073
3216.45 1981
3216.98 1982
3217.52 2029
3218.05 2023
3218.59 2039
3219.12 2061
3219.66 2117
3220.19 2079
3220.73 2107
3221.26 2329
3221.80 2152
3222.33 2193
3222.87 2195
3223.40 2003
3223.94 2214
3224.47 2192
3225.01 2400
3225.54 2368
3226.08 2391
3226.61 2302
3227.15 2355
3227.69 2279
3228.22 2335
3228.76 2367
3229.29 2138
3229.83 2057
3230.36 2086
3230.90 2162
3231.44 1850
3231.97 1976
3232.51 2004
3233.04 2049
3233.58 1937
3234.12 1938
3234.65 1920
3235.19 1968
3235.72 2054
3236.26 1917
3236.80 2007
3237.33 1911
3237.87 2019
3238.41 2111
3238.94 2201
3239.48 2183
3240.02 2128
3240.55 2249
3241.09 2450
3241.63 2201
3242.16 2302
3242.70 2289
3243.24 2264
3243.77 2338
3244.31 2365
3244.85 2066
3245.39 2084
3245.92 2195
3246.46 2024
3247.00 2085
3247.53 2023
3248.07 2067
3248.61 2141
3249.15 2114
3249.68 2059
3250.22 2002
3250.76 1908
3251.30 2018
3251.83 2115
3252.37 2252
3252.91 2470
3253.45 2419
3253.98 2346
3254.52 2186
3255.06 2350
3255.60 2656
3256.14 2427
3256.67 2491
3257.21 2836
3257.75 3019
3258.29 2805
3258.83 2893
3259.37 3001
3259.90 3103
3260.44 3316
3260.98 3290
3261.52 3750
3262.06 4081
3262.60 3970
3263.13 4290
3263.67 3807
3264.21 3822
3264.75 3967
3265.29 3897
3265.83 3720
3266.37 3648
3266.91 3827
3267.44 3755
3267.98 3618
3268.52 3696
3269.06 3818
3269.60 3666
3270.14 3552
3270.68 3544
3271.22 3399
3271.76 3038
3272.30 2860
3272.84 2718
3273.38 2375
3273.91 2374
3274.45 2371
3274.99 2439
3275.53 2699
3276.07 2474
3276.61 2257
3277.15 2502
3277.69 2444
3278.23 2474
3278.77 2789
3279.31 2834
3279.85 2780
3280.39 2785
3280.93 2741
3281.47 2745
3282.01 2822
3282.55 2737
3283.09 2530
3283.63 2620
3284.17 2671
3284.71 2376
3285.25 2609
3285.79 2483
3286.33 2616
3286.87 2684
3287.42 2699
3287.96 2677
3288.50 2933
3289.04 2781
3289.58 2819
3290.12 2744
3290.66 2628
3291.20 2808
3291.74 2869
3292.28 2571
3292.82 2720
3293.36 3088
3293.91 3251
3294.45 3520
3294.99 3963
3295.53 4236
3296.07 4135
3296.61 4149
3297.15 4918
3297.69 5228
3298.24 5186
3298.78 5115
3299.32 4919
3299.86 4681
3300.40 4677
3300.94 4262
3301.49 3656
3302.03 3553
3302.57 3376
3303.11 3297
3303.65 2899
3304.19 2923
3304.74 2923
3305.28 2857
3305.82 3069
3306.36 2875
3306.90 2998
3307.45 3095
3307.99 2949
3308.53 2872
3309.07 2924
3309.62 2810
3310.16 2968
3310.70 2998
3311.24 2990
3311.79 3037
3312.33 3092
3312.87 3004
3313.41 3154
3313.96 3098
3314.50 3294
3315.04 3367
3315.59 3384
3316.13 3480
3316.67 3511
3317.21 3701
3317.76 3716
3318.30 3522
3318.84 3708
3319.39 3738
3319.93 3779
3320.47 3706
3321.02 3855
3321.56 3984
3322.10 3681
3322.65 3703
3323.19 3737
3323.73 3553
3324.28 3510
3324.82 3372
3325.36 3431
3325.91 3423
3326.45 3304
3327.00 3114
3327.54 3219
3328.08 3167
3328.63 3047
3329.17 3033
3329.72 3062
3330.26 3155
3330.80 2995
3331.35 3059
3331.89 3282
3332.44 3931
3332.98 4698
3333.53 5526
3334.07 6361
3334.61 7608
3335.16 8951
3335.70 10772
3336.25 12490
3336.79 14251
3337.34 14683
3337.88 15718
3338.43 15881
3338.97 15837
3339.52 14680
3340.06 13343
3340.61 11719
3341.15 10031
3341.70 8701
3342.24 7270
3342.79 6200
3343.33 5260
3343.88 4700
3344.42 4013
3344.97 3621
3345.51 3390
3346.06 3203
3346.60 3079
3347.15 2913
3347.69 2880
3348.24 2891
3348.78 2922
3349.33 2926
3349.88 2780
3350.42 2778
3350.97 2702
3351.51 2790
3352.06 2944
3352.61 2891
3353.15 2701
3353.70 2708
3354.24 2884
3354.79 2904
3355.34 2788
3355.88 3008
3356.43 3048
3356.97 3127
3357.52 2757
3358.07 2782
3358.61 2730
3359.16 2780
3359.71 2927
3360.25 2721
3360.80 2681
3361.35 2735
3361.89 2580
3362.44 2402
3362.99 2349
3363.53 2485
3364.08 2410
3364.63 2397
3365.17 2257
3365.72 2287
3366.27 2347
3366.81 2479
3367.36 2418
3367.91 2353
3368.46 2283
3369.00 2277
3369.55 2307
3370.10 2350
3370.64 2403
3371.19 2333
3371.74 2494
3372.29 2623
3372.83 2784
3373.38 2576
3373.93 2713
3374.48 3019
3375.03 2969
3375.57 2948
3376.12 3031
3376.67 3098
3377.22 2864
3377.76 2869
3378.31 2772
3378.86 2707
3379.41 2464
3379.96 2254
3380.50 2398
3381.05 2270
3381.60 2119
3382.15 2190
3382.70 2101
3383.25 2062
3383.79 2069
3384.34 2020
3384.89 2077
3385.44 2236
3385.99 2182
3386.54 2070
3387.09 2178
3387.64 2097
3388.18 1958
3388.73 2023
3389.28 2156
3389.83 2121
3390.38 2078
3390.93 2007
3391.48 1873
3392.03 2088
3392.58 2153
3393.13 2051
3393.67 2034
3394.22 2037
3394.77 2140
3395.32 1992
3395.87 1910
3396.42 2115
3396.97 1967
3397.52 1894
3398.07 1961
3398.62 2122
3399.17 2131
3399.72 2013
3400.27 1936
3400.82 2055
3401.37 2037
3401.92 1922
3402.47 2143
3403.02 2006
3403.57 1938
3404.12 1796
3404.67 1676
3405.22 1859
3405.77 1849
3406.32 1746
3406.87 1838
3407.42 2015
3407.97 1812
3408.52 1816
3409.07 1957
3409.62 1942
3410.17 1991
3410.72 2033
3411.27 2099
3411.82 2221
3412.38 2336
3412.93 2224
3413.48 2290
3414.03 2323
3414.58 2444
3415.13 2209
3415.68 2418
3416.23 2379
3416.78 2281
3417.33 2322
3417.89 2127
3418.44 1943
3418.99 1823
3419.54 1903
3420.09 2036
3420.64 2136
3421.19 1996
3421.74 1889
3422.30 2021
3422.85 2058
3423.40 1953
3423.95 1864
3424.50 2024
3425.05 1901
3425.61 1998
3426.16 2050
3426.71 2114
3427.26 2042
3427.81 2110
3428.37 2029
3428.92 1926
3429.47 2005
3430.02 2083
3430.58 1818
3431.13 1806
3431.68 1844
3432.23 1855
3432.78 2003
3433.34 1949
3433.89 2023
3434.44 1864
3434.99 1781
3435.55 1943
3436.10 1906
3436.65 1905
3437.21 1924
3437.76 1884
3438.31 1913
3438.86 1932
3439.42 1883
3439.97 1875
3440.52 1904
3441.08 1891
3441.63 2002
3442.18 1917
3442.74 2107
3443.29 1829
3443.84 1903
3444.40 1863
3444.95 1916
3445.50 1895
3446.06 1785
3446.61 1949
3447.16 2089
3447.72 1855
3448.27 1803
3448.82 1901
3449.38 1829
3449.93 1890
3450.48 1869
3451.04 1789
3451.59 1779
3452.15 1872
3452.70 1790
3453.25 1932
3453.81 1879
3454.36 1660
3454.92 1907
3455.47 1721
3456.03 1676
3456.58 1885
3457.13 1842
3457.69 1809
3458.24 1728
3458.80 1680
3459.35 1519
3459.91 1732
3460.46 2002
3461.02 1885
3461.57 1683
3462.13 1643
3462.68 1745
3463.24 1952
3463.79 1979
3464.34 1893
3464.90 1713
3465.46 1688
3466.01 1871
3466.57 1827
3467.12 1894
3467.68 2039
3468.23 1846
3468.79 1878
3469.34 2003
3469.90 2057
3470.45 1859
3471.01 1975
3471.56 1990
3472.12 1843
3472.67 1883
3473.23 1913
3473.79 1927
3474.34 2093
3474.90 1923
3475.45 1957
3476.01 1914
3476.56 1924
3477.12 1910
3477.68 1841
3478.23 1965
3478.79 2187
3479.35 2090
3479.90 2031
3480.46 2117
3481.01 2077
3481.57 2130
3482.13 2321
3482.68 2269
3483.24 2303
3483.80 2169
3484.35 2192
3484.91 2249
3485.47 2498
3486.02 2275
3486.58 2133
3487.14 2065
3487.69 2229
3488.25 2227
3488.81 2352
3489.36 2574
3489.92 2539
3490.48 2831
3491.03 3010
3491.59 3196
3492.15 3440
3492.71 3636
3493.26 4057
3493.82 3896
3494.38 4315
3494.94 4190
3495.49 4015
3496.05 3869
3496.61 3999
3497.17 3809
3497.72 3713
3498.28 3815
3498.84 3961
3499.40 4270
3499.95 4192
3500.51 4184
3501.07 4564
3501.63 4837
3502.19 5166
3502.74 5153
3503.30 5140
3503.86 4938
3504.42 5275
3504.98 5353
3505.53 5313
3506.09 5415
3506.65 5672
3507.21 5411
3507.77 5199
3508.33 4994
3508.88 4735
3509.44 4795
3510.00 4395
3510.56 4004
3511.12 3753
3511.68 3409
3512.24 3227
3512.80 3072
3513.35 2917
3513.91 2639
3514.47 2408
3515.03 2397
3515.59 2293
3516.15 2249
3516.71 2192
3517.27 2135
3517.83 2142
3518.39 2062
3518.95 2131
3519.50 2110
3520.06 2203
3520.62 2278
3521.18 2248
3521.74 2338
3522.30 2174
3522.86 2151
3523.42 2327
3523.98 2251
3524.54 2358
3525.10 2316
3525.66 2181
3526.22 2248
3526.78 2231
3527.34 2225
3527.90 2144
3528.46 2042
3529.02 2207
3529.58 2166
3530.14 2057
3530.70 1918
3531.26 2003
3531.82 1784
3532.38 1994
3532.94 2238
3533.50 2270
3534.06 2135
3534.62 1986
3535.18 2051
3535.75 2049
3536.31 2112
3536.87 2147
3537.43 2119
3537.99 2177
3538.55 2253
3539.11 2236
3539.67 2183
3540.23 2207
3540.79 2312
3541.35 2342
3541.92 2251
3542.48 2389
3543.04 2334
3543.60 2201
3544.16 2360
3544.72 2391
3545.28 2332
3545.84 2361
3546.41 2383
3546.97 2340
3547.53 2255
3548.09 2153
3548.65 2288
3549.21 2099
3549.78 2102
3550.34 2005
3550.90 2050
3551.46 1978
3552.02 2080
3552.59 2143
3553.15 2290
3553.71 2420
3554.27 2250
3554.83 2370
3555.40 2670
3555.96 2871
3556.52 2895
3557.08 2821
3557.65 2961
3558.21 2847
3558.77 2721
3559.33 2728
3559.90 2700
3560.46 2473
3561.02 2292
3561.58 2319
3562.15 2178
3562.71 2114
3563.27 2047
3563.83 1908
3564.40 2113
3564.96 2140
3565.52 2233
3566.09 1986
3566.65 1988
3567.21 1830
3567.78 1904
3568.34 1949
3568.90 2024
3569.47 1945
3570.03 2015
3570.59 1893
3571.16 1957
3571.72 2027
3572.28 1996
3572.85 1961
3573.41 1907
3573.97 1931
3574.54 1995
3575.10 1919
3575.66 1975
3576.23 2012
3576.79 2033
3577.36 1977
3577.92 2020
3578.48 2081
3579.05 2167
3579.61 2229
3580.18 2094
3580.74 1948
3581.31 2170
3581.87 2107
3582.43 1916
3583.00 1995
3583.56 2073
3584.13 2033
3584.69 1876
3585.26 1908
3585.82 2008
3586.39 1868
3586.95 1881
3587.52 1901
3588.08 1788
3588.64 1682
3589.21 1667
3589.77 1847
3590.34 1898
3590.90 1805
3591.47 1788
3592.03 1720
3592.60 2004
3593.17 1949
3593.73 1682
3594.30 1806
3594.86 1816
3595.43 1815
3595.99 1905
3596.56 1797
3597.12 1827
3597.69 1913
3598.25 1926
3598.82 1978
3599.39 2025
3599.95 1972
3600.52 1821
3601.08 1898
3601.65 1930
3602.21 1971
3602.78 1862
3603.35 1995
3603.91 1851
3604.48 1983
3605.04 1952
3605.61 2005
3606.18 1803
3606.74 1919
3607.31 1847
3607.88 1878
3608.44 1820
3609.01 1769
3609.57 1928
3610.14 1884
3610.71 1783
3611.27 1650
3611.84 1743
3612.41 1619
3612.97 1632
3613.54 1821
3614.11 1920
3614.68 1879
3615.24 2055
3615.81 2163
3616.38 2404
3616.94 2659
3617.51 2912
3618.08 3487
3618.64 3651
3619.21 4135
3619.78 4243
3620.35 4493
3620.91 4557
3621.48 4568
3622.05 4295
3622.62 3811
3623.18 3281
3623.75 3419
3624.32 3268
3624.89 2731
3625.45 2413
3626.02 2071
3626.59 2056
3627.16 1840
3627.73 1829
3628.29 1640
3628.86 1711
3629.43 1723
3630.00 1696
3630.57 1655
3631.13 1688
3631.70 1765
3632.27 1724
3632.84 1768
3633.41 1669
3633.98 1669
3634.54 1863
3635.11 1825
3635.68 1635
3636.25 1638
3636.82 1614
3637.39 1591
3637.96 1684
3638.52 1787
3639.09 1802
3639.66 1909
3640.23 1891
3640.80 1911
3641.37 1921
3641.94 1955
3642.51 1892
3643.08 2096
3643.65 2102
3644.21 2146
3644.78 2263
3645.35 2170
3645.92 2218
3646.49 2115
3647.06 2106
3647.63 2064
3648.20 2179
3648.77 2108
3649.34 2037
3649.91 2099
3650.48 1991
3651.05 2043
3651.62 2124
3652.19 2164
3652.76 2078
3653.33 2097
3653.90 2043
3654.47 2088
3655.04 2166
3655.61 2091
3656.18 2190
3656.75 2306
3657.32 2053
3657.89 2211
3658.46 2320
3659.03 2030
3659.60 2080
3660.17 2338
3660.74 2290
3661.31 2193
3661.88 2175
3662.45 2151
3663.02 2232
3663.59 2291
3664.16 2157
3664.74 2149
3665.31 2154
3665.88 2225
3666.45 2035
3667.02 2054
3667.59 2208
3668.16 2174
3668.73 2266
3669.30 2141
3669.87 2163
3670.45 2013
3671.02 2142
3671.59 1927
3672.16 1957
3672.73 2100
3673.30 2030
3673.87 1928
3674.45 1863
3675.02 2118
3675.59 1947
3676.16 1951
3676.73 2056
3677.30 2014
3677.88 1930
3678.45 2092
3679.02 2109
3679.59 2150
3680.16 2176
3680.74 2087
3681.31 1939
3681.88 1843
3682.45 1961
3683.02 1890
3683.60 1968
3684.17 2044
3684.74 2120
3685.31 2106
3685.89 1900
3686.46 2044
3687.03 2347
3687.60 2291
3688.18 2304
3688.75 2347
3689.32 2548
3689.89 2547
3690.47 2631
3691.04 2655
3691.61 2723
3692.19 2755
3692.76 2521
3693.33 2625
3693.91 2440
3694.48 2338
3695.05 2253
3695.62 2228
3696.20 2174
3696.77 2102
3697.34 1881
3697.92 1906
3698.49 1959
3699.06 1872
3699.64 1932
3700.21 1927
3700.79 1930
3701.36 1908
3701.93 1860
3702.51 1763
3703.08 1913
3703.65 1954
3704.23 1789
3704.80 1902
3705.38 1886
3705.95 1908
3706.52 1778
3707.10 1783
3707.67 1832
3708.25 1827
3708.82 1802
3709.39 1906
3709.97 1856
3710.54 2006
3711.12 1917
3711.69 1803
3712.27 1650
3712.84 1742
3713.42 1762
3713.99 1856
3714.57 2008
3715.14 1862
3715.71 1857
3716.29 1963
3716.86 1896
3717.44 1811
3718.01 1838
3718.59 1982
3719.16 1852
3719.74 1934
3720.31 1868
3720.89 1950
3721.47 2044
3722.04 1847
3722.62 1799
3723.19 1843
3723.77 1665
3724.34 1698
3724.92 1705
3725.49 1760
3726.07 1688
3726.64 1638
3727.22 1672
3727.80 1729
3728.37 1774
3728.95 1902
3729.52 1843
3730.10 1917
3730.67 2140
3731.25 2164
3731.83 2236
3732.40 2545
3732.98 2474
3733.55 2591
3734.13 2658
3734.71 2595
3735.28 2641
3735.86 2661
3736.44 2583
3737.01 2403
3737.59 2646
3738.17 2713
3738.74 2410
3739.32 2333
3739.90 2289
3740.47 2256
3741.05 2275
3741.63 2156
3742.20 1923
3742.78 1926
3743.36 2010
3743.93 2005
3744.51 1938
3745.09 1816
3745.66 2027
3746.24 2061
3746.82 1918
3747.40 1918
3747.97 1842
3748.55 1919
3749.13 1842
3749.70 1911
3750.28 1751
3750.86 1942
3751.44 1942
3752.02 1985
3752.59 1934
3753.17 1769
3753.75 1856
3754.33 1772
3754.90 1891
3755.48 1889
3756.06 2009
3756.64 2003
3757.22 1961
3757.79 2110
3758.37 2319
3758.95 2371
3759.53 2439
3760.11 2544
3760.68 2699
3761.26 2774
3761.84 2595
3762.42 2626
3763.00 2811
3763.58 2858
3764.15 2489
3764.73 2213
3765.31 2109
3765.89 2120
3766.47 2117
3767.05 2040
3767.63 1821
3768.21 1769
3768.78 1722
3769.36 1682
3769.94 1688
3770.52 1678
3771.10 1681
3771.68 1706
3772.26 1667
3772.84 1783
3773.42 1875
3774.00 1983
3774.58 1884
3775.15 1782
3775.73 1792
3776.31 1742
3776.89 1806
3777.47 1729
3778.05 1727
3778.63 1680
3779.21 1591
3779.79 1666
3780.37 1721
3780.95 1803
3781.53 1786
3782.11 1649
3782.69 1751
3783.27 1674
3783.85 1717
3784.43 1792
3785.01 1762
3785.59 1599
3786.17 1688
3786.75 1640
3787.33 1719
3787.91 1587
3788.49 1676
3789.07 1595
3789.65 1641
3790.23 1827
3790.81 1787
3791.39 1700
3791.98 1600
3792.56 1686
3793.14 1807
3793.72 1651
3794.30 1543
3794.88 1696
3795.46 1812
3796.04 1705
3796.62 1755
3797.20 1781
3797.78 1803
3798.37 1818
3798.95 1799
3799.53 1997
3800.11 1966
3800.69 2036
3801.27 2059
3801.85 2048
3802.43 2045
3803.02 2076
3803.60 2075
3804.18 2260
3804.76 2094
3805.34 2096
3805.92 2096
3806.51 2003
3807.09 1880
3807.67 1872
3808.25 1906
3808.83 1834
3809.42 1984
3810.00 1894
3810.58 1856
3811.16 2003
3811.74 2048
3812.33 2005
3812.91 1995
3813.49 2021
3814.07 1980
3814.66 2040
3815.24 1991
3815.82 2032
3816.40 2004
3816.99 1913
3817.57 1953
3818.15 2024
3818.73 1904
3819.32 2006
3819.90 2045
3820.48 1735
3821.06 1571
3821.65 1632
3822.23 1816
3822.81 1809
3823.40 1663
3823.98 1715
3824.56 1651
3825.15 1516
3825.73 1611
3826.31 1599
3826.90 1572
3827.48 1479
3828.06 1546
3828.65 1785
3829.23 1603
3829.81 1572
3830.40 1875
3830.98 2059
3831.56 1828
3832.15 1919
3832.73 1810
3833.32 1890
3833.90 1849
3834.48 1802
3835.07 1845
3835.65 1901
3836.23 1909
3836.82 1806
3837.40 1723
3837.99 1688
3838.57 1851
3839.16 1914
3839.74 1743
3840.32 1686
3840.91 1725
3841.49 1670
3842.08 1648
3842.66 1655
3843.25 1627
3843.83 1589
3844.42 1632
3845.00 1648
3845.59 1683
3846.17 1682
3846.76 1702
3847.34 1781
3847.92 1823
3848.51 1695
3849.09 1724
3849.68 1682
3850.27 1735
3850.85 1637
3851.44 1613
3852.02 1661
3852.61 1698
3853.19 1831
3853.78 1879
3854.36 1776
3854.95 1880
3855.53 1883
3856.12 1921
3856.70 1962
3857.29 2197
3857.88 2188
3858.46 2208
3859.05 2458
3859.63 2778
3860.22 3241
3860.80 3493
3861.39 3757
3861.98 4162
3862.56 4513
3863.15 4870
3863.73 4975
3864.32 5202
3864.91 4834
3865.49 4891
3866.08 5043
3866.67 4549
3867.25 4243
3867.84 3958
3868.43 3642
3869.01 3349
3869.60 3370
3870.19 3172
3870.77 3075
3871.36 2807
3871.95 2759
3872.53 2615
3873.12 2484
3873.71 2385
3874.29 2464
3874.88 2474
3875.47 2511
3876.05 2458
3876.64 2492
3877.23 2359
3877.82 2157
3878.40 2146
3878.99 2048
3879.58 2250
3880.16 2205
3880.75 2239
3881.34 2101
3881.93 1970
3882.51 1822
3883.10 1927
3883.69 2028
3884.28 1841
3884.87 1829
3885.45 1841
3886.04 1825
3886.63 1834
3887.22 1913
3887.80 1876
3888.39 1976
3888.98 1898
3889.57 2013
3890.16 2028
3890.74 2045
3891.33 2120
3891.92 2145
3892.51 2272
3893.10 2303
3893.69 2374
3894.27 2422
3894.86 2400
3895.45 2384
3896.04 2502
3896.63 2617
3897.22 2726
3897.81 2812
3898.40 2593
3898.98 2685
3899.57 2590
3900.16 2483
3900.75 2664
3901.34 2517
3901.93 2513
3902.52 2215
3903.11 2226
3903.70 2235
3904.29 2125
3904.87 2079
3905.46 2084
3906.05 2015
3906.64 1786
3907.23 1881
3907.82 1907
3908.41 1812
3909.00 1750
3909.59 1734
3910.18 1712
3910.77 1703
3911.36 1790
3911.95 1806
3912.54 1794
3913.13 1784
3913.72 1660
3914.31 1695
3914.90 1710
3915.49 1657
3916.08 1612
3916.67 1616
3917.26 1711
3917.85 1775
3918.44 1644
3919.03 1739
3919.62 1566
3920.21 1583
3920.80 1638
3921.39 1700
3921.98 1570
3922.57 1602
3923.16 1681
3923.75 1709
3924.34 1643
3924.94 1551
3925.53 1605
3926.12 1745
3926.71 1819
3927.30 1773
3927.89 1630
3928.48 1525
3929.07 1792
3929.66 1701
3930.25 1612
3930.85 1687
3931.44 1747
3932.03 1699
3932.62 1739
3933.21 1621
3933.80 1604
3934.39 1627
3934.99 1577
3935.58 1616
3936.17 1642
3936.76 1685
3937.35 1779
3937.94 1712
3938.54 1672
3939.13 1575
3939.72 1715
3940.31 1705
3940.90 1636
3941.49 1739
3942.09 1692
3942.68 1778
3943.27 1837
3943.86 1977
3944.46 1814
3945.05 1687
3945.64 1719
3946.23 1759
3946.82 1695
3947.42 1462
3948.01 1598
3948.60 1571
3949.20 1571
3949.79 1568
3950.38 1574
3950.97 1475
3951.57 1608
3952.16 1555
3952.75 1567
3953.34 1629
3953.94 1689
3954.53 1737
3955.12 1758
3955.72 1753
3956.31 1681
3956.90 1879
3957.50 1715
3958.09 1588
3958.68 1652
3959.28 1525
3959.87 1574
3960.46 1688
3961.06 1549
3961.65 1596
3962.24 1524
3962.84 1556
3963.43 1676
3964.02 1660
3964.62 1787
3965.21 1888
3965.81 1899
3966.40 2018
3966.99 2048
3967.59 2189
3968.18 2416
3968.78 2163
3969.37 2280
3969.96 2192
3970.56 2101
3971.15 2256
3971.75 2049
3972.34 1847
3972.94 1827
3973.53 1813
3974.12 1700
3974.72 1671
3975.31 1757
3975.91 1641
3976.50 1632
3977.10 1633
3977.69 1755
3978.29 1721
3978.88 1629
3979.48 1621
3980.07 1603
3980.67 1597
3981.26 1592
3981.86 1548
3982.45 1729
3983.05 1616
3983.64 1692
3984.24 1636
3984.83 1532
3985.43 1490
3986.02 1519
3986.62 1605
3987.21 1636
3987.81 1790
3988.40 1750
3989.00 1597
3989.60 1582
3990.19 1636
3990.79 1718
3991.38 1781
3991.98 1652
3992.57 1601
3993.17 1710
3993.77 1695
3994.36 1792
3994.96 1667
3995.55 1722
3996.15 1734
3996.75 1666
3997.34 1728
3997.94 1753
3998.54 2003
3999.13 1860
3999.73 1792
4000.32 1736
4000.92 1831
4001.52 1821
4002.11 1944
4002.71 1987
4003.31 1720
4003.90 1702
4004.50 1807
4005.10 1886
4005.69 1922
4006.29 2063
4006.89 2110
4007.49 2025
4008.08 2103
4008.68 2113
4009.28 1952
4009.87 1865
4010.47 1998
4011.07 1842
4011.67 1943
4012.26 1965
4012.86 2064
4013.46 1997
4014.05 2058
4014.65 2184
4015.25 1956
4015.85 2365
4016.44 2641
4017.04 2553
4017.64 2602
4018.24 2631
4018.84 2586
4019.43 2706
4020.03 2737
4020.63 2648
4021.23 2497
4021.83 2387
4022.42 2302
4023.02 1983
4023.62 1927
4024.22 1927
4024.82 1913
4025.41 1683
4026.01 1693
4026.61 1938
4027.21 2054
4027.81 1911
4028.41 1809
4029.01 1891
4029.60 1982
4030.20 1763
4030.80 1844
4031.40 1960
4032.00 1986
4032.60 1886
4033.20 1805
4033.80 1940
4034.39 1831
4034.99 1754
4035.59 1801
4036.19 1758
4036.79 1580
4037.39 1526
4037.99 1685
4038.59 1609
4039.19 1685
4039.79 1621
4040.39 1581
4040.99 1610
4041.59 1623
4042.18 1739
4042.78 1731
4043.38 1692
4043.98 1769
4044.58 1844
4045.18 1763
4045.78 1751
4046.38 1590
4046.98 1824
4047.58 1826
4048.18 1545
4048.78 1635
4049.38 1630
4049.98 1761
4050.58 1836
4051.18 1762
4051.78 1561
4052.38 1669
4052.98 1762
4053.58 1666
4054.19 1693
4054.79 1710
4055.39 1695
4055.99 1812
4056.59 1762
4057.19 1652
4057.79 1671
4058.39 1670
4058.99 1708
4059.59 1719
4060.19 1605
4060.79 1600
4061.39 1619
4061.99 1626
4062.60 1645
4063.20 1644
4063.80 1686
4064.40 1693
4065.00 1732
4065.60 1428
4066.20 1544
4066.80 1505
4067.41 1594
4068.01 1578
4068.61 1601
4069.21 1386
4069.81 1503
4070.41 1460
4071.02 1371
4071.62 1548
4072.22 1707
4072.82 1579
4073.42 1701
4074.02 1607
4074.63 1617
4075.23 1735
4075.83 1823
4076.43 1889
4077.03 1695
4077.64 1653
4078.24 1650
4078.84 1759
4079.44 1657
4080.05 1756
4080.65 1612
4081.25 1780
4081.85 1671
4082.46 1696
4083.06 1678
4083.66 1713
4084.26 1785
4084.87 1855
4085.47 1962
4086.07 1996
4086.67 2037
4087.28 1969
4087.88 1968
4088.48 1986
4089.09 1883
4089.69 1965
4090.29 1949
4090.90 1903
4091.50 1934
4092.10 2053
4092.71 2176
4093.31 2523
4093.91 2664
4094.52 2716
4095.12 2860
4095.72 3076
4096.33 3119
4096.93 3259
4097.53 3319
4098.14 3359
4098.74 3266
4099.34 3059
4099.95 2912
4100.55 2697
4101.16 2503
4101.76 2113
4102.36 1729
4102.97 1798
4103.57 1825
4104.18 1625
4104.78 1696
4105.38 1631
4105.99 1518
4106.59 1576
4107.20 1651
4107.80 1729
4108.41 1712
4109.01 1583
4109.62 1470
4110.22 1543
4110.82 1621
4111.43 1569
4112.03 1521
4112.64 1548
4113.24 1556
4113.85 1598
4114.45 1465
4115.06 1399
4115.66 1519
4116.27 1601
4116.87 1569
4117.48 1550
4118.08 1602
4118.69 1553
4119.29 1503
4119.90 1556
4120.50 1561
4121.11 1602
4121.72 1665
4122.32 1664
4122.93 1718
4123.53 1679
4124.14 1645
4124.74 1689
4125.35 1772
4125.95 1833
4126.56 1768
4127.17 1810
4127.77 1712
4128.38 1786
4128.98 1717
4129.59 1769
4130.20 1763
4130.80 1777
4131.41 1777
4132.01 1831
4132.62 1798
4133.23 1849
4133.83 1697
4134.44 1739
4135.05 1809
4135.65 1765
4136.26 1714
4136.87 1759
4137.47 1695
4138.08 1757
4138.69 1725
4139.29 1768
4139.90 1641
4140.51 1823
4141.11 1885
4141.72 1751
4142.33 1663
4142.93 1781
4143.54 1784
4144.15 1821
4144.75 1702
4145.36 1667
4145.97 1665
4146.58 1695
4147.18 1632
4147.79 1701
4148.40 1610
4149.01 1543
4149.61 1539
4150.22 1585
4150.83 1467
4151.44 1547
4152.04 1444
4152.65 1426
4153.26 1428
4153.87 1466
4154.47 1540
4155.08 1410
4155.69 1454
4156.30 1441
4156.91 1496
4157.51 1481
4158.12 1327
4158.73 1293
4159.34 1453
4159.95 1418
4160.56 1427
4161.16 1333
4161.77 1498
4162.38 1511
4162.99 1317
4163.60 1450
4164.21 1407
4164.81 1410
4165.42 1441
4166.03 1436
4166.64 1416
4167.25 1529
4167.86 1527
4168.47 1454
4169.08 1374
4169.69 1569
4170.29 1615
4170.90 1549
4171.51 1592
4172.12 1583
4172.73 1547
4173.34 1608
4173.95 1583
4174.56 1518
4175.17 1619
4175.78 1607
4176.39 1603
4177.00 1592
4177.61 1636
4178.22 1576
4178.82 1509
4179.43 1493
4180.04 1607
4180.65 1502
4181.26 1644
4181.87 1691
4182.48 1491
4183.09 1319
4183.70 1378
4184.31 1579
4184.92 1471
4185.53 1511
4186.14 1610
4186.75 1496
4187.36 1480
4187.97 1470
4188.58 1518
4189.19 1460
4189.81 1449
4190.42 1483
4191.03 1518
4191.64 1552
4192.25 1613
4192.86 1748
4193.47 1552
4194.08 1807
4194.69 1924
4195.30 2074
4195.91 2104
4196.52 2119
4197.13 2012
4197.74 1919
4198.36 2063
4198.97 2140
4199.58 2203
4200.19 2090
4200.80 1926
4201.41 1856
4202.02 1878
4202.63 1871
4203.25 1883
4203.86 1848
4204.47 1617
4205.08 1701
4205.69 1751
4206.30 1619
4206.92 1610
4207.53 1605
4208.14 1685
4208.75 1697
4209.36 1577
4209.97 1656
4210.59 1807
4211.20 1705
4211.81 1724
4212.42 1836
4213.03 1851
4213.65 1710
4214.26 1867
4214.87 1924
4215.48 1685
4216.10 1758
4216.71 1845
4217.32 1914
4217.93 2052
4218.55 1981
4219.16 2017
4219.77 2135
4220.38 2312
4221.00 2432
4221.61 2676
4222.22 2902
4222.83 2920
4223.45 3159
4224.06 3363
4224.67 3598
4225.29 3630
4225.90 3752
4226.51 3713
4227.13 3941
4227.74 4054
4228.35 3995
4228.96 4194
4229.58 4001
4230.19 3938
4230.80 3765
4231.42 3624
4232.03 3751
4232.65 3603
4233.26 3741
4233.87 3347
4234.49 3287
4235.10 3312
4235.71 3046
4236.33 3268
4236.94 3341
4237.56 3364
4238.17 3444
4238.78 3004
4239.40 2776
4240.01 2768
4240.63 2498
4241.24 2385
4241.85 2006
4242.47 1992
4243.08 2275
4243.70 1966
4244.31 1830
4244.93 1890
4245.54 1875
4246.15 1822
4246.77 1786
4247.38 1936
4248.00 1826
4248.61 1710
4249.23 1763
4249.84 1756
4250.46 1934
4251.07 2003
4251.69 2044
4252.30 2134
4252.92 2094
4253.53 1880
4254.15 1688
4254.76 1892
4255.38 1881
4255.99 1845
4256.61 1948
4257.22 1865
4257.84 1793
4258.45 1996
4259.07 1909
4259.69 1903
4260.30 1904
4260.92 1928
4261.53 1975
4262.15 1914
4262.76 1869
4263.38 1959
4263.99 1962
4264.61 1902
4265.23 1992
4265.84 1875
4266.46 1904
4267.07 1875
4267.69 1808
4268.31 1836
4268.92 1971
4269.54 1996
4270.16 1804
4270.77 1883
4271.39 1811
4272.00 1822
4272.62 1855
4273.24 1903
4273.85 1912
4274.47 1805
4275.09 1858
4275.70 1688
4276.32 1704
4276.94 1815
4277.55 1681
4278.17 1626
4278.79 1685
4279.40 1667
4280.02 1653
4280.64 1638
4281.26 1582
4281.87 1556
4282.49 1634
4283.11 1561
4283.72 1456
4284.34 1545
4284.96 1681
4285.58 1748
4286.19 1696
4286.81 1636
4287.43 1727
4288.05 1899
4288.66 1746
4289.28 1726
4289.90 1740
4290.52 1639
4291.13 1595
4291.75 1666
4292.37 1799
4292.99 1597
4293.61 1623
4294.22 1706
4294.84 1608
4295.46 1637
4296.08 1581
4296.70 1557
4297.31 1680
4297.93 1593
4298.55 1626
4299.17 1614
4299.79 1618
4300.41 1726
4301.03 1713
4301.64 1689
4302.26 1452
4302.88 1690
4303.50 1581
4304.12 1528
4304.74 1730
4305.36 1553
4305.97 1678
4306.59 1544
4307.21 1659
4307.83 1667
4308.45 1728
4309.07 1826
4309.69 1905
4310.31 1912
4310.93 1959
4311.55 1954
4312.17 2068
4312.78 1945
4313.40 1975
4314.02 1914
4314.64 2035
4315.26 2061
4315.88 1887
4316.50 1831
4317.12 1895
4317.74 1795
4318.36 1755
4318.98 1870
4319.60 1826
4320.22 1693
4320.84 1554
4321.46 1678
4322.08 1644
4322.70 1629
4323.32 1520
4323.94 1593
4324.56 1639
4325.18 1631
4325.80 1697
4326.42 1679
4327.04 1853
4327.66 1759
4328.28 1763
4328.90 1729
4329.52 1755
4330.14 1712
4330.76 1668
4331.39 1528
4332.01 1565
4332.63 1613
4333.25 1462
4333.87 1464
4334.49 1656
4335.11 1698
4335.73 1656
4336.35 1689
4336.97 1721
4337.59 1699
4338.22 1722
4338.84 1788
4339.46 1655
4340.08 1663
4340.70 1861
4341.32 1919
4341.94 1911
4342.57 1910
4343.19 1812
4343.81 1954
4344.43 1959
4345.05 1945
4345.67 2179
4346.29 2447
4346.92 2575
4347.54 2639
4348.16 2909
4348.78 2964
4349.40 3093
4350.03 2925
4350.65 2809
4351.27 2607
4351.89 2267
4352.51 2331
4353.14 2086
4353.76 1910
4354.38 1857
4355.00 1830
4355.63 1643
4356.25 1791
4356.87 1942
4357.49 1823
4358.12 1919
4358.74 1941
4359.36 1951
4359.98 1919
4360.61 1893
4361.23 1889
4361.85 1948
4362.48 1818
4363.10 1832
4363.72 1836
4364.34 1861
4364.97 1755
4365.59 1923
4366.21 1916
4366.84 1855
4367.46 1818
4368.08 1787
4368.71 1832
4369.33 1758
4369.95 1849
4370.58 1780
4371.20 1891
4371.82 1930
4372.45 1889
4373.07 1722
4373.70 1741
4374.32 1843
4374.94 1731
4375.57 1726
4376.19 1753
4376.81 1735
4377.44 1737
4378.06 1833
4378.69 1862
4379.31 1818
4379.94 1894
4380.56 1987
4381.18 2148
4381.81 2281
4382.43 2206
4383.06 2034
4383.68 2038
4384.31 2301
4384.93 2478
4385.55 2511
4386.18 2652
4386.80 2792
4387.43 2726
4388.05 2901
4388.68 3046
4389.30 3357
4389.93 3874
4390.55 4284
4391.18 4796
4391.80 5563
4392.43 5625
4393.05 5858
4393.68 6163
4394.30 5761
4394.93 5692
4395.55 5246
4396.18 4872
4396.80 4324
4397.43 3704
4398.05 3629
4398.68 3645
4399.31 3761
4399.93 3740
4400.56 3659
4401.18 3665
4401.81 3500
4402.43 3452
4403.06 3578
4403.69 3235
4404.31 3305
4404.94 3195
4405.56 3006
4406.19 2920
4406.82 2766
4407.44 2667
4408.07 2643
4408.69 2743
4409.32 2702
4409.95 2497
4410.57 2547
4411.20 2496
4411.83 2466
4412.45 2410
4413.08 2551
4413.71 2344
4414.33 2231
4414.96 2255
4415.59 2272
4416.21 2219
4416.84 2161
4417.47 2213
4418.09 2216
4418.72 2122
4419.35 2078
4419.97 2177
4420.60 2051
4421.23 2026
4421.85 1907
4422.48 1906
4423.11 1896
4423.74 1790
4424.36 1829
4424.99 1751
4425.62 1951
4426.25 2008
4426.87 1853
4427.50 1923
4428.13 1893
4428.76 1760
4429.38 1720
4430.01 1740
4430.64 1755
4431.27 1728
4431.89 1667
4432.52 1671
4433.15 1672
4433.78 1666
4434.41 1702
4435.03 1552
4435.66 1600
4436.29 1560
4436.92 1655
4437.55 1746
4438.18 1664
4438.80 1579
4439.43 1491
4440.06 1586
4440.69 1665
4441.32 1639
4441.95 1642
4442.57 1637
4443.20 1605
4443.83 1515
4444.46 1599
4445.09 1715
4445.72 1591
4446.35 1619
4446.98 1645
4447.61 1469
4448.23 1483
4448.86 1488
4449.49 1475
4450.12 1481
4450.75 1493
4451.38 1482
4452.01 1551
4452.64 1454
4453.27 1486
4453.90 1343
4454.53 1476
4455.16 1637
4455.79 1596
4456.42 1559
4457.05 1550
4457.67 1526
4458.30 1581
4458.93 1539
4459.56 1576
4460.19 1628
4460.82 1615
4461.45 1569
4462.08 1550
4462.71 1430
4463.34 1494
4463.97 1458
4464.60 1378
4465.23 1418
4465.86 1364
4466.49 1260
4467.13 1400
4467.76 1480
4468.39 1399
4469.02 1326
4469.65 1407
4470.28 1278
4470.91 1262
4471.54 1310
4472.17 1312
4472.80 1458
4473.43 1423
4474.06 1426
4474.69 1280
4475.32 1340
4475.95 1404
4476.59 1500
4477.22 1392
4477.85 1384
4478.48 1396
4479.11 1366
4479.74 1305
4480.37 1298
4481.00 1354
4481.64 1385
4482.27 1466
4482.90 1459
4483.53 1434
4484.16 1378
4484.79 1456
4485.42 1511
4486.06 1428
4486.69 1399
4487.32 1523
4487.95 1512
4488.58 1466
4489.22 1388
4489.85 1313
4490.48 1309
4491.11 1398
4491.74 1429
4492.38 1397
4493.01 1457
4493.64 1430
4494.27 1252
4494.90 1324
4495.54 1486
4496.17 1421
4496.80 1479
4497.43 1548
4498.07 1472
4498.70 1432
4499.33 1508
4499.96 1484
4500.60 1485
4501.23 1509
4501.86 1503
4502.50 1633
4503.13 1662
4503.76 1580
4504.39 1706
4505.03 1736
4505.66 1791
4506.29 1714
4506.93 1624
4507.56 1565
4508.19 1512
4508.83 1499
4509.46 1429
4510.09 1500
4510.73 1420
4511.36 1477
4511.99 1329
4512.63 1317
4513.26 1530
4513.89 1502
4514.53 1689
4515.16 1610
4515.80 1541
4516.43 1613
4517.06 1713
4517.70 1660
4518.33 1744
4518.97 1627
4519.60 1441
4520.23 1558
4520.87 1510
4521.50 1482
4522.14 1408
4522.77 1437
4523.40 1432
4524.04 1413
4524.67 1276
4525.31 1435
4525.94 1558
4526.58 1719
4527.21 1827
4527.85 1912
4528.48 2025
4529.12 2142
4529.75 2526
4530.38 2824
4531.02 3294
4531.65 3689
4532.29 4055
4532.92 4449
4533.56 4539
4534.19 4384
4534.83 4405
4535.46 4486
4536.10 4483
4536.74 3790
4537.37 3157
4538.01 2873
4538.64 2667
4539.28 2309
4539.91 1947
4540.55 1971
4541.18 1798
4541.82 1713
4542.45 1595
4543.09 1510
4543.73 1544
4544.36 1446
4545.00 1441
4545.63 1468
4546.27 1368
4546.91 1428
4547.54 1368
4548.18 1355
4548.81 1308
4549.45 1369
4550.09 1328
4550.72 1449
4551.36 1460
4551.99 1415
4552.63 1330
4553.27 1404
4553.90 1457
4554.54 1511
4555.18 1640
4555.81 1657
4556.45 1707
4557.09 1616
4557.72 1581
4558.36 1651
4559.00 1589
4559.63 1560
4560.27 1600
4560.91 1646
4561.54 1575
4562.18 1501
4562.82 1561
4563.46 1392
4564.09 1439
4564.73 1571
4565.37 1618
4566.00 1428
4566.64 1591
4567.28 1669
4567.92 1436
4568.55 1484
4569.19 1513
4569.83 1655
4570.47 1797
4571.10 1759
4571.74 1737
4572.38 1814
4573.02 1808
4573.66 1632
4574.29 1581
4574.93 1713
4575.57 1551
4576.21 1574
4576.85 1561
4577.48 1485
4578.12 1503
4578.76 1435
4579.40 1386
4580.04 1406
4580.67 1338
4581.31 1320
4581.95 1301
4582.59 1262
4583.23 1198
4583.87 1219
4584.51 1288
4585.14 1452
4585.78 1258
4586.42 1349
4587.06 1356
4587.70 1385
4588.34 1402
4588.98 1371
4589.62 1236
4590.26 1334
4590.89 1418
4591.53 1394
4592.17 1403
4592.81 1305
4593.45 1345
4594.09 1417
4594.73 1406
4595.37 1238
4596.01 1339
4596.65 1365
4597.29 1397
4597.93 1217
4598.57 1164
4599.21 1342
4599.85 1229
4600.49 1284
4601.12 1349
4601.76 1325
4602.40 1355
4603.04 1352
4603.68 1337
4604.32 1386
4604.96 1336
4605.60 1275
4606.24 1382
4606.88 1483
4607.52 1566
4608.17 1445
4608.81 1487
4609.45 1467
4610.09 1652
4610.73 1705
4611.37 1484
4612.01 1513
4612.65 1277
4613.29 1342
4613.93 1348
4614.57 1340
4615.21 1323
4615.85 1406
4616.49 1420
4617.13 1315
4617.77 1285
4618.41 1338
4619.06 1388
4619.70 1313
4620.34 1304
4620.98 1383
4621.62 1361
4622.26 1163
4622.90 1258
4623.54 1279
4624.19 1291
4624.83 1359
4625.47 1301
4626.11 1225
4626.75 1215
4627.39 1260
4628.03 1252
4628.68 1256
4629.32 1240
4629.96 1293
4630.60 1122
4631.24 1275
4631.89 1249
4632.53 1181
4633.17 1317
4633.81 1161
4634.45 1311
4635.10 1377
4635.74 1393
4636.38 1485
4637.02 1474
4637.66 1468
4638.31 1627
4638.95 1571
4639.59 1655
4640.23 1644
4640.88 1670
4641.52 1697
4642.16 1687
4642.80 1607
4643.45 1531
4644.09 1441
4644.73 1421
4645.38 1363
4646.02 1342
4646.66 1365
4647.30 1320
4647.95 1381
4648.59 1300
4649.23 1295
4649.88 1233
4650.52 1305
4651.16 1357
4651.81 1358
4652.45 1382
4653.09 1350
4653.74 1398
4654.38 1389
4655.02 1438
4655.67 1428
4656.31 1287
4656.95 1373
4657.60 1200
4658.24 1216
4658.89 1314
4659.53 1321
4660.17 1283
4660.82 1299
4661.46 1137
4662.10 1164
4662.75 1219
4663.39 1209
4664.04 1249
4664.68 1186
4665.33 1223
4665.97 1154
4666.61 1277
4667.26 1127
4667.90 1132
4668.55 1238
4669.19 1168
4669.84 1215
4670.48 1142
4671.12 1245
4671.77 1074
4672.41 1213
4673.06 1192
4673.70 1142
4674.35 1262
4674.99 1136
4675.64 1186
4676.28 1181
4676.93 1142
4677.57 1200
4678.22 1290
4678.86 1195
4679.51 1284
4680.15 1271
4680.80 1105
4681.44 1068
4682.09 1235
4682.74 1356
4683.38 1276
4684.03 1270
4684.67 1217
4685.32 1133
4685.96 1161
4686.61 1289
4687.25 1340
4687.90 1210
4688.55 1106
4689.19 1082
4689.84 1095
4690.48 1105
4691.13 1162
4691.78 1123
4692.42 1231
4693.07 1166
4693.71 1215
4694.36 1245
4695.01 1244
4695.65 1235
4696.30 1257
4696.95 1284
4697.59 1366
4698.24 1315
4698.89 1324
4699.53 1235
4700.18 1201
4700.83 1218
4701.47 1278
4702.12 1358
4702.77 1380
4703.41 1151
4704.06 1253
4704.71 1233
4705.35 1168
4706.00 1181
4706.65 1167
4707.29 1221
4707.94 1220
4708.59 1114
4709.24 1201
4709.88 1121
4710.53 1148
4711.18 1270
4711.83 1154
4712.47 1273
4713.12 1322
4713.77 1345
4714.42 1302
4715.06 1207
4715.71 1129
4716.36 1213
4717.01 1199
4717.65 1262
4718.30 1209
4718.95 1269
4719.60 1300
4720.25 1238
4720.89 1268
4721.54 1317
4722.19 1378
4722.84 1379
4723.49 1437
4724.13 1544
4724.78 1482
4725.43 1513
4726.08 1520
4726.73 1430
4727.38 1401
4728.03 1649
4728.67 1612
4729.32 1620
4729.97 1537
4730.62 1466
4731.27 1414
4731.92 1374
4732.57 1340
4733.22 1288
4733.86 1252
4734.51 1247
4735.16 1300
4735.81 1212
4736.46 1279
4737.11 1269
4737.76 1280
4738.41 1272
4739.06 1388
4739.71 1488
4740.36 1633
4741.01 1362
4741.65 1387
4742.30 1300
4742.95 1535
4743.60 1545
4744.25 1419
4744.90 1321
4745.55 1271
4746.20 1331
4746.85 1338
4747.50 1246
4748.15 1312
4748.80 1426
4749.45 1334
4750.10 1365
4750.75 1434
4751.40 1577
4752.05 1399
4752.70 1427
4753.35 1391
4754.00 1482
4754.65 1598
4755.30 1444
4755.95 1449
4756.61 1603
4757.26 1464
4757.91 1416
4758.56 1473
4759.21 1392
4759.86 1426
4760.51 1373
4761.16 1347
4761.81 1424
4762.46 1321
4763.11 1174
4763.76 1241
4764.41 1219
4765.07 1329
4765.72 1317
4766.37 1269
4767.02 1327
4767.67 1272
4768.32 1319
4768.97 1359
4769.62 1301
4770.28 1301
4770.93 1322
4771.58 1243
4772.23 1337
4772.88 1270
4773.53 1200
4774.19 1223
4774.84 1122
4775.49 1110
4776.14 1079
4776.79 1124
4777.44 1193
4778.10 1157
4778.75 1223
4779.40 1137
4780.05 1087
4780.70 1156
4781.36 1172
4782.01 1205
4782.66 1150
4783.31 1172
4783.97 1207
4784.62 1109
4785.27 1126
4785.92 1057
4786.58 1014
4787.23 1141
4787.88 1226
4788.53 1176
4789.19 1193
4789.84 1148
4790.49 1130
4791.15 1105
4791.80 1179
4792.45 1293
4793.10 1197
4793.76 1236
4794.41 1138
4795.06 1181
4795.72 1309
4796.37 1163
4797.02 1278
4797.68 1236
4798.33 1227
4798.98 1150
4799.64 1219
4800.29 1229
4800.94 1222
4801.60 1341
4802.25 1240
4802.90 1184
4803.56 1149
4804.21 1242
4804.87 1264
4805.52 1184
4806.17 1103
4806.83 1148
4807.48 1187
4808.14 1154
4808.79 1069
4809.44 1098
4810.10 1158
4810.75 1186
4811.41 1237
4812.06 1286
4812.71 1107
4813.37 1119
4814.02 1255
4814.68 1321
4815.33 1196
4815.99 1143
4816.64 1316
4817.30 1208
4817.95 1209
4818.61 1355
4819.26 1386
4819.92 1296
4820.57 1407
4821.23 1419
4821.88 1545
4822.53 1550
4823.19 1505
4823.85 1551
4824.50 1492
4825.16 1507
4825.81 1503
4826.47 1496
4827.12 1501
4827.78 1438
4828.43 1433
4829.09 1445
4829.74 1451
4830.40 1315
4831.05 1340
4831.71 1343
4832.37 1289
4833.02 1451
4833.68 1373
4834.33 1472
4834.99 1537
4835.64 1473
4836.30 1581
4836.96 1586
4837.61 1773
4838.27 1803
4838.92 1860
4839.58 1841
4840.24 1814
4840.89 1763
4841.55 1846
4842.21 1648
4842.86 1669
4843.52 1738
4844.18 1623
4844.83 1647
4845.49 1638
4846.14 1583
4846.80 1597
4847.46 1540
4848.11 1590
4848.77 1735
4849.43 1726
4850.09 1785
4850.74 1737
4851.40 1781
4852.06 1946
4852.71 1774
4853.37 1686
4854.03 1749
4854.68 1724
4855.34 1774
4856.00 1764
4856.66 1639
4857.31 1625
4857.97 1760
4858.63 1744
4859.29 1891
4859.94 1857
4860.60 1761
4861.26 1868
4861.92 1795
4862.57 1779
4863.23 1620
4863.89 1559
4864.55 1595
4865.21 1607
4865.86 1813
4866.52 1825
4867.18 1818
4867.84 1820
4868.50 1723
4869.15 1840
4869.81 1656
4870.47 1504
4871.13 1616
4871.79 1640
4872.45 1570
4873.10 1741
4873.76 1537
4874.42 1470
4875.08 1408
4875.74 1558
4876.40 1403
4877.06 1381
4877.71 1459
4878.37 1324
4879.03 1473
4879.69 1510
4880.35 1421
4881.01 1603
4881.67 1512
4882.33 1474
4882.99 1466
4883.65 1428
4884.30 1409
4884.96 1480
4885.62 1353
4886.28 1245
4886.94 1291
4887.60 1338
4888.26 1375
4888.92 1419
4889.58 1334
4890.24 1318
4890.90 1325
4891.56 1408
4892.22 1514
4892.88 1423
4893.54 1451
4894.20 1467
4894.86 1335
4895.52 1311
4896.18 1312
4896.84 1319
4897.50 1269
4898.16 1329
4898.82 1434
4899.48 1335
4900.14 1313
4900.80 1360
4901.46 1299
4902.12 1423
4902.78 1249
4903.44 1178
4904.10 1241
4904.76 1249
4905.42 1390
4906.08 1444
4906.74 1202
4907.40 1195
4908.06 1190
4908.73 1064
4909.39 1125
4910.05 1168
4910.71 1196
4911.37 1197
4912.03 1193
4912.69 1144
4913.35 1161
4914.01 1132
4914.68 1164
4915.34 1176
4916.00 1137
4916.66 1205
4917.32 1210
4917.98 1246
4918.64 1299
4919.31 1197
4919.97 1166
4920.63 1108
4921.29 1265
4921.95 1058
4922.61 1057
4923.28 1035
4923.94 1125
4924.60 1110
4925.26 1229
4925.92 1119
4926.59 1180
4927.25 1197
4927.91 1072
4928.57 1187
4929.23 1197
4929.90 1092
4930.56 1093
4931.22 1092
4931.88 1127
4932.55 1116
4933.21 1039
4933.87 1032
4934.53 1209
4935.20 1184
4935.86 1164
4936.52 1084
4937.18 1117
4937.85 1226
4938.51 1123
4939.17 1086
4939.84 1017
4940.50 1069
4941.16 1195
4941.82 1217
4942.49 1191
4943.15 1195
4943.81 1221
4944.48 1176
4945.14 1290
4945.80 1357
4946.47 1231
4947.13 1268
4947.79 1189
4948.46 1230
4949.12 1097
4949.79 1097
4950.45 1119
4951.11 1090
4951.78 1058
4952.44 1107
4953.10 997
4953.77 1048
4954.43 1125
4955.10 1065
4955.76 1084
4956.42 1153
4957.09 1196
4957.75 1090
4958.42 1206
4959.08 1204
4959.74 1154
4960.41 1210
4961.07 1125
4961.74 1107
4962.40 1278
4963.07 1211
4963.73 1120
4964.40 1169
4965.06 1204
4965.73 1150
4966.39 1140
4967.05 1163
4967.72 1255
4968.38 1258
4969.05 1198
4969.71 1226
4970.38 1191
4971.04 1178
4971.71 1236
4972.37 1149
4973.04 1097
4973.70 1117
4974.37 1334
4975.04 1124
4975.70 1078
4976.37 1163
4977.03 1370
4977.70 1217
4978.36 1185
4979.03 1264
4979.69 1172
4980.36 1151
4981.03 1106
4981.69 1225
4982.36 1205
4983.02 1378
4983.69 1419
4984.35 1244
4985.02 1263
4985.69 1472
4986.35 1472
4987.02 1545
4987.68 1561
4988.35 1802
4989.02 1939
4989.68 2153
4990.35 2334
4991.02 2325
4991.68 2443
4992.35 2578
4993.02 2418
4993.68 2351
4994.35 2192
4995.02 1879
4995.68 1795
4996.35 1659
4997.02 1435
4997.68 1370
4998.35 1308
4999.02 1162
4999.68 1154
5000.35 1119
5001.02 1152
5001.68 1383
5002.35 1186
5003.02 1118
5003.69 1199
5004.35 1180
5005.02 1197
5005.69 1191
5006.35 1137
5007.02 1133
5007.69 1112
5008.36 1083
5009.02 1108
5009.69 1214
5010.36 1160
5011.03 1188
5011.70 1266
5012.36 1359
5013.03 1330
5013.70 1224
5014.37 1227
5015.04 1379
5015.70 1333
5016.37 1286
5017.04 1200
5017.71 1228
5018.38 1357
5019.04 1414
5019.71 1437
5020.38 1602
5021.05 1639
5021.72 1771
5022.39 1921
5023.05 1857
5023.72 1915
5024.39 2050
5025.06 1967
5025.73 2061
5026.40 2032
5027.07 1991
5027.74 1770
5028.40 1817
5029.07 1813
5029.74 1749
5030.41 1481
5031.08 1479
5031.75 1505
5032.42 1520
5033.09 1306
5033.76 1278
5034.43 1305
5035.10 1298
5035.76 1310
5036.43 1315
5037.10 1339
5037.77 1193
5038.44 1262
5039.11 1352
5039.78 1328
5040.45 1264
5041.12 1298
5041.79 1347
5042.46 1506
5043.13 1492
5043.80 1602
5044.47 1563
5045.14 1637
5045.81 1685
5046.48 1734
5047.15 1689
5047.82 1612
5048.49 1682
5049.16 1715
5049.83 1715
5050.50 1481
5051.17 1446
5051.84 1434
5052.51 1264
5053.18 1292
5053.85 1198
5054.52 1149
5055.20 1162
5055.87 1176
5056.54 1235
5057.21 1231
5057.88 1229
5058.55 1282
5059.22 1331
5059.89 1310
5060.56 1401
5061.23 1423
5061.90 1372
5062.58 1228
5063.25 1322
5063.92 1421
5064.59 1302
5065.26 1328
5065.93 1343
5066.60 1476
5067.27 1328
5067.95 1192
5068.62 1091
5069.29 1085
5069.96 1267
5070.63 1253
5071.30 1189
5071.98 1220
5072.65 1230
5073.32 1150
5073.99 1198
5074.66 1113
5075.34 1149
5076.01 1088
5076.68 1232
5077.35 1060
5078.02 1072
5078.70 1021
5079.37 1131
5080.04 1156
5080.71 1169
5081.39 1264
5082.06 1227
5082.73 1130
5083.40 1188
5084.08 1084
5084.75 1156
5085.42 1177
5086.09 1262
5086.77 1184
5087.44 1152
5088.11 1198
5088.79 1249
5089.46 1246
5090.13 1238
5090.80 1286
5091.48 1321
5092.15 1366
5092.82 1378
5093.50 1308
5094.17 1398
5094.84 1245
5095.52 1344
5096.19 1262
5096.86 1231
5097.54 1241
5098.21 1066
5098.88 1195
5099.56 1213
5100.23 1046
5100.90 1046
5101.58 1133
5102.25 1236
5102.93 1177
5103.60 1200
5104.27 1225
5104.95 1226
5105.62 1149
5106.30 1215
5106.97 1279
5107.64 1243
5108.32 1186
5108.99 1210
5109.67 1325
5110.34 1254
5111.02 1154
5111.69 1223
5112.36 1159
5113.04 1149
5113.71 1097
5114.39 1091
5115.06 1107
5115.74 1139
5116.41 1149
5117.09 1141
5117.76 1065
5118.44 1078
5119.11 1051
5119.79 1091
5120.46 1130
5121.14 1295
5121.81 1182
5122.49 1134
5123.16 1127
5123.84 1154
5124.51 1099
5125.19 1108
5125.86 1069
5126.54 951
5127.21 999
5127.89 1065
5128.56 1012
5129.24 1026
5129.92 1006
5130.59 1068
5131.27 1090
5131.94 1231
5132.62 1147
5133.29 1113
5133.97 1160
5134.65 1125
5135.32 1113
5136.00 1072
5136.67 1089
5137.35 1098
5138.03 1151
5138.70 1212
5139.38 1210
5140.05 1275
5140.73 1237
5141.41 1144
5142.08 1212
5142.76 1209
5143.44 1203
5144.11 1200
5144.79 1201
5145.47 1160
5146.14 1025
5146.82 1021
5147.50 1086
5148.17 1012
5148.85 1051
5149.53 1031
5150.20 1126
5150.88 1019
5151.56 965
5152.24 999
5152.91 1089
5153.59 1113
5154.27 1070
5154.94 1139
5155.62 1184
5156.30 1136
5156.98 1087
5157.65 1057
5158.33 1031
5159.01 1041
5159.69 1097
5160.36 1105
5161.04 1056
5161.72 982
5162.40 1022
5163.07 1059
5163.75 1112
5164.43 952
5165.11 993
5165.79 1052
5166.46 1050
5167.14 1001
5167.82 999
5168.50 965
5169.18 1184
5169.86 1087
5170.53 1188
5171.21 1128
5171.89 1008
5172.57 1122
5173.25 1084
5173.93 1017
5174.60 1045
5175.28 1008
5175.96 1021
5176.64 953
5177.32 902
5178.00 954
5178.68 931
5179.36 1022
5180.03 1076
5180.71 995
5181.39 1026
5182.07 991
5182.75 982
5183.43 1038
5184.11 1130
5184.79 1038
5185.47 1027
5186.15 1066
5186.83 958
5187.51 1040
5188.18 1000
5188.86 1026
5189.54 1069
5190.22 1007
5190.90 1020
5191.58 926
5192.26 951
5192.94 966
5193.62 1015
5194.30 1081
5194.98 974
5195.66 1050
5196.34 1019
5197.02 951
5197.70 981
5198.38 1094
5199.06 1046
5199.74 1002
5200.42 1030
5201.10 982
5201.78 988
5202.46 1033
5203.14 1001
5203.82 1043
5204.50 997
5205.19 976
5205.87 1021
5206.55 954
5207.23 1006
5207.91 1109
5208.59 1090
5209.27 1070
5209.95 972
5210.63 1042
5211.31 1059
5211.99 1087
5212.67 1060
5213.36 994
5214.04 1040
5214.72 1124
5215.40 1153
5216.08 1067
5216.76 1066
5217.44 1170
5218.12 1173
5218.81 1074
5219.49 1136
5220.17 1146
5220.85 1172
5221.53 1167
5222.21 1042
5222.90 1124
5223.58 1140
5224.26 1103
5224.94 1004
5225.62 930
5226.30 1022
5226.99 1100
5227.67 1131
5228.35 1149
5229.03 1038
5229.71 1122
5230.40 1087
5231.08 1079
5231.76 1031
5232.44 1047
5233.13 1031
5233.81 1028
5234.49 1182
5235.17 1161
5235.86 1117
5236.54 1107
5237.22 1109
5237.90 1085
5238.59 1187
5239.27 1227
5239.95 1246
5240.64 1230
5241.32 1232
5242.00 1171
5242.68 1226
5243.37 1086
5244.05 1062
5244.73 1187
5245.42 1129
5246.10 1262
5246.78 1255
5247.47 1160
5248.15 1261
5248.83 1332
5249.52 1296
5250.20 1299
5250.88 1342
5251.57 1420
5252.25 1312
5252.93 1278
5253.62 1280
5254.30 1109
5254.99 1207
5255.67 1128
5256.35 1156
5257.04 1213
5257.72 1130
5258.41 1133
5259.09 1044
5259.77 933
5260.46 1046
5261.14 1013
5261.83 1077
5262.51 1134
5263.20 1067
5263.88 1167
5264.56 1269
5265.25 1214
5265.93 1168
5266.62 1179
5267.30 1101
5267.99 1085
5268.67 1125
5269.36 1169
5270.04 1096
5270.73 1171
5271.41 989
5272.10 1042
5272.78 1061
5273.47 1060
5274.15 1030
5274.84 926
5275.52 1054
5276.21 1113
5276.89 1108
5277.58 1053
5278.26 1118
5278.95 1212
5279.63 1232
5280.32 1219
5281.00 1170
5281.69 1252
5282.38 1329
5283.06 1331
5283.75 1367
5284.43 1470
5285.12 1455
5285.80 1383
5286.49 1359
5287.18 1438
5287.86 1386
5288.55 1299
5289.23 1258
5289.92 1261
5290.61 1252
5291.29 1223
5291.98 1335
5292.66 1392
5293.35 1326
5294.04 1179
5294.72 1186
5295.41 1245
5296.10 1299
5296.78 1293
5297.47 1275
5298.16 1343
5298.84 1465
5299.53 1489
5300.22 1655
5300.90 1788
5301.59 1898
5302.28 2048
5302.96 2222
5303.65 2236
5304.34 2276
5305.03 2347
5305.71 2236
5306.40 2068
5307.09 1919
5307.77 1721
5308.46 1608
5309.15 1464
5309.84 1448
5310.52 1361
5311.21 1287
5311.90 1319
5312.59 1209
5313.27 1183
5313.96 1109
5314.65 1209
5315.34 1136
5316.02 1241
5316.71 1209
5317.40 1184
5318.09 1195
5318.78 1179
5319.46 1216
5320.15 1175
5320.84 1185
5321.53 1191
5322.22 1260
5322.90 1165
5323.59 1208
5324.28 1158
5324.97 1163
5325.66 1066
5326.35 1130
5327.04 1085
5327.72 1048
5328.41 1138
5329.10 1121
5329.79 1220
5330.48 1186
5331.17 1259
5331.86 1331
5332.54 1349
5333.23 1296
5333.92 1279
5334.61 1254
5335.30 1397
5335.99 1439
5336.68 1241
5337.37 1158
5338.06 1313
5338.75 1279
5339.44 1260
5340.12 1301
5340.81 1453
5341.50 1485
5342.19 1386
5342.88 1372
5343.57 1295
5344.26 1410
5344.95 1459
5345.64 1405
5346.33 1551
5347.02 1609
5347.71 1778
5348.40 1646
5349.09 1821
5349.78 1792
5350.47 1920
5351.16 2171
5351.85 2441
5352.54 2684
5353.23 2618
5353.92 2554
5354.61 2738
5355.30 2595
5355.99 2365
5356.68 2094
5357.37 1991
5358.06 1918
5358.75 1618
5359.44 1507
5360.14 1320
5360.83 1287
5361.52 1270
5362.21 1298
5362.90 1294
5363.59 1219
5364.28 1138
5364.97 1243
5365.66 1248
5366.35 1213
5367.04 1247
5367.74 1223
5368.43 1303
5369.12 1231
5369.81 1116
5370.50 1113
5371.19 1165
5371.88 1195
5372.57 1117
5373.27 1100
5373.96 1166
5374.65 1209
5375.34 1164
5376.03 1127
5376.72 1179
5377.42 1108
5378.11 1130
5378.80 1240
5379.49 1243
5380.18 1175
5380.88 1201
5381.57 1234
5382.26 1173
5382.95 1125
5383.64 1161
5384.34 1224
5385.03 1137
5385.72 1124
5386.41 1182
5387.11 1216
5387.80 1248
5388.49 1229
5389.18 1271
5389.88 1337
5390.57 1295
5391.26 1193
5391.95 1227
5392.65 1311
5393.34 1268
5394.03 1240
5394.72 1297
5395.42 1140
5396.11 1157
5396.80 1170
5397.50 1260
5398.19 1226
5398.88 1258
5399.58 1065
5400.27 1074
5400.96 1183
5401.66 1214
5402.35 1054
5403.04 1059
5403.74 1052
5404.43 1118
5405.12 1156
5405.82 1063
5406.51 1205
5407.20 1138
5407.90 1118
5408.59 1128
5409.28 1167
5409.98 1275
5410.67 1198
5411.37 1083
5412.06 1121
5412.75 1088
5413.45 1085
5414.14 1090
5414.84 1189
5415.53 1125
5416.23 1020
5416.92 1094
5417.61 1072
5418.31 1119
5419.00 1079
5419.70 1155
5420.39 1131
5421.09 1074
5421.78 1072
5422.48 1121
5423.17 1128
5423.87 1040
5424.56 1142
5425.25 1154
5425.95 1024
5426.64 1098
5427.34 1064
5428.03 1100
5428.73 1126
5429.42 1073
5430.12 1129
5430.82 1143
5431.51 1068
5432.21 1226
5432.90 1132
5433.60 1085
5434.29 1150
5434.99 1171
5435.68 1184
5436.38 1209
5437.07 1314
5437.77 1218
5438.47 1197
5439.16 1171
5439.86 1229
5440.55 1179
5441.25 1222
5441.94 1186
5442.64 1169
5443.34 1104
5444.03 1197
5444.73 1184
5445.42 1272
5446.12 1349
5446.82 1214
5447.51 1237
5448.21 1449
5448.91 1506
5449.60 1696
5450.30 1554
5450.99 1546
5451.69 1638
5452.39 1467
5453.08 1548
5453.78 1560
5454.48 1431
5455.17 1306
5455.87 1219
5456.57 1159
5457.27 1124
5457.96 1176
5458.66 1252
5459.36 1224
5460.05 1243
5460.75 1349
5461.45 1321
5462.14 1449
5462.84 1380
5463.54 1377
5464.24 1494
5464.93 1608
5465.63 1595
5466.33 1599
5467.03 1578
5467.72 1611
5468.42 1528
5469.12 1617
5469.82 1683
5470.51 1382
5471.21 1381
5471.91 1393
5472.61 1453
5473.31 1368
5474.00 1267
5474.70 1413
5475.40 1428
5476.10 1360
5476.80 1567
5477.49 1496
5478.19 1295
5478.89 1341
5479.59 1384
5480.29 1477
5480.99 1520
5481.68 1662
5482.38 1636
5483.08 1683
5483.78 1698
5484.48 1727
5485.18 1682
5485.88 1657
5486.57 1575
5487.27 1607
5487.97 1641
5488.67 1600
5489.37 1569
5490.07 1480
5490.77 1501
5491.47 1386
5492.17 1452
5492.87 1581
5493.56 1490
5494.26 1544
5494.96 1447
5495.66 1553
5496.36 1574
5497.06 1662
5497.76 1765
5498.46 1772
5499.16 1767
5499.86 1929
5500.56 2083
5501.26 2105
5501.96 2115
5502.66 2298
5503.36 2473
5504.06 2476
5504.76 2459
5505.46 2264
5506.16 2250
5506.86 2210
5507.56 2159
5508.26 2023
5508.96 2005
5509.66 2044
5510.36 2097
5511.06 1956
5511.76 1898
5512.46 2096
5513.16 2117
5513.86 2223
5514.56 2415
5515.26 2166
5515.96 2193
5516.66 2278
5517.36 2233
5518.07 2193
5518.77 2162
5519.47 2133
5520.17 1970
5520.87 1900
5521.57 1768
5522.27 1692
5522.97 1840
5523.67 1713
5524.37 1674
5525.08 1574
5525.78 1456
5526.48 1551
5527.18 1518
5527.88 1517
5528.58 1513
5529.28 1408
5529.99 1405
5530.69 1448
5531.39 1444
5532.09 1427
5532.79 1400
5533.49 1418
5534.20 1387
5534.90 1443
5535.60 1339
5536.30 1360
5537.00 1420
5537.70 1494
5538.41 1406
5539.11 1435
5539.81 1422
5540.51 1384
5541.22 1252
5541.92 1418
5542.62 1433
5543.32 1325
5544.02 1280
5544.73 1258
5545.43 1280
5546.13 1296
5546.84 1332
5547.54 1482
5548.24 1347
5548.94 1406
5549.65 1387
5550.35 1343
5551.05 1298
5551.75 1456
5552.46 1343
5553.16 1357
5553.86 1422
5554.57 1372
5555.27 1353
5555.97 1356
5556.68 1284
5557.38 1277
5558.08 1311
5558.79 1214
5559.49 1153
5560.19 1217
5560.90 1147
5561.60 1318
5562.30 1295
5563.01 1342
5563.71 1394
5564.41 1298
5565.12 1283
5565.82 1286
5566.53 1298
5567.23 1155
5567.93 1176
5568.64 1185
5569.34 1196
5570.05 1170
5570.75 1152
5571.45 1250
5572.16 1176
5572.86 1148
5573.57 1087
5574.27 1123
5574.98 1123
5575.68 1200
5576.38 1174
5577.09 1171
5577.79 1193
5578.50 1200
5579.20 1103
5579.91 1303
5580.61 1233
5581.32 1178
5582.02 1292
5582.73 1208
5583.43 1126
5584.14 1109
5584.84 1118
5585.55 1174
5586.25 1137
5586.96 1103
5587.66 1115
5588.37 1223
5589.07 1109
5589.78 1107
5590.48 1139
5591.19 1133
5591.89 1075
5592.60 1130
5593.31 1250
5594.01 1166
5594.72 1062
5595.42 1087
5596.13 1100
5596.83 1099
5597.54 1031
5598.25 1084
5598.95 1096
5599.66 1051
5600.36 1069
5601.07 1095
5601.78 976
5602.48 1047
5603.19 1073
5603.89 1012
5604.60 1098
5605.31 969
5606.01 956
5606.72 1094
5607.43 973
5608.13 963
5608.84 933
5609.54 978
5610.25 1004
5610.96 1045
5611.66 985
5612.37 961
5613.08 1040
5613.79 1066
5614.49 1105
5615.20 1115
5615.91 971
5616.61 996
5617.32 996
5618.03 1002
5618.73 1033
5619.44 1021
5620.15 1059
5620.86 1088
5621.56 932
5622.27 996
5622.98 976
5623.69 979
5624.39 1000
5625.10 899
5625.81 959
5626.52 1135
5627.22 1113
5627.93 1025
5628.64 1087
5629.35 1079
5630.05 1061
5630.76 1035
5631.47 1067
5632.18 1134
5632.89 1069
5633.59 1053
5634.30 1045
5635.01 1068
5635.72 1020
5636.43 1115
5637.14 1244
5637.84 1083
5638.55 1003
5639.26 1067
5639.97 1164
5640.68 1158
5641.39 1102
5642.10 1091
5642.80 1106
5643.51 1099
5644.22 1057
5644.93 1014
5645.64 1102
5646.35 1064
5647.06 931
5647.77 993
5648.47 1070
5649.18 1176
5649.89 1135
5650.60 1057
5651.31 1100
5652.02 1023
5652.73 1156
5653.44 1067
5654.15 1097
5654.86 1103
5655.57 1070
5656.28 1014
5656.99 1051
5657.70 1071
5658.41 1051
5659.12 1058
5659.83 1083
5660.54 1072
5661.24 1088
5661.95 1044
5662.66 1021
5663.37 1002
5664.08 1060
5664.79 1053
5665.50 1178
5666.21 1000
5666.93 952
5667.64 1135
5668.35 1067
5669.06 1076
5669.77 1009
5670.48 1087
5671.19 1197
5671.90 1249
5672.61 1386
5673.32 1247
5674.03 1201
5674.74 1243
5675.45 1191
5676.16 1216
5676.87 1191
5677.58 1138
5678.29 1154
5679.01 1101
5679.72 1116
5680.43 1059
5681.14 1100
5681.85 1065
5682.56 1135
5683.27 1205
5683.98 1230
5684.69 1126
5685.41 1141
5686.12 1218
5686.83 1171
5687.54 1107
5688.25 1126
5688.96 1092
5689.67 1140
5690.39 1166
5691.10 1165
5691.81 1211
5692.52 1222
5693.23 1124
5693.95 1139
5694.66 1118
5695.37 1173
5696.08 1120
5696.79 1190
5697.51 1134
5698.22 1080
5698.93 1079
5699.64 1139
5700.35 1086
5701.07 1147
5701.78 1116
5702.49 1097
5703.20 1148
5703.92 1169
5704.63 935
5705.34 986
5706.05 1094
5706.77 1076
5707.48 1111
5708.19 1015
5708.90 983
5709.62 1097
5710.33 1138
5711.04 1126
5711.76 1132
5712.47 1129
5713.18 1155
5713.90 1133
5714.61 1181
5715.32 1188
5716.04 1120
5716.75 1079
5717.46 1095
5718.18 994
5718.89 1020
5719.60 1163
5720.32 1063
5721.03 1052
5721.74 1164
5722.46 1179
5723.17 1075
5723.88 1108
5724.60 1219
5725.31 1238
5726.03 1295
5726.74 1352
5727.45 1299
5728.17 1288
5728.88 1126
5729.60 1177
5730.31 1146
5731.02 1126
5731.74 1227
5732.45 1244
5733.17 1286
5733.88 1140
5734.60 1206
5735.31 1211
5736.02 1304
5736.74 1319
5737.45 1337
5738.17 1250
5738.88 1431
5739.60 1450
5740.31 1406
5741.03 1487
5741.74 1559
5742.46 1553
5743.17 1657
5743.89 1584
5744.60 1627
5745.32 1650
5746.03 1558
5746.75 1608
5747.46 1515
5748.18 1545
5748.89 1654
5749.61 1600
5750.32 1659
5751.04 1492
5751.76 1567
5752.47 1709
5753.19 1596
5753.90 1729
5754.62 1610
5755.33 1547
5756.05 1775
5756.77 1659
5757.48 1477
5758.20 1547
5758.91 1567
5759.63 1755
5760.34 1790
5761.06 1798
5761.78 2024
5762.49 2016
5763.21 2117
5763.93 2463
5764.64 2635
5765.36 2913
5766.07 2939
5766.79 3187
5767.51 3180
5768.22 3213
5768.94 3225
5769.66 2894
5770.37 2679
5771.09 2572
5771.81 2233
5772.52 1958
5773.24 1881
5773.96 1814
5774.67 1767
5775.39 1804
5776.11 1780
5776.83 1715
5777.54 1853
5778.26 1835
5778.98 1972
5779.69 2145
5780.41 2285
5781.13 2280
5781.85 2155
5782.56 2204
5783.28 2241
5784.00 2230
5784.72 2303
5785.43 2083
5786.15 1989
5786.87 2122
5787.59 1946
5788.30 1942
5789.02 2048
5789.74 2074
5790.46 2115
5791.18 2169
5791.89 2266
5792.61 2094
5793.33 2433
5794.05 2271
5794.77 2372
5795.48 2354
5796.20 2475
5796.92 2710
5797.64 2670
5798.36 2746
5799.08 2957
5799.80 3191
5800.51 3744
5801.23 4957
5801.95 5765
5802.67 7008
5803.39 8012
5804.11 8764
5804.83 9176
5805.54 9309
5806.26 8544
5806.98 7520
5807.70 6284
5808.42 5280
5809.14 4706
5809.86 4199
5810.58 3771
5811.30 3398
5812.02 3446
5812.74 3192
5813.45 3130
5814.17 3053
5814.89 3278
5815.61 3466
5816.33 3305
5817.05 3295
5817.77 3372
5818.49 3603
5819.21 3731
5819.93 3484
5820.65 3490
5821.37 3152
5822.09 3143
5822.81 3233
5823.53 3030
5824.25 3036
5824.97 2691
5825.69 2634
5826.41 2445
5827.13 2595
5827.85 2458
5828.57 2305
5829.29 2217
5830.01 2215
5830.73 2100
5831.45 2071
5832.17 2007
5832.89 1927
5833.61 1888
5834.33 1978
5835.06 2131
5835.78 1910
5836.50 1892
5837.22 1886
5837.94 1913
5838.66 1779
5839.38 1930
5840.10 1966
5840.82 1812
5841.54 1770
5842.26 1813
5842.99 1888
5843.71 1868
5844.43 1777
5845.15 1812
5845.87 1879
5846.59 1767
5847.31 1579
5848.04 1698
5848.76 1641
5849.48 1481
5850.20 1515
5850.92 1591
5851.64 1616
5852.36 1699
5853.09 1602
5853.81 1579
5854.53 1531
5855.25 1594
5855.97 1501
5856.70 1421
5857.42 1470
5858.14 1562
5858.86 1467
5859.58 1483
5860.31 1565
5861.03 1483
5861.75 1510
5862.47 1448
5863.20 1567
5863.92 1504
5864.64 1410
5865.36 1463
5866.09 1524
5866.81 1560
5867.53 1443
5868.25 1539
5868.98 1464
5869.70 1463
5870.42 1505
5871.15 1426
5871.87 1422
5872.59 1475
5873.31 1363
5874.04 1431
5874.76 1437
5875.48 1400
5876.21 1410
5876.93 1391
5877.65 1429
5878.38 1392
5879.10 1555
5879.82 1516
5880.55 1440
5881.27 1400
5881.99 1442
5882.72 1342
5883.44 1447
5884.17 1412
5884.89 1243
5885.61 1323
5886.34 1365
5887.06 1403
5887.78 1363
5888.51 1365
5889.23 1323
5889.96 1330
5890.68 1304
5891.41 1252
5892.13 1309
5892.85 1343
5893.58 1244
5894.30 1249
5895.03 1284
5895.75 1313
5896.48 1303
5897.20 1267
5897.92 1203
5898.65 1270
5899.37 1293
5900.10 1350
5900.82 1270
5901.55 1230
5902.27 1214
5903.00 1343
5903.72 1204
5904.45 1260
5905.17 1297
5905.90 1298
5906.62 1187
5907.35 1202
5908.07 1214
5908.80 1203
5909.52 1240
5910.25 1288
5910.97 1227
5911.70 1293
5912.43 1355
5913.15 1225
5913.88 1226
5914.60 1189
5915.33 1141
5916.05 1190
5916.78 1264
5917.50 1291
5918.23 1338
5918.96 1324
5919.68 1329
5920.41 1320
5921.13 1290
5921.86 1249
5922.59 1317
5923.31 1289
5924.04 1320
5924.76 1354
5925.49 1359
5926.22 1396
5926.94 1342
5927.67 1379
5928.40 1364
5929.12 1356
5929.85 1532
5930.58 1533
5931.30 1424
5932.03 1318
5932.76 1308
5933.48 1474
5934.21 1464
5934.94 1424
5935.66 1515
5936.39 1640
5937.12 1620
5937.84 1651
5938.57 1604
5939.30 1788
5940.02 1800
5940.75 1680
5941.48 1781
5942.21 1801
5942.93 1708
5943.66 1745
5944.39 1747
5945.12 1733
5945.84 1650
5946.57 1553
5947.30 1532
5948.03 1492
5948.75 1562
5949.48 1532
5950.21 1652
5950.94 1601
5951.67 1610
5952.39 1672
5953.12 1776
5953.85 1789
5954.58 1786
5955.31 1740
5956.03 1768
5956.76 1726
5957.49 1837
5958.22 1805
5958.95 1763
5959.67 1856
5960.40 1890
5961.13 1824
5961.86 1824
5962.59 1740
5963.32 1745
5964.05 1871
5964.77 1811
5965.50 1949
5966.23 2152
5966.96 1998
5967.69 2042
5968.42 2238
5969.15 2342
5969.88 2237
5970.61 2372
5971.33 2358
5972.06 2310
5972.79 2258
5973.52 2248
5974.25 2086
5974.98 2305
5975.71 2220
5976.44 2091
5977.17 2341
5977.90 2133
5978.63 2096
5979.36 2164
5980.09 2208
5980.82 2165
5981.55 2370
5982.28 2387
5983.01 2251
5983.74 2355
5984.46 2516
5985.19 2477
5985.92 2441
5986.65 2413
5987.38 2342
5988.11 2456
5988.85 2401
5989.58 2326
5990.31 2327
5991.04 2521
5991.77 2459
5992.50 2422
5993.23 2532
5993.96 2629
5994.69 2545
5995.42 2594
5996.15 2595
5996.88 2567
5997.61 2718
5998.34 2845
5999.07 2739
5999.80 2757
6000.53 2681
6001.26 2715
6002.00 2791
6002.73 2738
6003.46 2710
6004.19 2606
6004.92 2610
6005.65 2634
6006.38 2526
6007.11 2572
6007.84 2413
6008.58 2692
6009.31 2912
6010.04 3065
6010.77 3395
6011.50 3841
6012.23 4192
6012.96 4776
6013.70 5585
6014.43 6068
6015.16 6192
6015.89 6504
6016.62 6536
6017.36 6443
6018.09 6056
6018.82 5619
6019.55 4943
6020.28 4460
6021.02 3902
6021.75 3143
6022.48 3012
6023.21 2760
6023.94 2467
6024.68 2355
6025.41 2313
6026.14 2243
6026.87 2090
6027.61 2077
6028.34 2070
6029.07 2006
6029.80 1945
6030.54 2028
6031.27 1892
6032.00 1879
6032.73 1839
6033.47 1809
6034.20 1850
6034.93 1828
6035.67 1761
6036.40 1727
6037.13 1769
6037.87 1778
6038.60 1799
6039.33 1832
6040.07 1829
6040.80 1840
6041.53 1949
6042.27 1990
6043.00 2031
6043.73 1868
6044.47 1937
6045.20 1998
6045.93 2028
6046.67 1960
6047.40 2085
6048.13 1996
6048.87 2113
6049.60 2082
6050.34 2064
6051.07 2066
6051.80 2154
6052.54 2229
6053.27 2357
6054.01 2392
6054.74 2396
6055.47 2368
6056.21 2504
6056.94 2562
6057.68 2206
6058.41 2146
6059.15 2148
6059.88 2062
6060.61 2076
6061.35 1991
6062.08 2022
6062.82 2094
6063.55 1999
6064.29 2093
6065.02 2079
6065.76 2034
6066.49 2078
6067.23 2035
6067.96 2043
6068.70 1985
6069.43 1889
6070.17 1888
6070.90 1921
6071.64 1869
6072.37 1908
6073.11 1848
6073.84 1884
6074.58 1830
6075.31 1807
6076.05 1900
6076.78 1883
6077.52 1644
6078.26 1545
6078.99 1618
6079.73 1728
6080.46 1680
6081.20 1638
6081.93 1702
6082.67 1634
6083.41 1588
6084.14 1543
6084.88 1625
6085.61 1611
6086.35 1733
6087.09 1673
6087.82 1657
6088.56 1634
6089.30 1580
6090.03 1528
6090.77 1494
6091.50 1508
6092.24 1647
6092.98 1683
6093.71 1589
6094.45 1672
6095.19 1661
6095.92 1655
6096.66 1576
6097.40 1609
6098.13 1528
6098.87 1499
6099.61 1471
6100.34 1545
6101.08 1521
6101.82 1565
6102.56 1676
6103.29 1557
6104.03 1506
6104.77 1461
6105.50 1583
6106.24 1512
6106.98 1455
6107.72 1391
6108.45 1460
6109.19 1511
6109.93 1468
6110.67 1554
6111.40 1553
6112.14 1572
6112.88 1654
6113.62 1582
6114.35 1549
6115.09 1539
6115.83 1630
6116.57 1647
6117.31 1472
6118.04 1609
6118.78 1637
6119.52 1573
6120.26 1722
6121.00 1717
6121.73 1550
6122.47 1616
6123.21 1634
6123.95 1674
6124.69 1634
6125.43 1609
6126.16 1732
6126.90 1650
6127.64 1610
6128.38 1663
6129.12 1632
6129.86 1624
6130.60 1674
6131.33 1642
6132.07 1650
6132.81 1574
6133.55 1613
6134.29 1623
6135.03 1793
6135.77 1685
6136.51 1724
6137.25 1779
6137.99 1819
6138.73 1750
6139.46 1773
6140.20 1809
6140.94 1727
6141.68 1695
6142.42 1693
6143.16 1727
6143.90 1765
6144.64 1732
6145.38 1646
6146.12 1832
6146.86 1770
6147.60 1796
6148.34 1626
6149.08 1720
6149.82 1791
6150.56 1738
6151.30 1754
6152.04 1892
6152.78 1832
6153.52 1842
6154.26 1910
6155.00 1819
6155.74 1748
6156.48 1896
6157.22 1972
6157.96 1975
6158.70 2060
6159.44 2058
6160.18 2028
6160.92 2167
6161.66 2126
6162.40 2052
6163.15 2039
6163.89 2115
6164.63 2385
6165.37 2342
6166.11 2275
6166.85 2507
6167.59 2677
6168.33 2728
6169.07 2726
6169.81 2940
6170.55 3024
6171.30 2875
6172.04 2982
6172.78 2920
6173.52 2828
6174.26 2793
6175.00 2761
6175.74 2763
6176.49 2569
6177.23 2408
6177.97 2577
6178.71 2573
6179.45 2363
6180.19 2352
6180.94 2434
6181.68 2500
6182.42 2659
6183.16 2775
6183.90 2554
6184.65 2631
6185.39 2601
6186.13 2727
6186.87 2728
6187.61 2755
6188.36 2730
6189.10 2789
6189.84 2800
6190.58 2875
6191.33 2933
6192.07 2932
6192.81 2956
6193.55 3082
6194.30 3281
6195.04 3231
6195.78 3326
6196.52 3600
6197.27 3529
6198.01 3581
6198.75 3797
6199.49 3562
6200.24 3625
6200.98 3450
6201.72 3417
6202.47 3433
6203.21 3505
6203.95 3497
6204.70 3784
6205.44 4025
6206.18 4525
6206.93 5336
6207.67 6503
6208.41 8144
6209.16 9658
6209.90 11284
6210.64 13086
6211.39 14691
6212.13 15229
6212.87 15510
6213.62 14934
6214.36 13222
6215.11 11186
6215.85 9868
6216.59 8207
6217.34 6820
6218.08 5643
6218.83 4596
6219.57 3917
6220.31 3485
6221.06 3142
6221.80 3016
6222.55 2940
6223.29 2856
6224.04 2989
6224.78 3068
6225.52 2968
6226.27 3078
6227.01 3115
6227.76 3078
6228.50 2876
6229.25 2754
6229.99 2677
6230.74 2530
6231.48 2378
6232.23 2081
6232.97 2102
6233.72 1997
6234.46 2002
6235.21 1952
6235.95 2006
6236.70 2034
6237.44 1941
6238.19 2090
6238.93 2038
6239.68 2070
6240.42 2156
6241.17 2175
6241.91 2079
6242.66 2074
6243.40 1986
6244.15 2101
6244.90 2245
6245.64 2360
6246.39 2452
6247.13 2500
6247.88 2648
6248.62 2600
6249.37 2788
6250.12 2868
6250.86 2814
6251.61 2864
6252.35 2672
6253.10 2652
6253.85 2789
6254.59 2783
6255.34 2636
6256.09 2602
6256.83 2509
6257.58 2556
6258.32 2514
6259.07 2479
6259.82 2437
6260.56 2427
6261.31 2427
6262.06 2430
6262.80 2336
6263.55 2454
6264.30 2427
6265.04 2458
6265.79 2354
6266.54 2433
6267.29 2505
6268.03 2365
6268.78 2389
6269.53 2258
6270.27 2233
6271.02 2233
6271.77 2282
6272.52 2317
6273.26 2265
6274.01 2514
6274.76 2641
6275.50 2565
6276.25 2559
6277.00 2638
6277.75 2684
6278.49 2810
6279.24 2897
6279.99 2900
6280.74 2944
6281.49 2908
6282.23 2628
6282.98 2470
6283.73 2551
6284.48 2280
6285.23 2073
6285.97 2137
6286.72 2138
6287.47 2178
6288.22 2153
6288.97 2102
6289.71 2217
6290.46 2191
6291.21 2307
6291.96 2406
6292.71 2334
6293.46 2325
6294.21 2402
6294.95 2364
6295.70 2329
6296.45 2188
6297.20 2069
6297.95 1828
6298.70 1934
6299.45 1894
6300.20 1704
6300.94 1690
6301.69 1716
6302.44 1631
6303.19 1768
6303.94 1890
6304.69 1837
6305.44 1863
6306.19 1796
6306.94 1749
6307.69 1779
6308.44 1749
6309.19 1734
6309.94 1827
6310.69 1826
6311.43 1783
6312.18 1806
6312.93 1844
6313.68 1713
6314.43 1707
6315.18 1956
6315.93 1795
6316.68 1789
6317.43 1846
6318.18 1808
6318.93 1914
6319.68 1817
6320.43 1698
6321.18 1894
6321.93 2000
6322.68 1910
6323.43 1700
6324.18 1625
6324.94 1717
6325.69 1619
6326.44 1559
6327.19 1540
6327.94 1502
6328.69 1462
6329.44 1404
6330.19 1533
6330.94 1351
6331.69 1521
6332.44 1544
6333.19 1414
6333.94 1383
6334.69 1500
6335.45 1519
6336.20 1447
6336.95 1445
6337.70 1447
6338.45 1470
6339.20 1462
6339.95 1390
6340.70 1440
6341.46 1509
6342.21 1425
6342.96 1569
6343.71 1599
6344.46 1544
6345.21 1419
6345.96 1438
6346.72 1560
6347.47 1557
6348.22 1538
6348.97 1406
6349.72 1420
6350.48 1438
6351.23 1544
6351.98 1381
6352.73 1514
6353.48 1527
6354.24 1431
6354.99 1518
6355.74 1563
6356.49 1643
6357.24 1557
6358.00 1584
6358.75 1619
6359.50 1634
6360.25 1613
6361.01 1508
6361.76 1439
6362.51 1439
6363.26 1461
6364.02 1495
6364.77 1409
6365.52 1435
6366.28 1516
6367.03 1476
6367.78 1370
6368.53 1404
6369.29 1482
6370.04 1443
6370.79 1437
6371.55 1338
6372.30 1325
6373.05 1430
6373.81 1416
6374.56 1298
6375.31 1264
6376.07 1368
6376.82 1400
6377.57 1412
6378.33 1403
6379.08 1454
6379.83 1392
6380.59 1348
6381.34 1413
6382.10 1384
6382.85 1295
6383.60 1393
6384.36 1410
6385.11 1373
6385.87 1425
6386.62 1511
6387.37 1391
6388.13 1349
6388.88 1288
6389.64 1295
6390.39 1245
6391.14 1220
6391.90 1192
6392.65 1191
6393.41 1206
6394.16 1341
6394.92 1298
6395.67 1287
6396.43 1251
6397.18 1302
6397.94 1269
6398.69 1322
6399.45 1297
6400.20 1352
6400.96 1285
6401.71 1354
6402.47 1384
6403.22 1425
6403.98 1338
6404.73 1400
6405.49 1158
6406.24 1220
6407.00 1216
6407.75 1291
6408.51 1150
6409.26 1178
6410.02 1198
6410.77 1291
6411.53 1184
6412.28 1253
6413.04 1283
6413.80 1334
6414.55 1308
6415.31 1427
6416.06 1407
6416.82 1292
6417.57 1373
6418.33 1293
6419.09 1241
6419.84 1175
6420.60 1287
6421.35 1337
6422.11 1309
6422.87 1324
6423.62 1376
6424.38 1331
6425.14 1409
6425.89 1307
6426.65 1406
6427.40 1390
6428.16 1237
6428.92 1389
6429.67 1333
6430.43 1339
6431.19 1352
6431.94 1417
6432.70 1387
6433.46 1397
6434.22 1456
6434.97 1425
6435.73 1481
6436.49 1472
6437.24 1490
6438.00 1456
6438.76 1442
6439.51 1403
6440.27 1473
6441.03 1511
6441.79 1465
6442.54 1407
6443.30 1475
6444.06 1480
6444.82 1452
6445.57 1474
6446.33 1521
6447.09 1409
6447.85 1470
6448.60 1447
6449.36 1502
6450.12 1501
6450.88 1516
6451.64 1418
6452.39 1525
6453.15 1448
6453.91 1453
6454.67 1499
6455.43 1409
6456.18 1442
6456.94 1485
6457.70 1579
6458.46 1522
6459.22 1542
6459.98 1647
6460.73 1588
6461.49 1635
6462.25 1627
6463.01 1593
6463.77 1584
6464.53 1495
6465.29 1623
6466.04 1545
6466.80 1673
6467.56 1541
6468.32 1748
6469.08 1639
6469.84 1510
6470.60 1566
6471.36 1644
6472.12 1724
6472.87 1769
6473.63 1745
6474.39 1709
6475.15 1730
6475.91 1761
6476.67 1748
6477.43 1697
6478.19 1709
6478.95 1792
6479.71 1790
6480.47 1902
6481.23 1957
6481.99 1870
6482.75 1990
6483.51 2094
6484.27 2097
6485.03 2014
6485.79 2063
6486.55 2057
6487.31 2139
6488.07 2078
6488.83 2057
6489.59 2275
6490.35 2208
6491.11 2251
6491.87 2178
6492.63 2325
6493.39 2412
6494.15 2328
6494.91 2444
6495.67 2501
6496.43 2777
6497.19 2707
6497.95 2773
6498.71 2719
6499.47 2795
6500.23 2701
6500.99 2645
6501.76 2694
6502.52 2646
6503.28 2754
6504.04 2790
6504.80 2674
6505.56 2762
6506.32 2752
6507.08 2758
6507.84 2904
6508.61 3074
6509.37 3105
6510.13 3107
6510.89 3265
6511.65 3511
6512.41 3937
6513.17 4028
6513.94 4231
6514.70 4501
6515.46 4624
6516.22 4567
6516.98 4597
6517.74 4484
6518.51 4368
6519.27 4280
6520.03 4220
6520.79 4376
6521.55 4839
6522.32 5184
6523.08 5639
6523.84 6215
6524.60 6924
6525.36 7380
6526.13 7627
6526.89 7635
6527.65 7369
6528.41 7236
6529.18 6883
6529.94 6468
6530.70 6371
6531.46 5896
6532.23 5618
6532.99 5231
6533.75 4942
6534.51 5090
6535.28 5202
6536.04 5206
6536.80 5671
6537.57 5874
6538.33 6626
6539.09 7033
6539.85 7007
6540.62 6926
6541.38 6595
6542.14 6106
6542.91 5344
6543.67 4761
6544.43 4107
6545.20 3747
6545.96 3330
6546.72 3030
6547.49 2759
6548.25 2626
6549.02 2527
6549.78 2549
6550.54 2513
6551.31 2470
6552.07 2634
6552.83 2795
6553.60 2675
6554.36 2591
6555.13 2673
6555.89 2538
6556.65 2539
6557.42 2520
6558.18 2573
6558.95 2487
6559.71 2535
6560.47 2724
6561.24 2707
6562.00 2821
6562.77 2886
6563.53 2766
6564.30 2952
6565.06 3062
6565.83 3069
6566.59 2836
6567.36 2871
6568.12 2871
6568.88 3065
6569.65 3134
6570.41 3103
6571.18 2970
6571.94 2852
6572.71 2968
6573.47 3026
6574.24 3032
6575.00 3180
6575.77 3448
6576.53 3566
6577.30 3668
6578.07 3604
6578.83 3366
6579.60 3234
6580.36 3308
6581.13 3342
6581.89 3191
6582.66 3234
6583.42 3249
6584.19 2996
6584.96 3024
6585.72 3052
6586.49 2940
6587.25 2836
6588.02 2845
6588.78 2875
6589.55 3087
6590.32 3182
6591.08 3369
6591.85 3419
6592.61 3564
6593.38 3868
6594.15 4148
6594.91 4374
6595.68 4728
6596.45 4925
6597.21 5185
6597.98 5058
6598.75 5092
6599.51 4850
6600.28 4582
6601.05 4268
6601.81 4047
6602.58 3654
6603.35 3462
6604.11 3478
6604.88 3095
6605.65 3037
6606.41 2875
6607.18 2883
6607.95 2757
6608.71 2705
6609.48 2720
6610.25 2861
6611.02 2745
6611.78 2821
6612.55 2945
6613.32 2810
6614.09 2802
6614.85 2804
6615.62 2630
6616.39 2494
6617.16 2510
6617.92 2576
6618.69 2631
6619.46 2671
6620.23 2898
6620.99 2788
6621.76 2755
6622.53 2674
6623.30 2734
6624.07 2683
6624.83 2773
6625.60 2664
6626.37 2860
6627.14 2593
6627.91 2634
6628.67 2571
6629.44 2566
6630.21 2598
6630.98 2818
6631.75 2955
6632.52 3102
6633.29 3544
6634.05 4090
6634.82 4528
6635.59 5091
6636.36 5768
6637.13 6025
6637.90 6167
6638.67 6041
6639.43 5827
6640.20 5379
6640.97 4761
6641.74 4269
6642.51 3739
6643.28 3315
6644.05 2918
6644.82 2623
6645.59 2576
6646.36 2352
6647.13 2199
6647.90 2226
6648.66 2249
6649.43 2148
6650.20 2093
6650.97 2245
6651.74 2210
6652.51 2221
6653.28 2310
6654.05 2227
6654.82 2243
6655.59 2119
6656.36 2009
6657.13 1925
6657.90 1948
6658.67 1931
6659.44 2013
6660.21 1913
6660.98 1916
6661.75 1853
6662.52 1938
6663.29 2059
6664.06 1981
6664.83 2005
6665.60 1926
6666.37 1897
6667.14 1953
6667.91 1903
6668.69 2033
6669.46 2041
6670.23 2004
6671.00 2015
6671.77 2047
6672.54 1983
6673.31 2049
6674.08 2139
6674.85 2014
6675.62 2196
6676.39 2237
6677.16 2070
6677.94 2134
6678.71 2016
6679.48 2037
6680.25 1924
6681.02 1937
6681.79 1978
6682.56 1929
6683.33 1874
6684.11 1938
6684.88 2097
6685.65 2040
6686.42 2087
6687.19 2067
6687.96 2203
6688.74 2290
6689.51 2229
6690.28 2138
6691.05 2105
6691.82 2177
6692.60 1996
6693.37 1866
6694.14 1852
6694.91 1724
6695.68 1884
6696.46 1775
6697.23 1837
6698.00 1778
6698.77 1869
6699.55 1807
6700.32 1772
6701.09 1694
6701.86 1697
6702.64 1726
6703.41 1733
6704.18 1910
6704.95 1940
6705.73 1749
6706.50 1781
6707.27 1829
6708.04 1835
6708.82 1854
6709.59 1692
6710.36 1699
6711.14 1698
6711.91 1689
6712.68 1649
6713.46 1678
6714.23 1570
6715.00 1598
6715.78 1689
6716.55 1593
6717.32 1630
6718.10 1542
6718.87 1467
6719.64 1435
6720.42 1510
6721.19 1513
6721.96 1521
6722.74 1407
6723.51 1366
6724.28 1496
6725.06 1416
6725.83 1382
6726.61 1422
6727.38 1459
6728.15 1371
6728.93 1463
6729.70 1408
6730.48 1364
6731.25 1347
6732.02 1447
6732.80 1435
6733.57 1381
6734.35 1364
6735.12 1443
6735.90 1401
6736.67 1286
6737.45 1445
6738.22 1405
6738.99 1370
6739.77 1463
6740.54 1455
6741.32 1369
6742.09 1316
6742.87 1334
6743.64 1442
6744.42 1488
6745.19 1476
6745.97 1436
6746.74 1486
6747.52 1509
6748.29 1396
6749.07 1362
6749.84 1419
6750.62 1569
6751.40 1614
6752.17 1594
6752.95 1477
6753.72 1656
6754.50 1623
6755.27 1682
6756.05 1643
6756.82 1655
6757.60 1617
6758.38 1691
6759.15 1420
6759.93 1433
6760.70 1419
6761.48 1392
6762.25 1488
6763.03 1399
6763.81 1375
6764.58 1419
6765.36 1421
6766.14 1345
6766.91 1313
6767.69 1413
6768.46 1422
6769.24 1410
6770.02 1467
6770.79 1317
6771.57 1292
6772.35 1398
6773.12 1362
6773.90 1296
6774.68 1269
6775.45 1315
6776.23 1230
6777.01 1209
6777.78 1240
6778.56 1355
6779.34 1351
6780.11 1332
6780.89 1334
6781.67 1303
6782.45 1405
6783.22 1392
6784.00 1244
6784.78 1173
6785.56 1219
6786.33 1211
6787.11 1311
6787.89 1297
6788.66 1333
6789.44 1343
6790.22 1306
6791.00 1315
6791.78 1258
6792.55 1187
6793.33 1235
6794.11 1209
6794.89 1264
6795.66 1268
6796.44 1238
6797.22 1318
6798.00 1238
6798.78 1261
6799.55 1198
6800.33 1291
6801.11 1256
6801.89 1239
6802.67 1271
6803.45 1332
6804.22 1351
6805.00 1300
6805.78 1295
6806.56 1343
6807.34 1350
6808.12 1266
6808.90 1383
6809.67 1397
6810.45 1334
6811.23 1240
6812.01 1317
6812.79 1301
6813.57 1293
6814.35 1326
6815.13 1280
6815.91 1205
6816.68 1266
6817.46 1243
6818.24 1321
6819.02 1371
6819.80 1381
6820.58 1383
6821.36 1404
6822.14 1343
6822.92 1441
6823.70 1453
6824.48 1393
6825.26 1390
6826.04 1423
6826.82 1481
6827.60 1412
6828.38 1282
6829.16 1234
6829.94 1320
6830.72 1396
6831.50 1357
6832.28 1210
6833.06 1401
6833.84 1296
6834.62 1291
6835.40 1343
6836.18 1320
6836.96 1352
6837.74 1366
6838.52 1322
6839.30 1440
6840.08 1247
6840.86 1220
6841.64 1264
6842.42 1256
6843.20 1196
6843.98 1283
6844.76 1290
6845.54 1220
6846.32 1255
6847.10 1321
6847.89 1433
6848.67 1533
6849.45 1619
6850.23 1721
6851.01 1805
6851.79 2067
6852.57 2154
6853.35 2199
6854.13 2409
6854.92 2352
6855.70 2209
6856.48 2229
6857.26 2184
6858.04 1878
6858.82 1703
6859.60 1647
6860.39 1696
6861.17 1855
6861.95 1692
6862.73 1549
6863.51 1636
6864.29 1561
6865.08 1645
6865.86 1539
6866.64 1484
6867.42 1428
6868.20 1529
6868.99 1419
6869.77 1290
6870.55 1409
6871.33 1467
6872.12 1411
6872.90 1439
6873.68 1378
6874.46 1283
6875.24 1323
6876.03 1306
6876.81 1369
6877.59 1353
6878.38 1269
6879.16 1285
6879.94 1304
6880.72 1302
6881.51 1357
6882.29 1437
6883.07 1425
6883.85 1420
6884.64 1297
6885.42 1354
6886.20 1400
6886.99 1442
6887.77 1441
6888.55 1503
6889.34 1591
6890.12 1618
6890.90 1601
6891.69 1529
6892.47 1672
6893.25 1560
6894.04 1552
6894.82 1565
6895.60 1566
6896.39 1485
6897.17 1529
6897.96 1537
6898.74 1483
6899.52 1645
6900.31 1572
6901.09 1516
6901.88 1590
6902.66 1469
6903.44 1531
6904.23 1559
6905.01 1535
6905.80 1518
6906.58 1553
6907.36 1451
6908.15 1498
6908.93 1517
6909.72 1499
6910.50 1334
6911.29 1378
6912.07 1475
6912.86 1497
6913.64 1400
6914.42 1433
6915.21 1408
6915.99 1409
6916.78 1511
6917.56 1459
6918.35 1572
6919.13 1520
6919.92 1496
6920.70 1647
6921.49 1528
6922.27 1542
6923.06 1567
6923.84 1535
6924.63 1598
6925.42 1587
6926.20 1480
6926.99 1476
6927.77 1567
6928.56 1621
6929.34 1546
6930.13 1727
6930.91 1633
6931.70 1543
6932.48 1529
6933.27 1554
6934.06 1644
6934.84 1591
6935.63 1576
6936.41 1706
6937.20 1718
6937.99 1706
6938.77 1668
6939.56 1741
6940.34 1596
6941.13 1682
6941.92 1810
6942.70 1859
6943.49 1824
6944.28 1890
6945.06 2001
6945.85 2168
6946.64 2198
6947.42 2014
6948.21 2011
6949.00 2120
6949.78 2045
6950.57 1957
6951.36 2068
6952.14 2067
6952.93 2020
6953.72 2108
6954.50 2063
6955.29 1979
6956.08 1966
6956.86 2070
6957.65 2093
6958.44 2259
6959.23 2369
6960.01 2251
6960.80 2360
6961.59 2369
6962.38 2261
6963.16 2434
6963.95 2370
6964.74 2341
6965.53 2311
6966.31 2423
6967.10 2472
6967.89 2469
6968.68 2383
6969.46 2475
6970.25 2576
6971.04 2610
6971.83 2710
6972.62 2656
6973.40 2862
6974.19 2867
6974.98 2793
6975.77 2768
6976.56 2732
6977.34 2647
6978.13 2746
6978.92 2796
6979.71 2957
6980.50 3094
6981.29 3229
6982.08 3327
6982.86 3660
6983.65 3926
6984.44 4505
6985.23 5211
6986.02 6055
6986.81 6983
6987.60 7960
6988.39 8509
6989.17 8792
6989.96 8662
6990.75 7754
6991.54 7073
6992.33 6297
6993.12 5478
6993.91 4722
6994.70 4168
6995.49 3915
6996.28 3747
6997.07 3795
6997.86 3834
6998.64 4239
6999.43 5002
7000.22 5724
7001.01 6616
7001.80 7160
7002.59 7726
7003.38 7833
7004.17 7619
7004.96 6845
7005.75 6111
7006.54 5349
7007.33 4552
7008.12 3990
7008.91 3380
7009.70 2935
7010.49 2574
7011.28 2316
7012.07 2467
7012.86 2368
7013.65 2337
7014.44 2269
7015.23 2309
7016.02 2376
7016.81 2333
7017.61 2307
7018.40 2180
7019.19 2266
7019.98 2258
7020.77 2058
7021.56 1922
7022.35 2030
7023.14 1982
7023.93 1868
7024.72 2034
7025.51 2131
7026.30 2162
7027.10 2050
7027.89 2166
7028.68 2213
7029.47 2140
7030.26 2246
7031.05 2134
7031.84 2038
7032.63 2023
7033.43 2024
7034.22 1943
7035.01 1781
7035.80 1925
7036.59 1892
7037.38 1859
7038.18 1907
7038.97 1965
7039.76 1928
7040.55 2099
7041.34 2255
7042.13 2183
7042.93 2131
7043.72 2130
7044.51 2032
7045.30 2014
7046.09 2105
7046.89 2023
7047.68 1896
7048.47 1979
7049.26 2031
7050.06 2160
7050.85 2143
7051.64 2062
7052.43 2364
7053.23 2416
7054.02 2176
7054.81 2170
7055.60 2131
7056.40 2056
7057.19 1939
7057.98 1901
7058.77 1855
7059.57 1793
7060.36 1804
7061.15 1866
7061.95 1686
7062.74 1733
7063.53 1869
7064.33 1849
7065.12 1817
7065.91 1856
7066.71 1812
7067.50 1793
7068.29 1810
7069.09 1696
7069.88 1684
7070.67 1806
7071.47 1781
7072.26 1706
7073.05 1761
7073.85 1735
7074.64 1790
7075.44 1625
7076.23 1571
7077.02 1617
7077.82 1583
7078.61 1593
7079.41 1660
7080.20 1637
7080.99 1668
7081.79 1627
7082.58 1603
7083.38 1711
7084.17 1522
7084.96 1515
7085.76 1520
7086.55 1539
7087.35 1549
7088.14 1400
7088.94 1455
7089.73 1617
7090.53 1701
7091.32 1674
7092.12 1680
7092.91 1767
7093.71 2029
7094.50 1953
7095.29 2042
7096.09 2079
7096.88 2003
7097.68 1823
7098.48 1730
7099.27 1805
7100.07 1538
7100.86 1499
7101.66 1463
7102.45 1506
7103.25 1390
7104.04 1475
7104.84 1592
7105.63 1516
7106.43 1545
7107.22 1505
7108.02 1495
7108.82 1509
7109.61 1528
7110.41 1444
7111.20 1364
7112.00 1300
7112.79 1257
7113.59 1323
7114.39 1225
7115.18 1221
7115.98 1187
7116.77 1289
7117.57 1207
7118.37 1193
7119.16 1282
7119.96 1176
7120.76 1184
7121.55 1266
7122.35 1292
7123.15 1403
7123.94 1334
7124.74 1279
7125.53 1269
7126.33 1278
7127.13 1237
7127.93 1173
7128.72 1218
7129.52 1258
7130.32 1204
7131.11 1191
7131.91 1224
7132.71 1298
7133.50 1283
7134.30 1327
7135.10 1268
7135.90 1311
7136.69 1330
7137.49 1213
7138.29 1170
7139.08 1130
7139.88 1177
7140.68 1203
7141.48 1215
7142.27 1218
7143.07 1164
7143.87 1103
7144.67 1215
7145.46 1136
7146.26 1193
7147.06 1197
7147.86 1116
7148.66 1102
7149.45 1211
7150.25 1168
7151.05 1332
7151.85 1183
7152.65 1234
7153.44 1249
7154.24 1116
7155.04 1144
7155.84 1142
7156.64 1138
7157.44 1165
7158.23 1241
7159.03 1191
7159.83 1137
7160.63 1131
7161.43 1155
7162.23 1160
7163.03 1089
7163.83 1135
7164.62 1178
7165.42 1074
7166.22 1057
7167.02 1076
7167.82 1043
7168.62 1134
7169.42 1057
7170.22 1063
7171.02 1104
7171.82 1127
7172.61 1146
7173.41 1109
7174.21 1145
7175.01 1091
7175.81 1112
7176.61 1135
7177.41 1104
7178.21 1047
7179.01 1089
7179.81 1090
7180.61 1061
7181.41 1049
7182.21 1044
7183.01 988
7183.81 986
7184.61 1119
7185.41 1117
7186.21 1078
7187.01 1092
7187.81 1037
7188.61 1069
7189.41 1078
7190.21 1030
7191.01 1029
7191.81 1040
7192.61 994
7193.41 1052
7194.21 1030
7195.01 975
7195.81 968
7196.61 997
7197.41 1068
7198.21 1089
7199.01 1006
7199.82 956
7200.62 1015
7201.42 977
7202.22 959
7203.02 923
7203.82 964
7204.62 920
7205.42 944
7206.22 968
7207.02 1041
7207.83 975
7208.63 992
7209.43 1040
7210.23 958
7211.03 978
7211.83 891
7212.63 860
7213.44 912
7214.24 995
7215.04 1009
7215.84 935
7216.64 914
7217.44 1005
7218.25 1026
7219.05 970
7219.85 875
7220.65 951
7221.45 957
7222.26 930
7223.06 971
7223.86 904
7224.66 969
7225.46 968
7226.27 927
7227.07 1024
7227.87 978
7228.67 928
7229.48 986
7230.28 956
7231.08 1032
7231.88 1012
7232.69 991
7233.49 924
7234.29 1028
7235.09 993
7235.90 928
7236.70 973
7237.50 1021
7238.30 1058
7239.11 1039
7239.91 995
7240.71 1103
7241.52 1076
7242.32 991
7243.12 1137
7243.93 1134
7244.73 1198
7245.53 1183
7246.34 1140
7247.14 1070
7247.94 1044
7248.75 1127
7249.55 1101
7250.35 1045
7251.16 1074
7251.96 1048
7252.76 1000
7253.57 1071
7254.37 1041
7255.18 1078
7255.98 1052
7256.78 1072
7257.59 1116
7258.39 1113
7259.20 1160
7260.00 1136
7260.80 1081
7261.61 1149
7262.41 1214
7263.22 1247
7264.02 1183
7264.83 1298
7265.63 1293
7266.43 1337
7267.24 1174
7268.04 1191
7268.85 1255
7269.65 1299
7270.46 1318
7271.26 1230
7272.07 1313
7272.87 1373
7273.68 1293
7274.48 1291
7275.29 1315
7276.09 1397
7276.90 1304
7277.70 1211
7278.51 1184
7279.31 1314
7280.12 1392
7280.92 1466
7281.73 1510
7282.53 1664
7283.34 1798
7284.14 2003
7284.95 2233
7285.76 2615
7286.56 2744
7287.37 2965
7288.17 3048
7288.98 3040
7289.78 2658
7290.59 2436
7291.40 2168
7292.20 1995
7293.01 1858
7293.81 1556
7294.62 1642
7295.43 1542
7296.23 1431
7297.04 1519
7297.84 1433
7298.65 1456
7299.46 1360
7300.26 1306
7301.07 1228
7301.88 1371
7302.68 1366
7303.49 1430
7304.30 1392
7305.10 1456
7305.91 1444
7306.72 1432
7307.52 1413
7308.33 1491
7309.14 1478
7309.94 1498
7310.75 1587
7311.56 1743
7312.36 1687
7313.17 1619
7313.98 1707
7314.79 1660
7315.59 1808
7316.40 1785
7317.21 1863
7318.01 1844
7318.82 1859
7319.63 1931
7320.44 1988
7321.24 2064
7322.05 2314
7322.86 2463
7323.67 2565
7324.47 2525
7325.28 2681
7326.09 2489
7326.90 2160
7327.71 2106
7328.51 1919
7329.32 1757
7330.13 1847
7330.94 1646
7331.75 1722
7332.55 1773
7333.36 1688
7334.17 1784
7334.98 1798
7335.79 1779
7336.60 1983
7337.40 2141
7338.21 2441
7339.02 2326
7339.83 2064
7340.64 2095
7341.45 1993
7342.26 1848
7343.06 1761
7343.87 1540
7344.68 1447
7345.49 1473
7346.30 1474
7347.11 1424
7347.92 1496
7348.73 1460
7349.54 1512
7350.34 1531
7351.15 1473
7351.96 1382
7352.77 1355
7353.58 1242
7354.39 1360
7355.20 1483
7356.01 1400
7356.82 1371
7357.63 1267
7358.44 1345
7359.25 1391
7360.06 1394
7360.87 1442
7361.68 1369
7362.49 1354
7363.30 1360
7364.11 1426
7364.92 1399
7365.73 1509
7366.54 1586
7367.35 1621
7368.16 1481
7368.97 1444
7369.78 1406
7370.59 1425
7371.40 1436
7372.21 1410
7373.02 1378
7373.83 1525
7374.64 1431
7375.45 1522
7376.26 1609
7377.07 1554
7377.88 1539
7378.69 1566
7379.50 1639
7380.31 1724
7381.12 1913
7381.94 1939
7382.75 2253
7383.56 2525
7384.37 2495
7385.18 2367
7385.99 2268
7386.80 2055
7387.61 2064
7388.42 1934
7389.23 1776
7390.05 1488
7390.86 1525
7391.67 1535
7392.48 1471
7393.29 1415
7394.10 1317
7394.92 1392
7395.73 1348
7396.54 1277
7397.35 1234
7398.16 1328
7398.97 1370
7399.79 1524
7400.60 1498
7401.41 1676
7402.22 1665
7403.03 1666
7403.85 1806
7404.66 1834
7405.47 1890
7406.28 1803
7407.09 1724
7407.91 1703
7408.72 1639
7409.53 1540
7410.34 1577
7411.16 1458
7411.97 1378
7412.78 1285
7413.59 1261
7414.41 1346
7415.22 1242
7416.03 1069
7416.84 1110
7417.66 1087
7418.47 1052
7419.28 1133
7420.10 1110
7420.91 1155
7421.72 1042
7422.54 1055
7423.35 1073
7424.16 1078
7424.97 1103
7425.79 966
7426.60 1006
7427.41 985
7428.23 1048
7429.04 1016
7429.86 1044
7430.67 1074
7431.48 1047
7432.30 922
7433.11 963
7433.92 925
7434.74 1013
7435.55 1001
7436.36 1052
7437.18 1038
7437.99 984
7438.81 1040
7439.62 1042
7440.43 986
7441.25 1033
7442.06 1075
7442.88 993
7443.69 998
7444.51 1055
7445.32 1044
7446.13 1122
7446.95 1091
7447.76 1019
7448.58 1083
7449.39 1110
7450.21 1046
7451.02 1092
7451.84 1004
7452.65 1089
7453.47 1092
7454.28 1042
7455.10 1024
7455.91 996
7456.73 944
7457.54 1020
7458.36 1045
7459.17 1016
7459.99 1009
7460.80 1053
7461.62 1050
7462.43 984
7463.25 1051
7464.06 964
7464.88 971
7465.69 984
7466.51 997
7467.32 954
7468.14 973
7468.96 1008
7469.77 948
7470.59 992
7471.40 1044
7472.22 1013
7473.03 1033
7473.85 955
7474.67 1004
7475.48 916
7476.30 922
7477.11 997
7477.93 1020
7478.75 985
7479.56 909
7480.38 908
7481.20 859
7482.01 935
7482.83 899
7483.65 959
7484.46 885
7485.28 934
7486.09 960
7486.91 977
7487.73 1039
7488.54 1052
7489.36 993
7490.18 1008
7491.00 923
7491.81 941
7492.63 975
7493.45 998
7494.26 1016
7495.08 1004
7495.90 845
7496.71 897
7497.53 1034
7498.35 875
7499.17 862
7499.98 949
7500.80 964
7501.62 877
7502.44 892
7503.25 911
7504.07 842
7504.89 834
7505.71 879
7506.52 837
7507.34 849
7508.16 866
7508.98 881
7509.80 840
7510.61 826
7511.43 866
7512.25 894
7513.07 819
7513.89 891
7514.70 930
7515.52 884
7516.34 890
7517.16 884
7517.98 891
7518.79 924
7519.61 898
7520.43 821
7521.25 824
7522.07 929
7522.89 862
7523.71 920
7524.52 849
7525.34 837
7526.16 837
7526.98 904
7527.80 895
7528.62 848
7529.44 842
7530.26 777
7531.08 872
7531.89 892
7532.71 918
7533.53 850
7534.35 943
7535.17 882
7535.99 874
7536.81 939
7537.63 822
7538.45 784
7539.27 834
7540.09 923
7540.91 886
7541.73 841
7542.55 931
7543.37 906
7544.19 833
7545.01 976
7545.83 1017
7546.65 1032
7547.47 945
7548.29 905
7549.11 938
7549.93 910
7550.75 912
7551.57 936
7552.39 867
7553.21 884
7554.03 803
7554.85 825
7555.67 789
7556.49 838
7557.31 865
7558.13 984
7558.95 1018
7559.77 948
7560.59 983
7561.41 969
7562.23 940
7563.05 952
7563.87 1008
7564.69 1053
7565.52 961
7566.34 971
7567.16 993
7567.98 900
7568.80 836
7569.62 858
7570.44 834
7571.26 860
7572.08 881
7572.91 858
7573.73 904
7574.55 884
7575.37 875
7576.19 868
7577.01 880
7577.83 899
7578.66 890
7579.48 902
7580.30 841
7581.12 834
7581.94 905
7582.77 866
7583.59 858
7584.41 912
7585.23 957
7586.05 824
7586.88 876
7587.70 891
7588.52 943
7589.34 1066
7590.16 997
7590.99 1035
7591.81 983
7592.63 883
7593.45 882
7594.28 871
7595.10 957
7595.92 932
7596.74 864
7597.57 902
7598.39 891
7599.21 844
7600.03 875
7600.86 923
7601.68 931
7602.50 907
7603.33 968
7604.15 921
7604.97 974
7605.80 1040
7606.62 1042
7607.44 1114
7608.26 1099
7609.09 1168
7609.91 1102
7610.73 1060
7611.56 1067
7612.38 1055
7613.21 948
7614.03 1004
7614.85 1025
7615.68 917
7616.50 965
7617.32 938
7618.15 972
7618.97 994
7619.80 1050
7620.62 1088
7621.44 984
7622.27 971
7623.09 1007
7623.92 1054
7624.74 1076
7625.56 879
7626.39 959
7627.21 969
7628.04 989
7628.86 1044
7629.68 1037
7630.51 1059
7631.33 1069
7632.16 1079
7632.98 1138
7633.81 1205
7634.63 1282
7635.46 1363
7636.28 1243
7637.11 1097
7637.93 1030
7638.76 1048
7639.58 960
7640.41 973
7641.23 838
7642.06 884
7642.88 828
7643.71 828
7644.53 836
7645.36 824
7646.18 894
7647.01 930
7647.83 825
7648.66 769
7649.48 829
7650.31 827
7651.14 767
7651.96 805
7652.79 802
7653.61 852
7654.44 900
7655.26 854
7656.09 730
7656.92 736
7657.74 788
7658.57 790
7659.39 752
7660.22 878
7661.05 766
7661.87 789
7662.70 850
7663.52 812
7664.35 866
7665.18 829
7666.00 802
7666.83 790
7667.66 787
7668.48 833
7669.31 827
7670.14 896
7670.96 817
7671.79 902
7672.62 792
7673.44 776
7674.27 790
7675.10 778
7675.92 804
7676.75 857
7677.58 797
7678.40 854
7679.23 825
7680.06 844
7680.89 734
7681.71 799
7682.54 853
7683.37 839
7684.19 710
7685.02 834
7685.85 761
7686.68 738
7687.50 757
7688.33 793
7689.16 805
7689.99 837
7690.81 790
7691.64 834
7692.47 848
7693.30 801
7694.13 844
7694.95 846
7695.78 807
7696.61 867
7697.44 861
7698.27 822
7699.09 868
7699.92 889
7700.75 829
7701.58 813
7702.41 782
7703.24 747
7704.06 807
7704.89 769
7705.72 748
7706.55 823
7707.38 837
7708.21 865
7709.04 817
7709.86 760
7710.69 794
7711.52 823
7712.35 904
7713.18 858
7714.01 838
7714.84 836
7715.67 870
7716.50 859
7717.32 928
7718.15 934
7718.98 857
7719.81 836
7720.64 788
7721.47 841
7722.30 846
7723.13 860
7723.96 890
7724.79 912
7725.62 848
7726.45 880
7727.28 822
7728.11 852
7728.94 818
7729.77 899
7730.60 890
7731.43 914
7732.26 917
7733.09 894
7733.92 851
7734.75 867
7735.58 933
7736.41 936
7737.24 1000
7738.07 839
7738.90 875
7739.73 933
7740.56 919
7741.39 901
7742.22 851
7743.05 833
7743.88 860
7744.71 883
7745.54 986
7746.37 1047
7747.20 1106
7748.03 1328
7748.87 1585
7749.70 1768
7750.53 2043
7751.36 1973
7752.19 1884
7753.02 1797
7753.85 1630
7754.68 1340
7755.51 1246
7756.34 1046
7757.18 960
7758.01 886
7758.84 875
7759.67 816
7760.50 826
7761.33 883
7762.16 889
7763.00 893
7763.83 933
7764.66 958
7765.49 907
7766.32 875
7767.16 859
7767.99 858
7768.82 825
7769.65 780
7770.48 797
7771.31 850
7772.15 729
7772.98 764
7773.81 768
7774.64 811
7775.48 764
7776.31 811
7777.14 802
7777.97 853
7778.81 861
7779.64 793
7780.47 825
7781.30 838
7782.14 800
7782.97 829
7783.80 781
7784.63 726
7785.47 756
7786.30 776
7787.13 883
7787.97 927
7788.80 863
7789.63 841
7790.46 872
7791.30 858
7792.13 782
7792.96 815
7793.80 823
7794.63 872
7795.46 838
7796.30 731
7797.13 730
7797.96 778
7798.80 850
7799.63 788
7800.46 727
7801.30 872
7802.13 873
7802.97 819
7803.80 861
7804.63 797
7805.47 823
7806.30 811
7807.13 801
7807.97 862
7808.80 922
7809.64 848
7810.47 859
7811.31 842
7812.14 815
7812.97 827
7813.81 861
7814.64 980
7815.48 940
7816.31 820
7817.15 968
7817.98 861
7818.82 943
7819.65 951
7820.48 861
7821.32 888
7822.15 950
7822.99 974
7823.82 962
7824.66 986
7825.49 904
7826.33 888
7827.16 966
7828.00 951
7828.83 909
7829.67 911
7830.50 935
7831.34 873
7832.17 926
7833.01 946
7833.85 884
7834.68 836
7835.52 816
7836.35 783
7837.19 822
7838.02 815
7838.86 799
7839.69 789
7840.53 948
7841.37 894
7842.20 842
7843.04 806
7843.87 948
7844.71 916
7845.55 792
7846.38 852
7847.22 836
7848.05 817
7848.89 771
7849.73 688
7850.56 741
7851.40 757
7852.24 730
7853.07 814
7853.91 824
7854.74 772
7855.58 742
7856.42 723
7857.25 727
7858.09 810
7858.93 793
7859.76 776
7860.60 724
7861.44 716
7862.28 719
7863.11 747
7863.95 741
7864.79 742
7865.62 669
7866.46 679
7867.30 768
7868.14 735
7868.97 700
7869.81 710
7870.65 748
7871.48 701
7872.32 760
7873.16 744
7874.00 759
7874.83 812
7875.67 719
7876.51 763
7877.35 750
7878.19 730
7879.02 829
7879.86 884
7880.70 784
7881.54 824
7882.37 836
7883.21 896
7884.05 873
7884.89 767
7885.73 810
7886.57 842
7887.40 738
7888.24 883
7889.08 862
7889.92 855
7890.76 859
7891.60 832
7892.43 847
7893.27 898
7894.11 940
7894.95 896
7895.79 869
7896.63 815
7897.47 867
7898.30 801
7899.14 821
7899.98 794
7900.82 854
7901.66 854
7902.50 827
7903.34 830
7904.18 924
7905.02 850
7905.86 825
7906.70 738
7907.54 746
7908.37 777
7909.21 853
7910.05 773
7910.89 809
7911.73 795
7912.57 761
7913.41 809
7914.25 791
7915.09 820
7915.93 767
7916.77 830
7917.61 946
7918.45 1017
7919.29 1073
7920.13 1025
7920.97 947
7921.81 1005
7922.65 946
7923.49 954
7924.33 930
7925.17 915
7926.01 830
7926.85 755
7927.69 784
7928.53 759
7929.37 827
7930.21 802
7931.05 753
7931.90 732
7932.74 703
7933.58 778
7934.42 757
7935.26 724
7936.10 764
7936.94 684
7937.78 655
7938.62 733
7939.46 653
7940.30 709
7941.14 735
7941.99 737
7942.83 805
7943.67 709
7944.51 715
7945.35 756
7946.19 778
7947.03 724
7947.88 661
7948.72 663
7949.56 751
7950.40 789
7951.24 730
7952.08 728
7952.93 804
7953.77 773
7954.61 651
7955.45 665
7956.29 716
7957.13 668
7957.98 662
7958.82 677
7959.66 673
7960.50 719
7961.35 742
7962.19 701
7963.03 668
7963.87 646
7964.71 647
7965.56 696
7966.40 734
7967.24 754
7968.08 713
7968.93 767
7969.77 784
7970.61 843
7971.45 832
7972.30 694
7973.14 728
7973.98 789
7974.83 720
7975.67 697
7976.51 721
7977.36 747
7978.20 725
7979.04 767
7979.88 675
7980.73 752
7981.57 698
7982.41 764
7983.26 713
7984.10 689
7984.94 720
7985.79 692
7986.63 674
7987.47 705
7988.32 682
7989.16 655
7990.01 631
7990.85 653
7991.69 729
7992.54 705
7993.38 714
7994.23 679
7995.07 664
7995.91 681
7996.76 664
7997.60 630
7998.45 663
7999.29 711
8000.13 680
8000.98 628
8001.82 650
8002.67 628
8003.51 690
8004.36 712
8005.20 761
8006.04 694
8006.89 640
8007.73 715
8008.58 673
8009.42 709
8010.27 704
8011.11 691
8011.96 736
8012.80 722
8013.65 771
8014.49 783
8015.34 672
8016.18 708
8017.03 658
8017.87 631
8018.72 633
8019.56 724
8020.41 673
8021.25 710
8022.10 752
8022.95 659
8023.79 667
8024.64 664
8025.48 702
8026.33 632
8027.17 679
8028.02 672
8028.86 657
8029.71 544
8030.56 619
8031.40 683
8032.25 668
8033.09 616
8033.94 687
8034.79 709
8035.63 692
8036.48 752
8037.32 793
8038.17 777
8039.02 744
8039.86 796
8040.71 702
8041.56 685
8042.40 741
8043.25 688
8044.10 655
8044.94 636
8045.79 653
8046.64 685
8047.48 717
8048.33 680
8049.18 671
8050.02 665
8050.87 658
8051.72 711
8052.56 725
8053.41 692
8054.26 629
8055.11 662
8055.95 587
8056.80 645
8057.65 616
8058.49 666
8059.34 644
8060.19 609
8061.04 548
8061.88 650
8062.73 622
8063.58 638
8064.43 673
8065.27 631
8066.12 678
8066.97 645
8067.82 608
8068.67 635
8069.51 676
8070.36 636
8071.21 588
8072.06 590
8072.91 618
8073.75 636
8074.60 611
8075.45 621
8076.30 651
8077.15 632
8078.00 681
8078.84 646
8079.69 605
8080.54 572
8081.39 614
8082.24 658
8083.09 608
8083.94 601
8084.78 640
8085.63 577
8086.48 641
8087.33 636
8088.18 646
8089.03 662
8089.88 606
8090.73 627
8091.58 652
8092.42 661
8093.27 652
8094.12 645
8094.97 615
8095.82 563
8096.67 552
8097.52 540
8098.37 554
8099.22 553
8100.07 638
8100.92 628
8101.77 573
8102.62 523
8103.47 578
8104.32 611
8105.17 645
8106.02 575
8106.87 640
8107.72 590
8108.57 591
8109.42 591
8110.27 583
8111.12 661
8111.97 650
8112.82 561
8113.67 572
8114.52 585
8115.37 565
8116.22 637
8117.07 581
8117.92 584
8118.77 632
8119.62 590
8120.47 632
8121.32 627
8122.17 645
8123.02 671
8123.87 648
8124.72 644
8125.57 687
8126.43 700
8127.28 641
8128.13 640
8128.98 667
8129.83 616
8130.68 594
8131.53 623
8132.38 618
8133.23 603
8134.09 631
8134.94 631
8135.79 618
8136.64 574
8137.49 655
8138.34 654
8139.19 621
8140.05 613
8140.90 624
8141.75 598
8142.60 599
8143.45 611
8144.30 637
8145.16 569
8146.01 607
8146.86 622
8147.71 621
8148.56 628
8149.42 592
8150.27 589
8151.12 534
8151.97 626
8152.83 644
8153.68 615
8154.53 583
8155.38 575
8156.24 625
8157.09 727
8157.94 641
8158.79 669
8159.65 625
8160.50 606
8161.35 633
8162.20 664
8163.06 597
8163.91 647
8164.76 586
8165.62 563
8166.47 598
8167.32 563
8168.17 550
8169.03 580
8169.88 600
8170.73 670
8171.59 682
8172.44 577
8173.29 605
8174.15 573
8175.00 605
8175.85 596
8176.71 630
8177.56 590
8178.42 662
8179.27 630
8180.12 662
8180.98 562
8181.83 614
8182.68 548
8183.54 535
8184.39 561
8185.25 588
8186.10 578
8186.95 582
8187.81 535
8188.66 491
8189.52 546
8190.37 572
8191.22 556
8192.08 535
8192.93 595
8193.79 588
8194.64 588
8195.50 588
8196.35 589
8197.21 555
8198.06 578
8198.92 580
8199.77 591
8200.63 568
8201.48 586
8202.33 625
8203.19 541
8204.04 510
8204.90 566
8205.75 557
8206.61 516
8207.47 540
8208.32 581
8209.18 519
8210.03 545
8210.89 619
8211.74 578
8212.60 584
8213.45 635
8214.31 605
8215.16 552
8216.02 562
8216.87 628
8217.73 599
8218.59 581
8219.44 551
8220.30 551
8221.15 564
8222.01 580
8222.87 642
8223.72 634
8224.58 610
8225.43 642
8226.29 579
8227.15 602
8228.00 673
8228.86 639
8229.71 671
8230.57 665
8231.43 645
8232.28 679
8233.14 622
8234.00 631
8234.85 534
8235.71 548
8236.57 587
8237.42 577
8238.28 556
8239.14 592
8239.99 611
8240.85 584
8241.71 581
8242.56 503
8243.42 566
8244.28 589
8245.14 571
8245.99 573
8246.85 635
8247.71 593
8248.56 577
8249.42 623
8250.28 605
8251.14 558
8251.99 564
8252.85 600
8253.71 570
8254.57 574
8255.42 626
8256.28 597
8257.14 557
8258.00 578
8258.86 624
8259.71 611
8260.57 570
8261.43 583
8262.29 622
8263.15 593
8264.00 619
8264.86 606
8265.72 574
8266.58 579
8267.44 605
8268.29 631
8269.15 591
8270.01 604
8270.87 582
8271.73 582
8272.59 607
8273.45 665
8274.30 620
8275.16 574
8276.02 547
8276.88 571
8277.74 526
8278.60 535
8279.46 599
8280.32 612
8281.18 563
8282.03 540
8282.89 555
8283.75 573
8284.61 555
8285.47 547
8286.33 552
8287.19 587
8288.05 651
8288.91 616
8289.77 559
8290.63 547
8291.49 652
8292.35 571
8293.21 586
8294.07 582
8294.93 633
8295.78 621
8296.64 618
8297.50 615
8298.36 664
8299.22 642
8300.08 639
8300.94 633
8301.80 643
8302.66 602
8303.52 612
8304.38 648
8305.25 644
8306.11 622
8306.97 587
8307.83 601
8308.69 586
8309.55 656
8310.41 597
8311.27 643
8312.13 579
8312.99 528
8313.85 596
8314.71 597
8315.57 644
8316.43 651
8317.29 658
8318.15 677
8319.02 635
8319.88 603
8320.74 638
8321.60 651
8322.46 707
8323.32 629
8324.18 610
8325.04 626
8325.90 643
8326.77 635
8327.63 668
8328.49 610
8329.35 637
8330.21 649
8331.07 657
8331.93 678
8332.80 702
8333.66 654
8334.52 642
8335.38 638
8336.24 635
8337.11 666
8337.97 671
8338.83 628
8339.69 650
8340.55 657
8341.42 658
8342.28 720
8343.14 628
8344.00 690
8344.86 688
8345.73 672
8346.59 740
8347.45 692
8348.31 739
8349.18 644
8350.04 685
8350.90 651
8351.76 677
8352.63 734
8353.49 733
8354.35 683
8355.22 648
8356.08 673
8356.94 716
8357.80 724
8358.67 765
8359.53 772
8360.39 706
8361.26 707
8362.12 788
8362.98 727
8363.85 761
8364.71 726
8365.57 713
8366.44 795
8367.30 729
8368.16 710
8369.03 712
8369.89 763
8370.75 773
8371.62 756
8372.48 724
8373.35 740
8374.21 765
8375.07 794
8375.94 731
8376.80 720
8377.67 749
8378.53 828
8379.39 833
8380.26 774
8381.12 865
8381.99 853
8382.85 855
8383.71 838
8384.58 884
8385.44 829
8386.31 929
8387.17 1011
8388.04 943
8388.90 910
8389.77 918
8390.63 934
8391.50 925
8392.36 939
8393.22 914
8394.09 874
8394.95 896
8395.82 900
8396.68 962
8397.55 972
8398.41 949
8399.28 1029
8400.14 951
8401.01 1004
8401.88 977
8402.74 1016
8403.61 939
8404.47 949
8405.34 920
8406.20 973
8407.07 1019
8407.93 991
8408.80 928
8409.66 1015
8410.53 1043
8411.40 1087
8412.26 1126
8413.13 1145
8413.99 1218
8414.86 1168
8415.73 1125
8416.59 1205
8417.46 1212
8418.32 1171
8419.19 1152
8420.06 1195
8420.92 1155
8421.79 1194
8422.65 1214
8423.52 1193
8424.39 1229
8425.25 1155
8426.12 1245
8426.99 1335
8427.85 1405
8428.72 1402
8429.59 1417
8430.45 1378
8431.32 1479
8432.19 1531
8433.05 1490
8433.92 1553
8434.79 1555
8435.65 1492
8436.52 1465
8437.39 1562
8438.26 1676
8439.12 1633
8439.99 1682
8440.86 1817
8441.73 1655
8442.59 1827
8443.46 1814
8444.33 1873
8445.19 1929
8446.06 1924
8446.93 1981
8447.80 1991
8448.67 1977
8449.53 2096
8450.40 2186
8451.27 2262
8452.14 2518
8453.00 2546
8453.87 2599
8454.74 2885
8455.61 3085
8456.48 3554
8457.34 4250
8458.21 4738
8459.08 5096
8459.95 5298
8460.82 5295
8461.69 4914
8462.55 4336
8463.42 4011
8464.29 3545
8465.16 3139
8466.03 2858
8466.90 2544
8467.77 2518
8468.63 2675
8469.50 2899
8470.37 3145
8471.24 3670
8472.11 4289
8472.98 4990
8473.85 5193
8474.72 4738
8475.58 4502
8476.45 4037
8477.32 3561
8478.19 3057
8479.06 2580
8479.93 2301
8480.80 2021
8481.67 1707
8482.54 1636
8483.41 1562
8484.28 1434
8485.15 1407
8486.02 1405
8486.89 1451
8487.76 1454
8488.63 1490
8489.50 1468
8490.37 1441
8491.24 1416
8492.11 1402
8492.98 1365
8493.85 1406
8494.72 1259
8495.59 1370
8496.46 1333
8497.33 1451
8498.20 1528
8499.07 1479
8499.94 1492
8500.81 1505
8501.68 1460
8502.55 1347
8503.42 1335
8504.29 1357
8505.16 1359
8506.03 1333
8506.90 1342
8507.77 1402
8508.64 1359
8509.51 1340
8510.38 1481
8511.25 1556
8512.13 1483
8513.00 1490
8513.87 1509
8514.74 1602
8515.61 1467
8516.48 1472
8517.35 1456
8518.22 1463
8519.09 1368
8519.97 1442
8520.84 1412
8521.71 1392
8522.58 1384
8523.45 1393
8524.32 1452
8525.19 1438
8526.07 1460
8526.94 1568
8527.81 1435
8528.68 1481
8529.55 1632
8530.43 1644
8531.30 1598
8532.17 1587
8533.04 1524
8533.91 1561
8534.79 1559
8535.66 1573
8536.53 1584
8537.40 1543
8538.27 1493
8539.15 1482
8540.02 1597
8540.89 1530
8541.76 1587
8542.64 1581
8543.51 1591
8544.38 1586
8545.25 1597
8546.13 1580
8547.00 1522
8547.87 1459
8548.74 1353
8549.62 1396
8550.49 1360
8551.36 1263
8552.24 1246
8553.11 1358
8553.98 1309
8554.86 1288
8555.73 1378
8556.60 1354
8557.48 1296
8558.35 1330
8559.22 1189
8560.10 1235
8560.97 1314
8561.84 1190
8562.72 1186
8563.59 1230
8564.46 1215
8565.34 1156
8566.21 1131
8567.08 1216
8567.96 1177
8568.83 1097
8569.71 1133
8570.58 1086
8571.45 1123
8572.33 1136
8573.20 1088
8574.08 1104
8574.95 1192
8575.82 1073
8576.70 1122
8577.57 1092
8578.45 1109
8579.32 1058
8580.20 1007
8581.07 1005
8581.94 997
8582.82 977
8583.69 984
8584.57 1101
8585.44 1046
8586.32 1057
8587.19 1064
8588.07 1045
8588.94 1100
8589.82 1061
8590.69 1039
8591.57 982
8592.44 971
8593.32 1022
8594.19 992
8595.07 972
8595.94 1021
8596.82 1050
8597.69 1030
8598.57 1074
8599.44 1033
8600.32 1017
8601.19 1047
8602.07 1081
8602.95 1105
8603.82 1065
8604.70 1111
8605.57 1019
8606.45 1032
8607.32 1109
8608.20 1098
8609.08 1068
8609.95 994
8610.83 1128
8611.70 1090
8612.58 1045
8613.46 1175
8614.33 1146
8615.21 1080
8616.08 1116
8616.96 1133
8617.84 1113
8618.71 1112
8619.59 1089
8620.47 1084
8621.34 1045
8622.22 1022
8623.10 1032
8623.97 1099
8624.85 1104
8625.73 1123
8626.60 1136
8627.48 1063
8628.36 1195
8629.23 1138
8630.11 1247
8630.99 1260
8631.87 1233
8632.74 1205
8633.62 1198
8634.50 1217
8635.37 1150
8636.25 1132
8637.13 1168
8638.01 1130
8638.88 1182
8639.76 1255
8640.64 1200
8641.52 1160
8642.39 1235
8643.27 1236
8644.15 1199
8645.03 1278
8645.90 1260
8646.78 1216
8647.66 1233
8648.54 1274
8649.42 1310
8650.29 1333
8651.17 1313
8652.05 1355
8652.93 1317
8653.81 1352
8654.68 1398
8655.56 1386
8656.44 1343
8657.32 1385
8658.20 1395
8659.08 1322
8659.95 1296
8660.83 1340
8661.71 1360
8662.59 1382
8663.47 1430
8664.35 1405
8665.23 1419
8666.10 1440
8666.98 1415
8667.86 1404
8668.74 1412
8669.62 1397
8670.50 1479
8671.38 1522
8672.26 1531
8673.14 1512
8674.02 1604
8674.90 1749
8675.77 1769
8676.65 1882
8677.53 2011
8678.41 2021
8679.29 1838
8680.17 1898
8681.05 1878
8681.93 1842
8682.81 1733
8683.69 1635
8684.57 1652
8685.45 1653
8686.33 1624
8687.21 1575
8688.09 1627
8688.97 1696
8689.85 1860
8690.73 1888
8691.61 2081
8692.49 2338
8693.37 2668
8694.25 2928
8695.13 3221
8696.01 3221
8696.89 3330
8697.77 3346
8698.65 2974
8699.53 2720
8700.41 2416
8701.29 2270
8702.17 2015
8703.05 1913
8703.94 1879
8704.82 1742
8705.70 1661
8706.58 1741
8707.46 1680
8708.34 1637
8709.22 1666
8710.10 1698
8710.98 1732
8711.86 1719
8712.75 1730
8713.63 1712
8714.51 1567
8715.39 1672
8716.27 1751
8717.15 1732
8718.03 1630
8718.91 1527
8719.80 1604
8720.68 1677
8721.56 1781
8722.44 1724
8723.32 1787
8724.20 1840
8725.09 1901
8725.97 1917
8726.85 1868
8727.73 1865
8728.61 1865
8729.50 1973
8730.38 1950
8731.26 2018
8732.14 2092
8733.02 2116
8733.91 2176
8734.79 2115
8735.67 2025
8736.55 2185
8737.44 2127
8738.32 2155
8739.20 2319
8740.08 2231
8740.97 2220
8741.85 2137
8742.73 2223
8743.61 2270
8744.50 2326
8745.38 2261
8746.26 2300
8747.15 2253
8748.03 2306
8748.91 2295
8749.79 2330
8750.68 2374
8751.56 2300
8752.44 2343
8753.33 2432
8754.21 2486
8755.09 2419
8755.98 2546
8756.86 2536
8757.74 2528
8758.63 2518
8759.51 2550
8760.39 2701
8761.28 2737
8762.16 2741
8763.05 2674
8763.93 2828
8764.81 3048
8765.70 3260
8766.58 3311
8767.46 3458
8768.35 3642
8769.23 3702
8770.12 3708
8771.00 3789
8771.89 3692
8772.77 3584
8773.65 3481
8774.54 3605
8775.42 3535
8776.31 3470
8777.19 3586
8778.08 3633
8778.96 3646
8779.84 4119
8780.73 4920
8781.61 5938
8782.50 7533
8783.38 9090
8784.27 9839
8785.15 10975
8786.04 11396
8786.92 11078
8787.81 10148
8788.69 9264
8789.58 7875
8790.46 6613
8791.35 5622
8792.23 4685
8793.12 4203
8794.00 3758
8794.89 3407
8795.77 3422
8796.66 3379
8797.55 3506
8798.43 3852
8799.32 4040
8800.20 4252
8801.09 4446
8801.97 4658
8802.86 4640
8803.74 4103
8804.63 3842
8805.52 3535
8806.40 3264
8807.29 2924
8808.17 2579
8809.06 2437
8809.95 2392
8810.83 2447
8811.72 2316
8812.60 2392
8813.49 2475
8814.38 2723
8815.26 2654
8816.15 2552
8817.04 2601
8817.92 2634
8818.81 2521
8819.70 2367
8820.58 2255
8821.47 2449
8822.36 2471
8823.24 2405
8824.13 2427
8825.02 2289
8825.90 2324
8826.79 2333
8827.68 2211
8828.56 2133
8829.45 2040
8830.34 2216
8831.23 2085
8832.11 1998
8833.00 1980
8833.89 2041
8834.77 2103
8835.66 2011
8836.55 2017
8837.44 2035
8838.32 1969
8839.21 2006
8840.10 1959
8840.99 2052
8841.88 2029
8842.76 2004
8843.65 2054
8844.54 2042
8845.43 2141
8846.31 2167
8847.20 2187
8848.09 2127
8848.98 2167
8849.87 2010
8850.75 2085
8851.64 2126
8852.53 2157
8853.42 2104
8854.31 2152
8855.20 2009
8856.08 2137
8856.97 2104
8857.86 2086
8858.75 2129
8859.64 2051
8860.53 2000
8861.42 2115
8862.30 2101
8863.19 2001
8864.08 1989
8864.97 1995
8865.86 1985
8866.75 1969
8867.64 1910
8868.53 1893
8869.42 1875
8870.30 1900
8871.19 1790
8872.08 1629
8872.97 1755
8873.86 1804
8874.75 1765
8875.64 1705
8876.53 1598
8877.42 1601
8878.31 1554
8879.20 1584
8880.09 1520
8880.98 1531
8881.87 1503
8882.76 1365
8883.65 1438
8884.54 1423
8885.43 1451
8886.32 1434
8887.21 1325
8888.10 1444
8888.99 1354
8889.88 1313
8890.77 1355
8891.66 1324
8892.55 1296
8893.44 1221
8894.33 1250
8895.22 1242
8896.11 1229
8897.00 1206
8897.89 1240
8898.78 1228
8899.67 1223
8900.56 1220
8901.45 1253
8902.34 1204
8903.23 1135
8904.12 1159
8905.02 1143
8905.91 1136
8906.80 1133
8907.69 1109
8908.58 1129
8909.47 1078
8910.36 1064
8911.25 1121
8912.14 1113
8913.04 1127
8913.93 1039
8914.82 1058
8915.71 1130
8916.60 1079
8917.49 1056
8918.38 1072
8919.28 1008
8920.17 985
8921.06 1031
8921.95 1039
8922.84 1055
8923.73 994
8924.63 1014
8925.52 1065
8926.41 982
8927.30 1042
8928.19 1045
8929.09 1049
8929.98 1042
8930.87 1018
8931.76 1056
8932.65 1031
8933.55 1026
8934.44 996
8935.33 1049
8936.22 972
8937.12 958
8938.01 912
8938.90 951
8939.79 1035
8940.69 1018
8941.58 948
8942.47 881
8943.37 919
8944.26 907
8945.15 967
8946.04 992
8946.94 934
8947.83 857
8948.72 883
8949.62 904
8950.51 936
8951.40 947
8952.30 922
8953.19 879
8954.08 918
8954.98 965
8955.87 967
8956.76 930
8957.66 968
8958.55 960
8959.44 868
8960.34 880
8961.23 868
8962.12 782
8963.02 782
8963.91 840
8964.81 784
8965.70 737
8966.59 707
8967.49 814
8968.38 801
8969.28 848
8970.17 822
8971.06 805
8971.96 845
8972.85 860
8973.75 902
8974.64 826
8975.54 828
8976.43 829
8977.32 776
8978.22 808
8979.11 766
8980.01 713
8980.90 706
8981.80 710
8982.69 686
8983.59 743
8984.48 769
8985.38 716
8986.27 690
8987.17 687
8988.06 745
8988.96 697
8989.85 714
8990.75 650
8991.64 623
8992.54 613
8993.43 688
8994.33 752
8995.22 772
8996.12 723
8997.01 696
8997.91 714
8998.81 752
8999.70 661
9000.60 677
9001.49 711
9002.39 738
9003.28 604
9004.18 604
9005.08 611
9005.97 641
9006.87 651
9007.76 613
9008.66 596
9009.56 640
9010.45 652
9011.35 593
9012.24 624
9013.14 666
9014.04 660
9014.93 654
9015.83 640
9016.73 672
9017.62 623
9018.52 636
9019.42 676
9020.31 689
9021.21 686
9022.11 656
9023.00 745
9023.90 619
9024.80 589
9025.69 630
9026.59 692
9027.49 634
9028.38 566
9029.28 642
9030.18 643
9031.08 600
9031.97 622
9032.87 556
9033.77 606
9034.66 606
9035.56 641
9036.46 610
9037.36 607
9038.25 579
9039.15 633
9040.05 639
9040.95 607
9041.85 641
9042.74 588
9043.64 638
9044.54 631
9045.44 627
9046.33 634
9047.23 630
9048.13 584
9049.03 620
9049.93 623
9050.82 598
9051.72 588
9052.62 583
9053.52 563
9054.42 561
9055.32 565
9056.21 534
9057.11 532
9058.01 591
9058.91 605
9059.81 592
9060.71 569
9061.61 603
9062.50 596
9063.40 599
9064.30 656
9065.20 632
9066.10 589
9067.00 579
9067.90 600
9068.80 623
9069.70 630
9070.60 596
9071.49 603
9072.39 602
9073.29 558
9074.19 603
9075.09 628
9075.99 670
9076.89 597
9077.79 576
9078.69 567
9079.59 561
9080.49 651
9081.39 581
9082.29 584
9083.19 583
9084.09 546
9084.99 535
9085.89 586
9086.79 550
9087.69 593
9088.59 582
9089.49 622
9090.39 669
9091.29 568
9092.19 568
9093.09 557
9093.99 583
9094.89 656
9095.79 591
9096.69 628
9097.59 595
9098.49 537
9099.39 579
9100.29 625
9101.19 603
9102.09 555
9102.99 541
9103.90 523
9104.80 598
9105.70 592
9106.60 535
9107.50 539
9108.40 520
9109.30 529
9110.20 578
9111.10 528
9112.00 584
9112.91 563
9113.81 546
9114.71 570
9115.61 542
9116.51 589
9117.41 557
9118.31 532
9119.22 544
9120.12 548
9121.02 562
9121.92 569
9122.82 540
9123.72 582
9124.63 588
9125.53 588
9126.43 547
9127.33 533
9128.23 586
9129.14 558
9130.04 515
9130.94 570
9131.84 596
9132.74 577
9133.65 549
9134.55 585
9135.45 563
9136.35 548
9137.26 566
9138.16 626
9139.06 570
9139.96 542
9140.87 502
9141.77 530
9142.67 539
9143.57 596
9144.48 614
9145.38 579
9146.28 575
9147.19 536
9148.09 538
9148.99 549
9149.90 563
9150.80 569
9151.70 560
9152.60 523
9153.51 553
9154.41 598
9155.31 581
9156.22 564
9157.12 685
9158.02 632
9158.93 558
9159.83 532
9160.74 578
9161.64 549
9162.54 569
9163.45 549
9164.35 615
9165.25 614
9166.16 545
9167.06 562
9167.97 548
9168.87 551
9169.77 565
9170.68 554
9171.58 554
9172.49 522
9173.39 525
9174.30 560
9175.20 538
9176.10 537
9177.01 541
9177.91 547
9178.82 571
9179.72 518
9180.63 557
9181.53 590
9182.44 575
9183.34 613
9184.25 606
9185.15 517
9186.05 557
9186.96 554
9187.86 558
9188.77 546
9189.67 547
9190.58 580
9191.48 540
9192.39 546
9193.30 589
9194.20 552
9195.11 644
9196.01 617
9196.92 624
9197.82 589
9198.73 593
9199.63 658
9200.54 628
9201.44 617
9202.35 697
9203.26 631
9204.16 586
9205.07 578
9205.97 617
9206.88 607
9207.78 590
9208.69 666
9209.60 623
9210.50 535
9211.41 582
9212.32 540
9213.22 549
9214.13 582
9215.03 614
9215.94 600
9216.85 563
9217.75 541
9218.66 573
9219.57 590
9220.47 554
9221.38 585
9222.29 630
9223.19 606
9224.10 594
9225.01 558
9225.91 582
9226.82 555
9227.73 554
9228.63 628
9229.54 574
9230.45 506
9231.36 527
9232.26 530
9233.17 512
9234.08 574
9234.98 597
9235.89 588
9236.80 560
9237.71 563
9238.61 584
9239.52 541
9240.43 533
9241.34 554
9242.24 596
9243.15 531
9244.06 545
9244.97 559
9245.87 506
9246.78 520
9247.69 494
9248.60 495
9249.51 549
9250.41 563
9251.32 529
9252.23 588
9253.14 588
9254.05 551
9254.96 540
9255.86 544
9256.77 491
9257.68 563
9258.59 546
9259.50 598
9260.41 542
9261.31 562
9262.22 578
9263.13 523
9264.04 544
9264.95 527
9265.86 547
9266.77 499
9267.68 516
9268.58 560
9269.49 563
9270.40 555
9271.31 548
9272.22 566
9273.13 554
9274.04 614
9274.95 579
9275.86 613
9276.77 605
9277.68 605
9278.59 567
9279.50 605
9280.40 537
9281.31 528
9282.22 581
9283.13 538
9284.04 563
9284.95 605
9285.86 591
9286.77 634
9287.68 590
9288.59 568
9289.50 563
9290.41 572
9291.32 565
9292.23 543
9293.14 548
9294.05 571
9294.96 560
9295.87 521
9296.78 546
9297.69 595
9298.60 615
9299.52 653
9300.43 542
9301.34 615
9302.25 564
9303.16 548
9304.07 556
9304.98 611
9305.89 655
9306.80 558
9307.71 604
9308.62 580
9309.53 568
9310.44 556
9311.36 578
9312.27 594
9313.18 529
9314.09 554
9315.00 572
9315.91 528
9316.82 516
9317.73 578
9318.64 505
9319.56 478
9320.47 546
9321.38 514
9322.29 522
9323.20 550
9324.11 519
9325.03 528
9325.94 508
9326.85 491
9327.76 499
9328.67 472
9329.59 526
9330.50 532
9331.41 558
9332.32 512
9333.23 511
9334.15 491
9335.06 504
9335.97 512
9336.88 471
9337.79 511
9338.71 519
9339.62 535
9340.53 488
9341.44 467
9342.36 512
9343.27 561
9344.18 535
9345.09 510
9346.01 531
9346.92 522
9347.83 552
9348.75 533
9349.66 557
9350.57 539
9351.48 482
9352.40 516
9353.31 552
9354.22 565
9355.14 525
9356.05 561
9356.96 583
9357.88 516
9358.79 512
9359.70 579
9360.62 517
9361.53 545
9362.44 550
9363.36 507
9364.27 574
9365.19 543
9366.10 463
9367.01 530
9367.93 559
9368.84 580
9369.75 555
9370.67 528
9371.58 518
9372.50 609
9373.41 579
9374.32 559
9375.24 552
9376.15 581
9377.07 579
9377.98 559
9378.90 544
9379.81 628
9380.72 586
9381.64 590
9382.55 554
9383.47 545
9384.38 576
9385.30 566
9386.21 531
9387.13 535
9388.04 562
9388.96 569
9389.87 620
9390.79 569
9391.70 611
9392.62 639
9393.53 610
9394.45 541
9395.36 577
9396.28 606
9397.19 573
9398.11 598
9399.02 601
9399.94 604
9400.85 577
9401.77 652
9402.68 644
9403.60 594
9404.52 589
9405.43 590
9406.35 600
9407.26 633
9408.18 664
9409.09 582
9410.01 592
9410.93 582
9411.84 558
9412.76 580
9413.67 640
9414.59 590
9415.51 563
9416.42 547
9417.34 603
9418.26 622
9419.17 599
9420.09 598
9421.00 597
9421.92 564
9422.84 519
9423.75 591
9424.67 562
9425.59 563
9426.50 593
9427.42 581
9428.34 584
9429.25 603
9430.17 606
9431.09 535
9432.00 532
9432.92 593
9433.84 574
9434.76 571
9435.67 572
9436.59 595
9437.51 635
9438.42 631
9439.34 620
9440.26 649
9441.18 688
9442.09 670
9443.01 626
9443.93 675
9444.85 657
9445.76 647
9446.68 672
9447.60 644
9448.52 587
9449.43 617
9450.35 659
9451.27 685
9452.19 704
9453.11 786
9454.02 852
9454.94 943
9455.86 1040
9456.78 1118
9457.70 1024
9458.62 1118
9459.53 963
9460.45 863
9461.37 855
9462.29 710
9463.21 702
9464.13 700
9465.04 676
9465.96 620
9466.88 651
9467.80 566
9468.72 614
9469.64 602
9470.56 625
9471.48 592
9472.39 563
9473.31 598
9474.23 636
9475.15 536
9476.07 553
9476.99 626
9477.91 609
9478.83 610
9479.75 580
9480.67 616
9481.59 638
9482.51 611
9483.42 606
9484.34 686
9485.26 750
9486.18 708
9487.10 692
9488.02 662
9488.94 705
9489.86 629
9490.78 594
9491.70 623
9492.62 629
9493.54 615
9494.46 643
9495.38 607
9496.30 621
9497.22 627
9498.14 599
9499.06 560
9499.98 586
9500.90 553
9501.82 517
9502.74 540
9503.66 587
9504.58 581
9505.50 556
9506.43 552
9507.35 571
9508.27 588
9509.19 580
9510.11 577
9511.03 562
9511.95 553
9512.87 554
9513.79 521
9514.71 540
9515.63 554
9516.55 540
9517.48 559
9518.40 594
9519.32 626
9520.24 575
9521.16 586
9522.08 580
9523.00 579
9523.92 656
9524.85 642
9525.77 576
9526.69 604
9527.61 691
9528.53 608
9529.45 599
9530.38 609
9531.30 649
9532.22 582
9533.14 645
9534.06 658
9534.98 700
9535.91 667
9536.83 752
9537.75 701
9538.67 702
9539.60 616
9540.52 640
9541.44 657
9542.36 638
9543.28 647
9544.21 509
9545.13 552
9546.05 582
9546.97 569
9547.90 594
9548.82 554
9549.74 592
9550.66 608
9551.59 593
9552.51 581
9553.43 625
9554.36 562
9555.28 607
9556.20 643
9557.13 604
9558.05 599
9558.97 605
9559.89 628
9560.82 585
9561.74 578
9562.66 580
9563.59 623
9564.51 569
9565.43 599
9566.36 506
9567.28 612
9568.20 563
9569.13 539
9570.05 517
9570.98 585
9571.90 588
9572.82 532
9573.75 525
9574.67 566
9575.60 540
9576.52 538
9577.44 541
9578.37 556
9579.29 554
9580.22 587
9581.14 561
9582.06 533
9582.99 546
9583.91 607
9584.84 553
9585.76 561
9586.69 607
9587.61 515
9588.53 575
9589.46 559
9590.38 572
9591.31 617
9592.23 604
9593.16 602
9594.08 494
9595.01 522
9595.93 602
9596.86 567
9597.78 575
9598.71 571
9599.63 571
9600.56 621
9601.48 588
9602.41 577
9603.33 594
9604.26 602
9605.18 582
9606.11 596
9607.03 518
9607.96 634
9608.89 586
9609.81 566
9610.74 546
9611.66 590
9612.59 613
9613.51 605
9614.44 608
9615.37 608
9616.29 658
9617.22 658
9618.14 582
9619.07 646
9620.00 602
9620.92 630
9621.85 605
9622.77 553
9623.70 619
9624.63 639
9625.55 551
9626.48 620
9627.41 690
9628.33 644
9629.26 653
9630.19 648
9631.11 722
9632.04 681
9632.97 665
9633.89 673
9634.82 725
9635.75 742
9636.67 720
9637.60 637
9638.53 669
9639.45 759
9640.38 685
9641.31 672
9642.23 755
9643.16 755
9644.09 733
9645.02 753
9645.94 819
9646.87 785
9647.80 747
9648.73 797
9649.65 866
9650.58 831
9651.51 932
9652.44 914
9653.36 924
9654.29 986
9655.22 971
9656.15 1045
9657.08 913
9658.00 866
9658.93 855
9659.86 918
9660.79 836
9661.72 829
9662.64 829
9663.57 858
9664.50 876
9665.43 859
9666.36 773
9667.28 791
9668.21 795
9669.14 847
9670.07 906
9671.00 862
9671.93 886
9672.86 830
9673.78 919
9674.71 950
9675.64 921
9676.57 902
9677.50 930
9678.43 927
9679.36 852
9680.29 951
9681.21 975
9682.14 910
9683.07 895
9684.00 895
9684.93 946
9685.86 936
9686.79 1022
9687.72 884
9688.65 892
9689.58 905
9690.51 920
9691.44 909
9692.37 964
9693.30 952
9694.23 952
9695.16 893
9696.09 893
9697.02 937
9697.94 1115
9698.87 1108
9699.80 1152
9700.73 1145
9701.66 1140
9702.59 1215
9703.52 1209
9704.45 1235
9705.39 1211
9706.32 1226
9707.25 1145
9708.18 1010
9709.11 972
9710.04 975
9710.97 920
9711.90 992
9712.83 865
9713.76 848
9714.69 965
9715.62 946
9716.55 993
9717.48 1028
9718.41 1024
9719.34 996
9720.27 978
9721.21 934
9722.14 965
9723.07 924
9724.00 856
9724.93 929
9725.86 869
9726.79 784
9727.72 785
9728.65 756
9729.59 818
9730.52 850
9731.45 826
9732.38 873
9733.31 849
9734.24 847
9735.17 846
9736.11 894
9737.04 854
9737.97 858
9738.90 850
9739.83 854
9740.77 825
9741.70 834
9742.63 782
9743.56 754
9744.49 740
9745.43 742
9746.36 763
9747.29 736
9748.22 744
9749.15 670
9750.09 702
9751.02 758
9751.95 718
9752.88 709
9753.82 644
9754.75 662
9755.68 717
9756.61 720
9757.55 693
9758.48 717
9759.41 732
9760.35 785
9761.28 668
9762.21 653
9763.14 730
9764.08 685
9765.01 728
9765.94 696
9766.88 667
9767.81 773
9768.74 741
9769.68 775
9770.61 681
9771.54 689
9772.48 726
9773.41 688
9774.34 686
9775.28 680
9776.21 673
9777.14 712
9778.08 698
9779.01 724
9779.94 741
9780.88 767
9781.81 750
9782.75 754
9783.68 770
9784.61 802
9785.55 741
9786.48 787
9787.42 776
9788.35 685
9789.28 742
9790.22 740
9791.15 704
9792.09 669
9793.02 664
9793.96 661
9794.89 635
9795.83 639
9796.76 664
9797.69 657
9798.63 636
9799.56 600
9800.50 663
9801.43 656
9802.37 682
9803.30 659
9804.24 634
9805.17 631
9806.11 640
9807.04 656
9807.98 665
9808.91 648
9809.85 637
9810.78 642
9811.72 575
9812.65 564
9813.59 604
9814.53 544
9815.46 564
9816.40 543
9817.33 565
9818.27 554
9819.20 546
9820.14 601
9821.07 514
9822.01 505
9822.95 532
9823.88 583
9824.82 594
9825.75 488
9826.69 518
9827.63 505
9828.56 512
9829.50 519
9830.43 482
9831.37 517
9832.31 539
9833.24 550
9834.18 523
9835.12 499
9836.05 592
9836.99 520
9837.93 495
9838.86 551
9839.80 517
9840.73 557
9841.67 538
9842.61 513
9843.55 543
9844.48 533
9845.42 552
9846.36 506
9847.29 494
9848.23 546
9849.17 529
9850.10 565
9851.04 501
9851.98 554
9852.92 598
9853.85 536
9854.79 545
9855.73 513
9856.67 559
9857.60 556
9858.54 554
9859.48 540
9860.42 506
9861.35 473
9862.29 530
9863.23 514
9864.17 480
9865.10 470
9866.04 487
9866.98 506
9867.92 451
9868.86 526
9869.79 548
9870.73 507
9871.67 475
9872.61 486
9873.55 505
9874.48 529
9875.42 542
9876.36 523
9877.30 510
9878.24 545
9879.18 504
9880.12 484
9881.05 459
9881.99 472
9882.93 456
9883.87 454
9884.81 461
9885.75 465
9886.69 545
9887.63 539
9888.56 472
9889.50 441
9890.44 485
9891.38 518
9892.32 499
9893.26 477
9894.20 493
9895.14 497
9896.08 492
9897.02 494
9897.96 458
9898.90 466
9899.84 482
9900.77 487
9901.71 485
9902.65 474
9903.59 510
9904.53 415
9905.47 407
9906.41 510
9907.35 475
9908.29 480
9909.23 494
9910.17 511
9911.11 503
9912.05 535
9912.99 558
9913.93 608
9914.87 648
9915.81 588
9916.75 604
9917.69 574
9918.63 605
9919.57 562
9920.52 586
9921.46 588
9922.40 499
9923.34 461
9924.28 516
9925.22 520
9926.16 540
9927.10 547
9928.04 555
9928.98 589
9929.92 655
9930.86 639
9931.80 646
9932.75 653
9933.69 611
9934.63 526
9935.57 516
9936.51 494
9937.45 488
9938.39 439
9939.33 470
9940.28 481
9941.22 461
9942.16 439
9943.10 431
9944.04 416
9944.98 429
9945.92 441
9946.87 498
9947.81 508
9948.75 478
9949.69 436
9950.63 435
9951.58 480
9952.52 389
9953.46 423
9954.40 473
9955.34 519
9956.29 521
9957.23 418
9958.17 385
9959.11 383
9960.06 394
9961.00 445
9961.94 408
9962.88 388
9963.83 424
9964.77 455
9965.71 477
9966.65 400
9967.60 433
9968.54 432
9969.48 439
9970.42 377
9971.37 390
9972.31 435
9973.25 419
9974.20 370
9975.14 383
9976.08 441
9977.03 421
9977.97 452
9978.91 444
9979.86 420
9980.80 410
9981.74 433
9982.69 423
9983.63 422
9984.57 402
9985.52 435
9986.46 428
9987.40 433
9988.35 355
9989.29 368
9990.23 383
9991.18 391
9992.12 436
9993.07 434
9994.01 364
9994.95 365
9995.90 398
9996.84 379
9997.79 425
9998.73 429
9999.67 391
10000.62 393
10001.56 385
10002.51 410
10003.45 419
10004.40 403
10005.34 455
10006.29 413
10007.23 370
10008.17 442
10009.12 440
10010.06 443
10011.01 458
10011.95 365
10012.90 362
10013.84 420
10014.79 479
10015.73 449
10016.68 383
10017.62 393
10018.57 390
10019.51 413
10020.46 402
10021.40 422
10022.35 352
10023.29 428
10024.24 404
10025.19 393
10026.13 379
10027.08 446
10028.02 445
10028.97 423
10029.91 366
10030.86 381
10031.80 378
10032.75 389
10033.70 386
10034.64 379
10035.59 408
10036.53 449
10037.48 401
10038.43 416
10039.37 407
10040.32 481
10041.26 394
10042.21 498
10043.16 463
10044.10 397
10045.05 382
10046.00 446
10046.94 404
10047.89 465
10048.84 412
10049.78 386
10050.73 395
10051.68 386
10052.62 399
10053.57 355
10054.52 403
10055.46 372
10056.41 362
10057.36 350
10058.30 362
10059.25 400
10060.20 406
10061.15 401
10062.09 433
10063.04 457
10063.99 432
10064.93 363
10065.88 386
10066.83 392
10067.78 414
10068.72 375
10069.67 356
10070.62 368
10071.57 434
10072.51 398
10073.46 406
10074.41 397
10075.36 426
10076.31 454
10077.25 354
10078.20 339
10079.15 378
10080.10 361
10081.05 347
10081.99 322
10082.94 395
10083.89 384
10084.84 420
10085.79 364
10086.74 404
10087.68 369
10088.63 345
10089.58 319
10090.53 321
10091.48 355
10092.43 327
10093.37 366
10094.32 370
10095.27 356
10096.22 368
10097.17 352
10098.12 336
10099.07 373
10100.02 400
10100.97 445
10101.91 358
10102.86 346
10103.81 368
10104.76 350
10105.71 375
10106.66 321
10107.61 325
10108.56 337
10109.51 333
10110.46 329
10111.41 371
10112.36 363
10113.31 379
10114.26 430
10115.21 415
10116.16 377
10117.11 406
10118.06 350
10119.01 383
10119.96 388
10120.91 368
10121.86 369
10122.81 419
10123.76 380
10124.71 388
10125.66 361
10126.61 341
10127.56 351
10128.51 391
10129.46 367
10130.41 378
10131.36 371
10132.31 378
10133.26 397
10134.21 390
10135.16 407
10136.11 325
10137.06 367
10138.01 393
10138.96 391
10139.91 381
10140.86 424
10141.82 355
10142.77 361
10143.72 412
10144.67 346
10145.62 343
10146.57 396
10147.52 410
10148.47 454
10149.42 369
10150.38 389
10151.33 444
10152.28 426
10153.23 401
10154.18 370
10155.13 386
10156.09 401
10157.04 367
10157.99 402
10158.94 396
10159.89 356
10160.84 393
10161.80 388
10162.75 360
10163.70 379
10164.65 380
10165.60 396
10166.56 349
10167.51 365
10168.46 362
10169.41 385
10170.36 410
10171.32 402
10172.27 357
10173.22 385
10174.17 403
10175.13 383
10176.08 388
10177.03 415
10177.98 406
10178.94 452
10179.89 394
10180.84 414
10181.80 421
10182.75 349
10183.70 400
10184.65 398
10185.61 431
10186.56 472
10187.51 443
10188.47 385
10189.42 438
10190.37 484
10191.33 460
10192.28 459
10193.23 444
10194.19 488
10195.14 493
10196.09 498
10197.05 435
10198.00 491
10198.95 480
10199.91 457
10200.86 419
10201.82 427
10202.77 421
10203.72 470
10204.68 450
10205.63 407
10206.58 441
10207.54 451
10208.49 452
10209.45 450
10210.40 504
10211.36 504
10212.31 480
10213.26 474
10214.22 504
10215.17 466
10216.13 390
10217.08 423
10218.04 436
10218.99 461
10219.94 424
10220.90 398
10221.85 407
10222.81 421
10223.76 425
10224.72 422
10225.67 446
10226.63 417
10227.58 419
10228.54 445
10229.49 433
10230.45 404
10231.40 389
10232.36 444
10233.31 423
10234.27 405
10235.22 432
10236.18 467
10237.14 494
10238.09 484
10239.05 479
10240.00 466
10240.96 454
10241.91 457
10242.87 442
10243.82 435
10244.78 401
10245.74 398
10246.69 414
10247.65 390
10248.60 406
10249.56 444
10250.52 397
10251.47 407
10252.43 391
10253.38 359
10254.34 340
10255.30 406
10256.25 369
10257.21 415
10258.17 363
10259.12 350
10260.08 359
10261.04 354
10261.99 355
10262.95 363
10263.91 376
10264.86 348
10265.82 371
10266.78 356
10267.73 347
10268.69 374
10269.65 357
10270.60 405
10271.56 392
10272.52 388
10273.47 396
10274.43 390
10275.39 419
10276.35 310
10277.30 348
10278.26 377
10279.22 405
10280.18 379
10281.13 324
10282.09 301
10283.05 315
10284.01 302
10284.96 367
10285.92 358
10286.88 386
10287.84 357
10288.79 375
10289.75 313
10290.71 343
10291.67 368
10292.63 345
10293.58 345
10294.54 349
10295.50 339
10296.46 327
10297.42 367
10298.38 342
10299.33 403
10300.29 351
10301.25 380
10302.21 348
10303.17 359
10304.13 366
10305.08 339
10306.04 360
10307.00 357
10307.96 362
10308.92 350
10309.88 356
10310.84 368
10311.80 363
10312.75 366
10313.71 333
10314.67 324
10315.63 389
10316.59 370
10317.55 341
10318.51 356
10319.47 348
10320.43 355
10321.39 369
10322.35 356
10323.31 345
10324.27 336
10325.23 362
10326.18 354
10327.14 350
10328.10 384
10329.06 366
10330.02 373
10330.98 378
10331.94 399
10332.90 359
10333.86 360
10334.82 353
10335.78 335
10336.74 357
10337.70 383
10338.66 334
10339.62 314
10340.58 354
10341.54 385
10342.50 348
10343.46 337
10344.43 301
10345.39 350
10346.35 369
10347.31 367
10348.27 352
10349.23 322
10350.19 337
10351.15 347
10352.11 329
10353.07 422
10354.03 335
10354.99 388
10355.95 378
10356.91 357
10357.88 357
10358.84 352
10359.80 342
10360.76 349
10361.72 369
10362.68 356
10363.64 387
10364.60 383
10365.57 378
10366.53 358
10367.49 343
10368.45 347
10369.41 354
10370.37 358
10371.34 299
10372.30 331
10373.26 368
10374.22 367
10375.18 317
10376.14 365
10377.11 367
10378.07 331
10379.03 318
10379.99 311
10380.95 326
10381.92 347
10382.88 347
10383.84 327
10384.80 358
10385.77 322
10386.73 299
10387.69 364
10388.65 312
10389.62 324
10390.58 381
10391.54 313
10392.50 291
10393.47 313
10394.43 320
10395.39 306
10396.35 362
10397.32 335
10398.28 328
10399.24 326
10400.21 340
10401.17 353
10402.13 339
10403.10 384
10404.06 365
10405.02 376
10405.99 327
10406.95 321
10407.91 343
10408.88 298
10409.84 358
10410.80 364
10411.77 293
10412.73 360
10413.69 359
10414.66 354
10415.62 322
10416.58 335
10417.55 342
10418.51 385
10419.48 397
10420.44 369
10421.40 378
10422.37 399
10423.33 432
10424.30 450
10425.26 443
10426.23 429
10427.19 394
10428.15 359
10429.12 330
10430.08 379
10431.05 382
10432.01 376
10432.98 372
10433.94 393
10434.91 364
10435.87 347
10436.83 367
10437.80 367
10438.76 402
10439.73 355
10440.69 378
10441.66 403
10442.62 360
10443.59 372
10444.55 304
10445.52 307
10446.48 307
10447.45 342
10448.41 344
10449.38 321
10450.35 286
10451.31 307
10452.28 312
10453.24 325
10454.21 332
10455.17 370
10456.14 355
10457.10 319
10458.07 300
10459.04 358
10460.00 338
10460.97 351
10461.93 376
10462.90 338
10463.87 364
10464.83 334
10465.80 366
10466.76 323
10467.73 355
10468.70 306
10469.66 326
10470.63 338
10471.59 342
10472.56 318
10473.53 363
10474.49 325
10475.46 320
10476.43 306
10477.39 335
10478.36 345
10479.33 312
10480.29 309
10481.26 315
10482.23 317
10483.19 365
10484.16 348
10485.13 348
10486.09 391
10487.06 327
10488.03 348
10489.00 347
10489.96 334
10490.93 351
10491.90 369
10492.87 337
10493.83 320
10494.80 320
10495.77 323
10496.73 330
10497.70 317
10498.67 328
10499.64 347
10500.61 355
10501.57 363
10502.54 342
10503.51 343
10504.48 361
10505.44 320
10506.41 326
10507.38 334
10508.35 315
10509.32 332
10510.28 358
10511.25 346
10512.22 326
10513.19 352
10514.16 386
10515.13 362
10516.09 345
10517.06 333
10518.03 359
10519.00 360
10519.97 330
10520.94 382
10521.91 358
10522.87 347
10523.84 341
10524.81 348
10525.78 334
10526.75 347
10527.72 358
10528.69 303
10529.66 318
10530.63 345
10531.59 358
10532.56 325
10533.53 321
10534.50 335
10535.47 374
10536.44 354
10537.41 355
10538.38 349
10539.35 318
10540.32 302
10541.29 348
10542.26 347
10543.23 346
10544.20 347
10545.17 327
10546.14 381
10547.11 392
10548.08 378
10549.05 332
10550.02 342
10550.99 351
10551.96 361
10552.93 337
10553.90 360
10554.87 344
10555.84 369
10556.81 362
10557.78 393
10558.75 374
10559.72 400
10560.69 439
10561.66 493
10562.63 457
10563.60 505
10564.57 519
10565.54 505
10566.51 485
10567.48 458
10568.45 415
10569.42 437
10570.40 419
10571.37 393
10572.34 367
10573.31 365
10574.28 375
10575.25 381
10576.22 353
10577.19 375
10578.16 400
10579.14 326
10580.11 296
10581.08 319
10582.05 385
10583.02 337
10583.99 355
10584.96 375
10585.94 382
10586.91 373
10587.88 370
10588.85 388
10589.82 346
10590.79 340
10591.77 375
10592.74 364
10593.71 336
10594.68 352
10595.65 416
10596.63 378
10597.60 363
10598.57 339
10599.54 364
10600.52 407
10601.49 395
10602.46 339
10603.43 370
10604.41 397
10605.38 361
10606.35 366
10607.32 356
10608.30 397
10609.27 358
10610.24 302
10611.21 343
10612.19 371
10613.16 355
10614.13 332
10615.11 347
10616.08 369
10617.05 360
10618.02 353
10619.00 376
10619.97 319
10620.94 353
10621.92 371
10622.89 351
10623.86 349
10624.84 351
10625.81 358
10626.78 375
10627.76 384
10628.73 360
10629.71 353
10630.68 363
10631.65 364
10632.63 348
10633.60 373
10634.57 360
10635.55 350
10636.52 430
10637.50 395
10638.47 394
10639.44 391
10640.42 412
10641.39 422
10642.37 411
10643.34 402
10644.31 421
10645.29 448
10646.26 444
10647.24 415
10648.21 391
10649.19 372
10650.16 400
10651.14 371
10652.11 360
10653.09 338
10654.06 372
10655.04 334
10656.01 328
10656.98 362
10657.96 381
10658.93 391
10659.91 336
10660.88 361
10661.86 362
10662.84 376
10663.81 361
10664.79 355
10665.76 341
10666.74 369
10667.71 346
10668.69 355
10669.66 354
10670.64 353
10671.61 304
10672.59 337
10673.56 308
10674.54 342
10675.52 350
10676.49 332
10677.47 331
10678.44 353
10679.42 383
10680.40 333
10681.37 308
10682.35 314
10683.32 311
10684.30 365
10685.28 386
10686.25 357
10687.23 323
10688.20 321
10689.18 314
10690.16 334
10691.13 359
10692.11 332
10693.09 314
10694.06 320
10695.04 324
10696.02 334
10696.99 348
10697.97 317
10698.95 311
10699.92 396
10700.90 374
10701.88 349
10702.85 339
10703.83 350
10704.81 309
10705.79 340
10706.76 326
10707.74 317
10708.72 378
10709.70 370
10710.67 315
10711.65 273
10712.63 290
10713.60 354
10714.58 375
10715.56 363
10716.54 355
10717.52 326
10718.49 316
10719.47 357
10720.45 316
10721.43 324
10722.40 324
10723.38 339
10724.36 327
10725.34 327
10726.32 326
10727.29 320
10728.27 355
10729.25 308
10730.23 297
10731.21 369
10732.19 324
10733.16 318
10734.14 311
10735.12 337
10736.10 311
10737.08 329
10738.06 349
10739.03 360
10740.01 348
10740.99 359
10741.97 352
10742.95 363
10743.93 313
10744.91 355
10745.89 374
10746.87 342
10747.84 368
10748.82 351
10749.80 375
10750.78 353
10751.76 320
10752.74 352
10753.72 325
10754.70 295
10755.68 311
10756.66 334
10757.64 299
10758.62 324
10759.60 338
10760.58 339
10761.56 328
10762.54 336
10763.52 360
10764.50 353
10765.48 353
10766.45 358
10767.43 335
10768.41 315
10769.39 328
10770.38 342
10771.36 335
10772.34 337
10773.32 370
10774.30 335
10775.28 329
10776.26 335
10777.24 393
10778.22 390
10779.20 396
10780.18 391
10781.16 391
10782.14 405
10783.12 343
10784.10 370
10785.08 366
10786.06 334
10787.04 353
10788.02 324
10789.00 327
10789.99 332
10790.97 330
10791.95 283
10792.93 345
10793.91 372
10794.89 343
10795.87 316
10796.85 347
10797.84 336
10798.82 301
10799.80 279
10800.78 333
10801.76 324
10802.74 351
10803.72 357
10804.71 345
10805.69 317
10806.67 340
10807.65 356
10808.63 336
10809.61 364
10810.60 400
10811.58 346
10812.56 299
10813.54 307
10814.52 302
10815.51 358
10816.49 340
10817.47 286
10818.45 337
10819.44 293
10820.42 288
10821.40 324
10822.38 309
10823.37 318
10824.35 312
10825.33 287
10826.31 333
10827.30 379
10828.28 371
10829.26 371
10830.24 370
10831.23 336
10832.21 362
10833.19 352
10834.18 329
10835.16 302
10836.14 386
10837.13 326
10838.11 343
10839.09 323
10840.07 331
10841.06 347
10842.04 355
10843.02 401
10844.01 316
10844.99 310
10845.98 365
10846.96 347
10847.94 321
10848.93 339
10849.91 333
10850.89 334
10851.88 350
10852.86 290
10853.84 315
10854.83 313
10855.81 304
10856.80 367
10857.78 323
10858.77 364
10859.75 406
10860.73 356
10861.72 359
10862.70 370
10863.69 352
10864.67 362
10865.66 325
10866.64 380
10867.62 336
10868.61 328
10869.59 356
10870.58 311
10871.56 370
10872.55 357
10873.53 382
10874.52 376
10875.50 387
10876.49 362
10877.47 323
10878.46 354
10879.44 352
10880.43 337
10881.41 365
10882.40 312
10883.38 382
10884.37 419
10885.35 403
10886.34 385
10887.32 383
10888.31 389
10889.29 370
10890.28 362
10891.27 406
10892.25 395
10893.24 370
10894.22 395
10895.21 373
10896.19 376
10897.18 413
10898.17 426
10899.15 409
10900.14 381
10901.12 396
10902.11 423
10903.10 388
10904.08 418
10905.07 384
10906.05 400
10907.04 406
10908.03 475
10909.01 462
10910.00 433
10910.99 381
10911.97 418
10912.96 388
10913.95 389
10914.93 432
10915.92 465
10916.91 456
10917.89 460
10918.88 485
10919.87 412
10920.85 424
10921.84 450
10922.83 476
10923.81 472
10924.80 455
10925.79 485
10926.78 444
10927.76 451
10928.75 453
10929.74 453
10930.73 443
10931.71 503
10932.70 508
10933.69 498
10934.68 505
10935.66 488
10936.65 471
10937.64 470
10938.63 517
10939.61 503
10940.60 476
10941.59 465
10942.58 486
10943.57 543
10944.55 520
10945.54 522
10946.53 515
10947.52 539
10948.51 546
10949.49 563
10950.48 556
10951.47 583
10952.46 532
10953.45 580
10954.44 561
10955.42 585
10956.41 614
10957.40 623
10958.39 626
10959.38 618
10960.37 707
10961.36 708
10962.34 722
10963.33 716
10964.32 755
10965.31 699
10966.30 673
10967.29 650
10968.28 642
10969.27 599
10970.26 569
10971.25 586
10972.24 571
10973.22 519
10974.21 599
10975.20 565
10976.19 563
10977.18 557
10978.17 543
10979.16 513
10980.15 580
10981.14 615
10982.13 590
10983.12 640
10984.11 616
10985.10 555
10986.09 575
10987.08 528
10988.07 604
10989.06 650
10990.05 560
10991.04 513
10992.03 600
10993.02 562
10994.01 536
10995.00 568
10995.99 619
10996.98 582
10997.97 628
10998.96 735
10999.95 799
11000.94 861
11001.93 896
11002.92 955
11003.92 972
11004.91 934
11005.90 890
11006.89 929
11007.88 870
11008.87 768
11009.86 674
11010.85 627
11011.84 618
11012.83 608
11013.82 566
11014.82 569
11015.81 569
11016.80 602
11017.79 542
11018.78 541
11019.77 470
11020.76 479
11021.76 579
11022.75 540
11023.74 522
11024.73 513
11025.72 496
11026.71 464
11027.70 465
11028.70 513
11029.69 536
11030.68 509
11031.67 515
11032.66 410
11033.66 448
11034.65 452
11035.64 478
11036.63 525
11037.62 484
11038.62 503
11039.61 432
11040.60 459
11041.59 481
11042.59 427
11043.58 427
11044.57 439
11045.56 411
11046.56 479
11047.55 456
11048.54 472
11049.53 468
11050.53 428
11051.52 457
11052.51 474
11053.51 419
11054.50 404
11055.49 421
11056.49 431
11057.48 424
11058.47 412
11059.46 405
11060.46 380
11061.45 438
11062.44 463
11063.44 449
11064.43 422
11065.42 447
11066.42 441
11067.41 441
11068.41 427
11069.40 432
11070.39 439
11071.39 433
11072.38 419
11073.37 421
11074.37 439
11075.36 440
11076.36 397
11077.35 401
11078.34 381
11079.34 443
11080.33 431
11081.33 446
11082.32 472
11083.31 451
11084.31 436
11085.30 424
11086.30 436
11087.29 419
11088.29 445
11089.28 482
11090.28 409
11091.27 416
11092.27 402
11093.26 375
11094.25 412
11095.25 470
11096.24 454
11097.24 419
11098.23 489
11099.23 485
11100.22 436
11101.22 392
11102.21 458
11103.21 426
11104.20 424
11105.20 443
11106.20 394
11107.19 410
11108.19 437
11109.18 398
11110.18 371
11111.17 412
11112.17 417
11113.16 357
11114.16 386
11115.15 413
11116.15 402
11117.15 449
11118.14 428
11119.14 415
11120.13 355
11121.13 397
11122.13 403
11123.12 411
11124.12 406
11125.11 406
11126.11 405
11127.11 377
11128.10 379
11129.10 382
11130.10 350
11131.09 382
11132.09 404
11133.09 421
11134.08 402
11135.08 386
11136.07 410
11137.07 437
11138.07 393
11139.07 414
11140.06 417
11141.06 386
11142.06 372
11143.05 397
11144.05 399
11145.05 378
11146.04 398
11147.04 441
11148.04 416
11149.04 398
11150.03 384
11151.03 388
11152.03 368
11153.02 379
11154.02 349
11155.02 400
11156.02 423
11157.01 390
11158.01 383
11159.01 380
11160.01 348
11161.01 449
11162.00 402
11163.00 420
11164.00 358
11165.00 364
11165.99 381
11166.99 408
11167.99 365
11168.99 346
11169.99 371
11170.99 368
11171.98 347
11172.98 367
11173.98 370
11174.98 381
11175.98 371
11176.98 375
11177.97 371
11178.97 357
11179.97 361
11180.97 390
11181.97 374
11182.97 399
11183.97 427
11184.96 378
11185.96 342
11186.96 375
11187.96 371
11188.96 365
11189.96 336
11190.96 362
11191.96 367
11192.96 360
11193.96 342
11194.96 384
11195.96 348
11196.95 372
11197.95 356
11198.95 345
11199.95 389
11200.95 361
11201.95 349
11202.95 373
11203.95 343
11204.95 363
11205.95 402
11206.95 400
11207.95 335
11208.95 381
11209.95 397
11210.95 400
11211.95 328
11212.95 370
11213.95 365
11214.95 385
11215.95 411
11216.95 396
11217.95 366
11218.95 307
11219.95 304
11220.95 344
11221.95 336
11222.95 339
11223.95 363
11224.95 349
11225.96 386
11226.96 362
11227.96 366
11228.96 328
11229.96 327
11230.96 357
11231.96 337
11232.96 353
11233.96 351
11234.96 373
11235.96 361
11236.97 350
11237.97 363
11238.97 390
11239.97 372
11240.97 320
11241.97 348
11242.97 411
11243.98 390
11244.98 387
11245.98 348
11246.98 335
11247.98 381
11248.98 373
11249.98 386
11250.99 365
11251.99 374
11252.99 384
11253.99 381
11254.99 373
11256.00 377
11257.00 415
11258.00 381
11259.00 375
11260.00 402
11261.01 381
11262.01 421
11263.01 389
11264.01 337
11265.02 369
11266.02 407
11267.02 393
11268.02 331
11269.03 334
11270.03 334
11271.03 304
11272.03 351
11273.04 393
11274.04 380
11275.04 378
11276.05 379
11277.05 358
11278.05 363
11279.05 381
11280.06 367
11281.06 383
11282.06 382
11283.07 392
11284.07 385
11285.07 412
11286.08 472
11287.08 457
11288.08 394
11289.09 371
11290.09 437
11291.09 399
11292.10 421
11293.10 414
11294.11 394
11295.11 386
11296.11 374
11297.12 358
11298.12 372
11299.13 402
11300.13 391
11301.13 444
11302.14 423
11303.14 364
11304.15 417
11305.15 433
11306.15 402
11307.16 396
11308.16 394
11309.17 364
11310.17 395
11311.18 393
11312.18 400
11313.18 398
11314.19 363
11315.19 357
11316.20 314
11317.20 402
11318.21 441
11319.21 426
11320.22 404
11321.22 404
11322.23 439
11323.23 433
11324.24 478
11325.24 449
11326.25 432
11327.25 385
11328.26 400
11329.26 436
11330.27 390
11331.27 377
11332.28 416
11333.29 405
11334.29 390
11335.30 455
11336.30 451
11337.31 403
11338.31 436
11339.32 408
11340.33 403
11341.33 468
11342.34 478
11343.34 442
11344.35 502
11345.35 539
11346.36 492
11347.37 509
11348.37 517
11349.38 461
11350.39 463
11351.39 442
11352.40 461
11353.40 477
11354.41 477
11355.42 440
11356.42 411
11357.43 450
11358.44 405
11359.44 406
11360.45 478
11361.46 416
11362.46 451
11363.47 409
11364.48 438
11365.48 424
11366.49 410
11367.50 404
11368.50 437
11369.51 466
11370.52 467
11371.53 392
11372.53 434
11373.54 463
11374.55 393
11375.56 386
11376.56 393
11377.57 442
11378.58 422
11379.59 442
11380.59 427
11381.60 433
11382.61 456
11383.62 474
11384.62 435
11385.63 440
11386.64 473
11387.65 441
11388.65 463
11389.66 446
11390.67 428
11391.68 377
11392.69 408
11393.69 401
11394.70 432
11395.71 372
11396.72 388
11397.73 419
11398.74 418
11399.74 468
11400.75 465
11401.76 415
11402.77 419
11403.78 449
11404.79 452
11405.80 456
11406.80 399
11407.81 381
11408.82 443
11409.83 489
11410.84 473
11411.85 438
11412.86 470
11413.87 465
11414.88 503
11415.89 492
11416.89 438
11417.90 520
11418.91 503
11419.92 495
11420.93 461
11421.94 470
11422.95 515
11423.96 468
11424.97 488
11425.98 552
11426.99 518
11428.00 490
11429.01 515
11430.02 492
11431.03 487
11432.04 460
11433.05 511
11434.06 548
11435.07 514
11436.08 549
11437.09 558
11438.10 548
11439.11 510
11440.12 497
11441.13 514
11442.14 550
11443.15 553
11444.16 519
11445.17 509
11446.18 526
11447.19 572
11448.20 596
11449.21 535
11450.22 534
11451.23 582
11452.24 569
11453.25 532
11454.27 545
11455.28 619
11456.29 579
11457.30 551
11458.31 578
11459.32 572
11460.33 570
11461.34 564
11462.35 597
11463.36 553
11464.38 543
11465.39 600
11466.40 642
11467.41 594
11468.42 598
11469.43 567
11470.44 538
11471.46 591
11472.47 594
11473.48 597
11474.49 636
11475.50 601
11476.52 648
11477.53 588
11478.54 608
11479.55 618
11480.56 625
11481.57 648
11482.59 652
11483.60 600
11484.61 667
11485.62 670
11486.64 640
11487.65 635
11488.66 675
11489.67 662
11490.69 663
11491.70 676
11492.71 696
11493.72 685
11494.74 664
11495.75 656
11496.76 702
11497.77 667
11498.79 735
11499.80 679
11500.81 640
11501.83 731
11502.84 708
11503.85 693
11504.86 693
11505.88 691
11506.89 692
11507.90 716
11508.92 705
11509.93 718
11510.94 710
11511.96 745
11512.97 727
11513.98 650
11515.00 716
11516.01 810
11517.02 726
11518.04 715
11519.05 728
11520.07 811
11521.08 800
11522.09 775
11523.11 774
11524.12 735
11525.13 732
11526.15 839
11527.16 847
11528.18 818
11529.19 807
11530.21 839
11531.22 797
11532.23 783
11533.25 838
11534.26 842
11535.28 890
11536.29 870
11537.31 872
11538.32 882
11539.34 824
11540.35 894
11541.36 917
11542.38 878
11543.39 896
11544.41 949
11545.42 944
11546.44 908
11547.45 1011
11548.47 1012
11549.48 1033
11550.50 1015
11551.51 987
11552.53 1045
11553.54 1042
11554.56 1098
11555.57 1081
11556.59 1001
11557.61 1098
11558.62 1116
11559.64 1108
11560.65 1148
11561.67 1199
11562.68 1240
11563.70 1224
11564.71 1237
11565.73 1278
11566.75 1283
11567.76 1253
11568.78 1269
11569.79 1259
11570.81 1342
11571.83 1396
11572.84 1415
11573.86 1409
11574.87 1392
11575.89 1442
11576.91 1480
11577.92 1524
11578.94 1482
11579.96 1541
11580.97 1643
11581.99 1663
11583.00 1691
11584.02 1710
11585.04 1876
11586.05 1911
11587.07 2005
11588.09 2166
11589.10 2254
11590.12 2249
11591.14 2246
11592.16 2364
11593.17 2398
11594.19 2472
11595.21 2351
11596.22 2528
11597.24 2643
11598.26 2677
11599.28 2862
11600.29 3101
11601.31 3504
11602.33 3948
11603.34 4465
11604.36 5233
11605.38 5768
11606.40 6460
11607.41 6676
11608.43 6545
11609.45 6427
11610.47 6077
11611.49 5463
11612.50 4863
11613.52 4057
11614.54 3522
11615.56 3068
11616.58 2796
11617.59 2431
11618.61 2266
11619.63 2160
11620.65 1916
11621.67 1911
11622.68 1890
11623.70 1710
11624.72 1618
11625.74 1590
11626.76 1625
11627.78 1575
11628.79 1563
11629.81 1602
11630.83 1553
11631.85 1523
11632.87 1470
11633.89 1517
11634.91 1504
11635.93 1500
11636.94 1454
11637.96 1354
11638.98 1392
11640.00 1438
11641.02 1378
11642.04 1393
11643.06 1445
11644.08 1414
11645.10 1362
11646.12 1331
11647.14 1367
11648.16 1269
11649.17 1218
11650.19 1190
11651.21 1159
11652.23 1136
11653.25 1120
11654.27 1074
11655.29 1072
11656.31 1040
11657.33 1045
11658.35 974
11659.37 1005
11660.39 994
11661.41 1029
11662.43 1078
11663.45 1029
11664.47 1079
11665.49 1082
11666.51 1010
11667.53 1038
11668.55 1070
11669.57 1055
11670.59 1061
11671.61 1105
11672.63 1127
11673.65 1134
11674.67 1117
11675.70 1121
11676.72 1107
11677.74 1132
11678.76 1145
11679.78 1182
11680.80 1156
11681.82 1172
11682.84 1179
11683.86 1283
11684.88 1259
11685.90 1264
11686.92 1237
11687.95 1248
11688.97 1264
11689.99 1305
11691.01 1279
11692.03 1207
11693.05 1230
11694.07 1265
11695.10 1220
11696.12 1213
11697.14 1164
11698.16 1095
11699.18 1113
11700.20 1170
11701.22 1201
11702.25 1234
11703.27 1199
11704.29 1099
11705.31 1058
11706.33 1095
11707.36 1113
11708.38 1072
11709.40 1067
11710.42 1053
11711.44 1106
11712.47 1022
11713.49 965
11714.51 998
11715.53 966
11716.56 1027
11717.58 987
11718.60 954
11719.62 907
11720.65 979
11721.67 960
11722.69 946
11723.71 876
11724.74 858
11725.76 818
11726.78 833
11727.80 817
11728.83 827
11729.85 767
11730.87 777
11731.90 787
11732.92 764
11733.94 788
11734.97 803
11735.99 704
11737.01 759
11738.04 772
11739.06 763
11740.08 762
11741.11 706
11742.13 709
11743.15 740
11744.18 742
11745.20 708
11746.22 712
11747.25 717
11748.27 719
11749.30 738
11750.32 701
11751.34 756
11752.37 709
11753.39 764
11754.42 712
11755.44 718
11756.46 760
11757.49 676
11758.51 642
11759.54 663
11760.56 665
11761.58 650
11762.61 627
11763.63 637
11764.66 647
11765.68 600
11766.71 628
11767.73 609
11768.76 531
11769.78 599
11770.81 587
11771.83 592
11772.86 665
11773.88 636
11774.91 598
11775.93 576
11776.96 623
11777.98 601
11779.01 608
11780.03 567
11781.06 578
11782.08 588
11783.11 555
11784.13 616
11785.16 554
11786.18 576
11787.21 536
11788.23 566
11789.26 513
11790.28 590
11791.31 539
11792.34 549
11793.36 534
11794.39 502
11795.41 513
11796.44 522
11797.47 561
11798.49 502
11799.52 515
11800.54 534
11801.57 512
11802.60 517
11803.62 523
11804.65 464
11805.67 466
11806.70 467
11807.73 465
11808.75 474
11809.78 514
11810.81 498
11811.83 462
11812.86 463
11813.89 458
11814.91 479
11815.94 496
11816.97 457
11817.99 449
11819.02 493
11820.05 498
11821.07 485
11822.10 466
11823.13 456
11824.16 478
11825.18 408
11826.21 446
11827.24 485
11828.26 484
11829.29 464
11830.32 490
11831.35 493
11832.37 445
11833.40 513
11834.43 503
11835.46 471
11836.48 437
11837.51 413
11838.54 451
11839.57 448
11840.59 450
11841.62 462
11842.65 443
11843.68 465
11844.71 486
11845.73 450
11846.76 464
11847.79 445
11848.82 412
11849.85 399
11850.88 418
11851.90 470
11852.93 415
11853.96 428
11854.99 459
11856.02 398
11857.05 366
11858.07 402
11859.10 422
11860.13 391
11861.16 427
11862.19 453
11863.22 433
11864.25 412
11865.28 444
11866.30 408
11867.33 437
11868.36 454
11869.39 424
11870.42 405
11871.45 434
11872.48 474
11873.51 430
11874.54 413
11875.57 408
11876.60 420
11877.63 422
11878.65 418
11879.68 392
11880.71 381
11881.74 413
11882.77 410
11883.80 420
11884.83 446
11885.86 414
11886.89 406
11887.92 423
11888.95 401
11889.98 433
11891.01 491
11892.04 468
11893.07 403
11894.10 448
11895.13 461
11896.16 441
11897.19 414
11898.22 407
11899.25 425
11900.28 459
11901.31 460
11902.34 477
11903.38 453
11904.41 480
11905.44 507
11906.47 459
11907.50 495
11908.53 460
11909.56 455
11910.59 521
11911.62 446
11912.65 417
11913.68 436
11914.71 461
11915.75 429
11916.78 463
11917.81 453
11918.84 413
11919.87 427
11920.90 410
11921.93 451
11922.96 434
11924.00 415
11925.03 391
11926.06 432
11927.09 432
11928.12 456
11929.15 404
11930.18 508
11931.22 492
11932.25 503
11933.28 546
11934.31 586
11935.34 549
11936.38 525
11937.41 573
11938.44 593
11939.47 515
11940.50 524
11941.54 523
11942.57 488
11943.60 474
11944.63 472
11945.67 472
11946.70 445
11947.73 455
11948.76 381
11949.80 420
11950.83 421
11951.86 387
11952.89 389
11953.93 401
11954.96 395
11955.99 402
11957.02 403
11958.06 390
11959.09 387
11960.12 437
11961.16 434
11962.19 413
11963.22 396
11964.26 390
11965.29 383
11966.32 403
11967.36 401
11968.39 480
11969.42 439
11970.46 382
11971.49 396
11972.52 409
11973.56 403
11974.59 391
11975.62 426
11976.66 437
11977.69 413
11978.73 431
11979.76 406
11980.79 431
11981.83 386
11982.86 365
11983.89 430
11984.93 390
11985.96 412
11987.00 484
11988.03 461
11989.07 424
11990.10 449
11991.13 423
11992.17 421
11993.20 413
11994.24 402
11995.27 405
11996.31 372
11997.34 393
11998.38 437
11999.41 398
12000.45 438
12001.48 415
12002.51 449
12003.55 405
12004.58 438
12005.62 456
12006.65 415
12007.69 430
12008.72 434
12009.76 413
12010.80 424
12011.83 456
12012.87 416
12013.90 417
12014.94 466
12015.97 477
12017.01 497
12018.04 484
12019.08 427
12020.11 420
12021.15 431
12022.19 478
12023.22 491
12024.26 490
12025.29 499
12026.33 476
12027.36 470
12028.40 448
12029.44 514
12030.47 522
12031.51 496
12032.54 476
12033.58 493
12034.62 468
12035.65 445
12036.69 469
12037.73 440
12038.76 467
12039.80 499
12040.84 466
12041.87 459
12042.91 456
12043.94 402
12044.98 417
12046.02 446
12047.06 457
12048.09 421
12049.13 434
12050.17 433
12051.20 468
12052.24 490
12053.28 440
12054.31 466
12055.35 449
12056.39 464
12057.43 475
12058.46 477
12059.50 484
12060.54 427
12061.57 478
12062.61 476
12063.65 401
12064.69 476
12065.72 489
12066.76 534
12067.80 514
12068.84 461
12069.88 502
12070.91 522
12071.95 491
12072.99 550
12074.03 515
12075.06 476
12076.10 521
12077.14 477
12078.18 480
12079.22 466
12080.26 450
12081.29 506
12082.33 470
12083.37 452
12084.41 465
12085.45 450
12086.49 494
12087.52 489
12088.56 499
12089.60 513
12090.64 500
12091.68 488
12092.72 496
12093.76 512
12094.79 484
12095.83 552
12096.87 543
12097.91 547
12098.95 564
12099.99 518
12101.03 532
12102.07 533
12103.11 540
12104.15 557
12105.19 609
12106.22 581
12107.26 570
12108.30 593
12109.34 647
12110.38 634
12111.42 631
12112.46 543
12113.50 544
12114.54 578
12115.58 479
12116.62 481
12117.66 475
12118.70 480
12119.74 499
12120.78 470
12121.82 434
12122.86 473
12123.90 496
12124.94 430
12125.98 445
12127.02 437
12128.06 425
12129.10 451
12130.14 430
12131.18 460
12132.22 450
12133.26 428
12134.30 417
12135.34 421
12136.38 414
12137.42 417
12138.47 417
12139.51 421
12140.55 472
12141.59 438
12142.63 406
12143.67 423
12144.71 407
12145.75 390
12146.79 387
12147.83 389
12148.87 385
12149.92 408
12150.96 411
12152.00 420
12153.04 431
12154.08 398
12155.12 410
12156.16 447
12157.21 383
12158.25 447
12159.29 458
12160.33 423
12161.37 419
12162.41 415
12163.46 348
12164.50 376
12165.54 389
12166.58 425
12167.62 406
12168.67 422
12169.71 359
12170.75 357
12171.79 381
12172.83 372
12173.88 367
12174.92 388
12175.96 404
12177.00 387
12178.05 344
12179.09 349
12180.13 340
12181.17 370
12182.22 371
12183.26 353
12184.30 332
12185.34 369
12186.39 425
12187.43 418
12188.47 401
12189.51 373
12190.56 402
12191.60 374
12192.64 416
12193.69 390
12194.73 377
12195.77 353
12196.82 397
12197.86 412
12198.90 399
12199.95 401
12200.99 385
12202.03 393
12203.08 367
12204.12 360
12205.16 432
12206.21 401
12207.25 383
12208.29 395
12209.34 355
12210.38 346
12211.43 374
12212.47 364
12213.51 368
12214.56 363
12215.60 384
12216.65 363
12217.69 374
12218.73 356
12219.78 336
12220.82 359
12221.87 391
12222.91 410
12223.96 399
12225.00 388
12226.04 356
12227.09 385
12228.13 381
12229.18 397
12230.22 357
12231.27 389
12232.31 363
12233.36 379
12234.40 380
12235.45 349
12236.49 369
12237.54 375
12238.58 395
12239.63 372
12240.67 312
12241.72 350
12242.76 389
12243.81 356
12244.85 335
12245.90 325
12246.94 385
12247.99 392
12249.03 356
12250.08 372
12251.12 348
12252.17 351
12253.22 375
12254.26 341
12255.31 346
12256.35 374
12257.40 334
12258.44 351
12259.49 346
12260.54 300
12261.58 381
12262.63 402
12263.67 353
12264.72 339
12265.77 420
12266.81 372
12267.86 388
12268.91 400
12269.95 363
12271.00 325
12272.04 339
12273.09 332
12274.14 359
12275.18 317
12276.23 334
12277.28 335
12278.32 350
12279.37 310
12280.42 323
12281.46 348
12282.51 346
12283.56 367
12284.61 317
12285.65 305
12286.70 309
12287.75 327
12288.79 340
12289.84 347
12290.89 352
12291.94 335
12292.98 295
12294.03 332
12295.08 315
12296.13 316
12297.17 309
12298.22 329
12299.27 334
12300.32 328
12301.36 325
12302.41 342
12303.46 350
12304.51 344
12305.55 294
12306.60 339
12307.65 351
12308.70 323
12309.75 314
12310.79 315
12311.84 324
12312.89 348
12313.94 323
12314.99 317
12316.04 345
12317.08 343
12318.13 362
12319.18 304
12320.23 298
12321.28 327
12322.33 318
12323.37 322
12324.42 321
12325.47 291
12326.52 307
12327.57 331
12328.62 307
12329.67 311
12330.72 298
12331.77 338
12332.81 330
12333.86 305
12334.91 308
12335.96 269
12337.01 305
12338.06 325
12339.11 321
12340.16 281
12341.21 304
12342.26 320
12343.31 286
12344.36 290
12345.41 335
12346.46 321
12347.51 276
12348.56 283
12349.61 280
12350.65 297
12351.70 326
12352.75 343
12353.80 333
12354.85 306
12355.90 289
12356.95 289
12358.00 297
12359.05 316
12360.11 305
12361.16 311
12362.21 371
12363.26 336
12364.31 268
12365.36 268
12366.41 294
12367.46 317
12368.51 251
12369.56 269
12370.61 289
12371.66 291
12372.71 372
12373.76 287
12374.81 275
12375.86 264
12376.91 309
12377.97 289
12379.02 299
12380.07 289
12381.12 304
12382.17 287
12383.22 288
12384.27 284
12385.32 320
12386.37 320
12387.43 341
12388.48 340
12389.53 338
12390.58 312
12391.63 312
12392.68 291
12393.74 291
12394.79 312
12395.84 298
12396.89 308
12397.94 317
12398.99 306
12400.05 275
12401.10 297
12402.15 306
12403.20 260
12404.25 295
12405.31 287
12406.36 257
12407.41 296
12408.46 286
12409.51 266
12410.57 297
12411.62 285
12412.67 302
12413.72 340
12414.78 298
12415.83 290
12416.88 339
12417.93 335
12418.99 337
12420.04 289
12421.09 305
12422.15 291
12423.20 335
12424.25 349
12425.30 344
12426.36 286
12427.41 311
12428.46 309
12429.52 302
12430.57 296
12431.62 323
12432.68 323
12433.73 305
12434.78 280
12435.84 293
12436.89 307
12437.94 268
12439.00 328
12440.05 301
12441.10 322
12442.16 304
12443.21 316
12444.27 303
12445.32 300
12446.37 307
12447.43 255
12448.48 231
12449.54 261
12450.59 303
12451.64 292
12452.70 294
12453.75 297
12454.81 279
12455.86 311
12456.91 320
12457.97 309
12459.02 293
12460.08 314
12461.13 301
12462.19 273
12463.24 249
12464.30 276
12465.35 296
12466.41 307
12467.46 301
12468.52 267
12469.57 248
12470.63 310
12471.68 284
12472.73 292
12473.79 331
12474.85 317
12475.90 315
12476.96 324
12478.01 323
12479.07 350
12480.12 334
12481.18 335
12482.23 271
12483.29 308
12484.34 305
12485.40 346
12486.45 314
12487.51 311
12488.57 280
12489.62 338
12490.68 307
12491.73 324
12492.79 333
12493.84 331
12494.90 308
12495.96 346
12497.01 380
12498.07 414
12499.12 372
12500.18 361
12501.24 381
12502.29 430
12503.35 368
12504.41 387
12505.46 373
12506.52 332
12507.57 341
12508.63 331
12509.69 365
12510.74 338
12511.80 330
12512.86 344
12513.91 315
12514.97 368
12516.03 335
12517.08 329
12518.14 362
12519.20 326
12520.26 308
12521.31 376
12522.37 339
12523.43 301
12524.48 328
12525.54 340
12526.60 370
12527.66 402
12528.71 352
12529.77 347
12530.83 350
12531.89 364
12532.94 379
12534.00 359
12535.06 359
12536.12 405
12537.17 387
12538.23 283
12539.29 332
12540.35 300
12541.41 359
12542.46 312
12543.52 303
12544.58 349
12545.64 352
12546.70 316
12547.75 327
12548.81 322
12549.87 365
12550.93 372
12551.99 313
12553.05 345
12554.10 335
12555.16 303
12556.22 321
12557.28 308
12558.34 334
12559.40 313
12560.46 319
12561.51 307
12562.57 346
12563.63 323
12564.69 336
12565.75 354
12566.81 340
12567.87 342
12568.93 327
12569.99 326
12571.04 350
12572.10 342
12573.16 358
12574.22 362
12575.28 367
12576.34 410
12577.40 411
12578.46 347
12579.52 337
12580.58 348
12581.64 393
12582.70 357
12583.76 387
12584.82 386
12585.88 362
12586.94 349
12588.00 356
12589.06 355
12590.12 356
12591.18 307
12592.24 326
12593.30 328
12594.36 290
12595.42 326
12596.48 308
12597.54 318
12598.60 300
12599.66 341
12600.72 357
12601.78 319
12602.84 321
12603.90 361
12604.96 326
12606.02 381
12607.08 376
12608.14 396
12609.20 448
12610.27 366
12611.33 381
12612.39 404
12613.45 360
12614.51 391
12615.57 405
12616.63 401
12617.69 384
12618.75 365
12619.81 297
12620.88 294
12621.94 336
12623.00 342
12624.06 368
12625.12 335
12626.18 330
12627.24 318
12628.31 285
12629.37 333
12630.43 317
12631.49 292
12632.55 317
12633.61 322
12634.68 309
12635.74 335
12636.80 295
12637.86 293
12638.92 331
12639.99 392
12641.05 347
12642.11 300
12643.17 337
12644.23 314
12645.30 302
12646.36 323
12647.42 340
12648.48 326
12649.55 321
12650.61 335
12651.67 311
12652.73 319
12653.80 290
12654.86 302
12655.92 331
12656.99 289
12658.05 327
12659.11 359
12660.17 351
12661.24 322
12662.30 313
12663.36 305
12664.43 313
12665.49 322
12666.55 331
12667.62 347
12668.68 280
12669.74 312
12670.81 338
12671.87 290
12672.93 331
12674.00 348
12675.06 317
12676.12 281
12677.19 328
12678.25 325
12679.31 331
12680.38 318
12681.44 362
12682.51 330
12683.57 314
12684.63 290
12685.70 307
12686.76 306
12687.83 328
12688.89 315
12689.95 353
12691.02 389
12692.08 352
12693.15 318
12694.21 303
12695.28 338
12696.34 325
12697.40 327
12698.47 351
12699.53 322
12700.60 278
12701.66 314
12702.73 354
12703.79 332
12704.86 324
12705.92 325
12706.99 318
12708.05 307
12709.12 353
12710.18 286
12711.25 333
12712.31 325
12713.38 336
12714.44 307
12715.51 308
12716.57 315
12717.64 326
12718.70 327
12719.77 309
12720.83 334
12721.90 311
12722.97 318
12724.03 352
12725.10 342
12726.16 306
12727.23 302
12728.29 357
12729.36 301
12730.43 302
12731.49 315
12732.56 339
12733.62 323
12734.69 341
12735.76 308
12736.82 315
12737.89 340
12738.95 346
12740.02 328
12741.09 299
12742.15 339
12743.22 301
12744.29 271
12745.35 293
12746.42 262
12747.49 283
12748.55 291
12749.62 297
12750.69 288
12751.75 294
12752.82 271
12753.89 260
12754.95 227
12756.02 244
12757.09 283
12758.15 258
12759.22 286
12760.29 291
12761.36 266
12762.42 293
12763.49 263
12764.56 284
12765.62 287
12766.69 297
12767.76 270
12768.83 250
12769.89 233
12770.96 264
12772.03 294
12773.10 272
12774.17 257
12775.23 273
12776.30 243
12777.37 257
12778.44 260
12779.50 274
12780.57 304
12781.64 342
12782.71 296
12783.78 303
12784.84 298
12785.91 265
12786.98 281
12788.05 286
12789.12 258
12790.19 299
12791.25 311
12792.32 300
12793.39 298
12794.46 300
12795.53 326
12796.60 323
12797.67 294
12798.73 270
12799.80 259
12800.87 290
12801.94 259
12803.01 277
12804.08 230
12805.15 224
12806.22 303
12807.29 279
12808.36 296
12809.42 283
12810.49 264
12811.56 262
12812.63 268
12813.70 256
12814.77 240
12815.84 285
12816.91 286
12817.98 290
12819.05 259
12820.12 270
12821.19 254
12822.26 283
12823.33 277
12824.40 262
12825.47 281
12826.54 264
12827.61 278
12828.68 251
12829.75 243
12830.82 254
12831.89 266
12832.96 269
12834.03 245
12835.10 268
12836.17 268
12837.24 256
12838.31 276
12839.38 267
12840.45 282
12841.52 264
12842.59 272
12843.66 253
12844.73 231
12845.80 230
12846.87 244
12847.95 301
12849.02 286
12850.09 260
12851.16 263
12852.23 243
12853.30 277
12854.37 238
12855.44 248
12856.51 242
12857.58 254
12858.66 258
12859.73 250
12860.80 249
12861.87 267
12862.94 234
12864.01 278
12865.08 251
12866.16 214
12867.23 239
12868.30 271
12869.37 232
12870.44 240
12871.51 230
12872.59 232
12873.66 259
12874.73 255
12875.80 223
12876.87 252
12877.95 240
12879.02 226
12880.09 250
12881.16 242
12882.23 231
12883.31 224
12884.38 224
12885.45 200
12886.52 238
12887.60 263
12888.67 250
12889.74 229
12890.81 201
12891.89 248
12892.96 224
12894.03 214
12895.11 211
12896.18 232
12897.25 239
12898.32 216
12899.40 243
12900.47 254
12901.54 264
12902.62 236
12903.69 223
12904.76 215
12905.84 228
12906.91 195
12907.98 224
12909.06 242
12910.13 228
12911.20 247
12912.28 257
12913.35 229
12914.42 234
12915.50 245
12916.57 259
12917.64 217
12918.72 208
12919.79 207
12920.87 236
12921.94 271
12923.01 201
12924.09 203
12925.16 184
12926.24 210
12927.31 215
12928.38 216
12929.46 200
12930.53 180
12931.61 208
12932.68 209
12933.76 205
12934.83 256
12935.90 226
12936.98 237
12938.05 220
12939.13 250
12940.20 218
12941.28 211
12942.35 242
12943.43 205
12944.50 231
12945.58 218
12946.65 232
12947.73 245
12948.80 250
12949.88 235
12950.95 222
12952.03 253
12953.10 190
12954.18 238
12955.25 258
12956.33 277
12957.40 238
12958.48 234
12959.55 251
12960.63 235
12961.70 240
12962.78 265
12963.86 238
12964.93 235
12966.01 229
12967.08 224
12968.16 246
12969.24 244
12970.31 231
12971.39 224
12972.46 233
12973.54 202
12974.62 246
12975.69 231
12976.77 240
12977.84 230
12978.92 227
12980.00 230
12981.07 255
12982.15 245
12983.23 277
12984.30 259
12985.38 230
12986.46 263
12987.53 236
12988.61 264
12989.69 252
12990.76 241
12991.84 212
12992.92 212
12993.99 236
12995.07 239
12996.15 229
12997.22 265
12998.30 244
12999.38 226
13000.45 245
13001.53 197
13002.61 215
13003.69 226
13004.76 245
13005.84 272
13006.92 268
13008.00 288
13009.07 254
13010.15 247
13011.23 242
13012.31 229
13013.38 239
13014.46 238
13015.54 239
13016.62 262
13017.70 236
13018.77 208
13019.85 251
13020.93 212
13022.01 229
13023.09 255
13024.16 232
13025.24 241
13026.32 268
13027.40 245
13028.48 237
13029.56 265
13030.63 252
13031.71 253
13032.79 242
13033.87 267
13034.95 301
13036.03 275
13037.11 249
13038.18 221
13039.26 267
13040.34 294
13041.42 278
13042.50 233
13043.58 254
13044.66 275
13045.74 264
13046.82 266
13047.89 253
13048.97 226
13050.05 261
13051.13 268
13052.21 252
13053.29 265
13054.37 269
13055.45 281
13056.53 240
13057.61 225
13058.69 230
13059.77 261
13060.85 252
13061.93 226
13063.01 222
13064.09 268
13065.17 255
13066.25 271
13067.33 239
13068.41 240
13069.49 230
13070.57 261
13071.65 246
13072.73 251
13073.81 261
13074.89 267
13075.97 260
13077.05 246
13078.13 262
13079.21 213
13080.29 273
13081.37 257
13082.45 293
13083.53 244
13084.61 257
13085.69 266
13086.77 233
13087.85 224
13088.94 218
13090.02 249
13091.10 247
13092.18 240
13093.26 209
13094.34 217
13095.42 257
13096.50 248
13097.58 250
13098.66 245
13099.75 254
13100.83 254
13101.91 264
13102.99 256
13104.07 227
13105.15 264
13106.23 254
13107.32 259
13108.40 260
13109.48 244
13110.56 243
13111.64 225
13112.72 237
13113.81 230
13114.89 228
13115.97 248
13117.05 235
13118.13 263
13119.22 254
13120.30 226
13121.38 243
13122.46 261
13123.55 259
13124.63 243
13125.71 248
13126.79 211
13127.88 212
13128.96 238
13130.04 236
13131.12 275
13132.21 268
13133.29 267
13134.37 262
13135.45 245
13136.54 282
13137.62 245
13138.70 254
13139.79 253
13140.87 250
13141.95 240
13143.03 214
13144.12 243
13145.20 258
13146.28 199
13147.37 227
13148.45 212
13149.53 224
13150.62 217
13151.70 242
13152.78 239
13153.87 258
13154.95 249
13156.03 223
13157.12 255
13158.20 256
13159.29 232
13160.37 224
13161.45 241
13162.54 245
13163.62 265
13164.71 274
13165.79 254
13166.87 220
13167.96 227
13169.04 268
13170.13 264
13171.21 237
13172.29 236
13173.38 227
13174.46 233
13175.55 261
13176.63 245
13177.72 204
13178.80 200
13179.89 248
13180.97 244
13182.06 195
13183.14 230
13184.22 232
13185.31 248
13186.39 251
13187.48 211
13188.56 246
13189.65 257
13190.73 236
13191.82 214
13192.90 231
13193.99 251
13195.07 256
13196.16 273
13197.25 298
13198.33 268
13199.42 221
13200.50 247
13201.59 247
13202.67 242
13203.76 233
13204.84 236
13205.93 257
13207.02 237
13208.10 247
13209.19 259
13210.27 273
13211.36 234
13212.44 235
13213.53 214
13214.62 227
13215.70 191
13216.79 249
13217.88 253
13218.96 243
13220.05 265
13221.13 245
13222.22 220
13223.31 243
13224.39 220
13225.48 228
13226.57 258
13227.65 275
13228.74 267
13229.83 271
13230.91 243
13232.00 262
13233.09 242
13234.17 259
13235.26 207
13236.35 204
13237.43 229
13238.52 248
13239.61 247
13240.70 245
13241.78 235
13242.87 277
13243.96 251
13245.04 216
13246.13 231
13247.22 212
13248.31 241
13249.39 249
13250.48 220
13251.57 221
13252.66 236
13253.74 237
13254.83 236
13255.92 219
13257.01 212
13258.10 206
13259.18 281
13260.27 240
13261.36 225
13262.45 232
13263.54 227
13264.62 256
13265.71 217
13266.80 227
13267.89 253
13268.98 234
13270.06 245
13271.15 255
13272.24 291
13273.33 244
13274.42 232
13275.51 238
13276.60 239
13277.68 260
13278.77 234
13279.86 220
13280.95 259
13282.04 266
13283.13 222
13284.22 241
13285.31 230
13286.39 264
13287.48 251
13288.57 254
13289.66 256
13290.75 259
13291.84 252
13292.93 273
13294.02 256
13295.11 274
13296.20 274
13297.29 296
13298.38 245
13299.47 255
13300.56 278
13301.65 247
13302.73 254
13303.82 255
13304.91 278
13306.00 245
13307.09 259
13308.18 262
13309.27 266
13310.36 244
13311.45 249
13312.54 237
13313.63 251
13314.72 242
13315.81 254
13316.90 281
13318.00 300
13319.09 272
13320.18 247
13321.27 294
13322.36 339
13323.45 287
13324.54 295
13325.63 258
13326.72 259
13327.81 260
13328.90 243
13329.99 270
13331.08 287
13332.17 239
13333.26 257
13334.35 299
13335.45 266
13336.54 232
13337.63 214
13338.72 248
13339.81 257
13340.90 230
13341.99 238
13343.08 288
13344.18 291
13345.27 264
13346.36 258
13347.45 254
13348.54 244
13349.63 252
13350.72 281
13351.82 276
13352.91 278
13354.00 274
13355.09 278
13356.18 287
13357.28 292
13358.37 281
13359.46 309
13360.55 288
13361.64 300
13362.74 279
13363.83 271
13364.92 296
13366.01 298
13367.10 251
13368.20 242
13369.29 287
13370.38 313
13371.47 314
13372.57 315
13373.66 284
13374.75 261
13375.84 287
13376.94 311
13378.03 315
13379.12 270
13380.22 282
13381.31 258
13382.40 269
13383.49 298
13384.59 272
13385.68 271
13386.77 276
13387.87 249
13388.96 238
13390.05 254
13391.15 229
13392.24 264
13393.33 244
13394.43 276
13395.52 306
13396.61 260
13397.71 252
13398.80 236
13399.90 245
13400.99 226
13402.08 267
13403.18 263
13404.27 264
13405.36 240
13406.46 254
13407.55 252
13408.65 275
13409.74 231
13410.83 249
13411.93 242
13413.02 261
13414.12 267
13415.21 265
13416.31 272
13417.40 251
13418.49 261
13419.59 259
13420.68 246
13421.78 247
13422.87 250
13423.97 230
13425.06 229
13426.16 245
13427.25 264
13428.35 268
13429.44 219
13430.54 232
13431.63 254
13432.73 274
13433.82 274
13434.92 243
13436.01 258
13437.11 253
13438.20 227
13439.30 268
13440.39 286
13441.49 224
13442.58 228
13443.68 247
13444.77 270
13445.87 272
13446.96 267
13448.06 272
13449.16 299
13450.25 250
13451.35 273
13452.44 292
13453.54 265
13454.64 288
13455.73 286
13456.83 294
13457.92 269
13459.02 261
13460.12 264
13461.21 291
13462.31 254
13463.40 251
13464.50 298
13465.60 267
13466.69 278
13467.79 310
13468.89 265
13469.98 276
13471.08 276
13472.18 322
13473.27 280
13474.37 269
13475.47 261
13476.56 284
13477.66 325
13478.76 264
13479.85 271
13480.95 263
13482.05 274
13483.14 263
13484.24 233
13485.34 287
13486.44 267
13487.53 269
13488.63 312
13489.73 302
13490.83 324
13491.92 338
13493.02 319
13494.12 285
13495.21 290
13496.31 302
13497.41 298
13498.51 305
13499.61 324
13500.70 338
13501.80 331
13502.90 348
13504.00 322
13505.10 304
13506.19 386
13507.29 440
13508.39 373
13509.49 348
13510.59 340
13511.68 332
13512.78 361
13513.88 332
13514.98 302
13516.08 300
13517.18 312
13518.27 353
13519.37 311
13520.47 248
13521.57 270
13522.67 315
13523.77 292
13524.87 274
13525.96 280
13527.06 270
13528.16 247
13529.26 279
13530.36 269
13531.46 280
13532.56 291
13533.66 322
13534.76 271
13535.86 267
13536.96 269
13538.05 249
13539.15 271
13540.25 265
13541.35 228
13542.45 288
13543.55 305
13544.65 272
13545.75 281
13546.85 238
13547.95 250
13549.05 256
13550.15 263
13551.25 245
13552.35 297
13553.45 275
13554.55 258
13555.65 238
13556.75 248
13557.85 255
13558.95 296
13560.05 279
13561.15 288
13562.25 278
13563.35 269
13564.45 237
13565.55 258
13566.65 255
13567.75 226
13568.85 211
13569.95 269
13571.05 264
13572.16 253
13573.26 272
13574.36 288
13575.46 270
13576.56 255
13577.66 229
13578.76 239
13579.86 278
13580.96 274
13582.06 257
13583.16 277
13584.27 268
13585.37 298
13586.47 264
13587.57 286
13588.67 255
13589.77 245
13590.87 242
13591.98 274
13593.08 266
13594.18 238
13595.28 269
13596.38 264
13597.48 302
13598.59 288
13599.69 265
13600.79 268
13601.89 265
13602.99 262
13604.10 232
13605.20 279
13606.30 252
13607.40 237
13608.50 250
13609.61 290
13610.71 263
13611.81 296
13612.91 248
13614.02 287
13615.12 271
13616.22 276
13617.32 275
13618.43 294
13619.53 263
13620.63 237
13621.73 225
13622.84 226
13623.94 238
13625.04 231
13626.14 253
13627.25 243
13628.35 259
13629.45 277
13630.56 255
13631.66 204
13632.76 247
13633.87 240
13634.97 233
13636.07 245
13637.18 247
13638.28 253
13639.38 247
13640.49 285
13641.59 282
13642.69 238
13643.80 231
13644.90 229
13646.00 230
13647.11 289
13648.21 242
13649.32 252
13650.42 247
13651.52 276
13652.63 261
13653.73 272
13654.84 289
13655.94 271
13657.04 265
13658.15 261
13659.25 263
13660.36 305
13661.46 240
13662.57 271
13663.67 236
13664.77 265
13665.88 258
13666.98 220
13668.09 215
13669.19 182
13670.30 244
13671.40 247
13672.51 262
13673.61 258
13674.72 282
13675.82 264
13676.93 247
13678.03 264
13679.14 243
13680.24 250
13681.35 287
13682.45 288
13683.56 278
13684.66 266
13685.77 289
13686.87 232
13687.98 247
13689.08 248
13690.19 254
13691.29 268
13692.40 276
13693.51 273
13694.61 247
13695.72 295
13696.82 286
13697.93 266
13699.03 276
13700.14 305
13701.25 300
13702.35 282
13703.46 246
13704.56 264
13705.67 271
13706.78 279
13707.88 305
13708.99 266
13710.10 276
13711.20 313
13712.31 328
13713.41 296
13714.52 313
13715.63 320
13716.73 316
13717.84 376
13718.95 340
13720.05 306
13721.16 350
13722.27 334
13723.37 334
13724.48 324
13725.59 293
13726.70 326
13727.80 324
13728.91 303
13730.02 287
13731.12 237
13732.23 281
13733.34 274
13734.45 259
13735.55 282
13736.66 285
13737.77 263
13738.87 259
13739.98 252
13741.09 252
13742.20 263
13743.31 248
13744.41 244
13745.52 260
13746.63 254
13747.74 248
13748.84 256
13749.95 235
13751.06 264
13752.17 269
13753.28 265
13754.38 253
13755.49 252
13756.60 257
13757.71 256
13758.82 261
13759.93 262
13761.03 309
13762.14 268
13763.25 237
13764.36 254
13765.47 246
13766.58 265
13767.68 261
13768.79 278
13769.90 281
13771.01 294
13772.12 291
13773.23 279
13774.34 299
13775.45 304
13776.56 297
13777.66 300
13778.77 293
13779.88 287
13780.99 256
13782.10 306
13783.21 291
13784.32 253
13785.43 265
13786.54 276
13787.65 302
13788.76 250
13789.87 245
13790.98 275
13792.09 276
13793.20 240
13794.31 264
13795.42 275
13796.52 245
13797.63 256
13798.74 271
13799.85 256
13800.96 229
13802.07 248
13803.18 230
13804.29 254
13805.40 245
13806.51 255
13807.63 227
13808.74 235
13809.85 240
13810.96 263
13812.07 249
13813.18 244
13814.29 215
13815.40 244
13816.51 259
13817.62 230
13818.73 240
13819.84 242
13820.95 239
13822.06 202
13823.17 236
13824.28 238
13825.40 246
13826.51 232
13827.62 246
13828.73 232
13829.84 211
13830.95 241
13832.06 237
13833.17 223
13834.28 227
13835.40 225
13836.51 209
13837.62 236
13838.73 252
13839.84 219
13840.95 244
13842.06 232
13843.18 203
13844.29 228
13845.40 255
13846.51 233
13847.62 282
13848.74 285
13849.85 247
13850.96 197
13852.07 232
13853.18 248
13854.30 271
13855.41 217
13856.52 237
13857.63 243
13858.74 264
13859.86 225
13860.97 210
13862.08 218
13863.19 247
13864.31 221
13865.42 239
13866.53 233
13867.64 241
13868.76 215
13869.87 228
13870.98 246
13872.10 272
13873.21 265
13874.32 223
13875.43 227
13876.55 229
13877.66 243
13878.77 238
13879.89 211
13881.00 260
13882.11 254
13883.23 235
13884.34 268
13885.45 263
13886.57 249
13887.68 227
13888.79 245
13889.91 238
13891.02 262
13892.13 226
13893.25 237
13894.36 267
13895.48 283
13896.59 277
13897.70 251
13898.82 272
13899.93 256
13901.05 273
13902.16 268
13903.27 268
13904.39 266
13905.50 265
13906.62 284
13907.73 262
13908.85 252
13909.96 246
13911.07 234
13912.19 208
13913.30 211
13914.42 237
13915.53 215
13916.65 238
13917.76 243
13918.88 261
13919.99 214
13921.11 205
13922.22 242
13923.34 241
13924.45 233
13925.57 216
13926.68 214
13927.80 248
13928.91 223
13930.03 237
13931.14 242
13932.26 267
13933.37 218
13934.49 252
13935.60 262
13936.72 217
13937.83 219
13938.95 253
13940.06 241
13941.18 248
13942.30 227
13943.41 253
13944.53 254
13945.64 240
13946.76 223
13947.87 270
13948.99 236
13950.11 224
13951.22 213
13952.34 227
13953.45 214
13954.57 222
13955.69 205
13956.80 239
13957.92 231
13959.04 245
13960.15 250
13961.27 223
13962.39 225
13963.50 205
13964.62 238
13965.73 202
13966.85 223
13967.97 199
13969.08 203
13970.20 239
13971.32 219
13972.44 209
13973.55 223
13974.67 251
13975.79 271
13976.90 228
13978.02 221
13979.14 212
13980.25 213
13981.37 232
13982.49 218
13983.61 233
13984.72 233
13985.84 251
13986.96 240
13988.08 224
13989.19 242
13990.31 218
13991.43 251
13992.55 211
13993.66 233
13994.78 202
13995.90 232
13997.02 253
13998.14 233
13999.25 204
14000.37 222
14001.49 211
14002.61 239
14003.73 247
14004.84 221
14005.96 231
14007.08 236
14008.20 258
14009.32 266
14010.44 256
14011.55 260
14012.67 216
14013.79 237
14014.91 209
14016.03 234
14017.15 237
14018.27 217
14019.38 214
14020.50 191
14021.62 212
14022.74 240
14023.86 259
14024.98 231
14026.10 210
14027.22 236
14028.34 211
14029.46 226
14030.57 218
14031.69 227
14032.81 221
14033.93 219
14035.05 245
14036.17 254
14037.29 236
14038.41 244
14039.53 250
14040.65 249
14041.77 242
14042.89 263
14044.01 237
14045.13 253
14046.25 176
14047.37 204
14048.49 233
14049.61 240
14050.73 227
14051.85 296
14052.97 267
14054.09 235
14055.21 206
14056.33 218
14057.45 226
14058.57 221
14059.69 238
14060.81 236
14061.93 249
14063.05 262
14064.17 261
14065.29 245
14066.41 262
14067.53 234
14068.65 264
14069.78 253
14070.90 299
14072.02 275
14073.14 234
14074.26 245
14075.38 263
14076.50 250
14077.62 251
14078.74 275
14079.86 272
14080.99 250
14082.11 262
14083.23 261
14084.35 273
14085.47 285
14086.59 305
14087.71 305
14088.84 285
14089.96 279
14091.08 293
14092.20 302
14093.32 301
14094.44 303
14095.57 285
14096.69 315
14097.81 298
14098.93 310
14100.05 323
14101.18 323
14102.30 354
14103.42 344
14104.54 358
14105.66 362
14106.79 351
14107.91 323
14109.03 382
14110.15 335
14111.28 293
14112.40 303
14113.52 278
14114.64 267
14115.77 276
14116.89 267
14118.01 252
14119.13 265
14120.26 251
14121.38 241
14122.50 261
14123.63 248
14124.75 244
14125.87 224
14126.99 246
14128.12 244
14129.24 265
14130.36 260
14131.49 238
14132.61 257
14133.73 206
14134.86 236
14135.98 222
14137.10 247
14138.23 253
14139.35 258
14140.47 223
14141.60 253
14142.72 235
14143.85 228
14144.97 226
14146.09 231
14147.22 208
14148.34 214
14149.47 229
14150.59 214
14151.71 216
14152.84 199
14153.96 211
14155.09 241
14156.21 208
14157.33 204
14158.46 222
14159.58 233
14160.71 205
14161.83 221
14162.96 235
14164.08 210
14165.21 229
14166.33 235
14167.45 218
14168.58 218
14169.70 228
14170.83 242
14171.95 263
14173.08 237
14174.20 223
14175.33 204
14176.45 225
14177.58 228
14178.70 192
14179.83 203
14180.95 194
14182.08 184
14183.20 224
14184.33 206
14185.46 210
14186.58 235
14187.71 230
14188.83 191
14189.96 193
14191.08 200
14192.21 227
14193.33 223
14194.46 208
14195.59 194
14196.71 192
14197.84 223
14198.96 195
14200.09 182
14201.22 186
14202.34 219
14203.47 247
14204.59 202
14205.72 239
14206.85 216
14207.97 219
14209.10 234
14210.23 175
14211.35 178
14212.48 202
14213.61 237
14214.73 228
14215.86 245
14216.99 244
14218.11 225
14219.24 201
14220.37 229
14221.49 185
14222.62 223
14223.75 227
14224.87 238
14226.00 220
14227.13 214
14228.25 218
14229.38 217
14230.51 199
14231.64 206
14232.76 219
14233.89 195
14235.02 211
14236.14 195
14237.27 212
14238.40 191
14239.53 214
14240.66 212
14241.78 219
14242.91 192
14244.04 222
14245.17 235
14246.29 212
14247.42 191
14248.55 212
14249.68 229
14250.81 206
14251.93 209
14253.06 185
14254.19 198
14255.32 196
14256.45 221
14257.57 210
14258.70 179
14259.83 195
14260.96 162
14262.09 191
14263.22 183
14264.34 179
14265.47 178
14266.60 224
14267.73 220
14268.86 243
14269.99 219
14271.12 193
14272.25 192
14273.37 186
14274.50 171
14275.63 180
14276.76 203
14277.89 203
14279.02 215
14280.15 215
14281.28 193
14282.41 205
14283.54 195
14284.67 176
14285.80 200
14286.92 212
14288.05 189
14289.18 165
14290.31 206
14291.44 200
14292.57 197
14293.70 195
14294.83 202
14295.96 175
14297.09 188
14298.22 218
14299.35 194
14300.48 199
14301.61 192
14302.74 176
14303.87 231
14305.00 220
14306.13 199
14307.26 187
14308.39 174
14309.52 152
14310.65 203
14311.78 224
14312.91 194
14314.04 208
14315.18 220
14316.31 203
14317.44 196
14318.57 190
14319.70 210
14320.83 190
14321.96 210
14323.09 202
14324.22 194
14325.35 176
14326.48 175
14327.61 170
14328.75 178
14329.88 172
14331.01 200
14332.14 201
14333.27 159
14334.40 191
14335.53 200
14336.66 199
14337.80 206
14338.93 172
14340.06 188
14341.19 206
14342.32 192
14343.45 168
14344.59 163
14345.72 156
14346.85 179
14347.98 190
14349.11 200
14350.24 166
14351.38 162
14352.51 166
14353.64 191
14354.77 165
14355.91 207
14357.04 199
14358.17 172
14359.30 178
14360.43 174
14361.57 166
14362.70 177
14363.83 192
14364.96 171
14366.10 176
14367.23 162
14368.36 179
14369.49 169
14370.63 180
14371.76 184
14372.89 184
14374.03 200
14375.16 168
14376.29 200
14377.42 174
14378.56 171
14379.69 172
14380.82 171
14381.96 186
14383.09 159
14384.22 168
14385.36 176
14386.49 164
14387.62 158
14388.76 179
14389.89 190
14391.02 166
14392.16 144
14393.29 193
14394.43 182
14395.56 181
14396.69 215
14397.83 166
14398.96 194
14400.09 199
14401.23 189
14402.36 165
14403.50 189
14404.63 185
14405.76 187
14406.90 213
14408.03 175
14409.17 185
14410.30 160
14411.44 176
14412.57 180
14413.70 239
14414.84 219
14415.97 201
14417.11 177
14418.24 190
14419.38 189
14420.51 193
14421.65 156
14422.78 167
14423.92 170
14425.05 165
14426.19 174
14427.32 191
14428.46 205
14429.59 179
14430.73 169
14431.86 155
14433.00 163
14434.13 202
14435.27 195
14436.40 173
14437.54 173
14438.67 162
14439.81 161
14440.95 173
14442.08 166
14443.22 172
14444.35 211
14445.49 172
14446.62 162
14447.76 196
14448.90 205
14450.03 190
14451.17 165
14452.30 213
14453.44 209
14454.58 181
14455.71 190
14456.85 186
14457.98 209
14459.12 171
14460.26 202
14461.39 189
14462.53 164
14463.67 204
14464.80 189
14465.94 180
14467.07 177
14468.21 206
14469.35 207
14470.48 211
14471.62 178
14472.76 201
14473.90 206
14475.03 189
14476.17 173
14477.31 197
14478.44 198
14479.58 210
14480.72 202
14481.85 237
14482.99 194
14484.13 179
14485.27 185
14486.40 180
14487.54 215
14488.68 200
14489.82 199
14490.95 188
14492.09 193
14493.23 172
14494.37 183
14495.50 192
14496.64 224
14497.78 207
14498.92 190
14500.05 190
14501.19 204
14502.33 229
14503.47 224
14504.61 213
14505.74 172
14506.88 194
14508.02 244
14509.16 230
14510.30 249
14511.44 248
14512.57 234
14513.71 227
14514.85 202
14515.99 207
14517.13 228
14518.27 210
14519.41 248
14520.54 236
14521.68 249
14522.82 231
14523.96 255
14525.10 215
14526.24 229
14527.38 226
14528.52 277
14529.65 259
14530.79 230
14531.93 267
14533.07 247
14534.21 247
14535.35 253
14536.49 209
14537.63 233
14538.77 212
14539.91 198
14541.05 198
14542.19 190
14543.33 226
14544.47 205
14545.61 211
14546.75 176
14547.89 184
14549.02 228
14550.16 216
14551.30 208
14552.44 175
14553.58 209
14554.72 185
14555.86 173
14557.00 208
14558.14 198
14559.29 179
14560.43 187
14561.57 153
14562.71 164
14563.85 162
14564.99 195
14566.13 171
14567.27 168
14568.41 173
14569.55 209
14570.69 207
14571.83 193
14572.97 165
14574.11 165
14575.25 193
14576.39 186
14577.53 193
14578.68 197
14579.82 186
14580.96 193
14582.10 193
14583.24 181
14584.38 199
14585.52 218
14586.66 209
14587.80 207
14588.95 211
14590.09 198
14591.23 198
14592.37 194
14593.51 202
14594.65 189
14595.79 218
14596.94 195
14598.08 150
14599.22 162
14600.36 190
14601.50 239
14602.65 198
14603.79 183
14604.93 212
14606.07 241
14607.21 181
14608.36 170
14609.50 183
14610.64 226
14611.78 203
14612.92 205
14614.07 195
14615.21 191
14616.35 170
14617.49 174
14618.64 216
14619.78 210
14620.92 191
14622.06 185
14623.21 194
14624.35 209
14625.49 229
14626.64 201
14627.78 217
14628.92 205
14630.06 229
14631.21 250
14632.35 204
14633.49 205
14634.64 241
14635.78 236
14636.92 205
14638.07 217
14639.21 216
14640.35 205
14641.50 223
14642.64 248
14643.78 228
14644.93 222
14646.07 214
14647.21 209
14648.36 184
14649.50 234
14650.65 220
14651.79 223
14652.93 204
14654.08 215
14655.22 191
14656.37 187
14657.51 202
14658.65 178
14659.80 177
14660.94 164
14662.09 197
14663.23 199
14664.37 154
14665.52 189
14666.66 193
14667.81 201
14668.95 205
14670.10 198
14671.24 202
14672.39 201
14673.53 227
14674.68 219
14675.82 198
14676.97 188
14678.11 169
14679.25 196
14680.40 156
14681.54 157
14682.69 163
14683.83 175
14684.98 172
14686.13 191
14687.27 193
14688.42 187
14689.56 205
14690.71 186
14691.85 155
14693.00 138
14694.14 202
14695.29 146
14696.43 180
14697.58 160
14698.72 151
14699.87 219
14701.02 197
14702.16 210
14703.31 201
14704.45 189
14705.60 204
14706.75 194
14707.89 168
14709.04 180
14710.18 164
14711.33 192
14712.48 188
14713.62 195
14714.77 181
14715.92 155
14717.06 172
14718.21 189
14719.35 179
14720.50 165
14721.65 180
14722.79 183
14723.94 187
14725.09 202
14726.23 164
14727.38 173
14728.53 196
14729.67 178
14730.82 189
14731.97 179
14733.12 191
14734.26 198
14735.41 152
14736.56 180
14737.70 200
14738.85 203
14740.00 193
14741.15 199
14742.29 189
14743.44 185
14744.59 172
14745.74 191
14746.88 161
14748.03 199
14749.18 175
14750.33 191
14751.47 184
14752.62 191
14753.77 163
14754.92 159
14756.07 183
14757.21 177
14758.36 158
14759.51 146
14760.66 149
14761.81 168
14762.95 173
14764.10 160
14765.25 164
14766.40 178
14767.55 177
14768.70 184
14769.84 173
14770.99 193
14772.14 191
14773.29 180
14774.44 169
14775.59 192
14776.74 177
14777.88 179
14779.03 158
14780.18 169
14781.33 160
14782.48 208
14783.63 160
14784.78 171
14785.93 167
14787.08 198
14788.22 233
14789.37 212
14790.52 207
14791.67 191
14792.82 196
14793.97 193
14795.12 162
14796.27 172
14797.42 190
14798.57 171
14799.72 161
14800.87 180
14802.02 165
14803.17 202
14804.32 179
14805.47 158
14806.62 168
14807.77 176
14808.92 162
14810.07 161
14811.22 145
14812.37 210
14813.52 178
14814.67 209
14815.82 155
14816.97 152
14818.12 174
14819.27 176
14820.42 148
14821.57 159
14822.72 176
14823.87 158
14825.02 153
14826.17 157
14827.32 181
14828.47 186
14829.62 163
14830.78 162
14831.93 185
14833.08 186
14834.23 138
14835.38 153
14836.53 163
14837.68 179
14838.83 162
14839.98 178
14841.13 185
14842.29 165
14843.44 166
14844.59 162
14845.74 159
14846.89 153
14848.04 150
14849.19 166
14850.35 153
14851.50 184
14852.65 172
14853.80 175
14854.95 136
14856.10 138
14857.26 154
14858.41 161
14859.56 178
14860.71 160
14861.86 171
14863.02 174
14864.17 197
14865.32 173
14866.47 176
14867.63 182
14868.78 188
14869.93 167
14871.08 150
14872.23 160
14873.39 155
14874.54 150
14875.69 174
14876.84 140
14878.00 171
14879.15 157
14880.30 164
14881.46 160
14882.61 138
14883.76 158
14884.91 174
14886.07 175
14887.22 178
14888.37 187
14889.53 186
14890.68 163
14891.83 170
14892.99 159
14894.14 168
14895.29 160
14896.45 162
14897.60 143
14898.75 171
14899.91 146
14901.06 160
14902.21 171
14903.37 167
14904.52 137
14905.67 147
14906.83 154
14907.98 172
14909.14 170
14910.29 172
14911.44 162
14912.60 160
14913.75 136
14914.91 161
14916.06 146
14917.21 168
14918.37 149
14919.52 142
14920.68 157
14921.83 157
14922.99 179
14924.14 172
14925.30 182
14926.45 166
14927.60 181
14928.76 193
14929.91 193
14931.07 201
14932.22 184
14933.38 170
14934.53 155
14935.69 177
14936.84 169
14938.00 182
14939.15 147
14940.31 153
14941.46 164
14942.62 161
14943.77 199
14944.93 192
14946.08 161
14947.24 163
14948.39 179
14949.55 161
14950.71 166
14951.86 169
14953.02 209
14954.17 169
14955.33 149
14956.48 154
14957.64 174
14958.80 184
14959.95 178
14961.11 169
14962.26 163
14963.42 181
14964.57 182
14965.73 169
14966.89 157
14968.04 173
14969.20 175
14970.36 182
14971.51 145
14972.67 173
14973.82 192
14974.98 155
14976.14 160
14977.29 165
14978.45 163
14979.61 166
14980.76 195
14981.92 167
14983.08 162
14984.23 180
14985.39 188
14986.55 198
14987.70 193
14988.86 184
14990.02 197
14991.18 175
14992.33 152
14993.49 164
14994.65 200
14995.80 188
14996.96 173
14998.12 173
14999.28 152
15000.43 171
15001.59 181
15002.75 178
15003.91 144
15005.06 152
15006.22 180
15007.38 180
15008.54 172
15009.69 165
15010.85 190
15012.01 181
15013.17 194
15014.33 165
15015.48 160
15016.64 186
15017.80 185
15018.96 159
15020.12 185
15021.27 183
15022.43 176
15023.59 148
15024.75 166
15025.91 158
15027.07 134
15028.23 136
15029.38 158
15030.54 178
15031.70 161
15032.86 157
15034.02 158
15035.18 195
15036.34 175
15037.49 167
15038.65 155
15039.81 168
15040.97 157
15042.13 144
15043.29 137
15044.45 172
15045.61 160
15046.77 137
15047.93 179
15049.09 160
15050.24 164
15051.40 165
15052.56 169
15053.72 166
15054.88 176
15056.04 187
15057.20 179
15058.36 161
15059.52 132
15060.68 176
15061.84 159
15063.00 161
15064.16 162
15065.32 155
15066.48 174
15067.64 159
15068.80 148
15069.96 158
15071.12 184
15072.28 204
15073.44 216
15074.60 141
15075.76 135
15076.92 164
15078.08 173
15079.24 183
15080.40 164
15081.56 182
15082.72 185
15083.89 173
15085.05 165
15086.21 185
15087.37 149
15088.53 175
15089.69 165
15090.85 207
15092.01 177
15093.17 164
15094.33 142
15095.49 174
15096.66 187
15097.82 145
15098.98 156
15100.14 182
15101.30 179
15102.46 165
15103.62 198
15104.78 190
15105.95 177
15107.11 159
15108.27 170
15109.43 166
15110.59 134
15111.75 149
15112.92 177
15114.08 161
15115.24 166
15116.40 180
15117.56 177
15118.73 150
15119.89 159
15121.05 200
15122.21 189
15123.37 201
15124.54 167
15125.70 158
15126.86 181
15128.02 154
15129.19 136
15130.35 167
15131.51 171
15132.67 158
15133.84 156
15135.00 145
15136.16 146
15137.32 167
15138.49 168
15139.65 153
15140.81 152
15141.97 153
15143.14 173
15144.30 130
15145.46 172
15146.63 184
15147.79 187
15148.95 183
15150.12 154
15151.28 179
15152.44 169
15153.61 179
15154.77 151
15155.93 139
15157.10 177
15158.26 187
15159.42 173
15160.59 179
15161.75 157
15162.91 161
15164.08 163
15165.24 144
15166.41 130
15167.57 152
15168.73 168
15169.90 156
15171.06 176
15172.23 154
15173.39 156
15174.55 154
15175.72 159
15176.88 149
15178.05 148
15179.21 128
15180.38 136
15181.54 155
15182.70 142
15183.87 153
15185.03 162
15186.20 151
15187.36 128
15188.53 144
15189.69 165
15190.86 179
15192.02 167
15193.19 153
15194.35 194
15195.52 231
15196.68 143
15197.85 136
15199.01 153
15200.18 138
15201.34 165
15202.51 146
15203.67 169
15204.84 153
15206.00 170
15207.17 153
15208.33 162
15209.50 166
15210.66 169
15211.83 176
15213.00 154
15214.16 154
15215.33 158
15216.49 155
15217.66 178
15218.82 161
15219.99 156
15221.16 148
15222.32 166
15223.49 149
15224.65 155
15225.82 149
15226.99 181
15228.15 168
15229.32 150
15230.49 162
15231.65 193
15232.82 159
15233.98 166
15235.15 158
15236.32 171
15237.48 162
15238.65 178
15239.82 175
15240.98 156
15242.15 137
15243.32 174
15244.48 164
15245.65 165
15246.82 145
15247.98 144
15249.15 165
15250.32 140
15251.49 162
15252.65 164
15253.82 152
15254.99 211
15256.16 208
15257.32 169
15258.49 176
15259.66 150
15260.82 149
15261.99 158
15263.16 185
15264.33 176
15265.49 146
15266.66 182
15267.83 175
15269.00 178
15270.17 161
15271.33 179
15272.50 164
15273.67 167
15274.84 131
15276.01 141
15277.17 166
15278.34 182
15279.51 185
15280.68 172
15281.85 187
15283.01 178
15284.18 185
15285.35 179
15286.52 158
15287.69 160
15288.86 211
15290.03 166
15291.19 154
15292.36 156
15293.53 187
15294.70 171
15295.87 210
15297.04 169
15298.21 185
15299.38 177
15300.54 162
15301.71 180
15302.88 181
15304.05 180
15305.22 174
15306.39 175
15307.56 167
15308.73 140
15309.90 167
15311.07 164
15312.24 181
15313.41 201
15314.58 158
15315.75 179
15316.92 182
15318.09 166
15319.25 145
15320.42 158
15321.59 157
15322.76 194
15323.93 168
15325.10 147
15326.27 188
15327.44 164
15328.61 197
15329.78 161
15330.95 148
15332.12 181
15333.29 175
15334.46 179
15335.64 160
15336.81 160
15337.98 144
15339.15 174
15340.32 157
15341.49 167
15342.66 175
15343.83 152
15345.00 137
15346.17 165
15347.34 131
15348.51 156
15349.68 151
15350.85 152
15352.02 140
15353.20 160
15354.37 153
15355.54 150
15356.71 187
15357.88 163
15359.05 139
15360.22 159
15361.39 152
15362.57 157
15363.74 159
15364.91 156
15366.08 191
15367.25 149
15368.42 162
15369.59 161
15370.77 143
15371.94 165
15373.11 184
15374.28 142
15375.45 191
15376.63 176
15377.80 167
15378.97 161
15380.14 184
15381.31 174
15382.49 162
15383.66 168
15384.83 153
15386.00 177
15387.17 197
15388.35 186
15389.52 190
15390.69 176
15391.86 208
15393.04 163
15394.21 158
15395.38 155
15396.55 164
15397.73 141
15398.90 162
15400.07 156
15401.25 178
15402.42 185
15403.59 182
15404.76 186
15405.94 166
15407.11 190
15408.28 191
15409.46 186
15410.63 174
15411.80 183
15412.98 178
15414.15 160
15415.32 175
15416.50 195
15417.67 187
15418.84 163
15420.02 171
15421.19 178
15422.36 150
15423.54 160
15424.71 164
15425.89 179
15427.06 188
15428.23 194
15429.41 174
15430.58 156
15431.76 177
15432.93 171
15434.10 167
15435.28 165
15436.45 181
15437.63 139
15438.80 156
15439.97 175
15441.15 171
15442.32 176
15443.50 151
15444.67 161
15445.85 170
15447.02 147
15448.20 162
15449.37 174
15450.55 177
15451.72 156
15452.89 166
15454.07 178
15455.24 157
15456.42 167
15457.59 181
15458.77 170
15459.94 139
15461.12 156
15462.30 186
15463.47 153
15464.65 177
15465.82 167
15467.00 173
15468.17 179
15469.35 163
15470.52 172
15471.70 168
15472.87 148
15474.05 149
15475.22 151
15476.40 151
15477.58 170
15478.75 138
15479.93 158
15481.10 155
15482.28 151
15483.46 132
15484.63 145
15485.81 139
15486.98 172
15488.16 163
15489.34 163
15490.51 122
15491.69 143
15492.87 143
15494.04 173
15495.22 161
15496.39 153
15497.57 164
15498.75 180
15499.92 169
15501.10 135
15502.28 140
15503.45 135
15504.63 153
15505.81 126
15506.98 159
15508.16 171
15509.34 147
15510.52 153
15511.69 162
15512.87 137
15514.05 123
15515.22 119
15516.40 129
15517.58 154
15518.76 148
15519.93 159
15521.11 173
15522.29 161
15523.47 174
15524.64 156
15525.82 161
15527.00 167
15528.18 167
15529.35 181
15530.53 137
15531.71 159
15532.89 150
15534.07 130
15535.24 154
15536.42 144
15537.60 156
15538.78 164
15539.96 173
15541.13 157
15542.31 136
15543.49 142
15544.67 161
15545.85 181
15547.03 144
15548.20 142
15549.38 151
15550.56 144
15551.74 176
15552.92 149
15554.10 152
15555.28 174
15556.45 152
15557.63 165
15558.81 161
15559.99 148
15561.17 179
15562.35 199
15563.53 182
15564.71 172
15565.89 175
15567.07 126
15568.24 139
15569.42 151
15570.60 166
15571.78 160
15572.96 181
15574.14 150
15575.32 163
15576.50 190
15577.68 156
15578.86 169
15580.04 160
15581.22 213
15582.40 162
15583.58 164
15584.76 194
15585.94 180
15587.12 127
15588.30 146
15589.48 167
15590.66 181
15591.84 177
15593.02 148
15594.20 158
15595.38 193
15596.56 145
15597.74 184
15598.92 225
15600.10 171
15601.28 150
15602.46 164
15603.64 157
15604.82 155
15606.00 163
15607.18 201
15608.36 182
15609.55 169
15610.73 151
15611.91 161
15613.09 151
15614.27 195
15615.45 196
15616.63 151
15617.81 149
15618.99 183
15620.17 176
15621.36 178
15622.54 150
15623.72 146
15624.90 166
15626.08 158
15627.26 154
15628.44 158
15629.63 146
15630.81 177
15631.99 170
15633.17 184
15634.35 181
15635.53 174
15636.72 175
15637.90 163
15639.08 167
15640.26 191
15641.44 172
15642.63 205
15643.81 192
15644.99 175
15646.17 160
15647.35 159
15648.54 150
15649.72 149
15650.90 195
15652.08 179
15653.27 185
15654.45 195
15655.63 191
15656.81 192
15658.00 167
15659.18 171
15660.36 155
15661.54 189
15662.73 177
15663.91 228
15665.09 188
15666.28 174
15667.46 167
15668.64 210
15669.82 195
15671.01 175
15672.19 176
15673.37 159
15674.56 172
15675.74 181
15676.92 182
15678.11 179
15679.29 186
15680.47 158
15681.66 160
15682.84 146
15684.03 184
15685.21 178
15686.39 145
15687.58 169
15688.76 158
15689.94 177
15691.13 169
15692.31 169
15693.50 183
15694.68 201
15695.86 135
15697.05 180
15698.23 177
15699.42 165
15700.60 142
15701.78 161
15702.97 178
15704.15 193
15705.34 204
15706.52 148
15707.71 162
15708.89 154
15710.08 170
15711.26 175
15712.45 147
15713.63 203
15714.81 189
15716.00 183
15717.18 168
15718.37 165
15719.55 183
15720.74 214
15721.92 178
15723.11 192
15724.29 202
15725.48 202
15726.66 178
15727.85 161
15729.04 181
15730.22 165
15731.41 177
15732.59 161
15733.78 129
15734.96 153
15736.15 169
15737.33 185
15738.52 155
15739.71 199
15740.89 200
15742.08 207
15743.26 154
15744.45 187
15745.63 180
15746.82 185
15748.01 199
15749.19 196
15750.38 256
15751.56 215
15752.75 220
15753.94 206
15755.12 183
15756.31 194
15757.50 205
15758.68 182
15759.87 191
15761.06 209
15762.24 180
15763.43 208
15764.62 197
15765.80 170
15766.99 179
15768.18 209
15769.36 211
15770.55 194
15771.74 166
15772.92 177
15774.11 195
15775.30 199
15776.48 187
15777.67 166
15778.86 178
15780.05 193
15781.23 203
15782.42 161
15783.61 155
15784.80 169
15785.98 176
15787.17 161
15788.36 179
15789.55 205
15790.73 177
15791.92 208
15793.11 206
15794.30 158
15795.48 165
15796.67 184
15797.86 184
15799.05 176
15800.24 176
15801.42 224
15802.61 209
15803.80 203
15804.99 160
15806.18 169
15807.37 193
15808.55 176
15809.74 146
15810.93 171
15812.12 195
15813.31 194
15814.50 170
15815.68 185
15816.87 184
15818.06 146
15819.25 137
15820.44 153
15821.63 164
15822.82 155
15824.01 166
15825.19 194
15826.38 147
15827.57 146
15828.76 166
15829.95 138
15831.14 162
15832.33 156
15833.52 168
15834.71 137
15835.90 158
15837.09 175
15838.28 185
15839.47 157
15840.66 163
15841.84 174
15843.03 164
15844.22 185
15845.41 144
15846.60 141
15847.79 156
15848.98 166
15850.17 156
15851.36 136
15852.55 142
15853.74 140
15854.93 160
15856.12 146
15857.31 165
15858.50 167
15859.69 184
15860.88 163
15862.07 142
15863.26 164
15864.46 155
15865.65 155
15866.84 177
15868.03 162
15869.22 138
15870.41 151
15871.60 177
15872.79 187
15873.98 162
15875.17 167
15876.36 167
15877.55 167
15878.74 143
15879.94 168
15881.13 155
15882.32 148
15883.51 142
15884.70 182
15885.89 155
15887.08 193
15888.27 162
15889.46 176
15890.66 162
15891.85 140
15893.04 171
15894.23 174
15895.42 164
15896.61 173
15897.81 173
15899.00 133
15900.19 148
15901.38 143
15902.57 149
15903.76 141
15904.96 168
15906.15 163
15907.34 171
15908.53 150
15909.72 165
15910.92 157
15912.11 160
15913.30 170
15914.49 165
15915.69 175
15916.88 159
15918.07 161
15919.26 153
15920.46 148
15921.65 184
15922.84 181
15924.03 206
15925.23 171
15926.42 140
15927.61 160
15928.81 167
15930.00 168
15931.19 160
15932.38 190
15933.58 149
15934.77 138
15935.96 181
15937.16 186
15938.35 174
15939.54 174
15940.74 188
15941.93 166
15943.12 182
15944.32 167
15945.51 176
15946.70 190
15947.90 190
15949.09 145
15950.28 175
15951.48 147
15952.67 157
15953.87 155
15955.06 148
15956.25 156
15957.45 158
15958.64 150
15959.84 167
15961.03 158
15962.22 144
15963.42 154
15964.61 168
15965.81 131
15967.00 155
15968.19 143
15969.39 130
15970.58 136
15971.78 137
15972.97 116
15974.17 136
15975.36 144
15976.56 143
15977.75 140
15978.95 128
15980.14 140
15981.34 132
15982.53 157
15983.72 136
15984.92 141
15986.11 126
15987.31 134
15988.50 166
15989.70 171
15990.90 123
15992.09 117
15993.29 131
15994.48 127
15995.68 120
15996.87 129
15998.07 141
15999.26 148
16000.46 134
16001.65 132
16002.85 129
16004.05 137
16005.24 153
16006.44 160
16007.63 156
16008.83 131
16010.02 165
16011.22 173
16012.42 156
16013.61 174
16014.81 161
16016.00 166
16017.20 129
16018.40 121
16019.59 149
16020.79 126
16021.99 124
16023.18 129
16024.38 147
16025.58 163
16026.77 148
16027.97 138
16029.16 174
16030.36 168
16031.56 139
16032.76 140
16033.95 147
16035.15 155
16036.35 130
16037.54 131
16038.74 133
16039.94 158
16041.13 153
16042.33 141
16043.53 122
16044.73 141
16045.92 154
16047.12 142
16048.32 151
16049.51 159
16050.71 154
16051.91 147
16053.11 129
16054.30 145
16055.50 149
16056.70 143
16057.90 169
16059.10 136
16060.29 112
16061.49 127
16062.69 140
16063.89 139
16065.08 132
16066.28 146
16067.48 150
16068.68 143
16069.88 141
16071.07 134
16072.27 123
16073.47 165
16074.67 129
16075.87 114
16077.07 114
16078.26 143
16079.46 158
16080.66 135
16081.86 156
16083.06 149
16084.26 149
16085.46 152
16086.66 151
16087.85 182
16089.05 150
16090.25 128
16091.45 141
16092.65 150
16093.85 153
16095.05 163
16096.25 149
16097.45 142
16098.65 159
16099.84 137
16101.04 118
16102.24 133
16103.44 150
16104.64 146
16105.84 127
16107.04 151
16108.24 123
16109.44 137
16110.64 135
16111.84 160
16113.04 177
16114.24 143
16115.44 165
16116.64 150
16117.84 158
16119.04 114
16120.24 136
16121.44 161
16122.64 138
16123.84 142
16125.04 161
16126.24 135
16127.44 148
16128.64 160
16129.84 140
16131.04 125
16132.24 159
16133.44 160
16134.64 165
16135.84 155
16137.04 145
16138.25 135
16139.45 134
16140.65 148
16141.85 142
16143.05 155
16144.25 132
16145.45 149
16146.65 137
16147.85 119
16149.05 142
16150.25 145
16151.46 146
16152.66 130
16153.86 154
16155.06 130
16156.26 147
16157.46 153
16158.66 139
16159.87 132
16161.07 135
16162.27 140
16163.47 151
16164.67 118
16165.87 157
16167.08 142
16168.28 130
16169.48 141
16170.68 130
16171.88 136
16173.09 124
16174.29 144
16175.49 155
16176.69 141
16177.89 158
16179.10 157
16180.30 129
16181.50 119
16182.70 130
16183.91 114
16185.11 135
16186.31 122
16187.51 128
16188.72 141
16189.92 120
16191.12 123
16192.32 135
16193.53 150
16194.73 129
16195.93 159
16197.13 162
16198.34 130
16199.54 123
16200.74 138
16201.95 141
16203.15 155
16204.35 144
16205.56 138
16206.76 144
16207.96 164
16209.17 149
16210.37 133
16211.57 146
16212.78 144
16213.98 144
16215.18 155
16216.39 164
16217.59 144
16218.79 155
16220.00 156
16221.20 148
16222.41 129
16223.61 124
16224.81 122
16226.02 163
16227.22 133
16228.43 132
16229.63 147
16230.83 153
16232.04 114
16233.24 113
16234.45 138
16235.65 132
16236.86 108
16238.06 155
16239.26 133
16240.47 115
16241.67 117
16242.88 138
16244.08 141
16245.29 132
16246.49 139
16247.70 137
16248.90 144
16250.11 129
16251.31 140
16252.52 143
16253.72 143
16254.93 154
16256.13 136
16257.34 120
16258.54 131
16259.75 141
16260.95 186
16262.16 176
16263.36 162
16264.57 152
16265.77 144
16266.98 150
16268.19 122
16269.39 137
16270.60 126
16271.80 160
16273.01 162
16274.21 124
16275.42 140
16276.63 139
16277.83 150
16279.04 139
16280.24 114
16281.45 147
16282.66 133
16283.86 133
16285.07 154
16286.27 136
16287.48 160
16288.69 170
16289.89 135
16291.10 142
16292.31 152
16293.51 162
16294.72 129
16295.93 152
16297.13 141
16298.34 161
16299.55 149
16300.75 172
16301.96 173
16303.17 151
16304.37 136
16305.58 143
16306.79 172
16307.99 152
16309.20 149
16310.41 143
16311.62 117
16312.82 151
16314.03 141
16315.24 155
16316.44 155
16317.65 159
16318.86 141
16320.07 146
16321.27 148
16322.48 129
16323.69 145
16324.90 168
16326.10 141
16327.31 136
16328.52 118
16329.73 141
16330.94 153
16332.14 131
16333.35 133
16334.56 120
16335.77 138
16336.98 146
16338.18 145
16339.39 128
16340.60 130
16341.81 128
16343.02 143
16344.23 115
16345.43 147
16346.64 130
16347.85 134
16349.06 137
16350.27 137
16351.48 148
16352.69 129
16353.89 146
16355.10 117
16356.31 104
16357.52 121
16358.73 120
16359.94 160
16361.15 159
16362.36 146
16363.57 135
16364.77 125
16365.98 166
16367.19 114
16368.40 113
16369.61 139
16370.82 123
16372.03 144
16373.24 140
16374.45 141
16375.66 148
16376.87 122
16378.08 152
16379.29 123
16380.50 102
16381.71 126
16382.92 115
16384.13 129
16385.34 117
16386.55 134
16387.76 125
16388.97 116
16390.18 140
16391.39 148
16392.60 131
16393.81 138
16395.02 144
16396.23 140
16397.44 121
16398.65 117
16399.86 126
16401.07 136
16402.28 133
16403.49 113
16404.70 124
16405.91 143
16407.12 120
16408.33 150
16409.54 136
16410.76 118
16411.97 141
16413.18 116
16414.39 131
16415.60 129
16416.81 122
16418.02 135
16419.23 124
16420.44 114
16421.66 116
16422.87 176
16424.08 117
16425.29 109
16426.50 119
16427.71 145
16428.92 129
16430.14 127
16431.35 152
16432.56 156
16433.77 120
16434.98 112
16436.19 138
16437.41 153
16438.62 131
16439.83 137
16441.04 138
16442.25 124
16443.47 116
16444.68 119
16445.89 135
16447.10 134
16448.31 145
16449.53 106
16450.74 127
16451.95 125
16453.16 112
16454.38 123
16455.59 118
16456.80 111
16458.01 107
16459.23 132
16460.44 143
16461.65 130
16462.86 136
16464.08 130
16465.29 129
16466.50 150
16467.72 141
16468.93 118
16470.14 150
16471.35 124
16472.57 136
16473.78 140
16474.99 135
16476.21 118
16477.42 112
16478.63 148
16479.85 139
16481.06 112
16482.27 122
16483.49 126
16484.70 121
16485.92 126
16487.13 125
16488.34 102
16489.56 129
16490.77 130
16491.98 120
16493.20 133
16494.41 95
16495.63 128
16496.84 123
16498.05 111
16499.27 145
16500.48 121
16501.70 117
16502.91 110
16504.13 112
16505.34 108
16506.55 103
16507.77 117
16508.98 135
16510.20 156
16511.41 133
16512.63 116
16513.84 131
16515.06 131
16516.27 134
16517.49 130
16518.70 161
16519.92 120
16521.13 142
16522.35 142
16523.56 126
16524.78 132
16525.99 116
16527.21 120
16528.42 147
16529.64 149
16530.85 113
16532.07 96
16533.28 102
16534.50 110
16535.71 110
16536.93 129
16538.14 128
16539.36 145
16540.58 134
16541.79 112
16543.01 111
16544.22 141
16545.44 123
16546.65 108
16547.87 133
16549.09 107
16550.30 117
16551.52 129
16552.73 125
16553.95 93
16555.17 111
16556.38 117
16557.60 133
16558.82 150
16560.03 150
16561.25 115
16562.46 113
16563.68 114
16564.90 88
16566.11 110
16567.33 118
16568.55 137
16569.76 117
16570.98 130
16572.20 112
16573.41 132
16574.63 121
16575.85 122
16577.07 112
16578.28 91
16579.50 119
16580.72 124
16581.93 139
16583.15 114
16584.37 120
16585.59 124
16586.80 128
16588.02 136
16589.24 128
16590.46 135
16591.67 130
16592.89 121
16594.11 122
16595.33 120
16596.54 134
16597.76 128
16598.98 136
16600.20 138
16601.41 111
16602.63 124
16603.85 120
16605.07 125
16606.29 123
16607.50 127
16608.72 92
16609.94 127
16611.16 96
16612.38 113
16613.60 115
16614.81 109
16616.03 91
16617.25 118
16618.47 146
16619.69 138
16620.91 104
16622.13 146
16623.34 114
16624.56 107
16625.78 126
16627.00 105
16628.22 100
16629.44 120
16630.66 134
16631.88 116
16633.10 119
16634.31 133
16635.53 114
16636.75 84
16637.97 113
16639.19 115
16640.41 121
16641.63 134
16642.85 129
16644.07 142
16645.29 109
16646.51 152
16647.73 126
16648.95 118
16650.17 109
16651.39 113
16652.61 104
16653.83 115
16655.05 133
16656.27 109
16657.49 109
16658.71 130
16659.93 126
16661.15 96
16662.37 84
16663.59 124
16664.81 166
16666.03 130
16667.25 133
16668.47 100
16669.69 114
16670.91 136
16672.13 124
16673.35 112
16674.57 126
16675.79 110
16677.01 108
16678.23 105
16679.45 107
16680.67 104
16681.89 109
16683.12 124
16684.34 118
16685.56 127
16686.78 132
16688.00 124
16689.22 132
16690.44 121
16691.66 125
16692.88 95
16694.11 104
16695.33 111
16696.55 134
16697.77 102
16698.99 108
16700.21 131
16701.43 108
16702.66 102
16703.88 117
16705.10 108
16706.32 108
16707.54 102
16708.77 125
16709.99 138
16711.21 126
16712.43 135
16713.65 101
16714.87 99
16716.10 103
16717.32 113
16718.54 111
16719.76 105
16720.99 115
16722.21 128
16723.43 126
16724.65 118
16725.88 102
16727.10 139
16728.32 135
16729.54 114
16730.77 97
16731.99 123
16733.21 109
16734.43 104
16735.66 111
16736.88 135
16738.10 120
16739.33 122
16740.55 113
16741.77 138
16742.99 117
16744.22 124
16745.44 122
16746.66 121
16747.89 90
16749.11 122
16750.33 133
16751.56 123
16752.78 116
16754.00 117
16755.23 119
16756.45 114
16757.68 122
16758.90 126
16760.12 128
16761.35 126
16762.57 116
16763.79 102
16765.02 112
16766.24 124
16767.47 104
16768.69 120
16769.91 130
16771.14 113
16772.36 118
16773.59 116
16774.81 118
16776.04 106
16777.26 111
16778.48 124
16779.71 130
16780.93 113
16782.16 97
16783.38 99
16784.61 117
16785.83 117
16787.06 112
16788.28 142
16789.51 134
16790.73 102
16791.96 115
16793.18 104
16794.41 112
16795.63 113
16796.86 111
16798.08 125
16799.31 120
16800.53 119
16801.76 122
16802.98 118
16804.21 111
16805.43 101
16806.66 114
16807.88 87
16809.11 109
16810.33 124
16811.56 118
16812.79 102
16814.01 114
16815.24 113
16816.46 120
16817.69 123
16818.91 123
16820.14 122
16821.37 103
16822.59 112
16823.82 117
16825.04 126
16826.27 83
16827.50 111
16828.72 100
16829.95 128
16831.18 111
16832.40 105
16833.63 126
16834.86 97
16836.08 117
16837.31 108
16838.53 117
16839.76 108
16840.99 91
16842.21 115
16843.44 100
16844.67 119
16845.90 121
16847.12 100
16848.35 84
16849.58 107
16850.80 141
16852.03 119
16853.26 108
16854.48 119
16855.71 143
16856.94 120
16858.17 97
16859.39 112
16860.62 115
16861.85 110
16863.08 105
16864.30 117
16865.53 118
16866.76 116
16867.99 123
16869.21 120
16870.44 136
16871.67 130
16872.90 141
16874.13 138
16875.35 100
16876.58 113
16877.81 151
16879.04 126
16880.27 114
16881.49 124
16882.72 122
16883.95 115
16885.18 126
16886.41 129
16887.64 143
16888.86 115
16890.09 125
16891.32 140
16892.55 128
16893.78 131
16895.01 119
16896.24 118
16897.46 121
16898.69 132
16899.92 103
16901.15 127
16902.38 116
16903.61 115
16904.84 122
16906.07 109
16907.30 142
16908.53 131
16909.75 111
16910.98 110
16912.21 105
16913.44 113
16914.67 123
16915.90 126
16917.13 113
16918.36 110
16919.59 107
16920.82 116
16922.05 122
16923.28 117
16924.51 115
16925.74 120
16926.97 128
16928.20 125
16929.43 129
16930.66 117
16931.89 112
16933.12 119
16934.35 128
16935.58 117
16936.81 111
16938.04 121
16939.27 129
16940.50 107
16941.73 122
16942.96 133
16944.19 135
16945.42 108
16946.65 123
16947.88 128
16949.11 125
16950.34 101
16951.57 104
16952.80 114
16954.04 126
16955.27 111
16956.50 109
16957.73 107
16958.96 90
16960.19 125
16961.42 132
16962.65 106
16963.88 128
16965.11 121
16966.35 105
16967.58 101
16968.81 105
16970.04 112
16971.27 115
16972.50 118
16973.73 102
16974.97 111
16976.20 114
16977.43 136
16978.66 114
16979.89 92
16981.12 96
16982.36 103
16983.59 121
16984.82 92
16986.05 121
16987.28 111
16988.52 118
16989.75 96
16990.98 115
16992.21 97
16993.45 106
16994.68 115
16995.91 101
16997.14 119
16998.37 105
16999.61 100
17000.84 107
17002.07 92
17003.31 101
17004.54 111
17005.77 100
17007.00 108
17008.24 105
17009.47 98
17010.70 124
17011.93 116
17013.17 127
17014.40 119
17015.63 138
17016.87 114
17018.10 117
17019.33 108
17020.57 120
17021.80 105
17023.03 123
17024.27 140
17025.50 109
17026.73 108
17027.97 100
17029.20 113
17030.43 119
17031.67 137
17032.90 115
17034.14 120
17035.37 135
17036.60 130
17037.84 104
17039.07 122
17040.30 127
17041.54 124
17042.77 105
17044.01 110
17045.24 125
17046.47 113
17047.71 126
17048.94 132
17050.18 111
17051.41 104
17052.65 113
17053.88 122
17055.12 106
17056.35 130
17057.58 122
17058.82 123
17060.05 111
17061.29 95
17062.52 96
17063.76 101
17064.99 103
17066.23 122
17067.46 103
17068.70 77
17069.93 112
17071.17 113
17072.40 113
17073.64 119
17074.87 115
17076.11 108
17077.34 119
17078.58 126
17079.81 126
17081.05 105
17082.29 97
17083.52 128
17084.76 134
17085.99 124
17087.23 107
17088.46 104
17089.70 114
17090.94 122
17092.17 110
17093.41 135
17094.64 122
17095.88 96
17097.12 78
17098.35 95
17099.59 117
17100.82 102
17102.06 117
17103.30 94
17104.53 87
17105.77 95
17107.00 115
17108.24 96
17109.48 94
17110.71 95
17111.95 112
17113.19 137
17114.42 104
17115.66 111
17116.90 118
17118.13 106
17119.37 97
17120.61 114
17121.85 131
17123.08 112
17124.32 85
17125.56 93
17126.79 105
17128.03 93
17129.27 103
17130.50 108
17131.74 111
17132.98 117
17134.22 101
17135.45 133
17136.69 102
17137.93 109
17139.17 129
17140.40 117
17141.64 99
17142.88 105
17144.12 119
17145.36 105
17146.59 102
17147.83 122
17149.07 100
17150.31 123
17151.54 122
17152.78 110
17154.02 117
17155.26 99
17156.50 103
17157.74 120
17158.97 97
17160.21 114
17161.45 117
17162.69 112
17163.93 103
17165.17 109
17166.40 91
17167.64 108
17168.88 117
17170.12 124
17171.36 128
17172.60 103
17173.84 121
17175.08 90
17176.31 128
17177.55 121
17178.79 107
17180.03 102
17181.27 127
17182.51 125
17183.75 117
17184.99 137
17186.23 121
17187.47 97
17188.71 112
17189.94 106
17191.18 99
17192.42 108
17193.66 107
17194.90 100
17196.14 111
17197.38 107
17198.62 91
17199.86 117
17201.10 120
17202.34 118
17203.58 92
17204.82 122
17206.06 109
17207.30 129
17208.54 123
17209.78 120
17211.02 91
17212.26 103
17213.50 123
17214.74 96
17215.98 84
17217.22 99
17218.46 115
17219.70 110
17220.94 116
17222.18 134
17223.43 130
17224.67 134
17225.91 119
17227.15 106
17228.39 167
17229.63 125
17230.87 119
17232.11 98
17233.35 134
17234.59 108
17235.83 140
17237.08 132
17238.32 128
17239.56 140
17240.80 143
17242.04 141
17243.28 141
17244.52 106
17245.76 134
17247.01 114
17248.25 106
17249.49 150
17250.73 167
17251.97 134
17253.21 115
17254.46 121
17255.70 141
17256.94 106
17258.18 122
17259.42 101
17260.66 118
17261.91 128
17263.15 117
17264.39 114
17265.63 120
17266.87 116
17268.12 136
17269.36 105
17270.60 112
17271.84 103
17273.09 106
17274.33 102
17275.57 120
17276.81 117
17278.06 120
17279.30 112
17280.54 110
17281.78 108
17283.03 118
17284.27 106
17285.51 99
17286.76 129
17288.00 107
17289.24 116
17290.48 104
17291.73 94
17292.97 91
17294.21 104
17295.46 96
17296.70 123
17297.94 95
17299.19 112
17300.43 109
17301.67 120
17302.92 113
17304.16 126
17305.40 128
17306.65 108
17307.89 118
17309.14 109
17310.38 115
17311.62 99
17312.87 112
17314.11 129
17315.35 109
17316.60 112
17317.84 100
17319.09 108
17320.33 126
17321.58 114
17322.82 127
17324.06 131
17325.31 130
17326.55 115
17327.80 113
17329.04 123
17330.29 111
17331.53 102
17332.77 118
17334.02 120
17335.26 129
17336.51 126
17337.75 125
17339.00 95
17340.24 127
17341.49 135
17342.73 91
17343.98 101
17345.22 114
17346.47 107
17347.71 128
17348.96 100
17350.20 84
17351.45 99
17352.69 99
17353.94 135
17355.18 130
17356.43 128
17357.68 126
17358.92 128
17360.17 116
17361.41 129
17362.66 125
17363.90 111
17365.15 92
17366.39 127
17367.64 103
17368.89 113
17370.13 123
17371.38 109
17372.62 107
17373.87 87
17375.12 113
17376.36 110
17377.61 104
17378.85 99
17380.10 106
17381.35 109
17382.59 131
17383.84 107
17385.09 133
17386.33 114
17387.58 134
17388.83 124
17390.07 128
17391.32 100
17392.57 100
17393.81 121
17395.06 95
17396.31 114
17397.55 111
17398.80 135
17400.05 123
17401.29 105
17402.54 101
17403.79 99
17405.04 102
17406.28 99
17407.53 119
17408.78 132
17410.02 111
17411.27 98
17412.52 102
17413.77 108
17415.01 109
17416.26 138
17417.51 110
17418.76 119
17420.00 140
17421.25 111
17422.50 97
17423.75 113
17425.00 127
17426.24 121
17427.49 95
17428.74 93
17429.99 124
17431.24 122
17432.48 112
17433.73 100
17434.98 76
17436.23 98
17437.48 128
17438.73 118
17439.97 116
17441.22 110
17442.47 108
17443.72 125
17444.97 138
17446.22 108
17447.47 84
17448.71 99
17449.96 119
17451.21 117
17452.46 112
17453.71 91
17454.96 138
17456.21 120
17457.46 109
17458.71 97
17459.95 100
17461.20 116
17462.45 110
17463.70 101
17464.95 130
17466.20 142
17467.45 159
17468.70 103
17469.95 96
17471.20 104
17472.45 101
17473.70 117
17474.95 148
17476.20 125
17477.45 119
17478.70 105
17479.95 120
17481.20 111
17482.45 122
17483.70 126
17484.95 120
17486.20 116
17487.45 113
17488.70 130
17489.95 140
17491.20 124
17492.45 111
17493.70 112
17494.95 121
17496.20 122
17497.45 130
17498.70 104
17499.95 114
17501.20 114
17502.45 126
17503.70 133
17504.95 128
17506.20 112
17507.46 106
17508.71 134
17509.96 144
17511.21 130
17512.46 122
17513.71 126
17514.96 106
17516.21 107
17517.46 108
17518.71 123
17519.97 141
17521.22 117
17522.47 128
17523.72 100
17524.97 128
17526.22 131
17527.47 137
17528.73 130
17529.98 125
17531.23 137
17532.48 98
17533.73 105
17534.99 112
17536.24 95
17537.49 118
17538.74 128
17539.99 143
17541.25 122
17542.50 103
17543.75 117
17545.00 137
17546.25 146
17547.51 155
17548.76 150
17550.01 146
17551.26 122
17552.52 118
17553.77 115
17555.02 131
17556.27 129
17557.53 120
17558.78 133
17560.03 113
17561.28 116
17562.54 121
17563.79 129
17565.04 132
17566.30 130
17567.55 121
17568.80 127
17570.05 154
17571.31 123
17572.56 137
17573.81 124
17575.07 120
17576.32 133
17577.57 152
17578.83 131
17580.08 118
17581.33 110
17582.59 121
17583.84 121
17585.10 130
17586.35 120
17587.60 115
17588.86 105
17590.11 136
17591.36 145
17592.62 129
17593.87 133
17595.13 153
17596.38 141
17597.63 127
17598.89 123
17600.14 105
17601.40 131
17602.65 128
17603.90 137
17605.16 118
17606.41 106
17607.67 123
17608.92 121
17610.18 98
17611.43 113
17612.69 112
17613.94 107
17615.20 131
17616.45 120
17617.71 145
17618.96 138
17620.21 124
17621.47 122
17622.72 111
17623.98 140
17625.23 143
17626.49 126
17627.75 114
17629.00 127
17630.26 129
17631.51 126
17632.77 123
17634.02 122
17635.28 134
17636.53 122
17637.79 120
17639.04 123
17640.30 97
17641.55 102
17642.81 132
17644.07 114
17645.32 125
17646.58 120
17647.83 130
17649.09 123
17650.35 128
17651.60 121
17652.86 126
17654.11 113
17655.37 116
17656.63 111
17657.88 98
17659.14 122
17660.39 121
17661.65 100
17662.91 117
17664.16 105
17665.42 91
17666.68 114
17667.93 120
17669.19 129
17670.45 118
17671.70 110
17672.96 147
17674.22 149
17675.47 120
17676.73 117
17677.99 126
17679.24 123
17680.50 152
17681.76 123
17683.02 102
17684.27 110
17685.53 101
17686.79 99
17688.05 124
17689.30 86
17690.56 101
17691.82 107
17693.07 116
17694.33 124
17695.59 115
17696.85 129
17698.11 128
17699.36 113
17700.62 110
17701.88 138
17703.14 102
17704.39 137
17705.65 137
17706.91 113
17708.17 113
17709.43 113
17710.68 121
17711.94 150
17713.20 124
17714.46 100
17715.72 88
17716.98 127
17718.23 113
17719.49 108
17720.75 131
17722.01 102
17723.27 118
17724.53 121
17725.79 128
17727.04 127
17728.30 101
17729.56 122
17730.82 113
17732.08 138
17733.34 119
17734.60 97
17735.86 100
17737.12 123
17738.37 125
17739.63 119
17740.89 113
17742.15 99
17743.41 112
17744.67 101
17745.93 130
17747.19 143
17748.45 133
17749.71 126
17750.97 104
17752.23 104
17753.49 118
17754.75 119
17756.01 125
17757.27 98
17758.53 132
17759.79 140
17761.05 149
17762.31 146
17763.57 98
17764.83 90
17766.09 106
17767.35 122
17768.61 124
17769.87 108
17771.13 111
17772.39 115
17773.65 129
17774.91 103
17776.17 110
17777.43 122
17778.69 131
17779.95 132
17781.21 152
17782.47 137
17783.73 101
17784.99 137
17786.25 114
17787.51 120
17788.78 108
17790.04 77
17791.30 98
17792.56 106
17793.82 109
17795.08 125
17796.34 107
17797.60 119
17798.86 132
17800.13 113
17801.39 113
17802.65 142
17803.91 122
17805.17 121
17806.43 130
17807.69 115
17808.96 113
17810.22 120
17811.48 121
17812.74 117
17814.00 113
17815.26 114
17816.53 129
17817.79 111
17819.05 130
17820.31 126
17821.57 107
17822.84 107
17824.10 115
17825.36 80
17826.62 109
17827.89 117
17829.15 118
17830.41 118
17831.67 106
17832.93 112
17834.20 122
17835.46 91
17836.72 128
17837.99 129
17839.25 119
17840.51 96
17841.77 127
17843.04 130
17844.30 99
17845.56 113
17846.82 131
17848.09 95
17849.35 110
17850.61 105
17851.88 112
17853.14 125
17854.40 118
17855.67 121
17856.93 76
17858.19 110
17859.46 125
17860.72 118
17861.98 110
17863.25 126
17864.51 111
17865.77 114
17867.04 91
17868.30 109
17869.57 134
17870.83 133
17872.09 124
17873.36 119
17874.62 131
17875.89 98
17877.15 100
17878.41 111
17879.68 87
17880.94 106
17882.21 93
17883.47 115
17884.73 100
17886.00 105
17887.26 136
17888.53 120
17889.79 103
17891.06 101
17892.32 113
17893.59 99
17894.85 120
17896.12 94
17897.38 92
17898.65 74
17899.91 114
17901.17 122
17902.44 78
17903.70 93
17904.97 98
17906.23 96
17907.50 93
17908.77 100
17910.03 111
17911.30 90
17912.56 78
17913.83 98
17915.09 89
17916.36 114
17917.62 102
17918.89 111
17920.15 107
17921.42 119
17922.68 115
17923.95 102
17925.22 110
17926.48 123
17927.75 101
17929.01 105
17930.28 110
17931.55 99
17932.81 121
17934.08 129
17935.34 90
17936.61 87
17937.88 102
17939.14 134
17940.41 99
17941.68 100
17942.94 115
17944.21 119
17945.47 115
17946.74 124
17948.01 104
17949.27 104
17950.54 93
17951.81 109
17953.07 116
17954.34 105
17955.61 114
17956.87 93
17958.14 95
17959.41 125
17960.68 101
17961.94 100
17963.21 105
17964.48 125
17965.74 112
17967.01 107
17968.28 114
17969.55 110
17970.81 92
17972.08 93
17973.35 89
17974.62 104
17975.88 107
17977.15 109
17978.42 100
17979.69 114
17980.95 98
17982.22 113
17983.49 105
17984.76 94
17986.03 159
17987.29 105
17988.56 100
17989.83 103
17991.10 97
17992.37 78
17993.63 98
17994.90 112
17996.17 104
17997.44 80
17998.71 98
17999.98 99
18001.24 114
18002.51 105
18003.78 81
18005.05 98
18006.32 117
18007.59 120
18008.86 88
18010.12 108
18011.39 125
18012.66 94
18013.93 126
18015.20 90
18016.47 107
18017.74 102
18019.01 102
18020.28 89
18021.54 107
18022.81 90
18024.08 98
18025.35 76
18026.62 82
18027.89 121
18029.16 121
18030.43 133
18031.70 113
18032.97 83
18034.24 83
18035.51 100
18036.78 109
18038.05 98
18039.32 112
18040.59 121
18041.86 119
18043.13 107
18044.40 99
18045.67 93
18046.94 102
18048.21 110
18049.48 101
18050.75 91
18052.02 101
18053.29 105
18054.56 92
18055.83 101
18057.10 119
18058.37 100
18059.64 106
18060.91 98
18062.18 117
18063.45 87
18064.72 140
18065.99 103
18067.26 106
18068.54 117
18069.81 124
18071.08 118
18072.35 109
18073.62 105
18074.89 113
18076.16 94
18077.43 93
18078.70 91
18079.97 96
18081.25 110
18082.52 103
18083.79 111
18085.06 109
18086.33 99
18087.60 125
18088.87 121
18090.15 102
18091.42 99
18092.69 115
18093.96 91
18095.23 99
18096.50 105
18097.78 97
18099.05 124
18100.32 143
18101.59 126
18102.86 108
18104.14 99
18105.41 123
18106.68 142
18107.95 120
18109.23 112
18110.50 112
18111.77 92
18113.04 115
18114.31 124
18115.59 128
18116.86 100
18118.13 115
18119.40 132
18120.68 139
18121.95 139
18123.22 123
18124.50 125
18125.77 133
18127.04 116
18128.31 160
18129.59 109
18130.86 117
18132.13 119
18133.41 120
18134.68 117
18135.95 138
18137.23 129
18138.50 147
18139.77 113
18141.05 121
18142.32 104
18143.59 124
18144.87 103
18146.14 128
18147.41 119
18148.69 112
18149.96 139
18151.23 117
18152.51 133
18153.78 115
18155.06 113
18156.33 111
18157.60 113
18158.88 121
18160.15 127
18161.43 130
18162.70 146
18163.97 115
18165.25 131
18166.52 121
18167.80 109
18169.07 107
18170.35 121
18171.62 120
18172.90 124
18174.17 138
18175.44 96
18176.72 125
18177.99 132
18179.27 121
18180.54 109
18181.82 90
18183.09 115
18184.37 131
18185.64 110
18186.92 140
18188.19 122
18189.47 105
18190.74 106
18192.02 112
18193.29 117
18194.57 108
18195.84 114
18197.12 100
18198.39 110
18199.67 123
18200.95 121
18202.22 124
18203.50 115
18204.77 135
18206.05 138
18207.32 127
18208.60 113
18209.88 112
18211.15 131
18212.43 127
18213.70 94
18214.98 114
18216.26 111
18217.53 135
18218.81 131
18220.08 114
18221.36 119
18222.64 121
18223.91 127
18225.19 115
18226.47 116
18227.74 100
18229.02 106
18230.29 119
18231.57 100
18232.85 105
18234.12 143
18235.40 125
18236.68 108
18237.95 129
18239.23 106
18240.51 94
18241.79 116
18243.06 124
18244.34 120
18245.62 102
18246.89 125
18248.17 139
18249.45 138
18250.73 111
18252.00 112
18253.28 114
18254.56 139
18255.83 129
18257.11 113
18258.39 119
18259.67 113
18260.94 131
18262.22 133
18263.50 107
18264.78 104
18266.06 115
18267.33 100
18268.61 106
18269.89 113
18271.17 119
18272.45 108
18273.72 90
18275.00 89
18276.28 88
18277.56 95
18278.84 116
18280.11 139
18281.39 111
18282.67 106
18283.95 119
18285.23 104
18286.51 119
18287.78 105
18289.06 117
18290.34 116
18291.62 125
18292.90 91
18294.18 103
18295.46 105
18296.74 105
18298.01 110
18299.29 118
18300.57 103
18301.85 125
18303.13 87
18304.41 110
18305.69 113
18306.97 101
18308.25 122
18309.53 96
18310.81 115
18312.09 121
18313.37 128
18314.64 107
18315.92 112
18317.20 89
18318.48 131
18319.76 111
18321.04 113
18322.32 126
18323.60 125
18324.88 121
18326.16 119
18327.44 113
18328.72 123
18330.00 149
18331.28 113
18332.56 93
18333.84 81
18335.12 92
18336.40 103
18337.68 115
18338.96 111
18340.24 110
18341.52 97
18342.80 105
18344.09 82
18345.37 121
18346.65 122
18347.93 120
18349.21 91
18350.49 95
18351.77 98
18353.05 87
18354.33 108
18355.61 111
18356.89 105
18358.17 111
18359.46 118
18360.74 111
18362.02 96
18363.30 75
18364.58 87
18365.86 116
18367.14 118
18368.42 80
18369.71 104
18370.99 110
18372.27 85
18373.55 76
18374.83 88
18376.11 116
18377.39 118
18378.68 96
18379.96 110
18381.24 106
18382.52 93
18383.80 110
18385.09 111
18386.37 72
18387.65 93
18388.93 90
18390.21 118
18391.50 107
18392.78 102
18394.06 103
18395.34 117
18396.63 107
18397.91 86
18399.19 87
18400.47 90
18401.76 109
18403.04 87
18404.32 115
18405.60 102
18406.89 103
18408.17 112
18409.45 97
18410.73 98
18412.02 112
18413.30 109
18414.58 98
18415.87 89
18417.15 100
18418.43 116
18419.72 118
18421.00 108
18422.28 106
18423.57 110
18424.85 115
18426.13 104
18427.42 96
18428.70 94
18429.98 96
18431.27 90
18432.55 114
18433.83 109
18435.12 87
18436.40 109
18437.68 102
18438.97 114
18440.25 98
18441.54 109
18442.82 116
18444.10 90
18445.39 95
18446.67 107
18447.96 113
18449.24 120
18450.53 114
18451.81 92
18453.09 94
18454.38 111
18455.66 100
18456.95 113
18458.23 109
18459.52 127
18460.80 82
18462.09 110
18463.37 112
18464.65 129
18465.94 144
18467.22 105
18468.51 102
18469.79 118
18471.08 103
18472.36 121
18473.65 103
18474.93 120
18476.22 82
18477.50 109
18478.79 117
18480.08 122
18481.36 103
18482.65 97
18483.93 111
18485.22 103
18486.50 98
18487.79 98
18489.07 116
18490.36 105
18491.64 99
18492.93 103
18494.22 121
18495.50 122
18496.79 103
18498.07 104
18499.36 83
18500.65 109
18501.93 99
18503.22 95
18504.50 106
18505.79 118
18507.08 111
18508.36 135
18509.65 118
18510.94 115
18512.22 110
18513.51 98
18514.80 108
18516.08 130
18517.37 77
18518.65 91
18519.94 119
18521.23 114
18522.51 116
18523.80 122
18525.09 108
18526.38 100
18527.66 106
18528.95 101
18530.24 82
18531.52 100
18532.81 89
18534.10 98
18535.39 103
18536.67 93
18537.96 102
18539.25 124
18540.53 106
18541.82 119
18543.11 106
18544.40 122
18545.68 104
18546.97 107
18548.26 128
18549.55 120
18550.84 104
18552.12 113
18553.41 124
18554.70 104
18555.99 125
18557.27 89
18558.56 110
18559.85 135
18561.14 96
18562.43 119
18563.72 100
18565.00 109
18566.29 116
18567.58 110
18568.87 101
18570.16 117
18571.45 128
18572.73 102
18574.02 99
18575.31 118
18576.60 119
18577.89 105
18579.18 108
18580.47 107
18581.75 121
18583.04 107
18584.33 101
18585.62 136
18586.91 105
18588.20 112
18589.49 113
18590.78 147
18592.07 132
18593.36 98
18594.65 109
18595.93 118
18597.22 114
18598.51 103
18599.80 107
18601.09 119
18602.38 113
18603.67 112
18604.96 127
18606.25 134
18607.54 114
18608.83 115
18610.12 108
18611.41 130
18612.70 121
18613.99 121
18615.28 113
18616.57 144
18617.86 121
18619.15 133
18620.44 114
18621.73 126
18623.02 118
18624.31 133
18625.60 112
18626.89 113
18628.18 124
18629.47 112
18630.76 143
18632.05 129
18633.34 126
18634.64 116
18635.93 119
18637.22 119
18638.51 102
18639.80 90
18641.09 113
18642.38 109
18643.67 112
18644.96 101
18646.25 89
18647.54 131
18648.84 98
18650.13 100
18651.42 106
18652.71 99
18654.00 111
18655.29 110
18656.58 94
18657.88 85
18659.17 102
18660.46 130
18661.75 105
18663.04 103
18664.33 109
18665.63 90
18666.92 92
18668.21 92
18669.50 103
18670.79 109
18672.08 129
18673.38 105
18674.67 107
18675.96 103
18677.25 110
18678.55 76
18679.84 104
18681.13 97
18682.42 87
18683.71 92
18685.01 99
18686.30 102
18687.59 81
18688.88 88
18690.18 99
18691.47 113
18692.76 110
18694.06 117
18695.35 108
18696.64 103
18697.93 90
18699.23 116
18700.52 106
18701.81 94
18703.11 112
18704.40 102
18705.69 95
18706.99 86
18708.28 119
18709.57 112
18710.86 114
18712.16 110
18713.45 102
18714.75 109
18716.04 101
18717.33 109
18718.63 81
18719.92 88
18721.21 96
18722.51 89
18723.80 103
18725.09 123
18726.39 89
18727.68 107
18728.98 111
18730.27 113
18731.56 106
18732.86 79
18734.15 84
18735.45 109
18736.74 116
18738.04 118
18739.33 95
18740.62 105
18741.92 112
18743.21 102
18744.51 84
18745.80 105
18747.10 81
18748.39 115
18749.69 127
18750.98 99
18752.27 88
18753.57 95
18754.86 103
18756.16 105
18757.45 93
18758.75 83
18760.04 89
18761.34 118
18762.63 94
18763.93 79
18765.23 113
18766.52 102
18767.82 92
18769.11 107
18770.41 91
18771.70 113
18773.00 117
18774.29 88
18775.59 94
18776.88 107
18778.18 96
18779.48 104
18780.77 96
18782.07 96
18783.36 117
18784.66 122
18785.95 114
18787.25 116
18788.55 103
18789.84 77
18791.14 92
18792.43 82
18793.73 84
18795.03 100
18796.32 103
18797.62 86
18798.92 120
18800.21 85
18801.51 105
18802.81 111
18804.10 130
18805.40 102
18806.70 96
18807.99 112
18809.29 110
18810.59 112
18811.88 98
18813.18 90
18814.48 97
18815.77 102
18817.07 97
18818.37 95
18819.66 95
18820.96 117
18822.26 88
18823.56 84
18824.85 85
18826.15 87
18827.45 100
18828.75 107
18830.04 118
18831.34 112
18832.64 94
18833.94 84
18835.23 86
18836.53 87
18837.83 90
18839.13 108
18840.42 83
18841.72 112
18843.02 115
18844.32 87
18845.62 109
18846.91 88
18848.21 90
18849.51 95
18850.81 95
18852.11 111
18853.40 97
18854.70 92
18856.00 66
18857.30 85
18858.60 86
18859.90 87
18861.20 75
18862.49 103
18863.79 121
18865.09 93
18866.39 98
18867.69 70
18868.99 92
18870.29 103
18871.59 94
18872.88 71
18874.18 116
18875.48 109
18876.78 103
18878.08 89
18879.38 109
18880.68 113
18881.98 98
18883.28 109
18884.58 94
18885.88 103
18887.18 117
18888.47 112
18889.77 130
18891.07 89
18892.37 100
18893.67 96
18894.97 89
18896.27 104
18897.57 91
18898.87 97
18900.17 83
18901.47 108
18902.77 93
18904.07 98
18905.37 94
18906.67 84
18907.97 110
18909.27 143
18910.57 127
18911.87 97
18913.17 82
18914.47 85
18915.77 86
18917.07 99
18918.38 120
18919.68 88
18920.98 79
18922.28 103
18923.58 116
18924.88 104
18926.18 108
18927.48 108
18928.78 123
18930.08 118
18931.38 80
18932.68 93
18933.98 111
18935.29 99
18936.59 90
18937.89 91
18939.19 98
18940.49 93
18941.79 100
18943.09 103
18944.39 121
18945.70 106
18947.00 83
18948.30 100
18949.60 96
18950.90 91
18952.20 117
18953.51 89
18954.81 83
18956.11 86
18957.41 102
18958.71 81
18960.02 107
18961.32 97
18962.62 104
18963.92 87
18965.22 89
18966.53 93
18967.83 107
18969.13 111
18970.43 104
18971.73 112
18973.04 98
18974.34 99
18975.64 104
18976.94 115
18978.25 103
18979.55 94
18980.85 76
18982.16 88
18983.46 96
18984.76 80
18986.06 99
18987.37 99
18988.67 92
18989.97 101
18991.28 90
18992.58 73
18993.88 94
18995.18 94
18996.49 90
18997.79 70
18999.09 100
19000.40 82
19001.70 88
19003.00 112
19004.31 92
19005.61 103
19006.92 118
19008.22 106
19009.52 114
19010.83 102
19012.13 94
19013.43 75
19014.74 88
19016.04 90
19017.35 79
19018.65 91
19019.95 75
19021.26 91
19022.56 91
19023.87 84
19025.17 106
19026.47 85
19027.78 91
19029.08 104
19030.39 78
19031.69 105
19033.00 89
19034.30 108
19035.61 92
19036.91 99
19038.21 99
19039.52 84
19040.82 86
19042.13 88
19043.43 76
19044.74 81
19046.04 90
19047.35 97
19048.65 95
19049.96 105
19051.26 88
19052.57 91
19053.87 87
19055.18 99
19056.48 103
19057.79 96
19059.09 110
19060.40 101
19061.71 104
19063.01 106
19064.32 88
19065.62 93
19066.93 105
19068.23 94
19069.54 96
19070.85 106
19072.15 99
19073.46 86
19074.76 97
19076.07 80
19077.37 95
19078.68 94
19079.99 82
19081.29 91
19082.60 84
19083.91 94
19085.21 79
19086.52 80
19087.82 78
19089.13 94
19090.44 92
19091.74 82
19093.05 82
19094.36 104
19095.66 89
19096.97 80
19098.28 85
19099.58 100
19100.89 96
19102.20 103
19103.50 87
19104.81 96
19106.12 80
19107.42 94
19108.73 104
19110.04 103
19111.35 84
19112.65 84
19113.96 103
19115.27 82
19116.58 82
19117.88 102
19119.19 97
19120.50 84
19121.81 77
19123.11 83
19124.42 78
19125.73 82
19127.04 88
19128.34 85
19129.65 91
19130.96 100
19132.27 106
19133.57 87
19134.88 79
19136.19 90
19137.50 83
19138.81 93
19140.12 110
19141.42 94
19142.73 94
19144.04 74
19145.35 92
19146.66 66
19147.97 89
19149.27 88
19150.58 80
19151.89 104
19153.20 107
19154.51 80
19155.82 75
19157.13 90
19158.43 76
19159.74 71
19161.05 94
19162.36 89
19163.67 77
19164.98 77
19166.29 73
19167.60 102
19168.91 97
19170.22 109
19171.52 106
19172.83 106
19174.14 72
19175.45 73
19176.76 104
19178.07 101
19179.38 113
19180.69 103
19182.00 98
19183.31 80
19184.62 73
19185.93 89
19187.24 86
19188.55 87
19189.86 73
19191.17 89
19192.48 106
19193.79 95
19195.10 90
19196.41 75
19197.72 63
19199.03 81
19200.34 83
19201.65 85
19202.96 63
19204.27 83
19205.58 94
19206.89 93
19208.20 86
19209.51 80
19210.82 80
19212.13 101
19213.44 96
19214.75 110
19216.06 93
19217.38 105
19218.69 91
19220.00 73
19221.31 78
19222.62 88
19223.93 86
19225.24 94
19226.55 82
19227.86 105
19229.17 84
19230.49 100
19231.80 91
19233.11 97
19234.42 88
19235.73 82
19237.04 102
19238.35 86
19239.67 99
19240.98 94
19242.29 96
19243.60 89
19244.91 95
19246.22 93
19247.54 115
19248.85 101
19250.16 117
19251.47 75
19252.78 105
19254.10 85
19255.41 87
19256.72 83
19258.03 86
19259.34 89
19260.66 73
19261.97 82
19263.28 79
19264.59 83
19265.91 92
19267.22 86
19268.53 85
19269.84 97
19271.16 74
19272.47 74
19273.78 80
19275.10 104
19276.41 91
19277.72 73
19279.03 69
19280.35 75
19281.66 68
19282.97 75
19284.29 75
19285.60 91
19286.91 91
19288.23 115
19289.54 102
19290.85 84
19292.17 90
19293.48 93
19294.79 73
19296.11 77
19297.42 68
19298.73 71
19300.05 101
19301.36 84
19302.67 68
19303.99 88
19305.30 75
19306.62 88
19307.93 92
19309.24 72
19310.56 91
19311.87 89
19313.19 85
19314.50 114
19315.81 104
19317.13 61
19318.44 83
19319.76 92
19321.07 84
19322.39 69
19323.70 81
19325.01 85
19326.33 105
19327.64 75
19328.96 74
19330.27 90
19331.59 101
19332.90 74
19334.22 69
19335.53 92
19336.85 148
19338.16 131
19339.48 91
19340.79 78
19342.11 75
19343.42 75
19344.74 90
19346.05 87
19347.37 98
19348.68 58
19350.00 83
19351.31 85
19352.63 92
19353.94 92
19355.26 91
19356.58 104
19357.89 86
19359.21 80
19360.52 78
19361.84 81
19363.15 91
19364.47 81
19365.79 79
19367.10 80
19368.42 86
19369.73 103
19371.05 86
19372.37 90
19373.68 84
19375.00 75
19376.31 84
19377.63 106
19378.95 90
19380.26 87
19381.58 100
19382.90 104
19384.21 74
19385.53 64
19386.85 90
19388.16 76
19389.48 81
19390.80 83
19392.11 83
19393.43 78
19394.75 88
19396.06 82
19397.38 82
19398.70 98
19400.01 102
19401.33 92
19402.65 82
19403.97 76
19405.28 94
19406.60 95
19407.92 103
19409.23 89
19410.55 83
19411.87 91
19413.19 87
19414.50 108
19415.82 79
19417.14 73
19418.46 80
19419.77 100
19421.09 96
19422.41 87
19423.73 72
19425.05 76
19426.36 102
19427.68 75
19429.00 79
19430.32 106
19431.64 87
19432.95 80
19434.27 75
19435.59 109
19436.91 96
19438.23 123
19439.55 112
19440.86 102
19442.18 88
19443.50 88
19444.82 92
19446.14 83
19447.46 70
19448.78 77
19450.09 94
19451.41 92
19452.73 87
19454.05 79
19455.37 73
19456.69 95
19458.01 116
19459.33 102
19460.65 73
19461.97 106
19463.28 103
19464.60 89
19465.92 86
19467.24 90
19468.56 81
19469.88 91
19471.20 81
19472.52 91
19473.84 70
19475.16 94
19476.48 117
19477.80 100
19479.12 100
19480.44 91
19481.76 103
19483.08 89
19484.40 75
19485.72 99
19487.04 78
19488.36 69
19489.68 83
19491.00 102
19492.32 108
19493.64 86
19494.96 68
19496.28 94
19497.60 98
19498.92 75
19500.24 87
19501.56 82
19502.88 94
19504.20 88
19505.52 97
19506.84 83
19508.16 70
19509.49 82
19510.81 113
19512.13 95
19513.45 84
19514.77 97
19516.09 95
19517.41 85
19518.73 94
19520.05 81
19521.37 88
19522.70 98
19524.02 73
19525.34 62
19526.66 81
19527.98 118
19529.30 89
19530.62 78
19531.95 80
19533.27 71
19534.59 92
19535.91 100
19537.23 80
19538.55 74
19539.88 91
19541.20 97
19542.52 88
19543.84 77
19545.16 68
19546.49 84
19547.81 83
19549.13 93
19550.45 66
19551.77 76
19553.10 88
19554.42 75
19555.74 84
19557.06 96
19558.39 90
19559.71 68
19561.03 74
19562.35 81
19563.68 83
19565.00 101
19566.32 88
19567.64 77
19568.97 67
19570.29 66
19571.61 85
19572.94 100
19574.26 84
19575.58 92
19576.90 69
19578.23 81
19579.55 84
19580.87 84
19582.20 76
19583.52 65
19584.84 90
19586.17 99
19587.49 71
19588.81 71
19590.14 87
19591.46 91
19592.78 104
19594.11 89
19595.43 88
19596.76 87
19598.08 80
19599.40 102
19600.73 84
19602.05 96
19603.37 70
19604.70 71
19606.02 101
19607.35 100
19608.67 95
19610.00 91
19611.32 78
19612.64 87
19613.97 85
19615.29 63
19616.62 67
19617.94 77
19619.27 65
19620.59 78
19621.92 77
19623.24 78
19624.56 99
19625.89 88
19627.21 68
19628.54 83
19629.86 73
19631.19 79
19632.51 92
19633.84 97
19635.16 80
19636.49 83
19637.81 91
19639.14 80
19640.46 93
19641.79 98
19643.11 91
19644.44 64
19645.77 69
19647.09 70
19648.42 87
19649.74 88
19651.07 91
19652.39 97
19653.72 78
19655.04 76
19656.37 102
19657.70 92
19659.02 66
19660.35 74
19661.67 80
19663.00 72
19664.33 87
19665.65 106
19666.98 77
19668.30 80
19669.63 94
19670.96 85
19672.28 94
19673.61 78
19674.94 86
19676.26 97
19677.59 78
19678.92 89
19680.24 93
19681.57 100
19682.90 88
19684.22 79
19685.55 85
19686.88 80
19688.20 79
19689.53 61
19690.86 71
19692.18 69
19693.51 62
19694.84 85
19696.16 92
19697.49 72
19698.82 80
19700.15 106
19701.47 74
19702.80 66
19704.13 76
19705.46 96
19706.78 77
19708.11 60
19709.44 69
19710.77 81
19712.09 81
19713.42 85
19714.75 73
19716.08 88
19717.40 81
19718.73 79
19720.06 88
19721.39 75
19722.72 67
19724.04 91
19725.37 86
19726.70 89
19728.03 97
19729.36 71
19730.68 84
19732.01 89
19733.34 83
19734.67 91
19736.00 107
19737.33 98
19738.66 92
19739.98 97
19741.31 80
19742.64 87
19743.97 82
19745.30 78
19746.63 91
19747.96 77
19749.29 89
19750.61 87
19751.94 67
19753.27 67
19754.60 93
19755.93 97
19757.26 54
19758.59 75
19759.92 78
19761.25 64
19762.58 64
19763.91 79
19765.24 83
19766.57 107
19767.89 95
19769.22 88
19770.55 89
19771.88 81
19773.21 92
19774.54 91
19775.87 88
19777.20 93
19778.53 83
19779.86 85
19781.19 83
19782.52 75
19783.85 73
19785.18 102
19786.51 73
19787.84 82
19789.17 84
19790.50 108
19791.83 104
19793.16 77
19794.49 87
19795.83 93
19797.16 99
19798.49 107
19799.82 91
19801.15 85
19802.48 84
19803.81 99
19805.14 75
19806.47 76
19807.80 84
19809.13 74
19810.46 84
19811.79 72
19813.13 78
19814.46 72
19815.79 61
19817.12 91
19818.45 99
19819.78 80
19821.11 73
19822.44 77
19823.78 71
19825.11 79
19826.44 80
19827.77 82
19829.10 94
19830.43 75
19831.77 56
19833.10 76
19834.43 79
19835.76 77
19837.09 72
19838.42 111
19839.76 93
19841.09 78
19842.42 87
19843.75 94
19845.08 94
19846.42 91
19847.75 74
19849.08 73
19850.41 94
19851.75 84
19853.08 88
19854.41 122
19855.74 100
19857.08 89
19858.41 90
19859.74 87
19861.07 74
19862.41 88
19863.74 73
19865.07 77
19866.41 90
19867.74 76
19869.07 99
19870.40 80
19871.74 72
19873.07 74
19874.40 73
19875.74 87
19877.07 101
19878.40 89
19879.74 91
19881.07 79
19882.40 87
19883.74 77
19885.07 64
19886.40 88
19887.74 90
19889.07 87
19890.40 94
19891.74 70
19893.07 68
19894.41 66
19895.74 57
19897.07 82
19898.41 94
19899.74 94
19901.08 83
19902.41 75
19903.74 81
19905.08 83
19906.41 96
19907.75 88
19909.08 90
19910.41 111
19911.75 113
19913.08 100
19914.42 86
19915.75 90
19917.09 96
19918.42 72
19919.76 84
19921.09 65
19922.43 78
19923.76 90
19925.10 95
19926.43 118
19927.77 106
19929.10 96
19930.44 100
19931.77 76
19933.11 75
19934.44 99
19935.78 109
19937.11 110
19938.45 79
19939.78 77
19941.12 81
19942.45 78
19943.79 84
19945.12 87
19946.46 73
19947.79 71
19949.13 91
19950.47 96
19951.80 90
19953.14 99
19954.47 86
19955.81 74
19957.15 91
19958.48 83
19959.82 71
19961.15 63
19962.49 67
19963.83 82
19965.16 88
19966.50 97
19967.83 77
19969.17 70
19970.51 77
19971.84 62
19973.18 106
19974.52 89
19975.85 103
19977.19 102
19978.53 64
19979.86 90
19981.20 85
19982.54 80
19983.87 85
19985.21 62
19986.55 65
19987.88 88
19989.22 90
19990.56 80
19991.89 62
19993.23 83
19994.57 109
19995.91 84
19997.24 72
19998.58 74
19999.92 71
20001.26 88
20002.59 89
20003.93 67
20005.27 102
20006.61 83
20007.94 90
20009.28 76
20010.62 95
20011.96 88
20013.29 68
20014.63 89
20015.97 71
20017.31 90
20018.65 100
20019.98 87
20021.32 106
20022.66 104
20024.00 101
20025.34 101
20026.67 108
20028.01 111
20029.35 70
20030.69 87
20032.03 108
20033.37 96
20034.71 104
20036.04 103
20037.38 121
20038.72 113
20040.06 97
20041.40 78
20042.74 84
20044.08 87
20045.42 89
20046.75 80
20048.09 83
20049.43 88
20050.77 107
20052.11 91
20053.45 105
20054.79 95
20056.13 89
20057.47 84
20058.81 95
20060.15 92
20061.49 97
20062.82 86
20064.16 85
20065.50 106
20066.84 91
20068.18 105
20069.52 96
20070.86 103
20072.20 97
20073.54 100
20074.88 111
20076.22 122
20077.56 93
20078.90 99
20080.24 80
20081.58 90
20082.92 123
20084.26 104
20085.60 86
20086.94 81
20088.28 102
20089.62 86
20090.96 89
20092.30 110
20093.64 103
20094.99 114
20096.33 101
20097.67 85
20099.01 115
20100.35 120
20101.69 100
20103.03 86
20104.37 80
20105.71 93
20107.05 95
20108.39 88
20109.73 84
20111.08 90
20112.42 110
20113.76 98
20115.10 69
20116.44 86
20117.78 89
20119.12 113
20120.46 94
20121.81 89
20123.15 68
20124.49 86
20125.83 92
20127.17 88
20128.51 105
20129.86 95
20131.20 96
20132.54 93
20133.88 121
20135.22 109
20136.56 97
20137.91 92
20139.25 67
