# Supplementary material for: MALDI-TOF MS typing enables the classification of brewing yeasts of the genus Saccharomyces to major beer styles
Source: PLoS One. 2017 Aug 9;12(8):e0181694. doi: 10.1371/journal.pone.0181694 (PMC5549903; doi:10.1371/journal.pone.0181694)
Supplement: S5 File — The directory includes 90 raw files and was zipped to “.zip”; the folder has three strains with 30 spectra per strain; S1 Text explains the raw files with an example and Table 1 represents the yeast strains used within the experiment. (ZIP) [file pone.0181694.s008.zip › 13-15/30274-3H2-Dias-Dias-Dias-YPG-18h-E-E_2015-08-10__0_D11_1.dat]

2000.98 6027
2001.40 5664
2001.82 5523
2002.25 5599
2002.67 5644
2003.09 5645
2003.51 5575
2003.93 5765
2004.35 5549
2004.78 5558
2005.20 5632
2005.62 5667
2006.04 5481
2006.47 5653
2006.89 5496
2007.31 5533
2007.73 5641
2008.16 5744
2008.58 5614
2009.00 5676
2009.42 5904
2009.85 5882
2010.27 5804
2010.69 5937
2011.11 6124
2011.54 6261
2011.96 6339
2012.38 6117
2012.80 5895
2013.23 6020
2013.65 5841
2014.07 5776
2014.50 5477
2014.92 5651
2015.34 5531
2015.77 5531
2016.19 5382
2016.61 5223
2017.04 5586
2017.46 5686
2017.88 5624
2018.31 5293
2018.73 5583
2019.15 5718
2019.58 5554
2020.00 5704
2020.42 5892
2020.85 5610
2021.27 5728
2021.70 6075
2022.12 5944
2022.54 5783
2022.97 5800
2023.39 5658
2023.82 5433
2024.24 5542
2024.66 5627
2025.09 5381
2025.51 5630
2025.94 5456
2026.36 5807
2026.79 6020
2027.21 5902
2027.63 5566
2028.06 5601
2028.48 5578
2028.91 5774
2029.33 5509
2029.76 5508
2030.18 5427
2030.61 5300
2031.03 5733
2031.46 5450
2031.88 5429
2032.31 5349
2032.73 4874
2033.16 5176
2033.58 5284
2034.01 5201
2034.43 5139
2034.86 5353
2035.28 5089
2035.71 5284
2036.13 5609
2036.56 5850
2036.98 5723
2037.41 5469
2037.84 5612
2038.26 5620
2038.69 5558
2039.11 5588
2039.54 5591
2039.96 5625
2040.39 5587
2040.82 5693
2041.24 5460
2041.67 5748
2042.09 5930
2042.52 5597
2042.95 5596
2043.37 5861
2043.80 5994
2044.22 5556
2044.65 5530
2045.08 5449
2045.50 5212
2045.93 5363
2046.36 5210
2046.78 5317
2047.21 5559
2047.64 5219
2048.06 5141
2048.49 5543
2048.92 5729
2049.34 5643
2049.77 5614
2050.20 5617
2050.62 5229
2051.05 5475
2051.48 5386
2051.90 5268
2052.33 5193
2052.76 5138
2053.18 5496
2053.61 5831
2054.04 5571
2054.47 5362
2054.89 5393
2055.32 5627
2055.75 5481
2056.18 5610
2056.60 5638
2057.03 5795
2057.46 5664
2057.89 5361
2058.31 5461
2058.74 5522
2059.17 5333
2059.60 5331
2060.03 5351
2060.45 5273
2060.88 4990
2061.31 5045
2061.74 5233
2062.17 5214
2062.59 5295
2063.02 5371
2063.45 5392
2063.88 5441
2064.31 5260
2064.73 5573
2065.16 5506
2065.59 5483
2066.02 5736
2066.45 5546
2066.88 5518
2067.31 5520
2067.73 5456
2068.16 5339
2068.59 5387
2069.02 5350
2069.45 5392
2069.88 5204
2070.31 5540
2070.74 5287
2071.17 5356
2071.59 5503
2072.02 5263
2072.45 5619
2072.88 5516
2073.31 5391
2073.74 5467
2074.17 5503
2074.60 5402
2075.03 5591
2075.46 5316
2075.89 5492
2076.32 5572
2076.75 5483
2077.18 5435
2077.61 5411
2078.04 5501
2078.47 5404
2078.89 5817
2079.32 5808
2079.75 5684
2080.18 5902
2080.61 5854
2081.04 6057
2081.47 6038
2081.90 5883
2082.34 5825
2082.77 6016
2083.20 5866
2083.63 6147
2084.06 5743
2084.49 5628
2084.92 5446
2085.35 5428
2085.78 5610
2086.21 5416
2086.64 5497
2087.07 5389
2087.50 5629
2087.93 5415
2088.36 5439
2088.79 5254
2089.22 5371
2089.65 5356
2090.09 5175
2090.52 5177
2090.95 5341
2091.38 5204
2091.81 5343
2092.24 5515
2092.67 5584
2093.10 5344
2093.54 5437
2093.97 5655
2094.40 5777
2094.83 6006
2095.26 6125
2095.69 6169
2096.12 5942
2096.56 6288
2096.99 5937
2097.42 5832
2097.85 5432
2098.28 5231
2098.71 5448
2099.15 5671
2099.58 5373
2100.01 5292
2100.44 5075
2100.87 5073
2101.31 4915
2101.74 4954
2102.17 4911
2102.60 4786
2103.04 5009
2103.47 4937
2103.90 4854
2104.33 5078
2104.77 5257
2105.20 4945
2105.63 5168
2106.06 5027
2106.50 4969
2106.93 5337
2107.36 5414
2107.79 5159
2108.23 5076
2108.66 5056
2109.09 5477
2109.53 5556
2109.96 5413
2110.39 5506
2110.82 5574
2111.26 5733
2111.69 5783
2112.12 5730
2112.56 5780
2112.99 5726
2113.42 5702
2113.86 5671
2114.29 5528
2114.72 5305
2115.16 5205
2115.59 5409
2116.03 5310
2116.46 5216
2116.89 5146
2117.33 5358
2117.76 5352
2118.19 5171
2118.63 5219
2119.06 5211
2119.50 4854
2119.93 4855
2120.36 5243
2120.80 5378
2121.23 5111
2121.67 5059
2122.10 4979
2122.54 5194
2122.97 5202
2123.40 5091
2123.84 4956
2124.27 5276
2124.71 5383
2125.14 5345
2125.58 5495
2126.01 5395
2126.45 5465
2126.88 5183
2127.32 5451
2127.75 5193
2128.19 4815
2128.62 4670
2129.06 4857
2129.49 5111
2129.93 5111
2130.36 5197
2130.80 5525
2131.23 5221
2131.67 5474
2132.10 5431
2132.54 5392
2132.97 5659
2133.41 5680
2133.84 5875
2134.28 5561
2134.71 5912
2135.15 5713
2135.59 5512
2136.02 5562
2136.46 5739
2136.89 5857
2137.33 5898
2137.76 5801
2138.20 6157
2138.64 6125
2139.07 5924
2139.51 5887
2139.94 6165
2140.38 5939
2140.82 5818
2141.25 5873
2141.69 5741
2142.13 5397
2142.56 5499
2143.00 5787
2143.43 5671
2143.87 5367
2144.31 5263
2144.74 5480
2145.18 5292
2145.62 5408
2146.05 5194
2146.49 5134
2146.93 5216
2147.36 5268
2147.80 5237
2148.24 5475
2148.68 5621
2149.11 5630
2149.55 5685
2149.99 5675
2150.42 6057
2150.86 6302
2151.30 6531
2151.74 6729
2152.17 6648
2152.61 6992
2153.05 7085
2153.49 6905
2153.92 6816
2154.36 6783
2154.80 6470
2155.24 6181
2155.67 6201
2156.11 6226
2156.55 5652
2156.99 5268
2157.42 5467
2157.86 5703
2158.30 5565
2158.74 5527
2159.18 5285
2159.61 4968
2160.05 5137
2160.49 5162
2160.93 5359
2161.37 5256
2161.81 5178
2162.24 5337
2162.68 5166
2163.12 5563
2163.56 5343
2164.00 5310
2164.44 5411
2164.87 5390
2165.31 5297
2165.75 5257
2166.19 5299
2166.63 5482
2167.07 5265
2167.51 5399
2167.95 5558
2168.39 5430
2168.82 5442
2169.26 5495
2169.70 5562
2170.14 5395
2170.58 5390
2171.02 5561
2171.46 5483
2171.90 5573
2172.34 5667
2172.78 5839
2173.22 5900
2173.66 5948
2174.10 5828
2174.54 5835
2174.98 6034
2175.42 5575
2175.85 5642
2176.29 5508
2176.73 5606
2177.17 5857
2177.61 5857
2178.05 5648
2178.49 5901
2178.93 6202
2179.37 6105
2179.81 6045
2180.25 5929
2180.69 6005
2181.14 5706
2181.58 5794
2182.02 5787
2182.46 5507
2182.90 5899
2183.34 5983
2183.78 5711
2184.22 5549
2184.66 5358
2185.10 5326
2185.54 5269
2185.98 5368
2186.42 5575
2186.86 5733
2187.30 5769
2187.74 5516
2188.19 5373
2188.63 5509
2189.07 5734
2189.51 5794
2189.95 6050
2190.39 6048
2190.83 6041
2191.27 6160
2191.72 6353
2192.16 6308
2192.60 6488
2193.04 5990
2193.48 6080
2193.92 6383
2194.36 5906
2194.81 5678
2195.25 6310
2195.69 6104
2196.13 6127
2196.57 6029
2197.01 6136
2197.46 6043
2197.90 6025
2198.34 5810
2198.78 5756
2199.22 5668
2199.67 5804
2200.11 6167
2200.55 5738
2200.99 5481
2201.44 5728
2201.88 5915
2202.32 5784
2202.76 5744
2203.21 5775
2203.65 5640
2204.09 5482
2204.53 5575
2204.98 5876
2205.42 5993
2205.86 5841
2206.30 5863
2206.75 5767
2207.19 5762
2207.63 5843
2208.08 6071
2208.52 5813
2208.96 5883
2209.41 6074
2209.85 5931
2210.29 5802
2210.73 5975
2211.18 5801
2211.62 5912
2212.06 6244
2212.51 5953
2212.95 5997
2213.40 6191
2213.84 5997
2214.28 6170
2214.73 6031
2215.17 5932
2215.61 5811
2216.06 5706
2216.50 5768
2216.95 6064
2217.39 5832
2217.83 5871
2218.28 5668
2218.72 5763
2219.17 5561
2219.61 5454
2220.05 5729
2220.50 5411
2220.94 5322
2221.39 5814
2221.83 5719
2222.28 5783
2222.72 5703
2223.16 5906
2223.61 6484
2224.05 6478
2224.50 6805
2224.94 7114
2225.39 7601
2225.83 7708
2226.28 8200
2226.72 8460
2227.17 8563
2227.61 8628
2228.06 8505
2228.50 8346
2228.95 8198
2229.39 7817
2229.84 7127
2230.28 7406
2230.73 6960
2231.17 6733
2231.62 6540
2232.06 6748
2232.51 6599
2232.95 6747
2233.40 6314
2233.85 6601
2234.29 6625
2234.74 6589
2235.18 6809
2235.63 6940
2236.07 6787
2236.52 6444
2236.97 6843
2237.41 6831
2237.86 6543
2238.30 6645
2238.75 6487
2239.20 6812
2239.64 6814
2240.09 6674
2240.53 6631
2240.98 7144
2241.43 6985
2241.87 6917
2242.32 7033
2242.77 7370
2243.21 7162
2243.66 6887
2244.11 6839
2244.55 6860
2245.00 6332
2245.45 6481
2245.89 6393
2246.34 6127
2246.79 6353
2247.23 5858
2247.68 5738
2248.13 5941
2248.57 5925
2249.02 6020
2249.47 5857
2249.92 5683
2250.36 5917
2250.81 5789
2251.26 5930
2251.70 5894
2252.15 5711
2252.60 5845
2253.05 6061
2253.49 5736
2253.94 5865
2254.39 5787
2254.84 5854
2255.28 5951
2255.73 5954
2256.18 6185
2256.63 5961
2257.08 6048
2257.52 6270
2257.97 6135
2258.42 5926
2258.87 5923
2259.32 5983
2259.76 6080
2260.21 5908
2260.66 5760
2261.11 5890
2261.56 5879
2262.01 5648
2262.45 5763
2262.90 5959
2263.35 6225
2263.80 6470
2264.25 6100
2264.70 6201
2265.15 6340
2265.59 6187
2266.04 6791
2266.49 6642
2266.94 6435
2267.39 6293
2267.84 6565
2268.29 6544
2268.74 6222
2269.19 6252
2269.63 6646
2270.08 6519
2270.53 6506
2270.98 6645
2271.43 6820
2271.88 7067
2272.33 7079
2272.78 7280
2273.23 7044
2273.68 7073
2274.13 7141
2274.58 7027
2275.03 6917
2275.48 6901
2275.93 6672
2276.38 6624
2276.83 6762
2277.28 6337
2277.73 6062
2278.18 6313
2278.63 6447
2279.08 6087
2279.53 6365
2279.98 6433
2280.43 6029
2280.88 5960
2281.33 6348
2281.78 6594
2282.23 6838
2282.68 6804
2283.13 6658
2283.58 7112
2284.03 7345
2284.48 7575
2284.93 7408
2285.38 7315
2285.83 7411
2286.28 6856
2286.73 6939
2287.19 6921
2287.64 6890
2288.09 6904
2288.54 6870
2288.99 6709
2289.44 7129
2289.89 7255
2290.34 7612
2290.79 8155
2291.25 8529
2291.70 8911
2292.15 9590
2292.60 9902
2293.05 10215
2293.50 10499
2293.95 10939
2294.41 10562
2294.86 10564
2295.31 10714
2295.76 10113
2296.21 9703
2296.66 9622
2297.12 9425
2297.57 8434
2298.02 8335
2298.47 8214
2298.92 7902
2299.38 7534
2299.83 7285
2300.28 6939
2300.73 6683
2301.18 6379
2301.64 6459
2302.09 6653
2302.54 6531
2302.99 6554
2303.45 6328
2303.90 6312
2304.35 6146
2304.80 6054
2305.26 6067
2305.71 5828
2306.16 5968
2306.61 6176
2307.07 6116
2307.52 6327
2307.97 6244
2308.43 6419
2308.88 6612
2309.33 6894
2309.79 7142
2310.24 7002
2310.69 7044
2311.15 7330
2311.60 7255
2312.05 7822
2312.51 7651
2312.96 7630
2313.41 7642
2313.87 7603
2314.32 7411
2314.77 7417
2315.23 7081
2315.68 6868
2316.13 6791
2316.59 6529
2317.04 6215
2317.49 6190
2317.95 6253
2318.40 5989
2318.86 6093
2319.31 6309
2319.76 6363
2320.22 6271
2320.67 6282
2321.13 6244
2321.58 6224
2322.04 6359
2322.49 6922
2322.94 6971
2323.40 6837
2323.85 6701
2324.31 6647
2324.76 6381
2325.22 6190
2325.67 6331
2326.13 6239
2326.58 6247
2327.04 6403
2327.49 6005
2327.95 6184
2328.40 6023
2328.86 6126
2329.31 6366
2329.77 6503
2330.22 6380
2330.68 6521
2331.13 6721
2331.59 6546
2332.04 7180
2332.50 7044
2332.95 7210
2333.41 7465
2333.86 7160
2334.32 6869
2334.77 6568
2335.23 6874
2335.69 6725
2336.14 6400
2336.60 6273
2337.05 6195
2337.51 6286
2337.96 5966
2338.42 6296
2338.88 5935
2339.33 5963
2339.79 5998
2340.24 6203
2340.70 6267
2341.16 6454
2341.61 6610
2342.07 6592
2342.52 6582
2342.98 6884
2343.44 6791
2343.89 6857
2344.35 6919
2344.81 6972
2345.26 7097
2345.72 6928
2346.18 7022
2346.63 6975
2347.09 7135
2347.55 6926
2348.00 7315
2348.46 7339
2348.92 7589
2349.37 7622
2349.83 7240
2350.29 7439
2350.75 7765
2351.20 7555
2351.66 7166
2352.12 6922
2352.57 7021
2353.03 6996
2353.49 6370
2353.95 6447
2354.40 6676
2354.86 6381
2355.32 6561
2355.78 6338
2356.23 6413
2356.69 6317
2357.15 6392
2357.61 6389
2358.07 6162
2358.52 6005
2358.98 6089
2359.44 6189
2359.90 6254
2360.36 6091
2360.81 6349
2361.27 6241
2361.73 6483
2362.19 6669
2362.65 6813
2363.10 6653
2363.56 6575
2364.02 6595
2364.48 6807
2364.94 6755
2365.40 6558
2365.86 6485
2366.31 6414
2366.77 6876
2367.23 6717
2367.69 6609
2368.15 6701
2368.61 6499
2369.07 6481
2369.53 6646
2369.98 6908
2370.44 6688
2370.90 6787
2371.36 6794
2371.82 6729
2372.28 6495
2372.74 6330
2373.20 6158
2373.66 6044
2374.12 6195
2374.58 6467
2375.04 6032
2375.50 5822
2375.95 5922
2376.41 5718
2376.87 5806
2377.33 5829
2377.79 6185
2378.25 6304
2378.71 6079
2379.17 5851
2379.63 6407
2380.09 6318
2380.55 6194
2381.01 6340
2381.47 6561
2381.93 6601
2382.39 6453
2382.85 6297
2383.31 6110
2383.77 6316
2384.23 6340
2384.69 6360
2385.15 6312
2385.62 6221
2386.08 6016
2386.54 6061
2387.00 6339
2387.46 6237
2387.92 6082
2388.38 5857
2388.84 5772
2389.30 6394
2389.76 6230
2390.22 5964
2390.68 6077
2391.14 5968
2391.61 6131
2392.07 6191
2392.53 6039
2392.99 5961
2393.45 5910
2393.91 5879
2394.37 5949
2394.83 6005
2395.30 5944
2395.76 6178
2396.22 5823
2396.68 5769
2397.14 5907
2397.60 5921
2398.07 6064
2398.53 6142
2398.99 5938
2399.45 5659
2399.91 5720
2400.37 5752
2400.84 5509
2401.30 5842
2401.76 5850
2402.22 5807
2402.68 5698
2403.15 5721
2403.61 5979
2404.07 5792
2404.53 5837
2405.00 5985
2405.46 5886
2405.92 5977
2406.38 6277
2406.85 5847
2407.31 5989
2407.77 6349
2408.23 6571
2408.70 6240
2409.16 6467
2409.62 6347
2410.08 6312
2410.55 6365
2411.01 6226
2411.47 6036
2411.94 6194
2412.40 5887
2412.86 5712
2413.33 5947
2413.79 5708
2414.25 5833
2414.72 6051
2415.18 5857
2415.64 5942
2416.11 5781
2416.57 5898
2417.03 6171
2417.50 6369
2417.96 6424
2418.42 6504
2418.89 6728
2419.35 7231
2419.81 7607
2420.28 7883
2420.74 7676
2421.21 7806
2421.67 8020
2422.13 7618
2422.60 7474
2423.06 7391
2423.53 7527
2423.99 7293
2424.45 7076
2424.92 7103
2425.38 7063
2425.85 7171
2426.31 7117
2426.78 7117
2427.24 7192
2427.71 7284
2428.17 7716
2428.63 7495
2429.10 7750
2429.56 7876
2430.03 8063
2430.49 8529
2430.96 7972
2431.42 7452
2431.89 7161
2432.35 7315
2432.82 7203
2433.28 7065
2433.75 6891
2434.21 6709
2434.68 6516
2435.14 6671
2435.61 6651
2436.07 6553
2436.54 6844
2437.01 7055
2437.47 6599
2437.94 6801
2438.40 6799
2438.87 6946
2439.33 6726
2439.80 7199
2440.26 7275
2440.73 7449
2441.20 7755
2441.66 7741
2442.13 7882
2442.59 8009
2443.06 8037
2443.53 8015
2443.99 7705
2444.46 7768
2444.92 7723
2445.39 7584
2445.86 7283
2446.32 7166
2446.79 7027
2447.26 6930
2447.72 6457
2448.19 6475
2448.66 6090
2449.12 6173
2449.59 6316
2450.05 6339
2450.52 6037
2450.99 5966
2451.46 5766
2451.92 5718
2452.39 5975
2452.86 6447
2453.32 6206
2453.79 6210
2454.26 6239
2454.72 6245
2455.19 5936
2455.66 6040
2456.13 6214
2456.59 6325
2457.06 6028
2457.53 6233
2458.00 6197
2458.46 6055
2458.93 6318
2459.40 6133
2459.87 6563
2460.33 6375
2460.80 6405
2461.27 6430
2461.74 6045
2462.20 5840
2462.67 6011
2463.14 5854
2463.61 5946
2464.08 5711
2464.54 5776
2465.01 5967
2465.48 6058
2465.95 5662
2466.42 5918
2466.88 6137
2467.35 6336
2467.82 6017
2468.29 6019
2468.76 6519
2469.23 6832
2469.70 6553
2470.16 6216
2470.63 6641
2471.10 6700
2471.57 6389
2472.04 6838
2472.51 6884
2472.98 6768
2473.44 6890
2473.91 6537
2474.38 6379
2474.85 6093
2475.32 5856
2475.79 5710
2476.26 6024
2476.73 6121
2477.20 6206
2477.67 5799
2478.14 6073
2478.61 6376
2479.08 6236
2479.54 6114
2480.01 6006
2480.48 6196
2480.95 6368
2481.42 6956
2481.89 6822
2482.36 6881
2482.83 6872
2483.30 6781
2483.77 6663
2484.24 6315
2484.71 6087
2485.18 6342
2485.65 6452
2486.12 6272
2486.59 6199
2487.06 5852
2487.53 6041
2488.00 6172
2488.47 6210
2488.94 6190
2489.41 6139
2489.88 6295
2490.35 6337
2490.83 6004
2491.30 5836
2491.77 5860
2492.24 5918
2492.71 5974
2493.18 5882
2493.65 5839
2494.12 6150
2494.59 6238
2495.06 6275
2495.53 6300
2496.00 6470
2496.48 6394
2496.95 6794
2497.42 6636
2497.89 6950
2498.36 6918
2498.83 6715
2499.30 7156
2499.77 6702
2500.25 6943
2500.72 7385
2501.19 6827
2501.66 6555
2502.13 6469
2502.60 6499
2503.07 6220
2503.55 6143
2504.02 6303
2504.49 6129
2504.96 6104
2505.43 5974
2505.91 6139
2506.38 5870
2506.85 5708
2507.32 6030
2507.79 6135
2508.27 6005
2508.74 6225
2509.21 6325
2509.68 6466
2510.16 6432
2510.63 6488
2511.10 6744
2511.57 6493
2512.05 7000
2512.52 6924
2512.99 6950
2513.46 6766
2513.94 6900
2514.41 7063
2514.88 7105
2515.35 6970
2515.83 6886
2516.30 7063
2516.77 7042
2517.25 7048
2517.72 6723
2518.19 6514
2518.67 6412
2519.14 6231
2519.61 6427
2520.09 6721
2520.56 6153
2521.03 6060
2521.51 6023
2521.98 6286
2522.45 6209
2522.93 6087
2523.40 6273
2523.87 5971
2524.35 5791
2524.82 5606
2525.29 5707
2525.77 5515
2526.24 5693
2526.72 5644
2527.19 5805
2527.66 5671
2528.14 5702
2528.61 5968
2529.09 6081
2529.56 5780
2530.03 5980
2530.51 6240
2530.98 6166
2531.46 6182
2531.93 6017
2532.41 6335
2532.88 6139
2533.36 6338
2533.83 6891
2534.31 6600
2534.78 6568
2535.25 6666
2535.73 6819
2536.20 6938
2536.68 6482
2537.15 6647
2537.63 6654
2538.10 6100
2538.58 6262
2539.05 6403
2539.53 6040
2540.00 6158
2540.48 6176
2540.95 6420
2541.43 6169
2541.91 6163
2542.38 6281
2542.86 6386
2543.33 6033
2543.81 5692
2544.28 6043
2544.76 6189
2545.23 6499
2545.71 6220
2546.19 6436
2546.66 6502
2547.14 6615
2547.61 6401
2548.09 6742
2548.56 7228
2549.04 7830
2549.52 7846
2549.99 8169
2550.47 8438
2550.95 8668
2551.42 8456
2551.90 8500
2552.37 7979
2552.85 8129
2553.33 8068
2553.80 8401
2554.28 8216
2554.76 7763
2555.23 7737
2555.71 8080
2556.19 7973
2556.66 8035
2557.14 8428
2557.62 7939
2558.09 8174
2558.57 8124
2559.05 8050
2559.52 7952
2560.00 7774
2560.48 7531
2560.96 7112
2561.43 6822
2561.91 6983
2562.39 6780
2562.86 6624
2563.34 6513
2563.82 6351
2564.30 6560
2564.77 6222
2565.25 6110
2565.73 6020
2566.21 5938
2566.68 6148
2567.16 6059
2567.64 6106
2568.12 6036
2568.60 6162
2569.07 6105
2569.55 5808
2570.03 5862
2570.51 5966
2570.99 5966
2571.46 5601
2571.94 5616
2572.42 5528
2572.90 5828
2573.38 6011
2573.85 5805
2574.33 6044
2574.81 6039
2575.29 5995
2575.77 5859
2576.25 6109
2576.73 5941
2577.20 6013
2577.68 6006
2578.16 5848
2578.64 6015
2579.12 6308
2579.60 5832
2580.08 5988
2580.56 6050
2581.04 6027
2581.51 5975
2581.99 6046
2582.47 6110
2582.95 5988
2583.43 6460
2583.91 6279
2584.39 6073
2584.87 6103
2585.35 5870
2585.83 6097
2586.31 5882
2586.79 5927
2587.27 6026
2587.75 5994
2588.23 5982
2588.71 6103
2589.18 5823
2589.66 5969
2590.14 6146
2590.62 6312
2591.10 6057
2591.58 6115
2592.06 5828
2592.54 6145
2593.02 6142
2593.50 6294
2593.98 6442
2594.47 6510
2594.95 6664
2595.43 6703
2595.91 6966
2596.39 7046
2596.87 7008
2597.35 6903
2597.83 7086
2598.31 6955
2598.79 7117
2599.27 7130
2599.75 7139
2600.23 6514
2600.71 6945
2601.19 6729
2601.67 6510
2602.16 6321
2602.64 6505
2603.12 6462
2603.60 6175
2604.08 6315
2604.56 5965
2605.04 6052
2605.52 6100
2606.00 6278
2606.49 6222
2606.97 6147
2607.45 6008
2607.93 5735
2608.41 5856
2608.89 6053
2609.37 6078
2609.86 6686
2610.34 7012
2610.82 6976
2611.30 7096
2611.78 7298
2612.27 7076
2612.75 7141
2613.23 7138
2613.71 7141
2614.19 6785
2614.68 6876
2615.16 7213
2615.64 7207
2616.12 6803
2616.60 6818
2617.09 6638
2617.57 6277
2618.05 6409
2618.53 6340
2619.02 6265
2619.50 6771
2619.98 6314
2620.46 5910
2620.95 6176
2621.43 6166
2621.91 6209
2622.40 6163
2622.88 6072
2623.36 6040
2623.84 6060
2624.33 6221
2624.81 6195
2625.29 6443
2625.78 6663
2626.26 6613
2626.74 6805
2627.23 6604
2627.71 6675
2628.19 6957
2628.68 6727
2629.16 6573
2629.64 6339
2630.13 6450
2630.61 6709
2631.09 6493
2631.58 6697
2632.06 6682
2632.54 6692
2633.03 6693
2633.51 6598
2634.00 6387
2634.48 6528
2634.96 6684
2635.45 6421
2635.93 6578
2636.42 6379
2636.90 6264
2637.38 6369
2637.87 6425
2638.35 6361
2638.84 6309
2639.32 6470
2639.81 6166
2640.29 6321
2640.78 6555
2641.26 6594
2641.74 6220
2642.23 6245
2642.71 6571
2643.20 6554
2643.68 6373
2644.17 6544
2644.65 6542
2645.14 6575
2645.62 6482
2646.11 6197
2646.59 6415
2647.08 6329
2647.56 5953
2648.05 6048
2648.53 6174
2649.02 6238
2649.50 6227
2649.99 5893
2650.48 6217
2650.96 6158
2651.45 6171
2651.93 6290
2652.42 6187
2652.90 6238
2653.39 6029
2653.87 6041
2654.36 6372
2654.85 6077
2655.33 6051
2655.82 6221
2656.30 6345
2656.79 6135
2657.28 6354
2657.76 6423
2658.25 6174
2658.73 6062
2659.22 6070
2659.71 6373
2660.19 6117
2660.68 6327
2661.17 6266
2661.65 6134
2662.14 5899
2662.62 5853
2663.11 6415
2663.60 6345
2664.08 6383
2664.57 6213
2665.06 6090
2665.55 6361
2666.03 6222
2666.52 6305
2667.01 6279
2667.49 6064
2667.98 6375
2668.47 6397
2668.95 6361
2669.44 6316
2669.93 6258
2670.42 6259
2670.90 6528
2671.39 6342
2671.88 6232
2672.36 6310
2672.85 6338
2673.34 6049
2673.83 6257
2674.31 6661
2674.80 6806
2675.29 7088
2675.78 6971
2676.27 7196
2676.75 7177
2677.24 7645
2677.73 8120
2678.22 8138
2678.71 7980
2679.19 7703
2679.68 7974
2680.17 7936
2680.66 7796
2681.15 7778
2681.63 7380
2682.12 7488
2682.61 7599
2683.10 8019
2683.59 8100
2684.08 8022
2684.56 8412
2685.05 8663
2685.54 8393
2686.03 8560
2686.52 8445
2687.01 8376
2687.50 8589
2687.99 8369
2688.47 7819
2688.96 7722
2689.45 7305
2689.94 6898
2690.43 6787
2690.92 7122
2691.41 6676
2691.90 6451
2692.39 6481
2692.88 6431
2693.37 6133
2693.85 5867
2694.34 6367
2694.83 6462
2695.32 6343
2695.81 6285
2696.30 6553
2696.79 6651
2697.28 6648
2697.77 6297
2698.26 6248
2698.75 6755
2699.24 6676
2699.73 6541
2700.22 6815
2700.71 7016
2701.20 7010
2701.69 6911
2702.18 7407
2702.67 7379
2703.16 7004
2703.65 7067
2704.14 7255
2704.63 7366
2705.12 7021
2705.61 7117
2706.10 7074
2706.59 6988
2707.08 6879
2707.58 7055
2708.07 6960
2708.56 6881
2709.05 6608
2709.54 6820
2710.03 6524
2710.52 6266
2711.01 6386
2711.50 6380
2711.99 6460
2712.48 6191
2712.98 6369
2713.47 6353
2713.96 6162
2714.45 6236
2714.94 6287
2715.43 6395
2715.92 6329
2716.41 6139
2716.91 6364
2717.40 6280
2717.89 6032
2718.38 6282
2718.87 6471
2719.36 6456
2719.86 6448
2720.35 6751
2720.84 6684
2721.33 7061
2721.82 6869
2722.31 6609
2722.81 6812
2723.30 6685
2723.79 6896
2724.28 6903
2724.77 6929
2725.27 7283
2725.76 7109
2726.25 6997
2726.74 6984
2727.24 7183
2727.73 7034
2728.22 6977
2728.71 6670
2729.21 6446
2729.70 6394
2730.19 6259
2730.68 6312
2731.18 6448
2731.67 6001
2732.16 6232
2732.66 6526
2733.15 6257
2733.64 6452
2734.13 6531
2734.63 6485
2735.12 6616
2735.61 6827
2736.11 6853
2736.60 6776
2737.09 6558
2737.59 6590
2738.08 6726
2738.57 6710
2739.07 6516
2739.56 6906
2740.05 6487
2740.55 6558
2741.04 6693
2741.54 6411
2742.03 6392
2742.52 6421
2743.02 6583
2743.51 6617
2744.00 6189
2744.50 6082
2744.99 5998
2745.49 5843
2745.98 6360
2746.47 6115
2746.97 5753
2747.46 5916
2747.96 6123
2748.45 5988
2748.95 6018
2749.44 6296
2749.93 6117
2750.43 6246
2750.92 6361
2751.42 6242
2751.91 6037
2752.41 5776
2752.90 6335
2753.40 6390
2753.89 6527
2754.39 6663
2754.88 6554
2755.38 6491
2755.87 6548
2756.37 6900
2756.86 6694
2757.36 6641
2757.85 6700
2758.35 6683
2758.84 6595
2759.34 6466
2759.83 6279
2760.33 6130
2760.82 6223
2761.32 6051
2761.81 6118
2762.31 6265
2762.81 6096
2763.30 6219
2763.80 6390
2764.29 6173
2764.79 6310
2765.28 6141
2765.78 6171
2766.28 6133
2766.77 6185
2767.27 6318
2767.76 6280
2768.26 6419
2768.76 6113
2769.25 6185
2769.75 6240
2770.25 6147
2770.74 6363
2771.24 6146
2771.73 6242
2772.23 6400
2772.73 5986
2773.22 6406
2773.72 6748
2774.22 6792
2774.71 6962
2775.21 7076
2775.71 7166
2776.20 7601
2776.70 7435
2777.20 7611
2777.69 7762
2778.19 7385
2778.69 7573
2779.19 7558
2779.68 7709
2780.18 7672
2780.68 7817
2781.17 7340
2781.67 7412
2782.17 7200
2782.67 7157
2783.16 7027
2783.66 6870
2784.16 6908
2784.66 6839
2785.15 6916
2785.65 6650
2786.15 6483
2786.65 6923
2787.15 6891
2787.64 6865
2788.14 6844
2788.64 6638
2789.14 6580
2789.63 7002
2790.13 6994
2790.63 6750
2791.13 6703
2791.63 6740
2792.13 6900
2792.62 6537
2793.12 6370
2793.62 6422
2794.12 6525
2794.62 6675
2795.12 6905
2795.61 7103
2796.11 7020
2796.61 7044
2797.11 7272
2797.61 7636
2798.11 7800
2798.61 8198
2799.11 8235
2799.60 8618
2800.10 9020
2800.60 8833
2801.10 8636
2801.60 8399
2802.10 8203
2802.60 7957
2803.10 7904
2803.60 7680
2804.10 7349
2804.60 7321
2805.10 7348
2805.59 7444
2806.09 7296
2806.59 7510
2807.09 7902
2807.59 8026
2808.09 8316
2808.59 8522
2809.09 9187
2809.59 9367
2810.09 9788
2810.59 10124
2811.09 9812
2811.59 10205
2812.09 10144
2812.59 9896
2813.09 9880
2813.59 9236
2814.09 9178
2814.59 8801
2815.09 8311
2815.59 8030
2816.09 7553
2816.59 7391
2817.09 7252
2817.59 7093
2818.09 6971
2818.60 6847
2819.10 6864
2819.60 6995
2820.10 6716
2820.60 6570
2821.10 6583
2821.60 6843
2822.10 6657
2822.60 6660
2823.10 6598
2823.60 6335
2824.10 6295
2824.61 6609
2825.11 6920
2825.61 6884
2826.11 7015
2826.61 7258
2827.11 7114
2827.61 7250
2828.12 7309
2828.62 7617
2829.12 7449
2829.62 7702
2830.12 7552
2830.62 7849
2831.12 7693
2831.63 7700
2832.13 7961
2832.63 8017
2833.13 7818
2833.63 8243
2834.14 8472
2834.64 8668
2835.14 8316
2835.64 8602
2836.14 8943
2836.65 8467
2837.15 8393
2837.65 8413
2838.15 8285
2838.66 8374
2839.16 7991
2839.66 7574
2840.16 7582
2840.67 7137
2841.17 6780
2841.67 6772
2842.17 6892
2842.68 6711
2843.18 6682
2843.68 6327
2844.18 6245
2844.69 6059
2845.19 6343
2845.69 6723
2846.20 7101
2846.70 6779
2847.20 6792
2847.71 6991
2848.21 7417
2848.71 7126
2849.22 6907
2849.72 7027
2850.22 7171
2850.73 7228
2851.23 6842
2851.73 7122
2852.24 7029
2852.74 6790
2853.24 6868
2853.75 6721
2854.25 7022
2854.75 7019
2855.26 6998
2855.76 7104
2856.27 6703
2856.77 6850
2857.27 6699
2857.78 6553
2858.28 6784
2858.79 6928
2859.29 6924
2859.80 6712
2860.30 6498
2860.80 6667
2861.31 6817
2861.81 6786
2862.32 6735
2862.82 6960
2863.33 6963
2863.83 6735
2864.34 6909
2864.84 6547
2865.34 6596
2865.85 6819
2866.35 6522
2866.86 6452
2867.36 6405
2867.87 6291
2868.37 6199
2868.88 6139
2869.38 6214
2869.89 6262
2870.39 6370
2870.90 6154
2871.41 6227
2871.91 6255
2872.42 6400
2872.92 6135
2873.43 6494
2873.93 6746
2874.44 6364
2874.94 6500
2875.45 6432
2875.95 6508
2876.46 6550
2876.97 6761
2877.47 6738
2877.98 6838
2878.48 6843
2878.99 6868
2879.50 6599
2880.00 6697
2880.51 6340
2881.01 6411
2881.52 6462
2882.03 6416
2882.53 6434
2883.04 6515
2883.54 6719
2884.05 6593
2884.56 6627
2885.06 6707
2885.57 6682
2886.08 6842
2886.58 6764
2887.09 7140
2887.60 7442
2888.10 7535
2888.61 7529
2889.12 7982
2889.62 8083
2890.13 7573
2890.64 7976
2891.15 7912
2891.65 7888
2892.16 7856
2892.67 7660
2893.17 7518
2893.68 7218
2894.19 7052
2894.70 7074
2895.20 6886
2895.71 7068
2896.22 6781
2896.73 6821
2897.23 6771
2897.74 6477
2898.25 6437
2898.76 6820
2899.26 6760
2899.77 6946
2900.28 6989
2900.79 6909
2901.29 7025
2901.80 6950
2902.31 7103
2902.82 7225
2903.33 6906
2903.83 7207
2904.34 7580
2904.85 7768
2905.36 8231
2905.87 7996
2906.38 7767
2906.88 8120
2907.39 7970
2907.90 7845
2908.41 7904
2908.92 8239
2909.43 7632
2909.94 7784
2910.44 7502
2910.95 7704
2911.46 7653
2911.97 7443
2912.48 7246
2912.99 7231
2913.50 7409
2914.01 7566
2914.52 7542
2915.02 7545
2915.53 7490
2916.04 7140
2916.55 6863
2917.06 7281
2917.57 7286
2918.08 7192
2918.59 6987
2919.10 6859
2919.61 6641
2920.12 6797
2920.63 6997
2921.14 6729
2921.65 6734
2922.16 6533
2922.67 6606
2923.18 7061
2923.69 7289
2924.20 6853
2924.71 7183
2925.22 7505
2925.73 7910
2926.24 8235
2926.75 8438
2927.26 9007
2927.77 9618
2928.28 9159
2928.79 9270
2929.30 9380
2929.81 9486
2930.32 8417
2930.83 8292
2931.34 8227
2931.85 7719
2932.36 7319
2932.87 7309
2933.38 7064
2933.89 6770
2934.40 6644
2934.91 6694
2935.42 6195
2935.94 6504
2936.45 6576
2936.96 6970
2937.47 6703
2937.98 6835
2938.49 6687
2939.00 6748
2939.51 6883
2940.02 6678
2940.54 6786
2941.05 6943
2941.56 7125
2942.07 6627
2942.58 6837
2943.09 7125
2943.61 7176
2944.12 6978
2944.63 7008
2945.14 6923
2945.65 7382
2946.16 7362
2946.68 7279
2947.19 7797
2947.70 7673
2948.21 8147
2948.72 8168
2949.24 8094
2949.75 8307
2950.26 8113
2950.77 8172
2951.28 8054
2951.80 7399
2952.31 7131
2952.82 7417
2953.33 7332
2953.85 7038
2954.36 6809
2954.87 6868
2955.38 6962
2955.90 6806
2956.41 6840
2956.92 6933
2957.43 6961
2957.95 6635
2958.46 6294
2958.97 6389
2959.49 6568
2960.00 6582
2960.51 6650
2961.03 6711
2961.54 6526
2962.05 6669
2962.57 6695
2963.08 7336
2963.59 7423
2964.11 7363
2964.62 7292
2965.13 7529
2965.65 7609
2966.16 7707
2966.67 7216
2967.19 7252
2967.70 6863
2968.21 7118
2968.73 6972
2969.24 6790
2969.76 6701
2970.27 6696
2970.78 6361
2971.30 6286
2971.81 6455
2972.33 6579
2972.84 6558
2973.35 6388
2973.87 6286
2974.38 6532
2974.90 6543
2975.41 6509
2975.92 6308
2976.44 6595
2976.95 6527
2977.47 6634
2977.98 6486
2978.50 6319
2979.01 6612
2979.53 6512
2980.04 6423
2980.56 6682
2981.07 6659
2981.59 6570
2982.10 6843
2982.62 6921
2983.13 6716
2983.65 6784
2984.16 6924
2984.68 6810
2985.19 6964
2985.71 6988
2986.22 6925
2986.74 6922
2987.25 6850
2987.77 6740
2988.28 6959
2988.80 6857
2989.31 6856
2989.83 7044
2990.35 6846
2990.86 6827
2991.38 6941
2991.89 7203
2992.41 7306
2992.92 7344
2993.44 7400
2993.96 7530
2994.47 7605
2994.99 7677
2995.50 8083
2996.02 8083
2996.54 8363
2997.05 8131
2997.57 8008
2998.09 8437
2998.60 8427
2999.12 8657
2999.64 8691
3000.15 9027
3000.67 9323
3001.18 9391
3001.70 9217
3002.22 9177
3002.73 8997
3003.25 8997
3003.77 8550
3004.29 8380
3004.80 8183
3005.32 7922
3005.84 7802
3006.35 7646
3006.87 7450
3007.39 7334
3007.90 7641
3008.42 7632
3008.94 7213
3009.46 7050
3009.97 6910
3010.49 7003
3011.01 7427
3011.53 7005
3012.04 6901
3012.56 7118
3013.08 6973
3013.60 7275
3014.11 7238
3014.63 7071
3015.15 6920
3015.67 6947
3016.18 7184
3016.70 7688
3017.22 7836
3017.74 7808
3018.26 7914
3018.77 7672
3019.29 7479
3019.81 7537
3020.33 7725
3020.85 7394
3021.37 7388
3021.88 7406
3022.40 7682
3022.92 7922
3023.44 8142
3023.96 7934
3024.48 7542
3025.00 7704
3025.51 7861
3026.03 7855
3026.55 7839
3027.07 7878
3027.59 7948
3028.11 7952
3028.63 7991
3029.15 7613
3029.67 7442
3030.18 7432
3030.70 7361
3031.22 7519
3031.74 7452
3032.26 7512
3032.78 7248
3033.30 7226
3033.82 7527
3034.34 7442
3034.86 7480
3035.38 8058
3035.90 8152
3036.42 8644
3036.94 8756
3037.46 9078
3037.98 9234
3038.50 9417
3039.02 9483
3039.54 9322
3040.06 9430
3040.58 9294
3041.10 9381
3041.62 8755
3042.14 8561
3042.66 7934
3043.18 8068
3043.70 8060
3044.22 7676
3044.74 7683
3045.26 7962
3045.78 7738
3046.30 7350
3046.82 7513
3047.34 7062
3047.86 7327
3048.38 7590
3048.90 7474
3049.42 7281
3049.94 7442
3050.46 7564
3050.98 7421
3051.50 7464
3052.03 7635
3052.55 7679
3053.07 7675
3053.59 7484
3054.11 7630
3054.63 7725
3055.15 7966
3055.67 7867
3056.19 7716
3056.72 7643
3057.24 7255
3057.76 7398
3058.28 7259
3058.80 7560
3059.32 7245
3059.84 7073
3060.37 7201
3060.89 6906
3061.41 7113
3061.93 7333
3062.45 7094
3062.98 7163
3063.50 7104
3064.02 7212
3064.54 7100
3065.06 6708
3065.59 6990
3066.11 7479
3066.63 7215
3067.15 7189
3067.67 7652
3068.20 7305
3068.72 7252
3069.24 7293
3069.76 7181
3070.29 7079
3070.81 6873
3071.33 7062
3071.85 7405
3072.38 7201
3072.90 7077
3073.42 7234
3073.95 7266
3074.47 7152
3074.99 7092
3075.51 7231
3076.04 7191
3076.56 7218
3077.08 7180
3077.61 7327
3078.13 7621
3078.65 7641
3079.18 7757
3079.70 7741
3080.22 8114
3080.75 7827
3081.27 7970
3081.79 7625
3082.32 7955
3082.84 8044
3083.36 7821
3083.89 7922
3084.41 8130
3084.93 8116
3085.46 8085
3085.98 7988
3086.51 7503
3087.03 7505
3087.55 7584
3088.08 7373
3088.60 7263
3089.13 7623
3089.65 7541
3090.17 7398
3090.70 7779
3091.22 7554
3091.75 7395
3092.27 7957
3092.80 7913
3093.32 7713
3093.85 7468
3094.37 7598
3094.89 7783
3095.42 7691
3095.94 7622
3096.47 7331
3096.99 7595
3097.52 7657
3098.04 7885
3098.57 8001
3099.09 7778
3099.62 8127
3100.14 8669
3100.67 8449
3101.19 8581
3101.72 8780
3102.24 9207
3102.77 9821
3103.29 9955
3103.82 10611
3104.34 11579
3104.87 11922
3105.40 12483
3105.92 13037
3106.45 12855
3106.97 13175
3107.50 12512
3108.02 12065
3108.55 11398
3109.08 10482
3109.60 9722
3110.13 9241
3110.65 9159
3111.18 8649
3111.70 8795
3112.23 8437
3112.76 8312
3113.28 8820
3113.81 9234
3114.34 8876
3114.86 8622
3115.39 8671
3115.91 8041
3116.44 8425
3116.97 8267
3117.49 7975
3118.02 7403
3118.55 7209
3119.07 7076
3119.60 6911
3120.13 7078
3120.65 7062
3121.18 7190
3121.71 7127
3122.23 7084
3122.76 7097
3123.29 7058
3123.82 7339
3124.34 7386
3124.87 7173
3125.40 7395
3125.92 7145
3126.45 7069
3126.98 7198
3127.51 7033
3128.03 7075
3128.56 7157
3129.09 7069
3129.62 7128
3130.14 6897
3130.67 6907
3131.20 7110
3131.73 6963
3132.25 7092
3132.78 6982
3133.31 7216
3133.84 6978
3134.37 6581
3134.89 6765
3135.42 6511
3135.95 6534
3136.48 6448
3137.01 6254
3137.53 6292
3138.06 6136
3138.59 6321
3139.12 6182
3139.65 6461
3140.18 6569
3140.70 6649
3141.23 6608
3141.76 6398
3142.29 6456
3142.82 6532
3143.35 6565
3143.88 6352
3144.40 6275
3144.93 6750
3145.46 6738
3145.99 6842
3146.52 6980
3147.05 7050
3147.58 7112
3148.11 7127
3148.64 7300
3149.17 7566
3149.70 7490
3150.22 7686
3150.75 7563
3151.28 7503
3151.81 7647
3152.34 7900
3152.87 7734
3153.40 7510
3153.93 7428
3154.46 7321
3154.99 7349
3155.52 7332
3156.05 7332
3156.58 6990
3157.11 6786
3157.64 6577
3158.17 6828
3158.70 7405
3159.23 7197
3159.76 7115
3160.29 7169
3160.82 7169
3161.35 7138
3161.88 6637
3162.41 6753
3162.94 7148
3163.47 6918
3164.00 6841
3164.53 6742
3165.06 6780
3165.59 6879
3166.12 6690
3166.65 7020
3167.18 7117
3167.72 6920
3168.25 6932
3168.78 6712
3169.31 6945
3169.84 6838
3170.37 6925
3170.90 6931
3171.43 6529
3171.96 6397
3172.49 6521
3173.03 6484
3173.56 6792
3174.09 6545
3174.62 6253
3175.15 6074
3175.68 6297
3176.21 6271
3176.74 6373
3177.28 6698
3177.81 6699
3178.34 6869
3178.87 6421
3179.40 6617
3179.93 6427
3180.47 6357
3181.00 6524
3181.53 6714
3182.06 6676
3182.59 6300
3183.13 6716
3183.66 6817
3184.19 6647
3184.72 7024
3185.25 6788
3185.79 6605
3186.32 6342
3186.85 6712
3187.38 6868
3187.92 6500
3188.45 6550
3188.98 6798
3189.51 6655
3190.05 6646
3190.58 6678
3191.11 6980
3191.64 6760
3192.18 6709
3192.71 6916
3193.24 6540
3193.78 6722
3194.31 6622
3194.84 6625
3195.38 6416
3195.91 6337
3196.44 6573
3196.97 6473
3197.51 6571
3198.04 6596
3198.57 6968
3199.11 7128
3199.64 6839
3200.17 6871
3200.71 6836
3201.24 6997
3201.78 7195
3202.31 7701
3202.84 7599
3203.38 7242
3203.91 7474
3204.44 7662
3204.98 7969
3205.51 7810
3206.05 7819
3206.58 7400
3207.11 7608
3207.65 7523
3208.18 7341
3208.72 7314
3209.25 7088
3209.78 7322
3210.32 7425
3210.85 7628
3211.39 7644
3211.92 7625
3212.46 7853
3212.99 8055
3213.53 8022
3214.06 8103
3214.59 8147
3215.13 7958
3215.66 8285
3216.20 8059
3216.73 7850
3217.27 7692
3217.80 7925
3218.34 7674
3218.87 7265
3219.41 6955
3219.94 7285
3220.48 7000
3221.01 6832
3221.55 7125
3222.08 7372
3222.62 7331
3223.16 7416
3223.69 7228
3224.23 7451
3224.76 7518
3225.30 7335
3225.83 7484
3226.37 7997
3226.90 8111
3227.44 8054
3227.98 8049
3228.51 8147
3229.05 8361
3229.58 7954
3230.12 8017
3230.66 8380
3231.19 8117
3231.73 7886
3232.26 7619
3232.80 7309
3233.34 7113
3233.87 7296
3234.41 7312
3234.95 7047
3235.48 6838
3236.02 6809
3236.55 7302
3237.09 7428
3237.63 7154
3238.16 7302
3238.70 7575
3239.24 7615
3239.77 7676
3240.31 7983
3240.85 8007
3241.38 8328
3241.92 8296
3242.46 8046
3243.00 7899
3243.53 7855
3244.07 7868
3244.61 7571
3245.14 7560
3245.68 7367
3246.22 7340
3246.76 7216
3247.29 7361
3247.83 7233
3248.37 7288
3248.91 7017
3249.44 7188
3249.98 7211
3250.52 7113
3251.06 7108
3251.59 7201
3252.13 7434
3252.67 7125
3253.21 7041
3253.75 7395
3254.28 7286
3254.82 6998
3255.36 7363
3255.90 7629
3256.44 7674
3256.97 7722
3257.51 7561
3258.05 7710
3258.59 7780
3259.13 7894
3259.67 8137
3260.20 7827
3260.74 7534
3261.28 7906
3261.82 8241
3262.36 8140
3262.90 8002
3263.44 8283
3263.97 8398
3264.51 8834
3265.05 8994
3265.59 9288
3266.13 9117
3266.67 9096
3267.21 9189
3267.75 9648
3268.29 10092
3268.83 10041
3269.36 10201
3269.90 10461
3270.44 10177
3270.98 10348
3271.52 10162
3272.06 10134
3272.60 9578
3273.14 8929
3273.68 8613
3274.22 8544
3274.76 7934
3275.30 7926
3275.84 7921
3276.38 7826
3276.92 7856
3277.46 7907
3278.00 7940
3278.54 8213
3279.08 8296
3279.62 8417
3280.16 8160
3280.70 8463
3281.24 8170
3281.78 8196
3282.32 8352
3282.86 8632
3283.40 8360
3283.94 8333
3284.48 8506
3285.02 8412
3285.56 8266
3286.10 8255
3286.64 8210
3287.18 8487
3287.72 8545
3288.26 8238
3288.81 7963
3289.35 8547
3289.89 8724
3290.43 8784
3290.97 8410
3291.51 8549
3292.05 8381
3292.59 8629
3293.13 8850
3293.67 8993
3294.22 9068
3294.76 9461
3295.30 9559
3295.84 10118
3296.38 10123
3296.92 9899
3297.46 9671
3298.01 10036
3298.55 9930
3299.09 10536
3299.63 10079
3300.17 9698
3300.71 9681
3301.26 9626
3301.80 9432
3302.34 9489
3302.88 9274
3303.42 9135
3303.97 8962
3304.51 8893
3305.05 9036
3305.59 8748
3306.13 8844
3306.68 8788
3307.22 8955
3307.76 9227
3308.30 9175
3308.85 9043
3309.39 9060
3309.93 9481
3310.47 9517
3311.02 9747
3311.56 10003
3312.10 10122
3312.64 9954
3313.19 10365
3313.73 10599
3314.27 10593
3314.82 10055
3315.36 9828
3315.90 10056
3316.45 10080
3316.99 9807
3317.53 9826
3318.07 10081
3318.62 10312
3319.16 9982
3319.70 9694
3320.25 9646
3320.79 9863
3321.34 10032
3321.88 10013
3322.42 10122
3322.97 10569
3323.51 10228
3324.05 10649
3324.60 10580
3325.14 10755
3325.68 10566
3326.23 10370
3326.77 10413
3327.32 10229
3327.86 10339
3328.40 10212
3328.95 9922
3329.49 9876
3330.04 9870
3330.58 9634
3331.13 9565
3331.67 9660
3332.21 9967
3332.76 10099
3333.30 10588
3333.85 11844
3334.39 13105
3334.94 14072
3335.48 15832
3336.03 18250
3336.57 20955
3337.12 23506
3337.66 26176
3338.21 28376
3338.75 29644
3339.30 30161
3339.84 30732
3340.39 31121
3340.93 29887
3341.48 27837
3342.02 25593
3342.57 22677
3343.11 20130
3343.66 18213
3344.20 15892
3344.75 14332
3345.29 13037
3345.84 11838
3346.38 10939
3346.93 10571
3347.47 9747
3348.02 9673
3348.57 9747
3349.11 9447
3349.66 9499
3350.20 10029
3350.75 10319
3351.30 10766
3351.84 11128
3352.39 11704
3352.93 12463
3353.48 12860
3354.03 12758
3354.57 12643
3355.12 13005
3355.66 12943
3356.21 12777
3356.76 12339
3357.30 11872
3357.85 11495
3358.40 11377
3358.94 10849
3359.49 10068
3360.04 9928
3360.58 9762
3361.13 9188
3361.68 8757
3362.22 8783
3362.77 8788
3363.32 8699
3363.86 8401
3364.41 8647
3364.96 8378
3365.50 8448
3366.05 8466
3366.60 8824
3367.15 8792
3367.69 8566
3368.24 8880
3368.79 9099
3369.34 8956
3369.88 8944
3370.43 9126
3370.98 9247
3371.53 9331
3372.07 9296
3372.62 9000
3373.17 8999
3373.72 9148
3374.26 9254
3374.81 9116
3375.36 9299
3375.91 9962
3376.46 9982
3377.00 9987
3377.55 9608
3378.10 9325
3378.65 9824
3379.20 9857
3379.74 9252
3380.29 9005
3380.84 8848
3381.39 8415
3381.94 8447
3382.49 8332
3383.04 8372
3383.58 8255
3384.13 8402
3384.68 8281
3385.23 8298
3385.78 8756
3386.33 8837
3386.88 9097
3387.43 8927
3387.97 8809
3388.52 8337
3389.07 8096
3389.62 8146
3390.17 8017
3390.72 7784
3391.27 7863
3391.82 7939
3392.37 7414
3392.92 7338
3393.47 7286
3394.01 7437
3394.56 7529
3395.11 7203
3395.66 7318
3396.21 7515
3396.76 7104
3397.31 6975
3397.86 7133
3398.41 7328
3398.96 7042
3399.51 6838
3400.06 6920
3400.61 6520
3401.16 6661
3401.71 6689
3402.26 6802
3402.81 6732
3403.36 6437
3403.91 6480
3404.46 6594
3405.01 6467
3405.56 6311
3406.11 6398
3406.66 6703
3407.21 6677
3407.76 6588
3408.32 6771
3408.87 6563
3409.42 6460
3409.97 6611
3410.52 6721
3411.07 6564
3411.62 6736
3412.17 6974
3412.72 6786
3413.27 6719
3413.82 6723
3414.37 6608
3414.93 6821
3415.48 7140
3416.03 6679
3416.58 6731
3417.13 6687
3417.68 6945
3418.23 7134
3418.78 6863
3419.34 6497
3419.89 6520
3420.44 6493
3420.99 6371
3421.54 6394
3422.09 6179
3422.65 6124
3423.20 5962
3423.75 6285
3424.30 6479
3424.85 6234
3425.40 6283
3425.96 6299
3426.51 6284
3427.06 6310
3427.61 6130
3428.17 6128
3428.72 6324
3429.27 6289
3429.82 6280
3430.37 6360
3430.93 6404
3431.48 6622
3432.03 6569
3432.58 6341
3433.14 6436
3433.69 6267
3434.24 6335
3434.79 6711
3435.35 6615
3435.90 6474
3436.45 6457
3437.01 6540
3437.56 6646
3438.11 6416
3438.66 6386
3439.22 6252
3439.77 6189
3440.32 6519
3440.88 6647
3441.43 6627
3441.98 6857
3442.54 6774
3443.09 6821
3443.64 6769
3444.20 6577
3444.75 7056
3445.30 6618
3445.86 6603
3446.41 6583
3446.97 6685
3447.52 6672
3448.07 6502
3448.63 6149
3449.18 5857
3449.73 6102
3450.29 6051
3450.84 6253
3451.40 6167
3451.95 5975
3452.50 5723
3453.06 5802
3453.61 5936
3454.17 5819
3454.72 5890
3455.28 5908
3455.83 5815
3456.38 5806
3456.94 6040
3457.49 6034
3458.05 5774
3458.60 6001
3459.16 6250
3459.71 6370
3460.27 6324
3460.82 6120
3461.38 6064
3461.93 6298
3462.49 6442
3463.04 6427
3463.60 6380
3464.15 6359
3464.71 6635
3465.26 6321
3465.82 6238
3466.37 6584
3466.93 6552
3467.48 6585
3468.04 6599
3468.59 6588
3469.15 6603
3469.70 6459
3470.26 6747
3470.82 6855
3471.37 6654
3471.93 6587
3472.48 6739
3473.04 6701
3473.59 6491
3474.15 6826
3474.71 6609
3475.26 6631
3475.82 6654
3476.37 6660
3476.93 6638
3477.49 6724
3478.04 6650
3478.60 6634
3479.16 6911
3479.71 6908
3480.27 6843
3480.82 6817
3481.38 7118
3481.94 7015
3482.49 6925
3483.05 6885
3483.61 7222
3484.16 7361
3484.72 7449
3485.28 7558
3485.83 7498
3486.39 7399
3486.95 7541
3487.50 7375
3488.06 7442
3488.62 7243
3489.18 7301
3489.73 7919
3490.29 7999
3490.85 7844
3491.40 8245
3491.96 8603
3492.52 9174
3493.08 9526
3493.63 9818
3494.19 10243
3494.75 10340
3495.31 11053
3495.86 11035
3496.42 11521
3496.98 11430
3497.54 10906
3498.09 10500
3498.65 10556
3499.21 10507
3499.77 10709
3500.33 10743
3500.88 11140
3501.44 11679
3502.00 11738
3502.56 12029
3503.12 12230
3503.67 12430
3504.23 13050
3504.79 13009
3505.35 13057
3505.91 12855
3506.47 13283
3507.03 13437
3507.58 13357
3508.14 13665
3508.70 13810
3509.26 13782
3509.82 13423
3510.38 13093
3510.94 12564
3511.49 11577
3512.05 10977
3512.61 10777
3513.17 9849
3513.73 9452
3514.29 8760
3514.85 8300
3515.41 7900
3515.97 7722
3516.53 7533
3517.09 7776
3517.64 7387
3518.20 7073
3518.76 7146
3519.32 7467
3519.88 7485
3520.44 7377
3521.00 7117
3521.56 7031
3522.12 7236
3522.68 7372
3523.24 7662
3523.80 7341
3524.36 7394
3524.92 7417
3525.48 7360
3526.04 7183
3526.60 7051
3527.16 7300
3527.72 6921
3528.28 6665
3528.84 6854
3529.40 6826
3529.96 6655
3530.52 6612
3531.08 6535
3531.64 6563
3532.20 6355
3532.76 6315
3533.32 6454
3533.89 6700
3534.45 6416
3535.01 6699
3535.57 6750
3536.13 6721
3536.69 6463
3537.25 6956
3537.81 6982
3538.37 7189
3538.93 7034
3539.49 6904
3540.06 7127
3540.62 7129
3541.18 7065
3541.74 6935
3542.30 7052
3542.86 6993
3543.42 7040
3543.98 7226
3544.55 7108
3545.11 7335
3545.67 7056
3546.23 6812
3546.79 6654
3547.35 6692
3547.92 6853
3548.48 6595
3549.04 6753
3549.60 6706
3550.16 6536
3550.72 6699
3551.29 6375
3551.85 6152
3552.41 6255
3552.97 5983
3553.54 5933
3554.10 5920
3554.66 5967
3555.22 5755
3555.78 5851
3556.35 6114
3556.91 5886
3557.47 5922
3558.03 5999
3558.60 5811
3559.16 5909
3559.72 6127
3560.29 6066
3560.85 5920
3561.41 6347
3561.97 6303
3562.54 5915
3563.10 6050
3563.66 6250
3564.23 6085
3564.79 5927
3565.35 5819
3565.91 5902
3566.48 5750
3567.04 5926
3567.60 6067
3568.17 5964
3568.73 5963
3569.29 6249
3569.86 5994
3570.42 6010
3570.99 5808
3571.55 6080
3572.11 6197
3572.68 6012
3573.24 6093
3573.80 6047
3574.37 5975
3574.93 5980
3575.50 6095
3576.06 6377
3576.62 6312
3577.19 6242
3577.75 6562
3578.32 6356
3578.88 6439
3579.44 6516
3580.01 6363
3580.57 6398
3581.14 6239
3581.70 6276
3582.27 6152
3582.83 6183
3583.40 6276
3583.96 6046
3584.52 6001
3585.09 6235
3585.65 6118
3586.22 6135
3586.78 5737
3587.35 5931
3587.91 6132
3588.48 6114
3589.04 5749
3589.61 5737
3590.17 5790
3590.74 6106
3591.30 5899
3591.87 6033
3592.43 5993
3593.00 5984
3593.56 6283
3594.13 6252
3594.70 6157
3595.26 6201
3595.83 6229
3596.39 6221
3596.96 5972
3597.52 5874
3598.09 5939
3598.65 6132
3599.22 6181
3599.79 5913
3600.35 6238
3600.92 6192
3601.48 6397
3602.05 6221
3602.62 6217
3603.18 6244
3603.75 6291
3604.32 6070
3604.88 6129
3605.45 6134
3606.01 6152
3606.58 6281
3607.15 6162
3607.71 6107
3608.28 6064
3608.85 6043
3609.41 5928
3609.98 5940
3610.55 5934
3611.11 5815
3611.68 5835
3612.25 5806
3612.81 5660
3613.38 5455
3613.95 5762
3614.51 5786
3615.08 5708
3615.65 5899
3616.22 5900
3616.78 6720
3617.35 6969
3617.92 6975
3618.48 7428
3619.05 7859
3619.62 9121
3620.19 9193
3620.75 9502
3621.32 9997
3621.89 10356
3622.46 10252
3623.02 10142
3623.59 9921
3624.16 9478
3624.73 8918
3625.30 8229
3625.86 7765
3626.43 7097
3627.00 6635
3627.57 6491
3628.14 6113
3628.70 5984
3629.27 5761
3629.84 5719
3630.41 5802
3630.98 5827
3631.55 6020
3632.11 5869
3632.68 5672
3633.25 5463
3633.82 5567
3634.39 5568
3634.96 5797
3635.52 5919
3636.09 5718
3636.66 5327
3637.23 5064
3637.80 5353
3638.37 5506
3638.94 5449
3639.51 5645
3640.08 5629
3640.64 5718
3641.21 5845
3641.78 5896
3642.35 5842
3642.92 5867
3643.49 6280
3644.06 6126
3644.63 6255
3645.20 6464
3645.77 6543
3646.34 6720
3646.91 6494
3647.48 6484
3648.05 6788
3648.62 6446
3649.19 6279
3649.76 6443
3650.33 6394
3650.90 6194
3651.47 6003
3652.03 6356
3652.60 6225
3653.17 6362
3653.75 6076
3654.32 6046
3654.89 6319
3655.46 6304
3656.03 6341
3656.60 6202
3657.17 6509
3657.74 6354
3658.31 6399
3658.88 6592
3659.45 6722
3660.02 6609
3660.59 6240
3661.16 6358
3661.73 6547
3662.30 6304
3662.87 6401
3663.44 6148
3664.01 5990
3664.59 5989
3665.16 5627
3665.73 5846
3666.30 6006
3666.87 5773
3667.44 5821
3668.01 5710
3668.58 5958
3669.15 6028
3669.73 5699
3670.30 5795
3670.87 5908
3671.44 5747
3672.01 5845
3672.58 6056
3673.15 6080
3673.73 5872
3674.30 6214
3674.87 6351
3675.44 6080
3676.01 6163
3676.58 6406
3677.16 6449
3677.73 6546
3678.30 6688
3678.87 6614
3679.44 6348
3680.02 6580
3680.59 6445
3681.16 6391
3681.73 6478
3682.31 6320
3682.88 6212
3683.45 6340
3684.02 6141
3684.60 5858
3685.17 5916
3685.74 5916
3686.31 5527
3686.89 5735
3687.46 6051
3688.03 5927
3688.60 5842
3689.18 5959
3689.75 6108
3690.32 6305
3690.90 6266
3691.47 6361
3692.04 6618
3692.61 6727
3693.19 6849
3693.76 6630
3694.33 6584
3694.91 6264
3695.48 6524
3696.05 6289
3696.63 6318
3697.20 6092
3697.77 6122
3698.35 6110
3698.92 5762
3699.50 5674
3700.07 5601
3700.64 5237
3701.22 5715
3701.79 5791
3702.36 5778
3702.94 5660
3703.51 5799
3704.09 5892
3704.66 5929
3705.23 5948
3705.81 5950
3706.38 6005
3706.96 5950
3707.53 5758
3708.11 5571
3708.68 5625
3709.25 5972
3709.83 5795
3710.40 5841
3710.98 5842
3711.55 5951
3712.13 5897
3712.70 5649
3713.28 6037
3713.85 5954
3714.43 6163
3715.00 5869
3715.58 5992
3716.15 6186
3716.73 5918
3717.30 5831
3717.88 5624
3718.45 5722
3719.03 5551
3719.60 5670
3720.18 5755
3720.75 5607
3721.33 5621
3721.90 5761
3722.48 5644
3723.05 5616
3723.63 5761
3724.20 5793
3724.78 5958
3725.36 5897
3725.93 5916
3726.51 5620
3727.08 5364
3727.66 5240
3728.23 5327
3728.81 5600
3729.39 5472
3729.96 5740
3730.54 5759
3731.11 5605
3731.69 5885
3732.27 6274
3732.84 6285
3733.42 6747
3734.00 7252
3734.57 6975
3735.15 6937
3735.72 7250
3736.30 7420
3736.88 7098
3737.45 7165
3738.03 7276
3738.61 7291
3739.18 6807
3739.76 6522
3740.34 6324
3740.92 6458
3741.49 6236
3742.07 5729
3742.65 5856
3743.22 6128
3743.80 5908
3744.38 6067
3744.95 6308
3745.53 6059
3746.11 6158
3746.69 6020
3747.26 6229
3747.84 6380
3748.42 6263
3749.00 6205
3749.57 5856
3750.15 6136
3750.73 6108
3751.31 6120
3751.88 6261
3752.46 6187
3753.04 6016
3753.62 5888
3754.19 5973
3754.77 6083
3755.35 5934
3755.93 5784
3756.51 5784
3757.08 5780
3757.66 5879
3758.24 5858
3758.82 5940
3759.40 5834
3759.98 5951
3760.55 5852
3761.13 6145
3761.71 6079
3762.29 6043
3762.87 6254
3763.45 6412
3764.03 6463
3764.60 6137
3765.18 6202
3765.76 6142
3766.34 6457
3766.92 6322
3767.50 6418
3768.08 6058
3768.66 5836
3769.24 5739
3769.81 5565
3770.39 5602
3770.97 5569
3771.55 5579
3772.13 5734
3772.71 5827
3773.29 5929
3773.87 5848
3774.45 6015
3775.03 6114
3775.61 6028
3776.19 5870
3776.77 5876
3777.35 6096
3777.93 6090
3778.51 6259
3779.09 5872
3779.67 6084
3780.25 6143
3780.83 6080
3781.41 5699
3781.99 5726
3782.57 5780
3783.15 5651
3783.73 5599
3784.31 5392
3784.89 5271
3785.47 5451
3786.05 5599
3786.63 5469
3787.21 5642
3787.79 5624
3788.37 5569
3788.95 5766
3789.53 5566
3790.11 5856
3790.69 6088
3791.27 5744
3791.85 5783
3792.43 5607
3793.01 5720
3793.59 5689
3794.18 5866
3794.76 5750
3795.34 5902
3795.92 5733
3796.50 5529
3797.08 5756
3797.66 5649
3798.24 5483
3798.83 5384
3799.41 5611
3799.99 5518
3800.57 5369
3801.15 5484
3801.73 5570
3802.31 5814
3802.90 5489
3803.48 5606
3804.06 5841
3804.64 5646
3805.22 5700
3805.80 5792
3806.39 5874
3806.97 5762
3807.55 5893
3808.13 5726
3808.71 5901
3809.30 6017
3809.88 5853
3810.46 6116
3811.04 6033
3811.63 6086
3812.21 6089
3812.79 6170
3813.37 6080
3813.95 5883
3814.54 6075
3815.12 6076
3815.70 6127
3816.29 6017
3816.87 5910
3817.45 6112
3818.03 5787
3818.62 6023
3819.20 6127
3819.78 6146
3820.36 5798
3820.95 5805
3821.53 5665
3822.11 5942
3822.70 5612
3823.28 5455
3823.86 5495
3824.45 5417
3825.03 5661
3825.61 5504
3826.20 5237
3826.78 5495
3827.36 5333
3827.95 5474
3828.53 5527
3829.11 5270
3829.70 5475
3830.28 5390
3830.87 5376
3831.45 5226
3832.03 5281
3832.62 5559
3833.20 5406
3833.79 5506
3834.37 5460
3834.95 5326
3835.54 5380
3836.12 5750
3836.71 5857
3837.29 5781
3837.87 5786
3838.46 5362
3839.04 5523
3839.63 5612
3840.21 5452
3840.80 5517
3841.38 5678
3841.97 5654
3842.55 5576
3843.13 5512
3843.72 5398
3844.30 5710
3844.89 5732
3845.47 5610
3846.06 5348
3846.64 5373
3847.23 5700
3847.81 5866
3848.40 5574
3848.98 5690
3849.57 5618
3850.15 6089
3850.74 6168
3851.33 6275
3851.91 6083
3852.50 5988
3853.08 6231
3853.67 6358
3854.25 6337
3854.84 5946
3855.42 6111
3856.01 5958
3856.60 5792
3857.18 5667
3857.77 6025
3858.35 6238
3858.94 5990
3859.52 5888
3860.11 6364
3860.70 6713
3861.28 6991
3861.87 7130
3862.45 7721
3863.04 8191
3863.63 8518
3864.21 8999
3864.80 9406
3865.39 9645
3865.97 9572
3866.56 9419
3867.15 9597
3867.73 9529
3868.32 8751
3868.91 8053
3869.49 7747
3870.08 7435
3870.67 6904
3871.25 6921
3871.84 6458
3872.43 6283
3873.01 6303
3873.60 6393
3874.19 5920
3874.77 5742
3875.36 5952
3875.95 6197
3876.54 6081
3877.12 6125
3877.71 6045
3878.30 5811
3878.89 5765
3879.47 5911
3880.06 5707
3880.65 5695
3881.24 5689
3881.82 5635
3882.41 5715
3883.00 5795
3883.59 5969
3884.17 5628
3884.76 5660
3885.35 5641
3885.94 5833
3886.53 5736
3887.11 5406
3887.70 5525
3888.29 5493
3888.88 5626
3889.47 5464
3890.05 5563
3890.64 5793
3891.23 5970
3891.82 5842
3892.41 5868
3893.00 5954
3893.59 6306
3894.17 6437
3894.76 6153
3895.35 6585
3895.94 6619
3896.53 6716
3897.12 6621
3897.71 6787
3898.30 6709
3898.88 6517
3899.47 6460
3900.06 6569
3900.65 6712
3901.24 6571
3901.83 6758
3902.42 6584
3903.01 6703
3903.60 6591
3904.19 6494
3904.78 6354
3905.37 6121
3905.95 6047
3906.54 5978
3907.13 6005
3907.72 5744
3908.31 5667
3908.90 5586
3909.49 5408
3910.08 5609
3910.67 5275
3911.26 5406
3911.85 5703
3912.44 5222
3913.03 5169
3913.62 5229
3914.21 5254
3914.80 5375
3915.39 5141
3915.98 5181
3916.57 5306
3917.16 5166
3917.75 5401
3918.34 5156
3918.93 5075
3919.52 5329
3920.12 5087
3920.71 4857
3921.30 5193
3921.89 5407
3922.48 5420
3923.07 5174
3923.66 5252
3924.25 5235
3924.84 5322
3925.43 5099
3926.02 5230
3926.61 5255
3927.20 5222
3927.80 5390
3928.39 5535
3928.98 5349
3929.57 5070
3930.16 5080
3930.75 5043
3931.34 5079
3931.94 4944
3932.53 4920
3933.12 4985
3933.71 4862
3934.30 4639
3934.89 4796
3935.48 5082
3936.08 5091
3936.67 4934
3937.26 4985
3937.85 5023
3938.44 5146
3939.04 5117
3939.63 5010
3940.22 5160
3940.81 5102
3941.40 4973
3942.00 5026
3942.59 5294
3943.18 5205
3943.77 5297
3944.37 5406
3944.96 5358
3945.55 5580
3946.14 5381
3946.74 5312
3947.33 5313
3947.92 5243
3948.51 5095
3949.11 5148
3949.70 5045
3950.29 5200
3950.88 4986
3951.48 5186
3952.07 5082
3952.66 4988
3953.26 5191
3953.85 5055
3954.44 5126
3955.04 5021
3955.63 4893
3956.22 4999
3956.82 5045
3957.41 5194
3958.00 5203
3958.60 5187
3959.19 5233
3959.78 5252
3960.38 5366
3960.97 5404
3961.56 5488
3962.16 5568
3962.75 5512
3963.34 5512
3963.94 5138
3964.53 5222
3965.13 5570
3965.72 5283
3966.31 5431
3966.91 5670
3967.50 5432
3968.10 5459
3968.69 5490
3969.28 5971
3969.88 6155
3970.47 6159
3971.07 5919
3971.66 6080
3972.26 5988
3972.85 5728
3973.45 5533
3974.04 5499
3974.63 5466
3975.23 5383
3975.82 5327
3976.42 5056
3977.01 5142
3977.61 5211
3978.20 5329
3978.80 5236
3979.39 5246
3979.99 5022
3980.58 5016
3981.18 5271
3981.77 5118
3982.37 5229
3982.96 5281
3983.56 5109
3984.15 5382
3984.75 5404
3985.35 5439
3985.94 5453
3986.54 5173
3987.13 5179
3987.73 5079
3988.32 5366
3988.92 5358
3989.51 5337
3990.11 5158
3990.71 5107
3991.30 5059
3991.90 5392
3992.49 5446
3993.09 5188
3993.69 5471
3994.28 5254
3994.88 5219
3995.47 5425
3996.07 5348
3996.67 5412
3997.26 5358
3997.86 5510
3998.46 5874
3999.05 5956
3999.65 5699
4000.25 5520
4000.84 5657
4001.44 5600
4002.04 5804
4002.63 5588
4003.23 5429
4003.83 5321
4004.42 5416
4005.02 5822
4005.62 5652
4006.21 5777
4006.81 5684
4007.41 5790
4008.01 5852
4008.60 5795
4009.20 5849
4009.80 6004
4010.39 5864
4010.99 5967
4011.59 5845
4012.19 5786
4012.78 5983
4013.38 6044
4013.98 5771
4014.58 5653
4015.17 5943
4015.77 5514
4016.37 5562
4016.97 5824
4017.57 5930
4018.16 5904
4018.76 6048
4019.36 6289
4019.96 6114
4020.56 5771
4021.15 6011
4021.75 6169
4022.35 6105
4022.95 5950
4023.55 5612
4024.14 5512
4024.74 5463
4025.34 5196
4025.94 5368
4026.54 5606
4027.14 5387
4027.74 5333
4028.33 5311
4028.93 5293
4029.53 5293
4030.13 5398
4030.73 5454
4031.33 5396
4031.93 5383
4032.53 5453
4033.12 5545
4033.72 5430
4034.32 5369
4034.92 5264
4035.52 5180
4036.12 5347
4036.72 5405
4037.32 5388
4037.92 5357
4038.52 5266
4039.12 5418
4039.72 5222
4040.32 5175
4040.92 5312
4041.52 5181
4042.12 4924
4042.71 5175
4043.31 5353
4043.91 5332
4044.51 5107
4045.11 5254
4045.71 5323
4046.31 5096
4046.91 5134
4047.51 5007
4048.11 5390
4048.71 5138
4049.31 5093
4049.91 5145
4050.52 5024
4051.12 5158
4051.72 5082
4052.32 5166
4052.92 5470
4053.52 5459
4054.12 5741
4054.72 5710
4055.32 5630
4055.92 5454
4056.52 5670
4057.12 5702
4057.72 5557
4058.32 5320
4058.92 5520
4059.52 5562
4060.13 5628
4060.73 5375
4061.33 5532
4061.93 5478
4062.53 5444
4063.13 5266
4063.73 5241
4064.33 4983
4064.94 5045
4065.54 5041
4066.14 4917
4066.74 4794
4067.34 4612
4067.94 4846
4068.54 4681
4069.15 4771
4069.75 4843
4070.35 4953
4070.95 4868
4071.55 5071
4072.16 4848
4072.76 4802
4073.36 4811
4073.96 4839
4074.56 4915
4075.17 4859
4075.77 5031
4076.37 5082
4076.97 5117
4077.57 4896
4078.18 4939
4078.78 4810
4079.38 4750
4079.98 4790
4080.59 4944
4081.19 4990
4081.79 4975
4082.39 4926
4083.00 4888
4083.60 5207
4084.20 4955
4084.81 5038
4085.41 4860
4086.01 4983
4086.61 5019
4087.22 5136
4087.82 5205
4088.42 5123
4089.03 5105
4089.63 5301
4090.23 5399
4090.84 5289
4091.44 5244
4092.04 5175
4092.65 5244
4093.25 5377
4093.85 5527
4094.46 5512
4095.06 5725
4095.66 5997
4096.27 6075
4096.87 6222
4097.48 6369
4098.08 6570
4098.68 6837
4099.29 6880
4099.89 7113
4100.49 6873
4101.10 6468
4101.70 6470
4102.31 6128
4102.91 5901
4103.52 5649
4104.12 5388
4104.72 5298
4105.33 4909
4105.93 4997
4106.54 4871
4107.14 4908
4107.75 4983
4108.35 4755
4108.96 4849
4109.56 4793
4110.16 4894
4110.77 5005
4111.37 4934
4111.98 5004
4112.58 5025
4113.19 5395
4113.79 5544
4114.40 5309
4115.00 5218
4115.61 5128
4116.21 5301
4116.82 5215
4117.42 4844
4118.03 4842
4118.64 5059
4119.24 5181
4119.85 5200
4120.45 5072
4121.06 4833
4121.66 5108
4122.27 4870
4122.87 4965
4123.48 4961
4124.09 5063
4124.69 5080
4125.30 4894
4125.90 5060
4126.51 4936
4127.11 4924
4127.72 5116
4128.33 4936
4128.93 4874
4129.54 4864
4130.14 4771
4130.75 4843
4131.36 4757
4131.96 4886
4132.57 5069
4133.18 5129
4133.78 5198
4134.39 5010
4135.00 5124
4135.60 5330
4136.21 5312
4136.82 5329
4137.42 5539
4138.03 5086
4138.64 5480
4139.24 5187
4139.85 5428
4140.46 5384
4141.06 5271
4141.67 5377
4142.28 5458
4142.88 5211
4143.49 5179
4144.10 5250
4144.71 5375
4145.31 5622
4145.92 5339
4146.53 5175
4147.14 5265
4147.74 5387
4148.35 5521
4148.96 5302
4149.57 5239
4150.17 5243
4150.78 5383
4151.39 5272
4152.00 4885
4152.60 5068
4153.21 5096
4153.82 5019
4154.43 5012
4155.04 4915
4155.64 4792
4156.25 4847
4156.86 4799
4157.47 4665
4158.08 4742
4158.69 4717
4159.29 4742
4159.90 4702
4160.51 4578
4161.12 4854
4161.73 4832
4162.34 4829
4162.94 4819
4163.55 4956
4164.16 4870
4164.77 4776
4165.38 4994
4165.99 5057
4166.60 5036
4167.21 5310
4167.81 5617
4168.42 5372
4169.03 5507
4169.64 5555
4170.25 5702
4170.86 5510
4171.47 5373
4172.08 5526
4172.69 5621
4173.30 5375
4173.91 5182
4174.52 5224
4175.13 5422
4175.74 5331
4176.34 5392
4176.95 5358
4177.56 5331
4178.17 5331
4178.78 5020
4179.39 5016
4180.00 5224
4180.61 4939
4181.22 4774
4181.83 5032
4182.44 4986
4183.05 4782
4183.66 4598
4184.27 4740
4184.88 4710
4185.49 4672
4186.10 4757
4186.71 4741
4187.32 4829
4187.93 4952
4188.55 4989
4189.16 4798
4189.77 4762
4190.38 4564
4190.99 4609
4191.60 4613
4192.21 4753
4192.82 4921
4193.43 4792
4194.04 4816
4194.65 4853
4195.26 4955
4195.87 5105
4196.49 5226
4197.10 5275
4197.71 5256
4198.32 5332
4198.93 5339
4199.54 5779
4200.15 5509
4200.76 5641
4201.38 5532
4201.99 5330
4202.60 5290
4203.21 5266
4203.82 5469
4204.43 5379
4205.04 5098
4205.66 5219
4206.27 5212
4206.88 5032
4207.49 5016
4208.10 4965
4208.72 4939
4209.33 4839
4209.94 4766
4210.55 4839
4211.16 5049
4211.78 4902
4212.39 4762
4213.00 4932
4213.61 4851
4214.22 5006
4214.84 5185
4215.45 5071
4216.06 5069
4216.67 5043
4217.29 5060
4217.90 5017
4218.51 5170
4219.13 4854
4219.74 5403
4220.35 5329
4220.96 5324
4221.58 5586
4222.19 5388
4222.80 5598
4223.42 6000
4224.03 5930
4224.64 6149
4225.25 5973
4225.87 5969
4226.48 6200
4227.09 6506
4227.71 6661
4228.32 6855
4228.93 6852
4229.55 7298
4230.16 7392
4230.77 7656
4231.39 7604
4232.00 7585
4232.62 7726
4233.23 7275
4233.84 6925
4234.46 7088
4235.07 6678
4235.68 6421
4236.30 6145
4236.91 6033
4237.53 5765
4238.14 5789
4238.75 5619
4239.37 5475
4239.98 5153
4240.60 5174
4241.21 5276
4241.83 5274
4242.44 5118
4243.05 5129
4243.67 5280
4244.28 5520
4244.90 5414
4245.51 5265
4246.13 5175
4246.74 5082
4247.36 5034
4247.97 5077
4248.59 5166
4249.20 5224
4249.82 5366
4250.43 5295
4251.05 5158
4251.66 5082
4252.28 5138
4252.89 5130
4253.51 5044
4254.12 4820
4254.74 4897
4255.35 5183
4255.97 5153
4256.58 4690
4257.20 4858
4257.81 4858
4258.43 5183
4259.05 5180
4259.66 4682
4260.28 4682
4260.89 4989
4261.51 5055
4262.12 5253
4262.74 4723
4263.36 4940
4263.97 5315
4264.59 5221
4265.20 5084
4265.82 5027
4266.44 4831
4267.05 4795
4267.67 4976
4268.28 4986
4268.90 4975
4269.52 5087
4270.13 4976
4270.75 5055
4271.37 5130
4271.98 5414
4272.60 5342
4273.22 5133
4273.83 4981
4274.45 5129
4275.07 5012
4275.68 4870
4276.30 4978
4276.92 4887
4277.53 4957
4278.15 4763
4278.77 4669
4279.38 4828
4280.00 4569
4280.62 4710
4281.24 4733
4281.85 4726
4282.47 4606
4283.09 4440
4283.70 4328
4284.32 4339
4284.94 4497
4285.56 4724
4286.17 4635
4286.79 4632
4287.41 4709
4288.03 4871
4288.65 4890
4289.26 4803
4289.88 4889
4290.50 4830
4291.12 4790
4291.73 4801
4292.35 4589
4292.97 4402
4293.59 4608
4294.21 4563
4294.83 4549
4295.44 4468
4296.06 4680
4296.68 4794
4297.30 4715
4297.92 4661
4298.54 4633
4299.15 4628
4299.77 4726
4300.39 4508
4301.01 4552
4301.63 4610
4302.25 4710
4302.87 4826
4303.48 4805
4304.10 4782
4304.72 4749
4305.34 4796
4305.96 4901
4306.58 4830
4307.20 4772
4307.82 4734
4308.44 4874
4309.06 4901
4309.67 4911
4310.29 5000
4310.91 5200
4311.53 4986
4312.15 5050
4312.77 5128
4313.39 5072
4314.01 4915
4314.63 5319
4315.25 5181
4315.87 5253
4316.49 5402
4317.11 5036
4317.73 4906
4318.35 4903
4318.97 4597
4319.59 4713
4320.21 4936
4320.83 4705
4321.45 4622
4322.07 4605
4322.69 4389
4323.31 4384
4323.93 4537
4324.55 4496
4325.17 4478
4325.79 4718
4326.41 4704
4327.03 4722
4327.65 4774
4328.27 4625
4328.89 4640
4329.51 5052
4330.13 5017
4330.76 4815
4331.38 4935
4332.00 5105
4332.62 4821
4333.24 4838
4333.86 4633
4334.48 4749
4335.10 4617
4335.72 4891
4336.34 4677
4336.97 4692
4337.59 4728
4338.21 4857
4338.83 4798
4339.45 4756
4340.07 4691
4340.69 4889
4341.31 4985
4341.94 4995
4342.56 5028
4343.18 5044
4343.80 5065
4344.42 4984
4345.04 5182
4345.67 5258
4346.29 5498
4346.91 5723
4347.53 6074
4348.15 6335
4348.78 6445
4349.40 6492
4350.02 6688
4350.64 6822
4351.26 6651
4351.89 6998
4352.51 6774
4353.13 6252
4353.75 5866
4354.38 5583
4355.00 5356
4355.62 5349
4356.24 5260
4356.87 5211
4357.49 5043
4358.11 4974
4358.74 4934
4359.36 4880
4359.98 4902
4360.60 5050
4361.23 4858
4361.85 5092
4362.47 4891
4363.10 4953
4363.72 5336
4364.34 4935
4364.97 4910
4365.59 5162
4366.21 5307
4366.83 5088
4367.46 4922
4368.08 4849
4368.71 5032
4369.33 5087
4369.95 5307
4370.58 5025
4371.20 4929
4371.82 5032
4372.45 5092
4373.07 5134
4373.69 4916
4374.32 4608
4374.94 4797
4375.57 4832
4376.19 4864
4376.81 4729
4377.44 4867
4378.06 4868
4378.69 4820
4379.31 4876
4379.94 4955
4380.56 4988
4381.18 4783
4381.81 4766
4382.43 5022
4383.06 5058
4383.68 5090
4384.31 5307
4384.93 5367
4385.56 5408
4386.18 5249
4386.81 5263
4387.43 5199
4388.05 5180
4388.68 5177
4389.30 5348
4389.93 5239
4390.55 5316
4391.18 5373
4391.81 5466
4392.43 5557
4393.06 5694
4393.68 6092
4394.31 6182
4394.93 6545
4395.56 6386
4396.18 5931
4396.81 6017
4397.43 6024
4398.06 6190
4398.68 6339
4399.31 6124
4399.94 5948
4400.56 6077
4401.19 6124
4401.81 6373
4402.44 6664
4403.06 6574
4403.69 6925
4404.32 6801
4404.94 6836
4405.57 6537
4406.20 6560
4406.82 6509
4407.45 6293
4408.07 6288
4408.70 6020
4409.33 6034
4409.95 6237
4410.58 6273
4411.21 6209
4411.83 6251
4412.46 6058
4413.09 6195
4413.71 6058
4414.34 5824
4414.97 5864
4415.59 5836
4416.22 5931
4416.85 5912
4417.47 5995
4418.10 5817
4418.73 5935
4419.35 5708
4419.98 5552
4420.61 5627
4421.24 5661
4421.86 5480
4422.49 5447
4423.12 5430
4423.75 5494
4424.37 5435
4425.00 5393
4425.63 5638
4426.26 5454
4426.88 5107
4427.51 4950
4428.14 5196
4428.77 4871
4429.39 4961
4430.02 4919
4430.65 4830
4431.28 5266
4431.91 5026
4432.53 4865
4433.16 4875
4433.79 4868
4434.42 4795
4435.05 4886
4435.67 4827
4436.30 4952
4436.93 4835
4437.56 4815
4438.19 4854
4438.82 4801
4439.44 4816
4440.07 4811
4440.70 4680
4441.33 4556
4441.96 4864
4442.59 4892
4443.22 4669
4443.85 4560
4444.47 4495
4445.10 4640
4445.73 4740
4446.36 4631
4446.99 4436
4447.62 4421
4448.25 4392
4448.88 4692
4449.51 4632
4450.14 4616
4450.77 4650
4451.39 4664
4452.02 4640
4452.65 4352
4453.28 4467
4453.91 4468
4454.54 4503
4455.17 4415
4455.80 4667
4456.43 4390
4457.06 4589
4457.69 4694
4458.32 4567
4458.95 4441
4459.58 4542
4460.21 4578
4460.84 4672
4461.47 4412
4462.10 4471
4462.73 4296
4463.36 4306
4463.99 4280
4464.62 4423
4465.25 4344
4465.88 4260
4466.51 4425
4467.14 4578
4467.77 4370
4468.40 4130
4469.03 4029
4469.67 4369
4470.30 4068
4470.93 4372
4471.56 4290
4472.19 4357
4472.82 4370
4473.45 4233
4474.08 4209
4474.71 4252
4475.34 4362
4475.97 4281
4476.61 4190
4477.24 4302
4477.87 4285
4478.50 4402
4479.13 4205
4479.76 4498
4480.39 4307
4481.02 4136
4481.66 4067
4482.29 4225
4482.92 4379
4483.55 4342
4484.18 4464
4484.81 4343
4485.45 4334
4486.08 4418
4486.71 4550
4487.34 4660
4487.97 4480
4488.61 4547
4489.24 4389
4489.87 4333
4490.50 4316
4491.13 4534
4491.77 4480
4492.40 4167
4493.03 4169
4493.66 4358
4494.30 4465
4494.93 4352
4495.56 4356
4496.19 4307
4496.83 4371
4497.46 4464
4498.09 4265
4498.72 4128
4499.36 4257
4499.99 4276
4500.62 4489
4501.25 4447
4501.89 4275
4502.52 4367
4503.15 4627
4503.79 4810
4504.42 4585
4505.05 4598
4505.69 4669
4506.32 4788
4506.95 4845
4507.59 4822
4508.22 4926
4508.85 4758
4509.49 4749
4510.12 4729
4510.75 4488
4511.39 4653
4512.02 4436
4512.65 4357
4513.29 4303
4513.92 4272
4514.56 4518
4515.19 4381
4515.82 4655
4516.46 4662
4517.09 4416
4517.73 4508
4518.36 4416
4518.99 4528
4519.63 4336
4520.26 4469
4520.90 4628
4521.53 4382
4522.16 4306
4522.80 4350
4523.43 4368
4524.07 4402
4524.70 4328
4525.34 4442
4525.97 4437
4526.61 4409
4527.24 4445
4527.88 4603
4528.51 4574
4529.15 4772
4529.78 4876
4530.42 4952
4531.05 5356
4531.69 5652
4532.32 6055
4532.96 6353
4533.59 6666
4534.23 7282
4534.86 7672
4535.50 8135
4536.13 8255
4536.77 8137
4537.40 8086
4538.04 7889
4538.67 7353
4539.31 7018
4539.94 6336
4540.58 5695
4541.22 5412
4541.85 5076
4542.49 4750
4543.12 4831
4543.76 4727
4544.40 4352
4545.03 4372
4545.67 4438
4546.30 4360
4546.94 4269
4547.58 4197
4548.21 4154
4548.85 4243
4549.48 4152
4550.12 4218
4550.76 4285
4551.39 4267
4552.03 4553
4552.67 4348
4553.30 4410
4553.94 4413
4554.58 4105
4555.21 4364
4555.85 4529
4556.49 4496
4557.12 4651
4557.76 4505
4558.40 4701
4559.03 4798
4559.67 4551
4560.31 4326
4560.94 4292
4561.58 4437
4562.22 4674
4562.86 4571
4563.49 4529
4564.13 4501
4564.77 4585
4565.41 4488
4566.04 4237
4566.68 4348
4567.32 4341
4567.96 4585
4568.59 4602
4569.23 4731
4569.87 4892
4570.51 4726
4571.14 4847
4571.78 5075
4572.42 4991
4573.06 4939
4573.70 5098
4574.33 5082
4574.97 4938
4575.61 4715
4576.25 4374
4576.89 4521
4577.52 4596
4578.16 4533
4578.80 4576
4579.44 4257
4580.08 4259
4580.72 4155
4581.35 4235
4581.99 4290
4582.63 4432
4583.27 4364
4583.91 4132
4584.55 4120
4585.19 4111
4585.83 4099
4586.46 4311
4587.10 4299
4587.74 4285
4588.38 4165
4589.02 4248
4589.66 4314
4590.30 4238
4590.94 3958
4591.58 3977
4592.22 4179
4592.85 4375
4593.49 4176
4594.13 4188
4594.77 4485
4595.41 4370
4596.05 4277
4596.69 4129
4597.33 4336
4597.97 4356
4598.61 4097
4599.25 4055
4599.89 4055
4600.53 4231
4601.17 4265
4601.81 4169
4602.45 3922
4603.09 4011
4603.73 4098
4604.37 3953
4605.01 4086
4605.65 4136
4606.29 4093
4606.93 4031
4607.57 4007
4608.21 4200
4608.85 4207
4609.49 4144
4610.13 4042
4610.77 3882
4611.41 4187
4612.05 4233
4612.70 4277
4613.34 4176
4613.98 4153
4614.62 4180
4615.26 4013
4615.90 4019
4616.54 4161
4617.18 4003
4617.82 3970
4618.46 4014
4619.10 3836
4619.75 3955
4620.39 3888
4621.03 3986
4621.67 3955
4622.31 3969
4622.95 3860
4623.59 3944
4624.24 4020
4624.88 3965
4625.52 4101
4626.16 4088
4626.80 4025
4627.44 4069
4628.09 4063
4628.73 3959
4629.37 3849
4630.01 3924
4630.65 3922
4631.29 3870
4631.94 3972
4632.58 4023
4633.22 4087
4633.86 4012
4634.51 4017
4635.15 3886
4635.79 3898
4636.43 3919
4637.07 4021
4637.72 3928
4638.36 4038
4639.00 4087
4639.64 4132
4640.29 4085
4640.93 4345
4641.57 4337
4642.21 4196
4642.86 4542
4643.50 4512
4644.14 4311
4644.79 4257
4645.43 3993
4646.07 4022
4646.72 4001
4647.36 3896
4648.00 3958
4648.64 3930
4649.29 4003
4649.93 3861
4650.57 4028
4651.22 4109
4651.86 4039
4652.50 3900
4653.15 3860
4653.79 3968
4654.44 3958
4655.08 3957
4655.72 4152
4656.37 3914
4657.01 3969
4657.65 4124
4658.30 4106
4658.94 3975
4659.59 3706
4660.23 3727
4660.87 3896
4661.52 3863
4662.16 3740
4662.81 3642
4663.45 3594
4664.09 3506
4664.74 3787
4665.38 3819
4666.03 3712
4666.67 3803
4667.32 3807
4667.96 3823
4668.61 3742
4669.25 3703
4669.89 4025
4670.54 3995
4671.18 3842
4671.83 3845
4672.47 3732
4673.12 3681
4673.76 3782
4674.41 3808
4675.05 3757
4675.70 3840
4676.34 3941
4676.99 3865
4677.63 3847
4678.28 3680
4678.92 3879
4679.57 3796
4680.22 3835
4680.86 3955
4681.51 3787
4682.15 3689
4682.80 3973
4683.44 4068
4684.09 3888
4684.73 3819
4685.38 3827
4686.03 3645
4686.67 3919
4687.32 3870
4687.96 3864
4688.61 3826
4689.25 3736
4689.90 3598
4690.55 3795
4691.19 3742
4691.84 3691
4692.49 3721
4693.13 3628
4693.78 3792
4694.42 3574
4695.07 3638
4695.72 3829
4696.36 3806
4697.01 3626
4697.66 3852
4698.30 3972
4698.95 3922
4699.60 3850
4700.24 4120
4700.89 4097
4701.54 4061
4702.18 4053
4702.83 4283
4703.48 4401
4704.12 4090
4704.77 4005
4705.42 3858
4706.07 3783
4706.71 3914
4707.36 3879
4708.01 3832
4708.66 3803
4709.30 3748
4709.95 3705
4710.60 3824
4711.24 3859
4711.89 3994
4712.54 4185
4713.19 3723
4713.84 3668
4714.48 3773
4715.13 3794
4715.78 3995
4716.43 3847
4717.07 3785
4717.72 3768
4718.37 3648
4719.02 3963
4719.67 3974
4720.31 3678
4720.96 3896
4721.61 4049
4722.26 3939
4722.91 4114
4723.56 4181
4724.20 4185
4724.85 3909
4725.50 3825
4726.15 4027
4726.80 4197
4727.45 4224
4728.10 3949
4728.74 4211
4729.39 4492
4730.04 4666
4730.69 4433
4731.34 4463
4731.99 4366
4732.64 4403
4733.29 4229
4733.94 4242
4734.58 3957
4735.23 3784
4735.88 3893
4736.53 3824
4737.18 3904
4737.83 3934
4738.48 3816
4739.13 3768
4739.78 4006
4740.43 4123
4741.08 3956
4741.73 4078
4742.38 3956
4743.03 4104
4743.68 4131
4744.33 4209
4744.98 4116
4745.63 4170
4746.28 4197
4746.93 4197
4747.58 4132
4748.23 3986
4748.88 3971
4749.53 4113
4750.18 4175
4750.83 3861
4751.48 3845
4752.13 4039
4752.78 3940
4753.43 4087
4754.08 4038
4754.73 4334
4755.38 4256
4756.03 4172
4756.68 4248
4757.33 4347
4757.98 4559
4758.63 4754
4759.28 4446
4759.93 4172
4760.59 4350
4761.24 4223
4761.89 3958
4762.54 3804
4763.19 3947
4763.84 4167
4764.49 4116
4765.14 3974
4765.79 3831
4766.45 3765
4767.10 3711
4767.75 3662
4768.40 3718
4769.05 3621
4769.70 3827
4770.35 3783
4771.01 3790
4771.66 3981
4772.31 3735
4772.96 3846
4773.61 3841
4774.26 3682
4774.92 3745
4775.57 3610
4776.22 3562
4776.87 3764
4777.52 3646
4778.18 3681
4778.83 3847
4779.48 3907
4780.13 3743
4780.79 3838
4781.44 3944
4782.09 3960
4782.74 3898
4783.40 4032
4784.05 3908
4784.70 3809
4785.35 3994
4786.01 3968
4786.66 3943
4787.31 3950
4787.96 3561
4788.62 3885
4789.27 3777
4789.92 3605
4790.58 3717
4791.23 3697
4791.88 3685
4792.53 3633
4793.19 3542
4793.84 3622
4794.49 3896
4795.15 3857
4795.80 3556
4796.45 3685
4797.11 3830
4797.76 3879
4798.41 3900
4799.07 3740
4799.72 3557
4800.37 3592
4801.03 3777
4801.68 3835
4802.34 3583
4802.99 3621
4803.64 3710
4804.30 3754
4804.95 3563
4805.61 3409
4806.26 3610
4806.91 3731
4807.57 3802
4808.22 3660
4808.88 3410
4809.53 3506
4810.18 3740
4810.84 3616
4811.49 3502
4812.15 3629
4812.80 3723
4813.46 3669
4814.11 3471
4814.77 3589
4815.42 3652
4816.07 3839
4816.73 3932
4817.38 3764
4818.04 3804
4818.69 3610
4819.35 3786
4820.00 3902
4820.66 3787
4821.31 3731
4821.97 3643
4822.62 3870
4823.28 4074
4823.93 3782
4824.59 3866
4825.24 3960
4825.90 4009
4826.56 3786
4827.21 3966
4827.87 4054
4828.52 4175
4829.18 3889
4829.83 4003
4830.49 3971
4831.14 3871
4831.80 3960
4832.46 4100
4833.11 3810
4833.77 4114
4834.42 4024
4835.08 4020
4835.74 3973
4836.39 3960
4837.05 4209
4837.70 4499
4838.36 4507
4839.02 4396
4839.67 4375
4840.33 4257
4840.99 4448
4841.64 4462
4842.30 4413
4842.96 4476
4843.61 4318
4844.27 4394
4844.92 4261
4845.58 4150
4846.24 4101
4846.90 3957
4847.55 3955
4848.21 4175
4848.87 4274
4849.52 4246
4850.18 4326
4850.84 4639
4851.49 4638
4852.15 4542
4852.81 4766
4853.47 5147
4854.12 4767
4854.78 4861
4855.44 4927
4856.09 4600
4856.75 4709
4857.41 4342
4858.07 4263
4858.72 4579
4859.38 4281
4860.04 4127
4860.70 4406
4861.36 4377
4862.01 4442
4862.67 4427
4863.33 4137
4863.99 4377
4864.64 4407
4865.30 4342
4865.96 4383
4866.62 4453
4867.28 4374
4867.94 4343
4868.59 4428
4869.25 4459
4869.91 4326
4870.57 4436
4871.23 4415
4871.89 4298
4872.54 4198
4873.20 4047
4873.86 4179
4874.52 4029
4875.18 4042
4875.84 4068
4876.50 4070
4877.16 3983
4877.81 4036
4878.47 4116
4879.13 4207
4879.79 4184
4880.45 3974
4881.11 4204
4881.77 4267
4882.43 4127
4883.09 3992
4883.75 4026
4884.41 4113
4885.06 4011
4885.72 3866
4886.38 3879
4887.04 3921
4887.70 3974
4888.36 3920
4889.02 3773
4889.68 4015
4890.34 4084
4891.00 3787
4891.66 3972
4892.32 3858
4892.98 4002
4893.64 4111
4894.30 4020
4894.96 4030
4895.62 4250
4896.28 4008
4896.94 3930
4897.60 3733
4898.26 3911
4898.92 3831
4899.58 3825
4900.24 3854
4900.90 3583
4901.56 3730
4902.22 3855
4902.88 3823
4903.54 3727
4904.21 3780
4904.87 4164
4905.53 3944
4906.19 3971
4906.85 3943
4907.51 3766
4908.17 3732
4908.83 3668
4909.49 3952
4910.15 3832
4910.81 3693
4911.48 3748
4912.14 3747
4912.80 3580
4913.46 3581
4914.12 3695
4914.78 3815
4915.44 3864
4916.11 3603
4916.77 3656
4917.43 3589
4918.09 3601
4918.75 3617
4919.41 3589
4920.07 3686
4920.74 3626
4921.40 3433
4922.06 3469
4922.72 3402
4923.38 3259
4924.05 3386
4924.71 3474
4925.37 3597
4926.03 3424
4926.69 3528
4927.36 3641
4928.02 3424
4928.68 3430
4929.34 3528
4930.01 3441
4930.67 3491
4931.33 3695
4931.99 3371
4932.66 3431
4933.32 3450
4933.98 3592
4934.64 3563
4935.31 3599
4935.97 3760
4936.63 3648
4937.30 3755
4937.96 3655
4938.62 3651
4939.28 3508
4939.95 3669
4940.61 3700
4941.27 3621
4941.94 3645
4942.60 3553
4943.26 3624
4943.93 3528
4944.59 3512
4945.25 3490
4945.92 3561
4946.58 3540
4947.24 3322
4947.91 3545
4948.57 3571
4949.23 3468
4949.90 3753
4950.56 3707
4951.23 3648
4951.89 3652
4952.55 3694
4953.22 3596
4953.88 3239
4954.55 3311
4955.21 3460
4955.87 3350
4956.54 3256
4957.20 3182
4957.87 3264
4958.53 3540
4959.20 3444
4959.86 3308
4960.52 3508
4961.19 3505
4961.85 3468
4962.52 3582
4963.18 3432
4963.85 3436
4964.51 3628
4965.18 3826
4965.84 3764
4966.51 3617
4967.17 3669
4967.84 3770
4968.50 3654
4969.17 3559
4969.83 3621
4970.50 3809
4971.16 3709
4971.83 3792
4972.49 3771
4973.16 3792
4973.82 3803
4974.49 3527
4975.15 3733
4975.82 3532
4976.48 3572
4977.15 3563
4977.82 3585
4978.48 3679
4979.15 3571
4979.81 3557
4980.48 3751
4981.14 3762
4981.81 3652
4982.48 3654
4983.14 3710
4983.81 3763
4984.47 3635
4985.14 3697
4985.81 3517
4986.47 3572
4987.14 3667
4987.81 3722
4988.47 4000
4989.14 4119
4989.80 4313
4990.47 4292
4991.14 4496
4991.80 4871
4992.47 4968
4993.14 5087
4993.80 5083
4994.47 5215
4995.14 5022
4995.80 4722
4996.47 4679
4997.14 4667
4997.80 4516
4998.47 4052
4999.14 3850
4999.81 3705
5000.47 3717
5001.14 3604
5001.81 3398
5002.47 3423
5003.14 3441
5003.81 3550
5004.48 3407
5005.14 3490
5005.81 3575
5006.48 3492
5007.15 3399
5007.81 3405
5008.48 3460
5009.15 3327
5009.82 3236
5010.49 3396
5011.15 3575
5011.82 3562
5012.49 3620
5013.16 3680
5013.83 3740
5014.49 3559
5015.16 3523
5015.83 3625
5016.50 3674
5017.17 3574
5017.83 3756
5018.50 3623
5019.17 3741
5019.84 3775
5020.51 3873
5021.18 3903
5021.84 4119
5022.51 3892
5023.18 3892
5023.85 3901
5024.52 3800
5025.19 4092
5025.86 4330
5026.53 4272
5027.19 4219
5027.86 4457
5028.53 4370
5029.20 4363
5029.87 4258
5030.54 4217
5031.21 4093
5031.88 4162
5032.55 4034
5033.22 4004
5033.89 3989
5034.56 3928
5035.23 3897
5035.89 3704
5036.56 3633
5037.23 3752
5037.90 3740
5038.57 3504
5039.24 3722
5039.91 3632
5040.58 3571
5041.25 3528
5041.92 3601
5042.59 3754
5043.26 3611
5043.93 3837
5044.60 3678
5045.27 3735
5045.94 3764
5046.61 3701
5047.28 3755
5047.95 3913
5048.62 4043
5049.29 3952
5049.96 3804
5050.63 3900
5051.31 3622
5051.98 3590
5052.65 3631
5053.32 3528
5053.99 3568
5054.66 3598
5055.33 3520
5056.00 3649
5056.67 3420
5057.34 3497
5058.01 3823
5058.68 3825
5059.35 3858
5060.03 3748
5060.70 4020
5061.37 4020
5062.04 4217
5062.71 4316
5063.38 4336
5064.05 4383
5064.72 4278
5065.40 4144
5066.07 4169
5066.74 4177
5067.41 4108
5068.08 3863
5068.75 3797
5069.43 3811
5070.10 3752
5070.77 3779
5071.44 3741
5072.11 3803
5072.79 3694
5073.46 3703
5074.13 3664
5074.80 3592
5075.47 3702
5076.15 3740
5076.82 3652
5077.49 3651
5078.16 3713
5078.83 3880
5079.51 3828
5080.18 3778
5080.85 3745
5081.52 3732
5082.20 3753
5082.87 3596
5083.54 3636
5084.22 3600
5084.89 3807
5085.56 3799
5086.23 3857
5086.91 3647
5087.58 3661
5088.25 3635
5088.93 3674
5089.60 3599
5090.27 3611
5090.94 3618
5091.62 3517
5092.29 3539
5092.96 3749
5093.64 3749
5094.31 3903
5094.98 3875
5095.66 3986
5096.33 4177
5097.00 3945
5097.68 3882
5098.35 3732
5099.03 3602
5099.70 3903
5100.37 3884
5101.05 3816
5101.72 3683
5102.39 3696
5103.07 3638
5103.74 3665
5104.42 3674
5105.09 3482
5105.77 3514
5106.44 3479
5107.11 3473
5107.79 3681
5108.46 3639
5109.14 3498
5109.81 3516
5110.49 3686
5111.16 3671
5111.83 3845
5112.51 3628
5113.18 3489
5113.86 3451
5114.53 3594
5115.21 3568
5115.88 3507
5116.56 3482
5117.23 3483
5117.91 3702
5118.58 3547
5119.26 3851
5119.93 3817
5120.61 3434
5121.28 3356
5121.96 3410
5122.63 3521
5123.31 3587
5123.98 3597
5124.66 3592
5125.33 3454
5126.01 3755
5126.69 3670
5127.36 3557
5128.04 3604
5128.71 3466
5129.39 3580
5130.06 3484
5130.74 3484
5131.42 3535
5132.09 3444
5132.77 3466
5133.44 3438
5134.12 3389
5134.79 3480
5135.47 3410
5136.15 3431
5136.82 3463
5137.50 3313
5138.18 3513
5138.85 3575
5139.53 3511
5140.20 3536
5140.88 3520
5141.56 3398
5142.23 3402
5142.91 3500
5143.59 3495
5144.26 3363
5144.94 3385
5145.62 3433
5146.29 3293
5146.97 3573
5147.65 3549
5148.33 3451
5149.00 3552
5149.68 3385
5150.36 3339
5151.03 3365
5151.71 3170
5152.39 3305
5153.06 3245
5153.74 3288
5154.42 3249
5155.10 3207
5155.77 3274
5156.45 3304
5157.13 3250
5157.81 3384
5158.48 3385
5159.16 3244
5159.84 3336
5160.52 3307
5161.20 3199
5161.87 3289
5162.55 3356
5163.23 3495
5163.91 3320
5164.58 3303
5165.26 3286
5165.94 3377
5166.62 3205
5167.30 3224
5167.98 3217
5168.65 3199
5169.33 3321
5170.01 3125
5170.69 3277
5171.37 3334
5172.05 3209
5172.72 3225
5173.40 3258
5174.08 3385
5174.76 3378
5175.44 3197
5176.12 3293
5176.80 3314
5177.48 3463
5178.15 3341
5178.83 3291
5179.51 3189
5180.19 3053
5180.87 3009
5181.55 3238
5182.23 3448
5182.91 3290
5183.59 3128
5184.27 3226
5184.95 3431
5185.63 3092
5186.30 3269
5186.98 3126
5187.66 3181
5188.34 3138
5189.02 3174
5189.70 3345
5190.38 3450
5191.06 3118
5191.74 3360
5192.42 3323
5193.10 3321
5193.78 3225
5194.46 3183
5195.14 3190
5195.82 3087
5196.50 3016
5197.18 3183
5197.86 3219
5198.54 3020
5199.22 3378
5199.90 3299
5200.58 3316
5201.26 3323
5201.94 3392
5202.62 3385
5203.31 3352
5203.99 3214
5204.67 3143
5205.35 3368
5206.03 3247
5206.71 3390
5207.39 3297
5208.07 3442
5208.75 3404
5209.43 3345
5210.11 3489
5210.79 3398
5211.48 3342
5212.16 3379
5212.84 3326
5213.52 3379
5214.20 3582
5214.88 3536
5215.56 3496
5216.24 3496
5216.93 3700
5217.61 3491
5218.29 3421
5218.97 3341
5219.65 3336
5220.33 3425
5221.02 3427
5221.70 3344
5222.38 3425
5223.06 3353
5223.74 3490
5224.42 3441
5225.11 3225
5225.79 3321
5226.47 3393
5227.15 3410
5227.83 3344
5228.52 3177
5229.20 3363
5229.88 3427
5230.56 3259
5231.25 3281
5231.93 3158
5232.61 3211
5233.29 3330
5233.98 3334
5234.66 3421
5235.34 3394
5236.02 3450
5236.71 3398
5237.39 3439
5238.07 3489
5238.76 3257
5239.44 3455
5240.12 3490
5240.80 3374
5241.49 3428
5242.17 3528
5242.85 3768
5243.54 3711
5244.22 3729
5244.90 3805
5245.59 3950
5246.27 3880
5246.95 3777
5247.64 4102
5248.32 3948
5249.00 3989
5249.69 3897
5250.37 3930
5251.05 4005
5251.74 3898
5252.42 3899
5253.11 3921
5253.79 3843
5254.47 3730
5255.16 3537
5255.84 3660
5256.53 3668
5257.21 3558
5257.89 3541
5258.58 3549
5259.26 3354
5259.95 3331
5260.63 3155
5261.32 3367
5262.00 3418
5262.68 3516
5263.37 3498
5264.05 3411
5264.74 3532
5265.42 3437
5266.11 3449
5266.79 3430
5267.48 3368
5268.16 3497
5268.85 3505
5269.53 3600
5270.22 3459
5270.90 3502
5271.59 3579
5272.27 3745
5272.96 3660
5273.64 3709
5274.33 3592
5275.01 3635
5275.70 3763
5276.38 3581
5277.07 3549
5277.75 3466
5278.44 3567
5279.12 3499
5279.81 3274
5280.49 3504
5281.18 3545
5281.87 3443
5282.55 3812
5283.24 3731
5283.92 3810
5284.61 3847
5285.30 3820
5285.98 3702
5286.67 3957
5287.35 4029
5288.04 4209
5288.73 3891
5289.41 3877
5290.10 3881
5290.78 3811
5291.47 3817
5292.16 3801
5292.84 3886
5293.53 3908
5294.22 3911
5294.90 3948
5295.59 4094
5296.28 4138
5296.96 4288
5297.65 4134
5298.34 4221
5299.02 4068
5299.71 4189
5300.40 4209
5301.08 4178
5301.77 4020
5302.46 4070
5303.14 3909
5303.83 3977
5304.52 4245
5305.21 4158
5305.89 4163
5306.58 4057
5307.27 4282
5307.96 4140
5308.64 4230
5309.33 4086
5310.02 3806
5310.71 3754
5311.39 3907
5312.08 3760
5312.77 3514
5313.46 3391
5314.14 3539
5314.83 3528
5315.52 3400
5316.21 3227
5316.89 3520
5317.58 3678
5318.27 3544
5318.96 3311
5319.65 3437
5320.34 3555
5321.02 3604
5321.71 3506
5322.40 3604
5323.09 3619
5323.78 3671
5324.47 3638
5325.15 3521
5325.84 3644
5326.53 3503
5327.22 3595
5327.91 3748
5328.60 3750
5329.29 3294
5329.97 3374
5330.66 3483
5331.35 3609
5332.04 3439
5332.73 3522
5333.42 3474
5334.11 3587
5334.80 3529
5335.49 3367
5336.18 3532
5336.87 3609
5337.55 3641
5338.24 3619
5338.93 3394
5339.62 3406
5340.31 3577
5341.00 3658
5341.69 3486
5342.38 3560
5343.07 3569
5343.76 3681
5344.45 3640
5345.14 3599
5345.83 3662
5346.52 3804
5347.21 3795
5347.90 3699
5348.59 3882
5349.28 4046
5349.97 3850
5350.66 4136
5351.35 4057
5352.04 4099
5352.73 4083
5353.42 4318
5354.11 4336
5354.80 4335
5355.49 4330
5356.18 4342
5356.87 4335
5357.56 4188
5358.25 3995
5358.94 4045
5359.64 3910
5360.33 3750
5361.02 3585
5361.71 3614
5362.40 3665
5363.09 3465
5363.78 3408
5364.47 3516
5365.16 3401
5365.85 3425
5366.55 3492
5367.24 3714
5367.93 3490
5368.62 3501
5369.31 3573
5370.00 3526
5370.69 3592
5371.38 3646
5372.08 3584
5372.77 3401
5373.46 3427
5374.15 3350
5374.84 3483
5375.53 3311
5376.23 3279
5376.92 3160
5377.61 3186
5378.30 3496
5378.99 3439
5379.69 3385
5380.38 3393
5381.07 3400
5381.76 3442
5382.45 3269
5383.15 3362
5383.84 3368
5384.53 3502
5385.22 3455
5385.92 3416
5386.61 3445
5387.30 3462
5387.99 3156
5388.69 3260
5389.38 3280
5390.07 3283
5390.76 3352
5391.46 3342
5392.15 3288
5392.84 3363
5393.54 3579
5394.23 3630
5394.92 3548
5395.61 3512
5396.31 3492
5397.00 3455
5397.69 3496
5398.39 3508
5399.08 3503
5399.77 3441
5400.47 3464
5401.16 3239
5401.85 3355
5402.55 3488
5403.24 3522
5403.93 3510
5404.63 3158
5405.32 3205
5406.02 3461
5406.71 3216
5407.40 3342
5408.10 3461
5408.79 3414
5409.48 3541
5410.18 3435
5410.87 3364
5411.57 3328
5412.26 3276
5412.95 3500
5413.65 3413
5414.34 3436
5415.04 3334
5415.73 3492
5416.43 3454
5417.12 3331
5417.82 3462
5418.51 3364
5419.20 3305
5419.90 3198
5420.59 3213
5421.29 3291
5421.98 3300
5422.68 3201
5423.37 3315
5424.07 3390
5424.76 3382
5425.46 3432
5426.15 3392
5426.85 3305
5427.54 3240
5428.24 3357
5428.93 3300
5429.63 3539
5430.32 3493
5431.02 3379
5431.71 3380
5432.41 3308
5433.10 3363
5433.80 3200
5434.50 3208
5435.19 3461
5435.89 3485
5436.58 3375
5437.28 3375
5437.97 3421
5438.67 3548
5439.37 3466
5440.06 3467
5440.76 3532
5441.45 3518
5442.15 3647
5442.85 3475
5443.54 3564
5444.24 3588
5444.93 3663
5445.63 3696
5446.33 3626
5447.02 3826
5447.72 3742
5448.42 3754
5449.11 3874
5449.81 4159
5450.51 4178
5451.20 4257
5451.90 4348
5452.60 4483
5453.29 5017
5453.99 4600
5454.69 4508
5455.38 4435
5456.08 4365
5456.78 4302
5457.47 4134
5458.17 3925
5458.87 4025
5459.57 4193
5460.26 3976
5460.96 4073
5461.66 4069
5462.35 4050
5463.05 4122
5463.75 4095
5464.45 4047
5465.14 4229
5465.84 4311
5466.54 4380
5467.24 4292
5467.93 4376
5468.63 4521
5469.33 4498
5470.03 4494
5470.73 4379
5471.42 4220
5472.12 4201
5472.82 4040
5473.52 4039
5474.22 4137
5474.91 3992
5475.61 3922
5476.31 3943
5477.01 3907
5477.71 3993
5478.40 4121
5479.10 3930
5479.80 3958
5480.50 3949
5481.20 4000
5481.90 4147
5482.60 4270
5483.29 4292
5483.99 4138
5484.69 4335
5485.39 4401
5486.09 4425
5486.79 4356
5487.49 4310
5488.19 4573
5488.89 4404
5489.58 4211
5490.28 4129
5490.98 4167
5491.68 4204
5492.38 4304
5493.08 4129
5493.78 4268
5494.48 4276
5495.18 4225
5495.88 4199
5496.58 4057
5497.28 4125
5497.98 4007
5498.68 4247
5499.38 4395
5500.08 4407
5500.78 4443
5501.48 4548
5502.18 4777
5502.88 5045
5503.58 5106
5504.28 5044
5504.98 5320
5505.68 5441
5506.38 5491
5507.08 5473
5507.78 5313
5508.48 4966
5509.18 4652
5509.88 4567
5510.58 4526
5511.28 4641
5511.98 4584
5512.68 4449
5513.38 4563
5514.08 4696
5514.78 4468
5515.48 4443
5516.18 4635
5516.88 4845
5517.58 4613
5518.28 4755
5518.99 4759
5519.69 4681
5520.39 4718
5521.09 4756
5521.79 4716
5522.49 4677
5523.19 4500
5523.89 4075
5524.59 4003
5525.30 4183
5526.00 4047
5526.70 3996
5527.40 3889
5528.10 3974
5528.80 3840
5529.50 3779
5530.21 3894
5530.91 3825
5531.61 3590
5532.31 3715
5533.01 3869
5533.72 3915
5534.42 3784
5535.12 3945
5535.82 3963
5536.52 3959
5537.23 3890
5537.93 4123
5538.63 4162
5539.33 4130
5540.03 4138
5540.74 4121
5541.44 4285
5542.14 4238
5542.84 4228
5543.55 3996
5544.25 3939
5544.95 3871
5545.65 3993
5546.36 3901
5547.06 3882
5547.76 3524
5548.47 3719
5549.17 3838
5549.87 3684
5550.57 3696
5551.28 3749
5551.98 3769
5552.68 3679
5553.39 3881
5554.09 3849
5554.79 3739
5555.50 3825
5556.20 3731
5556.90 3763
5557.61 3680
5558.31 3692
5559.01 3798
5559.72 3890
5560.42 3795
5561.12 3485
5561.83 3558
5562.53 3506
5563.23 3559
5563.94 3502
5564.64 3624
5565.35 3815
5566.05 3604
5566.75 3581
5567.46 3578
5568.16 3594
5568.87 3471
5569.57 3605
5570.27 3577
5570.98 3622
5571.68 3755
5572.39 3712
5573.09 3535
5573.80 3253
5574.50 3398
5575.21 3537
5575.91 3424
5576.61 3405
5577.32 3446
5578.02 3684
5578.73 3567
5579.43 3543
5580.14 3582
5580.84 3616
5581.55 3520
5582.25 3336
5582.96 3493
5583.66 3507
5584.37 3295
5585.07 3389
5585.78 3417
5586.48 3424
5587.19 3534
5587.89 3413
5588.60 3315
5589.30 3151
5590.01 3219
5590.72 3289
5591.42 3264
5592.13 3381
5592.83 3393
5593.54 3430
5594.24 3457
5594.95 3489
5595.66 3553
5596.36 3650
5597.07 3447
5597.77 3284
5598.48 3116
5599.18 3256
5599.89 3360
5600.60 3201
5601.30 3247
5602.01 3245
5602.72 3315
5603.42 3138
5604.13 3235
5604.83 3213
5605.54 3178
5606.25 3206
5606.95 3205
5607.66 3078
5608.37 3284
5609.07 3365
5609.78 3127
5610.49 3170
5611.19 3203
5611.90 3076
5612.61 3199
5613.31 3192
5614.02 3158
5614.73 3261
5615.44 3274
5616.14 3145
5616.85 3077
5617.56 3098
5618.26 2980
5618.97 3105
5619.68 3111
5620.39 3118
5621.09 3125
5621.80 3118
5622.51 3232
5623.22 3026
5623.92 3169
5624.63 3348
5625.34 3188
5626.05 3255
5626.75 3068
5627.46 2925
5628.17 2919
5628.88 3075
5629.59 3163
5630.29 3202
5631.00 3181
5631.71 3103
5632.42 3219
5633.13 3257
5633.83 3188
5634.54 3106
5635.25 3049
5635.96 3168
5636.67 3063
5637.38 3127
5638.08 3170
5638.79 3068
5639.50 3113
5640.21 3137
5640.92 3188
5641.63 3089
5642.34 3125
5643.05 3160
5643.75 3066
5644.46 3122
5645.17 3204
5645.88 3169
5646.59 3063
5647.30 2965
5648.01 3039
5648.72 3282
5649.43 3182
5650.14 3134
5650.85 3420
5651.55 3261
5652.26 3378
5652.97 3321
5653.68 3259
5654.39 3296
5655.10 3223
5655.81 3273
5656.52 3253
5657.23 3180
5657.94 3208
5658.65 3227
5659.36 3053
5660.07 3247
5660.78 3288
5661.49 3116
5662.20 3344
5662.91 3202
5663.62 3409
5664.33 3333
5665.04 3212
5665.75 3441
5666.46 3497
5667.17 3279
5667.88 3290
5668.59 3257
5669.30 3139
5670.01 3080
5670.72 3067
5671.43 3162
5672.14 3338
5672.85 3497
5673.57 3340
5674.28 3365
5674.99 3402
5675.70 3313
5676.41 3343
5677.12 3342
5677.83 3418
5678.54 3427
5679.25 3239
5679.96 3421
5680.68 3368
5681.39 3321
5682.10 3265
5682.81 3147
5683.52 3298
5684.23 3313
5684.94 3340
5685.65 3388
5686.37 3282
5687.08 3263
5687.79 3419
5688.50 3352
5689.21 3339
5689.92 3283
5690.64 3368
5691.35 3129
5692.06 3116
5692.77 3206
5693.48 3212
5694.20 3362
5694.91 3303
5695.62 3227
5696.33 3390
5697.04 3214
5697.76 3296
5698.47 3309
5699.18 3304
5699.89 3241
5700.61 3148
5701.32 3166
5702.03 3112
5702.74 3198
5703.46 3385
5704.17 3536
5704.88 3204
5705.59 3369
5706.31 3481
5707.02 3456
5707.73 3181
5708.45 3225
5709.16 3163
5709.87 3184
5710.58 3235
5711.30 3413
5712.01 3348
5712.72 3325
5713.44 3274
5714.15 3156
5714.86 3305
5715.58 3236
5716.29 3323
5717.00 3386
5717.72 3126
5718.43 3165
5719.14 3135
5719.86 3211
5720.57 3323
5721.28 3364
5722.00 3175
5722.71 3210
5723.43 3491
5724.14 3541
5724.85 3537
5725.57 3480
5726.28 3466
5727.00 3353
5727.71 3573
5728.42 3759
5729.14 3590
5729.85 3514
5730.57 3473
5731.28 3585
5732.00 3526
5732.71 3506
5733.42 3745
5734.14 3769
5734.85 3673
5735.57 3573
5736.28 3535
5737.00 3551
5737.71 3678
5738.43 3687
5739.14 3555
5739.86 3698
5740.57 3814
5741.29 3999
5742.00 3876
5742.72 3914
5743.43 4149
5744.15 4069
5744.86 3964
5745.58 4115
5746.29 4335
5747.01 4281
5747.72 4025
5748.44 4065
5749.15 4088
5749.87 3881
5750.58 3969
5751.30 4011
5752.02 3938
5752.73 3900
5753.45 3973
5754.16 3940
5754.88 3999
5755.59 4217
5756.31 4081
5757.03 4099
5757.74 3917
5758.46 3821
5759.17 4026
5759.89 4056
5760.61 4009
5761.32 4176
5762.04 4170
5762.76 4159
5763.47 4321
5764.19 4373
5764.90 4281
5765.62 4412
5766.34 4573
5767.05 4716
5767.77 4985
5768.49 4934
5769.20 4914
5769.92 5041
5770.64 5136
5771.35 5185
5772.07 5124
5772.79 5266
5773.51 5764
5774.22 6005
5774.94 6381
5775.66 6975
5776.37 7694
5777.09 8020
5777.81 8448
5778.53 8862
5779.24 8888
5779.96 8697
5780.68 8049
5781.39 7580
5782.11 7124
5782.83 6846
5783.55 6542
5784.26 6422
5784.98 6304
5785.70 6183
5786.42 6003
5787.14 6145
5787.85 6214
5788.57 6033
5789.29 5879
5790.01 5921
5790.73 5788
5791.44 5951
5792.16 5791
5792.88 5759
5793.60 5833
5794.32 5789
5795.03 5731
5795.75 5828
5796.47 5854
5797.19 5998
5797.91 6025
5798.63 5642
5799.35 5752
5800.06 5887
5800.78 5754
5801.50 5796
5802.22 5729
5802.94 5904
5803.66 6448
5804.38 6264
5805.10 6819
5805.81 7147
5806.53 7437
5807.25 7543
5807.97 7508
5808.69 7347
5809.41 6931
5810.13 6636
5810.85 6325
5811.57 5962
5812.29 5651
5813.01 5779
5813.73 5684
5814.45 5488
5815.17 5471
5815.88 5563
5816.60 5163
5817.32 5570
5818.04 5793
5818.76 5662
5819.48 5760
5820.20 5764
5820.92 5769
5821.64 5651
5822.36 5658
5823.08 5725
5823.80 5201
5824.52 5020
5825.24 5228
5825.96 5078
5826.68 4885
5827.40 4899
5828.12 4920
5828.84 4744
5829.57 4684
5830.29 4800
5831.01 4764
5831.73 4858
5832.45 4726
5833.17 4834
5833.89 4739
5834.61 4476
5835.33 4455
5836.05 4462
5836.77 4520
5837.49 4552
5838.21 4189
5838.94 4528
5839.66 4482
5840.38 4335
5841.10 4337
5841.82 4324
5842.54 4100
5843.26 4097
5843.98 4277
5844.70 4317
5845.43 4135
5846.15 4040
5846.87 4138
5847.59 4179
5848.31 4293
5849.03 4235
5849.76 4160
5850.48 4108
5851.20 3952
5851.92 3918
5852.64 4057
5853.36 3963
5854.09 4028
5854.81 4044
5855.53 3977
5856.25 4227
5856.97 3974
5857.70 4018
5858.42 4053
5859.14 3882
5859.86 3811
5860.59 3989
5861.31 3807
5862.03 4025
5862.75 4038
5863.48 4110
5864.20 3985
5864.92 3721
5865.64 3731
5866.37 3652
5867.09 3772
5867.81 3850
5868.54 3837
5869.26 3987
5869.98 3936
5870.70 3776
5871.43 3785
5872.15 3880
5872.87 3722
5873.60 3656
5874.32 3783
5875.04 3689
5875.77 3678
5876.49 3508
5877.21 3445
5877.94 3597
5878.66 3550
5879.38 3619
5880.11 3480
5880.83 3434
5881.55 3656
5882.28 3681
5883.00 3604
5883.73 3675
5884.45 3653
5885.17 3756
5885.90 3683
5886.62 3618
5887.34 3520
5888.07 3550
5888.79 3514
5889.52 3446
5890.24 3739
5890.97 3778
5891.69 3731
5892.41 3803
5893.14 3437
5893.86 3405
5894.59 3453
5895.31 3445
5896.04 3449
5896.76 3325
5897.49 3354
5898.21 3449
5898.93 3482
5899.66 3388
5900.38 3352
5901.11 3409
5901.83 3434
5902.56 3492
5903.28 3576
5904.01 3625
5904.73 3639
5905.46 3374
5906.18 3542
5906.91 3635
5907.64 3578
5908.36 3596
5909.09 3600
5909.81 3583
5910.54 3651
5911.26 3683
5911.99 3572
5912.71 3374
5913.44 3433
5914.16 3464
5914.89 3395
5915.62 3436
5916.34 3444
5917.07 3549
5917.79 3532
5918.52 3451
5919.25 3593
5919.97 3508
5920.70 3647
5921.42 3550
5922.15 3497
5922.88 3490
5923.60 3475
5924.33 3590
5925.05 3361
5925.78 3448
5926.51 3512
5927.23 3387
5927.96 3404
5928.69 3534
5929.41 3423
5930.14 3661
5930.87 3355
5931.59 3552
5932.32 3585
5933.05 3543
5933.77 3735
5934.50 3560
5935.23 3572
5935.95 3726
5936.68 3589
5937.41 3583
5938.14 3599
5938.86 3744
5939.59 3886
5940.32 4133
5941.04 3974
5941.77 3828
5942.50 3793
5943.23 4047
5943.95 3844
5944.68 3813
5945.41 4072
5946.14 3926
5946.87 3883
5947.59 3788
5948.32 3896
5949.05 3936
5949.78 3826
5950.50 3554
5951.23 3719
5951.96 3845
5952.69 4021
5953.42 4049
5954.14 3899
5954.87 3862
5955.60 4053
5956.33 4163
5957.06 4268
5957.79 4121
5958.51 4223
5959.24 4258
5959.97 3890
5960.70 4073
5961.43 4144
5962.16 4184
5962.88 4146
5963.61 4114
5964.34 4021
5965.07 4104
5965.80 3998
5966.53 4047
5967.26 3974
5967.99 4204
5968.72 4188
5969.44 4145
5970.17 4396
5970.90 4598
5971.63 4414
5972.36 4460
5973.09 4503
5973.82 4470
5974.55 4508
5975.28 4434
5976.01 4460
5976.74 4336
5977.47 4287
5978.20 4105
5978.93 4269
5979.66 4105
5980.39 4419
5981.12 4415
5981.85 4445
5982.58 4381
5983.31 4554
5984.04 4408
5984.77 4410
5985.50 4515
5986.23 4610
5986.96 4532
5987.69 4805
5988.42 4548
5989.15 4496
5989.88 4631
5990.61 4484
5991.34 4316
5992.07 4571
5992.80 4489
5993.53 4543
5994.26 4530
5994.99 4581
5995.72 4583
5996.45 4326
5997.18 4317
5997.91 4542
5998.64 4399
5999.37 4351
6000.11 4378
6000.84 4480
6001.57 4299
6002.30 4316
6003.03 4546
6003.76 4520
6004.49 4271
6005.22 4362
6005.95 4347
6006.69 4442
6007.42 4288
6008.15 4507
6008.88 4447
6009.61 4405
6010.34 4481
6011.07 4664
6011.81 4808
6012.54 4856
6013.27 4972
6014.00 5316
6014.73 5323
6015.46 5556
6016.20 5745
6016.93 5704
6017.66 5575
6018.39 5488
6019.12 5317
6019.86 5152
6020.59 5088
6021.32 5001
6022.05 4801
6022.79 4766
6023.52 4507
6024.25 4459
6024.98 4518
6025.72 4287
6026.45 4219
6027.18 4272
6027.91 4259
6028.65 4167
6029.38 4241
6030.11 4070
6030.84 4175
6031.58 4055
6032.31 4346
6033.04 4372
6033.78 4250
6034.51 4006
6035.24 3955
6035.98 3998
6036.71 4207
6037.44 4057
6038.17 4125
6038.91 4159
6039.64 4218
6040.37 4071
6041.11 3965
6041.84 4194
6042.58 4085
6043.31 4064
6044.04 4334
6044.78 4254
6045.51 4178
6046.24 4328
6046.98 4188
6047.71 4284
6048.44 4339
6049.18 4437
6049.91 4352
6050.65 4356
6051.38 4428
6052.11 4329
6052.85 4345
6053.58 4359
6054.32 4429
6055.05 4439
6055.79 4505
6056.52 4483
6057.25 4580
6057.99 4481
6058.72 4445
6059.46 4229
6060.19 4196
6060.93 4222
6061.66 4274
6062.40 4216
6063.13 4266
6063.87 4239
6064.60 4296
6065.34 4485
6066.07 4567
6066.81 4367
6067.54 4250
6068.28 4264
6069.01 4183
6069.75 4129
6070.48 4342
6071.22 4329
6071.95 4247
6072.69 4349
6073.42 4282
6074.16 4190
6074.89 4169
6075.63 4080
6076.36 4214
6077.10 4144
6077.84 4207
6078.57 4277
6079.31 4249
6080.04 4182
6080.78 4183
6081.51 4155
6082.25 4331
6082.99 4375
6083.72 4189
6084.46 4466
6085.20 4463
6085.93 4312
6086.67 4230
6087.40 4444
6088.14 4556
6088.88 4415
6089.61 4271
6090.35 4382
6091.09 4205
6091.82 4107
6092.56 4245
6093.30 4279
6094.03 4234
6094.77 4370
6095.51 4393
6096.24 4427
6096.98 4372
6097.72 4360
6098.45 4421
6099.19 4488
6099.93 4288
6100.66 4267
6101.40 4566
6102.14 4392
6102.87 4269
6103.61 4216
6104.35 4325
6105.09 4421
6105.82 4265
6106.56 4268
6107.30 4470
6108.04 4371
6108.77 4291
6109.51 4323
6110.25 4285
6110.99 4444
6111.72 4469
6112.46 4224
6113.20 4286
6113.94 4476
6114.68 4322
6115.41 4322
6116.15 4468
6116.89 4596
6117.63 4662
6118.37 4583
6119.10 4559
6119.84 4342
6120.58 4398
6121.32 4298
6122.06 4478
6122.80 4514
6123.53 4616
6124.27 4832
6125.01 4924
6125.75 4723
6126.49 4770
6127.23 4750
6127.97 4992
6128.70 4974
6129.44 4924
6130.18 4989
6130.92 4919
6131.66 4884
6132.40 4890
6133.14 4914
6133.88 4967
6134.62 4863
6135.35 4976
6136.09 5073
6136.83 5032
6137.57 5115
6138.31 5239
6139.05 4917
6139.79 4949
6140.53 5121
6141.27 5224
6142.01 5325
6142.75 5257
6143.49 5199
6144.23 5300
6144.97 5331
6145.71 5456
6146.45 5379
6147.19 5326
6147.93 5441
6148.67 5472
6149.41 5415
6150.15 5470
6150.89 5354
6151.63 5347
6152.37 5684
6153.11 5460
6153.85 5677
6154.59 5658
6155.33 5695
6156.07 5683
6156.81 5782
6157.55 5998
6158.29 6095
6159.03 6104
6159.77 6064
6160.51 6014
6161.25 6268
6161.99 6012
6162.73 6105
6163.47 6334
6164.22 6244
6164.96 6375
6165.70 6448
6166.44 6578
6167.18 6895
6167.92 7074
6168.66 6847
6169.40 7431
6170.14 7718
6170.89 8004
6171.63 8244
6172.37 8327
6173.11 8238
6173.85 8217
6174.59 8202
6175.33 8052
6176.08 8213
6176.82 7971
6177.56 8004
6178.30 7773
6179.04 7616
6179.78 7652
6180.53 7704
6181.27 7590
6182.01 7680
6182.75 7494
6183.49 7596
6184.24 7822
6184.98 7756
6185.72 8041
6186.46 7986
6187.20 8118
6187.95 8098
6188.69 8106
6189.43 8227
6190.17 8220
6190.92 8379
6191.66 8550
6192.40 8439
6193.14 8261
6193.89 8609
6194.63 8686
6195.37 8981
6196.12 9147
6196.86 9264
6197.60 9496
6198.34 9709
6199.09 9921
6199.83 9970
6200.57 9805
6201.32 9875
6202.06 9813
6202.80 9778
6203.55 9894
6204.29 9819
6205.03 9737
6205.78 9982
6206.52 10261
6207.26 10448
6208.01 10758
6208.75 11551
6209.49 12873
6210.24 14212
6210.98 16797
6211.72 18885
6212.47 21474
6213.21 24262
6213.96 26317
6214.70 27648
6215.44 28297
6216.19 26717
6216.93 24838
6217.68 22983
6218.42 20548
6219.16 18008
6219.91 15576
6220.65 13603
6221.40 12242
6222.14 11227
6222.89 10443
6223.63 9587
6224.37 9267
6225.12 8949
6225.86 9107
6226.61 9413
6227.35 9492
6228.10 10020
6228.84 10295
6229.59 10850
6230.33 10499
6231.08 10874
6231.82 10875
6232.57 9956
6233.31 9241
6234.06 8663
6234.80 8186
6235.55 7692
6236.29 7399
6237.04 6988
6237.78 6832
6238.53 6937
6239.27 6620
6240.02 6911
6240.76 6629
6241.51 6786
6242.26 6805
6243.00 6736
6243.75 6855
6244.49 6791
6245.24 6985
6245.98 7075
6246.73 6982
6247.48 7108
6248.22 7141
6248.97 7212
6249.71 7398
6250.46 7332
6251.21 7259
6251.95 7406
6252.70 7830
6253.44 7897
6254.19 7787
6254.94 7805
6255.68 7502
6256.43 7289
6257.18 7344
6257.92 7209
6258.67 7122
6259.42 7008
6260.16 7204
6260.91 7207
6261.66 7165
6262.40 7189
6263.15 7095
6263.90 6971
6264.64 6814
6265.39 6729
6266.14 7052
6266.88 6888
6267.63 6836
6268.38 6791
6269.13 7000
6269.87 6841
6270.62 6844
6271.37 6511
6272.11 6563
6272.86 6633
6273.61 6396
6274.36 6586
6275.10 6447
6275.85 6246
6276.60 6347
6277.35 6266
6278.10 6239
6278.84 6382
6279.59 6369
6280.34 6267
6281.09 6331
6281.83 6210
6282.58 6296
6283.33 6105
6284.08 6038
6284.83 6001
6285.57 5898
6286.32 5919
6287.07 5835
6287.82 5796
6288.57 5930
6289.32 5967
6290.06 5968
6290.81 5823
6291.56 5991
6292.31 5999
6293.06 5729
6293.81 6050
6294.56 6374
6295.30 6375
6296.05 6258
6296.80 6272
6297.55 6270
6298.30 6285
6299.05 5796
6299.80 5718
6300.55 5844
6301.30 5684
6302.05 5328
6302.79 5341
6303.54 5230
6304.29 5251
6305.04 5269
6305.79 5361
6306.54 5422
6307.29 5449
6308.04 5509
6308.79 5539
6309.54 5415
6310.29 5359
6311.04 5482
6311.79 5330
6312.54 5471
6313.29 5349
6314.04 5186
6314.79 5232
6315.54 5162
6316.29 5113
6317.04 5268
6317.79 5353
6318.54 5104
6319.29 5081
6320.04 5366
6320.79 5376
6321.54 5113
6322.29 5111
6323.04 4983
6323.79 4703
6324.54 4779
6325.29 4849
6326.04 4716
6326.79 4747
6327.54 4685
6328.29 4461
6329.04 4522
6329.79 4518
6330.55 4268
6331.30 4546
6332.05 4401
6332.80 4337
6333.55 4550
6334.30 4376
6335.05 4452
6335.80 4613
6336.55 4397
6337.30 4364
6338.06 4414
6338.81 4459
6339.56 4452
6340.31 4350
6341.06 4486
6341.81 4423
6342.56 4427
6343.32 4238
6344.07 4468
6344.82 4613
6345.57 4413
6346.32 4469
6347.07 4342
6347.83 4169
6348.58 4341
6349.33 4409
6350.08 4485
6350.83 4348
6351.59 4353
6352.34 4304
6353.09 4372
6353.84 4563
6354.60 4312
6355.35 4333
6356.10 4570
6356.85 4464
6357.61 4511
6358.36 4299
6359.11 4387
6359.86 4489
6360.62 4486
6361.37 4459
6362.12 4536
6362.87 4446
6363.63 4404
6364.38 4427
6365.13 4261
6365.88 4067
6366.64 4198
6367.39 4145
6368.14 4232
6368.90 4049
6369.65 4182
6370.40 4297
6371.16 4392
6371.91 4364
6372.66 4134
6373.42 4168
6374.17 4188
6374.92 4021
6375.68 3956
6376.43 4029
6377.18 4132
6377.94 4125
6378.69 4028
6379.45 3906
6380.20 3823
6380.95 4007
6381.71 4050
6382.46 4060
6383.21 4131
6383.97 4148
6384.72 4104
6385.48 4015
6386.23 4140
6386.98 4162
6387.74 4038
6388.49 4035
6389.25 4148
6390.00 3979
6390.76 3924
6391.51 3830
6392.27 3742
6393.02 3865
6393.77 4031
6394.53 3831
6395.28 3926
6396.04 3817
6396.79 4058
6397.55 3959
6398.30 3966
6399.06 4009
6399.81 3947
6400.57 3891
6401.32 3822
6402.08 3885
6402.83 3982
6403.59 3870
6404.34 4048
6405.10 3859
6405.85 3744
6406.61 3779
6407.36 3790
6408.12 3720
6408.88 3885
6409.63 3840
6410.39 3913
6411.14 3696
6411.90 3790
6412.65 3780
6413.41 3998
6414.16 4041
6414.92 3818
6415.68 3810
6416.43 3857
6417.19 4036
6417.94 4149
6418.70 3875
6419.46 3812
6420.21 3909
6420.97 3990
6421.73 4110
6422.48 3990
6423.24 3856
6423.99 3821
6424.75 3897
6425.51 3887
6426.26 3904
6427.02 4018
6427.78 3916
6428.53 3845
6429.29 3837
6430.05 3820
6430.80 3827
6431.56 3878
6432.32 3898
6433.07 3765
6433.83 3825
6434.59 3865
6435.34 4036
6436.10 3932
6436.86 3824
6437.62 4069
6438.37 4064
6439.13 3987
6439.89 4257
6440.65 4124
6441.40 4085
6442.16 4067
6442.92 4034
6443.68 3988
6444.43 3963
6445.19 4132
6445.95 4124
6446.71 4048
6447.46 4256
6448.22 4096
6448.98 3944
6449.74 4123
6450.49 4043
6451.25 3788
6452.01 3883
6452.77 3990
6453.53 4090
6454.29 4020
6455.04 4109
6455.80 4214
6456.56 4089
6457.32 4006
6458.08 3950
6458.84 4185
6459.59 4295
6460.35 4314
6461.11 4452
6461.87 4502
6462.63 4499
6463.39 4415
6464.15 4306
6464.90 4437
6465.66 4454
6466.42 4577
6467.18 4377
6467.94 4502
6468.70 4551
6469.46 4475
6470.22 4515
6470.98 4494
6471.73 4705
6472.49 4666
6473.25 4579
6474.01 4631
6474.77 4803
6475.53 4794
6476.29 4586
6477.05 4675
6477.81 4923
6478.57 4972
6479.33 4873
6480.09 5014
6480.85 5041
6481.61 4991
6482.37 5114
6483.13 5104
6483.89 5062
6484.65 5087
6485.41 5068
6486.17 5065
6486.93 5090
6487.69 5028
6488.45 5296
6489.21 5392
6489.97 5464
6490.73 5368
6491.49 5428
6492.25 5526
6493.01 5554
6493.77 5680
6494.53 5479
6495.29 5753
6496.05 5789
6496.81 5846
6497.57 5995
6498.33 6083
6499.10 6143
6499.86 6182
6500.62 6368
6501.38 6312
6502.14 6525
6502.90 6126
6503.66 6285
6504.42 6498
6505.18 6429
6505.94 6516
6506.71 6370
6507.47 6346
6508.23 6591
6508.99 6427
6509.75 6437
6510.51 6647
6511.27 6629
6512.04 6821
6512.80 6798
6513.56 7323
6514.32 7504
6515.08 7312
6515.84 7754
6516.61 7946
6517.37 8041
6518.13 8362
6518.89 8301
6519.65 8247
6520.42 8147
6521.18 7961
6521.94 7935
6522.70 7554
6523.46 8018
6524.23 8170
6524.99 8261
6525.75 8383
6526.51 8456
6527.28 8614
6528.04 8639
6528.80 8664
6529.56 8960
6530.33 9185
6531.09 9139
6531.85 9160
6532.61 9284
6533.38 9129
6534.14 9276
6534.90 9146
6535.67 9258
6536.43 9412
6537.19 9726
6537.95 10953
6538.72 12404
6539.48 14207
6540.24 15870
6541.01 16978
6541.77 18546
6542.53 19582
6543.30 18876
6544.06 18174
6544.82 17082
6545.59 15103
6546.35 12916
6547.11 11569
6547.88 10089
6548.64 9168
6549.41 8385
6550.17 7630
6550.93 7541
6551.70 7240
6552.46 7020
6553.22 6790
6553.99 6977
6554.75 6947
6555.52 6864
6556.28 6770
6557.05 6924
6557.81 6853
6558.57 6673
6559.34 6419
6560.10 6511
6560.87 6486
6561.63 6563
6562.40 6462
6563.16 6433
6563.92 6466
6564.69 6552
6565.45 6468
6566.22 6825
6566.98 7027
6567.75 7153
6568.51 7215
6569.28 7378
6570.04 7410
6570.81 7358
6571.57 7576
6572.34 7423
6573.10 7485
6573.87 7241
6574.63 7453
6575.40 7582
6576.16 7741
6576.93 7992
6577.69 8067
6578.46 8529
6579.23 8887
6579.99 8940
6580.76 9138
6581.52 9115
6582.29 9402
6583.05 9240
6583.82 8978
6584.59 8712
6585.35 8732
6586.12 8374
6586.88 8196
6587.65 8126
6588.41 7601
6589.18 7801
6589.95 7642
6590.71 7384
6591.48 7569
6592.25 7626
6593.01 7677
6593.78 7804
6594.54 8013
6595.31 8220
6596.08 8311
6596.84 8501
6597.61 8892
6598.38 8867
6599.14 8697
6599.91 8573
6600.68 8486
6601.44 8237
6602.21 8033
6602.98 7634
6603.74 7399
6604.51 7500
6605.28 7305
6606.05 7136
6606.81 6850
6607.58 6816
6608.35 6920
6609.11 6760
6609.88 6786
6610.65 6661
6611.42 6622
6612.18 6851
6612.95 7026
6613.72 7253
6614.49 6876
6615.25 7010
6616.02 7433
6616.79 7376
6617.56 7291
6618.32 7090
6619.09 7028
6619.86 6862
6620.63 6907
6621.40 6714
6622.16 6482
6622.93 6647
6623.70 6721
6624.47 6559
6625.24 6334
6626.00 6388
6626.77 6330
6627.54 6297
6628.31 6257
6629.08 6181
6629.85 6194
6630.61 6153
6631.38 6321
6632.15 6179
6632.92 6185
6633.69 6086
6634.46 6223
6635.23 6385
6635.99 6648
6636.76 6958
6637.53 7098
6638.30 7314
6639.07 7706
6639.84 8049
6640.61 8213
6641.38 8129
6642.15 7877
6642.92 7754
6643.68 7345
6644.45 7105
6645.22 6809
6645.99 6358
6646.76 6086
6647.53 5862
6648.30 5963
6649.07 5722
6649.84 5434
6650.61 5571
6651.38 5591
6652.15 5702
6652.92 5726
6653.69 5669
6654.46 5470
6655.23 5642
6656.00 5454
6656.77 5674
6657.54 5545
6658.31 5398
6659.08 5135
6659.85 5339
6660.62 5249
6661.39 5216
6662.16 5036
6662.93 5025
6663.70 5031
6664.47 4915
6665.24 4905
6666.01 5069
6666.78 4942
6667.55 4799
6668.32 4958
6669.09 5131
6669.86 5029
6670.64 4707
6671.41 4796
6672.18 4989
6672.95 4848
6673.72 4768
6674.49 4755
6675.26 5010
6676.03 4958
6676.80 5115
6677.57 5030
6678.35 4930
6679.12 4963
6679.89 4857
6680.66 4833
6681.43 5048
6682.20 4828
6682.97 4743
6683.75 4796
6684.52 4804
6685.29 4825
6686.06 4978
6686.83 4962
6687.60 5125
6688.38 5071
6689.15 5163
6689.92 5199
6690.69 5130
6691.46 5080
6692.24 5219
6693.01 5098
6693.78 5175
6694.55 5014
6695.32 4915
6696.10 4877
6696.87 4718
6697.64 4660
6698.41 4624
6699.19 4551
6699.96 4372
6700.73 4287
6701.50 4273
6702.28 4239
6703.05 4383
6703.82 4530
6704.59 4497
6705.37 4431
6706.14 4498
6706.91 4532
6707.69 4341
6708.46 4287
6709.23 4412
6710.00 4342
6710.78 4322
6711.55 4306
6712.32 4152
6713.10 4152
6713.87 4189
6714.64 4338
6715.42 4317
6716.19 4109
6716.96 4112
6717.74 4291
6718.51 4146
6719.28 3914
6720.06 4065
6720.83 4232
6721.61 4246
6722.38 4080
6723.15 4043
6723.93 4181
6724.70 3932
6725.47 3841
6726.25 3917
6727.02 4003
6727.80 3896
6728.57 3992
6729.35 3905
6730.12 3963
6730.89 3868
6731.67 4018
6732.44 3927
6733.22 3822
6733.99 3926
6734.77 3723
6735.54 3851
6736.31 3911
6737.09 3898
6737.86 3848
6738.64 3877
6739.41 3776
6740.19 3882
6740.96 3844
6741.74 3697
6742.51 3958
6743.29 3919
6744.06 3877
6744.84 3881
6745.61 3716
6746.39 3765
6747.16 3863
6747.94 3634
6748.71 3725
6749.49 3764
6750.26 3941
6751.04 3808
6751.82 3684
6752.59 3835
6753.37 3755
6754.14 3891
6754.92 3958
6755.69 3988
6756.47 3795
6757.25 3767
6758.02 3841
6758.80 3814
6759.57 3838
6760.35 3659
6761.12 3718
6761.90 3735
6762.68 3632
6763.45 3557
6764.23 3551
6765.01 3574
6765.78 3517
6766.56 3611
6767.33 3696
6768.11 3736
6768.89 3677
6769.66 3591
6770.44 3686
6771.22 3764
6771.99 3686
6772.77 3642
6773.55 3613
6774.32 3767
6775.10 3734
6775.88 3505
6776.65 3412
6777.43 3552
6778.21 3633
6778.99 3633
6779.76 3497
6780.54 3569
6781.32 3586
6782.09 3632
6782.87 3709
6783.65 3798
6784.43 3601
6785.20 3653
6785.98 3702
6786.76 3567
6787.54 3671
6788.31 3655
6789.09 3523
6789.87 3544
6790.65 3576
6791.42 3606
6792.20 3639
6792.98 3738
6793.76 3600
6794.54 3502
6795.31 3557
6796.09 3497
6796.87 3582
6797.65 3388
6798.43 3361
6799.20 3516
6799.98 3534
6800.76 3462
6801.54 3433
6802.32 3494
6803.10 3432
6803.87 3556
6804.65 3585
6805.43 3543
6806.21 3492
6806.99 3514
6807.77 3464
6808.55 3480
6809.32 3437
6810.10 3474
6810.88 3667
6811.66 3653
6812.44 3496
6813.22 3478
6814.00 3566
6814.78 3526
6815.56 3539
6816.34 3458
6817.11 3394
6817.89 3554
6818.67 3562
6819.45 3460
6820.23 3460
6821.01 3500
6821.79 3403
6822.57 3558
6823.35 3550
6824.13 3556
6824.91 3526
6825.69 3611
6826.47 3427
6827.25 3574
6828.03 3599
6828.81 3566
6829.59 3648
6830.37 3671
6831.15 3587
6831.93 3678
6832.71 3534
6833.49 3577
6834.27 3612
6835.05 3672
6835.83 3701
6836.61 3657
6837.39 3608
6838.17 3681
6838.95 3688
6839.73 3551
6840.51 3529
6841.29 3645
6842.07 3613
6842.85 3624
6843.63 3642
6844.42 3761
6845.20 3617
6845.98 3721
6846.76 3585
6847.54 3659
6848.32 3600
6849.10 3534
6849.88 3712
6850.66 3721
6851.44 3757
6852.23 3735
6853.01 4004
6853.79 4053
6854.57 4239
6855.35 4660
6856.13 4677
6856.91 4978
6857.70 4926
6858.48 4739
6859.26 4799
6860.04 4556
6860.82 4348
6861.60 4220
6862.39 4226
6863.17 3900
6863.95 3821
6864.73 3843
6865.51 3956
6866.30 4039
6867.08 3965
6867.86 4057
6868.64 4091
6869.42 4121
6870.21 4028
6870.99 4226
6871.77 4264
6872.55 4320
6873.34 4446
6874.12 4467
6874.90 4365
6875.68 4210
6876.47 4118
6877.25 3937
6878.03 3937
6878.81 4132
6879.60 3951
6880.38 3906
6881.16 3993
6881.95 3955
6882.73 3955
6883.51 4054
6884.29 4273
6885.08 4223
6885.86 4301
6886.64 4280
6887.43 4231
6888.21 4293
6888.99 4235
6889.78 4376
6890.56 4511
6891.34 4548
6892.13 4642
6892.91 4631
6893.69 4681
6894.48 4636
6895.26 4484
6896.05 4627
6896.83 4476
6897.61 4451
6898.40 4425
6899.18 4365
6899.97 4489
6900.75 4427
6901.53 4501
6902.32 4405
6903.10 4527
6903.89 4585
6904.67 4637
6905.45 4467
6906.24 4365
6907.02 4424
6907.81 4361
6908.59 4491
6909.38 4692
6910.16 4767
6910.95 4555
6911.73 4575
6912.51 4497
6913.30 4442
6914.08 4479
6914.87 4420
6915.65 4407
6916.44 4504
6917.22 4586
6918.01 4558
6918.79 4654
6919.58 4844
6920.36 4786
6921.15 4655
6921.93 4699
6922.72 4621
6923.50 4720
6924.29 4802
6925.08 4792
6925.86 4833
6926.65 4869
6927.43 4770
6928.22 4949
6929.00 5104
6929.79 4971
6930.57 4979
6931.36 4980
6932.15 4974
6932.93 4973
6933.72 5005
6934.50 5074
6935.29 4986
6936.08 5012
6936.86 4956
6937.65 5074
6938.43 4900
6939.22 5422
6940.01 5380
6940.79 5288
6941.58 5258
6942.37 5348
6943.15 5567
6943.94 5582
6944.72 5652
6945.51 5638
6946.30 5947
6947.08 5992
6947.87 6215
6948.66 6077
6949.44 6291
6950.23 6408
6951.02 6446
6951.80 6456
6952.59 6470
6953.38 6394
6954.17 6270
6954.95 6238
6955.74 6344
6956.53 6619
6957.31 6358
6958.10 6457
6958.89 6554
6959.68 6571
6960.46 6634
6961.25 6816
6962.04 6893
6962.83 7075
6963.61 7002
6964.40 7019
6965.19 7132
6965.98 7065
6966.76 7190
6967.55 7171
6968.34 7094
6969.13 7147
6969.92 7161
6970.70 7218
6971.49 7186
6972.28 7264
6973.07 7469
6973.86 7754
6974.64 7671
6975.43 7920
6976.22 7956
6977.01 7917
6977.80 7939
6978.59 8108
6979.37 8119
6980.16 8116
6980.95 8168
6981.74 8105
6982.53 8405
6983.32 8392
6984.11 8514
6984.90 9034
6985.68 9463
6986.47 10579
6987.26 11393
6988.05 12654
6988.84 13785
6989.63 16181
6990.42 16720
6991.21 17859
6992.00 18165
6992.79 18277
6993.57 17711
6994.36 16559
6995.15 15158
6995.94 13633
6996.73 12142
6997.52 11244
6998.31 10353
6999.10 10008
6999.89 9747
7000.68 10049
7001.47 10503
7002.26 11572
7003.05 12902
7003.84 14285
7004.63 15462
7005.42 16439
7006.21 16514
7007.00 16550
7007.79 15852
7008.58 14871
7009.37 13316
7010.16 11922
7010.95 10425
7011.74 9376
7012.53 8669
7013.32 8019
7014.11 7392
7014.90 7093
7015.69 6810
7016.48 6796
7017.27 6886
7018.06 6831
7018.85 6957
7019.65 7105
7020.44 7414
7021.23 7451
7022.02 7254
7022.81 6994
7023.60 6835
7024.39 6763
7025.18 6254
7025.97 6293
7026.76 6490
7027.56 6398
7028.35 6389
7029.14 6355
7029.93 6347
7030.72 6489
7031.51 6400
7032.30 6338
7033.09 6255
7033.89 6464
7034.68 6290
7035.47 6248
7036.26 6077
7037.05 6264
7037.84 5841
7038.64 5826
7039.43 5991
7040.22 5883
7041.01 5852
7041.80 6126
7042.60 6260
7043.39 6099
7044.18 6140
7044.97 6168
7045.76 6059
7046.56 6150
7047.35 5944
7048.14 5862
7048.93 5965
7049.73 5915
7050.52 5760
7051.31 5602
7052.10 5536
7052.90 5475
7053.69 5652
7054.48 5675
7055.27 5810
7056.07 5883
7056.86 5824
7057.65 5649
7058.45 5644
7059.24 5592
7060.03 5522
7060.83 5329
7061.62 5182
7062.41 5294
7063.20 5341
7064.00 5369
7064.79 5040
7065.58 5023
7066.38 5187
7067.17 5125
7067.96 5136
7068.76 5118
7069.55 5235
7070.35 5119
7071.14 5134
7071.93 5119
7072.73 5089
7073.52 4949
7074.31 4848
7075.11 4956
7075.90 4930
7076.70 4629
7077.49 4941
7078.28 4750
7079.08 4636
7079.87 4745
7080.67 4607
7081.46 4495
7082.25 4570
7083.05 4491
7083.84 4443
7084.64 4455
7085.43 4487
7086.23 4439
7087.02 4462
7087.82 4347
7088.61 4403
7089.41 4361
7090.20 4330
7090.99 4276
7091.79 4222
7092.58 4136
7093.38 4243
7094.17 4227
7094.97 4089
7095.76 3953
7096.56 4081
7097.35 4131
7098.15 4055
7098.94 4013
7099.74 4120
7100.54 4028
7101.33 3875
7102.13 3936
7102.92 3965
7103.72 3967
7104.51 3879
7105.31 3830
7106.10 3968
7106.90 3869
7107.70 3665
7108.49 3749
7109.29 3637
7110.08 3671
7110.88 3665
7111.67 3566
7112.47 3615
7113.27 3549
7114.06 3616
7114.86 3679
7115.65 3723
7116.45 3574
7117.25 3599
7118.04 3594
7118.84 3594
7119.64 3581
7120.43 3588
7121.23 3478
7122.03 3516
7122.82 3632
7123.62 3606
7124.41 3538
7125.21 3401
7126.01 3546
7126.81 3493
7127.60 3508
7128.40 3574
7129.20 3509
7129.99 3554
7130.79 3408
7131.59 3473
7132.38 3568
7133.18 3606
7133.98 3605
7134.78 3626
7135.57 3704
7136.37 3633
7137.17 3629
7137.96 3586
7138.76 3614
7139.56 3525
7140.36 3523
7141.15 3391
7141.95 3343
7142.75 3454
7143.55 3549
7144.35 3627
7145.14 3429
7145.94 3346
7146.74 3282
7147.54 3399
7148.33 3467
7149.13 3515
7149.93 3413
7150.73 3439
7151.53 3512
7152.33 3439
7153.12 3314
7153.92 3338
7154.72 3152
7155.52 3106
7156.32 3259
7157.12 3277
7157.91 3310
7158.71 3377
7159.51 3465
7160.31 3314
7161.11 3332
7161.91 3423
7162.71 3396
7163.50 3329
7164.30 3215
7165.10 3341
7165.90 3344
7166.70 3318
7167.50 3420
7168.30 3450
7169.10 3319
7169.90 3271
7170.70 3242
7171.50 3299
7172.29 3297
7173.09 3172
7173.89 3267
7174.69 3304
7175.49 3331
7176.29 3352
7177.09 3367
7177.89 3291
7178.69 3285
7179.49 3133
7180.29 3152
7181.09 3160
7181.89 3052
7182.69 3116
7183.49 3062
7184.29 3079
7185.09 3143
7185.89 3205
7186.69 3286
7187.49 3171
7188.29 3113
7189.09 3174
7189.89 3291
7190.69 3376
7191.49 3233
7192.29 3162
7193.09 3129
7193.89 2917
7194.69 2930
7195.49 3048
7196.29 2940
7197.10 2876
7197.90 2870
7198.70 2834
7199.50 2796
7200.30 2767
7201.10 2936
7201.90 3002
7202.70 3042
7203.50 2851
7204.30 2850
7205.11 2808
7205.91 2817
7206.71 2726
7207.51 2786
7208.31 2895
7209.11 2913
7209.91 2843
7210.71 2768
7211.52 2770
7212.32 2777
7213.12 2711
7213.92 2804
7214.72 2866
7215.52 2854
7216.33 2880
7217.13 2984
7217.93 2749
7218.73 2823
7219.53 2779
7220.34 2795
7221.14 2754
7221.94 2717
7222.74 2728
7223.54 2829
7224.35 2651
7225.15 2759
7225.95 2817
7226.75 2905
7227.56 2823
7228.36 2768
7229.16 2914
7229.96 2828
7230.77 2758
7231.57 2906
7232.37 2851
7233.17 2809
7233.98 2875
7234.78 2755
7235.58 2765
7236.38 2739
7237.19 2732
7237.99 2746
7238.79 2898
7239.60 2975
7240.40 2974
7241.20 3024
7242.01 2772
7242.81 2729
7243.61 2905
7244.42 2930
7245.22 2853
7246.02 2811
7246.83 2803
7247.63 2856
7248.43 2980
7249.24 3053
7250.04 2900
7250.84 2948
7251.65 2882
7252.45 2839
7253.26 2905
7254.06 2996
7254.86 2927
7255.67 2988
7256.47 3155
7257.28 3024
7258.08 3009
7258.88 3014
7259.69 2972
7260.49 3027
7261.30 3135
7262.10 3015
7262.90 3097
7263.71 3104
7264.51 3063
7265.32 3147
7266.12 3183
7266.93 3282
7267.73 3287
7268.54 3354
7269.34 3335
7270.15 3218
7270.95 3280
7271.76 3334
7272.56 3494
7273.37 3537
7274.17 3626
7274.98 3543
7275.78 3359
7276.59 3219
7277.39 3327
7278.20 3526
7279.00 3583
7279.81 3487
7280.61 3419
7281.42 3472
7282.22 3623
7283.03 3651
7283.83 3721
7284.64 3868
7285.45 4023
7286.25 4232
7287.06 4339
7287.86 4617
7288.67 5290
7289.47 5782
7290.28 6077
7291.09 6154
7291.89 5917
7292.70 5853
7293.50 5648
7294.31 5170
7295.12 4603
7295.92 4374
7296.73 4151
7297.53 3917
7298.34 3759
7299.15 3559
7299.95 3681
7300.76 3509
7301.57 3313
7302.37 3512
7303.18 3413
7303.99 3458
7304.79 3341
7305.60 3363
7306.41 3354
7307.21 3447
7308.02 3418
7308.83 3488
7309.63 3520
7310.44 3492
7311.25 3528
7312.06 3574
7312.86 3507
7313.67 3464
7314.48 3694
7315.28 3785
7316.09 3750
7316.90 3802
7317.71 3838
7318.51 3836
7319.32 3879
7320.13 3930
7320.94 3741
7321.74 3819
7322.55 3770
7323.36 3803
7324.17 3694
7324.97 3846
7325.78 3796
7326.59 3802
7327.40 3751
7328.21 3790
7329.01 3922
7329.82 3925
7330.63 3955
7331.44 3957
7332.25 3864
7333.06 3798
7333.86 3650
7334.67 3795
7335.48 3897
7336.29 3909
7337.10 4060
7337.91 4122
7338.71 4250
7339.52 4567
7340.33 4805
7341.14 4793
7341.95 4810
7342.76 4848
7343.57 4733
7344.38 4564
7345.18 4478
7345.99 4216
7346.80 4058
7347.61 4031
7348.42 3796
7349.23 3896
7350.04 3719
7350.85 3862
7351.66 3610
7352.47 3598
7353.28 3786
7354.09 3619
7354.89 3878
7355.70 3974
7356.51 4099
7357.32 3974
7358.13 3714
7358.94 3888
7359.75 3854
7360.56 3671
7361.37 3642
7362.18 3621
7362.99 3716
7363.80 3746
7364.61 3590
7365.42 3617
7366.23 3651
7367.04 3751
7367.85 3661
7368.66 3759
7369.47 3716
7370.28 3823
7371.09 3812
7371.90 3685
7372.71 3779
7373.52 3705
7374.33 3685
7375.15 3732
7375.96 3688
7376.77 3658
7377.58 3641
7378.39 3745
7379.20 3764
7380.01 3800
7380.82 3939
7381.63 3905
7382.44 4133
7383.25 4205
7384.06 4347
7384.88 4493
7385.69 4588
7386.50 4629
7387.31 4823
7388.12 4849
7388.93 4763
7389.74 4582
7390.55 4614
7391.37 4438
7392.18 4126
7392.99 4036
7393.80 3901
7394.61 3782
7395.42 3806
7396.24 3573
7397.05 3481
7397.86 3435
7398.67 3502
7399.48 3496
7400.30 3555
7401.11 3472
7401.92 3765
7402.73 3898
7403.54 3830
7404.36 3908
7405.17 4088
7405.98 4213
7406.79 4066
7407.60 4168
7408.42 4277
7409.23 4342
7410.04 4266
7410.85 4051
7411.67 3910
7412.48 3742
7413.29 3945
7414.11 3597
7414.92 3621
7415.73 3418
7416.54 3453
7417.36 3521
7418.17 3311
7418.98 3361
7419.80 3318
7420.61 3217
7421.42 3284
7422.23 3300
7423.05 3170
7423.86 3238
7424.67 3285
7425.49 3128
7426.30 3143
7427.11 3182
7427.93 3083
7428.74 2998
7429.56 2956
7430.37 3036
7431.18 3006
7432.00 2989
7432.81 3078
7433.62 2967
7434.44 2889
7435.25 3063
7436.07 3002
7436.88 3060
7437.69 2954
7438.51 2961
7439.32 3115
7440.14 2887
7440.95 2984
7441.76 3164
7442.58 3059
7443.39 3097
7444.21 2982
7445.02 3070
7445.84 3029
7446.65 3068
7447.46 3178
7448.28 3032
7449.09 2970
7449.91 3022
7450.72 3167
7451.54 3152
7452.35 3028
7453.17 3027
7453.98 3082
7454.80 3114
7455.61 3025
7456.43 2989
7457.24 3013
7458.06 2954
7458.87 3070
7459.69 3050
7460.50 3021
7461.32 2877
7462.13 2865
7462.95 2962
7463.77 2869
7464.58 2865
7465.40 2980
7466.21 2990
7467.03 2958
7467.84 2971
7468.66 3030
7469.47 2976
7470.29 2918
7471.11 2853
7471.92 2807
7472.74 2957
7473.55 2960
7474.37 2875
7475.19 2768
7476.00 2821
7476.82 2883
7477.63 2897
7478.45 2864
7479.27 2889
7480.08 2919
7480.90 2860
7481.72 2875
7482.53 2805
7483.35 2710
7484.17 2654
7484.98 2734
7485.80 2791
7486.62 2699
7487.43 2664
7488.25 2792
7489.07 2798
7489.88 2812
7490.70 2692
7491.52 2752
7492.33 2793
7493.15 2939
7493.97 2847
7494.78 2603
7495.60 2653
7496.42 2644
7497.24 2724
7498.05 2720
7498.87 2630
7499.69 2572
7500.51 2590
7501.32 2692
7502.14 2765
7502.96 2717
7503.78 2636
7504.59 2566
7505.41 2573
7506.23 2600
7507.05 2707
7507.86 2906
7508.68 2825
7509.50 2643
7510.32 2765
7511.14 2739
7511.95 2620
7512.77 2638
7513.59 2577
7514.41 2583
7515.23 2673
7516.05 2715
7516.86 2573
7517.68 2600
7518.50 2664
7519.32 2571
7520.14 2665
7520.96 2683
7521.78 2586
7522.59 2621
7523.41 2612
7524.23 2736
7525.05 2581
7525.87 2599
7526.69 2471
7527.51 2495
7528.33 2508
7529.14 2650
7529.96 2545
7530.78 2532
7531.60 2644
7532.42 2601
7533.24 2592
7534.06 2613
7534.88 2559
7535.70 2585
7536.52 2632
7537.34 2575
7538.16 2619
7538.98 2559
7539.80 2615
7540.62 2665
7541.44 2525
7542.25 2506
7543.07 2640
7543.89 2681
7544.71 2662
7545.53 2622
7546.35 2723
7547.17 2689
7547.99 2674
7548.81 2626
7549.63 2632
7550.45 2680
7551.27 2768
7552.09 2821
7552.92 2719
7553.74 2593
7554.56 2646
7555.38 2677
7556.20 2624
7557.02 2555
7557.84 2545
7558.66 2580
7559.48 2647
7560.30 2590
7561.12 2596
7561.94 2546
7562.76 2610
7563.58 2613
7564.40 2593
7565.23 2576
7566.05 2780
7566.87 2681
7567.69 2673
7568.51 2765
7569.33 2752
7570.15 2605
7570.97 2605
7571.79 2618
7572.62 2512
7573.44 2592
7574.26 2502
7575.08 2487
7575.90 2576
7576.72 2556
7577.55 2578
7578.37 2518
7579.19 2606
7580.01 2771
7580.83 2639
7581.65 2553
7582.48 2548
7583.30 2611
7584.12 2628
7584.94 2660
7585.76 2632
7586.59 2600
7587.41 2659
7588.23 2628
7589.05 2639
7589.88 2568
7590.70 2783
7591.52 2812
7592.34 2666
7593.16 2704
7593.99 2645
7594.81 2659
7595.63 2650
7596.46 2524
7597.28 2630
7598.10 2664
7598.92 2676
7599.75 2723
7600.57 2686
7601.39 2564
7602.22 2601
7603.04 2478
7603.86 2663
7604.68 2590
7605.51 2632
7606.33 2682
7607.15 2697
7607.98 3000
7608.80 2933
7609.62 3167
7610.45 3267
7611.27 2987
7612.09 3048
7612.92 2965
7613.74 2865
7614.57 2834
7615.39 2796
7616.21 2695
7617.04 2710
7617.86 2663
7618.68 2741
7619.51 2784
7620.33 2789
7621.16 2690
7621.98 2776
7622.80 2673
7623.63 2773
7624.45 2709
7625.28 2739
7626.10 2708
7626.93 2876
7627.75 2809
7628.57 2824
7629.40 2836
7630.22 2655
7631.05 2689
7631.87 2799
7632.70 2848
7633.52 2762
7634.35 2772
7635.17 2806
7636.00 2936
7636.82 3058
7637.65 3059
7638.47 3258
7639.30 2975
7640.12 2905
7640.95 2958
7641.77 3037
7642.60 2797
7643.42 2618
7644.25 2646
7645.07 2500
7645.90 2529
7646.72 2399
7647.55 2571
7648.37 2555
7649.20 2518
7650.02 2522
7650.85 2439
7651.68 2553
7652.50 2489
7653.33 2420
7654.15 2551
7654.98 2529
7655.81 2568
7656.63 2481
7657.46 2424
7658.28 2418
7659.11 2503
7659.94 2534
7660.76 2468
7661.59 2397
7662.41 2282
7663.24 2270
7664.07 2285
7664.89 2517
7665.72 2488
7666.55 2432
7667.37 2404
7668.20 2383
7669.03 2367
7669.85 2327
7670.68 2335
7671.51 2403
7672.33 2256
7673.16 2197
7673.99 2277
7674.81 2316
7675.64 2462
7676.47 2341
7677.29 2341
7678.12 2399
7678.95 2449
7679.78 2475
7680.60 2394
7681.43 2323
7682.26 2251
7683.08 2328
7683.91 2342
7684.74 2284
7685.57 2266
7686.39 2320
7687.22 2336
7688.05 2318
7688.88 2303
7689.70 2346
7690.53 2275
7691.36 2278
7692.19 2427
7693.02 2390
7693.84 2338
7694.67 2331
7695.50 2202
7696.33 2258
7697.16 2345
7697.98 2407
7698.81 2401
7699.64 2425
7700.47 2224
7701.30 2176
7702.13 2304
7702.95 2279
7703.78 2234
7704.61 2270
7705.44 2365
7706.27 2370
7707.10 2338
7707.93 2411
7708.75 2358
7709.58 2336
7710.41 2409
7711.24 2364
7712.07 2408
7712.90 2311
7713.73 2237
7714.56 2291
7715.39 2342
7716.22 2346
7717.04 2323
7717.87 2376
7718.70 2363
7719.53 2378
7720.36 2322
7721.19 2328
7722.02 2209
7722.85 2198
7723.68 2221
7724.51 2312
7725.34 2351
7726.17 2315
7727.00 2420
7727.83 2337
7728.66 2261
7729.49 2285
7730.32 2234
7731.15 2341
7731.98 2273
7732.81 2319
7733.64 2295
7734.47 2291
7735.30 2258
7736.13 2261
7736.96 2384
7737.79 2380
7738.62 2267
7739.45 2293
7740.28 2287
7741.11 2299
7741.94 2326
7742.77 2398
7743.60 2376
7744.43 2396
7745.26 2241
7746.09 2283
7746.93 2419
7747.76 2492
7748.59 2527
7749.42 2530
7750.25 2546
7751.08 2651
7751.91 2884
7752.74 3044
7753.57 3284
7754.40 3161
7755.24 3191
7756.07 3034
7756.90 3032
7757.73 2985
7758.56 2594
7759.39 2597
7760.22 2536
7761.06 2362
7761.89 2250
7762.72 2285
7763.55 2391
7764.38 2289
7765.21 2327
7766.05 2359
7766.88 2341
7767.71 2413
7768.54 2439
7769.37 2460
7770.21 2565
7771.04 2604
7771.87 2459
7772.70 2389
7773.53 2282
7774.37 2393
7775.20 2280
7776.03 2149
7776.86 2254
7777.70 2269
7778.53 2199
7779.36 2193
7780.19 2237
7781.03 2214
7781.86 2203
7782.69 2210
7783.52 2222
7784.36 2233
7785.19 2240
7786.02 2187
7786.86 2130
7787.69 2186
7788.52 2324
7789.36 2411
7790.19 2396
7791.02 2313
7791.85 2347
7792.69 2281
7793.52 2372
7794.35 2259
7795.19 2288
7796.02 2281
7796.86 2179
7797.69 2233
7798.52 2237
7799.36 2231
7800.19 2250
7801.02 2123
7801.86 2200
7802.69 2190
7803.52 2197
7804.36 2198
7805.19 2246
7806.03 2228
7806.86 2294
7807.69 2309
7808.53 2276
7809.36 2344
7810.20 2274
7811.03 2283
7811.87 2308
7812.70 2278
7813.53 2412
7814.37 2355
7815.20 2236
7816.04 2202
7816.87 2419
7817.71 2308
7818.54 2367
7819.38 2365
7820.21 2419
7821.05 2445
7821.88 2462
7822.72 2415
7823.55 2545
7824.39 2447
7825.22 2441
7826.06 2461
7826.89 2459
7827.73 2419
7828.56 2445
7829.40 2298
7830.23 2305
7831.07 2360
7831.90 2305
7832.74 2300
7833.57 2333
7834.41 2224
7835.24 2325
7836.08 2320
7836.91 2355
7837.75 2297
7838.59 2147
7839.42 2252
7840.26 2208
7841.09 2410
7841.93 2320
7842.77 2200
7843.60 2280
7844.44 2241
7845.27 2236
7846.11 2422
7846.95 2317
7847.78 2308
7848.62 2359
7849.45 2337
7850.29 2421
7851.13 2235
7851.96 2273
7852.80 2206
7853.64 2186
7854.47 2285
7855.31 2199
7856.15 2177
7856.98 2091
7857.82 2073
7858.66 2065
7859.49 2133
7860.33 2163
7861.17 2183
7862.00 2165
7862.84 2250
7863.68 2119
7864.52 2243
7865.35 2077
7866.19 1953
7867.03 2111
7867.86 2096
7868.70 2141
7869.54 2090
7870.38 2126
7871.21 2071
7872.05 2105
7872.89 1939
7873.73 2071
7874.56 2142
7875.40 2005
7876.24 1990
7877.08 2091
7877.92 2248
7878.75 2104
7879.59 2048
7880.43 2075
7881.27 2236
7882.10 2169
7882.94 2230
7883.78 2273
7884.62 2269
7885.46 2217
7886.30 2168
7887.13 2142
7887.97 2108
7888.81 2134
7889.65 2142
7890.49 2221
7891.33 2240
7892.16 2181
7893.00 2119
7893.84 2200
7894.68 2174
7895.52 2216
7896.36 2232
7897.20 2178
7898.04 2195
7898.88 2161
7899.71 2217
7900.55 2210
7901.39 2141
7902.23 2202
7903.07 2248
7903.91 2212
7904.75 2178
7905.59 2322
7906.43 2180
7907.27 2227
7908.11 2327
7908.95 2184
7909.79 2223
7910.62 2252
7911.46 2171
7912.30 2075
7913.14 2146
7913.98 2102
7914.82 2175
7915.66 2157
7916.50 2185
7917.34 2190
7918.18 2163
7919.02 2330
7919.86 2214
7920.70 2224
7921.54 2250
7922.38 2322
7923.22 2436
7924.06 2299
7924.90 2297
7925.74 2273
7926.58 2070
7927.43 2115
7928.27 2151
7929.11 2033
7929.95 2117
7930.79 2118
7931.63 1991
7932.47 2086
7933.31 2004
7934.15 2124
7934.99 2120
7935.83 2098
7936.67 2073
7937.51 2155
7938.36 2143
7939.20 2069
7940.04 2069
7940.88 2082
7941.72 2085
7942.56 2035
7943.40 2078
7944.24 2017
7945.09 2042
7945.93 1981
7946.77 1902
7947.61 2035
7948.45 2005
7949.29 2043
7950.13 1914
7950.98 2032
7951.82 2024
7952.66 2029
7953.50 1963
7954.34 2069
7955.19 2236
7956.03 2059
7956.87 1970
7957.71 1972
7958.55 1904
7959.40 1956
7960.24 1997
7961.08 1971
7961.92 1978
7962.76 1984
7963.61 1912
7964.45 1911
7965.29 2068
7966.13 2125
7966.98 1876
7967.82 1927
7968.66 1999
7969.50 2023
7970.35 2018
7971.19 2057
7972.03 1960
7972.88 1942
7973.72 2034
7974.56 1971
7975.40 2043
7976.25 2071
7977.09 2007
7977.93 1890
7978.78 1978
7979.62 1999
7980.46 1917
7981.31 1960
7982.15 2011
7982.99 2055
7983.84 2000
7984.68 1995
7985.52 1999
7986.37 2096
7987.21 2135
7988.06 2147
7988.90 1944
7989.74 2055
7990.59 2067
7991.43 1873
7992.27 1917
7993.12 2067
7993.96 1952
7994.81 1920
7995.65 1904
7996.49 1947
7997.34 1924
7998.18 1965
7999.03 1943
7999.87 1986
8000.72 1949
8001.56 1962
8002.40 1959
8003.25 1936
8004.09 1978
8004.94 1882
8005.78 1913
8006.63 1944
8007.47 1933
8008.32 2047
8009.16 1871
8010.01 1885
8010.85 2026
8011.70 2015
8012.54 2029
8013.39 1915
8014.23 1918
8015.08 1961
8015.92 1912
8016.77 1933
8017.61 2085
8018.46 1931
8019.30 1899
8020.15 1849
8020.99 1929
8021.84 1858
8022.68 1801
8023.53 1831
8024.38 1970
8025.22 1981
8026.07 1903
8026.91 1919
8027.76 1927
8028.60 1966
8029.45 1975
8030.30 2010
8031.14 1870
8031.99 1820
8032.83 1806
8033.68 1847
8034.53 1826
8035.37 1864
8036.22 1779
8037.06 1835
8037.91 1867
8038.76 1914
8039.60 1953
8040.45 2077
8041.30 2034
8042.14 1951
8042.99 1925
8043.84 1927
8044.68 1895
8045.53 1957
8046.38 1822
8047.22 1875
8048.07 1869
8048.92 1885
8049.76 1839
8050.61 1852
8051.46 1879
8052.30 1880
8053.15 1843
8054.00 1774
8054.85 1889
8055.69 1892
8056.54 1895
8057.39 1902
8058.24 1828
8059.08 1856
8059.93 1868
8060.78 1885
8061.63 1864
8062.47 1813
8063.32 1743
8064.17 1728
8065.02 1772
8065.86 1726
8066.71 1801
8067.56 1826
8068.41 1811
8069.26 1713
8070.10 1863
8070.95 1843
8071.80 1840
8072.65 1831
8073.50 1789
8074.34 1857
8075.19 1830
8076.04 1845
8076.89 1791
8077.74 1778
8078.59 1828
8079.43 1858
8080.28 1898
8081.13 1884
8081.98 1881
8082.83 1840
8083.68 1811
8084.53 1803
8085.37 1812
8086.22 1789
8087.07 1749
8087.92 1877
8088.77 1864
8089.62 1806
8090.47 1825
8091.32 1866
8092.17 1871
8093.02 1841
8093.87 1831
8094.71 1826
8095.56 1768
8096.41 1825
8097.26 1880
8098.11 1768
8098.96 1742
8099.81 1792
8100.66 1765
8101.51 1835
8102.36 1840
8103.21 1740
8104.06 1812
8104.91 1782
8105.76 1898
8106.61 1794
8107.46 1706
8108.31 1734
8109.16 1758
8110.01 1825
8110.86 1812
8111.71 1741
8112.56 1681
8113.41 1934
8114.26 1854
8115.11 1880
8115.96 1738
8116.81 1700
8117.66 1680
8118.51 1815
8119.36 1919
8120.21 1857
8121.06 1768
8121.92 1774
8122.77 1939
8123.62 1872
8124.47 1834
8125.32 1796
8126.17 1759
8127.02 1709
8127.87 1837
8128.72 1818
8129.57 1840
8130.43 1844
8131.28 1753
8132.13 1789
8132.98 1729
8133.83 1818
8134.68 1883
8135.53 1869
8136.38 1841
8137.24 1760
8138.09 1789
8138.94 1786
8139.79 1851
8140.64 1872
8141.49 1816
8142.35 1754
8143.20 1820
8144.05 1718
8144.90 1790
8145.75 1867
8146.61 1713
8147.46 1732
8148.31 1795
8149.16 1825
8150.01 1854
8150.87 1797
8151.72 1845
8152.57 1894
8153.42 1780
8154.28 1761
8155.13 1797
8155.98 1858
8156.83 1872
8157.69 1841
8158.54 1827
8159.39 1821
8160.24 1940
8161.10 1875
8161.95 1961
8162.80 2035
8163.66 1896
8164.51 1834
8165.36 1811
8166.21 1801
8167.07 1741
8167.92 1795
8168.77 1792
8169.63 1843
8170.48 1775
8171.33 1788
8172.19 1840
8173.04 1814
8173.89 1790
8174.75 1868
8175.60 1759
8176.46 1765
8177.31 1803
8178.16 1913
8179.02 1841
8179.87 1718
8180.72 1876
8181.58 1935
8182.43 1806
8183.29 1751
8184.14 1793
8184.99 1793
8185.85 1825
8186.70 1797
8187.56 1768
8188.41 1749
8189.26 1811
8190.12 1780
8190.97 1763
8191.83 1767
8192.68 1762
8193.54 1727
8194.39 1746
8195.25 1730
8196.10 1754
8196.95 1797
8197.81 1789
8198.66 1874
8199.52 1828
8200.37 1793
8201.23 1785
8202.08 1718
8202.94 1699
8203.79 1780
8204.65 1719
8205.50 1856
8206.36 1827
8207.21 1780
8208.07 1899
8208.92 1776
8209.78 1725
8210.64 1853
8211.49 1739
8212.35 1743
8213.20 1804
8214.06 1836
8214.91 1868
8215.77 1708
8216.62 1739
8217.48 1851
8218.34 1783
8219.19 1952
8220.05 1921
8220.90 1885
8221.76 1871
8222.61 1992
8223.47 1850
8224.33 1980
8225.18 2037
8226.04 1901
8226.90 1948
8227.75 2144
8228.61 2171
8229.46 2118
8230.32 2064
8231.18 2050
8232.03 1889
8232.89 1978
8233.75 2044
8234.60 1938
8235.46 1919
8236.32 2010
8237.17 1796
8238.03 1869
8238.89 1655
8239.74 1805
8240.60 1842
8241.46 1879
8242.32 1912
8243.17 1923
8244.03 1844
8244.89 1788
8245.74 1800
8246.60 1807
8247.46 1926
8248.32 1899
8249.17 1869
8250.03 1870
8250.89 1884
8251.75 1784
8252.60 1808
8253.46 1819
8254.32 1861
8255.18 1896
8256.03 1855
8256.89 1794
8257.75 1871
8258.61 1819
8259.47 1818
8260.32 1936
8261.18 1788
8262.04 1869
8262.90 1777
8263.76 1831
8264.61 1781
8265.47 1824
8266.33 1777
8267.19 1831
8268.05 1927
8268.91 1891
8269.76 1902
8270.62 1875
8271.48 1876
8272.34 1893
8273.20 1749
8274.06 1898
8274.92 1852
8275.77 1862
8276.63 1837
8277.49 1795
8278.35 1849
8279.21 1775
8280.07 1810
8280.93 1911
8281.79 1841
8282.65 1836
8283.51 1920
8284.36 1794
8285.22 1738
8286.08 1833
8286.94 1909
8287.80 1918
8288.66 1876
8289.52 1872
8290.38 1904
8291.24 1874
8292.10 1908
8292.96 1810
8293.82 1780
8294.68 1792
8295.54 1763
8296.40 1800
8297.26 1834
8298.12 1863
8298.98 1910
8299.84 1811
8300.70 1842
8301.56 1800
8302.42 1956
8303.28 1875
8304.14 1929
8305.00 1898
8305.86 1959
8306.72 1896
8307.58 1912
8308.44 1927
8309.30 1864
8310.16 1834
8311.02 1872
8311.88 1939
8312.74 1756
8313.60 1784
8314.46 1771
8315.33 1747
8316.19 1849
8317.05 1845
8317.91 1854
8318.77 1869
8319.63 1861
8320.49 1814
8321.35 1948
8322.21 1952
8323.08 1942
8323.94 1849
8324.80 1940
8325.66 1806
8326.52 1864
8327.38 1847
8328.24 1897
8329.10 1881
8329.97 1903
8330.83 1863
8331.69 1962
8332.55 1877
8333.41 1893
8334.28 1953
8335.14 1881
8336.00 1976
8336.86 1944
8337.72 1896
8338.58 2011
8339.45 2005
8340.31 1989
8341.17 2041
8342.03 1922
8342.90 1902
8343.76 1961
8344.62 1917
8345.48 1914
8346.35 1876
8347.21 1921
8348.07 2069
8348.93 2138
8349.80 2054
8350.66 2048
8351.52 1986
8352.38 2010
8353.25 2005
8354.11 2039
8354.97 2019
8355.83 2101
8356.70 2089
8357.56 2064
8358.42 2070
8359.29 2042
8360.15 2038
8361.01 2075
8361.88 2029
8362.74 2003
8363.60 2166
8364.47 2031
8365.33 2085
8366.19 2153
8367.06 1959
8367.92 2050
8368.78 2104
8369.65 2211
8370.51 2170
8371.38 2139
8372.24 2177
8373.10 2072
8373.97 2103
8374.83 2045
8375.69 2131
8376.56 2116
8377.42 2143
8378.29 2269
8379.15 2272
8380.01 2093
8380.88 2213
8381.74 2202
8382.61 2295
8383.47 2355
8384.34 2324
8385.20 2398
8386.07 2237
8386.93 2311
8387.79 2254
8388.66 2383
8389.52 2404
8390.39 2356
8391.25 2312
8392.12 2300
8392.98 2239
8393.85 2298
8394.71 2339
8395.58 2478
8396.44 2360
8397.31 2457
8398.17 2442
8399.04 2332
8399.90 2454
8400.77 2344
8401.63 2369
8402.50 2433
8403.36 2511
8404.23 2591
8405.10 2466
8405.96 2588
8406.83 2555
8407.69 2543
8408.56 2713
8409.42 2551
8410.29 2501
8411.15 2555
8412.02 2648
8412.89 2602
8413.75 2683
8414.62 2659
8415.48 2856
8416.35 2808
8417.22 2830
8418.08 2895
8418.95 2949
8419.82 3013
8420.68 2889
8421.55 3009
8422.41 2975
8423.28 2847
8424.15 2927
8425.01 2975
8425.88 2987
8426.75 3094
8427.61 2994
8428.48 3014
8429.35 3234
8430.21 3199
8431.08 3245
8431.95 3159
8432.81 3067
8433.68 3233
8434.55 3248
8435.41 3204
8436.28 3318
8437.15 3344
8438.02 3316
8438.88 3382
8439.75 3453
8440.62 3579
8441.49 3513
8442.35 3569
8443.22 3682
8444.09 3745
8444.96 3755
8445.82 3797
8446.69 3981
8447.56 4006
8448.43 4209
8449.29 4170
8450.16 3970
8451.03 4147
8451.90 4114
8452.77 4183
8453.63 4235
8454.50 4190
8455.37 4345
8456.24 4241
8457.11 4574
8457.97 4984
8458.84 5612
8459.71 6450
8460.58 7413
8461.45 8552
8462.32 9551
8463.18 10096
8464.05 9885
8464.92 9512
8465.79 8580
8466.66 7694
8467.53 6775
8468.40 5831
8469.26 5339
8470.13 4758
8471.00 4331
8471.87 4012
8472.74 3742
8473.61 3722
8474.48 3792
8475.35 3712
8476.22 3442
8477.09 3431
8477.95 3303
8478.82 3390
8479.69 3321
8480.56 3314
8481.43 3241
8482.30 3341
8483.17 3099
8484.04 3154
8484.91 3139
8485.78 3160
8486.65 3145
8487.52 3218
8488.39 3447
8489.26 3374
8490.13 3591
8491.00 3506
8491.87 3403
8492.74 3352
8493.61 3283
8494.48 3309
8495.35 3326
8496.22 3332
8497.09 3467
8497.96 3448
8498.83 3601
8499.70 3727
8500.57 3894
8501.44 3902
8502.31 3667
8503.18 3658
8504.05 3694
8504.92 3665
8505.79 3459
8506.66 3412
8507.53 3208
8508.41 3226
8509.28 3296
8510.15 3093
8511.02 3122
8511.89 3234
8512.76 3088
8513.63 3151
8514.50 3163
8515.37 3251
8516.24 3328
8517.12 3311
8517.99 3361
8518.86 3344
8519.73 3280
8520.60 3323
8521.47 3355
8522.34 3326
8523.22 3475
8524.09 3371
8524.96 3309
8525.83 3444
8526.70 3393
8527.57 3421
8528.45 3570
8529.32 3505
8530.19 3343
8531.06 3465
8531.93 3386
8532.81 3402
8533.68 3564
8534.55 3654
8535.42 3495
8536.29 3371
8537.17 3584
8538.04 3657
8538.91 3695
8539.78 3527
8540.66 3442
8541.53 3486
8542.40 3471
8543.27 3516
8544.15 3349
8545.02 3344
8545.89 3431
8546.76 3295
8547.64 3155
8548.51 3070
8549.38 3109
8550.26 3133
8551.13 3177
8552.00 3191
8552.87 2992
8553.75 3062
8554.62 2998
8555.49 3051
8556.37 2994
8557.24 2965
8558.11 3084
8558.99 3189
8559.86 3001
8560.73 3016
8561.61 3125
8562.48 3152
8563.36 3077
8564.23 3035
8565.10 3200
8565.98 3121
8566.85 2981
8567.72 2990
8568.60 2953
8569.47 2871
8570.35 2881
8571.22 2927
8572.09 2848
8572.97 2846
8573.84 2879
8574.72 2991
8575.59 2989
8576.46 2885
8577.34 2879
8578.21 2827
8579.09 2835
8579.96 2866
8580.84 2833
8581.71 2775
8582.59 2810
8583.46 2694
8584.34 2831
8585.21 2766
8586.08 2775
8586.96 2916
8587.83 2902
8588.71 2814
8589.58 2884
8590.46 2731
8591.33 2784
8592.21 2801
8593.08 2747
8593.96 2752
8594.83 2834
8595.71 2705
8596.59 2842
8597.46 2769
8598.34 2742
8599.21 2767
8600.09 2837
8600.96 2810
8601.84 2814
8602.71 2997
8603.59 2835
8604.46 2801
8605.34 2823
8606.22 2907
8607.09 2881
8607.97 2974
8608.84 2939
8609.72 2915
8610.60 2849
8611.47 2788
8612.35 2948
8613.22 2974
8614.10 3030
8614.98 3073
8615.85 3148
8616.73 3122
8617.61 3192
8618.48 3044
8619.36 3004
8620.24 3105
8621.11 3075
8621.99 2974
8622.87 3057
8623.74 3012
8624.62 2975
8625.50 2963
8626.37 3055
8627.25 2996
8628.13 3003
8629.00 3040
8629.88 3038
8630.76 3004
8631.63 2898
8632.51 2978
8633.39 3070
8634.27 3226
8635.14 3058
8636.02 3166
8636.90 3108
8637.77 3203
8638.65 3156
8639.53 3292
8640.41 3289
8641.28 3033
8642.16 3084
8643.04 3168
8643.92 3222
8644.80 3227
8645.67 3226
8646.55 3176
8647.43 3097
8648.31 3062
8649.19 3248
8650.06 3257
8650.94 3312
8651.82 3324
8652.70 3163
8653.58 3322
8654.45 3451
8655.33 3420
8656.21 3356
8657.09 3426
8657.97 3447
8658.85 3463
8659.72 3502
8660.60 3445
8661.48 3402
8662.36 3493
8663.24 3669
8664.12 3520
8665.00 3487
8665.88 3395
8666.75 3475
8667.63 3452
8668.51 3606
8669.39 3527
8670.27 3505
8671.15 3473
8672.03 3593
8672.91 3529
8673.79 3547
8674.67 3612
8675.55 3593
8676.42 3814
8677.30 3843
8678.18 3955
8679.06 3852
8679.94 3795
8680.82 4015
8681.70 4024
8682.58 4231
8683.46 4058
8684.34 3970
8685.22 4080
8686.10 4081
8686.98 4047
8687.86 3873
8688.74 3813
8689.62 3912
8690.50 3894
8691.38 3972
8692.26 3994
8693.14 4136
8694.02 4300
8694.90 4376
8695.78 4625
8696.66 5172
8697.54 5751
8698.42 6055
8699.30 6397
8700.18 6641
8701.07 6361
8701.95 6154
8702.83 5909
8703.71 5711
8704.59 5032
8705.47 4806
8706.35 4538
8707.23 4200
8708.11 4048
8708.99 3935
8709.87 3905
8710.75 3750
8711.64 3776
8712.52 3822
8713.40 3839
8714.28 3807
8715.16 3704
8716.04 3574
8716.92 3686
8717.81 3779
8718.69 3726
8719.57 3703
8720.45 3644
8721.33 3728
8722.21 3586
8723.10 3701
8723.98 3749
8724.86 3708
8725.74 3807
8726.62 3859
8727.50 3863
8728.39 3940
8729.27 3927
8730.15 3925
8731.03 4124
8731.91 3997
8732.80 3957
8733.68 3971
8734.56 4127
8735.44 4040
8736.33 4059
8737.21 4115
8738.09 4247
8738.97 4232
8739.86 4219
8740.74 4096
8741.62 4102
8742.50 4195
8743.39 4162
8744.27 4231
8745.15 4191
8746.04 4013
8746.92 4052
8747.80 4176
8748.68 4185
8749.57 4214
8750.45 4252
8751.33 4178
8752.22 4397
8753.10 4298
8753.98 4207
8754.87 4253
8755.75 4425
8756.63 4418
8757.52 4385
8758.40 4367
8759.28 4318
8760.17 4489
8761.05 4485
8761.94 4464
8762.82 4286
8763.70 4416
8764.59 4418
8765.47 4577
8766.36 4692
8767.24 4549
8768.12 4540
8769.01 4626
8769.89 4704
8770.78 4827
8771.66 4632
8772.54 4911
8773.43 4976
8774.31 4998
8775.20 4903
8776.08 4927
8776.97 4977
8777.85 4900
8778.73 4821
8779.62 4792
8780.50 4898
8781.39 4999
8782.27 4962
8783.16 5033
8784.04 5034
8784.93 5360
8785.81 5818
8786.70 6455
8787.58 6747
8788.47 6908
8789.35 7104
8790.24 7163
8791.12 6952
8792.01 6785
8792.89 6426
8793.78 6108
8794.66 5785
8795.55 5448
8796.44 5338
8797.32 5260
8798.21 5216
8799.09 5135
8799.98 5310
8800.86 5568
8801.75 5849
8802.63 6137
8803.52 6455
8804.41 6844
8805.29 7154
8806.18 6990
8807.06 6827
8807.95 6468
8808.84 6213
8809.72 5929
8810.61 5521
8811.49 5156
8812.38 5137
8813.27 4927
8814.15 4918
8815.04 4904
8815.93 5057
8816.81 5279
8817.70 5233
8818.59 5356
8819.47 5695
8820.36 5753
8821.25 6056
8822.13 5799
8823.02 5776
8823.91 5545
8824.79 5406
8825.68 5282
8826.57 5132
8827.45 4931
8828.34 4685
8829.23 4676
8830.12 4486
8831.00 4534
8831.89 4531
8832.78 4545
8833.66 4855
8834.55 5008
8835.44 5002
8836.33 4974
8837.21 4986
8838.10 4983
8838.99 4957
8839.88 4871
8840.76 4760
8841.65 4691
8842.54 4489
8843.43 4416
8844.32 4476
8845.20 4436
8846.09 4376
8846.98 4296
8847.87 4276
8848.76 4382
8849.64 4466
8850.53 4352
8851.42 4389
8852.31 4421
8853.20 4486
8854.09 4462
8854.97 4411
8855.86 4443
8856.75 4332
8857.64 4384
8858.53 4281
8859.42 4400
8860.30 4044
8861.19 4018
8862.08 3961
8862.97 3902
8863.86 3993
8864.75 3981
8865.64 4037
8866.53 4069
8867.42 4123
8868.30 4092
8869.19 4134
8870.08 3940
8870.97 4024
8871.86 4054
8872.75 3887
8873.64 3847
8874.53 3974
8875.42 3877
8876.31 3629
8877.20 3742
8878.09 3816
8878.98 3741
8879.87 3611
8880.76 3506
8881.65 3573
8882.54 3586
8883.43 3622
8884.32 3749
8885.21 3605
8886.10 3506
8886.99 3494
8887.88 3402
8888.77 3447
8889.66 3367
8890.55 3276
8891.44 3356
8892.33 3231
8893.22 3227
8894.11 3260
8895.00 3227
8895.89 3278
8896.78 3229
8897.67 3218
8898.56 3240
8899.45 3165
8900.34 3172
8901.23 3099
8902.12 3074
8903.01 3046
8903.90 3151
8904.79 3065
8905.69 3040
8906.58 3112
8907.47 2986
8908.36 2938
8909.25 2936
8910.14 2902
8911.03 2875
8911.92 2935
8912.82 2802
8913.71 2918
8914.60 2902
8915.49 2823
8916.38 2790
8917.27 2997
8918.16 2928
8919.06 2799
8919.95 2777
8920.84 2869
8921.73 2673
8922.62 2676
8923.51 2616
8924.41 2585
8925.30 2735
8926.19 2784
8927.08 2679
8927.97 2592
8928.87 2680
8929.76 2598
8930.65 2597
8931.54 2656
8932.43 2664
8933.33 2641
8934.22 2571
8935.11 2549
8936.00 2470
8936.90 2463
8937.79 2406
8938.68 2421
8939.57 2489
8940.47 2435
8941.36 2424
8942.25 2439
8943.15 2507
8944.04 2455
8944.93 2522
8945.82 2364
8946.72 2423
8947.61 2549
8948.50 2552
8949.40 2496
8950.29 2377
8951.18 2455
8952.08 2476
8952.97 2465
8953.86 2410
8954.76 2305
8955.65 2397
8956.54 2434
8957.44 2357
8958.33 2320
8959.22 2362
8960.12 2289
8961.01 2203
8961.91 2162
8962.80 2189
8963.69 2204
8964.59 2236
8965.48 2187
8966.37 2299
8967.27 2224
8968.16 2218
8969.06 2178
8969.95 2185
8970.85 2224
8971.74 2255
8972.63 2173
8973.53 2296
8974.42 2196
8975.32 2236
8976.21 2179
8977.11 2147
8978.00 2165
8978.90 2220
8979.79 2091
8980.68 2154
8981.58 2073
8982.47 2048
8983.37 2043
8984.26 2061
8985.16 1992
8986.05 2022
8986.95 2090
8987.84 2023
8988.74 1977
8989.63 2059
8990.53 2062
8991.42 2087
8992.32 2111
8993.22 2052
8994.11 2015
8995.01 1940
8995.90 1882
8996.80 1946
8997.69 1918
8998.59 1968
8999.48 1876
9000.38 1968
9001.28 1858
9002.17 1903
9003.07 1974
9003.96 1914
9004.86 1951
9005.75 1928
9006.65 1930
9007.55 1906
9008.44 1905
9009.34 1946
9010.23 1953
9011.13 1902
9012.03 1920
9012.92 1876
9013.82 2032
9014.72 1956
9015.61 1836
9016.51 1873
9017.41 1985
9018.30 1856
9019.20 1897
9020.10 1848
9020.99 1843
9021.89 1804
9022.79 1790
9023.68 1840
9024.58 1768
9025.48 1947
9026.37 1899
9027.27 1742
9028.17 1726
9029.06 1835
9029.96 1812
9030.86 1812
9031.76 1734
9032.65 1754
9033.55 1743
9034.45 1866
9035.35 1895
9036.24 1850
9037.14 1767
9038.04 1774
9038.94 1815
9039.83 1758
9040.73 1713
9041.63 1780
9042.53 1770
9043.42 1814
9044.32 1762
9045.22 1814
9046.12 1821
9047.02 1789
9047.91 1712
9048.81 1651
9049.71 1626
9050.61 1794
9051.51 1730
9052.41 1779
9053.30 1697
9054.20 1751
9055.10 1796
9056.00 1781
9056.90 1737
9057.80 1830
9058.69 1699
9059.59 1657
9060.49 1686
9061.39 1721
9062.29 1729
9063.19 1728
9064.09 1721
9064.99 1807
9065.88 1751
9066.78 1728
9067.68 1773
9068.58 1690
9069.48 1742
9070.38 1780
9071.28 1747
9072.18 1804
9073.08 1790
9073.98 1803
9074.88 1853
9075.78 1761
9076.68 1740
9077.58 1688
9078.47 1723
9079.37 1803
9080.27 1774
9081.17 1725
9082.07 1699
9082.97 1792
9083.87 1767
9084.77 1705
9085.67 1732
9086.57 1740
9087.47 1721
9088.37 1720
9089.27 1670
9090.17 1621
9091.07 1670
9091.97 1696
9092.87 1638
9093.77 1635
9094.67 1720
9095.58 1749
9096.48 1741
9097.38 1682
9098.28 1654
9099.18 1555
9100.08 1611
9100.98 1620
9101.88 1601
9102.78 1684
9103.68 1690
9104.58 1686
9105.48 1779
9106.38 1718
9107.28 1590
9108.19 1636
9109.09 1715
9109.99 1719
9110.89 1583
9111.79 1575
9112.69 1653
9113.59 1688
9114.49 1682
9115.40 1569
9116.30 1766
9117.20 1702
9118.10 1587
9119.00 1551
9119.90 1638
9120.81 1677
9121.71 1569
9122.61 1580
9123.51 1531
9124.41 1576
9125.31 1686
9126.22 1682
9127.12 1706
9128.02 1548
9128.92 1604
9129.82 1657
9130.73 1582
9131.63 1640
9132.53 1590
9133.43 1502
9134.34 1507
9135.24 1712
9136.14 1662
9137.04 1596
9137.95 1500
9138.85 1525
9139.75 1537
9140.65 1575
9141.56 1669
9142.46 1658
9143.36 1673
9144.26 1687
9145.17 1686
9146.07 1678
9146.97 1627
9147.88 1706
9148.78 1600
9149.68 1572
9150.59 1635
9151.49 1514
9152.39 1509
9153.29 1594
9154.20 1563
9155.10 1616
9156.01 1607
9156.91 1702
9157.81 1580
9158.72 1605
9159.62 1639
9160.52 1576
9161.43 1594
9162.33 1511
9163.23 1637
9164.14 1690
9165.04 1550
9165.95 1506
9166.85 1628
9167.75 1644
9168.66 1577
9169.56 1714
9170.47 1683
9171.37 1564
9172.27 1450
9173.18 1558
9174.08 1604
9174.99 1628
9175.89 1555
9176.80 1583
9177.70 1594
9178.60 1610
9179.51 1574
9180.41 1641
9181.32 1669
9182.22 1593
9183.13 1575
9184.03 1578
9184.94 1562
9185.84 1616
9186.75 1628
9187.65 1626
9188.56 1582
9189.46 1677
9190.37 1563
9191.27 1544
9192.18 1615
9193.08 1598
9193.99 1630
9194.89 1548
9195.80 1546
9196.71 1547
9197.61 1554
9198.52 1603
9199.42 1673
9200.33 1573
9201.23 1563
9202.14 1634
9203.04 1701
9203.95 1593
9204.86 1584
9205.76 1696
9206.67 1747
9207.57 1787
9208.48 1738
9209.39 1698
9210.29 1715
9211.20 1691
9212.10 1599
9213.01 1594
9213.92 1669
9214.82 1634
9215.73 1624
9216.64 1662
9217.54 1663
9218.45 1523
9219.36 1651
9220.26 1666
9221.17 1669
9222.08 1609
9222.98 1696
9223.89 1590
9224.80 1667
9225.70 1704
9226.61 1672
9227.52 1668
9228.42 1650
9229.33 1689
9230.24 1592
9231.14 1591
9232.05 1583
9232.96 1669
9233.87 1731
9234.77 1650
9235.68 1606
9236.59 1573
9237.50 1517
9238.40 1552
9239.31 1507
9240.22 1558
9241.13 1639
9242.03 1592
9242.94 1548
9243.85 1560
9244.76 1600
9245.66 1629
9246.57 1632
9247.48 1672
9248.39 1569
9249.30 1569
9250.20 1494
9251.11 1529
9252.02 1547
9252.93 1512
9253.84 1563
9254.75 1616
9255.65 1550
9256.56 1612
9257.47 1531
9258.38 1489
9259.29 1416
9260.20 1491
9261.10 1534
9262.01 1503
9262.92 1558
9263.83 1538
9264.74 1697
9265.65 1591
9266.56 1540
9267.47 1535
9268.37 1629
9269.28 1687
9270.19 1678
9271.10 1590
9272.01 1605
9272.92 1658
9273.83 1575
9274.74 1538
9275.65 1619
9276.56 1570
9277.47 1540
9278.38 1521
9279.29 1577
9280.20 1536
9281.11 1612
9282.01 1595
9282.92 1558
9283.83 1549
9284.74 1566
9285.65 1655
9286.56 1720
9287.47 1605
9288.38 1584
9289.29 1597
9290.20 1576
9291.11 1494
9292.02 1548
9292.93 1528
9293.84 1507
9294.75 1590
9295.66 1640
9296.57 1570
9297.49 1606
9298.40 1625
9299.31 1663
9300.22 1520
9301.13 1573
9302.04 1647
9302.95 1692
9303.86 1560
9304.77 1582
9305.68 1577
9306.59 1695
9307.50 1666
9308.41 1649
9309.32 1639
9310.24 1638
9311.15 1545
9312.06 1515
9312.97 1651
9313.88 1585
9314.79 1611
9315.70 1608
9316.61 1622
9317.53 1591
9318.44 1614
9319.35 1545
9320.26 1605
9321.17 1606
9322.08 1545
9322.99 1555
9323.91 1621
9324.82 1647
9325.73 1702
9326.64 1516
9327.55 1496
9328.46 1509
9329.38 1568
9330.29 1563
9331.20 1494
9332.11 1562
9333.03 1558
9333.94 1621
9334.85 1544
9335.76 1549
9336.67 1570
9337.59 1691
9338.50 1595
9339.41 1589
9340.32 1591
9341.24 1627
9342.15 1582
9343.06 1631
9343.97 1570
9344.89 1544
9345.80 1611
9346.71 1642
9347.63 1576
9348.54 1548
9349.45 1653
9350.36 1633
9351.28 1582
9352.19 1546
9353.10 1550
9354.02 1558
9354.93 1589
9355.84 1572
9356.76 1640
9357.67 1621
9358.58 1576
9359.50 1613
9360.41 1609
9361.32 1572
9362.24 1540
9363.15 1566
9364.06 1583
9364.98 1563
9365.89 1620
9366.81 1585
9367.72 1685
9368.63 1675
9369.55 1622
9370.46 1605
9371.38 1622
9372.29 1560
9373.20 1587
9374.12 1612
9375.03 1691
9375.95 1721
9376.86 1660
9377.77 1659
9378.69 1690
9379.60 1601
9380.52 1646
9381.43 1674
9382.35 1632
9383.26 1625
9384.18 1635
9385.09 1645
9386.01 1725
9386.92 1726
9387.83 1675
9388.75 1725
9389.66 1634
9390.58 1769
9391.49 1648
9392.41 1736
9393.32 1611
9394.24 1668
9395.16 1762
9396.07 1728
9396.99 1712
9397.90 1865
9398.82 1857
9399.73 1874
9400.65 1813
9401.56 1759
9402.48 1813
9403.39 1843
9404.31 1831
9405.22 1873
9406.14 1871
9407.06 1832
9407.97 1844
9408.89 1792
9409.80 1812
9410.72 1818
9411.64 1797
9412.55 1676
9413.47 1699
9414.38 1794
9415.30 1716
9416.22 1717
9417.13 1839
9418.05 1846
9418.97 1845
9419.88 1881
9420.80 1755
9421.71 1779
9422.63 1734
9423.55 1806
9424.46 1762
9425.38 1661
9426.30 1803
9427.21 1854
9428.13 1843
9429.05 1792
9429.96 1804
9430.88 1722
9431.80 1721
9432.72 1694
9433.63 1670
9434.55 1736
9435.47 1782
9436.38 1785
9437.30 1768
9438.22 1827
9439.14 1788
9440.05 1867
9440.97 1916
9441.89 2058
9442.81 2038
9443.72 1957
9444.64 1985
9445.56 2083
9446.48 2106
9447.39 2044
9448.31 2165
9449.23 1962
9450.15 1931
9451.07 1948
9451.98 1842
9452.90 1945
9453.82 1966
9454.74 1969
9455.66 2027
9456.57 2212
9457.49 2331
9458.41 2459
9459.33 2545
9460.25 2647
9461.16 2697
9462.08 2819
9463.00 2718
9463.92 2566
9464.84 2404
9465.76 2170
9466.68 2136
9467.59 2149
9468.51 2038
9469.43 2068
9470.35 1988
9471.27 1872
9472.19 1918
9473.11 1880
9474.03 1835
9474.95 1890
9475.87 1871
9476.78 1954
9477.70 1968
9478.62 1842
9479.54 1903
9480.46 2026
9481.38 1971
9482.30 1895
9483.22 1975
9484.14 1833
9485.06 1896
9485.98 1912
9486.90 1967
9487.82 2034
9488.74 1997
9489.66 2006
9490.58 2025
9491.50 2004
9492.42 1980
9493.34 2064
9494.26 2006
9495.18 2060
9496.10 1910
9497.02 1847
9497.94 1932
9498.86 1858
9499.78 1897
9500.70 1869
9501.62 1852
9502.54 1860
9503.46 1881
9504.38 1820
9505.30 1776
9506.22 1817
9507.14 1750
9508.06 1842
9508.98 1878
9509.90 1794
9510.82 1771
9511.75 1752
9512.67 1755
9513.59 1791
9514.51 1629
9515.43 1770
9516.35 1748
9517.27 1807
9518.19 1791
9519.11 1842
9520.03 1888
9520.96 1818
9521.88 1741
9522.80 1805
9523.72 1806
9524.64 1862
9525.56 1873
9526.48 1889
9527.41 1844
9528.33 1864
9529.25 1931
9530.17 1848
9531.09 1911
9532.02 1877
9532.94 1840
9533.86 1927
9534.78 1896
9535.70 1879
9536.63 1785
9537.55 1842
9538.47 2000
9539.39 2095
9540.31 1979
9541.24 1963
9542.16 1972
9543.08 1948
9544.00 1859
9544.93 1880
9545.85 1853
9546.77 1858
9547.69 1797
9548.62 1765
9549.54 1774
9550.46 1895
9551.38 1871
9552.31 1761
9553.23 1805
9554.15 1783
9555.08 1849
9556.00 1866
9556.92 1770
9557.84 1769
9558.77 1784
9559.69 1802
9560.61 1825
9561.54 1732
9562.46 1746
9563.38 1745
9564.31 1714
9565.23 1790
9566.15 1745
9567.08 1800
9568.00 1785
9568.93 1813
9569.85 1853
9570.77 1837
9571.70 1741
9572.62 1677
9573.54 1845
9574.47 1806
9575.39 1816
9576.32 1812
9577.24 1820
9578.16 1820
9579.09 1802
9580.01 1754
9580.94 1747
9581.86 1760
9582.78 1762
9583.71 1931
9584.63 1916
9585.56 1732
9586.48 1697
9587.41 1808
9588.33 1814
9589.26 1704
9590.18 1688
9591.11 1716
9592.03 1790
9592.96 1737
9593.88 1767
9594.80 1761
9595.73 1810
9596.65 1788
9597.58 1829
9598.50 1818
9599.43 1727
9600.35 1714
9601.28 1724
9602.21 1697
9603.13 1681
9604.06 1682
9604.98 1862
9605.91 1874
9606.83 1768
9607.76 1822
9608.68 1798
9609.61 1874
9610.53 1882
9611.46 1833
9612.39 1834
9613.31 1809
9614.24 1834
9615.16 1767
9616.09 1803
9617.02 1914
9617.94 1972
9618.87 1800
9619.79 1786
9620.72 1835
9621.65 1779
9622.57 1852
9623.50 1843
9624.42 1808
9625.35 1793
9626.28 1847
9627.20 1879
9628.13 1952
9629.06 1957
9629.98 1896
9630.91 1885
9631.84 1907
9632.76 1918
9633.69 1972
9634.62 1975
9635.54 1947
9636.47 2009
9637.40 1982
9638.32 1974
9639.25 2053
9640.18 1976
9641.11 1994
9642.03 2046
9642.96 2042
9643.89 2111
9644.81 2150
9645.74 2082
9646.67 2125
9647.60 2174
9648.52 2096
9649.45 2199
9650.38 2184
9651.31 2197
9652.23 2308
9653.16 2266
9654.09 2274
9655.02 2257
9655.95 2322
9656.87 2411
9657.80 2474
9658.73 2516
9659.66 2486
9660.58 2383
9661.51 2354
9662.44 2264
9663.37 2377
9664.30 2355
9665.23 2258
9666.15 2212
9667.08 2281
9668.01 2203
9668.94 2170
9669.87 2179
9670.80 2272
9671.73 2336
9672.65 2279
9673.58 2273
9674.51 2219
9675.44 2274
9676.37 2362
9677.30 2352
9678.23 2380
9679.16 2354
9680.08 2260
9681.01 2266
9681.94 2296
9682.87 2210
9683.80 2261
9684.73 2259
9685.66 2208
9686.59 2255
9687.52 2381
9688.45 2413
9689.38 2349
9690.31 2427
9691.24 2514
9692.17 2422
9693.09 2292
9694.02 2365
9694.95 2387
9695.88 2305
9696.81 2439
9697.74 2320
9698.67 2477
9699.60 2550
9700.53 2432
9701.46 2523
9702.39 2497
9703.32 2637
9704.25 2851
9705.18 2972
9706.11 3116
9707.04 3280
9707.97 3108
9708.91 3008
9709.84 2946
9710.77 2796
9711.70 2733
9712.63 2559
9713.56 2495
9714.49 2396
9715.42 2306
9716.35 2351
9717.28 2357
9718.21 2350
9719.14 2292
9720.07 2331
9721.00 2220
9721.93 2366
9722.87 2348
9723.80 2239
9724.73 2203
9725.66 2228
9726.59 2165
9727.52 2165
9728.45 2149
9729.38 2074
9730.32 2093
9731.25 2045
9732.18 2058
9733.11 2080
9734.04 2116
9734.97 2065
9735.91 2140
9736.84 2090
9737.77 2053
9738.70 2147
9739.63 2109
9740.56 2028
9741.50 2068
9742.43 2072
9743.36 1997
9744.29 2056
9745.22 2008
9746.16 2027
9747.09 1987
9748.02 1902
9748.95 1918
9749.89 2057
9750.82 2075
9751.75 1988
9752.68 1984
9753.62 1977
9754.55 1932
9755.48 1960
9756.41 1959
9757.35 1884
9758.28 1936
9759.21 2021
9760.14 2068
9761.08 2038
9762.01 1943
9762.94 1830
9763.88 2031
9764.81 1986
9765.74 2016
9766.68 2024
9767.61 1964
9768.54 2049
9769.48 1984
9770.41 1977
9771.34 1974
9772.28 1926
9773.21 1962
9774.14 2002
9775.08 1914
9776.01 1887
9776.94 1838
9777.88 1899
9778.81 1997
9779.74 2001
9780.68 1935
9781.61 2012
9782.55 1984
9783.48 2054
9784.41 2045
9785.35 2066
9786.28 2079
9787.22 2197
9788.15 2038
9789.08 2052
9790.02 2117
9790.95 2146
9791.89 2039
9792.82 1966
9793.76 1840
9794.69 1866
9795.63 1858
9796.56 1874
9797.49 1874
9798.43 1902
9799.36 1876
9800.30 1946
9801.23 1919
9802.17 1910
9803.10 1810
9804.04 1860
9804.97 1939
9805.91 1851
9806.84 1814
9807.78 1856
9808.71 1837
9809.65 1737
9810.58 1754
9811.52 1758
9812.45 1698
9813.39 1727
9814.33 1719
9815.26 1678
9816.20 1692
9817.13 1642
9818.07 1695
9819.00 1680
9819.94 1750
9820.87 1733
9821.81 1622
9822.75 1623
9823.68 1622
9824.62 1651
9825.55 1667
9826.49 1640
9827.43 1663
9828.36 1754
9829.30 1726
9830.23 1649
9831.17 1612
9832.11 1603
9833.04 1600
9833.98 1660
9834.92 1650
9835.85 1532
9836.79 1595
9837.73 1568
9838.66 1624
9839.60 1699
9840.54 1682
9841.47 1665
9842.41 1566
9843.35 1598
9844.28 1606
9845.22 1591
9846.16 1602
9847.09 1617
9848.03 1631
9848.97 1547
9849.90 1596
9850.84 1572
9851.78 1552
9852.72 1494
9853.65 1574
9854.59 1534
9855.53 1635
9856.47 1695
9857.40 1550
9858.34 1585
9859.28 1594
9860.22 1639
9861.15 1617
9862.09 1540
9863.03 1659
9863.97 1606
9864.90 1592
9865.84 1605
9866.78 1613
9867.72 1548
9868.66 1518
9869.59 1506
9870.53 1564
9871.47 1563
9872.41 1558
9873.35 1548
9874.29 1586
9875.22 1582
9876.16 1638
9877.10 1558
9878.04 1566
9878.98 1604
9879.92 1572
9880.85 1561
9881.79 1601
9882.73 1590
9883.67 1607
9884.61 1580
9885.55 1530
9886.49 1513
9887.43 1513
9888.37 1654
9889.30 1524
9890.24 1484
9891.18 1427
9892.12 1530
9893.06 1544
9894.00 1490
9894.94 1379
9895.88 1476
9896.82 1562
9897.76 1516
9898.70 1551
9899.64 1486
9900.58 1458
9901.52 1431
9902.45 1473
9903.39 1473
9904.33 1450
9905.27 1449
9906.21 1468
9907.15 1478
9908.09 1424
9909.03 1461
9909.97 1465
9910.91 1518
9911.85 1508
9912.79 1562
9913.73 1489
9914.67 1436
9915.61 1496
9916.55 1480
9917.49 1499
9918.44 1577
9919.38 1603
9920.32 1603
9921.26 1486
9922.20 1449
9923.14 1437
9924.08 1504
9925.02 1489
9925.96 1477
9926.90 1532
9927.84 1511
9928.78 1569
9929.72 1642
9930.66 1628
9931.61 1697
9932.55 1773
9933.49 1783
9934.43 1860
9935.37 1889
9936.31 2094
9937.25 1869
9938.19 1778
9939.14 1767
9940.08 1759
9941.02 1630
9941.96 1539
9942.90 1500
9943.84 1484
9944.78 1487
9945.73 1518
9946.67 1503
9947.61 1546
9948.55 1542
9949.49 1582
9950.44 1530
9951.38 1559
9952.32 1516
9953.26 1494
9954.20 1445
9955.15 1496
9956.09 1499
9957.03 1345
9957.97 1399
9958.91 1393
9959.86 1352
9960.80 1430
9961.74 1369
9962.68 1394
9963.63 1378
9964.57 1369
9965.51 1351
9966.45 1421
9967.40 1404
9968.34 1392
9969.28 1351
9970.23 1351
9971.17 1424
9972.11 1347
9973.05 1304
9974.00 1401
9974.94 1367
9975.88 1384
9976.83 1369
9977.77 1365
9978.71 1380
9979.66 1351
9980.60 1359
9981.54 1403
9982.49 1367
9983.43 1316
9984.37 1330
9985.32 1370
9986.26 1330
9987.20 1341
9988.15 1359
9989.09 1332
9990.04 1338
9990.98 1360
9991.92 1405
9992.87 1346
9993.81 1374
9994.76 1392
9995.70 1399
9996.64 1363
9997.59 1266
9998.53 1259
9999.48 1266
10000.42 1286
10001.36 1286
10002.31 1335
10003.25 1353
10004.20 1421
10005.14 1433
10006.09 1450
10007.03 1412
10007.98 1414
10008.92 1365
10009.87 1375
10010.81 1452
10011.76 1385
10012.70 1296
10013.64 1256
10014.59 1402
10015.53 1383
10016.48 1308
10017.43 1332
10018.37 1429
10019.32 1368
10020.26 1299
10021.21 1358
10022.15 1333
10023.10 1422
10024.04 1271
10024.99 1429
10025.93 1437
10026.88 1248
10027.82 1281
10028.77 1377
10029.72 1354
10030.66 1337
10031.61 1299
10032.55 1315
10033.50 1355
10034.44 1283
10035.39 1257
10036.34 1287
10037.28 1320
10038.23 1257
10039.17 1272
10040.12 1252
10041.07 1215
10042.01 1156
10042.96 1246
10043.91 1311
10044.85 1201
10045.80 1241
10046.74 1234
10047.69 1328
10048.64 1366
10049.58 1268
10050.53 1258
10051.48 1266
10052.42 1314
10053.37 1258
10054.32 1295
10055.27 1231
10056.21 1220
10057.16 1325
10058.11 1289
10059.05 1280
10060.00 1218
10060.95 1210
10061.89 1280
10062.84 1313
10063.79 1334
10064.74 1263
10065.68 1287
10066.63 1307
10067.58 1232
10068.53 1240
10069.47 1215
10070.42 1245
10071.37 1287
10072.32 1263
10073.26 1275
10074.21 1256
10075.16 1312
10076.11 1318
10077.06 1268
10078.00 1305
10078.95 1279
10079.90 1287
10080.85 1225
10081.80 1285
10082.74 1292
10083.69 1218
10084.64 1177
10085.59 1237
10086.54 1214
10087.49 1206
10088.43 1196
10089.38 1227
10090.33 1209
10091.28 1213
10092.23 1182
10093.18 1208
10094.13 1234
10095.07 1308
10096.02 1259
10096.97 1168
10097.92 1191
10098.87 1210
10099.82 1256
10100.77 1317
10101.72 1338
10102.67 1290
10103.61 1266
10104.56 1298
10105.51 1178
10106.46 1207
10107.41 1218
10108.36 1291
10109.31 1176
10110.26 1255
10111.21 1186
10112.16 1210
10113.11 1223
10114.06 1235
10115.01 1244
10115.96 1280
10116.91 1294
10117.86 1313
10118.81 1334
10119.76 1273
10120.71 1222
10121.66 1262
10122.61 1218
10123.56 1191
10124.51 1180
10125.46 1145
10126.41 1240
10127.36 1177
10128.31 1137
10129.26 1207
10130.21 1275
10131.16 1275
10132.11 1231
10133.06 1218
10134.01 1145
10134.96 1205
10135.91 1188
10136.86 1174
10137.81 1212
10138.76 1180
10139.72 1238
10140.67 1269
10141.62 1199
10142.57 1206
10143.52 1261
10144.47 1208
10145.42 1187
10146.37 1182
10147.32 1232
10148.28 1247
10149.23 1262
10150.18 1175
10151.13 1192
10152.08 1206
10153.03 1183
10153.98 1205
10154.94 1181
10155.89 1256
10156.84 1152
10157.79 1190
10158.74 1170
10159.69 1177
10160.65 1323
10161.60 1273
10162.55 1130
10163.50 1173
10164.45 1240
10165.41 1146
10166.36 1220
10167.31 1260
10168.26 1253
10169.21 1222
10170.17 1231
10171.12 1198
10172.07 1240
10173.02 1219
10173.98 1255
10174.93 1288
10175.88 1217
10176.83 1256
10177.79 1268
10178.74 1206
10179.69 1257
10180.64 1180
10181.60 1229
10182.55 1231
10183.50 1316
10184.46 1291
10185.41 1274
10186.36 1314
10187.32 1275
10188.27 1209
10189.22 1183
10190.18 1199
10191.13 1250
10192.08 1262
10193.03 1287
10193.99 1255
10194.94 1264
10195.90 1202
10196.85 1190
10197.80 1214
10198.76 1201
10199.71 1265
10200.66 1222
10201.62 1233
10202.57 1321
10203.52 1417
10204.48 1289
10205.43 1255
10206.39 1184
10207.34 1135
10208.29 1304
10209.25 1292
10210.20 1235
10211.16 1296
10212.11 1239
10213.07 1292
10214.02 1318
10214.97 1255
10215.93 1330
10216.88 1313
10217.84 1397
10218.79 1375
10219.75 1290
10220.70 1300
10221.66 1298
10222.61 1273
10223.57 1254
10224.52 1282
10225.48 1215
10226.43 1241
10227.39 1407
10228.34 1272
10229.30 1237
10230.25 1377
10231.21 1310
10232.16 1301
10233.12 1254
10234.07 1298
10235.03 1356
10235.98 1320
10236.94 1255
10237.89 1254
10238.85 1323
10239.80 1348
10240.76 1356
10241.72 1324
10242.67 1371
10243.63 1405
10244.58 1475
10245.54 1414
10246.49 1341
10247.45 1338
10248.41 1402
10249.36 1395
10250.32 1297
10251.27 1274
10252.23 1348
10253.19 1288
10254.14 1268
10255.10 1220
10256.06 1207
10257.01 1287
10257.97 1245
10258.92 1203
10259.88 1237
10260.84 1227
10261.79 1231
10262.75 1211
10263.71 1197
10264.66 1249
10265.62 1220
10266.58 1208
10267.53 1201
10268.49 1165
10269.45 1183
10270.41 1137
10271.36 1120
10272.32 1145
10273.28 1176
10274.23 1169
10275.19 1121
10276.15 1172
10277.11 1209
10278.06 1156
10279.02 1188
10279.98 1175
10280.94 1174
10281.89 1094
10282.85 1137
10283.81 1177
10284.77 1168
10285.72 1161
10286.68 1156
10287.64 1164
10288.60 1219
10289.55 1104
10290.51 1089
10291.47 1184
10292.43 1179
10293.39 1198
10294.34 1147
10295.30 1063
10296.26 1134
10297.22 1116
10298.18 1167
10299.14 1206
10300.09 1186
10301.05 1146
10302.01 1205
10302.97 1163
10303.93 1205
10304.89 1080
10305.85 1159
10306.80 1228
10307.76 1271
10308.72 1234
10309.68 1168
10310.64 1069
10311.60 1149
10312.56 1180
10313.52 1190
10314.47 1185
10315.43 1131
10316.39 1100
10317.35 1091
10318.31 1176
10319.27 1135
10320.23 1180
10321.19 1124
10322.15 1118
10323.11 1131
10324.07 1176
10325.03 1217
10325.99 1144
10326.95 1132
10327.91 1132
10328.87 1191
10329.83 1136
10330.79 1061
10331.75 1083
10332.71 1047
10333.67 1130
10334.63 1104
10335.59 1141
10336.55 1143
10337.51 1045
10338.47 1078
10339.43 1153
10340.39 1140
10341.35 1140
10342.31 1132
10343.27 1079
10344.23 1139
10345.19 1082
10346.15 1091
10347.11 1133
10348.07 1116
10349.03 1154
10349.99 1052
10350.95 1079
10351.91 1135
10352.87 1123
10353.83 1207
10354.79 1111
10355.76 1078
10356.72 1060
10357.68 1137
10358.64 1123
10359.60 1094
10360.56 1069
10361.52 1097
10362.48 1135
10363.45 1148
10364.41 1109
10365.37 1125
10366.33 1118
10367.29 1077
10368.25 1096
10369.21 1138
10370.18 1108
10371.14 1168
10372.10 1102
10373.06 1086
10374.02 1120
10374.98 1095
10375.95 1012
10376.91 1097
10377.87 1157
10378.83 1205
10379.79 1161
10380.76 1086
10381.72 1073
10382.68 1143
10383.64 1191
10384.61 1118
10385.57 1140
10386.53 1164
10387.49 1102
10388.46 1063
10389.42 1112
10390.38 1180
10391.34 1205
10392.31 1068
10393.27 1045
10394.23 1125
10395.19 1084
10396.16 1107
10397.12 1196
10398.08 1139
10399.05 1065
10400.01 1163
10400.97 1104
10401.93 1065
10402.90 1020
10403.86 1027
10404.82 1095
10405.79 1103
10406.75 1095
10407.71 1152
10408.68 1163
10409.64 1161
10410.60 1161
10411.57 1164
10412.53 1062
10413.50 1087
10414.46 1084
10415.42 1173
10416.39 1169
10417.35 1152
10418.31 1199
10419.28 1143
10420.24 1110
10421.21 1160
10422.17 1221
10423.13 1168
10424.10 1192
10425.06 1142
10426.03 1193
10426.99 1278
10427.96 1186
10428.92 1228
10429.88 1210
10430.85 1192
10431.81 1196
10432.78 1210
10433.74 1185
10434.71 1113
10435.67 1134
10436.64 1118
10437.60 1111
10438.57 1158
10439.53 1102
10440.50 1168
10441.46 1160
10442.43 1098
10443.39 1078
10444.36 1091
10445.32 1117
10446.29 1082
10447.25 1149
10448.22 1134
10449.18 1110
10450.15 1096
10451.11 1027
10452.08 1071
10453.04 1070
10454.01 1082
10454.97 1038
10455.94 1088
10456.91 1039
10457.87 1086
10458.84 1109
10459.80 1018
10460.77 962
10461.73 1099
10462.70 1123
10463.67 1045
10464.63 1098
10465.60 1220
10466.56 1087
10467.53 1039
10468.50 1062
10469.46 1029
10470.43 1070
10471.40 1064
10472.36 1035
10473.33 1118
10474.30 1097
10475.26 1062
10476.23 1083
10477.19 1044
10478.16 998
10479.13 1013
10480.09 1079
10481.06 1137
10482.03 1032
10483.00 1047
10483.96 1008
10484.93 970
10485.90 999
10486.86 1014
10487.83 1035
10488.80 1125
10489.76 1064
10490.73 1041
10491.70 991
10492.67 1078
10493.63 1062
10494.60 1072
10495.57 1097
10496.54 1040
10497.50 1069
10498.47 1129
10499.44 1148
10500.41 1144
10501.37 1083
10502.34 1134
10503.31 1115
10504.28 1132
10505.25 1181
10506.21 1071
10507.18 1076
10508.15 1093
10509.12 1079
10510.09 1081
10511.05 1065
10512.02 1185
10512.99 1093
10513.96 1058
10514.93 1122
10515.90 1169
10516.86 1169
10517.83 1077
10518.80 1089
10519.77 1135
10520.74 1068
10521.71 1107
10522.68 1107
10523.64 1159
10524.61 1129
10525.58 1086
10526.55 1056
10527.52 1061
10528.49 1097
10529.46 1109
10530.43 1100
10531.40 1134
10532.36 1114
10533.33 1044
10534.30 1100
10535.27 1115
10536.24 1214
10537.21 1144
10538.18 1142
10539.15 1165
10540.12 1146
10541.09 1126
10542.06 1091
10543.03 1089
10544.00 1189
10544.97 1190
10545.94 1156
10546.91 1181
10547.88 1154
10548.85 1134
10549.82 1119
10550.79 1108
10551.76 1205
10552.73 1190
10553.70 1165
10554.67 1144
10555.64 1159
10556.61 1094
10557.58 1150
10558.55 1091
10559.52 1031
10560.49 1132
10561.46 1205
10562.43 1223
10563.40 1201
10564.37 1217
10565.34 1199
10566.31 1261
10567.28 1361
10568.25 1303
10569.23 1352
10570.20 1362
10571.17 1342
10572.14 1328
10573.11 1339
10574.08 1251
10575.05 1230
10576.02 1177
10576.99 1180
10577.96 1200
10578.94 1232
10579.91 1219
10580.88 1171
10581.85 1164
10582.82 1144
10583.79 1174
10584.76 1117
10585.74 1109
10586.71 1167
10587.68 1167
10588.65 1117
10589.62 1123
10590.60 1112
10591.57 1169
10592.54 1086
10593.51 1156
10594.48 1137
10595.45 1183
10596.43 1171
10597.40 1121
10598.37 1171
10599.34 1132
10600.32 1114
10601.29 1063
10602.26 1149
10603.23 1145
10604.21 1191
10605.18 1183
10606.15 1106
10607.12 1229
10608.10 1224
10609.07 1057
10610.04 1017
10611.01 1119
10611.99 1145
10612.96 1170
10613.93 1074
10614.91 1101
10615.88 1134
10616.85 1179
10617.82 1150
10618.80 1158
10619.77 1152
10620.74 1177
10621.72 1074
10622.69 1136
10623.66 1096
10624.64 1074
10625.61 1084
10626.58 1135
10627.56 1211
10628.53 1161
10629.51 1104
10630.48 1085
10631.45 1150
10632.43 1100
10633.40 1116
10634.37 1114
10635.35 1158
10636.32 1105
10637.30 1129
10638.27 1129
10639.24 1116
10640.22 1099
10641.19 1136
10642.17 1163
10643.14 1170
10644.11 1210
10645.09 1238
10646.06 1265
10647.04 1251
10648.01 1136
10648.99 1286
10649.96 1203
10650.94 1169
10651.91 1178
10652.89 1116
10653.86 1101
10654.83 1160
10655.81 1137
10656.78 1054
10657.76 1072
10658.73 1097
10659.71 1114
10660.68 1105
10661.66 1096
10662.63 1150
10663.61 1146
10664.59 1150
10665.56 1081
10666.54 1038
10667.51 1060
10668.49 1087
10669.46 1131
10670.44 1067
10671.41 1072
10672.39 1156
10673.36 1101
10674.34 1121
10675.32 1041
10676.29 1036
10677.27 1094
10678.24 1101
10679.22 1086
10680.19 1077
10681.17 1080
10682.15 1137
10683.12 1071
10684.10 1084
10685.08 1199
10686.05 1141
10687.03 1155
10688.00 1153
10688.98 1068
10689.96 1142
10690.93 1161
10691.91 1054
10692.89 1113
10693.86 1084
10694.84 1051
10695.82 1110
10696.79 1130
10697.77 1097
10698.75 1028
10699.72 1082
10700.70 1130
10701.68 1041
10702.65 1078
10703.63 1008
10704.61 999
10705.59 1050
10706.56 1061
10707.54 1027
10708.52 998
10709.49 1075
10710.47 1022
10711.45 1091
10712.43 1097
10713.40 1033
10714.38 1086
10715.36 1053
10716.34 1137
10717.31 1054
10718.29 1034
10719.27 1030
10720.25 1098
10721.22 1065
10722.20 1106
10723.18 1127
10724.16 1147
10725.14 1140
10726.11 1053
10727.09 975
10728.07 1069
10729.05 1009
10730.03 1053
10731.01 1015
10731.98 978
10732.96 1074
10733.94 1057
10734.92 1007
10735.90 1039
10736.88 1072
10737.85 1070
10738.83 1118
10739.81 1101
10740.79 1149
10741.77 1062
10742.75 971
10743.73 1049
10744.71 1034
10745.69 1104
10746.66 1020
10747.64 1028
10748.62 1092
10749.60 1038
10750.58 987
10751.56 1155
10752.54 1069
10753.52 1086
10754.50 1004
10755.48 1048
10756.46 1029
10757.44 1043
10758.42 1008
10759.39 1004
10760.37 1036
10761.35 982
10762.33 1033
10763.31 968
10764.29 989
10765.27 991
10766.25 1057
10767.23 1089
10768.21 1014
10769.19 1030
10770.17 1005
10771.15 1019
10772.13 1027
10773.11 994
10774.09 1034
10775.07 1046
10776.05 1003
10777.03 1057
10778.02 1028
10779.00 1065
10779.98 1064
10780.96 1077
10781.94 1009
10782.92 1004
10783.90 1072
10784.88 1095
10785.86 1097
10786.84 1035
10787.82 1051
10788.80 1027
10789.78 1032
10790.76 1092
10791.75 991
10792.73 1056
10793.71 1038
10794.69 1091
10795.67 1103
10796.65 1065
10797.63 1026
10798.61 1015
10799.60 986
10800.58 1003
10801.56 1054
10802.54 1017
10803.52 994
10804.50 1053
10805.49 1064
10806.47 1093
10807.45 1023
10808.43 983
10809.41 1044
10810.39 1103
10811.38 999
10812.36 991
10813.34 973
10814.32 1030
10815.30 1056
10816.29 1094
10817.27 1148
10818.25 1117
10819.23 1106
10820.22 1101
10821.20 1130
10822.18 1017
10823.16 1029
10824.15 1025
10825.13 1087
10826.11 1108
10827.09 1105
10828.08 1104
10829.06 1056
10830.04 1089
10831.02 1083
10832.01 1094
10832.99 1101
10833.97 1145
10834.96 1170
10835.94 1168
10836.92 1148
10837.91 1134
10838.89 1055
10839.87 1052
10840.85 1092
10841.84 1119
10842.82 1153
10843.81 1103
10844.79 1093
10845.77 1139
10846.76 1083
10847.74 1068
10848.72 1050
10849.71 1127
10850.69 1115
10851.67 1137
10852.66 1123
10853.64 1122
10854.63 1128
10855.61 1084
10856.59 1114
10857.58 1146
10858.56 1100
10859.55 1173
10860.53 1197
10861.51 1114
10862.50 1159
10863.48 1052
10864.47 1103
10865.45 1093
10866.44 1095
10867.42 1218
10868.41 1192
10869.39 1157
10870.37 1147
10871.36 1120
10872.34 1210
10873.33 1215
10874.31 1104
10875.30 1107
10876.28 1119
10877.27 1150
10878.25 1161
10879.24 1127
10880.22 1171
10881.21 1165
10882.19 1145
10883.18 1198
10884.16 1205
10885.15 1228
10886.13 1222
10887.12 1213
10888.11 1196
10889.09 1236
10890.08 1196
10891.06 1161
10892.05 1140
10893.03 1197
10894.02 1223
10895.00 1187
10895.99 1175
10896.98 1297
10897.96 1279
10898.95 1267
10899.93 1240
10900.92 1323
10901.91 1270
10902.89 1376
10903.88 1347
10904.86 1300
10905.85 1196
10906.84 1304
10907.82 1245
10908.81 1251
10909.80 1279
10910.78 1265
10911.77 1319
10912.76 1299
10913.74 1357
10914.73 1289
10915.72 1274
10916.70 1328
10917.69 1356
10918.68 1346
10919.66 1285
10920.65 1357
10921.64 1311
10922.62 1372
10923.61 1339
10924.60 1343
10925.58 1406
10926.57 1361
10927.56 1396
10928.55 1400
10929.53 1388
10930.52 1430
10931.51 1344
10932.50 1311
10933.48 1270
10934.47 1292
10935.46 1360
10936.45 1369
10937.43 1432
10938.42 1432
10939.41 1463
10940.40 1389
10941.38 1348
10942.37 1351
10943.36 1451
10944.35 1514
10945.34 1574
10946.32 1485
10947.31 1371
10948.30 1436
10949.29 1434
10950.28 1471
10951.27 1422
10952.25 1473
10953.24 1525
10954.23 1498
10955.22 1465
10956.21 1528
10957.20 1639
10958.18 1639
10959.17 1574
10960.16 1514
10961.15 1544
10962.14 1632
10963.13 1639
10964.12 1686
10965.11 1722
10966.10 1767
10967.08 1809
10968.07 1748
10969.06 1739
10970.05 1648
10971.04 1712
10972.03 1777
10973.02 1621
10974.01 1608
10975.00 1663
10975.99 1508
10976.98 1552
10977.97 1480
10978.96 1520
10979.95 1578
10980.94 1636
10981.92 1553
10982.91 1509
10983.90 1627
10984.89 1622
10985.88 1555
10986.87 1526
10987.86 1573
10988.85 1550
10989.84 1586
10990.83 1659
10991.82 1716
10992.81 1618
10993.80 1589
10994.79 1622
10995.78 1714
10996.78 1634
10997.77 1582
10998.76 1619
10999.75 1642
11000.74 1658
11001.73 1705
11002.72 1709
11003.71 1693
11004.70 1733
11005.69 1848
11006.68 2021
11007.67 2121
11008.66 2096
11009.65 2051
11010.64 2153
11011.64 1966
11012.63 1858
11013.62 1858
11014.61 1713
11015.60 1679
11016.59 1592
11017.58 1636
11018.57 1597
11019.57 1545
11020.56 1564
11021.55 1529
11022.54 1619
11023.53 1523
11024.52 1595
11025.51 1566
11026.51 1457
11027.50 1442
11028.49 1468
11029.48 1386
11030.47 1402
11031.47 1438
11032.46 1387
11033.45 1435
11034.44 1439
11035.43 1382
11036.43 1445
11037.42 1487
11038.41 1506
11039.40 1518
11040.39 1449
11041.39 1464
11042.38 1523
11043.37 1368
11044.36 1407
11045.36 1423
11046.35 1387
11047.34 1439
11048.34 1414
11049.33 1410
11050.32 1361
11051.31 1337
11052.31 1300
11053.30 1300
11054.29 1287
11055.29 1341
11056.28 1242
11057.27 1221
11058.26 1243
11059.26 1212
11060.25 1214
11061.24 1250
11062.24 1280
11063.23 1268
11064.22 1278
11065.22 1322
11066.21 1315
11067.20 1389
11068.20 1401
11069.19 1313
11070.19 1333
11071.18 1312
11072.17 1375
11073.17 1358
11074.16 1365
11075.15 1395
11076.15 1336
11077.14 1349
11078.14 1362
11079.13 1322
11080.12 1348
11081.12 1311
11082.11 1398
11083.11 1427
11084.10 1413
11085.10 1347
11086.09 1293
11087.08 1327
11088.08 1319
11089.07 1397
11090.07 1315
11091.06 1307
11092.06 1293
11093.05 1240
11094.05 1288
11095.04 1354
11096.04 1356
11097.03 1281
11098.03 1358
11099.02 1325
11100.02 1356
11101.01 1303
11102.01 1289
11103.00 1321
11104.00 1279
11104.99 1234
11105.99 1380
11106.98 1339
11107.98 1271
11108.97 1246
11109.97 1295
11110.96 1297
11111.96 1290
11112.95 1263
11113.95 1240
11114.95 1210
11115.94 1239
11116.94 1257
11117.93 1219
11118.93 1264
11119.93 1235
11120.92 1268
11121.92 1264
11122.91 1189
11123.91 1232
11124.91 1277
11125.90 1255
11126.90 1208
11127.89 1204
11128.89 1244
11129.89 1250
11130.88 1221
11131.88 1230
11132.88 1201
11133.87 1205
11134.87 1246
11135.87 1260
11136.86 1226
11137.86 1210
11138.86 1235
11139.85 1285
11140.85 1243
11141.85 1259
11142.84 1275
11143.84 1272
11144.84 1228
11145.83 1130
11146.83 1201
11147.83 1254
11148.83 1242
11149.82 1258
11150.82 1291
11151.82 1232
11152.82 1204
11153.81 1291
11154.81 1168
11155.81 1153
11156.80 1208
11157.80 1209
11158.80 1229
11159.80 1153
11160.80 1208
11161.79 1132
11162.79 1178
11163.79 1169
11164.79 1130
11165.78 1218
11166.78 1235
11167.78 1209
11168.78 1158
11169.78 1192
11170.78 1175
11171.77 1147
11172.77 1207
11173.77 1226
11174.77 1174
11175.77 1197
11176.77 1144
11177.76 1084
11178.76 1135
11179.76 1124
11180.76 1141
11181.76 1175
11182.76 1189
11183.76 1081
11184.75 1217
11185.75 1181
11186.75 1146
11187.75 1175
11188.75 1140
11189.75 1161
11190.75 1159
11191.75 1207
11192.75 1221
11193.75 1168
11194.75 1152
11195.74 1202
11196.74 1164
11197.74 1154
11198.74 1159
11199.74 1177
11200.74 1190
11201.74 1086
11202.74 1149
11203.74 1171
11204.74 1135
11205.74 1168
11206.74 1115
11207.74 1134
11208.74 1169
11209.74 1120
11210.74 1110
11211.74 1117
11212.74 1194
11213.74 1120
11214.74 1178
11215.74 1146
11216.74 1114
11217.74 1167
11218.74 1147
11219.74 1203
11220.74 1138
11221.74 1180
11222.74 1104
11223.74 1089
11224.74 1087
11225.74 1133
11226.74 1157
11227.75 1113
11228.75 1180
11229.75 1188
11230.75 1158
11231.75 1158
11232.75 1199
11233.75 1171
11234.75 1179
11235.75 1137
11236.75 1187
11237.76 1203
11238.76 1099
11239.76 1117
11240.76 1154
11241.76 1147
11242.76 1165
11243.76 1202
11244.76 1140
11245.77 1133
11246.77 1132
11247.77 1134
11248.77 1110
11249.77 1201
11250.77 1167
11251.78 1154
11252.78 1164
11253.78 1189
11254.78 1172
11255.78 1212
11256.79 1194
11257.79 1167
11258.79 1197
11259.79 1251
11260.79 1163
11261.80 1275
11262.80 1243
11263.80 1146
11264.80 1196
11265.81 1182
11266.81 1280
11267.81 1250
11268.81 1228
11269.82 1169
11270.82 1219
11271.82 1155
11272.82 1185
11273.83 1138
11274.83 1169
11275.83 1151
11276.84 1180
11277.84 1298
11278.84 1296
11279.85 1273
11280.85 1296
11281.85 1224
11282.85 1294
11283.86 1331
11284.86 1251
11285.86 1231
11286.87 1239
11287.87 1269
11288.87 1282
11289.88 1361
11290.88 1291
11291.89 1318
11292.89 1292
11293.89 1250
11294.90 1355
11295.90 1309
11296.90 1338
11297.91 1309
11298.91 1294
11299.92 1241
11300.92 1227
11301.92 1200
11302.93 1181
11303.93 1350
11304.94 1326
11305.94 1338
11306.94 1259
11307.95 1287
11308.95 1294
11309.96 1299
11310.96 1290
11311.97 1245
11312.97 1282
11313.98 1272
11314.98 1250
11315.98 1264
11316.99 1253
11317.99 1289
11319.00 1363
11320.00 1321
11321.01 1396
11322.01 1418
11323.02 1458
11324.02 1417
11325.03 1439
11326.03 1386
11327.04 1372
11328.04 1369
11329.05 1351
11330.05 1305
11331.06 1258
11332.07 1315
11333.07 1326
11334.08 1273
11335.08 1191
11336.09 1209
11337.09 1341
11338.10 1245
11339.10 1248
11340.11 1253
11341.12 1339
11342.12 1264
11343.13 1336
11344.13 1275
11345.14 1312
11346.15 1326
11347.15 1270
11348.16 1378
11349.16 1455
11350.17 1369
11351.18 1460
11352.18 1494
11353.19 1404
11354.20 1389
11355.20 1422
11356.21 1361
11357.21 1385
11358.22 1426
11359.23 1355
11360.23 1416
11361.24 1426
11362.25 1365
11363.25 1423
11364.26 1426
11365.27 1340
11366.28 1308
11367.28 1309
11368.29 1297
11369.30 1366
11370.30 1403
11371.31 1407
11372.32 1373
11373.32 1387
11374.33 1452
11375.34 1394
11376.35 1441
11377.35 1363
11378.36 1360
11379.37 1395
11380.38 1428
11381.38 1400
11382.39 1483
11383.40 1418
11384.41 1421
11385.41 1518
11386.42 1493
11387.43 1508
11388.44 1485
11389.45 1522
11390.45 1400
11391.46 1347
11392.47 1349
11393.48 1448
11394.49 1458
11395.49 1517
11396.50 1526
11397.51 1554
11398.52 1580
11399.53 1424
11400.54 1443
11401.55 1434
11402.55 1518
11403.56 1503
11404.57 1585
11405.58 1560
11406.59 1546
11407.60 1552
11408.61 1507
11409.61 1476
11410.62 1517
11411.63 1521
11412.64 1463
11413.65 1551
11414.66 1557
11415.67 1588
11416.68 1586
11417.69 1524
11418.70 1653
11419.71 1616
11420.71 1547
11421.72 1542
11422.73 1576
11423.74 1615
11424.75 1627
11425.76 1609
11426.77 1595
11427.78 1668
11428.79 1643
11429.80 1676
11430.81 1659
11431.82 1622
11432.83 1653
11433.84 1638
11434.85 1617
11435.86 1656
11436.87 1755
11437.88 1687
11438.89 1733
11439.90 1645
11440.91 1632
11441.92 1708
11442.93 1731
11443.94 1651
11444.95 1760
11445.96 1764
11446.97 1702
11447.98 1782
11448.99 1734
11450.00 1751
11451.01 1791
11452.03 1745
11453.04 1805
11454.05 1924
11455.06 1772
11456.07 1834
11457.08 1841
11458.09 1819
11459.10 1834
11460.11 1897
11461.12 1870
11462.14 1811
11463.15 1823
11464.16 1819
11465.17 1850
11466.18 1774
11467.19 1800
11468.20 1832
11469.21 1802
11470.23 1867
11471.24 1859
11472.25 1930
11473.26 1890
11474.27 1899
11475.28 1884
11476.30 1890
11477.31 1898
11478.32 1893
11479.33 1975
11480.34 2045
11481.36 2042
11482.37 1924
11483.38 2012
11484.39 2100
11485.40 2009
11486.42 1976
11487.43 1997
11488.44 2004
11489.45 1985
11490.47 2012
11491.48 2161
11492.49 2107
11493.50 2003
11494.52 1996
11495.53 2060
11496.54 2062
11497.55 2120
11498.57 2157
11499.58 2114
11500.59 2068
11501.61 2125
11502.62 2286
11503.63 2262
11504.64 2214
11505.66 2236
11506.67 2351
11507.68 2317
11508.70 2424
11509.71 2551
11510.72 2398
11511.74 2385
11512.75 2389
11513.76 2474
11514.78 2372
11515.79 2373
11516.80 2466
11517.82 2433
11518.83 2365
11519.84 2461
11520.86 2527
11521.87 2550
11522.89 2535
11523.90 2610
11524.91 2666
11525.93 2715
11526.94 2680
11527.96 2556
11528.97 2661
11529.98 2753
11531.00 2860
11532.01 2923
11533.03 2862
11534.04 2972
11535.06 3047
11536.07 3260
11537.08 3235
11538.10 3162
11539.11 3201
11540.13 3359
11541.14 3466
11542.16 3386
11543.17 3433
11544.19 3429
11545.20 3512
11546.22 3688
11547.23 3805
11548.25 4105
11549.26 4516
11550.28 4870
11551.29 5251
11552.31 5730
11553.32 6123
11554.34 6301
11555.35 6380
11556.37 6255
11557.38 5909
11558.40 5530
11559.41 5176
11560.43 4767
11561.45 4412
11562.46 4098
11563.48 3873
11564.49 3712
11565.51 3613
11566.52 3537
11567.54 3486
11568.56 3463
11569.57 3467
11570.59 3462
11571.60 3427
11572.62 3372
11573.64 3328
11574.65 3356
11575.67 3205
11576.68 3107
11577.70 3188
11578.72 3111
11579.73 3068
11580.75 3188
11581.77 3235
11582.78 3081
11583.80 3133
11584.82 3207
11585.83 3128
11586.85 3076
11587.87 3192
11588.88 3277
11589.90 3336
11590.92 3483
11591.93 3340
11592.95 3217
11593.97 3279
11594.98 3368
11596.00 3325
11597.02 3301
11598.03 3280
11599.05 3329
11600.07 3300
11601.09 3281
11602.10 3345
11603.12 3399
11604.14 3375
11605.16 3468
11606.17 3528
11607.19 3729
11608.21 3897
11609.23 4263
11610.24 4466
11611.26 4728
11612.28 4833
11613.30 4894
11614.32 4635
11615.33 4614
11616.35 4549
11617.37 4238
11618.39 3970
11619.41 3764
11620.42 3563
11621.44 3515
11622.46 3301
11623.48 3235
11624.50 3229
11625.51 3210
11626.53 3161
11627.55 3233
11628.57 3203
11629.59 3105
11630.61 3097
11631.63 3237
11632.64 3124
11633.66 2976
11634.68 2958
11635.70 2893
11636.72 2893
11637.74 2939
11638.76 2921
11639.78 2971
11640.80 2889
11641.81 2863
11642.83 2783
11643.85 2848
11644.87 2851
11645.89 2720
11646.91 2816
11647.93 2769
11648.95 2849
11649.97 2854
11650.99 2664
11652.01 2706
11653.03 2697
11654.05 2590
11655.07 2616
11656.09 2576
11657.11 2502
11658.13 2573
11659.15 2582
11660.17 2541
11661.19 2466
11662.21 2522
11663.23 2476
11664.25 2441
11665.27 2444
11666.29 2492
11667.31 2435
11668.33 2354
11669.35 2331
11670.37 2418
11671.39 2417
11672.41 2329
11673.43 2345
11674.45 2347
11675.47 2396
11676.49 2343
11677.51 2269
11678.53 2239
11679.55 2285
11680.57 2363
11681.59 2275
11682.61 2205
11683.64 2323
11684.66 2337
11685.68 2285
11686.70 2271
11687.72 2175
11688.74 2126
11689.76 2262
11690.78 2288
11691.80 2295
11692.83 2286
11693.85 2378
11694.87 2316
11695.89 2331
11696.91 2290
11697.93 2347
11698.95 2284
11699.98 2319
11701.00 2193
11702.02 2176
11703.04 2187
11704.06 2147
11705.08 2174
11706.11 2212
11707.13 2099
11708.15 2146
11709.17 2183
11710.19 2126
11711.22 2143
11712.24 2089
11713.26 2025
11714.28 2007
11715.31 2102
11716.33 1990
11717.35 1927
11718.37 1993
11719.40 1973
11720.42 1946
11721.44 1966
11722.46 1942
11723.49 1857
11724.51 1910
11725.53 1900
11726.55 1906
11727.58 1945
11728.60 1826
11729.62 1984
11730.65 1868
11731.67 1844
11732.69 1829
11733.71 1774
11734.74 1795
11735.76 1849
11736.78 1784
11737.81 1649
11738.83 1718
11739.85 1675
11740.88 1692
11741.90 1705
11742.92 1675
11743.95 1718
11744.97 1754
11746.00 1597
11747.02 1613
11748.04 1629
11749.07 1569
11750.09 1642
11751.11 1741
11752.14 1633
11753.16 1661
11754.19 1659
11755.21 1638
11756.23 1631
11757.26 1727
11758.28 1652
11759.31 1680
11760.33 1652
11761.36 1560
11762.38 1549
11763.40 1630
11764.43 1582
11765.45 1550
11766.48 1523
11767.50 1480
11768.53 1482
11769.55 1448
11770.58 1547
11771.60 1408
11772.63 1464
11773.65 1515
11774.68 1439
11775.70 1498
11776.73 1453
11777.75 1461
11778.78 1425
11779.80 1365
11780.83 1389
11781.85 1427
11782.88 1499
11783.90 1448
11784.93 1425
11785.95 1451
11786.98 1352
11788.00 1491
11789.03 1433
11790.05 1472
11791.08 1430
11792.11 1417
11793.13 1379
11794.16 1418
11795.18 1351
11796.21 1408
11797.23 1472
11798.26 1401
11799.29 1279
11800.31 1396
11801.34 1375
11802.36 1370
11803.39 1345
11804.42 1346
11805.44 1320
11806.47 1279
11807.50 1395
11808.52 1325
11809.55 1287
11810.57 1309
11811.60 1328
11812.63 1318
11813.65 1260
11814.68 1299
11815.71 1335
11816.73 1282
11817.76 1312
11818.79 1353
11819.81 1283
11820.84 1300
11821.87 1292
11822.90 1288
11823.92 1281
11824.95 1314
11825.98 1319
11827.00 1325
11828.03 1285
11829.06 1319
11830.09 1366
11831.11 1396
11832.14 1256
11833.17 1261
11834.20 1324
11835.22 1359
11836.25 1277
11837.28 1302
11838.31 1267
11839.33 1257
11840.36 1267
11841.39 1198
11842.42 1285
11843.45 1245
11844.47 1226
11845.50 1176
11846.53 1242
11847.56 1219
11848.59 1282
11849.61 1304
11850.64 1274
11851.67 1229
11852.70 1270
11853.73 1206
11854.75 1188
11855.78 1242
11856.81 1262
11857.84 1280
11858.87 1297
11859.90 1228
11860.93 1246
11861.95 1301
11862.98 1269
11864.01 1256
11865.04 1249
11866.07 1220
11867.10 1315
11868.13 1282
11869.16 1195
11870.19 1234
11871.21 1312
11872.24 1293
11873.27 1180
11874.30 1297
11875.33 1253
11876.36 1225
11877.39 1246
11878.42 1320
11879.45 1238
11880.48 1223
11881.51 1234
11882.54 1229
11883.57 1256
11884.60 1262
11885.63 1201
11886.66 1237
11887.69 1283
11888.72 1223
11889.75 1225
11890.78 1265
11891.81 1196
11892.84 1195
11893.87 1319
11894.90 1238
11895.93 1193
11896.96 1243
11897.99 1244
11899.02 1240
11900.05 1314
11901.08 1286
11902.11 1293
11903.14 1287
11904.17 1322
11905.20 1303
11906.23 1272
11907.26 1273
11908.29 1304
11909.32 1304
11910.35 1383
11911.38 1240
11912.42 1255
11913.45 1332
11914.48 1282
11915.51 1229
11916.54 1331
11917.57 1298
11918.60 1350
11919.63 1324
11920.66 1305
11921.70 1321
11922.73 1303
11923.76 1401
11924.79 1344
11925.82 1273
11926.85 1254
11927.88 1264
11928.92 1339
11929.95 1254
11930.98 1246
11932.01 1337
11933.04 1326
11934.07 1344
11935.11 1316
11936.14 1394
11937.17 1335
11938.20 1393
11939.23 1446
11940.27 1436
11941.30 1461
11942.33 1447
11943.36 1449
11944.40 1391
11945.43 1414
11946.46 1469
11947.49 1343
11948.53 1297
11949.56 1291
11950.59 1283
11951.62 1307
11952.66 1258
11953.69 1321
11954.72 1303
11955.75 1271
11956.79 1276
11957.82 1275
11958.85 1212
11959.88 1240
11960.92 1350
11961.95 1288
11962.98 1346
11964.02 1319
11965.05 1341
11966.08 1364
11967.12 1341
11968.15 1327
11969.18 1256
11970.22 1243
11971.25 1310
11972.28 1313
11973.32 1324
11974.35 1292
11975.38 1270
11976.42 1321
11977.45 1362
11978.49 1352
11979.52 1269
11980.55 1252
11981.59 1274
11982.62 1286
11983.66 1271
11984.69 1280
11985.72 1245
11986.76 1301
11987.79 1333
11988.83 1286
11989.86 1290
11990.89 1241
11991.93 1187
11992.96 1303
11994.00 1277
11995.03 1303
11996.07 1355
11997.10 1282
11998.14 1303
11999.17 1272
12000.20 1316
12001.24 1308
12002.27 1256
12003.31 1220
12004.34 1247
12005.38 1274
12006.41 1239
12007.45 1233
12008.48 1236
12009.52 1241
12010.55 1299
12011.59 1265
12012.62 1188
12013.66 1280
12014.70 1321
12015.73 1331
12016.77 1291
12017.80 1312
12018.84 1306
12019.87 1277
12020.91 1290
12021.94 1305
12022.98 1249
12024.02 1312
12025.05 1258
12026.09 1270
12027.12 1252
12028.16 1287
12029.19 1300
12030.23 1344
12031.27 1376
12032.30 1436
12033.34 1238
12034.37 1215
12035.41 1248
12036.45 1232
12037.48 1274
12038.52 1293
12039.56 1269
12040.59 1247
12041.63 1246
12042.67 1335
12043.70 1255
12044.74 1285
12045.78 1292
12046.81 1223
12047.85 1288
12048.89 1325
12049.92 1249
12050.96 1279
12052.00 1243
12053.03 1252
12054.07 1242
12055.11 1227
12056.14 1218
12057.18 1246
12058.22 1221
12059.26 1231
12060.29 1275
12061.33 1294
12062.37 1245
12063.41 1261
12064.44 1274
12065.48 1316
12066.52 1244
12067.56 1266
12068.59 1260
12069.63 1185
12070.67 1169
12071.71 1258
12072.74 1268
12073.78 1253
12074.82 1247
12075.86 1255
12076.90 1214
12077.93 1194
12078.97 1237
12080.01 1275
12081.05 1228
12082.09 1228
12083.13 1199
12084.16 1170
12085.20 1179
12086.24 1242
12087.28 1279
12088.32 1273
12089.36 1193
12090.39 1218
12091.43 1303
12092.47 1226
12093.51 1170
12094.55 1203
12095.59 1229
12096.63 1217
12097.67 1202
12098.70 1180
12099.74 1178
12100.78 1169
12101.82 1187
12102.86 1113
12103.90 1136
12104.94 1169
12105.98 1258
12107.02 1257
12108.06 1172
12109.10 1198
12110.14 1138
12111.18 1187
12112.22 1190
12113.25 1187
12114.29 1189
12115.33 1261
12116.37 1202
12117.41 1148
12118.45 1085
12119.49 1115
12120.53 1101
12121.57 1178
12122.61 1111
12123.65 1126
12124.69 1120
12125.73 1180
12126.77 1160
12127.81 1147
12128.85 1175
12129.89 1144
12130.93 1169
12131.97 1190
12133.02 1157
12134.06 1212
12135.10 1173
12136.14 1142
12137.18 1207
12138.22 1150
12139.26 1100
12140.30 1151
12141.34 1116
12142.38 1083
12143.42 1101
12144.46 1046
12145.50 1119
12146.54 1116
12147.59 1034
12148.63 1093
12149.67 1091
12150.71 1060
12151.75 1037
12152.79 1142
12153.83 1030
12154.87 1059
12155.92 1082
12156.96 1028
12158.00 1045
12159.04 1107
12160.08 1225
12161.12 1105
12162.17 1095
12163.21 1077
12164.25 1086
12165.29 1052
12166.33 1099
12167.37 1020
12168.42 1068
12169.46 1033
12170.50 1034
12171.54 1073
12172.58 1041
12173.63 1106
12174.67 1063
12175.71 1082
12176.75 1084
12177.80 1142
12178.84 1044
12179.88 1110
12180.92 1099
12181.97 1029
12183.01 1022
12184.05 1021
12185.09 1011
12186.14 1168
12187.18 1042
12188.22 1017
12189.26 1001
12190.31 1070
12191.35 1097
12192.39 1078
12193.44 1045
12194.48 1041
12195.52 1156
12196.57 1098
12197.61 1069
12198.65 1077
12199.70 1009
12200.74 1085
12201.78 1028
12202.83 1048
12203.87 998
12204.91 994
12205.96 1110
12207.00 1030
12208.04 1001
12209.09 984
12210.13 1062
12211.17 1080
12212.22 1089
12213.26 1019
12214.31 1046
12215.35 994
12216.39 963
12217.44 995
12218.48 1011
12219.53 1030
12220.57 1062
12221.61 1002
12222.66 1009
12223.70 1005
12224.75 1010
12225.79 1079
12226.84 1044
12227.88 978
12228.93 1035
12229.97 1040
12231.01 1014
12232.06 1030
12233.10 1056
12234.15 1047
12235.19 1070
12236.24 1001
12237.28 1002
12238.33 1097
12239.37 1047
12240.42 1017
12241.46 1006
12242.51 1007
12243.55 897
12244.60 954
12245.64 999
12246.69 998
12247.74 940
12248.78 948
12249.83 1111
12250.87 1027
12251.92 962
12252.96 1038
12254.01 1007
12255.05 1048
12256.10 1110
12257.15 996
12258.19 988
12259.24 959
12260.28 1048
12261.33 1047
12262.37 970
12263.42 959
12264.47 905
12265.51 943
12266.56 962
12267.61 956
12268.65 936
12269.70 1010
12270.74 1012
12271.79 936
12272.84 978
12273.88 938
12274.93 912
12275.98 968
12277.02 958
12278.07 936
12279.12 923
12280.16 948
12281.21 933
12282.26 975
12283.30 947
12284.35 969
12285.40 994
12286.44 939
12287.49 933
12288.54 867
12289.59 929
12290.63 948
12291.68 895
12292.73 947
12293.77 978
12294.82 973
12295.87 927
12296.92 958
12297.96 928
12299.01 887
12300.06 886
12301.11 931
12302.15 998
12303.20 996
12304.25 906
12305.30 951
12306.35 888
12307.39 983
12308.44 1005
12309.49 952
12310.54 863
12311.59 912
12312.63 884
12313.68 918
12314.73 961
12315.78 971
12316.83 929
12317.88 988
12318.92 919
12319.97 937
12321.02 969
12322.07 974
12323.12 879
12324.17 870
12325.21 935
12326.26 969
12327.31 938
12328.36 963
12329.41 918
12330.46 902
12331.51 936
12332.56 936
12333.61 961
12334.65 931
12335.70 904
12336.75 931
12337.80 973
12338.85 963
12339.90 977
12340.95 900
12342.00 942
12343.05 919
12344.10 916
12345.15 931
12346.20 892
12347.25 903
12348.30 829
12349.35 890
12350.40 889
12351.45 917
12352.50 968
12353.55 872
12354.60 938
12355.65 939
12356.70 938
12357.75 848
12358.80 953
12359.85 962
12360.90 957
12361.95 954
12363.00 938
12364.05 885
12365.10 898
12366.15 939
12367.20 923
12368.25 868
12369.30 891
12370.35 929
12371.40 871
12372.45 907
12373.50 923
12374.55 934
12375.60 913
12376.65 907
12377.70 944
12378.76 942
12379.81 905
12380.86 892
12381.91 896
12382.96 964
12384.01 904
12385.06 931
12386.11 930
12387.17 944
12388.22 923
12389.27 909
12390.32 972
12391.37 945
12392.42 901
12393.47 885
12394.53 905
12395.58 883
12396.63 798
12397.68 842
12398.73 870
12399.78 888
12400.84 868
12401.89 873
12402.94 948
12403.99 830
12405.04 911
12406.10 903
12407.15 871
12408.20 910
12409.25 932
12410.31 952
12411.36 993
12412.41 942
12413.46 883
12414.51 875
12415.57 914
12416.62 939
12417.67 925
12418.72 905
12419.78 873
12420.83 891
12421.88 924
12422.94 921
12423.99 908
12425.04 891
12426.09 936
12427.15 938
12428.20 891
12429.25 917
12430.31 894
12431.36 932
12432.41 932
12433.47 965
12434.52 918
12435.57 886
12436.63 864
12437.68 932
12438.73 942
12439.79 883
12440.84 989
12441.89 973
12442.95 920
12444.00 909
12445.06 964
12446.11 957
12447.16 881
12448.22 915
12449.27 961
12450.33 1003
12451.38 961
12452.43 923
12453.49 863
12454.54 884
12455.60 925
12456.65 882
12457.70 954
12458.76 892
12459.81 933
12460.87 971
12461.92 883
12462.98 867
12464.03 911
12465.09 935
12466.14 1007
12467.19 988
12468.25 891
12469.30 926
12470.36 916
12471.41 887
12472.47 897
12473.52 899
12474.58 891
12475.63 866
12476.69 919
12477.74 891
12478.80 886
12479.85 963
12480.91 898
12481.97 926
12483.02 990
12484.08 933
12485.13 912
12486.19 919
12487.24 910
12488.30 928
12489.35 1008
12490.41 935
12491.47 871
12492.52 901
12493.58 921
12494.63 899
12495.69 971
12496.74 980
12497.80 919
12498.86 885
12499.91 931
12500.97 897
12502.03 847
12503.08 957
12504.14 956
12505.19 938
12506.25 985
12507.31 930
12508.36 990
12509.42 978
12510.48 977
12511.53 946
12512.59 963
12513.65 1030
12514.70 1077
12515.76 1024
12516.82 1019
12517.87 995
12518.93 1028
12519.99 1023
12521.04 1039
12522.10 1044
12523.16 998
12524.22 1070
12525.27 1059
12526.33 1073
12527.39 1114
12528.44 1191
12529.50 1147
12530.56 1168
12531.62 1314
12532.67 1319
12533.73 1316
12534.79 1352
12535.85 1270
12536.90 1231
12537.96 1211
12539.02 1168
12540.08 1157
12541.14 1121
12542.19 1086
12543.25 1069
12544.31 1080
12545.37 993
12546.43 1021
12547.48 1048
12548.54 1017
12549.60 975
12550.66 998
12551.72 1035
12552.77 1020
12553.83 998
12554.89 1019
12555.95 1015
12557.01 1051
12558.07 1057
12559.13 1065
12560.18 1026
12561.24 981
12562.30 956
12563.36 992
12564.42 990
12565.48 1018
12566.54 999
12567.60 1037
12568.65 996
12569.71 987
12570.77 977
12571.83 958
12572.89 998
12573.95 960
12575.01 902
12576.07 889
12577.13 948
12578.19 961
12579.25 981
12580.31 960
12581.37 977
12582.43 983
12583.49 1037
12584.55 1016
12585.60 1010
12586.66 965
12587.72 1010
12588.78 1095
12589.84 996
12590.90 995
12591.96 994
12593.02 1022
12594.08 1004
12595.14 1037
12596.20 1003
12597.26 1046
12598.32 1027
12599.39 983
12600.45 1055
12601.51 978
12602.57 1018
12603.63 1091
12604.69 1097
12605.75 1077
12606.81 1049
12607.87 1108
12608.93 1056
12609.99 1145
12611.05 1166
12612.11 1215
12613.17 1198
12614.23 1251
12615.30 1325
12616.36 1304
12617.42 1203
12618.48 1198
12619.54 1168
12620.60 1156
12621.66 1129
12622.72 1144
12623.78 1061
12624.85 1039
12625.91 1133
12626.97 1050
12628.03 1075
12629.09 1061
12630.15 1037
12631.22 1071
12632.28 1014
12633.34 1005
12634.40 1019
12635.46 1079
12636.52 1086
12637.59 1043
12638.65 988
12639.71 898
12640.77 966
12641.83 1008
12642.90 1012
12643.96 988
12645.02 984
12646.08 1044
12647.14 1087
12648.21 1002
12649.27 962
12650.33 966
12651.39 964
12652.46 1021
12653.52 971
12654.58 929
12655.65 881
12656.71 944
12657.77 908
12658.83 925
12659.90 965
12660.96 930
12662.02 963
12663.09 957
12664.15 936
12665.21 882
12666.27 897
12667.34 882
12668.40 948
12669.46 893
12670.53 904
12671.59 920
12672.65 951
12673.72 967
12674.78 904
12675.84 899
12676.91 912
12677.97 962
12679.04 921
12680.10 950
12681.16 1034
12682.23 978
12683.29 957
12684.35 890
12685.42 983
12686.48 965
12687.55 942
12688.61 931
12689.67 991
12690.74 978
12691.80 998
12692.87 996
12693.93 962
12695.00 999
12696.06 976
12697.12 986
12698.19 1042
12699.25 1026
12700.32 905
12701.38 952
12702.45 998
12703.51 1043
12704.58 964
12705.64 974
12706.71 952
12707.77 919
12708.84 919
12709.90 869
12710.97 891
12712.03 975
12713.10 919
12714.16 906
12715.23 986
12716.29 903
12717.36 861
12718.42 904
12719.49 935
12720.55 896
12721.62 860
12722.68 908
12723.75 961
12724.81 960
12725.88 886
12726.95 888
12728.01 925
12729.08 895
12730.14 932
12731.21 876
12732.28 909
12733.34 907
12734.41 885
12735.47 872
12736.54 922
12737.61 928
12738.67 858
12739.74 893
12740.80 873
12741.87 851
12742.94 864
12744.00 869
12745.07 878
12746.14 856
12747.20 921
12748.27 935
12749.34 973
12750.40 916
12751.47 880
12752.54 911
12753.60 894
12754.67 933
12755.74 854
12756.80 843
12757.87 794
12758.94 827
12760.00 889
12761.07 853
12762.14 896
12763.21 878
12764.27 825
12765.34 855
12766.41 884
12767.47 837
12768.54 893
12769.61 843
12770.68 822
12771.74 838
12772.81 853
12773.88 844
12774.95 817
12776.02 901
12777.08 912
12778.15 872
12779.22 820
12780.29 806
12781.35 878
12782.42 868
12783.49 809
12784.56 778
12785.63 852
12786.70 884
12787.76 900
12788.83 906
12789.90 841
12790.97 810
12792.04 842
12793.11 832
12794.17 800
12795.24 798
12796.31 834
12797.38 813
12798.45 805
12799.52 820
12800.59 876
12801.65 816
12802.72 805
12803.79 789
12804.86 846
12805.93 873
12807.00 873
12808.07 877
12809.14 823
12810.21 867
12811.28 827
12812.34 827
12813.41 872
12814.48 862
12815.55 813
12816.62 859
12817.69 828
12818.76 866
12819.83 783
12820.90 826
12821.97 792
12823.04 777
12824.11 745
12825.18 855
12826.25 793
12827.32 789
12828.39 831
12829.46 848
12830.53 795
12831.60 825
12832.67 773
12833.74 815
12834.81 816
12835.88 826
12836.95 801
12838.02 748
12839.09 800
12840.16 792
12841.23 759
12842.30 738
12843.37 720
12844.44 797
12845.51 828
12846.58 803
12847.66 798
12848.73 793
12849.80 830
12850.87 823
12851.94 804
12853.01 740
12854.08 733
12855.15 767
12856.22 740
12857.29 748
12858.36 789
12859.44 808
12860.51 740
12861.58 782
12862.65 782
12863.72 764
12864.79 810
12865.86 815
12866.94 783
12868.01 733
12869.08 768
12870.15 801
12871.22 830
12872.29 780
12873.37 767
12874.44 728
12875.51 793
12876.58 730
12877.65 742
12878.73 725
12879.80 724
12880.87 772
12881.94 780
12883.01 754
12884.09 826
12885.16 775
12886.23 758
12887.30 791
12888.38 713
12889.45 755
12890.52 781
12891.59 731
12892.67 696
12893.74 670
12894.81 720
12895.88 725
12896.96 725
12898.03 721
12899.10 716
12900.18 738
12901.25 765
12902.32 751
12903.39 727
12904.47 743
12905.54 757
12906.61 709
12907.69 687
12908.76 781
12909.83 734
12910.91 760
12911.98 698
12913.05 722
12914.13 738
12915.20 763
12916.28 710
12917.35 757
12918.42 782
12919.50 781
12920.57 759
12921.64 819
12922.72 744
12923.79 748
12924.87 751
12925.94 746
12927.01 716
12928.09 679
12929.16 772
12930.24 752
12931.31 715
12932.38 779
12933.46 709
12934.53 694
12935.61 720
12936.68 695
12937.76 723
12938.83 731
12939.91 693
12940.98 672
12942.05 734
12943.13 773
12944.20 756
12945.28 696
12946.35 704
12947.43 700
12948.50 755
12949.58 776
12950.65 783
12951.73 780
12952.80 666
12953.88 708
12954.95 812
12956.03 730
12957.10 701
12958.18 738
12959.26 765
12960.33 759
12961.41 698
12962.48 741
12963.56 725
12964.63 681
12965.71 713
12966.78 760
12967.86 720
12968.94 725
12970.01 675
12971.09 711
12972.16 738
12973.24 739
12974.32 759
12975.39 777
12976.47 720
12977.54 733
12978.62 727
12979.70 715
12980.77 754
12981.85 713
12982.93 695
12984.00 777
12985.08 724
12986.15 719
12987.23 717
12988.31 712
12989.38 756
12990.46 745
12991.54 733
12992.61 760
12993.69 783
12994.77 757
12995.85 695
12996.92 687
12998.00 727
12999.08 729
13000.15 730
13001.23 725
13002.31 716
13003.38 736
13004.46 729
13005.54 808
13006.62 750
13007.69 700
13008.77 765
13009.85 696
13010.93 768
13012.00 690
13013.08 743
13014.16 732
13015.24 718
13016.32 752
13017.39 776
13018.47 708
13019.55 679
13020.63 717
13021.70 732
13022.78 760
13023.86 753
13024.94 725
13026.02 675
13027.10 740
13028.17 748
13029.25 777
13030.33 700
13031.41 738
13032.49 795
13033.57 786
13034.64 796
13035.72 774
13036.80 688
13037.88 727
13038.96 718
13040.04 742
13041.12 709
13042.19 777
13043.27 739
13044.35 682
13045.43 729
13046.51 736
13047.59 815
13048.67 801
13049.75 777
13050.83 726
13051.91 760
13052.99 780
13054.06 763
13055.14 777
13056.22 791
13057.30 760
13058.38 773
13059.46 779
13060.54 713
13061.62 741
13062.70 765
13063.78 812
13064.86 768
13065.94 780
13067.02 774
13068.10 776
13069.18 797
13070.26 729
13071.34 685
13072.42 723
13073.50 731
13074.58 812
13075.66 832
13076.74 758
13077.82 751
13078.90 769
13079.98 717
13081.06 713
13082.14 748
13083.22 752
13084.30 782
13085.38 827
13086.47 780
13087.55 743
13088.63 749
13089.71 765
13090.79 748
13091.87 722
13092.95 682
13094.03 719
13095.11 756
13096.19 733
13097.27 745
13098.36 737
13099.44 757
13100.52 660
13101.60 766
13102.68 734
13103.76 711
13104.84 749
13105.93 754
13107.01 727
13108.09 743
13109.17 705
13110.25 685
13111.33 708
13112.42 739
13113.50 741
13114.58 675
13115.66 763
13116.74 769
13117.82 745
13118.91 711
13119.99 691
13121.07 719
13122.15 773
13123.23 724
13124.32 766
13125.40 725
13126.48 753
13127.56 736
13128.65 725
13129.73 735
13130.81 734
13131.89 722
13132.98 792
13134.06 804
13135.14 745
13136.22 704
13137.31 786
13138.39 727
13139.47 715
13140.56 721
13141.64 733
13142.72 694
13143.81 686
13144.89 722
13145.97 682
13147.05 669
13148.14 684
13149.22 716
13150.30 692
13151.39 666
13152.47 723
13153.55 703
13154.64 692
13155.72 708
13156.81 702
13157.89 699
13158.97 700
13160.06 715
13161.14 694
13162.22 697
13163.31 722
13164.39 707
13165.48 730
13166.56 672
13167.64 648
13168.73 676
13169.81 712
13170.90 707
13171.98 685
13173.06 761
13174.15 752
13175.23 712
13176.32 762
13177.40 689
13178.49 719
13179.57 767
13180.66 753
13181.74 754
13182.82 715
13183.91 673
13184.99 720
13186.08 737
13187.16 738
13188.25 744
13189.33 742
13190.42 673
13191.50 725
13192.59 738
13193.67 710
13194.76 695
13195.84 736
13196.93 678
13198.01 704
13199.10 725
13200.19 746
13201.27 683
13202.36 745
13203.44 689
13204.53 713
13205.61 724
13206.70 725
13207.78 634
13208.87 659
13209.96 683
13211.04 670
13212.13 715
13213.21 702
13214.30 719
13215.38 726
13216.47 676
13217.56 749
13218.64 723
13219.73 666
13220.82 643
13221.90 651
13222.99 727
13224.07 733
13225.16 686
13226.25 697
13227.33 709
13228.42 659
13229.51 659
13230.59 687
13231.68 700
13232.77 712
13233.85 696
13234.94 648
13236.03 681
13237.11 673
13238.20 689
13239.29 744
13240.38 683
13241.46 713
13242.55 754
13243.64 706
13244.72 676
13245.81 672
13246.90 650
13247.99 670
13249.07 727
13250.16 687
13251.25 695
13252.34 693
13253.42 711
13254.51 731
13255.60 689
13256.69 675
13257.77 705
13258.86 691
13259.95 632
13261.04 686
13262.13 781
13263.21 720
13264.30 647
13265.39 690
13266.48 636
13267.57 665
13268.65 688
13269.74 737
13270.83 663
13271.92 628
13273.01 644
13274.10 674
13275.18 649
13276.27 691
13277.36 684
13278.45 675
13279.54 714
13280.63 711
13281.72 659
13282.80 674
13283.89 706
13284.98 676
13286.07 711
13287.16 710
13288.25 713
13289.34 715
13290.43 737
13291.52 688
13292.61 646
13293.69 659
13294.78 672
13295.87 705
13296.96 709
13298.05 676
13299.14 674
13300.23 729
13301.32 677
13302.41 690
13303.50 708
13304.59 703
13305.68 726
13306.77 671
13307.86 676
13308.95 721
13310.04 679
13311.13 694
13312.22 697
13313.31 674
13314.40 674
13315.49 709
13316.58 667
13317.67 691
13318.76 721
13319.85 694
13320.94 707
13322.03 772
13323.12 699
13324.21 680
13325.30 745
13326.39 678
13327.48 730
13328.57 684
13329.66 684
13330.75 645
13331.85 643
13332.94 644
13334.03 657
13335.12 668
13336.21 705
13337.30 686
13338.39 659
13339.48 663
13340.57 615
13341.66 710
13342.76 694
13343.85 695
13344.94 761
13346.03 683
13347.12 713
13348.21 700
13349.30 707
13350.40 685
13351.49 673
13352.58 659
13353.67 657
13354.76 685
13355.85 707
13356.95 715
13358.04 709
13359.13 669
13360.22 645
13361.31 637
13362.41 681
13363.50 667
13364.59 723
13365.68 705
13366.77 697
13367.87 727
13368.96 735
13370.05 776
13371.14 692
13372.24 788
13373.33 746
13374.42 729
13375.51 718
13376.61 705
13377.70 731
13378.79 747
13379.88 684
13380.98 671
13382.07 695
13383.16 800
13384.26 696
13385.35 710
13386.44 685
13387.54 677
13388.63 682
13389.72 675
13390.81 753
13391.91 677
13393.00 686
13394.09 715
13395.19 743
13396.28 680
13397.37 693
13398.47 658
13399.56 689
13400.66 641
13401.75 674
13402.84 713
13403.94 690
13405.03 708
13406.12 705
13407.22 676
13408.31 748
13409.41 672
13410.50 641
13411.59 606
13412.69 657
13413.78 611
13414.88 626
13415.97 617
13417.07 687
13418.16 717
13419.25 627
13420.35 706
13421.44 698
13422.54 681
13423.63 694
13424.73 704
13425.82 655
13426.92 696
13428.01 713
13429.11 640
13430.20 664
13431.29 650
13432.39 665
13433.48 628
13434.58 624
13435.67 664
13436.77 711
13437.86 647
13438.96 657
13440.06 727
13441.15 718
13442.25 754
13443.34 714
13444.44 706
13445.53 655
13446.63 669
13447.72 618
13448.82 630
13449.91 617
13451.01 678
13452.11 702
13453.20 680
13454.30 683
13455.39 682
13456.49 657
13457.59 686
13458.68 636
13459.78 644
13460.87 649
13461.97 659
13463.07 680
13464.16 642
13465.26 713
13466.35 677
13467.45 706
13468.55 684
13469.64 635
13470.74 672
13471.84 702
13472.93 695
13474.03 664
13475.13 641
13476.22 632
13477.32 700
13478.42 657
13479.51 675
13480.61 677
13481.71 710
13482.80 709
13483.90 678
13485.00 674
13486.10 628
13487.19 711
13488.29 687
13489.39 687
13490.48 697
13491.58 676
13492.68 668
13493.78 657
13494.87 650
13495.97 697
13497.07 708
13498.17 713
13499.26 697
13500.36 722
13501.46 750
13502.56 710
13503.65 721
13504.75 699
13505.85 669
13506.95 740
13508.05 690
13509.14 709
13510.24 706
13511.34 688
13512.44 774
13513.54 724
13514.64 730
13515.73 726
13516.83 702
13517.93 745
13519.03 704
13520.13 703
13521.23 670
13522.32 688
13523.42 697
13524.52 676
13525.62 648
13526.72 720
13527.82 635
13528.92 658
13530.02 659
13531.12 682
13532.21 700
13533.31 691
13534.41 695
13535.51 704
13536.61 729
13537.71 670
13538.81 688
13539.91 644
13541.01 648
13542.11 649
13543.21 668
13544.31 670
13545.41 646
13546.50 708
13547.60 641
13548.70 710
13549.80 704
13550.90 695
13552.00 702
13553.10 713
13554.20 646
13555.30 685
13556.40 650
13557.50 651
13558.60 679
13559.70 685
13560.80 721
13561.90 714
13563.00 715
13564.10 701
13565.20 621
13566.30 679
13567.41 642
13568.51 645
13569.61 614
13570.71 634
13571.81 639
13572.91 633
13574.01 651
13575.11 674
13576.21 668
13577.31 640
13578.41 699
13579.51 708
13580.61 722
13581.71 681
13582.82 711
13583.92 698
13585.02 639
13586.12 691
13587.22 724
13588.32 694
13589.42 654
13590.52 623
13591.63 651
13592.73 664
13593.83 661
13594.93 652
13596.03 696
13597.13 698
13598.24 719
13599.34 718
13600.44 709
13601.54 658
13602.64 706
13603.74 675
13604.85 705
13605.95 738
13607.05 641
13608.15 672
13609.25 712
13610.36 671
13611.46 658
13612.56 653
13613.66 677
13614.77 730
13615.87 715
13616.97 726
13618.07 623
13619.18 632
13620.28 696
13621.38 704
13622.48 684
13623.59 710
13624.69 702
13625.79 713
13626.89 676
13628.00 699
13629.10 663
13630.20 710
13631.31 696
13632.41 633
13633.51 687
13634.62 693
13635.72 706
13636.82 701
13637.93 719
13639.03 711
13640.13 641
13641.24 685
13642.34 639
13643.44 645
13644.55 724
13645.65 665
13646.75 656
13647.86 697
13648.96 717
13650.06 715
13651.17 717
13652.27 705
13653.38 688
13654.48 663
13655.58 669
13656.69 671
13657.79 704
13658.90 727
13660.00 672
13661.10 640
13662.21 696
13663.31 677
13664.42 675
13665.52 663
13666.63 651
13667.73 645
13668.84 660
13669.94 709
13671.04 686
13672.15 678
13673.25 672
13674.36 679
13675.46 733
13676.57 670
13677.67 657
13678.78 693
13679.88 694
13680.99 681
13682.09 730
13683.20 648
13684.30 724
13685.41 659
13686.51 690
13687.62 665
13688.72 649
13689.83 679
13690.94 757
13692.04 708
13693.15 704
13694.25 668
13695.36 680
13696.46 655
13697.57 632
13698.67 711
13699.78 693
13700.89 671
13701.99 741
13703.10 721
13704.20 754
13705.31 747
13706.42 707
13707.52 738
13708.63 666
13709.73 688
13710.84 689
13711.95 695
13713.05 684
13714.16 651
13715.27 657
13716.37 670
13717.48 649
13718.59 687
13719.69 701
13720.80 660
13721.91 682
13723.01 710
13724.12 718
13725.23 663
13726.33 702
13727.44 694
13728.55 736
13729.65 653
13730.76 706
13731.87 717
13732.98 747
13734.08 755
13735.19 728
13736.30 683
13737.40 725
13738.51 670
13739.62 705
13740.73 723
13741.83 711
13742.94 706
13744.05 714
13745.16 743
13746.26 755
13747.37 721
13748.48 795
13749.59 738
13750.70 664
13751.80 732
13752.91 732
13754.02 682
13755.13 686
13756.24 758
13757.34 780
13758.45 749
13759.56 725
13760.67 829
13761.78 722
13762.88 707
13763.99 769
13765.10 780
13766.21 767
13767.32 791
13768.43 750
13769.54 780
13770.64 768
13771.75 767
13772.86 744
13773.97 759
13775.08 774
13776.19 724
13777.30 760
13778.41 781
13779.52 905
13780.62 890
13781.73 845
13782.84 927
13783.95 874
13785.06 838
13786.17 831
13787.28 868
13788.39 858
13789.50 820
13790.61 809
13791.72 757
13792.83 821
13793.94 788
13795.05 765
13796.16 759
13797.27 720
13798.38 725
13799.49 762
13800.60 754
13801.71 797
13802.82 698
13803.93 749
13805.04 734
13806.15 726
13807.26 761
13808.37 798
13809.48 726
13810.59 646
13811.70 702
13812.81 782
13813.92 710
13815.03 703
13816.14 748
13817.25 766
13818.36 734
13819.47 707
13820.58 701
13821.69 701
13822.80 750
13823.91 776
13825.02 818
13826.13 814
13827.25 773
13828.36 742
13829.47 680
13830.58 721
13831.69 697
13832.80 774
13833.91 708
13835.02 723
13836.13 705
13837.25 693
13838.36 676
13839.47 696
13840.58 725
13841.69 730
13842.80 675
13843.91 679
13845.03 715
13846.14 723
13847.25 695
13848.36 727
13849.47 697
13850.59 721
13851.70 699
13852.81 781
13853.92 760
13855.03 750
13856.15 754
13857.26 756
13858.37 774
13859.48 770
13860.59 659
13861.71 699
13862.82 714
13863.93 689
13865.04 768
13866.16 764
13867.27 701
13868.38 688
13869.49 747
13870.61 703
13871.72 760
13872.83 739
13873.95 784
13875.06 735
13876.17 711
13877.28 708
13878.40 726
13879.51 726
13880.62 717
13881.74 772
13882.85 747
13883.96 706
13885.08 771
13886.19 723
13887.30 726
13888.42 724
13889.53 756
13890.64 786
13891.76 771
13892.87 730
13893.98 705
13895.10 807
13896.21 749
13897.33 844
13898.44 764
13899.55 722
13900.67 769
13901.78 762
13902.89 857
13904.01 815
13905.12 757
13906.24 746
13907.35 769
13908.47 739
13909.58 770
13910.69 779
13911.81 743
13912.92 742
13914.04 728
13915.15 812
13916.27 782
13917.38 723
13918.50 671
13919.61 753
13920.72 712
13921.84 735
13922.95 715
13924.07 681
13925.18 699
13926.30 665
13927.41 729
13928.53 740
13929.64 736
13930.76 808
13931.87 746
13932.99 678
13934.10 753
13935.22 711
13936.34 730
13937.45 740
13938.57 717
13939.68 762
13940.80 715
13941.91 775
13943.03 717
13944.14 689
13945.26 686
13946.38 720
13947.49 682
13948.61 676
13949.72 759
13950.84 606
13951.95 620
13953.07 637
13954.19 763
13955.30 716
13956.42 668
13957.53 670
13958.65 678
13959.77 679
13960.88 736
13962.00 693
13963.12 677
13964.23 714
13965.35 713
13966.47 750
13967.58 690
13968.70 693
13969.82 691
13970.93 690
13972.05 679
13973.17 710
13974.28 691
13975.40 676
13976.52 682
13977.63 653
13978.75 691
13979.87 741
13980.99 703
13982.10 710
13983.22 712
13984.34 716
13985.45 746
13986.57 756
13987.69 685
13988.81 670
13989.92 719
13991.04 713
13992.16 654
13993.28 653
13994.39 683
13995.51 729
13996.63 679
13997.75 650
13998.87 712
13999.98 707
14001.10 677
14002.22 711
14003.34 687
14004.46 723
14005.57 707
14006.69 721
14007.81 735
14008.93 728
14010.05 680
14011.16 695
14012.28 675
14013.40 666
14014.52 682
14015.64 710
14016.76 698
14017.88 723
14018.99 755
14020.11 730
14021.23 690
14022.35 647
14023.47 669
14024.59 660
14025.71 600
14026.83 661
14027.94 692
14029.06 668
14030.18 653
14031.30 678
14032.42 684
14033.54 709
14034.66 687
14035.78 657
14036.90 649
14038.02 684
14039.14 701
14040.26 726
14041.38 722
14042.50 707
14043.62 687
14044.74 691
14045.86 733
14046.97 702
14048.09 714
14049.21 714
14050.33 726
14051.45 710
14052.57 667
14053.69 679
14054.81 692
14055.93 672
14057.05 652
14058.17 689
14059.30 686
14060.42 734
14061.54 709
14062.66 687
14063.78 712
14064.90 736
14066.02 737
14067.14 747
14068.26 734
14069.38 748
14070.50 708
14071.62 673
14072.74 660
14073.86 633
14074.98 722
14076.10 734
14077.23 727
14078.35 709
14079.47 710
14080.59 730
14081.71 690
14082.83 671
14083.95 709
14085.07 749
14086.19 778
14087.32 743
14088.44 717
14089.56 784
14090.68 692
14091.80 718
14092.92 782
14094.05 777
14095.17 809
14096.29 756
14097.41 760
14098.53 795
14099.65 769
14100.78 782
14101.90 830
14103.02 714
14104.14 794
14105.26 807
14106.39 806
14107.51 810
14108.63 813
14109.75 891
14110.88 815
14112.00 808
14113.12 803
14114.24 762
14115.37 768
14116.49 764
14117.61 746
14118.73 741
14119.86 720
14120.98 704
14122.10 717
14123.22 720
14124.35 711
14125.47 722
14126.59 647
14127.72 692
14128.84 703
14129.96 672
14131.09 665
14132.21 683
14133.33 758
14134.45 750
14135.58 754
14136.70 689
14137.82 734
14138.95 740
14140.07 683
14141.20 656
14142.32 659
14143.44 714
14144.57 727
14145.69 727
14146.81 693
14147.94 687
14149.06 729
14150.19 651
14151.31 724
14152.43 672
14153.56 656
14154.68 685
14155.81 671
14156.93 663
14158.05 683
14159.18 663
14160.30 664
14161.43 653
14162.55 664
14163.68 707
14164.80 703
14165.92 605
14167.05 685
14168.17 688
14169.30 675
14170.42 654
14171.55 674
14172.67 629
14173.80 648
14174.92 668
14176.05 714
14177.17 696
14178.30 625
14179.42 669
14180.55 642
14181.67 667
14182.80 657
14183.92 646
14185.05 639
14186.17 644
14187.30 635
14188.42 653
14189.55 731
14190.67 695
14191.80 661
14192.93 679
14194.05 642
14195.18 677
14196.30 694
14197.43 685
14198.55 671
14199.68 648
14200.81 699
14201.93 726
14203.06 671
14204.18 664
14205.31 656
14206.44 650
14207.56 652
14208.69 671
14209.82 631
14210.94 623
14212.07 665
14213.19 684
14214.32 644
14215.45 618
14216.57 620
14217.70 675
14218.83 628
14219.95 608
14221.08 629
14222.21 642
14223.33 603
14224.46 639
14225.59 668
14226.71 648
14227.84 624
14228.97 629
14230.10 671
14231.22 679
14232.35 619
14233.48 585
14234.60 594
14235.73 651
14236.86 667
14237.99 645
14239.11 661
14240.24 681
14241.37 620
14242.50 620
14243.62 631
14244.75 607
14245.88 629
14247.01 656
14248.13 629
14249.26 628
14250.39 620
14251.52 629
14252.65 629
14253.77 628
14254.90 628
14256.03 639
14257.16 618
14258.29 692
14259.42 610
14260.54 608
14261.67 634
14262.80 613
14263.93 657
14265.06 642
14266.19 651
14267.31 614
14268.44 629
14269.57 672
14270.70 632
14271.83 608
14272.96 652
14274.09 600
14275.22 649
14276.34 606
14277.47 640
14278.60 675
14279.73 680
14280.86 582
14281.99 610
14283.12 621
14284.25 616
14285.38 586
14286.51 600
14287.64 617
14288.76 617
14289.89 651
14291.02 637
14292.15 644
14293.28 669
14294.41 663
14295.54 686
14296.67 614
14297.80 658
14298.93 565
14300.06 623
14301.19 630
14302.32 658
14303.45 629
14304.58 628
14305.71 616
14306.84 613
14307.97 566
14309.10 588
14310.23 648
14311.36 614
14312.49 583
14313.62 577
14314.75 627
14315.88 634
14317.01 643
14318.15 652
14319.28 704
14320.41 662
14321.54 609
14322.67 612
14323.80 633
14324.93 595
14326.06 598
14327.19 607
14328.32 644
14329.45 629
14330.58 622
14331.72 675
14332.85 641
14333.98 649
14335.11 672
14336.24 689
14337.37 662
14338.50 659
14339.63 675
14340.77 669
14341.90 618
14343.03 710
14344.16 687
14345.29 635
14346.42 633
14347.56 641
14348.69 675
14349.82 660
14350.95 682
14352.08 675
14353.21 675
14354.35 625
14355.48 598
14356.61 606
14357.74 623
14358.88 597
14360.01 601
14361.14 574
14362.27 537
14363.40 641
14364.54 657
14365.67 571
14366.80 551
14367.93 555
14369.07 557
14370.20 579
14371.33 590
14372.46 605
14373.60 586
14374.73 623
14375.86 608
14377.00 573
14378.13 640
14379.26 608
14380.39 572
14381.53 576
14382.66 539
14383.79 580
14384.93 630
14386.06 598
14387.19 608
14388.33 574
14389.46 604
14390.59 666
14391.73 619
14392.86 557
14393.99 667
14395.13 596
14396.26 584
14397.40 589
14398.53 541
14399.66 570
14400.80 610
14401.93 595
14403.06 585
14404.20 582
14405.33 593
14406.47 529
14407.60 543
14408.74 560
14409.87 558
14411.00 571
14412.14 564
14413.27 556
14414.41 606
14415.54 602
14416.68 578
14417.81 545
14418.94 594
14420.08 577
14421.21 556
14422.35 605
14423.48 545
14424.62 544
14425.75 539
14426.89 579
14428.02 581
14429.16 559
14430.29 561
14431.43 571
14432.56 579
14433.70 611
14434.83 562
14435.97 551
14437.10 582
14438.24 604
14439.37 597
14440.51 595
14441.64 565
14442.78 606
14443.92 610
14445.05 617
14446.19 626
14447.32 593
14448.46 578
14449.59 628
14450.73 629
14451.87 640
14453.00 609
14454.14 615
14455.27 635
14456.41 576
14457.55 593
14458.68 565
14459.82 557
14460.95 583
14462.09 555
14463.23 583
14464.36 551
14465.50 606
14466.64 601
14467.77 574
14468.91 548
14470.05 571
14471.18 603
14472.32 573
14473.46 542
14474.59 597
14475.73 545
14476.87 569
14478.00 570
14479.14 542
14480.28 546
14481.41 611
14482.55 606
14483.69 559
14484.83 555
14485.96 544
14487.10 575
14488.24 607
14489.37 607
14490.51 646
14491.65 606
14492.79 551
14493.92 572
14495.06 562
14496.20 604
14497.34 573
14498.47 607
14499.61 539
14500.75 579
14501.89 547
14503.03 564
14504.16 560
14505.30 569
14506.44 563
14507.58 614
14508.72 597
14509.85 550
14510.99 620
14512.13 623
14513.27 637
14514.41 638
14515.55 623
14516.68 586
14517.82 564
14518.96 635
14520.10 607
14521.24 582
14522.38 640
14523.51 635
14524.65 617
14525.79 649
14526.93 612
14528.07 672
14529.21 709
14530.35 659
14531.49 609
14532.63 607
14533.76 642
14534.90 650
14536.04 630
14537.18 646
14538.32 646
14539.46 598
14540.60 615
14541.74 650
14542.88 588
14544.02 514
14545.16 520
14546.30 507
14547.44 552
14548.58 565
14549.72 554
14550.86 538
14552.00 603
14553.14 627
14554.28 578
14555.42 560
14556.56 612
14557.70 642
14558.84 639
14559.98 576
14561.12 519
14562.26 563
14563.40 610
14564.54 595
14565.68 604
14566.82 632
14567.96 626
14569.10 599
14570.24 558
14571.38 595
14572.52 618
14573.66 621
14574.80 561
14575.94 591
14577.08 564
14578.22 559
14579.36 608
14580.51 558
14581.65 595
14582.79 566
14583.93 599
14585.07 618
14586.21 596
14587.35 535
14588.49 523
14589.63 596
14590.78 579
14591.92 587
14593.06 572
14594.20 602
14595.34 572
14596.48 549
14597.62 527
14598.77 589
14599.91 551
14601.05 613
14602.19 607
14603.33 542
14604.48 517
14605.62 537
14606.76 559
14607.90 565
14609.04 564
14610.19 556
14611.33 549
14612.47 568
14613.61 572
14614.75 571
14615.90 542
14617.04 601
14618.18 572
14619.32 534
14620.47 542
14621.61 546
14622.75 597
14623.89 591
14625.04 619
14626.18 589
14627.32 577
14628.46 611
14629.61 595
14630.75 589
14631.89 542
14633.04 581
14634.18 567
14635.32 571
14636.47 559
14637.61 598
14638.75 609
14639.89 608
14641.04 607
14642.18 597
14643.32 537
14644.47 540
14645.61 572
14646.76 586
14647.90 605
14649.04 585
14650.19 565
14651.33 584
14652.47 576
14653.62 592
14654.76 578
14655.90 510
14657.05 548
14658.19 586
14659.34 576
14660.48 579
14661.62 592
14662.77 625
14663.91 540
14665.06 546
14666.20 607
14667.35 568
14668.49 572
14669.63 597
14670.78 560
14671.92 578
14673.07 544
14674.21 552
14675.36 527
14676.50 547
14677.65 558
14678.79 539
14679.94 566
14681.08 550
14682.23 528
14683.37 500
14684.52 596
14685.66 545
14686.81 567
14687.95 527
14689.10 586
14690.24 541
14691.39 522
14692.53 515
14693.68 546
14694.82 568
14695.97 537
14697.11 589
14698.26 574
14699.41 585
14700.55 576
14701.70 539
14702.84 527
14703.99 543
14705.13 539
14706.28 526
14707.43 574
14708.57 528
14709.72 550
14710.86 508
14712.01 498
14713.16 494
14714.30 492
14715.45 526
14716.59 516
14717.74 552
14718.89 547
14720.03 577
14721.18 595
14722.33 509
14723.47 541
14724.62 566
14725.77 538
14726.91 547
14728.06 530
14729.21 511
14730.35 504
14731.50 531
14732.65 517
14733.79 553
14734.94 566
14736.09 537
14737.23 563
14738.38 531
14739.53 530
14740.68 547
14741.82 485
14742.97 530
14744.12 547
14745.26 539
14746.41 544
14747.56 569
14748.71 502
14749.85 529
14751.00 571
14752.15 609
14753.30 602
14754.45 527
14755.59 547
14756.74 556
14757.89 549
14759.04 561
14760.18 510
14761.33 503
14762.48 480
14763.63 538
14764.78 543
14765.92 509
14767.07 491
14768.22 523
14769.37 530
14770.52 477
14771.67 507
14772.81 508
14773.96 544
14775.11 526
14776.26 508
14777.41 492
14778.56 479
14779.71 511
14780.86 509
14782.00 526
14783.15 515
14784.30 537
14785.45 522
14786.60 557
14787.75 527
14788.90 507
14790.05 504
14791.20 525
14792.35 574
14793.49 551
14794.64 555
14795.79 526
14796.94 531
14798.09 520
14799.24 523
14800.39 524
14801.54 535
14802.69 532
14803.84 508
14804.99 518
14806.14 520
14807.29 494
14808.44 500
14809.59 515
14810.74 555
14811.89 549
14813.04 528
14814.19 477
14815.34 450
14816.49 541
14817.64 576
14818.79 531
14819.94 500
14821.09 447
14822.24 514
14823.39 552
14824.54 508
14825.69 522
14826.84 518
14827.99 503
14829.14 575
14830.29 574
14831.44 508
14832.60 521
14833.75 474
14834.90 521
14836.05 510
14837.20 523
14838.35 512
14839.50 488
14840.65 536
14841.80 481
14842.95 534
14844.11 579
14845.26 518
14846.41 508
14847.56 538
14848.71 499
14849.86 512
14851.01 520
14852.17 499
14853.32 532
14854.47 454
14855.62 512
14856.77 489
14857.92 528
14859.08 483
14860.23 499
14861.38 497
14862.53 485
14863.68 492
14864.84 515
14865.99 491
14867.14 511
14868.29 536
14869.44 503
14870.60 537
14871.75 533
14872.90 554
14874.05 462
14875.21 474
14876.36 508
14877.51 535
14878.66 515
14879.82 557
14880.97 534
14882.12 523
14883.27 543
14884.43 518
14885.58 552
14886.73 520
14887.89 517
14889.04 491
14890.19 465
14891.34 460
14892.50 454
14893.65 483
14894.80 502
14895.96 479
14897.11 497
14898.26 519
14899.42 510
14900.57 578
14901.72 527
14902.88 521
14904.03 481
14905.18 524
14906.34 489
14907.49 516
14908.65 483
14909.80 481
14910.95 508
14912.11 530
14913.26 488
14914.41 508
14915.57 519
14916.72 517
14917.88 497
14919.03 534
14920.18 534
14921.34 474
14922.49 556
14923.65 516
14924.80 506
14925.96 467
14927.11 494
14928.27 478
14929.42 501
14930.57 517
14931.73 493
14932.88 534
14934.04 529
14935.19 487
14936.35 472
14937.50 524
14938.66 552
14939.81 530
14940.97 524
14942.12 501
14943.28 493
14944.43 472
14945.59 496
14946.74 544
14947.90 570
14949.05 489
14950.21 466
14951.36 455
14952.52 453
14953.68 501
14954.83 497
14955.99 519
14957.14 535
14958.30 524
14959.45 477
14960.61 515
14961.77 546
14962.92 551
14964.08 557
14965.23 507
14966.39 479
14967.54 545
14968.70 535
14969.86 583
14971.01 511
14972.17 456
14973.33 482
14974.48 544
14975.64 594
14976.79 493
14977.95 494
14979.11 529
14980.26 503
14981.42 520
14982.58 533
14983.73 538
14984.89 512
14986.05 563
14987.20 536
14988.36 530
14989.52 557
14990.67 536
14991.83 526
14992.99 499
14994.15 476
14995.30 513
14996.46 516
14997.62 535
14998.77 485
14999.93 524
15001.09 549
15002.25 554
15003.40 486
15004.56 474
15005.72 512
15006.88 508
15008.03 508
15009.19 495
15010.35 480
15011.51 506
15012.66 508
15013.82 509
15014.98 514
15016.14 543
15017.30 476
15018.45 522
15019.61 474
15020.77 512
15021.93 483
15023.09 513
15024.24 489
15025.40 487
15026.56 512
15027.72 489
15028.88 520
15030.04 457
15031.19 464
15032.35 493
15033.51 462
15034.67 451
15035.83 507
15036.99 522
15038.15 524
15039.30 570
15040.46 545
15041.62 516
15042.78 564
15043.94 551
15045.10 520
15046.26 520
15047.42 520
15048.58 520
15049.74 519
15050.90 531
15052.05 548
15053.21 528
15054.37 490
15055.53 470
15056.69 539
15057.85 499
15059.01 474
15060.17 462
15061.33 482
15062.49 531
15063.65 503
15064.81 536
15065.97 492
15067.13 474
15068.29 499
15069.45 522
15070.61 524
15071.77 492
15072.93 529
15074.09 540
15075.25 554
15076.41 483
15077.57 489
15078.73 456
15079.89 463
15081.05 512
15082.21 534
15083.37 507
15084.53 465
15085.69 514
15086.85 543
15088.01 496
15089.18 489
15090.34 523
15091.50 515
15092.66 520
15093.82 499
15094.98 503
15096.14 540
15097.30 506
15098.46 493
15099.62 541
15100.78 486
15101.95 473
15103.11 493
15104.27 495
15105.43 487
15106.59 487
15107.75 465
15108.91 490
15110.08 487
15111.24 435
15112.40 472
15113.56 474
15114.72 500
15115.88 493
15117.05 482
15118.21 450
15119.37 484
15120.53 492
15121.69 475
15122.86 519
15124.02 468
15125.18 502
15126.34 510
15127.50 469
15128.67 475
15129.83 466
15130.99 501
15132.15 518
15133.32 502
15134.48 526
15135.64 486
15136.80 495
15137.97 491
15139.13 503
15140.29 483
15141.45 487
15142.62 439
15143.78 476
15144.94 460
15146.11 470
15147.27 478
15148.43 500
15149.59 451
15150.76 483
15151.92 499
15153.08 472
15154.25 435
15155.41 443
15156.57 431
15157.74 475
15158.90 468
15160.06 480
15161.23 450
15162.39 462
15163.55 506
15164.72 439
15165.88 484
15167.05 496
15168.21 473
15169.37 501
15170.54 474
15171.70 487
15172.86 474
15174.03 440
15175.19 481
15176.36 474
15177.52 463
15178.69 473
15179.85 462
15181.01 507
15182.18 485
15183.34 458
15184.51 468
15185.67 499
15186.84 448
15188.00 528
15189.16 459
15190.33 505
15191.49 495
15192.66 479
15193.82 476
15194.99 544
15196.15 459
15197.32 453
15198.48 466
15199.65 473
15200.81 502
15201.98 473
15203.14 487
15204.31 484
15205.47 501
15206.64 529
15207.80 493
15208.97 453
15210.13 459
15211.30 472
15212.47 480
15213.63 514
15214.80 491
15215.96 488
15217.13 523
15218.29 483
15219.46 505
15220.62 515
15221.79 487
15222.96 515
15224.12 515
15225.29 500
15226.45 475
15227.62 457
15228.79 486
15229.95 453
15231.12 453
15232.29 456
15233.45 464
15234.62 459
15235.78 491
15236.95 460
15238.12 486
15239.28 475
15240.45 459
15241.62 477
15242.78 501
15243.95 501
15245.12 487
15246.28 498
15247.45 499
15248.62 475
15249.78 464
15250.95 538
15252.12 477
15253.28 497
15254.45 530
15255.62 489
15256.79 519
15257.95 468
15259.12 495
15260.29 465
15261.46 504
15262.62 512
15263.79 479
15264.96 446
15266.13 460
15267.29 518
15268.46 535
15269.63 520
15270.80 498
15271.96 512
15273.13 475
15274.30 515
15275.47 512
15276.64 503
15277.80 517
15278.97 534
15280.14 505
15281.31 494
15282.48 488
15283.64 506
15284.81 492
15285.98 459
15287.15 457
15288.32 436
15289.49 464
15290.65 499
15291.82 476
15292.99 446
15294.16 453
15295.33 518
15296.50 479
15297.67 497
15298.83 490
15300.00 478
15301.17 474
15302.34 503
15303.51 512
15304.68 480
15305.85 490
15307.02 501
15308.19 456
15309.36 487
15310.52 497
15311.69 498
15312.86 474
15314.03 494
15315.20 457
15316.37 494
15317.54 508
15318.71 473
15319.88 504
15321.05 474
15322.22 431
15323.39 442
15324.56 457
15325.73 455
15326.90 454
15328.07 518
15329.24 510
15330.41 547
15331.58 533
15332.75 468
15333.92 458
15335.09 532
15336.26 503
15337.43 470
15338.60 508
15339.77 470
15340.94 439
15342.11 483
15343.28 485
15344.45 482
15345.62 471
15346.79 514
15347.96 463
15349.13 481
15350.31 493
15351.48 447
15352.65 527
15353.82 482
15354.99 490
15356.16 476
15357.33 484
15358.50 489
15359.67 508
15360.84 498
15362.02 500
15363.19 479
15364.36 527
15365.53 497
15366.70 474
15367.87 471
15369.04 496
15370.21 469
15371.39 456
15372.56 500
15373.73 486
15374.90 464
15376.07 481
15377.24 508
15378.42 533
15379.59 485
15380.76 508
15381.93 522
15383.10 534
15384.28 506
15385.45 518
15386.62 493
15387.79 470
15388.97 472
15390.14 481
15391.31 498
15392.48 506
15393.65 496
15394.83 495
15396.00 508
15397.17 538
15398.34 444
15399.52 472
15400.69 498
15401.86 455
15403.04 540
15404.21 510
15405.38 489
15406.55 448
15407.73 493
15408.90 496
15410.07 464
15411.25 425
15412.42 408
15413.59 487
15414.77 496
15415.94 481
15417.11 455
15418.29 465
15419.46 489
15420.63 457
15421.81 475
15422.98 495
15424.15 450
15425.33 490
15426.50 459
15427.67 484
15428.85 519
15430.02 485
15431.20 472
15432.37 492
15433.54 469
15434.72 505
15435.89 532
15437.07 469
15438.24 439
15439.41 452
15440.59 483
15441.76 477
15442.94 503
15444.11 499
15445.29 497
15446.46 479
15447.63 490
15448.81 484
15449.98 521
15451.16 474
15452.33 450
15453.51 491
15454.68 441
15455.86 447
15457.03 426
15458.21 465
15459.38 443
15460.56 472
15461.73 477
15462.91 522
15464.08 488
15465.26 503
15466.43 489
15467.61 505
15468.78 493
15469.96 493
15471.13 500
15472.31 545
15473.48 530
15474.66 436
15475.83 492
15477.01 496
15478.19 458
15479.36 507
15480.54 475
15481.71 480
15482.89 461
15484.06 529
15485.24 468
15486.42 470
15487.59 466
15488.77 466
15489.94 475
15491.12 450
15492.30 457
15493.47 433
15494.65 488
15495.83 511
15497.00 483
15498.18 505
15499.36 460
15500.53 501
15501.71 480
15502.88 480
15504.06 492
15505.24 479
15506.41 501
15507.59 488
15508.77 530
15509.95 505
15511.12 497
15512.30 483
15513.48 466
15514.65 454
15515.83 507
15517.01 508
15518.18 499
15519.36 487
15520.54 481
15521.72 474
15522.89 473
15524.07 531
15525.25 466
15526.43 538
15527.60 512
15528.78 487
15529.96 538
15531.14 520
15532.31 477
15533.49 446
15534.67 428
15535.85 466
15537.03 467
15538.20 481
15539.38 488
15540.56 462
15541.74 513
15542.92 449
15544.09 466
15545.27 480
15546.45 482
15547.63 445
15548.81 462
15549.98 488
15551.16 534
15552.34 494
15553.52 444
15554.70 504
15555.88 489
15557.06 475
15558.23 470
15559.41 482
15560.59 437
15561.77 460
15562.95 438
15564.13 481
15565.31 459
15566.49 485
15567.67 498
15568.84 477
15570.02 446
15571.20 449
15572.38 574
15573.56 516
15574.74 463
15575.92 483
15577.10 454
15578.28 419
15579.46 491
15580.64 543
15581.82 552
15583.00 549
15584.18 505
15585.36 486
15586.54 505
15587.72 450
15588.90 489
15590.08 458
15591.26 435
15592.44 466
15593.62 489
15594.80 498
15595.98 488
15597.16 508
15598.34 491
15599.52 463
15600.70 440
15601.88 463
15603.06 461
15604.24 507
15605.42 486
15606.60 503
15607.78 504
15608.96 466
15610.14 468
15611.32 494
15612.50 500
15613.68 524
15614.86 528
15616.05 447
15617.23 484
15618.41 481
15619.59 492
15620.77 494
15621.95 521
15623.13 502
15624.31 495
15625.49 498
15626.68 500
15627.86 482
15629.04 472
15630.22 532
15631.40 532
15632.58 567
15633.76 482
15634.95 498
15636.13 503
15637.31 515
15638.49 523
15639.67 526
15640.85 521
15642.04 520
15643.22 497
15644.40 491
15645.58 518
15646.76 493
15647.95 492
15649.13 516
15650.31 564
15651.49 505
15652.67 472
15653.86 503
15655.04 522
15656.22 539
15657.40 495
15658.59 537
15659.77 513
15660.95 479
15662.13 513
15663.32 517
15664.50 521
15665.68 537
15666.87 522
15668.05 507
15669.23 474
15670.41 501
15671.60 498
15672.78 487
15673.96 502
15675.15 496
15676.33 505
15677.51 489
15678.70 523
15679.88 493
15681.06 547
15682.25 524
15683.43 523
15684.61 522
15685.80 550
15686.98 513
15688.16 483
15689.35 476
15690.53 525
15691.72 520
15692.90 510
15694.08 569
15695.27 573
15696.45 541
15697.63 497
15698.82 501
15700.00 539
15701.19 490
15702.37 471
15703.56 507
15704.74 517
15705.92 509
15707.11 444
15708.29 496
15709.48 519
15710.66 533
15711.85 498
15713.03 506
15714.21 557
15715.40 528
15716.58 498
15717.77 490
15718.95 522
15720.14 497
15721.32 525
15722.51 477
15723.69 522
15724.88 499
15726.06 540
15727.25 495
15728.43 513
15729.62 482
15730.80 489
15731.99 533
15733.17 496
15734.36 516
15735.55 510
15736.73 496
15737.92 532
15739.10 506
15740.29 538
15741.47 514
15742.66 474
15743.84 499
15745.03 465
15746.22 522
15747.40 552
15748.59 524
15749.77 491
15750.96 501
15752.15 506
15753.33 502
15754.52 529
15755.70 512
15756.89 488
15758.08 535
15759.26 563
15760.45 564
15761.64 518
15762.82 526
15764.01 568
15765.20 519
15766.38 504
15767.57 498
15768.76 512
15769.94 514
15771.13 489
15772.32 517
15773.50 540
15774.69 566
15775.88 497
15777.06 501
15778.25 470
15779.44 506
15780.62 522
15781.81 524
15783.00 515
15784.19 511
15785.37 465
15786.56 490
15787.75 521
15788.94 545
15790.12 553
15791.31 503
15792.50 500
15793.69 474
15794.87 484
15796.06 516
15797.25 513
15798.44 478
15799.62 528
15800.81 525
15802.00 540
15803.19 470
15804.38 494
15805.56 541
15806.75 493
15807.94 531
15809.13 504
15810.32 523
15811.50 520
15812.69 516
15813.88 487
15815.07 451
15816.26 497
15817.45 549
15818.64 547
15819.82 518
15821.01 466
15822.20 465
15823.39 501
15824.58 514
15825.77 588
15826.96 471
15828.15 515
15829.33 510
15830.52 496
15831.71 475
15832.90 483
15834.09 509
15835.28 502
15836.47 510
15837.66 496
15838.85 442
15840.04 499
15841.23 479
15842.42 541
15843.61 471
15844.79 476
15845.98 510
15847.17 439
15848.36 508
15849.55 495
15850.74 477
15851.93 428
15853.12 490
15854.31 500
15855.50 492
15856.69 522
15857.88 490
15859.07 471
15860.26 476
15861.45 482
15862.64 464
15863.83 478
15865.02 470
15866.21 479
15867.40 475
15868.60 431
15869.79 472
15870.98 473
15872.17 488
15873.36 474
15874.55 462
15875.74 465
15876.93 474
15878.12 491
15879.31 485
15880.50 473
15881.69 462
15882.88 457
15884.07 460
15885.27 527
15886.46 421
15887.65 485
15888.84 488
15890.03 490
15891.22 456
15892.41 453
15893.60 467
15894.80 450
15895.99 503
15897.18 479
15898.37 497
15899.56 537
15900.75 481
15901.95 469
15903.14 446
15904.33 498
15905.52 490
15906.71 463
15907.90 476
15909.10 488
15910.29 446
15911.48 476
15912.67 490
15913.86 477
15915.06 493
15916.25 443
15917.44 473
15918.63 487
15919.83 455
15921.02 445
15922.21 466
15923.40 502
15924.60 505
15925.79 493
15926.98 437
15928.17 448
15929.37 491
15930.56 470
15931.75 476
15932.94 478
15934.14 460
15935.33 521
15936.52 493
15937.72 525
15938.91 471
15940.10 438
15941.30 421
15942.49 431
15943.68 418
15944.88 489
15946.07 482
15947.26 484
15948.46 497
15949.65 465
15950.84 472
15952.04 444
15953.23 470
15954.42 429
15955.62 422
15956.81 453
15958.01 454
15959.20 433
15960.39 421
15961.59 453
15962.78 455
15963.97 462
15965.17 432
15966.36 476
15967.56 440
15968.75 440
15969.95 418
15971.14 438
15972.33 471
15973.53 486
15974.72 446
15975.92 465
15977.11 434
15978.31 515
15979.50 458
15980.70 470
15981.89 461
15983.09 491
15984.28 427
15985.47 476
15986.67 449
15987.86 416
15989.06 452
15990.25 454
15991.45 483
15992.64 476
15993.84 482
15995.03 429
15996.23 423
15997.43 453
15998.62 443
15999.82 447
16001.01 453
16002.21 466
16003.40 464
16004.60 454
16005.79 463
16006.99 439
16008.18 478
16009.38 450
16010.58 447
16011.77 450
16012.97 412
16014.16 440
16015.36 463
16016.56 473
16017.75 451
16018.95 474
16020.14 434
16021.34 457
16022.54 461
16023.73 408
16024.93 444
16026.13 454
16027.32 436
16028.52 413
16029.71 400
16030.91 406
16032.11 435
16033.30 455
16034.50 450
16035.70 431
16036.89 456
16038.09 467
16039.29 506
16040.49 472
16041.68 452
16042.88 409
16044.08 474
16045.27 473
16046.47 449
16047.67 466
16048.86 444
16050.06 513
16051.26 468
16052.46 432
16053.65 435
16054.85 492
16056.05 451
16057.25 440
16058.44 462
16059.64 499
16060.84 451
16062.04 437
16063.23 435
16064.43 447
16065.63 435
16066.83 411
16068.03 439
16069.22 461
16070.42 504
16071.62 476
16072.82 438
16074.02 417
16075.21 414
16076.41 476
16077.61 467
16078.81 458
16080.01 466
16081.21 418
16082.40 454
16083.60 469
16084.80 430
16086.00 458
16087.20 451
16088.40 465
16089.60 463
16090.79 450
16091.99 429
16093.19 483
16094.39 433
16095.59 483
16096.79 441
16097.99 438
16099.19 427
16100.39 454
16101.59 415
16102.78 460
16103.98 493
16105.18 433
16106.38 383
16107.58 439
16108.78 428
16109.98 389
16111.18 416
16112.38 496
16113.58 489
16114.78 395
16115.98 429
16117.18 457
16118.38 493
16119.58 447
16120.78 441
16121.98 430
16123.18 457
16124.38 464
16125.58 475
16126.78 493
16127.98 426
16129.18 442
16130.38 437
16131.58 487
16132.78 415
16133.98 459
16135.18 460
16136.38 431
16137.58 495
16138.78 430
16139.98 458
16141.18 487
16142.38 430
16143.58 470
16144.79 485
16145.99 449
16147.19 439
16148.39 458
16149.59 470
16150.79 427
16151.99 443
16153.19 474
16154.39 441
16155.59 438
16156.80 431
16158.00 445
16159.20 464
16160.40 421
16161.60 438
16162.80 432
16164.00 414
16165.21 436
16166.41 415
16167.61 425
16168.81 468
16170.01 445
16171.21 458
16172.42 379
16173.62 393
16174.82 441
16176.02 417
16177.22 435
16178.43 433
16179.63 427
16180.83 490
16182.03 435
16183.23 447
16184.44 484
16185.64 445
16186.84 425
16188.04 430
16189.25 418
16190.45 454
16191.65 495
16192.85 396
16194.06 408
16195.26 414
16196.46 394
16197.66 421
16198.87 401
16200.07 454
16201.27 441
16202.48 404
16203.68 456
16204.88 440
16206.09 407
16207.29 416
16208.49 389
16209.69 414
16210.90 438
16212.10 499
16213.30 469
16214.51 400
16215.71 421
16216.91 437
16218.12 493
16219.32 472
16220.53 462
16221.73 433
16222.93 407
16224.14 463
16225.34 420
16226.54 397
16227.75 422
16228.95 422
16230.16 409
16231.36 430
16232.56 439
16233.77 403
16234.97 383
16236.18 431
16237.38 401
16238.59 464
16239.79 435
16240.99 427
16242.20 413
16243.40 406
16244.61 462
16245.81 445
16247.02 429
16248.22 471
16249.43 438
16250.63 442
16251.84 418
16253.04 408
16254.24 396
16255.45 421
16256.65 431
16257.86 433
16259.06 395
16260.27 447
16261.48 439
16262.68 418
16263.89 478
16265.09 439
16266.30 383
16267.50 479
16268.71 475
16269.91 419
16271.12 449
16272.32 438
16273.53 432
16274.73 467
16275.94 439
16277.15 451
16278.35 450
16279.56 430
16280.76 470
16281.97 428
16283.18 444
16284.38 402
16285.59 429
16286.79 447
16288.00 407
16289.21 422
16290.41 430
16291.62 440
16292.82 476
16294.03 447
16295.24 456
16296.44 462
16297.65 463
16298.86 452
16300.06 419
16301.27 449
16302.48 422
16303.68 490
16304.89 446
16306.10 425
16307.30 477
16308.51 462
16309.72 442
16310.92 411
16312.13 440
16313.34 434
16314.55 444
16315.75 412
16316.96 438
16318.17 446
16319.37 459
16320.58 494
16321.79 467
16323.00 418
16324.20 428
16325.41 410
16326.62 428
16327.83 448
16329.03 418
16330.24 456
16331.45 413
16332.66 448
16333.87 455
16335.07 436
16336.28 457
16337.49 435
16338.70 441
16339.90 471
16341.11 455
16342.32 421
16343.53 417
16344.74 459
16345.95 439
16347.15 437
16348.36 423
16349.57 409
16350.78 424
16351.99 435
16353.20 444
16354.40 437
16355.61 473
16356.82 440
16358.03 439
16359.24 403
16360.45 425
16361.66 444
16362.87 391
16364.08 389
16365.28 450
16366.49 408
16367.70 412
16368.91 402
16370.12 407
16371.33 401
16372.54 417
16373.75 419
16374.96 406
16376.17 426
16377.38 480
16378.59 410
16379.80 413
16381.01 412
16382.21 396
16383.42 421
16384.63 420
16385.84 437
16387.05 390
16388.26 392
16389.47 423
16390.68 422
16391.89 409
16393.10 406
16394.31 431
16395.52 477
16396.73 450
16397.94 420
16399.15 431
16400.36 437
16401.57 406
16402.79 424
16404.00 388
16405.21 443
16406.42 380
16407.63 427
16408.84 405
16410.05 380
16411.26 395
16412.47 409
16413.68 400
16414.89 401
16416.10 406
16417.31 403
16418.52 431
16419.74 384
16420.95 388
16422.16 411
16423.37 429
16424.58 409
16425.79 377
16427.00 391
16428.21 393
16429.42 407
16430.64 398
16431.85 386
16433.06 427
16434.27 446
16435.48 396
16436.69 415
16437.91 401
16439.12 381
16440.33 418
16441.54 371
16442.75 416
16443.96 390
16445.18 420
16446.39 437
16447.60 431
16448.81 407
16450.02 416
16451.24 380
16452.45 386
16453.66 408
16454.87 401
16456.09 377
16457.30 428
16458.51 402
16459.72 396
16460.94 410
16462.15 415
16463.36 410
16464.57 407
16465.79 428
16467.00 397
16468.21 382
16469.43 409
16470.64 415
16471.85 397
16473.06 419
16474.28 389
16475.49 410
16476.70 447
16477.92 410
16479.13 391
16480.34 438
16481.56 425
16482.77 400
16483.98 451
16485.20 428
16486.41 390
16487.62 373
16488.84 398
16490.05 441
16491.26 439
16492.48 414
16493.69 437
16494.91 402
16496.12 436
16497.33 415
16498.55 406
16499.76 366
16500.97 381
16502.19 349
16503.40 383
16504.62 425
16505.83 371
16507.05 444
16508.26 400
16509.47 393
16510.69 431
16511.90 362
16513.12 395
16514.33 387
16515.55 413
16516.76 381
16517.98 394
16519.19 365
16520.41 409
16521.62 427
16522.83 444
16524.05 377
16525.26 357
16526.48 386
16527.69 425
16528.91 403
16530.12 368
16531.34 373
16532.55 384
16533.77 379
16534.99 376
16536.20 363
16537.42 385
16538.63 413
16539.85 404
16541.06 396
16542.28 360
16543.49 416
16544.71 466
16545.92 404
16547.14 370
16548.36 401
16549.57 356
16550.79 369
16552.00 358
16553.22 377
16554.44 386
16555.65 385
16556.87 390
16558.08 364
16559.30 390
16560.52 434
16561.73 421
16562.95 397
16564.17 383
16565.38 364
16566.60 421
16567.81 383
16569.03 397
16570.25 380
16571.46 372
16572.68 374
16573.90 431
16575.11 383
16576.33 389
16577.55 382
16578.76 384
16579.98 373
16581.20 369
16582.42 376
16583.63 397
16584.85 394
16586.07 392
16587.28 372
16588.50 378
16589.72 376
16590.94 401
16592.15 364
16593.37 373
16594.59 351
16595.81 380
16597.02 384
16598.24 388
16599.46 405
16600.68 433
16601.89 382
16603.11 392
16604.33 400
16605.55 376
16606.77 380
16607.98 359
16609.20 403
16610.42 393
16611.64 399
16612.86 370
16614.07 372
16615.29 373
16616.51 407
16617.73 336
16618.95 351
16620.17 374
16621.38 382
16622.60 375
16623.82 350
16625.04 360
16626.26 329
16627.48 420
16628.70 414
16629.91 364
16631.13 385
16632.35 412
16633.57 376
16634.79 376
16636.01 407
16637.23 399
16638.45 390
16639.67 391
16640.89 368
16642.10 385
16643.32 359
16644.54 388
16645.76 403
16646.98 401
16648.20 391
16649.42 390
16650.64 383
16651.86 430
16653.08 380
16654.30 378
16655.52 412
16656.74 432
16657.96 399
16659.18 398
16660.40 383
16661.62 380
16662.84 411
16664.06 408
16665.28 376
16666.50 382
16667.72 392
16668.94 415
16670.16 372
16671.38 369
16672.60 395
16673.82 393
16675.04 370
16676.26 351
16677.48 360
16678.70 381
16679.92 399
16681.14 387
16682.36 412
16683.58 384
16684.80 378
16686.03 380
16687.25 368
16688.47 349
16689.69 324
16690.91 381
16692.13 349
16693.35 380
16694.57 347
16695.79 352
16697.02 410
16698.24 390
16699.46 360
16700.68 368
16701.90 355
16703.12 370
16704.34 422
16705.57 367
16706.79 355
16708.01 378
16709.23 342
16710.45 370
16711.67 371
16712.90 415
16714.12 381
16715.34 393
16716.56 382
16717.78 370
16719.01 333
16720.23 340
16721.45 342
16722.67 372
16723.89 367
16725.12 396
16726.34 399
16727.56 396
16728.78 407
16730.01 381
16731.23 375
16732.45 395
16733.67 353
16734.90 361
16736.12 367
16737.34 406
16738.56 370
16739.79 347
16741.01 375
16742.23 391
16743.46 384
16744.68 397
16745.90 386
16747.12 357
16748.35 378
16749.57 399
16750.79 415
16752.02 371
16753.24 404
16754.46 404
16755.69 377
16756.91 369
16758.13 352
16759.36 359
16760.58 345
16761.80 362
16763.03 372
16764.25 367
16765.48 348
16766.70 386
16767.92 371
16769.15 404
16770.37 378
16771.60 371
16772.82 369
16774.04 366
16775.27 388
16776.49 372
16777.72 354
16778.94 359
16780.16 376
16781.39 372
16782.61 406
16783.84 393
16785.06 387
16786.29 366
16787.51 368
16788.74 379
16789.96 370
16791.18 444
16792.41 403
16793.63 394
16794.86 394
16796.08 350
16797.31 339
16798.53 397
16799.76 374
16800.98 370
16802.21 410
16803.43 371
16804.66 377
16805.88 391
16807.11 407
16808.33 387
16809.56 412
16810.79 371
16812.01 361
16813.24 372
16814.46 394
16815.69 407
16816.91 374
16818.14 360
16819.36 325
16820.59 365
16821.82 367
16823.04 375
16824.27 353
16825.49 364
16826.72 373
16827.95 356
16829.17 392
16830.40 394
16831.62 392
16832.85 370
16834.08 396
16835.30 371
16836.53 342
16837.76 362
16838.98 351
16840.21 353
16841.44 363
16842.66 352
16843.89 380
16845.11 398
16846.34 391
16847.57 369
16848.80 388
16850.02 405
16851.25 363
16852.48 378
16853.70 360
16854.93 361
16856.16 375
16857.38 367
16858.61 384
16859.84 357
16861.07 399
16862.29 349
16863.52 402
16864.75 352
16865.97 363
16867.20 378
16868.43 369
16869.66 403
16870.89 376
16872.11 433
16873.34 367
16874.57 387
16875.80 352
16877.02 370
16878.25 411
16879.48 428
16880.71 371
16881.94 377
16883.16 404
16884.39 396
16885.62 370
16886.85 378
16888.08 359
16889.30 353
16890.53 346
16891.76 401
16892.99 432
16894.22 396
16895.45 400
16896.67 354
16897.90 437
16899.13 378
16900.36 359
16901.59 389
16902.82 371
16904.05 365
16905.28 360
16906.50 358
16907.73 356
16908.96 347
16910.19 376
16911.42 378
16912.65 380
16913.88 345
16915.11 418
16916.34 409
16917.57 344
16918.80 364
16920.03 369
16921.26 377
16922.48 378
16923.71 394
16924.94 365
16926.17 406
16927.40 403
16928.63 343
16929.86 362
16931.09 387
16932.32 385
16933.55 391
16934.78 386
16936.01 376
16937.24 375
16938.47 353
16939.70 401
16940.93 391
16942.16 419
16943.39 432
16944.62 394
16945.85 353
16947.08 361
16948.31 343
16949.54 391
16950.78 353
16952.01 368
16953.24 348
16954.47 395
16955.70 390
16956.93 382
16958.16 350
16959.39 383
16960.62 386
16961.85 355
16963.08 396
16964.31 396
16965.54 380
16966.78 376
16968.01 336
16969.24 333
16970.47 353
16971.70 394
16972.93 391
16974.16 364
16975.39 362
16976.63 365
16977.86 421
16979.09 409
16980.32 375
16981.55 406
16982.78 398
16984.02 370
16985.25 372
16986.48 357
16987.71 364
16988.94 365
16990.18 385
16991.41 365
16992.64 419
16993.87 414
16995.10 357
16996.34 306
16997.57 345
16998.80 370
17000.03 374
17001.26 345
17002.50 348
17003.73 368
17004.96 351
17006.19 372
17007.43 355
17008.66 371
17009.89 374
17011.12 384
17012.36 374
17013.59 370
17014.82 347
17016.06 330
17017.29 361
17018.52 358
17019.76 380
17020.99 377
17022.22 359
17023.45 311
17024.69 349
17025.92 371
17027.15 367
17028.39 345
17029.62 337
17030.85 414
17032.09 366
17033.32 351
17034.55 337
17035.79 354
17037.02 362
17038.26 388
17039.49 346
17040.72 333
17041.96 380
17043.19 384
17044.43 346
17045.66 351
17046.89 348
17048.13 341
17049.36 357
17050.60 369
17051.83 342
17053.06 358
17054.30 350
17055.53 332
17056.77 365
17058.00 356
17059.24 363
17060.47 335
17061.70 349
17062.94 335
17064.17 345
17065.41 364
17066.64 378
17067.88 374
17069.11 387
17070.35 396
17071.58 393
17072.82 369
17074.05 333
17075.29 366
17076.52 382
17077.76 366
17078.99 346
17080.23 306
17081.46 383
17082.70 392
17083.93 339
17085.17 335
17086.41 333
17087.64 359
17088.88 363
17090.11 391
17091.35 366
17092.58 360
17093.82 342
17095.05 382
17096.29 358
17097.53 320
17098.76 340
17100.00 373
17101.23 344
17102.47 360
17103.71 387
17104.94 387
17106.18 370
17107.41 364
17108.65 371
17109.89 368
17111.12 360
17112.36 401
17113.60 357
17114.83 345
17116.07 384
17117.31 364
17118.54 347
17119.78 362
17121.02 366
17122.25 389
17123.49 338
17124.73 369
17125.96 357
17127.20 370
17128.44 357
17129.67 346
17130.91 340
17132.15 319
17133.39 365
17134.62 366
17135.86 374
17137.10 389
17138.33 349
17139.57 342
17140.81 365
17142.05 351
17143.28 356
17144.52 386
17145.76 370
17147.00 360
17148.23 339
17149.47 346
17150.71 335
17151.95 358
17153.19 344
17154.42 381
17155.66 358
17156.90 360
17158.14 343
17159.38 325
17160.61 377
17161.85 364
17163.09 354
17164.33 353
17165.57 383
17166.81 373
17168.04 356
17169.28 319
17170.52 342
17171.76 354
17173.00 368
17174.24 346
17175.47 322
17176.71 329
17177.95 350
17179.19 335
17180.43 333
17181.67 311
17182.91 338
17184.15 321
17185.39 336
17186.62 360
17187.86 336
17189.10 349
17190.34 386
17191.58 388
17192.82 352
17194.06 345
17195.30 374
17196.54 362
17197.78 338
17199.02 344
17200.26 398
17201.50 337
17202.74 372
17203.98 354
17205.22 404
17206.46 361
17207.70 394
17208.94 355
17210.18 358
17211.42 386
17212.66 340
17213.90 398
17215.14 365
17216.38 353
17217.62 349
17218.86 384
17220.10 364
17221.34 362
17222.58 335
17223.82 350
17225.06 364
17226.30 328
17227.54 309
17228.78 353
17230.02 390
17231.26 414
17232.50 362
17233.74 385
17234.98 390
17236.22 428
17237.47 384
17238.71 338
17239.95 323
17241.19 336
17242.43 316
17243.67 366
17244.91 372
17246.15 374
17247.39 392
17248.64 361
17249.88 347
17251.12 339
17252.36 356
17253.60 327
17254.84 345
17256.08 325
17257.33 310
17258.57 384
17259.81 343
17261.05 391
17262.29 397
17263.54 339
17264.78 362
17266.02 360
17267.26 349
17268.50 391
17269.75 357
17270.99 344
17272.23 385
17273.47 355
17274.71 366
17275.96 347
17277.20 339
17278.44 354
17279.68 391
17280.93 381
17282.17 341
17283.41 352
17284.65 369
17285.90 352
17287.14 336
17288.38 339
17289.62 348
17290.87 384
17292.11 345
17293.35 308
17294.60 341
17295.84 398
17297.08 351
17298.33 394
17299.57 368
17300.81 338
17302.05 389
17303.30 364
17304.54 360
17305.78 350
17307.03 357
17308.27 341
17309.52 367
17310.76 369
17312.00 350
17313.25 350
17314.49 325
17315.73 350
17316.98 356
17318.22 361
17319.47 376
17320.71 312
17321.95 349
17323.20 368
17324.44 334
17325.69 339
17326.93 348
17328.17 385
17329.42 396
17330.66 335
17331.91 349
17333.15 359
17334.40 341
17335.64 386
17336.88 381
17338.13 363
17339.37 369
17340.62 369
17341.86 399
17343.11 360
17344.35 383
17345.60 358
17346.84 365
17348.09 361
17349.33 356
17350.58 391
17351.82 394
17353.07 358
17354.31 331
17355.56 351
17356.80 354
17358.05 346
17359.29 367
17360.54 344
17361.78 369
17363.03 337
17364.27 340
17365.52 342
17366.77 344
17368.01 337
17369.26 334
17370.50 353
17371.75 397
17372.99 406
17374.24 389
17375.49 319
17376.73 318
17377.98 330
17379.22 380
17380.47 314
17381.72 325
17382.96 326
17384.21 351
17385.45 377
17386.70 358
17387.95 344
17389.19 325
17390.44 354
17391.69 369
17392.93 346
17394.18 330
17395.43 333
17396.67 373
17397.92 391
17399.17 350
17400.41 355
17401.66 349
17402.91 330
17404.15 338
17405.40 328
17406.65 341
17407.89 362
17409.14 322
17410.39 347
17411.64 322
17412.88 311
17414.13 349
17415.38 317
17416.63 334
17417.87 298
17419.12 339
17420.37 381
17421.62 348
17422.86 313
17424.11 338
17425.36 352
17426.61 357
17427.85 331
17429.10 338
17430.35 364
17431.60 326
17432.85 323
17434.09 324
17435.34 341
17436.59 361
17437.84 319
17439.09 391
17440.33 378
17441.58 364
17442.83 345
17444.08 339
17445.33 317
17446.58 344
17447.82 356
17449.07 365
17450.32 372
17451.57 338
17452.82 377
17454.07 364
17455.32 365
17456.57 351
17457.81 387
17459.06 374
17460.31 357
17461.56 331
17462.81 374
17464.06 373
17465.31 352
17466.56 368
17467.81 339
17469.06 325
17470.30 373
17471.55 332
17472.80 360
17474.05 383
17475.30 348
17476.55 353
17477.80 365
17479.05 312
17480.30 327
17481.55 363
17482.80 348
17484.05 375
17485.30 379
17486.55 369
17487.80 318
17489.05 345
17490.30 409
17491.55 356
17492.80 357
17494.05 372
17495.30 325
17496.55 350
17497.80 357
17499.05 353
17500.30 345
17501.55 339
17502.80 356
17504.05 336
17505.30 330
17506.55 342
17507.80 326
17509.06 364
17510.31 379
17511.56 379
17512.81 354
17514.06 386
17515.31 362
17516.56 356
17517.81 334
17519.06 332
17520.31 339
17521.56 376
17522.82 335
17524.07 343
17525.32 329
17526.57 346
17527.82 330
17529.07 358
17530.32 279
17531.58 326
17532.83 356
17534.08 367
17535.33 338
17536.58 374
17537.83 352
17539.09 363
17540.34 385
17541.59 366
17542.84 382
17544.09 369
17545.35 360
17546.60 363
17547.85 333
17549.10 331
17550.35 330
17551.61 308
17552.86 315
17554.11 357
17555.36 372
17556.62 360
17557.87 346
17559.12 348
17560.37 382
17561.63 382
17562.88 362
17564.13 335
17565.38 358
17566.64 368
17567.89 331
17569.14 332
17570.39 362
17571.65 352
17572.90 338
17574.15 342
17575.41 365
17576.66 432
17577.91 355
17579.17 378
17580.42 341
17581.67 340
17582.93 347
17584.18 389
17585.43 372
17586.69 346
17587.94 350
17589.19 373
17590.45 374
17591.70 343
17592.95 365
17594.21 368
17595.46 374
17596.72 427
17597.97 372
17599.22 382
17600.48 350
17601.73 345
17602.99 381
17604.24 366
17605.49 361
17606.75 342
17608.00 357
17609.26 346
17610.51 352
17611.76 337
17613.02 334
17614.27 350
17615.53 313
17616.78 338
17618.04 342
17619.29 317
17620.55 373
17621.80 400
17623.06 362
17624.31 337
17625.57 343
17626.82 328
17628.08 334
17629.33 342
17630.59 360
17631.84 336
17633.10 337
17634.35 332
17635.61 333
17636.86 372
17638.12 362
17639.37 387
17640.63 360
17641.88 404
17643.14 384
17644.39 398
17645.65 366
17646.91 337
17648.16 348
17649.42 316
17650.67 334
17651.93 350
17653.18 404
17654.44 352
17655.70 349
17656.95 348
17658.21 346
17659.46 325
17660.72 347
17661.98 327
17663.23 337
17664.49 376
17665.75 337
17667.00 332
17668.26 338
17669.51 318
17670.77 325
17672.03 318
17673.28 352
17674.54 356
17675.80 355
17677.05 358
17678.31 390
17679.57 358
17680.82 337
17682.08 327
17683.34 319
17684.60 335
17685.85 348
17687.11 351
17688.37 355
17689.62 350
17690.88 337
17692.14 315
17693.40 343
17694.65 346
17695.91 400
17697.17 387
17698.42 338
17699.68 315
17700.94 306
17702.20 361
17703.46 325
17704.71 321
17705.97 332
17707.23 332
17708.49 329
17709.74 354
17711.00 341
17712.26 376
17713.52 356
17714.78 348
17716.03 319
17717.29 340
17718.55 368
17719.81 359
17721.07 356
17722.33 376
17723.58 343
17724.84 371
17726.10 366
17727.36 335
17728.62 366
17729.88 364
17731.13 344
17732.39 355
17733.65 311
17734.91 345
17736.17 376
17737.43 357
17738.69 330
17739.95 310
17741.21 354
17742.46 371
17743.72 358
17744.98 352
17746.24 365
17747.50 384
17748.76 386
17750.02 318
17751.28 331
17752.54 340
17753.80 358
17755.06 343
17756.32 332
17757.58 311
17758.84 349
17760.10 343
17761.36 342
17762.61 379
17763.87 356
17765.13 357
17766.39 353
17767.65 354
17768.91 347
17770.17 371
17771.43 343
17772.69 362
17773.95 359
17775.21 321
17776.48 355
17777.74 347
17779.00 371
17780.26 332
17781.52 362
17782.78 363
17784.04 373
17785.30 348
17786.56 342
17787.82 328
17789.08 336
17790.34 326
17791.60 338
17792.86 370
17794.12 318
17795.38 318
17796.65 341
17797.91 385
17799.17 344
17800.43 355
17801.69 360
17802.95 330
17804.21 400
17805.47 358
17806.73 374
17808.00 362
17809.26 358
17810.52 356
17811.78 372
17813.04 349
17814.30 359
17815.56 340
17816.83 340
17818.09 349
17819.35 339
17820.61 344
17821.87 359
17823.14 361
17824.40 330
17825.66 325
17826.92 352
17828.18 345
17829.45 357
17830.71 340
17831.97 342
17833.23 348
17834.49 328
17835.76 330
17837.02 381
17838.28 384
17839.54 367
17840.81 348
17842.07 326
17843.33 315
17844.59 348
17845.86 366
17847.12 336
17848.38 321
17849.65 319
17850.91 322
17852.17 335
17853.43 309
17854.70 343
17855.96 357
17857.22 339
17858.49 348
17859.75 317
17861.01 357
17862.28 368
17863.54 326
17864.80 313
17866.07 338
17867.33 348
17868.59 365
17869.86 346
17871.12 345
17872.38 356
17873.65 391
17874.91 342
17876.18 323
17877.44 352
17878.70 363
17879.97 332
17881.23 313
17882.50 295
17883.76 319
17885.02 354
17886.29 374
17887.55 348
17888.82 325
17890.08 388
17891.35 376
17892.61 381
17893.87 368
17895.14 375
17896.40 389
17897.67 357
17898.93 362
17900.20 365
17901.46 336
17902.73 308
17903.99 310
17905.26 320
17906.52 325
17907.79 336
17909.05 327
17910.32 326
17911.58 284
17912.85 323
17914.11 321
17915.38 348
17916.64 372
17917.91 333
17919.17 334
17920.44 350
17921.70 327
17922.97 305
17924.23 337
17925.50 349
17926.76 367
17928.03 317
17929.30 324
17930.56 323
17931.83 330
17933.09 321
17934.36 349
17935.62 332
17936.89 342
17938.16 320
17939.42 323
17940.69 330
17941.96 318
17943.22 342
17944.49 324
17945.75 344
17947.02 352
17948.29 360
17949.55 364
17950.82 330
17952.09 335
17953.35 316
17954.62 320
17955.89 336
17957.15 326
17958.42 350
17959.69 336
17960.95 276
17962.22 334
17963.49 347
17964.75 315
17966.02 346
17967.29 372
17968.55 302
17969.82 350
17971.09 380
17972.36 336
17973.62 348
17974.89 370
17976.16 391
17977.42 332
17978.69 327
17979.96 311
17981.23 331
17982.49 351
17983.76 360
17985.03 369
17986.30 356
17987.57 342
17988.83 394
17990.10 352
17991.37 324
17992.64 334
17993.90 318
17995.17 323
17996.44 326
17997.71 359
17998.98 347
18000.25 341
18001.51 336
18002.78 356
18004.05 355
18005.32 347
18006.59 315
18007.86 303
18009.12 350
18010.39 369
18011.66 349
18012.93 351
18014.20 384
18015.47 352
18016.74 300
18018.00 348
18019.27 328
18020.54 329
18021.81 321
18023.08 330
18024.35 357
18025.62 358
18026.89 336
18028.16 360
18029.43 361
18030.69 282
18031.96 296
18033.23 339
18034.50 334
18035.77 310
18037.04 333
18038.31 338
18039.58 319
18040.85 376
18042.12 372
18043.39 356
18044.66 311
18045.93 339
18047.20 341
18048.47 372
18049.74 359
18051.01 330
18052.28 318
18053.55 381
18054.82 376
18056.09 355
18057.36 333
18058.63 356
18059.90 371
18061.17 405
18062.44 364
18063.71 377
18064.98 386
18066.25 373
18067.52 342
18068.79 310
18070.06 350
18071.33 351
18072.61 384
18073.88 356
18075.15 342
18076.42 355
18077.69 396
18078.96 366
18080.23 345
18081.50 343
18082.77 381
18084.04 341
18085.32 300
18086.59 308
18087.86 312
18089.13 341
18090.40 362
18091.67 338
18092.94 343
18094.22 331
18095.49 331
18096.76 336
18098.03 341
18099.30 308
18100.57 359
18101.85 348
18103.12 379
18104.39 336
18105.66 320
18106.93 344
18108.20 335
18109.48 325
18110.75 362
18112.02 330
18113.29 367
18114.57 373
18115.84 364
18117.11 299
18118.38 375
18119.65 327
18120.93 368
18122.20 344
18123.47 366
18124.74 395
18126.02 359
18127.29 340
18128.56 345
18129.84 364
18131.11 366
18132.38 359
18133.65 383
18134.93 351
18136.20 377
18137.47 370
18138.75 328
18140.02 335
18141.29 353
18142.57 291
18143.84 343
18145.11 326
18146.39 354
18147.66 314
18148.93 371
18150.21 367
18151.48 322
18152.75 303
18154.03 299
18155.30 320
18156.57 356
18157.85 343
18159.12 340
18160.40 362
18161.67 364
18162.94 359
18164.22 348
18165.49 353
18166.77 367
18168.04 361
18169.31 339
18170.59 318
18171.86 360
18173.14 358
18174.41 349
18175.68 337
18176.96 340
18178.23 346
18179.51 321
18180.78 370
18182.06 382
18183.33 344
18184.61 357
18185.88 362
18187.16 343
18188.43 382
18189.71 345
18190.98 335
18192.26 325
18193.53 314
18194.81 361
18196.08 335
18197.36 323
18198.63 331
18199.91 317
18201.18 389
18202.46 339
18203.73 323
18205.01 326
18206.28 342
18207.56 349
18208.83 344
18210.11 314
18211.39 334
18212.66 360
18213.94 369
18215.21 326
18216.49 338
18217.76 335
18219.04 343
18220.32 337
18221.59 326
18222.87 305
18224.14 330
18225.42 336
18226.70 359
18227.97 353
18229.25 329
18230.53 323
18231.80 333
18233.08 366
18234.35 336
18235.63 374
18236.91 372
18238.18 364
18239.46 352
18240.74 333
18242.01 341
18243.29 368
18244.57 349
18245.84 323
18247.12 342
18248.40 341
18249.68 349
18250.95 363
18252.23 331
18253.51 307
18254.78 318
18256.06 352
18257.34 352
18258.62 357
18259.89 334
18261.17 358
18262.45 384
18263.72 366
18265.00 356
18266.28 361
18267.56 330
18268.84 345
18270.11 329
18271.39 334
18272.67 317
18273.95 343
18275.22 394
18276.50 337
18277.78 299
18279.06 361
18280.34 360
18281.61 308
18282.89 324
18284.17 314
18285.45 333
18286.73 356
18288.01 320
18289.28 336
18290.56 370
18291.84 346
18293.12 361
18294.40 355
18295.68 331
18296.95 350
18298.23 375
18299.51 342
18300.79 322
18302.07 332
18303.35 316
18304.63 327
18305.91 338
18307.19 297
18308.46 327
18309.74 313
18311.02 346
18312.30 327
18313.58 318
18314.86 351
18316.14 343
18317.42 338
18318.70 360
18319.98 372
18321.26 331
18322.54 318
18323.82 341
18325.10 314
18326.38 350
18327.66 373
18328.94 338
18330.22 360
18331.50 366
18332.77 350
18334.05 355
18335.33 338
18336.61 341
18337.90 326
18339.18 306
18340.46 342
18341.74 364
18343.02 321
18344.30 350
18345.58 330
18346.86 314
18348.14 318
18349.42 325
18350.70 387
18351.98 361
18353.26 336
18354.54 316
18355.82 332
18357.10 346
18358.38 315
18359.66 298
18360.94 334
18362.22 297
18363.51 318
18364.79 350
18366.07 315
18367.35 324
18368.63 333
18369.91 321
18371.19 327
18372.47 337
18373.76 351
18375.04 311
18376.32 320
18377.60 337
18378.88 287
18380.16 350
18381.44 348
18382.73 310
18384.01 297
18385.29 298
18386.57 349
18387.85 355
18389.13 304
18390.42 300
18391.70 346
18392.98 324
18394.26 316
18395.54 316
18396.83 359
18398.11 312
18399.39 325
18400.67 331
18401.96 348
18403.24 346
18404.52 361
18405.80 353
18407.09 327
18408.37 334
18409.65 356
18410.93 396
18412.22 307
18413.50 309
18414.78 328
18416.06 358
18417.35 373
18418.63 332
18419.91 355
18421.20 336
18422.48 360
18423.76 322
18425.05 299
18426.33 339
18427.61 339
18428.89 326
18430.18 331
18431.46 361
18432.74 346
18434.03 336
18435.31 306
18436.60 308
18437.88 326
18439.16 327
18440.45 381
18441.73 318
18443.01 314
18444.30 351
18445.58 358
18446.87 358
18448.15 328
18449.43 345
18450.72 313
18452.00 330
18453.29 343
18454.57 358
18455.85 337
18457.14 308
18458.42 295
18459.71 316
18460.99 342
18462.28 328
18463.56 322
18464.84 311
18466.13 330
18467.41 303
18468.70 326
18469.98 311
18471.27 295
18472.55 311
18473.84 350
18475.12 328
18476.41 344
18477.69 406
18478.98 340
18480.26 377
18481.55 334
18482.83 362
18484.12 331
18485.40 319
18486.69 362
18487.97 399
18489.26 365
18490.54 339
18491.83 349
18493.11 335
18494.40 363
18495.69 340
18496.97 357
18498.26 327
18499.54 317
18500.83 314
18502.11 310
18503.40 327
18504.69 336
18505.97 341
18507.26 343
18508.54 325
18509.83 330
18511.12 354
18512.40 353
18513.69 374
18514.98 319
18516.26 369
18517.55 323
18518.83 313
18520.12 327
18521.41 353
18522.69 355
18523.98 352
18525.27 345
18526.55 367
18527.84 337
18529.13 364
18530.41 336
18531.70 330
18532.99 371
18534.27 334
18535.56 353
18536.85 332
18538.14 329
18539.42 350
18540.71 350
18542.00 323
18543.28 340
18544.57 316
18545.86 330
18547.15 316
18548.43 350
18549.72 358
18551.01 332
18552.30 341
18553.58 317
18554.87 353
18556.16 331
18557.45 341
18558.73 346
18560.02 371
18561.31 370
18562.60 361
18563.89 308
18565.17 344
18566.46 325
18567.75 387
18569.04 369
18570.33 369
18571.62 358
18572.90 309
18574.19 339
18575.48 349
18576.77 384
18578.06 349
18579.35 330
18580.63 368
18581.92 345
18583.21 338
18584.50 329
18585.79 356
18587.08 345
18588.37 320
18589.66 340
18590.94 353
18592.23 373
18593.52 348
18594.81 361
18596.10 349
18597.39 342
18598.68 365
18599.97 355
18601.26 350
18602.55 363
18603.84 379
18605.13 377
18606.41 334
18607.70 306
18608.99 340
18610.28 345
18611.57 380
18612.86 343
18614.15 369
18615.44 390
18616.73 403
18618.02 390
18619.31 323
18620.60 337
18621.89 344
18623.18 363
18624.47 383
18625.76 327
18627.05 360
18628.34 342
18629.63 347
18630.92 336
18632.21 323
18633.50 320
18634.79 365
18636.08 362
18637.37 332
18638.67 295
18639.96 295
18641.25 341
18642.54 380
18643.83 320
18645.12 354
18646.41 366
18647.70 381
18648.99 356
18650.28 331
18651.57 340
18652.86 350
18654.16 354
18655.45 315
18656.74 344
18658.03 329
18659.32 361
18660.61 322
18661.90 308
18663.19 313
18664.49 345
18665.78 327
18667.07 358
18668.36 295
18669.65 337
18670.94 401
18672.24 353
18673.53 341
18674.82 325
18676.11 320
18677.40 302
18678.70 349
18679.99 335
18681.28 363
18682.57 357
18683.86 346
18685.16 356
18686.45 342
18687.74 281
18689.03 318
18690.33 320
18691.62 339
18692.91 325
18694.20 328
18695.50 324
18696.79 332
18698.08 351
18699.37 362
18700.67 323
18701.96 275
18703.25 336
18704.54 323
18705.84 334
18707.13 330
18708.42 304
18709.72 344
18711.01 335
18712.30 321
18713.60 300
18714.89 306
18716.18 310
18717.48 312
18718.77 296
18720.06 323
18721.36 329
18722.65 307
18723.94 331
18725.24 325
18726.53 305
18727.82 332
18729.12 342
18730.41 332
18731.70 326
18733.00 324
18734.29 319
18735.59 343
18736.88 327
18738.17 298
18739.47 311
18740.76 353
18742.06 346
18743.35 319
18744.64 318
18745.94 326
18747.23 328
18748.53 338
18749.82 329
18751.12 327
18752.41 305
18753.71 364
18755.00 287
18756.30 287
18757.59 287
18758.88 325
18760.18 349
18761.47 333
18762.77 285
18764.06 333
18765.36 367
18766.65 325
18767.95 307
18769.24 331
18770.54 335
18771.83 349
18773.13 328
18774.43 297
18775.72 344
18777.02 348
18778.31 331
18779.61 328
18780.90 306
18782.20 288
18783.49 320
18784.79 346
18786.08 325
18787.38 368
18788.68 358
18789.97 308
18791.27 327
18792.56 320
18793.86 309
18795.16 309
18796.45 283
18797.75 318
18799.04 309
18800.34 329
18801.64 300
18802.93 305
18804.23 289
18805.53 321
18806.82 293
18808.12 330
18809.41 307
18810.71 328
18812.01 325
18813.30 313
18814.60 313
18815.90 343
18817.19 342
18818.49 330
18819.79 300
18821.09 308
18822.38 339
18823.68 319
18824.98 318
18826.27 280
18827.57 292
18828.87 317
18830.16 319
18831.46 373
18832.76 342
18834.06 334
18835.35 323
18836.65 322
18837.95 335
18839.25 324
18840.54 292
18841.84 329
18843.14 297
18844.44 310
18845.73 331
18847.03 309
18848.33 310
18849.63 352
18850.93 323
18852.22 310
18853.52 308
18854.82 340
18856.12 336
18857.42 298
18858.71 304
18860.01 315
18861.31 342
18862.61 282
18863.91 304
18865.21 318
18866.50 327
18867.80 295
18869.10 291
18870.40 349
18871.70 288
18873.00 311
18874.30 314
18875.60 299
18876.89 288
18878.19 311
18879.49 342
18880.79 350
18882.09 359
18883.39 334
18884.69 338
18885.99 321
18887.29 304
18888.59 294
18889.88 302
18891.18 311
18892.48 314
18893.78 344
18895.08 317
18896.38 272
18897.68 296
18898.98 328
18900.28 344
18901.58 314
18902.88 326
18904.18 318
18905.48 303
18906.78 301
18908.08 307
18909.38 297
18910.68 283
18911.98 313
18913.28 324
18914.58 335
18915.88 361
18917.18 324
18918.48 296
18919.78 323
18921.08 289
18922.38 305
18923.68 320
18924.98 334
18926.28 328
18927.58 347
18928.88 326
18930.18 329
18931.49 333
18932.79 315
18934.09 308
18935.39 295
18936.69 313
18937.99 301
18939.29 343
18940.59 301
18941.89 345
18943.19 319
18944.49 323
18945.80 340
18947.10 313
18948.40 336
18949.70 294
18951.00 315
18952.30 330
18953.60 338
18954.91 344
18956.21 324
18957.51 326
18958.81 320
18960.11 281
18961.41 361
18962.72 355
18964.02 323
18965.32 280
18966.62 339
18967.92 284
18969.23 319
18970.53 352
18971.83 328
18973.13 281
18974.43 301
18975.74 318
18977.04 329
18978.34 301
18979.64 278
18980.95 301
18982.25 319
18983.55 345
18984.85 354
18986.16 332
18987.46 289
18988.76 318
18990.06 302
18991.37 313
18992.67 297
18993.97 276
18995.28 327
18996.58 290
18997.88 334
18999.18 308
19000.49 271
19001.79 287
19003.09 283
19004.40 297
19005.70 314
19007.00 336
19008.31 327
19009.61 307
19010.91 334
19012.22 308
19013.52 298
19014.82 310
19016.13 296
19017.43 326
19018.74 320
19020.04 306
19021.34 323
19022.65 299
19023.95 299
19025.25 288
19026.56 298
19027.86 325
19029.17 305
19030.47 299
19031.77 303
19033.08 304
19034.38 314
19035.69 285
19036.99 307
19038.30 311
19039.60 287
19040.91 298
19042.21 310
19043.51 282
19044.82 299
19046.12 331
19047.43 283
19048.73 297
19050.04 283
19051.34 270
19052.65 315
19053.95 313
19055.26 295
19056.56 303
19057.87 315
19059.17 278
19060.48 283
19061.78 288
19063.09 280
19064.39 329
19065.70 301
19067.00 278
19068.31 277
19069.62 299
19070.92 299
19072.23 325
19073.53 288
19074.84 282
19076.14 309
19077.45 304
19078.75 331
19080.06 313
19081.37 290
19082.67 317
19083.98 304
19085.28 304
19086.59 313
19087.90 292
19089.20 302
19090.51 272
19091.82 283
19093.12 302
19094.43 303
19095.73 287
19097.04 284
19098.35 312
19099.65 301
19100.96 331
19102.27 277
19103.57 295
19104.88 325
19106.19 292
19107.49 287
19108.80 298
19110.11 282
19111.41 303
19112.72 327
19114.03 306
19115.33 334
19116.64 277
19117.95 298
19119.26 308
19120.56 296
19121.87 282
19123.18 318
19124.49 312
19125.79 328
19127.10 368
19128.41 316
19129.72 312
19131.02 329
19132.33 300
19133.64 326
19134.95 292
19136.25 287
19137.56 264
19138.87 277
19140.18 297
19141.49 318
19142.79 319
19144.10 276
19145.41 295
19146.72 285
19148.03 271
19149.33 300
19150.64 286
19151.95 317
19153.26 310
19154.57 291
19155.88 266
19157.18 288
19158.49 308
19159.80 304
19161.11 267
19162.42 313
19163.73 289
19165.04 287
19166.34 274
19167.65 287
19168.96 298
19170.27 300
19171.58 287
19172.89 326
19174.20 307
19175.51 314
19176.82 314
19178.13 304
19179.43 291
19180.74 317
19182.05 255
19183.36 304
19184.67 307
19185.98 276
19187.29 292
19188.60 312
19189.91 290
19191.22 260
19192.53 295
19193.84 339
19195.15 311
19196.46 313
19197.77 314
19199.08 287
19200.39 275
19201.70 310
19203.01 303
19204.32 291
19205.63 308
19206.94 296
19208.25 320
19209.56 326
19210.87 323
19212.18 297
19213.49 287
19214.80 313
19216.11 320
19217.42 321
19218.73 290
19220.04 294
19221.35 272
19222.66 278
19223.98 285
19225.29 287
19226.60 295
19227.91 310
19229.22 296
19230.53 277
19231.84 305
19233.15 281
19234.46 325
19235.77 304
19237.09 294
19238.40 271
19239.71 278
19241.02 311
19242.33 274
19243.64 300
19244.95 291
19246.27 298
19247.58 329
19248.89 280
19250.20 286
19251.51 272
19252.82 295
19254.14 307
19255.45 322
19256.76 296
19258.07 302
19259.38 301
19260.70 293
19262.01 289
19263.32 307
19264.63 285
19265.94 297
19267.26 289
19268.57 315
19269.88 351
19271.19 288
19272.51 315
19273.82 329
19275.13 332
19276.44 355
19277.76 270
19279.07 293
19280.38 314
19281.69 289
19283.01 312
19284.32 319
19285.63 304
19286.94 263
19288.26 284
19289.57 297
19290.88 313
19292.20 318
19293.51 295
19294.82 252
19296.14 273
19297.45 316
19298.76 282
19300.08 273
19301.39 309
19302.70 326
19304.02 302
19305.33 309
19306.64 270
19307.96 287
19309.27 294
19310.59 326
19311.90 278
19313.21 331
19314.53 308
19315.84 300
19317.15 277
19318.47 298
19319.78 270
19321.10 295
19322.41 323
19323.72 316
19325.04 283
19326.35 271
19327.67 277
19328.98 288
19330.30 304
19331.61 287
19332.93 293
19334.24 270
19335.55 290
19336.87 293
19338.18 323
19339.50 310
19340.81 322
19342.13 326
19343.44 295
19344.76 313
19346.07 274
19347.39 331
19348.70 311
19350.02 267
19351.33 297
19352.65 310
19353.96 319
19355.28 300
19356.59 281
19357.91 278
19359.22 279
19360.54 309
19361.86 289
19363.17 269
19364.49 280
19365.80 284
19367.12 293
19368.43 275
19369.75 279
19371.06 309
19372.38 291
19373.70 289
19375.01 282
19376.33 281
19377.64 292
19378.96 305
19380.28 272
19381.59 274
19382.91 293
19384.23 273
19385.54 267
19386.86 296
19388.17 268
19389.49 292
19390.81 311
19392.12 296
19393.44 289
19394.76 271
19396.07 266
19397.39 304
19398.71 280
19400.02 266
19401.34 253
19402.66 306
19403.97 276
19405.29 245
19406.61 265
19407.93 284
19409.24 285
19410.56 288
19411.88 278
19413.19 287
19414.51 268
19415.83 293
19417.15 327
19418.46 299
19419.78 277
19421.10 294
19422.42 279
19423.73 281
19425.05 276
19426.37 285
19427.69 293
19429.00 274
19430.32 301
19431.64 278
19432.96 266
19434.28 295
19435.59 287
19436.91 329
19438.23 283
19439.55 272
19440.87 257
19442.18 272
19443.50 310
19444.82 300
19446.14 282
19447.46 255
19448.78 260
19450.09 300
19451.41 321
19452.73 286
19454.05 292
19455.37 248
19456.69 259
19458.01 237
19459.33 290
19460.64 275
19461.96 296
19463.28 316
19464.60 302
19465.92 301
19467.24 300
19468.56 267
19469.88 257
19471.20 254
19472.52 305
19473.83 293
19475.15 305
19476.47 288
19477.79 292
19479.11 276
19480.43 314
19481.75 344
19483.07 260
19484.39 278
19485.71 269
19487.03 280
19488.35 303
19489.67 298
19490.99 294
19492.31 307
19493.63 290
19494.95 275
19496.27 274
19497.59 286
19498.91 284
19500.23 299
19501.55 323
19502.87 310
19504.19 328
19505.51 294
19506.83 308
19508.15 259
19509.47 297
19510.79 285
19512.11 295
19513.43 263
19514.75 291
19516.08 297
19517.40 280
19518.72 263
19520.04 276
19521.36 307
19522.68 277
19524.00 297
19525.32 271
19526.64 284
19527.96 274
19529.29 281
19530.61 268
19531.93 257
19533.25 272
19534.57 269
19535.89 321
19537.21 276
19538.53 277
19539.86 271
19541.18 287
19542.50 283
19543.82 248
19545.14 266
19546.46 248
19547.79 294
19549.11 278
19550.43 296
19551.75 290
19553.07 321
19554.40 307
19555.72 302
19557.04 309
19558.36 286
19559.68 247
19561.01 234
19562.33 300
19563.65 272
19564.97 266
19566.30 267
19567.62 313
19568.94 322
19570.26 290
19571.59 291
19572.91 317
19574.23 348
19575.55 317
19576.88 274
19578.20 304
19579.52 284
19580.85 291
19582.17 265
19583.49 290
19584.82 312
19586.14 319
19587.46 293
19588.78 251
19590.11 251
19591.43 295
19592.75 307
19594.08 273
19595.40 292
19596.72 284
19598.05 255
19599.37 267
19600.70 283
19602.02 286
19603.34 290
19604.67 313
19605.99 315
19607.31 308
19608.64 297
19609.96 295
19611.29 280
19612.61 284
19613.93 274
19615.26 249
19616.58 277
19617.91 271
19619.23 261
19620.55 264
19621.88 269
19623.20 283
19624.53 275
19625.85 267
19627.18 264
19628.50 271
19629.83 246
19631.15 254
19632.48 300
19633.80 307
19635.12 281
19636.45 262
19637.77 298
19639.10 260
19640.42 276
19641.75 291
19643.07 301
19644.40 281
19645.72 292
19647.05 278
19648.37 258
19649.70 301
19651.03 291
19652.35 329
19653.68 292
19655.00 305
19656.33 244
19657.65 272
19658.98 290
19660.30 260
19661.63 283
19662.96 272
19664.28 268
19665.61 305
19666.93 286
19668.26 257
19669.58 262
19670.91 288
19672.24 290
19673.56 273
19674.89 275
19676.21 260
19677.54 291
19678.87 268
19680.19 286
19681.52 275
19682.85 292
19684.17 269
19685.50 262
19686.83 294
19688.15 256
19689.48 277
19690.81 253
19692.13 276
19693.46 284
19694.79 312
19696.11 290
19697.44 239
19698.77 293
19700.09 281
19701.42 286
19702.75 269
19704.07 257
19705.40 224
19706.73 250
19708.06 292
19709.38 286
19710.71 250
19712.04 287
19713.37 288
19714.69 274
19716.02 265
19717.35 275
19718.68 290
19720.00 299
19721.33 277
19722.66 305
19723.99 286
19725.31 292
19726.64 273
19727.97 275
19729.30 272
19730.63 280
19731.95 242
19733.28 260
19734.61 258
19735.94 275
19737.27 296
19738.59 292
19739.92 271
19741.25 299
19742.58 274
19743.91 300
19745.24 302
19746.57 257
19747.89 283
19749.22 269
19750.55 260
19751.88 281
19753.21 275
19754.54 288
19755.87 282
19757.20 318
19758.52 293
19759.85 283
19761.18 288
19762.51 276
19763.84 264
19765.17 294
19766.50 316
19767.83 277
19769.16 261
19770.49 290
19771.82 308
19773.15 305
19774.47 268
19775.80 268
19777.13 251
19778.46 304
19779.79 274
19781.12 281
19782.45 269
19783.78 315
19785.11 305
19786.44 283
19787.77 267
19789.10 252
19790.43 249
19791.76 274
19793.09 256
19794.42 264
19795.75 274
19797.08 335
19798.41 284
19799.74 285
19801.07 303
19802.40 313
19803.73 275
19805.07 273
19806.40 300
19807.73 293
19809.06 248
19810.39 287
19811.72 258
19813.05 291
19814.38 324
19815.71 261
19817.04 278
19818.37 287
19819.70 300
19821.03 288
19822.37 274
19823.70 261
19825.03 248
19826.36 279
19827.69 312
19829.02 293
19830.35 286
19831.68 266
19833.02 323
19834.35 309
19835.68 300
19837.01 321
19838.34 278
19839.67 287
19841.01 268
19842.34 227
19843.67 277
19845.00 259
19846.33 282
19847.67 285
19849.00 274
19850.33 248
19851.66 270
19852.99 282
19854.33 280
19855.66 263
19856.99 273
19858.32 218
19859.65 251
19860.99 272
19862.32 250
19863.65 255
19864.98 287
19866.32 317
19867.65 292
19868.98 255
19870.32 276
19871.65 278
19872.98 278
19874.31 293
19875.65 266
19876.98 304
19878.31 260
19879.65 241
19880.98 250
19882.31 267
19883.64 260
19884.98 288
19886.31 284
19887.64 275
19888.98 266
19890.31 269
19891.64 302
19892.98 268
19894.31 281
19895.65 269
19896.98 261
19898.31 272
19899.65 251
19900.98 266
19902.31 250
19903.65 283
19904.98 297
19906.32 286
19907.65 274
19908.98 266
19910.32 326
19911.65 310
19912.99 271
19914.32 281
19915.65 272
19916.99 289
19918.32 305
19919.66 312
19920.99 282
19922.33 318
19923.66 283
19924.99 289
19926.33 255
19927.66 304
19929.00 267
19930.33 286
19931.67 254
19933.00 274
19934.34 296
19935.67 302
19937.01 274
19938.34 290
19939.68 264
19941.01 279
19942.35 312
19943.68 298
19945.02 288
19946.35 263
19947.69 281
19949.02 229
19950.36 238
19951.70 263
19953.03 284
19954.37 280
19955.70 274
19957.04 267
19958.37 306
19959.71 275
19961.04 254
19962.38 280
19963.72 257
19965.05 285
19966.39 311
19967.72 284
19969.06 303
19970.40 328
19971.73 278
19973.07 269
19974.40 263
19975.74 275
19977.08 247
19978.41 301
19979.75 293
19981.09 242
19982.42 294
19983.76 295
19985.10 286
19986.43 273
19987.77 255
19989.11 298
19990.44 271
19991.78 258
19993.12 268
19994.45 267
19995.79 270
19997.13 270
19998.46 273
19999.80 301
20001.14 303
20002.48 290
20003.81 268
20005.15 276
20006.49 266
20007.82 272
20009.16 286
20010.50 290
20011.84 276
20013.17 292
20014.51 270
20015.85 286
20017.19 297
20018.52 304
20019.86 272
20021.20 255
20022.54 299
20023.88 272
20025.21 294
20026.55 284
20027.89 274
20029.23 280
20030.57 298
20031.90 264
20033.24 264
20034.58 265
20035.92 270
20037.26 265
20038.60 284
20039.93 285
20041.27 282
20042.61 304
20043.95 305
20045.29 308
20046.63 356
20047.97 296
20049.30 299
20050.64 274
20051.98 269
20053.32 291
20054.66 308
20056.00 306
20057.34 250
20058.68 246
20060.02 279
20061.35 322
20062.69 297
20064.03 270
20065.37 293
20066.71 280
20068.05 290
20069.39 289
20070.73 293
20072.07 316
20073.41 304
20074.75 290
20076.09 236
20077.43 260
20078.77 281
20080.11 283
20081.45 310
20082.79 297
20084.13 281
20085.47 249
20086.81 278
20088.15 284
20089.49 291
20090.83 348
20092.17 318
20093.51 254
20094.85 309
20096.19 315
20097.53 299
20098.87 307
20100.21 285
20101.55 294
20102.89 302
20104.23 307
20105.57 292
20106.91 284
20108.25 251
20109.59 296
20110.93 279
20112.27 306
20113.62 284
20114.96 286
20116.30 284
20117.64 271
20118.98 278
20120.32 250
20121.66 272
20123.00 323
20124.34 296
20125.69 311
20127.03 316
20128.37 290
20129.71 296
20131.05 270
20132.39 240
20133.73 277
20135.08 262
20136.42 284
20137.76 270
20139.10 270
20140.44 309
