# Supplementary material for: MALDI-TOF MS typing enables the classification of brewing yeasts of the genus Saccharomyces to major beer styles
Source: PLoS One. 2017 Aug 9;12(8):e0181694. doi: 10.1371/journal.pone.0181694 (PMC5549903; doi:10.1371/journal.pone.0181694)
Supplement: S5 File — The directory includes 90 raw files and was zipped to “.zip”; the folder has three strains with 30 spectra per strain; S1 Text explains the raw files with an example and Table 1 represents the yeast strains used within the experiment. (ZIP) [file pone.0181694.s008.zip › 13-15/30273-3D2-Dias-Dias-Dias-YPG-18h-E-E_2015-08-12__0_E7_1.dat]

1999.93 2516
2000.35 2552
2000.77 2629
2001.19 2504
2001.61 2304
2002.03 2348
2002.46 2451
2002.88 2300
2003.30 2442
2003.72 2509
2004.14 2317
2004.57 2224
2004.99 2481
2005.41 2375
2005.83 2271
2006.25 2342
2006.68 2496
2007.10 2331
2007.52 2466
2007.94 2582
2008.37 2542
2008.79 2690
2009.21 2563
2009.63 2336
2010.06 2334
2010.48 2666
2010.90 2588
2011.32 2760
2011.75 2763
2012.17 2634
2012.59 2503
2013.02 2434
2013.44 2401
2013.86 2317
2014.29 2276
2014.71 2389
2015.13 2348
2015.55 2271
2015.98 2307
2016.40 2361
2016.82 2316
2017.25 2643
2017.67 2679
2018.10 2602
2018.52 2658
2018.94 2648
2019.37 2766
2019.79 2677
2020.21 2880
2020.64 2801
2021.06 2864
2021.48 2871
2021.91 2791
2022.33 2844
2022.76 2502
2023.18 2425
2023.60 2485
2024.03 2689
2024.45 2815
2024.88 2550
2025.30 2515
2025.73 2461
2026.15 2162
2026.57 2300
2027.00 2256
2027.42 2250
2027.85 2357
2028.27 2142
2028.70 2114
2029.12 2075
2029.55 2071
2029.97 2084
2030.40 2242
2030.82 2041
2031.24 2175
2031.67 2162
2032.09 2223
2032.52 2171
2032.94 2263
2033.37 2306
2033.79 2091
2034.22 2065
2034.65 2063
2035.07 2221
2035.50 2100
2035.92 2254
2036.35 2306
2036.77 2425
2037.20 2432
2037.62 2173
2038.05 2434
2038.47 2365
2038.90 2262
2039.33 2420
2039.75 2518
2040.18 2569
2040.60 2612
2041.03 2372
2041.45 2595
2041.88 2401
2042.31 2399
2042.73 2660
2043.16 2591
2043.58 2433
2044.01 2400
2044.44 2472
2044.86 2575
2045.29 2595
2045.72 2550
2046.14 2416
2046.57 2410
2047.00 2280
2047.42 2362
2047.85 2358
2048.28 2462
2048.70 2365
2049.13 2499
2049.56 2499
2049.98 2530
2050.41 2465
2050.84 2279
2051.26 2376
2051.69 2374
2052.12 2393
2052.54 2311
2052.97 2275
2053.40 2271
2053.83 2209
2054.25 2317
2054.68 2353
2055.11 2445
2055.53 2450
2055.96 2319
2056.39 2202
2056.82 2184
2057.24 2329
2057.67 2410
2058.10 2225
2058.53 2228
2058.96 2100
2059.38 2058
2059.81 2129
2060.24 2178
2060.67 2301
2061.10 2243
2061.52 2141
2061.95 2243
2062.38 2321
2062.81 2290
2063.24 2247
2063.66 2193
2064.09 2217
2064.52 2274
2064.95 2301
2065.38 2250
2065.81 2164
2066.23 2197
2066.66 2306
2067.09 2434
2067.52 2421
2067.95 2371
2068.38 2441
2068.81 2468
2069.23 2372
2069.66 2156
2070.09 2351
2070.52 2285
2070.95 2208
2071.38 2280
2071.81 2159
2072.24 2230
2072.67 2110
2073.10 2255
2073.53 2270
2073.95 2316
2074.38 2439
2074.81 2321
2075.24 2305
2075.67 2300
2076.10 2243
2076.53 2135
2076.96 2208
2077.39 2123
2077.82 2215
2078.25 2153
2078.68 2294
2079.11 2282
2079.54 2342
2079.97 2423
2080.40 2564
2080.83 2610
2081.26 2602
2081.69 2527
2082.12 2658
2082.55 2548
2082.98 2649
2083.41 2713
2083.84 2667
2084.27 2578
2084.70 2549
2085.13 2632
2085.56 2699
2085.99 2514
2086.42 2426
2086.85 2580
2087.29 2637
2087.72 2474
2088.15 2424
2088.58 2472
2089.01 2518
2089.44 2437
2089.87 2495
2090.30 2405
2090.73 2258
2091.16 2303
2091.59 2505
2092.03 2508
2092.46 2551
2092.89 2549
2093.32 2654
2093.75 2807
2094.18 3210
2094.61 3370
2095.05 3718
2095.48 3579
2095.91 3652
2096.34 3609
2096.77 3400
2097.20 3403
2097.63 3318
2098.07 3200
2098.50 3102
2098.93 3082
2099.36 2978
2099.79 2732
2100.23 2667
2100.66 2427
2101.09 2467
2101.52 2164
2101.95 2333
2102.39 2311
2102.82 2338
2103.25 2539
2103.68 2183
2104.12 2158
2104.55 2416
2104.98 2337
2105.41 2243
2105.85 2204
2106.28 2118
2106.71 2024
2107.14 2406
2107.58 2458
2108.01 2449
2108.44 2447
2108.88 2360
2109.31 2535
2109.74 2446
2110.18 2361
2110.61 2510
2111.04 2467
2111.47 2737
2111.91 2585
2112.34 2492
2112.77 2594
2113.21 2590
2113.64 2650
2114.07 2527
2114.51 2407
2114.94 2252
2115.37 2282
2115.81 2356
2116.24 2534
2116.68 2373
2117.11 2219
2117.54 2178
2117.98 2210
2118.41 2314
2118.85 2264
2119.28 2197
2119.71 2120
2120.15 2278
2120.58 2391
2121.02 2222
2121.45 2149
2121.88 2246
2122.32 2091
2122.75 2182
2123.19 2202
2123.62 2345
2124.06 2277
2124.49 2148
2124.92 2167
2125.36 2269
2125.79 2291
2126.23 2413
2126.66 2432
2127.10 2459
2127.53 2252
2127.97 2371
2128.40 2376
2128.84 2282
2129.27 2372
2129.71 2308
2130.14 2308
2130.58 2445
2131.01 2633
2131.45 2617
2131.88 2655
2132.32 2588
2132.75 2667
2133.19 2766
2133.63 2834
2134.06 2774
2134.50 2628
2134.93 2633
2135.37 2619
2135.80 2660
2136.24 2637
2136.67 2639
2137.11 2616
2137.55 2653
2137.98 2450
2138.42 2652
2138.85 2934
2139.29 2838
2139.73 2674
2140.16 2645
2140.60 2618
2141.03 2662
2141.47 2545
2141.91 2607
2142.34 2556
2142.78 2421
2143.22 2406
2143.65 2342
2144.09 2231
2144.53 2111
2144.96 2202
2145.40 2076
2145.84 2128
2146.27 2134
2146.71 2102
2147.15 2148
2147.58 2228
2148.02 2165
2148.46 2030
2148.89 2259
2149.33 2302
2149.77 2363
2150.21 2411
2150.64 2577
2151.08 2684
2151.52 3039
2151.95 2901
2152.39 2892
2152.83 2918
2153.27 2866
2153.70 2984
2154.14 2805
2154.58 3020
2155.02 2797
2155.45 2604
2155.89 2646
2156.33 2582
2156.77 2532
2157.21 2338
2157.64 2274
2158.08 2171
2158.52 2378
2158.96 2432
2159.40 2234
2159.83 2247
2160.27 2245
2160.71 2068
2161.15 2195
2161.59 2491
2162.02 2490
2162.46 2249
2162.90 2445
2163.34 2406
2163.78 2420
2164.22 2365
2164.66 2332
2165.09 2446
2165.53 2516
2165.97 2450
2166.41 2358
2166.85 2341
2167.29 2665
2167.73 2602
2168.17 2497
2168.60 2549
2169.04 2669
2169.48 2767
2169.92 2521
2170.36 2517
2170.80 2472
2171.24 2519
2171.68 2618
2172.12 2754
2172.56 2647
2173.00 2645
2173.44 2614
2173.88 2532
2174.32 2627
2174.76 2777
2175.20 2594
2175.64 2863
2176.07 2592
2176.51 2817
2176.95 2618
2177.39 2759
2177.83 2903
2178.27 2585
2178.71 2748
2179.15 2846
2179.59 2728
2180.03 2728
2180.47 2794
2180.92 2682
2181.36 2876
2181.80 2885
2182.24 2634
2182.68 2476
2183.12 2660
2183.56 2523
2184.00 2267
2184.44 2425
2184.88 2472
2185.32 2295
2185.76 2351
2186.20 2449
2186.64 2311
2187.08 2321
2187.52 2385
2187.97 2439
2188.41 2191
2188.85 2377
2189.29 2405
2189.73 2666
2190.17 2799
2190.61 2986
2191.05 2890
2191.49 3042
2191.94 3075
2192.38 3253
2192.82 2867
2193.26 2779
2193.70 2903
2194.14 2827
2194.58 2685
2195.03 2597
2195.47 2558
2195.91 2537
2196.35 2618
2196.79 2753
2197.24 2692
2197.68 2520
2198.12 2846
2198.56 2923
2199.00 2773
2199.45 2695
2199.89 2768
2200.33 2818
2200.77 2535
2201.21 2581
2201.66 2607
2202.10 2579
2202.54 2609
2202.98 2709
2203.43 2407
2203.87 2569
2204.31 2569
2204.75 2465
2205.20 2502
2205.64 2560
2206.08 2585
2206.53 2575
2206.97 2615
2207.41 2478
2207.85 2385
2208.30 2499
2208.74 2549
2209.18 2791
2209.63 2666
2210.07 2811
2210.51 2965
2210.96 2829
2211.40 2874
2211.84 2924
2212.29 3015
2212.73 2715
2213.17 2592
2213.62 2646
2214.06 2569
2214.50 2814
2214.95 2751
2215.39 2692
2215.84 2835
2216.28 2747
2216.72 2903
2217.17 2453
2217.61 2634
2218.05 2535
2218.50 2475
2218.94 2571
2219.39 2525
2219.83 2353
2220.28 2470
2220.72 2524
2221.16 2475
2221.61 2638
2222.05 2594
2222.50 2692
2222.94 2937
2223.39 3350
2223.83 3814
2224.28 3816
2224.72 4490
2225.16 5013
2225.61 5606
2226.05 5940
2226.50 6711
2226.94 6848
2227.39 6405
2227.83 6548
2228.28 6552
2228.72 6078
2229.17 5587
2229.61 5362
2230.06 4749
2230.50 4158
2230.95 4229
2231.40 3772
2231.84 3606
2232.29 3494
2232.73 3248
2233.18 3078
2233.62 3180
2234.07 3207
2234.51 3204
2234.96 3037
2235.41 3152
2235.85 3254
2236.30 3361
2236.74 3324
2237.19 3176
2237.63 3125
2238.08 3159
2238.53 3164
2238.97 3193
2239.42 3253
2239.86 3456
2240.31 3448
2240.76 3322
2241.20 3426
2241.65 3639
2242.10 3598
2242.54 3623
2242.99 3493
2243.44 3371
2243.88 3222
2244.33 3251
2244.78 3160
2245.22 3072
2245.67 3049
2246.12 2940
2246.56 2954
2247.01 2705
2247.46 2601
2247.90 2655
2248.35 2450
2248.80 2394
2249.24 2532
2249.69 2596
2250.14 2631
2250.59 2668
2251.03 2732
2251.48 2668
2251.93 2869
2252.38 2750
2252.82 2736
2253.27 2643
2253.72 2531
2254.17 2463
2254.61 2481
2255.06 2548
2255.51 2653
2255.96 2597
2256.40 2694
2256.85 2548
2257.30 2492
2257.75 2544
2258.20 2615
2258.64 2560
2259.09 2607
2259.54 2573
2259.99 2682
2260.44 2511
2260.88 2540
2261.33 2489
2261.78 2902
2262.23 2952
2262.68 2789
2263.13 2983
2263.58 3104
2264.02 3348
2264.47 3519
2264.92 3289
2265.37 3082
2265.82 3413
2266.27 3534
2266.72 3633
2267.17 3270
2267.61 3055
2268.06 3293
2268.51 3172
2268.96 2955
2269.41 3206
2269.86 3254
2270.31 3034
2270.76 3165
2271.21 3074
2271.66 3147
2272.11 2943
2272.56 2895
2273.00 3479
2273.45 3325
2273.90 3182
2274.35 3203
2274.80 3165
2275.25 3025
2275.70 3097
2276.15 2984
2276.60 2829
2277.05 2838
2277.50 2660
2277.95 2589
2278.40 2785
2278.85 2666
2279.30 2650
2279.75 2562
2280.20 2691
2280.65 2652
2281.10 2621
2281.55 2747
2282.00 2796
2282.45 2958
2282.90 3057
2283.35 2937
2283.81 2869
2284.26 2849
2284.71 2939
2285.16 2875
2285.61 2934
2286.06 2905
2286.51 2870
2286.96 3126
2287.41 2991
2287.86 2996
2288.31 2845
2288.76 3032
2289.22 3058
2289.67 3117
2290.12 3508
2290.57 3837
2291.02 4197
2291.47 4323
2291.92 4550
2292.37 4684
2292.83 5179
2293.28 5183
2293.73 5734
2294.18 5835
2294.63 5533
2295.08 5434
2295.53 5702
2295.99 5480
2296.44 5009
2296.89 4988
2297.34 4825
2297.79 4646
2298.25 4384
2298.70 4028
2299.15 3830
2299.60 3750
2300.05 3405
2300.51 3365
2300.96 3459
2301.41 3368
2301.86 3154
2302.32 2982
2302.77 2922
2303.22 2892
2303.67 2844
2304.13 2887
2304.58 2708
2305.03 2785
2305.48 2805
2305.94 2769
2306.39 2790
2306.84 2647
2307.29 2587
2307.75 2791
2308.20 2772
2308.65 2891
2309.11 2864
2309.56 2948
2310.01 3131
2310.47 2888
2310.92 2879
2311.37 3154
2311.83 3375
2312.28 3508
2312.73 3579
2313.19 3230
2313.64 3358
2314.09 3174
2314.55 3187
2315.00 3301
2315.45 3200
2315.91 3048
2316.36 2892
2316.81 2908
2317.27 2986
2317.72 2757
2318.18 2824
2318.63 2822
2319.08 2922
2319.54 2944
2319.99 3011
2320.45 2975
2320.90 3047
2321.35 3211
2321.81 3119
2322.26 2920
2322.72 2799
2323.17 3039
2323.63 3000
2324.08 2893
2324.54 2756
2324.99 2908
2325.44 3005
2325.90 2786
2326.35 2740
2326.81 2803
2327.26 2958
2327.72 2991
2328.17 3112
2328.63 2889
2329.08 2947
2329.54 3112
2329.99 3017
2330.45 3021
2330.90 3188
2331.36 2933
2331.81 2940
2332.27 3222
2332.72 3220
2333.18 3295
2333.64 3178
2334.09 3173
2334.55 3307
2335.00 3116
2335.46 3114
2335.91 2980
2336.37 2893
2336.82 3095
2337.28 2838
2337.74 2717
2338.19 2726
2338.65 2757
2339.10 3010
2339.56 3026
2340.02 3027
2340.47 3133
2340.93 3079
2341.38 3350
2341.84 3490
2342.30 3657
2342.75 3854
2343.21 3889
2343.67 3984
2344.12 3960
2344.58 3661
2345.04 3624
2345.49 3578
2345.95 3649
2346.41 3496
2346.86 3371
2347.32 3535
2347.78 3336
2348.23 3352
2348.69 3429
2349.15 3532
2349.60 3245
2350.06 3318
2350.52 3464
2350.97 3449
2351.43 3184
2351.89 3324
2352.35 3208
2352.80 3202
2353.26 3143
2353.72 3190
2354.18 3057
2354.63 3242
2355.09 3366
2355.55 3229
2356.01 3174
2356.46 3230
2356.92 3119
2357.38 2961
2357.84 2971
2358.29 3011
2358.75 2770
2359.21 2926
2359.67 2737
2360.13 2916
2360.58 2923
2361.04 3005
2361.50 2999
2361.96 3268
2362.42 3361
2362.88 3345
2363.33 3399
2363.79 3470
2364.25 3588
2364.71 3643
2365.17 3536
2365.63 3447
2366.08 3435
2366.54 3356
2367.00 3416
2367.46 3479
2367.92 3199
2368.38 3260
2368.84 3204
2369.30 3212
2369.75 3341
2370.21 3237
2370.67 3442
2371.13 3327
2371.59 3472
2372.05 3260
2372.51 3223
2372.97 3161
2373.43 3125
2373.89 3110
2374.35 3121
2374.81 3179
2375.27 2879
2375.72 2991
2376.18 2781
2376.64 2761
2377.10 2865
2377.56 3001
2378.02 2879
2378.48 2794
2378.94 2874
2379.40 3131
2379.86 3042
2380.32 3071
2380.78 3000
2381.24 3059
2381.70 3061
2382.16 2859
2382.62 2949
2383.08 3003
2383.54 2772
2384.00 2862
2384.46 2860
2384.92 2799
2385.39 2890
2385.85 2838
2386.31 2741
2386.77 2698
2387.23 2752
2387.69 2795
2388.15 2681
2388.61 2794
2389.07 2822
2389.53 2731
2389.99 2425
2390.45 2611
2390.91 2792
2391.38 2851
2391.84 3047
2392.30 2686
2392.76 2745
2393.22 2805
2393.68 2894
2394.14 2828
2394.60 2819
2395.06 2677
2395.53 2733
2395.99 2874
2396.45 2816
2396.91 2665
2397.37 2724
2397.83 2684
2398.30 2568
2398.76 2554
2399.22 2566
2399.68 2612
2400.14 2607
2400.61 2551
2401.07 2596
2401.53 2714
2401.99 2703
2402.45 2890
2402.92 2689
2403.38 2716
2403.84 2733
2404.30 2822
2404.76 2828
2405.23 2776
2405.69 2553
2406.15 2924
2406.61 3159
2407.08 2888
2407.54 3012
2408.00 3155
2408.46 3135
2408.93 3043
2409.39 2944
2409.85 2871
2410.32 3013
2410.78 3027
2411.24 2845
2411.70 2800
2412.17 2750
2412.63 2833
2413.09 2792
2413.56 2574
2414.02 2525
2414.48 2749
2414.95 2658
2415.41 2895
2415.87 2856
2416.34 2567
2416.80 2540
2417.26 2529
2417.73 2641
2418.19 2681
2418.65 2847
2419.12 3023
2419.58 3073
2420.05 3169
2420.51 3297
2420.97 3186
2421.44 3368
2421.90 3205
2422.37 3216
2422.83 3236
2423.29 3320
2423.76 3167
2424.22 2997
2424.69 3063
2425.15 3020
2425.62 2985
2426.08 3298
2426.54 3278
2427.01 3166
2427.47 3272
2427.94 3402
2428.40 3533
2428.87 3698
2429.33 4086
2429.80 3866
2430.26 3878
2430.73 3897
2431.19 3839
2431.66 3729
2432.12 3874
2432.59 3678
2433.05 3337
2433.52 3243
2433.98 3143
2434.45 3109
2434.91 3009
2435.38 2825
2435.84 3147
2436.31 3003
2436.77 2845
2437.24 2983
2437.70 3004
2438.17 3005
2438.63 3111
2439.10 3229
2439.57 3223
2440.03 3419
2440.50 3403
2440.96 3694
2441.43 3764
2441.89 4179
2442.36 4425
2442.83 4511
2443.29 4509
2443.76 4391
2444.22 4571
2444.69 4237
2445.16 4155
2445.62 3834
2446.09 3741
2446.56 3526
2447.02 3460
2447.49 3157
2447.96 3047
2448.42 2998
2448.89 2841
2449.35 2784
2449.82 2833
2450.29 3060
2450.75 2807
2451.22 2713
2451.69 2904
2452.16 2810
2452.62 2885
2453.09 2814
2453.56 2745
2454.02 2650
2454.49 2788
2454.96 2780
2455.42 2978
2455.89 2805
2456.36 2669
2456.83 2939
2457.29 2645
2457.76 2678
2458.23 2651
2458.70 2807
2459.16 3101
2459.63 2908
2460.10 2861
2460.57 2957
2461.03 2757
2461.50 2653
2461.97 2765
2462.44 2791
2462.91 2603
2463.37 2726
2463.84 2680
2464.31 2624
2464.78 2796
2465.25 2813
2465.71 2844
2466.18 2831
2466.65 2691
2467.12 2883
2467.59 3014
2468.06 3114
2468.52 2893
2468.99 2973
2469.46 3140
2469.93 3053
2470.40 3044
2470.87 3170
2471.34 3115
2471.80 3206
2472.27 3130
2472.74 3239
2473.21 3350
2473.68 2978
2474.15 3118
2474.62 3084
2475.09 2948
2475.56 2916
2476.02 2800
2476.49 2778
2476.96 2813
2477.43 2756
2477.90 2664
2478.37 2772
2478.84 2722
2479.31 2791
2479.78 3048
2480.25 3076
2480.72 3003
2481.19 3029
2481.66 3068
2482.13 3308
2482.60 3513
2483.07 3450
2483.54 3349
2484.01 3535
2484.48 3401
2484.95 3359
2485.42 3406
2485.89 3279
2486.36 3194
2486.83 3298
2487.30 3170
2487.77 3167
2488.24 3096
2488.71 2897
2489.18 2873
2489.65 2796
2490.12 2796
2490.59 2822
2491.06 2797
2491.53 2868
2492.00 2906
2492.47 2759
2492.94 2754
2493.41 2875
2493.88 3013
2494.36 2708
2494.83 2959
2495.30 3059
2495.77 2928
2496.24 2906
2496.71 2711
2497.18 2914
2497.65 3108
2498.12 2999
2498.60 3193
2499.07 3041
2499.54 2873
2500.01 2924
2500.48 2957
2500.95 2984
2501.42 3018
2501.90 2887
2502.37 2837
2502.84 2988
2503.31 2756
2503.78 2633
2504.25 2634
2504.73 2690
2505.20 2769
2505.67 2630
2506.14 2864
2506.61 2847
2507.09 2775
2507.56 2745
2508.03 2760
2508.50 3040
2508.97 2986
2509.45 3089
2509.92 2978
2510.39 3087
2510.86 3330
2511.34 3420
2511.81 3418
2512.28 3445
2512.75 3584
2513.23 3658
2513.70 3529
2514.17 3647
2514.65 3502
2515.12 3388
2515.59 3106
2516.06 2996
2516.54 3073
2517.01 3151
2517.48 3032
2517.96 3222
2518.43 3138
2518.90 2862
2519.38 3007
2519.85 3082
2520.32 2949
2520.80 3212
2521.27 3216
2521.74 3002
2522.22 3100
2522.69 3034
2523.16 3003
2523.64 2925
2524.11 2901
2524.58 2827
2525.06 2690
2525.53 2562
2526.01 2600
2526.48 2603
2526.95 2717
2527.43 2848
2527.90 2686
2528.38 2740
2528.85 2813
2529.32 2932
2529.80 2753
2530.27 2790
2530.75 3015
2531.22 2813
2531.70 2939
2532.17 3127
2532.64 2915
2533.12 2836
2533.59 3061
2534.07 2992
2534.54 3056
2535.02 3025
2535.49 3178
2535.97 3110
2536.44 3107
2536.92 3165
2537.39 3106
2537.87 3053
2538.34 3144
2538.82 3073
2539.29 3104
2539.77 3033
2540.24 3098
2540.72 3125
2541.19 3033
2541.67 2998
2542.14 3123
2542.62 2958
2543.09 2944
2543.57 3132
2544.04 3017
2544.52 2676
2545.00 2717
2545.47 3033
2545.95 2850
2546.42 3226
2546.90 3163
2547.37 3379
2547.85 3515
2548.33 3668
2548.80 3751
2549.28 4011
2549.75 4393
2550.23 4162
2550.71 4387
2551.18 4291
2551.66 4280
2552.14 4107
2552.61 4086
2553.09 4095
2553.57 3922
2554.04 3764
2554.52 3942
2554.99 4232
2555.47 4153
2555.95 4181
2556.42 4489
2556.90 4494
2557.38 4554
2557.86 4532
2558.33 4421
2558.81 4221
2559.29 4422
2559.76 4410
2560.24 4217
2560.72 3859
2561.19 3839
2561.67 3712
2562.15 3490
2562.63 3539
2563.10 3449
2563.58 3211
2564.06 3191
2564.54 3210
2565.01 3412
2565.49 3378
2565.97 3480
2566.45 3437
2566.92 3235
2567.40 3302
2567.88 3391
2568.36 3160
2568.83 2901
2569.31 2843
2569.79 2910
2570.27 2901
2570.75 2739
2571.22 2968
2571.70 3015
2572.18 3003
2572.66 2837
2573.14 2966
2573.62 2897
2574.09 2882
2574.57 2842
2575.05 2904
2575.53 2966
2576.01 2907
2576.49 2785
2576.97 2823
2577.44 2940
2577.92 2783
2578.40 2904
2578.88 2723
2579.36 2665
2579.84 2851
2580.32 2882
2580.80 2795
2581.27 2650
2581.75 2799
2582.23 2814
2582.71 2896
2583.19 2764
2583.67 2795
2584.15 2909
2584.63 2972
2585.11 2836
2585.59 2786
2586.07 2672
2586.55 2750
2587.03 2910
2587.51 2830
2587.99 2847
2588.47 2814
2588.94 2763
2589.42 2893
2589.90 2911
2590.38 3159
2590.86 3126
2591.34 2980
2591.82 3158
2592.30 3107
2592.78 3014
2593.26 3156
2593.74 3166
2594.22 3080
2594.71 3291
2595.19 3338
2595.67 3435
2596.15 3485
2596.63 3470
2597.11 3454
2597.59 3509
2598.07 3406
2598.55 3224
2599.03 3481
2599.51 3286
2599.99 3311
2600.47 3551
2600.95 3487
2601.43 3361
2601.91 3257
2602.40 3406
2602.88 3270
2603.36 3228
2603.84 3125
2604.32 2887
2604.80 3145
2605.28 2951
2605.76 2950
2606.24 2820
2606.73 2832
2607.21 2763
2607.69 2945
2608.17 2853
2608.65 2931
2609.13 3363
2609.62 3495
2610.10 3561
2610.58 3682
2611.06 3986
2611.54 4240
2612.02 4011
2612.51 4274
2612.99 4150
2613.47 4485
2613.95 4185
2614.43 4125
2614.92 3991
2615.40 3887
2615.88 3759
2616.36 3833
2616.85 3626
2617.33 3556
2617.81 3563
2618.29 3267
2618.78 3184
2619.26 3189
2619.74 3108
2620.22 3045
2620.71 2965
2621.19 2717
2621.67 2821
2622.15 2575
2622.64 2725
2623.12 2712
2623.60 2905
2624.09 2966
2624.57 2977
2625.05 2787
2625.53 2842
2626.02 2953
2626.50 3145
2626.98 3162
2627.47 3101
2627.95 3049
2628.43 3120
2628.92 2924
2629.40 2831
2629.88 2838
2630.37 2863
2630.85 2977
2631.34 2917
2631.82 2780
2632.30 2850
2632.79 3184
2633.27 2997
2633.75 3055
2634.24 2906
2634.72 3117
2635.21 3068
2635.69 3124
2636.17 3056
2636.66 2965
2637.14 2985
2637.63 3035
2638.11 2951
2638.60 2933
2639.08 3008
2639.56 3358
2640.05 3159
2640.53 2869
2641.02 3002
2641.50 2925
2641.99 3074
2642.47 3101
2642.96 3145
2643.44 3274
2643.93 3317
2644.41 3423
2644.90 3221
2645.38 3100
2645.87 2882
2646.35 2984
2646.84 3043
2647.32 3038
2647.81 2948
2648.29 3094
2648.78 2818
2649.26 3024
2649.75 3128
2650.23 3017
2650.72 2895
2651.20 3130
2651.69 3177
2652.17 3179
2652.66 3332
2653.15 3045
2653.63 3053
2654.12 3046
2654.60 3059
2655.09 2971
2655.57 2997
2656.06 3099
2656.55 3048
2657.03 3057
2657.52 3128
2658.00 3038
2658.49 3075
2658.98 2982
2659.46 3135
2659.95 3128
2660.44 2887
2660.92 2967
2661.41 2819
2661.90 2714
2662.38 2816
2662.87 2850
2663.35 2848
2663.84 2851
2664.33 2878
2664.81 2802
2665.30 2824
2665.79 3068
2666.28 3057
2666.76 2875
2667.25 2816
2667.74 2901
2668.22 2947
2668.71 2963
2669.20 2859
2669.68 2935
2670.17 2817
2670.66 2848
2671.15 2788
2671.63 2686
2672.12 2801
2672.61 2858
2673.10 3054
2673.58 2960
2674.07 2972
2674.56 3041
2675.05 3427
2675.53 3558
2676.02 3632
2676.51 3593
2677.00 3785
2677.49 3691
2677.97 3620
2678.46 3821
2678.95 3956
2679.44 3876
2679.93 4007
2680.41 4091
2680.90 4148
2681.39 4216
2681.88 4469
2682.37 4419
2682.85 4446
2683.34 4741
2683.83 4607
2684.32 4618
2684.81 4899
2685.30 4809
2685.79 5088
2686.27 4984
2686.76 4813
2687.25 4867
2687.74 4368
2688.23 4336
2688.72 4195
2689.21 4007
2689.70 3830
2690.19 3564
2690.67 3389
2691.16 3391
2691.65 3145
2692.14 3364
2692.63 3088
2693.12 3212
2693.61 3152
2694.10 3180
2694.59 2827
2695.08 3015
2695.57 3155
2696.06 3402
2696.55 3221
2697.04 3094
2697.53 2994
2698.02 3138
2698.51 3065
2699.00 2902
2699.49 2915
2699.98 3031
2700.47 2948
2700.96 3051
2701.45 3199
2701.94 3165
2702.43 3403
2702.92 3355
2703.41 3663
2703.90 3466
2704.39 3502
2704.88 3615
2705.37 3855
2705.86 3728
2706.35 3577
2706.84 3468
2707.33 3462
2707.82 3477
2708.31 3263
2708.80 3421
2709.29 3254
2709.78 3331
2710.27 3195
2710.77 2993
2711.26 3032
2711.75 3098
2712.24 3056
2712.73 2958
2713.22 3138
2713.71 3201
2714.20 3089
2714.69 3127
2715.19 3260
2715.68 3184
2716.17 3230
2716.66 3193
2717.15 3222
2717.64 3026
2718.13 2863
2718.63 2910
2719.12 3016
2719.61 3104
2720.10 3101
2720.59 3144
2721.08 3119
2721.58 3198
2722.07 3311
2722.56 3454
2723.05 3302
2723.54 3358
2724.04 3434
2724.53 3545
2725.02 3619
2725.51 3589
2726.01 3433
2726.50 3443
2726.99 3454
2727.48 3462
2727.98 3296
2728.47 3356
2728.96 3213
2729.45 3053
2729.95 3044
2730.44 2946
2730.93 3059
2731.42 3399
2731.92 3275
2732.41 3073
2732.90 3276
2733.40 3218
2733.89 3101
2734.38 3205
2734.87 3360
2735.37 3352
2735.86 3319
2736.35 3527
2736.85 3529
2737.34 3302
2737.83 3408
2738.33 3234
2738.82 3202
2739.31 3283
2739.81 3250
2740.30 3269
2740.79 3390
2741.29 3377
2741.78 3287
2742.28 3073
2742.77 3121
2743.26 3167
2743.76 3128
2744.25 2952
2744.75 2832
2745.24 3067
2745.73 3083
2746.23 2916
2746.72 2827
2747.22 2756
2747.71 2894
2748.20 3221
2748.70 3095
2749.19 2779
2749.69 3026
2750.18 3171
2750.68 2937
2751.17 3149
2751.67 2980
2752.16 3146
2752.66 3252
2753.15 3226
2753.64 3341
2754.14 3515
2754.63 3563
2755.13 3383
2755.62 3597
2756.12 3845
2756.61 3923
2757.11 3858
2757.60 3977
2758.10 3777
2758.59 3652
2759.09 3955
2759.59 3809
2760.08 3688
2760.58 3756
2761.07 3688
2761.57 3308
2762.06 3103
2762.56 3288
2763.05 3066
2763.55 3064
2764.05 3241
2764.54 3156
2765.04 3052
2765.53 3046
2766.03 3341
2766.52 3278
2767.02 3029
2767.52 3016
2768.01 3147
2768.51 3192
2769.00 3217
2769.50 3243
2770.00 3343
2770.49 3297
2770.99 3294
2771.49 3191
2771.98 3198
2772.48 3189
2772.98 3000
2773.47 2993
2773.97 3057
2774.47 3202
2774.96 3132
2775.46 3300
2775.96 3286
2776.45 3376
2776.95 3449
2777.45 3423
2777.94 3374
2778.44 3598
2778.94 3806
2779.43 3825
2779.93 3778
2780.43 3815
2780.93 3668
2781.42 3808
2781.92 3880
2782.42 3912
2782.92 3936
2783.41 3862
2783.91 3841
2784.41 3738
2784.91 3636
2785.40 3608
2785.90 3732
2786.40 3416
2786.90 3404
2787.39 3465
2787.89 3538
2788.39 3469
2788.89 3450
2789.39 3545
2789.88 3596
2790.38 3382
2790.88 3410
2791.38 3473
2791.88 3425
2792.37 3340
2792.87 3389
2793.37 3193
2793.87 3409
2794.37 3308
2794.87 3026
2795.37 3295
2795.86 3186
2796.36 3628
2796.86 3572
2797.36 3861
2797.86 3805
2798.36 3898
2798.86 4158
2799.35 4278
2799.85 4163
2800.35 4186
2800.85 4591
2801.35 4549
2801.85 4201
2802.35 4272
2802.85 4133
2803.35 4003
2803.85 4044
2804.35 3896
2804.85 3888
2805.34 3849
2805.84 3558
2806.34 3858
2806.84 3759
2807.34 4069
2807.84 4382
2808.34 4620
2808.84 4752
2809.34 5158
2809.84 5517
2810.34 6005
2810.84 6184
2811.34 6469
2811.84 6495
2812.34 6566
2812.84 6324
2813.34 6222
2813.84 6145
2814.34 5652
2814.84 5336
2815.34 5203
2815.84 4554
2816.34 4160
2816.84 4144
2817.34 4041
2817.84 3816
2818.35 3756
2818.85 3956
2819.35 3899
2819.85 3964
2820.35 4045
2820.85 4091
2821.35 4104
2821.85 4436
2822.35 4314
2822.85 4183
2823.35 4203
2823.85 4288
2824.36 4115
2824.86 4119
2825.36 3782
2825.86 3727
2826.36 3841
2826.86 3573
2827.36 3554
2827.86 3535
2828.37 3367
2828.87 3477
2829.37 3483
2829.87 3349
2830.37 3524
2830.87 3521
2831.38 3521
2831.88 3659
2832.38 3666
2832.88 3449
2833.38 3501
2833.88 3480
2834.39 3609
2834.89 3633
2835.39 3768
2835.89 3989
2836.40 4115
2836.90 4304
2837.40 3969
2837.90 3955
2838.40 3977
2838.91 3618
2839.41 3893
2839.91 3599
2840.41 3622
2840.92 3398
2841.42 3412
2841.92 3472
2842.42 3222
2842.93 3078
2843.43 3123
2843.93 3247
2844.44 3148
2844.94 3240
2845.44 3154
2845.94 3229
2846.45 3394
2846.95 3448
2847.45 3512
2847.96 3475
2848.46 3589
2848.96 3481
2849.47 3399
2849.97 3555
2850.47 3743
2850.98 3934
2851.48 3787
2851.98 3628
2852.49 3485
2852.99 3406
2853.50 3369
2854.00 3432
2854.50 3271
2855.01 3101
2855.51 3108
2856.01 3158
2856.52 3371
2857.02 3502
2857.53 3510
2858.03 3560
2858.53 3609
2859.04 3508
2859.54 3505
2860.05 3368
2860.55 3504
2861.06 3586
2861.56 3687
2862.06 3812
2862.57 3816
2863.07 3887
2863.58 3789
2864.08 3863
2864.59 3685
2865.09 3796
2865.60 3794
2866.10 3514
2866.61 3621
2867.11 3517
2867.62 3203
2868.12 3084
2868.63 3177
2869.13 3087
2869.64 3073
2870.14 2857
2870.65 2909
2871.15 3073
2871.66 2971
2872.16 3002
2872.67 2977
2873.17 2994
2873.68 3059
2874.18 3285
2874.69 3013
2875.20 2973
2875.70 2901
2876.21 3098
2876.71 3301
2877.22 3380
2877.72 3217
2878.23 3123
2878.74 3093
2879.24 3076
2879.75 2983
2880.25 3241
2880.76 3406
2881.27 3379
2881.77 3589
2882.28 3599
2882.79 3338
2883.29 3545
2883.80 3493
2884.30 3520
2884.81 3692
2885.32 3885
2885.82 4050
2886.33 4106
2886.84 4267
2887.34 4325
2887.85 4451
2888.36 4847
2888.86 5016
2889.37 5073
2889.88 5075
2890.38 5311
2890.89 5678
2891.40 5267
2891.91 5201
2892.41 5145
2892.92 5037
2893.43 4783
2893.93 4332
2894.44 3940
2894.95 3859
2895.46 3797
2895.96 3647
2896.47 3368
2896.98 3473
2897.49 3587
2897.99 3779
2898.50 3717
2899.01 3626
2899.52 3865
2900.03 4052
2900.53 3782
2901.04 3824
2901.55 3788
2902.06 3783
2902.56 3793
2903.07 3830
2903.58 3823
2904.09 3883
2904.60 4071
2905.11 3989
2905.61 3988
2906.12 3900
2906.63 3914
2907.14 3996
2907.65 4033
2908.16 4282
2908.66 4316
2909.17 4075
2909.68 4103
2910.19 4005
2910.70 3962
2911.21 3769
2911.72 3728
2912.23 3789
2912.73 3789
2913.24 3779
2913.75 3766
2914.26 3534
2914.77 3633
2915.28 3659
2915.79 3798
2916.30 3960
2916.81 3809
2917.32 3932
2917.83 3839
2918.33 3799
2918.84 3555
2919.35 3481
2919.86 3421
2920.37 3439
2920.88 3567
2921.39 3463
2921.90 3527
2922.41 3627
2922.92 3705
2923.43 3624
2923.94 3575
2924.45 3724
2924.96 3777
2925.47 4050
2925.98 4087
2926.49 4438
2927.00 4732
2927.51 4815
2928.02 4915
2928.53 5041
2929.04 4825
2929.55 5162
2930.06 5092
2930.57 4827
2931.08 4610
2931.59 3994
2932.11 3903
2932.62 4046
2933.13 3849
2933.64 3575
2934.15 3373
2934.66 3404
2935.17 3293
2935.68 3107
2936.19 3154
2936.70 3426
2937.21 3302
2937.72 3325
2938.24 3528
2938.75 3586
2939.26 3497
2939.77 3587
2940.28 3486
2940.79 3508
2941.30 3635
2941.81 3335
2942.33 3458
2942.84 3630
2943.35 3464
2943.86 3451
2944.37 3427
2944.88 3493
2945.40 3480
2945.91 3464
2946.42 3572
2946.93 3637
2947.44 3853
2947.96 3951
2948.47 3998
2948.98 4084
2949.49 4095
2950.00 4212
2950.52 4237
2951.03 4274
2951.54 4061
2952.05 4005
2952.57 3872
2953.08 3804
2953.59 3567
2954.10 3589
2954.62 3431
2955.13 3537
2955.64 3487
2956.15 3566
2956.67 3334
2957.18 3271
2957.69 3393
2958.20 3267
2958.72 3005
2959.23 2965
2959.74 3204
2960.26 3279
2960.77 3004
2961.28 3145
2961.80 3433
2962.31 3398
2962.82 3405
2963.34 3630
2963.85 3692
2964.36 3691
2964.88 3929
2965.39 3859
2965.90 3938
2966.42 3941
2966.93 3927
2967.44 3809
2967.96 3727
2968.47 3747
2968.98 3420
2969.50 3275
2970.01 3322
2970.53 3214
2971.04 3308
2971.55 3250
2972.07 3029
2972.58 3100
2973.10 2996
2973.61 3015
2974.12 3122
2974.64 3166
2975.15 3163
2975.67 3217
2976.18 3089
2976.70 3309
2977.21 3262
2977.73 3074
2978.24 3144
2978.75 3312
2979.27 3491
2979.78 3241
2980.30 3230
2980.81 3424
2981.33 3557
2981.84 3492
2982.36 3377
2982.87 3437
2983.39 3484
2983.90 3557
2984.42 3333
2984.93 3499
2985.45 3591
2985.96 3390
2986.48 3490
2987.00 3412
2987.51 3511
2988.03 3397
2988.54 3519
2989.06 3531
2989.57 3564
2990.09 3743
2990.60 3616
2991.12 3589
2991.64 3671
2992.15 3487
2992.67 3904
2993.18 3710
2993.70 3817
2994.21 4049
2994.73 4121
2995.25 3984
2995.76 4321
2996.28 4373
2996.80 4386
2997.31 4442
2997.83 4196
2998.34 4411
2998.86 4678
2999.38 4897
2999.89 5012
3000.41 5092
3000.93 5158
3001.44 5204
3001.96 5153
3002.48 5044
3002.99 5087
3003.51 4840
3004.03 4536
3004.54 4378
3005.06 4302
3005.58 4232
3006.09 4229
3006.61 4367
3007.13 4306
3007.65 3931
3008.16 3773
3008.68 4064
3009.20 4000
3009.71 4027
3010.23 4259
3010.75 4115
3011.27 3990
3011.78 3762
3012.30 3674
3012.82 3823
3013.34 3517
3013.85 3516
3014.37 3512
3014.89 3446
3015.41 3423
3015.93 3247
3016.44 3347
3016.96 3507
3017.48 3505
3018.00 3587
3018.52 3662
3019.03 3662
3019.55 3737
3020.07 3632
3020.59 3867
3021.11 3941
3021.63 4098
3022.14 3989
3022.66 4180
3023.18 4043
3023.70 3996
3024.22 4016
3024.74 3877
3025.25 4119
3025.77 4067
3026.29 4253
3026.81 4192
3027.33 4082
3027.85 4556
3028.37 4485
3028.89 4309
3029.41 4463
3029.92 4224
3030.44 4212
3030.96 4164
3031.48 3888
3032.00 3935
3032.52 3855
3033.04 3961
3033.56 4111
3034.08 4146
3034.60 4291
3035.12 4547
3035.64 4786
3036.16 5330
3036.68 5605
3037.20 6105
3037.72 6587
3038.24 6879
3038.76 7216
3039.28 7156
3039.80 7184
3040.32 7005
3040.84 6639
3041.36 6423
3041.88 6207
3042.40 5813
3042.92 5428
3043.44 4828
3043.96 4694
3044.48 4437
3045.00 4062
3045.52 3843
3046.04 3658
3046.56 3801
3047.08 3730
3047.60 3889
3048.12 3871
3048.64 3576
3049.16 3454
3049.68 3533
3050.20 3765
3050.72 3493
3051.24 3633
3051.77 3750
3052.29 3647
3052.81 3800
3053.33 3773
3053.85 3656
3054.37 3768
3054.89 4057
3055.41 3646
3055.93 3686
3056.46 3968
3056.98 4037
3057.50 3760
3058.02 3579
3058.54 3712
3059.06 3789
3059.58 3540
3060.11 3747
3060.63 3587
3061.15 3413
3061.67 3524
3062.19 3727
3062.71 3908
3063.24 3576
3063.76 3599
3064.28 3830
3064.80 3656
3065.32 3607
3065.85 3893
3066.37 3845
3066.89 4015
3067.41 3944
3067.94 3811
3068.46 3529
3068.98 3686
3069.50 3959
3070.03 3826
3070.55 3735
3071.07 3607
3071.59 3653
3072.12 3748
3072.64 3566
3073.16 3680
3073.68 3734
3074.21 3890
3074.73 3908
3075.25 4010
3075.78 3931
3076.30 4098
3076.82 4219
3077.34 4341
3077.87 4408
3078.39 4335
3078.91 4575
3079.44 4620
3079.96 4382
3080.48 4383
3081.01 4406
3081.53 4279
3082.05 4227
3082.58 4215
3083.10 4308
3083.63 4463
3084.15 3982
3084.67 4036
3085.20 4207
3085.72 4260
3086.24 4077
3086.77 4024
3087.29 3869
3087.82 3775
3088.34 3800
3088.86 3524
3089.39 3591
3089.91 3656
3090.44 3467
3090.96 3792
3091.49 3686
3092.01 3942
3092.53 3821
3093.06 3976
3093.58 4019
3094.11 3992
3094.63 3908
3095.16 3874
3095.68 3943
3096.21 3909
3096.73 3881
3097.26 4038
3097.78 4127
3098.31 4174
3098.83 4312
3099.36 4364
3099.88 4313
3100.41 4331
3100.93 4472
3101.46 4583
3101.98 4847
3102.51 4796
3103.03 5098
3103.56 5628
3104.08 5715
3104.61 6337
3105.13 6750
3105.66 7219
3106.18 7767
3106.71 7632
3107.24 7973
3107.76 8000
3108.29 7111
3108.81 6732
3109.34 6235
3109.86 5583
3110.39 4931
3110.92 4663
3111.44 4527
3111.97 4360
3112.49 4052
3113.02 3860
3113.55 4066
3114.07 4131
3114.60 4273
3115.12 4401
3115.65 4379
3116.18 4260
3116.70 3901
3117.23 3861
3117.76 3851
3118.28 3654
3118.81 3608
3119.34 3735
3119.86 3610
3120.39 3465
3120.92 3430
3121.44 3259
3121.97 3322
3122.50 3422
3123.02 3603
3123.55 3713
3124.08 3536
3124.61 3444
3125.13 3499
3125.66 3477
3126.19 3506
3126.72 3534
3127.24 3665
3127.77 3829
3128.30 3758
3128.82 3588
3129.35 3932
3129.88 3826
3130.41 3676
3130.93 3631
3131.46 3674
3131.99 3611
3132.52 3576
3133.05 3478
3133.57 3234
3134.10 3380
3134.63 3392
3135.16 3434
3135.69 3446
3136.21 3414
3136.74 3161
3137.27 3168
3137.80 3344
3138.33 3268
3138.85 3281
3139.38 3345
3139.91 3398
3140.44 3541
3140.97 3525
3141.50 3346
3142.03 3481
3142.55 3675
3143.08 3586
3143.61 3637
3144.14 3349
3144.67 3449
3145.20 3359
3145.73 3236
3146.26 3326
3146.79 3366
3147.31 3268
3147.84 3272
3148.37 3493
3148.90 3498
3149.43 3719
3149.96 3738
3150.49 3834
3151.02 3866
3151.55 3947
3152.08 4043
3152.61 3860
3153.14 3790
3153.67 3919
3154.20 3906
3154.73 3747
3155.25 3819
3155.78 3843
3156.31 3753
3156.84 3779
3157.37 3460
3157.90 3564
3158.43 3570
3158.96 3444
3159.49 3543
3160.02 3477
3160.55 3479
3161.08 3680
3161.61 3513
3162.14 3717
3162.68 3621
3163.21 3736
3163.74 3686
3164.27 3800
3164.80 3687
3165.33 3546
3165.86 3484
3166.39 3788
3166.92 3754
3167.45 3791
3167.98 3962
3168.51 3747
3169.04 3831
3169.57 3902
3170.10 4144
3170.64 4171
3171.17 4033
3171.70 3933
3172.23 4147
3172.76 3980
3173.29 3782
3173.82 3820
3174.35 3756
3174.88 3674
3175.42 3459
3175.95 3554
3176.48 3255
3177.01 3210
3177.54 3340
3178.07 3237
3178.61 3046
3179.14 3081
3179.67 3308
3180.20 3367
3180.73 3533
3181.26 3472
3181.80 3420
3182.33 3402
3182.86 3428
3183.39 3537
3183.92 3470
3184.46 3376
3184.99 3381
3185.52 3553
3186.05 3530
3186.59 3599
3187.12 3683
3187.65 3765
3188.18 3714
3188.72 3314
3189.25 3464
3189.78 3373
3190.31 3514
3190.85 3586
3191.38 3508
3191.91 3429
3192.44 3432
3192.98 3186
3193.51 3200
3194.04 3145
3194.58 3140
3195.11 3271
3195.64 3231
3196.17 3247
3196.71 3318
3197.24 3362
3197.77 3453
3198.31 3298
3198.84 3211
3199.37 3290
3199.91 3391
3200.44 3539
3200.98 3530
3201.51 3400
3202.04 3495
3202.58 3497
3203.11 3649
3203.64 3537
3204.18 3665
3204.71 3617
3205.24 3772
3205.78 3916
3206.31 3806
3206.85 3906
3207.38 3723
3207.91 3641
3208.45 3747
3208.98 3643
3209.52 3872
3210.05 4003
3210.59 3662
3211.12 3727
3211.65 3947
3212.19 3824
3212.72 3874
3213.26 3822
3213.79 3847
3214.33 3929
3214.86 3677
3215.40 3939
3215.93 4192
3216.47 4094
3217.00 4089
3217.54 3862
3218.07 3649
3218.61 3588
3219.14 3511
3219.68 3517
3220.21 3465
3220.75 3449
3221.28 3468
3221.82 3247
3222.35 3413
3222.89 3483
3223.42 3685
3223.96 3628
3224.49 3722
3225.03 3732
3225.57 3549
3226.10 3755
3226.64 3918
3227.17 4196
3227.71 4157
3228.24 4167
3228.78 4128
3229.32 4289
3229.85 4002
3230.39 3921
3230.92 3904
3231.46 3759
3232.00 3576
3232.53 3384
3233.07 3313
3233.60 3142
3234.14 3283
3234.68 3443
3235.21 3473
3235.75 3277
3236.29 3380
3236.82 3467
3237.36 3436
3237.90 3453
3238.43 3630
3238.97 3595
3239.51 3561
3240.04 3551
3240.58 3686
3241.12 3727
3241.65 3940
3242.19 4000
3242.73 3956
3243.26 3812
3243.80 3774
3244.34 3942
3244.88 3751
3245.41 3774
3245.95 3727
3246.49 3510
3247.02 3464
3247.56 3506
3248.10 3483
3248.64 3410
3249.17 3207
3249.71 3143
3250.25 3272
3250.79 3409
3251.33 3456
3251.86 3636
3252.40 3568
3252.94 3372
3253.48 3492
3254.01 3431
3254.55 3341
3255.09 3512
3255.63 3694
3256.17 3795
3256.70 3823
3257.24 3920
3257.78 3901
3258.32 3820
3258.86 3731
3259.40 3893
3259.93 3987
3260.47 4227
3261.01 4388
3261.55 4515
3262.09 4582
3262.63 4934
3263.17 5011
3263.70 5094
3264.24 5474
3264.78 5188
3265.32 5176
3265.86 4992
3266.40 4905
3266.94 4843
3267.48 4906
3268.02 4770
3268.56 4568
3269.09 4866
3269.63 4755
3270.17 4620
3270.71 4597
3271.25 4772
3271.79 4768
3272.33 4700
3272.87 4819
3273.41 4478
3273.95 4221
3274.49 4266
3275.03 3882
3275.57 3688
3276.11 3685
3276.65 3735
3277.19 4020
3277.73 3954
3278.27 3892
3278.81 3968
3279.35 4187
3279.89 4160
3280.43 4298
3280.97 4391
3281.51 4169
3282.05 4309
3282.59 4438
3283.13 4309
3283.67 4115
3284.21 4195
3284.75 4143
3285.29 4212
3285.83 4229
3286.37 4217
3286.91 4118
3287.45 4142
3287.99 4367
3288.53 4308
3289.08 4250
3289.62 4287
3290.16 4203
3290.70 4288
3291.24 4321
3291.78 4253
3292.32 3917
3292.86 4048
3293.40 4112
3293.95 4320
3294.49 4340
3295.03 4363
3295.57 4863
3296.11 5177
3296.65 5625
3297.19 5931
3297.73 6239
3298.28 6314
3298.82 6523
3299.36 6632
3299.90 6633
3300.44 6574
3300.99 6651
3301.53 6337
3302.07 5794
3302.61 5509
3303.15 5380
3303.69 5358
3304.24 5109
3304.78 4744
3305.32 4623
3305.86 4409
3306.41 4506
3306.95 4432
3307.49 4477
3308.03 4378
3308.58 4408
3309.12 4577
3309.66 4421
3310.20 4541
3310.75 4472
3311.29 4615
3311.83 4596
3312.37 4700
3312.92 4647
3313.46 4393
3314.00 4462
3314.54 4746
3315.09 4626
3315.63 4747
3316.17 4820
3316.72 4855
3317.26 5008
3317.80 4991
3318.35 5234
3318.89 5379
3319.43 5291
3319.98 5320
3320.52 5243
3321.06 5558
3321.61 5466
3322.15 5274
3322.69 5283
3323.24 5453
3323.78 5407
3324.33 5675
3324.87 5521
3325.41 5360
3325.96 5279
3326.50 5482
3327.04 5283
3327.59 5086
3328.13 5144
3328.68 5143
3329.22 5026
3329.76 4828
3330.31 4882
3330.85 4712
3331.40 4571
3331.94 4564
3332.49 4685
3333.03 4679
3333.58 5011
3334.12 5378
3334.66 6392
3335.21 7185
3335.75 8261
3336.30 9373
3336.84 11002
3337.39 12443
3337.93 14168
3338.48 15148
3339.02 16644
3339.57 17311
3340.11 17786
3340.66 17687
3341.20 16829
3341.75 15492
3342.29 13900
3342.84 11963
3343.38 10539
3343.93 8956
3344.47 7824
3345.02 6723
3345.57 6050
3346.11 5574
3346.66 5357
3347.20 5254
3347.75 4802
3348.29 4645
3348.84 4383
3349.38 4428
3349.93 4289
3350.48 4427
3351.02 4416
3351.57 4439
3352.11 4576
3352.66 4614
3353.21 4579
3353.75 4506
3354.30 4679
3354.84 4589
3355.39 4568
3355.94 4498
3356.48 4562
3357.03 4713
3357.58 4622
3358.12 4362
3358.67 4536
3359.22 4520
3359.76 4364
3360.31 4308
3360.86 4106
3361.40 4147
3361.95 4279
3362.50 4030
3363.04 4149
3363.59 3897
3364.14 3846
3364.68 3946
3365.23 4018
3365.78 3638
3366.33 3839
3366.87 3967
3367.42 4240
3367.97 3878
3368.51 3892
3369.06 3953
3369.61 3872
3370.16 3994
3370.70 4010
3371.25 3991
3371.80 4102
3372.35 4194
3372.90 4223
3373.44 4205
3373.99 4230
3374.54 4411
3375.09 4467
3375.63 4871
3376.18 4995
3376.73 4857
3377.28 5168
3377.83 5106
3378.37 5058
3378.92 4676
3379.47 4493
3380.02 4608
3380.57 4596
3381.12 4102
3381.66 3919
3382.21 3733
3382.76 3615
3383.31 3573
3383.86 3558
3384.41 3406
3384.96 3658
3385.50 3632
3386.05 3429
3386.60 3416
3387.15 3345
3387.70 3430
3388.25 3460
3388.80 3464
3389.35 3404
3389.90 3416
3390.44 3423
3390.99 3433
3391.54 3589
3392.09 3401
3392.64 3326
3393.19 3401
3393.74 3389
3394.29 3386
3394.84 3557
3395.39 3544
3395.94 3239
3396.49 3293
3397.04 3425
3397.59 3510
3398.14 3439
3398.69 3559
3399.24 3314
3399.79 3312
3400.34 3561
3400.89 3387
3401.44 3551
3401.99 3456
3402.54 3190
3403.09 3278
3403.64 3369
3404.19 3355
3404.74 3184
3405.29 3159
3405.84 3210
3406.39 3001
3406.94 3184
3407.49 3299
3408.04 3281
3408.59 3097
3409.14 3135
3409.69 3206
3410.24 3299
3410.79 3089
3411.34 3101
3411.89 3262
3412.45 3352
3413.00 3534
3413.55 3637
3414.10 3604
3414.65 3536
3415.20 3671
3415.75 3674
3416.30 3653
3416.85 3781
3417.41 3561
3417.96 3684
3418.51 3651
3419.06 3574
3419.61 3438
3420.16 3422
3420.71 3301
3421.27 3267
3421.82 3145
3422.37 2930
3422.92 2860
3423.47 3099
3424.02 3069
3424.58 2926
3425.13 3187
3425.68 3119
3426.23 3068
3426.78 3048
3427.34 3075
3427.89 3158
3428.44 3161
3428.99 3176
3429.55 3128
3430.10 3087
3430.65 3106
3431.20 2947
3431.76 2968
3432.31 2991
3432.86 3003
3433.41 3096
3433.97 2907
3434.52 3019
3435.07 3101
3435.62 3217
3436.18 2953
3436.73 3040
3437.28 3050
3437.84 2781
3438.39 2791
3438.94 2984
3439.49 3149
3440.05 3145
3440.60 3030
3441.15 3023
3441.71 3176
3442.26 3150
3442.81 3192
3443.37 3183
3443.92 3326
3444.47 3213
3445.03 3049
3445.58 3329
3446.13 3361
3446.69 3346
3447.24 3217
3447.80 3100
3448.35 3027
3448.90 2842
3449.46 2994
3450.01 2868
3450.57 2987
3451.12 2928
3451.67 3084
3452.23 2991
3452.78 2888
3453.34 2898
3453.89 2892
3454.44 2776
3455.00 2651
3455.55 2927
3456.11 2846
3456.66 2974
3457.22 2925
3457.77 2832
3458.33 2863
3458.88 2844
3459.43 2819
3459.99 2796
3460.54 2926
3461.10 3030
3461.65 3042
3462.21 2932
3462.76 2880
3463.32 2921
3463.87 3111
3464.43 2954
3464.98 3012
3465.54 3082
3466.09 3128
3466.65 3119
3467.21 3074
3467.76 3192
3468.32 3197
3468.87 3284
3469.43 3264
3469.98 3130
3470.54 2939
3471.09 3149
3471.65 3295
3472.20 3415
3472.76 3338
3473.32 3268
3473.87 3248
3474.43 3279
3474.98 3372
3475.54 3414
3476.10 3313
3476.65 2944
3477.21 3134
3477.76 3277
3478.32 3263
3478.88 3173
3479.43 3152
3479.99 3280
3480.55 3412
3481.10 3398
3481.66 3333
3482.22 3321
3482.77 3382
3483.33 3304
3483.89 3596
3484.44 3717
3485.00 3558
3485.56 3479
3486.11 3521
3486.67 3645
3487.23 3586
3487.78 3434
3488.34 3581
3488.90 3245
3489.45 3442
3490.01 3669
3490.57 3872
3491.13 3967
3491.68 4178
3492.24 4155
3492.80 4508
3493.35 4792
3493.91 5078
3494.47 5526
3495.03 5688
3495.58 5516
3496.14 5754
3496.70 5583
3497.26 5742
3497.82 5598
3498.37 5245
3498.93 5162
3499.49 5013
3500.05 5198
3500.61 5462
3501.16 5634
3501.72 5706
3502.28 6210
3502.84 6703
3503.40 6695
3503.95 7240
3504.51 7367
3505.07 7204
3505.63 7238
3506.19 7115
3506.75 7259
3507.30 7221
3507.86 7545
3508.42 7802
3508.98 7680
3509.54 7477
3510.10 7378
3510.66 7459
3511.22 7174
3511.77 6447
3512.33 6129
3512.89 5777
3513.45 5207
3514.01 4695
3514.57 4571
3515.13 4094
3515.69 4055
3516.25 3999
3516.81 4009
3517.37 3669
3517.92 3790
3518.48 3635
3519.04 3554
3519.60 3554
3520.16 3619
3520.72 3454
3521.28 3760
3521.84 3732
3522.40 3626
3522.96 3588
3523.52 3558
3524.08 3586
3524.64 3554
3525.20 3713
3525.76 3630
3526.32 3661
3526.88 3692
3527.44 3649
3528.00 3491
3528.56 3590
3529.12 3429
3529.68 3480
3530.24 3514
3530.80 3471
3531.36 3334
3531.92 3273
3532.48 3381
3533.04 3301
3533.60 3325
3534.17 3361
3534.73 3264
3535.29 3290
3535.85 3295
3536.41 3426
3536.97 3443
3537.53 3652
3538.09 3512
3538.65 3529
3539.21 3554
3539.77 3747
3540.34 3615
3540.90 3741
3541.46 3653
3542.02 3631
3542.58 3686
3543.14 3756
3543.70 3726
3544.26 3530
3544.83 3662
3545.39 3710
3545.95 3611
3546.51 3522
3547.07 3707
3547.63 3559
3548.20 3648
3548.76 3589
3549.32 3475
3549.88 3473
3550.44 3585
3551.01 3466
3551.57 3446
3552.13 3338
3552.69 3415
3553.25 3246
3553.82 3301
3554.38 3246
3554.94 3354
3555.50 3358
3556.07 3564
3556.63 3590
3557.19 3837
3557.75 3958
3558.32 4035
3558.88 4029
3559.44 4097
3560.00 4041
3560.57 3942
3561.13 3915
3561.69 3779
3562.26 3759
3562.82 3771
3563.38 3540
3563.94 3476
3564.51 3351
3565.07 3259
3565.63 3348
3566.20 3302
3566.76 3298
3567.32 3341
3567.89 3127
3568.45 3216
3569.01 3372
3569.58 3413
3570.14 3177
3570.70 2999
3571.27 3137
3571.83 3159
3572.39 3240
3572.96 3471
3573.52 3456
3574.09 3272
3574.65 3205
3575.21 3351
3575.78 3446
3576.34 3645
3576.91 3494
3577.47 3276
3578.03 3221
3578.60 3366
3579.16 3408
3579.73 3399
3580.29 3397
3580.86 3305
3581.42 3406
3581.98 3439
3582.55 3402
3583.11 3341
3583.68 3190
3584.24 3261
3584.81 3398
3585.37 3367
3585.94 3324
3586.50 3342
3587.07 3378
3587.63 3262
3588.20 3197
3588.76 3201
3589.33 3337
3589.89 3100
3590.46 3179
3591.02 3132
3591.59 3126
3592.15 3180
3592.72 3202
3593.28 3191
3593.85 3221
3594.41 3044
3594.98 3031
3595.54 2987
3596.11 3191
3596.68 3010
3597.24 2995
3597.81 3204
3598.37 3107
3598.94 3151
3599.50 3120
3600.07 3039
3600.64 3039
3601.20 3208
3601.77 3089
3602.33 3198
3602.90 3225
3603.47 3091
3604.03 2991
3604.60 2976
3605.16 3105
3605.73 3254
3606.30 3241
3606.86 3062
3607.43 3210
3608.00 3178
3608.56 3093
3609.13 3153
3609.70 3083
3610.26 3045
3610.83 3031
3611.40 2996
3611.96 2742
3612.53 2860
3613.10 3000
3613.66 2843
3614.23 2900
3614.80 2891
3615.36 2807
3615.93 3003
3616.50 3145
3617.07 3227
3617.63 3412
3618.20 3475
3618.77 3801
3619.34 4467
3619.90 4837
3620.47 5126
3621.04 5443
3621.61 5620
3622.17 5693
3622.74 5601
3623.31 5818
3623.88 5710
3624.44 5333
3625.01 4831
3625.58 4576
3626.15 4125
3626.72 3990
3627.28 3519
3627.85 3196
3628.42 3075
3628.99 2999
3629.56 2864
3630.12 2860
3630.69 2763
3631.26 2978
3631.83 2939
3632.40 2810
3632.97 3019
3633.53 2799
3634.10 2936
3634.67 3002
3635.24 2916
3635.81 3059
3636.38 3001
3636.95 2790
3637.52 2675
3638.08 2672
3638.65 2674
3639.22 2849
3639.79 2923
3640.36 2768
3640.93 2684
3641.50 2848
3642.07 2849
3642.64 2820
3643.21 2906
3643.78 3167
3644.34 3250
3644.91 3066
3645.48 3229
3646.05 3243
3646.62 3129
3647.19 3204
3647.76 3219
3648.33 3292
3648.90 3215
3649.47 3195
3650.04 3370
3650.61 3221
3651.18 3073
3651.75 3203
3652.32 3168
3652.89 3174
3653.46 3119
3654.03 3023
3654.60 3246
3655.17 3219
3655.74 3209
3656.31 3358
3656.88 3375
3657.45 3250
3658.02 3225
3658.59 3374
3659.16 3410
3659.73 3428
3660.30 3278
3660.87 3168
3661.45 3261
3662.02 3383
3662.59 3270
3663.16 3191
3663.73 3296
3664.30 3060
3664.87 3096
3665.44 3019
3666.01 2877
3666.58 2782
3667.15 3140
3667.73 2939
3668.30 2837
3668.87 2790
3669.44 2947
3670.01 3000
3670.58 2967
3671.15 2977
3671.73 3136
3672.30 2868
3672.87 2748
3673.44 2868
3674.01 2948
3674.58 2911
3675.16 3034
3675.73 3095
3676.30 3130
3676.87 3025
3677.44 3103
3678.01 3185
3678.59 3317
3679.16 3443
3679.73 3495
3680.30 3372
3680.88 3371
3681.45 3342
3682.02 3269
3682.59 2987
3683.16 2988
3683.74 3019
3684.31 3037
3684.88 2852
3685.45 2964
3686.03 3028
3686.60 3071
3687.17 3110
3687.74 2965
3688.32 3002
3688.89 3156
3689.46 3362
3690.04 3312
3690.61 3555
3691.18 3412
3691.76 3476
3692.33 3524
3692.90 3570
3693.47 3792
3694.05 3541
3694.62 3748
3695.19 3671
3695.77 3422
3696.34 3256
3696.91 3365
3697.49 3324
3698.06 3066
3698.64 3032
3699.21 3080
3699.78 2899
3700.36 2896
3700.93 2828
3701.50 2987
3702.08 2814
3702.65 2732
3703.23 2746
3703.80 2865
3704.37 2961
3704.95 3150
3705.52 3167
3706.10 3002
3706.67 2877
3707.24 2924
3707.82 2867
3708.39 3027
3708.97 3000
3709.54 2880
3710.12 2843
3710.69 2855
3711.27 3263
3711.84 3041
3712.41 2917
3712.99 2907
3713.56 3039
3714.14 3162
3714.71 3149
3715.29 3194
3715.86 3125
3716.44 3003
3717.01 3099
3717.59 3080
3718.16 3024
3718.74 2887
3719.31 2929
3719.89 3040
3720.46 2926
3721.04 2949
3721.61 3034
3722.19 3180
3722.77 3151
3723.34 2885
3723.92 2878
3724.49 3019
3725.07 2955
3725.64 2719
3726.22 2727
3726.79 2862
3727.37 2957
3727.95 2928
3728.52 2880
3729.10 2945
3729.67 2916
3730.25 2768
3730.83 2871
3731.40 2859
3731.98 3055
3732.56 3237
3733.13 3416
3733.71 3466
3734.28 3536
3734.86 3675
3735.44 3996
3736.01 4040
3736.59 4038
3737.17 3806
3737.74 3859
3738.32 3931
3738.90 3998
3739.47 3956
3740.05 3663
3740.63 3612
3741.20 3597
3741.78 3137
3742.36 3172
3742.93 3087
3743.51 3160
3744.09 2981
3744.67 2956
3745.24 3170
3745.82 3328
3746.40 3139
3746.97 3237
3747.55 3225
3748.13 3032
3748.71 3215
3749.28 3044
3749.86 2905
3750.44 3194
3751.02 3051
3751.59 3223
3752.17 3143
3752.75 3135
3753.33 2963
3753.91 2992
3754.48 3021
3755.06 3085
3755.64 3054
3756.22 3053
3756.80 3167
3757.37 3051
3757.95 3186
3758.53 3056
3759.11 3157
3759.69 3309
3760.27 3522
3760.84 3720
3761.42 4080
3762.00 4381
3762.58 4339
3763.16 4471
3763.74 4374
3764.31 4238
3764.89 4229
3765.47 4084
3766.05 3935
3766.63 3679
3767.21 3546
3767.79 3440
3768.37 3218
3768.95 3181
3769.52 3096
3770.10 3080
3770.68 2960
3771.26 2831
3771.84 2935
3772.42 2917
3773.00 2792
3773.58 2871
3774.16 2908
3774.74 2948
3775.32 3069
3775.90 3100
3776.48 3241
3777.06 3179
3777.64 3203
3778.22 3106
3778.80 3134
3779.38 3252
3779.96 3023
3780.54 3065
3781.12 3045
3781.70 2942
3782.28 3259
3782.86 3006
3783.44 2906
3784.02 2944
3784.60 2745
3785.18 2895
3785.76 2873
3786.34 2953
3786.92 2817
3787.50 2873
3788.08 3024
3788.66 3011
3789.24 3014
3789.82 2924
3790.40 2915
3790.98 2987
3791.56 2879
3792.14 2909
3792.72 2969
3793.30 2929
3793.89 2880
3794.47 3005
3795.05 3099
3795.63 2973
3796.21 2932
3796.79 3084
3797.37 2765
3797.95 2828
3798.53 2936
3799.12 2942
3799.70 2749
3800.28 2819
3800.86 2694
3801.44 2966
3802.02 3136
3802.60 3042
3803.19 3023
3803.77 3245
3804.35 3285
3804.93 3274
3805.51 3165
3806.10 3338
3806.68 3121
3807.26 3240
3807.84 3228
3808.42 3070
3809.01 3161
3809.59 2998
3810.17 3111
3810.75 3106
3811.33 3266
3811.92 3415
3812.50 3219
3813.08 3175
3813.66 3380
3814.25 3259
3814.83 3055
3815.41 3163
3815.99 3262
3816.58 2966
3817.16 3057
3817.74 3116
3818.32 3231
3818.91 3106
3819.49 3207
3820.07 3271
3820.66 2953
3821.24 3092
3821.82 3040
3822.41 3136
3822.99 3029
3823.57 2877
3824.16 2818
3824.74 2777
3825.32 2802
3825.91 2843
3826.49 2745
3827.07 2849
3827.66 2773
3828.24 2887
3828.82 2875
3829.41 2898
3829.99 2662
3830.57 2633
3831.16 2800
3831.74 2917
3832.33 2899
3832.91 2793
3833.49 2797
3834.08 2864
3834.66 2940
3835.25 2996
3835.83 2897
3836.41 3013
3837.00 2939
3837.58 2952
3838.17 2992
3838.75 3039
3839.34 2799
3839.92 2764
3840.50 2788
3841.09 2959
3841.67 2878
3842.26 2903
3842.84 2737
3843.43 2863
3844.01 2885
3844.60 2622
3845.18 2766
3845.77 2632
3846.35 2616
3846.94 2659
3847.52 2830
3848.11 2677
3848.69 2713
3849.28 2547
3849.86 2659
3850.45 2773
3851.03 2751
3851.62 2616
3852.20 2646
3852.79 2710
3853.37 2785
3853.96 2818
3854.55 2823
3855.13 2794
3855.72 2696
3856.30 2901
3856.89 2894
3857.47 2950
3858.06 3022
3858.65 3120
3859.23 3135
3859.82 3281
3860.40 3402
3860.99 3670
3861.58 3696
3862.16 3942
3862.75 4482
3863.33 4891
3863.92 5137
3864.51 5453
3865.09 5658
3865.68 6112
3866.27 6235
3866.85 5942
3867.44 5782
3868.03 5496
3868.61 5387
3869.20 5122
3869.79 4673
3870.37 4484
3870.96 4273
3871.55 4020
3872.13 4009
3872.72 4000
3873.31 3530
3873.89 3501
3874.48 3332
3875.07 3325
3875.66 3479
3876.24 3270
3876.83 3399
3877.42 3315
3878.00 3220
3878.59 3254
3879.18 2988
3879.77 3367
3880.35 3293
3880.94 3137
3881.53 3286
3882.12 3219
3882.70 3338
3883.29 3195
3883.88 3059
3884.47 3023
3885.06 2906
3885.64 2904
3886.23 2792
3886.82 3087
3887.41 2949
3888.00 3000
3888.58 2795
3889.17 2887
3889.76 3017
3890.35 3138
3890.94 3114
3891.53 3195
3892.11 3147
3892.70 3316
3893.29 3322
3893.88 3432
3894.47 3403
3895.06 3438
3895.65 3583
3896.23 3691
3896.82 3702
3897.41 3653
3898.00 3706
3898.59 3873
3899.18 3910
3899.77 4086
3900.36 3931
3900.95 4060
3901.53 4065
3902.12 3960
3902.71 3809
3903.30 3676
3903.89 3782
3904.48 3622
3905.07 3744
3905.66 3613
3906.25 3500
3906.84 3673
3907.43 3220
3908.02 2917
3908.61 2844
3909.20 3004
3909.79 2904
3910.38 2839
3910.97 2805
3911.56 2702
3912.15 2795
3912.74 2817
3913.33 2542
3913.92 2784
3914.51 2955
3915.10 2693
3915.69 2388
3916.28 2584
3916.87 2766
3917.46 2687
3918.05 2644
3918.64 2748
3919.23 2723
3919.82 2724
3920.41 2613
3921.00 2589
3921.59 2646
3922.18 2653
3922.77 2583
3923.36 2682
3923.95 2608
3924.55 2612
3925.14 2689
3925.73 2805
3926.32 2752
3926.91 2856
3927.50 2810
3928.09 2857
3928.68 2613
3929.27 2712
3929.87 2814
3930.46 2798
3931.05 2790
3931.64 2559
3932.23 2501
3932.82 2669
3933.41 2796
3934.01 2743
3934.60 2783
3935.19 2780
3935.78 2778
3936.37 2716
3936.96 2749
3937.56 2702
3938.15 2638
3938.74 2669
3939.33 2837
3939.92 2635
3940.52 2759
3941.11 3022
3941.70 2874
3942.29 2718
3942.88 2846
3943.48 2926
3944.07 2914
3944.66 2769
3945.25 2869
3945.85 2968
3946.44 3007
3947.03 2731
3947.62 2658
3948.22 2736
3948.81 2870
3949.40 2678
3949.99 2716
3950.59 2777
3951.18 2687
3951.77 2696
3952.37 2838
3952.96 2656
3953.55 2667
3954.15 2521
3954.74 2603
3955.33 2648
3955.93 2609
3956.52 2721
3957.11 2722
3957.71 2843
3958.30 2824
3958.89 2570
3959.49 2717
3960.08 2796
3960.67 2684
3961.27 2628
3961.86 2620
3962.45 2627
3963.05 2787
3963.64 2814
3964.23 2753
3964.83 2672
3965.42 2843
3966.02 2860
3966.61 2874
3967.20 2668
3967.80 2901
3968.39 3043
3968.99 3317
3969.58 3208
3970.18 3293
3970.77 3330
3971.36 3353
3971.96 3362
3972.55 3332
3973.15 3299
3973.74 3212
3974.34 3229
3974.93 3182
3975.53 3072
3976.12 2831
3976.72 2745
3977.31 2791
3977.91 2691
3978.50 2897
3979.10 2664
3979.69 2639
3980.29 2577
3980.88 2685
3981.48 2827
3982.07 2753
3982.67 2733
3983.26 2767
3983.86 2802
3984.45 2715
3985.05 2619
3985.64 2598
3986.24 2573
3986.83 2686
3987.43 2725
3988.03 2778
3988.62 2707
3989.22 2677
3989.81 2915
3990.41 2649
3991.00 2623
3991.60 2758
3992.20 2853
3992.79 2926
3993.39 2725
3993.98 2733
3994.58 2723
3995.18 2776
3995.77 2844
3996.37 2895
3996.97 2829
3997.56 2790
3998.16 2901
3998.75 2970
3999.35 3078
3999.95 3078
4000.54 3176
4001.14 3028
4001.74 2999
4002.33 3210
4002.93 2907
4003.53 3014
4004.12 3066
4004.72 3064
4005.32 3125
4005.92 2962
4006.51 2980
4007.11 3314
4007.71 3088
4008.30 3316
4008.90 3321
4009.50 3249
4010.10 3337
4010.69 3226
4011.29 3199
4011.89 3347
4012.49 3177
4013.08 3112
4013.68 3222
4014.28 3349
4014.88 3114
4015.47 3110
4016.07 3392
4016.67 3285
4017.27 3417
4017.86 3521
4018.46 3853
4019.06 3823
4019.66 3850
4020.26 4031
4020.85 4207
4021.45 4234
4022.05 4120
4022.65 4172
4023.25 3884
4023.85 3714
4024.44 3646
4025.04 3647
4025.64 3396
4026.24 3151
4026.84 3099
4027.44 3134
4028.03 3149
4028.63 2890
4029.23 2937
4029.83 2894
4030.43 3073
4031.03 3145
4031.63 3151
4032.23 3296
4032.83 3341
4033.42 3159
4034.02 3150
4034.62 3174
4035.22 3242
4035.82 3183
4036.42 3115
4037.02 3080
4037.62 2947
4038.22 2907
4038.82 3096
4039.42 2970
4040.02 2885
4040.62 2974
4041.22 2992
4041.82 2807
4042.41 2899
4043.01 2870
4043.61 2831
4044.21 2861
4044.81 2717
4045.41 2769
4046.01 2735
4046.61 2954
4047.21 2893
4047.81 2784
4048.41 2789
4049.01 2853
4049.61 2744
4050.21 2731
4050.82 2760
4051.42 2693
4052.02 2622
4052.62 2699
4053.22 2748
4053.82 2639
4054.42 2741
4055.02 2712
4055.62 2809
4056.22 2904
4056.82 3170
4057.42 3049
4058.02 2730
4058.62 2954
4059.22 2977
4059.83 2878
4060.43 2965
4061.03 2863
4061.63 2748
4062.23 2523
4062.83 2592
4063.43 2766
4064.03 2773
4064.63 2727
4065.24 2746
4065.84 2635
4066.44 2489
4067.04 2589
4067.64 2502
4068.24 2600
4068.85 2562
4069.45 2769
4070.05 2661
4070.65 2514
4071.25 2550
4071.85 2597
4072.46 2826
4073.06 2817
4073.66 2902
4074.26 2789
4074.86 2901
4075.47 2912
4076.07 2859
4076.67 2723
4077.27 2731
4077.88 2795
4078.48 2903
4079.08 2898
4079.68 2835
4080.29 3036
4080.89 2777
4081.49 2689
4082.09 2659
4082.70 2637
4083.30 2746
4083.90 2791
4084.50 2586
4085.11 2834
4085.71 2785
4086.31 2794
4086.92 2870
4087.52 2925
4088.12 2943
4088.72 3266
4089.33 3188
4089.93 2979
4090.53 3014
4091.14 3046
4091.74 3086
4092.34 2901
4092.95 3056
4093.55 2997
4094.16 3022
4094.76 3340
4095.36 3625
4095.97 3644
4096.57 3943
4097.17 4203
4097.78 4514
4098.38 4947
4098.98 5033
4099.59 5145
4100.19 5005
4100.80 4975
4101.40 4726
4102.00 4352
4102.61 4114
4103.21 3754
4103.82 3392
4104.42 3293
4105.03 3175
4105.63 3030
4106.23 2959
4106.84 2599
4107.44 2684
4108.05 2536
4108.65 2668
4109.26 2582
4109.86 2646
4110.47 2684
4111.07 2624
4111.68 2587
4112.28 2636
4112.89 2673
4113.49 2794
4114.10 2647
4114.70 2640
4115.31 2674
4115.91 2665
4116.52 2627
4117.12 2703
4117.73 2548
4118.33 2554
4118.94 2585
4119.54 2644
4120.15 2787
4120.75 2703
4121.36 2660
4121.97 2721
4122.57 2775
4123.18 2780
4123.78 2762
4124.39 2703
4124.99 2632
4125.60 2783
4126.21 2812
4126.81 2726
4127.42 2915
4128.02 2951
4128.63 2849
4129.24 2824
4129.84 2934
4130.45 3016
4131.05 2922
4131.66 2966
4132.27 2842
4132.87 3055
4133.48 2802
4134.09 2892
4134.69 2868
4135.30 2997
4135.91 3009
4136.51 3026
4137.12 2963
4137.73 2996
4138.33 2968
4138.94 3068
4139.55 3057
4140.15 2868
4140.76 2992
4141.37 3065
4141.97 3204
4142.58 3037
4143.19 3085
4143.80 2996
4144.40 2952
4145.01 3069
4145.62 2989
4146.22 3010
4146.83 3052
4147.44 2990
4148.05 3076
4148.65 3057
4149.26 2892
4149.87 2872
4150.48 2898
4151.09 2803
4151.69 2654
4152.30 2660
4152.91 2576
4153.52 2563
4154.12 2546
4154.73 2637
4155.34 2607
4155.95 2578
4156.56 2558
4157.16 2421
4157.77 2398
4158.38 2440
4158.99 2595
4159.60 2414
4160.21 2409
4160.81 2513
4161.42 2565
4162.03 2477
4162.64 2433
4163.25 2439
4163.86 2344
4164.47 2533
4165.08 2493
4165.68 2594
4166.29 2555
4166.90 2475
4167.51 2364
4168.12 2572
4168.73 2680
4169.34 2586
4169.95 2552
4170.56 2622
4171.16 2720
4171.77 2697
4172.38 2651
4172.99 2754
4173.60 2677
4174.21 2617
4174.82 2673
4175.43 2711
4176.04 2706
4176.65 2729
4177.26 2626
4177.87 2493
4178.48 2616
4179.09 2703
4179.70 2641
4180.31 2681
4180.92 2601
4181.53 2671
4182.14 2700
4182.75 2616
4183.36 2669
4183.97 2651
4184.58 2720
4185.19 2691
4185.80 2513
4186.41 2580
4187.02 2517
4187.63 2502
4188.24 2632
4188.85 2655
4189.46 2612
4190.07 2536
4190.68 2548
4191.29 2397
4191.90 2395
4192.51 2461
4193.13 2509
4193.74 2362
4194.35 2636
4194.96 2634
4195.57 2603
4196.18 2721
4196.79 2747
4197.40 2767
4198.01 2943
4198.62 3111
4199.24 3122
4199.85 3278
4200.46 3344
4201.07 3317
4201.68 3180
4202.29 3037
4202.90 3000
4203.52 3003
4204.13 2877
4204.74 2776
4205.35 2912
4205.96 2796
4206.57 2543
4207.19 2513
4207.80 2595
4208.41 2639
4209.02 2545
4209.63 2612
4210.25 2708
4210.86 2735
4211.47 2900
4212.08 2760
4212.69 2753
4213.31 2776
4213.92 2806
4214.53 2794
4215.14 2826
4215.76 2488
4216.37 2721
4216.98 2882
4217.59 2986
4218.21 2865
4218.82 2910
4219.43 2889
4220.04 2871
4220.66 2959
4221.27 3027
4221.88 3257
4222.50 3368
4223.11 3378
4223.72 3723
4224.33 4085
4224.95 3805
4225.56 4227
4226.17 4519
4226.79 4523
4227.40 4475
4228.01 4644
4228.63 4787
4229.24 4997
4229.85 4790
4230.47 4785
4231.08 5132
4231.69 5153
4232.31 4895
4232.92 4763
4233.54 4796
4234.15 4838
4234.76 4513
4235.38 4472
4235.99 4551
4236.61 4284
4237.22 4305
4237.83 4268
4238.45 4335
4239.06 4298
4239.68 4083
4240.29 4268
4240.90 3963
4241.52 3901
4242.13 3703
4242.75 3541
4243.36 3394
4243.98 3297
4244.59 3242
4245.21 2787
4245.82 2788
4246.43 2951
4247.05 2877
4247.66 2732
4248.28 2828
4248.89 3010
4249.51 2879
4250.12 2843
4250.74 2943
4251.35 2780
4251.97 2941
4252.58 2866
4253.20 2853
4253.81 3009
4254.43 2839
4255.04 2974
4255.66 2887
4256.28 2935
4256.89 2814
4257.51 2875
4258.12 2849
4258.74 2976
4259.35 3056
4259.97 2808
4260.58 2891
4261.20 3001
4261.82 3089
4262.43 3149
4263.05 3107
4263.66 2970
4264.28 2937
4264.90 2998
4265.51 3054
4266.13 2946
4266.74 2897
4267.36 3021
4267.98 2951
4268.59 3060
4269.21 3037
4269.82 3194
4270.44 3304
4271.06 3254
4271.67 3301
4272.29 3083
4272.91 3187
4273.52 3087
4274.14 3116
4274.76 3021
4275.37 3032
4275.99 3122
4276.61 3045
4277.22 2921
4277.84 2824
4278.46 2786
4279.08 2776
4279.69 2708
4280.31 2797
4280.93 2705
4281.54 2686
4282.16 2580
4282.78 2569
4283.40 2723
4284.01 2509
4284.63 2536
4285.25 2640
4285.87 2570
4286.48 2491
4287.10 2709
4287.72 2650
4288.34 2665
4288.95 2783
4289.57 2671
4290.19 2762
4290.81 2778
4291.43 2849
4292.04 2802
4292.66 2752
4293.28 2675
4293.90 2672
4294.52 2645
4295.13 2665
4295.75 2659
4296.37 2807
4296.99 2887
4297.61 2771
4298.23 2737
4298.84 2693
4299.46 2668
4300.08 2625
4300.70 2750
4301.32 2793
4301.94 2617
4302.56 2619
4303.17 2712
4303.79 2781
4304.41 2598
4305.03 2576
4305.65 2575
4306.27 2693
4306.89 2705
4307.51 2658
4308.13 2727
4308.75 2758
4309.36 2784
4309.98 2709
4310.60 2647
4311.22 2729
4311.84 2867
4312.46 2959
4313.08 3092
4313.70 3168
4314.32 3053
4314.94 3158
4315.56 3089
4316.18 3093
4316.80 3194
4317.42 2999
4318.04 2922
4318.66 2813
4319.28 2920
4319.90 2901
4320.52 2883
4321.14 2795
4321.76 2644
4322.38 2691
4323.00 2375
4323.62 2626
4324.24 2390
4324.86 2590
4325.48 2532
4326.10 2577
4326.72 2507
4327.34 2486
4327.96 2502
4328.58 2558
4329.20 2603
4329.82 2724
4330.44 2859
4331.07 2670
4331.69 2685
4332.31 2687
4332.93 2700
4333.55 2486
4334.17 2524
4334.79 2754
4335.41 2686
4336.03 2613
4336.65 2556
4337.28 2552
4337.90 2676
4338.52 2729
4339.14 2634
4339.76 2810
4340.38 2912
4341.00 2818
4341.63 2792
4342.25 2731
4342.87 2762
4343.49 2866
4344.11 2860
4344.73 2847
4345.36 2663
4345.98 2803
4346.60 3083
4347.22 3247
4347.84 3370
4348.47 3582
4349.09 3485
4349.71 3623
4350.33 3895
4350.95 3969
4351.58 3985
4352.20 3860
4352.82 4100
4353.44 3772
4354.07 3391
4354.69 3240
4355.31 3128
4355.93 2942
4356.56 2908
4357.18 2845
4357.80 2783
4358.42 2644
4359.05 2550
4359.67 2687
4360.29 2679
4360.92 2686
4361.54 2553
4362.16 2591
4362.78 2719
4363.41 2777
4364.03 2954
4364.65 2889
4365.28 2903
4365.90 2823
4366.52 2893
4367.15 2781
4367.77 2821
4368.39 2870
4369.02 2886
4369.64 2726
4370.26 2619
4370.89 2681
4371.51 2829
4372.14 2840
4372.76 2825
4373.38 2864
4374.01 2898
4374.63 2718
4375.25 2781
4375.88 2875
4376.50 2709
4377.13 2650
4377.75 2735
4378.37 2621
4379.00 2580
4379.62 2537
4380.25 2873
4380.87 2854
4381.50 2892
4382.12 2888
4382.75 2828
4383.37 3051
4383.99 2816
4384.62 2831
4385.24 3133
4385.87 3218
4386.49 3110
4387.12 3232
4387.74 3304
4388.37 3276
4388.99 3307
4389.62 3346
4390.24 3536
4390.87 3499
4391.49 3618
4392.12 3909
4392.74 4341
4393.37 4617
4393.99 4709
4394.62 4968
4395.24 5127
4395.87 5312
4396.49 5403
4397.12 5303
4397.75 5103
4398.37 4744
4399.00 4203
4399.62 4215
4400.25 4181
4400.87 4015
4401.50 4086
4402.13 4025
4402.75 4167
4403.38 4292
4404.00 4259
4404.63 4281
4405.26 4121
4405.88 4060
4406.51 3758
4407.13 3723
4407.76 3837
4408.39 3801
4409.01 3608
4409.64 3607
4410.27 3588
4410.89 3513
4411.52 3461
4412.15 3523
4412.77 3223
4413.40 3364
4414.03 3335
4414.65 3225
4415.28 3111
4415.91 3211
4416.53 3245
4417.16 3202
4417.79 3119
4418.41 3092
4419.04 3188
4419.67 3084
4420.30 2992
4420.92 2982
4421.55 3094
4422.18 3021
4422.80 3008
4423.43 2968
4424.06 2723
4424.69 2950
4425.31 2884
4425.94 2915
4426.57 2784
4427.20 2715
4427.82 2758
4428.45 2882
4429.08 2782
4429.71 2745
4430.34 2628
4430.96 2737
4431.59 2649
4432.22 2552
4432.85 2515
4433.48 2478
4434.10 2424
4434.73 2559
4435.36 2727
4435.99 2756
4436.62 2485
4437.25 2370
4437.87 2562
4438.50 2639
4439.13 2404
4439.76 2402
4440.39 2388
4441.02 2679
4441.64 2749
4442.27 2614
4442.90 2697
4443.53 2486
4444.16 2463
4444.79 2426
4445.42 2513
4446.05 2523
4446.68 2510
4447.30 2574
4447.93 2510
4448.56 2453
4449.19 2352
4449.82 2421
4450.45 2453
4451.08 2433
4451.71 2456
4452.34 2510
4452.97 2449
4453.60 2393
4454.23 2374
4454.86 2497
4455.49 2480
4456.12 2525
4456.75 2497
4457.38 2400
4458.01 2334
4458.64 2284
4459.27 2470
4459.90 2388
4460.53 2435
4461.16 2427
4461.79 2561
4462.42 2506
4463.05 2266
4463.68 2393
4464.31 2478
4464.94 2445
4465.57 2377
4466.20 2185
4466.83 2201
4467.46 2328
4468.09 2343
4468.72 2244
4469.35 2323
4469.98 2141
4470.61 2159
4471.24 2206
4471.87 2263
4472.50 2220
4473.13 2385
4473.77 2204
4474.40 2173
4475.03 2162
4475.66 2148
4476.29 2171
4476.92 2075
4477.55 2055
4478.18 2166
4478.82 2365
4479.45 2271
4480.08 2382
4480.71 2209
4481.34 2345
4481.97 2237
4482.60 2345
4483.24 2244
4483.87 2417
4484.50 2431
4485.13 2348
4485.76 2309
4486.39 2141
4487.03 2178
4487.66 2212
4488.29 2353
4488.92 2338
4489.55 2393
4490.19 2345
4490.82 2360
4491.45 2483
4492.08 2321
4492.71 2519
4493.35 2385
4493.98 2219
4494.61 2263
4495.24 2344
4495.88 2361
4496.51 2355
4497.14 2226
4497.77 2284
4498.41 2260
4499.04 2509
4499.67 2381
4500.31 2213
4500.94 2279
4501.57 2297
4502.20 2395
4502.84 2491
4503.47 2458
4504.10 2453
4504.74 2521
4505.37 2703
4506.00 2688
4506.64 2739
4507.27 2729
4507.90 2768
4508.54 2854
4509.17 2770
4509.80 2725
4510.44 2720
4511.07 2597
4511.70 2496
4512.34 2362
4512.97 2352
4513.60 2435
4514.24 2440
4514.87 2381
4515.51 2268
4516.14 2418
4516.77 2414
4517.41 2516
4518.04 2562
4518.68 2729
4519.31 2580
4519.94 2548
4520.58 2415
4521.21 2473
4521.85 2519
4522.48 2660
4523.12 2517
4523.75 2337
4524.39 2321
4525.02 2359
4525.65 2296
4526.29 2408
4526.92 2381
4527.56 2394
4528.19 2463
4528.83 2364
4529.46 2453
4530.10 2573
4530.73 2831
4531.37 2971
4532.00 3129
4532.64 3149
4533.27 3684
4533.91 4101
4534.54 4531
4535.18 4833
4535.81 5173
4536.45 5344
4537.09 5585
4537.72 5198
4538.36 4855
4538.99 4414
4539.63 4073
4540.26 3574
4540.90 3335
4541.53 3268
4542.17 3194
4542.81 2862
4543.44 2783
4544.08 2525
4544.71 2499
4545.35 2476
4545.99 2373
4546.62 2389
4547.26 2384
4547.89 2380
4548.53 2381
4549.17 2406
4549.80 2282
4550.44 2364
4551.08 2240
4551.71 2045
4552.35 1975
4552.98 2322
4553.62 2255
4554.26 2298
4554.89 2283
4555.53 2386
4556.17 2583
4556.80 2551
4557.44 2454
4558.08 2618
4558.72 2769
4559.35 2631
4559.99 2494
4560.63 2481
4561.26 2535
4561.90 2503
4562.54 2468
4563.17 2346
4563.81 2284
4564.45 2432
4565.09 2454
4565.72 2315
4566.36 2238
4567.00 2315
4567.64 2384
4568.27 2484
4568.91 2401
4569.55 2489
4570.19 2632
4570.82 2530
4571.46 2630
4572.10 2738
4572.74 2665
4573.38 2722
4574.01 2674
4574.65 2581
4575.29 2567
4575.93 2495
4576.57 2655
4577.20 2460
4577.84 2605
4578.48 2593
4579.12 2372
4579.76 2387
4580.40 2371
4581.04 2341
4581.67 2258
4582.31 2211
4582.95 2347
4583.59 2262
4584.23 2155
4584.87 2051
4585.51 2156
4586.14 2087
4586.78 2174
4587.42 2181
4588.06 2112
4588.70 1997
4589.34 1987
4589.98 2073
4590.62 2146
4591.26 2204
4591.90 2170
4592.54 2140
4593.17 2162
4593.81 2244
4594.45 2151
4595.09 2230
4595.73 2205
4596.37 2084
4597.01 2105
4597.65 2092
4598.29 2218
4598.93 2273
4599.57 2237
4600.21 2109
4600.85 2034
4601.49 2072
4602.13 2192
4602.77 2167
4603.41 2139
4604.05 2256
4604.69 2160
4605.33 2103
4605.97 2104
4606.61 2133
4607.25 2220
4607.89 2131
4608.53 2254
4609.17 2355
4609.81 2145
4610.45 2290
4611.09 2292
4611.73 2436
4612.38 2365
4613.02 2317
4613.66 2446
4614.30 2420
4614.94 2301
4615.58 2300
4616.22 2348
4616.86 2239
4617.50 2169
4618.14 2318
4618.78 2172
4619.43 2127
4620.07 2151
4620.71 2141
4621.35 2133
4621.99 2107
4622.63 2036
4623.27 2032
4623.91 2207
4624.56 2047
4625.20 2053
4625.84 2045
4626.48 2118
4627.12 2079
4627.76 2118
4628.41 2108
4629.05 2192
4629.69 2056
4630.33 2014
4630.97 1942
4631.62 1957
4632.26 2021
4632.90 2152
4633.54 2118
4634.18 2003
4634.83 2121
4635.47 2194
4636.11 2051
4636.75 2100
4637.40 2046
4638.04 2266
4638.68 2247
4639.32 2228
4639.97 2222
4640.61 2131
4641.25 2306
4641.89 2460
4642.54 2518
4643.18 2430
4643.82 2345
4644.46 2362
4645.11 2325
4645.75 2213
4646.39 2295
4647.04 2363
4647.68 2151
4648.32 2109
4648.97 2230
4649.61 2192
4650.25 2183
4650.90 2058
4651.54 2039
4652.18 2080
4652.83 2254
4653.47 2218
4654.11 2190
4654.76 2205
4655.40 2244
4656.04 2094
4656.69 2133
4657.33 2270
4657.98 2070
4658.62 2131
4659.26 2071
4659.91 2143
4660.55 2154
4661.20 1990
4661.84 1975
4662.48 2080
4663.13 2051
4663.77 2009
4664.42 1934
4665.06 1889
4665.71 1973
4666.35 1915
4666.99 2064
4667.64 1956
4668.28 1980
4668.93 1978
4669.57 2014
4670.22 2056
4670.86 2012
4671.51 1920
4672.15 1783
4672.80 1974
4673.44 1994
4674.09 1827
4674.73 1839
4675.38 1844
4676.02 1973
4676.67 1971
4677.31 1910
4677.96 2097
4678.60 2029
4679.25 1943
4679.89 1804
4680.54 1947
4681.18 1948
4681.83 1987
4682.47 2016
4683.12 1980
4683.77 1989
4684.41 2034
4685.06 1959
4685.70 2013
4686.35 1909
4686.99 1836
4687.64 1903
4688.29 1955
4688.93 2056
4689.58 2029
4690.22 1886
4690.87 1989
4691.52 1933
4692.16 1890
4692.81 1959
4693.45 2018
4694.10 1979
4694.75 1932
4695.39 1887
4696.04 1900
4696.69 1930
4697.33 1913
4697.98 1942
4698.63 1901
4699.27 2007
4699.92 1791
4700.57 1921
4701.21 1981
4701.86 2026
4702.51 2149
4703.15 2009
4703.80 2077
4704.45 2002
4705.10 1915
4705.74 2013
4706.39 1993
4707.04 1965
4707.68 2100
4708.33 1901
4708.98 1983
4709.63 1926
4710.27 1867
4710.92 1921
4711.57 2052
4712.22 2001
4712.86 2243
4713.51 2251
4714.16 2173
4714.81 2026
4715.45 2060
4716.10 2062
4716.75 2130
4717.40 2050
4718.05 2075
4718.69 2064
4719.34 2069
4719.99 1992
4720.64 2056
4721.29 2083
4721.94 2132
4722.58 2186
4723.23 2060
4723.88 2204
4724.53 2110
4725.18 2073
4725.83 2020
4726.47 2079
4727.12 2244
4727.77 2238
4728.42 2317
4729.07 2262
4729.72 2325
4730.37 2342
4731.02 2332
4731.66 2324
4732.31 2367
4732.96 2335
4733.61 2250
4734.26 2305
4734.91 2170
4735.56 2104
4736.21 2099
4736.86 2072
4737.51 2016
4738.16 2026
4738.81 1981
4739.45 2087
4740.10 2081
4740.75 2008
4741.40 2081
4742.05 2201
4742.70 2180
4743.35 2204
4744.00 2168
4744.65 2111
4745.30 2319
4745.95 2253
4746.60 2262
4747.25 2172
4747.90 2167
4748.55 2105
4749.20 2049
4749.85 2015
4750.50 1986
4751.15 2105
4751.80 2151
4752.45 2197
4753.10 2218
4753.75 2250
4754.40 2163
4755.05 2265
4755.71 2492
4756.36 2348
4757.01 2486
4757.66 2347
4758.31 2401
4758.96 2181
4759.61 2296
4760.26 2226
4760.91 2357
4761.56 2225
4762.21 2210
4762.86 2293
4763.52 2056
4764.17 1927
4764.82 1891
4765.47 1912
4766.12 1978
4766.77 1948
4767.42 1944
4768.07 2032
4768.73 1831
4769.38 1971
4770.03 1886
4770.68 1891
4771.33 1940
4771.98 2004
4772.64 1954
4773.29 1947
4773.94 1930
4774.59 2011
4775.24 2092
4775.89 1937
4776.55 1844
4777.20 1892
4777.85 1792
4778.50 1834
4779.15 1791
4779.81 1747
4780.46 1915
4781.11 1907
4781.76 1845
4782.42 1868
4783.07 1858
4783.72 2040
4784.37 1914
4785.03 1936
4785.68 1923
4786.33 1911
4786.98 1905
4787.64 1858
4788.29 1772
4788.94 1943
4789.60 1949
4790.25 1905
4790.90 1837
4791.55 1944
4792.21 1986
4792.86 1906
4793.51 1976
4794.17 2004
4794.82 1903
4795.47 1932
4796.13 2007
4796.78 1859
4797.43 1811
4798.09 1967
4798.74 2042
4799.39 2006
4800.05 2026
4800.70 2061
4801.36 1980
4802.01 1941
4802.66 1961
4803.32 1864
4803.97 1844
4804.62 1994
4805.28 2052
4805.93 1870
4806.59 1818
4807.24 2038
4807.89 2158
4808.55 1943
4809.20 2091
4809.86 1906
4810.51 1924
4811.17 1889
4811.82 1823
4812.47 2013
4813.13 1907
4813.78 1921
4814.44 1779
4815.09 1758
4815.75 1727
4816.40 1861
4817.06 1905
4817.71 1955
4818.37 1873
4819.02 1843
4819.68 2019
4820.33 1896
4820.99 1998
4821.64 2096
4822.30 2073
4822.95 2223
4823.61 2198
4824.26 2248
4824.92 2299
4825.57 2355
4826.23 2296
4826.88 2189
4827.54 2191
4828.19 2204
4828.85 2019
4829.51 2022
4830.16 2088
4830.82 2046
4831.47 2115
4832.13 2147
4832.78 1954
4833.44 1895
4834.10 2050
4834.75 2168
4835.41 1985
4836.06 2203
4836.72 2297
4837.38 2206
4838.03 2350
4838.69 2268
4839.34 2300
4840.00 2332
4840.66 2468
4841.31 2439
4841.97 2410
4842.63 2518
4843.28 2554
4843.94 2610
4844.60 2585
4845.25 2527
4845.91 2418
4846.57 2302
4847.22 2308
4847.88 2265
4848.54 2222
4849.19 2224
4849.85 2424
4850.51 2261
4851.17 2233
4851.82 2301
4852.48 2370
4853.14 2685
4853.79 2530
4854.45 2724
4855.11 2732
4855.77 2677
4856.42 2636
4857.08 2585
4857.74 2520
4858.40 2518
4859.05 2455
4859.71 2391
4860.37 2312
4861.03 2285
4861.68 2359
4862.34 2498
4863.00 2456
4863.66 2328
4864.32 2435
4864.97 2422
4865.63 2261
4866.29 2382
4866.95 2422
4867.61 2431
4868.26 2422
4868.92 2514
4869.58 2488
4870.24 2505
4870.90 2399
4871.56 2415
4872.21 2413
4872.87 2446
4873.53 2475
4874.19 2231
4874.85 2254
4875.51 2328
4876.17 2319
4876.83 2328
4877.48 2295
4878.14 2224
4878.80 2214
4879.46 2198
4880.12 2028
4880.78 2282
4881.44 2459
4882.10 2423
4882.76 2409
4883.42 2349
4884.08 2308
4884.73 2356
4885.39 2192
4886.05 2183
4886.71 2192
4887.37 2236
4888.03 2129
4888.69 2273
4889.35 2206
4890.01 2114
4890.67 2114
4891.33 2021
4891.99 2093
4892.65 1938
4893.31 2100
4893.97 2077
4894.63 2082
4895.29 2171
4895.95 2128
4896.61 2248
4897.27 2099
4897.93 2182
4898.59 2080
4899.25 2119
4899.91 2139
4900.57 2073
4901.23 2068
4901.89 2082
4902.55 2106
4903.21 2126
4903.88 2013
4904.54 1909
4905.20 1947
4905.86 2058
4906.52 2111
4907.18 1950
4907.84 1916
4908.50 2003
4909.16 1973
4909.82 1909
4910.48 1993
4911.15 2000
4911.81 1920
4912.47 2015
4913.13 1997
4913.79 1860
4914.45 1886
4915.11 1912
4915.77 1808
4916.44 1956
4917.10 2017
4917.76 2002
4918.42 2002
4919.08 2081
4919.74 1993
4920.41 2010
4921.07 1841
4921.73 1873
4922.39 1882
4923.05 1937
4923.72 1827
4924.38 1848
4925.04 1949
4925.70 1793
4926.36 1791
4927.03 1917
4927.69 1859
4928.35 1893
4929.01 1958
4929.67 1869
4930.34 1847
4931.00 1903
4931.66 1838
4932.32 1930
4932.99 1878
4933.65 1867
4934.31 1817
4934.98 1853
4935.64 1876
4936.30 1958
4936.96 1908
4937.63 1943
4938.29 1917
4938.95 1929
4939.62 1914
4940.28 1938
4940.94 1810
4941.61 1799
4942.27 1758
4942.93 1741
4943.60 1827
4944.26 1831
4944.92 1782
4945.59 1772
4946.25 1843
4946.91 1941
4947.58 1959
4948.24 1943
4948.90 2003
4949.57 1973
4950.23 1971
4950.89 2044
4951.56 2034
4952.22 2126
4952.89 2010
4953.55 1957
4954.21 1906
4954.88 1929
4955.54 1796
4956.21 1773
4956.87 1820
4957.53 1934
4958.20 1952
4958.86 1900
4959.53 1934
4960.19 1891
4960.86 1922
4961.52 1901
4962.19 1826
4962.85 1828
4963.52 1850
4964.18 1956
4964.84 1956
4965.51 1914
4966.17 1828
4966.84 1855
4967.50 1843
4968.17 1979
4968.83 1915
4969.50 1901
4970.16 2147
4970.83 2146
4971.49 2058
4972.16 2108
4972.82 2066
4973.49 1929
4974.16 1905
4974.82 1835
4975.49 1805
4976.15 1884
4976.82 1862
4977.48 1888
4978.15 1825
4978.81 1868
4979.48 1866
4980.15 1943
4980.81 1923
4981.48 1922
4982.14 1997
4982.81 1879
4983.48 1871
4984.14 1900
4984.81 1943
4985.47 2039
4986.14 2048
4986.81 2013
4987.47 1967
4988.14 2042
4988.80 2070
4989.47 2179
4990.14 2158
4990.80 2250
4991.47 2381
4992.14 2652
4992.80 2829
4993.47 3093
4994.14 3154
4994.80 3046
4995.47 3104
4996.14 3097
4996.80 2984
4997.47 2793
4998.14 2597
4998.81 2276
4999.47 2236
5000.14 2075
5000.81 2114
5001.47 2016
5002.14 1825
5002.81 1867
5003.48 1828
5004.14 1885
5004.81 1853
5005.48 1944
5006.15 1835
5006.81 1927
5007.48 1926
5008.15 1886
5008.82 1931
5009.48 1928
5010.15 2012
5010.82 1982
5011.49 1920
5012.16 1938
5012.82 1991
5013.49 1979
5014.16 2035
5014.83 1864
5015.50 1899
5016.16 1864
5016.83 1844
5017.50 1849
5018.17 1853
5018.84 2096
5019.50 2182
5020.17 2055
5020.84 2130
5021.51 2224
5022.18 2316
5022.85 2251
5023.52 2366
5024.19 2492
5024.85 2483
5025.52 2559
5026.19 2675
5026.86 2547
5027.53 2557
5028.20 2910
5028.87 2673
5029.54 2506
5030.21 2483
5030.87 2566
5031.54 2676
5032.21 2496
5032.88 2397
5033.55 2309
5034.22 2406
5034.89 2358
5035.56 2187
5036.23 2138
5036.90 2075
5037.57 2100
5038.24 2223
5038.91 2120
5039.58 2105
5040.25 1943
5040.92 1874
5041.59 1974
5042.26 2106
5042.93 2096
5043.60 2023
5044.27 2171
5044.94 2238
5045.61 2303
5046.28 2449
5046.95 2607
5047.62 2548
5048.29 2739
5048.96 2630
5049.63 2614
5050.30 2708
5050.97 2565
5051.64 2506
5052.31 2337
5052.98 2299
5053.65 2358
5054.32 2160
5054.99 2000
5055.66 2006
5056.34 2001
5057.01 1964
5057.68 1944
5058.35 2006
5059.02 1951
5059.69 1978
5060.36 2135
5061.03 2109
5061.70 2211
5062.38 2215
5063.05 2158
5063.72 2189
5064.39 2296
5065.06 2258
5065.73 2227
5066.40 2244
5067.08 2064
5067.75 2172
5068.42 2129
5069.09 2045
5069.76 2000
5070.43 1969
5071.11 2074
5071.78 2106
5072.45 1976
5073.12 1992
5073.79 1945
5074.47 1963
5075.14 2179
5075.81 2209
5076.48 2019
5077.15 1831
5077.83 1947
5078.50 2027
5079.17 1801
5079.84 1866
5080.52 1968
5081.19 2022
5081.86 1935
5082.53 2041
5083.21 2043
5083.88 2089
5084.55 2188
5085.22 2140
5085.90 2021
5086.57 1991
5087.24 2093
5087.92 2060
5088.59 2057
5089.26 2044
5089.93 2054
5090.61 2183
5091.28 2056
5091.95 2101
5092.63 2135
5093.30 2189
5093.97 2182
5094.65 2289
5095.32 2134
5095.99 2187
5096.67 2286
5097.34 2106
5098.02 2129
5098.69 2116
5099.36 1999
5100.04 2209
5100.71 2116
5101.38 2152
5102.06 2023
5102.73 1958
5103.41 1954
5104.08 2071
5104.75 1894
5105.43 1898
5106.10 1916
5106.78 1987
5107.45 2106
5108.12 2014
5108.80 2015
5109.47 2102
5110.15 2199
5110.82 2218
5111.50 2012
5112.17 1917
5112.85 1953
5113.52 1996
5114.20 1888
5114.87 2062
5115.54 1933
5116.22 2023
5116.89 1983
5117.57 1977
5118.24 2035
5118.92 1966
5119.59 1966
5120.27 1861
5120.94 1899
5121.62 2088
5122.30 2185
5122.97 2008
5123.65 2015
5124.32 1943
5125.00 1889
5125.67 2055
5126.35 1976
5127.02 1907
5127.70 1945
5128.37 1844
5129.05 1842
5129.73 1831
5130.40 1858
5131.08 1976
5131.75 1926
5132.43 1860
5133.10 1890
5133.78 1886
5134.46 1835
5135.13 1800
5135.81 1846
5136.49 1912
5137.16 1904
5137.84 1950
5138.51 1870
5139.19 1903
5139.87 1944
5140.54 1868
5141.22 1911
5141.90 1917
5142.57 1891
5143.25 1965
5143.93 1962
5144.60 1942
5145.28 1813
5145.96 1861
5146.63 1950
5147.31 1970
5147.99 1946
5148.66 1846
5149.34 1861
5150.02 1876
5150.69 1766
5151.37 1883
5152.05 1863
5152.73 1825
5153.40 1780
5154.08 1700
5154.76 1764
5155.44 1876
5156.11 1814
5156.79 1886
5157.47 1843
5158.15 1707
5158.82 1907
5159.50 1839
5160.18 1790
5160.86 1790
5161.53 1799
5162.21 1909
5162.89 1731
5163.57 1725
5164.25 1796
5164.92 1784
5165.60 1741
5166.28 1745
5166.96 1699
5167.64 1735
5168.31 1729
5168.99 1614
5169.67 1692
5170.35 1777
5171.03 1883
5171.71 1786
5172.39 1721
5173.06 1714
5173.74 1858
5174.42 1758
5175.10 1762
5175.78 1665
5176.46 1614
5177.14 1578
5177.82 1768
5178.49 1726
5179.17 1796
5179.85 1881
5180.53 1637
5181.21 1678
5181.89 1864
5182.57 1902
5183.25 1850
5183.93 1863
5184.61 1733
5185.29 1699
5185.97 1665
5186.64 1711
5187.32 1750
5188.00 1740
5188.68 1784
5189.36 1802
5190.04 1767
5190.72 1672
5191.40 1645
5192.08 1591
5192.76 1637
5193.44 1707
5194.12 1750
5194.80 1781
5195.48 1744
5196.16 1744
5196.84 1701
5197.52 1669
5198.20 1749
5198.88 1671
5199.56 1674
5200.24 1658
5200.92 1625
5201.60 1601
5202.28 1685
5202.96 1628
5203.65 1721
5204.33 1757
5205.01 1742
5205.69 1728
5206.37 1617
5207.05 1761
5207.73 1776
5208.41 1895
5209.09 1794
5209.77 1745
5210.45 1780
5211.13 1875
5211.82 1839
5212.50 1826
5213.18 1967
5213.86 1893
5214.54 1925
5215.22 1836
5215.90 1843
5216.58 2017
5217.27 1974
5217.95 1821
5218.63 1935
5219.31 1858
5219.99 1825
5220.67 1909
5221.36 1773
5222.04 1825
5222.72 1852
5223.40 1799
5224.08 1945
5224.77 1807
5225.45 1812
5226.13 1799
5226.81 1811
5227.49 1855
5228.18 1903
5228.86 1833
5229.54 1888
5230.22 1797
5230.91 1688
5231.59 1730
5232.27 1847
5232.95 1990
5233.63 1848
5234.32 1871
5235.00 1861
5235.68 1827
5236.37 1758
5237.05 1741
5237.73 1835
5238.41 1800
5239.10 1964
5239.78 1851
5240.46 1880
5241.15 1935
5241.83 1885
5242.51 1868
5243.20 1946
5243.88 2105
5244.56 1962
5245.24 1967
5245.93 1993
5246.61 2010
5247.29 1984
5247.98 1862
5248.66 1959
5249.35 1940
5250.03 1999
5250.71 1985
5251.40 2100
5252.08 2137
5252.76 2239
5253.45 2248
5254.13 2302
5254.82 2351
5255.50 2234
5256.18 2201
5256.87 2084
5257.55 1939
5258.24 2017
5258.92 1992
5259.60 2013
5260.29 2013
5260.97 1915
5261.66 2008
5262.34 1925
5263.03 1913
5263.71 1940
5264.40 1837
5265.08 1899
5265.76 1994
5266.45 1817
5267.13 1904
5267.82 1921
5268.50 1768
5269.19 1715
5269.87 1913
5270.56 1983
5271.24 1896
5271.93 1886
5272.61 1932
5273.30 2019
5273.98 2069
5274.67 2064
5275.35 1952
5276.04 1967
5276.72 1901
5277.41 1942
5278.10 2005
5278.78 1907
5279.47 1813
5280.15 1825
5280.84 1905
5281.52 1936
5282.21 2009
5282.89 2091
5283.58 2153
5284.27 2051
5284.95 2094
5285.64 2136
5286.32 2089
5287.01 2244
5287.70 2327
5288.38 2348
5289.07 2300
5289.75 2109
5290.44 2200
5291.13 2202
5291.81 2210
5292.50 2248
5293.19 2171
5293.87 2130
5294.56 2154
5295.25 2046
5295.93 2029
5296.62 2052
5297.31 1903
5297.99 2071
5298.68 2085
5299.37 1969
5300.05 2108
5300.74 2241
5301.43 2195
5302.11 2385
5302.80 2467
5303.49 2677
5304.18 2942
5304.86 3097
5305.55 3239
5306.24 3394
5306.92 3565
5307.61 3438
5308.30 3226
5308.99 3183
5309.67 2996
5310.36 2855
5311.05 2575
5311.74 2459
5312.42 2314
5313.11 2237
5313.80 2127
5314.49 2083
5315.18 1980
5315.86 2003
5316.55 1936
5317.24 2070
5317.93 2042
5318.62 2046
5319.30 1939
5319.99 2014
5320.68 1943
5321.37 1966
5322.06 1971
5322.74 1945
5323.43 1956
5324.12 2016
5324.81 1994
5325.50 1990
5326.19 2091
5326.88 2011
5327.56 1962
5328.25 2009
5328.94 2012
5329.63 2023
5330.32 2097
5331.01 2111
5331.70 1976
5332.39 2036
5333.07 2182
5333.76 2055
5334.45 2033
5335.14 2188
5335.83 2157
5336.52 2094
5337.21 2176
5337.90 2270
5338.59 2237
5339.28 2258
5339.97 2278
5340.66 2109
5341.35 2200
5342.04 2202
5342.73 2334
5343.42 2382
5344.10 2384
5344.79 2362
5345.48 2243
5346.17 2182
5346.86 2219
5347.55 2319
5348.24 2322
5348.93 2323
5349.62 2204
5350.31 2391
5351.00 2466
5351.69 2555
5352.39 2736
5353.08 2955
5353.77 3163
5354.46 3348
5355.15 3558
5355.84 3604
5356.53 3557
5357.22 3544
5357.91 3500
5358.60 3334
5359.29 3126
5359.98 3009
5360.67 2706
5361.36 2570
5362.05 2356
5362.74 2335
5363.44 2186
5364.13 2078
5364.82 2055
5365.51 2092
5366.20 2077
5366.89 2081
5367.58 2020
5368.27 2039
5368.96 2022
5369.66 1989
5370.35 2059
5371.04 2033
5371.73 1977
5372.42 1964
5373.11 1960
5373.81 2001
5374.50 2073
5375.19 1960
5375.88 2112
5376.57 1978
5377.26 2006
5377.96 1919
5378.65 2019
5379.34 1849
5380.03 1922
5380.72 1925
5381.42 1840
5382.11 1996
5382.80 1892
5383.49 2023
5384.18 2007
5384.88 2091
5385.57 1937
5386.26 1964
5386.95 2028
5387.65 1953
5388.34 1907
5389.03 1873
5389.72 2050
5390.42 2066
5391.11 2093
5391.80 2027
5392.50 2116
5393.19 2186
5393.88 2067
5394.57 2023
5395.27 2051
5395.96 2108
5396.65 2006
5397.35 1909
5398.04 1947
5398.73 2122
5399.43 2080
5400.12 2144
5400.81 1916
5401.51 1873
5402.20 1993
5402.89 1824
5403.59 1832
5404.28 2026
5404.97 1902
5405.67 1962
5406.36 1936
5407.06 1819
5407.75 1828
5408.44 1891
5409.14 1894
5409.83 1881
5410.53 1898
5411.22 1995
5411.91 2131
5412.61 1954
5413.30 2055
5414.00 2225
5414.69 1895
5415.38 1878
5416.08 1958
5416.77 1880
5417.47 1877
5418.16 1855
5418.86 1774
5419.55 1993
5420.25 1899
5420.94 1918
5421.64 1830
5422.33 1729
5423.03 1964
5423.72 1809
5424.41 1830
5425.11 1760
5425.80 1777
5426.50 1812
5427.19 1883
5427.89 1947
5428.59 1980
5429.28 1824
5429.98 1956
5430.67 1955
5431.37 1796
5432.06 1924
5432.76 1921
5433.45 1925
5434.15 2031
5434.84 1909
5435.54 1868
5436.23 1884
5436.93 1897
5437.63 1913
5438.32 1908
5439.02 1861
5439.71 1880
5440.41 1870
5441.11 1995
5441.80 1932
5442.50 1952
5443.19 1997
5443.89 1894
5444.59 2003
5445.28 2073
5445.98 2069
5446.68 1962
5447.37 2186
5448.07 2095
5448.76 2087
5449.46 2036
5450.16 2273
5450.85 2344
5451.55 2436
5452.25 2509
5452.94 2544
5453.64 2630
5454.34 2597
5455.03 2487
5455.73 2303
5456.43 2540
5457.13 2261
5457.82 2300
5458.52 2313
5459.22 2354
5459.91 2174
5460.61 2233
5461.31 2113
5462.01 2139
5462.70 2246
5463.40 2174
5464.10 2064
5464.80 2274
5465.49 2358
5466.19 2360
5466.89 2466
5467.59 2549
5468.28 2639
5468.98 2839
5469.68 2764
5470.38 2860
5471.07 2769
5471.77 2606
5472.47 2783
5473.17 2602
5473.87 2508
5474.56 2268
5475.26 2344
5475.96 2240
5476.66 2279
5477.36 2335
5478.06 2237
5478.75 2277
5479.45 2281
5480.15 2273
5480.85 2439
5481.55 2529
5482.25 2315
5482.95 2343
5483.64 2427
5484.34 2486
5485.04 2569
5485.74 2491
5486.44 2514
5487.14 2520
5487.84 2554
5488.54 2463
5489.23 2485
5489.93 2486
5490.63 2519
5491.33 2460
5492.03 2399
5492.73 2445
5493.43 2477
5494.13 2480
5494.83 2492
5495.53 2561
5496.23 2615
5496.93 2539
5497.63 2615
5498.33 2421
5499.03 2693
5499.73 2727
5500.43 2653
5501.13 2623
5501.83 2800
5502.53 2972
5503.23 2881
5503.93 3082
5504.63 3436
5505.33 3401
5506.03 3465
5506.73 3597
5507.43 3658
5508.13 3668
5508.83 3701
5509.53 3579
5510.23 3369
5510.93 3266
5511.63 3262
5512.33 3182
5513.03 3294
5513.73 3436
5514.43 3344
5515.13 3400
5515.83 3489
5516.53 3428
5517.23 3629
5517.93 3621
5518.64 3391
5519.34 3795
5520.04 3815
5520.74 3490
5521.44 3493
5522.14 3386
5522.84 3245
5523.54 3194
5524.24 2981
5524.95 2937
5525.65 2804
5526.35 2808
5527.05 2804
5527.75 2820
5528.45 2716
5529.15 2718
5529.86 2593
5530.56 2471
5531.26 2405
5531.96 2454
5532.66 2351
5533.36 2292
5534.07 2382
5534.77 2293
5535.47 2375
5536.17 2121
5536.87 2339
5537.58 2345
5538.28 2461
5538.98 2417
5539.68 2402
5540.39 2509
5541.09 2407
5541.79 2441
5542.49 2306
5543.20 2223
5543.90 2447
5544.60 2441
5545.30 2434
5546.01 2321
5546.71 2190
5547.41 2171
5548.11 2214
5548.82 2317
5549.52 2226
5550.22 2332
5550.93 2406
5551.63 2337
5552.33 2348
5553.03 2446
5553.74 2303
5554.44 2374
5555.14 2455
5555.85 2392
5556.55 2519
5557.25 2371
5557.96 2337
5558.66 2308
5559.36 2214
5560.07 2274
5560.77 2266
5561.48 2115
5562.18 2136
5562.88 1989
5563.59 2032
5564.29 2138
5564.99 2184
5565.70 2236
5566.40 2122
5567.11 1982
5567.81 2197
5568.51 2039
5569.22 2062
5569.92 2131
5570.63 2065
5571.33 1947
5572.04 1926
5572.74 2007
5573.44 2049
5574.15 2095
5574.85 2028
5575.56 2006
5576.26 2114
5576.97 2168
5577.67 2058
5578.38 2219
5579.08 2140
5579.79 2081
5580.49 2153
5581.20 2131
5581.90 1997
5582.61 2082
5583.31 2075
5584.02 2202
5584.72 2057
5585.43 2056
5586.13 2051
5586.84 1918
5587.54 2003
5588.25 2007
5588.95 1941
5589.66 2030
5590.36 1910
5591.07 1832
5591.77 1839
5592.48 1895
5593.19 2001
5593.89 1890
5594.60 1921
5595.30 1907
5596.01 1881
5596.71 1830
5597.42 1863
5598.13 1874
5598.83 2019
5599.54 1931
5600.24 1974
5600.95 1952
5601.66 1922
5602.36 1894
5603.07 1993
5603.78 1914
5604.48 1786
5605.19 1854
5605.89 1758
5606.60 1676
5607.31 1794
5608.01 1774
5608.72 1672
5609.43 1775
5610.13 1747
5610.84 1637
5611.55 1713
5612.25 1689
5612.96 1658
5613.67 1717
5614.38 1727
5615.08 1786
5615.79 1749
5616.50 1785
5617.20 1753
5617.91 1731
5618.62 1698
5619.33 1794
5620.03 1784
5620.74 1696
5621.45 1740
5622.15 1673
5622.86 1612
5623.57 1641
5624.28 1647
5624.99 1700
5625.69 1709
5626.40 1645
5627.11 1630
5627.82 1772
5628.52 1859
5629.23 1892
5629.94 1821
5630.65 1783
5631.36 1761
5632.06 1714
5632.77 1669
5633.48 1664
5634.19 1820
5634.90 2021
5635.61 1961
5636.31 1989
5637.02 1953
5637.73 1816
5638.44 1884
5639.15 1878
5639.86 1797
5640.56 1874
5641.27 1860
5641.98 1802
5642.69 1885
5643.40 1886
5644.11 1958
5644.82 1824
5645.53 1864
5646.24 1774
5646.94 1786
5647.65 1906
5648.36 1755
5649.07 1793
5649.78 1835
5650.49 1798
5651.20 1734
5651.91 1711
5652.62 1822
5653.33 1754
5654.04 1758
5654.75 1739
5655.46 1794
5656.17 1835
5656.88 1853
5657.59 1874
5658.30 1838
5659.01 1803
5659.71 1780
5660.42 2008
5661.13 1751
5661.84 1668
5662.55 1790
5663.26 1769
5663.97 1807
5664.69 1854
5665.40 1684
5666.11 1684
5666.82 1784
5667.53 1780
5668.24 1858
5668.95 1847
5669.66 1861
5670.37 1850
5671.08 1672
5671.79 1683
5672.50 1765
5673.21 1922
5673.92 1919
5674.63 1956
5675.34 1964
5676.05 2062
5676.76 2203
5677.48 2089
5678.19 2078
5678.90 2033
5679.61 1801
5680.32 1866
5681.03 1909
5681.74 1841
5682.45 1822
5683.16 1869
5683.88 1891
5684.59 1893
5685.30 1909
5686.01 2019
5686.72 2092
5687.43 1968
5688.15 1876
5688.86 1940
5689.57 1969
5690.28 1898
5690.99 1869
5691.70 1928
5692.42 1904
5693.13 2002
5693.84 1901
5694.55 1878
5695.26 1895
5695.98 1971
5696.69 1881
5697.40 1865
5698.11 1803
5698.82 1889
5699.54 1905
5700.25 1922
5700.96 1889
5701.67 1784
5702.39 1794
5703.10 1789
5703.81 1778
5704.52 1825
5705.24 1867
5705.95 1882
5706.66 1895
5707.38 1944
5708.09 1970
5708.80 2040
5709.51 1949
5710.23 1930
5710.94 1823
5711.65 1842
5712.37 1889
5713.08 1883
5713.79 1881
5714.51 1846
5715.22 1879
5715.93 1937
5716.65 1776
5717.36 1869
5718.07 1813
5718.79 1932
5719.50 1996
5720.21 1969
5720.93 2003
5721.64 2040
5722.36 1969
5723.07 1983
5723.78 1892
5724.50 1957
5725.21 1899
5725.92 1983
5726.64 2019
5727.35 1871
5728.07 2023
5728.78 2012
5729.50 2075
5730.21 2069
5730.92 2035
5731.64 2123
5732.35 2005
5733.07 2037
5733.78 2084
5734.50 1941
5735.21 1976
5735.93 2180
5736.64 2068
5737.35 1952
5738.07 2010
5738.78 2182
5739.50 2132
5740.21 2055
5740.93 2157
5741.64 2244
5742.36 2343
5743.07 2308
5743.79 2350
5744.50 2340
5745.22 2473
5745.93 2472
5746.65 2530
5747.37 2592
5748.08 2663
5748.80 2646
5749.51 2665
5750.23 2512
5750.94 2560
5751.66 2554
5752.37 2558
5753.09 2533
5753.81 2555
5754.52 2470
5755.24 2626
5755.95 2495
5756.67 2446
5757.38 2436
5758.10 2538
5758.82 2639
5759.53 2631
5760.25 2604
5760.96 2811
5761.68 2821
5762.40 2668
5763.11 2931
5763.83 2776
5764.55 2892
5765.26 3039
5765.98 3101
5766.70 3521
5767.41 3711
5768.13 4162
5768.85 4584
5769.56 4580
5770.28 4536
5771.00 4645
5771.71 4543
5772.43 4311
5773.15 4141
5773.86 3845
5774.58 3825
5775.30 3476
5776.01 3323
5776.73 3151
5777.45 3078
5778.17 2881
5778.88 2793
5779.60 2672
5780.32 2803
5781.04 3022
5781.75 2955
5782.47 2938
5783.19 3343
5783.91 3464
5784.62 3445
5785.34 3432
5786.06 3679
5786.78 3642
5787.49 3551
5788.21 3448
5788.93 3577
5789.65 3354
5790.37 3171
5791.08 3185
5791.80 3194
5792.52 3040
5793.24 3025
5793.96 2959
5794.68 2971
5795.39 3031
5796.11 3120
5796.83 3201
5797.55 3181
5798.27 3387
5798.99 3389
5799.70 3576
5800.42 3656
5801.14 3748
5801.86 3990
5802.58 4161
5803.30 4447
5804.02 4794
5804.74 5127
5805.45 6069
5806.17 7054
5806.89 7774
5807.61 8324
5808.33 8650
5809.05 8614
5809.77 8220
5810.49 7678
5811.21 6605
5811.93 5753
5812.65 5120
5813.37 4662
5814.09 4516
5814.81 4440
5815.52 4195
5816.24 4072
5816.96 4276
5817.68 4077
5818.40 4061
5819.12 4355
5819.84 4482
5820.56 4388
5821.28 4365
5822.00 4465
5822.72 4581
5823.44 4380
5824.16 4130
5824.88 4157
5825.60 4232
5826.32 4138
5827.04 4186
5827.76 3848
5828.48 3665
5829.21 3692
5829.93 3361
5830.65 3430
5831.37 3438
5832.09 3467
5832.81 3459
5833.53 3245
5834.25 3208
5834.97 3264
5835.69 3072
5836.41 3071
5837.13 3001
5837.85 3033
5838.57 3029
5839.30 3080
5840.02 2958
5840.74 2855
5841.46 2854
5842.18 2798
5842.90 2868
5843.62 2783
5844.34 2932
5845.07 2909
5845.79 2977
5846.51 3047
5847.23 2777
5847.95 2886
5848.67 2819
5849.39 2718
5850.12 2650
5850.84 2739
5851.56 2601
5852.28 2536
5853.00 2526
5853.73 2526
5854.45 2445
5855.17 2340
5855.89 2382
5856.61 2362
5857.34 2574
5858.06 2491
5858.78 2523
5859.50 2529
5860.23 2478
5860.95 2501
5861.67 2372
5862.39 2556
5863.11 2507
5863.84 2602
5864.56 2488
5865.28 2534
5866.01 2413
5866.73 2336
5867.45 2418
5868.17 2394
5868.90 2398
5869.62 2241
5870.34 2150
5871.07 2272
5871.79 2271
5872.51 2126
5873.23 2160
5873.96 2124
5874.68 2140
5875.40 2301
5876.13 2219
5876.85 2174
5877.57 2159
5878.30 2214
5879.02 2216
5879.74 2143
5880.47 2216
5881.19 2115
5881.92 2176
5882.64 2221
5883.36 2211
5884.09 2172
5884.81 2251
5885.53 2140
5886.26 2208
5886.98 2161
5887.71 2220
5888.43 2152
5889.15 2130
5889.88 2037
5890.60 2098
5891.33 2070
5892.05 2139
5892.78 2156
5893.50 2217
5894.23 2101
5894.95 2026
5895.67 1945
5896.40 2106
5897.12 2103
5897.85 2212
5898.57 2101
5899.30 1939
5900.02 1854
5900.75 1922
5901.47 2072
5902.20 2022
5902.92 2069
5903.65 2048
5904.37 2095
5905.10 2013
5905.82 2073
5906.55 2039
5907.27 2074
5908.00 1949
5908.72 1869
5909.45 2125
5910.17 1958
5910.90 1874
5911.62 1876
5912.35 1884
5913.08 1891
5913.80 1869
5914.53 1969
5915.25 1931
5915.98 1919
5916.70 1962
5917.43 1966
5918.16 2069
5918.88 2054
5919.61 1942
5920.33 2124
5921.06 2124
5921.79 2156
5922.51 2141
5923.24 2082
5923.97 2072
5924.69 1924
5925.42 2055
5926.14 1990
5926.87 2017
5927.60 2030
5928.32 2019
5929.05 1968
5929.78 1939
5930.50 1987
5931.23 2071
5931.96 1991
5932.68 2063
5933.41 2140
5934.14 2036
5934.86 2039
5935.59 1991
5936.32 2175
5937.05 2208
5937.77 2170
5938.50 2155
5939.23 2282
5939.95 2358
5940.68 2487
5941.41 2492
5942.14 2442
5942.86 2620
5943.59 2603
5944.32 2507
5945.05 2410
5945.77 2419
5946.50 2330
5947.23 2318
5947.96 2385
5948.68 2391
5949.41 2236
5950.14 2285
5950.87 2213
5951.60 2366
5952.32 2326
5953.05 2427
5953.78 2404
5954.51 2563
5955.24 2520
5955.96 2368
5956.69 2458
5957.42 2497
5958.15 2503
5958.88 2507
5959.61 2500
5960.33 2538
5961.06 2493
5961.79 2452
5962.52 2520
5963.25 2567
5963.98 2478
5964.71 2382
5965.44 2409
5966.16 2396
5966.89 2411
5967.62 2489
5968.35 2453
5969.08 2524
5969.81 2600
5970.54 2676
5971.27 2724
5972.00 2733
5972.73 2688
5973.46 2820
5974.18 2798
5974.91 2845
5975.64 2753
5976.37 2825
5977.10 2836
5977.83 2760
5978.56 2664
5979.29 2632
5980.02 2669
5980.75 2577
5981.48 2642
5982.21 2719
5982.94 2625
5983.67 2646
5984.40 2727
5985.13 2716
5985.86 2710
5986.59 2863
5987.32 2765
5988.05 2845
5988.78 2732
5989.51 2828
5990.24 2771
5990.97 2826
5991.70 2787
5992.43 2753
5993.16 2819
5993.89 2899
5994.62 2840
5995.35 2892
5996.09 2772
5996.82 2895
5997.55 2967
5998.28 2837
5999.01 2805
5999.74 2866
6000.47 2913
6001.20 3039
6001.93 3038
6002.66 2993
6003.39 2955
6004.13 2934
6004.86 3007
6005.59 2796
6006.32 2987
6007.05 2893
6007.78 2816
6008.51 2740
6009.25 2651
6009.98 2769
6010.71 2836
6011.44 2941
6012.17 2923
6012.90 3031
6013.64 3302
6014.37 3483
6015.10 3803
6015.83 4045
6016.56 4174
6017.29 4483
6018.03 4525
6018.76 4419
6019.49 4281
6020.22 4231
6020.96 4267
6021.69 4028
6022.42 3724
6023.15 3386
6023.88 3195
6024.62 3111
6025.35 3019
6026.08 2755
6026.81 2720
6027.55 2631
6028.28 2595
6029.01 2642
6029.75 2585
6030.48 2626
6031.21 2494
6031.94 2578
6032.68 2597
6033.41 2546
6034.14 2540
6034.88 2495
6035.61 2417
6036.34 2336
6037.07 2440
6037.81 2438
6038.54 2307
6039.27 2334
6040.01 2338
6040.74 2285
6041.47 2503
6042.21 2350
6042.94 2462
6043.68 2503
6044.41 2537
6045.14 2458
6045.88 2485
6046.61 2616
6047.34 2579
6048.08 2529
6048.81 2491
6049.55 2453
6050.28 2385
6051.01 2555
6051.75 2496
6052.48 2643
6053.22 2706
6053.95 2769
6054.68 2700
6055.42 2642
6056.15 2521
6056.89 2665
6057.62 2737
6058.36 2684
6059.09 2678
6059.83 2687
6060.56 2772
6061.29 2684
6062.03 2700
6062.76 2709
6063.50 2674
6064.23 2607
6064.97 2595
6065.70 2695
6066.44 2642
6067.17 2516
6067.91 2599
6068.64 2514
6069.38 2605
6070.11 2577
6070.85 2562
6071.58 2577
6072.32 2573
6073.06 2595
6073.79 2614
6074.53 2533
6075.26 2542
6076.00 2613
6076.73 2554
6077.47 2466
6078.20 2553
6078.94 2503
6079.68 2430
6080.41 2395
6081.15 2487
6081.88 2291
6082.62 2361
6083.35 2429
6084.09 2389
6084.83 2410
6085.56 2423
6086.30 2452
6087.04 2441
6087.77 2328
6088.51 2225
6089.24 2379
6089.98 2447
6090.72 2454
6091.45 2471
6092.19 2400
6092.93 2413
6093.66 2392
6094.40 2423
6095.14 2397
6095.87 2447
6096.61 2426
6097.35 2540
6098.08 2610
6098.82 2583
6099.56 2527
6100.29 2618
6101.03 2505
6101.77 2332
6102.51 2468
6103.24 2447
6103.98 2395
6104.72 2316
6105.46 2238
6106.19 2234
6106.93 2467
6107.67 2394
6108.41 2479
6109.14 2572
6109.88 2437
6110.62 2476
6111.36 2469
6112.09 2378
6112.83 2379
6113.57 2323
6114.31 2391
6115.04 2394
6115.78 2441
6116.52 2554
6117.26 2452
6118.00 2490
6118.73 2650
6119.47 2602
6120.21 2621
6120.95 2563
6121.69 2492
6122.43 2462
6123.16 2548
6123.90 2618
6124.64 2693
6125.38 2525
6126.12 2545
6126.86 2611
6127.60 2753
6128.33 2825
6129.07 2690
6129.81 2643
6130.55 2583
6131.29 2665
6132.03 2682
6132.77 2614
6133.51 2651
6134.25 2712
6134.98 2793
6135.72 2697
6136.46 2596
6137.20 2657
6137.94 2622
6138.68 2712
6139.42 2842
6140.16 2773
6140.90 2689
6141.64 2797
6142.38 2772
6143.12 2819
6143.86 2789
6144.60 2744
6145.34 2683
6146.08 2811
6146.82 2769
6147.56 2768
6148.30 2733
6149.04 2698
6149.78 2816
6150.52 2923
6151.26 3019
6152.00 2802
6152.74 2795
6153.48 2861
6154.22 2915
6154.96 2928
6155.70 3023
6156.44 3014
6157.18 3121
6157.92 3146
6158.66 3118
6159.40 3132
6160.14 3403
6160.88 3234
6161.62 3264
6162.36 3391
6163.10 3395
6163.85 3439
6164.59 3516
6165.33 3454
6166.07 3498
6166.81 3308
6167.55 3606
6168.29 3771
6169.03 3837
6169.77 3986
6170.51 4138
6171.26 4111
6172.00 4147
6172.74 4144
6173.48 4232
6174.22 4425
6174.96 4332
6175.70 4372
6176.45 4253
6177.19 4235
6177.93 4120
6178.67 4179
6179.41 4160
6180.16 3978
6180.90 3922
6181.64 3897
6182.38 3942
6183.12 4109
6183.87 3967
6184.61 3946
6185.35 3995
6186.09 3994
6186.83 4078
6187.58 4158
6188.32 4297
6189.06 4121
6189.80 4288
6190.55 4065
6191.29 4170
6192.03 4246
6192.77 4328
6193.52 4369
6194.26 4440
6195.00 4514
6195.74 4567
6196.49 4864
6197.23 4951
6197.97 5012
6198.72 5134
6199.46 5164
6200.20 5248
6200.94 5133
6201.69 5096
6202.43 5175
6203.17 5278
6203.92 5221
6204.66 5021
6205.40 5163
6206.15 5313
6206.89 5271
6207.63 5134
6208.38 5451
6209.12 5866
6209.87 6596
6210.61 7644
6211.35 8787
6212.10 10061
6212.84 12041
6213.58 14446
6214.33 15985
6215.07 17282
6215.82 17466
6216.56 17573
6217.30 16503
6218.05 15064
6218.79 13370
6219.54 11381
6220.28 9761
6221.02 8153
6221.77 7174
6222.51 6333
6223.26 5683
6224.00 5281
6224.75 4800
6225.49 4624
6226.24 4515
6226.98 4685
6227.73 4482
6228.47 4498
6229.21 4614
6229.96 4580
6230.70 4629
6231.45 4651
6232.19 4602
6232.94 4285
6233.68 4136
6234.43 3906
6235.17 3596
6235.92 3364
6236.67 3276
6237.41 3324
6238.16 3208
6238.90 3268
6239.65 3490
6240.39 3423
6241.14 3414
6241.88 3230
6242.63 3240
6243.37 3438
6244.12 3453
6244.87 3637
6245.61 3515
6246.36 3423
6247.10 3556
6247.85 3438
6248.59 3521
6249.34 3937
6250.09 3917
6250.83 3856
6251.58 3844
6252.33 4156
6253.07 4152
6253.82 4181
6254.56 4242
6255.31 4369
6256.06 4479
6256.80 4276
6257.55 4202
6258.30 3978
6259.04 3967
6259.79 3779
6260.54 3798
6261.28 3863
6262.03 3593
6262.78 3697
6263.52 3665
6264.27 3541
6265.02 3673
6265.76 3611
6266.51 3612
6267.26 3588
6268.01 3504
6268.75 3611
6269.50 3664
6270.25 3689
6270.99 3625
6271.74 3609
6272.49 3538
6273.24 3368
6273.98 3524
6274.73 3383
6275.48 3425
6276.23 3420
6276.97 3386
6277.72 3620
6278.47 3551
6279.22 3592
6279.96 3645
6280.71 3742
6281.46 3884
6282.21 3928
6282.96 3865
6283.70 3934
6284.45 3942
6285.20 3766
6285.95 3712
6286.70 3641
6287.45 3454
6288.19 3345
6288.94 3238
6289.69 3279
6290.44 3175
6291.19 3289
6291.94 3285
6292.68 3220
6293.43 3129
6294.18 3074
6294.93 3206
6295.68 3453
6296.43 3249
6297.18 3333
6297.93 3191
6298.67 3205
6299.42 3107
6300.17 3040
6300.92 2939
6301.67 2865
6302.42 2879
6303.17 2924
6303.92 2962
6304.67 2728
6305.42 2573
6306.17 2694
6306.92 2664
6307.67 2664
6308.41 2708
6309.16 2819
6309.91 2896
6310.66 2907
6311.41 2673
6312.16 2751
6312.91 2682
6313.66 2634
6314.41 2708
6315.16 2547
6315.91 2707
6316.66 2735
6317.41 2624
6318.16 2663
6318.91 2557
6319.66 2472
6320.41 2696
6321.16 2738
6321.91 2695
6322.66 2712
6323.41 2678
6324.16 2760
6324.92 2680
6325.67 2561
6326.42 2511
6327.17 2442
6327.92 2411
6328.67 2417
6329.42 2408
6330.17 2425
6330.92 2347
6331.67 2400
6332.42 2354
6333.17 2381
6333.92 2348
6334.68 2326
6335.43 2252
6336.18 2447
6336.93 2416
6337.68 2349
6338.43 2300
6339.18 2326
6339.93 2406
6340.69 2283
6341.44 2175
6342.19 2208
6342.94 2424
6343.69 2280
6344.44 2212
6345.20 2185
6345.95 2255
6346.70 2336
6347.45 2317
6348.20 2362
6348.95 2149
6349.71 2157
6350.46 2201
6351.21 2184
6351.96 2279
6352.71 2313
6353.47 2351
6354.22 2290
6354.97 2275
6355.72 2356
6356.48 2414
6357.23 2413
6357.98 2597
6358.73 2597
6359.49 2592
6360.24 2464
6360.99 2489
6361.74 2391
6362.50 2569
6363.25 2548
6364.00 2257
6364.76 2306
6365.51 2232
6366.26 2243
6367.01 2204
6367.77 2217
6368.52 2209
6369.27 2178
6370.03 2226
6370.78 2188
6371.53 2239
6372.29 2147
6373.04 2069
6373.79 2243
6374.55 2212
6375.30 2009
6376.05 2021
6376.81 2189
6377.56 2125
6378.31 2139
6379.07 2207
6379.82 2210
6380.58 2239
6381.33 2109
6382.08 2117
6382.84 2102
6383.59 2265
6384.35 2174
6385.10 2197
6385.85 2204
6386.61 2151
6387.36 2168
6388.12 2116
6388.87 2135
6389.62 2072
6390.38 2096
6391.13 2142
6391.89 2160
6392.64 2146
6393.40 2073
6394.15 1992
6394.91 2032
6395.66 2117
6396.42 2107
6397.17 2049
6397.93 2090
6398.68 2017
6399.44 2105
6400.19 2089
6400.95 2095
6401.70 2083
6402.46 2063
6403.21 2066
6403.97 2069
6404.72 2039
6405.48 1964
6406.23 2065
6406.99 2085
6407.74 2072
6408.50 2047
6409.25 2052
6410.01 2027
6410.76 2066
6411.52 2087
6412.28 2051
6413.03 2069
6413.79 2095
6414.54 2229
6415.30 2135
6416.05 2114
6416.81 2178
6417.57 2207
6418.32 2153
6419.08 2166
6419.83 2147
6420.59 2170
6421.35 2088
6422.10 2076
6422.86 2102
6423.62 2129
6424.37 2012
6425.13 2129
6425.89 2310
6426.64 2202
6427.40 2142
6428.15 2021
6428.91 2123
6429.67 2168
6430.42 2124
6431.18 2139
6431.94 2165
6432.70 2103
6433.45 2116
6434.21 2158
6434.97 2181
6435.72 2153
6436.48 2193
6437.24 2222
6437.99 2203
6438.75 2074
6439.51 2135
6440.27 2164
6441.02 2135
6441.78 2243
6442.54 2270
6443.30 2325
6444.05 2350
6444.81 2384
6445.57 2240
6446.33 2205
6447.08 2287
6447.84 2259
6448.60 2262
6449.36 2360
6450.12 2394
6450.87 2300
6451.63 2298
6452.39 2421
6453.15 2355
6453.91 2333
6454.66 2357
6455.42 2407
6456.18 2425
6456.94 2335
6457.70 2321
6458.46 2447
6459.21 2410
6459.97 2350
6460.73 2361
6461.49 2417
6462.25 2489
6463.01 2463
6463.77 2605
6464.52 2582
6465.28 2428
6466.04 2415
6466.80 2604
6467.56 2558
6468.32 2660
6469.08 2521
6469.84 2510
6470.60 2615
6471.36 2662
6472.11 2578
6472.87 2575
6473.63 2598
6474.39 2693
6475.15 2717
6475.91 2667
6476.67 2677
6477.43 2706
6478.19 2725
6478.95 2700
6479.71 2770
6480.47 2792
6481.23 2788
6481.99 2758
6482.75 2782
6483.51 2851
6484.27 2849
6485.03 2904
6485.79 2921
6486.55 2919
6487.31 3042
6488.07 3093
6488.83 3137
6489.59 3115
6490.35 3089
6491.11 3207
6491.87 3169
6492.63 3022
6493.39 3061
6494.15 3190
6494.91 3198
6495.67 3231
6496.43 3403
6497.19 3309
6497.95 3440
6498.71 3476
6499.48 3466
6500.24 3431
6501.00 3663
6501.76 3662
6502.52 3742
6503.28 3770
6504.04 3505
6504.80 3596
6505.56 3775
6506.32 3739
6507.09 3794
6507.85 3800
6508.61 3966
6509.37 3794
6510.13 3820
6510.89 3884
6511.65 4001
6512.42 4103
6513.18 4178
6513.94 4176
6514.70 4507
6515.46 4831
6516.22 5096
6516.99 5188
6517.75 5615
6518.51 5750
6519.27 5723
6520.03 5767
6520.80 5802
6521.56 5656
6522.32 5553
6523.08 5577
6523.84 5679
6524.61 5859
6525.37 6044
6526.13 6705
6526.89 7275
6527.66 8018
6528.42 8411
6529.18 8619
6529.94 9164
6530.71 9066
6531.47 8725
6532.23 8140
6533.00 7562
6533.76 7088
6534.52 6788
6535.28 6137
6536.05 5912
6536.81 5844
6537.57 5613
6538.34 5502
6539.10 5818
6539.86 6247
6540.63 6777
6541.39 7433
6542.15 8138
6542.92 8490
6543.68 8565
6544.44 8069
6545.21 7680
6545.97 7077
6546.73 6406
6547.50 5862
6548.26 5193
6549.02 4937
6549.79 4494
6550.55 4139
6551.31 4030
6552.08 3903
6552.84 3783
6553.61 3712
6554.37 3665
6555.13 3720
6555.90 3826
6556.66 3882
6557.43 3635
6558.19 3782
6558.96 3745
6559.72 3826
6560.48 3811
6561.25 3759
6562.01 3635
6562.78 3521
6563.54 3774
6564.31 3785
6565.07 3666
6565.84 3848
6566.60 4137
6567.37 4177
6568.13 4208
6568.90 4080
6569.66 4012
6570.43 4149
6571.19 4036
6571.96 4109
6572.72 4109
6573.49 4070
6574.25 4111
6575.02 4063
6575.78 4046
6576.55 4087
6577.31 4422
6578.08 4480
6578.84 4612
6579.61 4661
6580.37 4707
6581.14 4704
6581.91 4641
6582.67 4551
6583.44 4545
6584.20 4545
6584.97 4426
6585.73 4475
6586.50 4240
6587.27 4294
6588.03 4318
6588.80 4250
6589.56 4015
6590.33 4214
6591.10 4292
6591.86 4258
6592.63 4179
6593.39 4207
6594.16 4430
6594.93 4570
6595.69 4427
6596.46 4882
6597.23 4920
6597.99 5140
6598.76 5371
6599.53 5503
6600.29 5621
6601.06 5509
6601.83 5409
6602.59 5286
6603.36 4978
6604.13 4941
6604.89 4663
6605.66 4533
6606.43 4379
6607.20 4173
6607.96 4007
6608.73 4168
6609.50 3923
6610.26 3990
6611.03 3916
6611.80 3970
6612.57 3706
6613.33 3695
6614.10 3666
6614.87 3798
6615.64 3937
6616.40 4123
6617.17 3918
6617.94 3956
6618.71 4075
6619.48 4072
6620.24 3948
6621.01 3982
6621.78 3766
6622.55 3918
6623.32 3917
6624.08 3788
6624.85 3694
6625.62 4037
6626.39 3835
6627.16 3953
6627.92 3922
6628.69 3883
6629.46 3663
6630.23 3765
6631.00 3946
6631.77 3791
6632.54 3711
6633.30 3703
6634.07 3769
6634.84 4016
6635.61 4194
6636.38 4384
6637.15 4779
6637.92 5252
6638.69 5685
6639.45 6083
6640.22 6529
6640.99 6878
6641.76 6990
6642.53 6772
6643.30 6572
6644.07 6195
6644.84 5685
6645.61 5145
6646.38 4715
6647.15 4414
6647.92 3979
6648.69 3685
6649.46 3532
6650.22 3439
6650.99 3338
6651.76 3277
6652.53 3253
6653.30 3214
6654.07 3144
6654.84 3068
6655.61 3163
6656.38 3272
6657.15 3254
6657.92 3131
6658.69 3218
6659.46 3107
6660.23 3231
6661.00 3091
6661.77 3049
6662.54 3101
6663.31 2977
6664.09 2802
6664.86 2907
6665.63 3035
6666.40 2894
6667.17 2936
6667.94 3003
6668.71 3129
6669.48 2940
6670.25 2821
6671.02 2911
6671.79 2963
6672.56 3158
6673.33 3106
6674.10 3085
6674.88 3167
6675.65 3027
6676.42 3094
6677.19 3143
6677.96 3189
6678.73 3346
6679.50 3390
6680.27 3234
6681.05 3203
6681.82 3280
6682.59 3216
6683.36 2994
6684.13 3086
6684.90 2902
6685.67 2802
6686.45 2975
6687.22 2974
6687.99 2976
6688.76 2983
6689.53 3009
6690.31 3111
6691.08 3156
6691.85 3174
6692.62 3080
6693.39 3069
6694.17 3170
6694.94 3077
6695.71 3142
6696.48 2920
6697.25 2878
6698.03 2990
6698.80 2957
6699.57 2770
6700.34 2606
6701.12 2795
6701.89 2646
6702.66 2617
6703.43 2589
6704.21 2576
6704.98 2675
6705.75 2579
6706.53 2641
6707.30 2795
6708.07 2694
6708.84 2741
6709.62 2710
6710.39 2655
6711.16 2655
6711.94 2660
6712.71 2675
6713.48 2666
6714.26 2663
6715.03 2643
6715.80 2487
6716.58 2687
6717.35 2623
6718.12 2615
6718.90 2543
6719.67 2561
6720.45 2453
6721.22 2473
6721.99 2447
6722.77 2512
6723.54 2430
6724.31 2295
6725.09 2408
6725.86 2421
6726.64 2305
6727.41 2367
6728.18 2414
6728.96 2284
6729.73 2302
6730.51 2210
6731.28 2294
6732.06 2341
6732.83 2260
6733.60 2330
6734.38 2231
6735.15 2126
6735.93 2290
6736.70 2291
6737.48 2354
6738.25 2360
6739.03 2324
6739.80 2200
6740.58 2347
6741.35 2317
6742.13 2323
6742.90 2348
6743.68 2331
6744.45 2261
6745.23 2377
6746.00 2290
6746.78 2333
6747.55 2324
6748.33 2340
6749.10 2265
6749.88 2322
6750.65 2245
6751.43 2275
6752.20 2176
6752.98 2325
6753.75 2314
6754.53 2341
6755.31 2361
6756.08 2301
6756.86 2309
6757.63 2404
6758.41 2340
6759.19 2257
6759.96 2209
6760.74 2176
6761.51 2331
6762.29 2128
6763.07 2094
6763.84 2135
6764.62 2044
6765.39 2079
6766.17 2081
6766.95 2195
6767.72 2098
6768.50 2026
6769.28 2159
6770.05 2020
6770.83 2148
6771.61 2168
6772.38 2037
6773.16 2061
6773.94 2176
6774.71 2199
6775.49 2197
6776.27 2095
6777.04 2106
6777.82 2066
6778.60 2161
6779.37 2104
6780.15 2108
6780.93 2282
6781.71 2172
6782.48 2033
6783.26 2098
6784.04 2169
6784.81 2196
6785.59 2120
6786.37 2125
6787.15 2137
6787.92 2099
6788.70 2159
6789.48 2063
6790.26 1938
6791.04 2039
6791.81 1982
6792.59 2051
6793.37 2011
6794.15 2047
6794.92 2035
6795.70 2040
6796.48 2033
6797.26 2037
6798.04 1996
6798.81 1963
6799.59 2000
6800.37 1784
6801.15 1923
6801.93 1968
6802.71 1812
6803.48 1901
6804.26 1960
6805.04 1956
6805.82 1983
6806.60 2011
6807.38 1985
6808.16 2034
6808.94 2050
6809.71 1995
6810.49 1948
6811.27 2042
6812.05 2023
6812.83 2157
6813.61 2073
6814.39 2008
6815.17 2033
6815.95 1925
6816.73 1955
6817.50 1875
6818.28 1948
6819.06 1970
6819.84 2121
6820.62 1916
6821.40 1967
6822.18 2081
6822.96 2153
6823.74 2055
6824.52 2152
6825.30 2154
6826.08 2167
6826.86 2191
6827.64 2209
6828.42 2138
6829.20 2073
6829.98 2041
6830.76 2137
6831.54 2045
6832.32 2062
6833.10 2169
6833.88 2059
6834.66 1966
6835.44 1964
6836.22 2057
6837.00 2067
6837.78 2070
6838.56 1947
6839.34 2047
6840.12 1986
6840.90 1851
6841.68 2049
6842.46 2027
6843.24 2065
6844.03 2134
6844.81 1933
6845.59 1928
6846.37 2034
6847.15 2125
6847.93 2015
6848.71 2009
6849.49 2016
6850.27 2051
6851.05 2160
6851.84 2247
6852.62 2146
6853.40 2137
6854.18 2302
6854.96 2507
6855.74 2638
6856.52 2925
6857.30 2950
6858.09 3001
6858.87 2973
6859.65 2859
6860.43 2725
6861.21 2757
6861.99 2567
6862.78 2494
6863.56 2574
6864.34 2622
6865.12 2468
6865.90 2596
6866.69 2500
6867.47 2396
6868.25 2431
6869.03 2291
6869.82 2377
6870.60 2344
6871.38 2359
6872.16 2300
6872.94 2354
6873.73 2280
6874.51 2241
6875.29 2304
6876.07 2080
6876.86 2110
6877.64 2098
6878.42 2187
6879.21 2136
6879.99 2272
6880.77 2111
6881.55 2219
6882.34 2221
6883.12 2093
6883.90 2091
6884.69 2143
6885.47 2061
6886.25 2096
6887.04 2264
6887.82 2255
6888.60 2150
6889.39 2159
6890.17 2249
6890.95 2215
6891.74 2206
6892.52 2346
6893.30 2405
6894.09 2465
6894.87 2425
6895.65 2496
6896.44 2501
6897.22 2501
6898.01 2305
6898.79 2337
6899.57 2442
6900.36 2334
6901.14 2275
6901.93 2289
6902.71 2307
6903.49 2304
6904.28 2408
6905.06 2347
6905.85 2360
6906.63 2284
6907.42 2289
6908.20 2438
6908.98 2391
6909.77 2333
6910.55 2393
6911.34 2411
6912.12 2307
6912.91 2386
6913.69 2242
6914.48 2370
6915.26 2402
6916.05 2259
6916.83 2196
6917.62 2183
6918.40 2299
6919.19 2406
6919.97 2342
6920.76 2279
6921.54 2436
6922.33 2507
6923.11 2407
6923.90 2391
6924.68 2497
6925.47 2429
6926.25 2388
6927.04 2405
6927.82 2401
6928.61 2468
6929.40 2551
6930.18 2612
6930.97 2525
6931.75 2504
6932.54 2644
6933.32 2508
6934.11 2472
6934.90 2613
6935.68 2526
6936.47 2539
6937.25 2615
6938.04 2593
6938.83 2704
6939.61 2672
6940.40 2620
6941.19 2570
6941.97 2617
6942.76 2783
6943.54 2736
6944.33 2712
6945.12 2774
6945.90 2795
6946.69 2836
6947.48 2982
6948.26 3023
6949.05 3104
6949.84 3186
6950.62 3041
6951.41 3166
6952.20 3150
6952.99 3215
6953.77 3207
6954.56 3311
6955.35 3329
6956.13 3104
6956.92 3177
6957.71 3285
6958.50 3316
6959.28 3216
6960.07 3170
6960.86 3406
6961.64 3423
6962.43 3484
6963.22 3571
6964.01 3391
6964.80 3631
6965.58 3771
6966.37 3583
6967.16 3818
6967.95 3688
6968.73 3759
6969.52 3640
6970.31 3634
6971.10 3673
6971.89 3753
6972.67 3721
6973.46 3870
6974.25 3821
6975.04 4153
6975.83 4324
6976.62 4105
6977.40 4134
6978.19 4117
6978.98 4170
6979.77 4353
6980.56 4273
6981.35 4125
6982.13 4298
6982.92 4294
6983.71 4483
6984.50 4582
6985.29 4741
6986.08 4894
6986.87 5293
6987.66 5675
6988.45 6241
6989.23 7208
6990.02 7853
6990.81 9218
6991.60 9887
6992.39 10259
6993.18 10358
6993.97 10381
6994.76 9557
6995.55 8882
6996.34 7992
6997.13 7338
6997.92 6615
6998.71 5806
6999.50 5511
7000.29 5520
7001.07 5421
7001.86 5480
7002.65 5771
7003.44 6780
7004.23 7563
7005.02 8423
7005.81 8978
7006.60 9431
7007.39 9562
7008.18 9255
7008.97 8599
7009.76 7848
7010.55 6906
7011.34 6133
7012.14 5429
7012.93 4863
7013.72 4357
7014.51 4019
7015.30 3857
7016.09 3723
7016.88 3717
7017.67 3587
7018.46 3564
7019.25 3610
7020.04 3698
7020.83 3707
7021.62 3726
7022.41 3577
7023.20 3514
7024.00 3417
7024.79 3320
7025.58 3342
7026.37 3313
7027.16 3282
7027.95 3288
7028.74 3234
7029.53 3245
7030.32 3408
7031.12 3314
7031.91 3509
7032.70 3489
7033.49 3447
7034.28 3366
7035.07 3497
7035.87 3476
7036.66 3254
7037.45 3169
7038.24 3196
7039.03 3196
7039.82 3077
7040.62 3136
7041.41 3189
7042.20 3145
7042.99 3259
7043.78 3186
7044.58 3236
7045.37 3192
7046.16 3338
7046.95 3154
7047.75 3149
7048.54 3262
7049.33 3183
7050.12 3143
7050.92 3130
7051.71 3171
7052.50 3137
7053.29 3260
7054.09 3334
7054.88 3140
7055.67 3204
7056.46 3268
7057.26 3270
7058.05 3260
7058.84 3136
7059.64 3127
7060.43 3065
7061.22 3187
7062.02 2990
7062.81 2963
7063.60 2946
7064.39 3011
7065.19 2981
7065.98 2925
7066.77 2946
7067.57 2988
7068.36 2875
7069.16 2902
7069.95 2765
7070.74 2797
7071.54 2896
7072.33 2976
7073.12 2857
7073.92 2809
7074.71 2912
7075.51 2848
7076.30 2848
7077.09 2607
7077.89 2706
7078.68 2720
7079.48 2540
7080.27 2650
7081.06 2600
7081.86 2833
7082.65 2611
7083.45 2527
7084.24 2578
7085.04 2656
7085.83 2581
7086.62 2566
7087.42 2639
7088.21 2537
7089.01 2438
7089.80 2380
7090.60 2326
7091.39 2511
7092.19 2393
7092.98 2372
7093.78 2511
7094.57 2454
7095.37 2410
7096.16 2467
7096.96 2661
7097.75 2698
7098.55 2770
7099.34 2900
7100.14 2912
7100.93 2826
7101.73 2643
7102.52 2586
7103.32 2560
7104.11 2404
7104.91 2336
7105.71 2381
7106.50 2335
7107.30 2255
7108.09 2172
7108.89 2225
7109.68 2325
7110.48 2235
7111.28 2367
7112.07 2295
7112.87 2140
7113.66 2118
7114.46 2171
7115.26 2015
7116.05 2040
7116.85 2194
7117.65 2075
7118.44 2069
7119.24 1955
7120.03 1989
7120.83 2055
7121.63 2082
7122.42 2051
7123.22 1979
7124.02 2060
7124.81 2012
7125.61 2131
7126.41 2026
7127.20 2026
7128.00 2077
7128.80 2114
7129.59 2154
7130.39 2074
7131.19 1944
7131.99 1865
7132.78 1807
7133.58 2032
7134.38 2083
7135.17 2074
7135.97 2000
7136.77 2145
7137.57 2077
7138.36 2012
7139.16 1993
7139.96 2076
7140.76 2026
7141.55 1880
7142.35 2039
7143.15 1933
7143.95 1998
7144.74 1844
7145.54 1827
7146.34 1860
7147.14 1903
7147.94 1859
7148.73 1849
7149.53 1853
7150.33 1827
7151.13 1876
7151.93 1972
7152.72 1878
7153.52 1913
7154.32 1954
7155.12 1887
7155.92 1874
7156.72 1927
7157.51 1867
7158.31 1867
7159.11 1820
7159.91 1906
7160.71 1948
7161.51 1894
7162.31 1902
7163.11 1870
7163.90 1808
7164.70 1883
7165.50 1847
7166.30 1842
7167.10 1795
7167.90 1677
7168.70 1702
7169.50 1745
7170.30 1770
7171.10 1781
7171.90 1776
7172.69 1642
7173.49 1758
7174.29 1803
7175.09 1817
7175.89 1886
7176.69 1835
7177.49 1662
7178.29 1819
7179.09 1765
7179.89 1761
7180.69 1713
7181.49 1745
7182.29 1645
7183.09 1736
7183.89 1682
7184.69 1695
7185.49 1605
7186.29 1646
7187.09 1686
7187.89 1714
7188.69 1742
7189.49 1799
7190.29 1669
7191.09 1776
7191.89 1747
7192.69 1719
7193.49 1691
7194.29 1638
7195.09 1669
7195.89 1606
7196.70 1582
7197.50 1653
7198.30 1610
7199.10 1528
7199.90 1526
7200.70 1563
7201.50 1601
7202.30 1409
7203.10 1504
7203.90 1607
7204.70 1492
7205.51 1569
7206.31 1527
7207.11 1516
7207.91 1515
7208.71 1535
7209.51 1579
7210.31 1509
7211.12 1533
7211.92 1406
7212.72 1486
7213.52 1595
7214.32 1514
7215.12 1484
7215.92 1574
7216.73 1524
7217.53 1498
7218.33 1483
7219.13 1535
7219.93 1512
7220.74 1474
7221.54 1515
7222.34 1401
7223.14 1446
7223.94 1561
7224.75 1521
7225.55 1464
7226.35 1490
7227.15 1548
7227.96 1552
7228.76 1443
7229.56 1553
7230.36 1654
7231.17 1544
7231.97 1486
7232.77 1534
7233.57 1522
7234.38 1531
7235.18 1557
7235.98 1522
7236.79 1496
7237.59 1569
7238.39 1491
7239.19 1525
7240.00 1558
7240.80 1540
7241.60 1575
7242.41 1597
7243.21 1549
7244.01 1486
7244.82 1570
7245.62 1575
7246.42 1584
7247.23 1621
7248.03 1641
7248.83 1645
7249.64 1688
7250.44 1736
7251.25 1655
7252.05 1700
7252.85 1621
7253.66 1648
7254.46 1618
7255.27 1546
7256.07 1662
7256.87 1568
7257.68 1636
7258.48 1616
7259.29 1619
7260.09 1603
7260.89 1582
7261.70 1649
7262.50 1655
7263.31 1605
7264.11 1636
7264.92 1691
7265.72 1708
7266.53 1647
7267.33 1727
7268.13 1856
7268.94 1815
7269.74 1784
7270.55 1850
7271.35 1772
7272.16 1785
7272.96 1800
7273.77 1730
7274.57 1821
7275.38 1786
7276.18 1870
7276.99 1910
7277.79 1780
7278.60 1774
7279.40 1800
7280.21 1840
7281.01 1895
7281.82 1898
7282.63 1795
7283.43 1817
7284.24 1913
7285.04 1979
7285.85 1920
7286.65 1979
7287.46 2127
7288.27 2335
7289.07 2495
7289.88 2791
7290.68 3080
7291.49 3259
7292.29 3432
7293.10 3079
7293.91 2947
7294.71 2780
7295.52 2498
7296.33 2394
7297.13 2279
7297.94 2160
7298.74 2051
7299.55 1964
7300.36 1912
7301.16 1828
7301.97 1771
7302.78 1809
7303.58 1828
7304.39 1822
7305.20 1821
7306.00 1835
7306.81 1972
7307.62 1884
7308.42 1931
7309.23 1900
7310.04 1850
7310.84 1885
7311.65 1907
7312.46 2029
7313.27 1913
7314.07 2049
7314.88 2036
7315.69 1983
7316.50 1994
7317.30 2077
7318.11 2266
7318.92 2056
7319.72 2102
7320.53 2065
7321.34 2031
7322.15 2048
7322.96 2154
7323.76 2165
7324.57 2214
7325.38 2353
7326.19 2404
7326.99 2359
7327.80 2433
7328.61 2342
7329.42 2457
7330.23 2320
7331.03 2162
7331.84 2184
7332.65 2134
7333.46 2019
7334.27 2006
7335.08 1881
7335.88 1879
7336.69 1890
7337.50 1860
7338.31 1896
7339.12 1945
7339.93 2103
7340.74 2108
7341.54 2102
7342.35 2232
7343.16 2239
7343.97 2376
7344.78 2135
7345.59 1995
7346.40 1947
7347.21 1923
7348.02 1926
7348.82 1843
7349.63 1958
7350.44 1917
7351.25 1915
7352.06 1869
7352.87 1927
7353.68 1933
7354.49 1867
7355.30 1947
7356.11 1851
7356.92 1855
7357.73 1850
7358.54 1824
7359.35 1769
7360.16 1769
7360.97 1925
7361.78 1917
7362.59 1983
7363.40 1842
7364.21 1836
7365.02 1841
7365.83 1863
7366.64 1962
7367.45 2044
7368.26 1998
7369.07 1931
7369.88 1897
7370.69 1891
7371.50 1880
7372.31 2014
7373.12 1956
7373.93 1990
7374.74 2097
7375.55 2106
7376.36 1943
7377.17 2064
7377.98 1923
7378.79 2020
7379.60 2078
7380.42 2186
7381.23 2086
7382.04 1966
7382.85 2012
7383.66 2143
7384.47 2118
7385.28 2284
7386.09 2340
7386.90 2508
7387.71 2671
7388.53 2748
7389.34 2788
7390.15 2738
7390.96 2609
7391.77 2349
7392.58 2323
7393.39 2149
7394.21 2114
7395.02 2083
7395.83 1971
7396.64 1935
7397.45 1815
7398.27 1792
7399.08 1728
7399.89 1789
7400.70 1830
7401.51 1746
7402.33 1840
7403.14 1895
7403.95 1956
7404.76 1979
7405.57 1998
7406.39 2132
7407.20 2160
7408.01 2312
7408.82 2334
7409.64 2249
7410.45 2242
7411.26 2157
7412.07 2161
7412.89 2094
7413.70 1982
7414.51 1967
7415.32 1961
7416.14 1895
7416.95 1926
7417.76 1752
7418.58 1697
7419.39 1739
7420.20 1773
7421.02 1708
7421.83 1671
7422.64 1657
7423.45 1776
7424.27 1673
7425.08 1619
7425.89 1602
7426.71 1683
7427.52 1697
7428.33 1601
7429.15 1664
7429.96 1612
7430.78 1589
7431.59 1584
7432.40 1682
7433.22 1697
7434.03 1562
7434.84 1612
7435.66 1614
7436.47 1681
7437.29 1535
7438.10 1579
7438.91 1627
7439.73 1553
7440.54 1644
7441.36 1514
7442.17 1550
7442.99 1591
7443.80 1564
7444.61 1624
7445.43 1616
7446.24 1632
7447.06 1697
7447.87 1658
7448.69 1707
7449.50 1594
7450.32 1584
7451.13 1646
7451.95 1598
7452.76 1630
7453.58 1658
7454.39 1619
7455.21 1649
7456.02 1591
7456.84 1635
7457.65 1613
7458.47 1579
7459.28 1494
7460.10 1544
7460.91 1564
7461.73 1457
7462.54 1557
7463.36 1543
7464.17 1544
7464.99 1575
7465.80 1673
7466.62 1546
7467.44 1551
7468.25 1586
7469.07 1512
7469.88 1554
7470.70 1471
7471.51 1521
7472.33 1472
7473.15 1534
7473.96 1578
7474.78 1615
7475.59 1561
7476.41 1629
7477.23 1583
7478.04 1558
7478.86 1616
7479.67 1558
7480.49 1456
7481.31 1557
7482.12 1477
7482.94 1466
7483.76 1555
7484.57 1495
7485.39 1537
7486.21 1538
7487.02 1544
7487.84 1456
7488.66 1538
7489.47 1466
7490.29 1472
7491.11 1358
7491.92 1536
7492.74 1483
7493.56 1486
7494.38 1394
7495.19 1532
7496.01 1467
7496.83 1344
7497.64 1379
7498.46 1490
7499.28 1482
7500.10 1491
7500.91 1525
7501.73 1414
7502.55 1460
7503.37 1424
7504.18 1452
7505.00 1365
7505.82 1408
7506.64 1407
7507.46 1488
7508.27 1503
7509.09 1502
7509.91 1405
7510.73 1448
7511.55 1423
7512.36 1443
7513.18 1496
7514.00 1454
7514.82 1389
7515.64 1456
7516.45 1487
7517.27 1419
7518.09 1367
7518.91 1349
7519.73 1429
7520.55 1353
7521.37 1365
7522.18 1455
7523.00 1401
7523.82 1458
7524.64 1369
7525.46 1398
7526.28 1356
7527.10 1377
7527.92 1323
7528.74 1403
7529.55 1410
7530.37 1345
7531.19 1387
7532.01 1502
7532.83 1436
7533.65 1372
7534.47 1362
7535.29 1321
7536.11 1354
7536.93 1418
7537.75 1432
7538.57 1446
7539.39 1402
7540.21 1396
7541.03 1418
7541.84 1343
7542.66 1326
7543.48 1336
7544.30 1354
7545.12 1426
7545.94 1366
7546.76 1355
7547.58 1290
7548.40 1291
7549.22 1337
7550.04 1514
7550.86 1467
7551.68 1432
7552.51 1420
7553.33 1445
7554.15 1391
7554.97 1495
7555.79 1459
7556.61 1358
7557.43 1399
7558.25 1416
7559.07 1464
7559.89 1448
7560.71 1463
7561.53 1477
7562.35 1560
7563.17 1577
7563.99 1490
7564.81 1620
7565.64 1751
7566.46 1789
7567.28 1617
7568.10 1587
7568.92 1554
7569.74 1550
7570.56 1507
7571.38 1537
7572.21 1519
7573.03 1425
7573.85 1450
7574.67 1432
7575.49 1419
7576.31 1373
7577.13 1439
7577.96 1488
7578.78 1402
7579.60 1477
7580.42 1371
7581.24 1433
7582.07 1416
7582.89 1434
7583.71 1449
7584.53 1557
7585.35 1487
7586.18 1441
7587.00 1476
7587.82 1427
7588.64 1436
7589.46 1441
7590.29 1439
7591.11 1511
7591.93 1510
7592.75 1552
7593.58 1485
7594.40 1601
7595.22 1518
7596.04 1548
7596.87 1577
7597.69 1489
7598.51 1396
7599.34 1482
7600.16 1522
7600.98 1582
7601.80 1506
7602.63 1488
7603.45 1514
7604.27 1443
7605.10 1569
7605.92 1483
7606.74 1504
7607.57 1508
7608.39 1587
7609.21 1648
7610.04 1689
7610.86 1748
7611.68 1744
7612.51 1769
7613.33 1820
7614.15 1744
7614.98 1676
7615.80 1712
7616.62 1646
7617.45 1555
7618.27 1521
7619.10 1540
7619.92 1610
7620.74 1542
7621.57 1496
7622.39 1596
7623.22 1616
7624.04 1614
7624.86 1510
7625.69 1574
7626.51 1600
7627.34 1577
7628.16 1534
7628.99 1444
7629.81 1503
7630.64 1507
7631.46 1478
7632.28 1480
7633.11 1509
7633.93 1463
7634.76 1475
7635.58 1501
7636.41 1638
7637.23 1674
7638.06 1793
7638.88 1816
7639.71 1832
7640.53 1735
7641.36 1658
7642.18 1556
7643.01 1603
7643.83 1518
7644.66 1423
7645.48 1358
7646.31 1326
7647.14 1413
7647.96 1360
7648.79 1314
7649.61 1308
7650.44 1308
7651.26 1374
7652.09 1428
7652.91 1369
7653.74 1431
7654.57 1476
7655.39 1409
7656.22 1307
7657.04 1366
7657.87 1354
7658.70 1315
7659.52 1216
7660.35 1264
7661.17 1372
7662.00 1380
7662.83 1307
7663.65 1234
7664.48 1235
7665.31 1270
7666.13 1285
7666.96 1233
7667.79 1232
7668.61 1290
7669.44 1307
7670.27 1355
7671.09 1361
7671.92 1272
7672.75 1228
7673.57 1306
7674.40 1270
7675.23 1319
7676.05 1237
7676.88 1258
7677.71 1305
7678.53 1303
7679.36 1275
7680.19 1273
7681.02 1283
7681.84 1264
7682.67 1270
7683.50 1299
7684.33 1291
7685.15 1323
7685.98 1312
7686.81 1269
7687.64 1230
7688.46 1281
7689.29 1316
7690.12 1309
7690.95 1291
7691.77 1304
7692.60 1368
7693.43 1384
7694.26 1363
7695.09 1273
7695.91 1386
7696.74 1438
7697.57 1307
7698.40 1353
7699.23 1326
7700.06 1287
7700.88 1316
7701.71 1326
7702.54 1328
7703.37 1364
7704.20 1274
7705.03 1283
7705.85 1332
7706.68 1317
7707.51 1289
7708.34 1368
7709.17 1337
7710.00 1398
7710.83 1308
7711.66 1343
7712.48 1398
7713.31 1413
7714.14 1349
7714.97 1364
7715.80 1359
7716.63 1387
7717.46 1404
7718.29 1337
7719.12 1364
7719.95 1326
7720.78 1324
7721.61 1220
7722.44 1309
7723.27 1341
7724.09 1308
7724.92 1398
7725.75 1352
7726.58 1344
7727.41 1262
7728.24 1285
7729.07 1211
7729.90 1249
7730.73 1265
7731.56 1340
7732.39 1289
7733.22 1291
7734.05 1420
7734.88 1414
7735.71 1319
7736.54 1415
7737.37 1292
7738.20 1319
7739.03 1302
7739.86 1271
7740.70 1315
7741.53 1279
7742.36 1310
7743.19 1288
7744.02 1339
7744.85 1317
7745.68 1410
7746.51 1297
7747.34 1317
7748.17 1377
7749.00 1417
7749.83 1400
7750.66 1521
7751.50 1615
7752.33 1760
7753.16 1824
7753.99 1950
7754.82 2041
7755.65 2172
7756.48 2141
7757.31 1996
7758.15 1906
7758.98 1884
7759.81 1652
7760.64 1569
7761.47 1443
7762.30 1477
7763.13 1358
7763.97 1356
7764.80 1304
7765.63 1327
7766.46 1382
7767.29 1336
7768.13 1296
7768.96 1378
7769.79 1435
7770.62 1407
7771.45 1326
7772.29 1308
7773.12 1348
7773.95 1329
7774.78 1258
7775.62 1247
7776.45 1256
7777.28 1235
7778.11 1282
7778.95 1188
7779.78 1243
7780.61 1244
7781.44 1325
7782.28 1271
7783.11 1274
7783.94 1192
7784.77 1275
7785.61 1204
7786.44 1161
7787.27 1235
7788.11 1187
7788.94 1280
7789.77 1352
7790.61 1379
7791.44 1250
7792.27 1249
7793.10 1376
7793.94 1371
7794.77 1361
7795.60 1305
7796.44 1268
7797.27 1328
7798.11 1276
7798.94 1226
7799.77 1228
7800.61 1209
7801.44 1313
7802.27 1216
7803.11 1313
7803.94 1233
7804.78 1258
7805.61 1273
7806.44 1244
7807.28 1239
7808.11 1261
7808.95 1370
7809.78 1322
7810.61 1344
7811.45 1259
7812.28 1312
7813.12 1301
7813.95 1326
7814.79 1316
7815.62 1280
7816.45 1276
7817.29 1303
7818.12 1323
7818.96 1361
7819.79 1341
7820.63 1316
7821.46 1398
7822.30 1424
7823.13 1355
7823.97 1362
7824.80 1389
7825.64 1394
7826.47 1355
7827.31 1358
7828.14 1343
7828.98 1343
7829.81 1381
7830.65 1367
7831.48 1435
7832.32 1301
7833.15 1318
7833.99 1369
7834.83 1419
7835.66 1353
7836.50 1323
7837.33 1327
7838.17 1397
7839.00 1363
7839.84 1365
7840.68 1387
7841.51 1395
7842.35 1416
7843.18 1268
7844.02 1348
7844.86 1412
7845.69 1334
7846.53 1320
7847.36 1380
7848.20 1400
7849.04 1480
7849.87 1386
7850.71 1285
7851.55 1412
7852.38 1370
7853.22 1342
7854.05 1312
7854.89 1288
7855.73 1256
7856.56 1248
7857.40 1296
7858.24 1228
7859.08 1283
7859.91 1339
7860.75 1188
7861.59 1181
7862.42 1235
7863.26 1299
7864.10 1222
7864.93 1154
7865.77 1213
7866.61 1223
7867.45 1217
7868.28 1259
7869.12 1246
7869.96 1351
7870.80 1263
7871.63 1249
7872.47 1226
7873.31 1155
7874.15 1228
7874.98 1211
7875.82 1176
7876.66 1203
7877.50 1261
7878.33 1180
7879.17 1131
7880.01 1208
7880.85 1177
7881.69 1205
7882.52 1204
7883.36 1326
7884.20 1313
7885.04 1358
7885.88 1308
7886.71 1268
7887.55 1267
7888.39 1308
7889.23 1233
7890.07 1291
7890.91 1308
7891.75 1315
7892.58 1274
7893.42 1405
7894.26 1422
7895.10 1346
7895.94 1426
7896.78 1374
7897.62 1348
7898.46 1307
7899.29 1317
7900.13 1427
7900.97 1319
7901.81 1319
7902.65 1385
7903.49 1341
7904.33 1261
7905.17 1322
7906.01 1440
7906.85 1390
7907.69 1346
7908.53 1271
7909.37 1379
7910.21 1338
7911.04 1343
7911.88 1281
7912.72 1330
7913.56 1318
7914.40 1287
7915.24 1307
7916.08 1375
7916.92 1345
7917.76 1324
7918.60 1289
7919.44 1259
7920.28 1317
7921.12 1420
7921.96 1347
7922.80 1451
7923.64 1426
7924.48 1481
7925.32 1354
7926.16 1414
7927.01 1523
7927.85 1458
7928.69 1340
7929.53 1276
7930.37 1312
7931.21 1297
7932.05 1250
7932.89 1243
7933.73 1254
7934.57 1249
7935.41 1270
7936.25 1215
7937.09 1199
7937.93 1246
7938.78 1318
7939.62 1141
7940.46 1153
7941.30 1234
7942.14 1279
7942.98 1127
7943.82 1214
7944.66 1225
7945.51 1132
7946.35 1101
7947.19 1109
7948.03 1190
7948.87 1184
7949.71 1128
7950.56 1235
7951.40 1220
7952.24 1205
7953.08 1163
7953.92 1141
7954.76 1127
7955.61 1132
7956.45 1146
7957.29 1207
7958.13 1187
7958.97 1245
7959.82 1189
7960.66 1143
7961.50 1177
7962.34 1172
7963.19 1200
7964.03 1315
7964.87 1242
7965.71 1159
7966.56 1143
7967.40 1141
7968.24 1116
7969.08 1186
7969.93 1214
7970.77 1273
7971.61 1220
7972.45 1231
7973.30 1262
7974.14 1308
7974.98 1282
7975.83 1273
7976.67 1295
7977.51 1216
7978.36 1347
7979.20 1201
7980.04 1167
7980.89 1203
7981.73 1096
7982.57 1192
7983.42 1106
7984.26 1154
7985.10 1144
7985.95 1208
7986.79 1198
7987.63 1143
7988.48 1159
7989.32 1249
7990.16 1279
7991.01 1297
7991.85 1134
7992.70 1169
7993.54 1139
7994.38 1155
7995.23 1125
7996.07 1124
7996.92 1114
7997.76 1080
7998.60 1151
7999.45 1185
8000.29 1168
8001.14 1105
8001.98 1090
8002.83 1101
8003.67 1119
8004.52 1142
8005.36 1132
8006.20 1149
8007.05 1141
8007.89 1102
8008.74 1070
8009.58 1175
8010.43 1150
8011.27 1145
8012.12 1070
8012.96 1147
8013.81 1193
8014.65 1133
8015.50 1235
8016.34 1235
8017.19 1201
8018.03 1173
8018.88 1174
8019.72 1136
8020.57 1188
8021.42 1145
8022.26 1165
8023.11 1226
8023.95 1125
8024.80 1141
8025.64 1161
8026.49 1226
8027.33 1259
8028.18 1227
8029.03 1178
8029.87 1127
8030.72 1128
8031.56 1130
8032.41 1131
8033.26 1097
8034.10 1151
8034.95 1117
8035.79 1126
8036.64 1195
8037.49 1206
8038.33 1105
8039.18 1096
8040.03 1153
8040.87 1146
8041.72 1215
8042.57 1261
8043.41 1330
8044.26 1308
8045.11 1220
8045.95 1191
8046.80 1124
8047.65 1154
8048.49 1184
8049.34 1072
8050.19 1152
8051.03 1181
8051.88 1137
8052.73 1192
8053.58 1176
8054.42 1094
8055.27 1191
8056.12 1122
8056.96 1096
8057.81 1176
8058.66 1206
8059.51 1151
8060.35 1039
8061.20 1107
8062.05 1110
8062.90 1095
8063.74 1097
8064.59 1026
8065.44 1093
8066.29 1094
8067.14 1099
8067.98 1147
8068.83 1078
8069.68 1019
8070.53 1088
8071.38 1083
8072.22 1138
8073.07 1103
8073.92 1091
8074.77 1182
8075.62 1134
8076.46 1077
8077.31 1070
8078.16 1124
8079.01 1102
8079.86 1151
8080.71 1012
8081.56 1022
8082.40 1045
8083.25 1099
8084.10 1083
8084.95 1057
8085.80 1106
8086.65 1052
8087.50 1024
8088.35 1033
8089.19 1082
8090.04 1033
8090.89 1112
8091.74 1063
8092.59 1012
8093.44 967
8094.29 1005
8095.14 1046
8095.99 1002
8096.84 1020
8097.69 1110
8098.54 1043
8099.39 1060
8100.24 1018
8101.09 1100
8101.94 1167
8102.79 1094
8103.63 1065
8104.48 1076
8105.33 1124
8106.18 1091
8107.03 1037
8107.88 977
8108.73 1011
8109.58 1104
8110.43 1051
8111.28 1045
8112.14 1036
8112.99 1088
8113.84 1073
8114.69 1042
8115.54 1030
8116.39 1051
8117.24 1103
8118.09 1020
8118.94 1054
8119.79 1031
8120.64 1048
8121.49 1044
8122.34 1146
8123.19 1090
8124.04 1164
8124.89 1056
8125.74 1110
8126.60 1090
8127.45 1138
8128.30 1157
8129.15 1123
8130.00 1092
8130.85 1058
8131.70 1092
8132.55 1086
8133.40 1102
8134.26 1039
8135.11 989
8135.96 1005
8136.81 909
8137.66 935
8138.51 1083
8139.37 1095
8140.22 1013
8141.07 970
8141.92 1012
8142.77 992
8143.62 1024
8144.48 1004
8145.33 1053
8146.18 1077
8147.03 1031
8147.88 1071
8148.74 1136
8149.59 1017
8150.44 944
8151.29 1061
8152.15 1031
8153.00 1053
8153.85 996
8154.70 1024
8155.56 1040
8156.41 1014
8157.26 1066
8158.11 1038
8158.97 1044
8159.82 995
8160.67 1078
8161.52 1126
8162.38 1090
8163.23 1077
8164.08 1114
8164.94 1098
8165.79 1067
8166.64 1043
8167.49 1040
8168.35 1027
8169.20 952
8170.05 1034
8170.91 1053
8171.76 970
8172.61 1000
8173.47 969
8174.32 1013
8175.17 959
8176.03 991
8176.88 1067
8177.74 1038
8178.59 1016
8179.44 980
8180.30 1041
8181.15 998
8182.00 1055
8182.86 958
8183.71 897
8184.57 1032
8185.42 1047
8186.27 965
8187.13 958
8187.98 953
8188.84 1010
8189.69 1035
8190.55 1003
8191.40 973
8192.25 942
8193.11 1016
8193.96 962
8194.82 939
8195.67 924
8196.53 987
8197.38 999
8198.24 928
8199.09 934
8199.95 1046
8200.80 1039
8201.66 1070
8202.51 1020
8203.37 905
8204.22 979
8205.08 989
8205.93 992
8206.79 910
8207.64 907
8208.50 948
8209.35 1000
8210.21 997
8211.06 994
8211.92 972
8212.77 967
8213.63 984
8214.48 1021
8215.34 1060
8216.20 1009
8217.05 985
8217.91 956
8218.76 1065
8219.62 1038
8220.48 990
8221.33 1036
8222.19 1062
8223.04 974
8223.90 986
8224.76 976
8225.61 1051
8226.47 1043
8227.32 1181
8228.18 1202
8229.04 1105
8229.89 1071
8230.75 1169
8231.61 1161
8232.46 1049
8233.32 1058
8234.18 1073
8235.03 1068
8235.89 1012
8236.75 977
8237.60 1068
8238.46 997
8239.32 1037
8240.17 992
8241.03 1100
8241.89 1113
8242.74 1044
8243.60 1054
8244.46 1007
8245.32 1000
8246.17 1062
8247.03 1102
8247.89 1027
8248.74 973
8249.60 1008
8250.46 1037
8251.32 989
8252.17 972
8253.03 1032
8253.89 993
8254.75 1058
8255.60 1019
8256.46 1017
8257.32 947
8258.18 971
8259.04 1092
8259.89 1043
8260.75 1040
8261.61 988
8262.47 1139
8263.33 1004
8264.18 953
8265.04 967
8265.90 1024
8266.76 1076
8267.62 1026
8268.48 990
8269.33 989
8270.19 1017
8271.05 1011
8271.91 1000
8272.77 1030
8273.63 1011
8274.49 1086
8275.34 1046
8276.20 974
8277.06 955
8277.92 966
8278.78 1019
8279.64 984
8280.50 983
8281.36 952
8282.22 1014
8283.08 953
8283.93 1010
8284.79 1066
8285.65 922
8286.51 1015
8287.37 993
8288.23 1064
8289.09 1054
8289.95 1070
8290.81 1053
8291.67 1101
8292.53 1058
8293.39 1002
8294.25 1049
8295.11 1044
8295.97 1057
8296.83 992
8297.69 1028
8298.55 1082
8299.41 1049
8300.27 1076
8301.13 1080
8301.99 1026
8302.85 1083
8303.71 1052
8304.57 1073
8305.43 1103
8306.29 1065
8307.15 1091
8308.01 1047
8308.87 1130
8309.73 1115
8310.59 1089
8311.45 1125
8312.31 1152
8313.17 1106
8314.03 1027
8314.90 1027
8315.76 1046
8316.62 1103
8317.48 1117
8318.34 1043
8319.20 1071
8320.06 1100
8320.92 1046
8321.78 1091
8322.64 1067
8323.51 1128
8324.37 1103
8325.23 1123
8326.09 1072
8326.95 1087
8327.81 1078
8328.67 1157
8329.54 1096
8330.40 1041
8331.26 1073
8332.12 1081
8332.98 1061
8333.84 1071
8334.71 1027
8335.57 1078
8336.43 1127
8337.29 1121
8338.15 1104
8339.02 1101
8339.88 1108
8340.74 1112
8341.60 1187
8342.46 1108
8343.33 1118
8344.19 1105
8345.05 1122
8345.91 1060
8346.78 1194
8347.64 1149
8348.50 1130
8349.36 1162
8350.23 1153
8351.09 1126
8351.95 1076
8352.81 1175
8353.68 1153
8354.54 1271
8355.40 1235
8356.27 1203
8357.13 1249
8357.99 1214
8358.86 1289
8359.72 1174
8360.58 1103
8361.44 1175
8362.31 1181
8363.17 1235
8364.03 1244
8364.90 1168
8365.76 1195
8366.63 1231
8367.49 1187
8368.35 1198
8369.22 1243
8370.08 1268
8370.94 1308
8371.81 1261
8372.67 1297
8373.53 1287
8374.40 1278
8375.26 1290
8376.13 1163
8376.99 1253
8377.85 1291
8378.72 1268
8379.58 1358
8380.45 1297
8381.31 1273
8382.18 1280
8383.04 1300
8383.90 1278
8384.77 1343
8385.63 1405
8386.50 1310
8387.36 1344
8388.23 1361
8389.09 1371
8389.96 1373
8390.82 1385
8391.69 1488
8392.55 1467
8393.42 1410
8394.28 1465
8395.15 1465
8396.01 1457
8396.88 1463
8397.74 1440
8398.61 1398
8399.47 1432
8400.34 1413
8401.20 1430
8402.07 1481
8402.93 1620
8403.80 1501
8404.66 1544
8405.53 1485
8406.39 1536
8407.26 1533
8408.12 1541
8408.99 1514
8409.86 1471
8410.72 1543
8411.59 1535
8412.45 1681
8413.32 1713
8414.19 1590
8415.05 1557
8415.92 1658
8416.78 1695
8417.65 1698
8418.52 1692
8419.38 1718
8420.25 1723
8421.11 1742
8421.98 1745
8422.85 1708
8423.71 1754
8424.58 1708
8425.45 1774
8426.31 1822
8427.18 1756
8428.05 1922
8428.91 1987
8429.78 1931
8430.65 1969
8431.51 2049
8432.38 2012
8433.25 2070
8434.11 2117
8434.98 2144
8435.85 2173
8436.72 2152
8437.58 2197
8438.45 2308
8439.32 2244
8440.18 2192
8441.05 2227
8441.92 2265
8442.79 2302
8443.65 2263
8444.52 2388
8445.39 2427
8446.26 2521
8447.12 2554
8447.99 2582
8448.86 2546
8449.73 2594
8450.60 2635
8451.46 2630
8452.33 2740
8453.20 2627
8454.07 2726
8454.94 2875
8455.80 2920
8456.67 2998
8457.54 2997
8458.41 3217
8459.28 3333
8460.14 3575
8461.01 4079
8461.88 4754
8462.75 5331
8463.62 5676
8464.49 5866
8465.36 5831
8466.22 5586
8467.09 5240
8467.96 4825
8468.83 4393
8469.70 3979
8470.57 3722
8471.44 3350
8472.31 3262
8473.17 3383
8474.04 3564
8474.91 3781
8475.78 4127
8476.65 4561
8477.52 5241
8478.39 5269
8479.26 5119
8480.13 5189
8481.00 4663
8481.87 4270
8482.74 3756
8483.61 3267
8484.48 2985
8485.34 2708
8486.21 2471
8487.08 2361
8487.95 2238
8488.82 2268
8489.69 2190
8490.56 2163
8491.43 2149
8492.30 2172
8493.17 2155
8494.04 2137
8494.91 2079
8495.78 2010
8496.65 2058
8497.52 2085
8498.39 2047
8499.26 2015
8500.13 2052
8501.01 2205
8501.88 2240
8502.75 2242
8503.62 2382
8504.49 2315
8505.36 2207
8506.23 2225
8507.10 2112
8507.97 2128
8508.84 1995
8509.71 2046
8510.58 2058
8511.45 1986
8512.32 1981
8513.20 2093
8514.07 2060
8514.94 2162
8515.81 2229
8516.68 2334
8517.55 2218
8518.42 2213
8519.29 2275
8520.17 2225
8521.04 2119
8521.91 2191
8522.78 2189
8523.65 2168
8524.52 2104
8525.39 2084
8526.27 2041
8527.14 2048
8528.01 2149
8528.88 2209
8529.75 2186
8530.63 2185
8531.50 2236
8532.37 2254
8533.24 2265
8534.11 2205
8534.99 2299
8535.86 2432
8536.73 2396
8537.60 2320
8538.47 2366
8539.35 2280
8540.22 2310
8541.09 2287
8541.96 2280
8542.84 2285
8543.71 2158
8544.58 2176
8545.46 2167
8546.33 2215
8547.20 2240
8548.07 2128
8548.95 2259
8549.82 2231
8550.69 2237
8551.57 2196
8552.44 2216
8553.31 2238
8554.18 2117
8555.06 2195
8555.93 2079
8556.80 2063
8557.68 2121
8558.55 2073
8559.42 2033
8560.30 2047
8561.17 2084
8562.04 2018
8562.92 2082
8563.79 2160
8564.67 2104
8565.54 2060
8566.41 2047
8567.29 1937
8568.16 1935
8569.03 1931
8569.91 1891
8570.78 1845
8571.66 1866
8572.53 1939
8573.40 1873
8574.28 1738
8575.15 1798
8576.03 1883
8576.90 1755
8577.78 1814
8578.65 1775
8579.52 1694
8580.40 1710
8581.27 1770
8582.15 1692
8583.02 1815
8583.90 1760
8584.77 1744
8585.65 1678
8586.52 1658
8587.40 1645
8588.27 1776
8589.15 1760
8590.02 1764
8590.90 1747
8591.77 1805
8592.65 1792
8593.52 1782
8594.40 1717
8595.27 1650
8596.15 1625
8597.02 1675
8597.90 1793
8598.77 1723
8599.65 1711
8600.52 1714
8601.40 1712
8602.28 1705
8603.15 1717
8604.03 1749
8604.90 1767
8605.78 1734
8606.65 1725
8607.53 1686
8608.41 1752
8609.28 1708
8610.16 1727
8611.03 1720
8611.91 1680
8612.79 1754
8613.66 1831
8614.54 1780
8615.41 1681
8616.29 1746
8617.17 1704
8618.04 1780
8618.92 1708
8619.80 1859
8620.67 1717
8621.55 1779
8622.43 1785
8623.30 1722
8624.18 1785
8625.06 1782
8625.93 1753
8626.81 1737
8627.69 1655
8628.56 1706
8629.44 1748
8630.32 1787
8631.20 1843
8632.07 1871
8632.95 1833
8633.83 1835
8634.70 1834
8635.58 1816
8636.46 1820
8637.34 1946
8638.21 1855
8639.09 1872
8639.97 1898
8640.85 1953
8641.72 1917
8642.60 1875
8643.48 1849
8644.36 1818
8645.23 1873
8646.11 1817
8646.99 1811
8647.87 1869
8648.75 1899
8649.62 1871
8650.50 1943
8651.38 1885
8652.26 2010
8653.14 2017
8654.01 1966
8654.89 2001
8655.77 2037
8656.65 2013
8657.53 2105
8658.41 2013
8659.29 2177
8660.16 2087
8661.04 2130
8661.92 2159
8662.80 2148
8663.68 2170
8664.56 2063
8665.44 2120
8666.31 2142
8667.19 2154
8668.07 2173
8668.95 2189
8669.83 2173
8670.71 2111
8671.59 2123
8672.47 2112
8673.35 2160
8674.23 2164
8675.11 2197
8675.99 2286
8676.86 2309
8677.74 2329
8678.62 2387
8679.50 2398
8680.38 2599
8681.26 2543
8682.14 2554
8683.02 2616
8683.90 2555
8684.78 2556
8685.66 2610
8686.54 2564
8687.42 2561
8688.30 2643
8689.18 2454
8690.06 2537
8690.94 2510
8691.82 2399
8692.70 2388
8693.58 2439
8694.46 2526
8695.34 2705
8696.22 2822
8697.10 3118
8697.98 3579
8698.86 3647
8699.74 3976
8700.62 4248
8701.51 4346
8702.39 4214
8703.27 3983
8704.15 3715
8705.03 3492
8705.91 3192
8706.79 2951
8707.67 2761
8708.55 2585
8709.43 2586
8710.31 2518
8711.20 2534
8712.08 2383
8712.96 2399
8713.84 2380
8714.72 2291
8715.60 2403
8716.48 2428
8717.36 2383
8718.25 2406
8719.13 2334
8720.01 2333
8720.89 2578
8721.77 2455
8722.65 2407
8723.54 2312
8724.42 2453
8725.30 2432
8726.18 2415
8727.06 2538
8727.95 2531
8728.83 2608
8729.71 2658
8730.59 2613
8731.47 2641
8732.36 2659
8733.24 2777
8734.12 2699
8735.00 2597
8735.89 2692
8736.77 2598
8737.65 2787
8738.53 2795
8739.42 2861
8740.30 2811
8741.18 2913
8742.06 2976
8742.95 2931
8743.83 2875
8744.71 2828
8745.59 2794
8746.48 2932
8747.36 2979
8748.24 2886
8749.13 2904
8750.01 2913
8750.89 2901
8751.78 2848
8752.66 2854
8753.54 2961
8754.43 3042
8755.31 2917
8756.19 2930
8757.08 2980
8757.96 2912
8758.84 3053
8759.73 3038
8760.61 3108
8761.49 3160
8762.38 3153
8763.26 3154
8764.15 3205
8765.03 3291
8765.91 3286
8766.80 3301
8767.68 3336
8768.57 3351
8769.45 3499
8770.33 3507
8771.22 3606
8772.10 3641
8772.99 3747
8773.87 3895
8774.75 4041
8775.64 3963
8776.52 4059
8777.41 4007
8778.29 3808
8779.18 3869
8780.06 3843
8780.95 3859
8781.83 3834
8782.72 3768
8783.60 3927
8784.49 4110
8785.37 4512
8786.26 5196
8787.14 6116
8788.03 7080
8788.91 7620
8789.80 8376
8790.68 8716
8791.57 8350
8792.45 8082
8793.34 7367
8794.22 6650
8795.11 5999
8795.99 5468
8796.88 4844
8797.76 4389
8798.65 4218
8799.53 4030
8800.42 3897
8801.31 3859
8802.19 4037
8803.08 4345
8803.96 4602
8804.85 4824
8805.74 4986
8806.62 4979
8807.51 4930
8808.39 4578
8809.28 4563
8810.17 4478
8811.05 4065
8811.94 3875
8812.82 3574
8813.71 3292
8814.60 3292
8815.48 3170
8816.37 3173
8817.26 3126
8818.14 3259
8819.03 3130
8819.92 3275
8820.80 3272
8821.69 3249
8822.58 3073
8823.46 3160
8824.35 3223
8825.24 3115
8826.12 3103
8827.01 2944
8827.90 2962
8828.78 3050
8829.67 2938
8830.56 2924
8831.45 2822
8832.33 2806
8833.22 2718
8834.11 2780
8835.00 2795
8835.88 2723
8836.77 2613
8837.66 2648
8838.55 2739
8839.43 2541
8840.32 2591
8841.21 2753
8842.10 2717
8842.98 2575
8843.87 2495
8844.76 2669
8845.65 2661
8846.54 2634
8847.42 2666
8848.31 2592
8849.20 2621
8850.09 2652
8850.98 2505
8851.86 2511
8852.75 2557
8853.64 2694
8854.53 2586
8855.42 2584
8856.31 2651
8857.19 2541
8858.08 2548
8858.97 2612
8859.86 2684
8860.75 2761
8861.64 2669
8862.53 2708
8863.42 2569
8864.30 2712
8865.19 2716
8866.08 2749
8866.97 2636
8867.86 2599
8868.75 2521
8869.64 2550
8870.53 2453
8871.42 2543
8872.31 2515
8873.20 2516
8874.08 2492
8874.97 2525
8875.86 2360
8876.75 2332
8877.64 2269
8878.53 2289
8879.42 2223
8880.31 2174
8881.20 2215
8882.09 2111
8882.98 2186
8883.87 2309
8884.76 2273
8885.65 2137
8886.54 2107
8887.43 2067
8888.32 2128
8889.21 2134
8890.10 2101
8890.99 2009
8891.88 2066
8892.77 2169
8893.66 2172
8894.55 2131
8895.44 1953
8896.33 1937
8897.22 1973
8898.11 1929
8899.00 1947
8899.90 1835
8900.79 1920
8901.68 1864
8902.57 1860
8903.46 1837
8904.35 1873
8905.24 1760
8906.13 1755
8907.02 1853
8907.91 1898
8908.80 1816
8909.70 1733
8910.59 1630
8911.48 1621
8912.37 1812
8913.26 1663
8914.15 1772
8915.04 1671
8915.93 1659
8916.83 1580
8917.72 1744
8918.61 1587
8919.50 1646
8920.39 1620
8921.28 1648
8922.18 1559
8923.07 1605
8923.96 1554
8924.85 1505
8925.74 1517
8926.64 1631
8927.53 1492
8928.42 1572
8929.31 1516
8930.20 1471
8931.10 1545
8931.99 1589
8932.88 1649
8933.77 1597
8934.67 1502
8935.56 1580
8936.45 1575
8937.34 1620
8938.24 1576
8939.13 1604
8940.02 1570
8940.91 1538
8941.81 1475
8942.70 1523
8943.59 1464
8944.49 1426
8945.38 1410
8946.27 1496
8947.16 1497
8948.06 1473
8948.95 1426
8949.84 1440
8950.74 1447
8951.63 1434
8952.52 1436
8953.42 1398
8954.31 1390
8955.20 1399
8956.10 1449
8956.99 1360
8957.88 1311
8958.78 1320
8959.67 1348
8960.56 1384
8961.46 1430
8962.35 1395
8963.25 1328
8964.14 1307
8965.03 1406
8965.93 1439
8966.82 1355
8967.72 1361
8968.61 1355
8969.50 1345
8970.40 1413
8971.29 1356
8972.19 1337
8973.08 1280
8973.98 1296
8974.87 1316
8975.76 1318
8976.66 1321
8977.55 1277
8978.45 1261
8979.34 1245
8980.24 1206
8981.13 1275
8982.03 1242
8982.92 1179
8983.82 1156
8984.71 1240
8985.61 1237
8986.50 1190
8987.40 1189
8988.29 1135
8989.19 1058
8990.08 1129
8990.98 1164
8991.87 1198
8992.77 1187
8993.66 1131
8994.56 1162
8995.45 1145
8996.35 1215
8997.24 1094
8998.14 1151
8999.04 1198
8999.93 1151
9000.83 1033
9001.72 1084
9002.62 1103
9003.51 1127
9004.41 1073
9005.31 1149
9006.20 1149
9007.10 1085
9007.99 1110
9008.89 1079
9009.79 1095
9010.68 1082
9011.58 990
9012.48 1061
9013.37 1034
9014.27 1005
9015.16 1039
9016.06 1076
9016.96 1011
9017.85 1046
9018.75 966
9019.65 1008
9020.54 1070
9021.44 1050
9022.34 991
9023.23 1030
9024.13 996
9025.03 1104
9025.93 1070
9026.82 1037
9027.72 1033
9028.62 1031
9029.51 985
9030.41 957
9031.31 1002
9032.21 1049
9033.10 1017
9034.00 1011
9034.90 1028
9035.79 958
9036.69 979
9037.59 1039
9038.49 1021
9039.38 1096
9040.28 996
9041.18 947
9042.08 967
9042.98 1049
9043.87 1068
9044.77 1125
9045.67 999
9046.57 998
9047.47 905
9048.36 921
9049.26 960
9050.16 996
9051.06 981
9051.96 997
9052.85 997
9053.75 984
9054.65 1027
9055.55 937
9056.45 916
9057.35 1006
9058.25 993
9059.14 1018
9060.04 1027
9060.94 985
9061.84 906
9062.74 949
9063.64 1053
9064.54 1009
9065.44 986
9066.33 954
9067.23 958
9068.13 972
9069.03 958
9069.93 1032
9070.83 1002
9071.73 1004
9072.63 973
9073.53 1085
9074.43 1047
9075.33 1011
9076.23 963
9077.13 910
9078.03 986
9078.92 986
9079.82 1070
9080.72 1014
9081.62 998
9082.52 1025
9083.42 915
9084.32 951
9085.22 977
9086.12 974
9087.02 900
9087.92 945
9088.82 979
9089.72 845
9090.62 932
9091.52 985
9092.42 984
9093.32 952
9094.22 955
9095.12 989
9096.03 963
9096.93 943
9097.83 968
9098.73 931
9099.63 910
9100.53 969
9101.43 897
9102.33 950
9103.23 975
9104.13 987
9105.03 924
9105.93 909
9106.83 943
9107.74 905
9108.64 958
9109.54 974
9110.44 954
9111.34 912
9112.24 903
9113.14 917
9114.04 932
9114.94 930
9115.85 971
9116.75 939
9117.65 896
9118.55 833
9119.45 864
9120.35 932
9121.26 999
9122.16 946
9123.06 909
9123.96 954
9124.86 962
9125.77 959
9126.67 951
9127.57 931
9128.47 912
9129.37 987
9130.28 953
9131.18 912
9132.08 978
9132.98 996
9133.88 942
9134.79 955
9135.69 894
9136.59 884
9137.49 912
9138.40 947
9139.30 940
9140.20 906
9141.10 888
9142.01 846
9142.91 881
9143.81 865
9144.72 877
9145.62 967
9146.52 969
9147.42 877
9148.33 922
9149.23 859
9150.13 986
9151.04 923
9151.94 914
9152.84 926
9153.75 999
9154.65 940
9155.55 946
9156.46 921
9157.36 873
9158.26 914
9159.17 964
9160.07 894
9160.97 876
9161.88 806
9162.78 882
9163.69 929
9164.59 879
9165.49 877
9166.40 822
9167.30 858
9168.21 876
9169.11 836
9170.01 856
9170.92 920
9171.82 951
9172.73 866
9173.63 913
9174.53 893
9175.44 890
9176.34 919
9177.25 929
9178.15 894
9179.06 902
9179.96 946
9180.87 956
9181.77 850
9182.68 840
9183.58 888
9184.49 902
9185.39 947
9186.30 928
9187.20 899
9188.11 930
9189.01 923
9189.92 865
9190.82 877
9191.73 876
9192.63 889
9193.54 851
9194.44 850
9195.35 937
9196.25 887
9197.16 830
9198.06 851
9198.97 955
9199.87 955
9200.78 854
9201.69 911
9202.59 896
9203.50 930
9204.40 980
9205.31 952
9206.21 929
9207.12 892
9208.03 981
9208.93 1023
9209.84 1000
9210.74 964
9211.65 970
9212.56 963
9213.46 960
9214.37 930
9215.28 939
9216.18 979
9217.09 932
9218.00 918
9218.90 952
9219.81 935
9220.72 908
9221.62 925
9222.53 1000
9223.44 1010
9224.34 937
9225.25 883
9226.16 917
9227.06 999
9227.97 927
9228.88 937
9229.78 873
9230.69 815
9231.60 861
9232.51 855
9233.41 972
9234.32 948
9235.23 907
9236.13 881
9237.04 857
9237.95 875
9238.86 919
9239.76 844
9240.67 879
9241.58 931
9242.49 961
9243.39 922
9244.30 902
9245.21 933
9246.12 922
9247.03 926
9247.93 900
9248.84 939
9249.75 910
9250.66 934
9251.57 941
9252.47 932
9253.38 885
9254.29 889
9255.20 935
9256.11 937
9257.02 952
9257.92 891
9258.83 866
9259.74 905
9260.65 950
9261.56 870
9262.47 882
9263.38 866
9264.28 915
9265.19 896
9266.10 952
9267.01 876
9267.92 858
9268.83 874
9269.74 823
9270.65 899
9271.56 879
9272.47 821
9273.37 864
9274.28 828
9275.19 839
9276.10 931
9277.01 880
9277.92 896
9278.83 894
9279.74 972
9280.65 944
9281.56 980
9282.47 988
9283.38 971
9284.29 927
9285.20 942
9286.11 901
9287.02 950
9287.93 922
9288.84 907
9289.75 942
9290.66 896
9291.57 894
9292.48 903
9293.39 951
9294.30 976
9295.21 931
9296.12 924
9297.03 915
9297.94 951
9298.85 963
9299.76 942
9300.67 883
9301.58 950
9302.49 863
9303.40 968
9304.31 925
9305.23 906
9306.14 896
9307.05 888
9307.96 904
9308.87 969
9309.78 982
9310.69 915
9311.60 943
9312.51 973
9313.42 917
9314.34 912
9315.25 964
9316.16 970
9317.07 972
9317.98 968
9318.89 990
9319.80 999
9320.72 948
9321.63 902
9322.54 870
9323.45 867
9324.36 921
9325.27 967
9326.19 929
9327.10 877
9328.01 855
9328.92 884
9329.83 886
9330.74 933
9331.66 916
9332.57 902
9333.48 883
9334.39 851
9335.31 874
9336.22 871
9337.13 863
9338.04 849
9338.96 934
9339.87 920
9340.78 898
9341.69 925
9342.61 932
9343.52 875
9344.43 862
9345.34 867
9346.26 933
9347.17 861
9348.08 905
9348.99 859
9349.91 881
9350.82 919
9351.73 875
9352.65 893
9353.56 916
9354.47 866
9355.39 911
9356.30 894
9357.21 853
9358.13 940
9359.04 929
9359.95 873
9360.87 875
9361.78 905
9362.69 858
9363.61 872
9364.52 927
9365.43 859
9366.35 898
9367.26 955
9368.18 868
9369.09 915
9370.00 867
9370.92 867
9371.83 894
9372.75 900
9373.66 914
9374.57 895
9375.49 968
9376.40 918
9377.32 916
9378.23 974
9379.15 961
9380.06 952
9380.97 982
9381.89 946
9382.80 956
9383.72 894
9384.63 911
9385.55 919
9386.46 865
9387.38 883
9388.29 926
9389.21 918
9390.12 842
9391.04 911
9391.95 942
9392.87 938
9393.78 936
9394.70 987
9395.61 944
9396.53 917
9397.44 963
9398.36 1042
9399.27 1010
9400.19 971
9401.10 980
9402.02 1008
9402.94 1013
9403.85 1000
9404.77 1055
9405.68 936
9406.60 930
9407.51 954
9408.43 990
9409.35 1016
9410.26 1016
9411.18 1017
9412.09 999
9413.01 1024
9413.93 1057
9414.84 972
9415.76 991
9416.67 965
9417.59 983
9418.51 984
9419.42 1008
9420.34 973
9421.26 917
9422.17 923
9423.09 961
9424.01 960
9424.92 964
9425.84 1007
9426.76 925
9427.67 966
9428.59 951
9429.51 950
9430.42 900
9431.34 955
9432.26 968
9433.17 955
9434.09 927
9435.01 915
9435.93 1019
9436.84 1015
9437.76 967
9438.68 943
9439.59 972
9440.51 1005
9441.43 1022
9442.35 1044
9443.26 1030
9444.18 1048
9445.10 1016
9446.02 981
9446.93 1003
9447.85 1059
9448.77 1080
9449.69 1067
9450.61 1057
9451.52 1102
9452.44 1083
9453.36 1095
9454.28 1092
9455.20 1044
9456.11 1079
9457.03 1177
9457.95 1175
9458.87 1234
9459.79 1369
9460.71 1460
9461.62 1519
9462.54 1483
9463.46 1549
9464.38 1450
9465.30 1386
9466.22 1314
9467.14 1244
9468.05 1160
9468.97 1117
9469.89 1080
9470.81 1053
9471.73 1018
9472.65 1005
9473.57 1040
9474.49 1051
9475.41 1005
9476.32 965
9477.24 1007
9478.16 983
9479.08 974
9480.00 943
9480.92 975
9481.84 986
9482.76 1027
9483.68 957
9484.60 954
9485.52 1020
9486.44 1011
9487.36 1047
9488.28 1085
9489.20 1093
9490.12 1148
9491.04 1116
9491.96 1065
9492.88 1109
9493.80 1030
9494.72 1037
9495.64 1065
9496.56 961
9497.48 963
9498.40 955
9499.32 1001
9500.24 1017
9501.16 1027
9502.08 1029
9503.00 957
9503.92 942
9504.84 969
9505.76 1000
9506.68 925
9507.60 898
9508.52 967
9509.44 938
9510.36 953
9511.28 976
9512.21 939
9513.13 1051
9514.05 955
9514.97 950
9515.89 969
9516.81 937
9517.73 936
9518.65 956
9519.57 878
9520.50 906
9521.42 940
9522.34 998
9523.26 1021
9524.18 988
9525.10 927
9526.02 904
9526.95 951
9527.87 921
9528.79 969
9529.71 938
9530.63 1009
9531.55 974
9532.48 989
9533.40 963
9534.32 982
9535.24 1059
9536.16 993
9537.09 1057
9538.01 1054
9538.93 962
9539.85 1077
9540.77 1018
9541.70 1043
9542.62 1046
9543.54 1035
9544.46 1029
9545.39 1007
9546.31 1033
9547.23 975
9548.15 922
9549.08 884
9550.00 916
9550.92 934
9551.85 925
9552.77 1000
9553.69 993
9554.61 975
9555.54 937
9556.46 892
9557.38 941
9558.31 1042
9559.23 926
9560.15 1039
9561.08 952
9562.00 963
9562.92 1005
9563.85 969
9564.77 963
9565.69 912
9566.62 907
9567.54 958
9568.46 888
9569.39 941
9570.31 932
9571.23 940
9572.16 961
9573.08 926
9574.01 1041
9574.93 920
9575.85 970
9576.78 988
9577.70 942
9578.63 955
9579.55 929
9580.47 936
9581.40 957
9582.32 972
9583.25 916
9584.17 930
9585.10 894
9586.02 941
9586.94 935
9587.87 971
9588.79 1021
9589.72 959
9590.64 952
9591.57 883
9592.49 963
9593.42 940
9594.34 992
9595.27 996
9596.19 903
9597.12 1013
9598.04 972
9598.97 915
9599.89 870
9600.82 931
9601.74 1023
9602.67 1007
9603.59 925
9604.52 945
9605.44 1035
9606.37 1034
9607.29 987
9608.22 1044
9609.15 1037
9610.07 1019
9611.00 1006
9611.92 1017
9612.85 1087
9613.77 1030
9614.70 1033
9615.63 1036
9616.55 1000
9617.48 1008
9618.40 1051
9619.33 976
9620.26 1008
9621.18 1031
9622.11 979
9623.03 1022
9623.96 1073
9624.89 1081
9625.81 1064
9626.74 1041
9627.67 961
9628.59 1035
9629.52 983
9630.45 1029
9631.37 1039
9632.30 1052
9633.23 1046
9634.15 1073
9635.08 1072
9636.01 1106
9636.93 1069
9637.86 1030
9638.79 1017
9639.71 1097
9640.64 1068
9641.57 1110
9642.50 1154
9643.42 1107
9644.35 1139
9645.28 1225
9646.21 1238
9647.13 1184
9648.06 1087
9648.99 1088
9649.92 1170
9650.84 1191
9651.77 1154
9652.70 1149
9653.63 1188
9654.55 1302
9655.48 1277
9656.41 1296
9657.34 1298
9658.26 1223
9659.19 1352
9660.12 1326
9661.05 1355
9661.98 1315
9662.91 1294
9663.83 1302
9664.76 1183
9665.69 1204
9666.62 1223
9667.55 1237
9668.48 1234
9669.40 1206
9670.33 1124
9671.26 1168
9672.19 1199
9673.12 1245
9674.05 1285
9674.98 1291
9675.90 1337
9676.83 1284
9677.76 1322
9678.69 1332
9679.62 1387
9680.55 1332
9681.48 1261
9682.41 1253
9683.34 1267
9684.27 1312
9685.19 1245
9686.12 1340
9687.05 1288
9687.98 1282
9688.91 1373
9689.84 1342
9690.77 1396
9691.70 1375
9692.63 1401
9693.56 1363
9694.49 1325
9695.42 1335
9696.35 1296
9697.28 1324
9698.21 1406
9699.14 1302
9700.07 1377
9701.00 1338
9701.93 1400
9702.86 1501
9703.79 1515
9704.72 1563
9705.65 1611
9706.58 1668
9707.51 1741
9708.44 1732
9709.37 1758
9710.30 1764
9711.23 1787
9712.16 1645
9713.09 1569
9714.02 1491
9714.95 1433
9715.88 1353
9716.82 1373
9717.75 1427
9718.68 1359
9719.61 1348
9720.54 1376
9721.47 1295
9722.40 1357
9723.33 1375
9724.26 1365
9725.19 1394
9726.13 1392
9727.06 1291
9727.99 1318
9728.92 1307
9729.85 1267
9730.78 1243
9731.71 1170
9732.64 1147
9733.58 1252
9734.51 1265
9735.44 1219
9736.37 1207
9737.30 1242
9738.23 1216
9739.17 1292
9740.10 1191
9741.03 1272
9741.96 1291
9742.89 1276
9743.83 1262
9744.76 1241
9745.69 1207
9746.62 1171
9747.55 1234
9748.49 1167
9749.42 1136
9750.35 1142
9751.28 1174
9752.22 1181
9753.15 1259
9754.08 1215
9755.01 1143
9755.95 1175
9756.88 1133
9757.81 1126
9758.75 1131
9759.68 1174
9760.61 1175
9761.54 1145
9762.48 1075
9763.41 1140
9764.34 1126
9765.28 1098
9766.21 1129
9767.14 1118
9768.08 1182
9769.01 1108
9769.94 1097
9770.88 1107
9771.81 1161
9772.74 1210
9773.68 1132
9774.61 1106
9775.54 1144
9776.48 1170
9777.41 1089
9778.34 1121
9779.28 1048
9780.21 1132
9781.14 1111
9782.08 1093
9783.01 1121
9783.95 1140
9784.88 1119
9785.81 1112
9786.75 1094
9787.68 1073
9788.62 1177
9789.55 1223
9790.49 1149
9791.42 1113
9792.35 1112
9793.29 1144
9794.22 1132
9795.16 1116
9796.09 1118
9797.03 1169
9797.96 1055
9798.90 1034
9799.83 1009
9800.77 1049
9801.70 1028
9802.64 1031
9803.57 1081
9804.51 1091
9805.44 1055
9806.38 1012
9807.31 1023
9808.25 1098
9809.18 1160
9810.12 1055
9811.05 1100
9811.99 1079
9812.92 1072
9813.86 1009
9814.79 953
9815.73 1014
9816.66 993
9817.60 1052
9818.54 956
9819.47 915
9820.41 1001
9821.34 1022
9822.28 1020
9823.21 991
9824.15 950
9825.09 994
9826.02 962
9826.96 960
9827.89 956
9828.83 968
9829.77 916
9830.70 931
9831.64 995
9832.57 990
9833.51 1006
9834.45 1002
9835.38 942
9836.32 1004
9837.26 943
9838.19 985
9839.13 931
9840.07 935
9841.00 982
9841.94 981
9842.88 929
9843.81 962
9844.75 983
9845.69 917
9846.62 906
9847.56 938
9848.50 996
9849.44 1044
9850.37 952
9851.31 951
9852.25 933
9853.18 1064
9854.12 956
9855.06 963
9856.00 977
9856.93 923
9857.87 944
9858.81 996
9859.75 960
9860.68 930
9861.62 952
9862.56 1038
9863.50 1016
9864.44 1003
9865.37 970
9866.31 917
9867.25 946
9868.19 925
9869.13 912
9870.06 906
9871.00 938
9871.94 980
9872.88 871
9873.82 853
9874.75 898
9875.69 923
9876.63 936
9877.57 975
9878.51 976
9879.45 966
9880.39 939
9881.32 935
9882.26 925
9883.20 891
9884.14 867
9885.08 939
9886.02 882
9886.96 940
9887.90 933
9888.83 920
9889.77 975
9890.71 900
9891.65 833
9892.59 931
9893.53 933
9894.47 902
9895.41 892
9896.35 898
9897.29 890
9898.23 931
9899.17 840
9900.11 874
9901.05 845
9901.99 930
9902.92 852
9903.86 806
9904.80 873
9905.74 868
9906.68 949
9907.62 906
9908.56 884
9909.50 858
9910.44 850
9911.38 872
9912.32 896
9913.26 855
9914.20 770
9915.14 900
9916.08 919
9917.02 871
9917.97 872
9918.91 877
9919.85 941
9920.79 985
9921.73 1034
9922.67 996
9923.61 982
9924.55 961
9925.49 966
9926.43 949
9927.37 927
9928.31 856
9929.25 894
9930.19 862
9931.13 880
9932.08 933
9933.02 947
9933.96 1042
9934.90 1036
9935.84 1043
9936.78 1033
9937.72 970
9938.66 961
9939.61 924
9940.55 930
9941.49 906
9942.43 930
9943.37 879
9944.31 863
9945.26 846
9946.20 813
9947.14 837
9948.08 889
9949.02 837
9949.96 867
9950.91 893
9951.85 874
9952.79 810
9953.73 799
9954.67 773
9955.62 798
9956.56 763
9957.50 838
9958.44 875
9959.39 801
9960.33 803
9961.27 823
9962.21 836
9963.16 838
9964.10 774
9965.04 779
9965.98 846
9966.93 841
9967.87 763
9968.81 777
9969.75 758
9970.70 792
9971.64 785
9972.58 813
9973.53 722
9974.47 786
9975.41 868
9976.36 837
9977.30 795
9978.24 748
9979.18 819
9980.13 797
9981.07 790
9982.01 793
9982.96 759
9983.90 815
9984.85 783
9985.79 715
9986.73 737
9987.68 761
9988.62 777
9989.56 757
9990.51 726
9991.45 706
9992.40 739
9993.34 723
9994.28 792
9995.23 744
9996.17 760
9997.12 816
9998.06 752
9999.00 753
9999.95 683
10000.89 743
10001.84 812
10002.78 752
10003.73 794
10004.67 789
10005.61 786
10006.56 748
10007.50 759
10008.45 724
10009.39 830
10010.34 817
10011.28 768
10012.23 759
10013.17 827
10014.12 925
10015.06 829
10016.01 762
10016.95 776
10017.90 727
10018.84 779
10019.79 811
10020.73 705
10021.68 747
10022.62 799
10023.57 703
10024.51 787
10025.46 723
10026.41 702
10027.35 750
10028.30 784
10029.24 804
10030.19 715
10031.13 691
10032.08 762
10033.03 686
10033.97 740
10034.92 794
10035.86 826
10036.81 762
10037.76 800
10038.70 831
10039.65 779
10040.59 806
10041.54 809
10042.49 815
10043.43 867
10044.38 761
10045.33 749
10046.27 736
10047.22 776
10048.16 802
10049.11 764
10050.06 752
10051.00 747
10051.95 758
10052.90 782
10053.84 803
10054.79 760
10055.74 713
10056.69 702
10057.63 677
10058.58 768
10059.53 776
10060.47 787
10061.42 770
10062.37 748
10063.32 757
10064.26 740
10065.21 725
10066.16 698
10067.10 745
10068.05 697
10069.00 762
10069.95 699
10070.89 679
10071.84 682
10072.79 671
10073.74 737
10074.69 718
10075.63 666
10076.58 757
10077.53 770
10078.48 703
10079.43 650
10080.37 683
10081.32 749
10082.27 771
10083.22 715
10084.17 663
10085.11 721
10086.06 711
10087.01 693
10087.96 686
10088.91 716
10089.86 648
10090.81 635
10091.75 631
10092.70 731
10093.65 698
10094.60 683
10095.55 737
10096.50 737
10097.45 705
10098.40 681
10099.34 707
10100.29 744
10101.24 659
10102.19 666
10103.14 651
10104.09 678
10105.04 791
10105.99 724
10106.94 721
10107.89 702
10108.84 726
10109.79 711
10110.73 699
10111.68 730
10112.63 680
10113.58 701
10114.53 710
10115.48 656
10116.43 684
10117.38 660
10118.33 677
10119.28 709
10120.23 611
10121.18 649
10122.13 725
10123.08 673
10124.03 711
10124.98 684
10125.93 703
10126.88 750
10127.83 694
10128.78 677
10129.73 700
10130.68 692
10131.64 725
10132.59 666
10133.54 622
10134.49 667
10135.44 700
10136.39 717
10137.34 667
10138.29 707
10139.24 691
10140.19 690
10141.14 752
10142.09 763
10143.04 669
10144.00 686
10144.95 709
10145.90 758
10146.85 668
10147.80 683
10148.75 673
10149.70 827
10150.65 725
10151.61 772
10152.56 727
10153.51 719
10154.46 668
10155.41 708
10156.36 689
10157.31 717
10158.27 700
10159.22 658
10160.17 706
10161.12 648
10162.07 793
10163.03 677
10163.98 714
10164.93 690
10165.88 728
10166.83 745
10167.79 680
10168.74 673
10169.69 662
10170.64 687
10171.60 720
10172.55 767
10173.50 766
10174.45 734
10175.41 723
10176.36 737
10177.31 683
10178.26 698
10179.22 711
10180.17 717
10181.12 750
10182.07 717
10183.03 701
10183.98 756
10184.93 758
10185.89 749
10186.84 698
10187.79 745
10188.75 709
10189.70 754
10190.65 745
10191.60 754
10192.56 753
10193.51 733
10194.47 751
10195.42 801
10196.37 716
10197.33 767
10198.28 778
10199.23 759
10200.19 748
10201.14 697
10202.09 678
10203.05 739
10204.00 784
10204.96 812
10205.91 792
10206.86 784
10207.82 732
10208.77 764
10209.73 716
10210.68 735
10211.63 820
10212.59 779
10213.54 798
10214.50 798
10215.45 775
10216.41 818
10217.36 830
10218.32 746
10219.27 726
10220.22 659
10221.18 690
10222.13 751
10223.09 712
10224.04 757
10225.00 804
10225.95 755
10226.91 779
10227.86 740
10228.82 792
10229.77 810
10230.73 797
10231.68 770
10232.64 714
10233.59 675
10234.55 714
10235.50 713
10236.46 729
10237.42 694
10238.37 711
10239.33 714
10240.28 744
10241.24 765
10242.19 740
10243.15 760
10244.10 791
10245.06 802
10246.02 788
10246.97 833
10247.93 806
10248.88 783
10249.84 738
10250.80 703
10251.75 816
10252.71 778
10253.66 721
10254.62 750
10255.58 746
10256.53 671
10257.49 665
10258.45 685
10259.40 712
10260.36 719
10261.32 708
10262.27 710
10263.23 705
10264.19 671
10265.14 713
10266.10 740
10267.06 720
10268.01 719
10268.97 714
10269.93 690
10270.88 698
10271.84 651
10272.80 673
10273.76 711
10274.71 651
10275.67 650
10276.63 693
10277.58 674
10278.54 631
10279.50 619
10280.46 629
10281.41 672
10282.37 716
10283.33 754
10284.29 707
10285.24 708
10286.20 695
10287.16 683
10288.12 605
10289.08 635
10290.03 659
10290.99 631
10291.95 666
10292.91 611
10293.87 641
10294.82 671
10295.78 655
10296.74 656
10297.70 630
10298.66 638
10299.61 648
10300.57 680
10301.53 678
10302.49 646
10303.45 681
10304.41 670
10305.37 738
10306.32 652
10307.28 607
10308.24 719
10309.20 655
10310.16 618
10311.12 693
10312.08 697
10313.04 664
10314.00 632
10314.95 607
10315.91 652
10316.87 623
10317.83 650
10318.79 648
10319.75 620
10320.71 658
10321.67 689
10322.63 674
10323.59 644
10324.55 610
10325.51 682
10326.47 618
10327.43 633
10328.39 685
10329.35 612
10330.31 615
10331.27 632
10332.23 672
10333.19 659
10334.15 608
10335.11 566
10336.07 603
10337.03 620
10337.99 642
10338.95 627
10339.91 613
10340.87 628
10341.83 634
10342.79 641
10343.75 661
10344.71 678
10345.67 626
10346.63 664
10347.59 661
10348.55 669
10349.51 603
10350.47 620
10351.43 643
10352.39 629
10353.35 600
10354.31 672
10355.28 644
10356.24 688
10357.20 651
10358.16 637
10359.12 654
10360.08 633
10361.04 625
10362.00 642
10362.96 608
10363.93 661
10364.89 654
10365.85 661
10366.81 683
10367.77 714
10368.73 692
10369.69 615
10370.66 680
10371.62 641
10372.58 662
10373.54 750
10374.50 663
10375.47 625
10376.43 624
10377.39 616
10378.35 651
10379.31 661
10380.28 632
10381.24 631
10382.20 645
10383.16 649
10384.12 645
10385.09 626
10386.05 682
10387.01 618
10387.97 606
10388.94 632
10389.90 638
10390.86 644
10391.82 579
10392.79 612
10393.75 635
10394.71 605
10395.68 634
10396.64 644
10397.60 584
10398.56 622
10399.53 669
10400.49 633
10401.45 608
10402.42 663
10403.38 647
10404.34 652
10405.31 653
10406.27 644
10407.23 602
10408.20 595
10409.16 633
10410.12 668
10411.09 664
10412.05 642
10413.01 642
10413.98 634
10414.94 633
10415.90 663
10416.87 669
10417.83 673
10418.80 654
10419.76 590
10420.72 632
10421.69 673
10422.65 654
10423.62 719
10424.58 731
10425.54 734
10426.51 740
10427.47 705
10428.44 730
10429.40 754
10430.37 755
10431.33 718
10432.30 660
10433.26 766
10434.22 740
10435.19 678
10436.15 698
10437.12 689
10438.08 745
10439.05 700
10440.01 692
10440.98 710
10441.94 656
10442.91 608
10443.87 620
10444.84 621
10445.80 671
10446.77 623
10447.73 714
10448.70 665
10449.66 620
10450.63 645
10451.59 599
10452.56 638
10453.53 632
10454.49 658
10455.46 633
10456.42 687
10457.39 625
10458.35 640
10459.32 666
10460.29 673
10461.25 625
10462.22 633
10463.18 640
10464.15 650
10465.12 640
10466.08 668
10467.05 664
10468.01 616
10468.98 599
10469.95 641
10470.91 592
10471.88 655
10472.85 639
10473.81 558
10474.78 575
10475.74 598
10476.71 667
10477.68 687
10478.64 648
10479.61 609
10480.58 634
10481.54 662
10482.51 656
10483.48 643
10484.45 623
10485.41 608
10486.38 659
10487.35 638
10488.31 585
10489.28 610
10490.25 709
10491.22 675
10492.18 644
10493.15 713
10494.12 681
10495.08 696
10496.05 697
10497.02 616
10497.99 578
10498.95 559
10499.92 619
10500.89 676
10501.86 614
10502.83 591
10503.79 689
10504.76 692
10505.73 636
10506.70 657
10507.67 663
10508.63 651
10509.60 661
10510.57 695
10511.54 617
10512.51 641
10513.47 654
10514.44 701
10515.41 682
10516.38 674
10517.35 627
10518.32 686
10519.28 696
10520.25 646
10521.22 658
10522.19 693
10523.16 680
10524.13 674
10525.10 605
10526.07 620
10527.03 614
10528.00 648
10528.97 615
10529.94 673
10530.91 673
10531.88 725
10532.85 636
10533.82 685
10534.79 679
10535.76 627
10536.73 646
10537.70 609
10538.67 640
10539.63 660
10540.60 663
10541.57 676
10542.54 618
10543.51 677
10544.48 675
10545.45 723
10546.42 665
10547.39 654
10548.36 676
10549.33 590
10550.30 595
10551.27 695
10552.24 686
10553.21 654
10554.18 695
10555.15 678
10556.12 680
10557.09 684
10558.06 693
10559.03 696
10560.00 693
10560.97 701
10561.95 637
10562.92 663
10563.89 729
10564.86 700
10565.83 717
10566.80 732
10567.77 780
10568.74 762
10569.71 772
10570.68 831
10571.65 783
10572.62 784
10573.59 741
10574.57 773
10575.54 728
10576.51 709
10577.48 730
10578.45 661
10579.42 644
10580.39 645
10581.36 664
10582.34 688
10583.31 636
10584.28 627
10585.25 670
10586.22 665
10587.19 632
10588.17 678
10589.14 659
10590.11 665
10591.08 652
10592.05 675
10593.02 648
10594.00 596
10594.97 739
10595.94 737
10596.91 685
10597.89 716
10598.86 704
10599.83 669
10600.80 705
10601.77 724
10602.75 700
10603.72 652
10604.69 670
10605.66 664
10606.64 621
10607.61 617
10608.58 688
10609.55 702
10610.53 668
10611.50 657
10612.47 670
10613.45 699
10614.42 787
10615.39 681
10616.36 669
10617.34 707
10618.31 711
10619.28 619
10620.26 628
10621.23 669
10622.20 670
10623.18 657
10624.15 650
10625.12 643
10626.10 714
10627.07 725
10628.04 707
10629.02 677
10629.99 679
10630.97 657
10631.94 656
10632.91 682
10633.89 676
10634.86 605
10635.83 602
10636.81 624
10637.78 701
10638.76 742
10639.73 685
10640.70 707
10641.68 678
10642.65 662
10643.63 701
10644.60 748
10645.58 772
10646.55 782
10647.53 812
10648.50 798
10649.47 740
10650.45 725
10651.42 731
10652.40 725
10653.37 697
10654.35 724
10655.32 742
10656.30 703
10657.27 699
10658.25 660
10659.22 678
10660.20 630
10661.17 668
10662.15 676
10663.12 702
10664.10 714
10665.07 639
10666.05 623
10667.02 669
10668.00 661
10668.97 643
10669.95 671
10670.93 656
10671.90 641
10672.88 641
10673.85 620
10674.83 641
10675.80 637
10676.78 661
10677.76 599
10678.73 614
10679.71 698
10680.68 743
10681.66 659
10682.63 560
10683.61 582
10684.59 602
10685.56 625
10686.54 644
10687.52 643
10688.49 637
10689.47 655
10690.44 631
10691.42 640
10692.40 671
10693.37 700
10694.35 689
10695.33 672
10696.30 707
10697.28 643
10698.26 668
10699.23 575
10700.21 649
10701.19 674
10702.17 626
10703.14 657
10704.12 663
10705.10 619
10706.07 584
10707.05 613
10708.03 676
10709.01 650
10709.98 621
10710.96 567
10711.94 588
10712.91 597
10713.89 620
10714.87 680
10715.85 652
10716.83 673
10717.80 607
10718.78 614
10719.76 640
10720.74 649
10721.71 653
10722.69 639
10723.67 617
10724.65 611
10725.63 624
10726.60 700
10727.58 695
10728.56 635
10729.54 642
10730.52 627
10731.49 618
10732.47 629
10733.45 681
10734.43 656
10735.41 612
10736.39 643
10737.37 609
10738.34 679
10739.32 674
10740.30 667
10741.28 650
10742.26 658
10743.24 617
10744.22 603
10745.20 648
10746.17 706
10747.15 661
10748.13 643
10749.11 627
10750.09 646
10751.07 657
10752.05 640
10753.03 661
10754.01 651
10754.99 675
10755.97 702
10756.95 650
10757.93 623
10758.91 645
10759.88 624
10760.86 628
10761.84 656
10762.82 652
10763.80 676
10764.78 677
10765.76 680
10766.74 650
10767.72 596
10768.70 614
10769.68 656
10770.66 619
10771.64 569
10772.62 623
10773.60 714
10774.58 645
10775.56 672
10776.54 671
10777.52 677
10778.51 638
10779.49 627
10780.47 651
10781.45 680
10782.43 712
10783.41 672
10784.39 694
10785.37 631
10786.35 654
10787.33 657
10788.31 621
10789.29 662
10790.27 688
10791.26 626
10792.24 613
10793.22 627
10794.20 645
10795.18 615
10796.16 620
10797.14 655
10798.12 672
10799.10 641
10800.09 613
10801.07 645
10802.05 620
10803.03 638
10804.01 635
10804.99 638
10805.98 621
10806.96 620
10807.94 676
10808.92 585
10809.90 604
10810.89 655
10811.87 650
10812.85 643
10813.83 645
10814.81 658
10815.80 626
10816.78 584
10817.76 651
10818.74 653
10819.72 673
10820.71 677
10821.69 570
10822.67 609
10823.65 650
10824.64 659
10825.62 667
10826.60 628
10827.58 658
10828.57 678
10829.55 654
10830.53 592
10831.52 584
10832.50 665
10833.48 713
10834.46 628
10835.45 632
10836.43 631
10837.41 641
10838.40 608
10839.38 611
10840.36 656
10841.35 617
10842.33 668
10843.31 711
10844.30 659
10845.28 705
10846.26 641
10847.25 668
10848.23 634
10849.21 632
10850.20 633
10851.18 672
10852.17 659
10853.15 659
10854.13 677
10855.12 642
10856.10 648
10857.09 638
10858.07 724
10859.05 699
10860.04 714
10861.02 647
10862.01 680
10862.99 693
10863.97 656
10864.96 658
10865.94 646
10866.93 683
10867.91 668
10868.90 675
10869.88 643
10870.87 687
10871.85 700
10872.84 639
10873.82 667
10874.81 696
10875.79 671
10876.78 706
10877.76 710
10878.75 778
10879.73 700
10880.72 670
10881.70 727
10882.69 729
10883.67 722
10884.66 750
10885.64 709
10886.63 689
10887.61 711
10888.60 710
10889.58 746
10890.57 722
10891.55 734
10892.54 740
10893.53 737
10894.51 795
10895.50 770
10896.48 761
10897.47 766
10898.45 772
10899.44 787
10900.43 715
10901.41 722
10902.40 761
10903.38 787
10904.37 753
10905.36 741
10906.34 815
10907.33 816
10908.32 731
10909.30 774
10910.29 753
10911.28 734
10912.26 788
10913.25 836
10914.24 774
10915.22 704
10916.21 730
10917.20 754
10918.18 750
10919.17 771
10920.16 759
10921.14 781
10922.13 777
10923.12 849
10924.10 794
10925.09 786
10926.08 857
10927.07 816
10928.05 854
10929.04 846
10930.03 862
10931.01 852
10932.00 850
10932.99 898
10933.98 881
10934.96 815
10935.95 858
10936.94 848
10937.93 894
10938.92 928
10939.90 896
10940.89 851
10941.88 872
10942.87 882
10943.85 841
10944.84 945
10945.83 973
10946.82 901
10947.81 938
10948.79 960
10949.78 917
10950.77 939
10951.76 948
10952.75 1018
10953.74 1018
10954.72 971
10955.71 994
10956.70 963
10957.69 1017
10958.68 1031
10959.67 1014
10960.66 1010
10961.65 1039
10962.63 1067
10963.62 1011
10964.61 1104
10965.60 1128
10966.59 1099
10967.58 1091
10968.57 1131
10969.56 1172
10970.55 1213
10971.54 1206
10972.52 1115
10973.51 1152
10974.50 1077
10975.49 1018
10976.48 1060
10977.47 1044
10978.46 1023
10979.45 945
10980.44 899
10981.43 940
10982.42 988
10983.41 1014
10984.40 918
10985.39 889
10986.38 928
10987.37 1001
10988.36 1007
10989.35 991
10990.34 982
10991.33 968
10992.32 980
10993.31 1016
10994.30 1008
10995.29 981
10996.28 1024
10997.27 1014
10998.26 976
10999.25 1060
11000.24 978
11001.23 986
11002.22 1050
11003.21 1129
11004.20 1148
11005.20 1209
11006.19 1158
11007.18 1254
11008.17 1324
11009.16 1454
11010.15 1485
11011.14 1424
11012.13 1369
11013.12 1304
11014.11 1254
11015.10 1211
11016.10 1165
11017.09 1091
11018.08 1050
11019.07 961
11020.06 985
11021.05 1032
11022.04 979
11023.04 991
11024.03 956
11025.02 939
11026.01 920
11027.00 1000
11027.99 948
11028.99 926
11029.98 894
11030.97 864
11031.96 865
11032.95 863
11033.95 795
11034.94 868
11035.93 845
11036.92 845
11037.91 870
11038.91 901
11039.90 938
11040.89 950
11041.88 800
11042.88 915
11043.87 927
11044.86 888
11045.85 896
11046.85 819
11047.84 857
11048.83 883
11049.82 860
11050.82 870
11051.81 810
11052.80 816
11053.80 817
11054.79 828
11055.78 789
11056.77 804
11057.77 833
11058.76 853
11059.75 872
11060.75 851
11061.74 859
11062.73 854
11063.73 870
11064.72 814
11065.71 807
11066.71 824
11067.70 816
11068.69 798
11069.69 775
11070.68 737
11071.68 776
11072.67 864
11073.66 838
11074.66 853
11075.65 834
11076.65 844
11077.64 856
11078.63 857
11079.63 801
11080.62 761
11081.62 788
11082.61 758
11083.60 746
11084.60 778
11085.59 823
11086.59 789
11087.58 865
11088.58 856
11089.57 906
11090.57 859
11091.56 799
11092.55 827
11093.55 911
11094.54 848
11095.54 811
11096.53 822
11097.53 803
11098.52 762
11099.52 741
11100.51 765
11101.51 789
11102.50 805
11103.50 780
11104.49 787
11105.49 750
11106.48 841
11107.48 791
11108.48 808
11109.47 846
11110.47 805
11111.46 831
11112.46 761
11113.45 785
11114.45 806
11115.44 755
11116.44 818
11117.44 791
11118.43 789
11119.43 794
11120.42 766
11121.42 729
11122.42 748
11123.41 749
11124.41 746
11125.40 767
11126.40 761
11127.40 777
11128.39 770
11129.39 690
11130.38 726
11131.38 763
11132.38 740
11133.37 764
11134.37 753
11135.37 719
11136.36 732
11137.36 768
11138.36 803
11139.35 725
11140.35 726
11141.35 744
11142.34 780
11143.34 769
11144.34 751
11145.34 762
11146.33 783
11147.33 740
11148.33 748
11149.32 779
11150.32 737
11151.32 739
11152.32 772
11153.31 716
11154.31 734
11155.31 780
11156.31 761
11157.30 716
11158.30 678
11159.30 760
11160.30 759
11161.29 801
11162.29 786
11163.29 749
11164.29 709
11165.29 680
11166.28 702
11167.28 743
11168.28 725
11169.28 755
11170.28 674
11171.27 686
11172.27 718
11173.27 746
11174.27 721
11175.27 745
11176.27 671
11177.26 667
11178.26 717
11179.26 698
11180.26 718
11181.26 679
11182.26 682
11183.26 733
11184.26 713
11185.25 707
11186.25 700
11187.25 699
11188.25 758
11189.25 694
11190.25 682
11191.25 679
11192.25 695
11193.25 685
11194.25 638
11195.24 623
11196.24 651
11197.24 724
11198.24 750
11199.24 751
11200.24 706
11201.24 740
11202.24 732
11203.24 700
11204.24 674
11205.24 681
11206.24 677
11207.24 741
11208.24 761
11209.24 710
11210.24 705
11211.24 688
11212.24 743
11213.24 741
11214.24 750
11215.24 707
11216.24 715
11217.24 736
11218.24 710
11219.24 689
11220.24 651
11221.24 695
11222.24 716
11223.24 700
11224.24 728
11225.24 675
11226.24 689
11227.25 718
11228.25 744
11229.25 712
11230.25 710
11231.25 708
11232.25 699
11233.25 719
11234.25 762
11235.25 692
11236.25 706
11237.25 706
11238.26 675
11239.26 708
11240.26 685
11241.26 681
11242.26 746
11243.26 688
11244.26 664
11245.27 690
11246.27 678
11247.27 688
11248.27 711
11249.27 648
11250.27 700
11251.28 676
11252.28 730
11253.28 702
11254.28 674
11255.28 708
11256.29 749
11257.29 711
11258.29 728
11259.29 679
11260.29 707
11261.30 694
11262.30 698
11263.30 677
11264.30 705
11265.31 691
11266.31 700
11267.31 691
11268.31 648
11269.32 681
11270.32 748
11271.32 758
11272.32 719
11273.33 723
11274.33 704
11275.33 717
11276.33 713
11277.34 745
11278.34 762
11279.34 770
11280.35 727
11281.35 688
11282.35 700
11283.36 701
11284.36 730
11285.36 738
11286.37 722
11287.37 726
11288.37 708
11289.38 741
11290.38 794
11291.38 693
11292.39 742
11293.39 691
11294.39 714
11295.40 775
11296.40 759
11297.41 718
11298.41 779
11299.41 766
11300.42 752
11301.42 798
11302.43 759
11303.43 740
11304.43 806
11305.44 721
11306.44 709
11307.45 753
11308.45 771
11309.46 744
11310.46 755
11311.46 785
11312.47 762
11313.47 696
11314.48 726
11315.48 731
11316.49 706
11317.49 742
11318.50 736
11319.50 689
11320.51 765
11321.51 747
11322.52 719
11323.52 735
11324.53 718
11325.53 760
11326.54 708
11327.54 813
11328.55 736
11329.55 712
11330.56 719
11331.56 785
11332.57 715
11333.57 684
11334.58 751
11335.58 772
11336.59 741
11337.60 776
11338.60 810
11339.61 784
11340.61 782
11341.62 785
11342.62 811
11343.63 770
11344.64 802
11345.64 780
11346.65 753
11347.65 752
11348.66 818
11349.67 897
11350.67 959
11351.68 935
11352.69 883
11353.69 773
11354.70 774
11355.71 777
11356.71 856
11357.72 806
11358.72 811
11359.73 804
11360.74 773
11361.74 752
11362.75 739
11363.76 791
11364.76 823
11365.77 782
11366.78 764
11367.79 835
11368.79 848
11369.80 764
11370.81 773
11371.81 775
11372.82 780
11373.83 732
11374.84 820
11375.84 798
11376.85 840
11377.86 799
11378.87 788
11379.87 765
11380.88 779
11381.89 770
11382.90 829
11383.90 748
11384.91 731
11385.92 734
11386.93 741
11387.93 741
11388.94 819
11389.95 733
11390.96 803
11391.97 886
11392.97 787
11393.98 745
11394.99 790
11396.00 792
11397.01 808
11398.02 749
11399.02 760
11400.03 758
11401.04 821
11402.05 805
11403.06 790
11404.07 819
11405.08 795
11406.08 800
11407.09 801
11408.10 765
11409.11 791
11410.12 838
11411.13 868
11412.14 798
11413.15 801
11414.15 774
11415.16 869
11416.17 818
11417.18 845
11418.19 833
11419.20 766
11420.21 821
11421.22 881
11422.23 839
11423.24 900
11424.25 821
11425.26 826
11426.27 895
11427.28 880
11428.29 864
11429.30 845
11430.31 859
11431.32 863
11432.32 892
11433.33 860
11434.34 847
11435.35 902
11436.36 910
11437.37 938
11438.38 992
11439.39 903
11440.41 881
11441.42 834
11442.43 938
11443.44 965
11444.45 863
11445.46 892
11446.47 910
11447.48 995
11448.49 928
11449.50 915
11450.51 900
11451.52 938
11452.53 981
11453.54 927
11454.55 925
11455.56 936
11456.57 941
11457.59 952
11458.60 963
11459.61 943
11460.62 968
11461.63 1017
11462.64 1023
11463.65 995
11464.66 965
11465.67 996
11466.69 987
11467.70 1012
11468.71 991
11469.72 1022
11470.73 945
11471.74 1005
11472.75 964
11473.77 992
11474.78 1043
11475.79 992
11476.80 1026
11477.81 1054
11478.83 1019
11479.84 1019
11480.85 1002
11481.86 1011
11482.87 1120
11483.89 1094
11484.90 1026
11485.91 1046
11486.92 1034
11487.93 1010
11488.95 1099
11489.96 1064
11490.97 1085
11491.98 1061
11493.00 1086
11494.01 1051
11495.02 1060
11496.03 1061
11497.05 1126
11498.06 1150
11499.07 1112
11500.09 1096
11501.10 1095
11502.11 1117
11503.12 1082
11504.14 1110
11505.15 1120
11506.16 1115
11507.18 1138
11508.19 1144
11509.20 1096
11510.22 1148
11511.23 1209
11512.24 1162
11513.26 1147
11514.27 1159
11515.28 1161
11516.30 1217
11517.31 1187
11518.32 1185
11519.34 1191
11520.35 1196
11521.37 1231
11522.38 1220
11523.39 1227
11524.41 1206
11525.42 1163
11526.44 1252
11527.45 1210
11528.46 1159
11529.48 1147
11530.49 1231
11531.51 1254
11532.52 1303
11533.53 1250
11534.55 1219
11535.56 1274
11536.58 1279
11537.59 1301
11538.61 1314
11539.62 1336
11540.64 1353
11541.65 1354
11542.67 1355
11543.68 1371
11544.69 1341
11545.71 1364
11546.72 1340
11547.74 1408
11548.75 1403
11549.77 1396
11550.78 1388
11551.80 1443
11552.81 1527
11553.83 1464
11554.85 1479
11555.86 1459
11556.88 1478
11557.89 1549
11558.91 1572
11559.92 1634
11560.94 1519
11561.95 1521
11562.97 1592
11563.98 1596
11565.00 1671
11566.02 1620
11567.03 1664
11568.05 1650
11569.06 1692
11570.08 1724
11571.10 1642
11572.11 1704
11573.13 1786
11574.14 1785
11575.16 1742
11576.18 1783
11577.19 1830
11578.21 1832
11579.22 1788
11580.24 1865
11581.26 1880
11582.27 1854
11583.29 1886
11584.31 1939
11585.32 1968
11586.34 2069
11587.36 2087
11588.37 2144
11589.39 2125
11590.41 2268
11591.42 2452
11592.44 2494
11593.46 2446
11594.47 2624
11595.49 2724
11596.51 2617
11597.53 2798
11598.54 2876
11599.56 2806
11600.58 2825
11601.59 2919
11602.61 2850
11603.63 2950
11604.65 3196
11605.66 3275
11606.68 3482
11607.70 3838
11608.72 4293
11609.74 4758
11610.75 5208
11611.77 5704
11612.79 6103
11613.81 6396
11614.82 6420
11615.84 6151
11616.86 5929
11617.88 5524
11618.90 4883
11619.91 4445
11620.93 3930
11621.95 3626
11622.97 3365
11623.99 3121
11625.01 2807
11626.02 2622
11627.04 2479
11628.06 2513
11629.08 2500
11630.10 2450
11631.12 2302
11632.14 2255
11633.15 2231
11634.17 2190
11635.19 2154
11636.21 2160
11637.23 2200
11638.25 2140
11639.27 2077
11640.29 2140
11641.30 2097
11642.32 1998
11643.34 2070
11644.36 1940
11645.38 1974
11646.40 1952
11647.42 1896
11648.44 1921
11649.46 1932
11650.48 1983
11651.50 2004
11652.52 1982
11653.54 1846
11654.56 1818
11655.58 1780
11656.60 1773
11657.62 1767
11658.64 1739
11659.66 1680
11660.68 1630
11661.70 1565
11662.72 1564
11663.74 1499
11664.76 1537
11665.78 1448
11666.80 1495
11667.82 1576
11668.84 1615
11669.86 1491
11670.88 1601
11671.90 1571
11672.92 1663
11673.94 1585
11674.96 1553
11675.98 1526
11677.00 1514
11678.02 1582
11679.04 1616
11680.06 1504
11681.08 1515
11682.10 1568
11683.12 1584
11684.15 1651
11685.17 1693
11686.19 1764
11687.21 1704
11688.23 1685
11689.25 1720
11690.27 1711
11691.29 1745
11692.31 1741
11693.34 1768
11694.36 1821
11695.38 1894
11696.40 1824
11697.42 1783
11698.44 1767
11699.46 1727
11700.49 1662
11701.51 1722
11702.53 1731
11703.55 1705
11704.57 1792
11705.60 1817
11706.62 1700
11707.64 1715
11708.66 1724
11709.68 1703
11710.71 1709
11711.73 1691
11712.75 1671
11713.77 1651
11714.79 1643
11715.82 1697
11716.84 1632
11717.86 1599
11718.88 1563
11719.91 1577
11720.93 1624
11721.95 1553
11722.97 1630
11724.00 1620
11725.02 1540
11726.04 1499
11727.07 1519
11728.09 1505
11729.11 1522
11730.13 1514
11731.16 1477
11732.18 1407
11733.20 1353
11734.23 1373
11735.25 1324
11736.27 1336
11737.30 1345
11738.32 1308
11739.34 1363
11740.37 1277
11741.39 1316
11742.41 1292
11743.44 1249
11744.46 1255
11745.48 1254
11746.51 1246
11747.53 1239
11748.55 1241
11749.58 1212
11750.60 1349
11751.63 1310
11752.65 1174
11753.67 1159
11754.70 1169
11755.72 1246
11756.75 1217
11757.77 1204
11758.79 1209
11759.82 1229
11760.84 1206
11761.87 1121
11762.89 1170
11763.92 1143
11764.94 1132
11765.97 1163
11766.99 1168
11768.01 1135
11769.04 1105
11770.06 1129
11771.09 1131
11772.11 1094
11773.14 1086
11774.16 1108
11775.19 1078
11776.21 1014
11777.24 1074
11778.26 1017
11779.29 1055
11780.31 1050
11781.34 1036
11782.36 1007
11783.39 1076
11784.41 1066
11785.44 1056
11786.46 1046
11787.49 1052
11788.52 1006
11789.54 956
11790.57 1002
11791.59 1007
11792.62 961
11793.64 972
11794.67 948
11795.70 999
11796.72 973
11797.75 1007
11798.77 967
11799.80 967
11800.83 933
11801.85 927
11802.88 930
11803.90 975
11804.93 988
11805.96 919
11806.98 919
11808.01 895
11809.04 886
11810.06 875
11811.09 908
11812.11 899
11813.14 881
11814.17 873
11815.19 892
11816.22 971
11817.25 846
11818.27 891
11819.30 852
11820.33 877
11821.36 855
11822.38 880
11823.41 894
11824.44 883
11825.46 907
11826.49 798
11827.52 915
11828.54 865
11829.57 868
11830.60 855
11831.63 843
11832.65 859
11833.68 868
11834.71 842
11835.74 815
11836.76 895
11837.79 873
11838.82 840
11839.85 797
11840.88 857
11841.90 844
11842.93 814
11843.96 848
11844.99 892
11846.01 836
11847.04 852
11848.07 906
11849.10 856
11850.13 813
11851.16 867
11852.18 861
11853.21 796
11854.24 842
11855.27 776
11856.30 797
11857.33 821
11858.35 758
11859.38 779
11860.41 791
11861.44 853
11862.47 858
11863.50 832
11864.53 830
11865.56 824
11866.58 792
11867.61 781
11868.64 771
11869.67 776
11870.70 841
11871.73 818
11872.76 801
11873.79 842
11874.82 817
11875.85 759
11876.88 852
11877.91 820
11878.93 808
11879.96 810
11880.99 794
11882.02 806
11883.05 801
11884.08 865
11885.11 864
11886.14 852
11887.17 822
11888.20 749
11889.23 779
11890.26 743
11891.29 762
11892.32 767
11893.35 735
11894.38 752
11895.41 837
11896.44 801
11897.47 790
11898.50 794
11899.53 816
11900.56 835
11901.59 809
11902.62 805
11903.65 807
11904.69 829
11905.72 820
11906.75 817
11907.78 822
11908.81 794
11909.84 860
11910.87 887
11911.90 847
11912.93 864
11913.96 834
11914.99 853
11916.02 792
11917.06 800
11918.09 813
11919.12 825
11920.15 822
11921.18 791
11922.21 747
11923.24 777
11924.27 790
11925.31 799
11926.34 817
11927.37 805
11928.40 821
11929.43 825
11930.46 832
11931.50 785
11932.53 789
11933.56 865
11934.59 829
11935.62 830
11936.65 788
11937.69 856
11938.72 890
11939.75 976
11940.78 953
11941.81 892
11942.85 885
11943.88 949
11944.91 889
11945.94 815
11946.98 926
11948.01 936
11949.04 828
11950.07 765
11951.11 867
11952.14 839
11953.17 812
11954.20 826
11955.24 779
11956.27 718
11957.30 813
11958.34 801
11959.37 767
11960.40 730
11961.43 750
11962.47 734
11963.50 727
11964.53 759
11965.57 752
11966.60 722
11967.63 751
11968.67 753
11969.70 753
11970.73 770
11971.77 694
11972.80 710
11973.83 739
11974.87 762
11975.90 712
11976.94 699
11977.97 737
11979.00 708
11980.04 759
11981.07 762
11982.10 775
11983.14 778
11984.17 714
11985.21 762
11986.24 764
11987.27 834
11988.31 757
11989.34 693
11990.38 689
11991.41 690
11992.45 784
11993.48 725
11994.51 740
11995.55 736
11996.58 738
11997.62 762
11998.65 702
11999.69 742
12000.72 725
12001.76 702
12002.79 705
12003.83 731
12004.86 671
12005.90 753
12006.93 781
12007.97 829
12009.00 801
12010.04 823
12011.07 784
12012.11 794
12013.14 800
12014.18 770
12015.21 822
12016.25 830
12017.28 800
12018.32 696
12019.35 778
12020.39 809
12021.43 792
12022.46 825
12023.50 816
12024.53 770
12025.57 818
12026.60 805
12027.64 777
12028.68 836
12029.71 822
12030.75 830
12031.78 804
12032.82 781
12033.86 777
12034.89 832
12035.93 800
12036.97 778
12038.00 744
12039.04 832
12040.07 741
12041.11 782
12042.15 737
12043.18 768
12044.22 736
12045.26 794
12046.29 822
12047.33 819
12048.37 765
12049.40 745
12050.44 794
12051.48 752
12052.52 806
12053.55 722
12054.59 720
12055.63 777
12056.66 740
12057.70 753
12058.74 756
12059.78 772
12060.81 823
12061.85 754
12062.89 766
12063.92 782
12064.96 804
12066.00 788
12067.04 774
12068.07 795
12069.11 757
12070.15 764
12071.19 759
12072.23 746
12073.26 760
12074.30 742
12075.34 741
12076.38 755
12077.42 838
12078.45 793
12079.49 764
12080.53 769
12081.57 741
12082.61 714
12083.64 762
12084.68 807
12085.72 787
12086.76 811
12087.80 807
12088.84 732
12089.88 684
12090.91 774
12091.95 773
12092.99 784
12094.03 774
12095.07 807
12096.11 780
12097.15 819
12098.19 844
12099.22 874
12100.26 793
12101.30 792
12102.34 836
12103.38 833
12104.42 792
12105.46 827
12106.50 809
12107.54 826
12108.58 819
12109.62 822
12110.66 841
12111.70 872
12112.74 812
12113.77 773
12114.81 817
12115.85 774
12116.89 798
12117.93 842
12118.97 848
12120.01 787
12121.05 738
12122.09 713
12123.13 746
12124.17 746
12125.21 742
12126.25 709
12127.29 736
12128.33 762
12129.37 758
12130.41 730
12131.45 719
12132.50 766
12133.54 776
12134.58 748
12135.62 749
12136.66 747
12137.70 757
12138.74 770
12139.78 749
12140.82 768
12141.86 767
12142.90 726
12143.94 734
12144.98 694
12146.02 673
12147.07 687
12148.11 731
12149.15 715
12150.19 696
12151.23 731
12152.27 721
12153.31 709
12154.35 721
12155.40 708
12156.44 758
12157.48 720
12158.52 728
12159.56 696
12160.60 741
12161.64 738
12162.69 677
12163.73 703
12164.77 686
12165.81 714
12166.85 698
12167.90 704
12168.94 685
12169.98 707
12171.02 725
12172.06 695
12173.11 695
12174.15 723
12175.19 704
12176.23 684
12177.27 726
12178.32 652
12179.36 692
12180.40 662
12181.44 705
12182.49 693
12183.53 716
12184.57 712
12185.61 723
12186.66 686
12187.70 677
12188.74 657
12189.79 691
12190.83 715
12191.87 707
12192.91 679
12193.96 634
12195.00 669
12196.04 669
12197.09 676
12198.13 636
12199.17 675
12200.22 695
12201.26 746
12202.30 707
12203.35 693
12204.39 676
12205.43 658
12206.48 649
12207.52 649
12208.57 647
12209.61 677
12210.65 653
12211.70 696
12212.74 629
12213.78 633
12214.83 690
12215.87 746
12216.92 709
12217.96 639
12219.00 682
12220.05 652
12221.09 639
12222.14 640
12223.18 657
12224.23 675
12225.27 656
12226.31 689
12227.36 658
12228.40 644
12229.45 704
12230.49 701
12231.54 615
12232.58 634
12233.63 648
12234.67 677
12235.72 665
12236.76 633
12237.81 669
12238.85 676
12239.90 680
12240.94 680
12241.99 640
12243.03 658
12244.08 667
12245.12 667
12246.17 659
12247.21 693
12248.26 670
12249.30 683
12250.35 679
12251.39 711
12252.44 713
12253.49 642
12254.53 680
12255.58 678
12256.62 696
12257.67 712
12258.71 699
12259.76 649
12260.81 640
12261.85 631
12262.90 658
12263.94 699
12264.99 654
12266.04 659
12267.08 688
12268.13 709
12269.17 718
12270.22 638
12271.27 645
12272.31 628
12273.36 626
12274.41 636
12275.45 649
12276.50 635
12277.55 662
12278.59 636
12279.64 635
12280.69 601
12281.73 641
12282.78 646
12283.83 632
12284.87 631
12285.92 606
12286.97 646
12288.01 631
12289.06 609
12290.11 649
12291.16 601
12292.20 626
12293.25 605
12294.30 621
12295.35 590
12296.39 612
12297.44 638
12298.49 663
12299.54 596
12300.58 571
12301.63 621
12302.68 568
12303.73 555
12304.77 569
12305.82 607
12306.87 615
12307.92 623
12308.97 582
12310.01 653
12311.06 630
12312.11 665
12313.16 618
12314.21 591
12315.25 641
12316.30 688
12317.35 603
12318.40 567
12319.45 577
12320.50 631
12321.54 661
12322.59 613
12323.64 630
12324.69 575
12325.74 591
12326.79 584
12327.84 592
12328.89 547
12329.93 523
12330.98 585
12332.03 614
12333.08 614
12334.13 658
12335.18 627
12336.23 638
12337.28 585
12338.33 609
12339.38 615
12340.43 598
12341.47 649
12342.52 676
12343.57 623
12344.62 601
12345.67 673
12346.72 664
12347.77 573
12348.82 548
12349.87 568
12350.92 583
12351.97 642
12353.02 616
12354.07 596
12355.12 607
12356.17 640
12357.22 571
12358.27 570
12359.32 602
12360.37 583
12361.42 645
12362.47 587
12363.52 574
12364.57 541
12365.62 598
12366.67 614
12367.72 566
12368.77 582
12369.82 612
12370.87 563
12371.93 559
12372.98 559
12374.03 587
12375.08 604
12376.13 597
12377.18 602
12378.23 570
12379.28 588
12380.33 618
12381.38 598
12382.43 571
12383.49 579
12384.54 554
12385.59 608
12386.64 576
12387.69 560
12388.74 534
12389.79 559
12390.84 596
12391.90 582
12392.95 594
12394.00 625
12395.05 598
12396.10 608
12397.15 610
12398.21 607
12399.26 579
12400.31 574
12401.36 571
12402.41 563
12403.47 589
12404.52 617
12405.57 660
12406.62 602
12407.67 549
12408.73 555
12409.78 558
12410.83 591
12411.88 578
12412.94 562
12413.99 500
12415.04 609
12416.09 569
12417.15 557
12418.20 560
12419.25 550
12420.30 574
12421.36 588
12422.41 527
12423.46 522
12424.52 611
12425.57 682
12426.62 568
12427.67 605
12428.73 598
12429.78 553
12430.83 573
12431.89 607
12432.94 621
12433.99 601
12435.05 620
12436.10 607
12437.15 644
12438.21 620
12439.26 581
12440.31 563
12441.37 599
12442.42 635
12443.47 659
12444.53 642
12445.58 626
12446.64 618
12447.69 585
12448.74 582
12449.80 583
12450.85 585
12451.91 651
12452.96 607
12454.01 597
12455.07 600
12456.12 609
12457.18 552
12458.23 550
12459.29 567
12460.34 580
12461.39 570
12462.45 599
12463.50 591
12464.56 530
12465.61 590
12466.67 597
12467.72 629
12468.78 591
12469.83 588
12470.89 542
12471.94 583
12473.00 559
12474.05 600
12475.11 568
12476.16 593
12477.22 586
12478.27 612
12479.33 583
12480.38 592
12481.44 576
12482.49 631
12483.55 629
12484.60 655
12485.66 658
12486.71 635
12487.77 599
12488.83 582
12489.88 558
12490.94 594
12491.99 614
12493.05 556
12494.10 584
12495.16 614
12496.22 611
12497.27 633
12498.33 652
12499.38 626
12500.44 664
12501.50 630
12502.55 629
12503.61 692
12504.67 650
12505.72 662
12506.78 726
12507.83 716
12508.89 700
12509.95 651
12511.00 632
12512.06 625
12513.12 654
12514.17 668
12515.23 632
12516.29 606
12517.34 603
12518.40 592
12519.46 603
12520.52 614
12521.57 602
12522.63 626
12523.69 617
12524.74 629
12525.80 658
12526.86 609
12527.92 583
12528.97 539
12530.03 640
12531.09 660
12532.15 650
12533.20 662
12534.26 676
12535.32 668
12536.38 672
12537.43 632
12538.49 673
12539.55 666
12540.61 665
12541.66 702
12542.72 677
12543.78 686
12544.84 665
12545.90 681
12546.95 606
12548.01 622
12549.07 607
12550.13 568
12551.19 628
12552.25 572
12553.30 562
12554.36 587
12555.42 610
12556.48 590
12557.54 552
12558.60 580
12559.65 631
12560.71 583
12561.77 590
12562.83 658
12563.89 636
12564.95 619
12566.01 635
12567.07 593
12568.13 607
12569.18 607
12570.24 594
12571.30 615
12572.36 603
12573.42 645
12574.48 616
12575.54 609
12576.60 608
12577.66 668
12578.72 650
12579.78 632
12580.84 646
12581.90 589
12582.96 626
12584.02 605
12585.07 708
12586.13 660
12587.19 659
12588.25 646
12589.31 664
12590.37 644
12591.43 624
12592.49 650
12593.55 670
12594.61 678
12595.67 619
12596.73 633
12597.79 647
12598.86 642
12599.92 605
12600.98 639
12602.04 675
12603.10 645
12604.16 630
12605.22 626
12606.28 649
12607.34 618
12608.40 610
12609.46 595
12610.52 660
12611.58 631
12612.64 662
12613.70 685
12614.76 641
12615.83 673
12616.89 672
12617.95 699
12619.01 665
12620.07 632
12621.13 627
12622.19 624
12623.25 692
12624.32 673
12625.38 683
12626.44 663
12627.50 638
12628.56 635
12629.62 668
12630.68 696
12631.75 646
12632.81 707
12633.87 632
12634.93 609
12635.99 633
12637.05 620
12638.12 655
12639.18 612
12640.24 636
12641.30 611
12642.36 617
12643.43 602
12644.49 586
12645.55 621
12646.61 543
12647.68 583
12648.74 581
12649.80 577
12650.86 652
12651.93 619
12652.99 587
12654.05 608
12655.11 620
12656.18 641
12657.24 611
12658.30 570
12659.36 584
12660.43 568
12661.49 544
12662.55 584
12663.62 658
12664.68 626
12665.74 611
12666.81 574
12667.87 583
12668.93 651
12670.00 628
12671.06 609
12672.12 632
12673.19 591
12674.25 572
12675.31 576
12676.38 579
12677.44 594
12678.50 583
12679.57 566
12680.63 573
12681.69 607
12682.76 553
12683.82 549
12684.89 551
12685.95 556
12687.01 574
12688.08 605
12689.14 610
12690.21 586
12691.27 563
12692.33 545
12693.40 601
12694.46 538
12695.53 544
12696.59 565
12697.66 572
12698.72 593
12699.79 583
12700.85 577
12701.91 633
12702.98 575
12704.04 574
12705.11 600
12706.17 606
12707.24 630
12708.30 610
12709.37 585
12710.43 568
12711.50 585
12712.56 614
12713.63 646
12714.69 593
12715.76 573
12716.82 627
12717.89 601
12718.95 527
12720.02 610
12721.09 596
12722.15 575
12723.22 581
12724.28 582
12725.35 558
12726.41 563
12727.48 548
12728.54 573
12729.61 542
12730.68 542
12731.74 572
12732.81 584
12733.87 580
12734.94 599
12736.01 557
12737.07 533
12738.14 592
12739.20 607
12740.27 610
12741.34 591
12742.40 552
12743.47 555
12744.54 576
12745.60 558
12746.67 546
12747.74 549
12748.80 582
12749.87 594
12750.94 527
12752.00 539
12753.07 539
12754.14 504
12755.20 536
12756.27 588
12757.34 574
12758.40 584
12759.47 562
12760.54 566
12761.60 564
12762.67 569
12763.74 558
12764.81 544
12765.87 543
12766.94 575
12768.01 591
12769.08 570
12770.14 569
12771.21 522
12772.28 605
12773.35 533
12774.41 536
12775.48 543
12776.55 562
12777.62 584
12778.68 563
12779.75 541
12780.82 513
12781.89 584
12782.96 536
12784.02 543
12785.09 525
12786.16 510
12787.23 532
12788.30 544
12789.37 509
12790.43 505
12791.50 505
12792.57 490
12793.64 527
12794.71 482
12795.78 483
12796.84 479
12797.91 545
12798.98 531
12800.05 499
12801.12 512
12802.19 508
12803.26 556
12804.33 520
12805.40 529
12806.46 540
12807.53 516
12808.60 519
12809.67 507
12810.74 472
12811.81 498
12812.88 536
12813.95 533
12815.02 525
12816.09 503
12817.16 494
12818.23 488
12819.30 521
12820.37 495
12821.44 573
12822.50 537
12823.57 542
12824.64 504
12825.71 507
12826.78 560
12827.85 565
12828.92 526
12829.99 532
12831.06 568
12832.13 511
12833.20 526
12834.27 528
12835.34 533
12836.41 516
12837.49 516
12838.56 526
12839.63 529
12840.70 475
12841.77 508
12842.84 505
12843.91 519
12844.98 526
12846.05 512
12847.12 534
12848.19 472
12849.26 500
12850.33 523
12851.40 498
12852.47 519
12853.55 513
12854.62 516
12855.69 497
12856.76 538
12857.83 537
12858.90 468
12859.97 528
12861.04 485
12862.11 531
12863.19 541
12864.26 541
12865.33 521
12866.40 499
12867.47 500
12868.54 474
12869.62 495
12870.69 511
12871.76 522
12872.83 509
12873.90 511
12874.97 534
12876.05 503
12877.12 496
12878.19 508
12879.26 526
12880.33 518
12881.41 532
12882.48 511
12883.55 531
12884.62 473
12885.70 522
12886.77 515
12887.84 510
12888.91 550
12889.98 483
12891.06 481
12892.13 486
12893.20 498
12894.28 523
12895.35 477
12896.42 494
12897.49 496
12898.57 490
12899.64 501
12900.71 516
12901.79 519
12902.86 485
12903.93 534
12905.00 499
12906.08 484
12907.15 492
12908.22 544
12909.30 539
12910.37 506
12911.44 502
12912.52 494
12913.59 486
12914.66 481
12915.74 509
12916.81 500
12917.89 470
12918.96 469
12920.03 480
12921.11 454
12922.18 444
12923.25 470
12924.33 441
12925.40 486
12926.48 506
12927.55 529
12928.62 474
12929.70 500
12930.77 513
12931.85 501
12932.92 547
12934.00 530
12935.07 477
12936.14 483
12937.22 520
12938.29 544
12939.37 486
12940.44 461
12941.52 472
12942.59 483
12943.67 484
12944.74 439
12945.82 505
12946.89 528
12947.97 512
12949.04 477
12950.12 491
12951.19 475
12952.27 495
12953.34 445
12954.42 455
12955.49 536
12956.57 502
12957.64 510
12958.72 474
12959.79 498
12960.87 486
12961.94 481
12963.02 506
12964.10 501
12965.17 459
12966.25 453
12967.32 454
12968.40 452
12969.47 498
12970.55 478
12971.63 506
12972.70 484
12973.78 453
12974.85 437
12975.93 501
12977.01 505
12978.08 483
12979.16 453
12980.23 499
12981.31 468
12982.39 491
12983.46 472
12984.54 492
12985.62 503
12986.69 469
12987.77 473
12988.85 497
12989.92 471
12991.00 477
12992.08 501
12993.15 491
12994.23 442
12995.31 472
12996.38 518
12997.46 451
12998.54 442
12999.61 437
13000.69 463
13001.77 466
13002.85 459
13003.92 459
13005.00 483
13006.08 456
13007.16 473
13008.23 486
13009.31 457
13010.39 479
13011.47 474
13012.54 468
13013.62 517
13014.70 507
13015.78 475
13016.85 457
13017.93 496
13019.01 509
13020.09 475
13021.17 483
13022.24 477
13023.32 504
13024.40 510
13025.48 507
13026.56 456
13027.63 488
13028.71 499
13029.79 506
13030.87 491
13031.95 470
13033.03 458
13034.10 475
13035.18 459
13036.26 461
13037.34 426
13038.42 466
13039.50 508
13040.58 493
13041.66 472
13042.73 471
13043.81 521
13044.89 541
13045.97 501
13047.05 488
13048.13 463
13049.21 499
13050.29 522
13051.37 575
13052.45 566
13053.53 509
13054.60 502
13055.68 528
13056.76 473
13057.84 511
13058.92 514
13060.00 479
13061.08 506
13062.16 515
13063.24 495
13064.32 450
13065.40 500
13066.48 526
13067.56 487
13068.64 479
13069.72 519
13070.80 482
13071.88 437
13072.96 462
13074.04 509
13075.12 511
13076.20 517
13077.28 462
13078.36 436
13079.44 455
13080.52 479
13081.60 491
13082.68 503
13083.76 521
13084.84 476
13085.93 474
13087.01 487
13088.09 478
13089.17 511
13090.25 524
13091.33 535
13092.41 478
13093.49 475
13094.57 501
13095.65 495
13096.73 421
13097.82 478
13098.90 499
13099.98 445
13101.06 489
13102.14 488
13103.22 497
13104.30 492
13105.38 457
13106.47 478
13107.55 500
13108.63 485
13109.71 457
13110.79 497
13111.87 474
13112.96 462
13114.04 514
13115.12 494
13116.20 464
13117.28 440
13118.37 476
13119.45 501
13120.53 474
13121.61 449
13122.69 473
13123.78 458
13124.86 464
13125.94 499
13127.02 507
13128.11 540
13129.19 498
13130.27 483
13131.35 486
13132.44 486
13133.52 474
13134.60 509
13135.68 441
13136.77 454
13137.85 478
13138.93 469
13140.01 475
13141.10 472
13142.18 471
13143.26 493
13144.35 450
13145.43 453
13146.51 472
13147.60 511
13148.68 499
13149.76 499
13150.85 471
13151.93 432
13153.01 478
13154.10 484
13155.18 513
13156.26 483
13157.35 476
13158.43 470
13159.51 495
13160.60 482
13161.68 473
13162.77 446
13163.85 475
13164.93 458
13166.02 494
13167.10 478
13168.19 489
13169.27 504
13170.35 515
13171.44 464
13172.52 468
13173.61 465
13174.69 464
13175.78 514
13176.86 504
13177.94 494
13179.03 486
13180.11 472
13181.20 456
13182.28 486
13183.37 471
13184.45 479
13185.54 497
13186.62 473
13187.71 419
13188.79 455
13189.88 457
13190.96 446
13192.05 437
13193.13 471
13194.22 443
13195.30 456
13196.39 439
13197.47 461
13198.56 410
13199.64 458
13200.73 469
13201.81 438
13202.90 434
13203.98 406
13205.07 384
13206.16 424
13207.24 485
13208.33 468
13209.41 471
13210.50 468
13211.58 452
13212.67 465
13213.76 442
13214.84 490
13215.93 502
13217.01 492
13218.10 507
13219.19 500
13220.27 517
13221.36 489
13222.45 483
13223.53 493
13224.62 431
13225.70 481
13226.79 513
13227.88 506
13228.96 483
13230.05 456
13231.14 453
13232.22 452
13233.31 442
13234.40 423
13235.48 482
13236.57 477
13237.66 447
13238.74 439
13239.83 434
13240.92 421
13242.01 472
13243.09 437
13244.18 470
13245.27 473
13246.35 437
13247.44 423
13248.53 469
13249.62 462
13250.70 439
13251.79 448
13252.88 448
13253.97 463
13255.05 472
13256.14 485
13257.23 458
13258.32 465
13259.41 445
13260.49 434
13261.58 441
13262.67 459
13263.76 467
13264.85 523
13265.93 448
13267.02 452
13268.11 481
13269.20 502
13270.29 454
13271.37 471
13272.46 465
13273.55 433
13274.64 464
13275.73 442
13276.82 441
13277.91 495
13278.99 451
13280.08 434
13281.17 474
13282.26 498
13283.35 475
13284.44 488
13285.53 484
13286.62 459
13287.70 487
13288.79 464
13289.88 456
13290.97 454
13292.06 450
13293.15 481
13294.24 512
13295.33 469
13296.42 468
13297.51 501
13298.60 508
13299.69 517
13300.78 487
13301.87 497
13302.95 465
13304.04 448
13305.13 450
13306.22 459
13307.31 471
13308.40 455
13309.49 480
13310.58 528
13311.67 490
13312.76 435
13313.85 481
13314.94 482
13316.03 498
13317.12 496
13318.21 463
13319.30 521
13320.39 501
13321.48 528
13322.58 532
13323.67 472
13324.76 481
13325.85 484
13326.94 514
13328.03 511
13329.12 499
13330.21 552
13331.30 553
13332.39 517
13333.48 486
13334.57 471
13335.66 466
13336.75 512
13337.85 495
13338.94 485
13340.03 489
13341.12 461
13342.21 488
13343.30 499
13344.39 557
13345.48 514
13346.58 496
13347.67 469
13348.76 490
13349.85 473
13350.94 485
13352.03 518
13353.12 514
13354.22 500
13355.31 492
13356.40 467
13357.49 463
13358.58 494
13359.68 491
13360.77 497
13361.86 465
13362.95 514
13364.04 502
13365.14 480
13366.23 557
13367.32 510
13368.41 492
13369.51 468
13370.60 498
13371.69 487
13372.78 540
13373.87 522
13374.97 487
13376.06 492
13377.15 473
13378.25 484
13379.34 529
13380.43 498
13381.52 524
13382.62 544
13383.71 502
13384.80 466
13385.90 492
13386.99 568
13388.08 515
13389.17 472
13390.27 457
13391.36 496
13392.45 474
13393.55 468
13394.64 477
13395.73 499
13396.83 486
13397.92 491
13399.02 478
13400.11 480
13401.20 437
13402.30 393
13403.39 475
13404.48 469
13405.58 455
13406.67 481
13407.77 498
13408.86 503
13409.95 472
13411.05 504
13412.14 471
13413.24 498
13414.33 468
13415.42 474
13416.52 462
13417.61 529
13418.71 501
13419.80 446
13420.90 410
13421.99 476
13423.08 456
13424.18 419
13425.27 442
13426.37 433
13427.46 506
13428.56 518
13429.65 486
13430.75 512
13431.84 516
13432.94 474
13434.03 511
13435.13 440
13436.22 507
13437.32 442
13438.41 475
13439.51 457
13440.60 484
13441.70 499
13442.79 481
13443.89 498
13444.98 532
13446.08 483
13447.18 471
13448.27 481
13449.37 450
13450.46 490
13451.56 495
13452.65 479
13453.75 418
13454.85 486
13455.94 491
13457.04 473
13458.13 539
13459.23 506
13460.33 547
13461.42 492
13462.52 499
13463.61 489
13464.71 478
13465.81 459
13466.90 494
13468.00 475
13469.10 502
13470.19 521
13471.29 514
13472.38 516
13473.48 502
13474.58 500
13475.67 493
13476.77 537
13477.87 509
13478.96 546
13480.06 486
13481.16 528
13482.26 481
13483.35 539
13484.45 472
13485.55 511
13486.64 526
13487.74 537
13488.84 494
13489.94 473
13491.03 502
13492.13 536
13493.23 532
13494.32 518
13495.42 507
13496.52 534
13497.62 547
13498.72 526
13499.81 539
13500.91 482
13502.01 527
13503.11 491
13504.20 499
13505.30 508
13506.40 533
13507.50 538
13508.60 536
13509.69 508
13510.79 552
13511.89 574
13512.99 569
13514.09 571
13515.18 514
13516.28 578
13517.38 565
13518.48 527
13519.58 537
13520.68 493
13521.78 499
13522.87 511
13523.97 474
13525.07 465
13526.17 515
13527.27 556
13528.37 528
13529.47 483
13530.57 472
13531.66 486
13532.76 523
13533.86 470
13534.96 461
13536.06 491
13537.16 496
13538.26 494
13539.36 470
13540.46 512
13541.56 497
13542.66 532
13543.76 511
13544.86 510
13545.96 511
13547.05 511
13548.15 469
13549.25 499
13550.35 501
13551.45 459
13552.55 486
13553.65 491
13554.75 502
13555.85 447
13556.95 473
13558.05 512
13559.15 487
13560.25 506
13561.35 545
13562.45 514
13563.55 509
13564.65 468
13565.75 513
13566.85 508
13567.96 472
13569.06 467
13570.16 473
13571.26 427
13572.36 431
13573.46 463
13574.56 486
13575.66 471
13576.76 499
13577.86 463
13578.96 449
13580.06 430
13581.16 462
13582.27 489
13583.37 508
13584.47 510
13585.57 466
13586.67 450
13587.77 459
13588.87 424
13589.97 498
13591.08 478
13592.18 479
13593.28 498
13594.38 506
13595.48 508
13596.58 487
13597.68 467
13598.79 470
13599.89 509
13600.99 469
13602.09 462
13603.19 517
13604.30 521
13605.40 477
13606.50 468
13607.60 536
13608.70 476
13609.81 522
13610.91 501
13612.01 475
13613.11 494
13614.21 529
13615.32 473
13616.42 468
13617.52 462
13618.62 518
13619.73 521
13620.83 486
13621.93 498
13623.03 484
13624.14 455
13625.24 485
13626.34 537
13627.45 493
13628.55 458
13629.65 461
13630.75 466
13631.86 493
13632.96 463
13634.06 510
13635.17 525
13636.27 473
13637.37 487
13638.48 483
13639.58 449
13640.68 487
13641.79 484
13642.89 464
13643.99 495
13645.10 484
13646.20 477
13647.30 481
13648.41 487
13649.51 537
13650.62 510
13651.72 503
13652.82 509
13653.93 505
13655.03 487
13656.14 491
13657.24 498
13658.34 534
13659.45 492
13660.55 494
13661.66 495
13662.76 473
13663.87 467
13664.97 469
13666.07 526
13667.18 515
13668.28 505
13669.39 470
13670.49 510
13671.60 511
13672.70 522
13673.81 511
13674.91 529
13676.02 488
13677.12 491
13678.23 443
13679.33 484
13680.44 496
13681.54 522
13682.65 501
13683.75 530
13684.86 569
13685.96 527
13687.07 527
13688.17 561
13689.28 562
13690.38 513
13691.49 514
13692.59 518
13693.70 494
13694.80 470
13695.91 487
13697.02 573
13698.12 570
13699.23 484
13700.33 454
13701.44 570
13702.55 528
13703.65 535
13704.76 533
13705.86 539
13706.97 513
13708.08 542
13709.18 535
13710.29 511
13711.39 574
13712.50 560
13713.61 547
13714.71 559
13715.82 511
13716.93 523
13718.03 494
13719.14 547
13720.25 534
13721.35 614
13722.46 574
13723.57 634
13724.67 622
13725.78 648
13726.89 662
13727.99 632
13729.10 622
13730.21 619
13731.31 628
13732.42 576
13733.53 606
13734.64 622
13735.74 542
13736.85 542
13737.96 540
13739.07 517
13740.17 551
13741.28 585
13742.39 564
13743.50 571
13744.60 558
13745.71 499
13746.82 554
13747.93 543
13749.03 566
13750.14 524
13751.25 518
13752.36 542
13753.47 542
13754.57 534
13755.68 521
13756.79 539
13757.90 513
13759.01 539
13760.11 508
13761.22 526
13762.33 525
13763.44 559
13764.55 522
13765.66 543
13766.76 506
13767.87 556
13768.98 518
13770.09 522
13771.20 539
13772.31 538
13773.42 582
13774.53 554
13775.63 542
13776.74 532
13777.85 546
13778.96 548
13780.07 522
13781.18 552
13782.29 560
13783.40 546
13784.51 591
13785.62 554
13786.73 547
13787.83 504
13788.94 571
13790.05 547
13791.16 501
13792.27 543
13793.38 550
13794.49 529
13795.60 491
13796.71 485
13797.82 517
13798.93 493
13800.04 519
13801.15 479
13802.26 453
13803.37 524
13804.48 554
13805.59 523
13806.70 482
13807.81 518
13808.92 508
13810.03 500
13811.14 537
13812.25 562
13813.36 555
13814.47 572
13815.58 518
13816.69 509
13817.80 494
13818.91 473
13820.03 530
13821.14 535
13822.25 529
13823.36 432
13824.47 488
13825.58 521
13826.69 490
13827.80 483
13828.91 506
13830.02 487
13831.13 517
13832.25 486
13833.36 535
13834.47 565
13835.58 507
13836.69 504
13837.80 513
13838.91 499
13840.02 522
13841.14 481
13842.25 543
13843.36 488
13844.47 521
13845.58 483
13846.69 510
13847.81 509
13848.92 486
13850.03 480
13851.14 514
13852.25 543
13853.37 549
13854.48 523
13855.59 437
13856.70 471
13857.81 478
13858.93 489
13860.04 466
13861.15 462
13862.26 500
13863.38 488
13864.49 436
13865.60 479
13866.71 519
13867.83 456
13868.94 474
13870.05 505
13871.16 512
13872.28 515
13873.39 491
13874.50 511
13875.61 520
13876.73 462
13877.84 507
13878.95 504
13880.07 467
13881.18 493
13882.29 458
13883.41 531
13884.52 481
13885.63 485
13886.75 528
13887.86 488
13888.97 443
13890.09 445
13891.20 411
13892.31 490
13893.43 496
13894.54 492
13895.65 497
13896.77 494
13897.88 547
13899.00 533
13900.11 509
13901.22 498
13902.34 476
13903.45 502
13904.57 520
13905.68 496
13906.79 531
13907.91 507
13909.02 541
13910.14 462
13911.25 477
13912.37 511
13913.48 504
13914.59 516
13915.71 422
13916.82 471
13917.94 483
13919.05 466
13920.17 503
13921.28 508
13922.40 515
13923.51 474
13924.63 515
13925.74 477
13926.86 495
13927.97 490
13929.09 519
13930.20 508
13931.32 504
13932.43 476
13933.55 499
13934.66 473
13935.78 470
13936.89 488
13938.01 507
13939.12 477
13940.24 464
13941.35 497
13942.47 504
13943.59 474
13944.70 456
13945.82 464
13946.93 464
13948.05 458
13949.16 439
13950.28 484
13951.40 532
13952.51 482
13953.63 453
13954.74 465
13955.86 437
13956.98 448
13958.09 443
13959.21 477
13960.33 495
13961.44 475
13962.56 489
13963.67 472
13964.79 487
13965.91 426
13967.02 473
13968.14 471
13969.26 434
13970.37 440
13971.49 481
13972.61 481
13973.72 425
13974.84 446
13975.96 448
13977.08 450
13978.19 477
13979.31 446
13980.43 437
13981.54 444
13982.66 427
13983.78 440
13984.90 466
13986.01 495
13987.13 490
13988.25 481
13989.37 480
13990.48 479
13991.60 524
13992.72 563
13993.84 505
13994.95 454
13996.07 449
13997.19 469
13998.31 469
13999.42 466
14000.54 489
14001.66 456
14002.78 451
14003.90 474
14005.01 482
14006.13 441
14007.25 467
14008.37 477
14009.49 425
14010.61 434
14011.72 486
14012.84 456
14013.96 427
14015.08 464
14016.20 442
14017.32 453
14018.43 471
14019.55 463
14020.67 454
14021.79 429
14022.91 467
14024.03 490
14025.15 436
14026.27 449
14027.39 465
14028.50 453
14029.62 456
14030.74 457
14031.86 463
14032.98 484
14034.10 497
14035.22 452
14036.34 468
14037.46 421
14038.58 464
14039.70 488
14040.82 447
14041.94 452
14043.06 480
14044.18 488
14045.30 479
14046.41 469
14047.53 517
14048.65 506
14049.77 484
14050.89 489
14052.01 458
14053.13 501
14054.25 507
14055.37 500
14056.49 462
14057.61 464
14058.74 470
14059.86 483
14060.98 436
14062.10 485
14063.22 517
14064.34 471
14065.46 451
14066.58 490
14067.70 458
14068.82 459
14069.94 477
14071.06 480
14072.18 460
14073.30 476
14074.42 437
14075.54 454
14076.66 432
14077.79 521
14078.91 489
14080.03 490
14081.15 544
14082.27 549
14083.39 511
14084.51 534
14085.63 534
14086.76 517
14087.88 514
14089.00 534
14090.12 502
14091.24 537
14092.36 523
14093.48 566
14094.61 558
14095.73 551
14096.85 527
14097.97 574
14099.09 570
14100.22 579
14101.34 565
14102.46 570
14103.58 605
14104.70 561
14105.83 591
14106.95 552
14108.07 597
14109.19 603
14110.31 683
14111.44 609
14112.56 593
14113.68 571
14114.80 542
14115.93 538
14117.05 585
14118.17 511
14119.29 501
14120.42 612
14121.54 580
14122.66 526
14123.79 508
14124.91 536
14126.03 526
14127.15 522
14128.28 488
14129.40 475
14130.52 506
14131.65 487
14132.77 450
14133.89 473
14135.02 486
14136.14 527
14137.26 491
14138.39 504
14139.51 484
14140.63 465
14141.76 465
14142.88 484
14144.00 497
14145.13 502
14146.25 489
14147.38 500
14148.50 484
14149.62 514
14150.75 483
14151.87 476
14152.99 498
14154.12 539
14155.24 498
14156.37 503
14157.49 499
14158.62 476
14159.74 498
14160.86 458
14161.99 461
14163.11 480
14164.24 488
14165.36 464
14166.49 455
14167.61 479
14168.74 464
14169.86 443
14170.99 442
14172.11 425
14173.23 405
14174.36 425
14175.48 455
14176.61 470
14177.73 487
14178.86 474
14179.98 493
14181.11 470
14182.23 454
14183.36 477
14184.49 500
14185.61 513
14186.74 441
14187.86 428
14188.99 436
14190.11 454
14191.24 455
14192.36 456
14193.49 443
14194.61 448
14195.74 454
14196.87 441
14197.99 438
14199.12 405
14200.24 435
14201.37 450
14202.50 449
14203.62 448
14204.75 441
14205.87 426
14207.00 461
14208.13 419
14209.25 446
14210.38 448
14211.50 495
14212.63 435
14213.76 403
14214.88 398
14216.01 466
14217.14 434
14218.26 474
14219.39 443
14220.52 455
14221.64 446
14222.77 474
14223.90 461
14225.02 425
14226.15 460
14227.28 458
14228.41 459
14229.53 475
14230.66 470
14231.79 472
14232.91 404
14234.04 406
14235.17 401
14236.30 475
14237.42 433
14238.55 442
14239.68 473
14240.81 443
14241.93 416
14243.06 472
14244.19 453
14245.32 481
14246.44 458
14247.57 445
14248.70 417
14249.83 431
14250.95 426
14252.08 453
14253.21 449
14254.34 470
14255.47 434
14256.59 415
14257.72 399
14258.85 415
14259.98 430
14261.11 428
14262.24 477
14263.36 431
14264.49 414
14265.62 436
14266.75 432
14267.88 354
14269.01 412
14270.14 411
14271.26 427
14272.39 389
14273.52 434
14274.65 408
14275.78 433
14276.91 459
14278.04 435
14279.17 426
14280.30 398
14281.42 395
14282.55 407
14283.68 420
14284.81 368
14285.94 385
14287.07 409
14288.20 444
14289.33 410
14290.46 371
14291.59 400
14292.72 442
14293.85 426
14294.98 426
14296.11 413
14297.24 419
14298.37 436
14299.50 450
14300.63 416
14301.76 384
14302.89 432
14304.02 421
14305.15 392
14306.28 384
14307.41 424
14308.54 410
14309.67 396
14310.80 409
14311.93 376
14313.06 448
14314.19 490
14315.32 414
14316.45 424
14317.58 469
14318.71 410
14319.84 415
14320.97 395
14322.10 369
14323.23 387
14324.36 387
14325.49 415
14326.63 381
14327.76 370
14328.89 385
14330.02 438
14331.15 395
14332.28 404
14333.41 384
14334.54 397
14335.67 405
14336.81 396
14337.94 421
14339.07 437
14340.20 385
14341.33 452
14342.46 374
14343.59 416
14344.73 418
14345.86 382
14346.99 386
14348.12 424
14349.25 441
14350.38 399
14351.52 411
14352.65 393
14353.78 394
14354.91 371
14356.04 410
14357.18 379
14358.31 375
14359.44 390
14360.57 371
14361.71 414
14362.84 406
14363.97 408
14365.10 410
14366.24 356
14367.37 372
14368.50 409
14369.63 394
14370.77 380
14371.90 398
14373.03 409
14374.16 407
14375.30 379
14376.43 348
14377.56 343
14378.70 405
14379.83 405
14380.96 402
14382.09 397
14383.23 420
14384.36 408
14385.49 403
14386.63 396
14387.76 401
14388.89 375
14390.03 376
14391.16 356
14392.29 349
14393.43 387
14394.56 375
14395.70 432
14396.83 393
14397.96 361
14399.10 391
14400.23 416
14401.36 401
14402.50 408
14403.63 390
14404.77 398
14405.90 421
14407.03 404
14408.17 368
14409.30 400
14410.44 438
14411.57 419
14412.71 387
14413.84 364
14414.97 415
14416.11 409
14417.24 362
14418.38 372
14419.51 350
14420.65 379
14421.78 368
14422.92 407
14424.05 404
14425.19 379
14426.32 394
14427.46 410
14428.59 345
14429.73 351
14430.86 414
14432.00 425
14433.13 411
14434.27 365
14435.40 385
14436.54 409
14437.67 396
14438.81 388
14439.94 384
14441.08 403
14442.21 436
14443.35 422
14444.48 403
14445.62 370
14446.76 380
14447.89 424
14449.03 380
14450.16 406
14451.30 387
14452.43 425
14453.57 405
14454.71 444
14455.84 400
14456.98 379
14458.11 348
14459.25 405
14460.39 376
14461.52 382
14462.66 405
14463.80 362
14464.93 383
14466.07 371
14467.20 414
14468.34 393
14469.48 410
14470.61 381
14471.75 382
14472.89 417
14474.02 407
14475.16 412
14476.30 360
14477.43 397
14478.57 380
14479.71 437
14480.85 427
14481.98 379
14483.12 370
14484.26 374
14485.39 397
14486.53 401
14487.67 398
14488.81 405
14489.94 424
14491.08 445
14492.22 462
14493.36 394
14494.49 394
14495.63 410
14496.77 416
14497.91 369
14499.04 406
14500.18 468
14501.32 406
14502.46 403
14503.59 440
14504.73 443
14505.87 418
14507.01 433
14508.15 425
14509.28 419
14510.42 398
14511.56 450
14512.70 418
14513.84 442
14514.98 418
14516.11 421
14517.25 458
14518.39 475
14519.53 425
14520.67 459
14521.81 400
14522.95 401
14524.08 413
14525.22 455
14526.36 450
14527.50 426
14528.64 422
14529.78 488
14530.92 470
14532.06 454
14533.20 448
14534.33 457
14535.47 442
14536.61 474
14537.75 429
14538.89 418
14540.03 426
14541.17 434
14542.31 400
14543.45 410
14544.59 422
14545.73 383
14546.87 397
14548.01 405
14549.15 428
14550.29 439
14551.43 448
14552.57 410
14553.71 449
14554.85 428
14555.99 416
14557.13 412
14558.27 399
14559.41 445
14560.55 434
14561.69 435
14562.83 394
14563.97 400
14565.11 416
14566.25 359
14567.39 395
14568.53 397
14569.67 401
14570.81 424
14571.95 404
14573.09 412
14574.23 416
14575.37 402
14576.51 385
14577.65 385
14578.79 421
14579.94 389
14581.08 401
14582.22 384
14583.36 381
14584.50 385
14585.64 420
14586.78 463
14587.92 378
14589.06 401
14590.21 400
14591.35 389
14592.49 387
14593.63 392
14594.77 426
14595.91 367
14597.05 390
14598.20 415
14599.34 429
14600.48 418
14601.62 439
14602.76 450
14603.90 410
14605.05 421
14606.19 405
14607.33 429
14608.47 419
14609.61 406
14610.76 415
14611.90 457
14613.04 429
14614.18 398
14615.32 441
14616.47 425
14617.61 458
14618.75 472
14619.89 414
14621.04 439
14622.18 434
14623.32 416
14624.46 401
14625.61 376
14626.75 428
14627.89 413
14629.04 439
14630.18 441
14631.32 388
14632.46 402
14633.61 444
14634.75 401
14635.89 467
14637.04 393
14638.18 415
14639.32 407
14640.47 410
14641.61 423
14642.75 441
14643.90 437
14645.04 429
14646.18 469
14647.33 446
14648.47 418
14649.61 464
14650.76 432
14651.90 418
14653.05 390
14654.19 412
14655.33 428
14656.48 412
14657.62 409
14658.76 352
14659.91 387
14661.05 388
14662.20 426
14663.34 436
14664.49 429
14665.63 402
14666.77 419
14667.92 382
14669.06 408
14670.21 414
14671.35 369
14672.50 410
14673.64 428
14674.79 394
14675.93 368
14677.07 410
14678.22 420
14679.36 363
14680.51 388
14681.65 402
14682.80 364
14683.94 376
14685.09 408
14686.23 383
14687.38 386
14688.52 425
14689.67 401
14690.81 410
14691.96 421
14693.10 348
14694.25 377
14695.40 378
14696.54 405
14697.69 387
14698.83 381
14699.98 402
14701.12 378
14702.27 417
14703.41 422
14704.56 376
14705.71 376
14706.85 379
14708.00 389
14709.14 378
14710.29 371
14711.44 339
14712.58 409
14713.73 351
14714.87 378
14716.02 401
14717.17 372
14718.31 368
14719.46 398
14720.61 376
14721.75 380
14722.90 391
14724.05 401
14725.19 371
14726.34 357
14727.49 352
14728.63 388
14729.78 419
14730.93 365
14732.07 359
14733.22 373
14734.37 353
14735.51 366
14736.66 398
14737.81 375
14738.95 356
14740.10 357
14741.25 371
14742.40 349
14743.54 380
14744.69 368
14745.84 363
14746.99 352
14748.13 341
14749.28 385
14750.43 367
14751.58 394
14752.72 371
14753.87 344
14755.02 373
14756.17 383
14757.31 400
14758.46 366
14759.61 344
14760.76 367
14761.91 397
14763.05 344
14764.20 337
14765.35 391
14766.50 372
14767.65 339
14768.80 372
14769.94 363
14771.09 370
14772.24 366
14773.39 358
14774.54 351
14775.69 350
14776.83 351
14777.98 382
14779.13 342
14780.28 359
14781.43 392
14782.58 403
14783.73 415
14784.88 388
14786.03 394
14787.17 392
14788.32 402
14789.47 365
14790.62 372
14791.77 374
14792.92 344
14794.07 392
14795.22 371
14796.37 357
14797.52 368
14798.67 383
14799.82 376
14800.97 380
14802.12 389
14803.26 379
14804.41 393
14805.56 357
14806.71 338
14807.86 398
14809.01 379
14810.16 344
14811.31 329
14812.46 352
14813.61 364
14814.76 335
14815.91 323
14817.06 315
14818.21 377
14819.36 373
14820.51 345
14821.66 382
14822.82 350
14823.97 379
14825.12 378
14826.27 352
14827.42 342
14828.57 332
14829.72 351
14830.87 340
14832.02 349
14833.17 370
14834.32 351
14835.47 324
14836.62 328
14837.77 334
14838.93 339
14840.08 340
14841.23 333
14842.38 323
14843.53 373
14844.68 373
14845.83 388
14846.98 341
14848.14 368
14849.29 339
14850.44 313
14851.59 346
14852.74 353
14853.89 326
14855.04 365
14856.20 351
14857.35 337
14858.50 320
14859.65 350
14860.80 330
14861.96 375
14863.11 383
14864.26 385
14865.41 415
14866.56 335
14867.72 343
14868.87 378
14870.02 373
14871.17 375
14872.32 400
14873.48 382
14874.63 360
14875.78 362
14876.93 373
14878.09 368
14879.24 379
14880.39 367
14881.54 311
14882.70 312
14883.85 361
14885.00 370
14886.16 343
14887.31 332
14888.46 326
14889.61 368
14890.77 347
14891.92 373
14893.07 357
14894.23 342
14895.38 318
14896.53 327
14897.69 325
14898.84 304
14899.99 289
14901.15 323
14902.30 373
14903.45 378
14904.61 356
14905.76 362
14906.91 368
14908.07 379
14909.22 354
14910.38 336
14911.53 331
14912.68 354
14913.84 387
14914.99 358
14916.15 356
14917.30 351
14918.45 297
14919.61 316
14920.76 352
14921.92 369
14923.07 344
14924.22 332
14925.38 347
14926.53 344
14927.69 373
14928.84 376
14930.00 383
14931.15 318
14932.31 367
14933.46 376
14934.62 341
14935.77 343
14936.93 359
14938.08 350
14939.24 362
14940.39 392
14941.55 329
14942.70 317
14943.86 360
14945.01 384
14946.17 341
14947.32 325
14948.48 333
14949.63 351
14950.79 311
14951.94 344
14953.10 324
14954.25 361
14955.41 358
14956.56 361
14957.72 350
14958.88 396
14960.03 334
14961.19 327
14962.34 348
14963.50 336
14964.65 358
14965.81 346
14966.97 347
14968.12 324
14969.28 383
14970.43 362
14971.59 373
14972.75 362
14973.90 343
14975.06 379
14976.22 400
14977.37 382
14978.53 329
14979.69 331
14980.84 388
14982.00 339
14983.16 357
14984.31 363
14985.47 356
14986.63 332
14987.78 315
14988.94 388
14990.10 355
14991.25 349
14992.41 367
14993.57 392
14994.72 386
14995.88 395
14997.04 365
14998.20 354
14999.35 343
15000.51 352
15001.67 352
15002.82 382
15003.98 375
15005.14 322
15006.30 360
15007.45 377
15008.61 346
15009.77 358
15010.93 321
15012.09 330
15013.24 330
15014.40 357
15015.56 374
15016.72 357
15017.87 367
15019.03 366
15020.19 337
15021.35 382
15022.51 389
15023.67 352
15024.82 321
15025.98 336
15027.14 335
15028.30 364
15029.46 362
15030.62 307
15031.77 349
15032.93 371
15034.09 373
15035.25 353
15036.41 363
15037.57 343
15038.73 396
15039.88 374
15041.04 344
15042.20 354
15043.36 315
15044.52 357
15045.68 329
15046.84 354
15048.00 336
15049.16 316
15050.32 329
15051.47 323
15052.63 307
15053.79 301
15054.95 330
15056.11 354
15057.27 367
15058.43 335
15059.59 360
15060.75 380
15061.91 349
15063.07 318
15064.23 324
15065.39 349
15066.55 345
15067.71 377
15068.87 348
15070.03 306
15071.19 304
15072.35 332
15073.51 378
15074.67 354
15075.83 355
15076.99 304
15078.15 322
15079.31 341
15080.47 309
15081.63 360
15082.79 323
15083.95 372
15085.11 365
15086.27 331
15087.43 346
15088.59 364
15089.76 349
15090.92 337
15092.08 319
15093.24 353
15094.40 377
15095.56 340
15096.72 376
15097.88 334
15099.04 330
15100.20 351
15101.37 356
15102.53 353
15103.69 333
15104.85 333
15106.01 328
15107.17 319
15108.33 310
15109.50 323
15110.66 349
15111.82 363
15112.98 337
15114.14 346
15115.30 337
15116.47 348
15117.63 345
15118.79 315
15119.95 332
15121.11 346
15122.27 344
15123.44 391
15124.60 359
15125.76 321
15126.92 385
15128.09 349
15129.25 334
15130.41 337
15131.57 382
15132.73 327
15133.90 362
15135.06 356
15136.22 359
15137.38 365
15138.55 362
15139.71 380
15140.87 331
15142.04 324
15143.20 362
15144.36 368
15145.52 346
15146.69 351
15147.85 344
15149.01 385
15150.18 384
15151.34 374
15152.50 332
15153.67 357
15154.83 355
15155.99 334
15157.16 365
15158.32 348
15159.48 334
15160.65 363
15161.81 366
15162.97 340
15164.14 337
15165.30 371
15166.46 365
15167.63 320
15168.79 340
15169.95 353
15171.12 330
15172.28 341
15173.45 326
15174.61 368
15175.77 369
15176.94 370
15178.10 361
15179.27 345
15180.43 321
15181.60 382
15182.76 361
15183.92 321
15185.09 360
15186.25 331
15187.42 351
15188.58 320
15189.75 337
15190.91 342
15192.08 360
15193.24 361
15194.41 336
15195.57 377
15196.74 351
15197.90 345
15199.07 331
15200.23 355
15201.40 360
15202.56 336
15203.73 354
15204.89 347
15206.06 371
15207.22 409
15208.39 377
15209.55 348
15210.72 370
15211.88 343
15213.05 348
15214.21 298
15215.38 324
15216.54 358
15217.71 389
15218.88 366
15220.04 327
15221.21 347
15222.37 360
15223.54 360
15224.71 378
15225.87 332
15227.04 317
15228.20 327
15229.37 342
15230.54 343
15231.70 365
15232.87 403
15234.03 380
15235.20 346
15236.37 363
15237.53 409
15238.70 372
15239.87 377
15241.03 360
15242.20 348
15243.37 417
15244.53 394
15245.70 356
15246.87 391
15248.03 360
15249.20 344
15250.37 353
15251.53 355
15252.70 335
15253.87 380
15255.04 427
15256.20 401
15257.37 379
15258.54 329
15259.70 371
15260.87 349
15262.04 347
15263.21 383
15264.37 367
15265.54 359
15266.71 347
15267.88 321
15269.04 333
15270.21 356
15271.38 337
15272.55 317
15273.72 329
15274.88 364
15276.05 358
15277.22 358
15278.39 327
15279.56 312
15280.72 307
15281.89 365
15283.06 350
15284.23 382
15285.40 354
15286.56 351
15287.73 321
15288.90 356
15290.07 371
15291.24 336
15292.41 350
15293.58 338
15294.74 358
15295.91 391
15297.08 346
15298.25 372
15299.42 378
15300.59 344
15301.76 351
15302.93 343
15304.09 332
15305.26 340
15306.43 336
15307.60 343
15308.77 305
15309.94 359
15311.11 369
15312.28 382
15313.45 345
15314.62 321
15315.79 357
15316.96 362
15318.13 380
15319.30 341
15320.46 308
15321.63 349
15322.80 384
15323.97 351
15325.14 369
15326.31 355
15327.48 368
15328.65 392
15329.82 346
15330.99 342
15332.16 353
15333.33 392
15334.50 393
15335.67 341
15336.84 366
15338.01 376
15339.18 354
15340.36 340
15341.53 355
15342.70 328
15343.87 325
15345.04 365
15346.21 365
15347.38 352
15348.55 330
15349.72 331
15350.89 373
15352.06 351
15353.23 326
15354.40 367
15355.57 388
15356.75 323
15357.92 315
15359.09 313
15360.26 312
15361.43 341
15362.60 334
15363.77 346
15364.94 369
15366.11 348
15367.29 356
15368.46 322
15369.63 352
15370.80 355
15371.97 351
15373.14 383
15374.32 341
15375.49 340
15376.66 355
15377.83 352
15379.00 361
15380.17 354
15381.35 364
15382.52 375
15383.69 382
15384.86 334
15386.03 341
15387.21 346
15388.38 358
15389.55 366
15390.72 334
15391.90 313
15393.07 369
15394.24 354
15395.41 345
15396.59 307
15397.76 339
15398.93 362
15400.10 374
15401.28 364
15402.45 337
15403.62 302
15404.79 348
15405.97 347
15407.14 367
15408.31 368
15409.49 349
15410.66 370
15411.83 364
15413.01 398
15414.18 352
15415.35 330
15416.53 345
15417.70 365
15418.87 350
15420.05 357
15421.22 311
15422.39 340
15423.57 359
15424.74 326
15425.91 366
15427.09 366
15428.26 370
15429.43 343
15430.61 346
15431.78 339
15432.96 388
15434.13 315
15435.30 330
15436.48 344
15437.65 368
15438.83 351
15440.00 394
15441.17 340
15442.35 323
15443.52 347
15444.70 336
15445.87 347
15447.05 379
15448.22 389
15449.40 366
15450.57 328
15451.75 342
15452.92 354
15454.09 407
15455.27 349
15456.44 324
15457.62 332
15458.79 340
15459.97 370
15461.14 406
15462.32 311
15463.49 309
15464.67 355
15465.84 378
15467.02 323
15468.19 362
15469.37 327
15470.55 301
15471.72 321
15472.90 376
15474.07 320
15475.25 339
15476.42 387
15477.60 353
15478.77 345
15479.95 349
15481.13 338
15482.30 346
15483.48 367
15484.65 332
15485.83 346
15487.00 345
15488.18 327
15489.36 370
15490.53 339
15491.71 316
15492.89 321
15494.06 333
15495.24 337
15496.41 331
15497.59 333
15498.77 316
15499.94 328
15501.12 331
15502.30 302
15503.47 363
15504.65 329
15505.83 346
15507.00 317
15508.18 313
15509.36 304
15510.53 341
15511.71 317
15512.89 356
15514.06 338
15515.24 333
15516.42 327
15517.60 373
15518.77 373
15519.95 348
15521.13 337
15522.30 354
15523.48 343
15524.66 366
15525.84 425
15527.01 358
15528.19 334
15529.37 333
15530.55 334
15531.73 311
15532.90 357
15534.08 361
15535.26 351
15536.44 349
15537.61 311
15538.79 366
15539.97 376
15541.15 362
15542.33 329
15543.50 282
15544.68 353
15545.86 356
15547.04 315
15548.22 318
15549.40 325
15550.57 328
15551.75 332
15552.93 391
15554.11 340
15555.29 340
15556.47 400
15557.65 356
15558.82 340
15560.00 344
15561.18 347
15562.36 316
15563.54 373
15564.72 412
15565.90 384
15567.08 356
15568.26 359
15569.43 369
15570.61 402
15571.79 343
15572.97 354
15574.15 350
15575.33 335
15576.51 350
15577.69 346
15578.87 332
15580.05 328
15581.23 352
15582.41 390
15583.59 369
15584.77 341
15585.95 369
15587.13 342
15588.31 303
15589.49 332
15590.67 316
15591.85 362
15593.03 370
15594.21 349
15595.39 338
15596.57 337
15597.75 377
15598.93 396
15600.11 348
15601.29 335
15602.47 350
15603.65 384
15604.83 368
15606.01 344
15607.19 342
15608.37 349
15609.55 339
15610.73 362
15611.91 332
15613.09 340
15614.27 353
15615.45 337
15616.64 370
15617.82 306
15619.00 355
15620.18 357
15621.36 360
15622.54 361
15623.72 360
15624.90 354
15626.08 366
15627.27 362
15628.45 360
15629.63 324
15630.81 351
15631.99 386
15633.17 348
15634.35 405
15635.54 377
15636.72 324
15637.90 332
15639.08 334
15640.26 362
15641.45 406
15642.63 375
15643.81 341
15644.99 378
15646.17 386
15647.36 420
15648.54 352
15649.72 362
15650.90 350
15652.08 362
15653.27 353
15654.45 401
15655.63 370
15656.81 385
15658.00 349
15659.18 354
15660.36 417
15661.54 374
15662.73 361
15663.91 367
15665.09 400
15666.27 364
15667.46 406
15668.64 386
15669.82 407
15671.01 396
15672.19 359
15673.37 396
15674.56 378
15675.74 379
15676.92 363
15678.10 399
15679.29 384
15680.47 336
15681.65 357
15682.84 359
15684.02 388
15685.21 356
15686.39 344
15687.57 399
15688.76 349
15689.94 360
15691.12 356
15692.31 378
15693.49 367
15694.67 363
15695.86 350
15697.04 348
15698.23 378
15699.41 383
15700.59 370
15701.78 327
15702.96 357
15704.15 337
15705.33 374
15706.52 342
15707.70 358
15708.88 349
15710.07 385
15711.25 391
15712.44 390
15713.62 347
15714.81 362
15715.99 354
15717.18 323
15718.36 335
15719.55 369
15720.73 396
15721.92 358
15723.10 364
15724.29 330
15725.47 339
15726.66 348
15727.84 337
15729.03 328
15730.21 355
15731.40 358
15732.58 390
15733.77 385
15734.95 377
15736.14 347
15737.32 373
15738.51 413
15739.69 346
15740.88 352
15742.07 404
15743.25 368
15744.44 349
15745.62 365
15746.81 366
15747.99 397
15749.18 384
15750.37 336
15751.55 335
15752.74 376
15753.93 391
15755.11 381
15756.30 366
15757.48 386
15758.67 352
15759.86 406
15761.04 421
15762.23 369
15763.42 360
15764.60 351
15765.79 388
15766.98 403
15768.16 352
15769.35 357
15770.54 374
15771.72 398
15772.91 372
15774.10 379
15775.28 410
15776.47 393
15777.66 325
15778.84 359
15780.03 358
15781.22 372
15782.41 335
15783.59 349
15784.78 418
15785.97 387
15787.15 433
15788.34 378
15789.53 383
15790.72 385
15791.90 355
15793.09 357
15794.28 389
15795.47 390
15796.65 406
15797.84 346
15799.03 363
15800.22 395
15801.41 386
15802.59 396
15803.78 377
15804.97 378
15806.16 370
15807.35 341
15808.53 379
15809.72 410
15810.91 362
15812.10 368
15813.29 365
15814.48 348
15815.66 335
15816.85 352
15818.04 338
15819.23 369
15820.42 350
15821.61 369
15822.80 335
15823.98 360
15825.17 362
15826.36 345
15827.55 343
15828.74 347
15829.93 371
15831.12 365
15832.31 362
15833.50 355
15834.69 326
15835.87 347
15837.06 397
15838.25 377
15839.44 366
15840.63 347
15841.82 359
15843.01 362
15844.20 343
15845.39 347
15846.58 332
15847.77 335
15848.96 359
15850.15 331
15851.34 361
15852.53 342
15853.72 361
15854.91 353
15856.10 322
15857.29 338
15858.48 344
15859.67 341
15860.86 377
15862.05 366
15863.24 346
15864.43 314
15865.62 384
15866.81 332
15868.00 354
15869.19 346
15870.38 398
15871.57 371
15872.76 349
15873.95 381
15875.14 359
15876.33 358
15877.52 382
15878.72 361
15879.91 361
15881.10 377
15882.29 352
15883.48 340
15884.67 317
15885.86 346
15887.05 342
15888.24 389
15889.43 370
15890.63 310
15891.82 343
15893.01 332
15894.20 331
15895.39 319
15896.58 363
15897.77 383
15898.97 382
15900.16 346
15901.35 346
15902.54 337
15903.73 352
15904.92 357
15906.12 331
15907.31 323
15908.50 372
15909.69 356
15910.88 310
15912.08 343
15913.27 379
15914.46 348
15915.65 343
15916.85 339
15918.04 360
15919.23 346
15920.42 333
15921.61 335
15922.81 329
15924.00 338
15925.19 388
15926.38 374
15927.58 319
15928.77 356
15929.96 346
15931.16 366
15932.35 386
15933.54 350
15934.73 371
15935.93 343
15937.12 375
15938.31 339
15939.51 342
15940.70 342
15941.89 327
15943.09 336
15944.28 313
15945.47 334
15946.67 355
15947.86 374
15949.05 385
15950.25 342
15951.44 331
15952.63 326
15953.83 310
15955.02 326
15956.21 359
15957.41 360
15958.60 364
15959.80 360
15960.99 342
15962.18 342
15963.38 359
15964.57 360
15965.77 329
15966.96 317
15968.15 353
15969.35 355
15970.54 296
15971.74 345
15972.93 301
15974.13 321
15975.32 325
15976.51 332
15977.71 339
15978.90 346
15980.10 343
15981.29 332
15982.49 364
15983.68 344
15984.88 337
15986.07 313
15987.27 321
15988.46 354
15989.66 332
15990.85 294
15992.05 335
15993.24 295
15994.44 311
15995.63 298
15996.83 344
15998.02 363
15999.22 365
16000.41 335
16001.61 302
16002.80 306
16004.00 355
16005.20 307
16006.39 357
16007.59 357
16008.78 316
16009.98 328
16011.17 328
16012.37 384
16013.57 311
16014.76 303
16015.96 354
16017.15 346
16018.35 310
16019.55 333
16020.74 332
16021.94 325
16023.13 348
16024.33 358
16025.53 318
16026.72 312
16027.92 288
16029.12 304
16030.31 309
16031.51 336
16032.71 337
16033.90 278
16035.10 316
16036.30 299
16037.49 290
16038.69 321
16039.89 296
16041.08 313
16042.28 304
16043.48 292
16044.67 278
16045.87 301
16047.07 289
16048.27 294
16049.46 313
16050.66 303
16051.86 306
16053.06 323
16054.25 331
16055.45 315
16056.65 264
16057.84 293
16059.04 268
16060.24 311
16061.44 363
16062.64 320
16063.83 296
16065.03 331
16066.23 301
16067.43 283
16068.62 289
16069.82 332
16071.02 328
16072.22 323
16073.42 342
16074.62 291
16075.81 336
16077.01 288
16078.21 269
16079.41 278
16080.61 305
16081.81 306
16083.00 290
16084.20 283
16085.40 297
16086.60 287
16087.80 285
16089.00 290
16090.20 300
16091.39 318
16092.59 293
16093.79 296
16094.99 257
16096.19 325
16097.39 315
16098.59 305
16099.79 324
16100.99 288
16102.19 287
16103.38 306
16104.58 307
16105.78 289
16106.98 285
16108.18 305
16109.38 300
16110.58 296
16111.78 288
16112.98 313
16114.18 316
16115.38 337
16116.58 309
16117.78 275
16118.98 295
16120.18 297
16121.38 321
16122.58 275
16123.78 300
16124.98 313
16126.18 310
16127.38 286
16128.58 289
16129.78 283
16130.98 306
16132.18 293
16133.38 306
16134.58 293
16135.78 295
16136.98 283
16138.18 312
16139.38 290
16140.58 351
16141.78 331
16142.98 278
16144.19 290
16145.39 295
16146.59 316
16147.79 318
16148.99 309
16150.19 308
16151.39 305
16152.59 303
16153.79 305
16154.99 311
16156.20 304
16157.40 334
16158.60 336
16159.80 323
16161.00 293
16162.20 289
16163.40 309
16164.61 288
16165.81 281
16167.01 287
16168.21 304
16169.41 304
16170.61 318
16171.82 326
16173.02 312
16174.22 310
16175.42 319
16176.62 259
16177.82 308
16179.03 293
16180.23 310
16181.43 268
16182.63 274
16183.84 290
16185.04 310
16186.24 293
16187.44 317
16188.65 313
16189.85 285
16191.05 285
16192.25 304
16193.46 314
16194.66 321
16195.86 288
16197.06 300
16198.27 310
16199.47 333
16200.67 315
16201.87 309
16203.08 297
16204.28 301
16205.48 304
16206.69 300
16207.89 348
16209.09 326
16210.30 297
16211.50 311
16212.70 306
16213.91 269
16215.11 297
16216.31 321
16217.52 325
16218.72 303
16219.92 301
16221.13 324
16222.33 324
16223.53 296
16224.74 291
16225.94 315
16227.15 298
16228.35 329
16229.55 274
16230.76 293
16231.96 298
16233.17 275
16234.37 264
16235.57 268
16236.78 271
16237.98 304
16239.19 282
16240.39 316
16241.60 290
16242.80 307
16244.00 324
16245.21 334
16246.41 298
16247.62 309
16248.82 293
16250.03 283
16251.23 280
16252.44 284
16253.64 306
16254.85 309
16256.05 305
16257.26 297
16258.46 336
16259.67 308
16260.87 308
16262.08 350
16263.28 300
16264.49 288
16265.69 327
16266.90 322
16268.10 306
16269.31 284
16270.51 302
16271.72 295
16272.93 304
16274.13 311
16275.34 290
16276.54 289
16277.75 317
16278.95 325
16280.16 293
16281.37 286
16282.57 325
16283.78 308
16284.98 328
16286.19 318
16287.40 321
16288.60 300
16289.81 329
16291.01 312
16292.22 289
16293.43 263
16294.63 306
16295.84 307
16297.05 297
16298.25 330
16299.46 306
16300.67 318
16301.87 353
16303.08 296
16304.29 307
16305.49 301
16306.70 284
16307.91 265
16309.11 316
16310.32 293
16311.53 327
16312.73 316
16313.94 317
16315.15 290
16316.36 303
16317.56 312
16318.77 348
16319.98 298
16321.19 300
16322.39 296
16323.60 298
16324.81 294
16326.02 312
16327.22 328
16328.43 277
16329.64 306
16330.85 302
16332.05 319
16333.26 318
16334.47 303
16335.68 305
16336.88 317
16338.09 330
16339.30 317
16340.51 318
16341.72 304
16342.93 285
16344.13 281
16345.34 296
16346.55 302
16347.76 329
16348.97 296
16350.18 294
16351.38 294
16352.59 306
16353.80 320
16355.01 269
16356.22 273
16357.43 280
16358.64 337
16359.84 315
16361.05 267
16362.26 262
16363.47 309
16364.68 292
16365.89 315
16367.10 311
16368.31 278
16369.52 267
16370.73 303
16371.93 317
16373.14 287
16374.35 277
16375.56 277
16376.77 306
16377.98 308
16379.19 282
16380.40 298
16381.61 298
16382.82 283
16384.03 269
16385.24 293
16386.45 303
16387.66 257
16388.87 278
16390.08 306
16391.29 311
16392.50 288
16393.71 306
16394.92 287
16396.13 303
16397.34 283
16398.55 288
16399.76 296
16400.97 303
16402.18 280
16403.39 302
16404.60 302
16405.81 310
16407.02 291
16408.23 288
16409.44 271
16410.65 291
16411.86 315
16413.08 279
16414.29 316
16415.50 299
16416.71 300
16417.92 294
16419.13 281
16420.34 320
16421.55 273
16422.76 293
16423.97 336
16425.19 288
16426.40 263
16427.61 284
16428.82 304
16430.03 343
16431.24 285
16432.45 297
16433.67 272
16434.88 314
16436.09 297
16437.30 283
16438.51 268
16439.72 299
16440.94 303
16442.15 304
16443.36 234
16444.57 274
16445.78 282
16446.99 279
16448.21 310
16449.42 284
16450.63 327
16451.84 270
16453.06 313
16454.27 298
16455.48 262
16456.69 263
16457.90 329
16459.12 284
16460.33 293
16461.54 267
16462.75 292
16463.97 270
16465.18 324
16466.39 288
16467.61 291
16468.82 276
16470.03 279
16471.24 253
16472.46 255
16473.67 277
16474.88 288
16476.10 307
16477.31 259
16478.52 276
16479.74 282
16480.95 307
16482.16 276
16483.38 274
16484.59 301
16485.80 299
16487.02 296
16488.23 257
16489.44 271
16490.66 280
16491.87 283
16493.08 270
16494.30 288
16495.51 274
16496.73 263
16497.94 271
16499.15 261
16500.37 304
16501.58 315
16502.80 289
16504.01 287
16505.22 285
16506.44 277
16507.65 276
16508.87 274
16510.08 281
16511.30 286
16512.51 238
16513.72 272
16514.94 291
16516.15 280
16517.37 288
16518.58 268
16519.80 254
16521.01 266
16522.23 270
16523.44 286
16524.66 277
16525.87 274
16527.09 237
16528.30 273
16529.52 266
16530.73 286
16531.95 237
16533.16 240
16534.38 268
16535.59 301
16536.81 261
16538.02 270
16539.24 240
16540.45 266
16541.67 281
16542.89 257
16544.10 257
16545.32 269
16546.53 314
16547.75 284
16548.96 269
16550.18 278
16551.40 261
16552.61 269
16553.83 256
16555.04 266
16556.26 290
16557.48 259
16558.69 283
16559.91 259
16561.12 258
16562.34 285
16563.56 274
16564.77 266
16565.99 249
16567.21 283
16568.42 312
16569.64 263
16570.86 281
16572.07 268
16573.29 270
16574.51 281
16575.72 265
16576.94 279
16578.16 278
16579.37 244
16580.59 252
16581.81 272
16583.02 287
16584.24 284
16585.46 287
16586.68 295
16587.89 308
16589.11 252
16590.33 281
16591.54 316
16592.76 285
16593.98 298
16595.20 272
16596.41 242
16597.63 290
16598.85 274
16600.07 282
16601.29 285
16602.50 267
16603.72 297
16604.94 283
16606.16 266
16607.37 257
16608.59 295
16609.81 296
16611.03 251
16612.25 297
16613.46 290
16614.68 306
16615.90 272
16617.12 278
16618.34 253
16619.56 250
16620.77 265
16621.99 291
16623.21 265
16624.43 268
16625.65 259
16626.87 243
16628.09 274
16629.30 277
16630.52 260
16631.74 257
16632.96 286
16634.18 258
16635.40 268
16636.62 262
16637.84 270
16639.06 278
16640.28 282
16641.49 283
16642.71 263
16643.93 252
16645.15 274
16646.37 276
16647.59 275
16648.81 247
16650.03 268
16651.25 304
16652.47 251
16653.69 244
16654.91 249
16656.13 298
16657.35 307
16658.57 305
16659.79 263
16661.01 276
16662.23 295
16663.45 277
16664.67 287
16665.89 270
16667.11 262
16668.33 278
16669.55 244
16670.77 287
16671.99 279
16673.21 270
16674.43 257
16675.65 276
16676.87 259
16678.09 268
16679.31 249
16680.53 252
16681.75 277
16682.97 254
16684.19 266
16685.42 221
16686.64 246
16687.86 253
16689.08 262
16690.30 283
16691.52 279
16692.74 281
16693.96 302
16695.18 312
16696.40 256
16697.63 267
16698.85 309
16700.07 294
16701.29 251
16702.51 240
16703.73 252
16704.95 290
16706.18 286
16707.40 245
16708.62 255
16709.84 259
16711.06 254
16712.28 288
16713.51 289
16714.73 289
16715.95 267
16717.17 250
16718.39 239
16719.62 251
16720.84 275
16722.06 272
16723.28 249
16724.50 236
16725.73 253
16726.95 246
16728.17 234
16729.39 251
16730.62 231
16731.84 249
16733.06 254
16734.28 248
16735.51 269
16736.73 254
16737.95 261
16739.18 325
16740.40 289
16741.62 323
16742.84 315
16744.07 258
16745.29 282
16746.51 275
16747.74 274
16748.96 246
16750.18 268
16751.41 267
16752.63 249
16753.85 270
16755.08 266
16756.30 225
16757.52 244
16758.75 289
16759.97 266
16761.19 276
16762.42 237
16763.64 239
16764.86 247
16766.09 259
16767.31 250
16768.54 275
16769.76 261
16770.98 264
16772.21 266
16773.43 241
16774.66 268
16775.88 283
16777.10 289
16778.33 288
16779.55 289
16780.78 309
16782.00 294
16783.22 250
16784.45 265
16785.67 293
16786.90 265
16788.12 263
16789.35 254
16790.57 260
16791.80 241
16793.02 257
16794.25 266
16795.47 244
16796.70 224
16797.92 238
16799.15 295
16800.37 259
16801.60 291
16802.82 283
16804.05 256
16805.27 270
16806.50 297
16807.72 269
16808.95 240
16810.17 277
16811.40 234
16812.62 263
16813.85 257
16815.07 278
16816.30 279
16817.53 294
16818.75 262
16819.98 259
16821.20 288
16822.43 307
16823.65 319
16824.88 286
16826.11 240
16827.33 220
16828.56 252
16829.78 248
16831.01 269
16832.24 258
16833.46 289
16834.69 270
16835.92 265
16837.14 253
16838.37 234
16839.60 272
16840.82 281
16842.05 293
16843.27 252
16844.50 269
16845.73 259
16846.96 261
16848.18 244
16849.41 281
16850.64 252
16851.86 254
16853.09 248
16854.32 281
16855.54 243
16856.77 252
16858.00 257
16859.22 281
16860.45 275
16861.68 238
16862.91 265
16864.13 259
16865.36 272
16866.59 270
16867.82 257
16869.04 241
16870.27 258
16871.50 261
16872.73 253
16873.95 302
16875.18 301
16876.41 276
16877.64 258
16878.87 270
16880.09 309
16881.32 262
16882.55 260
16883.78 276
16885.01 265
16886.23 248
16887.46 235
16888.69 287
16889.92 294
16891.15 283
16892.38 270
16893.60 262
16894.83 256
16896.06 275
16897.29 300
16898.52 282
16899.75 296
16900.98 267
16902.20 262
16903.43 260
16904.66 231
16905.89 269
16907.12 286
16908.35 265
16909.58 289
16910.81 308
16912.04 294
16913.26 252
16914.49 286
16915.72 287
16916.95 276
16918.18 256
16919.41 290
16920.64 281
16921.87 264
16923.10 259
16924.33 242
16925.56 271
16926.79 249
16928.02 291
16929.25 242
16930.48 263
16931.71 281
16932.94 262
16934.17 245
16935.40 280
16936.63 316
16937.86 269
16939.09 287
16940.32 291
16941.55 262
16942.78 275
16944.01 293
16945.24 256
16946.47 256
16947.70 229
16948.93 250
16950.16 271
16951.39 285
16952.62 248
16953.85 291
16955.08 275
16956.31 262
16957.54 272
16958.77 281
16960.01 288
16961.24 248
16962.47 293
16963.70 248
16964.93 293
16966.16 294
16967.39 279
16968.62 231
16969.85 247
16971.08 245
16972.32 266
16973.55 274
16974.78 245
16976.01 269
16977.24 289
16978.47 286
16979.70 266
16980.94 273
16982.17 256
16983.40 269
16984.63 245
16985.86 257
16987.10 276
16988.33 263
16989.56 292
16990.79 284
16992.02 292
16993.26 244
16994.49 260
16995.72 251
16996.95 245
16998.18 225
16999.42 296
17000.65 275
17001.88 240
17003.11 229
17004.35 270
17005.58 258
17006.81 265
17008.04 280
17009.28 294
17010.51 280
17011.74 270
17012.97 269
17014.21 259
17015.44 260
17016.67 260
17017.91 258
17019.14 260
17020.37 252
17021.60 250
17022.84 268
17024.07 262
17025.30 288
17026.54 260
17027.77 251
17029.00 261
17030.24 250
17031.47 258
17032.70 259
17033.94 266
17035.17 266
17036.41 270
17037.64 272
17038.87 238
17040.11 263
17041.34 280
17042.57 250
17043.81 248
17045.04 230
17046.28 284
17047.51 288
17048.74 239
17049.98 245
17051.21 225
17052.45 259
17053.68 292
17054.92 258
17056.15 250
17057.38 274
17058.62 285
17059.85 288
17061.09 232
17062.32 243
17063.56 270
17064.79 278
17066.03 237
17067.26 274
17068.50 264
17069.73 244
17070.97 263
17072.20 277
17073.44 256
17074.67 246
17075.91 252
17077.14 261
17078.38 246
17079.61 238
17080.85 236
17082.08 248
17083.32 256
17084.55 284
17085.79 273
17087.02 272
17088.26 293
17089.49 287
17090.73 265
17091.97 273
17093.20 288
17094.44 263
17095.67 319
17096.91 270
17098.14 225
17099.38 294
17100.62 306
17101.85 257
17103.09 238
17104.32 225
17105.56 267
17106.80 268
17108.03 258
17109.27 256
17110.51 284
17111.74 287
17112.98 241
17114.21 233
17115.45 239
17116.69 242
17117.92 267
17119.16 251
17120.40 239
17121.63 247
17122.87 273
17124.11 299
17125.34 248
17126.58 221
17127.82 273
17129.06 305
17130.29 246
17131.53 234
17132.77 274
17134.00 285
17135.24 266
17136.48 311
17137.72 256
17138.95 261
17140.19 278
17141.43 288
17142.67 232
17143.90 233
17145.14 236
17146.38 272
17147.62 268
17148.85 265
17150.09 264
17151.33 291
17152.57 270
17153.80 254
17155.04 258
17156.28 282
17157.52 274
17158.76 266
17159.99 233
17161.23 294
17162.47 276
17163.71 277
17164.95 274
17166.19 252
17167.42 251
17168.66 278
17169.90 261
17171.14 287
17172.38 247
17173.62 265
17174.86 258
17176.09 272
17177.33 245
17178.57 268
17179.81 291
17181.05 279
17182.29 263
17183.53 259
17184.77 265
17186.01 288
17187.24 275
17188.48 261
17189.72 250
17190.96 220
17192.20 273
17193.44 292
17194.68 261
17195.92 252
17197.16 299
17198.40 262
17199.64 264
17200.88 249
17202.12 276
17203.36 265
17204.60 247
17205.84 267
17207.08 252
17208.32 248
17209.56 274
17210.80 258
17212.04 265
17213.28 257
17214.52 256
17215.76 264
17217.00 271
17218.24 244
17219.48 245
17220.72 277
17221.96 266
17223.20 256
17224.44 290
17225.68 282
17226.92 283
17228.16 237
17229.40 267
17230.64 259
17231.88 228
17233.12 233
17234.36 250
17235.60 257
17236.85 255
17238.09 268
17239.33 258
17240.57 279
17241.81 262
17243.05 249
17244.29 240
17245.53 254
17246.77 267
17248.02 285
17249.26 260
17250.50 283
17251.74 293
17252.98 249
17254.22 244
17255.46 285
17256.71 259
17257.95 272
17259.19 232
17260.43 250
17261.67 265
17262.91 281
17264.16 268
17265.40 269
17266.64 273
17267.88 269
17269.12 271
17270.37 263
17271.61 264
17272.85 271
17274.09 267
17275.34 290
17276.58 261
17277.82 268
17279.06 270
17280.30 261
17281.55 254
17282.79 252
17284.03 242
17285.27 282
17286.52 272
17287.76 228
17289.00 242
17290.25 266
17291.49 264
17292.73 261
17293.97 299
17295.22 270
17296.46 237
17297.70 252
17298.95 285
17300.19 236
17301.43 243
17302.68 241
17303.92 245
17305.16 239
17306.41 243
17307.65 242
17308.89 258
17310.14 251
17311.38 242
17312.62 233
17313.87 292
17315.11 265
17316.36 201
17317.60 254
17318.84 266
17320.09 257
17321.33 259
17322.58 238
17323.82 256
17325.06 285
17326.31 275
17327.55 297
17328.80 258
17330.04 257
17331.28 276
17332.53 265
17333.77 260
17335.02 256
17336.26 264
17337.51 218
17338.75 239
17340.00 241
17341.24 250
17342.48 284
17343.73 255
17344.97 232
17346.22 253
17347.46 257
17348.71 283
17349.95 249
17351.20 231
17352.44 244
17353.69 280
17354.93 253
17356.18 254
17357.42 250
17358.67 286
17359.92 253
17361.16 272
17362.41 277
17363.65 268
17364.90 265
17366.14 266
17367.39 257
17368.63 250
17369.88 240
17371.13 303
17372.37 259
17373.62 280
17374.86 263
17376.11 255
17377.35 231
17378.60 241
17379.85 276
17381.09 286
17382.34 252
17383.59 219
17384.83 278
17386.08 277
17387.32 300
17388.57 266
17389.82 248
17391.06 241
17392.31 260
17393.56 242
17394.80 254
17396.05 244
17397.30 273
17398.54 246
17399.79 245
17401.04 256
17402.28 243
17403.53 261
17404.78 237
17406.02 231
17407.27 228
17408.52 243
17409.77 222
17411.01 252
17412.26 248
17413.51 241
17414.75 289
17416.00 245
17417.25 252
17418.50 246
17419.74 270
17420.99 288
17422.24 244
17423.49 245
17424.73 245
17425.98 248
17427.23 201
17428.48 223
17429.73 225
17430.97 274
17432.22 259
17433.47 256
17434.72 272
17435.97 272
17437.21 252
17438.46 218
17439.71 245
17440.96 284
17442.21 239
17443.45 265
17444.70 253
17445.95 256
17447.20 268
17448.45 243
17449.70 234
17450.95 266
17452.19 242
17453.44 224
17454.69 254
17455.94 270
17457.19 250
17458.44 231
17459.69 259
17460.94 240
17462.19 266
17463.43 265
17464.68 273
17465.93 248
17467.18 253
17468.43 242
17469.68 226
17470.93 254
17472.18 267
17473.43 261
17474.68 253
17475.93 272
17477.18 261
17478.43 234
17479.68 259
17480.93 279
17482.18 249
17483.43 237
17484.68 226
17485.93 256
17487.17 265
17488.42 284
17489.67 254
17490.92 229
17492.18 238
17493.43 244
17494.68 267
17495.93 297
17497.18 267
17498.43 259
17499.68 250
17500.93 220
17502.18 213
17503.43 263
17504.68 241
17505.93 272
17507.18 257
17508.43 269
17509.68 294
17510.93 270
17512.18 264
17513.43 255
17514.68 279
17515.94 270
17517.19 251
17518.44 282
17519.69 244
17520.94 256
17522.19 259
17523.44 297
17524.69 270
17525.94 261
17527.20 283
17528.45 247
17529.70 271
17530.95 252
17532.20 266
17533.45 246
17534.70 253
17535.96 250
17537.21 288
17538.46 304
17539.71 272
17540.96 286
17542.22 277
17543.47 298
17544.72 287
17545.97 272
17547.22 288
17548.48 257
17549.73 269
17550.98 278
17552.23 291
17553.48 275
17554.74 223
17555.99 285
17557.24 310
17558.49 282
17559.75 263
17561.00 297
17562.25 248
17563.50 242
17564.76 283
17566.01 284
17567.26 254
17568.52 272
17569.77 264
17571.02 254
17572.27 250
17573.53 253
17574.78 234
17576.03 270
17577.29 271
17578.54 245
17579.79 295
17581.05 262
17582.30 282
17583.55 294
17584.81 254
17586.06 250
17587.31 242
17588.57 280
17589.82 253
17591.07 279
17592.33 267
17593.58 278
17594.83 268
17596.09 266
17597.34 286
17598.60 272
17599.85 253
17601.10 271
17602.36 240
17603.61 262
17604.87 258
17606.12 286
17607.37 269
17608.63 254
17609.88 276
17611.14 232
17612.39 256
17613.65 261
17614.90 249
17616.16 279
17617.41 255
17618.66 245
17619.92 261
17621.17 248
17622.43 282
17623.68 276
17624.94 281
17626.19 260
17627.45 258
17628.70 247
17629.96 241
17631.21 289
17632.47 284
17633.72 247
17634.98 251
17636.23 273
17637.49 243
17638.74 268
17640.00 219
17641.26 242
17642.51 243
17643.77 291
17645.02 268
17646.28 229
17647.53 237
17648.79 225
17650.04 255
17651.30 212
17652.56 233
17653.81 240
17655.07 250
17656.32 255
17657.58 238
17658.84 238
17660.09 256
17661.35 249
17662.60 239
17663.86 252
17665.12 253
17666.37 250
17667.63 251
17668.89 234
17670.14 247
17671.40 249
17672.66 268
17673.91 255
17675.17 253
17676.43 243
17677.68 239
17678.94 252
17680.20 267
17681.45 287
17682.71 245
17683.97 235
17685.22 241
17686.48 263
17687.74 254
17688.99 240
17690.25 271
17691.51 265
17692.77 250
17694.02 227
17695.28 240
17696.54 263
17697.80 272
17699.05 265
17700.31 263
17701.57 222
17702.83 271
17704.08 259
17705.34 268
17706.60 261
17707.86 242
17709.11 266
17710.37 277
17711.63 245
17712.89 259
17714.15 266
17715.40 256
17716.66 257
17717.92 261
17719.18 264
17720.44 269
17721.70 251
17722.95 264
17724.21 248
17725.47 244
17726.73 248
17727.99 246
17729.25 244
17730.51 262
17731.76 265
17733.02 249
17734.28 265
17735.54 268
17736.80 274
17738.06 230
17739.32 248
17740.58 247
17741.83 249
17743.09 271
17744.35 260
17745.61 251
17746.87 271
17748.13 252
17749.39 251
17750.65 231
17751.91 222
17753.17 222
17754.43 241
17755.69 258
17756.95 251
17758.21 270
17759.47 272
17760.73 253
17761.98 243
17763.24 231
17764.50 233
17765.76 218
17767.02 228
17768.28 251
17769.54 259
17770.80 249
17772.06 228
17773.32 261
17774.58 248
17775.84 255
17777.11 242
17778.37 223
17779.63 260
17780.89 270
17782.15 248
17783.41 267
17784.67 261
17785.93 244
17787.19 250
17788.45 246
17789.71 263
17790.97 233
17792.23 302
17793.49 280
17794.75 247
17796.01 255
17797.28 225
17798.54 218
17799.80 251
17801.06 297
17802.32 268
17803.58 240
17804.84 277
17806.10 283
17807.37 290
17808.63 242
17809.89 237
17811.15 265
17812.41 266
17813.67 277
17814.93 244
17816.20 266
17817.46 264
17818.72 264
17819.98 244
17821.24 256
17822.50 259
17823.77 291
17825.03 255
17826.29 258
17827.55 265
17828.81 275
17830.08 229
17831.34 273
17832.60 280
17833.86 227
17835.13 238
17836.39 246
17837.65 258
17838.91 245
17840.18 219
17841.44 254
17842.70 277
17843.96 244
17845.23 208
17846.49 233
17847.75 255
17849.01 266
17850.28 228
17851.54 269
17852.80 264
17854.07 256
17855.33 249
17856.59 255
17857.86 261
17859.12 245
17860.38 256
17861.65 263
17862.91 287
17864.17 274
17865.44 266
17866.70 244
17867.96 241
17869.23 216
17870.49 243
17871.75 239
17873.02 256
17874.28 252
17875.54 223
17876.81 251
17878.07 290
17879.34 286
17880.60 263
17881.86 248
17883.13 247
17884.39 238
17885.66 238
17886.92 295
17888.18 265
17889.45 261
17890.71 246
17891.98 240
17893.24 228
17894.51 252
17895.77 257
17897.04 261
17898.30 252
17899.56 270
17900.83 251
17902.09 232
17903.36 248
17904.62 226
17905.89 271
17907.15 235
17908.42 253
17909.68 269
17910.95 262
17912.21 231
17913.48 239
17914.74 223
17916.01 265
17917.27 236
17918.54 263
17919.80 243
17921.07 242
17922.34 237
17923.60 215
17924.87 253
17926.13 247
17927.40 228
17928.66 239
17929.93 275
17931.19 273
17932.46 241
17933.73 248
17934.99 253
17936.26 249
17937.52 233
17938.79 208
17940.06 214
17941.32 269
17942.59 251
17943.85 264
17945.12 243
17946.39 251
17947.65 268
17948.92 267
17950.19 240
17951.45 239
17952.72 228
17953.99 243
17955.25 248
17956.52 258
17957.79 232
17959.05 232
17960.32 246
17961.59 270
17962.85 259
17964.12 245
17965.39 249
17966.65 271
17967.92 268
17969.19 228
17970.45 217
17971.72 220
17972.99 281
17974.26 236
17975.52 241
17976.79 246
17978.06 261
17979.33 238
17980.59 245
17981.86 246
17983.13 270
17984.40 292
17985.66 235
17986.93 247
17988.20 259
17989.47 259
17990.73 259
17992.00 282
17993.27 257
17994.54 248
17995.81 249
17997.07 230
17998.34 218
17999.61 229
18000.88 234
18002.15 242
18003.42 250
18004.68 238
18005.95 230
18007.22 268
18008.49 260
18009.76 246
18011.03 248
18012.30 221
18013.56 269
18014.83 242
18016.10 263
18017.37 251
18018.64 235
18019.91 266
18021.18 236
18022.45 231
18023.71 247
18024.98 244
18026.25 234
18027.52 222
18028.79 225
18030.06 249
18031.33 216
18032.60 224
18033.87 223
18035.14 225
18036.41 263
18037.68 241
18038.95 225
18040.22 224
18041.49 223
18042.76 221
18044.02 252
18045.29 235
18046.56 247
18047.83 239
18049.10 260
18050.37 257
18051.64 249
18052.91 238
18054.18 262
18055.45 270
18056.72 236
18057.99 256
18059.27 286
18060.54 253
18061.81 274
18063.08 220
18064.35 232
18065.62 228
18066.89 256
18068.16 257
18069.43 213
18070.70 196
18071.97 258
18073.24 261
18074.51 235
18075.78 237
18077.05 238
18078.32 253
18079.60 258
18080.87 242
18082.14 225
18083.41 275
18084.68 244
18085.95 242
18087.22 226
18088.49 239
18089.77 237
18091.04 249
18092.31 262
18093.58 237
18094.85 246
18096.12 254
18097.39 249
18098.67 210
18099.94 245
18101.21 211
18102.48 242
18103.75 218
18105.02 234
18106.30 237
18107.57 239
18108.84 279
18110.11 243
18111.38 261
18112.66 239
18113.93 259
18115.20 240
18116.47 245
18117.75 251
18119.02 256
18120.29 287
18121.56 278
18122.84 232
18124.11 255
18125.38 287
18126.65 276
18127.93 281
18129.20 247
18130.47 269
18131.74 242
18133.02 247
18134.29 272
18135.56 243
18136.84 253
18138.11 299
18139.38 257
18140.66 236
18141.93 242
18143.20 254
18144.48 246
18145.75 279
18147.02 260
18148.30 237
18149.57 269
18150.84 253
18152.12 268
18153.39 250
18154.66 256
18155.94 235
18157.21 250
18158.48 239
18159.76 245
18161.03 268
18162.31 260
18163.58 271
18164.85 284
18166.13 250
18167.40 255
18168.68 270
18169.95 244
18171.22 213
18172.50 246
18173.77 262
18175.05 244
18176.32 253
18177.60 254
18178.87 266
18180.15 247
18181.42 275
18182.69 245
18183.97 223
18185.24 259
18186.52 246
18187.79 252
18189.07 254
18190.34 262
18191.62 269
18192.89 253
18194.17 237
18195.44 264
18196.72 209
18197.99 231
18199.27 270
18200.54 255
18201.82 264
18203.09 256
18204.37 258
18205.65 283
18206.92 270
18208.20 260
18209.47 268
18210.75 243
18212.02 278
18213.30 269
18214.57 239
18215.85 265
18217.13 220
18218.40 222
18219.68 262
18220.95 250
18222.23 242
18223.51 280
18224.78 272
18226.06 246
18227.33 234
18228.61 273
18229.89 264
18231.16 263
18232.44 227
18233.72 266
18234.99 242
18236.27 278
18237.55 238
18238.82 243
18240.10 242
18241.38 253
18242.65 269
18243.93 257
18245.21 269
18246.48 306
18247.76 282
18249.04 291
18250.31 251
18251.59 236
18252.87 231
18254.15 224
18255.42 274
18256.70 309
18257.98 269
18259.25 234
18260.53 273
18261.81 275
18263.09 284
18264.36 258
18265.64 286
18266.92 265
18268.20 249
18269.47 231
18270.75 251
18272.03 242
18273.31 242
18274.59 277
18275.86 229
18277.14 228
18278.42 273
18279.70 261
18280.98 264
18282.25 211
18283.53 256
18284.81 285
18286.09 272
18287.37 290
18288.64 263
18289.92 232
18291.20 265
18292.48 267
18293.76 236
18295.04 233
18296.32 245
18297.59 254
18298.87 265
18300.15 251
18301.43 262
18302.71 246
18303.99 276
18305.27 263
18306.55 269
18307.83 266
18309.10 268
18310.38 283
18311.66 236
18312.94 235
18314.22 257
18315.50 258
18316.78 231
18318.06 227
18319.34 237
18320.62 260
18321.90 262
18323.18 260
18324.46 265
18325.74 254
18327.02 228
18328.30 257
18329.58 277
18330.86 238
18332.14 246
18333.41 239
18334.69 238
18335.97 237
18337.25 251
18338.54 267
18339.82 241
18341.10 263
18342.38 251
18343.66 250
18344.94 237
18346.22 264
18347.50 289
18348.78 286
18350.06 228
18351.34 247
18352.62 247
18353.90 239
18355.18 214
18356.46 222
18357.74 226
18359.02 247
18360.30 264
18361.58 227
18362.87 241
18364.15 256
18365.43 267
18366.71 260
18367.99 256
18369.27 246
18370.55 253
18371.83 263
18373.11 231
18374.40 216
18375.68 254
18376.96 264
18378.24 258
18379.52 266
18380.80 238
18382.08 251
18383.37 255
18384.65 260
18385.93 227
18387.21 248
18388.49 264
18389.78 280
18391.06 258
18392.34 238
18393.62 245
18394.90 231
18396.19 229
18397.47 240
18398.75 237
18400.03 241
18401.31 230
18402.60 210
18403.88 254
18405.16 276
18406.44 235
18407.73 230
18409.01 239
18410.29 197
18411.57 223
18412.86 217
18414.14 254
18415.42 271
18416.71 242
18417.99 252
18419.27 221
18420.55 227
18421.84 221
18423.12 233
18424.40 258
18425.69 250
18426.97 238
18428.25 236
18429.54 238
18430.82 212
18432.10 211
18433.39 223
18434.67 223
18435.95 245
18437.24 223
18438.52 233
18439.80 238
18441.09 235
18442.37 217
18443.66 242
18444.94 236
18446.22 221
18447.51 250
18448.79 231
18450.08 226
18451.36 247
18452.64 222
18453.93 252
18455.21 230
18456.50 233
18457.78 246
18459.06 219
18460.35 246
18461.63 228
18462.92 206
18464.20 243
18465.49 228
18466.77 276
18468.06 239
18469.34 251
18470.63 223
18471.91 235
18473.19 227
18474.48 234
18475.76 231
18477.05 257
18478.33 262
18479.62 242
18480.90 264
18482.19 263
18483.47 242
18484.76 234
18486.05 225
18487.33 229
18488.62 232
18489.90 242
18491.19 249
18492.47 225
18493.76 225
18495.04 249
18496.33 272
18497.61 276
18498.90 250
18500.19 265
18501.47 291
18502.76 302
18504.04 240
18505.33 251
18506.62 256
18507.90 261
18509.19 258
18510.47 232
18511.76 221
18513.05 213
18514.33 254
18515.62 268
18516.90 230
18518.19 223
18519.48 230
18520.76 243
18522.05 230
18523.34 238
18524.62 242
18525.91 240
18527.20 220
18528.48 258
18529.77 249
18531.06 250
18532.34 291
18533.63 225
18534.92 244
18536.21 275
18537.49 263
18538.78 268
18540.07 265
18541.35 252
18542.64 239
18543.93 253
18545.22 310
18546.50 267
18547.79 235
18549.08 240
18550.37 228
18551.65 309
18552.94 266
18554.23 264
18555.52 254
18556.80 279
18558.09 288
18559.38 227
18560.67 258
18561.95 274
18563.24 323
18564.53 296
18565.82 269
18567.11 263
18568.39 269
18569.68 249
18570.97 216
18572.26 216
18573.55 246
18574.84 235
18576.12 231
18577.41 235
18578.70 285
18579.99 266
18581.28 250
18582.57 250
18583.86 232
18585.14 256
18586.43 252
18587.72 258
18589.01 268
18590.30 252
18591.59 263
18592.88 244
18594.17 245
18595.46 226
18596.74 223
18598.03 250
18599.32 260
18600.61 288
18601.90 276
18603.19 238
18604.48 257
18605.77 271
18607.06 256
18608.35 232
18609.64 237
18610.93 268
18612.22 307
18613.51 275
18614.80 254
18616.09 271
18617.38 281
18618.67 258
18619.96 226
18621.25 256
18622.54 260
18623.83 253
18625.12 259
18626.41 286
18627.70 284
18628.99 255
18630.28 269
18631.57 277
18632.86 232
18634.15 249
18635.44 249
18636.73 270
18638.02 240
18639.31 247
18640.60 251
18641.89 280
18643.18 266
18644.47 259
18645.76 278
18647.06 239
18648.35 259
18649.64 261
18650.93 260
18652.22 268
18653.51 286
18654.80 267
18656.09 257
18657.38 222
18658.68 267
18659.97 291
18661.26 265
18662.55 242
18663.84 240
18665.13 250
18666.42 229
18667.72 263
18669.01 245
18670.30 244
18671.59 233
18672.88 249
18674.17 263
18675.47 255
18676.76 218
18678.05 252
18679.34 272
18680.63 245
18681.93 237
18683.22 268
18684.51 241
18685.80 263
18687.09 252
18688.39 253
18689.68 263
18690.97 293
18692.26 241
18693.56 217
18694.85 221
18696.14 220
18697.43 256
18698.73 253
18700.02 252
18701.31 204
18702.60 265
18703.90 251
18705.19 241
18706.48 235
18707.78 243
18709.07 251
18710.36 256
18711.66 238
18712.95 260
18714.24 246
18715.54 255
18716.83 254
18718.12 216
18719.42 203
18720.71 231
18722.00 241
18723.30 218
18724.59 214
18725.88 205
18727.18 227
18728.47 233
18729.76 253
18731.06 230
18732.35 235
18733.65 244
18734.94 236
18736.23 246
18737.53 241
18738.82 274
18740.12 259
18741.41 266
18742.70 253
18744.00 229
18745.29 252
18746.59 272
18747.88 277
18749.18 232
18750.47 222
18751.76 236
18753.06 253
18754.35 247
18755.65 233
18756.94 244
18758.24 251
18759.53 245
18760.83 259
18762.12 240
18763.42 240
18764.71 223
18766.01 256
18767.30 247
18768.60 221
18769.89 249
18771.19 245
18772.48 248
18773.78 251
18775.07 221
18776.37 235
18777.66 243
18778.96 256
18780.25 217
18781.55 239
18782.85 253
18784.14 252
18785.44 217
18786.73 209
18788.03 229
18789.32 222
18790.62 235
18791.92 261
18793.21 247
18794.51 234
18795.80 239
18797.10 231
18798.40 217
18799.69 211
18800.99 231
18802.28 264
18803.58 231
18804.88 268
18806.17 235
18807.47 242
18808.77 222
18810.06 233
18811.36 253
18812.66 248
18813.95 273
18815.25 224
18816.55 262
18817.84 232
18819.14 280
18820.44 260
18821.73 205
18823.03 249
18824.33 223
18825.62 227
18826.92 280
18828.22 263
18829.52 235
18830.81 223
18832.11 229
18833.41 266
18834.71 301
18836.00 271
18837.30 255
18838.60 211
18839.90 235
18841.19 270
18842.49 260
18843.79 196
18845.09 234
18846.38 238
18847.68 252
18848.98 239
18850.28 237
18851.58 243
18852.87 242
18854.17 233
18855.47 231
18856.77 204
18858.07 234
18859.36 244
18860.66 256
18861.96 219
18863.26 251
18864.56 278
18865.86 253
18867.15 211
18868.45 239
18869.75 231
18871.05 213
18872.35 268
18873.65 258
18874.95 244
18876.24 222
18877.54 232
18878.84 227
18880.14 273
18881.44 238
18882.74 244
18884.04 227
18885.34 210
18886.64 208
18887.94 227
18889.24 211
18890.53 240
18891.83 222
18893.13 217
18894.43 212
18895.73 211
18897.03 224
18898.33 246
18899.63 218
18900.93 216
18902.23 236
18903.53 253
18904.83 251
18906.13 209
18907.43 218
18908.73 223
18910.03 252
18911.33 259
18912.63 222
18913.93 219
18915.23 240
18916.53 230
18917.83 201
18919.13 215
18920.43 197
18921.73 254
18923.03 243
18924.33 223
18925.63 216
18926.93 242
18928.23 237
18929.53 252
18930.84 228
18932.14 240
18933.44 258
18934.74 235
18936.04 227
18937.34 214
18938.64 215
18939.94 210
18941.24 266
18942.54 226
18943.84 219
18945.15 200
18946.45 228
18947.75 221
18949.05 229
18950.35 223
18951.65 206
18952.95 231
18954.26 261
18955.56 234
18956.86 245
18958.16 257
18959.46 238
18960.76 265
18962.07 215
18963.37 228
18964.67 214
18965.97 229
18967.27 219
18968.57 219
18969.88 197
18971.18 224
18972.48 214
18973.78 194
18975.09 198
18976.39 215
18977.69 204
18978.99 222
18980.29 245
18981.60 229
18982.90 211
18984.20 202
18985.50 244
18986.81 228
18988.11 226
18989.41 222
18990.72 244
18992.02 219
18993.32 198
18994.62 222
18995.93 216
18997.23 205
18998.53 206
18999.84 213
19001.14 231
19002.44 231
19003.75 223
19005.05 221
19006.35 221
19007.66 214
19008.96 209
19010.26 207
19011.57 203
19012.87 198
19014.17 203
19015.48 211
19016.78 233
19018.08 215
19019.39 247
19020.69 210
19021.99 242
19023.30 223
19024.60 233
19025.91 250
19027.21 228
19028.51 223
19029.82 227
19031.12 226
19032.43 237
19033.73 234
19035.04 203
19036.34 201
19037.64 190
19038.95 209
19040.25 213
19041.56 205
19042.86 217
19044.17 227
19045.47 207
19046.78 193
19048.08 225
19049.39 235
19050.69 214
19052.00 219
19053.30 217
19054.61 213
19055.91 234
19057.22 230
19058.52 204
19059.83 207
19061.13 238
19062.44 234
19063.74 252
19065.05 256
19066.35 234
19067.66 206
19068.96 238
19070.27 219
19071.57 234
19072.88 236
19074.18 239
19075.49 231
19076.80 220
19078.10 238
19079.41 184
19080.71 204
19082.02 231
19083.33 240
19084.63 235
19085.94 206
19087.24 223
19088.55 250
19089.86 218
19091.16 206
19092.47 220
19093.77 222
19095.08 232
19096.39 223
19097.69 205
19099.00 218
19100.31 200
19101.61 217
19102.92 195
19104.23 220
19105.53 209
19106.84 229
19108.15 203
19109.45 206
19110.76 217
19112.07 249
19113.37 240
19114.68 228
19115.99 172
19117.30 196
19118.60 198
19119.91 210
19121.22 207
19122.52 218
19123.83 222
19125.14 219
19126.45 208
19127.75 197
19129.06 212
19130.37 213
19131.68 244
19132.98 238
19134.29 231
19135.60 206
19136.91 217
19138.22 217
19139.52 193
19140.83 212
19142.14 210
19143.45 217
19144.76 236
19146.06 240
19147.37 221
19148.68 210
19149.99 196
19151.30 226
19152.60 222
19153.91 218
19155.22 214
19156.53 204
19157.84 218
19159.15 220
19160.46 210
19161.76 200
19163.07 228
19164.38 237
19165.69 250
19167.00 222
19168.31 200
19169.62 250
19170.93 252
19172.23 231
19173.54 216
19174.85 210
19176.16 227
19177.47 234
19178.78 194
19180.09 218
19181.40 212
19182.71 232
19184.02 255
19185.33 210
19186.64 208
19187.95 198
19189.26 219
19190.57 222
19191.87 210
19193.18 201
19194.49 209
19195.80 219
19197.11 215
19198.42 202
19199.73 204
19201.04 205
19202.35 224
19203.66 215
19204.97 214
19206.28 224
19207.59 227
19208.90 275
19210.21 228
19211.53 216
19212.84 221
19214.15 227
19215.46 256
19216.77 215
19218.08 199
19219.39 198
19220.70 226
19222.01 235
19223.32 201
19224.63 235
19225.94 243
19227.25 221
19228.56 210
19229.87 204
19231.19 259
19232.50 242
19233.81 228
19235.12 196
19236.43 196
19237.74 201
19239.05 234
19240.36 207
19241.68 213
19242.99 227
19244.30 244
19245.61 270
19246.92 217
19248.23 222
19249.54 207
19250.86 213
19252.17 230
19253.48 228
19254.79 235
19256.10 201
19257.42 204
19258.73 240
19260.04 212
19261.35 189
19262.66 230
19263.98 252
19265.29 229
19266.60 178
19267.91 185
19269.22 231
19270.54 218
19271.85 202
19273.16 216
19274.47 249
19275.79 218
19277.10 244
19278.41 227
19279.72 207
19281.04 198
19282.35 224
19283.66 230
19284.98 223
19286.29 198
19287.60 217
19288.91 206
19290.23 229
19291.54 227
19292.85 218
19294.17 217
19295.48 220
19296.79 200
19298.11 195
19299.42 227
19300.73 213
19302.05 212
19303.36 208
19304.67 207
19305.99 201
19307.30 200
19308.61 209
19309.93 203
19311.24 225
19312.56 220
19313.87 209
19315.18 206
19316.50 217
19317.81 234
19319.13 215
19320.44 222
19321.75 245
19323.07 214
19324.38 229
19325.70 244
19327.01 195
19328.32 206
19329.64 201
19330.95 230
19332.27 231
19333.58 201
19334.90 183
19336.21 198
19337.53 209
19338.84 201
19340.16 222
19341.47 211
19342.79 189
19344.10 202
19345.42 195
19346.73 202
19348.05 235
19349.36 236
19350.68 201
19351.99 249
19353.31 210
19354.62 257
19355.94 232
19357.25 233
19358.57 217
19359.88 227
19361.20 212
19362.51 201
19363.83 214
19365.14 223
19366.46 209
19367.78 213
19369.09 203
19370.41 188
19371.72 204
19373.04 203
19374.35 211
19375.67 223
19376.99 214
19378.30 224
19379.62 222
19380.93 206
19382.25 210
19383.57 218
19384.88 203
19386.20 225
19387.52 202
19388.83 208
19390.15 230
19391.47 227
19392.78 190
19394.10 224
19395.42 214
19396.73 213
19398.05 208
19399.37 191
19400.68 190
19402.00 187
19403.32 198
19404.63 210
19405.95 221
19407.27 211
19408.58 210
19409.90 205
19411.22 244
19412.54 213
19413.85 223
19415.17 225
19416.49 238
19417.80 199
19419.12 213
19420.44 175
19421.76 224
19423.07 200
19424.39 209
19425.71 205
19427.03 210
19428.35 231
19429.66 240
19430.98 239
19432.30 208
19433.62 236
19434.93 215
19436.25 219
19437.57 239
19438.89 260
19440.21 253
19441.53 219
19442.84 228
19444.16 220
19445.48 218
19446.80 211
19448.12 205
19449.44 218
19450.75 213
19452.07 212
19453.39 207
19454.71 242
19456.03 208
19457.35 253
19458.67 199
19459.98 199
19461.30 226
19462.62 195
19463.94 234
19465.26 211
19466.58 233
19467.90 202
19469.22 178
19470.54 204
19471.86 217
19473.18 229
19474.49 250
19475.81 232
19477.13 198
19478.45 209
19479.77 208
19481.09 214
19482.41 216
19483.73 228
19485.05 217
19486.37 229
19487.69 220
19489.01 192
19490.33 208
19491.65 218
19492.97 226
19494.29 217
19495.61 214
19496.93 230
19498.25 237
19499.57 265
19500.89 227
19502.21 172
19503.53 197
19504.85 217
19506.17 242
19507.49 195
19508.81 192
19510.13 233
19511.45 237
19512.77 213
19514.09 214
19515.42 213
19516.74 237
19518.06 248
19519.38 213
19520.70 214
19522.02 223
19523.34 223
19524.66 220
19525.98 232
19527.30 203
19528.62 227
19529.95 231
19531.27 213
19532.59 193
19533.91 201
19535.23 220
19536.55 204
19537.87 229
19539.20 211
19540.52 204
19541.84 206
19543.16 202
19544.48 202
19545.80 221
19547.13 200
19548.45 200
19549.77 187
19551.09 204
19552.41 224
19553.74 223
19555.06 212
19556.38 190
19557.70 195
19559.02 222
19560.35 235
19561.67 195
19562.99 231
19564.31 200
19565.64 205
19566.96 174
19568.28 182
19569.60 217
19570.93 228
19572.25 225
19573.57 221
19574.89 226
19576.22 236
19577.54 223
19578.86 212
19580.18 210
19581.51 250
19582.83 241
19584.15 228
19585.48 190
19586.80 206
19588.12 223
19589.45 200
19590.77 198
19592.09 198
19593.42 182
19594.74 190
19596.06 185
19597.39 186
19598.71 232
19600.03 250
19601.36 244
19602.68 216
19604.00 198
19605.33 209
19606.65 191
19607.98 192
19609.30 218
19610.62 237
19611.95 218
19613.27 198
19614.60 210
19615.92 217
19617.24 218
19618.57 232
19619.89 226
19621.22 248
19622.54 224
19623.87 197
19625.19 181
19626.51 226
19627.84 227
19629.16 233
19630.49 234
19631.81 262
19633.14 228
19634.46 191
19635.79 206
19637.11 201
19638.44 212
19639.76 227
19641.09 226
19642.41 203
19643.74 209
19645.06 214
19646.39 218
19647.71 196
19649.04 230
19650.36 216
19651.69 193
19653.01 202
19654.34 226
19655.66 210
19656.99 183
19658.32 210
19659.64 226
19660.97 200
19662.29 209
19663.62 213
19664.94 219
19666.27 202
19667.60 189
19668.92 198
19670.25 227
19671.57 220
19672.90 226
19674.23 176
19675.55 211
19676.88 203
19678.20 229
19679.53 229
19680.86 196
19682.18 209
19683.51 237
19684.84 203
19686.16 217
19687.49 208
19688.82 205
19690.14 200
19691.47 232
19692.80 221
19694.12 208
19695.45 196
19696.78 214
19698.10 208
19699.43 183
19700.76 205
19702.08 232
19703.41 240
19704.74 190
19706.07 214
19707.39 219
19708.72 226
19710.05 231
19711.37 219
19712.70 206
19714.03 231
19715.36 214
19716.68 194
19718.01 210
19719.34 199
19720.67 204
19721.99 207
19723.32 197
19724.65 219
19725.98 217
19727.31 203
19728.63 214
19729.96 200
19731.29 240
19732.62 243
19733.95 219
19735.27 170
19736.60 219
19737.93 211
19739.26 209
19740.59 183
19741.92 213
19743.24 233
19744.57 204
19745.90 201
19747.23 203
19748.56 237
19749.89 205
19751.22 186
19752.54 230
19753.87 226
19755.20 200
19756.53 199
19757.86 234
19759.19 217
19760.52 211
19761.85 216
19763.18 206
19764.50 205
19765.83 184
19767.16 191
19768.49 200
19769.82 229
19771.15 202
19772.48 206
19773.81 192
19775.14 217
19776.47 220
19777.80 229
19779.13 214
19780.46 204
19781.79 246
19783.12 228
19784.45 216
19785.78 201
19787.11 197
19788.44 203
19789.77 213
19791.10 206
19792.43 205
19793.76 210
19795.09 222
19796.42 216
19797.75 203
19799.08 211
19800.41 218
19801.74 209
19803.07 238
19804.40 208
19805.73 202
19807.06 199
19808.39 201
19809.72 226
19811.05 222
19812.38 217
19813.71 251
19815.05 193
19816.38 195
19817.71 212
19819.04 221
19820.37 213
19821.70 208
19823.03 208
19824.36 186
19825.69 190
19827.03 198
19828.36 193
19829.69 185
19831.02 216
19832.35 222
19833.68 192
19835.01 211
19836.35 177
19837.68 214
19839.01 228
19840.34 214
19841.67 198
19843.00 221
19844.34 193
19845.67 206
19847.00 191
19848.33 192
19849.66 219
19851.00 223
19852.33 203
19853.66 197
19854.99 189
19856.32 212
19857.66 243
19858.99 227
19860.32 204
19861.65 184
19862.99 218
19864.32 196
19865.65 215
19866.98 218
19868.32 185
19869.65 177
19870.98 199
19872.31 194
19873.65 195
19874.98 215
19876.31 188
19877.65 192
19878.98 201
19880.31 206
19881.65 209
19882.98 221
19884.31 206
19885.64 217
19886.98 228
19888.31 203
19889.64 195
19890.98 210
19892.31 178
19893.64 194
19894.98 215
19896.31 213
19897.65 207
19898.98 187
19900.31 220
19901.65 220
19902.98 201
19904.31 195
19905.65 176
19906.98 202
19908.32 200
19909.65 199
19910.98 225
19912.32 203
19913.65 208
19914.99 205
19916.32 247
19917.66 223
19918.99 231
19920.32 193
19921.66 213
19922.99 203
19924.33 203
19925.66 205
19927.00 225
19928.33 200
19929.67 190
19931.00 211
19932.34 219
19933.67 187
19935.01 245
19936.34 221
19937.68 223
19939.01 229
19940.35 210
19941.68 203
19943.02 207
19944.35 213
19945.69 201
19947.02 206
19948.36 216
19949.69 201
19951.03 225
19952.36 193
19953.70 165
19955.03 202
19956.37 206
19957.71 200
19959.04 196
19960.38 208
19961.71 201
19963.05 183
19964.38 174
19965.72 192
19967.06 192
19968.39 213
19969.73 213
19971.06 184
19972.40 178
19973.74 233
19975.07 244
19976.41 184
19977.75 209
19979.08 184
19980.42 206
19981.75 217
19983.09 214
19984.43 213
19985.76 215
19987.10 213
19988.44 209
19989.77 195
19991.11 203
19992.45 183
19993.78 177
19995.12 213
19996.46 220
19997.80 207
19999.13 222
20000.47 214
20001.81 187
20003.14 193
20004.48 225
20005.82 221
20007.16 192
20008.49 201
20009.83 242
20011.17 208
20012.51 235
20013.84 208
20015.18 205
20016.52 222
20017.86 187
20019.19 220
20020.53 192
20021.87 189
20023.21 210
20024.55 209
20025.88 197
20027.22 210
20028.56 215
20029.90 183
20031.24 211
20032.57 206
20033.91 191
20035.25 210
20036.59 239
20037.93 238
20039.26 239
20040.60 232
20041.94 195
20043.28 223
20044.62 250
20045.96 212
20047.30 197
20048.63 225
20049.97 230
20051.31 202
20052.65 197
20053.99 213
20055.33 186
20056.67 228
20058.01 227
20059.35 211
20060.69 242
20062.02 196
20063.36 207
20064.70 212
20066.04 210
20067.38 229
20068.72 267
20070.06 215
20071.40 193
20072.74 207
20074.08 203
20075.42 241
20076.76 247
20078.10 234
20079.44 219
20080.78 265
20082.12 247
20083.46 223
20084.80 210
20086.14 215
20087.48 222
20088.82 233
20090.16 184
20091.50 207
20092.84 210
20094.18 221
20095.52 217
20096.86 208
20098.20 213
20099.54 209
20100.88 206
20102.22 201
20103.56 193
20104.90 245
20106.24 223
20107.58 219
20108.92 224
20110.26 235
20111.60 233
20112.95 235
20114.29 208
20115.63 200
20116.97 214
20118.31 214
20119.65 216
20120.99 236
20122.33 181
20123.67 213
20125.02 214
20126.36 219
20127.70 218
20129.04 209
20130.38 222
20131.72 227
20133.06 206
20134.41 190
20135.75 207
