# Supplementary material for: MALDI-TOF MS typing enables the classification of brewing yeasts of the genus Saccharomyces to major beer styles
Source: PLoS One. 2017 Aug 9;12(8):e0181694. doi: 10.1371/journal.pone.0181694 (PMC5549903; doi:10.1371/journal.pone.0181694)
Supplement: S5 File — The directory includes 90 raw files and was zipped to “.zip”; the folder has three strains with 30 spectra per strain; S1 Text explains the raw files with an example and Table 1 represents the yeast strains used within the experiment. (ZIP) [file pone.0181694.s008.zip › 13-15/30274-3H2-Dias-Dias-Dias-YPG-18h-E-E_2015-08-07_1_0_D10_1.dat]

2000.64 1379
2001.06 1445
2001.49 1363
2001.91 1477
2002.33 1649
2002.75 1744
2003.17 1625
2003.60 1576
2004.02 1690
2004.44 1847
2004.86 1715
2005.28 1535
2005.70 1435
2006.13 1646
2006.55 1697
2006.97 1519
2007.39 1561
2007.82 1448
2008.24 1516
2008.66 1659
2009.08 1687
2009.51 1643
2009.93 1692
2010.35 1566
2010.77 1491
2011.20 1545
2011.62 1570
2012.04 1673
2012.46 1480
2012.89 1618
2013.31 1461
2013.73 1444
2014.15 1331
2014.58 1434
2015.00 1285
2015.42 1242
2015.85 1322
2016.27 1458
2016.69 1462
2017.12 1521
2017.54 1636
2017.96 1621
2018.39 1633
2018.81 1659
2019.23 1631
2019.66 1638
2020.08 1649
2020.50 1872
2020.93 1755
2021.35 1862
2021.78 1737
2022.20 1651
2022.62 1835
2023.05 1812
2023.47 1660
2023.89 1619
2024.32 1693
2024.74 1518
2025.17 1463
2025.59 1386
2026.01 1385
2026.44 1500
2026.86 1632
2027.29 1568
2027.71 1533
2028.14 1449
2028.56 1458
2028.99 1392
2029.41 1182
2029.83 1191
2030.26 1446
2030.68 1549
2031.11 1546
2031.53 1388
2031.96 1488
2032.38 1376
2032.81 1284
2033.23 1278
2033.66 1582
2034.08 1519
2034.51 1439
2034.93 1493
2035.36 1630
2035.78 1747
2036.21 1565
2036.63 1553
2037.06 1586
2037.48 1598
2037.91 1407
2038.33 1560
2038.76 1619
2039.19 1562
2039.61 1629
2040.04 1622
2040.46 1678
2040.89 1566
2041.31 1693
2041.74 1702
2042.17 1856
2042.59 1785
2043.02 1669
2043.44 1533
2043.87 1455
2044.30 1728
2044.72 1582
2045.15 1489
2045.57 1562
2046.00 1357
2046.43 1416
2046.85 1482
2047.28 1449
2047.71 1489
2048.13 1450
2048.56 1382
2048.99 1443
2049.41 1335
2049.84 1432
2050.27 1622
2050.69 1600
2051.12 1364
2051.55 1435
2051.97 1373
2052.40 1266
2052.83 1331
2053.25 1445
2053.68 1397
2054.11 1500
2054.54 1519
2054.96 1528
2055.39 1695
2055.82 1790
2056.24 1694
2056.67 1562
2057.10 1555
2057.53 1513
2057.95 1754
2058.38 1536
2058.81 1470
2059.24 1334
2059.66 1473
2060.09 1433
2060.52 1526
2060.95 1612
2061.38 1565
2061.80 1480
2062.23 1419
2062.66 1411
2063.09 1502
2063.52 1493
2063.94 1555
2064.37 1619
2064.80 1652
2065.23 1411
2065.66 1304
2066.09 1341
2066.51 1483
2066.94 1573
2067.37 1605
2067.80 1525
2068.23 1607
2068.66 1568
2069.08 1719
2069.51 1509
2069.94 1585
2070.37 1650
2070.80 1587
2071.23 1607
2071.66 1653
2072.09 1646
2072.52 1566
2072.94 1517
2073.37 1536
2073.80 1433
2074.23 1556
2074.66 1557
2075.09 1460
2075.52 1550
2075.95 1459
2076.38 1561
2076.81 1387
2077.24 1338
2077.67 1371
2078.10 1470
2078.53 1591
2078.96 1439
2079.39 1350
2079.82 1412
2080.25 1570
2080.68 1583
2081.11 1680
2081.54 1531
2081.97 1616
2082.40 1749
2082.83 1743
2083.26 1733
2083.69 1623
2084.12 1418
2084.55 1452
2084.98 1503
2085.41 1505
2085.84 1422
2086.27 1372
2086.70 1444
2087.13 1423
2087.56 1465
2087.99 1463
2088.42 1334
2088.85 1312
2089.28 1409
2089.71 1384
2090.14 1416
2090.57 1406
2091.01 1378
2091.44 1365
2091.87 1532
2092.30 1633
2092.73 1738
2093.16 1545
2093.59 1690
2094.02 1904
2094.45 1834
2094.89 2051
2095.32 2052
2095.75 1932
2096.18 1802
2096.61 1918
2097.04 1851
2097.47 1712
2097.91 1690
2098.34 1749
2098.77 1525
2099.20 1462
2099.63 1494
2100.07 1483
2100.50 1375
2100.93 1304
2101.36 1302
2101.79 1225
2102.23 1247
2102.66 1333
2103.09 1513
2103.52 1530
2103.95 1444
2104.39 1409
2104.82 1301
2105.25 1388
2105.68 1341
2106.12 1420
2106.55 1250
2106.98 1438
2107.41 1551
2107.85 1353
2108.28 1309
2108.71 1429
2109.14 1467
2109.58 1463
2110.01 1514
2110.44 1500
2110.88 1574
2111.31 1410
2111.74 1650
2112.18 1691
2112.61 1825
2113.04 1596
2113.48 1595
2113.91 1555
2114.34 1543
2114.78 1478
2115.21 1355
2115.64 1564
2116.08 1530
2116.51 1490
2116.94 1439
2117.38 1487
2117.81 1436
2118.24 1501
2118.68 1385
2119.11 1293
2119.55 1435
2119.98 1357
2120.41 1146
2120.85 1193
2121.28 1358
2121.72 1360
2122.15 1278
2122.58 1353
2123.02 1468
2123.45 1491
2123.89 1254
2124.32 1374
2124.75 1396
2125.19 1429
2125.62 1319
2126.06 1321
2126.49 1526
2126.93 1447
2127.36 1343
2127.80 1192
2128.23 1275
2128.67 1361
2129.10 1388
2129.54 1340
2129.97 1319
2130.41 1531
2130.84 1533
2131.28 1420
2131.71 1529
2132.15 1695
2132.58 1633
2133.02 1600
2133.45 1575
2133.89 1699
2134.32 1506
2134.76 1550
2135.19 1545
2135.63 1481
2136.06 1592
2136.50 1377
2136.94 1349
2137.37 1475
2137.81 1533
2138.24 1674
2138.68 1771
2139.12 1854
2139.55 1714
2139.99 1638
2140.42 1680
2140.86 1745
2141.30 1705
2141.73 1462
2142.17 1340
2142.60 1535
2143.04 1585
2143.48 1506
2143.91 1393
2144.35 1303
2144.79 1128
2145.22 1161
2145.66 1265
2146.09 1388
2146.53 1370
2146.97 1305
2147.40 1269
2147.84 1507
2148.28 1356
2148.72 1450
2149.15 1438
2149.59 1659
2150.03 1734
2150.46 1946
2150.90 2009
2151.34 2038
2151.77 2114
2152.21 2137
2152.65 2091
2153.09 2041
2153.52 1947
2153.96 1965
2154.40 1751
2154.84 1578
2155.27 1563
2155.71 1724
2156.15 1668
2156.59 1536
2157.02 1396
2157.46 1324
2157.90 1481
2158.34 1310
2158.78 1278
2159.21 1331
2159.65 1434
2160.09 1338
2160.53 1453
2160.97 1457
2161.40 1254
2161.84 1423
2162.28 1298
2162.72 1373
2163.16 1402
2163.59 1453
2164.03 1406
2164.47 1576
2164.91 1398
2165.35 1474
2165.79 1523
2166.23 1343
2166.66 1410
2167.10 1374
2167.54 1414
2167.98 1469
2168.42 1387
2168.86 1217
2169.30 1419
2169.74 1455
2170.18 1615
2170.61 1512
2171.05 1564
2171.49 1541
2171.93 1492
2172.37 1683
2172.81 1865
2173.25 1724
2173.69 1718
2174.13 1912
2174.57 1763
2175.01 1827
2175.45 1633
2175.89 1837
2176.33 1966
2176.77 1792
2177.21 1782
2177.65 1872
2178.09 1823
2178.53 1847
2178.97 1805
2179.41 1727
2179.85 1804
2180.29 1859
2180.73 2054
2181.17 1759
2181.61 1706
2182.05 1645
2182.49 1653
2182.93 1746
2183.37 1570
2183.81 1461
2184.25 1322
2184.69 1376
2185.13 1421
2185.57 1368
2186.01 1412
2186.45 1480
2186.89 1266
2187.33 1471
2187.77 1601
2188.21 1748
2188.65 1735
2189.10 1795
2189.54 1802
2189.98 1947
2190.42 2105
2190.86 2049
2191.30 1932
2191.74 1815
2192.18 1834
2192.62 1941
2193.07 1816
2193.51 1608
2193.95 1693
2194.39 1603
2194.83 1743
2195.27 1688
2195.71 1610
2196.16 1738
2196.60 1746
2197.04 1745
2197.48 1780
2197.92 1770
2198.37 1906
2198.81 1791
2199.25 1724
2199.69 1591
2200.13 1678
2200.58 1675
2201.02 1837
2201.46 1678
2201.90 1712
2202.34 1508
2202.79 1726
2203.23 1691
2203.67 1662
2204.11 1519
2204.56 1442
2205.00 1572
2205.44 1619
2205.88 1770
2206.33 1541
2206.77 1606
2207.21 1540
2207.65 1547
2208.10 1690
2208.54 1758
2208.98 1775
2209.43 1779
2209.87 1694
2210.31 1958
2210.76 1628
2211.20 1652
2211.64 1907
2212.09 1758
2212.53 1770
2212.97 1877
2213.42 1697
2213.86 1577
2214.30 1486
2214.75 1583
2215.19 1782
2215.63 1609
2216.08 1450
2216.52 1444
2216.96 1364
2217.41 1508
2217.85 1399
2218.30 1431
2218.74 1492
2219.18 1517
2219.63 1407
2220.07 1504
2220.52 1450
2220.96 1440
2221.40 1539
2221.85 1395
2222.29 1537
2222.74 1820
2223.18 2186
2223.63 2375
2224.07 2516
2224.51 2619
2224.96 2824
2225.40 2966
2225.85 3082
2226.29 2939
2226.74 3093
2227.18 3035
2227.63 2918
2228.07 2549
2228.52 2435
2228.96 2391
2229.41 1965
2229.85 2107
2230.30 2157
2230.74 1878
2231.19 1885
2231.63 1802
2232.08 1989
2232.52 1960
2232.97 1842
2233.41 1902
2233.86 1891
2234.30 1931
2234.75 1756
2235.20 1890
2235.64 1997
2236.09 1798
2236.53 1900
2236.98 1987
2237.42 1990
2237.87 1882
2238.32 1834
2238.76 1871
2239.21 1832
2239.65 1891
2240.10 1937
2240.55 1945
2240.99 2160
2241.44 1937
2241.88 1993
2242.33 2097
2242.78 2028
2243.22 1769
2243.67 1725
2244.12 1822
2244.56 1724
2245.01 1775
2245.46 1710
2245.90 1616
2246.35 1516
2246.80 1400
2247.24 1314
2247.69 1437
2248.14 1409
2248.58 1484
2249.03 1465
2249.48 1515
2249.92 1518
2250.37 1514
2250.82 1564
2251.27 1757
2251.71 1623
2252.16 1487
2252.61 1508
2253.05 1585
2253.50 1531
2253.95 1543
2254.40 1587
2254.84 1527
2255.29 1518
2255.74 1454
2256.19 1507
2256.64 1637
2257.08 1549
2257.53 1461
2257.98 1489
2258.43 1526
2258.87 1502
2259.32 1395
2259.77 1315
2260.22 1317
2260.67 1393
2261.11 1430
2261.56 1645
2262.01 1564
2262.46 1738
2262.91 1593
2263.36 1691
2263.80 1829
2264.25 1735
2264.70 1840
2265.15 1955
2265.60 2070
2266.05 1816
2266.50 1775
2266.94 1894
2267.39 1976
2267.84 1883
2268.29 1728
2268.74 1864
2269.19 1912
2269.64 1861
2270.09 1973
2270.54 2116
2270.99 2192
2271.43 1802
2271.88 1881
2272.33 2082
2272.78 1923
2273.23 1977
2273.68 2084
2274.13 2070
2274.58 1998
2275.03 1966
2275.48 1941
2275.93 1708
2276.38 1663
2276.83 1762
2277.28 1666
2277.73 1439
2278.18 1487
2278.63 1446
2279.08 1474
2279.53 1685
2279.98 1682
2280.43 1737
2280.88 1903
2281.33 1946
2281.78 2054
2282.23 1993
2282.68 2079
2283.13 2218
2283.58 2232
2284.03 2445
2284.48 2379
2284.93 2320
2285.38 2209
2285.83 2312
2286.28 1988
2286.73 1932
2287.18 1862
2287.63 1812
2288.08 1976
2288.54 2022
2288.99 2099
2289.44 2175
2289.89 2383
2290.34 2522
2290.79 2754
2291.24 2902
2291.69 3270
2292.14 3460
2292.60 3322
2293.05 3668
2293.50 3612
2293.95 3408
2294.40 3420
2294.85 3293
2295.30 3337
2295.76 3325
2296.21 2786
2296.66 2534
2297.11 2438
2297.56 2146
2298.01 2153
2298.47 2084
2298.92 1980
2299.37 1973
2299.82 1752
2300.27 1763
2300.73 1815
2301.18 1885
2301.63 1762
2302.08 1637
2302.53 1644
2302.99 1748
2303.44 1756
2303.89 1775
2304.34 1640
2304.80 1583
2305.25 1697
2305.70 1787
2306.15 1629
2306.61 1443
2307.06 1564
2307.51 1802
2307.96 1801
2308.42 1754
2308.87 1648
2309.32 1762
2309.78 1930
2310.23 1941
2310.68 2090
2311.14 2167
2311.59 2311
2312.04 2175
2312.49 2126
2312.95 2053
2313.40 1924
2313.85 1982
2314.31 1873
2314.76 1923
2315.22 1882
2315.67 1965
2316.12 1811
2316.58 1699
2317.03 1781
2317.48 1771
2317.94 1727
2318.39 1747
2318.84 1803
2319.30 1838
2319.75 1941
2320.21 1786
2320.66 1888
2321.11 1854
2321.57 1968
2322.02 1873
2322.48 1827
2322.93 1784
2323.39 1720
2323.84 1820
2324.29 1819
2324.75 1719
2325.20 1598
2325.66 1622
2326.11 1794
2326.57 1990
2327.02 1791
2327.48 1797
2327.93 1867
2328.39 1738
2328.84 1776
2329.30 1673
2329.75 1857
2330.21 1932
2330.66 1975
2331.12 1975
2331.57 1960
2332.03 1983
2332.48 1918
2332.94 2045
2333.39 2054
2333.85 1804
2334.30 1895
2334.76 1755
2335.21 1757
2335.67 1789
2336.12 1539
2336.58 1549
2337.03 1666
2337.49 1711
2337.95 1784
2338.40 1791
2338.86 1675
2339.31 1850
2339.77 1896
2340.23 1773
2340.68 1788
2341.14 2013
2341.59 1975
2342.05 2142
2342.51 2098
2342.96 2107
2343.42 2030
2343.87 2045
2344.33 2036
2344.79 2167
2345.24 2097
2345.70 2139
2346.16 2258
2346.61 2451
2347.07 2346
2347.53 2208
2347.98 2195
2348.44 2331
2348.90 2171
2349.35 2168
2349.81 2195
2350.27 1986
2350.72 2051
2351.18 2070
2351.64 1794
2352.10 1804
2352.55 1816
2353.01 1735
2353.47 1756
2353.92 1705
2354.38 1837
2354.84 1726
2355.30 1811
2355.75 1726
2356.21 1633
2356.67 1687
2357.13 1704
2357.58 1513
2358.04 1646
2358.50 1584
2358.96 1649
2359.41 1655
2359.87 1636
2360.33 1777
2360.79 1941
2361.25 1690
2361.70 1947
2362.16 1951
2362.62 1992
2363.08 1968
2363.54 2209
2363.99 2196
2364.45 1959
2364.91 1832
2365.37 1881
2365.83 1844
2366.29 1834
2366.75 1880
2367.20 1949
2367.66 2008
2368.12 2064
2368.58 2205
2369.04 2103
2369.50 1894
2369.96 1938
2370.42 2012
2370.87 1973
2371.33 1898
2371.79 1979
2372.25 1907
2372.71 1835
2373.17 1912
2373.63 1875
2374.09 1802
2374.55 1780
2375.01 1875
2375.47 1799
2375.92 1802
2376.38 1701
2376.84 1807
2377.30 1679
2377.76 1769
2378.22 1796
2378.68 1802
2379.14 1870
2379.60 1862
2380.06 1921
2380.52 1741
2380.98 1749
2381.44 1828
2381.90 1775
2382.36 1778
2382.82 1809
2383.28 1790
2383.74 1628
2384.20 1737
2384.66 1807
2385.12 1742
2385.58 1765
2386.04 1708
2386.50 1613
2386.96 1596
2387.42 1701
2387.88 1669
2388.35 1644
2388.81 1785
2389.27 1896
2389.73 1841
2390.19 1550
2390.65 1548
2391.11 1843
2391.57 1592
2392.03 1536
2392.49 1630
2392.95 1622
2393.42 1588
2393.88 1546
2394.34 1546
2394.80 1484
2395.26 1528
2395.72 1492
2396.18 1574
2396.64 1513
2397.11 1366
2397.57 1477
2398.03 1569
2398.49 1567
2398.95 1544
2399.41 1554
2399.88 1723
2400.34 1442
2400.80 1431
2401.26 1630
2401.72 1585
2402.18 1466
2402.65 1627
2403.11 1648
2403.57 1602
2404.03 1626
2404.49 1620
2404.96 1597
2405.42 1609
2405.88 1674
2406.34 1633
2406.81 1554
2407.27 1685
2407.73 1818
2408.19 1846
2408.66 1709
2409.12 1696
2409.58 1599
2410.04 1546
2410.51 1576
2410.97 1555
2411.43 1450
2411.90 1711
2412.36 1628
2412.82 1597
2413.28 1538
2413.75 1588
2414.21 1639
2414.67 1491
2415.14 1624
2415.60 1701
2416.06 1511
2416.53 1624
2416.99 1631
2417.45 1843
2417.92 1900
2418.38 1986
2418.84 2122
2419.31 2159
2419.77 1963
2420.23 2179
2420.70 2261
2421.16 2274
2421.63 2250
2422.09 1973
2422.55 1838
2423.02 1892
2423.48 1935
2423.95 1875
2424.41 1753
2424.87 1854
2425.34 2044
2425.80 2167
2426.27 2001
2426.73 2282
2427.20 2258
2427.66 2457
2428.12 2752
2428.59 2977
2429.05 3149
2429.52 3052
2429.98 2888
2430.45 2977
2430.91 2923
2431.38 2791
2431.84 2444
2432.31 2276
2432.77 1889
2433.24 1854
2433.70 2014
2434.17 1870
2434.63 1935
2435.10 1888
2435.56 1847
2436.03 1815
2436.49 1759
2436.96 1695
2437.42 1608
2437.89 1709
2438.35 1773
2438.82 1970
2439.28 1968
2439.75 2337
2440.21 2559
2440.68 2536
2441.15 2588
2441.61 2710
2442.08 2855
2442.54 2895
2443.01 2937
2443.48 2933
2443.94 2596
2444.41 2538
2444.87 2429
2445.34 2257
2445.81 2151
2446.27 1958
2446.74 1780
2447.20 1976
2447.67 1752
2448.14 1673
2448.60 1529
2449.07 1785
2449.54 1603
2450.00 1735
2450.47 1656
2450.94 1583
2451.40 1696
2451.87 1589
2452.34 1401
2452.80 1455
2453.27 1579
2453.74 1635
2454.20 1735
2454.67 1618
2455.14 1651
2455.60 1649
2456.07 1553
2456.54 1631
2457.01 1665
2457.47 1693
2457.94 1669
2458.41 1686
2458.87 1552
2459.34 1518
2459.81 1477
2460.28 1629
2460.74 1635
2461.21 1505
2461.68 1452
2462.15 1499
2462.62 1523
2463.08 1431
2463.55 1424
2464.02 1618
2464.49 1537
2464.95 1423
2465.42 1388
2465.89 1528
2466.36 1494
2466.83 1536
2467.29 1634
2467.76 1712
2468.23 1714
2468.70 1918
2469.17 1792
2469.64 1824
2470.10 1995
2470.57 1936
2471.04 1969
2471.51 1794
2471.98 1815
2472.45 1739
2472.92 1695
2473.39 1706
2473.85 1746
2474.32 1770
2474.79 1751
2475.26 1557
2475.73 1573
2476.20 1595
2476.67 1489
2477.14 1681
2477.61 1577
2478.08 1778
2478.54 1909
2479.01 1780
2479.48 1799
2479.95 1719
2480.42 1716
2480.89 1986
2481.36 2003
2481.83 1964
2482.30 1985
2482.77 2011
2483.24 1780
2483.71 1777
2484.18 1779
2484.65 1709
2485.12 1663
2485.59 1831
2486.06 1699
2486.53 1707
2487.00 1718
2487.47 1550
2487.94 1724
2488.41 1626
2488.88 1632
2489.35 1463
2489.82 1754
2490.29 1557
2490.76 1520
2491.23 1535
2491.70 1593
2492.17 1592
2492.64 1844
2493.11 1717
2493.58 1674
2494.05 1813
2494.52 1700
2495.00 1748
2495.47 1790
2495.94 1721
2496.41 1818
2496.88 1717
2497.35 1886
2497.82 1884
2498.29 1959
2498.76 2020
2499.23 1970
2499.71 2115
2500.18 2094
2500.65 2153
2501.12 1956
2501.59 1678
2502.06 1590
2502.53 1592
2503.01 1553
2503.48 1605
2503.95 1510
2504.42 1424
2504.89 1472
2505.36 1517
2505.84 1578
2506.31 1442
2506.78 1487
2507.25 1580
2507.72 1706
2508.20 1679
2508.67 1631
2509.14 1956
2509.61 2134
2510.08 2142
2510.56 1780
2511.03 1866
2511.50 1754
2511.97 1914
2512.45 1928
2512.92 1877
2513.39 1830
2513.86 1880
2514.34 2095
2514.81 1981
2515.28 1833
2515.75 1866
2516.23 1879
2516.70 1738
2517.17 1675
2517.65 1773
2518.12 1687
2518.59 1791
2519.07 1789
2519.54 1804
2520.01 1918
2520.48 1736
2520.96 1852
2521.43 1627
2521.90 1673
2522.38 1623
2522.85 1393
2523.32 1533
2523.80 1718
2524.27 1616
2524.75 1631
2525.22 1699
2525.69 1710
2526.17 1831
2526.64 1549
2527.11 1484
2527.59 1433
2528.06 1529
2528.54 1692
2529.01 1660
2529.48 1644
2529.96 1673
2530.43 1863
2530.91 1766
2531.38 1758
2531.85 1665
2532.33 1810
2532.80 1831
2533.28 2020
2533.75 1969
2534.23 1734
2534.70 1644
2535.18 1794
2535.65 1883
2536.12 1738
2536.60 1738
2537.07 1634
2537.55 1574
2538.02 1664
2538.50 1658
2538.97 1524
2539.45 1596
2539.92 1504
2540.40 1672
2540.87 1862
2541.35 1712
2541.82 1617
2542.30 1560
2542.77 1682
2543.25 1589
2543.73 1648
2544.20 1679
2544.68 1739
2545.15 1612
2545.63 1860
2546.10 1927
2546.58 1951
2547.05 2044
2547.53 1948
2548.01 2138
2548.48 2136
2548.96 2546
2549.43 2535
2549.91 2546
2550.39 2871
2550.86 2746
2551.34 2678
2551.81 2681
2552.29 2299
2552.77 2325
2553.24 2451
2553.72 2223
2554.20 2252
2554.67 2343
2555.15 2485
2555.62 2423
2556.10 2511
2556.58 2714
2557.05 2476
2557.53 2465
2558.01 2359
2558.48 2544
2558.96 2259
2559.44 2174
2559.91 2156
2560.39 2101
2560.87 2052
2561.35 1976
2561.82 1921
2562.30 1645
2562.78 1658
2563.25 1664
2563.73 1484
2564.21 1700
2564.69 1757
2565.16 1426
2565.64 1423
2566.12 1644
2566.60 1701
2567.07 1632
2567.55 1504
2568.03 1483
2568.51 1532
2568.98 1543
2569.46 1592
2569.94 1490
2570.42 1526
2570.90 1455
2571.37 1394
2571.85 1397
2572.33 1254
2572.81 1386
2573.29 1743
2573.76 1653
2574.24 1464
2574.72 1619
2575.20 1747
2575.68 1643
2576.16 1510
2576.63 1392
2577.11 1406
2577.59 1491
2578.07 1492
2578.55 1490
2579.03 1441
2579.51 1457
2579.98 1612
2580.46 1508
2580.94 1420
2581.42 1450
2581.90 1394
2582.38 1440
2582.86 1461
2583.34 1536
2583.82 1469
2584.30 1534
2584.77 1575
2585.25 1504
2585.73 1454
2586.21 1525
2586.69 1558
2587.17 1412
2587.65 1566
2588.13 1597
2588.61 1699
2589.09 1693
2589.57 1629
2590.05 1564
2590.53 1595
2591.01 1589
2591.49 1598
2591.97 1504
2592.45 1472
2592.93 1614
2593.41 1594
2593.89 1587
2594.37 1616
2594.85 1744
2595.33 1878
2595.81 1967
2596.29 1872
2596.77 1818
2597.25 1898
2597.73 1848
2598.21 1917
2598.69 1940
2599.17 1853
2599.65 1826
2600.13 1981
2600.61 1904
2601.09 1749
2601.57 1626
2602.06 1563
2602.54 1695
2603.02 1687
2603.50 1784
2603.98 1606
2604.46 1502
2604.94 1584
2605.42 1378
2605.90 1608
2606.38 1878
2606.87 1776
2607.35 1601
2607.83 1518
2608.31 1782
2608.79 1819
2609.27 1999
2609.75 1853
2610.24 2133
2610.72 2457
2611.20 2559
2611.68 2373
2612.16 2354
2612.64 2370
2613.13 2285
2613.61 2285
2614.09 2195
2614.57 2114
2615.05 2153
2615.54 2185
2616.02 2128
2616.50 2019
2616.98 2038
2617.46 2045
2617.95 1982
2618.43 1875
2618.91 1768
2619.39 1732
2619.88 1575
2620.36 1584
2620.84 1509
2621.32 1571
2621.81 1430
2622.29 1661
2622.77 1615
2623.26 1476
2623.74 1508
2624.22 1434
2624.70 1542
2625.19 1704
2625.67 1604
2626.15 1698
2626.64 1692
2627.12 1647
2627.60 1767
2628.09 1734
2628.57 1560
2629.05 1721
2629.54 1610
2630.02 1543
2630.50 1687
2630.99 1668
2631.47 1565
2631.95 1520
2632.44 1563
2632.92 1532
2633.40 1621
2633.89 1602
2634.37 1519
2634.85 1634
2635.34 1561
2635.82 1637
2636.31 1644
2636.79 1575
2637.27 1483
2637.76 1554
2638.24 1609
2638.73 1452
2639.21 1479
2639.70 1550
2640.18 1568
2640.66 1624
2641.15 1640
2641.63 1592
2642.12 1615
2642.60 1627
2643.09 1741
2643.57 1645
2644.06 1660
2644.54 1771
2645.03 1694
2645.51 1642
2646.00 1671
2646.48 1610
2646.97 1674
2647.45 1563
2647.94 1537
2648.42 1723
2648.91 1698
2649.39 1647
2649.88 1623
2650.36 1848
2650.85 1858
2651.33 1760
2651.82 1876
2652.30 1816
2652.79 1755
2653.27 1572
2653.76 1658
2654.24 1577
2654.73 1553
2655.22 1439
2655.70 1537
2656.19 1538
2656.67 1712
2657.16 1578
2657.65 1364
2658.13 1541
2658.62 1632
2659.10 1542
2659.59 1519
2660.08 1358
2660.56 1385
2661.05 1406
2661.53 1508
2662.02 1461
2662.51 1229
2662.99 1441
2663.48 1519
2663.97 1590
2664.45 1535
2664.94 1514
2665.43 1525
2665.91 1511
2666.40 1685
2666.89 1741
2667.37 1683
2667.86 1730
2668.35 1649
2668.83 1532
2669.32 1662
2669.81 1576
2670.29 1645
2670.78 1584
2671.27 1389
2671.76 1579
2672.24 1474
2672.73 1625
2673.22 1692
2673.71 1706
2674.19 1768
2674.68 1883
2675.17 1824
2675.66 2114
2676.14 2009
2676.63 2006
2677.12 2049
2677.61 2067
2678.09 2111
2678.58 2123
2679.07 1911
2679.56 1992
2680.05 1921
2680.53 1998
2681.02 2123
2681.51 2322
2682.00 2443
2682.49 2512
2682.97 2584
2683.46 2817
2683.95 2729
2684.44 2613
2684.93 2775
2685.42 2667
2685.91 2579
2686.39 2788
2686.88 2737
2687.37 2732
2687.86 2571
2688.35 2259
2688.84 2119
2689.33 1936
2689.81 1873
2690.30 1756
2690.79 1623
2691.28 1764
2691.77 1576
2692.26 1571
2692.75 1747
2693.24 1606
2693.73 1576
2694.22 1604
2694.71 1760
2695.20 1790
2695.68 1796
2696.17 1765
2696.66 1850
2697.15 1758
2697.64 1698
2698.13 1915
2698.62 1783
2699.11 1694
2699.60 1578
2700.09 1605
2700.58 1556
2701.07 1768
2701.56 1774
2702.05 1756
2702.54 1766
2703.03 1788
2703.52 1783
2704.01 1663
2704.50 1789
2704.99 1978
2705.48 1943
2705.97 1758
2706.46 1819
2706.95 1874
2707.44 1691
2707.93 1559
2708.42 1515
2708.92 1570
2709.41 1712
2709.90 1647
2710.39 1515
2710.88 1549
2711.37 1593
2711.86 1640
2712.35 1591
2712.84 1394
2713.33 1582
2713.82 1715
2714.31 1727
2714.81 1701
2715.30 1707
2715.79 1650
2716.28 1688
2716.77 1699
2717.26 1576
2717.75 1588
2718.24 1437
2718.74 1555
2719.23 1540
2719.72 1434
2720.21 1645
2720.70 1590
2721.19 1736
2721.69 1756
2722.18 1635
2722.67 1621
2723.16 1657
2723.65 1934
2724.15 1816
2724.64 1732
2725.13 1976
2725.62 1950
2726.11 1864
2726.61 1771
2727.10 1806
2727.59 1757
2728.08 1767
2728.58 1617
2729.07 1402
2729.56 1523
2730.05 1561
2730.55 1556
2731.04 1713
2731.53 1727
2732.02 1501
2732.52 1577
2733.01 1799
2733.50 1739
2733.99 1719
2734.49 1827
2734.98 1787
2735.47 1842
2735.97 1724
2736.46 1717
2736.95 1809
2737.45 1920
2737.94 1935
2738.43 1699
2738.93 1579
2739.42 1720
2739.91 1731
2740.41 1893
2740.90 1839
2741.39 1600
2741.89 1737
2742.38 1896
2742.87 1788
2743.37 1766
2743.86 1587
2744.36 1524
2744.85 1572
2745.34 1523
2745.84 1608
2746.33 1575
2746.82 1548
2747.32 1607
2747.81 1564
2748.31 1611
2748.80 1509
2749.30 1452
2749.79 1629
2750.28 1672
2750.78 1712
2751.27 1647
2751.77 1728
2752.26 1865
2752.76 1780
2753.25 1754
2753.75 1689
2754.24 2007
2754.74 2012
2755.23 1652
2755.72 1878
2756.22 1771
2756.71 1912
2757.21 1964
2757.70 1930
2758.20 1867
2758.69 1817
2759.19 1658
2759.69 1688
2760.18 1792
2760.68 1609
2761.17 1524
2761.67 1632
2762.16 1596
2762.66 1711
2763.15 1617
2763.65 1605
2764.14 1691
2764.64 1644
2765.14 1640
2765.63 1707
2766.13 1722
2766.62 1710
2767.12 1729
2767.61 1799
2768.11 1584
2768.61 1699
2769.10 1694
2769.60 1652
2770.09 1618
2770.59 1729
2771.09 1779
2771.58 1651
2772.08 1782
2772.58 1802
2773.07 1777
2773.57 1834
2774.06 1860
2774.56 1837
2775.06 1996
2775.55 1969
2776.05 1855
2776.55 1992
2777.04 2281
2777.54 2341
2778.04 2094
2778.54 2178
2779.03 2077
2779.53 2153
2780.03 2134
2780.52 2004
2781.02 2013
2781.52 1928
2782.01 1797
2782.51 1785
2783.01 1713
2783.51 1846
2784.00 1720
2784.50 1783
2785.00 1721
2785.50 1665
2785.99 1646
2786.49 1856
2786.99 1808
2787.49 1715
2787.98 1792
2788.48 1828
2788.98 1633
2789.48 1754
2789.98 1873
2790.47 1802
2790.97 1438
2791.47 1472
2791.97 1516
2792.47 1547
2792.96 1555
2793.46 1585
2793.96 1656
2794.46 1830
2794.96 1764
2795.46 1926
2795.95 1874
2796.45 2046
2796.95 2152
2797.45 2302
2797.95 2347
2798.45 2470
2798.95 2460
2799.44 2875
2799.94 2748
2800.44 2452
2800.94 2450
2801.44 2251
2801.94 2225
2802.44 1940
2802.94 1873
2803.44 2018
2803.93 1829
2804.43 1877
2804.93 1999
2805.43 2107
2805.93 2303
2806.43 2341
2806.93 2479
2807.43 2792
2807.93 3105
2808.43 3410
2808.93 3674
2809.43 3814
2809.93 3908
2810.43 3801
2810.93 3942
2811.43 4028
2811.93 3909
2812.43 3526
2812.93 3177
2813.43 2935
2813.93 2751
2814.43 2364
2814.93 2349
2815.43 2296
2815.93 2132
2816.43 2152
2816.93 1918
2817.43 1821
2817.93 1702
2818.43 1707
2818.93 1902
2819.43 1771
2819.93 1671
2820.43 1713
2820.93 1753
2821.43 1543
2821.93 1610
2822.43 1517
2822.94 1472
2823.44 1480
2823.94 1498
2824.44 1603
2824.94 1650
2825.44 1503
2825.94 1690
2826.44 1647
2826.94 1709
2827.44 1813
2827.95 1792
2828.45 1826
2828.95 2003
2829.45 1984
2829.95 1806
2830.45 2003
2830.95 2094
2831.46 2094
2831.96 2031
2832.46 2078
2832.96 2169
2833.46 2358
2833.97 2439
2834.47 2560
2834.97 2451
2835.47 2417
2835.97 2670
2836.47 2556
2836.98 2568
2837.48 2359
2837.98 2156
2838.48 2077
2838.99 1837
2839.49 1855
2839.99 1800
2840.49 1727
2841.00 1655
2841.50 1710
2842.00 1648
2842.50 1621
2843.01 1563
2843.51 1690
2844.01 1727
2844.51 1533
2845.02 1594
2845.52 1757
2846.02 1726
2846.52 1599
2847.03 1746
2847.53 1895
2848.03 1926
2848.54 1909
2849.04 1879
2849.54 1835
2850.05 1772
2850.55 1896
2851.05 1801
2851.56 1780
2852.06 1653
2852.56 1669
2853.07 1695
2853.57 1950
2854.07 1883
2854.58 1658
2855.08 1528
2855.59 1599
2856.09 1687
2856.59 1749
2857.10 1720
2857.60 1815
2858.10 1705
2858.61 1697
2859.11 1967
2859.62 1823
2860.12 1711
2860.63 1601
2861.13 1755
2861.63 1787
2862.14 1848
2862.64 1959
2863.15 2046
2863.65 2054
2864.16 1914
2864.66 1868
2865.16 1756
2865.67 1764
2866.17 1600
2866.68 1772
2867.18 1645
2867.69 1476
2868.19 1518
2868.70 1537
2869.20 1611
2869.71 1624
2870.21 1559
2870.72 1500
2871.22 1623
2871.73 1616
2872.23 1484
2872.74 1557
2873.24 1586
2873.75 1576
2874.25 1632
2874.76 1585
2875.27 1644
2875.77 1695
2876.28 1553
2876.78 1561
2877.29 1641
2877.79 1608
2878.30 1701
2878.81 1623
2879.31 1672
2879.82 1625
2880.32 1689
2880.83 1580
2881.33 1763
2881.84 1712
2882.35 1817
2882.85 1567
2883.36 1651
2883.87 1910
2884.37 1729
2884.88 1898
2885.38 1914
2885.89 2094
2886.40 2165
2886.90 2247
2887.41 2199
2887.92 2345
2888.42 2356
2888.93 2517
2889.44 2438
2889.94 2389
2890.45 2393
2890.96 2153
2891.46 2138
2891.97 1959
2892.48 1971
2892.98 1890
2893.49 1803
2894.00 1758
2894.51 1901
2895.01 1849
2895.52 1916
2896.03 1870
2896.54 1947
2897.04 1846
2897.55 1784
2898.06 1815
2898.57 1911
2899.07 1806
2899.58 2120
2900.09 1958
2900.60 1912
2901.10 1979
2901.61 1974
2902.12 2004
2902.63 2003
2903.13 1891
2903.64 1893
2904.15 1957
2904.66 2001
2905.17 1946
2905.68 1950
2906.18 2176
2906.69 2166
2907.20 2230
2907.71 2037
2908.22 2209
2908.72 2308
2909.23 2248
2909.74 2278
2910.25 2001
2910.76 2046
2911.27 2068
2911.78 1931
2912.28 1729
2912.79 1714
2913.30 1660
2913.81 1805
2914.32 1964
2914.83 2074
2915.34 2037
2915.85 1979
2916.36 1918
2916.87 1809
2917.37 2003
2917.88 1837
2918.39 1791
2918.90 1875
2919.41 1603
2919.92 1679
2920.43 1703
2920.94 1759
2921.45 1641
2921.96 1668
2922.47 1669
2922.98 1795
2923.49 1805
2924.00 2046
2924.51 2244
2925.02 2409
2925.53 2498
2926.04 2722
2926.55 2728
2927.06 3072
2927.57 3118
2928.08 3070
2928.59 2884
2929.10 2900
2929.61 2689
2930.12 2557
2930.63 2274
2931.14 2225
2931.65 1986
2932.16 1726
2932.67 1688
2933.18 1814
2933.69 1741
2934.20 1778
2934.71 1772
2935.22 1677
2935.73 1880
2936.24 1873
2936.76 1684
2937.27 1590
2937.78 1666
2938.29 1966
2938.80 1860
2939.31 1797
2939.82 1973
2940.33 1764
2940.84 1746
2941.36 1658
2941.87 1726
2942.38 1803
2942.89 1814
2943.40 1826
2943.91 1755
2944.42 1708
2944.94 1982
2945.45 1836
2945.96 1956
2946.47 2197
2946.98 2100
2947.49 2101
2948.01 2311
2948.52 2259
2949.03 2348
2949.54 2138
2950.05 2174
2950.57 2284
2951.08 2077
2951.59 2034
2952.10 1882
2952.61 1823
2953.13 1734
2953.64 1754
2954.15 1796
2954.66 1821
2955.18 1774
2955.69 1705
2956.20 1655
2956.71 1636
2957.23 1848
2957.74 1777
2958.25 1713
2958.76 1726
2959.28 1852
2959.79 1720
2960.30 1859
2960.82 1870
2961.33 1970
2961.84 1943
2962.36 2071
2962.87 1985
2963.38 2028
2963.89 2341
2964.41 2207
2964.92 2133
2965.43 2132
2965.95 2003
2966.46 2004
2966.97 2080
2967.49 2061
2968.00 1825
2968.52 1698
2969.03 1737
2969.54 1709
2970.06 1609
2970.57 1559
2971.08 1782
2971.60 1784
2972.11 1491
2972.63 1598
2973.14 1490
2973.65 1696
2974.17 1504
2974.68 1483
2975.20 1742
2975.71 1739
2976.23 1772
2976.74 1791
2977.25 1696
2977.77 1712
2978.28 1584
2978.80 1660
2979.31 1526
2979.83 1659
2980.34 1689
2980.86 1708
2981.37 1693
2981.89 1805
2982.40 1694
2982.91 1775
2983.43 1744
2983.94 1660
2984.46 1760
2984.97 1720
2985.49 1791
2986.00 1836
2986.52 1740
2987.04 1878
2987.55 1722
2988.07 1753
2988.58 1908
2989.10 1927
2989.61 2045
2990.13 2052
2990.64 2068
2991.16 1924
2991.67 2035
2992.19 2013
2992.71 2161
2993.22 2262
2993.74 2326
2994.25 2506
2994.77 2537
2995.28 2545
2995.80 2467
2996.32 2598
2996.83 2632
2997.35 2790
2997.87 2852
2998.38 3283
2998.90 3206
2999.41 3189
2999.93 3017
3000.45 3168
3000.96 3135
3001.48 3067
3002.00 2763
3002.51 2840
3003.03 2773
3003.55 2925
3004.06 2633
3004.58 2799
3005.10 2578
3005.61 2487
3006.13 2587
3006.65 2664
3007.16 2927
3007.68 2744
3008.20 2639
3008.71 2529
3009.23 2441
3009.75 2286
3010.27 1874
3010.78 1952
3011.30 1965
3011.82 1934
3012.34 1931
3012.85 2068
3013.37 1780
3013.89 1874
3014.41 1715
3014.92 1767
3015.44 1996
3015.96 2066
3016.48 1996
3016.99 1997
3017.51 1906
3018.03 1973
3018.55 1966
3019.07 2042
3019.58 2072
3020.10 1914
3020.62 2175
3021.14 2077
3021.66 2035
3022.17 2078
3022.69 2155
3023.21 1984
3023.73 2136
3024.25 2336
3024.77 2219
3025.28 2310
3025.80 2336
3026.32 2336
3026.84 2390
3027.36 2249
3027.88 2302
3028.40 2287
3028.92 2148
3029.43 2180
3029.95 2117
3030.47 1826
3030.99 1867
3031.51 1808
3032.03 2059
3032.55 2102
3033.07 2247
3033.59 2279
3034.11 2316
3034.63 2342
3035.15 2496
3035.66 2988
3036.18 3056
3036.70 3203
3037.22 3363
3037.74 3638
3038.26 3592
3038.78 3401
3039.30 3098
3039.82 3128
3040.34 2872
3040.86 2762
3041.38 2586
3041.90 2304
3042.42 2206
3042.94 2110
3043.46 1937
3043.98 1977
3044.50 2002
3045.02 2007
3045.54 1877
3046.06 2062
3046.58 2020
3047.10 1944
3047.62 2066
3048.14 2060
3048.66 2057
3049.18 1889
3049.71 1952
3050.23 1805
3050.75 1756
3051.27 1928
3051.79 1996
3052.31 2114
3052.83 1972
3053.35 1897
3053.87 1919
3054.39 2069
3054.91 2192
3055.43 2116
3055.96 2043
3056.48 2005
3057.00 2084
3057.52 1987
3058.04 1748
3058.56 1771
3059.08 1863
3059.61 1987
3060.13 1976
3060.65 1945
3061.17 2008
3061.69 1902
3062.21 1941
3062.73 1951
3063.26 2003
3063.78 1856
3064.30 2153
3064.82 2139
3065.34 2109
3065.87 2258
3066.39 1950
3066.91 1937
3067.43 2053
3067.95 1871
3068.48 1890
3069.00 1961
3069.52 1799
3070.04 1864
3070.57 1756
3071.09 1733
3071.61 1717
3072.13 1889
3072.66 1875
3073.18 1801
3073.70 1771
3074.22 1990
3074.75 2032
3075.27 2035
3075.79 1892
3076.32 1934
3076.84 2058
3077.36 2109
3077.88 1975
3078.41 2051
3078.93 2087
3079.45 1918
3079.98 2060
3080.50 2083
3081.02 2127
3081.55 2075
3082.07 2221
3082.59 2138
3083.12 2080
3083.64 2154
3084.16 2119
3084.69 2241
3085.21 2272
3085.73 2144
3086.26 1914
3086.78 1857
3087.31 1948
3087.83 1853
3088.35 1806
3088.88 1983
3089.40 2020
3089.93 1865
3090.45 2008
3090.97 2242
3091.50 2104
3092.02 2101
3092.55 2114
3093.07 2100
3093.60 2200
3094.12 1910
3094.64 1918
3095.17 2019
3095.69 1868
3096.22 1858
3096.74 2158
3097.27 2197
3097.79 2137
3098.32 2198
3098.84 2318
3099.37 2358
3099.89 2331
3100.42 2352
3100.94 2391
3101.47 2607
3101.99 2929
3102.52 3310
3103.04 3890
3103.57 4014
3104.09 4513
3104.62 5092
3105.14 5422
3105.67 5723
3106.19 5587
3106.72 5153
3107.24 4859
3107.77 4623
3108.29 3901
3108.82 3229
3109.35 3161
3109.87 2506
3110.40 2458
3110.92 2667
3111.45 2747
3111.98 2592
3112.50 2616
3113.03 2562
3113.55 2452
3114.08 2525
3114.61 2468
3115.13 2458
3115.66 2225
3116.18 2069
3116.71 2108
3117.24 1962
3117.76 1862
3118.29 1827
3118.82 1822
3119.34 1965
3119.87 2030
3120.40 1836
3120.92 1716
3121.45 1766
3121.98 1890
3122.50 2020
3123.03 1933
3123.56 1773
3124.08 1838
3124.61 1822
3125.14 1963
3125.66 2034
3126.19 1823
3126.72 1693
3127.25 1664
3127.77 1813
3128.30 1855
3128.83 1816
3129.36 1836
3129.88 1935
3130.41 1874
3130.94 1807
3131.46 1720
3131.99 1868
3132.52 1840
3133.05 1607
3133.58 1705
3134.10 1610
3134.63 1677
3135.16 1584
3135.69 1660
3136.21 1849
3136.74 1664
3137.27 1625
3137.80 1631
3138.33 1494
3138.86 1711
3139.38 1697
3139.91 1775
3140.44 1753
3140.97 1718
3141.50 1711
3142.03 1746
3142.55 1797
3143.08 1650
3143.61 1699
3144.14 1837
3144.67 1841
3145.20 1824
3145.73 1802
3146.25 1967
3146.78 2012
3147.31 2031
3147.84 2051
3148.37 2142
3148.90 2224
3149.43 2167
3149.96 2138
3150.49 2289
3151.02 2381
3151.54 2227
3152.07 2126
3152.60 2134
3153.13 2241
3153.66 2076
3154.19 2023
3154.72 2062
3155.25 2118
3155.78 1844
3156.31 1887
3156.84 1903
3157.37 1974
3157.90 2092
3158.43 1957
3158.96 2008
3159.49 2227
3160.02 2199
3160.55 2034
3161.08 2200
3161.61 2144
3162.14 2148
3162.67 1959
3163.20 1900
3163.73 1878
3164.26 1831
3164.79 1871
3165.32 1871
3165.85 1921
3166.38 1900
3166.91 1870
3167.44 1954
3167.97 1831
3168.50 1910
3169.03 1869
3169.57 1882
3170.10 1855
3170.63 1700
3171.16 1792
3171.69 1852
3172.22 1852
3172.75 1593
3173.28 1753
3173.81 1836
3174.34 1822
3174.88 1759
3175.41 1831
3175.94 1697
3176.47 1686
3177.00 1711
3177.53 1681
3178.06 1724
3178.60 1710
3179.13 1773
3179.66 1755
3180.19 1810
3180.72 1850
3181.25 1701
3181.79 1654
3182.32 1739
3182.85 1706
3183.38 1616
3183.91 1751
3184.44 1674
3184.98 1682
3185.51 1753
3186.04 1794
3186.57 1568
3187.11 1708
3187.64 1934
3188.17 1724
3188.70 1837
3189.24 1752
3189.77 1728
3190.30 1744
3190.83 1723
3191.37 1626
3191.90 1655
3192.43 1743
3192.96 1691
3193.50 1705
3194.03 1522
3194.56 1603
3195.09 1685
3195.63 1743
3196.16 1610
3196.69 1623
3197.23 1718
3197.76 1658
3198.29 1719
3198.83 1604
3199.36 1695
3199.89 1694
3200.43 1637
3200.96 1755
3201.49 1758
3202.03 1729
3202.56 1881
3203.09 1791
3203.63 1828
3204.16 1985
3204.69 2087
3205.23 2064
3205.76 2052
3206.30 2074
3206.83 2168
3207.36 1967
3207.90 1901
3208.43 2071
3208.97 2058
3209.50 2019
3210.03 2089
3210.57 1952
3211.10 2086
3211.64 2255
3212.17 2106
3212.70 2110
3213.24 2237
3213.77 2391
3214.31 2379
3214.84 2189
3215.38 2213
3215.91 2022
3216.45 1993
3216.98 1956
3217.52 1897
3218.05 1930
3218.59 1734
3219.12 1703
3219.66 1778
3220.19 1641
3220.73 1753
3221.26 1773
3221.80 1900
3222.33 1917
3222.87 1769
3223.40 1857
3223.94 2108
3224.47 2192
3225.01 2117
3225.54 2264
3226.08 2244
3226.61 2356
3227.15 2239
3227.69 2278
3228.22 2229
3228.76 2084
3229.29 2139
3229.83 1967
3230.36 2013
3230.90 1898
3231.44 1732
3231.97 1782
3232.51 1775
3233.04 1580
3233.58 1682
3234.12 1870
3234.65 1863
3235.19 1695
3235.72 1687
3236.26 1753
3236.80 1877
3237.33 1843
3237.87 1852
3238.41 1796
3238.94 1902
3239.48 1977
3240.02 1994
3240.55 2170
3241.09 2088
3241.63 2025
3242.16 1965
3242.70 1939
3243.24 1807
3243.77 1779
3244.31 1692
3244.85 1806
3245.39 1855
3245.92 1798
3246.46 1745
3247.00 1881
3247.53 1807
3248.07 1771
3248.61 1589
3249.15 1674
3249.68 1757
3250.22 1915
3250.76 1997
3251.30 1739
3251.83 1833
3252.37 1934
3252.91 1938
3253.45 2014
3253.98 2176
3254.52 2078
3255.06 2156
3255.60 2120
3256.14 2193
3256.67 2151
3257.21 2136
3257.75 2070
3258.29 2275
3258.83 2219
3259.37 2253
3259.90 2053
3260.44 2132
3260.98 2414
3261.52 2441
3262.06 2712
3262.60 2925
3263.13 2773
3263.67 2986
3264.21 3185
3264.75 3435
3265.29 3686
3265.83 3683
3266.37 3800
3266.91 4022
3267.44 4343
3267.98 4421
3268.52 4784
3269.06 4862
3269.60 4770
3270.14 4984
3270.68 4702
3271.22 4239
3271.76 3657
3272.30 3313
3272.84 3133
3273.38 2774
3273.91 2560
3274.45 2349
3274.99 2253
3275.53 2198
3276.07 2154
3276.61 2251
3277.15 2166
3277.69 2303
3278.23 2493
3278.77 2482
3279.31 2549
3279.85 2376
3280.39 2355
3280.93 2342
3281.47 2407
3282.01 2309
3282.55 2151
3283.09 2106
3283.63 2327
3284.17 2415
3284.71 2313
3285.25 2350
3285.79 2337
3286.33 2411
3286.87 2458
3287.42 2653
3287.96 2666
3288.50 2711
3289.04 2810
3289.58 2637
3290.12 2670
3290.66 2684
3291.20 2561
3291.74 2312
3292.28 2426
3292.82 2467
3293.36 2508
3293.91 2474
3294.45 2633
3294.99 2775
3295.53 3148
3296.07 3295
3296.61 3306
3297.15 3510
3297.69 3773
3298.24 3910
3298.78 3740
3299.32 3582
3299.86 3411
3300.40 3143
3300.94 3054
3301.49 2809
3302.03 2644
3302.57 2806
3303.11 2673
3303.65 2480
3304.19 2561
3304.74 2464
3305.28 2384
3305.82 2447
3306.36 2482
3306.90 2557
3307.45 2588
3307.99 2441
3308.53 2486
3309.07 2526
3309.62 2765
3310.16 2802
3310.70 2880
3311.24 2838
3311.79 3087
3312.33 2891
3312.87 2965
3313.41 3142
3313.96 2980
3314.50 2855
3315.04 2902
3315.59 3069
3316.13 3107
3316.67 2907
3317.21 2892
3317.76 2765
3318.30 2884
3318.84 3105
3319.39 3072
3319.93 2934
3320.47 3112
3321.02 3016
3321.56 2688
3322.10 2776
3322.65 2819
3323.19 2853
3323.73 2767
3324.28 2655
3324.82 2724
3325.36 2628
3325.91 2698
3326.45 2748
3327.00 2657
3327.54 2724
3328.08 2576
3328.63 2482
3329.17 2592
3329.72 2658
3330.26 2729
3330.80 2697
3331.35 2913
3331.89 3111
3332.44 3360
3332.98 3802
3333.53 4595
3334.07 6018
3334.61 7358
3335.16 8935
3335.70 10802
3336.25 12556
3336.79 14588
3337.34 16236
3337.88 17333
3338.43 18323
3338.97 18293
3339.52 16954
3340.06 15588
3340.61 13686
3341.15 11789
3341.70 9726
3342.24 8341
3342.79 6914
3343.33 5673
3343.88 4611
3344.42 3886
3344.97 3541
3345.51 3252
3346.06 2963
3346.60 2886
3347.15 2780
3347.69 2880
3348.24 2862
3348.78 2826
3349.33 2740
3349.88 2938
3350.42 2781
3350.97 3007
3351.51 2921
3352.06 3032
3352.61 3044
3353.15 3099
3353.70 3186
3354.24 3343
3354.79 2941
3355.34 3150
3355.88 3193
3356.43 3173
3356.97 3004
3357.52 3108
3358.07 3010
3358.61 2782
3359.16 2760
3359.71 2773
3360.25 2528
3360.80 2392
3361.35 2336
3361.89 2252
3362.44 2120
3362.99 2345
3363.53 2154
3364.08 2093
3364.63 2266
3365.17 2175
3365.72 2173
3366.27 2198
3366.81 2320
3367.36 2395
3367.91 2288
3368.46 2087
3369.00 2144
3369.55 2173
3370.10 2209
3370.64 2370
3371.19 2248
3371.74 2152
3372.29 2235
3372.83 2280
3373.38 2536
3373.93 2605
3374.48 2738
3375.03 2877
3375.57 3001
3376.12 3080
3376.67 2895
3377.22 3030
3377.76 2838
3378.31 2812
3378.86 2523
3379.41 2423
3379.96 2135
3380.50 1999
3381.05 2201
3381.60 2071
3382.15 1939
3382.70 1860
3383.25 1952
3383.79 1948
3384.34 2171
3384.89 2125
3385.44 1969
3385.99 1976
3386.54 2070
3387.09 2087
3387.64 2021
3388.18 1924
3388.73 1769
3389.28 1863
3389.83 1800
3390.38 1936
3390.93 1948
3391.48 1818
3392.03 1845
3392.58 2025
3393.13 1961
3393.67 1896
3394.22 1969
3394.77 1914
3395.32 1715
3395.87 1782
3396.42 1848
3396.97 1896
3397.52 1993
3398.07 1684
3398.62 1713
3399.17 1834
3399.72 1746
3400.27 1594
3400.82 1541
3401.37 1664
3401.92 1601
3402.47 1682
3403.02 1699
3403.57 1723
3404.12 1736
3404.67 1623
3405.22 1687
3405.77 1603
3406.32 1733
3406.87 1636
3407.42 1619
3407.97 1743
3408.52 1681
3409.07 1681
3409.62 1739
3410.17 1752
3410.72 1641
3411.27 1806
3411.82 1867
3412.38 1765
3412.93 1831
3413.48 1938
3414.03 2089
3414.58 2061
3415.13 1926
3415.68 1789
3416.23 1927
3416.78 1965
3417.33 1906
3417.89 1729
3418.44 2029
3418.99 1859
3419.54 1701
3420.09 1623
3420.64 1630
3421.19 1487
3421.74 1598
3422.30 1715
3422.85 1680
3423.40 1710
3423.95 1720
3424.50 1672
3425.05 1751
3425.61 1689
3426.16 1890
3426.71 1771
3427.26 1682
3427.81 1629
3428.37 1545
3428.92 1781
3429.47 1709
3430.02 1532
3430.58 1422
3431.13 1526
3431.68 1512
3432.23 1549
3432.78 1592
3433.34 1679
3433.89 1619
3434.44 1595
3434.99 1557
3435.55 1581
3436.10 1486
3436.65 1500
3437.21 1551
3437.76 1606
3438.31 1482
3438.86 1517
3439.42 1703
3439.97 1638
3440.52 1712
3441.08 1820
3441.63 1750
3442.18 1829
3442.74 1862
3443.29 1713
3443.84 1611
3444.40 1727
3444.95 1725
3445.50 1745
3446.06 1725
3446.61 1587
3447.16 1612
3447.72 1511
3448.27 1685
3448.82 1572
3449.38 1571
3449.93 1603
3450.48 1331
3451.04 1489
3451.59 1459
3452.15 1448
3452.70 1376
3453.25 1447
3453.81 1523
3454.36 1432
3454.92 1555
3455.47 1407
3456.03 1555
3456.58 1643
3457.13 1481
3457.69 1384
3458.24 1618
3458.80 1578
3459.35 1492
3459.91 1369
3460.46 1460
3461.02 1495
3461.57 1611
3462.13 1533
3462.68 1479
3463.24 1547
3463.79 1604
3464.34 1785
3464.90 1643
3465.46 1686
3466.01 1687
3466.57 1631
3467.12 1673
3467.68 1663
3468.23 1708
3468.79 1890
3469.34 1834
3469.90 1717
3470.45 1720
3471.01 1592
3471.56 1728
3472.12 1668
3472.67 1674
3473.23 1729
3473.79 1601
3474.34 1705
3474.90 1735
3475.45 1618
3476.01 1565
3476.56 1680
3477.12 1688
3477.68 1613
3478.23 1641
3478.79 1722
3479.35 1878
3479.90 1815
3480.46 1820
3481.01 1965
3481.57 1965
3482.13 1938
3482.68 2100
3483.24 1993
3483.80 1943
3484.35 2019
3484.91 1935
3485.47 1853
3486.02 1848
3486.58 1926
3487.14 2002
3487.69 1981
3488.25 2012
3488.81 2028
3489.36 2341
3489.92 2349
3490.48 2351
3491.03 2711
3491.59 3071
3492.15 3321
3492.71 3715
3493.26 3785
3493.82 4033
3494.38 4324
3494.94 4502
3495.49 4353
3496.05 3980
3496.61 3861
3497.17 3443
3497.72 3273
3498.28 3375
3498.84 3456
3499.40 3780
3499.95 4090
3500.51 4677
3501.07 4819
3501.63 4776
3502.19 4684
3502.74 4637
3503.30 4605
3503.86 4416
3504.42 4339
3504.98 4015
3505.53 3857
3506.09 3492
3506.65 3428
3507.21 3478
3507.77 3409
3508.33 3159
3508.88 3437
3509.44 3183
3510.00 2993
3510.56 2869
3511.12 2876
3511.68 2728
3512.24 2463
3512.80 2440
3513.35 2463
3513.91 2109
3514.47 2256
3515.03 2067
3515.59 1917
3516.15 2024
3516.71 1977
3517.27 2016
3517.83 1827
3518.39 1835
3518.95 2076
3519.50 1963
3520.06 1962
3520.62 1994
3521.18 1881
3521.74 1937
3522.30 2021
3522.86 1959
3523.42 2162
3523.98 1916
3524.54 2006
3525.10 2026
3525.66 1872
3526.22 1829
3526.78 1724
3527.34 1821
3527.90 1791
3528.46 1727
3529.02 1653
3529.58 1709
3530.14 1655
3530.70 1429
3531.26 1657
3531.82 1704
3532.38 1786
3532.94 1708
3533.50 1580
3534.06 1686
3534.62 1663
3535.18 1550
3535.75 1600
3536.31 1656
3536.87 1722
3537.43 1713
3537.99 1790
3538.55 1766
3539.11 1788
3539.67 1833
3540.23 1846
3540.79 1926
3541.35 1904
3541.92 1845
3542.48 1752
3543.04 1781
3543.60 1719
3544.16 1644
3544.72 1713
3545.28 1836
3545.84 1753
3546.41 1621
3546.97 1858
3547.53 1743
3548.09 1580
3548.65 1799
3549.21 1568
3549.78 1523
3550.34 1579
3550.90 1552
3551.46 1681
3552.02 1576
3552.59 1532
3553.15 1545
3553.71 1482
3554.27 1538
3554.83 1649
3555.40 1776
3555.96 1617
3556.52 1649
3557.08 1818
3557.65 1839
3558.21 1913
3558.77 1878
3559.33 1736
3559.90 1855
3560.46 1781
3561.02 1665
3561.58 1434
3562.15 1446
3562.71 1620
3563.27 1575
3563.83 1469
3564.40 1543
3564.96 1665
3565.52 1432
3566.09 1442
3566.65 1410
3567.21 1471
3567.78 1580
3568.34 1564
3568.90 1511
3569.47 1786
3570.03 1547
3570.59 1588
3571.16 1536
3571.72 1501
3572.28 1812
3572.85 1716
3573.41 1730
3573.97 1697
3574.54 1543
3575.10 1593
3575.66 1639
3576.23 1584
3576.79 1813
3577.36 1661
3577.92 1644
3578.48 1610
3579.05 1509
3579.61 1601
3580.18 1493
3580.74 1642
3581.31 1642
3581.87 1554
3582.43 1384
3583.00 1378
3583.56 1532
3584.13 1494
3584.69 1510
3585.26 1482
3585.82 1570
3586.39 1441
3586.95 1497
3587.52 1614
3588.08 1477
3588.64 1699
3589.21 1547
3589.77 1565
3590.34 1636
3590.90 1513
3591.47 1497
3592.03 1639
3592.60 1620
3593.17 1629
3593.73 1450
3594.30 1545
3594.86 1504
3595.43 1529
3595.99 1546
3596.56 1612
3597.12 1524
3597.69 1556
3598.25 1578
3598.82 1626
3599.39 1634
3599.95 1646
3600.52 1665
3601.08 1526
3601.65 1708
3602.21 1706
3602.78 1610
3603.35 1457
3603.91 1434
3604.48 1466
3605.04 1453
3605.61 1368
3606.18 1410
3606.74 1484
3607.31 1577
3607.88 1614
3608.44 1552
3609.01 1334
3609.57 1206
3610.14 1257
3610.71 1361
3611.27 1343
3611.84 1430
3612.41 1387
3612.97 1370
3613.54 1366
3614.11 1351
3614.68 1461
3615.24 1659
3615.81 1697
3616.38 1854
3616.94 2088
3617.51 2459
3618.08 2682
3618.64 2947
3619.21 3125
3619.78 3478
3620.35 3586
3620.91 3638
3621.48 3532
3622.05 3541
3622.62 3276
3623.18 2789
3623.75 2740
3624.32 2368
3624.89 2214
3625.45 1845
3626.02 1596
3626.59 1620
3627.16 1548
3627.73 1419
3628.29 1472
3628.86 1356
3629.43 1413
3630.00 1468
3630.57 1441
3631.13 1404
3631.70 1627
3632.27 1473
3632.84 1450
3633.41 1483
3633.98 1359
3634.54 1302
3635.11 1223
3635.68 1247
3636.25 1232
3636.82 1193
3637.39 1218
3637.96 1185
3638.52 1213
3639.09 1147
3639.66 1362
3640.23 1370
3640.80 1400
3641.37 1445
3641.94 1565
3642.51 1530
3643.08 1688
3643.65 1878
3644.21 1827
3644.78 1601
3645.35 1678
3645.92 1772
3646.49 1793
3647.06 1724
3647.63 1727
3648.20 1707
3648.77 1694
3649.34 1696
3649.91 1665
3650.48 1710
3651.05 1636
3651.62 1783
3652.19 1709
3652.76 1600
3653.33 1542
3653.90 1812
3654.47 1626
3655.04 1685
3655.61 1655
3656.18 1768
3656.75 1694
3657.32 1558
3657.89 1697
3658.46 1840
3659.03 1891
3659.60 1799
3660.17 1792
3660.74 1685
3661.31 1722
3661.88 1589
3662.45 1618
3663.02 1578
3663.59 1605
3664.16 1691
3664.74 1364
3665.31 1343
3665.88 1661
3666.45 1752
3667.02 1656
3667.59 1778
3668.16 1697
3668.73 1616
3669.30 1811
3669.87 1923
3670.45 1857
3671.02 1846
3671.59 1692
3672.16 1501
3672.73 1446
3673.30 1534
3673.87 1623
3674.45 1625
3675.02 1619
3675.59 1584
3676.16 1736
3676.73 1852
3677.30 1895
3677.88 1941
3678.45 1905
3679.02 1737
3679.59 1717
3680.16 1671
3680.74 1639
3681.31 1512
3681.88 1488
3682.45 1482
3683.02 1500
3683.60 1438
3684.17 1409
3684.74 1379
3685.31 1426
3685.89 1413
3686.46 1196
3687.03 1325
3687.60 1595
3688.18 1599
3688.75 1691
3689.32 1755
3689.89 1751
3690.47 1850
3691.04 1845
3691.61 1944
3692.19 1891
3692.76 1873
3693.33 1956
3693.91 1834
3694.48 1858
3695.05 1831
3695.62 1644
3696.20 1448
3696.77 1487
3697.34 1407
3697.92 1355
3698.49 1520
3699.06 1518
3699.64 1396
3700.21 1483
3700.79 1348
3701.36 1388
3701.93 1442
3702.51 1599
3703.08 1491
3703.65 1474
3704.23 1573
3704.80 1532
3705.38 1433
3705.95 1392
3706.52 1487
3707.10 1633
3707.67 1622
3708.25 1624
3708.82 1554
3709.39 1574
3709.97 1498
3710.54 1579
3711.12 1491
3711.69 1544
3712.27 1478
3712.84 1461
3713.42 1558
3713.99 1569
3714.57 1255
3715.14 1384
3715.71 1476
3716.29 1379
3716.86 1409
3717.44 1456
3718.01 1461
3718.59 1531
3719.16 1473
3719.74 1393
3720.31 1438
3720.89 1379
3721.47 1328
3722.04 1394
3722.62 1299
3723.19 1382
3723.77 1445
3724.34 1452
3724.92 1295
3725.49 1274
3726.07 1295
3726.64 1291
3727.22 1305
3727.80 1290
3728.37 1296
3728.95 1424
3729.52 1449
3730.10 1450
3730.67 1780
3731.25 1597
3731.83 1656
3732.40 1666
3732.98 1801
3733.55 1976
3734.13 2184
3734.71 2321
3735.28 2020
3735.86 2011
3736.44 2133
3737.01 2038
3737.59 2176
3738.17 2011
3738.74 1705
3739.32 1754
3739.90 1937
3740.47 1622
3741.05 1541
3741.63 1654
3742.20 1554
3742.78 1481
3743.36 1634
3743.93 1488
3744.51 1497
3745.09 1566
3745.66 1534
3746.24 1580
3746.82 1574
3747.40 1477
3747.97 1532
3748.55 1527
3749.13 1510
3749.70 1572
3750.28 1641
3750.86 1488
3751.44 1456
3752.02 1550
3752.59 1482
3753.17 1467
3753.75 1457
3754.33 1397
3754.90 1524
3755.48 1579
3756.06 1464
3756.64 1294
3757.22 1480
3757.79 1515
3758.37 1384
3758.95 1639
3759.53 1639
3760.11 1871
3760.68 1894
3761.26 1860
3761.84 1787
3762.42 1799
3763.00 1792
3763.58 1796
3764.15 1880
3764.73 1777
3765.31 1700
3765.89 1622
3766.47 1638
3767.05 1617
3767.63 1515
3768.21 1506
3768.78 1415
3769.36 1474
3769.94 1325
3770.52 1407
3771.10 1415
3771.68 1425
3772.26 1274
3772.84 1446
3773.42 1571
3774.00 1497
3774.58 1489
3775.15 1638
3775.73 1555
3776.31 1691
3776.89 1633
3777.47 1634
3778.05 1398
3778.63 1467
3779.21 1377
3779.79 1438
3780.37 1396
3780.95 1220
3781.53 1272
3782.11 1340
3782.69 1405
3783.27 1267
3783.85 1160
3784.43 1198
3785.01 1292
3785.59 1518
3786.17 1430
3786.75 1374
3787.33 1298
3787.91 1485
3788.49 1393
3789.07 1302
3789.65 1363
3790.23 1466
3790.81 1502
3791.39 1325
3791.98 1322
3792.56 1403
3793.14 1456
3793.72 1400
3794.30 1361
3794.88 1258
3795.46 1283
3796.04 1259
3796.62 1358
3797.20 1261
3797.78 1228
3798.37 1302
3798.95 1307
3799.53 1425
3800.11 1295
3800.69 1403
3801.27 1514
3801.85 1495
3802.43 1436
3803.02 1609
3803.60 1710
3804.18 1647
3804.76 1708
3805.34 1593
3805.92 1423
3806.51 1481
3807.09 1390
3807.67 1390
3808.25 1557
3808.83 1506
3809.42 1376
3810.00 1301
3810.58 1540
3811.16 1456
3811.74 1400
3812.33 1568
3812.91 1674
3813.49 1727
3814.07 1479
3814.66 1521
3815.24 1522
3815.82 1474
3816.40 1532
3816.99 1727
3817.57 1587
3818.15 1555
3818.73 1555
3819.32 1637
3819.90 1501
3820.48 1486
3821.06 1362
3821.65 1294
3822.23 1407
3822.81 1473
3823.40 1189
3823.98 1313
3824.56 1487
3825.15 1339
3825.73 1246
3826.31 1297
3826.90 1363
3827.48 1433
3828.06 1443
3828.65 1316
3829.23 1353
3829.81 1543
3830.40 1478
3830.98 1260
3831.56 1326
3832.15 1382
3832.73 1342
3833.32 1500
3833.90 1314
3834.48 1343
3835.07 1391
3835.65 1510
3836.23 1463
3836.82 1451
3837.40 1561
3837.99 1592
3838.57 1450
3839.16 1361
3839.74 1479
3840.32 1319
3840.91 1464
3841.49 1398
3842.08 1364
3842.66 1421
3843.25 1318
3843.83 1397
3844.42 1395
3845.00 1330
3845.59 1380
3846.17 1449
3846.76 1633
3847.34 1788
3847.92 1972
3848.51 2077
3849.09 2153
3849.68 1990
3850.27 2198
3850.85 1821
3851.44 1976
3852.02 1998
3852.61 1706
3853.19 1742
3853.78 1859
3854.36 1815
3854.95 1620
3855.53 1611
3856.12 1553
3856.70 1798
3857.29 1766
3857.88 1799
3858.46 1944
3859.05 2055
3859.63 2222
3860.22 2261
3860.80 2820
3861.39 3107
3861.98 3227
3862.56 3573
3863.15 3766
3863.73 3689
3864.32 3783
3864.91 3742
3865.49 3514
3866.08 3637
3866.67 3255
3867.25 2937
3867.84 2808
3868.43 2659
3869.01 2539
3869.60 2106
3870.19 2105
3870.77 2122
3871.36 1879
3871.95 1869
3872.53 1805
3873.12 1564
3873.71 1696
3874.29 1783
3874.88 1734
3875.47 1758
3876.05 1713
3876.64 1708
3877.23 1717
3877.82 1816
3878.40 1829
3878.99 1748
3879.58 1696
3880.16 1601
3880.75 1397
3881.34 1469
3881.93 1480
3882.51 1491
3883.10 1462
3883.69 1422
3884.28 1515
3884.87 1448
3885.45 1418
3886.04 1503
3886.63 1488
3887.22 1415
3887.80 1397
3888.39 1415
3888.98 1484
3889.57 1498
3890.16 1536
3890.74 1652
3891.33 1635
3891.92 1621
3892.51 1751
3893.10 1762
3893.69 1973
3894.27 1882
3894.86 2021
3895.45 1796
3896.04 1795
3896.63 1986
3897.22 1869
3897.81 1845
3898.40 2088
3898.98 1945
3899.57 1962
3900.16 1839
3900.75 1916
3901.34 1813
3901.93 1753
3902.52 1708
3903.11 1623
3903.70 1557
3904.29 1728
3904.87 1494
3905.46 1410
3906.05 1534
3906.64 1327
3907.23 1477
3907.82 1482
3908.41 1465
3909.00 1437
3909.59 1512
3910.18 1421
3910.77 1467
3911.36 1526
3911.95 1416
3912.54 1302
3913.13 1378
3913.72 1341
3914.31 1240
3914.90 1257
3915.49 1201
3916.08 1155
3916.67 1194
3917.26 1158
3917.85 1290
3918.44 1239
3919.03 1085
3919.62 1164
3920.21 1201
3920.80 1390
3921.39 1366
3921.98 1338
3922.57 1391
3923.16 1242
3923.75 1187
3924.34 1286
3924.94 1351
3925.53 1300
3926.12 1196
3926.71 1295
3927.30 1274
3927.89 1227
3928.48 1218
3929.07 1189
3929.66 1176
3930.25 1178
3930.85 1166
3931.44 1154
3932.03 1254
3932.62 1359
3933.21 1291
3933.80 1160
3934.39 1214
3934.99 1277
3935.58 1315
3936.17 1197
3936.76 1109
3937.35 1171
3937.94 1185
3938.54 1239
3939.13 1272
3939.72 1310
3940.31 1363
3940.90 1168
3941.49 1177
3942.09 1258
3942.68 1275
3943.27 1415
3943.86 1424
3944.46 1553
3945.05 1461
3945.64 1525
3946.23 1294
3946.82 1291
3947.42 1293
3948.01 1229
3948.60 1149
3949.20 1201
3949.79 1066
3950.38 1214
3950.97 1216
3951.57 1183
3952.16 1354
3952.75 1286
3953.34 1256
3953.94 1252
3954.53 1299
3955.12 1315
3955.72 1229
3956.31 1199
3956.90 1238
3957.50 1375
3958.09 1476
3958.68 1424
3959.28 1508
3959.87 1515
3960.46 1544
3961.06 1582
3961.65 1555
3962.24 1455
3962.84 1503
3963.43 1646
3964.02 1577
3964.62 1481
3965.21 1520
3965.81 1459
3966.40 1621
3966.99 1583
3967.59 1590
3968.18 1729
3968.78 1932
3969.37 1806
3969.96 1727
3970.56 1662
3971.15 1652
3971.75 1638
3972.34 1465
3972.94 1484
3973.53 1349
3974.12 1374
3974.72 1269
3975.31 1214
3975.91 1369
3976.50 1353
3977.10 1309
3977.69 1350
3978.29 1252
3978.88 1305
3979.48 1453
3980.07 1406
3980.67 1246
3981.26 1323
3981.86 1341
3982.45 1313
3983.05 1236
3983.64 1248
3984.24 1252
3984.83 1355
3985.43 1303
3986.02 1345
3986.62 1318
3987.21 1447
3987.81 1439
3988.40 1250
3989.00 1346
3989.60 1261
3990.19 1331
3990.79 1416
3991.38 1323
3991.98 1334
3992.57 1266
3993.17 1313
3993.77 1356
3994.36 1369
3994.96 1378
3995.55 1451
3996.15 1448
3996.75 1272
3997.34 1436
3997.94 1430
3998.54 1370
3999.13 1289
3999.73 1353
4000.32 1361
4000.92 1469
4001.52 1451
4002.11 1437
4002.71 1373
4003.31 1473
4003.90 1506
4004.50 1497
4005.10 1562
4005.69 1644
4006.29 1732
4006.89 1714
4007.49 1502
4008.08 1550
4008.68 1647
4009.28 1485
4009.87 1543
4010.47 1580
4011.07 1597
4011.67 1452
4012.26 1490
4012.86 1466
4013.46 1398
4014.05 1487
4014.65 1532
4015.25 1404
4015.85 1477
4016.44 1484
4017.04 1530
4017.64 1551
4018.24 1582
4018.84 1567
4019.43 1660
4020.03 1556
4020.63 1546
4021.23 1530
4021.83 1515
4022.42 1359
4023.02 1359
4023.62 1212
4024.22 1241
4024.82 1280
4025.41 1360
4026.01 1293
4026.61 1287
4027.21 1382
4027.81 1504
4028.41 1430
4029.01 1493
4029.60 1461
4030.20 1488
4030.80 1566
4031.40 1537
4032.00 1628
4032.60 1612
4033.20 1528
4033.80 1545
4034.39 1512
4034.99 1542
4035.59 1425
4036.19 1389
4036.79 1349
4037.39 1485
4037.99 1436
4038.59 1386
4039.19 1327
4039.79 1199
4040.39 1303
4040.99 1177
4041.59 1256
4042.18 1369
4042.78 1350
4043.38 1245
4043.98 1302
4044.58 1321
4045.18 1334
4045.78 1377
4046.38 1292
4046.98 1192
4047.58 1341
4048.18 1312
4048.78 1372
4049.38 1272
4049.98 1242
4050.58 1299
4051.18 1295
4051.78 1295
4052.38 1262
4052.98 1250
4053.58 1394
4054.19 1344
4054.79 1311
4055.39 1514
4055.99 1442
4056.59 1489
4057.19 1527
4057.79 1506
4058.39 1652
4058.99 1643
4059.59 1560
4060.19 1529
4060.79 1504
4061.39 1396
4061.99 1450
4062.60 1430
4063.20 1326
4063.80 1205
4064.40 1300
4065.00 1235
4065.60 1165
4066.20 1214
4066.80 1203
4067.41 1099
4068.01 1142
4068.61 1130
4069.21 1129
4069.81 1187
4070.41 1234
4071.02 1161
4071.62 1120
4072.22 1254
4072.82 1150
4073.42 1083
4074.02 1185
4074.63 1275
4075.23 1168
4075.83 1216
4076.43 1160
4077.03 1303
4077.64 1367
4078.24 1382
4078.84 1281
4079.44 1274
4080.05 1190
4080.65 1288
4081.25 1244
4081.85 1270
4082.46 1221
4083.06 1258
4083.66 1415
4084.26 1394
4084.87 1553
4085.47 1614
4086.07 1444
4086.67 1297
4087.28 1324
4087.88 1436
4088.48 1389
4089.09 1352
4089.69 1356
4090.29 1471
4090.90 1362
4091.50 1409
4092.10 1646
4092.71 1499
4093.31 1562
4093.91 1628
4094.52 1801
4095.12 2177
4095.72 2437
4096.33 2480
4096.93 2546
4097.53 2714
4098.14 2475
4098.74 2691
4099.34 2327
4099.95 2289
4100.55 2096
4101.16 1771
4101.76 1733
4102.36 1528
4102.97 1510
4103.57 1483
4104.18 1466
4104.78 1384
4105.38 1279
4105.99 1302
4106.59 1304
4107.20 1125
4107.80 1152
4108.41 1228
4109.01 1293
4109.62 1161
4110.22 1247
4110.82 1314
4111.43 1211
4112.03 1382
4112.64 1216
4113.24 1365
4113.85 1128
4114.45 1221
4115.06 1135
4115.66 1130
4116.27 1213
4116.87 1193
4117.48 1265
4118.08 1331
4118.69 1257
4119.29 1001
4119.90 1096
4120.50 1040
4121.11 1100
4121.72 1265
4122.32 1170
4122.93 1281
4123.53 1397
4124.14 1267
4124.74 1317
4125.35 1109
4125.95 1340
4126.56 1277
4127.17 1225
4127.77 1213
4128.38 1287
4128.98 1328
4129.59 1328
4130.20 1249
4130.80 1298
4131.41 1238
4132.01 1286
4132.62 1183
4133.23 1264
4133.83 1229
4134.44 1327
4135.05 1370
4135.65 1374
4136.26 1447
4136.87 1361
4137.47 1249
4138.08 1234
4138.69 1308
4139.29 1208
4139.90 1299
4140.51 1389
4141.11 1345
4141.72 1414
4142.33 1370
4142.93 1365
4143.54 1415
4144.15 1433
4144.75 1529
4145.36 1379
4145.97 1452
4146.58 1369
4147.18 1399
4147.79 1399
4148.40 1149
4149.01 1130
4149.61 1184
4150.22 1252
4150.83 1250
4151.44 1310
4152.04 1276
4152.65 1277
4153.26 1149
4153.87 1130
4154.47 1217
4155.08 1117
4155.69 1180
4156.30 1233
4156.91 1284
4157.51 1292
4158.12 1167
4158.73 1275
4159.34 1296
4159.95 1309
4160.56 1261
4161.16 1178
4161.77 1064
4162.38 1127
4162.99 1195
4163.60 1217
4164.21 1157
4164.81 1293
4165.42 1342
4166.03 1425
4166.64 1565
4167.25 1628
4167.86 1549
4168.47 1599
4169.08 1699
4169.69 1644
4170.29 1512
4170.90 1474
4171.51 1528
4172.12 1520
4172.73 1510
4173.34 1504
4173.95 1498
4174.56 1504
4175.17 1441
4175.78 1423
4176.39 1453
4177.00 1462
4177.61 1409
4178.22 1326
4178.82 1289
4179.43 1263
4180.04 1242
4180.65 1120
4181.26 1086
4181.87 1073
4182.48 1228
4183.09 1231
4183.70 1240
4184.31 1232
4184.92 1173
4185.53 1135
4186.14 1205
4186.75 1275
4187.36 1273
4187.97 1270
4188.58 1167
4189.19 1193
4189.81 1150
4190.42 1117
4191.03 1259
4191.64 1242
4192.25 1274
4192.86 1219
4193.47 1248
4194.08 1262
4194.69 1333
4195.30 1363
4195.91 1268
4196.52 1419
4197.13 1419
4197.74 1431
4198.36 1387
4198.97 1515
4199.58 1508
4200.19 1585
4200.80 1564
4201.41 1430
4202.02 1450
4202.63 1425
4203.25 1374
4203.86 1298
4204.47 1304
4205.08 1249
4205.69 1344
4206.30 1266
4206.92 1246
4207.53 1247
4208.14 1179
4208.75 1228
4209.36 1309
4209.97 1160
4210.59 1246
4211.20 1101
4211.81 1135
4212.42 1365
4213.03 1281
4213.65 1302
4214.26 1291
4214.87 1308
4215.48 1313
4216.10 1235
4216.71 1160
4217.32 1147
4217.93 1303
4218.55 1370
4219.16 1380
4219.77 1377
4220.38 1463
4221.00 1361
4221.61 1486
4222.22 1786
4222.83 1873
4223.45 1819
4224.06 1829
4224.67 2001
4225.29 1965
4225.90 2165
4226.51 2199
4227.13 2314
4227.74 2569
4228.35 2702
4228.96 2851
4229.58 2954
4230.19 3223
4230.80 3242
4231.42 3092
4232.03 2762
4232.65 2751
4233.26 2466
4233.87 2295
4234.49 2133
4235.10 1900
4235.71 1779
4236.33 1549
4236.94 1561
4237.56 1497
4238.17 1423
4238.78 1442
4239.40 1472
4240.01 1482
4240.63 1406
4241.24 1460
4241.85 1652
4242.47 1462
4243.08 1367
4243.70 1361
4244.31 1350
4244.93 1451
4245.54 1343
4246.15 1220
4246.77 1345
4247.38 1375
4248.00 1310
4248.61 1233
4249.23 1393
4249.84 1379
4250.46 1400
4251.07 1244
4251.69 1327
4252.30 1157
4252.92 1155
4253.53 1331
4254.15 1426
4254.76 1234
4255.38 1254
4255.99 1272
4256.61 1312
4257.22 1265
4257.84 1238
4258.45 1123
4259.07 1182
4259.69 1115
4260.30 1240
4260.92 1328
4261.53 1366
4262.15 1345
4262.76 1318
4263.38 1224
4263.99 1266
4264.61 1318
4265.23 1412
4265.84 1534
4266.46 1542
4267.07 1444
4267.69 1358
4268.31 1388
4268.92 1462
4269.54 1471
4270.16 1457
4270.77 1524
4271.39 1596
4272.00 1587
4272.62 1445
4273.24 1433
4273.85 1438
4274.47 1335
4275.09 1315
4275.70 1271
4276.32 1245
4276.94 1232
4277.55 1216
4278.17 1128
4278.79 1130
4279.40 1206
4280.02 1155
4280.64 1085
4281.26 1125
4281.87 1261
4282.49 1231
4283.11 1257
4283.72 1301
4284.34 1204
4284.96 1093
4285.58 1001
4286.19 1082
4286.81 1113
4287.43 1284
4288.05 1094
4288.66 1184
4289.28 1183
4289.90 1226
4290.52 1158
4291.13 1323
4291.75 1190
4292.37 1211
4292.99 1118
4293.61 1058
4294.22 1182
4294.84 1187
4295.46 1214
4296.08 1146
4296.70 1077
4297.31 1241
4297.93 1178
4298.55 1090
4299.17 1222
4299.79 1212
4300.41 1186
4301.03 1082
4301.64 1168
4302.26 1213
4302.88 1145
4303.50 1191
4304.12 1126
4304.74 1273
4305.36 1261
4305.97 1213
4306.59 1080
4307.21 1124
4307.83 1313
4308.45 1292
4309.07 1324
4309.69 1389
4310.31 1423
4310.93 1393
4311.55 1491
4312.17 1549
4312.78 1509
4313.40 1461
4314.02 1590
4314.64 1589
4315.26 1566
4315.88 1421
4316.50 1405
4317.12 1405
4317.74 1313
4318.36 1247
4318.98 1231
4319.60 1181
4320.22 1229
4320.84 1163
4321.46 1263
4322.08 1308
4322.70 1118
4323.32 1238
4323.94 1346
4324.56 1198
4325.18 1215
4325.80 1213
4326.42 1334
4327.04 1357
4327.66 1327
4328.28 1218
4328.90 1172
4329.52 1211
4330.14 1160
4330.76 1195
4331.39 1225
4332.01 1206
4332.63 1212
4333.25 1136
4333.87 1254
4334.49 1360
4335.11 1307
4335.73 1328
4336.35 1357
4336.97 1287
4337.59 1383
4338.22 1626
4338.84 1589
4339.46 1535
4340.08 1600
4340.70 1575
4341.32 1636
4341.94 1725
4342.57 1662
4343.19 1591
4343.81 1725
4344.43 1732
4345.05 1670
4345.67 1967
4346.29 2188
4346.92 2150
4347.54 2291
4348.16 2632
4348.78 2730
4349.40 2941
4350.03 3035
4350.65 2512
4351.27 2426
4351.89 2342
4352.51 2017
4353.14 1829
4353.76 1757
4354.38 1447
4355.00 1464
4355.63 1503
4356.25 1397
4356.87 1535
4357.49 1513
4358.12 1343
4358.74 1352
4359.36 1365
4359.98 1392
4360.61 1391
4361.23 1365
4361.85 1277
4362.48 1251
4363.10 1414
4363.72 1360
4364.34 1369
4364.97 1359
4365.59 1366
4366.21 1401
4366.84 1334
4367.46 1406
4368.08 1313
4368.71 1329
4369.33 1505
4369.95 1360
4370.58 1248
4371.20 1346
4371.82 1198
4372.45 1243
4373.07 1326
4373.70 1283
4374.32 1245
4374.94 1301
4375.57 1273
4376.19 1318
4376.81 1443
4377.44 1472
4378.06 1373
4378.69 1288
4379.31 1375
4379.94 1410
4380.56 1272
4381.18 1252
4381.81 1297
4382.43 1350
4383.06 1323
4383.68 1363
4384.31 1431
4384.93 1433
4385.55 1325
4386.18 1472
4386.80 1486
4387.43 1571
4388.05 1740
4388.68 1780
4389.30 1746
4389.93 1895
4390.55 2041
4391.18 2095
4391.80 2243
4392.43 2532
4393.05 2569
4393.68 2731
4394.30 2903
4394.93 2706
4395.55 2699
4396.18 2649
4396.80 2766
4397.43 2411
4398.05 2096
4398.68 2145
4399.31 2213
4399.93 2381
4400.56 2375
4401.18 2210
4401.81 2332
4402.43 2477
4403.06 2206
4403.69 2209
4404.31 2151
4404.94 2067
4405.56 1985
4406.19 1869
4406.82 1944
4407.44 1899
4408.07 1918
4408.69 1929
4409.32 1889
4409.95 1866
4410.57 1719
4411.20 1770
4411.83 1709
4412.45 1673
4413.08 1664
4413.71 1653
4414.33 1472
4414.96 1548
4415.59 1532
4416.21 1585
4416.84 1513
4417.47 1418
4418.09 1558
4418.72 1516
4419.35 1366
4419.97 1404
4420.60 1475
4421.23 1538
4421.85 1293
4422.48 1406
4423.11 1418
4423.74 1352
4424.36 1450
4424.99 1322
4425.62 1281
4426.25 1214
4426.87 1253
4427.50 1206
4428.13 1205
4428.76 1209
4429.38 1319
4430.01 1141
4430.64 1110
4431.27 1182
4431.89 1148
4432.52 1127
4433.15 1223
4433.78 1332
4434.41 1239
4435.03 1031
4435.66 1250
4436.29 1176
4436.92 1352
4437.55 1246
4438.18 1285
4438.80 1277
4439.43 1270
4440.06 1214
4440.69 1117
4441.32 1088
4441.95 1205
4442.57 1160
4443.20 1258
4443.83 1133
4444.46 1237
4445.09 1109
4445.72 1038
4446.35 1055
4446.98 1064
4447.61 1192
4448.23 1224
4448.86 1151
4449.49 1192
4450.12 1194
4450.75 1235
4451.38 1229
4452.01 971
4452.64 972
4453.27 1101
4453.90 1190
4454.53 1148
4455.16 1182
4455.79 1096
4456.42 1083
4457.05 1091
4457.67 1190
4458.30 1054
4458.93 1218
4459.56 1142
4460.19 1004
4460.82 1047
4461.45 1039
4462.08 1030
4462.71 1027
4463.34 1046
4463.97 1058
4464.60 1052
4465.23 1083
4465.86 1106
4466.49 988
4467.13 907
4467.76 1078
4468.39 1058
4469.02 1016
4469.65 993
4470.28 1029
4470.91 1043
4471.54 972
4472.17 937
4472.80 1123
4473.43 1111
4474.06 1042
4474.69 1054
4475.32 1005
4475.95 1061
4476.59 989
4477.22 871
4477.85 868
4478.48 1030
4479.11 1039
4479.74 998
4480.37 1039
4481.00 1020
4481.64 1003
4482.27 1124
4482.90 1103
4483.53 1128
4484.16 1130
4484.79 1166
4485.42 1076
4486.06 1166
4486.69 1217
4487.32 1190
4487.95 1113
4488.58 1122
4489.22 1154
4489.85 1138
4490.48 1066
4491.11 1035
4491.74 1080
4492.38 1132
4493.01 1162
4493.64 1085
4494.27 1027
4494.90 1062
4495.54 1122
4496.17 1011
4496.80 939
4497.43 948
4498.07 1063
4498.70 1136
4499.33 1072
4499.96 1127
4500.60 1252
4501.23 1136
4501.86 1220
4502.50 1353
4503.13 1385
4503.76 1338
4504.39 1391
4505.03 1389
4505.66 1374
4506.29 1339
4506.93 1210
4507.56 1185
4508.19 1266
4508.83 1304
4509.46 1324
4510.09 1200
4510.73 1041
4511.36 1029
4511.99 980
4512.63 988
4513.26 1072
4513.89 1083
4514.53 1127
4515.16 1143
4515.80 1190
4516.43 1214
4517.06 1158
4517.70 1207
4518.33 1124
4518.97 1220
4519.60 1248
4520.23 1164
4520.87 1202
4521.50 1147
4522.14 1073
4522.77 1080
4523.40 968
4524.04 1068
4524.67 1081
4525.31 1265
4525.94 1286
4526.58 1269
4527.21 1171
4527.85 1272
4528.48 1483
4529.12 1543
4529.75 1555
4530.38 1895
4531.02 2201
4531.65 2443
4532.29 2848
4532.92 3080
4533.56 3355
4534.19 3504
4534.83 3546
4535.46 3121
4536.10 3016
4536.74 2970
4537.37 2260
4538.01 2200
4538.64 2002
4539.28 1726
4539.91 1522
4540.55 1392
4541.18 1284
4541.82 1283
4542.45 1210
4543.09 1163
4543.73 1176
4544.36 1048
4545.00 1118
4545.63 1133
4546.27 1118
4546.91 1067
4547.54 1064
4548.18 1039
4548.81 1064
4549.45 1152
4550.09 1069
4550.72 1030
4551.36 1041
4551.99 1013
4552.63 1034
4553.27 1088
4553.90 1133
4554.54 1145
4555.18 1243
4555.81 1036
4556.45 1279
4557.09 1155
4557.72 1159
4558.36 1182
4559.00 1144
4559.63 1174
4560.27 1153
4560.91 1183
4561.54 1138
4562.18 1165
4562.82 1027
4563.46 1046
4564.09 1101
4564.73 1065
4565.37 968
4566.00 1124
4566.64 1113
4567.28 1117
4567.92 1210
4568.55 1216
4569.19 1185
4569.83 1295
4570.47 1157
4571.10 1299
4571.74 1358
4572.38 1320
4573.02 1302
4573.66 1291
4574.29 1279
4574.93 1188
4575.57 967
4576.21 1029
4576.85 1106
4577.48 1112
4578.12 1121
4578.76 1091
4579.40 1060
4580.04 1085
4580.67 1034
4581.31 986
4581.95 922
4582.59 859
4583.23 981
4583.87 989
4584.51 1114
4585.14 988
4585.78 1012
4586.42 1027
4587.06 1095
4587.70 1230
4588.34 1128
4588.98 1184
4589.62 1162
4590.26 1072
4590.89 1126
4591.53 1357
4592.17 1236
4592.81 1287
4593.45 1257
4594.09 1388
4594.73 1380
4595.37 1232
4596.01 1226
4596.65 1142
4597.29 1089
4597.93 1128
4598.57 1126
4599.21 1039
4599.85 1214
4600.49 1086
4601.12 1172
4601.76 1040
4602.40 1084
4603.04 1024
4603.68 1038
4604.32 1020
4604.96 1074
4605.60 1151
4606.24 1121
4606.88 1153
4607.52 1078
4608.17 1036
4608.81 958
4609.45 1069
4610.09 1163
4610.73 1124
4611.37 1179
4612.01 986
4612.65 1071
4613.29 1118
4613.93 1099
4614.57 1084
4615.21 1106
4615.85 1053
4616.49 1049
4617.13 1098
4617.77 1057
4618.41 1108
4619.06 1167
4619.70 1086
4620.34 958
4620.98 985
4621.62 975
4622.26 991
4622.90 884
4623.54 985
4624.19 886
4624.83 991
4625.47 1024
4626.11 897
4626.75 903
4627.39 978
4628.03 924
4628.68 927
4629.32 931
4629.96 1053
4630.60 1121
4631.24 939
4631.89 988
4632.53 1014
4633.17 976
4633.81 951
4634.45 1018
4635.10 1032
4635.74 1080
4636.38 1111
4637.02 1086
4637.66 1058
4638.31 1169
4638.95 1212
4639.59 1283
4640.23 1358
4640.88 1484
4641.52 1434
4642.16 1479
4642.80 1522
4643.45 1298
4644.09 1267
4644.73 1174
4645.38 1152
4646.02 1181
4646.66 1244
4647.30 1229
4647.95 1138
4648.59 1143
4649.23 1130
4649.88 941
4650.52 984
4651.16 1002
4651.81 1084
4652.45 1045
4653.09 1005
4653.74 1103
4654.38 1056
4655.02 1074
4655.67 1009
4656.31 979
4656.95 907
4657.60 961
4658.24 923
4658.89 877
4659.53 908
4660.17 872
4660.82 854
4661.46 916
4662.10 905
4662.75 931
4663.39 1012
4664.04 955
4664.68 993
4665.33 953
4665.97 901
4666.61 974
4667.26 859
4667.90 980
4668.55 977
4669.19 906
4669.84 977
4670.48 1038
4671.12 977
4671.77 909
4672.41 922
4673.06 892
4673.70 875
4674.35 955
4674.99 954
4675.64 985
4676.28 955
4676.93 947
4677.57 869
4678.22 1010
4678.86 1013
4679.51 922
4680.15 956
4680.80 918
4681.44 880
4682.09 977
4682.74 1012
4683.38 998
4684.03 982
4684.67 941
4685.32 909
4685.96 949
4686.61 938
4687.25 873
4687.90 887
4688.55 975
4689.19 1028
4689.84 847
4690.48 824
4691.13 899
4691.78 941
4692.42 862
4693.07 838
4693.71 954
4694.36 958
4695.01 901
4695.65 857
4696.30 938
4696.95 941
4697.59 1026
4698.24 1020
4698.89 1089
4699.53 1046
4700.18 1164
4700.83 1256
4701.47 1090
4702.12 1214
4702.77 1109
4703.41 1136
4704.06 1004
4704.71 1011
4705.35 947
4706.00 1053
4706.65 1053
4707.29 995
4707.94 1025
4708.59 927
4709.24 905
4709.88 979
4710.53 989
4711.18 1000
4711.83 1139
4712.47 1025
4713.12 1114
4713.77 1152
4714.42 1020
4715.06 1003
4715.71 1162
4716.36 1113
4717.01 1107
4717.65 1008
4718.30 1148
4718.95 1086
4719.60 990
4720.25 997
4720.89 995
4721.54 1127
4722.19 1037
4722.84 1141
4723.49 1134
4724.13 1231
4724.78 1199
4725.43 1245
4726.08 1334
4726.73 1316
4727.38 1528
4728.03 1505
4728.67 1479
4729.32 1368
4729.97 1601
4730.62 1600
4731.27 1250
4731.92 1314
4732.57 1189
4733.22 1190
4733.86 1155
4734.51 1179
4735.16 1045
4735.81 965
4736.46 1033
4737.11 1059
4737.76 1006
4738.41 974
4739.06 1068
4739.71 1105
4740.36 1197
4741.01 1255
4741.65 1198
4742.30 1165
4742.95 1223
4743.60 1272
4744.25 1255
4744.90 1087
4745.55 1175
4746.20 1116
4746.85 1030
4747.50 1010
4748.15 1014
4748.80 1106
4749.45 1078
4750.10 1113
4750.75 1092
4751.40 1112
4752.05 1071
4752.70 1188
4753.35 1213
4754.00 1296
4754.65 1219
4755.30 1290
4755.95 1199
4756.61 1273
4757.26 1363
4757.91 1121
4758.56 1072
4759.21 1196
4759.86 1232
4760.51 1159
4761.16 1028
4761.81 1054
4762.46 999
4763.11 1072
4763.76 964
4764.41 923
4765.07 1059
4765.72 1167
4766.37 1072
4767.02 993
4767.67 934
4768.32 986
4768.97 1166
4769.62 1135
4770.28 1062
4770.93 953
4771.58 1004
4772.23 1017
4772.88 1043
4773.53 1000
4774.19 1005
4774.84 1025
4775.49 982
4776.14 964
4776.79 987
4777.44 1011
4778.10 896
4778.75 855
4779.40 890
4780.05 912
4780.70 936
4781.36 913
4782.01 1053
4782.66 1100
4783.31 1163
4783.97 1047
4784.62 1079
4785.27 1080
4785.92 1031
4786.58 909
4787.23 919
4787.88 909
4788.53 870
4789.19 883
4789.84 962
4790.49 944
4791.15 977
4791.80 912
4792.45 890
4793.10 882
4793.76 884
4794.41 907
4795.06 860
4795.72 836
4796.37 862
4797.02 928
4797.68 833
4798.33 865
4798.98 900
4799.64 1002
4800.29 985
4800.94 905
4801.60 920
4802.25 1013
4802.90 969
4803.56 1011
4804.21 876
4804.87 898
4805.52 946
4806.17 930
4806.83 949
4807.48 1005
4808.14 848
4808.79 853
4809.44 879
4810.10 860
4810.75 812
4811.41 852
4812.06 914
4812.71 966
4813.37 993
4814.02 879
4814.68 967
4815.33 954
4815.99 1069
4816.64 1069
4817.30 968
4817.95 963
4818.61 1015
4819.26 1038
4819.92 986
4820.57 1020
4821.23 995
4821.88 1211
4822.53 1166
4823.19 1102
4823.85 1170
4824.50 1149
4825.16 1089
4825.81 1054
4826.47 1140
4827.12 1055
4827.78 1022
4828.43 1156
4829.09 1029
4829.74 1166
4830.40 1103
4831.05 1033
4831.71 1052
4832.37 996
4833.02 1019
4833.68 1158
4834.33 1195
4834.99 1147
4835.64 1097
4836.30 1151
4836.96 1264
4837.61 1123
4838.27 1205
4838.92 1296
4839.58 1320
4840.24 1228
4840.89 1502
4841.55 1388
4842.21 1303
4842.86 1286
4843.52 1222
4844.18 1215
4844.83 1290
4845.49 1177
4846.14 1203
4846.80 1224
4847.46 1271
4848.11 1298
4848.77 1259
4849.43 1356
4850.09 1565
4850.74 1644
4851.40 1629
4852.06 1712
4852.71 1848
4853.37 1815
4854.03 1784
4854.68 1787
4855.34 1724
4856.00 1636
4856.66 1656
4857.31 1703
4857.97 1614
4858.63 1625
4859.29 1535
4859.94 1512
4860.60 1573
4861.26 1672
4861.92 1616
4862.57 1521
4863.23 1481
4863.89 1421
4864.55 1450
4865.21 1404
4865.86 1452
4866.52 1506
4867.18 1564
4867.84 1533
4868.50 1577
4869.15 1583
4869.81 1549
4870.47 1466
4871.13 1574
4871.79 1472
4872.45 1438
4873.10 1396
4873.76 1366
4874.42 1114
4875.08 1307
4875.74 1412
4876.40 1326
4877.06 1332
4877.71 1343
4878.37 1201
4879.03 1284
4879.69 1313
4880.35 1358
4881.01 1392
4881.67 1405
4882.33 1368
4882.99 1238
4883.65 1291
4884.30 1198
4884.96 1271
4885.62 1190
4886.28 1211
4886.94 1119
4887.60 1031
4888.26 1147
4888.92 1253
4889.58 1150
4890.24 1165
4890.90 1274
4891.56 1233
4892.22 1241
4892.88 1267
4893.54 1240
4894.20 1211
4894.86 1117
4895.52 1220
4896.18 1170
4896.84 1193
4897.50 1223
4898.16 1214
4898.82 1071
4899.48 1013
4900.14 989
4900.80 1076
4901.46 1064
4902.12 1073
4902.78 1074
4903.44 1022
4904.10 956
4904.76 1051
4905.42 978
4906.08 1014
4906.74 1104
4907.40 1011
4908.06 1042
4908.73 946
4909.39 1051
4910.05 985
4910.71 1040
4911.37 1031
4912.03 982
4912.69 1059
4913.35 963
4914.01 917
4914.68 994
4915.34 1050
4916.00 1065
4916.66 925
4917.32 930
4917.98 937
4918.64 1002
4919.31 860
4919.97 822
4920.63 990
4921.29 879
4921.95 900
4922.61 957
4923.28 982
4923.94 906
4924.60 813
4925.26 912
4925.92 917
4926.59 908
4927.25 911
4927.91 852
4928.57 904
4929.23 823
4929.90 909
4930.56 866
4931.22 850
4931.88 1017
4932.55 924
4933.21 817
4933.87 838
4934.53 911
4935.20 1005
4935.86 932
4936.52 927
4937.18 926
4937.85 988
4938.51 946
4939.17 940
4939.84 1006
4940.50 1054
4941.16 904
4941.82 954
4942.49 887
4943.15 984
4943.81 988
4944.48 848
4945.14 856
4945.80 833
4946.47 989
4947.13 943
4947.79 955
4948.46 890
4949.12 828
4949.79 858
4950.45 902
4951.11 881
4951.78 854
4952.44 814
4953.10 810
4953.77 779
4954.43 846
4955.10 951
4955.76 876
4956.42 928
4957.09 894
4957.75 962
4958.42 913
4959.08 834
4959.74 940
4960.41 901
4961.07 926
4961.74 860
4962.40 951
4963.07 1000
4963.73 963
4964.40 937
4965.06 922
4965.73 1079
4966.39 1084
4967.05 1053
4967.72 1033
4968.38 1091
4969.05 1079
4969.71 976
4970.38 1006
4971.04 1001
4971.71 945
4972.37 951
4973.04 870
4973.70 888
4974.37 817
4975.04 863
4975.70 820
4976.37 835
4977.03 960
4977.70 1028
4978.36 981
4979.03 994
4979.69 900
4980.36 928
4981.03 1069
4981.69 1083
4982.36 923
4983.02 1097
4983.69 1024
4984.35 986
4985.02 940
4985.69 911
4986.35 930
4987.02 902
4987.68 971
4988.35 1046
4989.02 1199
4989.68 1315
4990.35 1389
4991.02 1415
4991.68 1574
4992.35 1571
4993.02 1456
4993.68 1500
4994.35 1355
4995.02 1299
4995.68 1108
4996.35 1083
4997.02 1094
4997.68 1044
4998.35 968
4999.02 870
4999.68 870
5000.35 858
5001.02 857
5001.68 960
5002.35 860
5003.02 787
5003.69 751
5004.35 866
5005.02 867
5005.69 846
5006.35 908
5007.02 861
5007.69 806
5008.36 839
5009.02 800
5009.69 877
5010.36 934
5011.03 971
5011.70 893
5012.36 899
5013.03 960
5013.70 990
5014.37 893
5015.04 878
5015.70 847
5016.37 956
5017.04 902
5017.71 896
5018.38 937
5019.04 902
5019.71 961
5020.38 1057
5021.05 1154
5021.72 1049
5022.39 1076
5023.05 1266
5023.72 1328
5024.39 1202
5025.06 1167
5025.73 1175
5026.40 1086
5027.07 1087
5027.74 1072
5028.40 1036
5029.07 1024
5029.74 1014
5030.41 973
5031.08 990
5031.75 1164
5032.42 1027
5033.09 1056
5033.76 958
5034.43 977
5035.10 1036
5035.76 902
5036.43 856
5037.10 862
5037.77 868
5038.44 947
5039.11 871
5039.78 912
5040.45 981
5041.12 1009
5041.79 943
5042.46 911
5043.13 930
5043.80 975
5044.47 1040
5045.14 1020
5045.81 1099
5046.48 1053
5047.15 1038
5047.82 1084
5048.49 987
5049.16 1003
5049.83 956
5050.50 983
5051.17 881
5051.84 844
5052.51 867
5053.18 910
5053.85 908
5054.52 924
5055.20 969
5055.87 916
5056.54 918
5057.21 1014
5057.88 974
5058.55 1057
5059.22 1126
5059.89 1185
5060.56 1219
5061.23 1183
5061.90 1089
5062.58 1173
5063.25 1236
5063.92 1231
5064.59 1050
5065.26 1071
5065.93 977
5066.60 987
5067.27 1047
5067.95 981
5068.62 860
5069.29 833
5069.96 907
5070.63 831
5071.30 925
5071.98 957
5072.65 1029
5073.32 908
5073.99 896
5074.66 900
5075.34 829
5076.01 1004
5076.68 877
5077.35 886
5078.02 912
5078.70 756
5079.37 833
5080.04 883
5080.71 944
5081.39 972
5082.06 1047
5082.73 977
5083.40 869
5084.08 917
5084.75 930
5085.42 923
5086.09 914
5086.77 972
5087.44 939
5088.11 948
5088.79 857
5089.46 926
5090.13 980
5090.80 895
5091.48 938
5092.15 1041
5092.82 992
5093.50 952
5094.17 1128
5094.84 1029
5095.52 1041
5096.19 974
5096.86 902
5097.54 1005
5098.21 967
5098.88 976
5099.56 1078
5100.23 907
5100.90 977
5101.58 852
5102.25 876
5102.93 930
5103.60 924
5104.27 914
5104.95 924
5105.62 854
5106.30 899
5106.97 890
5107.64 845
5108.32 860
5108.99 865
5109.67 876
5110.34 821
5111.02 814
5111.69 962
5112.36 900
5113.04 930
5113.71 888
5114.39 797
5115.06 820
5115.74 1004
5116.41 884
5117.09 830
5117.76 861
5118.44 896
5119.11 881
5119.79 860
5120.46 933
5121.14 955
5121.81 919
5122.49 928
5123.16 1034
5123.84 917
5124.51 748
5125.19 790
5125.86 793
5126.54 803
5127.21 901
5127.89 854
5128.56 865
5129.24 865
5129.92 962
5130.59 947
5131.27 883
5131.94 945
5132.62 778
5133.29 871
5133.97 956
5134.65 824
5135.32 799
5136.00 810
5136.67 920
5137.35 926
5138.03 834
5138.70 819
5139.38 856
5140.05 890
5140.73 849
5141.41 910
5142.08 961
5142.76 886
5143.44 864
5144.11 891
5144.79 973
5145.47 942
5146.14 845
5146.82 856
5147.50 897
5148.17 870
5148.85 779
5149.53 822
5150.20 813
5150.88 836
5151.56 883
5152.24 866
5152.91 806
5153.59 775
5154.27 828
5154.94 789
5155.62 765
5156.30 696
5156.98 787
5157.65 695
5158.33 741
5159.01 769
5159.69 819
5160.36 767
5161.04 778
5161.72 775
5162.40 756
5163.07 715
5163.75 756
5164.43 760
5165.11 810
5165.79 727
5166.46 732
5167.14 754
5167.82 729
5168.50 801
5169.18 907
5169.86 908
5170.53 865
5171.21 838
5171.89 872
5172.57 749
5173.25 821
5173.93 737
5174.60 768
5175.28 772
5175.96 812
5176.64 804
5177.32 845
5178.00 749
5178.68 800
5179.36 818
5180.03 782
5180.71 755
5181.39 778
5182.07 756
5182.75 906
5183.43 837
5184.11 940
5184.79 889
5185.47 814
5186.15 739
5186.83 843
5187.51 776
5188.18 846
5188.86 836
5189.54 875
5190.22 836
5190.90 850
5191.58 828
5192.26 807
5192.94 796
5193.62 766
5194.30 763
5194.98 816
5195.66 818
5196.34 802
5197.02 833
5197.70 826
5198.38 881
5199.06 810
5199.74 727
5200.42 805
5201.10 868
5201.78 714
5202.46 767
5203.14 882
5203.82 848
5204.50 887
5205.19 753
5205.87 780
5206.55 825
5207.23 751
5207.91 740
5208.59 830
5209.27 756
5209.95 894
5210.63 964
5211.31 853
5211.99 967
5212.67 987
5213.36 1011
5214.04 974
5214.72 927
5215.40 870
5216.08 925
5216.76 964
5217.44 838
5218.12 967
5218.81 1018
5219.49 787
5220.17 766
5220.85 873
5221.53 891
5222.21 938
5222.90 975
5223.58 799
5224.26 838
5224.94 827
5225.62 811
5226.30 761
5226.99 922
5227.67 912
5228.35 816
5229.03 840
5229.71 840
5230.40 921
5231.08 911
5231.76 886
5232.44 914
5233.13 807
5233.81 863
5234.49 852
5235.17 840
5235.86 888
5236.54 837
5237.22 848
5237.90 836
5238.59 892
5239.27 877
5239.95 865
5240.64 933
5241.32 962
5242.00 969
5242.68 1071
5243.37 1102
5244.05 1042
5244.73 1181
5245.42 1194
5246.10 1318
5246.78 1163
5247.47 1191
5248.15 1304
5248.83 1161
5249.52 1198
5250.20 1287
5250.88 1202
5251.57 1032
5252.25 1014
5252.93 1037
5253.62 1110
5254.30 970
5254.99 1016
5255.67 871
5256.35 907
5257.04 983
5257.72 937
5258.41 871
5259.09 777
5259.77 761
5260.46 856
5261.14 913
5261.83 868
5262.51 880
5263.20 863
5263.88 880
5264.56 872
5265.25 915
5265.93 861
5266.62 870
5267.30 828
5267.99 828
5268.67 930
5269.36 911
5270.04 877
5270.73 797
5271.41 958
5272.10 1024
5272.78 946
5273.47 939
5274.15 950
5274.84 953
5275.52 857
5276.21 846
5276.89 949
5277.58 876
5278.26 842
5278.95 881
5279.63 886
5280.32 984
5281.00 973
5281.69 1073
5282.38 1068
5283.06 1074
5283.75 1091
5284.43 1160
5285.12 1220
5285.80 1101
5286.49 1265
5287.18 1141
5287.86 1142
5288.55 1116
5289.23 1144
5289.92 1060
5290.61 1052
5291.29 1038
5291.98 1159
5292.66 1239
5293.35 1166
5294.04 1077
5294.72 1153
5295.41 1201
5296.10 1165
5296.78 1347
5297.47 1213
5298.16 1157
5298.84 1114
5299.53 1272
5300.22 1312
5300.90 1407
5301.59 1314
5302.28 1211
5302.96 1294
5303.65 1373
5304.34 1398
5305.03 1306
5305.71 1216
5306.40 1163
5307.09 1101
5307.77 1116
5308.46 1114
5309.15 1151
5309.84 1010
5310.52 913
5311.21 910
5311.90 851
5312.59 889
5313.27 880
5313.96 801
5314.65 779
5315.34 761
5316.02 976
5316.71 857
5317.40 848
5318.09 869
5318.78 806
5319.46 847
5320.15 987
5320.84 951
5321.53 1032
5322.22 957
5322.90 955
5323.59 1042
5324.28 1075
5324.97 974
5325.66 872
5326.35 895
5327.04 820
5327.72 861
5328.41 784
5329.10 787
5329.79 790
5330.48 838
5331.17 877
5331.86 944
5332.54 857
5333.23 857
5333.92 862
5334.61 921
5335.30 874
5335.99 938
5336.68 1034
5337.37 905
5338.06 842
5338.75 865
5339.44 808
5340.12 933
5340.81 934
5341.50 930
5342.19 912
5342.88 863
5343.57 960
5344.26 857
5344.95 973
5345.64 929
5346.33 980
5347.02 938
5347.71 967
5348.40 1029
5349.09 1062
5349.78 1116
5350.47 1120
5351.16 1246
5351.85 1246
5352.54 1292
5353.23 1294
5353.92 1385
5354.61 1369
5355.30 1253
5355.99 1306
5356.68 1277
5357.37 1169
5358.06 1026
5358.75 877
5359.44 1009
5360.14 989
5360.83 960
5361.52 982
5362.21 912
5362.90 881
5363.59 901
5364.28 879
5364.97 911
5365.66 844
5366.35 805
5367.04 822
5367.74 900
5368.43 854
5369.12 782
5369.81 818
5370.50 881
5371.19 781
5371.88 755
5372.57 710
5373.27 735
5373.96 907
5374.65 895
5375.34 773
5376.03 795
5376.72 766
5377.42 754
5378.11 808
5378.80 755
5379.49 783
5380.18 814
5380.88 764
5381.57 748
5382.26 799
5382.95 807
5383.64 787
5384.34 729
5385.03 815
5385.72 719
5386.41 795
5387.11 832
5387.80 720
5388.49 726
5389.18 743
5389.88 820
5390.57 870
5391.26 796
5391.95 843
5392.65 920
5393.34 885
5394.03 750
5394.72 1005
5395.42 882
5396.11 925
5396.80 873
5397.50 835
5398.19 794
5398.88 770
5399.58 882
5400.27 749
5400.96 869
5401.66 810
5402.35 757
5403.04 768
5403.74 754
5404.43 730
5405.12 811
5405.82 762
5406.51 884
5407.20 796
5407.90 765
5408.59 791
5409.28 880
5409.98 835
5410.67 912
5411.37 809
5412.06 797
5412.75 758
5413.45 801
5414.14 767
5414.84 845
5415.53 804
5416.23 970
5416.92 829
5417.61 791
5418.31 792
5419.00 886
5419.70 794
5420.39 762
5421.09 743
5421.78 752
5422.48 723
5423.17 717
5423.87 731
5424.56 791
5425.25 881
5425.95 835
5426.64 792
5427.34 746
5428.03 791
5428.73 860
5429.42 725
5430.12 727
5430.82 883
5431.51 848
5432.21 809
5432.90 828
5433.60 797
5434.29 879
5434.99 871
5435.68 819
5436.38 805
5437.07 802
5437.77 800
5438.47 879
5439.16 905
5439.86 986
5440.55 868
5441.25 854
5441.94 918
5442.64 908
5443.34 834
5444.03 881
5444.73 948
5445.42 999
5446.12 942
5446.82 1095
5447.51 1095
5448.21 1126
5448.91 1040
5449.60 1212
5450.30 1381
5450.99 1263
5451.69 1274
5452.39 1156
5453.08 1239
5453.78 1258
5454.48 1372
5455.17 1269
5455.87 1138
5456.57 1127
5457.27 1048
5457.96 1292
5458.66 1197
5459.36 1198
5460.05 1185
5460.75 1134
5461.45 1251
5462.14 1157
5462.84 1162
5463.54 1239
5464.24 1171
5464.93 1185
5465.63 1246
5466.33 1309
5467.03 1366
5467.72 1319
5468.42 1306
5469.12 1303
5469.82 1353
5470.51 1440
5471.21 1346
5471.91 1258
5472.61 1237
5473.31 1203
5474.00 1142
5474.70 1220
5475.40 1190
5476.10 1035
5476.80 1110
5477.49 1224
5478.19 1277
5478.89 1280
5479.59 1273
5480.29 1375
5480.99 1308
5481.68 1415
5482.38 1545
5483.08 1576
5483.78 1535
5484.48 1619
5485.18 1664
5485.88 1531
5486.57 1300
5487.27 1269
5487.97 1219
5488.67 1188
5489.37 1200
5490.07 1265
5490.77 1161
5491.47 1204
5492.17 1317
5492.87 1476
5493.56 1346
5494.26 1303
5494.96 1347
5495.66 1290
5496.36 1401
5497.06 1441
5497.76 1368
5498.46 1447
5499.16 1656
5499.86 1699
5500.56 1789
5501.26 2065
5501.96 2268
5502.66 2373
5503.36 2600
5504.06 2680
5504.76 2412
5505.46 2312
5506.16 2190
5506.86 2012
5507.56 1883
5508.26 1740
5508.96 1666
5509.66 1532
5510.36 1699
5511.06 1609
5511.76 1487
5512.46 1651
5513.16 1607
5513.86 1743
5514.56 1663
5515.26 1824
5515.96 1838
5516.66 1887
5517.36 1892
5518.07 1765
5518.77 1694
5519.47 1695
5520.17 1507
5520.87 1378
5521.57 1375
5522.27 1441
5522.97 1340
5523.67 1169
5524.37 1210
5525.08 1155
5525.78 1206
5526.48 1191
5527.18 1055
5527.88 1047
5528.58 1041
5529.28 1009
5529.99 1005
5530.69 992
5531.39 1118
5532.09 1082
5532.79 1128
5533.49 1082
5534.20 1041
5534.90 1156
5535.60 1092
5536.30 1162
5537.00 1264
5537.70 1165
5538.41 1157
5539.11 1123
5539.81 1223
5540.51 1178
5541.22 1097
5541.92 1009
5542.62 1073
5543.32 1003
5544.02 939
5544.73 1011
5545.43 1105
5546.13 982
5546.84 873
5547.54 950
5548.24 1005
5548.94 875
5549.65 919
5550.35 1012
5551.05 1052
5551.75 1055
5552.46 1005
5553.16 1076
5553.86 976
5554.57 872
5555.27 973
5555.97 1011
5556.68 827
5557.38 790
5558.08 877
5558.79 964
5559.49 922
5560.19 982
5560.90 982
5561.60 986
5562.30 1019
5563.01 1017
5563.71 935
5564.41 945
5565.12 961
5565.82 970
5566.53 964
5567.23 967
5567.93 949
5568.64 942
5569.34 944
5570.05 890
5570.75 855
5571.45 925
5572.16 978
5572.86 963
5573.57 969
5574.27 946
5574.98 982
5575.68 874
5576.38 930
5577.09 852
5577.79 931
5578.50 879
5579.20 995
5579.91 909
5580.61 822
5581.32 813
5582.02 813
5582.73 865
5583.43 893
5584.14 801
5584.84 801
5585.55 808
5586.25 887
5586.96 918
5587.66 866
5588.37 813
5589.07 905
5589.78 891
5590.48 890
5591.19 822
5591.89 888
5592.60 909
5593.31 889
5594.01 870
5594.72 854
5595.42 819
5596.13 915
5596.83 850
5597.54 822
5598.25 845
5598.95 814
5599.66 741
5600.36 778
5601.07 761
5601.78 731
5602.48 791
5603.19 871
5603.89 809
5604.60 742
5605.31 779
5606.01 849
5606.72 823
5607.43 776
5608.13 697
5608.84 808
5609.54 845
5610.25 801
5610.96 772
5611.66 853
5612.37 805
5613.08 881
5613.79 861
5614.49 764
5615.20 838
5615.91 831
5616.61 846
5617.32 789
5618.03 860
5618.73 774
5619.44 737
5620.15 730
5620.86 766
5621.56 759
5622.27 749
5622.98 765
5623.69 788
5624.39 774
5625.10 745
5625.81 695
5626.52 768
5627.22 662
5627.93 668
5628.64 690
5629.35 683
5630.05 712
5630.76 792
5631.47 816
5632.18 827
5632.89 776
5633.59 850
5634.30 961
5635.01 949
5635.72 779
5636.43 807
5637.14 873
5637.84 857
5638.55 880
5639.26 859
5639.97 922
5640.68 848
5641.39 776
5642.10 772
5642.80 818
5643.51 947
5644.22 824
5644.93 824
5645.64 820
5646.35 754
5647.06 856
5647.77 864
5648.47 826
5649.18 814
5649.89 858
5650.60 833
5651.31 791
5652.02 781
5652.73 820
5653.44 834
5654.15 886
5654.86 897
5655.57 859
5656.28 971
5656.99 945
5657.70 948
5658.41 921
5659.12 910
5659.83 1038
5660.54 1008
5661.24 1029
5661.95 932
5662.66 973
5663.37 957
5664.08 832
5664.79 831
5665.50 835
5666.21 846
5666.93 876
5667.64 816
5668.35 795
5669.06 842
5669.77 878
5670.48 958
5671.19 906
5671.90 895
5672.61 848
5673.32 894
5674.03 846
5674.74 815
5675.45 935
5676.16 936
5676.87 942
5677.58 787
5678.29 824
5679.01 840
5679.72 946
5680.43 817
5681.14 882
5681.85 891
5682.56 840
5683.27 895
5683.98 783
5684.69 940
5685.41 990
5686.12 937
5686.83 863
5687.54 695
5688.25 898
5688.96 879
5689.67 874
5690.39 788
5691.10 819
5691.81 825
5692.52 817
5693.23 831
5693.95 877
5694.66 819
5695.37 835
5696.08 811
5696.79 829
5697.51 870
5698.22 880
5698.93 820
5699.64 956
5700.35 833
5701.07 822
5701.78 864
5702.49 828
5703.20 886
5703.92 823
5704.63 822
5705.34 911
5706.05 809
5706.77 791
5707.48 877
5708.19 866
5708.90 808
5709.62 836
5710.33 863
5711.04 895
5711.76 758
5712.47 772
5713.18 851
5713.90 847
5714.61 837
5715.32 833
5716.04 790
5716.75 868
5717.46 907
5718.18 900
5718.89 831
5719.60 764
5720.32 833
5721.03 829
5721.74 777
5722.46 919
5723.17 957
5723.88 947
5724.60 865
5725.31 1003
5726.03 904
5726.74 915
5727.45 911
5728.17 963
5728.88 979
5729.60 926
5730.31 970
5731.02 1038
5731.74 1019
5732.45 988
5733.17 905
5733.88 905
5734.60 980
5735.31 1042
5736.02 1059
5736.74 934
5737.45 952
5738.17 1043
5738.88 1103
5739.60 1034
5740.31 1087
5741.03 1160
5741.74 1213
5742.46 1207
5743.17 1243
5743.89 1252
5744.60 1223
5745.32 1270
5746.03 1222
5746.75 1181
5747.46 1178
5748.18 1195
5748.89 1129
5749.61 1115
5750.32 1191
5751.04 1176
5751.76 1184
5752.47 1131
5753.19 1249
5753.90 1252
5754.62 1206
5755.33 1235
5756.05 1174
5756.77 1300
5757.48 1465
5758.20 1354
5758.91 1365
5759.63 1329
5760.34 1260
5761.06 1280
5761.78 1424
5762.49 1457
5763.21 1568
5763.93 1556
5764.64 1609
5765.36 1709
5766.07 1800
5766.79 1911
5767.51 2170
5768.22 2109
5768.94 2257
5769.66 2226
5770.37 2255
5771.09 2318
5771.81 2492
5772.52 2780
5773.24 3137
5773.96 3696
5774.67 4271
5775.39 4674
5776.11 4976
5776.83 5269
5777.54 4928
5778.26 4451
5778.98 4109
5779.69 3515
5780.41 2944
5781.13 2754
5781.85 2567
5782.56 2519
5783.28 2446
5784.00 2351
5784.72 2274
5785.43 2172
5786.15 2115
5786.87 2169
5787.59 2137
5788.30 2188
5789.02 2082
5789.74 2139
5790.46 2053
5791.18 1931
5791.89 1961
5792.61 1997
5793.33 2026
5794.05 2031
5794.77 2022
5795.48 2088
5796.20 1948
5796.92 1947
5797.64 1949
5798.36 1831
5799.08 1924
5799.80 2000
5800.51 1933
5801.23 2225
5801.95 2368
5802.67 2753
5803.39 3157
5804.11 3368
5804.83 3912
5805.54 3846
5806.26 3740
5806.98 3574
5807.70 3255
5808.42 2879
5809.14 2500
5809.86 2090
5810.58 1963
5811.30 1823
5812.02 1856
5812.74 1871
5813.45 1893
5814.17 1949
5814.89 1948
5815.61 2036
5816.33 2028
5817.05 2118
5817.77 2060
5818.49 2281
5819.21 2150
5819.93 2001
5820.65 1996
5821.37 1838
5822.09 1792
5822.81 1704
5823.53 1694
5824.25 1743
5824.97 1589
5825.69 1750
5826.41 1570
5827.13 1437
5827.85 1436
5828.57 1403
5829.29 1472
5830.01 1407
5830.73 1551
5831.45 1434
5832.17 1206
5832.89 1321
5833.61 1512
5834.33 1517
5835.06 1407
5835.78 1286
5836.50 1241
5837.22 1284
5837.94 1310
5838.66 1168
5839.38 1041
5840.10 1035
5840.82 1150
5841.54 1266
5842.26 1078
5842.99 1076
5843.71 1243
5844.43 1154
5845.15 1168
5845.87 1245
5846.59 1264
5847.31 1281
5848.04 1248
5848.76 1114
5849.48 1103
5850.20 1159
5850.92 1182
5851.64 1209
5852.36 1115
5853.09 1057
5853.81 1006
5854.53 1018
5855.25 1087
5855.97 1072
5856.70 1040
5857.42 1114
5858.14 1050
5858.86 1169
5859.58 1135
5860.31 1079
5861.03 1197
5861.75 1054
5862.47 1060
5863.20 1071
5863.92 1086
5864.64 1072
5865.36 1028
5866.09 1118
5866.81 915
5867.53 956
5868.25 986
5868.98 1069
5869.70 1052
5870.42 963
5871.15 1006
5871.87 968
5872.59 979
5873.31 926
5874.04 994
5874.76 1004
5875.48 997
5876.21 957
5876.93 853
5877.65 890
5878.38 988
5879.10 1009
5879.82 1033
5880.55 1113
5881.27 1082
5881.99 956
5882.72 949
5883.44 975
5884.17 962
5884.89 967
5885.61 929
5886.34 927
5887.06 885
5887.78 926
5888.51 961
5889.23 893
5889.96 887
5890.68 822
5891.41 959
5892.13 1052
5892.85 1004
5893.58 965
5894.30 904
5895.03 829
5895.75 944
5896.48 929
5897.20 823
5897.92 830
5898.65 860
5899.37 844
5900.10 777
5900.82 845
5901.55 912
5902.27 975
5903.00 870
5903.72 908
5904.45 968
5905.17 966
5905.90 994
5906.62 1004
5907.35 871
5908.07 969
5908.80 915
5909.52 846
5910.25 852
5910.97 920
5911.70 861
5912.43 784
5913.15 866
5913.88 886
5914.60 914
5915.33 860
5916.05 885
5916.78 776
5917.50 876
5918.23 910
5918.96 889
5919.68 960
5920.41 850
5921.13 922
5921.86 938
5922.59 918
5923.31 938
5924.04 894
5924.76 822
5925.49 869
5926.22 793
5926.94 993
5927.67 911
5928.40 830
5929.12 930
5929.85 1024
5930.58 1008
5931.30 959
5932.03 1000
5932.76 955
5933.48 885
5934.21 996
5934.94 947
5935.66 979
5936.39 1052
5937.12 955
5937.84 1118
5938.57 1159
5939.30 1168
5940.02 1199
5940.75 1162
5941.48 1207
5942.21 1213
5942.93 1091
5943.66 1090
5944.39 1097
5945.12 1079
5945.84 1083
5946.57 1150
5947.30 1037
5948.03 1070
5948.75 1116
5949.48 1103
5950.21 1098
5950.94 1222
5951.67 1191
5952.39 1066
5953.12 1145
5953.85 1185
5954.58 1164
5955.31 1190
5956.03 1248
5956.76 1264
5957.49 1333
5958.22 1244
5958.95 1149
5959.67 1254
5960.40 1242
5961.13 1257
5961.86 1236
5962.59 1240
5963.32 1244
5964.05 1219
5964.77 1256
5965.50 1315
5966.23 1384
5966.96 1357
5967.69 1470
5968.42 1558
5969.15 1617
5969.88 1764
5970.61 1718
5971.33 1738
5972.06 1669
5972.79 1610
5973.52 1392
5974.25 1329
5974.98 1257
5975.71 1415
5976.44 1331
5977.17 1327
5977.90 1367
5978.63 1358
5979.36 1354
5980.09 1311
5980.82 1473
5981.55 1627
5982.28 1555
5983.01 1560
5983.74 1521
5984.46 1518
5985.19 1561
5985.92 1547
5986.65 1548
5987.38 1597
5988.11 1693
5988.85 1591
5989.58 1448
5990.31 1420
5991.04 1587
5991.77 1530
5992.50 1543
5993.23 1656
5993.96 1541
5994.69 1593
5995.42 1583
5996.15 1709
5996.88 1582
5997.61 1536
5998.34 1600
5999.07 1620
5999.80 1708
6000.53 1708
6001.26 1575
6002.00 1551
6002.73 1552
6003.46 1417
6004.19 1398
6004.92 1447
6005.65 1517
6006.38 1583
6007.11 1477
6007.84 1531
6008.58 1561
6009.31 1632
6010.04 1764
6010.77 2069
6011.50 2403
6012.23 2758
6012.96 3013
6013.70 3452
6014.43 3565
6015.16 3696
6015.89 3695
6016.62 3646
6017.36 3630
6018.09 3508
6018.82 3067
6019.55 2852
6020.28 2599
6021.02 2257
6021.75 2117
6022.48 1974
6023.21 1644
6023.94 1487
6024.68 1534
6025.41 1278
6026.14 1344
6026.87 1385
6027.61 1403
6028.34 1405
6029.07 1441
6029.80 1333
6030.54 1265
6031.27 1135
6032.00 1251
6032.73 1201
6033.47 1196
6034.20 1299
6034.93 1271
6035.67 1311
6036.40 1291
6037.13 1272
6037.87 1175
6038.60 1280
6039.33 1231
6040.07 1263
6040.80 1302
6041.53 1204
6042.27 1205
6043.00 1221
6043.73 1380
6044.47 1408
6045.20 1409
6045.93 1260
6046.67 1253
6047.40 1247
6048.13 1410
6048.87 1427
6049.60 1407
6050.34 1464
6051.07 1460
6051.80 1581
6052.54 1473
6053.27 1538
6054.01 1657
6054.74 1637
6055.47 1478
6056.21 1663
6056.94 1678
6057.68 1496
6058.41 1541
6059.15 1511
6059.88 1474
6060.61 1496
6061.35 1517
6062.08 1448
6062.82 1332
6063.55 1317
6064.29 1271
6065.02 1316
6065.76 1324
6066.49 1235
6067.23 1255
6067.96 1222
6068.70 1290
6069.43 1178
6070.17 1253
6070.90 1316
6071.64 1260
6072.37 1177
6073.11 1280
6073.84 1322
6074.58 1322
6075.31 1367
6076.05 1230
6076.78 1221
6077.52 1205
6078.26 1178
6078.99 1094
6079.73 1049
6080.46 1210
6081.20 1248
6081.93 1214
6082.67 1178
6083.41 1117
6084.14 1218
6084.88 1245
6085.61 1173
6086.35 1137
6087.09 1148
6087.82 1136
6088.56 1113
6089.30 1110
6090.03 1121
6090.77 1234
6091.50 1242
6092.24 1110
6092.98 1228
6093.71 1212
6094.45 1110
6095.19 1126
6095.92 1207
6096.66 1139
6097.40 1195
6098.13 1209
6098.87 1153
6099.61 1065
6100.34 1021
6101.08 1089
6101.82 1079
6102.56 1077
6103.29 1050
6104.03 978
6104.77 1057
6105.50 1126
6106.24 1039
6106.98 1017
6107.72 1177
6108.45 1065
6109.19 1026
6109.93 1110
6110.67 1126
6111.40 1057
6112.14 1146
6112.88 1091
6113.62 1017
6114.35 1030
6115.09 1021
6115.83 1003
6116.57 1051
6117.31 1046
6118.04 1052
6118.78 1006
6119.52 1080
6120.26 1085
6121.00 1158
6121.73 1199
6122.47 1148
6123.21 1172
6123.95 1215
6124.69 1238
6125.43 1417
6126.16 1295
6126.90 1106
6127.64 1211
6128.38 1232
6129.12 1207
6129.86 1339
6130.60 1183
6131.33 1198
6132.07 1237
6132.81 1281
6133.55 1179
6134.29 1204
6135.03 1309
6135.77 1147
6136.51 1058
6137.25 1143
6137.99 1311
6138.73 1271
6139.46 1142
6140.20 1090
6140.94 1093
6141.68 1160
6142.42 1097
6143.16 1184
6143.90 1107
6144.64 1095
6145.38 1188
6146.12 1166
6146.86 1129
6147.60 1133
6148.34 1218
6149.08 1267
6149.82 1178
6150.56 1319
6151.30 1294
6152.04 1203
6152.78 1206
6153.52 1218
6154.26 1285
6155.00 1383
6155.74 1301
6156.48 1302
6157.22 1444
6157.96 1309
6158.70 1413
6159.44 1395
6160.18 1327
6160.92 1278
6161.66 1288
6162.40 1331
6163.15 1378
6163.89 1394
6164.63 1372
6165.37 1549
6166.11 1624
6166.85 1693
6167.59 1768
6168.33 1839
6169.07 1815
6169.81 1876
6170.55 1997
6171.30 1975
6172.04 1880
6172.78 1951
6173.52 2012
6174.26 1879
6175.00 1998
6175.74 1854
6176.49 1736
6177.23 1759
6177.97 1810
6178.71 1875
6179.45 1792
6180.19 1759
6180.94 1772
6181.68 1775
6182.42 1772
6183.16 1749
6183.90 1761
6184.65 1841
6185.39 1784
6186.13 1955
6186.87 1861
6187.61 1817
6188.36 1839
6189.10 1920
6189.84 1959
6190.58 1830
6191.33 1972
6192.07 2046
6192.81 2072
6193.55 1989
6194.30 2060
6195.04 2204
6195.78 2302
6196.52 2305
6197.27 2377
6198.01 2467
6198.75 2355
6199.49 2294
6200.24 2353
6200.98 2285
6201.72 2210
6202.47 2267
6203.21 2432
6203.95 2376
6204.70 2525
6205.44 2579
6206.18 2812
6206.93 3268
6207.67 3884
6208.41 4939
6209.16 6505
6209.90 7959
6210.64 9145
6211.39 10624
6212.13 11471
6212.87 11861
6213.62 11735
6214.36 10825
6215.11 9526
6215.85 7987
6216.59 6595
6217.34 5614
6218.08 4745
6218.83 4148
6219.57 3434
6220.31 2906
6221.06 2581
6221.80 2355
6222.55 2358
6223.29 2328
6224.04 2353
6224.78 2337
6225.52 2476
6226.27 2756
6227.01 2774
6227.76 2799
6228.50 2931
6229.25 2794
6229.99 2537
6230.74 2340
6231.48 2136
6232.23 1982
6232.97 1668
6233.72 1570
6234.46 1504
6235.21 1619
6235.95 1629
6236.70 1642
6237.44 1614
6238.19 1686
6238.93 1712
6239.68 1649
6240.42 1646
6241.17 1702
6241.91 1806
6242.66 1717
6243.40 1659
6244.15 1794
6244.90 1743
6245.64 1733
6246.39 1802
6247.13 1831
6247.88 1924
6248.62 1909
6249.37 2053
6250.12 2076
6250.86 2099
6251.61 2037
6252.35 1960
6253.10 2012
6253.85 2084
6254.59 1951
6255.34 1815
6256.09 1764
6256.83 1856
6257.58 1878
6258.32 1804
6259.07 1776
6259.82 1740
6260.56 1778
6261.31 1909
6262.06 1819
6262.80 1742
6263.55 1933
6264.30 1999
6265.04 2023
6265.79 2090
6266.54 2020
6267.29 2060
6268.03 2015
6268.78 1877
6269.53 1742
6270.27 1777
6271.02 1580
6271.77 1677
6272.52 1658
6273.26 1651
6274.01 1581
6274.76 1663
6275.50 1625
6276.25 1644
6277.00 1642
6277.75 1763
6278.49 1802
6279.24 1693
6279.99 1644
6280.74 1550
6281.49 1532
6282.23 1541
6282.98 1694
6283.73 1717
6284.48 1616
6285.23 1612
6285.97 1587
6286.72 1615
6287.47 1626
6288.22 1501
6288.97 1738
6289.71 1794
6290.46 1862
6291.21 1772
6291.96 1831
6292.71 2065
6293.46 2015
6294.21 1934
6294.95 2024
6295.70 2007
6296.45 1886
6297.20 1758
6297.95 1730
6298.70 1628
6299.45 1511
6300.20 1554
6300.94 1519
6301.69 1391
6302.44 1410
6303.19 1413
6303.94 1587
6304.69 1587
6305.44 1760
6306.19 1733
6306.94 1608
6307.69 1703
6308.44 1470
6309.19 1533
6309.94 1492
6310.69 1318
6311.43 1317
6312.18 1399
6312.93 1386
6313.68 1429
6314.43 1405
6315.18 1450
6315.93 1546
6316.68 1528
6317.43 1544
6318.18 1613
6318.93 1551
6319.68 1497
6320.43 1465
6321.18 1490
6321.93 1399
6322.68 1457
6323.43 1455
6324.18 1377
6324.94 1258
6325.69 1328
6326.44 1337
6327.19 1166
6327.94 1251
6328.69 1206
6329.44 1107
6330.19 1156
6330.94 1219
6331.69 1182
6332.44 1186
6333.19 1127
6333.94 1090
6334.69 1183
6335.45 1146
6336.20 1116
6336.95 1200
6337.70 1121
6338.45 1081
6339.20 1086
6339.95 1092
6340.70 1132
6341.46 1115
6342.21 1107
6342.96 1216
6343.71 1326
6344.46 1247
6345.21 1314
6345.96 1154
6346.72 1339
6347.47 1204
6348.22 1157
6348.97 1259
6349.72 1292
6350.48 1200
6351.23 1157
6351.98 1178
6352.73 1253
6353.48 1306
6354.24 1262
6354.99 1083
6355.74 1210
6356.49 1321
6357.24 1398
6358.00 1180
6358.75 1188
6359.50 1328
6360.25 1147
6361.01 1158
6361.76 1107
6362.51 1113
6363.26 1111
6364.02 1083
6364.77 1075
6365.52 1059
6366.28 1068
6367.03 1138
6367.78 1152
6368.53 1044
6369.29 1088
6370.04 1082
6370.79 1162
6371.55 1229
6372.30 1146
6373.05 1103
6373.81 1147
6374.56 1098
6375.31 1106
6376.07 1063
6376.82 1057
6377.57 1029
6378.33 1037
6379.08 1113
6379.83 1042
6380.59 1111
6381.34 1090
6382.10 1133
6382.85 1066
6383.60 1068
6384.36 1136
6385.11 1163
6385.87 1061
6386.62 1109
6387.37 1082
6388.13 1146
6388.88 1065
6389.64 1117
6390.39 1153
6391.14 1070
6391.90 997
6392.65 984
6393.41 867
6394.16 930
6394.92 961
6395.67 1059
6396.43 1002
6397.18 996
6397.94 1032
6398.69 1053
6399.45 1003
6400.20 932
6400.96 924
6401.71 936
6402.47 1033
6403.22 962
6403.98 1036
6404.73 1002
6405.49 941
6406.24 857
6407.00 849
6407.75 952
6408.51 1042
6409.26 974
6410.02 972
6410.77 966
6411.53 933
6412.28 958
6413.04 964
6413.80 990
6414.55 1017
6415.31 931
6416.06 919
6416.82 959
6417.57 945
6418.33 1151
6419.09 1096
6419.84 997
6420.60 930
6421.35 975
6422.11 931
6422.87 1027
6423.62 992
6424.38 963
6425.14 887
6425.89 1024
6426.65 1011
6427.40 971
6428.16 961
6428.92 954
6429.67 960
6430.43 962
6431.19 939
6431.94 944
6432.70 1037
6433.46 1056
6434.22 999
6434.97 989
6435.73 975
6436.49 1046
6437.24 1020
6438.00 1020
6438.76 1044
6439.51 1127
6440.27 1099
6441.03 1056
6441.79 1077
6442.54 1021
6443.30 979
6444.06 1019
6444.82 1017
6445.57 1036
6446.33 1011
6447.09 1009
6447.85 869
6448.60 892
6449.36 946
6450.12 1039
6450.88 997
6451.64 985
6452.39 996
6453.15 1069
6453.91 904
6454.67 902
6455.43 999
6456.18 1019
6456.94 1046
6457.70 1086
6458.46 967
6459.22 975
6459.98 1093
6460.73 1081
6461.49 1090
6462.25 1127
6463.01 1066
6463.77 1101
6464.53 1179
6465.29 1121
6466.04 1078
6466.80 1094
6467.56 1031
6468.32 1113
6469.08 1039
6469.84 1090
6470.60 1129
6471.36 1107
6472.12 1166
6472.87 1169
6473.63 1111
6474.39 1126
6475.15 1249
6475.91 1258
6476.67 1340
6477.43 1237
6478.19 1234
6478.95 1208
6479.71 1202
6480.47 1301
6481.23 1229
6481.99 1191
6482.75 1251
6483.51 1250
6484.27 1281
6485.03 1352
6485.79 1257
6486.55 1365
6487.31 1364
6488.07 1354
6488.83 1375
6489.59 1342
6490.35 1446
6491.11 1441
6491.87 1430
6492.63 1552
6493.39 1662
6494.15 1623
6494.91 1655
6495.67 1662
6496.43 1660
6497.19 1747
6497.95 1824
6498.71 1717
6499.47 1837
6500.23 1774
6500.99 1691
6501.76 1661
6502.52 1704
6503.28 1783
6504.04 1715
6504.80 1741
6505.56 1783
6506.32 1806
6507.08 1892
6507.84 1835
6508.61 1814
6509.37 1878
6510.13 2042
6510.89 2126
6511.65 2168
6512.41 2151
6513.17 2214
6513.94 2341
6514.70 2557
6515.46 2532
6516.22 2377
6516.98 2291
6517.74 2313
6518.51 2361
6519.27 2305
6520.03 2242
6520.79 2247
6521.55 2352
6522.32 2591
6523.08 2477
6523.84 2373
6524.60 2621
6525.36 2810
6526.13 2900
6526.89 3141
6527.65 3342
6528.41 3594
6529.18 3871
6529.94 3996
6530.70 4064
6531.46 4063
6532.23 3973
6532.99 3921
6533.75 3983
6534.51 4173
6535.28 4707
6536.04 5538
6536.80 6751
6537.57 8166
6538.33 9260
6539.09 10586
6539.85 11175
6540.62 10928
6541.38 10106
6542.14 9119
6542.91 7823
6543.67 6669
6544.43 5557
6545.20 4569
6545.96 3782
6546.72 3268
6547.49 2890
6548.25 2426
6549.02 2330
6549.78 2196
6550.54 2115
6551.31 2093
6552.07 1996
6552.83 2094
6553.60 2066
6554.36 1992
6555.13 1874
6555.89 1996
6556.65 1913
6557.42 1823
6558.18 1948
6558.95 1833
6559.71 1644
6560.47 1678
6561.24 1726
6562.00 1869
6562.77 1961
6563.53 1865
6564.30 2049
6565.06 2152
6565.83 2234
6566.59 2176
6567.36 2263
6568.12 2407
6568.88 2271
6569.65 2327
6570.41 2352
6571.18 2144
6571.94 2128
6572.71 2035
6573.47 2001
6574.24 2270
6575.00 2437
6575.77 2718
6576.53 2796
6577.30 2976
6578.07 3188
6578.83 3211
6579.60 3483
6580.36 3516
6581.13 3446
6581.89 3252
6582.66 2873
6583.42 2719
6584.19 2629
6584.96 2407
6585.72 2431
6586.49 2456
6587.25 2178
6588.02 2170
6588.78 2187
6589.55 2270
6590.32 2284
6591.08 2387
6591.85 2409
6592.61 2662
6593.38 2728
6594.15 2898
6594.91 3183
6595.68 3542
6596.45 3658
6597.21 3633
6597.98 3644
6598.75 3587
6599.51 3358
6600.28 3218
6601.05 3036
6601.81 2816
6602.58 2610
6603.35 2360
6604.11 2309
6604.88 2179
6605.65 2163
6606.41 2084
6607.18 2103
6607.95 1978
6608.71 1998
6609.48 2110
6610.25 2038
6611.02 2126
6611.78 2209
6612.55 2239
6613.32 2331
6614.09 2247
6614.85 2144
6615.62 2065
6616.39 2009
6617.16 2102
6617.92 2010
6618.69 1878
6619.46 1959
6620.23 1912
6620.99 1818
6621.76 1862
6622.53 1787
6623.30 1795
6624.07 1837
6624.83 1817
6625.60 1794
6626.37 1796
6627.14 1660
6627.91 1695
6628.67 1675
6629.44 1645
6630.21 1708
6630.98 1662
6631.75 1647
6632.52 1710
6633.29 1871
6634.05 1921
6634.82 2216
6635.59 2482
6636.36 2815
6637.13 2878
6637.90 2937
6638.67 2981
6639.43 2972
6640.20 2832
6640.97 2695
6641.74 2364
6642.51 2131
6643.28 2057
6644.05 1857
6644.82 1707
6645.59 1781
6646.36 1652
6647.13 1501
6647.90 1472
6648.66 1429
6649.43 1494
6650.20 1478
6650.97 1597
6651.74 1490
6652.51 1545
6653.28 1551
6654.05 1590
6654.82 1603
6655.59 1503
6656.36 1535
6657.13 1591
6657.90 1457
6658.67 1330
6659.44 1358
6660.21 1405
6660.98 1365
6661.75 1454
6662.52 1334
6663.29 1419
6664.06 1446
6664.83 1325
6665.60 1276
6666.37 1230
6667.14 1402
6667.91 1305
6668.69 1334
6669.46 1320
6670.23 1555
6671.00 1504
6671.77 1444
6672.54 1451
6673.31 1317
6674.08 1357
6674.85 1434
6675.62 1398
6676.39 1456
6677.16 1477
6677.94 1447
6678.71 1538
6679.48 1438
6680.25 1338
6681.02 1296
6681.79 1354
6682.56 1410
6683.33 1416
6684.11 1449
6684.88 1603
6685.65 1581
6686.42 1548
6687.19 1691
6687.96 1694
6688.74 1675
6689.51 1669
6690.28 1619
6691.05 1564
6691.82 1601
6692.60 1452
6693.37 1485
6694.14 1332
6694.91 1209
6695.68 1211
6696.46 1305
6697.23 1254
6698.00 1389
6698.77 1203
6699.55 1185
6700.32 1195
6701.09 1137
6701.86 1206
6702.64 1262
6703.41 1296
6704.18 1334
6704.95 1278
6705.73 1287
6706.50 1279
6707.27 1294
6708.04 1241
6708.82 1212
6709.59 1161
6710.36 1250
6711.14 1353
6711.91 1279
6712.68 1246
6713.46 1204
6714.23 1245
6715.00 1230
6715.78 1210
6716.55 1251
6717.32 1150
6718.10 1169
6718.87 1150
6719.64 1118
6720.42 1140
6721.19 1039
6721.96 1071
6722.74 1015
6723.51 1062
6724.28 1012
6725.06 1100
6725.83 1064
6726.61 1086
6727.38 1054
6728.15 976
6728.93 946
6729.70 1021
6730.48 946
6731.25 994
6732.02 1012
6732.80 977
6733.57 1018
6734.35 987
6735.12 1020
6735.90 978
6736.67 950
6737.45 1071
6738.22 1035
6738.99 1125
6739.77 1019
6740.54 989
6741.32 1169
6742.09 1084
6742.87 1098
6743.64 1052
6744.42 1047
6745.19 1117
6745.97 1161
6746.74 1045
6747.52 1080
6748.29 1058
6749.07 1039
6749.84 1094
6750.62 1154
6751.40 1200
6752.17 1278
6752.95 1234
6753.72 1326
6754.50 1346
6755.27 1251
6756.05 1167
6756.82 1261
6757.60 1261
6758.38 1159
6759.15 1131
6759.93 1166
6760.70 992
6761.48 977
6762.25 1128
6763.03 1050
6763.81 980
6764.58 989
6765.36 944
6766.14 989
6766.91 1004
6767.69 1054
6768.46 1000
6769.24 1013
6770.02 1084
6770.79 977
6771.57 1094
6772.35 1050
6773.12 1055
6773.90 1013
6774.68 1056
6775.45 1049
6776.23 1073
6777.01 1078
6777.78 1100
6778.56 1029
6779.34 991
6780.11 973
6780.89 1031
6781.67 999
6782.45 1081
6783.22 979
6784.00 930
6784.78 920
6785.56 960
6786.33 953
6787.11 973
6787.89 1053
6788.66 1070
6789.44 982
6790.22 894
6791.00 934
6791.78 990
6792.55 958
6793.33 914
6794.11 884
6794.89 976
6795.66 934
6796.44 789
6797.22 845
6798.00 833
6798.78 888
6799.55 907
6800.33 937
6801.11 797
6801.89 894
6802.67 922
6803.45 953
6804.22 905
6805.00 937
6805.78 967
6806.56 953
6807.34 905
6808.12 1025
6808.90 1082
6809.67 983
6810.45 985
6811.23 920
6812.01 922
6812.79 1015
6813.57 954
6814.35 887
6815.13 913
6815.91 940
6816.68 911
6817.46 920
6818.24 927
6819.02 1009
6819.80 923
6820.58 1056
6821.36 1006
6822.14 1021
6822.92 995
6823.70 967
6824.48 1046
6825.26 1028
6826.04 972
6826.82 1028
6827.60 1055
6828.38 1005
6829.16 944
6829.94 854
6830.72 884
6831.50 948
6832.28 1045
6833.06 1001
6833.84 1018
6834.62 884
6835.40 917
6836.18 936
6836.96 911
6837.74 976
6838.52 1001
6839.30 988
6840.08 983
6840.86 915
6841.64 941
6842.42 982
6843.20 1053
6843.98 871
6844.76 935
6845.54 963
6846.32 959
6847.10 927
6847.89 951
6848.67 990
6849.45 1152
6850.23 1213
6851.01 1307
6851.79 1445
6852.57 1589
6853.35 1688
6854.13 1794
6854.92 1772
6855.70 1793
6856.48 1655
6857.26 1477
6858.04 1447
6858.82 1353
6859.60 1247
6860.39 1150
6861.17 1096
6861.95 1130
6862.73 1118
6863.51 1117
6864.29 1054
6865.08 1057
6865.86 1061
6866.64 1051
6867.42 1118
6868.20 1090
6868.99 1129
6869.77 1140
6870.55 1244
6871.33 1097
6872.12 1105
6872.90 1063
6873.68 1021
6874.46 1149
6875.24 1055
6876.03 1011
6876.81 1096
6877.59 1020
6878.38 1022
6879.16 1090
6879.94 1069
6880.72 1099
6881.51 1202
6882.29 1033
6883.07 1080
6883.85 1194
6884.64 1180
6885.42 1208
6886.20 1304
6886.99 1364
6887.77 1399
6888.55 1511
6889.34 1682
6890.12 1852
6890.90 1971
6891.69 2024
6892.47 1890
6893.25 1782
6894.04 1504
6894.82 1418
6895.60 1361
6896.39 1339
6897.17 1369
6897.96 1283
6898.74 1252
6899.52 1270
6900.31 1426
6901.09 1415
6901.88 1356
6902.66 1399
6903.44 1324
6904.23 1300
6905.01 1384
6905.80 1335
6906.58 1285
6907.36 1336
6908.15 1324
6908.93 1306
6909.72 1234
6910.50 1249
6911.29 1172
6912.07 1174
6912.86 1109
6913.64 1137
6914.42 1137
6915.21 1039
6915.99 1196
6916.78 1181
6917.56 1165
6918.35 1200
6919.13 1217
6919.92 1142
6920.70 1258
6921.49 1219
6922.27 1168
6923.06 1220
6923.84 1208
6924.63 1268
6925.42 1272
6926.20 1148
6926.99 1193
6927.77 1156
6928.56 1202
6929.34 1120
6930.13 1217
6930.91 1193
6931.70 1151
6932.48 1112
6933.27 1205
6934.06 1141
6934.84 1328
6935.63 1272
6936.41 1222
6937.20 1220
6937.99 1258
6938.77 1308
6939.56 1313
6940.34 1345
6941.13 1281
6941.92 1337
6942.70 1387
6943.49 1383
6944.28 1545
6945.06 1556
6945.85 1625
6946.64 1651
6947.42 1685
6948.21 1634
6949.00 1647
6949.78 1895
6950.57 1947
6951.36 1925
6952.14 1906
6952.93 1754
6953.72 1854
6954.50 1826
6955.29 1699
6956.08 1721
6956.86 1733
6957.65 1611
6958.44 1657
6959.23 1769
6960.01 1839
6960.80 1862
6961.59 1860
6962.38 1824
6963.16 1873
6963.95 1962
6964.74 1946
6965.53 1805
6966.31 1785
6967.10 1867
6967.89 1894
6968.68 1863
6969.46 1944
6970.25 1891
6971.04 2013
6971.83 2100
6972.62 2180
6973.40 2133
6974.19 2170
6974.98 2211
6975.77 2143
6976.56 2034
6977.34 2046
6978.13 2183
6978.92 2188
6979.71 2325
6980.50 2370
6981.29 2380
6982.08 2567
6982.86 2798
6983.65 3130
6984.44 3393
6985.23 3883
6986.02 4776
6986.81 5657
6987.60 6475
6988.39 7479
6989.17 7766
6989.96 7745
6990.75 7262
6991.54 6525
6992.33 5678
6993.12 5148
6993.91 4380
6994.70 3821
6995.49 3332
6996.28 3062
6997.07 3107
6997.86 3001
6998.64 3192
6999.43 3661
7000.22 4548
7001.01 5466
7001.80 5845
7002.59 6514
7003.38 6935
7004.17 6882
7004.96 6378
7005.75 5874
7006.54 5065
7007.33 4410
7008.12 3693
7008.91 3118
7009.70 2666
7010.49 2324
7011.28 2253
7012.07 2061
7012.86 1971
7013.65 1995
7014.44 1994
7015.23 2009
7016.02 2179
7016.81 2113
7017.61 2127
7018.40 2118
7019.19 2133
7019.98 2029
7020.77 1948
7021.56 1836
7022.35 1700
7023.14 1692
7023.93 1613
7024.72 1578
7025.51 1652
7026.30 1648
7027.10 1813
7027.89 1798
7028.68 1870
7029.47 1928
7030.26 1988
7031.05 1894
7031.84 1801
7032.63 1762
7033.43 1735
7034.22 1652
7035.01 1678
7035.80 1717
7036.59 1658
7037.38 1633
7038.18 1671
7038.97 1781
7039.76 1718
7040.55 1946
7041.34 1933
7042.13 1939
7042.93 1834
7043.72 1762
7044.51 1781
7045.30 1857
7046.09 1670
7046.89 1538
7047.68 1555
7048.47 1615
7049.26 1677
7050.06 1662
7050.85 1721
7051.64 1767
7052.43 1843
7053.23 1885
7054.02 1889
7054.81 1901
7055.60 1900
7056.40 1702
7057.19 1582
7057.98 1642
7058.77 1640
7059.57 1571
7060.36 1623
7061.15 1496
7061.95 1489
7062.74 1525
7063.53 1524
7064.33 1511
7065.12 1471
7065.91 1409
7066.71 1460
7067.50 1460
7068.29 1413
7069.09 1310
7069.88 1351
7070.67 1475
7071.47 1383
7072.26 1343
7073.05 1484
7073.85 1447
7074.64 1408
7075.44 1396
7076.23 1337
7077.02 1346
7077.82 1296
7078.61 1333
7079.41 1288
7080.20 1184
7080.99 1264
7081.79 1276
7082.58 1179
7083.38 1154
7084.17 1238
7084.96 1266
7085.76 1218
7086.55 1172
7087.35 1011
7088.14 1048
7088.94 1073
7089.73 1122
7090.53 1091
7091.32 1126
7092.12 1181
7092.91 1237
7093.71 1232
7094.50 1295
7095.29 1277
7096.09 1344
7096.88 1204
7097.68 1256
7098.48 1161
7099.27 1065
7100.07 1079
7100.86 1046
7101.66 1082
7102.45 990
7103.25 1026
7104.04 1069
7104.84 1054
7105.63 1088
7106.43 1078
7107.22 1078
7108.02 1148
7108.82 1107
7109.61 1020
7110.41 968
7111.20 980
7112.00 1013
7112.79 959
7113.59 972
7114.39 973
7115.18 969
7115.98 851
7116.77 824
7117.57 960
7118.37 1003
7119.16 889
7119.96 996
7120.76 936
7121.55 971
7122.35 1026
7123.15 958
7123.94 944
7124.74 970
7125.53 951
7126.33 1010
7127.13 1002
7127.93 929
7128.72 832
7129.52 884
7130.32 971
7131.11 967
7131.91 1007
7132.71 921
7133.50 885
7134.30 982
7135.10 960
7135.90 995
7136.69 948
7137.49 923
7138.29 984
7139.08 907
7139.88 939
7140.68 932
7141.48 938
7142.27 916
7143.07 900
7143.87 870
7144.67 899
7145.46 950
7146.26 889
7147.06 921
7147.86 933
7148.66 967
7149.45 977
7150.25 1013
7151.05 866
7151.85 866
7152.65 885
7153.44 920
7154.24 854
7155.04 920
7155.84 1007
7156.64 840
7157.44 894
7158.23 910
7159.03 960
7159.83 910
7160.63 919
7161.43 880
7162.23 843
7163.03 801
7163.83 860
7164.62 797
7165.42 826
7166.22 858
7167.02 792
7167.82 846
7168.62 875
7169.42 924
7170.22 976
7171.02 1018
7171.82 1003
7172.61 1041
7173.41 1035
7174.21 1007
7175.01 888
7175.81 917
7176.61 829
7177.41 892
7178.21 840
7179.01 880
7179.81 884
7180.61 778
7181.41 902
7182.21 974
7183.01 805
7183.81 847
7184.61 972
7185.41 904
7186.21 884
7187.01 868
7187.81 877
7188.61 887
7189.41 953
7190.21 849
7191.01 809
7191.81 803
7192.61 819
7193.41 828
7194.21 725
7195.01 747
7195.81 752
7196.61 809
7197.41 753
7198.21 781
7199.01 673
7199.82 756
7200.62 767
7201.42 687
7202.22 764
7203.02 795
7203.82 774
7204.62 822
7205.42 725
7206.22 746
7207.02 709
7207.83 642
7208.63 741
7209.43 768
7210.23 672
7211.03 747
7211.83 754
7212.63 699
7213.44 697
7214.24 664
7215.04 789
7215.84 682
7216.64 714
7217.44 641
7218.25 703
7219.05 733
7219.85 704
7220.65 744
7221.45 705
7222.26 654
7223.06 750
7223.86 740
7224.66 718
7225.46 665
7226.27 662
7227.07 667
7227.87 711
7228.67 660
7229.48 707
7230.28 742
7231.08 735
7231.88 685
7232.69 660
7233.49 715
7234.29 638
7235.09 713
7235.90 628
7236.70 684
7237.50 707
7238.30 666
7239.11 621
7239.91 621
7240.71 661
7241.52 668
7242.32 753
7243.12 681
7243.93 729
7244.73 763
7245.53 733
7246.34 682
7247.14 734
7247.94 842
7248.75 792
7249.55 750
7250.35 757
7251.16 725
7251.96 669
7252.76 668
7253.57 681
7254.37 805
7255.18 757
7255.98 658
7256.78 708
7257.59 748
7258.39 761
7259.20 652
7260.00 814
7260.80 858
7261.61 772
7262.41 776
7263.22 816
7264.02 846
7264.83 839
7265.63 922
7266.43 862
7267.24 861
7268.04 839
7268.85 888
7269.65 896
7270.46 861
7271.26 848
7272.07 682
7272.87 809
7273.68 809
7274.48 775
7275.29 813
7276.09 772
7276.90 854
7277.70 839
7278.51 908
7279.31 817
7280.12 897
7280.92 895
7281.73 912
7282.53 922
7283.34 995
7284.14 1140
7284.95 1286
7285.76 1440
7286.56 1625
7287.37 1774
7288.17 1828
7288.98 1867
7289.78 1817
7290.59 1571
7291.40 1490
7292.20 1269
7293.01 1118
7293.81 1045
7294.62 931
7295.43 867
7296.23 905
7297.04 953
7297.84 891
7298.65 859
7299.46 836
7300.26 861
7301.07 827
7301.88 779
7302.68 847
7303.49 806
7304.30 788
7305.10 877
7305.91 902
7306.72 864
7307.52 805
7308.33 800
7309.14 756
7309.94 848
7310.75 894
7311.56 904
7312.36 958
7313.17 921
7313.98 918
7314.79 1005
7315.59 988
7316.40 894
7317.21 1007
7318.01 982
7318.82 1017
7319.63 979
7320.44 979
7321.24 1026
7322.05 1108
7322.86 1082
7323.67 1129
7324.47 1120
7325.28 1128
7326.09 1087
7326.90 1027
7327.71 1056
7328.51 940
7329.32 905
7330.13 890
7330.94 926
7331.75 970
7332.55 931
7333.36 1008
7334.17 1063
7334.98 1148
7335.79 1202
7336.60 1279
7337.40 1395
7338.21 1497
7339.02 1426
7339.83 1405
7340.64 1333
7341.45 1249
7342.26 1235
7343.06 1259
7343.87 1065
7344.68 998
7345.49 927
7346.30 909
7347.11 936
7347.92 876
7348.73 1010
7349.54 996
7350.34 846
7351.15 884
7351.96 958
7352.77 994
7353.58 915
7354.39 927
7355.20 917
7356.01 877
7356.82 875
7357.63 863
7358.44 914
7359.25 902
7360.06 869
7360.87 867
7361.68 869
7362.49 856
7363.30 891
7364.11 978
7364.92 829
7365.73 955
7366.54 891
7367.35 872
7368.16 931
7368.97 981
7369.78 919
7370.59 906
7371.40 984
7372.21 935
7373.02 860
7373.83 955
7374.64 1006
7375.45 896
7376.26 900
7377.07 899
7377.88 889
7378.69 958
7379.50 1044
7380.31 1085
7381.12 1096
7381.94 1265
7382.75 1448
7383.56 1583
7384.37 1451
7385.18 1591
7385.99 1636
7386.80 1439
7387.61 1276
7388.42 1268
7389.23 1212
7390.05 1105
7390.86 1075
7391.67 935
7392.48 966
7393.29 857
7394.10 830
7394.92 912
7395.73 933
7396.54 884
7397.35 885
7398.16 916
7398.97 936
7399.79 972
7400.60 1067
7401.41 1063
7402.22 1051
7403.03 1216
7403.85 1297
7404.66 1441
7405.47 1397
7406.28 1272
7407.09 1187
7407.91 1120
7408.72 1076
7409.53 1132
7410.34 1108
7411.16 998
7411.97 1013
7412.78 1074
7413.59 977
7414.41 801
7415.22 798
7416.03 867
7416.84 770
7417.66 802
7418.47 756
7419.28 776
7420.10 803
7420.91 758
7421.72 749
7422.54 791
7423.35 732
7424.16 735
7424.97 807
7425.79 783
7426.60 745
7427.41 721
7428.23 703
7429.04 712
7429.86 645
7430.67 679
7431.48 742
7432.30 778
7433.11 743
7433.92 762
7434.74 748
7435.55 681
7436.36 708
7437.18 714
7437.99 755
7438.81 729
7439.62 775
7440.43 777
7441.25 717
7442.06 775
7442.88 810
7443.69 775
7444.51 676
7445.32 731
7446.13 663
7446.95 725
7447.76 729
7448.58 761
7449.39 707
7450.21 678
7451.02 715
7451.84 686
7452.65 739
7453.47 801
7454.28 735
7455.10 783
7455.91 790
7456.73 744
7457.54 732
7458.36 710
7459.17 731
7459.99 739
7460.80 789
7461.62 686
7462.43 717
7463.25 654
7464.06 748
7464.88 679
7465.69 694
7466.51 662
7467.32 684
7468.14 623
7468.96 616
7469.77 753
7470.59 757
7471.40 729
7472.22 738
7473.03 777
7473.85 801
7474.67 741
7475.48 715
7476.30 685
7477.11 664
7477.93 650
7478.75 760
7479.56 743
7480.38 629
7481.20 682
7482.01 630
7482.83 690
7483.65 675
7484.46 669
7485.28 720
7486.09 639
7486.91 676
7487.73 632
7488.54 602
7489.36 577
7490.18 697
7491.00 668
7491.81 601
7492.63 669
7493.45 675
7494.26 742
7495.08 707
7495.90 718
7496.71 734
7497.53 699
7498.35 671
7499.17 699
7499.98 659
7500.80 656
7501.62 653
7502.44 664
7503.25 678
7504.07 574
7504.89 637
7505.71 689
7506.52 701
7507.34 599
7508.16 540
7508.98 630
7509.80 578
7510.61 657
7511.43 654
7512.25 669
7513.07 594
7513.89 619
7514.70 659
7515.52 587
7516.34 573
7517.16 534
7517.98 621
7518.79 657
7519.61 664
7520.43 674
7521.25 593
7522.07 619
7522.89 608
7523.71 620
7524.52 630
7525.34 661
7526.16 662
7526.98 672
7527.80 650
7528.62 609
7529.44 615
7530.26 691
7531.08 593
7531.89 574
7532.71 587
7533.53 577
7534.35 613
7535.17 531
7535.99 608
7536.81 590
7537.63 569
7538.45 609
7539.27 657
7540.09 629
7540.91 557
7541.73 582
7542.55 671
7543.37 643
7544.19 652
7545.01 672
7545.83 638
7546.65 614
7547.47 698
7548.29 672
7549.11 640
7549.93 633
7550.75 621
7551.57 659
7552.39 643
7553.21 624
7554.03 638
7554.85 688
7555.67 755
7556.49 721
7557.31 693
7558.13 703
7558.95 646
7559.77 702
7560.59 692
7561.41 699
7562.23 675
7563.05 674
7563.87 642
7564.69 667
7565.52 548
7566.34 606
7567.16 744
7567.98 701
7568.80 594
7569.62 578
7570.44 588
7571.26 604
7572.08 625
7572.91 611
7573.73 623
7574.55 601
7575.37 595
7576.19 622
7577.01 693
7577.83 650
7578.66 656
7579.48 609
7580.30 596
7581.12 624
7581.94 627
7582.77 638
7583.59 607
7584.41 686
7585.23 600
7586.05 591
7586.88 661
7587.70 661
7588.52 612
7589.34 599
7590.16 698
7590.99 644
7591.81 652
7592.63 629
7593.45 655
7594.28 705
7595.10 712
7595.92 665
7596.74 705
7597.57 720
7598.39 763
7599.21 731
7600.03 658
7600.86 749
7601.68 683
7602.50 704
7603.33 761
7604.15 749
7604.97 809
7605.80 829
7606.62 834
7607.44 805
7608.26 851
7609.09 859
7609.91 827
7610.73 722
7611.56 736
7612.38 737
7613.21 746
7614.03 735
7614.85 740
7615.68 755
7616.50 734
7617.32 752
7618.15 811
7618.97 730
7619.80 822
7620.62 761
7621.44 766
7622.27 703
7623.09 764
7623.92 827
7624.74 792
7625.56 703
7626.39 743
7627.21 761
7628.04 696
7628.86 691
7629.68 702
7630.51 725
7631.33 715
7632.16 817
7632.98 974
7633.81 857
7634.63 810
7635.46 824
7636.28 814
7637.11 835
7637.93 814
7638.76 774
7639.58 728
7640.41 756
7641.23 727
7642.06 699
7642.88 714
7643.71 634
7644.53 628
7645.36 611
7646.18 619
7647.01 729
7647.83 694
7648.66 633
7649.48 598
7650.31 667
7651.14 675
7651.96 666
7652.79 638
7653.61 632
7654.44 599
7655.26 630
7656.09 591
7656.92 600
7657.74 596
7658.57 606
7659.39 580
7660.22 592
7661.05 589
7661.87 633
7662.70 569
7663.52 549
7664.35 596
7665.18 543
7666.00 596
7666.83 593
7667.66 523
7668.48 565
7669.31 622
7670.14 630
7670.96 732
7671.79 664
7672.62 601
7673.44 592
7674.27 620
7675.10 573
7675.92 574
7676.75 533
7677.58 539
7678.40 577
7679.23 555
7680.06 516
7680.89 585
7681.71 603
7682.54 560
7683.37 556
7684.19 572
7685.02 588
7685.85 627
7686.68 508
7687.50 510
7688.33 555
7689.16 562
7689.99 565
7690.81 631
7691.64 564
7692.47 546
7693.30 593
7694.13 607
7694.95 621
7695.78 609
7696.61 616
7697.44 585
7698.27 600
7699.09 599
7699.92 616
7700.75 568
7701.58 690
7702.41 646
7703.24 612
7704.06 614
7704.89 638
7705.72 593
7706.55 555
7707.38 618
7708.21 679
7709.04 668
7709.86 664
7710.69 677
7711.52 660
7712.35 654
7713.18 580
7714.01 628
7714.84 690
7715.67 628
7716.50 582
7717.32 539
7718.15 564
7718.98 543
7719.81 584
7720.64 680
7721.47 603
7722.30 613
7723.13 652
7723.96 619
7724.79 593
7725.62 618
7726.45 609
7727.28 605
7728.11 620
7728.94 632
7729.77 655
7730.60 604
7731.43 559
7732.26 642
7733.09 576
7733.92 590
7734.75 620
7735.58 621
7736.41 564
7737.24 546
7738.07 531
7738.90 602
7739.73 560
7740.56 551
7741.39 599
7742.22 542
7743.05 544
7743.88 599
7744.71 628
7745.54 666
7746.37 602
7747.20 730
7748.03 824
7748.87 962
7749.70 983
7750.53 1069
7751.36 1136
7752.19 1129
7753.02 1012
7753.85 1047
7754.68 927
7755.51 845
7756.34 721
7757.18 648
7758.01 647
7758.84 656
7759.67 642
7760.50 682
7761.33 674
7762.16 538
7763.00 574
7763.83 638
7764.66 602
7765.49 593
7766.32 634
7767.16 752
7767.99 677
7768.82 679
7769.65 628
7770.48 642
7771.31 625
7772.15 638
7772.98 570
7773.81 492
7774.64 552
7775.48 464
7776.31 539
7777.14 587
7777.97 592
7778.81 568
7779.64 564
7780.47 590
7781.30 607
7782.14 585
7782.97 650
7783.80 596
7784.63 557
7785.47 611
7786.30 633
7787.13 650
7787.97 645
7788.80 586
7789.63 611
7790.46 570
7791.30 644
7792.13 626
7792.96 604
7793.80 502
7794.63 539
7795.46 593
7796.30 626
7797.13 523
7797.96 577
7798.80 619
7799.63 543
7800.46 604
7801.30 626
7802.13 606
7802.97 606
7803.80 583
7804.63 632
7805.47 616
7806.30 633
7807.13 571
7807.97 571
7808.80 620
7809.64 623
7810.47 638
7811.31 630
7812.14 631
7812.97 632
7813.81 597
7814.64 596
7815.48 618
7816.31 649
7817.15 702
7817.98 696
7818.82 813
7819.65 790
7820.48 742
7821.32 699
7822.15 616
7822.99 689
7823.82 702
7824.66 678
7825.49 671
7826.33 678
7827.16 719
7828.00 740
7828.83 716
7829.67 747
7830.50 801
7831.34 764
7832.17 700
7833.01 709
7833.85 717
7834.68 701
7835.52 722
7836.35 710
7837.19 687
7838.02 778
7838.86 779
7839.69 801
7840.53 761
7841.37 746
7842.20 710
7843.04 813
7843.87 760
7844.71 692
7845.55 763
7846.38 683
7847.22 670
7848.05 679
7848.89 651
7849.73 674
7850.56 720
7851.40 669
7852.24 612
7853.07 593
7853.91 616
7854.74 648
7855.58 645
7856.42 598
7857.25 592
7858.09 608
7858.93 648
7859.76 714
7860.60 729
7861.44 591
7862.28 599
7863.11 686
7863.95 655
7864.79 610
7865.62 668
7866.46 621
7867.30 595
7868.14 537
7868.97 534
7869.81 612
7870.65 613
7871.48 592
7872.32 614
7873.16 654
7874.00 713
7874.83 704
7875.67 660
7876.51 642
7877.35 608
7878.19 646
7879.02 660
7879.86 751
7880.70 738
7881.54 785
7882.37 750
7883.21 676
7884.05 687
7884.89 640
7885.73 607
7886.57 594
7887.40 614
7888.24 666
7889.08 582
7889.92 746
7890.76 728
7891.60 666
7892.43 697
7893.27 663
7894.11 706
7894.95 758
7895.79 711
7896.63 708
7897.47 729
7898.30 695
7899.14 626
7899.98 614
7900.82 663
7901.66 640
7902.50 657
7903.34 718
7904.18 642
7905.02 636
7905.86 609
7906.70 640
7907.54 615
7908.37 598
7909.21 550
7910.05 681
7910.89 685
7911.73 652
7912.57 582
7913.41 689
7914.25 629
7915.09 640
7915.93 732
7916.77 719
7917.61 730
7918.45 851
7919.29 847
7920.13 880
7920.97 817
7921.81 896
7922.65 884
7923.49 806
7924.33 719
7925.17 697
7926.01 742
7926.85 677
7927.69 608
7928.53 574
7929.37 618
7930.21 612
7931.05 616
7931.90 641
7932.74 654
7933.58 635
7934.42 666
7935.26 710
7936.10 674
7936.94 616
7937.78 609
7938.62 568
7939.46 645
7940.30 554
7941.14 520
7941.99 537
7942.83 534
7943.67 549
7944.51 544
7945.35 601
7946.19 630
7947.03 574
7947.88 564
7948.72 538
7949.56 515
7950.40 615
7951.24 564
7952.08 551
7952.93 553
7953.77 556
7954.61 546
7955.45 483
7956.29 641
7957.13 620
7957.98 604
7958.82 643
7959.66 598
7960.50 611
7961.35 573
7962.19 603
7963.03 624
7963.87 512
7964.71 565
7965.56 596
7966.40 556
7967.24 590
7968.08 638
7968.93 585
7969.77 623
7970.61 602
7971.45 638
7972.30 637
7973.14 596
7973.98 585
7974.83 558
7975.67 597
7976.51 548
7977.36 542
7978.20 606
7979.04 552
7979.88 537
7980.73 564
7981.57 577
7982.41 595
7983.26 628
7984.10 586
7984.94 614
7985.79 625
7986.63 565
7987.47 633
7988.32 630
7989.16 542
7990.01 607
7990.85 545
7991.69 607
7992.54 586
7993.38 539
7994.23 529
7995.07 611
7995.91 548
7996.76 542
7997.60 549
7998.45 581
7999.29 540
8000.13 605
8000.98 541
8001.82 510
8002.67 565
8003.51 529
8004.36 523
8005.20 576
8006.04 545
8006.89 560
8007.73 515
8008.58 570
8009.42 587
8010.27 537
8011.11 513
8011.96 515
8012.80 544
8013.65 484
8014.49 548
8015.34 517
8016.18 553
8017.03 522
8017.87 511
8018.72 555
8019.56 486
8020.41 545
8021.25 525
8022.10 468
8022.95 477
8023.79 568
8024.64 507
8025.48 446
8026.33 479
8027.17 480
8028.02 509
8028.86 547
8029.71 532
8030.56 485
8031.40 468
8032.25 543
8033.09 475
8033.94 502
8034.79 532
8035.63 511
8036.48 551
8037.32 553
8038.17 602
8039.02 554
8039.86 581
8040.71 517
8041.56 495
8042.40 502
8043.25 513
8044.10 550
8044.94 558
8045.79 493
8046.64 517
8047.48 492
8048.33 579
8049.18 537
8050.02 426
8050.87 470
8051.72 541
8052.56 518
8053.41 527
8054.26 485
8055.11 525
8055.95 553
8056.80 531
8057.65 481
8058.49 501
8059.34 501
8060.19 536
8061.04 501
8061.88 415
8062.73 528
8063.58 497
8064.43 496
8065.27 499
8066.12 497
8066.97 540
8067.82 508
8068.67 543
8069.51 531
8070.36 482
8071.21 457
8072.06 486
8072.91 493
8073.75 514
8074.60 537
8075.45 488
8076.30 512
8077.15 526
8078.00 459
8078.84 422
8079.69 422
8080.54 448
8081.39 455
8082.24 422
8083.09 442
8083.94 454
8084.78 434
8085.63 509
8086.48 518
8087.33 552
8088.18 482
8089.03 464
8089.88 462
8090.73 444
8091.58 454
8092.42 425
8093.27 436
8094.12 448
8094.97 451
8095.82 489
8096.67 474
8097.52 487
8098.37 502
8099.22 455
8100.07 484
8100.92 473
8101.77 513
8102.62 449
8103.47 427
8104.32 444
8105.17 529
8106.02 466
8106.87 473
8107.72 479
8108.57 481
8109.42 396
8110.27 475
8111.12 476
8111.97 457
8112.82 442
8113.67 436
8114.52 489
8115.37 471
8116.22 426
8117.07 396
8117.92 498
8118.77 460
8119.62 475
8120.47 523
8121.32 535
8122.17 491
8123.02 513
8123.87 505
8124.72 513
8125.57 522
8126.43 535
8127.28 529
8128.13 483
8128.98 459
8129.83 485
8130.68 516
8131.53 502
8132.38 488
8133.23 554
8134.09 608
8134.94 448
8135.79 413
8136.64 524
8137.49 493
8138.34 528
8139.19 503
8140.05 435
8140.90 455
8141.75 432
8142.60 507
8143.45 484
8144.30 525
8145.16 583
8146.01 547
8146.86 563
8147.71 579
8148.56 514
8149.42 479
8150.27 549
8151.12 574
8151.97 559
8152.83 484
8153.68 490
8154.53 529
8155.38 558
8156.24 510
8157.09 558
8157.94 615
8158.79 579
8159.65 571
8160.50 572
8161.35 516
8162.20 516
8163.06 486
8163.91 485
8164.76 521
8165.62 527
8166.47 504
8167.32 501
8168.17 471
8169.03 449
8169.88 446
8170.73 444
8171.59 430
8172.44 474
8173.29 469
8174.15 474
8175.00 454
8175.85 469
8176.71 477
8177.56 502
8178.42 502
8179.27 543
8180.12 483
8180.98 472
8181.83 449
8182.68 498
8183.54 491
8184.39 420
8185.25 429
8186.10 455
8186.95 413
8187.81 445
8188.66 505
8189.52 516
8190.37 424
8191.22 489
8192.08 543
8192.93 491
8193.79 459
8194.64 379
8195.50 398
8196.35 393
8197.21 454
8198.06 471
8198.92 506
8199.77 467
8200.63 462
8201.48 479
8202.33 473
8203.19 431
8204.04 480
8204.90 515
8205.75 406
8206.61 429
8207.47 436
8208.32 441
8209.18 456
8210.03 435
8210.89 420
8211.74 453
8212.60 443
8213.45 437
8214.31 522
8215.16 431
8216.02 406
8216.87 466
8217.73 412
8218.59 407
8219.44 504
8220.30 460
8221.15 506
8222.01 496
8222.87 539
8223.72 501
8224.58 565
8225.43 554
8226.29 539
8227.15 494
8228.00 503
8228.86 569
8229.71 528
8230.57 539
8231.43 447
8232.28 479
8233.14 530
8234.00 506
8234.85 512
8235.71 454
8236.57 457
8237.42 534
8238.28 437
8239.14 404
8239.99 459
8240.85 408
8241.71 431
8242.56 427
8243.42 437
8244.28 481
8245.14 456
8245.99 467
8246.85 441
8247.71 504
8248.56 451
8249.42 405
8250.28 402
8251.14 407
8251.99 456
8252.85 432
8253.71 427
8254.57 480
8255.42 509
8256.28 478
8257.14 431
8258.00 498
8258.86 487
8259.71 443
8260.57 460
8261.43 465
8262.29 418
8263.15 490
8264.00 472
8264.86 464
8265.72 446
8266.58 495
8267.44 442
8268.29 504
8269.15 477
8270.01 501
8270.87 479
8271.73 467
8272.59 413
8273.45 464
8274.30 449
8275.16 458
8276.02 465
8276.88 437
8277.74 460
8278.60 484
8279.46 447
8280.32 478
8281.18 513
8282.03 419
8282.89 450
8283.75 477
8284.61 459
8285.47 446
8286.33 433
8287.19 518
8288.05 499
8288.91 481
8289.77 516
8290.63 485
8291.49 453
8292.35 452
8293.21 419
8294.07 475
8294.93 534
8295.78 527
8296.64 482
8297.50 457
8298.36 477
8299.22 499
8300.08 452
8300.94 479
8301.80 453
8302.66 435
8303.52 416
8304.38 424
8305.25 448
8306.11 456
8306.97 463
8307.83 470
8308.69 479
8309.55 500
8310.41 479
8311.27 444
8312.13 445
8312.99 558
8313.85 520
8314.71 438
8315.57 409
8316.43 513
8317.29 463
8318.15 491
8319.02 557
8319.88 545
8320.74 514
8321.60 478
8322.46 484
8323.32 442
8324.18 428
8325.04 465
8325.90 463
8326.77 464
8327.63 498
8328.49 475
8329.35 481
8330.21 490
8331.07 496
8331.93 511
8332.80 426
8333.66 442
8334.52 477
8335.38 503
8336.24 504
8337.11 488
8337.97 458
8338.83 404
8339.69 459
8340.55 416
8341.42 419
8342.28 429
8343.14 426
8344.00 515
8344.86 477
8345.73 530
8346.59 542
8347.45 486
8348.31 445
8349.18 473
8350.04 478
8350.90 481
8351.76 552
8352.63 463
8353.49 454
8354.35 456
8355.22 463
8356.08 452
8356.94 408
8357.80 475
8358.67 468
8359.53 513
8360.39 531
8361.26 531
8362.12 539
8362.98 497
8363.85 473
8364.71 552
8365.57 575
8366.44 594
8367.30 479
8368.16 499
8369.03 508
8369.89 502
8370.75 467
8371.62 443
8372.48 456
8373.35 567
8374.21 545
8375.07 546
8375.94 550
8376.80 622
8377.67 506
8378.53 535
8379.39 525
8380.26 578
8381.12 516
8381.99 532
8382.85 521
8383.71 476
8384.58 504
8385.44 511
8386.31 485
8387.17 544
8388.04 595
8388.90 620
8389.77 581
8390.63 586
8391.50 574
8392.36 528
8393.22 518
8394.09 571
8394.95 580
8395.82 662
8396.68 642
8397.55 600
8398.41 594
8399.28 609
8400.14 619
8401.01 637
8401.88 565
8402.74 580
8403.61 584
8404.47 565
8405.34 568
8406.20 586
8407.07 568
8407.93 624
8408.80 637
8409.66 667
8410.53 643
8411.40 703
8412.26 741
8413.13 783
8413.99 774
8414.86 696
8415.73 700
8416.59 737
8417.46 819
8418.32 751
8419.19 751
8420.06 702
8420.92 733
8421.79 763
8422.65 798
8423.52 775
8424.39 746
8425.25 831
8426.12 778
8426.99 762
8427.85 791
8428.72 807
8429.59 799
8430.45 828
8431.32 831
8432.19 796
8433.05 901
8433.92 930
8434.79 857
8435.65 898
8436.52 899
8437.39 895
8438.26 924
8439.12 873
8439.99 938
8440.86 1070
8441.73 1077
8442.59 1067
8443.46 1172
8444.33 1135
8445.19 1142
8446.06 1179
8446.93 1183
8447.80 1121
8448.67 1156
8449.53 1140
8450.40 1175
8451.27 1270
8452.14 1302
8453.00 1430
8453.87 1567
8454.74 1678
8455.61 2087
8456.48 2674
8457.34 3353
8458.21 3956
8459.08 4249
8459.95 4403
8460.82 4465
8461.69 4152
8462.55 3585
8463.42 3149
8464.29 2669
8465.16 2328
8466.03 1864
8466.90 1738
8467.77 1541
8468.63 1221
8469.50 1160
8470.37 1135
8471.24 1081
8472.11 1016
8472.98 971
8473.85 939
8474.72 939
8475.58 927
8476.45 975
8477.32 922
8478.19 831
8479.06 888
8479.93 907
8480.80 793
8481.67 796
8482.54 793
8483.41 802
8484.28 812
8485.15 837
8486.02 919
8486.89 807
8487.76 879
8488.63 944
8489.50 929
8490.37 878
8491.24 778
8492.11 852
8492.98 864
8493.85 895
8494.72 935
8495.59 932
8496.46 985
8497.33 1027
8498.20 991
8499.07 1066
8499.94 952
8500.81 961
8501.68 826
8502.55 860
8503.42 816
8504.29 766
8505.16 779
8506.03 839
8506.90 782
8507.77 730
8508.64 810
8509.51 836
8510.38 811
8511.25 694
8512.13 742
8513.00 751
8513.87 726
8514.74 754
8515.61 736
8516.48 733
8517.35 799
8518.22 838
8519.09 805
8519.97 853
8520.84 801
8521.71 799
8522.58 828
8523.45 825
8524.32 792
8525.19 832
8526.07 868
8526.94 931
8527.81 908
8528.68 841
8529.55 816
8530.43 958
8531.30 931
8532.17 955
8533.04 951
8533.91 957
8534.79 878
8535.66 945
8536.53 951
8537.40 916
8538.27 883
8539.15 963
8540.02 918
8540.89 877
8541.76 903
8542.64 837
8543.51 780
8544.38 770
8545.25 793
8546.13 810
8547.00 859
8547.87 808
8548.74 792
8549.62 805
8550.49 787
8551.36 797
8552.24 830
8553.11 768
8553.98 721
8554.86 750
8555.73 753
8556.60 829
8557.48 820
8558.35 779
8559.22 799
8560.10 875
8560.97 755
8561.84 730
8562.72 730
8563.59 761
8564.46 714
8565.34 749
8566.21 691
8567.08 740
8567.96 735
8568.83 680
8569.71 706
8570.58 763
8571.45 713
8572.33 708
8573.20 781
8574.08 700
8574.95 740
8575.82 664
8576.70 724
8577.57 667
8578.45 635
8579.32 619
8580.20 617
8581.07 603
8581.94 570
8582.82 631
8583.69 632
8584.57 619
8585.44 614
8586.32 624
8587.19 666
8588.07 670
8588.94 690
8589.82 628
8590.69 689
8591.57 568
8592.44 594
8593.32 688
8594.19 712
8595.07 632
8595.94 532
8596.82 615
8597.69 613
8598.57 685
8599.44 651
8600.32 756
8601.19 738
8602.07 685
8602.95 655
8603.82 624
8604.70 610
8605.57 697
8606.45 726
8607.32 716
8608.20 697
8609.08 686
8609.95 725
8610.83 721
8611.70 728
8612.58 731
8613.46 754
8614.33 772
8615.21 730
8616.08 788
8616.96 751
8617.84 779
8618.71 705
8619.59 651
8620.47 655
8621.34 727
8622.22 662
8623.10 619
8623.97 647
8624.85 709
8625.73 688
8626.60 708
8627.48 702
8628.36 725
8629.23 711
8630.11 696
8630.99 779
8631.87 741
8632.74 780
8633.62 772
8634.50 797
8635.37 818
8636.25 799
8637.13 732
8638.01 691
8638.88 670
8639.76 706
8640.64 730
8641.52 714
8642.39 811
8643.27 853
8644.15 821
8645.03 821
8645.90 880
8646.78 804
8647.66 771
8648.54 824
8649.42 860
8650.29 802
8651.17 893
8652.05 901
8652.93 889
8653.81 977
8654.68 964
8655.56 906
8656.44 1004
8657.32 935
8658.20 1016
8659.08 993
8659.95 844
8660.83 855
8661.71 875
8662.59 987
8663.47 1051
8664.35 938
8665.23 995
8666.10 955
8666.98 938
8667.86 950
8668.74 944
8669.62 931
8670.50 903
8671.38 1032
8672.26 1109
8673.14 1105
8674.02 1089
8674.90 1172
8675.77 1300
8676.65 1404
8677.53 1454
8678.41 1513
8679.29 1403
8680.17 1441
8681.05 1468
8681.93 1359
8682.81 1180
8683.69 1247
8684.57 1197
8685.45 1193
8686.33 1112
8687.21 1093
8688.09 1118
8688.97 1114
8689.85 1162
8690.73 1260
8691.61 1419
8692.49 1752
8693.37 2078
8694.25 2325
8695.13 2708
8696.01 3015
8696.89 3057
8697.77 2846
8698.65 2669
8699.53 2441
8700.41 2065
8701.29 1781
8702.17 1469
8703.05 1455
8703.94 1304
8704.82 1191
8705.70 1105
8706.58 1041
8707.46 1062
8708.34 1015
8709.22 1002
8710.10 940
8710.98 975
8711.86 925
8712.75 891
8713.63 974
8714.51 996
8715.39 945
8716.27 897
8717.15 943
8718.03 966
8718.91 992
8719.80 982
8720.68 987
8721.56 972
8722.44 895
8723.32 1031
8724.20 1033
8725.09 995
8725.97 1041
8726.85 989
8727.73 1019
8728.61 1036
8729.50 1085
8730.38 1051
8731.26 1058
8732.14 1072
8733.02 1236
8733.91 1136
8734.79 1039
8735.67 1148
8736.55 1178
8737.44 1226
8738.32 1185
8739.20 1142
8740.08 1079
8740.97 1097
8741.85 1059
8742.73 1172
8743.61 1073
8744.50 1043
8745.38 1169
8746.26 1178
8747.15 1034
8748.03 1026
8748.91 1056
8749.79 1143
8750.68 1023
8751.56 1145
8752.44 1231
8753.33 1210
8754.21 1300
8755.09 1227
8755.98 1075
8756.86 1210
8757.74 1158
8758.63 1136
8759.51 1176
8760.39 1221
8761.28 1291
8762.16 1256
8763.05 1188
8763.93 1311
8764.81 1313
8765.70 1400
8766.58 1449
8767.46 1526
8768.35 1492
8769.23 1553
8770.12 1504
8771.00 1577
8771.89 1660
8772.77 1623
8773.65 1641
8774.54 1572
8775.42 1535
8776.31 1548
8777.19 1488
8778.08 1517
8778.96 1641
8779.84 1710
8780.73 1843
8781.61 2232
8782.50 2618
8783.38 3024
8784.27 3569
8785.15 3823
8786.04 4052
8786.92 4066
8787.81 3788
8788.69 3368
8789.58 3078
8790.46 2800
8791.35 2390
8792.23 2069
8793.12 1923
8794.00 1743
8794.89 1680
8795.77 1556
8796.66 1761
8797.55 1927
8798.43 2088
8799.32 2272
8800.20 2499
8801.09 2696
8801.97 2776
8802.86 2674
8803.74 2500
8804.63 2251
8805.52 2105
8806.40 1844
8807.29 1588
8808.17 1565
8809.06 1546
8809.95 1512
8810.83 1329
8811.72 1346
8812.60 1364
8813.49 1470
8814.38 1575
8815.26 1515
8816.15 1563
8817.04 1606
8817.92 1649
8818.81 1555
8819.70 1393
8820.58 1467
8821.47 1436
8822.36 1467
8823.24 1343
8824.13 1272
8825.02 1214
8825.90 1089
8826.79 1121
8827.68 1144
8828.56 1072
8829.45 1165
8830.34 1265
8831.23 1080
8832.11 1152
8833.00 1125
8833.89 1187
8834.77 1213
8835.66 1211
8836.55 1110
8837.44 1065
8838.32 1061
8839.21 1095
8840.10 1054
8840.99 1037
8841.88 1046
8842.76 1018
8843.65 1038
8844.54 958
8845.43 1013
8846.31 1028
8847.20 1047
8848.09 1028
8848.98 1036
8849.87 1080
8850.75 1052
8851.64 1036
8852.53 1048
8853.42 1008
8854.31 984
8855.20 998
8856.08 940
8856.97 952
8857.86 977
8858.75 903
8859.64 949
8860.53 1024
8861.42 1022
8862.30 995
8863.19 999
8864.08 1002
8864.97 940
8865.86 979
8866.75 997
8867.64 882
8868.53 963
8869.42 919
8870.30 948
8871.19 854
8872.08 858
8872.97 834
8873.86 830
8874.75 890
8875.64 831
8876.53 837
8877.42 812
8878.31 857
8879.20 830
8880.09 870
8880.98 880
8881.87 874
8882.76 828
8883.65 832
8884.54 827
8885.43 812
8886.32 740
8887.21 793
8888.10 806
8888.99 804
8889.88 753
8890.77 769
8891.66 754
8892.55 751
8893.44 780
8894.33 792
8895.22 792
8896.11 793
8897.00 751
8897.89 689
8898.78 811
8899.67 697
8900.56 674
8901.45 778
8902.34 804
8903.23 707
8904.12 731
8905.02 694
8905.91 666
8906.80 628
8907.69 614
8908.58 651
8909.47 659
8910.36 662
8911.25 681
8912.14 662
8913.04 707
8913.93 652
8914.82 677
8915.71 720
8916.60 608
8917.49 585
8918.38 649
8919.28 590
8920.17 525
8921.06 656
8921.95 635
8922.84 569
8923.73 531
8924.63 561
8925.52 602
8926.41 562
8927.30 661
8928.19 641
8929.09 557
8929.98 632
8930.87 660
8931.76 643
8932.65 599
8933.55 603
8934.44 611
8935.33 575
8936.22 602
8937.12 605
8938.01 585
8938.90 582
8939.79 631
8940.69 558
8941.58 615
8942.47 583
8943.37 558
8944.26 568
8945.15 578
8946.04 538
8946.94 607
8947.83 574
8948.72 567
8949.62 582
8950.51 584
8951.40 640
8952.30 595
8953.19 540
8954.08 520
8954.98 569
8955.87 602
8956.76 599
8957.66 565
8958.55 629
8959.44 606
8960.34 478
8961.23 499
8962.12 541
8963.02 555
8963.91 611
8964.81 580
8965.70 594
8966.59 575
8967.49 564
8968.38 529
8969.28 489
8970.17 497
8971.06 555
8971.96 515
8972.85 517
8973.75 523
8974.64 509
8975.54 552
8976.43 541
8977.32 568
8978.22 590
8979.11 533
8980.01 539
8980.90 534
8981.80 554
8982.69 534
8983.59 509
8984.48 510
8985.38 520
8986.27 521
8987.17 517
8988.06 528
8988.96 527
8989.85 530
8990.75 475
8991.64 470
8992.54 476
8993.43 512
8994.33 474
8995.22 428
8996.12 513
8997.01 467
8997.91 447
8998.81 485
8999.70 413
9000.60 459
9001.49 500
9002.39 491
9003.28 480
9004.18 471
9005.08 470
9005.97 464
9006.87 442
9007.76 466
9008.66 463
9009.56 439
9010.45 466
9011.35 465
9012.24 407
9013.14 434
9014.04 434
9014.93 447
9015.83 418
9016.73 442
9017.62 404
9018.52 470
9019.42 448
9020.31 448
9021.21 504
9022.11 499
9023.00 471
9023.90 429
9024.80 431
9025.69 427
9026.59 444
9027.49 441
9028.38 423
9029.28 403
9030.18 491
9031.08 477
9031.97 524
9032.87 389
9033.77 424
9034.66 386
9035.56 464
9036.46 401
9037.36 399
9038.25 458
9039.15 455
9040.05 415
9040.95 479
9041.85 438
9042.74 419
9043.64 452
9044.54 437
9045.44 455
9046.33 432
9047.23 459
9048.13 422
9049.03 443
9049.93 434
9050.82 407
9051.72 461
9052.62 430
9053.52 419
9054.42 469
9055.32 457
9056.21 472
9057.11 484
9058.01 410
9058.91 418
9059.81 455
9060.71 470
9061.61 467
9062.50 456
9063.40 477
9064.30 445
9065.20 471
9066.10 483
9067.00 499
9067.90 512
9068.80 452
9069.70 435
9070.60 442
9071.49 483
9072.39 430
9073.29 457
9074.19 493
9075.09 498
9075.99 469
9076.89 451
9077.79 394
9078.69 451
9079.59 402
9080.49 409
9081.39 452
9082.29 459
9083.19 420
9084.09 464
9084.99 491
9085.89 417
9086.79 404
9087.69 443
9088.59 483
9089.49 400
9090.39 393
9091.29 428
9092.19 489
9093.09 458
9093.99 395
9094.89 373
9095.79 456
9096.69 411
9097.59 399
9098.49 393
9099.39 410
9100.29 452
9101.19 397
9102.09 423
9102.99 421
9103.90 417
9104.80 427
9105.70 393
9106.60 416
9107.50 446
9108.40 466
9109.30 458
9110.20 457
9111.10 454
9112.00 396
9112.91 373
9113.81 378
9114.71 363
9115.61 424
9116.51 512
9117.41 404
9118.31 425
9119.22 419
9120.12 413
9121.02 411
9121.92 428
9122.82 408
9123.72 415
9124.63 411
9125.53 422
9126.43 429
9127.33 448
9128.23 421
9129.14 424
9130.04 420
9130.94 425
9131.84 408
9132.74 439
9133.65 404
9134.55 412
9135.45 383
9136.35 413
9137.26 381
9138.16 415
9139.06 386
9139.96 424
9140.87 394
9141.77 363
9142.67 381
9143.57 379
9144.48 387
9145.38 464
9146.28 459
9147.19 454
9148.09 412
9148.99 352
9149.90 407
9150.80 404
9151.70 418
9152.60 372
9153.51 411
9154.41 394
9155.31 383
9156.22 479
9157.12 409
9158.02 396
9158.93 374
9159.83 380
9160.74 428
9161.64 431
9162.54 415
9163.45 390
9164.35 436
9165.25 421
9166.16 402
9167.06 407
9167.97 389
9168.87 388
9169.77 446
9170.68 431
9171.58 358
9172.49 414
9173.39 389
9174.30 381
9175.20 346
9176.10 395
9177.01 436
9177.91 414
9178.82 401
9179.72 363
9180.63 367
9181.53 411
9182.44 346
9183.34 401
9184.25 415
9185.15 371
9186.05 392
9186.96 379
9187.86 380
9188.77 421
9189.67 427
9190.58 416
9191.48 380
9192.39 380
9193.30 366
9194.20 426
9195.11 419
9196.01 405
9196.92 402
9197.82 449
9198.73 418
9199.63 420
9200.54 432
9201.44 493
9202.35 455
9203.26 473
9204.16 511
9205.07 468
9205.97 406
9206.88 453
9207.78 407
9208.69 410
9209.60 375
9210.50 393
9211.41 442
9212.32 418
9213.22 394
9214.13 354
9215.03 419
9215.94 434
9216.85 379
9217.75 417
9218.66 477
9219.57 426
9220.47 453
9221.38 455
9222.29 489
9223.19 511
9224.10 406
9225.01 417
9225.91 410
9226.82 396
9227.73 370
9228.63 413
9229.54 355
9230.45 452
9231.36 468
9232.26 411
9233.17 358
9234.08 374
9234.98 357
9235.89 456
9236.80 451
9237.71 417
9238.61 397
9239.52 332
9240.43 378
9241.34 421
9242.24 412
9243.15 352
9244.06 366
9244.97 415
9245.87 453
9246.78 393
9247.69 376
9248.60 383
9249.51 393
9250.41 448
9251.32 410
9252.23 450
9253.14 399
9254.05 362
9254.96 365
9255.86 363
9256.77 349
9257.68 371
9258.59 390
9259.50 395
9260.41 386
9261.31 369
9262.22 360
9263.13 421
9264.04 450
9264.95 443
9265.86 471
9266.77 438
9267.68 467
9268.58 415
9269.49 426
9270.40 369
9271.31 378
9272.22 446
9273.13 429
9274.04 349
9274.95 410
9275.86 486
9276.77 452
9277.68 414
9278.59 376
9279.50 466
9280.40 430
9281.31 421
9282.22 385
9283.13 473
9284.04 502
9284.95 437
9285.86 406
9286.77 377
9287.68 469
9288.59 466
9289.50 394
9290.41 398
9291.32 408
9292.23 419
9293.14 405
9294.05 390
9294.96 402
9295.87 353
9296.78 455
9297.69 467
9298.60 464
9299.52 439
9300.43 435
9301.34 428
9302.25 423
9303.16 395
9304.07 447
9304.98 396
9305.89 439
9306.80 431
9307.71 421
9308.62 441
9309.53 433
9310.44 483
9311.36 512
9312.27 491
9313.18 438
9314.09 439
9315.00 406
9315.91 449
9316.82 466
9317.73 511
9318.64 478
9319.56 401
9320.47 440
9321.38 480
9322.29 449
9323.20 411
9324.11 421
9325.03 408
9325.94 423
9326.85 426
9327.76 471
9328.67 434
9329.59 407
9330.50 411
9331.41 412
9332.32 361
9333.23 380
9334.15 391
9335.06 377
9335.97 418
9336.88 437
9337.79 419
9338.71 402
9339.62 386
9340.53 392
9341.44 375
9342.36 414
9343.27 416
9344.18 388
9345.09 381
9346.01 418
9346.92 469
9347.83 399
9348.75 410
9349.66 445
9350.57 429
9351.48 379
9352.40 419
9353.31 446
9354.22 416
9355.14 448
9356.05 408
9356.96 428
9357.88 382
9358.79 437
9359.70 375
9360.62 421
9361.53 443
9362.44 406
9363.36 440
9364.27 408
9365.19 388
9366.10 393
9367.01 371
9367.93 422
9368.84 417
9369.75 400
9370.67 414
9371.58 365
9372.50 443
9373.41 434
9374.32 425
9375.24 437
9376.15 431
9377.07 388
9377.98 386
9378.90 397
9379.81 417
9380.72 449
9381.64 407
9382.55 401
9383.47 385
9384.38 396
9385.30 403
9386.21 422
9387.13 410
9388.04 425
9388.96 403
9389.87 395
9390.79 430
9391.70 437
9392.62 442
9393.53 529
9394.45 530
9395.36 499
9396.28 504
9397.19 453
9398.11 538
9399.02 508
9399.94 533
9400.85 457
9401.77 488
9402.68 459
9403.60 518
9404.52 467
9405.43 443
9406.35 480
9407.26 439
9408.18 486
9409.09 511
9410.01 508
9410.93 492
9411.84 483
9412.76 474
9413.67 479
9414.59 455
9415.51 495
9416.42 483
9417.34 454
9418.26 474
9419.17 459
9420.09 496
9421.00 554
9421.92 503
9422.84 472
9423.75 502
9424.67 442
9425.59 415
9426.50 470
9427.42 486
9428.34 493
9429.25 500
9430.17 508
9431.09 495
9432.00 538
9432.92 495
9433.84 483
9434.76 547
9435.67 517
9436.59 541
9437.51 556
9438.42 509
9439.34 567
9440.26 637
9441.18 633
9442.09 592
9443.01 529
9443.93 553
9444.85 571
9445.76 583
9446.68 583
9447.60 525
9448.52 545
9449.43 561
9450.35 515
9451.27 605
9452.19 700
9453.11 791
9454.02 846
9454.94 966
9455.86 1129
9456.78 1245
9457.70 1161
9458.62 1248
9459.53 1156
9460.45 968
9461.37 849
9462.29 774
9463.21 751
9464.13 641
9465.04 635
9465.96 648
9466.88 567
9467.80 521
9468.72 515
9469.64 543
9470.56 492
9471.48 508
9472.39 535
9473.31 502
9474.23 505
9475.15 547
9476.07 536
9476.99 480
9477.91 487
9478.83 509
9479.75 486
9480.67 507
9481.59 581
9482.51 618
9483.42 623
9484.34 602
9485.26 667
9486.18 700
9487.10 649
9488.02 525
9488.94 609
9489.86 556
9490.78 533
9491.70 498
9492.62 479
9493.54 504
9494.46 445
9495.38 464
9496.30 476
9497.22 484
9498.14 493
9499.06 509
9499.98 533
9500.90 495
9501.82 465
9502.74 486
9503.66 496
9504.58 477
9505.50 454
9506.43 460
9507.35 442
9508.27 507
9509.19 466
9510.11 454
9511.03 446
9511.95 542
9512.87 444
9513.79 448
9514.71 489
9515.63 490
9516.55 543
9517.48 461
9518.40 450
9519.32 505
9520.24 509
9521.16 457
9522.08 476
9523.00 488
9523.92 481
9524.85 515
9525.77 516
9526.69 493
9527.61 454
9528.53 479
9529.45 485
9530.38 456
9531.30 541
9532.22 518
9533.14 568
9534.06 517
9534.98 597
9535.91 611
9536.83 624
9537.75 572
9538.67 526
9539.60 565
9540.52 576
9541.44 534
9542.36 513
9543.28 531
9544.21 546
9545.13 453
9546.05 421
9546.97 417
9547.90 487
9548.82 478
9549.74 500
9550.66 478
9551.59 465
9552.51 469
9553.43 478
9554.36 488
9555.28 503
9556.20 457
9557.13 486
9558.05 434
9558.97 440
9559.89 438
9560.82 478
9561.74 485
9562.66 502
9563.59 512
9564.51 467
9565.43 471
9566.36 476
9567.28 501
9568.20 496
9569.13 492
9570.05 484
9570.98 489
9571.90 478
9572.82 482
9573.75 505
9574.67 435
9575.60 483
9576.52 464
9577.44 447
9578.37 473
9579.29 476
9580.22 426
9581.14 447
9582.06 456
9582.99 445
9583.91 427
9584.84 495
9585.76 480
9586.69 460
9587.61 452
9588.53 410
9589.46 431
9590.38 409
9591.31 412
9592.23 454
9593.16 450
9594.08 440
9595.01 431
9595.93 491
9596.86 434
9597.78 427
9598.71 453
9599.63 466
9600.56 463
9601.48 416
9602.41 450
9603.33 484
9604.26 455
9605.18 492
9606.11 469
9607.03 436
9607.96 477
9608.89 480
9609.81 476
9610.74 431
9611.66 486
9612.59 500
9613.51 492
9614.44 526
9615.37 501
9616.29 447
9617.22 478
9618.14 495
9619.07 442
9620.00 524
9620.92 530
9621.85 537
9622.77 488
9623.70 545
9624.63 523
9625.55 512
9626.48 517
9627.41 532
9628.33 520
9629.26 557
9630.19 573
9631.11 494
9632.04 537
9632.97 532
9633.89 546
9634.82 494
9635.75 562
9636.67 506
9637.60 519
9638.53 591
9639.45 576
9640.38 605
9641.31 540
9642.23 585
9643.16 581
9644.09 627
9645.02 632
9645.94 618
9646.87 624
9647.80 608
9648.73 652
9649.65 711
9650.58 662
9651.51 773
9652.44 798
9653.36 750
9654.29 803
9655.22 718
9656.15 701
9657.08 770
9658.00 723
9658.93 708
9659.86 700
9660.79 708
9661.72 650
9662.64 697
9663.57 665
9664.50 623
9665.43 744
9666.36 736
9667.28 717
9668.21 724
9669.14 718
9670.07 742
9671.00 675
9671.93 718
9672.86 768
9673.78 705
9674.71 824
9675.64 779
9676.57 698
9677.50 695
9678.43 718
9679.36 730
9680.29 638
9681.21 648
9682.14 715
9683.07 776
9684.00 726
9684.93 768
9685.86 743
9686.79 756
9687.72 835
9688.65 846
9689.58 844
9690.51 817
9691.44 882
9692.37 817
9693.30 822
9694.23 831
9695.16 875
9696.09 887
9697.02 877
9697.94 948
9698.87 1011
9699.80 1032
9700.73 1289
9701.66 1425
9702.59 1388
9703.52 1402
9704.45 1476
9705.39 1346
9706.32 1231
9707.25 1107
9708.18 1062
9709.11 1005
9710.04 877
9710.97 904
9711.90 829
9712.83 827
9713.76 869
9714.69 871
9715.62 815
9716.55 809
9717.48 966
9718.41 1047
9719.34 928
9720.27 885
9721.21 918
9722.14 869
9723.07 819
9724.00 719
9724.93 767
9725.86 702
9726.79 706
9727.72 754
9728.65 735
9729.59 693
9730.52 679
9731.45 695
9732.38 773
9733.31 758
9734.24 826
9735.17 813
9736.11 762
9737.04 787
9737.97 765
9738.90 705
9739.83 765
9740.77 717
9741.70 711
9742.63 717
9743.56 678
9744.49 650
9745.43 694
9746.36 710
9747.29 734
9748.22 657
9749.15 588
9750.09 660
9751.02 650
9751.95 640
9752.88 686
9753.82 679
9754.75 651
9755.68 622
9756.61 642
9757.55 645
9758.48 618
9759.41 614
9760.35 614
9761.28 576
9762.21 615
9763.14 691
9764.08 645
9765.01 595
9765.94 616
9766.88 615
9767.81 649
9768.74 627
9769.68 556
9770.61 626
9771.54 629
9772.48 563
9773.41 553
9774.34 570
9775.28 634
9776.21 588
9777.14 630
9778.08 684
9779.01 661
9779.94 624
9780.88 644
9781.81 708
9782.75 761
9783.68 767
9784.61 734
9785.55 727
9786.48 713
9787.42 651
9788.35 657
9789.28 708
9790.22 640
9791.15 625
9792.09 570
9793.02 577
9793.96 577
9794.89 580
9795.83 571
9796.76 569
9797.69 573
9798.63 596
9799.56 605
9800.50 614
9801.43 623
9802.37 592
9803.30 626
9804.24 633
9805.17 568
9806.11 604
9807.04 519
9807.98 535
9808.91 523
9809.85 515
9810.78 517
9811.72 474
9812.65 464
9813.59 496
9814.53 571
9815.46 559
9816.40 531
9817.33 545
9818.27 510
9819.20 494
9820.14 516
9821.07 484
9822.01 486
9822.95 460
9823.88 467
9824.82 535
9825.75 511
9826.69 483
9827.63 467
9828.56 462
9829.50 503
9830.43 441
9831.37 461
9832.31 457
9833.24 470
9834.18 487
9835.12 482
9836.05 479
9836.99 441
9837.93 450
9838.86 457
9839.80 415
9840.73 439
9841.67 465
9842.61 465
9843.55 436
9844.48 493
9845.42 477
9846.36 411
9847.29 491
9848.23 503
9849.17 443
9850.10 441
9851.04 402
9851.98 459
9852.92 510
9853.85 512
9854.79 499
9855.73 484
9856.67 476
9857.60 505
9858.54 482
9859.48 446
9860.42 472
9861.35 510
9862.29 465
9863.23 435
9864.17 495
9865.10 488
9866.04 483
9866.98 450
9867.92 477
9868.86 454
9869.79 410
9870.73 461
9871.67 467
9872.61 477
9873.55 500
9874.48 428
9875.42 412
9876.36 489
9877.30 513
9878.24 477
9879.18 418
9880.12 421
9881.05 463
9881.99 489
9882.93 440
9883.87 424
9884.81 465
9885.75 424
9886.69 418
9887.63 479
9888.56 479
9889.50 405
9890.44 400
9891.38 420
9892.32 399
9893.26 409
9894.20 369
9895.14 450
9896.08 477
9897.02 389
9897.96 366
9898.90 404
9899.84 398
9900.77 383
9901.71 426
9902.65 415
9903.59 446
9904.53 411
9905.47 405
9906.41 485
9907.35 433
9908.29 444
9909.23 444
9910.17 423
9911.11 402
9912.05 428
9912.99 444
9913.93 524
9914.87 424
9915.81 421
9916.75 439
9917.69 443
9918.63 458
9919.57 459
9920.52 429
9921.46 428
9922.40 438
9923.34 441
9924.28 482
9925.22 421
9926.16 531
9927.10 547
9928.04 598
9928.98 698
9929.92 721
9930.86 627
9931.80 707
9932.75 714
9933.69 694
9934.63 655
9935.57 604
9936.51 502
9937.45 484
9938.39 498
9939.33 516
9940.28 474
9941.22 463
9942.16 450
9943.10 462
9944.04 447
9944.98 384
9945.92 438
9946.87 438
9947.81 456
9948.75 445
9949.69 449
9950.63 425
9951.58 425
9952.52 393
9953.46 417
9954.40 433
9955.34 395
9956.29 394
9957.23 398
9958.17 416
9959.11 423
9960.06 436
9961.00 431
9961.94 400
9962.88 386
9963.83 422
9964.77 437
9965.71 391
9966.65 450
9967.60 430
9968.54 394
9969.48 401
9970.42 369
9971.37 377
9972.31 420
9973.25 316
9974.20 369
9975.14 392
9976.08 340
9977.03 311
9977.97 337
9978.91 378
9979.86 342
9980.80 349
9981.74 336
9982.69 359
9983.63 389
9984.57 393
9985.52 360
9986.46 406
9987.40 357
9988.35 357
9989.29 412
9990.23 401
9991.18 387
9992.12 403
9993.07 403
9994.01 383
9994.95 395
9995.90 324
9996.84 423
9997.79 352
9998.73 384
9999.67 348
10000.62 346
10001.56 403
10002.51 396
10003.45 400
10004.40 396
10005.34 393
10006.29 431
10007.23 409
10008.17 344
10009.12 364
10010.06 356
10011.01 403
10011.95 398
10012.90 384
10013.84 365
10014.79 365
10015.73 384
10016.68 379
10017.62 377
10018.57 401
10019.51 396
10020.46 398
10021.40 369
10022.35 338
10023.29 388
10024.24 414
10025.19 431
10026.13 415
10027.08 388
10028.02 382
10028.97 381
10029.91 372
10030.86 367
10031.80 316
10032.75 373
10033.70 349
10034.64 324
10035.59 370
10036.53 353
10037.48 333
10038.43 373
10039.37 356
10040.32 351
10041.26 371
10042.21 328
10043.16 379
10044.10 337
10045.05 356
10046.00 405
10046.94 364
10047.89 350
10048.84 325
10049.78 322
10050.73 355
10051.68 359
10052.62 363
10053.57 385
10054.52 372
10055.46 393
10056.41 359
10057.36 340
10058.30 324
10059.25 337
10060.20 348
10061.15 345
10062.09 321
10063.04 355
10063.99 321
10064.93 323
10065.88 287
10066.83 306
10067.78 315
10068.72 350
10069.67 316
10070.62 291
10071.57 257
10072.51 314
10073.46 387
10074.41 382
10075.36 312
10076.31 317
10077.25 341
10078.20 399
10079.15 385
10080.10 335
10081.05 322
10081.99 323
10082.94 308
10083.89 322
10084.84 304
10085.79 355
10086.74 354
10087.68 319
10088.63 316
10089.58 337
10090.53 399
10091.48 380
10092.43 310
10093.37 329
10094.32 358
10095.27 377
10096.22 312
10097.17 338
10098.12 291
10099.07 335
10100.02 336
10100.97 375
10101.91 359
10102.86 339
10103.81 378
10104.76 304
10105.71 338
10106.66 314
10107.61 327
10108.56 358
10109.51 340
10110.46 300
10111.41 359
10112.36 358
10113.31 318
10114.26 308
10115.21 295
10116.16 309
10117.11 337
10118.06 358
10119.01 349
10119.96 325
10120.91 349
10121.86 354
10122.81 347
10123.76 301
10124.71 290
10125.66 332
10126.61 344
10127.56 346
10128.51 386
10129.46 312
10130.41 339
10131.36 372
10132.31 321
10133.26 294
10134.21 301
10135.16 346
10136.11 327
10137.06 334
10138.01 321
10138.96 326
10139.91 330
10140.86 357
10141.82 293
10142.77 339
10143.72 367
10144.67 331
10145.62 327
10146.57 367
10147.52 327
10148.47 351
10149.42 316
10150.38 393
10151.33 375
10152.28 343
10153.23 324
10154.18 308
10155.13 306
10156.09 366
10157.04 352
10157.99 329
10158.94 329
10159.89 297
10160.84 373
10161.80 366
10162.75 312
10163.70 400
10164.65 418
10165.60 386
10166.56 345
10167.51 335
10168.46 317
10169.41 315
10170.36 322
10171.32 341
10172.27 346
10173.22 395
10174.17 366
10175.13 311
10176.08 317
10177.03 342
10177.98 331
10178.94 365
10179.89 331
10180.84 365
10181.80 369
10182.75 396
10183.70 427
10184.65 365
10185.61 336
10186.56 352
10187.51 401
10188.47 386
10189.42 414
10190.37 410
10191.33 359
10192.28 386
10193.23 409
10194.19 377
10195.14 370
10196.09 394
10197.05 392
10198.00 378
10198.95 385
10199.91 321
10200.86 324
10201.82 365
10202.77 357
10203.72 406
10204.68 344
10205.63 359
10206.58 411
10207.54 341
10208.49 383
10209.45 409
10210.40 454
10211.36 432
10212.31 396
10213.26 366
10214.22 362
10215.17 418
10216.13 364
10217.08 359
10218.04 346
10218.99 342
10219.94 356
10220.90 377
10221.85 388
10222.81 340
10223.76 431
10224.72 394
10225.67 359
10226.63 394
10227.58 334
10228.54 356
10229.49 400
10230.45 380
10231.40 374
10232.36 383
10233.31 377
10234.27 319
10235.22 383
10236.18 434
10237.14 410
10238.09 436
10239.05 455
10240.00 472
10240.96 491
10241.91 489
10242.87 448
10243.82 401
10244.78 430
10245.74 465
10246.69 434
10247.65 368
10248.60 349
10249.56 346
10250.52 335
10251.47 352
10252.43 372
10253.38 368
10254.34 335
10255.30 342
10256.25 389
10257.21 393
10258.17 362
10259.12 340
10260.08 325
10261.04 292
10261.99 350
10262.95 342
10263.91 362
10264.86 304
10265.82 340
10266.78 374
10267.73 296
10268.69 277
10269.65 268
10270.60 270
10271.56 353
10272.52 306
10273.47 284
10274.43 353
10275.39 298
10276.35 288
10277.30 277
10278.26 279
10279.22 354
10280.18 370
10281.13 336
10282.09 316
10283.05 327
10284.01 319
10284.96 331
10285.92 292
10286.88 279
10287.84 282
10288.79 299
10289.75 290
10290.71 286
10291.67 313
10292.63 311
10293.58 359
10294.54 335
10295.50 296
10296.46 327
10297.42 323
10298.38 346
10299.33 299
10300.29 276
10301.25 323
10302.21 289
10303.17 291
10304.13 330
10305.08 354
10306.04 373
10307.00 325
10307.96 310
10308.92 316
10309.88 329
10310.84 347
10311.80 316
10312.75 298
10313.71 332
10314.67 317
10315.63 296
10316.59 275
10317.55 289
10318.51 261
10319.47 309
10320.43 335
10321.39 302
10322.35 351
10323.31 347
10324.27 283
10325.23 271
10326.18 240
10327.14 291
10328.10 305
10329.06 268
10330.02 265
10330.98 235
10331.94 289
10332.90 283
10333.86 310
10334.82 300
10335.78 279
10336.74 263
10337.70 297
10338.66 267
10339.62 296
10340.58 305
10341.54 270
10342.50 311
10343.46 330
10344.43 317
10345.39 319
10346.35 296
10347.31 310
10348.27 319
10349.23 303
10350.19 327
10351.15 346
10352.11 239
10353.07 301
10354.03 291
10354.99 325
10355.95 312
10356.91 304
10357.88 303
10358.84 369
10359.80 344
10360.76 337
10361.72 313
10362.68 328
10363.64 296
10364.60 290
10365.57 325
10366.53 300
10367.49 282
10368.45 298
10369.41 332
10370.37 337
10371.34 316
10372.30 290
10373.26 320
10374.22 323
10375.18 343
10376.14 302
10377.11 327
10378.07 300
10379.03 315
10379.99 375
10380.95 279
10381.92 315
10382.88 289
10383.84 330
10384.80 283
10385.77 292
10386.73 301
10387.69 331
10388.65 312
10389.62 291
10390.58 293
10391.54 278
10392.50 310
10393.47 283
10394.43 264
10395.39 236
10396.35 307
10397.32 286
10398.28 294
10399.24 318
10400.21 279
10401.17 285
10402.13 321
10403.10 301
10404.06 323
10405.02 272
10405.99 289
10406.95 289
10407.91 287
10408.88 284
10409.84 291
10410.80 275
10411.77 317
10412.73 299
10413.69 274
10414.66 287
10415.62 271
10416.58 297
10417.55 359
10418.51 365
10419.48 322
10420.44 329
10421.40 415
10422.37 413
10423.33 439
10424.30 392
10425.26 360
10426.23 362
10427.19 356
10428.15 333
10429.12 315
10430.08 345
10431.05 356
10432.01 331
10432.98 337
10433.94 298
10434.91 318
10435.87 310
10436.83 341
10437.80 323
10438.76 307
10439.73 303
10440.69 344
10441.66 306
10442.62 302
10443.59 309
10444.55 273
10445.52 311
10446.48 276
10447.45 307
10448.41 297
10449.38 323
10450.35 333
10451.31 289
10452.28 283
10453.24 247
10454.21 239
10455.17 266
10456.14 272
10457.10 308
10458.07 330
10459.04 333
10460.00 287
10460.97 278
10461.93 284
10462.90 250
10463.87 313
10464.83 294
10465.80 348
10466.76 271
10467.73 278
10468.70 314
10469.66 288
10470.63 332
10471.59 290
10472.56 295
10473.53 249
10474.49 279
10475.46 258
10476.43 307
10477.39 297
10478.36 295
10479.33 236
10480.29 258
10481.26 274
10482.23 276
10483.19 280
10484.16 329
10485.13 326
10486.09 320
10487.06 296
10488.03 281
10489.00 281
10489.96 311
10490.93 321
10491.90 287
10492.87 287
10493.83 291
10494.80 265
10495.77 296
10496.73 260
10497.70 270
10498.67 327
10499.64 295
10500.61 279
10501.57 278
10502.54 295
10503.51 277
10504.48 259
10505.44 251
10506.41 323
10507.38 299
10508.35 279
10509.32 282
10510.28 323
10511.25 286
10512.22 306
10513.19 305
10514.16 299
10515.13 284
10516.09 291
10517.06 309
10518.03 245
10519.00 254
10519.97 297
10520.94 310
10521.91 259
10522.87 324
10523.84 311
10524.81 321
10525.78 254
10526.75 296
10527.72 286
10528.69 262
10529.66 302
10530.63 288
10531.59 297
10532.56 308
10533.53 334
10534.50 277
10535.47 286
10536.44 314
10537.41 325
10538.38 316
10539.35 304
10540.32 268
10541.29 296
10542.26 286
10543.23 276
10544.20 280
10545.17 330
10546.14 292
10547.11 329
10548.08 291
10549.05 279
10550.02 321
10550.99 278
10551.96 301
10552.93 327
10553.90 310
10554.87 318
10555.84 299
10556.81 293
10557.78 290
10558.75 293
10559.72 321
10560.69 341
10561.66 365
10562.63 381
10563.60 407
10564.57 450
10565.54 458
10566.51 427
10567.48 404
10568.45 408
10569.42 400
10570.40 368
10571.37 316
10572.34 361
10573.31 346
10574.28 295
10575.25 295
10576.22 337
10577.19 295
10578.16 307
10579.14 311
10580.11 312
10581.08 319
10582.05 338
10583.02 376
10583.99 305
10584.96 288
10585.94 334
10586.91 337
10587.88 289
10588.85 334
10589.82 351
10590.79 339
10591.77 319
10592.74 316
10593.71 342
10594.68 359
10595.65 339
10596.63 337
10597.60 316
10598.57 344
10599.54 354
10600.52 336
10601.49 356
10602.46 340
10603.43 326
10604.41 346
10605.38 293
10606.35 312
10607.32 282
10608.30 288
10609.27 293
10610.24 282
10611.21 274
10612.19 276
10613.16 303
10614.13 302
10615.11 283
10616.08 279
10617.05 281
10618.02 305
10619.00 291
10619.97 297
10620.94 310
10621.92 234
10622.89 281
10623.86 276
10624.84 274
10625.81 273
10626.78 301
10627.76 267
10628.73 295
10629.71 298
10630.68 313
10631.65 308
10632.63 308
10633.60 334
10634.57 290
10635.55 326
10636.52 308
10637.50 304
10638.47 316
10639.44 363
10640.42 351
10641.39 332
10642.37 382
10643.34 410
10644.31 425
10645.29 379
10646.26 379
10647.24 315
10648.21 353
10649.19 330
10650.16 293
10651.14 317
10652.11 294
10653.09 304
10654.06 274
10655.04 287
10656.01 275
10656.98 272
10657.96 277
10658.93 323
10659.91 333
10660.88 365
10661.86 284
10662.84 316
10663.81 290
10664.79 299
10665.76 306
10666.74 281
10667.71 260
10668.69 312
10669.66 348
10670.64 295
10671.61 283
10672.59 280
10673.56 311
10674.54 312
10675.52 292
10676.49 278
10677.47 289
10678.44 310
10679.42 337
10680.40 320
10681.37 354
10682.35 309
10683.32 308
10684.30 305
10685.28 306
10686.25 281
10687.23 306
10688.20 312
10689.18 284
10690.16 273
10691.13 269
10692.11 288
10693.09 302
10694.06 259
10695.04 272
10696.02 276
10696.99 202
10697.97 247
10698.95 292
10699.92 281
10700.90 281
10701.88 271
10702.85 304
10703.83 272
10704.81 231
10705.79 262
10706.76 251
10707.74 274
10708.72 247
10709.70 260
10710.67 284
10711.65 237
10712.63 293
10713.60 274
10714.58 260
10715.56 236
10716.54 266
10717.52 285
10718.49 303
10719.47 268
10720.45 247
10721.43 271
10722.40 239
10723.38 280
10724.36 260
10725.34 273
10726.32 226
10727.29 262
10728.27 285
10729.25 258
10730.23 252
10731.21 279
10732.19 288
10733.16 239
10734.14 307
10735.12 277
10736.10 266
10737.08 221
10738.06 275
10739.03 300
10740.01 258
10740.99 260
10741.97 279
10742.95 278
10743.93 281
10744.91 255
10745.89 281
10746.87 257
10747.84 268
10748.82 270
10749.80 246
10750.78 253
10751.76 257
10752.74 241
10753.72 258
10754.70 276
10755.68 256
10756.66 252
10757.64 243
10758.62 283
10759.60 326
10760.58 256
10761.56 245
10762.54 243
10763.52 229
10764.50 255
10765.48 274
10766.45 274
10767.43 230
10768.41 271
10769.39 243
10770.38 256
10771.36 290
10772.34 275
10773.32 280
10774.30 249
10775.28 255
10776.26 230
10777.24 265
10778.22 274
10779.20 267
10780.18 288
10781.16 269
10782.14 271
10783.12 288
10784.10 309
10785.08 309
10786.06 277
10787.04 313
10788.02 287
10789.00 258
10789.99 290
10790.97 278
10791.95 289
10792.93 278
10793.91 269
10794.89 295
10795.87 267
10796.85 233
10797.84 261
10798.82 252
10799.80 231
10800.78 215
10801.76 256
10802.74 243
10803.72 228
10804.71 250
10805.69 284
10806.67 263
10807.65 255
10808.63 273
10809.61 255
10810.60 228
10811.58 213
10812.56 259
10813.54 292
10814.52 302
10815.51 296
10816.49 250
10817.47 278
10818.45 250
10819.44 290
10820.42 270
10821.40 288
10822.38 274
10823.37 254
10824.35 280
10825.33 241
10826.31 257
10827.30 239
10828.28 228
10829.26 191
10830.24 241
10831.23 286
10832.21 284
10833.19 270
10834.18 280
10835.16 260
10836.14 276
10837.13 280
10838.11 277
10839.09 281
10840.07 286
10841.06 278
10842.04 266
10843.02 276
10844.01 268
10844.99 276
10845.98 269
10846.96 240
10847.94 270
10848.93 250
10849.91 265
10850.89 263
10851.88 255
10852.86 277
10853.84 263
10854.83 265
10855.81 276
10856.80 269
10857.78 265
10858.77 298
10859.75 276
10860.73 276
10861.72 269
10862.70 228
10863.69 243
10864.67 251
10865.66 256
10866.64 280
10867.62 244
10868.61 279
10869.59 283
10870.58 298
10871.56 287
10872.55 270
10873.53 266
10874.52 250
10875.50 300
10876.49 301
10877.47 312
10878.46 300
10879.44 279
10880.43 325
10881.41 261
10882.40 235
10883.38 240
10884.37 314
10885.35 305
10886.34 257
10887.32 311
10888.31 350
10889.29 321
10890.28 299
10891.27 338
10892.25 357
10893.24 343
10894.22 347
10895.21 321
10896.19 343
10897.18 343
10898.17 353
10899.15 331
10900.14 329
10901.12 309
10902.11 301
10903.10 296
10904.08 325
10905.07 386
10906.05 338
10907.04 370
10908.03 385
10909.01 351
10910.00 385
10910.99 341
10911.97 322
10912.96 311
10913.95 356
10914.93 345
10915.92 347
10916.91 345
10917.89 399
10918.88 362
10919.87 357
10920.85 345
10921.84 340
10922.83 351
10923.81 374
10924.80 401
10925.79 329
10926.78 305
10927.76 338
10928.75 346
10929.74 390
10930.73 379
10931.71 422
10932.70 371
10933.69 336
10934.68 396
10935.66 401
10936.65 382
10937.64 350
10938.63 402
10939.61 387
10940.60 434
10941.59 399
10942.58 407
10943.57 405
10944.55 398
10945.54 442
10946.53 409
10947.52 411
10948.51 459
10949.49 466
10950.48 447
10951.47 490
10952.46 467
10953.45 462
10954.44 465
10955.42 517
10956.41 499
10957.40 531
10958.39 557
10959.38 616
10960.37 649
10961.36 609
10962.34 644
10963.33 641
10964.32 673
10965.31 673
10966.30 656
10967.29 627
10968.28 638
10969.27 602
10970.26 557
10971.25 529
10972.24 527
10973.22 505
10974.21 508
10975.20 506
10976.19 536
10977.18 564
10978.17 524
10979.16 473
10980.15 518
10981.14 484
10982.13 536
10983.12 498
10984.11 511
10985.10 487
10986.09 514
10987.08 488
10988.07 562
10989.06 570
10990.05 564
10991.04 492
10992.03 519
10993.02 613
10994.01 534
10995.00 550
10995.99 593
10996.98 560
10997.97 598
10998.96 720
10999.95 759
11000.94 831
11001.93 910
11002.92 981
11003.92 982
11004.91 941
11005.90 942
11006.89 931
11007.88 904
11008.87 836
11009.86 715
11010.85 689
11011.84 656
11012.83 595
11013.82 559
11014.82 555
11015.81 541
11016.80 526
11017.79 502
11018.78 494
11019.77 525
11020.76 467
11021.76 456
11022.75 478
11023.74 486
11024.73 506
11025.72 509
11026.71 445
11027.70 462
11028.70 396
11029.69 454
11030.68 421
11031.67 446
11032.66 429
11033.66 421
11034.65 398
11035.64 432
11036.63 420
11037.62 425
11038.62 433
11039.61 442
11040.60 391
11041.59 430
11042.59 419
11043.58 369
11044.57 396
11045.56 430
11046.56 354
11047.55 399
11048.54 416
11049.53 357
11050.53 377
11051.52 376
11052.51 357
11053.51 397
11054.50 416
11055.49 342
11056.49 373
11057.48 394
11058.47 371
11059.46 328
11060.46 389
11061.45 373
11062.44 390
11063.44 375
11064.43 323
11065.42 356
11066.42 359
11067.41 347
11068.41 312
11069.40 339
11070.39 334
11071.39 329
11072.38 332
11073.37 382
11074.37 350
11075.36 334
11076.36 351
11077.35 345
11078.34 369
11079.34 426
11080.33 356
11081.33 341
11082.32 364
11083.31 321
11084.31 358
11085.30 343
11086.30 380
11087.29 399
11088.29 357
11089.28 344
11090.28 366
11091.27 363
11092.27 329
11093.26 364
11094.25 356
11095.25 394
11096.24 362
11097.24 365
11098.23 351
11099.23 420
11100.22 387
11101.22 337
11102.21 347
11103.21 350
11104.20 364
11105.20 319
11106.20 302
11107.19 347
11108.19 378
11109.18 323
11110.18 304
11111.17 334
11112.17 360
11113.16 354
11114.16 313
11115.15 336
11116.15 407
11117.15 351
11118.14 314
11119.14 315
11120.13 369
11121.13 311
11122.13 334
11123.12 371
11124.12 426
11125.11 376
11126.11 396
11127.11 338
11128.10 317
11129.10 374
11130.10 336
11131.09 315
11132.09 327
11133.09 325
11134.08 337
11135.08 362
11136.07 330
11137.07 318
11138.07 349
11139.07 342
11140.06 330
11141.06 330
11142.06 350
11143.05 348
11144.05 323
11145.05 312
11146.04 345
11147.04 324
11148.04 330
11149.04 349
11150.03 328
11151.03 347
11152.03 290
11153.02 321
11154.02 331
11155.02 332
11156.02 340
11157.01 311
11158.01 335
11159.01 335
11160.01 267
11161.01 312
11162.00 309
11163.00 312
11164.00 326
11165.00 304
11165.99 271
11166.99 313
11167.99 281
11168.99 338
11169.99 319
11170.99 281
11171.98 294
11172.98 257
11173.98 316
11174.98 315
11175.98 311
11176.98 294
11177.97 291
11178.97 278
11179.97 298
11180.97 271
11181.97 259
11182.97 277
11183.97 281
11184.96 276
11185.96 299
11186.96 291
11187.96 276
11188.96 263
11189.96 272
11190.96 310
11191.96 302
11192.96 302
11193.96 304
11194.96 302
11195.96 287
11196.95 284
11197.95 289
11198.95 267
11199.95 294
11200.95 346
11201.95 311
11202.95 268
11203.95 268
11204.95 256
11205.95 261
11206.95 269
11207.95 247
11208.95 280
11209.95 266
11210.95 293
11211.95 274
11212.95 258
11213.95 298
11214.95 296
11215.95 328
11216.95 329
11217.95 314
11218.95 286
11219.95 274
11220.95 274
11221.95 307
11222.95 280
11223.95 300
11224.95 313
11225.96 283
11226.96 290
11227.96 286
11228.96 277
11229.96 264
11230.96 283
11231.96 288
11232.96 278
11233.96 280
11234.96 281
11235.96 290
11236.97 281
11237.97 293
11238.97 285
11239.97 316
11240.97 288
11241.97 286
11242.97 301
11243.98 256
11244.98 255
11245.98 253
11246.98 284
11247.98 290
11248.98 289
11249.98 278
11250.99 321
11251.99 314
11252.99 271
11253.99 251
11254.99 281
11256.00 297
11257.00 290
11258.00 293
11259.00 306
11260.00 275
11261.01 311
11262.01 278
11263.01 282
11264.01 276
11265.02 254
11266.02 276
11267.02 285
11268.02 269
11269.03 313
11270.03 321
11271.03 277
11272.03 285
11273.04 269
11274.04 321
11275.04 330
11276.05 340
11277.05 365
11278.05 301
11279.05 360
11280.06 350
11281.06 318
11282.06 286
11283.07 318
11284.07 343
11285.07 340
11286.08 331
11287.08 310
11288.08 306
11289.09 277
11290.09 263
11291.09 270
11292.10 288
11293.10 303
11294.11 318
11295.11 296
11296.11 303
11297.12 324
11298.12 328
11299.13 338
11300.13 336
11301.13 297
11302.14 339
11303.14 336
11304.15 353
11305.15 339
11306.15 327
11307.16 323
11308.16 315
11309.17 315
11310.17 332
11311.18 338
11312.18 305
11313.18 311
11314.19 345
11315.19 358
11316.20 358
11317.20 342
11318.21 374
11319.21 329
11320.22 324
11321.22 361
11322.23 365
11323.23 361
11324.24 335
11325.24 378
11326.25 349
11327.25 299
11328.26 347
11329.26 367
11330.27 396
11331.27 329
11332.28 339
11333.29 321
11334.29 354
11335.30 302
11336.30 321
11337.31 320
11338.31 312
11339.32 319
11340.33 378
11341.33 371
11342.34 402
11343.34 344
11344.35 307
11345.35 363
11346.36 411
11347.37 335
11348.37 333
11349.38 349
11350.39 319
11351.39 317
11352.40 337
11353.40 336
11354.41 335
11355.42 351
11356.42 342
11357.43 331
11358.44 330
11359.44 318
11360.45 319
11361.46 340
11362.46 347
11363.47 330
11364.48 307
11365.48 323
11366.49 339
11367.50 352
11368.50 333
11369.51 313
11370.52 310
11371.53 320
11372.53 272
11373.54 286
11374.55 301
11375.56 346
11376.56 395
11377.57 331
11378.58 302
11379.59 301
11380.59 341
11381.60 364
11382.61 343
11383.62 343
11384.62 318
11385.63 352
11386.64 333
11387.65 326
11388.65 315
11389.66 339
11390.67 379
11391.68 340
11392.69 314
11393.69 325
11394.70 351
11395.71 360
11396.72 329
11397.73 354
11398.74 336
11399.74 370
11400.75 329
11401.76 332
11402.77 342
11403.78 364
11404.79 328
11405.80 363
11406.80 378
11407.81 376
11408.82 382
11409.83 415
11410.84 423
11411.85 395
11412.86 388
11413.87 353
11414.88 352
11415.89 356
11416.89 376
11417.90 346
11418.91 349
11419.92 355
11420.93 357
11421.94 346
11422.95 408
11423.96 385
11424.97 377
11425.98 420
11426.99 448
11428.00 435
11429.01 404
11430.02 407
11431.03 405
11432.04 413
11433.05 343
11434.06 395
11435.07 363
11436.08 414
11437.09 395
11438.10 379
11439.11 370
11440.12 427
11441.13 424
11442.14 421
11443.15 422
11444.16 435
11445.17 375
11446.18 403
11447.19 403
11448.20 404
11449.21 410
11450.22 386
11451.23 395
11452.24 394
11453.25 396
11454.27 408
11455.28 463
11456.29 457
11457.30 438
11458.31 439
11459.32 409
11460.33 458
11461.34 470
11462.35 481
11463.36 434
11464.38 482
11465.39 469
11466.40 501
11467.41 488
11468.42 512
11469.43 485
11470.44 457
11471.46 456
11472.47 450
11473.48 487
11474.49 465
11475.50 472
11476.52 468
11477.53 458
11478.54 432
11479.55 482
11480.56 476
11481.57 514
11482.59 526
11483.60 514
11484.61 482
11485.62 500
11486.64 510
11487.65 504
11488.66 524
11489.67 534
11490.69 538
11491.70 550
11492.71 535
11493.72 489
11494.74 552
11495.75 533
11496.76 588
11497.77 560
11498.79 552
11499.80 561
11500.81 599
11501.83 603
11502.84 606
11503.85 654
11504.86 673
11505.88 681
11506.89 628
11507.90 734
11508.92 682
11509.93 648
11510.94 647
11511.96 637
11512.97 671
11513.98 704
11515.00 681
11516.01 693
11517.02 748
11518.04 706
11519.05 648
11520.07 742
11521.08 684
11522.09 725
11523.11 785
11524.12 821
11525.13 843
11526.15 836
11527.16 828
11528.18 923
11529.19 973
11530.21 991
11531.22 1092
11532.23 1069
11533.25 1097
11534.26 1118
11535.28 1058
11536.29 1153
11537.31 1158
11538.32 1181
11539.34 1177
11540.35 1271
11541.36 1446
11542.38 1604
11543.39 1719
11544.41 1956
11545.42 2331
11546.44 2580
11547.45 2727
11548.47 3017
11549.48 3167
11550.50 3322
11551.51 3200
11552.53 3049
11553.54 2724
11554.56 2467
11555.57 2176
11556.59 1902
11557.61 1716
11558.62 1553
11559.64 1401
11560.65 1287
11561.67 1227
11562.68 1169
11563.70 1237
11564.71 1288
11565.73 1237
11566.75 1094
11567.76 1097
11568.78 1088
11569.79 1043
11570.81 1006
11571.83 1072
11572.84 1010
11573.86 1009
11574.87 1028
11575.89 983
11576.91 961
11577.92 1017
11578.94 1057
11579.96 1027
11580.97 1068
11581.99 1073
11583.00 1023
11584.02 1055
11585.04 1108
11586.05 999
11587.07 1001
11588.09 1134
11589.10 1057
11590.12 1073
11591.14 1114
11592.16 1145
11593.17 1151
11594.19 1043
11595.21 1057
11596.22 1050
11597.24 1124
11598.26 1095
11599.28 1181
11600.29 1262
11601.31 1304
11602.33 1431
11603.34 1610
11604.36 1771
11605.38 1919
11606.40 2148
11607.41 2285
11608.43 2306
11609.45 2161
11610.47 2057
11611.49 1882
11612.50 1710
11613.52 1659
11614.54 1532
11615.56 1317
11616.58 1197
11617.59 1210
11618.61 1116
11619.63 1048
11620.65 1035
11621.67 984
11622.68 971
11623.70 953
11624.72 1000
11625.74 1041
11626.76 1069
11627.78 1061
11628.79 996
11629.81 982
11630.83 919
11631.85 969
11632.87 893
11633.89 900
11634.91 967
11635.93 920
11636.94 894
11637.96 933
11638.98 877
11640.00 869
11641.02 839
11642.04 840
11643.06 830
11644.08 839
11645.10 813
11646.12 798
11647.14 795
11648.16 790
11649.17 842
11650.19 770
11651.21 732
11652.23 772
11653.25 674
11654.27 688
11655.29 634
11656.31 637
11657.33 658
11658.35 644
11659.37 627
11660.39 667
11661.41 654
11662.43 641
11663.45 664
11664.47 605
11665.49 618
11666.51 644
11667.53 618
11668.55 619
11669.57 579
11670.59 601
11671.61 544
11672.63 492
11673.65 623
11674.67 613
11675.70 597
11676.72 595
11677.74 601
11678.76 567
11679.78 621
11680.80 567
11681.82 532
11682.84 581
11683.86 623
11684.88 637
11685.90 613
11686.92 554
11687.95 598
11688.97 580
11689.99 590
11691.01 615
11692.03 631
11693.05 621
11694.07 603
11695.10 612
11696.12 573
11697.14 612
11698.16 601
11699.18 628
11700.20 609
11701.22 596
11702.25 593
11703.27 554
11704.29 580
11705.31 562
11706.33 494
11707.36 496
11708.38 568
11709.40 528
11710.42 510
11711.44 505
11712.47 510
11713.49 484
11714.51 478
11715.53 488
11716.56 481
11717.58 500
11718.60 497
11719.62 507
11720.65 504
11721.67 484
11722.69 495
11723.71 508
11724.74 433
11725.76 447
11726.78 485
11727.80 458
11728.83 431
11729.85 421
11730.87 462
11731.90 440
11732.92 388
11733.94 379
11734.97 429
11735.99 474
11737.01 465
11738.04 479
11739.06 398
11740.08 415
11741.11 455
11742.13 420
11743.15 432
11744.18 444
11745.20 453
11746.22 420
11747.25 390
11748.27 411
11749.30 397
11750.32 417
11751.34 468
11752.37 428
11753.39 377
11754.42 383
11755.44 403
11756.46 429
11757.49 429
11758.51 356
11759.54 380
11760.56 393
11761.58 400
11762.61 407
11763.63 403
11764.66 412
11765.68 324
11766.71 353
11767.73 369
11768.76 325
11769.78 362
11770.81 320
11771.83 331
11772.86 340
11773.88 346
11774.91 388
11775.93 406
11776.96 356
11777.98 367
11779.01 353
11780.03 376
11781.06 362
11782.08 361
11783.11 359
11784.13 332
11785.16 359
11786.18 372
11787.21 391
11788.23 410
11789.26 367
11790.28 343
11791.31 360
11792.34 336
11793.36 330
11794.39 342
11795.41 309
11796.44 338
11797.47 331
11798.49 340
11799.52 321
11800.54 310
11801.57 273
11802.60 301
11803.62 317
11804.65 317
11805.67 331
11806.70 336
11807.73 321
11808.75 311
11809.78 295
11810.81 324
11811.83 338
11812.86 335
11813.89 313
11814.91 349
11815.94 343
11816.97 317
11817.99 298
11819.02 298
11820.05 289
11821.07 314
11822.10 283
11823.13 294
11824.16 318
11825.18 335
11826.21 281
11827.24 305
11828.26 282
11829.29 301
11830.32 299
11831.35 330
11832.37 358
11833.40 348
11834.43 352
11835.46 315
11836.48 350
11837.51 330
11838.54 300
11839.57 276
11840.59 293
11841.62 263
11842.65 274
11843.68 305
11844.71 330
11845.73 286
11846.76 344
11847.79 308
11848.82 274
11849.85 312
11850.88 265
11851.90 282
11852.93 304
11853.96 293
11854.99 285
11856.02 291
11857.05 330
11858.07 309
11859.10 310
11860.13 287
11861.16 259
11862.19 275
11863.22 298
11864.25 319
11865.28 358
11866.30 318
11867.33 275
11868.36 305
11869.39 350
11870.42 327
11871.45 304
11872.48 327
11873.51 327
11874.54 299
11875.57 294
11876.60 310
11877.63 318
11878.65 325
11879.68 335
11880.71 316
11881.74 304
11882.77 322
11883.80 299
11884.83 313
11885.86 338
11886.89 293
11887.92 287
11888.95 302
11889.98 344
11891.01 320
11892.04 322
11893.07 307
11894.10 318
11895.13 371
11896.16 335
11897.19 284
11898.22 338
11899.25 307
11900.28 356
11901.31 365
11902.34 336
11903.38 353
11904.41 378
11905.44 353
11906.47 381
11907.50 402
11908.53 361
11909.56 323
11910.59 331
11911.62 361
11912.65 355
11913.68 341
11914.71 358
11915.75 383
11916.78 367
11917.81 322
11918.84 297
11919.87 369
11920.90 348
11921.93 386
11922.96 369
11924.00 376
11925.03 367
11926.06 369
11927.09 351
11928.12 378
11929.15 397
11930.18 411
11931.22 445
11932.25 463
11933.28 496
11934.31 509
11935.34 518
11936.38 478
11937.41 452
11938.44 466
11939.47 487
11940.50 473
11941.54 367
11942.57 418
11943.60 388
11944.63 355
11945.67 401
11946.70 393
11947.73 408
11948.76 360
11949.80 347
11950.83 349
11951.86 370
11952.89 372
11953.93 394
11954.96 383
11955.99 397
11957.02 345
11958.06 334
11959.09 353
11960.12 318
11961.16 349
11962.19 350
11963.22 362
11964.26 355
11965.29 364
11966.32 356
11967.36 338
11968.39 319
11969.42 287
11970.46 290
11971.49 302
11972.52 317
11973.56 336
11974.59 326
11975.62 322
11976.66 326
11977.69 324
11978.73 337
11979.76 291
11980.79 289
11981.83 294
11982.86 348
11983.89 311
11984.93 339
11985.96 337
11987.00 335
11988.03 316
11989.07 273
11990.10 312
11991.13 320
11992.17 347
11993.20 328
11994.24 308
11995.27 333
11996.31 336
11997.34 325
11998.38 331
11999.41 318
12000.45 319
12001.48 333
12002.51 293
12003.55 280
12004.58 311
12005.62 347
12006.65 293
12007.69 341
12008.72 336
12009.76 351
12010.80 338
12011.83 365
12012.87 299
12013.90 344
12014.94 338
12015.97 371
12017.01 324
12018.04 317
12019.08 363
12020.11 352
12021.15 340
12022.19 289
12023.22 324
12024.26 343
12025.29 347
12026.33 353
12027.36 320
12028.40 348
12029.44 353
12030.47 356
12031.51 352
12032.54 348
12033.58 364
12034.62 353
12035.65 378
12036.69 369
12037.73 402
12038.76 348
12039.80 329
12040.84 310
12041.87 315
12042.91 367
12043.94 380
12044.98 376
12046.02 325
12047.06 344
12048.09 397
12049.13 373
12050.17 338
12051.20 334
12052.24 308
12053.28 335
12054.31 352
12055.35 380
12056.39 347
12057.43 321
12058.46 326
12059.50 355
12060.54 345
12061.57 305
12062.61 338
12063.65 305
12064.69 354
12065.72 340
12066.76 354
12067.80 347
12068.84 334
12069.88 372
12070.91 332
12071.95 383
12072.99 326
12074.03 365
12075.06 352
12076.10 325
12077.14 370
12078.18 377
12079.22 351
12080.26 363
12081.29 367
12082.33 362
12083.37 395
12084.41 376
12085.45 360
12086.49 340
12087.52 362
12088.56 331
12089.60 334
12090.64 349
12091.68 346
12092.72 377
12093.76 361
12094.79 355
12095.83 384
12096.87 381
12097.91 341
12098.95 352
12099.99 356
12101.03 355
12102.07 358
12103.11 383
12104.15 359
12105.19 383
12106.22 422
12107.26 423
12108.30 408
12109.34 417
12110.38 389
12111.42 415
12112.46 372
12113.50 377
12114.54 353
12115.58 366
12116.62 333
12117.66 353
12118.70 358
12119.74 353
12120.78 328
12121.82 343
12122.86 342
12123.90 325
12124.94 328
12125.98 317
12127.02 296
12128.06 274
12129.10 267
12130.14 310
12131.18 249
12132.22 306
12133.26 306
12134.30 305
12135.34 343
12136.38 323
12137.42 323
12138.47 331
12139.51 324
12140.55 292
12141.59 305
12142.63 279
12143.67 286
12144.71 282
12145.75 285
12146.79 239
12147.83 307
12148.87 253
12149.92 292
12150.96 317
12152.00 289
12153.04 290
12154.08 271
12155.12 289
12156.16 301
12157.21 310
12158.25 265
12159.29 301
12160.33 303
12161.37 276
12162.41 257
12163.46 280
12164.50 277
12165.54 267
12166.58 273
12167.62 282
12168.67 248
12169.71 288
12170.75 288
12171.79 291
12172.83 278
12173.88 267
12174.92 269
12175.96 309
12177.00 304
12178.05 235
12179.09 257
12180.13 298
12181.17 282
12182.22 293
12183.26 281
12184.30 322
12185.34 281
12186.39 287
12187.43 295
12188.47 270
12189.51 326
12190.56 299
12191.60 298
12192.64 299
12193.69 263
12194.73 288
12195.77 291
12196.82 329
12197.86 287
12198.90 262
12199.95 268
12200.99 251
12202.03 279
12203.08 301
12204.12 305
12205.16 298
12206.21 284
12207.25 306
12208.29 292
12209.34 255
12210.38 254
12211.43 249
12212.47 264
12213.51 278
12214.56 269
12215.60 245
12216.65 265
12217.69 267
12218.73 273
12219.78 258
12220.82 255
12221.87 288
12222.91 275
12223.96 264
12225.00 243
12226.04 292
12227.09 287
12228.13 298
12229.18 322
12230.22 311
12231.27 284
12232.31 304
12233.36 286
12234.40 255
12235.45 258
12236.49 279
12237.54 271
12238.58 308
12239.63 261
12240.67 270
12241.72 281
12242.76 224
12243.81 244
12244.85 290
12245.90 296
12246.94 264
12247.99 234
12249.03 276
12250.08 336
12251.12 249
12252.17 254
12253.22 273
12254.26 264
12255.31 278
12256.35 282
12257.40 247
12258.44 267
12259.49 242
12260.54 242
12261.58 234
12262.63 245
12263.67 219
12264.72 221
12265.77 246
12266.81 244
12267.86 247
12268.91 230
12269.95 230
12271.00 256
12272.04 268
12273.09 230
12274.14 228
12275.18 226
12276.23 252
12277.28 286
12278.32 244
12279.37 233
12280.42 228
12281.46 232
12282.51 220
12283.56 270
12284.61 251
12285.65 238
12286.70 233
12287.75 219
12288.79 215
12289.84 219
12290.89 213
12291.94 253
12292.98 256
12294.03 232
12295.08 247
12296.13 253
12297.17 257
12298.22 241
12299.27 248
12300.32 294
12301.36 239
12302.41 257
12303.46 252
12304.51 218
12305.55 246
12306.60 217
12307.65 226
12308.70 253
12309.75 219
12310.79 196
12311.84 240
12312.89 250
12313.94 236
12314.99 259
12316.04 225
12317.08 274
12318.13 220
12319.18 241
12320.23 267
12321.28 256
12322.33 284
12323.37 250
12324.42 256
12325.47 249
12326.52 234
12327.57 222
12328.62 251
12329.67 238
12330.72 222
12331.77 220
12332.81 282
12333.86 285
12334.91 269
12335.96 226
12337.01 272
12338.06 225
12339.11 212
12340.16 237
12341.21 234
12342.26 229
12343.31 236
12344.36 221
12345.41 265
12346.46 222
12347.51 210
12348.56 223
12349.61 261
12350.65 216
12351.70 225
12352.75 243
12353.80 248
12354.85 226
12355.90 226
12356.95 215
12358.00 202
12359.05 233
12360.11 222
12361.16 227
12362.21 238
12363.26 225
12364.31 239
12365.36 225
12366.41 223
12367.46 217
12368.51 219
12369.56 254
12370.61 213
12371.66 221
12372.71 228
12373.76 246
12374.81 228
12375.86 217
12376.91 201
12377.97 218
12379.02 246
12380.07 217
12381.12 233
12382.17 192
12383.22 198
12384.27 215
12385.32 200
12386.37 215
12387.43 254
12388.48 241
12389.53 239
12390.58 259
12391.63 238
12392.68 222
12393.74 261
12394.79 235
12395.84 252
12396.89 228
12397.94 241
12398.99 222
12400.05 201
12401.10 215
12402.15 218
12403.20 225
12404.25 194
12405.31 240
12406.36 189
12407.41 243
12408.46 235
12409.51 268
12410.57 255
12411.62 249
12412.67 232
12413.72 215
12414.78 234
12415.83 252
12416.88 222
12417.93 238
12418.99 230
12420.04 210
12421.09 225
12422.15 205
12423.20 215
12424.25 240
12425.30 220
12426.36 215
12427.41 224
12428.46 243
12429.52 249
12430.57 247
12431.62 257
12432.68 235
12433.73 237
12434.78 226
12435.84 230
12436.89 247
12437.94 257
12439.00 241
12440.05 242
12441.10 261
12442.16 235
12443.21 254
12444.27 216
12445.32 261
12446.37 216
12447.43 221
12448.48 236
12449.54 221
12450.59 230
12451.64 224
12452.70 208
12453.75 193
12454.81 201
12455.86 248
12456.91 219
12457.97 222
12459.02 223
12460.08 214
12461.13 239
12462.19 238
12463.24 214
12464.30 221
12465.35 222
12466.41 247
12467.46 212
12468.52 227
12469.57 240
12470.63 196
12471.68 242
12472.73 207
12473.79 220
12474.85 207
12475.90 273
12476.96 260
12478.01 242
12479.07 191
12480.12 241
12481.18 235
12482.23 252
12483.29 259
12484.34 242
12485.40 231
12486.45 207
12487.51 268
12488.57 226
12489.62 265
12490.68 258
12491.73 229
12492.79 226
12493.84 234
12494.90 248
12495.96 212
12497.01 232
12498.07 245
12499.12 266
12500.18 288
12501.24 254
12502.29 246
12503.35 256
12504.41 256
12505.46 262
12506.52 249
12507.57 261
12508.63 268
12509.69 260
12510.74 269
12511.80 266
12512.86 300
12513.91 280
12514.97 274
12516.03 308
12517.08 303
12518.14 305
12519.20 331
12520.26 334
12521.31 322
12522.37 329
12523.43 368
12524.48 413
12525.54 455
12526.60 476
12527.66 492
12528.71 462
12529.77 476
12530.83 516
12531.89 508
12532.94 461
12534.00 387
12535.06 380
12536.12 418
12537.17 358
12538.23 361
12539.29 315
12540.35 298
12541.41 305
12542.46 306
12543.52 288
12544.58 280
12545.64 266
12546.70 283
12547.75 267
12548.81 271
12549.87 271
12550.93 273
12551.99 270
12553.05 256
12554.10 270
12555.16 268
12556.22 280
12557.28 304
12558.34 290
12559.40 274
12560.46 272
12561.51 276
12562.57 293
12563.63 285
12564.69 292
12565.75 271
12566.81 284
12567.87 296
12568.93 237
12569.99 232
12571.04 231
12572.10 253
12573.16 256
12574.22 284
12575.28 269
12576.34 297
12577.40 233
12578.46 230
12579.52 269
12580.58 262
12581.64 292
12582.70 262
12583.76 247
12584.82 279
12585.88 274
12586.94 269
12588.00 247
12589.06 258
12590.12 282
12591.18 307
12592.24 283
12593.30 301
12594.36 274
12595.42 296
12596.48 278
12597.54 323
12598.60 294
12599.66 310
12600.72 384
12601.78 415
12602.84 385
12603.90 350
12604.96 416
12606.02 490
12607.08 416
12608.14 446
12609.20 472
12610.27 456
12611.33 423
12612.39 408
12613.45 398
12614.51 418
12615.57 417
12616.63 350
12617.69 328
12618.75 366
12619.81 359
12620.88 329
12621.94 348
12623.00 315
12624.06 298
12625.12 310
12626.18 274
12627.24 275
12628.31 327
12629.37 339
12630.43 329
12631.49 307
12632.55 296
12633.61 299
12634.68 311
12635.74 256
12636.80 262
12637.86 284
12638.92 271
12639.99 306
12641.05 285
12642.11 275
12643.17 253
12644.23 260
12645.30 258
12646.36 229
12647.42 270
12648.48 283
12649.55 264
12650.61 246
12651.67 268
12652.73 316
12653.80 306
12654.86 270
12655.92 264
12656.99 247
12658.05 214
12659.11 257
12660.17 253
12661.24 246
12662.30 243
12663.36 268
12664.43 299
12665.49 286
12666.55 294
12667.62 227
12668.68 263
12669.74 260
12670.81 252
12671.87 293
12672.93 281
12674.00 279
12675.06 246
12676.12 292
12677.19 245
12678.25 283
12679.31 256
12680.38 279
12681.44 294
12682.51 294
12683.57 270
12684.63 280
12685.70 288
12686.76 274
12687.83 316
12688.89 363
12689.95 356
12691.02 314
12692.08 282
12693.15 288
12694.21 298
12695.28 305
12696.34 319
12697.40 290
12698.47 258
12699.53 306
12700.60 304
12701.66 311
12702.73 311
12703.79 299
12704.86 283
12705.92 322
12706.99 280
12708.05 285
12709.12 252
12710.18 266
12711.25 264
12712.31 280
12713.38 252
12714.44 249
12715.51 226
12716.57 252
12717.64 262
12718.70 239
12719.77 282
12720.83 268
12721.90 260
12722.97 268
12724.03 253
12725.10 238
12726.16 261
12727.23 243
12728.29 247
12729.36 240
12730.43 254
12731.49 256
12732.56 238
12733.62 230
12734.69 260
12735.76 265
12736.82 225
12737.89 230
12738.95 246
12740.02 286
12741.09 256
12742.15 247
12743.22 238
12744.29 243
12745.35 213
12746.42 262
12747.49 231
12748.55 238
12749.62 268
12750.69 245
12751.75 260
12752.82 215
12753.89 229
12754.95 208
12756.02 222
12757.09 284
12758.15 279
12759.22 225
12760.29 261
12761.36 250
12762.42 290
12763.49 242
12764.56 243
12765.62 269
12766.69 220
12767.76 208
12768.83 222
12769.89 236
12770.96 252
12772.03 224
12773.10 230
12774.17 224
12775.23 202
12776.30 236
12777.37 237
12778.44 258
12779.50 230
12780.57 240
12781.64 269
12782.71 236
12783.78 197
12784.84 256
12785.91 213
12786.98 269
12788.05 247
12789.12 220
12790.19 241
12791.25 268
12792.32 251
12793.39 228
12794.46 225
12795.53 212
12796.60 199
12797.67 242
12798.73 223
12799.80 205
12800.87 207
12801.94 210
12803.01 232
12804.08 209
12805.15 223
12806.22 209
12807.29 215
12808.36 217
12809.42 233
12810.49 225
12811.56 218
12812.63 238
12813.70 228
12814.77 216
12815.84 189
12816.91 231
12817.98 256
12819.05 215
12820.12 210
12821.19 222
12822.26 224
12823.33 213
12824.40 220
12825.47 199
12826.54 210
12827.61 243
12828.68 218
12829.75 245
12830.82 218
12831.89 245
12832.96 246
12834.03 219
12835.10 196
12836.17 225
12837.24 193
12838.31 201
12839.38 194
12840.45 201
12841.52 221
12842.59 240
12843.66 198
12844.73 181
12845.80 224
12846.87 230
12847.95 191
12849.02 201
12850.09 224
12851.16 213
12852.23 215
12853.30 208
12854.37 228
12855.44 224
12856.51 199
12857.58 189
12858.66 254
12859.73 224
12860.80 191
12861.87 195
12862.94 220
12864.01 237
12865.08 215
12866.16 188
12867.23 218
12868.30 217
12869.37 204
12870.44 185
12871.51 184
12872.59 210
12873.66 205
12874.73 220
12875.80 197
12876.87 197
12877.95 198
12879.02 174
12880.09 172
12881.16 176
12882.23 208
12883.31 201
12884.38 169
12885.45 178
12886.52 170
12887.60 198
12888.67 181
12889.74 174
12890.81 200
12891.89 194
12892.96 170
12894.03 200
12895.11 178
12896.18 159
12897.25 170
12898.32 199
12899.40 207
12900.47 213
12901.54 210
12902.62 197
12903.69 185
12904.76 180
12905.84 200
12906.91 179
12907.98 163
12909.06 160
12910.13 162
12911.20 206
12912.28 195
12913.35 190
12914.42 170
12915.50 205
12916.57 192
12917.64 219
12918.72 219
12919.79 206
12920.87 178
12921.94 173
12923.01 191
12924.09 196
12925.16 190
12926.24 179
12927.31 180
12928.38 168
12929.46 188
12930.53 202
12931.61 174
12932.68 183
12933.76 189
12934.83 175
12935.90 184
12936.98 180
12938.05 175
12939.13 192
12940.20 180
12941.28 164
12942.35 169
12943.43 169
12944.50 166
12945.58 174
12946.65 192
12947.73 188
12948.80 215
12949.88 201
12950.95 171
12952.03 154
12953.10 196
12954.18 235
12955.25 196
12956.33 196
12957.40 184
12958.48 172
12959.55 196
12960.63 152
12961.70 167
12962.78 172
12963.86 155
12964.93 158
12966.01 190
12967.08 206
12968.16 217
12969.24 195
12970.31 194
12971.39 180
12972.46 170
12973.54 184
12974.62 173
12975.69 175
12976.77 169
12977.84 178
12978.92 183
12980.00 198
12981.07 170
12982.15 194
12983.23 164
12984.30 161
12985.38 203
12986.46 216
12987.53 208
12988.61 184
12989.69 188
12990.76 179
12991.84 177
12992.92 190
12993.99 215
12995.07 191
12996.15 185
12997.22 198
12998.30 189
12999.38 197
13000.45 185
13001.53 179
13002.61 190
13003.69 187
13004.76 185
13005.84 189
13006.92 175
13008.00 205
13009.07 222
13010.15 214
13011.23 204
13012.31 184
13013.38 202
13014.46 212
13015.54 195
13016.62 201
13017.70 233
13018.77 168
13019.85 193
13020.93 192
13022.01 176
13023.09 192
13024.16 180
13025.24 181
13026.32 206
13027.40 188
13028.48 224
13029.56 175
13030.63 200
13031.71 190
13032.79 207
13033.87 176
13034.95 182
13036.03 183
13037.11 190
13038.18 181
13039.26 175
13040.34 199
13041.42 190
13042.50 204
13043.58 195
13044.66 189
13045.74 207
13046.82 188
13047.89 173
13048.97 182
13050.05 209
13051.13 197
13052.21 184
13053.29 176
13054.37 190
13055.45 186
13056.53 184
13057.61 178
13058.69 218
13059.77 216
13060.85 229
13061.93 244
13063.01 189
13064.09 206
13065.17 201
13066.25 181
13067.33 170
13068.41 187
13069.49 181
13070.57 171
13071.65 164
13072.73 204
13073.81 175
13074.89 194
13075.97 199
13077.05 168
13078.13 179
13079.21 180
13080.29 172
13081.37 208
13082.45 200
13083.53 154
13084.61 164
13085.69 154
13086.77 187
13087.85 192
13088.94 164
13090.02 213
13091.10 168
13092.18 199
13093.26 195
13094.34 171
13095.42 182
13096.50 152
13097.58 160
13098.66 176
13099.75 185
13100.83 195
13101.91 192
13102.99 165
13104.07 223
13105.15 200
13106.23 200
13107.32 163
13108.40 185
13109.48 185
13110.56 172
13111.64 155
13112.72 184
13113.81 199
13114.89 188
13115.97 217
13117.05 192
13118.13 175
13119.22 143
13120.30 168
13121.38 177
13122.46 166
13123.55 180
13124.63 229
13125.71 192
13126.79 182
13127.88 180
13128.96 198
13130.04 213
13131.12 193
13132.21 185
13133.29 147
13134.37 171
13135.45 182
13136.54 196
13137.62 187
13138.70 200
13139.79 209
13140.87 206
13141.95 155
13143.03 177
13144.12 197
13145.20 169
13146.28 189
13147.37 175
13148.45 162
13149.53 159
13150.62 186
13151.70 178
13152.78 181
13153.87 195
13154.95 207
13156.03 189
13157.12 166
13158.20 160
13159.29 175
13160.37 210
13161.45 151
13162.54 178
13163.62 171
13164.71 214
13165.79 170
13166.87 171
13167.96 208
13169.04 183
13170.13 177
13171.21 173
13172.29 165
13173.38 143
13174.46 174
13175.55 204
13176.63 191
13177.72 195
13178.80 179
13179.89 170
13180.97 168
13182.06 134
13183.14 169
13184.22 164
13185.31 188
13186.39 202
13187.48 167
13188.56 163
13189.65 180
13190.73 192
13191.82 188
13192.90 204
13193.99 189
13195.07 169
13196.16 163
13197.25 150
13198.33 186
13199.42 220
13200.50 191
13201.59 173
13202.67 176
13203.76 174
13204.84 152
13205.93 155
13207.02 150
13208.10 166
13209.19 182
13210.27 173
13211.36 201
13212.44 197
13213.53 171
13214.62 169
13215.70 186
13216.79 192
13217.88 197
13218.96 171
13220.05 167
13221.13 149
13222.22 164
13223.31 168
13224.39 171
13225.48 200
13226.57 201
13227.65 200
13228.74 178
13229.83 185
13230.91 200
13232.00 164
13233.09 202
13234.17 199
13235.26 147
13236.35 179
13237.43 188
13238.52 194
13239.61 183
13240.70 154
13241.78 179
13242.87 192
13243.96 183
13245.04 202
13246.13 179
13247.22 172
13248.31 215
13249.39 181
13250.48 185
13251.57 177
13252.66 167
13253.74 165
13254.83 161
13255.92 153
13257.01 143
13258.10 181
13259.18 187
13260.27 180
13261.36 191
13262.45 167
13263.54 174
13264.62 179
13265.71 163
13266.80 166
13267.89 167
13268.98 184
13270.06 198
13271.15 222
13272.24 173
13273.33 171
13274.42 153
13275.51 160
13276.60 176
13277.68 188
13278.77 199
13279.86 173
13280.95 174
13282.04 149
13283.13 176
13284.22 158
13285.31 202
13286.39 181
13287.48 206
13288.57 198
13289.66 181
13290.75 179
13291.84 225
13292.93 225
13294.02 191
13295.11 186
13296.20 186
13297.29 196
13298.38 186
13299.47 166
13300.56 188
13301.65 229
13302.73 206
13303.82 179
13304.91 192
13306.00 233
13307.09 201
13308.18 198
13309.27 196
13310.36 205
13311.45 236
13312.54 228
13313.63 205
13314.72 210
13315.81 215
13316.90 219
13318.00 183
13319.09 202
13320.18 209
13321.27 178
13322.36 209
13323.45 184
13324.54 179
13325.63 174
13326.72 173
13327.81 197
13328.90 200
13329.99 202
13331.08 195
13332.17 172
13333.26 174
13334.35 161
13335.45 195
13336.54 199
13337.63 186
13338.72 162
13339.81 152
13340.90 172
13341.99 215
13343.08 214
13344.18 203
13345.27 194
13346.36 227
13347.45 273
13348.54 188
13349.63 184
13350.72 207
13351.82 199
13352.91 210
13354.00 206
13355.09 196
13356.18 197
13357.28 214
13358.37 209
13359.46 195
13360.55 215
13361.64 210
13362.74 216
13363.83 216
13364.92 224
13366.01 199
13367.10 201
13368.20 250
13369.29 217
13370.38 201
13371.47 202
13372.57 213
13373.66 232
13374.75 238
13375.84 246
13376.94 235
13378.03 217
13379.12 211
13380.22 240
13381.31 200
13382.40 188
13383.49 178
13384.59 190
13385.68 225
13386.77 201
13387.87 198
13388.96 228
13390.05 195
13391.15 178
13392.24 195
13393.33 207
13394.43 175
13395.52 155
13396.61 196
13397.71 207
13398.80 199
13399.90 187
13400.99 195
13402.08 213
13403.18 193
13404.27 212
13405.36 206
13406.46 171
13407.55 190
13408.65 193
13409.74 199
13410.83 181
13411.93 199
13413.02 201
13414.12 218
13415.21 188
13416.31 209
13417.40 231
13418.49 185
13419.59 172
13420.68 162
13421.78 166
13422.87 188
13423.97 198
13425.06 187
13426.16 191
13427.25 193
13428.35 154
13429.44 177
13430.54 204
13431.63 178
13432.73 198
13433.82 215
13434.92 192
13436.01 178
13437.11 158
13438.20 185
13439.30 196
13440.39 210
13441.49 184
13442.58 178
13443.68 175
13444.77 187
13445.87 204
13446.96 186
13448.06 214
13449.16 247
13450.25 225
13451.35 170
13452.44 224
13453.54 211
13454.64 224
13455.73 227
13456.83 201
13457.92 188
13459.02 222
13460.12 256
13461.21 186
13462.31 194
13463.40 215
13464.50 179
13465.60 184
13466.69 187
13467.79 220
13468.89 200
13469.98 210
13471.08 208
13472.18 208
13473.27 220
13474.37 218
13475.47 201
13476.56 204
13477.66 188
13478.76 240
13479.85 283
13480.95 246
13482.05 224
13483.14 224
13484.24 224
13485.34 222
13486.44 237
13487.53 195
13488.63 232
13489.73 240
13490.83 217
13491.92 218
13493.02 224
13494.12 246
13495.21 228
13496.31 228
13497.41 241
13498.51 239
13499.61 234
13500.70 238
13501.80 235
13502.90 250
13504.00 262
13505.10 248
13506.19 254
13507.29 222
13508.39 234
13509.49 217
13510.59 229
13511.68 245
13512.78 259
13513.88 274
13514.98 240
13516.08 251
13517.18 210
13518.27 206
13519.37 235
13520.47 225
13521.57 215
13522.67 222
13523.77 205
13524.87 178
13525.96 194
13527.06 202
13528.16 212
13529.26 191
13530.36 177
13531.46 171
13532.56 202
13533.66 241
13534.76 207
13535.86 194
13536.96 192
13538.05 193
13539.15 209
13540.25 200
13541.35 198
13542.45 231
13543.55 237
13544.65 238
13545.75 212
13546.85 178
13547.95 194
13549.05 202
13550.15 192
13551.25 181
13552.35 221
13553.45 213
13554.55 190
13555.65 189
13556.75 199
13557.85 198
13558.95 200
13560.05 192
13561.15 204
13562.25 167
13563.35 181
13564.45 164
13565.55 189
13566.65 172
13567.75 158
13568.85 188
13569.95 185
13571.05 181
13572.16 168
13573.26 224
13574.36 230
13575.46 192
13576.56 186
13577.66 186
13578.76 208
13579.86 201
13580.96 181
13582.06 179
13583.16 180
13584.27 177
13585.37 168
13586.47 175
13587.57 182
13588.67 201
13589.77 186
13590.87 184
13591.98 191
13593.08 191
13594.18 221
13595.28 185
13596.38 190
13597.48 194
13598.59 178
13599.69 166
13600.79 203
13601.89 182
13602.99 182
13604.10 181
13605.20 192
13606.30 184
13607.40 172
13608.50 197
13609.61 202
13610.71 236
13611.81 203
13612.91 183
13614.02 215
13615.12 228
13616.22 181
13617.32 212
13618.43 208
13619.53 207
13620.63 177
13621.73 191
13622.84 180
13623.94 198
13625.04 192
13626.14 170
13627.25 176
13628.35 184
13629.45 184
13630.56 199
13631.66 226
13632.76 195
13633.87 171
13634.97 180
13636.07 193
13637.18 141
13638.28 176
13639.38 183
13640.49 186
13641.59 212
13642.69 178
13643.80 174
13644.90 154
13646.00 189
13647.11 189
13648.21 187
13649.32 248
13650.42 184
13651.52 193
13652.63 212
13653.73 196
13654.84 202
13655.94 187
13657.04 195
13658.15 218
13659.25 180
13660.36 172
13661.46 179
13662.57 229
13663.67 184
13664.77 175
13665.88 206
13666.98 169
13668.09 182
13669.19 193
13670.30 154
13671.40 190
13672.51 194
13673.61 164
13674.72 158
13675.82 169
13676.93 174
13678.03 172
13679.14 185
13680.24 171
13681.35 165
13682.45 152
13683.56 183
13684.66 143
13685.77 175
13686.87 166
13687.98 201
13689.08 175
13690.19 173
13691.29 163
13692.40 149
13693.51 182
13694.61 182
13695.72 156
13696.82 176
13697.93 157
13699.03 181
13700.14 187
13701.25 174
13702.35 202
13703.46 191
13704.56 221
13705.67 190
13706.78 190
13707.88 178
13708.99 210
13710.10 185
13711.20 178
13712.31 203
13713.41 213
13714.52 194
13715.63 235
13716.73 182
13717.84 202
13718.95 202
13720.05 230
13721.16 216
13722.27 204
13723.37 181
13724.48 191
13725.59 185
13726.70 199
13727.80 184
13728.91 224
13730.02 201
13731.12 182
13732.23 200
13733.34 191
13734.45 190
13735.55 226
13736.66 205
13737.77 217
13738.87 217
13739.98 223
13741.09 240
13742.20 265
13743.31 219
13744.41 251
13745.52 190
13746.63 221
13747.74 235
13748.84 234
13749.95 217
13751.06 233
13752.17 261
13753.28 227
13754.38 267
13755.49 245
13756.60 282
13757.71 230
13758.82 248
13759.93 262
13761.03 279
13762.14 246
13763.25 280
13764.36 277
13765.47 271
13766.58 291
13767.68 311
13768.79 352
13769.90 348
13771.01 311
13772.12 353
13773.23 365
13774.34 397
13775.45 379
13776.56 402
13777.66 363
13778.77 398
13779.88 371
13780.99 392
13782.10 403
13783.21 346
13784.32 311
13785.43 298
13786.54 321
13787.65 333
13788.76 326
13789.87 277
13790.98 294
13792.09 264
13793.20 271
13794.31 239
13795.42 243
13796.52 252
13797.63 251
13798.74 242
13799.85 250
13800.96 262
13802.07 264
13803.18 232
13804.29 259
13805.40 266
13806.51 221
13807.63 203
13808.74 252
13809.85 212
13810.96 197
13812.07 227
13813.18 213
13814.29 206
13815.40 225
13816.51 214
13817.62 186
13818.73 200
13819.84 198
13820.95 185
13822.06 178
13823.17 200
13824.28 227
13825.40 260
13826.51 206
13827.62 219
13828.73 210
13829.84 210
13830.95 223
13832.06 240
13833.17 194
13834.28 193
13835.40 205
13836.51 190
13837.62 198
13838.73 227
13839.84 208
13840.95 185
13842.06 178
13843.18 180
13844.29 211
13845.40 213
13846.51 184
13847.62 205
13848.74 223
13849.85 198
13850.96 218
13852.07 208
13853.18 212
13854.30 199
13855.41 204
13856.52 220
13857.63 184
13858.74 230
13859.86 235
13860.97 228
13862.08 205
13863.19 223
13864.31 236
13865.42 215
13866.53 229
13867.64 200
13868.76 195
13869.87 217
13870.98 257
13872.10 237
13873.21 184
13874.32 220
13875.43 216
13876.55 187
13877.66 177
13878.77 242
13879.89 206
13881.00 219
13882.11 250
13883.23 250
13884.34 266
13885.45 230
13886.57 238
13887.68 205
13888.79 217
13889.91 244
13891.02 228
13892.13 243
13893.25 274
13894.36 278
13895.48 258
13896.59 276
13897.70 275
13898.82 291
13899.93 263
13901.05 251
13902.16 255
13903.27 253
13904.39 279
13905.50 254
13906.62 250
13907.73 246
13908.85 254
13909.96 244
13911.07 232
13912.19 178
13913.30 219
13914.42 224
13915.53 238
13916.65 243
13917.76 209
13918.88 194
13919.99 227
13921.11 215
13922.22 233
13923.34 226
13924.45 201
13925.57 218
13926.68 196
13927.80 229
13928.91 210
13930.03 206
13931.14 185
13932.26 207
13933.37 208
13934.49 193
13935.60 230
13936.72 167
13937.83 180
13938.95 206
13940.06 225
13941.18 191
13942.30 195
13943.41 214
13944.53 216
13945.64 207
13946.76 188
13947.87 159
13948.99 165
13950.11 220
13951.22 195
13952.34 195
13953.45 220
13954.57 221
13955.69 219
13956.80 220
13957.92 199
13959.04 189
13960.15 179
13961.27 177
13962.39 168
13963.50 188
13964.62 209
13965.73 192
13966.85 196
13967.97 197
13969.08 178
13970.20 190
13971.32 211
13972.44 208
13973.55 207
13974.67 158
13975.79 200
13976.90 183
13978.02 201
13979.14 181
13980.25 190
13981.37 185
13982.49 194
13983.61 204
13984.72 193
13985.84 195
13986.96 187
13988.08 179
13989.19 171
13990.31 171
13991.43 195
13992.55 201
13993.66 213
13994.78 231
13995.90 195
13997.02 168
13998.14 160
13999.25 193
14000.37 180
14001.49 157
14002.61 165
14003.73 192
14004.84 211
14005.96 177
14007.08 191
14008.20 199
14009.32 195
14010.44 200
14011.55 180
14012.67 196
14013.79 182
14014.91 200
14016.03 186
14017.15 185
14018.27 168
14019.38 179
14020.50 210
14021.62 155
14022.74 203
14023.86 194
14024.98 197
14026.10 198
14027.22 178
14028.34 193
14029.46 177
14030.57 173
14031.69 179
14032.81 203
14033.93 173
14035.05 215
14036.17 182
14037.29 183
14038.41 161
14039.53 179
14040.65 218
14041.77 235
14042.89 213
14044.01 204
14045.13 190
14046.25 185
14047.37 218
14048.49 192
14049.61 228
14050.73 230
14051.85 184
14052.97 185
14054.09 195
14055.21 195
14056.33 210
14057.45 173
14058.57 165
14059.69 180
14060.81 216
14061.93 213
14063.05 189
14064.17 199
14065.29 214
14066.41 225
14067.53 234
14068.65 214
14069.78 195
14070.90 229
14072.02 226
14073.14 208
14074.26 228
14075.38 211
14076.50 223
14077.62 239
14078.74 244
14079.86 227
14080.99 228
14082.11 247
14083.23 246
14084.35 261
14085.47 227
14086.59 259
14087.71 245
14088.84 229
14089.96 246
14091.08 253
14092.20 275
14093.32 234
14094.44 236
14095.57 292
14096.69 267
14097.81 275
14098.93 273
14100.05 285
14101.18 298
14102.30 308
14103.42 274
14104.54 257
14105.66 288
14106.79 291
14107.91 265
14109.03 273
14110.15 255
14111.28 242
14112.40 253
14113.52 255
14114.64 254
14115.77 249
14116.89 219
14118.01 232
14119.13 208
14120.26 186
14121.38 189
14122.50 217
14123.63 219
14124.75 218
14125.87 211
14126.99 176
14128.12 214
14129.24 197
14130.36 216
14131.49 214
14132.61 191
14133.73 206
14134.86 223
14135.98 214
14137.10 193
14138.23 187
14139.35 164
14140.47 168
14141.60 177
14142.72 184
14143.85 170
14144.97 183
14146.09 190
14147.22 207
14148.34 200
14149.47 204
14150.59 214
14151.71 196
14152.84 191
14153.96 181
14155.09 222
14156.21 179
14157.33 214
14158.46 242
14159.58 230
14160.71 179
14161.83 215
14162.96 182
14164.08 197
14165.21 188
14166.33 193
14167.45 183
14168.58 186
14169.70 196
14170.83 191
14171.95 214
14173.08 195
14174.20 182
14175.33 202
14176.45 201
14177.58 172
14178.70 182
14179.83 167
14180.95 203
14182.08 179
14183.20 195
14184.33 211
14185.46 176
14186.58 195
14187.71 167
14188.83 154
14189.96 180
14191.08 196
14192.21 171
14193.33 181
14194.46 160
14195.59 180
14196.71 185
14197.84 203
14198.96 173
14200.09 175
14201.22 173
14202.34 177
14203.47 177
14204.59 186
14205.72 161
14206.85 166
14207.97 186
14209.10 174
14210.23 185
14211.35 162
14212.48 179
14213.61 172
14214.73 154
14215.86 162
14216.99 170
14218.11 183
14219.24 178
14220.37 153
14221.49 170
14222.62 197
14223.75 177
14224.87 169
14226.00 192
14227.13 191
14228.25 202
14229.38 176
14230.51 161
14231.64 151
14232.76 195
14233.89 225
14235.02 140
14236.14 175
14237.27 176
14238.40 173
14239.53 186
14240.66 166
14241.78 173
14242.91 178
14244.04 194
14245.17 152
14246.29 174
14247.42 139
14248.55 158
14249.68 163
14250.81 191
14251.93 179
14253.06 148
14254.19 164
14255.32 208
14256.45 165
14257.57 146
14258.70 168
14259.83 178
14260.96 166
14262.09 159
14263.22 176
14264.34 186
14265.47 186
14266.60 189
14267.73 176
14268.86 148
14269.99 188
14271.12 168
14272.25 165
14273.37 149
14274.50 171
14275.63 159
14276.76 175
14277.89 176
14279.02 174
14280.15 181
14281.28 176
14282.41 134
14283.54 161
14284.67 184
14285.80 240
14286.92 181
14288.05 149
14289.18 140
14290.31 133
14291.44 170
14292.57 170
14293.70 150
14294.83 168
14295.96 163
14297.09 170
14298.22 187
14299.35 171
14300.48 195
14301.61 185
14302.74 178
14303.87 174
14305.00 176
14306.13 195
14307.26 154
14308.39 191
14309.52 177
14310.65 165
14311.78 187
14312.91 211
14314.04 196
14315.18 174
14316.31 208
14317.44 166
14318.57 162
14319.70 165
14320.83 181
14321.96 169
14323.09 181
14324.22 183
14325.35 174
14326.48 179
14327.61 173
14328.75 192
14329.88 182
14331.01 175
14332.14 193
14333.27 160
14334.40 172
14335.53 177
14336.66 193
14337.80 209
14338.93 203
14340.06 213
14341.19 215
14342.32 216
14343.45 215
14344.59 190
14345.72 182
14346.85 166
14347.98 214
14349.11 179
14350.24 132
14351.38 183
14352.51 170
14353.64 151
14354.77 178
14355.91 172
14357.04 176
14358.17 164
14359.30 185
14360.43 182
14361.57 180
14362.70 205
14363.83 174
14364.96 167
14366.10 165
14367.23 157
14368.36 171
14369.49 175
14370.63 159
14371.76 173
14372.89 156
14374.03 177
14375.16 151
14376.29 172
14377.42 142
14378.56 138
14379.69 146
14380.82 158
14381.96 137
14383.09 159
14384.22 144
14385.36 153
14386.49 133
14387.62 151
14388.76 153
14389.89 112
14391.02 143
14392.16 156
14393.29 163
14394.43 151
14395.56 144
14396.69 171
14397.83 160
14398.96 152
14400.09 195
14401.23 161
14402.36 147
14403.50 143
14404.63 143
14405.76 135
14406.90 143
14408.03 163
14409.17 161
14410.30 150
14411.44 131
14412.57 165
14413.70 165
14414.84 177
14415.97 142
14417.11 147
14418.24 148
14419.38 129
14420.51 146
14421.65 157
14422.78 150
14423.92 157
14425.05 158
14426.19 157
14427.32 159
14428.46 142
14429.59 124
14430.73 140
14431.86 120
14433.00 111
14434.13 123
14435.27 146
14436.40 151
14437.54 145
14438.67 151
14439.81 156
14440.95 168
14442.08 167
14443.22 151
14444.35 134
14445.49 145
14446.62 142
14447.76 164
14448.90 127
14450.03 152
14451.17 123
14452.30 115
14453.44 162
14454.58 139
14455.71 138
14456.85 137
14457.98 157
14459.12 165
14460.26 137
14461.39 124
14462.53 107
14463.67 169
14464.80 156
14465.94 151
14467.07 153
14468.21 155
14469.35 145
14470.48 138
14471.62 161
14472.76 142
14473.90 157
14475.03 184
14476.17 149
14477.31 123
14478.44 134
14479.58 153
14480.72 145
14481.85 162
14482.99 168
14484.13 145
14485.27 135
14486.40 141
14487.54 122
14488.68 135
14489.82 155
14490.95 153
14492.09 132
14493.23 145
14494.37 175
14495.50 153
14496.64 164
14497.78 182
14498.92 190
14500.05 161
14501.19 195
14502.33 175
14503.47 163
14504.61 156
14505.74 163
14506.88 139
14508.02 165
14509.16 174
14510.30 157
14511.44 153
14512.57 179
14513.71 168
14514.85 159
14515.99 183
14517.13 159
14518.27 187
14519.41 186
14520.54 204
14521.68 174
14522.82 157
14523.96 147
14525.10 161
14526.24 181
14527.38 179
14528.52 193
14529.65 161
14530.79 163
14531.93 176
14533.07 180
14534.21 211
14535.35 161
14536.49 165
14537.63 179
14538.77 156
14539.91 188
14541.05 151
14542.19 140
14543.33 138
14544.47 152
14545.61 139
14546.75 157
14547.89 157
14549.02 161
14550.16 176
14551.30 174
14552.44 163
14553.58 139
14554.72 122
14555.86 136
14557.00 145
14558.14 165
14559.29 153
14560.43 164
14561.57 151
14562.71 112
14563.85 127
14564.99 137
14566.13 121
14567.27 160
14568.41 141
14569.55 147
14570.69 166
14571.83 150
14572.97 134
14574.11 156
14575.25 166
14576.39 147
14577.53 166
14578.68 172
14579.82 152
14580.96 169
14582.10 139
14583.24 134
14584.38 162
14585.52 183
14586.66 149
14587.80 137
14588.95 156
14590.09 171
14591.23 175
14592.37 153
14593.51 157
14594.65 138
14595.79 160
14596.94 152
14598.08 154
14599.22 130
14600.36 148
14601.50 149
14602.65 154
14603.79 177
14604.93 154
14606.07 144
14607.21 135
14608.36 181
14609.50 178
14610.64 172
14611.78 127
14612.92 131
14614.07 167
14615.21 139
14616.35 159
14617.49 165
14618.64 175
14619.78 174
14620.92 182
14622.06 158
14623.21 131
14624.35 186
14625.49 206
14626.64 197
14627.78 207
14628.92 164
14630.06 162
14631.21 156
14632.35 163
14633.49 150
14634.64 192
14635.78 190
14636.92 184
14638.07 146
14639.21 145
14640.35 219
14641.50 171
14642.64 156
14643.78 166
14644.93 169
14646.07 204
14647.21 169
14648.36 164
14649.50 185
14650.65 193
14651.79 157
14652.93 140
14654.08 128
14655.22 143
14656.37 166
14657.51 152
14658.65 146
14659.80 162
14660.94 161
14662.09 152
14663.23 134
14664.37 139
14665.52 123
14666.66 143
14667.81 151
14668.95 170
14670.10 153
14671.24 149
14672.39 166
14673.53 203
14674.68 152
14675.82 145
14676.97 129
14678.11 180
14679.25 166
14680.40 139
14681.54 137
14682.69 127
14683.83 163
14684.98 155
14686.13 149
14687.27 147
14688.42 141
14689.56 131
14690.71 141
14691.85 114
14693.00 111
14694.14 122
14695.29 118
14696.43 134
14697.58 104
14698.72 127
14699.87 126
14701.02 148
14702.16 147
14703.31 124
14704.45 111
14705.60 152
14706.75 173
14707.89 139
14709.04 127
14710.18 125
14711.33 138
14712.48 157
14713.62 129
14714.77 137
14715.92 153
14717.06 142
14718.21 113
14719.35 123
14720.50 147
14721.65 139
14722.79 155
14723.94 131
14725.09 131
14726.23 139
14727.38 146
14728.53 160
14729.67 134
14730.82 130
14731.97 126
14733.12 156
14734.26 159
14735.41 142
14736.56 132
14737.70 132
14738.85 123
14740.00 129
14741.15 132
14742.29 132
14743.44 145
14744.59 98
14745.74 123
14746.88 135
14748.03 117
14749.18 118
14750.33 148
14751.47 130
14752.62 103
14753.77 128
14754.92 107
14756.07 125
14757.21 115
14758.36 125
14759.51 124
14760.66 134
14761.81 148
14762.95 149
14764.10 131
14765.25 99
14766.40 134
14767.55 116
14768.70 115
14769.84 132
14770.99 155
14772.14 136
14773.29 154
14774.44 142
14775.59 147
14776.74 116
14777.88 154
14779.03 135
14780.18 162
14781.33 167
14782.48 138
14783.63 152
14784.78 125
14785.93 114
14787.08 125
14788.22 130
14789.37 133
14790.52 146
14791.67 115
14792.82 117
14793.97 130
14795.12 110
14796.27 106
14797.42 90
14798.57 113
14799.72 110
14800.87 130
14802.02 133
14803.17 152
14804.32 158
14805.47 126
14806.62 125
14807.77 111
14808.92 119
14810.07 129
14811.22 120
14812.37 114
14813.52 119
14814.67 146
14815.82 141
14816.97 140
14818.12 141
14819.27 116
14820.42 133
14821.57 130
14822.72 122
14823.87 119
14825.02 112
14826.17 142
14827.32 137
14828.47 114
14829.62 124
14830.78 136
14831.93 163
14833.08 139
14834.23 126
14835.38 96
14836.53 132
14837.68 147
14838.83 119
14839.98 128
14841.13 139
14842.29 132
14843.44 164
14844.59 114
14845.74 130
14846.89 120
14848.04 139
14849.19 131
14850.35 127
14851.50 126
14852.65 154
14853.80 148
14854.95 126
14856.10 108
14857.26 117
14858.41 135
14859.56 121
14860.71 112
14861.86 117
14863.02 129
14864.17 122
14865.32 130
14866.47 112
14867.63 98
14868.78 104
14869.93 124
14871.08 143
14872.23 113
14873.39 155
14874.54 141
14875.69 125
14876.84 112
14878.00 100
14879.15 106
14880.30 144
14881.46 151
14882.61 126
14883.76 136
14884.91 116
14886.07 127
14887.22 135
14888.37 118
14889.53 120
14890.68 104
14891.83 130
14892.99 112
14894.14 124
14895.29 156
14896.45 125
14897.60 119
14898.75 141
14899.91 145
14901.06 100
14902.21 105
14903.37 132
14904.52 147
14905.67 147
14906.83 114
14907.98 137
14909.14 104
14910.29 128
14911.44 116
14912.60 94
14913.75 114
14914.91 129
14916.06 120
14917.21 121
14918.37 118
14919.52 130
14920.68 168
14921.83 126
14922.99 117
14924.14 114
14925.30 109
14926.45 124
14927.60 148
14928.76 123
14929.91 105
14931.07 120
14932.22 123
14933.38 128
14934.53 148
14935.69 110
14936.84 115
14938.00 107
14939.15 134
14940.31 162
14941.46 146
14942.62 130
14943.77 122
14944.93 105
14946.08 113
14947.24 108
14948.39 125
14949.55 136
14950.71 144
14951.86 122
14953.02 134
14954.17 135
14955.33 147
14956.48 109
14957.64 125
14958.80 111
14959.95 121
14961.11 117
14962.26 141
14963.42 115
14964.57 126
14965.73 104
14966.89 102
14968.04 111
14969.20 111
14970.36 111
14971.51 115
14972.67 106
14973.82 96
14974.98 117
14976.14 126
14977.29 133
14978.45 105
14979.61 119
14980.76 138
14981.92 130
14983.08 132
14984.23 137
14985.39 111
14986.55 126
14987.70 132
14988.86 112
14990.02 107
14991.18 113
14992.33 110
14993.49 132
14994.65 99
14995.80 108
14996.96 148
14998.12 117
14999.28 140
15000.43 142
15001.59 116
15002.75 97
15003.91 118
15005.06 138
15006.22 106
15007.38 100
15008.54 115
15009.69 93
15010.85 74
15012.01 113
15013.17 91
15014.33 118
15015.48 116
15016.64 109
15017.80 100
15018.96 128
15020.12 97
15021.27 120
15022.43 122
15023.59 128
15024.75 116
15025.91 128
15027.07 121
15028.23 128
15029.38 134
15030.54 89
15031.70 122
15032.86 131
15034.02 127
15035.18 128
15036.34 112
15037.49 125
15038.65 151
15039.81 118
15040.97 130
15042.13 123
15043.29 107
15044.45 118
15045.61 100
15046.77 113
15047.93 104
15049.09 113
15050.24 110
15051.40 133
15052.56 138
15053.72 144
15054.88 102
15056.04 102
15057.20 120
15058.36 108
15059.52 119
15060.68 121
15061.84 91
15063.00 99
15064.16 112
15065.32 112
15066.48 119
15067.64 114
15068.80 127
15069.96 118
15071.12 109
15072.28 104
15073.44 106
15074.60 106
15075.76 133
15076.92 141
15078.08 123
15079.24 113
15080.40 135
15081.56 123
15082.72 125
15083.89 114
15085.05 124
15086.21 147
15087.37 119
15088.53 125
15089.69 104
15090.85 119
15092.01 113
15093.17 123
15094.33 121
15095.49 109
15096.66 116
15097.82 107
15098.98 104
15100.14 100
15101.30 121
15102.46 120
15103.62 119
15104.78 107
15105.95 128
15107.11 116
15108.27 119
15109.43 131
15110.59 139
15111.75 103
15112.92 110
15114.08 117
15115.24 96
15116.40 114
15117.56 135
15118.73 123
15119.89 110
15121.05 120
15122.21 120
15123.37 116
15124.54 95
15125.70 141
15126.86 128
15128.02 113
15129.19 123
15130.35 114
15131.51 101
15132.67 127
15133.84 149
15135.00 105
15136.16 104
15137.32 125
15138.49 133
15139.65 105
15140.81 87
15141.97 120
15143.14 133
15144.30 115
15145.46 126
15146.63 154
15147.79 108
15148.95 95
15150.12 110
15151.28 95
15152.44 99
15153.61 103
15154.77 140
15155.93 121
15157.10 91
15158.26 126
15159.42 136
15160.59 98
15161.75 146
15162.91 124
15164.08 116
15165.24 110
15166.41 123
15167.57 103
15168.73 115
15169.90 109
15171.06 107
15172.23 126
15173.39 114
15174.55 119
15175.72 100
15176.88 95
15178.05 112
15179.21 108
15180.38 109
15181.54 118
15182.70 139
15183.87 114
15185.03 111
15186.20 115
15187.36 113
15188.53 111
15189.69 112
15190.86 115
15192.02 120
15193.19 138
15194.35 104
15195.52 117
15196.68 108
15197.85 126
15199.01 148
15200.18 110
15201.34 96
15202.51 108
15203.67 107
15204.84 119
15206.00 125
15207.17 98
15208.33 110
15209.50 105
15210.66 96
15211.83 115
15213.00 143
15214.16 108
15215.33 103
15216.49 110
15217.66 107
15218.82 108
15219.99 131
15221.16 88
15222.32 111
15223.49 122
15224.65 116
15225.82 91
15226.99 100
15228.15 104
15229.32 104
15230.49 124
15231.65 118
15232.82 100
15233.98 123
15235.15 114
15236.32 131
15237.48 124
15238.65 99
15239.82 147
15240.98 106
15242.15 111
15243.32 115
15244.48 117
15245.65 132
15246.82 139
15247.98 108
15249.15 94
15250.32 127
15251.49 117
15252.65 108
15253.82 124
15254.99 138
15256.16 126
15257.32 131
15258.49 124
15259.66 122
15260.82 125
15261.99 123
15263.16 106
15264.33 115
15265.49 122
15266.66 123
15267.83 119
15269.00 94
15270.17 101
15271.33 102
15272.50 119
15273.67 119
15274.84 121
15276.01 125
15277.17 134
15278.34 107
15279.51 117
15280.68 112
15281.85 123
15283.01 109
15284.18 101
15285.35 135
15286.52 100
15287.69 88
15288.86 105
15290.03 101
15291.19 91
15292.36 121
15293.53 139
15294.70 110
15295.87 130
15297.04 143
15298.21 127
15299.38 139
15300.54 105
15301.71 106
15302.88 105
15304.05 119
15305.22 102
15306.39 127
15307.56 136
15308.73 107
15309.90 113
15311.07 127
15312.24 121
15313.41 120
15314.58 125
15315.75 128
15316.92 137
15318.09 96
15319.25 95
15320.42 112
15321.59 130
15322.76 129
15323.93 135
15325.10 121
15326.27 134
15327.44 105
15328.61 121
15329.78 131
15330.95 146
15332.12 115
15333.29 146
15334.46 139
15335.64 121
15336.81 109
15337.98 114
15339.15 122
15340.32 123
15341.49 127
15342.66 101
15343.83 125
15345.00 120
15346.17 112
15347.34 102
15348.51 114
15349.68 119
15350.85 95
15352.02 122
15353.20 106
15354.37 128
15355.54 104
15356.71 95
15357.88 101
15359.05 123
15360.22 111
15361.39 121
15362.57 91
15363.74 110
15364.91 111
15366.08 111
15367.25 122
15368.42 106
15369.59 120
15370.77 108
15371.94 109
15373.11 107
15374.28 104
15375.45 106
15376.63 122
15377.80 105
15378.97 85
15380.14 112
15381.31 115
15382.49 101
15383.66 93
15384.83 123
15386.00 112
15387.17 133
15388.35 116
15389.52 116
15390.69 109
15391.86 112
15393.04 111
15394.21 130
15395.38 125
15396.55 108
15397.73 95
15398.90 132
15400.07 117
15401.25 93
15402.42 121
15403.59 103
15404.76 96
15405.94 117
15407.11 116
15408.28 97
15409.46 125
15410.63 128
15411.80 112
15412.98 110
15414.15 123
15415.32 121
15416.50 117
15417.67 109
15418.84 113
15420.02 131
15421.19 149
15422.36 114
15423.54 123
15424.71 105
15425.89 109
15427.06 135
15428.23 115
15429.41 130
15430.58 128
15431.76 124
15432.93 96
15434.10 119
15435.28 109
15436.45 111
15437.63 114
15438.80 119
15439.97 115
15441.15 91
15442.32 106
15443.50 132
15444.67 107
15445.85 140
15447.02 116
15448.20 97
15449.37 124
15450.55 114
15451.72 125
15452.89 122
15454.07 116
15455.24 113
15456.42 94
15457.59 109
15458.77 119
15459.94 98
15461.12 93
15462.30 145
15463.47 126
15464.65 122
15465.82 90
15467.00 109
15468.17 106
15469.35 102
15470.52 97
15471.70 118
15472.87 110
15474.05 105
15475.22 101
15476.40 81
15477.58 79
15478.75 117
15479.93 77
15481.10 115
15482.28 107
15483.46 120
15484.63 132
15485.81 103
15486.98 110
15488.16 115
15489.34 114
15490.51 113
15491.69 92
15492.87 118
15494.04 107
15495.22 97
15496.39 98
15497.57 116
15498.75 113
15499.92 113
15501.10 99
15502.28 98
15503.45 89
15504.63 92
15505.81 108
15506.98 82
15508.16 96
15509.34 116
15510.52 137
15511.69 88
15512.87 107
15514.05 99
15515.22 100
15516.40 112
15517.58 96
15518.76 88
15519.93 97
15521.11 118
15522.29 106
15523.47 103
15524.64 98
15525.82 129
15527.00 107
15528.18 96
15529.35 102
15530.53 96
15531.71 121
15532.89 110
15534.07 108
15535.24 110
15536.42 120
15537.60 110
15538.78 160
15539.96 139
15541.13 114
15542.31 123
15543.49 144
15544.67 118
15545.85 111
15547.03 105
15548.20 121
15549.38 98
15550.56 129
15551.74 120
15552.92 99
15554.10 123
15555.28 100
15556.45 110
15557.63 129
15558.81 114
15559.99 106
15561.17 115
15562.35 111
15563.53 111
15564.71 108
15565.89 118
15567.07 106
15568.24 123
15569.42 105
15570.60 118
15571.78 110
15572.96 132
15574.14 115
15575.32 120
15576.50 124
15577.68 93
15578.86 131
15580.04 88
15581.22 104
15582.40 115
15583.58 111
15584.76 131
15585.94 119
15587.12 105
15588.30 127
15589.48 135
15590.66 136
15591.84 114
15593.02 118
15594.20 115
15595.38 109
15596.56 108
15597.74 123
15598.92 120
15600.10 163
15601.28 136
15602.46 122
15603.64 130
15604.82 131
15606.00 113
15607.18 120
15608.36 88
15609.55 114
15610.73 130
15611.91 147
15613.09 131
15614.27 111
15615.45 129
15616.63 105
15617.81 131
15618.99 146
15620.17 120
15621.36 146
15622.54 157
15623.72 162
15624.90 138
15626.08 129
15627.26 116
15628.44 110
15629.63 109
15630.81 149
15631.99 128
15633.17 147
15634.35 146
15635.53 119
15636.72 137
15637.90 161
15639.08 147
15640.26 133
15641.44 143
15642.63 128
15643.81 143
15644.99 141
15646.17 134
15647.35 145
15648.54 169
15649.72 133
15650.90 132
15652.08 130
15653.27 137
15654.45 127
15655.63 146
15656.81 149
15658.00 135
15659.18 155
15660.36 127
15661.54 132
15662.73 130
15663.91 149
15665.09 158
15666.28 143
15667.46 132
15668.64 121
15669.82 120
15671.01 148
15672.19 149
15673.37 127
15674.56 135
15675.74 161
15676.92 149
15678.11 148
15679.29 98
15680.47 115
15681.66 120
15682.84 127
15684.03 141
15685.21 147
15686.39 123
15687.58 133
15688.76 136
15689.94 104
15691.13 124
15692.31 147
15693.50 142
15694.68 138
15695.86 155
15697.05 141
15698.23 116
15699.42 118
15700.60 112
15701.78 130
15702.97 96
15704.15 114
15705.34 153
15706.52 139
15707.71 138
15708.89 147
15710.08 153
15711.26 166
15712.45 141
15713.63 140
15714.81 115
15716.00 118
15717.18 145
15718.37 128
15719.55 129
15720.74 127
15721.92 130
15723.11 114
15724.29 118
15725.48 139
15726.66 135
15727.85 154
15729.04 138
15730.22 167
15731.41 162
15732.59 136
15733.78 147
15734.96 163
15736.15 126
15737.33 126
15738.52 144
15739.71 155
15740.89 120
15742.08 129
15743.26 162
15744.45 140
15745.63 133
15746.82 151
15748.01 138
15749.19 128
15750.38 125
15751.56 130
15752.75 122
15753.94 118
15755.12 146
15756.31 170
15757.50 168
15758.68 163
15759.87 143
15761.06 156
15762.24 167
15763.43 130
15764.62 149
15765.80 130
15766.99 163
15768.18 173
15769.36 136
15770.55 169
15771.74 165
15772.92 159
15774.11 142
15775.30 135
15776.48 131
15777.67 136
15778.86 135
15780.05 125
15781.23 145
15782.42 128
15783.61 140
15784.80 149
15785.98 114
15787.17 128
15788.36 131
15789.55 128
15790.73 141
15791.92 120
15793.11 133
15794.30 133
15795.48 135
15796.67 124
15797.86 129
15799.05 121
15800.24 134
15801.42 172
15802.61 144
15803.80 143
15804.99 168
15806.18 167
15807.37 131
15808.55 127
15809.74 122
15810.93 132
15812.12 162
15813.31 128
15814.50 120
15815.68 138
15816.87 130
15818.06 131
15819.25 127
15820.44 124
15821.63 127
15822.82 115
15824.01 118
15825.19 118
15826.38 116
15827.57 109
15828.76 137
15829.95 108
15831.14 117
15832.33 109
15833.52 119
15834.71 130
15835.90 94
15837.09 135
15838.28 123
15839.47 132
15840.66 121
15841.84 111
15843.03 115
15844.22 104
15845.41 128
15846.60 150
15847.79 120
15848.98 131
15850.17 122
15851.36 138
15852.55 134
15853.74 110
15854.93 118
15856.12 128
15857.31 112
15858.50 102
15859.69 121
15860.88 111
15862.07 145
15863.26 149
15864.46 109
15865.65 113
15866.84 129
15868.03 112
15869.22 125
15870.41 116
15871.60 125
15872.79 141
15873.98 122
15875.17 124
15876.36 119
15877.55 109
15878.74 94
15879.94 117
15881.13 96
15882.32 105
15883.51 104
15884.70 111
15885.89 109
15887.08 129
15888.27 127
15889.46 115
15890.66 124
15891.85 138
15893.04 106
15894.23 120
15895.42 113
15896.61 109
15897.81 125
15899.00 138
15900.19 95
15901.38 140
15902.57 127
15903.76 117
15904.96 106
15906.15 120
15907.34 105
15908.53 119
15909.72 114
15910.92 122
15912.11 104
15913.30 109
15914.49 106
15915.69 84
15916.88 123
15918.07 113
15919.26 120
15920.46 118
15921.65 115
15922.84 91
15924.03 123
15925.23 162
15926.42 150
15927.61 141
15928.81 108
15930.00 122
15931.19 140
15932.38 107
15933.58 146
15934.77 115
15935.96 139
15937.16 122
15938.35 144
15939.54 133
15940.74 118
15941.93 106
15943.12 115
15944.32 97
15945.51 88
15946.70 123
15947.90 158
15949.09 122
15950.28 155
15951.48 102
15952.67 110
15953.87 122
15955.06 113
15956.25 117
15957.45 124
15958.64 130
15959.84 117
15961.03 126
15962.22 108
15963.42 90
15964.61 100
15965.81 102
15967.00 102
15968.19 126
15969.39 118
15970.58 124
15971.78 124
15972.97 123
15974.17 100
15975.36 112
15976.56 112
15977.75 122
15978.95 134
15980.14 105
15981.34 97
15982.53 109
15983.72 118
15984.92 110
15986.11 119
15987.31 113
15988.50 101
15989.70 135
15990.90 120
15992.09 95
15993.29 98
15994.48 109
15995.68 102
15996.87 109
15998.07 127
15999.26 86
16000.46 86
16001.65 81
16002.85 100
16004.05 94
16005.24 117
16006.44 97
16007.63 88
16008.83 103
16010.02 118
16011.22 90
16012.42 93
16013.61 129
16014.81 97
16016.00 91
16017.20 102
16018.40 104
16019.59 110
16020.79 103
16021.99 90
16023.18 104
16024.38 81
16025.58 90
16026.77 90
16027.97 120
16029.16 102
16030.36 88
16031.56 113
16032.76 105
16033.95 76
16035.15 100
16036.35 108
16037.54 81
16038.74 86
16039.94 77
16041.13 91
16042.33 110
16043.53 137
16044.73 114
16045.92 105
16047.12 109
16048.32 102
16049.51 92
16050.71 102
16051.91 121
16053.11 119
16054.30 106
16055.50 117
16056.70 93
16057.90 99
16059.10 107
16060.29 85
16061.49 106
16062.69 93
16063.89 86
16065.08 88
16066.28 115
16067.48 97
16068.68 87
16069.88 113
16071.07 114
16072.27 104
16073.47 100
16074.67 87
16075.87 94
16077.07 86
16078.26 100
16079.46 101
16080.66 100
16081.86 89
16083.06 91
16084.26 112
16085.46 117
16086.66 93
16087.85 81
16089.05 76
16090.25 94
16091.45 124
16092.65 115
16093.85 98
16095.05 99
16096.25 98
16097.45 90
16098.65 91
16099.84 96
16101.04 79
16102.24 63
16103.44 108
16104.64 120
16105.84 119
16107.04 97
16108.24 86
16109.44 91
16110.64 122
16111.84 122
16113.04 98
16114.24 90
16115.44 81
16116.64 103
16117.84 101
16119.04 75
16120.24 87
16121.44 108
16122.64 90
16123.84 94
16125.04 93
16126.24 96
16127.44 97
16128.64 100
16129.84 103
16131.04 99
16132.24 111
16133.44 114
16134.64 109
16135.84 86
16137.04 96
16138.25 78
16139.45 90
16140.65 122
16141.85 118
16143.05 83
16144.25 108
16145.45 101
16146.65 100
16147.85 103
16149.05 110
16150.25 87
16151.46 85
16152.66 78
16153.86 94
16155.06 81
16156.26 76
16157.46 93
16158.66 114
16159.87 92
16161.07 91
16162.27 94
16163.47 93
16164.67 91
16165.87 93
16167.08 101
16168.28 99
16169.48 106
16170.68 121
16171.88 98
16173.09 81
16174.29 82
16175.49 101
16176.69 134
16177.89 110
16179.10 111
16180.30 124
16181.50 118
16182.70 94
16183.91 95
16185.11 128
16186.31 118
16187.51 88
16188.72 93
16189.92 91
16191.12 84
16192.32 106
16193.53 90
16194.73 88
16195.93 90
16197.13 92
16198.34 97
16199.54 88
16200.74 100
16201.95 111
16203.15 97
16204.35 123
16205.56 109
16206.76 102
16207.96 85
16209.17 100
16210.37 94
16211.57 87
16212.78 95
16213.98 88
16215.18 87
16216.39 89
16217.59 88
16218.79 91
16220.00 106
16221.20 107
16222.41 89
16223.61 106
16224.81 93
16226.02 126
16227.22 101
16228.43 109
16229.63 102
16230.83 95
16232.04 100
16233.24 99
16234.45 101
16235.65 109
16236.86 81
16238.06 102
16239.26 83
16240.47 105
16241.67 79
16242.88 97
16244.08 106
16245.29 81
16246.49 56
16247.70 105
16248.90 100
16250.11 90
16251.31 105
16252.52 99
16253.72 98
16254.93 103
16256.13 134
16257.34 99
16258.54 92
16259.75 95
16260.95 94
16262.16 117
16263.36 102
16264.57 126
16265.77 90
16266.98 95
16268.19 93
16269.39 110
16270.60 94
16271.80 95
16273.01 125
16274.21 123
16275.42 97
16276.63 115
16277.83 106
16279.04 95
16280.24 113
16281.45 111
16282.66 128
16283.86 85
16285.07 120
16286.27 137
16287.48 132
16288.69 119
16289.89 127
16291.10 138
16292.31 93
16293.51 115
16294.72 100
16295.93 104
16297.13 130
16298.34 121
16299.55 113
16300.75 100
16301.96 122
16303.17 120
16304.37 104
16305.58 92
16306.79 117
16307.99 125
16309.20 119
16310.41 103
16311.62 99
16312.82 120
16314.03 99
16315.24 117
16316.44 118
16317.65 118
16318.86 154
16320.07 148
16321.27 136
16322.48 104
16323.69 102
16324.90 108
16326.10 125
16327.31 137
16328.52 121
16329.73 109
16330.94 120
16332.14 106
16333.35 128
16334.56 120
16335.77 100
16336.98 95
16338.18 114
16339.39 129
16340.60 101
16341.81 123
16343.02 115
16344.23 121
16345.43 120
16346.64 128
16347.85 93
16349.06 104
16350.27 90
16351.48 94
16352.69 119
16353.89 100
16355.10 96
16356.31 105
16357.52 106
16358.73 106
16359.94 87
16361.15 111
16362.36 119
16363.57 79
16364.77 101
16365.98 103
16367.19 105
16368.40 94
16369.61 89
16370.82 99
16372.03 88
16373.24 98
16374.45 89
16375.66 69
16376.87 82
16378.08 92
16379.29 86
16380.50 99
16381.71 84
16382.92 94
16384.13 78
16385.34 80
16386.55 76
16387.76 100
16388.97 110
16390.18 102
16391.39 90
16392.60 104
16393.81 91
16395.02 96
16396.23 97
16397.44 99
16398.65 95
16399.86 101
16401.07 83
16402.28 106
16403.49 112
16404.70 134
16405.91 99
16407.12 96
16408.33 71
16409.54 89
16410.76 96
16411.97 78
16413.18 106
16414.39 80
16415.60 104
16416.81 96
16418.02 88
16419.23 102
16420.44 88
16421.66 87
16422.87 98
16424.08 102
16425.29 126
16426.50 79
16427.71 99
16428.92 106
16430.14 76
16431.35 74
16432.56 90
16433.77 98
16434.98 95
16436.19 113
16437.41 127
16438.62 98
16439.83 100
16441.04 90
16442.25 87
16443.47 98
16444.68 93
16445.89 69
16447.10 99
16448.31 96
16449.53 88
16450.74 81
16451.95 103
16453.16 95
16454.38 62
16455.59 73
16456.80 86
16458.01 79
16459.23 99
16460.44 95
16461.65 99
16462.86 94
16464.08 94
16465.29 104
16466.50 102
16467.72 84
16468.93 61
16470.14 100
16471.35 114
16472.57 72
16473.78 70
16474.99 83
16476.21 90
16477.42 101
16478.63 90
16479.85 80
16481.06 80
16482.27 106
16483.49 92
16484.70 99
16485.92 85
16487.13 91
16488.34 96
16489.56 83
16490.77 73
16491.98 91
16493.20 100
16494.41 89
16495.63 87
16496.84 73
16498.05 91
16499.27 109
16500.48 93
16501.70 95
16502.91 79
16504.13 95
16505.34 126
16506.55 95
16507.77 78
16508.98 72
16510.20 82
16511.41 89
16512.63 83
16513.84 93
16515.06 89
16516.27 94
16517.49 88
16518.70 68
16519.92 80
16521.13 79
16522.35 120
16523.56 84
16524.78 81
16525.99 78
16527.21 92
16528.42 103
16529.64 69
16530.85 98
16532.07 76
16533.28 98
16534.50 72
16535.71 74
16536.93 70
16538.14 95
16539.36 67
16540.58 82
16541.79 82
16543.01 89
16544.22 68
16545.44 74
16546.65 91
16547.87 82
16549.09 86
16550.30 89
16551.52 104
16552.73 74
16553.95 86
16555.17 96
16556.38 88
16557.60 103
16558.82 82
16560.03 86
16561.25 111
16562.46 72
16563.68 76
16564.90 90
16566.11 97
16567.33 71
16568.55 88
16569.76 109
16570.98 94
16572.20 88
16573.41 86
16574.63 87
16575.85 99
16577.07 87
16578.28 68
16579.50 68
16580.72 72
16581.93 75
16583.15 61
16584.37 89
16585.59 101
16586.80 100
16588.02 89
16589.24 84
16590.46 58
16591.67 70
16592.89 92
16594.11 74
16595.33 94
16596.54 110
16597.76 93
16598.98 93
16600.20 86
16601.41 97
16602.63 98
16603.85 72
16605.07 93
16606.29 91
16607.50 103
16608.72 80
16609.94 81
16611.16 71
16612.38 71
16613.60 77
16614.81 83
16616.03 88
16617.25 87
16618.47 91
16619.69 99
16620.91 97
16622.13 96
16623.34 110
16624.56 97
16625.78 78
16627.00 70
16628.22 87
16629.44 84
16630.66 81
16631.88 105
16633.10 82
16634.31 74
16635.53 75
16636.75 88
16637.97 67
16639.19 70
16640.41 68
16641.63 88
16642.85 123
16644.07 87
16645.29 93
16646.51 91
16647.73 86
16648.95 95
16650.17 84
16651.39 86
16652.61 79
16653.83 82
16655.05 80
16656.27 104
16657.49 83
16658.71 70
16659.93 92
16661.15 83
16662.37 85
16663.59 98
16664.81 111
16666.03 105
16667.25 74
16668.47 87
16669.69 89
16670.91 95
16672.13 78
16673.35 82
16674.57 104
16675.79 105
16677.01 97
16678.23 100
16679.45 87
16680.67 78
16681.89 87
16683.12 81
16684.34 108
16685.56 113
16686.78 84
16688.00 83
16689.22 101
16690.44 86
16691.66 84
16692.88 107
16694.11 99
16695.33 74
16696.55 86
16697.77 66
16698.99 85
16700.21 74
16701.43 83
16702.66 71
16703.88 62
16705.10 63
16706.32 67
16707.54 82
16708.77 82
16709.99 76
16711.21 88
16712.43 97
16713.65 99
16714.87 103
16716.10 84
16717.32 93
16718.54 93
16719.76 97
16720.99 86
16722.21 80
16723.43 87
16724.65 74
16725.88 69
16727.10 77
16728.32 77
16729.54 89
16730.77 92
16731.99 91
16733.21 87
16734.43 72
16735.66 70
16736.88 92
16738.10 108
16739.33 75
16740.55 77
16741.77 74
16742.99 96
16744.22 87
16745.44 99
16746.66 85
16747.89 85
16749.11 67
16750.33 65
16751.56 88
16752.78 77
16754.00 78
16755.23 94
16756.45 102
16757.68 98
16758.90 90
16760.12 112
16761.35 105
16762.57 87
16763.79 83
16765.02 97
16766.24 73
16767.47 101
16768.69 93
16769.91 93
16771.14 91
16772.36 105
16773.59 106
16774.81 75
16776.04 87
16777.26 82
16778.48 103
16779.71 92
16780.93 77
16782.16 109
16783.38 77
16784.61 95
16785.83 87
16787.06 98
16788.28 84
16789.51 76
16790.73 76
16791.96 70
16793.18 91
16794.41 61
16795.63 59
16796.86 75
16798.08 89
16799.31 76
16800.53 93
16801.76 110
16802.98 69
16804.21 81
16805.43 88
16806.66 94
16807.88 93
16809.11 101
16810.33 106
16811.56 85
16812.79 81
16814.01 84
16815.24 85
16816.46 88
16817.69 88
16818.91 83
16820.14 76
16821.37 72
16822.59 63
16823.82 86
16825.04 96
16826.27 88
16827.50 71
16828.72 85
16829.95 93
16831.18 87
16832.40 94
16833.63 102
16834.86 76
16836.08 71
16837.31 102
16838.53 77
16839.76 78
16840.99 94
16842.21 75
16843.44 82
16844.67 105
16845.90 95
16847.12 92
16848.35 84
16849.58 95
16850.80 81
16852.03 100
16853.26 103
16854.48 103
16855.71 75
16856.94 83
16858.17 113
16859.39 84
16860.62 77
16861.85 77
16863.08 87
16864.30 92
16865.53 83
16866.76 82
16867.99 87
16869.21 62
16870.44 85
16871.67 90
16872.90 71
16874.13 75
16875.35 89
16876.58 89
16877.81 108
16879.04 98
16880.27 104
16881.49 87
16882.72 83
16883.95 97
16885.18 99
16886.41 100
16887.64 94
16888.86 103
16890.09 111
16891.32 107
16892.55 93
16893.78 92
16895.01 78
16896.24 89
16897.46 81
16898.69 65
16899.92 69
16901.15 86
16902.38 115
16903.61 96
16904.84 84
16906.07 77
16907.30 92
16908.53 84
16909.75 74
16910.98 97
16912.21 83
16913.44 89
16914.67 93
16915.90 103
16917.13 84
16918.36 92
16919.59 79
16920.82 79
16922.05 90
16923.28 90
16924.51 123
16925.74 87
16926.97 67
16928.20 92
16929.43 81
16930.66 87
16931.89 89
16933.12 81
16934.35 109
16935.58 108
16936.81 68
16938.04 81
16939.27 106
16940.50 97
16941.73 87
16942.96 79
16944.19 85
16945.42 98
16946.65 87
16947.88 81
16949.11 72
16950.34 89
16951.57 81
16952.80 89
16954.04 72
16955.27 71
16956.50 71
16957.73 83
16958.96 95
16960.19 95
16961.42 107
16962.65 71
16963.88 80
16965.11 73
16966.35 61
16967.58 87
16968.81 77
16970.04 105
16971.27 84
16972.50 78
16973.73 90
16974.97 91
16976.20 70
16977.43 63
16978.66 89
16979.89 100
16981.12 101
16982.36 79
16983.59 82
16984.82 92
16986.05 92
16987.28 68
16988.52 53
16989.75 97
16990.98 100
16992.21 84
16993.45 77
16994.68 75
16995.91 100
16997.14 77
16998.37 70
16999.61 85
17000.84 85
17002.07 101
17003.31 110
17004.54 92
17005.77 74
17007.00 84
17008.24 100
17009.47 88
17010.70 86
17011.93 84
17013.17 93
17014.40 83
17015.63 85
17016.87 75
17018.10 71
17019.33 90
17020.57 93
17021.80 76
17023.03 89
17024.27 80
17025.50 88
17026.73 88
17027.97 84
17029.20 94
17030.43 97
17031.67 92
17032.90 78
17034.14 76
17035.37 83
17036.60 107
17037.84 95
17039.07 96
17040.30 97
17041.54 89
17042.77 97
17044.01 82
17045.24 105
17046.47 105
17047.71 96
17048.94 73
17050.18 76
17051.41 85
17052.65 71
17053.88 86
17055.12 91
17056.35 90
17057.58 88
17058.82 79
17060.05 80
17061.29 51
17062.52 74
17063.76 83
17064.99 77
17066.23 81
17067.46 86
17068.70 79
17069.93 79
17071.17 73
17072.40 76
17073.64 70
17074.87 50
17076.11 65
17077.34 83
17078.58 63
17079.81 96
17081.05 80
17082.29 81
17083.52 77
17084.76 80
17085.99 84
17087.23 88
17088.46 91
17089.70 85
17090.94 85
17092.17 87
17093.41 83
17094.64 78
17095.88 66
17097.12 64
17098.35 72
17099.59 88
17100.82 69
17102.06 95
17103.30 99
17104.53 98
17105.77 60
17107.00 52
17108.24 80
17109.48 71
17110.71 87
17111.95 76
17113.19 66
17114.42 92
17115.66 112
17116.90 82
17118.13 85
17119.37 105
17120.61 109
17121.85 114
17123.08 86
17124.32 103
17125.56 98
17126.79 73
17128.03 74
17129.27 53
17130.50 69
17131.74 72
17132.98 64
17134.22 81
17135.45 72
17136.69 107
17137.93 85
17139.17 82
17140.40 103
17141.64 76
17142.88 71
17144.12 83
17145.36 79
17146.59 88
17147.83 76
17149.07 97
17150.31 71
17151.54 70
17152.78 79
17154.02 75
17155.26 59
17156.50 85
17157.74 88
17158.97 97
17160.21 96
17161.45 79
17162.69 57
17163.93 71
17165.17 82
17166.40 120
17167.64 80
17168.88 83
17170.12 105
17171.36 67
17172.60 71
17173.84 75
17175.08 75
17176.31 87
17177.55 84
17178.79 72
17180.03 80
17181.27 85
17182.51 73
17183.75 93
17184.99 77
17186.23 88
17187.47 69
17188.71 100
17189.94 88
17191.18 86
17192.42 80
17193.66 83
17194.90 71
17196.14 84
17197.38 101
17198.62 83
17199.86 100
17201.10 91
17202.34 67
17203.58 62
17204.82 69
17206.06 79
17207.30 75
17208.54 65
17209.78 84
17211.02 90
17212.26 80
17213.50 74
17214.74 64
17215.98 76
17217.22 80
17218.46 73
17219.70 80
17220.94 59
17222.18 80
17223.43 83
17224.67 94
17225.91 77
17227.15 87
17228.39 100
17229.63 89
17230.87 67
17232.11 75
17233.35 74
17234.59 95
17235.83 92
17237.08 80
17238.32 99
17239.56 110
17240.80 76
17242.04 89
17243.28 97
17244.52 67
17245.76 90
17247.01 89
17248.25 72
17249.49 73
17250.73 83
17251.97 94
17253.21 82
17254.46 70
17255.70 71
17256.94 86
17258.18 95
17259.42 86
17260.66 89
17261.91 75
17263.15 92
17264.39 115
17265.63 85
17266.87 110
17268.12 85
17269.36 93
17270.60 58
17271.84 77
17273.09 90
17274.33 91
17275.57 89
17276.81 86
17278.06 67
17279.30 71
17280.54 88
17281.78 67
17283.03 71
17284.27 90
17285.51 70
17286.76 76
17288.00 77
17289.24 62
17290.48 82
17291.73 93
17292.97 96
17294.21 88
17295.46 84
17296.70 86
17297.94 81
17299.19 79
17300.43 80
17301.67 78
17302.92 79
17304.16 81
17305.40 78
17306.65 77
17307.89 100
17309.14 96
17310.38 88
17311.62 85
17312.87 86
17314.11 75
17315.35 74
17316.60 85
17317.84 88
17319.09 76
17320.33 83
17321.58 118
17322.82 111
17324.06 86
17325.31 81
17326.55 74
17327.80 82
17329.04 97
17330.29 80
17331.53 69
17332.77 69
17334.02 60
17335.26 68
17336.51 81
17337.75 83
17339.00 92
17340.24 65
17341.49 57
17342.73 61
17343.98 72
17345.22 87
17346.47 81
17347.71 83
17348.96 72
17350.20 77
17351.45 70
17352.69 67
17353.94 59
17355.18 57
17356.43 91
17357.68 90
17358.92 91
17360.17 92
17361.41 79
17362.66 86
17363.90 79
17365.15 79
17366.39 98
17367.64 73
17368.89 73
17370.13 82
17371.38 104
17372.62 72
17373.87 85
17375.12 59
17376.36 59
17377.61 90
17378.85 86
17380.10 76
17381.35 84
17382.59 79
17383.84 66
17385.09 84
17386.33 74
17387.58 64
17388.83 71
17390.07 83
17391.32 73
17392.57 77
17393.81 83
17395.06 87
17396.31 73
17397.55 85
17398.80 78
17400.05 68
17401.29 92
17402.54 74
17403.79 69
17405.04 75
17406.28 69
17407.53 67
17408.78 77
17410.02 67
17411.27 75
17412.52 89
17413.77 74
17415.01 73
17416.26 79
17417.51 62
17418.76 65
17420.00 83
17421.25 87
17422.50 63
17423.75 57
17425.00 94
17426.24 89
17427.49 93
17428.74 72
17429.99 63
17431.24 76
17432.48 81
17433.73 92
17434.98 79
17436.23 69
17437.48 91
17438.73 66
17439.97 62
17441.22 59
17442.47 74
17443.72 93
17444.97 75
17446.22 76
17447.47 72
17448.71 78
17449.96 76
17451.21 76
17452.46 54
17453.71 57
17454.96 63
17456.21 79
17457.46 83
17458.71 59
17459.95 62
17461.20 65
17462.45 80
17463.70 82
17464.95 63
17466.20 82
17467.45 78
17468.70 79
17469.95 88
17471.20 59
17472.45 72
17473.70 84
17474.95 76
17476.20 80
17477.45 74
17478.70 64
17479.95 75
17481.20 85
17482.45 62
17483.70 65
17484.95 70
17486.20 95
17487.45 78
17488.70 78
17489.95 70
17491.20 59
17492.45 74
17493.70 84
17494.95 91
17496.20 85
17497.45 65
17498.70 92
17499.95 84
17501.20 73
17502.45 96
17503.70 84
17504.95 83
17506.20 62
17507.46 71
17508.71 80
17509.96 90
17511.21 82
17512.46 81
17513.71 76
17514.96 78
17516.21 79
17517.46 70
17518.71 64
17519.97 101
17521.22 91
17522.47 77
17523.72 78
17524.97 98
17526.22 107
17527.47 77
17528.73 82
17529.98 82
17531.23 83
17532.48 74
17533.73 73
17534.99 71
17536.24 79
17537.49 85
17538.74 82
17539.99 90
17541.25 85
17542.50 76
17543.75 81
17545.00 75
17546.25 73
17547.51 78
17548.76 64
17550.01 85
17551.26 72
17552.52 76
17553.77 71
17555.02 68
17556.27 82
17557.53 85
17558.78 90
17560.03 95
17561.28 71
17562.54 67
17563.79 65
17565.04 86
17566.30 80
17567.55 70
17568.80 83
17570.05 90
17571.31 85
17572.56 84
17573.81 77
17575.07 84
17576.32 95
17577.57 76
17578.83 76
17580.08 80
17581.33 72
17582.59 75
17583.84 98
17585.10 83
17586.35 74
17587.60 91
17588.86 92
17590.11 92
17591.36 75
17592.62 86
17593.87 61
17595.13 81
17596.38 77
17597.63 73
17598.89 72
17600.14 87
17601.40 72
17602.65 58
17603.90 106
17605.16 79
17606.41 74
17607.67 93
17608.92 79
17610.18 79
17611.43 83
17612.69 80
17613.94 78
17615.20 77
17616.45 63
17617.71 85
17618.96 112
17620.21 91
17621.47 74
17622.72 74
17623.98 112
17625.23 99
17626.49 93
17627.75 71
17629.00 81
17630.26 99
17631.51 84
17632.77 82
17634.02 95
17635.28 91
17636.53 83
17637.79 73
17639.04 69
17640.30 55
17641.55 79
17642.81 93
17644.07 80
17645.32 94
17646.58 87
17647.83 90
17649.09 70
17650.35 89
17651.60 90
17652.86 73
17654.11 68
17655.37 61
17656.63 73
17657.88 76
17659.14 74
17660.39 87
17661.65 100
17662.91 62
17664.16 73
17665.42 81
17666.68 95
17667.93 94
17669.19 70
17670.45 93
17671.70 66
17672.96 82
17674.22 98
17675.47 83
17676.73 68
17677.99 83
17679.24 75
17680.50 96
17681.76 72
17683.02 61
17684.27 83
17685.53 76
17686.79 72
17688.05 62
17689.30 82
17690.56 87
17691.82 59
17693.07 71
17694.33 66
17695.59 85
17696.85 67
17698.11 77
17699.36 68
17700.62 77
17701.88 72
17703.14 77
17704.39 82
17705.65 80
17706.91 63
17708.17 80
17709.43 65
17710.68 89
17711.94 64
17713.20 73
17714.46 74
17715.72 74
17716.98 69
17718.23 97
17719.49 92
17720.75 70
17722.01 74
17723.27 83
17724.53 87
17725.79 89
17727.04 70
17728.30 58
17729.56 88
17730.82 73
17732.08 69
17733.34 56
17734.60 89
17735.86 94
17737.12 98
17738.37 70
17739.63 88
17740.89 94
17742.15 73
17743.41 70
17744.67 73
17745.93 67
17747.19 79
17748.45 87
17749.71 87
17750.97 74
17752.23 63
17753.49 88
17754.75 84
17756.01 80
17757.27 81
17758.53 98
17759.79 65
17761.05 55
17762.31 71
17763.57 82
17764.83 76
17766.09 95
17767.35 83
17768.61 106
17769.87 89
17771.13 72
17772.39 94
17773.65 68
17774.91 72
17776.17 93
17777.43 72
17778.69 76
17779.95 89
17781.21 61
17782.47 71
17783.73 75
17784.99 91
17786.25 84
17787.51 64
17788.78 69
17790.04 74
17791.30 71
17792.56 65
17793.82 77
17795.08 92
17796.34 68
17797.60 66
17798.86 81
17800.13 82
17801.39 71
17802.65 88
17803.91 103
17805.17 99
17806.43 83
17807.69 65
17808.96 67
17810.22 66
17811.48 70
17812.74 88
17814.00 80
17815.26 68
17816.53 70
17817.79 99
17819.05 80
17820.31 57
17821.57 64
17822.84 81
17824.10 71
17825.36 80
17826.62 79
17827.89 69
17829.15 51
17830.41 76
17831.67 84
17832.93 117
17834.20 60
17835.46 73
17836.72 98
17837.99 64
17839.25 72
17840.51 67
17841.77 73
17843.04 74
17844.30 68
17845.56 75
17846.82 60
17848.09 75
17849.35 76
17850.61 89
17851.88 59
17853.14 97
17854.40 83
17855.67 77
17856.93 64
17858.19 54
17859.46 80
17860.72 99
17861.98 69
17863.25 70
17864.51 80
17865.77 68
17867.04 73
17868.30 75
17869.57 63
17870.83 90
17872.09 96
17873.36 60
17874.62 62
17875.89 78
17877.15 74
17878.41 87
17879.68 71
17880.94 81
17882.21 94
17883.47 65
17884.73 78
17886.00 64
17887.26 62
17888.53 88
17889.79 78
17891.06 73
17892.32 86
17893.59 81
17894.85 68
17896.12 60
17897.38 85
17898.65 78
17899.91 78
17901.17 77
17902.44 90
17903.70 68
17904.97 55
17906.23 61
17907.50 71
17908.77 90
17910.03 85
17911.30 62
17912.56 73
17913.83 83
17915.09 82
17916.36 58
17917.62 72
17918.89 63
17920.15 68
17921.42 59
17922.68 62
17923.95 76
17925.22 67
17926.48 62
17927.75 65
17929.01 80
17930.28 80
17931.55 71
17932.81 52
17934.08 76
17935.34 79
17936.61 61
17937.88 80
17939.14 76
17940.41 88
17941.68 64
17942.94 63
17944.21 61
17945.47 97
17946.74 86
17948.01 80
17949.27 69
17950.54 65
17951.81 76
17953.07 78
17954.34 92
17955.61 62
17956.87 62
17958.14 68
17959.41 86
17960.68 55
17961.94 66
17963.21 58
17964.48 64
17965.74 63
17967.01 60
17968.28 60
17969.55 70
17970.81 76
17972.08 56
17973.35 54
17974.62 63
17975.88 80
17977.15 79
17978.42 59
17979.69 67
17980.95 80
17982.22 71
17983.49 60
17984.76 79
17986.03 99
17987.29 72
17988.56 90
17989.83 83
17991.10 80
17992.37 78
17993.63 62
17994.90 73
17996.17 79
17997.44 72
17998.71 72
17999.98 70
18001.24 69
18002.51 72
18003.78 75
18005.05 82
18006.32 88
18007.59 77
18008.86 72
18010.12 109
18011.39 113
18012.66 73
18013.93 69
18015.20 84
18016.47 70
18017.74 75
18019.01 68
18020.28 87
18021.54 70
18022.81 78
18024.08 70
18025.35 72
18026.62 82
18027.89 68
18029.16 76
18030.43 68
18031.70 72
18032.97 77
18034.24 72
18035.51 62
18036.78 51
18038.05 68
18039.32 64
18040.59 60
18041.86 61
18043.13 60
18044.40 97
18045.67 89
18046.94 91
18048.21 70
18049.48 61
18050.75 71
18052.02 79
18053.29 69
18054.56 64
18055.83 57
18057.10 86
18058.37 70
18059.64 46
18060.91 65
18062.18 58
18063.45 58
18064.72 74
18065.99 78
18067.26 74
18068.54 73
18069.81 74
18071.08 76
18072.35 79
18073.62 84
18074.89 67
18076.16 86
18077.43 73
18078.70 64
18079.97 103
18081.25 79
18082.52 92
18083.79 90
18085.06 82
18086.33 80
18087.60 84
18088.87 85
18090.15 86
18091.42 96
18092.69 95
18093.96 71
18095.23 90
18096.50 75
18097.78 58
18099.05 64
18100.32 59
18101.59 73
18102.86 66
18104.14 93
18105.41 68
18106.68 58
18107.95 85
18109.23 88
18110.50 77
18111.77 79
18113.04 60
18114.31 74
18115.59 90
18116.86 85
18118.13 71
18119.40 63
18120.68 74
18121.95 71
18123.22 82
18124.50 86
18125.77 79
18127.04 69
18128.31 88
18129.59 84
18130.86 69
18132.13 67
18133.41 67
18134.68 71
18135.95 67
18137.23 81
18138.50 72
18139.77 82
18141.05 75
18142.32 89
18143.59 73
18144.87 65
18146.14 85
18147.41 77
18148.69 69
18149.96 65
18151.23 67
18152.51 83
18153.78 69
18155.06 89
18156.33 77
18157.60 80
18158.88 69
18160.15 69
18161.43 66
18162.70 74
18163.97 67
18165.25 74
18166.52 76
18167.80 79
18169.07 65
18170.35 84
18171.62 104
18172.90 68
18174.17 54
18175.44 70
18176.72 80
18177.99 67
18179.27 81
18180.54 84
18181.82 68
18183.09 80
18184.37 80
18185.64 77
18186.92 78
18188.19 66
18189.47 75
18190.74 58
18192.02 50
18193.29 76
18194.57 91
18195.84 63
18197.12 69
18198.39 69
18199.67 73
18200.95 72
18202.22 72
18203.50 89
18204.77 86
18206.05 81
18207.32 61
18208.60 62
18209.88 74
18211.15 83
18212.43 69
18213.70 70
18214.98 78
18216.26 80
18217.53 76
18218.81 69
18220.08 67
18221.36 66
18222.64 73
18223.91 70
18225.19 67
18226.47 44
18227.74 58
18229.02 74
18230.29 74
18231.57 74
18232.85 80
18234.12 77
18235.40 75
18236.68 75
18237.95 77
18239.23 60
18240.51 78
18241.79 61
18243.06 74
18244.34 67
18245.62 75
18246.89 68
18248.17 79
18249.45 85
18250.73 67
18252.00 94
18253.28 71
18254.56 82
18255.83 78
18257.11 71
18258.39 81
18259.67 61
18260.94 80
18262.22 78
18263.50 82
18264.78 70
18266.06 72
18267.33 82
18268.61 68
18269.89 46
18271.17 52
18272.45 51
18273.72 65
18275.00 93
18276.28 79
18277.56 87
18278.84 82
18280.11 76
18281.39 65
18282.67 77
18283.95 68
18285.23 79
18286.51 61
18287.78 54
18289.06 63
18290.34 80
18291.62 112
18292.90 92
18294.18 76
18295.46 73
18296.74 72
18298.01 70
18299.29 58
18300.57 69
18301.85 72
18303.13 58
18304.41 63
18305.69 81
18306.97 77
18308.25 71
18309.53 85
18310.81 69
18312.09 88
18313.37 91
18314.64 68
18315.92 64
18317.20 61
18318.48 66
18319.76 72
18321.04 73
18322.32 68
18323.60 61
18324.88 84
18326.16 83
18327.44 68
18328.72 57
18330.00 73
18331.28 53
18332.56 93
18333.84 83
18335.12 73
18336.40 67
18337.68 87
18338.96 71
18340.24 76
18341.52 76
18342.80 73
18344.09 72
18345.37 60
18346.65 68
18347.93 81
18349.21 67
18350.49 64
18351.77 88
18353.05 83
18354.33 92
18355.61 80
18356.89 76
18358.17 71
18359.46 88
18360.74 72
18362.02 75
18363.30 79
18364.58 79
18365.86 64
18367.14 63
18368.42 67
18369.71 66
18370.99 82
18372.27 68
18373.55 55
18374.83 58
18376.11 64
18377.39 76
18378.68 62
18379.96 62
18381.24 69
18382.52 85
18383.80 61
18385.09 72
18386.37 68
18387.65 87
18388.93 80
18390.21 68
18391.50 63
18392.78 73
18394.06 62
18395.34 69
18396.63 63
18397.91 81
18399.19 85
18400.47 104
18401.76 57
18403.04 70
18404.32 76
18405.60 75
18406.89 81
18408.17 69
18409.45 80
18410.73 77
18412.02 65
18413.30 47
18414.58 74
18415.87 84
18417.15 83
18418.43 92
18419.72 69
18421.00 57
18422.28 75
18423.57 60
18424.85 64
18426.13 65
18427.42 83
18428.70 87
18429.98 74
18431.27 73
18432.55 65
18433.83 83
18435.12 79
18436.40 94
18437.68 79
18438.97 61
18440.25 65
18441.54 93
18442.82 80
18444.10 73
18445.39 80
18446.67 59
18447.96 63
18449.24 88
18450.53 95
18451.81 66
18453.09 76
18454.38 88
18455.66 72
18456.95 57
18458.23 65
18459.52 68
18460.80 67
18462.09 93
18463.37 52
18464.65 55
18465.94 98
18467.22 90
18468.51 93
18469.79 94
18471.08 86
18472.36 62
18473.65 86
18474.93 93
18476.22 77
18477.50 83
18478.79 77
18480.08 71
18481.36 86
18482.65 79
18483.93 68
18485.22 80
18486.50 72
18487.79 72
18489.07 79
18490.36 83
18491.64 84
18492.93 68
18494.22 89
18495.50 71
18496.79 68
18498.07 83
18499.36 98
18500.65 86
18501.93 71
18503.22 88
18504.50 79
18505.79 82
18507.08 68
18508.36 88
18509.65 76
18510.94 93
18512.22 82
18513.51 85
18514.80 72
18516.08 57
18517.37 66
18518.65 86
18519.94 67
18521.23 83
18522.51 83
18523.80 87
18525.09 76
18526.38 60
18527.66 81
18528.95 81
18530.24 79
18531.52 77
18532.81 84
18534.10 81
18535.39 92
18536.67 74
18537.96 70
18539.25 63
18540.53 95
18541.82 93
18543.11 94
18544.40 87
18545.68 109
18546.97 84
18548.26 95
18549.55 73
18550.84 73
18552.12 72
18553.41 61
18554.70 61
18555.99 72
18557.27 68
18558.56 67
18559.85 55
18561.14 76
18562.43 84
18563.72 83
18565.00 77
18566.29 76
18567.58 91
18568.87 70
18570.16 63
18571.45 93
18572.73 74
18574.02 89
18575.31 82
18576.60 92
18577.89 105
18579.18 81
18580.47 83
18581.75 74
18583.04 96
18584.33 60
18585.62 79
18586.91 60
18588.20 80
18589.49 68
18590.78 92
18592.07 83
18593.36 72
18594.65 66
18595.93 79
18597.22 94
18598.51 102
18599.80 83
18601.09 68
18602.38 81
18603.67 77
18604.96 90
18606.25 73
18607.54 93
18608.83 78
18610.12 79
18611.41 81
18612.70 80
18613.99 71
18615.28 93
18616.57 66
18617.86 78
18619.15 89
18620.44 96
18621.73 81
18623.02 66
18624.31 99
18625.60 80
18626.89 87
18628.18 82
18629.47 91
18630.76 70
18632.05 84
18633.34 93
18634.64 80
18635.93 68
18637.22 94
18638.51 84
18639.80 78
18641.09 75
18642.38 49
18643.67 70
18644.96 98
18646.25 101
18647.54 78
18648.84 71
18650.13 66
18651.42 72
18652.71 69
18654.00 89
18655.29 72
18656.58 74
18657.88 89
18659.17 86
18660.46 76
18661.75 74
18663.04 73
18664.33 71
18665.63 88
18666.92 77
18668.21 73
18669.50 73
18670.79 95
18672.08 82
18673.38 84
18674.67 87
18675.96 76
18677.25 60
18678.55 75
18679.84 64
18681.13 84
18682.42 78
18683.71 91
18685.01 76
18686.30 60
18687.59 66
18688.88 69
18690.18 61
18691.47 47
18692.76 78
18694.06 93
18695.35 109
18696.64 55
18697.93 71
18699.23 74
18700.52 85
18701.81 88
18703.11 83
18704.40 75
18705.69 86
18706.99 78
18708.28 81
18709.57 53
18710.86 65
18712.16 112
18713.45 82
18714.75 76
18716.04 60
18717.33 71
18718.63 70
18719.92 60
18721.21 77
18722.51 74
18723.80 73
18725.09 73
18726.39 58
18727.68 87
18728.98 63
18730.27 79
18731.56 99
18732.86 73
18734.15 69
18735.45 77
18736.74 77
18738.04 65
18739.33 87
18740.62 79
18741.92 82
18743.21 87
18744.51 106
18745.80 81
18747.10 71
18748.39 78
18749.69 81
18750.98 110
18752.27 84
18753.57 84
18754.86 72
18756.16 78
18757.45 75
18758.75 72
18760.04 71
18761.34 93
18762.63 73
18763.93 81
18765.23 73
18766.52 89
18767.82 102
18769.11 64
18770.41 55
18771.70 70
18773.00 86
18774.29 74
18775.59 93
18776.88 99
18778.18 78
18779.48 81
18780.77 78
18782.07 75
18783.36 72
18784.66 68
18785.95 90
18787.25 54
18788.55 78
18789.84 86
18791.14 71
18792.43 80
18793.73 72
18795.03 85
18796.32 86
18797.62 94
18798.92 74
18800.21 77
18801.51 67
18802.81 88
18804.10 75
18805.40 60
18806.70 64
18807.99 62
18809.29 76
18810.59 57
18811.88 82
18813.18 59
18814.48 83
18815.77 82
18817.07 70
18818.37 69
18819.66 70
18820.96 71
18822.26 75
18823.56 74
18824.85 80
18826.15 72
18827.45 69
18828.75 85
18830.04 56
18831.34 71
18832.64 85
18833.94 72
18835.23 64
18836.53 71
18837.83 61
18839.13 66
18840.42 67
18841.72 68
18843.02 64
18844.32 71
18845.62 58
18846.91 87
18848.21 71
18849.51 78
18850.81 57
18852.11 70
18853.40 72
18854.70 70
18856.00 78
18857.30 56
18858.60 59
18859.90 69
18861.20 57
18862.49 61
18863.79 66
18865.09 75
18866.39 71
18867.69 77
18868.99 71
18870.29 77
18871.59 65
18872.88 77
18874.18 72
18875.48 83
18876.78 62
18878.08 64
18879.38 59
18880.68 56
18881.98 59
18883.28 81
18884.58 85
18885.88 76
18887.18 76
18888.47 70
18889.77 62
18891.07 52
18892.37 63
18893.67 61
18894.97 59
18896.27 67
18897.57 66
18898.87 55
18900.17 75
18901.47 49
18902.77 67
18904.07 54
18905.37 50
18906.67 75
18907.97 65
18909.27 65
18910.57 52
18911.87 66
18913.17 63
18914.47 54
18915.77 47
18917.07 66
18918.38 62
18919.68 69
18920.98 77
18922.28 68
18923.58 43
18924.88 63
18926.18 69
18927.48 62
18928.78 71
18930.08 64
18931.38 71
18932.68 81
18933.98 73
18935.29 73
18936.59 87
18937.89 81
18939.19 95
18940.49 69
18941.79 61
18943.09 63
18944.39 74
18945.70 76
18947.00 55
18948.30 57
18949.60 65
18950.90 66
18952.20 67
18953.51 54
18954.81 73
18956.11 61
18957.41 58
18958.71 70
18960.02 57
18961.32 67
18962.62 57
18963.92 47
18965.22 53
18966.53 50
18967.83 61
18969.13 67
18970.43 63
18971.73 61
18973.04 73
18974.34 75
18975.64 54
18976.94 80
18978.25 65
18979.55 50
18980.85 64
18982.16 68
18983.46 70
18984.76 60
18986.06 61
18987.37 61
18988.67 64
18989.97 66
18991.28 57
18992.58 69
18993.88 67
18995.18 73
18996.49 117
18997.79 86
18999.09 87
19000.40 80
19001.70 77
19003.00 71
19004.31 74
19005.61 66
19006.92 60
19008.22 58
19009.52 67
19010.83 76
19012.13 75
19013.43 88
19014.74 80
19016.04 64
19017.35 79
19018.65 62
19019.95 68
19021.26 58
19022.56 82
19023.87 78
19025.17 75
19026.47 86
19027.78 97
19029.08 71
19030.39 73
19031.69 57
19033.00 55
19034.30 71
19035.61 88
19036.91 72
19038.21 68
19039.52 73
19040.82 66
19042.13 71
19043.43 56
19044.74 70
19046.04 64
19047.35 71
19048.65 76
19049.96 53
19051.26 44
19052.57 72
19053.87 54
19055.18 50
19056.48 61
19057.79 82
19059.09 99
19060.40 92
19061.71 62
19063.01 58
19064.32 49
19065.62 81
19066.93 79
19068.23 79
19069.54 65
19070.85 57
19072.15 58
19073.46 69
19074.76 68
19076.07 56
19077.37 74
19078.68 67
19079.99 63
19081.29 78
19082.60 56
19083.91 74
19085.21 69
19086.52 80
19087.82 53
19089.13 66
19090.44 54
19091.74 74
19093.05 58
19094.36 63
19095.66 54
19096.97 65
19098.28 57
19099.58 73
19100.89 66
19102.20 49
19103.50 61
19104.81 65
19106.12 63
19107.42 77
19108.73 68
19110.04 56
19111.35 52
19112.65 64
19113.96 56
19115.27 48
19116.58 75
19117.88 57
19119.19 53
19120.50 73
19121.81 66
19123.11 69
19124.42 61
19125.73 58
19127.04 52
19128.34 61
19129.65 50
19130.96 70
19132.27 70
19133.57 80
19134.88 59
19136.19 50
19137.50 75
19138.81 51
19140.12 53
19141.42 48
19142.73 57
19144.04 63
19145.35 66
19146.66 64
19147.97 68
19149.27 60
19150.58 63
19151.89 66
19153.20 67
19154.51 51
19155.82 46
19157.13 57
19158.43 63
19159.74 60
19161.05 65
19162.36 71
19163.67 58
19164.98 67
19166.29 56
19167.60 60
19168.91 39
19170.22 55
19171.52 50
19172.83 81
19174.14 74
19175.45 76
19176.76 62
19178.07 50
19179.38 64
19180.69 56
19182.00 71
19183.31 82
19184.62 65
19185.93 55
19187.24 64
19188.55 63
19189.86 50
19191.17 69
19192.48 85
19193.79 70
19195.10 63
19196.41 65
19197.72 60
19199.03 58
19200.34 64
19201.65 53
19202.96 67
19204.27 67
19205.58 89
19206.89 74
19208.20 63
19209.51 89
19210.82 47
19212.13 63
19213.44 80
19214.75 66
19216.06 72
19217.38 84
19218.69 74
19220.00 78
19221.31 48
19222.62 72
19223.93 65
19225.24 70
19226.55 67
19227.86 75
19229.17 65
19230.49 63
19231.80 64
19233.11 70
19234.42 65
19235.73 77
19237.04 82
19238.35 60
19239.67 73
19240.98 64
19242.29 61
19243.60 68
19244.91 70
19246.22 68
19247.54 60
19248.85 73
19250.16 69
19251.47 64
19252.78 60
19254.10 70
19255.41 68
19256.72 68
19258.03 72
19259.34 61
19260.66 85
19261.97 88
19263.28 59
19264.59 47
19265.91 61
19267.22 66
19268.53 66
19269.84 70
19271.16 67
19272.47 82
19273.78 74
19275.10 71
19276.41 74
19277.72 65
19279.03 64
19280.35 72
19281.66 55
19282.97 70
19284.29 76
19285.60 67
19286.91 70
19288.23 67
19289.54 93
19290.85 67
19292.17 63
19293.48 59
19294.79 65
19296.11 66
19297.42 59
19298.73 67
19300.05 72
19301.36 71
19302.67 66
19303.99 81
19305.30 67
19306.62 67
19307.93 55
19309.24 62
19310.56 62
19311.87 56
19313.19 46
19314.50 63
19315.81 73
19317.13 65
19318.44 58
19319.76 60
19321.07 54
19322.39 63
19323.70 81
19325.01 83
19326.33 65
19327.64 46
19328.96 53
19330.27 50
19331.59 56
19332.90 86
19334.22 63
19335.53 81
19336.85 76
19338.16 79
19339.48 69
19340.79 64
19342.11 59
19343.42 55
19344.74 60
19346.05 89
19347.37 62
19348.68 65
19350.00 61
19351.31 74
19352.63 71
19353.94 59
19355.26 54
19356.58 63
19357.89 71
19359.21 51
19360.52 65
19361.84 67
19363.15 65
19364.47 80
19365.79 68
19367.10 67
19368.42 53
19369.73 70
19371.05 67
19372.37 81
19373.68 57
19375.00 60
19376.31 78
19377.63 101
19378.95 71
19380.26 56
19381.58 72
19382.90 65
19384.21 61
19385.53 66
19386.85 60
19388.16 55
19389.48 74
19390.80 60
19392.11 65
19393.43 70
19394.75 73
19396.06 77
19397.38 73
19398.70 59
19400.01 49
19401.33 67
19402.65 56
19403.97 55
19405.28 52
19406.60 64
19407.92 76
19409.23 62
19410.55 58
19411.87 75
19413.19 68
19414.50 79
19415.82 49
19417.14 48
19418.46 45
19419.77 59
19421.09 71
19422.41 68
19423.73 60
19425.05 69
19426.36 67
19427.68 63
19429.00 70
19430.32 45
19431.64 56
19432.95 57
19434.27 52
19435.59 54
19436.91 55
19438.23 60
19439.55 62
19440.86 58
19442.18 65
19443.50 92
19444.82 61
19446.14 63
19447.46 50
19448.78 56
19450.09 59
19451.41 47
19452.73 63
19454.05 58
19455.37 60
19456.69 71
19458.01 61
19459.33 71
19460.65 74
19461.97 61
19463.28 69
19464.60 61
19465.92 69
19467.24 80
19468.56 60
19469.88 71
19471.20 56
19472.52 62
19473.84 54
19475.16 55
19476.48 52
19477.80 57
19479.12 70
19480.44 53
19481.76 67
19483.08 61
19484.40 57
19485.72 75
19487.04 71
19488.36 62
19489.68 56
19491.00 57
19492.32 63
19493.64 65
19494.96 79
19496.28 50
19497.60 54
19498.92 56
19500.24 68
19501.56 70
19502.88 75
19504.20 70
19505.52 50
19506.84 77
19508.16 61
19509.49 61
19510.81 66
19512.13 44
19513.45 79
19514.77 48
19516.09 57
19517.41 55
19518.73 59
19520.05 54
19521.37 47
19522.70 66
19524.02 70
19525.34 64
19526.66 70
19527.98 48
19529.30 45
19530.62 66
19531.95 57
19533.27 62
19534.59 53
19535.91 64
19537.23 64
19538.55 56
19539.88 69
19541.20 62
19542.52 61
19543.84 69
19545.16 64
19546.49 70
19547.81 60
19549.13 47
19550.45 71
19551.77 64
19553.10 66
19554.42 57
19555.74 53
19557.06 65
19558.39 73
19559.71 79
19561.03 71
19562.35 68
19563.68 65
19565.00 56
19566.32 79
19567.64 62
19568.97 31
19570.29 58
19571.61 69
19572.94 72
19574.26 49
19575.58 40
19576.90 53
19578.23 45
19579.55 47
19580.87 53
19582.20 46
19583.52 53
19584.84 49
19586.17 51
19587.49 53
19588.81 51
19590.14 64
19591.46 61
19592.78 67
19594.11 53
19595.43 53
19596.76 44
19598.08 58
19599.40 47
19600.73 45
19602.05 56
19603.37 49
19604.70 74
19606.02 72
19607.35 49
19608.67 52
19610.00 77
19611.32 57
19612.64 67
19613.97 51
19615.29 61
19616.62 75
19617.94 52
19619.27 71
19620.59 55
19621.92 65
19623.24 78
19624.56 63
19625.89 62
19627.21 69
19628.54 67
19629.86 72
19631.19 68
19632.51 64
19633.84 54
19635.16 67
19636.49 50
19637.81 55
19639.14 51
19640.46 58
19641.79 65
19643.11 56
19644.44 65
19645.77 66
19647.09 69
19648.42 67
19649.74 86
19651.07 58
19652.39 50
19653.72 59
19655.04 73
19656.37 72
19657.70 63
19659.02 61
19660.35 60
19661.67 81
19663.00 69
19664.33 60
19665.65 54
19666.98 63
19668.30 65
19669.63 54
19670.96 60
19672.28 62
19673.61 53
19674.94 55
19676.26 67
19677.59 57
19678.92 73
19680.24 69
19681.57 68
19682.90 59
19684.22 58
19685.55 59
19686.88 67
19688.20 66
19689.53 53
19690.86 56
19692.18 46
19693.51 75
19694.84 55
19696.16 61
19697.49 55
19698.82 70
19700.15 54
19701.47 52
19702.80 63
19704.13 61
19705.46 51
19706.78 57
19708.11 62
19709.44 74
19710.77 60
19712.09 57
19713.42 66
19714.75 66
19716.08 59
19717.40 58
19718.73 62
19720.06 61
19721.39 58
19722.72 67
19724.04 81
19725.37 77
19726.70 50
19728.03 74
19729.36 66
19730.68 71
19732.01 82
19733.34 96
19734.67 75
19736.00 62
19737.33 70
19738.66 76
19739.98 75
19741.31 63
19742.64 91
19743.97 69
19745.30 54
19746.63 71
19747.96 59
19749.29 60
19750.61 51
19751.94 54
19753.27 75
19754.60 55
19755.93 62
19757.26 65
19758.59 78
19759.92 60
19761.25 48
19762.58 54
19763.91 51
19765.24 63
19766.57 46
19767.89 54
19769.22 52
19770.55 43
19771.88 69
19773.21 68
19774.54 66
19775.87 56
19777.20 67
19778.53 75
19779.86 66
19781.19 73
19782.52 56
19783.85 53
19785.18 59
19786.51 57
19787.84 77
19789.17 63
19790.50 59
19791.83 58
19793.16 50
19794.49 57
19795.83 56
19797.16 70
19798.49 45
19799.82 55
19801.15 55
19802.48 83
19803.81 56
19805.14 66
19806.47 76
19807.80 68
19809.13 59
19810.46 60
19811.79 66
19813.13 65
19814.46 56
19815.79 61
19817.12 49
19818.45 45
19819.78 58
19821.11 61
19822.44 56
19823.78 33
19825.11 45
19826.44 68
19827.77 68
19829.10 67
19830.43 65
19831.77 74
19833.10 56
19834.43 68
19835.76 65
19837.09 71
19838.42 66
19839.76 51
19841.09 62
19842.42 54
19843.75 50
19845.08 61
19846.42 60
19847.75 67
19849.08 57
19850.41 56
19851.75 63
19853.08 67
19854.41 55
19855.74 58
19857.08 54
19858.41 76
19859.74 67
19861.07 54
19862.41 81
19863.74 69
19865.07 47
19866.41 50
19867.74 58
19869.07 60
19870.40 70
19871.74 54
19873.07 57
19874.40 47
19875.74 52
19877.07 65
19878.40 53
19879.74 67
19881.07 69
19882.40 69
19883.74 46
19885.07 40
19886.40 64
19887.74 56
19889.07 49
19890.40 64
19891.74 48
19893.07 43
19894.41 76
19895.74 81
19897.07 51
19898.41 67
19899.74 49
19901.08 83
19902.41 65
19903.74 66
19905.08 61
19906.41 56
19907.75 59
19909.08 53
19910.41 68
19911.75 50
19913.08 49
19914.42 45
19915.75 61
19917.09 54
19918.42 60
19919.76 60
19921.09 67
19922.43 62
19923.76 56
19925.10 50
19926.43 60
19927.77 47
19929.10 62
19930.44 52
19931.77 61
19933.11 51
19934.44 55
19935.78 57
19937.11 68
19938.45 57
19939.78 41
19941.12 63
19942.45 51
19943.79 47
19945.12 57
19946.46 64
19947.79 52
19949.13 54
19950.47 57
19951.80 57
19953.14 60
19954.47 58
19955.81 81
19957.15 63
19958.48 48
19959.82 58
19961.15 51
19962.49 58
19963.83 61
19965.16 58
19966.50 58
19967.83 70
19969.17 66
19970.51 49
19971.84 64
19973.18 78
19974.52 60
19975.85 68
19977.19 67
19978.53 49
19979.86 54
19981.20 48
19982.54 47
19983.87 48
19985.21 65
19986.55 67
19987.88 75
19989.22 67
19990.56 76
19991.89 56
19993.23 65
19994.57 54
19995.91 60
19997.24 79
19998.58 86
19999.92 61
20001.26 58
20002.59 60
20003.93 43
20005.27 57
20006.61 55
20007.94 66
20009.28 57
20010.62 58
20011.96 52
20013.29 56
20014.63 48
20015.97 61
20017.31 42
20018.65 59
20019.98 61
20021.32 57
20022.66 74
20024.00 53
20025.34 55
20026.67 63
20028.01 60
20029.35 67
20030.69 61
20032.03 53
20033.37 50
20034.71 67
20036.04 63
20037.38 50
20038.72 65
20040.06 55
20041.40 61
20042.74 71
20044.08 55
20045.42 60
20046.75 49
20048.09 55
20049.43 66
20050.77 75
20052.11 71
20053.45 67
20054.79 51
20056.13 69
20057.47 69
20058.81 69
20060.15 52
20061.49 62
20062.82 62
20064.16 60
20065.50 50
20066.84 84
20068.18 38
20069.52 44
20070.86 67
20072.20 67
20073.54 56
20074.88 61
20076.22 69
20077.56 67
20078.90 60
20080.24 60
20081.58 74
20082.92 66
20084.26 55
20085.60 66
20086.94 72
20088.28 53
20089.62 52
20090.96 76
20092.30 71
20093.64 75
20094.99 45
20096.33 72
20097.67 63
20099.01 65
20100.35 69
20101.69 74
20103.03 62
20104.37 53
20105.71 52
20107.05 67
20108.39 61
20109.73 57
20111.08 90
20112.42 86
20113.76 69
20115.10 77
20116.44 65
20117.78 55
20119.12 67
20120.46 69
20121.81 72
20123.15 64
20124.49 75
20125.83 44
20127.17 52
20128.51 53
20129.86 60
20131.20 57
20132.54 60
20133.88 59
20135.22 56
20136.56 59
20137.91 64
20139.25 57
