# Supplementary material for: MALDI-TOF MS typing enables the classification of brewing yeasts of the genus Saccharomyces to major beer styles
Source: PLoS One. 2017 Aug 9;12(8):e0181694. doi: 10.1371/journal.pone.0181694 (PMC5549903; doi:10.1371/journal.pone.0181694)
Supplement: S5 File — The directory includes 90 raw files and was zipped to “.zip”; the folder has three strains with 30 spectra per strain; S1 Text explains the raw files with an example and Table 1 represents the yeast strains used within the experiment. (ZIP) [file pone.0181694.s008.zip › 13-15/30274-3H2-Dias-Dias-Dias-YPG-18h-E-E_2015-08-14__0_D6_1.dat]

1999.93 1013
2000.35 931
2000.77 1003
2001.19 1100
2001.61 995
2002.03 965
2002.46 931
2002.88 883
2003.30 1089
2003.72 1001
2004.14 943
2004.57 959
2004.99 937
2005.41 1029
2005.83 929
2006.25 966
2006.68 939
2007.10 913
2007.52 961
2007.94 967
2008.37 964
2008.79 998
2009.21 931
2009.63 953
2010.06 1026
2010.48 1025
2010.90 996
2011.32 1039
2011.75 930
2012.17 956
2012.59 1019
2013.02 947
2013.44 955
2013.86 1035
2014.29 962
2014.71 946
2015.13 1062
2015.55 979
2015.98 971
2016.40 908
2016.82 832
2017.25 926
2017.67 1038
2018.10 985
2018.52 902
2018.94 890
2019.37 1008
2019.79 963
2020.21 885
2020.64 848
2021.06 982
2021.48 925
2021.91 1012
2022.33 1043
2022.76 940
2023.18 832
2023.60 917
2024.03 952
2024.45 849
2024.88 1018
2025.30 955
2025.73 924
2026.15 917
2026.57 919
2027.00 934
2027.42 948
2027.85 960
2028.27 1063
2028.70 1050
2029.12 1007
2029.55 933
2029.97 1048
2030.40 993
2030.82 889
2031.24 893
2031.67 889
2032.09 935
2032.52 965
2032.94 951
2033.37 825
2033.79 1026
2034.22 1042
2034.65 1051
2035.07 1037
2035.50 1021
2035.92 1040
2036.35 990
2036.77 1039
2037.20 963
2037.62 1052
2038.05 1088
2038.47 1108
2038.90 1035
2039.33 990
2039.75 1049
2040.18 933
2040.60 962
2041.03 957
2041.45 1012
2041.88 1074
2042.31 1032
2042.73 1022
2043.16 1015
2043.58 1078
2044.01 1053
2044.44 1081
2044.86 1020
2045.29 864
2045.72 867
2046.14 965
2046.57 937
2047.00 975
2047.42 939
2047.85 910
2048.28 937
2048.70 983
2049.13 1047
2049.56 897
2049.98 1111
2050.41 1058
2050.84 951
2051.26 982
2051.69 888
2052.12 929
2052.54 896
2052.97 927
2053.40 924
2053.83 902
2054.25 892
2054.68 919
2055.11 914
2055.53 997
2055.96 1151
2056.39 1044
2056.82 962
2057.24 1028
2057.67 1009
2058.10 935
2058.53 976
2058.96 984
2059.38 938
2059.81 877
2060.24 889
2060.67 923
2061.10 860
2061.52 878
2061.95 866
2062.38 798
2062.81 918
2063.24 964
2063.66 950
2064.09 924
2064.52 1037
2064.95 963
2065.38 905
2065.81 1090
2066.23 1071
2066.66 962
2067.09 1076
2067.52 938
2067.95 1042
2068.38 925
2068.81 994
2069.23 1050
2069.66 996
2070.09 993
2070.52 914
2070.95 929
2071.38 950
2071.81 929
2072.24 861
2072.67 1016
2073.10 915
2073.53 843
2073.95 887
2074.38 940
2074.81 1064
2075.24 899
2075.67 1029
2076.10 937
2076.53 901
2076.96 890
2077.39 972
2077.82 932
2078.25 827
2078.68 806
2079.11 948
2079.54 951
2079.97 928
2080.40 946
2080.83 1019
2081.26 984
2081.69 1148
2082.12 1119
2082.55 1146
2082.98 1243
2083.41 1123
2083.84 1105
2084.27 1105
2084.70 1079
2085.13 1136
2085.56 1078
2085.99 947
2086.42 1016
2086.85 1028
2087.29 1031
2087.72 1117
2088.15 998
2088.58 1076
2089.01 935
2089.44 1072
2089.87 1006
2090.30 960
2090.73 1175
2091.16 1113
2091.59 924
2092.03 980
2092.46 988
2092.89 1088
2093.32 958
2093.75 1062
2094.18 984
2094.61 1102
2095.05 1071
2095.48 1097
2095.91 951
2096.34 998
2096.77 1218
2097.20 1109
2097.63 1060
2098.07 1049
2098.50 1119
2098.93 969
2099.36 1035
2099.79 1033
2100.23 934
2100.66 932
2101.09 950
2101.52 882
2101.95 897
2102.39 1016
2102.82 1025
2103.25 1052
2103.68 886
2104.12 869
2104.55 936
2104.98 968
2105.41 982
2105.85 1004
2106.28 908
2106.71 891
2107.14 1033
2107.58 929
2108.01 1019
2108.44 1134
2108.88 1055
2109.31 907
2109.74 984
2110.18 875
2110.61 825
2111.04 916
2111.47 1046
2111.91 985
2112.34 1021
2112.77 959
2113.21 908
2113.64 1009
2114.07 1033
2114.51 1020
2114.94 904
2115.37 898
2115.81 921
2116.24 822
2116.68 872
2117.11 897
2117.54 881
2117.98 886
2118.41 912
2118.85 896
2119.28 844
2119.71 851
2120.15 916
2120.58 980
2121.02 945
2121.45 832
2121.88 879
2122.32 852
2122.75 860
2123.19 879
2123.62 949
2124.06 943
2124.49 932
2124.92 982
2125.36 1092
2125.79 999
2126.23 904
2126.66 923
2127.10 880
2127.53 869
2127.97 970
2128.40 958
2128.84 817
2129.27 876
2129.71 967
2130.14 910
2130.58 976
2131.01 997
2131.45 927
2131.88 903
2132.32 1033
2132.75 999
2133.19 1020
2133.63 1025
2134.06 1006
2134.50 1172
2134.93 1107
2135.37 1047
2135.80 1063
2136.24 1059
2136.67 1157
2137.11 1031
2137.55 1027
2137.98 1133
2138.42 1109
2138.85 1018
2139.29 982
2139.73 1002
2140.16 927
2140.60 1053
2141.03 1106
2141.47 1037
2141.91 1094
2142.34 1012
2142.78 950
2143.22 1051
2143.65 1072
2144.09 1008
2144.53 881
2144.96 913
2145.40 973
2145.84 930
2146.27 925
2146.71 865
2147.15 894
2147.58 883
2148.02 933
2148.46 915
2148.89 931
2149.33 1009
2149.77 934
2150.21 1107
2150.64 1153
2151.08 1270
2151.52 1189
2151.95 1269
2152.39 1319
2152.83 1278
2153.27 1315
2153.70 1257
2154.14 1412
2154.58 1318
2155.02 1244
2155.45 1122
2155.89 1069
2156.33 1188
2156.77 1074
2157.21 1090
2157.64 987
2158.08 1006
2158.52 983
2158.96 970
2159.40 961
2159.83 932
2160.27 914
2160.71 1015
2161.15 966
2161.59 938
2162.02 908
2162.46 1039
2162.90 1025
2163.34 957
2163.78 982
2164.22 1003
2164.66 1002
2165.09 1050
2165.53 921
2165.97 982
2166.41 964
2166.85 875
2167.29 1076
2167.73 969
2168.17 904
2168.60 995
2169.04 1071
2169.48 1084
2169.92 1075
2170.36 993
2170.80 1092
2171.24 1045
2171.68 1132
2172.12 1226
2172.56 1115
2173.00 1081
2173.44 1130
2173.88 995
2174.32 1155
2174.76 1146
2175.20 1027
2175.64 1132
2176.07 1140
2176.51 1187
2176.95 1065
2177.39 1006
2177.83 1081
2178.27 1016
2178.71 995
2179.15 1097
2179.59 1085
2180.03 1088
2180.47 1159
2180.92 1107
2181.36 1095
2181.80 1136
2182.24 1049
2182.68 1211
2183.12 1240
2183.56 1118
2184.00 1073
2184.44 1008
2184.88 963
2185.32 1079
2185.76 994
2186.20 995
2186.64 1011
2187.08 1060
2187.52 987
2187.97 1059
2188.41 1128
2188.85 1195
2189.29 1040
2189.73 1194
2190.17 1312
2190.61 1248
2191.05 1068
2191.49 1182
2191.94 1218
2192.38 1353
2192.82 1187
2193.26 1141
2193.70 1195
2194.14 1187
2194.58 1183
2195.03 1122
2195.47 1008
2195.91 1149
2196.35 1138
2196.79 1120
2197.24 1057
2197.68 1161
2198.12 1174
2198.56 1224
2199.00 1228
2199.45 1180
2199.89 1188
2200.33 1075
2200.77 960
2201.21 1047
2201.66 1173
2202.10 1008
2202.54 1107
2202.98 1144
2203.43 1068
2203.87 1152
2204.31 1047
2204.75 1025
2205.20 1145
2205.64 1132
2206.08 1095
2206.53 1084
2206.97 1102
2207.41 1032
2207.85 1059
2208.30 1097
2208.74 1165
2209.18 1114
2209.63 1212
2210.07 1254
2210.51 1228
2210.96 1169
2211.40 1211
2211.84 1107
2212.29 1214
2212.73 1165
2213.17 1265
2213.62 1241
2214.06 1105
2214.50 1138
2214.95 1225
2215.39 1106
2215.84 940
2216.28 1105
2216.72 1041
2217.17 1192
2217.61 1202
2218.05 1120
2218.50 1021
2218.94 1016
2219.39 1192
2219.83 1157
2220.28 1070
2220.72 1143
2221.16 1058
2221.61 1054
2222.05 1147
2222.50 1095
2222.94 1114
2223.39 1149
2223.83 1202
2224.28 1274
2224.72 1363
2225.16 1442
2225.61 1482
2226.05 1434
2226.50 1518
2226.94 1597
2227.39 1756
2227.83 1708
2228.28 1574
2228.72 1557
2229.17 1630
2229.61 1748
2230.06 1648
2230.50 1546
2230.95 1367
2231.40 1339
2231.84 1279
2232.29 1352
2232.73 1337
2233.18 1301
2233.62 1234
2234.07 1248
2234.51 1217
2234.96 1334
2235.41 1292
2235.85 1386
2236.30 1414
2236.74 1279
2237.19 1222
2237.63 1292
2238.08 1220
2238.53 1105
2238.97 1167
2239.42 1320
2239.86 1236
2240.31 1216
2240.76 1175
2241.20 1235
2241.65 1240
2242.10 1212
2242.54 1156
2242.99 1148
2243.44 1285
2243.88 1118
2244.33 1147
2244.78 1210
2245.22 1177
2245.67 1121
2246.12 934
2246.56 999
2247.01 1079
2247.46 1049
2247.90 1008
2248.35 986
2248.80 1070
2249.24 1172
2249.69 1051
2250.14 937
2250.59 1042
2251.03 1006
2251.48 1157
2251.93 1102
2252.38 997
2252.82 1006
2253.27 1006
2253.72 982
2254.17 982
2254.61 1095
2255.06 1152
2255.51 1189
2255.96 1160
2256.40 1153
2256.85 1048
2257.30 954
2257.75 1043
2258.20 950
2258.64 1039
2259.09 1056
2259.54 1136
2259.99 1035
2260.44 1046
2260.88 1077
2261.33 948
2261.78 998
2262.23 977
2262.68 1001
2263.13 1136
2263.58 1270
2264.02 1216
2264.47 1280
2264.92 1207
2265.37 1298
2265.82 1337
2266.27 1410
2266.72 1380
2267.17 1285
2267.61 1215
2268.06 1160
2268.51 1134
2268.96 1153
2269.41 1245
2269.86 1237
2270.31 1171
2270.76 1142
2271.21 1299
2271.66 1298
2272.11 1245
2272.56 1435
2273.00 1457
2273.45 1441
2273.90 1379
2274.35 1313
2274.80 1309
2275.25 1248
2275.70 1144
2276.15 1328
2276.60 1330
2277.05 1240
2277.50 1190
2277.95 1108
2278.40 1072
2278.85 1113
2279.30 1173
2279.75 1183
2280.20 1051
2280.65 1056
2281.10 1192
2281.55 1119
2282.00 1030
2282.45 1150
2282.90 1236
2283.35 1252
2283.81 1237
2284.26 1235
2284.71 1328
2285.16 1240
2285.61 1204
2286.06 1184
2286.51 1328
2286.96 1353
2287.41 1261
2287.86 1281
2288.31 1307
2288.76 1173
2289.22 1191
2289.67 1345
2290.12 1483
2290.57 1537
2291.02 1530
2291.47 1623
2291.92 1763
2292.37 1920
2292.83 2196
2293.28 2149
2293.73 2240
2294.18 2248
2294.63 2204
2295.08 2232
2295.53 2227
2295.99 2205
2296.44 2026
2296.89 1948
2297.34 1772
2297.79 1739
2298.25 1642
2298.70 1719
2299.15 1491
2299.60 1502
2300.05 1379
2300.51 1303
2300.96 1214
2301.41 1182
2301.86 1205
2302.32 1208
2302.77 1222
2303.22 1212
2303.67 1081
2304.13 1093
2304.58 1257
2305.03 1211
2305.48 1179
2305.94 1268
2306.39 1246
2306.84 1077
2307.29 1098
2307.75 1078
2308.20 1210
2308.65 1096
2309.11 1178
2309.56 1298
2310.01 1250
2310.47 1474
2310.92 1620
2311.37 1485
2311.83 1531
2312.28 1495
2312.73 1422
2313.19 1351
2313.64 1403
2314.09 1397
2314.55 1448
2315.00 1493
2315.45 1390
2315.91 1492
2316.36 1278
2316.81 1308
2317.27 1245
2317.72 1189
2318.18 1216
2318.63 1265
2319.08 1274
2319.54 1276
2319.99 1358
2320.45 1378
2320.90 1277
2321.35 1335
2321.81 1246
2322.26 1146
2322.72 1301
2323.17 1307
2323.63 1381
2324.08 1290
2324.54 1293
2324.99 1296
2325.44 1160
2325.90 1177
2326.35 1305
2326.81 1252
2327.26 1242
2327.72 1228
2328.17 1254
2328.63 1334
2329.08 1288
2329.54 1250
2329.99 1280
2330.45 1276
2330.90 1257
2331.36 1359
2331.81 1381
2332.27 1332
2332.72 1352
2333.18 1368
2333.64 1449
2334.09 1420
2334.55 1452
2335.00 1393
2335.46 1271
2335.91 1033
2336.37 1172
2336.82 1142
2337.28 1105
2337.74 1209
2338.19 1207
2338.65 1145
2339.10 1189
2339.56 1185
2340.02 1205
2340.47 1295
2340.93 1349
2341.38 1389
2341.84 1440
2342.30 1446
2342.75 1310
2343.21 1329
2343.67 1425
2344.12 1318
2344.58 1305
2345.04 1377
2345.49 1376
2345.95 1488
2346.41 1538
2346.86 1434
2347.32 1483
2347.78 1340
2348.23 1523
2348.69 1580
2349.15 1533
2349.60 1557
2350.06 1511
2350.52 1504
2350.97 1461
2351.43 1488
2351.89 1460
2352.35 1530
2352.80 1403
2353.26 1370
2353.72 1359
2354.18 1416
2354.63 1294
2355.09 1320
2355.55 1113
2356.01 1158
2356.46 1148
2356.92 1255
2357.38 1280
2357.84 1258
2358.29 1201
2358.75 1238
2359.21 1239
2359.67 1196
2360.13 1236
2360.58 1111
2361.04 1009
2361.50 1044
2361.96 1143
2362.42 1232
2362.88 1278
2363.33 1145
2363.79 1127
2364.25 1123
2364.71 1313
2365.17 1345
2365.63 1264
2366.08 1166
2366.54 1252
2367.00 1161
2367.46 1175
2367.92 1196
2368.38 1179
2368.84 1291
2369.30 1257
2369.75 1358
2370.21 1314
2370.67 1297
2371.13 1260
2371.59 1353
2372.05 1229
2372.51 1365
2372.97 1249
2373.43 1155
2373.89 1201
2374.35 1266
2374.81 1303
2375.27 1398
2375.72 1310
2376.18 1205
2376.64 1259
2377.10 1348
2377.56 1208
2378.02 1250
2378.48 1317
2378.94 1253
2379.40 1238
2379.86 1299
2380.32 1254
2380.78 1336
2381.24 1232
2381.70 1183
2382.16 1168
2382.62 1246
2383.08 1214
2383.54 1271
2384.00 1247
2384.46 1157
2384.92 1043
2385.39 1140
2385.85 1165
2386.31 1148
2386.77 1152
2387.23 1022
2387.69 1071
2388.15 1165
2388.61 1089
2389.07 1180
2389.53 1100
2389.99 1138
2390.45 1129
2390.91 1032
2391.38 1160
2391.84 1167
2392.30 1195
2392.76 1269
2393.22 1284
2393.68 1190
2394.14 1247
2394.60 1311
2395.06 1390
2395.53 1227
2395.99 1076
2396.45 1208
2396.91 1131
2397.37 1096
2397.83 1040
2398.30 1202
2398.76 1247
2399.22 1282
2399.68 1165
2400.14 1109
2400.61 1163
2401.07 1126
2401.53 1188
2401.99 1172
2402.45 1123
2402.92 1128
2403.38 1101
2403.84 1110
2404.30 1053
2404.76 1071
2405.23 1109
2405.69 1093
2406.15 1032
2406.61 1136
2407.08 1247
2407.54 1094
2408.00 1165
2408.46 1232
2408.93 1100
2409.39 1165
2409.85 1142
2410.32 1128
2410.78 1100
2411.24 1149
2411.70 1247
2412.17 1152
2412.63 1172
2413.09 1066
2413.56 970
2414.02 1152
2414.48 1154
2414.95 1050
2415.41 1013
2415.87 1111
2416.34 1183
2416.80 1135
2417.26 1203
2417.73 1314
2418.19 1319
2418.65 1411
2419.12 1404
2419.58 1583
2420.05 1656
2420.51 1661
2420.97 1762
2421.44 1670
2421.90 1518
2422.37 1654
2422.83 1688
2423.29 1713
2423.76 1568
2424.22 1412
2424.69 1419
2425.15 1379
2425.62 1289
2426.08 1259
2426.54 1263
2427.01 1427
2427.47 1310
2427.94 1405
2428.40 1439
2428.87 1373
2429.33 1364
2429.80 1476
2430.26 1430
2430.73 1373
2431.19 1385
2431.66 1432
2432.12 1298
2432.59 1309
2433.05 1315
2433.52 1335
2433.98 1482
2434.45 1432
2434.91 1242
2435.38 1360
2435.84 1229
2436.31 1254
2436.77 1302
2437.24 1375
2437.70 1345
2438.17 1253
2438.63 1393
2439.10 1269
2439.57 1257
2440.03 1285
2440.50 1391
2440.96 1349
2441.43 1380
2441.89 1322
2442.36 1439
2442.83 1497
2443.29 1519
2443.76 1521
2444.22 1485
2444.69 1492
2445.16 1553
2445.62 1586
2446.09 1456
2446.56 1454
2447.02 1332
2447.49 1346
2447.96 1262
2448.42 1275
2448.89 1213
2449.35 1153
2449.82 1180
2450.29 1190
2450.75 1241
2451.22 1271
2451.69 1313
2452.16 1131
2452.62 1161
2453.09 1178
2453.56 1233
2454.02 1190
2454.49 1071
2454.96 1046
2455.42 1182
2455.89 1190
2456.36 1263
2456.83 1137
2457.29 1247
2457.76 1194
2458.23 1313
2458.70 1256
2459.16 1212
2459.63 1253
2460.10 1215
2460.57 1109
2461.03 1347
2461.50 1370
2461.97 1297
2462.44 1048
2462.91 1170
2463.37 1154
2463.84 1141
2464.31 1060
2464.78 1085
2465.25 1045
2465.71 1125
2466.18 1144
2466.65 1288
2467.12 1256
2467.59 1109
2468.06 1147
2468.52 1169
2468.99 1264
2469.46 1284
2469.93 1197
2470.40 1127
2470.87 1103
2471.34 1102
2471.80 1173
2472.27 1211
2472.74 1335
2473.21 1242
2473.68 1196
2474.15 1270
2474.62 1156
2475.09 1155
2475.56 1269
2476.02 1213
2476.49 1228
2476.96 1070
2477.43 1157
2477.90 1112
2478.37 1150
2478.84 1157
2479.31 1178
2479.78 1134
2480.25 1193
2480.72 1184
2481.19 1332
2481.66 1262
2482.13 1263
2482.60 1386
2483.07 1329
2483.54 1343
2484.01 1242
2484.48 1208
2484.95 1047
2485.42 1161
2485.89 1232
2486.36 1148
2486.83 1201
2487.30 1102
2487.77 1240
2488.24 1202
2488.71 1321
2489.18 1298
2489.65 1126
2490.12 1229
2490.59 1234
2491.06 1215
2491.53 1226
2492.00 1219
2492.47 1294
2492.94 1238
2493.41 1252
2493.88 1219
2494.36 1262
2494.83 1272
2495.30 1207
2495.77 1200
2496.24 1251
2496.71 1298
2497.18 1213
2497.65 1265
2498.12 1206
2498.60 1173
2499.07 1251
2499.54 1342
2500.01 1325
2500.48 1456
2500.95 1439
2501.42 1318
2501.90 1244
2502.37 1305
2502.84 1199
2503.31 1307
2503.78 1289
2504.25 1248
2504.73 1318
2505.20 1200
2505.67 1125
2506.14 1151
2506.61 1186
2507.09 1182
2507.56 1124
2508.03 1226
2508.50 1123
2508.97 1180
2509.45 1160
2509.92 1210
2510.39 1186
2510.86 1192
2511.34 1240
2511.81 1266
2512.28 1456
2512.75 1399
2513.23 1309
2513.70 1545
2514.17 1498
2514.65 1594
2515.12 1613
2515.59 1504
2516.06 1454
2516.54 1508
2517.01 1524
2517.48 1431
2517.96 1218
2518.43 1405
2518.90 1427
2519.38 1318
2519.85 1319
2520.32 1374
2520.80 1287
2521.27 1232
2521.74 1235
2522.22 1191
2522.69 1176
2523.16 1163
2523.64 1121
2524.11 1080
2524.58 1209
2525.06 1144
2525.53 1206
2526.01 1153
2526.48 1174
2526.95 1205
2527.43 1276
2527.90 1238
2528.38 1305
2528.85 1239
2529.32 1166
2529.80 1230
2530.27 1220
2530.75 1171
2531.22 1196
2531.70 1255
2532.17 1340
2532.64 1258
2533.12 1281
2533.59 1315
2534.07 1238
2534.54 1270
2535.02 1365
2535.49 1284
2535.97 1317
2536.44 1360
2536.92 1330
2537.39 1347
2537.87 1406
2538.34 1262
2538.82 1307
2539.29 1343
2539.77 1326
2540.24 1319
2540.72 1268
2541.19 1331
2541.67 1313
2542.14 1304
2542.62 1290
2543.09 1332
2543.57 1261
2544.04 1361
2544.52 1402
2545.00 1321
2545.47 1350
2545.95 1298
2546.42 1321
2546.90 1336
2547.37 1391
2547.85 1457
2548.33 1596
2548.80 1448
2549.28 1490
2549.75 1569
2550.23 1695
2550.71 1678
2551.18 1787
2551.66 1939
2552.14 1996
2552.61 1932
2553.09 1906
2553.57 1801
2554.04 1790
2554.52 1796
2554.99 1603
2555.47 1633
2555.95 1593
2556.42 1620
2556.90 1599
2557.38 1496
2557.86 1541
2558.33 1745
2558.81 1704
2559.29 1687
2559.76 1777
2560.24 1660
2560.72 1605
2561.19 1608
2561.67 1612
2562.15 1506
2562.63 1391
2563.10 1406
2563.58 1382
2564.06 1198
2564.54 1284
2565.01 1332
2565.49 1246
2565.97 1279
2566.45 1284
2566.92 1267
2567.40 1387
2567.88 1350
2568.36 1221
2568.83 1216
2569.31 1250
2569.79 1237
2570.27 1249
2570.75 1171
2571.22 1247
2571.70 1205
2572.18 1320
2572.66 1191
2573.14 1275
2573.62 1366
2574.09 1268
2574.57 1221
2575.05 1281
2575.53 1350
2576.01 1332
2576.49 1352
2576.97 1158
2577.44 1075
2577.92 1116
2578.40 1113
2578.88 1136
2579.36 1178
2579.84 1091
2580.32 1111
2580.80 1095
2581.27 1099
2581.75 1185
2582.23 1171
2582.71 1191
2583.19 1057
2583.67 1311
2584.15 1259
2584.63 1298
2585.11 1291
2585.59 1280
2586.07 1203
2586.55 1187
2587.03 1202
2587.51 1209
2587.99 1199
2588.47 1208
2588.94 1190
2589.42 1218
2589.90 1178
2590.38 1330
2590.86 1308
2591.34 1371
2591.82 1372
2592.30 1344
2592.78 1248
2593.26 1307
2593.74 1316
2594.22 1294
2594.71 1302
2595.19 1373
2595.67 1480
2596.15 1404
2596.63 1375
2597.11 1441
2597.59 1410
2598.07 1441
2598.55 1478
2599.03 1311
2599.51 1368
2599.99 1399
2600.47 1398
2600.95 1506
2601.43 1351
2601.91 1260
2602.40 1225
2602.88 1379
2603.36 1377
2603.84 1218
2604.32 1252
2604.80 1278
2605.28 1235
2605.76 1123
2606.24 1234
2606.73 1346
2607.21 1193
2607.69 1178
2608.17 1071
2608.65 1176
2609.13 1249
2609.62 1251
2610.10 1391
2610.58 1328
2611.06 1206
2611.54 1427
2612.02 1463
2612.51 1382
2612.99 1289
2613.47 1398
2613.95 1361
2614.43 1323
2614.92 1218
2615.40 1242
2615.88 1339
2616.36 1403
2616.85 1432
2617.33 1287
2617.81 1300
2618.29 1334
2618.78 1359
2619.26 1227
2619.74 1318
2620.22 1434
2620.71 1354
2621.19 1344
2621.67 1355
2622.15 1391
2622.64 1319
2623.12 1263
2623.60 1221
2624.09 1219
2624.57 1215
2625.05 1252
2625.53 1368
2626.02 1404
2626.50 1346
2626.98 1276
2627.47 1378
2627.95 1265
2628.43 1334
2628.92 1247
2629.40 1269
2629.88 1321
2630.37 1291
2630.85 1247
2631.34 1190
2631.82 1338
2632.30 1354
2632.79 1315
2633.27 1417
2633.75 1371
2634.24 1346
2634.72 1184
2635.21 1232
2635.69 1267
2636.17 1286
2636.66 1354
2637.14 1332
2637.63 1316
2638.11 1307
2638.60 1290
2639.08 1267
2639.56 1179
2640.05 1212
2640.53 1188
2641.02 1135
2641.50 1226
2641.99 1372
2642.47 1365
2642.96 1229
2643.44 1345
2643.93 1328
2644.41 1301
2644.90 1364
2645.38 1349
2645.87 1432
2646.35 1380
2646.84 1332
2647.32 1379
2647.81 1307
2648.29 1232
2648.78 1424
2649.26 1358
2649.75 1362
2650.23 1208
2650.72 1279
2651.20 1222
2651.69 1257
2652.17 1288
2652.66 1316
2653.15 1216
2653.63 1283
2654.12 1321
2654.60 1294
2655.09 1176
2655.57 1234
2656.06 1264
2656.55 1276
2657.03 1238
2657.52 1248
2658.00 1296
2658.49 1404
2658.98 1314
2659.46 1217
2659.95 1280
2660.44 1112
2660.92 1153
2661.41 1212
2661.90 1309
2662.38 1323
2662.87 1200
2663.35 1113
2663.84 1286
2664.33 1201
2664.81 1174
2665.30 1291
2665.79 1228
2666.28 1175
2666.76 1303
2667.25 1322
2667.74 1330
2668.22 1275
2668.71 1192
2669.20 1251
2669.68 1327
2670.17 1232
2670.66 1426
2671.15 1336
2671.63 1365
2672.12 1421
2672.61 1324
2673.10 1395
2673.58 1460
2674.07 1372
2674.56 1508
2675.05 1469
2675.53 1668
2676.02 1666
2676.51 1676
2677.00 1727
2677.49 1766
2677.97 1740
2678.46 1722
2678.95 1763
2679.44 1868
2679.93 1740
2680.41 1710
2680.90 1748
2681.39 1664
2681.88 1599
2682.37 1612
2682.85 1664
2683.34 1564
2683.83 1538
2684.32 1721
2684.81 1761
2685.30 1694
2685.79 1682
2686.27 1681
2686.76 1730
2687.25 1701
2687.74 1594
2688.23 1555
2688.72 1535
2689.21 1573
2689.70 1617
2690.19 1412
2690.67 1412
2691.16 1421
2691.65 1362
2692.14 1314
2692.63 1301
2693.12 1333
2693.61 1340
2694.10 1392
2694.59 1256
2695.08 1344
2695.57 1347
2696.06 1215
2696.55 1326
2697.04 1321
2697.53 1386
2698.02 1320
2698.51 1345
2699.00 1368
2699.49 1272
2699.98 1322
2700.47 1239
2700.96 1335
2701.45 1307
2701.94 1375
2702.43 1590
2702.92 1456
2703.41 1425
2703.90 1454
2704.39 1363
2704.88 1485
2705.37 1486
2705.86 1507
2706.35 1486
2706.84 1440
2707.33 1466
2707.82 1565
2708.31 1482
2708.80 1479
2709.29 1461
2709.78 1313
2710.27 1232
2710.77 1285
2711.26 1307
2711.75 1380
2712.24 1347
2712.73 1198
2713.22 1261
2713.71 1207
2714.20 1245
2714.69 1324
2715.19 1254
2715.68 1196
2716.17 1259
2716.66 1357
2717.15 1304
2717.64 1283
2718.13 1357
2718.63 1294
2719.12 1238
2719.61 1219
2720.10 1297
2720.59 1211
2721.08 1270
2721.58 1319
2722.07 1245
2722.56 1331
2723.05 1297
2723.54 1386
2724.04 1402
2724.53 1409
2725.02 1482
2725.51 1478
2726.01 1499
2726.50 1415
2726.99 1389
2727.48 1318
2727.98 1538
2728.47 1432
2728.96 1400
2729.45 1416
2729.95 1347
2730.44 1416
2730.93 1379
2731.42 1435
2731.92 1365
2732.41 1365
2732.90 1263
2733.40 1365
2733.89 1293
2734.38 1458
2734.87 1301
2735.37 1432
2735.86 1504
2736.35 1451
2736.85 1390
2737.34 1371
2737.83 1438
2738.33 1443
2738.82 1468
2739.31 1450
2739.81 1519
2740.30 1640
2740.79 1478
2741.29 1388
2741.78 1483
2742.28 1476
2742.77 1491
2743.26 1326
2743.76 1401
2744.25 1339
2744.75 1262
2745.24 1333
2745.73 1282
2746.23 1304
2746.72 1344
2747.22 1358
2747.71 1397
2748.20 1347
2748.70 1265
2749.19 1370
2749.69 1218
2750.18 1155
2750.68 1336
2751.17 1274
2751.67 1262
2752.16 1361
2752.66 1300
2753.15 1429
2753.64 1439
2754.14 1342
2754.63 1505
2755.13 1609
2755.62 1605
2756.12 1612
2756.61 1533
2757.11 1468
2757.60 1492
2758.10 1419
2758.59 1363
2759.09 1329
2759.59 1466
2760.08 1347
2760.58 1338
2761.07 1268
2761.57 1406
2762.06 1412
2762.56 1398
2763.05 1343
2763.55 1282
2764.05 1316
2764.54 1349
2765.04 1379
2765.53 1273
2766.03 1274
2766.52 1340
2767.02 1486
2767.52 1432
2768.01 1261
2768.51 1315
2769.00 1168
2769.50 1189
2770.00 1385
2770.49 1360
2770.99 1314
2771.49 1433
2771.98 1629
2772.48 1496
2772.98 1269
2773.47 1366
2773.97 1374
2774.47 1472
2774.96 1494
2775.46 1522
2775.96 1583
2776.45 1591
2776.95 1755
2777.45 1816
2777.94 1816
2778.44 1888
2778.94 1894
2779.43 2049
2779.93 1930
2780.43 1875
2780.93 1962
2781.42 2014
2781.92 1932
2782.42 1817
2782.92 1792
2783.41 1669
2783.91 1644
2784.41 1527
2784.91 1693
2785.40 1655
2785.90 1432
2786.40 1442
2786.90 1480
2787.39 1455
2787.89 1510
2788.39 1500
2788.89 1499
2789.39 1401
2789.88 1433
2790.38 1496
2790.88 1442
2791.38 1355
2791.88 1322
2792.37 1356
2792.87 1374
2793.37 1423
2793.87 1332
2794.37 1302
2794.87 1361
2795.37 1462
2795.86 1395
2796.36 1445
2796.86 1401
2797.36 1407
2797.86 1632
2798.36 1663
2798.86 1788
2799.35 1973
2799.85 1973
2800.35 1936
2800.85 2079
2801.35 1957
2801.85 1899
2802.35 1892
2802.85 2014
2803.35 1836
2803.85 1583
2804.35 1579
2804.85 1592
2805.34 1640
2805.84 1743
2806.34 1718
2806.84 1668
2807.34 1743
2807.84 1757
2808.34 1791
2808.84 1893
2809.34 2080
2809.84 2343
2810.34 2127
2810.84 2327
2811.34 2217
2811.84 2175
2812.34 2291
2812.84 2132
2813.34 2179
2813.84 2274
2814.34 2138
2814.84 1885
2815.34 1890
2815.84 1757
2816.34 1802
2816.84 1652
2817.34 1440
2817.84 1427
2818.35 1364
2818.85 1536
2819.35 1549
2819.85 1394
2820.35 1518
2820.85 1359
2821.35 1358
2821.85 1277
2822.35 1216
2822.85 1289
2823.35 1291
2823.85 1315
2824.36 1408
2824.86 1396
2825.36 1323
2825.86 1357
2826.36 1391
2826.86 1386
2827.36 1458
2827.86 1330
2828.37 1430
2828.87 1533
2829.37 1503
2829.87 1522
2830.37 1493
2830.87 1462
2831.38 1420
2831.88 1506
2832.38 1510
2832.88 1627
2833.38 1686
2833.88 1570
2834.39 1544
2834.89 1610
2835.39 1607
2835.89 1607
2836.40 1625
2836.90 1665
2837.40 1575
2837.90 1528
2838.40 1590
2838.91 1517
2839.41 1619
2839.91 1503
2840.41 1553
2840.92 1377
2841.42 1369
2841.92 1458
2842.42 1344
2842.93 1264
2843.43 1226
2843.93 1349
2844.44 1325
2844.94 1323
2845.44 1318
2845.94 1406
2846.45 1316
2846.95 1367
2847.45 1625
2847.96 1320
2848.46 1394
2848.96 1496
2849.47 1445
2849.97 1423
2850.47 1371
2850.98 1369
2851.48 1406
2851.98 1386
2852.49 1390
2852.99 1357
2853.50 1420
2854.00 1281
2854.50 1422
2855.01 1390
2855.51 1250
2856.01 1310
2856.52 1355
2857.02 1394
2857.53 1525
2858.03 1520
2858.53 1478
2859.04 1355
2859.54 1562
2860.05 1334
2860.55 1261
2861.06 1461
2861.56 1435
2862.06 1539
2862.57 1313
2863.07 1277
2863.58 1367
2864.08 1338
2864.59 1313
2865.09 1427
2865.60 1346
2866.10 1186
2866.61 1276
2867.11 1294
2867.62 1433
2868.12 1250
2868.63 1212
2869.13 1311
2869.64 1296
2870.14 1298
2870.65 1349
2871.15 1431
2871.66 1306
2872.16 1338
2872.67 1408
2873.17 1285
2873.68 1413
2874.18 1473
2874.69 1460
2875.20 1438
2875.70 1515
2876.21 1440
2876.71 1358
2877.22 1431
2877.72 1464
2878.23 1491
2878.74 1398
2879.24 1335
2879.75 1414
2880.25 1483
2880.76 1314
2881.27 1358
2881.77 1390
2882.28 1393
2882.79 1428
2883.29 1389
2883.80 1446
2884.30 1435
2884.81 1496
2885.32 1395
2885.82 1474
2886.33 1359
2886.84 1438
2887.34 1371
2887.85 1448
2888.36 1485
2888.86 1597
2889.37 1564
2889.88 1629
2890.38 1634
2890.89 1703
2891.40 1670
2891.91 1793
2892.41 1816
2892.92 1730
2893.43 1638
2893.93 1602
2894.44 1472
2894.95 1494
2895.46 1612
2895.96 1616
2896.47 1694
2896.98 1621
2897.49 1412
2897.99 1462
2898.50 1511
2899.01 1622
2899.52 1586
2900.03 1511
2900.53 1511
2901.04 1583
2901.55 1490
2902.06 1553
2902.56 1524
2903.07 1582
2903.58 1621
2904.09 1432
2904.60 1513
2905.11 1610
2905.61 1732
2906.12 1661
2906.63 1703
2907.14 1745
2907.65 1812
2908.16 1835
2908.66 1802
2909.17 1905
2909.68 1893
2910.19 1840
2910.70 1781
2911.21 1658
2911.72 1544
2912.23 1644
2912.73 1675
2913.24 1619
2913.75 1555
2914.26 1612
2914.77 1650
2915.28 1628
2915.79 1497
2916.30 1591
2916.81 1582
2917.32 1555
2917.83 1588
2918.33 1501
2918.84 1458
2919.35 1401
2919.86 1494
2920.37 1555
2920.88 1427
2921.39 1441
2921.90 1514
2922.41 1390
2922.92 1323
2923.43 1566
2923.94 1599
2924.45 1492
2924.96 1585
2925.47 1758
2925.98 1768
2926.49 1842
2927.00 1827
2927.51 1909
2928.02 1962
2928.53 2252
2929.04 2365
2929.55 2109
2930.06 2243
2930.57 2256
2931.08 2068
2931.59 1952
2932.11 1815
2932.62 1695
2933.13 1670
2933.64 1530
2934.15 1524
2934.66 1431
2935.17 1427
2935.68 1499
2936.19 1493
2936.70 1405
2937.21 1452
2937.72 1506
2938.24 1442
2938.75 1485
2939.26 1466
2939.77 1595
2940.28 1561
2940.79 1663
2941.30 1624
2941.81 1638
2942.33 1593
2942.84 1604
2943.35 1567
2943.86 1521
2944.37 1527
2944.88 1570
2945.40 1610
2945.91 1453
2946.42 1462
2946.93 1502
2947.44 1623
2947.96 1650
2948.47 1639
2948.98 1694
2949.49 1621
2950.00 1755
2950.52 1719
2951.03 1510
2951.54 1520
2952.05 1584
2952.57 1714
2953.08 1606
2953.59 1459
2954.10 1530
2954.62 1406
2955.13 1479
2955.64 1452
2956.15 1434
2956.67 1337
2957.18 1372
2957.69 1394
2958.20 1427
2958.72 1374
2959.23 1456
2959.74 1577
2960.26 1487
2960.77 1433
2961.28 1451
2961.80 1405
2962.31 1430
2962.82 1557
2963.34 1591
2963.85 1446
2964.36 1626
2964.88 1625
2965.39 1657
2965.90 1535
2966.42 1540
2966.93 1731
2967.44 1644
2967.96 1651
2968.47 1632
2968.98 1601
2969.50 1536
2970.01 1425
2970.53 1422
2971.04 1543
2971.55 1374
2972.07 1468
2972.58 1522
2973.10 1321
2973.61 1435
2974.12 1379
2974.64 1330
2975.15 1465
2975.67 1369
2976.18 1456
2976.70 1481
2977.21 1439
2977.73 1323
2978.24 1355
2978.75 1479
2979.27 1326
2979.78 1312
2980.30 1340
2980.81 1301
2981.33 1342
2981.84 1441
2982.36 1459
2982.87 1418
2983.39 1550
2983.90 1446
2984.42 1525
2984.93 1483
2985.45 1422
2985.96 1372
2986.48 1354
2987.00 1305
2987.51 1484
2988.03 1367
2988.54 1422
2989.06 1514
2989.57 1627
2990.09 1653
2990.60 1584
2991.12 1659
2991.64 1662
2992.15 1554
2992.67 1608
2993.18 1661
2993.70 1751
2994.21 1614
2994.73 1685
2995.25 1765
2995.76 1702
2996.28 1736
2996.80 1751
2997.31 1742
2997.83 1865
2998.34 1823
2998.86 1858
2999.38 1786
2999.89 1696
3000.41 1792
3000.93 1976
3001.44 1994
3001.96 2008
3002.48 1807
3002.99 1805
3003.51 1717
3004.03 1886
3004.54 1996
3005.06 1843
3005.58 1996
3006.09 1986
3006.61 1904
3007.13 1846
3007.65 1829
3008.16 1898
3008.68 1999
3009.20 2053
3009.71 1927
3010.23 1898
3010.75 1859
3011.27 1763
3011.78 1669
3012.30 1737
3012.82 1625
3013.34 1565
3013.85 1440
3014.37 1569
3014.89 1558
3015.41 1544
3015.93 1412
3016.44 1382
3016.96 1479
3017.48 1554
3018.00 1483
3018.52 1655
3019.03 1634
3019.55 1552
3020.07 1596
3020.59 1591
3021.11 1509
3021.63 1597
3022.14 1580
3022.66 1581
3023.18 1827
3023.70 1763
3024.22 1799
3024.74 1679
3025.25 1817
3025.77 1819
3026.29 1752
3026.81 1735
3027.33 1852
3027.85 1742
3028.37 1828
3028.89 1960
3029.41 1917
3029.92 1757
3030.44 1797
3030.96 1809
3031.48 1736
3032.00 1671
3032.52 1464
3033.04 1569
3033.56 1502
3034.08 1510
3034.60 1529
3035.12 1436
3035.64 1563
3036.16 1870
3036.68 1913
3037.20 1903
3037.72 1899
3038.24 1857
3038.76 1893
3039.28 1912
3039.80 1884
3040.32 1828
3040.84 1800
3041.36 1990
3041.88 1822
3042.40 1722
3042.92 1725
3043.44 1659
3043.96 1622
3044.48 1610
3045.00 1580
3045.52 1630
3046.04 1583
3046.56 1621
3047.08 1647
3047.60 1581
3048.12 1505
3048.64 1523
3049.16 1504
3049.68 1450
3050.20 1548
3050.72 1545
3051.24 1479
3051.77 1326
3052.29 1406
3052.81 1480
3053.33 1516
3053.85 1533
3054.37 1340
3054.89 1531
3055.41 1522
3055.93 1584
3056.46 1415
3056.98 1363
3057.50 1447
3058.02 1497
3058.54 1473
3059.06 1597
3059.58 1629
3060.11 1647
3060.63 1596
3061.15 1412
3061.67 1548
3062.19 1656
3062.71 1742
3063.24 1545
3063.76 1574
3064.28 1612
3064.80 1552
3065.32 1624
3065.85 1633
3066.37 1646
3066.89 1579
3067.41 1562
3067.94 1536
3068.46 1654
3068.98 1582
3069.50 1516
3070.03 1498
3070.55 1577
3071.07 1480
3071.59 1625
3072.12 1640
3072.64 1520
3073.16 1542
3073.68 1529
3074.21 1444
3074.73 1501
3075.25 1460
3075.78 1477
3076.30 1557
3076.82 1345
3077.34 1472
3077.87 1517
3078.39 1559
3078.91 1609
3079.44 1651
3079.96 1824
3080.48 1782
3081.01 1710
3081.53 1613
3082.05 1742
3082.58 1787
3083.10 1779
3083.63 1645
3084.15 1748
3084.67 1697
3085.20 1906
3085.72 1975
3086.24 1906
3086.77 1744
3087.29 1817
3087.82 1806
3088.34 1711
3088.86 1826
3089.39 1932
3089.91 1808
3090.44 1743
3090.96 1737
3091.49 1779
3092.01 1681
3092.53 1678
3093.06 1702
3093.58 1703
3094.11 1599
3094.63 1536
3095.16 1701
3095.68 1785
3096.21 1835
3096.73 1734
3097.26 1776
3097.78 1699
3098.31 1606
3098.83 1618
3099.36 1679
3099.88 1812
3100.41 1828
3100.93 1984
3101.46 2081
3101.98 2088
3102.51 2053
3103.03 2307
3103.56 2456
3104.08 2628
3104.61 2546
3105.13 3000
3105.66 3391
3106.18 3675
3106.71 3910
3107.24 3483
3107.76 3280
3108.29 3491
3108.81 3571
3109.34 3199
3109.86 2767
3110.39 2460
3110.92 2265
3111.44 2137
3111.97 1950
3112.49 1960
3113.02 2079
3113.55 2130
3114.07 2075
3114.60 1999
3115.12 2188
3115.65 2015
3116.18 2046
3116.70 2073
3117.23 1905
3117.76 1841
3118.28 1748
3118.81 1819
3119.34 1799
3119.86 1755
3120.39 1663
3120.92 1622
3121.44 1659
3121.97 1606
3122.50 1596
3123.02 1563
3123.55 1679
3124.08 1627
3124.61 1553
3125.13 1608
3125.66 1667
3126.19 1548
3126.72 1674
3127.24 1609
3127.77 1658
3128.30 1647
3128.82 1693
3129.35 1732
3129.88 1619
3130.41 1619
3130.93 1639
3131.46 1746
3131.99 1558
3132.52 1606
3133.05 1501
3133.57 1518
3134.10 1463
3134.63 1506
3135.16 1522
3135.69 1555
3136.21 1370
3136.74 1371
3137.27 1427
3137.80 1433
3138.33 1297
3138.85 1278
3139.38 1419
3139.91 1499
3140.44 1413
3140.97 1506
3141.50 1477
3142.03 1460
3142.55 1438
3143.08 1455
3143.61 1537
3144.14 1499
3144.67 1327
3145.20 1457
3145.73 1512
3146.26 1473
3146.79 1460
3147.31 1537
3147.84 1561
3148.37 1524
3148.90 1457
3149.43 1521
3149.96 1579
3150.49 1648
3151.02 1697
3151.55 1765
3152.08 1609
3152.61 1685
3153.14 1774
3153.67 1822
3154.20 1789
3154.73 1620
3155.25 1716
3155.78 1592
3156.31 1579
3156.84 1665
3157.37 1636
3157.90 1575
3158.43 1580
3158.96 1560
3159.49 1514
3160.02 1477
3160.55 1646
3161.08 1632
3161.61 1699
3162.14 1655
3162.68 1637
3163.21 1654
3163.74 1581
3164.27 1619
3164.80 1728
3165.33 1561
3165.86 1526
3166.39 1505
3166.92 1454
3167.45 1437
3167.98 1559
3168.51 1502
3169.04 1598
3169.57 1553
3170.10 1624
3170.64 1652
3171.17 1577
3171.70 1651
3172.23 1656
3172.76 1537
3173.29 1617
3173.82 1535
3174.35 1599
3174.88 1533
3175.42 1511
3175.95 1488
3176.48 1431
3177.01 1301
3177.54 1409
3178.07 1471
3178.61 1282
3179.14 1418
3179.67 1513
3180.20 1519
3180.73 1510
3181.26 1574
3181.80 1483
3182.33 1548
3182.86 1547
3183.39 1440
3183.92 1403
3184.46 1436
3184.99 1503
3185.52 1545
3186.05 1447
3186.59 1522
3187.12 1568
3187.65 1469
3188.18 1466
3188.72 1494
3189.25 1441
3189.78 1451
3190.31 1514
3190.85 1443
3191.38 1487
3191.91 1495
3192.44 1500
3192.98 1539
3193.51 1627
3194.04 1472
3194.58 1669
3195.11 1629
3195.64 1370
3196.17 1378
3196.71 1384
3197.24 1539
3197.77 1550
3198.31 1507
3198.84 1459
3199.37 1488
3199.91 1490
3200.44 1465
3200.98 1582
3201.51 1582
3202.04 1568
3202.58 1713
3203.11 1527
3203.64 1658
3204.18 1662
3204.71 1572
3205.24 1700
3205.78 1803
3206.31 1794
3206.85 1681
3207.38 1777
3207.91 1851
3208.45 1713
3208.98 1541
3209.52 1680
3210.05 1610
3210.59 1714
3211.12 1868
3211.65 1750
3212.19 1730
3212.72 1872
3213.26 1867
3213.79 1960
3214.33 1906
3214.86 2109
3215.40 2139
3215.93 2085
3216.47 1912
3217.00 1960
3217.54 2021
3218.07 1742
3218.61 1815
3219.14 1710
3219.68 1796
3220.21 1551
3220.75 1501
3221.28 1512
3221.82 1465
3222.35 1482
3222.89 1488
3223.42 1644
3223.96 1470
3224.49 1660
3225.03 1729
3225.57 1729
3226.10 1809
3226.64 1866
3227.17 1826
3227.71 1754
3228.24 1752
3228.78 1802
3229.32 1983
3229.85 1852
3230.39 1839
3230.92 1792
3231.46 1769
3232.00 1785
3232.53 1811
3233.07 1792
3233.60 1608
3234.14 1708
3234.68 1613
3235.21 1505
3235.75 1542
3236.29 1657
3236.82 1722
3237.36 1716
3237.90 1756
3238.43 1721
3238.97 1745
3239.51 1710
3240.04 1795
3240.58 1832
3241.12 1851
3241.65 1806
3242.19 1832
3242.73 1806
3243.26 1698
3243.80 1781
3244.34 1923
3244.88 1847
3245.41 1862
3245.95 1855
3246.49 1735
3247.02 1711
3247.56 1584
3248.10 1642
3248.64 1554
3249.17 1451
3249.71 1522
3250.25 1643
3250.79 1657
3251.33 1605
3251.86 1658
3252.40 1691
3252.94 1689
3253.48 1695
3254.01 1754
3254.55 1697
3255.09 1699
3255.63 1733
3256.17 1787
3256.70 1799
3257.24 1912
3257.78 1948
3258.32 1861
3258.86 1995
3259.40 1983
3259.93 1964
3260.47 1915
3261.01 1832
3261.55 1861
3262.09 1758
3262.63 1998
3263.17 1974
3263.70 2006
3264.24 2238
3264.78 2188
3265.32 2348
3265.86 2306
3266.40 2500
3266.94 2434
3267.48 2643
3268.02 2773
3268.56 2771
3269.09 3075
3269.63 2923
3270.17 3079
3270.71 3254
3271.25 3067
3271.79 2858
3272.33 2985
3272.87 2934
3273.41 2685
3273.95 2442
3274.49 2352
3275.03 2176
3275.57 2070
3276.11 2044
3276.65 1965
3277.19 2053
3277.73 1915
3278.27 2039
3278.81 2084
3279.35 2149
3279.89 2097
3280.43 1979
3280.97 2038
3281.51 2111
3282.05 2170
3282.59 2203
3283.13 2054
3283.67 2067
3284.21 2018
3284.75 1926
3285.29 1990
3285.83 2079
3286.37 1981
3286.91 1987
3287.45 2021
3287.99 1977
3288.53 1986
3289.08 2059
3289.62 2139
3290.16 2155
3290.70 2311
3291.24 2253
3291.78 2132
3292.32 2185
3292.86 2181
3293.40 2075
3293.95 2086
3294.49 2157
3295.03 2254
3295.57 2219
3296.11 2297
3296.65 2569
3297.19 2510
3297.73 2465
3298.28 2496
3298.82 2809
3299.36 2787
3299.90 2799
3300.44 2844
3300.99 2685
3301.53 2559
3302.07 2669
3302.61 2564
3303.15 2513
3303.69 2562
3304.24 2450
3304.78 2338
3305.32 2157
3305.86 2184
3306.41 2157
3306.95 2215
3307.49 2182
3308.03 2005
3308.58 2091
3309.12 2191
3309.66 2185
3310.20 2173
3310.75 2252
3311.29 2140
3311.83 2243
3312.37 2241
3312.92 2204
3313.46 2376
3314.00 2451
3314.54 2399
3315.09 2309
3315.63 2397
3316.17 2374
3316.72 2477
3317.26 2552
3317.80 2379
3318.35 2474
3318.89 2406
3319.43 2374
3319.98 2446
3320.52 2589
3321.06 2597
3321.61 2543
3322.15 2723
3322.69 2639
3323.24 2510
3323.78 2419
3324.33 2513
3324.87 2721
3325.41 2607
3325.96 2559
3326.50 2576
3327.04 2555
3327.59 2376
3328.13 2451
3328.68 2466
3329.22 2360
3329.76 2402
3330.31 2249
3330.85 2123
3331.40 2208
3331.94 2279
3332.49 2290
3333.03 2297
3333.58 2523
3334.12 2768
3334.66 3228
3335.21 3769
3335.75 4327
3336.30 4785
3336.84 5855
3337.39 6287
3337.93 7028
3338.48 7761
3339.02 8398
3339.57 8372
3340.11 8536
3340.66 9206
3341.20 9439
3341.75 8876
3342.29 7678
3342.84 6722
3343.38 5679
3343.93 4981
3344.47 4487
3345.02 3919
3345.57 3621
3346.11 3101
3346.66 2878
3347.20 2618
3347.75 2460
3348.29 2346
3348.84 2241
3349.38 2275
3349.93 2164
3350.48 2198
3351.02 2169
3351.57 2200
3352.11 2328
3352.66 2317
3353.21 2302
3353.75 2385
3354.30 2621
3354.84 2485
3355.39 2457
3355.94 2371
3356.48 2385
3357.03 2428
3357.58 2585
3358.12 2347
3358.67 2339
3359.22 2105
3359.76 2113
3360.31 2151
3360.86 2112
3361.40 2149
3361.95 2072
3362.50 1868
3363.04 1911
3363.59 1824
3364.14 1880
3364.68 1949
3365.23 1878
3365.78 1839
3366.33 1820
3366.87 1927
3367.42 1947
3367.97 1821
3368.51 1980
3369.06 1856
3369.61 1819
3370.16 1805
3370.70 1880
3371.25 2012
3371.80 1973
3372.35 1851
3372.90 1881
3373.44 1898
3373.99 1934
3374.54 1827
3375.09 1984
3375.63 2004
3376.18 2038
3376.73 2043
3377.28 2120
3377.83 2000
3378.37 1834
3378.92 2021
3379.47 1963
3380.02 1770
3380.57 1825
3381.12 1818
3381.66 1724
3382.21 1749
3382.76 1840
3383.31 1658
3383.86 1765
3384.41 1746
3384.96 1722
3385.50 1795
3386.05 1781
3386.60 1742
3387.15 1791
3387.70 1847
3388.25 1736
3388.80 1796
3389.35 1783
3389.90 1719
3390.44 1692
3390.99 1765
3391.54 1708
3392.09 1665
3392.64 1694
3393.19 1668
3393.74 1577
3394.29 1504
3394.84 1499
3395.39 1701
3395.94 1462
3396.49 1563
3397.04 1658
3397.59 1649
3398.14 1624
3398.69 1604
3399.24 1586
3399.79 1511
3400.34 1483
3400.89 1598
3401.44 1612
3401.99 1539
3402.54 1411
3403.09 1334
3403.64 1464
3404.19 1436
3404.74 1426
3405.29 1551
3405.84 1459
3406.39 1378
3406.94 1437
3407.49 1403
3408.04 1350
3408.59 1391
3409.14 1389
3409.69 1462
3410.24 1506
3410.79 1417
3411.34 1435
3411.89 1536
3412.45 1577
3413.00 1568
3413.55 1489
3414.10 1457
3414.65 1525
3415.20 1482
3415.75 1449
3416.30 1524
3416.85 1488
3417.41 1371
3417.96 1454
3418.51 1425
3419.06 1369
3419.61 1342
3420.16 1469
3420.71 1521
3421.27 1364
3421.82 1379
3422.37 1277
3422.92 1419
3423.47 1367
3424.02 1468
3424.58 1315
3425.13 1381
3425.68 1413
3426.23 1412
3426.78 1482
3427.34 1548
3427.89 1455
3428.44 1502
3428.99 1435
3429.55 1400
3430.10 1401
3430.65 1530
3431.20 1544
3431.76 1511
3432.31 1413
3432.86 1519
3433.41 1600
3433.97 1654
3434.52 1502
3435.07 1482
3435.62 1500
3436.18 1555
3436.73 1446
3437.28 1475
3437.84 1552
3438.39 1584
3438.94 1511
3439.49 1505
3440.05 1463
3440.60 1498
3441.15 1587
3441.71 1609
3442.26 1618
3442.81 1646
3443.37 1822
3443.92 1644
3444.47 1712
3445.03 1785
3445.58 1651
3446.13 1540
3446.69 1582
3447.24 1535
3447.80 1575
3448.35 1577
3448.90 1595
3449.46 1481
3450.01 1505
3450.57 1468
3451.12 1498
3451.67 1413
3452.23 1378
3452.78 1410
3453.34 1465
3453.89 1351
3454.44 1428
3455.00 1334
3455.55 1355
3456.11 1228
3456.66 1381
3457.22 1405
3457.77 1318
3458.33 1310
3458.88 1409
3459.43 1363
3459.99 1489
3460.54 1497
3461.10 1600
3461.65 1520
3462.21 1329
3462.76 1398
3463.32 1389
3463.87 1523
3464.43 1483
3464.98 1682
3465.54 1630
3466.09 1598
3466.65 1615
3467.21 1583
3467.76 1496
3468.32 1687
3468.87 1751
3469.43 1621
3469.98 1493
3470.54 1664
3471.09 1566
3471.65 1623
3472.20 1712
3472.76 1616
3473.32 1505
3473.87 1593
3474.43 1662
3474.98 1842
3475.54 1752
3476.10 1698
3476.65 1678
3477.21 1518
3477.76 1587
3478.32 1750
3478.88 1694
3479.43 1674
3479.99 1648
3480.55 1719
3481.10 1867
3481.66 1836
3482.22 1720
3482.77 1845
3483.33 1965
3483.89 1901
3484.44 1769
3485.00 1760
3485.56 1813
3486.11 1908
3486.67 1934
3487.23 1923
3487.78 1983
3488.34 1934
3488.90 2076
3489.45 2019
3490.01 1948
3490.57 2215
3491.13 2332
3491.68 2354
3492.24 2571
3492.80 2565
3493.35 2708
3493.91 2986
3494.47 3141
3495.03 3349
3495.58 3206
3496.14 3420
3496.70 3537
3497.26 3455
3497.82 3630
3498.37 3241
3498.93 3195
3499.49 3338
3500.05 3218
3500.61 3083
3501.16 3270
3501.72 3593
3502.28 3605
3502.84 3761
3503.40 3939
3503.95 4344
3504.51 4433
3505.07 4389
3505.63 4463
3506.19 4651
3506.75 4795
3507.30 4699
3507.86 5041
3508.42 5185
3508.98 5133
3509.54 5321
3510.10 5137
3510.66 5199
3511.22 4835
3511.77 4444
3512.33 4146
3512.89 3767
3513.45 3295
3514.01 3026
3514.57 2619
3515.13 2424
3515.69 2412
3516.25 2216
3516.81 2224
3517.37 1963
3517.92 1845
3518.48 1746
3519.04 1836
3519.60 2012
3520.16 1948
3520.72 1864
3521.28 1986
3521.84 1847
3522.40 2037
3522.96 1982
3523.52 1930
3524.08 1779
3524.64 1804
3525.20 1834
3525.76 1857
3526.32 1714
3526.88 1996
3527.44 1817
3528.00 1734
3528.56 1704
3529.12 1686
3529.68 1693
3530.24 1649
3530.80 1540
3531.36 1710
3531.92 1592
3532.48 1725
3533.04 1612
3533.60 1535
3534.17 1627
3534.73 1775
3535.29 1718
3535.85 1756
3536.41 1832
3536.97 1598
3537.53 1566
3538.09 1751
3538.65 1842
3539.21 1842
3539.77 1810
3540.34 1876
3540.90 1912
3541.46 1910
3542.02 2006
3542.58 1984
3543.14 1958
3543.70 1926
3544.26 1801
3544.83 1738
3545.39 1852
3545.95 1703
3546.51 1590
3547.07 1647
3547.63 1600
3548.20 1736
3548.76 1858
3549.32 1866
3549.88 1757
3550.44 1728
3551.01 1712
3551.57 1643
3552.13 1606
3552.69 1572
3553.25 1524
3553.82 1504
3554.38 1626
3554.94 1573
3555.50 1426
3556.07 1475
3556.63 1454
3557.19 1478
3557.75 1436
3558.32 1370
3558.88 1369
3559.44 1391
3560.00 1404
3560.57 1450
3561.13 1438
3561.69 1366
3562.26 1384
3562.82 1608
3563.38 1572
3563.94 1516
3564.51 1504
3565.07 1472
3565.63 1561
3566.20 1464
3566.76 1397
3567.32 1444
3567.89 1553
3568.45 1462
3569.01 1449
3569.58 1499
3570.14 1453
3570.70 1501
3571.27 1543
3571.83 1440
3572.39 1475
3572.96 1396
3573.52 1398
3574.09 1381
3574.65 1476
3575.21 1455
3575.78 1439
3576.34 1468
3576.91 1528
3577.47 1654
3578.03 1604
3578.60 1588
3579.16 1743
3579.73 1685
3580.29 1592
3580.86 1614
3581.42 1650
3581.98 1697
3582.55 1640
3583.11 1634
3583.68 1654
3584.24 1705
3584.81 1641
3585.37 1505
3585.94 1664
3586.50 1555
3587.07 1482
3587.63 1418
3588.20 1445
3588.76 1344
3589.33 1535
3589.89 1529
3590.46 1531
3591.02 1414
3591.59 1360
3592.15 1403
3592.72 1414
3593.28 1470
3593.85 1606
3594.41 1540
3594.98 1573
3595.54 1579
3596.11 1428
3596.68 1584
3597.24 1626
3597.81 1411
3598.37 1564
3598.94 1592
3599.50 1481
3600.07 1434
3600.64 1427
3601.20 1617
3601.77 1636
3602.33 1527
3602.90 1571
3603.47 1502
3604.03 1446
3604.60 1498
3605.16 1628
3605.73 1543
3606.30 1540
3606.86 1508
3607.43 1380
3608.00 1383
3608.56 1448
3609.13 1435
3609.70 1416
3610.26 1323
3610.83 1314
3611.40 1297
3611.96 1392
3612.53 1461
3613.10 1442
3613.66 1426
3614.23 1380
3614.80 1392
3615.36 1431
3615.93 1492
3616.50 1522
3617.07 1505
3617.63 1806
3618.20 1909
3618.77 2130
3619.34 2451
3619.90 2618
3620.47 2780
3621.04 2979
3621.61 3133
3622.17 3395
3622.74 3593
3623.31 3562
3623.88 3334
3624.44 3205
3625.01 2916
3625.58 2688
3626.15 2395
3626.72 2094
3627.28 1992
3627.85 1730
3628.42 1790
3628.99 1663
3629.56 1489
3630.12 1535
3630.69 1458
3631.26 1399
3631.83 1365
3632.40 1443
3632.97 1413
3633.53 1475
3634.10 1283
3634.67 1374
3635.24 1304
3635.81 1298
3636.38 1324
3636.95 1168
3637.52 1169
3638.08 1278
3638.65 1250
3639.22 1306
3639.79 1282
3640.36 1356
3640.93 1318
3641.50 1379
3642.07 1446
3642.64 1435
3643.21 1395
3643.78 1414
3644.34 1526
3644.91 1593
3645.48 1651
3646.05 1817
3646.62 1807
3647.19 1805
3647.76 1777
3648.33 1747
3648.90 1706
3649.47 1688
3650.04 1731
3650.61 1731
3651.18 1721
3651.75 1755
3652.32 1761
3652.89 1714
3653.46 1643
3654.03 1827
3654.60 1780
3655.17 1692
3655.74 1792
3656.31 1633
3656.88 1604
3657.45 1515
3658.02 1572
3658.59 1725
3659.16 1666
3659.73 1626
3660.30 1600
3660.87 1471
3661.45 1518
3662.02 1675
3662.59 1555
3663.16 1417
3663.73 1502
3664.30 1650
3664.87 1491
3665.44 1458
3666.01 1460
3666.58 1404
3667.15 1464
3667.73 1465
3668.30 1542
3668.87 1502
3669.44 1476
3670.01 1480
3670.58 1447
3671.15 1445
3671.73 1461
3672.30 1505
3672.87 1311
3673.44 1405
3674.01 1364
3674.58 1416
3675.16 1490
3675.73 1567
3676.30 1585
3676.87 1530
3677.44 1559
3678.01 1727
3678.59 1590
3679.16 1583
3679.73 1730
3680.30 1753
3680.88 1707
3681.45 1578
3682.02 1594
3682.59 1461
3683.16 1457
3683.74 1473
3684.31 1445
3684.88 1458
3685.45 1428
3686.03 1422
3686.60 1318
3687.17 1239
3687.74 1328
3688.32 1385
3688.89 1331
3689.46 1309
3690.04 1487
3690.61 1430
3691.18 1400
3691.76 1412
3692.33 1405
3692.90 1437
3693.47 1634
3694.05 1562
3694.62 1500
3695.19 1523
3695.77 1545
3696.34 1508
3696.91 1450
3697.49 1483
3698.06 1452
3698.64 1366
3699.21 1459
3699.78 1413
3700.36 1276
3700.93 1402
3701.50 1444
3702.08 1332
3702.65 1431
3703.23 1598
3703.80 1546
3704.37 1484
3704.95 1470
3705.52 1393
3706.10 1379
3706.67 1435
3707.24 1364
3707.82 1430
3708.39 1531
3708.97 1451
3709.54 1449
3710.12 1342
3710.69 1482
3711.27 1365
3711.84 1358
3712.41 1624
3712.99 1512
3713.56 1260
3714.14 1356
3714.71 1379
3715.29 1510
3715.86 1410
3716.44 1306
3717.01 1358
3717.59 1321
3718.16 1224
3718.74 1249
3719.31 1411
3719.89 1355
3720.46 1326
3721.04 1233
3721.61 1443
3722.19 1342
3722.77 1282
3723.34 1369
3723.92 1353
3724.49 1364
3725.07 1278
3725.64 1284
3726.22 1369
3726.79 1385
3727.37 1234
3727.95 1147
3728.52 1186
3729.10 1398
3729.67 1378
3730.25 1261
3730.83 1335
3731.40 1483
3731.98 1492
3732.56 1504
3733.13 1519
3733.71 1611
3734.28 1562
3734.86 1662
3735.44 1774
3736.01 1821
3736.59 1837
3737.17 1873
3737.74 2072
3738.32 2085
3738.90 1982
3739.47 1860
3740.05 1898
3740.63 1894
3741.20 1753
3741.78 1665
3742.36 1607
3742.93 1619
3743.51 1543
3744.09 1518
3744.67 1452
3745.24 1460
3745.82 1487
3746.40 1343
3746.97 1434
3747.55 1451
3748.13 1506
3748.71 1420
3749.28 1455
3749.86 1568
3750.44 1473
3751.02 1404
3751.59 1441
3752.17 1463
3752.75 1580
3753.33 1522
3753.91 1474
3754.48 1393
3755.06 1203
3755.64 1365
3756.22 1541
3756.80 1490
3757.37 1464
3757.95 1440
3758.53 1500
3759.11 1418
3759.69 1466
3760.27 1394
3760.84 1367
3761.42 1610
3762.00 1639
3762.58 1640
3763.16 1646
3763.74 1605
3764.31 1766
3764.89 1862
3765.47 1832
3766.05 1644
3766.63 1549
3767.21 1666
3767.79 1460
3768.37 1460
3768.95 1498
3769.52 1492
3770.10 1454
3770.68 1483
3771.26 1506
3771.84 1410
3772.42 1459
3773.00 1404
3773.58 1435
3774.16 1408
3774.74 1396
3775.32 1458
3775.90 1390
3776.48 1406
3777.06 1480
3777.64 1577
3778.22 1550
3778.80 1587
3779.38 1527
3779.96 1439
3780.54 1462
3781.12 1464
3781.70 1363
3782.28 1363
3782.86 1258
3783.44 1291
3784.02 1279
3784.60 1235
3785.18 1255
3785.76 1342
3786.34 1328
3786.92 1340
3787.50 1315
3788.08 1325
3788.66 1347
3789.24 1372
3789.82 1323
3790.40 1335
3790.98 1325
3791.56 1277
3792.14 1445
3792.72 1274
3793.30 1336
3793.89 1384
3794.47 1443
3795.05 1342
3795.63 1469
3796.21 1341
3796.79 1401
3797.37 1458
3797.95 1541
3798.53 1437
3799.12 1367
3799.70 1518
3800.28 1400
3800.86 1399
3801.44 1298
3802.02 1505
3802.60 1496
3803.19 1447
3803.77 1467
3804.35 1456
3804.93 1549
3805.51 1509
3806.10 1514
3806.68 1692
3807.26 1697
3807.84 1673
3808.42 1662
3809.01 1656
3809.59 1523
3810.17 1555
3810.75 1551
3811.33 1542
3811.92 1519
3812.50 1540
3813.08 1578
3813.66 1646
3814.25 1581
3814.83 1691
3815.41 1633
3815.99 1657
3816.58 1648
3817.16 1729
3817.74 1666
3818.32 1650
3818.91 1652
3819.49 1721
3820.07 1641
3820.66 1613
3821.24 1774
3821.82 1668
3822.41 1528
3822.99 1501
3823.57 1423
3824.16 1386
3824.74 1299
3825.32 1396
3825.91 1398
3826.49 1480
3827.07 1461
3827.66 1379
3828.24 1373
3828.82 1423
3829.41 1348
3829.99 1347
3830.57 1377
3831.16 1254
3831.74 1321
3832.33 1286
3832.91 1204
3833.49 1359
3834.08 1299
3834.66 1308
3835.25 1389
3835.83 1378
3836.41 1401
3837.00 1387
3837.58 1419
3838.17 1461
3838.75 1291
3839.34 1404
3839.92 1370
3840.50 1397
3841.09 1344
3841.67 1222
3842.26 1328
3842.84 1349
3843.43 1431
3844.01 1300
3844.60 1457
3845.18 1340
3845.77 1199
3846.35 1137
3846.94 1260
3847.52 1352
3848.11 1450
3848.69 1349
3849.28 1406
3849.86 1454
3850.45 1468
3851.03 1414
3851.62 1484
3852.20 1433
3852.79 1433
3853.37 1428
3853.96 1474
3854.55 1502
3855.13 1445
3855.72 1477
3856.30 1460
3856.89 1530
3857.47 1529
3858.06 1517
3858.65 1448
3859.23 1462
3859.82 1492
3860.40 1611
3860.99 1822
3861.58 1943
3862.16 2056
3862.75 2317
3863.33 2645
3863.92 2705
3864.51 2749
3865.09 3069
3865.68 3139
3866.27 3242
3866.85 3295
3867.44 3301
3868.03 3065
3868.61 2891
3869.20 2766
3869.79 2385
3870.37 2347
3870.96 2172
3871.55 1795
3872.13 1579
3872.72 1706
3873.31 1634
3873.89 1596
3874.48 1577
3875.07 1496
3875.66 1538
3876.24 1513
3876.83 1431
3877.42 1471
3878.00 1532
3878.59 1633
3879.18 1576
3879.77 1494
3880.35 1488
3880.94 1593
3881.53 1521
3882.12 1410
3882.70 1411
3883.29 1339
3883.88 1293
3884.47 1383
3885.06 1375
3885.64 1401
3886.23 1236
3886.82 1227
3887.41 1311
3888.00 1314
3888.58 1398
3889.17 1373
3889.76 1516
3890.35 1390
3890.94 1400
3891.53 1360
3892.11 1402
3892.70 1461
3893.29 1485
3893.88 1561
3894.47 1705
3895.06 1663
3895.65 1656
3896.23 1688
3896.82 1705
3897.41 1754
3898.00 1680
3898.59 1660
3899.18 1654
3899.77 1657
3900.36 1755
3900.95 1733
3901.53 1636
3902.12 1641
3902.71 1779
3903.30 1653
3903.89 1640
3904.48 1581
3905.07 1646
3905.66 1527
3906.25 1582
3906.84 1518
3907.43 1411
3908.02 1375
3908.61 1424
3909.20 1464
3909.79 1363
3910.38 1352
3910.97 1419
3911.56 1449
3912.15 1289
3912.74 1371
3913.33 1348
3913.92 1496
3914.51 1343
3915.10 1271
3915.69 1228
3916.28 1162
3916.87 1264
3917.46 1278
3918.05 1298
3918.64 1314
3919.23 1291
3919.82 1234
3920.41 1327
3921.00 1395
3921.59 1269
3922.18 1244
3922.77 1252
3923.36 1187
3923.95 1295
3924.55 1281
3925.14 1251
3925.73 1329
3926.32 1267
3926.91 1371
3927.50 1346
3928.09 1201
3928.68 1202
3929.27 1188
3929.87 1339
3930.46 1262
3931.05 1219
3931.64 1152
3932.23 1282
3932.82 1275
3933.41 1399
3934.01 1219
3934.60 1169
3935.19 1241
3935.78 1189
3936.37 1214
3936.96 1222
3937.56 1298
3938.15 1247
3938.74 1160
3939.33 1165
3939.92 1216
3940.52 1205
3941.11 1196
3941.70 1231
3942.29 1201
3942.88 1427
3943.48 1289
3944.07 1290
3944.66 1302
3945.25 1469
3945.85 1474
3946.44 1397
3947.03 1319
3947.62 1239
3948.22 1373
3948.81 1415
3949.40 1275
3949.99 1251
3950.59 1260
3951.18 1277
3951.77 1258
3952.37 1218
3952.96 1109
3953.55 1217
3954.15 1231
3954.74 1296
3955.33 1258
3955.93 1309
3956.52 1296
3957.11 1225
3957.71 1331
3958.30 1249
3958.89 1289
3959.49 1326
3960.08 1332
3960.67 1336
3961.27 1382
3961.86 1528
3962.45 1428
3963.05 1436
3963.64 1489
3964.23 1553
3964.83 1474
3965.42 1370
3966.02 1368
3966.61 1262
3967.20 1413
3967.80 1481
3968.39 1545
3968.99 1594
3969.58 1541
3970.18 1501
3970.77 1577
3971.36 1528
3971.96 1599
3972.55 1514
3973.15 1442
3973.74 1425
3974.34 1398
3974.93 1313
3975.53 1443
3976.12 1419
3976.72 1262
3977.31 1285
3977.91 1321
3978.50 1403
3979.10 1344
3979.69 1210
3980.29 1220
3980.88 1361
3981.48 1372
3982.07 1284
3982.67 1209
3983.26 1220
3983.86 1284
3984.45 1373
3985.05 1320
3985.64 1368
3986.24 1321
3986.83 1345
3987.43 1303
3988.03 1244
3988.62 1370
3989.22 1391
3989.81 1330
3990.41 1278
3991.00 1364
3991.60 1318
3992.20 1336
3992.79 1312
3993.39 1343
3993.98 1297
3994.58 1263
3995.18 1217
3995.77 1256
3996.37 1403
3996.97 1476
3997.56 1413
3998.16 1395
3998.75 1530
3999.35 1393
3999.95 1450
4000.54 1520
4001.14 1479
4001.74 1394
4002.33 1379
4002.93 1482
4003.53 1521
4004.12 1292
4004.72 1295
4005.32 1475
4005.92 1526
4006.51 1477
4007.11 1457
4007.71 1467
4008.30 1486
4008.90 1343
4009.50 1249
4010.10 1365
4010.69 1390
4011.29 1425
4011.89 1423
4012.49 1459
4013.08 1428
4013.68 1399
4014.28 1340
4014.88 1343
4015.47 1319
4016.07 1388
4016.67 1299
4017.27 1385
4017.86 1482
4018.46 1434
4019.06 1463
4019.66 1446
4020.26 1433
4020.85 1493
4021.45 1596
4022.05 1406
4022.65 1425
4023.25 1407
4023.85 1459
4024.44 1368
4025.04 1280
4025.64 1278
4026.24 1311
4026.84 1354
4027.44 1263
4028.03 1171
4028.63 1232
4029.23 1303
4029.83 1269
4030.43 1334
4031.03 1334
4031.63 1376
4032.23 1398
4032.83 1393
4033.42 1447
4034.02 1346
4034.62 1392
4035.22 1342
4035.82 1327
4036.42 1282
4037.02 1271
4037.62 1290
4038.22 1300
4038.82 1327
4039.42 1297
4040.02 1346
4040.62 1372
4041.22 1283
4041.82 1313
4042.41 1279
4043.01 1373
4043.61 1293
4044.21 1143
4044.81 1103
4045.41 1191
4046.01 1232
4046.61 1211
4047.21 1278
4047.81 1198
4048.41 1313
4049.01 1282
4049.61 1302
4050.21 1326
4050.82 1293
4051.42 1264
4052.02 1302
4052.62 1379
4053.22 1332
4053.82 1249
4054.42 1367
4055.02 1276
4055.62 1289
4056.22 1309
4056.82 1159
4057.42 1224
4058.02 1295
4058.62 1415
4059.22 1456
4059.83 1287
4060.43 1385
4061.03 1323
4061.63 1322
4062.23 1315
4062.83 1279
4063.43 1362
4064.03 1423
4064.63 1209
4065.24 1225
4065.84 1179
4066.44 1185
4067.04 1174
4067.64 1105
4068.24 1120
4068.85 1185
4069.45 1168
4070.05 1139
4070.65 1230
4071.25 1238
4071.85 1155
4072.46 1142
4073.06 1304
4073.66 1263
4074.26 1259
4074.86 1145
4075.47 1123
4076.07 1171
4076.67 1256
4077.27 1239
4077.88 1354
4078.48 1176
4079.08 1207
4079.68 1189
4080.29 1256
4080.89 1362
4081.49 1323
4082.09 1319
4082.70 1310
4083.30 1188
4083.90 1022
4084.50 1187
4085.11 1205
4085.71 1272
4086.31 1255
4086.92 1332
4087.52 1324
4088.12 1231
4088.72 1252
4089.33 1371
4089.93 1267
4090.53 1213
4091.14 1250
4091.74 1293
4092.34 1348
4092.95 1300
4093.55 1387
4094.16 1247
4094.76 1338
4095.36 1465
4095.97 1569
4096.57 1673
4097.17 1783
4097.78 1716
4098.38 1968
4098.98 2065
4099.59 1939
4100.19 1918
4100.80 2046
4101.40 2134
4102.00 1899
4102.61 1772
4103.21 1704
4103.82 1623
4104.42 1456
4105.03 1335
4105.63 1297
4106.23 1308
4106.84 1315
4107.44 1308
4108.05 1246
4108.65 1178
4109.26 1176
4109.86 1105
4110.47 1335
4111.07 1258
4111.68 1250
4112.28 1313
4112.89 1376
4113.49 1254
4114.10 1274
4114.70 1245
4115.31 1231
4115.91 1199
4116.52 1207
4117.12 1177
4117.73 1112
4118.33 1119
4118.94 1199
4119.54 1165
4120.15 1297
4120.75 1322
4121.36 1194
4121.97 1091
4122.57 1095
4123.18 1119
4123.78 1178
4124.39 1185
4124.99 1105
4125.60 1128
4126.21 1154
4126.81 1137
4127.42 1221
4128.02 1263
4128.63 1275
4129.24 1190
4129.84 1224
4130.45 1334
4131.05 1241
4131.66 1169
4132.27 1263
4132.87 1233
4133.48 1084
4134.09 1167
4134.69 1270
4135.30 1364
4135.91 1317
4136.51 1215
4137.12 1264
4137.73 1291
4138.33 1278
4138.94 1245
4139.55 1301
4140.15 1397
4140.76 1340
4141.37 1308
4141.97 1255
4142.58 1213
4143.19 1331
4143.80 1260
4144.40 1334
4145.01 1354
4145.62 1384
4146.22 1325
4146.83 1242
4147.44 1232
4148.05 1263
4148.65 1285
4149.26 1347
4149.87 1319
4150.48 1415
4151.09 1212
4151.69 1180
4152.30 1144
4152.91 1188
4153.52 1147
4154.12 1091
4154.73 1161
4155.34 1214
4155.95 1194
4156.56 1101
4157.16 1133
4157.77 1205
4158.38 1239
4158.99 1193
4159.60 1170
4160.21 1191
4160.81 1210
4161.42 1160
4162.03 1225
4162.64 1276
4163.25 1231
4163.86 1247
4164.47 1213
4165.08 1211
4165.68 1136
4166.29 1389
4166.90 1444
4167.51 1374
4168.12 1445
4168.73 1369
4169.34 1386
4169.95 1367
4170.56 1558
4171.16 1435
4171.77 1438
4172.38 1407
4172.99 1505
4173.60 1456
4174.21 1388
4174.82 1418
4175.43 1354
4176.04 1289
4176.65 1226
4177.26 1311
4177.87 1399
4178.48 1324
4179.09 1285
4179.70 1316
4180.31 1323
4180.92 1352
4181.53 1251
4182.14 1342
4182.75 1257
4183.36 1377
4183.97 1205
4184.58 1248
4185.19 1289
4185.80 1221
4186.41 1143
4187.02 1185
4187.63 1242
4188.24 1082
4188.85 1192
4189.46 1251
4190.07 1105
4190.68 1141
4191.29 1163
4191.90 1197
4192.51 1125
4193.13 1193
4193.74 1233
4194.35 1127
4194.96 1221
4195.57 1385
4196.18 1371
4196.79 1260
4197.40 1284
4198.01 1298
4198.62 1345
4199.24 1431
4199.85 1399
4200.46 1365
4201.07 1416
4201.68 1257
4202.29 1373
4202.90 1412
4203.52 1353
4204.13 1386
4204.74 1363
4205.35 1237
4205.96 1212
4206.57 1377
4207.19 1183
4207.80 1240
4208.41 1345
4209.02 1305
4209.63 1262
4210.25 1288
4210.86 1129
4211.47 1122
4212.08 1124
4212.69 1184
4213.31 1272
4213.92 1234
4214.53 1150
4215.14 1215
4215.76 1182
4216.37 1143
4216.98 1187
4217.59 1193
4218.21 1260
4218.82 1306
4219.43 1373
4220.04 1252
4220.66 1264
4221.27 1279
4221.88 1332
4222.50 1351
4223.11 1438
4223.72 1456
4224.33 1561
4224.95 1541
4225.56 1553
4226.17 1565
4226.79 1578
4227.40 1564
4228.01 1723
4228.63 1735
4229.24 1688
4229.85 1703
4230.47 1797
4231.08 1809
4231.69 1796
4232.31 1790
4232.92 1872
4233.54 1891
4234.15 1841
4234.76 1581
4235.38 1491
4235.99 1515
4236.61 1459
4237.22 1445
4237.83 1352
4238.45 1298
4239.06 1323
4239.68 1406
4240.29 1343
4240.90 1241
4241.52 1237
4242.13 1297
4242.75 1268
4243.36 1307
4243.98 1274
4244.59 1243
4245.21 1306
4245.82 1268
4246.43 1167
4247.05 1124
4247.66 1184
4248.28 1155
4248.89 1202
4249.51 1098
4250.12 1150
4250.74 1246
4251.35 1168
4251.97 1248
4252.58 1242
4253.20 1245
4253.81 1144
4254.43 1128
4255.04 1208
4255.66 1122
4256.28 1184
4256.89 1283
4257.51 1209
4258.12 1095
4258.74 1249
4259.35 1201
4259.97 1109
4260.58 1164
4261.20 1165
4261.82 1284
4262.43 1246
4263.05 1201
4263.66 1148
4264.28 1210
4264.90 1265
4265.51 1304
4266.13 1261
4266.74 1229
4267.36 1148
4267.98 1209
4268.59 1210
4269.21 1314
4269.82 1318
4270.44 1265
4271.06 1296
4271.67 1319
4272.29 1304
4272.91 1206
4273.52 1355
4274.14 1328
4274.76 1215
4275.37 1213
4275.99 1199
4276.61 1246
4277.22 1217
4277.84 1225
4278.46 1149
4279.08 1088
4279.69 1145
4280.31 1094
4280.93 1072
4281.54 1225
4282.16 1166
4282.78 1220
4283.40 1195
4284.01 1119
4284.63 1172
4285.25 1137
4285.87 1069
4286.48 1134
4287.10 1182
4287.72 1196
4288.34 1088
4288.95 1150
4289.57 1194
4290.19 1103
4290.81 1165
4291.43 1197
4292.04 1224
4292.66 1177
4293.28 1183
4293.90 1141
4294.52 1103
4295.13 1135
4295.75 1188
4296.37 1257
4296.99 1159
4297.61 1118
4298.23 1185
4298.84 1291
4299.46 1159
4300.08 1099
4300.70 1166
4301.32 1238
4301.94 1239
4302.56 1195
4303.17 1254
4303.79 1244
4304.41 1196
4305.03 1164
4305.65 1110
4306.27 1118
4306.89 1100
4307.51 1179
4308.13 1331
4308.75 1316
4309.36 1202
4309.98 1305
4310.60 1251
4311.22 1291
4311.84 1331
4312.46 1335
4313.08 1411
4313.70 1468
4314.32 1493
4314.94 1449
4315.56 1414
4316.18 1440
4316.80 1543
4317.42 1538
4318.04 1327
4318.66 1408
4319.28 1308
4319.90 1354
4320.52 1295
4321.14 1290
4321.76 1248
4322.38 1181
4323.00 1306
4323.62 1147
4324.24 1220
4324.86 1245
4325.48 1178
4326.10 1213
4326.72 1242
4327.34 1251
4327.96 1286
4328.58 1242
4329.20 1233
4329.82 1134
4330.44 1154
4331.07 1227
4331.69 1246
4332.31 1245
4332.93 1248
4333.55 1180
4334.17 1224
4334.79 1243
4335.41 1162
4336.03 1251
4336.65 1139
4337.28 1283
4337.90 1294
4338.52 1197
4339.14 1387
4339.76 1220
4340.38 1282
4341.00 1362
4341.63 1175
4342.25 1381
4342.87 1251
4343.49 1271
4344.11 1371
4344.73 1299
4345.36 1339
4345.98 1457
4346.60 1436
4347.22 1551
4347.84 1500
4348.47 1763
4349.09 1837
4349.71 1941
4350.33 2020
4350.95 1970
4351.58 1922
4352.20 2001
4352.82 1977
4353.44 1745
4354.07 1866
4354.69 1687
4355.31 1597
4355.93 1522
4356.56 1417
4357.18 1453
4357.80 1301
4358.42 1285
4359.05 1266
4359.67 1306
4360.29 1288
4360.92 1287
4361.54 1294
4362.16 1183
4362.78 1203
4363.41 1358
4364.03 1305
4364.65 1222
4365.28 1240
4365.90 1231
4366.52 1189
4367.15 1204
4367.77 1293
4368.39 1246
4369.02 1287
4369.64 1358
4370.26 1343
4370.89 1270
4371.51 1261
4372.14 1346
4372.76 1332
4373.38 1096
4374.01 1207
4374.63 1160
4375.25 1114
4375.88 1322
4376.50 1102
4377.13 1076
4377.75 1240
4378.37 1098
4379.00 1031
4379.62 1226
4380.25 1248
4380.87 1103
4381.50 1127
4382.12 1069
4382.75 1322
4383.37 1310
4383.99 1142
4384.62 1238
4385.24 1187
4385.87 1204
4386.49 1365
4387.12 1461
4387.74 1360
4388.37 1310
4388.99 1231
4389.62 1249
4390.24 1335
4390.87 1289
4391.49 1365
4392.12 1453
4392.74 1480
4393.37 1562
4393.99 1456
4394.62 1449
4395.24 1546
4395.87 1512
4396.49 1554
4397.12 1524
4397.75 1543
4398.37 1639
4399.00 1485
4399.62 1573
4400.25 1477
4400.87 1457
4401.50 1575
4402.13 1636
4402.75 1489
4403.38 1621
4404.00 1683
4404.63 1707
4405.26 1728
4405.88 1778
4406.51 1534
4407.13 1561
4407.76 1552
4408.39 1481
4409.01 1451
4409.64 1446
4410.27 1435
4410.89 1553
4411.52 1429
4412.15 1471
4412.77 1446
4413.40 1426
4414.03 1441
4414.65 1354
4415.28 1433
4415.91 1452
4416.53 1361
4417.16 1298
4417.79 1313
4418.41 1373
4419.04 1368
4419.67 1396
4420.30 1362
4420.92 1257
4421.55 1242
4422.18 1234
4422.80 1262
4423.43 1261
4424.06 1196
4424.69 1200
4425.31 1204
4425.94 1159
4426.57 1189
4427.20 1222
4427.82 1213
4428.45 1230
4429.08 1292
4429.71 1078
4430.34 1067
4430.96 1144
4431.59 1126
4432.22 1106
4432.85 1125
4433.48 1150
4434.10 1184
4434.73 1069
4435.36 1163
4435.99 1129
4436.62 1198
4437.25 1096
4437.87 1058
4438.50 1115
4439.13 1079
4439.76 1118
4440.39 1110
4441.02 1131
4441.64 1120
4442.27 1100
4442.90 1111
4443.53 1120
4444.16 1080
4444.79 1129
4445.42 1088
4446.05 1049
4446.68 1074
4447.30 1058
4447.93 1104
4448.56 1028
4449.19 1150
4449.82 1200
4450.45 1186
4451.08 1166
4451.71 997
4452.34 1104
4452.97 1005
4453.60 1194
4454.23 1114
4454.86 1075
4455.49 1058
4456.12 1070
4456.75 1088
4457.38 1143
4458.01 1129
4458.64 1108
4459.27 1212
4459.90 1176
4460.53 1066
4461.16 947
4461.79 880
4462.42 1050
4463.05 1119
4463.68 1125
4464.31 1039
4464.94 993
4465.57 1041
4466.20 1070
4466.83 1065
4467.46 1045
4468.09 995
4468.72 1051
4469.35 1053
4469.98 1011
4470.61 952
4471.24 1018
4471.87 1110
4472.50 918
4473.13 946
4473.77 949
4474.40 973
4475.03 1086
4475.66 983
4476.29 996
4476.92 1081
4477.55 971
4478.18 1023
4478.82 995
4479.45 1025
4480.08 939
4480.71 1005
4481.34 1043
4481.97 1107
4482.60 1059
4483.24 1059
4483.87 1035
4484.50 1061
4485.13 1058
4485.76 1093
4486.39 1139
4487.03 1158
4487.66 1075
4488.29 1161
4488.92 1108
4489.55 1229
4490.19 1147
4490.82 1288
4491.45 1231
4492.08 1178
4492.71 1167
4493.35 1150
4493.98 987
4494.61 1122
4495.24 1156
4495.88 1052
4496.51 1025
4497.14 1136
4497.77 1105
4498.41 1077
4499.04 1194
4499.67 1169
4500.31 1103
4500.94 1085
4501.57 1027
4502.20 1063
4502.84 1220
4503.47 1197
4504.10 1278
4504.74 1306
4505.37 1359
4506.00 1293
4506.64 1383
4507.27 1509
4507.90 1447
4508.54 1309
4509.17 1299
4509.80 1365
4510.44 1303
4511.07 1284
4511.70 1334
4512.34 1398
4512.97 1349
4513.60 1202
4514.24 1137
4514.87 1209
4515.51 1184
4516.14 1140
4516.77 1141
4517.41 1108
4518.04 1143
4518.68 1146
4519.31 1209
4519.94 1264
4520.58 1262
4521.21 1276
4521.85 1262
4522.48 1201
4523.12 1261
4523.75 1334
4524.39 1302
4525.02 1161
4525.65 1162
4526.29 1187
4526.92 1274
4527.56 1358
4528.19 1217
4528.83 1225
4529.46 1285
4530.10 1306
4530.73 1446
4531.37 1610
4532.00 1668
4532.64 1948
4533.27 2137
4533.91 2336
4534.54 2579
4535.18 2729
4535.81 2782
4536.45 2763
4537.09 2995
4537.72 2988
4538.36 2887
4538.99 2662
4539.63 2381
4540.26 2137
4540.90 1957
4541.53 1705
4542.17 1639
4542.81 1419
4543.44 1412
4544.08 1314
4544.71 1323
4545.35 1248
4545.99 1183
4546.62 1138
4547.26 1207
4547.89 1201
4548.53 1215
4549.17 1184
4549.80 1185
4550.44 1062
4551.08 1097
4551.71 1190
4552.35 1156
4552.98 1083
4553.62 1115
4554.26 1165
4554.89 1244
4555.53 1246
4556.17 1208
4556.80 1130
4557.44 1207
4558.08 1232
4558.72 1257
4559.35 1205
4559.99 1298
4560.63 1274
4561.26 1291
4561.90 1299
4562.54 1146
4563.17 1205
4563.81 1154
4564.45 1208
4565.09 1121
4565.72 1145
4566.36 1234
4567.00 1221
4567.64 1074
4568.27 1171
4568.91 1152
4569.55 1256
4570.19 1346
4570.82 1270
4571.46 1317
4572.10 1249
4572.74 1321
4573.38 1313
4574.01 1340
4574.65 1279
4575.29 1367
4575.93 1309
4576.57 1302
4577.20 1247
4577.84 1273
4578.48 1164
4579.12 1208
4579.76 1209
4580.40 1154
4581.04 1118
4581.67 1135
4582.31 1166
4582.95 1160
4583.59 1227
4584.23 1145
4584.87 1127
4585.51 1114
4586.14 1138
4586.78 1178
4587.42 1099
4588.06 1039
4588.70 1092
4589.34 1059
4589.98 1112
4590.62 1112
4591.26 1172
4591.90 1168
4592.54 1179
4593.17 1114
4593.81 1161
4594.45 1268
4595.09 1336
4595.73 1263
4596.37 1157
4597.01 1271
4597.65 1209
4598.29 1217
4598.93 1211
4599.57 1087
4600.21 1059
4600.85 1081
4601.49 1125
4602.13 1094
4602.77 1015
4603.41 1024
4604.05 1067
4604.69 1028
4605.33 992
4605.97 1096
4606.61 1130
4607.25 993
4607.89 1021
4608.53 1056
4609.17 1131
4609.81 1033
4610.45 1066
4611.09 1161
4611.73 1238
4612.38 1093
4613.02 1073
4613.66 1080
4614.30 1074
4614.94 1060
4615.58 1081
4616.22 1170
4616.86 1154
4617.50 1166
4618.14 1101
4618.78 1006
4619.43 935
4620.07 1043
4620.71 1039
4621.35 1107
4621.99 1038
4622.63 994
4623.27 1015
4623.91 1027
4624.56 1119
4625.20 979
4625.84 1048
4626.48 1080
4627.12 1012
4627.76 1042
4628.41 1035
4629.05 1036
4629.69 996
4630.33 1051
4630.97 1116
4631.62 1098
4632.26 1110
4632.90 1153
4633.54 1134
4634.18 1058
4634.83 1006
4635.47 1133
4636.11 1143
4636.75 1055
4637.40 1143
4638.04 1083
4638.68 1192
4639.32 1275
4639.97 1185
4640.61 1137
4641.25 1180
4641.89 1240
4642.54 1314
4643.18 1325
4643.82 1369
4644.46 1370
4645.11 1372
4645.75 1339
4646.39 1301
4647.04 1200
4647.68 1180
4648.32 1143
4648.97 1149
4649.61 1125
4650.25 1077
4650.90 1077
4651.54 1098
4652.18 1049
4652.83 970
4653.47 1028
4654.11 1047
4654.76 1089
4655.40 1004
4656.04 966
4656.69 1023
4657.33 1066
4657.98 1018
4658.62 1017
4659.26 1125
4659.91 973
4660.55 996
4661.20 910
4661.84 992
4662.48 1017
4663.13 1031
4663.77 976
4664.42 979
4665.06 948
4665.71 901
4666.35 999
4666.99 1041
4667.64 983
4668.28 984
4668.93 987
4669.57 977
4670.22 951
4670.86 1019
4671.51 978
4672.15 1016
4672.80 1041
4673.44 902
4674.09 985
4674.73 1006
4675.38 954
4676.02 969
4676.67 1014
4677.31 1060
4677.96 999
4678.60 951
4679.25 886
4679.89 991
4680.54 947
4681.18 950
4681.83 929
4682.47 1072
4683.12 1043
4683.77 1030
4684.41 1039
4685.06 1003
4685.70 1018
4686.35 990
4686.99 1068
4687.64 1025
4688.29 1012
4688.93 998
4689.58 1069
4690.22 1061
4690.87 955
4691.52 974
4692.16 987
4692.81 1059
4693.45 984
4694.10 993
4694.75 960
4695.39 920
4696.04 974
4696.69 1061
4697.33 951
4697.98 1041
4698.63 1037
4699.27 1022
4699.92 1095
4700.57 1042
4701.21 1127
4701.86 1080
4702.51 1094
4703.15 1140
4703.80 1129
4704.45 1226
4705.10 1237
4705.74 1169
4706.39 1199
4707.04 1170
4707.68 1098
4708.33 1045
4708.98 1038
4709.63 1017
4710.27 978
4710.92 976
4711.57 959
4712.22 993
4712.86 946
4713.51 1088
4714.16 1019
4714.81 1003
4715.45 986
4716.10 1006
4716.75 1012
4717.40 1019
4718.05 1069
4718.69 1109
4719.34 1030
4719.99 1071
4720.64 1059
4721.29 1024
4721.94 1023
4722.58 1072
4723.23 1021
4723.88 1015
4724.53 1092
4725.18 1026
4725.83 993
4726.47 1086
4727.12 1030
4727.77 1061
4728.42 1162
4729.07 1155
4729.72 1247
4730.37 1139
4731.02 1139
4731.66 1219
4732.31 1137
4732.96 1092
4733.61 1012
4734.26 1151
4734.91 1093
4735.56 992
4736.21 1023
4736.86 1079
4737.51 1062
4738.16 980
4738.81 1057
4739.45 929
4740.10 965
4740.75 1085
4741.40 1080
4742.05 973
4742.70 1013
4743.35 973
4744.00 1037
4744.65 1001
4745.30 1021
4745.95 1011
4746.60 1045
4747.25 1068
4747.90 982
4748.55 947
4749.20 1021
4749.85 952
4750.50 975
4751.15 1010
4751.80 1052
4752.45 1075
4753.10 1025
4753.75 1057
4754.40 1166
4755.05 1182
4755.71 1039
4756.36 1108
4757.01 1052
4757.66 1176
4758.31 1169
4758.96 1186
4759.61 1174
4760.26 1100
4760.91 1127
4761.56 1057
4762.21 1044
4762.86 1122
4763.52 1108
4764.17 1065
4764.82 1007
4765.47 934
4766.12 961
4766.77 981
4767.42 1004
4768.07 1031
4768.73 988
4769.38 914
4770.03 935
4770.68 973
4771.33 1010
4771.98 1043
4772.64 1009
4773.29 1002
4773.94 1049
4774.59 1026
4775.24 953
4775.89 999
4776.55 963
4777.20 974
4777.85 972
4778.50 914
4779.15 887
4779.81 902
4780.46 937
4781.11 938
4781.76 995
4782.42 999
4783.07 915
4783.72 1024
4784.37 1010
4785.03 1017
4785.68 984
4786.33 915
4786.98 991
4787.64 979
4788.29 947
4788.94 984
4789.60 968
4790.25 984
4790.90 934
4791.55 940
4792.21 912
4792.86 899
4793.51 1030
4794.17 970
4794.82 1013
4795.47 981
4796.13 872
4796.78 987
4797.43 983
4798.09 865
4798.74 877
4799.39 935
4800.05 1011
4800.70 1015
4801.36 972
4802.01 1032
4802.66 955
4803.32 974
4803.97 949
4804.62 934
4805.28 952
4805.93 939
4806.59 888
4807.24 975
4807.89 927
4808.55 991
4809.20 1075
4809.86 974
4810.51 990
4811.17 970
4811.82 990
4812.47 1061
4813.13 954
4813.78 949
4814.44 907
4815.09 954
4815.75 1063
4816.40 935
4817.06 995
4817.71 1060
4818.37 980
4819.02 977
4819.68 1039
4820.33 1077
4820.99 1039
4821.64 1014
4822.30 1039
4822.95 1025
4823.61 1023
4824.26 1125
4824.92 965
4825.57 1073
4826.23 1024
4826.88 1070
4827.54 1025
4828.19 1105
4828.85 1059
4829.51 1064
4830.16 1062
4830.82 1105
4831.47 1125
4832.13 1020
4832.78 959
4833.44 1070
4834.10 1074
4834.75 1009
4835.41 1036
4836.06 1060
4836.72 1128
4837.38 1141
4838.03 1081
4838.69 1133
4839.34 1096
4840.00 1127
4840.66 1167
4841.31 1283
4841.97 1153
4842.63 1234
4843.28 1250
4843.94 1209
4844.60 1239
4845.25 1112
4845.91 1151
4846.57 1209
4847.22 1243
4847.88 1245
4848.54 1185
4849.19 1226
4849.85 1258
4850.51 1354
4851.17 1336
4851.82 1228
4852.48 1392
4853.14 1393
4853.79 1357
4854.45 1467
4855.11 1548
4855.77 1522
4856.42 1449
4857.08 1464
4857.74 1380
4858.40 1475
4859.05 1495
4859.71 1428
4860.37 1295
4861.03 1277
4861.68 1393
4862.34 1359
4863.00 1427
4863.66 1315
4864.32 1388
4864.97 1331
4865.63 1311
4866.29 1272
4866.95 1232
4867.61 1263
4868.26 1345
4868.92 1267
4869.58 1254
4870.24 1355
4870.90 1319
4871.56 1236
4872.21 1249
4872.87 1290
4873.53 1236
4874.19 1287
4874.85 1192
4875.51 1238
4876.17 1322
4876.83 1319
4877.48 1199
4878.14 1280
4878.80 1213
4879.46 1144
4880.12 1169
4880.78 1235
4881.44 1260
4882.10 1254
4882.76 1200
4883.42 1129
4884.08 1122
4884.73 1155
4885.39 1183
4886.05 1191
4886.71 1166
4887.37 1173
4888.03 1194
4888.69 1137
4889.35 1098
4890.01 1012
4890.67 1036
4891.33 1100
4891.99 1104
4892.65 1213
4893.31 1160
4893.97 1084
4894.63 1179
4895.29 1171
4895.95 1194
4896.61 1257
4897.27 1113
4897.93 1118
4898.59 1104
4899.25 1112
4899.91 1204
4900.57 1072
4901.23 1121
4901.89 1060
4902.55 976
4903.21 1041
4903.88 1008
4904.54 1101
4905.20 1001
4905.86 1045
4906.52 995
4907.18 1014
4907.84 960
4908.50 923
4909.16 993
4909.82 1064
4910.48 1029
4911.15 1023
4911.81 1086
4912.47 986
4913.13 1038
4913.79 1013
4914.45 997
4915.11 985
4915.77 952
4916.44 958
4917.10 996
4917.76 983
4918.42 1046
4919.08 1090
4919.74 1092
4920.41 1065
4921.07 935
4921.73 967
4922.39 989
4923.05 885
4923.72 888
4924.38 915
4925.04 841
4925.70 919
4926.36 954
4927.03 919
4927.69 966
4928.35 964
4929.01 975
4929.67 936
4930.34 1046
4931.00 1005
4931.66 862
4932.32 886
4932.99 1051
4933.65 993
4934.31 975
4934.98 968
4935.64 954
4936.30 970
4936.96 979
4937.63 969
4938.29 967
4938.95 1029
4939.62 1027
4940.28 935
4940.94 948
4941.61 1018
4942.27 1072
4942.93 926
4943.60 926
4944.26 939
4944.92 975
4945.59 953
4946.25 986
4946.91 926
4947.58 929
4948.24 961
4948.90 947
4949.57 897
4950.23 930
4950.89 968
4951.56 887
4952.22 861
4952.89 938
4953.55 860
4954.21 957
4954.88 950
4955.54 924
4956.21 865
4956.87 893
4957.53 928
4958.20 887
4958.86 929
4959.53 940
4960.19 975
4960.86 911
4961.52 926
4962.19 947
4962.85 865
4963.52 838
4964.18 925
4964.84 957
4965.51 979
4966.17 958
4966.84 949
4967.50 872
4968.17 945
4968.83 1077
4969.50 1090
4970.16 991
4970.83 995
4971.49 1029
4972.16 918
4972.82 1010
4973.49 937
4974.16 896
4974.82 905
4975.49 800
4976.15 906
4976.82 895
4977.48 949
4978.15 1088
4978.81 975
4979.48 919
4980.15 926
4980.81 915
4981.48 999
4982.14 949
4982.81 883
4983.48 1009
4984.14 1085
4984.81 1018
4985.47 982
4986.14 939
4986.81 942
4987.47 961
4988.14 915
4988.80 1038
4989.47 1042
4990.14 1132
4990.80 1183
4991.47 1177
4992.14 1221
4992.80 1320
4993.47 1345
4994.14 1465
4994.80 1504
4995.47 1415
4996.14 1395
4996.80 1371
4997.47 1289
4998.14 1207
4998.81 1100
4999.47 1104
5000.14 997
5000.81 886
5001.47 961
5002.14 930
5002.81 907
5003.48 946
5004.14 891
5004.81 852
5005.48 870
5006.15 883
5006.81 877
5007.48 990
5008.15 852
5008.82 852
5009.48 906
5010.15 922
5010.82 888
5011.49 921
5012.16 961
5012.82 909
5013.49 931
5014.16 950
5014.83 959
5015.50 977
5016.16 900
5016.83 1002
5017.50 1026
5018.17 951
5018.84 944
5019.50 947
5020.17 961
5020.84 988
5021.51 982
5022.18 996
5022.85 1088
5023.52 1004
5024.19 1082
5024.85 1054
5025.52 1119
5026.19 1128
5026.86 1118
5027.53 1087
5028.20 1147
5028.87 1213
5029.54 1089
5030.21 1039
5030.87 1052
5031.54 1056
5032.21 1098
5032.88 1111
5033.55 1057
5034.22 948
5034.89 1036
5035.56 1048
5036.23 1064
5036.90 985
5037.57 993
5038.24 971
5038.91 956
5039.58 1052
5040.25 926
5040.92 943
5041.59 920
5042.26 933
5042.93 1009
5043.60 988
5044.27 999
5044.94 947
5045.61 963
5046.28 930
5046.95 1060
5047.62 1082
5048.29 983
5048.96 927
5049.63 954
5050.30 1149
5050.97 935
5051.64 994
5052.31 972
5052.98 1006
5053.65 995
5054.32 919
5054.99 903
5055.66 864
5056.34 980
5057.01 955
5057.68 936
5058.35 957
5059.02 953
5059.69 960
5060.36 989
5061.03 934
5061.70 974
5062.38 1049
5063.05 1089
5063.72 1084
5064.39 997
5065.06 1047
5065.73 1065
5066.40 1117
5067.08 1083
5067.75 969
5068.42 889
5069.09 1038
5069.76 972
5070.43 885
5071.11 879
5071.78 833
5072.45 862
5073.12 920
5073.79 938
5074.47 988
5075.14 928
5075.81 935
5076.48 915
5077.15 873
5077.83 915
5078.50 965
5079.17 977
5079.84 932
5080.52 931
5081.19 900
5081.86 898
5082.53 938
5083.21 996
5083.88 949
5084.55 969
5085.22 954
5085.90 985
5086.57 1022
5087.24 934
5087.92 868
5088.59 802
5089.26 1001
5089.93 1059
5090.61 963
5091.28 895
5091.95 954
5092.63 1018
5093.30 1018
5093.97 966
5094.65 992
5095.32 1141
5095.99 1185
5096.67 1167
5097.34 1090
5098.02 1086
5098.69 1086
5099.36 1114
5100.04 1001
5100.71 961
5101.38 987
5102.06 996
5102.73 1030
5103.41 950
5104.08 909
5104.75 879
5105.43 910
5106.10 943
5106.78 859
5107.45 942
5108.12 884
5108.80 979
5109.47 982
5110.15 983
5110.82 954
5111.50 955
5112.17 934
5112.85 865
5113.52 901
5114.20 872
5114.87 885
5115.54 927
5116.22 916
5116.89 883
5117.57 957
5118.24 907
5118.92 946
5119.59 894
5120.27 957
5120.94 913
5121.62 1002
5122.30 1017
5122.97 1085
5123.65 1084
5124.32 977
5125.00 946
5125.67 945
5126.35 1084
5127.02 998
5127.70 1022
5128.37 1047
5129.05 1011
5129.73 1019
5130.40 927
5131.08 950
5131.75 1041
5132.43 987
5133.10 1012
5133.78 938
5134.46 944
5135.13 973
5135.81 840
5136.49 935
5137.16 899
5137.84 873
5138.51 908
5139.19 891
5139.87 910
5140.54 967
5141.22 943
5141.90 944
5142.57 882
5143.25 873
5143.93 935
5144.60 902
5145.28 946
5145.96 949
5146.63 979
5147.31 928
5147.99 892
5148.66 852
5149.34 901
5150.02 943
5150.69 912
5151.37 878
5152.05 820
5152.73 833
5153.40 872
5154.08 843
5154.76 862
5155.44 832
5156.11 930
5156.79 859
5157.47 870
5158.15 852
5158.82 850
5159.50 836
5160.18 835
5160.86 857
5161.53 751
5162.21 762
5162.89 819
5163.57 790
5164.25 752
5164.92 812
5165.60 816
5166.28 722
5166.96 730
5167.64 814
5168.31 892
5168.99 874
5169.67 834
5170.35 841
5171.03 830
5171.71 872
5172.39 828
5173.06 855
5173.74 795
5174.42 811
5175.10 855
5175.78 969
5176.46 843
5177.14 748
5177.82 804
5178.49 916
5179.17 970
5179.85 821
5180.53 849
5181.21 930
5181.89 869
5182.57 825
5183.25 786
5183.93 751
5184.61 832
5185.29 891
5185.97 925
5186.64 854
5187.32 852
5188.00 802
5188.68 831
5189.36 845
5190.04 787
5190.72 841
5191.40 843
5192.08 767
5192.76 830
5193.44 843
5194.12 871
5194.80 730
5195.48 832
5196.16 827
5196.84 766
5197.52 784
5198.20 835
5198.88 831
5199.56 827
5200.24 842
5200.92 810
5201.60 842
5202.28 879
5202.96 827
5203.65 812
5204.33 839
5205.01 903
5205.69 913
5206.37 836
5207.05 841
5207.73 874
5208.41 760
5209.09 765
5209.77 771
5210.45 790
5211.13 826
5211.82 758
5212.50 842
5213.18 936
5213.86 853
5214.54 917
5215.22 943
5215.90 913
5216.58 831
5217.27 905
5217.95 977
5218.63 998
5219.31 1010
5219.99 902
5220.67 877
5221.36 888
5222.04 859
5222.72 856
5223.40 834
5224.08 887
5224.77 928
5225.45 979
5226.13 952
5226.81 884
5227.49 846
5228.18 830
5228.86 846
5229.54 873
5230.22 937
5230.91 998
5231.59 938
5232.27 928
5232.95 877
5233.63 891
5234.32 860
5235.00 895
5235.68 838
5236.37 901
5237.05 865
5237.73 871
5238.41 1003
5239.10 957
5239.78 991
5240.46 984
5241.15 929
5241.83 1064
5242.51 1088
5243.20 1007
5243.88 956
5244.56 957
5245.24 1065
5245.93 1097
5246.61 1078
5247.29 1135
5247.98 1098
5248.66 1109
5249.35 1084
5250.03 1039
5250.71 1032
5251.40 1065
5252.08 1025
5252.76 1027
5253.45 947
5254.13 973
5254.82 1009
5255.50 989
5256.18 938
5256.87 877
5257.55 952
5258.24 1005
5258.92 930
5259.60 863
5260.29 848
5260.97 833
5261.66 919
5262.34 833
5263.03 893
5263.71 911
5264.40 1014
5265.08 912
5265.76 892
5266.45 827
5267.13 843
5267.82 907
5268.50 844
5269.19 901
5269.87 944
5270.56 895
5271.24 878
5271.93 983
5272.61 920
5273.30 975
5273.98 982
5274.67 1114
5275.35 914
5276.04 892
5276.72 918
5277.41 917
5278.10 995
5278.78 978
5279.47 910
5280.15 912
5280.84 1025
5281.52 902
5282.21 950
5282.89 935
5283.58 965
5284.27 1075
5284.95 994
5285.64 1020
5286.32 1071
5287.01 1100
5287.70 1031
5288.38 1067
5289.07 979
5289.75 1047
5290.44 1155
5291.13 1062
5291.81 1058
5292.50 1029
5293.19 998
5293.87 966
5294.56 999
5295.25 1017
5295.93 1035
5296.62 1001
5297.31 984
5297.99 1054
5298.68 1081
5299.37 1125
5300.05 1221
5300.74 1151
5301.43 1130
5302.11 1175
5302.80 1276
5303.49 1136
5304.18 1217
5304.86 1115
5305.55 1207
5306.24 1219
5306.92 1292
5307.61 1289
5308.30 1197
5308.99 1208
5309.67 1090
5310.36 1088
5311.05 1071
5311.74 978
5312.42 1035
5313.11 929
5313.80 895
5314.49 943
5315.18 923
5315.86 934
5316.55 938
5317.24 961
5317.93 1043
5318.62 887
5319.30 909
5319.99 940
5320.68 941
5321.37 1005
5322.06 975
5322.74 932
5323.43 992
5324.12 939
5324.81 958
5325.50 894
5326.19 862
5326.88 980
5327.56 994
5328.25 968
5328.94 969
5329.63 1012
5330.32 919
5331.01 918
5331.70 901
5332.39 856
5333.07 895
5333.76 972
5334.45 969
5335.14 960
5335.83 974
5336.52 1024
5337.21 961
5337.90 937
5338.59 955
5339.28 875
5339.97 832
5340.66 939
5341.35 927
5342.04 923
5342.73 918
5343.42 896
5344.10 876
5344.79 948
5345.48 954
5346.17 994
5346.86 954
5347.55 1103
5348.24 1106
5348.93 1063
5349.62 1036
5350.31 981
5351.00 1046
5351.69 1103
5352.39 1145
5353.08 1207
5353.77 1150
5354.46 1161
5355.15 1109
5355.84 1268
5356.53 1241
5357.22 1231
5357.91 1292
5358.60 1254
5359.29 1257
5359.98 1161
5360.67 1161
5361.36 1114
5362.05 1067
5362.74 919
5363.44 938
5364.13 921
5364.82 846
5365.51 931
5366.20 888
5366.89 875
5367.58 943
5368.27 984
5368.96 979
5369.66 924
5370.35 924
5371.04 919
5371.73 954
5372.42 903
5373.11 857
5373.81 862
5374.50 999
5375.19 1029
5375.88 923
5376.57 988
5377.26 866
5377.96 965
5378.65 896
5379.34 884
5380.03 902
5380.72 916
5381.42 903
5382.11 859
5382.80 800
5383.49 910
5384.18 949
5384.88 897
5385.57 821
5386.26 883
5386.95 988
5387.65 920
5388.34 887
5389.03 872
5389.72 856
5390.42 838
5391.11 878
5391.80 897
5392.50 904
5393.19 858
5393.88 898
5394.57 883
5395.27 915
5395.96 944
5396.65 989
5397.35 983
5398.04 903
5398.73 824
5399.43 921
5400.12 852
5400.81 863
5401.51 846
5402.20 971
5402.89 929
5403.59 907
5404.28 902
5404.97 862
5405.67 823
5406.36 921
5407.06 882
5407.75 888
5408.44 932
5409.14 992
5409.83 1025
5410.53 959
5411.22 928
5411.91 969
5412.61 989
5413.30 911
5414.00 904
5414.69 906
5415.38 968
5416.08 1026
5416.77 947
5417.47 874
5418.16 891
5418.86 908
5419.55 875
5420.25 807
5420.94 861
5421.64 798
5422.33 886
5423.03 929
5423.72 964
5424.41 991
5425.11 990
5425.80 949
5426.50 885
5427.19 961
5427.89 890
5428.59 882
5429.28 882
5429.98 920
5430.67 900
5431.37 936
5432.06 920
5432.76 921
5433.45 896
5434.15 812
5434.84 951
5435.54 982
5436.23 861
5436.93 925
5437.63 917
5438.32 984
5439.02 981
5439.71 833
5440.41 905
5441.11 1014
5441.80 979
5442.50 987
5443.19 988
5443.89 904
5444.59 960
5445.28 985
5445.98 1015
5446.68 1012
5447.37 1066
5448.07 1071
5448.76 1074
5449.46 1079
5450.16 1188
5450.85 1218
5451.55 1153
5452.25 1179
5452.94 1281
5453.64 1304
5454.34 1349
5455.03 1357
5455.73 1262
5456.43 1322
5457.13 1274
5457.82 1212
5458.52 1142
5459.22 1045
5459.91 1134
5460.61 1142
5461.31 1138
5462.01 1215
5462.70 1243
5463.40 1180
5464.10 1167
5464.80 1105
5465.49 1082
5466.19 1176
5466.89 1289
5467.59 1198
5468.28 1234
5468.98 1218
5469.68 1136
5470.38 1274
5471.07 1272
5471.77 1133
5472.47 1042
5473.17 1156
5473.87 1146
5474.56 1092
5475.26 1220
5475.96 1109
5476.66 1057
5477.36 1073
5478.06 1152
5478.75 1218
5479.45 1138
5480.15 1063
5480.85 1105
5481.55 1194
5482.25 1257
5482.95 1354
5483.64 1436
5484.34 1613
5485.04 1549
5485.74 1525
5486.44 1423
5487.14 1492
5487.84 1449
5488.54 1376
5489.23 1372
5489.93 1281
5490.63 1280
5491.33 1292
5492.03 1234
5492.73 1267
5493.43 1280
5494.13 1246
5494.83 1200
5495.53 1342
5496.23 1329
5496.93 1322
5497.63 1346
5498.33 1311
5499.03 1388
5499.73 1344
5500.43 1374
5501.13 1517
5501.83 1570
5502.53 1490
5503.23 1687
5503.93 1828
5504.63 1931
5505.33 1944
5506.03 2034
5506.73 2019
5507.43 1959
5508.13 1928
5508.83 1966
5509.53 1825
5510.23 1640
5510.93 1545
5511.63 1508
5512.33 1399
5513.03 1366
5513.73 1463
5514.43 1455
5515.13 1354
5515.83 1363
5516.53 1370
5517.23 1545
5517.93 1346
5518.64 1351
5519.34 1355
5520.04 1286
5520.74 1383
5521.44 1287
5522.14 1216
5522.84 1314
5523.54 1229
5524.24 1144
5524.95 1122
5525.65 1089
5526.35 1146
5527.05 1072
5527.75 1053
5528.45 1009
5529.15 1046
5529.86 1055
5530.56 1015
5531.26 992
5531.96 1044
5532.66 1005
5533.36 1029
5534.07 912
5534.77 933
5535.47 1052
5536.17 967
5536.87 1022
5537.58 1086
5538.28 1054
5538.98 1087
5539.68 1004
5540.39 1020
5541.09 1051
5541.79 1067
5542.49 1144
5543.20 1083
5543.90 1017
5544.60 1037
5545.30 1004
5546.01 937
5546.71 968
5547.41 908
5548.11 960
5548.82 926
5549.52 951
5550.22 957
5550.93 984
5551.63 929
5552.33 919
5553.03 944
5553.74 956
5554.44 1005
5555.14 916
5555.85 893
5556.55 876
5557.25 907
5557.96 973
5558.66 905
5559.36 921
5560.07 931
5560.77 954
5561.48 925
5562.18 934
5562.88 878
5563.59 939
5564.29 962
5564.99 911
5565.70 869
5566.40 914
5567.11 937
5567.81 999
5568.51 950
5569.22 943
5569.92 916
5570.63 926
5571.33 868
5572.04 866
5572.74 866
5573.44 829
5574.15 828
5574.85 808
5575.56 802
5576.26 829
5576.97 840
5577.67 876
5578.38 841
5579.08 908
5579.79 854
5580.49 880
5581.20 944
5581.90 969
5582.61 871
5583.31 970
5584.02 910
5584.72 838
5585.43 782
5586.13 724
5586.84 829
5587.54 827
5588.25 866
5588.95 811
5589.66 860
5590.36 850
5591.07 799
5591.77 809
5592.48 880
5593.19 915
5593.89 886
5594.60 856
5595.30 859
5596.01 833
5596.71 839
5597.42 855
5598.13 854
5598.83 792
5599.54 784
5600.24 890
5600.95 941
5601.66 812
5602.36 749
5603.07 768
5603.78 822
5604.48 766
5605.19 800
5605.89 795
5606.60 818
5607.31 844
5608.01 828
5608.72 821
5609.43 843
5610.13 797
5610.84 797
5611.55 865
5612.25 793
5612.96 833
5613.67 879
5614.38 808
5615.08 768
5615.79 934
5616.50 915
5617.20 799
5617.91 815
5618.62 864
5619.33 862
5620.03 845
5620.74 860
5621.45 837
5622.15 834
5622.86 832
5623.57 780
5624.28 803
5624.99 851
5625.69 827
5626.40 804
5627.11 802
5627.82 811
5628.52 799
5629.23 782
5629.94 792
5630.65 780
5631.36 828
5632.06 760
5632.77 769
5633.48 764
5634.19 750
5634.90 877
5635.61 866
5636.31 839
5637.02 868
5637.73 869
5638.44 890
5639.15 859
5639.86 785
5640.56 805
5641.27 876
5641.98 871
5642.69 847
5643.40 903
5644.11 759
5644.82 793
5645.53 825
5646.24 839
5646.94 894
5647.65 856
5648.36 896
5649.07 847
5649.78 819
5650.49 940
5651.20 867
5651.91 873
5652.62 874
5653.33 854
5654.04 881
5654.75 822
5655.46 837
5656.17 896
5656.88 824
5657.59 756
5658.30 825
5659.01 868
5659.71 800
5660.42 750
5661.13 848
5661.84 864
5662.55 944
5663.26 868
5663.97 835
5664.69 840
5665.40 845
5666.11 913
5666.82 819
5667.53 858
5668.24 852
5668.95 789
5669.66 851
5670.37 855
5671.08 796
5671.79 793
5672.50 806
5673.21 846
5673.92 875
5674.63 887
5675.34 944
5676.05 924
5676.76 897
5677.48 901
5678.19 908
5678.90 864
5679.61 943
5680.32 884
5681.03 832
5681.74 886
5682.45 895
5683.16 909
5683.88 832
5684.59 920
5685.30 894
5686.01 857
5686.72 876
5687.43 867
5688.15 846
5688.86 789
5689.57 840
5690.28 865
5690.99 777
5691.70 778
5692.42 779
5693.13 777
5693.84 819
5694.55 833
5695.26 873
5695.98 878
5696.69 843
5697.40 860
5698.11 873
5698.82 867
5699.54 787
5700.25 782
5700.96 757
5701.67 788
5702.39 774
5703.10 888
5703.81 866
5704.52 875
5705.24 883
5705.95 769
5706.66 764
5707.38 840
5708.09 825
5708.80 826
5709.51 867
5710.23 832
5710.94 867
5711.65 895
5712.37 913
5713.08 920
5713.79 882
5714.51 829
5715.22 800
5715.93 866
5716.65 876
5717.36 789
5718.07 845
5718.79 821
5719.50 814
5720.21 847
5720.93 785
5721.64 775
5722.36 841
5723.07 861
5723.78 857
5724.50 850
5725.21 896
5725.92 893
5726.64 825
5727.35 912
5728.07 870
5728.78 873
5729.50 826
5730.21 803
5730.92 956
5731.64 935
5732.35 883
5733.07 836
5733.78 910
5734.50 862
5735.21 904
5735.93 950
5736.64 942
5737.35 932
5738.07 894
5738.78 936
5739.50 938
5740.21 919
5740.93 950
5741.64 907
5742.36 964
5743.07 942
5743.79 969
5744.50 1038
5745.22 1074
5745.93 1124
5746.65 1087
5747.37 1159
5748.08 1087
5748.80 1001
5749.51 1014
5750.23 982
5750.94 952
5751.66 965
5752.37 998
5753.09 1046
5753.81 1042
5754.52 966
5755.24 925
5755.95 907
5756.67 890
5757.38 963
5758.10 950
5758.82 1032
5759.53 1015
5760.25 979
5760.96 1052
5761.68 1085
5762.40 1040
5763.11 1044
5763.83 1081
5764.55 1051
5765.26 1108
5765.98 1164
5766.70 1107
5767.41 1018
5768.13 1112
5768.85 1199
5769.56 1243
5770.28 1178
5771.00 1218
5771.71 1257
5772.43 1272
5773.15 1347
5773.86 1293
5774.58 1404
5775.30 1367
5776.01 1384
5776.73 1512
5777.45 1650
5778.17 1760
5778.88 1731
5779.60 1730
5780.32 1980
5781.04 1864
5781.75 1714
5782.47 1522
5783.19 1505
5783.91 1464
5784.62 1336
5785.34 1385
5786.06 1423
5786.78 1388
5787.49 1324
5788.21 1262
5788.93 1340
5789.65 1231
5790.37 1216
5791.08 1197
5791.80 1237
5792.52 1160
5793.24 1250
5793.96 1271
5794.68 1241
5795.39 1165
5796.11 1133
5796.83 1145
5797.55 1309
5798.27 1301
5798.99 1229
5799.70 1146
5800.42 1281
5801.14 1397
5801.86 1203
5802.58 1216
5803.30 1209
5804.02 1248
5804.74 1282
5805.45 1355
5806.17 1462
5806.89 1540
5807.61 1575
5808.33 1463
5809.05 1486
5809.77 1524
5810.49 1378
5811.21 1344
5811.93 1377
5812.65 1288
5813.37 1228
5814.09 1155
5814.81 1235
5815.52 1213
5816.24 1187
5816.96 1104
5817.68 1166
5818.40 1184
5819.12 1155
5819.84 1174
5820.56 1204
5821.28 1302
5822.00 1273
5822.72 1153
5823.44 1170
5824.16 1224
5824.88 1182
5825.60 1206
5826.32 1112
5827.04 1094
5827.76 1097
5828.48 1045
5829.21 1086
5829.93 1156
5830.65 1079
5831.37 1098
5832.09 1043
5832.81 1089
5833.53 1084
5834.25 1020
5834.97 1109
5835.69 1031
5836.41 947
5837.13 963
5837.85 941
5838.57 967
5839.30 926
5840.02 973
5840.74 1007
5841.46 1015
5842.18 982
5842.90 1070
5843.62 938
5844.34 902
5845.07 926
5845.79 1062
5846.51 1050
5847.23 983
5847.95 884
5848.67 903
5849.39 965
5850.12 929
5850.84 932
5851.56 904
5852.28 987
5853.00 965
5853.73 923
5854.45 1047
5855.17 952
5855.89 922
5856.61 968
5857.34 891
5858.06 957
5858.78 907
5859.50 953
5860.23 986
5860.95 933
5861.67 912
5862.39 957
5863.11 988
5863.84 902
5864.56 815
5865.28 931
5866.01 930
5866.73 879
5867.45 885
5868.17 948
5868.90 949
5869.62 870
5870.34 847
5871.07 868
5871.79 930
5872.51 899
5873.23 924
5873.96 877
5874.68 901
5875.40 930
5876.13 899
5876.85 869
5877.57 852
5878.30 846
5879.02 799
5879.74 818
5880.47 933
5881.19 900
5881.92 895
5882.64 878
5883.36 939
5884.09 990
5884.81 973
5885.53 944
5886.26 937
5886.98 949
5887.71 950
5888.43 949
5889.15 930
5889.88 961
5890.60 904
5891.33 981
5892.05 940
5892.78 909
5893.50 876
5894.23 885
5894.95 863
5895.67 919
5896.40 958
5897.12 914
5897.85 898
5898.57 827
5899.30 893
5900.02 907
5900.75 913
5901.47 931
5902.20 931
5902.92 902
5903.65 889
5904.37 933
5905.10 909
5905.82 935
5906.55 997
5907.27 918
5908.00 904
5908.72 955
5909.45 971
5910.17 934
5910.90 975
5911.62 911
5912.35 941
5913.08 948
5913.80 1007
5914.53 933
5915.25 967
5915.98 1001
5916.70 1004
5917.43 986
5918.16 993
5918.88 912
5919.61 923
5920.33 948
5921.06 906
5921.79 976
5922.51 988
5923.24 1034
5923.97 1045
5924.69 1067
5925.42 964
5926.14 940
5926.87 970
5927.60 976
5928.32 1033
5929.05 1018
5929.78 1017
5930.50 986
5931.23 1055
5931.96 1102
5932.68 1167
5933.41 1016
5934.14 1053
5934.86 1050
5935.59 1140
5936.32 1126
5937.05 1129
5937.77 1151
5938.50 1215
5939.23 1065
5939.95 1124
5940.68 1187
5941.41 1161
5942.14 1216
5942.86 1247
5943.59 1304
5944.32 1305
5945.05 1267
5945.77 1207
5946.50 1246
5947.23 1190
5947.96 1168
5948.68 1259
5949.41 1254
5950.14 1268
5950.87 1207
5951.60 1293
5952.32 1320
5953.05 1355
5953.78 1350
5954.51 1308
5955.24 1397
5955.96 1375
5956.69 1440
5957.42 1458
5958.15 1419
5958.88 1511
5959.61 1536
5960.33 1560
5961.06 1440
5961.79 1456
5962.52 1458
5963.25 1411
5963.98 1456
5964.71 1404
5965.44 1432
5966.16 1491
5966.89 1510
5967.62 1618
5968.35 1621
5969.08 1639
5969.81 1654
5970.54 1575
5971.27 1630
5972.00 1815
5972.73 1811
5973.46 1727
5974.18 1830
5974.91 1856
5975.64 1785
5976.37 1787
5977.10 1721
5977.83 1690
5978.56 1664
5979.29 1676
5980.02 1714
5980.75 1700
5981.48 1662
5982.21 1563
5982.94 1704
5983.67 1653
5984.40 1737
5985.13 1812
5985.86 1702
5986.59 1728
5987.32 1776
5988.05 1719
5988.78 1788
5989.51 1790
5990.24 1750
5990.97 1740
5991.70 1858
5992.43 1911
5993.16 1967
5993.89 1831
5994.62 1843
5995.35 1810
5996.09 1902
5996.82 1832
5997.55 1869
5998.28 1925
5999.01 1872
5999.74 1799
6000.47 1854
6001.20 1982
6001.93 1865
6002.66 1795
6003.39 1773
6004.13 1854
6004.86 1880
6005.59 1810
6006.32 1881
6007.05 1786
6007.78 1775
6008.51 1866
6009.25 1837
6009.98 1861
6010.71 1880
6011.44 1896
6012.17 1937
6012.90 2025
6013.64 2099
6014.37 2394
6015.10 2459
6015.83 2610
6016.56 2925
6017.29 3024
6018.03 3024
6018.76 3195
6019.49 3119
6020.22 3023
6020.96 2953
6021.69 2817
6022.42 2573
6023.15 2480
6023.88 2335
6024.62 2131
6025.35 1960
6026.08 1825
6026.81 1652
6027.55 1578
6028.28 1608
6029.01 1486
6029.75 1537
6030.48 1480
6031.21 1484
6031.94 1420
6032.68 1405
6033.41 1348
6034.14 1431
6034.88 1400
6035.61 1384
6036.34 1395
6037.07 1420
6037.81 1455
6038.54 1351
6039.27 1420
6040.01 1414
6040.74 1353
6041.47 1392
6042.21 1490
6042.94 1385
6043.68 1496
6044.41 1385
6045.14 1413
6045.88 1475
6046.61 1505
6047.34 1604
6048.08 1470
6048.81 1434
6049.55 1470
6050.28 1486
6051.01 1547
6051.75 1408
6052.48 1530
6053.22 1649
6053.95 1520
6054.68 1508
6055.42 1633
6056.15 1566
6056.89 1568
6057.62 1687
6058.36 1581
6059.09 1601
6059.83 1588
6060.56 1631
6061.29 1658
6062.03 1617
6062.76 1684
6063.50 1537
6064.23 1404
6064.97 1514
6065.70 1631
6066.44 1621
6067.17 1493
6067.91 1497
6068.64 1465
6069.38 1488
6070.11 1514
6070.85 1512
6071.58 1503
6072.32 1559
6073.06 1567
6073.79 1532
6074.53 1399
6075.26 1433
6076.00 1473
6076.73 1485
6077.47 1424
6078.20 1468
6078.94 1391
6079.68 1277
6080.41 1374
6081.15 1340
6081.88 1425
6082.62 1318
6083.35 1348
6084.09 1371
6084.83 1317
6085.56 1354
6086.30 1368
6087.04 1302
6087.77 1366
6088.51 1416
6089.24 1430
6089.98 1356
6090.72 1245
6091.45 1324
6092.19 1313
6092.93 1349
6093.66 1349
6094.40 1348
6095.14 1386
6095.87 1377
6096.61 1431
6097.35 1425
6098.08 1479
6098.82 1395
6099.56 1457
6100.29 1389
6101.03 1325
6101.77 1333
6102.51 1304
6103.24 1322
6103.98 1364
6104.72 1311
6105.46 1306
6106.19 1308
6106.93 1268
6107.67 1376
6108.41 1346
6109.14 1250
6109.88 1274
6110.62 1206
6111.36 1338
6112.09 1382
6112.83 1381
6113.57 1320
6114.31 1273
6115.04 1311
6115.78 1303
6116.52 1289
6117.26 1301
6118.00 1402
6118.73 1369
6119.47 1335
6120.21 1374
6120.95 1387
6121.69 1494
6122.43 1305
6123.16 1297
6123.90 1351
6124.64 1384
6125.38 1503
6126.12 1466
6126.86 1439
6127.60 1455
6128.33 1504
6129.07 1437
6129.81 1464
6130.55 1492
6131.29 1445
6132.03 1495
6132.77 1529
6133.51 1581
6134.25 1496
6134.98 1508
6135.72 1578
6136.46 1606
6137.20 1586
6137.94 1500
6138.68 1518
6139.42 1496
6140.16 1531
6140.90 1479
6141.64 1566
6142.38 1624
6143.12 1540
6143.86 1629
6144.60 1623
6145.34 1655
6146.08 1633
6146.82 1580
6147.56 1554
6148.30 1603
6149.04 1704
6149.78 1635
6150.52 1667
6151.26 1700
6152.00 1671
6152.74 1769
6153.48 1750
6154.22 1744
6154.96 1795
6155.70 1781
6156.44 1673
6157.18 1695
6157.92 1905
6158.66 1775
6159.40 1846
6160.14 1959
6160.88 1921
6161.62 1893
6162.36 1967
6163.10 1881
6163.85 1930
6164.59 1921
6165.33 1927
6166.07 2010
6166.81 2098
6167.55 2130
6168.29 2260
6169.03 2409
6169.77 2376
6170.51 2440
6171.26 2497
6172.00 2632
6172.74 2745
6173.48 2778
6174.22 2706
6174.96 2716
6175.70 2676
6176.45 2702
6177.19 2659
6177.93 2630
6178.67 2577
6179.41 2561
6180.16 2721
6180.90 2660
6181.64 2454
6182.38 2438
6183.12 2498
6183.87 2517
6184.61 2371
6185.35 2422
6186.09 2530
6186.83 2537
6187.58 2429
6188.32 2561
6189.06 2597
6189.80 2543
6190.55 2647
6191.29 2570
6192.03 2493
6192.77 2686
6193.52 2723
6194.26 2792
6195.00 2882
6195.74 2960
6196.49 2869
6197.23 3002
6197.97 3102
6198.72 3214
6199.46 3145
6200.20 3148
6200.94 3293
6201.69 3422
6202.43 3376
6203.17 3232
6203.92 3315
6204.66 3213
6205.40 3230
6206.15 3404
6206.89 3267
6207.63 3242
6208.38 3539
6209.12 3777
6209.87 4246
6210.61 4808
6211.35 5564
6212.10 6088
6212.84 7198
6213.58 7826
6214.33 8914
6215.07 9833
6215.82 9933
6216.56 9849
6217.30 9663
6218.05 8681
6218.79 8137
6219.54 7025
6220.28 6048
6221.02 5406
6221.77 4643
6222.51 3800
6223.26 3448
6224.00 3050
6224.75 2885
6225.49 2828
6226.24 2834
6226.98 2859
6227.73 2755
6228.47 2885
6229.21 2824
6229.96 3026
6230.70 3171
6231.45 3284
6232.19 3269
6232.94 3069
6233.68 2812
6234.43 2871
6235.17 2618
6235.92 2382
6236.67 2163
6237.41 2010
6238.16 2092
6238.90 1923
6239.65 1878
6240.39 2020
6241.14 1865
6241.88 1912
6242.63 1907
6243.37 1762
6244.12 1941
6244.87 2139
6245.61 2125
6246.36 1996
6247.10 2062
6247.85 2130
6248.59 2005
6249.34 2041
6250.09 2067
6250.83 2152
6251.58 2053
6252.33 2218
6253.07 2206
6253.82 2287
6254.56 2253
6255.31 2154
6256.06 2076
6256.80 2121
6257.55 2011
6258.30 2142
6259.04 2182
6259.79 2049
6260.54 2107
6261.28 2159
6262.03 2204
6262.78 2219
6263.52 2238
6264.27 2186
6265.02 2305
6265.76 2187
6266.51 2179
6267.26 2139
6268.01 2224
6268.75 2234
6269.50 2293
6270.25 2204
6270.99 2070
6271.74 2081
6272.49 1935
6273.24 1991
6273.98 1955
6274.73 1827
6275.48 1899
6276.23 1820
6276.97 1863
6277.72 1905
6278.47 1866
6279.22 1870
6279.96 1796
6280.71 1818
6281.46 1804
6282.21 1787
6282.96 1758
6283.70 1716
6284.45 1711
6285.20 1741
6285.95 1728
6286.70 1712
6287.45 1725
6288.19 1650
6288.94 1585
6289.69 1723
6290.44 1699
6291.19 1710
6291.94 1659
6292.68 1737
6293.43 1689
6294.18 1663
6294.93 1705
6295.68 1743
6296.43 1834
6297.18 1862
6297.93 1913
6298.67 1871
6299.42 1864
6300.17 1831
6300.92 1634
6301.67 1609
6302.42 1488
6303.17 1518
6303.92 1617
6304.67 1576
6305.42 1460
6306.17 1420
6306.92 1504
6307.67 1479
6308.41 1496
6309.16 1516
6309.91 1494
6310.66 1539
6311.41 1508
6312.16 1576
6312.91 1557
6313.66 1518
6314.41 1443
6315.16 1559
6315.91 1567
6316.66 1530
6317.41 1504
6318.16 1474
6318.91 1461
6319.66 1518
6320.41 1531
6321.16 1581
6321.91 1562
6322.66 1562
6323.41 1494
6324.16 1553
6324.92 1528
6325.67 1498
6326.42 1380
6327.17 1548
6327.92 1450
6328.67 1400
6329.42 1452
6330.17 1319
6330.92 1338
6331.67 1298
6332.42 1225
6333.17 1215
6333.92 1226
6334.68 1182
6335.43 1214
6336.18 1257
6336.93 1248
6337.68 1276
6338.43 1213
6339.18 1190
6339.93 1227
6340.69 1263
6341.44 1284
6342.19 1294
6342.94 1214
6343.69 1278
6344.44 1206
6345.20 1311
6345.95 1353
6346.70 1293
6347.45 1248
6348.20 1151
6348.95 1274
6349.71 1309
6350.46 1272
6351.21 1290
6351.96 1280
6352.71 1280
6353.47 1293
6354.22 1246
6354.97 1171
6355.72 1225
6356.48 1246
6357.23 1252
6357.98 1286
6358.73 1344
6359.49 1320
6360.24 1324
6360.99 1323
6361.74 1321
6362.50 1303
6363.25 1274
6364.00 1314
6364.76 1265
6365.51 1226
6366.26 1204
6367.01 1282
6367.77 1268
6368.52 1302
6369.27 1181
6370.03 1161
6370.78 1269
6371.53 1282
6372.29 1193
6373.04 1255
6373.79 1200
6374.55 1264
6375.30 1232
6376.05 1161
6376.81 1158
6377.56 1173
6378.31 1163
6379.07 1110
6379.82 1124
6380.58 1199
6381.33 1171
6382.08 1160
6382.84 1181
6383.59 1178
6384.35 1150
6385.10 1180
6385.85 1208
6386.61 1180
6387.36 1157
6388.12 1089
6388.87 1041
6389.62 1142
6390.38 1132
6391.13 1085
6391.89 1092
6392.64 1075
6393.40 1179
6394.15 1107
6394.91 1077
6395.66 1028
6396.42 1053
6397.17 1073
6397.93 1119
6398.68 1087
6399.44 1171
6400.19 1117
6400.95 1069
6401.70 1159
6402.46 1119
6403.21 1101
6403.97 1108
6404.72 1082
6405.48 1121
6406.23 1096
6406.99 1124
6407.74 1137
6408.50 1151
6409.25 1029
6410.01 1101
6410.76 1017
6411.52 1058
6412.28 1128
6413.03 1177
6413.79 1199
6414.54 1154
6415.30 1126
6416.05 1092
6416.81 1056
6417.57 1109
6418.32 1078
6419.08 1094
6419.83 1127
6420.59 1123
6421.35 1167
6422.10 1226
6422.86 1119
6423.62 1143
6424.37 1137
6425.13 1095
6425.89 1000
6426.64 1140
6427.40 1100
6428.15 1000
6428.91 1094
6429.67 1100
6430.42 1139
6431.18 1112
6431.94 1187
6432.70 1134
6433.45 1136
6434.21 1169
6434.97 1238
6435.72 1188
6436.48 1098
6437.24 1157
6437.99 1178
6438.75 1212
6439.51 1170
6440.27 1166
6441.02 1176
6441.78 1154
6442.54 1137
6443.30 1219
6444.05 1239
6444.81 1223
6445.57 1230
6446.33 1340
6447.08 1301
6447.84 1167
6448.60 1279
6449.36 1314
6450.12 1246
6450.87 1251
6451.63 1144
6452.39 1242
6453.15 1201
6453.91 1212
6454.66 1214
6455.42 1258
6456.18 1189
6456.94 1226
6457.70 1300
6458.46 1359
6459.21 1281
6459.97 1300
6460.73 1312
6461.49 1302
6462.25 1241
6463.01 1286
6463.77 1346
6464.52 1361
6465.28 1380
6466.04 1397
6466.80 1331
6467.56 1378
6468.32 1400
6469.08 1465
6469.84 1365
6470.60 1379
6471.36 1387
6472.11 1540
6472.87 1593
6473.63 1509
6474.39 1589
6475.15 1517
6475.91 1464
6476.67 1501
6477.43 1507
6478.19 1558
6478.95 1574
6479.71 1584
6480.47 1541
6481.23 1645
6481.99 1592
6482.75 1630
6483.51 1620
6484.27 1709
6485.03 1763
6485.79 1672
6486.55 1721
6487.31 1657
6488.07 1689
6488.83 1624
6489.59 1638
6490.35 1701
6491.11 1777
6491.87 1831
6492.63 1908
6493.39 1864
6494.15 1943
6494.91 1974
6495.67 1810
6496.43 1886
6497.19 1979
6497.95 2017
6498.71 2092
6499.48 2173
6500.24 2107
6501.00 2188
6501.76 2129
6502.52 2280
6503.28 2231
6504.04 2227
6504.80 2149
6505.56 2164
6506.32 2216
6507.09 2069
6507.85 2210
6508.61 2240
6509.37 2221
6510.13 2299
6510.89 2242
6511.65 2350
6512.42 2347
6513.18 2392
6513.94 2365
6514.70 2455
6515.46 2628
6516.22 2657
6516.99 2746
6517.75 2720
6518.51 2669
6519.27 2752
6520.03 2746
6520.80 2713
6521.56 2666
6522.32 2652
6523.08 2707
6523.84 2732
6524.61 2666
6525.37 2789
6526.13 2922
6526.89 2953
6527.66 3052
6528.42 3023
6529.18 3248
6529.94 3256
6530.71 3186
6531.47 3433
6532.23 3637
6533.00 3460
6533.76 3470
6534.52 3499
6535.28 3754
6536.05 3771
6536.81 3756
6537.57 3861
6538.34 4006
6539.10 4347
6539.86 5028
6540.63 5697
6541.39 6399
6542.15 7218
6542.92 7486
6543.68 7925
6544.44 7765
6545.21 7232
6545.97 6648
6546.73 5900
6547.50 5069
6548.26 4362
6549.02 3836
6549.79 3353
6550.55 2798
6551.31 2531
6552.08 2506
6552.84 2558
6553.61 2361
6554.37 2249
6555.13 2191
6555.90 2058
6556.66 2169
6557.43 2163
6558.19 2037
6558.96 2143
6559.72 2195
6560.48 2075
6561.25 2030
6562.01 2077
6562.78 2142
6563.54 2102
6564.31 2086
6565.07 2093
6565.84 2047
6566.60 2139
6567.37 2115
6568.13 2213
6568.90 2263
6569.66 2260
6570.43 2425
6571.19 2341
6571.96 2416
6572.72 2465
6573.49 2406
6574.25 2387
6575.02 2321
6575.78 2423
6576.55 2494
6577.31 2466
6578.08 2578
6578.84 2536
6579.61 2774
6580.37 2792
6581.14 2942
6581.91 2913
6582.67 3002
6583.44 3201
6584.20 3207
6584.97 2948
6585.73 3050
6586.50 2883
6587.27 2674
6588.03 2664
6588.80 2634
6589.56 2487
6590.33 2491
6591.10 2502
6591.86 2617
6592.63 2560
6593.39 2438
6594.16 2515
6594.93 2660
6595.69 2698
6596.46 2838
6597.23 2890
6597.99 3115
6598.76 3112
6599.53 3097
6600.29 3192
6601.06 3278
6601.83 3269
6602.59 3205
6603.36 3029
6604.13 2891
6604.89 2796
6605.66 2541
6606.43 2431
6607.20 2408
6607.96 2354
6608.73 2436
6609.50 2233
6610.26 2135
6611.03 2119
6611.80 2137
6612.57 2031
6613.33 2037
6614.10 1978
6614.87 2178
6615.64 2296
6616.40 2158
6617.17 2261
6617.94 2180
6618.71 2182
6619.48 2183
6620.24 2151
6621.01 2033
6621.78 2069
6622.55 1913
6623.32 1977
6624.08 1989
6624.85 1954
6625.62 2044
6626.39 2001
6627.16 1877
6627.92 1945
6628.69 1900
6629.46 2018
6630.23 1937
6631.00 1798
6631.77 1776
6632.54 1810
6633.30 1791
6634.07 1747
6634.84 1809
6635.61 1969
6636.38 1893
6637.15 2018
6637.92 2116
6638.69 2177
6639.45 2319
6640.22 2390
6640.99 2615
6641.76 2462
6642.53 2576
6643.30 2375
6644.07 2344
6644.84 2259
6645.61 2228
6646.38 2097
6647.15 1988
6647.92 1942
6648.69 1753
6649.46 1621
6650.22 1624
6650.99 1579
6651.76 1626
6652.53 1426
6653.30 1628
6654.07 1606
6654.84 1492
6655.61 1611
6656.38 1567
6657.15 1544
6657.92 1596
6658.69 1549
6659.46 1644
6660.23 1608
6661.00 1546
6661.77 1553
6662.54 1570
6663.31 1463
6664.09 1489
6664.86 1466
6665.63 1305
6666.40 1457
6667.17 1427
6667.94 1470
6668.71 1569
6669.48 1601
6670.25 1544
6671.02 1372
6671.79 1417
6672.56 1464
6673.33 1435
6674.10 1420
6674.88 1473
6675.65 1450
6676.42 1433
6677.19 1422
6677.96 1424
6678.73 1475
6679.50 1540
6680.27 1644
6681.05 1528
6681.82 1492
6682.59 1481
6683.36 1423
6684.13 1482
6684.90 1420
6685.67 1399
6686.45 1425
6687.22 1411
6687.99 1487
6688.76 1399
6689.53 1457
6690.31 1637
6691.08 1560
6691.85 1544
6692.62 1541
6693.39 1499
6694.17 1462
6694.94 1444
6695.71 1373
6696.48 1400
6697.25 1467
6698.03 1479
6698.80 1383
6699.57 1376
6700.34 1298
6701.12 1253
6701.89 1240
6702.66 1246
6703.43 1350
6704.21 1279
6704.98 1256
6705.75 1306
6706.53 1322
6707.30 1306
6708.07 1266
6708.84 1267
6709.62 1338
6710.39 1267
6711.16 1205
6711.94 1296
6712.71 1273
6713.48 1273
6714.26 1239
6715.03 1204
6715.80 1137
6716.58 1135
6717.35 1142
6718.12 1198
6718.90 1208
6719.67 1151
6720.45 1199
6721.22 1123
6721.99 1151
6722.77 1152
6723.54 1088
6724.31 1180
6725.09 1214
6725.86 1141
6726.64 1153
6727.41 1165
6728.18 1141
6728.96 1119
6729.73 1117
6730.51 1164
6731.28 1234
6732.06 1203
6732.83 1113
6733.60 1124
6734.38 1140
6735.15 1102
6735.93 1104
6736.70 1128
6737.48 1134
6738.25 1122
6739.03 1101
6739.80 1119
6740.58 1100
6741.35 1196
6742.13 1164
6742.90 1176
6743.68 1202
6744.45 1250
6745.23 1236
6746.00 1154
6746.78 1123
6747.55 1212
6748.33 1155
6749.10 1126
6749.88 1211
6750.65 1135
6751.43 1174
6752.20 1211
6752.98 1151
6753.75 1182
6754.53 1240
6755.31 1193
6756.08 1225
6756.86 1133
6757.63 1228
6758.41 1195
6759.19 1260
6759.96 1278
6760.74 1240
6761.51 1150
6762.29 1141
6763.07 1150
6763.84 1156
6764.62 1217
6765.39 1140
6766.17 1122
6766.95 1195
6767.72 1206
6768.50 1123
6769.28 1095
6770.05 1086
6770.83 1077
6771.61 1146
6772.38 1064
6773.16 1150
6773.94 1076
6774.71 1074
6775.49 1100
6776.27 1034
6777.04 1109
6777.82 1153
6778.60 1094
6779.37 1143
6780.15 1118
6780.93 1070
6781.71 1127
6782.48 1072
6783.26 1107
6784.04 1127
6784.81 1157
6785.59 1180
6786.37 1135
6787.15 1059
6787.92 1037
6788.70 1045
6789.48 1066
6790.26 970
6791.04 984
6791.81 1028
6792.59 1093
6793.37 1095
6794.15 1063
6794.92 1014
6795.70 1021
6796.48 1047
6797.26 1001
6798.04 1011
6798.81 1070
6799.59 1001
6800.37 1007
6801.15 1068
6801.93 1015
6802.71 1055
6803.48 1057
6804.26 1026
6805.04 1009
6805.82 1013
6806.60 1087
6807.38 1097
6808.16 1062
6808.94 1077
6809.71 1078
6810.49 1088
6811.27 1012
6812.05 1028
6812.83 1087
6813.61 1085
6814.39 1041
6815.17 995
6815.95 1030
6816.73 1009
6817.50 1002
6818.28 1010
6819.06 985
6819.84 1022
6820.62 997
6821.40 1051
6822.18 1056
6822.96 1095
6823.74 1140
6824.52 1145
6825.30 1069
6826.08 1138
6826.86 1007
6827.64 1090
6828.42 1075
6829.20 1062
6829.98 1105
6830.76 1077
6831.54 1036
6832.32 1098
6833.10 1126
6833.88 1118
6834.66 1007
6835.44 1092
6836.22 1119
6837.00 1050
6837.78 1025
6838.56 1081
6839.34 1138
6840.12 1127
6840.90 1010
6841.68 1093
6842.46 1117
6843.24 994
6844.03 1045
6844.81 1031
6845.59 1003
6846.37 977
6847.15 983
6847.93 1041
6848.71 1118
6849.49 1169
6850.27 1088
6851.05 1108
6851.84 1141
6852.62 1207
6853.40 1256
6854.18 1305
6854.96 1340
6855.74 1398
6856.52 1541
6857.30 1525
6858.09 1640
6858.87 1790
6859.65 1766
6860.43 1560
6861.21 1436
6861.99 1416
6862.78 1286
6863.56 1269
6864.34 1135
6865.12 1160
6865.90 1176
6866.69 1223
6867.47 1185
6868.25 1153
6869.03 1188
6869.82 1313
6870.60 1278
6871.38 1315
6872.16 1240
6872.94 1233
6873.73 1309
6874.51 1272
6875.29 1345
6876.07 1343
6876.86 1343
6877.64 1345
6878.42 1288
6879.21 1230
6879.99 1268
6880.77 1219
6881.55 1230
6882.34 1259
6883.12 1303
6883.90 1276
6884.69 1320
6885.47 1309
6886.25 1347
6887.04 1379
6887.82 1341
6888.60 1367
6889.39 1425
6890.17 1524
6890.95 1472
6891.74 1527
6892.52 1659
6893.30 1757
6894.09 1781
6894.87 1824
6895.65 1865
6896.44 1833
6897.22 1772
6898.01 1692
6898.79 1616
6899.57 1515
6900.36 1427
6901.14 1470
6901.93 1472
6902.71 1438
6903.49 1344
6904.28 1434
6905.06 1388
6905.85 1455
6906.63 1461
6907.42 1434
6908.20 1494
6908.98 1548
6909.77 1497
6910.55 1508
6911.34 1361
6912.12 1444
6912.91 1447
6913.69 1492
6914.48 1432
6915.26 1464
6916.05 1525
6916.83 1432
6917.62 1367
6918.40 1392
6919.19 1476
6919.97 1516
6920.76 1529
6921.54 1504
6922.33 1520
6923.11 1480
6923.90 1474
6924.68 1456
6925.47 1439
6926.25 1586
6927.04 1613
6927.82 1511
6928.61 1541
6929.40 1650
6930.18 1595
6930.97 1615
6931.75 1677
6932.54 1626
6933.32 1565
6934.11 1509
6934.90 1610
6935.68 1604
6936.47 1686
6937.25 1694
6938.04 1668
6938.83 1722
6939.61 1697
6940.40 1699
6941.19 1777
6941.97 1806
6942.76 1810
6943.54 1745
6944.33 1808
6945.12 1905
6945.90 1848
6946.69 1833
6947.48 2019
6948.26 2039
6949.05 2033
6949.84 2029
6950.62 2096
6951.41 2200
6952.20 2292
6952.99 2354
6953.77 2297
6954.56 2219
6955.35 2277
6956.13 2321
6956.92 2272
6957.71 2210
6958.50 2315
6959.28 2119
6960.07 2124
6960.86 2315
6961.64 2329
6962.43 2394
6963.22 2465
6964.01 2395
6964.80 2325
6965.58 2552
6966.37 2463
6967.16 2392
6967.95 2320
6968.73 2454
6969.52 2460
6970.31 2536
6971.10 2499
6971.89 2360
6972.67 2488
6973.46 2575
6974.25 2680
6975.04 2812
6975.83 2759
6976.62 2877
6977.40 2930
6978.19 3051
6978.98 2942
6979.77 2962
6980.56 3049
6981.35 2877
6982.13 2990
6982.92 2869
6983.71 3006
6984.50 3092
6985.29 3138
6986.08 3211
6986.87 3360
6987.66 3734
6988.45 4518
6989.23 4873
6990.02 5248
6990.81 6114
6991.60 6295
6992.39 7036
6993.18 7305
6993.97 7192
6994.76 6818
6995.55 6461
6996.34 5779
6997.13 5100
6997.92 4404
6998.71 3960
6999.50 3794
7000.29 3567
7001.07 3583
7001.86 3701
7002.65 3999
7003.44 4309
7004.23 4787
7005.02 5271
7005.81 5805
7006.60 6143
7007.39 6193
7008.18 6008
7008.97 5908
7009.76 5373
7010.55 4603
7011.34 4122
7012.14 3627
7012.93 3007
7013.72 2801
7014.51 2521
7015.30 2251
7016.09 2145
7016.88 2092
7017.67 2066
7018.46 1936
7019.25 2103
7020.04 2174
7020.83 2146
7021.62 2119
7022.41 2126
7023.20 2143
7024.00 2051
7024.79 1924
7025.58 1859
7026.37 1830
7027.16 1877
7027.95 1954
7028.74 1798
7029.53 1727
7030.32 1728
7031.12 1820
7031.91 1825
7032.70 1858
7033.49 1820
7034.28 1894
7035.07 1924
7035.87 1923
7036.66 1844
7037.45 1808
7038.24 1809
7039.03 1752
7039.82 1723
7040.62 1784
7041.41 1722
7042.20 1810
7042.99 1753
7043.78 1757
7044.58 1864
7045.37 1894
7046.16 1834
7046.95 1904
7047.75 1872
7048.54 1853
7049.33 1874
7050.12 1872
7050.92 1839
7051.71 1879
7052.50 1682
7053.29 1766
7054.09 1668
7054.88 1920
7055.67 1952
7056.46 2069
7057.26 2000
7058.05 2006
7058.84 1919
7059.64 1818
7060.43 1810
7061.22 1755
7062.02 1745
7062.81 1692
7063.60 1571
7064.39 1650
7065.19 1580
7065.98 1480
7066.77 1519
7067.57 1611
7068.36 1479
7069.16 1450
7069.95 1529
7070.74 1451
7071.54 1504
7072.33 1446
7073.12 1496
7073.92 1522
7074.71 1571
7075.51 1386
7076.30 1372
7077.09 1415
7077.89 1370
7078.68 1304
7079.48 1285
7080.27 1337
7081.06 1318
7081.86 1317
7082.65 1294
7083.45 1232
7084.24 1231
7085.04 1178
7085.83 1212
7086.62 1256
7087.42 1166
7088.21 1143
7089.01 1161
7089.80 1179
7090.60 1171
7091.39 1160
7092.19 1147
7092.98 1122
7093.78 1191
7094.57 1097
7095.37 1072
7096.16 1102
7096.96 1130
7097.75 1117
7098.55 1159
7099.34 1158
7100.14 1167
7100.93 1125
7101.73 1065
7102.52 1068
7103.32 1040
7104.11 1059
7104.91 1051
7105.71 1019
7106.50 983
7107.30 1056
7108.09 1085
7108.89 1045
7109.68 975
7110.48 958
7111.28 1043
7112.07 1006
7112.87 1133
7113.66 1020
7114.46 1014
7115.26 995
7116.05 942
7116.85 974
7117.65 985
7118.44 1016
7119.24 1009
7120.03 1004
7120.83 963
7121.63 959
7122.42 957
7123.22 976
7124.02 970
7124.81 977
7125.61 1023
7126.41 990
7127.20 1039
7128.00 1055
7128.80 913
7129.59 892
7130.39 896
7131.19 913
7131.99 933
7132.78 948
7133.58 974
7134.38 990
7135.17 897
7135.97 961
7136.77 975
7137.57 977
7138.36 952
7139.16 974
7139.96 972
7140.76 1004
7141.55 980
7142.35 1039
7143.15 1022
7143.95 1036
7144.74 1007
7145.54 892
7146.34 982
7147.14 985
7147.94 942
7148.73 961
7149.53 1019
7150.33 948
7151.13 870
7151.93 908
7152.72 1015
7153.52 1021
7154.32 892
7155.12 919
7155.92 940
7156.72 889
7157.51 876
7158.31 907
7159.11 858
7159.91 870
7160.71 948
7161.51 922
7162.31 899
7163.11 937
7163.90 918
7164.70 934
7165.50 902
7166.30 929
7167.10 906
7167.90 839
7168.70 841
7169.50 847
7170.30 814
7171.10 781
7171.90 852
7172.69 833
7173.49 867
7174.29 866
7175.09 881
7175.89 977
7176.69 929
7177.49 934
7178.29 887
7179.09 883
7179.89 919
7180.69 832
7181.49 847
7182.29 848
7183.09 793
7183.89 814
7184.69 822
7185.49 832
7186.29 807
7187.09 835
7187.89 881
7188.69 870
7189.49 897
7190.29 913
7191.09 906
7191.89 927
7192.69 883
7193.49 802
7194.29 810
7195.09 837
7195.89 876
7196.70 813
7197.50 769
7198.30 745
7199.10 729
7199.90 740
7200.70 802
7201.50 771
7202.30 734
7203.10 743
7203.90 788
7204.70 836
7205.51 813
7206.31 812
7207.11 797
7207.91 789
7208.71 781
7209.51 745
7210.31 743
7211.12 743
7211.92 732
7212.72 782
7213.52 738
7214.32 713
7215.12 800
7215.92 738
7216.73 771
7217.53 695
7218.33 761
7219.13 750
7219.93 760
7220.74 697
7221.54 716
7222.34 707
7223.14 744
7223.94 769
7224.75 778
7225.55 744
7226.35 731
7227.15 646
7227.96 686
7228.76 733
7229.56 789
7230.36 694
7231.17 717
7231.97 734
7232.77 759
7233.57 762
7234.38 738
7235.18 842
7235.98 767
7236.79 727
7237.59 760
7238.39 770
7239.19 775
7240.00 767
7240.80 764
7241.60 762
7242.41 779
7243.21 788
7244.01 682
7244.82 764
7245.62 775
7246.42 754
7247.23 743
7248.03 771
7248.83 762
7249.64 779
7250.44 802
7251.25 786
7252.05 804
7252.85 798
7253.66 884
7254.46 820
7255.27 752
7256.07 785
7256.87 871
7257.68 776
7258.48 812
7259.29 811
7260.09 796
7260.89 842
7261.70 865
7262.50 887
7263.31 850
7264.11 799
7264.92 855
7265.72 787
7266.53 820
7267.33 861
7268.13 927
7268.94 913
7269.74 864
7270.55 824
7271.35 890
7272.16 907
7272.96 884
7273.77 912
7274.57 988
7275.38 937
7276.18 1026
7276.99 1039
7277.79 1010
7278.60 924
7279.40 980
7280.21 959
7281.01 990
7281.82 959
7282.63 998
7283.43 1009
7284.24 1033
7285.04 1031
7285.85 986
7286.65 1122
7287.46 1305
7288.27 1308
7289.07 1428
7289.88 1702
7290.68 1851
7291.49 2039
7292.29 1979
7293.10 1956
7293.91 1932
7294.71 1708
7295.52 1507
7296.33 1373
7297.13 1298
7297.94 1136
7298.74 1084
7299.55 1010
7300.36 926
7301.16 892
7301.97 948
7302.78 840
7303.58 896
7304.39 914
7305.20 857
7306.00 818
7306.81 871
7307.62 858
7308.42 878
7309.23 890
7310.04 850
7310.84 870
7311.65 940
7312.46 873
7313.27 847
7314.07 843
7314.88 856
7315.69 892
7316.50 938
7317.30 902
7318.11 938
7318.92 957
7319.72 1082
7320.53 1035
7321.34 963
7322.15 947
7322.96 916
7323.76 1004
7324.57 1027
7325.38 942
7326.19 939
7326.99 1046
7327.80 1038
7328.61 1084
7329.42 1032
7330.23 1027
7331.03 1013
7331.84 977
7332.65 958
7333.46 974
7334.27 921
7335.08 966
7335.88 986
7336.69 1051
7337.50 1052
7338.31 1071
7339.12 1067
7339.93 1103
7340.74 1207
7341.54 1243
7342.35 1222
7343.16 1251
7343.97 1243
7344.78 1174
7345.59 1159
7346.40 1148
7347.21 1062
7348.02 960
7348.82 983
7349.63 1034
7350.44 979
7351.25 949
7352.06 947
7352.87 933
7353.68 916
7354.49 880
7355.30 943
7356.11 968
7356.92 940
7357.73 922
7358.54 877
7359.35 951
7360.16 964
7360.97 915
7361.78 897
7362.59 940
7363.40 874
7364.21 884
7365.02 870
7365.83 909
7366.64 957
7367.45 1028
7368.26 957
7369.07 1011
7369.88 939
7370.69 951
7371.50 946
7372.31 996
7373.12 943
7373.93 974
7374.74 962
7375.55 903
7376.36 1037
7377.17 1012
7377.98 909
7378.79 941
7379.60 954
7380.42 914
7381.23 880
7382.04 923
7382.85 1033
7383.66 1070
7384.47 1092
7385.28 1131
7386.09 1235
7386.90 1215
7387.71 1213
7388.53 1223
7389.34 1262
7390.15 1277
7390.96 1185
7391.77 1231
7392.58 1066
7393.39 1034
7394.21 975
7395.02 993
7395.83 960
7396.64 929
7397.45 934
7398.27 852
7399.08 831
7399.89 842
7400.70 869
7401.51 916
7402.33 904
7403.14 907
7403.95 943
7404.76 997
7405.57 1075
7406.39 1074
7407.20 1072
7408.01 1133
7408.82 1133
7409.64 1159
7410.45 1122
7411.26 1143
7412.07 962
7412.89 900
7413.70 956
7414.51 903
7415.32 910
7416.14 851
7416.95 865
7417.76 852
7418.58 827
7419.39 788
7420.20 776
7421.02 783
7421.83 751
7422.64 726
7423.45 730
7424.27 787
7425.08 812
7425.89 745
7426.71 757
7427.52 790
7428.33 802
7429.15 700
7429.96 729
7430.78 772
7431.59 777
7432.40 704
7433.22 691
7434.03 764
7434.84 758
7435.66 729
7436.47 719
7437.29 752
7438.10 728
7438.91 690
7439.73 731
7440.54 692
7441.36 695
7442.17 688
7442.99 741
7443.80 790
7444.61 699
7445.43 702
7446.24 816
7447.06 770
7447.87 762
7448.69 747
7449.50 731
7450.32 717
7451.13 751
7451.95 724
7452.76 725
7453.58 722
7454.39 757
7455.21 748
7456.02 748
7456.84 731
7457.65 731
7458.47 690
7459.28 751
7460.10 767
7460.91 718
7461.73 668
7462.54 686
7463.36 738
7464.17 802
7464.99 757
7465.80 730
7466.62 697
7467.44 751
7468.25 736
7469.07 755
7469.88 733
7470.70 758
7471.51 727
7472.33 743
7473.15 677
7473.96 728
7474.78 698
7475.59 787
7476.41 760
7477.23 815
7478.04 739
7478.86 734
7479.67 709
7480.49 675
7481.31 715
7482.12 783
7482.94 706
7483.76 703
7484.57 735
7485.39 691
7486.21 689
7487.02 673
7487.84 721
7488.66 662
7489.47 653
7490.29 662
7491.11 644
7491.92 699
7492.74 695
7493.56 731
7494.38 703
7495.19 781
7496.01 761
7496.83 750
7497.64 692
7498.46 690
7499.28 666
7500.10 682
7500.91 656
7501.73 663
7502.55 648
7503.37 714
7504.18 670
7505.00 690
7505.82 679
7506.64 667
7507.46 686
7508.27 647
7509.09 744
7509.91 676
7510.73 718
7511.55 689
7512.36 695
7513.18 703
7514.00 726
7514.82 732
7515.64 729
7516.45 724
7517.27 682
7518.09 644
7518.91 680
7519.73 691
7520.55 674
7521.37 672
7522.18 663
7523.00 735
7523.82 705
7524.64 783
7525.46 710
7526.28 709
7527.10 693
7527.92 726
7528.74 701
7529.55 734
7530.37 685
7531.19 756
7532.01 724
7532.83 723
7533.65 697
7534.47 678
7535.29 731
7536.11 683
7536.93 788
7537.75 711
7538.57 727
7539.39 755
7540.21 750
7541.03 740
7541.84 746
7542.66 759
7543.48 761
7544.30 782
7545.12 700
7545.94 728
7546.76 760
7547.58 782
7548.40 776
7549.22 797
7550.04 782
7550.86 832
7551.68 791
7552.51 759
7553.33 832
7554.15 821
7554.97 778
7555.79 791
7556.61 853
7557.43 787
7558.25 793
7559.07 778
7559.89 779
7560.71 731
7561.53 790
7562.35 803
7563.17 812
7563.99 812
7564.81 807
7565.64 831
7566.46 845
7567.28 908
7568.10 850
7568.92 813
7569.74 876
7570.56 861
7571.38 859
7572.21 819
7573.03 773
7573.85 865
7574.67 828
7575.49 825
7576.31 770
7577.13 770
7577.96 744
7578.78 783
7579.60 800
7580.42 817
7581.24 779
7582.07 707
7582.89 780
7583.71 769
7584.53 790
7585.35 747
7586.18 776
7587.00 815
7587.82 881
7588.64 825
7589.46 809
7590.29 827
7591.11 797
7591.93 842
7592.75 865
7593.58 839
7594.40 839
7595.22 852
7596.04 910
7596.87 910
7597.69 901
7598.51 864
7599.34 965
7600.16 899
7600.98 891
7601.80 850
7602.63 781
7603.45 835
7604.27 800
7605.10 863
7605.92 874
7606.74 900
7607.57 935
7608.39 943
7609.21 1001
7610.04 1086
7610.86 1113
7611.68 1138
7612.51 1162
7613.33 1168
7614.15 1163
7614.98 1119
7615.80 1075
7616.62 1030
7617.45 993
7618.27 921
7619.10 878
7619.92 913
7620.74 889
7621.57 898
7622.39 981
7623.22 1000
7624.04 845
7624.86 883
7625.69 938
7626.51 972
7627.34 953
7628.16 980
7628.99 890
7629.81 929
7630.64 956
7631.46 885
7632.28 878
7633.11 865
7633.93 899
7634.76 961
7635.58 1012
7636.41 1010
7637.23 1127
7638.06 1186
7638.88 1277
7639.71 1259
7640.53 1160
7641.36 1124
7642.18 1090
7643.01 1025
7643.83 957
7644.66 918
7645.48 879
7646.31 814
7647.14 740
7647.96 825
7648.79 705
7649.61 725
7650.44 773
7651.26 747
7652.09 749
7652.91 813
7653.74 778
7654.57 781
7655.39 776
7656.22 726
7657.04 757
7657.87 722
7658.70 679
7659.52 724
7660.35 686
7661.17 659
7662.00 618
7662.83 677
7663.65 740
7664.48 629
7665.31 619
7666.13 648
7666.96 664
7667.79 659
7668.61 594
7669.44 650
7670.27 724
7671.09 660
7671.92 625
7672.75 698
7673.57 666
7674.40 635
7675.23 597
7676.05 687
7676.88 706
7677.71 673
7678.53 680
7679.36 683
7680.19 668
7681.02 685
7681.84 702
7682.67 659
7683.50 698
7684.33 628
7685.15 685
7685.98 637
7686.81 653
7687.64 697
7688.46 610
7689.29 639
7690.12 646
7690.95 693
7691.77 693
7692.60 677
7693.43 665
7694.26 677
7695.09 677
7695.91 638
7696.74 628
7697.57 624
7698.40 662
7699.23 676
7700.06 658
7700.88 692
7701.71 681
7702.54 648
7703.37 642
7704.20 632
7705.03 656
7705.85 666
7706.68 673
7707.51 694
7708.34 676
7709.17 724
7710.00 666
7710.83 681
7711.66 648
7712.48 646
7713.31 704
7714.14 678
7714.97 693
7715.80 650
7716.63 646
7717.46 677
7718.29 626
7719.12 632
7719.95 592
7720.78 637
7721.61 613
7722.44 626
7723.27 649
7724.09 677
7724.92 639
7725.75 648
7726.58 572
7727.41 590
7728.24 612
7729.07 636
7729.90 587
7730.73 600
7731.56 586
7732.39 585
7733.22 606
7734.05 623
7734.88 593
7735.71 595
7736.54 633
7737.37 640
7738.20 621
7739.03 599
7739.86 613
7740.70 606
7741.53 649
7742.36 610
7743.19 591
7744.02 590
7744.85 603
7745.68 605
7746.51 548
7747.34 594
7748.17 626
7749.00 646
7749.83 649
7750.66 683
7751.50 704
7752.33 768
7753.16 818
7753.99 814
7754.82 881
7755.65 815
7756.48 893
7757.31 900
7758.15 778
7758.98 757
7759.81 740
7760.64 632
7761.47 619
7762.30 639
7763.13 585
7763.97 644
7764.80 640
7765.63 562
7766.46 644
7767.29 609
7768.13 621
7768.96 629
7769.79 635
7770.62 639
7771.45 575
7772.29 664
7773.12 657
7773.95 598
7774.78 547
7775.62 587
7776.45 581
7777.28 611
7778.11 576
7778.95 602
7779.78 564
7780.61 559
7781.44 545
7782.28 575
7783.11 618
7783.94 573
7784.77 572
7785.61 575
7786.44 559
7787.27 607
7788.11 625
7788.94 606
7789.77 574
7790.61 623
7791.44 607
7792.27 616
7793.10 540
7793.94 555
7794.77 554
7795.60 571
7796.44 562
7797.27 575
7798.11 568
7798.94 563
7799.77 566
7800.61 680
7801.44 648
7802.27 575
7803.11 614
7803.94 583
7804.78 594
7805.61 563
7806.44 612
7807.28 675
7808.11 665
7808.95 610
7809.78 622
7810.61 589
7811.45 603
7812.28 594
7813.12 645
7813.95 632
7814.79 602
7815.62 570
7816.45 625
7817.29 675
7818.12 641
7818.96 633
7819.79 634
7820.63 691
7821.46 692
7822.30 704
7823.13 682
7823.97 666
7824.80 690
7825.64 696
7826.47 664
7827.31 719
7828.14 670
7828.98 653
7829.81 634
7830.65 655
7831.48 653
7832.32 679
7833.15 657
7833.99 638
7834.83 661
7835.66 671
7836.50 732
7837.33 634
7838.17 659
7839.00 583
7839.84 643
7840.68 702
7841.51 658
7842.35 660
7843.18 661
7844.02 689
7844.86 695
7845.69 644
7846.53 665
7847.36 683
7848.20 670
7849.04 631
7849.87 599
7850.71 664
7851.55 651
7852.38 633
7853.22 641
7854.05 632
7854.89 642
7855.73 625
7856.56 571
7857.40 593
7858.24 587
7859.08 583
7859.91 587
7860.75 624
7861.59 574
7862.42 587
7863.26 599
7864.10 597
7864.93 615
7865.77 597
7866.61 619
7867.45 548
7868.28 546
7869.12 585
7869.96 566
7870.80 619
7871.63 576
7872.47 567
7873.31 582
7874.15 560
7874.98 578
7875.82 537
7876.66 566
7877.50 595
7878.33 575
7879.17 609
7880.01 546
7880.85 543
7881.69 591
7882.52 634
7883.36 613
7884.20 606
7885.04 596
7885.88 565
7886.71 585
7887.55 631
7888.39 611
7889.23 589
7890.07 595
7890.91 553
7891.75 580
7892.58 577
7893.42 627
7894.26 627
7895.10 560
7895.94 592
7896.78 624
7897.62 575
7898.46 613
7899.29 571
7900.13 578
7900.97 586
7901.81 622
7902.65 661
7903.49 620
7904.33 644
7905.17 634
7906.01 700
7906.85 645
7907.69 668
7908.53 660
7909.37 696
7910.21 668
7911.04 701
7911.88 585
7912.72 553
7913.56 550
7914.40 588
7915.24 610
7916.08 622
7916.92 644
7917.76 630
7918.60 674
7919.44 693
7920.28 700
7921.12 789
7921.96 792
7922.80 834
7923.64 849
7924.48 916
7925.32 907
7926.16 907
7927.01 971
7927.85 898
7928.69 803
7929.53 794
7930.37 695
7931.21 670
7932.05 610
7932.89 641
7933.73 638
7934.57 602
7935.41 607
7936.25 598
7937.09 630
7937.93 589
7938.78 622
7939.62 555
7940.46 537
7941.30 594
7942.14 532
7942.98 581
7943.82 578
7944.66 530
7945.51 521
7946.35 542
7947.19 561
7948.03 529
7948.87 519
7949.71 515
7950.56 599
7951.40 615
7952.24 590
7953.08 520
7953.92 516
7954.76 570
7955.61 585
7956.45 585
7957.29 532
7958.13 513
7958.97 592
7959.82 658
7960.66 548
7961.50 582
7962.34 605
7963.19 552
7964.03 584
7964.87 604
7965.71 528
7966.56 576
7967.40 537
7968.24 540
7969.08 590
7969.93 586
7970.77 613
7971.61 543
7972.45 580
7973.30 552
7974.14 592
7974.98 589
7975.83 634
7976.67 575
7977.51 567
7978.36 588
7979.20 604
7980.04 596
7980.89 590
7981.73 571
7982.57 557
7983.42 656
7984.26 658
7985.10 574
7985.95 570
7986.79 583
7987.63 572
7988.48 599
7989.32 629
7990.16 580
7991.01 614
7991.85 550
7992.70 507
7993.54 521
7994.38 559
7995.23 546
7996.07 524
7996.92 515
7997.76 498
7998.60 596
7999.45 555
8000.29 548
8001.14 563
8001.98 564
8002.83 527
8003.67 546
8004.52 528
8005.36 521
8006.20 549
8007.05 567
8007.89 563
8008.74 540
8009.58 480
8010.43 520
8011.27 533
8012.12 538
8012.96 524
8013.81 559
8014.65 544
8015.50 531
8016.34 528
8017.19 519
8018.03 533
8018.88 588
8019.72 458
8020.57 531
8021.42 557
8022.26 508
8023.11 476
8023.95 490
8024.80 547
8025.64 529
8026.49 481
8027.33 517
8028.18 476
8029.03 481
8029.87 467
8030.72 473
8031.56 540
8032.41 544
8033.26 541
8034.10 565
8034.95 487
8035.79 524
8036.64 501
8037.49 518
8038.33 484
8039.18 477
8040.03 591
8040.87 532
8041.72 590
8042.57 593
8043.41 539
8044.26 484
8045.11 478
8045.95 525
8046.80 588
8047.65 530
8048.49 501
8049.34 532
8050.19 514
8051.03 504
8051.88 504
8052.73 548
8053.58 507
8054.42 536
8055.27 495
8056.12 543
8056.96 546
8057.81 540
8058.66 643
8059.51 558
8060.35 544
8061.20 530
8062.05 540
8062.90 548
8063.74 528
8064.59 507
8065.44 512
8066.29 517
8067.14 497
8067.98 520
8068.83 557
8069.68 489
8070.53 482
8071.38 514
8072.22 473
8073.07 453
8073.92 508
8074.77 506
8075.62 469
8076.46 482
8077.31 475
8078.16 541
8079.01 517
8079.86 490
8080.71 475
8081.56 467
8082.40 487
8083.25 478
8084.10 445
8084.95 470
8085.80 522
8086.65 468
8087.50 484
8088.35 452
8089.19 463
8090.04 442
8090.89 502
8091.74 486
8092.59 442
8093.44 475
8094.29 490
8095.14 449
8095.99 439
8096.84 466
8097.69 509
8098.54 486
8099.39 493
8100.24 464
8101.09 509
8101.94 499
8102.79 518
8103.63 476
8104.48 515
8105.33 466
8106.18 489
8107.03 449
8107.88 488
8108.73 479
8109.58 487
8110.43 507
8111.28 429
8112.14 455
8112.99 471
8113.84 444
8114.69 503
8115.54 458
8116.39 436
8117.24 491
8118.09 512
8118.94 479
8119.79 444
8120.64 488
8121.49 514
8122.34 532
8123.19 496
8124.04 515
8124.89 546
8125.74 557
8126.60 561
8127.45 487
8128.30 492
8129.15 514
8130.00 485
8130.85 475
8131.70 509
8132.55 514
8133.40 517
8134.26 452
8135.11 502
8135.96 456
8136.81 443
8137.66 479
8138.51 550
8139.37 489
8140.22 476
8141.07 503
8141.92 607
8142.77 531
8143.62 466
8144.48 543
8145.33 504
8146.18 487
8147.03 537
8147.88 517
8148.74 498
8149.59 500
8150.44 530
8151.29 518
8152.15 515
8153.00 499
8153.85 486
8154.70 451
8155.56 455
8156.41 520
8157.26 509
8158.11 460
8158.97 497
8159.82 452
8160.67 542
8161.52 613
8162.38 530
8163.23 490
8164.08 539
8164.94 561
8165.79 553
8166.64 528
8167.49 476
8168.35 504
8169.20 454
8170.05 485
8170.91 511
8171.76 547
8172.61 526
8173.47 473
8174.32 491
8175.17 484
8176.03 502
8176.88 476
8177.74 483
8178.59 523
8179.44 494
8180.30 490
8181.15 500
8182.00 470
8182.86 441
8183.71 499
8184.57 471
8185.42 488
8186.27 495
8187.13 458
8187.98 408
8188.84 445
8189.69 474
8190.55 470
8191.40 520
8192.25 456
8193.11 518
8193.96 500
8194.82 454
8195.67 408
8196.53 466
8197.38 458
8198.24 447
8199.09 452
8199.95 449
8200.80 447
8201.66 436
8202.51 472
8203.37 431
8204.22 448
8205.08 461
8205.93 439
8206.79 481
8207.64 491
8208.50 437
8209.35 466
8210.21 452
8211.06 442
8211.92 475
8212.77 495
8213.63 521
8214.48 511
8215.34 485
8216.20 496
8217.05 468
8217.91 471
8218.76 436
8219.62 458
8220.48 536
8221.33 503
8222.19 540
8223.04 466
8223.90 450
8224.76 490
8225.61 493
8226.47 506
8227.32 574
8228.18 581
8229.04 611
8229.89 633
8230.75 619
8231.61 635
8232.46 629
8233.32 624
8234.18 581
8235.03 559
8235.89 527
8236.75 548
8237.60 537
8238.46 480
8239.32 490
8240.17 445
8241.03 469
8241.89 457
8242.74 471
8243.60 452
8244.46 450
8245.32 441
8246.17 483
8247.03 469
8247.89 470
8248.74 478
8249.60 504
8250.46 477
8251.32 485
8252.17 491
8253.03 480
8253.89 453
8254.75 450
8255.60 422
8256.46 434
8257.32 480
8258.18 460
8259.04 434
8259.89 454
8260.75 480
8261.61 499
8262.47 501
8263.33 494
8264.18 512
8265.04 455
8265.90 442
8266.76 503
8267.62 492
8268.48 463
8269.33 485
8270.19 503
8271.05 477
8271.91 491
8272.77 495
8273.63 475
8274.49 432
8275.34 462
8276.20 485
8277.06 489
8277.92 475
8278.78 532
8279.64 518
8280.50 490
8281.36 494
8282.22 465
8283.08 507
8283.93 482
8284.79 442
8285.65 439
8286.51 420
8287.37 426
8288.23 482
8289.09 475
8289.95 474
8290.81 496
8291.67 443
8292.53 448
8293.39 462
8294.25 455
8295.11 437
8295.97 419
8296.83 507
8297.69 461
8298.55 492
8299.41 438
8300.27 440
8301.13 449
8301.99 429
8302.85 461
8303.71 447
8304.57 445
8305.43 452
8306.29 448
8307.15 493
8308.01 462
8308.87 441
8309.73 461
8310.59 531
8311.45 487
8312.31 467
8313.17 494
8314.03 468
8314.90 453
8315.76 436
8316.62 482
8317.48 452
8318.34 483
8319.20 484
8320.06 473
8320.92 474
8321.78 494
8322.64 496
8323.51 499
8324.37 423
8325.23 481
8326.09 459
8326.95 428
8327.81 434
8328.67 437
8329.54 431
8330.40 427
8331.26 441
8332.12 481
8332.98 486
8333.84 501
8334.71 497
8335.57 466
8336.43 498
8337.29 531
8338.15 476
8339.02 480
8339.88 493
8340.74 490
8341.60 458
8342.46 467
8343.33 460
8344.19 452
8345.05 474
8345.91 449
8346.78 505
8347.64 524
8348.50 505
8349.36 490
8350.23 523
8351.09 511
8351.95 486
8352.81 507
8353.68 493
8354.54 495
8355.40 537
8356.27 534
8357.13 562
8357.99 565
8358.86 549
8359.72 488
8360.58 466
8361.44 546
8362.31 552
8363.17 547
8364.03 574
8364.90 513
8365.76 518
8366.63 475
8367.49 530
8368.35 493
8369.22 458
8370.08 488
8370.94 541
8371.81 504
8372.67 499
8373.53 487
8374.40 485
8375.26 505
8376.13 509
8376.99 502
8377.85 483
8378.72 552
8379.58 506
8380.45 532
8381.31 500
8382.18 519
8383.04 478
8383.90 501
8384.77 482
8385.63 512
8386.50 543
8387.36 531
8388.23 557
8389.09 608
8389.96 582
8390.82 562
8391.69 628
8392.55 576
8393.42 551
8394.28 558
8395.15 575
8396.01 578
8396.88 568
8397.74 574
8398.61 612
8399.47 644
8400.34 647
8401.20 552
8402.07 534
8402.93 616
8403.80 608
8404.66 574
8405.53 554
8406.39 586
8407.26 571
8408.12 628
8408.99 638
8409.86 634
8410.72 611
8411.59 562
8412.45 603
8413.32 625
8414.19 643
8415.05 611
8415.92 578
8416.78 620
8417.65 626
8418.52 646
8419.38 682
8420.25 687
8421.11 659
8421.98 692
8422.85 651
8423.71 633
8424.58 679
8425.45 698
8426.31 675
8427.18 714
8428.05 757
8428.91 670
8429.78 667
8430.65 722
8431.51 689
8432.38 723
8433.25 710
8434.11 732
8434.98 757
8435.85 759
8436.72 694
8437.58 705
8438.45 745
8439.32 763
8440.18 735
8441.05 777
8441.92 819
8442.79 824
8443.65 777
8444.52 786
8445.39 825
8446.26 893
8447.12 911
8447.99 839
8448.86 901
8449.73 987
8450.60 929
8451.46 836
8452.33 869
8453.20 881
8454.07 917
8454.94 928
8455.80 961
8456.67 975
8457.54 1012
8458.41 1073
8459.28 1142
8460.14 1188
8461.01 1467
8461.88 1664
8462.75 1761
8463.62 1901
8464.49 1927
8465.36 1953
8466.22 1900
8467.09 1752
8467.96 1564
8468.83 1385
8469.70 1375
8470.57 1174
8471.44 1093
8472.31 973
8473.17 925
8474.04 874
8474.91 832
8475.78 761
8476.65 741
8477.52 687
8478.39 724
8479.26 737
8480.13 716
8481.00 768
8481.87 760
8482.74 733
8483.61 751
8484.48 802
8485.34 703
8486.21 770
8487.08 705
8487.95 729
8488.82 694
8489.69 683
8490.56 700
8491.43 783
8492.30 738
8493.17 701
8494.04 725
8494.91 757
8495.78 778
8496.65 742
8497.52 749
8498.39 785
8499.26 684
8500.13 734
8501.01 729
8501.88 674
8502.75 699
8503.62 726
8504.49 674
8505.36 728
8506.23 711
8507.10 715
8507.97 732
8508.84 668
8509.71 764
8510.58 752
8511.45 726
8512.32 696
8513.20 675
8514.07 735
8514.94 702
8515.81 699
8516.68 760
8517.55 729
8518.42 763
8519.29 769
8520.17 714
8521.04 754
8521.91 828
8522.78 773
8523.65 728
8524.52 752
8525.39 728
8526.27 755
8527.14 724
8528.01 733
8528.88 696
8529.75 734
8530.63 824
8531.50 845
8532.37 812
8533.24 807
8534.11 771
8534.99 792
8535.86 813
8536.73 819
8537.60 748
8538.47 806
8539.35 784
8540.22 796
8541.09 808
8541.96 720
8542.84 767
8543.71 833
8544.58 800
8545.46 770
8546.33 808
8547.20 786
8548.07 773
8548.95 754
8549.82 727
8550.69 752
8551.57 744
8552.44 711
8553.31 701
8554.18 747
8555.06 717
8555.93 727
8556.80 769
8557.68 795
8558.55 739
8559.42 801
8560.30 819
8561.17 783
8562.04 832
8562.92 831
8563.79 780
8564.67 861
8565.54 778
8566.41 781
8567.29 798
8568.16 784
8569.03 750
8569.91 696
8570.78 684
8571.66 627
8572.53 661
8573.40 692
8574.28 725
8575.15 620
8576.03 647
8576.90 688
8577.78 725
8578.65 718
8579.52 644
8580.40 748
8581.27 703
8582.15 654
8583.02 661
8583.90 647
8584.77 664
8585.65 679
8586.52 690
8587.40 699
8588.27 707
8589.15 681
8590.02 665
8590.90 639
8591.77 664
8592.65 643
8593.52 658
8594.40 651
8595.27 722
8596.15 706
8597.02 679
8597.90 698
8598.77 734
8599.65 667
8600.52 770
8601.40 713
8602.28 700
8603.15 744
8604.03 763
8604.90 726
8605.78 702
8606.65 699
8607.53 754
8608.41 725
8609.28 752
8610.16 801
8611.03 788
8611.91 713
8612.79 784
8613.66 797
8614.54 765
8615.41 720
8616.29 750
8617.17 780
8618.04 761
8618.92 830
8619.80 795
8620.67 783
8621.55 779
8622.43 751
8623.30 738
8624.18 734
8625.06 733
8625.93 754
8626.81 746
8627.69 742
8628.56 752
8629.44 796
8630.32 767
8631.20 787
8632.07 783
8632.95 773
8633.83 784
8634.70 747
8635.58 827
8636.46 887
8637.34 857
8638.21 861
8639.09 810
8639.97 802
8640.85 855
8641.72 856
8642.60 868
8643.48 804
8644.36 775
8645.23 807
8646.11 834
8646.99 866
8647.87 914
8648.75 851
8649.62 833
8650.50 897
8651.38 837
8652.26 914
8653.14 922
8654.01 910
8654.89 875
8655.77 842
8656.65 958
8657.53 904
8658.41 902
8659.29 929
8660.16 932
8661.04 959
8661.92 1030
8662.80 981
8663.68 972
8664.56 937
8665.44 994
8666.31 932
8667.19 944
8668.07 968
8668.95 878
8669.83 967
8670.71 1028
8671.59 1038
8672.47 947
8673.35 986
8674.23 1029
8675.11 1182
8675.99 1011
8676.86 1058
8677.74 1069
8678.62 1065
8679.50 1102
8680.38 1126
8681.26 1161
8682.14 1203
8683.02 1319
8683.90 1293
8684.78 1313
8685.66 1271
8686.54 1304
8687.42 1239
8688.30 1188
8689.18 1155
8690.06 1142
8690.94 1143
8691.82 1098
8692.70 1090
8693.58 1110
8694.46 1145
8695.34 1232
8696.22 1337
8697.10 1454
8697.98 1628
8698.86 1795
8699.74 1855
8700.62 1989
8701.51 2138
8702.39 2075
8703.27 1991
8704.15 1868
8705.03 1661
8705.91 1497
8706.79 1444
8707.67 1318
8708.55 1183
8709.43 1075
8710.31 949
8711.20 990
8712.08 962
8712.96 1009
8713.84 1044
8714.72 1013
8715.60 990
8716.48 958
8717.36 910
8718.25 871
8719.13 938
8720.01 965
8720.89 1002
8721.77 921
8722.65 879
8723.54 910
8724.42 932
8725.30 933
8726.18 933
8727.06 891
8727.95 923
8728.83 926
8729.71 925
8730.59 934
8731.47 954
8732.36 934
8733.24 911
8734.12 980
8735.00 1040
8735.89 1054
8736.77 1082
8737.65 1031
8738.53 1041
8739.42 1001
8740.30 988
8741.18 1029
8742.06 1034
8742.95 1063
8743.83 1014
8744.71 1063
8745.59 1006
8746.48 1041
8747.36 1088
8748.24 1140
8749.13 1093
8750.01 998
8750.89 1029
8751.78 1054
8752.66 1104
8753.54 1062
8754.43 1028
8755.31 1097
8756.19 1089
8757.08 1076
8757.96 1081
8758.84 1113
8759.73 1114
8760.61 1091
8761.49 1088
8762.38 1165
8763.26 1146
8764.15 1154
8765.03 1133
8765.91 1055
8766.80 1125
8767.68 1142
8768.57 1106
8769.45 1191
8770.33 1172
8771.22 1241
8772.10 1220
8772.99 1179
8773.87 1226
8774.75 1184
8775.64 1280
8776.52 1221
8777.41 1225
8778.29 1207
8779.18 1167
8780.06 1157
8780.95 1203
8781.83 1322
8782.72 1231
8783.60 1153
8784.49 1270
8785.37 1368
8786.26 1443
8787.14 1505
8788.03 1691
8788.91 1835
8789.80 1988
8790.68 1978
8791.57 1822
8792.45 1974
8793.34 1792
8794.22 1675
8795.11 1658
8795.99 1482
8796.88 1410
8797.76 1232
8798.65 1246
8799.53 1262
8800.42 1199
8801.31 1205
8802.19 1320
8803.08 1383
8803.96 1541
8804.85 1517
8805.74 1641
8806.62 1680
8807.51 1644
8808.39 1642
8809.28 1571
8810.17 1506
8811.05 1413
8811.94 1266
8812.82 1135
8813.71 1148
8814.60 1090
8815.48 1055
8816.37 1030
8817.26 1026
8818.14 1082
8819.03 1093
8819.92 1044
8820.80 1118
8821.69 1189
8822.58 1175
8823.46 1178
8824.35 1193
8825.24 1142
8826.12 1165
8827.01 1048
8827.90 939
8828.78 951
8829.67 951
8830.56 938
8831.45 941
8832.33 945
8833.22 882
8834.11 913
8835.00 1017
8835.88 1006
8836.77 998
8837.66 1040
8838.55 1016
8839.43 1012
8840.32 1009
8841.21 1004
8842.10 954
8842.98 967
8843.87 996
8844.76 867
8845.65 908
8846.54 957
8847.42 915
8848.31 877
8849.20 861
8850.09 887
8850.98 936
8851.86 949
8852.75 892
8853.64 959
8854.53 937
8855.42 907
8856.31 858
8857.19 876
8858.08 872
8858.97 912
8859.86 879
8860.75 902
8861.64 816
8862.53 759
8863.42 818
8864.30 833
8865.19 793
8866.08 797
8866.97 829
8867.86 743
8868.75 837
8869.64 772
8870.53 790
8871.42 891
8872.31 835
8873.20 831
8874.08 842
8874.97 767
8875.86 796
8876.75 816
8877.64 779
8878.53 749
8879.42 738
8880.31 749
8881.20 824
8882.09 801
8882.98 792
8883.87 760
8884.76 707
8885.65 726
8886.54 721
8887.43 721
8888.32 668
8889.21 632
8890.10 673
8890.99 688
8891.88 751
8892.77 676
8893.66 681
8894.55 633
8895.44 664
8896.33 654
8897.22 636
8898.11 604
8899.00 645
8899.90 671
8900.79 624
8901.68 632
8902.57 569
8903.46 569
8904.35 601
8905.24 627
8906.13 640
8907.02 619
8907.91 579
8908.80 629
8909.70 553
8910.59 594
8911.48 594
8912.37 617
8913.26 601
8914.15 593
8915.04 589
8915.93 581
8916.83 570
8917.72 565
8918.61 542
8919.50 581
8920.39 617
8921.28 571
8922.18 598
8923.07 553
8923.96 560
8924.85 544
8925.74 533
8926.64 519
8927.53 526
8928.42 553
8929.31 543
8930.20 477
8931.10 540
8931.99 548
8932.88 504
8933.77 489
8934.67 580
8935.56 560
8936.45 535
8937.34 520
8938.24 582
8939.13 509
8940.02 539
8940.91 515
8941.81 523
8942.70 465
8943.59 498
8944.49 497
8945.38 556
8946.27 492
8947.16 448
8948.06 511
8948.95 536
8949.84 503
8950.74 507
8951.63 523
8952.52 561
8953.42 528
8954.31 454
8955.20 475
8956.10 464
8956.99 516
8957.88 525
8958.78 496
8959.67 469
8960.56 490
8961.46 508
8962.35 500
8963.25 442
8964.14 478
8965.03 489
8965.93 466
8966.82 484
8967.72 487
8968.61 509
8969.50 474
8970.40 466
8971.29 448
8972.19 472
8973.08 472
8973.98 468
8974.87 510
8975.76 478
8976.66 449
8977.55 475
8978.45 485
8979.34 454
8980.24 438
8981.13 489
8982.03 470
8982.92 470
8983.82 420
8984.71 448
8985.61 487
8986.50 490
8987.40 499
8988.29 431
8989.19 477
8990.08 453
8990.98 439
8991.87 498
8992.77 457
8993.66 503
8994.56 483
8995.45 430
8996.35 444
8997.24 428
8998.14 472
8999.04 425
8999.93 413
9000.83 399
9001.72 437
9002.62 436
9003.51 441
9004.41 466
9005.31 433
9006.20 375
9007.10 408
9007.99 405
9008.89 417
9009.79 381
9010.68 439
9011.58 458
9012.48 434
9013.37 443
9014.27 434
9015.16 416
9016.06 407
9016.96 416
9017.85 422
9018.75 422
9019.65 409
9020.54 382
9021.44 390
9022.34 401
9023.23 438
9024.13 408
9025.03 389
9025.93 393
9026.82 432
9027.72 439
9028.62 376
9029.51 400
9030.41 461
9031.31 418
9032.21 413
9033.10 426
9034.00 384
9034.90 407
9035.79 405
9036.69 395
9037.59 387
9038.49 416
9039.38 380
9040.28 419
9041.18 441
9042.08 427
9042.98 403
9043.87 406
9044.77 432
9045.67 382
9046.57 365
9047.47 424
9048.36 429
9049.26 440
9050.16 437
9051.06 425
9051.96 356
9052.85 410
9053.75 383
9054.65 386
9055.55 412
9056.45 376
9057.35 355
9058.25 354
9059.14 417
9060.04 438
9060.94 408
9061.84 436
9062.74 409
9063.64 415
9064.54 380
9065.44 394
9066.33 417
9067.23 387
9068.13 357
9069.03 428
9069.93 478
9070.83 436
9071.73 406
9072.63 402
9073.53 431
9074.43 420
9075.33 437
9076.23 380
9077.13 381
9078.03 374
9078.92 401
9079.82 422
9080.72 391
9081.62 383
9082.52 403
9083.42 391
9084.32 418
9085.22 436
9086.12 381
9087.02 386
9087.92 381
9088.82 382
9089.72 364
9090.62 393
9091.52 391
9092.42 363
9093.32 365
9094.22 377
9095.12 369
9096.03 409
9096.93 392
9097.83 391
9098.73 413
9099.63 410
9100.53 361
9101.43 364
9102.33 377
9103.23 397
9104.13 376
9105.03 407
9105.93 377
9106.83 394
9107.74 421
9108.64 423
9109.54 412
9110.44 389
9111.34 379
9112.24 403
9113.14 354
9114.04 383
9114.94 378
9115.85 372
9116.75 356
9117.65 354
9118.55 360
9119.45 382
9120.35 384
9121.26 348
9122.16 343
9123.06 369
9123.96 367
9124.86 324
9125.77 337
9126.67 370
9127.57 370
9128.47 418
9129.37 400
9130.28 398
9131.18 400
9132.08 399
9132.98 407
9133.88 420
9134.79 347
9135.69 366
9136.59 398
9137.49 399
9138.40 368
9139.30 324
9140.20 340
9141.10 383
9142.01 358
9142.91 366
9143.81 400
9144.72 392
9145.62 420
9146.52 389
9147.42 372
9148.33 357
9149.23 372
9150.13 402
9151.04 389
9151.94 358
9152.84 397
9153.75 395
9154.65 369
9155.55 371
9156.46 426
9157.36 411
9158.26 366
9159.17 341
9160.07 376
9160.97 371
9161.88 386
9162.78 389
9163.69 339
9164.59 289
9165.49 387
9166.40 361
9167.30 354
9168.21 378
9169.11 370
9170.01 377
9170.92 430
9171.82 365
9172.73 383
9173.63 384
9174.53 356
9175.44 368
9176.34 352
9177.25 353
9178.15 354
9179.06 399
9179.96 395
9180.87 390
9181.77 381
9182.68 371
9183.58 409
9184.49 353
9185.39 417
9186.30 408
9187.20 427
9188.11 401
9189.01 385
9189.92 368
9190.82 412
9191.73 427
9192.63 375
9193.54 364
9194.44 394
9195.35 388
9196.25 387
9197.16 406
9198.06 409
9198.97 418
9199.87 428
9200.78 439
9201.69 396
9202.59 385
9203.50 404
9204.40 406
9205.31 439
9206.21 439
9207.12 456
9208.03 433
9208.93 419
9209.84 383
9210.74 403
9211.65 420
9212.56 405
9213.46 424
9214.37 454
9215.28 382
9216.18 424
9217.09 377
9218.00 378
9218.90 412
9219.81 429
9220.72 416
9221.62 418
9222.53 409
9223.44 405
9224.34 389
9225.25 398
9226.16 401
9227.06 413
9227.97 369
9228.88 349
9229.78 369
9230.69 369
9231.60 423
9232.51 410
9233.41 418
9234.32 410
9235.23 399
9236.13 371
9237.04 386
9237.95 382
9238.86 445
9239.76 372
9240.67 374
9241.58 413
9242.49 411
9243.39 373
9244.30 354
9245.21 359
9246.12 314
9247.03 326
9247.93 347
9248.84 350
9249.75 423
9250.66 372
9251.57 389
9252.47 357
9253.38 392
9254.29 429
9255.20 390
9256.11 386
9257.02 394
9257.92 402
9258.83 411
9259.74 388
9260.65 399
9261.56 404
9262.47 393
9263.38 401
9264.28 348
9265.19 361
9266.10 365
9267.01 364
9267.92 432
9268.83 398
9269.74 355
9270.65 368
9271.56 380
9272.47 371
9273.37 355
9274.28 403
9275.19 410
9276.10 399
9277.01 362
9277.92 395
9278.83 429
9279.74 386
9280.65 387
9281.56 376
9282.47 345
9283.38 381
9284.29 394
9285.20 372
9286.11 379
9287.02 370
9287.93 413
9288.84 391
9289.75 400
9290.66 406
9291.57 346
9292.48 409
9293.39 381
9294.30 393
9295.21 385
9296.12 351
9297.03 406
9297.94 386
9298.85 389
9299.76 383
9300.67 407
9301.58 413
9302.49 382
9303.40 390
9304.31 402
9305.23 395
9306.14 405
9307.05 377
9307.96 397
9308.87 428
9309.78 439
9310.69 374
9311.60 379
9312.51 383
9313.42 370
9314.34 374
9315.25 375
9316.16 403
9317.07 401
9317.98 410
9318.89 370
9319.80 387
9320.72 435
9321.63 400
9322.54 388
9323.45 393
9324.36 387
9325.27 392
9326.19 398
9327.10 416
9328.01 417
9328.92 392
9329.83 401
9330.74 372
9331.66 332
9332.57 370
9333.48 355
9334.39 394
9335.31 369
9336.22 397
9337.13 399
9338.04 356
9338.96 358
9339.87 365
9340.78 398
9341.69 393
9342.61 396
9343.52 378
9344.43 335
9345.34 383
9346.26 428
9347.17 388
9348.08 408
9348.99 455
9349.91 452
9350.82 436
9351.73 393
9352.65 418
9353.56 477
9354.47 448
9355.39 429
9356.30 374
9357.21 430
9358.13 421
9359.04 401
9359.95 399
9360.87 434
9361.78 413
9362.69 434
9363.61 454
9364.52 422
9365.43 437
9366.35 458
9367.26 450
9368.18 427
9369.09 407
9370.00 433
9370.92 428
9371.83 442
9372.75 435
9373.66 431
9374.57 432
9375.49 482
9376.40 410
9377.32 395
9378.23 440
9379.15 419
9380.06 454
9380.97 414
9381.89 434
9382.80 447
9383.72 437
9384.63 447
9385.55 471
9386.46 417
9387.38 461
9388.29 470
9389.21 397
9390.12 411
9391.04 443
9391.95 486
9392.87 405
9393.78 413
9394.70 422
9395.61 473
9396.53 447
9397.44 518
9398.36 491
9399.27 510
9400.19 526
9401.10 579
9402.02 550
9402.94 524
9403.85 483
9404.77 486
9405.68 534
9406.60 531
9407.51 498
9408.43 492
9409.35 492
9410.26 491
9411.18 487
9412.09 421
9413.01 447
9413.93 453
9414.84 435
9415.76 409
9416.67 431
9417.59 437
9418.51 469
9419.42 477
9420.34 451
9421.26 421
9422.17 436
9423.09 427
9424.01 422
9424.92 432
9425.84 457
9426.76 433
9427.67 487
9428.59 498
9429.51 438
9430.42 395
9431.34 455
9432.26 450
9433.17 441
9434.09 446
9435.01 430
9435.93 414
9436.84 479
9437.76 484
9438.68 478
9439.59 420
9440.51 451
9441.43 451
9442.35 441
9443.26 469
9444.18 429
9445.10 469
9446.02 471
9446.93 503
9447.85 499
9448.77 552
9449.69 541
9450.61 503
9451.52 498
9452.44 513
9453.36 550
9454.28 522
9455.20 507
9456.11 541
9457.03 544
9457.95 584
9458.87 652
9459.79 623
9460.71 691
9461.62 754
9462.54 727
9463.46 711
9464.38 689
9465.30 649
9466.22 675
9467.14 613
9468.05 562
9468.97 543
9469.89 530
9470.81 498
9471.73 486
9472.65 510
9473.57 505
9474.49 466
9475.41 481
9476.32 497
9477.24 483
9478.16 524
9479.08 489
9480.00 458
9480.92 420
9481.84 399
9482.76 443
9483.68 436
9484.60 427
9485.52 461
9486.44 434
9487.36 444
9488.28 490
9489.20 473
9490.12 501
9491.04 486
9491.96 482
9492.88 458
9493.80 519
9494.72 523
9495.64 517
9496.56 477
9497.48 464
9498.40 456
9499.32 479
9500.24 471
9501.16 449
9502.08 451
9503.00 416
9503.92 470
9504.84 451
9505.76 455
9506.68 464
9507.60 446
9508.52 439
9509.44 476
9510.36 469
9511.28 448
9512.21 418
9513.13 445
9514.05 465
9514.97 463
9515.89 435
9516.81 444
9517.73 424
9518.65 448
9519.57 501
9520.50 468
9521.42 410
9522.34 429
9523.26 463
9524.18 466
9525.10 439
9526.02 469
9526.95 487
9527.87 479
9528.79 477
9529.71 446
9530.63 461
9531.55 462
9532.48 465
9533.40 498
9534.32 491
9535.24 529
9536.16 528
9537.09 530
9538.01 527
9538.93 483
9539.85 533
9540.77 554
9541.70 525
9542.62 516
9543.54 555
9544.46 528
9545.39 494
9546.31 549
9547.23 537
9548.15 481
9549.08 496
9550.00 482
9550.92 499
9551.85 459
9552.77 507
9553.69 496
9554.61 522
9555.54 480
9556.46 472
9557.38 483
9558.31 498
9559.23 473
9560.15 462
9561.08 451
9562.00 482
9562.92 513
9563.85 478
9564.77 510
9565.69 510
9566.62 462
9567.54 442
9568.46 477
9569.39 437
9570.31 445
9571.23 499
9572.16 519
9573.08 479
9574.01 477
9574.93 521
9575.85 515
9576.78 548
9577.70 501
9578.63 464
9579.55 479
9580.47 484
9581.40 522
9582.32 494
9583.25 499
9584.17 537
9585.10 476
9586.02 464
9586.94 432
9587.87 476
9588.79 487
9589.72 527
9590.64 499
9591.57 471
9592.49 481
9593.42 472
9594.34 448
9595.27 501
9596.19 468
9597.12 467
9598.04 524
9598.97 492
9599.89 470
9600.82 524
9601.74 515
9602.67 523
9603.59 559
9604.52 541
9605.44 494
9606.37 474
9607.29 547
9608.22 517
9609.15 524
9610.07 569
9611.00 578
9611.92 617
9612.85 523
9613.77 544
9614.70 589
9615.63 578
9616.55 555
9617.48 535
9618.40 591
9619.33 518
9620.26 548
9621.18 506
9622.11 548
9623.03 566
9623.96 575
9624.89 551
9625.81 576
9626.74 605
9627.67 597
9628.59 614
9629.52 587
9630.45 618
9631.37 608
9632.30 580
9633.23 555
9634.15 601
9635.08 546
9636.01 583
9636.93 611
9637.86 595
9638.79 675
9639.71 608
9640.64 643
9641.57 613
9642.50 614
9643.42 678
9644.35 686
9645.28 657
9646.21 728
9647.13 727
9648.06 613
9648.99 734
9649.92 730
9650.84 658
9651.77 715
9652.70 719
9653.63 639
9654.55 721
9655.48 752
9656.41 705
9657.34 809
9658.26 794
9659.19 789
9660.12 762
9661.05 814
9661.98 820
9662.91 836
9663.83 820
9664.76 727
9665.69 777
9666.62 747
9667.55 754
9668.48 698
9669.40 696
9670.33 713
9671.26 815
9672.19 787
9673.12 747
9674.05 878
9674.98 826
9675.90 776
9676.83 787
9677.76 820
9678.69 780
9679.62 793
9680.55 763
9681.48 788
9682.41 773
9683.34 758
9684.27 742
9685.19 822
9686.12 821
9687.05 819
9687.98 843
9688.91 804
9689.84 855
9690.77 867
9691.70 870
9692.63 847
9693.56 875
9694.49 903
9695.42 921
9696.35 810
9697.28 796
9698.21 816
9699.14 905
9700.07 851
9701.00 812
9701.93 895
9702.86 893
9703.79 982
9704.72 1008
9705.65 981
9706.58 1164
9707.51 1157
9708.44 1210
9709.37 1210
9710.30 1158
9711.23 1075
9712.16 1101
9713.09 1019
9714.02 968
9714.95 924
9715.88 881
9716.82 908
9717.75 808
9718.68 761
9719.61 757
9720.54 862
9721.47 870
9722.40 834
9723.33 871
9724.26 799
9725.19 810
9726.13 761
9727.06 791
9727.99 786
9728.92 796
9729.85 763
9730.78 727
9731.71 708
9732.64 722
9733.58 728
9734.51 741
9735.44 680
9736.37 721
9737.30 765
9738.23 734
9739.17 733
9740.10 731
9741.03 744
9741.96 743
9742.89 761
9743.83 686
9744.76 657
9745.69 650
9746.62 719
9747.55 692
9748.49 699
9749.42 727
9750.35 713
9751.28 709
9752.22 697
9753.15 675
9754.08 658
9755.01 693
9755.95 664
9756.88 671
9757.81 644
9758.75 650
9759.68 660
9760.61 623
9761.54 635
9762.48 650
9763.41 671
9764.34 684
9765.28 674
9766.21 637
9767.14 615
9768.08 695
9769.01 664
9769.94 615
9770.88 643
9771.81 676
9772.74 691
9773.68 661
9774.61 719
9775.54 711
9776.48 692
9777.41 701
9778.34 646
9779.28 707
9780.21 693
9781.14 690
9782.08 684
9783.01 666
9783.95 627
9784.88 677
9785.81 654
9786.75 732
9787.68 706
9788.62 750
9789.55 734
9790.49 706
9791.42 748
9792.35 809
9793.29 788
9794.22 735
9795.16 682
9796.09 662
9797.03 672
9797.96 670
9798.90 656
9799.83 668
9800.77 691
9801.70 626
9802.64 626
9803.57 597
9804.51 640
9805.44 646
9806.38 628
9807.31 638
9808.25 659
9809.18 698
9810.12 708
9811.05 622
9811.99 583
9812.92 589
9813.86 638
9814.79 589
9815.73 532
9816.66 552
9817.60 576
9818.54 566
9819.47 565
9820.41 547
9821.34 565
9822.28 516
9823.21 526
9824.15 485
9825.09 530
9826.02 531
9826.96 569
9827.89 542
9828.83 511
9829.77 526
9830.70 561
9831.64 532
9832.57 533
9833.51 583
9834.45 539
9835.38 530
9836.32 529
9837.26 456
9838.19 482
9839.13 528
9840.07 534
9841.00 591
9841.94 537
9842.88 549
9843.81 550
9844.75 540
9845.69 537
9846.62 547
9847.56 529
9848.50 529
9849.44 544
9850.37 591
9851.31 565
9852.25 515
9853.18 522
9854.12 532
9855.06 563
9856.00 483
9856.93 494
9857.87 520
9858.81 540
9859.75 494
9860.68 531
9861.62 521
9862.56 514
9863.50 524
9864.44 549
9865.37 520
9866.31 536
9867.25 515
9868.19 545
9869.13 520
9870.06 513
9871.00 501
9871.94 506
9872.88 508
9873.82 517
9874.75 526
9875.69 531
9876.63 539
9877.57 480
9878.51 445
9879.45 526
9880.39 500
9881.32 522
9882.26 569
9883.20 517
9884.14 493
9885.08 492
9886.02 525
9886.96 505
9887.90 523
9888.83 504
9889.77 514
9890.71 495
9891.65 463
9892.59 456
9893.53 498
9894.47 499
9895.41 492
9896.35 443
9897.29 424
9898.23 490
9899.17 470
9900.11 486
9901.05 437
9901.99 458
9902.92 480
9903.86 427
9904.80 449
9905.74 492
9906.68 491
9907.62 493
9908.56 500
9909.50 500
9910.44 456
9911.38 473
9912.32 528
9913.26 469
9914.20 484
9915.14 474
9916.08 471
9917.02 489
9917.97 469
9918.91 468
9919.85 495
9920.79 460
9921.73 475
9922.67 473
9923.61 468
9924.55 487
9925.49 472
9926.43 443
9927.37 437
9928.31 498
9929.25 471
9930.19 524
9931.13 536
9932.08 578
9933.02 570
9933.96 612
9934.90 696
9935.84 708
9936.78 675
9937.72 659
9938.66 651
9939.61 655
9940.55 574
9941.49 520
9942.43 545
9943.37 507
9944.31 492
9945.26 490
9946.20 430
9947.14 438
9948.08 499
9949.02 440
9949.96 436
9950.91 466
9951.85 496
9952.79 506
9953.73 484
9954.67 487
9955.62 463
9956.56 441
9957.50 449
9958.44 442
9959.39 444
9960.33 452
9961.27 425
9962.21 419
9963.16 466
9964.10 441
9965.04 437
9965.98 433
9966.93 455
9967.87 454
9968.81 424
9969.75 450
9970.70 411
9971.64 439
9972.58 456
9973.53 446
9974.47 423
9975.41 418
9976.36 402
9977.30 393
9978.24 405
9979.18 380
9980.13 376
9981.07 421
9982.01 374
9982.96 418
9983.90 371
9984.85 418
9985.79 390
9986.73 373
9987.68 439
9988.62 416
9989.56 385
9990.51 420
9991.45 400
9992.40 422
9993.34 410
9994.28 425
9995.23 390
9996.17 386
9997.12 440
9998.06 423
9999.00 436
9999.95 410
10000.89 377
10001.84 396
10002.78 414
10003.73 421
10004.67 427
10005.61 467
10006.56 427
10007.50 428
10008.45 441
10009.39 436
10010.34 415
10011.28 443
10012.23 458
10013.17 437
10014.12 416
10015.06 386
10016.01 375
10016.95 410
10017.90 463
10018.84 413
10019.79 424
10020.73 437
10021.68 427
10022.62 379
10023.57 382
10024.51 388
10025.46 385
10026.41 407
10027.35 417
10028.30 392
10029.24 420
10030.19 372
10031.13 387
10032.08 407
10033.03 374
10033.97 408
10034.92 386
10035.86 379
10036.81 392
10037.76 372
10038.70 379
10039.65 338
10040.59 359
10041.54 373
10042.49 414
10043.43 419
10044.38 408
10045.33 378
10046.27 407
10047.22 409
10048.16 376
10049.11 378
10050.06 375
10051.00 398
10051.95 365
10052.90 352
10053.84 392
10054.79 412
10055.74 389
10056.69 381
10057.63 341
10058.58 338
10059.53 371
10060.47 378
10061.42 365
10062.37 373
10063.32 372
10064.26 423
10065.21 427
10066.16 359
10067.10 379
10068.05 358
10069.00 394
10069.95 400
10070.89 359
10071.84 352
10072.79 313
10073.74 323
10074.69 376
10075.63 355
10076.58 365
10077.53 380
10078.48 394
10079.43 371
10080.37 336
10081.32 327
10082.27 351
10083.22 381
10084.17 373
10085.11 341
10086.06 334
10087.01 374
10087.96 377
10088.91 338
10089.86 346
10090.81 372
10091.75 366
10092.70 369
10093.65 321
10094.60 352
10095.55 387
10096.50 351
10097.45 383
10098.40 295
10099.34 348
10100.29 349
10101.24 335
10102.19 310
10103.14 352
10104.09 374
10105.04 379
10105.99 347
10106.94 343
10107.89 353
10108.84 319
10109.79 328
10110.73 374
10111.68 356
10112.63 336
10113.58 357
10114.53 316
10115.48 327
10116.43 308
10117.38 338
10118.33 307
10119.28 297
10120.23 349
10121.18 375
10122.13 353
10123.08 365
10124.03 357
10124.98 370
10125.93 308
10126.88 334
10127.83 331
10128.78 356
10129.73 348
10130.68 355
10131.64 369
10132.59 367
10133.54 352
10134.49 337
10135.44 342
10136.39 373
10137.34 372
10138.29 364
10139.24 390
10140.19 337
10141.14 333
10142.09 383
10143.04 355
10144.00 366
10144.95 397
10145.90 361
10146.85 337
10147.80 346
10148.75 336
10149.70 364
10150.65 349
10151.61 363
10152.56 359
10153.51 363
10154.46 394
10155.41 361
10156.36 366
10157.31 331
10158.27 354
10159.22 348
10160.17 371
10161.12 373
10162.07 383
10163.03 345
10163.98 364
10164.93 386
10165.88 338
10166.83 333
10167.79 365
10168.74 354
10169.69 345
10170.64 379
10171.60 371
10172.55 346
10173.50 350
10174.45 343
10175.41 341
10176.36 398
10177.31 415
10178.26 377
10179.22 373
10180.17 360
10181.12 343
10182.07 361
10183.03 346
10183.98 394
10184.93 357
10185.89 371
10186.84 370
10187.79 376
10188.75 339
10189.70 360
10190.65 393
10191.60 398
10192.56 415
10193.51 396
10194.47 366
10195.42 352
10196.37 361
10197.33 420
10198.28 408
10199.23 398
10200.19 364
10201.14 392
10202.09 418
10203.05 426
10204.00 360
10204.96 402
10205.91 427
10206.86 389
10207.82 400
10208.77 396
10209.73 376
10210.68 408
10211.63 398
10212.59 423
10213.54 379
10214.50 383
10215.45 412
10216.41 405
10217.36 422
10218.32 419
10219.27 401
10220.22 382
10221.18 355
10222.13 362
10223.09 389
10224.04 441
10225.00 452
10225.95 400
10226.91 398
10227.86 359
10228.82 420
10229.77 415
10230.73 390
10231.68 396
10232.64 417
10233.59 438
10234.55 400
10235.50 373
10236.46 373
10237.42 409
10238.37 435
10239.33 393
10240.28 440
10241.24 432
10242.19 457
10243.15 500
10244.10 487
10245.06 430
10246.02 470
10246.97 453
10247.93 493
10248.88 513
10249.84 475
10250.80 407
10251.75 472
10252.71 431
10253.66 411
10254.62 355
10255.58 338
10256.53 352
10257.49 349
10258.45 351
10259.40 349
10260.36 368
10261.32 389
10262.27 392
10263.23 362
10264.19 385
10265.14 367
10266.10 404
10267.06 343
10268.01 303
10268.97 327
10269.93 357
10270.88 321
10271.84 311
10272.80 320
10273.76 371
10274.71 332
10275.67 345
10276.63 322
10277.58 344
10278.54 337
10279.50 339
10280.46 310
10281.41 336
10282.37 380
10283.33 377
10284.29 360
10285.24 299
10286.20 339
10287.16 351
10288.12 328
10289.08 351
10290.03 327
10290.99 288
10291.95 315
10292.91 343
10293.87 332
10294.82 328
10295.78 311
10296.74 322
10297.70 321
10298.66 305
10299.61 339
10300.57 294
10301.53 319
10302.49 322
10303.45 313
10304.41 332
10305.37 357
10306.32 344
10307.28 318
10308.24 319
10309.20 313
10310.16 357
10311.12 328
10312.08 345
10313.04 308
10314.00 336
10314.95 317
10315.91 323
10316.87 327
10317.83 312
10318.79 317
10319.75 294
10320.71 308
10321.67 318
10322.63 317
10323.59 330
10324.55 316
10325.51 316
10326.47 297
10327.43 311
10328.39 301
10329.35 336
10330.31 304
10331.27 336
10332.23 316
10333.19 331
10334.15 302
10335.11 279
10336.07 275
10337.03 332
10337.99 327
10338.95 322
10339.91 339
10340.87 337
10341.83 310
10342.79 326
10343.75 346
10344.71 300
10345.67 298
10346.63 302
10347.59 295
10348.55 345
10349.51 340
10350.47 339
10351.43 296
10352.39 338
10353.35 345
10354.31 297
10355.28 342
10356.24 275
10357.20 305
10358.16 366
10359.12 278
10360.08 280
10361.04 309
10362.00 323
10362.96 304
10363.93 289
10364.89 310
10365.85 299
10366.81 327
10367.77 338
10368.73 363
10369.69 307
10370.66 351
10371.62 340
10372.58 317
10373.54 335
10374.50 287
10375.47 295
10376.43 343
10377.39 330
10378.35 323
10379.31 350
10380.28 333
10381.24 284
10382.20 306
10383.16 367
10384.12 290
10385.09 308
10386.05 314
10387.01 283
10387.97 287
10388.94 313
10389.90 277
10390.86 321
10391.82 320
10392.79 304
10393.75 315
10394.71 289
10395.68 294
10396.64 303
10397.60 289
10398.56 255
10399.53 271
10400.49 295
10401.45 299
10402.42 317
10403.38 304
10404.34 266
10405.31 293
10406.27 273
10407.23 295
10408.20 330
10409.16 316
10410.12 306
10411.09 303
10412.05 329
10413.01 324
10413.98 336
10414.94 350
10415.90 312
10416.87 296
10417.83 312
10418.80 311
10419.76 343
10420.72 317
10421.69 324
10422.65 311
10423.62 313
10424.58 347
10425.54 342
10426.51 367
10427.47 393
10428.44 429
10429.40 386
10430.37 358
10431.33 370
10432.30 376
10433.26 324
10434.22 340
10435.19 300
10436.15 296
10437.12 317
10438.08 321
10439.05 295
10440.01 296
10440.98 312
10441.94 283
10442.91 355
10443.87 305
10444.84 336
10445.80 337
10446.77 299
10447.73 301
10448.70 330
10449.66 347
10450.63 325
10451.59 298
10452.56 293
10453.53 314
10454.49 281
10455.46 269
10456.42 294
10457.39 314
10458.35 309
10459.32 270
10460.29 311
10461.25 277
10462.22 293
10463.18 272
10464.15 330
10465.12 288
10466.08 310
10467.05 296
10468.01 284
10468.98 272
10469.95 292
10470.91 307
10471.88 323
10472.85 279
10473.81 308
10474.78 291
10475.74 294
10476.71 366
10477.68 327
10478.64 323
10479.61 297
10480.58 314
10481.54 322
10482.51 299
10483.48 285
10484.45 291
10485.41 274
10486.38 312
10487.35 319
10488.31 304
10489.28 295
10490.25 296
10491.22 311
10492.18 328
10493.15 358
10494.12 305
10495.08 298
10496.05 282
10497.02 294
10497.99 294
10498.95 292
10499.92 275
10500.89 280
10501.86 265
10502.83 272
10503.79 301
10504.76 310
10505.73 300
10506.70 299
10507.67 293
10508.63 313
10509.60 351
10510.57 326
10511.54 322
10512.51 305
10513.47 274
10514.44 319
10515.41 312
10516.38 316
10517.35 267
10518.32 327
10519.28 337
10520.25 329
10521.22 284
10522.19 322
10523.16 320
10524.13 299
10525.10 276
10526.07 289
10527.03 299
10528.00 302
10528.97 305
10529.94 332
10530.91 297
10531.88 286
10532.85 329
10533.82 319
10534.79 325
10535.76 284
10536.73 346
10537.70 305
10538.67 346
10539.63 291
10540.60 284
10541.57 325
10542.54 334
10543.51 317
10544.48 297
10545.45 294
10546.42 321
10547.39 332
10548.36 337
10549.33 339
10550.30 314
10551.27 358
10552.24 343
10553.21 330
10554.18 282
10555.15 282
10556.12 330
10557.09 349
10558.06 317
10559.03 313
10560.00 342
10560.97 327
10561.95 376
10562.92 328
10563.89 363
10564.86 350
10565.83 341
10566.80 360
10567.77 367
10568.74 396
10569.71 422
10570.68 405
10571.65 419
10572.62 417
10573.59 386
10574.57 357
10575.54 391
10576.51 370
10577.48 348
10578.45 353
10579.42 357
10580.39 372
10581.36 307
10582.34 316
10583.31 345
10584.28 344
10585.25 324
10586.22 340
10587.19 290
10588.17 284
10589.14 289
10590.11 272
10591.08 292
10592.05 270
10593.02 285
10594.00 274
10594.97 361
10595.94 315
10596.91 324
10597.89 321
10598.86 259
10599.83 300
10600.80 342
10601.77 308
10602.75 338
10603.72 346
10604.69 353
10605.66 362
10606.64 336
10607.61 310
10608.58 316
10609.55 321
10610.53 289
10611.50 310
10612.47 348
10613.45 318
10614.42 345
10615.39 358
10616.36 319
10617.34 316
10618.31 310
10619.28 321
10620.26 326
10621.23 331
10622.20 324
10623.18 312
10624.15 288
10625.12 330
10626.10 301
10627.07 342
10628.04 328
10629.02 304
10629.99 293
10630.97 298
10631.94 298
10632.91 318
10633.89 329
10634.86 342
10635.83 323
10636.81 313
10637.78 381
10638.76 331
10639.73 278
10640.70 293
10641.68 311
10642.65 359
10643.63 363
10644.60 293
10645.58 325
10646.55 371
10647.53 370
10648.50 380
10649.47 364
10650.45 374
10651.42 366
10652.40 371
10653.37 347
10654.35 334
10655.32 355
10656.30 363
10657.27 349
10658.25 305
10659.22 303
10660.20 307
10661.17 321
10662.15 274
10663.12 280
10664.10 345
10665.07 332
10666.05 367
10667.02 325
10668.00 300
10668.97 279
10669.95 296
10670.93 341
10671.90 282
10672.88 281
10673.85 302
10674.83 319
10675.80 332
10676.78 306
10677.76 275
10678.73 283
10679.71 294
10680.68 335
10681.66 321
10682.63 286
10683.61 270
10684.59 278
10685.56 271
10686.54 331
10687.52 310
10688.49 288
10689.47 323
10690.44 323
10691.42 282
10692.40 290
10693.37 275
10694.35 305
10695.33 298
10696.30 326
10697.28 333
10698.26 337
10699.23 313
10700.21 275
10701.19 306
10702.17 286
10703.14 302
10704.12 305
10705.10 319
10706.07 309
10707.05 289
10708.03 303
10709.01 327
10709.98 297
10710.96 289
10711.94 252
10712.91 304
10713.89 312
10714.87 301
10715.85 313
10716.83 310
10717.80 332
10718.78 316
10719.76 308
10720.74 302
10721.71 295
10722.69 286
10723.67 331
10724.65 319
10725.63 317
10726.60 305
10727.58 303
10728.56 304
10729.54 245
10730.52 276
10731.49 266
10732.47 316
10733.45 295
10734.43 325
10735.41 269
10736.39 260
10737.37 271
10738.34 281
10739.32 300
10740.30 295
10741.28 290
10742.26 321
10743.24 324
10744.22 300
10745.20 275
10746.17 286
10747.15 285
10748.13 302
10749.11 295
10750.09 292
10751.07 295
10752.05 329
10753.03 298
10754.01 305
10754.99 314
10755.97 282
10756.95 267
10757.93 284
10758.91 314
10759.88 309
10760.86 288
10761.84 324
10762.82 322
10763.80 279
10764.78 298
10765.76 314
10766.74 320
10767.72 330
10768.70 271
10769.68 291
10770.66 331
10771.64 307
10772.62 307
10773.60 319
10774.58 320
10775.56 293
10776.54 279
10777.52 299
10778.51 304
10779.49 296
10780.47 299
10781.45 303
10782.43 297
10783.41 295
10784.39 328
10785.37 319
10786.35 272
10787.33 273
10788.31 306
10789.29 276
10790.27 337
10791.26 301
10792.24 297
10793.22 279
10794.20 312
10795.18 304
10796.16 252
10797.14 301
10798.12 316
10799.10 299
10800.09 291
10801.07 304
10802.05 300
10803.03 294
10804.01 333
10804.99 327
10805.98 330
10806.96 299
10807.94 312
10808.92 328
10809.90 327
10810.89 323
10811.87 275
10812.85 301
10813.83 328
10814.81 319
10815.80 368
10816.78 366
10817.76 326
10818.74 288
10819.72 335
10820.71 318
10821.69 317
10822.67 309
10823.65 332
10824.64 338
10825.62 334
10826.60 317
10827.58 350
10828.57 337
10829.55 338
10830.53 364
10831.52 280
10832.50 298
10833.48 317
10834.46 347
10835.45 343
10836.43 327
10837.41 330
10838.40 339
10839.38 355
10840.36 331
10841.35 334
10842.33 332
10843.31 365
10844.30 319
10845.28 303
10846.26 356
10847.25 385
10848.23 349
10849.21 371
10850.20 353
10851.18 346
10852.17 328
10853.15 376
10854.13 350
10855.12 291
10856.10 321
10857.09 361
10858.07 354
10859.05 333
10860.04 368
10861.02 356
10862.01 427
10862.99 424
10863.97 344
10864.96 357
10865.94 389
10866.93 397
10867.91 412
10868.90 382
10869.88 382
10870.87 371
10871.85 365
10872.84 381
10873.82 362
10874.81 404
10875.79 357
10876.78 351
10877.76 369
10878.75 372
10879.73 395
10880.72 431
10881.70 481
10882.69 433
10883.67 409
10884.66 406
10885.64 381
10886.63 416
10887.61 421
10888.60 396
10889.58 392
10890.57 413
10891.55 422
10892.54 396
10893.53 430
10894.51 374
10895.50 430
10896.48 434
10897.47 395
10898.45 401
10899.44 425
10900.43 407
10901.41 419
10902.40 399
10903.38 389
10904.37 393
10905.36 454
10906.34 474
10907.33 444
10908.32 451
10909.30 411
10910.29 455
10911.28 439
10912.26 430
10913.25 478
10914.24 473
10915.22 469
10916.21 432
10917.20 482
10918.18 452
10919.17 469
10920.16 434
10921.14 488
10922.13 476
10923.12 484
10924.10 504
10925.09 472
10926.08 477
10927.07 524
10928.05 510
10929.04 521
10930.03 547
10931.01 521
10932.00 495
10932.99 480
10933.98 512
10934.96 539
10935.95 474
10936.94 498
10937.93 587
10938.92 567
10939.90 506
10940.89 483
10941.88 523
10942.87 550
10943.85 516
10944.84 503
10945.83 484
10946.82 549
10947.81 548
10948.79 518
10949.78 556
10950.77 572
10951.76 539
10952.75 548
10953.74 524
10954.72 620
10955.71 564
10956.70 589
10957.69 617
10958.68 606
10959.67 585
10960.66 592
10961.65 638
10962.63 638
10963.62 664
10964.61 631
10965.60 704
10966.59 751
10967.58 811
10968.57 751
10969.56 681
10970.55 772
10971.54 774
10972.52 714
10973.51 673
10974.50 684
10975.49 684
10976.48 653
10977.47 677
10978.46 656
10979.45 601
10980.44 636
10981.43 636
10982.42 571
10983.41 574
10984.40 641
10985.39 576
10986.38 615
10987.37 573
10988.36 527
10989.35 581
10990.34 579
10991.33 569
10992.32 600
10993.31 617
10994.30 558
10995.29 577
10996.28 631
10997.27 607
10998.26 618
10999.25 623
11000.24 599
11001.23 633
11002.22 656
11003.21 671
11004.20 636
11005.20 702
11006.19 795
11007.18 839
11008.17 863
11009.16 900
11010.15 963
11011.14 1002
11012.13 972
11013.12 925
11014.11 833
11015.10 760
11016.10 766
11017.09 640
11018.08 651
11019.07 582
11020.06 553
11021.05 548
11022.04 547
11023.04 567
11024.03 562
11025.02 566
11026.01 526
11027.00 552
11027.99 542
11028.99 565
11029.98 506
11030.97 520
11031.96 483
11032.95 486
11033.95 522
11034.94 499
11035.93 533
11036.92 470
11037.91 519
11038.91 477
11039.90 472
11040.89 486
11041.88 453
11042.88 486
11043.87 509
11044.86 453
11045.85 434
11046.85 452
11047.84 502
11048.83 460
11049.82 500
11050.82 461
11051.81 465
11052.80 461
11053.80 459
11054.79 419
11055.78 445
11056.77 419
11057.77 432
11058.76 405
11059.75 467
11060.75 421
11061.74 418
11062.73 438
11063.73 445
11064.72 463
11065.71 411
11066.71 470
11067.70 463
11068.69 457
11069.69 438
11070.68 416
11071.68 492
11072.67 471
11073.66 408
11074.66 415
11075.65 449
11076.65 437
11077.64 411
11078.63 385
11079.63 451
11080.62 422
11081.62 425
11082.61 404
11083.60 373
11084.60 412
11085.59 404
11086.59 425
11087.58 458
11088.58 402
11089.57 449
11090.57 434
11091.56 498
11092.55 408
11093.55 416
11094.54 428
11095.54 409
11096.53 418
11097.53 411
11098.52 386
11099.52 356
11100.51 394
11101.51 410
11102.50 407
11103.50 384
11104.49 409
11105.49 474
11106.48 372
11107.48 355
11108.48 394
11109.47 396
11110.47 425
11111.46 440
11112.46 411
11113.45 370
11114.45 387
11115.44 412
11116.44 404
11117.44 386
11118.43 365
11119.43 361
11120.42 329
11121.42 368
11122.42 379
11123.41 383
11124.41 363
11125.40 354
11126.40 403
11127.40 417
11128.39 373
11129.39 365
11130.38 334
11131.38 355
11132.38 394
11133.37 374
11134.37 356
11135.37 363
11136.36 341
11137.36 352
11138.36 365
11139.35 364
11140.35 348
11141.35 341
11142.34 355
11143.34 340
11144.34 334
11145.34 376
11146.33 341
11147.33 352
11148.33 346
11149.32 374
11150.32 346
11151.32 360
11152.32 350
11153.31 339
11154.31 337
11155.31 359
11156.31 349
11157.30 367
11158.30 316
11159.30 345
11160.30 334
11161.29 348
11162.29 306
11163.29 317
11164.29 290
11165.29 316
11166.28 331
11167.28 306
11168.28 317
11169.28 325
11170.28 290
11171.27 317
11172.27 306
11173.27 328
11174.27 335
11175.27 319
11176.27 326
11177.26 350
11178.26 304
11179.26 320
11180.26 330
11181.26 306
11182.26 293
11183.26 296
11184.26 287
11185.25 293
11186.25 331
11187.25 296
11188.25 305
11189.25 308
11190.25 307
11191.25 321
11192.25 337
11193.25 297
11194.25 311
11195.24 314
11196.24 353
11197.24 340
11198.24 291
11199.24 284
11200.24 313
11201.24 305
11202.24 298
11203.24 289
11204.24 342
11205.24 338
11206.24 300
11207.24 317
11208.24 290
11209.24 349
11210.24 335
11211.24 308
11212.24 283
11213.24 291
11214.24 264
11215.24 303
11216.24 278
11217.24 294
11218.24 316
11219.24 318
11220.24 303
11221.24 332
11222.24 295
11223.24 294
11224.24 325
11225.24 348
11226.24 331
11227.25 283
11228.25 306
11229.25 290
11230.25 295
11231.25 313
11232.25 317
11233.25 281
11234.25 316
11235.25 287
11236.25 324
11237.25 312
11238.26 304
11239.26 319
11240.26 308
11241.26 318
11242.26 301
11243.26 309
11244.26 306
11245.27 301
11246.27 271
11247.27 308
11248.27 308
11249.27 296
11250.27 302
11251.28 319
11252.28 304
11253.28 317
11254.28 310
11255.28 319
11256.29 325
11257.29 321
11258.29 300
11259.29 310
11260.29 292
11261.30 284
11262.30 266
11263.30 303
11264.30 345
11265.31 332
11266.31 320
11267.31 354
11268.31 333
11269.32 338
11270.32 316
11271.32 329
11272.32 312
11273.33 327
11274.33 336
11275.33 301
11276.33 286
11277.34 319
11278.34 299
11279.34 333
11280.35 324
11281.35 326
11282.35 319
11283.36 316
11284.36 342
11285.36 331
11286.37 313
11287.37 337
11288.37 313
11289.38 351
11290.38 347
11291.38 338
11292.39 307
11293.39 313
11294.39 355
11295.40 323
11296.40 339
11297.41 343
11298.41 359
11299.41 311
11300.42 321
11301.42 331
11302.43 353
11303.43 350
11304.43 360
11305.44 337
11306.44 314
11307.45 322
11308.45 264
11309.46 338
11310.46 332
11311.46 360
11312.47 316
11313.47 339
11314.48 339
11315.48 351
11316.49 314
11317.49 356
11318.50 338
11319.50 367
11320.51 365
11321.51 350
11322.52 358
11323.52 348
11324.53 353
11325.53 367
11326.54 386
11327.54 342
11328.55 337
11329.55 343
11330.56 365
11331.56 329
11332.57 345
11333.57 338
11334.58 357
11335.58 357
11336.59 331
11337.60 339
11338.60 304
11339.61 324
11340.61 320
11341.62 331
11342.62 345
11343.63 389
11344.64 314
11345.64 333
11346.65 332
11347.65 351
11348.66 355
11349.67 329
11350.67 353
11351.68 310
11352.69 336
11353.69 329
11354.70 313
11355.71 341
11356.71 379
11357.72 356
11358.72 367
11359.73 351
11360.74 322
11361.74 354
11362.75 356
11363.76 322
11364.76 303
11365.77 357
11366.78 331
11367.79 307
11368.79 282
11369.80 312
11370.81 332
11371.81 353
11372.82 319
11373.83 353
11374.84 329
11375.84 320
11376.85 343
11377.86 341
11378.87 355
11379.87 337
11380.88 346
11381.89 349
11382.90 344
11383.90 307
11384.91 366
11385.92 338
11386.93 353
11387.93 317
11388.94 329
11389.95 338
11390.96 361
11391.97 355
11392.97 348
11393.98 342
11394.99 365
11396.00 338
11397.01 348
11398.02 373
11399.02 337
11400.03 390
11401.04 374
11402.05 377
11403.06 337
11404.07 360
11405.08 347
11406.08 394
11407.09 321
11408.10 344
11409.11 346
11410.12 353
11411.13 395
11412.14 391
11413.15 365
11414.15 332
11415.16 323
11416.17 352
11417.18 320
11418.19 338
11419.20 372
11420.21 381
11421.22 422
11422.23 320
11423.24 350
11424.25 353
11425.26 397
11426.27 366
11427.28 372
11428.29 376
11429.30 360
11430.31 380
11431.32 371
11432.32 370
11433.33 362
11434.34 379
11435.35 417
11436.36 362
11437.37 360
11438.38 328
11439.39 355
11440.41 383
11441.42 393
11442.43 397
11443.44 365
11444.45 364
11445.46 380
11446.47 390
11447.48 403
11448.49 365
11449.50 406
11450.51 373
11451.52 354
11452.53 371
11453.54 395
11454.55 380
11455.56 395
11456.57 392
11457.59 373
11458.60 383
11459.61 404
11460.62 437
11461.63 381
11462.64 392
11463.65 442
11464.66 453
11465.67 395
11466.69 397
11467.70 387
11468.71 397
11469.72 406
11470.73 412
11471.74 406
11472.75 409
11473.77 423
11474.78 368
11475.79 416
11476.80 396
11477.81 434
11478.83 397
11479.84 420
11480.85 475
11481.86 448
11482.87 394
11483.89 432
11484.90 398
11485.91 422
11486.92 452
11487.93 425
11488.95 441
11489.96 443
11490.97 432
11491.98 430
11493.00 426
11494.01 431
11495.02 456
11496.03 436
11497.05 443
11498.06 467
11499.07 463
11500.09 466
11501.10 391
11502.11 450
11503.12 467
11504.14 473
11505.15 460
11506.16 470
11507.18 464
11508.19 461
11509.20 491
11510.22 488
11511.23 513
11512.24 537
11513.26 511
11514.27 520
11515.28 496
11516.30 498
11517.31 535
11518.32 463
11519.34 498
11520.35 475
11521.37 497
11522.38 491
11523.39 490
11524.41 514
11525.42 558
11526.44 571
11527.45 550
11528.46 551
11529.48 551
11530.49 543
11531.51 570
11532.52 563
11533.53 574
11534.55 563
11535.56 575
11536.58 614
11537.59 617
11538.61 610
11539.62 639
11540.64 643
11541.65 674
11542.67 668
11543.68 671
11544.69 688
11545.71 679
11546.72 719
11547.74 698
11548.75 765
11549.77 834
11550.78 886
11551.80 930
11552.81 1001
11553.83 1082
11554.85 1107
11555.86 1248
11556.88 1271
11557.89 1299
11558.91 1222
11559.92 1169
11560.94 1033
11561.95 967
11562.97 898
11563.98 829
11565.00 747
11566.02 680
11567.03 699
11568.05 696
11569.06 659
11570.08 676
11571.10 655
11572.11 572
11573.13 646
11574.14 634
11575.16 616
11576.18 614
11577.19 568
11578.21 594
11579.22 552
11580.24 570
11581.26 542
11582.27 569
11583.29 575
11584.31 558
11585.32 554
11586.34 586
11587.36 587
11588.37 555
11589.39 560
11590.41 654
11591.42 596
11592.44 566
11593.46 592
11594.47 602
11595.49 594
11596.51 621
11597.53 601
11598.54 564
11599.56 584
11600.58 602
11601.59 615
11602.61 592
11603.63 646
11604.65 615
11605.66 654
11606.68 657
11607.70 696
11608.72 725
11609.74 741
11610.75 812
11611.77 888
11612.79 938
11613.81 931
11614.82 945
11615.84 940
11616.86 881
11617.88 842
11618.90 810
11619.91 773
11620.93 743
11621.95 642
11622.97 637
11623.99 646
11625.01 590
11626.02 614
11627.04 528
11628.06 539
11629.08 553
11630.10 563
11631.12 586
11632.14 561
11633.15 603
11634.17 614
11635.19 575
11636.21 573
11637.23 561
11638.25 577
11639.27 558
11640.29 515
11641.30 527
11642.32 554
11643.34 577
11644.36 527
11645.38 526
11646.40 530
11647.42 549
11648.44 524
11649.46 519
11650.48 493
11651.50 508
11652.52 482
11653.54 514
11654.56 487
11655.58 521
11656.60 463
11657.62 502
11658.64 521
11659.66 468
11660.68 471
11661.70 453
11662.72 473
11663.74 471
11664.76 426
11665.78 453
11666.80 464
11667.82 449
11668.84 432
11669.86 444
11670.88 456
11671.90 419
11672.92 444
11673.94 459
11674.96 460
11675.98 498
11677.00 372
11678.02 417
11679.04 422
11680.06 468
11681.08 449
11682.10 442
11683.12 403
11684.15 412
11685.17 428
11686.19 420
11687.21 453
11688.23 444
11689.25 447
11690.27 383
11691.29 428
11692.31 404
11693.34 443
11694.36 444
11695.38 463
11696.40 486
11697.42 468
11698.44 492
11699.46 396
11700.49 394
11701.51 453
11702.53 472
11703.55 433
11704.57 445
11705.60 403
11706.62 410
11707.64 403
11708.66 469
11709.68 447
11710.71 416
11711.73 395
11712.75 386
11713.77 376
11714.79 370
11715.82 380
11716.84 412
11717.86 368
11718.88 375
11719.91 372
11720.93 383
11721.95 384
11722.97 381
11724.00 357
11725.02 353
11726.04 395
11727.07 417
11728.09 405
11729.11 353
11730.13 369
11731.16 333
11732.18 369
11733.20 349
11734.23 359
11735.25 366
11736.27 383
11737.30 389
11738.32 383
11739.34 360
11740.37 329
11741.39 365
11742.41 359
11743.44 340
11744.46 355
11745.48 344
11746.51 359
11747.53 352
11748.55 315
11749.58 327
11750.60 364
11751.63 344
11752.65 343
11753.67 298
11754.70 338
11755.72 280
11756.75 333
11757.77 320
11758.79 316
11759.82 328
11760.84 340
11761.87 315
11762.89 349
11763.92 321
11764.94 349
11765.97 318
11766.99 327
11768.01 319
11769.04 331
11770.06 345
11771.09 327
11772.11 343
11773.14 309
11774.16 325
11775.19 325
11776.21 372
11777.24 332
11778.26 311
11779.29 354
11780.31 327
11781.34 347
11782.36 341
11783.39 283
11784.41 304
11785.44 332
11786.46 391
11787.49 363
11788.52 304
11789.54 338
11790.57 285
11791.59 329
11792.62 328
11793.64 334
11794.67 311
11795.70 355
11796.72 362
11797.75 345
11798.77 316
11799.80 329
11800.83 353
11801.85 310
11802.88 328
11803.90 295
11804.93 307
11805.96 297
11806.98 285
11808.01 315
11809.04 298
11810.06 318
11811.09 355
11812.11 293
11813.14 306
11814.17 313
11815.19 335
11816.22 339
11817.25 319
11818.27 315
11819.30 332
11820.33 294
11821.36 294
11822.38 275
11823.41 309
11824.44 359
11825.46 342
11826.49 341
11827.52 315
11828.54 294
11829.57 293
11830.60 267
11831.63 317
11832.65 297
11833.68 329
11834.71 322
11835.74 312
11836.76 313
11837.79 363
11838.82 358
11839.85 312
11840.88 322
11841.90 332
11842.93 333
11843.96 339
11844.99 303
11846.01 341
11847.04 363
11848.07 334
11849.10 320
11850.13 310
11851.16 280
11852.18 274
11853.21 273
11854.24 305
11855.27 340
11856.30 342
11857.33 349
11858.35 320
11859.38 322
11860.41 328
11861.44 327
11862.47 322
11863.50 337
11864.53 306
11865.56 332
11866.58 319
11867.61 300
11868.64 289
11869.67 320
11870.70 366
11871.73 354
11872.76 351
11873.79 345
11874.82 376
11875.85 358
11876.88 363
11877.91 404
11878.93 364
11879.96 328
11880.99 320
11882.02 330
11883.05 313
11884.08 346
11885.11 324
11886.14 329
11887.17 332
11888.20 375
11889.23 378
11890.26 332
11891.29 369
11892.32 368
11893.35 367
11894.38 394
11895.41 422
11896.44 412
11897.47 367
11898.50 346
11899.53 395
11900.56 357
11901.59 404
11902.62 393
11903.65 407
11904.69 386
11905.72 372
11906.75 387
11907.78 422
11908.81 391
11909.84 416
11910.87 379
11911.90 418
11912.93 454
11913.96 417
11914.99 424
11916.02 424
11917.06 407
11918.09 389
11919.12 365
11920.15 381
11921.18 402
11922.21 390
11923.24 355
11924.27 362
11925.31 385
11926.34 369
11927.37 377
11928.40 343
11929.43 371
11930.46 379
11931.50 394
11932.53 414
11933.56 366
11934.59 394
11935.62 386
11936.65 394
11937.69 416
11938.72 496
11939.75 490
11940.78 540
11941.81 519
11942.85 552
11943.88 545
11944.91 510
11945.94 486
11946.98 531
11948.01 457
11949.04 445
11950.07 418
11951.11 446
11952.14 439
11953.17 376
11954.20 424
11955.24 397
11956.27 383
11957.30 351
11958.34 390
11959.37 379
11960.40 379
11961.43 346
11962.47 378
11963.50 371
11964.53 395
11965.57 357
11966.60 355
11967.63 350
11968.67 356
11969.70 385
11970.73 352
11971.77 358
11972.80 326
11973.83 359
11974.87 327
11975.90 389
11976.94 326
11977.97 312
11979.00 352
11980.04 350
11981.07 373
11982.10 359
11983.14 324
11984.17 348
11985.21 348
11986.24 343
11987.27 312
11988.31 323
11989.34 350
11990.38 356
11991.41 361
11992.45 328
11993.48 318
11994.51 332
11995.55 343
11996.58 320
11997.62 343
11998.65 340
11999.69 333
12000.72 367
12001.76 324
12002.79 316
12003.83 309
12004.86 334
12005.90 316
12006.93 319
12007.97 341
12009.00 348
12010.04 376
12011.07 338
12012.11 319
12013.14 360
12014.18 344
12015.21 323
12016.25 315
12017.28 311
12018.32 346
12019.35 349
12020.39 374
12021.43 358
12022.46 381
12023.50 365
12024.53 347
12025.57 372
12026.60 357
12027.64 350
12028.68 410
12029.71 408
12030.75 398
12031.78 349
12032.82 392
12033.86 368
12034.89 353
12035.93 366
12036.97 348
12038.00 370
12039.04 353
12040.07 354
12041.11 340
12042.15 386
12043.18 341
12044.22 355
12045.26 311
12046.29 392
12047.33 342
12048.37 337
12049.40 337
12050.44 355
12051.48 357
12052.52 316
12053.55 355
12054.59 404
12055.63 371
12056.66 358
12057.70 333
12058.74 312
12059.78 329
12060.81 325
12061.85 338
12062.89 364
12063.92 337
12064.96 324
12066.00 327
12067.04 350
12068.07 371
12069.11 350
12070.15 355
12071.19 356
12072.23 294
12073.26 351
12074.30 321
12075.34 350
12076.38 325
12077.42 309
12078.45 350
12079.49 366
12080.53 350
12081.57 318
12082.61 315
12083.64 330
12084.68 333
12085.72 335
12086.76 327
12087.80 310
12088.84 334
12089.88 328
12090.91 389
12091.95 366
12092.99 347
12094.03 356
12095.07 351
12096.11 348
12097.15 356
12098.19 330
12099.22 345
12100.26 345
12101.30 339
12102.34 357
12103.38 354
12104.42 365
12105.46 364
12106.50 357
12107.54 306
12108.58 391
12109.62 349
12110.66 326
12111.70 352
12112.74 418
12113.77 408
12114.81 372
12115.85 360
12116.89 334
12117.93 338
12118.97 369
12120.01 354
12121.05 294
12122.09 316
12123.13 283
12124.17 355
12125.21 302
12126.25 288
12127.29 296
12128.33 343
12129.37 318
12130.41 314
12131.45 293
12132.50 292
12133.54 371
12134.58 316
12135.62 287
12136.66 315
12137.70 343
12138.74 295
12139.78 298
12140.82 285
12141.86 318
12142.90 294
12143.94 303
12144.98 271
12146.02 292
12147.07 268
12148.11 319
12149.15 301
12150.19 261
12151.23 278
12152.27 336
12153.31 315
12154.35 304
12155.40 288
12156.44 299
12157.48 306
12158.52 271
12159.56 295
12160.60 286
12161.64 293
12162.69 297
12163.73 319
12164.77 305
12165.81 304
12166.85 293
12167.90 282
12168.94 313
12169.98 306
12171.02 311
12172.06 279
12173.11 283
12174.15 286
12175.19 285
12176.23 271
12177.27 309
12178.32 296
12179.36 299
12180.40 276
12181.44 243
12182.49 243
12183.53 303
12184.57 299
12185.61 285
12186.66 306
12187.70 317
12188.74 285
12189.79 284
12190.83 278
12191.87 319
12192.91 312
12193.96 298
12195.00 294
12196.04 280
12197.09 289
12198.13 301
12199.17 295
12200.22 289
12201.26 294
12202.30 286
12203.35 286
12204.39 253
12205.43 259
12206.48 327
12207.52 286
12208.57 273
12209.61 247
12210.65 312
12211.70 300
12212.74 250
12213.78 259
12214.83 268
12215.87 273
12216.92 292
12217.96 292
12219.00 312
12220.05 276
12221.09 268
12222.14 281
12223.18 242
12224.23 238
12225.27 257
12226.31 270
12227.36 273
12228.40 293
12229.45 308
12230.49 320
12231.54 302
12232.58 264
12233.63 263
12234.67 274
12235.72 288
12236.76 317
12237.81 330
12238.85 288
12239.90 256
12240.94 279
12241.99 307
12243.03 272
12244.08 252
12245.12 237
12246.17 281
12247.21 242
12248.26 237
12249.30 269
12250.35 281
12251.39 284
12252.44 283
12253.49 268
12254.53 260
12255.58 333
12256.62 273
12257.67 303
12258.71 255
12259.76 298
12260.81 287
12261.85 286
12262.90 329
12263.94 291
12264.99 279
12266.04 259
12267.08 263
12268.13 244
12269.17 305
12270.22 254
12271.27 271
12272.31 270
12273.36 272
12274.41 257
12275.45 252
12276.50 275
12277.55 267
12278.59 258
12279.64 241
12280.69 271
12281.73 232
12282.78 306
12283.83 315
12284.87 297
12285.92 284
12286.97 289
12288.01 266
12289.06 253
12290.11 286
12291.16 234
12292.20 269
12293.25 275
12294.30 281
12295.35 277
12296.39 252
12297.44 230
12298.49 265
12299.54 242
12300.58 233
12301.63 275
12302.68 280
12303.73 276
12304.77 270
12305.82 254
12306.87 232
12307.92 278
12308.97 293
12310.01 267
12311.06 267
12312.11 316
12313.16 247
12314.21 268
12315.25 263
12316.30 277
12317.35 269
12318.40 249
12319.45 259
12320.50 256
12321.54 279
12322.59 284
12323.64 242
12324.69 254
12325.74 260
12326.79 272
12327.84 236
12328.89 229
12329.93 234
12330.98 261
12332.03 277
12333.08 279
12334.13 302
12335.18 254
12336.23 259
12337.28 246
12338.33 267
12339.38 223
12340.43 251
12341.47 257
12342.52 240
12343.57 246
12344.62 261
12345.67 250
12346.72 270
12347.77 223
12348.82 241
12349.87 249
12350.92 237
12351.97 235
12353.02 268
12354.07 244
12355.12 265
12356.17 260
12357.22 264
12358.27 273
12359.32 253
12360.37 235
12361.42 230
12362.47 248
12363.52 274
12364.57 267
12365.62 271
12366.67 257
12367.72 255
12368.77 226
12369.82 236
12370.87 240
12371.93 269
12372.98 254
12374.03 246
12375.08 244
12376.13 254
12377.18 232
12378.23 269
12379.28 249
12380.33 226
12381.38 249
12382.43 215
12383.49 254
12384.54 266
12385.59 237
12386.64 255
12387.69 270
12388.74 272
12389.79 273
12390.84 230
12391.90 262
12392.95 261
12394.00 271
12395.05 232
12396.10 243
12397.15 228
12398.21 284
12399.26 293
12400.31 227
12401.36 253
12402.41 231
12403.47 279
12404.52 296
12405.57 266
12406.62 268
12407.67 267
12408.73 264
12409.78 286
12410.83 275
12411.88 250
12412.94 243
12413.99 240
12415.04 266
12416.09 284
12417.15 241
12418.20 258
12419.25 256
12420.30 268
12421.36 250
12422.41 242
12423.46 260
12424.52 277
12425.57 274
12426.62 260
12427.67 230
12428.73 271
12429.78 265
12430.83 252
12431.89 265
12432.94 282
12433.99 264
12435.05 259
12436.10 280
12437.15 289
12438.21 259
12439.26 318
12440.31 279
12441.37 263
12442.42 267
12443.47 296
12444.53 273
12445.58 257
12446.64 296
12447.69 280
12448.74 272
12449.80 264
12450.85 221
12451.91 275
12452.96 286
12454.01 266
12455.07 268
12456.12 251
12457.18 252
12458.23 277
12459.29 301
12460.34 276
12461.39 265
12462.45 275
12463.50 275
12464.56 262
12465.61 257
12466.67 243
12467.72 249
12468.78 236
12469.83 247
12470.89 249
12471.94 257
12473.00 280
12474.05 247
12475.11 242
12476.16 243
12477.22 251
12478.27 218
12479.33 248
12480.38 258
12481.44 280
12482.49 293
12483.55 286
12484.60 316
12485.66 274
12486.71 271
12487.77 282
12488.83 295
12489.88 271
12490.94 272
12491.99 282
12493.05 275
12494.10 267
12495.16 277
12496.22 282
12497.27 261
12498.33 261
12499.38 281
12500.44 275
12501.50 276
12502.55 262
12503.61 298
12504.67 302
12505.72 243
12506.78 293
12507.83 291
12508.89 271
12509.95 274
12511.00 320
12512.06 292
12513.12 277
12514.17 279
12515.23 307
12516.29 308
12517.34 297
12518.40 294
12519.46 276
12520.52 310
12521.57 328
12522.63 327
12523.69 290
12524.74 317
12525.80 286
12526.86 326
12527.92 352
12528.97 353
12530.03 370
12531.09 385
12532.15 389
12533.20 448
12534.26 471
12535.32 466
12536.38 450
12537.43 472
12538.49 506
12539.55 468
12540.61 434
12541.66 413
12542.72 391
12543.78 366
12544.84 360
12545.90 348
12546.95 379
12548.01 324
12549.07 297
12550.13 292
12551.19 301
12552.25 275
12553.30 320
12554.36 332
12555.42 332
12556.48 276
12557.54 281
12558.60 290
12559.65 289
12560.71 308
12561.77 307
12562.83 332
12563.89 312
12564.95 268
12566.01 275
12567.07 277
12568.13 300
12569.18 273
12570.24 283
12571.30 276
12572.36 314
12573.42 282
12574.48 313
12575.54 299
12576.60 288
12577.66 269
12578.72 280
12579.78 285
12580.84 268
12581.90 321
12582.96 319
12584.02 325
12585.07 302
12586.13 288
12587.19 284
12588.25 285
12589.31 263
12590.37 262
12591.43 281
12592.49 313
12593.55 307
12594.61 245
12595.67 314
12596.73 341
12597.79 303
12598.86 300
12599.92 298
12600.98 324
12602.04 341
12603.10 320
12604.16 289
12605.22 265
12606.28 315
12607.34 354
12608.40 330
12609.46 323
12610.52 347
12611.58 384
12612.64 359
12613.70 330
12614.76 393
12615.83 382
12616.89 388
12617.95 379
12619.01 391
12620.07 360
12621.13 361
12622.19 334
12623.25 333
12624.32 316
12625.38 348
12626.44 371
12627.50 371
12628.56 334
12629.62 319
12630.68 292
12631.75 312
12632.81 322
12633.87 321
12634.93 319
12635.99 289
12637.05 292
12638.12 319
12639.18 277
12640.24 284
12641.30 306
12642.36 296
12643.43 312
12644.49 277
12645.55 282
12646.61 311
12647.68 263
12648.74 298
12649.80 277
12650.86 287
12651.93 309
12652.99 267
12654.05 287
12655.11 281
12656.18 301
12657.24 268
12658.30 294
12659.36 299
12660.43 313
12661.49 287
12662.55 277
12663.62 217
12664.68 256
12665.74 259
12666.81 284
12667.87 266
12668.93 273
12670.00 291
12671.06 289
12672.12 279
12673.19 260
12674.25 268
12675.31 270
12676.38 259
12677.44 286
12678.50 288
12679.57 282
12680.63 309
12681.69 310
12682.76 287
12683.82 290
12684.89 273
12685.95 273
12687.01 296
12688.08 279
12689.14 287
12690.21 278
12691.27 312
12692.33 293
12693.40 306
12694.46 283
12695.53 313
12696.59 329
12697.66 283
12698.72 303
12699.79 294
12700.85 344
12701.91 343
12702.98 283
12704.04 294
12705.11 332
12706.17 296
12707.24 293
12708.30 285
12709.37 301
12710.43 290
12711.50 260
12712.56 286
12713.63 260
12714.69 268
12715.76 276
12716.82 278
12717.89 285
12718.95 303
12720.02 275
12721.09 286
12722.15 318
12723.22 275
12724.28 293
12725.35 268
12726.41 274
12727.48 258
12728.54 244
12729.61 277
12730.68 295
12731.74 279
12732.81 238
12733.87 281
12734.94 287
12736.01 265
12737.07 272
12738.14 302
12739.20 287
12740.27 296
12741.34 306
12742.40 267
12743.47 267
12744.54 291
12745.60 281
12746.67 277
12747.74 246
12748.80 239
12749.87 248
12750.94 285
12752.00 272
12753.07 258
12754.14 243
12755.20 255
12756.27 258
12757.34 259
12758.40 252
12759.47 275
12760.54 219
12761.60 228
12762.67 233
12763.74 275
12764.81 271
12765.87 244
12766.94 259
12768.01 233
12769.08 245
12770.14 262
12771.21 254
12772.28 242
12773.35 240
12774.41 294
12775.48 262
12776.55 263
12777.62 268
12778.68 258
12779.75 235
12780.82 262
12781.89 265
12782.96 241
12784.02 272
12785.09 215
12786.16 234
12787.23 261
12788.30 260
12789.37 273
12790.43 251
12791.50 223
12792.57 254
12793.64 272
12794.71 281
12795.78 245
12796.84 260
12797.91 232
12798.98 227
12800.05 240
12801.12 234
12802.19 241
12803.26 241
12804.33 260
12805.40 250
12806.46 263
12807.53 230
12808.60 266
12809.67 243
12810.74 249
12811.81 239
12812.88 253
12813.95 231
12815.02 245
12816.09 254
12817.16 253
12818.23 240
12819.30 252
12820.37 273
12821.44 247
12822.50 239
12823.57 238
12824.64 248
12825.71 243
12826.78 232
12827.85 232
12828.92 225
12829.99 250
12831.06 282
12832.13 243
12833.20 231
12834.27 250
12835.34 241
12836.41 220
12837.49 244
12838.56 213
12839.63 230
12840.70 241
12841.77 222
12842.84 218
12843.91 220
12844.98 250
12846.05 209
12847.12 223
12848.19 243
12849.26 239
12850.33 217
12851.40 229
12852.47 248
12853.55 249
12854.62 254
12855.69 223
12856.76 236
12857.83 215
12858.90 199
12859.97 217
12861.04 208
12862.11 203
12863.19 222
12864.26 214
12865.33 209
12866.40 190
12867.47 192
12868.54 224
12869.62 222
12870.69 231
12871.76 227
12872.83 240
12873.90 222
12874.97 229
12876.05 242
12877.12 255
12878.19 229
12879.26 217
12880.33 230
12881.41 217
12882.48 200
12883.55 215
12884.62 230
12885.70 254
12886.77 258
12887.84 220
12888.91 222
12889.98 230
12891.06 229
12892.13 212
12893.20 200
12894.28 204
12895.35 185
12896.42 190
12897.49 223
12898.57 204
12899.64 198
12900.71 236
12901.79 230
12902.86 224
12903.93 237
12905.00 245
12906.08 213
12907.15 187
12908.22 175
12909.30 211
12910.37 208
12911.44 225
12912.52 220
12913.59 251
12914.66 211
12915.74 230
12916.81 198
12917.89 242
12918.96 208
12920.03 225
12921.11 225
12922.18 204
12923.25 207
12924.33 209
12925.40 249
12926.48 228
12927.55 266
12928.62 194
12929.70 206
12930.77 217
12931.85 229
12932.92 197
12934.00 206
12935.07 208
12936.14 206
12937.22 204
12938.29 216
12939.37 206
12940.44 200
12941.52 234
12942.59 211
12943.67 202
12944.74 197
12945.82 220
12946.89 207
12947.97 215
12949.04 217
12950.12 243
12951.19 231
12952.27 213
12953.34 209
12954.42 223
12955.49 217
12956.57 247
12957.64 214
12958.72 182
12959.79 232
12960.87 193
12961.94 206
12963.02 218
12964.10 220
12965.17 172
12966.25 205
12967.32 225
12968.40 232
12969.47 208
12970.55 222
12971.63 229
12972.70 210
12973.78 226
12974.85 193
12975.93 248
12977.01 248
12978.08 231
12979.16 195
12980.23 232
12981.31 238
12982.39 217
12983.46 224
12984.54 215
12985.62 200
12986.69 213
12987.77 208
12988.85 231
12989.92 207
12991.00 200
12992.08 199
12993.15 209
12994.23 210
12995.31 195
12996.38 209
12997.46 191
12998.54 232
12999.61 220
13000.69 240
13001.77 216
13002.85 171
13003.92 202
13005.00 226
13006.08 219
13007.16 183
13008.23 233
13009.31 211
13010.39 213
13011.47 223
13012.54 204
13013.62 214
13014.70 235
13015.78 236
13016.85 226
13017.93 231
13019.01 251
13020.09 225
13021.17 227
13022.24 261
13023.32 199
13024.40 208
13025.48 203
13026.56 246
13027.63 213
13028.71 221
13029.79 228
13030.87 228
13031.95 245
13033.03 215
13034.10 204
13035.18 211
13036.26 218
13037.34 233
13038.42 232
13039.50 225
13040.58 258
13041.66 216
13042.73 207
13043.81 210
13044.89 239
13045.97 226
13047.05 207
13048.13 204
13049.21 196
13050.29 218
13051.37 245
13052.45 268
13053.53 236
13054.60 221
13055.68 213
13056.76 254
13057.84 236
13058.92 217
13060.00 194
13061.08 231
13062.16 247
13063.24 234
13064.32 213
13065.40 262
13066.48 242
13067.56 204
13068.64 221
13069.72 224
13070.80 241
13071.88 217
13072.96 219
13074.04 219
13075.12 212
13076.20 211
13077.28 239
13078.36 208
13079.44 221
13080.52 218
13081.60 232
13082.68 252
13083.76 203
13084.84 208
13085.93 223
13087.01 230
13088.09 210
13089.17 210
13090.25 191
13091.33 215
13092.41 206
13093.49 250
13094.57 206
13095.65 242
13096.73 226
13097.82 194
13098.90 221
13099.98 202
13101.06 214
13102.14 206
13103.22 217
13104.30 225
13105.38 233
13106.47 209
13107.55 199
13108.63 229
13109.71 237
13110.79 206
13111.87 227
13112.96 223
13114.04 233
13115.12 206
13116.20 222
13117.28 218
13118.37 228
13119.45 237
13120.53 226
13121.61 228
13122.69 225
13123.78 211
13124.86 210
13125.94 235
13127.02 227
13128.11 206
13129.19 222
13130.27 219
13131.35 215
13132.44 228
13133.52 223
13134.60 208
13135.68 223
13136.77 186
13137.85 201
13138.93 222
13140.01 227
13141.10 222
13142.18 189
13143.26 199
13144.35 223
13145.43 189
13146.51 235
13147.60 217
13148.68 218
13149.76 229
13150.85 204
13151.93 222
13153.01 220
13154.10 250
13155.18 230
13156.26 213
13157.35 190
13158.43 204
13159.51 223
13160.60 254
13161.68 215
13162.77 184
13163.85 182
13164.93 220
13166.02 222
13167.10 247
13168.19 221
13169.27 205
13170.35 228
13171.44 211
13172.52 227
13173.61 194
13174.69 197
13175.78 215
13176.86 172
13177.94 211
13179.03 240
13180.11 228
13181.20 231
13182.28 205
13183.37 203
13184.45 183
13185.54 190
13186.62 234
13187.71 211
13188.79 216
13189.88 238
13190.96 221
13192.05 204
13193.13 234
13194.22 246
13195.30 224
13196.39 245
13197.47 244
13198.56 217
13199.64 245
13200.73 231
13201.81 219
13202.90 234
13203.98 216
13205.07 228
13206.16 223
13207.24 219
13208.33 197
13209.41 232
13210.50 238
13211.58 234
13212.67 204
13213.76 217
13214.84 227
13215.93 238
13217.01 257
13218.10 215
13219.19 220
13220.27 238
13221.36 228
13222.45 228
13223.53 208
13224.62 190
13225.70 226
13226.79 210
13227.88 221
13228.96 207
13230.05 229
13231.14 223
13232.22 215
13233.31 202
13234.40 230
13235.48 229
13236.57 234
13237.66 200
13238.74 233
13239.83 210
13240.92 226
13242.01 217
13243.09 226
13244.18 212
13245.27 221
13246.35 236
13247.44 272
13248.53 262
13249.62 202
13250.70 221
13251.79 210
13252.88 221
13253.97 206
13255.05 262
13256.14 219
13257.23 221
13258.32 235
13259.41 274
13260.49 232
13261.58 268
13262.67 244
13263.76 228
13264.85 223
13265.93 213
13267.02 244
13268.11 251
13269.20 245
13270.29 186
13271.37 258
13272.46 257
13273.55 226
13274.64 245
13275.73 222
13276.82 233
13277.91 227
13278.99 217
13280.08 205
13281.17 219
13282.26 214
13283.35 213
13284.44 211
13285.53 255
13286.62 240
13287.70 200
13288.79 220
13289.88 205
13290.97 237
13292.06 235
13293.15 233
13294.24 208
13295.33 219
13296.42 247
13297.51 245
13298.60 238
13299.69 241
13300.78 238
13301.87 248
13302.95 217
13304.04 228
13305.13 245
13306.22 249
13307.31 219
13308.40 235
13309.49 230
13310.58 223
13311.67 232
13312.76 231
13313.85 257
13314.94 254
13316.03 285
13317.12 245
13318.21 238
13319.30 251
13320.39 265
13321.48 270
13322.58 250
13323.67 239
13324.76 240
13325.85 263
13326.94 260
13328.03 232
13329.12 226
13330.21 252
13331.30 312
13332.39 278
13333.48 243
13334.57 282
13335.66 279
13336.75 230
13337.85 241
13338.94 262
13340.03 247
13341.12 248
13342.21 262
13343.30 243
13344.39 246
13345.48 243
13346.58 268
13347.67 256
13348.76 273
13349.85 259
13350.94 212
13352.03 246
13353.12 262
13354.22 252
13355.31 236
13356.40 267
13357.49 248
13358.58 229
13359.68 260
13360.77 261
13361.86 249
13362.95 235
13364.04 248
13365.14 245
13366.23 249
13367.32 249
13368.41 250
13369.51 242
13370.60 270
13371.69 266
13372.78 294
13373.87 268
13374.97 281
13376.06 261
13377.15 218
13378.25 258
13379.34 282
13380.43 256
13381.52 241
13382.62 292
13383.71 248
13384.80 257
13385.90 274
13386.99 250
13388.08 264
13389.17 246
13390.27 264
13391.36 232
13392.45 230
13393.55 237
13394.64 246
13395.73 277
13396.83 250
13397.92 234
13399.02 232
13400.11 236
13401.20 242
13402.30 235
13403.39 255
13404.48 254
13405.58 237
13406.67 230
13407.77 283
13408.86 253
13409.95 247
13411.05 226
13412.14 231
13413.24 239
13414.33 237
13415.42 213
13416.52 215
13417.61 238
13418.71 240
13419.80 256
13420.90 257
13421.99 257
13423.08 236
13424.18 247
13425.27 258
13426.37 271
13427.46 244
13428.56 255
13429.65 241
13430.75 233
13431.84 220
13432.94 236
13434.03 232
13435.13 232
13436.22 249
13437.32 270
13438.41 265
13439.51 245
13440.60 254
13441.70 239
13442.79 261
13443.89 277
13444.98 270
13446.08 231
13447.18 237
13448.27 268
13449.37 232
13450.46 245
13451.56 284
13452.65 228
13453.75 231
13454.85 293
13455.94 283
13457.04 254
13458.13 250
13459.23 229
13460.33 284
13461.42 269
13462.52 271
13463.61 277
13464.71 264
13465.81 284
13466.90 269
13468.00 236
13469.10 267
13470.19 239
13471.29 255
13472.38 259
13473.48 267
13474.58 252
13475.67 272
13476.77 259
13477.87 292
13478.96 307
13480.06 260
13481.16 264
13482.26 237
13483.35 286
13484.45 271
13485.55 253
13486.64 275
13487.74 233
13488.84 237
13489.94 311
13491.03 272
13492.13 278
13493.23 262
13494.32 250
13495.42 279
13496.52 260
13497.62 289
13498.72 274
13499.81 278
13500.91 257
13502.01 284
13503.11 268
13504.20 272
13505.30 289
13506.40 262
13507.50 281
13508.60 285
13509.69 289
13510.79 285
13511.89 317
13512.99 334
13514.09 326
13515.18 317
13516.28 316
13517.38 276
13518.48 284
13519.58 291
13520.68 307
13521.78 277
13522.87 318
13523.97 278
13525.07 243
13526.17 328
13527.27 275
13528.37 248
13529.47 263
13530.57 254
13531.66 228
13532.76 249
13533.86 237
13534.96 263
13536.06 265
13537.16 272
13538.26 241
13539.36 246
13540.46 221
13541.56 241
13542.66 268
13543.76 294
13544.86 247
13545.96 238
13547.05 254
13548.15 262
13549.25 231
13550.35 240
13551.45 247
13552.55 232
13553.65 254
13554.75 269
13555.85 253
13556.95 254
13558.05 242
13559.15 217
13560.25 232
13561.35 242
13562.45 256
13563.55 232
13564.65 256
13565.75 230
13566.85 225
13567.96 259
13569.06 245
13570.16 243
13571.26 228
13572.36 278
13573.46 278
13574.56 279
13575.66 256
13576.76 253
13577.86 262
13578.96 262
13580.06 216
13581.16 251
13582.27 296
13583.37 252
13584.47 228
13585.57 261
13586.67 250
13587.77 250
13588.87 285
13589.97 255
13591.08 254
13592.18 248
13593.28 277
13594.38 256
13595.48 230
13596.58 243
13597.68 245
13598.79 269
13599.89 250
13600.99 240
13602.09 256
13603.19 253
13604.30 254
13605.40 246
13606.50 278
13607.60 290
13608.70 233
13609.81 260
13610.91 255
13612.01 266
13613.11 254
13614.21 296
13615.32 272
13616.42 285
13617.52 245
13618.62 276
13619.73 244
13620.83 238
13621.93 235
13623.03 254
13624.14 264
13625.24 260
13626.34 269
13627.45 241
13628.55 287
13629.65 274
13630.75 257
13631.86 246
13632.96 258
13634.06 260
13635.17 232
13636.27 284
13637.37 240
13638.48 250
13639.58 240
13640.68 278
13641.79 262
13642.89 240
13643.99 212
13645.10 214
13646.20 229
13647.30 252
13648.41 223
13649.51 236
13650.62 238
13651.72 241
13652.82 236
13653.93 238
13655.03 244
13656.14 258
13657.24 259
13658.34 268
13659.45 250
13660.55 236
13661.66 272
13662.76 256
13663.87 240
13664.97 233
13666.07 234
13667.18 227
13668.28 255
13669.39 274
13670.49 234
13671.60 268
13672.70 265
13673.81 281
13674.91 271
13676.02 263
13677.12 269
13678.23 271
13679.33 225
13680.44 275
13681.54 271
13682.65 269
13683.75 245
13684.86 283
13685.96 269
13687.07 281
13688.17 296
13689.28 278
13690.38 257
13691.49 260
13692.59 259
13693.70 248
13694.80 266
13695.91 254
13697.02 258
13698.12 243
13699.23 262
13700.33 256
13701.44 265
13702.55 281
13703.65 252
13704.76 280
13705.86 261
13706.97 267
13708.08 285
13709.18 266
13710.29 257
13711.39 279
13712.50 243
13713.61 279
13714.71 297
13715.82 331
13716.93 279
13718.03 290
13719.14 308
13720.25 297
13721.35 290
13722.46 316
13723.57 289
13724.67 298
13725.78 301
13726.89 293
13727.99 305
13729.10 296
13730.21 301
13731.31 269
13732.42 296
13733.53 279
13734.64 320
13735.74 305
13736.85 311
13737.96 322
13739.07 316
13740.17 306
13741.28 304
13742.39 344
13743.50 289
13744.60 283
13745.71 294
13746.82 336
13747.93 306
13749.03 333
13750.14 280
13751.25 300
13752.36 319
13753.47 307
13754.57 317
13755.68 329
13756.79 317
13757.90 301
13759.01 304
13760.11 312
13761.22 333
13762.33 300
13763.44 317
13764.55 332
13765.66 355
13766.76 328
13767.87 341
13768.98 338
13770.09 380
13771.20 390
13772.31 369
13773.42 340
13774.53 373
13775.63 358
13776.74 345
13777.85 413
13778.96 413
13780.07 441
13781.18 422
13782.29 457
13783.40 435
13784.51 496
13785.62 482
13786.73 486
13787.83 459
13788.94 449
13790.05 460
13791.16 454
13792.27 422
13793.38 365
13794.49 370
13795.60 337
13796.71 351
13797.82 349
13798.93 317
13800.04 294
13801.15 326
13802.26 326
13803.37 316
13804.48 302
13805.59 300
13806.70 298
13807.81 296
13808.92 286
13810.03 267
13811.14 275
13812.25 304
13813.36 332
13814.47 327
13815.58 324
13816.69 277
13817.80 299
13818.91 266
13820.03 274
13821.14 278
13822.25 318
13823.36 293
13824.47 286
13825.58 296
13826.69 280
13827.80 297
13828.91 299
13830.02 301
13831.13 275
13832.25 303
13833.36 290
13834.47 289
13835.58 263
13836.69 285
13837.80 286
13838.91 315
13840.02 271
13841.14 263
13842.25 241
13843.36 288
13844.47 283
13845.58 275
13846.69 275
13847.81 254
13848.92 284
13850.03 248
13851.14 282
13852.25 283
13853.37 293
13854.48 249
13855.59 244
13856.70 302
13857.81 311
13858.93 322
13860.04 335
13861.15 302
13862.26 288
13863.38 284
13864.49 286
13865.60 278
13866.71 258
13867.83 266
13868.94 286
13870.05 279
13871.16 291
13872.28 289
13873.39 274
13874.50 290
13875.61 259
13876.73 293
13877.84 278
13878.95 307
13880.07 299
13881.18 305
13882.29 290
13883.41 288
13884.52 283
13885.63 287
13886.75 302
13887.86 302
13888.97 317
13890.09 276
13891.20 309
13892.31 260
13893.43 315
13894.54 285
13895.65 309
13896.77 281
13897.88 301
13899.00 325
13900.11 308
13901.22 304
13902.34 304
13903.45 317
13904.57 298
13905.68 346
13906.79 327
13907.91 329
13909.02 313
13910.14 311
13911.25 288
13912.37 301
13913.48 295
13914.59 302
13915.71 289
13916.82 316
13917.94 281
13919.05 297
13920.17 272
13921.28 249
13922.40 262
13923.51 238
13924.63 273
13925.74 245
13926.86 268
13927.97 266
13929.09 317
13930.20 300
13931.32 290
13932.43 284
13933.55 260
13934.66 275
13935.78 295
13936.89 271
13938.01 290
13939.12 296
13940.24 254
13941.35 282
13942.47 245
13943.59 237
13944.70 251
13945.82 254
13946.93 246
13948.05 290
13949.16 295
13950.28 271
13951.40 277
13952.51 259
13953.63 245
13954.74 260
13955.86 282
13956.98 240
13958.09 199
13959.21 239
13960.33 271
13961.44 241
13962.56 256
13963.67 224
13964.79 258
13965.91 255
13967.02 287
13968.14 278
13969.26 275
13970.37 268
13971.49 255
13972.61 276
13973.72 257
13974.84 272
13975.96 258
13977.08 272
13978.19 229
13979.31 234
13980.43 234
13981.54 251
13982.66 225
13983.78 258
13984.90 271
13986.01 300
13987.13 257
13988.25 262
13989.37 266
13990.48 216
13991.60 259
13992.72 262
13993.84 273
13994.95 241
13996.07 260
13997.19 251
13998.31 263
13999.42 265
14000.54 253
14001.66 249
14002.78 255
14003.90 240
14005.01 230
14006.13 296
14007.25 296
14008.37 281
14009.49 255
14010.61 258
14011.72 257
14012.84 263
14013.96 281
14015.08 291
14016.20 249
14017.32 289
14018.43 247
14019.55 239
14020.67 226
14021.79 244
14022.91 231
14024.03 239
14025.15 268
14026.27 236
14027.39 237
14028.50 218
14029.62 261
14030.74 230
14031.86 238
14032.98 242
14034.10 274
14035.22 248
14036.34 260
14037.46 241
14038.58 251
14039.70 304
14040.82 261
14041.94 243
14043.06 252
14044.18 234
14045.30 291
14046.41 286
14047.53 257
14048.65 254
14049.77 256
14050.89 251
14052.01 248
14053.13 276
14054.25 267
14055.37 256
14056.49 235
14057.61 260
14058.74 279
14059.86 287
14060.98 269
14062.10 271
14063.22 280
14064.34 230
14065.46 249
14066.58 257
14067.70 280
14068.82 280
14069.94 262
14071.06 268
14072.18 260
14073.30 286
14074.42 245
14075.54 297
14076.66 260
14077.79 277
14078.91 249
14080.03 271
14081.15 281
14082.27 249
14083.39 223
14084.51 279
14085.63 264
14086.76 269
14087.88 283
14089.00 300
14090.12 309
14091.24 309
14092.36 281
14093.48 287
14094.61 287
14095.73 281
14096.85 285
14097.97 294
14099.09 299
14100.22 295
14101.34 324
14102.46 269
14103.58 314
14104.70 332
14105.83 358
14106.95 316
14108.07 323
14109.19 369
14110.31 333
14111.44 356
14112.56 360
14113.68 362
14114.80 344
14115.93 336
14117.05 343
14118.17 326
14119.29 280
14120.42 301
14121.54 306
14122.66 266
14123.79 272
14124.91 268
14126.03 273
14127.15 249
14128.28 262
14129.40 235
14130.52 235
14131.65 247
14132.77 238
14133.89 249
14135.02 269
14136.14 216
14137.26 241
14138.39 224
14139.51 243
14140.63 223
14141.76 226
14142.88 244
14144.00 221
14145.13 241
14146.25 255
14147.38 239
14148.50 263
14149.62 236
14150.75 198
14151.87 236
14152.99 216
14154.12 225
14155.24 199
14156.37 205
14157.49 219
14158.62 199
14159.74 208
14160.86 222
14161.99 215
14163.11 201
14164.24 231
14165.36 236
14166.49 234
14167.61 229
14168.74 226
14169.86 253
14170.99 231
14172.11 208
14173.23 219
14174.36 202
14175.48 224
14176.61 207
14177.73 225
14178.86 239
14179.98 234
14181.11 230
14182.23 214
14183.36 240
14184.49 233
14185.61 219
14186.74 220
14187.86 271
14188.99 244
14190.11 245
14191.24 240
14192.36 217
14193.49 221
14194.61 236
14195.74 237
14196.87 214
14197.99 226
14199.12 239
14200.24 232
14201.37 241
14202.50 252
14203.62 229
14204.75 202
14205.87 191
14207.00 238
14208.13 231
14209.25 211
14210.38 219
14211.50 221
14212.63 229
14213.76 193
14214.88 237
14216.01 212
14217.14 218
14218.26 226
14219.39 257
14220.52 206
14221.64 199
14222.77 233
14223.90 234
14225.02 183
14226.15 197
14227.28 212
14228.41 227
14229.53 226
14230.66 175
14231.79 211
14232.91 230
14234.04 232
14235.17 218
14236.30 197
14237.42 216
14238.55 261
14239.68 193
14240.81 216
14241.93 208
14243.06 220
14244.19 207
14245.32 233
14246.44 214
14247.57 219
14248.70 246
14249.83 212
14250.95 256
14252.08 217
14253.21 185
14254.34 181
14255.47 187
14256.59 202
14257.72 204
14258.85 228
14259.98 228
14261.11 210
14262.24 216
14263.36 207
14264.49 182
14265.62 212
14266.75 201
14267.88 198
14269.01 196
14270.14 214
14271.26 208
14272.39 209
14273.52 208
14274.65 198
14275.78 183
14276.91 216
14278.04 199
14279.17 193
14280.30 179
14281.42 167
14282.55 194
14283.68 206
14284.81 203
14285.94 193
14287.07 208
14288.20 217
14289.33 212
14290.46 194
14291.59 194
14292.72 210
14293.85 209
14294.98 165
14296.11 214
14297.24 207
14298.37 201
14299.50 185
14300.63 184
14301.76 196
14302.89 181
14304.02 171
14305.15 187
14306.28 183
14307.41 188
14308.54 215
14309.67 194
14310.80 204
14311.93 198
14313.06 202
14314.19 181
14315.32 203
14316.45 205
14317.58 176
14318.71 208
14319.84 201
14320.97 196
14322.10 165
14323.23 181
14324.36 183
14325.49 224
14326.63 215
14327.76 187
14328.89 190
14330.02 227
14331.15 217
14332.28 178
14333.41 180
14334.54 194
14335.67 214
14336.81 186
14337.94 197
14339.07 182
14340.20 175
14341.33 177
14342.46 184
14343.59 163
14344.73 160
14345.86 193
14346.99 202
14348.12 218
14349.25 224
14350.38 172
14351.52 210
14352.65 194
14353.78 199
14354.91 184
14356.04 195
14357.18 192
14358.31 156
14359.44 189
14360.57 160
14361.71 189
14362.84 205
14363.97 190
14365.10 178
14366.24 188
14367.37 177
14368.50 164
14369.63 172
14370.77 215
14371.90 205
14373.03 165
14374.16 147
14375.30 192
14376.43 198
14377.56 183
14378.70 160
14379.83 172
14380.96 199
14382.09 175
14383.23 188
14384.36 183
14385.49 171
14386.63 182
14387.76 198
14388.89 216
14390.03 213
14391.16 167
14392.29 193
14393.43 184
14394.56 187
14395.70 166
14396.83 155
14397.96 170
14399.10 166
14400.23 163
14401.36 164
14402.50 192
14403.63 206
14404.77 167
14405.90 187
14407.03 180
14408.17 166
14409.30 179
14410.44 200
14411.57 171
14412.71 162
14413.84 146
14414.97 185
14416.11 214
14417.24 182
14418.38 176
14419.51 170
14420.65 158
14421.78 144
14422.92 153
14424.05 183
14425.19 166
14426.32 174
14427.46 164
14428.59 179
14429.73 180
14430.86 208
14432.00 200
14433.13 167
14434.27 187
14435.40 166
14436.54 166
14437.67 187
14438.81 170
14439.94 169
14441.08 160
14442.21 150
14443.35 173
14444.48 147
14445.62 149
14446.76 149
14447.89 158
14449.03 194
14450.16 169
14451.30 161
14452.43 158
14453.57 194
14454.71 186
14455.84 160
14456.98 160
14458.11 178
14459.25 180
14460.39 201
14461.52 179
14462.66 200
14463.80 188
14464.93 185
14466.07 173
14467.20 166
14468.34 154
14469.48 156
14470.61 144
14471.75 172
14472.89 184
14474.02 167
14475.16 177
14476.30 169
14477.43 197
14478.57 177
14479.71 167
14480.85 169
14481.98 172
14483.12 196
14484.26 211
14485.39 181
14486.53 160
14487.67 166
14488.81 154
14489.94 182
14491.08 177
14492.22 202
14493.36 154
14494.49 169
14495.63 185
14496.77 162
14497.91 174
14499.04 166
14500.18 178
14501.32 175
14502.46 164
14503.59 158
14504.73 181
14505.87 162
14507.01 164
14508.15 167
14509.28 174
14510.42 168
14511.56 184
14512.70 187
14513.84 213
14514.98 195
14516.11 191
14517.25 166
14518.39 171
14519.53 188
14520.67 183
14521.81 179
14522.95 168
14524.08 201
14525.22 187
14526.36 191
14527.50 168
14528.64 160
14529.78 180
14530.92 187
14532.06 189
14533.20 169
14534.33 192
14535.47 183
14536.61 183
14537.75 177
14538.89 191
14540.03 180
14541.17 154
14542.31 180
14543.45 170
14544.59 151
14545.73 163
14546.87 159
14548.01 157
14549.15 176
14550.29 184
14551.43 164
14552.57 168
14553.71 181
14554.85 170
14555.99 169
14557.13 155
14558.27 150
14559.41 162
14560.55 173
14561.69 193
14562.83 183
14563.97 170
14565.11 185
14566.25 152
14567.39 146
14568.53 169
14569.67 182
14570.81 148
14571.95 170
14573.09 140
14574.23 173
14575.37 168
14576.51 155
14577.65 165
14578.79 157
14579.94 149
14581.08 169
14582.22 183
14583.36 170
14584.50 183
14585.64 168
14586.78 175
14587.92 183
14589.06 188
14590.21 159
14591.35 163
14592.49 191
14593.63 161
14594.77 186
14595.91 167
14597.05 201
14598.20 205
14599.34 175
14600.48 173
14601.62 181
14602.76 164
14603.90 144
14605.05 158
14606.19 136
14607.33 168
14608.47 159
14609.61 171
14610.76 181
14611.90 185
14613.04 163
14614.18 164
14615.32 168
14616.47 180
14617.61 180
14618.75 173
14619.89 174
14621.04 176
14622.18 178
14623.32 170
14624.46 169
14625.61 172
14626.75 182
14627.89 185
14629.04 183
14630.18 202
14631.32 197
14632.46 173
14633.61 184
14634.75 194
14635.89 187
14637.04 140
14638.18 168
14639.32 169
14640.47 211
14641.61 164
14642.75 186
14643.90 189
14645.04 196
14646.18 182
14647.33 180
14648.47 193
14649.61 189
14650.76 195
14651.90 211
14653.05 191
14654.19 185
14655.33 194
14656.48 164
14657.62 157
14658.76 180
14659.91 168
14661.05 208
14662.20 188
14663.34 167
14664.49 158
14665.63 153
14666.77 151
14667.92 153
14669.06 172
14670.21 171
14671.35 166
14672.50 176
14673.64 160
14674.79 160
14675.93 169
14677.07 149
14678.22 170
14679.36 198
14680.51 179
14681.65 154
14682.80 152
14683.94 150
14685.09 164
14686.23 166
14687.38 144
14688.52 168
14689.67 159
14690.81 176
14691.96 155
14693.10 148
14694.25 165
14695.40 147
14696.54 159
14697.69 160
14698.83 173
14699.98 140
14701.12 146
14702.27 163
14703.41 164
14704.56 177
14705.71 175
14706.85 158
14708.00 165
14709.14 175
14710.29 147
14711.44 180
14712.58 149
14713.73 152
14714.87 167
14716.02 164
14717.17 157
14718.31 151
14719.46 157
14720.61 140
14721.75 164
14722.90 176
14724.05 146
14725.19 165
14726.34 168
14727.49 178
14728.63 152
14729.78 166
14730.93 177
14732.07 156
14733.22 160
14734.37 163
14735.51 155
14736.66 167
14737.81 151
14738.95 152
14740.10 151
14741.25 164
14742.40 145
14743.54 134
14744.69 141
14745.84 147
14746.99 155
14748.13 178
14749.28 155
14750.43 171
14751.58 164
14752.72 145
14753.87 166
14755.02 179
14756.17 179
14757.31 175
14758.46 172
14759.61 161
14760.76 173
14761.91 164
14763.05 149
14764.20 141
14765.35 140
14766.50 153
14767.65 169
14768.80 124
14769.94 151
14771.09 156
14772.24 135
14773.39 147
14774.54 160
14775.69 130
14776.83 136
14777.98 145
14779.13 161
14780.28 170
14781.43 147
14782.58 134
14783.73 144
14784.88 149
14786.03 150
14787.17 145
14788.32 168
14789.47 146
14790.62 142
14791.77 145
14792.92 136
14794.07 160
14795.22 188
14796.37 170
14797.52 153
14798.67 150
14799.82 136
14800.97 135
14802.12 145
14803.26 165
14804.41 165
14805.56 158
14806.71 136
14807.86 128
14809.01 143
14810.16 154
14811.31 143
14812.46 144
14813.61 167
14814.76 145
14815.91 163
14817.06 169
14818.21 167
14819.36 156
14820.51 153
14821.66 164
14822.82 139
14823.97 162
14825.12 165
14826.27 129
14827.42 154
14828.57 145
14829.72 152
14830.87 168
14832.02 128
14833.17 133
14834.32 164
14835.47 158
14836.62 146
14837.77 143
14838.93 148
14840.08 145
14841.23 161
14842.38 158
14843.53 149
14844.68 155
14845.83 142
14846.98 131
14848.14 144
14849.29 154
14850.44 120
14851.59 144
14852.74 150
14853.89 166
14855.04 124
14856.20 142
14857.35 145
14858.50 154
14859.65 138
14860.80 132
14861.96 134
14863.11 130
14864.26 141
14865.41 152
14866.56 142
14867.72 124
14868.87 131
14870.02 145
14871.17 148
14872.32 147
14873.48 166
14874.63 150
14875.78 131
14876.93 125
14878.09 125
14879.24 134
14880.39 125
14881.54 134
14882.70 118
14883.85 166
14885.00 131
14886.16 154
14887.31 142
14888.46 141
14889.61 123
14890.77 155
14891.92 128
14893.07 142
14894.23 133
14895.38 125
14896.53 136
14897.69 138
14898.84 126
14899.99 128
14901.15 150
14902.30 171
14903.45 158
14904.61 142
14905.76 134
14906.91 130
14908.07 139
14909.22 145
14910.38 151
14911.53 172
14912.68 178
14913.84 166
14914.99 133
14916.15 142
14917.30 146
14918.45 117
14919.61 143
14920.76 166
14921.92 143
14923.07 120
14924.22 145
14925.38 171
14926.53 136
14927.69 159
14928.84 143
14930.00 147
14931.15 142
14932.31 140
14933.46 128
14934.62 140
14935.77 152
14936.93 151
14938.08 163
14939.24 142
14940.39 136
14941.55 162
14942.70 168
14943.86 155
14945.01 146
14946.17 160
14947.32 135
14948.48 140
14949.63 137
14950.79 148
14951.94 131
14953.10 142
14954.25 135
14955.41 136
14956.56 138
14957.72 152
14958.88 147
14960.03 203
14961.19 132
14962.34 150
14963.50 130
14964.65 146
14965.81 147
14966.97 120
14968.12 146
14969.28 135
14970.43 136
14971.59 138
14972.75 149
14973.90 143
14975.06 139
14976.22 135
14977.37 141
14978.53 125
14979.69 149
14980.84 156
14982.00 159
14983.16 124
14984.31 147
14985.47 152
14986.63 163
14987.78 149
14988.94 134
14990.10 159
14991.25 136
14992.41 133
14993.57 117
14994.72 146
14995.88 164
14997.04 184
14998.20 158
14999.35 154
15000.51 139
15001.67 143
15002.82 154
15003.98 163
15005.14 129
15006.30 135
15007.45 137
15008.61 151
15009.77 140
15010.93 155
15012.09 152
15013.24 140
15014.40 147
15015.56 140
15016.72 131
15017.87 153
15019.03 157
15020.19 134
15021.35 149
15022.51 135
15023.67 145
15024.82 152
15025.98 140
15027.14 126
15028.30 148
15029.46 158
15030.62 134
15031.77 143
15032.93 154
15034.09 152
15035.25 164
15036.41 143
15037.57 128
15038.73 135
15039.88 156
15041.04 162
15042.20 152
15043.36 142
15044.52 143
15045.68 156
15046.84 131
15048.00 126
15049.16 125
15050.32 153
15051.47 151
15052.63 172
15053.79 131
15054.95 137
15056.11 149
15057.27 158
15058.43 150
15059.59 125
15060.75 127
15061.91 133
15063.07 158
15064.23 130
15065.39 132
15066.55 125
15067.71 149
15068.87 126
15070.03 138
15071.19 146
15072.35 122
15073.51 158
15074.67 151
15075.83 148
15076.99 124
15078.15 135
15079.31 138
15080.47 148
15081.63 147
15082.79 151
15083.95 154
15085.11 160
15086.27 161
15087.43 142
15088.59 167
15089.76 132
15090.92 120
15092.08 132
15093.24 133
15094.40 134
15095.56 152
15096.72 133
15097.88 151
15099.04 153
15100.20 161
15101.37 153
15102.53 129
15103.69 125
15104.85 138
15106.01 142
15107.17 146
15108.33 135
15109.50 145
15110.66 167
15111.82 144
15112.98 128
15114.14 127
15115.30 137
15116.47 154
15117.63 122
15118.79 138
15119.95 133
15121.11 143
15122.27 140
15123.44 155
15124.60 131
15125.76 152
15126.92 128
15128.09 128
15129.25 122
15130.41 115
15131.57 137
15132.73 141
15133.90 122
15135.06 140
15136.22 144
15137.38 140
15138.55 165
15139.71 168
15140.87 143
15142.04 150
15143.20 139
15144.36 139
15145.52 150
15146.69 121
15147.85 120
15149.01 139
15150.18 149
15151.34 125
15152.50 130
15153.67 126
15154.83 143
15155.99 150
15157.16 151
15158.32 140
15159.48 154
15160.65 132
15161.81 148
15162.97 145
15164.14 114
15165.30 138
15166.46 129
15167.63 125
15168.79 122
15169.95 144
15171.12 136
15172.28 154
15173.45 131
15174.61 129
15175.77 140
15176.94 126
15178.10 141
15179.27 163
15180.43 161
15181.60 138
15182.76 135
15183.92 137
15185.09 153
15186.25 136
15187.42 154
15188.58 135
15189.75 147
15190.91 145
15192.08 140
15193.24 122
15194.41 131
15195.57 137
15196.74 129
15197.90 140
15199.07 141
15200.23 146
15201.40 126
15202.56 132
15203.73 128
15204.89 158
15206.06 142
15207.22 132
15208.39 154
15209.55 153
15210.72 142
15211.88 133
15213.05 139
15214.21 149
15215.38 153
15216.54 136
15217.71 149
15218.88 132
15220.04 110
15221.21 115
15222.37 138
15223.54 134
15224.71 136
15225.87 127
15227.04 150
15228.20 135
15229.37 134
15230.54 127
15231.70 176
15232.87 135
15234.03 120
15235.20 162
15236.37 161
15237.53 157
15238.70 149
15239.87 153
15241.03 135
15242.20 128
15243.37 146
15244.53 161
15245.70 134
15246.87 161
15248.03 158
15249.20 141
15250.37 156
15251.53 150
15252.70 120
15253.87 158
15255.04 160
15256.20 130
15257.37 142
15258.54 149
15259.70 161
15260.87 124
15262.04 130
15263.21 134
15264.37 137
15265.54 146
15266.71 147
15267.88 116
15269.04 129
15270.21 145
15271.38 131
15272.55 136
15273.72 145
15274.88 164
15276.05 161
15277.22 141
15278.39 141
15279.56 111
15280.72 124
15281.89 164
15283.06 141
15284.23 139
15285.40 145
15286.56 129
15287.73 139
15288.90 106
15290.07 115
15291.24 122
15292.41 152
15293.58 127
15294.74 132
15295.91 131
15297.08 140
15298.25 152
15299.42 133
15300.59 143
15301.76 156
15302.93 142
15304.09 165
15305.26 142
15306.43 117
15307.60 129
15308.77 117
15309.94 147
15311.11 128
15312.28 130
15313.45 112
15314.62 136
15315.79 128
15316.96 129
15318.13 123
15319.30 138
15320.46 130
15321.63 131
15322.80 166
15323.97 164
15325.14 134
15326.31 125
15327.48 124
15328.65 123
15329.82 138
15330.99 136
15332.16 141
15333.33 131
15334.50 134
15335.67 101
15336.84 142
15338.01 129
15339.18 129
15340.36 118
15341.53 137
15342.70 139
15343.87 150
15345.04 137
15346.21 150
15347.38 134
15348.55 146
15349.72 131
15350.89 134
15352.06 116
15353.23 110
15354.40 118
15355.57 109
15356.75 140
15357.92 136
15359.09 149
15360.26 158
15361.43 161
15362.60 118
15363.77 131
15364.94 139
15366.11 136
15367.29 130
15368.46 143
15369.63 179
15370.80 160
15371.97 156
15373.14 128
15374.32 128
15375.49 147
15376.66 130
15377.83 129
15379.00 131
15380.17 113
15381.35 107
15382.52 135
15383.69 158
15384.86 167
15386.03 149
15387.21 130
15388.38 118
15389.55 135
15390.72 127
15391.90 133
15393.07 142
15394.24 140
15395.41 135
15396.59 131
15397.76 131
15398.93 131
15400.10 129
15401.28 111
15402.45 155
15403.62 145
15404.79 128
15405.97 116
15407.14 163
15408.31 163
15409.49 139
15410.66 153
15411.83 135
15413.01 143
15414.18 156
15415.35 134
15416.53 122
15417.70 119
15418.87 132
15420.05 128
15421.22 139
15422.39 119
15423.57 147
15424.74 161
15425.91 132
15427.09 110
15428.26 108
15429.43 147
15430.61 135
15431.78 131
15432.96 132
15434.13 140
15435.30 137
15436.48 135
15437.65 128
15438.83 127
15440.00 142
15441.17 147
15442.35 131
15443.52 125
15444.70 130
15445.87 114
15447.05 136
15448.22 115
15449.40 130
15450.57 129
15451.75 143
15452.92 144
15454.09 139
15455.27 132
15456.44 140
15457.62 147
15458.79 143
15459.97 149
15461.14 118
15462.32 153
15463.49 131
15464.67 140
15465.84 126
15467.02 128
15468.19 131
15469.37 124
15470.55 140
15471.72 144
15472.90 155
15474.07 122
15475.25 125
15476.42 128
15477.60 141
15478.77 139
15479.95 147
15481.13 150
15482.30 133
15483.48 132
15484.65 134
15485.83 118
15487.00 128
15488.18 123
15489.36 148
15490.53 138
15491.71 133
15492.89 131
15494.06 145
15495.24 150
15496.41 131
15497.59 147
15498.77 153
15499.94 141
15501.12 118
15502.30 148
15503.47 139
15504.65 135
15505.83 143
15507.00 140
15508.18 147
15509.36 155
15510.53 171
15511.71 132
15512.89 128
15514.06 124
15515.24 155
15516.42 147
15517.60 124
15518.77 126
15519.95 136
15521.13 142
15522.30 145
15523.48 155
15524.66 135
15525.84 123
15527.01 141
15528.19 134
15529.37 151
15530.55 139
15531.73 129
15532.90 142
15534.08 127
15535.26 115
15536.44 140
15537.61 153
15538.79 125
15539.97 112
15541.15 133
15542.33 130
15543.50 178
15544.68 136
15545.86 151
15547.04 150
15548.22 173
15549.40 145
15550.57 152
15551.75 153
15552.93 160
15554.11 134
15555.29 139
15556.47 137
15557.65 152
15558.82 135
15560.00 155
15561.18 126
15562.36 129
15563.54 138
15564.72 125
15565.90 138
15567.08 166
15568.26 173
15569.43 139
15570.61 124
15571.79 136
15572.97 135
15574.15 143
15575.33 164
15576.51 157
15577.69 176
15578.87 145
15580.05 135
15581.23 123
15582.41 127
15583.59 136
15584.77 146
15585.95 157
15587.13 164
15588.31 163
15589.49 129
15590.67 146
15591.85 135
15593.03 140
15594.21 142
15595.39 133
15596.57 134
15597.75 134
15598.93 145
15600.11 147
15601.29 136
15602.47 182
15603.65 172
15604.83 173
15606.01 141
15607.19 155
15608.37 160
15609.55 164
15610.73 172
15611.91 153
15613.09 135
15614.27 167
15615.45 157
15616.64 132
15617.82 138
15619.00 141
15620.18 146
15621.36 144
15622.54 179
15623.72 171
15624.90 159
15626.08 167
15627.27 144
15628.45 143
15629.63 133
15630.81 153
15631.99 149
15633.17 137
15634.35 170
15635.54 159
15636.72 134
15637.90 163
15639.08 184
15640.26 170
15641.45 181
15642.63 177
15643.81 148
15644.99 152
15646.17 152
15647.36 150
15648.54 149
15649.72 166
15650.90 168
15652.08 169
15653.27 169
15654.45 147
15655.63 163
15656.81 182
15658.00 181
15659.18 176
15660.36 168
15661.54 155
15662.73 150
15663.91 151
15665.09 156
15666.27 169
15667.46 176
15668.64 155
15669.82 162
15671.01 176
15672.19 154
15673.37 164
15674.56 179
15675.74 175
15676.92 152
15678.10 181
15679.29 189
15680.47 171
15681.65 162
15682.84 177
15684.02 160
15685.21 159
15686.39 148
15687.57 189
15688.76 163
15689.94 129
15691.12 168
15692.31 146
15693.49 140
15694.67 155
15695.86 145
15697.04 166
15698.23 173
15699.41 190
15700.59 165
15701.78 174
15702.96 180
15704.15 149
15705.33 144
15706.52 162
15707.70 152
15708.88 160
15710.07 164
15711.25 127
15712.44 155
15713.62 144
15714.81 153
15715.99 161
15717.18 141
15718.36 146
15719.55 135
15720.73 143
15721.92 146
15723.10 144
15724.29 138
15725.47 147
15726.66 176
15727.84 171
15729.03 160
15730.21 155
15731.40 156
15732.58 161
15733.77 170
15734.95 129
15736.14 140
15737.32 157
15738.51 178
15739.69 153
15740.88 156
15742.07 134
15743.25 149
15744.44 156
15745.62 141
15746.81 142
15747.99 160
15749.18 141
15750.37 162
15751.55 145
15752.74 139
15753.93 155
15755.11 177
15756.30 177
15757.48 147
15758.67 149
15759.86 176
15761.04 184
15762.23 167
15763.42 150
15764.60 143
15765.79 143
15766.98 153
15768.16 170
15769.35 162
15770.54 128
15771.72 181
15772.91 164
15774.10 168
15775.28 170
15776.47 177
15777.66 186
15778.84 183
15780.03 174
15781.22 151
15782.41 161
15783.59 180
15784.78 123
15785.97 148
15787.15 164
15788.34 155
15789.53 159
15790.72 183
15791.90 189
15793.09 145
15794.28 133
15795.47 136
15796.65 141
15797.84 147
15799.03 145
15800.22 123
15801.41 122
15802.59 126
15803.78 153
15804.97 139
15806.16 164
15807.35 151
15808.53 157
15809.72 166
15810.91 151
15812.10 125
15813.29 146
15814.48 125
15815.66 150
15816.85 143
15818.04 146
15819.23 145
15820.42 136
15821.61 140
15822.80 140
15823.98 115
15825.17 139
15826.36 148
15827.55 128
15828.74 143
15829.93 138
15831.12 157
15832.31 161
15833.50 153
15834.69 137
15835.87 142
15837.06 140
15838.25 160
15839.44 143
15840.63 151
15841.82 148
15843.01 140
15844.20 137
15845.39 140
15846.58 133
15847.77 128
15848.96 133
15850.15 145
15851.34 137
15852.53 122
15853.72 131
15854.91 116
15856.10 131
15857.29 150
15858.48 138
15859.67 126
15860.86 162
15862.05 145
15863.24 159
15864.43 149
15865.62 181
15866.81 163
15868.00 124
15869.19 146
15870.38 134
15871.57 133
15872.76 127
15873.95 155
15875.14 154
15876.33 144
15877.52 136
15878.72 144
15879.91 158
15881.10 135
15882.29 150
15883.48 169
15884.67 169
15885.86 169
15887.05 159
15888.24 152
15889.43 154
15890.63 147
15891.82 140
15893.01 146
15894.20 175
15895.39 159
15896.58 168
15897.77 143
15898.97 145
15900.16 138
15901.35 134
15902.54 135
15903.73 138
15904.92 162
15906.12 133
15907.31 141
15908.50 174
15909.69 154
15910.88 165
15912.08 148
15913.27 166
15914.46 143
15915.65 158
15916.85 148
15918.04 146
15919.23 173
15920.42 176
15921.61 150
15922.81 156
15924.00 136
15925.19 146
15926.38 172
15927.58 133
15928.77 132
15929.96 172
15931.16 158
15932.35 159
15933.54 137
15934.73 159
15935.93 143
15937.12 151
15938.31 136
15939.51 164
15940.70 163
15941.89 154
15943.09 147
15944.28 153
15945.47 148
15946.67 139
15947.86 136
15949.05 163
15950.25 156
15951.44 127
15952.63 129
15953.83 135
15955.02 153
15956.21 154
15957.41 130
15958.60 157
15959.80 142
15960.99 158
15962.18 134
15963.38 113
15964.57 144
15965.77 144
15966.96 137
15968.15 124
15969.35 142
15970.54 148
15971.74 134
15972.93 138
15974.13 103
15975.32 126
15976.51 144
15977.71 145
15978.90 139
15980.10 136
15981.29 148
15982.49 144
15983.68 150
15984.88 152
15986.07 135
15987.27 148
15988.46 132
15989.66 134
15990.85 122
15992.05 134
15993.24 122
15994.44 143
15995.63 130
15996.83 146
15998.02 123
15999.22 136
16000.41 104
16001.61 115
16002.80 123
16004.00 150
16005.20 154
16006.39 123
16007.59 119
16008.78 113
16009.98 127
16011.17 111
16012.37 124
16013.57 156
16014.76 131
16015.96 148
16017.15 147
16018.35 146
16019.55 123
16020.74 115
16021.94 137
16023.13 115
16024.33 124
16025.53 139
16026.72 139
16027.92 126
16029.12 140
16030.31 134
16031.51 131
16032.71 124
16033.90 129
16035.10 129
16036.30 127
16037.49 142
16038.69 127
16039.89 137
16041.08 137
16042.28 147
16043.48 108
16044.67 144
16045.87 130
16047.07 123
16048.27 131
16049.46 125
16050.66 106
16051.86 122
16053.06 132
16054.25 120
16055.45 105
16056.65 120
16057.84 151
16059.04 159
16060.24 115
16061.44 145
16062.64 166
16063.83 141
16065.03 139
16066.23 130
16067.43 133
16068.62 123
16069.82 130
16071.02 134
16072.22 139
16073.42 123
16074.62 129
16075.81 144
16077.01 126
16078.21 132
16079.41 117
16080.61 114
16081.81 134
16083.00 141
16084.20 112
16085.40 138
16086.60 124
16087.80 126
16089.00 145
16090.20 144
16091.39 114
16092.59 131
16093.79 136
16094.99 151
16096.19 132
16097.39 130
16098.59 122
16099.79 156
16100.99 147
16102.19 143
16103.38 144
16104.58 108
16105.78 135
16106.98 139
16108.18 146
16109.38 130
16110.58 120
16111.78 136
16112.98 146
16114.18 112
16115.38 118
16116.58 128
16117.78 109
16118.98 138
16120.18 110
16121.38 113
16122.58 123
16123.78 137
16124.98 135
16126.18 121
16127.38 127
16128.58 129
16129.78 105
16130.98 117
16132.18 122
16133.38 145
16134.58 124
16135.78 114
16136.98 145
16138.18 140
16139.38 127
16140.58 129
16141.78 139
16142.98 136
16144.19 143
16145.39 124
16146.59 118
16147.79 126
16148.99 134
16150.19 141
16151.39 127
16152.59 132
16153.79 116
16154.99 120
16156.20 128
16157.40 123
16158.60 117
16159.80 113
16161.00 132
16162.20 129
16163.40 103
16164.61 122
16165.81 165
16167.01 146
16168.21 121
16169.41 129
16170.61 137
16171.82 116
16173.02 121
16174.22 142
16175.42 124
16176.62 122
16177.82 130
16179.03 123
16180.23 129
16181.43 128
16182.63 108
16183.84 141
16185.04 148
16186.24 120
16187.44 132
16188.65 133
16189.85 120
16191.05 116
16192.25 128
16193.46 134
16194.66 138
16195.86 146
16197.06 119
16198.27 137
16199.47 130
16200.67 130
16201.87 128
16203.08 119
16204.28 134
16205.48 127
16206.69 123
16207.89 123
16209.09 94
16210.30 117
16211.50 118
16212.70 108
16213.91 121
16215.11 114
16216.31 133
16217.52 128
16218.72 103
16219.92 116
16221.13 139
16222.33 127
16223.53 117
16224.74 131
16225.94 122
16227.15 144
16228.35 124
16229.55 141
16230.76 132
16231.96 123
16233.17 131
16234.37 110
16235.57 126
16236.78 148
16237.98 161
16239.19 155
16240.39 125
16241.60 108
16242.80 127
16244.00 119
16245.21 124
16246.41 155
16247.62 141
16248.82 138
16250.03 129
16251.23 115
16252.44 125
16253.64 117
16254.85 140
16256.05 131
16257.26 138
16258.46 147
16259.67 139
16260.87 124
16262.08 130
16263.28 133
16264.49 135
16265.69 120
16266.90 134
16268.10 140
16269.31 113
16270.51 142
16271.72 112
16272.93 131
16274.13 147
16275.34 138
16276.54 144
16277.75 123
16278.95 121
16280.16 130
16281.37 128
16282.57 128
16283.78 125
16284.98 119
16286.19 138
16287.40 145
16288.60 138
16289.81 139
16291.01 178
16292.22 145
16293.43 157
16294.63 145
16295.84 126
16297.05 141
16298.25 128
16299.46 113
16300.67 116
16301.87 139
16303.08 138
16304.29 155
16305.49 124
16306.70 125
16307.91 124
16309.11 135
16310.32 130
16311.53 137
16312.73 125
16313.94 148
16315.15 152
16316.36 154
16317.56 144
16318.77 129
16319.98 128
16321.19 120
16322.39 138
16323.60 130
16324.81 122
16326.02 134
16327.22 145
16328.43 158
16329.64 125
16330.85 134
16332.05 139
16333.26 142
16334.47 110
16335.68 118
16336.88 136
16338.09 134
16339.30 126
16340.51 123
16341.72 135
16342.93 121
16344.13 114
16345.34 119
16346.55 111
16347.76 150
16348.97 116
16350.18 117
16351.38 132
16352.59 101
16353.80 135
16355.01 125
16356.22 154
16357.43 127
16358.64 119
16359.84 113
16361.05 117
16362.26 124
16363.47 113
16364.68 123
16365.89 143
16367.10 128
16368.31 142
16369.52 144
16370.73 116
16371.93 135
16373.14 108
16374.35 122
16375.56 124
16376.77 149
16377.98 113
16379.19 118
16380.40 145
16381.61 136
16382.82 129
16384.03 138
16385.24 123
16386.45 127
16387.66 113
16388.87 116
16390.08 116
16391.29 123
16392.50 117
16393.71 117
16394.92 136
16396.13 108
16397.34 104
16398.55 118
16399.76 142
16400.97 123
16402.18 111
16403.39 107
16404.60 133
16405.81 122
16407.02 105
16408.23 134
16409.44 124
16410.65 108
16411.86 106
16413.08 139
16414.29 141
16415.50 110
16416.71 124
16417.92 133
16419.13 118
16420.34 115
16421.55 115
16422.76 128
16423.97 121
16425.19 120
16426.40 122
16427.61 120
16428.82 122
16430.03 132
16431.24 125
16432.45 108
16433.67 125
16434.88 123
16436.09 140
16437.30 121
16438.51 105
16439.72 125
16440.94 140
16442.15 148
16443.36 113
16444.57 139
16445.78 149
16446.99 117
16448.21 130
16449.42 131
16450.63 106
16451.84 107
16453.06 99
16454.27 111
16455.48 106
16456.69 121
16457.90 126
16459.12 133
16460.33 136
16461.54 112
16462.75 114
16463.97 124
16465.18 106
16466.39 130
16467.61 144
16468.82 130
16470.03 113
16471.24 95
16472.46 104
16473.67 111
16474.88 124
16476.10 137
16477.31 138
16478.52 122
16479.74 108
16480.95 120
16482.16 131
16483.38 135
16484.59 119
16485.80 107
16487.02 110
16488.23 110
16489.44 109
16490.66 118
16491.87 110
16493.08 127
16494.30 134
16495.51 126
16496.73 108
16497.94 115
16499.15 123
16500.37 110
16501.58 103
16502.80 117
16504.01 111
16505.22 109
16506.44 104
16507.65 113
16508.87 115
16510.08 132
16511.30 105
16512.51 107
16513.72 127
16514.94 138
16516.15 106
16517.37 124
16518.58 90
16519.80 107
16521.01 128
16522.23 143
16523.44 112
16524.66 79
16525.87 100
16527.09 94
16528.30 104
16529.52 129
16530.73 140
16531.95 100
16533.16 107
16534.38 115
16535.59 115
16536.81 108
16538.02 120
16539.24 118
16540.45 109
16541.67 111
16542.89 102
16544.10 88
16545.32 101
16546.53 111
16547.75 101
16548.96 119
16550.18 114
16551.40 97
16552.61 132
16553.83 124
16555.04 91
16556.26 100
16557.48 124
16558.69 126
16559.91 119
16561.12 99
16562.34 125
16563.56 137
16564.77 109
16565.99 117
16567.21 119
16568.42 130
16569.64 105
16570.86 94
16572.07 126
16573.29 96
16574.51 103
16575.72 132
16576.94 133
16578.16 112
16579.37 121
16580.59 113
16581.81 117
16583.02 116
16584.24 134
16585.46 120
16586.68 98
16587.89 103
16589.11 120
16590.33 134
16591.54 94
16592.76 109
16593.98 106
16595.20 106
16596.41 88
16597.63 114
16598.85 104
16600.07 108
16601.29 122
16602.50 131
16603.72 107
16604.94 102
16606.16 118
16607.37 125
16608.59 115
16609.81 98
16611.03 89
16612.25 109
16613.46 113
16614.68 91
16615.90 109
16617.12 127
16618.34 115
16619.56 142
16620.77 115
16621.99 110
16623.21 131
16624.43 128
16625.65 106
16626.87 106
16628.09 98
16629.30 102
16630.52 97
16631.74 94
16632.96 80
16634.18 108
16635.40 101
16636.62 115
16637.84 106
16639.06 116
16640.28 92
16641.49 127
16642.71 128
16643.93 133
16645.15 96
16646.37 97
16647.59 124
16648.81 121
16650.03 122
16651.25 100
16652.47 112
16653.69 105
16654.91 103
16656.13 100
16657.35 109
16658.57 110
16659.79 106
16661.01 110
16662.23 110
16663.45 102
16664.67 98
16665.89 126
16667.11 103
16668.33 98
16669.55 86
16670.77 100
16671.99 95
16673.21 111
16674.43 75
16675.65 119
16676.87 124
16678.09 114
16679.31 122
16680.53 115
16681.75 107
16682.97 99
16684.19 103
16685.42 112
16686.64 97
16687.86 105
16689.08 96
16690.30 101
16691.52 119
16692.74 118
16693.96 115
16695.18 105
16696.40 107
16697.63 93
16698.85 97
16700.07 124
16701.29 120
16702.51 115
16703.73 121
16704.95 98
16706.18 136
16707.40 119
16708.62 112
16709.84 100
16711.06 104
16712.28 107
16713.51 113
16714.73 93
16715.95 101
16717.17 112
16718.39 105
16719.62 107
16720.84 108
16722.06 102
16723.28 111
16724.50 113
16725.73 92
16726.95 106
16728.17 99
16729.39 97
16730.62 112
16731.84 112
16733.06 105
16734.28 100
16735.51 120
16736.73 112
16737.95 100
16739.18 112
16740.40 111
16741.62 130
16742.84 122
16744.07 116
16745.29 115
16746.51 127
16747.74 119
16748.96 105
16750.18 97
16751.41 110
16752.63 115
16753.85 99
16755.08 105
16756.30 98
16757.52 123
16758.75 123
16759.97 95
16761.19 105
16762.42 112
16763.64 101
16764.86 98
16766.09 110
16767.31 88
16768.54 101
16769.76 152
16770.98 119
16772.21 135
16773.43 124
16774.66 99
16775.88 98
16777.10 103
16778.33 98
16779.55 108
16780.78 98
16782.00 108
16783.22 100
16784.45 94
16785.67 106
16786.90 98
16788.12 99
16789.35 113
16790.57 119
16791.80 104
16793.02 95
16794.25 98
16795.47 105
16796.70 122
16797.92 116
16799.15 105
16800.37 85
16801.60 100
16802.82 108
16804.05 99
16805.27 108
16806.50 131
16807.72 100
16808.95 95
16810.17 92
16811.40 92
16812.62 90
16813.85 107
16815.07 124
16816.30 110
16817.53 121
16818.75 115
16819.98 128
16821.20 113
16822.43 106
16823.65 123
16824.88 94
16826.11 94
16827.33 109
16828.56 115
16829.78 99
16831.01 114
16832.24 101
16833.46 119
16834.69 122
16835.92 110
16837.14 103
16838.37 107
16839.60 115
16840.82 129
16842.05 132
16843.27 118
16844.50 107
16845.73 89
16846.96 113
16848.18 119
16849.41 97
16850.64 112
16851.86 117
16853.09 106
16854.32 130
16855.54 130
16856.77 109
16858.00 92
16859.22 107
16860.45 118
16861.68 113
16862.91 110
16864.13 104
16865.36 98
16866.59 97
16867.82 116
16869.04 117
16870.27 137
16871.50 125
16872.73 126
16873.95 126
16875.18 110
16876.41 105
16877.64 106
16878.87 95
16880.09 97
16881.32 116
16882.55 100
16883.78 95
16885.01 115
16886.23 128
16887.46 109
16888.69 92
16889.92 88
16891.15 96
16892.38 109
16893.60 114
16894.83 117
16896.06 126
16897.29 121
16898.52 134
16899.75 104
16900.98 108
16902.20 100
16903.43 102
16904.66 109
16905.89 100
16907.12 104
16908.35 94
16909.58 113
16910.81 101
16912.04 101
16913.26 105
16914.49 123
16915.72 126
16916.95 130
16918.18 123
16919.41 154
16920.64 102
16921.87 112
16923.10 121
16924.33 114
16925.56 106
16926.79 121
16928.02 117
16929.25 101
16930.48 100
16931.71 121
16932.94 124
16934.17 119
16935.40 106
16936.63 79
16937.86 100
16939.09 100
16940.32 104
16941.55 97
16942.78 98
16944.01 108
16945.24 97
16946.47 106
16947.70 106
16948.93 103
16950.16 106
16951.39 100
16952.62 99
16953.85 90
16955.08 122
16956.31 126
16957.54 104
16958.77 102
16960.01 92
16961.24 101
16962.47 96
16963.70 85
16964.93 103
16966.16 101
16967.39 106
16968.62 88
16969.85 117
16971.08 100
16972.32 100
16973.55 83
16974.78 105
16976.01 117
16977.24 103
16978.47 104
16979.70 120
16980.94 107
16982.17 114
16983.40 107
16984.63 113
16985.86 103
16987.10 88
16988.33 99
16989.56 110
16990.79 114
16992.02 108
16993.26 110
16994.49 93
16995.72 100
16996.95 101
16998.18 121
16999.42 111
17000.65 93
17001.88 130
17003.11 119
17004.35 103
17005.58 92
17006.81 102
17008.04 124
17009.28 142
17010.51 103
17011.74 103
17012.97 108
17014.21 123
17015.44 107
17016.67 116
17017.91 109
17019.14 111
17020.37 100
17021.60 98
17022.84 113
17024.07 110
17025.30 114
17026.54 137
17027.77 105
17029.00 122
17030.24 103
17031.47 86
17032.70 98
17033.94 95
17035.17 91
17036.41 95
17037.64 98
17038.87 138
17040.11 100
17041.34 127
17042.57 89
17043.81 120
17045.04 99
17046.28 112
17047.51 107
17048.74 103
17049.98 103
17051.21 99
17052.45 112
17053.68 94
17054.92 89
17056.15 92
17057.38 110
17058.62 107
17059.85 108
17061.09 92
17062.32 111
17063.56 110
17064.79 135
17066.03 107
17067.26 98
17068.50 99
17069.73 111
17070.97 108
17072.20 103
17073.44 107
17074.67 89
17075.91 115
17077.14 88
17078.38 96
17079.61 101
17080.85 113
17082.08 112
17083.32 132
17084.55 91
17085.79 94
17087.02 114
17088.26 114
17089.49 109
17090.73 97
17091.97 105
17093.20 102
17094.44 98
17095.67 105
17096.91 97
17098.14 106
17099.38 100
17100.62 102
17101.85 101
17103.09 103
17104.32 106
17105.56 107
17106.80 91
17108.03 104
17109.27 109
17110.51 97
17111.74 94
17112.98 110
17114.21 117
17115.45 107
17116.69 92
17117.92 87
17119.16 105
17120.40 104
17121.63 108
17122.87 110
17124.11 115
17125.34 107
17126.58 80
17127.82 82
17129.06 113
17130.29 106
17131.53 123
17132.77 104
17134.00 119
17135.24 108
17136.48 105
17137.72 103
17138.95 101
17140.19 82
17141.43 110
17142.67 104
17143.90 102
17145.14 95
17146.38 105
17147.62 104
17148.85 85
17150.09 92
17151.33 89
17152.57 102
17153.80 124
17155.04 109
17156.28 106
17157.52 105
17158.76 99
17159.99 90
17161.23 95
17162.47 91
17163.71 113
17164.95 98
17166.19 102
17167.42 90
17168.66 99
17169.90 99
17171.14 92
17172.38 82
17173.62 115
17174.86 111
17176.09 107
17177.33 127
17178.57 114
17179.81 101
17181.05 122
17182.29 100
17183.53 77
17184.77 89
17186.01 104
17187.24 98
17188.48 102
17189.72 119
17190.96 106
17192.20 105
17193.44 121
17194.68 116
17195.92 103
17197.16 106
17198.40 102
17199.64 118
17200.88 117
17202.12 95
17203.36 105
17204.60 133
17205.84 110
17207.08 111
17208.32 97
17209.56 113
17210.80 110
17212.04 103
17213.28 117
17214.52 99
17215.76 93
17217.00 108
17218.24 106
17219.48 82
17220.72 105
17221.96 108
17223.20 110
17224.44 111
17225.68 100
17226.92 134
17228.16 91
17229.40 109
17230.64 136
17231.88 88
17233.12 101
17234.36 96
17235.60 91
17236.85 92
17238.09 88
17239.33 86
17240.57 114
17241.81 86
17243.05 85
17244.29 105
17245.53 106
17246.77 94
17248.02 114
17249.26 107
17250.50 103
17251.74 83
17252.98 101
17254.22 72
17255.46 91
17256.71 81
17257.95 85
17259.19 113
17260.43 107
17261.67 99
17262.91 89
17264.16 107
17265.40 100
17266.64 112
17267.88 106
17269.12 96
17270.37 89
17271.61 92
17272.85 107
17274.09 100
17275.34 74
17276.58 102
17277.82 105
17279.06 111
17280.30 98
17281.55 98
17282.79 119
17284.03 103
17285.27 100
17286.52 114
17287.76 97
17289.00 115
17290.25 89
17291.49 106
17292.73 101
17293.97 108
17295.22 126
17296.46 113
17297.70 95
17298.95 115
17300.19 114
17301.43 96
17302.68 102
17303.92 86
17305.16 82
17306.41 98
17307.65 109
17308.89 120
17310.14 97
17311.38 94
17312.62 116
17313.87 95
17315.11 97
17316.36 107
17317.60 103
17318.84 107
17320.09 131
17321.33 102
17322.58 109
17323.82 111
17325.06 123
17326.31 114
17327.55 113
17328.80 87
17330.04 106
17331.28 111
17332.53 101
17333.77 87
17335.02 86
17336.26 101
17337.51 110
17338.75 116
17340.00 92
17341.24 109
17342.48 108
17343.73 93
17344.97 89
17346.22 123
17347.46 88
17348.71 114
17349.95 88
17351.20 106
17352.44 96
17353.69 107
17354.93 122
17356.18 89
17357.42 100
17358.67 94
17359.92 97
17361.16 120
17362.41 79
17363.65 115
17364.90 100
17366.14 87
17367.39 97
17368.63 95
17369.88 101
17371.13 111
17372.37 113
17373.62 116
17374.86 103
17376.11 96
17377.35 92
17378.60 104
17379.85 102
17381.09 102
17382.34 102
17383.59 108
17384.83 101
17386.08 95
17387.32 81
17388.57 94
17389.82 104
17391.06 105
17392.31 83
17393.56 90
17394.80 108
17396.05 90
17397.30 92
17398.54 103
17399.79 101
17401.04 87
17402.28 109
17403.53 77
17404.78 74
17406.02 97
17407.27 112
17408.52 111
17409.77 103
17411.01 99
17412.26 111
17413.51 87
17414.75 97
17416.00 90
17417.25 86
17418.50 103
17419.74 113
17420.99 125
17422.24 102
17423.49 104
17424.73 99
17425.98 118
17427.23 105
17428.48 87
17429.73 108
17430.97 93
17432.22 101
17433.47 98
17434.72 92
17435.97 96
17437.21 91
17438.46 92
17439.71 111
17440.96 95
17442.21 95
17443.45 105
17444.70 113
17445.95 112
17447.20 84
17448.45 90
17449.70 109
17450.95 131
17452.19 101
17453.44 112
17454.69 115
17455.94 93
17457.19 84
17458.44 92
17459.69 89
17460.94 115
17462.19 115
17463.43 96
17464.68 90
17465.93 88
17467.18 123
17468.43 134
17469.68 100
17470.93 109
17472.18 96
17473.43 112
17474.68 121
17475.93 88
17477.18 99
17478.43 102
17479.68 104
17480.93 99
17482.18 81
17483.43 97
17484.68 116
17485.93 121
17487.17 111
17488.42 78
17489.67 98
17490.92 109
17492.18 118
17493.43 89
17494.68 87
17495.93 111
17497.18 89
17498.43 101
17499.68 108
17500.93 116
17502.18 128
17503.43 130
17504.68 127
17505.93 107
17507.18 77
17508.43 118
17509.68 99
17510.93 97
17512.18 105
17513.43 102
17514.68 121
17515.94 105
17517.19 96
17518.44 92
17519.69 88
17520.94 104
17522.19 100
17523.44 104
17524.69 110
17525.94 96
17527.20 98
17528.45 124
17529.70 97
17530.95 110
17532.20 106
17533.45 120
17534.70 111
17535.96 118
17537.21 87
17538.46 112
17539.71 95
17540.96 84
17542.22 98
17543.47 97
17544.72 122
17545.97 92
17547.22 84
17548.48 70
17549.73 107
17550.98 94
17552.23 101
17553.48 119
17554.74 121
17555.99 102
17557.24 114
17558.49 101
17559.75 94
17561.00 91
17562.25 97
17563.50 90
17564.76 100
17566.01 84
17567.26 102
17568.52 115
17569.77 119
17571.02 106
17572.27 97
17573.53 101
17574.78 73
17576.03 85
17577.29 89
17578.54 98
17579.79 109
17581.05 102
17582.30 90
17583.55 88
17584.81 99
17586.06 99
17587.31 96
17588.57 96
17589.82 103
17591.07 99
17592.33 103
17593.58 104
17594.83 114
17596.09 97
17597.34 91
17598.60 114
17599.85 106
17601.10 97
17602.36 87
17603.61 88
17604.87 122
17606.12 113
17607.37 113
17608.63 110
17609.88 105
17611.14 113
17612.39 110
17613.65 106
17614.90 84
17616.16 91
17617.41 112
17618.66 89
17619.92 99
17621.17 85
17622.43 85
17623.68 93
17624.94 108
17626.19 99
17627.45 102
17628.70 100
17629.96 102
17631.21 109
17632.47 97
17633.72 110
17634.98 101
17636.23 103
17637.49 101
17638.74 84
17640.00 107
17641.26 112
17642.51 113
17643.77 94
17645.02 90
17646.28 120
17647.53 111
17648.79 108
17650.04 122
17651.30 100
17652.56 95
17653.81 104
17655.07 110
17656.32 96
17657.58 98
17658.84 107
17660.09 110
17661.35 98
17662.60 90
17663.86 116
17665.12 72
17666.37 100
17667.63 72
17668.89 82
17670.14 101
17671.40 89
17672.66 99
17673.91 90
17675.17 108
17676.43 94
17677.68 93
17678.94 98
17680.20 96
17681.45 83
17682.71 99
17683.97 95
17685.22 113
17686.48 87
17687.74 104
17688.99 93
17690.25 91
17691.51 93
17692.77 92
17694.02 114
17695.28 84
17696.54 89
17697.80 102
17699.05 118
17700.31 118
17701.57 111
17702.83 107
17704.08 110
17705.34 112
17706.60 107
17707.86 91
17709.11 120
17710.37 107
17711.63 100
17712.89 98
17714.15 107
17715.40 114
17716.66 102
17717.92 97
17719.18 103
17720.44 104
17721.70 98
17722.95 134
17724.21 102
17725.47 99
17726.73 105
17727.99 109
17729.25 94
17730.51 87
17731.76 82
17733.02 91
17734.28 96
17735.54 110
17736.80 96
17738.06 99
17739.32 86
17740.58 130
17741.83 105
17743.09 92
17744.35 107
17745.61 108
17746.87 118
17748.13 93
17749.39 101
17750.65 100
17751.91 123
17753.17 101
17754.43 122
17755.69 124
17756.95 126
17758.21 109
17759.47 112
17760.73 119
17761.98 106
17763.24 129
17764.50 105
17765.76 94
17767.02 69
17768.28 96
17769.54 105
17770.80 105
17772.06 120
17773.32 128
17774.58 110
17775.84 94
17777.11 98
17778.37 95
17779.63 101
17780.89 87
17782.15 115
17783.41 97
17784.67 100
17785.93 110
17787.19 106
17788.45 92
17789.71 91
17790.97 97
17792.23 123
17793.49 116
17794.75 95
17796.01 83
17797.28 100
17798.54 128
17799.80 100
17801.06 93
17802.32 88
17803.58 100
17804.84 103
17806.10 92
17807.37 115
17808.63 110
17809.89 100
17811.15 103
17812.41 105
17813.67 102
17814.93 82
17816.20 107
17817.46 92
17818.72 91
17819.98 119
17821.24 99
17822.50 113
17823.77 94
17825.03 95
17826.29 75
17827.55 96
17828.81 100
17830.08 96
17831.34 107
17832.60 78
17833.86 99
17835.13 122
17836.39 97
17837.65 102
17838.91 122
17840.18 107
17841.44 108
17842.70 71
17843.96 86
17845.23 93
17846.49 123
17847.75 78
17849.01 98
17850.28 88
17851.54 93
17852.80 111
17854.07 91
17855.33 84
17856.59 100
17857.86 111
17859.12 108
17860.38 110
17861.65 81
17862.91 75
17864.17 104
17865.44 126
17866.70 91
17867.96 89
17869.23 88
17870.49 95
17871.75 107
17873.02 101
17874.28 87
17875.54 81
17876.81 97
17878.07 92
17879.34 97
17880.60 92
17881.86 125
17883.13 92
17884.39 86
17885.66 95
17886.92 117
17888.18 106
17889.45 90
17890.71 107
17891.98 84
17893.24 93
17894.51 78
17895.77 98
17897.04 85
17898.30 103
17899.56 111
17900.83 105
17902.09 107
17903.36 117
17904.62 104
17905.89 92
17907.15 104
17908.42 95
17909.68 98
17910.95 109
17912.21 101
17913.48 102
17914.74 90
17916.01 92
17917.27 103
17918.54 112
17919.80 119
17921.07 106
17922.34 109
17923.60 92
17924.87 88
17926.13 90
17927.40 106
17928.66 110
17929.93 106
17931.19 92
17932.46 85
17933.73 105
17934.99 101
17936.26 94
17937.52 72
17938.79 95
17940.06 95
17941.32 95
17942.59 105
17943.85 98
17945.12 101
17946.39 101
17947.65 93
17948.92 106
17950.19 92
17951.45 94
17952.72 90
17953.99 76
17955.25 118
17956.52 113
17957.79 110
17959.05 96
17960.32 100
17961.59 92
17962.85 96
17964.12 75
17965.39 81
17966.65 117
17967.92 109
17969.19 103
17970.45 89
17971.72 100
17972.99 94
17974.26 106
17975.52 94
17976.79 85
17978.06 78
17979.33 86
17980.59 98
17981.86 91
17983.13 81
17984.40 92
17985.66 114
17986.93 109
17988.20 90
17989.47 75
17990.73 83
17992.00 113
17993.27 111
17994.54 99
17995.81 90
17997.07 101
17998.34 78
17999.61 74
18000.88 85
18002.15 77
18003.42 80
18004.68 93
18005.95 107
18007.22 93
18008.49 92
18009.76 89
18011.03 103
18012.30 108
18013.56 101
18014.83 112
18016.10 112
18017.37 128
18018.64 92
18019.91 104
18021.18 82
18022.45 85
18023.71 88
18024.98 94
18026.25 96
18027.52 116
18028.79 106
18030.06 104
18031.33 98
18032.60 107
18033.87 78
18035.14 89
18036.41 85
18037.68 108
18038.95 117
18040.22 91
18041.49 94
18042.76 80
18044.02 101
18045.29 74
18046.56 110
18047.83 91
18049.10 120
18050.37 138
18051.64 119
18052.91 100
18054.18 117
18055.45 104
18056.72 91
18057.99 98
18059.27 87
18060.54 119
18061.81 126
18063.08 98
18064.35 77
18065.62 90
18066.89 87
18068.16 104
18069.43 91
18070.70 114
18071.97 116
18073.24 109
18074.51 106
18075.78 99
18077.05 88
18078.32 81
18079.60 121
18080.87 104
18082.14 89
18083.41 93
18084.68 119
18085.95 110
18087.22 128
18088.49 114
18089.77 97
18091.04 105
18092.31 98
18093.58 87
18094.85 92
18096.12 80
18097.39 111
18098.67 116
18099.94 94
18101.21 81
18102.48 91
18103.75 109
18105.02 93
18106.30 80
18107.57 84
18108.84 71
18110.11 87
18111.38 115
18112.66 89
18113.93 100
18115.20 103
18116.47 84
18117.75 112
18119.02 112
18120.29 110
18121.56 100
18122.84 102
18124.11 98
18125.38 87
18126.65 90
18127.93 110
18129.20 114
18130.47 103
18131.74 82
18133.02 104
18134.29 125
18135.56 105
18136.84 103
18138.11 99
18139.38 109
18140.66 125
18141.93 109
18143.20 98
18144.48 111
18145.75 103
18147.02 116
18148.30 101
18149.57 88
18150.84 101
18152.12 134
18153.39 113
18154.66 101
18155.94 103
18157.21 100
18158.48 107
18159.76 105
18161.03 88
18162.31 100
18163.58 109
18164.85 106
18166.13 101
18167.40 87
18168.68 120
18169.95 111
18171.22 99
18172.50 97
18173.77 100
18175.05 111
18176.32 117
18177.60 94
18178.87 89
18180.15 95
18181.42 101
18182.69 102
18183.97 81
18185.24 94
18186.52 82
18187.79 90
18189.07 104
18190.34 95
18191.62 105
18192.89 92
18194.17 92
18195.44 113
18196.72 97
18197.99 97
18199.27 93
18200.54 100
18201.82 90
18203.09 94
18204.37 95
18205.65 82
18206.92 96
18208.20 98
18209.47 100
18210.75 97
18212.02 85
18213.30 86
18214.57 83
18215.85 110
18217.13 98
18218.40 77
18219.68 103
18220.95 140
18222.23 95
18223.51 111
18224.78 87
18226.06 103
18227.33 83
18228.61 81
18229.89 80
18231.16 100
18232.44 97
18233.72 101
18234.99 87
18236.27 93
18237.55 78
18238.82 111
18240.10 107
18241.38 109
18242.65 94
18243.93 89
18245.21 114
18246.48 88
18247.76 90
18249.04 93
18250.31 111
18251.59 105
18252.87 99
18254.15 89
18255.42 88
18256.70 77
18257.98 87
18259.25 83
18260.53 85
18261.81 100
18263.09 83
18264.36 118
18265.64 108
18266.92 83
18268.20 88
18269.47 100
18270.75 88
18272.03 92
18273.31 94
18274.59 110
18275.86 99
18277.14 103
18278.42 109
18279.70 111
18280.98 86
18282.25 97
18283.53 102
18284.81 94
18286.09 94
18287.37 84
18288.64 103
18289.92 85
18291.20 98
18292.48 112
18293.76 79
18295.04 80
18296.32 101
18297.59 85
18298.87 85
18300.15 114
18301.43 101
18302.71 101
18303.99 109
18305.27 92
18306.55 102
18307.83 99
18309.10 98
18310.38 106
18311.66 94
18312.94 115
18314.22 98
18315.50 104
18316.78 103
18318.06 87
18319.34 94
18320.62 89
18321.90 109
18323.18 120
18324.46 92
18325.74 119
18327.02 106
18328.30 84
18329.58 102
18330.86 110
18332.14 89
18333.41 81
18334.69 94
18335.97 113
18337.25 87
18338.54 105
18339.82 91
18341.10 90
18342.38 98
18343.66 98
18344.94 88
18346.22 113
18347.50 111
18348.78 101
18350.06 81
18351.34 84
18352.62 77
18353.90 101
18355.18 91
18356.46 101
18357.74 79
18359.02 82
18360.30 101
18361.58 89
18362.87 86
18364.15 90
18365.43 88
18366.71 90
18367.99 103
18369.27 99
18370.55 100
18371.83 94
18373.11 102
18374.40 78
18375.68 91
18376.96 102
18378.24 106
18379.52 97
18380.80 76
18382.08 74
18383.37 85
18384.65 90
18385.93 90
18387.21 113
18388.49 103
18389.78 96
18391.06 106
18392.34 99
18393.62 75
18394.90 107
18396.19 97
18397.47 97
18398.75 107
18400.03 103
18401.31 104
18402.60 110
18403.88 99
18405.16 71
18406.44 100
18407.73 87
18409.01 90
18410.29 89
18411.57 92
18412.86 99
18414.14 94
18415.42 83
18416.71 90
18417.99 88
18419.27 75
18420.55 75
18421.84 80
18423.12 97
18424.40 90
18425.69 86
18426.97 90
18428.25 86
18429.54 92
18430.82 97
18432.10 98
18433.39 97
18434.67 93
18435.95 89
18437.24 81
18438.52 102
18439.80 92
18441.09 92
18442.37 100
18443.66 108
18444.94 86
18446.22 89
18447.51 80
18448.79 107
18450.08 110
18451.36 99
18452.64 108
18453.93 99
18455.21 105
18456.50 80
18457.78 84
18459.06 82
18460.35 105
18461.63 116
18462.92 97
18464.20 93
18465.49 104
18466.77 110
18468.06 96
18469.34 114
18470.63 108
18471.91 98
18473.19 86
18474.48 97
18475.76 107
18477.05 114
18478.33 95
18479.62 100
18480.90 129
18482.19 109
18483.47 103
18484.76 109
18486.05 108
18487.33 110
18488.62 96
18489.90 78
18491.19 99
18492.47 105
18493.76 98
18495.04 95
18496.33 107
18497.61 108
18498.90 82
18500.19 87
18501.47 93
18502.76 103
18504.04 107
18505.33 83
18506.62 84
18507.90 106
18509.19 108
18510.47 103
18511.76 92
18513.05 114
18514.33 85
18515.62 87
18516.90 101
18518.19 101
18519.48 90
18520.76 87
18522.05 118
18523.34 120
18524.62 63
18525.91 78
18527.20 104
18528.48 110
18529.77 109
18531.06 91
18532.34 113
18533.63 100
18534.92 107
18536.21 110
18537.49 103
18538.78 99
18540.07 107
18541.35 104
18542.64 84
18543.93 104
18545.22 118
18546.50 103
18547.79 97
18549.08 89
18550.37 110
18551.65 100
18552.94 99
18554.23 89
18555.52 99
18556.80 105
18558.09 91
18559.38 93
18560.67 93
18561.95 83
18563.24 80
18564.53 95
18565.82 123
18567.11 94
18568.39 87
18569.68 94
18570.97 112
18572.26 111
18573.55 91
18574.84 103
18576.12 105
18577.41 120
18578.70 135
18579.99 114
18581.28 97
18582.57 104
18583.86 108
18585.14 84
18586.43 119
18587.72 122
18589.01 111
18590.30 123
18591.59 77
18592.88 86
18594.17 100
18595.46 96
18596.74 78
18598.03 81
18599.32 82
18600.61 118
18601.90 98
18603.19 100
18604.48 108
18605.77 128
18607.06 89
18608.35 99
18609.64 109
18610.93 116
18612.22 79
18613.51 96
18614.80 93
18616.09 95
18617.38 97
18618.67 102
18619.96 114
18621.25 91
18622.54 113
18623.83 104
18625.12 97
18626.41 86
18627.70 104
18628.99 91
18630.28 100
18631.57 91
18632.86 93
18634.15 99
18635.44 113
18636.73 95
18638.02 98
18639.31 108
18640.60 111
18641.89 101
18643.18 89
18644.47 102
18645.76 87
18647.06 111
18648.35 103
18649.64 119
18650.93 99
18652.22 99
18653.51 99
18654.80 93
18656.09 86
18657.38 89
18658.68 94
18659.97 100
18661.26 101
18662.55 115
18663.84 106
18665.13 92
18666.42 97
18667.72 94
18669.01 83
18670.30 81
18671.59 93
18672.88 97
18674.17 84
18675.47 98
18676.76 109
18678.05 98
18679.34 120
18680.63 92
18681.93 98
18683.22 106
18684.51 92
18685.80 99
18687.09 88
18688.39 104
18689.68 91
18690.97 97
18692.26 78
18693.56 109
18694.85 114
18696.14 99
18697.43 90
18698.73 88
18700.02 82
18701.31 94
18702.60 86
18703.90 108
18705.19 92
18706.48 76
18707.78 83
18709.07 89
18710.36 91
18711.66 88
18712.95 95
18714.24 98
18715.54 90
18716.83 86
18718.12 96
18719.42 95
18720.71 94
18722.00 111
18723.30 119
18724.59 68
18725.88 101
18727.18 116
18728.47 92
18729.76 94
18731.06 101
18732.35 97
18733.65 89
18734.94 96
18736.23 85
18737.53 105
18738.82 91
18740.12 85
18741.41 100
18742.70 93
18744.00 81
18745.29 90
18746.59 102
18747.88 107
18749.18 90
18750.47 89
18751.76 87
18753.06 95
18754.35 104
18755.65 98
18756.94 116
18758.24 103
18759.53 95
18760.83 104
18762.12 87
18763.42 93
18764.71 101
18766.01 107
18767.30 86
18768.60 89
18769.89 92
18771.19 104
18772.48 84
18773.78 129
18775.07 116
18776.37 117
18777.66 106
18778.96 98
18780.25 89
18781.55 84
18782.85 99
18784.14 92
18785.44 82
18786.73 76
18788.03 90
18789.32 99
18790.62 106
18791.92 105
18793.21 99
18794.51 106
18795.80 99
18797.10 116
18798.40 98
18799.69 92
18800.99 100
18802.28 104
18803.58 91
18804.88 85
18806.17 83
18807.47 104
18808.77 110
18810.06 113
18811.36 92
18812.66 84
18813.95 100
18815.25 93
18816.55 92
18817.84 81
18819.14 91
18820.44 92
18821.73 113
18823.03 96
18824.33 97
18825.62 92
18826.92 97
18828.22 101
18829.52 102
18830.81 89
18832.11 78
18833.41 95
18834.71 89
18836.00 78
18837.30 80
18838.60 91
18839.90 84
18841.19 87
18842.49 100
18843.79 93
18845.09 92
18846.38 103
18847.68 103
18848.98 121
18850.28 102
18851.58 111
18852.87 116
18854.17 118
18855.47 99
18856.77 94
18858.07 90
18859.36 86
18860.66 95
18861.96 91
18863.26 103
18864.56 91
18865.86 80
18867.15 84
18868.45 110
18869.75 94
18871.05 97
18872.35 96
18873.65 105
18874.95 76
18876.24 97
18877.54 93
18878.84 70
18880.14 98
18881.44 108
18882.74 88
18884.04 90
18885.34 97
18886.64 83
18887.94 81
18889.24 89
18890.53 101
18891.83 91
18893.13 99
18894.43 91
18895.73 90
18897.03 87
18898.33 107
18899.63 85
18900.93 104
18902.23 103
18903.53 100
18904.83 91
18906.13 96
18907.43 97
18908.73 70
18910.03 89
18911.33 95
18912.63 95
18913.93 87
18915.23 95
18916.53 95
18917.83 88
18919.13 92
18920.43 90
18921.73 81
18923.03 77
18924.33 88
18925.63 93
18926.93 96
18928.23 81
18929.53 86
18930.84 121
18932.14 123
18933.44 86
18934.74 101
18936.04 94
18937.34 82
18938.64 79
18939.94 100
18941.24 82
18942.54 95
18943.84 79
18945.15 92
18946.45 88
18947.75 80
18949.05 77
18950.35 99
18951.65 101
18952.95 92
18954.26 82
18955.56 85
18956.86 100
18958.16 79
18959.46 89
18960.76 108
18962.07 101
18963.37 85
18964.67 99
18965.97 100
18967.27 105
18968.57 102
18969.88 113
18971.18 84
18972.48 83
18973.78 90
18975.09 68
18976.39 86
18977.69 91
18978.99 94
18980.29 103
18981.60 91
18982.90 90
18984.20 107
18985.50 129
18986.81 100
18988.11 85
18989.41 97
18990.72 104
18992.02 86
18993.32 93
18994.62 91
18995.93 91
18997.23 84
18998.53 97
18999.84 79
19001.14 83
19002.44 96
19003.75 95
19005.05 87
19006.35 65
19007.66 89
19008.96 94
19010.26 83
19011.57 90
19012.87 94
19014.17 89
19015.48 92
19016.78 103
19018.08 103
19019.39 92
19020.69 90
19021.99 100
19023.30 106
19024.60 94
19025.91 99
19027.21 96
19028.51 87
19029.82 86
19031.12 67
19032.43 90
19033.73 94
19035.04 94
19036.34 76
19037.64 92
19038.95 82
19040.25 102
19041.56 102
19042.86 106
19044.17 84
19045.47 98
19046.78 106
19048.08 112
19049.39 76
19050.69 92
19052.00 97
19053.30 105
19054.61 92
19055.91 76
19057.22 90
19058.52 90
19059.83 87
19061.13 81
19062.44 93
19063.74 95
19065.05 106
19066.35 100
19067.66 107
19068.96 82
19070.27 77
19071.57 85
19072.88 83
19074.18 81
19075.49 73
19076.80 97
19078.10 106
19079.41 92
19080.71 80
19082.02 108
19083.33 81
19084.63 90
19085.94 93
19087.24 89
19088.55 95
19089.86 90
19091.16 84
19092.47 98
19093.77 95
19095.08 86
19096.39 106
19097.69 92
19099.00 98
19100.31 84
19101.61 82
19102.92 98
19104.23 77
19105.53 113
19106.84 77
19108.15 95
19109.45 91
19110.76 79
19112.07 100
19113.37 73
19114.68 73
19115.99 93
19117.30 85
19118.60 73
19119.91 70
19121.22 100
19122.52 116
19123.83 87
19125.14 101
19126.45 98
19127.75 90
19129.06 92
19130.37 78
19131.68 79
19132.98 77
19134.29 69
19135.60 89
19136.91 91
19138.22 61
19139.52 94
19140.83 85
19142.14 69
19143.45 83
19144.76 81
19146.06 94
19147.37 75
19148.68 82
19149.99 95
19151.30 114
19152.60 105
19153.91 93
19155.22 94
19156.53 77
19157.84 76
19159.15 87
19160.46 108
19161.76 95
19163.07 84
19164.38 79
19165.69 84
19167.00 90
19168.31 94
19169.62 81
19170.93 89
19172.23 101
19173.54 94
19174.85 85
19176.16 68
19177.47 78
19178.78 101
19180.09 87
19181.40 78
19182.71 68
19184.02 105
19185.33 121
19186.64 98
19187.95 65
19189.26 68
19190.57 90
19191.87 124
19193.18 110
19194.49 72
19195.80 79
19197.11 76
19198.42 97
19199.73 79
19201.04 72
19202.35 76
19203.66 107
19204.97 104
19206.28 72
19207.59 72
19208.90 81
19210.21 81
19211.53 77
19212.84 91
19214.15 99
19215.46 89
19216.77 81
19218.08 97
19219.39 93
19220.70 83
19222.01 76
19223.32 104
19224.63 98
19225.94 76
19227.25 79
19228.56 87
19229.87 97
19231.19 92
19232.50 87
19233.81 85
19235.12 91
19236.43 95
19237.74 77
19239.05 66
19240.36 74
19241.68 84
19242.99 85
19244.30 97
19245.61 84
19246.92 98
19248.23 110
19249.54 78
19250.86 96
19252.17 107
19253.48 99
19254.79 113
19256.10 111
19257.42 114
19258.73 92
19260.04 92
19261.35 79
19262.66 101
19263.98 103
19265.29 93
19266.60 99
19267.91 99
19269.22 98
19270.54 114
19271.85 79
19273.16 70
19274.47 94
19275.79 94
19277.10 86
19278.41 86
19279.72 88
19281.04 110
19282.35 80
19283.66 90
19284.98 73
19286.29 96
19287.60 90
19288.91 96
19290.23 81
19291.54 108
19292.85 95
19294.17 101
19295.48 94
19296.79 93
19298.11 95
19299.42 96
19300.73 78
19302.05 89
19303.36 96
19304.67 89
19305.99 98
19307.30 88
19308.61 85
19309.93 74
19311.24 97
19312.56 75
19313.87 93
19315.18 73
19316.50 81
19317.81 77
19319.13 85
19320.44 86
19321.75 106
19323.07 88
19324.38 73
19325.70 83
19327.01 73
19328.32 78
19329.64 109
19330.95 69
19332.27 72
19333.58 99
19334.90 91
19336.21 114
19337.53 85
19338.84 88
19340.16 89
19341.47 90
19342.79 88
19344.10 80
19345.42 88
19346.73 86
19348.05 88
19349.36 87
19350.68 92
19351.99 87
19353.31 99
19354.62 86
19355.94 88
19357.25 78
19358.57 105
19359.88 91
19361.20 85
19362.51 81
19363.83 103
19365.14 116
19366.46 79
19367.78 79
19369.09 94
19370.41 88
19371.72 106
19373.04 101
19374.35 85
19375.67 93
19376.99 99
19378.30 102
19379.62 80
19380.93 73
19382.25 93
19383.57 95
19384.88 87
19386.20 93
19387.52 68
19388.83 87
19390.15 84
19391.47 85
19392.78 82
19394.10 75
19395.42 96
19396.73 83
19398.05 95
19399.37 77
19400.68 79
19402.00 91
19403.32 93
19404.63 95
19405.95 96
19407.27 84
19408.58 97
19409.90 86
19411.22 90
19412.54 87
19413.85 80
19415.17 93
19416.49 84
19417.80 70
19419.12 79
19420.44 80
19421.76 83
19423.07 72
19424.39 89
19425.71 97
19427.03 77
19428.35 88
19429.66 113
19430.98 80
19432.30 74
19433.62 91
19434.93 82
19436.25 104
19437.57 89
19438.89 92
19440.21 72
19441.53 84
19442.84 87
19444.16 108
19445.48 83
19446.80 86
19448.12 78
19449.44 82
19450.75 86
19452.07 94
19453.39 68
19454.71 88
19456.03 79
19457.35 77
19458.67 51
19459.98 76
19461.30 94
19462.62 85
19463.94 115
19465.26 95
19466.58 117
19467.90 86
19469.22 82
19470.54 78
19471.86 77
19473.18 61
19474.49 82
19475.81 91
19477.13 82
19478.45 86
19479.77 102
19481.09 109
19482.41 124
19483.73 75
19485.05 109
19486.37 86
19487.69 90
19489.01 109
19490.33 86
19491.65 77
19492.97 67
19494.29 91
19495.61 110
19496.93 91
19498.25 107
19499.57 101
19500.89 88
19502.21 70
19503.53 76
19504.85 98
19506.17 105
19507.49 77
19508.81 84
19510.13 98
19511.45 98
19512.77 85
19514.09 127
19515.42 89
19516.74 105
19518.06 89
19519.38 96
19520.70 91
19522.02 87
19523.34 73
19524.66 97
19525.98 73
19527.30 87
19528.62 92
19529.95 110
19531.27 98
19532.59 75
19533.91 88
19535.23 84
19536.55 83
19537.87 81
19539.20 86
19540.52 75
19541.84 67
19543.16 76
19544.48 82
19545.80 95
19547.13 101
19548.45 81
19549.77 96
19551.09 92
19552.41 70
19553.74 118
19555.06 94
19556.38 86
19557.70 95
19559.02 90
19560.35 89
19561.67 76
19562.99 80
19564.31 84
19565.64 95
19566.96 83
19568.28 100
19569.60 84
19570.93 86
19572.25 81
19573.57 108
19574.89 93
19576.22 84
19577.54 90
19578.86 92
19580.18 75
19581.51 66
19582.83 65
19584.15 87
19585.48 101
19586.80 74
19588.12 80
19589.45 132
19590.77 81
19592.09 63
19593.42 85
19594.74 86
19596.06 84
19597.39 89
19598.71 81
19600.03 107
19601.36 74
19602.68 83
19604.00 77
19605.33 73
19606.65 87
19607.98 99
19609.30 88
19610.62 77
19611.95 85
19613.27 87
19614.60 92
19615.92 84
19617.24 108
19618.57 100
19619.89 75
19621.22 95
19622.54 80
19623.87 101
19625.19 85
19626.51 82
19627.84 89
19629.16 123
19630.49 86
19631.81 91
19633.14 99
19634.46 89
19635.79 85
19637.11 88
19638.44 87
19639.76 95
19641.09 88
19642.41 75
19643.74 89
19645.06 102
19646.39 84
19647.71 78
19649.04 91
19650.36 81
19651.69 107
19653.01 86
19654.34 98
19655.66 94
19656.99 88
19658.32 106
19659.64 96
19660.97 87
19662.29 89
19663.62 93
19664.94 92
19666.27 89
19667.60 85
19668.92 99
19670.25 81
19671.57 84
19672.90 92
19674.23 82
19675.55 91
19676.88 108
19678.20 108
19679.53 76
19680.86 90
19682.18 88
19683.51 94
19684.84 83
19686.16 81
19687.49 70
19688.82 86
19690.14 87
19691.47 91
19692.80 92
19694.12 79
19695.45 94
19696.78 86
19698.10 87
19699.43 77
19700.76 90
19702.08 90
19703.41 110
19704.74 71
19706.07 76
19707.39 103
19708.72 97
19710.05 83
19711.37 77
19712.70 87
19714.03 72
19715.36 89
19716.68 101
19718.01 103
19719.34 96
19720.67 105
19721.99 93
19723.32 95
19724.65 70
19725.98 78
19727.31 100
19728.63 97
19729.96 94
19731.29 72
19732.62 84
19733.95 80
19735.27 89
19736.60 88
19737.93 117
19739.26 97
19740.59 94
19741.92 80
19743.24 90
19744.57 72
19745.90 81
19747.23 103
19748.56 95
19749.89 90
19751.22 117
19752.54 102
19753.87 72
19755.20 89
19756.53 88
19757.86 102
19759.19 79
19760.52 82
19761.85 100
19763.18 105
19764.50 89
19765.83 93
19767.16 89
19768.49 105
19769.82 83
19771.15 81
19772.48 69
19773.81 77
19775.14 89
19776.47 84
19777.80 102
19779.13 86
19780.46 88
19781.79 93
19783.12 93
19784.45 92
19785.78 94
19787.11 104
19788.44 82
19789.77 69
19791.10 105
19792.43 101
19793.76 74
19795.09 89
19796.42 72
19797.75 78
19799.08 84
19800.41 77
19801.74 85
19803.07 92
19804.40 59
19805.73 107
19807.06 113
19808.39 73
19809.72 75
19811.05 103
19812.38 108
19813.71 94
19815.05 89
19816.38 113
19817.71 104
19819.04 71
19820.37 66
19821.70 72
19823.03 72
19824.36 93
19825.69 67
19827.03 76
19828.36 89
19829.69 64
19831.02 90
19832.35 85
19833.68 67
19835.01 78
19836.35 109
19837.68 102
19839.01 73
19840.34 86
19841.67 81
19843.00 106
19844.34 86
19845.67 96
19847.00 84
19848.33 91
19849.66 75
19851.00 110
19852.33 105
19853.66 71
19854.99 81
19856.32 88
19857.66 78
19858.99 68
19860.32 79
19861.65 84
19862.99 94
19864.32 82
19865.65 73
19866.98 72
19868.32 74
19869.65 73
19870.98 84
19872.31 69
19873.65 81
19874.98 84
19876.31 102
19877.65 92
19878.98 91
19880.31 110
19881.65 85
19882.98 93
19884.31 69
19885.64 93
19886.98 91
19888.31 90
19889.64 90
19890.98 98
19892.31 81
19893.64 96
19894.98 93
19896.31 82
19897.65 89
19898.98 63
19900.31 75
19901.65 68
19902.98 86
19904.31 88
19905.65 83
19906.98 75
19908.32 79
19909.65 70
19910.98 68
19912.32 71
19913.65 95
19914.99 105
19916.32 85
19917.66 72
19918.99 97
19920.32 100
19921.66 71
19922.99 83
19924.33 69
19925.66 118
19927.00 88
19928.33 77
19929.67 73
19931.00 94
19932.34 100
19933.67 102
19935.01 110
19936.34 99
19937.68 83
19939.01 84
19940.35 90
19941.68 59
19943.02 92
19944.35 94
19945.69 103
19947.02 67
19948.36 71
19949.69 60
19951.03 94
19952.36 69
19953.70 71
19955.03 80
19956.37 81
19957.71 97
19959.04 93
19960.38 87
19961.71 72
19963.05 90
19964.38 95
19965.72 84
19967.06 66
19968.39 82
19969.73 81
19971.06 87
19972.40 77
19973.74 76
19975.07 68
19976.41 83
19977.75 71
19979.08 76
19980.42 103
19981.75 90
19983.09 91
19984.43 71
19985.76 70
19987.10 70
19988.44 84
19989.77 70
19991.11 75
19992.45 76
19993.78 104
19995.12 94
19996.46 110
19997.80 91
19999.13 71
20000.47 84
20001.81 100
20003.14 83
20004.48 89
20005.82 104
20007.16 89
20008.49 94
20009.83 85
20011.17 85
20012.51 80
20013.84 100
20015.18 88
20016.52 73
20017.86 80
20019.19 84
20020.53 93
20021.87 77
20023.21 91
20024.55 77
20025.88 95
20027.22 70
20028.56 88
20029.90 109
20031.24 92
20032.57 74
20033.91 93
20035.25 100
20036.59 63
20037.93 74
20039.26 70
20040.60 81
20041.94 90
20043.28 80
20044.62 81
20045.96 99
20047.30 69
20048.63 71
20049.97 82
20051.31 84
20052.65 71
20053.99 116
20055.33 93
20056.67 85
20058.01 71
20059.35 69
20060.69 71
20062.02 69
20063.36 74
20064.70 77
20066.04 88
20067.38 71
20068.72 103
20070.06 66
20071.40 75
20072.74 84
20074.08 81
20075.42 85
20076.76 77
20078.10 107
20079.44 67
20080.78 77
20082.12 73
20083.46 87
20084.80 77
20086.14 75
20087.48 86
20088.82 94
20090.16 89
20091.50 104
20092.84 69
20094.18 82
20095.52 85
20096.86 85
20098.20 88
20099.54 80
20100.88 97
20102.22 91
20103.56 80
20104.90 77
20106.24 100
20107.58 91
20108.92 114
20110.26 81
20111.60 87
20112.95 79
20114.29 81
20115.63 85
20116.97 85
20118.31 80
20119.65 77
20120.99 76
20122.33 80
20123.67 85
20125.02 74
20126.36 90
20127.70 67
20129.04 87
20130.38 79
20131.72 69
20133.06 88
20134.41 88
20135.75 87
