# Supplementary material for: MALDI-TOF MS typing enables the classification of brewing yeasts of the genus Saccharomyces to major beer styles
Source: PLoS One. 2017 Aug 9;12(8):e0181694. doi: 10.1371/journal.pone.0181694 (PMC5549903; doi:10.1371/journal.pone.0181694)
Supplement: S5 File — The directory includes 90 raw files and was zipped to “.zip”; the folder has three strains with 30 spectra per strain; S1 Text explains the raw files with an example and Table 1 represents the yeast strains used within the experiment. (ZIP) [file pone.0181694.s008.zip › 13-15/30274-3H2-Dias-Dias-Dias-YPG-18h-E-E_2015-08-07_3_0_D12_1.dat]

2000.64 1731
2001.06 1612
2001.49 1670
2001.91 1720
2002.33 1629
2002.75 1826
2003.17 1769
2003.60 1708
2004.02 1761
2004.44 1783
2004.86 1830
2005.28 1672
2005.70 1823
2006.13 1786
2006.55 1783
2006.97 1564
2007.39 1494
2007.82 1460
2008.24 1588
2008.66 1568
2009.08 1444
2009.51 1637
2009.93 1619
2010.35 1596
2010.77 1554
2011.20 1608
2011.62 1583
2012.04 1673
2012.46 1561
2012.89 1580
2013.31 1537
2013.73 1561
2014.15 1398
2014.58 1361
2015.00 1597
2015.42 1422
2015.85 1486
2016.27 1529
2016.69 1574
2017.12 1545
2017.54 1580
2017.96 1576
2018.39 1779
2018.81 1763
2019.23 1636
2019.66 1736
2020.08 1783
2020.50 1638
2020.93 1599
2021.35 1884
2021.78 1999
2022.20 1795
2022.62 1533
2023.05 1660
2023.47 1692
2023.89 1720
2024.32 1537
2024.74 1512
2025.17 1641
2025.59 1505
2026.01 1465
2026.44 1457
2026.86 1496
2027.29 1519
2027.71 1575
2028.14 1531
2028.56 1435
2028.99 1395
2029.41 1454
2029.83 1594
2030.26 1432
2030.68 1562
2031.11 1516
2031.53 1569
2031.96 1513
2032.38 1447
2032.81 1428
2033.23 1545
2033.66 1570
2034.08 1579
2034.51 1564
2034.93 1632
2035.36 1511
2035.78 1582
2036.21 1707
2036.63 1638
2037.06 1572
2037.48 1623
2037.91 1544
2038.33 1551
2038.76 1652
2039.19 1666
2039.61 1710
2040.04 1815
2040.46 1689
2040.89 1478
2041.31 1455
2041.74 1637
2042.17 1806
2042.59 1690
2043.02 1634
2043.44 1519
2043.87 1374
2044.30 1590
2044.72 1571
2045.15 1423
2045.57 1537
2046.00 1679
2046.43 1592
2046.85 1517
2047.28 1635
2047.71 1516
2048.13 1524
2048.56 1630
2048.99 1519
2049.41 1546
2049.84 1547
2050.27 1452
2050.69 1668
2051.12 1801
2051.55 1693
2051.97 1635
2052.40 1494
2052.83 1344
2053.25 1502
2053.68 1551
2054.11 1599
2054.54 1568
2054.96 1399
2055.39 1627
2055.82 1776
2056.24 1677
2056.67 1668
2057.10 1757
2057.53 1653
2057.95 1651
2058.38 1737
2058.81 1667
2059.24 1503
2059.66 1556
2060.09 1389
2060.52 1434
2060.95 1514
2061.38 1538
2061.80 1470
2062.23 1612
2062.66 1659
2063.09 1604
2063.52 1458
2063.94 1476
2064.37 1569
2064.80 1434
2065.23 1513
2065.66 1678
2066.09 1565
2066.51 1693
2066.94 1768
2067.37 1578
2067.80 1638
2068.23 1746
2068.66 1690
2069.08 1775
2069.51 1756
2069.94 1616
2070.37 1547
2070.80 1498
2071.23 1564
2071.66 1628
2072.09 1717
2072.52 1560
2072.94 1681
2073.37 1646
2073.80 1511
2074.23 1692
2074.66 1771
2075.09 1586
2075.52 1477
2075.95 1549
2076.38 1569
2076.81 1500
2077.24 1469
2077.67 1569
2078.10 1506
2078.53 1486
2078.96 1585
2079.39 1584
2079.82 1913
2080.25 1673
2080.68 1721
2081.11 1720
2081.54 1590
2081.97 1746
2082.40 1678
2082.83 1572
2083.26 1624
2083.69 1621
2084.12 1793
2084.55 1717
2084.98 1638
2085.41 1598
2085.84 1546
2086.27 1566
2086.70 1527
2087.13 1516
2087.56 1475
2087.99 1699
2088.42 1550
2088.85 1636
2089.28 1665
2089.71 1676
2090.14 1555
2090.57 1554
2091.01 1522
2091.44 1388
2091.87 1369
2092.30 1601
2092.73 1619
2093.16 1677
2093.59 1704
2094.02 1632
2094.45 1897
2094.89 2047
2095.32 1762
2095.75 1688
2096.18 1776
2096.61 1694
2097.04 1717
2097.47 1639
2097.91 1615
2098.34 1569
2098.77 1547
2099.20 1505
2099.63 1344
2100.07 1452
2100.50 1394
2100.93 1381
2101.36 1528
2101.79 1573
2102.23 1456
2102.66 1347
2103.09 1451
2103.52 1431
2103.95 1469
2104.39 1454
2104.82 1453
2105.25 1558
2105.68 1457
2106.12 1444
2106.55 1514
2106.98 1402
2107.41 1445
2107.85 1491
2108.28 1479
2108.71 1471
2109.14 1637
2109.58 1630
2110.01 1541
2110.44 1675
2110.88 1829
2111.31 1816
2111.74 1629
2112.18 1664
2112.61 1469
2113.04 1580
2113.48 1522
2113.91 1401
2114.34 1548
2114.78 1641
2115.21 1720
2115.64 1560
2116.08 1445
2116.51 1479
2116.94 1560
2117.38 1405
2117.81 1428
2118.24 1607
2118.68 1441
2119.11 1297
2119.55 1308
2119.98 1446
2120.41 1516
2120.85 1595
2121.28 1401
2121.72 1490
2122.15 1456
2122.58 1463
2123.02 1507
2123.45 1472
2123.89 1355
2124.32 1510
2124.75 1576
2125.19 1519
2125.62 1271
2126.06 1396
2126.49 1562
2126.93 1344
2127.36 1295
2127.80 1429
2128.23 1446
2128.67 1435
2129.10 1293
2129.54 1354
2129.97 1578
2130.41 1458
2130.84 1545
2131.28 1765
2131.71 1761
2132.15 1589
2132.58 1570
2133.02 1544
2133.45 1593
2133.89 1633
2134.32 1757
2134.76 1725
2135.19 1546
2135.63 1620
2136.06 1671
2136.50 1606
2136.94 1447
2137.37 1510
2137.81 1551
2138.24 1462
2138.68 1544
2139.12 1545
2139.55 1658
2139.99 1612
2140.42 1748
2140.86 1681
2141.30 1614
2141.73 1611
2142.17 1512
2142.60 1569
2143.04 1560
2143.48 1508
2143.91 1512
2144.35 1414
2144.79 1424
2145.22 1327
2145.66 1372
2146.09 1314
2146.53 1439
2146.97 1494
2147.40 1406
2147.84 1482
2148.28 1515
2148.72 1642
2149.15 1773
2149.59 1789
2150.03 1854
2150.46 1948
2150.90 2110
2151.34 2118
2151.77 2010
2152.21 2122
2152.65 2136
2153.09 2011
2153.52 1994
2153.96 1866
2154.40 1672
2154.84 1747
2155.27 1703
2155.71 1598
2156.15 1542
2156.59 1425
2157.02 1645
2157.46 1516
2157.90 1526
2158.34 1528
2158.78 1559
2159.21 1382
2159.65 1493
2160.09 1454
2160.53 1414
2160.97 1414
2161.40 1334
2161.84 1331
2162.28 1436
2162.72 1484
2163.16 1604
2163.59 1529
2164.03 1432
2164.47 1425
2164.91 1408
2165.35 1474
2165.79 1643
2166.23 1573
2166.66 1427
2167.10 1487
2167.54 1464
2167.98 1417
2168.42 1479
2168.86 1516
2169.30 1560
2169.74 1508
2170.18 1709
2170.61 1631
2171.05 1616
2171.49 1562
2171.93 1572
2172.37 1799
2172.81 1980
2173.25 1915
2173.69 1986
2174.13 1720
2174.57 1611
2175.01 1771
2175.45 1789
2175.89 1859
2176.33 1798
2176.77 1609
2177.21 1717
2177.65 1959
2178.09 1915
2178.53 1885
2178.97 2005
2179.41 1898
2179.85 1799
2180.29 1851
2180.73 1896
2181.17 1676
2181.61 1677
2182.05 1712
2182.49 1847
2182.93 1744
2183.37 1553
2183.81 1466
2184.25 1437
2184.69 1444
2185.13 1355
2185.57 1461
2186.01 1459
2186.45 1428
2186.89 1552
2187.33 1614
2187.77 1688
2188.21 1746
2188.65 1863
2189.10 1980
2189.54 1950
2189.98 1771
2190.42 1760
2190.86 1825
2191.30 2067
2191.74 1892
2192.18 1597
2192.62 1737
2193.07 1811
2193.51 1988
2193.95 1706
2194.39 1773
2194.83 1566
2195.27 1661
2195.71 1567
2196.16 1808
2196.60 1845
2197.04 1824
2197.48 1824
2197.92 1705
2198.37 1602
2198.81 1715
2199.25 1798
2199.69 1727
2200.13 1618
2200.58 1700
2201.02 1686
2201.46 1756
2201.90 1756
2202.34 1713
2202.79 1848
2203.23 1734
2203.67 1541
2204.11 1658
2204.56 1469
2205.00 1481
2205.44 1789
2205.88 1671
2206.33 1571
2206.77 1680
2207.21 1761
2207.65 1837
2208.10 1800
2208.54 1746
2208.98 1697
2209.43 1765
2209.87 1803
2210.31 1929
2210.76 1847
2211.20 1808
2211.64 1889
2212.09 1757
2212.53 1691
2212.97 1717
2213.42 1684
2213.86 1497
2214.30 1729
2214.75 1799
2215.19 1843
2215.63 1673
2216.08 1694
2216.52 1805
2216.96 1685
2217.41 1667
2217.85 1586
2218.30 1624
2218.74 1531
2219.18 1554
2219.63 1519
2220.07 1645
2220.52 1410
2220.96 1537
2221.40 1600
2221.85 1677
2222.29 1727
2222.74 1788
2223.18 2110
2223.63 2277
2224.07 2325
2224.51 2447
2224.96 2601
2225.40 2570
2225.85 2521
2226.29 2643
2226.74 2554
2227.18 2563
2227.63 2303
2228.07 2615
2228.52 2327
2228.96 2101
2229.41 2045
2229.85 1914
2230.30 2057
2230.74 1862
2231.19 1847
2231.63 1924
2232.08 1739
2232.52 1827
2232.97 1833
2233.41 1798
2233.86 1895
2234.30 1961
2234.75 1934
2235.20 2049
2235.64 1952
2236.09 1856
2236.53 1829
2236.98 1853
2237.42 1787
2237.87 1994
2238.32 1927
2238.76 1764
2239.21 1834
2239.65 1770
2240.10 1832
2240.55 1919
2240.99 1920
2241.44 1984
2241.88 2031
2242.33 1922
2242.78 1923
2243.22 1879
2243.67 1993
2244.12 1767
2244.56 1658
2245.01 1669
2245.46 1685
2245.90 1607
2246.35 1566
2246.80 1699
2247.24 1391
2247.69 1633
2248.14 1642
2248.58 1546
2249.03 1580
2249.48 1515
2249.92 1658
2250.37 1764
2250.82 1675
2251.27 1648
2251.71 1666
2252.16 1581
2252.61 1554
2253.05 1584
2253.50 1716
2253.95 1785
2254.40 1691
2254.84 1636
2255.29 1582
2255.74 1541
2256.19 1443
2256.64 1462
2257.08 1568
2257.53 1623
2257.98 1644
2258.43 1485
2258.87 1599
2259.32 1541
2259.77 1581
2260.22 1661
2260.67 1491
2261.11 1660
2261.56 1755
2262.01 1709
2262.46 1778
2262.91 1723
2263.36 1594
2263.80 1941
2264.25 1918
2264.70 2007
2265.15 2028
2265.60 2047
2266.05 1792
2266.50 1763
2266.94 1788
2267.39 1960
2267.84 1984
2268.29 1942
2268.74 1850
2269.19 1946
2269.64 2241
2270.09 2053
2270.54 1997
2270.99 2027
2271.43 2054
2271.88 1933
2272.33 2279
2272.78 2169
2273.23 1991
2273.68 1930
2274.13 1936
2274.58 1783
2275.03 1861
2275.48 1940
2275.93 1753
2276.38 1647
2276.83 1723
2277.28 1711
2277.73 1681
2278.18 1816
2278.63 1769
2279.08 1671
2279.53 1643
2279.98 1765
2280.43 1856
2280.88 1810
2281.33 1728
2281.78 1894
2282.23 2002
2282.68 1961
2283.13 2119
2283.58 1997
2284.03 2067
2284.48 2098
2284.93 2145
2285.38 2054
2285.83 2071
2286.28 1874
2286.73 1966
2287.18 1849
2287.63 1743
2288.08 1821
2288.54 2052
2288.99 1982
2289.44 1970
2289.89 2329
2290.34 2532
2290.79 2742
2291.24 3194
2291.69 3050
2292.14 3012
2292.60 3200
2293.05 3268
2293.50 3218
2293.95 3042
2294.40 2926
2294.85 2861
2295.30 2587
2295.76 2622
2296.21 2584
2296.66 2476
2297.11 2266
2297.56 2094
2298.01 2188
2298.47 1950
2298.92 1918
2299.37 1935
2299.82 1833
2300.27 1821
2300.73 1749
2301.18 1667
2301.63 1583
2302.08 1570
2302.53 1621
2302.99 1642
2303.44 1762
2303.89 1658
2304.34 1766
2304.80 1633
2305.25 1618
2305.70 1817
2306.15 1816
2306.61 1543
2307.06 1663
2307.51 1692
2307.96 1890
2308.42 1953
2308.87 1874
2309.32 1681
2309.78 1850
2310.23 1904
2310.68 2008
2311.14 1955
2311.59 2038
2312.04 2187
2312.49 2183
2312.95 2220
2313.40 2056
2313.85 2043
2314.31 1982
2314.76 1958
2315.22 1759
2315.67 1797
2316.12 1728
2316.58 1780
2317.03 1855
2317.48 1810
2317.94 1650
2318.39 1746
2318.84 1762
2319.30 1682
2319.75 1759
2320.21 1807
2320.66 1811
2321.11 1808
2321.57 1726
2322.02 1826
2322.48 1773
2322.93 1867
2323.39 1942
2323.84 1803
2324.29 1709
2324.75 1648
2325.20 1792
2325.66 1802
2326.11 1885
2326.57 1898
2327.02 1874
2327.48 2116
2327.93 2043
2328.39 1863
2328.84 1806
2329.30 1778
2329.75 1858
2330.21 2025
2330.66 1832
2331.12 1934
2331.57 2035
2332.03 2125
2332.48 2049
2332.94 1975
2333.39 1705
2333.85 2008
2334.30 1854
2334.76 1767
2335.21 1892
2335.67 1847
2336.12 1754
2336.58 1830
2337.03 1835
2337.49 1767
2337.95 1614
2338.40 1553
2338.86 1857
2339.31 1755
2339.77 1511
2340.23 1772
2340.68 1971
2341.14 2049
2341.59 2008
2342.05 2008
2342.51 1970
2342.96 1955
2343.42 1897
2343.87 2030
2344.33 2131
2344.79 2085
2345.24 2074
2345.70 2008
2346.16 2016
2346.61 2028
2347.07 1892
2347.53 1955
2347.98 1895
2348.44 1944
2348.90 1950
2349.35 2111
2349.81 2027
2350.27 2047
2350.72 2112
2351.18 2195
2351.64 1974
2352.10 1838
2352.55 1924
2353.01 1800
2353.47 1641
2353.92 1917
2354.38 1806
2354.84 1948
2355.30 1655
2355.75 1808
2356.21 1749
2356.67 1635
2357.13 1496
2357.58 1561
2358.04 1588
2358.50 1664
2358.96 1687
2359.41 1706
2359.87 1805
2360.33 1703
2360.79 1738
2361.25 1762
2361.70 1808
2362.16 1889
2362.62 1994
2363.08 1932
2363.54 1956
2363.99 2040
2364.45 1930
2364.91 1948
2365.37 1860
2365.83 1821
2366.29 1943
2366.75 1788
2367.20 1918
2367.66 1931
2368.12 1951
2368.58 2066
2369.04 1934
2369.50 2059
2369.96 1865
2370.42 1909
2370.87 2004
2371.33 1863
2371.79 1961
2372.25 1887
2372.71 1837
2373.17 1774
2373.63 1766
2374.09 1834
2374.55 1725
2375.01 1792
2375.47 1789
2375.92 1700
2376.38 1693
2376.84 1836
2377.30 1826
2377.76 1785
2378.22 1800
2378.68 1895
2379.14 1775
2379.60 1727
2380.06 1842
2380.52 1779
2380.98 1707
2381.44 1731
2381.90 1919
2382.36 1782
2382.82 1638
2383.28 1763
2383.74 1791
2384.20 1665
2384.66 1684
2385.12 1692
2385.58 1702
2386.04 1605
2386.50 1564
2386.96 1746
2387.42 1711
2387.88 1637
2388.35 1678
2388.81 1694
2389.27 1750
2389.73 1731
2390.19 1689
2390.65 1785
2391.11 1676
2391.57 1601
2392.03 1626
2392.49 1566
2392.95 1696
2393.42 1617
2393.88 1513
2394.34 1512
2394.80 1533
2395.26 1590
2395.72 1778
2396.18 1680
2396.64 1685
2397.11 1495
2397.57 1697
2398.03 1672
2398.49 1695
2398.95 1718
2399.41 1525
2399.88 1709
2400.34 1716
2400.80 1716
2401.26 1641
2401.72 1727
2402.18 1687
2402.65 1567
2403.11 1624
2403.57 1641
2404.03 1709
2404.49 1638
2404.96 1670
2405.42 1833
2405.88 1642
2406.34 1745
2406.81 1754
2407.27 1774
2407.73 1940
2408.19 1994
2408.66 1722
2409.12 1717
2409.58 1711
2410.04 1670
2410.51 1922
2410.97 1650
2411.43 1573
2411.90 1488
2412.36 1530
2412.82 1526
2413.28 1501
2413.75 1555
2414.21 1637
2414.67 1513
2415.14 1446
2415.60 1732
2416.06 1713
2416.53 1888
2416.99 1868
2417.45 1897
2417.92 1879
2418.38 1931
2418.84 2016
2419.31 2180
2419.77 2165
2420.23 2142
2420.70 2223
2421.16 2117
2421.63 2119
2422.09 1961
2422.55 1962
2423.02 1927
2423.48 1710
2423.95 1976
2424.41 1911
2424.87 2006
2425.34 2084
2425.80 1975
2426.27 2207
2426.73 2338
2427.20 2445
2427.66 2475
2428.12 2720
2428.59 2770
2429.05 2713
2429.52 2672
2429.98 2699
2430.45 2653
2430.91 2383
2431.38 2405
2431.84 2248
2432.31 2161
2432.77 1991
2433.24 1707
2433.70 1821
2434.17 1776
2434.63 1952
2435.10 1931
2435.56 1914
2436.03 1748
2436.49 1766
2436.96 1875
2437.42 1714
2437.89 1932
2438.35 1809
2438.82 1895
2439.28 1878
2439.75 1937
2440.21 1982
2440.68 2293
2441.15 2398
2441.61 2509
2442.08 2269
2442.54 2428
2443.01 2391
2443.48 2526
2443.94 2368
2444.41 2264
2444.87 2096
2445.34 2047
2445.81 2003
2446.27 1857
2446.74 1655
2447.20 1717
2447.67 1809
2448.14 1848
2448.60 2045
2449.07 1753
2449.54 1602
2450.00 1686
2450.47 1674
2450.94 1561
2451.40 1670
2451.87 1785
2452.34 1630
2452.80 1536
2453.27 1561
2453.74 1601
2454.20 1773
2454.67 1684
2455.14 1709
2455.60 1672
2456.07 1836
2456.54 1610
2457.01 1695
2457.47 1701
2457.94 1743
2458.41 1716
2458.87 1664
2459.34 1608
2459.81 1567
2460.28 1665
2460.74 1665
2461.21 1633
2461.68 1716
2462.15 1636
2462.62 1425
2463.08 1544
2463.55 1518
2464.02 1667
2464.49 1686
2464.95 1742
2465.42 1912
2465.89 1878
2466.36 1692
2466.83 1783
2467.29 1907
2467.76 1924
2468.23 1905
2468.70 2064
2469.17 1940
2469.64 1919
2470.10 1898
2470.57 2057
2471.04 1999
2471.51 1965
2471.98 1781
2472.45 1805
2472.92 1843
2473.39 1847
2473.85 1779
2474.32 1667
2474.79 1733
2475.26 1745
2475.73 1604
2476.20 1539
2476.67 1753
2477.14 1651
2477.61 1724
2478.08 1646
2478.54 1770
2479.01 1792
2479.48 1874
2479.95 2068
2480.42 2045
2480.89 1998
2481.36 2033
2481.83 2136
2482.30 2102
2482.77 1906
2483.24 1873
2483.71 1806
2484.18 1814
2484.65 2024
2485.12 1998
2485.59 1844
2486.06 1627
2486.53 1828
2487.00 1645
2487.47 1694
2487.94 1703
2488.41 1582
2488.88 1779
2489.35 1774
2489.82 1641
2490.29 1884
2490.76 1572
2491.23 1534
2491.70 1619
2492.17 1563
2492.64 1531
2493.11 1588
2493.58 1647
2494.05 1688
2494.52 1797
2495.00 1654
2495.47 1743
2495.94 1783
2496.41 1814
2496.88 1785
2497.35 1775
2497.82 1818
2498.29 1930
2498.76 1837
2499.23 1810
2499.71 2063
2500.18 1941
2500.65 1924
2501.12 2012
2501.59 1835
2502.06 1824
2502.53 1661
2503.01 1574
2503.48 1576
2503.95 1710
2504.42 1762
2504.89 1813
2505.36 1760
2505.84 1769
2506.31 1741
2506.78 1819
2507.25 1771
2507.72 1985
2508.20 1973
2508.67 1937
2509.14 1874
2509.61 2044
2510.08 1995
2510.56 1889
2511.03 1925
2511.50 1812
2511.97 1862
2512.45 1834
2512.92 1811
2513.39 1899
2513.86 1827
2514.34 1954
2514.81 1983
2515.28 1748
2515.75 1861
2516.23 1974
2516.70 1800
2517.17 1802
2517.65 1907
2518.12 1938
2518.59 1832
2519.07 1756
2519.54 1763
2520.01 1750
2520.48 1607
2520.96 1655
2521.43 1616
2521.90 1658
2522.38 1568
2522.85 1634
2523.32 1590
2523.80 1577
2524.27 1541
2524.75 1703
2525.22 1585
2525.69 1532
2526.17 1710
2526.64 1759
2527.11 1633
2527.59 1573
2528.06 1682
2528.54 1533
2529.01 1651
2529.48 1699
2529.96 1909
2530.43 1725
2530.91 1544
2531.38 1794
2531.85 1740
2532.33 1633
2532.80 1799
2533.28 1822
2533.75 1794
2534.23 1694
2534.70 1776
2535.18 1753
2535.65 1779
2536.12 1785
2536.60 1826
2537.07 1761
2537.55 1825
2538.02 1773
2538.50 1831
2538.97 1651
2539.45 1662
2539.92 1837
2540.40 1759
2540.87 1760
2541.35 1665
2541.82 1561
2542.30 1494
2542.77 1541
2543.25 1687
2543.73 1718
2544.20 1463
2544.68 1782
2545.15 1894
2545.63 1770
2546.10 1893
2546.58 1900
2547.05 1928
2547.53 1907
2548.01 1935
2548.48 2427
2548.96 2562
2549.43 2793
2549.91 2551
2550.39 2451
2550.86 2366
2551.34 2214
2551.81 2128
2552.29 2132
2552.77 2090
2553.24 2087
2553.72 2130
2554.20 2136
2554.67 2169
2555.15 2257
2555.62 2411
2556.10 2405
2556.58 2187
2557.05 2428
2557.53 2508
2558.01 2272
2558.48 2450
2558.96 2080
2559.44 2083
2559.91 2026
2560.39 1952
2560.87 1713
2561.35 1844
2561.82 1872
2562.30 1668
2562.78 1698
2563.25 1557
2563.73 1476
2564.21 1501
2564.69 1572
2565.16 1594
2565.64 1566
2566.12 1566
2566.60 1484
2567.07 1548
2567.55 1466
2568.03 1542
2568.51 1666
2568.98 1655
2569.46 1765
2569.94 1720
2570.42 1667
2570.90 1486
2571.37 1446
2571.85 1470
2572.33 1607
2572.81 1476
2573.29 1656
2573.76 1572
2574.24 1645
2574.72 1538
2575.20 1632
2575.68 1578
2576.16 1501
2576.63 1505
2577.11 1478
2577.59 1472
2578.07 1546
2578.55 1333
2579.03 1360
2579.51 1542
2579.98 1414
2580.46 1549
2580.94 1644
2581.42 1635
2581.90 1689
2582.38 1509
2582.86 1566
2583.34 1568
2583.82 1505
2584.30 1519
2584.77 1486
2585.25 1534
2585.73 1510
2586.21 1557
2586.69 1373
2587.17 1522
2587.65 1588
2588.13 1577
2588.61 1611
2589.09 1545
2589.57 1699
2590.05 1613
2590.53 1558
2591.01 1654
2591.49 1774
2591.97 1762
2592.45 1679
2592.93 1675
2593.41 1789
2593.89 1759
2594.37 1753
2594.85 1858
2595.33 1907
2595.81 1881
2596.29 1825
2596.77 1735
2597.25 1727
2597.73 1746
2598.21 1789
2598.69 2064
2599.17 1931
2599.65 1740
2600.13 1818
2600.61 1772
2601.09 1677
2601.57 1779
2602.06 1740
2602.54 1755
2603.02 1707
2603.50 1494
2603.98 1518
2604.46 1491
2604.94 1691
2605.42 1735
2605.90 1652
2606.38 1528
2606.87 1626
2607.35 1610
2607.83 1689
2608.31 1702
2608.79 1957
2609.27 1885
2609.75 1876
2610.24 1957
2610.72 1877
2611.20 2014
2611.68 2155
2612.16 2195
2612.64 2151
2613.13 1869
2613.61 1932
2614.09 2050
2614.57 2011
2615.05 1849
2615.54 1833
2616.02 1826
2616.50 1978
2616.98 1750
2617.46 1859
2617.95 1569
2618.43 1851
2618.91 1641
2619.39 1554
2619.88 1567
2620.36 1505
2620.84 1639
2621.32 1651
2621.81 1618
2622.29 1502
2622.77 1509
2623.26 1513
2623.74 1534
2624.22 1451
2624.70 1745
2625.19 1749
2625.67 1706
2626.15 1511
2626.64 1639
2627.12 1769
2627.60 1792
2628.09 1788
2628.57 1857
2629.05 1668
2629.54 1735
2630.02 1896
2630.50 1693
2630.99 1532
2631.47 1601
2631.95 1751
2632.44 1750
2632.92 1635
2633.40 1711
2633.89 1775
2634.37 1857
2634.85 1721
2635.34 1477
2635.82 1564
2636.31 1635
2636.79 1734
2637.27 1689
2637.76 1538
2638.24 1640
2638.73 1537
2639.21 1435
2639.70 1501
2640.18 1738
2640.66 1698
2641.15 1668
2641.63 1723
2642.12 1643
2642.60 1762
2643.09 1594
2643.57 1747
2644.06 1729
2644.54 1718
2645.03 1800
2645.51 1877
2646.00 1704
2646.48 1600
2646.97 1547
2647.45 1440
2647.94 1656
2648.42 1744
2648.91 1749
2649.39 1823
2649.88 1814
2650.36 1657
2650.85 1574
2651.33 1593
2651.82 1661
2652.30 1547
2652.79 1697
2653.27 1901
2653.76 1682
2654.24 1606
2654.73 1666
2655.22 1642
2655.70 1560
2656.19 1702
2656.67 1608
2657.16 1702
2657.65 1703
2658.13 1601
2658.62 1582
2659.10 1505
2659.59 1427
2660.08 1469
2660.56 1584
2661.05 1464
2661.53 1572
2662.02 1578
2662.51 1413
2662.99 1542
2663.48 1519
2663.97 1587
2664.45 1386
2664.94 1511
2665.43 1535
2665.91 1484
2666.40 1550
2666.89 1631
2667.37 1607
2667.86 1630
2668.35 1729
2668.83 1746
2669.32 1704
2669.81 1557
2670.29 1605
2670.78 1489
2671.27 1485
2671.76 1636
2672.24 1689
2672.73 1641
2673.22 1629
2673.71 1787
2674.19 1729
2674.68 1736
2675.17 1807
2675.66 1778
2676.14 1954
2676.63 2054
2677.12 2088
2677.61 1848
2678.09 1950
2678.58 1851
2679.07 1836
2679.56 2006
2680.05 1796
2680.53 1941
2681.02 1938
2681.51 2184
2682.00 2259
2682.49 2307
2682.97 2413
2683.46 2332
2683.95 2179
2684.44 2214
2684.93 2505
2685.42 2391
2685.91 2289
2686.39 2207
2686.88 2194
2687.37 2240
2687.86 2108
2688.35 2065
2688.84 1962
2689.33 1983
2689.81 1875
2690.30 1768
2690.79 1808
2691.28 1704
2691.77 1602
2692.26 1644
2692.75 1475
2693.24 1604
2693.73 1798
2694.22 1626
2694.71 1609
2695.20 1567
2695.68 1686
2696.17 1768
2696.66 1664
2697.15 1629
2697.64 1651
2698.13 1673
2698.62 1782
2699.11 1696
2699.60 1715
2700.09 1837
2700.58 1905
2701.07 1732
2701.56 1817
2702.05 1807
2702.54 1680
2703.03 1728
2703.52 1725
2704.01 1855
2704.50 1904
2704.99 1887
2705.48 1760
2705.97 1767
2706.46 1833
2706.95 1684
2707.44 1768
2707.93 1631
2708.42 1672
2708.92 1605
2709.41 1597
2709.90 1583
2710.39 1590
2710.88 1651
2711.37 1667
2711.86 1605
2712.35 1603
2712.84 1562
2713.33 1712
2713.82 1724
2714.31 1574
2714.81 1662
2715.30 1517
2715.79 1497
2716.28 1529
2716.77 1333
2717.26 1501
2717.75 1654
2718.24 1746
2718.74 1624
2719.23 1784
2719.72 1683
2720.21 1667
2720.70 1754
2721.19 1854
2721.69 1696
2722.18 1872
2722.67 1914
2723.16 1854
2723.65 1751
2724.15 1804
2724.64 2051
2725.13 2087
2725.62 1953
2726.11 1837
2726.61 1893
2727.10 1777
2727.59 1658
2728.08 1806
2728.58 1612
2729.07 1679
2729.56 1783
2730.05 1845
2730.55 1603
2731.04 1712
2731.53 1708
2732.02 1610
2732.52 1583
2733.01 1518
2733.50 1577
2733.99 1552
2734.49 1667
2734.98 1720
2735.47 1691
2735.97 1827
2736.46 1755
2736.95 1712
2737.45 1652
2737.94 1767
2738.43 1826
2738.93 1799
2739.42 1843
2739.91 1800
2740.41 1773
2740.90 1697
2741.39 1620
2741.89 1663
2742.38 1686
2742.87 1722
2743.37 1664
2743.86 1659
2744.36 1643
2744.85 1648
2745.34 1684
2745.84 1639
2746.33 1531
2746.82 1421
2747.32 1526
2747.81 1587
2748.31 1635
2748.80 1642
2749.30 1528
2749.79 1576
2750.28 1585
2750.78 1510
2751.27 1623
2751.77 1670
2752.26 1687
2752.76 1807
2753.25 1788
2753.75 1971
2754.24 1897
2754.74 1777
2755.23 1854
2755.72 1959
2756.22 1907
2756.71 1798
2757.21 1797
2757.70 1730
2758.20 1662
2758.69 1855
2759.19 1593
2759.69 1685
2760.18 1675
2760.68 1527
2761.17 1549
2761.67 1834
2762.16 1636
2762.66 1748
2763.15 1720
2763.65 1718
2764.14 1613
2764.64 1471
2765.14 1566
2765.63 1521
2766.13 1513
2766.62 1469
2767.12 1653
2767.61 1666
2768.11 1566
2768.61 1771
2769.10 1814
2769.60 1684
2770.09 1557
2770.59 1694
2771.09 1682
2771.58 1654
2772.08 1810
2772.58 1744
2773.07 1872
2773.57 1744
2774.06 1873
2774.56 1919
2775.06 1888
2775.55 1772
2776.05 1785
2776.55 1819
2777.04 1947
2777.54 1956
2778.04 2177
2778.54 2062
2779.03 1939
2779.53 2048
2780.03 2039
2780.52 1921
2781.02 1913
2781.52 1813
2782.01 1984
2782.51 1651
2783.01 1568
2783.51 1709
2784.00 1794
2784.50 1701
2785.00 1690
2785.50 1799
2785.99 1785
2786.49 1672
2786.99 1649
2787.49 1663
2787.98 1684
2788.48 1711
2788.98 1722
2789.48 1712
2789.98 1709
2790.47 1559
2790.97 1727
2791.47 1644
2791.97 1518
2792.47 1609
2792.96 1610
2793.46 1530
2793.96 1637
2794.46 1920
2794.96 1740
2795.46 1698
2795.95 1830
2796.45 1934
2796.95 1977
2797.45 2185
2797.95 2344
2798.45 2151
2798.95 2366
2799.44 2543
2799.94 2382
2800.44 2438
2800.94 2346
2801.44 2182
2801.94 2196
2802.44 1873
2802.94 1907
2803.44 1889
2803.93 1841
2804.43 1964
2804.93 1843
2805.43 2021
2805.93 2286
2806.43 2250
2806.93 2134
2807.43 2161
2807.93 2601
2808.43 2628
2808.93 2852
2809.43 3015
2809.93 3133
2810.43 3322
2810.93 3179
2811.43 3153
2811.93 2935
2812.43 2948
2812.93 2754
2813.43 2620
2813.93 2290
2814.43 2246
2814.93 2277
2815.43 1916
2815.93 1920
2816.43 1804
2816.93 1766
2817.43 1614
2817.93 1666
2818.43 1961
2818.93 1941
2819.43 1682
2819.93 1686
2820.43 1673
2820.93 1577
2821.43 1529
2821.93 1576
2822.43 1538
2822.94 1465
2823.44 1580
2823.94 1710
2824.44 1738
2824.94 1597
2825.44 1722
2825.94 1891
2826.44 1875
2826.94 1832
2827.44 1733
2827.95 1774
2828.45 1724
2828.95 1906
2829.45 1844
2829.95 1898
2830.45 1847
2830.95 2122
2831.46 2021
2831.96 2061
2832.46 2059
2832.96 2087
2833.46 2022
2833.97 2230
2834.47 2351
2834.97 2283
2835.47 2213
2835.97 2128
2836.47 2107
2836.98 2249
2837.48 2025
2837.98 1949
2838.48 2073
2838.99 1943
2839.49 1869
2839.99 1732
2840.49 1751
2841.00 1716
2841.50 1739
2842.00 1676
2842.50 1591
2843.01 1676
2843.51 1705
2844.01 1536
2844.51 1726
2845.02 1788
2845.52 1720
2846.02 1716
2846.52 1772
2847.03 1918
2847.53 1800
2848.03 1819
2848.54 1873
2849.04 1812
2849.54 1816
2850.05 1870
2850.55 1801
2851.05 1741
2851.56 1808
2852.06 1834
2852.56 1750
2853.07 1670
2853.57 1705
2854.07 1586
2854.58 1665
2855.08 1727
2855.59 1632
2856.09 1551
2856.59 1811
2857.10 1706
2857.60 1769
2858.10 1646
2858.61 1719
2859.11 1848
2859.62 1850
2860.12 1672
2860.63 1561
2861.13 1755
2861.63 1676
2862.14 1671
2862.64 1617
2863.15 1751
2863.65 1715
2864.16 1705
2864.66 1630
2865.16 1534
2865.67 1548
2866.17 1572
2866.68 1509
2867.18 1793
2867.69 1736
2868.19 1574
2868.70 1617
2869.20 1522
2869.71 1591
2870.21 1580
2870.72 1620
2871.22 1612
2871.73 1560
2872.23 1666
2872.74 1783
2873.24 1778
2873.75 1727
2874.25 1565
2874.76 1683
2875.27 1748
2875.77 1639
2876.28 1541
2876.78 1497
2877.29 1583
2877.79 1657
2878.30 1639
2878.81 1651
2879.31 1775
2879.82 1842
2880.32 1837
2880.83 1649
2881.33 1635
2881.84 1642
2882.35 1525
2882.85 1673
2883.36 1841
2883.87 1815
2884.37 1783
2884.88 1820
2885.38 1973
2885.89 1951
2886.40 1981
2886.90 1994
2887.41 1950
2887.92 1972
2888.42 2010
2888.93 2133
2889.44 2255
2889.94 2174
2890.45 2353
2890.96 2258
2891.46 2121
2891.97 1986
2892.48 1821
2892.98 1778
2893.49 1680
2894.00 1760
2894.51 2040
2895.01 1818
2895.52 1783
2896.03 1856
2896.54 1749
2897.04 2021
2897.55 2138
2898.06 1864
2898.57 1898
2899.07 1760
2899.58 1716
2900.09 1906
2900.60 1888
2901.10 1813
2901.61 1816
2902.12 1656
2902.63 1665
2903.13 1952
2903.64 1879
2904.15 1813
2904.66 1712
2905.17 1775
2905.68 2007
2906.18 2109
2906.69 1933
2907.20 1896
2907.71 2031
2908.22 2117
2908.72 2107
2909.23 2138
2909.74 1989
2910.25 2086
2910.76 1853
2911.27 1914
2911.78 2009
2912.28 1874
2912.79 1671
2913.30 1770
2913.81 1898
2914.32 1790
2914.83 1715
2915.34 2102
2915.85 2028
2916.36 1882
2916.87 1644
2917.37 1859
2917.88 1842
2918.39 1745
2918.90 1721
2919.41 1750
2919.92 1622
2920.43 1854
2920.94 1874
2921.45 1662
2921.96 1618
2922.47 1756
2922.98 1845
2923.49 1893
2924.00 1961
2924.51 2210
2925.02 2391
2925.53 2386
2926.04 2671
2926.55 2731
2927.06 2893
2927.57 2834
2928.08 2699
2928.59 2785
2929.10 2746
2929.61 2689
2930.12 2282
2930.63 2317
2931.14 2059
2931.65 1744
2932.16 1739
2932.67 1768
2933.18 1675
2933.69 1798
2934.20 1681
2934.71 1721
2935.22 1666
2935.73 1700
2936.24 1591
2936.76 1635
2937.27 1788
2937.78 1704
2938.29 1820
2938.80 1901
2939.31 1997
2939.82 1864
2940.33 1952
2940.84 1904
2941.36 1814
2941.87 1747
2942.38 1808
2942.89 1729
2943.40 1718
2943.91 1797
2944.42 1743
2944.94 1854
2945.45 1876
2945.96 1865
2946.47 1965
2946.98 2065
2947.49 2175
2948.01 2193
2948.52 2109
2949.03 2065
2949.54 2088
2950.05 1919
2950.57 1801
2951.08 1895
2951.59 1834
2952.10 1856
2952.61 1811
2953.13 1651
2953.64 1725
2954.15 1918
2954.66 1821
2955.18 1697
2955.69 1583
2956.20 1660
2956.71 1514
2957.23 1775
2957.74 1736
2958.25 1808
2958.76 1700
2959.28 1759
2959.79 1694
2960.30 1795
2960.82 1773
2961.33 1816
2961.84 1810
2962.36 1877
2962.87 2011
2963.38 2113
2963.89 2170
2964.41 2123
2964.92 2100
2965.43 1890
2965.95 1990
2966.46 1840
2966.97 1729
2967.49 1790
2968.00 1651
2968.52 1769
2969.03 1711
2969.54 1539
2970.06 1620
2970.57 1653
2971.08 1575
2971.60 1471
2972.11 1537
2972.63 1794
2973.14 1643
2973.65 1593
2974.17 1551
2974.68 1456
2975.20 1581
2975.71 1580
2976.23 1520
2976.74 1569
2977.25 1605
2977.77 1615
2978.28 1661
2978.80 1564
2979.31 1739
2979.83 1765
2980.34 1668
2980.86 1686
2981.37 1625
2981.89 1712
2982.40 1958
2982.91 1723
2983.43 1619
2983.94 1651
2984.46 1899
2984.97 2002
2985.49 1910
2986.00 1823
2986.52 1786
2987.04 1880
2987.55 1922
2988.07 1845
2988.58 1928
2989.10 1935
2989.61 1838
2990.13 1958
2990.64 1895
2991.16 1839
2991.67 1975
2992.19 2041
2992.71 2166
2993.22 2178
2993.74 2067
2994.25 2057
2994.77 2253
2995.28 2299
2995.80 2434
2996.32 2562
2996.83 2437
2997.35 2254
2997.87 2281
2998.38 2468
2998.90 2729
2999.41 2806
2999.93 2575
3000.45 2622
3000.96 2822
3001.48 2628
3002.00 2494
3002.51 2557
3003.03 2551
3003.55 2352
3004.06 2357
3004.58 2606
3005.10 2419
3005.61 2279
3006.13 2258
3006.65 2146
3007.16 2403
3007.68 2377
3008.20 2218
3008.71 2210
3009.23 2164
3009.75 2118
3010.27 1944
3010.78 1698
3011.30 1801
3011.82 1750
3012.34 1744
3012.85 1951
3013.37 1863
3013.89 1708
3014.41 1803
3014.92 1951
3015.44 2077
3015.96 1905
3016.48 2042
3016.99 1925
3017.51 1873
3018.03 2036
3018.55 1896
3019.07 1898
3019.58 2005
3020.10 2061
3020.62 1998
3021.14 1935
3021.66 1997
3022.17 1976
3022.69 1913
3023.21 2075
3023.73 2243
3024.25 2020
3024.77 2210
3025.28 2358
3025.80 2468
3026.32 2365
3026.84 2170
3027.36 2101
3027.88 2043
3028.40 2060
3028.92 1945
3029.43 1895
3029.95 1843
3030.47 1984
3030.99 1915
3031.51 1796
3032.03 1986
3032.55 2101
3033.07 2104
3033.59 1974
3034.11 1967
3034.63 2201
3035.15 2309
3035.66 2545
3036.18 2734
3036.70 2714
3037.22 2813
3037.74 2872
3038.26 2955
3038.78 2962
3039.30 2908
3039.82 2803
3040.34 2426
3040.86 2486
3041.38 2257
3041.90 2156
3042.42 2068
3042.94 2052
3043.46 2044
3043.98 1968
3044.50 1983
3045.02 1877
3045.54 1860
3046.06 1842
3046.58 1813
3047.10 1719
3047.62 1705
3048.14 1856
3048.66 1793
3049.18 1740
3049.71 1818
3050.23 1710
3050.75 1640
3051.27 1752
3051.79 1775
3052.31 1817
3052.83 1907
3053.35 1949
3053.87 2027
3054.39 2028
3054.91 2038
3055.43 1979
3055.96 1780
3056.48 1965
3057.00 1859
3057.52 1822
3058.04 1934
3058.56 1758
3059.08 1843
3059.61 1931
3060.13 1844
3060.65 1881
3061.17 1868
3061.69 1902
3062.21 1914
3062.73 2096
3063.26 1945
3063.78 1987
3064.30 1914
3064.82 2016
3065.34 1970
3065.87 1766
3066.39 1811
3066.91 1794
3067.43 1878
3067.95 2040
3068.48 1941
3069.00 1881
3069.52 1893
3070.04 1891
3070.57 1820
3071.09 1662
3071.61 1780
3072.13 1862
3072.66 1742
3073.18 1878
3073.70 1922
3074.22 2104
3074.75 2130
3075.27 2055
3075.79 2075
3076.32 2101
3076.84 2064
3077.36 2055
3077.88 2123
3078.41 2122
3078.93 2158
3079.45 2163
3079.98 2077
3080.50 2003
3081.02 2143
3081.55 1920
3082.07 1930
3082.59 2042
3083.12 1922
3083.64 1952
3084.16 1765
3084.69 1919
3085.21 1875
3085.73 1719
3086.26 1863
3086.78 1934
3087.31 1845
3087.83 1987
3088.35 1927
3088.88 1790
3089.40 1910
3089.93 1877
3090.45 2019
3090.97 2015
3091.50 1881
3092.02 2177
3092.55 2276
3093.07 1960
3093.60 1996
3094.12 2164
3094.64 2080
3095.17 1949
3095.69 1922
3096.22 1937
3096.74 1981
3097.27 2294
3097.79 2216
3098.32 2129
3098.84 2324
3099.37 2268
3099.89 2220
3100.42 2220
3100.94 2509
3101.47 2593
3101.99 2764
3102.52 3460
3103.04 3361
3103.57 3503
3104.09 4160
3104.62 4320
3105.14 4310
3105.67 4276
3106.19 4151
3106.72 4358
3107.24 4081
3107.77 3357
3108.29 2900
3108.82 2704
3109.35 2595
3109.87 2266
3110.40 2204
3110.92 2304
3111.45 2251
3111.98 2165
3112.50 2412
3113.03 2365
3113.55 2413
3114.08 2354
3114.61 2290
3115.13 2226
3115.66 2138
3116.18 2186
3116.71 2095
3117.24 2008
3117.76 1975
3118.29 1986
3118.82 2019
3119.34 2012
3119.87 1704
3120.40 1781
3120.92 1875
3121.45 1848
3121.98 2013
3122.50 2031
3123.03 2005
3123.56 1798
3124.08 1933
3124.61 2120
3125.14 2062
3125.66 2031
3126.19 1970
3126.72 1899
3127.25 1843
3127.77 1701
3128.30 1865
3128.83 1851
3129.36 1718
3129.88 1763
3130.41 1955
3130.94 1925
3131.46 1925
3131.99 1889
3132.52 1813
3133.05 1623
3133.58 1789
3134.10 1751
3134.63 1678
3135.16 1617
3135.69 1727
3136.21 1743
3136.74 1847
3137.27 1650
3137.80 1657
3138.33 1771
3138.86 1803
3139.38 1715
3139.91 1861
3140.44 1737
3140.97 1714
3141.50 1678
3142.03 1778
3142.55 1905
3143.08 1732
3143.61 1821
3144.14 1801
3144.67 1882
3145.20 1763
3145.73 1770
3146.25 1838
3146.78 1781
3147.31 1867
3147.84 1985
3148.37 1913
3148.90 1978
3149.43 1956
3149.96 2202
3150.49 2210
3151.02 1933
3151.54 2098
3152.07 2029
3152.60 1997
3153.13 1903
3153.66 1868
3154.19 1924
3154.72 1725
3155.25 1585
3155.78 1710
3156.31 1823
3156.84 1974
3157.37 1894
3157.90 1755
3158.43 1851
3158.96 1924
3159.49 1891
3160.02 1909
3160.55 2163
3161.08 2068
3161.61 2060
3162.14 2125
3162.67 2142
3163.20 2055
3163.73 2022
3164.26 1929
3164.79 1877
3165.32 1786
3165.85 1799
3166.38 1709
3166.91 1952
3167.44 1921
3167.97 1906
3168.50 1982
3169.03 1922
3169.57 2019
3170.10 1851
3170.63 1757
3171.16 1762
3171.69 1709
3172.22 1831
3172.75 1791
3173.28 1724
3173.81 1676
3174.34 1671
3174.88 1606
3175.41 1639
3175.94 1647
3176.47 1853
3177.00 1835
3177.53 1833
3178.06 1896
3178.60 1734
3179.13 1765
3179.66 1685
3180.19 1649
3180.72 1717
3181.25 1864
3181.79 1693
3182.32 1828
3182.85 1739
3183.38 1578
3183.91 1759
3184.44 1854
3184.98 1721
3185.51 1661
3186.04 1641
3186.57 1703
3187.11 1562
3187.64 1612
3188.17 1751
3188.70 1708
3189.24 1672
3189.77 1603
3190.30 1776
3190.83 1768
3191.37 2026
3191.90 1779
3192.43 1681
3192.96 1668
3193.50 1601
3194.03 1594
3194.56 1740
3195.09 1592
3195.63 1638
3196.16 1579
3196.69 1715
3197.23 1711
3197.76 1719
3198.29 1855
3198.83 1858
3199.36 1648
3199.89 1736
3200.43 1852
3200.96 1817
3201.49 1822
3202.03 1797
3202.56 1883
3203.09 1869
3203.63 1931
3204.16 1868
3204.69 2027
3205.23 2092
3205.76 1827
3206.30 1959
3206.83 1913
3207.36 1922
3207.90 1925
3208.43 1916
3208.97 1968
3209.50 1764
3210.03 1943
3210.57 1932
3211.10 1902
3211.64 1874
3212.17 2011
3212.70 2122
3213.24 2200
3213.77 2140
3214.31 2155
3214.84 2086
3215.38 1977
3215.91 1903
3216.45 1807
3216.98 1776
3217.52 1763
3218.05 1746
3218.59 1902
3219.12 1820
3219.66 1802
3220.19 1689
3220.73 1599
3221.26 1780
3221.80 1886
3222.33 1775
3222.87 1784
3223.40 1911
3223.94 1957
3224.47 1917
3225.01 1984
3225.54 2023
3226.08 2143
3226.61 2037
3227.15 2095
3227.69 2033
3228.22 1996
3228.76 1789
3229.29 2046
3229.83 2040
3230.36 1887
3230.90 1787
3231.44 1748
3231.97 1890
3232.51 1829
3233.04 1823
3233.58 1672
3234.12 1784
3234.65 1655
3235.19 1720
3235.72 1804
3236.26 1831
3236.80 1834
3237.33 1887
3237.87 1828
3238.41 1911
3238.94 2010
3239.48 2106
3240.02 2172
3240.55 1895
3241.09 1833
3241.63 1957
3242.16 1887
3242.70 2068
3243.24 2020
3243.77 1873
3244.31 2034
3244.85 2016
3245.39 1896
3245.92 1902
3246.46 1804
3247.00 1576
3247.53 1706
3248.07 1801
3248.61 1902
3249.15 1855
3249.68 1801
3250.22 1992
3250.76 1983
3251.30 1975
3251.83 1997
3252.37 2206
3252.91 2093
3253.45 1867
3253.98 2149
3254.52 2125
3255.06 2025
3255.60 1987
3256.14 2065
3256.67 2199
3257.21 2110
3257.75 1970
3258.29 1945
3258.83 2094
3259.37 1954
3259.90 2173
3260.44 2249
3260.98 2254
3261.52 2203
3262.06 2300
3262.60 2541
3263.13 2697
3263.67 2832
3264.21 3071
3264.75 3290
3265.29 3517
3265.83 3512
3266.37 3508
3266.91 3692
3267.44 3805
3267.98 3906
3268.52 4262
3269.06 4288
3269.60 3954
3270.14 3698
3270.68 3756
3271.22 3634
3271.76 2983
3272.30 2887
3272.84 2670
3273.38 2603
3273.91 2282
3274.45 2125
3274.99 2163
3275.53 2235
3276.07 2234
3276.61 2188
3277.15 2295
3277.69 2350
3278.23 2369
3278.77 2271
3279.31 2275
3279.85 2188
3280.39 2328
3280.93 2438
3281.47 2336
3282.01 2242
3282.55 2303
3283.09 2442
3283.63 2261
3284.17 2282
3284.71 2423
3285.25 2525
3285.79 2527
3286.33 2399
3286.87 2404
3287.42 2678
3287.96 2569
3288.50 2563
3289.04 2385
3289.58 2508
3290.12 2465
3290.66 2385
3291.20 2582
3291.74 2529
3292.28 2371
3292.82 2340
3293.36 2426
3293.91 2582
3294.45 2630
3294.99 2707
3295.53 3036
3296.07 3091
3296.61 3303
3297.15 3458
3297.69 3452
3298.24 3176
3298.78 3268
3299.32 3120
3299.86 3059
3300.40 2949
3300.94 2808
3301.49 2761
3302.03 2734
3302.57 2571
3303.11 2462
3303.65 2491
3304.19 2574
3304.74 2405
3305.28 2348
3305.82 2625
3306.36 2480
3306.90 2391
3307.45 2513
3307.99 2606
3308.53 2749
3309.07 2688
3309.62 2651
3310.16 2724
3310.70 2912
3311.24 2838
3311.79 2671
3312.33 2569
3312.87 2723
3313.41 2904
3313.96 2768
3314.50 2765
3315.04 2841
3315.59 2735
3316.13 2673
3316.67 2808
3317.21 3087
3317.76 2852
3318.30 2885
3318.84 2889
3319.39 2719
3319.93 2748
3320.47 2718
3321.02 2925
3321.56 3011
3322.10 2859
3322.65 2814
3323.19 2898
3323.73 2976
3324.28 2769
3324.82 2590
3325.36 2735
3325.91 2749
3326.45 2737
3327.00 2707
3327.54 2810
3328.08 2779
3328.63 2576
3329.17 2609
3329.72 2580
3330.26 2658
3330.80 2564
3331.35 2824
3331.89 3056
3332.44 3509
3332.98 4042
3333.53 4610
3334.07 5608
3334.61 6833
3335.16 8045
3335.70 9076
3336.25 10886
3336.79 12719
3337.34 14466
3337.88 14272
3338.43 14250
3338.97 14464
3339.52 13365
3340.06 11887
3340.61 11044
3341.15 9164
3341.70 7308
3342.24 6359
3342.79 5342
3343.33 4629
3343.88 3946
3344.42 3334
3344.97 2910
3345.51 2880
3346.06 2727
3346.60 2613
3347.15 2617
3347.69 2538
3348.24 2763
3348.78 2699
3349.33 2870
3349.88 2755
3350.42 2883
3350.97 2827
3351.51 2969
3352.06 3026
3352.61 3036
3353.15 2872
3353.70 3001
3354.24 2923
3354.79 2921
3355.34 3035
3355.88 2979
3356.43 2941
3356.97 2918
3357.52 2914
3358.07 2706
3358.61 2518
3359.16 2444
3359.71 2296
3360.25 2349
3360.80 2356
3361.35 2214
3361.89 2145
3362.44 2323
3362.99 2286
3363.53 2251
3364.08 2155
3364.63 2132
3365.17 2188
3365.72 2500
3366.27 2333
3366.81 2264
3367.36 2396
3367.91 2366
3368.46 2271
3369.00 2314
3369.55 2302
3370.10 2417
3370.64 2504
3371.19 2716
3371.74 2679
3372.29 2703
3372.83 2861
3373.38 2947
3373.93 3102
3374.48 3283
3375.03 3565
3375.57 4096
3376.12 3858
3376.67 4090
3377.22 3861
3377.76 3799
3378.31 3486
3378.86 3228
3379.41 3128
3379.96 2873
3380.50 2472
3381.05 2392
3381.60 2285
3382.15 1999
3382.70 2177
3383.25 2001
3383.79 1986
3384.34 2154
3384.89 1887
3385.44 2067
3385.99 2019
3386.54 1972
3387.09 1922
3387.64 2002
3388.18 2109
3388.73 1978
3389.28 1845
3389.83 1897
3390.38 2107
3390.93 1979
3391.48 2032
3392.03 2054
3392.58 1931
3393.13 2085
3393.67 1974
3394.22 1938
3394.77 2111
3395.32 2000
3395.87 1833
3396.42 1841
3396.97 1846
3397.52 1809
3398.07 1757
3398.62 1630
3399.17 1864
3399.72 1789
3400.27 1719
3400.82 1578
3401.37 1774
3401.92 1661
3402.47 1684
3403.02 1642
3403.57 1567
3404.12 1681
3404.67 1772
3405.22 1634
3405.77 1725
3406.32 1812
3406.87 1592
3407.42 1834
3407.97 1811
3408.52 1717
3409.07 1756
3409.62 1918
3410.17 1976
3410.72 2030
3411.27 2096
3411.82 2232
3412.38 2188
3412.93 2339
3413.48 2460
3414.03 2671
3414.58 2650
3415.13 2633
3415.68 2291
3416.23 2340
3416.78 2323
3417.33 2211
3417.89 2169
3418.44 2057
3418.99 1963
3419.54 1789
3420.09 1877
3420.64 1760
3421.19 1627
3421.74 1652
3422.30 1584
3422.85 1753
3423.40 1677
3423.95 1624
3424.50 1737
3425.05 1871
3425.61 1735
3426.16 1940
3426.71 1860
3427.26 1557
3427.81 1566
3428.37 1782
3428.92 1651
3429.47 1693
3430.02 1760
3430.58 1702
3431.13 1619
3431.68 1543
3432.23 1712
3432.78 1673
3433.34 1703
3433.89 1540
3434.44 1751
3434.99 1860
3435.55 1652
3436.10 1572
3436.65 1520
3437.21 1491
3437.76 1584
3438.31 1612
3438.86 1550
3439.42 1723
3439.97 1730
3440.52 1825
3441.08 1790
3441.63 1796
3442.18 1894
3442.74 1851
3443.29 1681
3443.84 1775
3444.40 1792
3444.95 1746
3445.50 1708
3446.06 1838
3446.61 1640
3447.16 1693
3447.72 1718
3448.27 1804
3448.82 1489
3449.38 1474
3449.93 1664
3450.48 1623
3451.04 1512
3451.59 1461
3452.15 1484
3452.70 1408
3453.25 1494
3453.81 1360
3454.36 1594
3454.92 1559
3455.47 1448
3456.03 1457
3456.58 1488
3457.13 1588
3457.69 1503
3458.24 1516
3458.80 1412
3459.35 1356
3459.91 1519
3460.46 1512
3461.02 1493
3461.57 1497
3462.13 1489
3462.68 1506
3463.24 1433
3463.79 1366
3464.34 1507
3464.90 1570
3465.46 1458
3466.01 1620
3466.57 1569
3467.12 1536
3467.68 1588
3468.23 1513
3468.79 1608
3469.34 1537
3469.90 1715
3470.45 1785
3471.01 1779
3471.56 1849
3472.12 1691
3472.67 1542
3473.23 1653
3473.79 1755
3474.34 1749
3474.90 1524
3475.45 1535
3476.01 1654
3476.56 1633
3477.12 1606
3477.68 1709
3478.23 1710
3478.79 1751
3479.35 1800
3479.90 1727
3480.46 1855
3481.01 1811
3481.57 2096
3482.13 2075
3482.68 1912
3483.24 1992
3483.80 1839
3484.35 1801
3484.91 2016
3485.47 1863
3486.02 1841
3486.58 1937
3487.14 1984
3487.69 1790
3488.25 1977
3488.81 2051
3489.36 2193
3489.92 2147
3490.48 2213
3491.03 2262
3491.59 2533
3492.15 3010
3492.71 3215
3493.26 3281
3493.82 3437
3494.38 3646
3494.94 3444
3495.49 3519
3496.05 3259
3496.61 3341
3497.17 3062
3497.72 3161
3498.28 3163
3498.84 3054
3499.40 3322
3499.95 3499
3500.51 3653
3501.07 4021
3501.63 3676
3502.19 3948
3502.74 4101
3503.30 3969
3503.86 3186
3504.42 3184
3504.98 3129
3505.53 3181
3506.09 3044
3506.65 2921
3507.21 2888
3507.77 2863
3508.33 2983
3508.88 2712
3509.44 2533
3510.00 2709
3510.56 2611
3511.12 2515
3511.68 2345
3512.24 2209
3512.80 2379
3513.35 2162
3513.91 2021
3514.47 2115
3515.03 1955
3515.59 1896
3516.15 2148
3516.71 2056
3517.27 1781
3517.83 1814
3518.39 2010
3518.95 1831
3519.50 1882
3520.06 1799
3520.62 1920
3521.18 2062
3521.74 2102
3522.30 1964
3522.86 1843
3523.42 1775
3523.98 1888
3524.54 2003
3525.10 1677
3525.66 1724
3526.22 1704
3526.78 1696
3527.34 1576
3527.90 1707
3528.46 1758
3529.02 1766
3529.58 1760
3530.14 1826
3530.70 1608
3531.26 1765
3531.82 1772
3532.38 1672
3532.94 1695
3533.50 1645
3534.06 1743
3534.62 1671
3535.18 1630
3535.75 1723
3536.31 1640
3536.87 1569
3537.43 1702
3537.99 1875
3538.55 1869
3539.11 1854
3539.67 1782
3540.23 1754
3540.79 1672
3541.35 1683
3541.92 1872
3542.48 1865
3543.04 1905
3543.60 1764
3544.16 1622
3544.72 1690
3545.28 1768
3545.84 1727
3546.41 1913
3546.97 1734
3547.53 1694
3548.09 1666
3548.65 1720
3549.21 1696
3549.78 1622
3550.34 1652
3550.90 1715
3551.46 1582
3552.02 1558
3552.59 1538
3553.15 1607
3553.71 1668
3554.27 1823
3554.83 1580
3555.40 1603
3555.96 1544
3556.52 1585
3557.08 1795
3557.65 1556
3558.21 1374
3558.77 1476
3559.33 1608
3559.90 1655
3560.46 1660
3561.02 1603
3561.58 1532
3562.15 1557
3562.71 1472
3563.27 1553
3563.83 1670
3564.40 1604
3564.96 1477
3565.52 1576
3566.09 1568
3566.65 1580
3567.21 1444
3567.78 1454
3568.34 1560
3568.90 1566
3569.47 1575
3570.03 1563
3570.59 1546
3571.16 1506
3571.72 1513
3572.28 1446
3572.85 1384
3573.41 1355
3573.97 1305
3574.54 1508
3575.10 1605
3575.66 1512
3576.23 1552
3576.79 1554
3577.36 1601
3577.92 1597
3578.48 1547
3579.05 1642
3579.61 1710
3580.18 1612
3580.74 1570
3581.31 1587
3581.87 1439
3582.43 1416
3583.00 1580
3583.56 1528
3584.13 1510
3584.69 1501
3585.26 1592
3585.82 1541
3586.39 1521
3586.95 1354
3587.52 1433
3588.08 1473
3588.64 1505
3589.21 1563
3589.77 1534
3590.34 1461
3590.90 1598
3591.47 1569
3592.03 1581
3592.60 1613
3593.17 1665
3593.73 1549
3594.30 1496
3594.86 1527
3595.43 1675
3595.99 1646
3596.56 1580
3597.12 1643
3597.69 1516
3598.25 1683
3598.82 1727
3599.39 1521
3599.95 1443
3600.52 1547
3601.08 1570
3601.65 1482
3602.21 1507
3602.78 1345
3603.35 1494
3603.91 1519
3604.48 1396
3605.04 1344
3605.61 1279
3606.18 1401
3606.74 1578
3607.31 1638
3607.88 1550
3608.44 1349
3609.01 1265
3609.57 1401
3610.14 1472
3610.71 1255
3611.27 1295
3611.84 1361
3612.41 1364
3612.97 1405
3613.54 1511
3614.11 1408
3614.68 1606
3615.24 1593
3615.81 1706
3616.38 2026
3616.94 1841
3617.51 2184
3618.08 2391
3618.64 2535
3619.21 2657
3619.78 2776
3620.35 2884
3620.91 3080
3621.48 2975
3622.05 2803
3622.62 2625
3623.18 2303
3623.75 1972
3624.32 1955
3624.89 1882
3625.45 1716
3626.02 1511
3626.59 1537
3627.16 1560
3627.73 1426
3628.29 1418
3628.86 1391
3629.43 1405
3630.00 1408
3630.57 1360
3631.13 1580
3631.70 1391
3632.27 1392
3632.84 1392
3633.41 1313
3633.98 1263
3634.54 1365
3635.11 1529
3635.68 1283
3636.25 1380
3636.82 1346
3637.39 1405
3637.96 1479
3638.52 1488
3639.09 1437
3639.66 1516
3640.23 1586
3640.80 1491
3641.37 1422
3641.94 1520
3642.51 1485
3643.08 1719
3643.65 1808
3644.21 1675
3644.78 1899
3645.35 1632
3645.92 1449
3646.49 1674
3647.06 1649
3647.63 1713
3648.20 1559
3648.77 1527
3649.34 1595
3649.91 1549
3650.48 1520
3651.05 1526
3651.62 1614
3652.19 1490
3652.76 1589
3653.33 1538
3653.90 1497
3654.47 1506
3655.04 1581
3655.61 1546
3656.18 1618
3656.75 1687
3657.32 1673
3657.89 1683
3658.46 1726
3659.03 1838
3659.60 1835
3660.17 1840
3660.74 1996
3661.31 1687
3661.88 1641
3662.45 1608
3663.02 1645
3663.59 1761
3664.16 1532
3664.74 1511
3665.31 1522
3665.88 1552
3666.45 1500
3667.02 1558
3667.59 1604
3668.16 1635
3668.73 1566
3669.30 1551
3669.87 1618
3670.45 1645
3671.02 1575
3671.59 1702
3672.16 1473
3672.73 1409
3673.30 1569
3673.87 1711
3674.45 1536
3675.02 1543
3675.59 1637
3676.16 1633
3676.73 1632
3677.30 1612
3677.88 1661
3678.45 1678
3679.02 1588
3679.59 1697
3680.16 1590
3680.74 1471
3681.31 1530
3681.88 1553
3682.45 1397
3683.02 1555
3683.60 1542
3684.17 1436
3684.74 1455
3685.31 1436
3685.89 1438
3686.46 1589
3687.03 1476
3687.60 1747
3688.18 1614
3688.75 1569
3689.32 1816
3689.89 1736
3690.47 1737
3691.04 1825
3691.61 1690
3692.19 1932
3692.76 1910
3693.33 1911
3693.91 1740
3694.48 1567
3695.05 1613
3695.62 1628
3696.20 1580
3696.77 1572
3697.34 1513
3697.92 1619
3698.49 1670
3699.06 1525
3699.64 1470
3700.21 1532
3700.79 1429
3701.36 1388
3701.93 1476
3702.51 1600
3703.08 1594
3703.65 1492
3704.23 1542
3704.80 1462
3705.38 1482
3705.95 1561
3706.52 1548
3707.10 1549
3707.67 1343
3708.25 1588
3708.82 1630
3709.39 1551
3709.97 1394
3710.54 1547
3711.12 1501
3711.69 1479
3712.27 1522
3712.84 1602
3713.42 1391
3713.99 1448
3714.57 1420
3715.14 1418
3715.71 1356
3716.29 1359
3716.86 1399
3717.44 1376
3718.01 1336
3718.59 1370
3719.16 1396
3719.74 1396
3720.31 1519
3720.89 1404
3721.47 1341
3722.04 1439
3722.62 1504
3723.19 1396
3723.77 1339
3724.34 1361
3724.92 1261
3725.49 1447
3726.07 1462
3726.64 1502
3727.22 1516
3727.80 1555
3728.37 1454
3728.95 1493
3729.52 1540
3730.10 1576
3730.67 1665
3731.25 1758
3731.83 1739
3732.40 1651
3732.98 1718
3733.55 1947
3734.13 2062
3734.71 2008
3735.28 1733
3735.86 1831
3736.44 1952
3737.01 2081
3737.59 1869
3738.17 1819
3738.74 1723
3739.32 1632
3739.90 1606
3740.47 1503
3741.05 1517
3741.63 1574
3742.20 1686
3742.78 1557
3743.36 1390
3743.93 1417
3744.51 1379
3745.09 1504
3745.66 1459
3746.24 1341
3746.82 1444
3747.40 1502
3747.97 1537
3748.55 1549
3749.13 1482
3749.70 1495
3750.28 1552
3750.86 1471
3751.44 1639
3752.02 1621
3752.59 1593
3753.17 1420
3753.75 1463
3754.33 1353
3754.90 1495
3755.48 1485
3756.06 1389
3756.64 1395
3757.22 1356
3757.79 1442
3758.37 1481
3758.95 1569
3759.53 1577
3760.11 1598
3760.68 1646
3761.26 1627
3761.84 1651
3762.42 1786
3763.00 1756
3763.58 1527
3764.15 1562
3764.73 1543
3765.31 1491
3765.89 1507
3766.47 1359
3767.05 1515
3767.63 1521
3768.21 1404
3768.78 1388
3769.36 1414
3769.94 1399
3770.52 1540
3771.10 1453
3771.68 1495
3772.26 1540
3772.84 1534
3773.42 1521
3774.00 1605
3774.58 1648
3775.15 1522
3775.73 1482
3776.31 1615
3776.89 1379
3777.47 1445
3778.05 1451
3778.63 1529
3779.21 1509
3779.79 1454
3780.37 1389
3780.95 1362
3781.53 1412
3782.11 1318
3782.69 1359
3783.27 1379
3783.85 1347
3784.43 1390
3785.01 1471
3785.59 1431
3786.17 1406
3786.75 1460
3787.33 1637
3787.91 1637
3788.49 1487
3789.07 1408
3789.65 1391
3790.23 1400
3790.81 1338
3791.39 1395
3791.98 1398
3792.56 1342
3793.14 1440
3793.72 1307
3794.30 1336
3794.88 1270
3795.46 1331
3796.04 1622
3796.62 1510
3797.20 1307
3797.78 1441
3798.37 1320
3798.95 1383
3799.53 1398
3800.11 1509
3800.69 1471
3801.27 1348
3801.85 1458
3802.43 1528
3803.02 1414
3803.60 1544
3804.18 1603
3804.76 1685
3805.34 1661
3805.92 1589
3806.51 1671
3807.09 1629
3807.67 1570
3808.25 1628
3808.83 1476
3809.42 1434
3810.00 1585
3810.58 1685
3811.16 1527
3811.74 1569
3812.33 1605
3812.91 1517
3813.49 1603
3814.07 1686
3814.66 1598
3815.24 1653
3815.82 1750
3816.40 1748
3816.99 1750
3817.57 1646
3818.15 1656
3818.73 1647
3819.32 1572
3819.90 1717
3820.48 1355
3821.06 1392
3821.65 1389
3822.23 1473
3822.81 1464
3823.40 1445
3823.98 1404
3824.56 1339
3825.15 1352
3825.73 1436
3826.31 1481
3826.90 1453
3827.48 1391
3828.06 1374
3828.65 1343
3829.23 1436
3829.81 1436
3830.40 1508
3830.98 1478
3831.56 1296
3832.15 1499
3832.73 1426
3833.32 1358
3833.90 1412
3834.48 1323
3835.07 1389
3835.65 1632
3836.23 1595
3836.82 1566
3837.40 1441
3837.99 1467
3838.57 1378
3839.16 1551
3839.74 1563
3840.32 1446
3840.91 1317
3841.49 1356
3842.08 1568
3842.66 1657
3843.25 1482
3843.83 1386
3844.42 1514
3845.00 1579
3845.59 1422
3846.17 1593
3846.76 1686
3847.34 1705
3847.92 1751
3848.51 1721
3849.09 1814
3849.68 1817
3850.27 1788
3850.85 1875
3851.44 1837
3852.02 1677
3852.61 1452
3853.19 1555
3853.78 1925
3854.36 1887
3854.95 1790
3855.53 1565
3856.12 1655
3856.70 1747
3857.29 1702
3857.88 1801
3858.46 1915
3859.05 1935
3859.63 1972
3860.22 1988
3860.80 1958
3861.39 2161
3861.98 2554
3862.56 2885
3863.15 3096
3863.73 3077
3864.32 3209
3864.91 3002
3865.49 2834
3866.08 2801
3866.67 2498
3867.25 2317
3867.84 2295
3868.43 2159
3869.01 1915
3869.60 1889
3870.19 1761
3870.77 1758
3871.36 1921
3871.95 1788
3872.53 1592
3873.12 1808
3873.71 1562
3874.29 1629
3874.88 1740
3875.47 1706
3876.05 1664
3876.64 1550
3877.23 1584
3877.82 1593
3878.40 1606
3878.99 1575
3879.58 1747
3880.16 1756
3880.75 1599
3881.34 1714
3881.93 1624
3882.51 1495
3883.10 1488
3883.69 1408
3884.28 1450
3884.87 1421
3885.45 1383
3886.04 1469
3886.63 1620
3887.22 1521
3887.80 1423
3888.39 1408
3888.98 1413
3889.57 1484
3890.16 1492
3890.74 1599
3891.33 1646
3891.92 1464
3892.51 1645
3893.10 1713
3893.69 1732
3894.27 1722
3894.86 1812
3895.45 1751
3896.04 1699
3896.63 1868
3897.22 1774
3897.81 1932
3898.40 1844
3898.98 1688
3899.57 1767
3900.16 1939
3900.75 1653
3901.34 1816
3901.93 1791
3902.52 1755
3903.11 1746
3903.70 1680
3904.29 1653
3904.87 1602
3905.46 1561
3906.05 1560
3906.64 1455
3907.23 1438
3907.82 1318
3908.41 1384
3909.00 1452
3909.59 1487
3910.18 1529
3910.77 1463
3911.36 1392
3911.95 1408
3912.54 1355
3913.13 1294
3913.72 1248
3914.31 1325
3914.90 1428
3915.49 1360
3916.08 1377
3916.67 1399
3917.26 1314
3917.85 1351
3918.44 1383
3919.03 1415
3919.62 1478
3920.21 1420
3920.80 1310
3921.39 1363
3921.98 1191
3922.57 1381
3923.16 1450
3923.75 1362
3924.34 1385
3924.94 1341
3925.53 1405
3926.12 1407
3926.71 1354
3927.30 1275
3927.89 1280
3928.48 1188
3929.07 1287
3929.66 1305
3930.25 1363
3930.85 1269
3931.44 1286
3932.03 1296
3932.62 1260
3933.21 1341
3933.80 1308
3934.39 1292
3934.99 1306
3935.58 1331
3936.17 1278
3936.76 1254
3937.35 1423
3937.94 1340
3938.54 1332
3939.13 1491
3939.72 1506
3940.31 1428
3940.90 1462
3941.49 1357
3942.09 1412
3942.68 1431
3943.27 1404
3943.86 1312
3944.46 1246
3945.05 1188
3945.64 1323
3946.23 1438
3946.82 1413
3947.42 1420
3948.01 1333
3948.60 1322
3949.20 1322
3949.79 1125
3950.38 1145
3950.97 1180
3951.57 1227
3952.16 1352
3952.75 1194
3953.34 1221
3953.94 1349
3954.53 1239
3955.12 1324
3955.72 1357
3956.31 1304
3956.90 1274
3957.50 1283
3958.09 1483
3958.68 1465
3959.28 1510
3959.87 1559
3960.46 1479
3961.06 1481
3961.65 1468
3962.24 1441
3962.84 1435
3963.43 1372
3964.02 1288
3964.62 1373
3965.21 1370
3965.81 1571
3966.40 1539
3966.99 1433
3967.59 1778
3968.18 1612
3968.78 1721
3969.37 1753
3969.96 1610
3970.56 1596
3971.15 1549
3971.75 1541
3972.34 1569
3972.94 1311
3973.53 1392
3974.12 1488
3974.72 1386
3975.31 1388
3975.91 1290
3976.50 1429
3977.10 1423
3977.69 1498
3978.29 1452
3978.88 1331
3979.48 1379
3980.07 1326
3980.67 1290
3981.26 1387
3981.86 1331
3982.45 1422
3983.05 1527
3983.64 1491
3984.24 1443
3984.83 1463
3985.43 1332
3986.02 1285
3986.62 1377
3987.21 1367
3987.81 1292
3988.40 1292
3989.00 1176
3989.60 1388
3990.19 1344
3990.79 1392
3991.38 1326
3991.98 1252
3992.57 1330
3993.17 1252
3993.77 1366
3994.36 1431
3994.96 1383
3995.55 1498
3996.15 1424
3996.75 1432
3997.34 1428
3997.94 1442
3998.54 1471
3999.13 1448
3999.73 1565
4000.32 1681
4000.92 1336
4001.52 1324
4002.11 1353
4002.71 1416
4003.31 1457
4003.90 1529
4004.50 1505
4005.10 1564
4005.69 1641
4006.29 1598
4006.89 1472
4007.49 1684
4008.08 1644
4008.68 1612
4009.28 1529
4009.87 1406
4010.47 1513
4011.07 1526
4011.67 1366
4012.26 1287
4012.86 1442
4013.46 1320
4014.05 1331
4014.65 1453
4015.25 1397
4015.85 1357
4016.44 1495
4017.04 1395
4017.64 1493
4018.24 1533
4018.84 1526
4019.43 1681
4020.03 1569
4020.63 1358
4021.23 1440
4021.83 1408
4022.42 1399
4023.02 1371
4023.62 1443
4024.22 1430
4024.82 1147
4025.41 1200
4026.01 1414
4026.61 1468
4027.21 1475
4027.81 1380
4028.41 1370
4029.01 1447
4029.60 1488
4030.20 1553
4030.80 1463
4031.40 1537
4032.00 1444
4032.60 1430
4033.20 1524
4033.80 1434
4034.39 1452
4034.99 1393
4035.59 1431
4036.19 1486
4036.79 1469
4037.39 1417
4037.99 1378
4038.59 1383
4039.19 1362
4039.79 1407
4040.39 1293
4040.99 1261
4041.59 1349
4042.18 1394
4042.78 1461
4043.38 1222
4043.98 1249
4044.58 1497
4045.18 1332
4045.78 1292
4046.38 1402
4046.98 1370
4047.58 1427
4048.18 1351
4048.78 1310
4049.38 1345
4049.98 1318
4050.58 1319
4051.18 1311
4051.78 1426
4052.38 1291
4052.98 1428
4053.58 1477
4054.19 1429
4054.79 1427
4055.39 1412
4055.99 1595
4056.59 1513
4057.19 1456
4057.79 1506
4058.39 1548
4058.99 1583
4059.59 1527
4060.19 1602
4060.79 1480
4061.39 1459
4061.99 1417
4062.60 1254
4063.20 1346
4063.80 1323
4064.40 1378
4065.00 1175
4065.60 1173
4066.20 1267
4066.80 1327
4067.41 1210
4068.01 1274
4068.61 1251
4069.21 1288
4069.81 1305
4070.41 1367
4071.02 1290
4071.62 1270
4072.22 1127
4072.82 1212
4073.42 1360
4074.02 1294
4074.63 1284
4075.23 1234
4075.83 1414
4076.43 1301
4077.03 1359
4077.64 1379
4078.24 1315
4078.84 1317
4079.44 1412
4080.05 1187
4080.65 1286
4081.25 1151
4081.85 1090
4082.46 1152
4083.06 1348
4083.66 1344
4084.26 1341
4084.87 1346
4085.47 1445
4086.07 1395
4086.67 1356
4087.28 1237
4087.88 1224
4088.48 1385
4089.09 1422
4089.69 1261
4090.29 1292
4090.90 1362
4091.50 1347
4092.10 1391
4092.71 1484
4093.31 1638
4093.91 1665
4094.52 1755
4095.12 1874
4095.72 1975
4096.33 2174
4096.93 2189
4097.53 2195
4098.14 2427
4098.74 2065
4099.34 2051
4099.95 2065
4100.55 1744
4101.16 1681
4101.76 1544
4102.36 1522
4102.97 1455
4103.57 1251
4104.18 1257
4104.78 1241
4105.38 1262
4105.99 1241
4106.59 1151
4107.20 1247
4107.80 1196
4108.41 1240
4109.01 1208
4109.62 1161
4110.22 1096
4110.82 1283
4111.43 1233
4112.03 1331
4112.64 1302
4113.24 1331
4113.85 1237
4114.45 1157
4115.06 1111
4115.66 1230
4116.27 1214
4116.87 1180
4117.48 1268
4118.08 1173
4118.69 1138
4119.29 1241
4119.90 1363
4120.50 1185
4121.11 1241
4121.72 1361
4122.32 1210
4122.93 1267
4123.53 1325
4124.14 1231
4124.74 1394
4125.35 1289
4125.95 1298
4126.56 1317
4127.17 1226
4127.77 1259
4128.38 1304
4128.98 1382
4129.59 1358
4130.20 1201
4130.80 1277
4131.41 1304
4132.01 1278
4132.62 1265
4133.23 1238
4133.83 1370
4134.44 1396
4135.05 1302
4135.65 1527
4136.26 1543
4136.87 1433
4137.47 1387
4138.08 1490
4138.69 1324
4139.29 1367
4139.90 1321
4140.51 1336
4141.11 1371
4141.72 1311
4142.33 1394
4142.93 1288
4143.54 1245
4144.15 1230
4144.75 1333
4145.36 1449
4145.97 1259
4146.58 1387
4147.18 1263
4147.79 1283
4148.40 1240
4149.01 1219
4149.61 1176
4150.22 1226
4150.83 1153
4151.44 1160
4152.04 1186
4152.65 1111
4153.26 1171
4153.87 1315
4154.47 1198
4155.08 1121
4155.69 1107
4156.30 1100
4156.91 1165
4157.51 1227
4158.12 1265
4158.73 1318
4159.34 1253
4159.95 1168
4160.56 1304
4161.16 1330
4161.77 1325
4162.38 1174
4162.99 1328
4163.60 1258
4164.21 1451
4164.81 1478
4165.42 1438
4166.03 1459
4166.64 1378
4167.25 1504
4167.86 1502
4168.47 1576
4169.08 1359
4169.69 1386
4170.29 1499
4170.90 1485
4171.51 1412
4172.12 1452
4172.73 1491
4173.34 1480
4173.95 1380
4174.56 1340
4175.17 1327
4175.78 1382
4176.39 1462
4177.00 1433
4177.61 1334
4178.22 1255
4178.82 1369
4179.43 1465
4180.04 1370
4180.65 1367
4181.26 1217
4181.87 1120
4182.48 1091
4183.09 1208
4183.70 1327
4184.31 1234
4184.92 1236
4185.53 1231
4186.14 1318
4186.75 1201
4187.36 1161
4187.97 1163
4188.58 1201
4189.19 1191
4189.81 1107
4190.42 1224
4191.03 1183
4191.64 1351
4192.25 1279
4192.86 1266
4193.47 1237
4194.08 1260
4194.69 1237
4195.30 1260
4195.91 1370
4196.52 1450
4197.13 1381
4197.74 1478
4198.36 1383
4198.97 1484
4199.58 1492
4200.19 1416
4200.80 1296
4201.41 1296
4202.02 1362
4202.63 1216
4203.25 1248
4203.86 1199
4204.47 1243
4205.08 1390
4205.69 1306
4206.30 1289
4206.92 1346
4207.53 1382
4208.14 1257
4208.75 1230
4209.36 1277
4209.97 1375
4210.59 1411
4211.20 1444
4211.81 1222
4212.42 1351
4213.03 1255
4213.65 1260
4214.26 1213
4214.87 1228
4215.48 1248
4216.10 1303
4216.71 1193
4217.32 1397
4217.93 1348
4218.55 1506
4219.16 1283
4219.77 1460
4220.38 1422
4221.00 1575
4221.61 1523
4222.22 1525
4222.83 1550
4223.45 1643
4224.06 1689
4224.67 1689
4225.29 1686
4225.90 2085
4226.51 2251
4227.13 2311
4227.74 2403
4228.35 2373
4228.96 2496
4229.58 2458
4230.19 2508
4230.80 2658
4231.42 2496
4232.03 2243
4232.65 2367
4233.26 2082
4233.87 1797
4234.49 1742
4235.10 1871
4235.71 1561
4236.33 1405
4236.94 1454
4237.56 1504
4238.17 1488
4238.78 1452
4239.40 1580
4240.01 1531
4240.63 1539
4241.24 1423
4241.85 1371
4242.47 1519
4243.08 1554
4243.70 1284
4244.31 1253
4244.93 1452
4245.54 1412
4246.15 1472
4246.77 1516
4247.38 1367
4248.00 1354
4248.61 1486
4249.23 1413
4249.84 1390
4250.46 1451
4251.07 1525
4251.69 1455
4252.30 1393
4252.92 1513
4253.53 1283
4254.15 1186
4254.76 1284
4255.38 1137
4255.99 1226
4256.61 1404
4257.22 1401
4257.84 1331
4258.45 1237
4259.07 1366
4259.69 1482
4260.30 1449
4260.92 1437
4261.53 1428
4262.15 1309
4262.76 1315
4263.38 1345
4263.99 1340
4264.61 1355
4265.23 1390
4265.84 1331
4266.46 1343
4267.07 1417
4267.69 1394
4268.31 1449
4268.92 1492
4269.54 1428
4270.16 1470
4270.77 1436
4271.39 1423
4272.00 1398
4272.62 1379
4273.24 1319
4273.85 1357
4274.47 1332
4275.09 1407
4275.70 1220
4276.32 1263
4276.94 1188
4277.55 1261
4278.17 1157
4278.79 1226
4279.40 1269
4280.02 1450
4280.64 1390
4281.26 1214
4281.87 1250
4282.49 1135
4283.11 1212
4283.72 1212
4284.34 1119
4284.96 1098
4285.58 1360
4286.19 1305
4286.81 1219
4287.43 1321
4288.05 1351
4288.66 1386
4289.28 1314
4289.90 1312
4290.52 1371
4291.13 1255
4291.75 1256
4292.37 1213
4292.99 1156
4293.61 1168
4294.22 1123
4294.84 1220
4295.46 1193
4296.08 1102
4296.70 1072
4297.31 1153
4297.93 1301
4298.55 1173
4299.17 1202
4299.79 1214
4300.41 1283
4301.03 1175
4301.64 1244
4302.26 1318
4302.88 1296
4303.50 1215
4304.12 1288
4304.74 1234
4305.36 1287
4305.97 1207
4306.59 1113
4307.21 1125
4307.83 1344
4308.45 1337
4309.07 1312
4309.69 1445
4310.31 1328
4310.93 1371
4311.55 1391
4312.17 1534
4312.78 1641
4313.40 1482
4314.02 1389
4314.64 1362
4315.26 1286
4315.88 1320
4316.50 1345
4317.12 1238
4317.74 1361
4318.36 1332
4318.98 1254
4319.60 1212
4320.22 1263
4320.84 1259
4321.46 1205
4322.08 1166
4322.70 1196
4323.32 1275
4323.94 1170
4324.56 1268
4325.18 1222
4325.80 1119
4326.42 1197
4327.04 1283
4327.66 1245
4328.28 1383
4328.90 1263
4329.52 1247
4330.14 1193
4330.76 1294
4331.39 1246
4332.01 1217
4332.63 1325
4333.25 1329
4333.87 1324
4334.49 1352
4335.11 1327
4335.73 1227
4336.35 1250
4336.97 1252
4337.59 1325
4338.22 1481
4338.84 1456
4339.46 1484
4340.08 1539
4340.70 1596
4341.32 1623
4341.94 1435
4342.57 1547
4343.19 1579
4343.81 1568
4344.43 1538
4345.05 1750
4345.67 1935
4346.29 2115
4346.92 2168
4347.54 2353
4348.16 2354
4348.78 2610
4349.40 2565
4350.03 2462
4350.65 2347
4351.27 2113
4351.89 2025
4352.51 1953
4353.14 1737
4353.76 1581
4354.38 1458
4355.00 1417
4355.63 1479
4356.25 1440
4356.87 1484
4357.49 1407
4358.12 1594
4358.74 1440
4359.36 1476
4359.98 1549
4360.61 1436
4361.23 1448
4361.85 1515
4362.48 1575
4363.10 1569
4363.72 1475
4364.34 1513
4364.97 1495
4365.59 1509
4366.21 1390
4366.84 1443
4367.46 1447
4368.08 1405
4368.71 1417
4369.33 1378
4369.95 1356
4370.58 1326
4371.20 1179
4371.82 1243
4372.45 1251
4373.07 1285
4373.70 1485
4374.32 1294
4374.94 1251
4375.57 1403
4376.19 1347
4376.81 1251
4377.44 1375
4378.06 1364
4378.69 1375
4379.31 1374
4379.94 1421
4380.56 1324
4381.18 1403
4381.81 1413
4382.43 1448
4383.06 1528
4383.68 1500
4384.31 1391
4384.93 1374
4385.55 1420
4386.18 1470
4386.80 1408
4387.43 1461
4388.05 1615
4388.68 1879
4389.30 1699
4389.93 1817
4390.55 1852
4391.18 1820
4391.80 2055
4392.43 2167
4393.05 1943
4393.68 2001
4394.30 2261
4394.93 2253
4395.55 2077
4396.18 1940
4396.80 1854
4397.43 1829
4398.05 1942
4398.68 1965
4399.31 1898
4399.93 2039
4400.56 2123
4401.18 2209
4401.81 2179
4402.43 2122
4403.06 2009
4403.69 1884
4404.31 1838
4404.94 1782
4405.56 1621
4406.19 1708
4406.82 1641
4407.44 1928
4408.07 1900
4408.69 1829
4409.32 1798
4409.95 1686
4410.57 1670
4411.20 1607
4411.83 1540
4412.45 1575
4413.08 1660
4413.71 1873
4414.33 1680
4414.96 1642
4415.59 1673
4416.21 1641
4416.84 1765
4417.47 1612
4418.09 1594
4418.72 1560
4419.35 1440
4419.97 1428
4420.60 1443
4421.23 1460
4421.85 1517
4422.48 1444
4423.11 1466
4423.74 1417
4424.36 1453
4424.99 1343
4425.62 1302
4426.25 1287
4426.87 1202
4427.50 1247
4428.13 1234
4428.76 1363
4429.38 1377
4430.01 1347
4430.64 1365
4431.27 1217
4431.89 1190
4432.52 1322
4433.15 1319
4433.78 1199
4434.41 1311
4435.03 1289
4435.66 1358
4436.29 1299
4436.92 1355
4437.55 1339
4438.18 1297
4438.80 1226
4439.43 1216
4440.06 1289
4440.69 1142
4441.32 1299
4441.95 1228
4442.57 1296
4443.20 1281
4443.83 1303
4444.46 1186
4445.09 1091
4445.72 1062
4446.35 1079
4446.98 1068
4447.61 1034
4448.23 1056
4448.86 1056
4449.49 1116
4450.12 1189
4450.75 1122
4451.38 1112
4452.01 1104
4452.64 1109
4453.27 1257
4453.90 1203
4454.53 1171
4455.16 1160
4455.79 1120
4456.42 1140
4457.05 1239
4457.67 1156
4458.30 1123
4458.93 1179
4459.56 1166
4460.19 1148
4460.82 1207
4461.45 1168
4462.08 1142
4462.71 1052
4463.34 1121
4463.97 1068
4464.60 1169
4465.23 1131
4465.86 1152
4466.49 1045
4467.13 1100
4467.76 1158
4468.39 1070
4469.02 1089
4469.65 1142
4470.28 1138
4470.91 1096
4471.54 924
4472.17 1005
4472.80 921
4473.43 1026
4474.06 1059
4474.69 1096
4475.32 1189
4475.95 1120
4476.59 1097
4477.22 1124
4477.85 1068
4478.48 1106
4479.11 1202
4479.74 1244
4480.37 1079
4481.00 1017
4481.64 1028
4482.27 1186
4482.90 1195
4483.53 1057
4484.16 995
4484.79 1075
4485.42 1143
4486.06 1114
4486.69 1134
4487.32 1106
4487.95 1127
4488.58 1271
4489.22 1134
4489.85 1073
4490.48 1078
4491.11 1168
4491.74 1112
4492.38 1145
4493.01 1224
4493.64 1204
4494.27 991
4494.90 1088
4495.54 1095
4496.17 1005
4496.80 1067
4497.43 960
4498.07 1055
4498.70 1177
4499.33 1131
4499.96 1158
4500.60 1175
4501.23 1200
4501.86 1228
4502.50 1236
4503.13 1279
4503.76 1223
4504.39 1478
4505.03 1561
4505.66 1392
4506.29 1166
4506.93 1244
4507.56 1222
4508.19 1280
4508.83 1306
4509.46 1051
4510.09 1160
4510.73 1148
4511.36 1191
4511.99 1117
4512.63 1102
4513.26 1054
4513.89 1243
4514.53 1232
4515.16 1380
4515.80 1228
4516.43 1205
4517.06 1229
4517.70 1216
4518.33 1294
4518.97 1198
4519.60 1223
4520.23 1216
4520.87 1290
4521.50 1127
4522.14 1092
4522.77 1101
4523.40 1160
4524.04 1126
4524.67 1090
4525.31 1122
4525.94 1178
4526.58 1204
4527.21 1273
4527.85 1357
4528.48 1344
4529.12 1495
4529.75 1563
4530.38 1857
4531.02 2032
4531.65 2053
4532.29 2373
4532.92 2449
4533.56 2575
4534.19 2695
4534.83 2573
4535.46 2511
4536.10 2474
4536.74 2047
4537.37 1866
4538.01 1792
4538.64 1607
4539.28 1567
4539.91 1422
4540.55 1327
4541.18 1299
4541.82 1272
4542.45 1197
4543.09 1195
4543.73 1146
4544.36 1229
4545.00 1209
4545.63 1164
4546.27 1031
4546.91 1010
4547.54 1096
4548.18 1036
4548.81 1012
4549.45 1201
4550.09 1188
4550.72 1089
4551.36 1090
4551.99 1111
4552.63 1085
4553.27 1205
4553.90 1244
4554.54 1211
4555.18 1194
4555.81 1208
4556.45 1257
4557.09 1194
4557.72 1194
4558.36 1140
4559.00 1193
4559.63 1170
4560.27 1220
4560.91 1148
4561.54 1149
4562.18 1244
4562.82 1154
4563.46 1110
4564.09 1141
4564.73 1133
4565.37 1261
4566.00 1165
4566.64 1095
4567.28 1136
4567.92 1192
4568.55 1285
4569.19 1295
4569.83 1295
4570.47 1398
4571.10 1416
4571.74 1444
4572.38 1333
4573.02 1262
4573.66 1322
4574.29 1250
4574.93 1295
4575.57 1170
4576.21 1175
4576.85 1205
4577.48 1126
4578.12 1078
4578.76 1045
4579.40 1079
4580.04 1053
4580.67 1001
4581.31 1080
4581.95 1143
4582.59 1104
4583.23 1136
4583.87 995
4584.51 1048
4585.14 1089
4585.78 1168
4586.42 1101
4587.06 1052
4587.70 988
4588.34 1110
4588.98 1295
4589.62 1210
4590.26 1173
4590.89 1181
4591.53 1186
4592.17 1218
4592.81 1210
4593.45 1213
4594.09 1403
4594.73 1192
4595.37 1124
4596.01 1226
4596.65 1138
4597.29 1112
4597.93 1153
4598.57 1143
4599.21 1141
4599.85 1034
4600.49 1060
4601.12 1070
4601.76 1009
4602.40 1023
4603.04 1062
4603.68 1126
4604.32 1066
4604.96 1172
4605.60 1243
4606.24 1179
4606.88 1239
4607.52 1186
4608.17 1322
4608.81 1277
4609.45 1184
4610.09 1277
4610.73 1397
4611.37 1385
4612.01 1230
4612.65 1257
4613.29 1190
4613.93 1180
4614.57 1053
4615.21 1014
4615.85 959
4616.49 1045
4617.13 972
4617.77 1060
4618.41 1222
4619.06 1262
4619.70 1110
4620.34 1036
4620.98 906
4621.62 1010
4622.26 1070
4622.90 1043
4623.54 1136
4624.19 1141
4624.83 1056
4625.47 1007
4626.11 981
4626.75 969
4627.39 908
4628.03 961
4628.68 1050
4629.32 1074
4629.96 1063
4630.60 1094
4631.24 1175
4631.89 1114
4632.53 1099
4633.17 1053
4633.81 1062
4634.45 1104
4635.10 1054
4635.74 1055
4636.38 1147
4637.02 1188
4637.66 1179
4638.31 1152
4638.95 1213
4639.59 1224
4640.23 1368
4640.88 1326
4641.52 1312
4642.16 1281
4642.80 1308
4643.45 1396
4644.09 1178
4644.73 1208
4645.38 1145
4646.02 1180
4646.66 1115
4647.30 1201
4647.95 1246
4648.59 1077
4649.23 1063
4649.88 1122
4650.52 1066
4651.16 1039
4651.81 1014
4652.45 1142
4653.09 1065
4653.74 1087
4654.38 1170
4655.02 1141
4655.67 1111
4656.31 1037
4656.95 1012
4657.60 1083
4658.24 890
4658.89 883
4659.53 986
4660.17 986
4660.82 912
4661.46 914
4662.10 1021
4662.75 993
4663.39 996
4664.04 1043
4664.68 1055
4665.33 1011
4665.97 966
4666.61 1021
4667.26 972
4667.90 971
4668.55 1022
4669.19 904
4669.84 911
4670.48 983
4671.12 1019
4671.77 937
4672.41 854
4673.06 1002
4673.70 1045
4674.35 1054
4674.99 985
4675.64 974
4676.28 933
4676.93 1033
4677.57 1059
4678.22 1048
4678.86 1011
4679.51 976
4680.15 961
4680.80 1023
4681.44 1090
4682.09 1070
4682.74 981
4683.38 980
4684.03 991
4684.67 1060
4685.32 994
4685.96 976
4686.61 987
4687.25 1012
4687.90 968
4688.55 1075
4689.19 1071
4689.84 1001
4690.48 977
4691.13 1030
4691.78 990
4692.42 863
4693.07 875
4693.71 899
4694.36 862
4695.01 1021
4695.65 956
4696.30 983
4696.95 1059
4697.59 1041
4698.24 1148
4698.89 1200
4699.53 1249
4700.18 1194
4700.83 1222
4701.47 1271
4702.12 1262
4702.77 1233
4703.41 1200
4704.06 1214
4704.71 996
4705.35 1025
4706.00 999
4706.65 981
4707.29 957
4707.94 1058
4708.59 1119
4709.24 1096
4709.88 1009
4710.53 982
4711.18 1049
4711.83 1104
4712.47 1147
4713.12 1089
4713.77 1047
4714.42 1073
4715.06 1053
4715.71 1092
4716.36 1187
4717.01 1119
4717.65 1071
4718.30 1031
4718.95 1193
4719.60 1047
4720.25 959
4720.89 1206
4721.54 1156
4722.19 1076
4722.84 1032
4723.49 1011
4724.13 1131
4724.78 1104
4725.43 1233
4726.08 1245
4726.73 1229
4727.38 1357
4728.03 1365
4728.67 1409
4729.32 1451
4729.97 1527
4730.62 1435
4731.27 1255
4731.92 1179
4732.57 1107
4733.22 1066
4733.86 1152
4734.51 1105
4735.16 1046
4735.81 1027
4736.46 987
4737.11 1010
4737.76 1034
4738.41 1026
4739.06 1050
4739.71 1122
4740.36 1230
4741.01 1161
4741.65 1091
4742.30 1192
4742.95 1241
4743.60 1194
4744.25 1168
4744.90 1155
4745.55 1162
4746.20 1070
4746.85 1118
4747.50 1252
4748.15 1130
4748.80 1053
4749.45 1119
4750.10 1075
4750.75 1051
4751.40 1235
4752.05 1184
4752.70 1193
4753.35 1128
4754.00 1154
4754.65 1172
4755.30 1174
4755.95 1134
4756.61 1206
4757.26 1394
4757.91 1149
4758.56 1196
4759.21 1092
4759.86 1221
4760.51 1263
4761.16 1112
4761.81 1109
4762.46 1273
4763.11 1135
4763.76 1138
4764.41 1069
4765.07 1012
4765.72 1044
4766.37 1098
4767.02 967
4767.67 1031
4768.32 1086
4768.97 1015
4769.62 1023
4770.28 1011
4770.93 1084
4771.58 1040
4772.23 1067
4772.88 1044
4773.53 938
4774.19 967
4774.84 1044
4775.49 1000
4776.14 1026
4776.79 1030
4777.44 1137
4778.10 1089
4778.75 1032
4779.40 1045
4780.05 1157
4780.70 1105
4781.36 1073
4782.01 1066
4782.66 1108
4783.31 1029
4783.97 1047
4784.62 1144
4785.27 1054
4785.92 1030
4786.58 991
4787.23 969
4787.88 957
4788.53 979
4789.19 926
4789.84 868
4790.49 973
4791.15 947
4791.80 1009
4792.45 1092
4793.10 1033
4793.76 976
4794.41 922
4795.06 1012
4795.72 913
4796.37 971
4797.02 981
4797.68 1099
4798.33 989
4798.98 1006
4799.64 894
4800.29 889
4800.94 979
4801.60 1024
4802.25 995
4802.90 883
4803.56 861
4804.21 989
4804.87 1073
4805.52 939
4806.17 989
4806.83 977
4807.48 1021
4808.14 1038
4808.79 1054
4809.44 1031
4810.10 875
4810.75 985
4811.41 1047
4812.06 1013
4812.71 907
4813.37 931
4814.02 979
4814.68 928
4815.33 971
4815.99 992
4816.64 937
4817.30 901
4817.95 943
4818.61 1052
4819.26 1164
4819.92 1097
4820.57 1063
4821.23 1213
4821.88 1188
4822.53 1185
4823.19 1059
4823.85 1064
4824.50 1078
4825.16 1097
4825.81 1135
4826.47 1165
4827.12 1120
4827.78 1214
4828.43 1181
4829.09 971
4829.74 940
4830.40 1108
4831.05 1042
4831.71 1037
4832.37 1037
4833.02 1009
4833.68 984
4834.33 1089
4834.99 1107
4835.64 1114
4836.30 1129
4836.96 1179
4837.61 1205
4838.27 1205
4838.92 1240
4839.58 1203
4840.24 1285
4840.89 1287
4841.55 1279
4842.21 1256
4842.86 1369
4843.52 1285
4844.18 1214
4844.83 1113
4845.49 1221
4846.14 1130
4846.80 1229
4847.46 1315
4848.11 1405
4848.77 1374
4849.43 1455
4850.09 1413
4850.74 1441
4851.40 1513
4852.06 1840
4852.71 1816
4853.37 1684
4854.03 1568
4854.68 1486
4855.34 1311
4856.00 1424
4856.66 1538
4857.31 1439
4857.97 1463
4858.63 1400
4859.29 1337
4859.94 1401
4860.60 1494
4861.26 1446
4861.92 1221
4862.57 1350
4863.23 1548
4863.89 1423
4864.55 1308
4865.21 1273
4865.86 1420
4866.52 1355
4867.18 1409
4867.84 1392
4868.50 1527
4869.15 1384
4869.81 1362
4870.47 1395
4871.13 1357
4871.79 1436
4872.45 1348
4873.10 1397
4873.76 1286
4874.42 1325
4875.08 1284
4875.74 1276
4876.40 1257
4877.06 1272
4877.71 1302
4878.37 1279
4879.03 1313
4879.69 1240
4880.35 1288
4881.01 1356
4881.67 1386
4882.33 1309
4882.99 1297
4883.65 1358
4884.30 1252
4884.96 1306
4885.62 1249
4886.28 1219
4886.94 1253
4887.60 1333
4888.26 1168
4888.92 1181
4889.58 1165
4890.24 1245
4890.90 1277
4891.56 1265
4892.22 1348
4892.88 1288
4893.54 1267
4894.20 1275
4894.86 1063
4895.52 1231
4896.18 1335
4896.84 1245
4897.50 1105
4898.16 1120
4898.82 1029
4899.48 1188
4900.14 1195
4900.80 1153
4901.46 981
4902.12 1075
4902.78 1130
4903.44 1046
4904.10 1061
4904.76 1079
4905.42 1105
4906.08 1072
4906.74 1032
4907.40 1198
4908.06 1080
4908.73 1015
4909.39 1053
4910.05 972
4910.71 984
4911.37 1068
4912.03 954
4912.69 1104
4913.35 1113
4914.01 1113
4914.68 960
4915.34 950
4916.00 985
4916.66 985
4917.32 1044
4917.98 1068
4918.64 997
4919.31 914
4919.97 874
4920.63 896
4921.29 1092
4921.95 1046
4922.61 891
4923.28 959
4923.94 1141
4924.60 998
4925.26 982
4925.92 920
4926.59 854
4927.25 999
4927.91 1039
4928.57 959
4929.23 948
4929.90 934
4930.56 1138
4931.22 1101
4931.88 1021
4932.55 958
4933.21 1058
4933.87 926
4934.53 921
4935.20 989
4935.86 922
4936.52 837
4937.18 937
4937.85 1118
4938.51 1000
4939.17 1088
4939.84 969
4940.50 927
4941.16 972
4941.82 964
4942.49 904
4943.15 911
4943.81 973
4944.48 1026
4945.14 906
4945.80 954
4946.47 934
4947.13 960
4947.79 876
4948.46 1063
4949.12 1006
4949.79 969
4950.45 929
4951.11 892
4951.78 966
4952.44 953
4953.10 921
4953.77 1016
4954.43 984
4955.10 958
4955.76 955
4956.42 900
4957.09 887
4957.75 954
4958.42 969
4959.08 990
4959.74 1003
4960.41 1046
4961.07 1103
4961.74 1063
4962.40 997
4963.07 1026
4963.73 1018
4964.40 958
4965.06 1039
4965.73 1093
4966.39 1160
4967.05 1106
4967.72 1113
4968.38 1035
4969.05 1008
4969.71 1047
4970.38 1116
4971.04 974
4971.71 871
4972.37 871
4973.04 875
4973.70 838
4974.37 918
4975.04 981
4975.70 937
4976.37 990
4977.03 981
4977.70 1016
4978.36 990
4979.03 847
4979.69 922
4980.36 996
4981.03 1019
4981.69 1038
4982.36 869
4983.02 916
4983.69 938
4984.35 919
4985.02 962
4985.69 1053
4986.35 1117
4987.02 988
4987.68 1116
4988.35 1128
4989.02 1235
4989.68 1396
4990.35 1401
4991.02 1375
4991.68 1435
4992.35 1344
4993.02 1336
4993.68 1311
4994.35 1210
4995.02 1155
4995.68 1118
4996.35 1093
4997.02 1043
4997.68 1087
4998.35 978
4999.02 870
4999.68 878
5000.35 972
5001.02 941
5001.68 990
5002.35 876
5003.02 726
5003.69 855
5004.35 982
5005.02 939
5005.69 836
5006.35 885
5007.02 902
5007.69 876
5008.36 967
5009.02 1011
5009.69 951
5010.36 1032
5011.03 992
5011.70 919
5012.36 856
5013.03 908
5013.70 946
5014.37 976
5015.04 1057
5015.70 832
5016.37 898
5017.04 1038
5017.71 1052
5018.38 958
5019.04 993
5019.71 1006
5020.38 1035
5021.05 1000
5021.72 999
5022.39 1091
5023.05 1002
5023.72 1076
5024.39 1137
5025.06 1090
5025.73 1246
5026.40 1209
5027.07 1089
5027.74 1069
5028.40 1166
5029.07 1109
5029.74 1072
5030.41 1046
5031.08 1131
5031.75 1041
5032.42 1026
5033.09 1063
5033.76 1041
5034.43 959
5035.10 974
5035.76 946
5036.43 961
5037.10 985
5037.77 975
5038.44 939
5039.11 929
5039.78 944
5040.45 999
5041.12 954
5041.79 1023
5042.46 989
5043.13 966
5043.80 1046
5044.47 1008
5045.14 1061
5045.81 956
5046.48 976
5047.15 964
5047.82 1079
5048.49 1020
5049.16 994
5049.83 974
5050.50 883
5051.17 896
5051.84 990
5052.51 1040
5053.18 894
5053.85 917
5054.52 856
5055.20 854
5055.87 958
5056.54 1032
5057.21 987
5057.88 984
5058.55 1045
5059.22 1114
5059.89 1135
5060.56 1135
5061.23 1068
5061.90 1112
5062.58 1047
5063.25 1018
5063.92 1127
5064.59 1046
5065.26 1029
5065.93 1007
5066.60 991
5067.27 857
5067.95 940
5068.62 896
5069.29 849
5069.96 865
5070.63 859
5071.30 904
5071.98 1035
5072.65 932
5073.32 970
5073.99 1014
5074.66 911
5075.34 937
5076.01 996
5076.68 953
5077.35 969
5078.02 1042
5078.70 938
5079.37 1029
5080.04 919
5080.71 825
5081.39 873
5082.06 873
5082.73 910
5083.40 933
5084.08 929
5084.75 924
5085.42 1002
5086.09 1115
5086.77 971
5087.44 1026
5088.11 942
5088.79 905
5089.46 833
5090.13 950
5090.80 970
5091.48 993
5092.15 990
5092.82 958
5093.50 1121
5094.17 1094
5094.84 1040
5095.52 1066
5096.19 1007
5096.86 966
5097.54 1019
5098.21 929
5098.88 993
5099.56 986
5100.23 961
5100.90 941
5101.58 890
5102.25 926
5102.93 952
5103.60 907
5104.27 989
5104.95 993
5105.62 879
5106.30 968
5106.97 869
5107.64 914
5108.32 909
5108.99 976
5109.67 968
5110.34 955
5111.02 973
5111.69 853
5112.36 855
5113.04 876
5113.71 937
5114.39 950
5115.06 929
5115.74 994
5116.41 923
5117.09 846
5117.76 878
5118.44 849
5119.11 853
5119.79 933
5120.46 952
5121.14 978
5121.81 898
5122.49 979
5123.16 993
5123.84 907
5124.51 1035
5125.19 980
5125.86 957
5126.54 886
5127.21 879
5127.89 972
5128.56 934
5129.24 975
5129.92 899
5130.59 862
5131.27 883
5131.94 880
5132.62 826
5133.29 880
5133.97 885
5134.65 899
5135.32 940
5136.00 1030
5136.67 914
5137.35 863
5138.03 879
5138.70 891
5139.38 942
5140.05 1042
5140.73 921
5141.41 882
5142.08 1037
5142.76 1114
5143.44 964
5144.11 832
5144.79 971
5145.47 896
5146.14 996
5146.82 931
5147.50 895
5148.17 847
5148.85 743
5149.53 838
5150.20 836
5150.88 890
5151.56 934
5152.24 893
5152.91 844
5153.59 849
5154.27 835
5154.94 836
5155.62 828
5156.30 854
5156.98 869
5157.65 863
5158.33 924
5159.01 879
5159.69 865
5160.36 806
5161.04 739
5161.72 838
5162.40 770
5163.07 731
5163.75 828
5164.43 848
5165.11 805
5165.79 798
5166.46 904
5167.14 824
5167.82 755
5168.50 820
5169.18 831
5169.86 918
5170.53 864
5171.21 807
5171.89 830
5172.57 784
5173.25 901
5173.93 818
5174.60 789
5175.28 858
5175.96 819
5176.64 741
5177.32 735
5178.00 741
5178.68 786
5179.36 911
5180.03 939
5180.71 883
5181.39 837
5182.07 858
5182.75 888
5183.43 912
5184.11 923
5184.79 884
5185.47 918
5186.15 841
5186.83 854
5187.51 818
5188.18 875
5188.86 799
5189.54 810
5190.22 885
5190.90 825
5191.58 794
5192.26 778
5192.94 751
5193.62 793
5194.30 802
5194.98 780
5195.66 759
5196.34 712
5197.02 871
5197.70 854
5198.38 820
5199.06 790
5199.74 783
5200.42 783
5201.10 878
5201.78 839
5202.46 869
5203.14 738
5203.82 776
5204.50 791
5205.19 828
5205.87 856
5206.55 808
5207.23 856
5207.91 807
5208.59 866
5209.27 835
5209.95 894
5210.63 872
5211.31 898
5211.99 864
5212.67 882
5213.36 957
5214.04 888
5214.72 949
5215.40 926
5216.08 922
5216.76 878
5217.44 935
5218.12 917
5218.81 917
5219.49 865
5220.17 869
5220.85 972
5221.53 796
5222.21 834
5222.90 891
5223.58 948
5224.26 981
5224.94 865
5225.62 918
5226.30 887
5226.99 801
5227.67 880
5228.35 901
5229.03 811
5229.71 813
5230.40 949
5231.08 897
5231.76 774
5232.44 806
5233.13 865
5233.81 846
5234.49 823
5235.17 843
5235.86 946
5236.54 899
5237.22 971
5237.90 843
5238.59 845
5239.27 945
5239.95 1004
5240.64 967
5241.32 914
5242.00 936
5242.68 981
5243.37 1117
5244.05 1092
5244.73 1053
5245.42 1188
5246.10 1155
5246.78 1196
5247.47 1060
5248.15 961
5248.83 1083
5249.52 1006
5250.20 1052
5250.88 1092
5251.57 998
5252.25 984
5252.93 1060
5253.62 1089
5254.30 962
5254.99 981
5255.67 953
5256.35 898
5257.04 922
5257.72 835
5258.41 899
5259.09 877
5259.77 882
5260.46 952
5261.14 966
5261.83 805
5262.51 866
5263.20 915
5263.88 934
5264.56 871
5265.25 842
5265.93 809
5266.62 908
5267.30 922
5267.99 942
5268.67 982
5269.36 937
5270.04 862
5270.73 855
5271.41 945
5272.10 1002
5272.78 914
5273.47 888
5274.15 1064
5274.84 943
5275.52 928
5276.21 1002
5276.89 940
5277.58 963
5278.26 933
5278.95 895
5279.63 906
5280.32 993
5281.00 1114
5281.69 983
5282.38 1099
5283.06 1127
5283.75 1186
5284.43 1244
5285.12 1107
5285.80 1037
5286.49 1062
5287.18 1012
5287.86 997
5288.55 938
5289.23 974
5289.92 1026
5290.61 969
5291.29 978
5291.98 901
5292.66 957
5293.35 1089
5294.04 1030
5294.72 1081
5295.41 1112
5296.10 1123
5296.78 1144
5297.47 1071
5298.16 1039
5298.84 1112
5299.53 1117
5300.22 1088
5300.90 1109
5301.59 1197
5302.28 1246
5302.96 1297
5303.65 1302
5304.34 1257
5305.03 1286
5305.71 1282
5306.40 1199
5307.09 1147
5307.77 1225
5308.46 1100
5309.15 1051
5309.84 983
5310.52 994
5311.21 948
5311.90 1024
5312.59 925
5313.27 920
5313.96 910
5314.65 825
5315.34 870
5316.02 962
5316.71 870
5317.40 923
5318.09 815
5318.78 942
5319.46 913
5320.15 1016
5320.84 955
5321.53 1064
5322.22 1039
5322.90 1033
5323.59 1027
5324.28 930
5324.97 991
5325.66 908
5326.35 928
5327.04 897
5327.72 895
5328.41 920
5329.10 952
5329.79 986
5330.48 969
5331.17 957
5331.86 956
5332.54 978
5333.23 967
5333.92 1004
5334.61 1072
5335.30 1031
5335.99 978
5336.68 891
5337.37 930
5338.06 940
5338.75 948
5339.44 965
5340.12 1026
5340.81 951
5341.50 1009
5342.19 920
5342.88 990
5343.57 1025
5344.26 940
5344.95 918
5345.64 933
5346.33 986
5347.02 987
5347.71 942
5348.40 1055
5349.09 1049
5349.78 1045
5350.47 995
5351.16 992
5351.85 1124
5352.54 1219
5353.23 1329
5353.92 1209
5354.61 1102
5355.30 1148
5355.99 1139
5356.68 1075
5357.37 1037
5358.06 1037
5358.75 1009
5359.44 871
5360.14 909
5360.83 934
5361.52 923
5362.21 838
5362.90 876
5363.59 1024
5364.28 944
5364.97 962
5365.66 881
5366.35 907
5367.04 956
5367.74 927
5368.43 936
5369.12 854
5369.81 846
5370.50 913
5371.19 885
5371.88 862
5372.57 840
5373.27 834
5373.96 923
5374.65 889
5375.34 826
5376.03 884
5376.72 884
5377.42 863
5378.11 816
5378.80 818
5379.49 888
5380.18 898
5380.88 841
5381.57 837
5382.26 885
5382.95 878
5383.64 838
5384.34 781
5385.03 859
5385.72 924
5386.41 872
5387.11 869
5387.80 910
5388.49 920
5389.18 818
5389.88 895
5390.57 926
5391.26 875
5391.95 977
5392.65 924
5393.34 918
5394.03 820
5394.72 856
5395.42 938
5396.11 955
5396.80 868
5397.50 805
5398.19 880
5398.88 901
5399.58 876
5400.27 882
5400.96 895
5401.66 938
5402.35 903
5403.04 805
5403.74 791
5404.43 829
5405.12 741
5405.82 841
5406.51 789
5407.20 788
5407.90 922
5408.59 916
5409.28 905
5409.98 899
5410.67 749
5411.37 773
5412.06 897
5412.75 941
5413.45 878
5414.14 863
5414.84 866
5415.53 849
5416.23 786
5416.92 768
5417.61 792
5418.31 937
5419.00 911
5419.70 904
5420.39 813
5421.09 830
5421.78 914
5422.48 808
5423.17 824
5423.87 847
5424.56 825
5425.25 855
5425.95 815
5426.64 923
5427.34 886
5428.03 871
5428.73 981
5429.42 885
5430.12 880
5430.82 891
5431.51 918
5432.21 878
5432.90 937
5433.60 899
5434.29 892
5434.99 966
5435.68 822
5436.38 909
5437.07 957
5437.77 932
5438.47 943
5439.16 904
5439.86 885
5440.55 990
5441.25 904
5441.94 909
5442.64 1084
5443.34 1058
5444.03 1043
5444.73 994
5445.42 910
5446.12 1041
5446.82 1145
5447.51 1021
5448.21 1027
5448.91 1172
5449.60 1261
5450.30 1228
5450.99 1177
5451.69 1132
5452.39 1163
5453.08 1097
5453.78 1159
5454.48 1083
5455.17 1154
5455.87 1095
5456.57 1166
5457.27 1107
5457.96 1142
5458.66 1150
5459.36 1148
5460.05 1164
5460.75 1134
5461.45 1149
5462.14 1253
5462.84 1222
5463.54 1165
5464.24 1189
5464.93 1279
5465.63 1274
5466.33 1221
5467.03 1314
5467.72 1321
5468.42 1254
5469.12 1216
5469.82 1154
5470.51 1138
5471.21 1236
5471.91 1223
5472.61 1116
5473.31 1142
5474.00 1039
5474.70 1096
5475.40 1128
5476.10 1069
5476.80 1120
5477.49 1197
5478.19 1051
5478.89 1145
5479.59 1145
5480.29 1138
5480.99 1270
5481.68 1307
5482.38 1343
5483.08 1444
5483.78 1289
5484.48 1354
5485.18 1277
5485.88 1079
5486.57 1101
5487.27 1059
5487.97 1129
5488.67 1194
5489.37 1252
5490.07 1067
5490.77 1239
5491.47 1266
5492.17 1386
5492.87 1339
5493.56 1160
5494.26 1164
5494.96 1319
5495.66 1240
5496.36 1267
5497.06 1331
5497.76 1453
5498.46 1455
5499.16 1548
5499.86 1516
5500.56 1645
5501.26 1893
5501.96 1864
5502.66 2000
5503.36 1935
5504.06 1937
5504.76 2066
5505.46 1755
5506.16 1714
5506.86 1539
5507.56 1405
5508.26 1290
5508.96 1383
5509.66 1451
5510.36 1490
5511.06 1462
5511.76 1540
5512.46 1542
5513.16 1471
5513.86 1493
5514.56 1620
5515.26 1470
5515.96 1383
5516.66 1578
5517.36 1639
5518.07 1462
5518.77 1619
5519.47 1486
5520.17 1324
5520.87 1271
5521.57 1393
5522.27 1242
5522.97 1081
5523.67 1145
5524.37 1092
5525.08 1122
5525.78 1136
5526.48 1127
5527.18 1108
5527.88 1040
5528.58 1066
5529.28 1014
5529.99 1084
5530.69 1091
5531.39 1098
5532.09 1123
5532.79 1035
5533.49 1131
5534.20 1147
5534.90 1190
5535.60 1188
5536.30 1216
5537.00 1193
5537.70 1229
5538.41 1341
5539.11 1214
5539.81 1151
5540.51 1231
5541.22 1118
5541.92 1128
5542.62 1035
5543.32 997
5544.02 1097
5544.73 1008
5545.43 1030
5546.13 1014
5546.84 1058
5547.54 1076
5548.24 940
5548.94 1070
5549.65 991
5550.35 1035
5551.05 980
5551.75 1039
5552.46 1064
5553.16 1063
5553.86 1114
5554.57 1012
5555.27 966
5555.97 878
5556.68 938
5557.38 943
5558.08 997
5558.79 949
5559.49 907
5560.19 960
5560.90 1013
5561.60 1047
5562.30 848
5563.01 920
5563.71 969
5564.41 973
5565.12 1000
5565.82 878
5566.53 855
5567.23 892
5567.93 839
5568.64 782
5569.34 942
5570.05 916
5570.75 931
5571.45 983
5572.16 957
5572.86 862
5573.57 923
5574.27 888
5574.98 875
5575.68 851
5576.38 946
5577.09 957
5577.79 824
5578.50 846
5579.20 946
5579.91 877
5580.61 928
5581.32 914
5582.02 889
5582.73 1005
5583.43 968
5584.14 821
5584.84 817
5585.55 813
5586.25 852
5586.96 811
5587.66 837
5588.37 977
5589.07 924
5589.78 946
5590.48 900
5591.19 955
5591.89 857
5592.60 752
5593.31 842
5594.01 820
5594.72 783
5595.42 848
5596.13 844
5596.83 882
5597.54 897
5598.25 929
5598.95 861
5599.66 798
5600.36 850
5601.07 912
5601.78 806
5602.48 789
5603.19 799
5603.89 782
5604.60 823
5605.31 942
5606.01 867
5606.72 884
5607.43 848
5608.13 867
5608.84 816
5609.54 764
5610.25 828
5610.96 812
5611.66 856
5612.37 834
5613.08 904
5613.79 796
5614.49 818
5615.20 713
5615.91 831
5616.61 890
5617.32 721
5618.03 813
5618.73 792
5619.44 818
5620.15 825
5620.86 690
5621.56 740
5622.27 832
5622.98 736
5623.69 722
5624.39 720
5625.10 789
5625.81 871
5626.52 832
5627.22 849
5627.93 795
5628.64 814
5629.35 808
5630.05 810
5630.76 899
5631.47 913
5632.18 871
5632.89 965
5633.59 891
5634.30 794
5635.01 722
5635.72 790
5636.43 844
5637.14 781
5637.84 856
5638.55 792
5639.26 778
5639.97 769
5640.68 848
5641.39 937
5642.10 860
5642.80 909
5643.51 905
5644.22 819
5644.93 756
5645.64 837
5646.35 790
5647.06 862
5647.77 876
5648.47 869
5649.18 866
5649.89 880
5650.60 876
5651.31 872
5652.02 817
5652.73 935
5653.44 933
5654.15 901
5654.86 987
5655.57 929
5656.28 851
5656.99 821
5657.70 872
5658.41 906
5659.12 957
5659.83 949
5660.54 905
5661.24 875
5661.95 872
5662.66 998
5663.37 997
5664.08 990
5664.79 877
5665.50 805
5666.21 781
5666.93 837
5667.64 866
5668.35 774
5669.06 803
5669.77 842
5670.48 842
5671.19 845
5671.90 882
5672.61 967
5673.32 917
5674.03 994
5674.74 1026
5675.45 875
5676.16 919
5676.87 963
5677.58 850
5678.29 915
5679.01 866
5679.72 972
5680.43 925
5681.14 801
5681.85 877
5682.56 842
5683.27 933
5683.98 831
5684.69 860
5685.41 867
5686.12 887
5686.83 861
5687.54 881
5688.25 915
5688.96 819
5689.67 819
5690.39 876
5691.10 863
5691.81 894
5692.52 909
5693.23 864
5693.95 746
5694.66 760
5695.37 884
5696.08 862
5696.79 866
5697.51 977
5698.22 1010
5698.93 880
5699.64 935
5700.35 839
5701.07 878
5701.78 815
5702.49 938
5703.20 900
5703.92 851
5704.63 1023
5705.34 795
5706.05 789
5706.77 863
5707.48 977
5708.19 894
5708.90 976
5709.62 956
5710.33 902
5711.04 860
5711.76 833
5712.47 837
5713.18 980
5713.90 913
5714.61 824
5715.32 893
5716.04 859
5716.75 782
5717.46 888
5718.18 855
5718.89 898
5719.60 909
5720.32 858
5721.03 923
5721.74 939
5722.46 910
5723.17 915
5723.88 955
5724.60 970
5725.31 937
5726.03 840
5726.74 910
5727.45 988
5728.17 878
5728.88 884
5729.60 975
5730.31 947
5731.02 861
5731.74 888
5732.45 911
5733.17 996
5733.88 1016
5734.60 964
5735.31 927
5736.02 925
5736.74 995
5737.45 1026
5738.17 1119
5738.88 1067
5739.60 1043
5740.31 1114
5741.03 1149
5741.74 1101
5742.46 1181
5743.17 1156
5743.89 1217
5744.60 1187
5745.32 1223
5746.03 1197
5746.75 1246
5747.46 1144
5748.18 1094
5748.89 1075
5749.61 1043
5750.32 1100
5751.04 1092
5751.76 1136
5752.47 1235
5753.19 1188
5753.90 1238
5754.62 1160
5755.33 1177
5756.05 1153
5756.77 1230
5757.48 1289
5758.20 1243
5758.91 1262
5759.63 1202
5760.34 1288
5761.06 1246
5761.78 1355
5762.49 1440
5763.21 1499
5763.93 1467
5764.64 1495
5765.36 1486
5766.07 1744
5766.79 1719
5767.51 1719
5768.22 1802
5768.94 1966
5769.66 1847
5770.37 1949
5771.09 1984
5771.81 2226
5772.52 2468
5773.24 2685
5773.96 3106
5774.67 3373
5775.39 3793
5776.11 3904
5776.83 3798
5777.54 3316
5778.26 3066
5778.98 2840
5779.69 2515
5780.41 2319
5781.13 2263
5781.85 2251
5782.56 2138
5783.28 2034
5784.00 1994
5784.72 1995
5785.43 2036
5786.15 1959
5786.87 1964
5787.59 1970
5788.30 1966
5789.02 2128
5789.74 1910
5790.46 2091
5791.18 1901
5791.89 1927
5792.61 1915
5793.33 1861
5794.05 1973
5794.77 1994
5795.48 1937
5796.20 1926
5796.92 1866
5797.64 1963
5798.36 1867
5799.08 2037
5799.80 1927
5800.51 2120
5801.23 2315
5801.95 2350
5802.67 2560
5803.39 2901
5804.11 2894
5804.83 3016
5805.54 3076
5806.26 2985
5806.98 2773
5807.70 2339
5808.42 2062
5809.14 1951
5809.86 1770
5810.58 1797
5811.30 1796
5812.02 1807
5812.74 1888
5813.45 1844
5814.17 1724
5814.89 1995
5815.61 1877
5816.33 1947
5817.05 1987
5817.77 2011
5818.49 1822
5819.21 1709
5819.93 1819
5820.65 1731
5821.37 1773
5822.09 1794
5822.81 1654
5823.53 1750
5824.25 1710
5824.97 1628
5825.69 1684
5826.41 1630
5827.13 1585
5827.85 1392
5828.57 1352
5829.29 1350
5830.01 1287
5830.73 1357
5831.45 1288
5832.17 1439
5832.89 1529
5833.61 1340
5834.33 1294
5835.06 1231
5835.78 1302
5836.50 1249
5837.22 1262
5837.94 1316
5838.66 1163
5839.38 1283
5840.10 1172
5840.82 1227
5841.54 1314
5842.26 1295
5842.99 1114
5843.71 1173
5844.43 1246
5845.15 1154
5845.87 1230
5846.59 1217
5847.31 1134
5848.04 1241
5848.76 1262
5849.48 1109
5850.20 1111
5850.92 1146
5851.64 1131
5852.36 1191
5853.09 1174
5853.81 1146
5854.53 1147
5855.25 1174
5855.97 1098
5856.70 1048
5857.42 1088
5858.14 1140
5858.86 1107
5859.58 1053
5860.31 1156
5861.03 1246
5861.75 1139
5862.47 1075
5863.20 1037
5863.92 1055
5864.64 1136
5865.36 1001
5866.09 932
5866.81 952
5867.53 1025
5868.25 1006
5868.98 1030
5869.70 1131
5870.42 1018
5871.15 893
5871.87 940
5872.59 1038
5873.31 992
5874.04 956
5874.76 973
5875.48 1051
5876.21 984
5876.93 928
5877.65 933
5878.38 906
5879.10 1010
5879.82 1009
5880.55 1003
5881.27 1075
5881.99 1018
5882.72 1020
5883.44 1002
5884.17 993
5884.89 964
5885.61 1049
5886.34 1030
5887.06 1084
5887.78 943
5888.51 952
5889.23 979
5889.96 1011
5890.68 977
5891.41 920
5892.13 1038
5892.85 1042
5893.58 964
5894.30 882
5895.03 937
5895.75 994
5896.48 1057
5897.20 940
5897.92 959
5898.65 977
5899.37 1023
5900.10 1011
5900.82 874
5901.55 921
5902.27 881
5903.00 916
5903.72 906
5904.45 1015
5905.17 955
5905.90 866
5906.62 966
5907.35 959
5908.07 1084
5908.80 932
5909.52 912
5910.25 965
5910.97 926
5911.70 998
5912.43 904
5913.15 878
5913.88 828
5914.60 846
5915.33 937
5916.05 989
5916.78 929
5917.50 919
5918.23 904
5918.96 942
5919.68 949
5920.41 913
5921.13 924
5921.86 866
5922.59 808
5923.31 882
5924.04 844
5924.76 924
5925.49 945
5926.22 932
5926.94 958
5927.67 1027
5928.40 1048
5929.12 922
5929.85 968
5930.58 1035
5931.30 1034
5932.03 1081
5932.76 965
5933.48 905
5934.21 906
5934.94 948
5935.66 976
5936.39 977
5937.12 1086
5937.84 1140
5938.57 1103
5939.30 1068
5940.02 1062
5940.75 1040
5941.48 1048
5942.21 1154
5942.93 1137
5943.66 1155
5944.39 1070
5945.12 1012
5945.84 1068
5946.57 952
5947.30 963
5948.03 1058
5948.75 1045
5949.48 1092
5950.21 1070
5950.94 1078
5951.67 1143
5952.39 1220
5953.12 1193
5953.85 1101
5954.58 1140
5955.31 1171
5956.03 1181
5956.76 1214
5957.49 1215
5958.22 1232
5958.95 1187
5959.67 1189
5960.40 1176
5961.13 1133
5961.86 1107
5962.59 1245
5963.32 1250
5964.05 1136
5964.77 1307
5965.50 1301
5966.23 1280
5966.96 1315
5967.69 1395
5968.42 1439
5969.15 1430
5969.88 1551
5970.61 1699
5971.33 1550
5972.06 1339
5972.79 1366
5973.52 1359
5974.25 1254
5974.98 1252
5975.71 1304
5976.44 1225
5977.17 1318
5977.90 1376
5978.63 1397
5979.36 1293
5980.09 1290
5980.82 1357
5981.55 1478
5982.28 1366
5983.01 1446
5983.74 1497
5984.46 1438
5985.19 1404
5985.92 1435
5986.65 1463
5987.38 1404
5988.11 1451
5988.85 1380
5989.58 1413
5990.31 1364
5991.04 1367
5991.77 1285
5992.50 1446
5993.23 1559
5993.96 1449
5994.69 1432
5995.42 1412
5996.15 1320
5996.88 1405
5997.61 1472
5998.34 1529
5999.07 1550
5999.80 1595
6000.53 1540
6001.26 1481
6002.00 1383
6002.73 1333
6003.46 1397
6004.19 1364
6004.92 1502
6005.65 1505
6006.38 1477
6007.11 1474
6007.84 1389
6008.58 1525
6009.31 1570
6010.04 1770
6010.77 1869
6011.50 2019
6012.23 2095
6012.96 2259
6013.70 2406
6014.43 2666
6015.16 2748
6015.89 2734
6016.62 2658
6017.36 2463
6018.09 2195
6018.82 1887
6019.55 1881
6020.28 1900
6021.02 1631
6021.75 1650
6022.48 1540
6023.21 1431
6023.94 1300
6024.68 1278
6025.41 1297
6026.14 1295
6026.87 1244
6027.61 1248
6028.34 1215
6029.07 1250
6029.80 1311
6030.54 1200
6031.27 1159
6032.00 1103
6032.73 1128
6033.47 1140
6034.20 1174
6034.93 1088
6035.67 1119
6036.40 1147
6037.13 1184
6037.87 1168
6038.60 1194
6039.33 1237
6040.07 1261
6040.80 1226
6041.53 1239
6042.27 1306
6043.00 1216
6043.73 1301
6044.47 1258
6045.20 1257
6045.93 1230
6046.67 1318
6047.40 1299
6048.13 1261
6048.87 1369
6049.60 1282
6050.34 1470
6051.07 1443
6051.80 1542
6052.54 1555
6053.27 1623
6054.01 1636
6054.74 1531
6055.47 1524
6056.21 1557
6056.94 1470
6057.68 1447
6058.41 1394
6059.15 1305
6059.88 1263
6060.61 1365
6061.35 1272
6062.08 1150
6062.82 1243
6063.55 1266
6064.29 1329
6065.02 1277
6065.76 1290
6066.49 1340
6067.23 1261
6067.96 1216
6068.70 1142
6069.43 1270
6070.17 1405
6070.90 1350
6071.64 1301
6072.37 1269
6073.11 1291
6073.84 1314
6074.58 1348
6075.31 1193
6076.05 1197
6076.78 1132
6077.52 1196
6078.26 1221
6078.99 1260
6079.73 1229
6080.46 1197
6081.20 1286
6081.93 1132
6082.67 1079
6083.41 1243
6084.14 1166
6084.88 1116
6085.61 1189
6086.35 1075
6087.09 1184
6087.82 1230
6088.56 1178
6089.30 1218
6090.03 1174
6090.77 1190
6091.50 1131
6092.24 1261
6092.98 1167
6093.71 1192
6094.45 1244
6095.19 1229
6095.92 1185
6096.66 1193
6097.40 1211
6098.13 1134
6098.87 1155
6099.61 1145
6100.34 1058
6101.08 1133
6101.82 1140
6102.56 1121
6103.29 1129
6104.03 1191
6104.77 1100
6105.50 1076
6106.24 1200
6106.98 1146
6107.72 1196
6108.45 1167
6109.19 1155
6109.93 1146
6110.67 1122
6111.40 1146
6112.14 1179
6112.88 1172
6113.62 1215
6114.35 1204
6115.09 1224
6115.83 1170
6116.57 1217
6117.31 1126
6118.04 1123
6118.78 1165
6119.52 1262
6120.26 1405
6121.00 1276
6121.73 1272
6122.47 1220
6123.21 1296
6123.95 1234
6124.69 1269
6125.43 1279
6126.16 1342
6126.90 1384
6127.64 1329
6128.38 1142
6129.12 1229
6129.86 1195
6130.60 1325
6131.33 1359
6132.07 1248
6132.81 1235
6133.55 1274
6134.29 1316
6135.03 1234
6135.77 1134
6136.51 1222
6137.25 1291
6137.99 1215
6138.73 1250
6139.46 1162
6140.20 1211
6140.94 1253
6141.68 1198
6142.42 1161
6143.16 1168
6143.90 1327
6144.64 1276
6145.38 1210
6146.12 1183
6146.86 1206
6147.60 1311
6148.34 1327
6149.08 1318
6149.82 1238
6150.56 1332
6151.30 1337
6152.04 1359
6152.78 1320
6153.52 1254
6154.26 1258
6155.00 1270
6155.74 1284
6156.48 1354
6157.22 1416
6157.96 1365
6158.70 1413
6159.44 1348
6160.18 1349
6160.92 1296
6161.66 1461
6162.40 1465
6163.15 1495
6163.89 1520
6164.63 1470
6165.37 1471
6166.11 1551
6166.85 1663
6167.59 1722
6168.33 1770
6169.07 1857
6169.81 1736
6170.55 1786
6171.30 1920
6172.04 1945
6172.78 1787
6173.52 1859
6174.26 1904
6175.00 1736
6175.74 1751
6176.49 1713
6177.23 1724
6177.97 1725
6178.71 1695
6179.45 1679
6180.19 1785
6180.94 1805
6181.68 1754
6182.42 1750
6183.16 1810
6183.90 1752
6184.65 1690
6185.39 1761
6186.13 1720
6186.87 1846
6187.61 1894
6188.36 1855
6189.10 1864
6189.84 1819
6190.58 1856
6191.33 1837
6192.07 1926
6192.81 2102
6193.55 1961
6194.30 2091
6195.04 2126
6195.78 2145
6196.52 2097
6197.27 2219
6198.01 2176
6198.75 2240
6199.49 2307
6200.24 2371
6200.98 2200
6201.72 2175
6202.47 2388
6203.21 2231
6203.95 2266
6204.70 2240
6205.44 2479
6206.18 2926
6206.93 3366
6207.67 3934
6208.41 4727
6209.16 5836
6209.90 6604
6210.64 7634
6211.39 8400
6212.13 8749
6212.87 8818
6213.62 8052
6214.36 7380
6215.11 6257
6215.85 5156
6216.59 4491
6217.34 3872
6218.08 3205
6218.83 3001
6219.57 2680
6220.31 2230
6221.06 2331
6221.80 2167
6222.55 2105
6223.29 2115
6224.04 2202
6224.78 2360
6225.52 2355
6226.27 2549
6227.01 2644
6227.76 2530
6228.50 2598
6229.25 2433
6229.99 2245
6230.74 2272
6231.48 2192
6232.23 1971
6232.97 1858
6233.72 1865
6234.46 1697
6235.21 1649
6235.95 1604
6236.70 1667
6237.44 1600
6238.19 1474
6238.93 1515
6239.68 1698
6240.42 1669
6241.17 1749
6241.91 1845
6242.66 1812
6243.40 1780
6244.15 1745
6244.90 1922
6245.64 1938
6246.39 1916
6247.13 1993
6247.88 2087
6248.62 2119
6249.37 2211
6250.12 2253
6250.86 2201
6251.61 2212
6252.35 2211
6253.10 2099
6253.85 1978
6254.59 1916
6255.34 1774
6256.09 1749
6256.83 1808
6257.58 1774
6258.32 1850
6259.07 1779
6259.82 1677
6260.56 1778
6261.31 1763
6262.06 1846
6262.80 1887
6263.55 1921
6264.30 1889
6265.04 2106
6265.79 1950
6266.54 1930
6267.29 1853
6268.03 1774
6268.78 1726
6269.53 1785
6270.27 1688
6271.02 1677
6271.77 1736
6272.52 1681
6273.26 1602
6274.01 1649
6274.76 1618
6275.50 1553
6276.25 1511
6277.00 1631
6277.75 1611
6278.49 1642
6279.24 1616
6279.99 1596
6280.74 1716
6281.49 1648
6282.23 1696
6282.98 1677
6283.73 1473
6284.48 1610
6285.23 1578
6285.97 1591
6286.72 1571
6287.47 1720
6288.22 1752
6288.97 1730
6289.71 1653
6290.46 1672
6291.21 1806
6291.96 1860
6292.71 1829
6293.46 1774
6294.21 1781
6294.95 1739
6295.70 1762
6296.45 1603
6297.20 1541
6297.95 1529
6298.70 1556
6299.45 1363
6300.20 1369
6300.94 1361
6301.69 1380
6302.44 1466
6303.19 1490
6303.94 1644
6304.69 1527
6305.44 1562
6306.19 1519
6306.94 1582
6307.69 1460
6308.44 1388
6309.19 1430
6309.94 1382
6310.69 1304
6311.43 1412
6312.18 1470
6312.93 1381
6313.68 1423
6314.43 1366
6315.18 1407
6315.93 1501
6316.68 1444
6317.43 1375
6318.18 1314
6318.93 1452
6319.68 1493
6320.43 1490
6321.18 1511
6321.93 1490
6322.68 1350
6323.43 1321
6324.18 1235
6324.94 1313
6325.69 1225
6326.44 1204
6327.19 1220
6327.94 1177
6328.69 1176
6329.44 1207
6330.19 1189
6330.94 1129
6331.69 1212
6332.44 1158
6333.19 1178
6333.94 1125
6334.69 1217
6335.45 1144
6336.20 1195
6336.95 1241
6337.70 1135
6338.45 1160
6339.20 1138
6339.95 1083
6340.70 1201
6341.46 1094
6342.21 1175
6342.96 1193
6343.71 1331
6344.46 1297
6345.21 1198
6345.96 1168
6346.72 1201
6347.47 1202
6348.22 1178
6348.97 1113
6349.72 1125
6350.48 1099
6351.23 1129
6351.98 1266
6352.73 1210
6353.48 1184
6354.24 1202
6354.99 1280
6355.74 1166
6356.49 1123
6357.24 1252
6358.00 1246
6358.75 1226
6359.50 1138
6360.25 1223
6361.01 1220
6361.76 1161
6362.51 1117
6363.26 1141
6364.02 1159
6364.77 1005
6365.52 971
6366.28 1023
6367.03 1067
6367.78 1123
6368.53 1063
6369.29 1113
6370.04 1063
6370.79 1017
6371.55 930
6372.30 1004
6373.05 938
6373.81 917
6374.56 1066
6375.31 1086
6376.07 1007
6376.82 1058
6377.57 1059
6378.33 1101
6379.08 1107
6379.83 1005
6380.59 1047
6381.34 1030
6382.10 1104
6382.85 1156
6383.60 1115
6384.36 1126
6385.11 964
6385.87 997
6386.62 1098
6387.37 1066
6388.13 992
6388.88 1108
6389.64 1069
6390.39 1073
6391.14 1137
6391.90 1147
6392.65 1022
6393.41 975
6394.16 1006
6394.92 1072
6395.67 1038
6396.43 1097
6397.18 1072
6397.94 995
6398.69 990
6399.45 980
6400.20 1059
6400.96 1005
6401.71 957
6402.47 1042
6403.22 1083
6403.98 928
6404.73 921
6405.49 980
6406.24 951
6407.00 984
6407.75 1020
6408.51 1019
6409.26 1061
6410.02 911
6410.77 952
6411.53 911
6412.28 979
6413.04 1012
6413.80 1068
6414.55 1012
6415.31 998
6416.06 1040
6416.82 918
6417.57 987
6418.33 977
6419.09 986
6419.84 985
6420.60 998
6421.35 1052
6422.11 1042
6422.87 1007
6423.62 1010
6424.38 1008
6425.14 960
6425.89 944
6426.65 949
6427.40 968
6428.16 927
6428.92 944
6429.67 937
6430.43 956
6431.19 1026
6431.94 938
6432.70 991
6433.46 1014
6434.22 861
6434.97 1066
6435.73 1048
6436.49 1037
6437.24 1116
6438.00 1105
6438.76 1105
6439.51 1032
6440.27 1073
6441.03 1159
6441.79 1131
6442.54 1054
6443.30 1122
6444.06 1082
6444.82 1027
6445.57 1010
6446.33 929
6447.09 1005
6447.85 1110
6448.60 970
6449.36 931
6450.12 981
6450.88 998
6451.64 1027
6452.39 1094
6453.15 1076
6453.91 1096
6454.67 1085
6455.43 1060
6456.18 1103
6456.94 1081
6457.70 1107
6458.46 1176
6459.22 1198
6459.98 1160
6460.73 1045
6461.49 1121
6462.25 1134
6463.01 1169
6463.77 1122
6464.53 1207
6465.29 1146
6466.04 1179
6466.80 1197
6467.56 1120
6468.32 1123
6469.08 1164
6469.84 1115
6470.60 1086
6471.36 1089
6472.12 1193
6472.87 1140
6473.63 1116
6474.39 1154
6475.15 1345
6475.91 1275
6476.67 1195
6477.43 1204
6478.19 1309
6478.95 1347
6479.71 1254
6480.47 1181
6481.23 1267
6481.99 1261
6482.75 1212
6483.51 1223
6484.27 1281
6485.03 1301
6485.79 1334
6486.55 1396
6487.31 1357
6488.07 1300
6488.83 1305
6489.59 1378
6490.35 1395
6491.11 1416
6491.87 1525
6492.63 1433
6493.39 1488
6494.15 1525
6494.91 1694
6495.67 1626
6496.43 1538
6497.19 1598
6497.95 1637
6498.71 1762
6499.47 1645
6500.23 1698
6500.99 1677
6501.76 1638
6502.52 1756
6503.28 1712
6504.04 1623
6504.80 1578
6505.56 1694
6506.32 1664
6507.08 1679
6507.84 1763
6508.61 1731
6509.37 1868
6510.13 1898
6510.89 1958
6511.65 1889
6512.41 2016
6513.17 2152
6513.94 2110
6514.70 2303
6515.46 2237
6516.22 2319
6516.98 2157
6517.74 2245
6518.51 2226
6519.27 2180
6520.03 2133
6520.79 2119
6521.55 2129
6522.32 2280
6523.08 2236
6523.84 2271
6524.60 2279
6525.36 2376
6526.13 2623
6526.89 2761
6527.65 2975
6528.41 3056
6529.18 2996
6529.94 3109
6530.70 3065
6531.46 3143
6532.23 3122
6532.99 3175
6533.75 3570
6534.51 3872
6535.28 4063
6536.04 4888
6536.80 5747
6537.57 6639
6538.33 7354
6539.09 7990
6539.85 7983
6540.62 7567
6541.38 6672
6542.14 6176
6542.91 5359
6543.67 4507
6544.43 3789
6545.20 3119
6545.96 2724
6546.72 2415
6547.49 2268
6548.25 2276
6549.02 2086
6549.78 1971
6550.54 1816
6551.31 1845
6552.07 1968
6552.83 1891
6553.60 1935
6554.36 1942
6555.13 1842
6555.89 1972
6556.65 1800
6557.42 1726
6558.18 1793
6558.95 1878
6559.71 1735
6560.47 1650
6561.24 1697
6562.00 1874
6562.77 1876
6563.53 1905
6564.30 1935
6565.06 2055
6565.83 2120
6566.59 2085
6567.36 2116
6568.12 2142
6568.88 2053
6569.65 2029
6570.41 2136
6571.18 2063
6571.94 2213
6572.71 2151
6573.47 2228
6574.24 2420
6575.00 2625
6575.77 2691
6576.53 2860
6577.30 3046
6578.07 3200
6578.83 3214
6579.60 3334
6580.36 3159
6581.13 2955
6581.89 2742
6582.66 2542
6583.42 2523
6584.19 2368
6584.96 2281
6585.72 2157
6586.49 2038
6587.25 1951
6588.02 1936
6588.78 1955
6589.55 2009
6590.32 2075
6591.08 2182
6591.85 2360
6592.61 2477
6593.38 2464
6594.15 2639
6594.91 2924
6595.68 3163
6596.45 3191
6597.21 3123
6597.98 3061
6598.75 3039
6599.51 2903
6600.28 2704
6601.05 2510
6601.81 2415
6602.58 2393
6603.35 2112
6604.11 2051
6604.88 2044
6605.65 1987
6606.41 2018
6607.18 1923
6607.95 1938
6608.71 1956
6609.48 1966
6610.25 2035
6611.02 2035
6611.78 2055
6612.55 2236
6613.32 2318
6614.09 2263
6614.85 2251
6615.62 2141
6616.39 2024
6617.16 2023
6617.92 2007
6618.69 1961
6619.46 1972
6620.23 1980
6620.99 1865
6621.76 1868
6622.53 1757
6623.30 1774
6624.07 1734
6624.83 1725
6625.60 1769
6626.37 1729
6627.14 1778
6627.91 1741
6628.67 1732
6629.44 1766
6630.21 1777
6630.98 1691
6631.75 1721
6632.52 1750
6633.29 1815
6634.05 1944
6634.82 2031
6635.59 2374
6636.36 2583
6637.13 2610
6637.90 2516
6638.67 2536
6639.43 2465
6640.20 2372
6640.97 2246
6641.74 1965
6642.51 1784
6643.28 1687
6644.05 1627
6644.82 1540
6645.59 1523
6646.36 1615
6647.13 1515
6647.90 1557
6648.66 1520
6649.43 1580
6650.20 1514
6650.97 1574
6651.74 1580
6652.51 1521
6653.28 1644
6654.05 1607
6654.82 1533
6655.59 1492
6656.36 1550
6657.13 1537
6657.90 1491
6658.67 1476
6659.44 1412
6660.21 1404
6660.98 1305
6661.75 1349
6662.52 1354
6663.29 1299
6664.06 1321
6664.83 1375
6665.60 1401
6666.37 1335
6667.14 1393
6667.91 1408
6668.69 1378
6669.46 1331
6670.23 1455
6671.00 1427
6671.77 1386
6672.54 1354
6673.31 1449
6674.08 1521
6674.85 1498
6675.62 1411
6676.39 1483
6677.16 1463
6677.94 1416
6678.71 1492
6679.48 1356
6680.25 1346
6681.02 1436
6681.79 1452
6682.56 1346
6683.33 1360
6684.11 1424
6684.88 1453
6685.65 1497
6686.42 1620
6687.19 1563
6687.96 1471
6688.74 1447
6689.51 1536
6690.28 1422
6691.05 1440
6691.82 1386
6692.60 1374
6693.37 1349
6694.14 1283
6694.91 1217
6695.68 1191
6696.46 1236
6697.23 1160
6698.00 1164
6698.77 1129
6699.55 1233
6700.32 1254
6701.09 1241
6701.86 1231
6702.64 1142
6703.41 1240
6704.18 1242
6704.95 1237
6705.73 1321
6706.50 1199
6707.27 1205
6708.04 1241
6708.82 1205
6709.59 1229
6710.36 1300
6711.14 1204
6711.91 1237
6712.68 1220
6713.46 1197
6714.23 1198
6715.00 1294
6715.78 1275
6716.55 1192
6717.32 1092
6718.10 1203
6718.87 1105
6719.64 1127
6720.42 1125
6721.19 1040
6721.96 1179
6722.74 1159
6723.51 1103
6724.28 1064
6725.06 1108
6725.83 1006
6726.61 1077
6727.38 1092
6728.15 1172
6728.93 1137
6729.70 1072
6730.48 1116
6731.25 1050
6732.02 1076
6732.80 1081
6733.57 1046
6734.35 1069
6735.12 1174
6735.90 1012
6736.67 1095
6737.45 1065
6738.22 1069
6738.99 1082
6739.77 1112
6740.54 1107
6741.32 1053
6742.09 1057
6742.87 1119
6743.64 1121
6744.42 1104
6745.19 1148
6745.97 1196
6746.74 1084
6747.52 1082
6748.29 1116
6749.07 1129
6749.84 1169
6750.62 1046
6751.40 1049
6752.17 1094
6752.95 1134
6753.72 1213
6754.50 1253
6755.27 1221
6756.05 1286
6756.82 1203
6757.60 1190
6758.38 1217
6759.15 1229
6759.93 1101
6760.70 978
6761.48 934
6762.25 1065
6763.03 1046
6763.81 1040
6764.58 1045
6765.36 1015
6766.14 1049
6766.91 1066
6767.69 1004
6768.46 1011
6769.24 1054
6770.02 1009
6770.79 1023
6771.57 948
6772.35 1077
6773.12 1159
6773.90 962
6774.68 1019
6775.45 1009
6776.23 1036
6777.01 1070
6777.78 1008
6778.56 978
6779.34 1113
6780.11 1055
6780.89 942
6781.67 983
6782.45 1139
6783.22 1027
6784.00 987
6784.78 967
6785.56 993
6786.33 984
6787.11 1037
6787.89 1036
6788.66 989
6789.44 1000
6790.22 917
6791.00 840
6791.78 831
6792.55 973
6793.33 1014
6794.11 982
6794.89 967
6795.66 932
6796.44 930
6797.22 893
6798.00 917
6798.78 1022
6799.55 1048
6800.33 919
6801.11 995
6801.89 1068
6802.67 1037
6803.45 937
6804.22 969
6805.00 973
6805.78 1008
6806.56 999
6807.34 993
6808.12 994
6808.90 990
6809.67 953
6810.45 985
6811.23 882
6812.01 903
6812.79 965
6813.57 935
6814.35 921
6815.13 931
6815.91 904
6816.68 897
6817.46 973
6818.24 901
6819.02 1003
6819.80 924
6820.58 987
6821.36 948
6822.14 920
6822.92 967
6823.70 1065
6824.48 1017
6825.26 886
6826.04 880
6826.82 902
6827.60 910
6828.38 1031
6829.16 933
6829.94 919
6830.72 956
6831.50 975
6832.28 965
6833.06 915
6833.84 1086
6834.62 940
6835.40 1030
6836.18 953
6836.96 933
6837.74 1010
6838.52 1025
6839.30 891
6840.08 854
6840.86 992
6841.64 948
6842.42 1009
6843.20 914
6843.98 955
6844.76 1039
6845.54 870
6846.32 933
6847.10 1026
6847.89 948
6848.67 1007
6849.45 1106
6850.23 1131
6851.01 1360
6851.79 1397
6852.57 1404
6853.35 1469
6854.13 1530
6854.92 1489
6855.70 1390
6856.48 1232
6857.26 1210
6858.04 1168
6858.82 1122
6859.60 1136
6860.39 1136
6861.17 1004
6861.95 977
6862.73 1003
6863.51 953
6864.29 994
6865.08 1080
6865.86 1106
6866.64 1188
6867.42 1179
6868.20 1177
6868.99 1143
6869.77 1058
6870.55 1095
6871.33 1081
6872.12 1128
6872.90 1045
6873.68 1112
6874.46 1052
6875.24 986
6876.03 1078
6876.81 1086
6877.59 979
6878.38 1055
6879.16 1065
6879.94 1036
6880.72 1146
6881.51 1073
6882.29 1050
6883.07 1093
6883.85 1204
6884.64 1166
6885.42 1318
6886.20 1249
6886.99 1122
6887.77 1374
6888.55 1487
6889.34 1468
6890.12 1585
6890.90 1690
6891.69 1604
6892.47 1350
6893.25 1361
6894.04 1298
6894.82 1245
6895.60 1242
6896.39 1135
6897.17 1229
6897.96 1196
6898.74 1149
6899.52 1160
6900.31 1196
6901.09 1215
6901.88 1223
6902.66 1180
6903.44 1102
6904.23 1187
6905.01 1140
6905.80 1200
6906.58 1285
6907.36 1230
6908.15 1217
6908.93 1256
6909.72 1225
6910.50 1111
6911.29 1148
6912.07 1165
6912.86 1089
6913.64 1115
6914.42 1162
6915.21 1111
6915.99 1095
6916.78 1200
6917.56 1133
6918.35 1191
6919.13 1163
6919.92 1086
6920.70 1228
6921.49 1192
6922.27 1242
6923.06 1302
6923.84 1265
6924.63 1254
6925.42 1119
6926.20 1193
6926.99 1230
6927.77 1233
6928.56 1222
6929.34 1249
6930.13 1336
6930.91 1320
6931.70 1308
6932.48 1251
6933.27 1288
6934.06 1314
6934.84 1328
6935.63 1208
6936.41 1207
6937.20 1230
6937.99 1314
6938.77 1323
6939.56 1340
6940.34 1303
6941.13 1279
6941.92 1360
6942.70 1453
6943.49 1433
6944.28 1420
6945.06 1456
6945.85 1454
6946.64 1641
6947.42 1746
6948.21 1655
6949.00 1759
6949.78 1789
6950.57 1745
6951.36 1673
6952.14 1685
6952.93 1546
6953.72 1684
6954.50 1566
6955.29 1470
6956.08 1599
6956.86 1493
6957.65 1734
6958.44 1719
6959.23 1663
6960.01 1621
6960.80 1683
6961.59 1719
6962.38 1785
6963.16 1792
6963.95 1778
6964.74 1790
6965.53 1626
6966.31 1762
6967.10 1792
6967.89 1820
6968.68 1742
6969.46 1748
6970.25 1802
6971.04 1869
6971.83 1992
6972.62 2055
6973.40 1954
6974.19 2002
6974.98 1935
6975.77 1960
6976.56 2090
6977.34 2112
6978.13 2010
6978.92 2057
6979.71 2115
6980.50 2133
6981.29 2333
6982.08 2382
6982.86 2677
6983.65 2867
6984.44 3140
6985.23 3751
6986.02 4506
6986.81 5122
6987.60 5424
6988.39 5489
6989.17 6016
6989.96 5639
6990.75 5128
6991.54 4659
6992.33 4235
6993.12 3689
6993.91 3166
6994.70 2838
6995.49 2521
6996.28 2522
6997.07 2565
6997.86 2759
6998.64 3216
6999.43 3692
7000.22 3921
7001.01 4543
7001.80 5188
7002.59 5406
7003.38 5207
7004.17 4893
7004.96 4736
7005.75 4122
7006.54 3793
7007.33 3283
7008.12 2790
7008.91 2380
7009.70 2216
7010.49 2188
7011.28 2070
7012.07 1782
7012.86 1803
7013.65 1772
7014.44 1850
7015.23 1945
7016.02 2034
7016.81 1965
7017.61 1876
7018.40 2005
7019.19 1894
7019.98 1789
7020.77 1807
7021.56 1785
7022.35 1781
7023.14 1791
7023.93 1779
7024.72 1944
7025.51 1932
7026.30 1950
7027.10 2064
7027.89 2155
7028.68 2004
7029.47 2025
7030.26 1851
7031.05 1756
7031.84 1793
7032.63 1779
7033.43 1714
7034.22 1649
7035.01 1640
7035.80 1809
7036.59 1779
7037.38 1735
7038.18 1807
7038.97 1836
7039.76 1738
7040.55 1987
7041.34 1947
7042.13 1899
7042.93 1790
7043.72 1768
7044.51 1782
7045.30 1760
7046.09 1707
7046.89 1662
7047.68 1701
7048.47 1644
7049.26 1713
7050.06 1752
7050.85 1756
7051.64 1738
7052.43 1803
7053.23 1844
7054.02 1919
7054.81 1846
7055.60 1760
7056.40 1641
7057.19 1553
7057.98 1529
7058.77 1585
7059.57 1493
7060.36 1498
7061.15 1377
7061.95 1511
7062.74 1540
7063.53 1541
7064.33 1538
7065.12 1525
7065.91 1524
7066.71 1575
7067.50 1505
7068.29 1377
7069.09 1514
7069.88 1455
7070.67 1388
7071.47 1464
7072.26 1448
7073.05 1505
7073.85 1386
7074.64 1305
7075.44 1398
7076.23 1429
7077.02 1416
7077.82 1361
7078.61 1343
7079.41 1322
7080.20 1396
7080.99 1290
7081.79 1237
7082.58 1266
7083.38 1283
7084.17 1299
7084.96 1314
7085.76 1178
7086.55 1254
7087.35 1232
7088.14 1176
7088.94 1166
7089.73 1178
7090.53 1225
7091.32 1262
7092.12 1208
7092.91 1297
7093.71 1237
7094.50 1240
7095.29 1186
7096.09 1186
7096.88 1138
7097.68 1145
7098.48 1234
7099.27 1100
7100.07 1113
7100.86 1075
7101.66 1116
7102.45 1123
7103.25 1141
7104.04 1187
7104.84 1173
7105.63 1085
7106.43 1117
7107.22 990
7108.02 1017
7108.82 1058
7109.61 1101
7110.41 1081
7111.20 1094
7112.00 1009
7112.79 1110
7113.59 1042
7114.39 1000
7115.18 1022
7115.98 1002
7116.77 920
7117.57 974
7118.37 1025
7119.16 1007
7119.96 1091
7120.76 1076
7121.55 973
7122.35 1055
7123.15 995
7123.94 1008
7124.74 968
7125.53 960
7126.33 931
7127.13 903
7127.93 909
7128.72 846
7129.52 950
7130.32 962
7131.11 998
7131.91 865
7132.71 903
7133.50 905
7134.30 981
7135.10 974
7135.90 953
7136.69 930
7137.49 1033
7138.29 875
7139.08 954
7139.88 906
7140.68 853
7141.48 834
7142.27 902
7143.07 920
7143.87 907
7144.67 919
7145.46 909
7146.26 939
7147.06 918
7147.86 942
7148.66 888
7149.45 907
7150.25 927
7151.05 898
7151.85 859
7152.65 879
7153.44 919
7154.24 911
7155.04 913
7155.84 935
7156.64 877
7157.44 940
7158.23 977
7159.03 869
7159.83 861
7160.63 874
7161.43 864
7162.23 793
7163.03 863
7163.83 876
7164.62 819
7165.42 898
7166.22 847
7167.02 945
7167.82 899
7168.62 946
7169.42 954
7170.22 956
7171.02 920
7171.82 870
7172.61 940
7173.41 1007
7174.21 911
7175.01 819
7175.81 792
7176.61 861
7177.41 857
7178.21 784
7179.01 805
7179.81 847
7180.61 891
7181.41 893
7182.21 778
7183.01 800
7183.81 954
7184.61 912
7185.41 883
7186.21 912
7187.01 933
7187.81 879
7188.61 843
7189.41 901
7190.21 816
7191.01 846
7191.81 901
7192.61 836
7193.41 804
7194.21 737
7195.01 733
7195.81 708
7196.61 630
7197.41 761
7198.21 826
7199.01 871
7199.82 778
7200.62 760
7201.42 800
7202.22 843
7203.02 794
7203.82 763
7204.62 742
7205.42 772
7206.22 770
7207.02 709
7207.83 661
7208.63 780
7209.43 656
7210.23 670
7211.03 737
7211.83 693
7212.63 651
7213.44 721
7214.24 685
7215.04 661
7215.84 706
7216.64 782
7217.44 783
7218.25 777
7219.05 747
7219.85 726
7220.65 774
7221.45 730
7222.26 721
7223.06 698
7223.86 762
7224.66 774
7225.46 774
7226.27 735
7227.07 791
7227.87 754
7228.67 782
7229.48 747
7230.28 728
7231.08 684
7231.88 702
7232.69 672
7233.49 729
7234.29 697
7235.09 747
7235.90 677
7236.70 697
7237.50 644
7238.30 718
7239.11 693
7239.91 679
7240.71 718
7241.52 729
7242.32 713
7243.12 691
7243.93 762
7244.73 683
7245.53 732
7246.34 777
7247.14 702
7247.94 705
7248.75 773
7249.55 713
7250.35 649
7251.16 669
7251.96 741
7252.76 690
7253.57 703
7254.37 655
7255.18 746
7255.98 702
7256.78 733
7257.59 727
7258.39 808
7259.20 782
7260.00 690
7260.80 828
7261.61 733
7262.41 743
7263.22 798
7264.02 829
7264.83 785
7265.63 909
7266.43 815
7267.24 753
7268.04 844
7268.85 752
7269.65 763
7270.46 777
7271.26 806
7272.07 828
7272.87 820
7273.68 834
7274.48 860
7275.29 828
7276.09 820
7276.90 814
7277.70 834
7278.51 814
7279.31 864
7280.12 762
7280.92 791
7281.73 924
7282.53 993
7283.34 955
7284.14 1058
7284.95 1241
7285.76 1271
7286.56 1440
7287.37 1479
7288.17 1572
7288.98 1356
7289.78 1273
7290.59 1245
7291.40 1148
7292.20 1112
7293.01 1000
7293.81 943
7294.62 937
7295.43 898
7296.23 805
7297.04 841
7297.84 821
7298.65 787
7299.46 841
7300.26 778
7301.07 790
7301.88 841
7302.68 770
7303.49 754
7304.30 747
7305.10 755
7305.91 763
7306.72 816
7307.52 839
7308.33 748
7309.14 835
7309.94 831
7310.75 767
7311.56 835
7312.36 876
7313.17 941
7313.98 910
7314.79 853
7315.59 923
7316.40 971
7317.21 853
7318.01 928
7318.82 908
7319.63 923
7320.44 955
7321.24 1048
7322.05 990
7322.86 1042
7323.67 918
7324.47 935
7325.28 901
7326.09 977
7326.90 995
7327.71 1034
7328.51 932
7329.32 930
7330.13 887
7330.94 949
7331.75 906
7332.55 1008
7333.36 1030
7334.17 1037
7334.98 1028
7335.79 1036
7336.60 1160
7337.40 1129
7338.21 1112
7339.02 1183
7339.83 1149
7340.64 1101
7341.45 1006
7342.26 1007
7343.06 968
7343.87 902
7344.68 898
7345.49 875
7346.30 856
7347.11 833
7347.92 760
7348.73 809
7349.54 844
7350.34 876
7351.15 839
7351.96 876
7352.77 862
7353.58 931
7354.39 931
7355.20 905
7356.01 884
7356.82 843
7357.63 791
7358.44 829
7359.25 838
7360.06 801
7360.87 876
7361.68 845
7362.49 868
7363.30 892
7364.11 927
7364.92 922
7365.73 969
7366.54 864
7367.35 831
7368.16 848
7368.97 876
7369.78 904
7370.59 880
7371.40 856
7372.21 856
7373.02 895
7373.83 867
7374.64 864
7375.45 945
7376.26 923
7377.07 970
7377.88 1000
7378.69 1041
7379.50 1071
7380.31 1102
7381.12 1146
7381.94 1090
7382.75 1085
7383.56 1163
7384.37 1174
7385.18 1312
7385.99 1172
7386.80 1102
7387.61 1061
7388.42 1091
7389.23 1014
7390.05 927
7390.86 889
7391.67 852
7392.48 863
7393.29 831
7394.10 846
7394.92 922
7395.73 903
7396.54 898
7397.35 876
7398.16 812
7398.97 868
7399.79 914
7400.60 1018
7401.41 964
7402.22 1065
7403.03 1127
7403.85 1082
7404.66 1214
7405.47 1091
7406.28 999
7407.09 941
7407.91 990
7408.72 942
7409.53 867
7410.34 920
7411.16 934
7411.97 923
7412.78 880
7413.59 820
7414.41 891
7415.22 799
7416.03 750
7416.84 804
7417.66 851
7418.47 803
7419.28 730
7420.10 706
7420.91 810
7421.72 828
7422.54 773
7423.35 743
7424.16 798
7424.97 766
7425.79 746
7426.60 758
7427.41 775
7428.23 742
7429.04 633
7429.86 769
7430.67 808
7431.48 797
7432.30 809
7433.11 758
7433.92 788
7434.74 798
7435.55 717
7436.36 739
7437.18 793
7437.99 742
7438.81 785
7439.62 809
7440.43 713
7441.25 688
7442.06 763
7442.88 740
7443.69 712
7444.51 673
7445.32 789
7446.13 697
7446.95 837
7447.76 686
7448.58 735
7449.39 708
7450.21 725
7451.02 720
7451.84 701
7452.65 661
7453.47 695
7454.28 704
7455.10 736
7455.91 755
7456.73 693
7457.54 660
7458.36 726
7459.17 718
7459.99 694
7460.80 676
7461.62 786
7462.43 768
7463.25 694
7464.06 615
7464.88 622
7465.69 682
7466.51 702
7467.32 626
7468.14 669
7468.96 691
7469.77 680
7470.59 620
7471.40 664
7472.22 670
7473.03 730
7473.85 696
7474.67 764
7475.48 727
7476.30 624
7477.11 580
7477.93 723
7478.75 728
7479.56 671
7480.38 662
7481.20 719
7482.01 679
7482.83 709
7483.65 623
7484.46 646
7485.28 638
7486.09 736
7486.91 769
7487.73 610
7488.54 687
7489.36 662
7490.18 714
7491.00 755
7491.81 704
7492.63 721
7493.45 685
7494.26 707
7495.08 723
7495.90 637
7496.71 633
7497.53 706
7498.35 688
7499.17 650
7499.98 680
7500.80 724
7501.62 673
7502.44 603
7503.25 566
7504.07 591
7504.89 638
7505.71 680
7506.52 679
7507.34 642
7508.16 681
7508.98 646
7509.80 643
7510.61 640
7511.43 618
7512.25 649
7513.07 687
7513.89 668
7514.70 624
7515.52 600
7516.34 592
7517.16 690
7517.98 655
7518.79 649
7519.61 681
7520.43 747
7521.25 745
7522.07 651
7522.89 659
7523.71 575
7524.52 616
7525.34 617
7526.16 664
7526.98 598
7527.80 691
7528.62 671
7529.44 621
7530.26 660
7531.08 643
7531.89 583
7532.71 639
7533.53 620
7534.35 643
7535.17 550
7535.99 630
7536.81 653
7537.63 614
7538.45 689
7539.27 673
7540.09 626
7540.91 629
7541.73 677
7542.55 709
7543.37 722
7544.19 733
7545.01 708
7545.83 704
7546.65 694
7547.47 722
7548.29 673
7549.11 673
7549.93 690
7550.75 621
7551.57 707
7552.39 668
7553.21 633
7554.03 608
7554.85 631
7555.67 679
7556.49 647
7557.31 648
7558.13 688
7558.95 693
7559.77 706
7560.59 704
7561.41 807
7562.23 639
7563.05 614
7563.87 738
7564.69 720
7565.52 716
7566.34 641
7567.16 636
7567.98 691
7568.80 681
7569.62 674
7570.44 641
7571.26 684
7572.08 715
7572.91 684
7573.73 661
7574.55 694
7575.37 672
7576.19 642
7577.01 668
7577.83 622
7578.66 614
7579.48 639
7580.30 592
7581.12 632
7581.94 687
7582.77 626
7583.59 581
7584.41 643
7585.23 613
7586.05 630
7586.88 704
7587.70 674
7588.52 623
7589.34 662
7590.16 658
7590.99 669
7591.81 702
7592.63 741
7593.45 667
7594.28 712
7595.10 687
7595.92 634
7596.74 643
7597.57 636
7598.39 657
7599.21 691
7600.03 711
7600.86 678
7601.68 682
7602.50 760
7603.33 788
7604.15 760
7604.97 766
7605.80 807
7606.62 832
7607.44 805
7608.26 878
7609.09 802
7609.91 809
7610.73 733
7611.56 733
7612.38 764
7613.21 735
7614.03 710
7614.85 720
7615.68 711
7616.50 750
7617.32 786
7618.15 769
7618.97 814
7619.80 760
7620.62 818
7621.44 753
7622.27 700
7623.09 752
7623.92 765
7624.74 732
7625.56 750
7626.39 688
7627.21 681
7628.04 659
7628.86 676
7629.68 721
7630.51 773
7631.33 763
7632.16 782
7632.98 892
7633.81 911
7634.63 869
7635.46 870
7636.28 913
7637.11 879
7637.93 857
7638.76 761
7639.58 691
7640.41 697
7641.23 731
7642.06 672
7642.88 603
7643.71 687
7644.53 655
7645.36 618
7646.18 643
7647.01 678
7647.83 684
7648.66 690
7649.48 682
7650.31 711
7651.14 681
7651.96 629
7652.79 639
7653.61 653
7654.44 604
7655.26 657
7656.09 639
7656.92 646
7657.74 578
7658.57 657
7659.39 684
7660.22 636
7661.05 588
7661.87 602
7662.70 580
7663.52 638
7664.35 658
7665.18 618
7666.00 574
7666.83 579
7667.66 599
7668.48 627
7669.31 627
7670.14 668
7670.96 657
7671.79 665
7672.62 608
7673.44 598
7674.27 651
7675.10 587
7675.92 668
7676.75 630
7677.58 550
7678.40 673
7679.23 608
7680.06 593
7680.89 620
7681.71 546
7682.54 588
7683.37 616
7684.19 591
7685.02 636
7685.85 561
7686.68 574
7687.50 661
7688.33 601
7689.16 681
7689.99 589
7690.81 576
7691.64 579
7692.47 571
7693.30 616
7694.13 605
7694.95 609
7695.78 586
7696.61 596
7697.44 577
7698.27 633
7699.09 600
7699.92 573
7700.75 619
7701.58 608
7702.41 634
7703.24 601
7704.06 563
7704.89 562
7705.72 610
7706.55 616
7707.38 609
7708.21 603
7709.04 579
7709.86 604
7710.69 562
7711.52 612
7712.35 677
7713.18 709
7714.01 582
7714.84 523
7715.67 641
7716.50 646
7717.32 590
7718.15 570
7718.98 596
7719.81 604
7720.64 640
7721.47 582
7722.30 515
7723.13 643
7723.96 601
7724.79 669
7725.62 634
7726.45 535
7727.28 600
7728.11 641
7728.94 615
7729.77 637
7730.60 586
7731.43 630
7732.26 629
7733.09 637
7733.92 603
7734.75 562
7735.58 622
7736.41 594
7737.24 521
7738.07 516
7738.90 635
7739.73 588
7740.56 546
7741.39 585
7742.22 607
7743.05 624
7743.88 587
7744.71 636
7745.54 653
7746.37 691
7747.20 706
7748.03 735
7748.87 765
7749.70 857
7750.53 887
7751.36 849
7752.19 903
7753.02 897
7753.85 765
7754.68 688
7755.51 668
7756.34 695
7757.18 613
7758.01 590
7758.84 633
7759.67 581
7760.50 508
7761.33 563
7762.16 553
7763.00 592
7763.83 637
7764.66 606
7765.49 609
7766.32 647
7767.16 620
7767.99 583
7768.82 581
7769.65 616
7770.48 581
7771.31 612
7772.15 618
7772.98 582
7773.81 537
7774.64 569
7775.48 590
7776.31 540
7777.14 512
7777.97 587
7778.81 558
7779.64 524
7780.47 571
7781.30 577
7782.14 613
7782.97 561
7783.80 533
7784.63 537
7785.47 652
7786.30 641
7787.13 658
7787.97 638
7788.80 620
7789.63 594
7790.46 621
7791.30 573
7792.13 546
7792.96 536
7793.80 650
7794.63 634
7795.46 564
7796.30 540
7797.13 532
7797.96 660
7798.80 558
7799.63 546
7800.46 592
7801.30 603
7802.13 574
7802.97 588
7803.80 582
7804.63 570
7805.47 633
7806.30 609
7807.13 589
7807.97 623
7808.80 598
7809.64 576
7810.47 620
7811.31 644
7812.14 620
7812.97 634
7813.81 683
7814.64 629
7815.48 596
7816.31 643
7817.15 688
7817.98 730
7818.82 761
7819.65 704
7820.48 681
7821.32 685
7822.15 699
7822.99 686
7823.82 654
7824.66 615
7825.49 700
7826.33 629
7827.16 663
7828.00 640
7828.83 667
7829.67 675
7830.50 620
7831.34 649
7832.17 675
7833.01 695
7833.85 676
7834.68 604
7835.52 706
7836.35 689
7837.19 589
7838.02 589
7838.86 663
7839.69 663
7840.53 683
7841.37 797
7842.20 764
7843.04 673
7843.87 633
7844.71 612
7845.55 633
7846.38 727
7847.22 620
7848.05 599
7848.89 625
7849.73 616
7850.56 537
7851.40 585
7852.24 617
7853.07 614
7853.91 653
7854.74 697
7855.58 691
7856.42 673
7857.25 639
7858.09 601
7858.93 660
7859.76 585
7860.60 606
7861.44 537
7862.28 610
7863.11 693
7863.95 647
7864.79 713
7865.62 693
7866.46 627
7867.30 598
7868.14 620
7868.97 633
7869.81 616
7870.65 583
7871.48 584
7872.32 695
7873.16 689
7874.00 582
7874.83 632
7875.67 594
7876.51 672
7877.35 646
7878.19 662
7879.02 686
7879.86 605
7880.70 720
7881.54 729
7882.37 662
7883.21 606
7884.05 607
7884.89 582
7885.73 588
7886.57 591
7887.40 676
7888.24 646
7889.08 670
7889.92 591
7890.76 577
7891.60 639
7892.43 578
7893.27 603
7894.11 624
7894.95 614
7895.79 611
7896.63 669
7897.47 656
7898.30 613
7899.14 594
7899.98 632
7900.82 634
7901.66 623
7902.50 687
7903.34 733
7904.18 676
7905.02 680
7905.86 776
7906.70 734
7907.54 638
7908.37 672
7909.21 693
7910.05 598
7910.89 589
7911.73 644
7912.57 602
7913.41 576
7914.25 531
7915.09 618
7915.93 668
7916.77 641
7917.61 718
7918.45 728
7919.29 750
7920.13 729
7920.97 716
7921.81 783
7922.65 711
7923.49 694
7924.33 680
7925.17 611
7926.01 559
7926.85 554
7927.69 571
7928.53 586
7929.37 580
7930.21 586
7931.05 595
7931.90 545
7932.74 612
7933.58 617
7934.42 626
7935.26 649
7936.10 613
7936.94 625
7937.78 556
7938.62 603
7939.46 610
7940.30 641
7941.14 657
7941.99 540
7942.83 542
7943.67 506
7944.51 545
7945.35 529
7946.19 624
7947.03 599
7947.88 601
7948.72 589
7949.56 598
7950.40 596
7951.24 613
7952.08 487
7952.93 581
7953.77 619
7954.61 600
7955.45 589
7956.29 596
7957.13 586
7957.98 600
7958.82 622
7959.66 605
7960.50 578
7961.35 544
7962.19 641
7963.03 593
7963.87 572
7964.71 572
7965.56 588
7966.40 648
7967.24 614
7968.08 576
7968.93 593
7969.77 629
7970.61 550
7971.45 588
7972.30 569
7973.14 540
7973.98 572
7974.83 603
7975.67 613
7976.51 563
7977.36 501
7978.20 557
7979.04 588
7979.88 577
7980.73 662
7981.57 632
7982.41 546
7983.26 553
7984.10 646
7984.94 575
7985.79 565
7986.63 549
7987.47 560
7988.32 547
7989.16 523
7990.01 494
7990.85 530
7991.69 563
7992.54 494
7993.38 461
7994.23 529
7995.07 586
7995.91 553
7996.76 542
7997.60 527
7998.45 583
7999.29 591
8000.13 500
8000.98 496
8001.82 576
8002.67 578
8003.51 572
8004.36 496
8005.20 457
8006.04 539
8006.89 504
8007.73 504
8008.58 503
8009.42 598
8010.27 569
8011.11 532
8011.96 552
8012.80 573
8013.65 580
8014.49 556
8015.34 537
8016.18 575
8017.03 495
8017.87 502
8018.72 524
8019.56 560
8020.41 490
8021.25 501
8022.10 574
8022.95 591
8023.79 499
8024.64 481
8025.48 485
8026.33 549
8027.17 530
8028.02 492
8028.86 543
8029.71 522
8030.56 492
8031.40 445
8032.25 501
8033.09 545
8033.94 561
8034.79 551
8035.63 495
8036.48 523
8037.32 516
8038.17 519
8039.02 578
8039.86 544
8040.71 497
8041.56 513
8042.40 526
8043.25 537
8044.10 522
8044.94 460
8045.79 491
8046.64 571
8047.48 541
8048.33 510
8049.18 510
8050.02 476
8050.87 495
8051.72 550
8052.56 477
8053.41 492
8054.26 484
8055.11 472
8055.95 535
8056.80 509
8057.65 573
8058.49 528
8059.34 531
8060.19 474
8061.04 420
8061.88 500
8062.73 508
8063.58 507
8064.43 532
8065.27 501
8066.12 519
8066.97 435
8067.82 490
8068.67 477
8069.51 491
8070.36 521
8071.21 475
8072.06 587
8072.91 493
8073.75 459
8074.60 500
8075.45 528
8076.30 539
8077.15 480
8078.00 532
8078.84 441
8079.69 455
8080.54 440
8081.39 451
8082.24 423
8083.09 453
8083.94 502
8084.78 538
8085.63 485
8086.48 423
8087.33 476
8088.18 525
8089.03 566
8089.88 477
8090.73 476
8091.58 466
8092.42 442
8093.27 450
8094.12 469
8094.97 491
8095.82 437
8096.67 515
8097.52 452
8098.37 436
8099.22 427
8100.07 497
8100.92 468
8101.77 478
8102.62 432
8103.47 509
8104.32 438
8105.17 481
8106.02 441
8106.87 465
8107.72 433
8108.57 440
8109.42 479
8110.27 487
8111.12 495
8111.97 533
8112.82 528
8113.67 471
8114.52 518
8115.37 494
8116.22 526
8117.07 512
8117.92 466
8118.77 406
8119.62 445
8120.47 448
8121.32 428
8122.17 433
8123.02 451
8123.87 488
8124.72 559
8125.57 498
8126.43 479
8127.28 459
8128.13 477
8128.98 446
8129.83 490
8130.68 529
8131.53 429
8132.38 439
8133.23 444
8134.09 470
8134.94 438
8135.79 472
8136.64 428
8137.49 520
8138.34 468
8139.19 481
8140.05 493
8140.90 428
8141.75 476
8142.60 534
8143.45 489
8144.30 456
8145.16 449
8146.01 514
8146.86 462
8147.71 456
8148.56 486
8149.42 507
8150.27 487
8151.12 476
8151.97 440
8152.83 531
8153.68 502
8154.53 483
8155.38 511
8156.24 529
8157.09 488
8157.94 507
8158.79 571
8159.65 521
8160.50 510
8161.35 563
8162.20 539
8163.06 525
8163.91 516
8164.76 469
8165.62 436
8166.47 518
8167.32 504
8168.17 522
8169.03 469
8169.88 510
8170.73 439
8171.59 450
8172.44 498
8173.29 490
8174.15 503
8175.00 507
8175.85 510
8176.71 476
8177.56 419
8178.42 485
8179.27 454
8180.12 495
8180.98 440
8181.83 436
8182.68 423
8183.54 477
8184.39 470
8185.25 463
8186.10 444
8186.95 487
8187.81 483
8188.66 495
8189.52 445
8190.37 437
8191.22 444
8192.08 474
8192.93 472
8193.79 473
8194.64 545
8195.50 497
8196.35 461
8197.21 421
8198.06 406
8198.92 481
8199.77 452
8200.63 441
8201.48 474
8202.33 467
8203.19 495
8204.04 430
8204.90 401
8205.75 463
8206.61 465
8207.47 454
8208.32 432
8209.18 480
8210.03 489
8210.89 505
8211.74 427
8212.60 496
8213.45 423
8214.31 446
8215.16 481
8216.02 482
8216.87 444
8217.73 494
8218.59 537
8219.44 490
8220.30 458
8221.15 461
8222.01 456
8222.87 535
8223.72 477
8224.58 473
8225.43 535
8226.29 494
8227.15 516
8228.00 508
8228.86 484
8229.71 526
8230.57 445
8231.43 415
8232.28 390
8233.14 438
8234.00 418
8234.85 463
8235.71 432
8236.57 447
8237.42 462
8238.28 416
8239.14 469
8239.99 521
8240.85 522
8241.71 396
8242.56 462
8243.42 458
8244.28 434
8245.14 376
8245.99 432
8246.85 444
8247.71 494
8248.56 459
8249.42 497
8250.28 460
8251.14 506
8251.99 445
8252.85 409
8253.71 453
8254.57 443
8255.42 395
8256.28 378
8257.14 463
8258.00 459
8258.86 462
8259.71 482
8260.57 501
8261.43 449
8262.29 445
8263.15 472
8264.00 459
8264.86 403
8265.72 420
8266.58 453
8267.44 440
8268.29 484
8269.15 466
8270.01 514
8270.87 549
8271.73 466
8272.59 478
8273.45 461
8274.30 440
8275.16 458
8276.02 469
8276.88 434
8277.74 471
8278.60 477
8279.46 400
8280.32 433
8281.18 448
8282.03 483
8282.89 468
8283.75 495
8284.61 436
8285.47 458
8286.33 427
8287.19 416
8288.05 410
8288.91 459
8289.77 444
8290.63 472
8291.49 458
8292.35 440
8293.21 475
8294.07 461
8294.93 449
8295.78 418
8296.64 424
8297.50 437
8298.36 472
8299.22 495
8300.08 515
8300.94 509
8301.80 521
8302.66 480
8303.52 480
8304.38 527
8305.25 474
8306.11 503
8306.97 492
8307.83 432
8308.69 453
8309.55 452
8310.41 424
8311.27 449
8312.13 464
8312.99 438
8313.85 416
8314.71 460
8315.57 463
8316.43 451
8317.29 465
8318.15 458
8319.02 413
8319.88 444
8320.74 468
8321.60 432
8322.46 472
8323.32 447
8324.18 470
8325.04 488
8325.90 449
8326.77 414
8327.63 395
8328.49 470
8329.35 513
8330.21 455
8331.07 404
8331.93 433
8332.80 432
8333.66 418
8334.52 449
8335.38 419
8336.24 482
8337.11 507
8337.97 494
8338.83 444
8339.69 445
8340.55 505
8341.42 463
8342.28 471
8343.14 427
8344.00 471
8344.86 494
8345.73 464
8346.59 500
8347.45 505
8348.31 505
8349.18 467
8350.04 490
8350.90 476
8351.76 423
8352.63 451
8353.49 497
8354.35 437
8355.22 460
8356.08 416
8356.94 521
8357.80 522
8358.67 511
8359.53 501
8360.39 508
8361.26 530
8362.12 475
8362.98 506
8363.85 515
8364.71 519
8365.57 496
8366.44 531
8367.30 474
8368.16 511
8369.03 536
8369.89 511
8370.75 519
8371.62 559
8372.48 605
8373.35 514
8374.21 532
8375.07 539
8375.94 501
8376.80 518
8377.67 544
8378.53 530
8379.39 560
8380.26 550
8381.12 520
8381.99 472
8382.85 519
8383.71 563
8384.58 504
8385.44 514
8386.31 597
8387.17 563
8388.04 599
8388.90 616
8389.77 574
8390.63 537
8391.50 527
8392.36 563
8393.22 557
8394.09 605
8394.95 588
8395.82 595
8396.68 599
8397.55 560
8398.41 606
8399.28 620
8400.14 520
8401.01 577
8401.88 655
8402.74 662
8403.61 685
8404.47 605
8405.34 592
8406.20 667
8407.07 664
8407.93 606
8408.80 543
8409.66 668
8410.53 643
8411.40 630
8412.26 704
8413.13 581
8413.99 610
8414.86 642
8415.73 696
8416.59 701
8417.46 713
8418.32 661
8419.19 653
8420.06 726
8420.92 705
8421.79 651
8422.65 696
8423.52 719
8424.39 742
8425.25 778
8426.12 676
8426.99 764
8427.85 726
8428.72 772
8429.59 806
8430.45 818
8431.32 773
8432.19 804
8433.05 759
8433.92 787
8434.79 865
8435.65 848
8436.52 823
8437.39 844
8438.26 876
8439.12 810
8439.99 867
8440.86 918
8441.73 1023
8442.59 985
8443.46 1027
8444.33 925
8445.19 1011
8446.06 1004
8446.93 1039
8447.80 1060
8448.67 1042
8449.53 999
8450.40 1073
8451.27 1044
8452.14 1008
8453.00 1158
8453.87 1409
8454.74 1589
8455.61 1850
8456.48 2267
8457.34 2822
8458.21 3308
8459.08 3422
8459.95 3298
8460.82 3150
8461.69 2691
8462.55 2379
8463.42 1916
8464.29 1771
8465.16 1513
8466.03 1365
8466.90 1165
8467.77 1025
8468.63 986
8469.50 903
8470.37 936
8471.24 907
8472.11 826
8472.98 849
8473.85 858
8474.72 850
8475.58 802
8476.45 815
8477.32 922
8478.19 833
8479.06 786
8479.93 817
8480.80 745
8481.67 811
8482.54 750
8483.41 726
8484.28 819
8485.15 741
8486.02 850
8486.89 819
8487.76 848
8488.63 904
8489.50 876
8490.37 913
8491.24 851
8492.11 774
8492.98 842
8493.85 964
8494.72 1011
8495.59 957
8496.46 1049
8497.33 1129
8498.20 1161
8499.07 1043
8499.94 1001
8500.81 1013
8501.68 923
8502.55 842
8503.42 850
8504.29 848
8505.16 812
8506.03 757
8506.90 751
8507.77 742
8508.64 801
8509.51 752
8510.38 820
8511.25 812
8512.13 849
8513.00 786
8513.87 784
8514.74 819
8515.61 838
8516.48 797
8517.35 774
8518.22 787
8519.09 788
8519.97 781
8520.84 843
8521.71 860
8522.58 884
8523.45 869
8524.32 794
8525.19 815
8526.07 848
8526.94 836
8527.81 865
8528.68 854
8529.55 890
8530.43 956
8531.30 831
8532.17 831
8533.04 881
8533.91 817
8534.79 891
8535.66 952
8536.53 963
8537.40 997
8538.27 909
8539.15 889
8540.02 917
8540.89 845
8541.76 848
8542.64 836
8543.51 760
8544.38 792
8545.25 782
8546.13 692
8547.00 685
8547.87 696
8548.74 728
8549.62 714
8550.49 704
8551.36 739
8552.24 684
8553.11 733
8553.98 755
8554.86 765
8555.73 726
8556.60 743
8557.48 779
8558.35 807
8559.22 771
8560.10 810
8560.97 746
8561.84 714
8562.72 787
8563.59 727
8564.46 739
8565.34 707
8566.21 716
8567.08 698
8567.96 659
8568.83 764
8569.71 771
8570.58 771
8571.45 726
8572.33 753
8573.20 724
8574.08 694
8574.95 707
8575.82 739
8576.70 724
8577.57 658
8578.45 686
8579.32 631
8580.20 602
8581.07 605
8581.94 648
8582.82 681
8583.69 670
8584.57 649
8585.44 637
8586.32 623
8587.19 634
8588.07 661
8588.94 661
8589.82 633
8590.69 677
8591.57 607
8592.44 651
8593.32 673
8594.19 642
8595.07 685
8595.94 604
8596.82 662
8597.69 742
8598.57 723
8599.44 679
8600.32 612
8601.19 619
8602.07 685
8602.95 741
8603.82 670
8604.70 637
8605.57 611
8606.45 647
8607.32 638
8608.20 666
8609.08 650
8609.95 649
8610.83 684
8611.70 737
8612.58 683
8613.46 679
8614.33 659
8615.21 759
8616.08 739
8616.96 713
8617.84 708
8618.71 676
8619.59 655
8620.47 679
8621.34 703
8622.22 683
8623.10 725
8623.97 735
8624.85 685
8625.73 677
8626.60 731
8627.48 727
8628.36 761
8629.23 726
8630.11 751
8630.99 749
8631.87 721
8632.74 756
8633.62 832
8634.50 837
8635.37 728
8636.25 727
8637.13 797
8638.01 779
8638.88 714
8639.76 821
8640.64 865
8641.52 750
8642.39 759
8643.27 770
8644.15 850
8645.03 817
8645.90 772
8646.78 830
8647.66 835
8648.54 863
8649.42 825
8650.29 812
8651.17 841
8652.05 904
8652.93 859
8653.81 868
8654.68 836
8655.56 911
8656.44 863
8657.32 860
8658.20 875
8659.08 762
8659.95 863
8660.83 842
8661.71 861
8662.59 902
8663.47 896
8664.35 888
8665.23 840
8666.10 904
8666.98 914
8667.86 886
8668.74 878
8669.62 971
8670.50 911
8671.38 885
8672.26 919
8673.14 1007
8674.02 1155
8674.90 1251
8675.77 1306
8676.65 1229
8677.53 1205
8678.41 1169
8679.29 1218
8680.17 1182
8681.05 1159
8681.93 1164
8682.81 1066
8683.69 1125
8684.57 1071
8685.45 982
8686.33 1014
8687.21 1065
8688.09 1048
8688.97 1073
8689.85 1116
8690.73 1269
8691.61 1465
8692.49 1639
8693.37 1762
8694.25 2031
8695.13 2155
8696.01 2194
8696.89 2242
8697.77 2114
8698.65 1969
8699.53 1791
8700.41 1594
8701.29 1338
8702.17 1119
8703.05 1220
8703.94 1135
8704.82 1089
8705.70 1071
8706.58 994
8707.46 933
8708.34 950
8709.22 975
8710.10 896
8710.98 924
8711.86 851
8712.75 916
8713.63 1000
8714.51 931
8715.39 940
8716.27 891
8717.15 891
8718.03 910
8718.91 910
8719.80 908
8720.68 951
8721.56 919
8722.44 960
8723.32 922
8724.20 1004
8725.09 993
8725.97 1063
8726.85 1024
8727.73 997
8728.61 950
8729.50 983
8730.38 1078
8731.26 1124
8732.14 1136
8733.02 1146
8733.91 1166
8734.79 1092
8735.67 1049
8736.55 1092
8737.44 1055
8738.32 1100
8739.20 1060
8740.08 1035
8740.97 1024
8741.85 999
8742.73 939
8743.61 1038
8744.50 958
8745.38 1005
8746.26 1045
8747.15 1007
8748.03 963
8748.91 1105
8749.79 990
8750.68 1052
8751.56 1004
8752.44 1023
8753.33 1043
8754.21 1052
8755.09 1091
8755.98 1054
8756.86 1069
8757.74 1018
8758.63 1058
8759.51 1064
8760.39 1068
8761.28 1098
8762.16 1136
8763.05 1106
8763.93 1081
8764.81 1157
8765.70 1240
8766.58 1211
8767.46 1249
8768.35 1259
8769.23 1310
8770.12 1273
8771.00 1318
8771.89 1338
8772.77 1315
8773.65 1367
8774.54 1274
8775.42 1236
8776.31 1269
8777.19 1153
8778.08 1320
8778.96 1320
8779.84 1406
8780.73 1582
8781.61 1769
8782.50 2017
8783.38 2308
8784.27 2435
8785.15 2559
8786.04 2629
8786.92 2446
8787.81 2208
8788.69 2032
8789.58 1765
8790.46 1622
8791.35 1485
8792.23 1472
8793.12 1340
8794.00 1246
8794.89 1390
8795.77 1447
8796.66 1479
8797.55 1744
8798.43 1877
8799.32 2073
8800.20 2086
8801.09 2096
8801.97 2030
8802.86 2025
8803.74 1870
8804.63 1755
8805.52 1689
8806.40 1553
8807.29 1536
8808.17 1339
8809.06 1258
8809.95 1213
8810.83 1243
8811.72 1211
8812.60 1223
8813.49 1267
8814.38 1450
8815.26 1506
8816.15 1412
8817.04 1446
8817.92 1394
8818.81 1435
8819.70 1382
8820.58 1430
8821.47 1354
8822.36 1260
8823.24 1203
8824.13 1175
8825.02 1133
8825.90 1148
8826.79 1126
8827.68 1023
8828.56 1046
8829.45 1093
8830.34 1046
8831.23 1032
8832.11 1140
8833.00 1154
8833.89 1082
8834.77 1051
8835.66 1038
8836.55 1079
8837.44 1032
8838.32 1112
8839.21 1122
8840.10 1133
8840.99 984
8841.88 1012
8842.76 1013
8843.65 987
8844.54 964
8845.43 970
8846.31 950
8847.20 983
8848.09 1029
8848.98 957
8849.87 981
8850.75 967
8851.64 989
8852.53 914
8853.42 897
8854.31 1008
8855.20 978
8856.08 943
8856.97 920
8857.86 971
8858.75 940
8859.64 937
8860.53 925
8861.42 899
8862.30 1010
8863.19 931
8864.08 934
8864.97 950
8865.86 852
8866.75 931
8867.64 910
8868.53 861
8869.42 889
8870.30 927
8871.19 864
8872.08 943
8872.97 845
8873.86 853
8874.75 875
8875.64 832
8876.53 861
8877.42 853
8878.31 823
8879.20 853
8880.09 833
8880.98 900
8881.87 916
8882.76 835
8883.65 788
8884.54 831
8885.43 833
8886.32 785
8887.21 755
8888.10 766
8888.99 806
8889.88 830
8890.77 773
8891.66 770
8892.55 763
8893.44 697
8894.33 680
8895.22 731
8896.11 759
8897.00 723
8897.89 708
8898.78 774
8899.67 729
8900.56 690
8901.45 710
8902.34 684
8903.23 710
8904.12 733
8905.02 698
8905.91 662
8906.80 675
8907.69 717
8908.58 643
8909.47 621
8910.36 674
8911.25 704
8912.14 675
8913.04 638
8913.93 639
8914.82 636
8915.71 687
8916.60 720
8917.49 677
8918.38 695
8919.28 600
8920.17 566
8921.06 614
8921.95 636
8922.84 576
8923.73 619
8924.63 565
8925.52 646
8926.41 608
8927.30 598
8928.19 637
8929.09 611
8929.98 648
8930.87 631
8931.76 597
8932.65 616
8933.55 623
8934.44 546
8935.33 627
8936.22 610
8937.12 583
8938.01 620
8938.90 602
8939.79 595
8940.69 583
8941.58 599
8942.47 610
8943.37 533
8944.26 540
8945.15 624
8946.04 597
8946.94 508
8947.83 538
8948.72 602
8949.62 524
8950.51 533
8951.40 520
8952.30 575
8953.19 606
8954.08 523
8954.98 586
8955.87 574
8956.76 521
8957.66 470
8958.55 533
8959.44 472
8960.34 529
8961.23 528
8962.12 541
8963.02 572
8963.91 535
8964.81 538
8965.70 538
8966.59 519
8967.49 529
8968.38 533
8969.28 474
8970.17 501
8971.06 531
8971.96 518
8972.85 540
8973.75 521
8974.64 489
8975.54 525
8976.43 537
8977.32 494
8978.22 594
8979.11 517
8980.01 481
8980.90 533
8981.80 517
8982.69 549
8983.59 514
8984.48 451
8985.38 540
8986.27 485
8987.17 480
8988.06 535
8988.96 549
8989.85 501
8990.75 522
8991.64 482
8992.54 503
8993.43 509
8994.33 533
8995.22 491
8996.12 512
8997.01 483
8997.91 510
8998.81 512
8999.70 479
9000.60 494
9001.49 467
9002.39 514
9003.28 524
9004.18 477
9005.08 533
9005.97 517
9006.87 468
9007.76 436
9008.66 407
9009.56 442
9010.45 473
9011.35 470
9012.24 499
9013.14 450
9014.04 415
9014.93 478
9015.83 431
9016.73 427
9017.62 465
9018.52 460
9019.42 429
9020.31 460
9021.21 484
9022.11 457
9023.00 421
9023.90 451
9024.80 510
9025.69 444
9026.59 398
9027.49 414
9028.38 419
9029.28 408
9030.18 447
9031.08 403
9031.97 381
9032.87 391
9033.77 415
9034.66 467
9035.56 435
9036.46 428
9037.36 449
9038.25 460
9039.15 421
9040.05 420
9040.95 445
9041.85 393
9042.74 406
9043.64 477
9044.54 455
9045.44 433
9046.33 405
9047.23 393
9048.13 429
9049.03 437
9049.93 422
9050.82 446
9051.72 473
9052.62 397
9053.52 404
9054.42 431
9055.32 423
9056.21 439
9057.11 418
9058.01 337
9058.91 398
9059.81 461
9060.71 422
9061.61 455
9062.50 393
9063.40 428
9064.30 462
9065.20 455
9066.10 438
9067.00 394
9067.90 432
9068.80 441
9069.70 445
9070.60 457
9071.49 471
9072.39 425
9073.29 440
9074.19 467
9075.09 436
9075.99 463
9076.89 452
9077.79 408
9078.69 387
9079.59 351
9080.49 362
9081.39 399
9082.29 464
9083.19 512
9084.09 463
9084.99 432
9085.89 415
9086.79 350
9087.69 404
9088.59 458
9089.49 398
9090.39 430
9091.29 448
9092.19 472
9093.09 404
9093.99 387
9094.89 355
9095.79 417
9096.69 455
9097.59 352
9098.49 395
9099.39 430
9100.29 371
9101.19 396
9102.09 382
9102.99 370
9103.90 413
9104.80 445
9105.70 370
9106.60 423
9107.50 417
9108.40 351
9109.30 360
9110.20 425
9111.10 387
9112.00 430
9112.91 425
9113.81 452
9114.71 400
9115.61 376
9116.51 387
9117.41 429
9118.31 415
9119.22 364
9120.12 390
9121.02 377
9121.92 443
9122.82 434
9123.72 412
9124.63 370
9125.53 405
9126.43 443
9127.33 389
9128.23 439
9129.14 397
9130.04 410
9130.94 407
9131.84 434
9132.74 387
9133.65 381
9134.55 411
9135.45 373
9136.35 407
9137.26 426
9138.16 403
9139.06 380
9139.96 418
9140.87 398
9141.77 363
9142.67 442
9143.57 445
9144.48 435
9145.38 408
9146.28 395
9147.19 415
9148.09 391
9148.99 367
9149.90 384
9150.80 410
9151.70 416
9152.60 349
9153.51 412
9154.41 401
9155.31 346
9156.22 362
9157.12 377
9158.02 405
9158.93 455
9159.83 476
9160.74 474
9161.64 440
9162.54 380
9163.45 401
9164.35 462
9165.25 389
9166.16 388
9167.06 367
9167.97 413
9168.87 375
9169.77 355
9170.68 399
9171.58 372
9172.49 399
9173.39 384
9174.30 372
9175.20 400
9176.10 409
9177.01 427
9177.91 379
9178.82 349
9179.72 383
9180.63 368
9181.53 426
9182.44 357
9183.34 367
9184.25 381
9185.15 385
9186.05 400
9186.96 356
9187.86 342
9188.77 379
9189.67 368
9190.58 339
9191.48 363
9192.39 388
9193.30 355
9194.20 377
9195.11 402
9196.01 427
9196.92 395
9197.82 427
9198.73 365
9199.63 374
9200.54 384
9201.44 413
9202.35 393
9203.26 358
9204.16 364
9205.07 401
9205.97 452
9206.88 423
9207.78 385
9208.69 417
9209.60 381
9210.50 349
9211.41 351
9212.32 403
9213.22 391
9214.13 356
9215.03 356
9215.94 402
9216.85 391
9217.75 369
9218.66 370
9219.57 406
9220.47 410
9221.38 410
9222.29 429
9223.19 381
9224.10 356
9225.01 393
9225.91 406
9226.82 392
9227.73 391
9228.63 406
9229.54 373
9230.45 410
9231.36 406
9232.26 382
9233.17 374
9234.08 357
9234.98 363
9235.89 404
9236.80 414
9237.71 415
9238.61 376
9239.52 448
9240.43 390
9241.34 365
9242.24 370
9243.15 338
9244.06 423
9244.97 381
9245.87 388
9246.78 470
9247.69 402
9248.60 406
9249.51 391
9250.41 426
9251.32 390
9252.23 368
9253.14 379
9254.05 406
9254.96 439
9255.86 361
9256.77 342
9257.68 351
9258.59 358
9259.50 467
9260.41 376
9261.31 371
9262.22 349
9263.13 356
9264.04 419
9264.95 398
9265.86 462
9266.77 403
9267.68 361
9268.58 404
9269.49 385
9270.40 422
9271.31 367
9272.22 356
9273.13 373
9274.04 409
9274.95 392
9275.86 381
9276.77 401
9277.68 407
9278.59 394
9279.50 396
9280.40 428
9281.31 440
9282.22 394
9283.13 393
9284.04 379
9284.95 477
9285.86 411
9286.77 397
9287.68 364
9288.59 397
9289.50 361
9290.41 365
9291.32 454
9292.23 361
9293.14 431
9294.05 410
9294.96 435
9295.87 443
9296.78 406
9297.69 386
9298.60 366
9299.52 411
9300.43 438
9301.34 441
9302.25 418
9303.16 421
9304.07 437
9304.98 394
9305.89 446
9306.80 425
9307.71 426
9308.62 399
9309.53 385
9310.44 448
9311.36 429
9312.27 415
9313.18 450
9314.09 436
9315.00 439
9315.91 394
9316.82 387
9317.73 417
9318.64 418
9319.56 408
9320.47 406
9321.38 399
9322.29 352
9323.20 375
9324.11 414
9325.03 390
9325.94 338
9326.85 391
9327.76 392
9328.67 410
9329.59 387
9330.50 414
9331.41 389
9332.32 354
9333.23 355
9334.15 435
9335.06 374
9335.97 356
9336.88 368
9337.79 354
9338.71 424
9339.62 382
9340.53 398
9341.44 426
9342.36 424
9343.27 374
9344.18 398
9345.09 388
9346.01 381
9346.92 449
9347.83 481
9348.75 392
9349.66 364
9350.57 378
9351.48 416
9352.40 398
9353.31 361
9354.22 419
9355.14 418
9356.05 425
9356.96 415
9357.88 372
9358.79 372
9359.70 384
9360.62 363
9361.53 411
9362.44 405
9363.36 379
9364.27 388
9365.19 428
9366.10 390
9367.01 341
9367.93 397
9368.84 438
9369.75 432
9370.67 410
9371.58 399
9372.50 399
9373.41 403
9374.32 457
9375.24 445
9376.15 408
9377.07 432
9377.98 400
9378.90 435
9379.81 460
9380.72 386
9381.64 417
9382.55 442
9383.47 427
9384.38 404
9385.30 393
9386.21 422
9387.13 370
9388.04 407
9388.96 432
9389.87 440
9390.79 354
9391.70 422
9392.62 425
9393.53 444
9394.45 438
9395.36 471
9396.28 465
9397.19 460
9398.11 513
9399.02 552
9399.94 431
9400.85 423
9401.77 453
9402.68 476
9403.60 433
9404.52 462
9405.43 479
9406.35 415
9407.26 430
9408.18 457
9409.09 514
9410.01 469
9410.93 479
9411.84 434
9412.76 455
9413.67 441
9414.59 453
9415.51 437
9416.42 485
9417.34 440
9418.26 429
9419.17 457
9420.09 457
9421.00 467
9421.92 463
9422.84 484
9423.75 462
9424.67 442
9425.59 467
9426.50 506
9427.42 500
9428.34 437
9429.25 487
9430.17 459
9431.09 487
9432.00 425
9432.92 508
9433.84 527
9434.76 509
9435.67 557
9436.59 532
9437.51 580
9438.42 511
9439.34 523
9440.26 541
9441.18 548
9442.09 538
9443.01 550
9443.93 568
9444.85 498
9445.76 519
9446.68 501
9447.60 519
9448.52 557
9449.43 530
9450.35 536
9451.27 541
9452.19 583
9453.11 702
9454.02 775
9454.94 784
9455.86 893
9456.78 914
9457.70 867
9458.62 782
9459.53 796
9460.45 739
9461.37 607
9462.29 615
9463.21 596
9464.13 539
9465.04 558
9465.96 503
9466.88 442
9467.80 538
9468.72 496
9469.64 544
9470.56 519
9471.48 527
9472.39 481
9473.31 456
9474.23 472
9475.15 492
9476.07 511
9476.99 542
9477.91 477
9478.83 541
9479.75 525
9480.67 494
9481.59 482
9482.51 525
9483.42 518
9484.34 567
9485.26 554
9486.18 529
9487.10 516
9488.02 539
9488.94 525
9489.86 477
9490.78 537
9491.70 539
9492.62 479
9493.54 520
9494.46 531
9495.38 469
9496.30 496
9497.22 502
9498.14 491
9499.06 465
9499.98 495
9500.90 495
9501.82 489
9502.74 426
9503.66 460
9504.58 477
9505.50 455
9506.43 455
9507.35 431
9508.27 454
9509.19 439
9510.11 442
9511.03 439
9511.95 483
9512.87 449
9513.79 381
9514.71 464
9515.63 496
9516.55 468
9517.48 473
9518.40 423
9519.32 446
9520.24 448
9521.16 469
9522.08 504
9523.00 501
9523.92 487
9524.85 443
9525.77 496
9526.69 534
9527.61 431
9528.53 459
9529.45 463
9530.38 471
9531.30 488
9532.22 511
9533.14 515
9534.06 504
9534.98 527
9535.91 549
9536.83 556
9537.75 531
9538.67 495
9539.60 460
9540.52 486
9541.44 431
9542.36 430
9543.28 489
9544.21 486
9545.13 474
9546.05 433
9546.97 452
9547.90 429
9548.82 390
9549.74 422
9550.66 473
9551.59 463
9552.51 473
9553.43 466
9554.36 491
9555.28 473
9556.20 511
9557.13 459
9558.05 448
9558.97 465
9559.89 490
9560.82 484
9561.74 466
9562.66 499
9563.59 469
9564.51 482
9565.43 465
9566.36 502
9567.28 459
9568.20 479
9569.13 421
9570.05 445
9570.98 485
9571.90 480
9572.82 478
9573.75 472
9574.67 479
9575.60 497
9576.52 452
9577.44 448
9578.37 426
9579.29 420
9580.22 469
9581.14 466
9582.06 485
9582.99 443
9583.91 438
9584.84 449
9585.76 459
9586.69 425
9587.61 405
9588.53 485
9589.46 492
9590.38 464
9591.31 429
9592.23 388
9593.16 399
9594.08 419
9595.01 465
9595.93 489
9596.86 423
9597.78 468
9598.71 485
9599.63 482
9600.56 448
9601.48 427
9602.41 502
9603.33 499
9604.26 512
9605.18 485
9606.11 505
9607.03 496
9607.96 519
9608.89 509
9609.81 444
9610.74 480
9611.66 499
9612.59 512
9613.51 481
9614.44 440
9615.37 435
9616.29 494
9617.22 448
9618.14 451
9619.07 466
9620.00 484
9620.92 465
9621.85 462
9622.77 518
9623.70 434
9624.63 517
9625.55 479
9626.48 502
9627.41 507
9628.33 484
9629.26 518
9630.19 507
9631.11 535
9632.04 528
9632.97 558
9633.89 568
9634.82 547
9635.75 468
9636.67 509
9637.60 564
9638.53 589
9639.45 547
9640.38 534
9641.31 532
9642.23 529
9643.16 560
9644.09 542
9645.02 583
9645.94 593
9646.87 622
9647.80 609
9648.73 596
9649.65 702
9650.58 608
9651.51 686
9652.44 681
9653.36 637
9654.29 697
9655.22 685
9656.15 700
9657.08 670
9658.00 585
9658.93 574
9659.86 599
9660.79 614
9661.72 699
9662.64 677
9663.57 644
9664.50 669
9665.43 581
9666.36 550
9667.28 659
9668.21 644
9669.14 667
9670.07 673
9671.00 690
9671.93 745
9672.86 713
9673.78 684
9674.71 647
9675.64 656
9676.57 700
9677.50 733
9678.43 761
9679.36 757
9680.29 656
9681.21 703
9682.14 658
9683.07 704
9684.00 713
9684.93 757
9685.86 729
9686.79 710
9687.72 702
9688.65 698
9689.58 747
9690.51 764
9691.44 716
9692.37 714
9693.30 743
9694.23 813
9695.16 744
9696.09 757
9697.02 771
9697.94 829
9698.87 927
9699.80 988
9700.73 1031
9701.66 1076
9702.59 1115
9703.52 1138
9704.45 1098
9705.39 1057
9706.32 1019
9707.25 839
9708.18 793
9709.11 857
9710.04 787
9710.97 762
9711.90 684
9712.83 736
9713.76 782
9714.69 803
9715.62 826
9716.55 808
9717.48 730
9718.41 786
9719.34 796
9720.27 765
9721.21 733
9722.14 745
9723.07 693
9724.00 676
9724.93 698
9725.86 640
9726.79 665
9727.72 601
9728.65 691
9729.59 637
9730.52 646
9731.45 664
9732.38 701
9733.31 723
9734.24 687
9735.17 699
9736.11 674
9737.04 697
9737.97 684
9738.90 662
9739.83 671
9740.77 745
9741.70 707
9742.63 676
9743.56 665
9744.49 730
9745.43 586
9746.36 599
9747.29 603
9748.22 601
9749.15 615
9750.09 616
9751.02 632
9751.95 595
9752.88 610
9753.82 634
9754.75 583
9755.68 581
9756.61 588
9757.55 584
9758.48 569
9759.41 595
9760.35 562
9761.28 633
9762.21 621
9763.14 582
9764.08 581
9765.01 557
9765.94 625
9766.88 612
9767.81 613
9768.74 616
9769.68 590
9770.61 582
9771.54 535
9772.48 594
9773.41 624
9774.34 540
9775.28 553
9776.21 560
9777.14 599
9778.08 555
9779.01 573
9779.94 601
9780.88 618
9781.81 623
9782.75 646
9783.68 633
9784.61 632
9785.55 632
9786.48 638
9787.42 674
9788.35 662
9789.28 626
9790.22 592
9791.15 632
9792.09 601
9793.02 543
9793.96 529
9794.89 549
9795.83 526
9796.76 562
9797.69 603
9798.63 598
9799.56 570
9800.50 577
9801.43 547
9802.37 551
9803.30 594
9804.24 545
9805.17 581
9806.11 558
9807.04 522
9807.98 484
9808.91 488
9809.85 552
9810.78 476
9811.72 455
9812.65 517
9813.59 493
9814.53 496
9815.46 525
9816.40 520
9817.33 546
9818.27 517
9819.20 554
9820.14 570
9821.07 467
9822.01 485
9822.95 520
9823.88 447
9824.82 470
9825.75 480
9826.69 476
9827.63 437
9828.56 454
9829.50 457
9830.43 450
9831.37 499
9832.31 505
9833.24 495
9834.18 420
9835.12 450
9836.05 455
9836.99 504
9837.93 442
9838.86 466
9839.80 444
9840.73 454
9841.67 448
9842.61 453
9843.55 473
9844.48 429
9845.42 440
9846.36 463
9847.29 533
9848.23 491
9849.17 489
9850.10 457
9851.04 431
9851.98 454
9852.92 481
9853.85 446
9854.79 426
9855.73 442
9856.67 433
9857.60 443
9858.54 447
9859.48 445
9860.42 449
9861.35 491
9862.29 464
9863.23 474
9864.17 446
9865.10 469
9866.04 466
9866.98 483
9867.92 412
9868.86 408
9869.79 401
9870.73 422
9871.67 438
9872.61 434
9873.55 422
9874.48 459
9875.42 453
9876.36 409
9877.30 459
9878.24 426
9879.18 437
9880.12 462
9881.05 452
9881.99 461
9882.93 431
9883.87 426
9884.81 449
9885.75 396
9886.69 399
9887.63 439
9888.56 424
9889.50 433
9890.44 424
9891.38 432
9892.32 453
9893.26 456
9894.20 452
9895.14 424
9896.08 439
9897.02 438
9897.96 397
9898.90 370
9899.84 390
9900.77 445
9901.71 436
9902.65 415
9903.59 447
9904.53 440
9905.47 432
9906.41 425
9907.35 407
9908.29 403
9909.23 422
9910.17 391
9911.11 351
9912.05 356
9912.99 385
9913.93 470
9914.87 404
9915.81 397
9916.75 415
9917.69 405
9918.63 452
9919.57 441
9920.52 417
9921.46 404
9922.40 383
9923.34 422
9924.28 393
9925.22 433
9926.16 463
9927.10 549
9928.04 553
9928.98 576
9929.92 626
9930.86 626
9931.80 596
9932.75 560
9933.69 581
9934.63 509
9935.57 485
9936.51 461
9937.45 459
9938.39 436
9939.33 422
9940.28 423
9941.22 385
9942.16 415
9943.10 414
9944.04 441
9944.98 413
9945.92 366
9946.87 363
9947.81 378
9948.75 468
9949.69 425
9950.63 373
9951.58 344
9952.52 370
9953.46 390
9954.40 426
9955.34 367
9956.29 364
9957.23 343
9958.17 359
9959.11 416
9960.06 422
9961.00 345
9961.94 364
9962.88 419
9963.83 398
9964.77 404
9965.71 387
9966.65 380
9967.60 404
9968.54 391
9969.48 359
9970.42 417
9971.37 388
9972.31 378
9973.25 406
9974.20 390
9975.14 424
9976.08 408
9977.03 370
9977.97 363
9978.91 373
9979.86 388
9980.80 388
9981.74 370
9982.69 347
9983.63 376
9984.57 330
9985.52 314
9986.46 308
9987.40 375
9988.35 335
9989.29 318
9990.23 354
9991.18 332
9992.12 347
9993.07 400
9994.01 387
9994.95 378
9995.90 367
9996.84 366
9997.79 330
9998.73 281
9999.67 295
10000.62 357
10001.56 390
10002.51 344
10003.45 356
10004.40 370
10005.34 357
10006.29 359
10007.23 366
10008.17 403
10009.12 355
10010.06 339
10011.01 311
10011.95 324
10012.90 339
10013.84 372
10014.79 397
10015.73 369
10016.68 351
10017.62 325
10018.57 377
10019.51 347
10020.46 332
10021.40 345
10022.35 339
10023.29 337
10024.24 350
10025.19 368
10026.13 373
10027.08 373
10028.02 377
10028.97 363
10029.91 379
10030.86 369
10031.80 349
10032.75 359
10033.70 322
10034.64 366
10035.59 328
10036.53 338
10037.48 316
10038.43 352
10039.37 378
10040.32 358
10041.26 375
10042.21 392
10043.16 323
10044.10 312
10045.05 320
10046.00 384
10046.94 371
10047.89 366
10048.84 340
10049.78 364
10050.73 352
10051.68 344
10052.62 359
10053.57 303
10054.52 308
10055.46 307
10056.41 326
10057.36 313
10058.30 350
10059.25 331
10060.20 306
10061.15 355
10062.09 357
10063.04 365
10063.99 402
10064.93 354
10065.88 332
10066.83 312
10067.78 309
10068.72 301
10069.67 327
10070.62 374
10071.57 344
10072.51 344
10073.46 346
10074.41 286
10075.36 349
10076.31 341
10077.25 327
10078.20 325
10079.15 314
10080.10 348
10081.05 336
10081.99 295
10082.94 345
10083.89 340
10084.84 338
10085.79 319
10086.74 302
10087.68 313
10088.63 327
10089.58 350
10090.53 295
10091.48 320
10092.43 303
10093.37 270
10094.32 296
10095.27 305
10096.22 336
10097.17 355
10098.12 329
10099.07 384
10100.02 363
10100.97 316
10101.91 308
10102.86 317
10103.81 324
10104.76 363
10105.71 360
10106.66 348
10107.61 348
10108.56 336
10109.51 321
10110.46 302
10111.41 276
10112.36 293
10113.31 277
10114.26 322
10115.21 318
10116.16 285
10117.11 296
10118.06 319
10119.01 313
10119.96 321
10120.91 318
10121.86 322
10122.81 321
10123.76 311
10124.71 289
10125.66 342
10126.61 312
10127.56 306
10128.51 292
10129.46 333
10130.41 297
10131.36 329
10132.31 273
10133.26 331
10134.21 301
10135.16 279
10136.11 286
10137.06 321
10138.01 308
10138.96 299
10139.91 315
10140.86 339
10141.82 356
10142.77 300
10143.72 335
10144.67 344
10145.62 393
10146.57 339
10147.52 348
10148.47 334
10149.42 363
10150.38 334
10151.33 331
10152.28 337
10153.23 367
10154.18 378
10155.13 319
10156.09 368
10157.04 359
10157.99 296
10158.94 305
10159.89 282
10160.84 320
10161.80 330
10162.75 343
10163.70 333
10164.65 324
10165.60 368
10166.56 294
10167.51 308
10168.46 303
10169.41 319
10170.36 388
10171.32 304
10172.27 322
10173.22 320
10174.17 362
10175.13 337
10176.08 315
10177.03 326
10177.98 324
10178.94 285
10179.89 299
10180.84 300
10181.80 316
10182.75 288
10183.70 259
10184.65 303
10185.61 313
10186.56 370
10187.51 372
10188.47 390
10189.42 338
10190.37 341
10191.33 329
10192.28 336
10193.23 352
10194.19 318
10195.14 360
10196.09 327
10197.05 355
10198.00 352
10198.95 366
10199.91 305
10200.86 314
10201.82 364
10202.77 356
10203.72 334
10204.68 378
10205.63 373
10206.58 358
10207.54 402
10208.49 431
10209.45 383
10210.40 379
10211.36 339
10212.31 363
10213.26 334
10214.22 324
10215.17 315
10216.13 335
10217.08 297
10218.04 321
10218.99 322
10219.94 371
10220.90 364
10221.85 319
10222.81 334
10223.76 369
10224.72 315
10225.67 338
10226.63 327
10227.58 332
10228.54 346
10229.49 368
10230.45 356
10231.40 337
10232.36 356
10233.31 351
10234.27 392
10235.22 403
10236.18 376
10237.14 402
10238.09 426
10239.05 407
10240.00 391
10240.96 344
10241.91 363
10242.87 395
10243.82 387
10244.78 364
10245.74 354
10246.69 353
10247.65 337
10248.60 328
10249.56 254
10250.52 283
10251.47 303
10252.43 348
10253.38 343
10254.34 305
10255.30 296
10256.25 317
10257.21 311
10258.17 340
10259.12 330
10260.08 335
10261.04 310
10261.99 282
10262.95 305
10263.91 302
10264.86 316
10265.82 286
10266.78 282
10267.73 354
10268.69 346
10269.65 357
10270.60 298
10271.56 334
10272.52 332
10273.47 303
10274.43 324
10275.39 316
10276.35 310
10277.30 316
10278.26 324
10279.22 307
10280.18 294
10281.13 285
10282.09 310
10283.05 316
10284.01 277
10284.96 299
10285.92 252
10286.88 270
10287.84 269
10288.79 267
10289.75 295
10290.71 300
10291.67 327
10292.63 306
10293.58 317
10294.54 290
10295.50 263
10296.46 303
10297.42 315
10298.38 313
10299.33 285
10300.29 250
10301.25 285
10302.21 255
10303.17 279
10304.13 277
10305.08 235
10306.04 277
10307.00 288
10307.96 303
10308.92 298
10309.88 300
10310.84 256
10311.80 299
10312.75 314
10313.71 294
10314.67 322
10315.63 309
10316.59 281
10317.55 275
10318.51 263
10319.47 318
10320.43 288
10321.39 293
10322.35 272
10323.31 316
10324.27 306
10325.23 293
10326.18 288
10327.14 282
10328.10 308
10329.06 274
10330.02 293
10330.98 318
10331.94 298
10332.90 284
10333.86 234
10334.82 284
10335.78 280
10336.74 283
10337.70 281
10338.66 287
10339.62 341
10340.58 342
10341.54 348
10342.50 291
10343.46 290
10344.43 320
10345.39 316
10346.35 323
10347.31 273
10348.27 259
10349.23 295
10350.19 271
10351.15 293
10352.11 285
10353.07 312
10354.03 350
10354.99 317
10355.95 348
10356.91 276
10357.88 304
10358.84 297
10359.80 307
10360.76 284
10361.72 290
10362.68 280
10363.64 305
10364.60 272
10365.57 276
10366.53 306
10367.49 319
10368.45 305
10369.41 278
10370.37 278
10371.34 285
10372.30 284
10373.26 286
10374.22 317
10375.18 309
10376.14 322
10377.11 319
10378.07 280
10379.03 337
10379.99 274
10380.95 289
10381.92 283
10382.88 305
10383.84 278
10384.80 290
10385.77 268
10386.73 305
10387.69 264
10388.65 212
10389.62 250
10390.58 322
10391.54 287
10392.50 286
10393.47 235
10394.43 271
10395.39 281
10396.35 265
10397.32 307
10398.28 270
10399.24 288
10400.21 307
10401.17 284
10402.13 278
10403.10 279
10404.06 278
10405.02 212
10405.99 227
10406.95 274
10407.91 276
10408.88 252
10409.84 290
10410.80 286
10411.77 279
10412.73 278
10413.69 303
10414.66 286
10415.62 293
10416.58 351
10417.55 314
10418.51 302
10419.48 338
10420.44 301
10421.40 356
10422.37 322
10423.33 340
10424.30 302
10425.26 366
10426.23 382
10427.19 334
10428.15 329
10429.12 307
10430.08 326
10431.05 326
10432.01 308
10432.98 278
10433.94 284
10434.91 284
10435.87 287
10436.83 291
10437.80 276
10438.76 263
10439.73 262
10440.69 262
10441.66 248
10442.62 290
10443.59 261
10444.55 269
10445.52 258
10446.48 274
10447.45 299
10448.41 315
10449.38 275
10450.35 255
10451.31 264
10452.28 283
10453.24 236
10454.21 278
10455.17 303
10456.14 267
10457.10 290
10458.07 225
10459.04 249
10460.00 297
10460.97 280
10461.93 288
10462.90 315
10463.87 276
10464.83 271
10465.80 288
10466.76 270
10467.73 291
10468.70 268
10469.66 294
10470.63 276
10471.59 256
10472.56 290
10473.53 270
10474.49 246
10475.46 277
10476.43 293
10477.39 293
10478.36 281
10479.33 279
10480.29 230
10481.26 299
10482.23 297
10483.19 274
10484.16 236
10485.13 274
10486.09 297
10487.06 249
10488.03 265
10489.00 291
10489.96 286
10490.93 274
10491.90 251
10492.87 265
10493.83 265
10494.80 270
10495.77 303
10496.73 302
10497.70 244
10498.67 266
10499.64 296
10500.61 285
10501.57 279
10502.54 300
10503.51 255
10504.48 306
10505.44 321
10506.41 307
10507.38 264
10508.35 262
10509.32 231
10510.28 235
10511.25 243
10512.22 237
10513.19 259
10514.16 283
10515.13 269
10516.09 232
10517.06 251
10518.03 241
10519.00 249
10519.97 277
10520.94 250
10521.91 280
10522.87 293
10523.84 278
10524.81 233
10525.78 281
10526.75 259
10527.72 255
10528.69 294
10529.66 299
10530.63 307
10531.59 260
10532.56 260
10533.53 239
10534.50 263
10535.47 338
10536.44 310
10537.41 268
10538.38 243
10539.35 276
10540.32 286
10541.29 301
10542.26 290
10543.23 296
10544.20 283
10545.17 279
10546.14 285
10547.11 293
10548.08 293
10549.05 282
10550.02 306
10550.99 281
10551.96 258
10552.93 248
10553.90 237
10554.87 278
10555.84 267
10556.81 257
10557.78 268
10558.75 302
10559.72 295
10560.69 287
10561.66 321
10562.63 365
10563.60 320
10564.57 391
10565.54 370
10566.51 367
10567.48 352
10568.45 347
10569.42 337
10570.40 366
10571.37 303
10572.34 332
10573.31 289
10574.28 296
10575.25 266
10576.22 275
10577.19 281
10578.16 277
10579.14 279
10580.11 275
10581.08 281
10582.05 277
10583.02 266
10583.99 274
10584.96 280
10585.94 267
10586.91 300
10587.88 332
10588.85 294
10589.82 290
10590.79 289
10591.77 273
10592.74 277
10593.71 266
10594.68 271
10595.65 300
10596.63 327
10597.60 280
10598.57 281
10599.54 274
10600.52 280
10601.49 300
10602.46 300
10603.43 287
10604.41 249
10605.38 266
10606.35 330
10607.32 318
10608.30 256
10609.27 262
10610.24 268
10611.21 259
10612.19 295
10613.16 252
10614.13 304
10615.11 309
10616.08 260
10617.05 276
10618.02 284
10619.00 323
10619.97 308
10620.94 309
10621.92 303
10622.89 298
10623.86 271
10624.84 269
10625.81 273
10626.78 276
10627.76 223
10628.73 259
10629.71 299
10630.68 289
10631.65 271
10632.63 300
10633.60 252
10634.57 263
10635.55 292
10636.52 252
10637.50 313
10638.47 328
10639.44 318
10640.42 321
10641.39 372
10642.37 373
10643.34 357
10644.31 339
10645.29 302
10646.26 332
10647.24 338
10648.21 337
10649.19 328
10650.16 300
10651.14 270
10652.11 307
10653.09 295
10654.06 262
10655.04 265
10656.01 281
10656.98 302
10657.96 300
10658.93 306
10659.91 294
10660.88 298
10661.86 280
10662.84 258
10663.81 299
10664.79 285
10665.76 281
10666.74 285
10667.71 246
10668.69 278
10669.66 265
10670.64 288
10671.61 286
10672.59 253
10673.56 253
10674.54 232
10675.52 236
10676.49 223
10677.47 238
10678.44 259
10679.42 321
10680.40 294
10681.37 286
10682.35 250
10683.32 297
10684.30 283
10685.28 280
10686.25 261
10687.23 269
10688.20 265
10689.18 253
10690.16 261
10691.13 298
10692.11 287
10693.09 244
10694.06 227
10695.04 290
10696.02 243
10696.99 242
10697.97 248
10698.95 243
10699.92 246
10700.90 250
10701.88 264
10702.85 260
10703.83 253
10704.81 263
10705.79 255
10706.76 236
10707.74 233
10708.72 259
10709.70 263
10710.67 238
10711.65 260
10712.63 246
10713.60 272
10714.58 277
10715.56 282
10716.54 264
10717.52 256
10718.49 249
10719.47 262
10720.45 261
10721.43 250
10722.40 232
10723.38 249
10724.36 265
10725.34 264
10726.32 269
10727.29 262
10728.27 246
10729.25 260
10730.23 276
10731.21 221
10732.19 247
10733.16 270
10734.14 257
10735.12 262
10736.10 254
10737.08 269
10738.06 214
10739.03 222
10740.01 216
10740.99 235
10741.97 231
10742.95 256
10743.93 306
10744.91 303
10745.89 263
10746.87 247
10747.84 242
10748.82 200
10749.80 210
10750.78 238
10751.76 281
10752.74 311
10753.72 245
10754.70 280
10755.68 255
10756.66 271
10757.64 277
10758.62 252
10759.60 246
10760.58 229
10761.56 231
10762.54 249
10763.52 254
10764.50 261
10765.48 269
10766.45 265
10767.43 275
10768.41 261
10769.39 269
10770.38 242
10771.36 246
10772.34 261
10773.32 233
10774.30 242
10775.28 263
10776.26 249
10777.24 292
10778.22 311
10779.20 285
10780.18 259
10781.16 236
10782.14 291
10783.12 239
10784.10 269
10785.08 306
10786.06 276
10787.04 242
10788.02 300
10789.00 268
10789.99 267
10790.97 289
10791.95 248
10792.93 257
10793.91 292
10794.89 256
10795.87 269
10796.85 289
10797.84 296
10798.82 306
10799.80 260
10800.78 284
10801.76 248
10802.74 283
10803.72 236
10804.71 249
10805.69 218
10806.67 240
10807.65 274
10808.63 220
10809.61 256
10810.60 258
10811.58 247
10812.56 265
10813.54 261
10814.52 288
10815.51 272
10816.49 237
10817.47 263
10818.45 294
10819.44 251
10820.42 216
10821.40 236
10822.38 272
10823.37 321
10824.35 297
10825.33 269
10826.31 248
10827.30 244
10828.28 278
10829.26 258
10830.24 268
10831.23 272
10832.21 275
10833.19 260
10834.18 230
10835.16 244
10836.14 254
10837.13 257
10838.11 244
10839.09 232
10840.07 248
10841.06 279
10842.04 246
10843.02 237
10844.01 259
10844.99 253
10845.98 240
10846.96 250
10847.94 269
10848.93 255
10849.91 276
10850.89 306
10851.88 274
10852.86 282
10853.84 292
10854.83 234
10855.81 272
10856.80 245
10857.78 273
10858.77 315
10859.75 290
10860.73 242
10861.72 268
10862.70 310
10863.69 278
10864.67 281
10865.66 291
10866.64 262
10867.62 308
10868.61 285
10869.59 305
10870.58 239
10871.56 250
10872.55 277
10873.53 273
10874.52 288
10875.50 334
10876.49 253
10877.47 301
10878.46 349
10879.44 272
10880.43 307
10881.41 336
10882.40 267
10883.38 306
10884.37 279
10885.35 303
10886.34 365
10887.32 344
10888.31 293
10889.29 259
10890.28 295
10891.27 326
10892.25 278
10893.24 310
10894.22 281
10895.21 302
10896.19 347
10897.18 286
10898.17 305
10899.15 297
10900.14 359
10901.12 311
10902.11 311
10903.10 374
10904.08 286
10905.07 346
10906.05 344
10907.04 363
10908.03 367
10909.01 317
10910.00 341
10910.99 286
10911.97 307
10912.96 302
10913.95 299
10914.93 322
10915.92 349
10916.91 339
10917.89 316
10918.88 319
10919.87 333
10920.85 374
10921.84 341
10922.83 355
10923.81 333
10924.80 347
10925.79 349
10926.78 397
10927.76 414
10928.75 359
10929.74 353
10930.73 364
10931.71 350
10932.70 348
10933.69 305
10934.68 349
10935.66 401
10936.65 391
10937.64 417
10938.63 406
10939.61 393
10940.60 373
10941.59 352
10942.58 368
10943.57 382
10944.55 348
10945.54 369
10946.53 377
10947.52 418
10948.51 397
10949.49 379
10950.48 357
10951.47 396
10952.46 406
10953.45 435
10954.44 453
10955.42 413
10956.41 465
10957.40 507
10958.39 538
10959.38 542
10960.37 570
10961.36 580
10962.34 534
10963.33 514
10964.32 489
10965.31 494
10966.30 513
10967.29 476
10968.28 446
10969.27 437
10970.26 449
10971.25 411
10972.24 416
10973.22 414
10974.21 421
10975.20 407
10976.19 430
10977.18 416
10978.17 414
10979.16 435
10980.15 389
10981.14 432
10982.13 415
10983.12 472
10984.11 443
10985.10 439
10986.09 505
10987.08 433
10988.07 418
10989.06 484
10990.05 461
10991.04 442
10992.03 475
10993.02 480
10994.01 500
10995.00 464
10995.99 553
10996.98 560
10997.97 545
10998.96 512
10999.95 622
11000.94 767
11001.93 802
11002.92 780
11003.92 726
11004.91 742
11005.90 689
11006.89 667
11007.88 644
11008.87 590
11009.86 554
11010.85 492
11011.84 527
11012.83 454
11013.82 443
11014.82 425
11015.81 410
11016.80 422
11017.79 406
11018.78 459
11019.77 426
11020.76 430
11021.76 422
11022.75 435
11023.74 433
11024.73 414
11025.72 354
11026.71 399
11027.70 357
11028.70 414
11029.69 357
11030.68 357
11031.67 389
11032.66 430
11033.66 375
11034.65 375
11035.64 435
11036.63 388
11037.62 403
11038.62 362
11039.61 376
11040.60 385
11041.59 405
11042.59 339
11043.58 402
11044.57 403
11045.56 392
11046.56 369
11047.55 341
11048.54 370
11049.53 306
11050.53 392
11051.52 387
11052.51 334
11053.51 319
11054.50 381
11055.49 378
11056.49 404
11057.48 322
11058.47 297
11059.46 341
11060.46 315
11061.45 348
11062.44 366
11063.44 382
11064.43 344
11065.42 344
11066.42 361
11067.41 351
11068.41 374
11069.40 345
11070.39 359
11071.39 354
11072.38 354
11073.37 370
11074.37 308
11075.36 325
11076.36 392
11077.35 370
11078.34 335
11079.34 373
11080.33 354
11081.33 382
11082.32 291
11083.31 313
11084.31 335
11085.30 358
11086.30 315
11087.29 276
11088.29 378
11089.28 387
11090.28 390
11091.27 371
11092.27 364
11093.26 351
11094.25 342
11095.25 371
11096.24 323
11097.24 307
11098.23 349
11099.23 319
11100.22 336
11101.22 335
11102.21 320
11103.21 318
11104.20 301
11105.20 323
11106.20 281
11107.19 297
11108.19 325
11109.18 324
11110.18 332
11111.17 318
11112.17 324
11113.16 323
11114.16 347
11115.15 277
11116.15 295
11117.15 312
11118.14 349
11119.14 324
11120.13 303
11121.13 279
11122.13 276
11123.12 337
11124.12 294
11125.11 293
11126.11 301
11127.11 323
11128.10 287
11129.10 302
11130.10 335
11131.09 317
11132.09 267
11133.09 296
11134.08 339
11135.08 315
11136.07 307
11137.07 337
11138.07 322
11139.07 291
11140.06 302
11141.06 272
11142.06 306
11143.05 321
11144.05 312
11145.05 310
11146.04 272
11147.04 274
11148.04 307
11149.04 321
11150.03 326
11151.03 334
11152.03 348
11153.02 345
11154.02 315
11155.02 271
11156.02 310
11157.01 274
11158.01 283
11159.01 327
11160.01 301
11161.01 305
11162.00 264
11163.00 303
11164.00 290
11165.00 311
11165.99 357
11166.99 301
11167.99 260
11168.99 254
11169.99 242
11170.99 263
11171.98 315
11172.98 308
11173.98 290
11174.98 316
11175.98 294
11176.98 326
11177.97 271
11178.97 274
11179.97 280
11180.97 297
11181.97 302
11182.97 306
11183.97 284
11184.96 289
11185.96 303
11186.96 255
11187.96 270
11188.96 284
11189.96 278
11190.96 281
11191.96 266
11192.96 309
11193.96 301
11194.96 259
11195.96 313
11196.95 330
11197.95 356
11198.95 289
11199.95 279
11200.95 323
11201.95 291
11202.95 268
11203.95 278
11204.95 264
11205.95 226
11206.95 276
11207.95 257
11208.95 239
11209.95 269
11210.95 253
11211.95 272
11212.95 242
11213.95 272
11214.95 281
11215.95 235
11216.95 305
11217.95 351
11218.95 281
11219.95 282
11220.95 259
11221.95 281
11222.95 287
11223.95 280
11224.95 310
11225.96 309
11226.96 318
11227.96 298
11228.96 275
11229.96 309
11230.96 325
11231.96 308
11232.96 236
11233.96 281
11234.96 287
11235.96 233
11236.97 288
11237.97 334
11238.97 281
11239.97 248
11240.97 288
11241.97 254
11242.97 288
11243.98 257
11244.98 259
11245.98 263
11246.98 295
11247.98 311
11248.98 262
11249.98 293
11250.99 296
11251.99 301
11252.99 276
11253.99 270
11254.99 250
11256.00 309
11257.00 307
11258.00 271
11259.00 261
11260.00 269
11261.01 277
11262.01 285
11263.01 260
11264.01 294
11265.02 295
11266.02 347
11267.02 274
11268.02 274
11269.03 268
11270.03 316
11271.03 338
11272.03 312
11273.04 303
11274.04 300
11275.04 308
11276.05 311
11277.05 305
11278.05 325
11279.05 303
11280.06 307
11281.06 334
11282.06 318
11283.07 331
11284.07 364
11285.07 338
11286.08 319
11287.08 289
11288.08 371
11289.09 307
11290.09 296
11291.09 286
11292.10 261
11293.10 284
11294.11 317
11295.11 318
11296.11 307
11297.12 265
11298.12 280
11299.13 298
11300.13 317
11301.13 291
11302.14 286
11303.14 315
11304.15 247
11305.15 283
11306.15 292
11307.16 245
11308.16 302
11309.17 350
11310.17 352
11311.18 339
11312.18 335
11313.18 355
11314.19 337
11315.19 366
11316.20 398
11317.20 386
11318.21 353
11319.21 354
11320.22 337
11321.22 333
11322.23 320
11323.23 348
11324.24 370
11325.24 334
11326.25 285
11327.25 294
11328.26 327
11329.26 352
11330.27 301
11331.27 329
11332.28 341
11333.29 268
11334.29 259
11335.30 299
11336.30 286
11337.31 305
11338.31 318
11339.32 341
11340.33 330
11341.33 324
11342.34 335
11343.34 305
11344.35 326
11345.35 356
11346.36 338
11347.37 316
11348.37 340
11349.38 329
11350.39 296
11351.39 277
11352.40 311
11353.40 304
11354.41 356
11355.42 342
11356.42 305
11357.43 315
11358.44 371
11359.44 370
11360.45 355
11361.46 332
11362.46 272
11363.47 322
11364.48 322
11365.48 298
11366.49 352
11367.50 346
11368.50 343
11369.51 317
11370.52 332
11371.53 315
11372.53 324
11373.54 346
11374.55 311
11375.56 341
11376.56 321
11377.57 323
11378.58 307
11379.59 321
11380.59 339
11381.60 353
11382.61 334
11383.62 352
11384.62 343
11385.63 337
11386.64 332
11387.65 302
11388.65 337
11389.66 370
11390.67 369
11391.68 340
11392.69 327
11393.69 336
11394.70 343
11395.71 344
11396.72 338
11397.73 356
11398.74 370
11399.74 351
11400.75 340
11401.76 368
11402.77 365
11403.78 385
11404.79 364
11405.80 349
11406.80 387
11407.81 327
11408.82 353
11409.83 348
11410.84 354
11411.85 328
11412.86 337
11413.87 350
11414.88 384
11415.89 380
11416.89 411
11417.90 391
11418.91 392
11419.92 384
11420.93 317
11421.94 340
11422.95 374
11423.96 360
11424.97 385
11425.98 389
11426.99 362
11428.00 389
11429.01 357
11430.02 332
11431.03 350
11432.04 380
11433.05 390
11434.06 435
11435.07 402
11436.08 368
11437.09 436
11438.10 445
11439.11 451
11440.12 468
11441.13 427
11442.14 383
11443.15 414
11444.16 397
11445.17 388
11446.18 382
11447.19 428
11448.20 402
11449.21 438
11450.22 417
11451.23 434
11452.24 405
11453.25 425
11454.27 419
11455.28 383
11456.29 408
11457.30 425
11458.31 429
11459.32 403
11460.33 435
11461.34 430
11462.35 449
11463.36 393
11464.38 415
11465.39 422
11466.40 468
11467.41 401
11468.42 465
11469.43 472
11470.44 463
11471.46 480
11472.47 491
11473.48 490
11474.49 485
11475.50 487
11476.52 455
11477.53 445
11478.54 450
11479.55 435
11480.56 469
11481.57 458
11482.59 464
11483.60 518
11484.61 482
11485.62 507
11486.64 493
11487.65 500
11488.66 487
11489.67 500
11490.69 481
11491.70 553
11492.71 548
11493.72 487
11494.74 540
11495.75 535
11496.76 467
11497.77 504
11498.79 578
11499.80 561
11500.81 564
11501.83 554
11502.84 635
11503.85 583
11504.86 600
11505.88 638
11506.89 602
11507.90 656
11508.92 650
11509.93 607
11510.94 555
11511.96 597
11512.97 602
11513.98 656
11515.00 655
11516.01 595
11517.02 616
11518.04 661
11519.05 636
11520.07 656
11521.08 623
11522.09 663
11523.11 692
11524.12 646
11525.13 737
11526.15 747
11527.16 770
11528.18 840
11529.19 848
11530.21 839
11531.22 848
11532.23 824
11533.25 888
11534.26 904
11535.28 922
11536.29 867
11537.31 920
11538.32 958
11539.34 981
11540.35 1098
11541.36 1193
11542.38 1299
11543.39 1364
11544.41 1606
11545.42 1859
11546.44 2071
11547.45 2173
11548.47 2341
11549.48 2414
11550.50 2368
11551.51 2169
11552.53 2017
11553.54 1808
11554.56 1504
11555.57 1338
11556.59 1175
11557.61 1045
11558.62 1067
11559.64 1013
11560.65 1011
11561.67 958
11562.68 1015
11563.70 946
11564.71 953
11565.73 981
11566.75 952
11567.76 986
11568.78 921
11569.79 868
11570.81 896
11571.83 885
11572.84 887
11573.86 893
11574.87 926
11575.89 887
11576.91 853
11577.92 890
11578.94 904
11579.96 940
11580.97 966
11581.99 964
11583.00 968
11584.02 991
11585.04 1020
11586.05 1064
11587.07 1050
11588.09 1111
11589.10 1019
11590.12 1003
11591.14 997
11592.16 967
11593.17 996
11594.19 924
11595.21 882
11596.22 957
11597.24 929
11598.26 874
11599.28 1046
11600.29 1134
11601.31 1244
11602.33 1360
11603.34 1481
11604.36 1650
11605.38 1553
11606.40 1678
11607.41 1752
11608.43 1688
11609.45 1557
11610.47 1444
11611.49 1332
11612.50 1255
11613.52 1113
11614.54 1061
11615.56 984
11616.58 997
11617.59 926
11618.61 877
11619.63 892
11620.65 892
11621.67 940
11622.68 924
11623.70 867
11624.72 912
11625.74 852
11626.76 858
11627.78 947
11628.79 816
11629.81 797
11630.83 843
11631.85 915
11632.87 860
11633.89 828
11634.91 815
11635.93 827
11636.94 864
11637.96 839
11638.98 783
11640.00 710
11641.02 725
11642.04 817
11643.06 813
11644.08 785
11645.10 799
11646.12 814
11647.14 897
11648.16 773
11649.17 676
11650.19 705
11651.21 614
11652.23 658
11653.25 654
11654.27 725
11655.29 672
11656.31 665
11657.33 596
11658.35 641
11659.37 605
11660.39 630
11661.41 613
11662.43 624
11663.45 562
11664.47 586
11665.49 616
11666.51 639
11667.53 589
11668.55 609
11669.57 646
11670.59 619
11671.61 577
11672.63 552
11673.65 565
11674.67 555
11675.70 589
11676.72 586
11677.74 579
11678.76 611
11679.78 643
11680.80 654
11681.82 650
11682.84 679
11683.86 635
11684.88 597
11685.90 605
11686.92 568
11687.95 603
11688.97 677
11689.99 608
11691.01 621
11692.03 629
11693.05 558
11694.07 538
11695.10 566
11696.12 603
11697.14 571
11698.16 617
11699.18 563
11700.20 546
11701.22 550
11702.25 574
11703.27 528
11704.29 489
11705.31 476
11706.33 528
11707.36 514
11708.38 566
11709.40 584
11710.42 540
11711.44 512
11712.47 488
11713.49 500
11714.51 504
11715.53 499
11716.56 481
11717.58 487
11718.60 484
11719.62 482
11720.65 476
11721.67 520
11722.69 514
11723.71 487
11724.74 471
11725.76 444
11726.78 413
11727.80 419
11728.83 501
11729.85 446
11730.87 482
11731.90 408
11732.92 364
11733.94 406
11734.97 406
11735.99 406
11737.01 412
11738.04 395
11739.06 429
11740.08 383
11741.11 410
11742.13 410
11743.15 408
11744.18 421
11745.20 423
11746.22 404
11747.25 371
11748.27 388
11749.30 385
11750.32 416
11751.34 403
11752.37 390
11753.39 397
11754.42 401
11755.44 414
11756.46 394
11757.49 357
11758.51 433
11759.54 418
11760.56 365
11761.58 390
11762.61 395
11763.63 363
11764.66 366
11765.68 406
11766.71 379
11767.73 380
11768.76 358
11769.78 338
11770.81 314
11771.83 371
11772.86 384
11773.88 384
11774.91 352
11775.93 354
11776.96 356
11777.98 324
11779.01 360
11780.03 392
11781.06 359
11782.08 311
11783.11 350
11784.13 333
11785.16 338
11786.18 351
11787.21 347
11788.23 387
11789.26 332
11790.28 341
11791.31 374
11792.34 325
11793.36 305
11794.39 343
11795.41 353
11796.44 343
11797.47 335
11798.49 329
11799.52 377
11800.54 349
11801.57 329
11802.60 396
11803.62 326
11804.65 322
11805.67 327
11806.70 306
11807.73 332
11808.75 360
11809.78 355
11810.81 364
11811.83 354
11812.86 336
11813.89 327
11814.91 285
11815.94 295
11816.97 315
11817.99 336
11819.02 342
11820.05 334
11821.07 298
11822.10 317
11823.13 313
11824.16 325
11825.18 326
11826.21 337
11827.24 332
11828.26 307
11829.29 303
11830.32 302
11831.35 327
11832.37 312
11833.40 333
11834.43 317
11835.46 323
11836.48 338
11837.51 317
11838.54 289
11839.57 274
11840.59 305
11841.62 306
11842.65 308
11843.68 328
11844.71 358
11845.73 318
11846.76 318
11847.79 319
11848.82 327
11849.85 283
11850.88 306
11851.90 295
11852.93 311
11853.96 294
11854.99 280
11856.02 346
11857.05 299
11858.07 331
11859.10 309
11860.13 300
11861.16 318
11862.19 303
11863.22 316
11864.25 335
11865.28 320
11866.30 299
11867.33 321
11868.36 298
11869.39 304
11870.42 302
11871.45 313
11872.48 287
11873.51 318
11874.54 319
11875.57 314
11876.60 288
11877.63 293
11878.65 283
11879.68 285
11880.71 298
11881.74 316
11882.77 287
11883.80 254
11884.83 290
11885.86 348
11886.89 325
11887.92 304
11888.95 350
11889.98 294
11891.01 338
11892.04 345
11893.07 331
11894.10 300
11895.13 295
11896.16 311
11897.19 294
11898.22 369
11899.25 354
11900.28 370
11901.31 378
11902.34 371
11903.38 339
11904.41 311
11905.44 351
11906.47 347
11907.50 347
11908.53 356
11909.56 373
11910.59 337
11911.62 317
11912.65 348
11913.68 354
11914.71 356
11915.75 342
11916.78 337
11917.81 358
11918.84 340
11919.87 316
11920.90 343
11921.93 296
11922.96 314
11924.00 347
11925.03 318
11926.06 317
11927.09 283
11928.12 322
11929.15 329
11930.18 370
11931.22 384
11932.25 403
11933.28 424
11934.31 411
11935.34 417
11936.38 408
11937.41 456
11938.44 465
11939.47 430
11940.50 364
11941.54 391
11942.57 415
11943.60 368
11944.63 368
11945.67 312
11946.70 313
11947.73 316
11948.76 312
11949.80 339
11950.83 335
11951.86 336
11952.89 338
11953.93 319
11954.96 305
11955.99 338
11957.02 365
11958.06 315
11959.09 296
11960.12 343
11961.16 317
11962.19 313
11963.22 316
11964.26 301
11965.29 301
11966.32 295
11967.36 362
11968.39 343
11969.42 306
11970.46 300
11971.49 274
11972.52 352
11973.56 298
11974.59 318
11975.62 325
11976.66 313
11977.69 325
11978.73 359
11979.76 311
11980.79 281
11981.83 293
11982.86 298
11983.89 310
11984.93 333
11985.96 311
11987.00 313
11988.03 309
11989.07 327
11990.10 313
11991.13 309
11992.17 304
11993.20 320
11994.24 283
11995.27 267
11996.31 333
11997.34 258
11998.38 255
11999.41 314
12000.45 297
12001.48 284
12002.51 305
12003.55 307
12004.58 308
12005.62 316
12006.65 353
12007.69 328
12008.72 339
12009.76 324
12010.80 295
12011.83 323
12012.87 313
12013.90 325
12014.94 321
12015.97 314
12017.01 319
12018.04 313
12019.08 350
12020.11 322
12021.15 334
12022.19 355
12023.22 324
12024.26 334
12025.29 361
12026.33 330
12027.36 317
12028.40 323
12029.44 328
12030.47 308
12031.51 313
12032.54 352
12033.58 330
12034.62 307
12035.65 312
12036.69 352
12037.73 331
12038.76 322
12039.80 332
12040.84 337
12041.87 344
12042.91 326
12043.94 304
12044.98 353
12046.02 317
12047.06 324
12048.09 339
12049.13 331
12050.17 342
12051.20 314
12052.24 322
12053.28 297
12054.31 332
12055.35 283
12056.39 305
12057.43 342
12058.46 325
12059.50 329
12060.54 315
12061.57 330
12062.61 335
12063.65 356
12064.69 350
12065.72 324
12066.76 294
12067.80 283
12068.84 302
12069.88 295
12070.91 301
12071.95 270
12072.99 335
12074.03 326
12075.06 331
12076.10 348
12077.14 399
12078.18 347
12079.22 337
12080.26 332
12081.29 368
12082.33 393
12083.37 349
12084.41 342
12085.45 341
12086.49 340
12087.52 340
12088.56 307
12089.60 350
12090.64 324
12091.68 361
12092.72 315
12093.76 383
12094.79 405
12095.83 377
12096.87 314
12097.91 333
12098.95 338
12099.99 361
12101.03 319
12102.07 341
12103.11 355
12104.15 347
12105.19 369
12106.22 356
12107.26 377
12108.30 372
12109.34 377
12110.38 349
12111.42 350
12112.46 350
12113.50 333
12114.54 339
12115.58 301
12116.62 267
12117.66 290
12118.70 281
12119.74 287
12120.78 316
12121.82 334
12122.86 310
12123.90 266
12124.94 313
12125.98 276
12127.02 250
12128.06 274
12129.10 292
12130.14 293
12131.18 259
12132.22 313
12133.26 323
12134.30 316
12135.34 295
12136.38 314
12137.42 317
12138.47 319
12139.51 291
12140.55 309
12141.59 294
12142.63 296
12143.67 271
12144.71 270
12145.75 302
12146.79 294
12147.83 274
12148.87 277
12149.92 290
12150.96 235
12152.00 257
12153.04 273
12154.08 297
12155.12 285
12156.16 281
12157.21 295
12158.25 257
12159.29 263
12160.33 258
12161.37 269
12162.41 289
12163.46 262
12164.50 276
12165.54 277
12166.58 245
12167.62 273
12168.67 321
12169.71 261
12170.75 249
12171.79 307
12172.83 324
12173.88 266
12174.92 239
12175.96 272
12177.00 267
12178.05 284
12179.09 265
12180.13 268
12181.17 274
12182.22 278
12183.26 272
12184.30 255
12185.34 252
12186.39 291
12187.43 286
12188.47 273
12189.51 284
12190.56 255
12191.60 235
12192.64 271
12193.69 271
12194.73 272
12195.77 280
12196.82 282
12197.86 252
12198.90 259
12199.95 242
12200.99 228
12202.03 258
12203.08 261
12204.12 243
12205.16 320
12206.21 279
12207.25 265
12208.29 287
12209.34 226
12210.38 228
12211.43 247
12212.47 251
12213.51 273
12214.56 264
12215.60 278
12216.65 293
12217.69 267
12218.73 274
12219.78 257
12220.82 249
12221.87 293
12222.91 278
12223.96 278
12225.00 251
12226.04 254
12227.09 238
12228.13 239
12229.18 257
12230.22 251
12231.27 229
12232.31 262
12233.36 245
12234.40 250
12235.45 285
12236.49 250
12237.54 262
12238.58 233
12239.63 259
12240.67 287
12241.72 265
12242.76 261
12243.81 239
12244.85 262
12245.90 295
12246.94 257
12247.99 223
12249.03 251
12250.08 269
12251.12 295
12252.17 250
12253.22 235
12254.26 231
12255.31 225
12256.35 251
12257.40 256
12258.44 271
12259.49 276
12260.54 256
12261.58 218
12262.63 204
12263.67 241
12264.72 248
12265.77 239
12266.81 260
12267.86 260
12268.91 238
12269.95 238
12271.00 273
12272.04 244
12273.09 229
12274.14 244
12275.18 251
12276.23 207
12277.28 250
12278.32 243
12279.37 245
12280.42 263
12281.46 250
12282.51 228
12283.56 210
12284.61 196
12285.65 272
12286.70 231
12287.75 216
12288.79 229
12289.84 232
12290.89 234
12291.94 255
12292.98 221
12294.03 234
12295.08 240
12296.13 243
12297.17 216
12298.22 224
12299.27 206
12300.32 235
12301.36 215
12302.41 219
12303.46 217
12304.51 261
12305.55 239
12306.60 241
12307.65 214
12308.70 203
12309.75 230
12310.79 240
12311.84 264
12312.89 276
12313.94 251
12314.99 238
12316.04 210
12317.08 201
12318.13 249
12319.18 240
12320.23 187
12321.28 207
12322.33 230
12323.37 247
12324.42 204
12325.47 174
12326.52 221
12327.57 226
12328.62 206
12329.67 209
12330.72 247
12331.77 231
12332.81 226
12333.86 223
12334.91 227
12335.96 204
12337.01 194
12338.06 230
12339.11 177
12340.16 218
12341.21 237
12342.26 197
12343.31 230
12344.36 213
12345.41 208
12346.46 237
12347.51 248
12348.56 219
12349.61 210
12350.65 188
12351.70 225
12352.75 245
12353.80 236
12354.85 201
12355.90 191
12356.95 215
12358.00 215
12359.05 244
12360.11 246
12361.16 189
12362.21 249
12363.26 255
12364.31 224
12365.36 203
12366.41 193
12367.46 186
12368.51 213
12369.56 194
12370.61 215
12371.66 219
12372.71 228
12373.76 218
12374.81 213
12375.86 207
12376.91 213
12377.97 216
12379.02 200
12380.07 236
12381.12 198
12382.17 240
12383.22 212
12384.27 208
12385.32 217
12386.37 247
12387.43 222
12388.48 219
12389.53 214
12390.58 195
12391.63 196
12392.68 241
12393.74 264
12394.79 221
12395.84 209
12396.89 203
12397.94 227
12398.99 220
12400.05 202
12401.10 207
12402.15 242
12403.20 220
12404.25 191
12405.31 187
12406.36 200
12407.41 214
12408.46 216
12409.51 231
12410.57 196
12411.62 220
12412.67 242
12413.72 201
12414.78 180
12415.83 237
12416.88 217
12417.93 223
12418.99 185
12420.04 209
12421.09 263
12422.15 222
12423.20 226
12424.25 211
12425.30 237
12426.36 210
12427.41 193
12428.46 214
12429.52 252
12430.57 212
12431.62 226
12432.68 218
12433.73 219
12434.78 226
12435.84 223
12436.89 233
12437.94 239
12439.00 232
12440.05 201
12441.10 246
12442.16 213
12443.21 197
12444.27 191
12445.32 233
12446.37 217
12447.43 228
12448.48 198
12449.54 219
12450.59 233
12451.64 208
12452.70 213
12453.75 234
12454.81 235
12455.86 206
12456.91 216
12457.97 187
12459.02 201
12460.08 206
12461.13 246
12462.19 227
12463.24 211
12464.30 195
12465.35 222
12466.41 222
12467.46 214
12468.52 209
12469.57 217
12470.63 194
12471.68 187
12472.73 175
12473.79 239
12474.85 219
12475.90 231
12476.96 217
12478.01 219
12479.07 212
12480.12 206
12481.18 196
12482.23 203
12483.29 201
12484.34 217
12485.40 222
12486.45 226
12487.51 257
12488.57 230
12489.62 214
12490.68 206
12491.73 245
12492.79 204
12493.84 199
12494.90 223
12495.96 233
12497.01 246
12498.07 219
12499.12 201
12500.18 216
12501.24 269
12502.29 262
12503.35 258
12504.41 234
12505.46 242
12506.52 244
12507.57 220
12508.63 232
12509.69 258
12510.74 309
12511.80 235
12512.86 268
12513.91 265
12514.97 256
12516.03 285
12517.08 255
12518.14 253
12519.20 258
12520.26 261
12521.31 300
12522.37 346
12523.43 304
12524.48 338
12525.54 409
12526.60 443
12527.66 473
12528.71 429
12529.77 397
12530.83 385
12531.89 394
12532.94 329
12534.00 302
12535.06 307
12536.12 289
12537.17 270
12538.23 256
12539.29 259
12540.35 271
12541.41 265
12542.46 272
12543.52 249
12544.58 257
12545.64 245
12546.70 301
12547.75 292
12548.81 260
12549.87 252
12550.93 281
12551.99 266
12553.05 229
12554.10 242
12555.16 249
12556.22 257
12557.28 250
12558.34 233
12559.40 250
12560.46 275
12561.51 251
12562.57 249
12563.63 238
12564.69 271
12565.75 304
12566.81 272
12567.87 286
12568.93 220
12569.99 250
12571.04 206
12572.10 239
12573.16 244
12574.22 248
12575.28 229
12576.34 252
12577.40 267
12578.46 280
12579.52 273
12580.58 216
12581.64 234
12582.70 274
12583.76 243
12584.82 223
12585.88 240
12586.94 247
12588.00 230
12589.06 239
12590.12 270
12591.18 252
12592.24 226
12593.30 218
12594.36 236
12595.42 256
12596.48 230
12597.54 254
12598.60 263
12599.66 305
12600.72 312
12601.78 287
12602.84 265
12603.90 330
12604.96 331
12606.02 361
12607.08 347
12608.14 361
12609.20 345
12610.27 376
12611.33 342
12612.39 314
12613.45 300
12614.51 315
12615.57 287
12616.63 259
12617.69 274
12618.75 306
12619.81 302
12620.88 257
12621.94 276
12623.00 261
12624.06 286
12625.12 279
12626.18 264
12627.24 283
12628.31 249
12629.37 224
12630.43 261
12631.49 245
12632.55 203
12633.61 250
12634.68 262
12635.74 280
12636.80 233
12637.86 258
12638.92 264
12639.99 260
12641.05 238
12642.11 253
12643.17 224
12644.23 246
12645.30 248
12646.36 213
12647.42 244
12648.48 251
12649.55 266
12650.61 269
12651.67 262
12652.73 285
12653.80 300
12654.86 253
12655.92 238
12656.99 278
12658.05 246
12659.11 245
12660.17 265
12661.24 236
12662.30 213
12663.36 217
12664.43 255
12665.49 233
12666.55 242
12667.62 240
12668.68 256
12669.74 253
12670.81 236
12671.87 243
12672.93 249
12674.00 234
12675.06 226
12676.12 245
12677.19 283
12678.25 289
12679.31 256
12680.38 244
12681.44 269
12682.51 251
12683.57 229
12684.63 255
12685.70 313
12686.76 277
12687.83 281
12688.89 297
12689.95 242
12691.02 277
12692.08 268
12693.15 283
12694.21 250
12695.28 247
12696.34 239
12697.40 265
12698.47 272
12699.53 255
12700.60 271
12701.66 216
12702.73 242
12703.79 270
12704.86 229
12705.92 221
12706.99 232
12708.05 251
12709.12 273
12710.18 218
12711.25 233
12712.31 212
12713.38 228
12714.44 245
12715.51 261
12716.57 243
12717.64 218
12718.70 248
12719.77 213
12720.83 215
12721.90 230
12722.97 213
12724.03 239
12725.10 274
12726.16 223
12727.23 218
12728.29 261
12729.36 220
12730.43 225
12731.49 238
12732.56 244
12733.62 236
12734.69 231
12735.76 229
12736.82 181
12737.89 202
12738.95 223
12740.02 225
12741.09 234
12742.15 235
12743.22 241
12744.29 228
12745.35 243
12746.42 235
12747.49 215
12748.55 242
12749.62 254
12750.69 230
12751.75 225
12752.82 213
12753.89 200
12754.95 205
12756.02 279
12757.09 259
12758.15 263
12759.22 221
12760.29 191
12761.36 205
12762.42 225
12763.49 229
12764.56 198
12765.62 222
12766.69 219
12767.76 197
12768.83 191
12769.89 219
12770.96 199
12772.03 211
12773.10 212
12774.17 205
12775.23 188
12776.30 184
12777.37 194
12778.44 168
12779.50 206
12780.57 210
12781.64 203
12782.71 203
12783.78 173
12784.84 226
12785.91 221
12786.98 211
12788.05 210
12789.12 227
12790.19 207
12791.25 215
12792.32 213
12793.39 207
12794.46 187
12795.53 178
12796.60 212
12797.67 218
12798.73 160
12799.80 189
12800.87 218
12801.94 223
12803.01 248
12804.08 241
12805.15 214
12806.22 207
12807.29 201
12808.36 184
12809.42 202
12810.49 204
12811.56 218
12812.63 216
12813.70 183
12814.77 186
12815.84 193
12816.91 204
12817.98 204
12819.05 188
12820.12 220
12821.19 180
12822.26 193
12823.33 208
12824.40 233
12825.47 203
12826.54 199
12827.61 202
12828.68 212
12829.75 183
12830.82 196
12831.89 181
12832.96 223
12834.03 193
12835.10 194
12836.17 211
12837.24 190
12838.31 200
12839.38 180
12840.45 178
12841.52 174
12842.59 177
12843.66 189
12844.73 214
12845.80 196
12846.87 179
12847.95 159
12849.02 166
12850.09 170
12851.16 178
12852.23 164
12853.30 149
12854.37 190
12855.44 172
12856.51 209
12857.58 191
12858.66 183
12859.73 148
12860.80 178
12861.87 150
12862.94 149
12864.01 140
12865.08 169
12866.16 165
12867.23 193
12868.30 204
12869.37 162
12870.44 168
12871.51 169
12872.59 179
12873.66 191
12874.73 194
12875.80 193
12876.87 166
12877.95 148
12879.02 164
12880.09 150
12881.16 182
12882.23 167
12883.31 174
12884.38 180
12885.45 162
12886.52 188
12887.60 165
12888.67 163
12889.74 137
12890.81 139
12891.89 147
12892.96 172
12894.03 164
12895.11 211
12896.18 154
12897.25 148
12898.32 176
12899.40 185
12900.47 171
12901.54 207
12902.62 166
12903.69 161
12904.76 159
12905.84 170
12906.91 198
12907.98 167
12909.06 154
12910.13 173
12911.20 186
12912.28 180
12913.35 149
12914.42 155
12915.50 195
12916.57 150
12917.64 156
12918.72 168
12919.79 181
12920.87 164
12921.94 171
12923.01 163
12924.09 152
12925.16 144
12926.24 178
12927.31 190
12928.38 187
12929.46 145
12930.53 155
12931.61 182
12932.68 170
12933.76 172
12934.83 194
12935.90 169
12936.98 188
12938.05 142
12939.13 150
12940.20 170
12941.28 179
12942.35 141
12943.43 164
12944.50 151
12945.58 194
12946.65 154
12947.73 134
12948.80 170
12949.88 176
12950.95 182
12952.03 167
12953.10 144
12954.18 152
12955.25 153
12956.33 187
12957.40 151
12958.48 158
12959.55 150
12960.63 180
12961.70 188
12962.78 149
12963.86 142
12964.93 155
12966.01 159
12967.08 163
12968.16 184
12969.24 139
12970.31 147
12971.39 146
12972.46 135
12973.54 152
12974.62 143
12975.69 141
12976.77 143
12977.84 138
12978.92 194
12980.00 206
12981.07 190
12982.15 163
12983.23 161
12984.30 159
12985.38 172
12986.46 164
12987.53 156
12988.61 164
12989.69 135
12990.76 168
12991.84 154
12992.92 142
12993.99 149
12995.07 174
12996.15 150
12997.22 169
12998.30 159
12999.38 186
13000.45 167
13001.53 166
13002.61 175
13003.69 180
13004.76 198
13005.84 153
13006.92 179
13008.00 194
13009.07 204
13010.15 188
13011.23 155
13012.31 194
13013.38 191
13014.46 172
13015.54 177
13016.62 179
13017.70 148
13018.77 152
13019.85 166
13020.93 185
13022.01 194
13023.09 173
13024.16 193
13025.24 188
13026.32 150
13027.40 168
13028.48 211
13029.56 181
13030.63 175
13031.71 168
13032.79 172
13033.87 168
13034.95 144
13036.03 177
13037.11 165
13038.18 170
13039.26 206
13040.34 195
13041.42 166
13042.50 166
13043.58 165
13044.66 196
13045.74 189
13046.82 167
13047.89 180
13048.97 187
13050.05 161
13051.13 216
13052.21 181
13053.29 157
13054.37 187
13055.45 170
13056.53 186
13057.61 161
13058.69 207
13059.77 211
13060.85 178
13061.93 147
13063.01 183
13064.09 189
13065.17 199
13066.25 183
13067.33 162
13068.41 172
13069.49 150
13070.57 145
13071.65 156
13072.73 122
13073.81 126
13074.89 173
13075.97 159
13077.05 126
13078.13 154
13079.21 167
13080.29 175
13081.37 178
13082.45 164
13083.53 156
13084.61 162
13085.69 154
13086.77 195
13087.85 171
13088.94 174
13090.02 188
13091.10 161
13092.18 189
13093.26 158
13094.34 149
13095.42 165
13096.50 160
13097.58 156
13098.66 174
13099.75 188
13100.83 166
13101.91 135
13102.99 148
13104.07 170
13105.15 153
13106.23 171
13107.32 180
13108.40 135
13109.48 131
13110.56 165
13111.64 191
13112.72 156
13113.81 175
13114.89 191
13115.97 156
13117.05 169
13118.13 170
13119.22 168
13120.30 151
13121.38 172
13122.46 169
13123.55 159
13124.63 142
13125.71 173
13126.79 158
13127.88 164
13128.96 143
13130.04 172
13131.12 176
13132.21 150
13133.29 147
13134.37 129
13135.45 158
13136.54 151
13137.62 160
13138.70 165
13139.79 147
13140.87 122
13141.95 159
13143.03 172
13144.12 169
13145.20 165
13146.28 137
13147.37 157
13148.45 159
13149.53 125
13150.62 170
13151.70 170
13152.78 196
13153.87 163
13154.95 147
13156.03 170
13157.12 191
13158.20 175
13159.29 187
13160.37 157
13161.45 167
13162.54 176
13163.62 205
13164.71 159
13165.79 138
13166.87 200
13167.96 171
13169.04 202
13170.13 148
13171.21 163
13172.29 164
13173.38 174
13174.46 182
13175.55 166
13176.63 198
13177.72 168
13178.80 161
13179.89 171
13180.97 157
13182.06 158
13183.14 150
13184.22 126
13185.31 166
13186.39 159
13187.48 184
13188.56 173
13189.65 161
13190.73 163
13191.82 192
13192.90 178
13193.99 153
13195.07 158
13196.16 172
13197.25 160
13198.33 145
13199.42 175
13200.50 164
13201.59 181
13202.67 197
13203.76 171
13204.84 198
13205.93 162
13207.02 169
13208.10 176
13209.19 200
13210.27 182
13211.36 174
13212.44 152
13213.53 142
13214.62 151
13215.70 135
13216.79 177
13217.88 185
13218.96 208
13220.05 183
13221.13 180
13222.22 164
13223.31 150
13224.39 211
13225.48 187
13226.57 181
13227.65 173
13228.74 171
13229.83 183
13230.91 183
13232.00 158
13233.09 128
13234.17 131
13235.26 155
13236.35 153
13237.43 159
13238.52 136
13239.61 115
13240.70 159
13241.78 144
13242.87 179
13243.96 154
13245.04 126
13246.13 139
13247.22 138
13248.31 154
13249.39 163
13250.48 177
13251.57 169
13252.66 202
13253.74 170
13254.83 160
13255.92 175
13257.01 161
13258.10 168
13259.18 190
13260.27 181
13261.36 162
13262.45 163
13263.54 142
13264.62 167
13265.71 175
13266.80 190
13267.89 188
13268.98 201
13270.06 175
13271.15 163
13272.24 164
13273.33 161
13274.42 156
13275.51 172
13276.60 167
13277.68 195
13278.77 208
13279.86 142
13280.95 154
13282.04 138
13283.13 145
13284.22 153
13285.31 167
13286.39 161
13287.48 160
13288.57 163
13289.66 173
13290.75 182
13291.84 156
13292.93 159
13294.02 170
13295.11 212
13296.20 160
13297.29 163
13298.38 172
13299.47 174
13300.56 175
13301.65 176
13302.73 159
13303.82 140
13304.91 164
13306.00 170
13307.09 196
13308.18 166
13309.27 163
13310.36 171
13311.45 184
13312.54 172
13313.63 181
13314.72 182
13315.81 184
13316.90 174
13318.00 168
13319.09 199
13320.18 169
13321.27 179
13322.36 178
13323.45 190
13324.54 195
13325.63 182
13326.72 193
13327.81 189
13328.90 148
13329.99 167
13331.08 171
13332.17 162
13333.26 195
13334.35 202
13335.45 161
13336.54 205
13337.63 163
13338.72 196
13339.81 159
13340.90 164
13341.99 147
13343.08 166
13344.18 164
13345.27 149
13346.36 163
13347.45 155
13348.54 178
13349.63 181
13350.72 175
13351.82 176
13352.91 175
13354.00 163
13355.09 195
13356.18 187
13357.28 234
13358.37 198
13359.46 159
13360.55 199
13361.64 219
13362.74 218
13363.83 186
13364.92 177
13366.01 208
13367.10 205
13368.20 168
13369.29 203
13370.38 172
13371.47 215
13372.57 221
13373.66 172
13374.75 151
13375.84 188
13376.94 189
13378.03 202
13379.12 192
13380.22 180
13381.31 194
13382.40 162
13383.49 186
13384.59 153
13385.68 147
13386.77 193
13387.87 190
13388.96 175
13390.05 133
13391.15 133
13392.24 187
13393.33 207
13394.43 173
13395.52 137
13396.61 190
13397.71 158
13398.80 197
13399.90 191
13400.99 157
13402.08 183
13403.18 177
13404.27 175
13405.36 196
13406.46 180
13407.55 170
13408.65 175
13409.74 170
13410.83 205
13411.93 219
13413.02 170
13414.12 180
13415.21 177
13416.31 200
13417.40 158
13418.49 195
13419.59 197
13420.68 178
13421.78 148
13422.87 183
13423.97 179
13425.06 203
13426.16 169
13427.25 158
13428.35 164
13429.44 177
13430.54 173
13431.63 165
13432.73 187
13433.82 152
13434.92 144
13436.01 161
13437.11 185
13438.20 171
13439.30 182
13440.39 131
13441.49 152
13442.58 176
13443.68 156
13444.77 168
13445.87 162
13446.96 154
13448.06 162
13449.16 210
13450.25 180
13451.35 165
13452.44 170
13453.54 188
13454.64 182
13455.73 202
13456.83 181
13457.92 186
13459.02 170
13460.12 170
13461.21 183
13462.31 192
13463.40 158
13464.50 182
13465.60 176
13466.69 179
13467.79 168
13468.89 154
13469.98 199
13471.08 166
13472.18 151
13473.27 213
13474.37 197
13475.47 150
13476.56 177
13477.66 185
13478.76 182
13479.85 197
13480.95 197
13482.05 180
13483.14 199
13484.24 224
13485.34 206
13486.44 216
13487.53 154
13488.63 201
13489.73 204
13490.83 195
13491.92 229
13493.02 206
13494.12 207
13495.21 174
13496.31 196
13497.41 216
13498.51 231
13499.61 215
13500.70 210
13501.80 183
13502.90 211
13504.00 184
13505.10 204
13506.19 233
13507.29 252
13508.39 236
13509.49 199
13510.59 209
13511.68 215
13512.78 219
13513.88 200
13514.98 179
13516.08 211
13517.18 198
13518.27 163
13519.37 170
13520.47 172
13521.57 188
13522.67 175
13523.77 175
13524.87 172
13525.96 185
13527.06 193
13528.16 167
13529.26 180
13530.36 205
13531.46 226
13532.56 189
13533.66 175
13534.76 180
13535.86 195
13536.96 176
13538.05 170
13539.15 164
13540.25 187
13541.35 211
13542.45 172
13543.55 162
13544.65 184
13545.75 190
13546.85 203
13547.95 182
13549.05 162
13550.15 168
13551.25 200
13552.35 166
13553.45 164
13554.55 158
13555.65 167
13556.75 182
13557.85 159
13558.95 179
13560.05 160
13561.15 190
13562.25 186
13563.35 161
13564.45 165
13565.55 160
13566.65 160
13567.75 161
13568.85 170
13569.95 171
13571.05 191
13572.16 183
13573.26 162
13574.36 140
13575.46 145
13576.56 171
13577.66 190
13578.76 192
13579.86 191
13580.96 206
13582.06 172
13583.16 156
13584.27 167
13585.37 131
13586.47 146
13587.57 176
13588.67 165
13589.77 161
13590.87 148
13591.98 183
13593.08 176
13594.18 169
13595.28 180
13596.38 163
13597.48 158
13598.59 147
13599.69 141
13600.79 149
13601.89 165
13602.99 196
13604.10 205
13605.20 239
13606.30 177
13607.40 160
13608.50 197
13609.61 209
13610.71 163
13611.81 160
13612.91 173
13614.02 205
13615.12 178
13616.22 151
13617.32 176
13618.43 166
13619.53 161
13620.63 146
13621.73 181
13622.84 188
13623.94 169
13625.04 202
13626.14 159
13627.25 174
13628.35 169
13629.45 201
13630.56 181
13631.66 150
13632.76 135
13633.87 171
13634.97 197
13636.07 194
13637.18 173
13638.28 144
13639.38 139
13640.49 174
13641.59 148
13642.69 159
13643.80 156
13644.90 174
13646.00 180
13647.11 140
13648.21 166
13649.32 162
13650.42 166
13651.52 178
13652.63 183
13653.73 157
13654.84 148
13655.94 183
13657.04 173
13658.15 178
13659.25 151
13660.36 170
13661.46 161
13662.57 152
13663.67 193
13664.77 156
13665.88 183
13666.98 167
13668.09 176
13669.19 181
13670.30 184
13671.40 194
13672.51 161
13673.61 153
13674.72 142
13675.82 135
13676.93 157
13678.03 158
13679.14 149
13680.24 143
13681.35 135
13682.45 161
13683.56 195
13684.66 187
13685.77 178
13686.87 181
13687.98 196
13689.08 157
13690.19 152
13691.29 126
13692.40 171
13693.51 153
13694.61 159
13695.72 158
13696.82 168
13697.93 155
13699.03 160
13700.14 168
13701.25 168
13702.35 197
13703.46 156
13704.56 163
13705.67 172
13706.78 159
13707.88 153
13708.99 152
13710.10 183
13711.20 155
13712.31 170
13713.41 183
13714.52 215
13715.63 211
13716.73 167
13717.84 150
13718.95 169
13720.05 183
13721.16 207
13722.27 175
13723.37 172
13724.48 183
13725.59 172
13726.70 184
13727.80 178
13728.91 165
13730.02 181
13731.12 198
13732.23 195
13733.34 230
13734.45 231
13735.55 188
13736.66 182
13737.77 189
13738.87 176
13739.98 187
13741.09 224
13742.20 225
13743.31 189
13744.41 191
13745.52 216
13746.63 210
13747.74 237
13748.84 220
13749.95 220
13751.06 182
13752.17 205
13753.28 197
13754.38 218
13755.49 232
13756.60 220
13757.71 201
13758.82 228
13759.93 231
13761.03 207
13762.14 225
13763.25 225
13764.36 226
13765.47 279
13766.58 262
13767.68 255
13768.79 254
13769.90 258
13771.01 248
13772.12 271
13773.23 278
13774.34 250
13775.45 286
13776.56 307
13777.66 311
13778.77 268
13779.88 251
13780.99 268
13782.10 287
13783.21 283
13784.32 242
13785.43 248
13786.54 239
13787.65 217
13788.76 229
13789.87 203
13790.98 206
13792.09 208
13793.20 195
13794.31 215
13795.42 184
13796.52 194
13797.63 213
13798.74 200
13799.85 192
13800.96 209
13802.07 207
13803.18 216
13804.29 241
13805.40 233
13806.51 189
13807.63 209
13808.74 218
13809.85 198
13810.96 213
13812.07 207
13813.18 191
13814.29 205
13815.40 185
13816.51 187
13817.62 209
13818.73 194
13819.84 177
13820.95 198
13822.06 175
13823.17 199
13824.28 198
13825.40 143
13826.51 187
13827.62 207
13828.73 178
13829.84 159
13830.95 173
13832.06 208
13833.17 213
13834.28 162
13835.40 166
13836.51 182
13837.62 184
13838.73 155
13839.84 215
13840.95 191
13842.06 173
13843.18 175
13844.29 176
13845.40 171
13846.51 173
13847.62 197
13848.74 209
13849.85 228
13850.96 203
13852.07 191
13853.18 184
13854.30 193
13855.41 209
13856.52 201
13857.63 209
13858.74 213
13859.86 196
13860.97 185
13862.08 182
13863.19 182
13864.31 207
13865.42 194
13866.53 177
13867.64 182
13868.76 206
13869.87 206
13870.98 188
13872.10 201
13873.21 212
13874.32 189
13875.43 209
13876.55 201
13877.66 210
13878.77 188
13879.89 156
13881.00 184
13882.11 206
13883.23 181
13884.34 193
13885.45 200
13886.57 182
13887.68 177
13888.79 164
13889.91 192
13891.02 185
13892.13 208
13893.25 220
13894.36 194
13895.48 180
13896.59 211
13897.70 219
13898.82 226
13899.93 234
13901.05 212
13902.16 211
13903.27 221
13904.39 240
13905.50 204
13906.62 200
13907.73 204
13908.85 185
13909.96 179
13911.07 178
13912.19 210
13913.30 206
13914.42 224
13915.53 169
13916.65 205
13917.76 198
13918.88 186
13919.99 186
13921.11 181
13922.22 175
13923.34 183
13924.45 213
13925.57 181
13926.68 222
13927.80 200
13928.91 213
13930.03 216
13931.14 186
13932.26 194
13933.37 199
13934.49 203
13935.60 174
13936.72 162
13937.83 184
13938.95 201
13940.06 204
13941.18 205
13942.30 181
13943.41 238
13944.53 187
13945.64 164
13946.76 181
13947.87 187
13948.99 173
13950.11 160
13951.22 190
13952.34 185
13953.45 177
13954.57 162
13955.69 165
13956.80 199
13957.92 173
13959.04 170
13960.15 184
13961.27 185
13962.39 179
13963.50 200
13964.62 158
13965.73 181
13966.85 175
13967.97 141
13969.08 206
13970.20 153
13971.32 170
13972.44 174
13973.55 172
13974.67 195
13975.79 194
13976.90 183
13978.02 186
13979.14 165
13980.25 178
13981.37 164
13982.49 160
13983.61 161
13984.72 168
13985.84 168
13986.96 160
13988.08 162
13989.19 138
13990.31 187
13991.43 186
13992.55 172
13993.66 175
13994.78 138
13995.90 146
13997.02 157
13998.14 167
13999.25 149
14000.37 151
14001.49 181
14002.61 176
14003.73 159
14004.84 157
14005.96 154
14007.08 148
14008.20 177
14009.32 167
14010.44 137
14011.55 157
14012.67 180
14013.79 180
14014.91 159
14016.03 166
14017.15 185
14018.27 199
14019.38 194
14020.50 176
14021.62 172
14022.74 180
14023.86 154
14024.98 172
14026.10 185
14027.22 171
14028.34 186
14029.46 214
14030.57 191
14031.69 164
14032.81 178
14033.93 155
14035.05 155
14036.17 168
14037.29 169
14038.41 152
14039.53 167
14040.65 117
14041.77 152
14042.89 174
14044.01 184
14045.13 167
14046.25 172
14047.37 183
14048.49 176
14049.61 174
14050.73 191
14051.85 180
14052.97 170
14054.09 174
14055.21 192
14056.33 178
14057.45 177
14058.57 202
14059.69 206
14060.81 228
14061.93 188
14063.05 209
14064.17 258
14065.29 174
14066.41 205
14067.53 225
14068.65 216
14069.78 201
14070.90 182
14072.02 213
14073.14 220
14074.26 192
14075.38 209
14076.50 193
14077.62 196
14078.74 209
14079.86 192
14080.99 192
14082.11 236
14083.23 224
14084.35 220
14085.47 212
14086.59 193
14087.71 244
14088.84 234
14089.96 221
14091.08 216
14092.20 233
14093.32 215
14094.44 224
14095.57 190
14096.69 241
14097.81 251
14098.93 282
14100.05 275
14101.18 247
14102.30 261
14103.42 260
14104.54 265
14105.66 252
14106.79 209
14107.91 224
14109.03 264
14110.15 225
14111.28 215
14112.40 215
14113.52 199
14114.64 192
14115.77 186
14116.89 212
14118.01 205
14119.13 186
14120.26 181
14121.38 185
14122.50 173
14123.63 186
14124.75 189
14125.87 189
14126.99 218
14128.12 186
14129.24 191
14130.36 176
14131.49 197
14132.61 177
14133.73 193
14134.86 173
14135.98 187
14137.10 182
14138.23 191
14139.35 179
14140.47 182
14141.60 187
14142.72 200
14143.85 192
14144.97 215
14146.09 219
14147.22 193
14148.34 148
14149.47 179
14150.59 180
14151.71 178
14152.84 156
14153.96 153
14155.09 145
14156.21 146
14157.33 156
14158.46 177
14159.58 199
14160.71 207
14161.83 171
14162.96 207
14164.08 181
14165.21 173
14166.33 165
14167.45 199
14168.58 218
14169.70 159
14170.83 177
14171.95 171
14173.08 168
14174.20 157
14175.33 176
14176.45 166
14177.58 176
14178.70 177
14179.83 181
14180.95 157
14182.08 188
14183.20 192
14184.33 188
14185.46 174
14186.58 174
14187.71 185
14188.83 185
14189.96 149
14191.08 187
14192.21 165
14193.33 169
14194.46 172
14195.59 178
14196.71 147
14197.84 207
14198.96 197
14200.09 189
14201.22 191
14202.34 175
14203.47 174
14204.59 166
14205.72 215
14206.85 171
14207.97 161
14209.10 165
14210.23 177
14211.35 185
14212.48 171
14213.61 153
14214.73 165
14215.86 136
14216.99 141
14218.11 146
14219.24 166
14220.37 144
14221.49 228
14222.62 182
14223.75 166
14224.87 179
14226.00 173
14227.13 133
14228.25 142
14229.38 144
14230.51 128
14231.64 149
14232.76 137
14233.89 136
14235.02 155
14236.14 154
14237.27 163
14238.40 179
14239.53 140
14240.66 149
14241.78 136
14242.91 141
14244.04 151
14245.17 157
14246.29 156
14247.42 146
14248.55 158
14249.68 164
14250.81 163
14251.93 167
14253.06 140
14254.19 170
14255.32 142
14256.45 142
14257.57 152
14258.70 141
14259.83 166
14260.96 176
14262.09 178
14263.22 169
14264.34 158
14265.47 145
14266.60 163
14267.73 155
14268.86 161
14269.99 138
14271.12 152
14272.25 183
14273.37 142
14274.50 133
14275.63 166
14276.76 168
14277.89 149
14279.02 138
14280.15 148
14281.28 156
14282.41 145
14283.54 171
14284.67 165
14285.80 137
14286.92 140
14288.05 163
14289.18 152
14290.31 148
14291.44 156
14292.57 159
14293.70 158
14294.83 143
14295.96 135
14297.09 181
14298.22 167
14299.35 144
14300.48 150
14301.61 150
14302.74 157
14303.87 160
14305.00 158
14306.13 123
14307.26 163
14308.39 153
14309.52 169
14310.65 161
14311.78 167
14312.91 163
14314.04 148
14315.18 177
14316.31 168
14317.44 184
14318.57 119
14319.70 144
14320.83 140
14321.96 144
14323.09 144
14324.22 134
14325.35 171
14326.48 166
14327.61 142
14328.75 155
14329.88 147
14331.01 161
14332.14 173
14333.27 169
14334.40 159
14335.53 177
14336.66 159
14337.80 187
14338.93 138
14340.06 143
14341.19 153
14342.32 166
14343.45 159
14344.59 151
14345.72 148
14346.85 137
14347.98 142
14349.11 156
14350.24 179
14351.38 176
14352.51 198
14353.64 191
14354.77 173
14355.91 167
14357.04 137
14358.17 139
14359.30 159
14360.43 133
14361.57 164
14362.70 144
14363.83 145
14364.96 143
14366.10 134
14367.23 128
14368.36 156
14369.49 152
14370.63 133
14371.76 136
14372.89 148
14374.03 158
14375.16 136
14376.29 142
14377.42 135
14378.56 153
14379.69 118
14380.82 115
14381.96 105
14383.09 157
14384.22 130
14385.36 135
14386.49 131
14387.62 134
14388.76 146
14389.89 138
14391.02 130
14392.16 140
14393.29 134
14394.43 143
14395.56 125
14396.69 127
14397.83 109
14398.96 135
14400.09 138
14401.23 130
14402.36 113
14403.50 130
14404.63 128
14405.76 138
14406.90 140
14408.03 142
14409.17 145
14410.30 153
14411.44 114
14412.57 122
14413.70 117
14414.84 106
14415.97 148
14417.11 132
14418.24 147
14419.38 155
14420.51 144
14421.65 129
14422.78 121
14423.92 119
14425.05 150
14426.19 127
14427.32 140
14428.46 130
14429.59 165
14430.73 154
14431.86 140
14433.00 132
14434.13 92
14435.27 131
14436.40 149
14437.54 141
14438.67 141
14439.81 126
14440.95 150
14442.08 128
14443.22 162
14444.35 151
14445.49 133
14446.62 138
14447.76 152
14448.90 119
14450.03 113
14451.17 126
14452.30 137
14453.44 141
14454.58 142
14455.71 139
14456.85 155
14457.98 160
14459.12 116
14460.26 114
14461.39 161
14462.53 162
14463.67 190
14464.80 153
14465.94 113
14467.07 122
14468.21 146
14469.35 165
14470.48 140
14471.62 136
14472.76 152
14473.90 132
14475.03 139
14476.17 142
14477.31 178
14478.44 111
14479.58 121
14480.72 123
14481.85 119
14482.99 140
14484.13 146
14485.27 143
14486.40 152
14487.54 162
14488.68 133
14489.82 154
14490.95 135
14492.09 143
14493.23 152
14494.37 124
14495.50 145
14496.64 154
14497.78 140
14498.92 103
14500.05 132
14501.19 125
14502.33 128
14503.47 120
14504.61 117
14505.74 135
14506.88 137
14508.02 161
14509.16 156
14510.30 149
14511.44 141
14512.57 170
14513.71 154
14514.85 159
14515.99 152
14517.13 170
14518.27 173
14519.41 132
14520.54 152
14521.68 187
14522.82 158
14523.96 167
14525.10 159
14526.24 158
14527.38 158
14528.52 135
14529.65 148
14530.79 145
14531.93 169
14533.07 152
14534.21 167
14535.35 151
14536.49 142
14537.63 140
14538.77 132
14539.91 139
14541.05 145
14542.19 139
14543.33 128
14544.47 141
14545.61 143
14546.75 123
14547.89 149
14549.02 160
14550.16 153
14551.30 137
14552.44 122
14553.58 124
14554.72 125
14555.86 125
14557.00 156
14558.14 135
14559.29 140
14560.43 143
14561.57 151
14562.71 117
14563.85 140
14564.99 139
14566.13 100
14567.27 127
14568.41 128
14569.55 139
14570.69 126
14571.83 123
14572.97 135
14574.11 124
14575.25 151
14576.39 156
14577.53 149
14578.68 158
14579.82 149
14580.96 124
14582.10 132
14583.24 130
14584.38 114
14585.52 147
14586.66 131
14587.80 110
14588.95 115
14590.09 130
14591.23 150
14592.37 136
14593.51 137
14594.65 145
14595.79 155
14596.94 162
14598.08 145
14599.22 126
14600.36 128
14601.50 140
14602.65 150
14603.79 140
14604.93 126
14606.07 132
14607.21 114
14608.36 123
14609.50 118
14610.64 143
14611.78 149
14612.92 125
14614.07 135
14615.21 165
14616.35 146
14617.49 126
14618.64 120
14619.78 132
14620.92 144
14622.06 132
14623.21 131
14624.35 130
14625.49 135
14626.64 133
14627.78 161
14628.92 184
14630.06 191
14631.21 177
14632.35 150
14633.49 132
14634.64 150
14635.78 157
14636.92 143
14638.07 143
14639.21 144
14640.35 153
14641.50 137
14642.64 153
14643.78 149
14644.93 161
14646.07 127
14647.21 132
14648.36 121
14649.50 101
14650.65 121
14651.79 135
14652.93 128
14654.08 139
14655.22 166
14656.37 123
14657.51 128
14658.65 152
14659.80 145
14660.94 147
14662.09 140
14663.23 171
14664.37 127
14665.52 135
14666.66 130
14667.81 119
14668.95 112
14670.10 127
14671.24 131
14672.39 113
14673.53 118
14674.68 106
14675.82 109
14676.97 123
14678.11 116
14679.25 106
14680.40 114
14681.54 102
14682.69 108
14683.83 121
14684.98 120
14686.13 143
14687.27 113
14688.42 133
14689.56 103
14690.71 132
14691.85 126
14693.00 125
14694.14 119
14695.29 126
14696.43 138
14697.58 126
14698.72 155
14699.87 152
14701.02 109
14702.16 149
14703.31 117
14704.45 112
14705.60 109
14706.75 157
14707.89 173
14709.04 151
14710.18 138
14711.33 139
14712.48 139
14713.62 128
14714.77 113
14715.92 111
14717.06 141
14718.21 154
14719.35 108
14720.50 108
14721.65 158
14722.79 135
14723.94 134
14725.09 119
14726.23 137
14727.38 131
14728.53 138
14729.67 118
14730.82 95
14731.97 137
14733.12 122
14734.26 109
14735.41 131
14736.56 118
14737.70 120
14738.85 121
14740.00 119
14741.15 136
14742.29 129
14743.44 114
14744.59 112
14745.74 148
14746.88 121
14748.03 108
14749.18 112
14750.33 118
14751.47 108
14752.62 130
14753.77 121
14754.92 131
14756.07 130
14757.21 130
14758.36 121
14759.51 121
14760.66 131
14761.81 105
14762.95 110
14764.10 106
14765.25 94
14766.40 99
14767.55 132
14768.70 116
14769.84 117
14770.99 151
14772.14 114
14773.29 98
14774.44 109
14775.59 124
14776.74 119
14777.88 94
14779.03 110
14780.18 109
14781.33 115
14782.48 120
14783.63 115
14784.78 97
14785.93 94
14787.08 118
14788.22 127
14789.37 116
14790.52 109
14791.67 114
14792.82 139
14793.97 127
14795.12 108
14796.27 97
14797.42 114
14798.57 127
14799.72 137
14800.87 124
14802.02 124
14803.17 111
14804.32 121
14805.47 110
14806.62 103
14807.77 128
14808.92 136
14810.07 113
14811.22 83
14812.37 96
14813.52 111
14814.67 139
14815.82 119
14816.97 96
14818.12 118
14819.27 115
14820.42 108
14821.57 113
14822.72 100
14823.87 107
14825.02 130
14826.17 98
14827.32 102
14828.47 135
14829.62 121
14830.78 119
14831.93 113
14833.08 107
14834.23 121
14835.38 116
14836.53 106
14837.68 114
14838.83 118
14839.98 109
14841.13 103
14842.29 93
14843.44 136
14844.59 125
14845.74 113
14846.89 119
14848.04 108
14849.19 112
14850.35 113
14851.50 113
14852.65 89
14853.80 127
14854.95 111
14856.10 100
14857.26 111
14858.41 119
14859.56 108
14860.71 109
14861.86 116
14863.02 112
14864.17 133
14865.32 113
14866.47 96
14867.63 104
14868.78 110
14869.93 105
14871.08 109
14872.23 99
14873.39 126
14874.54 129
14875.69 102
14876.84 92
14878.00 103
14879.15 112
14880.30 128
14881.46 116
14882.61 137
14883.76 110
14884.91 113
14886.07 106
14887.22 106
14888.37 97
14889.53 99
14890.68 122
14891.83 118
14892.99 113
14894.14 100
14895.29 103
14896.45 135
14897.60 103
14898.75 118
14899.91 103
14901.06 114
14902.21 113
14903.37 118
14904.52 102
14905.67 107
14906.83 121
14907.98 103
14909.14 99
14910.29 109
14911.44 108
14912.60 108
14913.75 96
14914.91 107
14916.06 123
14917.21 92
14918.37 109
14919.52 78
14920.68 85
14921.83 99
14922.99 111
14924.14 109
14925.30 117
14926.45 96
14927.60 83
14928.76 94
14929.91 99
14931.07 90
14932.22 101
14933.38 94
14934.53 106
14935.69 112
14936.84 105
14938.00 88
14939.15 99
14940.31 107
14941.46 106
14942.62 118
14943.77 126
14944.93 115
14946.08 103
14947.24 101
14948.39 112
14949.55 130
14950.71 118
14951.86 94
14953.02 114
14954.17 114
14955.33 143
14956.48 135
14957.64 123
14958.80 123
14959.95 107
14961.11 97
14962.26 95
14963.42 96
14964.57 98
14965.73 108
14966.89 112
14968.04 110
14969.20 90
14970.36 88
14971.51 95
14972.67 120
14973.82 123
14974.98 111
14976.14 110
14977.29 101
14978.45 107
14979.61 91
14980.76 121
14981.92 99
14983.08 94
14984.23 117
14985.39 109
14986.55 120
14987.70 99
14988.86 89
14990.02 114
14991.18 110
14992.33 99
14993.49 103
14994.65 85
14995.80 112
14996.96 118
14998.12 88
14999.28 101
15000.43 97
15001.59 86
15002.75 123
15003.91 112
15005.06 84
15006.22 98
15007.38 95
15008.54 81
15009.69 91
15010.85 92
15012.01 84
15013.17 121
15014.33 118
15015.48 125
15016.64 108
15017.80 114
15018.96 98
15020.12 87
15021.27 110
15022.43 114
15023.59 74
15024.75 84
15025.91 106
15027.07 91
15028.23 104
15029.38 82
15030.54 119
15031.70 115
15032.86 118
15034.02 127
15035.18 113
15036.34 108
15037.49 110
15038.65 104
15039.81 111
15040.97 104
15042.13 115
15043.29 103
15044.45 76
15045.61 88
15046.77 120
15047.93 97
15049.09 97
15050.24 111
15051.40 108
15052.56 103
15053.72 105
15054.88 104
15056.04 110
15057.20 121
15058.36 99
15059.52 106
15060.68 97
15061.84 100
15063.00 97
15064.16 99
15065.32 128
15066.48 91
15067.64 106
15068.80 113
15069.96 99
15071.12 113
15072.28 110
15073.44 123
15074.60 114
15075.76 90
15076.92 91
15078.08 100
15079.24 94
15080.40 101
15081.56 103
15082.72 105
15083.89 107
15085.05 104
15086.21 100
15087.37 99
15088.53 112
15089.69 91
15090.85 138
15092.01 108
15093.17 101
15094.33 90
15095.49 100
15096.66 125
15097.82 111
15098.98 128
15100.14 117
15101.30 108
15102.46 115
15103.62 112
15104.78 86
15105.95 129
15107.11 112
15108.27 109
15109.43 105
15110.59 84
15111.75 86
15112.92 91
15114.08 99
15115.24 100
15116.40 82
15117.56 101
15118.73 112
15119.89 132
15121.05 112
15122.21 111
15123.37 125
15124.54 112
15125.70 93
15126.86 122
15128.02 103
15129.19 96
15130.35 89
15131.51 91
15132.67 99
15133.84 88
15135.00 89
15136.16 110
15137.32 115
15138.49 88
15139.65 105
15140.81 101
15141.97 100
15143.14 94
15144.30 109
15145.46 113
15146.63 85
15147.79 76
15148.95 85
15150.12 99
15151.28 75
15152.44 111
15153.61 115
15154.77 103
15155.93 87
15157.10 96
15158.26 107
15159.42 106
15160.59 92
15161.75 98
15162.91 114
15164.08 101
15165.24 98
15166.41 78
15167.57 99
15168.73 83
15169.90 84
15171.06 85
15172.23 108
15173.39 89
15174.55 92
15175.72 104
15176.88 101
15178.05 91
15179.21 122
15180.38 102
15181.54 98
15182.70 93
15183.87 119
15185.03 119
15186.20 126
15187.36 99
15188.53 96
15189.69 99
15190.86 98
15192.02 90
15193.19 99
15194.35 89
15195.52 74
15196.68 96
15197.85 91
15199.01 106
15200.18 100
15201.34 119
15202.51 91
15203.67 91
15204.84 103
15206.00 98
15207.17 123
15208.33 114
15209.50 121
15210.66 114
15211.83 125
15213.00 95
15214.16 96
15215.33 95
15216.49 103
15217.66 120
15218.82 97
15219.99 100
15221.16 110
15222.32 113
15223.49 107
15224.65 130
15225.82 114
15226.99 130
15228.15 117
15229.32 91
15230.49 109
15231.65 77
15232.82 73
15233.98 98
15235.15 112
15236.32 95
15237.48 114
15238.65 124
15239.82 100
15240.98 108
15242.15 104
15243.32 123
15244.48 90
15245.65 104
15246.82 113
15247.98 116
15249.15 98
15250.32 101
15251.49 88
15252.65 98
15253.82 133
15254.99 95
15256.16 90
15257.32 119
15258.49 117
15259.66 123
15260.82 114
15261.99 88
15263.16 97
15264.33 120
15265.49 109
15266.66 107
15267.83 129
15269.00 150
15270.17 127
15271.33 97
15272.50 101
15273.67 115
15274.84 110
15276.01 118
15277.17 93
15278.34 78
15279.51 85
15280.68 104
15281.85 102
15283.01 93
15284.18 98
15285.35 116
15286.52 107
15287.69 93
15288.86 117
15290.03 112
15291.19 100
15292.36 122
15293.53 117
15294.70 101
15295.87 121
15297.04 128
15298.21 115
15299.38 116
15300.54 123
15301.71 105
15302.88 112
15304.05 105
15305.22 102
15306.39 94
15307.56 105
15308.73 91
15309.90 88
15311.07 105
15312.24 110
15313.41 111
15314.58 108
15315.75 93
15316.92 104
15318.09 101
15319.25 107
15320.42 97
15321.59 89
15322.76 78
15323.93 91
15325.10 95
15326.27 117
15327.44 137
15328.61 115
15329.78 102
15330.95 96
15332.12 111
15333.29 111
15334.46 101
15335.64 104
15336.81 93
15337.98 118
15339.15 150
15340.32 96
15341.49 81
15342.66 106
15343.83 156
15345.00 98
15346.17 93
15347.34 115
15348.51 107
15349.68 103
15350.85 98
15352.02 105
15353.20 102
15354.37 92
15355.54 112
15356.71 109
15357.88 108
15359.05 107
15360.22 99
15361.39 99
15362.57 88
15363.74 90
15364.91 103
15366.08 99
15367.25 88
15368.42 101
15369.59 101
15370.77 87
15371.94 98
15373.11 103
15374.28 117
15375.45 77
15376.63 90
15377.80 97
15378.97 101
15380.14 85
15381.31 125
15382.49 103
15383.66 90
15384.83 95
15386.00 119
15387.17 119
15388.35 95
15389.52 74
15390.69 98
15391.86 90
15393.04 103
15394.21 122
15395.38 107
15396.55 89
15397.73 97
15398.90 105
15400.07 109
15401.25 93
15402.42 106
15403.59 112
15404.76 102
15405.94 90
15407.11 96
15408.28 101
15409.46 103
15410.63 93
15411.80 122
15412.98 88
15414.15 100
15415.32 112
15416.50 89
15417.67 109
15418.84 115
15420.02 101
15421.19 94
15422.36 112
15423.54 99
15424.71 115
15425.89 122
15427.06 100
15428.23 95
15429.41 93
15430.58 72
15431.76 108
15432.93 113
15434.10 86
15435.28 78
15436.45 93
15437.63 109
15438.80 105
15439.97 112
15441.15 99
15442.32 118
15443.50 77
15444.67 102
15445.85 85
15447.02 77
15448.20 97
15449.37 94
15450.55 88
15451.72 89
15452.89 128
15454.07 122
15455.24 118
15456.42 105
15457.59 93
15458.77 74
15459.94 115
15461.12 104
15462.30 103
15463.47 112
15464.65 92
15465.82 84
15467.00 87
15468.17 79
15469.35 114
15470.52 93
15471.70 99
15472.87 93
15474.05 112
15475.22 122
15476.40 104
15477.58 79
15478.75 71
15479.93 81
15481.10 99
15482.28 124
15483.46 97
15484.63 95
15485.81 102
15486.98 106
15488.16 116
15489.34 105
15490.51 89
15491.69 104
15492.87 106
15494.04 109
15495.22 93
15496.39 105
15497.57 104
15498.75 113
15499.92 116
15501.10 75
15502.28 78
15503.45 114
15504.63 102
15505.81 82
15506.98 99
15508.16 91
15509.34 101
15510.52 61
15511.69 75
15512.87 81
15514.05 116
15515.22 111
15516.40 95
15517.58 97
15518.76 102
15519.93 121
15521.11 92
15522.29 102
15523.47 98
15524.64 102
15525.82 107
15527.00 108
15528.18 107
15529.35 92
15530.53 87
15531.71 101
15532.89 99
15534.07 81
15535.24 94
15536.42 93
15537.60 101
15538.78 81
15539.96 100
15541.13 81
15542.31 70
15543.49 101
15544.67 95
15545.85 100
15547.03 90
15548.20 110
15549.38 98
15550.56 97
15551.74 106
15552.92 117
15554.10 96
15555.28 108
15556.45 93
15557.63 74
15558.81 86
15559.99 91
15561.17 94
15562.35 92
15563.53 84
15564.71 69
15565.89 100
15567.07 99
15568.24 86
15569.42 80
15570.60 75
15571.78 101
15572.96 116
15574.14 100
15575.32 84
15576.50 121
15577.68 92
15578.86 104
15580.04 102
15581.22 109
15582.40 116
15583.58 105
15584.76 87
15585.94 104
15587.12 104
15588.30 111
15589.48 101
15590.66 82
15591.84 95
15593.02 124
15594.20 124
15595.38 125
15596.56 101
15597.74 110
15598.92 104
15600.10 98
15601.28 98
15602.46 93
15603.64 102
15604.82 127
15606.00 93
15607.18 87
15608.36 101
15609.55 109
15610.73 113
15611.91 115
15613.09 124
15614.27 113
15615.45 123
15616.63 98
15617.81 103
15618.99 118
15620.17 109
15621.36 109
15622.54 95
15623.72 109
15624.90 120
15626.08 100
15627.26 112
15628.44 109
15629.63 108
15630.81 106
15631.99 103
15633.17 119
15634.35 98
15635.53 107
15636.72 112
15637.90 134
15639.08 110
15640.26 140
15641.44 134
15642.63 101
15643.81 122
15644.99 112
15646.17 135
15647.35 120
15648.54 106
15649.72 87
15650.90 119
15652.08 113
15653.27 136
15654.45 115
15655.63 123
15656.81 117
15658.00 130
15659.18 116
15660.36 103
15661.54 124
15662.73 130
15663.91 114
15665.09 118
15666.28 118
15667.46 98
15668.64 118
15669.82 136
15671.01 92
15672.19 130
15673.37 144
15674.56 149
15675.74 121
15676.92 108
15678.11 112
15679.29 137
15680.47 148
15681.66 113
15682.84 107
15684.03 140
15685.21 113
15686.39 123
15687.58 110
15688.76 106
15689.94 145
15691.13 128
15692.31 108
15693.50 119
15694.68 124
15695.86 127
15697.05 111
15698.23 117
15699.42 106
15700.60 111
15701.78 107
15702.97 119
15704.15 101
15705.34 127
15706.52 126
15707.71 111
15708.89 124
15710.08 115
15711.26 126
15712.45 106
15713.63 109
15714.81 104
15716.00 81
15717.18 121
15718.37 105
15719.55 99
15720.74 120
15721.92 100
15723.11 100
15724.29 103
15725.48 102
15726.66 117
15727.85 120
15729.04 118
15730.22 101
15731.41 124
15732.59 100
15733.78 119
15734.96 115
15736.15 109
15737.33 108
15738.52 96
15739.71 105
15740.89 114
15742.08 107
15743.26 124
15744.45 121
15745.63 114
15746.82 111
15748.01 107
15749.19 123
15750.38 127
15751.56 117
15752.75 127
15753.94 127
15755.12 110
15756.31 113
15757.50 142
15758.68 138
15759.87 125
15761.06 109
15762.24 124
15763.43 157
15764.62 138
15765.80 124
15766.99 129
15768.18 132
15769.36 134
15770.55 138
15771.74 117
15772.92 108
15774.11 109
15775.30 129
15776.48 110
15777.67 114
15778.86 108
15780.05 117
15781.23 113
15782.42 107
15783.61 122
15784.80 145
15785.98 115
15787.17 94
15788.36 106
15789.55 102
15790.73 88
15791.92 96
15793.11 120
15794.30 129
15795.48 133
15796.67 116
15797.86 94
15799.05 107
15800.24 114
15801.42 137
15802.61 88
15803.80 116
15804.99 103
15806.18 96
15807.37 98
15808.55 123
15809.74 96
15810.93 115
15812.12 109
15813.31 103
15814.50 116
15815.68 101
15816.87 109
15818.06 103
15819.25 123
15820.44 127
15821.63 118
15822.82 108
15824.01 104
15825.19 116
15826.38 98
15827.57 106
15828.76 127
15829.95 132
15831.14 101
15832.33 101
15833.52 98
15834.71 108
15835.90 91
15837.09 113
15838.28 97
15839.47 101
15840.66 134
15841.84 75
15843.03 88
15844.22 110
15845.41 109
15846.60 101
15847.79 95
15848.98 89
15850.17 72
15851.36 109
15852.55 110
15853.74 95
15854.93 101
15856.12 119
15857.31 115
15858.50 88
15859.69 96
15860.88 136
15862.07 112
15863.26 91
15864.46 101
15865.65 108
15866.84 89
15868.03 118
15869.22 98
15870.41 105
15871.60 122
15872.79 106
15873.98 118
15875.17 88
15876.36 101
15877.55 117
15878.74 75
15879.94 97
15881.13 101
15882.32 83
15883.51 102
15884.70 107
15885.89 93
15887.08 104
15888.27 88
15889.46 107
15890.66 106
15891.85 79
15893.04 110
15894.23 104
15895.42 111
15896.61 83
15897.81 80
15899.00 115
15900.19 120
15901.38 106
15902.57 93
15903.76 95
15904.96 110
15906.15 125
15907.34 85
15908.53 97
15909.72 112
15910.92 103
15912.11 111
15913.30 98
15914.49 83
15915.69 113
15916.88 121
15918.07 97
15919.26 87
15920.46 112
15921.65 105
15922.84 116
15924.03 108
15925.23 88
15926.42 121
15927.61 103
15928.81 106
15930.00 130
15931.19 100
15932.38 99
15933.58 114
15934.77 93
15935.96 104
15937.16 116
15938.35 105
15939.54 118
15940.74 94
15941.93 92
15943.12 105
15944.32 92
15945.51 104
15946.70 102
15947.90 118
15949.09 119
15950.28 81
15951.48 90
15952.67 104
15953.87 102
15955.06 91
15956.25 89
15957.45 77
15958.64 75
15959.84 77
15961.03 97
15962.22 92
15963.42 82
15964.61 89
15965.81 94
15967.00 119
15968.19 108
15969.39 95
15970.58 93
15971.78 125
15972.97 98
15974.17 93
15975.36 114
15976.56 107
15977.75 112
15978.95 80
15980.14 81
15981.34 82
15982.53 107
15983.72 82
15984.92 77
15986.11 80
15987.31 93
15988.50 121
15989.70 78
15990.90 91
15992.09 90
15993.29 92
15994.48 92
15995.68 71
15996.87 92
15998.07 102
15999.26 89
16000.46 95
16001.65 108
16002.85 86
16004.05 86
16005.24 85
16006.44 74
16007.63 64
16008.83 82
16010.02 96
16011.22 92
16012.42 86
16013.61 88
16014.81 97
16016.00 105
16017.20 74
16018.40 69
16019.59 85
16020.79 101
16021.99 92
16023.18 100
16024.38 100
16025.58 97
16026.77 94
16027.97 93
16029.16 120
16030.36 90
16031.56 83
16032.76 74
16033.95 104
16035.15 92
16036.35 88
16037.54 95
16038.74 98
16039.94 96
16041.13 95
16042.33 97
16043.53 108
16044.73 80
16045.92 94
16047.12 58
16048.32 77
16049.51 59
16050.71 77
16051.91 87
16053.11 88
16054.30 70
16055.50 96
16056.70 106
16057.90 100
16059.10 73
16060.29 80
16061.49 79
16062.69 99
16063.89 73
16065.08 98
16066.28 87
16067.48 79
16068.68 74
16069.88 88
16071.07 82
16072.27 90
16073.47 78
16074.67 96
16075.87 72
16077.07 82
16078.26 67
16079.46 89
16080.66 96
16081.86 76
16083.06 93
16084.26 74
16085.46 85
16086.66 95
16087.85 91
16089.05 96
16090.25 94
16091.45 72
16092.65 101
16093.85 81
16095.05 68
16096.25 59
16097.45 84
16098.65 110
16099.84 76
16101.04 98
16102.24 64
16103.44 92
16104.64 72
16105.84 85
16107.04 74
16108.24 81
16109.44 72
16110.64 90
16111.84 73
16113.04 58
16114.24 88
16115.44 100
16116.64 83
16117.84 85
16119.04 70
16120.24 80
16121.44 91
16122.64 74
16123.84 62
16125.04 100
16126.24 92
16127.44 85
16128.64 83
16129.84 99
16131.04 104
16132.24 82
16133.44 74
16134.64 81
16135.84 84
16137.04 87
16138.25 107
16139.45 94
16140.65 80
16141.85 74
16143.05 94
16144.25 82
16145.45 75
16146.65 71
16147.85 74
16149.05 92
16150.25 68
16151.46 66
16152.66 50
16153.86 78
16155.06 75
16156.26 75
16157.46 70
16158.66 90
16159.87 74
16161.07 88
16162.27 75
16163.47 62
16164.67 75
16165.87 83
16167.08 86
16168.28 92
16169.48 91
16170.68 85
16171.88 79
16173.09 74
16174.29 87
16175.49 103
16176.69 112
16177.89 103
16179.10 100
16180.30 74
16181.50 111
16182.70 117
16183.91 100
16185.11 96
16186.31 73
16187.51 86
16188.72 92
16189.92 66
16191.12 69
16192.32 90
16193.53 76
16194.73 107
16195.93 105
16197.13 100
16198.34 104
16199.54 83
16200.74 67
16201.95 100
16203.15 75
16204.35 77
16205.56 104
16206.76 98
16207.96 92
16209.17 73
16210.37 68
16211.57 79
16212.78 71
16213.98 84
16215.18 83
16216.39 78
16217.59 83
16218.79 96
16220.00 84
16221.20 113
16222.41 95
16223.61 91
16224.81 102
16226.02 109
16227.22 87
16228.43 99
16229.63 104
16230.83 91
16232.04 72
16233.24 72
16234.45 95
16235.65 91
16236.86 90
16238.06 109
16239.26 91
16240.47 89
16241.67 92
16242.88 96
16244.08 87
16245.29 102
16246.49 79
16247.70 109
16248.90 105
16250.11 99
16251.31 94
16252.52 83
16253.72 97
16254.93 88
16256.13 101
16257.34 98
16258.54 71
16259.75 67
16260.95 84
16262.16 80
16263.36 61
16264.57 77
16265.77 71
16266.98 91
16268.19 88
16269.39 75
16270.60 94
16271.80 74
16273.01 110
16274.21 76
16275.42 85
16276.63 100
16277.83 93
16279.04 90
16280.24 92
16281.45 101
16282.66 85
16283.86 112
16285.07 111
16286.27 111
16287.48 68
16288.69 78
16289.89 86
16291.10 85
16292.31 104
16293.51 117
16294.72 95
16295.93 97
16297.13 96
16298.34 95
16299.55 96
16300.75 84
16301.96 85
16303.17 106
16304.37 86
16305.58 94
16306.79 122
16307.99 114
16309.20 105
16310.41 85
16311.62 79
16312.82 112
16314.03 121
16315.24 90
16316.44 107
16317.65 119
16318.86 84
16320.07 96
16321.27 82
16322.48 106
16323.69 89
16324.90 98
16326.10 99
16327.31 87
16328.52 73
16329.73 92
16330.94 88
16332.14 112
16333.35 101
16334.56 97
16335.77 91
16336.98 100
16338.18 79
16339.39 87
16340.60 85
16341.81 100
16343.02 80
16344.23 81
16345.43 103
16346.64 87
16347.85 91
16349.06 117
16350.27 101
16351.48 71
16352.69 110
16353.89 85
16355.10 97
16356.31 92
16357.52 73
16358.73 72
16359.94 97
16361.15 80
16362.36 80
16363.57 82
16364.77 83
16365.98 87
16367.19 87
16368.40 72
16369.61 78
16370.82 75
16372.03 81
16373.24 82
16374.45 75
16375.66 93
16376.87 87
16378.08 76
16379.29 78
16380.50 82
16381.71 75
16382.92 76
16384.13 95
16385.34 75
16386.55 80
16387.76 74
16388.97 83
16390.18 71
16391.39 74
16392.60 80
16393.81 111
16395.02 80
16396.23 86
16397.44 80
16398.65 90
16399.86 110
16401.07 84
16402.28 103
16403.49 73
16404.70 83
16405.91 84
16407.12 52
16408.33 81
16409.54 94
16410.76 81
16411.97 66
16413.18 62
16414.39 79
16415.60 69
16416.81 85
16418.02 104
16419.23 73
16420.44 78
16421.66 65
16422.87 81
16424.08 67
16425.29 100
16426.50 84
16427.71 69
16428.92 64
16430.14 80
16431.35 83
16432.56 108
16433.77 83
16434.98 66
16436.19 58
16437.41 89
16438.62 82
16439.83 62
16441.04 103
16442.25 81
16443.47 110
16444.68 87
16445.89 76
16447.10 82
16448.31 92
16449.53 68
16450.74 87
16451.95 75
16453.16 69
16454.38 72
16455.59 92
16456.80 81
16458.01 74
16459.23 96
16460.44 82
16461.65 87
16462.86 68
16464.08 85
16465.29 104
16466.50 115
16467.72 92
16468.93 81
16470.14 77
16471.35 60
16472.57 70
16473.78 86
16474.99 64
16476.21 90
16477.42 74
16478.63 91
16479.85 79
16481.06 88
16482.27 86
16483.49 75
16484.70 70
16485.92 73
16487.13 83
16488.34 85
16489.56 98
16490.77 82
16491.98 85
16493.20 72
16494.41 83
16495.63 91
16496.84 83
16498.05 102
16499.27 69
16500.48 69
16501.70 74
16502.91 77
16504.13 91
16505.34 77
16506.55 90
16507.77 62
16508.98 96
16510.20 62
16511.41 67
16512.63 77
16513.84 77
16515.06 91
16516.27 81
16517.49 77
16518.70 82
16519.92 85
16521.13 66
16522.35 70
16523.56 83
16524.78 69
16525.99 85
16527.21 82
16528.42 81
16529.64 59
16530.85 70
16532.07 84
16533.28 80
16534.50 66
16535.71 69
16536.93 63
16538.14 103
16539.36 75
16540.58 99
16541.79 72
16543.01 65
16544.22 62
16545.44 66
16546.65 56
16547.87 78
16549.09 102
16550.30 81
16551.52 73
16552.73 87
16553.95 102
16555.17 67
16556.38 86
16557.60 77
16558.82 83
16560.03 79
16561.25 74
16562.46 75
16563.68 67
16564.90 63
16566.11 76
16567.33 72
16568.55 89
16569.76 91
16570.98 64
16572.20 90
16573.41 98
16574.63 70
16575.85 67
16577.07 72
16578.28 65
16579.50 63
16580.72 81
16581.93 90
16583.15 72
16584.37 69
16585.59 67
16586.80 62
16588.02 56
16589.24 71
16590.46 87
16591.67 67
16592.89 76
16594.11 83
16595.33 73
16596.54 96
16597.76 81
16598.98 57
16600.20 53
16601.41 84
16602.63 66
16603.85 66
16605.07 78
16606.29 61
16607.50 57
16608.72 89
16609.94 81
16611.16 68
16612.38 72
16613.60 94
16614.81 79
16616.03 69
16617.25 70
16618.47 61
16619.69 80
16620.91 63
16622.13 74
16623.34 76
16624.56 65
16625.78 67
16627.00 58
16628.22 63
16629.44 90
16630.66 69
16631.88 75
16633.10 66
16634.31 69
16635.53 79
16636.75 60
16637.97 68
16639.19 69
16640.41 75
16641.63 81
16642.85 50
16644.07 58
16645.29 77
16646.51 79
16647.73 73
16648.95 49
16650.17 66
16651.39 74
16652.61 74
16653.83 77
16655.05 79
16656.27 57
16657.49 66
16658.71 69
16659.93 65
16661.15 63
16662.37 84
16663.59 87
16664.81 61
16666.03 68
16667.25 80
16668.47 75
16669.69 72
16670.91 66
16672.13 65
16673.35 67
16674.57 55
16675.79 72
16677.01 68
16678.23 75
16679.45 86
16680.67 81
16681.89 98
16683.12 72
16684.34 76
16685.56 57
16686.78 89
16688.00 76
16689.22 78
16690.44 81
16691.66 76
16692.88 41
16694.11 71
16695.33 90
16696.55 67
16697.77 60
16698.99 77
16700.21 79
16701.43 73
16702.66 63
16703.88 67
16705.10 77
16706.32 78
16707.54 89
16708.77 85
16709.99 77
16711.21 74
16712.43 70
16713.65 57
16714.87 65
16716.10 66
16717.32 64
16718.54 80
16719.76 61
16720.99 61
16722.21 61
16723.43 92
16724.65 78
16725.88 81
16727.10 78
16728.32 82
16729.54 60
16730.77 96
16731.99 90
16733.21 74
16734.43 74
16735.66 77
16736.88 70
16738.10 49
16739.33 71
16740.55 72
16741.77 62
16742.99 80
16744.22 60
16745.44 64
16746.66 92
16747.89 91
16749.11 68
16750.33 64
16751.56 66
16752.78 76
16754.00 81
16755.23 92
16756.45 62
16757.68 57
16758.90 68
16760.12 67
16761.35 62
16762.57 85
16763.79 73
16765.02 79
16766.24 70
16767.47 79
16768.69 87
16769.91 83
16771.14 73
16772.36 90
16773.59 69
16774.81 78
16776.04 75
16777.26 90
16778.48 65
16779.71 74
16780.93 102
16782.16 72
16783.38 49
16784.61 79
16785.83 73
16787.06 81
16788.28 71
16789.51 66
16790.73 69
16791.96 90
16793.18 59
16794.41 60
16795.63 74
16796.86 54
16798.08 70
16799.31 76
16800.53 70
16801.76 89
16802.98 70
16804.21 75
16805.43 75
16806.66 63
16807.88 80
16809.11 99
16810.33 75
16811.56 65
16812.79 65
16814.01 69
16815.24 60
16816.46 71
16817.69 71
16818.91 83
16820.14 66
16821.37 88
16822.59 67
16823.82 78
16825.04 86
16826.27 74
16827.50 78
16828.72 66
16829.95 84
16831.18 76
16832.40 60
16833.63 77
16834.86 70
16836.08 74
16837.31 66
16838.53 66
16839.76 96
16840.99 70
16842.21 53
16843.44 67
16844.67 73
16845.90 69
16847.12 61
16848.35 88
16849.58 80
16850.80 77
16852.03 66
16853.26 55
16854.48 71
16855.71 82
16856.94 77
16858.17 78
16859.39 91
16860.62 84
16861.85 84
16863.08 75
16864.30 76
16865.53 74
16866.76 61
16867.99 73
16869.21 75
16870.44 73
16871.67 80
16872.90 83
16874.13 83
16875.35 64
16876.58 66
16877.81 74
16879.04 80
16880.27 68
16881.49 73
16882.72 58
16883.95 77
16885.18 69
16886.41 70
16887.64 75
16888.86 56
16890.09 75
16891.32 58
16892.55 93
16893.78 71
16895.01 86
16896.24 86
16897.46 94
16898.69 81
16899.92 61
16901.15 61
16902.38 71
16903.61 79
16904.84 80
16906.07 77
16907.30 75
16908.53 75
16909.75 54
16910.98 63
16912.21 70
16913.44 89
16914.67 83
16915.90 67
16917.13 62
16918.36 66
16919.59 66
16920.82 68
16922.05 69
16923.28 69
16924.51 72
16925.74 91
16926.97 83
16928.20 89
16929.43 72
16930.66 55
16931.89 61
16933.12 73
16934.35 80
16935.58 61
16936.81 68
16938.04 77
16939.27 92
16940.50 63
16941.73 79
16942.96 76
16944.19 50
16945.42 58
16946.65 73
16947.88 50
16949.11 62
16950.34 74
16951.57 56
16952.80 80
16954.04 72
16955.27 57
16956.50 71
16957.73 95
16958.96 89
16960.19 62
16961.42 76
16962.65 66
16963.88 84
16965.11 61
16966.35 54
16967.58 48
16968.81 75
16970.04 84
16971.27 83
16972.50 53
16973.73 74
16974.97 54
16976.20 65
16977.43 65
16978.66 68
16979.89 72
16981.12 64
16982.36 72
16983.59 93
16984.82 89
16986.05 69
16987.28 60
16988.52 59
16989.75 51
16990.98 62
16992.21 78
16993.45 60
16994.68 80
16995.91 77
16997.14 66
16998.37 64
16999.61 75
17000.84 75
17002.07 73
17003.31 61
17004.54 66
17005.77 68
17007.00 67
17008.24 81
17009.47 68
17010.70 66
17011.93 70
17013.17 57
17014.40 59
17015.63 86
17016.87 74
17018.10 69
17019.33 64
17020.57 59
17021.80 56
17023.03 81
17024.27 82
17025.50 81
17026.73 67
17027.97 66
17029.20 100
17030.43 79
17031.67 77
17032.90 73
17034.14 67
17035.37 66
17036.60 64
17037.84 70
17039.07 75
17040.30 81
17041.54 56
17042.77 79
17044.01 50
17045.24 61
17046.47 66
17047.71 80
17048.94 59
17050.18 63
17051.41 99
17052.65 60
17053.88 50
17055.12 66
17056.35 66
17057.58 63
17058.82 63
17060.05 65
17061.29 59
17062.52 81
17063.76 68
17064.99 54
17066.23 54
17067.46 74
17068.70 70
17069.93 70
17071.17 53
17072.40 67
17073.64 64
17074.87 59
17076.11 69
17077.34 78
17078.58 76
17079.81 77
17081.05 66
17082.29 62
17083.52 64
17084.76 72
17085.99 47
17087.23 67
17088.46 69
17089.70 59
17090.94 60
17092.17 62
17093.41 43
17094.64 66
17095.88 68
17097.12 90
17098.35 84
17099.59 55
17100.82 56
17102.06 66
17103.30 117
17104.53 44
17105.77 79
17107.00 80
17108.24 83
17109.48 76
17110.71 74
17111.95 63
17113.19 81
17114.42 92
17115.66 93
17116.90 77
17118.13 73
17119.37 59
17120.61 69
17121.85 82
17123.08 88
17124.32 62
17125.56 52
17126.79 88
17128.03 79
17129.27 75
17130.50 56
17131.74 47
17132.98 59
17134.22 46
17135.45 54
17136.69 57
17137.93 68
17139.17 72
17140.40 55
17141.64 56
17142.88 72
17144.12 69
17145.36 68
17146.59 61
17147.83 57
17149.07 67
17150.31 60
17151.54 66
17152.78 79
17154.02 55
17155.26 71
17156.50 94
17157.74 72
17158.97 69
17160.21 58
17161.45 71
17162.69 79
17163.93 60
17165.17 43
17166.40 62
17167.64 63
17168.88 59
17170.12 59
17171.36 64
17172.60 61
17173.84 44
17175.08 54
17176.31 48
17177.55 70
17178.79 43
17180.03 62
17181.27 55
17182.51 48
17183.75 43
17184.99 57
17186.23 64
17187.47 62
17188.71 64
17189.94 58
17191.18 67
17192.42 78
17193.66 72
17194.90 60
17196.14 66
17197.38 57
17198.62 65
17199.86 51
17201.10 59
17202.34 57
17203.58 56
17204.82 54
17206.06 45
17207.30 70
17208.54 76
17209.78 66
17211.02 62
17212.26 67
17213.50 72
17214.74 71
17215.98 63
17217.22 58
17218.46 61
17219.70 60
17220.94 54
17222.18 59
17223.43 67
17224.67 74
17225.91 81
17227.15 73
17228.39 56
17229.63 68
17230.87 57
17232.11 62
17233.35 64
17234.59 62
17235.83 62
17237.08 55
17238.32 67
17239.56 58
17240.80 89
17242.04 74
17243.28 86
17244.52 67
17245.76 54
17247.01 56
17248.25 75
17249.49 73
17250.73 59
17251.97 63
17253.21 69
17254.46 71
17255.70 68
17256.94 47
17258.18 69
17259.42 76
17260.66 56
17261.91 56
17263.15 65
17264.39 53
17265.63 44
17266.87 58
17268.12 58
17269.36 65
17270.60 53
17271.84 51
17273.09 70
17274.33 59
17275.57 62
17276.81 48
17278.06 62
17279.30 66
17280.54 58
17281.78 66
17283.03 66
17284.27 57
17285.51 45
17286.76 90
17288.00 70
17289.24 64
17290.48 68
17291.73 76
17292.97 74
17294.21 43
17295.46 66
17296.70 86
17297.94 62
17299.19 69
17300.43 42
17301.67 61
17302.92 53
17304.16 52
17305.40 58
17306.65 52
17307.89 56
17309.14 70
17310.38 65
17311.62 45
17312.87 46
17314.11 53
17315.35 75
17316.60 58
17317.84 46
17319.09 65
17320.33 72
17321.58 61
17322.82 71
17324.06 51
17325.31 53
17326.55 61
17327.80 55
17329.04 59
17330.29 66
17331.53 68
17332.77 37
17334.02 69
17335.26 77
17336.51 78
17337.75 57
17339.00 68
17340.24 44
17341.49 65
17342.73 75
17343.98 82
17345.22 73
17346.47 63
17347.71 65
17348.96 72
17350.20 49
17351.45 67
17352.69 65
17353.94 58
17355.18 60
17356.43 55
17357.68 77
17358.92 38
17360.17 44
17361.41 60
17362.66 68
17363.90 39
17365.15 71
17366.39 56
17367.64 58
17368.89 60
17370.13 40
17371.38 52
17372.62 87
17373.87 63
17375.12 56
17376.36 67
17377.61 53
17378.85 54
17380.10 95
17381.35 46
17382.59 58
17383.84 97
17385.09 86
17386.33 58
17387.58 46
17388.83 65
17390.07 57
17391.32 65
17392.57 40
17393.81 66
17395.06 67
17396.31 54
17397.55 67
17398.80 85
17400.05 74
17401.29 88
17402.54 76
17403.79 61
17405.04 40
17406.28 61
17407.53 85
17408.78 67
17410.02 68
17411.27 55
17412.52 55
17413.77 68
17415.01 60
17416.26 74
17417.51 58
17418.76 40
17420.00 49
17421.25 68
17422.50 61
17423.75 66
17425.00 51
17426.24 81
17427.49 78
17428.74 54
17429.99 65
17431.24 72
17432.48 67
17433.73 60
17434.98 57
17436.23 57
17437.48 71
17438.73 63
17439.97 59
17441.22 62
17442.47 80
17443.72 77
17444.97 62
17446.22 54
17447.47 59
17448.71 62
17449.96 73
17451.21 76
17452.46 68
17453.71 57
17454.96 75
17456.21 75
17457.46 57
17458.71 68
17459.95 72
17461.20 55
17462.45 55
17463.70 62
17464.95 60
17466.20 61
17467.45 58
17468.70 53
17469.95 60
17471.20 69
17472.45 69
17473.70 70
17474.95 47
17476.20 55
17477.45 71
17478.70 49
17479.95 53
17481.20 57
17482.45 46
17483.70 66
17484.95 68
17486.20 64
17487.45 64
17488.70 73
17489.95 53
17491.20 55
17492.45 69
17493.70 74
17494.95 68
17496.20 52
17497.45 59
17498.70 36
17499.95 45
17501.20 60
17502.45 45
17503.70 68
17504.95 66
17506.20 70
17507.46 64
17508.71 61
17509.96 75
17511.21 79
17512.46 69
17513.71 61
17514.96 61
17516.21 55
17517.46 52
17518.71 67
17519.97 57
17521.22 51
17522.47 73
17523.72 64
17524.97 62
17526.22 65
17527.47 74
17528.73 66
17529.98 52
17531.23 54
17532.48 84
17533.73 71
17534.99 73
17536.24 82
17537.49 61
17538.74 73
17539.99 74
17541.25 60
17542.50 69
17543.75 73
17545.00 68
17546.25 64
17547.51 85
17548.76 56
17550.01 40
17551.26 46
17552.52 125
17553.77 100
17555.02 52
17556.27 57
17557.53 77
17558.78 91
17560.03 58
17561.28 49
17562.54 75
17563.79 64
17565.04 69
17566.30 50
17567.55 72
17568.80 68
17570.05 66
17571.31 50
17572.56 83
17573.81 71
17575.07 77
17576.32 65
17577.57 63
17578.83 65
17580.08 79
17581.33 60
17582.59 67
17583.84 68
17585.10 66
17586.35 71
17587.60 54
17588.86 59
17590.11 77
17591.36 71
17592.62 70
17593.87 57
17595.13 73
17596.38 61
17597.63 58
17598.89 59
17600.14 71
17601.40 91
17602.65 72
17603.90 73
17605.16 63
17606.41 68
17607.67 58
17608.92 76
17610.18 59
17611.43 70
17612.69 66
17613.94 68
17615.20 79
17616.45 59
17617.71 66
17618.96 100
17620.21 59
17621.47 41
17622.72 50
17623.98 45
17625.23 59
17626.49 67
17627.75 77
17629.00 70
17630.26 49
17631.51 70
17632.77 77
17634.02 72
17635.28 91
17636.53 82
17637.79 76
17639.04 66
17640.30 64
17641.55 62
17642.81 72
17644.07 78
17645.32 57
17646.58 60
17647.83 49
17649.09 90
17650.35 69
17651.60 76
17652.86 58
17654.11 75
17655.37 70
17656.63 53
17657.88 67
17659.14 82
17660.39 80
17661.65 74
17662.91 53
17664.16 60
17665.42 78
17666.68 72
17667.93 62
17669.19 55
17670.45 57
17671.70 61
17672.96 68
17674.22 65
17675.47 55
17676.73 79
17677.99 76
17679.24 59
17680.50 55
17681.76 80
17683.02 87
17684.27 80
17685.53 72
17686.79 54
17688.05 65
17689.30 92
17690.56 65
17691.82 67
17693.07 58
17694.33 72
17695.59 51
17696.85 43
17698.11 59
17699.36 64
17700.62 45
17701.88 64
17703.14 51
17704.39 66
17705.65 64
17706.91 47
17708.17 59
17709.43 57
17710.68 58
17711.94 61
17713.20 75
17714.46 52
17715.72 49
17716.98 81
17718.23 77
17719.49 73
17720.75 60
17722.01 66
17723.27 62
17724.53 58
17725.79 69
17727.04 54
17728.30 52
17729.56 70
17730.82 66
17732.08 63
17733.34 43
17734.60 62
17735.86 71
17737.12 69
17738.37 49
17739.63 68
17740.89 80
17742.15 89
17743.41 73
17744.67 56
17745.93 62
17747.19 70
17748.45 62
17749.71 72
17750.97 65
17752.23 75
17753.49 85
17754.75 58
17756.01 64
17757.27 66
17758.53 50
17759.79 73
17761.05 73
17762.31 69
17763.57 65
17764.83 68
17766.09 57
17767.35 65
17768.61 66
17769.87 77
17771.13 93
17772.39 67
17773.65 59
17774.91 68
17776.17 46
17777.43 64
17778.69 51
17779.95 71
17781.21 58
17782.47 56
17783.73 64
17784.99 77
17786.25 71
17787.51 64
17788.78 69
17790.04 65
17791.30 64
17792.56 43
17793.82 51
17795.08 63
17796.34 80
17797.60 57
17798.86 63
17800.13 64
17801.39 46
17802.65 66
17803.91 61
17805.17 63
17806.43 78
17807.69 66
17808.96 57
17810.22 43
17811.48 53
17812.74 80
17814.00 83
17815.26 70
17816.53 67
17817.79 81
17819.05 84
17820.31 80
17821.57 56
17822.84 49
17824.10 63
17825.36 67
17826.62 63
17827.89 71
17829.15 44
17830.41 66
17831.67 68
17832.93 63
17834.20 51
17835.46 92
17836.72 65
17837.99 61
17839.25 58
17840.51 58
17841.77 59
17843.04 63
17844.30 64
17845.56 65
17846.82 45
17848.09 67
17849.35 65
17850.61 39
17851.88 44
17853.14 44
17854.40 48
17855.67 63
17856.93 66
17858.19 54
17859.46 65
17860.72 47
17861.98 41
17863.25 70
17864.51 77
17865.77 65
17867.04 59
17868.30 66
17869.57 88
17870.83 71
17872.09 52
17873.36 43
17874.62 55
17875.89 55
17877.15 54
17878.41 53
17879.68 62
17880.94 55
17882.21 56
17883.47 58
17884.73 67
17886.00 65
17887.26 77
17888.53 64
17889.79 58
17891.06 60
17892.32 62
17893.59 66
17894.85 66
17896.12 61
17897.38 64
17898.65 53
17899.91 51
17901.17 64
17902.44 63
17903.70 58
17904.97 60
17906.23 73
17907.50 77
17908.77 60
17910.03 65
17911.30 51
17912.56 56
17913.83 47
17915.09 62
17916.36 51
17917.62 47
17918.89 63
17920.15 69
17921.42 70
17922.68 75
17923.95 66
17925.22 70
17926.48 64
17927.75 70
17929.01 63
17930.28 51
17931.55 59
17932.81 60
17934.08 52
17935.34 52
17936.61 74
17937.88 54
17939.14 55
17940.41 72
17941.68 58
17942.94 64
17944.21 39
17945.47 54
17946.74 70
17948.01 57
17949.27 79
17950.54 80
17951.81 69
17953.07 62
17954.34 52
17955.61 60
17956.87 88
17958.14 75
17959.41 61
17960.68 66
17961.94 67
17963.21 65
17964.48 58
17965.74 60
17967.01 43
17968.28 55
17969.55 53
17970.81 77
17972.08 90
17973.35 49
17974.62 62
17975.88 72
17977.15 47
17978.42 59
17979.69 66
17980.95 55
17982.22 61
17983.49 76
17984.76 53
17986.03 63
17987.29 75
17988.56 71
17989.83 50
17991.10 62
17992.37 54
17993.63 56
17994.90 57
17996.17 54
17997.44 67
17998.71 63
17999.98 70
18001.24 82
18002.51 75
18003.78 47
18005.05 61
18006.32 53
18007.59 54
18008.86 33
18010.12 46
18011.39 52
18012.66 57
18013.93 69
18015.20 87
18016.47 78
18017.74 86
18019.01 72
18020.28 86
18021.54 66
18022.81 65
18024.08 61
18025.35 70
18026.62 79
18027.89 57
18029.16 55
18030.43 78
18031.70 72
18032.97 81
18034.24 57
18035.51 73
18036.78 57
18038.05 50
18039.32 51
18040.59 60
18041.86 44
18043.13 68
18044.40 71
18045.67 64
18046.94 53
18048.21 53
18049.48 57
18050.75 77
18052.02 54
18053.29 57
18054.56 77
18055.83 78
18057.10 82
18058.37 64
18059.64 61
18060.91 49
18062.18 48
18063.45 69
18064.72 63
18065.99 55
18067.26 74
18068.54 68
18069.81 62
18071.08 58
18072.35 59
18073.62 56
18074.89 51
18076.16 63
18077.43 51
18078.70 75
18079.97 67
18081.25 73
18082.52 60
18083.79 68
18085.06 56
18086.33 64
18087.60 69
18088.87 63
18090.15 63
18091.42 66
18092.69 60
18093.96 64
18095.23 50
18096.50 54
18097.78 58
18099.05 51
18100.32 47
18101.59 49
18102.86 67
18104.14 67
18105.41 84
18106.68 50
18107.95 52
18109.23 52
18110.50 69
18111.77 58
18113.04 50
18114.31 56
18115.59 64
18116.86 61
18118.13 61
18119.40 79
18120.68 69
18121.95 74
18123.22 64
18124.50 43
18125.77 53
18127.04 59
18128.31 90
18129.59 77
18130.86 82
18132.13 60
18133.41 69
18134.68 65
18135.95 75
18137.23 60
18138.50 56
18139.77 82
18141.05 67
18142.32 62
18143.59 73
18144.87 53
18146.14 86
18147.41 73
18148.69 69
18149.96 57
18151.23 71
18152.51 57
18153.78 58
18155.06 58
18156.33 44
18157.60 52
18158.88 69
18160.15 72
18161.43 82
18162.70 90
18163.97 86
18165.25 59
18166.52 57
18167.80 72
18169.07 80
18170.35 62
18171.62 60
18172.90 60
18174.17 64
18175.44 54
18176.72 54
18177.99 56
18179.27 62
18180.54 70
18181.82 47
18183.09 79
18184.37 57
18185.64 52
18186.92 60
18188.19 71
18189.47 58
18190.74 66
18192.02 58
18193.29 49
18194.57 59
18195.84 44
18197.12 64
18198.39 58
18199.67 46
18200.95 55
18202.22 58
18203.50 65
18204.77 73
18206.05 81
18207.32 54
18208.60 58
18209.88 49
18211.15 57
18212.43 63
18213.70 57
18214.98 51
18216.26 37
18217.53 56
18218.81 50
18220.08 70
18221.36 67
18222.64 82
18223.91 54
18225.19 49
18226.47 62
18227.74 59
18229.02 65
18230.29 61
18231.57 73
18232.85 53
18234.12 50
18235.40 61
18236.68 74
18237.95 72
18239.23 72
18240.51 57
18241.79 48
18243.06 64
18244.34 59
18245.62 65
18246.89 70
18248.17 60
18249.45 47
18250.73 71
18252.00 68
18253.28 54
18254.56 50
18255.83 83
18257.11 68
18258.39 73
18259.67 79
18260.94 75
18262.22 79
18263.50 79
18264.78 55
18266.06 43
18267.33 59
18268.61 51
18269.89 67
18271.17 66
18272.45 45
18273.72 49
18275.00 62
18276.28 69
18277.56 51
18278.84 54
18280.11 51
18281.39 48
18282.67 57
18283.95 55
18285.23 60
18286.51 68
18287.78 62
18289.06 66
18290.34 63
18291.62 64
18292.90 60
18294.18 67
18295.46 47
18296.74 62
18298.01 82
18299.29 76
18300.57 68
18301.85 50
18303.13 66
18304.41 61
18305.69 42
18306.97 54
18308.25 65
18309.53 52
18310.81 46
18312.09 55
18313.37 64
18314.64 56
18315.92 59
18317.20 55
18318.48 47
18319.76 60
18321.04 48
18322.32 45
18323.60 59
18324.88 81
18326.16 38
18327.44 48
18328.72 57
18330.00 85
18331.28 58
18332.56 62
18333.84 47
18335.12 42
18336.40 59
18337.68 58
18338.96 56
18340.24 50
18341.52 56
18342.80 63
18344.09 72
18345.37 59
18346.65 45
18347.93 64
18349.21 73
18350.49 51
18351.77 57
18353.05 49
18354.33 69
18355.61 80
18356.89 62
18358.17 60
18359.46 53
18360.74 47
18362.02 51
18363.30 71
18364.58 48
18365.86 58
18367.14 58
18368.42 71
18369.71 47
18370.99 18
18372.27 46
18373.55 64
18374.83 68
18376.11 72
18377.39 49
18378.68 67
18379.96 58
18381.24 49
18382.52 68
18383.80 64
18385.09 65
18386.37 57
18387.65 63
18388.93 52
18390.21 58
18391.50 62
18392.78 76
18394.06 52
18395.34 63
18396.63 64
18397.91 57
18399.19 64
18400.47 55
18401.76 54
18403.04 67
18404.32 70
18405.60 57
18406.89 70
18408.17 57
18409.45 58
18410.73 63
18412.02 54
18413.30 51
18414.58 52
18415.87 66
18417.15 74
18418.43 55
18419.72 60
18421.00 71
18422.28 57
18423.57 56
18424.85 83
18426.13 56
18427.42 52
18428.70 65
18429.98 59
18431.27 63
18432.55 61
18433.83 81
18435.12 75
18436.40 44
18437.68 53
18438.97 72
18440.25 58
18441.54 57
18442.82 71
18444.10 81
18445.39 56
18446.67 63
18447.96 61
18449.24 64
18450.53 63
18451.81 56
18453.09 87
18454.38 58
18455.66 54
18456.95 78
18458.23 62
18459.52 67
18460.80 53
18462.09 54
18463.37 45
18464.65 70
18465.94 67
18467.22 51
18468.51 48
18469.79 51
18471.08 57
18472.36 48
18473.65 53
18474.93 63
18476.22 53
18477.50 51
18478.79 44
18480.08 66
18481.36 65
18482.65 76
18483.93 60
18485.22 76
18486.50 70
18487.79 54
18489.07 50
18490.36 44
18491.64 57
18492.93 56
18494.22 58
18495.50 69
18496.79 53
18498.07 61
18499.36 49
18500.65 53
18501.93 53
18503.22 58
18504.50 56
18505.79 85
18507.08 53
18508.36 80
18509.65 78
18510.94 74
18512.22 44
18513.51 53
18514.80 37
18516.08 66
18517.37 63
18518.65 59
18519.94 53
18521.23 50
18522.51 62
18523.80 66
18525.09 50
18526.38 56
18527.66 39
18528.95 81
18530.24 69
18531.52 71
18532.81 60
18534.10 55
18535.39 90
18536.67 57
18537.96 56
18539.25 86
18540.53 56
18541.82 51
18543.11 52
18544.40 62
18545.68 62
18546.97 67
18548.26 69
18549.55 58
18550.84 64
18552.12 54
18553.41 68
18554.70 70
18555.99 66
18557.27 58
18558.56 69
18559.85 63
18561.14 54
18562.43 73
18563.72 74
18565.00 67
18566.29 67
18567.58 72
18568.87 55
18570.16 64
18571.45 62
18572.73 78
18574.02 60
18575.31 65
18576.60 77
18577.89 77
18579.18 65
18580.47 76
18581.75 56
18583.04 42
18584.33 56
18585.62 55
18586.91 45
18588.20 49
18589.49 74
18590.78 77
18592.07 62
18593.36 52
18594.65 72
18595.93 67
18597.22 63
18598.51 55
18599.80 66
18601.09 76
18602.38 59
18603.67 51
18604.96 64
18606.25 73
18607.54 93
18608.83 71
18610.12 77
18611.41 53
18612.70 76
18613.99 60
18615.28 75
18616.57 54
18617.86 64
18619.15 65
18620.44 60
18621.73 62
18623.02 45
18624.31 52
18625.60 74
18626.89 71
18628.18 68
18629.47 72
18630.76 56
18632.05 65
18633.34 78
18634.64 46
18635.93 39
18637.22 61
18638.51 79
18639.80 66
18641.09 59
18642.38 70
18643.67 69
18644.96 75
18646.25 62
18647.54 71
18648.84 78
18650.13 54
18651.42 61
18652.71 57
18654.00 59
18655.29 56
18656.58 70
18657.88 76
18659.17 46
18660.46 57
18661.75 37
18663.04 53
18664.33 55
18665.63 50
18666.92 60
18668.21 78
18669.50 63
18670.79 50
18672.08 63
18673.38 64
18674.67 58
18675.96 79
18677.25 63
18678.55 49
18679.84 62
18681.13 75
18682.42 64
18683.71 55
18685.01 82
18686.30 69
18687.59 64
18688.88 43
18690.18 48
18691.47 65
18692.76 57
18694.06 49
18695.35 63
18696.64 76
18697.93 72
18699.23 67
18700.52 61
18701.81 73
18703.11 71
18704.40 70
18705.69 64
18706.99 88
18708.28 65
18709.57 67
18710.86 69
18712.16 72
18713.45 49
18714.75 45
18716.04 64
18717.33 79
18718.63 69
18719.92 90
18721.21 92
18722.51 66
18723.80 63
18725.09 53
18726.39 43
18727.68 47
18728.98 49
18730.27 57
18731.56 50
18732.86 64
18734.15 72
18735.45 68
18736.74 69
18738.04 50
18739.33 46
18740.62 83
18741.92 70
18743.21 54
18744.51 55
18745.80 57
18747.10 65
18748.39 65
18749.69 61
18750.98 48
18752.27 47
18753.57 48
18754.86 60
18756.16 54
18757.45 50
18758.75 50
18760.04 64
18761.34 47
18762.63 67
18763.93 70
18765.23 55
18766.52 67
18767.82 67
18769.11 59
18770.41 53
18771.70 61
18773.00 73
18774.29 51
18775.59 58
18776.88 58
18778.18 38
18779.48 45
18780.77 51
18782.07 63
18783.36 60
18784.66 62
18785.95 65
18787.25 57
18788.55 50
18789.84 70
18791.14 52
18792.43 60
18793.73 56
18795.03 63
18796.32 56
18797.62 49
18798.92 58
18800.21 76
18801.51 55
18802.81 50
18804.10 65
18805.40 54
18806.70 69
18807.99 62
18809.29 58
18810.59 62
18811.88 86
18813.18 67
18814.48 61
18815.77 45
18817.07 45
18818.37 65
18819.66 70
18820.96 65
18822.26 37
18823.56 59
18824.85 76
18826.15 56
18827.45 49
18828.75 48
18830.04 74
18831.34 72
18832.64 71
18833.94 52
18835.23 62
18836.53 72
18837.83 43
18839.13 55
18840.42 72
18841.72 58
18843.02 68
18844.32 51
18845.62 51
18846.91 55
18848.21 67
18849.51 53
18850.81 56
18852.11 58
18853.40 49
18854.70 65
18856.00 64
18857.30 53
18858.60 64
18859.90 70
18861.20 51
18862.49 40
18863.79 46
18865.09 54
18866.39 69
18867.69 63
18868.99 46
18870.29 58
18871.59 56
18872.88 62
18874.18 36
18875.48 60
18876.78 111
18878.08 75
18879.38 72
18880.68 64
18881.98 67
18883.28 54
18884.58 64
18885.88 59
18887.18 48
18888.47 48
18889.77 69
18891.07 49
18892.37 52
18893.67 50
18894.97 43
18896.27 70
18897.57 51
18898.87 45
18900.17 58
18901.47 65
18902.77 41
18904.07 43
18905.37 46
18906.67 56
18907.97 51
18909.27 51
18910.57 32
18911.87 64
18913.17 41
18914.47 55
18915.77 70
18917.07 65
18918.38 58
18919.68 66
18920.98 63
18922.28 41
18923.58 43
18924.88 47
18926.18 47
18927.48 34
18928.78 44
18930.08 49
18931.38 65
18932.68 59
18933.98 59
18935.29 55
18936.59 49
18937.89 72
18939.19 59
18940.49 61
18941.79 70
18943.09 44
18944.39 53
18945.70 47
18947.00 35
18948.30 68
18949.60 53
18950.90 49
18952.20 48
18953.51 52
18954.81 44
18956.11 48
18957.41 41
18958.71 55
18960.02 52
18961.32 62
18962.62 53
18963.92 42
18965.22 58
18966.53 74
18967.83 57
18969.13 44
18970.43 44
18971.73 50
18973.04 43
18974.34 56
18975.64 50
18976.94 58
18978.25 65
18979.55 82
18980.85 57
18982.16 61
18983.46 60
18984.76 58
18986.06 58
18987.37 41
18988.67 42
18989.97 47
18991.28 73
18992.58 49
18993.88 52
18995.18 60
18996.49 39
18997.79 41
18999.09 55
19000.40 63
19001.70 45
19003.00 50
19004.31 66
19005.61 65
19006.92 65
19008.22 48
19009.52 50
19010.83 59
19012.13 41
19013.43 42
19014.74 62
19016.04 73
19017.35 56
19018.65 52
19019.95 45
19021.26 33
19022.56 59
19023.87 67
19025.17 66
19026.47 46
19027.78 57
19029.08 60
19030.39 57
19031.69 54
19033.00 52
19034.30 92
19035.61 56
19036.91 52
19038.21 55
19039.52 53
19040.82 43
19042.13 63
19043.43 43
19044.74 52
19046.04 47
19047.35 68
19048.65 56
19049.96 31
19051.26 49
19052.57 56
19053.87 51
19055.18 51
19056.48 44
19057.79 45
19059.09 48
19060.40 44
19061.71 56
19063.01 58
19064.32 53
19065.62 46
19066.93 62
19068.23 47
19069.54 45
19070.85 57
19072.15 56
19073.46 45
19074.76 39
19076.07 61
19077.37 55
19078.68 75
19079.99 51
19081.29 55
19082.60 37
19083.91 40
19085.21 58
19086.52 61
19087.82 46
19089.13 40
19090.44 48
19091.74 64
19093.05 84
19094.36 73
19095.66 39
19096.97 56
19098.28 59
19099.58 62
19100.89 51
19102.20 53
19103.50 73
19104.81 58
19106.12 41
19107.42 48
19108.73 66
19110.04 58
19111.35 59
19112.65 46
19113.96 54
19115.27 65
19116.58 55
19117.88 52
19119.19 64
19120.50 66
19121.81 60
19123.11 59
19124.42 61
19125.73 51
19127.04 44
19128.34 51
19129.65 53
19130.96 60
19132.27 70
19133.57 69
19134.88 69
19136.19 58
19137.50 60
19138.81 45
19140.12 49
19141.42 54
19142.73 50
19144.04 38
19145.35 67
19146.66 61
19147.97 42
19149.27 41
19150.58 44
19151.89 42
19153.20 54
19154.51 41
19155.82 47
19157.13 52
19158.43 35
19159.74 54
19161.05 39
19162.36 63
19163.67 54
19164.98 59
19166.29 43
19167.60 44
19168.91 29
19170.22 60
19171.52 59
19172.83 58
19174.14 43
19175.45 50
19176.76 56
19178.07 56
19179.38 38
19180.69 46
19182.00 51
19183.31 51
19184.62 60
19185.93 41
19187.24 47
19188.55 68
19189.86 46
19191.17 40
19192.48 55
19193.79 52
19195.10 72
19196.41 57
19197.72 71
19199.03 44
19200.34 47
19201.65 62
19202.96 34
19204.27 42
19205.58 59
19206.89 51
19208.20 67
19209.51 52
19210.82 40
19212.13 55
19213.44 71
19214.75 65
19216.06 63
19217.38 51
19218.69 49
19220.00 45
19221.31 56
19222.62 46
19223.93 39
19225.24 59
19226.55 38
19227.86 38
19229.17 50
19230.49 50
19231.80 70
19233.11 46
19234.42 70
19235.73 51
19237.04 74
19238.35 55
19239.67 36
19240.98 47
19242.29 47
19243.60 60
19244.91 65
19246.22 56
19247.54 67
19248.85 48
19250.16 34
19251.47 47
19252.78 62
19254.10 49
19255.41 53
19256.72 40
19258.03 56
19259.34 43
19260.66 63
19261.97 56
19263.28 45
19264.59 45
19265.91 53
19267.22 56
19268.53 58
19269.84 60
19271.16 54
19272.47 52
19273.78 48
19275.10 63
19276.41 58
19277.72 52
19279.03 56
19280.35 76
19281.66 79
19282.97 42
19284.29 38
19285.60 43
19286.91 46
19288.23 53
19289.54 45
19290.85 47
19292.17 56
19293.48 48
19294.79 49
19296.11 48
19297.42 61
19298.73 49
19300.05 56
19301.36 53
19302.67 50
19303.99 46
19305.30 54
19306.62 43
19307.93 54
19309.24 40
19310.56 53
19311.87 47
19313.19 37
19314.50 47
19315.81 47
19317.13 50
19318.44 46
19319.76 50
19321.07 47
19322.39 36
19323.70 44
19325.01 61
19326.33 61
19327.64 46
19328.96 35
19330.27 59
19331.59 43
19332.90 36
19334.22 40
19335.53 46
19336.85 35
19338.16 55
19339.48 61
19340.79 37
19342.11 40
19343.42 64
19344.74 43
19346.05 28
19347.37 66
19348.68 59
19350.00 47
19351.31 59
19352.63 43
19353.94 43
19355.26 48
19356.58 60
19357.89 53
19359.21 46
19360.52 46
19361.84 45
19363.15 44
19364.47 35
19365.79 40
19367.10 62
19368.42 43
19369.73 56
19371.05 70
19372.37 60
19373.68 75
19375.00 44
19376.31 39
19377.63 57
19378.95 65
19380.26 78
19381.58 56
19382.90 51
19384.21 54
19385.53 40
19386.85 67
19388.16 41
19389.48 46
19390.80 59
19392.11 62
19393.43 47
19394.75 52
19396.06 59
19397.38 69
19398.70 48
19400.01 46
19401.33 51
19402.65 61
19403.97 55
19405.28 49
19406.60 43
19407.92 63
19409.23 46
19410.55 53
19411.87 48
19413.19 40
19414.50 46
19415.82 49
19417.14 49
19418.46 69
19419.77 61
19421.09 50
19422.41 46
19423.73 50
19425.05 41
19426.36 55
19427.68 55
19429.00 41
19430.32 61
19431.64 74
19432.95 63
19434.27 47
19435.59 51
19436.91 48
19438.23 41
19439.55 41
19440.86 45
19442.18 48
19443.50 58
19444.82 51
19446.14 39
19447.46 59
19448.78 45
19450.09 56
19451.41 44
19452.73 39
19454.05 62
19455.37 55
19456.69 40
19458.01 40
19459.33 46
19460.65 61
19461.97 46
19463.28 38
19464.60 43
19465.92 37
19467.24 61
19468.56 56
19469.88 57
19471.20 53
19472.52 38
19473.84 40
19475.16 41
19476.48 42
19477.80 52
19479.12 53
19480.44 47
19481.76 59
19483.08 71
19484.40 44
19485.72 53
19487.04 70
19488.36 54
19489.68 44
19491.00 34
19492.32 49
19493.64 64
19494.96 67
19496.28 43
19497.60 56
19498.92 63
19500.24 50
19501.56 75
19502.88 42
19504.20 35
19505.52 51
19506.84 48
19508.16 59
19509.49 49
19510.81 52
19512.13 44
19513.45 58
19514.77 52
19516.09 43
19517.41 49
19518.73 53
19520.05 40
19521.37 52
19522.70 35
19524.02 36
19525.34 58
19526.66 41
19527.98 45
19529.30 63
19530.62 55
19531.95 59
19533.27 42
19534.59 47
19535.91 52
19537.23 57
19538.55 35
19539.88 36
19541.20 54
19542.52 60
19543.84 38
19545.16 48
19546.49 55
19547.81 64
19549.13 60
19550.45 49
19551.77 54
19553.10 56
19554.42 50
19555.74 44
19557.06 41
19558.39 41
19559.71 41
19561.03 52
19562.35 42
19563.68 50
19565.00 45
19566.32 65
19567.64 42
19568.97 56
19570.29 69
19571.61 61
19572.94 57
19574.26 48
19575.58 37
19576.90 43
19578.23 49
19579.55 60
19580.87 37
19582.20 49
19583.52 46
19584.84 57
19586.17 49
19587.49 36
19588.81 46
19590.14 46
19591.46 66
19592.78 59
19594.11 44
19595.43 38
19596.76 49
19598.08 51
19599.40 40
19600.73 56
19602.05 43
19603.37 31
19604.70 45
19606.02 37
19607.35 63
19608.67 52
19610.00 51
19611.32 36
19612.64 53
19613.97 39
19615.29 47
19616.62 54
19617.94 51
19619.27 40
19620.59 60
19621.92 51
19623.24 32
19624.56 47
19625.89 43
19627.21 45
19628.54 56
19629.86 55
19631.19 39
19632.51 48
19633.84 44
19635.16 47
19636.49 48
19637.81 39
19639.14 63
19640.46 40
19641.79 50
19643.11 32
19644.44 45
19645.77 50
19647.09 57
19648.42 49
19649.74 62
19651.07 54
19652.39 68
19653.72 44
19655.04 39
19656.37 49
19657.70 46
19659.02 62
19660.35 58
19661.67 57
19663.00 41
19664.33 42
19665.65 70
19666.98 46
19668.30 66
19669.63 37
19670.96 39
19672.28 37
19673.61 37
19674.94 44
19676.26 71
19677.59 59
19678.92 45
19680.24 63
19681.57 30
19682.90 49
19684.22 42
19685.55 35
19686.88 49
19688.20 36
19689.53 37
19690.86 47
19692.18 57
19693.51 49
19694.84 39
19696.16 43
19697.49 37
19698.82 32
19700.15 45
19701.47 67
19702.80 42
19704.13 41
19705.46 60
19706.78 65
19708.11 58
19709.44 48
19710.77 57
19712.09 49
19713.42 58
19714.75 48
19716.08 52
19717.40 34
19718.73 54
19720.06 46
19721.39 50
19722.72 50
19724.04 47
19725.37 45
19726.70 42
19728.03 48
19729.36 28
19730.68 34
19732.01 31
19733.34 43
19734.67 54
19736.00 53
19737.33 47
19738.66 56
19739.98 55
19741.31 49
19742.64 45
19743.97 44
19745.30 45
19746.63 45
19747.96 47
19749.29 34
19750.61 54
19751.94 35
19753.27 49
19754.60 49
19755.93 45
19757.26 58
19758.59 44
19759.92 57
19761.25 53
19762.58 57
19763.91 42
19765.24 51
19766.57 63
19767.89 51
19769.22 50
19770.55 49
19771.88 54
19773.21 36
19774.54 50
19775.87 55
19777.20 61
19778.53 46
19779.86 43
19781.19 52
19782.52 56
19783.85 59
19785.18 52
19786.51 61
19787.84 50
19789.17 63
19790.50 55
19791.83 55
19793.16 48
19794.49 50
19795.83 60
19797.16 49
19798.49 61
19799.82 59
19801.15 50
19802.48 68
19803.81 52
19805.14 60
19806.47 58
19807.80 44
19809.13 46
19810.46 49
19811.79 43
19813.13 37
19814.46 36
19815.79 54
19817.12 62
19818.45 58
19819.78 50
19821.11 50
19822.44 54
19823.78 45
19825.11 52
19826.44 52
19827.77 43
19829.10 47
19830.43 34
19831.77 29
19833.10 39
19834.43 48
19835.76 56
19837.09 58
19838.42 48
19839.76 39
19841.09 47
19842.42 53
19843.75 49
19845.08 43
19846.42 61
19847.75 68
19849.08 45
19850.41 60
19851.75 56
19853.08 39
19854.41 32
19855.74 59
19857.08 37
19858.41 39
19859.74 43
19861.07 34
19862.41 32
19863.74 31
19865.07 43
19866.41 68
19867.74 63
19869.07 38
19870.40 40
19871.74 52
19873.07 41
19874.40 39
19875.74 32
19877.07 43
19878.40 52
19879.74 55
19881.07 33
19882.40 38
19883.74 50
19885.07 46
19886.40 50
19887.74 48
19889.07 27
19890.40 31
19891.74 42
19893.07 31
19894.41 32
19895.74 43
19897.07 55
19898.41 31
19899.74 39
19901.08 44
19902.41 32
19903.74 73
19905.08 59
19906.41 48
19907.75 32
19909.08 48
19910.41 29
19911.75 46
19913.08 36
19914.42 56
19915.75 37
19917.09 55
19918.42 48
19919.76 33
19921.09 33
19922.43 49
19923.76 38
19925.10 40
19926.43 61
19927.77 61
19929.10 63
19930.44 48
19931.77 35
19933.11 50
19934.44 43
19935.78 36
19937.11 37
19938.45 41
19939.78 47
19941.12 50
19942.45 43
19943.79 48
19945.12 35
19946.46 47
19947.79 47
19949.13 49
19950.47 38
19951.80 37
19953.14 45
19954.47 47
19955.81 45
19957.15 35
19958.48 37
19959.82 45
19961.15 36
19962.49 63
19963.83 52
19965.16 60
19966.50 54
19967.83 42
19969.17 42
19970.51 41
19971.84 49
19973.18 49
19974.52 46
19975.85 43
19977.19 51
19978.53 46
19979.86 30
19981.20 33
19982.54 46
19983.87 47
19985.21 55
19986.55 53
19987.88 47
19989.22 48
19990.56 36
19991.89 41
19993.23 62
19994.57 45
19995.91 41
19997.24 47
19998.58 41
19999.92 53
20001.26 50
20002.59 54
20003.93 42
20005.27 56
20006.61 65
20007.94 71
20009.28 47
20010.62 61
20011.96 51
20013.29 60
20014.63 55
20015.97 62
20017.31 51
20018.65 39
20019.98 71
20021.32 54
20022.66 37
20024.00 29
20025.34 45
20026.67 63
20028.01 46
20029.35 53
20030.69 47
20032.03 53
20033.37 53
20034.71 55
20036.04 45
20037.38 52
20038.72 52
20040.06 53
20041.40 53
20042.74 58
20044.08 43
20045.42 51
20046.75 74
20048.09 54
20049.43 52
20050.77 44
20052.11 51
20053.45 53
20054.79 41
20056.13 47
20057.47 70
20058.81 47
20060.15 37
20061.49 50
20062.82 40
20064.16 53
20065.50 45
20066.84 53
20068.18 35
20069.52 47
20070.86 50
20072.20 53
20073.54 54
20074.88 56
20076.22 42
20077.56 57
20078.90 48
20080.24 45
20081.58 37
20082.92 36
20084.26 41
20085.60 43
20086.94 56
20088.28 44
20089.62 41
20090.96 53
20092.30 49
20093.64 39
20094.99 47
20096.33 41
20097.67 47
20099.01 43
20100.35 36
20101.69 38
20103.03 46
20104.37 38
20105.71 36
20107.05 40
20108.39 37
20109.73 60
20111.08 38
20112.42 38
20113.76 59
20115.10 74
20116.44 60
20117.78 40
20119.12 55
20120.46 57
20121.81 53
20123.15 35
20124.49 30
20125.83 38
20127.17 44
20128.51 55
20129.86 43
20131.20 49
20132.54 48
20133.88 52
20135.22 53
20136.56 34
20137.91 46
20139.25 35
