# Supplementary material for: MALDI-TOF MS typing enables the classification of brewing yeasts of the genus Saccharomyces to major beer styles
Source: PLoS One. 2017 Aug 9;12(8):e0181694. doi: 10.1371/journal.pone.0181694 (PMC5549903; doi:10.1371/journal.pone.0181694)
Supplement: S5 File — The directory includes 90 raw files and was zipped to “.zip”; the folder has three strains with 30 spectra per strain; S1 Text explains the raw files with an example and Table 1 represents the yeast strains used within the experiment. (ZIP) [file pone.0181694.s008.zip › 13-15/30273-3D2-Dias-Dias-Dias-YPG-18h-E-E_2015-08-10__0_D8_1.dat]

2000.98 5626
2001.40 5455
2001.82 5470
2002.25 5558
2002.67 5639
2003.09 5513
2003.51 5607
2003.93 5269
2004.35 5172
2004.78 5284
2005.20 5283
2005.62 5260
2006.04 5403
2006.47 5041
2006.89 4955
2007.31 5121
2007.73 5193
2008.16 5559
2008.58 5471
2009.00 5288
2009.42 5534
2009.85 5744
2010.27 5414
2010.69 5392
2011.11 5582
2011.54 5658
2011.96 5863
2012.38 5573
2012.80 5518
2013.23 5306
2013.65 5450
2014.07 5183
2014.50 5190
2014.92 4890
2015.34 4821
2015.77 5294
2016.19 5067
2016.61 4996
2017.04 4994
2017.46 5378
2017.88 5293
2018.31 5347
2018.73 5529
2019.15 5461
2019.58 5331
2020.00 5737
2020.42 5703
2020.85 5448
2021.27 5270
2021.70 5473
2022.12 5412
2022.54 5088
2022.97 5021
2023.39 5321
2023.82 5465
2024.24 5162
2024.66 4992
2025.09 5408
2025.51 5338
2025.94 5131
2026.36 5077
2026.79 5246
2027.21 5639
2027.63 5581
2028.06 5772
2028.48 5942
2028.91 5678
2029.33 5395
2029.76 5547
2030.18 5596
2030.61 5588
2031.03 5209
2031.46 5172
2031.88 5053
2032.31 4917
2032.73 4855
2033.16 4912
2033.58 5170
2034.01 5270
2034.43 5197
2034.86 5015
2035.28 5073
2035.71 5269
2036.13 5344
2036.56 5086
2036.98 5319
2037.41 5374
2037.84 5245
2038.26 5183
2038.69 5452
2039.11 5429
2039.54 5305
2039.96 5424
2040.39 5430
2040.82 5360
2041.24 5438
2041.67 5206
2042.09 5431
2042.52 5301
2042.95 5333
2043.37 5254
2043.80 5269
2044.22 5176
2044.65 5180
2045.08 4888
2045.50 4943
2045.93 4878
2046.36 5036
2046.78 5170
2047.21 5054
2047.64 4856
2048.06 4964
2048.49 4940
2048.92 4687
2049.34 4875
2049.77 5277
2050.20 5148
2050.62 4883
2051.05 5187
2051.48 5323
2051.90 5126
2052.33 4724
2052.76 5155
2053.18 5336
2053.61 5142
2054.04 4928
2054.47 5094
2054.89 5252
2055.32 5233
2055.75 5008
2056.18 5223
2056.60 4913
2057.03 4876
2057.46 4866
2057.89 4586
2058.31 4832
2058.74 4759
2059.17 4624
2059.60 4892
2060.03 4884
2060.45 4768
2060.88 4717
2061.31 4853
2061.74 4646
2062.17 4744
2062.59 4816
2063.02 4722
2063.45 4853
2063.88 4971
2064.31 5019
2064.73 5040
2065.16 5174
2065.59 4807
2066.02 5007
2066.45 5028
2066.88 5133
2067.31 5067
2067.73 4978
2068.16 5114
2068.59 4563
2069.02 4717
2069.45 4829
2069.88 5018
2070.31 4848
2070.74 4845
2071.17 4637
2071.59 4739
2072.02 4848
2072.45 4862
2072.88 4576
2073.31 4860
2073.74 4642
2074.17 4597
2074.60 4971
2075.03 5038
2075.46 4988
2075.89 4649
2076.32 4748
2076.75 4647
2077.18 4521
2077.61 4749
2078.04 4773
2078.47 4863
2078.89 4754
2079.32 4769
2079.75 4859
2080.18 4898
2080.61 4864
2081.04 5069
2081.47 4922
2081.90 5099
2082.34 5227
2082.77 5059
2083.20 5252
2083.63 5324
2084.06 5059
2084.49 4916
2084.92 5073
2085.35 5224
2085.78 5063
2086.21 5309
2086.64 5191
2087.07 4807
2087.50 5005
2087.93 5132
2088.36 4931
2088.79 5017
2089.22 5191
2089.65 5030
2090.09 4998
2090.52 5102
2090.95 5089
2091.38 5113
2091.81 4977
2092.24 5202
2092.67 5516
2093.10 5325
2093.54 5422
2093.97 5721
2094.40 5570
2094.83 5774
2095.26 6045
2095.69 6306
2096.12 6041
2096.56 5942
2096.99 6210
2097.42 5989
2097.85 5634
2098.28 5309
2098.71 5353
2099.15 5208
2099.58 5235
2100.01 5133
2100.44 4910
2100.87 5008
2101.31 5023
2101.74 4547
2102.17 4539
2102.60 4379
2103.04 4782
2103.47 4905
2103.90 4523
2104.33 4432
2104.77 4843
2105.20 4705
2105.63 4710
2106.06 4813
2106.50 4804
2106.93 4814
2107.36 4740
2107.79 4788
2108.23 4984
2108.66 4786
2109.09 4965
2109.53 4905
2109.96 5244
2110.39 5687
2110.82 5690
2111.26 5198
2111.69 5277
2112.12 5228
2112.56 5298
2112.99 5229
2113.42 5340
2113.86 5278
2114.29 5512
2114.72 5333
2115.16 5290
2115.59 4934
2116.03 4935
2116.46 4948
2116.89 4636
2117.33 4576
2117.76 4641
2118.19 4742
2118.63 4779
2119.06 4608
2119.50 4352
2119.93 4327
2120.36 4662
2120.80 4434
2121.23 4462
2121.67 4740
2122.10 4512
2122.54 4467
2122.97 4738
2123.40 4817
2123.84 4900
2124.27 5088
2124.71 5011
2125.14 5180
2125.58 5067
2126.01 4796
2126.45 4668
2126.88 5029
2127.32 5110
2127.75 4997
2128.19 5094
2128.62 5167
2129.06 4839
2129.49 4897
2129.93 4811
2130.36 4860
2130.80 5230
2131.23 5276
2131.67 5123
2132.10 5374
2132.54 5203
2132.97 5465
2133.41 5464
2133.84 5182
2134.28 5233
2134.71 5354
2135.15 5049
2135.59 5305
2136.02 5264
2136.46 5092
2136.89 5203
2137.33 5622
2137.76 5258
2138.20 4897
2138.64 5160
2139.07 5431
2139.51 5133
2139.94 5552
2140.38 5462
2140.82 5568
2141.25 5520
2141.69 5494
2142.13 5403
2142.56 5455
2143.00 5349
2143.43 5481
2143.87 5491
2144.31 4971
2144.74 5061
2145.18 4935
2145.62 4627
2146.05 4644
2146.49 4640
2146.93 4542
2147.36 4572
2147.80 4794
2148.24 4919
2148.68 4832
2149.11 4870
2149.55 5192
2149.99 5512
2150.42 5383
2150.86 5269
2151.30 5492
2151.74 5634
2152.17 6070
2152.61 5975
2153.05 6089
2153.49 5887
2153.92 5742
2154.36 5838
2154.80 5660
2155.24 5540
2155.67 5557
2156.11 5215
2156.55 5149
2156.99 4747
2157.42 4890
2157.86 5058
2158.30 4745
2158.74 4633
2159.18 4705
2159.61 4841
2160.05 4824
2160.49 4727
2160.93 5088
2161.37 4785
2161.81 5134
2162.24 5237
2162.68 4838
2163.12 5019
2163.56 4947
2164.00 4951
2164.44 4875
2164.87 5044
2165.31 4974
2165.75 4921
2166.19 4899
2166.63 5041
2167.07 4845
2167.51 4985
2167.95 5020
2168.39 5225
2168.82 5253
2169.26 4938
2169.70 4959
2170.14 5149
2170.58 5212
2171.02 4922
2171.46 4800
2171.90 5093
2172.34 5146
2172.78 5353
2173.22 5204
2173.66 5096
2174.10 5415
2174.54 5323
2174.98 5194
2175.42 5108
2175.85 5248
2176.29 5126
2176.73 5148
2177.17 5310
2177.61 5053
2178.05 5206
2178.49 5366
2178.93 5062
2179.37 5473
2179.81 5641
2180.25 5787
2180.69 6000
2181.14 5713
2181.58 5485
2182.02 5648
2182.46 5462
2182.90 5516
2183.34 5426
2183.78 5580
2184.22 5428
2184.66 5124
2185.10 4853
2185.54 5203
2185.98 5025
2186.42 4897
2186.86 4742
2187.30 4625
2187.74 4583
2188.19 4920
2188.63 4884
2189.07 5216
2189.51 5519
2189.95 5664
2190.39 5346
2190.83 5619
2191.27 5879
2191.72 5845
2192.16 6019
2192.60 5823
2193.04 5693
2193.48 5748
2193.92 5640
2194.36 5229
2194.81 5409
2195.25 5581
2195.69 5109
2196.13 5345
2196.57 5646
2197.01 5396
2197.46 5161
2197.90 5511
2198.34 5523
2198.78 5529
2199.22 5773
2199.67 5560
2200.11 5762
2200.55 5446
2200.99 5386
2201.44 5323
2201.88 5562
2202.32 5309
2202.76 5521
2203.21 5139
2203.65 5036
2204.09 5207
2204.53 5286
2204.98 5182
2205.42 5232
2205.86 5116
2206.30 5104
2206.75 5077
2207.19 5046
2207.63 5274
2208.08 5455
2208.52 5474
2208.96 5187
2209.41 5479
2209.85 5686
2210.29 5580
2210.73 5534
2211.18 5962
2211.62 5716
2212.06 5812
2212.51 5506
2212.95 5589
2213.40 5732
2213.84 5634
2214.28 5561
2214.73 5272
2215.17 5395
2215.61 5411
2216.06 5777
2216.50 5480
2216.95 5511
2217.39 5521
2217.83 5595
2218.28 5385
2218.72 5446
2219.17 5260
2219.61 5301
2220.05 5134
2220.50 5396
2220.94 5319
2221.39 5383
2221.83 5543
2222.28 5824
2222.72 5873
2223.16 6125
2223.61 6654
2224.05 7091
2224.50 7562
2224.94 8004
2225.39 8419
2225.83 9159
2226.28 9621
2226.72 10100
2227.17 10265
2227.61 9880
2228.06 9681
2228.50 9661
2228.95 9327
2229.39 8897
2229.84 8427
2230.28 7636
2230.73 7049
2231.17 7034
2231.62 6814
2232.06 6152
2232.51 6361
2232.95 6171
2233.40 6384
2233.85 6376
2234.29 6429
2234.74 6173
2235.18 6170
2235.63 6540
2236.07 6306
2236.52 6204
2236.97 6393
2237.41 6673
2237.86 6434
2238.30 6375
2238.75 6550
2239.20 6605
2239.64 6978
2240.09 7185
2240.53 6909
2240.98 7189
2241.43 7612
2241.87 7558
2242.32 7474
2242.77 7847
2243.21 7629
2243.66 7337
2244.11 7518
2244.55 7401
2245.00 6795
2245.45 6379
2245.89 6239
2246.34 6313
2246.79 6258
2247.23 5935
2247.68 5952
2248.13 5912
2248.57 5836
2249.02 5739
2249.47 5725
2249.92 5845
2250.36 5681
2250.81 5545
2251.26 5505
2251.70 5362
2252.15 5506
2252.60 5425
2253.05 5395
2253.49 5644
2253.94 5117
2254.39 5025
2254.84 5355
2255.28 5567
2255.73 5892
2256.18 5727
2256.63 5848
2257.08 6089
2257.52 5787
2257.97 5696
2258.42 6011
2258.87 6096
2259.32 6042
2259.76 5905
2260.21 5634
2260.66 5682
2261.11 5767
2261.56 5536
2262.01 5538
2262.45 5701
2262.90 5816
2263.35 6013
2263.80 6057
2264.25 6253
2264.70 6431
2265.15 6237
2265.59 6340
2266.04 6295
2266.49 6269
2266.94 6134
2267.39 6293
2267.84 6297
2268.29 6341
2268.74 5966
2269.19 6201
2269.63 6378
2270.08 5838
2270.53 6548
2270.98 6313
2271.43 6284
2271.88 6508
2272.33 6632
2272.78 7039
2273.23 6666
2273.68 7147
2274.13 7137
2274.58 6977
2275.03 6765
2275.48 6866
2275.93 6881
2276.38 6428
2276.83 6618
2277.28 6364
2277.73 6234
2278.18 5903
2278.63 5705
2279.08 5599
2279.53 6135
2279.98 6009
2280.43 5802
2280.88 5650
2281.33 5927
2281.78 5979
2282.23 6029
2282.68 6122
2283.13 6285
2283.58 6111
2284.03 6074
2284.48 5929
2284.93 5951
2285.38 5790
2285.83 5655
2286.28 5885
2286.73 6201
2287.19 5670
2287.64 6034
2288.09 6217
2288.54 6234
2288.99 6169
2289.44 6678
2289.89 6845
2290.34 7210
2290.79 7354
2291.25 8024
2291.70 8493
2292.15 8501
2292.60 9283
2293.05 9957
2293.50 9532
2293.95 9769
2294.41 10264
2294.86 10079
2295.31 9522
2295.76 9740
2296.21 9136
2296.66 8707
2297.12 8054
2297.57 8312
2298.02 8072
2298.47 7592
2298.92 7580
2299.38 7041
2299.83 6831
2300.28 6876
2300.73 6463
2301.18 6329
2301.64 6184
2302.09 6078
2302.54 5885
2302.99 6011
2303.45 5780
2303.90 5958
2304.35 5914
2304.80 5909
2305.26 5769
2305.71 5567
2306.16 5581
2306.61 5847
2307.07 5752
2307.52 5661
2307.97 5684
2308.43 5677
2308.88 5717
2309.33 5821
2309.79 6113
2310.24 6072
2310.69 6233
2311.15 6543
2311.60 6543
2312.05 6684
2312.51 6757
2312.96 6699
2313.41 7110
2313.87 6703
2314.32 6358
2314.77 6286
2315.23 6242
2315.68 6228
2316.13 6309
2316.59 5882
2317.04 5620
2317.49 6178
2317.95 6065
2318.40 5617
2318.86 5865
2319.31 5651
2319.76 5587
2320.22 5708
2320.67 5802
2321.13 5883
2321.58 5759
2322.04 5636
2322.49 5803
2322.94 5631
2323.40 6004
2323.85 5708
2324.31 5499
2324.76 5646
2325.22 5419
2325.67 5694
2326.13 5914
2326.58 5796
2327.04 5508
2327.49 5542
2327.95 5994
2328.40 6115
2328.86 6038
2329.31 5810
2329.77 5809
2330.22 5961
2330.68 5764
2331.13 5901
2331.59 5851
2332.04 6115
2332.50 6156
2332.95 6166
2333.41 6151
2333.86 6368
2334.32 6265
2334.77 6060
2335.23 6065
2335.69 5817
2336.14 5981
2336.60 6020
2337.05 6098
2337.51 5712
2337.96 5499
2338.42 5768
2338.88 6039
2339.33 6210
2339.79 6784
2340.24 6645
2340.70 6599
2341.16 6616
2341.61 7202
2342.07 7821
2342.52 7493
2342.98 7547
2343.44 7845
2343.89 7931
2344.35 7521
2344.81 7564
2345.26 7791
2345.72 7421
2346.18 7204
2346.63 7304
2347.09 7129
2347.55 7066
2348.00 7152
2348.46 7158
2348.92 6990
2349.37 7007
2349.83 7054
2350.29 6963
2350.75 6895
2351.20 6973
2351.66 6539
2352.12 6447
2352.57 6717
2353.03 6309
2353.49 6180
2353.95 6662
2354.40 6538
2354.86 6543
2355.32 6363
2355.78 6508
2356.23 6523
2356.69 5932
2357.15 5876
2357.61 5883
2358.07 5876
2358.52 5728
2358.98 5711
2359.44 5636
2359.90 5660
2360.36 5837
2360.81 5783
2361.27 5879
2361.73 6031
2362.19 5987
2362.65 6427
2363.10 6314
2363.56 6638
2364.02 6799
2364.48 6549
2364.94 6294
2365.40 6359
2365.86 6152
2366.31 6259
2366.77 6309
2367.23 6115
2367.69 6309
2368.15 6265
2368.61 6333
2369.07 6224
2369.53 6072
2369.98 6132
2370.44 6204
2370.90 6202
2371.36 6388
2371.82 6360
2372.28 6232
2372.74 6087
2373.20 5970
2373.66 6101
2374.12 5875
2374.58 5707
2375.04 5551
2375.50 5210
2375.95 5597
2376.41 5868
2376.87 5689
2377.33 5519
2377.79 5757
2378.25 5889
2378.71 5709
2379.17 6080
2379.63 6020
2380.09 6100
2380.55 6054
2381.01 6086
2381.47 6100
2381.93 5893
2382.39 6024
2382.85 5765
2383.31 5668
2383.77 5637
2384.23 5742
2384.69 5816
2385.15 5717
2385.62 6028
2386.08 5814
2386.54 5804
2387.00 5966
2387.46 5859
2387.92 5872
2388.38 5938
2388.84 5728
2389.30 5988
2389.76 5859
2390.22 5353
2390.68 5419
2391.14 5509
2391.61 5861
2392.07 6034
2392.53 5719
2392.99 5759
2393.45 6107
2393.91 6029
2394.37 5698
2394.83 5291
2395.30 5726
2395.76 5504
2396.22 5389
2396.68 5543
2397.14 5541
2397.60 5619
2398.07 5384
2398.53 5319
2398.99 5235
2399.45 5261
2399.91 5658
2400.37 5653
2400.84 5618
2401.30 5385
2401.76 5664
2402.22 5477
2402.68 5507
2403.15 5445
2403.61 5375
2404.07 5705
2404.53 5720
2405.00 5476
2405.46 5735
2405.92 5990
2406.38 5618
2406.85 5621
2407.31 5797
2407.77 5835
2408.23 6007
2408.70 6291
2409.16 6175
2409.62 5845
2410.08 5726
2410.55 5876
2411.01 5914
2411.47 5741
2411.94 5748
2412.40 5709
2412.86 5445
2413.33 5731
2413.79 5608
2414.25 5516
2414.72 5487
2415.18 5726
2415.64 5662
2416.11 5534
2416.57 5810
2417.03 5930
2417.50 5813
2417.96 5816
2418.42 5987
2418.89 5997
2419.35 6230
2419.81 6322
2420.28 6427
2420.74 6806
2421.21 6336
2421.67 6580
2422.13 6972
2422.60 6752
2423.06 6401
2423.53 6277
2423.99 6361
2424.45 6408
2424.92 6107
2425.38 6211
2425.85 6547
2426.31 6423
2426.78 6260
2427.24 6763
2427.71 7241
2428.17 7361
2428.63 7450
2429.10 7725
2429.56 8125
2430.03 8453
2430.49 8417
2430.96 8302
2431.42 8435
2431.89 7708
2432.35 7329
2432.82 7107
2433.28 6853
2433.75 6769
2434.21 6353
2434.68 6086
2435.14 6055
2435.61 6148
2436.07 5919
2436.54 5983
2437.01 6123
2437.47 6158
2437.94 6179
2438.40 6357
2438.87 6574
2439.33 6904
2439.80 6946
2440.26 6930
2440.73 7052
2441.20 7413
2441.66 7824
2442.13 8045
2442.59 8596
2443.06 8379
2443.53 8857
2443.99 8682
2444.46 8437
2444.92 7766
2445.39 7372
2445.86 7501
2446.32 7056
2446.79 6813
2447.26 6292
2447.72 6224
2448.19 5943
2448.66 6086
2449.12 5718
2449.59 5650
2450.05 5399
2450.52 5597
2450.99 5684
2451.46 5554
2451.92 5635
2452.39 5733
2452.86 5726
2453.32 5363
2453.79 5623
2454.26 5714
2454.72 5459
2455.19 5978
2455.66 6022
2456.13 6028
2456.59 5870
2457.06 5521
2457.53 5759
2458.00 5778
2458.46 5715
2458.93 5531
2459.40 5683
2459.87 5914
2460.33 5787
2460.80 5446
2461.27 5698
2461.74 5771
2462.20 5616
2462.67 5217
2463.14 5660
2463.61 5836
2464.08 5764
2464.54 5958
2465.01 5889
2465.48 5852
2465.95 5851
2466.42 5983
2466.88 6257
2467.35 6165
2467.82 6156
2468.29 6367
2468.76 6305
2469.23 6226
2469.70 6455
2470.16 6263
2470.63 6265
2471.10 6310
2471.57 6495
2472.04 6543
2472.51 6169
2472.98 6202
2473.44 6496
2473.91 6174
2474.38 6122
2474.85 5967
2475.32 5797
2475.79 5753
2476.26 5725
2476.73 5778
2477.20 5556
2477.67 5819
2478.14 5610
2478.61 5550
2479.08 5598
2479.54 6058
2480.01 6432
2480.48 6306
2480.95 6635
2481.42 6520
2481.89 6665
2482.36 6661
2482.83 6924
2483.30 7047
2483.77 6949
2484.24 6586
2484.71 6494
2485.18 6485
2485.65 6193
2486.12 5622
2486.59 5879
2487.06 5771
2487.53 5711
2488.00 5833
2488.47 5713
2488.94 5648
2489.41 5571
2489.88 5521
2490.35 5631
2490.83 5649
2491.30 5604
2491.77 5482
2492.24 5500
2492.71 5558
2493.18 5555
2493.65 5621
2494.12 5576
2494.59 5789
2495.06 5836
2495.53 5702
2496.00 5775
2496.48 5604
2496.95 6024
2497.42 6007
2497.89 5904
2498.36 5928
2498.83 6089
2499.30 6413
2499.77 6089
2500.25 5834
2500.72 5941
2501.19 6086
2501.66 6056
2502.13 5707
2502.60 5811
2503.07 5785
2503.55 5671
2504.02 5538
2504.49 5591
2504.96 5651
2505.43 5689
2505.91 5618
2506.38 5618
2506.85 5808
2507.32 5650
2507.79 5834
2508.27 5857
2508.74 5950
2509.21 5902
2509.68 6145
2510.16 6236
2510.63 6608
2511.10 6803
2511.57 6631
2512.05 6749
2512.52 6771
2512.99 6691
2513.46 6638
2513.94 6843
2514.41 6675
2514.88 6628
2515.35 6610
2515.83 6455
2516.30 6729
2516.77 6834
2517.25 6447
2517.72 6160
2518.19 6324
2518.67 6370
2519.14 6145
2519.61 6191
2520.09 5865
2520.56 6074
2521.03 6000
2521.51 6016
2521.98 5945
2522.45 5937
2522.93 5708
2523.40 5530
2523.87 5648
2524.35 5570
2524.82 5653
2525.29 5393
2525.77 5389
2526.24 5391
2526.72 5824
2527.19 5833
2527.66 5921
2528.14 5872
2528.61 5788
2529.09 5615
2529.56 5563
2530.03 5884
2530.51 6083
2530.98 6053
2531.46 6060
2531.93 6081
2532.41 5980
2532.88 6170
2533.36 5960
2533.83 6061
2534.31 6224
2534.78 6393
2535.25 6320
2535.73 6302
2536.20 6389
2536.68 6199
2537.15 6408
2537.63 6261
2538.10 6181
2538.58 6053
2539.05 6030
2539.53 6134
2540.00 5949
2540.48 6035
2540.95 6177
2541.43 6356
2541.91 5881
2542.38 5976
2542.86 5985
2543.33 6256
2543.81 6037
2544.28 5755
2544.76 5897
2545.23 5979
2545.71 5825
2546.19 6243
2546.66 6319
2547.14 6464
2547.61 6498
2548.09 6802
2548.56 6918
2549.04 7281
2549.52 7207
2549.99 7454
2550.47 7513
2550.95 7714
2551.42 7912
2551.90 7555
2552.37 7366
2552.85 7551
2553.33 7568
2553.80 7797
2554.28 7993
2554.76 7692
2555.23 7822
2555.71 8094
2556.19 8526
2556.66 8339
2557.14 8568
2557.62 8797
2558.09 8819
2558.57 9100
2559.05 8812
2559.52 8970
2560.00 8404
2560.48 7995
2560.96 7984
2561.43 7615
2561.91 7349
2562.39 7018
2562.86 6909
2563.34 6759
2563.82 6714
2564.30 6740
2564.77 6773
2565.25 6822
2565.73 6547
2566.21 6755
2566.68 6805
2567.16 6592
2567.64 6308
2568.12 6296
2568.60 6155
2569.07 6287
2569.55 6259
2570.03 6178
2570.51 6088
2570.99 5923
2571.46 5824
2571.94 5823
2572.42 6039
2572.90 5859
2573.38 6113
2573.85 5930
2574.33 5986
2574.81 5742
2575.29 5727
2575.77 5740
2576.25 5911
2576.73 5931
2577.20 5877
2577.68 5728
2578.16 5855
2578.64 5711
2579.12 5557
2579.60 5772
2580.08 5919
2580.56 5747
2581.04 6154
2581.51 5910
2581.99 5924
2582.47 5797
2582.95 6120
2583.43 5827
2583.91 5669
2584.39 5611
2584.87 5792
2585.35 5986
2585.83 5838
2586.31 5891
2586.79 5954
2587.27 6151
2587.75 6017
2588.23 5774
2588.71 6045
2589.18 5898
2589.66 6066
2590.14 5965
2590.62 5952
2591.10 5787
2591.58 5762
2592.06 6171
2592.54 6156
2593.02 5984
2593.50 6022
2593.98 6265
2594.47 6265
2594.95 6478
2595.43 6409
2595.91 6382
2596.39 6870
2596.87 7022
2597.35 7058
2597.83 6878
2598.31 7073
2598.79 7407
2599.27 7092
2599.75 7135
2600.23 7132
2600.71 7024
2601.19 6919
2601.67 6169
2602.16 6281
2602.64 6518
2603.12 6222
2603.60 6294
2604.08 6272
2604.56 6194
2605.04 6178
2605.52 6077
2606.00 5957
2606.49 5909
2606.97 5872
2607.45 6051
2607.93 5779
2608.41 6097
2608.89 6061
2609.37 6349
2609.86 6761
2610.34 6644
2610.82 6832
2611.30 7138
2611.78 7145
2612.27 7314
2612.75 7457
2613.23 7560
2613.71 7536
2614.19 7514
2614.68 7483
2615.16 7056
2615.64 7010
2616.12 6741
2616.60 6715
2617.09 6659
2617.57 6159
2618.05 6225
2618.53 6158
2619.02 5933
2619.50 5994
2619.98 5561
2620.46 5598
2620.95 5642
2621.43 5866
2621.91 5875
2622.40 5744
2622.88 5668
2623.36 5799
2623.84 5931
2624.33 5768
2624.81 5961
2625.29 5939
2625.78 6354
2626.26 6207
2626.74 6333
2627.23 6436
2627.71 6336
2628.19 6694
2628.68 6826
2629.16 6582
2629.64 6245
2630.13 6469
2630.61 6271
2631.09 6337
2631.58 6316
2632.06 6351
2632.54 6022
2633.03 6301
2633.51 6228
2634.00 6220
2634.48 6312
2634.96 6223
2635.45 5878
2635.93 6078
2636.42 5929
2636.90 6223
2637.38 6074
2637.87 5756
2638.35 5973
2638.84 6225
2639.32 6216
2639.81 6122
2640.29 5855
2640.78 5842
2641.26 5846
2641.74 5841
2642.23 5884
2642.71 6003
2643.20 6018
2643.68 5849
2644.17 6210
2644.65 6363
2645.14 6338
2645.62 6148
2646.11 5845
2646.59 6035
2647.08 6001
2647.56 5913
2648.05 6222
2648.53 6302
2649.02 6264
2649.50 5804
2649.99 5916
2650.48 6074
2650.96 6316
2651.45 6356
2651.93 6257
2652.42 5874
2652.90 6060
2653.39 6132
2653.87 5982
2654.36 5911
2654.85 6100
2655.33 5751
2655.82 5836
2656.30 5860
2656.79 5959
2657.28 6076
2657.76 5474
2658.25 5570
2658.73 5590
2659.22 5692
2659.71 5740
2660.19 5803
2660.68 5723
2661.17 5311
2661.65 5619
2662.14 5911
2662.62 5562
2663.11 5580
2663.60 5857
2664.08 5979
2664.57 5973
2665.06 5796
2665.55 5692
2666.03 6245
2666.52 6234
2667.01 6258
2667.49 5897
2667.98 6349
2668.47 6532
2668.95 6376
2669.44 6004
2669.93 6102
2670.42 5912
2670.90 5963
2671.39 5821
2671.88 5638
2672.36 5874
2672.85 6235
2673.34 6139
2673.83 6020
2674.31 5905
2674.80 6274
2675.29 6245
2675.78 6195
2676.27 6871
2676.75 6785
2677.24 6980
2677.73 7254
2678.22 7250
2678.71 7228
2679.19 7379
2679.68 7564
2680.17 7372
2680.66 7488
2681.15 7151
2681.63 7274
2682.12 7627
2682.61 7727
2683.10 7860
2683.59 8134
2684.08 8092
2684.56 8322
2685.05 8309
2685.54 9014
2686.03 9233
2686.52 8919
2687.01 8633
2687.50 8664
2687.99 8688
2688.47 8595
2688.96 8125
2689.45 7877
2689.94 7481
2690.43 7147
2690.92 6872
2691.41 6487
2691.90 6320
2692.39 6002
2692.88 6164
2693.37 5960
2693.85 5918
2694.34 5862
2694.83 6136
2695.32 5955
2695.81 5949
2696.30 6198
2696.79 6228
2697.28 6349
2697.77 6483
2698.26 6467
2698.75 6732
2699.24 6442
2699.73 6198
2700.22 6059
2700.71 6461
2701.20 6757
2701.69 6633
2702.18 6825
2702.67 6892
2703.16 6741
2703.65 6827
2704.14 6682
2704.63 6750
2705.12 6719
2705.61 6963
2706.10 6942
2706.59 6709
2707.08 6645
2707.58 6431
2708.07 6504
2708.56 6642
2709.05 6508
2709.54 6600
2710.03 6416
2710.52 6237
2711.01 6244
2711.50 6033
2711.99 6255
2712.48 6186
2712.98 6334
2713.47 6140
2713.96 6102
2714.45 5914
2714.94 5867
2715.43 6028
2715.92 6073
2716.41 5690
2716.91 5935
2717.40 5971
2717.89 5965
2718.38 6242
2718.87 6169
2719.36 6123
2719.86 5936
2720.35 5831
2720.84 5960
2721.33 6071
2721.82 6246
2722.31 6272
2722.81 6658
2723.30 7015
2723.79 6532
2724.28 6498
2724.77 6768
2725.27 6570
2725.76 6667
2726.25 6875
2726.74 6431
2727.24 6428
2727.73 6673
2728.22 6482
2728.71 6099
2729.21 6125
2729.70 5985
2730.19 5828
2730.68 5858
2731.18 6079
2731.67 5835
2732.16 5424
2732.66 5591
2733.15 5827
2733.64 6041
2734.13 5820
2734.63 6006
2735.12 5894
2735.61 5912
2736.11 6452
2736.60 6062
2737.09 5987
2737.59 6224
2738.08 6306
2738.57 6224
2739.07 6154
2739.56 6025
2740.05 6010
2740.55 6002
2741.04 6227
2741.54 6201
2742.03 6079
2742.52 5905
2743.02 5932
2743.51 6139
2744.00 5871
2744.50 6064
2744.99 6175
2745.49 5864
2745.98 6082
2746.47 5890
2746.97 5853
2747.46 5828
2747.96 5869
2748.45 5836
2748.95 5960
2749.44 5819
2749.93 5584
2750.43 5699
2750.92 5696
2751.42 5816
2751.91 6071
2752.41 6012
2752.90 5999
2753.40 6101
2753.89 6043
2754.39 6292
2754.88 6208
2755.38 6139
2755.87 6526
2756.37 6665
2756.86 6656
2757.36 6691
2757.85 6687
2758.35 7137
2758.84 6892
2759.34 6597
2759.83 6771
2760.33 6479
2760.82 6243
2761.32 6334
2761.81 6294
2762.31 6319
2762.81 6276
2763.30 6172
2763.80 5976
2764.29 5952
2764.79 5996
2765.28 6255
2765.78 6314
2766.28 5863
2766.77 5880
2767.27 6049
2767.76 5951
2768.26 6351
2768.76 6192
2769.25 6426
2769.75 6087
2770.25 6124
2770.74 6099
2771.24 6038
2771.73 6219
2772.23 5863
2772.73 5768
2773.22 5950
2773.72 5927
2774.22 6050
2774.71 6377
2775.21 6312
2775.71 6651
2776.20 6473
2776.70 6657
2777.20 6866
2777.69 6938
2778.19 6997
2778.69 7000
2779.19 6612
2779.68 6768
2780.18 6634
2780.68 6761
2781.17 6746
2781.67 6852
2782.17 6704
2782.67 6666
2783.16 6566
2783.66 6646
2784.16 6686
2784.66 6571
2785.15 6469
2785.65 6643
2786.15 6520
2786.65 6635
2787.15 6841
2787.64 6894
2788.14 6833
2788.64 6630
2789.14 6812
2789.63 6798
2790.13 6814
2790.63 6378
2791.13 6726
2791.63 6499
2792.13 6693
2792.62 6549
2793.12 6544
2793.62 6609
2794.12 6590
2794.62 6786
2795.12 6818
2795.61 6881
2796.11 6922
2796.61 7150
2797.11 7518
2797.61 7629
2798.11 8383
2798.61 8307
2799.11 8835
2799.60 9213
2800.10 9206
2800.60 9427
2801.10 8853
2801.60 9026
2802.10 8717
2802.60 8612
2803.10 8177
2803.60 7676
2804.10 7242
2804.60 7440
2805.10 7148
2805.59 7426
2806.09 7397
2806.59 7049
2807.09 7422
2807.59 7799
2808.09 7823
2808.59 8507
2809.09 8988
2809.59 9338
2810.09 9240
2810.59 9750
2811.09 10444
2811.59 10418
2812.09 10385
2812.59 10279
2813.09 10268
2813.59 10198
2814.09 9512
2814.59 9024
2815.09 8469
2815.59 8452
2816.09 7928
2816.59 7761
2817.09 7672
2817.59 7518
2818.09 7092
2818.60 7166
2819.10 7676
2819.60 7736
2820.10 7667
2820.60 7891
2821.10 8156
2821.60 8420
2822.10 8572
2822.60 8523
2823.10 8423
2823.60 8214
2824.10 8140
2824.61 8656
2825.11 8576
2825.61 8179
2826.11 8212
2826.61 8172
2827.11 8352
2827.61 8461
2828.12 8263
2828.62 8155
2829.12 8094
2829.62 7717
2830.12 7849
2830.62 7784
2831.12 7143
2831.63 7015
2832.13 7125
2832.63 6952
2833.13 7170
2833.63 7118
2834.14 7356
2834.64 7547
2835.14 7888
2835.64 7410
2836.14 7680
2836.65 7843
2837.15 7652
2837.65 7830
2838.15 7513
2838.66 7273
2839.16 7744
2839.66 7531
2840.16 7095
2840.67 6622
2841.17 7014
2841.67 6627
2842.17 6641
2842.68 6592
2843.18 6314
2843.68 6206
2844.18 6140
2844.69 6328
2845.19 6319
2845.69 6310
2846.20 6675
2846.70 6821
2847.20 6537
2847.71 6775
2848.21 6666
2848.71 6780
2849.22 6936
2849.72 6849
2850.22 7070
2850.73 6909
2851.23 6892
2851.73 6670
2852.24 7002
2852.74 6870
2853.24 6808
2853.75 6603
2854.25 6560
2854.75 6481
2855.26 6620
2855.76 6654
2856.27 6637
2856.77 6820
2857.27 6424
2857.78 6742
2858.28 6756
2858.79 6825
2859.29 6853
2859.80 6661
2860.30 6959
2860.80 6963
2861.31 7090
2861.81 7109
2862.32 7024
2862.82 6819
2863.33 7042
2863.83 7005
2864.34 6822
2864.84 6913
2865.34 6790
2865.85 6756
2866.35 6715
2866.86 6458
2867.36 6271
2867.87 6405
2868.37 6215
2868.88 6026
2869.38 5949
2869.89 5682
2870.39 6028
2870.90 5792
2871.41 5846
2871.91 6112
2872.42 6001
2872.92 6003
2873.43 6300
2873.93 6140
2874.44 6124
2874.94 6082
2875.45 6069
2875.95 6177
2876.46 6272
2876.97 6561
2877.47 6257
2877.98 6614
2878.48 6722
2878.99 6730
2879.50 6545
2880.00 6772
2880.51 6657
2881.01 6764
2881.52 6647
2882.03 6743
2882.53 7141
2883.04 6859
2883.54 6630
2884.05 6821
2884.56 6659
2885.06 6621
2885.57 6799
2886.08 7007
2886.58 7401
2887.09 7618
2887.60 7966
2888.10 8032
2888.61 8302
2889.12 8772
2889.62 9283
2890.13 9175
2890.64 9348
2891.15 9480
2891.65 9699
2892.16 9269
2892.67 8675
2893.17 8562
2893.68 8282
2894.19 7790
2894.70 7677
2895.20 7522
2895.71 7262
2896.22 6995
2896.73 6642
2897.23 6728
2897.74 6890
2898.25 6891
2898.76 7001
2899.26 6864
2899.77 7030
2900.28 7082
2900.79 6732
2901.29 6983
2901.80 6937
2902.31 6861
2902.82 7030
2903.33 7010
2903.83 7307
2904.34 7422
2904.85 7162
2905.36 7524
2905.87 7914
2906.38 7598
2906.88 7120
2907.39 7619
2907.90 7668
2908.41 7335
2908.92 7785
2909.43 7768
2909.94 7850
2910.44 7850
2910.95 7599
2911.46 7383
2911.97 6794
2912.48 6794
2912.99 7163
2913.50 6759
2914.01 6891
2914.52 6910
2915.02 6963
2915.53 7165
2916.04 7129
2916.55 7263
2917.06 7067
2917.57 6992
2918.08 7169
2918.59 7081
2919.10 6877
2919.61 7178
2920.12 6801
2920.63 6961
2921.14 6899
2921.65 6783
2922.16 6643
2922.67 6569
2923.18 6885
2923.69 6759
2924.20 7018
2924.71 7437
2925.22 7493
2925.73 7707
2926.24 8459
2926.75 8674
2927.26 9458
2927.77 9855
2928.28 9788
2928.79 10086
2929.30 10054
2929.81 9701
2930.32 9601
2930.83 9302
2931.34 9026
2931.85 8352
2932.36 7820
2932.87 7413
2933.38 7141
2933.89 6613
2934.40 6635
2934.91 6386
2935.42 6070
2935.94 6370
2936.45 6352
2936.96 6642
2937.47 6470
2937.98 6471
2938.49 6624
2939.00 6666
2939.51 6521
2940.02 6588
2940.54 7039
2941.05 7028
2941.56 6835
2942.07 6773
2942.58 6567
2943.09 6591
2943.61 6941
2944.12 7031
2944.63 6691
2945.14 6771
2945.65 6907
2946.16 7180
2946.68 7192
2947.19 7791
2947.70 7644
2948.21 7772
2948.72 7747
2949.24 7980
2949.75 8708
2950.26 8394
2950.77 8123
2951.28 7896
2951.80 7915
2952.31 7661
2952.82 7508
2953.33 7309
2953.85 7104
2954.36 6940
2954.87 7232
2955.38 6656
2955.90 6269
2956.41 6491
2956.92 6541
2957.43 6628
2957.95 6726
2958.46 6514
2958.97 6450
2959.49 6647
2960.00 6488
2960.51 6323
2961.03 6473
2961.54 6344
2962.05 6746
2962.57 6848
2963.08 6815
2963.59 7066
2964.11 7042
2964.62 7077
2965.13 7263
2965.65 7268
2966.16 7149
2966.67 7205
2967.19 6826
2967.70 6771
2968.21 6971
2968.73 6861
2969.24 7058
2969.76 6605
2970.27 6333
2970.78 6380
2971.30 6204
2971.81 6032
2972.33 6015
2972.84 5928
2973.35 6252
2973.87 6285
2974.38 6525
2974.90 6694
2975.41 6365
2975.92 6149
2976.44 6599
2976.95 6672
2977.47 6453
2977.98 6313
2978.50 6248
2979.01 6207
2979.53 6425
2980.04 6309
2980.56 6368
2981.07 6389
2981.59 6581
2982.10 6631
2982.62 6845
2983.13 6784
2983.65 6491
2984.16 6974
2984.68 7046
2985.19 6913
2985.71 6831
2986.22 6789
2986.74 6936
2987.25 6958
2987.77 6855
2988.28 6932
2988.80 7032
2989.31 7067
2989.83 7158
2990.35 6851
2990.86 6998
2991.38 7348
2991.89 7326
2992.41 7344
2992.92 7058
2993.44 7272
2993.96 7059
2994.47 7154
2994.99 7382
2995.50 7771
2996.02 7910
2996.54 7829
2997.05 7816
2997.57 8111
2998.09 8094
2998.60 8462
2999.12 8462
2999.64 9081
3000.15 9539
3000.67 9387
3001.18 9760
3001.70 9652
3002.22 9547
3002.73 9490
3003.25 8779
3003.77 8934
3004.29 8577
3004.80 8203
3005.32 8088
3005.84 7636
3006.35 7737
3006.87 7373
3007.39 7312
3007.90 7166
3008.42 7159
3008.94 7045
3009.46 7014
3009.97 6977
3010.49 7161
3011.01 7165
3011.53 6887
3012.04 6985
3012.56 7438
3013.08 7557
3013.60 7137
3014.11 7094
3014.63 7345
3015.15 7259
3015.67 7246
3016.18 7196
3016.70 7343
3017.22 7260
3017.74 7883
3018.26 8050
3018.77 7977
3019.29 7691
3019.81 7809
3020.33 7875
3020.85 7702
3021.37 7323
3021.88 7936
3022.40 7799
3022.92 7550
3023.44 7601
3023.96 7500
3024.48 7626
3025.00 7765
3025.51 7660
3026.03 7989
3026.55 7860
3027.07 7871
3027.59 7766
3028.11 7780
3028.63 7465
3029.15 7676
3029.67 7734
3030.18 7442
3030.70 7381
3031.22 7049
3031.74 7535
3032.26 7552
3032.78 7474
3033.30 7386
3033.82 7381
3034.34 7795
3034.86 7850
3035.38 8143
3035.90 8899
3036.42 9351
3036.94 9559
3037.46 9943
3037.98 10537
3038.50 10682
3039.02 10864
3039.54 11418
3040.06 10707
3040.58 10456
3041.10 10392
3041.62 9870
3042.14 9549
3042.66 9335
3043.18 8698
3043.70 7906
3044.22 7716
3044.74 7927
3045.26 7705
3045.78 7403
3046.30 7278
3046.82 7130
3047.34 6939
3047.86 7056
3048.38 7322
3048.90 7263
3049.42 7277
3049.94 7053
3050.46 7001
3050.98 7355
3051.50 7779
3052.03 7924
3052.55 7664
3053.07 7897
3053.59 8206
3054.11 8181
3054.63 8001
3055.15 8075
3055.67 7909
3056.19 7763
3056.72 7808
3057.24 7687
3057.76 7810
3058.28 7716
3058.80 7304
3059.32 7338
3059.84 7164
3060.37 7160
3060.89 7252
3061.41 6992
3061.93 7058
3062.45 7081
3062.98 6778
3063.50 6816
3064.02 6916
3064.54 7144
3065.06 6975
3065.59 7025
3066.11 6971
3066.63 6863
3067.15 7351
3067.67 7427
3068.20 7343
3068.72 7221
3069.24 7093
3069.76 7315
3070.29 7254
3070.81 7407
3071.33 7264
3071.85 7066
3072.38 7387
3072.90 7278
3073.42 7337
3073.95 7199
3074.47 7280
3074.99 7581
3075.51 7495
3076.04 7594
3076.56 7565
3077.08 7412
3077.61 7753
3078.13 7793
3078.65 7744
3079.18 7995
3079.70 8025
3080.22 8294
3080.75 8127
3081.27 7676
3081.79 7700
3082.32 7862
3082.84 7482
3083.36 7636
3083.89 7806
3084.41 7627
3084.93 7672
3085.46 7696
3085.98 7129
3086.51 7089
3087.03 7068
3087.55 7053
3088.08 6901
3088.60 7192
3089.13 7075
3089.65 7104
3090.17 6979
3090.70 6878
3091.22 7470
3091.75 7268
3092.27 7201
3092.80 7285
3093.32 7300
3093.85 7396
3094.37 7279
3094.89 7175
3095.42 7051
3095.94 6842
3096.47 7206
3096.99 7202
3097.52 6953
3098.04 7545
3098.57 7501
3099.09 7611
3099.62 7539
3100.14 7219
3100.67 7558
3101.19 7803
3101.72 7828
3102.24 8158
3102.77 8892
3103.29 8809
3103.82 9151
3104.34 9571
3104.87 9781
3105.40 10345
3105.92 10787
3106.45 10778
3106.97 11039
3107.50 10533
3108.02 10077
3108.55 9784
3109.08 9227
3109.60 8800
3110.13 8418
3110.65 8384
3111.18 7933
3111.70 7698
3112.23 7773
3112.76 8006
3113.28 7827
3113.81 7661
3114.34 7907
3114.86 8074
3115.39 7874
3115.91 7788
3116.44 7518
3116.97 7341
3117.49 7213
3118.02 6908
3118.55 7244
3119.07 6973
3119.60 6638
3120.13 6844
3120.65 7122
3121.18 6687
3121.71 6532
3122.23 6655
3122.76 6672
3123.29 6553
3123.82 6631
3124.34 6472
3124.87 6761
3125.40 7056
3125.92 7033
3126.45 6877
3126.98 6633
3127.51 6702
3128.03 6851
3128.56 6651
3129.09 6961
3129.62 6998
3130.14 6733
3130.67 6804
3131.20 6626
3131.73 6724
3132.25 6691
3132.78 6728
3133.31 6642
3133.84 6269
3134.37 6153
3134.89 6374
3135.42 6452
3135.95 6563
3136.48 6336
3137.01 6262
3137.53 6233
3138.06 6116
3138.59 6128
3139.12 6401
3139.65 6445
3140.18 6239
3140.70 6302
3141.23 6531
3141.76 6399
3142.29 6212
3142.82 6187
3143.35 6051
3143.88 6316
3144.40 6229
3144.93 6263
3145.46 6621
3145.99 6487
3146.52 6291
3147.05 6362
3147.58 6271
3148.11 6352
3148.64 6324
3149.17 6400
3149.70 6669
3150.22 6924
3150.75 7000
3151.28 6856
3151.81 7316
3152.34 7319
3152.87 6906
3153.40 6987
3153.93 6885
3154.46 6792
3154.99 6715
3155.52 6681
3156.05 6421
3156.58 6314
3157.11 6562
3157.64 6479
3158.17 6431
3158.70 6322
3159.23 6361
3159.76 6457
3160.29 6339
3160.82 6256
3161.35 6307
3161.88 6797
3162.41 6564
3162.94 6698
3163.47 6778
3164.00 6762
3164.53 6495
3165.06 6500
3165.59 6697
3166.12 6604
3166.65 6479
3167.18 6653
3167.72 6771
3168.25 6810
3168.78 6734
3169.31 6737
3169.84 6713
3170.37 6954
3170.90 7334
3171.43 7402
3171.96 7097
3172.49 7105
3173.03 6787
3173.56 6502
3174.09 6679
3174.62 6797
3175.15 6156
3175.68 6028
3176.21 6197
3176.74 6086
3177.28 6036
3177.81 5795
3178.34 6172
3178.87 5912
3179.40 5978
3179.93 6054
3180.47 6222
3181.00 6486
3181.53 6063
3182.06 6381
3182.59 6570
3183.13 6549
3183.66 6463
3184.19 6591
3184.72 6470
3185.25 6807
3185.79 6629
3186.32 6649
3186.85 6587
3187.38 6745
3187.92 6503
3188.45 6491
3188.98 6278
3189.51 6378
3190.05 6257
3190.58 6539
3191.11 6753
3191.64 6310
3192.18 6153
3192.71 6429
3193.24 6276
3193.78 6454
3194.31 6251
3194.84 6000
3195.38 6178
3195.91 5995
3196.44 5867
3196.97 6053
3197.51 6217
3198.04 6440
3198.57 6409
3199.11 6429
3199.64 6426
3200.17 6344
3200.71 6693
3201.24 7047
3201.78 6867
3202.31 6964
3202.84 7217
3203.38 7286
3203.91 7177
3204.44 7119
3204.98 7122
3205.51 7394
3206.05 7470
3206.58 7710
3207.11 7567
3207.65 7546
3208.18 7423
3208.72 7340
3209.25 6819
3209.78 6793
3210.32 6974
3210.85 6981
3211.39 6881
3211.92 6973
3212.46 7063
3212.99 7073
3213.53 7317
3214.06 7185
3214.59 7425
3215.13 7263
3215.66 7366
3216.20 7243
3216.73 7281
3217.27 6920
3217.80 7008
3218.34 6646
3218.87 6595
3219.41 6542
3219.94 6694
3220.48 6572
3221.01 6554
3221.55 6658
3222.08 6766
3222.62 6719
3223.16 6410
3223.69 6615
3224.23 6838
3224.76 6868
3225.30 7006
3225.83 7219
3226.37 7209
3226.90 7019
3227.44 7238
3227.98 7248
3228.51 7323
3229.05 7318
3229.58 7399
3230.12 7577
3230.66 7445
3231.19 6957
3231.73 6880
3232.26 6866
3232.80 6602
3233.34 6546
3233.87 6679
3234.41 6441
3234.95 6531
3235.48 6638
3236.02 6549
3236.55 6766
3237.09 6709
3237.63 6734
3238.16 6647
3238.70 6769
3239.24 6562
3239.77 6726
3240.31 6916
3240.85 7252
3241.38 6789
3241.92 6812
3242.46 6946
3243.00 6814
3243.53 6739
3244.07 6808
3244.61 6829
3245.14 6864
3245.68 6551
3246.22 6624
3246.76 6584
3247.29 6562
3247.83 6225
3248.37 6393
3248.91 6149
3249.44 6477
3249.98 6290
3250.52 6482
3251.06 6757
3251.59 6527
3252.13 6562
3252.67 6551
3253.21 6602
3253.75 6996
3254.28 6783
3254.82 6892
3255.36 6949
3255.90 7220
3256.44 6867
3256.97 6987
3257.51 7161
3258.05 6826
3258.59 7129
3259.13 6926
3259.67 6897
3260.20 7466
3260.74 7575
3261.28 7714
3261.82 7688
3262.36 7783
3262.90 8354
3263.44 8402
3263.97 8300
3264.51 8760
3265.05 8764
3265.59 8697
3266.13 8273
3266.67 7922
3267.21 8074
3267.75 7993
3268.29 8149
3268.83 8105
3269.36 8031
3269.90 7979
3270.44 7841
3270.98 7865
3271.52 7964
3272.06 7939
3272.60 7660
3273.14 7520
3273.68 7417
3274.22 7453
3274.76 7322
3275.30 7150
3275.84 7265
3276.38 7176
3276.92 7348
3277.46 6871
3278.00 7207
3278.54 7349
3279.08 7699
3279.62 7635
3280.16 7709
3280.70 8071
3281.24 8150
3281.78 7942
3282.32 7579
3282.86 7630
3283.40 8003
3283.94 7985
3284.48 7773
3285.02 7973
3285.56 7701
3286.10 7627
3286.64 7687
3287.18 7506
3287.72 7345
3288.26 7564
3288.81 7714
3289.35 7992
3289.89 7892
3290.43 7756
3290.97 7775
3291.51 8075
3292.05 8064
3292.59 7906
3293.13 7832
3293.67 8158
3294.22 8192
3294.76 8525
3295.30 9125
3295.84 9585
3296.38 9825
3296.92 10559
3297.46 10967
3298.01 10899
3298.55 10979
3299.09 11045
3299.63 11060
3300.17 10865
3300.71 10891
3301.26 10897
3301.80 10200
3302.34 9906
3302.88 9865
3303.42 9396
3303.97 9113
3304.51 8963
3305.05 8555
3305.59 8733
3306.13 8443
3306.68 8255
3307.22 8244
3307.76 8120
3308.30 8741
3308.85 8358
3309.39 8326
3309.93 8667
3310.47 8982
3311.02 9121
3311.56 8760
3312.10 9030
3312.64 8787
3313.19 9079
3313.73 9290
3314.27 9325
3314.82 9295
3315.36 9049
3315.90 8943
3316.45 9271
3316.99 9214
3317.53 9494
3318.07 9226
3318.62 9520
3319.16 9411
3319.70 9431
3320.25 9734
3320.79 9685
3321.34 9831
3321.88 9834
3322.42 9984
3322.97 10032
3323.51 10091
3324.05 10598
3324.60 10572
3325.14 10645
3325.68 10722
3326.23 10778
3326.77 10593
3327.32 10512
3327.86 10256
3328.40 10503
3328.95 9707
3329.49 9935
3330.04 9829
3330.58 9609
3331.13 9815
3331.67 9146
3332.21 9474
3332.76 9548
3333.30 9657
3333.85 10603
3334.39 11757
3334.94 13105
3335.48 14682
3336.03 16811
3336.57 18589
3337.12 21206
3337.66 23194
3338.21 25291
3338.75 27052
3339.30 27894
3339.84 28469
3340.39 28217
3340.93 27390
3341.48 25544
3342.02 24006
3342.57 21701
3343.11 19275
3343.66 17202
3344.20 15174
3344.75 13287
3345.29 11807
3345.84 11124
3346.38 10269
3346.93 10049
3347.47 9354
3348.02 8657
3348.57 8694
3349.11 8905
3349.66 8744
3350.20 8795
3350.75 9302
3351.30 9633
3351.84 9929
3352.39 10044
3352.93 10520
3353.48 10766
3354.03 10842
3354.57 10906
3355.12 11227
3355.66 11498
3356.21 11266
3356.76 11232
3357.30 11111
3357.85 10624
3358.40 10610
3358.94 10183
3359.49 9385
3360.04 9313
3360.58 9341
3361.13 8898
3361.68 8823
3362.22 8422
3362.77 8624
3363.32 8387
3363.86 7833
3364.41 7551
3364.96 7893
3365.50 7905
3366.05 8100
3366.60 8048
3367.15 8420
3367.69 8148
3368.24 8197
3368.79 8538
3369.34 8532
3369.88 8620
3370.43 8342
3370.98 8113
3371.53 8174
3372.07 8471
3372.62 8515
3373.17 8884
3373.72 8711
3374.26 8612
3374.81 8834
3375.36 8909
3375.91 8689
3376.46 8866
3377.00 9001
3377.55 8892
3378.10 8856
3378.65 8736
3379.20 8749
3379.74 8454
3380.29 8198
3380.84 8193
3381.39 8086
3381.94 7930
3382.49 7900
3383.04 7605
3383.58 7743
3384.13 7612
3384.68 7818
3385.23 7738
3385.78 8255
3386.33 8238
3386.88 8005
3387.43 8488
3387.97 8525
3388.52 8110
3389.07 7843
3389.62 7870
3390.17 7438
3390.72 7263
3391.27 7078
3391.82 7144
3392.37 7142
3392.92 6930
3393.47 6964
3394.01 7103
3394.56 7000
3395.11 6957
3395.66 6875
3396.21 6811
3396.76 6934
3397.31 6913
3397.86 6677
3398.41 6600
3398.96 6456
3399.51 6408
3400.06 6219
3400.61 6022
3401.16 6398
3401.71 6227
3402.26 6132
3402.81 6145
3403.36 6054
3403.91 6229
3404.46 6178
3405.01 6008
3405.56 6000
3406.11 6058
3406.66 6148
3407.21 6100
3407.76 5922
3408.32 5856
3408.87 5985
3409.42 6073
3409.97 5799
3410.52 5822
3411.07 6078
3411.62 6047
3412.17 6360
3412.72 6386
3413.27 6274
3413.82 6380
3414.37 6590
3414.93 6588
3415.48 6593
3416.03 6457
3416.58 6520
3417.13 6504
3417.68 6502
3418.23 6278
3418.78 6453
3419.34 6787
3419.89 6539
3420.44 6234
3420.99 6017
3421.54 5905
3422.09 6016
3422.65 6055
3423.20 6010
3423.75 6067
3424.30 6223
3424.85 6063
3425.40 5919
3425.96 5861
3426.51 5813
3427.06 6102
3427.61 5840
3428.17 6135
3428.72 6092
3429.27 6015
3429.82 5893
3430.37 5841
3430.93 5973
3431.48 5751
3432.03 5611
3432.58 5715
3433.14 5713
3433.69 5758
3434.24 5807
3434.79 5958
3435.35 5756
3435.90 5989
3436.45 5947
3437.01 5896
3437.56 5968
3438.11 6031
3438.66 5693
3439.22 5644
3439.77 6182
3440.32 5959
3440.88 6019
3441.43 5924
3441.98 5923
3442.54 5971
3443.09 5815
3443.64 5963
3444.20 5854
3444.75 5823
3445.30 6130
3445.86 6055
3446.41 6041
3446.97 5824
3447.52 5907
3448.07 5751
3448.63 5609
3449.18 5785
3449.73 5859
3450.29 5798
3450.84 5691
3451.40 5884
3451.95 5614
3452.50 5528
3453.06 5748
3453.61 5694
3454.17 5709
3454.72 5665
3455.28 5767
3455.83 5640
3456.38 5629
3456.94 5672
3457.49 5877
3458.05 5700
3458.60 5836
3459.16 5817
3459.71 5626
3460.27 5782
3460.82 5789
3461.38 5744
3461.93 5790
3462.49 5692
3463.04 5409
3463.60 5647
3464.15 5733
3464.71 5969
3465.26 5748
3465.82 5947
3466.37 5997
3466.93 6115
3467.48 6378
3468.04 6064
3468.59 6111
3469.15 6029
3469.70 6043
3470.26 5946
3470.82 5975
3471.37 5946
3471.93 6322
3472.48 6273
3473.04 6425
3473.59 5967
3474.15 5917
3474.71 6130
3475.26 6191
3475.82 6305
3476.37 6272
3476.93 6036
3477.49 6058
3478.04 6298
3478.60 6230
3479.16 6221
3479.71 6268
3480.27 6016
3480.82 6179
3481.38 6425
3481.94 6342
3482.49 6661
3483.05 6658
3483.61 6260
3484.16 6561
3484.72 6574
3485.28 6499
3485.83 6651
3486.39 6456
3486.95 6486
3487.50 6443
3488.06 6272
3488.62 6552
3489.18 6655
3489.73 6547
3490.29 6589
3490.85 6947
3491.40 7145
3491.96 7256
3492.52 7558
3493.08 7745
3493.63 8186
3494.19 8689
3494.75 9129
3495.31 9049
3495.86 8905
3496.42 8929
3496.98 8702
3497.54 9081
3498.09 8716
3498.65 8877
3499.21 8807
3499.77 8863
3500.33 8990
3500.88 9233
3501.44 9263
3502.00 9798
3502.56 9807
3503.12 9979
3503.67 10373
3504.23 10813
3504.79 10455
3505.35 10826
3505.91 11249
3506.47 11304
3507.03 12286
3507.58 12463
3508.14 12253
3508.70 12273
3509.26 12461
3509.82 12467
3510.38 11719
3510.94 10912
3511.49 11025
3512.05 10277
3512.61 10080
3513.17 9341
3513.73 8528
3514.29 8024
3514.85 7576
3515.41 7554
3515.97 7319
3516.53 7064
3517.09 6788
3517.64 6723
3518.20 6370
3518.76 6801
3519.32 6669
3519.88 6497
3520.44 6556
3521.00 6621
3521.56 6815
3522.12 6753
3522.68 6821
3523.24 6601
3523.80 6782
3524.36 6892
3524.92 6852
3525.48 7008
3526.04 6791
3526.60 6550
3527.16 6552
3527.72 6579
3528.28 6425
3528.84 6670
3529.40 6704
3529.96 6658
3530.52 6317
3531.08 6221
3531.64 6309
3532.20 6244
3532.76 6371
3533.32 6024
3533.89 5815
3534.45 5990
3535.01 6446
3535.57 6196
3536.13 6205
3536.69 6301
3537.25 6275
3537.81 6366
3538.37 6691
3538.93 6650
3539.49 6914
3540.06 6819
3540.62 6762
3541.18 6798
3541.74 6815
3542.30 6904
3542.86 6778
3543.42 6640
3543.98 6722
3544.55 6426
3545.11 6295
3545.67 6347
3546.23 6526
3546.79 6608
3547.35 6667
3547.92 6486
3548.48 6425
3549.04 6216
3549.60 5940
3550.16 6176
3550.72 6288
3551.29 5955
3551.85 6154
3552.41 5981
3552.97 5837
3553.54 6010
3554.10 5849
3554.66 5699
3555.22 5937
3555.78 6078
3556.35 5996
3556.91 6116
3557.47 6149
3558.03 6283
3558.60 6250
3559.16 6112
3559.72 6057
3560.29 5878
3560.85 6028
3561.41 5863
3561.97 5868
3562.54 5874
3563.10 5847
3563.66 5660
3564.23 5972
3564.79 6067
3565.35 6115
3565.91 6079
3566.48 6019
3567.04 6137
3567.60 6000
3568.17 5784
3568.73 6003
3569.29 6056
3569.86 6032
3570.42 5917
3570.99 5742
3571.55 5643
3572.11 5851
3572.68 6011
3573.24 6063
3573.80 6081
3574.37 6208
3574.93 6045
3575.50 5988
3576.06 5982
3576.62 6306
3577.19 6468
3577.75 6387
3578.32 6247
3578.88 6254
3579.44 6137
3580.01 6207
3580.57 6009
3581.14 6225
3581.70 6125
3582.27 6158
3582.83 6290
3583.40 6306
3583.96 6278
3584.52 6159
3585.09 6114
3585.65 6002
3586.22 6268
3586.78 5853
3587.35 6133
3587.91 6222
3588.48 5760
3589.04 6167
3589.61 6316
3590.17 6175
3590.74 6090
3591.30 5842
3591.87 5832
3592.43 6090
3593.00 5802
3593.56 5758
3594.13 5848
3594.70 5825
3595.26 5757
3595.83 5841
3596.39 6101
3596.96 5870
3597.52 5841
3598.09 6031
3598.65 5860
3599.22 5823
3599.79 5874
3600.35 5882
3600.92 5917
3601.48 6147
3602.05 6219
3602.62 6062
3603.18 6020
3603.75 6267
3604.32 6345
3604.88 6403
3605.45 6277
3606.01 6230
3606.58 6436
3607.15 6103
3607.71 6189
3608.28 6489
3608.85 6233
3609.41 5958
3609.98 6101
3610.55 5924
3611.11 5748
3611.68 5868
3612.25 5444
3612.81 5341
3613.38 5442
3613.95 5536
3614.51 5922
3615.08 5911
3615.65 5797
3616.22 5883
3616.78 6215
3617.35 6721
3617.92 7301
3618.48 7615
3619.05 8246
3619.62 9398
3620.19 10012
3620.75 10912
3621.32 11233
3621.89 11136
3622.46 11312
3623.02 11300
3623.59 11033
3624.16 10721
3624.73 10021
3625.30 9264
3625.86 8588
3626.43 7925
3627.00 7472
3627.57 6970
3628.14 6654
3628.70 6345
3629.27 5951
3629.84 5585
3630.41 5631
3630.98 5653
3631.55 5569
3632.11 5510
3632.68 5686
3633.25 5691
3633.82 5706
3634.39 6004
3634.96 5742
3635.52 5820
3636.09 5658
3636.66 5563
3637.23 5408
3637.80 5464
3638.37 5610
3638.94 5632
3639.51 5452
3640.08 5313
3640.64 5267
3641.21 5523
3641.78 5571
3642.35 5560
3642.92 5814
3643.49 5822
3644.06 6006
3644.63 6094
3645.20 6088
3645.77 6083
3646.34 6134
3646.91 6198
3647.48 6311
3648.05 6373
3648.62 6217
3649.19 6251
3649.76 6252
3650.33 6132
3650.90 6093
3651.47 6375
3652.03 6549
3652.60 6352
3653.17 6360
3653.75 6315
3654.32 6364
3654.89 6377
3655.46 6132
3656.03 6150
3656.60 6065
3657.17 6320
3657.74 6536
3658.31 6469
3658.88 6505
3659.45 6391
3660.02 6489
3660.59 6753
3661.16 6709
3661.73 6754
3662.30 6440
3662.87 6460
3663.44 6424
3664.01 6259
3664.59 6220
3665.16 6020
3665.73 6044
3666.30 6094
3666.87 5899
3667.44 5887
3668.01 5972
3668.58 5823
3669.15 5529
3669.73 5601
3670.30 5782
3670.87 5757
3671.44 6116
3672.01 5969
3672.58 5584
3673.15 5650
3673.73 5821
3674.30 5997
3674.87 6114
3675.44 6238
3676.01 5759
3676.58 5744
3677.16 6262
3677.73 6428
3678.30 6140
3678.87 6189
3679.44 6237
3680.02 6387
3680.59 6253
3681.16 6137
3681.73 5833
3682.31 5836
3682.88 5883
3683.45 5929
3684.02 5663
3684.60 5454
3685.17 5564
3685.74 5776
3686.31 5467
3686.89 5827
3687.46 5703
3688.03 5708
3688.60 5745
3689.18 6039
3689.75 6297
3690.32 6085
3690.90 6297
3691.47 6412
3692.04 6715
3692.61 6580
3693.19 6693
3693.76 6478
3694.33 6534
3694.91 6390
3695.48 6467
3696.05 6582
3696.63 6657
3697.20 6137
3697.77 5834
3698.35 5726
3698.92 5880
3699.50 5501
3700.07 5514
3700.64 5723
3701.22 5594
3701.79 5372
3702.36 5388
3702.94 5332
3703.51 5396
3704.09 5311
3704.66 5652
3705.23 5507
3705.81 5503
3706.38 5850
3706.96 5789
3707.53 5704
3708.11 5700
3708.68 5848
3709.25 5486
3709.83 5509
3710.40 5625
3710.98 5585
3711.55 5700
3712.13 5664
3712.70 5661
3713.28 5872
3713.85 5800
3714.43 5899
3715.00 5725
3715.58 5951
3716.15 5909
3716.73 5681
3717.30 5736
3717.88 5813
3718.45 5704
3719.03 5560
3719.60 5422
3720.18 5725
3720.75 5812
3721.33 5701
3721.90 5516
3722.48 5467
3723.05 5989
3723.63 5878
3724.20 5745
3724.78 5699
3725.36 5482
3725.93 5441
3726.51 5366
3727.08 5589
3727.66 5632
3728.23 5496
3728.81 5449
3729.39 5696
3729.96 5492
3730.54 5538
3731.11 5465
3731.69 5796
3732.27 5987
3732.84 6297
3733.42 6478
3734.00 6643
3734.57 6744
3735.15 7236
3735.72 7685
3736.30 7755
3736.88 7379
3737.45 7510
3738.03 7589
3738.61 7478
3739.18 7385
3739.76 7106
3740.34 6759
3740.92 6363
3741.49 6470
3742.07 6352
3742.65 5884
3743.22 5982
3743.80 6010
3744.38 5920
3744.95 5741
3745.53 5861
3746.11 5922
3746.69 5863
3747.26 6060
3747.84 5808
3748.42 5760
3749.00 6024
3749.57 6215
3750.15 6014
3750.73 6127
3751.31 6087
3751.88 5806
3752.46 5939
3753.04 6006
3753.62 5965
3754.19 5990
3754.77 5617
3755.35 5831
3755.93 5552
3756.51 5842
3757.08 5626
3757.66 5531
3758.24 5768
3758.82 5857
3759.40 5846
3759.98 5997
3760.55 6097
3761.13 6349
3761.71 6515
3762.29 6572
3762.87 6490
3763.45 6431
3764.03 6316
3764.60 6519
3765.18 6841
3765.76 6364
3766.34 6338
3766.92 6374
3767.50 6316
3768.08 6174
3768.66 6100
3769.24 5979
3769.81 6092
3770.39 5989
3770.97 5898
3771.55 5675
3772.13 5719
3772.71 5846
3773.29 5910
3773.87 5825
3774.45 5946
3775.03 6046
3775.61 5795
3776.19 5949
3776.77 5987
3777.35 5945
3777.93 6360
3778.51 6333
3779.09 6178
3779.67 6005
3780.25 6138
3780.83 5889
3781.41 5648
3781.99 5806
3782.57 5767
3783.15 5590
3783.73 5509
3784.31 5580
3784.89 5471
3785.47 5521
3786.05 5656
3786.63 5569
3787.21 5450
3787.79 5393
3788.37 5508
3788.95 5620
3789.53 5706
3790.11 5699
3790.69 5836
3791.27 5794
3791.85 5788
3792.43 5483
3793.01 5731
3793.59 5874
3794.18 5715
3794.76 5726
3795.34 5730
3795.92 5555
3796.50 5616
3797.08 5360
3797.66 5507
3798.24 5459
3798.83 5500
3799.41 5349
3799.99 5337
3800.57 5400
3801.15 5351
3801.73 5272
3802.31 5353
3802.90 5294
3803.48 5241
3804.06 5310
3804.64 5523
3805.22 5604
3805.80 5498
3806.39 5383
3806.97 5427
3807.55 5794
3808.13 5860
3808.71 5783
3809.30 5918
3809.88 5745
3810.46 5700
3811.04 5792
3811.63 5932
3812.21 6116
3812.79 6121
3813.37 5968
3813.95 6059
3814.54 6061
3815.12 5731
3815.70 5772
3816.29 5848
3816.87 5795
3817.45 5838
3818.03 5657
3818.62 5458
3819.20 5593
3819.78 5647
3820.36 5733
3820.95 5535
3821.53 5339
3822.11 5690
3822.70 5215
3823.28 5490
3823.86 5489
3824.45 5396
3825.03 5572
3825.61 5545
3826.20 5520
3826.78 5483
3827.36 5245
3827.95 5566
3828.53 5218
3829.11 5249
3829.70 5550
3830.28 5482
3830.87 5338
3831.45 5537
3832.03 5658
3832.62 5532
3833.20 5560
3833.79 5662
3834.37 5641
3834.95 5752
3835.54 5751
3836.12 5685
3836.71 5557
3837.29 5664
3837.87 5777
3838.46 5796
3839.04 5896
3839.63 5895
3840.21 5708
3840.80 5792
3841.38 5601
3841.97 5444
3842.55 5481
3843.13 5439
3843.72 5623
3844.30 5663
3844.89 5598
3845.47 5501
3846.06 5792
3846.64 5698
3847.23 5723
3847.81 5784
3848.40 5685
3848.98 5523
3849.57 5671
3850.15 5608
3850.74 5553
3851.33 5532
3851.91 5477
3852.50 5707
3853.08 5835
3853.67 5848
3854.25 5592
3854.84 5548
3855.42 5931
3856.01 5792
3856.60 5754
3857.18 6007
3857.77 5980
3858.35 5950
3858.94 6149
3859.52 6379
3860.11 6339
3860.70 6573
3861.28 7244
3861.87 8114
3862.45 8252
3863.04 9161
3863.63 9937
3864.21 10773
3864.80 11528
3865.39 11789
3865.97 11917
3866.56 11707
3867.15 11235
3867.73 10997
3868.32 10480
3868.91 9634
3869.49 8779
3870.08 8562
3870.67 8217
3871.25 7483
3871.84 7184
3872.43 7015
3873.01 6586
3873.60 6201
3874.19 6473
3874.77 6464
3875.36 6495
3875.95 6180
3876.54 6106
3877.12 6264
3877.71 6223
3878.30 6385
3878.89 6148
3879.47 6103
3880.06 6033
3880.65 5814
3881.24 5825
3881.82 6067
3882.41 6194
3883.00 5798
3883.59 5926
3884.17 5489
3884.76 5656
3885.35 5867
3885.94 5874
3886.53 5733
3887.11 5701
3887.70 5590
3888.29 5518
3888.88 5673
3889.47 5868
3890.05 5907
3890.64 6016
3891.23 6086
3891.82 6008
3892.41 6344
3893.00 6470
3893.59 6669
3894.17 6794
3894.76 6949
3895.35 6877
3895.94 7058
3896.53 6972
3897.12 6915
3897.71 7170
3898.30 6947
3898.88 7435
3899.47 7439
3900.06 7199
3900.65 7196
3901.24 7033
3901.83 7132
3902.42 7215
3903.01 6992
3903.60 7097
3904.19 7096
3904.78 6830
3905.37 7026
3905.95 6752
3906.54 6597
3907.13 6380
3907.72 6337
3908.31 6140
3908.90 5863
3909.49 5531
3910.08 5680
3910.67 5583
3911.26 5546
3911.85 5441
3912.44 5366
3913.03 5513
3913.62 5332
3914.21 5341
3914.80 5648
3915.39 5702
3915.98 5468
3916.57 5405
3917.16 5326
3917.75 5399
3918.34 5122
3918.93 5227
3919.52 5255
3920.12 5399
3920.71 5412
3921.30 5415
3921.89 5470
3922.48 5377
3923.07 5221
3923.66 5105
3924.25 5345
3924.84 5373
3925.43 5567
3926.02 5276
3926.61 5172
3927.20 5467
3927.80 5493
3928.39 5275
3928.98 5182
3929.57 5321
3930.16 5235
3930.75 5295
3931.34 5317
3931.94 4925
3932.53 5128
3933.12 5241
3933.71 5409
3934.30 5243
3934.89 5171
3935.48 5286
3936.08 5218
3936.67 5231
3937.26 5102
3937.85 5178
3938.44 5286
3939.04 5154
3939.63 5209
3940.22 5322
3940.81 5550
3941.40 5916
3942.00 5598
3942.59 5297
3943.18 5448
3943.77 5299
3944.37 5327
3944.96 5283
3945.55 5380
3946.14 5455
3946.74 5172
3947.33 5221
3947.92 5375
3948.51 5371
3949.11 5442
3949.70 5248
3950.29 5071
3950.88 5100
3951.48 5009
3952.07 5043
3952.66 5013
3953.26 5154
3953.85 5141
3954.44 5094
3955.04 5275
3955.63 5162
3956.22 5094
3956.82 5049
3957.41 5101
3958.00 5070
3958.60 5123
3959.19 5226
3959.78 4950
3960.38 4970
3960.97 5088
3961.56 4998
3962.16 5107
3962.75 4944
3963.34 4943
3963.94 4934
3964.53 4902
3965.13 4930
3965.72 5322
3966.31 5235
3966.91 5175
3967.50 5258
3968.10 5507
3968.69 5981
3969.28 6019
3969.88 5923
3970.47 6066
3971.07 6150
3971.66 6350
3972.26 6198
3972.85 6149
3973.45 5754
3974.04 5811
3974.63 5578
3975.23 5503
3975.82 5539
3976.42 5358
3977.01 5349
3977.61 5440
3978.20 5035
3978.80 5159
3979.39 5109
3979.99 5200
3980.58 5109
3981.18 5026
3981.77 5135
3982.37 5230
3982.96 5348
3983.56 5286
3984.15 5263
3984.75 5483
3985.35 5365
3985.94 5190
3986.54 5283
3987.13 5347
3987.73 5359
3988.32 5345
3988.92 5409
3989.51 5331
3990.11 5087
3990.71 5235
3991.30 5373
3991.90 5337
3992.49 5408
3993.09 5396
3993.69 5447
3994.28 5354
3994.88 5206
3995.47 5428
3996.07 5423
3996.67 5566
3997.26 5638
3997.86 5598
3998.46 5514
3999.05 5692
3999.65 5513
4000.25 5470
4000.84 5549
4001.44 5579
4002.04 5461
4002.63 5554
4003.23 5518
4003.83 5578
4004.42 5789
4005.02 5557
4005.62 5572
4006.21 5968
4006.81 6047
4007.41 5731
4008.01 6139
4008.60 5999
4009.20 5839
4009.80 5753
4010.39 6010
4010.99 5985
4011.59 5884
4012.19 5879
4012.78 5890
4013.38 5802
4013.98 5991
4014.58 6077
4015.17 5858
4015.77 5896
4016.37 5961
4016.97 6222
4017.57 6593
4018.16 6602
4018.76 6647
4019.36 6756
4019.96 6968
4020.56 6973
4021.15 7061
4021.75 6966
4022.35 6895
4022.95 6625
4023.55 6433
4024.14 6346
4024.74 6056
4025.34 5907
4025.94 5796
4026.54 5697
4027.14 5835
4027.74 5790
4028.33 5860
4028.93 5676
4029.53 5547
4030.13 5615
4030.73 5868
4031.33 5678
4031.93 5619
4032.53 5623
4033.12 5704
4033.72 5916
4034.32 5867
4034.92 5801
4035.52 5766
4036.12 5588
4036.72 5464
4037.32 5621
4037.92 5300
4038.52 5254
4039.12 5291
4039.72 5241
4040.32 5228
4040.92 5252
4041.52 5381
4042.12 5534
4042.71 5396
4043.31 5141
4043.91 5064
4044.51 5184
4045.11 5267
4045.71 5290
4046.31 5217
4046.91 5352
4047.51 5159
4048.11 5158
4048.71 5224
4049.31 5348
4049.91 5456
4050.52 5440
4051.12 5208
4051.72 5437
4052.32 5490
4052.92 5524
4053.52 5579
4054.12 5377
4054.72 5562
4055.32 5564
4055.92 5214
4056.52 5526
4057.12 5634
4057.72 5506
4058.32 5592
4058.92 5359
4059.52 5461
4060.13 5690
4060.73 5521
4061.33 5258
4061.93 5436
4062.53 5332
4063.13 5327
4063.73 5086
4064.33 5168
4064.94 5065
4065.54 5151
4066.14 5017
4066.74 4934
4067.34 5465
4067.94 5442
4068.54 5024
4069.15 4971
4069.75 5030
4070.35 4982
4070.95 4895
4071.55 4901
4072.16 4920
4072.76 4885
4073.36 5080
4073.96 5043
4074.56 5057
4075.17 5138
4075.77 5134
4076.37 5165
4076.97 5290
4077.57 5155
4078.18 5327
4078.78 5139
4079.38 5138
4079.98 4939
4080.59 4997
4081.19 5117
4081.79 5047
4082.39 4997
4083.00 4874
4083.60 4885
4084.20 5051
4084.81 4918
4085.41 5050
4086.01 4949
4086.61 4793
4087.22 5002
4087.82 5077
4088.42 5031
4089.03 5083
4089.63 5219
4090.23 5276
4090.84 5104
4091.44 4985
4092.04 5295
4092.65 5427
4093.25 5466
4093.85 5628
4094.46 5525
4095.06 5829
4095.66 6194
4096.27 6551
4096.87 6505
4097.48 6807
4098.08 7332
4098.68 7425
4099.29 7620
4099.89 8104
4100.49 8181
4101.10 7540
4101.70 6994
4102.31 6818
4102.91 6368
4103.52 6173
4104.12 5829
4104.72 5707
4105.33 5405
4105.93 5060
4106.54 5166
4107.14 5288
4107.75 5114
4108.35 5316
4108.96 5403
4109.56 5098
4110.16 5259
4110.77 5211
4111.37 5418
4111.98 5334
4112.58 5662
4113.19 5643
4113.79 5896
4114.40 5689
4115.00 5679
4115.61 5915
4116.21 5858
4116.82 5695
4117.42 5638
4118.03 5545
4118.64 5387
4119.24 5161
4119.85 5044
4120.45 5251
4121.06 5394
4121.66 5184
4122.27 5033
4122.87 5141
4123.48 4949
4124.09 5208
4124.69 5090
4125.30 5091
4125.90 5197
4126.51 4933
4127.11 5109
4127.72 5155
4128.33 5373
4128.93 5392
4129.54 5270
4130.14 5394
4130.75 5296
4131.36 5304
4131.96 5147
4132.57 5272
4133.18 5064
4133.78 5245
4134.39 5543
4135.00 5363
4135.60 5327
4136.21 5492
4136.82 5477
4137.42 5430
4138.03 5483
4138.64 5368
4139.24 5388
4139.85 5242
4140.46 5326
4141.06 5327
4141.67 5164
4142.28 5112
4142.88 5289
4143.49 5500
4144.10 5440
4144.71 5327
4145.31 5350
4145.92 5301
4146.53 5405
4147.14 5369
4147.74 5296
4148.35 5313
4148.96 5337
4149.57 5112
4150.17 5285
4150.78 5096
4151.39 4930
4152.00 4836
4152.60 4772
4153.21 4807
4153.82 4773
4154.43 4753
4155.04 4727
4155.64 4751
4156.25 4609
4156.86 4714
4157.47 4940
4158.08 4827
4158.69 4552
4159.29 4585
4159.90 4752
4160.51 4646
4161.12 4666
4161.73 4677
4162.34 4710
4162.94 4662
4163.55 4642
4164.16 4564
4164.77 4630
4165.38 4694
4165.99 4609
4166.60 4798
4167.21 4549
4167.81 4790
4168.42 4822
4169.03 4842
4169.64 4914
4170.25 4740
4170.86 4754
4171.47 4960
4172.08 4865
4172.69 4973
4173.30 4845
4173.91 4992
4174.52 5002
4175.13 5020
4175.74 5009
4176.34 5164
4176.95 4659
4177.56 4950
4178.17 4757
4178.78 4850
4179.39 4864
4180.00 4740
4180.61 4846
4181.22 4914
4181.83 4859
4182.44 4700
4183.05 4781
4183.66 5061
4184.27 4894
4184.88 4789
4185.49 4884
4186.10 4944
4186.71 4772
4187.32 4824
4187.93 4779
4188.55 4741
4189.16 4783
4189.77 4824
4190.38 4813
4190.99 4774
4191.60 4959
4192.21 4789
4192.82 4664
4193.43 4813
4194.04 4991
4194.65 5157
4195.26 5244
4195.87 5199
4196.49 4954
4197.10 5215
4197.71 5263
4198.32 5332
4198.93 5518
4199.54 5351
4200.15 5202
4200.76 5450
4201.38 5329
4201.99 5331
4202.60 5206
4203.21 5220
4203.82 5135
4204.43 5114
4205.04 5007
4205.66 4954
4206.27 4841
4206.88 4898
4207.49 5067
4208.10 4949
4208.72 5023
4209.33 4783
4209.94 4810
4210.55 4916
4211.16 4859
4211.78 4976
4212.39 5127
4213.00 4932
4213.61 4983
4214.22 4853
4214.84 5030
4215.45 4969
4216.06 5105
4216.67 5092
4217.29 5031
4217.90 5210
4218.51 5115
4219.13 5048
4219.74 5255
4220.35 5494
4220.96 5434
4221.58 5660
4222.19 5892
4222.80 6023
4223.42 6240
4224.03 6475
4224.64 6832
4225.25 7133
4225.87 7317
4226.48 7612
4227.09 7308
4227.71 7513
4228.32 7558
4228.93 7697
4229.55 7527
4230.16 7273
4230.77 7239
4231.39 7461
4232.00 7399
4232.62 7224
4233.23 7486
4233.84 7104
4234.46 7196
4235.07 6987
4235.68 6825
4236.30 6705
4236.91 6772
4237.53 6454
4238.14 6488
4238.75 6636
4239.37 6290
4239.98 6187
4240.60 6119
4241.21 5974
4241.83 5940
4242.44 5739
4243.05 5814
4243.67 5705
4244.28 5736
4244.90 5412
4245.51 5099
4246.13 5224
4246.74 5174
4247.36 5207
4247.97 5246
4248.59 5146
4249.20 5415
4249.82 5362
4250.43 5211
4251.05 5229
4251.66 5451
4252.28 5523
4252.89 5340
4253.51 5260
4254.12 5367
4254.74 5209
4255.35 5074
4255.97 5299
4256.58 5362
4257.20 5213
4257.81 5072
4258.43 5163
4259.05 5326
4259.66 5403
4260.28 5459
4260.89 5170
4261.51 5421
4262.12 5371
4262.74 5472
4263.36 5574
4263.97 5423
4264.59 5448
4265.20 5334
4265.82 5187
4266.44 5223
4267.05 5436
4267.67 5498
4268.28 5250
4268.90 5335
4269.52 5760
4270.13 5695
4270.75 5570
4271.37 5538
4271.98 5364
4272.60 5519
4273.22 5653
4273.83 5587
4274.45 5492
4275.07 5443
4275.68 5363
4276.30 5064
4276.92 4909
4277.53 5004
4278.15 4992
4278.77 5081
4279.38 5051
4280.00 4864
4280.62 4873
4281.24 4983
4281.85 4923
4282.47 4691
4283.09 4495
4283.70 4705
4284.32 4742
4284.94 5014
4285.56 4661
4286.17 4715
4286.79 4638
4287.41 4737
4288.03 4677
4288.65 4878
4289.26 4770
4289.88 4629
4290.50 4773
4291.12 4776
4291.73 4838
4292.35 4886
4292.97 4838
4293.59 4874
4294.21 4965
4294.83 4943
4295.44 5035
4296.06 4970
4296.68 4717
4297.30 4821
4297.92 4766
4298.54 4860
4299.15 4990
4299.77 4676
4300.39 4782
4301.01 4819
4301.63 4906
4302.25 4926
4302.87 5019
4303.48 4809
4304.10 4829
4304.72 4875
4305.34 4868
4305.96 4514
4306.58 4913
4307.20 5233
4307.82 5188
4308.44 5382
4309.06 5143
4309.67 5099
4310.29 5147
4310.91 4881
4311.53 5069
4312.15 5152
4312.77 5378
4313.39 5493
4314.01 5455
4314.63 5370
4315.25 5313
4315.87 5158
4316.49 5483
4317.11 5376
4317.73 5089
4318.35 4960
4318.97 4931
4319.59 4978
4320.21 5045
4320.83 4797
4321.45 4689
4322.07 4819
4322.69 4515
4323.31 4647
4323.93 4725
4324.55 4659
4325.17 4773
4325.79 4756
4326.41 4909
4327.03 4954
4327.65 5016
4328.27 5059
4328.89 4961
4329.51 4948
4330.13 4900
4330.76 4778
4331.38 4965
4332.00 4892
4332.62 4853
4333.24 4892
4333.86 5059
4334.48 4636
4335.10 4785
4335.72 4801
4336.34 4724
4336.97 4652
4337.59 4812
4338.21 4941
4338.83 4672
4339.45 4656
4340.07 4779
4340.69 4848
4341.31 4902
4341.94 4999
4342.56 5141
4343.18 5134
4343.80 5291
4344.42 5168
4345.04 5065
4345.67 5272
4346.29 5095
4346.91 5411
4347.53 5717
4348.15 5820
4348.78 5779
4349.40 6041
4350.02 6345
4350.64 6281
4351.26 6228
4351.89 6237
4352.51 5941
4353.13 5881
4353.75 5761
4354.38 5525
4355.00 5254
4355.62 5204
4356.24 5318
4356.87 4947
4357.49 4938
4358.11 5123
4358.74 4996
4359.36 4963
4359.98 5357
4360.60 5094
4361.23 4770
4361.85 4950
4362.47 4979
4363.10 5034
4363.72 5212
4364.34 5099
4364.97 4829
4365.59 4948
4366.21 5184
4366.83 5040
4367.46 5074
4368.08 4723
4368.71 4814
4369.33 5048
4369.95 4830
4370.58 4996
4371.20 4813
4371.82 4768
4372.45 4720
4373.07 4916
4373.69 5130
4374.32 5004
4374.94 4913
4375.57 5014
4376.19 4874
4376.81 4742
4377.44 4932
4378.06 4983
4378.69 4911
4379.31 4953
4379.94 5175
4380.56 5118
4381.18 5154
4381.81 5201
4382.43 5102
4383.06 4949
4383.68 4892
4384.31 4997
4384.93 5189
4385.56 5162
4386.18 5241
4386.81 5301
4387.43 5249
4388.05 5475
4388.68 5157
4389.30 5407
4389.93 5455
4390.55 5594
4391.18 5627
4391.81 5922
4392.43 5554
4393.06 5766
4393.68 5830
4394.31 5996
4394.93 5941
4395.56 6192
4396.18 6328
4396.81 6274
4397.43 6455
4398.06 6217
4398.68 6118
4399.31 6138
4399.94 6242
4400.56 6200
4401.19 6449
4401.81 6432
4402.44 6577
4403.06 6672
4403.69 7120
4404.32 6890
4404.94 6652
4405.57 6703
4406.20 6563
4406.82 6423
4407.45 6396
4408.07 6259
4408.70 6586
4409.33 6312
4409.95 6088
4410.58 6326
4411.21 6622
4411.83 6605
4412.46 6468
4413.09 6593
4413.71 6227
4414.34 6176
4414.97 6088
4415.59 6054
4416.22 5974
4416.85 6183
4417.47 6026
4418.10 5831
4418.73 5917
4419.35 6107
4419.98 6209
4420.61 5987
4421.24 5585
4421.86 5650
4422.49 5824
4423.12 5555
4423.75 5589
4424.37 5647
4425.00 5582
4425.63 5404
4426.26 5612
4426.88 5602
4427.51 5573
4428.14 5503
4428.77 5366
4429.39 5251
4430.02 4997
4430.65 5147
4431.28 5459
4431.91 5304
4432.53 5146
4433.16 5123
4433.79 5272
4434.42 5213
4435.05 5009
4435.67 5033
4436.30 4878
4436.93 5019
4437.56 5022
4438.19 5132
4438.82 5156
4439.44 5031
4440.07 4807
4440.70 4861
4441.33 5090
4441.96 4900
4442.59 4847
4443.22 5051
4443.85 5020
4444.47 5068
4445.10 4824
4445.73 4813
4446.36 4993
4446.99 5073
4447.62 4830
4448.25 4774
4448.88 4714
4449.51 4791
4450.14 4680
4450.77 4630
4451.39 4676
4452.02 4742
4452.65 4628
4453.28 4511
4453.91 4721
4454.54 4701
4455.17 4581
4455.80 4494
4456.43 4310
4457.06 4551
4457.69 4545
4458.32 4747
4458.95 4649
4459.58 4449
4460.21 4573
4460.84 4472
4461.47 4670
4462.10 4517
4462.73 4274
4463.36 4476
4463.99 4522
4464.62 4395
4465.25 4464
4465.88 4378
4466.51 4479
4467.14 4554
4467.77 4244
4468.40 4353
4469.03 4556
4469.67 4541
4470.30 4490
4470.93 4383
4471.56 4216
4472.19 4315
4472.82 4329
4473.45 4242
4474.08 4326
4474.71 4274
4475.34 4286
4475.97 4454
4476.61 4538
4477.24 4444
4477.87 4309
4478.50 4384
4479.13 4310
4479.76 4303
4480.39 4195
4481.02 4251
4481.66 4267
4482.29 4344
4482.92 4374
4483.55 4194
4484.18 4341
4484.81 4312
4485.45 4322
4486.08 4483
4486.71 4446
4487.34 4537
4487.97 4434
4488.61 4409
4489.24 4383
4489.87 4528
4490.50 4552
4491.13 4465
4491.77 4421
4492.40 4194
4493.03 4391
4493.66 4458
4494.30 4593
4494.93 4488
4495.56 4415
4496.19 4430
4496.83 4275
4497.46 4329
4498.09 4210
4498.72 4374
4499.36 4260
4499.99 4240
4500.62 4283
4501.25 4149
4501.89 4327
4502.52 4363
4503.15 4399
4503.79 4577
4504.42 4368
4505.05 4626
4505.69 4652
4506.32 4738
4506.95 4887
4507.59 4979
4508.22 5040
4508.85 5005
4509.49 4862
4510.12 4729
4510.75 4852
4511.39 4623
4512.02 4418
4512.65 4752
4513.29 4635
4513.92 4443
4514.56 4417
4515.19 4641
4515.82 4644
4516.46 4574
4517.09 4697
4517.73 4554
4518.36 4532
4518.99 4575
4519.63 4497
4520.26 4598
4520.90 4628
4521.53 4691
4522.16 4442
4522.80 4658
4523.43 4430
4524.07 4393
4524.70 4653
4525.34 4346
4525.97 4400
4526.61 4700
4527.24 4549
4527.88 4754
4528.51 4894
4529.15 4829
4529.78 4961
4530.42 5466
4531.05 5987
4531.69 6636
4532.32 7363
4532.96 7519
4533.59 7929
4534.23 8814
4534.86 9557
4535.50 9990
4536.13 10104
4536.77 10280
4537.40 10182
4538.04 9412
4538.67 8942
4539.31 8299
4539.94 7429
4540.58 6622
4541.22 6159
4541.85 5761
4542.49 5339
4543.12 4936
4543.76 5000
4544.40 4786
4545.03 4728
4545.67 4820
4546.30 4645
4546.94 4523
4547.58 4513
4548.21 4425
4548.85 4258
4549.48 4158
4550.12 4415
4550.76 4329
4551.39 4208
4552.03 4220
4552.67 4254
4553.30 4253
4553.94 4288
4554.58 4290
4555.21 4548
4555.85 4720
4556.49 4670
4557.12 4549
4557.76 4605
4558.40 4691
4559.03 4644
4559.67 4690
4560.31 4463
4560.94 4512
4561.58 4625
4562.22 4791
4562.86 4749
4563.49 4561
4564.13 4671
4564.77 4718
4565.41 4869
4566.04 4834
4566.68 4912
4567.32 5016
4567.96 4905
4568.59 4941
4569.23 5049
4569.87 5225
4570.51 5300
4571.14 5291
4571.78 5398
4572.42 5409
4573.06 5388
4573.70 5339
4574.33 5370
4574.97 5437
4575.61 5459
4576.25 5363
4576.89 5191
4577.52 4916
4578.16 4681
4578.80 4743
4579.44 4828
4580.08 4626
4580.72 4357
4581.35 4412
4581.99 4455
4582.63 4490
4583.27 4235
4583.91 4141
4584.55 4256
4585.19 4256
4585.83 4184
4586.46 4195
4587.10 4143
4587.74 4287
4588.38 4334
4589.02 4238
4589.66 4143
4590.30 4220
4590.94 4180
4591.58 4053
4592.22 4064
4592.85 4034
4593.49 4165
4594.13 4205
4594.77 4167
4595.41 4096
4596.05 4128
4596.69 4189
4597.33 4045
4597.97 4214
4598.61 4129
4599.25 4055
4599.89 4025
4600.53 4165
4601.17 4076
4601.81 4035
4602.45 4093
4603.09 3976
4603.73 3990
4604.37 3940
4605.01 4026
4605.65 4330
4606.29 4181
4606.93 4057
4607.57 4074
4608.21 4102
4608.85 4152
4609.49 4291
4610.13 4243
4610.77 4371
4611.41 4406
4612.05 4608
4612.70 4485
4613.34 4377
4613.98 4236
4614.62 4318
4615.26 4320
4615.90 3905
4616.54 4080
4617.18 4361
4617.82 4137
4618.46 4093
4619.10 4062
4619.75 4198
4620.39 4054
4621.03 3801
4621.67 4020
4622.31 4043
4622.95 4006
4623.59 3836
4624.24 3934
4624.88 4145
4625.52 4004
4626.16 3960
4626.80 3959
4627.44 3901
4628.09 3939
4628.73 3994
4629.37 3962
4630.01 3983
4630.65 3959
4631.29 3992
4631.94 4059
4632.58 4001
4633.22 3795
4633.86 3859
4634.51 3756
4635.15 3821
4635.79 3986
4636.43 3873
4637.07 4006
4637.72 4277
4638.36 4300
4639.00 4168
4639.64 4142
4640.29 4529
4640.93 4204
4641.57 4190
4642.21 4357
4642.86 4299
4643.50 4250
4644.14 4261
4644.79 4240
4645.43 4323
4646.07 4314
4646.72 4394
4647.36 4233
4648.00 3858
4648.64 3769
4649.29 3860
4649.93 4126
4650.57 4055
4651.22 3893
4651.86 3873
4652.50 3793
4653.15 3966
4653.79 3975
4654.44 4024
4655.08 4174
4655.72 4121
4656.37 4067
4657.01 4092
4657.65 4243
4658.30 4179
4658.94 4005
4659.59 3814
4660.23 3993
4660.87 3968
4661.52 3842
4662.16 3781
4662.81 3866
4663.45 3892
4664.09 3825
4664.74 3701
4665.38 3688
4666.03 3761
4666.67 3765
4667.32 3745
4667.96 3711
4668.61 3775
4669.25 3885
4669.89 4042
4670.54 3705
4671.18 3865
4671.83 3770
4672.47 3806
4673.12 3706
4673.76 3854
4674.41 3789
4675.05 3875
4675.70 4092
4676.34 3981
4676.99 3719
4677.63 3697
4678.28 3868
4678.92 3858
4679.57 3630
4680.22 3858
4680.86 3918
4681.51 3852
4682.15 3827
4682.80 3805
4683.44 3864
4684.09 3845
4684.73 3751
4685.38 3698
4686.03 3731
4686.67 3708
4687.32 3771
4687.96 3748
4688.61 3734
4689.25 3859
4689.90 3927
4690.55 3892
4691.19 4003
4691.84 3811
4692.49 3663
4693.13 3563
4693.78 3772
4694.42 3804
4695.07 3631
4695.72 3655
4696.36 3668
4697.01 3665
4697.66 3771
4698.30 3551
4698.95 3716
4699.60 3701
4700.24 3710
4700.89 3722
4701.54 3848
4702.18 3857
4702.83 3739
4703.48 4020
4704.12 3891
4704.77 3654
4705.42 3695
4706.07 3682
4706.71 3828
4707.36 3774
4708.01 3835
4708.66 3732
4709.30 3728
4709.95 3688
4710.60 3810
4711.24 3715
4711.89 3791
4712.54 3739
4713.19 3676
4713.84 3894
4714.48 4011
4715.13 3990
4715.78 3757
4716.43 3700
4717.07 3749
4717.72 3914
4718.37 3847
4719.02 3839
4719.67 4172
4720.31 3878
4720.96 3747
4721.61 3818
4722.26 3871
4722.91 3792
4723.56 3935
4724.20 4022
4724.85 3809
4725.50 3810
4726.15 3899
4726.80 3911
4727.45 4060
4728.10 3965
4728.74 4055
4729.39 4154
4730.04 4166
4730.69 4006
4731.34 4212
4731.99 4229
4732.64 3929
4733.29 4043
4733.94 4115
4734.58 4122
4735.23 3964
4735.88 3819
4736.53 3651
4737.18 3697
4737.83 3723
4738.48 3718
4739.13 3576
4739.78 3600
4740.43 3771
4741.08 3629
4741.73 3663
4742.38 3676
4743.03 3914
4743.68 3954
4744.33 3914
4744.98 3934
4745.63 3935
4746.28 3968
4746.93 4096
4747.58 4090
4748.23 3801
4748.88 3871
4749.53 3785
4750.18 3907
4750.83 4087
4751.48 3910
4752.13 3955
4752.78 3979
4753.43 4123
4754.08 4165
4754.73 4014
4755.38 4022
4756.03 4072
4756.68 4309
4757.33 4254
4757.98 4169
4758.63 4463
4759.28 4320
4759.93 4093
4760.59 4167
4761.24 4168
4761.89 3930
4762.54 4156
4763.19 3963
4763.84 3710
4764.49 3799
4765.14 4040
4765.79 3798
4766.45 3519
4767.10 3765
4767.75 3925
4768.40 3795
4769.05 3867
4769.70 3992
4770.35 3898
4771.01 3940
4771.66 3661
4772.31 3769
4772.96 3966
4773.61 4036
4774.26 3981
4774.92 3972
4775.57 3901
4776.22 3708
4776.87 3697
4777.52 3795
4778.18 3757
4778.83 3799
4779.48 3646
4780.13 3708
4780.79 3612
4781.44 3544
4782.09 3596
4782.74 3735
4783.40 3775
4784.05 3613
4784.70 3749
4785.35 3688
4786.01 3497
4786.66 3753
4787.31 3604
4787.96 3541
4788.62 3640
4789.27 3573
4789.92 3646
4790.58 3845
4791.23 3595
4791.88 3627
4792.53 3529
4793.19 3740
4793.84 3738
4794.49 3660
4795.15 3618
4795.80 3746
4796.45 3718
4797.11 3725
4797.76 3661
4798.41 3699
4799.07 3691
4799.72 3725
4800.37 3560
4801.03 3562
4801.68 3700
4802.34 3711
4802.99 3686
4803.64 3607
4804.30 3452
4804.95 3660
4805.61 3640
4806.26 3750
4806.91 3890
4807.57 3833
4808.22 3622
4808.88 3561
4809.53 3423
4810.18 3532
4810.84 3461
4811.49 3571
4812.15 3621
4812.80 3806
4813.46 3744
4814.11 3702
4814.77 3460
4815.42 3496
4816.07 3661
4816.73 3709
4817.38 3735
4818.04 3517
4818.69 3739
4819.35 3662
4820.00 3721
4820.66 3845
4821.31 3817
4821.97 3929
4822.62 3848
4823.28 4041
4823.93 4165
4824.59 4095
4825.24 3904
4825.90 3999
4826.56 4117
4827.21 4154
4827.87 4239
4828.52 3940
4829.18 3858
4829.83 3974
4830.49 3854
4831.14 3816
4831.80 3759
4832.46 3798
4833.11 3884
4833.77 3662
4834.42 3938
4835.08 3904
4835.74 3975
4836.39 4046
4837.05 4135
4837.70 4189
4838.36 4228
4839.02 4382
4839.67 4570
4840.33 4560
4840.99 4665
4841.64 4481
4842.30 4510
4842.96 4311
4843.61 4359
4844.27 4264
4844.92 4275
4845.58 4367
4846.24 4220
4846.90 4039
4847.55 3931
4848.21 3939
4848.87 3977
4849.52 4054
4850.18 4247
4850.84 4034
4851.49 4054
4852.15 4110
4852.81 4349
4853.47 4207
4854.12 4244
4854.78 4316
4855.44 4138
4856.09 4274
4856.75 4486
4857.41 4288
4858.07 4093
4858.72 3995
4859.38 3945
4860.04 4107
4860.70 4030
4861.36 3969
4862.01 3871
4862.67 4058
4863.33 4000
4863.99 4229
4864.64 4235
4865.30 4244
4865.96 3903
4866.62 3958
4867.28 4146
4867.94 4162
4868.59 4238
4869.25 4307
4869.91 4241
4870.57 4083
4871.23 4222
4871.89 4093
4872.54 3999
4873.20 4108
4873.86 3951
4874.52 4001
4875.18 4147
4875.84 4192
4876.50 4205
4877.16 4051
4877.81 3977
4878.47 4076
4879.13 4204
4879.79 3862
4880.45 3892
4881.11 3953
4881.77 3835
4882.43 3855
4883.09 3959
4883.75 3980
4884.41 4115
4885.06 3884
4885.72 3705
4886.38 3694
4887.04 3800
4887.70 3773
4888.36 3798
4889.02 3767
4889.68 3648
4890.34 3849
4891.00 3916
4891.66 3766
4892.32 3640
4892.98 3562
4893.64 3773
4894.30 3924
4894.96 3688
4895.62 3541
4896.28 3714
4896.94 3890
4897.60 3787
4898.26 3490
4898.92 3567
4899.58 3720
4900.24 3733
4900.90 3599
4901.56 3667
4902.22 3624
4902.88 3660
4903.54 3576
4904.21 3553
4904.87 3734
4905.53 3629
4906.19 3742
4906.85 3771
4907.51 3864
4908.17 3590
4908.83 3530
4909.49 3410
4910.15 3516
4910.81 3681
4911.48 3506
4912.14 3499
4912.80 3699
4913.46 3617
4914.12 3532
4914.78 3590
4915.44 3834
4916.11 3626
4916.77 3488
4917.43 3369
4918.09 3494
4918.75 3605
4919.41 3396
4920.07 3489
4920.74 3421
4921.40 3427
4922.06 3518
4922.72 3491
4923.38 3237
4924.05 3357
4924.71 3322
4925.37 3378
4926.03 3494
4926.69 3474
4927.36 3454
4928.02 3407
4928.68 3469
4929.34 3401
4930.01 3580
4930.67 3580
4931.33 3366
4931.99 3495
4932.66 3452
4933.32 3512
4933.98 3391
4934.64 3586
4935.31 3615
4935.97 3477
4936.63 3494
4937.30 3728
4937.96 3647
4938.62 3480
4939.28 3392
4939.95 3500
4940.61 3651
4941.27 3476
4941.94 3680
4942.60 3700
4943.26 3734
4943.93 3552
4944.59 3439
4945.25 3558
4945.92 3510
4946.58 3614
4947.24 3565
4947.91 3606
4948.57 3678
4949.23 3589
4949.90 3632
4950.56 3656
4951.23 3372
4951.89 3312
4952.55 3544
4953.22 3499
4953.88 3526
4954.55 3454
4955.21 3580
4955.87 3410
4956.54 3457
4957.20 3593
4957.87 3689
4958.53 3502
4959.20 3454
4959.86 3594
4960.52 3480
4961.19 3357
4961.85 3475
4962.52 3480
4963.18 3380
4963.85 3430
4964.51 3546
4965.18 3497
4965.84 3432
4966.51 3436
4967.17 3651
4967.84 3583
4968.50 3445
4969.17 3601
4969.83 3626
4970.50 3691
4971.16 3664
4971.83 3713
4972.49 3581
4973.16 3647
4973.82 3659
4974.49 3585
4975.15 3706
4975.82 3863
4976.48 3694
4977.15 3623
4977.82 3785
4978.48 3720
4979.15 3741
4979.81 3666
4980.48 3626
4981.14 3650
4981.81 3635
4982.48 3726
4983.14 3739
4983.81 3585
4984.47 3557
4985.14 3744
4985.81 3558
4986.47 3791
4987.14 3863
4987.81 3874
4988.47 4167
4989.14 4227
4989.80 4439
4990.47 4528
4991.14 4790
4991.80 5139
4992.47 5612
4993.14 5869
4993.80 5949
4994.47 5988
4995.14 5836
4995.80 5561
4996.47 5438
4997.14 5328
4997.80 5029
4998.47 4749
4999.14 4503
4999.81 4230
5000.47 4050
5001.14 3815
5001.81 3653
5002.47 3456
5003.14 3381
5003.81 3516
5004.48 3654
5005.14 3659
5005.81 3650
5006.48 3688
5007.15 3574
5007.81 3542
5008.48 3571
5009.15 3555
5009.82 3630
5010.49 3675
5011.15 3672
5011.82 3637
5012.49 3773
5013.16 3812
5013.83 3839
5014.49 3766
5015.16 3746
5015.83 3846
5016.50 3790
5017.17 3706
5017.83 3660
5018.50 3737
5019.17 3842
5019.84 3903
5020.51 3860
5021.18 3903
5021.84 3899
5022.51 4076
5023.18 4170
5023.85 4343
5024.52 4540
5025.19 4602
5025.86 4524
5026.53 4713
5027.19 4789
5027.86 4610
5028.53 4653
5029.20 4837
5029.87 4777
5030.54 4379
5031.21 4462
5031.88 4359
5032.55 4440
5033.22 4450
5033.89 4059
5034.56 4287
5035.23 4359
5035.89 4254
5036.56 4101
5037.23 4018
5037.90 3852
5038.57 4060
5039.24 4059
5039.91 4028
5040.58 3810
5041.25 3795
5041.92 4185
5042.59 3981
5043.26 3888
5043.93 3794
5044.60 3968
5045.27 3996
5045.94 4013
5046.61 4027
5047.28 4105
5047.95 4211
5048.62 4199
5049.29 4326
5049.96 4174
5050.63 4230
5051.31 4189
5051.98 4093
5052.65 4087
5053.32 3874
5053.99 3971
5054.66 4024
5055.33 4030
5056.00 3930
5056.67 3735
5057.34 3734
5058.01 3724
5058.68 3725
5059.35 3778
5060.03 4065
5060.70 4089
5061.37 4209
5062.04 4238
5062.71 4041
5063.38 4148
5064.05 4337
5064.72 4400
5065.40 4386
5066.07 4243
5066.74 4132
5067.41 4256
5068.08 4054
5068.75 4100
5069.43 4132
5070.10 3840
5070.77 4003
5071.44 4034
5072.11 3918
5072.79 3730
5073.46 3600
5074.13 3747
5074.80 3872
5075.47 3698
5076.15 3787
5076.82 3813
5077.49 3843
5078.16 3657
5078.83 3713
5079.51 3874
5080.18 3865
5080.85 3987
5081.52 3859
5082.20 3743
5082.87 3917
5083.54 3838
5084.22 3511
5084.89 3730
5085.56 3643
5086.23 3848
5086.91 3778
5087.58 3673
5088.25 3809
5088.93 3855
5089.60 3650
5090.27 3694
5090.94 3699
5091.62 3783
5092.29 3834
5092.96 3916
5093.64 3793
5094.31 3973
5094.98 3864
5095.66 4042
5096.33 4084
5097.00 4082
5097.68 3928
5098.35 3813
5099.03 3949
5099.70 3921
5100.37 3826
5101.05 3778
5101.72 3915
5102.39 3794
5103.07 3548
5103.74 3630
5104.42 3728
5105.09 3572
5105.77 3649
5106.44 3715
5107.11 3744
5107.79 3587
5108.46 3788
5109.14 3724
5109.81 3717
5110.49 3867
5111.16 3672
5111.83 3627
5112.51 3378
5113.18 3323
5113.86 3803
5114.53 3585
5115.21 3551
5115.88 3592
5116.56 3614
5117.23 3544
5117.91 3599
5118.58 3539
5119.26 3613
5119.93 3716
5120.61 3535
5121.28 3548
5121.96 3618
5122.63 3636
5123.31 3657
5123.98 3447
5124.66 3564
5125.33 3599
5126.01 3471
5126.69 3583
5127.36 3657
5128.04 3596
5128.71 3646
5129.39 3745
5130.06 3875
5130.74 3686
5131.42 3602
5132.09 3444
5132.77 3451
5133.44 3362
5134.12 3382
5134.79 3462
5135.47 3363
5136.15 3544
5136.82 3499
5137.50 3439
5138.18 3621
5138.85 3630
5139.53 3693
5140.20 3582
5140.88 3557
5141.56 3569
5142.23 3374
5142.91 3415
5143.59 3732
5144.26 3591
5144.94 3496
5145.62 3422
5146.29 3630
5146.97 3506
5147.65 3267
5148.33 3434
5149.00 3651
5149.68 3450
5150.36 3736
5151.03 3303
5151.71 3393
5152.39 3405
5153.06 3321
5153.74 3333
5154.42 3230
5155.10 3275
5155.77 3223
5156.45 3304
5157.13 3426
5157.81 3461
5158.48 3248
5159.16 3403
5159.84 3394
5160.52 3397
5161.20 3390
5161.87 3337
5162.55 3232
5163.23 3473
5163.91 3351
5164.58 3192
5165.26 3359
5165.94 3234
5166.62 3273
5167.30 3169
5167.98 3217
5168.65 3350
5169.33 3279
5170.01 3370
5170.69 3489
5171.37 3244
5172.05 3330
5172.72 3393
5173.40 3425
5174.08 3541
5174.76 3407
5175.44 3304
5176.12 3322
5176.80 3394
5177.48 3300
5178.15 3357
5178.83 3241
5179.51 3321
5180.19 3317
5180.87 3283
5181.55 3264
5182.23 3271
5182.91 3336
5183.59 3185
5184.27 3324
5184.95 3486
5185.63 3274
5186.30 3310
5186.98 3214
5187.66 3507
5188.34 3404
5189.02 3300
5189.70 3242
5190.38 3122
5191.06 3392
5191.74 3305
5192.42 3139
5193.10 3270
5193.78 3237
5194.46 3192
5195.14 3070
5195.82 3179
5196.50 3069
5197.18 3265
5197.86 3296
5198.54 3085
5199.22 3156
5199.90 3219
5200.58 3244
5201.26 3260
5201.94 3320
5202.62 3148
5203.31 3179
5203.99 3339
5204.67 3436
5205.35 3336
5206.03 3217
5206.71 3343
5207.39 3440
5208.07 3395
5208.75 3409
5209.43 3206
5210.11 3364
5210.79 3352
5211.48 3325
5212.16 3292
5212.84 3485
5213.52 3564
5214.20 3407
5214.88 3278
5215.56 3473
5216.24 3680
5216.93 3403
5217.61 3461
5218.29 3468
5218.97 3311
5219.65 3222
5220.33 3353
5221.02 3694
5221.70 3485
5222.38 3465
5223.06 3405
5223.74 3278
5224.42 3226
5225.11 3310
5225.79 3379
5226.47 3258
5227.15 3247
5227.83 3316
5228.52 3172
5229.20 3297
5229.88 3457
5230.56 3242
5231.25 3228
5231.93 3420
5232.61 3417
5233.29 3333
5233.98 3125
5234.66 3121
5235.34 3183
5236.02 3295
5236.71 3530
5237.39 3467
5238.07 3393
5238.76 3393
5239.44 3385
5240.12 3164
5240.80 3304
5241.49 3470
5242.17 3323
5242.85 3337
5243.54 3287
5244.22 3321
5244.90 3499
5245.59 3409
5246.27 3266
5246.95 3372
5247.64 3557
5248.32 3553
5249.00 3387
5249.69 3431
5250.37 3381
5251.05 3606
5251.74 3673
5252.42 3681
5253.11 3573
5253.79 3671
5254.47 3776
5255.16 3597
5255.84 3425
5256.53 3525
5257.21 3615
5257.89 3717
5258.58 3508
5259.26 3507
5259.95 3464
5260.63 3400
5261.32 3364
5262.00 3375
5262.68 3213
5263.37 3440
5264.05 3565
5264.74 3293
5265.42 3373
5266.11 3409
5266.79 3477
5267.48 3494
5268.16 3656
5268.85 3527
5269.53 3497
5270.22 3608
5270.90 3491
5271.59 3617
5272.27 3501
5272.96 3500
5273.64 3547
5274.33 3631
5275.01 3481
5275.70 3560
5276.38 3506
5277.07 3628
5277.75 3587
5278.44 3509
5279.12 3479
5279.81 3553
5280.49 3521
5281.18 3499
5281.87 3394
5282.55 3655
5283.24 3586
5283.92 3721
5284.61 3851
5285.30 3853
5285.98 3777
5286.67 3939
5287.35 3921
5288.04 3832
5288.73 3837
5289.41 3973
5290.10 3874
5290.78 3657
5291.47 3756
5292.16 3717
5292.84 3701
5293.53 3773
5294.22 3801
5294.90 3782
5295.59 3765
5296.28 3948
5296.96 3762
5297.65 3805
5298.34 3733
5299.02 3848
5299.71 3844
5300.40 3893
5301.08 4200
5301.77 4288
5302.46 4383
5303.14 4631
5303.83 4813
5304.52 4861
5305.21 4999
5305.89 5294
5306.58 5413
5307.27 5400
5307.96 5532
5308.64 5176
5309.33 4811
5310.02 4669
5310.71 4355
5311.39 4145
5312.08 4050
5312.77 3839
5313.46 3738
5314.14 3687
5314.83 3529
5315.52 3631
5316.21 3571
5316.89 3735
5317.58 3640
5318.27 3589
5318.96 3727
5319.65 3738
5320.34 3843
5321.02 3739
5321.71 3962
5322.40 3727
5323.09 3639
5323.78 3869
5324.47 3815
5325.15 3821
5325.84 3888
5326.53 3960
5327.22 3914
5327.91 3794
5328.60 3680
5329.29 3645
5329.97 3667
5330.66 3697
5331.35 3768
5332.04 3645
5332.73 3801
5333.42 3880
5334.11 3859
5334.80 3883
5335.49 3868
5336.18 3900
5336.87 3911
5337.55 4033
5338.24 3832
5338.93 3939
5339.62 4051
5340.31 4165
5341.00 4063
5341.69 4022
5342.38 3828
5343.07 3884
5343.76 4092
5344.45 4378
5345.14 4280
5345.83 3903
5346.52 3959
5347.21 4048
5347.90 4103
5348.59 4155
5349.28 4437
5349.97 4518
5350.66 4394
5351.35 4479
5352.04 4874
5352.73 5112
5353.42 5271
5354.11 5498
5354.80 5849
5355.49 5995
5356.18 5938
5356.87 5937
5357.56 5836
5358.25 5536
5358.94 5033
5359.64 4875
5360.33 4731
5361.02 4403
5361.71 4141
5362.40 4062
5363.09 3914
5363.78 4149
5364.47 4033
5365.16 3813
5365.85 4009
5366.55 3755
5367.24 3813
5367.93 3779
5368.62 3592
5369.31 3522
5370.00 3770
5370.69 3877
5371.38 3892
5372.08 3964
5372.77 3902
5373.46 3931
5374.15 3955
5374.84 3779
5375.53 3778
5376.23 3584
5376.92 3628
5377.61 3559
5378.30 3599
5378.99 3527
5379.69 3539
5380.38 3613
5381.07 3601
5381.76 3711
5382.45 3954
5383.15 3875
5383.84 3713
5384.53 3710
5385.22 3691
5385.92 3780
5386.61 3706
5387.30 3584
5387.99 3544
5388.69 3713
5389.38 3722
5390.07 3680
5390.76 3715
5391.46 3821
5392.15 3784
5392.84 3734
5393.54 3601
5394.23 3804
5394.92 3711
5395.61 3952
5396.31 4012
5397.00 3865
5397.69 3960
5398.39 3812
5399.08 3773
5399.77 3648
5400.47 3641
5401.16 3399
5401.85 3276
5402.55 3319
5403.24 3474
5403.93 3635
5404.63 3503
5405.32 3358
5406.02 3678
5406.71 3647
5407.40 3611
5408.10 3560
5408.79 3602
5409.48 3763
5410.18 3638
5410.87 3663
5411.57 3616
5412.26 3478
5412.95 3541
5413.65 3718
5414.34 3787
5415.04 3897
5415.73 3828
5416.43 3593
5417.12 3509
5417.82 3780
5418.51 3512
5419.20 3523
5419.90 3646
5420.59 3652
5421.29 3705
5421.98 3469
5422.68 3503
5423.37 3491
5424.07 3477
5424.76 3480
5425.46 3657
5426.15 3534
5426.85 3418
5427.54 3284
5428.24 3315
5428.93 3340
5429.63 3381
5430.32 3444
5431.02 3383
5431.71 3597
5432.41 3523
5433.10 3441
5433.80 3414
5434.50 3558
5435.19 3552
5435.89 3486
5436.58 3514
5437.28 3644
5437.97 3471
5438.67 3630
5439.37 3659
5440.06 3816
5440.76 3710
5441.45 3602
5442.15 3586
5442.85 3569
5443.54 3664
5444.24 3673
5444.93 3690
5445.63 3909
5446.33 3921
5447.02 3775
5447.72 3944
5448.42 3787
5449.11 4008
5449.81 4031
5450.51 4135
5451.20 4086
5451.90 4285
5452.60 4409
5453.29 4374
5453.99 4442
5454.69 4422
5455.38 4270
5456.08 4453
5456.78 4185
5457.47 4053
5458.17 4001
5458.87 3881
5459.57 4010
5460.26 4008
5460.96 3718
5461.66 3721
5462.35 3713
5463.05 3914
5463.75 3882
5464.45 3953
5465.14 4010
5465.84 4042
5466.54 4092
5467.24 4176
5467.93 4271
5468.63 4345
5469.33 4382
5470.03 4495
5470.73 4295
5471.42 4322
5472.12 4220
5472.82 4229
5473.52 4054
5474.22 3941
5474.91 4009
5475.61 3886
5476.31 4073
5477.01 3899
5477.71 3943
5478.40 3979
5479.10 4059
5479.80 4074
5480.50 4144
5481.20 4183
5481.90 3924
5482.60 4030
5483.29 3966
5483.99 3913
5484.69 4260
5485.39 4302
5486.09 4598
5486.79 4423
5487.49 4061
5488.19 4058
5488.89 3927
5489.58 3962
5490.28 3981
5490.98 4045
5491.68 4100
5492.38 4216
5493.08 4321
5493.78 4296
5494.48 4186
5495.18 4081
5495.88 4062
5496.58 4388
5497.28 4210
5497.98 4263
5498.68 4223
5499.38 4526
5500.08 4373
5500.78 4351
5501.48 4742
5502.18 4804
5502.88 4815
5503.58 4723
5504.28 4753
5504.98 5080
5505.68 4977
5506.38 5024
5507.08 4986
5507.78 4879
5508.48 4981
5509.18 4686
5509.88 4679
5510.58 4695
5511.28 4646
5511.98 4587
5512.68 4637
5513.38 4905
5514.08 4858
5514.78 4851
5515.48 4839
5516.18 5158
5516.88 5228
5517.58 5323
5518.28 5286
5518.99 5272
5519.69 5298
5520.39 5388
5521.09 5477
5521.79 5198
5522.49 5152
5523.19 4843
5523.89 4910
5524.59 4724
5525.30 4430
5526.00 4478
5526.70 4610
5527.40 4667
5528.10 4602
5528.80 4486
5529.50 4270
5530.21 4369
5530.91 4199
5531.61 3965
5532.31 4254
5533.01 4120
5533.72 4077
5534.42 3971
5535.12 4058
5535.82 3982
5536.52 4156
5537.23 4258
5537.93 4400
5538.63 4355
5539.33 4183
5540.03 4273
5540.74 4318
5541.44 4333
5542.14 4240
5542.84 4365
5543.55 4237
5544.25 4173
5544.95 4213
5545.65 4117
5546.36 3948
5547.06 3969
5547.76 4024
5548.47 3895
5549.17 4101
5549.87 4052
5550.57 3896
5551.28 3901
5551.98 4068
5552.68 4219
5553.39 4139
5554.09 4127
5554.79 4323
5555.50 4268
5556.20 4165
5556.90 4282
5557.61 4047
5558.31 4026
5559.01 3999
5559.72 4027
5560.42 3797
5561.12 3820
5561.83 3886
5562.53 3846
5563.23 3711
5563.94 3946
5564.64 3882
5565.35 3874
5566.05 3869
5566.75 3953
5567.46 3955
5568.16 3851
5568.87 3936
5569.57 3629
5570.27 3610
5570.98 3645
5571.68 3747
5572.39 3645
5573.09 3839
5573.80 3830
5574.50 3900
5575.21 3855
5575.91 3641
5576.61 3706
5577.32 3669
5578.02 3633
5578.73 3737
5579.43 3825
5580.14 3968
5580.84 3771
5581.55 3867
5582.25 3822
5582.96 3666
5583.66 3594
5584.37 3608
5585.07 3646
5585.78 3473
5586.48 3456
5587.19 3621
5587.89 3648
5588.60 3757
5589.30 3559
5590.01 3621
5590.72 3549
5591.42 3449
5592.13 3570
5592.83 3674
5593.54 3525
5594.24 3439
5594.95 3608
5595.66 3778
5596.36 3630
5597.07 3473
5597.77 3441
5598.48 3534
5599.18 3494
5599.89 3667
5600.60 3481
5601.30 3396
5602.01 3454
5602.72 3540
5603.42 3349
5604.13 3469
5604.83 3330
5605.54 3201
5606.25 3370
5606.95 3449
5607.66 3497
5608.37 3301
5609.07 3469
5609.78 3478
5610.49 3350
5611.19 3311
5611.90 3357
5612.61 3415
5613.31 3410
5614.02 3300
5614.73 3384
5615.44 3295
5616.14 3411
5616.85 3372
5617.56 3272
5618.26 3400
5618.97 3388
5619.68 3400
5620.39 3457
5621.09 3307
5621.80 3205
5622.51 3524
5623.22 3338
5623.92 3304
5624.63 3274
5625.34 3336
5626.05 3244
5626.75 3145
5627.46 3207
5628.17 3183
5628.88 3298
5629.59 3347
5630.29 3186
5631.00 3243
5631.71 3284
5632.42 3444
5633.13 3278
5633.83 3312
5634.54 3276
5635.25 3428
5635.96 3249
5636.67 3228
5637.38 3298
5638.08 3286
5638.79 3255
5639.50 3328
5640.21 3266
5640.92 3423
5641.63 3221
5642.34 3256
5643.05 3323
5643.75 3354
5644.46 3223
5645.17 3347
5645.88 3367
5646.59 3436
5647.30 3501
5648.01 3387
5648.72 3363
5649.43 3181
5650.14 3207
5650.85 3507
5651.55 3509
5652.26 3355
5652.97 3231
5653.68 3289
5654.39 3330
5655.10 3352
5655.81 3522
5656.52 3279
5657.23 3284
5657.94 3214
5658.65 3488
5659.36 3322
5660.07 3197
5660.78 3318
5661.49 3294
5662.20 3415
5662.91 3322
5663.62 3470
5664.33 3323
5665.04 3229
5665.75 3346
5666.46 3490
5667.17 3417
5667.88 3319
5668.59 3383
5669.30 3434
5670.01 3350
5670.72 3314
5671.43 3414
5672.14 3327
5672.85 3445
5673.57 3312
5674.28 3422
5674.99 3589
5675.70 3512
5676.41 3556
5677.12 3374
5677.83 3306
5678.54 3436
5679.25 3407
5679.96 3459
5680.68 3483
5681.39 3303
5682.10 3369
5682.81 3459
5683.52 3425
5684.23 3421
5684.94 3448
5685.65 3399
5686.37 3429
5687.08 3520
5687.79 3662
5688.50 3539
5689.21 3386
5689.92 3186
5690.64 3398
5691.35 3455
5692.06 3415
5692.77 3566
5693.48 3373
5694.20 3373
5694.91 3484
5695.62 3325
5696.33 3415
5697.04 3329
5697.76 3419
5698.47 3386
5699.18 3377
5699.89 3449
5700.61 3466
5701.32 3495
5702.03 3395
5702.74 3615
5703.46 3457
5704.17 3304
5704.88 3401
5705.59 3439
5706.31 3426
5707.02 3358
5707.73 3346
5708.45 3446
5709.16 3517
5709.87 3407
5710.58 3394
5711.30 3412
5712.01 3454
5712.72 3633
5713.44 3445
5714.15 3285
5714.86 3368
5715.58 3489
5716.29 3353
5717.00 3347
5717.72 3428
5718.43 3566
5719.14 3619
5719.86 3422
5720.57 3603
5721.28 3610
5722.00 3342
5722.71 3506
5723.43 3444
5724.14 3454
5724.85 3427
5725.57 3655
5726.28 3544
5727.00 3538
5727.71 3508
5728.42 3690
5729.14 3673
5729.85 3619
5730.57 3705
5731.28 3551
5732.00 3590
5732.71 3457
5733.42 3472
5734.14 3742
5734.85 3553
5735.57 3641
5736.28 3627
5737.00 3632
5737.71 3722
5738.43 3741
5739.14 3598
5739.86 3615
5740.57 3719
5741.29 3845
5742.00 3880
5742.72 3830
5743.43 3823
5744.15 3841
5744.86 4004
5745.58 3922
5746.29 3945
5747.01 4169
5747.72 4185
5748.44 4091
5749.15 4329
5749.87 4079
5750.58 3928
5751.30 3915
5752.02 3874
5752.73 4055
5753.45 4069
5754.16 4029
5754.88 4079
5755.59 4043
5756.31 3999
5757.03 3965
5757.74 4198
5758.46 4181
5759.17 4099
5759.89 4155
5760.61 4406
5761.32 4220
5762.04 4204
5762.76 4336
5763.47 4384
5764.19 4357
5764.90 4332
5765.62 4263
5766.34 4517
5767.05 4626
5767.77 4698
5768.49 4911
5769.20 4813
5769.92 4879
5770.64 4807
5771.35 4947
5772.07 4859
5772.79 4980
5773.51 4741
5774.22 4632
5774.94 4713
5775.66 4617
5776.37 4619
5777.09 4592
5777.81 4624
5778.53 4493
5779.24 4633
5779.96 4527
5780.68 4602
5781.39 4709
5782.11 4940
5782.83 5004
5783.55 5267
5784.26 5171
5784.98 5282
5785.70 5235
5786.42 5452
5787.14 5563
5787.85 5434
5788.57 5460
5789.29 5319
5790.01 5303
5790.73 5085
5791.44 5129
5792.16 5364
5792.88 5165
5793.60 5170
5794.32 5098
5795.03 5259
5795.75 5271
5796.47 5458
5797.19 5454
5797.91 5715
5798.63 5910
5799.35 5932
5800.06 5987
5800.78 6098
5801.50 6500
5802.22 6726
5802.94 7087
5803.66 7716
5804.38 8649
5805.10 9570
5805.81 10358
5806.53 10898
5807.25 11719
5807.97 11806
5808.69 11741
5809.41 10596
5810.13 10018
5810.85 9222
5811.57 8126
5812.29 8098
5813.01 7430
5813.73 7320
5814.45 7445
5815.17 7234
5815.88 7079
5816.60 7220
5817.32 7000
5818.04 6874
5818.76 7156
5819.48 7019
5820.20 6974
5820.92 7262
5821.64 7198
5822.36 7171
5823.08 7129
5823.80 6927
5824.52 6864
5825.24 6834
5825.96 6516
5826.68 5983
5827.40 6270
5828.12 6171
5828.84 5922
5829.57 5844
5830.29 5744
5831.01 5675
5831.73 5660
5832.45 5689
5833.17 5601
5833.89 5487
5834.61 5349
5835.33 5243
5836.05 5407
5836.77 5434
5837.49 5302
5838.21 5252
5838.94 5193
5839.66 5107
5840.38 5221
5841.10 5103
5841.82 4989
5842.54 4814
5843.26 4750
5843.98 4769
5844.70 4805
5845.43 4946
5846.15 4986
5846.87 4891
5847.59 4860
5848.31 4832
5849.03 4709
5849.76 4682
5850.48 4786
5851.20 4685
5851.92 4462
5852.64 4642
5853.36 4420
5854.09 4484
5854.81 4598
5855.53 4610
5856.25 4848
5856.97 4504
5857.70 4497
5858.42 4483
5859.14 4528
5859.86 4615
5860.59 4493
5861.31 4487
5862.03 4617
5862.75 4344
5863.48 4402
5864.20 4378
5864.92 4428
5865.64 4352
5866.37 4382
5867.09 4492
5867.81 4270
5868.54 4422
5869.26 4269
5869.98 4218
5870.70 4203
5871.43 4084
5872.15 4204
5872.87 4158
5873.60 4111
5874.32 4035
5875.04 4121
5875.77 4076
5876.49 4023
5877.21 3886
5877.94 3981
5878.66 4396
5879.38 4104
5880.11 4015
5880.83 4220
5881.55 4164
5882.28 4138
5883.00 4134
5883.73 4046
5884.45 4012
5885.17 4215
5885.90 4205
5886.62 4007
5887.34 3980
5888.07 3918
5888.79 3904
5889.52 4034
5890.24 3872
5890.97 3828
5891.69 4000
5892.41 3797
5893.14 3947
5893.86 3919
5894.59 3977
5895.31 3876
5896.04 3877
5896.76 3918
5897.49 3921
5898.21 3843
5898.93 3752
5899.66 3806
5900.38 3818
5901.11 3768
5901.83 3824
5902.56 3843
5903.28 3906
5904.01 3774
5904.73 3747
5905.46 3773
5906.18 3769
5906.91 4021
5907.64 3886
5908.36 3902
5909.09 3896
5909.81 3862
5910.54 3860
5911.26 3875
5911.99 3842
5912.71 3744
5913.44 3614
5914.16 3618
5914.89 3701
5915.62 3748
5916.34 3783
5917.07 3763
5917.79 3698
5918.52 3729
5919.25 3718
5919.97 3675
5920.70 3817
5921.42 3812
5922.15 3727
5922.88 3576
5923.60 3649
5924.33 3722
5925.05 3750
5925.78 3867
5926.51 3928
5927.23 3767
5927.96 3724
5928.69 3778
5929.41 3854
5930.14 3759
5930.87 3665
5931.59 3652
5932.32 3743
5933.05 3755
5933.77 3752
5934.50 3697
5935.23 4006
5935.95 3973
5936.68 3965
5937.41 4058
5938.14 4129
5938.86 4020
5939.59 4312
5940.32 4313
5941.04 4515
5941.77 4181
5942.50 4343
5943.23 4402
5943.95 4412
5944.68 4266
5945.41 4178
5946.14 4080
5946.87 4135
5947.59 4110
5948.32 4043
5949.05 4133
5949.78 4187
5950.50 4010
5951.23 4147
5951.96 4240
5952.69 4116
5953.42 3989
5954.14 4059
5954.87 4196
5955.60 4150
5956.33 4140
5957.06 4322
5957.79 4245
5958.51 4280
5959.24 4249
5959.97 4408
5960.70 4077
5961.43 4317
5962.16 4391
5962.88 4336
5963.61 4179
5964.34 4371
5965.07 4283
5965.80 4168
5966.53 4139
5967.26 4382
5967.99 4366
5968.72 4336
5969.44 4431
5970.17 4410
5970.90 4348
5971.63 4503
5972.36 4581
5973.09 4703
5973.82 4639
5974.55 4615
5975.28 4787
5976.01 4818
5976.74 4635
5977.47 4686
5978.20 4746
5978.93 4709
5979.66 4733
5980.39 4623
5981.12 4607
5981.85 4610
5982.58 4735
5983.31 4724
5984.04 4747
5984.77 4941
5985.50 4752
5986.23 5044
5986.96 4862
5987.69 4925
5988.42 4706
5989.15 4744
5989.88 4871
5990.61 4711
5991.34 4933
5992.07 5035
5992.80 4813
5993.53 4943
5994.26 4981
5994.99 4884
5995.72 5130
5996.45 4989
5997.18 5113
5997.91 5114
5998.64 4892
5999.37 4971
6000.11 4999
6000.84 4867
6001.57 5080
6002.30 4991
6003.03 5020
6003.76 4988
6004.49 5132
6005.22 5171
6005.95 4946
6006.69 5036
6007.42 4951
6008.15 4802
6008.88 4944
6009.61 5004
6010.34 4921
6011.07 5125
6011.81 5124
6012.54 5295
6013.27 5559
6014.00 5788
6014.73 6168
6015.46 6492
6016.20 6577
6016.93 6552
6017.66 6633
6018.39 6473
6019.12 6393
6019.86 6079
6020.59 5867
6021.32 5956
6022.05 5792
6022.79 5516
6023.52 5145
6024.25 4905
6024.98 4832
6025.72 4612
6026.45 4604
6027.18 4386
6027.91 4379
6028.65 4394
6029.38 4481
6030.11 4585
6030.84 4422
6031.58 4501
6032.31 4662
6033.04 4547
6033.78 4290
6034.51 4319
6035.24 4235
6035.98 4350
6036.71 4317
6037.44 4374
6038.17 4316
6038.91 4305
6039.64 4456
6040.37 4497
6041.11 4371
6041.84 4233
6042.58 4244
6043.31 4365
6044.04 4498
6044.78 4358
6045.51 4518
6046.24 4531
6046.98 4567
6047.71 4579
6048.44 4689
6049.18 4780
6049.91 4641
6050.65 4675
6051.38 4749
6052.11 4807
6052.85 4659
6053.58 4574
6054.32 4840
6055.05 4864
6055.79 4782
6056.52 4863
6057.25 4591
6057.99 4761
6058.72 4776
6059.46 4478
6060.19 4699
6060.93 4759
6061.66 4697
6062.40 4643
6063.13 4633
6063.87 4482
6064.60 4611
6065.34 4547
6066.07 4597
6066.81 4496
6067.54 4721
6068.28 4665
6069.01 4599
6069.75 4713
6070.48 4643
6071.22 4736
6071.95 4555
6072.69 4490
6073.42 4573
6074.16 4612
6074.89 4593
6075.63 4353
6076.36 4587
6077.10 4613
6077.84 4622
6078.57 4464
6079.31 4352
6080.04 4580
6080.78 4269
6081.51 4223
6082.25 4355
6082.99 4373
6083.72 4360
6084.46 4615
6085.20 4553
6085.93 4379
6086.67 4529
6087.40 4466
6088.14 4362
6088.88 4465
6089.61 4550
6090.35 4495
6091.09 4484
6091.82 4658
6092.56 4554
6093.30 4484
6094.03 4508
6094.77 4545
6095.51 4349
6096.24 4542
6096.98 4516
6097.72 4643
6098.45 4789
6099.19 4680
6099.93 4549
6100.66 4605
6101.40 4451
6102.14 4527
6102.87 4542
6103.61 4443
6104.35 4469
6105.09 4535
6105.82 4426
6106.56 4506
6107.30 4576
6108.04 4335
6108.77 4424
6109.51 4529
6110.25 4418
6110.99 4373
6111.72 4431
6112.46 4481
6113.20 4380
6113.94 4443
6114.68 4526
6115.41 4582
6116.15 4483
6116.89 4498
6117.63 4442
6118.37 4403
6119.10 4639
6119.84 4447
6120.58 4555
6121.32 4589
6122.06 4883
6122.80 4738
6123.53 4633
6124.27 4599
6125.01 4424
6125.75 4657
6126.49 4781
6127.23 4865
6127.97 4953
6128.70 4843
6129.44 4892
6130.18 4827
6130.92 4964
6131.66 4923
6132.40 4944
6133.14 4734
6133.88 4793
6134.62 5033
6135.35 4802
6136.09 4890
6136.83 4978
6137.57 4892
6138.31 4829
6139.05 4924
6139.79 4997
6140.53 5059
6141.27 5059
6142.01 4989
6142.75 5161
6143.49 5340
6144.23 5241
6144.97 5161
6145.71 5197
6146.45 5098
6147.19 5138
6147.93 5394
6148.67 5376
6149.41 5102
6150.15 5101
6150.89 5217
6151.63 5224
6152.37 5369
6153.11 5561
6153.85 5467
6154.59 5568
6155.33 5684
6156.07 5532
6156.81 5576
6157.55 5680
6158.29 5803
6159.03 5838
6159.77 5925
6160.51 6036
6161.25 6066
6161.99 5895
6162.73 6020
6163.47 5832
6164.22 5821
6164.96 5711
6165.70 6139
6166.44 6271
6167.18 6260
6167.92 6477
6168.66 6704
6169.40 6787
6170.14 6882
6170.89 7049
6171.63 7317
6172.37 7512
6173.11 7500
6173.85 7650
6174.59 7600
6175.33 7715
6176.08 7621
6176.82 7772
6177.56 7343
6178.30 7186
6179.04 7136
6179.78 7196
6180.53 7046
6181.27 7133
6182.01 7087
6182.75 7145
6183.49 7135
6184.24 7100
6184.98 7217
6185.72 7497
6186.46 7401
6187.20 7499
6187.95 7604
6188.69 7661
6189.43 7798
6190.17 7635
6190.92 7662
6191.66 7724
6192.40 7751
6193.14 7970
6193.89 7875
6194.63 8063
6195.37 8073
6196.12 8148
6196.86 8189
6197.60 8710
6198.34 8866
6199.09 8684
6199.83 8741
6200.57 8916
6201.32 8856
6202.06 8836
6202.80 9062
6203.55 8849
6204.29 8820
6205.03 8691
6205.78 9067
6206.52 9005
6207.26 9088
6208.01 9339
6208.75 9878
6209.49 10830
6210.24 12159
6210.98 13528
6211.72 15040
6212.47 17547
6213.21 19749
6213.96 21622
6214.70 22974
6215.44 22987
6216.19 22763
6216.93 21401
6217.68 20073
6218.42 18498
6219.16 15783
6219.91 13887
6220.65 12505
6221.40 10984
6222.14 10166
6222.89 9370
6223.63 8879
6224.37 8493
6225.12 8341
6225.86 8374
6226.61 8409
6227.35 8902
6228.10 8613
6228.84 9009
6229.59 9670
6230.33 9831
6231.08 9788
6231.82 9464
6232.57 9295
6233.31 8629
6234.06 8361
6234.80 7765
6235.55 7097
6236.29 7199
6237.04 6776
6237.78 6520
6238.53 6502
6239.27 6692
6240.02 6502
6240.76 6414
6241.51 6505
6242.26 6453
6243.00 6740
6243.75 6946
6244.49 6923
6245.24 7241
6245.98 7150
6246.73 7119
6247.48 6930
6248.22 7216
6248.97 7103
6249.71 7112
6250.46 7192
6251.21 7291
6251.95 7318
6252.70 7310
6253.44 7218
6254.19 7370
6254.94 7270
6255.68 7331
6256.43 7236
6257.18 7025
6257.92 7019
6258.67 6857
6259.42 6928
6260.16 6871
6260.91 6736
6261.66 6904
6262.40 6886
6263.15 7185
6263.90 6812
6264.64 6788
6265.39 6723
6266.14 6878
6266.88 6645
6267.63 6588
6268.38 6886
6269.13 6611
6269.87 6695
6270.62 6540
6271.37 6448
6272.11 6362
6272.86 6463
6273.61 6544
6274.36 6278
6275.10 6483
6275.85 6465
6276.60 6254
6277.35 6249
6278.10 6478
6278.84 6534
6279.59 6525
6280.34 6833
6281.09 6792
6281.83 6838
6282.58 6981
6283.33 6902
6284.08 6510
6284.83 6632
6285.57 6243
6286.32 6219
6287.07 6190
6287.82 6093
6288.57 5934
6289.32 5794
6290.06 5818
6290.81 5867
6291.56 5854
6292.31 5700
6293.06 5820
6293.81 5997
6294.56 6024
6295.30 6029
6296.05 5890
6296.80 5947
6297.55 6098
6298.30 5962
6299.05 5899
6299.80 5709
6300.55 5878
6301.30 5786
6302.05 5456
6302.79 5218
6303.54 5217
6304.29 5368
6305.04 5221
6305.79 5197
6306.54 5221
6307.29 5350
6308.04 5362
6308.79 5272
6309.54 5320
6310.29 5422
6311.04 5334
6311.79 5395
6312.54 5139
6313.29 5118
6314.04 5078
6314.79 5182
6315.54 5073
6316.29 5098
6317.04 5118
6317.79 5275
6318.54 5117
6319.29 5068
6320.04 5107
6320.79 5173
6321.54 4946
6322.29 5094
6323.04 5089
6323.79 5004
6324.54 4983
6325.29 4799
6326.04 4767
6326.79 4673
6327.54 4744
6328.29 4643
6329.04 4589
6329.79 4617
6330.55 4442
6331.30 4587
6332.05 4549
6332.80 4424
6333.55 4503
6334.30 4436
6335.05 4371
6335.80 4500
6336.55 4461
6337.30 4474
6338.06 4454
6338.81 4373
6339.56 4451
6340.31 4536
6341.06 4476
6341.81 4276
6342.56 4215
6343.32 4426
6344.07 4416
6344.82 4333
6345.57 4421
6346.32 4438
6347.07 4264
6347.83 4311
6348.58 4334
6349.33 4589
6350.08 4411
6350.83 4446
6351.59 4436
6352.34 4336
6353.09 4207
6353.84 4280
6354.60 4432
6355.35 4579
6356.10 4366
6356.85 4555
6357.61 4504
6358.36 4531
6359.11 4317
6359.86 4215
6360.62 4530
6361.37 4487
6362.12 4524
6362.87 4421
6363.63 4389
6364.38 4456
6365.13 4298
6365.88 4213
6366.64 4232
6367.39 4379
6368.14 4248
6368.90 4104
6369.65 4180
6370.40 4294
6371.16 4109
6371.91 4018
6372.66 4119
6373.42 4178
6374.17 4168
6374.92 4068
6375.68 4043
6376.43 3928
6377.18 3842
6377.94 4116
6378.69 4058
6379.45 4144
6380.20 3934
6380.95 3907
6381.71 3940
6382.46 4104
6383.21 4166
6383.97 4157
6384.72 4193
6385.48 4366
6386.23 4232
6386.98 4199
6387.74 4050
6388.49 4107
6389.25 4336
6390.00 4187
6390.76 4121
6391.51 3890
6392.27 3814
6393.02 4066
6393.77 4075
6394.53 3980
6395.28 3872
6396.04 4062
6396.79 3942
6397.55 3928
6398.30 3939
6399.06 4079
6399.81 4182
6400.57 4001
6401.32 4091
6402.08 4194
6402.83 4017
6403.59 4076
6404.34 3977
6405.10 3876
6405.85 3860
6406.61 3910
6407.36 3832
6408.12 3997
6408.88 3977
6409.63 4002
6410.39 3924
6411.14 3926
6411.90 4004
6412.65 3922
6413.41 3867
6414.16 3976
6414.92 4064
6415.68 3984
6416.43 4124
6417.19 4181
6417.94 4062
6418.70 4018
6419.46 3961
6420.21 3940
6420.97 3875
6421.73 3915
6422.48 4003
6423.24 3936
6423.99 3929
6424.75 4000
6425.51 4092
6426.26 4246
6427.02 4117
6427.78 4008
6428.53 4090
6429.29 4145
6430.05 3997
6430.80 3977
6431.56 4064
6432.32 4152
6433.07 3997
6433.83 4142
6434.59 4054
6435.34 4125
6436.10 4183
6436.86 4369
6437.62 4264
6438.37 4144
6439.13 4099
6439.89 4084
6440.65 4098
6441.40 4174
6442.16 4174
6442.92 4069
6443.68 4232
6444.43 4238
6445.19 4100
6445.95 4080
6446.71 4250
6447.46 4229
6448.22 4124
6448.98 4147
6449.74 4349
6450.49 4301
6451.25 4228
6452.01 4359
6452.77 4352
6453.53 4248
6454.29 4325
6455.04 4358
6455.80 4254
6456.56 4343
6457.32 4313
6458.08 4382
6458.84 4200
6459.59 4370
6460.35 4293
6461.11 4337
6461.87 4560
6462.63 4647
6463.39 4659
6464.15 4540
6464.90 4545
6465.66 4553
6466.42 4627
6467.18 4650
6467.94 4571
6468.70 4626
6469.46 4611
6470.22 4702
6470.98 4800
6471.73 5017
6472.49 4862
6473.25 4873
6474.01 4967
6474.77 4949
6475.53 4975
6476.29 4966
6477.05 4927
6477.81 5197
6478.57 5221
6479.33 5149
6480.09 5156
6480.85 5078
6481.61 5094
6482.37 5100
6483.13 5380
6483.89 5506
6484.65 5362
6485.41 5618
6486.17 5723
6486.93 5625
6487.69 5439
6488.45 5501
6489.21 5674
6489.97 5895
6490.73 5762
6491.49 5683
6492.25 5764
6493.01 5825
6493.77 5727
6494.53 5774
6495.29 5725
6496.05 5948
6496.81 6117
6497.57 6186
6498.33 6301
6499.10 6403
6499.86 6381
6500.62 6779
6501.38 6520
6502.14 6664
6502.90 6665
6503.66 6572
6504.42 6696
6505.18 6410
6505.94 6724
6506.71 6853
6507.47 6637
6508.23 7031
6508.99 6980
6509.75 6977
6510.51 7081
6511.27 7244
6512.04 7304
6512.80 7318
6513.56 7674
6514.32 7670
6515.08 7873
6515.84 8089
6516.61 8583
6517.37 8812
6518.13 8935
6518.89 9046
6519.65 9013
6520.42 9046
6521.18 9164
6521.94 9138
6522.70 8977
6523.46 9224
6524.23 9477
6524.99 9978
6525.75 10577
6526.51 11349
6527.28 12316
6528.04 13047
6528.80 12990
6529.56 13345
6530.33 13195
6531.09 12580
6531.85 11914
6532.61 11422
6533.38 11165
6534.14 10508
6534.90 10060
6535.67 9532
6536.43 9426
6537.19 9358
6537.95 9387
6538.72 9726
6539.48 10346
6540.24 10817
6541.01 11830
6541.77 12297
6542.53 13035
6543.30 12876
6544.06 12872
6544.82 12014
6545.59 11071
6546.35 10448
6547.11 9237
6547.88 8572
6548.64 8138
6549.41 7616
6550.17 7321
6550.93 6986
6551.70 6805
6552.46 6827
6553.22 6772
6553.99 6562
6554.75 6488
6555.52 6769
6556.28 6692
6557.05 6783
6557.81 6721
6558.57 6845
6559.34 6659
6560.10 6587
6560.87 6399
6561.63 6561
6562.40 6834
6563.16 6689
6563.92 6666
6564.69 6671
6565.45 6981
6566.22 6885
6566.98 7230
6567.75 7290
6568.51 7270
6569.28 7298
6570.04 7074
6570.81 7082
6571.57 7329
6572.34 7313
6573.10 7345
6573.87 7401
6574.63 7084
6575.40 7170
6576.16 7196
6576.93 7275
6577.69 7387
6578.46 7374
6579.23 7468
6579.99 7561
6580.76 7717
6581.52 7963
6582.29 7638
6583.05 7413
6583.82 7602
6584.59 7652
6585.35 7514
6586.12 7295
6586.88 7268
6587.65 7333
6588.41 7289
6589.18 7168
6589.95 6943
6590.71 7219
6591.48 7314
6592.25 7275
6593.01 7315
6593.78 7463
6594.54 7706
6595.31 7974
6596.08 7958
6596.84 8105
6597.61 8442
6598.38 8552
6599.14 8494
6599.91 8681
6600.68 8697
6601.44 8765
6602.21 8442
6602.98 8227
6603.74 7826
6604.51 7572
6605.28 7566
6606.05 7382
6606.81 7393
6607.58 7300
6608.35 7174
6609.11 7186
6609.88 6869
6610.65 6867
6611.42 6869
6612.18 6976
6612.95 6904
6613.72 6687
6614.49 6803
6615.25 6835
6616.02 7118
6616.79 7131
6617.56 7139
6618.32 7094
6619.09 6827
6619.86 6752
6620.63 6823
6621.40 6690
6622.16 6748
6622.93 6903
6623.70 6721
6624.47 6737
6625.24 6679
6626.00 6755
6626.77 6568
6627.54 6662
6628.31 6980
6629.08 6756
6629.85 6733
6630.61 6882
6631.38 6850
6632.15 6697
6632.92 6337
6633.69 6607
6634.46 6925
6635.23 7221
6635.99 7454
6636.76 7680
6637.53 8447
6638.30 8971
6639.07 9500
6639.84 10149
6640.61 10505
6641.38 10495
6642.15 10239
6642.92 9928
6643.68 9424
6644.45 8543
6645.22 7799
6645.99 7249
6646.76 6830
6647.53 6473
6648.30 6231
6649.07 5996
6649.84 5910
6650.61 5754
6651.38 5678
6652.15 5833
6652.92 6012
6653.69 5882
6654.46 5967
6655.23 6098
6656.00 6183
6656.77 5989
6657.54 5924
6658.31 5746
6659.08 5638
6659.85 5697
6660.62 5631
6661.39 5466
6662.16 5265
6662.93 5232
6663.70 5004
6664.47 5148
6665.24 5144
6666.01 5037
6666.78 5145
6667.55 5122
6668.32 5284
6669.09 5297
6669.86 5234
6670.64 5363
6671.41 5423
6672.18 5279
6672.95 5304
6673.72 5359
6674.49 5269
6675.26 5422
6676.03 5266
6676.80 5398
6677.57 5299
6678.35 5432
6679.12 5463
6679.89 5333
6680.66 5381
6681.43 5325
6682.20 5537
6682.97 5378
6683.75 5110
6684.52 5105
6685.29 5066
6686.06 5348
6686.83 5372
6687.60 5191
6688.38 5032
6689.15 5330
6689.92 5265
6690.69 5231
6691.46 5350
6692.24 5347
6693.01 5401
6693.78 5415
6694.55 5142
6695.32 5178
6696.10 5153
6696.87 5100
6697.64 5131
6698.41 5013
6699.19 4799
6699.96 4920
6700.73 4921
6701.50 4863
6702.28 4916
6703.05 4811
6703.82 4914
6704.59 4903
6705.37 4902
6706.14 4895
6706.91 4766
6707.69 4632
6708.46 4744
6709.23 4650
6710.00 4639
6710.78 4672
6711.55 4576
6712.32 4598
6713.10 4618
6713.87 4413
6714.64 4470
6715.42 4509
6716.19 4574
6716.96 4572
6717.74 4578
6718.51 4216
6719.28 4356
6720.06 4303
6720.83 4382
6721.61 4356
6722.38 4137
6723.15 4083
6723.93 3979
6724.70 3913
6725.47 4163
6726.25 4155
6727.02 4051
6727.80 4022
6728.57 3968
6729.35 4187
6730.12 4252
6730.89 4039
6731.67 4125
6732.44 4107
6733.22 3947
6733.99 3995
6734.77 4005
6735.54 3838
6736.31 3788
6737.09 4043
6737.86 3867
6738.64 3804
6739.41 3869
6740.19 4015
6740.96 3859
6741.74 4024
6742.51 4000
6743.29 4028
6744.06 3960
6744.84 3850
6745.61 3963
6746.39 3905
6747.16 3931
6747.94 3859
6748.71 3911
6749.49 3893
6750.26 4038
6751.04 3951
6751.82 4071
6752.59 4119
6753.37 3875
6754.14 3934
6754.92 4030
6755.69 4212
6756.47 4015
6757.25 4034
6758.02 4036
6758.80 3893
6759.57 4045
6760.35 3971
6761.12 3952
6761.90 3983
6762.68 3817
6763.45 3775
6764.23 3959
6765.01 3783
6765.78 3805
6766.56 3756
6767.33 3711
6768.11 3764
6768.89 3668
6769.66 3632
6770.44 3673
6771.22 3615
6771.99 3818
6772.77 3766
6773.55 3696
6774.32 3611
6775.10 3717
6775.88 3757
6776.65 3702
6777.43 3671
6778.21 3713
6778.99 3732
6779.76 3621
6780.54 3649
6781.32 3692
6782.09 3735
6782.87 3763
6783.65 3664
6784.43 3588
6785.20 3733
6785.98 3714
6786.76 3807
6787.54 3749
6788.31 3684
6789.09 3768
6789.87 3656
6790.65 3537
6791.42 3548
6792.20 3658
6792.98 3670
6793.76 3705
6794.54 3816
6795.31 3618
6796.09 3531
6796.87 3509
6797.65 3602
6798.43 3693
6799.20 3513
6799.98 3498
6800.76 3648
6801.54 3570
6802.32 3422
6803.10 3432
6803.87 3460
6804.65 3606
6805.43 3609
6806.21 3626
6806.99 3580
6807.77 3613
6808.55 3734
6809.32 3520
6810.10 3616
6810.88 3674
6811.66 3659
6812.44 3582
6813.22 3550
6814.00 3546
6814.78 3522
6815.56 3650
6816.34 3657
6817.11 3701
6817.89 3579
6818.67 3583
6819.45 3691
6820.23 3750
6821.01 3540
6821.79 3664
6822.57 3629
6823.35 3557
6824.13 3635
6824.91 3630
6825.69 3610
6826.47 3678
6827.25 3929
6828.03 3866
6828.81 3717
6829.59 3778
6830.37 3892
6831.15 3755
6831.93 3656
6832.71 3640
6833.49 4018
6834.27 3922
6835.05 3769
6835.83 3773
6836.61 3865
6837.39 3690
6838.17 3827
6838.95 3901
6839.73 3889
6840.51 3815
6841.29 3925
6842.07 3851
6842.85 3870
6843.63 3823
6844.42 3717
6845.20 3740
6845.98 3855
6846.76 3720
6847.54 3676
6848.32 3647
6849.10 3690
6849.88 3788
6850.66 3927
6851.44 3750
6852.23 3960
6853.01 4007
6853.79 4114
6854.57 4295
6855.35 4463
6856.13 4496
6856.91 4803
6857.70 4697
6858.48 4623
6859.26 4754
6860.04 4518
6860.82 4511
6861.60 4261
6862.39 4147
6863.17 4277
6863.95 4289
6864.73 4222
6865.51 4222
6866.30 4086
6867.08 4149
6867.86 4199
6868.64 4290
6869.42 4250
6870.21 4269
6870.99 4232
6871.77 4224
6872.55 4300
6873.34 4362
6874.12 4440
6874.90 4261
6875.68 4395
6876.47 4269
6877.25 4138
6878.03 4070
6878.81 4000
6879.60 4027
6880.38 3790
6881.16 3919
6881.95 3849
6882.73 4027
6883.51 3961
6884.29 3902
6885.08 3984
6885.86 4001
6886.64 4083
6887.43 4160
6888.21 4261
6888.99 4212
6889.78 4223
6890.56 4415
6891.34 4133
6892.13 4132
6892.91 4118
6893.69 4410
6894.48 4346
6895.26 4281
6896.05 4336
6896.83 4498
6897.61 4539
6898.40 4430
6899.18 4263
6899.97 4370
6900.75 4348
6901.53 4454
6902.32 4380
6903.10 4293
6903.89 4478
6904.67 4687
6905.45 4595
6906.24 4370
6907.02 4553
6907.81 4550
6908.59 4561
6909.38 4297
6910.16 4323
6910.95 4471
6911.73 4618
6912.51 4536
6913.30 4620
6914.08 4478
6914.87 4519
6915.65 4560
6916.44 4560
6917.22 4526
6918.01 4536
6918.79 4358
6919.58 4564
6920.36 4476
6921.15 4576
6921.93 4705
6922.72 4544
6923.50 4649
6924.29 4621
6925.08 4635
6925.86 4691
6926.65 4822
6927.43 4774
6928.22 4836
6929.00 4832
6929.79 4702
6930.57 4721
6931.36 4869
6932.15 4801
6932.93 4764
6933.72 4924
6934.50 5014
6935.29 5015
6936.08 4891
6936.86 4900
6937.65 5058
6938.43 5121
6939.22 5108
6940.01 5118
6940.79 5137
6941.58 5095
6942.37 5285
6943.15 5317
6943.94 5240
6944.72 5330
6945.51 5659
6946.30 5718
6947.08 5590
6947.87 5757
6948.66 6064
6949.44 6133
6950.23 6056
6951.02 6106
6951.80 6246
6952.59 6217
6953.38 6071
6954.17 6166
6954.95 6068
6955.74 5783
6956.53 6018
6957.31 5940
6958.10 5807
6958.89 6194
6959.68 6476
6960.46 6444
6961.25 6292
6962.04 6493
6962.83 6478
6963.61 6690
6964.40 6639
6965.19 6742
6965.98 6881
6966.76 6825
6967.55 6757
6968.34 6543
6969.13 6710
6969.92 6561
6970.70 6722
6971.49 6987
6972.28 6909
6973.07 7109
6973.86 7182
6974.64 7732
6975.43 7645
6976.22 7785
6977.01 7670
6977.80 7645
6978.59 7854
6979.37 7722
6980.16 7787
6980.95 7842
6981.74 7900
6982.53 7906
6983.32 8259
6984.11 8379
6984.90 8565
6985.68 8964
6986.47 9535
6987.26 10340
6988.05 11080
6988.84 12014
6989.63 13354
6990.42 14492
6991.21 15892
6992.00 16120
6992.79 16730
6993.57 16155
6994.36 15362
6995.15 14369
6995.94 13253
6996.73 11927
6997.52 10703
6998.31 9880
6999.10 9369
6999.89 9255
7000.68 9600
7001.47 9773
7002.26 10591
7003.05 11127
7003.84 12393
7004.63 13463
7005.42 14672
7006.21 15130
7007.00 15336
7007.79 14878
7008.58 14018
7009.37 12834
7010.16 11838
7010.95 10492
7011.74 9545
7012.53 8510
7013.32 7670
7014.11 7081
7014.90 6761
7015.69 6482
7016.48 6422
7017.27 6584
7018.06 6414
7018.85 6669
7019.65 6626
7020.44 6821
7021.23 7100
7022.02 7064
7022.81 6957
7023.60 6709
7024.39 6489
7025.18 6191
7025.97 6148
7026.76 5962
7027.56 6211
7028.35 6103
7029.14 6031
7029.93 5896
7030.72 5964
7031.51 6223
7032.30 6235
7033.09 6126
7033.89 6150
7034.68 5969
7035.47 5704
7036.26 5884
7037.05 5782
7037.84 5575
7038.64 5520
7039.43 5537
7040.22 5702
7041.01 5706
7041.80 5694
7042.60 5819
7043.39 5807
7044.18 5870
7044.97 5989
7045.76 6051
7046.56 5916
7047.35 5800
7048.14 5804
7048.93 5609
7049.73 5526
7050.52 5579
7051.31 5589
7052.10 5561
7052.90 5656
7053.69 5555
7054.48 5674
7055.27 5677
7056.07 5430
7056.86 5526
7057.65 5572
7058.45 5446
7059.24 5499
7060.03 5481
7060.83 5314
7061.62 5295
7062.41 5340
7063.20 5373
7064.00 5322
7064.79 5244
7065.58 5191
7066.38 5219
7067.17 5059
7067.96 5310
7068.76 5291
7069.55 5134
7070.35 5042
7071.14 4933
7071.93 5013
7072.73 4955
7073.52 4845
7074.31 4903
7075.11 4926
7075.90 4999
7076.70 4674
7077.49 4719
7078.28 4658
7079.08 4698
7079.87 4647
7080.67 4694
7081.46 4709
7082.25 4619
7083.05 4669
7083.84 4467
7084.64 4527
7085.43 4348
7086.23 4513
7087.02 4441
7087.82 4253
7088.61 4215
7089.41 4324
7090.20 4245
7090.99 4159
7091.79 4089
7092.58 4126
7093.38 4268
7094.17 4275
7094.97 4340
7095.76 4377
7096.56 4601
7097.35 4675
7098.15 4668
7098.94 4666
7099.74 4573
7100.54 4451
7101.33 4460
7102.13 4481
7102.92 4332
7103.72 4095
7104.51 4253
7105.31 4031
7106.10 4146
7106.90 4165
7107.70 3957
7108.49 3856
7109.29 3968
7110.08 3899
7110.88 3864
7111.67 3871
7112.47 3865
7113.27 3936
7114.06 3877
7114.86 3758
7115.65 3546
7116.45 3725
7117.25 3770
7118.04 3691
7118.84 3619
7119.64 3578
7120.43 3436
7121.23 3596
7122.03 3697
7122.82 3674
7123.62 3729
7124.41 3861
7125.21 3657
7126.01 3834
7126.81 3747
7127.60 3727
7128.40 3719
7129.20 3607
7129.99 3397
7130.79 3519
7131.59 3574
7132.38 3530
7133.18 3449
7133.98 3654
7134.78 3671
7135.57 3653
7136.37 3630
7137.17 3595
7137.96 3706
7138.76 3526
7139.56 3566
7140.36 3649
7141.15 3599
7141.95 3546
7142.75 3507
7143.55 3487
7144.35 3501
7145.14 3541
7145.94 3440
7146.74 3543
7147.54 3502
7148.33 3412
7149.13 3511
7149.93 3507
7150.73 3488
7151.53 3463
7152.33 3628
7153.12 3591
7153.92 3431
7154.72 3472
7155.52 3524
7156.32 3353
7157.12 3438
7157.91 3456
7158.71 3505
7159.51 3479
7160.31 3374
7161.11 3410
7161.91 3417
7162.71 3602
7163.50 3459
7164.30 3277
7165.10 3247
7165.90 3219
7166.70 3231
7167.50 3117
7168.30 3185
7169.10 3239
7169.90 3204
7170.70 3267
7171.50 3214
7172.29 3309
7173.09 3237
7173.89 3207
7174.69 3222
7175.49 3312
7176.29 3498
7177.09 3488
7177.89 3338
7178.69 3283
7179.49 3157
7180.29 3082
7181.09 3083
7181.89 3097
7182.69 3014
7183.49 2927
7184.29 3111
7185.09 3157
7185.89 3064
7186.69 3205
7187.49 3041
7188.29 3011
7189.09 3056
7189.89 3150
7190.69 3122
7191.49 3065
7192.29 3045
7193.09 2982
7193.89 3040
7194.69 2995
7195.49 3153
7196.29 3036
7197.10 2814
7197.90 2842
7198.70 2823
7199.50 2919
7200.30 3023
7201.10 2920
7201.90 3145
7202.70 2962
7203.50 2998
7204.30 3038
7205.11 3076
7205.91 3072
7206.71 3040
7207.51 2934
7208.31 2890
7209.11 2941
7209.91 3014
7210.71 2916
7211.52 2882
7212.32 2906
7213.12 2853
7213.92 2923
7214.72 3004
7215.52 2872
7216.33 2918
7217.13 2935
7217.93 2983
7218.73 3010
7219.53 3033
7220.34 2874
7221.14 2863
7221.94 2818
7222.74 2886
7223.54 2829
7224.35 2833
7225.15 2855
7225.95 2756
7226.75 2893
7227.56 2870
7228.36 3074
7229.16 2977
7229.96 2930
7230.77 2921
7231.57 2994
7232.37 3048
7233.17 2975
7233.98 3112
7234.78 3199
7235.58 3084
7236.38 3038
7237.19 2870
7237.99 2847
7238.79 3021
7239.60 2971
7240.40 2974
7241.20 3001
7242.01 3051
7242.81 3043
7243.61 3097
7244.42 2970
7245.22 3068
7246.02 3129
7246.83 3154
7247.63 3082
7248.43 3102
7249.24 3066
7250.04 3073
7250.84 3014
7251.65 3125
7252.45 3149
7253.26 3208
7254.06 3159
7254.86 3125
7255.67 3214
7256.47 3082
7257.28 3122
7258.08 3134
7258.88 3168
7259.69 3200
7260.49 3225
7261.30 3189
7262.10 3351
7262.90 3313
7263.71 3304
7264.51 3233
7265.32 3275
7266.12 3276
7266.93 3331
7267.73 3264
7268.54 3287
7269.34 3359
7270.15 3435
7270.95 3396
7271.76 3433
7272.56 3442
7273.37 3414
7274.17 3648
7274.98 3628
7275.78 3689
7276.59 3618
7277.39 3646
7278.20 3659
7279.00 3616
7279.81 3554
7280.61 3624
7281.42 3580
7282.22 3778
7283.03 3683
7283.83 3786
7284.64 3883
7285.45 4022
7286.25 4125
7287.06 4368
7287.86 4609
7288.67 4878
7289.47 5151
7290.28 5547
7291.09 5742
7291.89 5827
7292.70 5634
7293.50 5529
7294.31 5117
7295.12 4811
7295.92 4474
7296.73 4279
7297.53 4264
7298.34 4083
7299.15 3803
7299.95 3643
7300.76 3659
7301.57 3658
7302.37 3488
7303.18 3641
7303.99 3684
7304.79 3566
7305.60 3603
7306.41 3538
7307.21 3572
7308.02 3666
7308.83 3777
7309.63 3741
7310.44 3864
7311.25 3767
7312.06 3813
7312.86 3808
7313.67 3792
7314.48 3894
7315.28 3928
7316.09 4001
7316.90 4084
7317.71 4156
7318.51 4045
7319.32 3934
7320.13 4057
7320.94 4121
7321.74 4255
7322.55 4160
7323.36 4339
7324.17 4395
7324.97 4367
7325.78 4474
7326.59 4638
7327.40 4744
7328.21 4916
7329.01 4910
7329.82 4876
7330.63 4665
7331.44 4429
7332.25 4322
7333.06 4042
7333.86 4066
7334.67 4112
7335.48 4131
7336.29 4009
7337.10 4066
7337.91 4051
7338.71 4074
7339.52 4502
7340.33 4423
7341.14 4636
7341.95 4724
7342.76 4692
7343.57 4456
7344.38 4504
7345.18 4570
7345.99 4239
7346.80 4106
7347.61 3970
7348.42 4067
7349.23 3729
7350.04 3729
7350.85 3838
7351.66 3920
7352.47 3752
7353.28 3815
7354.09 3908
7354.89 3903
7355.70 3943
7356.51 3862
7357.32 3954
7358.13 4064
7358.94 4197
7359.75 3967
7360.56 3772
7361.37 3633
7362.18 3848
7362.99 3934
7363.80 3987
7364.61 3790
7365.42 3924
7366.23 3968
7367.04 3808
7367.85 3794
7368.66 3889
7369.47 4035
7370.28 3889
7371.09 3887
7371.90 3801
7372.71 3851
7373.52 3917
7374.33 3925
7375.15 3814
7375.96 3784
7376.77 3824
7377.58 3838
7378.39 3927
7379.20 3927
7380.01 4028
7380.82 4018
7381.63 4089
7382.44 4004
7383.25 4110
7384.06 4310
7384.88 4520
7385.69 4641
7386.50 4549
7387.31 4853
7388.12 4818
7388.93 4784
7389.74 4802
7390.55 4494
7391.37 4433
7392.18 4314
7392.99 4084
7393.80 4041
7394.61 4036
7395.42 3959
7396.24 3686
7397.05 3582
7397.86 3578
7398.67 3571
7399.48 3549
7400.30 3762
7401.11 3701
7401.92 3658
7402.73 3667
7403.54 3856
7404.36 3995
7405.17 4013
7405.98 4275
7406.79 4167
7407.60 4089
7408.42 4186
7409.23 4192
7410.04 4116
7410.85 3978
7411.67 3787
7412.48 3724
7413.29 3745
7414.11 3605
7414.92 3707
7415.73 3737
7416.54 3691
7417.36 3516
7418.17 3502
7418.98 3562
7419.80 3315
7420.61 3307
7421.42 3228
7422.23 3195
7423.05 3166
7423.86 3241
7424.67 3327
7425.49 3181
7426.30 3051
7427.11 3078
7427.93 3135
7428.74 3184
7429.56 3164
7430.37 3075
7431.18 2990
7432.00 2918
7432.81 3077
7433.62 3092
7434.44 3141
7435.25 3090
7436.07 3004
7436.88 3023
7437.69 2882
7438.51 2988
7439.32 2926
7440.14 3011
7440.95 3145
7441.76 3217
7442.58 3161
7443.39 3066
7444.21 3227
7445.02 3086
7445.84 3022
7446.65 2982
7447.46 3019
7448.28 3015
7449.09 2975
7449.91 2950
7450.72 2909
7451.54 2902
7452.35 2857
7453.17 2946
7453.98 3080
7454.80 2948
7455.61 2995
7456.43 2894
7457.24 2802
7458.06 2817
7458.87 2894
7459.69 3096
7460.50 2964
7461.32 2924
7462.13 3047
7462.95 2977
7463.77 2966
7464.58 2948
7465.40 2888
7466.21 2862
7467.03 2798
7467.84 2897
7468.66 2854
7469.47 2860
7470.29 3006
7471.11 2878
7471.92 2889
7472.74 2928
7473.55 2845
7474.37 2920
7475.19 3005
7476.00 2987
7476.82 2869
7477.63 2954
7478.45 2832
7479.27 2817
7480.08 2996
7480.90 2889
7481.72 2810
7482.53 2949
7483.35 2768
7484.17 2868
7484.98 2809
7485.80 2814
7486.62 2803
7487.43 2628
7488.25 2763
7489.07 2860
7489.88 2880
7490.70 2880
7491.52 2794
7492.33 2698
7493.15 2761
7493.97 2792
7494.78 2697
7495.60 2729
7496.42 2809
7497.24 2770
7498.05 2777
7498.87 2800
7499.69 2704
7500.51 2696
7501.32 2617
7502.14 2651
7502.96 2705
7503.78 2644
7504.59 2669
7505.41 2637
7506.23 2778
7507.05 2793
7507.86 2801
7508.68 2617
7509.50 2736
7510.32 2683
7511.14 2605
7511.95 2663
7512.77 2746
7513.59 2662
7514.41 2781
7515.23 2676
7516.05 2762
7516.86 2712
7517.68 2775
7518.50 2772
7519.32 2743
7520.14 2741
7520.96 2758
7521.78 2705
7522.59 2561
7523.41 2647
7524.23 2590
7525.05 2610
7525.87 2657
7526.69 2648
7527.51 2615
7528.33 2626
7529.14 2527
7529.96 2597
7530.78 2596
7531.60 2608
7532.42 2571
7533.24 2706
7534.06 2763
7534.88 2613
7535.70 2583
7536.52 2670
7537.34 2649
7538.16 2667
7538.98 2701
7539.80 2578
7540.62 2613
7541.44 2641
7542.25 2617
7543.07 2578
7543.89 2653
7544.71 2527
7545.53 2573
7546.35 2661
7547.17 2689
7547.99 2662
7548.81 2717
7549.63 2608
7550.45 2671
7551.27 2607
7552.09 2643
7552.92 2641
7553.74 2518
7554.56 2564
7555.38 2583
7556.20 2485
7557.02 2625
7557.84 2644
7558.66 2581
7559.48 2530
7560.30 2617
7561.12 2573
7561.94 2650
7562.76 2639
7563.58 2550
7564.40 2636
7565.23 2582
7566.05 2608
7566.87 2660
7567.69 2673
7568.51 2722
7569.33 2562
7570.15 2645
7570.97 2624
7571.79 2491
7572.62 2509
7573.44 2500
7574.26 2651
7575.08 2683
7575.90 2691
7576.72 2597
7577.55 2648
7578.37 2533
7579.19 2669
7580.01 2521
7580.83 2486
7581.65 2605
7582.48 2623
7583.30 2587
7584.12 2564
7584.94 2527
7585.76 2652
7586.59 2358
7587.41 2480
7588.23 2465
7589.05 2411
7589.88 2450
7590.70 2385
7591.52 2518
7592.34 2552
7593.16 2673
7593.99 2633
7594.81 2601
7595.63 2567
7596.46 2710
7597.28 2547
7598.10 2591
7598.92 2567
7599.75 2590
7600.57 2584
7601.39 2490
7602.22 2541
7603.04 2508
7603.86 2462
7604.68 2533
7605.51 2389
7606.33 2566
7607.15 2579
7607.98 2636
7608.80 2835
7609.62 2794
7610.45 2807
7611.27 2923
7612.09 2754
7612.92 2769
7613.74 2724
7614.57 2815
7615.39 2663
7616.21 2569
7617.04 2532
7617.86 2637
7618.68 2808
7619.51 2637
7620.33 2549
7621.16 2528
7621.98 2664
7622.80 2810
7623.63 2697
7624.45 2664
7625.28 2764
7626.10 2776
7626.93 2743
7627.75 2642
7628.57 2575
7629.40 2643
7630.22 2604
7631.05 2616
7631.87 2519
7632.70 2499
7633.52 2485
7634.35 2708
7635.17 2810
7636.00 2763
7636.82 2666
7637.65 2772
7638.47 2902
7639.30 2965
7640.12 2851
7640.95 2810
7641.77 2713
7642.60 2724
7643.42 2690
7644.25 2576
7645.07 2443
7645.90 2512
7646.72 2550
7647.55 2354
7648.37 2318
7649.20 2454
7650.02 2518
7650.85 2574
7651.68 2544
7652.50 2445
7653.33 2391
7654.15 2397
7654.98 2472
7655.81 2417
7656.63 2444
7657.46 2427
7658.28 2415
7659.11 2462
7659.94 2539
7660.76 2485
7661.59 2509
7662.41 2437
7663.24 2366
7664.07 2411
7664.89 2416
7665.72 2532
7666.55 2474
7667.37 2448
7668.20 2411
7669.03 2371
7669.85 2305
7670.68 2375
7671.51 2338
7672.33 2245
7673.16 2362
7673.99 2460
7674.81 2382
7675.64 2306
7676.47 2355
7677.29 2420
7678.12 2494
7678.95 2451
7679.78 2500
7680.60 2430
7681.43 2272
7682.26 2458
7683.08 2445
7683.91 2508
7684.74 2412
7685.57 2465
7686.39 2366
7687.22 2382
7688.05 2331
7688.88 2425
7689.70 2380
7690.53 2323
7691.36 2379
7692.19 2408
7693.02 2448
7693.84 2466
7694.67 2474
7695.50 2313
7696.33 2394
7697.16 2342
7697.98 2326
7698.81 2478
7699.64 2439
7700.47 2449
7701.30 2328
7702.13 2307
7702.95 2387
7703.78 2411
7704.61 2530
7705.44 2453
7706.27 2388
7707.10 2466
7707.93 2431
7708.75 2608
7709.58 2565
7710.41 2437
7711.24 2348
7712.07 2348
7712.90 2521
7713.73 2379
7714.56 2371
7715.39 2618
7716.22 2647
7717.04 2395
7717.87 2451
7718.70 2532
7719.53 2386
7720.36 2409
7721.19 2481
7722.02 2403
7722.85 2364
7723.68 2396
7724.51 2393
7725.34 2514
7726.17 2471
7727.00 2428
7727.83 2575
7728.66 2458
7729.49 2422
7730.32 2464
7731.15 2398
7731.98 2526
7732.81 2526
7733.64 2522
7734.47 2354
7735.30 2384
7736.13 2561
7736.96 2539
7737.79 2395
7738.62 2495
7739.45 2526
7740.28 2532
7741.11 2661
7741.94 2632
7742.77 2541
7743.60 2517
7744.43 2544
7745.26 2424
7746.09 2510
7746.93 2550
7747.76 2595
7748.59 2698
7749.42 2581
7750.25 2850
7751.08 2835
7751.91 3091
7752.74 3338
7753.57 3630
7754.40 3704
7755.24 3697
7756.07 3575
7756.90 3312
7757.73 3252
7758.56 3132
7759.39 3008
7760.22 2687
7761.06 2643
7761.89 2513
7762.72 2557
7763.55 2538
7764.38 2627
7765.21 2611
7766.05 2535
7766.88 2681
7767.71 2611
7768.54 2767
7769.37 2714
7770.21 2658
7771.04 2730
7771.87 2734
7772.70 2635
7773.53 2765
7774.37 2537
7775.20 2489
7776.03 2282
7776.86 2413
7777.70 2402
7778.53 2429
7779.36 2437
7780.19 2370
7781.03 2521
7781.86 2466
7782.69 2279
7783.52 2396
7784.36 2291
7785.19 2411
7786.02 2414
7786.86 2450
7787.69 2365
7788.52 2340
7789.36 2412
7790.19 2562
7791.02 2473
7791.85 2570
7792.69 2408
7793.52 2354
7794.35 2441
7795.19 2553
7796.02 2466
7796.86 2285
7797.69 2348
7798.52 2399
7799.36 2403
7800.19 2343
7801.02 2313
7801.86 2361
7802.69 2429
7803.52 2357
7804.36 2380
7805.19 2432
7806.03 2383
7806.86 2559
7807.69 2578
7808.53 2433
7809.36 2451
7810.20 2395
7811.03 2393
7811.87 2390
7812.70 2443
7813.53 2551
7814.37 2515
7815.20 2264
7816.04 2309
7816.87 2402
7817.71 2454
7818.54 2386
7819.38 2494
7820.21 2568
7821.05 2430
7821.88 2506
7822.72 2554
7823.55 2457
7824.39 2432
7825.22 2542
7826.06 2559
7826.89 2442
7827.73 2567
7828.56 2598
7829.40 2575
7830.23 2607
7831.07 2337
7831.90 2572
7832.74 2517
7833.57 2486
7834.41 2475
7835.24 2585
7836.08 2368
7836.91 2251
7837.75 2419
7838.59 2362
7839.42 2427
7840.26 2394
7841.09 2363
7841.93 2304
7842.77 2317
7843.60 2358
7844.44 2392
7845.27 2471
7846.11 2417
7846.95 2363
7847.78 2481
7848.62 2473
7849.45 2484
7850.29 2435
7851.13 2383
7851.96 2291
7852.80 2277
7853.64 2324
7854.47 2142
7855.31 2147
7856.15 2257
7856.98 2234
7857.82 2296
7858.66 2362
7859.49 2282
7860.33 2215
7861.17 2254
7862.00 2166
7862.84 2253
7863.68 2268
7864.52 2163
7865.35 2268
7866.19 2229
7867.03 2235
7867.86 2317
7868.70 2301
7869.54 2360
7870.38 2203
7871.21 2163
7872.05 2183
7872.89 2318
7873.73 2400
7874.56 2303
7875.40 2204
7876.24 2173
7877.08 2194
7877.92 2229
7878.75 2283
7879.59 2202
7880.43 2180
7881.27 2262
7882.10 2277
7882.94 2276
7883.78 2295
7884.62 2110
7885.46 2118
7886.30 2179
7887.13 2270
7887.97 2175
7888.81 2322
7889.65 2369
7890.49 2224
7891.33 2202
7892.16 2222
7893.00 2178
7893.84 2236
7894.68 2303
7895.52 2327
7896.36 2372
7897.20 2282
7898.04 2239
7898.88 2425
7899.71 2361
7900.55 2343
7901.39 2343
7902.23 2293
7903.07 2149
7903.91 2274
7904.75 2333
7905.59 2273
7906.43 2255
7907.27 2257
7908.11 2208
7908.95 2356
7909.79 2357
7910.62 2252
7911.46 2242
7912.30 2229
7913.14 2183
7913.98 2248
7914.82 2098
7915.66 2313
7916.50 2231
7917.34 2070
7918.18 2188
7919.02 2130
7919.86 2141
7920.70 2332
7921.54 2398
7922.38 2400
7923.22 2445
7924.06 2299
7924.90 2238
7925.74 2223
7926.58 2286
7927.43 2296
7928.27 2232
7929.11 2170
7929.95 2231
7930.79 2154
7931.63 2125
7932.47 2275
7933.31 2267
7934.15 2274
7934.99 2229
7935.83 2253
7936.67 2252
7937.51 2128
7938.36 2174
7939.20 2199
7940.04 2181
7940.88 2244
7941.72 2209
7942.56 2153
7943.40 2137
7944.24 2034
7945.09 2111
7945.93 2086
7946.77 2259
7947.61 2195
7948.45 2119
7949.29 2093
7950.13 2071
7950.98 2117
7951.82 2198
7952.66 2179
7953.50 2248
7954.34 2140
7955.19 2137
7956.03 2189
7956.87 2149
7957.71 2143
7958.55 2082
7959.40 2308
7960.24 2219
7961.08 2055
7961.92 1982
7962.76 2055
7963.61 2036
7964.45 2045
7965.29 2077
7966.13 2064
7966.98 2073
7967.82 1999
7968.66 2044
7969.50 2075
7970.35 2291
7971.19 2206
7972.03 2127
7972.88 2004
7973.72 2077
7974.56 2086
7975.40 2122
7976.25 2165
7977.09 2118
7977.93 2012
7978.78 2107
7979.62 2125
7980.46 2137
7981.31 2079
7982.15 2058
7982.99 2126
7983.84 2025
7984.68 2033
7985.52 2070
7986.37 2191
7987.21 2216
7988.06 2119
7988.90 2128
7989.74 2087
7990.59 2148
7991.43 2087
7992.27 2011
7993.12 2080
7993.96 2195
7994.81 2164
7995.65 2074
7996.49 2030
7997.34 2093
7998.18 2068
7999.03 2074
7999.87 2005
8000.72 1948
8001.56 1967
8002.40 2062
8003.25 1989
8004.09 1844
8004.94 2070
8005.78 2005
8006.63 2027
8007.47 2029
8008.32 2046
8009.16 2056
8010.01 2011
8010.85 2059
8011.70 2038
8012.54 2078
8013.39 2165
8014.23 2138
8015.08 2057
8015.92 2017
8016.77 2064
8017.61 2067
8018.46 2078
8019.30 2015
8020.15 1991
8020.99 2076
8021.84 2068
8022.68 2046
8023.53 2083
8024.38 1961
8025.22 2138
8026.07 1977
8026.91 1928
8027.76 1817
8028.60 1939
8029.45 1954
8030.30 1994
8031.14 1954
8031.99 1953
8032.83 1940
8033.68 1965
8034.53 1978
8035.37 1984
8036.22 2067
8037.06 2036
8037.91 1991
8038.76 1924
8039.60 2074
8040.45 2091
8041.30 2086
8042.14 2116
8042.99 2127
8043.84 2103
8044.68 2031
8045.53 2057
8046.38 1994
8047.22 2003
8048.07 2056
8048.92 1935
8049.76 1892
8050.61 1939
8051.46 1967
8052.30 1961
8053.15 1984
8054.00 1939
8054.85 2047
8055.69 2091
8056.54 1984
8057.39 1955
8058.24 1881
8059.08 1943
8059.93 1947
8060.78 2016
8061.63 2090
8062.47 2056
8063.32 2112
8064.17 2064
8065.02 1889
8065.86 1973
8066.71 1928
8067.56 1925
8068.41 1861
8069.26 1876
8070.10 2017
8070.95 1981
8071.80 2066
8072.65 2014
8073.50 2008
8074.34 2071
8075.19 1997
8076.04 2017
8076.89 1943
8077.74 1935
8078.59 2055
8079.43 1919
8080.28 1989
8081.13 1923
8081.98 1943
8082.83 1902
8083.68 1961
8084.53 1921
8085.37 1844
8086.22 1882
8087.07 1959
8087.92 1988
8088.77 1777
8089.62 1906
8090.47 1923
8091.32 1863
8092.17 1891
8093.02 2064
8093.87 1952
8094.71 1981
8095.56 1973
8096.41 1886
8097.26 1994
8098.11 1959
8098.96 1870
8099.81 1970
8100.66 1913
8101.51 1799
8102.36 1794
8103.21 1837
8104.06 1919
8104.91 1988
8105.76 1810
8106.61 1922
8107.46 1954
8108.31 1872
8109.16 1934
8110.01 2004
8110.86 1954
8111.71 2027
8112.56 2054
8113.41 1977
8114.26 1945
8115.11 1960
8115.96 1862
8116.81 1826
8117.66 1872
8118.51 1880
8119.36 1944
8120.21 1907
8121.06 1969
8121.92 2016
8122.77 2083
8123.62 1958
8124.47 1991
8125.32 1995
8126.17 2023
8127.02 1998
8127.87 2048
8128.72 1999
8129.57 1925
8130.43 1906
8131.28 1929
8132.13 2053
8132.98 1959
8133.83 1864
8134.68 1931
8135.53 1988
8136.38 1990
8137.24 1945
8138.09 1939
8138.94 1896
8139.79 1816
8140.64 1857
8141.49 1894
8142.35 1825
8143.20 1885
8144.05 1955
8144.90 1821
8145.75 1812
8146.61 1919
8147.46 1903
8148.31 1921
8149.16 1958
8150.01 1990
8150.87 1975
8151.72 1875
8152.57 1897
8153.42 1901
8154.28 1969
8155.13 1969
8155.98 1958
8156.83 1974
8157.69 2023
8158.54 1861
8159.39 1863
8160.24 1828
8161.10 1851
8161.95 2048
8162.80 1883
8163.66 1992
8164.51 2029
8165.36 1931
8166.21 1911
8167.07 2029
8167.92 2007
8168.77 1888
8169.63 1918
8170.48 1901
8171.33 1811
8172.19 1922
8173.04 1917
8173.89 1937
8174.75 1971
8175.60 1928
8176.46 1974
8177.31 2009
8178.16 1990
8179.02 1865
8179.87 1709
8180.72 1787
8181.58 1865
8182.43 1920
8183.29 1880
8184.14 1899
8184.99 1847
8185.85 1939
8186.70 1885
8187.56 1825
8188.41 1816
8189.26 1825
8190.12 1866
8190.97 1752
8191.83 1803
8192.68 1846
8193.54 1860
8194.39 1815
8195.25 1841
8196.10 1864
8196.95 1937
8197.81 1922
8198.66 1874
8199.52 1899
8200.37 1885
8201.23 1833
8202.08 1939
8202.94 1933
8203.79 1832
8204.65 1952
8205.50 1929
8206.36 1803
8207.21 1932
8208.07 1891
8208.92 1911
8209.78 1888
8210.64 1806
8211.49 1943
8212.35 2012
8213.20 1948
8214.06 1983
8214.91 1992
8215.77 1930
8216.62 1992
8217.48 1973
8218.34 1919
8219.19 2054
8220.05 1990
8220.90 2037
8221.76 1989
8222.61 1892
8223.47 1873
8224.33 1964
8225.18 2030
8226.04 2067
8226.90 1887
8227.75 1984
8228.61 2113
8229.46 2051
8230.32 2073
8231.18 2056
8232.03 2001
8232.89 2065
8233.75 1986
8234.60 1968
8235.46 1928
8236.32 1950
8237.17 1842
8238.03 1823
8238.89 1829
8239.74 1891
8240.60 1861
8241.46 1897
8242.32 1871
8243.17 1925
8244.03 1903
8244.89 1907
8245.74 1852
8246.60 1872
8247.46 1846
8248.32 1925
8249.17 1911
8250.03 1934
8250.89 1919
8251.75 1816
8252.60 1896
8253.46 1962
8254.32 1910
8255.18 1959
8256.03 1879
8256.89 1854
8257.75 1954
8258.61 1969
8259.47 1876
8260.32 1890
8261.18 1887
8262.04 1942
8262.90 1860
8263.76 1776
8264.61 1795
8265.47 1784
8266.33 1895
8267.19 1890
8268.05 1877
8268.91 2107
8269.76 2008
8270.62 1953
8271.48 1926
8272.34 1870
8273.20 1956
8274.06 1961
8274.92 1994
8275.77 1984
8276.63 1894
8277.49 1880
8278.35 1914
8279.21 1987
8280.07 1976
8280.93 1977
8281.79 2006
8282.65 2056
8283.51 1984
8284.36 1943
8285.22 1958
8286.08 1974
8286.94 1962
8287.80 1905
8288.66 2004
8289.52 2121
8290.38 2075
8291.24 1982
8292.10 1972
8292.96 1860
8293.82 1926
8294.68 2028
8295.54 2018
8296.40 2024
8297.26 1985
8298.12 2057
8298.98 1995
8299.84 2002
8300.70 2115
8301.56 2003
8302.42 2033
8303.28 1977
8304.14 2024
8305.00 2038
8305.86 2044
8306.72 2127
8307.58 2129
8308.44 1978
8309.30 2081
8310.16 2076
8311.02 2067
8311.88 2058
8312.74 2143
8313.60 1996
8314.46 2120
8315.33 2224
8316.19 2124
8317.05 1990
8317.91 2072
8318.77 2091
8319.63 2027
8320.49 2102
8321.35 2059
8322.21 2061
8323.08 2012
8323.94 1988
8324.80 2053
8325.66 2098
8326.52 2003
8327.38 2062
8328.24 2130
8329.10 2137
8329.97 2060
8330.83 2090
8331.69 2087
8332.55 2337
8333.41 2290
8334.28 2218
8335.14 2136
8336.00 2184
8336.86 2240
8337.72 2235
8338.58 2179
8339.45 2154
8340.31 2076
8341.17 2154
8342.03 2117
8342.90 2135
8343.76 2252
8344.62 2202
8345.48 2138
8346.35 2096
8347.21 2187
8348.07 2261
8348.93 2342
8349.80 2303
8350.66 2230
8351.52 2192
8352.38 2286
8353.25 2354
8354.11 2234
8354.97 2301
8355.83 2203
8356.70 2175
8357.56 2242
8358.42 2186
8359.29 2094
8360.15 2150
8361.01 2488
8361.88 2325
8362.74 2130
8363.60 2272
8364.47 2290
8365.33 2372
8366.19 2359
8367.06 2257
8367.92 2270
8368.78 2325
8369.65 2418
8370.51 2250
8371.38 2245
8372.24 2343
8373.10 2210
8373.97 2162
8374.83 2283
8375.69 2414
8376.56 2444
8377.42 2344
8378.29 2309
8379.15 2362
8380.01 2458
8380.88 2412
8381.74 2527
8382.61 2604
8383.47 2443
8384.34 2397
8385.20 2472
8386.07 2508
8386.93 2455
8387.79 2526
8388.66 2568
8389.52 2395
8390.39 2618
8391.25 2667
8392.12 2631
8392.98 2583
8393.85 2633
8394.71 2615
8395.58 2525
8396.44 2599
8397.31 2689
8398.17 2612
8399.04 2692
8399.90 2667
8400.77 2711
8401.63 2660
8402.50 2709
8403.36 2702
8404.23 2765
8405.10 2774
8405.96 2764
8406.83 2793
8407.69 2635
8408.56 2626
8409.42 2681
8410.29 2781
8411.15 2688
8412.02 2959
8412.89 3001
8413.75 2958
8414.62 2773
8415.48 2822
8416.35 2935
8417.22 2988
8418.08 3029
8418.95 3040
8419.82 3134
8420.68 3212
8421.55 3067
8422.41 3156
8423.28 3091
8424.15 3041
8425.01 2957
8425.88 3106
8426.75 3106
8427.61 3127
8428.48 3185
8429.35 3226
8430.21 3387
8431.08 3380
8431.95 3345
8432.81 3318
8433.68 3279
8434.55 3399
8435.41 3390
8436.28 3298
8437.15 3503
8438.02 3602
8438.88 3560
8439.75 3548
8440.62 3591
8441.49 3647
8442.35 3692
8443.22 3736
8444.09 3695
8444.96 3709
8445.82 3956
8446.69 4032
8447.56 4057
8448.43 3899
8449.29 4014
8450.16 4141
8451.03 4145
8451.90 4107
8452.77 4182
8453.63 4297
8454.50 4131
8455.37 4342
8456.24 4484
8457.11 4666
8457.97 4731
8458.84 4764
8459.71 5315
8460.58 5892
8461.45 6527
8462.32 7026
8463.18 7525
8464.05 7640
8464.92 7501
8465.79 7363
8466.66 6968
8467.53 6372
8468.40 5707
8469.26 5399
8470.13 5131
8471.00 4803
8471.87 4820
8472.74 4949
8473.61 5267
8474.48 5565
8475.35 6123
8476.22 6696
8477.09 7156
8477.95 6974
8478.82 7167
8479.69 6858
8480.56 6400
8481.43 5840
8482.30 5389
8483.17 5045
8484.04 4690
8484.91 4400
8485.78 4169
8486.65 3872
8487.52 3873
8488.39 3772
8489.26 3787
8490.13 3748
8491.00 3652
8491.87 3814
8492.74 3937
8493.61 3802
8494.48 3772
8495.35 3752
8496.22 3544
8497.09 3617
8497.96 3703
8498.83 3543
8499.70 3742
8500.57 3756
8501.44 3966
8502.31 3851
8503.18 3881
8504.05 3824
8504.92 3848
8505.79 3807
8506.66 3924
8507.53 3877
8508.41 3695
8509.28 3632
8510.15 3585
8511.02 3633
8511.89 3633
8512.76 3750
8513.63 3734
8514.50 3819
8515.37 3927
8516.24 3867
8517.12 3901
8517.99 3938
8518.86 3955
8519.73 3948
8520.60 3850
8521.47 3818
8522.34 3976
8523.22 3831
8524.09 3789
8524.96 3574
8525.83 3602
8526.70 3620
8527.57 3714
8528.45 3636
8529.32 3771
8530.19 3612
8531.06 3836
8531.93 3945
8532.81 3909
8533.68 3816
8534.55 3903
8535.42 3981
8536.29 3734
8537.17 3875
8538.04 3942
8538.91 3866
8539.78 3891
8540.66 3852
8541.53 3875
8542.40 3918
8543.27 3847
8544.15 3827
8545.02 3946
8545.89 3816
8546.76 3881
8547.64 3850
8548.51 3902
8549.38 3867
8550.26 3823
8551.13 3923
8552.00 3795
8552.87 3779
8553.75 3743
8554.62 3632
8555.49 3730
8556.37 3664
8557.24 3613
8558.11 3568
8558.99 3671
8559.86 3725
8560.73 3688
8561.61 3703
8562.48 3726
8563.36 3641
8564.23 3532
8565.10 3510
8565.98 3284
8566.85 3496
8567.72 3401
8568.60 3445
8569.47 3412
8570.35 3395
8571.22 3305
8572.09 3236
8572.97 3355
8573.84 3468
8574.72 3399
8575.59 3349
8576.46 3401
8577.34 3372
8578.21 3353
8579.09 3470
8579.96 3408
8580.84 3358
8581.71 3293
8582.59 3356
8583.46 3545
8584.34 3449
8585.21 3271
8586.08 3184
8586.96 3246
8587.83 3244
8588.71 3193
8589.58 3174
8590.46 3323
8591.33 3408
8592.21 3139
8593.08 3256
8593.96 3360
8594.83 3199
8595.71 3204
8596.59 3108
8597.46 3081
8598.34 3117
8599.21 3154
8600.09 3288
8600.96 3151
8601.84 3119
8602.71 3129
8603.59 3145
8604.46 3311
8605.34 3362
8606.22 3187
8607.09 3123
8607.97 3140
8608.84 3295
8609.72 3431
8610.60 3319
8611.47 3388
8612.35 3385
8613.22 3335
8614.10 3260
8614.98 3391
8615.85 3417
8616.73 3355
8617.61 3197
8618.48 3337
8619.36 3295
8620.24 3331
8621.11 3308
8621.99 3418
8622.87 3409
8623.74 3428
8624.62 3303
8625.50 3282
8626.37 3364
8627.25 3282
8628.13 3321
8629.00 3422
8629.88 3458
8630.76 3538
8631.63 3691
8632.51 3505
8633.39 3568
8634.27 3515
8635.14 3403
8636.02 3469
8636.90 3520
8637.77 3621
8638.65 3486
8639.53 3674
8640.41 3731
8641.28 3495
8642.16 3558
8643.04 3547
8643.92 3567
8644.80 3537
8645.67 3654
8646.55 3771
8647.43 3623
8648.31 3636
8649.19 3782
8650.06 3726
8650.94 3694
8651.82 3756
8652.70 3694
8653.58 3614
8654.45 3785
8655.33 3922
8656.21 3786
8657.09 3774
8657.97 3883
8658.85 3880
8659.72 4004
8660.60 3899
8661.48 3917
8662.36 3995
8663.24 3924
8664.12 4018
8665.00 3797
8665.88 3836
8666.75 4119
8667.63 3970
8668.51 3933
8669.39 3912
8670.27 4034
8671.15 4045
8672.03 3974
8672.91 4075
8673.79 4204
8674.67 4126
8675.55 4198
8676.42 4232
8677.30 4192
8678.18 4373
8679.06 4464
8679.94 4476
8680.82 4534
8681.70 4530
8682.58 4719
8683.46 4712
8684.34 4643
8685.22 4516
8686.10 4585
8686.98 4376
8687.86 4420
8688.74 4444
8689.62 4420
8690.50 4414
8691.38 4376
8692.26 4466
8693.14 4514
8694.02 4636
8694.90 4720
8695.78 4998
8696.66 5331
8697.54 5559
8698.42 6050
8699.30 6338
8700.18 6609
8701.07 6575
8701.95 6386
8702.83 6203
8703.71 5822
8704.59 5562
8705.47 5191
8706.35 5111
8707.23 4878
8708.11 4813
8708.99 4681
8709.87 4657
8710.75 4512
8711.64 4519
8712.52 4494
8713.40 4530
8714.28 4546
8715.16 4532
8716.04 4476
8716.92 4563
8717.81 4478
8718.69 4487
8719.57 4466
8720.45 4615
8721.33 4418
8722.21 4408
8723.10 4587
8723.98 4504
8724.86 4511
8725.74 4609
8726.62 4678
8727.50 4729
8728.39 4784
8729.27 4653
8730.15 4799
8731.03 4676
8731.91 4578
8732.80 4625
8733.68 4811
8734.56 4959
8735.44 4990
8736.33 4886
8737.21 5077
8738.09 5089
8738.97 5021
8739.86 5073
8740.74 5151
8741.62 5012
8742.50 5207
8743.39 5185
8744.27 5295
8745.15 5319
8746.04 5223
8746.92 5099
8747.80 5370
8748.68 5231
8749.57 5184
8750.45 5076
8751.33 5312
8752.22 5403
8753.10 5366
8753.98 5408
8754.87 5517
8755.75 5465
8756.63 5583
8757.52 5461
8758.40 5434
8759.28 5610
8760.17 5616
8761.05 5394
8761.94 5657
8762.82 5686
8763.70 5667
8764.59 5715
8765.47 5679
8766.36 5735
8767.24 5809
8768.12 5846
8769.01 5799
8769.89 6052
8770.78 6006
8771.66 6021
8772.54 6327
8773.43 6368
8774.31 6637
8775.20 6538
8776.08 6550
8776.97 6410
8777.85 6414
8778.73 6340
8779.62 6273
8780.50 6219
8781.39 6380
8782.27 6443
8783.16 6383
8784.04 6794
8784.93 6797
8785.81 7287
8786.70 7758
8787.58 8380
8788.47 8882
8789.35 9437
8790.24 9467
8791.12 9783
8792.01 9133
8792.89 8883
8793.78 8382
8794.66 7944
8795.55 7715
8796.44 7139
8797.32 6982
8798.21 6845
8799.09 6831
8799.98 7039
8800.86 7130
8801.75 7465
8802.63 7893
8803.52 8428
8804.41 8897
8805.29 9074
8806.18 9427
8807.06 9398
8807.95 9171
8808.84 8651
8809.72 8319
8810.61 7774
8811.49 7305
8812.38 6881
8813.27 6638
8814.15 6615
8815.04 6495
8815.93 6547
8816.81 6907
8817.70 6986
8818.59 7128
8819.47 7507
8820.36 7624
8821.25 7766
8822.13 7839
8823.02 7788
8823.91 7647
8824.79 7387
8825.68 7327
8826.57 6978
8827.45 6783
8828.34 6532
8829.23 6261
8830.12 6024
8831.00 6134
8831.89 6187
8832.78 5973
8833.66 6133
8834.55 6247
8835.44 6719
8836.33 6871
8837.21 6895
8838.10 7132
8838.99 6832
8839.88 6554
8840.76 6577
8841.65 6322
8842.54 6118
8843.43 5837
8844.32 6001
8845.20 5948
8846.09 5762
8846.98 5627
8847.87 5716
8848.76 5833
8849.64 6005
8850.53 5976
8851.42 5956
8852.31 6053
8853.20 6037
8854.09 6080
8854.97 6149
8855.86 6011
8856.75 5862
8857.64 5782
8858.53 5704
8859.42 5548
8860.30 5567
8861.19 5486
8862.08 5450
8862.97 5243
8863.86 5347
8864.75 5397
8865.64 5397
8866.53 5434
8867.42 5507
8868.30 5384
8869.19 5507
8870.08 5353
8870.97 5414
8871.86 5381
8872.75 5337
8873.64 5290
8874.53 5191
8875.42 5149
8876.31 5084
8877.20 5068
8878.09 4994
8878.98 4822
8879.87 4831
8880.76 4953
8881.65 4746
8882.54 4781
8883.43 4762
8884.32 4793
8885.21 4741
8886.10 4545
8886.99 4683
8887.88 4731
8888.77 4611
8889.66 4378
8890.55 4515
8891.44 4575
8892.33 4492
8893.22 4349
8894.11 4381
8895.00 4261
8895.89 4253
8896.78 4237
8897.67 4330
8898.56 4289
8899.45 4268
8900.34 4212
8901.23 4106
8902.12 4260
8903.01 4143
8903.90 4080
8904.79 4055
8905.69 3917
8906.58 3810
8907.47 3983
8908.36 3872
8909.25 3847
8910.14 3803
8911.03 3893
8911.92 3829
8912.82 3779
8913.71 3529
8914.60 3628
8915.49 3664
8916.38 3617
8917.27 3645
8918.16 3599
8919.06 3605
8919.95 3597
8920.84 3546
8921.73 3558
8922.62 3510
8923.51 3444
8924.41 3499
8925.30 3407
8926.19 3352
8927.08 3554
8927.97 3499
8928.87 3366
8929.76 3251
8930.65 3201
8931.54 3379
8932.43 3273
8933.33 3267
8934.22 3290
8935.11 3356
8936.00 3255
8936.90 3250
8937.79 3175
8938.68 3128
8939.57 3160
8940.47 3103
8941.36 3132
8942.25 3121
8943.15 3048
8944.04 3033
8944.93 3078
8945.82 2914
8946.72 3010
8947.61 3114
8948.50 3028
8949.40 3037
8950.29 2918
8951.18 2988
8952.08 2968
8952.97 2961
8953.86 2861
8954.76 2768
8955.65 2929
8956.54 2958
8957.44 2808
8958.33 2898
8959.22 2837
8960.12 2783
8961.01 2918
8961.91 2844
8962.80 2976
8963.69 2865
8964.59 2829
8965.48 2778
8966.37 2786
8967.27 2789
8968.16 2702
8969.06 2624
8969.95 2633
8970.85 2667
8971.74 2702
8972.63 2611
8973.53 2698
8974.42 2687
8975.32 2641
8976.21 2602
8977.11 2564
8978.00 2713
8978.90 2735
8979.79 2593
8980.68 2543
8981.58 2481
8982.47 2477
8983.37 2566
8984.26 2474
8985.16 2513
8986.05 2490
8986.95 2437
8987.84 2558
8988.74 2497
8989.63 2460
8990.53 2388
8991.42 2478
8992.32 2479
8993.22 2454
8994.11 2439
8995.01 2505
8995.90 2489
8996.80 2397
8997.69 2355
8998.59 2283
8999.48 2360
9000.38 2393
9001.28 2203
9002.17 2235
9003.07 2329
9003.96 2330
9004.86 2317
9005.75 2262
9006.65 2164
9007.55 2314
9008.44 2296
9009.34 2213
9010.23 2196
9011.13 2320
9012.03 2273
9012.92 2198
9013.82 2243
9014.72 2178
9015.61 2219
9016.51 2254
9017.41 2274
9018.30 2147
9019.20 2068
9020.10 2176
9020.99 2185
9021.89 2125
9022.79 2160
9023.68 2121
9024.58 2145
9025.48 2142
9026.37 2153
9027.27 2267
9028.17 2253
9029.06 2161
9029.96 2129
9030.86 2170
9031.76 2135
9032.65 2105
9033.55 2176
9034.45 2088
9035.35 1952
9036.24 2034
9037.14 2146
9038.04 2095
9038.94 2121
9039.83 2064
9040.73 2003
9041.63 2052
9042.53 1973
9043.42 1989
9044.32 1990
9045.22 2087
9046.12 1998
9047.02 1983
9047.91 2090
9048.81 1991
9049.71 1964
9050.61 2073
9051.51 1987
9052.41 2017
9053.30 1941
9054.20 2048
9055.10 2092
9056.00 1988
9056.90 1984
9057.80 2039
9058.69 1975
9059.59 2048
9060.49 2044
9061.39 2054
9062.29 2041
9063.19 1969
9064.09 1965
9064.99 1992
9065.88 1953
9066.78 1968
9067.68 1987
9068.58 1988
9069.48 1928
9070.38 1940
9071.28 1935
9072.18 1975
9073.08 2033
9073.98 2047
9074.88 1963
9075.78 1966
9076.68 1990
9077.58 1918
9078.47 1856
9079.37 1861
9080.27 1970
9081.17 1978
9082.07 1833
9082.97 1962
9083.87 1905
9084.77 1912
9085.67 1940
9086.57 1792
9087.47 1946
9088.37 1917
9089.27 1924
9090.17 1970
9091.07 1848
9091.97 1972
9092.87 1904
9093.77 1873
9094.67 1859
9095.58 1788
9096.48 1828
9097.38 1994
9098.28 1953
9099.18 1869
9100.08 1775
9100.98 1843
9101.88 1817
9102.78 1919
9103.68 1943
9104.58 1829
9105.48 1834
9106.38 1849
9107.28 1857
9108.19 1873
9109.09 1759
9109.99 1747
9110.89 1868
9111.79 1888
9112.69 1978
9113.59 1850
9114.49 1765
9115.40 1772
9116.30 1888
9117.20 1908
9118.10 1881
9119.00 1804
9119.90 1780
9120.81 1836
9121.71 1857
9122.61 1789
9123.51 1808
9124.41 1877
9125.31 1912
9126.22 1984
9127.12 1855
9128.02 1866
9128.92 1856
9129.82 1930
9130.73 1810
9131.63 1766
9132.53 1805
9133.43 1778
9134.34 1822
9135.24 1822
9136.14 1801
9137.04 1914
9137.95 1821
9138.85 1740
9139.75 1790
9140.65 1767
9141.56 1775
9142.46 1788
9143.36 1768
9144.26 1836
9145.17 1879
9146.07 1864
9146.97 1807
9147.88 1751
9148.78 1962
9149.68 1915
9150.59 1811
9151.49 1763
9152.39 1829
9153.29 1853
9154.20 1865
9155.10 1895
9156.01 1756
9156.91 1808
9157.81 1882
9158.72 1845
9159.62 1812
9160.52 1815
9161.43 1802
9162.33 1768
9163.23 1808
9164.14 1733
9165.04 1734
9165.95 1781
9166.85 1795
9167.75 1806
9168.66 1729
9169.56 1757
9170.47 1763
9171.37 1759
9172.27 1754
9173.18 1812
9174.08 1742
9174.99 1783
9175.89 1769
9176.80 1908
9177.70 1800
9178.60 1765
9179.51 1766
9180.41 1730
9181.32 1757
9182.22 1760
9183.13 1891
9184.03 1872
9184.94 1790
9185.84 1840
9186.75 1759
9187.65 1808
9188.56 1856
9189.46 1802
9190.37 1798
9191.27 1751
9192.18 1796
9193.08 1859
9193.99 1850
9194.89 1735
9195.80 1798
9196.71 1888
9197.61 1822
9198.52 1806
9199.42 1849
9200.33 1774
9201.23 1813
9202.14 1807
9203.04 1755
9203.95 1877
9204.86 1952
9205.76 1848
9206.67 1960
9207.57 1881
9208.48 1818
9209.39 1972
9210.29 1899
9211.20 1926
9212.10 1786
9213.01 1754
9213.92 1807
9214.82 1917
9215.73 1753
9216.64 1773
9217.54 1813
9218.45 1822
9219.36 1880
9220.26 1772
9221.17 1669
9222.08 1735
9222.98 1791
9223.89 1789
9224.80 1726
9225.70 1743
9226.61 1735
9227.52 1783
9228.42 1758
9229.33 1780
9230.24 1683
9231.14 1767
9232.05 1656
9232.96 1710
9233.87 1753
9234.77 1750
9235.68 1736
9236.59 1722
9237.50 1804
9238.40 1824
9239.31 1638
9240.22 1662
9241.13 1779
9242.03 1683
9242.94 1726
9243.85 1691
9244.76 1741
9245.66 1755
9246.57 1771
9247.48 1708
9248.39 1797
9249.30 1734
9250.20 1805
9251.11 1755
9252.02 1712
9252.93 1732
9253.84 1651
9254.75 1670
9255.65 1772
9256.56 1683
9257.47 1693
9258.38 1649
9259.29 1586
9260.20 1652
9261.10 1650
9262.01 1695
9262.92 1749
9263.83 1701
9264.74 1790
9265.65 1748
9266.56 1637
9267.47 1879
9268.37 1795
9269.28 1750
9270.19 1624
9271.10 1659
9272.01 1720
9272.92 1618
9273.83 1779
9274.74 1741
9275.65 1665
9276.56 1744
9277.47 1820
9278.38 1710
9279.29 1614
9280.20 1637
9281.11 1639
9282.01 1676
9282.92 1649
9283.83 1759
9284.74 1707
9285.65 1725
9286.56 1721
9287.47 1755
9288.38 1745
9289.29 1684
9290.20 1686
9291.11 1692
9292.02 1670
9292.93 1747
9293.84 1720
9294.75 1714
9295.66 1644
9296.57 1727
9297.49 1718
9298.40 1786
9299.31 1722
9300.22 1631
9301.13 1713
9302.04 1732
9302.95 1804
9303.86 1802
9304.77 1747
9305.68 1650
9306.59 1683
9307.50 1786
9308.41 1823
9309.32 1625
9310.24 1765
9311.15 1767
9312.06 1718
9312.97 1699
9313.88 1762
9314.79 1737
9315.70 1682
9316.61 1698
9317.53 1738
9318.44 1746
9319.35 1803
9320.26 1719
9321.17 1643
9322.08 1719
9322.99 1643
9323.91 1680
9324.82 1676
9325.73 1649
9326.64 1649
9327.55 1681
9328.46 1761
9329.38 1752
9330.29 1691
9331.20 1721
9332.11 1845
9333.03 1729
9333.94 1728
9334.85 1682
9335.76 1706
9336.67 1660
9337.59 1739
9338.50 1700
9339.41 1662
9340.32 1654
9341.24 1665
9342.15 1638
9343.06 1750
9343.97 1736
9344.89 1699
9345.80 1735
9346.71 1672
9347.63 1666
9348.54 1644
9349.45 1781
9350.36 1740
9351.28 1759
9352.19 1689
9353.10 1752
9354.02 1736
9354.93 1615
9355.84 1657
9356.76 1648
9357.67 1714
9358.58 1731
9359.50 1739
9360.41 1709
9361.32 1707
9362.24 1658
9363.15 1727
9364.06 1681
9364.98 1736
9365.89 1631
9366.81 1598
9367.72 1748
9368.63 1685
9369.55 1690
9370.46 1651
9371.38 1771
9372.29 1736
9373.20 1831
9374.12 1710
9375.03 1717
9375.95 1722
9376.86 1712
9377.77 1704
9378.69 1793
9379.60 1723
9380.52 1668
9381.43 1631
9382.35 1704
9383.26 1775
9384.18 1676
9385.09 1745
9386.01 1726
9386.92 1635
9387.83 1698
9388.75 1675
9389.66 1752
9390.58 1794
9391.49 1767
9392.41 1688
9393.32 1751
9394.24 1745
9395.16 1753
9396.07 1734
9396.99 1684
9397.90 1862
9398.82 1740
9399.73 1691
9400.65 1760
9401.56 1746
9402.48 1788
9403.39 1769
9404.31 1748
9405.22 1767
9406.14 1854
9407.06 1749
9407.97 1821
9408.89 1663
9409.80 1696
9410.72 1667
9411.64 1657
9412.55 1894
9413.47 1784
9414.38 1752
9415.30 1822
9416.22 1673
9417.13 1760
9418.05 1750
9418.97 1651
9419.88 1717
9420.80 1755
9421.71 1715
9422.63 1817
9423.55 1784
9424.46 1783
9425.38 1831
9426.30 1823
9427.21 1826
9428.13 1780
9429.05 1689
9429.96 1742
9430.88 1744
9431.80 1818
9432.72 1733
9433.63 1740
9434.55 1800
9435.47 1794
9436.38 1823
9437.30 1949
9438.22 1760
9439.14 1703
9440.05 1767
9440.97 1759
9441.89 1784
9442.81 1882
9443.72 1933
9444.64 1816
9445.56 1864
9446.48 1832
9447.39 1860
9448.31 1904
9449.23 1928
9450.15 1892
9451.07 1843
9451.98 1831
9452.90 1937
9453.82 1856
9454.74 1711
9455.66 1831
9456.57 2064
9457.49 2133
9458.41 2158
9459.33 2146
9460.25 2259
9461.16 2291
9462.08 2274
9463.00 2296
9463.92 2218
9464.84 2168
9465.76 2134
9466.68 2015
9467.59 2030
9468.51 1996
9469.43 1901
9470.35 1849
9471.27 1925
9472.19 1819
9473.11 1772
9474.03 1859
9474.95 1889
9475.87 1842
9476.78 1759
9477.70 1807
9478.62 1832
9479.54 1814
9480.46 1852
9481.38 1845
9482.30 1824
9483.22 1943
9484.14 1884
9485.06 1894
9485.98 1851
9486.90 1918
9487.82 1840
9488.74 1786
9489.66 1884
9490.58 1838
9491.50 1941
9492.42 1933
9493.34 2028
9494.26 1942
9495.18 1917
9496.10 1832
9497.02 1880
9497.94 1896
9498.86 1770
9499.78 1856
9500.70 1866
9501.62 1811
9502.54 1698
9503.46 1775
9504.38 1760
9505.30 1754
9506.22 1816
9507.14 1795
9508.06 1730
9508.98 1678
9509.90 1727
9510.82 1734
9511.75 1662
9512.67 1812
9513.59 1753
9514.51 1809
9515.43 1718
9516.35 1713
9517.27 1769
9518.19 1751
9519.11 1810
9520.03 1782
9520.96 1754
9521.88 1880
9522.80 1791
9523.72 1776
9524.64 1724
9525.56 1744
9526.48 1723
9527.41 1839
9528.33 1796
9529.25 1815
9530.17 1766
9531.09 1881
9532.02 1878
9532.94 1901
9533.86 1859
9534.78 1805
9535.70 1841
9536.63 1862
9537.55 1797
9538.47 1894
9539.39 1857
9540.31 1803
9541.24 1823
9542.16 1794
9543.08 1837
9544.00 1784
9544.93 1846
9545.85 1815
9546.77 1824
9547.69 1766
9548.62 1858
9549.54 1778
9550.46 1697
9551.38 1747
9552.31 1791
9553.23 1878
9554.15 1710
9555.08 1848
9556.00 1855
9556.92 1746
9557.84 1705
9558.77 1724
9559.69 1717
9560.61 1784
9561.54 1689
9562.46 1726
9563.38 1777
9564.31 1776
9565.23 1770
9566.15 1641
9567.08 1689
9568.00 1794
9568.93 1823
9569.85 1809
9570.77 1783
9571.70 1814
9572.62 1705
9573.54 1679
9574.47 1792
9575.39 1796
9576.32 1687
9577.24 1790
9578.16 1905
9579.09 1799
9580.01 1799
9580.94 1759
9581.86 1788
9582.78 1787
9583.71 1730
9584.63 1827
9585.56 1783
9586.48 1771
9587.41 1823
9588.33 1753
9589.26 1667
9590.18 1754
9591.11 1745
9592.03 1624
9592.96 1740
9593.88 1675
9594.80 1750
9595.73 1708
9596.65 1772
9597.58 1798
9598.50 1782
9599.43 1726
9600.35 1822
9601.28 1761
9602.21 1785
9603.13 1833
9604.06 1823
9604.98 1797
9605.91 1740
9606.83 1811
9607.76 1844
9608.68 1862
9609.61 1831
9610.53 1839
9611.46 1791
9612.39 1799
9613.31 1822
9614.24 1713
9615.16 1791
9616.09 1844
9617.02 1823
9617.94 1944
9618.87 1923
9619.79 1832
9620.72 1861
9621.65 1845
9622.57 1867
9623.50 1882
9624.42 1769
9625.35 1834
9626.28 1768
9627.20 1817
9628.13 1828
9629.06 1948
9629.98 1882
9630.91 1789
9631.84 1659
9632.76 1779
9633.69 1826
9634.62 1911
9635.54 1833
9636.47 1922
9637.40 1872
9638.32 1967
9639.25 1926
9640.18 1878
9641.11 1943
9642.03 1956
9642.96 1918
9643.89 1887
9644.81 1882
9645.74 1947
9646.67 2009
9647.60 1998
9648.52 1987
9649.45 2090
9650.38 2032
9651.31 2112
9652.23 2042
9653.16 1993
9654.09 2139
9655.02 2104
9655.95 2162
9656.87 2105
9657.80 2133
9658.73 2087
9659.66 2091
9660.58 2100
9661.51 2161
9662.44 2092
9663.37 2137
9664.30 2149
9665.23 2037
9666.15 2042
9667.08 2056
9668.01 2099
9668.94 2051
9669.87 2144
9670.80 2084
9671.73 2039
9672.65 2233
9673.58 2185
9674.51 2087
9675.44 2148
9676.37 2255
9677.30 2253
9678.23 2180
9679.16 2192
9680.08 2147
9681.01 2005
9681.94 2051
9682.87 2179
9683.80 2141
9684.73 2037
9685.66 2119
9686.59 2087
9687.52 2086
9688.45 2140
9689.38 2213
9690.31 2213
9691.24 2305
9692.17 2280
9693.09 2244
9694.02 2079
9694.95 2216
9695.88 2070
9696.81 2144
9697.74 2136
9698.67 2224
9699.60 2218
9700.53 2146
9701.46 2293
9702.39 2244
9703.32 2409
9704.25 2373
9705.18 2447
9706.11 2565
9707.04 2524
9707.97 2624
9708.91 2574
9709.84 2489
9710.77 2472
9711.70 2404
9712.63 2230
9713.56 2285
9714.49 2203
9715.42 2188
9716.35 2108
9717.28 2131
9718.21 2105
9719.14 2160
9720.07 2145
9721.00 2232
9721.93 2111
9722.87 2147
9723.80 2079
9724.73 2137
9725.66 2241
9726.59 2196
9727.52 2027
9728.45 2046
9729.38 1971
9730.32 1990
9731.25 2064
9732.18 2060
9733.11 1970
9734.04 1938
9734.97 2002
9735.91 1959
9736.84 2079
9737.77 2008
9738.70 1897
9739.63 1992
9740.56 2047
9741.50 1995
9742.43 2019
9743.36 2042
9744.29 1999
9745.22 1918
9746.16 1966
9747.09 2007
9748.02 1928
9748.95 1916
9749.89 1873
9750.82 1979
9751.75 1935
9752.68 1907
9753.62 1896
9754.55 1872
9755.48 2009
9756.41 1914
9757.35 1832
9758.28 1912
9759.21 1807
9760.14 1801
9761.08 1849
9762.01 1719
9762.94 1803
9763.88 1799
9764.81 1866
9765.74 1905
9766.68 1959
9767.61 1866
9768.54 1870
9769.48 1914
9770.41 1776
9771.34 1814
9772.28 1806
9773.21 1827
9774.14 1884
9775.08 1930
9776.01 1916
9776.94 1936
9777.88 1780
9778.81 1804
9779.74 1787
9780.68 1782
9781.61 1790
9782.55 1794
9783.48 1880
9784.41 1884
9785.35 1916
9786.28 1924
9787.22 1959
9788.15 1853
9789.08 1826
9790.02 1866
9790.95 1930
9791.89 1839
9792.82 1851
9793.76 1823
9794.69 1813
9795.63 1749
9796.56 1782
9797.49 1832
9798.43 1849
9799.36 1893
9800.30 1822
9801.23 1666
9802.17 1706
9803.10 1719
9804.04 1741
9804.97 1811
9805.91 1776
9806.84 1774
9807.78 1677
9808.71 1646
9809.65 1675
9810.58 1645
9811.52 1720
9812.45 1728
9813.39 1678
9814.33 1619
9815.26 1704
9816.20 1660
9817.13 1701
9818.07 1748
9819.00 1769
9819.94 1786
9820.87 1746
9821.81 1636
9822.75 1599
9823.68 1529
9824.62 1644
9825.55 1648
9826.49 1624
9827.43 1660
9828.36 1617
9829.30 1652
9830.23 1607
9831.17 1618
9832.11 1671
9833.04 1597
9833.98 1618
9834.92 1589
9835.85 1701
9836.79 1686
9837.73 1606
9838.66 1573
9839.60 1588
9840.54 1564
9841.47 1518
9842.41 1569
9843.35 1586
9844.28 1528
9845.22 1578
9846.16 1569
9847.09 1591
9848.03 1574
9848.97 1555
9849.90 1626
9850.84 1537
9851.78 1639
9852.72 1544
9853.65 1628
9854.59 1580
9855.53 1576
9856.47 1609
9857.40 1625
9858.34 1580
9859.28 1616
9860.22 1566
9861.15 1546
9862.09 1477
9863.03 1573
9863.97 1615
9864.90 1575
9865.84 1494
9866.78 1552
9867.72 1577
9868.66 1598
9869.59 1604
9870.53 1592
9871.47 1544
9872.41 1524
9873.35 1625
9874.29 1588
9875.22 1530
9876.16 1475
9877.10 1574
9878.04 1510
9878.98 1475
9879.92 1479
9880.85 1431
9881.79 1471
9882.73 1457
9883.67 1419
9884.61 1421
9885.55 1454
9886.49 1567
9887.43 1518
9888.37 1496
9889.30 1510
9890.24 1525
9891.18 1469
9892.12 1510
9893.06 1535
9894.00 1541
9894.94 1545
9895.88 1513
9896.82 1448
9897.76 1501
9898.70 1424
9899.64 1394
9900.58 1475
9901.52 1534
9902.45 1514
9903.39 1483
9904.33 1449
9905.27 1535
9906.21 1477
9907.15 1528
9908.09 1443
9909.03 1437
9909.97 1577
9910.91 1523
9911.85 1527
9912.79 1465
9913.73 1425
9914.67 1515
9915.61 1479
9916.55 1511
9917.49 1537
9918.44 1537
9919.38 1619
9920.32 1601
9921.26 1696
9922.20 1577
9923.14 1647
9924.08 1653
9925.02 1611
9925.96 1573
9926.90 1534
9927.84 1468
9928.78 1541
9929.72 1557
9930.66 1467
9931.61 1545
9932.55 1607
9933.49 1684
9934.43 1673
9935.37 1662
9936.31 1685
9937.25 1620
9938.19 1551
9939.14 1609
9940.08 1573
9941.02 1555
9941.96 1568
9942.90 1487
9943.84 1457
9944.78 1479
9945.73 1375
9946.67 1472
9947.61 1499
9948.55 1442
9949.49 1363
9950.44 1438
9951.38 1508
9952.32 1504
9953.26 1487
9954.20 1444
9955.15 1459
9956.09 1399
9957.03 1512
9957.97 1455
9958.91 1437
9959.86 1365
9960.80 1395
9961.74 1302
9962.68 1325
9963.63 1370
9964.57 1291
9965.51 1362
9966.45 1392
9967.40 1386
9968.34 1313
9969.28 1395
9970.23 1411
9971.17 1368
9972.11 1423
9973.05 1327
9974.00 1354
9974.94 1417
9975.88 1376
9976.83 1381
9977.77 1395
9978.71 1444
9979.66 1406
9980.60 1343
9981.54 1402
9982.49 1318
9983.43 1397
9984.37 1425
9985.32 1431
9986.26 1395
9987.20 1392
9988.15 1451
9989.09 1365
9990.04 1280
9990.98 1314
9991.92 1365
9992.87 1375
9993.81 1300
9994.76 1395
9995.70 1428
9996.64 1360
9997.59 1422
9998.53 1370
9999.48 1327
10000.42 1349
10001.36 1469
10002.31 1354
10003.25 1348
10004.20 1362
10005.14 1365
10006.09 1347
10007.03 1372
10007.98 1391
10008.92 1307
10009.87 1313
10010.81 1370
10011.76 1408
10012.70 1326
10013.64 1360
10014.59 1396
10015.53 1457
10016.48 1379
10017.43 1363
10018.37 1383
10019.32 1388
10020.26 1357
10021.21 1334
10022.15 1343
10023.10 1356
10024.04 1443
10024.99 1401
10025.93 1405
10026.88 1401
10027.82 1325
10028.77 1289
10029.72 1277
10030.66 1296
10031.61 1350
10032.55 1358
10033.50 1345
10034.44 1327
10035.39 1357
10036.34 1374
10037.28 1393
10038.23 1266
10039.17 1312
10040.12 1213
10041.07 1247
10042.01 1279
10042.96 1300
10043.91 1367
10044.85 1292
10045.80 1337
10046.74 1413
10047.69 1356
10048.64 1339
10049.58 1313
10050.53 1298
10051.48 1324
10052.42 1368
10053.37 1338
10054.32 1347
10055.27 1305
10056.21 1312
10057.16 1354
10058.11 1413
10059.05 1320
10060.00 1343
10060.95 1268
10061.89 1316
10062.84 1235
10063.79 1213
10064.74 1336
10065.68 1285
10066.63 1290
10067.58 1293
10068.53 1281
10069.47 1388
10070.42 1291
10071.37 1294
10072.32 1234
10073.26 1304
10074.21 1292
10075.16 1299
10076.11 1352
10077.06 1325
10078.00 1253
10078.95 1346
10079.90 1288
10080.85 1224
10081.80 1289
10082.74 1334
10083.69 1303
10084.64 1305
10085.59 1288
10086.54 1258
10087.49 1339
10088.43 1320
10089.38 1298
10090.33 1305
10091.28 1255
10092.23 1312
10093.18 1298
10094.13 1286
10095.07 1261
10096.02 1236
10096.97 1326
10097.92 1266
10098.87 1252
10099.82 1314
10100.77 1328
10101.72 1187
10102.67 1243
10103.61 1268
10104.56 1287
10105.51 1261
10106.46 1343
10107.41 1248
10108.36 1218
10109.31 1249
10110.26 1269
10111.21 1186
10112.16 1197
10113.11 1147
10114.06 1205
10115.01 1184
10115.96 1300
10116.91 1230
10117.86 1264
10118.81 1184
10119.76 1231
10120.71 1218
10121.66 1290
10122.61 1320
10123.56 1269
10124.51 1364
10125.46 1234
10126.41 1291
10127.36 1292
10128.31 1345
10129.26 1165
10130.21 1179
10131.16 1299
10132.11 1233
10133.06 1187
10134.01 1209
10134.96 1283
10135.91 1323
10136.86 1331
10137.81 1236
10138.76 1218
10139.72 1287
10140.67 1295
10141.62 1276
10142.57 1240
10143.52 1244
10144.47 1278
10145.42 1307
10146.37 1206
10147.32 1208
10148.28 1196
10149.23 1268
10150.18 1260
10151.13 1240
10152.08 1211
10153.03 1165
10153.98 1148
10154.94 1151
10155.89 1145
10156.84 1145
10157.79 1182
10158.74 1271
10159.69 1288
10160.65 1220
10161.60 1252
10162.55 1249
10163.50 1300
10164.45 1306
10165.41 1310
10166.36 1282
10167.31 1273
10168.26 1282
10169.21 1356
10170.17 1289
10171.12 1223
10172.07 1317
10173.02 1255
10173.98 1266
10174.93 1273
10175.88 1274
10176.83 1265
10177.79 1308
10178.74 1299
10179.69 1260
10180.64 1316
10181.60 1291
10182.55 1276
10183.50 1230
10184.46 1253
10185.41 1198
10186.36 1180
10187.32 1210
10188.27 1304
10189.22 1299
10190.18 1306
10191.13 1376
10192.08 1256
10193.03 1211
10193.99 1222
10194.94 1225
10195.90 1336
10196.85 1165
10197.80 1189
10198.76 1319
10199.71 1329
10200.66 1360
10201.62 1344
10202.57 1417
10203.52 1366
10204.48 1270
10205.43 1238
10206.39 1253
10207.34 1313
10208.29 1271
10209.25 1300
10210.20 1301
10211.16 1341
10212.11 1288
10213.07 1340
10214.02 1380
10214.97 1365
10215.93 1304
10216.88 1394
10217.84 1336
10218.79 1361
10219.75 1371
10220.70 1300
10221.66 1431
10222.61 1304
10223.57 1255
10224.52 1286
10225.48 1250
10226.43 1378
10227.39 1427
10228.34 1340
10229.30 1316
10230.25 1372
10231.21 1389
10232.16 1306
10233.12 1276
10234.07 1256
10235.03 1275
10235.98 1252
10236.94 1353
10237.89 1336
10238.85 1346
10239.80 1369
10240.76 1374
10241.72 1396
10242.67 1340
10243.63 1308
10244.58 1362
10245.54 1330
10246.49 1308
10247.45 1318
10248.41 1381
10249.36 1360
10250.32 1352
10251.27 1214
10252.23 1285
10253.19 1315
10254.14 1276
10255.10 1267
10256.06 1242
10257.01 1238
10257.97 1248
10258.92 1386
10259.88 1273
10260.84 1190
10261.79 1225
10262.75 1302
10263.71 1336
10264.66 1262
10265.62 1224
10266.58 1211
10267.53 1306
10268.49 1252
10269.45 1206
10270.41 1119
10271.36 1146
10272.32 1204
10273.28 1164
10274.23 1245
10275.19 1235
10276.15 1213
10277.11 1313
10278.06 1144
10279.02 1193
10279.98 1229
10280.94 1363
10281.89 1295
10282.85 1282
10283.81 1227
10284.77 1248
10285.72 1264
10286.68 1272
10287.64 1203
10288.60 1196
10289.55 1201
10290.51 1198
10291.47 1165
10292.43 1186
10293.39 1272
10294.34 1223
10295.30 1257
10296.26 1138
10297.22 1176
10298.18 1192
10299.14 1193
10300.09 1195
10301.05 1168
10302.01 1206
10302.97 1151
10303.93 1251
10304.89 1155
10305.85 1250
10306.80 1245
10307.76 1275
10308.72 1245
10309.68 1241
10310.64 1242
10311.60 1192
10312.56 1198
10313.52 1229
10314.47 1253
10315.43 1245
10316.39 1217
10317.35 1154
10318.31 1150
10319.27 1170
10320.23 1179
10321.19 1251
10322.15 1177
10323.11 1184
10324.07 1171
10325.03 1216
10325.99 1177
10326.95 1213
10327.91 1170
10328.87 1077
10329.83 1232
10330.79 1149
10331.75 1156
10332.71 1181
10333.67 1158
10334.63 1166
10335.59 1180
10336.55 1264
10337.51 1157
10338.47 1247
10339.43 1176
10340.39 1196
10341.35 1188
10342.31 1245
10343.27 1242
10344.23 1226
10345.19 1142
10346.15 1172
10347.11 1234
10348.07 1236
10349.03 1277
10349.99 1205
10350.95 1207
10351.91 1194
10352.87 1172
10353.83 1165
10354.79 1156
10355.76 1159
10356.72 1183
10357.68 1186
10358.64 1268
10359.60 1250
10360.56 1188
10361.52 1217
10362.48 1216
10363.45 1178
10364.41 1137
10365.37 1213
10366.33 1228
10367.29 1221
10368.25 1196
10369.21 1205
10370.18 1159
10371.14 1222
10372.10 1204
10373.06 1127
10374.02 1103
10374.98 1154
10375.95 1166
10376.91 1037
10377.87 1238
10378.83 1294
10379.79 1155
10380.76 1245
10381.72 1185
10382.68 1099
10383.64 1114
10384.61 1187
10385.57 1147
10386.53 1174
10387.49 1204
10388.46 1151
10389.42 1093
10390.38 1174
10391.34 1149
10392.31 1211
10393.27 1160
10394.23 1142
10395.19 1104
10396.16 1142
10397.12 1108
10398.08 1209
10399.05 1109
10400.01 1142
10400.97 1174
10401.93 1160
10402.90 1157
10403.86 1189
10404.82 1125
10405.79 1107
10406.75 1134
10407.71 1156
10408.68 1131
10409.64 1199
10410.60 1204
10411.57 1144
10412.53 1106
10413.50 1183
10414.46 1226
10415.42 1211
10416.39 1182
10417.35 1189
10418.31 1105
10419.28 1130
10420.24 1091
10421.21 1134
10422.17 1110
10423.13 1255
10424.10 1210
10425.06 1205
10426.03 1205
10426.99 1125
10427.96 1191
10428.92 1214
10429.88 1242
10430.85 1221
10431.81 1177
10432.78 1281
10433.74 1272
10434.71 1228
10435.67 1288
10436.64 1192
10437.60 1235
10438.57 1167
10439.53 1201
10440.50 1244
10441.46 1251
10442.43 1197
10443.39 1181
10444.36 1105
10445.32 1189
10446.29 1189
10447.25 1171
10448.22 1226
10449.18 1191
10450.15 1169
10451.11 1151
10452.08 1171
10453.04 1138
10454.01 1124
10454.97 1058
10455.94 1152
10456.91 1138
10457.87 1141
10458.84 1131
10459.80 1162
10460.77 1060
10461.73 1094
10462.70 1159
10463.67 1178
10464.63 1196
10465.60 1218
10466.56 1131
10467.53 1068
10468.50 1115
10469.46 1093
10470.43 1099
10471.40 1133
10472.36 1109
10473.33 1076
10474.30 1146
10475.26 1115
10476.23 1123
10477.19 1093
10478.16 1166
10479.13 1092
10480.09 1148
10481.06 1101
10482.03 1177
10483.00 1158
10483.96 1096
10484.93 1105
10485.90 1117
10486.86 1191
10487.83 1146
10488.80 1103
10489.76 1201
10490.73 1199
10491.70 1152
10492.67 1160
10493.63 1126
10494.60 1255
10495.57 1101
10496.54 1078
10497.50 1180
10498.47 1227
10499.44 1202
10500.41 1151
10501.37 1213
10502.34 1116
10503.31 1123
10504.28 1220
10505.25 1221
10506.21 1148
10507.18 1279
10508.15 1135
10509.12 1200
10510.09 1131
10511.05 1169
10512.02 1170
10512.99 1137
10513.96 1170
10514.93 1158
10515.90 1155
10516.86 1179
10517.83 1169
10518.80 1088
10519.77 1162
10520.74 1143
10521.71 1239
10522.68 1185
10523.64 1203
10524.61 1261
10525.58 1247
10526.55 1081
10527.52 1111
10528.49 1186
10529.46 1124
10530.43 1097
10531.40 1198
10532.36 1135
10533.33 1188
10534.30 1169
10535.27 1147
10536.24 1228
10537.21 1213
10538.18 1205
10539.15 1247
10540.12 1222
10541.09 1171
10542.06 1102
10543.03 1115
10544.00 1162
10544.97 1184
10545.94 1123
10546.91 1174
10547.88 1239
10548.85 1171
10549.82 1150
10550.79 1102
10551.76 1192
10552.73 1182
10553.70 1242
10554.67 1263
10555.64 1180
10556.61 1238
10557.58 1157
10558.55 1147
10559.52 1219
10560.49 1167
10561.46 1200
10562.43 1266
10563.40 1210
10564.37 1148
10565.34 1165
10566.31 1276
10567.28 1222
10568.25 1242
10569.23 1301
10570.20 1294
10571.17 1364
10572.14 1383
10573.11 1263
10574.08 1284
10575.05 1323
10576.02 1290
10576.99 1214
10577.96 1188
10578.94 1250
10579.91 1224
10580.88 1251
10581.85 1289
10582.82 1132
10583.79 1193
10584.76 1120
10585.74 1152
10586.71 1275
10587.68 1193
10588.65 1219
10589.62 1212
10590.60 1222
10591.57 1110
10592.54 1195
10593.51 1186
10594.48 1152
10595.45 1217
10596.43 1157
10597.40 1169
10598.37 1229
10599.34 1205
10600.32 1200
10601.29 1215
10602.26 1195
10603.23 1202
10604.21 1227
10605.18 1158
10606.15 1206
10607.12 1249
10608.10 1207
10609.07 1150
10610.04 1124
10611.01 1118
10611.99 1129
10612.96 1097
10613.93 1089
10614.91 1113
10615.88 1198
10616.85 1240
10617.82 1209
10618.80 1204
10619.77 1209
10620.74 1241
10621.72 1174
10622.69 1183
10623.66 1201
10624.64 1181
10625.61 1140
10626.58 1133
10627.56 1206
10628.53 1215
10629.51 1209
10630.48 1233
10631.45 1241
10632.43 1284
10633.40 1210
10634.37 1236
10635.35 1232
10636.32 1246
10637.30 1246
10638.27 1268
10639.24 1210
10640.22 1250
10641.19 1217
10642.17 1238
10643.14 1192
10644.11 1176
10645.09 1321
10646.06 1282
10647.04 1194
10648.01 1310
10648.99 1273
10649.96 1255
10650.94 1268
10651.91 1227
10652.89 1209
10653.86 1249
10654.83 1175
10655.81 1183
10656.78 1178
10657.76 1190
10658.73 1219
10659.71 1186
10660.68 1118
10661.66 1165
10662.63 1146
10663.61 1192
10664.59 1195
10665.56 1127
10666.54 1238
10667.51 1181
10668.49 1243
10669.46 1172
10670.44 1162
10671.41 1194
10672.39 1202
10673.36 1267
10674.34 1264
10675.32 1180
10676.29 1128
10677.27 1185
10678.24 1161
10679.22 1144
10680.19 1192
10681.17 1181
10682.15 1200
10683.12 1165
10684.10 1249
10685.08 1255
10686.05 1200
10687.03 1156
10688.00 1123
10688.98 1202
10689.96 1239
10690.93 1277
10691.91 1268
10692.89 1215
10693.86 1197
10694.84 1166
10695.82 1240
10696.79 1163
10697.77 1135
10698.75 1204
10699.72 1179
10700.70 1179
10701.68 1157
10702.65 1169
10703.63 1211
10704.61 1123
10705.59 1220
10706.56 1228
10707.54 1239
10708.52 1125
10709.49 1063
10710.47 1137
10711.45 1117
10712.43 1162
10713.40 1126
10714.38 1105
10715.36 1115
10716.34 1040
10717.31 1049
10718.29 1161
10719.27 1129
10720.25 1143
10721.22 1082
10722.20 1166
10723.18 1140
10724.16 1192
10725.14 1146
10726.11 1139
10727.09 1196
10728.07 1111
10729.05 1190
10730.03 1168
10731.01 1189
10731.98 1152
10732.96 1158
10733.94 1134
10734.92 1115
10735.90 1122
10736.88 1195
10737.85 1276
10738.83 1249
10739.81 1128
10740.79 1085
10741.77 1085
10742.75 1117
10743.73 1177
10744.71 1224
10745.69 1184
10746.66 1194
10747.64 1203
10748.62 1213
10749.60 1195
10750.58 1169
10751.56 1173
10752.54 1147
10753.52 1133
10754.50 1123
10755.48 1171
10756.46 1128
10757.44 1173
10758.42 1166
10759.39 1267
10760.37 1162
10761.35 1201
10762.33 1205
10763.31 1202
10764.29 1188
10765.27 1167
10766.25 1185
10767.23 1136
10768.21 1176
10769.19 1137
10770.17 1162
10771.15 1112
10772.13 1192
10773.11 1191
10774.09 1149
10775.07 1179
10776.05 1156
10777.03 1176
10778.02 1150
10779.00 1183
10779.98 1200
10780.96 1164
10781.94 1127
10782.92 1137
10783.90 1205
10784.88 1177
10785.86 1181
10786.84 1171
10787.82 1105
10788.80 1104
10789.78 1146
10790.76 1217
10791.75 1139
10792.73 1144
10793.71 1205
10794.69 1206
10795.67 1115
10796.65 1080
10797.63 1165
10798.61 1095
10799.60 1164
10800.58 1145
10801.56 1214
10802.54 1173
10803.52 1153
10804.50 1216
10805.49 1219
10806.47 1196
10807.45 1153
10808.43 1131
10809.41 1088
10810.39 1122
10811.38 1197
10812.36 1190
10813.34 1192
10814.32 1152
10815.30 1188
10816.29 1221
10817.27 1190
10818.25 1185
10819.23 1193
10820.22 1132
10821.20 1154
10822.18 1208
10823.16 1186
10824.15 1222
10825.13 1218
10826.11 1106
10827.09 1108
10828.08 1127
10829.06 1104
10830.04 1139
10831.02 1192
10832.01 1247
10832.99 1202
10833.97 1288
10834.96 1223
10835.94 1193
10836.92 1107
10837.91 1120
10838.89 1212
10839.87 1196
10840.85 1205
10841.84 1237
10842.82 1171
10843.81 1149
10844.79 1125
10845.77 1165
10846.76 1193
10847.74 1254
10848.72 1228
10849.71 1282
10850.69 1249
10851.67 1120
10852.66 1168
10853.64 1243
10854.63 1240
10855.61 1206
10856.59 1138
10857.58 1126
10858.56 1149
10859.55 1133
10860.53 1236
10861.51 1183
10862.50 1242
10863.48 1312
10864.47 1269
10865.45 1295
10866.44 1226
10867.42 1243
10868.41 1330
10869.39 1273
10870.37 1193
10871.36 1194
10872.34 1315
10873.33 1366
10874.31 1228
10875.30 1263
10876.28 1277
10877.27 1196
10878.25 1303
10879.24 1277
10880.22 1359
10881.21 1314
10882.19 1315
10883.18 1275
10884.16 1364
10885.15 1474
10886.13 1388
10887.12 1282
10888.11 1313
10889.09 1320
10890.08 1293
10891.06 1344
10892.05 1357
10893.03 1331
10894.02 1268
10895.00 1301
10895.99 1333
10896.98 1313
10897.96 1332
10898.95 1392
10899.93 1321
10900.92 1355
10901.91 1313
10902.89 1324
10903.88 1401
10904.86 1357
10905.85 1412
10906.84 1444
10907.82 1375
10908.81 1421
10909.80 1345
10910.78 1462
10911.77 1521
10912.76 1377
10913.74 1528
10914.73 1450
10915.72 1472
10916.70 1411
10917.69 1443
10918.68 1379
10919.66 1384
10920.65 1413
10921.64 1477
10922.62 1473
10923.61 1457
10924.60 1400
10925.58 1490
10926.57 1571
10927.56 1525
10928.55 1537
10929.53 1462
10930.52 1434
10931.51 1456
10932.50 1490
10933.48 1497
10934.47 1480
10935.46 1558
10936.45 1489
10937.43 1520
10938.42 1490
10939.41 1438
10940.40 1427
10941.38 1446
10942.37 1505
10943.36 1567
10944.35 1503
10945.34 1502
10946.32 1488
10947.31 1456
10948.30 1565
10949.29 1526
10950.28 1541
10951.27 1547
10952.25 1612
10953.24 1605
10954.23 1629
10955.22 1573
10956.21 1598
10957.20 1654
10958.18 1606
10959.17 1575
10960.16 1659
10961.15 1701
10962.14 1669
10963.13 1657
10964.12 1627
10965.11 1681
10966.10 1717
10967.08 1757
10968.07 1685
10969.06 1719
10970.05 1720
10971.04 1796
10972.03 1779
10973.02 1780
10974.01 1697
10975.00 1700
10975.99 1656
10976.98 1653
10977.97 1574
10978.96 1640
10979.95 1636
10980.94 1643
10981.92 1587
10982.91 1635
10983.90 1700
10984.89 1684
10985.88 1686
10986.87 1611
10987.86 1583
10988.85 1640
10989.84 1663
10990.83 1698
10991.82 1671
10992.81 1684
10993.80 1589
10994.79 1606
10995.78 1705
10996.78 1588
10997.77 1642
10998.76 1736
10999.75 1696
11000.74 1681
11001.73 1657
11002.72 1767
11003.71 1789
11004.70 1878
11005.69 1939
11006.68 2003
11007.67 1994
11008.66 2066
11009.65 2063
11010.64 2081
11011.64 2070
11012.63 1992
11013.62 1945
11014.61 1923
11015.60 1903
11016.59 1796
11017.58 1777
11018.57 1711
11019.57 1685
11020.56 1663
11021.55 1593
11022.54 1579
11023.53 1655
11024.52 1624
11025.51 1593
11026.51 1621
11027.50 1573
11028.49 1566
11029.48 1601
11030.47 1610
11031.47 1620
11032.46 1462
11033.45 1423
11034.44 1526
11035.43 1553
11036.43 1576
11037.42 1547
11038.41 1560
11039.40 1597
11040.39 1519
11041.39 1467
11042.38 1481
11043.37 1449
11044.36 1455
11045.36 1484
11046.35 1475
11047.34 1508
11048.34 1515
11049.33 1526
11050.32 1428
11051.31 1416
11052.31 1446
11053.30 1463
11054.29 1424
11055.29 1370
11056.28 1357
11057.27 1459
11058.26 1467
11059.26 1403
11060.25 1444
11061.24 1506
11062.24 1449
11063.23 1357
11064.22 1366
11065.22 1376
11066.21 1345
11067.20 1420
11068.20 1457
11069.19 1448
11070.19 1406
11071.18 1454
11072.17 1452
11073.17 1407
11074.16 1370
11075.15 1343
11076.15 1373
11077.14 1387
11078.14 1412
11079.13 1410
11080.12 1313
11081.12 1323
11082.11 1407
11083.11 1439
11084.10 1420
11085.10 1433
11086.09 1516
11087.08 1488
11088.08 1386
11089.07 1368
11090.07 1465
11091.06 1502
11092.06 1482
11093.05 1458
11094.05 1546
11095.04 1516
11096.04 1462
11097.03 1407
11098.03 1393
11099.02 1326
11100.02 1308
11101.01 1390
11102.01 1427
11103.00 1457
11104.00 1346
11104.99 1446
11105.99 1406
11106.98 1476
11107.98 1438
11108.97 1417
11109.97 1432
11110.96 1302
11111.96 1314
11112.95 1359
11113.95 1341
11114.95 1334
11115.94 1406
11116.94 1426
11117.93 1336
11118.93 1337
11119.93 1375
11120.92 1316
11121.92 1318
11122.91 1360
11123.91 1320
11124.91 1414
11125.90 1432
11126.90 1373
11127.89 1347
11128.89 1317
11129.89 1340
11130.88 1320
11131.88 1385
11132.88 1420
11133.87 1324
11134.87 1370
11135.87 1362
11136.86 1379
11137.86 1299
11138.86 1396
11139.85 1377
11140.85 1423
11141.85 1412
11142.84 1351
11143.84 1337
11144.84 1368
11145.83 1407
11146.83 1378
11147.83 1334
11148.83 1313
11149.82 1286
11150.82 1340
11151.82 1264
11152.82 1363
11153.81 1399
11154.81 1386
11155.81 1343
11156.80 1375
11157.80 1338
11158.80 1374
11159.80 1301
11160.80 1323
11161.79 1247
11162.79 1309
11163.79 1366
11164.79 1277
11165.78 1286
11166.78 1271
11167.78 1333
11168.78 1298
11169.78 1255
11170.78 1289
11171.77 1246
11172.77 1303
11173.77 1330
11174.77 1239
11175.77 1319
11176.77 1378
11177.76 1300
11178.76 1249
11179.76 1284
11180.76 1296
11181.76 1327
11182.76 1300
11183.76 1281
11184.75 1321
11185.75 1242
11186.75 1258
11187.75 1310
11188.75 1307
11189.75 1271
11190.75 1336
11191.75 1282
11192.75 1287
11193.75 1289
11194.75 1328
11195.74 1288
11196.74 1311
11197.74 1289
11198.74 1370
11199.74 1330
11200.74 1299
11201.74 1294
11202.74 1390
11203.74 1290
11204.74 1318
11205.74 1302
11206.74 1331
11207.74 1302
11208.74 1278
11209.74 1254
11210.74 1277
11211.74 1242
11212.74 1265
11213.74 1256
11214.74 1216
11215.74 1255
11216.74 1340
11217.74 1299
11218.74 1237
11219.74 1253
11220.74 1292
11221.74 1251
11222.74 1290
11223.74 1281
11224.74 1282
11225.74 1365
11226.74 1335
11227.75 1181
11228.75 1247
11229.75 1313
11230.75 1314
11231.75 1356
11232.75 1342
11233.75 1279
11234.75 1281
11235.75 1212
11236.75 1256
11237.76 1375
11238.76 1305
11239.76 1345
11240.76 1274
11241.76 1253
11242.76 1318
11243.76 1280
11244.76 1287
11245.77 1301
11246.77 1284
11247.77 1302
11248.77 1306
11249.77 1316
11250.77 1277
11251.78 1311
11252.78 1347
11253.78 1414
11254.78 1255
11255.78 1275
11256.79 1284
11257.79 1218
11258.79 1327
11259.79 1300
11260.79 1289
11261.80 1289
11262.80 1265
11263.80 1338
11264.80 1276
11265.81 1298
11266.81 1304
11267.81 1279
11268.81 1283
11269.82 1298
11270.82 1335
11271.82 1373
11272.82 1318
11273.83 1335
11274.83 1261
11275.83 1316
11276.84 1322
11277.84 1275
11278.84 1245
11279.85 1335
11280.85 1293
11281.85 1364
11282.85 1321
11283.86 1356
11284.86 1377
11285.86 1370
11286.87 1374
11287.87 1400
11288.87 1362
11289.88 1336
11290.88 1350
11291.89 1427
11292.89 1377
11293.89 1362
11294.90 1376
11295.90 1324
11296.90 1407
11297.91 1453
11298.91 1404
11299.92 1434
11300.92 1447
11301.92 1406
11302.93 1419
11303.93 1426
11304.94 1417
11305.94 1330
11306.94 1295
11307.95 1396
11308.95 1386
11309.96 1354
11310.96 1356
11311.97 1425
11312.97 1365
11313.98 1339
11314.98 1292
11315.98 1347
11316.99 1349
11317.99 1324
11319.00 1302
11320.00 1390
11321.01 1445
11322.01 1434
11323.02 1403
11324.02 1387
11325.03 1381
11326.03 1389
11327.04 1401
11328.04 1398
11329.05 1419
11330.05 1355
11331.06 1377
11332.07 1441
11333.07 1428
11334.08 1369
11335.08 1392
11336.09 1419
11337.09 1397
11338.10 1431
11339.10 1451
11340.11 1478
11341.12 1463
11342.12 1423
11343.13 1362
11344.13 1469
11345.14 1494
11346.15 1510
11347.15 1513
11348.16 1459
11349.16 1615
11350.17 1594
11351.18 1536
11352.18 1613
11353.19 1517
11354.20 1558
11355.20 1577
11356.21 1428
11357.21 1496
11358.22 1500
11359.23 1499
11360.23 1462
11361.24 1476
11362.25 1486
11363.25 1512
11364.26 1485
11365.27 1555
11366.28 1487
11367.28 1416
11368.29 1480
11369.30 1503
11370.30 1430
11371.31 1463
11372.32 1476
11373.32 1512
11374.33 1523
11375.34 1516
11376.35 1436
11377.35 1463
11378.36 1400
11379.37 1471
11380.38 1463
11381.38 1484
11382.39 1510
11383.40 1583
11384.41 1595
11385.41 1525
11386.42 1601
11387.43 1493
11388.44 1475
11389.45 1556
11390.45 1500
11391.46 1498
11392.47 1477
11393.48 1468
11394.49 1519
11395.49 1512
11396.50 1563
11397.51 1581
11398.52 1505
11399.53 1482
11400.54 1511
11401.55 1514
11402.55 1517
11403.56 1469
11404.57 1446
11405.58 1487
11406.59 1519
11407.60 1519
11408.61 1587
11409.61 1549
11410.62 1565
11411.63 1656
11412.64 1556
11413.65 1578
11414.66 1559
11415.67 1540
11416.68 1634
11417.69 1652
11418.70 1522
11419.71 1573
11420.71 1604
11421.72 1598
11422.73 1544
11423.74 1617
11424.75 1575
11425.76 1576
11426.77 1642
11427.78 1719
11428.79 1678
11429.80 1601
11430.81 1692
11431.82 1616
11432.83 1740
11433.84 1716
11434.85 1724
11435.86 1658
11436.87 1758
11437.88 1754
11438.89 1765
11439.90 1647
11440.91 1696
11441.92 1758
11442.93 1678
11443.94 1724
11444.95 1751
11445.96 1674
11446.97 1730
11447.98 1720
11448.99 1728
11450.00 1763
11451.01 1869
11452.03 1879
11453.04 1899
11454.05 1878
11455.06 1881
11456.07 1843
11457.08 1841
11458.09 1808
11459.10 1911
11460.11 1927
11461.12 1947
11462.14 1958
11463.15 1838
11464.16 1925
11465.17 1930
11466.18 2020
11467.19 1926
11468.20 1958
11469.21 2022
11470.23 2081
11471.24 1974
11472.25 1937
11473.26 2037
11474.27 2036
11475.28 2061
11476.30 2034
11477.31 2024
11478.32 2061
11479.33 2017
11480.34 1977
11481.36 2023
11482.37 2026
11483.38 2073
11484.39 2101
11485.40 2076
11486.42 2028
11487.43 2041
11488.44 2067
11489.45 2140
11490.47 2087
11491.48 1917
11492.49 2120
11493.50 2154
11494.52 2133
11495.53 2112
11496.54 1979
11497.55 2106
11498.57 2187
11499.58 2174
11500.59 2153
11501.61 2204
11502.62 2181
11503.63 2242
11504.64 2331
11505.66 2302
11506.67 2221
11507.68 2220
11508.70 2252
11509.71 2207
11510.72 2225
11511.74 2246
11512.75 2294
11513.76 2211
11514.78 2262
11515.79 2305
11516.80 2334
11517.82 2382
11518.83 2292
11519.84 2358
11520.86 2351
11521.87 2394
11522.89 2397
11523.90 2375
11524.91 2368
11525.93 2417
11526.94 2310
11527.96 2514
11528.97 2540
11529.98 2490
11531.00 2428
11532.01 2416
11533.03 2480
11534.04 2468
11535.06 2502
11536.07 2446
11537.08 2529
11538.10 2520
11539.11 2560
11540.13 2500
11541.14 2585
11542.16 2560
11543.17 2664
11544.19 2713
11545.20 2606
11546.22 2726
11547.23 2803
11548.25 2750
11549.26 2744
11550.28 2710
11551.29 2775
11552.31 2745
11553.32 2935
11554.34 2963
11555.35 2936
11556.37 3049
11557.38 3088
11558.40 2902
11559.41 2817
11560.43 2801
11561.45 2877
11562.46 2958
11563.48 3004
11564.49 3149
11565.51 3170
11566.52 3132
11567.54 3177
11568.56 3206
11569.57 3224
11570.59 3240
11571.60 3317
11572.62 3298
11573.64 3281
11574.65 3411
11575.67 3438
11576.68 3356
11577.70 3350
11578.72 3425
11579.73 3504
11580.75 3564
11581.77 3634
11582.78 3635
11583.80 3782
11584.82 3812
11585.83 3767
11586.85 3881
11587.87 3888
11588.88 3949
11589.90 4094
11590.92 4123
11591.93 4263
11592.95 4452
11593.97 4432
11594.98 4658
11596.00 4745
11597.02 4838
11598.03 5007
11599.05 4851
11600.07 5001
11601.09 4931
11602.10 4997
11603.12 5192
11604.14 5345
11605.16 5539
11606.17 5938
11607.19 6247
11608.21 6855
11609.23 7540
11610.24 8234
11611.26 9081
11612.28 9588
11613.30 9921
11614.32 10007
11615.33 9978
11616.35 9488
11617.37 8888
11618.39 8247
11619.41 7361
11620.42 6551
11621.44 6098
11622.46 5725
11623.48 5232
11624.50 4890
11625.51 4841
11626.53 4872
11627.55 4740
11628.57 4659
11629.59 4581
11630.61 4591
11631.63 4527
11632.64 4420
11633.66 4161
11634.68 4130
11635.70 3993
11636.72 3963
11637.74 3931
11638.76 3815
11639.78 3860
11640.80 3758
11641.81 3801
11642.83 3810
11643.85 3718
11644.87 3695
11645.89 3693
11646.91 3495
11647.93 3416
11648.95 3606
11649.97 3620
11650.99 3562
11652.01 3433
11653.03 3415
11654.05 3489
11655.07 3404
11656.09 3401
11657.11 3281
11658.13 3167
11659.15 3127
11660.17 3130
11661.19 3121
11662.21 3136
11663.23 3141
11664.25 3218
11665.27 3062
11666.29 3139
11667.31 3043
11668.33 3123
11669.35 3188
11670.37 3175
11671.39 3108
11672.41 3071
11673.43 3121
11674.45 3134
11675.47 3120
11676.49 3000
11677.51 3055
11678.53 3094
11679.55 3086
11680.57 3199
11681.59 3173
11682.61 3124
11683.64 3043
11684.66 3158
11685.68 3289
11686.70 3366
11687.72 3357
11688.74 3321
11689.76 3325
11690.78 3397
11691.80 3377
11692.83 3360
11693.85 3404
11694.87 3433
11695.89 3345
11696.91 3300
11697.93 3214
11698.95 3442
11699.98 3408
11701.00 3410
11702.02 3331
11703.04 3339
11704.06 3347
11705.08 3210
11706.11 3198
11707.13 3311
11708.15 3314
11709.17 3162
11710.19 3067
11711.22 3113
11712.24 3303
11713.26 3104
11714.28 3053
11715.31 3078
11716.33 3091
11717.35 3055
11718.37 3039
11719.40 3013
11720.42 2907
11721.44 2970
11722.46 2870
11723.49 2900
11724.51 2896
11725.53 2767
11726.55 2716
11727.58 2824
11728.60 2789
11729.62 2820
11730.65 2705
11731.67 2734
11732.69 2720
11733.71 2638
11734.74 2704
11735.76 2672
11736.78 2589
11737.81 2445
11738.83 2485
11739.85 2592
11740.88 2518
11741.90 2435
11742.92 2339
11743.95 2449
11744.97 2435
11746.00 2412
11747.02 2393
11748.04 2263
11749.07 2317
11750.09 2386
11751.11 2341
11752.14 2403
11753.16 2362
11754.19 2354
11755.21 2289
11756.23 2273
11757.26 2300
11758.28 2308
11759.31 2179
11760.33 2376
11761.36 2233
11762.38 2251
11763.40 2234
11764.43 2137
11765.45 2106
11766.48 2304
11767.50 2279
11768.53 2081
11769.55 2021
11770.58 2015
11771.60 2132
11772.63 2085
11773.65 2041
11774.68 2069
11775.70 2008
11776.73 2135
11777.75 1991
11778.78 2009
11779.80 2011
11780.83 2003
11781.85 2015
11782.88 1970
11783.90 1976
11784.93 1835
11785.95 1870
11786.98 1891
11788.00 1867
11789.03 1891
11790.05 1911
11791.08 1857
11792.11 1890
11793.13 1818
11794.16 1786
11795.18 1780
11796.21 1729
11797.23 1811
11798.26 1889
11799.29 1848
11800.31 1753
11801.34 1799
11802.36 1724
11803.39 1791
11804.42 1768
11805.44 1746
11806.47 1749
11807.50 1695
11808.52 1725
11809.55 1723
11810.57 1705
11811.60 1731
11812.63 1663
11813.65 1660
11814.68 1649
11815.71 1695
11816.73 1674
11817.76 1632
11818.79 1663
11819.81 1658
11820.84 1609
11821.87 1545
11822.90 1606
11823.92 1663
11824.95 1587
11825.98 1638
11827.00 1590
11828.03 1569
11829.06 1653
11830.09 1660
11831.11 1612
11832.14 1610
11833.17 1583
11834.20 1583
11835.22 1691
11836.25 1562
11837.28 1517
11838.31 1587
11839.33 1550
11840.36 1607
11841.39 1580
11842.42 1533
11843.45 1571
11844.47 1634
11845.50 1596
11846.53 1511
11847.56 1537
11848.59 1597
11849.61 1510
11850.64 1547
11851.67 1507
11852.70 1548
11853.73 1491
11854.75 1448
11855.78 1479
11856.81 1527
11857.84 1482
11858.87 1488
11859.90 1397
11860.93 1468
11861.95 1514
11862.98 1487
11864.01 1493
11865.04 1432
11866.07 1477
11867.10 1444
11868.13 1529
11869.16 1505
11870.19 1448
11871.21 1374
11872.24 1442
11873.27 1528
11874.30 1431
11875.33 1412
11876.36 1492
11877.39 1413
11878.42 1531
11879.45 1560
11880.48 1466
11881.51 1441
11882.54 1419
11883.57 1435
11884.60 1504
11885.63 1440
11886.66 1426
11887.69 1452
11888.72 1495
11889.75 1349
11890.78 1426
11891.81 1409
11892.84 1481
11893.87 1404
11894.90 1471
11895.93 1431
11896.96 1427
11897.99 1387
11899.02 1524
11900.05 1535
11901.08 1404
11902.11 1444
11903.14 1452
11904.17 1443
11905.20 1468
11906.23 1418
11907.26 1471
11908.29 1437
11909.32 1530
11910.35 1476
11911.38 1466
11912.42 1413
11913.45 1482
11914.48 1489
11915.51 1450
11916.54 1470
11917.57 1419
11918.60 1443
11919.63 1409
11920.66 1459
11921.70 1385
11922.73 1423
11923.76 1402
11924.79 1476
11925.82 1345
11926.85 1296
11927.88 1482
11928.92 1481
11929.95 1502
11930.98 1356
11932.01 1396
11933.04 1417
11934.07 1397
11935.11 1383
11936.14 1447
11937.17 1464
11938.20 1430
11939.23 1423
11940.27 1506
11941.30 1497
11942.33 1506
11943.36 1497
11944.40 1430
11945.43 1464
11946.46 1493
11947.49 1520
11948.53 1514
11949.56 1457
11950.59 1368
11951.62 1398
11952.66 1470
11953.69 1487
11954.72 1364
11955.75 1395
11956.79 1387
11957.82 1477
11958.85 1402
11959.88 1392
11960.92 1321
11961.95 1372
11962.98 1394
11964.02 1319
11965.05 1344
11966.08 1343
11967.12 1434
11968.15 1460
11969.18 1284
11970.22 1319
11971.25 1398
11972.28 1385
11973.32 1338
11974.35 1342
11975.38 1340
11976.42 1343
11977.45 1440
11978.49 1381
11979.52 1362
11980.55 1347
11981.59 1351
11982.62 1371
11983.66 1338
11984.69 1388
11985.72 1373
11986.76 1413
11987.79 1357
11988.83 1344
11989.86 1362
11990.89 1342
11991.93 1362
11992.96 1379
11994.00 1376
11995.03 1398
11996.07 1398
11997.10 1368
11998.14 1360
11999.17 1470
12000.20 1365
12001.24 1337
12002.27 1298
12003.31 1364
12004.34 1397
12005.38 1390
12006.41 1288
12007.45 1326
12008.48 1444
12009.52 1415
12010.55 1383
12011.59 1448
12012.62 1458
12013.66 1356
12014.70 1392
12015.73 1354
12016.77 1444
12017.80 1340
12018.84 1378
12019.87 1384
12020.91 1392
12021.94 1416
12022.98 1413
12024.02 1532
12025.05 1454
12026.09 1413
12027.12 1555
12028.16 1548
12029.19 1488
12030.23 1462
12031.27 1462
12032.30 1458
12033.34 1398
12034.37 1439
12035.41 1497
12036.45 1482
12037.48 1393
12038.52 1451
12039.56 1458
12040.59 1417
12041.63 1371
12042.67 1400
12043.70 1407
12044.74 1395
12045.78 1411
12046.81 1364
12047.85 1385
12048.89 1380
12049.92 1368
12050.96 1410
12052.00 1391
12053.03 1424
12054.07 1390
12055.11 1353
12056.14 1426
12057.18 1501
12058.22 1403
12059.26 1367
12060.29 1370
12061.33 1442
12062.37 1346
12063.41 1337
12064.44 1406
12065.48 1353
12066.52 1395
12067.56 1428
12068.59 1344
12069.63 1381
12070.67 1389
12071.71 1347
12072.74 1435
12073.78 1420
12074.82 1372
12075.86 1417
12076.90 1381
12077.93 1360
12078.97 1412
12080.01 1419
12081.05 1377
12082.09 1414
12083.13 1375
12084.16 1403
12085.20 1320
12086.24 1312
12087.28 1363
12088.32 1418
12089.36 1340
12090.39 1286
12091.43 1316
12092.47 1380
12093.51 1446
12094.55 1434
12095.59 1368
12096.63 1360
12097.67 1305
12098.70 1334
12099.74 1385
12100.78 1454
12101.82 1377
12102.86 1373
12103.90 1495
12104.94 1486
12105.98 1383
12107.02 1349
12108.06 1371
12109.10 1387
12110.14 1384
12111.18 1427
12112.22 1506
12113.25 1410
12114.29 1364
12115.33 1304
12116.37 1352
12117.41 1441
12118.45 1397
12119.49 1355
12120.53 1341
12121.57 1329
12122.61 1355
12123.65 1321
12124.69 1401
12125.73 1379
12126.77 1259
12127.81 1340
12128.85 1289
12129.89 1380
12130.93 1366
12131.97 1334
12133.02 1327
12134.06 1281
12135.10 1264
12136.14 1334
12137.18 1332
12138.22 1268
12139.26 1296
12140.30 1285
12141.34 1264
12142.38 1344
12143.42 1365
12144.46 1351
12145.50 1294
12146.54 1278
12147.59 1351
12148.63 1326
12149.67 1328
12150.71 1255
12151.75 1248
12152.79 1362
12153.83 1410
12154.87 1408
12155.92 1340
12156.96 1304
12158.00 1274
12159.04 1278
12160.08 1283
12161.12 1277
12162.17 1301
12163.21 1201
12164.25 1241
12165.29 1275
12166.33 1254
12167.37 1260
12168.42 1272
12169.46 1253
12170.50 1277
12171.54 1223
12172.58 1176
12173.63 1267
12174.67 1326
12175.71 1255
12176.75 1226
12177.80 1217
12178.84 1233
12179.88 1196
12180.92 1250
12181.97 1223
12183.01 1252
12184.05 1224
12185.09 1155
12186.14 1202
12187.18 1173
12188.22 1216
12189.26 1266
12190.31 1267
12191.35 1259
12192.39 1221
12193.44 1266
12194.48 1224
12195.52 1239
12196.57 1266
12197.61 1250
12198.65 1171
12199.70 1138
12200.74 1226
12201.78 1206
12202.83 1211
12203.87 1226
12204.91 1183
12205.96 1124
12207.00 1165
12208.04 1254
12209.09 1228
12210.13 1251
12211.17 1178
12212.22 1213
12213.26 1188
12214.31 1178
12215.35 1268
12216.39 1268
12217.44 1187
12218.48 1232
12219.53 1192
12220.57 1142
12221.61 1222
12222.66 1283
12223.70 1147
12224.75 1172
12225.79 1239
12226.84 1214
12227.88 1275
12228.93 1180
12229.97 1137
12231.01 1154
12232.06 1188
12233.10 1218
12234.15 1250
12235.19 1205
12236.24 1136
12237.28 1127
12238.33 1188
12239.37 1197
12240.42 1136
12241.46 1247
12242.51 1235
12243.55 1151
12244.60 1192
12245.64 1193
12246.69 1138
12247.74 1210
12248.78 1219
12249.83 1192
12250.87 1180
12251.92 1251
12252.96 1232
12254.01 1136
12255.05 1163
12256.10 1137
12257.15 1224
12258.19 1215
12259.24 1247
12260.28 1211
12261.33 1083
12262.37 1152
12263.42 1128
12264.47 1133
12265.51 1114
12266.56 1074
12267.61 1134
12268.65 1158
12269.70 1087
12270.74 1127
12271.79 1190
12272.84 1166
12273.88 1090
12274.93 1128
12275.98 1086
12277.02 1153
12278.07 1210
12279.12 1147
12280.16 1188
12281.21 1146
12282.26 1129
12283.30 1148
12284.35 1162
12285.40 1118
12286.44 1106
12287.49 1145
12288.54 1082
12289.59 1111
12290.63 1092
12291.68 1086
12292.73 1077
12293.77 1114
12294.82 1102
12295.87 1124
12296.92 1104
12297.96 1123
12299.01 1108
12300.06 1126
12301.11 1098
12302.15 1130
12303.20 1105
12304.25 1052
12305.30 1102
12306.35 1097
12307.39 1034
12308.44 1073
12309.49 1050
12310.54 1063
12311.59 1098
12312.63 1189
12313.68 1003
12314.73 1075
12315.78 1133
12316.83 1089
12317.88 1005
12318.92 1119
12319.97 1090
12321.02 1091
12322.07 1121
12323.12 1124
12324.17 1059
12325.21 1044
12326.26 1075
12327.31 1069
12328.36 1037
12329.41 1093
12330.46 1050
12331.51 1066
12332.56 1090
12333.61 1059
12334.65 1092
12335.70 1115
12336.75 1041
12337.80 1131
12338.85 1050
12339.90 1023
12340.95 1121
12342.00 1132
12343.05 1078
12344.10 1107
12345.15 1076
12346.20 1141
12347.25 1101
12348.30 1030
12349.35 1122
12350.40 1098
12351.45 1042
12352.50 1011
12353.55 1090
12354.60 1053
12355.65 1081
12356.70 1043
12357.75 1053
12358.80 1048
12359.85 1059
12360.90 1058
12361.95 1095
12363.00 1018
12364.05 1032
12365.10 1020
12366.15 1071
12367.20 1044
12368.25 1011
12369.30 954
12370.35 964
12371.40 1025
12372.45 1058
12373.50 1042
12374.55 1035
12375.60 1108
12376.65 1018
12377.70 1046
12378.76 1117
12379.81 1036
12380.86 989
12381.91 1057
12382.96 1101
12384.01 1073
12385.06 1020
12386.11 999
12387.17 1063
12388.22 1069
12389.27 1008
12390.32 1058
12391.37 1085
12392.42 1087
12393.47 1094
12394.53 1036
12395.58 1081
12396.63 1144
12397.68 1103
12398.73 1050
12399.78 1059
12400.84 1034
12401.89 1077
12402.94 1106
12403.99 1103
12405.04 1044
12406.10 1007
12407.15 1025
12408.20 1056
12409.25 1051
12410.31 1034
12411.36 1084
12412.41 1040
12413.46 1099
12414.51 1049
12415.57 972
12416.62 1020
12417.67 1046
12418.72 984
12419.78 1036
12420.83 1017
12421.88 1045
12422.94 1127
12423.99 1079
12425.04 1026
12426.09 955
12427.15 1061
12428.20 1064
12429.25 1039
12430.31 1042
12431.36 1028
12432.41 1046
12433.47 1033
12434.52 1051
12435.57 1054
12436.63 1051
12437.68 962
12438.73 982
12439.79 1016
12440.84 1072
12441.89 1093
12442.95 1132
12444.00 1107
12445.06 1111
12446.11 1116
12447.16 1057
12448.22 1078
12449.27 1014
12450.33 1008
12451.38 1037
12452.43 1079
12453.49 1079
12454.54 986
12455.60 1021
12456.65 998
12457.70 1016
12458.76 1059
12459.81 1017
12460.87 977
12461.92 1072
12462.98 1062
12464.03 1049
12465.09 1048
12466.14 1007
12467.19 1038
12468.25 1068
12469.30 1025
12470.36 1035
12471.41 1024
12472.47 1007
12473.52 1016
12474.58 1046
12475.63 1001
12476.69 1019
12477.74 1045
12478.80 1006
12479.85 985
12480.91 1096
12481.97 1112
12483.02 1053
12484.08 1030
12485.13 1078
12486.19 1003
12487.24 1073
12488.30 1061
12489.35 1061
12490.41 1029
12491.47 1142
12492.52 1076
12493.58 1085
12494.63 1061
12495.69 1127
12496.74 1110
12497.80 1049
12498.86 1102
12499.91 1073
12500.97 1109
12502.03 1087
12503.08 1068
12504.14 1122
12505.19 1118
12506.25 1129
12507.31 1168
12508.36 1153
12509.42 1120
12510.48 1126
12511.53 1072
12512.59 1177
12513.65 1143
12514.70 1140
12515.76 1137
12516.82 1108
12517.87 1128
12518.93 1019
12519.99 1004
12521.04 1080
12522.10 1042
12523.16 1077
12524.22 1080
12525.27 1058
12526.33 1067
12527.39 1049
12528.44 1061
12529.50 1191
12530.56 1157
12531.62 1110
12532.67 1141
12533.73 1127
12534.79 1150
12535.85 1239
12536.90 1189
12537.96 1191
12539.02 1161
12540.08 1156
12541.14 1133
12542.19 1167
12543.25 1090
12544.31 1046
12545.37 1058
12546.43 1121
12547.48 1089
12548.54 1096
12549.60 1060
12550.66 1046
12551.72 1053
12552.77 1084
12553.83 1078
12554.89 1066
12555.95 1048
12557.01 953
12558.07 1041
12559.13 1043
12560.18 1056
12561.24 997
12562.30 1055
12563.36 1064
12564.42 1002
12565.48 1092
12566.54 1077
12567.60 1030
12568.65 1086
12569.71 1042
12570.77 1071
12571.83 1109
12572.89 1071
12573.95 1010
12575.01 1074
12576.07 1120
12577.13 1141
12578.19 1127
12579.25 1139
12580.31 1141
12581.37 1125
12582.43 1089
12583.49 1154
12584.55 1126
12585.60 1081
12586.66 1093
12587.72 1180
12588.78 1107
12589.84 1078
12590.90 1164
12591.96 1145
12593.02 1100
12594.08 1008
12595.14 1037
12596.20 1128
12597.26 1012
12598.32 1056
12599.39 1061
12600.45 1063
12601.51 1088
12602.57 1105
12603.63 1055
12604.69 1048
12605.75 1047
12606.81 1032
12607.87 1085
12608.93 1164
12609.99 1072
12611.05 1037
12612.11 1045
12613.17 1122
12614.23 1126
12615.30 1152
12616.36 1119
12617.42 1117
12618.48 1172
12619.54 1149
12620.60 1094
12621.66 1191
12622.72 1126
12623.78 1094
12624.85 1082
12625.91 1193
12626.97 1083
12628.03 1064
12629.09 1166
12630.15 1078
12631.22 1050
12632.28 1035
12633.34 1103
12634.40 1062
12635.46 1002
12636.52 1075
12637.59 1039
12638.65 1046
12639.71 1069
12640.77 1048
12641.83 983
12642.90 967
12643.96 999
12645.02 1048
12646.08 964
12647.14 1010
12648.21 1091
12649.27 1103
12650.33 1023
12651.39 1025
12652.46 1002
12653.52 996
12654.58 1058
12655.65 1014
12656.71 1094
12657.77 1064
12658.83 1052
12659.90 1002
12660.96 1019
12662.02 1028
12663.09 1037
12664.15 1037
12665.21 1003
12666.27 1068
12667.34 1056
12668.40 1079
12669.46 1080
12670.53 974
12671.59 1017
12672.65 1026
12673.72 1039
12674.78 1047
12675.84 1015
12676.91 1033
12677.97 1012
12679.04 1019
12680.10 1000
12681.16 970
12682.23 973
12683.29 970
12684.35 1018
12685.42 1053
12686.48 1003
12687.55 947
12688.61 986
12689.67 993
12690.74 1002
12691.80 1015
12692.87 972
12693.93 1026
12695.00 1028
12696.06 1051
12697.12 993
12698.19 989
12699.25 1003
12700.32 975
12701.38 945
12702.45 940
12703.51 1043
12704.58 991
12705.64 995
12706.71 990
12707.77 975
12708.84 981
12709.90 1014
12710.97 972
12712.03 1004
12713.10 1008
12714.16 1048
12715.23 972
12716.29 985
12717.36 1000
12718.42 968
12719.49 1029
12720.55 964
12721.62 1028
12722.68 1004
12723.75 1005
12724.81 965
12725.88 956
12726.95 952
12728.01 980
12729.08 978
12730.14 1018
12731.21 983
12732.28 992
12733.34 926
12734.41 912
12735.47 908
12736.54 890
12737.61 964
12738.67 1003
12739.74 1012
12740.80 1003
12741.87 963
12742.94 1019
12744.00 988
12745.07 1014
12746.14 976
12747.20 950
12748.27 944
12749.34 965
12750.40 898
12751.47 900
12752.54 922
12753.60 964
12754.67 982
12755.74 1050
12756.80 950
12757.87 908
12758.94 883
12760.00 903
12761.07 916
12762.14 921
12763.21 969
12764.27 935
12765.34 903
12766.41 946
12767.47 934
12768.54 917
12769.61 938
12770.68 948
12771.74 886
12772.81 888
12773.88 996
12774.95 967
12776.02 934
12777.08 912
12778.15 911
12779.22 904
12780.29 950
12781.35 903
12782.42 897
12783.49 937
12784.56 933
12785.63 910
12786.70 917
12787.76 875
12788.83 934
12789.90 877
12790.97 870
12792.04 895
12793.11 937
12794.17 902
12795.24 899
12796.31 906
12797.38 998
12798.45 930
12799.52 884
12800.59 878
12801.65 916
12802.72 934
12803.79 915
12804.86 950
12805.93 907
12807.00 849
12808.07 954
12809.14 915
12810.21 953
12811.28 889
12812.34 899
12813.41 928
12814.48 880
12815.55 890
12816.62 930
12817.69 911
12818.76 892
12819.83 862
12820.90 901
12821.97 863
12823.04 904
12824.11 904
12825.18 866
12826.25 909
12827.32 891
12828.39 859
12829.46 879
12830.53 867
12831.60 849
12832.67 893
12833.74 901
12834.81 890
12835.88 863
12836.95 960
12838.02 938
12839.09 906
12840.16 857
12841.23 839
12842.30 926
12843.37 894
12844.44 836
12845.51 854
12846.58 850
12847.66 868
12848.73 868
12849.80 890
12850.87 893
12851.94 925
12853.01 948
12854.08 824
12855.15 837
12856.22 856
12857.29 867
12858.36 878
12859.44 835
12860.51 878
12861.58 807
12862.65 847
12863.72 913
12864.79 848
12865.86 875
12866.94 882
12868.01 840
12869.08 867
12870.15 874
12871.22 835
12872.29 909
12873.37 822
12874.44 837
12875.51 927
12876.58 855
12877.65 897
12878.73 836
12879.80 843
12880.87 804
12881.94 843
12883.01 847
12884.09 841
12885.16 786
12886.23 857
12887.30 840
12888.38 799
12889.45 850
12890.52 906
12891.59 835
12892.67 892
12893.74 870
12894.81 913
12895.88 897
12896.96 824
12898.03 795
12899.10 795
12900.18 880
12901.25 870
12902.32 825
12903.39 885
12904.47 851
12905.54 877
12906.61 777
12907.69 821
12908.76 753
12909.83 816
12910.91 869
12911.98 885
12913.05 853
12914.13 844
12915.20 794
12916.28 776
12917.35 824
12918.42 829
12919.50 808
12920.57 851
12921.64 886
12922.72 853
12923.79 873
12924.87 806
12925.94 877
12927.01 812
12928.09 783
12929.16 863
12930.24 821
12931.31 860
12932.38 943
12933.46 819
12934.53 826
12935.61 825
12936.68 843
12937.76 836
12938.83 793
12939.91 796
12940.98 817
12942.05 751
12943.13 737
12944.20 746
12945.28 891
12946.35 786
12947.43 781
12948.50 836
12949.58 811
12950.65 806
12951.73 801
12952.80 842
12953.88 839
12954.95 814
12956.03 827
12957.10 835
12958.18 788
12959.26 758
12960.33 792
12961.41 823
12962.48 781
12963.56 788
12964.63 850
12965.71 783
12966.78 780
12967.86 738
12968.94 817
12970.01 843
12971.09 784
12972.16 827
12973.24 894
12974.32 850
12975.39 820
12976.47 857
12977.54 862
12978.62 789
12979.70 774
12980.77 807
12981.85 847
12982.93 856
12984.00 829
12985.08 865
12986.15 803
12987.23 827
12988.31 815
12989.38 795
12990.46 845
12991.54 857
12992.61 774
12993.69 760
12994.77 809
12995.85 884
12996.92 839
12998.00 849
12999.08 830
13000.15 847
13001.23 810
13002.31 805
13003.38 863
13004.46 861
13005.54 837
13006.62 829
13007.69 853
13008.77 860
13009.85 882
13010.93 830
13012.00 816
13013.08 842
13014.16 844
13015.24 789
13016.32 781
13017.39 798
13018.47 837
13019.55 833
13020.63 804
13021.70 814
13022.78 850
13023.86 851
13024.94 822
13026.02 854
13027.10 875
13028.17 844
13029.25 889
13030.33 872
13031.41 821
13032.49 823
13033.57 857
13034.64 822
13035.72 863
13036.80 825
13037.88 815
13038.96 823
13040.04 876
13041.12 892
13042.19 882
13043.27 854
13044.35 882
13045.43 857
13046.51 823
13047.59 817
13048.67 838
13049.75 878
13050.83 874
13051.91 934
13052.99 880
13054.06 802
13055.14 832
13056.22 906
13057.30 837
13058.38 822
13059.46 834
13060.54 823
13061.62 866
13062.70 833
13063.78 876
13064.86 943
13065.94 870
13067.02 781
13068.10 877
13069.18 867
13070.26 914
13071.34 860
13072.42 830
13073.50 851
13074.58 853
13075.66 861
13076.74 890
13077.82 896
13078.90 863
13079.98 915
13081.06 917
13082.14 951
13083.22 864
13084.30 771
13085.38 778
13086.47 814
13087.55 778
13088.63 798
13089.71 805
13090.79 843
13091.87 831
13092.95 818
13094.03 783
13095.11 801
13096.19 813
13097.27 857
13098.36 876
13099.44 828
13100.52 819
13101.60 879
13102.68 882
13103.76 784
13104.84 851
13105.93 869
13107.01 832
13108.09 894
13109.17 855
13110.25 857
13111.33 866
13112.42 856
13113.50 844
13114.58 861
13115.66 878
13116.74 847
13117.82 820
13118.91 826
13119.99 857
13121.07 835
13122.15 845
13123.23 825
13124.32 816
13125.40 810
13126.48 819
13127.56 810
13128.65 943
13129.73 843
13130.81 846
13131.89 848
13132.98 784
13134.06 857
13135.14 791
13136.22 853
13137.31 861
13138.39 813
13139.47 845
13140.56 857
13141.64 850
13142.72 734
13143.81 811
13144.89 781
13145.97 745
13147.05 773
13148.14 875
13149.22 868
13150.30 799
13151.39 805
13152.47 818
13153.55 802
13154.64 797
13155.72 888
13156.81 897
13157.89 823
13158.97 792
13160.06 788
13161.14 786
13162.22 835
13163.31 813
13164.39 746
13165.48 815
13166.56 849
13167.64 836
13168.73 787
13169.81 789
13170.90 829
13171.98 830
13173.06 823
13174.15 865
13175.23 830
13176.32 886
13177.40 832
13178.49 767
13179.57 712
13180.66 735
13181.74 857
13182.82 860
13183.91 841
13184.99 854
13186.08 857
13187.16 837
13188.25 831
13189.33 829
13190.42 857
13191.50 792
13192.59 851
13193.67 843
13194.76 865
13195.84 784
13196.93 783
13198.01 840
13199.10 773
13200.19 800
13201.27 839
13202.36 788
13203.44 756
13204.53 793
13205.61 826
13206.70 856
13207.78 778
13208.87 829
13209.96 838
13211.04 837
13212.13 802
13213.21 864
13214.30 859
13215.38 874
13216.47 810
13217.56 785
13218.64 809
13219.73 815
13220.82 820
13221.90 873
13222.99 843
13224.07 811
13225.16 865
13226.25 867
13227.33 795
13228.42 775
13229.51 750
13230.59 792
13231.68 816
13232.77 828
13233.85 868
13234.94 791
13236.03 783
13237.11 824
13238.20 828
13239.29 788
13240.38 732
13241.46 772
13242.55 807
13243.64 783
13244.72 783
13245.81 818
13246.90 781
13247.99 769
13249.07 776
13250.16 776
13251.25 776
13252.34 844
13253.42 777
13254.51 779
13255.60 817
13256.69 844
13257.77 813
13258.86 782
13259.95 757
13261.04 769
13262.13 757
13263.21 784
13264.30 832
13265.39 821
13266.48 823
13267.57 808
13268.65 784
13269.74 829
13270.83 856
13271.92 815
13273.01 767
13274.10 815
13275.18 851
13276.27 820
13277.36 795
13278.45 782
13279.54 788
13280.63 809
13281.72 781
13282.80 871
13283.89 820
13284.98 815
13286.07 817
13287.16 863
13288.25 845
13289.34 798
13290.43 813
13291.52 781
13292.61 759
13293.69 733
13294.78 787
13295.87 787
13296.96 816
13298.05 850
13299.14 811
13300.23 808
13301.32 897
13302.41 777
13303.50 799
13304.59 829
13305.68 911
13306.77 872
13307.86 840
13308.95 884
13310.04 839
13311.13 854
13312.22 829
13313.31 792
13314.40 781
13315.49 845
13316.58 798
13317.67 819
13318.76 824
13319.85 849
13320.94 834
13322.03 840
13323.12 815
13324.21 788
13325.30 848
13326.39 918
13327.48 927
13328.57 821
13329.66 851
13330.75 823
13331.85 808
13332.94 822
13334.03 842
13335.12 807
13336.21 859
13337.30 868
13338.39 812
13339.48 794
13340.57 840
13341.66 826
13342.76 887
13343.85 846
13344.94 860
13346.03 880
13347.12 813
13348.21 805
13349.30 801
13350.40 786
13351.49 851
13352.58 836
13353.67 812
13354.76 845
13355.85 833
13356.95 777
13358.04 867
13359.13 841
13360.22 828
13361.31 853
13362.41 877
13363.50 821
13364.59 835
13365.68 799
13366.77 795
13367.87 869
13368.96 838
13370.05 849
13371.14 826
13372.24 811
13373.33 838
13374.42 815
13375.51 864
13376.61 837
13377.70 863
13378.79 872
13379.88 766
13380.98 887
13382.07 898
13383.16 853
13384.26 787
13385.35 826
13386.44 850
13387.54 830
13388.63 824
13389.72 811
13390.81 818
13391.91 861
13393.00 846
13394.09 798
13395.19 785
13396.28 855
13397.37 894
13398.47 763
13399.56 834
13400.66 829
13401.75 847
13402.84 894
13403.94 877
13405.03 877
13406.12 782
13407.22 838
13408.31 830
13409.41 751
13410.50 852
13411.59 850
13412.69 738
13413.78 717
13414.88 875
13415.97 824
13417.07 795
13418.16 847
13419.25 806
13420.35 824
13421.44 808
13422.54 782
13423.63 835
13424.73 801
13425.82 848
13426.92 828
13428.01 799
13429.11 776
13430.20 805
13431.29 840
13432.39 850
13433.48 787
13434.58 799
13435.67 858
13436.77 886
13437.86 855
13438.96 897
13440.06 866
13441.15 800
13442.25 831
13443.34 757
13444.44 818
13445.53 812
13446.63 818
13447.72 770
13448.82 797
13449.91 805
13451.01 785
13452.11 893
13453.20 813
13454.30 846
13455.39 859
13456.49 760
13457.59 838
13458.68 847
13459.78 776
13460.87 818
13461.97 803
13463.07 842
13464.16 823
13465.26 811
13466.35 826
13467.45 838
13468.55 872
13469.64 820
13470.74 841
13471.84 786
13472.93 795
13474.03 806
13475.13 794
13476.22 874
13477.32 934
13478.42 844
13479.51 793
13480.61 781
13481.71 842
13482.80 838
13483.90 817
13485.00 818
13486.10 766
13487.19 845
13488.29 867
13489.39 824
13490.48 791
13491.58 834
13492.68 846
13493.78 828
13494.87 809
13495.97 811
13497.07 914
13498.17 823
13499.26 817
13500.36 851
13501.46 878
13502.56 828
13503.65 846
13504.75 839
13505.85 830
13506.95 890
13508.05 896
13509.14 916
13510.24 827
13511.34 890
13512.44 874
13513.54 832
13514.64 855
13515.73 891
13516.83 863
13517.93 900
13519.03 874
13520.13 892
13521.23 900
13522.32 884
13523.42 882
13524.52 839
13525.62 855
13526.72 841
13527.82 798
13528.92 901
13530.02 862
13531.12 890
13532.21 786
13533.31 791
13534.41 778
13535.51 779
13536.61 841
13537.71 837
13538.81 800
13539.91 825
13541.01 833
13542.11 790
13543.21 850
13544.31 877
13545.41 812
13546.50 868
13547.60 807
13548.70 784
13549.80 857
13550.90 780
13552.00 773
13553.10 794
13554.20 790
13555.30 831
13556.40 816
13557.50 829
13558.60 816
13559.70 815
13560.80 832
13561.90 870
13563.00 831
13564.10 761
13565.20 789
13566.30 804
13567.41 832
13568.51 810
13569.61 803
13570.71 823
13571.81 783
13572.91 813
13574.01 833
13575.11 829
13576.21 806
13577.31 854
13578.41 827
13579.51 872
13580.61 847
13581.71 741
13582.82 817
13583.92 789
13585.02 790
13586.12 776
13587.22 807
13588.32 777
13589.42 763
13590.52 784
13591.63 792
13592.73 812
13593.83 830
13594.93 812
13596.03 757
13597.13 845
13598.24 853
13599.34 821
13600.44 787
13601.54 847
13602.64 819
13603.74 905
13604.85 888
13605.95 823
13607.05 821
13608.15 813
13609.25 804
13610.36 854
13611.46 811
13612.56 824
13613.66 800
13614.77 819
13615.87 780
13616.97 812
13618.07 822
13619.18 784
13620.28 799
13621.38 810
13622.48 845
13623.59 840
13624.69 823
13625.79 838
13626.89 835
13628.00 791
13629.10 843
13630.20 912
13631.31 789
13632.41 762
13633.51 799
13634.62 853
13635.72 796
13636.82 827
13637.93 812
13639.03 766
13640.13 793
13641.24 799
13642.34 803
13643.44 797
13644.55 831
13645.65 847
13646.75 777
13647.86 806
13648.96 843
13650.06 881
13651.17 827
13652.27 804
13653.38 785
13654.48 831
13655.58 825
13656.69 809
13657.79 759
13658.90 820
13660.00 869
13661.10 862
13662.21 804
13663.31 814
13664.42 792
13665.52 815
13666.63 768
13667.73 795
13668.84 770
13669.94 828
13671.04 785
13672.15 797
13673.25 753
13674.36 781
13675.46 855
13676.57 834
13677.67 874
13678.78 838
13679.88 895
13680.99 811
13682.09 833
13683.20 880
13684.30 856
13685.41 904
13686.51 858
13687.62 837
13688.72 887
13689.83 852
13690.94 853
13692.04 852
13693.15 819
13694.25 816
13695.36 859
13696.46 855
13697.57 803
13698.67 825
13699.78 874
13700.89 795
13701.99 820
13703.10 747
13704.20 793
13705.31 793
13706.42 830
13707.52 841
13708.63 853
13709.73 796
13710.84 802
13711.95 855
13713.05 810
13714.16 831
13715.27 841
13716.37 846
13717.48 820
13718.59 948
13719.69 967
13720.80 950
13721.91 915
13723.01 911
13724.12 988
13725.23 930
13726.33 905
13727.44 973
13728.55 944
13729.65 888
13730.76 909
13731.87 881
13732.98 914
13734.08 907
13735.19 867
13736.30 928
13737.40 853
13738.51 864
13739.62 876
13740.73 840
13741.83 848
13742.94 869
13744.05 838
13745.16 841
13746.26 878
13747.37 817
13748.48 823
13749.59 878
13750.70 807
13751.80 771
13752.91 872
13754.02 837
13755.13 805
13756.24 792
13757.34 787
13758.45 803
13759.56 861
13760.67 881
13761.78 835
13762.88 805
13763.99 770
13765.10 824
13766.21 788
13767.32 846
13768.43 865
13769.54 850
13770.64 877
13771.75 847
13772.86 821
13773.97 785
13775.08 799
13776.19 777
13777.30 836
13778.41 877
13779.52 856
13780.62 842
13781.73 872
13782.84 917
13783.95 898
13785.06 811
13786.17 853
13787.28 850
13788.39 872
13789.50 781
13790.61 832
13791.72 816
13792.83 804
13793.94 860
13795.05 838
13796.16 820
13797.27 834
13798.38 863
13799.49 826
13800.60 840
13801.71 803
13802.82 793
13803.93 784
13805.04 790
13806.15 771
13807.26 837
13808.37 874
13809.48 816
13810.59 818
13811.70 771
13812.81 811
13813.92 828
13815.03 820
13816.14 812
13817.25 815
13818.36 783
13819.47 759
13820.58 803
13821.69 765
13822.80 833
13823.91 777
13825.02 782
13826.13 850
13827.25 821
13828.36 839
13829.47 823
13830.58 827
13831.69 817
13832.80 800
13833.91 835
13835.02 768
13836.13 801
13837.25 836
13838.36 833
13839.47 813
13840.58 831
13841.69 798
13842.80 834
13843.91 789
13845.03 732
13846.14 813
13847.25 810
13848.36 752
13849.47 726
13850.59 760
13851.70 776
13852.81 824
13853.92 799
13855.03 819
13856.15 851
13857.26 785
13858.37 754
13859.48 806
13860.59 829
13861.71 816
13862.82 818
13863.93 800
13865.04 806
13866.16 837
13867.27 813
13868.38 831
13869.49 823
13870.61 821
13871.72 757
13872.83 862
13873.95 862
13875.06 793
13876.17 773
13877.28 771
13878.40 820
13879.51 783
13880.62 836
13881.74 831
13882.85 779
13883.96 760
13885.08 786
13886.19 778
13887.30 808
13888.42 768
13889.53 781
13890.64 773
13891.76 789
13892.87 769
13893.98 770
13895.10 785
13896.21 834
13897.33 875
13898.44 852
13899.55 861
13900.67 865
13901.78 803
13902.89 851
13904.01 830
13905.12 844
13906.24 817
13907.35 842
13908.47 776
13909.58 800
13910.69 848
13911.81 803
13912.92 887
13914.04 816
13915.15 790
13916.27 813
13917.38 820
13918.50 846
13919.61 848
13920.72 787
13921.84 756
13922.95 760
13924.07 785
13925.18 770
13926.30 794
13927.41 800
13928.53 777
13929.64 749
13930.76 814
13931.87 821
13932.99 755
13934.10 767
13935.22 751
13936.34 775
13937.45 774
13938.57 763
13939.68 768
13940.80 768
13941.91 778
13943.03 768
13944.14 787
13945.26 801
13946.38 751
13947.49 752
13948.61 755
13949.72 815
13950.84 772
13951.95 764
13953.07 769
13954.19 752
13955.30 800
13956.42 804
13957.53 819
13958.65 785
13959.77 816
13960.88 781
13962.00 820
13963.12 793
13964.23 796
13965.35 780
13966.47 765
13967.58 748
13968.70 770
13969.82 797
13970.93 879
13972.05 795
13973.17 803
13974.28 804
13975.40 844
13976.52 811
13977.63 820
13978.75 774
13979.87 773
13980.99 836
13982.10 848
13983.22 798
13984.34 744
13985.45 680
13986.57 768
13987.69 781
13988.81 754
13989.92 787
13991.04 788
13992.16 819
13993.28 840
13994.39 798
13995.51 737
13996.63 798
13997.75 832
13998.87 806
13999.98 812
14001.10 839
14002.22 764
14003.34 771
14004.46 811
14005.57 801
14006.69 793
14007.81 776
14008.93 738
14010.05 771
14011.16 824
14012.28 817
14013.40 815
14014.52 815
14015.64 763
14016.76 771
14017.88 774
14018.99 853
14020.11 767
14021.23 759
14022.35 733
14023.47 763
14024.59 740
14025.71 694
14026.83 763
14027.94 757
14029.06 771
14030.18 771
14031.30 773
14032.42 796
14033.54 775
14034.66 738
14035.78 794
14036.90 783
14038.02 743
14039.14 756
14040.26 811
14041.38 790
14042.50 790
14043.62 778
14044.74 863
14045.86 819
14046.97 746
14048.09 758
14049.21 813
14050.33 770
14051.45 706
14052.57 747
14053.69 778
14054.81 832
14055.93 783
14057.05 780
14058.17 852
14059.30 806
14060.42 796
14061.54 769
14062.66 803
14063.78 754
14064.90 809
14066.02 806
14067.14 808
14068.26 745
14069.38 793
14070.50 803
14071.62 783
14072.74 805
14073.86 768
14074.98 800
14076.10 786
14077.23 789
14078.35 762
14079.47 824
14080.59 798
14081.71 769
14082.83 805
14083.95 852
14085.07 784
14086.19 875
14087.32 848
14088.44 789
14089.56 848
14090.68 854
14091.80 853
14092.92 899
14094.05 881
14095.17 875
14096.29 897
14097.41 845
14098.53 878
14099.65 912
14100.78 882
14101.90 940
14103.02 885
14104.14 927
14105.26 857
14106.39 938
14107.51 945
14108.63 896
14109.75 888
14110.88 965
14112.00 995
14113.12 1041
14114.24 921
14115.37 898
14116.49 884
14117.61 869
14118.73 853
14119.86 912
14120.98 887
14122.10 824
14123.22 852
14124.35 810
14125.47 772
14126.59 866
14127.72 839
14128.84 815
14129.96 856
14131.09 797
14132.21 797
14133.33 797
14134.45 764
14135.58 751
14136.70 811
14137.82 826
14138.95 823
14140.07 843
14141.20 864
14142.32 865
14143.44 855
14144.57 823
14145.69 786
14146.81 787
14147.94 807
14149.06 787
14150.19 848
14151.31 797
14152.43 787
14153.56 709
14154.68 766
14155.81 745
14156.93 757
14158.05 798
14159.18 736
14160.30 765
14161.43 759
14162.55 790
14163.68 781
14164.80 779
14165.92 752
14167.05 737
14168.17 763
14169.30 772
14170.42 818
14171.55 786
14172.67 780
14173.80 796
14174.92 790
14176.05 776
14177.17 794
14178.30 734
14179.42 791
14180.55 809
14181.67 775
14182.80 808
14183.92 822
14185.05 747
14186.17 757
14187.30 824
14188.42 813
14189.55 789
14190.67 748
14191.80 744
14192.93 760
14194.05 788
14195.18 795
14196.30 782
14197.43 789
14198.55 756
14199.68 778
14200.81 759
14201.93 785
14203.06 801
14204.18 781
14205.31 748
14206.44 778
14207.56 789
14208.69 779
14209.82 778
14210.94 758
14212.07 802
14213.19 823
14214.32 802
14215.45 760
14216.57 752
14217.70 762
14218.83 761
14219.95 755
14221.08 730
14222.21 708
14223.33 741
14224.46 758
14225.59 760
14226.71 722
14227.84 729
14228.97 725
14230.10 766
14231.22 763
14232.35 755
14233.48 756
14234.60 749
14235.73 780
14236.86 748
14237.99 725
14239.11 694
14240.24 674
14241.37 734
14242.50 724
14243.62 714
14244.75 748
14245.88 765
14247.01 747
14248.13 733
14249.26 799
14250.39 842
14251.52 755
14252.65 760
14253.77 715
14254.90 717
14256.03 787
14257.16 802
14258.29 791
14259.42 773
14260.54 830
14261.67 685
14262.80 677
14263.93 714
14265.06 741
14266.19 698
14267.31 675
14268.44 710
14269.57 693
14270.70 725
14271.83 736
14272.96 651
14274.09 660
14275.22 766
14276.34 692
14277.47 683
14278.60 686
14279.73 773
14280.86 787
14281.99 728
14283.12 714
14284.25 672
14285.38 748
14286.51 755
14287.64 706
14288.76 716
14289.89 696
14291.02 737
14292.15 774
14293.28 675
14294.41 658
14295.54 647
14296.67 683
14297.80 707
14298.93 686
14300.06 665
14301.19 689
14302.32 700
14303.45 718
14304.58 700
14305.71 680
14306.84 671
14307.97 723
14309.10 671
14310.23 675
14311.36 749
14312.49 702
14313.62 711
14314.75 721
14315.88 665
14317.01 688
14318.15 721
14319.28 720
14320.41 672
14321.54 753
14322.67 760
14323.80 749
14324.93 688
14326.06 653
14327.19 650
14328.32 696
14329.45 607
14330.58 635
14331.72 649
14332.85 651
14333.98 684
14335.11 715
14336.24 665
14337.37 641
14338.50 656
14339.63 668
14340.77 697
14341.90 699
14343.03 743
14344.16 726
14345.29 700
14346.42 712
14347.56 679
14348.69 680
14349.82 677
14350.95 668
14352.08 674
14353.21 650
14354.35 669
14355.48 700
14356.61 735
14357.74 662
14358.88 640
14360.01 646
14361.14 698
14362.27 703
14363.40 702
14364.54 666
14365.67 704
14366.80 759
14367.93 728
14369.07 664
14370.20 646
14371.33 697
14372.46 671
14373.60 702
14374.73 653
14375.86 688
14377.00 680
14378.13 688
14379.26 691
14380.39 639
14381.53 614
14382.66 713
14383.79 700
14384.93 684
14386.06 668
14387.19 692
14388.33 740
14389.46 711
14390.59 700
14391.73 716
14392.86 684
14393.99 771
14395.13 706
14396.26 709
14397.40 677
14398.53 661
14399.66 669
14400.80 686
14401.93 714
14403.06 634
14404.20 670
14405.33 651
14406.47 639
14407.60 674
14408.74 681
14409.87 692
14411.00 676
14412.14 679
14413.27 671
14414.41 689
14415.54 661
14416.68 733
14417.81 656
14418.94 626
14420.08 684
14421.21 752
14422.35 702
14423.48 668
14424.62 658
14425.75 680
14426.89 704
14428.02 698
14429.16 686
14430.29 631
14431.43 672
14432.56 682
14433.70 702
14434.83 650
14435.97 650
14437.10 685
14438.24 683
14439.37 664
14440.51 677
14441.64 631
14442.78 657
14443.92 676
14445.05 677
14446.19 683
14447.32 689
14448.46 712
14449.59 704
14450.73 688
14451.87 699
14453.00 670
14454.14 705
14455.27 699
14456.41 674
14457.55 650
14458.68 655
14459.82 710
14460.95 676
14462.09 685
14463.23 729
14464.36 706
14465.50 719
14466.64 704
14467.77 703
14468.91 676
14470.05 704
14471.18 705
14472.32 742
14473.46 715
14474.59 756
14475.73 718
14476.87 661
14478.00 677
14479.14 643
14480.28 690
14481.41 691
14482.55 651
14483.69 714
14484.83 667
14485.96 689
14487.10 715
14488.24 661
14489.37 687
14490.51 676
14491.65 689
14492.79 656
14493.92 737
14495.06 754
14496.20 758
14497.34 737
14498.47 687
14499.61 670
14500.75 685
14501.89 705
14503.03 709
14504.16 704
14505.30 709
14506.44 719
14507.58 683
14508.72 702
14509.85 713
14510.99 704
14512.13 699
14513.27 681
14514.41 689
14515.55 710
14516.68 702
14517.82 721
14518.96 722
14520.10 739
14521.24 711
14522.38 840
14523.51 670
14524.65 666
14525.79 759
14526.93 705
14528.07 724
14529.21 757
14530.35 739
14531.49 754
14532.63 804
14533.76 793
14534.90 743
14536.04 790
14537.18 832
14538.32 777
14539.46 753
14540.60 726
14541.74 729
14542.88 743
14544.02 723
14545.16 789
14546.30 784
14547.44 763
14548.58 769
14549.72 775
14550.86 699
14552.00 784
14553.14 745
14554.28 818
14555.42 718
14556.56 742
14557.70 733
14558.84 683
14559.98 710
14561.12 721
14562.26 700
14563.40 719
14564.54 747
14565.68 701
14566.82 725
14567.96 697
14569.10 724
14570.24 712
14571.38 701
14572.52 715
14573.66 698
14574.80 680
14575.94 755
14577.08 718
14578.22 742
14579.36 709
14580.51 668
14581.65 641
14582.79 665
14583.93 708
14585.07 672
14586.21 675
14587.35 672
14588.49 705
14589.63 673
14590.78 692
14591.92 678
14593.06 681
14594.20 664
14595.34 724
14596.48 727
14597.62 686
14598.77 679
14599.91 654
14601.05 696
14602.19 686
14603.33 650
14604.48 717
14605.62 725
14606.76 699
14607.90 702
14609.04 677
14610.19 641
14611.33 647
14612.47 692
14613.61 707
14614.75 734
14615.90 754
14617.04 705
14618.18 695
14619.32 735
14620.47 706
14621.61 745
14622.75 759
14623.89 694
14625.04 764
14626.18 753
14627.32 713
14628.46 744
14629.61 755
14630.75 723
14631.89 775
14633.04 746
14634.18 697
14635.32 713
14636.47 679
14637.61 697
14638.75 743
14639.89 724
14641.04 707
14642.18 699
14643.32 757
14644.47 730
14645.61 695
14646.76 731
14647.90 743
14649.04 748
14650.19 729
14651.33 716
14652.47 743
14653.62 736
14654.76 737
14655.90 725
14657.05 696
14658.19 670
14659.34 716
14660.48 741
14661.62 733
14662.77 714
14663.91 703
14665.06 658
14666.20 683
14667.35 720
14668.49 698
14669.63 689
14670.78 652
14671.92 687
14673.07 643
14674.21 659
14675.36 661
14676.50 725
14677.65 682
14678.79 676
14679.94 640
14681.08 704
14682.23 698
14683.37 731
14684.52 646
14685.66 670
14686.81 681
14687.95 684
14689.10 661
14690.24 708
14691.39 670
14692.53 773
14693.68 698
14694.82 699
14695.97 691
14697.11 685
14698.26 727
14699.41 669
14700.55 658
14701.70 667
14702.84 664
14703.99 662
14705.13 645
14706.28 648
14707.43 671
14708.57 693
14709.72 689
14710.86 664
14712.01 616
14713.16 655
14714.30 667
14715.45 677
14716.59 678
14717.74 678
14718.89 669
14720.03 670
14721.18 648
14722.33 633
14723.47 657
14724.62 718
14725.77 708
14726.91 683
14728.06 708
14729.21 681
14730.35 670
14731.50 669
14732.65 646
14733.79 667
14734.94 675
14736.09 656
14737.23 654
14738.38 637
14739.53 663
14740.68 648
14741.82 670
14742.97 652
14744.12 569
14745.26 568
14746.41 611
14747.56 648
14748.71 672
14749.85 652
14751.00 664
14752.15 620
14753.30 616
14754.45 697
14755.59 662
14756.74 607
14757.89 644
14759.04 669
14760.18 663
14761.33 633
14762.48 656
14763.63 613
14764.78 632
14765.92 632
14767.07 660
14768.22 619
14769.37 591
14770.52 636
14771.67 631
14772.81 653
14773.96 666
14775.11 675
14776.26 654
14777.41 630
14778.56 722
14779.71 686
14780.86 629
14782.00 675
14783.15 635
14784.30 648
14785.45 680
14786.60 652
14787.75 645
14788.90 709
14790.05 689
14791.20 668
14792.35 637
14793.49 642
14794.64 664
14795.79 689
14796.94 623
14798.09 644
14799.24 632
14800.39 592
14801.54 662
14802.69 655
14803.84 632
14804.99 675
14806.14 621
14807.29 657
14808.44 609
14809.59 627
14810.74 641
14811.89 659
14813.04 646
14814.19 644
14815.34 614
14816.49 609
14817.64 642
14818.79 693
14819.94 653
14821.09 672
14822.24 615
14823.39 624
14824.54 680
14825.69 633
14826.84 696
14827.99 628
14829.14 622
14830.29 675
14831.44 660
14832.60 582
14833.75 620
14834.90 598
14836.05 579
14837.20 596
14838.35 574
14839.50 598
14840.65 629
14841.80 635
14842.95 654
14844.11 648
14845.26 622
14846.41 689
14847.56 638
14848.71 659
14849.86 628
14851.01 601
14852.17 599
14853.32 654
14854.47 594
14855.62 583
14856.77 655
14857.92 609
14859.08 665
14860.23 609
14861.38 601
14862.53 611
14863.68 623
14864.84 634
14865.99 613
14867.14 598
14868.29 665
14869.44 733
14870.60 670
14871.75 605
14872.90 656
14874.05 630
14875.21 660
14876.36 617
14877.51 644
14878.66 658
14879.82 617
14880.97 585
14882.12 618
14883.27 606
14884.43 587
14885.58 641
14886.73 610
14887.89 649
14889.04 663
14890.19 645
14891.34 655
14892.50 654
14893.65 663
14894.80 654
14895.96 607
14897.11 665
14898.26 631
14899.42 575
14900.57 618
14901.72 608
14902.88 659
14904.03 594
14905.18 625
14906.34 608
14907.49 618
14908.65 635
14909.80 591
14910.95 633
14912.11 618
14913.26 613
14914.41 621
14915.57 623
14916.72 651
14917.88 619
14919.03 625
14920.18 639
14921.34 639
14922.49 592
14923.65 620
14924.80 633
14925.96 598
14927.11 595
14928.27 644
14929.42 673
14930.57 603
14931.73 637
14932.88 642
14934.04 678
14935.19 642
14936.35 708
14937.50 591
14938.66 625
14939.81 675
14940.97 631
14942.12 635
14943.28 655
14944.43 673
14945.59 655
14946.74 689
14947.90 627
14949.05 693
14950.21 756
14951.36 646
14952.52 623
14953.68 577
14954.83 642
14955.99 622
14957.14 642
14958.30 591
14959.45 601
14960.61 587
14961.77 639
14962.92 683
14964.08 694
14965.23 667
14966.39 612
14967.54 683
14968.70 640
14969.86 671
14971.01 683
14972.17 621
14973.33 622
14974.48 641
14975.64 643
14976.79 643
14977.95 580
14979.11 565
14980.26 587
14981.42 590
14982.58 639
14983.73 606
14984.89 651
14986.05 621
14987.20 604
14988.36 608
14989.52 646
14990.67 616
14991.83 578
14992.99 599
14994.15 599
14995.30 597
14996.46 623
14997.62 659
14998.77 670
14999.93 680
15001.09 668
15002.25 646
15003.40 624
15004.56 645
15005.72 675
15006.88 647
15008.03 675
15009.19 676
15010.35 671
15011.51 696
15012.66 677
15013.82 666
15014.98 611
15016.14 640
15017.30 651
15018.45 679
15019.61 554
15020.77 573
15021.93 576
15023.09 625
15024.24 623
15025.40 620
15026.56 644
15027.72 594
15028.88 604
15030.04 612
15031.19 607
15032.35 609
15033.51 661
15034.67 667
15035.83 623
15036.99 591
15038.15 601
15039.30 586
15040.46 698
15041.62 677
15042.78 714
15043.94 658
15045.10 640
15046.26 653
15047.42 631
15048.58 581
15049.74 592
15050.90 658
15052.05 675
15053.21 625
15054.37 589
15055.53 614
15056.69 672
15057.85 654
15059.01 624
15060.17 607
15061.33 652
15062.49 648
15063.65 637
15064.81 592
15065.97 633
15067.13 638
15068.29 666
15069.45 637
15070.61 630
15071.77 621
15072.93 625
15074.09 667
15075.25 656
15076.41 634
15077.57 609
15078.73 623
15079.89 667
15081.05 631
15082.21 591
15083.37 609
15084.53 603
15085.69 625
15086.85 620
15088.01 669
15089.18 675
15090.34 647
15091.50 671
15092.66 621
15093.82 587
15094.98 619
15096.14 728
15097.30 674
15098.46 654
15099.62 634
15100.78 639
15101.95 644
15103.11 627
15104.27 601
15105.43 638
15106.59 670
15107.75 625
15108.91 626
15110.08 596
15111.24 641
15112.40 607
15113.56 681
15114.72 609
15115.88 635
15117.05 702
15118.21 678
15119.37 651
15120.53 640
15121.69 625
15122.86 606
15124.02 582
15125.18 615
15126.34 587
15127.50 647
15128.67 679
15129.83 661
15130.99 644
15132.15 560
15133.32 583
15134.48 639
15135.64 669
15136.80 628
15137.97 661
15139.13 637
15140.29 614
15141.45 605
15142.62 651
15143.78 615
15144.94 580
15146.11 586
15147.27 639
15148.43 644
15149.59 630
15150.76 670
15151.92 637
15153.08 639
15154.25 608
15155.41 567
15156.57 573
15157.74 674
15158.90 685
15160.06 656
15161.23 639
15162.39 639
15163.55 647
15164.72 630
15165.88 641
15167.05 630
15168.21 612
15169.37 591
15170.54 594
15171.70 609
15172.86 605
15174.03 625
15175.19 681
15176.36 621
15177.52 561
15178.69 571
15179.85 628
15181.01 618
15182.18 652
15183.34 561
15184.51 568
15185.67 594
15186.84 644
15188.00 612
15189.16 576
15190.33 580
15191.49 573
15192.66 564
15193.82 609
15194.99 660
15196.15 599
15197.32 620
15198.48 647
15199.65 626
15200.81 627
15201.98 643
15203.14 641
15204.31 644
15205.47 580
15206.64 596
15207.80 645
15208.97 579
15210.13 598
15211.30 572
15212.47 628
15213.63 628
15214.80 628
15215.96 615
15217.13 630
15218.29 636
15219.46 645
15220.62 680
15221.79 648
15222.96 613
15224.12 644
15225.29 608
15226.45 688
15227.62 649
15228.79 615
15229.95 673
15231.12 661
15232.29 602
15233.45 637
15234.62 592
15235.78 614
15236.95 620
15238.12 647
15239.28 617
15240.45 583
15241.62 602
15242.78 678
15243.95 605
15245.12 616
15246.28 655
15247.45 621
15248.62 609
15249.78 581
15250.95 640
15252.12 609
15253.28 652
15254.45 654
15255.62 652
15256.79 639
15257.95 600
15259.12 599
15260.29 594
15261.46 624
15262.62 610
15263.79 603
15264.96 600
15266.13 591
15267.29 567
15268.46 606
15269.63 586
15270.80 600
15271.96 636
15273.13 623
15274.30 599
15275.47 674
15276.64 621
15277.80 585
15278.97 688
15280.14 703
15281.31 666
15282.48 677
15283.64 634
15284.81 624
15285.98 559
15287.15 651
15288.32 608
15289.49 633
15290.65 663
15291.82 641
15292.99 642
15294.16 619
15295.33 643
15296.50 674
15297.67 564
15298.83 584
15300.00 606
15301.17 656
15302.34 645
15303.51 608
15304.68 664
15305.85 670
15307.02 635
15308.19 627
15309.36 641
15310.52 620
15311.69 611
15312.86 578
15314.03 580
15315.20 598
15316.37 589
15317.54 632
15318.71 597
15319.88 628
15321.05 681
15322.22 662
15323.39 587
15324.56 594
15325.73 594
15326.90 575
15328.07 638
15329.24 599
15330.41 601
15331.58 629
15332.75 634
15333.92 559
15335.09 594
15336.26 648
15337.43 621
15338.60 600
15339.77 629
15340.94 644
15342.11 607
15343.28 644
15344.45 638
15345.62 612
15346.79 599
15347.96 620
15349.13 660
15350.31 630
15351.48 632
15352.65 670
15353.82 623
15354.99 646
15356.16 626
15357.33 647
15358.50 601
15359.67 618
15360.84 603
15362.02 620
15363.19 611
15364.36 588
15365.53 654
15366.70 685
15367.87 656
15369.04 671
15370.21 649
15371.39 564
15372.56 625
15373.73 622
15374.90 649
15376.07 580
15377.24 627
15378.42 596
15379.59 657
15380.76 650
15381.93 644
15383.10 637
15384.28 623
15385.45 618
15386.62 603
15387.79 635
15388.97 586
15390.14 589
15391.31 595
15392.48 630
15393.65 662
15394.83 671
15396.00 607
15397.17 602
15398.34 634
15399.52 651
15400.69 599
15401.86 604
15403.04 578
15404.21 586
15405.38 581
15406.55 566
15407.73 593
15408.90 610
15410.07 635
15411.25 612
15412.42 587
15413.59 645
15414.77 579
15415.94 588
15417.11 589
15418.29 637
15419.46 596
15420.63 649
15421.81 672
15422.98 606
15424.15 590
15425.33 572
15426.50 598
15427.67 624
15428.85 622
15430.02 632
15431.20 568
15432.37 606
15433.54 593
15434.72 579
15435.89 593
15437.07 654
15438.24 684
15439.41 643
15440.59 613
15441.76 595
15442.94 622
15444.11 623
15445.29 615
15446.46 608
15447.63 598
15448.81 587
15449.98 584
15451.16 619
15452.33 601
15453.51 659
15454.68 631
15455.86 575
15457.03 575
15458.21 631
15459.38 624
15460.56 622
15461.73 626
15462.91 587
15464.08 561
15465.26 624
15466.43 630
15467.61 589
15468.78 649
15469.96 598
15471.13 558
15472.31 612
15473.48 564
15474.66 577
15475.83 562
15477.01 666
15478.19 648
15479.36 613
15480.54 605
15481.71 574
15482.89 604
15484.06 594
15485.24 592
15486.42 644
15487.59 623
15488.77 629
15489.94 630
15491.12 675
15492.30 648
15493.47 586
15494.65 602
15495.83 603
15497.00 642
15498.18 624
15499.36 628
15500.53 600
15501.71 570
15502.88 601
15504.06 606
15505.24 631
15506.41 611
15507.59 574
15508.77 628
15509.95 624
15511.12 583
15512.30 597
15513.48 634
15514.65 581
15515.83 578
15517.01 550
15518.18 596
15519.36 564
15520.54 568
15521.72 542
15522.89 581
15524.07 559
15525.25 606
15526.43 635
15527.60 585
15528.78 599
15529.96 627
15531.14 608
15532.31 596
15533.49 603
15534.67 634
15535.85 596
15537.03 643
15538.20 612
15539.38 606
15540.56 641
15541.74 580
15542.92 616
15544.09 583
15545.27 614
15546.45 649
15547.63 601
15548.81 639
15549.98 576
15551.16 574
15552.34 578
15553.52 564
15554.70 609
15555.88 598
15557.06 572
15558.23 641
15559.41 626
15560.59 613
15561.77 633
15562.95 580
15564.13 549
15565.31 569
15566.49 600
15567.67 583
15568.84 600
15570.02 627
15571.20 631
15572.38 660
15573.56 652
15574.74 625
15575.92 617
15577.10 637
15578.28 620
15579.46 592
15580.64 601
15581.82 661
15583.00 591
15584.18 590
15585.36 628
15586.54 682
15587.72 632
15588.90 665
15590.08 615
15591.26 635
15592.44 572
15593.62 591
15594.80 580
15595.98 605
15597.16 560
15598.34 583
15599.52 646
15600.70 590
15601.88 581
15603.06 619
15604.24 585
15605.42 622
15606.60 645
15607.78 628
15608.96 619
15610.14 601
15611.32 631
15612.50 573
15613.68 568
15614.86 614
15616.05 598
15617.23 584
15618.41 611
15619.59 611
15620.77 639
15621.95 643
15623.13 607
15624.31 625
15625.49 642
15626.68 603
15627.86 650
15629.04 595
15630.22 630
15631.40 626
15632.58 592
15633.76 621
15634.95 611
15636.13 644
15637.31 683
15638.49 677
15639.67 589
15640.85 632
15642.04 589
15643.22 605
15644.40 643
15645.58 579
15646.76 588
15647.95 597
15649.13 594
15650.31 624
15651.49 631
15652.67 699
15653.86 658
15655.04 593
15656.22 620
15657.40 610
15658.59 643
15659.77 628
15660.95 633
15662.13 647
15663.32 626
15664.50 625
15665.68 642
15666.87 606
15668.05 622
15669.23 619
15670.41 625
15671.60 611
15672.78 583
15673.96 612
15675.15 650
15676.33 599
15677.51 648
15678.70 647
15679.88 662
15681.06 631
15682.25 664
15683.43 626
15684.61 611
15685.80 609
15686.98 587
15688.16 606
15689.35 581
15690.53 615
15691.72 618
15692.90 617
15694.08 637
15695.27 610
15696.45 621
15697.63 625
15698.82 634
15700.00 597
15701.19 633
15702.37 620
15703.56 627
15704.74 637
15705.92 679
15707.11 653
15708.29 600
15709.48 611
15710.66 606
15711.85 655
15713.03 606
15714.21 625
15715.40 595
15716.58 645
15717.77 588
15718.95 625
15720.14 624
15721.32 624
15722.51 669
15723.69 641
15724.88 598
15726.06 658
15727.25 618
15728.43 599
15729.62 590
15730.80 582
15731.99 641
15733.17 645
15734.36 613
15735.55 648
15736.73 633
15737.92 633
15739.10 664
15740.29 651
15741.47 591
15742.66 594
15743.84 638
15745.03 641
15746.22 616
15747.40 615
15748.59 647
15749.77 580
15750.96 584
15752.15 622
15753.33 623
15754.52 575
15755.70 628
15756.89 633
15758.08 648
15759.26 642
15760.45 601
15761.64 658
15762.82 623
15764.01 652
15765.20 649
15766.38 662
15767.57 609
15768.76 600
15769.94 598
15771.13 612
15772.32 630
15773.50 581
15774.69 610
15775.88 647
15777.06 641
15778.25 646
15779.44 646
15780.62 610
15781.81 637
15783.00 598
15784.19 592
15785.37 628
15786.56 604
15787.75 598
15788.94 601
15790.12 619
15791.31 606
15792.50 631
15793.69 587
15794.87 634
15796.06 639
15797.25 627
15798.44 612
15799.62 604
15800.81 576
15802.00 578
15803.19 619
15804.38 625
15805.56 644
15806.75 647
15807.94 627
15809.13 598
15810.32 646
15811.50 611
15812.69 608
15813.88 593
15815.07 599
15816.26 595
15817.45 617
15818.64 603
15819.82 635
15821.01 628
15822.20 650
15823.39 643
15824.58 666
15825.77 646
15826.96 592
15828.15 608
15829.33 598
15830.52 631
15831.71 654
15832.90 638
15834.09 630
15835.28 647
15836.47 619
15837.66 583
15838.85 676
15840.04 582
15841.23 583
15842.42 620
15843.61 615
15844.79 627
15845.98 632
15847.17 595
15848.36 642
15849.55 638
15850.74 633
15851.93 534
15853.12 538
15854.31 614
15855.50 575
15856.69 610
15857.88 607
15859.07 555
15860.26 627
15861.45 593
15862.64 600
15863.83 591
15865.02 617
15866.21 576
15867.40 593
15868.60 602
15869.79 573
15870.98 584
15872.17 574
15873.36 590
15874.55 586
15875.74 553
15876.93 556
15878.12 568
15879.31 602
15880.50 575
15881.69 539
15882.88 589
15884.07 594
15885.27 601
15886.46 580
15887.65 580
15888.84 556
15890.03 628
15891.22 621
15892.41 582
15893.60 607
15894.80 564
15895.99 520
15897.18 577
15898.37 557
15899.56 559
15900.75 606
15901.95 588
15903.14 594
15904.33 633
15905.52 592
15906.71 585
15907.90 556
15909.10 592
15910.29 553
15911.48 581
15912.67 601
15913.86 630
15915.06 604
15916.25 547
15917.44 562
15918.63 637
15919.83 593
15921.02 577
15922.21 567
15923.40 618
15924.60 570
15925.79 582
15926.98 636
15928.17 596
15929.37 600
15930.56 586
15931.75 562
15932.94 544
15934.14 543
15935.33 601
15936.52 598
15937.72 612
15938.91 600
15940.10 626
15941.30 585
15942.49 547
15943.68 588
15944.88 570
15946.07 629
15947.26 596
15948.46 606
15949.65 617
15950.84 599
15952.04 589
15953.23 588
15954.42 526
15955.62 584
15956.81 638
15958.01 619
15959.20 617
15960.39 578
15961.59 543
15962.78 532
15963.97 599
15965.17 561
15966.36 550
15967.56 474
15968.75 528
15969.95 542
15971.14 560
15972.33 553
15973.53 583
15974.72 632
15975.92 556
15977.11 522
15978.31 561
15979.50 555
15980.70 593
15981.89 659
15983.09 554
15984.28 557
15985.47 658
15986.67 592
15987.86 549
15989.06 592
15990.25 609
15991.45 609
15992.64 609
15993.84 599
15995.03 528
15996.23 586
15997.43 504
15998.62 568
15999.82 558
16001.01 570
16002.21 564
16003.40 570
16004.60 541
16005.79 562
16006.99 579
16008.18 546
16009.38 629
16010.58 595
16011.77 566
16012.97 565
16014.16 522
16015.36 566
16016.56 557
16017.75 538
16018.95 552
16020.14 533
16021.34 563
16022.54 586
16023.73 574
16024.93 533
16026.13 556
16027.32 577
16028.52 565
16029.71 564
16030.91 614
16032.11 603
16033.30 598
16034.50 587
16035.70 601
16036.89 612
16038.09 563
16039.29 522
16040.49 501
16041.68 518
16042.88 574
16044.08 565
16045.27 536
16046.47 519
16047.67 519
16048.86 587
16050.06 592
16051.26 573
16052.46 520
16053.65 559
16054.85 555
16056.05 528
16057.25 523
16058.44 585
16059.64 565
16060.84 528
16062.04 578
16063.23 553
16064.43 534
16065.63 542
16066.83 567
16068.03 494
16069.22 535
16070.42 553
16071.62 556
16072.82 541
16074.02 547
16075.21 564
16076.41 514
16077.61 503
16078.81 543
16080.01 582
16081.21 582
16082.40 540
16083.60 484
16084.80 572
16086.00 565
16087.20 573
16088.40 574
16089.60 581
16090.79 535
16091.99 600
16093.19 504
16094.39 469
16095.59 517
16096.79 529
16097.99 591
16099.19 588
16100.39 611
16101.59 552
16102.78 554
16103.98 556
16105.18 562
16106.38 585
16107.58 568
16108.78 547
16109.98 545
16111.18 494
16112.38 534
16113.58 563
16114.78 530
16115.98 544
16117.18 560
16118.38 556
16119.58 534
16120.78 565
16121.98 561
16123.18 564
16124.38 596
16125.58 578
16126.78 596
16127.98 581
16129.18 547
16130.38 557
16131.58 558
16132.78 584
16133.98 530
16135.18 555
16136.38 555
16137.58 567
16138.78 558
16139.98 557
16141.18 550
16142.38 564
16143.58 526
16144.79 556
16145.99 550
16147.19 560
16148.39 587
16149.59 622
16150.79 585
16151.99 560
16153.19 546
16154.39 557
16155.59 520
16156.80 480
16158.00 533
16159.20 610
16160.40 548
16161.60 559
16162.80 565
16164.00 562
16165.21 576
16166.41 562
16167.61 558
16168.81 567
16170.01 546
16171.21 547
16172.42 544
16173.62 532
16174.82 503
16176.02 524
16177.22 600
16178.43 514
16179.63 497
16180.83 508
16182.03 532
16183.23 519
16184.44 492
16185.64 529
16186.84 565
16188.04 554
16189.25 537
16190.45 577
16191.65 552
16192.85 548
16194.06 549
16195.26 522
16196.46 580
16197.66 511
16198.87 526
16200.07 504
16201.27 559
16202.48 516
16203.68 544
16204.88 529
16206.09 529
16207.29 554
16208.49 532
16209.69 497
16210.90 546
16212.10 533
16213.30 528
16214.51 576
16215.71 595
16216.91 548
16218.12 535
16219.32 542
16220.53 529
16221.73 525
16222.93 517
16224.14 489
16225.34 524
16226.54 551
16227.75 525
16228.95 533
16230.16 544
16231.36 514
16232.56 505
16233.77 532
16234.97 492
16236.18 509
16237.38 546
16238.59 537
16239.79 559
16240.99 540
16242.20 547
16243.40 560
16244.61 561
16245.81 584
16247.02 579
16248.22 554
16249.43 580
16250.63 595
16251.84 597
16253.04 575
16254.24 549
16255.45 523
16256.65 524
16257.86 592
16259.06 557
16260.27 546
16261.48 587
16262.68 535
16263.89 490
16265.09 525
16266.30 559
16267.50 556
16268.71 506
16269.91 584
16271.12 586
16272.32 528
16273.53 504
16274.73 531
16275.94 512
16277.15 576
16278.35 548
16279.56 586
16280.76 552
16281.97 484
16283.18 509
16284.38 560
16285.59 536
16286.79 499
16288.00 627
16289.21 546
16290.41 553
16291.62 543
16292.82 546
16294.03 558
16295.24 573
16296.44 600
16297.65 531
16298.86 538
16300.06 576
16301.27 570
16302.48 539
16303.68 540
16304.89 565
16306.10 575
16307.30 514
16308.51 550
16309.72 576
16310.92 590
16312.13 556
16313.34 526
16314.55 519
16315.75 572
16316.96 574
16318.17 564
16319.37 543
16320.58 499
16321.79 594
16323.00 554
16324.20 522
16325.41 523
16326.62 544
16327.83 569
16329.03 552
16330.24 565
16331.45 580
16332.66 517
16333.87 587
16335.07 541
16336.28 563
16337.49 583
16338.70 545
16339.90 544
16341.11 519
16342.32 481
16343.53 560
16344.74 548
16345.95 494
16347.15 557
16348.36 527
16349.57 541
16350.78 535
16351.99 511
16353.20 513
16354.40 591
16355.61 564
16356.82 531
16358.03 539
16359.24 612
16360.45 540
16361.66 565
16362.87 531
16364.08 515
16365.28 530
16366.49 471
16367.70 548
16368.91 495
16370.12 531
16371.33 542
16372.54 550
16373.75 519
16374.96 467
16376.17 496
16377.38 541
16378.59 557
16379.80 522
16381.01 467
16382.21 514
16383.42 493
16384.63 516
16385.84 508
16387.05 490
16388.26 510
16389.47 534
16390.68 511
16391.89 541
16393.10 566
16394.31 506
16395.52 480
16396.73 500
16397.94 526
16399.15 519
16400.36 490
16401.57 505
16402.79 557
16404.00 520
16405.21 539
16406.42 496
16407.63 500
16408.84 519
16410.05 510
16411.26 507
16412.47 497
16413.68 490
16414.89 515
16416.10 494
16417.31 478
16418.52 497
16419.74 503
16420.95 540
16422.16 513
16423.37 494
16424.58 508
16425.79 564
16427.00 508
16428.21 491
16429.42 527
16430.64 516
16431.85 506
16433.06 493
16434.27 507
16435.48 472
16436.69 487
16437.91 492
16439.12 516
16440.33 507
16441.54 541
16442.75 515
16443.96 490
16445.18 516
16446.39 520
16447.60 538
16448.81 508
16450.02 516
16451.24 529
16452.45 520
16453.66 516
16454.87 559
16456.09 566
16457.30 512
16458.51 528
16459.72 530
16460.94 506
16462.15 522
16463.36 504
16464.57 517
16465.79 482
16467.00 553
16468.21 534
16469.43 455
16470.64 509
16471.85 520
16473.06 532
16474.28 503
16475.49 499
16476.70 529
16477.92 479
16479.13 508
16480.34 510
16481.56 508
16482.77 489
16483.98 483
16485.20 459
16486.41 531
16487.62 527
16488.84 509
16490.05 524
16491.26 509
16492.48 554
16493.69 492
16494.91 492
16496.12 518
16497.33 469
16498.55 558
16499.76 505
16500.97 472
16502.19 500
16503.40 484
16504.62 479
16505.83 500
16507.05 498
16508.26 450
16509.47 494
16510.69 534
16511.90 519
16513.12 525
16514.33 537
16515.55 505
16516.76 462
16517.98 451
16519.19 467
16520.41 525
16521.62 524
16522.83 526
16524.05 536
16525.26 489
16526.48 518
16527.69 540
16528.91 484
16530.12 485
16531.34 527
16532.55 546
16533.77 495
16534.99 489
16536.20 499
16537.42 483
16538.63 497
16539.85 505
16541.06 496
16542.28 437
16543.49 497
16544.71 512
16545.92 495
16547.14 455
16548.36 460
16549.57 501
16550.79 522
16552.00 518
16553.22 492
16554.44 501
16555.65 516
16556.87 484
16558.08 450
16559.30 462
16560.52 485
16561.73 517
16562.95 508
16564.17 508
16565.38 456
16566.60 449
16567.81 510
16569.03 564
16570.25 491
16571.46 485
16572.68 503
16573.90 447
16575.11 467
16576.33 502
16577.55 535
16578.76 516
16579.98 493
16581.20 487
16582.42 477
16583.63 508
16584.85 515
16586.07 464
16587.28 482
16588.50 461
16589.72 531
16590.94 463
16592.15 443
16593.37 488
16594.59 493
16595.81 484
16597.02 492
16598.24 524
16599.46 492
16600.68 507
16601.89 477
16603.11 497
16604.33 477
16605.55 513
16606.77 469
16607.98 479
16609.20 480
16610.42 479
16611.64 530
16612.86 472
16614.07 479
16615.29 520
16616.51 459
16617.73 501
16618.95 517
16620.17 512
16621.38 469
16622.60 457
16623.82 494
16625.04 524
16626.26 536
16627.48 541
16628.70 486
16629.91 459
16631.13 487
16632.35 479
16633.57 491
16634.79 470
16636.01 455
16637.23 463
16638.45 519
16639.67 499
16640.89 474
16642.10 509
16643.32 438
16644.54 476
16645.76 520
16646.98 470
16648.20 498
16649.42 479
16650.64 479
16651.86 452
16653.08 493
16654.30 488
16655.52 511
16656.74 480
16657.96 475
16659.18 482
16660.40 486
16661.62 497
16662.84 490
16664.06 519
16665.28 506
16666.50 445
16667.72 489
16668.94 504
16670.16 515
16671.38 522
16672.60 477
16673.82 523
16675.04 461
16676.26 455
16677.48 456
16678.70 487
16679.92 466
16681.14 485
16682.36 455
16683.58 470
16684.80 462
16686.03 475
16687.25 483
16688.47 525
16689.69 471
16690.91 488
16692.13 501
16693.35 493
16694.57 491
16695.79 480
16697.02 488
16698.24 489
16699.46 496
16700.68 465
16701.90 493
16703.12 496
16704.34 499
16705.57 483
16706.79 486
16708.01 421
16709.23 435
16710.45 488
16711.67 579
16712.90 468
16714.12 488
16715.34 472
16716.56 446
16717.78 501
16719.01 500
16720.23 448
16721.45 451
16722.67 468
16723.89 514
16725.12 513
16726.34 470
16727.56 496
16728.78 463
16730.01 479
16731.23 465
16732.45 471
16733.67 489
16734.90 519
16736.12 461
16737.34 449
16738.56 500
16739.79 518
16741.01 493
16742.23 463
16743.46 538
16744.68 446
16745.90 451
16747.12 497
16748.35 495
16749.57 443
16750.79 467
16752.02 493
16753.24 472
16754.46 480
16755.69 531
16756.91 467
16758.13 432
16759.36 486
16760.58 459
16761.80 483
16763.03 465
16764.25 466
16765.48 457
16766.70 488
16767.92 507
16769.15 526
16770.37 463
16771.60 466
16772.82 511
16774.04 439
16775.27 450
16776.49 475
16777.72 461
16778.94 468
16780.16 463
16781.39 461
16782.61 472
16783.84 446
16785.06 476
16786.29 472
16787.51 463
16788.74 446
16789.96 497
16791.18 478
16792.41 480
16793.63 515
16794.86 466
16796.08 450
16797.31 414
16798.53 472
16799.76 443
16800.98 487
16802.21 536
16803.43 528
16804.66 427
16805.88 461
16807.11 453
16808.33 462
16809.56 466
16810.79 470
16812.01 495
16813.24 437
16814.46 483
16815.69 478
16816.91 483
16818.14 461
16819.36 447
16820.59 461
16821.82 466
16823.04 448
16824.27 510
16825.49 492
16826.72 463
16827.95 449
16829.17 484
16830.40 468
16831.62 450
16832.85 468
16834.08 445
16835.30 484
16836.53 458
16837.76 436
16838.98 418
16840.21 459
16841.44 491
16842.66 440
16843.89 453
16845.11 478
16846.34 476
16847.57 439
16848.80 445
16850.02 454
16851.25 476
16852.48 447
16853.70 449
16854.93 459
16856.16 469
16857.38 467
16858.61 500
16859.84 477
16861.07 475
16862.29 453
16863.52 452
16864.75 475
16865.97 472
16867.20 474
16868.43 476
16869.66 478
16870.89 530
16872.11 498
16873.34 461
16874.57 491
16875.80 456
16877.02 462
16878.25 427
16879.48 478
16880.71 484
16881.94 485
16883.16 504
16884.39 506
16885.62 512
16886.85 483
16888.08 462
16889.30 510
16890.53 503
16891.76 506
16892.99 534
16894.22 430
16895.45 486
16896.67 454
16897.90 540
16899.13 473
16900.36 520
16901.59 485
16902.82 513
16904.05 502
16905.28 477
16906.50 491
16907.73 487
16908.96 558
16910.19 534
16911.42 458
16912.65 486
16913.88 529
16915.11 502
16916.34 486
16917.57 482
16918.80 490
16920.03 466
16921.26 498
16922.48 523
16923.71 479
16924.94 467
16926.17 476
16927.40 480
16928.63 505
16929.86 522
16931.09 460
16932.32 502
16933.55 440
16934.78 474
16936.01 531
16937.24 521
16938.47 462
16939.70 475
16940.93 447
16942.16 472
16943.39 489
16944.62 500
16945.85 516
16947.08 464
16948.31 458
16949.54 473
16950.78 488
16952.01 492
16953.24 451
16954.47 488
16955.70 434
16956.93 445
16958.16 468
16959.39 525
16960.62 430
16961.85 488
16963.08 481
16964.31 524
16965.54 499
16966.78 485
16968.01 507
16969.24 498
16970.47 505
16971.70 428
16972.93 480
16974.16 494
16975.39 491
16976.63 460
16977.86 492
16979.09 483
16980.32 450
16981.55 462
16982.78 469
16984.02 475
16985.25 490
16986.48 504
16987.71 485
16988.94 480
16990.18 532
16991.41 494
16992.64 531
16993.87 463
16995.10 498
16996.34 496
16997.57 509
16998.80 469
17000.03 403
17001.26 455
17002.50 452
17003.73 460
17004.96 439
17006.19 419
17007.43 458
17008.66 443
17009.89 445
17011.12 503
17012.36 454
17013.59 469
17014.82 504
17016.06 510
17017.29 443
17018.52 437
17019.76 460
17020.99 470
17022.22 452
17023.45 502
17024.69 481
17025.92 495
17027.15 485
17028.39 513
17029.62 480
17030.85 436
17032.09 416
17033.32 446
17034.55 448
17035.79 465
17037.02 442
17038.26 443
17039.49 449
17040.72 514
17041.96 483
17043.19 491
17044.43 464
17045.66 505
17046.89 498
17048.13 446
17049.36 463
17050.60 466
17051.83 478
17053.06 431
17054.30 492
17055.53 497
17056.77 447
17058.00 442
17059.24 500
17060.47 501
17061.70 485
17062.94 471
17064.17 462
17065.41 458
17066.64 428
17067.88 482
17069.11 442
17070.35 472
17071.58 496
17072.82 492
17074.05 481
17075.29 427
17076.52 487
17077.76 463
17078.99 516
17080.23 522
17081.46 478
17082.70 425
17083.93 447
17085.17 499
17086.41 466
17087.64 487
17088.88 499
17090.11 482
17091.35 434
17092.58 438
17093.82 476
17095.05 449
17096.29 491
17097.53 518
17098.76 435
17100.00 458
17101.23 471
17102.47 467
17103.71 510
17104.94 494
17106.18 477
17107.41 487
17108.65 418
17109.89 458
17111.12 489
17112.36 488
17113.60 451
17114.83 479
17116.07 459
17117.31 454
17118.54 469
17119.78 462
17121.02 535
17122.25 485
17123.49 419
17124.73 500
17125.96 455
17127.20 459
17128.44 441
17129.67 410
17130.91 432
17132.15 493
17133.39 495
17134.62 478
17135.86 423
17137.10 480
17138.33 472
17139.57 449
17140.81 438
17142.05 444
17143.28 490
17144.52 496
17145.76 456
17147.00 466
17148.23 471
17149.47 455
17150.71 500
17151.95 461
17153.19 492
17154.42 475
17155.66 456
17156.90 497
17158.14 500
17159.38 399
17160.61 428
17161.85 459
17163.09 462
17164.33 449
17165.57 501
17166.81 474
17168.04 424
17169.28 469
17170.52 498
17171.76 452
17173.00 436
17174.24 481
17175.47 469
17176.71 500
17177.95 479
17179.19 456
17180.43 476
17181.67 451
17182.91 486
17184.15 485
17185.39 497
17186.62 467
17187.86 499
17189.10 467
17190.34 511
17191.58 471
17192.82 456
17194.06 449
17195.30 464
17196.54 474
17197.78 455
17199.02 455
17200.26 491
17201.50 516
17202.74 509
17203.98 466
17205.22 503
17206.46 468
17207.70 495
17208.94 508
17210.18 511
17211.42 453
17212.66 517
17213.90 448
17215.14 428
17216.38 454
17217.62 432
17218.86 490
17220.10 493
17221.34 480
17222.58 519
17223.82 504
17225.06 498
17226.30 478
17227.54 515
17228.78 496
17230.02 463
17231.26 464
17232.50 459
17233.74 488
17234.98 493
17236.22 466
17237.47 433
17238.71 487
17239.95 478
17241.19 417
17242.43 450
17243.67 461
17244.91 441
17246.15 478
17247.39 484
17248.64 481
17249.88 534
17251.12 488
17252.36 450
17253.60 441
17254.84 480
17256.08 507
17257.33 463
17258.57 504
17259.81 451
17261.05 475
17262.29 474
17263.54 459
17264.78 489
17266.02 459
17267.26 453
17268.50 469
17269.75 485
17270.99 490
17272.23 486
17273.47 490
17274.71 513
17275.96 498
17277.20 467
17278.44 448
17279.68 487
17280.93 489
17282.17 499
17283.41 506
17284.65 484
17285.90 506
17287.14 472
17288.38 464
17289.62 489
17290.87 539
17292.11 479
17293.35 463
17294.60 459
17295.84 516
17297.08 504
17298.33 440
17299.57 476
17300.81 440
17302.05 448
17303.30 438
17304.54 489
17305.78 471
17307.03 475
17308.27 441
17309.52 471
17310.76 462
17312.00 482
17313.25 528
17314.49 536
17315.73 505
17316.98 521
17318.22 510
17319.47 472
17320.71 462
17321.95 455
17323.20 457
17324.44 498
17325.69 453
17326.93 458
17328.17 493
17329.42 439
17330.66 411
17331.91 419
17333.15 489
17334.40 479
17335.64 466
17336.88 469
17338.13 481
17339.37 497
17340.62 436
17341.86 515
17343.11 475
17344.35 488
17345.60 456
17346.84 459
17348.09 494
17349.33 458
17350.58 488
17351.82 508
17353.07 511
17354.31 529
17355.56 443
17356.80 435
17358.05 489
17359.29 526
17360.54 467
17361.78 482
17363.03 473
17364.27 461
17365.52 443
17366.77 441
17368.01 465
17369.26 448
17370.50 471
17371.75 468
17372.99 484
17374.24 456
17375.49 449
17376.73 445
17377.98 456
17379.22 462
17380.47 486
17381.72 518
17382.96 489
17384.21 481
17385.45 498
17386.70 476
17387.95 455
17389.19 434
17390.44 437
17391.69 502
17392.93 471
17394.18 517
17395.43 487
17396.67 482
17397.92 512
17399.17 465
17400.41 460
17401.66 466
17402.91 519
17404.15 501
17405.40 433
17406.65 502
17407.89 554
17409.14 457
17410.39 465
17411.64 472
17412.88 434
17414.13 449
17415.38 443
17416.63 467
17417.87 471
17419.12 453
17420.37 510
17421.62 470
17422.86 452
17424.11 473
17425.36 479
17426.61 470
17427.85 454
17429.10 419
17430.35 452
17431.60 469
17432.85 490
17434.09 488
17435.34 475
17436.59 457
17437.84 489
17439.09 456
17440.33 424
17441.58 502
17442.83 457
17444.08 515
17445.33 532
17446.58 498
17447.82 497
17449.07 502
17450.32 446
17451.57 472
17452.82 482
17454.07 505
17455.32 457
17456.57 461
17457.81 516
17459.06 478
17460.31 446
17461.56 505
17462.81 509
17464.06 486
17465.31 500
17466.56 463
17467.81 462
17469.06 483
17470.30 477
17471.55 529
17472.80 496
17474.05 470
17475.30 478
17476.55 466
17477.80 453
17479.05 427
17480.30 458
17481.55 441
17482.80 460
17484.05 471
17485.30 438
17486.55 541
17487.80 487
17489.05 524
17490.30 533
17491.55 477
17492.80 464
17494.05 474
17495.30 495
17496.55 435
17497.80 473
17499.05 476
17500.30 489
17501.55 488
17502.80 481
17504.05 447
17505.30 419
17506.55 458
17507.80 483
17509.06 449
17510.31 491
17511.56 469
17512.81 436
17514.06 477
17515.31 442
17516.56 471
17517.81 436
17519.06 448
17520.31 427
17521.56 461
17522.82 444
17524.07 464
17525.32 492
17526.57 458
17527.82 446
17529.07 467
17530.32 467
17531.58 484
17532.83 546
17534.08 501
17535.33 500
17536.58 490
17537.83 482
17539.09 453
17540.34 444
17541.59 443
17542.84 450
17544.09 497
17545.35 482
17546.60 422
17547.85 432
17549.10 445
17550.35 452
17551.61 481
17552.86 432
17554.11 475
17555.36 489
17556.62 491
17557.87 435
17559.12 500
17560.37 487
17561.63 533
17562.88 445
17564.13 469
17565.38 464
17566.64 469
17567.89 473
17569.14 490
17570.39 510
17571.65 440
17572.90 510
17574.15 460
17575.41 442
17576.66 517
17577.91 511
17579.17 478
17580.42 507
17581.67 484
17582.93 506
17584.18 470
17585.43 466
17586.69 528
17587.94 501
17589.19 485
17590.45 455
17591.70 462
17592.95 441
17594.21 446
17595.46 548
17596.72 501
17597.97 477
17599.22 534
17600.48 479
17601.73 519
17602.99 487
17604.24 466
17605.49 463
17606.75 473
17608.00 489
17609.26 499
17610.51 480
17611.76 482
17613.02 450
17614.27 530
17615.53 480
17616.78 506
17618.04 463
17619.29 499
17620.55 513
17621.80 503
17623.06 500
17624.31 483
17625.57 472
17626.82 451
17628.08 430
17629.33 468
17630.59 441
17631.84 466
17633.10 450
17634.35 458
17635.61 496
17636.86 502
17638.12 448
17639.37 447
17640.63 451
17641.88 431
17643.14 439
17644.39 449
17645.65 489
17646.91 523
17648.16 510
17649.42 462
17650.67 450
17651.93 486
17653.18 463
17654.44 492
17655.70 489
17656.95 471
17658.21 481
17659.46 450
17660.72 461
17661.98 409
17663.23 468
17664.49 500
17665.75 510
17667.00 514
17668.26 480
17669.51 465
17670.77 452
17672.03 460
17673.28 460
17674.54 452
17675.80 459
17677.05 490
17678.31 439
17679.57 473
17680.82 464
17682.08 493
17683.34 477
17684.60 481
17685.85 454
17687.11 411
17688.37 464
17689.62 444
17690.88 512
17692.14 502
17693.40 477
17694.65 470
17695.91 471
17697.17 474
17698.42 422
17699.68 431
17700.94 448
17702.20 483
17703.46 506
17704.71 443
17705.97 386
17707.23 441
17708.49 464
17709.74 478
17711.00 492
17712.26 416
17713.52 454
17714.78 477
17716.03 476
17717.29 474
17718.55 450
17719.81 416
17721.07 478
17722.33 451
17723.58 435
17724.84 482
17726.10 462
17727.36 458
17728.62 436
17729.88 466
17731.13 475
17732.39 439
17733.65 453
17734.91 473
17736.17 479
17737.43 475
17738.69 469
17739.95 489
17741.21 503
17742.46 491
17743.72 478
17744.98 513
17746.24 466
17747.50 460
17748.76 418
17750.02 452
17751.28 461
17752.54 441
17753.80 455
17755.06 469
17756.32 460
17757.58 511
17758.84 511
17760.10 501
17761.36 470
17762.61 483
17763.87 532
17765.13 484
17766.39 434
17767.65 481
17768.91 449
17770.17 437
17771.43 494
17772.69 458
17773.95 456
17775.21 493
17776.48 486
17777.74 474
17779.00 524
17780.26 483
17781.52 485
17782.78 493
17784.04 513
17785.30 548
17786.56 527
17787.82 528
17789.08 468
17790.34 495
17791.60 450
17792.86 460
17794.12 502
17795.38 494
17796.65 473
17797.91 464
17799.17 436
17800.43 442
17801.69 471
17802.95 484
17804.21 487
17805.47 482
17806.73 473
17808.00 503
17809.26 511
17810.52 468
17811.78 450
17813.04 482
17814.30 443
17815.56 451
17816.83 446
17818.09 419
17819.35 478
17820.61 477
17821.87 487
17823.14 447
17824.40 495
17825.66 472
17826.92 501
17828.18 495
17829.45 479
17830.71 483
17831.97 484
17833.23 473
17834.49 489
17835.76 500
17837.02 488
17838.28 469
17839.54 423
17840.81 490
17842.07 470
17843.33 460
17844.59 493
17845.86 471
17847.12 462
17848.38 505
17849.65 464
17850.91 509
17852.17 461
17853.43 445
17854.70 434
17855.96 458
17857.22 481
17858.49 433
17859.75 476
17861.01 456
17862.28 481
17863.54 465
17864.80 486
17866.07 470
17867.33 439
17868.59 467
17869.86 501
17871.12 428
17872.38 464
17873.65 498
17874.91 489
17876.18 471
17877.44 502
17878.70 490
17879.97 419
17881.23 459
17882.50 499
17883.76 480
17885.02 462
17886.29 453
17887.55 436
17888.82 491
17890.08 492
17891.35 476
17892.61 451
17893.87 446
17895.14 483
17896.40 465
17897.67 480
17898.93 439
17900.20 446
17901.46 466
17902.73 476
17903.99 424
17905.26 487
17906.52 471
17907.79 451
17909.05 444
17910.32 427
17911.58 445
17912.85 449
17914.11 454
17915.38 491
17916.64 451
17917.91 446
17919.17 460
17920.44 446
17921.70 474
17922.97 464
17924.23 464
17925.50 457
17926.76 480
17928.03 443
17929.30 442
17930.56 445
17931.83 473
17933.09 465
17934.36 436
17935.62 435
17936.89 476
17938.16 437
17939.42 467
17940.69 433
17941.96 388
17943.22 463
17944.49 463
17945.75 487
17947.02 459
17948.29 497
17949.55 473
17950.82 477
17952.09 446
17953.35 443
17954.62 489
17955.89 449
17957.15 444
17958.42 437
17959.69 440
17960.95 408
17962.22 449
17963.49 451
17964.75 434
17966.02 453
17967.29 468
17968.55 471
17969.82 467
17971.09 437
17972.36 432
17973.62 477
17974.89 469
17976.16 456
17977.42 432
17978.69 435
17979.96 380
17981.23 486
17982.49 488
17983.76 456
17985.03 411
17986.30 447
17987.57 426
17988.83 452
17990.10 446
17991.37 452
17992.64 467
17993.90 452
17995.17 439
17996.44 456
17997.71 444
17998.98 440
18000.25 433
18001.51 430
18002.78 434
18004.05 463
18005.32 442
18006.59 410
18007.86 453
18009.12 481
18010.39 481
18011.66 463
18012.93 453
18014.20 423
18015.47 430
18016.74 473
18018.00 441
18019.27 492
18020.54 485
18021.81 435
18023.08 451
18024.35 476
18025.62 463
18026.89 506
18028.16 455
18029.43 420
18030.69 436
18031.96 479
18033.23 434
18034.50 402
18035.77 430
18037.04 477
18038.31 428
18039.58 470
18040.85 475
18042.12 417
18043.39 496
18044.66 456
18045.93 459
18047.20 493
18048.47 477
18049.74 416
18051.01 480
18052.28 454
18053.55 487
18054.82 434
18056.09 421
18057.36 427
18058.63 388
18059.90 434
18061.17 440
18062.44 436
18063.71 511
18064.98 438
18066.25 462
18067.52 430
18068.79 400
18070.06 428
18071.33 401
18072.61 445
18073.88 430
18075.15 409
18076.42 438
18077.69 476
18078.96 467
18080.23 398
18081.50 362
18082.77 433
18084.04 422
18085.32 397
18086.59 454
18087.86 485
18089.13 453
18090.40 467
18091.67 461
18092.94 408
18094.22 440
18095.49 411
18096.76 460
18098.03 467
18099.30 426
18100.57 414
18101.85 436
18103.12 442
18104.39 448
18105.66 437
18106.93 481
18108.20 463
18109.48 476
18110.75 466
18112.02 446
18113.29 497
18114.57 522
18115.84 484
18117.11 485
18118.38 446
18119.65 503
18120.93 496
18122.20 488
18123.47 487
18124.74 477
18126.02 504
18127.29 478
18128.56 448
18129.84 479
18131.11 485
18132.38 463
18133.65 473
18134.93 501
18136.20 452
18137.47 453
18138.75 509
18140.02 455
18141.29 480
18142.57 444
18143.84 488
18145.11 446
18146.39 477
18147.66 502
18148.93 500
18150.21 476
18151.48 493
18152.75 507
18154.03 533
18155.30 480
18156.57 438
18157.85 466
18159.12 479
18160.40 480
18161.67 487
18162.94 489
18164.22 469
18165.49 491
18166.77 479
18168.04 482
18169.31 447
18170.59 476
18171.86 480
18173.14 436
18174.41 455
18175.68 449
18176.96 469
18178.23 466
18179.51 477
18180.78 462
18182.06 510
18183.33 453
18184.61 439
18185.88 426
18187.16 460
18188.43 481
18189.71 482
18190.98 466
18192.26 460
18193.53 441
18194.81 451
18196.08 497
18197.36 432
18198.63 447
18199.91 432
18201.18 438
18202.46 446
18203.73 436
18205.01 438
18206.28 452
18207.56 440
18208.83 436
18210.11 472
18211.39 506
18212.66 435
18213.94 430
18215.21 442
18216.49 472
18217.76 454
18219.04 469
18220.32 438
18221.59 454
18222.87 469
18224.14 469
18225.42 504
18226.70 484
18227.97 460
18229.25 443
18230.53 447
18231.80 412
18233.08 439
18234.35 484
18235.63 492
18236.91 425
18238.18 469
18239.46 433
18240.74 454
18242.01 518
18243.29 468
18244.57 450
18245.84 434
18247.12 501
18248.40 514
18249.68 473
18250.95 456
18252.23 496
18253.51 493
18254.78 476
18256.06 467
18257.34 442
18258.62 477
18259.89 484
18261.17 508
18262.45 495
18263.72 461
18265.00 456
18266.28 441
18267.56 458
18268.84 446
18270.11 442
18271.39 460
18272.67 465
18273.95 482
18275.22 449
18276.50 469
18277.78 480
18279.06 405
18280.34 440
18281.61 470
18282.89 470
18284.17 497
18285.45 525
18286.73 475
18288.01 491
18289.28 494
18290.56 481
18291.84 481
18293.12 447
18294.40 463
18295.68 408
18296.95 489
18298.23 451
18299.51 453
18300.79 394
18302.07 439
18303.35 443
18304.63 486
18305.91 457
18307.19 457
18308.46 468
18309.74 472
18311.02 415
18312.30 464
18313.58 398
18314.86 463
18316.14 470
18317.42 513
18318.70 440
18319.98 450
18321.26 432
18322.54 434
18323.82 414
18325.10 446
18326.38 484
18327.66 497
18328.94 447
18330.22 438
18331.50 441
18332.77 451
18334.05 484
18335.33 452
18336.61 470
18337.90 474
18339.18 530
18340.46 478
18341.74 453
18343.02 448
18344.30 430
18345.58 472
18346.86 463
18348.14 432
18349.42 449
18350.70 480
18351.98 478
18353.26 463
18354.54 497
18355.82 478
18357.10 485
18358.38 466
18359.66 422
18360.94 438
18362.22 460
18363.51 439
18364.79 461
18366.07 486
18367.35 474
18368.63 466
18369.91 442
18371.19 445
18372.47 430
18373.76 456
18375.04 470
18376.32 454
18377.60 472
18378.88 478
18380.16 420
18381.44 412
18382.73 460
18384.01 495
18385.29 440
18386.57 446
18387.85 439
18389.13 447
18390.42 424
18391.70 463
18392.98 440
18394.26 456
18395.54 478
18396.83 457
18398.11 470
18399.39 436
18400.67 419
18401.96 476
18403.24 442
18404.52 422
18405.80 399
18407.09 387
18408.37 449
18409.65 477
18410.93 478
18412.22 462
18413.50 441
18414.78 460
18416.06 434
18417.35 404
18418.63 411
18419.91 472
18421.20 474
18422.48 422
18423.76 444
18425.05 418
18426.33 459
18427.61 448
18428.89 468
18430.18 403
18431.46 457
18432.74 431
18434.03 449
18435.31 458
18436.60 430
18437.88 446
18439.16 448
18440.45 430
18441.73 432
18443.01 464
18444.30 501
18445.58 459
18446.87 423
18448.15 429
18449.43 457
18450.72 439
18452.00 430
18453.29 433
18454.57 405
18455.85 406
18457.14 395
18458.42 398
18459.71 372
18460.99 403
18462.28 377
18463.56 454
18464.84 410
18466.13 454
18467.41 456
18468.70 442
18469.98 401
18471.27 423
18472.55 428
18473.84 437
18475.12 418
18476.41 408
18477.69 403
18478.98 474
18480.26 473
18481.55 439
18482.83 461
18484.12 422
18485.40 432
18486.69 405
18487.97 397
18489.26 418
18490.54 451
18491.83 438
18493.11 467
18494.40 451
18495.69 423
18496.97 471
18498.26 432
18499.54 439
18500.83 412
18502.11 432
18503.40 423
18504.69 432
18505.97 440
18507.26 455
18508.54 465
18509.83 423
18511.12 442
18512.40 464
18513.69 458
18514.98 460
18516.26 458
18517.55 439
18518.83 421
18520.12 421
18521.41 389
18522.69 426
18523.98 458
18525.27 443
18526.55 499
18527.84 468
18529.13 410
18530.41 441
18531.70 447
18532.99 436
18534.27 402
18535.56 417
18536.85 473
18538.14 512
18539.42 418
18540.71 459
18542.00 470
18543.28 466
18544.57 411
18545.86 468
18547.15 494
18548.43 469
18549.72 421
18551.01 470
18552.30 422
18553.58 423
18554.87 450
18556.16 451
18557.45 449
18558.73 437
18560.02 461
18561.31 493
18562.60 533
18563.89 483
18565.17 438
18566.46 439
18567.75 463
18569.04 479
18570.33 424
18571.62 431
18572.90 487
18574.19 455
18575.48 473
18576.77 465
18578.06 431
18579.35 478
18580.63 436
18581.92 419
18583.21 483
18584.50 461
18585.79 495
18587.08 461
18588.37 521
18589.66 440
18590.94 438
18592.23 395
18593.52 434
18594.81 438
18596.10 434
18597.39 460
18598.68 461
18599.97 452
18601.26 467
18602.55 494
18603.84 485
18605.13 476
18606.41 450
18607.70 432
18608.99 496
18610.28 462
18611.57 471
18612.86 479
18614.15 434
18615.44 448
18616.73 459
18618.02 428
18619.31 422
18620.60 489
18621.89 473
18623.18 438
18624.47 440
18625.76 444
18627.05 507
18628.34 467
18629.63 468
18630.92 471
18632.21 445
18633.50 489
18634.79 435
18636.08 471
18637.37 475
18638.67 476
18639.96 414
18641.25 453
18642.54 430
18643.83 435
18645.12 433
18646.41 424
18647.70 410
18648.99 438
18650.28 470
18651.57 425
18652.86 453
18654.16 450
18655.45 430
18656.74 439
18658.03 462
18659.32 464
18660.61 447
18661.90 410
18663.19 472
18664.49 474
18665.78 458
18667.07 439
18668.36 477
18669.65 503
18670.94 451
18672.24 433
18673.53 433
18674.82 447
18676.11 423
18677.40 420
18678.70 437
18679.99 437
18681.28 422
18682.57 431
18683.86 418
18685.16 466
18686.45 493
18687.74 444
18689.03 406
18690.33 406
18691.62 461
18692.91 467
18694.20 440
18695.50 441
18696.79 427
18698.08 415
18699.37 424
18700.67 423
18701.96 387
18703.25 405
18704.54 432
18705.84 442
18707.13 413
18708.42 446
18709.72 437
18711.01 441
18712.30 415
18713.60 462
18714.89 423
18716.18 462
18717.48 506
18718.77 490
18720.06 465
18721.36 481
18722.65 438
18723.94 432
18725.24 404
18726.53 484
18727.82 446
18729.12 450
18730.41 382
18731.70 412
18733.00 405
18734.29 451
18735.59 440
18736.88 470
18738.17 423
18739.47 428
18740.76 398
18742.06 442
18743.35 428
18744.64 459
18745.94 414
18747.23 453
18748.53 389
18749.82 480
18751.12 455
18752.41 432
18753.71 432
18755.00 428
18756.30 425
18757.59 412
18758.88 455
18760.18 421
18761.47 413
18762.77 414
18764.06 418
18765.36 498
18766.65 453
18767.95 454
18769.24 457
18770.54 473
18771.83 433
18773.13 427
18774.43 404
18775.72 458
18777.02 434
18778.31 433
18779.61 414
18780.90 444
18782.20 459
18783.49 438
18784.79 421
18786.08 443
18787.38 442
18788.68 415
18789.97 403
18791.27 413
18792.56 429
18793.86 473
18795.16 474
18796.45 456
18797.75 431
18799.04 400
18800.34 426
18801.64 417
18802.93 391
18804.23 401
18805.53 461
18806.82 473
18808.12 409
18809.41 408
18810.71 401
18812.01 374
18813.30 411
18814.60 427
18815.90 450
18817.19 421
18818.49 407
18819.79 409
18821.09 409
18822.38 447
18823.68 394
18824.98 421
18826.27 418
18827.57 444
18828.87 437
18830.16 442
18831.46 393
18832.76 415
18834.06 410
18835.35 390
18836.65 431
18837.95 441
18839.25 415
18840.54 432
18841.84 439
18843.14 435
18844.44 430
18845.73 398
18847.03 398
18848.33 385
18849.63 384
18850.93 389
18852.22 431
18853.52 435
18854.82 411
18856.12 395
18857.42 405
18858.71 433
18860.01 403
18861.31 400
18862.61 396
18863.91 463
18865.21 420
18866.50 425
18867.80 386
18869.10 421
18870.40 470
18871.70 480
18873.00 407
18874.30 406
18875.60 410
18876.89 452
18878.19 413
18879.49 407
18880.79 425
18882.09 412
18883.39 383
18884.69 368
18885.99 423
18887.29 392
18888.59 421
18889.88 394
18891.18 397
18892.48 432
18893.78 465
18895.08 444
18896.38 414
18897.68 392
18898.98 417
18900.28 406
18901.58 404
18902.88 423
18904.18 383
18905.48 423
18906.78 406
18908.08 429
18909.38 447
18910.68 416
18911.98 453
18913.28 455
18914.58 415
18915.88 402
18917.18 406
18918.48 517
18919.78 519
18921.08 438
18922.38 412
18923.68 402
18924.98 434
18926.28 461
18927.58 435
18928.88 432
18930.18 467
18931.49 434
18932.79 400
18934.09 382
18935.39 401
18936.69 427
18937.99 384
18939.29 412
18940.59 371
18941.89 384
18943.19 414
18944.49 436
18945.80 420
18947.10 389
18948.40 407
18949.70 449
18951.00 437
18952.30 431
18953.60 401
18954.91 389
18956.21 391
18957.51 401
18958.81 436
18960.11 371
18961.41 442
18962.72 393
18964.02 376
18965.32 415
18966.62 427
18967.92 473
18969.23 482
18970.53 408
18971.83 417
18973.13 392
18974.43 414
18975.74 376
18977.04 395
18978.34 399
18979.64 395
18980.95 383
18982.25 382
18983.55 416
18984.85 401
18986.16 404
18987.46 402
18988.76 434
18990.06 390
18991.37 393
18992.67 369
18993.97 385
18995.28 412
18996.58 452
18997.88 405
18999.18 412
19000.49 378
19001.79 384
19003.09 407
19004.40 409
19005.70 413
19007.00 389
19008.31 446
19009.61 426
19010.91 401
19012.22 428
19013.52 399
19014.82 444
19016.13 401
19017.43 391
19018.74 408
19020.04 386
19021.34 399
19022.65 366
19023.95 380
19025.25 432
19026.56 391
19027.86 407
19029.17 387
19030.47 383
19031.77 346
19033.08 409
19034.38 388
19035.69 384
19036.99 411
19038.30 416
19039.60 401
19040.91 405
19042.21 396
19043.51 387
19044.82 414
19046.12 444
19047.43 423
19048.73 365
19050.04 378
19051.34 410
19052.65 427
19053.95 458
19055.26 414
19056.56 376
19057.87 391
19059.17 416
19060.48 403
19061.78 338
19063.09 361
19064.39 365
19065.70 381
19067.00 374
19068.31 392
19069.62 392
19070.92 377
19072.23 423
19073.53 406
19074.84 393
19076.14 426
19077.45 388
19078.75 355
19080.06 382
19081.37 419
19082.67 369
19083.98 407
19085.28 414
19086.59 387
19087.90 396
19089.20 371
19090.51 380
19091.82 399
19093.12 396
19094.43 429
19095.73 371
19097.04 389
19098.35 403
19099.65 370
19100.96 381
19102.27 421
19103.57 392
19104.88 392
19106.19 415
19107.49 421
19108.80 377
19110.11 407
19111.41 420
19112.72 371
19114.03 396
19115.33 398
19116.64 393
19117.95 390
19119.26 380
19120.56 412
19121.87 374
19123.18 407
19124.49 392
19125.79 405
19127.10 432
19128.41 411
19129.72 448
19131.02 414
19132.33 401
19133.64 413
19134.95 399
19136.25 390
19137.56 418
19138.87 429
19140.18 396
19141.49 396
19142.79 355
19144.10 392
19145.41 420
19146.72 407
19148.03 376
19149.33 331
19150.64 376
19151.95 395
19153.26 385
19154.57 380
19155.88 382
19157.18 373
19158.49 375
19159.80 374
19161.11 457
19162.42 394
19163.73 378
19165.04 416
19166.34 449
19167.65 406
19168.96 406
19170.27 400
19171.58 393
19172.89 435
19174.20 444
19175.51 432
19176.82 420
19178.13 423
19179.43 420
19180.74 444
19182.05 377
19183.36 401
19184.67 363
19185.98 391
19187.29 374
19188.60 395
19189.91 417
19191.22 374
19192.53 344
19193.84 372
19195.15 403
19196.46 376
19197.77 354
19199.08 365
19200.39 393
19201.70 396
19203.01 424
19204.32 395
19205.63 423
19206.94 389
19208.25 414
19209.56 405
19210.87 386
19212.18 432
19213.49 406
19214.80 402
19216.11 434
19217.42 447
19218.73 419
19220.04 366
19221.35 388
19222.66 401
19223.98 419
19225.29 429
19226.60 411
19227.91 410
19229.22 403
19230.53 386
19231.84 408
19233.15 465
19234.46 399
19235.77 404
19237.09 409
19238.40 419
19239.71 402
19241.02 396
19242.33 399
19243.64 407
19244.95 400
19246.27 364
19247.58 369
19248.89 373
19250.20 354
19251.51 397
19252.82 366
19254.14 373
19255.45 381
19256.76 396
19258.07 383
19259.38 367
19260.70 373
19262.01 386
19263.32 405
19264.63 407
19265.94 361
19267.26 381
19268.57 383
19269.88 448
19271.19 369
19272.51 399
19273.82 392
19275.13 391
19276.44 391
19277.76 411
19279.07 359
19280.38 367
19281.69 357
19283.01 386
19284.32 371
19285.63 398
19286.94 380
19288.26 420
19289.57 443
19290.88 373
19292.20 382
19293.51 384
19294.82 341
19296.14 365
19297.45 401
19298.76 382
19300.08 389
19301.39 415
19302.70 417
19304.02 381
19305.33 371
19306.64 372
19307.96 394
19309.27 368
19310.59 363
19311.90 400
19313.21 390
19314.53 376
19315.84 416
19317.15 381
19318.47 392
19319.78 431
19321.10 400
19322.41 439
19323.72 393
19325.04 352
19326.35 395
19327.67 392
19328.98 359
19330.30 345
19331.61 347
19332.93 363
19334.24 342
19335.55 383
19336.87 389
19338.18 382
19339.50 394
19340.81 369
19342.13 403
19343.44 397
19344.76 389
19346.07 383
19347.39 413
19348.70 366
19350.02 369
19351.33 388
19352.65 383
19353.96 418
19355.28 394
19356.59 395
19357.91 382
19359.22 388
19360.54 367
19361.86 393
19363.17 367
19364.49 325
19365.80 381
19367.12 405
19368.43 417
19369.75 400
19371.06 383
19372.38 400
19373.70 406
19375.01 391
19376.33 380
19377.64 431
19378.96 369
19380.28 410
19381.59 380
19382.91 400
19384.23 416
19385.54 404
19386.86 355
19388.17 352
19389.49 381
19390.81 403
19392.12 399
19393.44 394
19394.76 379
19396.07 374
19397.39 374
19398.71 377
19400.02 411
19401.34 402
19402.66 390
19403.97 415
19405.29 427
19406.61 434
19407.93 422
19409.24 422
19410.56 478
19411.88 400
19413.19 350
19414.51 348
19415.83 352
19417.15 381
19418.46 419
19419.78 392
19421.10 378
19422.42 385
19423.73 359
19425.05 342
19426.37 373
19427.69 366
19429.00 385
19430.32 418
19431.64 397
19432.96 410
19434.28 397
19435.59 430
19436.91 393
19438.23 340
19439.55 337
19440.87 379
19442.18 385
19443.50 372
19444.82 371
19446.14 352
19447.46 368
19448.78 383
19450.09 361
19451.41 364
19452.73 385
19454.05 394
19455.37 394
19456.69 365
19458.01 395
19459.33 384
19460.64 403
19461.96 376
19463.28 360
19464.60 344
19465.92 392
19467.24 365
19468.56 351
19469.88 389
19471.20 369
19472.52 391
19473.83 379
19475.15 369
19476.47 348
19477.79 404
19479.11 391
19480.43 394
19481.75 361
19483.07 336
19484.39 367
19485.71 345
19487.03 372
19488.35 386
19489.67 390
19490.99 369
19492.31 367
19493.63 354
19494.95 375
19496.27 346
19497.59 377
19498.91 392
19500.23 411
19501.55 334
19502.87 381
19504.19 376
19505.51 379
19506.83 362
19508.15 346
19509.47 365
19510.79 362
19512.11 373
19513.43 371
19514.75 405
19516.08 391
19517.40 435
19518.72 409
19520.04 393
19521.36 387
19522.68 386
19524.00 401
19525.32 388
19526.64 361
19527.96 387
19529.29 353
19530.61 369
19531.93 354
19533.25 376
19534.57 377
19535.89 373
19537.21 380
19538.53 387
19539.86 373
19541.18 358
19542.50 356
19543.82 367
19545.14 386
19546.46 394
19547.79 409
19549.11 387
19550.43 371
19551.75 384
19553.07 401
19554.40 394
19555.72 371
19557.04 365
19558.36 349
19559.68 351
19561.01 362
19562.33 431
19563.65 398
19564.97 371
19566.30 398
19567.62 395
19568.94 365
19570.26 384
19571.59 363
19572.91 379
19574.23 375
19575.55 375
19576.88 380
19578.20 397
19579.52 355
19580.85 372
19582.17 392
19583.49 407
19584.82 409
19586.14 399
19587.46 384
19588.78 325
19590.11 360
19591.43 376
19592.75 378
19594.08 402
19595.40 408
19596.72 363
19598.05 372
19599.37 407
19600.70 359
19602.02 375
19603.34 404
19604.67 381
19605.99 350
19607.31 357
19608.64 391
19609.96 398
19611.29 358
19612.61 352
19613.93 370
19615.26 384
19616.58 385
19617.91 344
19619.23 422
19620.55 354
19621.88 458
19623.20 404
19624.53 358
19625.85 363
19627.18 360
19628.50 408
19629.83 421
19631.15 359
19632.48 382
19633.80 379
19635.12 397
19636.45 390
19637.77 380
19639.10 385
19640.42 363
19641.75 356
19643.07 379
19644.40 375
19645.72 353
19647.05 397
19648.37 383
19649.70 396
19651.03 367
19652.35 381
19653.68 391
19655.00 371
19656.33 353
19657.65 419
19658.98 418
19660.30 352
19661.63 398
19662.96 384
19664.28 346
19665.61 372
19666.93 369
19668.26 333
19669.58 364
19670.91 354
19672.24 366
19673.56 365
19674.89 384
19676.21 332
19677.54 350
19678.87 363
19680.19 406
19681.52 351
19682.85 355
19684.17 428
19685.50 391
19686.83 372
19688.15 403
19689.48 431
19690.81 367
19692.13 361
19693.46 356
19694.79 415
19696.11 370
19697.44 366
19698.77 383
19700.09 388
19701.42 359
19702.75 347
19704.07 362
19705.40 354
19706.73 392
19708.06 391
19709.38 368
19710.71 361
19712.04 369
19713.37 417
19714.69 359
19716.02 344
19717.35 338
19718.68 405
19720.00 350
19721.33 360
19722.66 356
19723.99 369
19725.31 399
19726.64 356
19727.97 337
19729.30 374
19730.63 343
19731.95 383
19733.28 363
19734.61 412
19735.94 388
19737.27 348
19738.59 383
19739.92 364
19741.25 381
19742.58 350
19743.91 385
19745.24 394
19746.57 378
19747.89 402
19749.22 371
19750.55 399
19751.88 392
19753.21 398
19754.54 412
19755.87 407
19757.20 378
19758.52 404
19759.85 363
19761.18 375
19762.51 370
19763.84 370
19765.17 338
19766.50 340
19767.83 357
19769.16 396
19770.49 379
19771.82 387
19773.15 375
19774.47 383
19775.80 390
19777.13 393
19778.46 392
19779.79 426
19781.12 364
19782.45 360
19783.78 367
19785.11 356
19786.44 350
19787.77 367
19789.10 358
19790.43 356
19791.76 349
19793.09 372
19794.42 376
19795.75 387
19797.08 343
19798.41 385
19799.74 353
19801.07 398
19802.40 407
19803.73 387
19805.07 365
19806.40 395
19807.73 391
19809.06 360
19810.39 342
19811.72 351
19813.05 371
19814.38 376
19815.71 347
19817.04 340
19818.37 343
19819.70 395
19821.03 366
19822.37 367
19823.70 363
19825.03 353
19826.36 345
19827.69 342
19829.02 386
19830.35 368
19831.68 383
19833.02 345
19834.35 385
19835.68 392
19837.01 410
19838.34 358
19839.67 369
19841.01 357
19842.34 372
19843.67 386
19845.00 386
19846.33 369
19847.67 313
19849.00 337
19850.33 380
19851.66 402
19852.99 397
19854.33 402
19855.66 390
19856.99 406
19858.32 372
19859.65 363
19860.99 380
19862.32 379
19863.65 335
19864.98 364
19866.32 345
19867.65 321
19868.98 328
19870.32 357
19871.65 372
19872.98 371
19874.31 391
19875.65 411
19876.98 384
19878.31 368
19879.65 401
19880.98 353
19882.31 366
19883.64 365
19884.98 348
19886.31 365
19887.64 331
19888.98 378
19890.31 390
19891.64 357
19892.98 378
19894.31 319
19895.65 403
19896.98 399
19898.31 356
19899.65 338
19900.98 382
19902.31 317
19903.65 355
19904.98 326
19906.32 351
19907.65 379
19908.98 348
19910.32 386
19911.65 359
19912.99 395
19914.32 413
19915.65 361
19916.99 357
19918.32 342
19919.66 379
19920.99 385
19922.33 338
19923.66 373
19924.99 369
19926.33 384
19927.66 379
19929.00 350
19930.33 368
19931.67 359
19933.00 314
19934.34 364
19935.67 379
19937.01 367
19938.34 317
19939.68 351
19941.01 364
19942.35 354
19943.68 376
19945.02 407
19946.35 400
19947.69 365
19949.02 378
19950.36 356
19951.70 390
19953.03 371
19954.37 379
19955.70 336
19957.04 364
19958.37 370
19959.71 353
19961.04 368
19962.38 411
19963.72 381
19965.05 385
19966.39 361
19967.72 358
19969.06 363
19970.40 360
19971.73 367
19973.07 345
19974.40 369
19975.74 342
19977.08 375
19978.41 324
19979.75 391
19981.09 397
19982.42 360
19983.76 379
19985.10 363
19986.43 373
19987.77 373
19989.11 437
19990.44 418
19991.78 399
19993.12 309
19994.45 390
19995.79 361
19997.13 354
19998.46 340
19999.80 378
20001.14 357
20002.48 334
20003.81 345
20005.15 372
20006.49 371
20007.82 362
20009.16 345
20010.50 380
20011.84 391
20013.17 370
20014.51 363
20015.85 388
20017.19 371
20018.52 395
20019.86 336
20021.20 391
20022.54 369
20023.88 348
20025.21 333
20026.55 314
20027.89 374
20029.23 388
20030.57 393
20031.90 368
20033.24 397
20034.58 357
20035.92 373
20037.26 412
20038.60 396
20039.93 403
20041.27 367
20042.61 355
20043.95 357
20045.29 387
20046.63 328
20047.97 375
20049.30 414
20050.64 381
20051.98 419
20053.32 375
20054.66 387
20056.00 380
20057.34 423
20058.68 380
20060.02 367
20061.35 370
20062.69 363
20064.03 432
20065.37 387
20066.71 384
20068.05 354
20069.39 402
20070.73 373
20072.07 375
20073.41 387
20074.75 436
20076.09 401
20077.43 389
20078.77 414
20080.11 407
20081.45 404
20082.79 433
20084.13 385
20085.47 377
20086.81 428
20088.15 391
20089.49 413
20090.83 398
20092.17 386
20093.51 408
20094.85 401
20096.19 410
20097.53 370
20098.87 428
20100.21 385
20101.55 363
20102.89 349
20104.23 381
20105.57 416
20106.91 381
20108.25 367
20109.59 385
20110.93 393
20112.27 373
20113.62 377
20114.96 395
20116.30 355
20117.64 370
20118.98 408
20120.32 398
20121.66 370
20123.00 379
20124.34 384
20125.69 398
20127.03 445
20128.37 382
20129.71 383
20131.05 412
20132.39 346
20133.73 349
20135.08 336
20136.42 349
20137.76 378
20139.10 372
20140.44 363
