# Supplementary material for: MALDI-TOF MS typing enables the classification of brewing yeasts of the genus Saccharomyces to major beer styles
Source: PLoS One. 2017 Aug 9;12(8):e0181694. doi: 10.1371/journal.pone.0181694 (PMC5549903; doi:10.1371/journal.pone.0181694)
Supplement: S5 File — The directory includes 90 raw files and was zipped to “.zip”; the folder has three strains with 30 spectra per strain; S1 Text explains the raw files with an example and Table 1 represents the yeast strains used within the experiment. (ZIP) [file pone.0181694.s008.zip › 13-15/30273-3D2-Dias-Dias-Dias-YPG-18h-E-E_2015-08-14__0_D2_1.dat]

1999.93 3385
2000.35 3283
2000.77 3117
2001.19 3246
2001.61 3179
2002.03 3275
2002.46 3346
2002.88 3372
2003.30 3243
2003.72 3472
2004.14 3345
2004.57 3084
2004.99 3037
2005.41 3193
2005.83 3125
2006.25 3241
2006.68 3249
2007.10 3336
2007.52 3175
2007.94 3089
2008.37 3096
2008.79 3011
2009.21 3151
2009.63 3409
2010.06 3124
2010.48 3205
2010.90 3292
2011.32 3148
2011.75 3111
2012.17 3239
2012.59 3176
2013.02 3223
2013.44 3405
2013.86 3172
2014.29 3045
2014.71 3109
2015.13 2930
2015.55 2905
2015.98 2918
2016.40 2899
2016.82 2860
2017.25 2888
2017.67 3147
2018.10 3217
2018.52 3524
2018.94 3440
2019.37 3393
2019.79 3382
2020.21 3628
2020.64 3367
2021.06 3433
2021.48 3503
2021.91 3446
2022.33 3510
2022.76 3497
2023.18 3333
2023.60 3491
2024.03 3432
2024.45 3060
2024.88 3025
2025.30 3130
2025.73 3055
2026.15 3036
2026.57 3095
2027.00 2959
2027.42 2957
2027.85 3091
2028.27 3029
2028.70 3161
2029.12 3110
2029.55 2960
2029.97 2825
2030.40 3040
2030.82 2968
2031.24 2588
2031.67 2749
2032.09 2711
2032.52 2882
2032.94 2832
2033.37 2813
2033.79 3054
2034.22 3086
2034.65 2657
2035.07 2841
2035.50 2819
2035.92 2898
2036.35 3127
2036.77 3122
2037.20 3040
2037.62 2826
2038.05 2914
2038.47 3004
2038.90 2883
2039.33 2806
2039.75 2910
2040.18 3001
2040.60 3034
2041.03 3030
2041.45 3293
2041.88 3294
2042.31 3315
2042.73 3199
2043.16 3140
2043.58 2950
2044.01 2893
2044.44 3049
2044.86 3209
2045.29 3035
2045.72 3012
2046.14 3306
2046.57 3138
2047.00 3045
2047.42 2998
2047.85 3018
2048.28 3155
2048.70 3097
2049.13 3046
2049.56 2927
2049.98 2983
2050.41 2930
2050.84 2974
2051.26 3080
2051.69 2857
2052.12 2673
2052.54 2757
2052.97 2794
2053.40 2875
2053.83 2915
2054.25 2789
2054.68 2751
2055.11 2858
2055.53 2975
2055.96 2955
2056.39 2835
2056.82 2999
2057.24 2952
2057.67 2772
2058.10 2835
2058.53 2668
2058.96 2883
2059.38 2923
2059.81 2864
2060.24 2695
2060.67 2684
2061.10 2840
2061.52 2925
2061.95 2948
2062.38 2881
2062.81 2898
2063.24 3108
2063.66 2998
2064.09 3039
2064.52 2974
2064.95 3247
2065.38 3231
2065.81 2987
2066.23 3129
2066.66 3064
2067.09 3015
2067.52 3388
2067.95 3430
2068.38 3196
2068.81 3037
2069.23 3084
2069.66 3187
2070.09 3012
2070.52 3157
2070.95 3005
2071.38 2839
2071.81 2888
2072.24 2946
2072.67 2823
2073.10 2956
2073.53 2925
2073.95 2940
2074.38 2848
2074.81 2813
2075.24 2777
2075.67 2761
2076.10 2945
2076.53 2767
2076.96 2899
2077.39 2913
2077.82 2941
2078.25 3021
2078.68 3165
2079.11 3113
2079.54 2912
2079.97 2827
2080.40 2814
2080.83 2976
2081.26 3041
2081.69 3381
2082.12 3302
2082.55 3118
2082.98 3207
2083.41 3232
2083.84 3005
2084.27 3040
2084.70 3173
2085.13 3139
2085.56 3069
2085.99 3252
2086.42 3031
2086.85 3102
2087.29 3040
2087.72 3042
2088.15 3179
2088.58 3073
2089.01 2987
2089.44 2944
2089.87 2960
2090.30 2844
2090.73 3012
2091.16 2850
2091.59 2923
2092.03 3005
2092.46 3008
2092.89 3188
2093.32 3399
2093.75 3585
2094.18 3755
2094.61 3692
2095.05 3903
2095.48 3812
2095.91 3667
2096.34 3922
2096.77 3937
2097.20 3586
2097.63 3421
2098.07 3573
2098.50 3644
2098.93 3407
2099.36 3171
2099.79 3040
2100.23 3058
2100.66 2949
2101.09 2881
2101.52 2811
2101.95 2826
2102.39 2750
2102.82 3037
2103.25 2867
2103.68 2656
2104.12 2767
2104.55 2719
2104.98 2717
2105.41 2909
2105.85 2933
2106.28 2712
2106.71 2735
2107.14 2789
2107.58 2784
2108.01 2786
2108.44 2781
2108.88 3039
2109.31 3083
2109.74 3083
2110.18 3160
2110.61 3271
2111.04 3612
2111.47 3436
2111.91 3284
2112.34 3257
2112.77 3317
2113.21 3394
2113.64 3481
2114.07 3269
2114.51 2994
2114.94 3064
2115.37 3073
2115.81 3206
2116.24 3071
2116.68 3124
2117.11 2985
2117.54 2796
2117.98 2866
2118.41 2700
2118.85 2520
2119.28 2564
2119.71 2809
2120.15 2660
2120.58 2725
2121.02 2643
2121.45 2635
2121.88 2721
2122.32 2710
2122.75 2676
2123.19 2756
2123.62 2627
2124.06 2547
2124.49 2847
2124.92 2874
2125.36 2957
2125.79 2811
2126.23 2749
2126.66 2734
2127.10 2552
2127.53 2620
2127.97 2742
2128.40 2775
2128.84 2868
2129.27 2652
2129.71 2741
2130.14 2841
2130.58 2876
2131.01 2894
2131.45 2824
2131.88 2956
2132.32 3099
2132.75 3285
2133.19 3259
2133.63 3180
2134.06 3214
2134.50 3448
2134.93 3381
2135.37 3437
2135.80 3208
2136.24 2996
2136.67 3297
2137.11 3043
2137.55 3000
2137.98 3069
2138.42 2985
2138.85 2926
2139.29 2975
2139.73 3102
2140.16 3103
2140.60 3102
2141.03 3059
2141.47 2988
2141.91 2952
2142.34 3107
2142.78 3116
2143.22 2936
2143.65 2880
2144.09 2852
2144.53 2909
2144.96 2800
2145.40 2628
2145.84 2570
2146.27 2619
2146.71 2833
2147.15 2781
2147.58 2921
2148.02 2868
2148.46 2947
2148.89 3000
2149.33 2861
2149.77 3058
2150.21 2882
2150.64 3118
2151.08 3273
2151.52 3484
2151.95 3730
2152.39 3777
2152.83 3953
2153.27 3789
2153.70 3722
2154.14 3811
2154.58 3793
2155.02 3757
2155.45 3578
2155.89 3312
2156.33 3114
2156.77 2866
2157.21 2973
2157.64 2886
2158.08 2841
2158.52 2794
2158.96 2834
2159.40 2938
2159.83 2864
2160.27 2922
2160.71 2958
2161.15 2879
2161.59 2930
2162.02 2886
2162.46 2840
2162.90 2884
2163.34 2933
2163.78 2927
2164.22 2915
2164.66 3021
2165.09 2980
2165.53 2921
2165.97 2884
2166.41 3045
2166.85 2998
2167.29 3156
2167.73 3075
2168.17 3067
2168.60 2856
2169.04 2879
2169.48 3171
2169.92 3187
2170.36 2944
2170.80 2954
2171.24 3272
2171.68 3231
2172.12 3368
2172.56 3287
2173.00 3289
2173.44 3186
2173.88 3281
2174.32 3354
2174.76 3446
2175.20 3491
2175.64 3213
2176.07 2878
2176.51 3176
2176.95 3244
2177.39 3422
2177.83 3323
2178.27 3267
2178.71 3210
2179.15 3292
2179.59 3291
2180.03 3341
2180.47 3383
2180.92 3553
2181.36 3534
2181.80 3392
2182.24 3265
2182.68 3135
2183.12 3150
2183.56 3313
2184.00 3393
2184.44 2948
2184.88 2732
2185.32 2769
2185.76 3066
2186.20 2957
2186.64 2760
2187.08 2767
2187.52 2669
2187.97 2769
2188.41 2968
2188.85 3198
2189.29 3231
2189.73 3208
2190.17 3267
2190.61 3265
2191.05 3409
2191.49 3306
2191.94 3285
2192.38 3399
2192.82 3090
2193.26 3238
2193.70 3316
2194.14 3207
2194.58 3270
2195.03 3274
2195.47 2995
2195.91 2984
2196.35 3274
2196.79 3436
2197.24 3476
2197.68 3522
2198.12 3293
2198.56 3477
2199.00 3649
2199.45 3559
2199.89 3506
2200.33 3607
2200.77 3568
2201.21 3422
2201.66 3394
2202.10 3385
2202.54 3504
2202.98 3332
2203.43 3194
2203.87 3240
2204.31 3191
2204.75 3143
2205.20 3233
2205.64 3163
2206.08 3030
2206.53 3018
2206.97 3321
2207.41 3186
2207.85 3072
2208.30 3336
2208.74 3554
2209.18 3490
2209.63 3302
2210.07 3446
2210.51 3450
2210.96 3545
2211.40 3565
2211.84 3617
2212.29 3524
2212.73 3333
2213.17 3386
2213.62 3369
2214.06 3434
2214.50 3566
2214.95 3452
2215.39 3419
2215.84 3349
2216.28 3121
2216.72 3184
2217.17 3148
2217.61 3162
2218.05 2998
2218.50 2818
2218.94 3133
2219.39 3173
2219.83 3091
2220.28 2982
2220.72 2891
2221.16 2798
2221.61 2952
2222.05 3068
2222.50 3076
2222.94 3388
2223.39 3752
2223.83 4315
2224.28 4692
2224.72 5014
2225.16 5721
2225.61 6026
2226.05 6517
2226.50 6800
2226.94 7239
2227.39 7386
2227.83 7064
2228.28 6982
2228.72 6857
2229.17 6660
2229.61 6047
2230.06 5528
2230.50 4888
2230.95 4623
2231.40 4385
2231.84 4031
2232.29 3703
2232.73 3527
2233.18 3749
2233.62 3953
2234.07 3890
2234.51 3912
2234.96 4109
2235.41 3984
2235.85 4161
2236.30 4118
2236.74 4008
2237.19 3873
2237.63 3782
2238.08 3660
2238.53 3762
2238.97 3829
2239.42 3883
2239.86 3676
2240.31 3852
2240.76 4015
2241.20 4062
2241.65 4390
2242.10 4682
2242.54 4219
2242.99 4138
2243.44 4114
2243.88 4238
2244.33 4090
2244.78 3685
2245.22 3670
2245.67 3743
2246.12 3576
2246.56 3398
2247.01 3101
2247.46 3158
2247.90 3075
2248.35 2889
2248.80 3008
2249.24 3100
2249.69 3069
2250.14 3215
2250.59 3320
2251.03 3070
2251.48 2897
2251.93 2931
2252.38 3111
2252.82 3109
2253.27 2978
2253.72 3032
2254.17 3170
2254.61 3278
2255.06 3318
2255.51 3009
2255.96 3155
2256.40 3335
2256.85 3427
2257.30 3141
2257.75 3192
2258.20 3220
2258.64 3238
2259.09 3072
2259.54 2984
2259.99 3056
2260.44 3039
2260.88 3024
2261.33 3179
2261.78 3463
2262.23 3510
2262.68 3547
2263.13 3876
2263.58 3936
2264.02 4059
2264.47 4225
2264.92 4398
2265.37 4259
2265.82 4138
2266.27 4177
2266.72 3967
2267.17 4205
2267.61 4336
2268.06 3952
2268.51 3971
2268.96 4029
2269.41 3895
2269.86 4101
2270.31 4357
2270.76 4216
2271.21 4080
2271.66 3880
2272.11 3905
2272.56 4171
2273.00 4190
2273.45 4217
2273.90 3990
2274.35 4166
2274.80 4203
2275.25 3808
2275.70 3759
2276.15 3749
2276.60 3632
2277.05 3696
2277.50 3387
2277.95 3237
2278.40 3106
2278.85 3117
2279.30 3009
2279.75 3334
2280.20 3265
2280.65 3160
2281.10 3524
2281.55 3310
2282.00 3511
2282.45 3532
2282.90 3558
2283.35 3657
2283.81 3569
2284.26 3546
2284.71 3789
2285.16 3651
2285.61 3788
2286.06 3758
2286.51 3524
2286.96 3561
2287.41 3860
2287.86 3431
2288.31 3370
2288.76 3565
2289.22 3605
2289.67 3779
2290.12 4252
2290.57 4368
2291.02 4531
2291.47 4709
2291.92 4928
2292.37 5305
2292.83 5539
2293.28 5977
2293.73 5871
2294.18 6167
2294.63 5869
2295.08 5920
2295.53 6059
2295.99 5592
2296.44 5510
2296.89 5217
2297.34 5064
2297.79 5093
2298.25 4632
2298.70 4467
2299.15 4350
2299.60 4144
2300.05 4029
2300.51 3776
2300.96 3861
2301.41 3680
2301.86 3497
2302.32 3460
2302.77 3447
2303.22 3439
2303.67 3494
2304.13 3464
2304.58 3357
2305.03 3159
2305.48 3225
2305.94 3123
2306.39 3127
2306.84 3326
2307.29 3317
2307.75 3394
2308.20 3340
2308.65 3159
2309.11 3261
2309.56 3237
2310.01 3421
2310.47 3903
2310.92 4039
2311.37 3964
2311.83 4036
2312.28 4063
2312.73 4215
2313.19 4225
2313.64 4002
2314.09 3965
2314.55 4227
2315.00 4021
2315.45 3810
2315.91 3716
2316.36 3931
2316.81 3730
2317.27 3346
2317.72 3454
2318.18 3492
2318.63 3380
2319.08 3514
2319.54 3445
2319.99 3359
2320.45 3799
2320.90 3598
2321.35 3605
2321.81 3609
2322.26 3361
2322.72 3377
2323.17 3633
2323.63 3824
2324.08 3449
2324.54 3540
2324.99 3607
2325.44 3606
2325.90 3643
2326.35 3720
2326.81 3957
2327.26 3821
2327.72 3608
2328.17 3804
2328.63 3632
2329.08 3598
2329.54 3667
2329.99 3783
2330.45 3851
2330.90 3972
2331.36 3854
2331.81 3939
2332.27 3962
2332.72 4005
2333.18 4082
2333.64 4071
2334.09 4110
2334.55 4244
2335.00 3895
2335.46 3673
2335.91 3781
2336.37 3549
2336.82 3360
2337.28 3670
2337.74 3431
2338.19 3329
2338.65 3468
2339.10 3780
2339.56 3861
2340.02 3883
2340.47 4348
2340.93 4476
2341.38 4983
2341.84 5120
2342.30 5440
2342.75 5480
2343.21 5752
2343.67 6005
2344.12 6085
2344.58 5908
2345.04 5850
2345.49 5999
2345.95 5502
2346.41 5495
2346.86 5157
2347.32 5325
2347.78 5455
2348.23 5460
2348.69 5456
2349.15 5426
2349.60 5104
2350.06 4897
2350.52 4767
2350.97 4586
2351.43 4454
2351.89 4180
2352.35 3947
2352.80 4071
2353.26 3954
2353.72 3974
2354.18 3595
2354.63 3548
2355.09 3697
2355.55 3616
2356.01 3502
2356.46 3543
2356.92 3323
2357.38 3401
2357.84 3378
2358.29 3432
2358.75 3590
2359.21 3552
2359.67 3368
2360.13 3553
2360.58 3480
2361.04 3535
2361.50 3506
2361.96 3817
2362.42 3970
2362.88 3740
2363.33 3940
2363.79 4161
2364.25 4179
2364.71 4035
2365.17 4216
2365.63 4189
2366.08 4149
2366.54 3815
2367.00 3852
2367.46 4070
2367.92 4021
2368.38 3858
2368.84 3847
2369.30 4016
2369.75 4069
2370.21 4128
2370.67 4026
2371.13 4106
2371.59 4038
2372.05 3981
2372.51 3626
2372.97 3743
2373.43 3845
2373.89 3557
2374.35 3498
2374.81 3563
2375.27 3440
2375.72 3441
2376.18 3301
2376.64 3383
2377.10 3439
2377.56 3742
2378.02 3662
2378.48 3603
2378.94 3598
2379.40 3779
2379.86 3918
2380.32 3981
2380.78 4017
2381.24 3767
2381.70 3648
2382.16 3674
2382.62 3529
2383.08 3672
2383.54 3652
2384.00 3608
2384.46 3601
2384.92 3536
2385.39 3434
2385.85 3653
2386.31 3661
2386.77 3578
2387.23 3691
2387.69 3411
2388.15 3538
2388.61 3316
2389.07 3341
2389.53 3338
2389.99 3112
2390.45 3129
2390.91 3395
2391.38 3320
2391.84 3529
2392.30 3524
2392.76 3436
2393.22 3531
2393.68 3375
2394.14 3331
2394.60 3430
2395.06 3407
2395.53 3356
2395.99 3285
2396.45 3175
2396.91 3266
2397.37 3144
2397.83 3388
2398.30 3132
2398.76 3235
2399.22 3456
2399.68 3232
2400.14 3200
2400.61 3331
2401.07 3129
2401.53 3093
2401.99 3430
2402.45 3363
2402.92 3349
2403.38 3487
2403.84 3429
2404.30 3437
2404.76 3340
2405.23 3310
2405.69 3189
2406.15 3513
2406.61 3551
2407.08 3445
2407.54 3576
2408.00 3553
2408.46 3775
2408.93 3641
2409.39 3510
2409.85 3758
2410.32 3641
2410.78 3635
2411.24 3777
2411.70 3609
2412.17 3221
2412.63 3120
2413.09 3215
2413.56 3446
2414.02 3349
2414.48 3130
2414.95 3106
2415.41 3198
2415.87 3352
2416.34 3532
2416.80 3362
2417.26 3406
2417.73 3732
2418.19 3853
2418.65 3957
2419.12 4000
2419.58 4214
2420.05 4513
2420.51 4355
2420.97 4573
2421.44 4608
2421.90 4308
2422.37 4239
2422.83 4480
2423.29 4276
2423.76 4355
2424.22 4109
2424.69 4014
2425.15 4184
2425.62 4150
2426.08 4230
2426.54 4467
2427.01 4652
2427.47 4873
2427.94 5147
2428.40 5345
2428.87 5599
2429.33 5996
2429.80 6428
2430.26 6640
2430.73 6559
2431.19 6716
2431.66 6339
2432.12 5709
2432.59 5443
2433.05 5236
2433.52 5069
2433.98 4570
2434.45 4323
2434.91 4131
2435.38 4281
2435.84 4158
2436.31 3943
2436.77 3787
2437.24 3951
2437.70 3796
2438.17 3950
2438.63 3963
2439.10 4154
2439.57 4271
2440.03 4593
2440.50 4742
2440.96 5061
2441.43 5245
2441.89 5542
2442.36 6078
2442.83 6551
2443.29 6660
2443.76 6719
2444.22 6609
2444.69 6655
2445.16 6271
2445.62 5957
2446.09 5215
2446.56 5025
2447.02 4764
2447.49 4356
2447.96 4231
2448.42 4011
2448.89 3599
2449.35 3662
2449.82 3467
2450.29 3357
2450.75 3417
2451.22 3319
2451.69 3377
2452.16 3361
2452.62 3447
2453.09 3553
2453.56 3436
2454.02 3495
2454.49 3325
2454.96 3381
2455.42 3493
2455.89 3593
2456.36 3502
2456.83 3534
2457.29 3444
2457.76 3617
2458.23 3533
2458.70 3402
2459.16 3510
2459.63 3581
2460.10 3664
2460.57 3514
2461.03 3465
2461.50 3334
2461.97 3412
2462.44 3335
2462.91 3385
2463.37 3451
2463.84 3418
2464.31 3238
2464.78 3374
2465.25 3260
2465.71 3525
2466.18 3458
2466.65 3477
2467.12 3551
2467.59 3683
2468.06 3688
2468.52 3841
2468.99 4120
2469.46 4111
2469.93 4173
2470.40 4252
2470.87 4121
2471.34 4367
2471.80 4265
2472.27 4316
2472.74 4123
2473.21 3956
2473.68 4178
2474.15 4029
2474.62 4090
2475.09 4003
2475.56 3701
2476.02 3691
2476.49 3766
2476.96 3598
2477.43 3658
2477.90 3533
2478.37 3484
2478.84 3614
2479.31 3469
2479.78 3562
2480.25 4088
2480.72 4133
2481.19 4249
2481.66 4256
2482.13 4256
2482.60 4382
2483.07 4378
2483.54 4289
2484.01 4334
2484.48 4344
2484.95 4411
2485.42 4349
2485.89 4008
2486.36 3672
2486.83 3611
2487.30 3771
2487.77 3825
2488.24 3628
2488.71 3494
2489.18 3521
2489.65 3578
2490.12 3383
2490.59 3304
2491.06 3383
2491.53 3504
2492.00 3504
2492.47 3537
2492.94 3589
2493.41 3634
2493.88 3609
2494.36 3695
2494.83 3865
2495.30 3863
2495.77 3574
2496.24 3637
2496.71 3563
2497.18 3698
2497.65 3805
2498.12 3551
2498.60 3654
2499.07 3556
2499.54 3426
2500.01 3854
2500.48 3894
2500.95 3666
2501.42 3655
2501.90 3424
2502.37 3377
2502.84 3338
2503.31 3409
2503.78 3219
2504.25 3232
2504.73 3434
2505.20 3404
2505.67 3433
2506.14 3316
2506.61 3300
2507.09 3581
2507.56 3534
2508.03 3531
2508.50 3614
2508.97 3662
2509.45 3701
2509.92 3769
2510.39 3802
2510.86 3818
2511.34 3980
2511.81 3976
2512.28 4163
2512.75 4281
2513.23 4271
2513.70 4199
2514.17 4254
2514.65 4309
2515.12 4224
2515.59 4138
2516.06 4133
2516.54 3944
2517.01 4123
2517.48 3888
2517.96 3896
2518.43 4056
2518.90 3908
2519.38 3823
2519.85 3777
2520.32 3862
2520.80 3893
2521.27 3891
2521.74 3829
2522.22 3800
2522.69 3894
2523.16 3566
2523.64 3537
2524.11 3589
2524.58 3285
2525.06 3320
2525.53 3325
2526.01 3358
2526.48 3446
2526.95 3515
2527.43 3415
2527.90 3610
2528.38 3553
2528.85 3626
2529.32 3630
2529.80 3592
2530.27 3510
2530.75 3572
2531.22 3537
2531.70 3659
2532.17 3622
2532.64 3475
2533.12 3403
2533.59 3692
2534.07 3709
2534.54 3522
2535.02 3735
2535.49 3768
2535.97 3540
2536.44 3874
2536.92 3929
2537.39 3856
2537.87 3715
2538.34 3655
2538.82 3583
2539.29 3708
2539.77 3606
2540.24 3580
2540.72 3711
2541.19 3597
2541.67 3568
2542.14 3708
2542.62 3681
2543.09 3478
2543.57 3530
2544.04 3629
2544.52 3581
2545.00 3672
2545.47 3675
2545.95 3620
2546.42 3877
2546.90 3761
2547.37 3955
2547.85 4142
2548.33 4264
2548.80 4483
2549.28 4409
2549.75 4479
2550.23 4604
2550.71 4710
2551.18 4960
2551.66 4913
2552.14 5124
2552.61 4789
2553.09 4768
2553.57 4704
2554.04 4587
2554.52 4658
2554.99 4650
2555.47 4743
2555.95 4865
2556.42 5406
2556.90 5560
2557.38 6018
2557.86 6031
2558.33 6341
2558.81 6195
2559.29 6268
2559.76 6296
2560.24 5924
2560.72 5643
2561.19 5400
2561.67 5212
2562.15 4931
2562.63 4720
2563.10 4472
2563.58 4428
2564.06 4396
2564.54 4165
2565.01 4193
2565.49 4195
2565.97 3906
2566.45 4216
2566.92 4168
2567.40 4022
2567.88 4058
2568.36 4013
2568.83 3890
2569.31 3787
2569.79 3605
2570.27 3716
2570.75 3381
2571.22 3261
2571.70 3327
2572.18 3372
2572.66 3368
2573.14 3334
2573.62 3210
2574.09 3170
2574.57 3220
2575.05 3040
2575.53 3316
2576.01 3231
2576.49 3291
2576.97 3385
2577.44 3435
2577.92 3364
2578.40 3337
2578.88 3516
2579.36 3351
2579.84 3227
2580.32 3054
2580.80 3333
2581.27 3205
2581.75 3210
2582.23 3298
2582.71 3500
2583.19 3417
2583.67 3233
2584.15 3264
2584.63 3335
2585.11 3253
2585.59 3507
2586.07 3283
2586.55 3155
2587.03 3426
2587.51 3466
2587.99 3755
2588.47 3470
2588.94 3588
2589.42 3498
2589.90 3610
2590.38 3571
2590.86 3615
2591.34 3733
2591.82 3579
2592.30 3730
2592.78 3551
2593.26 3562
2593.74 3798
2594.22 3821
2594.71 3946
2595.19 4233
2595.67 4050
2596.15 3991
2596.63 4141
2597.11 4403
2597.59 4415
2598.07 4696
2598.55 4559
2599.03 4521
2599.51 4511
2599.99 4687
2600.47 4708
2600.95 4360
2601.43 4404
2601.91 4492
2602.40 4415
2602.88 4351
2603.36 4182
2603.84 4093
2604.32 3812
2604.80 3670
2605.28 3532
2605.76 3618
2606.24 3683
2606.73 3386
2607.21 3459
2607.69 3510
2608.17 3409
2608.65 3425
2609.13 3581
2609.62 3664
2610.10 3862
2610.58 3932
2611.06 4110
2611.54 4198
2612.02 4355
2612.51 4776
2612.99 4899
2613.47 4969
2613.95 4860
2614.43 4688
2614.92 4554
2615.40 4618
2615.88 4324
2616.36 4412
2616.85 4328
2617.33 4053
2617.81 4150
2618.29 4291
2618.78 3993
2619.26 3814
2619.74 3549
2620.22 3545
2620.71 3558
2621.19 3518
2621.67 3368
2622.15 3509
2622.64 3470
2623.12 3433
2623.60 3306
2624.09 3322
2624.57 3485
2625.05 3624
2625.53 3573
2626.02 3338
2626.50 3452
2626.98 3493
2627.47 3410
2627.95 3640
2628.43 3546
2628.92 3536
2629.40 3620
2629.88 3725
2630.37 3705
2630.85 3463
2631.34 3419
2631.82 3401
2632.30 3575
2632.79 3380
2633.27 3467
2633.75 3458
2634.24 3545
2634.72 3848
2635.21 3783
2635.69 3574
2636.17 3774
2636.66 3702
2637.14 3679
2637.63 3877
2638.11 3484
2638.60 3634
2639.08 3777
2639.56 3593
2640.05 3750
2640.53 3714
2641.02 3563
2641.50 3658
2641.99 3630
2642.47 3458
2642.96 3573
2643.44 3845
2643.93 3878
2644.41 3838
2644.90 3675
2645.38 3638
2645.87 3620
2646.35 3732
2646.84 3593
2647.32 3437
2647.81 3460
2648.29 3525
2648.78 3614
2649.26 3545
2649.75 3676
2650.23 3742
2650.72 3722
2651.20 3743
2651.69 3813
2652.17 3752
2652.66 3820
2653.15 3606
2653.63 3648
2654.12 3541
2654.60 3635
2655.09 3575
2655.57 3512
2656.06 3462
2656.55 3553
2657.03 3586
2657.52 3528
2658.00 3488
2658.49 3613
2658.98 3551
2659.46 3596
2659.95 3549
2660.44 3696
2660.92 3459
2661.41 3307
2661.90 3383
2662.38 3206
2662.87 3190
2663.35 3235
2663.84 3365
2664.33 3565
2664.81 3243
2665.30 3231
2665.79 3313
2666.28 3395
2666.76 3382
2667.25 3705
2667.74 3582
2668.22 3343
2668.71 3388
2669.20 3516
2669.68 3498
2670.17 3493
2670.66 3444
2671.15 3607
2671.63 3617
2672.12 3794
2672.61 4045
2673.10 3954
2673.58 3802
2674.07 4106
2674.56 4190
2675.05 4503
2675.53 4583
2676.02 4754
2676.51 4995
2677.00 4952
2677.49 4997
2677.97 5140
2678.46 5041
2678.95 5111
2679.44 5162
2679.93 5182
2680.41 4961
2680.90 5003
2681.39 5093
2681.88 5108
2682.37 5245
2682.85 5541
2683.34 5334
2683.83 5785
2684.32 6006
2684.81 6378
2685.30 6292
2685.79 6504
2686.27 6896
2686.76 6664
2687.25 6938
2687.74 7018
2688.23 6709
2688.72 6345
2689.21 6022
2689.70 5911
2690.19 5548
2690.67 4977
2691.16 4353
2691.65 4273
2692.14 4020
2692.63 3700
2693.12 3751
2693.61 3652
2694.10 3665
2694.59 3680
2695.08 3698
2695.57 3624
2696.06 3594
2696.55 3649
2697.04 3440
2697.53 3462
2698.02 3754
2698.51 3750
2699.00 3843
2699.49 3889
2699.98 3581
2700.47 3630
2700.96 4067
2701.45 3951
2701.94 4113
2702.43 4001
2702.92 3949
2703.41 3835
2703.90 4190
2704.39 4391
2704.88 4359
2705.37 4540
2705.86 4693
2706.35 4454
2706.84 4354
2707.33 4334
2707.82 4267
2708.31 4068
2708.80 3988
2709.29 3729
2709.78 3681
2710.27 3750
2710.77 3691
2711.26 3734
2711.75 3640
2712.24 3740
2712.73 3739
2713.22 3440
2713.71 3632
2714.20 3849
2714.69 3911
2715.19 3685
2715.68 3768
2716.17 3727
2716.66 3656
2717.15 3773
2717.64 3781
2718.13 3453
2718.63 3740
2719.12 3649
2719.61 3468
2720.10 3636
2720.59 3775
2721.08 3725
2721.58 3819
2722.07 3802
2722.56 3895
2723.05 3915
2723.54 4061
2724.04 4356
2724.53 4451
2725.02 4443
2725.51 4359
2726.01 4455
2726.50 4564
2726.99 4231
2727.48 4386
2727.98 4223
2728.47 4032
2728.96 3945
2729.45 3637
2729.95 3693
2730.44 3696
2730.93 3581
2731.42 3504
2731.92 3552
2732.41 3565
2732.90 3426
2733.40 3542
2733.89 3736
2734.38 3824
2734.87 3603
2735.37 3669
2735.86 3870
2736.35 3644
2736.85 3816
2737.34 3645
2737.83 3831
2738.33 3824
2738.82 3667
2739.31 3725
2739.81 3945
2740.30 3840
2740.79 3764
2741.29 3910
2741.78 3978
2742.28 3724
2742.77 3748
2743.26 3801
2743.76 3754
2744.25 3698
2744.75 3787
2745.24 3615
2745.73 3442
2746.23 3273
2746.72 3419
2747.22 3521
2747.71 3370
2748.20 3196
2748.70 3233
2749.19 3341
2749.69 3448
2750.18 3536
2750.68 3667
2751.17 3513
2751.67 3505
2752.16 3469
2752.66 3435
2753.15 3542
2753.64 3719
2754.14 3712
2754.63 3930
2755.13 4279
2755.62 4120
2756.12 4289
2756.61 4296
2757.11 4462
2757.60 4533
2758.10 4420
2758.59 4761
2759.09 4380
2759.59 4262
2760.08 4384
2760.58 3996
2761.07 3893
2761.57 4198
2762.06 4020
2762.56 3875
2763.05 3948
2763.55 3864
2764.05 3586
2764.54 3564
2765.04 3431
2765.53 3578
2766.03 3601
2766.52 3467
2767.02 3645
2767.52 3614
2768.01 3714
2768.51 3579
2769.00 3641
2769.50 3567
2770.00 3469
2770.49 3807
2770.99 3560
2771.49 3727
2771.98 4001
2772.48 4159
2772.98 3799
2773.47 3634
2773.97 3706
2774.47 3718
2774.96 3960
2775.46 4030
2775.96 4151
2776.45 4385
2776.95 4394
2777.45 4560
2777.94 4915
2778.44 4694
2778.94 4605
2779.43 4712
2779.93 4912
2780.43 4978
2780.93 4899
2781.42 4834
2781.92 4685
2782.42 4738
2782.92 4671
2783.41 4529
2783.91 4225
2784.41 4199
2784.91 4080
2785.40 3695
2785.90 4026
2786.40 3875
2786.90 3948
2787.39 4009
2787.89 4047
2788.39 3819
2788.89 3993
2789.39 4138
2789.88 3871
2790.38 3847
2790.88 3971
2791.38 3846
2791.88 3827
2792.37 3604
2792.87 3530
2793.37 3767
2793.87 3805
2794.37 3829
2794.87 3876
2795.37 3857
2795.86 4069
2796.36 4016
2796.86 4627
2797.36 5079
2797.86 5347
2798.36 5855
2798.86 6017
2799.35 6604
2799.85 6921
2800.35 7100
2800.85 7170
2801.35 7009
2801.85 7283
2802.35 6330
2802.85 5950
2803.35 5517
2803.85 5276
2804.35 5065
2804.85 4829
2805.34 4663
2805.84 4601
2806.34 4516
2806.84 4538
2807.34 4797
2807.84 4952
2808.34 5075
2808.84 5624
2809.34 6186
2809.84 6429
2810.34 7261
2810.84 7582
2811.34 7822
2811.84 8403
2812.34 8153
2812.84 8194
2813.34 8091
2813.84 7592
2814.34 7084
2814.84 6472
2815.34 6469
2815.84 5774
2816.34 5364
2816.84 4921
2817.34 4548
2817.84 4626
2818.35 4344
2818.85 4601
2819.35 4425
2819.85 4381
2820.35 4402
2820.85 4508
2821.35 4563
2821.85 4597
2822.35 4658
2822.85 4701
2823.35 4575
2823.85 4657
2824.36 4587
2824.86 4601
2825.36 4605
2825.86 4512
2826.36 4637
2826.86 4675
2827.36 4315
2827.86 4324
2828.37 4434
2828.87 4573
2829.37 4481
2829.87 4468
2830.37 4487
2830.87 4421
2831.38 4356
2831.88 4262
2832.38 4374
2832.88 3974
2833.38 4045
2833.88 4136
2834.39 4090
2834.89 4364
2835.39 4385
2835.89 4617
2836.40 4587
2836.90 4808
2837.40 4822
2837.90 4934
2838.40 4657
2838.91 4428
2839.41 4626
2839.91 4534
2840.41 4180
2840.92 4090
2841.42 4049
2841.92 3790
2842.42 3765
2842.93 3714
2843.43 3894
2843.93 3968
2844.44 3766
2844.94 3933
2845.44 3774
2845.94 3880
2846.45 4070
2846.95 4116
2847.45 4241
2847.96 4001
2848.46 4122
2848.96 4346
2849.47 4168
2849.97 4143
2850.47 4204
2850.98 4232
2851.48 4159
2851.98 4131
2852.49 4019
2852.99 3871
2853.50 3810
2854.00 3876
2854.50 4063
2855.01 3972
2855.51 3838
2856.01 3820
2856.52 3831
2857.02 3971
2857.53 3987
2858.03 3732
2858.53 3577
2859.04 3811
2859.54 3924
2860.05 3897
2860.55 4145
2861.06 4064
2861.56 3916
2862.06 3912
2862.57 3995
2863.07 4325
2863.58 4149
2864.08 4220
2864.59 4335
2865.09 4226
2865.60 4290
2866.10 4039
2866.61 4098
2867.11 3754
2867.62 3597
2868.12 3405
2868.63 3571
2869.13 3479
2869.64 3429
2870.14 3420
2870.65 3609
2871.15 3461
2871.66 3386
2872.16 3510
2872.67 3522
2873.17 3493
2873.68 3784
2874.18 3692
2874.69 3867
2875.20 3985
2875.70 3952
2876.21 3893
2876.71 4016
2877.22 4135
2877.72 4092
2878.23 4040
2878.74 4114
2879.24 4145
2879.75 3968
2880.25 4235
2880.76 4238
2881.27 4191
2881.77 4404
2882.28 4725
2882.79 4486
2883.29 4447
2883.80 4555
2884.30 4561
2884.81 4364
2885.32 4353
2885.82 4247
2886.33 4606
2886.84 4720
2887.34 4739
2887.85 4946
2888.36 5436
2888.86 5547
2889.37 5824
2889.88 6140
2890.38 6357
2890.89 6397
2891.40 6691
2891.91 6632
2892.41 6317
2892.92 5900
2893.43 5601
2893.93 5097
2894.44 4978
2894.95 4720
2895.46 4584
2895.96 4172
2896.47 4065
2896.98 4441
2897.49 4505
2897.99 4270
2898.50 4391
2899.01 4331
2899.52 4322
2900.03 4596
2900.53 4482
2901.04 4482
2901.55 4607
2902.06 4431
2902.56 4407
2903.07 4436
2903.58 4559
2904.09 4653
2904.60 4988
2905.11 4897
2905.61 4960
2906.12 5068
2906.63 4966
2907.14 5019
2907.65 5218
2908.16 5099
2908.66 5025
2909.17 5026
2909.68 4909
2910.19 4803
2910.70 5016
2911.21 4853
2911.72 4632
2912.23 4506
2912.73 4495
2913.24 4553
2913.75 4397
2914.26 4271
2914.77 4283
2915.28 4326
2915.79 4443
2916.30 4516
2916.81 4503
2917.32 4598
2917.83 4592
2918.33 4479
2918.84 4305
2919.35 4210
2919.86 4291
2920.37 4105
2920.88 4323
2921.39 4157
2921.90 3904
2922.41 4073
2922.92 4093
2923.43 4298
2923.94 4664
2924.45 4480
2924.96 4874
2925.47 5236
2925.98 5888
2926.49 6676
2927.00 7641
2927.51 7982
2928.02 8779
2928.53 8674
2929.04 8991
2929.55 8782
2930.06 8489
2930.57 8237
2931.08 7822
2931.59 6609
2932.11 6237
2932.62 5714
2933.13 5546
2933.64 5028
2934.15 4972
2934.66 4506
2935.17 4279
2935.68 4309
2936.19 4406
2936.70 4227
2937.21 4151
2937.72 4299
2938.24 4351
2938.75 4182
2939.26 4373
2939.77 4328
2940.28 4401
2940.79 4273
2941.30 4071
2941.81 3941
2942.33 3952
2942.84 3995
2943.35 3903
2943.86 4171
2944.37 4121
2944.88 4309
2945.40 4570
2945.91 4486
2946.42 4820
2946.93 5004
2947.44 5255
2947.96 5433
2948.47 5530
2948.98 5478
2949.49 5596
2950.00 5526
2950.52 5271
2951.03 5141
2951.54 5193
2952.05 5214
2952.57 4931
2953.08 4599
2953.59 4277
2954.10 4458
2954.62 4448
2955.13 4306
2955.64 4330
2956.15 4175
2956.67 4273
2957.18 4377
2957.69 4324
2958.20 4262
2958.72 4029
2959.23 3972
2959.74 3996
2960.26 4012
2960.77 4077
2961.28 4323
2961.80 4357
2962.31 4463
2962.82 4625
2963.34 4718
2963.85 4815
2964.36 5048
2964.88 5020
2965.39 5142
2965.90 5150
2966.42 4913
2966.93 5070
2967.44 4793
2967.96 4706
2968.47 4632
2968.98 4577
2969.50 4527
2970.01 4261
2970.53 4130
2971.04 4037
2971.55 3907
2972.07 3677
2972.58 4065
2973.10 3927
2973.61 3808
2974.12 3749
2974.64 3991
2975.15 3847
2975.67 3518
2976.18 3617
2976.70 3516
2977.21 3703
2977.73 3910
2978.24 3787
2978.75 3736
2979.27 3645
2979.78 3658
2980.30 3834
2980.81 4044
2981.33 3972
2981.84 4198
2982.36 3989
2982.87 4010
2983.39 4272
2983.90 4321
2984.42 4270
2984.93 4288
2985.45 4238
2985.96 4338
2986.48 4474
2987.00 4388
2987.51 4237
2988.03 4330
2988.54 4330
2989.06 4344
2989.57 4476
2990.09 4467
2990.60 4177
2991.12 4429
2991.64 4368
2992.15 4181
2992.67 4352
2993.18 4375
2993.70 4234
2994.21 4442
2994.73 4390
2995.25 4611
2995.76 4410
2996.28 4652
2996.80 4790
2997.31 4779
2997.83 5011
2998.34 5202
2998.86 5469
2999.38 5587
2999.89 5963
3000.41 6436
3000.93 6641
3001.44 6560
3001.96 6527
3002.48 6553
3002.99 6615
3003.51 6523
3004.03 6277
3004.54 6570
3005.06 6420
3005.58 6481
3006.09 6677
3006.61 6659
3007.13 6537
3007.65 6690
3008.16 6445
3008.68 6410
3009.20 6420
3009.71 6408
3010.23 6339
3010.75 6073
3011.27 5615
3011.78 5232
3012.30 5336
3012.82 5072
3013.34 4497
3013.85 4506
3014.37 4386
3014.89 4348
3015.41 4277
3015.93 4452
3016.44 4620
3016.96 4585
3017.48 4543
3018.00 4550
3018.52 4605
3019.03 4616
3019.55 4688
3020.07 4537
3020.59 4492
3021.11 4458
3021.63 4720
3022.14 4745
3022.66 4792
3023.18 4793
3023.70 5062
3024.22 5136
3024.74 5312
3025.25 5288
3025.77 5351
3026.29 5611
3026.81 5410
3027.33 5658
3027.85 5999
3028.37 5845
3028.89 5862
3029.41 5842
3029.92 5764
3030.44 5448
3030.96 5300
3031.48 5125
3032.00 4973
3032.52 4825
3033.04 4807
3033.56 4953
3034.08 4885
3034.60 5070
3035.12 5438
3035.64 5853
3036.16 6149
3036.68 6659
3037.20 7269
3037.72 7631
3038.24 8174
3038.76 8223
3039.28 8340
3039.80 8488
3040.32 8420
3040.84 7894
3041.36 7392
3041.88 7203
3042.40 6724
3042.92 6362
3043.44 5897
3043.96 5602
3044.48 5089
3045.00 5111
3045.52 4646
3046.04 4293
3046.56 4236
3047.08 4273
3047.60 4155
3048.12 4022
3048.64 4068
3049.16 4152
3049.68 4118
3050.20 4370
3050.72 4311
3051.24 4196
3051.77 4098
3052.29 4332
3052.81 4499
3053.33 4716
3053.85 4761
3054.37 4655
3054.89 4716
3055.41 4705
3055.93 4620
3056.46 4810
3056.98 4670
3057.50 4550
3058.02 4318
3058.54 4248
3059.06 4156
3059.58 4223
3060.11 4206
3060.63 4168
3061.15 4219
3061.67 4310
3062.19 4153
3062.71 4289
3063.24 4333
3063.76 4105
3064.28 4238
3064.80 4450
3065.32 4433
3065.85 4197
3066.37 4279
3066.89 4423
3067.41 4458
3067.94 4340
3068.46 4388
3068.98 4301
3069.50 4346
3070.03 4533
3070.55 4475
3071.07 4247
3071.59 4360
3072.12 4144
3072.64 4101
3073.16 4221
3073.68 4302
3074.21 4491
3074.73 4343
3075.25 4418
3075.78 4663
3076.30 4838
3076.82 4833
3077.34 4946
3077.87 4960
3078.39 5075
3078.91 4991
3079.44 4877
3079.96 4999
3080.48 4823
3081.01 4835
3081.53 4666
3082.05 4705
3082.58 4715
3083.10 4759
3083.63 4668
3084.15 4925
3084.67 4888
3085.20 4631
3085.72 4594
3086.24 4769
3086.77 4846
3087.29 4473
3087.82 4493
3088.34 4479
3088.86 4530
3089.39 4269
3089.91 4758
3090.44 4696
3090.96 4465
3091.49 4487
3092.01 4600
3092.53 4644
3093.06 4966
3093.58 4880
3094.11 4604
3094.63 4540
3095.16 4412
3095.68 4362
3096.21 4483
3096.73 4620
3097.26 4560
3097.78 4903
3098.31 4709
3098.83 4556
3099.36 4817
3099.88 5172
3100.41 5072
3100.93 5076
3101.46 5236
3101.98 5842
3102.51 6238
3103.03 6921
3103.56 7677
3104.08 8508
3104.61 9286
3105.13 9730
3105.66 10834
3106.18 11375
3106.71 12157
3107.24 11836
3107.76 10898
3108.29 10311
3108.81 9884
3109.34 8203
3109.86 7577
3110.39 7092
3110.92 6338
3111.44 5952
3111.97 5983
3112.49 6083
3113.02 6100
3113.55 6340
3114.07 6519
3114.60 6542
3115.12 6436
3115.65 6408
3116.18 6025
3116.70 5846
3117.23 5356
3117.76 5150
3118.28 4858
3118.81 5016
3119.34 5056
3119.86 4809
3120.39 4519
3120.92 4530
3121.44 4523
3121.97 4406
3122.50 4620
3123.02 4640
3123.55 4755
3124.08 4578
3124.61 4681
3125.13 4788
3125.66 4851
3126.19 4627
3126.72 4791
3127.24 4590
3127.77 4562
3128.30 4585
3128.82 4798
3129.35 4838
3129.88 4741
3130.41 4610
3130.93 4653
3131.46 4635
3131.99 4683
3132.52 4678
3133.05 4223
3133.57 4136
3134.10 4033
3134.63 4259
3135.16 4124
3135.69 4202
3136.21 4084
3136.74 4130
3137.27 4157
3137.80 4251
3138.33 4247
3138.85 4355
3139.38 4389
3139.91 4355
3140.44 4557
3140.97 4385
3141.50 4545
3142.03 4418
3142.55 4486
3143.08 4589
3143.61 4215
3144.14 4153
3144.67 4285
3145.20 4207
3145.73 4267
3146.26 4288
3146.79 4410
3147.31 4458
3147.84 4618
3148.37 4612
3148.90 4707
3149.43 4935
3149.96 4824
3150.49 5032
3151.02 5084
3151.55 5119
3152.08 5291
3152.61 5336
3153.14 5185
3153.67 4931
3154.20 4853
3154.73 4892
3155.25 4784
3155.78 4644
3156.31 4539
3156.84 4725
3157.37 4539
3157.90 4601
3158.43 4503
3158.96 4547
3159.49 4712
3160.02 4701
3160.55 4556
3161.08 4823
3161.61 4678
3162.14 4621
3162.68 4641
3163.21 4547
3163.74 4324
3164.27 4350
3164.80 4570
3165.33 4683
3165.86 4546
3166.39 4411
3166.92 4528
3167.45 4529
3167.98 4432
3168.51 4508
3169.04 4340
3169.57 4530
3170.10 4867
3170.64 4785
3171.17 4847
3171.70 4952
3172.23 4773
3172.76 4769
3173.29 4804
3173.82 4793
3174.35 4599
3174.88 4556
3175.42 4473
3175.95 4113
3176.48 3976
3177.01 3953
3177.54 3959
3178.07 4142
3178.61 4024
3179.14 3800
3179.67 4004
3180.20 3968
3180.73 4274
3181.26 4202
3181.80 4063
3182.33 4226
3182.86 3939
3183.39 3991
3183.92 4057
3184.46 4212
3184.99 4308
3185.52 4348
3186.05 4311
3186.59 4251
3187.12 4228
3187.65 4098
3188.18 4064
3188.72 3875
3189.25 4072
3189.78 4162
3190.31 4106
3190.85 4226
3191.38 4216
3191.91 4262
3192.44 4137
3192.98 3994
3193.51 4122
3194.04 3921
3194.58 3803
3195.11 3880
3195.64 4124
3196.17 3800
3196.71 3817
3197.24 3880
3197.77 3845
3198.31 3872
3198.84 4138
3199.37 3912
3199.91 4113
3200.44 4411
3200.98 4424
3201.51 4428
3202.04 4472
3202.58 4171
3203.11 4357
3203.64 4625
3204.18 4460
3204.71 4744
3205.24 4701
3205.78 4757
3206.31 4729
3206.85 4913
3207.38 4800
3207.91 4717
3208.45 4627
3208.98 4400
3209.52 4609
3210.05 4632
3210.59 4600
3211.12 4388
3211.65 4657
3212.19 4589
3212.72 4609
3213.26 4624
3213.79 4880
3214.33 4965
3214.86 4871
3215.40 4661
3215.93 4704
3216.47 4751
3217.00 4771
3217.54 4383
3218.07 4110
3218.61 4130
3219.14 4090
3219.68 4146
3220.21 3943
3220.75 3973
3221.28 3930
3221.82 3916
3222.35 4171
3222.89 3944
3223.42 4175
3223.96 4283
3224.49 4099
3225.03 4037
3225.57 4393
3226.10 4359
3226.64 4342
3227.17 4570
3227.71 4576
3228.24 4538
3228.78 4782
3229.32 4682
3229.85 4816
3230.39 4589
3230.92 4407
3231.46 4252
3232.00 4176
3232.53 4174
3233.07 3774
3233.60 3929
3234.14 3999
3234.68 3904
3235.21 4351
3235.75 4387
3236.29 4193
3236.82 4271
3237.36 4203
3237.90 4422
3238.43 4403
3238.97 4358
3239.51 4426
3240.04 4773
3240.58 4818
3241.12 5130
3241.65 4757
3242.19 5042
3242.73 5091
3243.26 4765
3243.80 4624
3244.34 4769
3244.88 4840
3245.41 4567
3245.95 4421
3246.49 4443
3247.02 4227
3247.56 4298
3248.10 4137
3248.64 4247
3249.17 4104
3249.71 4035
3250.25 4129
3250.79 4112
3251.33 4204
3251.86 4225
3252.40 4279
3252.94 4313
3253.48 4443
3254.01 4373
3254.55 4473
3255.09 4679
3255.63 4822
3256.17 4508
3256.70 4688
3257.24 4830
3257.78 5067
3258.32 4847
3258.86 4766
3259.40 4961
3259.93 4788
3260.47 4987
3261.01 5298
3261.55 5745
3262.09 5885
3262.63 5904
3263.17 6061
3263.70 6587
3264.24 6887
3264.78 7052
3265.32 7123
3265.86 7065
3266.40 6982
3266.94 6978
3267.48 6848
3268.02 6703
3268.56 6616
3269.09 6482
3269.63 6004
3270.17 6010
3270.71 6259
3271.25 6046
3271.79 6029
3272.33 5799
3272.87 5491
3273.41 5221
3273.95 4875
3274.49 5023
3275.03 4735
3275.57 4553
3276.11 4637
3276.65 4733
3277.19 5070
3277.73 4909
3278.27 4880
3278.81 5188
3279.35 5359
3279.89 5257
3280.43 5246
3280.97 5019
3281.51 5164
3282.05 5304
3282.59 5199
3283.13 5464
3283.67 5214
3284.21 5219
3284.75 5077
3285.29 4824
3285.83 5161
3286.37 5122
3286.91 5169
3287.45 5190
3287.99 5326
3288.53 5379
3289.08 5425
3289.62 5298
3290.16 5024
3290.70 5114
3291.24 5127
3291.78 5151
3292.32 5382
3292.86 5231
3293.40 5297
3293.95 5524
3294.49 5579
3295.03 5988
3295.57 6325
3296.11 6645
3296.65 7064
3297.19 7543
3297.73 8005
3298.28 8497
3298.82 8876
3299.36 9046
3299.90 8924
3300.44 9118
3300.99 8789
3301.53 8172
3302.07 7478
3302.61 7166
3303.15 6577
3303.69 6125
3304.24 5914
3304.78 5930
3305.32 6024
3305.86 5657
3306.41 5391
3306.95 5475
3307.49 5547
3308.03 5535
3308.58 5438
3309.12 5386
3309.66 5615
3310.20 5517
3310.75 5445
3311.29 5546
3311.83 5535
3312.37 5759
3312.92 5830
3313.46 6104
3314.00 6170
3314.54 6099
3315.09 6263
3315.63 6494
3316.17 6671
3316.72 6719
3317.26 7000
3317.80 7414
3318.35 7281
3318.89 7661
3319.43 7637
3319.98 7567
3320.52 7272
3321.06 7013
3321.61 7000
3322.15 7307
3322.69 7350
3323.24 6594
3323.78 6788
3324.33 6724
3324.87 6385
3325.41 6211
3325.96 6116
3326.50 6066
3327.04 6257
3327.59 6285
3328.13 6291
3328.68 5885
3329.22 5751
3329.76 5721
3330.31 5599
3330.85 5606
3331.40 5730
3331.94 5434
3332.49 5551
3333.03 5650
3333.58 5998
3334.12 6551
3334.66 7548
3335.21 8789
3335.75 10303
3336.30 11572
3336.84 13018
3337.39 15368
3337.93 17772
3338.48 19407
3339.02 20867
3339.57 21735
3340.11 21743
3340.66 21022
3341.20 19504
3341.75 17955
3342.29 16602
3342.84 14428
3343.38 12092
3343.93 10369
3344.47 9361
3345.02 8225
3345.57 7347
3346.11 6617
3346.66 6668
3347.20 6295
3347.75 5813
3348.29 5660
3348.84 5360
3349.38 5613
3349.93 6079
3350.48 5795
3351.02 6050
3351.57 6234
3352.11 6644
3352.66 6842
3353.21 7138
3353.75 7170
3354.30 7169
3354.84 7630
3355.39 7765
3355.94 7934
3356.48 8012
3357.03 7988
3357.58 8101
3358.12 7875
3358.67 7644
3359.22 7480
3359.76 7282
3360.31 6971
3360.86 6696
3361.40 6333
3361.95 5787
3362.50 5535
3363.04 5217
3363.59 5221
3364.14 5183
3364.68 4869
3365.23 4878
3365.78 4763
3366.33 4773
3366.87 5079
3367.42 5092
3367.97 5136
3368.51 5162
3369.06 5056
3369.61 4819
3370.16 4816
3370.70 5015
3371.25 5024
3371.80 5152
3372.35 5046
3372.90 4971
3373.44 5125
3373.99 5215
3374.54 5430
3375.09 5397
3375.63 5809
3376.18 6082
3376.73 5579
3377.28 5796
3377.83 5881
3378.37 6105
3378.92 5835
3379.47 5511
3380.02 5471
3380.57 5234
3381.12 5101
3381.66 4865
3382.21 4598
3382.76 4588
3383.31 4702
3383.86 4511
3384.41 4471
3384.96 4498
3385.50 4409
3386.05 4435
3386.60 4209
3387.15 4390
3387.70 4787
3388.25 4687
3388.80 4436
3389.35 4523
3389.90 4397
3390.44 4396
3390.99 4612
3391.54 4536
3392.09 4443
3392.64 4424
3393.19 4477
3393.74 4749
3394.29 4531
3394.84 4323
3395.39 4444
3395.94 4537
3396.49 4485
3397.04 4450
3397.59 4633
3398.14 4611
3398.69 4517
3399.24 4348
3399.79 4255
3400.34 4329
3400.89 4377
3401.44 4269
3401.99 4102
3402.54 4101
3403.09 4144
3403.64 3999
3404.19 3966
3404.74 4072
3405.29 3901
3405.84 3930
3406.39 4133
3406.94 4111
3407.49 3999
3408.04 4091
3408.59 4040
3409.14 4098
3409.69 4240
3410.24 3967
3410.79 3953
3411.34 3884
3411.89 4153
3412.45 4126
3413.00 4120
3413.55 4178
3414.10 4358
3414.65 4396
3415.20 4284
3415.75 4470
3416.30 4451
3416.85 4391
3417.41 4320
3417.96 4168
3418.51 4041
3419.06 4056
3419.61 4084
3420.16 4115
3420.71 4085
3421.27 3694
3421.82 3731
3422.37 3879
3422.92 3890
3423.47 3792
3424.02 3840
3424.58 3740
3425.13 3774
3425.68 4089
3426.23 4225
3426.78 4149
3427.34 4086
3427.89 4376
3428.44 4205
3428.99 4242
3429.55 4324
3430.10 4191
3430.65 4080
3431.20 4202
3431.76 3920
3432.31 3940
3432.86 4012
3433.41 3842
3433.97 3942
3434.52 4030
3435.07 4054
3435.62 4027
3436.18 3958
3436.73 3806
3437.28 4015
3437.84 4125
3438.39 4006
3438.94 4157
3439.49 4045
3440.05 4062
3440.60 4000
3441.15 4111
3441.71 4152
3442.26 4280
3442.81 4130
3443.37 4007
3443.92 4049
3444.47 4169
3445.03 3968
3445.58 4055
3446.13 4063
3446.69 4119
3447.24 4113
3447.80 3945
3448.35 3917
3448.90 3696
3449.46 3820
3450.01 3938
3450.57 3752
3451.12 3719
3451.67 3786
3452.23 3921
3452.78 3711
3453.34 3574
3453.89 3695
3454.44 3821
3455.00 3803
3455.55 3575
3456.11 3667
3456.66 3764
3457.22 3584
3457.77 3496
3458.33 3425
3458.88 3740
3459.43 3944
3459.99 3643
3460.54 3572
3461.10 3600
3461.65 3799
3462.21 3709
3462.76 3732
3463.32 3738
3463.87 3627
3464.43 3576
3464.98 3766
3465.54 3751
3466.09 3866
3466.65 3843
3467.21 3908
3467.76 4019
3468.32 4228
3468.87 4141
3469.43 4153
3469.98 4163
3470.54 4042
3471.09 4299
3471.65 4319
3472.20 4351
3472.76 4387
3473.32 4349
3473.87 4534
3474.43 4339
3474.98 4198
3475.54 4182
3476.10 4040
3476.65 3947
3477.21 4079
3477.76 4003
3478.32 3994
3478.88 4039
3479.43 4083
3479.99 4129
3480.55 4182
3481.10 4140
3481.66 4501
3482.22 4596
3482.77 4454
3483.33 4541
3483.89 4859
3484.44 4699
3485.00 4702
3485.56 4451
3486.11 4721
3486.67 4709
3487.23 4879
3487.78 4798
3488.34 4917
3488.90 4948
3489.45 5144
3490.01 5213
3490.57 5388
3491.13 5991
3491.68 6292
3492.24 6728
3492.80 6831
3493.35 7420
3493.91 7833
3494.47 8374
3495.03 8577
3495.58 9227
3496.14 9507
3496.70 9111
3497.26 9045
3497.82 8768
3498.37 8114
3498.93 8067
3499.49 8021
3500.05 8273
3500.61 8530
3501.16 8995
3501.72 9466
3502.28 9731
3502.84 10644
3503.40 11381
3503.95 11976
3504.51 13063
3505.07 14124
3505.63 15101
3506.19 16607
3506.75 18630
3507.30 19688
3507.86 20810
3508.42 21697
3508.98 22217
3509.54 22083
3510.10 21761
3510.66 20827
3511.22 18976
3511.77 16960
3512.33 14880
3512.89 13031
3513.45 11406
3514.01 9897
3514.57 8680
3515.13 7430
3515.69 6896
3516.25 6576
3516.81 5866
3517.37 5736
3517.92 5580
3518.48 5532
3519.04 5423
3519.60 5283
3520.16 5029
3520.72 5167
3521.28 5310
3521.84 5596
3522.40 5515
3522.96 5494
3523.52 5604
3524.08 5886
3524.64 5869
3525.20 5784
3525.76 5798
3526.32 5907
3526.88 5866
3527.44 5828
3528.00 5728
3528.56 5465
3529.12 5227
3529.68 5370
3530.24 5082
3530.80 5143
3531.36 4866
3531.92 4764
3532.48 4937
3533.04 4794
3533.60 4905
3534.17 4868
3534.73 5030
3535.29 5117
3535.85 5449
3536.41 5624
3536.97 5648
3537.53 5725
3538.09 5714
3538.65 5672
3539.21 5691
3539.77 5846
3540.34 5877
3540.90 5868
3541.46 5790
3542.02 5726
3542.58 5593
3543.14 5786
3543.70 5783
3544.26 5626
3544.83 5638
3545.39 5892
3545.95 6135
3546.51 5951
3547.07 5985
3547.63 5864
3548.20 6217
3548.76 5998
3549.32 5849
3549.88 5776
3550.44 5308
3551.01 5112
3551.57 4988
3552.13 4690
3552.69 4664
3553.25 4540
3553.82 4570
3554.38 4613
3554.94 4409
3555.50 4518
3556.07 4537
3556.63 4550
3557.19 4569
3557.75 4576
3558.32 4679
3558.88 4662
3559.44 4775
3560.00 4819
3560.57 4549
3561.13 4441
3561.69 4368
3562.26 4363
3562.82 4472
3563.38 4371
3563.94 4442
3564.51 4404
3565.07 4344
3565.63 4246
3566.20 4054
3566.76 4235
3567.32 4246
3567.89 4200
3568.45 4273
3569.01 4125
3569.58 3894
3570.14 3965
3570.70 4251
3571.27 4198
3571.83 3879
3572.39 3847
3572.96 4160
3573.52 4258
3574.09 4236
3574.65 4214
3575.21 4263
3575.78 4421
3576.34 4481
3576.91 4527
3577.47 4524
3578.03 4557
3578.60 4576
3579.16 4868
3579.73 5102
3580.29 4954
3580.86 5028
3581.42 5220
3581.98 5182
3582.55 5110
3583.11 4984
3583.68 4867
3584.24 4948
3584.81 4923
3585.37 4802
3585.94 4575
3586.50 4439
3587.07 4481
3587.63 4362
3588.20 4243
3588.76 4357
3589.33 4398
3589.89 4108
3590.46 4188
3591.02 4175
3591.59 4028
3592.15 4026
3592.72 3868
3593.28 4026
3593.85 4175
3594.41 4090
3594.98 3897
3595.54 3764
3596.11 4067
3596.68 4010
3597.24 3951
3597.81 3946
3598.37 3779
3598.94 3822
3599.50 3919
3600.07 3927
3600.64 3872
3601.20 3770
3601.77 3986
3602.33 3864
3602.90 3887
3603.47 3926
3604.03 3986
3604.60 4014
3605.16 4019
3605.73 3977
3606.30 3981
3606.86 4014
3607.43 4083
3608.00 4098
3608.56 4073
3609.13 4020
3609.70 3970
3610.26 3731
3610.83 3780
3611.40 3942
3611.96 3724
3612.53 3726
3613.10 3562
3613.66 3511
3614.23 3657
3614.80 3586
3615.36 3740
3615.93 3980
3616.50 4132
3617.07 4697
3617.63 5268
3618.20 5936
3618.77 6809
3619.34 7643
3619.90 8372
3620.47 9398
3621.04 10177
3621.61 10954
3622.17 11459
3622.74 11147
3623.31 11320
3623.88 10947
3624.44 9827
3625.01 8863
3625.58 7733
3626.15 6819
3626.72 6053
3627.28 5279
3627.85 4810
3628.42 4289
3628.99 4254
3629.56 4092
3630.12 3949
3630.69 3657
3631.26 3701
3631.83 3747
3632.40 3641
3632.97 3741
3633.53 3811
3634.10 3780
3634.67 3824
3635.24 3796
3635.81 3621
3636.38 3682
3636.95 3794
3637.52 3563
3638.08 3585
3638.65 3505
3639.22 3507
3639.79 3382
3640.36 3503
3640.93 3722
3641.50 3829
3642.07 3935
3642.64 4181
3643.21 4220
3643.78 4355
3644.34 4468
3644.91 4936
3645.48 4851
3646.05 5067
3646.62 5255
3647.19 5148
3647.76 4893
3648.33 5100
3648.90 4726
3649.47 4700
3650.04 4754
3650.61 4701
3651.18 4704
3651.75 4768
3652.32 4520
3652.89 4648
3653.46 4611
3654.03 4525
3654.60 4872
3655.17 4842
3655.74 4488
3656.31 4835
3656.88 5117
3657.45 4846
3658.02 4999
3658.59 5221
3659.16 5053
3659.73 5007
3660.30 5308
3660.87 5448
3661.45 5345
3662.02 5227
3662.59 5225
3663.16 5311
3663.73 5408
3664.30 5020
3664.87 4713
3665.44 4553
3666.01 4496
3666.58 4408
3667.15 4199
3667.73 4383
3668.30 4304
3668.87 4216
3669.44 4665
3670.01 4464
3670.58 4517
3671.15 4450
3671.73 4579
3672.30 4383
3672.87 4144
3673.44 4163
3674.01 4155
3674.58 4044
3675.16 4432
3675.73 4159
3676.30 4342
3676.87 4501
3677.44 4422
3678.01 4574
3678.59 4614
3679.16 4849
3679.73 4647
3680.30 4404
3680.88 4256
3681.45 4418
3682.02 4319
3682.59 4174
3683.16 4180
3683.74 3948
3684.31 3945
3684.88 3993
3685.45 4071
3686.03 4029
3686.60 4023
3687.17 4020
3687.74 4133
3688.32 4015
3688.89 3946
3689.46 4053
3690.04 4437
3690.61 4532
3691.18 4556
3691.76 4655
3692.33 4940
3692.90 5169
3693.47 5187
3694.05 5205
3694.62 5060
3695.19 5097
3695.77 4867
3696.34 4924
3696.91 4684
3697.49 4431
3698.06 4281
3698.64 4323
3699.21 4202
3699.78 4064
3700.36 4265
3700.93 4139
3701.50 4096
3702.08 4070
3702.65 4005
3703.23 4106
3703.80 4013
3704.37 3749
3704.95 3844
3705.52 3954
3706.10 3924
3706.67 3902
3707.24 4027
3707.82 4049
3708.39 3942
3708.97 4147
3709.54 4176
3710.12 4041
3710.69 4074
3711.27 3758
3711.84 4082
3712.41 4079
3712.99 4075
3713.56 3868
3714.14 3835
3714.71 3676
3715.29 3752
3715.86 3881
3716.44 3871
3717.01 3784
3717.59 3683
3718.16 3959
3718.74 3958
3719.31 3802
3719.89 3942
3720.46 3865
3721.04 3931
3721.61 3968
3722.19 3969
3722.77 3954
3723.34 4046
3723.92 4115
3724.49 3956
3725.07 3805
3725.64 3849
3726.22 3678
3726.79 3766
3727.37 3438
3727.95 3409
3728.52 3562
3729.10 3619
3729.67 3719
3730.25 3592
3730.83 3695
3731.40 4159
3731.98 4045
3732.56 4161
3733.13 4379
3733.71 4631
3734.28 4735
3734.86 5204
3735.44 5333
3736.01 5641
3736.59 5725
3737.17 5962
3737.74 5720
3738.32 5653
3738.90 5514
3739.47 5224
3740.05 4892
3740.63 4757
3741.20 4661
3741.78 4566
3742.36 4344
3742.93 4117
3743.51 4135
3744.09 3893
3744.67 3765
3745.24 3735
3745.82 4061
3746.40 3858
3746.97 3677
3747.55 3953
3748.13 4029
3748.71 3819
3749.28 3782
3749.86 3990
3750.44 3929
3751.02 4031
3751.59 3974
3752.17 3834
3752.75 3870
3753.33 3841
3753.91 3890
3754.48 3883
3755.06 3868
3755.64 3733
3756.22 3575
3756.80 3620
3757.37 3757
3757.95 3891
3758.53 3812
3759.11 4053
3759.69 4141
3760.27 4231
3760.84 4620
3761.42 4892
3762.00 5193
3762.58 4871
3763.16 5267
3763.74 5436
3764.31 5371
3764.89 5153
3765.47 4836
3766.05 4739
3766.63 4768
3767.21 4446
3767.79 4131
3768.37 4139
3768.95 4051
3769.52 3988
3770.10 3817
3770.68 3947
3771.26 3945
3771.84 3802
3772.42 3822
3773.00 3984
3773.58 4079
3774.16 4007
3774.74 4295
3775.32 4186
3775.90 4141
3776.48 4064
3777.06 4155
3777.64 4217
3778.22 4181
3778.80 4103
3779.38 3954
3779.96 4056
3780.54 3940
3781.12 3947
3781.70 3566
3782.28 3898
3782.86 3620
3783.44 3448
3784.02 3310
3784.60 3289
3785.18 3500
3785.76 3622
3786.34 3632
3786.92 3692
3787.50 3567
3788.08 3769
3788.66 3711
3789.24 3548
3789.82 3621
3790.40 3653
3790.98 3829
3791.56 3709
3792.14 3657
3792.72 3889
3793.30 3860
3793.89 3864
3794.47 3732
3795.05 3816
3795.63 3746
3796.21 3558
3796.79 3449
3797.37 3808
3797.95 3949
3798.53 3932
3799.12 3870
3799.70 3862
3800.28 3893
3800.86 3975
3801.44 3830
3802.02 3762
3802.60 4089
3803.19 4203
3803.77 4202
3804.35 4247
3804.93 4554
3805.51 4367
3806.10 4459
3806.68 4591
3807.26 4535
3807.84 4263
3808.42 4344
3809.01 4261
3809.59 4310
3810.17 4497
3810.75 4623
3811.33 4413
3811.92 4567
3812.50 4689
3813.08 4791
3813.66 4743
3814.25 4613
3814.83 4438
3815.41 4596
3815.99 4609
3816.58 4933
3817.16 4901
3817.74 4774
3818.32 4752
3818.91 4930
3819.49 4919
3820.07 4529
3820.66 4697
3821.24 4564
3821.82 4527
3822.41 4087
3822.99 4122
3823.57 3917
3824.16 3888
3824.74 3953
3825.32 3961
3825.91 3937
3826.49 3818
3827.07 3732
3827.66 3593
3828.24 3551
3828.82 3357
3829.41 3409
3829.99 3529
3830.57 3437
3831.16 3621
3831.74 3493
3832.33 3559
3832.91 3747
3833.49 3705
3834.08 3689
3834.66 3856
3835.25 4048
3835.83 3991
3836.41 4113
3837.00 4008
3837.58 3893
3838.17 3910
3838.75 4092
3839.34 4043
3839.92 4009
3840.50 3848
3841.09 3826
3841.67 3594
3842.26 3590
3842.84 3750
3843.43 3656
3844.01 3704
3844.60 3731
3845.18 3621
3845.77 3607
3846.35 3650
3846.94 3505
3847.52 3626
3848.11 3595
3848.69 3442
3849.28 3490
3849.86 3750
3850.45 3725
3851.03 3794
3851.62 3845
3852.20 3562
3852.79 3553
3853.37 3534
3853.96 3668
3854.55 3787
3855.13 3559
3855.72 3685
3856.30 3874
3856.89 4065
3857.47 3833
3858.06 3987
3858.65 4032
3859.23 4223
3859.82 4478
3860.40 4594
3860.99 5210
3861.58 5632
3862.16 6383
3862.75 7196
3863.33 8056
3863.92 8911
3864.51 9833
3865.09 10456
3865.68 10924
3866.27 11066
3866.85 10809
3867.44 10310
3868.03 9769
3868.61 9354
3869.20 8726
3869.79 7811
3870.37 7363
3870.96 6678
3871.55 6416
3872.13 6143
3872.72 5412
3873.31 5268
3873.89 5151
3874.48 5038
3875.07 4934
3875.66 5090
3876.24 5007
3876.83 4904
3877.42 5140
3878.00 5092
3878.59 5004
3879.18 5077
3879.77 5031
3880.35 4842
3880.94 4455
3881.53 4147
3882.12 4065
3882.70 4165
3883.29 4310
3883.88 4298
3884.47 4172
3885.06 4157
3885.64 4182
3886.23 3936
3886.82 3945
3887.41 3933
3888.00 3732
3888.58 3657
3889.17 3707
3889.76 4115
3890.35 4077
3890.94 4297
3891.53 4384
3892.11 4252
3892.70 4263
3893.29 4378
3893.88 4616
3894.47 4825
3895.06 4890
3895.65 4922
3896.23 4728
3896.82 4959
3897.41 4935
3898.00 5062
3898.59 5261
3899.18 5296
3899.77 5284
3900.36 5164
3900.95 5269
3901.53 5329
3902.12 5164
3902.71 5203
3903.30 5327
3903.89 5066
3904.48 5002
3905.07 4769
3905.66 4663
3906.25 4478
3906.84 4475
3907.43 4360
3908.02 4174
3908.61 4002
3909.20 4010
3909.79 3737
3910.38 3721
3910.97 3747
3911.56 3712
3912.15 3611
3912.74 3616
3913.33 3685
3913.92 3606
3914.51 3569
3915.10 3602
3915.69 3522
3916.28 3391
3916.87 3426
3917.46 3527
3918.05 3658
3918.64 3449
3919.23 3424
3919.82 3186
3920.41 3329
3921.00 3399
3921.59 3310
3922.18 3494
3922.77 3444
3923.36 3456
3923.95 3386
3924.55 3357
3925.14 3366
3925.73 3375
3926.32 3327
3926.91 3425
3927.50 3402
3928.09 3412
3928.68 3392
3929.27 3373
3929.87 3383
3930.46 3540
3931.05 3581
3931.64 3465
3932.23 3499
3932.82 3553
3933.41 3458
3934.01 3313
3934.60 3449
3935.19 3211
3935.78 3228
3936.37 3363
3936.96 3463
3937.56 3421
3938.15 3399
3938.74 3516
3939.33 3254
3939.92 3111
3940.52 3424
3941.11 3417
3941.70 3456
3942.29 3506
3942.88 3684
3943.48 3755
3944.07 3628
3944.66 3534
3945.25 3563
3945.85 3600
3946.44 3654
3947.03 3485
3947.62 3366
3948.22 3448
3948.81 3415
3949.40 3386
3949.99 3485
3950.59 3446
3951.18 3405
3951.77 3295
3952.37 3229
3952.96 3224
3953.55 3210
3954.15 3217
3954.74 3358
3955.33 3300
3955.93 3318
3956.52 3350
3957.11 3379
3957.71 3407
3958.30 3356
3958.89 3508
3959.49 3399
3960.08 3304
3960.67 3304
3961.27 3263
3961.86 3381
3962.45 3120
3963.05 3069
3963.64 3179
3964.23 3314
3964.83 3435
3965.42 3416
3966.02 3327
3966.61 3341
3967.20 3430
3967.80 3749
3968.39 3956
3968.99 4138
3969.58 4265
3970.18 4321
3970.77 4478
3971.36 4568
3971.96 4527
3972.55 4307
3973.15 4212
3973.74 4007
3974.34 3688
3974.93 3749
3975.53 3619
3976.12 3583
3976.72 3406
3977.31 3232
3977.91 3187
3978.50 3290
3979.10 3276
3979.69 3193
3980.29 3110
3980.88 3343
3981.48 3430
3982.07 3236
3982.67 3256
3983.26 3360
3983.86 3233
3984.45 3240
3985.05 3325
3985.64 3427
3986.24 3366
3986.83 3337
3987.43 3480
3988.03 3361
3988.62 3333
3989.22 3198
3989.81 3105
3990.41 3213
3991.00 3161
3991.60 3177
3992.20 3235
3992.79 3148
3993.39 3296
3993.98 3143
3994.58 3269
3995.18 3446
3995.77 3235
3996.37 3415
3996.97 3578
3997.56 3600
3998.16 3577
3998.75 3515
3999.35 3790
3999.95 3872
4000.54 3690
4001.14 3716
4001.74 3750
4002.33 3720
4002.93 3618
4003.53 3652
4004.12 3652
4004.72 3717
4005.32 3743
4005.92 3750
4006.51 3771
4007.11 3776
4007.71 3864
4008.30 3812
4008.90 3674
4009.50 3885
4010.10 4026
4010.69 3742
4011.29 3737
4011.89 3728
4012.49 3640
4013.08 3878
4013.68 3893
4014.28 3919
4014.88 3931
4015.47 4080
4016.07 3994
4016.67 4148
4017.27 4266
4017.86 4603
4018.46 4837
4019.06 4949
4019.66 5324
4020.26 5418
4020.85 5486
4021.45 5582
4022.05 5737
4022.65 5405
4023.25 5093
4023.85 4812
4024.44 4433
4025.04 4112
4025.64 3963
4026.24 3826
4026.84 3808
4027.44 3877
4028.03 3814
4028.63 3784
4029.23 3763
4029.83 3702
4030.43 3608
4031.03 3589
4031.63 3525
4032.23 3789
4032.83 3708
4033.42 3855
4034.02 3876
4034.62 3836
4035.22 4031
4035.82 3908
4036.42 3868
4037.02 3775
4037.62 3672
4038.22 3559
4038.82 3647
4039.42 3673
4040.02 3772
4040.62 3647
4041.22 3602
4041.82 3567
4042.41 3515
4043.01 3441
4043.61 3344
4044.21 3589
4044.81 3483
4045.41 3308
4046.01 3386
4046.61 3299
4047.21 3486
4047.81 3667
4048.41 3440
4049.01 3603
4049.61 3680
4050.21 3752
4050.82 3580
4051.42 3632
4052.02 3572
4052.62 3489
4053.22 3603
4053.82 3582
4054.42 3589
4055.02 3567
4055.62 3645
4056.22 3583
4056.82 3600
4057.42 3482
4058.02 3685
4058.62 3689
4059.22 3648
4059.83 3453
4060.43 3438
4061.03 3578
4061.63 3575
4062.23 3396
4062.83 3202
4063.43 3238
4064.03 3158
4064.63 3123
4065.24 3243
4065.84 3300
4066.44 3180
4067.04 3222
4067.64 3199
4068.24 3077
4068.85 3079
4069.45 3058
4070.05 2995
4070.65 3000
4071.25 3019
4071.85 3094
4072.46 3183
4073.06 3194
4073.66 3356
4074.26 3234
4074.86 3034
4075.47 3356
4076.07 3396
4076.67 3330
4077.27 3402
4077.88 3376
4078.48 3566
4079.08 3374
4079.68 3229
4080.29 3308
4080.89 3208
4081.49 3257
4082.09 3219
4082.70 3308
4083.30 3231
4083.90 3371
4084.50 3314
4085.11 3366
4085.71 3398
4086.31 3278
4086.92 3496
4087.52 3452
4088.12 3481
4088.72 3376
4089.33 3407
4089.93 3451
4090.53 3438
4091.14 3279
4091.74 3320
4092.34 3493
4092.95 3738
4093.55 3714
4094.16 3953
4094.76 3953
4095.36 4479
4095.97 4991
4096.57 5448
4097.17 5911
4097.78 6213
4098.38 6704
4098.98 6585
4099.59 6707
4100.19 6608
4100.80 6564
4101.40 6101
4102.00 5608
4102.61 5102
4103.21 4810
4103.82 4273
4104.42 3950
4105.03 3753
4105.63 3666
4106.23 3454
4106.84 3324
4107.44 3149
4108.05 3135
4108.65 3302
4109.26 3311
4109.86 3256
4110.47 3155
4111.07 3273
4111.68 3475
4112.28 3443
4112.89 3307
4113.49 3453
4114.10 3513
4114.70 3465
4115.31 3429
4115.91 3527
4116.52 3407
4117.12 3422
4117.73 3280
4118.33 3261
4118.94 3204
4119.54 3240
4120.15 3341
4120.75 3262
4121.36 3269
4121.97 3348
4122.57 3311
4123.18 3183
4123.78 3129
4124.39 3183
4124.99 3255
4125.60 3463
4126.21 3321
4126.81 3429
4127.42 3629
4128.02 3535
4128.63 3602
4129.24 3382
4129.84 3513
4130.45 3348
4131.05 3493
4131.66 3374
4132.27 3355
4132.87 3499
4133.48 3401
4134.09 3465
4134.69 3467
4135.30 3400
4135.91 3535
4136.51 3924
4137.12 3935
4137.73 3788
4138.33 3798
4138.94 3876
4139.55 3715
4140.15 3621
4140.76 3690
4141.37 3617
4141.97 3623
4142.58 3530
4143.19 3547
4143.80 3751
4144.40 3870
4145.01 3914
4145.62 3902
4146.22 3891
4146.83 3971
4147.44 4093
4148.05 4159
4148.65 4082
4149.26 3793
4149.87 3665
4150.48 3469
4151.09 3485
4151.69 3508
4152.30 3302
4152.91 3263
4153.52 3376
4154.12 3333
4154.73 3243
4155.34 3200
4155.95 2993
4156.56 2998
4157.16 3305
4157.77 2977
4158.38 2965
4158.99 3026
4159.60 2949
4160.21 2990
4160.81 3032
4161.42 3090
4162.03 3008
4162.64 2937
4163.25 2816
4163.86 2911
4164.47 2850
4165.08 2946
4165.68 2970
4166.29 3142
4166.90 2996
4167.51 3110
4168.12 3244
4168.73 3171
4169.34 3064
4169.95 3285
4170.56 3406
4171.16 3468
4171.77 3408
4172.38 3499
4172.99 3327
4173.60 3348
4174.21 3476
4174.82 3500
4175.43 3431
4176.04 3364
4176.65 3271
4177.26 3257
4177.87 3350
4178.48 3353
4179.09 3503
4179.70 3331
4180.31 3161
4180.92 3267
4181.53 3266
4182.14 3288
4182.75 3300
4183.36 3242
4183.97 3107
4184.58 3273
4185.19 3250
4185.80 3420
4186.41 3309
4187.02 3163
4187.63 3242
4188.24 3206
4188.85 3070
4189.46 3087
4190.07 3012
4190.68 2929
4191.29 3081
4191.90 3229
4192.51 3201
4193.13 3279
4193.74 3287
4194.35 3132
4194.96 3368
4195.57 3277
4196.18 3321
4196.79 3678
4197.40 3748
4198.01 3815
4198.62 3962
4199.24 4056
4199.85 3965
4200.46 4049
4201.07 4146
4201.68 4101
4202.29 3932
4202.90 3757
4203.52 3599
4204.13 3609
4204.74 3640
4205.35 3547
4205.96 3577
4206.57 3645
4207.19 3448
4207.80 3379
4208.41 3426
4209.02 3258
4209.63 3354
4210.25 3507
4210.86 3548
4211.47 3280
4212.08 3297
4212.69 3578
4213.31 3477
4213.92 3576
4214.53 3751
4215.14 3600
4215.76 3533
4216.37 3594
4216.98 3840
4217.59 3780
4218.21 3826
4218.82 3799
4219.43 3872
4220.04 4027
4220.66 4212
4221.27 4461
4221.88 4601
4222.50 5154
4223.11 5454
4223.72 5757
4224.33 6002
4224.95 6321
4225.56 6619
4226.17 6971
4226.79 7316
4227.40 7572
4228.01 7571
4228.63 7662
4229.24 7668
4229.85 7732
4230.47 7695
4231.08 7642
4231.69 7655
4232.31 7418
4232.92 7237
4233.54 6979
4234.15 7093
4234.76 6667
4235.38 6645
4235.99 6423
4236.61 6509
4237.22 6373
4237.83 6605
4238.45 6441
4239.06 6318
4239.68 6070
4240.29 6172
4240.90 6040
4241.52 5737
4242.13 5427
4242.75 5200
4243.36 4802
4243.98 4482
4244.59 4366
4245.21 4343
4245.82 4191
4246.43 4005
4247.05 3847
4247.66 3854
4248.28 3971
4248.89 4052
4249.51 4034
4250.12 4207
4250.74 3965
4251.35 4056
4251.97 4048
4252.58 4147
4253.20 4074
4253.81 4042
4254.43 3814
4255.04 3791
4255.66 3749
4256.28 3816
4256.89 3880
4257.51 3779
4258.12 3797
4258.74 3714
4259.35 3948
4259.97 3884
4260.58 3845
4261.20 4023
4261.82 3966
4262.43 3882
4263.05 3897
4263.66 4065
4264.28 3922
4264.90 3889
4265.51 3916
4266.13 3935
4266.74 3955
4267.36 4010
4267.98 3866
4268.59 3801
4269.21 3886
4269.82 3753
4270.44 4074
4271.06 3986
4271.67 4054
4272.29 4090
4272.91 4073
4273.52 3907
4274.14 3886
4274.76 3797
4275.37 3791
4275.99 3735
4276.61 3492
4277.22 3619
4277.84 3620
4278.46 3769
4279.08 3763
4279.69 3447
4280.31 3603
4280.93 3692
4281.54 3792
4282.16 3540
4282.78 3606
4283.40 3341
4284.01 3231
4284.63 3219
4285.25 3389
4285.87 3194
4286.48 3117
4287.10 3334
4287.72 3344
4288.34 3538
4288.95 3448
4289.57 3522
4290.19 3655
4290.81 3591
4291.43 3765
4292.04 3640
4292.66 3714
4293.28 3737
4293.90 3751
4294.52 3786
4295.13 3514
4295.75 3640
4296.37 3696
4296.99 3510
4297.61 3572
4298.23 3435
4298.84 3652
4299.46 3667
4300.08 3418
4300.70 3354
4301.32 3598
4301.94 3602
4302.56 3544
4303.17 3471
4303.79 3469
4304.41 3539
4305.03 3463
4305.65 3473
4306.27 3338
4306.89 3244
4307.51 3298
4308.13 3560
4308.75 3657
4309.36 3754
4309.98 3643
4310.60 3804
4311.22 3763
4311.84 3948
4312.46 4208
4313.08 4399
4313.70 4334
4314.32 4241
4314.94 4437
4315.56 4370
4316.18 4240
4316.80 4228
4317.42 4256
4318.04 3883
4318.66 3737
4319.28 3806
4319.90 3746
4320.52 3608
4321.14 3306
4321.76 3397
4322.38 3300
4323.00 3297
4323.62 3148
4324.24 3210
4324.86 3431
4325.48 3220
4326.10 3213
4326.72 3349
4327.34 3413
4327.96 3345
4328.58 3303
4329.20 3519
4329.82 3719
4330.44 3561
4331.07 3516
4331.69 3491
4332.31 3459
4332.93 3413
4333.55 3488
4334.17 3434
4334.79 3364
4335.41 3082
4336.03 3230
4336.65 3302
4337.28 3269
4337.90 3097
4338.52 3129
4339.14 3349
4339.76 3347
4340.38 3284
4341.00 3417
4341.63 3369
4342.25 3333
4342.87 3452
4343.49 3459
4344.11 3397
4344.73 3423
4345.36 3637
4345.98 3788
4346.60 3822
4347.22 3907
4347.84 4044
4348.47 4277
4349.09 4454
4349.71 4756
4350.33 4740
4350.95 4636
4351.58 4900
4352.20 4531
4352.82 4899
4353.44 4445
4354.07 4357
4354.69 4141
4355.31 3860
4355.93 3741
4356.56 3425
4357.18 3433
4357.80 3449
4358.42 3468
4359.05 3597
4359.67 3570
4360.29 3432
4360.92 3321
4361.54 3275
4362.16 3273
4362.78 3278
4363.41 3337
4364.03 3628
4364.65 3525
4365.28 3389
4365.90 3434
4366.52 3479
4367.15 3400
4367.77 3466
4368.39 3565
4369.02 3512
4369.64 3412
4370.26 3455
4370.89 3538
4371.51 3505
4372.14 3507
4372.76 3445
4373.38 3600
4374.01 3383
4374.63 3394
4375.25 3622
4375.88 3460
4376.50 3584
4377.13 3714
4377.75 3669
4378.37 3610
4379.00 3619
4379.62 3629
4380.25 3738
4380.87 3607
4381.50 3762
4382.12 3812
4382.75 3995
4383.37 3985
4383.99 4026
4384.62 4096
4385.24 4184
4385.87 4066
4386.49 4234
4387.12 4411
4387.74 4412
4388.37 4710
4388.99 4831
4389.62 4884
4390.24 4818
4390.87 5027
4391.49 5266
4392.12 6007
4392.74 6521
4393.37 7310
4393.99 7776
4394.62 8216
4395.24 8979
4395.87 9304
4396.49 9091
4397.12 8464
4397.75 8308
4398.37 8006
4399.00 7410
4399.62 7071
4400.25 6754
4400.87 7336
4401.50 6971
4402.13 7376
4402.75 7447
4403.38 8055
4404.00 7940
4404.63 7796
4405.26 7777
4405.88 7365
4406.51 7133
4407.13 6732
4407.76 6288
4408.39 6254
4409.01 6134
4409.64 6343
4410.27 6651
4410.89 6515
4411.52 6233
4412.15 6547
4412.77 6507
4413.40 6174
4414.03 5739
4414.65 5619
4415.28 5864
4415.91 5621
4416.53 5560
4417.16 5581
4417.79 5527
4418.41 5689
4419.04 5657
4419.67 5726
4420.30 5609
4420.92 5561
4421.55 5301
4422.18 4961
4422.80 4737
4423.43 4870
4424.06 4815
4424.69 4743
4425.31 4761
4425.94 4657
4426.57 4479
4427.20 4658
4427.82 4665
4428.45 4487
4429.08 4341
4429.71 4298
4430.34 4353
4430.96 4304
4431.59 3994
4432.22 3980
4432.85 4200
4433.48 4103
4434.10 4171
4434.73 4031
4435.36 3964
4435.99 3971
4436.62 4288
4437.25 3966
4437.87 3785
4438.50 3891
4439.13 4069
4439.76 3882
4440.39 3770
4441.02 3705
4441.64 3742
4442.27 3773
4442.90 3764
4443.53 3825
4444.16 3709
4444.79 3751
4445.42 3709
4446.05 3552
4446.68 3526
4447.30 3516
4447.93 3642
4448.56 3586
4449.19 3515
4449.82 3432
4450.45 3532
4451.08 3556
4451.71 3469
4452.34 3550
4452.97 3441
4453.60 3392
4454.23 3447
4454.86 3386
4455.49 3234
4456.12 3118
4456.75 3500
4457.38 3406
4458.01 3245
4458.64 3351
4459.27 3403
4459.90 3515
4460.53 3378
4461.16 3385
4461.79 3203
4462.42 3233
4463.05 3173
4463.68 3353
4464.31 3347
4464.94 3300
4465.57 3138
4466.20 3025
4466.83 3292
4467.46 3245
4468.09 3199
4468.72 3029
4469.35 3062
4469.98 3023
4470.61 2904
4471.24 2946
4471.87 3002
4472.50 3027
4473.13 2970
4473.77 2893
4474.40 2947
4475.03 3020
4475.66 2990
4476.29 3026
4476.92 3212
4477.55 3092
4478.18 3110
4478.82 3112
4479.45 3066
4480.08 2942
4480.71 3081
4481.34 3007
4481.97 2988
4482.60 2965
4483.24 3009
4483.87 3127
4484.50 3364
4485.13 3292
4485.76 3111
4486.39 3277
4487.03 3251
4487.66 3137
4488.29 3263
4488.92 3384
4489.55 3326
4490.19 3017
4490.82 3008
4491.45 3077
4492.08 3040
4492.71 3177
4493.35 3042
4493.98 3110
4494.61 3032
4495.24 3186
4495.88 3161
4496.51 3313
4497.14 3253
4497.77 3205
4498.41 3059
4499.04 3005
4499.67 3146
4500.31 3028
4500.94 3046
4501.57 3154
4502.20 3108
4502.84 3123
4503.47 3382
4504.10 3512
4504.74 3507
4505.37 3621
4506.00 3638
4506.64 3596
4507.27 3700
4507.90 3699
4508.54 3630
4509.17 3658
4509.80 3803
4510.44 3551
4511.07 3333
4511.70 3269
4512.34 3298
4512.97 3227
4513.60 3208
4514.24 3190
4514.87 3312
4515.51 3200
4516.14 3227
4516.77 3159
4517.41 3126
4518.04 3055
4518.68 3189
4519.31 3264
4519.94 3347
4520.58 3376
4521.21 3412
4521.85 3285
4522.48 3041
4523.12 3116
4523.75 3140
4524.39 3153
4525.02 3033
4525.65 3017
4526.29 3136
4526.92 3324
4527.56 3386
4528.19 3368
4528.83 3400
4529.46 3402
4530.10 3840
4530.73 4405
4531.37 4709
4532.00 5487
4532.64 6118
4533.27 7063
4533.91 8147
4534.54 9228
4535.18 9874
4535.81 10647
4536.45 11345
4537.09 11140
4537.72 10419
4538.36 9649
4538.99 8353
4539.63 7302
4540.26 6393
4540.90 5552
4541.53 4921
4542.17 4504
4542.81 4025
4543.44 3709
4544.08 3510
4544.71 3367
4545.35 3373
4545.99 3459
4546.62 3323
4547.26 3140
4547.89 2972
4548.53 2961
4549.17 2983
4549.80 3108
4550.44 3164
4551.08 3018
4551.71 2896
4552.35 2935
4552.98 2885
4553.62 2836
4554.26 2828
4554.89 2999
4555.53 2995
4556.17 3069
4556.80 3285
4557.44 3144
4558.08 3055
4558.72 3201
4559.35 3313
4559.99 3487
4560.63 3301
4561.26 3332
4561.90 3242
4562.54 3154
4563.17 3174
4563.81 3274
4564.45 3331
4565.09 3225
4565.72 3260
4566.36 3267
4567.00 3127
4567.64 3189
4568.27 3360
4568.91 3323
4569.55 3487
4570.19 3656
4570.82 3749
4571.46 3710
4572.10 3983
4572.74 4012
4573.38 3993
4574.01 4054
4574.65 3883
4575.29 3873
4575.93 3785
4576.57 3652
4577.20 3539
4577.84 3424
4578.48 3299
4579.12 3333
4579.76 3093
4580.40 3048
4581.04 2944
4581.67 3087
4582.31 2923
4582.95 2793
4583.59 2898
4584.23 2908
4584.87 2946
4585.51 2890
4586.14 2820
4586.78 2911
4587.42 2820
4588.06 2862
4588.70 3000
4589.34 2889
4589.98 2908
4590.62 2891
4591.26 2935
4591.90 2806
4592.54 2730
4593.17 2658
4593.81 2651
4594.45 2800
4595.09 2896
4595.73 2821
4596.37 2919
4597.01 2955
4597.65 2940
4598.29 2830
4598.93 2610
4599.57 2708
4600.21 2815
4600.85 2896
4601.49 2863
4602.13 2739
4602.77 2617
4603.41 2663
4604.05 2714
4604.69 2764
4605.33 2789
4605.97 2774
4606.61 2865
4607.25 2887
4607.89 2840
4608.53 2828
4609.17 2905
4609.81 2869
4610.45 3144
4611.09 3177
4611.73 3178
4612.38 3200
4613.02 3174
4613.66 3140
4614.30 3107
4614.94 3065
4615.58 2971
4616.22 2872
4616.86 2959
4617.50 2947
4618.14 2613
4618.78 2761
4619.43 2794
4620.07 2805
4620.71 2825
4621.35 2797
4621.99 2795
4622.63 2795
4623.27 2762
4623.91 2758
4624.56 2750
4625.20 2734
4625.84 2688
4626.48 2748
4627.12 2620
4627.76 2610
4628.41 2663
4629.05 2551
4629.69 2627
4630.33 2710
4630.97 2670
4631.62 2814
4632.26 2623
4632.90 2666
4633.54 2788
4634.18 2735
4634.83 2709
4635.47 2831
4636.11 2830
4636.75 2852
4637.40 2904
4638.04 2952
4638.68 2901
4639.32 2950
4639.97 3015
4640.61 3217
4641.25 3257
4641.89 3208
4642.54 3270
4643.18 3194
4643.82 3193
4644.46 3213
4645.11 3229
4645.75 3126
4646.39 3088
4647.04 3106
4647.68 2955
4648.32 2925
4648.97 3045
4649.61 2770
4650.25 2858
4650.90 2796
4651.54 2847
4652.18 2830
4652.83 2947
4653.47 2808
4654.11 2826
4654.76 3006
4655.40 2888
4656.04 2794
4656.69 3015
4657.33 3158
4657.98 3132
4658.62 3146
4659.26 2966
4659.91 2934
4660.55 2906
4661.20 2703
4661.84 2737
4662.48 2571
4663.13 2532
4663.77 2600
4664.42 2765
4665.06 2585
4665.71 2518
4666.35 2719
4666.99 2764
4667.64 2798
4668.28 2616
4668.93 2490
4669.57 2619
4670.22 2570
4670.86 2430
4671.51 2426
4672.15 2608
4672.80 2556
4673.44 2688
4674.09 2622
4674.73 2614
4675.38 2490
4676.02 2502
4676.67 2485
4677.31 2577
4677.96 2443
4678.60 2727
4679.25 2691
4679.89 2508
4680.54 2673
4681.18 2793
4681.83 2657
4682.47 2688
4683.12 2676
4683.77 2558
4684.41 2652
4685.06 2716
4685.70 2695
4686.35 2645
4686.99 2698
4687.64 2693
4688.29 2683
4688.93 2719
4689.58 2786
4690.22 2557
4690.87 2600
4691.52 2515
4692.16 2614
4692.81 2601
4693.45 2725
4694.10 2591
4694.75 2623
4695.39 2634
4696.04 2590
4696.69 2494
4697.33 2428
4697.98 2494
4698.63 2564
4699.27 2680
4699.92 2619
4700.57 2590
4701.21 2619
4701.86 2884
4702.51 2752
4703.15 2598
4703.80 2688
4704.45 2614
4705.10 2625
4705.74 2571
4706.39 2593
4707.04 2630
4707.68 2724
4708.33 2630
4708.98 2523
4709.63 2578
4710.27 2718
4710.92 2803
4711.57 2652
4712.22 2756
4712.86 2887
4713.51 2755
4714.16 2712
4714.81 2677
4715.45 2729
4716.10 2764
4716.75 2660
4717.40 2674
4718.05 2786
4718.69 2799
4719.34 2748
4719.99 2741
4720.64 2757
4721.29 2687
4721.94 2849
4722.58 2702
4723.23 2678
4723.88 2862
4724.53 2799
4725.18 2896
4725.83 2878
4726.47 2812
4727.12 2877
4727.77 3003
4728.42 3127
4729.07 3046
4729.72 3226
4730.37 3477
4731.02 3444
4731.66 3209
4732.31 3321
4732.96 3095
4733.61 3154
4734.26 3080
4734.91 3012
4735.56 2945
4736.21 2707
4736.86 2931
4737.51 2584
4738.16 2579
4738.81 2604
4739.45 2657
4740.10 2740
4740.75 2715
4741.40 2868
4742.05 2652
4742.70 2780
4743.35 2837
4744.00 2793
4744.65 2790
4745.30 2959
4745.95 3084
4746.60 3144
4747.25 3019
4747.90 2821
4748.55 2802
4749.20 2695
4749.85 2859
4750.50 2905
4751.15 2811
4751.80 2734
4752.45 2767
4753.10 2817
4753.75 2836
4754.40 2805
4755.05 2770
4755.71 2780
4756.36 2959
4757.01 3130
4757.66 2970
4758.31 3048
4758.96 2989
4759.61 2877
4760.26 2874
4760.91 2838
4761.56 2939
4762.21 2837
4762.86 2661
4763.52 2611
4764.17 2730
4764.82 2652
4765.47 2522
4766.12 2550
4766.77 2535
4767.42 2465
4768.07 2442
4768.73 2418
4769.38 2379
4770.03 2472
4770.68 2523
4771.33 2453
4771.98 2688
4772.64 2570
4773.29 2484
4773.94 2659
4774.59 2424
4775.24 2263
4775.89 2402
4776.55 2392
4777.20 2281
4777.85 2350
4778.50 2397
4779.15 2310
4779.81 2143
4780.46 2137
4781.11 2257
4781.76 2293
4782.42 2298
4783.07 2386
4783.72 2433
4784.37 2287
4785.03 2379
4785.68 2384
4786.33 2385
4786.98 2466
4787.64 2497
4788.29 2436
4788.94 2406
4789.60 2469
4790.25 2291
4790.90 2217
4791.55 2299
4792.21 2374
4792.86 2344
4793.51 2465
4794.17 2492
4794.82 2415
4795.47 2290
4796.13 2272
4796.78 2463
4797.43 2474
4798.09 2162
4798.74 2352
4799.39 2506
4800.05 2256
4800.70 2289
4801.36 2321
4802.01 2217
4802.66 2242
4803.32 2307
4803.97 2467
4804.62 2456
4805.28 2555
4805.93 2417
4806.59 2390
4807.24 2508
4807.89 2488
4808.55 2478
4809.20 2356
4809.86 2266
4810.51 2254
4811.17 2301
4811.82 2332
4812.47 2474
4813.13 2359
4813.78 2238
4814.44 2317
4815.09 2279
4815.75 2289
4816.40 2248
4817.06 2204
4817.71 2340
4818.37 2399
4819.02 2433
4819.68 2408
4820.33 2479
4820.99 2473
4821.64 2611
4822.30 2550
4822.95 2641
4823.61 2693
4824.26 2773
4824.92 2641
4825.57 2557
4826.23 2792
4826.88 2771
4827.54 2785
4828.19 2659
4828.85 2862
4829.51 2967
4830.16 2842
4830.82 2616
4831.47 2599
4832.13 2635
4832.78 2530
4833.44 2667
4834.10 2638
4834.75 2509
4835.41 2558
4836.06 2794
4836.72 2828
4837.38 2842
4838.03 3084
4838.69 3145
4839.34 3275
4840.00 3457
4840.66 3490
4841.31 3606
4841.97 3622
4842.63 3428
4843.28 3525
4843.94 3497
4844.60 3364
4845.25 3358
4845.91 3161
4846.57 3024
4847.22 3159
4847.88 2823
4848.54 2676
4849.19 2916
4849.85 2956
4850.51 3143
4851.17 3247
4851.82 3360
4852.48 3416
4853.14 3482
4853.79 3721
4854.45 3856
4855.11 3894
4855.77 3864
4856.42 4000
4857.08 3914
4857.74 3642
4858.40 3484
4859.05 3313
4859.71 3314
4860.37 3318
4861.03 3131
4861.68 3200
4862.34 3259
4863.00 3334
4863.66 3314
4864.32 3168
4864.97 3191
4865.63 3147
4866.29 3215
4866.95 3123
4867.61 3138
4868.26 3057
4868.92 3166
4869.58 3441
4870.24 3400
4870.90 3185
4871.56 3264
4872.21 3046
4872.87 3050
4873.53 3175
4874.19 2993
4874.85 2887
4875.51 2963
4876.17 3149
4876.83 3167
4877.48 3175
4878.14 2977
4878.80 2947
4879.46 3077
4880.12 2978
4880.78 3098
4881.44 2895
4882.10 2954
4882.76 2815
4883.42 2802
4884.08 2686
4884.73 2698
4885.39 2844
4886.05 2905
4886.71 2954
4887.37 2845
4888.03 2625
4888.69 2700
4889.35 2613
4890.01 2658
4890.67 2688
4891.33 2630
4891.99 2811
4892.65 2810
4893.31 2901
4893.97 2939
4894.63 2917
4895.29 2753
4895.95 2823
4896.61 2889
4897.27 2745
4897.93 2638
4898.59 2689
4899.25 2748
4899.91 2585
4900.57 2535
4901.23 2526
4901.89 2554
4902.55 2549
4903.21 2642
4903.88 2629
4904.54 2596
4905.20 2640
4905.86 2790
4906.52 2636
4907.18 2553
4907.84 2559
4908.50 2507
4909.16 2510
4909.82 2400
4910.48 2325
4911.15 2427
4911.81 2435
4912.47 2317
4913.13 2460
4913.79 2614
4914.45 2622
4915.11 2522
4915.77 2474
4916.44 2405
4917.10 2459
4917.76 2423
4918.42 2376
4919.08 2212
4919.74 2353
4920.41 2302
4921.07 2234
4921.73 2383
4922.39 2485
4923.05 2268
4923.72 2177
4924.38 2206
4925.04 2279
4925.70 2316
4926.36 2353
4927.03 2198
4927.69 2196
4928.35 2361
4929.01 2429
4929.67 2443
4930.34 2465
4931.00 2464
4931.66 2365
4932.32 2239
4932.99 2484
4933.65 2311
4934.31 2392
4934.98 2327
4935.64 2272
4936.30 2236
4936.96 2489
4937.63 2443
4938.29 2293
4938.95 2317
4939.62 2462
4940.28 2430
4940.94 2371
4941.61 2353
4942.27 2493
4942.93 2362
4943.60 2402
4944.26 2470
4944.92 2310
4945.59 2401
4946.25 2325
4946.91 2443
4947.58 2540
4948.24 2479
4948.90 2376
4949.57 2298
4950.23 2175
4950.89 2419
4951.56 2514
4952.22 2415
4952.89 2406
4953.55 2265
4954.21 2175
4954.88 2129
4955.54 2224
4956.21 2401
4956.87 2261
4957.53 2240
4958.20 2227
4958.86 2341
4959.53 2197
4960.19 2261
4960.86 2372
4961.52 2444
4962.19 2393
4962.85 2354
4963.52 2222
4964.18 2395
4964.84 2596
4965.51 2532
4966.17 2373
4966.84 2477
4967.50 2479
4968.17 2501
4968.83 2644
4969.50 2524
4970.16 2520
4970.83 2450
4971.49 2399
4972.16 2470
4972.82 2450
4973.49 2421
4974.16 2434
4974.82 2418
4975.49 2338
4976.15 2533
4976.82 2509
4977.48 2383
4978.15 2452
4978.81 2363
4979.48 2430
4980.15 2395
4980.81 2491
4981.48 2607
4982.14 2386
4982.81 2405
4983.48 2474
4984.14 2539
4984.81 2451
4985.47 2374
4986.14 2407
4986.81 2523
4987.47 2634
4988.14 2703
4988.80 2560
4989.47 2855
4990.14 3242
4990.80 3493
4991.47 3936
4992.14 4428
4992.80 4916
4993.47 5031
4994.14 5271
4994.80 5127
4995.47 4882
4996.14 4802
4996.80 4441
4997.47 4037
4998.14 3748
4998.81 3267
4999.47 3027
5000.14 2855
5000.81 2743
5001.47 2536
5002.14 2426
5002.81 2411
5003.48 2487
5004.14 2402
5004.81 2507
5005.48 2379
5006.15 2221
5006.81 2240
5007.48 2321
5008.15 2312
5008.82 2326
5009.48 2288
5010.15 2296
5010.82 2263
5011.49 2272
5012.16 2286
5012.82 2293
5013.49 2271
5014.16 2296
5014.83 2398
5015.50 2361
5016.16 2498
5016.83 2360
5017.50 2296
5018.17 2444
5018.84 2399
5019.50 2299
5020.17 2440
5020.84 2632
5021.51 2669
5022.18 2837
5022.85 2818
5023.52 2806
5024.19 2927
5024.85 3123
5025.52 3175
5026.19 3128
5026.86 3342
5027.53 3323
5028.20 3293
5028.87 3305
5029.54 3383
5030.21 3416
5030.87 3283
5031.54 3175
5032.21 2964
5032.88 2956
5033.55 2951
5034.22 2842
5034.89 2847
5035.56 2879
5036.23 2743
5036.90 2581
5037.57 2659
5038.24 2587
5038.91 2646
5039.58 2634
5040.25 2548
5040.92 2586
5041.59 2586
5042.26 2556
5042.93 2639
5043.60 2655
5044.27 2743
5044.94 2902
5045.61 3079
5046.28 3279
5046.95 3205
5047.62 3380
5048.29 3271
5048.96 3338
5049.63 3384
5050.30 3317
5050.97 3167
5051.64 3289
5052.31 3086
5052.98 2950
5053.65 2741
5054.32 2656
5054.99 2606
5055.66 2522
5056.34 2383
5057.01 2376
5057.68 2469
5058.35 2427
5059.02 2572
5059.69 2701
5060.36 2475
5061.03 2638
5061.70 2836
5062.38 2979
5063.05 2968
5063.72 2997
5064.39 3039
5065.06 2877
5065.73 2874
5066.40 2791
5067.08 2924
5067.75 2783
5068.42 2799
5069.09 2768
5069.76 2487
5070.43 2488
5071.11 2591
5071.78 2467
5072.45 2584
5073.12 2633
5073.79 2551
5074.47 2467
5075.14 2490
5075.81 2380
5076.48 2347
5077.15 2287
5077.83 2405
5078.50 2444
5079.17 2531
5079.84 2541
5080.52 2551
5081.19 2531
5081.86 2576
5082.53 2488
5083.21 2663
5083.88 2733
5084.55 2717
5085.22 2682
5085.90 2802
5086.57 2708
5087.24 2723
5087.92 2635
5088.59 2543
5089.26 2526
5089.93 2542
5090.61 2448
5091.28 2352
5091.95 2403
5092.63 2387
5093.30 2551
5093.97 2593
5094.65 2841
5095.32 2746
5095.99 2763
5096.67 2886
5097.34 2790
5098.02 2742
5098.69 2654
5099.36 2698
5100.04 2677
5100.71 2637
5101.38 2535
5102.06 2599
5102.73 2468
5103.41 2378
5104.08 2374
5104.75 2243
5105.43 2356
5106.10 2463
5106.78 2520
5107.45 2419
5108.12 2424
5108.80 2518
5109.47 2515
5110.15 2553
5110.82 2414
5111.50 2530
5112.17 2691
5112.85 2466
5113.52 2494
5114.20 2460
5114.87 2585
5115.54 2440
5116.22 2407
5116.89 2367
5117.57 2190
5118.24 2302
5118.92 2539
5119.59 2581
5120.27 2424
5120.94 2411
5121.62 2553
5122.30 2503
5122.97 2595
5123.65 2415
5124.32 2465
5125.00 2472
5125.67 2337
5126.35 2283
5127.02 2391
5127.70 2412
5128.37 2414
5129.05 2331
5129.73 2398
5130.40 2541
5131.08 2467
5131.75 2432
5132.43 2383
5133.10 2347
5133.78 2295
5134.46 2371
5135.13 2267
5135.81 2323
5136.49 2203
5137.16 2355
5137.84 2450
5138.51 2451
5139.19 2320
5139.87 2399
5140.54 2429
5141.22 2474
5141.90 2476
5142.57 2494
5143.25 2595
5143.93 2580
5144.60 2596
5145.28 2433
5145.96 2467
5146.63 2423
5147.31 2461
5147.99 2237
5148.66 2268
5149.34 2188
5150.02 2241
5150.69 2301
5151.37 2304
5152.05 2125
5152.73 2053
5153.40 2188
5154.08 2129
5154.76 2030
5155.44 2128
5156.11 2087
5156.79 2201
5157.47 2129
5158.15 2223
5158.82 2282
5159.50 2175
5160.18 2098
5160.86 2068
5161.53 2163
5162.21 2212
5162.89 2163
5163.57 2066
5164.25 2279
5164.92 2167
5165.60 2212
5166.28 2255
5166.96 2235
5167.64 2031
5168.31 2113
5168.99 2027
5169.67 2044
5170.35 2029
5171.03 2244
5171.71 2234
5172.39 2176
5173.06 2417
5173.74 2236
5174.42 2149
5175.10 2183
5175.78 1958
5176.46 2024
5177.14 1999
5177.82 2054
5178.49 2105
5179.17 2150
5179.85 2167
5180.53 2087
5181.21 2128
5181.89 2086
5182.57 2215
5183.25 2198
5183.93 2088
5184.61 2189
5185.29 2153
5185.97 2150
5186.64 2147
5187.32 2061
5188.00 2075
5188.68 2064
5189.36 2137
5190.04 2038
5190.72 2123
5191.40 2134
5192.08 2024
5192.76 1983
5193.44 2000
5194.12 1943
5194.80 2080
5195.48 1909
5196.16 1872
5196.84 1970
5197.52 2112
5198.20 1989
5198.88 1887
5199.56 2035
5200.24 2035
5200.92 1995
5201.60 1883
5202.28 1976
5202.96 1914
5203.65 1906
5204.33 1906
5205.01 1928
5205.69 1947
5206.37 1913
5207.05 2061
5207.73 2085
5208.41 2070
5209.09 2077
5209.77 2062
5210.45 2125
5211.13 2201
5211.82 2222
5212.50 2149
5213.18 2085
5213.86 2110
5214.54 2316
5215.22 2273
5215.90 2284
5216.58 2398
5217.27 2257
5217.95 2333
5218.63 2326
5219.31 2259
5219.99 2194
5220.67 2177
5221.36 2222
5222.04 2232
5222.72 2135
5223.40 2256
5224.08 2237
5224.77 2085
5225.45 2092
5226.13 2106
5226.81 2166
5227.49 2192
5228.18 2195
5228.86 2196
5229.54 2133
5230.22 2228
5230.91 1946
5231.59 1987
5232.27 2099
5232.95 2187
5233.63 2014
5234.32 2105
5235.00 2128
5235.68 2056
5236.37 2178
5237.05 2109
5237.73 2223
5238.41 2135
5239.10 2101
5239.78 2247
5240.46 2254
5241.15 2209
5241.83 2066
5242.51 2303
5243.20 2272
5243.88 2377
5244.56 2373
5245.24 2278
5245.93 2228
5246.61 2119
5247.29 2124
5247.98 2144
5248.66 2155
5249.35 2229
5250.03 2080
5250.71 2236
5251.40 2154
5252.08 2176
5252.76 2232
5253.45 2227
5254.13 2175
5254.82 2326
5255.50 2227
5256.18 2241
5256.87 2228
5257.55 2324
5258.24 2250
5258.92 2286
5259.60 2306
5260.29 2155
5260.97 2264
5261.66 2184
5262.34 2187
5263.03 2266
5263.71 2313
5264.40 2284
5265.08 2138
5265.76 2115
5266.45 2246
5267.13 2274
5267.82 2373
5268.50 2233
5269.19 2214
5269.87 2240
5270.56 2280
5271.24 2289
5271.93 2225
5272.61 2121
5273.30 2225
5273.98 2435
5274.67 2393
5275.35 2397
5276.04 2254
5276.72 2141
5277.41 2186
5278.10 2256
5278.78 2407
5279.47 2415
5280.15 2315
5280.84 2414
5281.52 2395
5282.21 2306
5282.89 2377
5283.58 2378
5284.27 2581
5284.95 2701
5285.64 2622
5286.32 2735
5287.01 2652
5287.70 2667
5288.38 2835
5289.07 2711
5289.75 2686
5290.44 2657
5291.13 2582
5291.81 2540
5292.50 2406
5293.19 2437
5293.87 2344
5294.56 2479
5295.25 2349
5295.93 2426
5296.62 2397
5297.31 2325
5297.99 2394
5298.68 2440
5299.37 2537
5300.05 2683
5300.74 2754
5301.43 2894
5302.11 3010
5302.80 3363
5303.49 3648
5304.18 3970
5304.86 4372
5305.55 4608
5306.24 4667
5306.92 4674
5307.61 4755
5308.30 4518
5308.99 4193
5309.67 3940
5310.36 3588
5311.05 3396
5311.74 3059
5312.42 2948
5313.11 2867
5313.80 2590
5314.49 2543
5315.18 2512
5315.86 2625
5316.55 2447
5317.24 2391
5317.93 2437
5318.62 2429
5319.30 2527
5319.99 2498
5320.68 2509
5321.37 2550
5322.06 2518
5322.74 2542
5323.43 2665
5324.12 2603
5324.81 2508
5325.50 2571
5326.19 2626
5326.88 2498
5327.56 2457
5328.25 2346
5328.94 2319
5329.63 2356
5330.32 2583
5331.01 2530
5331.70 2625
5332.39 2514
5333.07 2503
5333.76 2697
5334.45 2704
5335.14 2607
5335.83 2583
5336.52 2685
5337.21 2704
5337.90 2758
5338.59 2721
5339.28 2729
5339.97 2840
5340.66 2934
5341.35 3005
5342.04 2915
5342.73 2813
5343.42 2942
5344.10 2929
5344.79 2952
5345.48 3013
5346.17 2969
5346.86 2986
5347.55 2936
5348.24 3105
5348.93 3167
5349.62 3211
5350.31 3330
5351.00 3633
5351.69 3987
5352.39 4170
5353.08 4539
5353.77 5264
5354.46 5709
5355.15 6065
5355.84 6331
5356.53 6475
5357.22 6516
5357.91 6038
5358.60 5705
5359.29 5067
5359.98 4615
5360.67 4193
5361.36 3838
5362.05 3550
5362.74 3106
5363.44 2972
5364.13 2814
5364.82 2703
5365.51 2657
5366.20 2709
5366.89 2696
5367.58 2530
5368.27 2684
5368.96 2630
5369.66 2848
5370.35 2836
5371.04 2667
5371.73 2618
5372.42 2742
5373.11 2793
5373.81 2706
5374.50 2658
5375.19 2660
5375.88 2515
5376.57 2454
5377.26 2501
5377.96 2418
5378.65 2347
5379.34 2311
5380.03 2440
5380.72 2497
5381.42 2438
5382.11 2497
5382.80 2380
5383.49 2476
5384.18 2517
5384.88 2456
5385.57 2435
5386.26 2620
5386.95 2429
5387.65 2516
5388.34 2547
5389.03 2346
5389.72 2393
5390.42 2509
5391.11 2619
5391.80 2630
5392.50 2739
5393.19 2772
5393.88 2799
5394.57 2759
5395.27 2855
5395.96 2909
5396.65 2870
5397.35 2787
5398.04 2745
5398.73 2532
5399.43 2418
5400.12 2603
5400.81 2661
5401.51 2519
5402.20 2313
5402.89 2381
5403.59 2370
5404.28 2428
5404.97 2426
5405.67 2285
5406.36 2262
5407.06 2255
5407.75 2207
5408.44 2137
5409.14 2288
5409.83 2358
5410.53 2336
5411.22 2332
5411.91 2320
5412.61 2436
5413.30 2382
5414.00 2404
5414.69 2327
5415.38 2288
5416.08 2267
5416.77 2379
5417.47 2303
5418.16 2270
5418.86 2249
5419.55 2211
5420.25 2293
5420.94 2274
5421.64 2246
5422.33 2317
5423.03 2218
5423.72 2303
5424.41 2314
5425.11 2293
5425.80 2225
5426.50 2171
5427.19 2181
5427.89 2211
5428.59 2208
5429.28 2226
5429.98 2348
5430.67 2176
5431.37 2150
5432.06 2276
5432.76 2261
5433.45 2331
5434.15 2159
5434.84 2186
5435.54 2267
5436.23 2022
5436.93 1991
5437.63 2182
5438.32 2152
5439.02 2324
5439.71 2135
5440.41 2201
5441.11 2334
5441.80 2307
5442.50 2408
5443.19 2374
5443.89 2405
5444.59 2431
5445.28 2402
5445.98 2311
5446.68 2232
5447.37 2219
5448.07 2343
5448.76 2342
5449.46 2429
5450.16 2544
5450.85 2868
5451.55 2990
5452.25 3192
5452.94 3080
5453.64 3017
5454.34 3008
5455.03 3004
5455.73 2921
5456.43 2843
5457.13 2739
5457.82 2587
5458.52 2475
5459.22 2322
5459.91 2309
5460.61 2524
5461.31 2445
5462.01 2430
5462.70 2247
5463.40 2349
5464.10 2410
5464.80 2402
5465.49 2437
5466.19 2604
5466.89 2533
5467.59 2743
5468.28 2718
5468.98 2881
5469.68 2937
5470.38 2882
5471.07 2731
5471.77 2778
5472.47 2855
5473.17 2802
5473.87 2740
5474.56 2648
5475.26 2599
5475.96 2552
5476.66 2556
5477.36 2599
5478.06 2507
5478.75 2447
5479.45 2669
5480.15 2640
5480.85 2604
5481.55 2752
5482.25 2814
5482.95 2772
5483.64 2922
5484.34 2921
5485.04 2977
5485.74 3006
5486.44 2979
5487.14 2960
5487.84 2977
5488.54 2888
5489.23 2849
5489.93 2723
5490.63 2696
5491.33 2639
5492.03 2745
5492.73 2795
5493.43 2767
5494.13 2789
5494.83 2797
5495.53 2736
5496.23 2663
5496.93 2905
5497.63 2977
5498.33 2865
5499.03 2832
5499.73 2905
5500.43 2800
5501.13 3069
5501.83 3308
5502.53 3528
5503.23 3763
5503.93 3886
5504.63 3867
5505.33 3906
5506.03 4112
5506.73 4323
5507.43 4117
5508.13 4057
5508.83 4020
5509.53 3733
5510.23 3694
5510.93 3425
5511.63 3575
5512.33 3503
5513.03 3529
5513.73 3412
5514.43 3665
5515.13 3796
5515.83 3648
5516.53 3863
5517.23 4023
5517.93 4070
5518.64 4491
5519.34 4517
5520.04 4393
5520.74 4431
5521.44 4360
5522.14 4149
5522.84 4025
5523.54 3891
5524.24 3758
5524.95 3773
5525.65 3717
5526.35 3429
5527.05 3319
5527.75 3378
5528.45 3301
5529.15 3183
5529.86 3131
5530.56 3009
5531.26 2853
5531.96 2860
5532.66 2983
5533.36 2889
5534.07 2772
5534.77 2758
5535.47 2755
5536.17 2708
5536.87 2867
5537.58 2926
5538.28 2893
5538.98 2778
5539.68 3005
5540.39 3090
5541.09 2936
5541.79 2915
5542.49 3016
5543.20 2973
5543.90 2791
5544.60 2859
5545.30 2704
5546.01 2739
5546.71 2714
5547.41 2630
5548.11 2584
5548.82 2599
5549.52 2642
5550.22 2584
5550.93 2677
5551.63 2678
5552.33 2803
5553.03 2762
5553.74 2890
5554.44 2975
5555.14 2843
5555.85 2789
5556.55 2722
5557.25 2743
5557.96 2675
5558.66 2635
5559.36 2557
5560.07 2714
5560.77 2676
5561.48 2596
5562.18 2525
5562.88 2611
5563.59 2551
5564.29 2516
5564.99 2522
5565.70 2586
5566.40 2629
5567.11 2576
5567.81 2438
5568.51 2529
5569.22 2708
5569.92 2547
5570.63 2473
5571.33 2530
5572.04 2406
5572.74 2357
5573.44 2447
5574.15 2357
5574.85 2233
5575.56 2485
5576.26 2542
5576.97 2454
5577.67 2398
5578.38 2418
5579.08 2474
5579.79 2416
5580.49 2414
5581.20 2489
5581.90 2512
5582.61 2469
5583.31 2360
5584.02 2357
5584.72 2385
5585.43 2384
5586.13 2261
5586.84 2320
5587.54 2291
5588.25 2378
5588.95 2368
5589.66 2245
5590.36 2317
5591.07 2186
5591.77 2226
5592.48 2252
5593.19 2269
5593.89 2240
5594.60 2244
5595.30 2343
5596.01 2373
5596.71 2256
5597.42 2357
5598.13 2218
5598.83 2212
5599.54 2257
5600.24 2109
5600.95 2105
5601.66 2153
5602.36 2181
5603.07 2230
5603.78 2105
5604.48 2101
5605.19 2259
5605.89 2167
5606.60 2166
5607.31 2052
5608.01 2166
5608.72 2087
5609.43 2116
5610.13 2107
5610.84 2046
5611.55 2050
5612.25 2053
5612.96 1950
5613.67 2092
5614.38 2071
5615.08 2059
5615.79 2133
5616.50 2131
5617.20 2239
5617.91 2130
5618.62 2152
5619.33 2008
5620.03 1965
5620.74 2039
5621.45 2087
5622.15 2093
5622.86 2185
5623.57 2073
5624.28 2047
5624.99 1978
5625.69 2150
5626.40 2079
5627.11 1965
5627.82 2045
5628.52 1952
5629.23 1962
5629.94 1964
5630.65 2012
5631.36 1989
5632.06 2084
5632.77 2201
5633.48 2082
5634.19 2114
5634.90 2068
5635.61 2221
5636.31 2293
5637.02 2186
5637.73 2161
5638.44 2114
5639.15 2233
5639.86 2236
5640.56 2261
5641.27 2237
5641.98 2216
5642.69 2221
5643.40 2115
5644.11 2084
5644.82 2130
5645.53 2094
5646.24 2003
5646.94 2143
5647.65 2182
5648.36 2094
5649.07 2122
5649.78 2046
5650.49 2096
5651.20 2087
5651.91 2081
5652.62 2260
5653.33 2284
5654.04 2160
5654.75 2174
5655.46 2131
5656.17 2176
5656.88 2187
5657.59 2088
5658.30 2041
5659.01 2044
5659.71 1979
5660.42 2141
5661.13 2195
5661.84 2038
5662.55 2045
5663.26 2036
5663.97 2150
5664.69 2142
5665.40 2168
5666.11 2119
5666.82 2135
5667.53 2097
5668.24 2182
5668.95 2166
5669.66 2271
5670.37 2231
5671.08 2281
5671.79 2179
5672.50 2093
5673.21 2175
5673.92 2286
5674.63 2264
5675.34 2314
5676.05 2521
5676.76 2426
5677.48 2375
5678.19 2422
5678.90 2425
5679.61 2327
5680.32 2305
5681.03 2281
5681.74 2172
5682.45 2163
5683.16 2169
5683.88 2117
5684.59 2129
5685.30 2108
5686.01 2194
5686.72 2172
5687.43 2231
5688.15 2309
5688.86 2218
5689.57 2266
5690.28 2234
5690.99 2303
5691.70 2167
5692.42 2156
5693.13 2128
5693.84 2192
5694.55 2301
5695.26 2300
5695.98 2316
5696.69 2226
5697.40 2217
5698.11 2275
5698.82 2244
5699.54 2123
5700.25 2057
5700.96 2247
5701.67 2208
5702.39 2258
5703.10 2238
5703.81 2264
5704.52 2230
5705.24 2252
5705.95 2227
5706.66 2210
5707.38 2274
5708.09 2246
5708.80 2268
5709.51 2127
5710.23 2104
5710.94 2113
5711.65 2154
5712.37 2240
5713.08 2125
5713.79 2165
5714.51 2220
5715.22 2242
5715.93 2144
5716.65 2101
5717.36 2023
5718.07 2056
5718.79 2125
5719.50 2133
5720.21 2079
5720.93 2047
5721.64 2071
5722.36 2075
5723.07 2083
5723.78 2112
5724.50 2256
5725.21 2128
5725.92 2234
5726.64 2263
5727.35 2188
5728.07 2201
5728.78 2186
5729.50 2186
5730.21 2208
5730.92 2377
5731.64 2331
5732.35 2239
5733.07 2220
5733.78 2275
5734.50 2220
5735.21 2303
5735.93 2322
5736.64 2282
5737.35 2237
5738.07 2250
5738.78 2403
5739.50 2366
5740.21 2274
5740.93 2361
5741.64 2419
5742.36 2613
5743.07 2655
5743.79 2790
5744.50 2778
5745.22 2860
5745.93 2850
5746.65 2922
5747.37 2953
5748.08 2961
5748.80 2869
5749.51 2803
5750.23 2753
5750.94 2642
5751.66 2653
5752.37 2400
5753.09 2561
5753.81 2669
5754.52 2586
5755.24 2718
5755.95 2687
5756.67 2747
5757.38 2556
5758.10 2654
5758.82 2702
5759.53 2592
5760.25 2793
5760.96 2694
5761.68 2772
5762.40 2804
5763.11 2796
5763.83 2897
5764.55 3036
5765.26 3073
5765.98 3222
5766.70 3284
5767.41 3424
5768.13 3754
5768.85 3861
5769.56 3902
5770.28 4311
5771.00 4171
5771.71 4166
5772.43 3958
5773.15 3821
5773.86 3487
5774.58 3401
5775.30 3363
5776.01 3246
5776.73 3150
5777.45 2953
5778.17 2938
5778.88 2990
5779.60 3163
5780.32 3267
5781.04 3173
5781.75 3303
5782.47 3328
5783.19 3576
5783.91 3717
5784.62 3714
5785.34 3887
5786.06 3928
5786.78 3919
5787.49 3891
5788.21 3858
5788.93 3685
5789.65 3525
5790.37 3564
5791.08 3531
5791.80 3479
5792.52 3548
5793.24 3392
5793.96 3363
5794.68 3469
5795.39 3565
5796.11 3817
5796.83 3844
5797.55 3892
5798.27 3932
5798.99 4038
5799.70 4226
5800.42 4480
5801.14 4600
5801.86 4772
5802.58 5232
5803.30 5638
5804.02 6530
5804.74 7624
5805.45 9074
5806.17 10520
5806.89 12293
5807.61 12786
5808.33 12669
5809.05 12310
5809.77 11704
5810.49 10130
5811.21 8842
5811.93 7795
5812.65 6831
5813.37 6187
5814.09 5965
5814.81 6057
5815.52 5804
5816.24 5690
5816.96 5410
5817.68 5524
5818.40 5462
5819.12 5762
5819.84 5682
5820.56 5460
5821.28 5732
5822.00 6028
5822.72 5697
5823.44 5632
5824.16 5591
5824.88 5323
5825.60 5251
5826.32 5112
5827.04 4934
5827.76 4661
5828.48 4716
5829.21 4708
5829.93 4553
5830.65 4242
5831.37 4091
5832.09 4182
5832.81 4111
5833.53 4195
5834.25 4039
5834.97 4132
5835.69 3969
5836.41 3775
5837.13 3553
5837.85 3388
5838.57 3428
5839.30 3467
5840.02 3359
5840.74 3330
5841.46 3242
5842.18 3360
5842.90 3342
5843.62 3377
5844.34 3362
5845.07 3365
5845.79 3480
5846.51 3268
5847.23 3436
5847.95 3458
5848.67 3265
5849.39 3140
5850.12 3120
5850.84 3111
5851.56 3082
5852.28 3057
5853.00 2978
5853.73 2888
5854.45 2939
5855.17 3060
5855.89 3093
5856.61 2922
5857.34 3030
5858.06 2997
5858.78 2952
5859.50 2901
5860.23 2804
5860.95 2739
5861.67 2741
5862.39 2947
5863.11 2995
5863.84 2968
5864.56 2834
5865.28 2760
5866.01 2885
5866.73 2849
5867.45 2830
5868.17 2726
5868.90 2610
5869.62 2600
5870.34 2718
5871.07 2815
5871.79 2810
5872.51 2687
5873.23 2698
5873.96 2570
5874.68 2701
5875.40 2706
5876.13 2425
5876.85 2523
5877.57 2633
5878.30 2718
5879.02 2689
5879.74 2705
5880.47 2880
5881.19 2796
5881.92 2731
5882.64 2760
5883.36 2781
5884.09 2881
5884.81 2881
5885.53 2642
5886.26 2639
5886.98 2651
5887.71 2667
5888.43 2616
5889.15 2521
5889.88 2567
5890.60 2731
5891.33 2728
5892.05 2676
5892.78 2587
5893.50 2675
5894.23 2692
5894.95 2655
5895.67 2532
5896.40 2514
5897.12 2593
5897.85 2537
5898.57 2476
5899.30 2392
5900.02 2452
5900.75 2468
5901.47 2434
5902.20 2438
5902.92 2515
5903.65 2598
5904.37 2549
5905.10 2475
5905.82 2435
5906.55 2412
5907.27 2517
5908.00 2543
5908.72 2439
5909.45 2429
5910.17 2354
5910.90 2297
5911.62 2335
5912.35 2364
5913.08 2461
5913.80 2400
5914.53 2447
5915.25 2479
5915.98 2318
5916.70 2249
5917.43 2270
5918.16 2360
5918.88 2357
5919.61 2283
5920.33 2349
5921.06 2379
5921.79 2431
5922.51 2431
5923.24 2476
5923.97 2409
5924.69 2472
5925.42 2422
5926.14 2398
5926.87 2368
5927.60 2439
5928.32 2416
5929.05 2581
5929.78 2503
5930.50 2529
5931.23 2409
5931.96 2531
5932.68 2579
5933.41 2453
5934.14 2413
5934.86 2379
5935.59 2620
5936.32 2692
5937.05 2698
5937.77 2722
5938.50 2750
5939.23 2936
5939.95 3189
5940.68 3142
5941.41 3252
5942.14 3397
5942.86 3391
5943.59 3446
5944.32 3294
5945.05 3300
5945.77 3155
5946.50 3211
5947.23 3143
5947.96 2865
5948.68 2984
5949.41 3034
5950.14 2931
5950.87 2846
5951.60 2735
5952.32 2641
5953.05 2759
5953.78 2822
5954.51 2766
5955.24 2787
5955.96 2997
5956.69 3044
5957.42 3040
5958.15 3010
5958.88 3124
5959.61 3076
5960.33 3086
5961.06 3106
5961.79 3085
5962.52 3336
5963.25 3313
5963.98 3195
5964.71 3075
5965.44 2991
5966.16 3063
5966.89 3094
5967.62 3310
5968.35 3239
5969.08 3098
5969.81 3165
5970.54 3268
5971.27 3446
5972.00 3581
5972.73 3473
5973.46 3563
5974.18 3566
5974.91 3698
5975.64 3650
5976.37 3707
5977.10 3866
5977.83 3794
5978.56 3578
5979.29 3589
5980.02 3691
5980.75 3551
5981.48 3564
5982.21 3586
5982.94 3607
5983.67 3780
5984.40 3751
5985.13 4061
5985.86 3913
5986.59 4070
5987.32 4202
5988.05 4007
5988.78 4055
5989.51 3917
5990.24 4057
5990.97 4138
5991.70 3952
5992.43 4062
5993.16 4152
5993.89 4048
5994.62 4221
5995.35 4207
5996.09 4127
5996.82 4174
5997.55 4144
5998.28 4055
5999.01 4179
5999.74 4487
6000.47 4568
6001.20 4351
6001.93 4459
6002.66 4426
6003.39 4333
6004.13 4459
6004.86 4605
6005.59 4570
6006.32 4525
6007.05 4512
6007.78 4481
6008.51 4369
6009.25 4442
6009.98 4342
6010.71 4349
6011.44 4542
6012.17 4953
6012.90 5417
6013.64 5762
6014.37 6455
6015.10 6837
6015.83 7683
6016.56 8831
6017.29 9610
6018.03 10355
6018.76 10565
6019.49 10814
6020.22 10809
6020.96 10349
6021.69 9474
6022.42 8454
6023.15 7585
6023.88 6868
6024.62 6250
6025.35 5764
6026.08 4983
6026.81 4713
6027.55 4267
6028.28 4019
6029.01 3781
6029.75 3705
6030.48 3695
6031.21 3575
6031.94 3637
6032.68 3655
6033.41 3555
6034.14 3487
6034.88 3484
6035.61 3350
6036.34 3133
6037.07 3262
6037.81 3207
6038.54 3271
6039.27 3288
6040.01 3189
6040.74 3198
6041.47 3058
6042.21 3296
6042.94 3244
6043.68 3207
6044.41 3299
6045.14 3354
6045.88 3378
6046.61 3402
6047.34 3522
6048.08 3382
6048.81 3475
6049.55 3506
6050.28 3515
6051.01 3452
6051.75 3492
6052.48 3831
6053.22 3668
6053.95 3615
6054.68 3827
6055.42 3920
6056.15 4028
6056.89 4049
6057.62 4092
6058.36 3985
6059.09 3952
6059.83 3962
6060.56 4029
6061.29 3963
6062.03 3845
6062.76 3748
6063.50 3741
6064.23 3544
6064.97 3572
6065.70 3452
6066.44 3589
6067.17 3551
6067.91 3548
6068.64 3445
6069.38 3464
6070.11 3463
6070.85 3468
6071.58 3469
6072.32 3438
6073.06 3528
6073.79 3468
6074.53 3470
6075.26 3589
6076.00 3511
6076.73 3337
6077.47 3238
6078.20 3216
6078.94 3137
6079.68 3178
6080.41 3170
6081.15 3184
6081.88 3140
6082.62 3118
6083.35 3066
6084.09 3199
6084.83 3272
6085.56 3278
6086.30 3070
6087.04 3083
6087.77 3109
6088.51 3079
6089.24 3128
6089.98 3123
6090.72 3075
6091.45 3142
6092.19 3031
6092.93 2984
6093.66 2900
6094.40 3049
6095.14 3122
6095.87 3073
6096.61 2997
6097.35 3004
6098.08 3067
6098.82 3005
6099.56 3153
6100.29 3130
6101.03 3033
6101.77 2946
6102.51 2924
6103.24 2927
6103.98 2962
6104.72 2853
6105.46 2763
6106.19 2876
6106.93 2867
6107.67 2819
6108.41 2789
6109.14 2768
6109.88 2811
6110.62 2772
6111.36 2768
6112.09 2800
6112.83 2836
6113.57 2814
6114.31 2981
6115.04 3103
6115.78 3027
6116.52 2981
6117.26 2978
6118.00 2950
6118.73 2979
6119.47 2896
6120.21 2775
6120.95 2811
6121.69 2898
6122.43 2891
6123.16 2832
6123.90 2801
6124.64 2988
6125.38 3055
6126.12 3019
6126.86 2821
6127.60 2839
6128.33 2972
6129.07 3074
6129.81 3033
6130.55 3047
6131.29 3066
6132.03 3210
6132.77 3098
6133.51 3006
6134.25 3177
6134.98 3225
6135.72 3047
6136.46 2917
6137.20 3099
6137.94 2998
6138.68 3026
6139.42 3044
6140.16 2973
6140.90 2957
6141.64 3236
6142.38 3107
6143.12 3060
6143.86 3157
6144.60 3001
6145.34 3025
6146.08 3095
6146.82 3056
6147.56 2994
6148.30 3026
6149.04 3176
6149.78 3143
6150.52 3110
6151.26 3084
6152.00 3128
6152.74 3148
6153.48 3164
6154.22 3143
6154.96 3269
6155.70 3104
6156.44 3176
6157.18 3236
6157.92 3309
6158.66 3454
6159.40 3284
6160.14 3417
6160.88 3565
6161.62 3323
6162.36 3219
6163.10 3389
6163.85 3381
6164.59 3482
6165.33 3625
6166.07 3667
6166.81 3700
6167.55 3862
6168.29 4112
6169.03 3967
6169.77 4069
6170.51 4429
6171.26 4574
6172.00 4760
6172.74 4873
6173.48 4884
6174.22 4935
6174.96 4803
6175.70 4691
6176.45 4641
6177.19 4553
6177.93 4402
6178.67 4338
6179.41 4298
6180.16 4280
6180.90 4332
6181.64 4479
6182.38 4343
6183.12 4266
6183.87 4432
6184.61 4367
6185.35 4518
6186.09 4488
6186.83 4669
6187.58 4696
6188.32 4773
6189.06 4631
6189.80 4753
6190.55 4657
6191.29 4639
6192.03 4721
6192.77 4745
6193.52 4821
6194.26 4983
6195.00 5010
6195.74 5084
6196.49 5001
6197.23 5314
6197.97 5483
6198.72 5633
6199.46 5543
6200.20 5755
6200.94 5820
6201.69 5702
6202.43 5753
6203.17 5632
6203.92 5624
6204.66 5817
6205.40 5897
6206.15 5871
6206.89 5932
6207.63 5909
6208.38 6566
6209.12 7218
6209.87 8258
6210.61 9728
6211.35 11688
6212.10 14178
6212.84 17139
6213.58 19889
6214.33 22271
6215.07 23619
6215.82 23906
6216.56 23114
6217.30 21463
6218.05 19435
6218.79 17112
6219.54 14367
6220.28 12069
6221.02 10113
6221.77 8710
6222.51 7610
6223.26 7110
6224.00 6566
6224.75 6125
6225.49 6017
6226.24 5894
6226.98 6115
6227.73 6514
6228.47 6919
6229.21 7202
6229.96 7554
6230.70 7487
6231.45 7688
6232.19 7556
6232.94 7219
6233.68 6632
6234.43 6019
6235.17 5680
6235.92 5126
6236.67 4953
6237.41 4584
6238.16 4421
6238.90 4454
6239.65 4344
6240.39 4206
6241.14 4256
6241.88 4239
6242.63 4322
6243.37 4464
6244.12 4338
6244.87 4412
6245.61 4471
6246.36 4545
6247.10 4547
6247.85 4935
6248.59 5006
6249.34 5112
6250.09 5115
6250.83 5203
6251.58 5329
6252.33 5392
6253.07 5681
6253.82 5628
6254.56 5629
6255.31 5658
6256.06 5362
6256.80 5205
6257.55 5225
6258.30 5108
6259.04 5092
6259.79 5053
6260.54 4936
6261.28 4714
6262.03 4818
6262.78 4760
6263.52 4940
6264.27 5052
6265.02 4997
6265.76 4743
6266.51 4874
6267.26 4903
6268.01 4790
6268.75 4518
6269.50 4592
6270.25 4628
6270.99 4624
6271.74 4577
6272.49 4549
6273.24 4538
6273.98 4414
6274.73 4377
6275.48 4399
6276.23 4468
6276.97 4695
6277.72 4714
6278.47 4674
6279.22 4758
6279.96 5104
6280.71 5256
6281.46 5445
6282.21 5717
6282.96 5747
6283.70 5690
6284.45 5424
6285.20 5196
6285.95 5031
6286.70 4811
6287.45 4658
6288.19 4429
6288.94 4356
6289.69 4580
6290.44 4355
6291.19 4201
6291.94 4279
6292.68 4444
6293.43 4542
6294.18 4527
6294.93 4778
6295.68 4983
6296.43 5084
6297.18 5077
6297.93 4817
6298.67 4733
6299.42 4685
6300.17 4322
6300.92 4167
6301.67 3943
6302.42 3996
6303.17 3785
6303.92 3779
6304.67 3784
6305.42 3679
6306.17 3646
6306.92 3648
6307.67 3719
6308.41 3815
6309.16 3889
6309.91 3954
6310.66 3869
6311.41 3895
6312.16 3846
6312.91 3626
6313.66 3601
6314.41 3675
6315.16 3747
6315.91 3719
6316.66 3784
6317.41 3592
6318.16 3645
6318.91 3820
6319.66 3778
6320.41 3641
6321.16 3767
6321.91 3976
6322.66 3954
6323.41 3913
6324.16 3857
6324.92 3740
6325.67 3709
6326.42 3598
6327.17 3276
6327.92 3329
6328.67 3282
6329.42 3261
6330.17 3318
6330.92 3325
6331.67 3131
6332.42 3137
6333.17 3071
6333.92 3180
6334.68 3161
6335.43 3065
6336.18 3067
6336.93 3083
6337.68 3008
6338.43 3031
6339.18 2953
6339.93 2899
6340.69 2937
6341.44 3055
6342.19 2955
6342.94 3001
6343.69 3060
6344.44 2968
6345.20 2924
6345.95 2929
6346.70 2968
6347.45 2863
6348.20 2833
6348.95 2908
6349.71 2835
6350.46 2899
6351.21 2969
6351.96 2947
6352.71 2902
6353.47 2992
6354.22 2791
6354.97 2831
6355.72 2928
6356.48 2916
6357.23 2956
6357.98 2958
6358.73 3087
6359.49 3087
6360.24 3021
6360.99 2961
6361.74 3125
6362.50 3047
6363.25 2957
6364.00 2875
6364.76 2865
6365.51 2753
6366.26 2826
6367.01 2699
6367.77 2663
6368.52 2858
6369.27 2910
6370.03 2920
6370.78 2850
6371.53 2763
6372.29 2695
6373.04 2692
6373.79 2940
6374.55 2911
6375.30 2683
6376.05 2806
6376.81 2642
6377.56 2787
6378.31 2846
6379.07 2707
6379.82 2636
6380.58 2771
6381.33 2804
6382.08 2722
6382.84 2618
6383.59 2785
6384.35 2879
6385.10 2760
6385.85 2895
6386.61 2901
6387.36 2770
6388.12 2721
6388.87 2622
6389.62 2613
6390.38 2604
6391.13 2699
6391.89 2548
6392.64 2535
6393.40 2527
6394.15 2450
6394.91 2425
6395.66 2524
6396.42 2521
6397.17 2517
6397.93 2426
6398.68 2504
6399.44 2607
6400.19 2651
6400.95 2617
6401.70 2494
6402.46 2521
6403.21 2559
6403.97 2619
6404.72 2579
6405.48 2454
6406.23 2417
6406.99 2499
6407.74 2520
6408.50 2442
6409.25 2391
6410.01 2286
6410.76 2338
6411.52 2396
6412.28 2470
6413.03 2547
6413.79 2666
6414.54 2640
6415.30 2496
6416.05 2579
6416.81 2530
6417.57 2529
6418.32 2550
6419.08 2558
6419.83 2558
6420.59 2555
6421.35 2511
6422.10 2481
6422.86 2554
6423.62 2526
6424.37 2435
6425.13 2344
6425.89 2365
6426.64 2365
6427.40 2506
6428.15 2537
6428.91 2481
6429.67 2523
6430.42 2511
6431.18 2630
6431.94 2555
6432.70 2438
6433.45 2532
6434.21 2639
6434.97 2452
6435.72 2418
6436.48 2515
6437.24 2495
6437.99 2525
6438.75 2655
6439.51 2578
6440.27 2518
6441.02 2587
6441.78 2696
6442.54 2744
6443.30 2698
6444.05 2594
6444.81 2577
6445.57 2721
6446.33 2573
6447.08 2584
6447.84 2485
6448.60 2512
6449.36 2636
6450.12 2615
6450.87 2586
6451.63 2522
6452.39 2589
6453.15 2559
6453.91 2469
6454.66 2579
6455.42 2624
6456.18 2618
6456.94 2597
6457.70 2498
6458.46 2645
6459.21 2689
6459.97 2674
6460.73 2576
6461.49 2658
6462.25 2650
6463.01 2809
6463.77 2772
6464.52 2830
6465.28 2788
6466.04 2747
6466.80 2866
6467.56 2942
6468.32 2882
6469.08 2757
6469.84 2708
6470.60 2865
6471.36 2881
6472.11 2753
6472.87 2823
6473.63 2807
6474.39 2962
6475.15 2963
6475.91 2984
6476.67 2971
6477.43 2990
6478.19 3005
6478.95 2949
6479.71 3041
6480.47 3005
6481.23 3022
6481.99 3121
6482.75 3193
6483.51 3091
6484.27 3031
6485.03 3217
6485.79 3164
6486.55 3048
6487.31 3135
6488.07 3202
6488.83 3307
6489.59 3395
6490.35 3511
6491.11 3498
6491.87 3560
6492.63 3624
6493.39 3551
6494.15 3546
6494.91 3554
6495.67 3575
6496.43 3532
6497.19 3531
6497.95 3703
6498.71 3707
6499.48 3849
6500.24 4087
6501.00 4041
6501.76 4186
6502.52 4123
6503.28 4026
6504.04 3979
6504.80 4083
6505.56 4219
6506.32 4125
6507.09 4086
6507.85 4026
6508.61 4155
6509.37 4118
6510.13 4054
6510.89 4169
6511.65 4288
6512.42 4468
6513.18 4850
6513.94 4904
6514.70 5010
6515.46 5523
6516.22 6044
6516.99 6522
6517.75 6718
6518.51 6952
6519.27 7109
6520.03 7051
6520.80 6908
6521.56 6435
6522.32 6194
6523.08 6499
6523.84 6382
6524.61 6322
6525.37 6908
6526.13 7431
6526.89 8321
6527.66 8926
6528.42 9568
6529.18 9809
6529.94 10152
6530.71 10632
6531.47 10112
6532.23 9924
6533.00 9746
6533.76 9500
6534.52 9297
6535.28 8750
6536.05 8389
6536.81 7814
6537.57 7663
6538.34 7315
6539.10 7163
6539.86 7564
6540.63 8089
6541.39 8884
6542.15 8985
6542.92 8746
6543.68 8820
6544.44 8293
6545.21 7752
6545.97 7085
6546.73 6575
6547.50 5989
6548.26 5456
6549.02 5030
6549.79 4704
6550.55 4459
6551.31 4396
6552.08 4460
6552.84 4200
6553.61 4237
6554.37 4237
6555.13 4361
6555.90 4538
6556.66 4484
6557.43 4475
6558.19 4341
6558.96 4289
6559.72 4287
6560.48 4266
6561.25 4254
6562.01 4432
6562.78 4326
6563.54 4477
6564.31 4594
6565.07 4757
6565.84 4747
6566.60 4913
6567.37 4939
6568.13 4985
6568.90 4947
6569.66 5013
6570.43 5169
6571.19 5036
6571.96 4907
6572.72 4834
6573.49 4769
6574.25 4693
6575.02 4646
6575.78 4919
6576.55 4908
6577.31 5048
6578.08 5384
6578.84 5395
6579.61 5500
6580.37 5589
6581.14 5657
6581.91 5570
6582.67 5643
6583.44 5542
6584.20 5468
6584.97 5355
6585.73 5034
6586.50 4806
6587.27 4875
6588.03 4839
6588.80 4877
6589.56 4913
6590.33 4857
6591.10 4821
6591.86 5134
6592.63 5146
6593.39 5283
6594.16 5721
6594.93 5770
6595.69 6097
6596.46 6495
6597.23 7012
6597.99 7547
6598.76 7953
6599.53 8187
6600.29 8232
6601.06 8449
6601.83 8375
6602.59 8032
6603.36 7640
6604.13 7287
6604.89 6672
6605.66 6266
6606.43 5988
6607.20 5630
6607.96 5418
6608.73 5047
6609.50 4986
6610.26 5046
6611.03 4913
6611.80 4959
6612.57 4868
6613.33 4874
6614.10 4731
6614.87 4994
6615.64 5097
6616.40 5080
6617.17 5061
6617.94 5044
6618.71 4944
6619.48 4988
6620.24 5081
6621.01 5199
6621.78 4955
6622.55 4953
6623.32 4968
6624.08 5136
6624.85 5248
6625.62 5119
6626.39 5310
6627.16 5308
6627.92 5219
6628.69 5181
6629.46 5113
6630.23 5084
6631.00 5054
6631.77 5260
6632.54 5203
6633.30 5098
6634.07 5220
6634.84 5647
6635.61 6182
6636.38 6613
6637.15 7415
6637.92 8392
6638.69 9813
6639.45 11031
6640.22 12004
6640.99 12530
6641.76 12468
6642.53 12055
6643.30 10927
6644.07 9973
6644.84 8865
6645.61 7623
6646.38 6844
6647.15 6081
6647.92 5468
6648.69 5093
6649.46 4895
6650.22 4574
6650.99 4424
6651.76 4362
6652.53 4468
6653.30 4426
6654.07 4730
6654.84 4717
6655.61 4642
6656.38 4717
6657.15 4637
6657.92 4649
6658.69 4587
6659.46 4350
6660.23 4239
6661.00 3955
6661.77 3888
6662.54 3799
6663.31 3892
6664.09 3726
6664.86 3795
6665.63 3737
6666.40 3702
6667.17 3827
6667.94 3697
6668.71 3715
6669.48 3764
6670.25 3765
6671.02 3699
6671.79 3857
6672.56 3846
6673.33 3881
6674.10 3942
6674.88 3956
6675.65 3830
6676.42 4159
6677.19 4195
6677.96 4325
6678.73 4417
6679.50 4464
6680.27 4350
6681.05 4334
6681.82 4264
6682.59 4245
6683.36 4101
6684.13 3877
6684.90 3769
6685.67 3652
6686.45 3753
6687.22 3852
6687.99 3839
6688.76 3964
6689.53 3983
6690.31 4199
6691.08 4042
6691.85 4203
6692.62 4251
6693.39 4270
6694.17 4080
6694.94 3913
6695.71 3938
6696.48 3763
6697.25 3676
6698.03 3559
6698.80 3635
6699.57 3517
6700.34 3445
6701.12 3487
6701.89 3340
6702.66 3429
6703.43 3546
6704.21 3569
6704.98 3470
6705.75 3537
6706.53 3560
6707.30 3606
6708.07 3469
6708.84 3408
6709.62 3517
6710.39 3448
6711.16 3465
6711.94 3464
6712.71 3310
6713.48 3500
6714.26 3335
6715.03 3412
6715.80 3328
6716.58 3285
6717.35 3336
6718.12 3513
6718.90 3268
6719.67 3155
6720.45 3157
6721.22 3104
6721.99 3073
6722.77 3110
6723.54 2853
6724.31 2941
6725.09 2971
6725.86 2895
6726.64 2978
6727.41 2971
6728.18 2925
6728.96 2946
6729.73 2783
6730.51 2766
6731.28 2799
6732.06 2837
6732.83 2826
6733.60 2738
6734.38 2775
6735.15 2706
6735.93 2788
6736.70 2770
6737.48 2736
6738.25 2731
6739.03 2766
6739.80 2724
6740.58 2847
6741.35 2793
6742.13 2781
6742.90 2712
6743.68 2908
6744.45 2852
6745.23 2843
6746.00 2807
6746.78 2780
6747.55 2750
6748.33 2811
6749.10 2894
6749.88 2770
6750.65 2717
6751.43 2897
6752.20 2914
6752.98 2887
6753.75 2929
6754.53 3047
6755.31 3067
6756.08 3271
6756.86 3293
6757.63 3009
6758.41 3046
6759.19 3072
6759.96 2976
6760.74 2792
6761.51 2692
6762.29 2721
6763.07 2876
6763.84 2729
6764.62 2550
6765.39 2538
6766.17 2660
6766.95 2598
6767.72 2713
6768.50 2771
6769.28 2753
6770.05 2628
6770.83 2561
6771.61 2572
6772.38 2609
6773.16 2630
6773.94 2492
6774.71 2585
6775.49 2556
6776.27 2652
6777.04 2536
6777.82 2608
6778.60 2742
6779.37 2507
6780.15 2606
6780.93 2626
6781.71 2719
6782.48 2733
6783.26 2736
6784.04 2750
6784.81 2628
6785.59 2653
6786.37 2728
6787.15 2655
6787.92 2635
6788.70 2627
6789.48 2616
6790.26 2619
6791.04 2680
6791.81 2657
6792.59 2637
6793.37 2572
6794.15 2572
6794.92 2606
6795.70 2489
6796.48 2519
6797.26 2433
6798.04 2400
6798.81 2366
6799.59 2457
6800.37 2423
6801.15 2451
6801.93 2525
6802.71 2473
6803.48 2434
6804.26 2420
6805.04 2301
6805.82 2354
6806.60 2511
6807.38 2477
6808.16 2469
6808.94 2630
6809.71 2512
6810.49 2467
6811.27 2552
6812.05 2502
6812.83 2509
6813.61 2417
6814.39 2568
6815.17 2531
6815.95 2429
6816.73 2466
6817.50 2382
6818.28 2446
6819.06 2450
6819.84 2459
6820.62 2443
6821.40 2522
6822.18 2625
6822.96 2808
6823.74 2664
6824.52 2685
6825.30 2655
6826.08 2642
6826.86 2702
6827.64 2754
6828.42 2675
6829.20 2741
6829.98 2629
6830.76 2521
6831.54 2462
6832.32 2530
6833.10 2579
6833.88 2551
6834.66 2530
6835.44 2504
6836.22 2596
6837.00 2579
6837.78 2529
6838.56 2603
6839.34 2624
6840.12 2762
6840.90 2575
6841.68 2549
6842.46 2499
6843.24 2581
6844.03 2627
6844.81 2535
6845.59 2435
6846.37 2539
6847.15 2526
6847.93 2591
6848.71 2546
6849.49 2578
6850.27 2583
6851.05 2535
6851.84 2771
6852.62 2877
6853.40 2905
6854.18 3450
6854.96 3762
6855.74 4006
6856.52 4251
6857.30 4280
6858.09 4353
6858.87 4100
6859.65 3907
6860.43 3733
6861.21 3497
6861.99 3358
6862.78 3327
6863.56 3311
6864.34 3268
6865.12 3118
6865.90 3137
6866.69 2978
6867.47 3080
6868.25 3011
6869.03 2943
6869.82 3002
6870.60 2989
6871.38 3047
6872.16 3043
6872.94 2986
6873.73 2869
6874.51 2878
6875.29 2869
6876.07 2842
6876.86 2741
6877.64 2685
6878.42 2608
6879.21 2583
6879.99 2493
6880.77 2585
6881.55 2540
6882.34 2527
6883.12 2561
6883.90 2574
6884.69 2503
6885.47 2682
6886.25 2690
6887.04 2663
6887.82 2752
6888.60 2752
6889.39 2809
6890.17 2671
6890.95 2668
6891.74 2700
6892.52 2798
6893.30 2788
6894.09 2866
6894.87 2951
6895.65 3087
6896.44 3056
6897.22 2978
6898.01 2867
6898.79 2733
6899.57 2781
6900.36 2724
6901.14 2794
6901.93 2803
6902.71 2607
6903.49 2707
6904.28 2673
6905.06 2674
6905.85 2715
6906.63 2809
6907.42 2777
6908.20 2666
6908.98 2735
6909.77 2821
6910.55 2713
6911.34 2737
6912.12 2756
6912.91 2720
6913.69 2675
6914.48 2675
6915.26 2809
6916.05 2687
6916.83 2648
6917.62 2677
6918.40 2692
6919.19 2631
6919.97 2612
6920.76 2712
6921.54 2609
6922.33 2755
6923.11 2723
6923.90 2796
6924.68 2842
6925.47 2955
6926.25 2896
6927.04 2935
6927.82 2890
6928.61 2859
6929.40 2909
6930.18 2859
6930.97 2904
6931.75 2783
6932.54 2774
6933.32 2939
6934.11 3042
6934.90 2892
6935.68 2874
6936.47 2895
6937.25 2930
6938.04 2944
6938.83 3017
6939.61 2976
6940.40 2889
6941.19 3094
6941.97 2929
6942.76 2854
6943.54 3003
6944.33 3129
6945.12 3002
6945.90 3057
6946.69 3098
6947.48 3236
6948.26 3424
6949.05 3421
6949.84 3392
6950.62 3432
6951.41 3566
6952.20 3608
6952.99 3564
6953.77 3677
6954.56 3749
6955.35 3790
6956.13 3610
6956.92 3517
6957.71 3649
6958.50 3534
6959.28 3790
6960.07 3771
6960.86 3723
6961.64 3924
6962.43 3889
6963.22 3892
6964.01 3985
6964.80 3833
6965.58 3909
6966.37 4053
6967.16 4057
6967.95 3964
6968.73 3900
6969.52 4057
6970.31 3998
6971.10 4072
6971.89 4169
6972.67 4246
6973.46 4292
6974.25 4359
6975.04 4612
6975.83 4618
6976.62 4637
6977.40 4557
6978.19 4715
6978.98 4599
6979.77 4604
6980.56 4606
6981.35 4586
6982.13 4709
6982.92 4809
6983.71 4967
6984.50 4963
6985.29 5349
6986.08 5620
6986.87 6044
6987.66 6573
6988.45 7526
6989.23 8671
6990.02 10188
6990.81 11763
6991.60 12978
6992.39 13520
6993.18 13298
6993.97 12623
6994.76 11871
6995.55 10614
6996.34 9261
6997.13 7959
6997.92 7283
6998.71 6546
6999.50 6323
7000.29 6221
7001.07 6466
7001.86 6763
7002.65 7467
7003.44 8678
7004.23 9913
7005.02 10963
7005.81 12116
7006.60 12547
7007.39 12585
7008.18 11976
7008.97 10947
7009.76 9761
7010.55 8385
7011.34 7322
7012.14 6482
7012.93 5572
7013.72 5223
7014.51 4696
7015.30 4456
7016.09 4267
7016.88 4275
7017.67 4291
7018.46 4386
7019.25 4549
7020.04 4735
7020.83 4874
7021.62 4640
7022.41 4627
7023.20 4669
7024.00 4541
7024.79 4384
7025.58 4248
7026.37 4148
7027.16 4178
7027.95 4078
7028.74 3940
7029.53 4052
7030.32 4195
7031.12 4271
7031.91 4034
7032.70 4053
7033.49 3978
7034.28 3939
7035.07 3801
7035.87 3741
7036.66 3739
7037.45 3628
7038.24 3546
7039.03 3546
7039.82 3560
7040.62 3629
7041.41 3567
7042.20 3787
7042.99 3917
7043.78 3908
7044.58 3913
7045.37 4096
7046.16 3938
7046.95 3900
7047.75 3968
7048.54 3809
7049.33 3927
7050.12 3819
7050.92 3784
7051.71 3848
7052.50 3697
7053.29 3592
7054.09 3758
7054.88 3855
7055.67 3836
7056.46 3983
7057.26 4024
7058.05 3953
7058.84 3965
7059.64 3722
7060.43 3646
7061.22 3525
7062.02 3509
7062.81 3347
7063.60 3421
7064.39 3341
7065.19 3424
7065.98 3319
7066.77 3460
7067.57 3470
7068.36 3421
7069.16 3299
7069.95 3264
7070.74 3259
7071.54 3407
7072.33 3364
7073.12 3265
7073.92 3356
7074.71 3333
7075.51 3334
7076.30 3367
7077.09 3332
7077.89 3267
7078.68 3257
7079.48 3124
7080.27 2975
7081.06 3118
7081.86 3174
7082.65 3173
7083.45 3254
7084.24 3103
7085.04 3085
7085.83 3029
7086.62 2960
7087.42 2901
7088.21 2920
7089.01 2960
7089.80 2925
7090.60 2947
7091.39 2889
7092.19 2823
7092.98 2963
7093.78 3070
7094.57 2992
7095.37 3018
7096.16 3207
7096.96 3413
7097.75 3548
7098.55 3594
7099.34 3643
7100.14 3604
7100.93 3530
7101.73 3112
7102.52 3012
7103.32 2840
7104.11 2836
7104.91 2722
7105.71 2706
7106.50 2778
7107.30 2694
7108.09 2749
7108.89 2759
7109.68 2554
7110.48 2670
7111.28 2692
7112.07 2492
7112.87 2440
7113.66 2488
7114.46 2445
7115.26 2434
7116.05 2358
7116.85 2379
7117.65 2485
7118.44 2458
7119.24 2434
7120.03 2556
7120.83 2494
7121.63 2494
7122.42 2349
7123.22 2476
7124.02 2587
7124.81 2597
7125.61 2538
7126.41 2504
7127.20 2561
7128.00 2508
7128.80 2502
7129.59 2375
7130.39 2200
7131.19 2287
7131.99 2522
7132.78 2473
7133.58 2329
7134.38 2533
7135.17 2495
7135.97 2445
7136.77 2457
7137.57 2373
7138.36 2396
7139.16 2423
7139.96 2371
7140.76 2358
7141.55 2378
7142.35 2396
7143.15 2379
7143.95 2283
7144.74 2258
7145.54 2384
7146.34 2251
7147.14 2317
7147.94 2389
7148.73 2398
7149.53 2400
7150.33 2356
7151.13 2453
7151.93 2452
7152.72 2348
7153.52 2315
7154.32 2294
7155.12 2311
7155.92 2195
7156.72 2384
7157.51 2432
7158.31 2440
7159.11 2371
7159.91 2354
7160.71 2385
7161.51 2368
7162.31 2362
7163.11 2370
7163.90 2461
7164.70 2271
7165.50 2281
7166.30 2266
7167.10 2297
7167.90 2286
7168.70 2221
7169.50 2236
7170.30 2245
7171.10 2220
7171.90 2244
7172.69 2252
7173.49 2303
7174.29 2290
7175.09 2277
7175.89 2297
7176.69 2236
7177.49 2233
7178.29 2264
7179.09 2233
7179.89 2237
7180.69 2227
7181.49 2154
7182.29 2073
7183.09 2081
7183.89 2010
7184.69 2072
7185.49 2169
7186.29 2156
7187.09 2195
7187.89 2288
7188.69 2179
7189.49 2223
7190.29 2247
7191.09 2216
7191.89 2150
7192.69 1987
7193.49 2064
7194.29 2109
7195.09 2058
7195.89 2072
7196.70 2075
7197.50 2016
7198.30 2045
7199.10 2029
7199.90 1946
7200.70 1993
7201.50 2000
7202.30 2058
7203.10 1995
7203.90 2085
7204.70 2051
7205.51 2021
7206.31 2038
7207.11 2079
7207.91 2131
7208.71 1932
7209.51 2046
7210.31 2020
7211.12 2063
7211.92 1857
7212.72 1826
7213.52 1900
7214.32 2026
7215.12 2004
7215.92 1961
7216.73 1877
7217.53 1886
7218.33 1882
7219.13 1857
7219.93 1981
7220.74 1953
7221.54 1888
7222.34 1999
7223.14 1929
7223.94 1903
7224.75 1974
7225.55 1997
7226.35 1840
7227.15 1813
7227.96 1838
7228.76 1986
7229.56 1973
7230.36 1919
7231.17 1933
7231.97 2026
7232.77 1921
7233.57 1968
7234.38 2014
7235.18 1916
7235.98 1918
7236.79 1928
7237.59 1973
7238.39 1909
7239.19 1970
7240.00 2079
7240.80 2007
7241.60 2011
7242.41 2050
7243.21 1962
7244.01 2058
7244.82 1992
7245.62 2043
7246.42 1986
7247.23 2061
7248.03 2168
7248.83 2187
7249.64 2105
7250.44 2090
7251.25 2134
7252.05 2052
7252.85 2099
7253.66 2046
7254.46 2101
7255.27 2260
7256.07 2182
7256.87 2196
7257.68 2051
7258.48 2013
7259.29 2150
7260.09 2135
7260.89 2238
7261.70 2147
7262.50 2113
7263.31 2101
7264.11 2191
7264.92 2172
7265.72 2340
7266.53 2345
7267.33 2469
7268.13 2506
7268.94 2411
7269.74 2362
7270.55 2427
7271.35 2470
7272.16 2402
7272.96 2413
7273.77 2384
7274.57 2507
7275.38 2505
7276.18 2591
7276.99 2557
7277.79 2522
7278.60 2547
7279.40 2571
7280.21 2584
7281.01 2547
7281.82 2701
7282.63 2596
7283.43 2669
7284.24 2522
7285.04 2736
7285.85 3062
7286.65 3294
7287.46 3829
7288.27 4299
7289.07 4849
7289.88 5552
7290.68 5990
7291.49 6173
7292.29 6155
7293.10 5800
7293.91 5311
7294.71 4843
7295.52 4380
7296.33 4013
7297.13 3581
7297.94 3309
7298.74 3238
7299.55 3030
7300.36 2707
7301.16 2710
7301.97 2622
7302.78 2740
7303.58 2761
7304.39 2715
7305.20 2718
7306.00 2697
7306.81 2712
7307.62 2646
7308.42 2579
7309.23 2705
7310.04 2649
7310.84 2668
7311.65 2708
7312.46 2734
7313.27 2784
7314.07 2805
7314.88 2988
7315.69 2862
7316.50 3088
7317.30 3254
7318.11 3310
7318.92 3319
7319.72 3341
7320.53 3203
7321.34 3083
7322.15 3256
7322.96 3307
7323.76 3561
7324.57 3738
7325.38 3968
7326.19 4267
7326.99 4571
7327.80 4629
7328.61 4672
7329.42 4604
7330.23 4228
7331.03 4089
7331.84 3927
7332.65 3552
7333.46 3400
7334.27 3229
7335.08 3077
7335.88 3018
7336.69 3053
7337.50 3227
7338.31 3382
7339.12 3415
7339.93 3546
7340.74 3770
7341.54 3983
7342.35 4131
7343.16 4152
7343.97 4065
7344.78 3837
7345.59 3606
7346.40 3380
7347.21 3216
7348.02 3166
7348.82 2969
7349.63 2925
7350.44 2970
7351.25 2837
7352.06 2824
7352.87 2803
7353.68 2914
7354.49 2848
7355.30 2869
7356.11 2891
7356.92 2797
7357.73 2905
7358.54 2875
7359.35 2970
7360.16 2822
7360.97 2767
7361.78 2797
7362.59 2685
7363.40 2746
7364.21 2764
7365.02 2701
7365.83 2783
7366.64 2934
7367.45 2975
7368.26 3042
7369.07 2894
7369.88 2997
7370.69 2946
7371.50 2904
7372.31 3079
7373.12 2971
7373.93 2881
7374.74 2953
7375.55 2939
7376.36 2865
7377.17 2857
7377.98 2911
7378.79 2881
7379.60 2969
7380.42 2981
7381.23 3075
7382.04 3090
7382.85 3242
7383.66 3405
7384.47 3687
7385.28 3984
7386.09 4276
7386.90 4372
7387.71 4709
7388.53 4738
7389.34 4639
7390.15 4392
7390.96 4286
7391.77 3984
7392.58 3795
7393.39 3449
7394.21 3203
7395.02 3111
7395.83 2970
7396.64 2907
7397.45 2859
7398.27 2763
7399.08 2769
7399.89 2733
7400.70 2738
7401.51 2842
7402.33 2916
7403.14 2961
7403.95 3018
7404.76 3263
7405.57 3672
7406.39 3697
7407.20 3686
7408.01 3787
7408.82 3738
7409.64 3772
7410.45 3596
7411.26 3394
7412.07 3319
7412.89 3132
7413.70 2999
7414.51 2966
7415.32 2895
7416.14 2858
7416.95 2820
7417.76 2613
7418.58 2511
7419.39 2508
7420.20 2479
7421.02 2400
7421.83 2336
7422.64 2448
7423.45 2549
7424.27 2488
7425.08 2371
7425.89 2428
7426.71 2421
7427.52 2433
7428.33 2418
7429.15 2398
7429.96 2331
7430.78 2212
7431.59 2185
7432.40 2299
7433.22 2254
7434.03 2187
7434.84 2200
7435.66 2181
7436.47 2185
7437.29 2248
7438.10 2235
7438.91 2216
7439.73 2109
7440.54 2265
7441.36 2258
7442.17 2248
7442.99 2410
7443.80 2288
7444.61 2371
7445.43 2376
7446.24 2355
7447.06 2328
7447.87 2280
7448.69 2208
7449.50 2230
7450.32 2231
7451.13 2296
7451.95 2190
7452.76 2262
7453.58 2315
7454.39 2305
7455.21 2375
7456.02 2204
7456.84 2128
7457.65 2121
7458.47 2156
7459.28 2022
7460.10 2070
7460.91 2102
7461.73 2238
7462.54 2132
7463.36 2168
7464.17 2182
7464.99 2201
7465.80 2173
7466.62 2190
7467.44 2124
7468.25 2139
7469.07 2159
7469.88 2223
7470.70 2127
7471.51 2075
7472.33 2152
7473.15 2092
7473.96 2119
7474.78 2151
7475.59 2095
7476.41 2066
7477.23 2203
7478.04 2264
7478.86 2170
7479.67 2235
7480.49 2091
7481.31 2162
7482.12 2064
7482.94 2062
7483.76 1987
7484.57 2007
7485.39 2087
7486.21 2090
7487.02 2094
7487.84 2076
7488.66 2148
7489.47 2104
7490.29 1993
7491.11 1972
7491.92 1929
7492.74 1991
7493.56 1953
7494.38 2046
7495.19 2014
7496.01 1962
7496.83 1967
7497.64 1952
7498.46 2011
7499.28 2021
7500.10 1975
7500.91 2020
7501.73 1899
7502.55 1934
7503.37 1942
7504.18 1867
7505.00 1935
7505.82 1900
7506.64 1791
7507.46 2001
7508.27 1983
7509.09 2086
7509.91 2157
7510.73 1992
7511.55 1939
7512.36 2064
7513.18 1927
7514.00 1896
7514.82 1964
7515.64 1874
7516.45 1934
7517.27 1948
7518.09 1944
7518.91 1893
7519.73 2044
7520.55 2059
7521.37 1888
7522.18 1979
7523.00 1947
7523.82 1969
7524.64 1948
7525.46 1818
7526.28 1853
7527.10 1957
7527.92 1875
7528.74 1846
7529.55 1864
7530.37 1958
7531.19 1913
7532.01 1935
7532.83 1825
7533.65 1844
7534.47 1881
7535.29 1958
7536.11 1928
7536.93 1882
7537.75 1955
7538.57 2032
7539.39 1826
7540.21 1864
7541.03 1900
7541.84 1833
7542.66 1943
7543.48 2017
7544.30 1923
7545.12 1890
7545.94 1917
7546.76 1949
7547.58 1994
7548.40 1977
7549.22 2023
7550.04 2071
7550.86 2077
7551.68 2089
7552.51 2052
7553.33 2134
7554.15 2111
7554.97 2118
7555.79 2158
7556.61 2024
7557.43 1955
7558.25 1926
7559.07 2024
7559.89 2213
7560.71 2083
7561.53 2109
7562.35 2130
7563.17 2113
7563.99 2129
7564.81 2168
7565.64 2297
7566.46 2239
7567.28 2160
7568.10 2295
7568.92 2266
7569.74 2181
7570.56 2098
7571.38 2097
7572.21 2019
7573.03 2063
7573.85 2050
7574.67 2062
7575.49 2084
7576.31 2172
7577.13 2161
7577.96 2136
7578.78 2109
7579.60 2089
7580.42 2083
7581.24 2119
7582.07 2085
7582.89 2039
7583.71 2044
7584.53 2071
7585.35 2012
7586.18 1949
7587.00 1942
7587.82 1948
7588.64 2040
7589.46 2089
7590.29 2163
7591.11 2197
7591.93 2092
7592.75 2220
7593.58 2177
7594.40 2144
7595.22 2216
7596.04 2229
7596.87 2243
7597.69 2274
7598.51 2191
7599.34 2273
7600.16 2125
7600.98 2143
7601.80 2106
7602.63 2159
7603.45 2125
7604.27 2205
7605.10 2258
7605.92 2201
7606.74 2298
7607.57 2524
7608.39 2595
7609.21 2852
7610.04 2926
7610.86 3080
7611.68 2992
7612.51 3030
7613.33 3016
7614.15 2988
7614.98 2820
7615.80 2710
7616.62 2511
7617.45 2484
7618.27 2420
7619.10 2408
7619.92 2332
7620.74 2319
7621.57 2307
7622.39 2344
7623.22 2405
7624.04 2341
7624.86 2418
7625.69 2391
7626.51 2392
7627.34 2383
7628.16 2425
7628.99 2372
7629.81 2348
7630.64 2319
7631.46 2335
7632.28 2311
7633.11 2480
7633.93 2570
7634.76 2607
7635.58 2746
7636.41 3090
7637.23 3195
7638.06 3167
7638.88 3388
7639.71 3357
7640.53 3259
7641.36 2935
7642.18 2873
7643.01 2787
7643.83 2603
7644.66 2392
7645.48 2278
7646.31 2209
7647.14 2176
7647.96 2058
7648.79 2040
7649.61 2174
7650.44 2146
7651.26 2165
7652.09 2252
7652.91 2210
7653.74 2201
7654.57 2316
7655.39 2207
7656.22 2147
7657.04 2204
7657.87 2045
7658.70 1966
7659.52 1898
7660.35 1907
7661.17 1951
7662.00 1879
7662.83 1973
7663.65 2020
7664.48 1846
7665.31 1693
7666.13 1844
7666.96 1876
7667.79 1834
7668.61 1823
7669.44 1827
7670.27 1814
7671.09 1875
7671.92 1949
7672.75 1898
7673.57 1958
7674.40 1930
7675.23 1818
7676.05 1976
7676.88 1912
7677.71 1928
7678.53 1866
7679.36 1861
7680.19 1820
7681.02 1756
7681.84 1755
7682.67 1790
7683.50 1783
7684.33 1834
7685.15 1822
7685.98 1801
7686.81 1893
7687.64 1785
7688.46 1751
7689.29 1708
7690.12 1812
7690.95 1769
7691.77 1838
7692.60 1845
7693.43 1860
7694.26 1926
7695.09 1865
7695.91 1811
7696.74 1930
7697.57 1944
7698.40 1868
7699.23 1741
7700.06 1819
7700.88 1862
7701.71 1820
7702.54 1909
7703.37 1797
7704.20 1868
7705.03 1776
7705.85 1795
7706.68 1721
7707.51 1720
7708.34 1915
7709.17 1942
7710.00 1890
7710.83 1928
7711.66 1993
7712.48 1950
7713.31 2042
7714.14 1917
7714.97 1826
7715.80 1794
7716.63 1908
7717.46 1816
7718.29 1825
7719.12 1895
7719.95 1903
7720.78 1781
7721.61 1784
7722.44 1827
7723.27 1875
7724.09 1834
7724.92 1808
7725.75 1946
7726.58 1839
7727.41 1772
7728.24 1807
7729.07 1837
7729.90 1816
7730.73 1741
7731.56 1785
7732.39 1749
7733.22 1712
7734.05 1821
7734.88 1897
7735.71 1882
7736.54 1946
7737.37 1887
7738.20 1896
7739.03 1866
7739.86 1891
7740.70 1894
7741.53 1851
7742.36 1817
7743.19 1840
7744.02 1806
7744.85 1837
7745.68 1813
7746.51 1845
7747.34 1864
7748.17 1937
7749.00 1972
7749.83 2105
7750.66 2281
7751.50 2570
7752.33 2919
7753.16 3192
7753.99 3585
7754.82 3592
7755.65 3527
7756.48 3347
7757.31 3241
7758.15 2911
7758.98 2521
7759.81 2471
7760.64 2271
7761.47 2067
7762.30 1961
7763.13 1928
7763.97 1926
7764.80 1945
7765.63 1854
7766.46 1904
7767.29 1991
7768.13 2029
7768.96 2102
7769.79 2176
7770.62 2144
7771.45 2219
7772.29 2019
7773.12 2079
7773.95 1949
7774.78 1849
7775.62 1797
7776.45 1727
7777.28 1743
7778.11 1805
7778.95 1671
7779.78 1650
7780.61 1719
7781.44 1674
7782.28 1765
7783.11 1805
7783.94 1788
7784.77 1817
7785.61 1815
7786.44 1727
7787.27 1760
7788.11 1784
7788.94 1744
7789.77 1825
7790.61 1717
7791.44 1819
7792.27 1882
7793.10 1834
7793.94 1894
7794.77 1818
7795.60 1808
7796.44 1794
7797.27 1718
7798.11 1690
7798.94 1610
7799.77 1648
7800.61 1671
7801.44 1644
7802.27 1612
7803.11 1710
7803.94 1610
7804.78 1662
7805.61 1636
7806.44 1537
7807.28 1630
7808.11 1601
7808.95 1748
7809.78 1762
7810.61 1687
7811.45 1702
7812.28 1677
7813.12 1616
7813.95 1618
7814.79 1679
7815.62 1757
7816.45 1672
7817.29 1639
7818.12 1711
7818.96 1669
7819.79 1739
7820.63 1723
7821.46 1661
7822.30 1757
7823.13 1802
7823.97 1745
7824.80 1834
7825.64 1740
7826.47 1711
7827.31 1677
7828.14 1696
7828.98 1767
7829.81 1764
7830.65 1722
7831.48 1753
7832.32 1742
7833.15 1693
7833.99 1650
7834.83 1704
7835.66 1676
7836.50 1692
7837.33 1685
7838.17 1566
7839.00 1618
7839.84 1597
7840.68 1594
7841.51 1637
7842.35 1661
7843.18 1653
7844.02 1720
7844.86 1726
7845.69 1605
7846.53 1582
7847.36 1577
7848.20 1608
7849.04 1603
7849.87 1571
7850.71 1554
7851.55 1465
7852.38 1506
7853.22 1569
7854.05 1504
7854.89 1531
7855.73 1551
7856.56 1497
7857.40 1472
7858.24 1485
7859.08 1463
7859.91 1460
7860.75 1558
7861.59 1475
7862.42 1569
7863.26 1633
7864.10 1525
7864.93 1544
7865.77 1544
7866.61 1551
7867.45 1504
7868.28 1457
7869.12 1447
7869.96 1534
7870.80 1546
7871.63 1462
7872.47 1446
7873.31 1462
7874.15 1544
7874.98 1486
7875.82 1478
7876.66 1543
7877.50 1536
7878.33 1457
7879.17 1485
7880.01 1563
7880.85 1549
7881.69 1541
7882.52 1531
7883.36 1571
7884.20 1581
7885.04 1645
7885.88 1599
7886.71 1623
7887.55 1558
7888.39 1593
7889.23 1564
7890.07 1537
7890.91 1511
7891.75 1512
7892.58 1632
7893.42 1537
7894.26 1584
7895.10 1525
7895.94 1535
7896.78 1566
7897.62 1596
7898.46 1633
7899.29 1595
7900.13 1526
7900.97 1614
7901.81 1676
7902.65 1585
7903.49 1667
7904.33 1670
7905.17 1659
7906.01 1557
7906.85 1620
7907.69 1610
7908.53 1637
7909.37 1624
7910.21 1648
7911.04 1649
7911.88 1685
7912.72 1574
7913.56 1598
7914.40 1611
7915.24 1634
7916.08 1621
7916.92 1565
7917.76 1586
7918.60 1668
7919.44 1640
7920.28 1687
7921.12 1821
7921.96 1908
7922.80 1863
7923.64 1914
7924.48 2042
7925.32 2054
7926.16 2016
7927.01 2060
7927.85 2003
7928.69 1924
7929.53 1855
7930.37 1666
7931.21 1625
7932.05 1613
7932.89 1571
7933.73 1558
7934.57 1606
7935.41 1556
7936.25 1586
7937.09 1549
7937.93 1522
7938.78 1490
7939.62 1457
7940.46 1485
7941.30 1525
7942.14 1554
7942.98 1529
7943.82 1423
7944.66 1464
7945.51 1418
7946.35 1448
7947.19 1525
7948.03 1568
7948.87 1441
7949.71 1420
7950.56 1537
7951.40 1547
7952.24 1515
7953.08 1504
7953.92 1427
7954.76 1400
7955.61 1451
7956.45 1438
7957.29 1466
7958.13 1514
7958.97 1515
7959.82 1478
7960.66 1466
7961.50 1589
7962.34 1483
7963.19 1492
7964.03 1473
7964.87 1388
7965.71 1499
7966.56 1455
7967.40 1508
7968.24 1469
7969.08 1401
7969.93 1499
7970.77 1438
7971.61 1427
7972.45 1413
7973.30 1458
7974.14 1500
7974.98 1444
7975.83 1507
7976.67 1373
7977.51 1366
7978.36 1449
7979.20 1482
7980.04 1482
7980.89 1496
7981.73 1472
7982.57 1427
7983.42 1449
7984.26 1508
7985.10 1507
7985.95 1450
7986.79 1493
7987.63 1529
7988.48 1415
7989.32 1417
7990.16 1476
7991.01 1423
7991.85 1490
7992.70 1545
7993.54 1466
7994.38 1461
7995.23 1341
7996.07 1281
7996.92 1316
7997.76 1339
7998.60 1459
7999.45 1372
8000.29 1369
8001.14 1444
8001.98 1361
8002.83 1362
8003.67 1367
8004.52 1321
8005.36 1313
8006.20 1363
8007.05 1362
8007.89 1399
8008.74 1322
8009.58 1259
8010.43 1369
8011.27 1383
8012.12 1336
8012.96 1317
8013.81 1379
8014.65 1364
8015.50 1310
8016.34 1338
8017.19 1405
8018.03 1479
8018.88 1380
8019.72 1356
8020.57 1336
8021.42 1353
8022.26 1433
8023.11 1394
8023.95 1302
8024.80 1314
8025.64 1335
8026.49 1377
8027.33 1439
8028.18 1403
8029.03 1332
8029.87 1369
8030.72 1377
8031.56 1376
8032.41 1281
8033.26 1328
8034.10 1324
8034.95 1352
8035.79 1328
8036.64 1320
8037.49 1387
8038.33 1309
8039.18 1421
8040.03 1396
8040.87 1409
8041.72 1423
8042.57 1557
8043.41 1473
8044.26 1443
8045.11 1393
8045.95 1432
8046.80 1445
8047.65 1402
8048.49 1328
8049.34 1318
8050.19 1328
8051.03 1313
8051.88 1355
8052.73 1396
8053.58 1401
8054.42 1296
8055.27 1329
8056.12 1380
8056.96 1383
8057.81 1443
8058.66 1423
8059.51 1440
8060.35 1372
8061.20 1289
8062.05 1293
8062.90 1386
8063.74 1309
8064.59 1322
8065.44 1265
8066.29 1297
8067.14 1391
8067.98 1441
8068.83 1378
8069.68 1362
8070.53 1320
8071.38 1314
8072.22 1344
8073.07 1370
8073.92 1340
8074.77 1258
8075.62 1194
8076.46 1338
8077.31 1328
8078.16 1289
8079.01 1260
8079.86 1275
8080.71 1322
8081.56 1309
8082.40 1232
8083.25 1305
8084.10 1345
8084.95 1254
8085.80 1242
8086.65 1279
8087.50 1290
8088.35 1275
8089.19 1257
8090.04 1308
8090.89 1238
8091.74 1314
8092.59 1296
8093.44 1249
8094.29 1312
8095.14 1264
8095.99 1169
8096.84 1227
8097.69 1283
8098.54 1315
8099.39 1236
8100.24 1247
8101.09 1369
8101.94 1323
8102.79 1265
8103.63 1274
8104.48 1430
8105.33 1329
8106.18 1355
8107.03 1354
8107.88 1252
8108.73 1276
8109.58 1250
8110.43 1273
8111.28 1277
8112.14 1323
8112.99 1263
8113.84 1239
8114.69 1337
8115.54 1313
8116.39 1263
8117.24 1355
8118.09 1355
8118.94 1317
8119.79 1312
8120.64 1299
8121.49 1286
8122.34 1287
8123.19 1297
8124.04 1314
8124.89 1352
8125.74 1404
8126.60 1343
8127.45 1335
8128.30 1334
8129.15 1374
8130.00 1363
8130.85 1237
8131.70 1282
8132.55 1354
8133.40 1357
8134.26 1321
8135.11 1294
8135.96 1287
8136.81 1316
8137.66 1329
8138.51 1301
8139.37 1219
8140.22 1272
8141.07 1301
8141.92 1236
8142.77 1247
8143.62 1218
8144.48 1246
8145.33 1293
8146.18 1247
8147.03 1257
8147.88 1260
8148.74 1293
8149.59 1354
8150.44 1272
8151.29 1266
8152.15 1205
8153.00 1241
8153.85 1235
8154.70 1129
8155.56 1243
8156.41 1200
8157.26 1323
8158.11 1354
8158.97 1268
8159.82 1291
8160.67 1301
8161.52 1384
8162.38 1409
8163.23 1337
8164.08 1338
8164.94 1326
8165.79 1319
8166.64 1278
8167.49 1250
8168.35 1262
8169.20 1215
8170.05 1234
8170.91 1248
8171.76 1333
8172.61 1243
8173.47 1303
8174.32 1239
8175.17 1201
8176.03 1157
8176.88 1247
8177.74 1264
8178.59 1165
8179.44 1208
8180.30 1126
8181.15 1111
8182.00 1221
8182.86 1219
8183.71 1174
8184.57 1207
8185.42 1222
8186.27 1270
8187.13 1227
8187.98 1183
8188.84 1224
8189.69 1201
8190.55 1207
8191.40 1264
8192.25 1192
8193.11 1216
8193.96 1228
8194.82 1184
8195.67 1313
8196.53 1187
8197.38 1235
8198.24 1214
8199.09 1163
8199.95 1202
8200.80 1267
8201.66 1284
8202.51 1209
8203.37 1195
8204.22 1168
8205.08 1215
8205.93 1258
8206.79 1140
8207.64 1156
8208.50 1149
8209.35 1147
8210.21 1202
8211.06 1208
8211.92 1251
8212.77 1253
8213.63 1179
8214.48 1224
8215.34 1232
8216.20 1225
8217.05 1214
8217.91 1231
8218.76 1182
8219.62 1177
8220.48 1274
8221.33 1206
8222.19 1179
8223.04 1239
8223.90 1228
8224.76 1258
8225.61 1275
8226.47 1320
8227.32 1325
8228.18 1349
8229.04 1395
8229.89 1296
8230.75 1356
8231.61 1451
8232.46 1361
8233.32 1299
8234.18 1346
8235.03 1365
8235.89 1257
8236.75 1265
8237.60 1336
8238.46 1171
8239.32 1115
8240.17 1164
8241.03 1125
8241.89 1224
8242.74 1249
8243.60 1114
8244.46 1210
8245.32 1202
8246.17 1226
8247.03 1168
8247.89 1194
8248.74 1147
8249.60 1135
8250.46 1137
8251.32 1230
8252.17 1213
8253.03 1162
8253.89 1175
8254.75 1182
8255.60 1239
8256.46 1254
8257.32 1234
8258.18 1179
8259.04 1101
8259.89 1141
8260.75 1251
8261.61 1312
8262.47 1317
8263.33 1245
8264.18 1197
8265.04 1191
8265.90 1280
8266.76 1195
8267.62 1140
8268.48 1134
8269.33 1215
8270.19 1237
8271.05 1190
8271.91 1227
8272.77 1146
8273.63 1103
8274.49 1093
8275.34 1138
8276.20 1164
8277.06 1105
8277.92 1107
8278.78 1158
8279.64 1187
8280.50 1229
8281.36 1226
8282.22 1280
8283.08 1316
8283.93 1313
8284.79 1292
8285.65 1204
8286.51 1231
8287.37 1243
8288.23 1232
8289.09 1237
8289.95 1234
8290.81 1206
8291.67 1178
8292.53 1230
8293.39 1214
8294.25 1123
8295.11 1191
8295.97 1195
8296.83 1174
8297.69 1211
8298.55 1229
8299.41 1236
8300.27 1253
8301.13 1232
8301.99 1174
8302.85 1178
8303.71 1239
8304.57 1265
8305.43 1198
8306.29 1175
8307.15 1226
8308.01 1226
8308.87 1197
8309.73 1145
8310.59 1224
8311.45 1238
8312.31 1229
8313.17 1296
8314.03 1224
8314.90 1207
8315.76 1189
8316.62 1225
8317.48 1295
8318.34 1279
8319.20 1211
8320.06 1228
8320.92 1303
8321.78 1220
8322.64 1253
8323.51 1216
8324.37 1207
8325.23 1199
8326.09 1196
8326.95 1280
8327.81 1260
8328.67 1239
8329.54 1267
8330.40 1247
8331.26 1264
8332.12 1321
8332.98 1329
8333.84 1250
8334.71 1257
8335.57 1266
8336.43 1325
8337.29 1285
8338.15 1259
8339.02 1254
8339.88 1249
8340.74 1293
8341.60 1241
8342.46 1236
8343.33 1288
8344.19 1321
8345.05 1313
8345.91 1312
8346.78 1323
8347.64 1335
8348.50 1203
8349.36 1279
8350.23 1268
8351.09 1326
8351.95 1353
8352.81 1362
8353.68 1334
8354.54 1272
8355.40 1361
8356.27 1347
8357.13 1329
8357.99 1307
8358.86 1304
8359.72 1299
8360.58 1383
8361.44 1310
8362.31 1303
8363.17 1326
8364.03 1417
8364.90 1367
8365.76 1372
8366.63 1351
8367.49 1324
8368.35 1377
8369.22 1329
8370.08 1391
8370.94 1313
8371.81 1391
8372.67 1464
8373.53 1370
8374.40 1387
8375.26 1398
8376.13 1485
8376.99 1470
8377.85 1469
8378.72 1468
8379.58 1399
8380.45 1415
8381.31 1404
8382.18 1354
8383.04 1364
8383.90 1469
8384.77 1460
8385.63 1488
8386.50 1497
8387.36 1471
8388.23 1455
8389.09 1530
8389.96 1588
8390.82 1580
8391.69 1608
8392.55 1654
8393.42 1704
8394.28 1541
8395.15 1599
8396.01 1637
8396.88 1532
8397.74 1706
8398.61 1559
8399.47 1547
8400.34 1640
8401.20 1606
8402.07 1658
8402.93 1603
8403.80 1666
8404.66 1673
8405.53 1674
8406.39 1718
8407.26 1742
8408.12 1705
8408.99 1684
8409.86 1715
8410.72 1806
8411.59 1692
8412.45 1797
8413.32 1805
8414.19 1776
8415.05 1829
8415.92 1913
8416.78 1965
8417.65 1946
8418.52 1887
8419.38 1955
8420.25 1920
8421.11 1978
8421.98 1940
8422.85 1991
8423.71 1942
8424.58 1896
8425.45 2030
8426.31 2039
8427.18 2052
8428.05 2077
8428.91 2088
8429.78 2188
8430.65 2259
8431.51 2319
8432.38 2278
8433.25 2332
8434.11 2336
8434.98 2354
8435.85 2308
8436.72 2315
8437.58 2288
8438.45 2294
8439.32 2389
8440.18 2485
8441.05 2462
8441.92 2497
8442.79 2485
8443.65 2741
8444.52 2709
8445.39 2726
8446.26 2790
8447.12 2747
8447.99 2906
8448.86 3001
8449.73 2973
8450.60 3034
8451.46 2876
8452.33 3034
8453.20 3110
8454.07 3154
8454.94 3273
8455.80 3486
8456.67 3630
8457.54 3693
8458.41 3878
8459.28 4272
8460.14 4834
8461.01 5536
8461.88 5980
8462.75 6957
8463.62 7270
8464.49 7322
8465.36 7082
8466.22 6696
8467.09 5916
8467.96 5492
8468.83 5071
8469.70 4618
8470.57 4284
8471.44 4029
8472.31 4104
8473.17 4293
8474.04 4844
8474.91 5334
8475.78 6160
8476.65 6805
8477.52 6974
8478.39 7036
8479.26 6740
8480.13 6299
8481.00 5756
8481.87 5099
8482.74 4484
8483.61 4112
8484.48 3573
8485.34 3237
8486.21 3072
8487.08 2947
8487.95 2968
8488.82 2808
8489.69 2714
8490.56 2595
8491.43 2618
8492.30 2763
8493.17 2653
8494.04 2671
8494.91 2589
8495.78 2588
8496.65 2555
8497.52 2529
8498.39 2542
8499.26 2711
8500.13 2851
8501.01 2825
8501.88 2814
8502.75 2774
8503.62 2855
8504.49 2872
8505.36 2612
8506.23 2587
8507.10 2549
8507.97 2574
8508.84 2478
8509.71 2454
8510.58 2443
8511.45 2500
8512.32 2538
8513.20 2545
8514.07 2615
8514.94 2716
8515.81 2660
8516.68 2716
8517.55 2728
8518.42 2720
8519.29 2715
8520.17 2516
8521.04 2629
8521.91 2644
8522.78 2536
8523.65 2384
8524.52 2327
8525.39 2457
8526.27 2434
8527.14 2291
8528.01 2374
8528.88 2349
8529.75 2392
8530.63 2513
8531.50 2545
8532.37 2564
8533.24 2630
8534.11 2609
8534.99 2571
8535.86 2601
8536.73 2700
8537.60 2672
8538.47 2728
8539.35 2704
8540.22 2612
8541.09 2720
8541.96 2676
8542.84 2728
8543.71 2702
8544.58 2730
8545.46 2745
8546.33 2700
8547.20 2731
8548.07 2642
8548.95 2655
8549.82 2705
8550.69 2686
8551.57 2586
8552.44 2545
8553.31 2558
8554.18 2509
8555.06 2554
8555.93 2368
8556.80 2360
8557.68 2377
8558.55 2366
8559.42 2395
8560.30 2532
8561.17 2610
8562.04 2629
8562.92 2551
8563.79 2554
8564.67 2440
8565.54 2375
8566.41 2377
8567.29 2247
8568.16 2236
8569.03 2270
8569.91 2133
8570.78 2161
8571.66 2115
8572.53 2111
8573.40 2017
8574.28 1949
8575.15 2050
8576.03 2107
8576.90 2163
8577.78 2121
8578.65 2076
8579.52 2040
8580.40 2056
8581.27 1980
8582.15 2039
8583.02 1987
8583.90 2028
8584.77 2016
8585.65 2047
8586.52 2058
8587.40 2079
8588.27 1975
8589.15 1902
8590.02 1958
8590.90 2052
8591.77 2068
8592.65 2045
8593.52 2057
8594.40 2127
8595.27 2008
8596.15 1943
8597.02 1970
8597.90 1936
8598.77 1844
8599.65 1800
8600.52 1916
8601.40 1977
8602.28 1966
8603.15 1920
8604.03 1957
8604.90 1892
8605.78 1969
8606.65 2039
8607.53 1995
8608.41 1960
8609.28 1865
8610.16 1889
8611.03 2003
8611.91 1947
8612.79 1968
8613.66 2072
8614.54 2092
8615.41 2095
8616.29 2115
8617.17 2072
8618.04 2123
8618.92 2071
8619.80 2159
8620.67 2187
8621.55 2081
8622.43 1993
8623.30 2057
8624.18 2091
8625.06 2046
8625.93 2035
8626.81 2037
8627.69 2053
8628.56 2017
8629.44 2172
8630.32 2246
8631.20 2212
8632.07 2163
8632.95 2259
8633.83 2176
8634.70 2185
8635.58 2204
8636.46 2254
8637.34 2138
8638.21 2130
8639.09 2189
8639.97 2133
8640.85 1974
8641.72 2087
8642.60 1970
8643.48 1972
8644.36 2027
8645.23 2028
8646.11 2093
8646.99 2176
8647.87 2105
8648.75 2075
8649.62 2112
8650.50 2317
8651.38 2209
8652.26 2102
8653.14 2160
8654.01 2139
8654.89 2166
8655.77 2168
8656.65 2150
8657.53 2144
8658.41 2192
8659.29 2238
8660.16 2197
8661.04 2103
8661.92 2046
8662.80 2136
8663.68 2173
8664.56 2177
8665.44 2147
8666.31 2097
8667.19 2122
8668.07 2097
8668.95 2150
8669.83 2187
8670.71 2210
8671.59 2279
8672.47 2268
8673.35 2199
8674.23 2143
8675.11 2292
8675.99 2370
8676.86 2323
8677.74 2427
8678.62 2340
8679.50 2465
8680.38 2363
8681.26 2431
8682.14 2391
8683.02 2431
8683.90 2462
8684.78 2431
8685.66 2441
8686.54 2483
8687.42 2510
8688.30 2523
8689.18 2508
8690.06 2442
8690.94 2439
8691.82 2431
8692.70 2690
8693.58 2675
8694.46 2560
8695.34 2657
8696.22 2897
8697.10 3066
8697.98 3311
8698.86 3587
8699.74 3767
8700.62 3816
8701.51 3721
8702.39 3663
8703.27 3530
8704.15 3478
8705.03 3216
8705.91 3103
8706.79 2945
8707.67 2767
8708.55 2758
8709.43 2779
8710.31 2803
8711.20 2672
8712.08 2642
8712.96 2599
8713.84 2632
8714.72 2666
8715.60 2537
8716.48 2644
8717.36 2783
8718.25 2688
8719.13 2723
8720.01 2614
8720.89 2732
8721.77 2710
8722.65 2733
8723.54 2646
8724.42 2719
8725.30 2893
8726.18 2932
8727.06 2858
8727.95 2887
8728.83 3015
8729.71 2927
8730.59 2974
8731.47 2930
8732.36 3011
8733.24 3155
8734.12 3079
8735.00 3092
8735.89 3167
8736.77 3152
8737.65 3201
8738.53 3211
8739.42 3239
8740.30 3225
8741.18 3386
8742.06 3399
8742.95 3400
8743.83 3418
8744.71 3509
8745.59 3448
8746.48 3551
8747.36 3527
8748.24 3439
8749.13 3455
8750.01 3469
8750.89 3558
8751.78 3530
8752.66 3502
8753.54 3423
8754.43 3589
8755.31 3692
8756.19 3643
8757.08 3699
8757.96 3753
8758.84 3826
8759.73 3927
8760.61 3921
8761.49 4051
8762.38 4041
8763.26 4122
8764.15 4079
8765.03 4094
8765.91 4108
8766.80 4216
8767.68 4411
8768.57 4436
8769.45 4394
8770.33 4680
8771.22 4803
8772.10 5013
8772.99 5057
8773.87 5102
8774.75 5337
8775.64 5429
8776.52 5249
8777.41 5223
8778.29 5169
8779.18 5134
8780.06 5124
8780.95 5215
8781.83 5139
8782.72 5341
8783.60 5649
8784.49 6261
8785.37 7300
8786.26 8681
8787.14 10057
8788.03 11490
8788.91 12615
8789.80 12942
8790.68 12899
8791.57 12728
8792.45 12057
8793.34 10946
8794.22 9672
8795.11 8522
8795.99 7670
8796.88 7101
8797.76 6683
8798.65 6202
8799.53 6154
8800.42 6352
8801.31 6775
8802.19 7483
8803.08 7805
8803.96 8682
8804.85 9256
8805.74 9679
8806.62 9554
8807.51 9228
8808.39 8530
8809.28 8050
8810.17 7346
8811.05 6977
8811.94 6402
8812.82 5803
8813.71 5535
8814.60 5412
8815.48 5161
8816.37 5227
8817.26 5343
8818.14 5621
8819.03 5875
8819.92 6205
8820.80 6493
8821.69 6679
8822.58 6552
8823.46 6537
8824.35 6327
8825.24 6129
8826.12 5799
8827.01 5603
8827.90 5407
8828.78 5261
8829.67 5004
8830.56 4816
8831.45 4944
8832.33 4686
8833.22 4709
8834.11 4826
8835.00 4853
8835.88 4933
8836.77 5144
8837.66 5357
8838.55 5169
8839.43 5129
8840.32 4952
8841.21 4893
8842.10 4830
8842.98 4676
8843.87 4569
8844.76 4378
8845.65 4407
8846.54 4314
8847.42 4363
8848.31 4297
8849.20 4245
8850.09 4334
8850.98 4505
8851.86 4397
8852.75 4482
8853.64 4432
8854.53 4382
8855.42 4550
8856.31 4462
8857.19 4336
8858.08 4310
8858.97 4149
8859.86 4042
8860.75 4086
8861.64 4144
8862.53 4116
8863.42 4051
8864.30 4069
8865.19 4111
8866.08 4100
8866.97 4078
8867.86 4138
8868.75 4290
8869.64 4196
8870.53 4132
8871.42 4140
8872.31 4014
8873.20 3824
8874.08 3971
8874.97 3861
8875.86 3635
8876.75 3514
8877.64 3581
8878.53 3634
8879.42 3578
8880.31 3524
8881.20 3586
8882.09 3573
8882.98 3503
8883.87 3510
8884.76 3569
8885.65 3599
8886.54 3421
8887.43 3465
8888.32 3384
8889.21 3288
8890.10 3191
8890.99 3068
8891.88 3188
8892.77 3158
8893.66 3036
8894.55 3030
8895.44 2959
8896.33 2976
8897.22 2962
8898.11 2927
8899.00 2828
8899.90 2993
8900.79 2990
8901.68 2994
8902.57 2958
8903.46 2820
8904.35 2929
8905.24 2867
8906.13 2809
8907.02 2748
8907.91 2689
8908.80 2793
8909.70 2748
8910.59 2606
8911.48 2672
8912.37 2639
8913.26 2711
8914.15 2571
8915.04 2593
8915.93 2631
8916.83 2537
8917.72 2526
8918.61 2590
8919.50 2532
8920.39 2527
8921.28 2563
8922.18 2447
8923.07 2434
8923.96 2487
8924.85 2346
8925.74 2387
8926.64 2368
8927.53 2391
8928.42 2306
8929.31 2315
8930.20 2389
8931.10 2289
8931.99 2377
8932.88 2377
8933.77 2414
8934.67 2449
8935.56 2412
8936.45 2422
8937.34 2345
8938.24 2293
8939.13 2463
8940.02 2396
8940.91 2298
8941.81 2244
8942.70 2223
8943.59 2189
8944.49 2160
8945.38 2203
8946.27 2239
8947.16 2137
8948.06 2191
8948.95 2133
8949.84 2107
8950.74 2128
8951.63 2168
8952.52 2162
8953.42 2100
8954.31 2148
8955.20 2144
8956.10 2156
8956.99 2079
8957.88 2006
8958.78 2016
8959.67 2022
8960.56 2099
8961.46 2087
8962.35 2009
8963.25 1987
8964.14 1905
8965.03 1961
8965.93 1994
8966.82 1981
8967.72 1967
8968.61 1924
8969.50 1837
8970.40 1903
8971.29 1860
8972.19 1873
8973.08 1951
8973.98 1963
8974.87 1902
8975.76 1869
8976.66 1813
8977.55 1862
8978.45 1902
8979.34 1899
8980.24 1769
8981.13 1831
8982.03 1894
8982.92 1787
8983.82 1763
8984.71 1749
8985.61 1726
8986.50 1722
8987.40 1738
8988.29 1735
8989.19 1643
8990.08 1692
8990.98 1726
8991.87 1727
8992.77 1719
8993.66 1688
8994.56 1690
8995.45 1734
8996.35 1727
8997.24 1669
8998.14 1643
8999.04 1691
8999.93 1645
9000.83 1639
9001.72 1623
9002.62 1649
9003.51 1664
9004.41 1602
9005.31 1573
9006.20 1533
9007.10 1592
9007.99 1636
9008.89 1613
9009.79 1484
9010.68 1517
9011.58 1644
9012.48 1549
9013.37 1541
9014.27 1511
9015.16 1547
9016.06 1538
9016.96 1569
9017.85 1451
9018.75 1426
9019.65 1469
9020.54 1448
9021.44 1526
9022.34 1492
9023.23 1405
9024.13 1417
9025.03 1510
9025.93 1394
9026.82 1379
9027.72 1445
9028.62 1464
9029.51 1532
9030.41 1421
9031.31 1340
9032.21 1454
9033.10 1484
9034.00 1496
9034.90 1450
9035.79 1378
9036.69 1412
9037.59 1440
9038.49 1402
9039.38 1387
9040.28 1383
9041.18 1432
9042.08 1405
9042.98 1398
9043.87 1313
9044.77 1399
9045.67 1453
9046.57 1416
9047.47 1405
9048.36 1349
9049.26 1319
9050.16 1361
9051.06 1344
9051.96 1367
9052.85 1336
9053.75 1330
9054.65 1391
9055.55 1411
9056.45 1399
9057.35 1337
9058.25 1303
9059.14 1371
9060.04 1382
9060.94 1317
9061.84 1339
9062.74 1395
9063.64 1355
9064.54 1323
9065.44 1285
9066.33 1304
9067.23 1380
9068.13 1347
9069.03 1423
9069.93 1443
9070.83 1436
9071.73 1363
9072.63 1362
9073.53 1350
9074.43 1308
9075.33 1301
9076.23 1306
9077.13 1352
9078.03 1348
9078.92 1363
9079.82 1303
9080.72 1304
9081.62 1316
9082.52 1277
9083.42 1322
9084.32 1182
9085.22 1220
9086.12 1352
9087.02 1326
9087.92 1334
9088.82 1346
9089.72 1320
9090.62 1275
9091.52 1317
9092.42 1259
9093.32 1290
9094.22 1314
9095.12 1278
9096.03 1232
9096.93 1220
9097.83 1262
9098.73 1283
9099.63 1285
9100.53 1194
9101.43 1214
9102.33 1237
9103.23 1293
9104.13 1260
9105.03 1315
9105.93 1276
9106.83 1253
9107.74 1269
9108.64 1329
9109.54 1285
9110.44 1296
9111.34 1322
9112.24 1190
9113.14 1177
9114.04 1202
9114.94 1215
9115.85 1284
9116.75 1268
9117.65 1236
9118.55 1225
9119.45 1268
9120.35 1307
9121.26 1335
9122.16 1257
9123.06 1242
9123.96 1217
9124.86 1281
9125.77 1258
9126.67 1192
9127.57 1272
9128.47 1322
9129.37 1256
9130.28 1273
9131.18 1236
9132.08 1193
9132.98 1212
9133.88 1230
9134.79 1269
9135.69 1214
9136.59 1280
9137.49 1295
9138.40 1230
9139.30 1171
9140.20 1182
9141.10 1248
9142.01 1190
9142.91 1203
9143.81 1287
9144.72 1275
9145.62 1234
9146.52 1236
9147.42 1268
9148.33 1249
9149.23 1258
9150.13 1201
9151.04 1264
9151.94 1364
9152.84 1280
9153.75 1324
9154.65 1228
9155.55 1259
9156.46 1238
9157.36 1191
9158.26 1249
9159.17 1212
9160.07 1183
9160.97 1199
9161.88 1221
9162.78 1252
9163.69 1235
9164.59 1258
9165.49 1200
9166.40 1265
9167.30 1285
9168.21 1234
9169.11 1250
9170.01 1241
9170.92 1259
9171.82 1252
9172.73 1167
9173.63 1249
9174.53 1275
9175.44 1171
9176.34 1243
9177.25 1215
9178.15 1251
9179.06 1271
9179.96 1190
9180.87 1266
9181.77 1260
9182.68 1269
9183.58 1281
9184.49 1334
9185.39 1230
9186.30 1254
9187.20 1203
9188.11 1303
9189.01 1197
9189.92 1224
9190.82 1223
9191.73 1243
9192.63 1247
9193.54 1180
9194.44 1235
9195.35 1240
9196.25 1295
9197.16 1306
9198.06 1355
9198.97 1318
9199.87 1330
9200.78 1257
9201.69 1309
9202.59 1355
9203.50 1320
9204.40 1280
9205.31 1297
9206.21 1351
9207.12 1399
9208.03 1350
9208.93 1355
9209.84 1405
9210.74 1342
9211.65 1306
9212.56 1300
9213.46 1301
9214.37 1268
9215.28 1255
9216.18 1302
9217.09 1257
9218.00 1227
9218.90 1288
9219.81 1286
9220.72 1261
9221.62 1298
9222.53 1339
9223.44 1258
9224.34 1323
9225.25 1311
9226.16 1315
9227.06 1275
9227.97 1324
9228.88 1316
9229.78 1326
9230.69 1351
9231.60 1288
9232.51 1309
9233.41 1336
9234.32 1255
9235.23 1208
9236.13 1268
9237.04 1271
9237.95 1218
9238.86 1201
9239.76 1251
9240.67 1259
9241.58 1215
9242.49 1204
9243.39 1217
9244.30 1315
9245.21 1229
9246.12 1263
9247.03 1321
9247.93 1298
9248.84 1234
9249.75 1265
9250.66 1319
9251.57 1290
9252.47 1330
9253.38 1252
9254.29 1280
9255.20 1172
9256.11 1162
9257.02 1195
9257.92 1253
9258.83 1198
9259.74 1191
9260.65 1159
9261.56 1080
9262.47 1093
9263.38 1252
9264.28 1233
9265.19 1200
9266.10 1239
9267.01 1178
9267.92 1220
9268.83 1219
9269.74 1176
9270.65 1257
9271.56 1151
9272.47 1195
9273.37 1270
9274.28 1191
9275.19 1191
9276.10 1207
9277.01 1233
9277.92 1225
9278.83 1250
9279.74 1294
9280.65 1229
9281.56 1296
9282.47 1265
9283.38 1270
9284.29 1227
9285.20 1191
9286.11 1222
9287.02 1240
9287.93 1327
9288.84 1279
9289.75 1191
9290.66 1175
9291.57 1245
9292.48 1203
9293.39 1278
9294.30 1168
9295.21 1236
9296.12 1179
9297.03 1208
9297.94 1258
9298.85 1258
9299.76 1171
9300.67 1277
9301.58 1219
9302.49 1240
9303.40 1174
9304.31 1249
9305.23 1256
9306.14 1287
9307.05 1180
9307.96 1160
9308.87 1292
9309.78 1303
9310.69 1279
9311.60 1265
9312.51 1241
9313.42 1252
9314.34 1256
9315.25 1299
9316.16 1326
9317.07 1212
9317.98 1220
9318.89 1229
9319.80 1232
9320.72 1296
9321.63 1271
9322.54 1203
9323.45 1228
9324.36 1192
9325.27 1280
9326.19 1235
9327.10 1268
9328.01 1186
9328.92 1175
9329.83 1220
9330.74 1192
9331.66 1217
9332.57 1133
9333.48 1152
9334.39 1131
9335.31 1164
9336.22 1187
9337.13 1165
9338.04 1179
9338.96 1123
9339.87 1127
9340.78 1121
9341.69 1109
9342.61 1150
9343.52 1165
9344.43 1107
9345.34 1144
9346.26 1147
9347.17 1176
9348.08 1159
9348.99 1181
9349.91 1190
9350.82 1189
9351.73 1190
9352.65 1179
9353.56 1183
9354.47 1123
9355.39 1197
9356.30 1227
9357.21 1195
9358.13 1209
9359.04 1214
9359.95 1086
9360.87 1138
9361.78 1155
9362.69 1207
9363.61 1174
9364.52 1153
9365.43 1138
9366.35 1219
9367.26 1126
9368.18 1110
9369.09 1095
9370.00 1051
9370.92 1125
9371.83 1097
9372.75 1179
9373.66 1241
9374.57 1150
9375.49 1192
9376.40 1291
9377.32 1196
9378.23 1287
9379.15 1210
9380.06 1244
9380.97 1180
9381.89 1204
9382.80 1171
9383.72 1188
9384.63 1142
9385.55 1203
9386.46 1182
9387.38 1188
9388.29 1162
9389.21 1196
9390.12 1292
9391.04 1193
9391.95 1190
9392.87 1226
9393.78 1290
9394.70 1267
9395.61 1331
9396.53 1296
9397.44 1316
9398.36 1359
9399.27 1349
9400.19 1320
9401.10 1269
9402.02 1265
9402.94 1275
9403.85 1287
9404.77 1305
9405.68 1306
9406.60 1274
9407.51 1240
9408.43 1275
9409.35 1283
9410.26 1242
9411.18 1190
9412.09 1270
9413.01 1281
9413.93 1235
9414.84 1242
9415.76 1186
9416.67 1265
9417.59 1238
9418.51 1158
9419.42 1165
9420.34 1206
9421.26 1188
9422.17 1225
9423.09 1160
9424.01 1191
9424.92 1228
9425.84 1295
9426.76 1211
9427.67 1241
9428.59 1249
9429.51 1280
9430.42 1325
9431.34 1309
9432.26 1201
9433.17 1208
9434.09 1293
9435.01 1291
9435.93 1237
9436.84 1239
9437.76 1313
9438.68 1233
9439.59 1321
9440.51 1324
9441.43 1314
9442.35 1273
9443.26 1351
9444.18 1394
9445.10 1345
9446.02 1320
9446.93 1339
9447.85 1439
9448.77 1449
9449.69 1432
9450.61 1393
9451.52 1403
9452.44 1367
9453.36 1314
9454.28 1331
9455.20 1421
9456.11 1494
9457.03 1583
9457.95 1730
9458.87 1821
9459.79 1976
9460.71 2091
9461.62 2189
9462.54 2273
9463.46 2145
9464.38 2015
9465.30 1851
9466.22 1728
9467.14 1519
9468.05 1618
9468.97 1505
9469.89 1372
9470.81 1311
9471.73 1249
9472.65 1256
9473.57 1258
9474.49 1291
9475.41 1306
9476.32 1324
9477.24 1260
9478.16 1289
9479.08 1283
9480.00 1268
9480.92 1256
9481.84 1237
9482.76 1270
9483.68 1274
9484.60 1248
9485.52 1376
9486.44 1337
9487.36 1282
9488.28 1340
9489.20 1413
9490.12 1406
9491.04 1457
9491.96 1489
9492.88 1409
9493.80 1341
9494.72 1381
9495.64 1347
9496.56 1385
9497.48 1305
9498.40 1285
9499.32 1342
9500.24 1246
9501.16 1204
9502.08 1242
9503.00 1218
9503.92 1254
9504.84 1218
9505.76 1164
9506.68 1166
9507.60 1210
9508.52 1211
9509.44 1131
9510.36 1182
9511.28 1211
9512.21 1187
9513.13 1241
9514.05 1194
9514.97 1048
9515.89 1083
9516.81 1170
9517.73 1176
9518.65 1109
9519.57 1144
9520.50 1148
9521.42 1146
9522.34 1139
9523.26 1126
9524.18 1213
9525.10 1156
9526.02 1155
9526.95 1186
9527.87 1225
9528.79 1182
9529.71 1194
9530.63 1183
9531.55 1171
9532.48 1170
9533.40 1200
9534.32 1167
9535.24 1170
9536.16 1198
9537.09 1183
9538.01 1177
9538.93 1221
9539.85 1252
9540.77 1215
9541.70 1225
9542.62 1254
9543.54 1232
9544.46 1262
9545.39 1259
9546.31 1174
9547.23 1157
9548.15 1132
9549.08 1199
9550.00 1098
9550.92 1079
9551.85 1085
9552.77 1042
9553.69 1144
9554.61 1099
9555.54 1117
9556.46 1116
9557.38 1128
9558.31 1155
9559.23 1066
9560.15 1170
9561.08 1180
9562.00 1133
9562.92 1162
9563.85 1177
9564.77 1185
9565.69 1150
9566.62 1112
9567.54 1141
9568.46 1044
9569.39 1057
9570.31 1098
9571.23 1119
9572.16 1107
9573.08 1170
9574.01 1124
9574.93 1198
9575.85 1166
9576.78 1142
9577.70 1148
9578.63 1103
9579.55 1066
9580.47 1045
9581.40 1083
9582.32 1075
9583.25 1141
9584.17 1135
9585.10 1095
9586.02 1110
9586.94 1057
9587.87 1067
9588.79 1107
9589.72 1029
9590.64 1001
9591.57 1059
9592.49 1073
9593.42 1092
9594.34 1060
9595.27 1074
9596.19 1089
9597.12 1056
9598.04 1105
9598.97 1097
9599.89 1148
9600.82 1050
9601.74 992
9602.67 1092
9603.59 1138
9604.52 1103
9605.44 1102
9606.37 1095
9607.29 1082
9608.22 1141
9609.15 1173
9610.07 1145
9611.00 1137
9611.92 1209
9612.85 1211
9613.77 1159
9614.70 1131
9615.63 1211
9616.55 1145
9617.48 1190
9618.40 1131
9619.33 1217
9620.26 1167
9621.18 1116
9622.11 1152
9623.03 1170
9623.96 1152
9624.89 1127
9625.81 1183
9626.74 1217
9627.67 1224
9628.59 1141
9629.52 1208
9630.45 1205
9631.37 1185
9632.30 1186
9633.23 1229
9634.15 1229
9635.08 1223
9636.01 1236
9636.93 1317
9637.86 1276
9638.79 1314
9639.71 1285
9640.64 1345
9641.57 1238
9642.50 1241
9643.42 1321
9644.35 1399
9645.28 1340
9646.21 1326
9647.13 1292
9648.06 1240
9648.99 1336
9649.92 1295
9650.84 1323
9651.77 1384
9652.70 1438
9653.63 1471
9654.55 1451
9655.48 1529
9656.41 1596
9657.34 1560
9658.26 1524
9659.19 1622
9660.12 1577
9661.05 1514
9661.98 1621
9662.91 1606
9663.83 1490
9664.76 1446
9665.69 1512
9666.62 1475
9667.55 1463
9668.48 1353
9669.40 1390
9670.33 1489
9671.26 1447
9672.19 1437
9673.12 1495
9674.05 1514
9674.98 1546
9675.90 1579
9676.83 1515
9677.76 1514
9678.69 1584
9679.62 1564
9680.55 1473
9681.48 1562
9682.41 1558
9683.34 1602
9684.27 1585
9685.19 1551
9686.12 1499
9687.05 1508
9687.98 1600
9688.91 1564
9689.84 1642
9690.77 1713
9691.70 1618
9692.63 1712
9693.56 1709
9694.49 1648
9695.42 1679
9696.35 1769
9697.28 1726
9698.21 1752
9699.14 1736
9700.07 1702
9701.00 1865
9701.93 1934
9702.86 1927
9703.79 2136
9704.72 2312
9705.65 2369
9706.58 2492
9707.51 2630
9708.44 2633
9709.37 2622
9710.30 2494
9711.23 2358
9712.16 2164
9713.09 2111
9714.02 1924
9714.95 1888
9715.88 1824
9716.82 1803
9717.75 1777
9718.68 1694
9719.61 1776
9720.54 1748
9721.47 1711
9722.40 1724
9723.33 1764
9724.26 1711
9725.19 1660
9726.13 1558
9727.06 1630
9727.99 1561
9728.92 1585
9729.85 1595
9730.78 1527
9731.71 1449
9732.64 1538
9733.58 1475
9734.51 1502
9735.44 1526
9736.37 1550
9737.30 1591
9738.23 1621
9739.17 1677
9740.10 1568
9741.03 1563
9741.96 1634
9742.89 1603
9743.83 1509
9744.76 1583
9745.69 1501
9746.62 1441
9747.55 1415
9748.49 1412
9749.42 1528
9750.35 1419
9751.28 1386
9752.22 1396
9753.15 1455
9754.08 1389
9755.01 1380
9755.95 1389
9756.88 1317
9757.81 1415
9758.75 1373
9759.68 1351
9760.61 1413
9761.54 1351
9762.48 1311
9763.41 1280
9764.34 1381
9765.28 1357
9766.21 1246
9767.14 1337
9768.08 1344
9769.01 1282
9769.94 1362
9770.88 1371
9771.81 1397
9772.74 1434
9773.68 1333
9774.61 1337
9775.54 1259
9776.48 1281
9777.41 1413
9778.34 1361
9779.28 1387
9780.21 1385
9781.14 1385
9782.08 1393
9783.01 1357
9783.95 1459
9784.88 1438
9785.81 1418
9786.75 1474
9787.68 1478
9788.62 1487
9789.55 1422
9790.49 1488
9791.42 1574
9792.35 1516
9793.29 1429
9794.22 1476
9795.16 1391
9796.09 1338
9797.03 1343
9797.96 1390
9798.90 1403
9799.83 1358
9800.77 1293
9801.70 1344
9802.64 1358
9803.57 1321
9804.51 1398
9805.44 1295
9806.38 1334
9807.31 1359
9808.25 1330
9809.18 1353
9810.12 1318
9811.05 1267
9811.99 1231
9812.92 1229
9813.86 1276
9814.79 1238
9815.73 1185
9816.66 1147
9817.60 1198
9818.54 1208
9819.47 1185
9820.41 1185
9821.34 1124
9822.28 1203
9823.21 1115
9824.15 1130
9825.09 1187
9826.02 1215
9826.96 1182
9827.89 1175
9828.83 1172
9829.77 1130
9830.70 1140
9831.64 1094
9832.57 1061
9833.51 1112
9834.45 1100
9835.38 1127
9836.32 1162
9837.26 1082
9838.19 1152
9839.13 1153
9840.07 1082
9841.00 1149
9841.94 1140
9842.88 1072
9843.81 1105
9844.75 1060
9845.69 1074
9846.62 1035
9847.56 1109
9848.50 1077
9849.44 1112
9850.37 1145
9851.31 1099
9852.25 1125
9853.18 1191
9854.12 1112
9855.06 1130
9856.00 1157
9856.93 1195
9857.87 1177
9858.81 1201
9859.75 1229
9860.68 1161
9861.62 1136
9862.56 1179
9863.50 1181
9864.44 1133
9865.37 1110
9866.31 1094
9867.25 1110
9868.19 1118
9869.13 1118
9870.06 1114
9871.00 1105
9871.94 1091
9872.88 1097
9873.82 1110
9874.75 1150
9875.69 1098
9876.63 1176
9877.57 1186
9878.51 1126
9879.45 1089
9880.39 1097
9881.32 1078
9882.26 1155
9883.20 1089
9884.14 1006
9885.08 1077
9886.02 1109
9886.96 1047
9887.90 1007
9888.83 1034
9889.77 1033
9890.71 1075
9891.65 1103
9892.59 1113
9893.53 1077
9894.47 1073
9895.41 1083
9896.35 1039
9897.29 1058
9898.23 1007
9899.17 1033
9900.11 1044
9901.05 1074
9901.99 1038
9902.92 1033
9903.86 1063
9904.80 1040
9905.74 1080
9906.68 1096
9907.62 1123
9908.56 1093
9909.50 1034
9910.44 1017
9911.38 1075
9912.32 1053
9913.26 1093
9914.20 1028
9915.14 1099
9916.08 1106
9917.02 1163
9917.97 1180
9918.91 1146
9919.85 1174
9920.79 1269
9921.73 1299
9922.67 1260
9923.61 1203
9924.55 1209
9925.49 1147
9926.43 1125
9927.37 1187
9928.31 1089
9929.25 1096
9930.19 1141
9931.13 1174
9932.08 1138
9933.02 1230
9933.96 1293
9934.90 1330
9935.84 1376
9936.78 1316
9937.72 1264
9938.66 1221
9939.61 1136
9940.55 1125
9941.49 1165
9942.43 1117
9943.37 1069
9944.31 987
9945.26 1047
9946.20 1007
9947.14 925
9948.08 1066
9949.02 1077
9949.96 1104
9950.91 1097
9951.85 1050
9952.79 989
9953.73 968
9954.67 994
9955.62 991
9956.56 1008
9957.50 994
9958.44 1036
9959.39 997
9960.33 941
9961.27 979
9962.21 1006
9963.16 1026
9964.10 945
9965.04 955
9965.98 933
9966.93 926
9967.87 984
9968.81 1001
9969.75 986
9970.70 944
9971.64 972
9972.58 1008
9973.53 999
9974.47 963
9975.41 948
9976.36 947
9977.30 974
9978.24 926
9979.18 940
9980.13 996
9981.07 920
9982.01 914
9982.96 899
9983.90 969
9984.85 905
9985.79 911
9986.73 862
9987.68 860
9988.62 1004
9989.56 1019
9990.51 929
9991.45 955
9992.40 950
9993.34 921
9994.28 928
9995.23 892
9996.17 881
9997.12 890
9998.06 957
9999.00 956
9999.95 924
10000.89 908
10001.84 929
10002.78 935
10003.73 898
10004.67 900
10005.61 887
10006.56 843
10007.50 881
10008.45 827
10009.39 864
10010.34 823
10011.28 920
10012.23 941
10013.17 966
10014.12 880
10015.06 892
10016.01 920
10016.95 963
10017.90 955
10018.84 905
10019.79 925
10020.73 942
10021.68 937
10022.62 908
10023.57 911
10024.51 893
10025.46 894
10026.41 834
10027.35 851
10028.30 838
10029.24 871
10030.19 884
10031.13 919
10032.08 932
10033.03 943
10033.97 916
10034.92 900
10035.86 878
10036.81 932
10037.76 862
10038.70 899
10039.65 888
10040.59 910
10041.54 877
10042.49 888
10043.43 914
10044.38 886
10045.33 817
10046.27 824
10047.22 856
10048.16 863
10049.11 890
10050.06 838
10051.00 883
10051.95 864
10052.90 869
10053.84 931
10054.79 872
10055.74 866
10056.69 811
10057.63 862
10058.58 866
10059.53 821
10060.47 875
10061.42 838
10062.37 844
10063.32 843
10064.26 823
10065.21 876
10066.16 839
10067.10 923
10068.05 882
10069.00 859
10069.95 892
10070.89 886
10071.84 821
10072.79 922
10073.74 871
10074.69 826
10075.63 889
10076.58 860
10077.53 874
10078.48 848
10079.43 879
10080.37 876
10081.32 842
10082.27 906
10083.22 888
10084.17 840
10085.11 884
10086.06 856
10087.01 884
10087.96 844
10088.91 838
10089.86 822
10090.81 849
10091.75 821
10092.70 815
10093.65 835
10094.60 816
10095.55 879
10096.50 867
10097.45 833
10098.40 867
10099.34 858
10100.29 856
10101.24 826
10102.19 816
10103.14 815
10104.09 833
10105.04 837
10105.99 817
10106.94 781
10107.89 806
10108.84 828
10109.79 827
10110.73 805
10111.68 843
10112.63 849
10113.58 805
10114.53 817
10115.48 840
10116.43 866
10117.38 809
10118.33 843
10119.28 896
10120.23 874
10121.18 855
10122.13 868
10123.08 861
10124.03 796
10124.98 842
10125.93 775
10126.88 892
10127.83 796
10128.78 855
10129.73 811
10130.68 810
10131.64 822
10132.59 814
10133.54 841
10134.49 809
10135.44 771
10136.39 798
10137.34 823
10138.29 856
10139.24 813
10140.19 809
10141.14 793
10142.09 776
10143.04 850
10144.00 871
10144.95 832
10145.90 800
10146.85 821
10147.80 846
10148.75 841
10149.70 788
10150.65 828
10151.61 851
10152.56 901
10153.51 853
10154.46 855
10155.41 857
10156.36 796
10157.31 837
10158.27 843
10159.22 842
10160.17 797
10161.12 756
10162.07 829
10163.03 771
10163.98 773
10164.93 844
10165.88 872
10166.83 822
10167.79 791
10168.74 795
10169.69 769
10170.64 803
10171.60 836
10172.55 870
10173.50 860
10174.45 810
10175.41 840
10176.36 831
10177.31 775
10178.26 792
10179.22 811
10180.17 821
10181.12 794
10182.07 847
10183.03 837
10183.98 840
10184.93 817
10185.89 805
10186.84 829
10187.79 810
10188.75 856
10189.70 821
10190.65 861
10191.60 924
10192.56 858
10193.51 823
10194.47 855
10195.42 852
10196.37 847
10197.33 901
10198.28 896
10199.23 872
10200.19 841
10201.14 919
10202.09 912
10203.05 880
10204.00 855
10204.96 840
10205.91 829
10206.86 863
10207.82 929
10208.77 939
10209.73 908
10210.68 907
10211.63 949
10212.59 1021
10213.54 841
10214.50 887
10215.45 986
10216.41 1010
10217.36 968
10218.32 876
10219.27 930
10220.22 880
10221.18 887
10222.13 906
10223.09 923
10224.04 904
10225.00 884
10225.95 910
10226.91 855
10227.86 862
10228.82 864
10229.77 948
10230.73 883
10231.68 914
10232.64 930
10233.59 890
10234.55 863
10235.50 934
10236.46 886
10237.42 916
10238.37 892
10239.33 907
10240.28 932
10241.24 928
10242.19 992
10243.15 1017
10244.10 1004
10245.06 1002
10246.02 960
10246.97 909
10247.93 888
10248.88 956
10249.84 937
10250.80 918
10251.75 883
10252.71 824
10253.66 857
10254.62 889
10255.58 845
10256.53 804
10257.49 809
10258.45 845
10259.40 835
10260.36 839
10261.32 895
10262.27 848
10263.23 882
10264.19 861
10265.14 868
10266.10 862
10267.06 854
10268.01 842
10268.97 820
10269.93 782
10270.88 768
10271.84 805
10272.80 817
10273.76 812
10274.71 839
10275.67 836
10276.63 853
10277.58 837
10278.54 836
10279.50 778
10280.46 822
10281.41 823
10282.37 867
10283.33 800
10284.29 813
10285.24 781
10286.20 832
10287.16 819
10288.12 805
10289.08 807
10290.03 815
10290.99 783
10291.95 758
10292.91 720
10293.87 797
10294.82 815
10295.78 774
10296.74 781
10297.70 771
10298.66 812
10299.61 788
10300.57 777
10301.53 822
10302.49 789
10303.45 752
10304.41 692
10305.37 796
10306.32 807
10307.28 789
10308.24 749
10309.20 749
10310.16 712
10311.12 753
10312.08 749
10313.04 765
10314.00 704
10314.95 752
10315.91 791
10316.87 758
10317.83 760
10318.79 758
10319.75 757
10320.71 747
10321.67 820
10322.63 834
10323.59 770
10324.55 737
10325.51 773
10326.47 769
10327.43 769
10328.39 767
10329.35 757
10330.31 768
10331.27 731
10332.23 737
10333.19 757
10334.15 772
10335.11 785
10336.07 743
10337.03 708
10337.99 773
10338.95 742
10339.91 771
10340.87 751
10341.83 744
10342.79 749
10343.75 735
10344.71 775
10345.67 733
10346.63 754
10347.59 737
10348.55 736
10349.51 713
10350.47 732
10351.43 703
10352.39 756
10353.35 778
10354.31 728
10355.28 731
10356.24 710
10357.20 716
10358.16 738
10359.12 786
10360.08 708
10361.04 668
10362.00 696
10362.96 713
10363.93 766
10364.89 737
10365.85 800
10366.81 733
10367.77 707
10368.73 779
10369.69 764
10370.66 744
10371.62 772
10372.58 749
10373.54 780
10374.50 771
10375.47 751
10376.43 743
10377.39 788
10378.35 761
10379.31 711
10380.28 744
10381.24 693
10382.20 749
10383.16 757
10384.12 712
10385.09 717
10386.05 744
10387.01 683
10387.97 700
10388.94 724
10389.90 711
10390.86 741
10391.82 715
10392.79 704
10393.75 733
10394.71 767
10395.68 729
10396.64 699
10397.60 734
10398.56 736
10399.53 809
10400.49 775
10401.45 754
10402.42 709
10403.38 665
10404.34 695
10405.31 733
10406.27 726
10407.23 686
10408.20 714
10409.16 792
10410.12 710
10411.09 716
10412.05 773
10413.01 760
10413.98 795
10414.94 754
10415.90 708
10416.87 735
10417.83 768
10418.80 798
10419.76 751
10420.72 762
10421.69 725
10422.65 746
10423.62 798
10424.58 852
10425.54 786
10426.51 813
10427.47 867
10428.44 866
10429.40 856
10430.37 906
10431.33 893
10432.30 863
10433.26 814
10434.22 792
10435.19 806
10436.15 786
10437.12 811
10438.08 853
10439.05 808
10440.01 719
10440.98 749
10441.94 785
10442.91 731
10443.87 710
10444.84 739
10445.80 710
10446.77 758
10447.73 737
10448.70 755
10449.66 781
10450.63 804
10451.59 770
10452.56 764
10453.53 743
10454.49 691
10455.46 704
10456.42 709
10457.39 697
10458.35 677
10459.32 748
10460.29 708
10461.25 725
10462.22 691
10463.18 788
10464.15 752
10465.12 797
10466.08 762
10467.05 672
10468.01 686
10468.98 716
10469.95 711
10470.91 745
10471.88 744
10472.85 766
10473.81 797
10474.78 710
10475.74 729
10476.71 687
10477.68 696
10478.64 731
10479.61 739
10480.58 691
10481.54 669
10482.51 668
10483.48 653
10484.45 688
10485.41 698
10486.38 689
10487.35 771
10488.31 779
10489.28 700
10490.25 731
10491.22 778
10492.18 738
10493.15 719
10494.12 730
10495.08 705
10496.05 683
10497.02 682
10497.99 735
10498.95 686
10499.92 706
10500.89 691
10501.86 708
10502.83 696
10503.79 729
10504.76 697
10505.73 728
10506.70 760
10507.67 755
10508.63 687
10509.60 751
10510.57 747
10511.54 750
10512.51 721
10513.47 705
10514.44 691
10515.41 742
10516.38 727
10517.35 724
10518.32 773
10519.28 817
10520.25 758
10521.22 721
10522.19 719
10523.16 657
10524.13 683
10525.10 769
10526.07 702
10527.03 725
10528.00 724
10528.97 721
10529.94 741
10530.91 809
10531.88 772
10532.85 721
10533.82 724
10534.79 734
10535.76 724
10536.73 722
10537.70 725
10538.67 790
10539.63 730
10540.60 742
10541.57 744
10542.54 734
10543.51 747
10544.48 730
10545.45 714
10546.42 726
10547.39 709
10548.36 727
10549.33 685
10550.30 696
10551.27 764
10552.24 782
10553.21 787
10554.18 747
10555.15 742
10556.12 720
10557.09 765
10558.06 716
10559.03 776
10560.00 725
10560.97 720
10561.95 759
10562.92 719
10563.89 809
10564.86 804
10565.83 792
10566.80 849
10567.77 887
10568.74 898
10569.71 903
10570.68 910
10571.65 961
10572.62 909
10573.59 888
10574.57 861
10575.54 828
10576.51 772
10577.48 778
10578.45 770
10579.42 755
10580.39 792
10581.36 740
10582.34 737
10583.31 773
10584.28 754
10585.25 753
10586.22 778
10587.19 763
10588.17 765
10589.14 733
10590.11 784
10591.08 794
10592.05 741
10593.02 773
10594.00 752
10594.97 764
10595.94 717
10596.91 788
10597.89 739
10598.86 726
10599.83 776
10600.80 776
10601.77 801
10602.75 720
10603.72 784
10604.69 722
10605.66 744
10606.64 729
10607.61 724
10608.58 766
10609.55 746
10610.53 697
10611.50 718
10612.47 749
10613.45 735
10614.42 730
10615.39 757
10616.36 757
10617.34 715
10618.31 756
10619.28 752
10620.26 726
10621.23 740
10622.20 756
10623.18 664
10624.15 728
10625.12 683
10626.10 709
10627.07 752
10628.04 739
10629.02 735
10629.99 779
10630.97 744
10631.94 785
10632.91 722
10633.89 708
10634.86 731
10635.83 812
10636.81 724
10637.78 726
10638.76 697
10639.73 727
10640.70 724
10641.68 770
10642.65 741
10643.63 744
10644.60 753
10645.58 780
10646.55 824
10647.53 846
10648.50 810
10649.47 862
10650.45 871
10651.42 803
10652.40 785
10653.37 742
10654.35 792
10655.32 792
10656.30 757
10657.27 778
10658.25 779
10659.22 757
10660.20 778
10661.17 687
10662.15 661
10663.12 699
10664.10 755
10665.07 785
10666.05 709
10667.02 729
10668.00 691
10668.97 705
10669.95 688
10670.93 707
10671.90 730
10672.88 720
10673.85 775
10674.83 753
10675.80 740
10676.78 797
10677.76 787
10678.73 713
10679.71 748
10680.68 737
10681.66 736
10682.63 760
10683.61 733
10684.59 728
10685.56 728
10686.54 729
10687.52 733
10688.49 756
10689.47 738
10690.44 778
10691.42 739
10692.40 708
10693.37 726
10694.35 708
10695.33 669
10696.30 702
10697.28 670
10698.26 701
10699.23 716
10700.21 692
10701.19 659
10702.17 687
10703.14 721
10704.12 721
10705.10 695
10706.07 690
10707.05 715
10708.03 681
10709.01 703
10709.98 684
10710.96 700
10711.94 655
10712.91 691
10713.89 710
10714.87 696
10715.85 678
10716.83 688
10717.80 682
10718.78 684
10719.76 684
10720.74 687
10721.71 704
10722.69 737
10723.67 778
10724.65 688
10725.63 691
10726.60 721
10727.58 614
10728.56 755
10729.54 726
10730.52 744
10731.49 662
10732.47 723
10733.45 672
10734.43 733
10735.41 693
10736.39 667
10737.37 696
10738.34 672
10739.32 694
10740.30 642
10741.28 771
10742.26 700
10743.24 650
10744.22 718
10745.20 683
10746.17 706
10747.15 724
10748.13 651
10749.11 676
10750.09 702
10751.07 708
10752.05 693
10753.03 749
10754.01 678
10754.99 675
10755.97 719
10756.95 711
10757.93 685
10758.91 683
10759.88 655
10760.86 636
10761.84 673
10762.82 707
10763.80 733
10764.78 704
10765.76 691
10766.74 675
10767.72 702
10768.70 658
10769.68 695
10770.66 681
10771.64 687
10772.62 682
10773.60 723
10774.58 708
10775.56 686
10776.54 668
10777.52 697
10778.51 708
10779.49 696
10780.47 670
10781.45 709
10782.43 728
10783.41 702
10784.39 746
10785.37 731
10786.35 709
10787.33 765
10788.31 725
10789.29 714
10790.27 672
10791.26 664
10792.24 710
10793.22 744
10794.20 752
10795.18 684
10796.16 676
10797.14 718
10798.12 726
10799.10 741
10800.09 705
10801.07 755
10802.05 670
10803.03 698
10804.01 694
10804.99 648
10805.98 659
10806.96 635
10807.94 684
10808.92 714
10809.90 673
10810.89 699
10811.87 697
10812.85 677
10813.83 706
10814.81 672
10815.80 658
10816.78 688
10817.76 676
10818.74 635
10819.72 660
10820.71 697
10821.69 694
10822.67 674
10823.65 661
10824.64 661
10825.62 655
10826.60 658
10827.58 636
10828.57 657
10829.55 651
10830.53 701
10831.52 698
10832.50 692
10833.48 651
10834.46 649
10835.45 682
10836.43 726
10837.41 694
10838.40 744
10839.38 671
10840.36 647
10841.35 718
10842.33 692
10843.31 727
10844.30 687
10845.28 699
10846.26 678
10847.25 760
10848.23 676
10849.21 638
10850.20 684
10851.18 690
10852.17 708
10853.15 695
10854.13 704
10855.12 747
10856.10 731
10857.09 675
10858.07 700
10859.05 679
10860.04 699
10861.02 676
10862.01 627
10862.99 621
10863.97 696
10864.96 731
10865.94 721
10866.93 661
10867.91 699
10868.90 701
10869.88 720
10870.87 698
10871.85 646
10872.84 671
10873.82 684
10874.81 707
10875.79 668
10876.78 688
10877.76 693
10878.75 715
10879.73 757
10880.72 760
10881.70 674
10882.69 723
10883.67 726
10884.66 705
10885.64 660
10886.63 658
10887.61 736
10888.60 749
10889.58 706
10890.57 767
10891.55 759
10892.54 762
10893.53 738
10894.51 745
10895.50 713
10896.48 750
10897.47 782
10898.45 762
10899.44 726
10900.43 707
10901.41 752
10902.40 789
10903.38 719
10904.37 747
10905.36 767
10906.34 823
10907.33 828
10908.32 826
10909.30 762
10910.29 734
10911.28 802
10912.26 829
10913.25 800
10914.24 786
10915.22 757
10916.21 840
10917.20 786
10918.18 814
10919.17 754
10920.16 803
10921.14 841
10922.13 821
10923.12 823
10924.10 786
10925.09 755
10926.08 865
10927.07 803
10928.05 804
10929.04 831
10930.03 812
10931.01 840
10932.00 845
10932.99 804
10933.98 835
10934.96 844
10935.95 902
10936.94 804
10937.93 816
10938.92 811
10939.90 883
10940.89 901
10941.88 864
10942.87 866
10943.85 927
10944.84 887
10945.83 879
10946.82 845
10947.81 861
10948.79 880
10949.78 910
10950.77 924
10951.76 898
10952.75 925
10953.74 979
10954.72 1012
10955.71 941
10956.70 915
10957.69 898
10958.68 911
10959.67 972
10960.66 954
10961.65 1041
10962.63 1099
10963.62 1038
10964.61 1036
10965.60 1076
10966.59 1067
10967.58 1131
10968.57 1197
10969.56 1233
10970.55 1227
10971.54 1207
10972.52 1118
10973.51 1168
10974.50 1076
10975.49 1007
10976.48 1048
10977.47 1047
10978.46 1015
10979.45 1048
10980.44 953
10981.43 1010
10982.42 1018
10983.41 1004
10984.40 1009
10985.39 983
10986.38 1053
10987.37 1022
10988.36 1024
10989.35 1033
10990.34 1065
10991.33 1021
10992.32 1026
10993.31 1043
10994.30 1024
10995.29 1021
10996.28 1034
10997.27 1085
10998.26 1143
10999.25 1148
11000.24 1065
11001.23 1099
11002.22 1190
11003.21 1226
11004.20 1277
11005.20 1282
11006.19 1353
11007.18 1496
11008.17 1526
11009.16 1499
11010.15 1469
11011.14 1449
11012.13 1409
11013.12 1376
11014.11 1282
11015.10 1265
11016.10 1202
11017.09 1224
11018.08 1167
11019.07 1031
11020.06 1054
11021.05 1063
11022.04 1082
11023.04 1041
11024.03 1004
11025.02 1052
11026.01 1049
11027.00 1032
11027.99 982
11028.99 1005
11029.98 988
11030.97 932
11031.96 895
11032.95 898
11033.95 942
11034.94 980
11035.93 977
11036.92 901
11037.91 896
11038.91 890
11039.90 863
11040.89 877
11041.88 929
11042.88 879
11043.87 908
11044.86 905
11045.85 923
11046.85 912
11047.84 899
11048.83 932
11049.82 886
11050.82 867
11051.81 898
11052.80 824
11053.80 842
11054.79 822
11055.78 848
11056.77 870
11057.77 862
11058.76 839
11059.75 826
11060.75 852
11061.74 827
11062.73 826
11063.73 810
11064.72 794
11065.71 847
11066.71 782
11067.70 778
11068.69 862
11069.69 833
11070.68 763
11071.68 827
11072.67 839
11073.66 883
11074.66 792
11075.65 734
11076.65 831
11077.64 820
11078.63 752
11079.63 822
11080.62 821
11081.62 853
11082.61 792
11083.60 797
11084.60 828
11085.59 867
11086.59 865
11087.58 838
11088.58 843
11089.57 787
11090.57 806
11091.56 810
11092.55 738
11093.55 757
11094.54 812
11095.54 814
11096.53 799
11097.53 795
11098.52 800
11099.52 805
11100.51 839
11101.51 881
11102.50 820
11103.50 772
11104.49 767
11105.49 813
11106.48 776
11107.48 777
11108.48 791
11109.47 757
11110.47 743
11111.46 804
11112.46 787
11113.45 758
11114.45 851
11115.44 878
11116.44 828
11117.44 781
11118.43 760
11119.43 813
11120.42 811
11121.42 785
11122.42 749
11123.41 794
11124.41 825
11125.40 871
11126.40 768
11127.40 795
11128.39 790
11129.39 801
11130.38 817
11131.38 754
11132.38 784
11133.37 820
11134.37 850
11135.37 768
11136.36 771
11137.36 759
11138.36 787
11139.35 809
11140.35 768
11141.35 727
11142.34 757
11143.34 761
11144.34 810
11145.34 740
11146.33 751
11147.33 756
11148.33 752
11149.32 761
11150.32 797
11151.32 781
11152.32 798
11153.31 809
11154.31 748
11155.31 761
11156.31 738
11157.30 790
11158.30 766
11159.30 765
11160.30 789
11161.29 819
11162.29 740
11163.29 778
11164.29 774
11165.29 771
11166.28 780
11167.28 759
11168.28 757
11169.28 771
11170.28 752
11171.27 749
11172.27 710
11173.27 725
11174.27 773
11175.27 728
11176.27 722
11177.26 792
11178.26 749
11179.26 701
11180.26 717
11181.26 759
11182.26 759
11183.26 745
11184.26 766
11185.25 692
11186.25 750
11187.25 758
11188.25 769
11189.25 724
11190.25 693
11191.25 662
11192.25 711
11193.25 753
11194.25 699
11195.24 695
11196.24 706
11197.24 716
11198.24 708
11199.24 666
11200.24 727
11201.24 729
11202.24 686
11203.24 692
11204.24 650
11205.24 717
11206.24 721
11207.24 679
11208.24 762
11209.24 802
11210.24 785
11211.24 766
11212.24 749
11213.24 708
11214.24 736
11215.24 730
11216.24 653
11217.24 642
11218.24 640
11219.24 714
11220.24 758
11221.24 761
11222.24 719
11223.24 721
11224.24 698
11225.24 667
11226.24 672
11227.25 749
11228.25 726
11229.25 755
11230.25 697
11231.25 724
11232.25 725
11233.25 674
11234.25 726
11235.25 678
11236.25 674
11237.25 704
11238.26 691
11239.26 724
11240.26 692
11241.26 724
11242.26 717
11243.26 745
11244.26 713
11245.27 712
11246.27 716
11247.27 671
11248.27 728
11249.27 743
11250.27 728
11251.28 716
11252.28 708
11253.28 714
11254.28 706
11255.28 696
11256.29 699
11257.29 684
11258.29 716
11259.29 669
11260.29 675
11261.30 700
11262.30 684
11263.30 699
11264.30 698
11265.31 761
11266.31 752
11267.31 699
11268.31 695
11269.32 709
11270.32 713
11271.32 696
11272.32 717
11273.33 706
11274.33 773
11275.33 773
11276.33 742
11277.34 714
11278.34 710
11279.34 710
11280.35 674
11281.35 665
11282.35 718
11283.36 682
11284.36 703
11285.36 757
11286.37 756
11287.37 768
11288.37 786
11289.38 757
11290.38 725
11291.38 729
11292.39 725
11293.39 715
11294.39 726
11295.40 685
11296.40 661
11297.41 708
11298.41 730
11299.41 700
11300.42 673
11301.42 714
11302.43 730
11303.43 703
11304.43 718
11305.44 713
11306.44 754
11307.45 734
11308.45 720
11309.46 753
11310.46 717
11311.46 739
11312.47 757
11313.47 724
11314.48 730
11315.48 728
11316.49 754
11317.49 769
11318.50 693
11319.50 750
11320.51 713
11321.51 728
11322.52 690
11323.52 761
11324.53 769
11325.53 737
11326.54 783
11327.54 789
11328.55 755
11329.55 772
11330.56 773
11331.56 732
11332.57 770
11333.57 764
11334.58 765
11335.58 770
11336.59 811
11337.60 798
11338.60 801
11339.61 787
11340.61 784
11341.62 815
11342.62 768
11343.63 771
11344.64 810
11345.64 893
11346.65 826
11347.65 850
11348.66 834
11349.67 841
11350.67 820
11351.68 809
11352.69 839
11353.69 835
11354.70 805
11355.71 777
11356.71 792
11357.72 755
11358.72 801
11359.73 857
11360.74 786
11361.74 749
11362.75 768
11363.76 796
11364.76 800
11365.77 787
11366.78 796
11367.79 749
11368.79 734
11369.80 776
11370.81 751
11371.81 779
11372.82 740
11373.83 751
11374.84 804
11375.84 797
11376.85 750
11377.86 796
11378.87 800
11379.87 778
11380.88 778
11381.89 779
11382.90 798
11383.90 791
11384.91 760
11385.92 749
11386.93 752
11387.93 800
11388.94 755
11389.95 732
11390.96 730
11391.97 805
11392.97 778
11393.98 796
11394.99 841
11396.00 802
11397.01 813
11398.02 805
11399.02 705
11400.03 798
11401.04 795
11402.05 799
11403.06 747
11404.07 745
11405.08 795
11406.08 752
11407.09 835
11408.10 772
11409.11 795
11410.12 790
11411.13 792
11412.14 831
11413.15 808
11414.15 735
11415.16 769
11416.17 791
11417.18 804
11418.19 782
11419.20 755
11420.21 819
11421.22 800
11422.23 814
11423.24 842
11424.25 801
11425.26 825
11426.27 801
11427.28 807
11428.29 833
11429.30 794
11430.31 824
11431.32 847
11432.32 775
11433.33 806
11434.34 802
11435.35 806
11436.36 820
11437.37 814
11438.38 776
11439.39 833
11440.41 866
11441.42 794
11442.43 771
11443.44 797
11444.45 874
11445.46 879
11446.47 827
11447.48 814
11448.49 817
11449.50 876
11450.51 849
11451.52 866
11452.53 895
11453.54 865
11454.55 890
11455.56 853
11456.57 872
11457.59 860
11458.60 872
11459.61 884
11460.62 883
11461.63 870
11462.64 868
11463.65 916
11464.66 918
11465.67 934
11466.69 914
11467.70 889
11468.71 876
11469.72 898
11470.73 919
11471.74 882
11472.75 941
11473.77 973
11474.78 895
11475.79 956
11476.80 963
11477.81 973
11478.83 1028
11479.84 932
11480.85 922
11481.86 902
11482.87 1012
11483.89 962
11484.90 963
11485.91 919
11486.92 931
11487.93 976
11488.95 963
11489.96 995
11490.97 957
11491.98 960
11493.00 1018
11494.01 1063
11495.02 994
11496.03 957
11497.05 951
11498.06 923
11499.07 922
11500.09 955
11501.10 976
11502.11 962
11503.12 978
11504.14 962
11505.15 981
11506.16 1021
11507.18 1039
11508.19 1021
11509.20 1000
11510.22 1074
11511.23 1048
11512.24 1028
11513.26 1045
11514.27 1034
11515.28 1039
11516.30 1046
11517.31 1039
11518.32 1010
11519.34 1046
11520.35 1044
11521.37 1048
11522.38 1092
11523.39 1135
11524.41 1113
11525.42 1065
11526.44 1027
11527.45 1097
11528.46 1131
11529.48 1136
11530.49 1165
11531.51 1163
11532.52 1160
11533.53 1233
11534.55 1159
11535.56 1102
11536.58 1135
11537.59 1199
11538.61 1202
11539.62 1189
11540.64 1243
11541.65 1216
11542.67 1255
11543.68 1272
11544.69 1242
11545.71 1222
11546.72 1264
11547.74 1255
11548.75 1255
11549.77 1248
11550.78 1239
11551.80 1300
11552.81 1276
11553.83 1288
11554.85 1344
11555.86 1336
11556.88 1289
11557.89 1367
11558.91 1410
11559.92 1383
11560.94 1426
11561.95 1497
11562.97 1474
11563.98 1468
11565.00 1517
11566.02 1593
11567.03 1567
11568.05 1621
11569.06 1626
11570.08 1631
11571.10 1679
11572.11 1641
11573.13 1648
11574.14 1681
11575.16 1679
11576.18 1719
11577.19 1709
11578.21 1818
11579.22 1782
11580.24 1786
11581.26 1783
11582.27 1849
11583.29 1986
11584.31 1983
11585.32 1966
11586.34 2035
11587.36 2132
11588.37 2138
11589.39 2182
11590.41 2309
11591.42 2366
11592.44 2514
11593.46 2653
11594.47 2674
11595.49 2752
11596.51 2899
11597.53 2993
11598.54 2890
11599.56 2921
11600.58 3186
11601.59 3334
11602.61 3322
11603.63 3621
11604.65 3754
11605.66 4201
11606.68 4620
11607.70 5174
11608.72 5805
11609.74 6138
11610.75 6641
11611.77 7115
11612.79 7149
11613.81 7195
11614.82 7175
11615.84 6773
11616.86 6198
11617.88 5779
11618.90 5312
11619.91 4724
11620.93 4334
11621.95 3872
11622.97 3610
11623.99 3403
11625.01 3142
11626.02 3176
11627.04 3004
11628.06 2833
11629.08 2784
11630.10 2679
11631.12 2712
11632.14 2670
11633.15 2519
11634.17 2486
11635.19 2283
11636.21 2219
11637.23 2191
11638.25 2326
11639.27 2202
11640.29 2152
11641.30 2087
11642.32 2116
11643.34 2197
11644.36 2097
11645.38 1973
11646.40 2017
11647.42 2127
11648.44 2104
11649.46 2090
11650.48 2093
11651.50 2006
11652.52 2047
11653.54 1990
11654.56 1924
11655.58 1906
11656.60 1812
11657.62 1780
11658.64 1728
11659.66 1616
11660.68 1680
11661.70 1601
11662.72 1555
11663.74 1502
11664.76 1548
11665.78 1540
11666.80 1498
11667.82 1545
11668.84 1488
11669.86 1508
11670.88 1530
11671.90 1515
11672.92 1491
11673.94 1558
11674.96 1547
11675.98 1562
11677.00 1552
11678.02 1544
11679.04 1536
11680.06 1590
11681.08 1554
11682.10 1650
11683.12 1656
11684.15 1638
11685.17 1661
11686.19 1739
11687.21 1692
11688.23 1711
11689.25 1726
11690.27 1783
11691.29 1801
11692.31 1700
11693.34 1693
11694.36 1721
11695.38 1743
11696.40 1708
11697.42 1640
11698.44 1693
11699.46 1627
11700.49 1666
11701.51 1708
11702.53 1705
11703.55 1672
11704.57 1662
11705.60 1638
11706.62 1630
11707.64 1599
11708.66 1565
11709.68 1579
11710.71 1584
11711.73 1541
11712.75 1493
11713.77 1575
11714.79 1533
11715.82 1521
11716.84 1502
11717.86 1500
11718.88 1437
11719.91 1533
11720.93 1454
11721.95 1456
11722.97 1399
11724.00 1458
11725.02 1528
11726.04 1472
11727.07 1453
11728.09 1401
11729.11 1381
11730.13 1353
11731.16 1290
11732.18 1255
11733.20 1359
11734.23 1311
11735.25 1304
11736.27 1313
11737.30 1228
11738.32 1251
11739.34 1270
11740.37 1215
11741.39 1257
11742.41 1200
11743.44 1238
11744.46 1261
11745.48 1243
11746.51 1239
11747.53 1174
11748.55 1213
11749.58 1232
11750.60 1211
11751.63 1221
11752.65 1142
11753.67 1164
11754.70 1272
11755.72 1271
11756.75 1227
11757.77 1203
11758.79 1171
11759.82 1155
11760.84 1168
11761.87 1219
11762.89 1217
11763.92 1219
11764.94 1221
11765.97 1213
11766.99 1237
11768.01 1157
11769.04 1157
11770.06 1087
11771.09 1141
11772.11 1105
11773.14 1153
11774.16 1045
11775.19 1061
11776.21 1158
11777.24 1114
11778.26 1085
11779.29 1067
11780.31 1049
11781.34 1053
11782.36 1072
11783.39 1009
11784.41 1028
11785.44 1081
11786.46 1107
11787.49 1067
11788.52 1007
11789.54 973
11790.57 974
11791.59 1021
11792.62 1043
11793.64 1011
11794.67 994
11795.70 1003
11796.72 1028
11797.75 997
11798.77 1046
11799.80 1011
11800.83 1038
11801.85 1046
11802.88 1031
11803.90 930
11804.93 906
11805.96 921
11806.98 926
11808.01 982
11809.04 937
11810.06 935
11811.09 935
11812.11 893
11813.14 869
11814.17 926
11815.19 879
11816.22 842
11817.25 893
11818.27 888
11819.30 881
11820.33 906
11821.36 869
11822.38 790
11823.41 795
11824.44 888
11825.46 840
11826.49 854
11827.52 854
11828.54 909
11829.57 844
11830.60 828
11831.63 880
11832.65 887
11833.68 838
11834.71 861
11835.74 857
11836.76 809
11837.79 885
11838.82 897
11839.85 896
11840.88 875
11841.90 867
11842.93 869
11843.96 904
11844.99 827
11846.01 828
11847.04 916
11848.07 836
11849.10 842
11850.13 873
11851.16 884
11852.18 818
11853.21 836
11854.24 810
11855.27 850
11856.30 791
11857.33 817
11858.35 815
11859.38 848
11860.41 809
11861.44 838
11862.47 864
11863.50 806
11864.53 784
11865.56 853
11866.58 834
11867.61 828
11868.64 810
11869.67 809
11870.70 856
11871.73 773
11872.76 839
11873.79 835
11874.82 855
11875.85 778
11876.88 814
11877.91 793
11878.93 820
11879.96 836
11880.99 826
11882.02 849
11883.05 825
11884.08 817
11885.11 838
11886.14 859
11887.17 799
11888.20 836
11889.23 794
11890.26 826
11891.29 802
11892.32 797
11893.35 811
11894.38 827
11895.41 807
11896.44 785
11897.47 779
11898.50 822
11899.53 815
11900.56 849
11901.59 846
11902.62 801
11903.65 821
11904.69 866
11905.72 845
11906.75 816
11907.78 834
11908.81 819
11909.84 875
11910.87 901
11911.90 898
11912.93 879
11913.96 825
11914.99 843
11916.02 858
11917.06 880
11918.09 801
11919.12 838
11920.15 866
11921.18 824
11922.21 741
11923.24 814
11924.27 858
11925.31 810
11926.34 814
11927.37 819
11928.40 770
11929.43 810
11930.46 806
11931.50 753
11932.53 825
11933.56 834
11934.59 826
11935.62 902
11936.65 888
11937.69 853
11938.72 837
11939.75 891
11940.78 913
11941.81 924
11942.85 905
11943.88 909
11944.91 951
11945.94 901
11946.98 890
11948.01 832
11949.04 869
11950.07 854
11951.11 829
11952.14 781
11953.17 713
11954.20 794
11955.24 781
11956.27 817
11957.30 804
11958.34 833
11959.37 828
11960.40 778
11961.43 752
11962.47 762
11963.50 748
11964.53 859
11965.57 862
11966.60 773
11967.63 763
11968.67 773
11969.70 761
11970.73 741
11971.77 739
11972.80 782
11973.83 798
11974.87 766
11975.90 818
11976.94 798
11977.97 792
11979.00 787
11980.04 808
11981.07 793
11982.10 807
11983.14 829
11984.17 829
11985.21 789
11986.24 775
11987.27 830
11988.31 775
11989.34 775
11990.38 883
11991.41 820
11992.45 798
11993.48 798
11994.51 834
11995.55 826
11996.58 795
11997.62 824
11998.65 820
11999.69 818
12000.72 877
12001.76 832
12002.79 794
12003.83 831
12004.86 862
12005.90 826
12006.93 757
12007.97 793
12009.00 833
12010.04 785
12011.07 825
12012.11 835
12013.14 805
12014.18 825
12015.21 884
12016.25 876
12017.28 866
12018.32 846
12019.35 905
12020.39 915
12021.43 889
12022.46 912
12023.50 968
12024.53 984
12025.57 962
12026.60 951
12027.64 890
12028.68 879
12029.71 901
12030.75 873
12031.78 901
12032.82 892
12033.86 899
12034.89 871
12035.93 870
12036.97 848
12038.00 839
12039.04 839
12040.07 874
12041.11 924
12042.15 879
12043.18 884
12044.22 899
12045.26 869
12046.29 893
12047.33 902
12048.37 859
12049.40 877
12050.44 878
12051.48 894
12052.52 872
12053.55 844
12054.59 892
12055.63 886
12056.66 885
12057.70 864
12058.74 878
12059.78 877
12060.81 897
12061.85 893
12062.89 892
12063.92 844
12064.96 851
12066.00 865
12067.04 856
12068.07 893
12069.11 858
12070.15 787
12071.19 876
12072.23 889
12073.26 882
12074.30 909
12075.34 840
12076.38 878
12077.42 851
12078.45 870
12079.49 837
12080.53 878
12081.57 857
12082.61 806
12083.64 811
12084.68 834
12085.72 855
12086.76 787
12087.80 769
12088.84 838
12089.88 885
12090.91 896
12091.95 879
12092.99 825
12094.03 881
12095.07 898
12096.11 855
12097.15 861
12098.19 846
12099.22 870
12100.26 910
12101.30 930
12102.34 890
12103.38 893
12104.42 931
12105.46 828
12106.50 858
12107.54 864
12108.58 910
12109.62 950
12110.66 906
12111.70 894
12112.74 885
12113.77 924
12114.81 898
12115.85 882
12116.89 824
12117.93 837
12118.97 877
12120.01 885
12121.05 829
12122.09 812
12123.13 789
12124.17 843
12125.21 876
12126.25 857
12127.29 835
12128.33 768
12129.37 808
12130.41 841
12131.45 788
12132.50 796
12133.54 845
12134.58 823
12135.62 841
12136.66 819
12137.70 800
12138.74 830
12139.78 845
12140.82 855
12141.86 817
12142.90 810
12143.94 805
12144.98 785
12146.02 797
12147.07 807
12148.11 757
12149.15 795
12150.19 777
12151.23 729
12152.27 809
12153.31 763
12154.35 739
12155.40 790
12156.44 776
12157.48 756
12158.52 728
12159.56 746
12160.60 741
12161.64 776
12162.69 739
12163.73 767
12164.77 811
12165.81 773
12166.85 747
12167.90 755
12168.94 783
12169.98 823
12171.02 768
12172.06 781
12173.11 734
12174.15 741
12175.19 790
12176.23 759
12177.27 774
12178.32 770
12179.36 765
12180.40 740
12181.44 798
12182.49 741
12183.53 741
12184.57 744
12185.61 742
12186.66 766
12187.70 791
12188.74 716
12189.79 773
12190.83 764
12191.87 763
12192.91 721
12193.96 763
12195.00 744
12196.04 672
12197.09 719
12198.13 668
12199.17 704
12200.22 696
12201.26 692
12202.30 687
12203.35 752
12204.39 762
12205.43 757
12206.48 684
12207.52 697
12208.57 710
12209.61 704
12210.65 680
12211.70 712
12212.74 737
12213.78 773
12214.83 671
12215.87 689
12216.92 703
12217.96 726
12219.00 734
12220.05 697
12221.09 717
12222.14 708
12223.18 703
12224.23 717
12225.27 723
12226.31 693
12227.36 741
12228.40 725
12229.45 705
12230.49 728
12231.54 729
12232.58 697
12233.63 711
12234.67 701
12235.72 736
12236.76 729
12237.81 666
12238.85 701
12239.90 716
12240.94 703
12241.99 717
12243.03 730
12244.08 727
12245.12 723
12246.17 747
12247.21 688
12248.26 754
12249.30 719
12250.35 718
12251.39 698
12252.44 707
12253.49 726
12254.53 702
12255.58 703
12256.62 705
12257.67 702
12258.71 708
12259.76 724
12260.81 723
12261.85 694
12262.90 705
12263.94 688
12264.99 679
12266.04 693
12267.08 732
12268.13 737
12269.17 756
12270.22 678
12271.27 679
12272.31 773
12273.36 746
12274.41 669
12275.45 685
12276.50 661
12277.55 666
12278.59 676
12279.64 679
12280.69 705
12281.73 641
12282.78 711
12283.83 681
12284.87 659
12285.92 629
12286.97 625
12288.01 657
12289.06 659
12290.11 683
12291.16 693
12292.20 663
12293.25 620
12294.30 626
12295.35 663
12296.39 677
12297.44 627
12298.49 639
12299.54 647
12300.58 685
12301.63 690
12302.68 690
12303.73 654
12304.77 664
12305.82 692
12306.87 652
12307.92 646
12308.97 632
12310.01 649
12311.06 652
12312.11 680
12313.16 700
12314.21 710
12315.25 699
12316.30 691
12317.35 642
12318.40 653
12319.45 690
12320.50 664
12321.54 688
12322.59 682
12323.64 630
12324.69 632
12325.74 655
12326.79 723
12327.84 661
12328.89 621
12329.93 638
12330.98 629
12332.03 612
12333.08 640
12334.13 631
12335.18 638
12336.23 623
12337.28 652
12338.33 663
12339.38 664
12340.43 612
12341.47 604
12342.52 618
12343.57 584
12344.62 629
12345.67 676
12346.72 697
12347.77 633
12348.82 560
12349.87 604
12350.92 645
12351.97 567
12353.02 610
12354.07 623
12355.12 646
12356.17 647
12357.22 631
12358.27 648
12359.32 602
12360.37 615
12361.42 629
12362.47 683
12363.52 618
12364.57 592
12365.62 599
12366.67 604
12367.72 609
12368.77 659
12369.82 671
12370.87 655
12371.93 673
12372.98 578
12374.03 618
12375.08 620
12376.13 619
12377.18 622
12378.23 632
12379.28 636
12380.33 647
12381.38 620
12382.43 676
12383.49 607
12384.54 630
12385.59 654
12386.64 661
12387.69 622
12388.74 669
12389.79 652
12390.84 612
12391.90 650
12392.95 616
12394.00 657
12395.05 624
12396.10 578
12397.15 647
12398.21 623
12399.26 602
12400.31 606
12401.36 656
12402.41 665
12403.47 647
12404.52 647
12405.57 645
12406.62 653
12407.67 664
12408.73 638
12409.78 630
12410.83 617
12411.88 620
12412.94 604
12413.99 618
12415.04 606
12416.09 656
12417.15 632
12418.20 626
12419.25 629
12420.30 622
12421.36 598
12422.41 622
12423.46 651
12424.52 609
12425.57 606
12426.62 608
12427.67 652
12428.73 645
12429.78 638
12430.83 599
12431.89 598
12432.94 630
12433.99 602
12435.05 600
12436.10 616
12437.15 630
12438.21 653
12439.26 588
12440.31 630
12441.37 604
12442.42 623
12443.47 667
12444.53 677
12445.58 640
12446.64 615
12447.69 635
12448.74 634
12449.80 649
12450.85 639
12451.91 624
12452.96 603
12454.01 590
12455.07 597
12456.12 610
12457.18 623
12458.23 692
12459.29 656
12460.34 651
12461.39 669
12462.45 691
12463.50 610
12464.56 599
12465.61 605
12466.67 600
12467.72 608
12468.78 622
12469.83 614
12470.89 579
12471.94 625
12473.00 591
12474.05 643
12475.11 624
12476.16 601
12477.22 604
12478.27 604
12479.33 645
12480.38 601
12481.44 662
12482.49 648
12483.55 639
12484.60 615
12485.66 634
12486.71 595
12487.77 572
12488.83 599
12489.88 627
12490.94 625
12491.99 696
12493.05 682
12494.10 586
12495.16 687
12496.22 647
12497.27 686
12498.33 664
12499.38 609
12500.44 666
12501.50 705
12502.55 702
12503.61 713
12504.67 717
12505.72 703
12506.78 752
12507.83 719
12508.89 693
12509.95 670
12511.00 679
12512.06 691
12513.12 691
12514.17 715
12515.23 687
12516.29 644
12517.34 694
12518.40 681
12519.46 678
12520.52 646
12521.57 636
12522.63 642
12523.69 665
12524.74 694
12525.80 657
12526.86 681
12527.92 666
12528.97 712
12530.03 694
12531.09 703
12532.15 703
12533.20 753
12534.26 714
12535.32 667
12536.38 722
12537.43 730
12538.49 789
12539.55 716
12540.61 711
12541.66 706
12542.72 704
12543.78 637
12544.84 690
12545.90 667
12546.95 636
12548.01 606
12549.07 656
12550.13 612
12551.19 655
12552.25 679
12553.30 640
12554.36 656
12555.42 652
12556.48 651
12557.54 703
12558.60 649
12559.65 627
12560.71 625
12561.77 625
12562.83 661
12563.89 613
12564.95 613
12566.01 616
12567.07 636
12568.13 634
12569.18 678
12570.24 709
12571.30 661
12572.36 661
12573.42 607
12574.48 641
12575.54 617
12576.60 705
12577.66 681
12578.72 649
12579.78 659
12580.84 673
12581.90 708
12582.96 715
12584.02 692
12585.07 672
12586.13 723
12587.19 733
12588.25 725
12589.31 705
12590.37 687
12591.43 700
12592.49 715
12593.55 665
12594.61 670
12595.67 635
12596.73 670
12597.79 707
12598.86 662
12599.92 642
12600.98 665
12602.04 636
12603.10 684
12604.16 697
12605.22 669
12606.28 669
12607.34 681
12608.40 699
12609.46 721
12610.52 659
12611.58 691
12612.64 709
12613.70 702
12614.76 718
12615.83 694
12616.89 712
12617.95 774
12619.01 743
12620.07 675
12621.13 727
12622.19 711
12623.25 686
12624.32 721
12625.38 732
12626.44 691
12627.50 704
12628.56 713
12629.62 669
12630.68 682
12631.75 642
12632.81 687
12633.87 681
12634.93 664
12635.99 695
12637.05 636
12638.12 643
12639.18 607
12640.24 633
12641.30 631
12642.36 633
12643.43 656
12644.49 636
12645.55 611
12646.61 644
12647.68 619
12648.74 640
12649.80 665
12650.86 640
12651.93 631
12652.99 619
12654.05 615
12655.11 631
12656.18 645
12657.24 622
12658.30 643
12659.36 597
12660.43 638
12661.49 673
12662.55 629
12663.62 639
12664.68 658
12665.74 635
12666.81 630
12667.87 683
12668.93 616
12670.00 597
12671.06 613
12672.12 635
12673.19 520
12674.25 618
12675.31 631
12676.38 659
12677.44 640
12678.50 643
12679.57 615
12680.63 601
12681.69 580
12682.76 631
12683.82 640
12684.89 649
12685.95 666
12687.01 688
12688.08 612
12689.14 637
12690.21 665
12691.27 659
12692.33 634
12693.40 634
12694.46 665
12695.53 651
12696.59 646
12697.66 601
12698.72 633
12699.79 645
12700.85 643
12701.91 659
12702.98 620
12704.04 614
12705.11 655
12706.17 637
12707.24 666
12708.30 631
12709.37 584
12710.43 647
12711.50 662
12712.56 690
12713.63 633
12714.69 617
12715.76 593
12716.82 627
12717.89 666
12718.95 619
12720.02 601
12721.09 586
12722.15 646
12723.22 635
12724.28 605
12725.35 645
12726.41 638
12727.48 631
12728.54 643
12729.61 607
12730.68 640
12731.74 607
12732.81 640
12733.87 591
12734.94 600
12736.01 621
12737.07 603
12738.14 574
12739.20 544
12740.27 608
12741.34 604
12742.40 607
12743.47 611
12744.54 579
12745.60 553
12746.67 570
12747.74 607
12748.80 594
12749.87 582
12750.94 593
12752.00 658
12753.07 621
12754.14 618
12755.20 568
12756.27 572
12757.34 596
12758.40 589
12759.47 593
12760.54 601
12761.60 620
12762.67 622
12763.74 596
12764.81 635
12765.87 619
12766.94 611
12768.01 603
12769.08 563
12770.14 595
12771.21 593
12772.28 600
12773.35 531
12774.41 569
12775.48 602
12776.55 592
12777.62 630
12778.68 557
12779.75 589
12780.82 529
12781.89 595
12782.96 573
12784.02 543
12785.09 584
12786.16 578
12787.23 565
12788.30 576
12789.37 592
12790.43 594
12791.50 585
12792.57 572
12793.64 577
12794.71 590
12795.78 583
12796.84 557
12797.91 560
12798.98 597
12800.05 564
12801.12 569
12802.19 541
12803.26 508
12804.33 554
12805.40 601
12806.46 569
12807.53 539
12808.60 541
12809.67 584
12810.74 564
12811.81 593
12812.88 555
12813.95 521
12815.02 561
12816.09 561
12817.16 520
12818.23 524
12819.30 581
12820.37 510
12821.44 493
12822.50 521
12823.57 518
12824.64 563
12825.71 545
12826.78 536
12827.85 526
12828.92 589
12829.99 545
12831.06 566
12832.13 522
12833.20 593
12834.27 595
12835.34 550
12836.41 563
12837.49 526
12838.56 514
12839.63 511
12840.70 530
12841.77 512
12842.84 554
12843.91 564
12844.98 567
12846.05 515
12847.12 546
12848.19 499
12849.26 539
12850.33 529
12851.40 488
12852.47 548
12853.55 540
12854.62 529
12855.69 506
12856.76 513
12857.83 540
12858.90 566
12859.97 524
12861.04 540
12862.11 567
12863.19 565
12864.26 535
12865.33 522
12866.40 530
12867.47 512
12868.54 522
12869.62 560
12870.69 520
12871.76 542
12872.83 544
12873.90 528
12874.97 531
12876.05 555
12877.12 537
12878.19 541
12879.26 545
12880.33 545
12881.41 506
12882.48 488
12883.55 484
12884.62 568
12885.70 526
12886.77 564
12887.84 504
12888.91 518
12889.98 531
12891.06 591
12892.13 528
12893.20 522
12894.28 510
12895.35 531
12896.42 531
12897.49 494
12898.57 495
12899.64 524
12900.71 527
12901.79 535
12902.86 562
12903.93 521
12905.00 513
12906.08 536
12907.15 527
12908.22 492
12909.30 504
12910.37 518
12911.44 526
12912.52 495
12913.59 540
12914.66 532
12915.74 520
12916.81 531
12917.89 491
12918.96 558
12920.03 522
12921.11 496
12922.18 509
12923.25 515
12924.33 519
12925.40 478
12926.48 507
12927.55 503
12928.62 495
12929.70 537
12930.77 504
12931.85 455
12932.92 482
12934.00 548
12935.07 531
12936.14 511
12937.22 509
12938.29 521
12939.37 523
12940.44 508
12941.52 501
12942.59 482
12943.67 511
12944.74 531
12945.82 488
12946.89 535
12947.97 530
12949.04 530
12950.12 527
12951.19 518
12952.27 511
12953.34 475
12954.42 522
12955.49 534
12956.57 534
12957.64 513
12958.72 521
12959.79 546
12960.87 503
12961.94 477
12963.02 504
12964.10 521
12965.17 497
12966.25 530
12967.32 560
12968.40 488
12969.47 494
12970.55 498
12971.63 509
12972.70 521
12973.78 489
12974.85 503
12975.93 507
12977.01 488
12978.08 508
12979.16 542
12980.23 523
12981.31 534
12982.39 526
12983.46 500
12984.54 468
12985.62 520
12986.69 502
12987.77 493
12988.85 516
12989.92 531
12991.00 527
12992.08 534
12993.15 508
12994.23 526
12995.31 514
12996.38 524
12997.46 495
12998.54 507
12999.61 509
13000.69 555
13001.77 523
13002.85 498
13003.92 517
13005.00 512
13006.08 449
13007.16 497
13008.23 554
13009.31 518
13010.39 490
13011.47 468
13012.54 522
13013.62 519
13014.70 534
13015.78 558
13016.85 548
13017.93 468
13019.01 513
13020.09 526
13021.17 497
13022.24 522
13023.32 498
13024.40 532
13025.48 517
13026.56 572
13027.63 491
13028.71 519
13029.79 518
13030.87 498
13031.95 541
13033.03 543
13034.10 544
13035.18 556
13036.26 541
13037.34 579
13038.42 496
13039.50 528
13040.58 541
13041.66 537
13042.73 582
13043.81 551
13044.89 546
13045.97 543
13047.05 556
13048.13 520
13049.21 528
13050.29 511
13051.37 563
13052.45 540
13053.53 526
13054.60 544
13055.68 532
13056.76 544
13057.84 546
13058.92 567
13060.00 592
13061.08 584
13062.16 549
13063.24 532
13064.32 528
13065.40 576
13066.48 590
13067.56 572
13068.64 553
13069.72 570
13070.80 551
13071.88 525
13072.96 509
13074.04 506
13075.12 507
13076.20 548
13077.28 551
13078.36 504
13079.44 522
13080.52 514
13081.60 537
13082.68 518
13083.76 503
13084.84 550
13085.93 538
13087.01 526
13088.09 486
13089.17 480
13090.25 523
13091.33 525
13092.41 482
13093.49 517
13094.57 499
13095.65 482
13096.73 494
13097.82 494
13098.90 512
13099.98 521
13101.06 524
13102.14 482
13103.22 502
13104.30 483
13105.38 502
13106.47 496
13107.55 501
13108.63 514
13109.71 521
13110.79 530
13111.87 510
13112.96 543
13114.04 493
13115.12 515
13116.20 485
13117.28 516
13118.37 517
13119.45 514
13120.53 518
13121.61 538
13122.69 545
13123.78 521
13124.86 518
13125.94 504
13127.02 492
13128.11 489
13129.19 492
13130.27 499
13131.35 574
13132.44 563
13133.52 528
13134.60 525
13135.68 525
13136.77 503
13137.85 514
13138.93 466
13140.01 497
13141.10 497
13142.18 506
13143.26 524
13144.35 546
13145.43 524
13146.51 553
13147.60 508
13148.68 492
13149.76 461
13150.85 512
13151.93 502
13153.01 450
13154.10 506
13155.18 524
13156.26 516
13157.35 516
13158.43 476
13159.51 479
13160.60 532
13161.68 526
13162.77 473
13163.85 475
13164.93 476
13166.02 496
13167.10 519
13168.19 509
13169.27 514
13170.35 500
13171.44 472
13172.52 477
13173.61 467
13174.69 481
13175.78 475
13176.86 499
13177.94 493
13179.03 552
13180.11 529
13181.20 480
13182.28 461
13183.37 477
13184.45 470
13185.54 465
13186.62 472
13187.71 512
13188.79 482
13189.88 516
13190.96 516
13192.05 472
13193.13 424
13194.22 437
13195.30 480
13196.39 465
13197.47 478
13198.56 494
13199.64 509
13200.73 503
13201.81 505
13202.90 475
13203.98 470
13205.07 484
13206.16 481
13207.24 472
13208.33 428
13209.41 436
13210.50 506
13211.58 495
13212.67 505
13213.76 435
13214.84 480
13215.93 491
13217.01 506
13218.10 487
13219.19 466
13220.27 505
13221.36 522
13222.45 511
13223.53 476
13224.62 489
13225.70 477
13226.79 483
13227.88 461
13228.96 450
13230.05 479
13231.14 492
13232.22 459
13233.31 451
13234.40 479
13235.48 467
13236.57 449
13237.66 454
13238.74 458
13239.83 442
13240.92 482
13242.01 473
13243.09 455
13244.18 525
13245.27 522
13246.35 461
13247.44 475
13248.53 536
13249.62 526
13250.70 520
13251.79 509
13252.88 471
13253.97 475
13255.05 471
13256.14 475
13257.23 492
13258.32 447
13259.41 464
13260.49 469
13261.58 468
13262.67 442
13263.76 488
13264.85 460
13265.93 526
13267.02 486
13268.11 481
13269.20 501
13270.29 493
13271.37 507
13272.46 495
13273.55 509
13274.64 493
13275.73 480
13276.82 485
13277.91 499
13278.99 487
13280.08 524
13281.17 514
13282.26 464
13283.35 462
13284.44 493
13285.53 521
13286.62 525
13287.70 497
13288.79 508
13289.88 491
13290.97 521
13292.06 486
13293.15 491
13294.24 469
13295.33 521
13296.42 514
13297.51 503
13298.60 470
13299.69 479
13300.78 513
13301.87 516
13302.95 488
13304.04 499
13305.13 502
13306.22 509
13307.31 484
13308.40 472
13309.49 475
13310.58 468
13311.67 517
13312.76 542
13313.85 528
13314.94 506
13316.03 480
13317.12 552
13318.21 534
13319.30 452
13320.39 505
13321.48 494
13322.58 538
13323.67 524
13324.76 513
13325.85 518
13326.94 505
13328.03 490
13329.12 498
13330.21 520
13331.30 552
13332.39 563
13333.48 535
13334.57 506
13335.66 477
13336.75 517
13337.85 523
13338.94 519
13340.03 486
13341.12 537
13342.21 485
13343.30 490
13344.39 514
13345.48 487
13346.58 494
13347.67 513
13348.76 470
13349.85 515
13350.94 493
13352.03 520
13353.12 487
13354.22 501
13355.31 515
13356.40 566
13357.49 530
13358.58 518
13359.68 511
13360.77 531
13361.86 479
13362.95 476
13364.04 515
13365.14 513
13366.23 497
13367.32 500
13368.41 474
13369.51 555
13370.60 512
13371.69 475
13372.78 528
13373.87 515
13374.97 559
13376.06 552
13377.15 537
13378.25 496
13379.34 482
13380.43 497
13381.52 547
13382.62 551
13383.71 564
13384.80 529
13385.90 514
13386.99 519
13388.08 517
13389.17 537
13390.27 532
13391.36 502
13392.45 500
13393.55 484
13394.64 480
13395.73 451
13396.83 514
13397.92 468
13399.02 486
13400.11 499
13401.20 501
13402.30 508
13403.39 500
13404.48 474
13405.58 528
13406.67 536
13407.77 501
13408.86 462
13409.95 469
13411.05 503
13412.14 479
13413.24 469
13414.33 446
13415.42 481
13416.52 492
13417.61 491
13418.71 498
13419.80 466
13420.90 485
13421.99 540
13423.08 488
13424.18 456
13425.27 509
13426.37 492
13427.46 503
13428.56 507
13429.65 496
13430.75 508
13431.84 524
13432.94 490
13434.03 520
13435.13 532
13436.22 507
13437.32 515
13438.41 514
13439.51 538
13440.60 469
13441.70 486
13442.79 516
13443.89 520
13444.98 468
13446.08 500
13447.18 463
13448.27 500
13449.37 534
13450.46 510
13451.56 478
13452.65 480
13453.75 483
13454.85 507
13455.94 474
13457.04 472
13458.13 491
13459.23 516
13460.33 488
13461.42 506
13462.52 499
13463.61 478
13464.71 489
13465.81 507
13466.90 528
13468.00 567
13469.10 514
13470.19 513
13471.29 523
13472.38 575
13473.48 528
13474.58 545
13475.67 506
13476.77 490
13477.87 485
13478.96 496
13480.06 556
13481.16 496
13482.26 490
13483.35 513
13484.45 515
13485.55 470
13486.64 535
13487.74 550
13488.84 506
13489.94 505
13491.03 529
13492.13 542
13493.23 520
13494.32 514
13495.42 531
13496.52 506
13497.62 505
13498.72 522
13499.81 542
13500.91 549
13502.01 551
13503.11 529
13504.20 603
13505.30 551
13506.40 576
13507.50 565
13508.60 536
13509.69 553
13510.79 603
13511.89 607
13512.99 563
13514.09 516
13515.18 530
13516.28 595
13517.38 570
13518.48 577
13519.58 584
13520.68 596
13521.78 526
13522.87 531
13523.97 516
13525.07 530
13526.17 514
13527.27 536
13528.37 519
13529.47 488
13530.57 524
13531.66 518
13532.76 544
13533.86 532
13534.96 498
13536.06 459
13537.16 500
13538.26 517
13539.36 491
13540.46 502
13541.56 494
13542.66 511
13543.76 480
13544.86 494
13545.96 472
13547.05 523
13548.15 531
13549.25 471
13550.35 473
13551.45 488
13552.55 486
13553.65 515
13554.75 531
13555.85 479
13556.95 498
13558.05 501
13559.15 521
13560.25 500
13561.35 503
13562.45 467
13563.55 461
13564.65 478
13565.75 506
13566.85 478
13567.96 536
13569.06 554
13570.16 534
13571.26 514
13572.36 461
13573.46 513
13574.56 504
13575.66 512
13576.76 493
13577.86 513
13578.96 497
13580.06 496
13581.16 489
13582.27 460
13583.37 484
13584.47 482
13585.57 479
13586.67 506
13587.77 420
13588.87 463
13589.97 466
13591.08 505
13592.18 474
13593.28 530
13594.38 491
13595.48 494
13596.58 466
13597.68 471
13598.79 480
13599.89 484
13600.99 459
13602.09 485
13603.19 455
13604.30 485
13605.40 484
13606.50 442
13607.60 469
13608.70 491
13609.81 501
13610.91 486
13612.01 463
13613.11 494
13614.21 453
13615.32 480
13616.42 494
13617.52 493
13618.62 492
13619.73 496
13620.83 490
13621.93 470
13623.03 427
13624.14 465
13625.24 446
13626.34 506
13627.45 494
13628.55 471
13629.65 469
13630.75 501
13631.86 509
13632.96 465
13634.06 451
13635.17 449
13636.27 436
13637.37 463
13638.48 510
13639.58 474
13640.68 443
13641.79 465
13642.89 482
13643.99 486
13645.10 490
13646.20 500
13647.30 489
13648.41 484
13649.51 465
13650.62 522
13651.72 467
13652.82 481
13653.93 465
13655.03 513
13656.14 493
13657.24 481
13658.34 491
13659.45 455
13660.55 474
13661.66 449
13662.76 463
13663.87 480
13664.97 471
13666.07 485
13667.18 453
13668.28 478
13669.39 472
13670.49 454
13671.60 496
13672.70 484
13673.81 495
13674.91 480
13676.02 484
13677.12 489
13678.23 497
13679.33 490
13680.44 492
13681.54 524
13682.65 441
13683.75 493
13684.86 496
13685.96 483
13687.07 487
13688.17 491
13689.28 511
13690.38 493
13691.49 505
13692.59 478
13693.70 538
13694.80 537
13695.91 500
13697.02 476
13698.12 507
13699.23 520
13700.33 529
13701.44 518
13702.55 553
13703.65 496
13704.76 507
13705.86 508
13706.97 553
13708.08 500
13709.18 504
13710.29 486
13711.39 497
13712.50 530
13713.61 498
13714.71 511
13715.82 555
13716.93 537
13718.03 514
13719.14 545
13720.25 538
13721.35 555
13722.46 553
13723.57 567
13724.67 577
13725.78 619
13726.89 645
13727.99 584
13729.10 560
13730.21 595
13731.31 600
13732.42 602
13733.53 567
13734.64 530
13735.74 548
13736.85 546
13737.96 506
13739.07 524
13740.17 514
13741.28 517
13742.39 514
13743.50 514
13744.60 503
13745.71 507
13746.82 537
13747.93 539
13749.03 507
13750.14 525
13751.25 526
13752.36 555
13753.47 547
13754.57 547
13755.68 471
13756.79 475
13757.90 520
13759.01 520
13760.11 504
13761.22 534
13762.33 544
13763.44 484
13764.55 486
13765.66 516
13766.76 510
13767.87 538
13768.98 515
13770.09 523
13771.20 526
13772.31 525
13773.42 531
13774.53 487
13775.63 546
13776.74 524
13777.85 530
13778.96 537
13780.07 543
13781.18 511
13782.29 525
13783.40 527
13784.51 541
13785.62 542
13786.73 542
13787.83 568
13788.94 547
13790.05 544
13791.16 536
13792.27 514
13793.38 515
13794.49 523
13795.60 514
13796.71 530
13797.82 504
13798.93 466
13800.04 467
13801.15 498
13802.26 508
13803.37 458
13804.48 489
13805.59 534
13806.70 506
13807.81 468
13808.92 514
13810.03 544
13811.14 511
13812.25 518
13813.36 511
13814.47 520
13815.58 539
13816.69 556
13817.80 540
13818.91 505
13820.03 485
13821.14 488
13822.25 479
13823.36 489
13824.47 535
13825.58 524
13826.69 503
13827.80 502
13828.91 514
13830.02 551
13831.13 468
13832.25 485
13833.36 531
13834.47 485
13835.58 523
13836.69 520
13837.80 464
13838.91 475
13840.02 504
13841.14 474
13842.25 477
13843.36 462
13844.47 535
13845.58 552
13846.69 484
13847.81 488
13848.92 500
13850.03 514
13851.14 481
13852.25 517
13853.37 508
13854.48 523
13855.59 526
13856.70 464
13857.81 485
13858.93 535
13860.04 494
13861.15 509
13862.26 508
13863.38 478
13864.49 453
13865.60 513
13866.71 492
13867.83 525
13868.94 499
13870.05 569
13871.16 509
13872.28 498
13873.39 493
13874.50 496
13875.61 525
13876.73 449
13877.84 490
13878.95 508
13880.07 535
13881.18 519
13882.29 496
13883.41 516
13884.52 499
13885.63 519
13886.75 486
13887.86 460
13888.97 477
13890.09 492
13891.20 518
13892.31 490
13893.43 430
13894.54 526
13895.65 502
13896.77 511
13897.88 500
13899.00 537
13900.11 560
13901.22 558
13902.34 492
13903.45 565
13904.57 494
13905.68 522
13906.79 577
13907.91 529
13909.02 512
13910.14 552
13911.25 611
13912.37 590
13913.48 521
13914.59 494
13915.71 562
13916.82 539
13917.94 496
13919.05 489
13920.17 510
13921.28 514
13922.40 505
13923.51 489
13924.63 482
13925.74 508
13926.86 493
13927.97 510
13929.09 499
13930.20 520
13931.32 494
13932.43 494
13933.55 503
13934.66 498
13935.78 474
13936.89 482
13938.01 459
13939.12 504
13940.24 518
13941.35 490
13942.47 481
13943.59 482
13944.70 468
13945.82 448
13946.93 481
13948.05 499
13949.16 472
13950.28 482
13951.40 484
13952.51 479
13953.63 498
13954.74 461
13955.86 484
13956.98 468
13958.09 465
13959.21 447
13960.33 432
13961.44 495
13962.56 504
13963.67 516
13964.79 461
13965.91 495
13967.02 482
13968.14 470
13969.26 489
13970.37 499
13971.49 474
13972.61 520
13973.72 498
13974.84 466
13975.96 451
13977.08 462
13978.19 489
13979.31 473
13980.43 480
13981.54 472
13982.66 463
13983.78 489
13984.90 461
13986.01 458
13987.13 449
13988.25 453
13989.37 420
13990.48 450
13991.60 481
13992.72 492
13993.84 463
13994.95 459
13996.07 470
13997.19 469
13998.31 462
13999.42 499
14000.54 513
14001.66 448
14002.78 426
14003.90 433
14005.01 469
14006.13 448
14007.25 403
14008.37 442
14009.49 431
14010.61 450
14011.72 468
14012.84 499
14013.96 433
14015.08 397
14016.20 458
14017.32 503
14018.43 481
14019.55 461
14020.67 513
14021.79 491
14022.91 455
14024.03 478
14025.15 473
14026.27 480
14027.39 430
14028.50 477
14029.62 491
14030.74 468
14031.86 516
14032.98 485
14034.10 516
14035.22 491
14036.34 464
14037.46 469
14038.58 439
14039.70 423
14040.82 459
14041.94 462
14043.06 454
14044.18 460
14045.30 501
14046.41 470
14047.53 488
14048.65 495
14049.77 496
14050.89 456
14052.01 472
14053.13 488
14054.25 483
14055.37 487
14056.49 513
14057.61 489
14058.74 505
14059.86 477
14060.98 447
14062.10 486
14063.22 501
14064.34 496
14065.46 490
14066.58 461
14067.70 456
14068.82 500
14069.94 494
14071.06 473
14072.18 468
14073.30 473
14074.42 516
14075.54 503
14076.66 489
14077.79 491
14078.91 500
14080.03 466
14081.15 497
14082.27 505
14083.39 509
14084.51 513
14085.63 541
14086.76 572
14087.88 554
14089.00 512
14090.12 537
14091.24 535
14092.36 495
14093.48 528
14094.61 534
14095.73 560
14096.85 534
14097.97 537
14099.09 557
14100.22 559
14101.34 546
14102.46 572
14103.58 535
14104.70 563
14105.83 579
14106.95 613
14108.07 580
14109.19 567
14110.31 574
14111.44 584
14112.56 555
14113.68 542
14114.80 559
14115.93 526
14117.05 601
14118.17 576
14119.29 523
14120.42 569
14121.54 483
14122.66 493
14123.79 483
14124.91 518
14126.03 526
14127.15 523
14128.28 555
14129.40 516
14130.52 491
14131.65 502
14132.77 506
14133.89 454
14135.02 455
14136.14 462
14137.26 507
14138.39 521
14139.51 508
14140.63 500
14141.76 484
14142.88 465
14144.00 501
14145.13 448
14146.25 480
14147.38 478
14148.50 470
14149.62 481
14150.75 469
14151.87 436
14152.99 484
14154.12 484
14155.24 507
14156.37 495
14157.49 486
14158.62 469
14159.74 480
14160.86 471
14161.99 446
14163.11 482
14164.24 500
14165.36 477
14166.49 497
14167.61 469
14168.74 465
14169.86 483
14170.99 460
14172.11 460
14173.23 483
14174.36 471
14175.48 469
14176.61 461
14177.73 470
14178.86 485
14179.98 477
14181.11 460
14182.23 428
14183.36 463
14184.49 453
14185.61 465
14186.74 491
14187.86 466
14188.99 443
14190.11 455
14191.24 450
14192.36 470
14193.49 460
14194.61 433
14195.74 457
14196.87 458
14197.99 462
14199.12 435
14200.24 462
14201.37 466
14202.50 459
14203.62 429
14204.75 445
14205.87 429
14207.00 459
14208.13 440
14209.25 456
14210.38 480
14211.50 428
14212.63 449
14213.76 443
14214.88 468
14216.01 442
14217.14 447
14218.26 418
14219.39 424
14220.52 407
14221.64 448
14222.77 439
14223.90 401
14225.02 429
14226.15 424
14227.28 410
14228.41 413
14229.53 448
14230.66 435
14231.79 462
14232.91 436
14234.04 441
14235.17 440
14236.30 463
14237.42 450
14238.55 438
14239.68 466
14240.81 446
14241.93 416
14243.06 417
14244.19 457
14245.32 483
14246.44 428
14247.57 415
14248.70 465
14249.83 397
14250.95 432
14252.08 395
14253.21 427
14254.34 412
14255.47 442
14256.59 434
14257.72 437
14258.85 429
14259.98 449
14261.11 467
14262.24 448
14263.36 416
14264.49 425
14265.62 439
14266.75 430
14267.88 426
14269.01 424
14270.14 437
14271.26 427
14272.39 413
14273.52 418
14274.65 401
14275.78 397
14276.91 425
14278.04 419
14279.17 402
14280.30 423
14281.42 428
14282.55 387
14283.68 434
14284.81 430
14285.94 398
14287.07 409
14288.20 413
14289.33 431
14290.46 418
14291.59 432
14292.72 468
14293.85 439
14294.98 436
14296.11 434
14297.24 446
14298.37 398
14299.50 409
14300.63 387
14301.76 420
14302.89 440
14304.02 412
14305.15 424
14306.28 416
14307.41 405
14308.54 428
14309.67 428
14310.80 428
14311.93 416
14313.06 385
14314.19 401
14315.32 398
14316.45 373
14317.58 376
14318.71 379
14319.84 423
14320.97 440
14322.10 440
14323.23 424
14324.36 428
14325.49 429
14326.63 434
14327.76 456
14328.89 450
14330.02 407
14331.15 424
14332.28 382
14333.41 393
14334.54 404
14335.67 418
14336.81 412
14337.94 394
14339.07 397
14340.20 411
14341.33 416
14342.46 408
14343.59 379
14344.73 413
14345.86 399
14346.99 410
14348.12 416
14349.25 417
14350.38 412
14351.52 371
14352.65 411
14353.78 370
14354.91 389
14356.04 365
14357.18 420
14358.31 431
14359.44 414
14360.57 409
14361.71 419
14362.84 433
14363.97 411
14365.10 395
14366.24 382
14367.37 415
14368.50 436
14369.63 411
14370.77 385
14371.90 409
14373.03 413
14374.16 403
14375.30 416
14376.43 427
14377.56 391
14378.70 445
14379.83 409
14380.96 357
14382.09 381
14383.23 433
14384.36 407
14385.49 382
14386.63 375
14387.76 392
14388.89 389
14390.03 395
14391.16 396
14392.29 423
14393.43 406
14394.56 353
14395.70 408
14396.83 404
14397.96 416
14399.10 402
14400.23 386
14401.36 354
14402.50 390
14403.63 391
14404.77 396
14405.90 437
14407.03 409
14408.17 405
14409.30 405
14410.44 434
14411.57 383
14412.71 389
14413.84 382
14414.97 399
14416.11 411
14417.24 396
14418.38 414
14419.51 400
14420.65 409
14421.78 401
14422.92 371
14424.05 363
14425.19 409
14426.32 376
14427.46 377
14428.59 394
14429.73 410
14430.86 362
14432.00 402
14433.13 400
14434.27 413
14435.40 406
14436.54 415
14437.67 376
14438.81 395
14439.94 382
14441.08 374
14442.21 381
14443.35 387
14444.48 428
14445.62 357
14446.76 363
14447.89 356
14449.03 413
14450.16 381
14451.30 373
14452.43 387
14453.57 390
14454.71 399
14455.84 401
14456.98 388
14458.11 393
14459.25 420
14460.39 408
14461.52 362
14462.66 364
14463.80 410
14464.93 398
14466.07 395
14467.20 415
14468.34 410
14469.48 361
14470.61 385
14471.75 404
14472.89 375
14474.02 389
14475.16 421
14476.30 417
14477.43 371
14478.57 392
14479.71 444
14480.85 415
14481.98 381
14483.12 409
14484.26 385
14485.39 410
14486.53 403
14487.67 401
14488.81 395
14489.94 355
14491.08 404
14492.22 411
14493.36 359
14494.49 403
14495.63 406
14496.77 373
14497.91 412
14499.04 382
14500.18 431
14501.32 442
14502.46 414
14503.59 449
14504.73 437
14505.87 428
14507.01 409
14508.15 446
14509.28 377
14510.42 391
14511.56 414
14512.70 408
14513.84 373
14514.98 388
14516.11 446
14517.25 410
14518.39 431
14519.53 437
14520.67 399
14521.81 423
14522.95 447
14524.08 437
14525.22 418
14526.36 414
14527.50 475
14528.64 408
14529.78 443
14530.92 430
14532.06 452
14533.20 444
14534.33 451
14535.47 452
14536.61 421
14537.75 406
14538.89 411
14540.03 444
14541.17 426
14542.31 408
14543.45 396
14544.59 405
14545.73 469
14546.87 400
14548.01 391
14549.15 418
14550.29 404
14551.43 416
14552.57 379
14553.71 380
14554.85 429
14555.99 395
14557.13 366
14558.27 378
14559.41 360
14560.55 385
14561.69 417
14562.83 422
14563.97 399
14565.11 393
14566.25 410
14567.39 415
14568.53 415
14569.67 401
14570.81 367
14571.95 385
14573.09 407
14574.23 388
14575.37 403
14576.51 421
14577.65 435
14578.79 384
14579.94 371
14581.08 407
14582.22 381
14583.36 404
14584.50 367
14585.64 358
14586.78 393
14587.92 381
14589.06 384
14590.21 395
14591.35 423
14592.49 389
14593.63 433
14594.77 412
14595.91 373
14597.05 347
14598.20 378
14599.34 379
14600.48 406
14601.62 397
14602.76 337
14603.90 361
14605.05 389
14606.19 375
14607.33 397
14608.47 383
14609.61 420
14610.76 403
14611.90 376
14613.04 372
14614.18 414
14615.32 396
14616.47 425
14617.61 407
14618.75 379
14619.89 357
14621.04 370
14622.18 378
14623.32 369
14624.46 378
14625.61 369
14626.75 382
14627.89 372
14629.04 362
14630.18 379
14631.32 407
14632.46 423
14633.61 418
14634.75 396
14635.89 389
14637.04 377
14638.18 394
14639.32 373
14640.47 351
14641.61 369
14642.75 383
14643.90 373
14645.04 351
14646.18 360
14647.33 353
14648.47 399
14649.61 406
14650.76 373
14651.90 393
14653.05 404
14654.19 383
14655.33 428
14656.48 402
14657.62 380
14658.76 422
14659.91 396
14661.05 380
14662.20 416
14663.34 376
14664.49 375
14665.63 418
14666.77 392
14667.92 365
14669.06 400
14670.21 382
14671.35 412
14672.50 384
14673.64 417
14674.79 387
14675.93 403
14677.07 399
14678.22 418
14679.36 393
14680.51 392
14681.65 400
14682.80 395
14683.94 389
14685.09 376
14686.23 399
14687.38 378
14688.52 420
14689.67 395
14690.81 381
14691.96 420
14693.10 420
14694.25 435
14695.40 407
14696.54 380
14697.69 355
14698.83 318
14699.98 371
14701.12 373
14702.27 344
14703.41 362
14704.56 348
14705.71 399
14706.85 365
14708.00 372
14709.14 362
14710.29 383
14711.44 388
14712.58 354
14713.73 388
14714.87 394
14716.02 389
14717.17 372
14718.31 359
14719.46 358
14720.61 392
14721.75 357
14722.90 372
14724.05 340
14725.19 353
14726.34 345
14727.49 362
14728.63 335
14729.78 346
14730.93 346
14732.07 352
14733.22 382
14734.37 379
14735.51 358
14736.66 344
14737.81 376
14738.95 368
14740.10 338
14741.25 343
14742.40 362
14743.54 336
14744.69 398
14745.84 379
14746.99 349
14748.13 355
14749.28 395
14750.43 376
14751.58 315
14752.72 341
14753.87 354
14755.02 373
14756.17 393
14757.31 398
14758.46 368
14759.61 353
14760.76 361
14761.91 351
14763.05 352
14764.20 375
14765.35 389
14766.50 387
14767.65 374
14768.80 357
14769.94 361
14771.09 385
14772.24 365
14773.39 377
14774.54 350
14775.69 348
14776.83 377
14777.98 338
14779.13 356
14780.28 330
14781.43 393
14782.58 362
14783.73 361
14784.88 354
14786.03 367
14787.17 367
14788.32 355
14789.47 338
14790.62 335
14791.77 372
14792.92 351
14794.07 334
14795.22 365
14796.37 382
14797.52 364
14798.67 363
14799.82 359
14800.97 377
14802.12 387
14803.26 400
14804.41 378
14805.56 391
14806.71 360
14807.86 370
14809.01 404
14810.16 345
14811.31 367
14812.46 322
14813.61 367
14814.76 330
14815.91 378
14817.06 362
14818.21 370
14819.36 372
14820.51 360
14821.66 380
14822.82 398
14823.97 359
14825.12 357
14826.27 345
14827.42 355
14828.57 387
14829.72 379
14830.87 359
14832.02 329
14833.17 354
14834.32 328
14835.47 313
14836.62 329
14837.77 350
14838.93 343
14840.08 346
14841.23 331
14842.38 347
14843.53 370
14844.68 379
14845.83 364
14846.98 327
14848.14 346
14849.29 341
14850.44 379
14851.59 367
14852.74 338
14853.89 344
14855.04 341
14856.20 324
14857.35 351
14858.50 340
14859.65 369
14860.80 338
14861.96 345
14863.11 361
14864.26 346
14865.41 314
14866.56 349
14867.72 373
14868.87 341
14870.02 341
14871.17 341
14872.32 342
14873.48 357
14874.63 341
14875.78 339
14876.93 341
14878.09 354
14879.24 362
14880.39 365
14881.54 369
14882.70 354
14883.85 380
14885.00 362
14886.16 317
14887.31 357
14888.46 365
14889.61 367
14890.77 335
14891.92 338
14893.07 346
14894.23 363
14895.38 399
14896.53 364
14897.69 336
14898.84 360
14899.99 351
14901.15 338
14902.30 359
14903.45 351
14904.61 346
14905.76 387
14906.91 346
14908.07 350
14909.22 352
14910.38 338
14911.53 329
14912.68 343
14913.84 325
14914.99 363
14916.15 374
14917.30 311
14918.45 325
14919.61 357
14920.76 374
14921.92 315
14923.07 339
14924.22 337
14925.38 333
14926.53 336
14927.69 356
14928.84 351
14930.00 348
14931.15 405
14932.31 346
14933.46 387
14934.62 363
14935.77 366
14936.93 394
14938.08 400
14939.24 363
14940.39 371
14941.55 405
14942.70 394
14943.86 368
14945.01 326
14946.17 343
14947.32 371
14948.48 360
14949.63 359
14950.79 321
14951.94 322
14953.10 362
14954.25 333
14955.41 346
14956.56 383
14957.72 375
14958.88 333
14960.03 340
14961.19 360
14962.34 384
14963.50 367
14964.65 336
14965.81 379
14966.97 359
14968.12 354
14969.28 347
14970.43 351
14971.59 369
14972.75 355
14973.90 385
14975.06 360
14976.22 357
14977.37 381
14978.53 366
14979.69 370
14980.84 338
14982.00 369
14983.16 427
14984.31 412
14985.47 402
14986.63 388
14987.78 351
14988.94 418
14990.10 378
14991.25 376
14992.41 369
14993.57 369
14994.72 364
14995.88 348
14997.04 347
14998.20 371
14999.35 371
15000.51 349
15001.67 382
15002.82 415
15003.98 363
15005.14 374
15006.30 398
15007.45 362
15008.61 331
15009.77 346
15010.93 353
15012.09 375
15013.24 363
15014.40 329
15015.56 379
15016.72 362
15017.87 392
15019.03 398
15020.19 367
15021.35 358
15022.51 343
15023.67 357
15024.82 375
15025.98 365
15027.14 366
15028.30 366
15029.46 403
15030.62 372
15031.77 366
15032.93 351
15034.09 391
15035.25 368
15036.41 392
15037.57 337
15038.73 330
15039.88 340
15041.04 404
15042.20 379
15043.36 340
15044.52 366
15045.68 369
15046.84 391
15048.00 331
15049.16 324
15050.32 385
15051.47 374
15052.63 347
15053.79 322
15054.95 349
15056.11 380
15057.27 367
15058.43 378
15059.59 364
15060.75 367
15061.91 364
15063.07 351
15064.23 341
15065.39 321
15066.55 358
15067.71 334
15068.87 340
15070.03 343
15071.19 332
15072.35 363
15073.51 332
15074.67 343
15075.83 373
15076.99 332
15078.15 341
15079.31 366
15080.47 352
15081.63 351
15082.79 372
15083.95 378
15085.11 378
15086.27 301
15087.43 348
15088.59 340
15089.76 327
15090.92 358
15092.08 351
15093.24 356
15094.40 344
15095.56 340
15096.72 364
15097.88 386
15099.04 360
15100.20 358
15101.37 376
15102.53 334
15103.69 376
15104.85 389
15106.01 343
15107.17 379
15108.33 381
15109.50 351
15110.66 378
15111.82 388
15112.98 357
15114.14 350
15115.30 346
15116.47 366
15117.63 434
15118.79 378
15119.95 349
15121.11 325
15122.27 340
15123.44 340
15124.60 395
15125.76 372
15126.92 359
15128.09 356
15129.25 384
15130.41 373
15131.57 368
15132.73 348
15133.90 355
15135.06 374
15136.22 352
15137.38 342
15138.55 377
15139.71 343
15140.87 337
15142.04 357
15143.20 331
15144.36 341
15145.52 336
15146.69 360
15147.85 316
15149.01 339
15150.18 339
15151.34 356
15152.50 372
15153.67 373
15154.83 328
15155.99 331
15157.16 370
15158.32 312
15159.48 315
15160.65 333
15161.81 329
15162.97 331
15164.14 340
15165.30 308
15166.46 323
15167.63 362
15168.79 352
15169.95 354
15171.12 355
15172.28 351
15173.45 358
15174.61 335
15175.77 316
15176.94 324
15178.10 372
15179.27 366
15180.43 355
15181.60 356
15182.76 362
15183.92 352
15185.09 353
15186.25 350
15187.42 335
15188.58 321
15189.75 327
15190.91 357
15192.08 375
15193.24 331
15194.41 330
15195.57 360
15196.74 342
15197.90 308
15199.07 347
15200.23 341
15201.40 379
15202.56 363
15203.73 353
15204.89 368
15206.06 344
15207.22 370
15208.39 324
15209.55 313
15210.72 300
15211.88 358
15213.05 348
15214.21 358
15215.38 355
15216.54 396
15217.71 373
15218.88 340
15220.04 326
15221.21 380
15222.37 341
15223.54 349
15224.71 296
15225.87 322
15227.04 332
15228.20 346
15229.37 374
15230.54 347
15231.70 322
15232.87 327
15234.03 348
15235.20 364
15236.37 333
15237.53 357
15238.70 376
15239.87 381
15241.03 376
15242.20 338
15243.37 334
15244.53 368
15245.70 347
15246.87 347
15248.03 324
15249.20 306
15250.37 358
15251.53 373
15252.70 364
15253.87 344
15255.04 338
15256.20 314
15257.37 324
15258.54 316
15259.70 314
15260.87 335
15262.04 354
15263.21 336
15264.37 304
15265.54 317
15266.71 340
15267.88 351
15269.04 382
15270.21 316
15271.38 342
15272.55 327
15273.72 351
15274.88 331
15276.05 343
15277.22 353
15278.39 322
15279.56 335
15280.72 336
15281.89 340
15283.06 367
15284.23 352
15285.40 337
15286.56 323
15287.73 299
15288.90 304
15290.07 318
15291.24 335
15292.41 333
15293.58 363
15294.74 367
15295.91 356
15297.08 343
15298.25 354
15299.42 366
15300.59 383
15301.76 353
15302.93 369
15304.09 336
15305.26 329
15306.43 321
15307.60 327
15308.77 328
15309.94 322
15311.11 326
15312.28 333
15313.45 355
15314.62 337
15315.79 372
15316.96 342
15318.13 328
15319.30 341
15320.46 359
15321.63 363
15322.80 357
15323.97 340
15325.14 327
15326.31 345
15327.48 338
15328.65 336
15329.82 342
15330.99 394
15332.16 352
15333.33 332
15334.50 349
15335.67 335
15336.84 345
15338.01 314
15339.18 349
15340.36 377
15341.53 366
15342.70 359
15343.87 343
15345.04 324
15346.21 326
15347.38 337
15348.55 372
15349.72 333
15350.89 325
15352.06 323
15353.23 328
15354.40 340
15355.57 319
15356.75 331
15357.92 340
15359.09 369
15360.26 341
15361.43 333
15362.60 321
15363.77 326
15364.94 327
15366.11 353
15367.29 354
15368.46 369
15369.63 354
15370.80 360
15371.97 362
15373.14 346
15374.32 346
15375.49 330
15376.66 335
15377.83 335
15379.00 387
15380.17 378
15381.35 365
15382.52 346
15383.69 351
15384.86 360
15386.03 356
15387.21 326
15388.38 328
15389.55 375
15390.72 332
15391.90 358
15393.07 330
15394.24 369
15395.41 392
15396.59 332
15397.76 331
15398.93 392
15400.10 406
15401.28 345
15402.45 338
15403.62 338
15404.79 355
15405.97 318
15407.14 327
15408.31 341
15409.49 319
15410.66 330
15411.83 391
15413.01 374
15414.18 352
15415.35 315
15416.53 330
15417.70 322
15418.87 329
15420.05 325
15421.22 320
15422.39 350
15423.57 320
15424.74 348
15425.91 326
15427.09 318
15428.26 309
15429.43 326
15430.61 343
15431.78 368
15432.96 394
15434.13 325
15435.30 352
15436.48 344
15437.65 352
15438.83 329
15440.00 371
15441.17 389
15442.35 330
15443.52 338
15444.70 367
15445.87 379
15447.05 367
15448.22 333
15449.40 352
15450.57 349
15451.75 335
15452.92 313
15454.09 332
15455.27 320
15456.44 339
15457.62 339
15458.79 364
15459.97 323
15461.14 327
15462.32 352
15463.49 355
15464.67 337
15465.84 344
15467.02 321
15468.19 346
15469.37 304
15470.55 332
15471.72 342
15472.90 358
15474.07 381
15475.25 349
15476.42 384
15477.60 352
15478.77 352
15479.95 348
15481.13 312
15482.30 310
15483.48 318
15484.65 320
15485.83 342
15487.00 335
15488.18 342
15489.36 355
15490.53 321
15491.71 347
15492.89 326
15494.06 330
15495.24 350
15496.41 304
15497.59 329
15498.77 305
15499.94 326
15501.12 330
15502.30 316
15503.47 328
15504.65 304
15505.83 329
15507.00 350
15508.18 329
15509.36 355
15510.53 305
15511.71 355
15512.89 310
15514.06 343
15515.24 344
15516.42 351
15517.60 293
15518.77 359
15519.95 389
15521.13 343
15522.30 338
15523.48 310
15524.66 299
15525.84 318
15527.01 349
15528.19 339
15529.37 296
15530.55 309
15531.73 316
15532.90 290
15534.08 314
15535.26 286
15536.44 291
15537.61 323
15538.79 355
15539.97 322
15541.15 336
15542.33 322
15543.50 321
15544.68 338
15545.86 288
15547.04 287
15548.22 319
15549.40 343
15550.57 324
15551.75 290
15552.93 331
15554.11 342
15555.29 351
15556.47 333
15557.65 325
15558.82 303
15560.00 331
15561.18 359
15562.36 350
15563.54 355
15564.72 334
15565.90 313
15567.08 296
15568.26 309
15569.43 310
15570.61 335
15571.79 335
15572.97 319
15574.15 327
15575.33 321
15576.51 358
15577.69 343
15578.87 342
15580.05 328
15581.23 306
15582.41 300
15583.59 307
15584.77 347
15585.95 337
15587.13 314
15588.31 306
15589.49 337
15590.67 302
15591.85 313
15593.03 338
15594.21 327
15595.39 359
15596.57 331
15597.75 319
15598.93 323
15600.11 365
15601.29 334
15602.47 297
15603.65 331
15604.83 319
15606.01 321
15607.19 301
15608.37 301
15609.55 279
15610.73 300
15611.91 350
15613.09 304
15614.27 348
15615.45 364
15616.64 346
15617.82 308
15619.00 313
15620.18 331
15621.36 333
15622.54 321
15623.72 329
15624.90 339
15626.08 289
15627.27 325
15628.45 353
15629.63 322
15630.81 332
15631.99 329
15633.17 328
15634.35 310
15635.54 318
15636.72 329
15637.90 324
15639.08 358
15640.26 329
15641.45 351
15642.63 334
15643.81 342
15644.99 380
15646.17 357
15647.36 377
15648.54 368
15649.72 327
15650.90 359
15652.08 340
15653.27 324
15654.45 324
15655.63 301
15656.81 321
15658.00 327
15659.18 366
15660.36 331
15661.54 323
15662.73 316
15663.91 357
15665.09 363
15666.27 384
15667.46 353
15668.64 355
15669.82 347
15671.01 366
15672.19 343
15673.37 375
15674.56 337
15675.74 354
15676.92 375
15678.10 329
15679.29 333
15680.47 334
15681.65 387
15682.84 341
15684.02 324
15685.21 325
15686.39 358
15687.57 322
15688.76 292
15689.94 325
15691.12 339
15692.31 344
15693.49 337
15694.67 334
15695.86 325
15697.04 348
15698.23 384
15699.41 359
15700.59 354
15701.78 360
15702.96 336
15704.15 348
15705.33 327
15706.52 338
15707.70 330
15708.88 343
15710.07 356
15711.25 355
15712.44 373
15713.62 334
15714.81 365
15715.99 327
15717.18 380
15718.36 338
15719.55 378
15720.73 355
15721.92 326
15723.10 343
15724.29 373
15725.47 334
15726.66 319
15727.84 357
15729.03 371
15730.21 334
15731.40 332
15732.58 371
15733.77 346
15734.95 364
15736.14 314
15737.32 331
15738.51 329
15739.69 350
15740.88 349
15742.07 344
15743.25 339
15744.44 350
15745.62 337
15746.81 345
15747.99 356
15749.18 338
15750.37 350
15751.55 341
15752.74 387
15753.93 354
15755.11 339
15756.30 345
15757.48 365
15758.67 343
15759.86 343
15761.04 344
15762.23 354
15763.42 357
15764.60 374
15765.79 357
15766.98 351
15768.16 344
15769.35 370
15770.54 377
15771.72 345
15772.91 357
15774.10 363
15775.28 378
15776.47 379
15777.66 348
15778.84 345
15780.03 366
15781.22 335
15782.41 358
15783.59 351
15784.78 336
15785.97 359
15787.15 300
15788.34 383
15789.53 352
15790.72 360
15791.90 371
15793.09 374
15794.28 323
15795.47 328
15796.65 348
15797.84 343
15799.03 334
15800.22 340
15801.41 319
15802.59 334
15803.78 353
15804.97 361
15806.16 346
15807.35 344
15808.53 363
15809.72 352
15810.91 367
15812.10 318
15813.29 319
15814.48 329
15815.66 347
15816.85 330
15818.04 359
15819.23 334
15820.42 310
15821.61 337
15822.80 322
15823.98 334
15825.17 352
15826.36 344
15827.55 356
15828.74 305
15829.93 338
15831.12 344
15832.31 332
15833.50 334
15834.69 304
15835.87 316
15837.06 314
15838.25 381
15839.44 380
15840.63 343
15841.82 345
15843.01 355
15844.20 351
15845.39 303
15846.58 329
15847.77 335
15848.96 334
15850.15 340
15851.34 326
15852.53 319
15853.72 301
15854.91 313
15856.10 320
15857.29 329
15858.48 317
15859.67 338
15860.86 360
15862.05 390
15863.24 344
15864.43 346
15865.62 302
15866.81 337
15868.00 334
15869.19 321
15870.38 309
15871.57 358
15872.76 348
15873.95 296
15875.14 347
15876.33 333
15877.52 327
15878.72 336
15879.91 339
15881.10 321
15882.29 326
15883.48 324
15884.67 355
15885.86 318
15887.05 336
15888.24 331
15889.43 349
15890.63 323
15891.82 322
15893.01 333
15894.20 306
15895.39 359
15896.58 314
15897.77 344
15898.97 327
15900.16 331
15901.35 332
15902.54 380
15903.73 338
15904.92 349
15906.12 321
15907.31 347
15908.50 326
15909.69 334
15910.88 365
15912.08 319
15913.27 319
15914.46 295
15915.65 315
15916.85 332
15918.04 314
15919.23 318
15920.42 345
15921.61 341
15922.81 334
15924.00 306
15925.19 334
15926.38 303
15927.58 316
15928.77 338
15929.96 336
15931.16 323
15932.35 339
15933.54 347
15934.73 351
15935.93 332
15937.12 318
15938.31 335
15939.51 305
15940.70 313
15941.89 320
15943.09 336
15944.28 301
15945.47 327
15946.67 313
15947.86 319
15949.05 316
15950.25 314
15951.44 374
15952.63 317
15953.83 310
15955.02 290
15956.21 288
15957.41 308
15958.60 297
15959.80 299
15960.99 328
15962.18 304
15963.38 315
15964.57 292
15965.77 314
15966.96 319
15968.15 299
15969.35 295
15970.54 321
15971.74 336
15972.93 278
15974.13 320
15975.32 307
15976.51 338
15977.71 321
15978.90 311
15980.10 315
15981.29 306
15982.49 276
15983.68 292
15984.88 334
15986.07 328
15987.27 362
15988.46 326
15989.66 300
15990.85 296
15992.05 311
15993.24 336
15994.44 308
15995.63 289
15996.83 299
15998.02 314
15999.22 322
16000.41 317
16001.61 307
16002.80 298
16004.00 321
16005.20 317
16006.39 326
16007.59 337
16008.78 315
16009.98 312
16011.17 271
16012.37 314
16013.57 280
16014.76 315
16015.96 286
16017.15 321
16018.35 345
16019.55 327
16020.74 338
16021.94 282
16023.13 298
16024.33 345
16025.53 335
16026.72 318
16027.92 316
16029.12 296
16030.31 308
16031.51 296
16032.71 323
16033.90 317
16035.10 332
16036.30 308
16037.49 309
16038.69 328
16039.89 296
16041.08 270
16042.28 345
16043.48 307
16044.67 297
16045.87 316
16047.07 314
16048.27 326
16049.46 345
16050.66 286
16051.86 265
16053.06 296
16054.25 276
16055.45 271
16056.65 278
16057.84 263
16059.04 303
16060.24 286
16061.44 308
16062.64 316
16063.83 333
16065.03 302
16066.23 321
16067.43 299
16068.62 313
16069.82 297
16071.02 325
16072.22 275
16073.42 300
16074.62 324
16075.81 328
16077.01 306
16078.21 288
16079.41 282
16080.61 283
16081.81 321
16083.00 284
16084.20 255
16085.40 292
16086.60 305
16087.80 290
16089.00 301
16090.20 273
16091.39 294
16092.59 288
16093.79 313
16094.99 294
16096.19 329
16097.39 349
16098.59 336
16099.79 339
16100.99 323
16102.19 330
16103.38 307
16104.58 321
16105.78 319
16106.98 316
16108.18 303
16109.38 337
16110.58 327
16111.78 306
16112.98 298
16114.18 327
16115.38 277
16116.58 268
16117.78 318
16118.98 301
16120.18 305
16121.38 285
16122.58 289
16123.78 299
16124.98 284
16126.18 284
16127.38 289
16128.58 323
16129.78 290
16130.98 291
16132.18 312
16133.38 301
16134.58 333
16135.78 307
16136.98 295
16138.18 319
16139.38 283
16140.58 283
16141.78 286
16142.98 303
16144.19 316
16145.39 287
16146.59 315
16147.79 293
16148.99 275
16150.19 299
16151.39 286
16152.59 309
16153.79 300
16154.99 288
16156.20 308
16157.40 328
16158.60 309
16159.80 302
16161.00 337
16162.20 301
16163.40 312
16164.61 304
16165.81 270
16167.01 296
16168.21 301
16169.41 296
16170.61 298
16171.82 326
16173.02 335
16174.22 294
16175.42 280
16176.62 269
16177.82 284
16179.03 290
16180.23 299
16181.43 349
16182.63 255
16183.84 263
16185.04 304
16186.24 311
16187.44 282
16188.65 268
16189.85 292
16191.05 310
16192.25 278
16193.46 304
16194.66 299
16195.86 288
16197.06 316
16198.27 304
16199.47 300
16200.67 300
16201.87 279
16203.08 299
16204.28 313
16205.48 295
16206.69 317
16207.89 286
16209.09 288
16210.30 295
16211.50 262
16212.70 290
16213.91 308
16215.11 323
16216.31 283
16217.52 311
16218.72 295
16219.92 294
16221.13 286
16222.33 318
16223.53 281
16224.74 303
16225.94 280
16227.15 312
16228.35 289
16229.55 292
16230.76 292
16231.96 322
16233.17 286
16234.37 268
16235.57 291
16236.78 313
16237.98 291
16239.19 321
16240.39 311
16241.60 287
16242.80 287
16244.00 297
16245.21 282
16246.41 332
16247.62 322
16248.82 314
16250.03 281
16251.23 303
16252.44 294
16253.64 298
16254.85 301
16256.05 319
16257.26 305
16258.46 295
16259.67 286
16260.87 302
16262.08 282
16263.28 301
16264.49 292
16265.69 296
16266.90 289
16268.10 282
16269.31 307
16270.51 269
16271.72 275
16272.93 297
16274.13 302
16275.34 299
16276.54 289
16277.75 291
16278.95 319
16280.16 314
16281.37 297
16282.57 303
16283.78 324
16284.98 320
16286.19 307
16287.40 282
16288.60 284
16289.81 272
16291.01 263
16292.22 317
16293.43 328
16294.63 305
16295.84 283
16297.05 295
16298.25 288
16299.46 321
16300.67 321
16301.87 312
16303.08 297
16304.29 321
16305.49 307
16306.70 312
16307.91 306
16309.11 306
16310.32 329
16311.53 269
16312.73 276
16313.94 307
16315.15 312
16316.36 320
16317.56 331
16318.77 317
16319.98 317
16321.19 305
16322.39 306
16323.60 289
16324.81 292
16326.02 296
16327.22 296
16328.43 295
16329.64 278
16330.85 308
16332.05 296
16333.26 358
16334.47 333
16335.68 347
16336.88 325
16338.09 333
16339.30 284
16340.51 318
16341.72 326
16342.93 314
16344.13 320
16345.34 263
16346.55 332
16347.76 319
16348.97 339
16350.18 316
16351.38 313
16352.59 268
16353.80 312
16355.01 357
16356.22 294
16357.43 298
16358.64 323
16359.84 304
16361.05 301
16362.26 304
16363.47 307
16364.68 280
16365.89 276
16367.10 266
16368.31 294
16369.52 311
16370.73 275
16371.93 282
16373.14 260
16374.35 267
16375.56 293
16376.77 260
16377.98 313
16379.19 305
16380.40 283
16381.61 272
16382.82 280
16384.03 260
16385.24 269
16386.45 312
16387.66 325
16388.87 272
16390.08 279
16391.29 299
16392.50 282
16393.71 258
16394.92 301
16396.13 338
16397.34 291
16398.55 278
16399.76 302
16400.97 277
16402.18 289
16403.39 302
16404.60 275
16405.81 278
16407.02 257
16408.23 245
16409.44 274
16410.65 303
16411.86 310
16413.08 279
16414.29 301
16415.50 247
16416.71 257
16417.92 287
16419.13 321
16420.34 300
16421.55 305
16422.76 286
16423.97 316
16425.19 303
16426.40 260
16427.61 281
16428.82 298
16430.03 318
16431.24 303
16432.45 329
16433.67 299
16434.88 277
16436.09 287
16437.30 270
16438.51 268
16439.72 268
16440.94 324
16442.15 299
16443.36 294
16444.57 265
16445.78 276
16446.99 280
16448.21 266
16449.42 256
16450.63 240
16451.84 229
16453.06 266
16454.27 241
16455.48 270
16456.69 299
16457.90 304
16459.12 285
16460.33 254
16461.54 282
16462.75 304
16463.97 294
16465.18 300
16466.39 301
16467.61 287
16468.82 277
16470.03 281
16471.24 280
16472.46 270
16473.67 278
16474.88 300
16476.10 297
16477.31 265
16478.52 305
16479.74 261
16480.95 267
16482.16 265
16483.38 285
16484.59 277
16485.80 262
16487.02 288
16488.23 278
16489.44 300
16490.66 282
16491.87 238
16493.08 285
16494.30 265
16495.51 272
16496.73 307
16497.94 307
16499.15 298
16500.37 280
16501.58 290
16502.80 287
16504.01 306
16505.22 290
16506.44 249
16507.65 259
16508.87 292
16510.08 295
16511.30 285
16512.51 305
16513.72 248
16514.94 298
16516.15 231
16517.37 253
16518.58 267
16519.80 269
16521.01 275
16522.23 265
16523.44 253
16524.66 271
16525.87 274
16527.09 275
16528.30 306
16529.52 288
16530.73 299
16531.95 255
16533.16 293
16534.38 294
16535.59 278
16536.81 262
16538.02 287
16539.24 279
16540.45 240
16541.67 237
16542.89 258
16544.10 279
16545.32 279
16546.53 283
16547.75 284
16548.96 252
16550.18 246
16551.40 282
16552.61 286
16553.83 254
16555.04 251
16556.26 254
16557.48 256
16558.69 225
16559.91 262
16561.12 261
16562.34 264
16563.56 265
16564.77 271
16565.99 261
16567.21 238
16568.42 264
16569.64 291
16570.86 298
16572.07 257
16573.29 250
16574.51 276
16575.72 297
16576.94 247
16578.16 261
16579.37 278
16580.59 276
16581.81 265
16583.02 252
16584.24 261
16585.46 262
16586.68 256
16587.89 282
16589.11 269
16590.33 250
16591.54 293
16592.76 248
16593.98 259
16595.20 239
16596.41 251
16597.63 267
16598.85 300
16600.07 271
16601.29 286
16602.50 288
16603.72 302
16604.94 265
16606.16 305
16607.37 276
16608.59 246
16609.81 298
16611.03 251
16612.25 272
16613.46 287
16614.68 246
16615.90 274
16617.12 281
16618.34 303
16619.56 274
16620.77 266
16621.99 282
16623.21 265
16624.43 275
16625.65 279
16626.87 274
16628.09 296
16629.30 289
16630.52 266
16631.74 238
16632.96 243
16634.18 267
16635.40 239
16636.62 264
16637.84 275
16639.06 282
16640.28 279
16641.49 281
16642.71 246
16643.93 263
16645.15 266
16646.37 247
16647.59 260
16648.81 252
16650.03 267
16651.25 249
16652.47 268
16653.69 270
16654.91 244
16656.13 263
16657.35 267
16658.57 254
16659.79 265
16661.01 254
16662.23 236
16663.45 238
16664.67 281
16665.89 220
16667.11 228
16668.33 270
16669.55 282
16670.77 260
16671.99 275
16673.21 284
16674.43 284
16675.65 264
16676.87 257
16678.09 223
16679.31 270
16680.53 270
16681.75 292
16682.97 258
16684.19 291
16685.42 267
16686.64 270
16687.86 293
16689.08 252
16690.30 255
16691.52 242
16692.74 286
16693.96 239
16695.18 239
16696.40 262
16697.63 294
16698.85 253
16700.07 264
16701.29 275
16702.51 246
16703.73 290
16704.95 242
16706.18 257
16707.40 277
16708.62 234
16709.84 276
16711.06 264
16712.28 242
16713.51 243
16714.73 220
16715.95 269
16717.17 260
16718.39 276
16719.62 266
16720.84 257
16722.06 269
16723.28 267
16724.50 273
16725.73 285
16726.95 255
16728.17 240
16729.39 236
16730.62 260
16731.84 256
16733.06 226
16734.28 240
16735.51 223
16736.73 259
16737.95 263
16739.18 259
16740.40 238
16741.62 244
16742.84 301
16744.07 266
16745.29 248
16746.51 253
16747.74 248
16748.96 284
16750.18 241
16751.41 205
16752.63 222
16753.85 249
16755.08 252
16756.30 245
16757.52 222
16758.75 238
16759.97 284
16761.19 257
16762.42 246
16763.64 231
16764.86 281
16766.09 287
16767.31 253
16768.54 239
16769.76 253
16770.98 244
16772.21 272
16773.43 258
16774.66 234
16775.88 211
16777.10 263
16778.33 244
16779.55 259
16780.78 253
16782.00 229
16783.22 245
16784.45 221
16785.67 226
16786.90 235
16788.12 258
16789.35 280
16790.57 274
16791.80 222
16793.02 271
16794.25 251
16795.47 262
16796.70 248
16797.92 246
16799.15 251
16800.37 262
16801.60 240
16802.82 293
16804.05 263
16805.27 258
16806.50 248
16807.72 254
16808.95 257
16810.17 237
16811.40 254
16812.62 248
16813.85 246
16815.07 269
16816.30 273
16817.53 266
16818.75 210
16819.98 260
16821.20 257
16822.43 255
16823.65 250
16824.88 245
16826.11 258
16827.33 257
16828.56 264
16829.78 262
16831.01 254
16832.24 232
16833.46 238
16834.69 274
16835.92 265
16837.14 251
16838.37 268
16839.60 257
16840.82 216
16842.05 271
16843.27 274
16844.50 266
16845.73 248
16846.96 230
16848.18 242
16849.41 258
16850.64 284
16851.86 239
16853.09 287
16854.32 266
16855.54 271
16856.77 259
16858.00 253
16859.22 256
16860.45 260
16861.68 256
16862.91 242
16864.13 261
16865.36 234
16866.59 253
16867.82 247
16869.04 245
16870.27 245
16871.50 258
16872.73 254
16873.95 235
16875.18 221
16876.41 258
16877.64 277
16878.87 276
16880.09 261
16881.32 251
16882.55 252
16883.78 229
16885.01 261
16886.23 242
16887.46 246
16888.69 243
16889.92 290
16891.15 234
16892.38 240
16893.60 246
16894.83 241
16896.06 276
16897.29 259
16898.52 263
16899.75 274
16900.98 309
16902.20 289
16903.43 264
16904.66 251
16905.89 259
16907.12 270
16908.35 288
16909.58 286
16910.81 227
16912.04 255
16913.26 294
16914.49 278
16915.72 255
16916.95 284
16918.18 267
16919.41 306
16920.64 271
16921.87 245
16923.10 211
16924.33 272
16925.56 258
16926.79 262
16928.02 233
16929.25 255
16930.48 302
16931.71 268
16932.94 250
16934.17 220
16935.40 300
16936.63 313
16937.86 266
16939.09 231
16940.32 263
16941.55 265
16942.78 285
16944.01 261
16945.24 256
16946.47 261
16947.70 248
16948.93 231
16950.16 245
16951.39 263
16952.62 246
16953.85 270
16955.08 256
16956.31 241
16957.54 249
16958.77 280
16960.01 246
16961.24 275
16962.47 227
16963.70 229
16964.93 269
16966.16 267
16967.39 256
16968.62 260
16969.85 237
16971.08 279
16972.32 277
16973.55 267
16974.78 287
16976.01 276
16977.24 276
16978.47 256
16979.70 258
16980.94 240
16982.17 263
16983.40 237
16984.63 252
16985.86 224
16987.10 284
16988.33 254
16989.56 247
16990.79 230
16992.02 247
16993.26 226
16994.49 224
16995.72 260
16996.95 249
16998.18 265
16999.42 243
17000.65 264
17001.88 254
17003.11 210
17004.35 216
17005.58 252
17006.81 256
17008.04 253
17009.28 251
17010.51 257
17011.74 243
17012.97 227
17014.21 273
17015.44 275
17016.67 234
17017.91 244
17019.14 247
17020.37 278
17021.60 250
17022.84 241
17024.07 277
17025.30 265
17026.54 276
17027.77 240
17029.00 253
17030.24 244
17031.47 230
17032.70 270
17033.94 261
17035.17 241
17036.41 257
17037.64 304
17038.87 260
17040.11 259
17041.34 237
17042.57 294
17043.81 278
17045.04 240
17046.28 260
17047.51 269
17048.74 243
17049.98 249
17051.21 246
17052.45 252
17053.68 219
17054.92 237
17056.15 284
17057.38 240
17058.62 269
17059.85 251
17061.09 269
17062.32 226
17063.56 244
17064.79 234
17066.03 272
17067.26 231
17068.50 241
17069.73 262
17070.97 249
17072.20 292
17073.44 272
17074.67 252
17075.91 247
17077.14 245
17078.38 248
17079.61 266
17080.85 267
17082.08 252
17083.32 242
17084.55 256
17085.79 237
17087.02 226
17088.26 251
17089.49 285
17090.73 231
17091.97 240
17093.20 252
17094.44 234
17095.67 273
17096.91 251
17098.14 276
17099.38 230
17100.62 239
17101.85 250
17103.09 265
17104.32 219
17105.56 242
17106.80 265
17108.03 224
17109.27 248
17110.51 209
17111.74 239
17112.98 233
17114.21 243
17115.45 224
17116.69 248
17117.92 249
17119.16 281
17120.40 283
17121.63 274
17122.87 228
17124.11 236
17125.34 282
17126.58 263
17127.82 253
17129.06 254
17130.29 253
17131.53 267
17132.77 259
17134.00 229
17135.24 238
17136.48 230
17137.72 276
17138.95 223
17140.19 220
17141.43 220
17142.67 241
17143.90 233
17145.14 251
17146.38 242
17147.62 263
17148.85 246
17150.09 224
17151.33 237
17152.57 225
17153.80 287
17155.04 263
17156.28 229
17157.52 239
17158.76 257
17159.99 228
17161.23 259
17162.47 255
17163.71 234
17164.95 219
17166.19 266
17167.42 270
17168.66 233
17169.90 253
17171.14 223
17172.38 249
17173.62 267
17174.86 261
17176.09 267
17177.33 263
17178.57 224
17179.81 235
17181.05 226
17182.29 230
17183.53 241
17184.77 271
17186.01 248
17187.24 215
17188.48 251
17189.72 248
17190.96 249
17192.20 238
17193.44 264
17194.68 238
17195.92 240
17197.16 238
17198.40 265
17199.64 258
17200.88 237
17202.12 254
17203.36 246
17204.60 245
17205.84 258
17207.08 206
17208.32 236
17209.56 238
17210.80 250
17212.04 263
17213.28 292
17214.52 257
17215.76 248
17217.00 263
17218.24 261
17219.48 251
17220.72 246
17221.96 268
17223.20 240
17224.44 267
17225.68 271
17226.92 274
17228.16 273
17229.40 227
17230.64 253
17231.88 273
17233.12 248
17234.36 223
17235.60 275
17236.85 246
17238.09 263
17239.33 249
17240.57 257
17241.81 262
17243.05 249
17244.29 275
17245.53 240
17246.77 274
17248.02 258
17249.26 269
17250.50 282
17251.74 250
17252.98 241
17254.22 266
17255.46 244
17256.71 239
17257.95 235
17259.19 299
17260.43 247
17261.67 246
17262.91 268
17264.16 258
17265.40 231
17266.64 224
17267.88 257
17269.12 261
17270.37 264
17271.61 244
17272.85 262
17274.09 246
17275.34 275
17276.58 276
17277.82 259
17279.06 252
17280.30 268
17281.55 281
17282.79 258
17284.03 281
17285.27 253
17286.52 253
17287.76 258
17289.00 256
17290.25 247
17291.49 264
17292.73 245
17293.97 247
17295.22 237
17296.46 258
17297.70 246
17298.95 299
17300.19 231
17301.43 219
17302.68 247
17303.92 250
17305.16 249
17306.41 252
17307.65 231
17308.89 210
17310.14 288
17311.38 284
17312.62 246
17313.87 228
17315.11 272
17316.36 252
17317.60 247
17318.84 254
17320.09 249
17321.33 258
17322.58 260
17323.82 252
17325.06 235
17326.31 236
17327.55 242
17328.80 266
17330.04 221
17331.28 215
17332.53 239
17333.77 249
17335.02 242
17336.26 247
17337.51 236
17338.75 258
17340.00 227
17341.24 288
17342.48 261
17343.73 230
17344.97 227
17346.22 252
17347.46 244
17348.71 229
17349.95 257
17351.20 254
17352.44 244
17353.69 237
17354.93 254
17356.18 254
17357.42 241
17358.67 229
17359.92 231
17361.16 268
17362.41 236
17363.65 243
17364.90 274
17366.14 247
17367.39 252
17368.63 272
17369.88 226
17371.13 236
17372.37 235
17373.62 245
17374.86 221
17376.11 252
17377.35 257
17378.60 256
17379.85 228
17381.09 261
17382.34 241
17383.59 232
17384.83 239
17386.08 276
17387.32 261
17388.57 247
17389.82 250
17391.06 206
17392.31 229
17393.56 244
17394.80 259
17396.05 215
17397.30 254
17398.54 289
17399.79 242
17401.04 253
17402.28 244
17403.53 224
17404.78 246
17406.02 243
17407.27 240
17408.52 261
17409.77 232
17411.01 243
17412.26 251
17413.51 258
17414.75 245
17416.00 269
17417.25 262
17418.50 236
17419.74 222
17420.99 230
17422.24 262
17423.49 265
17424.73 260
17425.98 220
17427.23 249
17428.48 257
17429.73 261
17430.97 242
17432.22 246
17433.47 233
17434.72 243
17435.97 234
17437.21 226
17438.46 220
17439.71 262
17440.96 260
17442.21 227
17443.45 278
17444.70 287
17445.95 265
17447.20 259
17448.45 228
17449.70 243
17450.95 249
17452.19 235
17453.44 234
17454.69 245
17455.94 236
17457.19 277
17458.44 250
17459.69 224
17460.94 227
17462.19 244
17463.43 283
17464.68 289
17465.93 238
17467.18 249
17468.43 230
17469.68 264
17470.93 240
17472.18 232
17473.43 236
17474.68 239
17475.93 258
17477.18 242
17478.43 261
17479.68 220
17480.93 242
17482.18 258
17483.43 251
17484.68 247
17485.93 249
17487.17 235
17488.42 255
17489.67 248
17490.92 241
17492.18 247
17493.43 235
17494.68 249
17495.93 230
17497.18 210
17498.43 214
17499.68 264
17500.93 261
17502.18 234
17503.43 238
17504.68 270
17505.93 225
17507.18 224
17508.43 259
17509.68 265
17510.93 247
17512.18 243
17513.43 241
17514.68 229
17515.94 235
17517.19 240
17518.44 274
17519.69 255
17520.94 220
17522.19 213
17523.44 283
17524.69 246
17525.94 238
17527.20 251
17528.45 246
17529.70 218
17530.95 244
17532.20 236
17533.45 237
17534.70 210
17535.96 230
17537.21 268
17538.46 238
17539.71 248
17540.96 249
17542.22 258
17543.47 235
17544.72 236
17545.97 225
17547.22 254
17548.48 256
17549.73 235
17550.98 242
17552.23 245
17553.48 240
17554.74 244
17555.99 248
17557.24 233
17558.49 239
17559.75 263
17561.00 259
17562.25 271
17563.50 271
17564.76 239
17566.01 254
17567.26 273
17568.52 241
17569.77 236
17571.02 239
17572.27 260
17573.53 253
17574.78 236
17576.03 245
17577.29 248
17578.54 233
17579.79 243
17581.05 243
17582.30 240
17583.55 250
17584.81 257
17586.06 291
17587.31 258
17588.57 281
17589.82 263
17591.07 241
17592.33 227
17593.58 274
17594.83 251
17596.09 268
17597.34 276
17598.60 249
17599.85 263
17601.10 261
17602.36 262
17603.61 273
17604.87 264
17606.12 211
17607.37 252
17608.63 286
17609.88 285
17611.14 243
17612.39 240
17613.65 258
17614.90 261
17616.16 269
17617.41 238
17618.66 231
17619.92 245
17621.17 276
17622.43 247
17623.68 235
17624.94 253
17626.19 266
17627.45 267
17628.70 255
17629.96 252
17631.21 247
17632.47 242
17633.72 252
17634.98 251
17636.23 274
17637.49 252
17638.74 240
17640.00 251
17641.26 226
17642.51 252
17643.77 232
17645.02 264
17646.28 251
17647.53 263
17648.79 234
17650.04 257
17651.30 232
17652.56 245
17653.81 243
17655.07 242
17656.32 281
17657.58 270
17658.84 234
17660.09 235
17661.35 246
17662.60 252
17663.86 285
17665.12 248
17666.37 243
17667.63 251
17668.89 250
17670.14 254
17671.40 234
17672.66 244
17673.91 261
17675.17 277
17676.43 231
17677.68 229
17678.94 206
17680.20 216
17681.45 200
17682.71 234
17683.97 221
17685.22 257
17686.48 256
17687.74 257
17688.99 222
17690.25 247
17691.51 261
17692.77 248
17694.02 274
17695.28 239
17696.54 235
17697.80 232
17699.05 245
17700.31 263
17701.57 249
17702.83 220
17704.08 250
17705.34 238
17706.60 249
17707.86 233
17709.11 238
17710.37 235
17711.63 260
17712.89 250
17714.15 240
17715.40 235
17716.66 211
17717.92 256
17719.18 249
17720.44 237
17721.70 244
17722.95 223
17724.21 236
17725.47 249
17726.73 234
17727.99 240
17729.25 243
17730.51 256
17731.76 214
17733.02 241
17734.28 244
17735.54 237
17736.80 221
17738.06 225
17739.32 218
17740.58 241
17741.83 229
17743.09 215
17744.35 245
17745.61 219
17746.87 276
17748.13 269
17749.39 248
17750.65 241
17751.91 254
17753.17 292
17754.43 244
17755.69 247
17756.95 214
17758.21 220
17759.47 245
17760.73 267
17761.98 197
17763.24 202
17764.50 234
17765.76 248
17767.02 223
17768.28 222
17769.54 210
17770.80 234
17772.06 244
17773.32 209
17774.58 214
17775.84 214
17777.11 263
17778.37 236
17779.63 237
17780.89 198
17782.15 229
17783.41 245
17784.67 248
17785.93 230
17787.19 231
17788.45 249
17789.71 237
17790.97 249
17792.23 216
17793.49 243
17794.75 225
17796.01 230
17797.28 198
17798.54 203
17799.80 232
17801.06 269
17802.32 244
17803.58 219
17804.84 207
17806.10 229
17807.37 246
17808.63 240
17809.89 229
17811.15 234
17812.41 217
17813.67 244
17814.93 248
17816.20 221
17817.46 219
17818.72 232
17819.98 258
17821.24 215
17822.50 243
17823.77 237
17825.03 261
17826.29 209
17827.55 257
17828.81 246
17830.08 259
17831.34 275
17832.60 243
17833.86 203
17835.13 233
17836.39 262
17837.65 235
17838.91 227
17840.18 219
17841.44 282
17842.70 256
17843.96 230
17845.23 231
17846.49 248
17847.75 231
17849.01 242
17850.28 242
17851.54 236
17852.80 237
17854.07 223
17855.33 256
17856.59 232
17857.86 236
17859.12 195
17860.38 273
17861.65 268
17862.91 274
17864.17 241
17865.44 229
17866.70 244
17867.96 257
17869.23 212
17870.49 224
17871.75 223
17873.02 255
17874.28 232
17875.54 236
17876.81 221
17878.07 243
17879.34 252
17880.60 217
17881.86 206
17883.13 228
17884.39 263
17885.66 215
17886.92 216
17888.18 222
17889.45 240
17890.71 239
17891.98 216
17893.24 231
17894.51 223
17895.77 242
17897.04 218
17898.30 244
17899.56 209
17900.83 218
17902.09 214
17903.36 240
17904.62 203
17905.89 204
17907.15 231
17908.42 225
17909.68 223
17910.95 227
17912.21 202
17913.48 239
17914.74 210
17916.01 222
17917.27 218
17918.54 225
17919.80 261
17921.07 229
17922.34 237
17923.60 226
17924.87 216
17926.13 228
17927.40 243
17928.66 258
17929.93 264
17931.19 241
17932.46 233
17933.73 227
17934.99 211
17936.26 227
17937.52 227
17938.79 231
17940.06 224
17941.32 223
17942.59 223
17943.85 215
17945.12 252
17946.39 232
17947.65 213
17948.92 217
17950.19 230
17951.45 217
17952.72 241
17953.99 198
17955.25 201
17956.52 204
17957.79 211
17959.05 246
17960.32 241
17961.59 191
17962.85 225
17964.12 249
17965.39 252
17966.65 182
17967.92 218
17969.19 222
17970.45 231
17971.72 225
17972.99 199
17974.26 220
17975.52 207
17976.79 223
17978.06 195
17979.33 186
17980.59 190
17981.86 189
17983.13 218
17984.40 222
17985.66 216
17986.93 229
17988.20 222
17989.47 253
17990.73 234
17992.00 220
17993.27 245
17994.54 216
17995.81 198
17997.07 197
17998.34 208
17999.61 251
18000.88 237
18002.15 204
18003.42 239
18004.68 232
18005.95 236
18007.22 221
18008.49 219
18009.76 210
18011.03 235
18012.30 245
18013.56 220
18014.83 238
18016.10 261
18017.37 227
18018.64 222
18019.91 257
18021.18 262
18022.45 230
18023.71 192
18024.98 207
18026.25 206
18027.52 212
18028.79 226
18030.06 246
18031.33 220
18032.60 212
18033.87 206
18035.14 206
18036.41 214
18037.68 213
18038.95 215
18040.22 231
18041.49 217
18042.76 208
18044.02 231
18045.29 214
18046.56 242
18047.83 217
18049.10 225
18050.37 212
18051.64 225
18052.91 222
18054.18 207
18055.45 202
18056.72 197
18057.99 240
18059.27 236
18060.54 228
18061.81 200
18063.08 229
18064.35 232
18065.62 231
18066.89 217
18068.16 240
18069.43 255
18070.70 231
18071.97 243
18073.24 246
18074.51 222
18075.78 212
18077.05 230
18078.32 213
18079.60 217
18080.87 232
18082.14 247
18083.41 242
18084.68 214
18085.95 191
18087.22 227
18088.49 206
18089.77 197
18091.04 215
18092.31 193
18093.58 234
18094.85 219
18096.12 223
18097.39 247
18098.67 233
18099.94 213
18101.21 226
18102.48 198
18103.75 214
18105.02 213
18106.30 219
18107.57 219
18108.84 212
18110.11 207
18111.38 215
18112.66 215
18113.93 229
18115.20 227
18116.47 221
18117.75 241
18119.02 254
18120.29 223
18121.56 227
18122.84 226
18124.11 237
18125.38 236
18126.65 232
18127.93 264
18129.20 268
18130.47 224
18131.74 233
18133.02 234
18134.29 228
18135.56 203
18136.84 223
18138.11 239
18139.38 244
18140.66 208
18141.93 226
18143.20 226
18144.48 245
18145.75 187
18147.02 212
18148.30 215
18149.57 270
18150.84 245
18152.12 234
18153.39 225
18154.66 244
18155.94 210
18157.21 228
18158.48 227
18159.76 201
18161.03 220
18162.31 231
18163.58 226
18164.85 216
18166.13 232
18167.40 263
18168.68 243
18169.95 219
18171.22 214
18172.50 258
18173.77 244
18175.05 213
18176.32 261
18177.60 236
18178.87 218
18180.15 198
18181.42 219
18182.69 203
18183.97 230
18185.24 215
18186.52 215
18187.79 236
18189.07 221
18190.34 189
18191.62 233
18192.89 228
18194.17 235
18195.44 210
18196.72 230
18197.99 240
18199.27 228
18200.54 237
18201.82 218
18203.09 228
18204.37 241
18205.65 232
18206.92 212
18208.20 222
18209.47 243
18210.75 250
18212.02 255
18213.30 252
18214.57 252
18215.85 242
18217.13 239
18218.40 233
18219.68 232
18220.95 256
18222.23 250
18223.51 238
18224.78 232
18226.06 255
18227.33 231
18228.61 236
18229.89 227
18231.16 220
18232.44 221
18233.72 225
18234.99 260
18236.27 237
18237.55 222
18238.82 216
18240.10 209
18241.38 251
18242.65 252
18243.93 230
18245.21 236
18246.48 251
18247.76 252
18249.04 235
18250.31 251
18251.59 260
18252.87 272
18254.15 242
18255.42 209
18256.70 235
18257.98 249
18259.25 223
18260.53 225
18261.81 228
18263.09 221
18264.36 217
18265.64 281
18266.92 253
18268.20 258
18269.47 239
18270.75 225
18272.03 227
18273.31 217
18274.59 223
18275.86 217
18277.14 223
18278.42 248
18279.70 265
18280.98 214
18282.25 217
18283.53 219
18284.81 233
18286.09 233
18287.37 231
18288.64 218
18289.92 213
18291.20 215
18292.48 221
18293.76 211
18295.04 214
18296.32 229
18297.59 240
18298.87 237
18300.15 236
18301.43 236
18302.71 225
18303.99 208
18305.27 193
18306.55 213
18307.83 231
18309.10 221
18310.38 221
18311.66 221
18312.94 232
18314.22 224
18315.50 231
18316.78 219
18318.06 248
18319.34 227
18320.62 225
18321.90 210
18323.18 226
18324.46 203
18325.74 199
18327.02 227
18328.30 233
18329.58 230
18330.86 222
18332.14 247
18333.41 195
18334.69 229
18335.97 220
18337.25 259
18338.54 240
18339.82 221
18341.10 228
18342.38 225
18343.66 216
18344.94 215
18346.22 231
18347.50 219
18348.78 214
18350.06 194
18351.34 193
18352.62 216
18353.90 220
18355.18 225
18356.46 244
18357.74 195
18359.02 213
18360.30 223
18361.58 240
18362.87 209
18364.15 215
18365.43 238
18366.71 244
18367.99 209
18369.27 216
18370.55 199
18371.83 236
18373.11 218
18374.40 225
18375.68 246
18376.96 203
18378.24 236
18379.52 242
18380.80 243
18382.08 230
18383.37 236
18384.65 215
18385.93 209
18387.21 208
18388.49 188
18389.78 224
18391.06 216
18392.34 233
18393.62 189
18394.90 257
18396.19 228
18397.47 196
18398.75 187
18400.03 234
18401.31 252
18402.60 218
18403.88 227
18405.16 266
18406.44 242
18407.73 234
18409.01 235
18410.29 218
18411.57 206
18412.86 234
18414.14 246
18415.42 214
18416.71 193
18417.99 199
18419.27 228
18420.55 202
18421.84 253
18423.12 219
18424.40 227
18425.69 223
18426.97 240
18428.25 204
18429.54 189
18430.82 241
18432.10 209
18433.39 198
18434.67 200
18435.95 235
18437.24 210
18438.52 224
18439.80 225
18441.09 229
18442.37 217
18443.66 223
18444.94 219
18446.22 210
18447.51 227
18448.79 225
18450.08 215
18451.36 224
18452.64 209
18453.93 216
18455.21 222
18456.50 203
18457.78 234
18459.06 194
18460.35 223
18461.63 209
18462.92 213
18464.20 184
18465.49 204
18466.77 220
18468.06 226
18469.34 242
18470.63 197
18471.91 217
18473.19 215
18474.48 236
18475.76 225
18477.05 238
18478.33 207
18479.62 205
18480.90 226
18482.19 231
18483.47 231
18484.76 236
18486.05 240
18487.33 203
18488.62 220
18489.90 222
18491.19 221
18492.47 202
18493.76 212
18495.04 214
18496.33 223
18497.61 199
18498.90 216
18500.19 228
18501.47 212
18502.76 207
18504.04 215
18505.33 221
18506.62 222
18507.90 215
18509.19 205
18510.47 201
18511.76 214
18513.05 255
18514.33 221
18515.62 215
18516.90 203
18518.19 226
18519.48 221
18520.76 234
18522.05 204
18523.34 224
18524.62 210
18525.91 227
18527.20 187
18528.48 214
18529.77 234
18531.06 205
18532.34 214
18533.63 225
18534.92 212
18536.21 209
18537.49 238
18538.78 220
18540.07 212
18541.35 204
18542.64 200
18543.93 219
18545.22 180
18546.50 206
18547.79 273
18549.08 242
18550.37 232
18551.65 245
18552.94 232
18554.23 205
18555.52 236
18556.80 246
18558.09 215
18559.38 228
18560.67 232
18561.95 225
18563.24 212
18564.53 221
18565.82 242
18567.11 239
18568.39 224
18569.68 197
18570.97 215
18572.26 225
18573.55 246
18574.84 236
18576.12 248
18577.41 236
18578.70 227
18579.99 217
18581.28 273
18582.57 235
18583.86 256
18585.14 276
18586.43 224
18587.72 230
18589.01 241
18590.30 248
18591.59 220
18592.88 219
18594.17 200
18595.46 219
18596.74 243
18598.03 256
18599.32 238
18600.61 244
18601.90 202
18603.19 258
18604.48 226
18605.77 243
18607.06 214
18608.35 235
18609.64 282
18610.93 231
18612.22 227
18613.51 251
18614.80 249
18616.09 221
18617.38 243
18618.67 230
18619.96 228
18621.25 217
18622.54 232
18623.83 225
18625.12 237
18626.41 223
18627.70 234
18628.99 246
18630.28 227
18631.57 229
18632.86 226
18634.15 250
18635.44 218
18636.73 232
18638.02 226
18639.31 250
18640.60 250
18641.89 241
18643.18 239
18644.47 213
18645.76 243
18647.06 241
18648.35 202
18649.64 202
18650.93 236
18652.22 242
18653.51 239
18654.80 216
18656.09 213
18657.38 212
18658.68 213
18659.97 221
18661.26 186
18662.55 194
18663.84 231
18665.13 183
18666.42 209
18667.72 206
18669.01 216
18670.30 243
18671.59 241
18672.88 213
18674.17 225
18675.47 242
18676.76 226
18678.05 215
18679.34 212
18680.63 217
18681.93 228
18683.22 224
18684.51 186
18685.80 190
18687.09 219
18688.39 206
18689.68 253
18690.97 234
18692.26 222
18693.56 201
18694.85 224
18696.14 233
18697.43 234
18698.73 249
18700.02 214
18701.31 237
18702.60 223
18703.90 212
18705.19 214
18706.48 235
18707.78 218
18709.07 211
18710.36 232
18711.66 196
18712.95 199
18714.24 232
18715.54 201
18716.83 215
18718.12 231
18719.42 241
18720.71 226
18722.00 229
18723.30 216
18724.59 235
18725.88 212
18727.18 224
18728.47 222
18729.76 207
18731.06 200
18732.35 207
18733.65 216
18734.94 199
18736.23 202
18737.53 203
18738.82 190
18740.12 198
18741.41 208
18742.70 211
18744.00 235
18745.29 236
18746.59 218
18747.88 225
18749.18 224
18750.47 217
18751.76 256
18753.06 239
18754.35 224
18755.65 208
18756.94 233
18758.24 211
18759.53 201
18760.83 196
18762.12 216
18763.42 235
18764.71 239
18766.01 211
18767.30 204
18768.60 247
18769.89 223
18771.19 244
18772.48 192
18773.78 200
18775.07 205
18776.37 187
18777.66 204
18778.96 225
18780.25 238
18781.55 223
18782.85 243
18784.14 241
18785.44 222
18786.73 231
18788.03 238
18789.32 205
18790.62 232
18791.92 262
18793.21 216
18794.51 200
18795.80 240
18797.10 220
18798.40 194
18799.69 224
18800.99 221
18802.28 208
18803.58 196
18804.88 209
18806.17 205
18807.47 228
18808.77 210
18810.06 231
18811.36 234
18812.66 237
18813.95 208
18815.25 213
18816.55 238
18817.84 218
18819.14 208
18820.44 222
18821.73 223
18823.03 233
18824.33 224
18825.62 212
18826.92 217
18828.22 242
18829.52 247
18830.81 188
18832.11 216
18833.41 190
18834.71 214
18836.00 211
18837.30 194
18838.60 229
18839.90 208
18841.19 229
18842.49 200
18843.79 194
18845.09 219
18846.38 238
18847.68 238
18848.98 218
18850.28 238
18851.58 255
18852.87 200
18854.17 207
18855.47 214
18856.77 206
18858.07 235
18859.36 256
18860.66 218
18861.96 212
18863.26 238
18864.56 220
18865.86 221
18867.15 186
18868.45 218
18869.75 224
18871.05 248
18872.35 234
18873.65 217
18874.95 212
18876.24 193
18877.54 228
18878.84 243
18880.14 214
18881.44 220
18882.74 184
18884.04 181
18885.34 210
18886.64 199
18887.94 191
18889.24 204
18890.53 218
18891.83 219
18893.13 217
18894.43 208
18895.73 209
18897.03 236
18898.33 229
18899.63 200
18900.93 210
18902.23 212
18903.53 213
18904.83 210
18906.13 228
18907.43 222
18908.73 194
18910.03 197
18911.33 204
18912.63 205
18913.93 210
18915.23 191
18916.53 213
18917.83 214
18919.13 198
18920.43 210
18921.73 242
18923.03 225
18924.33 204
18925.63 199
18926.93 227
18928.23 190
18929.53 191
18930.84 200
18932.14 243
18933.44 231
18934.74 211
18936.04 188
18937.34 208
18938.64 201
18939.94 212
18941.24 196
18942.54 195
18943.84 197
18945.15 215
18946.45 212
18947.75 222
18949.05 227
18950.35 205
18951.65 204
18952.95 218
18954.26 209
18955.56 200
18956.86 210
18958.16 198
18959.46 219
18960.76 213
18962.07 203
18963.37 196
18964.67 214
18965.97 213
18967.27 199
18968.57 232
18969.88 205
18971.18 214
18972.48 188
18973.78 203
18975.09 251
18976.39 217
18977.69 196
18978.99 207
18980.29 213
18981.60 200
18982.90 201
18984.20 186
18985.50 210
18986.81 218
18988.11 201
18989.41 203
18990.72 221
18992.02 206
18993.32 215
18994.62 211
18995.93 235
18997.23 171
18998.53 197
18999.84 227
19001.14 187
19002.44 194
19003.75 235
19005.05 233
19006.35 192
19007.66 227
19008.96 208
19010.26 188
19011.57 210
19012.87 209
19014.17 215
19015.48 214
19016.78 213
19018.08 221
19019.39 223
19020.69 215
19021.99 230
19023.30 224
19024.60 203
19025.91 225
19027.21 249
19028.51 194
19029.82 189
19031.12 201
19032.43 201
19033.73 202
19035.04 203
19036.34 188
19037.64 191
19038.95 240
19040.25 219
19041.56 207
19042.86 184
19044.17 193
19045.47 201
19046.78 187
19048.08 185
19049.39 189
19050.69 196
19052.00 222
19053.30 214
19054.61 222
19055.91 206
19057.22 193
19058.52 201
19059.83 196
19061.13 217
19062.44 215
19063.74 222
19065.05 218
19066.35 198
19067.66 202
19068.96 208
19070.27 180
19071.57 192
19072.88 216
19074.18 225
19075.49 200
19076.80 198
19078.10 204
19079.41 172
19080.71 217
19082.02 200
19083.33 210
19084.63 196
19085.94 224
19087.24 209
19088.55 203
19089.86 211
19091.16 206
19092.47 216
19093.77 195
19095.08 187
19096.39 216
19097.69 174
19099.00 180
19100.31 188
19101.61 202
19102.92 176
19104.23 214
19105.53 205
19106.84 192
19108.15 197
19109.45 202
19110.76 196
19112.07 220
19113.37 205
19114.68 208
19115.99 214
19117.30 201
19118.60 206
19119.91 164
19121.22 177
19122.52 189
19123.83 202
19125.14 225
19126.45 209
19127.75 193
19129.06 182
19130.37 206
19131.68 188
19132.98 200
19134.29 194
19135.60 179
19136.91 189
19138.22 180
19139.52 181
19140.83 201
19142.14 198
19143.45 206
19144.76 199
19146.06 192
19147.37 213
19148.68 183
19149.99 197
19151.30 189
19152.60 205
19153.91 185
19155.22 212
19156.53 200
19157.84 200
19159.15 193
19160.46 201
19161.76 196
19163.07 203
19164.38 198
19165.69 208
19167.00 179
19168.31 183
19169.62 199
19170.93 190
19172.23 170
19173.54 178
19174.85 217
19176.16 206
19177.47 189
19178.78 185
19180.09 195
19181.40 185
19182.71 186
19184.02 219
19185.33 162
19186.64 186
19187.95 194
19189.26 193
19190.57 166
19191.87 213
19193.18 189
19194.49 189
19195.80 216
19197.11 194
19198.42 214
19199.73 211
19201.04 189
19202.35 185
19203.66 186
19204.97 216
19206.28 220
19207.59 203
19208.90 194
19210.21 184
19211.53 206
19212.84 216
19214.15 238
19215.46 204
19216.77 180
19218.08 194
19219.39 232
19220.70 197
19222.01 199
19223.32 212
19224.63 205
19225.94 199
19227.25 181
19228.56 217
19229.87 176
19231.19 212
19232.50 196
19233.81 216
19235.12 162
19236.43 185
19237.74 206
19239.05 210
19240.36 192
19241.68 215
19242.99 196
19244.30 216
19245.61 200
19246.92 173
19248.23 192
19249.54 241
19250.86 226
19252.17 215
19253.48 210
19254.79 223
19256.10 209
19257.42 224
19258.73 193
19260.04 147
19261.35 194
19262.66 216
19263.98 227
19265.29 174
19266.60 184
19267.91 196
19269.22 199
19270.54 189
19271.85 183
19273.16 187
19274.47 191
19275.79 216
19277.10 185
19278.41 192
19279.72 184
19281.04 198
19282.35 219
19283.66 184
19284.98 183
19286.29 197
19287.60 211
19288.91 196
19290.23 186
19291.54 189
19292.85 186
19294.17 198
19295.48 189
19296.79 195
19298.11 185
19299.42 199
19300.73 195
19302.05 171
19303.36 176
19304.67 179
19305.99 183
19307.30 202
19308.61 180
19309.93 174
19311.24 170
19312.56 198
19313.87 201
19315.18 174
19316.50 170
19317.81 226
19319.13 200
19320.44 193
19321.75 200
19323.07 201
19324.38 216
19325.70 205
19327.01 201
19328.32 195
19329.64 184
19330.95 234
19332.27 223
19333.58 168
19334.90 211
19336.21 212
19337.53 198
19338.84 195
19340.16 195
19341.47 187
19342.79 181
19344.10 200
19345.42 210
19346.73 210
19348.05 204
19349.36 189
19350.68 201
19351.99 223
19353.31 184
19354.62 191
19355.94 189
19357.25 193
19358.57 167
19359.88 171
19361.20 197
19362.51 215
19363.83 204
19365.14 197
19366.46 197
19367.78 195
19369.09 209
19370.41 226
19371.72 233
19373.04 191
19374.35 208
19375.67 201
19376.99 192
19378.30 195
19379.62 189
19380.93 199
19382.25 199
19383.57 208
19384.88 189
19386.20 188
19387.52 203
19388.83 218
19390.15 170
19391.47 186
19392.78 209
19394.10 208
19395.42 184
19396.73 190
19398.05 185
19399.37 191
19400.68 197
19402.00 161
19403.32 166
19404.63 206
19405.95 218
19407.27 187
19408.58 207
19409.90 186
19411.22 181
19412.54 193
19413.85 202
19415.17 181
19416.49 188
19417.80 204
19419.12 199
19420.44 194
19421.76 174
19423.07 177
19424.39 198
19425.71 201
19427.03 176
19428.35 205
19429.66 192
19430.98 210
19432.30 184
19433.62 201
19434.93 194
19436.25 176
19437.57 178
19438.89 215
19440.21 198
19441.53 169
19442.84 184
19444.16 191
19445.48 193
19446.80 169
19448.12 170
19449.44 172
19450.75 182
19452.07 212
19453.39 217
19454.71 190
19456.03 209
19457.35 177
19458.67 204
19459.98 190
19461.30 186
19462.62 197
19463.94 198
19465.26 198
19466.58 191
19467.90 205
19469.22 169
19470.54 204
19471.86 168
19473.18 181
19474.49 180
19475.81 184
19477.13 185
19478.45 192
19479.77 188
19481.09 185
19482.41 186
19483.73 169
19485.05 163
19486.37 191
19487.69 181
19489.01 180
19490.33 193
19491.65 187
19492.97 178
19494.29 176
19495.61 210
19496.93 204
19498.25 192
19499.57 178
19500.89 203
19502.21 203
19503.53 192
19504.85 199
19506.17 176
19507.49 188
19508.81 210
19510.13 191
19511.45 184
19512.77 199
19514.09 184
19515.42 176
19516.74 191
19518.06 179
19519.38 215
19520.70 220
19522.02 224
19523.34 199
19524.66 183
19525.98 189
19527.30 188
19528.62 182
19529.95 183
19531.27 164
19532.59 198
19533.91 198
19535.23 182
19536.55 174
19537.87 177
19539.20 203
19540.52 231
19541.84 186
19543.16 180
19544.48 174
19545.80 181
19547.13 202
19548.45 179
19549.77 177
19551.09 181
19552.41 190
19553.74 203
19555.06 187
19556.38 183
19557.70 194
19559.02 164
19560.35 168
19561.67 168
19562.99 189
19564.31 184
19565.64 188
19566.96 223
19568.28 163
19569.60 175
19570.93 203
19572.25 198
19573.57 175
19574.89 188
19576.22 179
19577.54 188
19578.86 169
19580.18 172
19581.51 181
19582.83 188
19584.15 197
19585.48 190
19586.80 215
19588.12 179
19589.45 207
19590.77 195
19592.09 193
19593.42 169
19594.74 210
19596.06 205
19597.39 224
19598.71 180
19600.03 197
19601.36 181
19602.68 174
19604.00 200
19605.33 175
19606.65 200
19607.98 184
19609.30 200
19610.62 211
19611.95 176
19613.27 178
19614.60 200
19615.92 205
19617.24 203
19618.57 171
19619.89 178
19621.22 208
19622.54 196
19623.87 200
19625.19 170
19626.51 180
19627.84 200
19629.16 180
19630.49 186
19631.81 182
19633.14 168
19634.46 196
19635.79 181
19637.11 161
19638.44 156
19639.76 215
19641.09 184
19642.41 201
19643.74 192
19645.06 198
19646.39 227
19647.71 198
19649.04 180
19650.36 177
19651.69 206
19653.01 177
19654.34 186
19655.66 181
19656.99 192
19658.32 182
19659.64 190
19660.97 177
19662.29 180
19663.62 209
19664.94 205
19666.27 186
19667.60 196
19668.92 198
19670.25 182
19671.57 175
19672.90 175
19674.23 168
19675.55 171
19676.88 188
19678.20 178
19679.53 159
19680.86 186
19682.18 212
19683.51 189
19684.84 180
19686.16 155
19687.49 166
19688.82 170
19690.14 204
19691.47 158
19692.80 201
19694.12 199
19695.45 189
19696.78 186
19698.10 179
19699.43 168
19700.76 170
19702.08 165
19703.41 189
19704.74 159
19706.07 197
19707.39 175
19708.72 178
19710.05 169
19711.37 172
19712.70 192
19714.03 217
19715.36 199
19716.68 179
19718.01 192
19719.34 205
19720.67 191
19721.99 176
19723.32 173
19724.65 172
19725.98 189
19727.31 186
19728.63 150
19729.96 178
19731.29 207
19732.62 187
19733.95 190
19735.27 193
19736.60 196
19737.93 198
19739.26 181
19740.59 171
19741.92 182
19743.24 197
19744.57 186
19745.90 178
19747.23 173
19748.56 204
19749.89 190
19751.22 177
19752.54 184
19753.87 197
19755.20 162
19756.53 180
19757.86 208
19759.19 196
19760.52 148
19761.85 170
19763.18 173
19764.50 184
19765.83 187
19767.16 175
19768.49 194
19769.82 180
19771.15 192
19772.48 177
19773.81 169
19775.14 180
19776.47 191
19777.80 193
19779.13 170
19780.46 169
19781.79 202
19783.12 182
19784.45 175
19785.78 175
19787.11 204
19788.44 188
19789.77 193
19791.10 178
19792.43 176
19793.76 183
19795.09 174
19796.42 179
19797.75 168
19799.08 169
19800.41 177
19801.74 203
19803.07 186
19804.40 183
19805.73 177
19807.06 189
19808.39 185
19809.72 170
19811.05 168
19812.38 161
19813.71 220
19815.05 192
19816.38 190
19817.71 192
19819.04 188
19820.37 167
19821.70 163
19823.03 150
19824.36 171
19825.69 163
19827.03 178
19828.36 204
19829.69 195
19831.02 182
19832.35 172
19833.68 182
19835.01 174
19836.35 173
19837.68 189
19839.01 159
19840.34 156
19841.67 179
19843.00 176
19844.34 201
19845.67 178
19847.00 179
19848.33 190
19849.66 206
19851.00 172
19852.33 168
19853.66 177
19854.99 175
19856.32 211
19857.66 181
19858.99 191
19860.32 177
19861.65 178
19862.99 193
19864.32 175
19865.65 176
19866.98 180
19868.32 174
19869.65 180
19870.98 188
19872.31 177
19873.65 174
19874.98 175
19876.31 197
19877.65 164
19878.98 207
19880.31 175
19881.65 185
19882.98 171
19884.31 190
19885.64 194
19886.98 230
19888.31 178
19889.64 167
19890.98 165
19892.31 192
19893.64 191
19894.98 166
19896.31 202
19897.65 182
19898.98 202
19900.31 183
19901.65 170
19902.98 187
19904.31 184
19905.65 176
19906.98 167
19908.32 168
19909.65 175
19910.98 197
19912.32 168
19913.65 189
19914.99 180
19916.32 186
19917.66 165
19918.99 167
19920.32 176
19921.66 173
19922.99 168
19924.33 158
19925.66 164
19927.00 172
19928.33 183
19929.67 195
19931.00 171
19932.34 154
19933.67 177
19935.01 185
19936.34 183
19937.68 186
19939.01 182
19940.35 196
19941.68 194
19943.02 190
19944.35 161
19945.69 165
19947.02 185
19948.36 185
19949.69 178
19951.03 183
19952.36 169
19953.70 168
19955.03 164
19956.37 179
19957.71 200
19959.04 185
19960.38 148
19961.71 162
19963.05 163
19964.38 175
19965.72 194
19967.06 171
19968.39 156
19969.73 177
19971.06 194
19972.40 187
19973.74 178
19975.07 192
19976.41 167
19977.75 170
19979.08 184
19980.42 182
19981.75 176
19983.09 206
19984.43 198
19985.76 173
19987.10 189
19988.44 186
19989.77 191
19991.11 175
19992.45 162
19993.78 171
19995.12 198
19996.46 201
19997.80 190
19999.13 169
20000.47 175
20001.81 161
20003.14 203
20004.48 183
20005.82 184
20007.16 174
20008.49 193
20009.83 188
20011.17 184
20012.51 187
20013.84 182
20015.18 180
20016.52 168
20017.86 172
20019.19 171
20020.53 152
20021.87 192
20023.21 177
20024.55 168
20025.88 181
20027.22 193
20028.56 179
20029.90 185
20031.24 192
20032.57 166
20033.91 189
20035.25 159
20036.59 178
20037.93 215
20039.26 197
20040.60 185
20041.94 195
20043.28 200
20044.62 179
20045.96 167
20047.30 188
20048.63 182
20049.97 185
20051.31 183
20052.65 182
20053.99 248
20055.33 207
20056.67 183
20058.01 206
20059.35 201
20060.69 212
20062.02 177
20063.36 212
20064.70 191
20066.04 185
20067.38 181
20068.72 179
20070.06 205
20071.40 197
20072.74 181
20074.08 204
20075.42 178
20076.76 196
20078.10 203
20079.44 202
20080.78 190
20082.12 180
20083.46 189
20084.80 182
20086.14 199
20087.48 194
20088.82 205
20090.16 213
20091.50 206
20092.84 166
20094.18 190
20095.52 198
20096.86 233
20098.20 209
20099.54 189
20100.88 188
20102.22 176
20103.56 208
20104.90 212
20106.24 164
20107.58 186
20108.92 207
20110.26 196
20111.60 184
20112.95 156
20114.29 198
20115.63 202
20116.97 196
20118.31 189
20119.65 186
20120.99 179
20122.33 204
20123.67 207
20125.02 207
20126.36 188
20127.70 200
20129.04 195
20130.38 172
20131.72 194
20133.06 191
20134.41 189
20135.75 137
