# Supplementary material for: MALDI-TOF MS typing enables the classification of brewing yeasts of the genus Saccharomyces to major beer styles
Source: PLoS One. 2017 Aug 9;12(8):e0181694. doi: 10.1371/journal.pone.0181694 (PMC5549903; doi:10.1371/journal.pone.0181694)
Supplement: S5 File — The directory includes 90 raw files and was zipped to “.zip”; the folder has three strains with 30 spectra per strain; S1 Text explains the raw files with an example and Table 1 represents the yeast strains used within the experiment. (ZIP) [file pone.0181694.s008.zip › 13-15/30273-3D2-Dias-Dias-Dias-YPG-18h-E-E_2015-08-04_2_0_B8_1.dat]

2000.64 1681
2001.06 1782
2001.49 1658
2001.91 1651
2002.33 1713
2002.75 1625
2003.17 1763
2003.60 1676
2004.02 1740
2004.44 1722
2004.86 1797
2005.28 1695
2005.70 1611
2006.13 1710
2006.55 1513
2006.97 1549
2007.39 1722
2007.82 1662
2008.24 1683
2008.66 1699
2009.08 1641
2009.51 1638
2009.93 1476
2010.35 1546
2010.77 1509
2011.20 1609
2011.62 1706
2012.04 1585
2012.46 1536
2012.89 1450
2013.31 1496
2013.73 1447
2014.15 1435
2014.58 1469
2015.00 1642
2015.42 1761
2015.85 1581
2016.27 1513
2016.69 1550
2017.12 1665
2017.54 1744
2017.96 1710
2018.39 1681
2018.81 1854
2019.23 1703
2019.66 1849
2020.08 1937
2020.50 1929
2020.93 1949
2021.35 1921
2021.78 1742
2022.20 1820
2022.62 1722
2023.05 1758
2023.47 1761
2023.89 1798
2024.32 1773
2024.74 1691
2025.17 1486
2025.59 1339
2026.01 1512
2026.44 1517
2026.86 1436
2027.29 1312
2027.71 1452
2028.14 1451
2028.56 1611
2028.99 1581
2029.41 1503
2029.83 1408
2030.26 1402
2030.68 1555
2031.11 1423
2031.53 1454
2031.96 1488
2032.38 1395
2032.81 1440
2033.23 1392
2033.66 1396
2034.08 1385
2034.51 1488
2034.93 1708
2035.36 1610
2035.78 1595
2036.21 1567
2036.63 1640
2037.06 1548
2037.48 1579
2037.91 1586
2038.33 1666
2038.76 1659
2039.19 1583
2039.61 1698
2040.04 1652
2040.46 1590
2040.89 1675
2041.31 1649
2041.74 1686
2042.17 1694
2042.59 1633
2043.02 1663
2043.44 1643
2043.87 1684
2044.30 1665
2044.72 1668
2045.15 1539
2045.57 1428
2046.00 1573
2046.43 1564
2046.85 1576
2047.28 1400
2047.71 1460
2048.13 1602
2048.56 1474
2048.99 1545
2049.41 1570
2049.84 1529
2050.27 1436
2050.69 1405
2051.12 1426
2051.55 1447
2051.97 1523
2052.40 1460
2052.83 1528
2053.25 1498
2053.68 1417
2054.11 1485
2054.54 1495
2054.96 1463
2055.39 1485
2055.82 1502
2056.24 1567
2056.67 1485
2057.10 1388
2057.53 1297
2057.95 1555
2058.38 1510
2058.81 1416
2059.24 1450
2059.66 1390
2060.09 1583
2060.52 1537
2060.95 1500
2061.38 1353
2061.80 1451
2062.23 1538
2062.66 1450
2063.09 1465
2063.52 1510
2063.94 1432
2064.37 1587
2064.80 1549
2065.23 1554
2065.66 1464
2066.09 1444
2066.51 1473
2066.94 1655
2067.37 1571
2067.80 1550
2068.23 1553
2068.66 1455
2069.08 1482
2069.51 1510
2069.94 1523
2070.37 1447
2070.80 1273
2071.23 1427
2071.66 1590
2072.09 1600
2072.52 1562
2072.94 1418
2073.37 1521
2073.80 1401
2074.23 1430
2074.66 1527
2075.09 1344
2075.52 1392
2075.95 1452
2076.38 1599
2076.81 1496
2077.24 1390
2077.67 1490
2078.10 1412
2078.53 1464
2078.96 1429
2079.39 1377
2079.82 1540
2080.25 1441
2080.68 1397
2081.11 1413
2081.54 1634
2081.97 1535
2082.40 1585
2082.83 1435
2083.26 1534
2083.69 1592
2084.12 1425
2084.55 1493
2084.98 1459
2085.41 1515
2085.84 1653
2086.27 1624
2086.70 1628
2087.13 1491
2087.56 1526
2087.99 1577
2088.42 1495
2088.85 1442
2089.28 1439
2089.71 1486
2090.14 1531
2090.57 1757
2091.01 1667
2091.44 1740
2091.87 1806
2092.30 1740
2092.73 1970
2093.16 2000
2093.59 2113
2094.02 2152
2094.45 1984
2094.89 1810
2095.32 1882
2095.75 1816
2096.18 1818
2096.61 1956
2097.04 1681
2097.47 1637
2097.91 1694
2098.34 1545
2098.77 1555
2099.20 1518
2099.63 1341
2100.07 1476
2100.50 1519
2100.93 1427
2101.36 1277
2101.79 1504
2102.23 1473
2102.66 1497
2103.09 1417
2103.52 1387
2103.95 1461
2104.39 1545
2104.82 1414
2105.25 1431
2105.68 1429
2106.12 1500
2106.55 1472
2106.98 1460
2107.41 1392
2107.85 1361
2108.28 1409
2108.71 1473
2109.14 1419
2109.58 1547
2110.01 1588
2110.44 1608
2110.88 1600
2111.31 1625
2111.74 1609
2112.18 1517
2112.61 1658
2113.04 1576
2113.48 1538
2113.91 1504
2114.34 1458
2114.78 1505
2115.21 1545
2115.64 1630
2116.08 1633
2116.51 1460
2116.94 1414
2117.38 1326
2117.81 1406
2118.24 1482
2118.68 1476
2119.11 1471
2119.55 1505
2119.98 1334
2120.41 1278
2120.85 1409
2121.28 1451
2121.72 1656
2122.15 1598
2122.58 1462
2123.02 1317
2123.45 1421
2123.89 1581
2124.32 1597
2124.75 1325
2125.19 1521
2125.62 1367
2126.06 1379
2126.49 1442
2126.93 1456
2127.36 1300
2127.80 1332
2128.23 1407
2128.67 1524
2129.10 1544
2129.54 1532
2129.97 1612
2130.41 1586
2130.84 1629
2131.28 1685
2131.71 1650
2132.15 1765
2132.58 1673
2133.02 1650
2133.45 1635
2133.89 1549
2134.32 1695
2134.76 1533
2135.19 1545
2135.63 1607
2136.06 1603
2136.50 1638
2136.94 1672
2137.37 1605
2137.81 1665
2138.24 1655
2138.68 1769
2139.12 1513
2139.55 1468
2139.99 1519
2140.42 1603
2140.86 1521
2141.30 1520
2141.73 1490
2142.17 1553
2142.60 1460
2143.04 1437
2143.48 1398
2143.91 1443
2144.35 1459
2144.79 1407
2145.22 1456
2145.66 1272
2146.09 1307
2146.53 1335
2146.97 1279
2147.40 1388
2147.84 1518
2148.28 1501
2148.72 1551
2149.15 1638
2149.59 1538
2150.03 1556
2150.46 1562
2150.90 1613
2151.34 1506
2151.77 1499
2152.21 1628
2152.65 1639
2153.09 1559
2153.52 1627
2153.96 1448
2154.40 1552
2154.84 1449
2155.27 1417
2155.71 1509
2156.15 1444
2156.59 1450
2157.02 1420
2157.46 1519
2157.90 1609
2158.34 1465
2158.78 1519
2159.21 1485
2159.65 1433
2160.09 1556
2160.53 1439
2160.97 1476
2161.40 1406
2161.84 1434
2162.28 1439
2162.72 1400
2163.16 1595
2163.59 1496
2164.03 1557
2164.47 1463
2164.91 1418
2165.35 1355
2165.79 1428
2166.23 1474
2166.66 1544
2167.10 1479
2167.54 1686
2167.98 1633
2168.42 1741
2168.86 1677
2169.30 1696
2169.74 1641
2170.18 1710
2170.61 1603
2171.05 1600
2171.49 1690
2171.93 1842
2172.37 1662
2172.81 1653
2173.25 1927
2173.69 1791
2174.13 1797
2174.57 1790
2175.01 1818
2175.45 1637
2175.89 1705
2176.33 1748
2176.77 1737
2177.21 1716
2177.65 1666
2178.09 1625
2178.53 1561
2178.97 1647
2179.41 1752
2179.85 1796
2180.29 1839
2180.73 1626
2181.17 1670
2181.61 1713
2182.05 1538
2182.49 1515
2182.93 1587
2183.37 1589
2183.81 1566
2184.25 1442
2184.69 1487
2185.13 1541
2185.57 1397
2186.01 1566
2186.45 1453
2186.89 1467
2187.33 1658
2187.77 1644
2188.21 1697
2188.65 1762
2189.10 1667
2189.54 1648
2189.98 1654
2190.42 1610
2190.86 1655
2191.30 1708
2191.74 1625
2192.18 1601
2192.62 1537
2193.07 1530
2193.51 1511
2193.95 1679
2194.39 1707
2194.83 1566
2195.27 1673
2195.71 1629
2196.16 1679
2196.60 1642
2197.04 1759
2197.48 1777
2197.92 1693
2198.37 1608
2198.81 1590
2199.25 1551
2199.69 1512
2200.13 1619
2200.58 1518
2201.02 1632
2201.46 1420
2201.90 1512
2202.34 1536
2202.79 1602
2203.23 1639
2203.67 1543
2204.11 1490
2204.56 1450
2205.00 1505
2205.44 1492
2205.88 1568
2206.33 1469
2206.77 1555
2207.21 1587
2207.65 1556
2208.10 1517
2208.54 1646
2208.98 1574
2209.43 1696
2209.87 1794
2210.31 1667
2210.76 1733
2211.20 1661
2211.64 1731
2212.09 1594
2212.53 1459
2212.97 1732
2213.42 1729
2213.86 1719
2214.30 1598
2214.75 1604
2215.19 1742
2215.63 1564
2216.08 1498
2216.52 1531
2216.96 1680
2217.41 1738
2217.85 1607
2218.30 1572
2218.74 1791
2219.18 1599
2219.63 1488
2220.07 1591
2220.52 1569
2220.96 1741
2221.40 1934
2221.85 2095
2222.29 2209
2222.74 2423
2223.18 2901
2223.63 3165
2224.07 3108
2224.51 3197
2224.96 3240
2225.40 3561
2225.85 3502
2226.29 3668
2226.74 3384
2227.18 3288
2227.63 2936
2228.07 2735
2228.52 2598
2228.96 2283
2229.41 2236
2229.85 2104
2230.30 1982
2230.74 1934
2231.19 1762
2231.63 1708
2232.08 1761
2232.52 1931
2232.97 1979
2233.41 1978
2233.86 1986
2234.30 1909
2234.75 1890
2235.20 2097
2235.64 1948
2236.09 2156
2236.53 2061
2236.98 1935
2237.42 2039
2237.87 1822
2238.32 1875
2238.76 2076
2239.21 2013
2239.65 2014
2240.10 1979
2240.55 1970
2240.99 2026
2241.44 1968
2241.88 1909
2242.33 1950
2242.78 1861
2243.22 1888
2243.67 1782
2244.12 1961
2244.56 1787
2245.01 1647
2245.46 1679
2245.90 1705
2246.35 1807
2246.80 1789
2247.24 1844
2247.69 1720
2248.14 1760
2248.58 1640
2249.03 1656
2249.48 1588
2249.92 1474
2250.37 1515
2250.82 1541
2251.27 1647
2251.71 1724
2252.16 1676
2252.61 1626
2253.05 1622
2253.50 1786
2253.95 1510
2254.40 1596
2254.84 1595
2255.29 1607
2255.74 1572
2256.19 1645
2256.64 1614
2257.08 1562
2257.53 1543
2257.98 1438
2258.43 1484
2258.87 1649
2259.32 1651
2259.77 1613
2260.22 1723
2260.67 1864
2261.11 1970
2261.56 1867
2262.01 1995
2262.46 2057
2262.91 2143
2263.36 1917
2263.80 1982
2264.25 1913
2264.70 2085
2265.15 2174
2265.60 1900
2266.05 1735
2266.50 1856
2266.94 1926
2267.39 1844
2267.84 1964
2268.29 1817
2268.74 2049
2269.19 1869
2269.64 1727
2270.09 1870
2270.54 1964
2270.99 1857
2271.43 1946
2271.88 1868
2272.33 1831
2272.78 1732
2273.23 1703
2273.68 1669
2274.13 1703
2274.58 1655
2275.03 1718
2275.48 1654
2275.93 1764
2276.38 1844
2276.83 1765
2277.28 1723
2277.73 1636
2278.18 1741
2278.63 1627
2279.08 1572
2279.53 1714
2279.98 1837
2280.43 1967
2280.88 1794
2281.33 1892
2281.78 1767
2282.23 1869
2282.68 1739
2283.13 1774
2283.58 2087
2284.03 1960
2284.48 1919
2284.93 1812
2285.38 1826
2285.83 1919
2286.28 1933
2286.73 1873
2287.18 1864
2287.63 1874
2288.08 1971
2288.54 2068
2288.99 2086
2289.44 2068
2289.89 2220
2290.34 2398
2290.79 2647
2291.24 2561
2291.69 2786
2292.14 2792
2292.60 2826
2293.05 2679
2293.50 2673
2293.95 2712
2294.40 2540
2294.85 2551
2295.30 2490
2295.76 2245
2296.21 2201
2296.66 2277
2297.11 2105
2297.56 2041
2298.01 1985
2298.47 1978
2298.92 1887
2299.37 1901
2299.82 1889
2300.27 1754
2300.73 1638
2301.18 1843
2301.63 1906
2302.08 1808
2302.53 1955
2302.99 1685
2303.44 1736
2303.89 1791
2304.34 1618
2304.80 1679
2305.25 1789
2305.70 1820
2306.15 1590
2306.61 1557
2307.06 1628
2307.51 1684
2307.96 1811
2308.42 1817
2308.87 1860
2309.32 1920
2309.78 1986
2310.23 1907
2310.68 1886
2311.14 1899
2311.59 1934
2312.04 1905
2312.49 1917
2312.95 1845
2313.40 1836
2313.85 1785
2314.31 1602
2314.76 1636
2315.22 1821
2315.67 1681
2316.12 1661
2316.58 1593
2317.03 1613
2317.48 1664
2317.94 1646
2318.39 1724
2318.84 1706
2319.30 1739
2319.75 1572
2320.21 1566
2320.66 1693
2321.11 1865
2321.57 1942
2322.02 1804
2322.48 1857
2322.93 1744
2323.39 1842
2323.84 1702
2324.29 1771
2324.75 1753
2325.20 1714
2325.66 1706
2326.11 1694
2326.57 1775
2327.02 1797
2327.48 1945
2327.93 1788
2328.39 1852
2328.84 1636
2329.30 1909
2329.75 1829
2330.21 2010
2330.66 1961
2331.12 1893
2331.57 1754
2332.03 1867
2332.48 2056
2332.94 1978
2333.39 1727
2333.85 1862
2334.30 1712
2334.76 1791
2335.21 1976
2335.67 1959
2336.12 1821
2336.58 1735
2337.03 1809
2337.49 1805
2337.95 1863
2338.40 1933
2338.86 1969
2339.31 2087
2339.77 2158
2340.23 2194
2340.68 2184
2341.14 2191
2341.59 2201
2342.05 2318
2342.51 2433
2342.96 2400
2343.42 2124
2343.87 2181
2344.33 2151
2344.79 2350
2345.24 2134
2345.70 2150
2346.16 2101
2346.61 2181
2347.07 1981
2347.53 1976
2347.98 1942
2348.44 2319
2348.90 2180
2349.35 1943
2349.81 2039
2350.27 2110
2350.72 2081
2351.18 1964
2351.64 2025
2352.10 2099
2352.55 1944
2353.01 1851
2353.47 2014
2353.92 1912
2354.38 1878
2354.84 1942
2355.30 1975
2355.75 1903
2356.21 1937
2356.67 1732
2357.13 1687
2357.58 1670
2358.04 1596
2358.50 1691
2358.96 1793
2359.41 1932
2359.87 1947
2360.33 1876
2360.79 1867
2361.25 1995
2361.70 2153
2362.16 2070
2362.62 2098
2363.08 2105
2363.54 2080
2363.99 2065
2364.45 2169
2364.91 2075
2365.37 1998
2365.83 1686
2366.29 1824
2366.75 1827
2367.20 1827
2367.66 1919
2368.12 1869
2368.58 1928
2369.04 1983
2369.50 1847
2369.96 2053
2370.42 1867
2370.87 1804
2371.33 1891
2371.79 1717
2372.25 1627
2372.71 1668
2373.17 1794
2373.63 1801
2374.09 1634
2374.55 1591
2375.01 1566
2375.47 1678
2375.92 1716
2376.38 1772
2376.84 1849
2377.30 1707
2377.76 1635
2378.22 1770
2378.68 1746
2379.14 1566
2379.60 1630
2380.06 1850
2380.52 1872
2380.98 1897
2381.44 1775
2381.90 1889
2382.36 1869
2382.82 1814
2383.28 1911
2383.74 1870
2384.20 1745
2384.66 1564
2385.12 1747
2385.58 1740
2386.04 1701
2386.50 1455
2386.96 1471
2387.42 1568
2387.88 1675
2388.35 1697
2388.81 1702
2389.27 1527
2389.73 1647
2390.19 1748
2390.65 1743
2391.11 1646
2391.57 1682
2392.03 1687
2392.49 1622
2392.95 1626
2393.42 1572
2393.88 1760
2394.34 1644
2394.80 1572
2395.26 1786
2395.72 1612
2396.18 1568
2396.64 1682
2397.11 1658
2397.57 1653
2398.03 1708
2398.49 1758
2398.95 1743
2399.41 1676
2399.88 1842
2400.34 1687
2400.80 1669
2401.26 1729
2401.72 1665
2402.18 1518
2402.65 1636
2403.11 1800
2403.57 1772
2404.03 1625
2404.49 1547
2404.96 1672
2405.42 1746
2405.88 1632
2406.34 1772
2406.81 1763
2407.27 1722
2407.73 1829
2408.19 1697
2408.66 1621
2409.12 1758
2409.58 1800
2410.04 1703
2410.51 1789
2410.97 1729
2411.43 1668
2411.90 1589
2412.36 1601
2412.82 1691
2413.28 1582
2413.75 1488
2414.21 1601
2414.67 1838
2415.14 1622
2415.60 1760
2416.06 1762
2416.53 1848
2416.99 1684
2417.45 1754
2417.92 1939
2418.38 2045
2418.84 1859
2419.31 2026
2419.77 2045
2420.23 2008
2420.70 1998
2421.16 1774
2421.63 1917
2422.09 1749
2422.55 1681
2423.02 1875
2423.48 1966
2423.95 1892
2424.41 1827
2424.87 1852
2425.34 2067
2425.80 2070
2426.27 2213
2426.73 2256
2427.20 2342
2427.66 2358
2428.12 2411
2428.59 2424
2429.05 2284
2429.52 2362
2429.98 2333
2430.45 2368
2430.91 2145
2431.38 2207
2431.84 2051
2432.31 1900
2432.77 1891
2433.24 1856
2433.70 1853
2434.17 1906
2434.63 1748
2435.10 1930
2435.56 1999
2436.03 1856
2436.49 1758
2436.96 1887
2437.42 1850
2437.89 1924
2438.35 2160
2438.82 2187
2439.28 2275
2439.75 2312
2440.21 2411
2440.68 2587
2441.15 2534
2441.61 2567
2442.08 2519
2442.54 2397
2443.01 2416
2443.48 2534
2443.94 2442
2444.41 2205
2444.87 1847
2445.34 1999
2445.81 1870
2446.27 1827
2446.74 1768
2447.20 1638
2447.67 1713
2448.14 1760
2448.60 1778
2449.07 1700
2449.54 1684
2450.00 1554
2450.47 1611
2450.94 1694
2451.40 1741
2451.87 1539
2452.34 1573
2452.80 1677
2453.27 1766
2453.74 1693
2454.20 1528
2454.67 1413
2455.14 1685
2455.60 1749
2456.07 1606
2456.54 1706
2457.01 1783
2457.47 1731
2457.94 1565
2458.41 1753
2458.87 1835
2459.34 1504
2459.81 1519
2460.28 1532
2460.74 1748
2461.21 1740
2461.68 1613
2462.15 1732
2462.62 1713
2463.08 1817
2463.55 1690
2464.02 1708
2464.49 1735
2464.95 1771
2465.42 1820
2465.89 1703
2466.36 1955
2466.83 2155
2467.29 1976
2467.76 1839
2468.23 1806
2468.70 1738
2469.17 1683
2469.64 1995
2470.10 1705
2470.57 1865
2471.04 1981
2471.51 1995
2471.98 1911
2472.45 1884
2472.92 1782
2473.39 1899
2473.85 1726
2474.32 1746
2474.79 1742
2475.26 1718
2475.73 1646
2476.20 1652
2476.67 1685
2477.14 1674
2477.61 1894
2478.08 2049
2478.54 2066
2479.01 2053
2479.48 2190
2479.95 2085
2480.42 2112
2480.89 2395
2481.36 2333
2481.83 2280
2482.30 2402
2482.77 2132
2483.24 2140
2483.71 2127
2484.18 2094
2484.65 2150
2485.12 2135
2485.59 2013
2486.06 2133
2486.53 1868
2487.00 1675
2487.47 1799
2487.94 1751
2488.41 1737
2488.88 1746
2489.35 1690
2489.82 1692
2490.29 1752
2490.76 1730
2491.23 1625
2491.70 1590
2492.17 1545
2492.64 1747
2493.11 1629
2493.58 1840
2494.05 1639
2494.52 1582
2495.00 1732
2495.47 1809
2495.94 1787
2496.41 1691
2496.88 1783
2497.35 1850
2497.82 1569
2498.29 1633
2498.76 1851
2499.23 1857
2499.71 1784
2500.18 1729
2500.65 1632
2501.12 1685
2501.59 1662
2502.06 1687
2502.53 1687
2503.01 1644
2503.48 1658
2503.95 1724
2504.42 1685
2504.89 1752
2505.36 1612
2505.84 1668
2506.31 1709
2506.78 1844
2507.25 1871
2507.72 1903
2508.20 1806
2508.67 2014
2509.14 2010
2509.61 1979
2510.08 2103
2510.56 2258
2511.03 2183
2511.50 2167
2511.97 1967
2512.45 1923
2512.92 2050
2513.39 1959
2513.86 2021
2514.34 1849
2514.81 1897
2515.28 1794
2515.75 1742
2516.23 1852
2516.70 1750
2517.17 1840
2517.65 1992
2518.12 1846
2518.59 1818
2519.07 1720
2519.54 1947
2520.01 1862
2520.48 1788
2520.96 1880
2521.43 1775
2521.90 1591
2522.38 1630
2522.85 1676
2523.32 1680
2523.80 1701
2524.27 1705
2524.75 1768
2525.22 1656
2525.69 1742
2526.17 1696
2526.64 1625
2527.11 1796
2527.59 1675
2528.06 1639
2528.54 1776
2529.01 1674
2529.48 1715
2529.96 1570
2530.43 1728
2530.91 1754
2531.38 1832
2531.85 1725
2532.33 1635
2532.80 1748
2533.28 1919
2533.75 1960
2534.23 1842
2534.70 1563
2535.18 1808
2535.65 1841
2536.12 1787
2536.60 1802
2537.07 1851
2537.55 1794
2538.02 1763
2538.50 1818
2538.97 1775
2539.45 1744
2539.92 1742
2540.40 1796
2540.87 1691
2541.35 1797
2541.82 1804
2542.30 1735
2542.77 1797
2543.25 1724
2543.73 1659
2544.20 1863
2544.68 1954
2545.15 2020
2545.63 2048
2546.10 2068
2546.58 2450
2547.05 2475
2547.53 2425
2548.01 2550
2548.48 2546
2548.96 2517
2549.43 2627
2549.91 2565
2550.39 2253
2550.86 2312
2551.34 2118
2551.81 2139
2552.29 2160
2552.77 2138
2553.24 2182
2553.72 2269
2554.20 2459
2554.67 2467
2555.15 2402
2555.62 2563
2556.10 2640
2556.58 2567
2557.05 2528
2557.53 2519
2558.01 2553
2558.48 2512
2558.96 2403
2559.44 2348
2559.91 2192
2560.39 2043
2560.87 2101
2561.35 1963
2561.82 2047
2562.30 1935
2562.78 1812
2563.25 2033
2563.73 2078
2564.21 2018
2564.69 1980
2565.16 1972
2565.64 1849
2566.12 1715
2566.60 1743
2567.07 1736
2567.55 1875
2568.03 1732
2568.51 1794
2568.98 1891
2569.46 1787
2569.94 1811
2570.42 1648
2570.90 1632
2571.37 1702
2571.85 1733
2572.33 1698
2572.81 1720
2573.29 1890
2573.76 1712
2574.24 1756
2574.72 1762
2575.20 1706
2575.68 1696
2576.16 1675
2576.63 1813
2577.11 1805
2577.59 1630
2578.07 1602
2578.55 1626
2579.03 1730
2579.51 1732
2579.98 1647
2580.46 1586
2580.94 1608
2581.42 1804
2581.90 1806
2582.38 1654
2582.86 1740
2583.34 1751
2583.82 1726
2584.30 1738
2584.77 1825
2585.25 1828
2585.73 1767
2586.21 1788
2586.69 1880
2587.17 2049
2587.65 1902
2588.13 1724
2588.61 1761
2589.09 1749
2589.57 1744
2590.05 1721
2590.53 1736
2591.01 1782
2591.49 1709
2591.97 1696
2592.45 1718
2592.93 1655
2593.41 1836
2593.89 2002
2594.37 2047
2594.85 1998
2595.33 2035
2595.81 1879
2596.29 2003
2596.77 2115
2597.25 2157
2597.73 2072
2598.21 1996
2598.69 2118
2599.17 1933
2599.65 1837
2600.13 1985
2600.61 1936
2601.09 1812
2601.57 1905
2602.06 1901
2602.54 1832
2603.02 1795
2603.50 1827
2603.98 1814
2604.46 1901
2604.94 2037
2605.42 1886
2605.90 1809
2606.38 1836
2606.87 1818
2607.35 1945
2607.83 2074
2608.31 2045
2608.79 2170
2609.27 2393
2609.75 2481
2610.24 2528
2610.72 2748
2611.20 2850
2611.68 2628
2612.16 2496
2612.64 2485
2613.13 2415
2613.61 2546
2614.09 2254
2614.57 2357
2615.05 2239
2615.54 2070
2616.02 1999
2616.50 1940
2616.98 1840
2617.46 1972
2617.95 1826
2618.43 1794
2618.91 1855
2619.39 1833
2619.88 1788
2620.36 1922
2620.84 1678
2621.32 1598
2621.81 1696
2622.29 1542
2622.77 1608
2623.26 1859
2623.74 1751
2624.22 1522
2624.70 1632
2625.19 1744
2625.67 1783
2626.15 1830
2626.64 1786
2627.12 1764
2627.60 1801
2628.09 1868
2628.57 1667
2629.05 1725
2629.54 1753
2630.02 1743
2630.50 1879
2630.99 1907
2631.47 1756
2631.95 1758
2632.44 1672
2632.92 1834
2633.40 1813
2633.89 2028
2634.37 1953
2634.85 1691
2635.34 1813
2635.82 1651
2636.31 1719
2636.79 1714
2637.27 1807
2637.76 1877
2638.24 1824
2638.73 1798
2639.21 1655
2639.70 1716
2640.18 1921
2640.66 1771
2641.15 1887
2641.63 1840
2642.12 1824
2642.60 1752
2643.09 1746
2643.57 1690
2644.06 1718
2644.54 1772
2645.03 1590
2645.51 1594
2646.00 1794
2646.48 1761
2646.97 1534
2647.45 1645
2647.94 1875
2648.42 1616
2648.91 1790
2649.39 1741
2649.88 1728
2650.36 1713
2650.85 1841
2651.33 1717
2651.82 1799
2652.30 1827
2652.79 1858
2653.27 1745
2653.76 1760
2654.24 1782
2654.73 1606
2655.22 1620
2655.70 1576
2656.19 1527
2656.67 1622
2657.16 1660
2657.65 1459
2658.13 1650
2658.62 1685
2659.10 1722
2659.59 1542
2660.08 1650
2660.56 1737
2661.05 1739
2661.53 1524
2662.02 1563
2662.51 1768
2662.99 1775
2663.48 1676
2663.97 1474
2664.45 1614
2664.94 1638
2665.43 1764
2665.91 1782
2666.40 1683
2666.89 1613
2667.37 1553
2667.86 1618
2668.35 1824
2668.83 1746
2669.32 1570
2669.81 1758
2670.29 1679
2670.78 1723
2671.27 1749
2671.76 1782
2672.24 1717
2672.73 1819
2673.22 1842
2673.71 1956
2674.19 1951
2674.68 1895
2675.17 1877
2675.66 1986
2676.14 1997
2676.63 2071
2677.12 2085
2677.61 2251
2678.09 2077
2678.58 2118
2679.07 2068
2679.56 2252
2680.05 2460
2680.53 2657
2681.02 2451
2681.51 2437
2682.00 2610
2682.49 2510
2682.97 2535
2683.46 2623
2683.95 2797
2684.44 2938
2684.93 2784
2685.42 2726
2685.91 2605
2686.39 2574
2686.88 2612
2687.37 2338
2687.86 2268
2688.35 2199
2688.84 2044
2689.33 1971
2689.81 2010
2690.30 1799
2690.79 1830
2691.28 1904
2691.77 1749
2692.26 1798
2692.75 1686
2693.24 1805
2693.73 1743
2694.22 1826
2694.71 1881
2695.20 1679
2695.68 1804
2696.17 1849
2696.66 1650
2697.15 1832
2697.64 1900
2698.13 1923
2698.62 1965
2699.11 1762
2699.60 1801
2700.09 1886
2700.58 2011
2701.07 1904
2701.56 1905
2702.05 1952
2702.54 1956
2703.03 2049
2703.52 2059
2704.01 2162
2704.50 1985
2704.99 1948
2705.48 1934
2705.97 2006
2706.46 1906
2706.95 1660
2707.44 1835
2707.93 1857
2708.42 1659
2708.92 1747
2709.41 1745
2709.90 1811
2710.39 1735
2710.88 1736
2711.37 1706
2711.86 1775
2712.35 1739
2712.84 1804
2713.33 1741
2713.82 1714
2714.31 1755
2714.81 1750
2715.30 1655
2715.79 1715
2716.28 1634
2716.77 1821
2717.26 1742
2717.75 1706
2718.24 1768
2718.74 1758
2719.23 1743
2719.72 1814
2720.21 1831
2720.70 1897
2721.19 1927
2721.69 1856
2722.18 1957
2722.67 2043
2723.16 1990
2723.65 2056
2724.15 1936
2724.64 1847
2725.13 1901
2725.62 2009
2726.11 1904
2726.61 1844
2727.10 1731
2727.59 1755
2728.08 1752
2728.58 1692
2729.07 1928
2729.56 1800
2730.05 1612
2730.55 1610
2731.04 1669
2731.53 1729
2732.02 1713
2732.52 1873
2733.01 1743
2733.50 1803
2733.99 1719
2734.49 1783
2734.98 1893
2735.47 1864
2735.97 1730
2736.46 1721
2736.95 1694
2737.45 1740
2737.94 1935
2738.43 2042
2738.93 1753
2739.42 1709
2739.91 1834
2740.41 1811
2740.90 1868
2741.39 1676
2741.89 1766
2742.38 1795
2742.87 1830
2743.37 1666
2743.86 1652
2744.36 1644
2744.85 1706
2745.34 1597
2745.84 1695
2746.33 1698
2746.82 1828
2747.32 1542
2747.81 1731
2748.31 1607
2748.80 1707
2749.30 1869
2749.79 1786
2750.28 1818
2750.78 1847
2751.27 1760
2751.77 1878
2752.26 1882
2752.76 1760
2753.25 1905
2753.75 1908
2754.24 1984
2754.74 1951
2755.23 1892
2755.72 1979
2756.22 1984
2756.71 1886
2757.21 2019
2757.70 1916
2758.20 1909
2758.69 1975
2759.19 1952
2759.69 1813
2760.18 1837
2760.68 1757
2761.17 1797
2761.67 1912
2762.16 1806
2762.66 1781
2763.15 1796
2763.65 1714
2764.14 1640
2764.64 1720
2765.14 1618
2765.63 1794
2766.13 1746
2766.62 1714
2767.12 1703
2767.61 1630
2768.11 1902
2768.61 1836
2769.10 1723
2769.60 1818
2770.09 1818
2770.59 1839
2771.09 1780
2771.58 1757
2772.08 1846
2772.58 1913
2773.07 1767
2773.57 1777
2774.06 1757
2774.56 1897
2775.06 1882
2775.55 1820
2776.05 1711
2776.55 1718
2777.04 1853
2777.54 1986
2778.04 1943
2778.54 2026
2779.03 1905
2779.53 1892
2780.03 1722
2780.52 1769
2781.02 1695
2781.52 1825
2782.01 1977
2782.51 1903
2783.01 1888
2783.51 1729
2784.00 1751
2784.50 1867
2785.00 1827
2785.50 1770
2785.99 1848
2786.49 1742
2786.99 1859
2787.49 1818
2787.98 1808
2788.48 1813
2788.98 1929
2789.48 1688
2789.98 1857
2790.47 1707
2790.97 1749
2791.47 1864
2791.97 1996
2792.47 1689
2792.96 1727
2793.46 1845
2793.96 1999
2794.46 2090
2794.96 2083
2795.46 2174
2795.95 2192
2796.45 2286
2796.95 2294
2797.45 2328
2797.95 2538
2798.45 2487
2798.95 2365
2799.44 2520
2799.94 2577
2800.44 2355
2800.94 2215
2801.44 2198
2801.94 2401
2802.44 2217
2802.94 2191
2803.44 2064
2803.93 2061
2804.43 2245
2804.93 2327
2805.43 2349
2805.93 2401
2806.43 2640
2806.93 2850
2807.43 3024
2807.93 3173
2808.43 3256
2808.93 3391
2809.43 3564
2809.93 3648
2810.43 3528
2810.93 3454
2811.43 3321
2811.93 3079
2812.43 2959
2812.93 2806
2813.43 2748
2813.93 2503
2814.43 2283
2814.93 1942
2815.43 2139
2815.93 2051
2816.43 2105
2816.93 2151
2817.43 2182
2817.93 2258
2818.43 2260
2818.93 2490
2819.43 2527
2819.93 2268
2820.43 2276
2820.93 2419
2821.43 2564
2821.93 2200
2822.43 2152
2822.94 1993
2823.44 2133
2823.94 2107
2824.44 2008
2824.94 1913
2825.44 1895
2825.94 2076
2826.44 1983
2826.94 1939
2827.44 2025
2827.95 2025
2828.45 1965
2828.95 1938
2829.45 1964
2829.95 1935
2830.45 1960
2830.95 1973
2831.46 2041
2831.96 1955
2832.46 2138
2832.96 2211
2833.46 2351
2833.97 2307
2834.47 2127
2834.97 2184
2835.47 2430
2835.97 2336
2836.47 2267
2836.98 2219
2837.48 2147
2837.98 2100
2838.48 1991
2838.99 1909
2839.49 1846
2839.99 1782
2840.49 1820
2841.00 1849
2841.50 1825
2842.00 1742
2842.50 1893
2843.01 1912
2843.51 1840
2844.01 1902
2844.51 1973
2845.02 1964
2845.52 2101
2846.02 1916
2846.52 2023
2847.03 2005
2847.53 1897
2848.03 2062
2848.54 2016
2849.04 2036
2849.54 1841
2850.05 2060
2850.55 2010
2851.05 1916
2851.56 1939
2852.06 1823
2852.56 1753
2853.07 1714
2853.57 1779
2854.07 1783
2854.58 1707
2855.08 1922
2855.59 1793
2856.09 1646
2856.59 1695
2857.10 1805
2857.60 1885
2858.10 2065
2858.61 1953
2859.11 1857
2859.62 1945
2860.12 1972
2860.63 2058
2861.13 2266
2861.63 2085
2862.14 2117
2862.64 2075
2863.15 1940
2863.65 1856
2864.16 1876
2864.66 1786
2865.16 1864
2865.67 1773
2866.17 1894
2866.68 1868
2867.18 1705
2867.69 1655
2868.19 1685
2868.70 1593
2869.20 1615
2869.71 1619
2870.21 1601
2870.72 1733
2871.22 1803
2871.73 1833
2872.23 1928
2872.74 1830
2873.24 1728
2873.75 1664
2874.25 1846
2874.76 1864
2875.27 1676
2875.77 1727
2876.28 1888
2876.78 1751
2877.29 1980
2877.79 1992
2878.30 1968
2878.81 1941
2879.31 2017
2879.82 2154
2880.32 2057
2880.83 2047
2881.33 2137
2881.84 2013
2882.35 1970
2882.85 1983
2883.36 2159
2883.87 2222
2884.37 2286
2884.88 2265
2885.38 2305
2885.89 2371
2886.40 2395
2886.90 2778
2887.41 2835
2887.92 2778
2888.42 2747
2888.93 2957
2889.44 2865
2889.94 2961
2890.45 2811
2890.96 2349
2891.46 2282
2891.97 2337
2892.48 2208
2892.98 1935
2893.49 1989
2894.00 1948
2894.51 1870
2895.01 1765
2895.52 1812
2896.03 1948
2896.54 1905
2897.04 1989
2897.55 1966
2898.06 1902
2898.57 2037
2899.07 1942
2899.58 1910
2900.09 2045
2900.60 2077
2901.10 2001
2901.61 2067
2902.12 2017
2902.63 2072
2903.13 2200
2903.64 2238
2904.15 2048
2904.66 2056
2905.17 2132
2905.68 2172
2906.18 2109
2906.69 2231
2907.20 2055
2907.71 2027
2908.22 2036
2908.72 2116
2909.23 1995
2909.74 2049
2910.25 2116
2910.76 2096
2911.27 2079
2911.78 2043
2912.28 1920
2912.79 2051
2913.30 2121
2913.81 2100
2914.32 2093
2914.83 2160
2915.34 2069
2915.85 1968
2916.36 2009
2916.87 1972
2917.37 1819
2917.88 1707
2918.39 1966
2918.90 2093
2919.41 2001
2919.92 1992
2920.43 1720
2920.94 1742
2921.45 1899
2921.96 1967
2922.47 1914
2922.98 2109
2923.49 2158
2924.00 2497
2924.51 2668
2925.02 2529
2925.53 2682
2926.04 2856
2926.55 2833
2927.06 2858
2927.57 2830
2928.08 2740
2928.59 2541
2929.10 2442
2929.61 2450
2930.12 2157
2930.63 2138
2931.14 2161
2931.65 1973
2932.16 1943
2932.67 1849
2933.18 2006
2933.69 2011
2934.20 1892
2934.71 1826
2935.22 1911
2935.73 1864
2936.24 1988
2936.76 1959
2937.27 1920
2937.78 2059
2938.29 1952
2938.80 1924
2939.31 1874
2939.82 1785
2940.33 2081
2940.84 1829
2941.36 1964
2941.87 1859
2942.38 1856
2942.89 2048
2943.40 2044
2943.91 1928
2944.42 1929
2944.94 2028
2945.45 2218
2945.96 2080
2946.47 2031
2946.98 2296
2947.49 2231
2948.01 2146
2948.52 2296
2949.03 2175
2949.54 2096
2950.05 2132
2950.57 2022
2951.08 1942
2951.59 1982
2952.10 1891
2952.61 1774
2953.13 1759
2953.64 1948
2954.15 1938
2954.66 1859
2955.18 1866
2955.69 1785
2956.20 1730
2956.71 1897
2957.23 1894
2957.74 1763
2958.25 1881
2958.76 1897
2959.28 1871
2959.79 1981
2960.30 2038
2960.82 1852
2961.33 2048
2961.84 2099
2962.36 2024
2962.87 2041
2963.38 1959
2963.89 1999
2964.41 1959
2964.92 2100
2965.43 2085
2965.95 1984
2966.46 2102
2966.97 1911
2967.49 1799
2968.00 1815
2968.52 1901
2969.03 1898
2969.54 1764
2970.06 1873
2970.57 1786
2971.08 1798
2971.60 1757
2972.11 1618
2972.63 1805
2973.14 1754
2973.65 1766
2974.17 1920
2974.68 1806
2975.20 1754
2975.71 1766
2976.23 1848
2976.74 1946
2977.25 1795
2977.77 1932
2978.28 1951
2978.80 1843
2979.31 1924
2979.83 1942
2980.34 1998
2980.86 2031
2981.37 1908
2981.89 2157
2982.40 2076
2982.91 2034
2983.43 2246
2983.94 2068
2984.46 2019
2984.97 2011
2985.49 2038
2986.00 1872
2986.52 1981
2987.04 2067
2987.55 1939
2988.07 1937
2988.58 2074
2989.10 2074
2989.61 1901
2990.13 1956
2990.64 2046
2991.16 2235
2991.67 2241
2992.19 2323
2992.71 2425
2993.22 2361
2993.74 2236
2994.25 2417
2994.77 2460
2995.28 2599
2995.80 2574
2996.32 2573
2996.83 2879
2997.35 2960
2997.87 3088
2998.38 3181
2998.90 3282
2999.41 3073
2999.93 3224
3000.45 3152
3000.96 2896
3001.48 2597
3002.00 2541
3002.51 2708
3003.03 2477
3003.55 2428
3004.06 2544
3004.58 2619
3005.10 2511
3005.61 2624
3006.13 2903
3006.65 2750
3007.16 2434
3007.68 2379
3008.20 2459
3008.71 2600
3009.23 2439
3009.75 2396
3010.27 2094
3010.78 2049
3011.30 2088
3011.82 2231
3012.34 2131
3012.85 2243
3013.37 2024
3013.89 1868
3014.41 1934
3014.92 1922
3015.44 1961
3015.96 2049
3016.48 2076
3016.99 2160
3017.51 2069
3018.03 2068
3018.55 1953
3019.07 2107
3019.58 2132
3020.10 2192
3020.62 2302
3021.14 2163
3021.66 2154
3022.17 2317
3022.69 2396
3023.21 2424
3023.73 2271
3024.25 2373
3024.77 2483
3025.28 2239
3025.80 2392
3026.32 2414
3026.84 2490
3027.36 2439
3027.88 2460
3028.40 2452
3028.92 2139
3029.43 2103
3029.95 2223
3030.47 2102
3030.99 2173
3031.51 2436
3032.03 2446
3032.55 2665
3033.07 2875
3033.59 2806
3034.11 2836
3034.63 2957
3035.15 3298
3035.66 3445
3036.18 3334
3036.70 3691
3037.22 3607
3037.74 3337
3038.26 3480
3038.78 3489
3039.30 3175
3039.82 3130
3040.34 2739
3040.86 2641
3041.38 2685
3041.90 2393
3042.42 2161
3042.94 1985
3043.46 2161
3043.98 1965
3044.50 2021
3045.02 2084
3045.54 2165
3046.06 1973
3046.58 1943
3047.10 1929
3047.62 2036
3048.14 1971
3048.66 1983
3049.18 1983
3049.71 1923
3050.23 1940
3050.75 2028
3051.27 2045
3051.79 1954
3052.31 1998
3052.83 1992
3053.35 1842
3053.87 1875
3054.39 2100
3054.91 2148
3055.43 1795
3055.96 1879
3056.48 1835
3057.00 1832
3057.52 1923
3058.04 1871
3058.56 1976
3059.08 1926
3059.61 1828
3060.13 1950
3060.65 1974
3061.17 2176
3061.69 2065
3062.21 2195
3062.73 2240
3063.26 2197
3063.78 2018
3064.30 2009
3064.82 2143
3065.34 2048
3065.87 2166
3066.39 2055
3066.91 1926
3067.43 1941
3067.95 2008
3068.48 1924
3069.00 1835
3069.52 1845
3070.04 1805
3070.57 1872
3071.09 2022
3071.61 2024
3072.13 1992
3072.66 2160
3073.18 2154
3073.70 2255
3074.22 2420
3074.75 2275
3075.27 2536
3075.79 2351
3076.32 2273
3076.84 2500
3077.36 2532
3077.88 2329
3078.41 2244
3078.93 2229
3079.45 2254
3079.98 2213
3080.50 2131
3081.02 2347
3081.55 2271
3082.07 2108
3082.59 2078
3083.12 2049
3083.64 2041
3084.16 2079
3084.69 2076
3085.21 2054
3085.73 2039
3086.26 1923
3086.78 2068
3087.31 2002
3087.83 1912
3088.35 1958
3088.88 2136
3089.40 2129
3089.93 1915
3090.45 2003
3090.97 2002
3091.50 1953
3092.02 2041
3092.55 2031
3093.07 1883
3093.60 1920
3094.12 1739
3094.64 2083
3095.17 2181
3095.69 1989
3096.22 2001
3096.74 2103
3097.27 2107
3097.79 2331
3098.32 2524
3098.84 2478
3099.37 2293
3099.89 2436
3100.42 2512
3100.94 2673
3101.47 3009
3101.99 3148
3102.52 3275
3103.04 3609
3103.57 3713
3104.09 3604
3104.62 3675
3105.14 3467
3105.67 3715
3106.19 3347
3106.72 3061
3107.24 2933
3107.77 2854
3108.29 2613
3108.82 2516
3109.35 2378
3109.87 2319
3110.40 2179
3110.92 2199
3111.45 2281
3111.98 2251
3112.50 2286
3113.03 2147
3113.55 2077
3114.08 2127
3114.61 2038
3115.13 1896
3115.66 2050
3116.18 2170
3116.71 2111
3117.24 2049
3117.76 1789
3118.29 1805
3118.82 1824
3119.34 1854
3119.87 1888
3120.40 1997
3120.92 1948
3121.45 1871
3121.98 1858
3122.50 1942
3123.03 2026
3123.56 1923
3124.08 1917
3124.61 1816
3125.14 1933
3125.66 2103
3126.19 2025
3126.72 1960
3127.25 1928
3127.77 1963
3128.30 2112
3128.83 2096
3129.36 1882
3129.88 1887
3130.41 1942
3130.94 1917
3131.46 1870
3131.99 1862
3132.52 1769
3133.05 1659
3133.58 1622
3134.10 1727
3134.63 1909
3135.16 1681
3135.69 1767
3136.21 1838
3136.74 1704
3137.27 1793
3137.80 1826
3138.33 1974
3138.86 1860
3139.38 1936
3139.91 1923
3140.44 1790
3140.97 1885
3141.50 1879
3142.03 1900
3142.55 1714
3143.08 1825
3143.61 1908
3144.14 1794
3144.67 1704
3145.20 1850
3145.73 1851
3146.25 1730
3146.78 1854
3147.31 1974
3147.84 1963
3148.37 2239
3148.90 2088
3149.43 2220
3149.96 2331
3150.49 2099
3151.02 1804
3151.54 1928
3152.07 2066
3152.60 2068
3153.13 2000
3153.66 2001
3154.19 1814
3154.72 1816
3155.25 1863
3155.78 1804
3156.31 1739
3156.84 1837
3157.37 1955
3157.90 1983
3158.43 1985
3158.96 2024
3159.49 1886
3160.02 1861
3160.55 1848
3161.08 1867
3161.61 1837
3162.14 1868
3162.67 1920
3163.20 1798
3163.73 1855
3164.26 1950
3164.79 1855
3165.32 1864
3165.85 1938
3166.38 1931
3166.91 2058
3167.44 2033
3167.97 1998
3168.50 2048
3169.03 2197
3169.57 2130
3170.10 2239
3170.63 2061
3171.16 2182
3171.69 2253
3172.22 1999
3172.75 1797
3173.28 1856
3173.81 1868
3174.34 1802
3174.88 1783
3175.41 1780
3175.94 1789
3176.47 1992
3177.00 2031
3177.53 1920
3178.06 1863
3178.60 1821
3179.13 1754
3179.66 1903
3180.19 1884
3180.72 2016
3181.25 2002
3181.79 2043
3182.32 2021
3182.85 1968
3183.38 1937
3183.91 1800
3184.44 1851
3184.98 1934
3185.51 1773
3186.04 1741
3186.57 1737
3187.11 1808
3187.64 1797
3188.17 2018
3188.70 1997
3189.24 1892
3189.77 2020
3190.30 1961
3190.83 1786
3191.37 1839
3191.90 1709
3192.43 1770
3192.96 1824
3193.50 1741
3194.03 1831
3194.56 1844
3195.09 1846
3195.63 1926
3196.16 1852
3196.69 1836
3197.23 1857
3197.76 1876
3198.29 1904
3198.83 1680
3199.36 1767
3199.89 1752
3200.43 1873
3200.96 1951
3201.49 1850
3202.03 1967
3202.56 1990
3203.09 2091
3203.63 2121
3204.16 2026
3204.69 1969
3205.23 2071
3205.76 2219
3206.30 2186
3206.83 2048
3207.36 2061
3207.90 2150
3208.43 2093
3208.97 2142
3209.50 2212
3210.03 2125
3210.57 2068
3211.10 2107
3211.64 2136
3212.17 1970
3212.70 1985
3213.24 2091
3213.77 1965
3214.31 2001
3214.84 1904
3215.38 1796
3215.91 1820
3216.45 1994
3216.98 1962
3217.52 1872
3218.05 1809
3218.59 1857
3219.12 1953
3219.66 1942
3220.19 1936
3220.73 1870
3221.26 1913
3221.80 1780
3222.33 1686
3222.87 1983
3223.40 1982
3223.94 1960
3224.47 1852
3225.01 1944
3225.54 1989
3226.08 1959
3226.61 2043
3227.15 2013
3227.69 1968
3228.22 1836
3228.76 1941
3229.29 1879
3229.83 1783
3230.36 1802
3230.90 1887
3231.44 1870
3231.97 1898
3232.51 1913
3233.04 1928
3233.58 1879
3234.12 1760
3234.65 1809
3235.19 1910
3235.72 1897
3236.26 2021
3236.80 1930
3237.33 1893
3237.87 1843
3238.41 1972
3238.94 2127
3239.48 2102
3240.02 2000
3240.55 1984
3241.09 1933
3241.63 1930
3242.16 2048
3242.70 1966
3243.24 1943
3243.77 1949
3244.31 1965
3244.85 2140
3245.39 1977
3245.92 1909
3246.46 1967
3247.00 1825
3247.53 1878
3248.07 1954
3248.61 1785
3249.15 1904
3249.68 1949
3250.22 2173
3250.76 1892
3251.30 2060
3251.83 2080
3252.37 2210
3252.91 2170
3253.45 2025
3253.98 1991
3254.52 1991
3255.06 2022
3255.60 2052
3256.14 2076
3256.67 2120
3257.21 2226
3257.75 2279
3258.29 2250
3258.83 2313
3259.37 2339
3259.90 2477
3260.44 2454
3260.98 2569
3261.52 2615
3262.06 2745
3262.60 2546
3263.13 2932
3263.67 2877
3264.21 2913
3264.75 2703
3265.29 2793
3265.83 2760
3266.37 2892
3266.91 2751
3267.44 2648
3267.98 2608
3268.52 2534
3269.06 2712
3269.60 2818
3270.14 2707
3270.68 2598
3271.22 2375
3271.76 2310
3272.30 2219
3272.84 2155
3273.38 2229
3273.91 2359
3274.45 2338
3274.99 2238
3275.53 2079
3276.07 2355
3276.61 2335
3277.15 2451
3277.69 2446
3278.23 2615
3278.77 2715
3279.31 2470
3279.85 2507
3280.39 2446
3280.93 2505
3281.47 2623
3282.01 2545
3282.55 2405
3283.09 2351
3283.63 2391
3284.17 2638
3284.71 2459
3285.25 2295
3285.79 2417
3286.33 2363
3286.87 2293
3287.42 2370
3287.96 2476
3288.50 2481
3289.04 2358
3289.58 2453
3290.12 2453
3290.66 2467
3291.20 2598
3291.74 2704
3292.28 2912
3292.82 2958
3293.36 3019
3293.91 3112
3294.45 3361
3294.99 3657
3295.53 3691
3296.07 3680
3296.61 3804
3297.15 3698
3297.69 3858
3298.24 3870
3298.78 3465
3299.32 3513
3299.86 3423
3300.40 3140
3300.94 3019
3301.49 2978
3302.03 2886
3302.57 2621
3303.11 2573
3303.65 2558
3304.19 2606
3304.74 2547
3305.28 2539
3305.82 2572
3306.36 2576
3306.90 2496
3307.45 2630
3307.99 2589
3308.53 2634
3309.07 2584
3309.62 2703
3310.16 2786
3310.70 2785
3311.24 2624
3311.79 2831
3312.33 2717
3312.87 2620
3313.41 3009
3313.96 2972
3314.50 2811
3315.04 2815
3315.59 2874
3316.13 2940
3316.67 3106
3317.21 3182
3317.76 3218
3318.30 3298
3318.84 3463
3319.39 3230
3319.93 3365
3320.47 3480
3321.02 3638
3321.56 3332
3322.10 3462
3322.65 3429
3323.19 3242
3323.73 3294
3324.28 3289
3324.82 3290
3325.36 3149
3325.91 3171
3326.45 3113
3327.00 3206
3327.54 3031
3328.08 2866
3328.63 2755
3329.17 2908
3329.72 2775
3330.26 3145
3330.80 3267
3331.35 3582
3331.89 4222
3332.44 4762
3332.98 5607
3333.53 6653
3334.07 7985
3334.61 8716
3335.16 9591
3335.70 10101
3336.25 11094
3336.79 11559
3337.34 12033
3337.88 11752
3338.43 11264
3338.97 10686
3339.52 9845
3340.06 8668
3340.61 7582
3341.15 6345
3341.70 5688
3342.24 4839
3342.79 4042
3343.33 3515
3343.88 3267
3344.42 3123
3344.97 2949
3345.51 2763
3346.06 2414
3346.60 2438
3347.15 2577
3347.69 2615
3348.24 2675
3348.78 2545
3349.33 2423
3349.88 2396
3350.42 2520
3350.97 2393
3351.51 2241
3352.06 2350
3352.61 2407
3353.15 2649
3353.70 2504
3354.24 2419
3354.79 2576
3355.34 2737
3355.88 2704
3356.43 2542
3356.97 2533
3357.52 2322
3358.07 2666
3358.61 2558
3359.16 2434
3359.71 2464
3360.25 2512
3360.80 2600
3361.35 2393
3361.89 2356
3362.44 2256
3362.99 2344
3363.53 2291
3364.08 2230
3364.63 2253
3365.17 2238
3365.72 2252
3366.27 2146
3366.81 2186
3367.36 2277
3367.91 2323
3368.46 2333
3369.00 2320
3369.55 2312
3370.10 2359
3370.64 2554
3371.19 2531
3371.74 2603
3372.29 2718
3372.83 2697
3373.38 3063
3373.93 3135
3374.48 3235
3375.03 3291
3375.57 3105
3376.12 2909
3376.67 2749
3377.22 2809
3377.76 2824
3378.31 2702
3378.86 2648
3379.41 2494
3379.96 2424
3380.50 2338
3381.05 2239
3381.60 2130
3382.15 2035
3382.70 1799
3383.25 1859
3383.79 1892
3384.34 1997
3384.89 1974
3385.44 1885
3385.99 1957
3386.54 1868
3387.09 1805
3387.64 1924
3388.18 1987
3388.73 1905
3389.28 2177
3389.83 2089
3390.38 1904
3390.93 1910
3391.48 1912
3392.03 1880
3392.58 1996
3393.13 1942
3393.67 1898
3394.22 1854
3394.77 1790
3395.32 1927
3395.87 1895
3396.42 1959
3396.97 1944
3397.52 1946
3398.07 2080
3398.62 1946
3399.17 2025
3399.72 1988
3400.27 1958
3400.82 1803
3401.37 1888
3401.92 1787
3402.47 1864
3403.02 1882
3403.57 1921
3404.12 1756
3404.67 1748
3405.22 1717
3405.77 1627
3406.32 1675
3406.87 1666
3407.42 1687
3407.97 1728
3408.52 1724
3409.07 1777
3409.62 1911
3410.17 1882
3410.72 1979
3411.27 1956
3411.82 2029
3412.38 2112
3412.93 2079
3413.48 1987
3414.03 2037
3414.58 2050
3415.13 1971
3415.68 1906
3416.23 2142
3416.78 2097
3417.33 2008
3417.89 1826
3418.44 1915
3418.99 1795
3419.54 1860
3420.09 1693
3420.64 1752
3421.19 1715
3421.74 1757
3422.30 1807
3422.85 1698
3423.40 1752
3423.95 1903
3424.50 1771
3425.05 1811
3425.61 1797
3426.16 1856
3426.71 1903
3427.26 1842
3427.81 1627
3428.37 1626
3428.92 1730
3429.47 1889
3430.02 1711
3430.58 1643
3431.13 1671
3431.68 1666
3432.23 1723
3432.78 1758
3433.34 1799
3433.89 1727
3434.44 1700
3434.99 1645
3435.55 1608
3436.10 1697
3436.65 1660
3437.21 1717
3437.76 1744
3438.31 1659
3438.86 1705
3439.42 1641
3439.97 1722
3440.52 1645
3441.08 1778
3441.63 1823
3442.18 1776
3442.74 1702
3443.29 1764
3443.84 1790
3444.40 1761
3444.95 1776
3445.50 1697
3446.06 1612
3446.61 1503
3447.16 1541
3447.72 1787
3448.27 1767
3448.82 1763
3449.38 1691
3449.93 1685
3450.48 1626
3451.04 1718
3451.59 1656
3452.15 1540
3452.70 1523
3453.25 1619
3453.81 1671
3454.36 1583
3454.92 1714
3455.47 1643
3456.03 1666
3456.58 1652
3457.13 1709
3457.69 1749
3458.24 1669
3458.80 1545
3459.35 1532
3459.91 1607
3460.46 1540
3461.02 1702
3461.57 1783
3462.13 1802
3462.68 1626
3463.24 1701
3463.79 1677
3464.34 1671
3464.90 1779
3465.46 1730
3466.01 1860
3466.57 1727
3467.12 1745
3467.68 1729
3468.23 1832
3468.79 1817
3469.34 1830
3469.90 1891
3470.45 1786
3471.01 1863
3471.56 1739
3472.12 1743
3472.67 1793
3473.23 1873
3473.79 1811
3474.34 1730
3474.90 1817
3475.45 1759
3476.01 1759
3476.56 1712
3477.12 1757
3477.68 1719
3478.23 1878
3478.79 1796
3479.35 1722
3479.90 1825
3480.46 1920
3481.01 1952
3481.57 1857
3482.13 2097
3482.68 1968
3483.24 1958
3483.80 2068
3484.35 2076
3484.91 1983
3485.47 2009
3486.02 2080
3486.58 2022
3487.14 2020
3487.69 1945
3488.25 1991
3488.81 2017
3489.36 2235
3489.92 2452
3490.48 2411
3491.03 2366
3491.59 2389
3492.15 2674
3492.71 2779
3493.26 2717
3493.82 2909
3494.38 2847
3494.94 2621
3495.49 2777
3496.05 2739
3496.61 2744
3497.17 2718
3497.72 2571
3498.28 2715
3498.84 2831
3499.40 2844
3499.95 2991
3500.51 3375
3501.07 3297
3501.63 3327
3502.19 3518
3502.74 3687
3503.30 3637
3503.86 3530
3504.42 3698
3504.98 3822
3505.53 3787
3506.09 3507
3506.65 3777
3507.21 3531
3507.77 3545
3508.33 3359
3508.88 3240
3509.44 3043
3510.00 2768
3510.56 2636
3511.12 2700
3511.68 2382
3512.24 2451
3512.80 2414
3513.35 2198
3513.91 2176
3514.47 2082
3515.03 2027
3515.59 2125
3516.15 1981
3516.71 2069
3517.27 1912
3517.83 1929
3518.39 2106
3518.95 1932
3519.50 1901
3520.06 1999
3520.62 1933
3521.18 1840
3521.74 1968
3522.30 1990
3522.86 1997
3523.42 2093
3523.98 1900
3524.54 1817
3525.10 1995
3525.66 2068
3526.22 2003
3526.78 1876
3527.34 1981
3527.90 1974
3528.46 1989
3529.02 2007
3529.58 1978
3530.14 1887
3530.70 1725
3531.26 1835
3531.82 1932
3532.38 1813
3532.94 1812
3533.50 1749
3534.06 1808
3534.62 1873
3535.18 1926
3535.75 1864
3536.31 1946
3536.87 2000
3537.43 1876
3537.99 1890
3538.55 1998
3539.11 1996
3539.67 2025
3540.23 2018
3540.79 1893
3541.35 1888
3541.92 1792
3542.48 1808
3543.04 1922
3543.60 1902
3544.16 2055
3544.72 2038
3545.28 1983
3545.84 2037
3546.41 2026
3546.97 1962
3547.53 2057
3548.09 2084
3548.65 2032
3549.21 1933
3549.78 1847
3550.34 1959
3550.90 1994
3551.46 1989
3552.02 1875
3552.59 2036
3553.15 2228
3553.71 2320
3554.27 2280
3554.83 2352
3555.40 2320
3555.96 2289
3556.52 2405
3557.08 2387
3557.65 2262
3558.21 2259
3558.77 2340
3559.33 2241
3559.90 2028
3560.46 2126
3561.02 2106
3561.58 1921
3562.15 1822
3562.71 1880
3563.27 1848
3563.83 1819
3564.40 1790
3564.96 1910
3565.52 1845
3566.09 1829
3566.65 1708
3567.21 1616
3567.78 1662
3568.34 1756
3568.90 1754
3569.47 1777
3570.03 1806
3570.59 1804
3571.16 1814
3571.72 1774
3572.28 1753
3572.85 1622
3573.41 1688
3573.97 1732
3574.54 1735
3575.10 1807
3575.66 1932
3576.23 1875
3576.79 1912
3577.36 1843
3577.92 1835
3578.48 1782
3579.05 1760
3579.61 1971
3580.18 1862
3580.74 2005
3581.31 2100
3581.87 1905
3582.43 1861
3583.00 1825
3583.56 1852
3584.13 1781
3584.69 1910
3585.26 1867
3585.82 1670
3586.39 1752
3586.95 1772
3587.52 1743
3588.08 1830
3588.64 1769
3589.21 1859
3589.77 1804
3590.34 1793
3590.90 1725
3591.47 1765
3592.03 1767
3592.60 1661
3593.17 1862
3593.73 1686
3594.30 1816
3594.86 1742
3595.43 1914
3595.99 1971
3596.56 1804
3597.12 1819
3597.69 1854
3598.25 1775
3598.82 1947
3599.39 1860
3599.95 1898
3600.52 1761
3601.08 1762
3601.65 1737
3602.21 1785
3602.78 1847
3603.35 1668
3603.91 1706
3604.48 1705
3605.04 1674
3605.61 1712
3606.18 1688
3606.74 1593
3607.31 1548
3607.88 1493
3608.44 1688
3609.01 1720
3609.57 1593
3610.14 1577
3610.71 1739
3611.27 1698
3611.84 1659
3612.41 1758
3612.97 1609
3613.54 1730
3614.11 1878
3614.68 1888
3615.24 2091
3615.81 2210
3616.38 2445
3616.94 2654
3617.51 2801
3618.08 2986
3618.64 2989
3619.21 3091
3619.78 3292
3620.35 3274
3620.91 3021
3621.48 2903
3622.05 2706
3622.62 2639
3623.18 2475
3623.75 2275
3624.32 1944
3624.89 1893
3625.45 1726
3626.02 1873
3626.59 1775
3627.16 1648
3627.73 1711
3628.29 1682
3628.86 1666
3629.43 1679
3630.00 1651
3630.57 1676
3631.13 1674
3631.70 1706
3632.27 1732
3632.84 1691
3633.41 1787
3633.98 1742
3634.54 1623
3635.11 1557
3635.68 1650
3636.25 1581
3636.82 1589
3637.39 1548
3637.96 1569
3638.52 1571
3639.09 1692
3639.66 1735
3640.23 1690
3640.80 1732
3641.37 1856
3641.94 1852
3642.51 1733
3643.08 1822
3643.65 1824
3644.21 1792
3644.78 1946
3645.35 2011
3645.92 2009
3646.49 1784
3647.06 1747
3647.63 1762
3648.20 1629
3648.77 1564
3649.34 1797
3649.91 1929
3650.48 1803
3651.05 1742
3651.62 1746
3652.19 1940
3652.76 1736
3653.33 1651
3653.90 2020
3654.47 1853
3655.04 1881
3655.61 2008
3656.18 1939
3656.75 2067
3657.32 2021
3657.89 1946
3658.46 1946
3659.03 2069
3659.60 2040
3660.17 1901
3660.74 2001
3661.31 1875
3661.88 1787
3662.45 1749
3663.02 1865
3663.59 1923
3664.16 1964
3664.74 1748
3665.31 1692
3665.88 1814
3666.45 1771
3667.02 1749
3667.59 1773
3668.16 1803
3668.73 1812
3669.30 1732
3669.87 1985
3670.45 1788
3671.02 1765
3671.59 1719
3672.16 1648
3672.73 1871
3673.30 2019
3673.87 1785
3674.45 1678
3675.02 1890
3675.59 1685
3676.16 1699
3676.73 1741
3677.30 1810
3677.88 1826
3678.45 1812
3679.02 1681
3679.59 1770
3680.16 1726
3680.74 1708
3681.31 1670
3681.88 1552
3682.45 1658
3683.02 1730
3683.60 1723
3684.17 1865
3684.74 1817
3685.31 1852
3685.89 1832
3686.46 2051
3687.03 2091
3687.60 2066
3688.18 1905
3688.75 2018
3689.32 1874
3689.89 1921
3690.47 1943
3691.04 2134
3691.61 2097
3692.19 1988
3692.76 1990
3693.33 1987
3693.91 1827
3694.48 1990
3695.05 1995
3695.62 1785
3696.20 1710
3696.77 1627
3697.34 1714
3697.92 1718
3698.49 1683
3699.06 1614
3699.64 1648
3700.21 1713
3700.79 1710
3701.36 1620
3701.93 1646
3702.51 1629
3703.08 1586
3703.65 1747
3704.23 1624
3704.80 1590
3705.38 1645
3705.95 1742
3706.52 1745
3707.10 1750
3707.67 1747
3708.25 1690
3708.82 1709
3709.39 1789
3709.97 1795
3710.54 1728
3711.12 1778
3711.69 1678
3712.27 1653
3712.84 1640
3713.42 1660
3713.99 1731
3714.57 1730
3715.14 1807
3715.71 1763
3716.29 1639
3716.86 1676
3717.44 1718
3718.01 1764
3718.59 1655
3719.16 1668
3719.74 1711
3720.31 1769
3720.89 1692
3721.47 1554
3722.04 1675
3722.62 1722
3723.19 1789
3723.77 1771
3724.34 1833
3724.92 1714
3725.49 1633
3726.07 1581
3726.64 1525
3727.22 1512
3727.80 1762
3728.37 1832
3728.95 1786
3729.52 1687
3730.10 1934
3730.67 1949
3731.25 2150
3731.83 2086
3732.40 2051
3732.98 2145
3733.55 2294
3734.13 2122
3734.71 2108
3735.28 2092
3735.86 2151
3736.44 2359
3737.01 2047
3737.59 2123
3738.17 2117
3738.74 2029
3739.32 1857
3739.90 1881
3740.47 1832
3741.05 1857
3741.63 1807
3742.20 1789
3742.78 1827
3743.36 1831
3743.93 1741
3744.51 1767
3745.09 1783
3745.66 1712
3746.24 1587
3746.82 1619
3747.40 1728
3747.97 1764
3748.55 1767
3749.13 1763
3749.70 1834
3750.28 1848
3750.86 1718
3751.44 1588
3752.02 1721
3752.59 1903
3753.17 1739
3753.75 1743
3754.33 1696
3754.90 1689
3755.48 1822
3756.06 1909
3756.64 1982
3757.22 2067
3757.79 1994
3758.37 2210
3758.95 2124
3759.53 2328
3760.11 2418
3760.68 2280
3761.26 2280
3761.84 2273
3762.42 2139
3763.00 2037
3763.58 2029
3764.15 1932
3764.73 1843
3765.31 1846
3765.89 1763
3766.47 1704
3767.05 1677
3767.63 1790
3768.21 1837
3768.78 1618
3769.36 1644
3769.94 1558
3770.52 1768
3771.10 1605
3771.68 1583
3772.26 1565
3772.84 1643
3773.42 1677
3774.00 1701
3774.58 1754
3775.15 1728
3775.73 1732
3776.31 1933
3776.89 1925
3777.47 1730
3778.05 1602
3778.63 1630
3779.21 1673
3779.79 1670
3780.37 1669
3780.95 1607
3781.53 1601
3782.11 1571
3782.69 1534
3783.27 1648
3783.85 1615
3784.43 1645
3785.01 1677
3785.59 1612
3786.17 1472
3786.75 1511
3787.33 1418
3787.91 1555
3788.49 1602
3789.07 1659
3789.65 1572
3790.23 1538
3790.81 1638
3791.39 1547
3791.98 1524
3792.56 1465
3793.14 1503
3793.72 1661
3794.30 1715
3794.88 1534
3795.46 1574
3796.04 1761
3796.62 1632
3797.20 1790
3797.78 1755
3798.37 1723
3798.95 1664
3799.53 1738
3800.11 1831
3800.69 1852
3801.27 1892
3801.85 1897
3802.43 1854
3803.02 1716
3803.60 1758
3804.18 1914
3804.76 1815
3805.34 1751
3805.92 1716
3806.51 1748
3807.09 1821
3807.67 1733
3808.25 1656
3808.83 1674
3809.42 1709
3810.00 1607
3810.58 1647
3811.16 1699
3811.74 1714
3812.33 1800
3812.91 1727
3813.49 1688
3814.07 1882
3814.66 1812
3815.24 1725
3815.82 1829
3816.40 1706
3816.99 1678
3817.57 1614
3818.15 1649
3818.73 1680
3819.32 1706
3819.90 1589
3820.48 1675
3821.06 1716
3821.65 1646
3822.23 1609
3822.81 1630
3823.40 1555
3823.98 1557
3824.56 1550
3825.15 1511
3825.73 1453
3826.31 1527
3826.90 1419
3827.48 1447
3828.06 1588
3828.65 1520
3829.23 1426
3829.81 1372
3830.40 1502
3830.98 1643
3831.56 1606
3832.15 1683
3832.73 1749
3833.32 1630
3833.90 1601
3834.48 1604
3835.07 1615
3835.65 1508
3836.23 1667
3836.82 1742
3837.40 1525
3837.99 1614
3838.57 1542
3839.16 1635
3839.74 1773
3840.32 1725
3840.91 1533
3841.49 1681
3842.08 1721
3842.66 1694
3843.25 1692
3843.83 1734
3844.42 1576
3845.00 1587
3845.59 1680
3846.17 1631
3846.76 1673
3847.34 1658
3847.92 1593
3848.51 1725
3849.09 1595
3849.68 1717
3850.27 1645
3850.85 1736
3851.44 1681
3852.02 1756
3852.61 1797
3853.19 1767
3853.78 1723
3854.36 1672
3854.95 1742
3855.53 1763
3856.12 1924
3856.70 1956
3857.29 1938
3857.88 2089
3858.46 2079
3859.05 2256
3859.63 2578
3860.22 2791
3860.80 3032
3861.39 3163
3861.98 3050
3862.56 3356
3863.15 3418
3863.73 3468
3864.32 3322
3864.91 3228
3865.49 3142
3866.08 2938
3866.67 2769
3867.25 2509
3867.84 2615
3868.43 2489
3869.01 2394
3869.60 2332
3870.19 2098
3870.77 2102
3871.36 2044
3871.95 2039
3872.53 1968
3873.12 1919
3873.71 1874
3874.29 1970
3874.88 1912
3875.47 1848
3876.05 2017
3876.64 1912
3877.23 1832
3877.82 1743
3878.40 1801
3878.99 1911
3879.58 1728
3880.16 1900
3880.75 1870
3881.34 1859
3881.93 1807
3882.51 1730
3883.10 1783
3883.69 1772
3884.28 1605
3884.87 1707
3885.45 1863
3886.04 1888
3886.63 1821
3887.22 1916
3887.80 1672
3888.39 1809
3888.98 1787
3889.57 1860
3890.16 1990
3890.74 1964
3891.33 1873
3891.92 1824
3892.51 2063
3893.10 2195
3893.69 2123
3894.27 2099
3894.86 2163
3895.45 2147
3896.04 2043
3896.63 2155
3897.22 2140
3897.81 2257
3898.40 2134
3898.98 2184
3899.57 2174
3900.16 2000
3900.75 2093
3901.34 1962
3901.93 2106
3902.52 2007
3903.11 2019
3903.70 1864
3904.29 1664
3904.87 1764
3905.46 1762
3906.05 1716
3906.64 1674
3907.23 1842
3907.82 1783
3908.41 1654
3909.00 1572
3909.59 1676
3910.18 1636
3910.77 1626
3911.36 1445
3911.95 1615
3912.54 1577
3913.13 1527
3913.72 1566
3914.31 1525
3914.90 1514
3915.49 1561
3916.08 1753
3916.67 1567
3917.26 1633
3917.85 1597
3918.44 1531
3919.03 1556
3919.62 1612
3920.21 1569
3920.80 1576
3921.39 1800
3921.98 1525
3922.57 1476
3923.16 1474
3923.75 1411
3924.34 1469
3924.94 1664
3925.53 1547
3926.12 1488
3926.71 1525
3927.30 1572
3927.89 1761
3928.48 1665
3929.07 1622
3929.66 1489
3930.25 1526
3930.85 1671
3931.44 1659
3932.03 1532
3932.62 1628
3933.21 1598
3933.80 1679
3934.39 1623
3934.99 1599
3935.58 1532
3936.17 1596
3936.76 1498
3937.35 1608
3937.94 1503
3938.54 1483
3939.13 1651
3939.72 1521
3940.31 1604
3940.90 1626
3941.49 1829
3942.09 1732
3942.68 1574
3943.27 1505
3943.86 1559
3944.46 1502
3945.05 1665
3945.64 1571
3946.23 1540
3946.82 1589
3947.42 1465
3948.01 1499
3948.60 1498
3949.20 1468
3949.79 1418
3950.38 1441
3950.97 1642
3951.57 1570
3952.16 1522
3952.75 1441
3953.34 1513
3953.94 1542
3954.53 1437
3955.12 1366
3955.72 1468
3956.31 1577
3956.90 1618
3957.50 1579
3958.09 1659
3958.68 1551
3959.28 1416
3959.87 1498
3960.46 1589
3961.06 1667
3961.65 1629
3962.24 1615
3962.84 1472
3963.43 1513
3964.02 1650
3964.62 1716
3965.21 1694
3965.81 1713
3966.40 1701
3966.99 1960
3967.59 2013
3968.18 1831
3968.78 1899
3969.37 1751
3969.96 1618
3970.56 1762
3971.15 1676
3971.75 1750
3972.34 1738
3972.94 1559
3973.53 1709
3974.12 1614
3974.72 1648
3975.31 1512
3975.91 1468
3976.50 1468
3977.10 1484
3977.69 1602
3978.29 1544
3978.88 1546
3979.48 1687
3980.07 1480
3980.67 1511
3981.26 1694
3981.86 1683
3982.45 1583
3983.05 1614
3983.64 1656
3984.24 1518
3984.83 1417
3985.43 1502
3986.02 1654
3986.62 1633
3987.21 1704
3987.81 1468
3988.40 1659
3989.00 1635
3989.60 1489
3990.19 1580
3990.79 1427
3991.38 1470
3991.98 1587
3992.57 1490
3993.17 1535
3993.77 1606
3994.36 1500
3994.96 1535
3995.55 1575
3996.15 1646
3996.75 1592
3997.34 1602
3997.94 1635
3998.54 1719
3999.13 1727
3999.73 1757
4000.32 1632
4000.92 1624
4001.52 1566
4002.11 1588
4002.71 1704
4003.31 1647
4003.90 1664
4004.50 1601
4005.10 1527
4005.69 1506
4006.29 1586
4006.89 1920
4007.49 1880
4008.08 1724
4008.68 1621
4009.28 1795
4009.87 1715
4010.47 1898
4011.07 1816
4011.67 1803
4012.26 1741
4012.86 1796
4013.46 1765
4014.05 1709
4014.65 1915
4015.25 1992
4015.85 1993
4016.44 1858
4017.04 2011
4017.64 2052
4018.24 2230
4018.84 2210
4019.43 2139
4020.03 2023
4020.63 2148
4021.23 1980
4021.83 1763
4022.42 1820
4023.02 1792
4023.62 1853
4024.22 1617
4024.82 1675
4025.41 1680
4026.01 1660
4026.61 1743
4027.21 1602
4027.81 1620
4028.41 1765
4029.01 1925
4029.60 1683
4030.20 1649
4030.80 1746
4031.40 1748
4032.00 1599
4032.60 1660
4033.20 1617
4033.80 1520
4034.39 1476
4034.99 1531
4035.59 1585
4036.19 1654
4036.79 1522
4037.39 1495
4037.99 1662
4038.59 1622
4039.19 1563
4039.79 1449
4040.39 1598
4040.99 1692
4041.59 1602
4042.18 1542
4042.78 1558
4043.38 1649
4043.98 1608
4044.58 1617
4045.18 1615
4045.78 1720
4046.38 1611
4046.98 1491
4047.58 1525
4048.18 1533
4048.78 1568
4049.38 1573
4049.98 1633
4050.58 1543
4051.18 1671
4051.78 1553
4052.38 1445
4052.98 1692
4053.58 1466
4054.19 1586
4054.79 1677
4055.39 1759
4055.99 1587
4056.59 1688
4057.19 1553
4057.79 1585
4058.39 1557
4058.99 1392
4059.59 1370
4060.19 1419
4060.79 1487
4061.39 1518
4061.99 1527
4062.60 1426
4063.20 1506
4063.80 1474
4064.40 1537
4065.00 1503
4065.60 1466
4066.20 1443
4066.80 1425
4067.41 1288
4068.01 1476
4068.61 1520
4069.21 1496
4069.81 1520
4070.41 1576
4071.02 1527
4071.62 1564
4072.22 1505
4072.82 1503
4073.42 1609
4074.02 1538
4074.63 1564
4075.23 1571
4075.83 1508
4076.43 1628
4077.03 1580
4077.64 1589
4078.24 1642
4078.84 1544
4079.44 1531
4080.05 1512
4080.65 1569
4081.25 1559
4081.85 1642
4082.46 1603
4083.06 1651
4083.66 1646
4084.26 1693
4084.87 1646
4085.47 1875
4086.07 1781
4086.67 1621
4087.28 1730
4087.88 1715
4088.48 1738
4089.09 1754
4089.69 1619
4090.29 1532
4090.90 1690
4091.50 1842
4092.10 1828
4092.71 1878
4093.31 1998
4093.91 2066
4094.52 2232
4095.12 2463
4095.72 2437
4096.33 2579
4096.93 2659
4097.53 2575
4098.14 2364
4098.74 2244
4099.34 2180
4099.95 2023
4100.55 2011
4101.16 1834
4101.76 1752
4102.36 1578
4102.97 1615
4103.57 1486
4104.18 1353
4104.78 1479
4105.38 1520
4105.99 1515
4106.59 1499
4107.20 1386
4107.80 1434
4108.41 1512
4109.01 1547
4109.62 1394
4110.22 1443
4110.82 1480
4111.43 1552
4112.03 1512
4112.64 1536
4113.24 1429
4113.85 1412
4114.45 1454
4115.06 1441
4115.66 1520
4116.27 1472
4116.87 1478
4117.48 1481
4118.08 1481
4118.69 1548
4119.29 1586
4119.90 1545
4120.50 1540
4121.11 1530
4121.72 1607
4122.32 1655
4122.93 1532
4123.53 1585
4124.14 1664
4124.74 1598
4125.35 1598
4125.95 1463
4126.56 1524
4127.17 1442
4127.77 1492
4128.38 1458
4128.98 1511
4129.59 1613
4130.20 1545
4130.80 1499
4131.41 1614
4132.01 1608
4132.62 1472
4133.23 1521
4133.83 1565
4134.44 1523
4135.05 1569
4135.65 1604
4136.26 1703
4136.87 1740
4137.47 1547
4138.08 1597
4138.69 1661
4139.29 1587
4139.90 1552
4140.51 1475
4141.11 1520
4141.72 1569
4142.33 1645
4142.93 1613
4143.54 1512
4144.15 1575
4144.75 1697
4145.36 1613
4145.97 1533
4146.58 1530
4147.18 1543
4147.79 1461
4148.40 1569
4149.01 1602
4149.61 1373
4150.22 1432
4150.83 1460
4151.44 1381
4152.04 1392
4152.65 1400
4153.26 1390
4153.87 1371
4154.47 1397
4155.08 1441
4155.69 1389
4156.30 1416
4156.91 1391
4157.51 1302
4158.12 1385
4158.73 1467
4159.34 1473
4159.95 1380
4160.56 1414
4161.16 1460
4161.77 1415
4162.38 1463
4162.99 1433
4163.60 1499
4164.21 1421
4164.81 1252
4165.42 1352
4166.03 1384
4166.64 1441
4167.25 1449
4167.86 1533
4168.47 1601
4169.08 1528
4169.69 1438
4170.29 1413
4170.90 1461
4171.51 1546
4172.12 1406
4172.73 1428
4173.34 1461
4173.95 1477
4174.56 1490
4175.17 1512
4175.78 1398
4176.39 1458
4177.00 1449
4177.61 1462
4178.22 1431
4178.82 1315
4179.43 1370
4180.04 1423
4180.65 1392
4181.26 1550
4181.87 1405
4182.48 1489
4183.09 1512
4183.70 1503
4184.31 1448
4184.92 1405
4185.53 1392
4186.14 1474
4186.75 1448
4187.36 1404
4187.97 1363
4188.58 1481
4189.19 1453
4189.81 1333
4190.42 1435
4191.03 1548
4191.64 1489
4192.25 1474
4192.86 1541
4193.47 1561
4194.08 1645
4194.69 1571
4195.30 1650
4195.91 1534
4196.52 1463
4197.13 1627
4197.74 1894
4198.36 1846
4198.97 1624
4199.58 1700
4200.19 1602
4200.80 1576
4201.41 1577
4202.02 1662
4202.63 1581
4203.25 1449
4203.86 1545
4204.47 1551
4205.08 1467
4205.69 1523
4206.30 1453
4206.92 1561
4207.53 1608
4208.14 1569
4208.75 1449
4209.36 1542
4209.97 1532
4210.59 1536
4211.20 1489
4211.81 1528
4212.42 1521
4213.03 1396
4213.65 1563
4214.26 1531
4214.87 1541
4215.48 1470
4216.10 1519
4216.71 1597
4217.32 1618
4217.93 1733
4218.55 1660
4219.16 1859
4219.77 2071
4220.38 2124
4221.00 2085
4221.61 2047
4222.22 2118
4222.83 2165
4223.45 2137
4224.06 2228
4224.67 2315
4225.29 2355
4225.90 2351
4226.51 2542
4227.13 2368
4227.74 2364
4228.35 2209
4228.96 2326
4229.58 2424
4230.19 2501
4230.80 2451
4231.42 2463
4232.03 2357
4232.65 2294
4233.26 2290
4233.87 2210
4234.49 2267
4235.10 2172
4235.71 2082
4236.33 2146
4236.94 2163
4237.56 2166
4238.17 2034
4238.78 1838
4239.40 1853
4240.01 1758
4240.63 1606
4241.24 1750
4241.85 1661
4242.47 1496
4243.08 1479
4243.70 1583
4244.31 1753
4244.93 1643
4245.54 1535
4246.15 1481
4246.77 1493
4247.38 1633
4248.00 1749
4248.61 1654
4249.23 1547
4249.84 1711
4250.46 1660
4251.07 1590
4251.69 1695
4252.30 1566
4252.92 1671
4253.53 1727
4254.15 1691
4254.76 1641
4255.38 1578
4255.99 1546
4256.61 1622
4257.22 1673
4257.84 1644
4258.45 1700
4259.07 1599
4259.69 1650
4260.30 1664
4260.92 1679
4261.53 1632
4262.15 1810
4262.76 1724
4263.38 1700
4263.99 1743
4264.61 1789
4265.23 1657
4265.84 1680
4266.46 1793
4267.07 1715
4267.69 1702
4268.31 1787
4268.92 1665
4269.54 1771
4270.16 1737
4270.77 1529
4271.39 1642
4272.00 1593
4272.62 1695
4273.24 1727
4273.85 1594
4274.47 1558
4275.09 1525
4275.70 1553
4276.32 1485
4276.94 1451
4277.55 1460
4278.17 1596
4278.79 1498
4279.40 1387
4280.02 1427
4280.64 1354
4281.26 1330
4281.87 1338
4282.49 1343
4283.11 1473
4283.72 1364
4284.34 1477
4284.96 1433
4285.58 1428
4286.19 1619
4286.81 1674
4287.43 1718
4288.05 1547
4288.66 1474
4289.28 1584
4289.90 1525
4290.52 1516
4291.13 1542
4291.75 1507
4292.37 1468
4292.99 1464
4293.61 1401
4294.22 1371
4294.84 1629
4295.46 1418
4296.08 1358
4296.70 1532
4297.31 1575
4297.93 1517
4298.55 1448
4299.17 1432
4299.79 1449
4300.41 1472
4301.03 1396
4301.64 1537
4302.26 1533
4302.88 1500
4303.50 1419
4304.12 1264
4304.74 1319
4305.36 1386
4305.97 1382
4306.59 1481
4307.21 1552
4307.83 1480
4308.45 1557
4309.07 1556
4309.69 1665
4310.31 1688
4310.93 1705
4311.55 1635
4312.17 1588
4312.78 1681
4313.40 1430
4314.02 1463
4314.64 1580
4315.26 1534
4315.88 1505
4316.50 1483
4317.12 1454
4317.74 1461
4318.36 1384
4318.98 1414
4319.60 1422
4320.22 1409
4320.84 1470
4321.46 1476
4322.08 1569
4322.70 1350
4323.32 1389
4323.94 1515
4324.56 1405
4325.18 1475
4325.80 1433
4326.42 1504
4327.04 1584
4327.66 1543
4328.28 1425
4328.90 1536
4329.52 1598
4330.14 1446
4330.76 1402
4331.39 1401
4332.01 1380
4332.63 1516
4333.25 1418
4333.87 1345
4334.49 1398
4335.11 1417
4335.73 1362
4336.35 1470
4336.97 1618
4337.59 1600
4338.22 1550
4338.84 1659
4339.46 1547
4340.08 1644
4340.70 1576
4341.32 1533
4341.94 1534
4342.57 1519
4343.19 1524
4343.81 1694
4344.43 1590
4345.05 1860
4345.67 1916
4346.29 1810
4346.92 1914
4347.54 1926
4348.16 1838
4348.78 1711
4349.40 1836
4350.03 1886
4350.65 1646
4351.27 1880
4351.89 1677
4352.51 1682
4353.14 1610
4353.76 1412
4354.38 1589
4355.00 1489
4355.63 1389
4356.25 1385
4356.87 1509
4357.49 1399
4358.12 1466
4358.74 1502
4359.36 1492
4359.98 1671
4360.61 1646
4361.23 1593
4361.85 1583
4362.48 1498
4363.10 1484
4363.72 1474
4364.34 1565
4364.97 1597
4365.59 1472
4366.21 1352
4366.84 1438
4367.46 1558
4368.08 1500
4368.71 1631
4369.33 1611
4369.95 1535
4370.58 1439
4371.20 1493
4371.82 1546
4372.45 1550
4373.07 1407
4373.70 1636
4374.32 1667
4374.94 1475
4375.57 1535
4376.19 1566
4376.81 1556
4377.44 1710
4378.06 1620
4378.69 1604
4379.31 1761
4379.94 1670
4380.56 1695
4381.18 1719
4381.81 1717
4382.43 1804
4383.06 1658
4383.68 1705
4384.31 1835
4384.93 1916
4385.55 1950
4386.18 1882
4386.80 2027
4387.43 2026
4388.05 2166
4388.68 2196
4389.30 2415
4389.93 2543
4390.55 2699
4391.18 3015
4391.80 3337
4392.43 3430
4393.05 3340
4393.68 3181
4394.30 2995
4394.93 2994
4395.55 2897
4396.18 2538
4396.80 2579
4397.43 2437
4398.05 2328
4398.68 2354
4399.31 2297
4399.93 2174
4400.56 2127
4401.18 2169
4401.81 2185
4402.43 2293
4403.06 2269
4403.69 2091
4404.31 2147
4404.94 2101
4405.56 2014
4406.19 1900
4406.82 1807
4407.44 1783
4408.07 1804
4408.69 1839
4409.32 1872
4409.95 1990
4410.57 1864
4411.20 1859
4411.83 1895
4412.45 1790
4413.08 1767
4413.71 1717
4414.33 1775
4414.96 1729
4415.59 1647
4416.21 1532
4416.84 1535
4417.47 1560
4418.09 1585
4418.72 1552
4419.35 1616
4419.97 1415
4420.60 1632
4421.23 1641
4421.85 1547
4422.48 1612
4423.11 1605
4423.74 1600
4424.36 1608
4424.99 1512
4425.62 1596
4426.25 1594
4426.87 1504
4427.50 1534
4428.13 1433
4428.76 1381
4429.38 1421
4430.01 1473
4430.64 1421
4431.27 1408
4431.89 1404
4432.52 1413
4433.15 1447
4433.78 1448
4434.41 1468
4435.03 1524
4435.66 1589
4436.29 1521
4436.92 1363
4437.55 1434
4438.18 1365
4438.80 1359
4439.43 1391
4440.06 1399
4440.69 1473
4441.32 1408
4441.95 1378
4442.57 1385
4443.20 1444
4443.83 1381
4444.46 1395
4445.09 1469
4445.72 1363
4446.35 1382
4446.98 1359
4447.61 1310
4448.23 1359
4448.86 1465
4449.49 1309
4450.12 1336
4450.75 1403
4451.38 1321
4452.01 1389
4452.64 1387
4453.27 1357
4453.90 1327
4454.53 1330
4455.16 1355
4455.79 1339
4456.42 1409
4457.05 1373
4457.67 1274
4458.30 1392
4458.93 1346
4459.56 1269
4460.19 1296
4460.82 1370
4461.45 1303
4462.08 1277
4462.71 1262
4463.34 1368
4463.97 1283
4464.60 1153
4465.23 1322
4465.86 1317
4466.49 1364
4467.13 1364
4467.76 1438
4468.39 1276
4469.02 1304
4469.65 1328
4470.28 1215
4470.91 1153
4471.54 1207
4472.17 1136
4472.80 1299
4473.43 1356
4474.06 1262
4474.69 1201
4475.32 1326
4475.95 1410
4476.59 1295
4477.22 1357
4477.85 1346
4478.48 1285
4479.11 1278
4479.74 1269
4480.37 1207
4481.00 1287
4481.64 1295
4482.27 1278
4482.90 1285
4483.53 1260
4484.16 1236
4484.79 1262
4485.42 1171
4486.06 1287
4486.69 1284
4487.32 1264
4487.95 1306
4488.58 1295
4489.22 1274
4489.85 1274
4490.48 1281
4491.11 1331
4491.74 1407
4492.38 1289
4493.01 1303
4493.64 1329
4494.27 1202
4494.90 1262
4495.54 1317
4496.17 1285
4496.80 1249
4497.43 1218
4498.07 1245
4498.70 1267
4499.33 1308
4499.96 1418
4500.60 1253
4501.23 1352
4501.86 1400
4502.50 1493
4503.13 1420
4503.76 1419
4504.39 1343
4505.03 1341
4505.66 1386
4506.29 1489
4506.93 1510
4507.56 1360
4508.19 1329
4508.83 1305
4509.46 1313
4510.09 1327
4510.73 1453
4511.36 1559
4511.99 1444
4512.63 1374
4513.26 1401
4513.89 1454
4514.53 1345
4515.16 1520
4515.80 1499
4516.43 1403
4517.06 1428
4517.70 1412
4518.33 1448
4518.97 1474
4519.60 1407
4520.23 1480
4520.87 1525
4521.50 1489
4522.14 1394
4522.77 1408
4523.40 1521
4524.04 1600
4524.67 1514
4525.31 1432
4525.94 1394
4526.58 1602
4527.21 1613
4527.85 1718
4528.48 2005
4529.12 2029
4529.75 2244
4530.38 2436
4531.02 2587
4531.65 2485
4532.29 2693
4532.92 2676
4533.56 2791
4534.19 2915
4534.83 2981
4535.46 2628
4536.10 2395
4536.74 2270
4537.37 2026
4538.01 1953
4538.64 1753
4539.28 1621
4539.91 1568
4540.55 1556
4541.18 1504
4541.82 1367
4542.45 1354
4543.09 1376
4543.73 1378
4544.36 1397
4545.00 1323
4545.63 1224
4546.27 1233
4546.91 1290
4547.54 1410
4548.18 1264
4548.81 1337
4549.45 1322
4550.09 1323
4550.72 1404
4551.36 1415
4551.99 1463
4552.63 1278
4553.27 1399
4553.90 1364
4554.54 1400
4555.18 1492
4555.81 1653
4556.45 1519
4557.09 1428
4557.72 1480
4558.36 1453
4559.00 1366
4559.63 1373
4560.27 1433
4560.91 1513
4561.54 1530
4562.18 1542
4562.82 1523
4563.46 1437
4564.09 1358
4564.73 1428
4565.37 1357
4566.00 1425
4566.64 1516
4567.28 1555
4567.92 1510
4568.55 1460
4569.19 1567
4569.83 1593
4570.47 1556
4571.10 1598
4571.74 1689
4572.38 1655
4573.02 1633
4573.66 1496
4574.29 1499
4574.93 1482
4575.57 1542
4576.21 1341
4576.85 1317
4577.48 1369
4578.12 1392
4578.76 1389
4579.40 1421
4580.04 1324
4580.67 1345
4581.31 1346
4581.95 1287
4582.59 1225
4583.23 1280
4583.87 1272
4584.51 1236
4585.14 1307
4585.78 1337
4586.42 1272
4587.06 1316
4587.70 1349
4588.34 1275
4588.98 1291
4589.62 1309
4590.26 1255
4590.89 1232
4591.53 1256
4592.17 1335
4592.81 1256
4593.45 1223
4594.09 1300
4594.73 1207
4595.37 1212
4596.01 1233
4596.65 1226
4597.29 1312
4597.93 1178
4598.57 1161
4599.21 1228
4599.85 1225
4600.49 1284
4601.12 1259
4601.76 1257
4602.40 1256
4603.04 1232
4603.68 1195
4604.32 1272
4604.96 1289
4605.60 1352
4606.24 1323
4606.88 1398
4607.52 1362
4608.17 1317
4608.81 1366
4609.45 1411
4610.09 1350
4610.73 1346
4611.37 1324
4612.01 1383
4612.65 1296
4613.29 1376
4613.93 1345
4614.57 1315
4615.21 1231
4615.85 1163
4616.49 1231
4617.13 1179
4617.77 1108
4618.41 1176
4619.06 1235
4619.70 1140
4620.34 1239
4620.98 1195
4621.62 1197
4622.26 1116
4622.90 1171
4623.54 1167
4624.19 1146
4624.83 1133
4625.47 1218
4626.11 1299
4626.75 1207
4627.39 1218
4628.03 1285
4628.68 1168
4629.32 1157
4629.96 1185
4630.60 1177
4631.24 1280
4631.89 1227
4632.53 1134
4633.17 1130
4633.81 1117
4634.45 1199
4635.10 1232
4635.74 1186
4636.38 1240
4637.02 1313
4637.66 1285
4638.31 1315
4638.95 1462
4639.59 1433
4640.23 1290
4640.88 1338
4641.52 1351
4642.16 1428
4642.80 1416
4643.45 1216
4644.09 1202
4644.73 1132
4645.38 1247
4646.02 1300
4646.66 1281
4647.30 1306
4647.95 1125
4648.59 1100
4649.23 1202
4649.88 1251
4650.52 1186
4651.16 1198
4651.81 1156
4652.45 1130
4653.09 1178
4653.74 1261
4654.38 1306
4655.02 1236
4655.67 1224
4656.31 1306
4656.95 1206
4657.60 1084
4658.24 1248
4658.89 1222
4659.53 1129
4660.17 1112
4660.82 1163
4661.46 1087
4662.10 1143
4662.75 1146
4663.39 1256
4664.04 1202
4664.68 1170
4665.33 1128
4665.97 1150
4666.61 1216
4667.26 1070
4667.90 1078
4668.55 1249
4669.19 1259
4669.84 1297
4670.48 1146
4671.12 1113
4671.77 1119
4672.41 1127
4673.06 1015
4673.70 1138
4674.35 1144
4674.99 1213
4675.64 1194
4676.28 1216
4676.93 1101
4677.57 1177
4678.22 1236
4678.86 1072
4679.51 1186
4680.15 1160
4680.80 1183
4681.44 1123
4682.09 1128
4682.74 1220
4683.38 1177
4684.03 1149
4684.67 1143
4685.32 1229
4685.96 1162
4686.61 1140
4687.25 1011
4687.90 1134
4688.55 1122
4689.19 1082
4689.84 1147
4690.48 1103
4691.13 1089
4691.78 1079
4692.42 1112
4693.07 1120
4693.71 1107
4694.36 1122
4695.01 1152
4695.65 1155
4696.30 1091
4696.95 1135
4697.59 1214
4698.24 1174
4698.89 1226
4699.53 1104
4700.18 1117
4700.83 1202
4701.47 1268
4702.12 1129
4702.77 1159
4703.41 1128
4704.06 1117
4704.71 1145
4705.35 1162
4706.00 1233
4706.65 1227
4707.29 1156
4707.94 1204
4708.59 1188
4709.24 1076
4709.88 1183
4710.53 1284
4711.18 1253
4711.83 1237
4712.47 1241
4713.12 1158
4713.77 1218
4714.42 1163
4715.06 1256
4715.71 1205
4716.36 1136
4717.01 1069
4717.65 1134
4718.30 1146
4718.95 1233
4719.60 1233
4720.25 1202
4720.89 1225
4721.54 1248
4722.19 1241
4722.84 1306
4723.49 1307
4724.13 1299
4724.78 1275
4725.43 1334
4726.08 1232
4726.73 1266
4727.38 1350
4728.03 1338
4728.67 1307
4729.32 1273
4729.97 1284
4730.62 1260
4731.27 1281
4731.92 1213
4732.57 1198
4733.22 1191
4733.86 1157
4734.51 1074
4735.16 1139
4735.81 1196
4736.46 1091
4737.11 1119
4737.76 1162
4738.41 1164
4739.06 1185
4739.71 1235
4740.36 1205
4741.01 1243
4741.65 1202
4742.30 1225
4742.95 1180
4743.60 1227
4744.25 1206
4744.90 1204
4745.55 1310
4746.20 1184
4746.85 1078
4747.50 1167
4748.15 1171
4748.80 1197
4749.45 1187
4750.10 1246
4750.75 1204
4751.40 1308
4752.05 1310
4752.70 1117
4753.35 1200
4754.00 1236
4754.65 1278
4755.30 1278
4755.95 1293
4756.61 1273
4757.26 1232
4757.91 1175
4758.56 1234
4759.21 1268
4759.86 1216
4760.51 1251
4761.16 1148
4761.81 1210
4762.46 1298
4763.11 1212
4763.76 1245
4764.41 1186
4765.07 1211
4765.72 1218
4766.37 1234
4767.02 1274
4767.67 1122
4768.32 1293
4768.97 1192
4769.62 1097
4770.28 1122
4770.93 1182
4771.58 1127
4772.23 1176
4772.88 1111
4773.53 1115
4774.19 1139
4774.84 1153
4775.49 1095
4776.14 1031
4776.79 1075
4777.44 1176
4778.10 1191
4778.75 1099
4779.40 1141
4780.05 1002
4780.70 1086
4781.36 1175
4782.01 1108
4782.66 1123
4783.31 1180
4783.97 1183
4784.62 1142
4785.27 1157
4785.92 1235
4786.58 1159
4787.23 1097
4787.88 1035
4788.53 1084
4789.19 1072
4789.84 1117
4790.49 1152
4791.15 1129
4791.80 1207
4792.45 1144
4793.10 1178
4793.76 1179
4794.41 1223
4795.06 1182
4795.72 1158
4796.37 1147
4797.02 1187
4797.68 1086
4798.33 1101
4798.98 1161
4799.64 1176
4800.29 1128
4800.94 1107
4801.60 1088
4802.25 1039
4802.90 1151
4803.56 1116
4804.21 1075
4804.87 1097
4805.52 1052
4806.17 1127
4806.83 1057
4807.48 1096
4808.14 1259
4808.79 1273
4809.44 1103
4810.10 1014
4810.75 1120
4811.41 1204
4812.06 1169
4812.71 1196
4813.37 1095
4814.02 1149
4814.68 1164
4815.33 1164
4815.99 1140
4816.64 1222
4817.30 1080
4817.95 1212
4818.61 1175
4819.26 1236
4819.92 1323
4820.57 1332
4821.23 1385
4821.88 1274
4822.53 1263
4823.19 1338
4823.85 1203
4824.50 1216
4825.16 1238
4825.81 1215
4826.47 1126
4827.12 1165
4827.78 1190
4828.43 1271
4829.09 1242
4829.74 1231
4830.40 1219
4831.05 1215
4831.71 1206
4832.37 1178
4833.02 1346
4833.68 1259
4834.33 1366
4834.99 1245
4835.64 1311
4836.30 1357
4836.96 1358
4837.61 1473
4838.27 1525
4838.92 1479
4839.58 1427
4840.24 1445
4840.89 1444
4841.55 1425
4842.21 1293
4842.86 1378
4843.52 1359
4844.18 1365
4844.83 1224
4845.49 1220
4846.14 1186
4846.80 1188
4847.46 1328
4848.11 1269
4848.77 1323
4849.43 1507
4850.09 1326
4850.74 1449
4851.40 1469
4852.06 1352
4852.71 1322
4853.37 1435
4854.03 1335
4854.68 1426
4855.34 1478
4856.00 1270
4856.66 1368
4857.31 1317
4857.97 1305
4858.63 1214
4859.29 1374
4859.94 1344
4860.60 1323
4861.26 1233
4861.92 1175
4862.57 1339
4863.23 1389
4863.89 1276
4864.55 1280
4865.21 1380
4865.86 1328
4866.52 1349
4867.18 1370
4867.84 1460
4868.50 1385
4869.15 1520
4869.81 1561
4870.47 1447
4871.13 1263
4871.79 1272
4872.45 1279
4873.10 1330
4873.76 1293
4874.42 1338
4875.08 1377
4875.74 1243
4876.40 1303
4877.06 1322
4877.71 1324
4878.37 1284
4879.03 1281
4879.69 1177
4880.35 1209
4881.01 1217
4881.67 1225
4882.33 1164
4882.99 1274
4883.65 1214
4884.30 1187
4884.96 1253
4885.62 1199
4886.28 1241
4886.94 1211
4887.60 1135
4888.26 1224
4888.92 1189
4889.58 1169
4890.24 1145
4890.90 1170
4891.56 1176
4892.22 1212
4892.88 1257
4893.54 1156
4894.20 1227
4894.86 1234
4895.52 1180
4896.18 1137
4896.84 1188
4897.50 1161
4898.16 1132
4898.82 1102
4899.48 1203
4900.14 1231
4900.80 1129
4901.46 1188
4902.12 1195
4902.78 1190
4903.44 1102
4904.10 1060
4904.76 1031
4905.42 1118
4906.08 1133
4906.74 1125
4907.40 1171
4908.06 1191
4908.73 1182
4909.39 1128
4910.05 1139
4910.71 1142
4911.37 1064
4912.03 1134
4912.69 1155
4913.35 1191
4914.01 1185
4914.68 1118
4915.34 1105
4916.00 1047
4916.66 1083
4917.32 1016
4917.98 1046
4918.64 1070
4919.31 1104
4919.97 1099
4920.63 1042
4921.29 1088
4921.95 1066
4922.61 989
4923.28 1197
4923.94 1246
4924.60 1064
4925.26 1102
4925.92 1109
4926.59 1047
4927.25 1059
4927.91 1063
4928.57 1085
4929.23 1118
4929.90 1154
4930.56 1161
4931.22 1072
4931.88 1027
4932.55 1101
4933.21 1138
4933.87 996
4934.53 1009
4935.20 988
4935.86 1094
4936.52 1128
4937.18 1119
4937.85 1022
4938.51 1018
4939.17 1023
4939.84 1036
4940.50 1074
4941.16 1077
4941.82 1094
4942.49 1020
4943.15 1095
4943.81 1139
4944.48 1132
4945.14 1051
4945.80 1153
4946.47 1082
4947.13 1081
4947.79 1073
4948.46 1033
4949.12 1055
4949.79 1079
4950.45 1078
4951.11 1142
4951.78 1170
4952.44 1154
4953.10 1109
4953.77 1043
4954.43 1107
4955.10 961
4955.76 1061
4956.42 1169
4957.09 1161
4957.75 1191
4958.42 1100
4959.08 1022
4959.74 1185
4960.41 1062
4961.07 1064
4961.74 1199
4962.40 1187
4963.07 1100
4963.73 1044
4964.40 1042
4965.06 1165
4965.73 1155
4966.39 1127
4967.05 1086
4967.72 1079
4968.38 1101
4969.05 1130
4969.71 1093
4970.38 1133
4971.04 1111
4971.71 1103
4972.37 1066
4973.04 1036
4973.70 994
4974.37 1109
4975.04 1216
4975.70 1129
4976.37 1147
4977.03 1049
4977.70 1062
4978.36 1178
4979.03 1152
4979.69 1140
4980.36 1115
4981.03 1186
4981.69 1177
4982.36 1062
4983.02 1172
4983.69 1186
4984.35 1277
4985.02 1217
4985.69 1260
4986.35 1336
4987.02 1390
4987.68 1411
4988.35 1493
4989.02 1554
4989.68 1638
4990.35 1557
4991.02 1742
4991.68 1759
4992.35 1709
4993.02 1612
4993.68 1469
4994.35 1549
4995.02 1418
4995.68 1340
4996.35 1256
4997.02 1162
4997.68 1213
4998.35 1119
4999.02 1158
4999.68 1090
5000.35 1153
5001.02 1081
5001.68 1066
5002.35 1129
5003.02 1217
5003.69 1155
5004.35 1069
5005.02 1133
5005.69 1208
5006.35 1178
5007.02 1201
5007.69 1152
5008.36 1147
5009.02 1071
5009.69 1153
5010.36 1165
5011.03 1188
5011.70 1122
5012.36 1189
5013.03 1202
5013.70 1080
5014.37 1068
5015.04 1192
5015.70 1155
5016.37 1168
5017.04 1140
5017.71 1255
5018.38 1271
5019.04 1228
5019.71 1212
5020.38 1250
5021.05 1267
5021.72 1332
5022.39 1420
5023.05 1386
5023.72 1617
5024.39 1652
5025.06 1588
5025.73 1544
5026.40 1603
5027.07 1651
5027.74 1473
5028.40 1376
5029.07 1336
5029.74 1365
5030.41 1291
5031.08 1294
5031.75 1313
5032.42 1390
5033.09 1239
5033.76 1214
5034.43 1195
5035.10 1190
5035.76 1229
5036.43 1188
5037.10 1212
5037.77 1364
5038.44 1276
5039.11 1197
5039.78 1195
5040.45 1173
5041.12 1231
5041.79 1242
5042.46 1320
5043.13 1420
5043.80 1372
5044.47 1345
5045.14 1373
5045.81 1398
5046.48 1437
5047.15 1407
5047.82 1504
5048.49 1262
5049.16 1177
5049.83 1251
5050.50 1324
5051.17 1323
5051.84 1167
5052.51 1166
5053.18 1174
5053.85 1140
5054.52 1082
5055.20 1084
5055.87 1209
5056.54 1104
5057.21 1048
5057.88 1109
5058.55 1229
5059.22 1285
5059.89 1250
5060.56 1244
5061.23 1286
5061.90 1192
5062.58 1264
5063.25 1211
5063.92 1185
5064.59 1160
5065.26 1139
5065.93 1202
5066.60 1252
5067.27 1264
5067.95 1148
5068.62 1113
5069.29 1121
5069.96 1202
5070.63 1069
5071.30 1137
5071.98 1092
5072.65 1118
5073.32 1109
5073.99 1016
5074.66 1147
5075.34 1238
5076.01 1167
5076.68 1047
5077.35 1121
5078.02 1204
5078.70 1175
5079.37 1139
5080.04 1171
5080.71 1153
5081.39 1175
5082.06 1102
5082.73 1152
5083.40 1204
5084.08 1239
5084.75 1189
5085.42 1130
5086.09 1159
5086.77 1123
5087.44 1172
5088.11 1032
5088.79 1054
5089.46 1085
5090.13 1176
5090.80 1206
5091.48 1102
5092.15 1110
5092.82 1140
5093.50 1109
5094.17 1050
5094.84 1149
5095.52 1138
5096.19 1172
5096.86 1197
5097.54 1181
5098.21 1211
5098.88 1240
5099.56 1230
5100.23 1142
5100.90 1161
5101.58 1172
5102.25 1217
5102.93 1137
5103.60 1087
5104.27 1202
5104.95 1128
5105.62 1221
5106.30 1169
5106.97 1165
5107.64 1213
5108.32 1161
5108.99 1155
5109.67 1204
5110.34 1139
5111.02 1108
5111.69 1122
5112.36 1076
5113.04 1118
5113.71 1078
5114.39 1126
5115.06 1137
5115.74 1066
5116.41 1154
5117.09 1084
5117.76 1193
5118.44 1173
5119.11 1124
5119.79 1149
5120.46 1071
5121.14 1141
5121.81 1070
5122.49 1063
5123.16 1145
5123.84 1150
5124.51 1089
5125.19 1180
5125.86 1147
5126.54 987
5127.21 1017
5127.89 1018
5128.56 1006
5129.24 1054
5129.92 1047
5130.59 985
5131.27 1043
5131.94 1040
5132.62 1043
5133.29 1104
5133.97 1093
5134.65 1072
5135.32 1103
5136.00 1149
5136.67 1114
5137.35 1067
5138.03 1068
5138.70 1148
5139.38 1174
5140.05 977
5140.73 1097
5141.41 1199
5142.08 1016
5142.76 1054
5143.44 1118
5144.11 1085
5144.79 1098
5145.47 1099
5146.14 1017
5146.82 1024
5147.50 1007
5148.17 1079
5148.85 1145
5149.53 1035
5150.20 1026
5150.88 1120
5151.56 1149
5152.24 1055
5152.91 1050
5153.59 995
5154.27 1057
5154.94 1096
5155.62 1006
5156.30 1007
5156.98 978
5157.65 970
5158.33 964
5159.01 970
5159.69 1035
5160.36 1006
5161.04 1009
5161.72 1058
5162.40 1024
5163.07 982
5163.75 995
5164.43 1141
5165.11 1059
5165.79 1101
5166.46 1019
5167.14 955
5167.82 999
5168.50 1069
5169.18 986
5169.86 987
5170.53 1030
5171.21 944
5171.89 858
5172.57 961
5173.25 1041
5173.93 978
5174.60 997
5175.28 1033
5175.96 987
5176.64 1039
5177.32 989
5178.00 1046
5178.68 1101
5179.36 1008
5180.03 1016
5180.71 970
5181.39 1052
5182.07 1029
5182.75 979
5183.43 923
5184.11 1084
5184.79 980
5185.47 978
5186.15 952
5186.83 944
5187.51 1022
5188.18 1044
5188.86 1031
5189.54 1047
5190.22 1075
5190.90 1002
5191.58 1014
5192.26 947
5192.94 1046
5193.62 1090
5194.30 931
5194.98 946
5195.66 932
5196.34 988
5197.02 879
5197.70 950
5198.38 988
5199.06 949
5199.74 996
5200.42 1044
5201.10 965
5201.78 1021
5202.46 944
5203.14 922
5203.82 962
5204.50 1062
5205.19 1058
5205.87 1010
5206.55 1072
5207.23 1120
5207.91 1046
5208.59 1037
5209.27 993
5209.95 1002
5210.63 1008
5211.31 1032
5211.99 1151
5212.67 1063
5213.36 1030
5214.04 1107
5214.72 1085
5215.40 1000
5216.08 1003
5216.76 1034
5217.44 1122
5218.12 1083
5218.81 1097
5219.49 1096
5220.17 1092
5220.85 1139
5221.53 976
5222.21 1038
5222.90 1146
5223.58 1071
5224.26 1022
5224.94 999
5225.62 1059
5226.30 1039
5226.99 989
5227.67 993
5228.35 1103
5229.03 1007
5229.71 1014
5230.40 963
5231.08 958
5231.76 1103
5232.44 1087
5233.13 1067
5233.81 1022
5234.49 1031
5235.17 1125
5235.86 1009
5236.54 948
5237.22 1095
5237.90 1136
5238.59 1127
5239.27 1145
5239.95 1150
5240.64 1027
5241.32 1019
5242.00 1088
5242.68 1148
5243.37 1116
5244.05 1039
5244.73 1066
5245.42 1079
5246.10 1176
5246.78 1057
5247.47 1121
5248.15 1127
5248.83 1044
5249.52 1035
5250.20 1029
5250.88 1084
5251.57 1164
5252.25 1203
5252.93 1026
5253.62 1078
5254.30 1128
5254.99 1098
5255.67 1155
5256.35 997
5257.04 1002
5257.72 1074
5258.41 986
5259.09 1024
5259.77 1045
5260.46 1165
5261.14 1077
5261.83 1016
5262.51 1105
5263.20 1043
5263.88 1062
5264.56 1071
5265.25 1113
5265.93 1093
5266.62 1041
5267.30 1031
5267.99 1209
5268.67 1211
5269.36 1064
5270.04 1152
5270.73 1066
5271.41 1034
5272.10 1050
5272.78 1017
5273.47 1013
5274.15 1112
5274.84 1020
5275.52 1027
5276.21 1056
5276.89 1050
5277.58 1087
5278.26 1025
5278.95 1083
5279.63 1163
5280.32 1197
5281.00 1146
5281.69 1196
5282.38 1131
5283.06 1261
5283.75 1210
5284.43 1211
5285.12 1152
5285.80 1164
5286.49 1147
5287.18 1167
5287.86 1211
5288.55 1264
5289.23 1211
5289.92 1121
5290.61 1152
5291.29 1122
5291.98 1136
5292.66 1089
5293.35 1209
5294.04 1179
5294.72 1040
5295.41 1073
5296.10 1114
5296.78 1123
5297.47 1167
5298.16 1220
5298.84 1351
5299.53 1386
5300.22 1384
5300.90 1540
5301.59 1576
5302.28 1572
5302.96 1650
5303.65 1656
5304.34 1614
5305.03 1509
5305.71 1435
5306.40 1411
5307.09 1356
5307.77 1317
5308.46 1188
5309.15 1135
5309.84 1110
5310.52 991
5311.21 948
5311.90 1015
5312.59 1083
5313.27 1159
5313.96 1108
5314.65 1053
5315.34 1045
5316.02 1106
5316.71 1031
5317.40 1013
5318.09 960
5318.78 1097
5319.46 1129
5320.15 1046
5320.84 1043
5321.53 1029
5322.22 1136
5322.90 1138
5323.59 1201
5324.28 1167
5324.97 1103
5325.66 1117
5326.35 1213
5327.04 1145
5327.72 1063
5328.41 1093
5329.10 1056
5329.79 1069
5330.48 1146
5331.17 1216
5331.86 1219
5332.54 1172
5333.23 1183
5333.92 1199
5334.61 1195
5335.30 1140
5335.99 1153
5336.68 1296
5337.37 1341
5338.06 1335
5338.75 1200
5339.44 1160
5340.12 1209
5340.81 1158
5341.50 1144
5342.19 1227
5342.88 1233
5343.57 1189
5344.26 1146
5344.95 1178
5345.64 1291
5346.33 1300
5347.02 1255
5347.71 1416
5348.40 1406
5349.09 1450
5349.78 1553
5350.47 1771
5351.16 1707
5351.85 1735
5352.54 1885
5353.23 1822
5353.92 1790
5354.61 1792
5355.30 1768
5355.99 1698
5356.68 1558
5357.37 1308
5358.06 1280
5358.75 1290
5359.44 1376
5360.14 1264
5360.83 1189
5361.52 1136
5362.21 1054
5362.90 1067
5363.59 1078
5364.28 1148
5364.97 1164
5365.66 1055
5366.35 1095
5367.04 1183
5367.74 1232
5368.43 1211
5369.12 1139
5369.81 1079
5370.50 1149
5371.19 1067
5371.88 1016
5372.57 1029
5373.27 1149
5373.96 1083
5374.65 1053
5375.34 1140
5376.03 1106
5376.72 1086
5377.42 1083
5378.11 1119
5378.80 1101
5379.49 1079
5380.18 1066
5380.88 1069
5381.57 1129
5382.26 1065
5382.95 1041
5383.64 1144
5384.34 1070
5385.03 1074
5385.72 1215
5386.41 1186
5387.11 1168
5387.80 1051
5388.49 1161
5389.18 1199
5389.88 1151
5390.57 1228
5391.26 1169
5391.95 1183
5392.65 1103
5393.34 1086
5394.03 1171
5394.72 1128
5395.42 1223
5396.11 1081
5396.80 1104
5397.50 1146
5398.19 1161
5398.88 1111
5399.58 1147
5400.27 1090
5400.96 1041
5401.66 1002
5402.35 1062
5403.04 1057
5403.74 979
5404.43 999
5405.12 1046
5405.82 1064
5406.51 1098
5407.20 1112
5407.90 1094
5408.59 1096
5409.28 1047
5409.98 1101
5410.67 1101
5411.37 1066
5412.06 1005
5412.75 980
5413.45 1098
5414.14 1164
5414.84 1022
5415.53 999
5416.23 1057
5416.92 1094
5417.61 1025
5418.31 1066
5419.00 1049
5419.70 1037
5420.39 1098
5421.09 1093
5421.78 1105
5422.48 1106
5423.17 1143
5423.87 1114
5424.56 1069
5425.25 1065
5425.95 1056
5426.64 1173
5427.34 1111
5428.03 1046
5428.73 1107
5429.42 1102
5430.12 1010
5430.82 1117
5431.51 1031
5432.21 1059
5432.90 1121
5433.60 1127
5434.29 1133
5434.99 1027
5435.68 1020
5436.38 1098
5437.07 1217
5437.77 1039
5438.47 996
5439.16 1021
5439.86 1088
5440.55 1010
5441.25 1137
5441.94 1049
5442.64 1108
5443.34 1099
5444.03 1107
5444.73 1100
5445.42 1200
5446.12 1282
5446.82 1319
5447.51 1283
5448.21 1349
5448.91 1286
5449.60 1287
5450.30 1300
5450.99 1325
5451.69 1362
5452.39 1279
5453.08 1202
5453.78 1212
5454.48 1245
5455.17 1252
5455.87 1256
5456.57 1218
5457.27 1153
5457.96 1096
5458.66 1156
5459.36 1103
5460.05 1187
5460.75 1141
5461.45 1159
5462.14 1175
5462.84 1223
5463.54 1322
5464.24 1334
5464.93 1302
5465.63 1170
5466.33 1351
5467.03 1397
5467.72 1333
5468.42 1311
5469.12 1326
5469.82 1283
5470.51 1346
5471.21 1261
5471.91 1190
5472.61 1292
5473.31 1193
5474.00 1150
5474.70 1268
5475.40 1296
5476.10 1385
5476.80 1304
5477.49 1161
5478.19 1233
5478.89 1286
5479.59 1182
5480.29 1309
5480.99 1398
5481.68 1271
5482.38 1245
5483.08 1190
5483.78 1241
5484.48 1333
5485.18 1270
5485.88 1299
5486.57 1262
5487.27 1378
5487.97 1182
5488.67 1218
5489.37 1161
5490.07 1189
5490.77 1305
5491.47 1345
5492.17 1305
5492.87 1364
5493.56 1432
5494.26 1384
5494.96 1306
5495.66 1315
5496.36 1396
5497.06 1258
5497.76 1333
5498.46 1382
5499.16 1433
5499.86 1459
5500.56 1439
5501.26 1548
5501.96 1533
5502.66 1700
5503.36 1643
5504.06 1687
5504.76 1543
5505.46 1688
5506.16 1566
5506.86 1533
5507.56 1623
5508.26 1447
5508.96 1407
5509.66 1546
5510.36 1496
5511.06 1416
5511.76 1454
5512.46 1620
5513.16 1561
5513.86 1632
5514.56 1673
5515.26 1604
5515.96 1605
5516.66 1694
5517.36 1592
5518.07 1627
5518.77 1475
5519.47 1490
5520.17 1325
5520.87 1394
5521.57 1391
5522.27 1307
5522.97 1337
5523.67 1301
5524.37 1268
5525.08 1175
5525.78 1265
5526.48 1290
5527.18 1354
5527.88 1186
5528.58 1282
5529.28 1256
5529.99 1178
5530.69 1158
5531.39 1178
5532.09 1170
5532.79 1155
5533.49 1198
5534.20 1102
5534.90 1181
5535.60 1165
5536.30 1212
5537.00 1279
5537.70 1228
5538.41 1103
5539.11 1165
5539.81 1201
5540.51 1258
5541.22 1229
5541.92 1140
5542.62 1107
5543.32 1174
5544.02 1174
5544.73 1174
5545.43 1055
5546.13 1130
5546.84 1273
5547.54 1219
5548.24 1283
5548.94 1281
5549.65 1255
5550.35 1262
5551.05 1252
5551.75 1207
5552.46 1228
5553.16 1204
5553.86 1177
5554.57 1159
5555.27 1175
5555.97 1098
5556.68 1200
5557.38 1231
5558.08 1191
5558.79 1138
5559.49 1111
5560.19 1035
5560.90 1046
5561.60 1165
5562.30 1130
5563.01 1210
5563.71 1222
5564.41 1152
5565.12 1119
5565.82 1122
5566.53 1152
5567.23 1107
5567.93 1065
5568.64 1046
5569.34 1139
5570.05 1084
5570.75 1076
5571.45 1038
5572.16 1076
5572.86 1054
5573.57 1029
5574.27 1054
5574.98 1189
5575.68 1138
5576.38 1133
5577.09 1140
5577.79 1113
5578.50 1128
5579.20 1091
5579.91 1033
5580.61 1213
5581.32 1083
5582.02 995
5582.73 1032
5583.43 1088
5584.14 1102
5584.84 1089
5585.55 1092
5586.25 1100
5586.96 1025
5587.66 981
5588.37 1032
5589.07 974
5589.78 1025
5590.48 1017
5591.19 1042
5591.89 1097
5592.60 1036
5593.31 964
5594.01 979
5594.72 1092
5595.42 1028
5596.13 943
5596.83 1028
5597.54 1028
5598.25 1023
5598.95 996
5599.66 1042
5600.36 1036
5601.07 936
5601.78 1035
5602.48 1087
5603.19 1061
5603.89 1048
5604.60 1028
5605.31 1028
5606.01 945
5606.72 1033
5607.43 985
5608.13 930
5608.84 982
5609.54 1040
5610.25 1003
5610.96 987
5611.66 944
5612.37 1030
5613.08 1093
5613.79 932
5614.49 983
5615.20 934
5615.91 1025
5616.61 1042
5617.32 1051
5618.03 1016
5618.73 961
5619.44 870
5620.15 956
5620.86 1047
5621.56 976
5622.27 998
5622.98 983
5623.69 952
5624.39 985
5625.10 907
5625.81 970
5626.52 983
5627.22 902
5627.93 932
5628.64 1005
5629.35 958
5630.05 953
5630.76 1065
5631.47 1019
5632.18 1025
5632.89 976
5633.59 1090
5634.30 1043
5635.01 1010
5635.72 1080
5636.43 1138
5637.14 1008
5637.84 1025
5638.55 974
5639.26 1021
5639.97 1013
5640.68 1081
5641.39 981
5642.10 1008
5642.80 1003
5643.51 943
5644.22 832
5644.93 994
5645.64 1019
5646.35 1009
5647.06 1003
5647.77 1015
5648.47 976
5649.18 1068
5649.89 1032
5650.60 997
5651.31 974
5652.02 1030
5652.73 1012
5653.44 1016
5654.15 980
5654.86 1026
5655.57 936
5656.28 868
5656.99 969
5657.70 997
5658.41 1004
5659.12 983
5659.83 980
5660.54 949
5661.24 1029
5661.95 946
5662.66 1002
5663.37 1086
5664.08 983
5664.79 968
5665.50 1152
5666.21 1040
5666.93 974
5667.64 962
5668.35 919
5669.06 1087
5669.77 1078
5670.48 968
5671.19 995
5671.90 1140
5672.61 1050
5673.32 1035
5674.03 1134
5674.74 1008
5675.45 986
5676.16 1061
5676.87 1080
5677.58 1037
5678.29 1118
5679.01 1141
5679.72 1112
5680.43 1070
5681.14 996
5681.85 999
5682.56 1033
5683.27 1012
5683.98 1005
5684.69 968
5685.41 1074
5686.12 1121
5686.83 1020
5687.54 958
5688.25 999
5688.96 1018
5689.67 1002
5690.39 993
5691.10 986
5691.81 998
5692.52 983
5693.23 1020
5693.95 1061
5694.66 1116
5695.37 1091
5696.08 985
5696.79 990
5697.51 933
5698.22 1011
5698.93 1020
5699.64 1144
5700.35 1106
5701.07 1043
5701.78 1006
5702.49 993
5703.20 1063
5703.92 988
5704.63 1081
5705.34 1021
5706.05 1135
5706.77 1137
5707.48 999
5708.19 1106
5708.90 1067
5709.62 1098
5710.33 1024
5711.04 1100
5711.76 1014
5712.47 1154
5713.18 1100
5713.90 981
5714.61 918
5715.32 1006
5716.04 964
5716.75 920
5717.46 997
5718.18 1012
5718.89 1044
5719.60 1126
5720.32 1169
5721.03 1008
5721.74 975
5722.46 951
5723.17 1147
5723.88 1190
5724.60 1147
5725.31 1010
5726.03 1079
5726.74 1089
5727.45 1110
5728.17 1045
5728.88 1038
5729.60 1067
5730.31 1130
5731.02 1110
5731.74 1110
5732.45 1022
5733.17 983
5733.88 1105
5734.60 1121
5735.31 1076
5736.02 1044
5736.74 1109
5737.45 1189
5738.17 1201
5738.88 1298
5739.60 1250
5740.31 1289
5741.03 1232
5741.74 1159
5742.46 1282
5743.17 1244
5743.89 1291
5744.60 1280
5745.32 1329
5746.03 1301
5746.75 1218
5747.46 1190
5748.18 1213
5748.89 1198
5749.61 1237
5750.32 1350
5751.04 1223
5751.76 1226
5752.47 1308
5753.19 1347
5753.90 1176
5754.62 1225
5755.33 1232
5756.05 1301
5756.77 1323
5757.48 1300
5758.20 1295
5758.91 1280
5759.63 1440
5760.34 1468
5761.06 1366
5761.78 1411
5762.49 1576
5763.21 1676
5763.93 1845
5764.64 1792
5765.36 1917
5766.07 1908
5766.79 2112
5767.51 2050
5768.22 2163
5768.94 1982
5769.66 1940
5770.37 1799
5771.09 1644
5771.81 1559
5772.52 1411
5773.24 1402
5773.96 1548
5774.67 1491
5775.39 1561
5776.11 1438
5776.83 1283
5777.54 1392
5778.26 1519
5778.98 1494
5779.69 1459
5780.41 1617
5781.13 1697
5781.85 1689
5782.56 1568
5783.28 1573
5784.00 1639
5784.72 1537
5785.43 1537
5786.15 1502
5786.87 1385
5787.59 1480
5788.30 1617
5789.02 1623
5789.74 1666
5790.46 1524
5791.18 1591
5791.89 1607
5792.61 1636
5793.33 1619
5794.05 1794
5794.77 1933
5795.48 1842
5796.20 1758
5796.92 1784
5797.64 1847
5798.36 1810
5799.08 1875
5799.80 1966
5800.51 2407
5801.23 2696
5801.95 3073
5802.67 3522
5803.39 4097
5804.11 4115
5804.83 4396
5805.54 4371
5806.26 4359
5806.98 3900
5807.70 3272
5808.42 2773
5809.14 2551
5809.86 2298
5810.58 2191
5811.30 2107
5812.02 1914
5812.74 1951
5813.45 2066
5814.17 2047
5814.89 2038
5815.61 2068
5816.33 1893
5817.05 2041
5817.77 2128
5818.49 1977
5819.21 2181
5819.93 2142
5820.65 2158
5821.37 2058
5822.09 1952
5822.81 2013
5823.53 1876
5824.25 1830
5824.97 1829
5825.69 1978
5826.41 1817
5827.13 1806
5827.85 1689
5828.57 1661
5829.29 1784
5830.01 1675
5830.73 1538
5831.45 1507
5832.17 1480
5832.89 1430
5833.61 1505
5834.33 1504
5835.06 1518
5835.78 1521
5836.50 1576
5837.22 1514
5837.94 1567
5838.66 1604
5839.38 1476
5840.10 1444
5840.82 1290
5841.54 1477
5842.26 1468
5842.99 1508
5843.71 1490
5844.43 1499
5845.15 1514
5845.87 1408
5846.59 1385
5847.31 1434
5848.04 1482
5848.76 1400
5849.48 1375
5850.20 1368
5850.92 1379
5851.64 1336
5852.36 1370
5853.09 1313
5853.81 1313
5854.53 1352
5855.25 1319
5855.97 1289
5856.70 1270
5857.42 1334
5858.14 1341
5858.86 1321
5859.58 1380
5860.31 1355
5861.03 1353
5861.75 1311
5862.47 1249
5863.20 1214
5863.92 1230
5864.64 1177
5865.36 1195
5866.09 1276
5866.81 1251
5867.53 1279
5868.25 1211
5868.98 1222
5869.70 1260
5870.42 1186
5871.15 1136
5871.87 1238
5872.59 1275
5873.31 1147
5874.04 1189
5874.76 1040
5875.48 1234
5876.21 1342
5876.93 1282
5877.65 1295
5878.38 1188
5879.10 1208
5879.82 1256
5880.55 1249
5881.27 1247
5881.99 1185
5882.72 1215
5883.44 1184
5884.17 1179
5884.89 1174
5885.61 1247
5886.34 1215
5887.06 1233
5887.78 1196
5888.51 1290
5889.23 1282
5889.96 1185
5890.68 1235
5891.41 1144
5892.13 1150
5892.85 1239
5893.58 1288
5894.30 1162
5895.03 1061
5895.75 1185
5896.48 1222
5897.20 1132
5897.92 1186
5898.65 1232
5899.37 1210
5900.10 1205
5900.82 1150
5901.55 1157
5902.27 1138
5903.00 1043
5903.72 1137
5904.45 1080
5905.17 1065
5905.90 1132
5906.62 1139
5907.35 1111
5908.07 1139
5908.80 1188
5909.52 1175
5910.25 1207
5910.97 1237
5911.70 1160
5912.43 1172
5913.15 1166
5913.88 1276
5914.60 1273
5915.33 1176
5916.05 1262
5916.78 1354
5917.50 1288
5918.23 1201
5918.96 1223
5919.68 1204
5920.41 1293
5921.13 1252
5921.86 1145
5922.59 1183
5923.31 1327
5924.04 1244
5924.76 1277
5925.49 1228
5926.22 1229
5926.94 1305
5927.67 1344
5928.40 1366
5929.12 1375
5929.85 1237
5930.58 1285
5931.30 1320
5932.03 1271
5932.76 1360
5933.48 1331
5934.21 1327
5934.94 1302
5935.66 1395
5936.39 1483
5937.12 1489
5937.84 1436
5938.57 1599
5939.30 1575
5940.02 1553
5940.75 1475
5941.48 1490
5942.21 1562
5942.93 1461
5943.66 1462
5944.39 1487
5945.12 1416
5945.84 1500
5946.57 1419
5947.30 1498
5948.03 1375
5948.75 1487
5949.48 1482
5950.21 1480
5950.94 1481
5951.67 1477
5952.39 1504
5953.12 1561
5953.85 1636
5954.58 1584
5955.31 1712
5956.03 1612
5956.76 1679
5957.49 1727
5958.22 1722
5958.95 1519
5959.67 1681
5960.40 1648
5961.13 1679
5961.86 1664
5962.59 1499
5963.32 1653
5964.05 1648
5964.77 1553
5965.50 1509
5966.23 1710
5966.96 1834
5967.69 1802
5968.42 1832
5969.15 1759
5969.88 1802
5970.61 1840
5971.33 1702
5972.06 1716
5972.79 1834
5973.52 1782
5974.25 1707
5974.98 1815
5975.71 1897
5976.44 1881
5977.17 1935
5977.90 1920
5978.63 1868
5979.36 1919
5980.09 1875
5980.82 1874
5981.55 1960
5982.28 1883
5983.01 1861
5983.74 2029
5984.46 1951
5985.19 1873
5985.92 2000
5986.65 1983
5987.38 2010
5988.11 1963
5988.85 2016
5989.58 2020
5990.31 2013
5991.04 2008
5991.77 2080
5992.50 2041
5993.23 2064
5993.96 2204
5994.69 2096
5995.42 2089
5996.15 2043
5996.88 2090
5997.61 2059
5998.34 2098
5999.07 2023
5999.80 2171
6000.53 2178
6001.26 2163
6002.00 2267
6002.73 2054
6003.46 1918
6004.19 2177
6004.92 2082
6005.65 2074
6006.38 1904
6007.11 2012
6007.84 2070
6008.58 2003
6009.31 2223
6010.04 2391
6010.77 2519
6011.50 2753
6012.23 3067
6012.96 3308
6013.70 3437
6014.43 3689
6015.16 3685
6015.89 3900
6016.62 3876
6017.36 3773
6018.09 3667
6018.82 3328
6019.55 3078
6020.28 2854
6021.02 2652
6021.75 2413
6022.48 2271
6023.21 2118
6023.94 1912
6024.68 1903
6025.41 1822
6026.14 1808
6026.87 1813
6027.61 1722
6028.34 1662
6029.07 1687
6029.80 1702
6030.54 1706
6031.27 1665
6032.00 1636
6032.73 1729
6033.47 1709
6034.20 1642
6034.93 1616
6035.67 1553
6036.40 1547
6037.13 1625
6037.87 1673
6038.60 1632
6039.33 1557
6040.07 1704
6040.80 1738
6041.53 1548
6042.27 1712
6043.00 1602
6043.73 1598
6044.47 1618
6045.20 1565
6045.93 1630
6046.67 1628
6047.40 1667
6048.13 1612
6048.87 1633
6049.60 1817
6050.34 1941
6051.07 1944
6051.80 1959
6052.54 1986
6053.27 1953
6054.01 1909
6054.74 1968
6055.47 2016
6056.21 1869
6056.94 1845
6057.68 1801
6058.41 1915
6059.15 1826
6059.88 1717
6060.61 1782
6061.35 1765
6062.08 1679
6062.82 1749
6063.55 1762
6064.29 1743
6065.02 1691
6065.76 1731
6066.49 1765
6067.23 1599
6067.96 1539
6068.70 1728
6069.43 1644
6070.17 1670
6070.90 1636
6071.64 1660
6072.37 1716
6073.11 1714
6073.84 1505
6074.58 1522
6075.31 1576
6076.05 1606
6076.78 1509
6077.52 1438
6078.26 1483
6078.99 1450
6079.73 1607
6080.46 1551
6081.20 1469
6081.93 1513
6082.67 1515
6083.41 1541
6084.14 1417
6084.88 1447
6085.61 1430
6086.35 1517
6087.09 1439
6087.82 1470
6088.56 1489
6089.30 1503
6090.03 1465
6090.77 1500
6091.50 1484
6092.24 1389
6092.98 1486
6093.71 1581
6094.45 1504
6095.19 1442
6095.92 1482
6096.66 1524
6097.40 1566
6098.13 1519
6098.87 1517
6099.61 1484
6100.34 1460
6101.08 1353
6101.82 1380
6102.56 1563
6103.29 1482
6104.03 1412
6104.77 1464
6105.50 1494
6106.24 1350
6106.98 1298
6107.72 1356
6108.45 1454
6109.19 1409
6109.93 1419
6110.67 1441
6111.40 1431
6112.14 1423
6112.88 1411
6113.62 1443
6114.35 1509
6115.09 1477
6115.83 1553
6116.57 1518
6117.31 1459
6118.04 1352
6118.78 1297
6119.52 1438
6120.26 1495
6121.00 1401
6121.73 1411
6122.47 1445
6123.21 1483
6123.95 1594
6124.69 1597
6125.43 1539
6126.16 1565
6126.90 1511
6127.64 1431
6128.38 1498
6129.12 1478
6129.86 1553
6130.60 1607
6131.33 1516
6132.07 1517
6132.81 1641
6133.55 1682
6134.29 1726
6135.03 1694
6135.77 1590
6136.51 1600
6137.25 1612
6137.99 1564
6138.73 1559
6139.46 1677
6140.20 1635
6140.94 1641
6141.68 1644
6142.42 1549
6143.16 1635
6143.90 1597
6144.64 1668
6145.38 1584
6146.12 1622
6146.86 1651
6147.60 1603
6148.34 1713
6149.08 1627
6149.82 1602
6150.56 1650
6151.30 1677
6152.04 1610
6152.78 1539
6153.52 1640
6154.26 1684
6155.00 1822
6155.74 1779
6156.48 1702
6157.22 1755
6157.96 1771
6158.70 1748
6159.44 1904
6160.18 1978
6160.92 1791
6161.66 1777
6162.40 1906
6163.15 1922
6163.89 2141
6164.63 2002
6165.37 2075
6166.11 2220
6166.85 2214
6167.59 2217
6168.33 2227
6169.07 2236
6169.81 2386
6170.55 2204
6171.30 2335
6172.04 2303
6172.78 2210
6173.52 2170
6174.26 2268
6175.00 2383
6175.74 2253
6176.49 2213
6177.23 1998
6177.97 2158
6178.71 2196
6179.45 2345
6180.19 2271
6180.94 2108
6181.68 2138
6182.42 2128
6183.16 2145
6183.90 2103
6184.65 2289
6185.39 2260
6186.13 2288
6186.87 2206
6187.61 2342
6188.36 2270
6189.10 2229
6189.84 2285
6190.58 2351
6191.33 2378
6192.07 2523
6192.81 2593
6193.55 2582
6194.30 2548
6195.04 2674
6195.78 2646
6196.52 2662
6197.27 2763
6198.01 2642
6198.75 2510
6199.49 2578
6200.24 2474
6200.98 2735
6201.72 2647
6202.47 2688
6203.21 2888
6203.95 2791
6204.70 2905
6205.44 3071
6206.18 3601
6206.93 4103
6207.67 4647
6208.41 5369
6209.16 6121
6209.90 6831
6210.64 7377
6211.39 7579
6212.13 7538
6212.87 7390
6213.62 6717
6214.36 6182
6215.11 5444
6215.85 4749
6216.59 4145
6217.34 3683
6218.08 3185
6218.83 2774
6219.57 2513
6220.31 2235
6221.06 2210
6221.80 2071
6222.55 2073
6223.29 1994
6224.04 2082
6224.78 2210
6225.52 2091
6226.27 2048
6227.01 1998
6227.76 2049
6228.50 2081
6229.25 2098
6229.99 2017
6230.74 1794
6231.48 1690
6232.23 1709
6232.97 1719
6233.72 1732
6234.46 1871
6235.21 1629
6235.95 1721
6236.70 1660
6237.44 1737
6238.19 1641
6238.93 1798
6239.68 1759
6240.42 1793
6241.17 1731
6241.91 1742
6242.66 1800
6243.40 1865
6244.15 1872
6244.90 1896
6245.64 1892
6246.39 1988
6247.13 2097
6247.88 2098
6248.62 2183
6249.37 2261
6250.12 2156
6250.86 2189
6251.61 2210
6252.35 2259
6253.10 2200
6253.85 2112
6254.59 2080
6255.34 2104
6256.09 2019
6256.83 1978
6257.58 2028
6258.32 1919
6259.07 1921
6259.82 1892
6260.56 1845
6261.31 1972
6262.06 1851
6262.80 1804
6263.55 1842
6264.30 1850
6265.04 1806
6265.79 1786
6266.54 1840
6267.29 1722
6268.03 1740
6268.78 1712
6269.53 1686
6270.27 1697
6271.02 1805
6271.77 1772
6272.52 1722
6273.26 1853
6274.01 1808
6274.76 1841
6275.50 1907
6276.25 1832
6277.00 1890
6277.75 1875
6278.49 1886
6279.24 1974
6279.99 1945
6280.74 1773
6281.49 1879
6282.23 1847
6282.98 1814
6283.73 1751
6284.48 1694
6285.23 1690
6285.97 1663
6286.72 1656
6287.47 1754
6288.22 1740
6288.97 1703
6289.71 1588
6290.46 1647
6291.21 1836
6291.96 1758
6292.71 1712
6293.46 1691
6294.21 1709
6294.95 1543
6295.70 1697
6296.45 1563
6297.20 1422
6297.95 1483
6298.70 1511
6299.45 1463
6300.20 1485
6300.94 1435
6301.69 1491
6302.44 1342
6303.19 1398
6303.94 1457
6304.69 1419
6305.44 1404
6306.19 1435
6306.94 1374
6307.69 1347
6308.44 1330
6309.19 1364
6309.94 1282
6310.69 1379
6311.43 1341
6312.18 1347
6312.93 1401
6313.68 1439
6314.43 1484
6315.18 1485
6315.93 1529
6316.68 1409
6317.43 1497
6318.18 1451
6318.93 1425
6319.68 1318
6320.43 1401
6321.18 1417
6321.93 1490
6322.68 1408
6323.43 1359
6324.18 1324
6324.94 1262
6325.69 1251
6326.44 1302
6327.19 1304
6327.94 1261
6328.69 1276
6329.44 1255
6330.19 1313
6330.94 1306
6331.69 1308
6332.44 1262
6333.19 1256
6333.94 1296
6334.69 1285
6335.45 1223
6336.20 1171
6336.95 1223
6337.70 1209
6338.45 1112
6339.20 1109
6339.95 1263
6340.70 1171
6341.46 1164
6342.21 1200
6342.96 1239
6343.71 1228
6344.46 1165
6345.21 1204
6345.96 1327
6346.72 1172
6347.47 1163
6348.22 1224
6348.97 1258
6349.72 1203
6350.48 1276
6351.23 1292
6351.98 1310
6352.73 1317
6353.48 1225
6354.24 1207
6354.99 1252
6355.74 1278
6356.49 1263
6357.24 1289
6358.00 1223
6358.75 1240
6359.50 1247
6360.25 1288
6361.01 1308
6361.76 1241
6362.51 1125
6363.26 1180
6364.02 1197
6364.77 1186
6365.52 1124
6366.28 1138
6367.03 1174
6367.78 1171
6368.53 1175
6369.29 1177
6370.04 1059
6370.79 1149
6371.55 1105
6372.30 1178
6373.05 1164
6373.81 1085
6374.56 1113
6375.31 1119
6376.07 1166
6376.82 1101
6377.57 1027
6378.33 1013
6379.08 1091
6379.83 1277
6380.59 1215
6381.34 1167
6382.10 1119
6382.85 1135
6383.60 1138
6384.36 1126
6385.11 1142
6385.87 1217
6386.62 1169
6387.37 1197
6388.13 1216
6388.88 1197
6389.64 1266
6390.39 1134
6391.14 1179
6391.90 1120
6392.65 1170
6393.41 1203
6394.16 1113
6394.92 1130
6395.67 1131
6396.43 1141
6397.18 1181
6397.94 1157
6398.69 1120
6399.45 1128
6400.20 1187
6400.96 1116
6401.71 1178
6402.47 1208
6403.22 1145
6403.98 1101
6404.73 1022
6405.49 1098
6406.24 1110
6407.00 1049
6407.75 1099
6408.51 1114
6409.26 1112
6410.02 1120
6410.77 1158
6411.53 1174
6412.28 1129
6413.04 1049
6413.80 1074
6414.55 1132
6415.31 1138
6416.06 1060
6416.82 1127
6417.57 1151
6418.33 1139
6419.09 1058
6419.84 1215
6420.60 1231
6421.35 1143
6422.11 1217
6422.87 1168
6423.62 1091
6424.38 1151
6425.14 1127
6425.89 1131
6426.65 1100
6427.40 1085
6428.16 1135
6428.92 1236
6429.67 1236
6430.43 1178
6431.19 1116
6431.94 1243
6432.70 1234
6433.46 1201
6434.22 1271
6434.97 1276
6435.73 1227
6436.49 1251
6437.24 1194
6438.00 1294
6438.76 1274
6439.51 1235
6440.27 1256
6441.03 1306
6441.79 1258
6442.54 1277
6443.30 1293
6444.06 1198
6444.82 1347
6445.57 1348
6446.33 1296
6447.09 1368
6447.85 1304
6448.60 1258
6449.36 1255
6450.12 1176
6450.88 1235
6451.64 1296
6452.39 1280
6453.15 1248
6453.91 1255
6454.67 1270
6455.43 1364
6456.18 1264
6456.94 1243
6457.70 1293
6458.46 1406
6459.22 1328
6459.98 1307
6460.73 1306
6461.49 1301
6462.25 1454
6463.01 1379
6463.77 1391
6464.53 1412
6465.29 1420
6466.04 1499
6466.80 1484
6467.56 1490
6468.32 1464
6469.08 1424
6469.84 1481
6470.60 1419
6471.36 1454
6472.12 1501
6472.87 1484
6473.63 1544
6474.39 1476
6475.15 1465
6475.91 1599
6476.67 1576
6477.43 1499
6478.19 1471
6478.95 1578
6479.71 1679
6480.47 1720
6481.23 1680
6481.99 1604
6482.75 1720
6483.51 1816
6484.27 1707
6485.03 1690
6485.79 1713
6486.55 1743
6487.31 1711
6488.07 1748
6488.83 1662
6489.59 1855
6490.35 1882
6491.11 1851
6491.87 1924
6492.63 1934
6493.39 1953
6494.15 1908
6494.91 1883
6495.67 2004
6496.43 2026
6497.19 1953
6497.95 1996
6498.71 2109
6499.47 2023
6500.23 2225
6500.99 2179
6501.76 2001
6502.52 2057
6503.28 2015
6504.04 2044
6504.80 2161
6505.56 2190
6506.32 2110
6507.08 2227
6507.84 2182
6508.61 2237
6509.37 2313
6510.13 2452
6510.89 2404
6511.65 2388
6512.41 2523
6513.17 2654
6513.94 2770
6514.70 2802
6515.46 3001
6516.22 2982
6516.98 2749
6517.74 2756
6518.51 2831
6519.27 2840
6520.03 2899
6520.79 3005
6521.55 3305
6522.32 3418
6523.08 3507
6523.84 3779
6524.60 3919
6525.36 3980
6526.13 4110
6526.89 4233
6527.65 4105
6528.41 4008
6529.18 3712
6529.94 3621
6530.70 3419
6531.46 3292
6532.23 3154
6532.99 3036
6533.75 3019
6534.51 3081
6535.28 3193
6536.04 3443
6536.80 3388
6537.57 3818
6538.33 3965
6539.09 3973
6539.85 4138
6540.62 3689
6541.38 3576
6542.14 3213
6542.91 2976
6543.67 2683
6544.43 2508
6545.20 2486
6545.96 2386
6546.72 2083
6547.49 2067
6548.25 2107
6549.02 2175
6549.78 2073
6550.54 2165
6551.31 2084
6552.07 2099
6552.83 2169
6553.60 2093
6554.36 2158
6555.13 2166
6555.89 2206
6556.65 2103
6557.42 2087
6558.18 1908
6558.95 2073
6559.71 2306
6560.47 2220
6561.24 2083
6562.00 2227
6562.77 2274
6563.53 2316
6564.30 2413
6565.06 2499
6565.83 2395
6566.59 2409
6567.36 2332
6568.12 2348
6568.88 2384
6569.65 2240
6570.41 2071
6571.18 2149
6571.94 2216
6572.71 2302
6573.47 2248
6574.24 2341
6575.00 2450
6575.77 2596
6576.53 2595
6577.30 2602
6578.07 2543
6578.83 2527
6579.60 2574
6580.36 2410
6581.13 2335
6581.89 2400
6582.66 2340
6583.42 2226
6584.19 2204
6584.96 2267
6585.72 2180
6586.49 2303
6587.25 2312
6588.02 2242
6588.78 2180
6589.55 2214
6590.32 2300
6591.08 2352
6591.85 2474
6592.61 2482
6593.38 2690
6594.15 2771
6594.91 2719
6595.68 2900
6596.45 2986
6597.21 3079
6597.98 3110
6598.75 2939
6599.51 2802
6600.28 2674
6601.05 2579
6601.81 2487
6602.58 2413
6603.35 2450
6604.11 2278
6604.88 2328
6605.65 2256
6606.41 2069
6607.18 2092
6607.95 2104
6608.71 2016
6609.48 2128
6610.25 2145
6611.02 2060
6611.78 2011
6612.55 2133
6613.32 2135
6614.09 2079
6614.85 1981
6615.62 1931
6616.39 1996
6617.16 1976
6617.92 2035
6618.69 1936
6619.46 1948
6620.23 2027
6620.99 1910
6621.76 1992
6622.53 2128
6623.30 1952
6624.07 2037
6624.83 2052
6625.60 2047
6626.37 1997
6627.14 1857
6627.91 1974
6628.67 1907
6629.44 1986
6630.21 2000
6630.98 2034
6631.75 2206
6632.52 2217
6633.29 2499
6634.05 2769
6634.82 2890
6635.59 3157
6636.36 3283
6637.13 3313
6637.90 3301
6638.67 3241
6639.43 3047
6640.20 2885
6640.97 2671
6641.74 2477
6642.51 2221
6643.28 2073
6644.05 1934
6644.82 1797
6645.59 1641
6646.36 1691
6647.13 1652
6647.90 1655
6648.66 1743
6649.43 1711
6650.20 1630
6650.97 1727
6651.74 1736
6652.51 1652
6653.28 1480
6654.05 1717
6654.82 1641
6655.59 1609
6656.36 1586
6657.13 1519
6657.90 1514
6658.67 1542
6659.44 1473
6660.21 1483
6660.98 1586
6661.75 1552
6662.52 1551
6663.29 1452
6664.06 1560
6664.83 1574
6665.60 1486
6666.37 1529
6667.14 1527
6667.91 1552
6668.69 1534
6669.46 1542
6670.23 1621
6671.00 1598
6671.77 1597
6672.54 1530
6673.31 1653
6674.08 1498
6674.85 1829
6675.62 1821
6676.39 1754
6677.16 1682
6677.94 1723
6678.71 1599
6679.48 1481
6680.25 1574
6681.02 1501
6681.79 1438
6682.56 1529
6683.33 1532
6684.11 1596
6684.88 1542
6685.65 1745
6686.42 1712
6687.19 1639
6687.96 1682
6688.74 1645
6689.51 1711
6690.28 1627
6691.05 1603
6691.82 1584
6692.60 1545
6693.37 1484
6694.14 1553
6694.91 1442
6695.68 1384
6696.46 1484
6697.23 1464
6698.00 1446
6698.77 1408
6699.55 1395
6700.32 1387
6701.09 1312
6701.86 1342
6702.64 1299
6703.41 1406
6704.18 1451
6704.95 1397
6705.73 1442
6706.50 1367
6707.27 1351
6708.04 1413
6708.82 1310
6709.59 1343
6710.36 1346
6711.14 1363
6711.91 1301
6712.68 1388
6713.46 1337
6714.23 1336
6715.00 1358
6715.78 1290
6716.55 1295
6717.32 1239
6718.10 1156
6718.87 1350
6719.64 1305
6720.42 1222
6721.19 1167
6721.96 1146
6722.74 1153
6723.51 1248
6724.28 1207
6725.06 1161
6725.83 1100
6726.61 1036
6727.38 1164
6728.15 1216
6728.93 1164
6729.70 1114
6730.48 1204
6731.25 1166
6732.02 1213
6732.80 1134
6733.57 1200
6734.35 1181
6735.12 1128
6735.90 1195
6736.67 1165
6737.45 1113
6738.22 1186
6738.99 1111
6739.77 1136
6740.54 1149
6741.32 1140
6742.09 1141
6742.87 1136
6743.64 1236
6744.42 1151
6745.19 1218
6745.97 1116
6746.74 1175
6747.52 1247
6748.29 1177
6749.07 1200
6749.84 1269
6750.62 1250
6751.40 1282
6752.17 1290
6752.95 1289
6753.72 1316
6754.50 1299
6755.27 1282
6756.05 1202
6756.82 1173
6757.60 1202
6758.38 1178
6759.15 1073
6759.93 1102
6760.70 1205
6761.48 1174
6762.25 1174
6763.03 1136
6763.81 1076
6764.58 1052
6765.36 1057
6766.14 1144
6766.91 1107
6767.69 1083
6768.46 1142
6769.24 1077
6770.02 1165
6770.79 1135
6771.57 1141
6772.35 1146
6773.12 1113
6773.90 1095
6774.68 1106
6775.45 1083
6776.23 1104
6777.01 1202
6777.78 1104
6778.56 1128
6779.34 1168
6780.11 1090
6780.89 1073
6781.67 1051
6782.45 1058
6783.22 1104
6784.00 1011
6784.78 1070
6785.56 1165
6786.33 1075
6787.11 1161
6787.89 1106
6788.66 1149
6789.44 1180
6790.22 1074
6791.00 1067
6791.78 1083
6792.55 1115
6793.33 1067
6794.11 1151
6794.89 1110
6795.66 1046
6796.44 1076
6797.22 1023
6798.00 1064
6798.78 1116
6799.55 1122
6800.33 1112
6801.11 1069
6801.89 1123
6802.67 1070
6803.45 1067
6804.22 1158
6805.00 1010
6805.78 1079
6806.56 1116
6807.34 1117
6808.12 1077
6808.90 1160
6809.67 1109
6810.45 1131
6811.23 1015
6812.01 998
6812.79 989
6813.57 1075
6814.35 1088
6815.13 1075
6815.91 1186
6816.68 1084
6817.46 1059
6818.24 1064
6819.02 1057
6819.80 1044
6820.58 1157
6821.36 1193
6822.14 1142
6822.92 1201
6823.70 1134
6824.48 1101
6825.26 1162
6826.04 1112
6826.82 1116
6827.60 1137
6828.38 1032
6829.16 1028
6829.94 1048
6830.72 1095
6831.50 1114
6832.28 974
6833.06 1094
6833.84 1036
6834.62 1156
6835.40 1082
6836.18 1042
6836.96 1086
6837.74 1041
6838.52 1103
6839.30 997
6840.08 1130
6840.86 1097
6841.64 1069
6842.42 1159
6843.20 1134
6843.98 1105
6844.76 1070
6845.54 1049
6846.32 1081
6847.10 1117
6847.89 1203
6848.67 1150
6849.45 1150
6850.23 1335
6851.01 1400
6851.79 1540
6852.57 1744
6853.35 1647
6854.13 1620
6854.92 1607
6855.70 1451
6856.48 1473
6857.26 1434
6858.04 1292
6858.82 1322
6859.60 1364
6860.39 1255
6861.17 1378
6861.95 1285
6862.73 1318
6863.51 1304
6864.29 1197
6865.08 1189
6865.86 1136
6866.64 1144
6867.42 1072
6868.20 1133
6868.99 1217
6869.77 1196
6870.55 1141
6871.33 1064
6872.12 1084
6872.90 1136
6873.68 1068
6874.46 1081
6875.24 1122
6876.03 1156
6876.81 1122
6877.59 1174
6878.38 1080
6879.16 1053
6879.94 1054
6880.72 1024
6881.51 1123
6882.29 1159
6883.07 1147
6883.85 1149
6884.64 1213
6885.42 1234
6886.20 1118
6886.99 1145
6887.77 1109
6888.55 1211
6889.34 1226
6890.12 1293
6890.90 1261
6891.69 1222
6892.47 1218
6893.25 1237
6894.04 1369
6894.82 1319
6895.60 1306
6896.39 1219
6897.17 1276
6897.96 1230
6898.74 1200
6899.52 1283
6900.31 1260
6901.09 1187
6901.88 1278
6902.66 1377
6903.44 1288
6904.23 1283
6905.01 1246
6905.80 1337
6906.58 1283
6907.36 1148
6908.15 1251
6908.93 1192
6909.72 1139
6910.50 1260
6911.29 1323
6912.07 1335
6912.86 1294
6913.64 1234
6914.42 1195
6915.21 1173
6915.99 1235
6916.78 1238
6917.56 1332
6918.35 1351
6919.13 1248
6919.92 1292
6920.70 1246
6921.49 1200
6922.27 1310
6923.06 1454
6923.84 1510
6924.63 1318
6925.42 1349
6926.20 1373
6926.99 1359
6927.77 1322
6928.56 1331
6929.34 1472
6930.13 1370
6930.91 1323
6931.70 1451
6932.48 1429
6933.27 1344
6934.06 1306
6934.84 1306
6935.63 1409
6936.41 1544
6937.20 1534
6937.99 1510
6938.77 1442
6939.56 1473
6940.34 1506
6941.13 1539
6941.92 1471
6942.70 1577
6943.49 1588
6944.28 1674
6945.06 1715
6945.85 1786
6946.64 1741
6947.42 1754
6948.21 1629
6949.00 1629
6949.78 1738
6950.57 1747
6951.36 1703
6952.14 1683
6952.93 1739
6953.72 1655
6954.50 1717
6955.29 1732
6956.08 1792
6956.86 1791
6957.65 1836
6958.44 1689
6959.23 1771
6960.01 1835
6960.80 1880
6961.59 1895
6962.38 1830
6963.16 1851
6963.95 1928
6964.74 1848
6965.53 1850
6966.31 1892
6967.10 1939
6967.89 2016
6968.68 1946
6969.46 2130
6970.25 1963
6971.04 2008
6971.83 2047
6972.62 2006
6973.40 2025
6974.19 2031
6974.98 2216
6975.77 2176
6976.56 2202
6977.34 2194
6978.13 2094
6978.92 2134
6979.71 2242
6980.50 2318
6981.29 2544
6982.08 2672
6982.86 2714
6983.65 3039
6984.44 3159
6985.23 3573
6986.02 3932
6986.81 4253
6987.60 4499
6988.39 4502
6989.17 4656
6989.96 4611
6990.75 4198
6991.54 3906
6992.33 3481
6993.12 3365
6993.91 3058
6994.70 2885
6995.49 2657
6996.28 2552
6997.07 2608
6997.86 2859
6998.64 3108
6999.43 3202
7000.22 3359
7001.01 3684
7001.80 4064
7002.59 4008
7003.38 3986
7004.17 4041
7004.96 3759
7005.75 3286
7006.54 2913
7007.33 2667
7008.12 2398
7008.91 2132
7009.70 1918
7010.49 1865
7011.28 1809
7012.07 1734
7012.86 1762
7013.65 1826
7014.44 1783
7015.23 1687
7016.02 1807
7016.81 1790
7017.61 1751
7018.40 1656
7019.19 1677
7019.98 1777
7020.77 1751
7021.56 1649
7022.35 1620
7023.14 1617
7023.93 1674
7024.72 1642
7025.51 1628
7026.30 1811
7027.10 1765
7027.89 1902
7028.68 1782
7029.47 1850
7030.26 1762
7031.05 1700
7031.84 1679
7032.63 1669
7033.43 1516
7034.22 1490
7035.01 1543
7035.80 1544
7036.59 1533
7037.38 1652
7038.18 1712
7038.97 1614
7039.76 1699
7040.55 1629
7041.34 1568
7042.13 1617
7042.93 1655
7043.72 1570
7044.51 1599
7045.30 1526
7046.09 1571
7046.89 1682
7047.68 1447
7048.47 1446
7049.26 1381
7050.06 1473
7050.85 1543
7051.64 1505
7052.43 1475
7053.23 1509
7054.02 1530
7054.81 1497
7055.60 1480
7056.40 1501
7057.19 1450
7057.98 1486
7058.77 1374
7059.57 1383
7060.36 1367
7061.15 1475
7061.95 1555
7062.74 1373
7063.53 1426
7064.33 1371
7065.12 1379
7065.91 1480
7066.71 1406
7067.50 1428
7068.29 1432
7069.09 1347
7069.88 1398
7070.67 1350
7071.47 1387
7072.26 1443
7073.05 1339
7073.85 1351
7074.64 1323
7075.44 1380
7076.23 1370
7077.02 1249
7077.82 1187
7078.61 1267
7079.41 1278
7080.20 1232
7080.99 1286
7081.79 1250
7082.58 1177
7083.38 1308
7084.17 1280
7084.96 1192
7085.76 1248
7086.55 1335
7087.35 1310
7088.14 1329
7088.94 1169
7089.73 1298
7090.53 1244
7091.32 1261
7092.12 1333
7092.91 1391
7093.71 1426
7094.50 1480
7095.29 1355
7096.09 1404
7096.88 1458
7097.68 1352
7098.48 1166
7099.27 1115
7100.07 1218
7100.86 1224
7101.66 1249
7102.45 1221
7103.25 1146
7104.04 1174
7104.84 1187
7105.63 1165
7106.43 1216
7107.22 1196
7108.02 1109
7108.82 1140
7109.61 1144
7110.41 1024
7111.20 1037
7112.00 1077
7112.79 1065
7113.59 1040
7114.39 1050
7115.18 1052
7115.98 1001
7116.77 932
7117.57 971
7118.37 975
7119.16 1058
7119.96 1005
7120.76 1051
7121.55 1052
7122.35 1134
7123.15 1109
7123.94 1078
7124.74 929
7125.53 1014
7126.33 1032
7127.13 999
7127.93 973
7128.72 968
7129.52 1027
7130.32 990
7131.11 939
7131.91 1021
7132.71 975
7133.50 959
7134.30 996
7135.10 966
7135.90 990
7136.69 1039
7137.49 1009
7138.29 958
7139.08 923
7139.88 941
7140.68 990
7141.48 980
7142.27 967
7143.07 899
7143.87 937
7144.67 945
7145.46 953
7146.26 903
7147.06 862
7147.86 977
7148.66 1045
7149.45 1031
7150.25 1018
7151.05 975
7151.85 962
7152.65 909
7153.44 940
7154.24 967
7155.04 960
7155.84 985
7156.64 928
7157.44 933
7158.23 888
7159.03 919
7159.83 911
7160.63 895
7161.43 900
7162.23 891
7163.03 847
7163.83 864
7164.62 811
7165.42 934
7166.22 982
7167.02 835
7167.82 834
7168.62 866
7169.42 979
7170.22 875
7171.02 885
7171.82 792
7172.61 889
7173.41 903
7174.21 855
7175.01 786
7175.81 833
7176.61 799
7177.41 802
7178.21 895
7179.01 851
7179.81 817
7180.61 810
7181.41 796
7182.21 829
7183.01 861
7183.81 898
7184.61 886
7185.41 893
7186.21 881
7187.01 916
7187.81 933
7188.61 901
7189.41 937
7190.21 816
7191.01 830
7191.81 845
7192.61 809
7193.41 775
7194.21 805
7195.01 804
7195.81 865
7196.61 815
7197.41 745
7198.21 784
7199.01 797
7199.82 762
7200.62 783
7201.42 838
7202.22 842
7203.02 778
7203.82 837
7204.62 824
7205.42 854
7206.22 868
7207.02 799
7207.83 818
7208.63 813
7209.43 815
7210.23 784
7211.03 834
7211.83 845
7212.63 839
7213.44 821
7214.24 804
7215.04 851
7215.84 807
7216.64 832
7217.44 791
7218.25 796
7219.05 809
7219.85 797
7220.65 811
7221.45 841
7222.26 825
7223.06 799
7223.86 812
7224.66 816
7225.46 817
7226.27 781
7227.07 820
7227.87 779
7228.67 821
7229.48 811
7230.28 844
7231.08 889
7231.88 927
7232.69 829
7233.49 791
7234.29 896
7235.09 915
7235.90 885
7236.70 893
7237.50 820
7238.30 848
7239.11 840
7239.91 881
7240.71 883
7241.52 840
7242.32 873
7243.12 907
7243.93 886
7244.73 956
7245.53 921
7246.34 849
7247.14 890
7247.94 867
7248.75 893
7249.55 897
7250.35 904
7251.16 910
7251.96 938
7252.76 892
7253.57 917
7254.37 923
7255.18 862
7255.98 877
7256.78 930
7257.59 905
7258.39 981
7259.20 1009
7260.00 900
7260.80 984
7261.61 1005
7262.41 1024
7263.22 962
7264.02 924
7264.83 991
7265.63 1002
7266.43 932
7267.24 927
7268.04 986
7268.85 972
7269.65 1012
7270.46 1024
7271.26 1050
7272.07 1078
7272.87 1026
7273.68 1067
7274.48 1035
7275.29 1015
7276.09 988
7276.90 1065
7277.70 996
7278.51 997
7279.31 1022
7280.12 1119
7280.92 1079
7281.73 1149
7282.53 1187
7283.34 1245
7284.14 1426
7284.95 1468
7285.76 1510
7286.56 1556
7287.37 1686
7288.17 1599
7288.98 1552
7289.78 1486
7290.59 1413
7291.40 1301
7292.20 1265
7293.01 1264
7293.81 1185
7294.62 1019
7295.43 1058
7296.23 1067
7297.04 1038
7297.84 1003
7298.65 1057
7299.46 1057
7300.26 1038
7301.07 1066
7301.88 993
7302.68 1022
7303.49 1041
7304.30 1071
7305.10 1089
7305.91 1025
7306.72 1080
7307.52 1093
7308.33 1136
7309.14 1153
7309.94 1063
7310.75 1127
7311.56 1117
7312.36 1194
7313.17 1289
7313.98 1165
7314.79 1137
7315.59 1239
7316.40 1249
7317.21 1223
7318.01 1171
7318.82 1173
7319.63 1359
7320.44 1420
7321.24 1552
7322.05 1518
7322.86 1501
7323.67 1549
7324.47 1510
7325.28 1478
7326.09 1528
7326.90 1441
7327.71 1349
7328.51 1247
7329.32 1144
7330.13 1173
7330.94 1196
7331.75 1110
7332.55 1131
7333.36 1192
7334.17 1220
7334.98 1239
7335.79 1212
7336.60 1353
7337.40 1323
7338.21 1356
7339.02 1390
7339.83 1342
7340.64 1296
7341.45 1200
7342.26 1181
7343.06 1168
7343.87 1125
7344.68 1106
7345.49 1033
7346.30 1078
7347.11 1039
7347.92 1064
7348.73 1080
7349.54 1065
7350.34 1028
7351.15 1054
7351.96 1097
7352.77 1034
7353.58 1127
7354.39 1029
7355.20 1094
7356.01 1041
7356.82 1026
7357.63 1067
7358.44 1017
7359.25 1078
7360.06 1091
7360.87 1148
7361.68 1133
7362.49 1085
7363.30 1082
7364.11 1155
7364.92 1166
7365.73 989
7366.54 1140
7367.35 1081
7368.16 1041
7368.97 1066
7369.78 1022
7370.59 1047
7371.40 1017
7372.21 1101
7373.02 1039
7373.83 1107
7374.64 1059
7375.45 1145
7376.26 1125
7377.07 1123
7377.88 1153
7378.69 1215
7379.50 1135
7380.31 1126
7381.12 1253
7381.94 1296
7382.75 1319
7383.56 1283
7384.37 1392
7385.18 1359
7385.99 1370
7386.80 1300
7387.61 1218
7388.42 1200
7389.23 1161
7390.05 1051
7390.86 1129
7391.67 1183
7392.48 1012
7393.29 992
7394.10 940
7394.92 977
7395.73 1043
7396.54 1010
7397.35 972
7398.16 1017
7398.97 1031
7399.79 1048
7400.60 1080
7401.41 1083
7402.22 1276
7403.03 1248
7403.85 1124
7404.66 1106
7405.47 1145
7406.28 1066
7407.09 1073
7407.91 1189
7408.72 1062
7409.53 1032
7410.34 1031
7411.16 999
7411.97 1022
7412.78 925
7413.59 888
7414.41 946
7415.22 909
7416.03 862
7416.84 901
7417.66 907
7418.47 904
7419.28 894
7420.10 953
7420.91 957
7421.72 927
7422.54 867
7423.35 920
7424.16 910
7424.97 875
7425.79 962
7426.60 846
7427.41 810
7428.23 814
7429.04 775
7429.86 874
7430.67 947
7431.48 886
7432.30 813
7433.11 816
7433.92 874
7434.74 860
7435.55 847
7436.36 839
7437.18 761
7437.99 801
7438.81 843
7439.62 883
7440.43 863
7441.25 830
7442.06 833
7442.88 841
7443.69 806
7444.51 800
7445.32 829
7446.13 850
7446.95 1010
7447.76 922
7448.58 885
7449.39 807
7450.21 838
7451.02 798
7451.84 793
7452.65 883
7453.47 857
7454.28 826
7455.10 775
7455.91 823
7456.73 830
7457.54 737
7458.36 816
7459.17 795
7459.99 773
7460.80 802
7461.62 839
7462.43 812
7463.25 867
7464.06 846
7464.88 775
7465.69 799
7466.51 804
7467.32 740
7468.14 799
7468.96 801
7469.77 887
7470.59 770
7471.40 711
7472.22 760
7473.03 881
7473.85 796
7474.67 772
7475.48 803
7476.30 877
7477.11 884
7477.93 789
7478.75 800
7479.56 753
7480.38 834
7481.20 817
7482.01 751
7482.83 782
7483.65 820
7484.46 816
7485.28 752
7486.09 749
7486.91 719
7487.73 756
7488.54 786
7489.36 821
7490.18 746
7491.00 741
7491.81 778
7492.63 735
7493.45 727
7494.26 730
7495.08 730
7495.90 712
7496.71 748
7497.53 812
7498.35 817
7499.17 674
7499.98 752
7500.80 807
7501.62 767
7502.44 769
7503.25 804
7504.07 748
7504.89 720
7505.71 698
7506.52 697
7507.34 706
7508.16 723
7508.98 752
7509.80 787
7510.61 662
7511.43 712
7512.25 690
7513.07 703
7513.89 726
7514.70 703
7515.52 687
7516.34 688
7517.16 691
7517.98 721
7518.79 734
7519.61 776
7520.43 753
7521.25 729
7522.07 713
7522.89 678
7523.71 641
7524.52 697
7525.34 727
7526.16 727
7526.98 736
7527.80 730
7528.62 740
7529.44 723
7530.26 746
7531.08 702
7531.89 771
7532.71 758
7533.53 732
7534.35 764
7535.17 747
7535.99 725
7536.81 690
7537.63 670
7538.45 725
7539.27 741
7540.09 724
7540.91 726
7541.73 765
7542.55 766
7543.37 686
7544.19 712
7545.01 788
7545.83 733
7546.65 744
7547.47 823
7548.29 873
7549.11 825
7549.93 817
7550.75 779
7551.57 718
7552.39 787
7553.21 822
7554.03 748
7554.85 795
7555.67 758
7556.49 705
7557.31 763
7558.13 797
7558.95 790
7559.77 860
7560.59 812
7561.41 801
7562.23 785
7563.05 759
7563.87 721
7564.69 730
7565.52 818
7566.34 790
7567.16 807
7567.98 721
7568.80 683
7569.62 765
7570.44 754
7571.26 716
7572.08 712
7572.91 735
7573.73 725
7574.55 653
7575.37 699
7576.19 746
7577.01 724
7577.83 808
7578.66 719
7579.48 767
7580.30 747
7581.12 728
7581.94 694
7582.77 693
7583.59 752
7584.41 720
7585.23 628
7586.05 702
7586.88 714
7587.70 697
7588.52 739
7589.34 726
7590.16 726
7590.99 750
7591.81 765
7592.63 745
7593.45 712
7594.28 730
7595.10 714
7595.92 736
7596.74 726
7597.57 702
7598.39 707
7599.21 760
7600.03 761
7600.86 702
7601.68 653
7602.50 674
7603.33 767
7604.15 808
7604.97 810
7605.80 792
7606.62 745
7607.44 743
7608.26 865
7609.09 756
7609.91 723
7610.73 784
7611.56 726
7612.38 711
7613.21 697
7614.03 711
7614.85 736
7615.68 795
7616.50 721
7617.32 711
7618.15 743
7618.97 760
7619.80 781
7620.62 730
7621.44 751
7622.27 764
7623.09 752
7623.92 741
7624.74 732
7625.56 749
7626.39 755
7627.21 736
7628.04 764
7628.86 784
7629.68 732
7630.51 792
7631.33 800
7632.16 811
7632.98 767
7633.81 804
7634.63 818
7635.46 783
7636.28 822
7637.11 796
7637.93 762
7638.76 742
7639.58 732
7640.41 661
7641.23 709
7642.06 719
7642.88 719
7643.71 720
7644.53 693
7645.36 726
7646.18 693
7647.01 685
7647.83 677
7648.66 640
7649.48 636
7650.31 627
7651.14 606
7651.96 662
7652.79 669
7653.61 703
7654.44 623
7655.26 717
7656.09 731
7656.92 660
7657.74 657
7658.57 695
7659.39 686
7660.22 654
7661.05 663
7661.87 687
7662.70 651
7663.52 633
7664.35 702
7665.18 658
7666.00 683
7666.83 637
7667.66 667
7668.48 664
7669.31 643
7670.14 615
7670.96 709
7671.79 681
7672.62 702
7673.44 642
7674.27 656
7675.10 698
7675.92 723
7676.75 690
7677.58 673
7678.40 644
7679.23 643
7680.06 638
7680.89 618
7681.71 702
7682.54 734
7683.37 640
7684.19 615
7685.02 671
7685.85 738
7686.68 706
7687.50 719
7688.33 651
7689.16 631
7689.99 718
7690.81 653
7691.64 711
7692.47 675
7693.30 662
7694.13 632
7694.95 709
7695.78 629
7696.61 651
7697.44 636
7698.27 632
7699.09 709
7699.92 722
7700.75 632
7701.58 647
7702.41 675
7703.24 631
7704.06 666
7704.89 620
7705.72 591
7706.55 660
7707.38 686
7708.21 668
7709.04 699
7709.86 684
7710.69 621
7711.52 631
7712.35 633
7713.18 651
7714.01 686
7714.84 703
7715.67 653
7716.50 680
7717.32 734
7718.15 689
7718.98 671
7719.81 637
7720.64 678
7721.47 658
7722.30 660
7723.13 717
7723.96 718
7724.79 677
7725.62 714
7726.45 727
7727.28 718
7728.11 610
7728.94 667
7729.77 743
7730.60 718
7731.43 638
7732.26 713
7733.09 755
7733.92 751
7734.75 663
7735.58 664
7736.41 671
7737.24 691
7738.07 687
7738.90 724
7739.73 709
7740.56 702
7741.39 692
7742.22 696
7743.05 726
7743.88 683
7744.71 688
7745.54 754
7746.37 806
7747.20 911
7748.03 993
7748.87 967
7749.70 1072
7750.53 1079
7751.36 1049
7752.19 1091
7753.02 944
7753.85 980
7754.68 844
7755.51 813
7756.34 767
7757.18 725
7758.01 716
7758.84 747
7759.67 749
7760.50 678
7761.33 677
7762.16 671
7763.00 698
7763.83 708
7764.66 655
7765.49 729
7766.32 629
7767.16 713
7767.99 686
7768.82 722
7769.65 747
7770.48 633
7771.31 607
7772.15 599
7772.98 599
7773.81 635
7774.64 653
7775.48 609
7776.31 649
7777.14 655
7777.97 645
7778.81 678
7779.64 609
7780.47 599
7781.30 652
7782.14 618
7782.97 691
7783.80 680
7784.63 679
7785.47 748
7786.30 797
7787.13 735
7787.97 784
7788.80 715
7789.63 699
7790.46 708
7791.30 640
7792.13 624
7792.96 597
7793.80 655
7794.63 749
7795.46 672
7796.30 672
7797.13 632
7797.96 632
7798.80 637
7799.63 691
7800.46 669
7801.30 679
7802.13 691
7802.97 654
7803.80 673
7804.63 726
7805.47 729
7806.30 719
7807.13 639
7807.97 617
7808.80 631
7809.64 714
7810.47 693
7811.31 655
7812.14 640
7812.97 704
7813.81 679
7814.64 693
7815.48 687
7816.31 628
7817.15 685
7817.98 706
7818.82 764
7819.65 707
7820.48 642
7821.32 656
7822.15 722
7822.99 690
7823.82 725
7824.66 685
7825.49 671
7826.33 715
7827.16 723
7828.00 725
7828.83 741
7829.67 687
7830.50 655
7831.34 660
7832.17 798
7833.01 689
7833.85 593
7834.68 658
7835.52 668
7836.35 636
7837.19 641
7838.02 664
7838.86 660
7839.69 668
7840.53 638
7841.37 615
7842.20 568
7843.04 654
7843.87 660
7844.71 645
7845.55 618
7846.38 629
7847.22 634
7848.05 645
7848.89 638
7849.73 673
7850.56 630
7851.40 697
7852.24 653
7853.07 642
7853.91 630
7854.74 701
7855.58 743
7856.42 649
7857.25 586
7858.09 640
7858.93 642
7859.76 605
7860.60 604
7861.44 661
7862.28 614
7863.11 614
7863.95 678
7864.79 763
7865.62 757
7866.46 682
7867.30 626
7868.14 679
7868.97 615
7869.81 584
7870.65 598
7871.48 583
7872.32 648
7873.16 618
7874.00 601
7874.83 586
7875.67 600
7876.51 644
7877.35 631
7878.19 668
7879.02 657
7879.86 644
7880.70 690
7881.54 704
7882.37 681
7883.21 686
7884.05 733
7884.89 714
7885.73 680
7886.57 663
7887.40 617
7888.24 648
7889.08 646
7889.92 684
7890.76 655
7891.60 749
7892.43 768
7893.27 732
7894.11 658
7894.95 673
7895.79 585
7896.63 643
7897.47 713
7898.30 655
7899.14 663
7899.98 685
7900.82 685
7901.66 737
7902.50 767
7903.34 721
7904.18 675
7905.02 717
7905.86 679
7906.70 648
7907.54 572
7908.37 617
7909.21 601
7910.05 604
7910.89 703
7911.73 722
7912.57 715
7913.41 694
7914.25 686
7915.09 698
7915.93 647
7916.77 692
7917.61 743
7918.45 741
7919.29 738
7920.13 769
7920.97 796
7921.81 768
7922.65 751
7923.49 705
7924.33 715
7925.17 730
7926.01 711
7926.85 667
7927.69 585
7928.53 571
7929.37 605
7930.21 622
7931.05 610
7931.90 587
7932.74 618
7933.58 610
7934.42 628
7935.26 591
7936.10 630
7936.94 610
7937.78 592
7938.62 510
7939.46 577
7940.30 539
7941.14 585
7941.99 600
7942.83 586
7943.67 572
7944.51 538
7945.35 610
7946.19 632
7947.03 631
7947.88 624
7948.72 585
7949.56 563
7950.40 552
7951.24 563
7952.08 548
7952.93 584
7953.77 582
7954.61 557
7955.45 617
7956.29 592
7957.13 656
7957.98 676
7958.82 685
7959.66 669
7960.50 636
7961.35 648
7962.19 567
7963.03 564
7963.87 605
7964.71 605
7965.56 583
7966.40 608
7967.24 544
7968.08 557
7968.93 632
7969.77 624
7970.61 559
7971.45 576
7972.30 610
7973.14 554
7973.98 573
7974.83 585
7975.67 589
7976.51 568
7977.36 586
7978.20 560
7979.04 590
7979.88 579
7980.73 582
7981.57 603
7982.41 562
7983.26 623
7984.10 579
7984.94 638
7985.79 603
7986.63 601
7987.47 538
7988.32 561
7989.16 578
7990.01 549
7990.85 523
7991.69 545
7992.54 561
7993.38 561
7994.23 521
7995.07 554
7995.91 574
7996.76 532
7997.60 513
7998.45 540
7999.29 617
8000.13 632
8000.98 509
8001.82 551
8002.67 514
8003.51 544
8004.36 603
8005.20 567
8006.04 531
8006.89 567
8007.73 546
8008.58 589
8009.42 626
8010.27 621
8011.11 599
8011.96 541
8012.80 518
8013.65 564
8014.49 571
8015.34 573
8016.18 587
8017.03 571
8017.87 613
8018.72 594
8019.56 621
8020.41 557
8021.25 597
8022.10 602
8022.95 609
8023.79 551
8024.64 567
8025.48 557
8026.33 536
8027.17 553
8028.02 624
8028.86 575
8029.71 527
8030.56 547
8031.40 563
8032.25 547
8033.09 547
8033.94 577
8034.79 566
8035.63 600
8036.48 598
8037.32 596
8038.17 575
8039.02 552
8039.86 585
8040.71 629
8041.56 607
8042.40 519
8043.25 577
8044.10 592
8044.94 589
8045.79 566
8046.64 488
8047.48 484
8048.33 517
8049.18 526
8050.02 499
8050.87 570
8051.72 587
8052.56 574
8053.41 592
8054.26 547
8055.11 472
8055.95 467
8056.80 542
8057.65 517
8058.49 532
8059.34 520
8060.19 585
8061.04 481
8061.88 568
8062.73 577
8063.58 495
8064.43 516
8065.27 526
8066.12 537
8066.97 515
8067.82 495
8068.67 535
8069.51 570
8070.36 607
8071.21 552
8072.06 617
8072.91 586
8073.75 515
8074.60 515
8075.45 486
8076.30 533
8077.15 497
8078.00 495
8078.84 498
8079.69 520
8080.54 481
8081.39 470
8082.24 548
8083.09 579
8083.94 516
8084.78 565
8085.63 535
8086.48 514
8087.33 559
8088.18 506
8089.03 518
8089.88 519
8090.73 579
8091.58 543
8092.42 485
8093.27 540
8094.12 516
8094.97 563
8095.82 516
8096.67 540
8097.52 440
8098.37 460
8099.22 486
8100.07 545
8100.92 455
8101.77 544
8102.62 558
8103.47 563
8104.32 571
8105.17 550
8106.02 528
8106.87 542
8107.72 497
8108.57 523
8109.42 502
8110.27 469
8111.12 553
8111.97 496
8112.82 526
8113.67 536
8114.52 530
8115.37 512
8116.22 535
8117.07 546
8117.92 559
8118.77 553
8119.62 521
8120.47 559
8121.32 523
8122.17 513
8123.02 551
8123.87 631
8124.72 564
8125.57 552
8126.43 550
8127.28 541
8128.13 526
8128.98 502
8129.83 487
8130.68 533
8131.53 513
8132.38 502
8133.23 523
8134.09 507
8134.94 481
8135.79 549
8136.64 536
8137.49 565
8138.34 509
8139.19 518
8140.05 506
8140.90 518
8141.75 554
8142.60 551
8143.45 577
8144.30 473
8145.16 537
8146.01 516
8146.86 522
8147.71 508
8148.56 472
8149.42 510
8150.27 511
8151.12 560
8151.97 540
8152.83 520
8153.68 554
8154.53 557
8155.38 528
8156.24 516
8157.09 489
8157.94 515
8158.79 538
8159.65 492
8160.50 477
8161.35 498
8162.20 549
8163.06 533
8163.91 489
8164.76 573
8165.62 508
8166.47 553
8167.32 555
8168.17 564
8169.03 506
8169.88 476
8170.73 459
8171.59 529
8172.44 550
8173.29 532
8174.15 509
8175.00 507
8175.85 477
8176.71 478
8177.56 508
8178.42 520
8179.27 518
8180.12 506
8180.98 474
8181.83 481
8182.68 524
8183.54 481
8184.39 515
8185.25 514
8186.10 517
8186.95 513
8187.81 522
8188.66 502
8189.52 536
8190.37 536
8191.22 557
8192.08 504
8192.93 504
8193.79 477
8194.64 496
8195.50 475
8196.35 472
8197.21 485
8198.06 503
8198.92 518
8199.77 532
8200.63 523
8201.48 504
8202.33 506
8203.19 486
8204.04 482
8204.90 476
8205.75 494
8206.61 554
8207.47 505
8208.32 439
8209.18 488
8210.03 539
8210.89 541
8211.74 562
8212.60 551
8213.45 559
8214.31 506
8215.16 529
8216.02 525
8216.87 552
8217.73 528
8218.59 496
8219.44 575
8220.30 541
8221.15 536
8222.01 511
8222.87 487
8223.72 532
8224.58 522
8225.43 530
8226.29 529
8227.15 460
8228.00 563
8228.86 512
8229.71 519
8230.57 507
8231.43 514
8232.28 559
8233.14 476
8234.00 516
8234.85 482
8235.71 520
8236.57 559
8237.42 520
8238.28 562
8239.14 511
8239.99 501
8240.85 495
8241.71 476
8242.56 550
8243.42 515
8244.28 523
8245.14 486
8245.99 497
8246.85 485
8247.71 503
8248.56 565
8249.42 550
8250.28 493
8251.14 456
8251.99 471
8252.85 476
8253.71 459
8254.57 480
8255.42 449
8256.28 486
8257.14 477
8258.00 437
8258.86 478
8259.71 478
8260.57 457
8261.43 441
8262.29 500
8263.15 499
8264.00 530
8264.86 522
8265.72 487
8266.58 419
8267.44 437
8268.29 504
8269.15 529
8270.01 549
8270.87 616
8271.73 579
8272.59 542
8273.45 462
8274.30 495
8275.16 497
8276.02 474
8276.88 489
8277.74 455
8278.60 491
8279.46 543
8280.32 519
8281.18 512
8282.03 554
8282.89 518
8283.75 480
8284.61 505
8285.47 529
8286.33 533
8287.19 501
8288.05 491
8288.91 515
8289.77 487
8290.63 483
8291.49 540
8292.35 576
8293.21 541
8294.07 549
8294.93 495
8295.78 483
8296.64 529
8297.50 547
8298.36 571
8299.22 522
8300.08 514
8300.94 547
8301.80 607
8302.66 563
8303.52 620
8304.38 591
8305.25 619
8306.11 557
8306.97 558
8307.83 569
8308.69 513
8309.55 559
8310.41 495
8311.27 504
8312.13 557
8312.99 582
8313.85 554
8314.71 522
8315.57 536
8316.43 545
8317.29 517
8318.15 549
8319.02 473
8319.88 489
8320.74 585
8321.60 528
8322.46 609
8323.32 540
8324.18 541
8325.04 548
8325.90 568
8326.77 479
8327.63 488
8328.49 515
8329.35 557
8330.21 588
8331.07 639
8331.93 570
8332.80 585
8333.66 598
8334.52 531
8335.38 579
8336.24 573
8337.11 624
8337.97 599
8338.83 557
8339.69 582
8340.55 580
8341.42 598
8342.28 597
8343.14 570
8344.00 563
8344.86 553
8345.73 596
8346.59 575
8347.45 576
8348.31 578
8349.18 583
8350.04 602
8350.90 568
8351.76 578
8352.63 552
8353.49 575
8354.35 596
8355.22 600
8356.08 545
8356.94 577
8357.80 573
8358.67 615
8359.53 623
8360.39 546
8361.26 614
8362.12 601
8362.98 577
8363.85 589
8364.71 577
8365.57 668
8366.44 578
8367.30 582
8368.16 603
8369.03 622
8369.89 668
8370.75 661
8371.62 617
8372.48 579
8373.35 521
8374.21 580
8375.07 596
8375.94 620
8376.80 671
8377.67 651
8378.53 570
8379.39 574
8380.26 609
8381.12 648
8381.99 674
8382.85 732
8383.71 652
8384.58 687
8385.44 708
8386.31 710
8387.17 720
8388.04 734
8388.90 709
8389.77 710
8390.63 637
8391.50 648
8392.36 626
8393.22 666
8394.09 705
8394.95 695
8395.82 632
8396.68 668
8397.55 786
8398.41 724
8399.28 720
8400.14 705
8401.01 804
8401.88 769
8402.74 724
8403.61 757
8404.47 774
8405.34 791
8406.20 706
8407.07 745
8407.93 811
8408.80 795
8409.66 851
8410.53 799
8411.40 794
8412.26 762
8413.13 768
8413.99 929
8414.86 856
8415.73 825
8416.59 775
8417.46 793
8418.32 813
8419.19 844
8420.06 782
8420.92 777
8421.79 763
8422.65 826
8423.52 867
8424.39 866
8425.25 920
8426.12 902
8426.99 977
8427.85 887
8428.72 853
8429.59 852
8430.45 912
8431.32 910
8432.19 976
8433.05 894
8433.92 1020
8434.79 1081
8435.65 989
8436.52 998
8437.39 1053
8438.26 1072
8439.12 1103
8439.99 1001
8440.86 1034
8441.73 1059
8442.59 1178
8443.46 1131
8444.33 1063
8445.19 1194
8446.06 1227
8446.93 1184
8447.80 1141
8448.67 1144
8449.53 1224
8450.40 1297
8451.27 1398
8452.14 1254
8453.00 1255
8453.87 1472
8454.74 1507
8455.61 1554
8456.48 1805
8457.34 2085
8458.21 2147
8459.08 2319
8459.95 2336
8460.82 2340
8461.69 2228
8462.55 1888
8463.42 1811
8464.29 1641
8465.16 1500
8466.03 1452
8466.90 1399
8467.77 1416
8468.63 1339
8469.50 1423
8470.37 1578
8471.24 1706
8472.11 1824
8472.98 1968
8473.85 2164
8474.72 2127
8475.58 1896
8476.45 1723
8477.32 1617
8478.19 1491
8479.06 1311
8479.93 1190
8480.80 1129
8481.67 1057
8482.54 1038
8483.41 997
8484.28 944
8485.15 982
8486.02 939
8486.89 974
8487.76 924
8488.63 971
8489.50 1007
8490.37 999
8491.24 967
8492.11 932
8492.98 953
8493.85 979
8494.72 1033
8495.59 1024
8496.46 993
8497.33 1075
8498.20 1099
8499.07 1044
8499.94 1082
8500.81 983
8501.68 1033
8502.55 979
8503.42 989
8504.29 985
8505.16 1058
8506.03 1040
8506.90 966
8507.77 925
8508.64 943
8509.51 1091
8510.38 1072
8511.25 1082
8512.13 1040
8513.00 1026
8513.87 1002
8514.74 1029
8515.61 1004
8516.48 972
8517.35 963
8518.22 1056
8519.09 1018
8519.97 972
8520.84 1018
8521.71 1006
8522.58 982
8523.45 1035
8524.32 1092
8525.19 987
8526.07 1023
8526.94 966
8527.81 1014
8528.68 1068
8529.55 1119
8530.43 1066
8531.30 1064
8532.17 1036
8533.04 1034
8533.91 1053
8534.79 1107
8535.66 1114
8536.53 1036
8537.40 1033
8538.27 1050
8539.15 1082
8540.02 1087
8540.89 1057
8541.76 1050
8542.64 1043
8543.51 1049
8544.38 1069
8545.25 1006
8546.13 1042
8547.00 984
8547.87 988
8548.74 968
8549.62 935
8550.49 908
8551.36 969
8552.24 951
8553.11 942
8553.98 998
8554.86 1000
8555.73 987
8556.60 940
8557.48 906
8558.35 832
8559.22 869
8560.10 896
8560.97 822
8561.84 846
8562.72 911
8563.59 908
8564.46 858
8565.34 823
8566.21 871
8567.08 862
8567.96 853
8568.83 837
8569.71 871
8570.58 824
8571.45 815
8572.33 860
8573.20 893
8574.08 852
8574.95 850
8575.82 851
8576.70 903
8577.57 870
8578.45 884
8579.32 908
8580.20 851
8581.07 844
8581.94 764
8582.82 861
8583.69 878
8584.57 909
8585.44 874
8586.32 774
8587.19 770
8588.07 773
8588.94 803
8589.82 785
8590.69 802
8591.57 799
8592.44 847
8593.32 783
8594.19 751
8595.07 834
8595.94 856
8596.82 878
8597.69 872
8598.57 835
8599.44 790
8600.32 803
8601.19 820
8602.07 863
8602.95 780
8603.82 815
8604.70 793
8605.57 825
8606.45 907
8607.32 885
8608.20 816
8609.08 848
8609.95 864
8610.83 871
8611.70 865
8612.58 869
8613.46 804
8614.33 809
8615.21 805
8616.08 817
8616.96 813
8617.84 851
8618.71 822
8619.59 734
8620.47 836
8621.34 859
8622.22 832
8623.10 903
8623.97 872
8624.85 852
8625.73 777
8626.60 790
8627.48 903
8628.36 953
8629.23 919
8630.11 883
8630.99 974
8631.87 908
8632.74 864
8633.62 899
8634.50 851
8635.37 890
8636.25 871
8637.13 912
8638.01 939
8638.88 890
8639.76 911
8640.64 877
8641.52 940
8642.39 1001
8643.27 893
8644.15 979
8645.03 883
8645.90 950
8646.78 958
8647.66 903
8648.54 928
8649.42 989
8650.29 912
8651.17 946
8652.05 994
8652.93 1058
8653.81 1035
8654.68 1057
8655.56 1015
8656.44 994
8657.32 980
8658.20 1010
8659.08 1084
8659.95 1078
8660.83 1073
8661.71 1075
8662.59 1071
8663.47 1037
8664.35 1041
8665.23 1003
8666.10 1013
8666.98 1025
8667.86 1021
8668.74 1018
8669.62 1042
8670.50 1047
8671.38 1105
8672.26 1129
8673.14 1116
8674.02 1126
8674.90 1153
8675.77 1147
8676.65 1209
8677.53 1128
8678.41 1226
8679.29 1304
8680.17 1287
8681.05 1318
8681.93 1237
8682.81 1165
8683.69 1250
8684.57 1215
8685.45 1219
8686.33 1215
8687.21 1167
8688.09 1194
8688.97 1172
8689.85 1291
8690.73 1310
8691.61 1395
8692.49 1463
8693.37 1489
8694.25 1652
8695.13 1691
8696.01 1758
8696.89 1807
8697.77 1812
8698.65 1642
8699.53 1597
8700.41 1448
8701.29 1360
8702.17 1273
8703.05 1220
8703.94 1217
8704.82 1299
8705.70 1272
8706.58 1339
8707.46 1230
8708.34 1224
8709.22 1192
8710.10 1192
8710.98 1212
8711.86 1270
8712.75 1232
8713.63 1256
8714.51 1216
8715.39 1157
8716.27 1193
8717.15 1217
8718.03 1240
8718.91 1209
8719.80 1270
8720.68 1225
8721.56 1263
8722.44 1343
8723.32 1265
8724.20 1323
8725.09 1354
8725.97 1376
8726.85 1326
8727.73 1369
8728.61 1443
8729.50 1446
8730.38 1416
8731.26 1351
8732.14 1483
8733.02 1457
8733.91 1409
8734.79 1480
8735.67 1603
8736.55 1527
8737.44 1467
8738.32 1494
8739.20 1474
8740.08 1550
8740.97 1527
8741.85 1495
8742.73 1594
8743.61 1535
8744.50 1599
8745.38 1557
8746.26 1561
8747.15 1558
8748.03 1595
8748.91 1598
8749.79 1579
8750.68 1601
8751.56 1619
8752.44 1580
8753.33 1637
8754.21 1612
8755.09 1653
8755.98 1739
8756.86 1595
8757.74 1656
8758.63 1673
8759.51 1745
8760.39 1611
8761.28 1683
8762.16 1710
8763.05 1746
8763.93 1901
8764.81 1969
8765.70 2049
8766.58 2014
8767.46 2136
8768.35 2190
8769.23 2177
8770.12 2164
8771.00 2197
8771.89 2047
8772.77 1978
8773.65 1986
8774.54 2052
8775.42 2023
8776.31 1969
8777.19 2078
8778.08 2002
8778.96 2222
8779.84 2372
8780.73 2714
8781.61 3026
8782.50 3561
8783.38 4042
8784.27 4591
8785.15 5020
8786.04 5195
8786.92 4977
8787.81 4691
8788.69 4218
8789.58 3819
8790.46 3245
8791.35 2764
8792.23 2467
8793.12 2353
8794.00 2162
8794.89 1918
8795.77 1833
8796.66 1857
8797.55 1981
8798.43 1923
8799.32 2095
8800.20 2127
8801.09 2324
8801.97 2316
8802.86 2110
8803.74 2105
8804.63 2020
8805.52 1804
8806.40 1675
8807.29 1659
8808.17 1673
8809.06 1498
8809.95 1468
8810.83 1480
8811.72 1473
8812.60 1574
8813.49 1602
8814.38 1629
8815.26 1596
8816.15 1619
8817.04 1636
8817.92 1537
8818.81 1577
8819.70 1512
8820.58 1484
8821.47 1566
8822.36 1639
8823.24 1587
8824.13 1566
8825.02 1578
8825.90 1489
8826.79 1521
8827.68 1438
8828.56 1504
8829.45 1423
8830.34 1465
8831.23 1358
8832.11 1286
8833.00 1245
8833.89 1421
8834.77 1406
8835.66 1409
8836.55 1314
8837.44 1361
8838.32 1373
8839.21 1343
8840.10 1411
8840.99 1415
8841.88 1422
8842.76 1476
8843.65 1417
8844.54 1425
8845.43 1478
8846.31 1521
8847.20 1461
8848.09 1454
8848.98 1380
8849.87 1470
8850.75 1402
8851.64 1322
8852.53 1434
8853.42 1387
8854.31 1398
8855.20 1427
8856.08 1496
8856.97 1472
8857.86 1478
8858.75 1402
8859.64 1350
8860.53 1506
8861.42 1441
8862.30 1383
8863.19 1426
8864.08 1339
8864.97 1286
8865.86 1376
8866.75 1274
8867.64 1282
8868.53 1285
8869.42 1242
8870.30 1293
8871.19 1184
8872.08 1267
8872.97 1140
8873.86 1121
8874.75 1160
8875.64 1168
8876.53 1162
8877.42 1135
8878.31 1176
8879.20 1103
8880.09 1134
8880.98 1132
8881.87 1047
8882.76 1049
8883.65 1054
8884.54 1086
8885.43 1069
8886.32 1100
8887.21 1070
8888.10 1020
8888.99 980
8889.88 1021
8890.77 1012
8891.66 1018
8892.55 941
8893.44 885
8894.33 926
8895.22 984
8896.11 983
8897.00 925
8897.89 915
8898.78 920
8899.67 907
8900.56 949
8901.45 906
8902.34 926
8903.23 906
8904.12 936
8905.02 919
8905.91 952
8906.80 863
8907.69 918
8908.58 827
8909.47 824
8910.36 793
8911.25 767
8912.14 864
8913.04 822
8913.93 755
8914.82 785
8915.71 768
8916.60 809
8917.49 837
8918.38 891
8919.28 786
8920.17 804
8921.06 794
8921.95 804
8922.84 778
8923.73 795
8924.63 753
8925.52 740
8926.41 721
8927.30 749
8928.19 771
8929.09 771
8929.98 794
8930.87 709
8931.76 711
8932.65 814
8933.55 796
8934.44 853
8935.33 825
8936.22 750
8937.12 775
8938.01 799
8938.90 688
8939.79 658
8940.69 732
8941.58 763
8942.47 745
8943.37 671
8944.26 703
8945.15 729
8946.04 706
8946.94 653
8947.83 737
8948.72 696
8949.62 685
8950.51 685
8951.40 703
8952.30 685
8953.19 771
8954.08 771
8954.98 645
8955.87 684
8956.76 660
8957.66 689
8958.55 677
8959.44 716
8960.34 652
8961.23 655
8962.12 654
8963.02 641
8963.91 587
8964.81 618
8965.70 612
8966.59 604
8967.49 658
8968.38 636
8969.28 600
8970.17 588
8971.06 606
8971.96 601
8972.85 611
8973.75 671
8974.64 598
8975.54 616
8976.43 612
8977.32 618
8978.22 690
8979.11 577
8980.01 580
8980.90 652
8981.80 549
8982.69 526
8983.59 561
8984.48 559
8985.38 588
8986.27 605
8987.17 563
8988.06 572
8988.96 557
8989.85 631
8990.75 650
8991.64 551
8992.54 521
8993.43 640
8994.33 630
8995.22 632
8996.12 571
8997.01 557
8997.91 513
8998.81 517
8999.70 561
9000.60 581
9001.49 537
9002.39 574
9003.28 552
9004.18 547
9005.08 527
9005.97 508
9006.87 491
9007.76 539
9008.66 512
9009.56 538
9010.45 565
9011.35 574
9012.24 547
9013.14 578
9014.04 535
9014.93 528
9015.83 514
9016.73 492
9017.62 557
9018.52 528
9019.42 496
9020.31 481
9021.21 490
9022.11 546
9023.00 548
9023.90 593
9024.80 489
9025.69 475
9026.59 496
9027.49 539
9028.38 596
9029.28 523
9030.18 558
9031.08 513
9031.97 493
9032.87 509
9033.77 495
9034.66 533
9035.56 538
9036.46 527
9037.36 550
9038.25 533
9039.15 518
9040.05 472
9040.95 483
9041.85 482
9042.74 481
9043.64 460
9044.54 465
9045.44 469
9046.33 506
9047.23 508
9048.13 531
9049.03 507
9049.93 464
9050.82 510
9051.72 540
9052.62 452
9053.52 501
9054.42 450
9055.32 431
9056.21 472
9057.11 489
9058.01 512
9058.91 491
9059.81 488
9060.71 511
9061.61 514
9062.50 445
9063.40 448
9064.30 504
9065.20 556
9066.10 523
9067.00 501
9067.90 476
9068.80 454
9069.70 513
9070.60 544
9071.49 486
9072.39 500
9073.29 482
9074.19 496
9075.09 477
9075.99 453
9076.89 527
9077.79 470
9078.69 506
9079.59 464
9080.49 455
9081.39 481
9082.29 499
9083.19 472
9084.09 472
9084.99 464
9085.89 525
9086.79 444
9087.69 474
9088.59 480
9089.49 447
9090.39 529
9091.29 444
9092.19 481
9093.09 435
9093.99 427
9094.89 489
9095.79 494
9096.69 377
9097.59 476
9098.49 551
9099.39 503
9100.29 456
9101.19 441
9102.09 444
9102.99 467
9103.90 490
9104.80 560
9105.70 503
9106.60 452
9107.50 497
9108.40 500
9109.30 427
9110.20 433
9111.10 465
9112.00 442
9112.91 460
9113.81 454
9114.71 488
9115.61 463
9116.51 439
9117.41 479
9118.31 466
9119.22 425
9120.12 467
9121.02 470
9121.92 434
9122.82 471
9123.72 501
9124.63 455
9125.53 463
9126.43 465
9127.33 428
9128.23 450
9129.14 515
9130.04 448
9130.94 471
9131.84 476
9132.74 492
9133.65 435
9134.55 413
9135.45 479
9136.35 473
9137.26 422
9138.16 422
9139.06 455
9139.96 442
9140.87 492
9141.77 475
9142.67 483
9143.57 452
9144.48 426
9145.38 425
9146.28 397
9147.19 447
9148.09 447
9148.99 485
9149.90 447
9150.80 408
9151.70 433
9152.60 451
9153.51 485
9154.41 505
9155.31 471
9156.22 453
9157.12 417
9158.02 449
9158.93 429
9159.83 444
9160.74 419
9161.64 443
9162.54 391
9163.45 434
9164.35 445
9165.25 461
9166.16 436
9167.06 440
9167.97 420
9168.87 413
9169.77 415
9170.68 449
9171.58 425
9172.49 399
9173.39 481
9174.30 475
9175.20 435
9176.10 426
9177.01 412
9177.91 452
9178.82 460
9179.72 478
9180.63 484
9181.53 481
9182.44 460
9183.34 404
9184.25 421
9185.15 444
9186.05 424
9186.96 467
9187.86 431
9188.77 466
9189.67 443
9190.58 461
9191.48 468
9192.39 473
9193.30 452
9194.20 423
9195.11 420
9196.01 462
9196.92 433
9197.82 444
9198.73 441
9199.63 515
9200.54 439
9201.44 422
9202.35 488
9203.26 434
9204.16 444
9205.07 505
9205.97 473
9206.88 463
9207.78 419
9208.69 466
9209.60 458
9210.50 494
9211.41 463
9212.32 451
9213.22 420
9214.13 425
9215.03 452
9215.94 448
9216.85 459
9217.75 429
9218.66 470
9219.57 474
9220.47 460
9221.38 454
9222.29 407
9223.19 398
9224.10 468
9225.01 487
9225.91 396
9226.82 423
9227.73 446
9228.63 491
9229.54 520
9230.45 493
9231.36 440
9232.26 438
9233.17 427
9234.08 400
9234.98 414
9235.89 465
9236.80 398
9237.71 413
9238.61 415
9239.52 411
9240.43 434
9241.34 463
9242.24 459
9243.15 397
9244.06 406
9244.97 445
9245.87 448
9246.78 447
9247.69 420
9248.60 435
9249.51 459
9250.41 412
9251.32 429
9252.23 443
9253.14 416
9254.05 413
9254.96 403
9255.86 392
9256.77 408
9257.68 451
9258.59 438
9259.50 390
9260.41 445
9261.31 422
9262.22 463
9263.13 489
9264.04 417
9264.95 373
9265.86 458
9266.77 410
9267.68 421
9268.58 400
9269.49 398
9270.40 448
9271.31 410
9272.22 434
9273.13 469
9274.04 505
9274.95 469
9275.86 412
9276.77 447
9277.68 431
9278.59 407
9279.50 468
9280.40 442
9281.31 442
9282.22 449
9283.13 476
9284.04 454
9284.95 483
9285.86 414
9286.77 440
9287.68 448
9288.59 417
9289.50 417
9290.41 419
9291.32 386
9292.23 423
9293.14 435
9294.05 418
9294.96 443
9295.87 402
9296.78 377
9297.69 352
9298.60 350
9299.52 412
9300.43 416
9301.34 428
9302.25 387
9303.16 438
9304.07 417
9304.98 413
9305.89 400
9306.80 425
9307.71 402
9308.62 416
9309.53 449
9310.44 445
9311.36 414
9312.27 437
9313.18 441
9314.09 433
9315.00 408
9315.91 439
9316.82 403
9317.73 396
9318.64 442
9319.56 461
9320.47 406
9321.38 471
9322.29 400
9323.20 437
9324.11 449
9325.03 418
9325.94 417
9326.85 399
9327.76 430
9328.67 362
9329.59 374
9330.50 393
9331.41 416
9332.32 423
9333.23 419
9334.15 442
9335.06 445
9335.97 419
9336.88 393
9337.79 401
9338.71 386
9339.62 368
9340.53 405
9341.44 420
9342.36 399
9343.27 417
9344.18 446
9345.09 412
9346.01 402
9346.92 390
9347.83 466
9348.75 391
9349.66 370
9350.57 381
9351.48 428
9352.40 484
9353.31 391
9354.22 453
9355.14 395
9356.05 415
9356.96 427
9357.88 473
9358.79 426
9359.70 411
9360.62 381
9361.53 424
9362.44 460
9363.36 404
9364.27 416
9365.19 439
9366.10 418
9367.01 448
9367.93 430
9368.84 462
9369.75 412
9370.67 375
9371.58 454
9372.50 452
9373.41 409
9374.32 403
9375.24 395
9376.15 444
9377.07 414
9377.98 477
9378.90 431
9379.81 459
9380.72 470
9381.64 383
9382.55 401
9383.47 442
9384.38 465
9385.30 455
9386.21 410
9387.13 376
9388.04 359
9388.96 459
9389.87 388
9390.79 400
9391.70 435
9392.62 496
9393.53 462
9394.45 412
9395.36 425
9396.28 412
9397.19 452
9398.11 454
9399.02 494
9399.94 436
9400.85 502
9401.77 478
9402.68 422
9403.60 469
9404.52 457
9405.43 451
9406.35 450
9407.26 502
9408.18 458
9409.09 437
9410.01 447
9410.93 413
9411.84 414
9412.76 385
9413.67 448
9414.59 417
9415.51 429
9416.42 406
9417.34 445
9418.26 428
9419.17 447
9420.09 415
9421.00 369
9421.92 426
9422.84 414
9423.75 459
9424.67 446
9425.59 453
9426.50 461
9427.42 429
9428.34 420
9429.25 457
9430.17 480
9431.09 473
9432.00 472
9432.92 430
9433.84 443
9434.76 428
9435.67 436
9436.59 443
9437.51 439
9438.42 466
9439.34 494
9440.26 489
9441.18 464
9442.09 472
9443.01 480
9443.93 471
9444.85 445
9445.76 446
9446.68 450
9447.60 394
9448.52 437
9449.43 443
9450.35 453
9451.27 481
9452.19 522
9453.11 516
9454.02 485
9454.94 559
9455.86 640
9456.78 570
9457.70 605
9458.62 646
9459.53 606
9460.45 582
9461.37 567
9462.29 468
9463.21 501
9464.13 439
9465.04 425
9465.96 415
9466.88 433
9467.80 458
9468.72 461
9469.64 415
9470.56 447
9471.48 483
9472.39 504
9473.31 453
9474.23 465
9475.15 426
9476.07 475
9476.99 451
9477.91 512
9478.83 434
9479.75 450
9480.67 502
9481.59 471
9482.51 432
9483.42 499
9484.34 488
9485.26 493
9486.18 530
9487.10 472
9488.02 547
9488.94 521
9489.86 519
9490.78 497
9491.70 486
9492.62 466
9493.54 448
9494.46 426
9495.38 434
9496.30 501
9497.22 404
9498.14 485
9499.06 428
9499.98 437
9500.90 418
9501.82 437
9502.74 476
9503.66 444
9504.58 458
9505.50 454
9506.43 465
9507.35 450
9508.27 449
9509.19 431
9510.11 424
9511.03 452
9511.95 511
9512.87 460
9513.79 468
9514.71 460
9515.63 445
9516.55 441
9517.48 451
9518.40 444
9519.32 460
9520.24 460
9521.16 481
9522.08 452
9523.00 413
9523.92 441
9524.85 434
9525.77 468
9526.69 437
9527.61 467
9528.53 477
9529.45 549
9530.38 477
9531.30 451
9532.22 479
9533.14 454
9534.06 525
9534.98 578
9535.91 529
9536.83 505
9537.75 503
9538.67 550
9539.60 505
9540.52 524
9541.44 514
9542.36 492
9543.28 525
9544.21 412
9545.13 517
9546.05 511
9546.97 462
9547.90 536
9548.82 537
9549.74 471
9550.66 442
9551.59 441
9552.51 510
9553.43 449
9554.36 488
9555.28 479
9556.20 434
9557.13 418
9558.05 463
9558.97 425
9559.89 506
9560.82 511
9561.74 518
9562.66 466
9563.59 411
9564.51 430
9565.43 489
9566.36 446
9567.28 456
9568.20 474
9569.13 439
9570.05 433
9570.98 420
9571.90 452
9572.82 435
9573.75 472
9574.67 473
9575.60 479
9576.52 429
9577.44 428
9578.37 456
9579.29 418
9580.22 430
9581.14 425
9582.06 470
9582.99 477
9583.91 423
9584.84 456
9585.76 435
9586.69 455
9587.61 410
9588.53 449
9589.46 401
9590.38 448
9591.31 461
9592.23 464
9593.16 436
9594.08 445
9595.01 477
9595.93 546
9596.86 465
9597.78 410
9598.71 503
9599.63 485
9600.56 517
9601.48 485
9602.41 446
9603.33 466
9604.26 516
9605.18 505
9606.11 475
9607.03 488
9607.96 459
9608.89 455
9609.81 526
9610.74 544
9611.66 491
9612.59 495
9613.51 520
9614.44 513
9615.37 484
9616.29 499
9617.22 496
9618.14 558
9619.07 518
9620.00 450
9620.92 513
9621.85 520
9622.77 516
9623.70 512
9624.63 498
9625.55 558
9626.48 529
9627.41 513
9628.33 546
9629.26 521
9630.19 548
9631.11 505
9632.04 481
9632.97 554
9633.89 545
9634.82 547
9635.75 593
9636.67 546
9637.60 543
9638.53 507
9639.45 520
9640.38 565
9641.31 534
9642.23 584
9643.16 591
9644.09 550
9645.02 601
9645.94 541
9646.87 523
9647.80 614
9648.73 564
9649.65 561
9650.58 594
9651.51 583
9652.44 559
9653.36 620
9654.29 624
9655.22 675
9656.15 632
9657.08 637
9658.00 698
9658.93 636
9659.86 641
9660.79 598
9661.72 557
9662.64 528
9663.57 579
9664.50 593
9665.43 612
9666.36 507
9667.28 589
9668.21 569
9669.14 586
9670.07 625
9671.00 571
9671.93 601
9672.86 621
9673.78 580
9674.71 620
9675.64 551
9676.57 583
9677.50 594
9678.43 590
9679.36 575
9680.29 603
9681.21 610
9682.14 593
9683.07 614
9684.00 631
9684.93 605
9685.86 613
9686.79 614
9687.72 609
9688.65 599
9689.58 589
9690.51 618
9691.44 568
9692.37 589
9693.30 613
9694.23 621
9695.16 682
9696.09 595
9697.02 643
9697.94 687
9698.87 618
9699.80 742
9700.73 757
9701.66 725
9702.59 763
9703.52 706
9704.45 816
9705.39 791
9706.32 797
9707.25 705
9708.18 673
9709.11 680
9710.04 648
9710.97 644
9711.90 612
9712.83 595
9713.76 605
9714.69 603
9715.62 632
9716.55 638
9717.48 629
9718.41 648
9719.34 689
9720.27 622
9721.21 640
9722.14 655
9723.07 594
9724.00 566
9724.93 592
9725.86 567
9726.79 581
9727.72 531
9728.65 502
9729.59 533
9730.52 546
9731.45 593
9732.38 579
9733.31 514
9734.24 572
9735.17 546
9736.11 505
9737.04 597
9737.97 543
9738.90 579
9739.83 527
9740.77 576
9741.70 533
9742.63 515
9743.56 525
9744.49 504
9745.43 547
9746.36 577
9747.29 523
9748.22 552
9749.15 588
9750.09 556
9751.02 546
9751.95 551
9752.88 549
9753.82 585
9754.75 513
9755.68 476
9756.61 463
9757.55 475
9758.48 493
9759.41 456
9760.35 453
9761.28 488
9762.21 485
9763.14 502
9764.08 480
9765.01 524
9765.94 451
9766.88 475
9767.81 468
9768.74 498
9769.68 532
9770.61 481
9771.54 521
9772.48 486
9773.41 498
9774.34 501
9775.28 526
9776.21 502
9777.14 449
9778.08 509
9779.01 514
9779.94 489
9780.88 487
9781.81 518
9782.75 554
9783.68 505
9784.61 516
9785.55 561
9786.48 507
9787.42 540
9788.35 508
9789.28 507
9790.22 535
9791.15 525
9792.09 526
9793.02 497
9793.96 458
9794.89 485
9795.83 476
9796.76 439
9797.69 446
9798.63 483
9799.56 503
9800.50 458
9801.43 482
9802.37 430
9803.30 499
9804.24 474
9805.17 417
9806.11 427
9807.04 421
9807.98 467
9808.91 484
9809.85 423
9810.78 469
9811.72 431
9812.65 433
9813.59 414
9814.53 457
9815.46 419
9816.40 409
9817.33 406
9818.27 433
9819.20 432
9820.14 420
9821.07 351
9822.01 366
9822.95 409
9823.88 420
9824.82 390
9825.75 447
9826.69 464
9827.63 456
9828.56 388
9829.50 388
9830.43 388
9831.37 457
9832.31 430
9833.24 337
9834.18 385
9835.12 364
9836.05 445
9836.99 465
9837.93 425
9838.86 427
9839.80 420
9840.73 410
9841.67 450
9842.61 431
9843.55 364
9844.48 392
9845.42 345
9846.36 401
9847.29 393
9848.23 375
9849.17 423
9850.10 385
9851.04 419
9851.98 421
9852.92 400
9853.85 393
9854.79 375
9855.73 370
9856.67 363
9857.60 416
9858.54 414
9859.48 444
9860.42 391
9861.35 393
9862.29 376
9863.23 385
9864.17 369
9865.10 352
9866.04 414
9866.98 381
9867.92 370
9868.86 388
9869.79 397
9870.73 404
9871.67 393
9872.61 410
9873.55 366
9874.48 397
9875.42 382
9876.36 376
9877.30 378
9878.24 328
9879.18 366
9880.12 389
9881.05 359
9881.99 379
9882.93 376
9883.87 339
9884.81 348
9885.75 375
9886.69 386
9887.63 376
9888.56 381
9889.50 407
9890.44 331
9891.38 379
9892.32 375
9893.26 401
9894.20 419
9895.14 377
9896.08 345
9897.02 375
9897.96 379
9898.90 392
9899.84 355
9900.77 326
9901.71 330
9902.65 375
9903.59 374
9904.53 342
9905.47 417
9906.41 380
9907.35 396
9908.29 386
9909.23 345
9910.17 353
9911.11 380
9912.05 360
9912.99 376
9913.93 383
9914.87 429
9915.81 453
9916.75 407
9917.69 389
9918.63 387
9919.57 391
9920.52 399
9921.46 415
9922.40 393
9923.34 341
9924.28 346
9925.22 365
9926.16 420
9927.10 414
9928.04 455
9928.98 426
9929.92 400
9930.86 434
9931.80 402
9932.75 412
9933.69 414
9934.63 417
9935.57 397
9936.51 399
9937.45 383
9938.39 342
9939.33 380
9940.28 354
9941.22 320
9942.16 309
9943.10 364
9944.04 348
9944.98 330
9945.92 372
9946.87 340
9947.81 359
9948.75 344
9949.69 352
9950.63 312
9951.58 300
9952.52 370
9953.46 369
9954.40 349
9955.34 333
9956.29 343
9957.23 330
9958.17 334
9959.11 320
9960.06 376
9961.00 372
9961.94 330
9962.88 362
9963.83 333
9964.77 346
9965.71 317
9966.65 306
9967.60 338
9968.54 309
9969.48 347
9970.42 352
9971.37 330
9972.31 313
9973.25 305
9974.20 354
9975.14 350
9976.08 314
9977.03 386
9977.97 425
9978.91 338
9979.86 364
9980.80 295
9981.74 326
9982.69 300
9983.63 329
9984.57 308
9985.52 334
9986.46 349
9987.40 332
9988.35 291
9989.29 299
9990.23 319
9991.18 356
9992.12 315
9993.07 313
9994.01 302
9994.95 322
9995.90 295
9996.84 304
9997.79 317
9998.73 371
9999.67 329
10000.62 354
10001.56 352
10002.51 351
10003.45 343
10004.40 332
10005.34 319
10006.29 361
10007.23 368
10008.17 317
10009.12 304
10010.06 356
10011.01 332
10011.95 311
10012.90 330
10013.84 303
10014.79 341
10015.73 311
10016.68 345
10017.62 332
10018.57 364
10019.51 340
10020.46 331
10021.40 294
10022.35 332
10023.29 333
10024.24 356
10025.19 354
10026.13 289
10027.08 334
10028.02 337
10028.97 341
10029.91 364
10030.86 317
10031.80 283
10032.75 328
10033.70 361
10034.64 351
10035.59 309
10036.53 320
10037.48 310
10038.43 327
10039.37 358
10040.32 348
10041.26 360
10042.21 356
10043.16 377
10044.10 329
10045.05 342
10046.00 350
10046.94 296
10047.89 285
10048.84 307
10049.78 326
10050.73 313
10051.68 314
10052.62 310
10053.57 281
10054.52 290
10055.46 328
10056.41 298
10057.36 282
10058.30 313
10059.25 347
10060.20 360
10061.15 306
10062.09 347
10063.04 354
10063.99 308
10064.93 284
10065.88 293
10066.83 304
10067.78 308
10068.72 266
10069.67 297
10070.62 302
10071.57 331
10072.51 286
10073.46 295
10074.41 300
10075.36 331
10076.31 328
10077.25 274
10078.20 302
10079.15 283
10080.10 302
10081.05 306
10081.99 286
10082.94 283
10083.89 282
10084.84 320
10085.79 304
10086.74 272
10087.68 306
10088.63 345
10089.58 299
10090.53 290
10091.48 288
10092.43 259
10093.37 301
10094.32 312
10095.27 307
10096.22 278
10097.17 281
10098.12 285
10099.07 295
10100.02 304
10100.97 316
10101.91 271
10102.86 329
10103.81 302
10104.76 284
10105.71 282
10106.66 272
10107.61 323
10108.56 281
10109.51 274
10110.46 319
10111.41 367
10112.36 307
10113.31 318
10114.26 293
10115.21 275
10116.16 294
10117.11 299
10118.06 360
10119.01 282
10119.96 260
10120.91 316
10121.86 276
10122.81 274
10123.76 276
10124.71 291
10125.66 287
10126.61 269
10127.56 258
10128.51 279
10129.46 296
10130.41 282
10131.36 298
10132.31 300
10133.26 341
10134.21 337
10135.16 331
10136.11 311
10137.06 296
10138.01 288
10138.96 349
10139.91 344
10140.86 338
10141.82 310
10142.77 286
10143.72 275
10144.67 278
10145.62 322
10146.57 311
10147.52 282
10148.47 324
10149.42 370
10150.38 312
10151.33 329
10152.28 323
10153.23 343
10154.18 300
10155.13 281
10156.09 281
10157.04 281
10157.99 289
10158.94 267
10159.89 296
10160.84 252
10161.80 299
10162.75 318
10163.70 306
10164.65 286
10165.60 263
10166.56 344
10167.51 306
10168.46 264
10169.41 312
10170.36 316
10171.32 294
10172.27 289
10173.22 334
10174.17 334
10175.13 327
10176.08 351
10177.03 292
10177.98 306
10178.94 340
10179.89 338
10180.84 345
10181.80 340
10182.75 370
10183.70 343
10184.65 315
10185.61 321
10186.56 300
10187.51 316
10188.47 323
10189.42 308
10190.37 361
10191.33 331
10192.28 285
10193.23 306
10194.19 325
10195.14 316
10196.09 334
10197.05 359
10198.00 315
10198.95 295
10199.91 352
10200.86 293
10201.82 336
10202.77 333
10203.72 359
10204.68 367
10205.63 329
10206.58 331
10207.54 370
10208.49 306
10209.45 340
10210.40 345
10211.36 364
10212.31 331
10213.26 319
10214.22 333
10215.17 344
10216.13 299
10217.08 330
10218.04 375
10218.99 297
10219.94 295
10220.90 345
10221.85 325
10222.81 341
10223.76 368
10224.72 291
10225.67 325
10226.63 342
10227.58 345
10228.54 315
10229.49 337
10230.45 313
10231.40 308
10232.36 293
10233.31 307
10234.27 331
10235.22 309
10236.18 307
10237.14 347
10238.09 340
10239.05 345
10240.00 380
10240.96 360
10241.91 331
10242.87 362
10243.82 364
10244.78 311
10245.74 322
10246.69 309
10247.65 294
10248.60 268
10249.56 273
10250.52 276
10251.47 264
10252.43 306
10253.38 363
10254.34 287
10255.30 311
10256.25 294
10257.21 271
10258.17 318
10259.12 313
10260.08 330
10261.04 303
10261.99 331
10262.95 304
10263.91 253
10264.86 259
10265.82 263
10266.78 251
10267.73 272
10268.69 334
10269.65 339
10270.60 291
10271.56 310
10272.52 325
10273.47 301
10274.43 301
10275.39 310
10276.35 267
10277.30 275
10278.26 285
10279.22 280
10280.18 277
10281.13 286
10282.09 295
10283.05 267
10284.01 277
10284.96 249
10285.92 263
10286.88 262
10287.84 253
10288.79 278
10289.75 289
10290.71 316
10291.67 294
10292.63 299
10293.58 278
10294.54 280
10295.50 289
10296.46 313
10297.42 302
10298.38 295
10299.33 277
10300.29 278
10301.25 269
10302.21 282
10303.17 268
10304.13 216
10305.08 242
10306.04 271
10307.00 289
10307.96 325
10308.92 266
10309.88 262
10310.84 248
10311.80 257
10312.75 281
10313.71 275
10314.67 280
10315.63 308
10316.59 291
10317.55 279
10318.51 284
10319.47 279
10320.43 271
10321.39 320
10322.35 296
10323.31 318
10324.27 310
10325.23 262
10326.18 271
10327.14 277
10328.10 273
10329.06 266
10330.02 297
10330.98 291
10331.94 293
10332.90 280
10333.86 269
10334.82 272
10335.78 276
10336.74 275
10337.70 277
10338.66 291
10339.62 303
10340.58 275
10341.54 264
10342.50 294
10343.46 330
10344.43 299
10345.39 251
10346.35 249
10347.31 329
10348.27 309
10349.23 252
10350.19 282
10351.15 277
10352.11 286
10353.07 290
10354.03 277
10354.99 302
10355.95 270
10356.91 286
10357.88 303
10358.84 272
10359.80 285
10360.76 280
10361.72 289
10362.68 270
10363.64 283
10364.60 275
10365.57 272
10366.53 279
10367.49 285
10368.45 280
10369.41 265
10370.37 297
10371.34 287
10372.30 269
10373.26 249
10374.22 256
10375.18 301
10376.14 267
10377.11 257
10378.07 273
10379.03 252
10379.99 245
10380.95 265
10381.92 294
10382.88 262
10383.84 303
10384.80 276
10385.77 250
10386.73 236
10387.69 254
10388.65 291
10389.62 312
10390.58 282
10391.54 302
10392.50 300
10393.47 315
10394.43 299
10395.39 284
10396.35 252
10397.32 317
10398.28 297
10399.24 281
10400.21 284
10401.17 291
10402.13 319
10403.10 286
10404.06 377
10405.02 265
10405.99 212
10406.95 237
10407.91 280
10408.88 242
10409.84 258
10410.80 232
10411.77 244
10412.73 257
10413.69 256
10414.66 278
10415.62 295
10416.58 290
10417.55 282
10418.51 247
10419.48 270
10420.44 271
10421.40 277
10422.37 253
10423.33 265
10424.30 290
10425.26 287
10426.23 238
10427.19 279
10428.15 252
10429.12 244
10430.08 313
10431.05 288
10432.01 325
10432.98 302
10433.94 308
10434.91 286
10435.87 366
10436.83 305
10437.80 292
10438.76 267
10439.73 298
10440.69 310
10441.66 298
10442.62 243
10443.59 252
10444.55 330
10445.52 263
10446.48 225
10447.45 262
10448.41 225
10449.38 268
10450.35 292
10451.31 242
10452.28 257
10453.24 242
10454.21 260
10455.17 284
10456.14 296
10457.10 257
10458.07 281
10459.04 255
10460.00 296
10460.97 292
10461.93 264
10462.90 258
10463.87 257
10464.83 289
10465.80 296
10466.76 313
10467.73 284
10468.70 253
10469.66 280
10470.63 272
10471.59 255
10472.56 264
10473.53 261
10474.49 238
10475.46 208
10476.43 254
10477.39 287
10478.36 312
10479.33 289
10480.29 278
10481.26 236
10482.23 247
10483.19 315
10484.16 269
10485.13 282
10486.09 278
10487.06 252
10488.03 246
10489.00 277
10489.96 253
10490.93 287
10491.90 253
10492.87 257
10493.83 288
10494.80 290
10495.77 230
10496.73 225
10497.70 277
10498.67 302
10499.64 288
10500.61 252
10501.57 269
10502.54 306
10503.51 277
10504.48 253
10505.44 304
10506.41 296
10507.38 246
10508.35 306
10509.32 314
10510.28 309
10511.25 286
10512.22 292
10513.19 271
10514.16 264
10515.13 282
10516.09 266
10517.06 274
10518.03 245
10519.00 235
10519.97 323
10520.94 281
10521.91 293
10522.87 311
10523.84 240
10524.81 240
10525.78 256
10526.75 274
10527.72 246
10528.69 268
10529.66 270
10530.63 271
10531.59 281
10532.56 273
10533.53 291
10534.50 308
10535.47 298
10536.44 306
10537.41 308
10538.38 303
10539.35 230
10540.32 247
10541.29 274
10542.26 296
10543.23 277
10544.20 322
10545.17 260
10546.14 311
10547.11 276
10548.08 254
10549.05 286
10550.02 267
10550.99 297
10551.96 243
10552.93 280
10553.90 314
10554.87 303
10555.84 287
10556.81 275
10557.78 270
10558.75 264
10559.72 322
10560.69 335
10561.66 312
10562.63 372
10563.60 349
10564.57 322
10565.54 362
10566.51 400
10567.48 336
10568.45 333
10569.42 307
10570.40 271
10571.37 275
10572.34 267
10573.31 273
10574.28 313
10575.25 328
10576.22 311
10577.19 321
10578.16 291
10579.14 351
10580.11 305
10581.08 294
10582.05 284
10583.02 287
10583.99 247
10584.96 264
10585.94 273
10586.91 254
10587.88 250
10588.85 276
10589.82 297
10590.79 268
10591.77 271
10592.74 324
10593.71 294
10594.68 289
10595.65 302
10596.63 310
10597.60 253
10598.57 279
10599.54 288
10600.52 275
10601.49 266
10602.46 290
10603.43 304
10604.41 250
10605.38 315
10606.35 285
10607.32 302
10608.30 293
10609.27 283
10610.24 266
10611.21 259
10612.19 258
10613.16 283
10614.13 269
10615.11 337
10616.08 349
10617.05 274
10618.02 318
10619.00 302
10619.97 299
10620.94 284
10621.92 294
10622.89 292
10623.86 284
10624.84 274
10625.81 254
10626.78 255
10627.76 275
10628.73 297
10629.71 321
10630.68 289
10631.65 313
10632.63 318
10633.60 325
10634.57 315
10635.55 311
10636.52 354
10637.50 305
10638.47 287
10639.44 307
10640.42 335
10641.39 347
10642.37 385
10643.34 342
10644.31 319
10645.29 325
10646.26 331
10647.24 290
10648.21 302
10649.19 310
10650.16 288
10651.14 285
10652.11 345
10653.09 323
10654.06 330
10655.04 308
10656.01 284
10656.98 266
10657.96 262
10658.93 261
10659.91 259
10660.88 285
10661.86 320
10662.84 310
10663.81 295
10664.79 298
10665.76 247
10666.74 255
10667.71 269
10668.69 258
10669.66 288
10670.64 309
10671.61 311
10672.59 321
10673.56 237
10674.54 284
10675.52 278
10676.49 259
10677.47 234
10678.44 291
10679.42 327
10680.40 280
10681.37 280
10682.35 284
10683.32 304
10684.30 305
10685.28 282
10686.25 267
10687.23 300
10688.20 281
10689.18 301
10690.16 311
10691.13 293
10692.11 277
10693.09 281
10694.06 306
10695.04 279
10696.02 251
10696.99 265
10697.97 288
10698.95 314
10699.92 275
10700.90 278
10701.88 291
10702.85 304
10703.83 268
10704.81 267
10705.79 291
10706.76 335
10707.74 291
10708.72 288
10709.70 267
10710.67 244
10711.65 261
10712.63 278
10713.60 282
10714.58 284
10715.56 291
10716.54 291
10717.52 292
10718.49 264
10719.47 285
10720.45 283
10721.43 228
10722.40 253
10723.38 255
10724.36 302
10725.34 287
10726.32 299
10727.29 272
10728.27 276
10729.25 320
10730.23 281
10731.21 230
10732.19 242
10733.16 257
10734.14 266
10735.12 307
10736.10 300
10737.08 283
10738.06 288
10739.03 272
10740.01 280
10740.99 269
10741.97 247
10742.95 278
10743.93 337
10744.91 308
10745.89 290
10746.87 242
10747.84 317
10748.82 301
10749.80 287
10750.78 314
10751.76 319
10752.74 333
10753.72 263
10754.70 251
10755.68 257
10756.66 291
10757.64 330
10758.62 266
10759.60 305
10760.58 250
10761.56 255
10762.54 287
10763.52 273
10764.50 285
10765.48 289
10766.45 297
10767.43 326
10768.41 285
10769.39 257
10770.38 259
10771.36 269
10772.34 263
10773.32 269
10774.30 282
10775.28 267
10776.26 268
10777.24 274
10778.22 267
10779.20 287
10780.18 286
10781.16 299
10782.14 279
10783.12 273
10784.10 283
10785.08 281
10786.06 280
10787.04 246
10788.02 260
10789.00 273
10789.99 301
10790.97 298
10791.95 313
10792.93 294
10793.91 326
10794.89 258
10795.87 285
10796.85 282
10797.84 271
10798.82 291
10799.80 288
10800.78 293
10801.76 289
10802.74 276
10803.72 265
10804.71 251
10805.69 296
10806.67 310
10807.65 286
10808.63 244
10809.61 276
10810.60 276
10811.58 304
10812.56 318
10813.54 281
10814.52 275
10815.51 267
10816.49 321
10817.47 343
10818.45 278
10819.44 285
10820.42 273
10821.40 244
10822.38 279
10823.37 277
10824.35 241
10825.33 279
10826.31 291
10827.30 288
10828.28 234
10829.26 243
10830.24 278
10831.23 311
10832.21 316
10833.19 301
10834.18 330
10835.16 335
10836.14 309
10837.13 294
10838.11 307
10839.09 293
10840.07 281
10841.06 288
10842.04 225
10843.02 264
10844.01 291
10844.99 299
10845.98 239
10846.96 267
10847.94 325
10848.93 337
10849.91 325
10850.89 308
10851.88 298
10852.86 289
10853.84 295
10854.83 312
10855.81 288
10856.80 255
10857.78 239
10858.77 268
10859.75 277
10860.73 279
10861.72 311
10862.70 274
10863.69 259
10864.67 299
10865.66 328
10866.64 323
10867.62 330
10868.61 310
10869.59 306
10870.58 300
10871.56 311
10872.55 281
10873.53 259
10874.52 321
10875.50 307
10876.49 274
10877.47 271
10878.46 262
10879.44 289
10880.43 329
10881.41 309
10882.40 286
10883.38 312
10884.37 299
10885.35 323
10886.34 310
10887.32 317
10888.31 356
10889.29 355
10890.28 330
10891.27 268
10892.25 282
10893.24 291
10894.22 302
10895.21 303
10896.19 268
10897.18 292
10898.17 300
10899.15 325
10900.14 300
10901.12 304
10902.11 333
10903.10 334
10904.08 332
10905.07 332
10906.05 401
10907.04 371
10908.03 376
10909.01 356
10910.00 328
10910.99 325
10911.97 336
10912.96 361
10913.95 364
10914.93 335
10915.92 325
10916.91 363
10917.89 350
10918.88 346
10919.87 346
10920.85 344
10921.84 383
10922.83 366
10923.81 320
10924.80 354
10925.79 324
10926.78 375
10927.76 396
10928.75 329
10929.74 350
10930.73 355
10931.71 326
10932.70 368
10933.69 363
10934.68 352
10935.66 343
10936.65 316
10937.64 362
10938.63 393
10939.61 371
10940.60 335
10941.59 321
10942.58 314
10943.57 390
10944.55 391
10945.54 350
10946.53 340
10947.52 321
10948.51 329
10949.49 327
10950.48 385
10951.47 440
10952.46 414
10953.45 386
10954.44 384
10955.42 370
10956.41 382
10957.40 371
10958.39 389
10959.38 412
10960.37 412
10961.36 413
10962.34 423
10963.33 439
10964.32 458
10965.31 444
10966.30 433
10967.29 456
10968.28 390
10969.27 366
10970.26 442
10971.25 382
10972.24 379
10973.22 429
10974.21 417
10975.20 349
10976.19 336
10977.18 392
10978.17 404
10979.16 360
10980.15 364
10981.14 364
10982.13 414
10983.12 386
10984.11 439
10985.10 406
10986.09 408
10987.08 379
10988.07 393
10989.06 410
10990.05 411
10991.04 389
10992.03 383
10993.02 362
10994.01 371
10995.00 407
10995.99 370
10996.98 394
10997.97 414
10998.96 450
10999.95 460
11000.94 482
11001.93 435
11002.92 544
11003.92 573
11004.91 541
11005.90 580
11006.89 537
11007.88 519
11008.87 455
11009.86 434
11010.85 426
11011.84 416
11012.83 421
11013.82 437
11014.82 354
11015.81 342
11016.80 357
11017.79 332
11018.78 368
11019.77 378
11020.76 398
11021.76 376
11022.75 349
11023.74 403
11024.73 366
11025.72 360
11026.71 364
11027.70 374
11028.70 320
11029.69 315
11030.68 331
11031.67 323
11032.66 325
11033.66 345
11034.65 364
11035.64 356
11036.63 366
11037.62 335
11038.62 363
11039.61 339
11040.60 345
11041.59 370
11042.59 385
11043.58 397
11044.57 379
11045.56 373
11046.56 322
11047.55 321
11048.54 345
11049.53 362
11050.53 336
11051.52 329
11052.51 369
11053.51 327
11054.50 377
11055.49 359
11056.49 364
11057.48 356
11058.47 318
11059.46 340
11060.46 386
11061.45 306
11062.44 308
11063.44 334
11064.43 359
11065.42 378
11066.42 366
11067.41 311
11068.41 330
11069.40 309
11070.39 331
11071.39 342
11072.38 307
11073.37 364
11074.37 296
11075.36 281
11076.36 310
11077.35 372
11078.34 360
11079.34 352
11080.33 347
11081.33 349
11082.32 366
11083.31 301
11084.31 296
11085.30 275
11086.30 302
11087.29 324
11088.29 348
11089.28 328
11090.28 352
11091.27 342
11092.27 347
11093.26 364
11094.25 337
11095.25 330
11096.24 312
11097.24 320
11098.23 299
11099.23 301
11100.22 341
11101.22 347
11102.21 322
11103.21 334
11104.20 310
11105.20 289
11106.20 302
11107.19 317
11108.19 358
11109.18 281
11110.18 284
11111.17 308
11112.17 358
11113.16 310
11114.16 324
11115.15 289
11116.15 303
11117.15 314
11118.14 336
11119.14 324
11120.13 355
11121.13 296
11122.13 314
11123.12 337
11124.12 302
11125.11 344
11126.11 341
11127.11 326
11128.10 307
11129.10 310
11130.10 304
11131.09 297
11132.09 270
11133.09 285
11134.08 327
11135.08 300
11136.07 310
11137.07 343
11138.07 353
11139.07 303
11140.06 345
11141.06 307
11142.06 350
11143.05 277
11144.05 287
11145.05 313
11146.04 289
11147.04 307
11148.04 290
11149.04 262
11150.03 272
11151.03 278
11152.03 268
11153.02 347
11154.02 330
11155.02 302
11156.02 285
11157.01 299
11158.01 283
11159.01 301
11160.01 288
11161.01 299
11162.00 275
11163.00 275
11164.00 299
11165.00 330
11165.99 295
11166.99 326
11167.99 267
11168.99 269
11169.99 313
11170.99 288
11171.98 312
11172.98 323
11173.98 266
11174.98 288
11175.98 278
11176.98 274
11177.97 286
11178.97 304
11179.97 317
11180.97 313
11181.97 290
11182.97 317
11183.97 346
11184.96 270
11185.96 253
11186.96 288
11187.96 298
11188.96 338
11189.96 313
11190.96 281
11191.96 280
11192.96 255
11193.96 271
11194.96 265
11195.96 267
11196.95 260
11197.95 325
11198.95 295
11199.95 265
11200.95 258
11201.95 304
11202.95 263
11203.95 285
11204.95 267
11205.95 268
11206.95 272
11207.95 331
11208.95 324
11209.95 291
11210.95 301
11211.95 309
11212.95 251
11213.95 252
11214.95 300
11215.95 331
11216.95 326
11217.95 317
11218.95 257
11219.95 252
11220.95 278
11221.95 254
11222.95 280
11223.95 296
11224.95 304
11225.96 286
11226.96 281
11227.96 283
11228.96 289
11229.96 299
11230.96 322
11231.96 283
11232.96 272
11233.96 307
11234.96 303
11235.96 333
11236.97 307
11237.97 271
11238.97 297
11239.97 313
11240.97 250
11241.97 254
11242.97 273
11243.98 275
11244.98 313
11245.98 271
11246.98 269
11247.98 291
11248.98 294
11249.98 300
11250.99 289
11251.99 325
11252.99 339
11253.99 332
11254.99 256
11256.00 245
11257.00 269
11258.00 308
11259.00 270
11260.00 252
11261.01 273
11262.01 309
11263.01 320
11264.01 276
11265.02 292
11266.02 302
11267.02 273
11268.02 285
11269.03 348
11270.03 326
11271.03 323
11272.03 295
11273.04 306
11274.04 299
11275.04 343
11276.05 288
11277.05 324
11278.05 290
11279.05 304
11280.06 305
11281.06 296
11282.06 264
11283.07 265
11284.07 291
11285.07 328
11286.08 305
11287.08 284
11288.08 262
11289.09 278
11290.09 334
11291.09 325
11292.10 309
11293.10 335
11294.11 327
11295.11 316
11296.11 305
11297.12 312
11298.12 275
11299.13 316
11300.13 316
11301.13 311
11302.14 350
11303.14 376
11304.15 357
11305.15 308
11306.15 319
11307.16 295
11308.16 306
11309.17 324
11310.17 287
11311.18 264
11312.18 302
11313.18 299
11314.19 328
11315.19 314
11316.20 318
11317.20 345
11318.21 323
11319.21 330
11320.22 322
11321.22 323
11322.23 310
11323.23 341
11324.24 304
11325.24 302
11326.25 340
11327.25 305
11328.26 269
11329.26 314
11330.27 314
11331.27 283
11332.28 287
11333.29 319
11334.29 330
11335.30 317
11336.30 332
11337.31 305
11338.31 313
11339.32 335
11340.33 343
11341.33 324
11342.34 318
11343.34 337
11344.35 360
11345.35 384
11346.36 339
11347.37 347
11348.37 339
11349.38 339
11350.39 358
11351.39 326
11352.40 277
11353.40 300
11354.41 353
11355.42 366
11356.42 327
11357.43 333
11358.44 318
11359.44 334
11360.45 302
11361.46 282
11362.46 325
11363.47 337
11364.48 337
11365.48 320
11366.49 310
11367.50 270
11368.50 286
11369.51 291
11370.52 265
11371.53 292
11372.53 315
11373.54 317
11374.55 336
11375.56 321
11376.56 328
11377.57 326
11378.58 355
11379.59 347
11380.59 332
11381.60 360
11382.61 320
11383.62 324
11384.62 333
11385.63 313
11386.64 312
11387.65 317
11388.65 339
11389.66 350
11390.67 388
11391.68 353
11392.69 295
11393.69 323
11394.70 362
11395.71 308
11396.72 306
11397.73 307
11398.74 325
11399.74 312
11400.75 370
11401.76 388
11402.77 365
11403.78 353
11404.79 319
11405.80 329
11406.80 322
11407.81 371
11408.82 359
11409.83 342
11410.84 323
11411.85 353
11412.86 371
11413.87 361
11414.88 362
11415.89 378
11416.89 402
11417.90 346
11418.91 410
11419.92 386
11420.93 366
11421.94 341
11422.95 401
11423.96 395
11424.97 403
11425.98 397
11426.99 361
11428.00 345
11429.01 362
11430.02 353
11431.03 328
11432.04 384
11433.05 383
11434.06 370
11435.07 352
11436.08 365
11437.09 400
11438.10 381
11439.11 361
11440.12 403
11441.13 438
11442.14 416
11443.15 434
11444.16 425
11445.17 417
11446.18 380
11447.19 367
11448.20 386
11449.21 455
11450.22 449
11451.23 445
11452.24 407
11453.25 463
11454.27 393
11455.28 389
11456.29 397
11457.30 415
11458.31 394
11459.32 392
11460.33 427
11461.34 457
11462.35 477
11463.36 490
11464.38 435
11465.39 413
11466.40 423
11467.41 408
11468.42 379
11469.43 399
11470.44 425
11471.46 434
11472.47 422
11473.48 404
11474.49 421
11475.50 401
11476.52 403
11477.53 402
11478.54 454
11479.55 451
11480.56 406
11481.57 466
11482.59 453
11483.60 465
11484.61 466
11485.62 487
11486.64 485
11487.65 475
11488.66 456
11489.67 496
11490.69 444
11491.70 468
11492.71 442
11493.72 505
11494.74 508
11495.75 545
11496.76 477
11497.77 450
11498.79 504
11499.80 527
11500.81 433
11501.83 534
11502.84 502
11503.85 486
11504.86 512
11505.88 497
11506.89 536
11507.90 536
11508.92 509
11509.93 466
11510.94 456
11511.96 471
11512.97 484
11513.98 479
11515.00 535
11516.01 549
11517.02 506
11518.04 557
11519.05 548
11520.07 526
11521.08 538
11522.09 542
11523.11 522
11524.12 552
11525.13 548
11526.15 573
11527.16 538
11528.18 529
11529.19 561
11530.21 506
11531.22 556
11532.23 554
11533.25 544
11534.26 561
11535.28 598
11536.29 614
11537.31 628
11538.32 608
11539.34 585
11540.35 580
11541.36 581
11542.38 557
11543.39 555
11544.41 566
11545.42 594
11546.44 659
11547.45 665
11548.47 633
11549.48 635
11550.50 680
11551.51 666
11552.53 638
11553.54 681
11554.56 728
11555.57 629
11556.59 667
11557.61 697
11558.62 717
11559.64 728
11560.65 706
11561.67 717
11562.68 737
11563.70 736
11564.71 689
11565.73 709
11566.75 736
11567.76 756
11568.78 737
11569.79 772
11570.81 773
11571.83 809
11572.84 817
11573.86 832
11574.87 750
11575.89 768
11576.91 872
11577.92 879
11578.94 845
11579.96 822
11580.97 838
11581.99 862
11583.00 898
11584.02 921
11585.04 962
11586.05 964
11587.07 981
11588.09 1029
11589.10 1074
11590.12 1107
11591.14 1087
11592.16 1184
11593.17 1245
11594.19 1203
11595.21 1186
11596.22 1183
11597.24 1187
11598.26 1253
11599.28 1233
11600.29 1340
11601.31 1484
11602.33 1528
11603.34 1761
11604.36 1918
11605.38 2181
11606.40 2569
11607.41 2834
11608.43 3020
11609.45 2911
11610.47 2674
11611.49 2446
11612.50 2319
11613.52 2006
11614.54 1732
11615.56 1535
11616.58 1389
11617.59 1213
11618.61 1139
11619.63 1089
11620.65 996
11621.67 996
11622.68 987
11623.70 933
11624.72 908
11625.74 907
11626.76 856
11627.78 857
11628.79 833
11629.81 845
11630.83 767
11631.85 831
11632.87 839
11633.89 873
11634.91 863
11635.93 848
11636.94 782
11637.96 730
11638.98 849
11640.00 867
11641.02 778
11642.04 865
11643.06 869
11644.08 869
11645.10 819
11646.12 840
11647.14 789
11648.16 833
11649.17 798
11650.19 788
11651.21 759
11652.23 722
11653.25 736
11654.27 722
11655.29 711
11656.31 712
11657.33 747
11658.35 746
11659.37 699
11660.39 674
11661.41 680
11662.43 680
11663.45 662
11664.47 665
11665.49 640
11666.51 656
11667.53 655
11668.55 661
11669.57 711
11670.59 776
11671.61 737
11672.63 741
11673.65 703
11674.67 741
11675.70 757
11676.72 778
11677.74 729
11678.76 726
11679.78 753
11680.80 754
11681.82 748
11682.84 727
11683.86 761
11684.88 789
11685.90 798
11686.92 775
11687.95 748
11688.97 795
11689.99 760
11691.01 813
11692.03 798
11693.05 779
11694.07 788
11695.10 750
11696.12 806
11697.14 756
11698.16 727
11699.18 772
11700.20 740
11701.22 736
11702.25 721
11703.27 712
11704.29 737
11705.31 737
11706.33 715
11707.36 691
11708.38 642
11709.40 671
11710.42 696
11711.44 675
11712.47 645
11713.49 653
11714.51 658
11715.53 724
11716.56 727
11717.58 684
11718.60 660
11719.62 646
11720.65 685
11721.67 634
11722.69 660
11723.71 705
11724.74 680
11725.76 670
11726.78 615
11727.80 601
11728.83 588
11729.85 567
11730.87 550
11731.90 559
11732.92 568
11733.94 539
11734.97 543
11735.99 524
11737.01 518
11738.04 547
11739.06 492
11740.08 490
11741.11 535
11742.13 550
11743.15 474
11744.18 571
11745.20 529
11746.22 527
11747.25 534
11748.27 551
11749.30 445
11750.32 450
11751.34 509
11752.37 506
11753.39 507
11754.42 504
11755.44 527
11756.46 539
11757.49 526
11758.51 519
11759.54 461
11760.56 505
11761.58 538
11762.61 521
11763.63 459
11764.66 438
11765.68 444
11766.71 476
11767.73 439
11768.76 427
11769.78 448
11770.81 455
11771.83 445
11772.86 456
11773.88 461
11774.91 408
11775.93 441
11776.96 435
11777.98 427
11779.01 420
11780.03 431
11781.06 458
11782.08 428
11783.11 394
11784.13 396
11785.16 410
11786.18 423
11787.21 412
11788.23 404
11789.26 389
11790.28 410
11791.31 391
11792.34 397
11793.36 376
11794.39 394
11795.41 418
11796.44 420
11797.47 375
11798.49 421
11799.52 386
11800.54 385
11801.57 373
11802.60 361
11803.62 390
11804.65 410
11805.67 409
11806.70 354
11807.73 355
11808.75 388
11809.78 355
11810.81 353
11811.83 340
11812.86 368
11813.89 360
11814.91 365
11815.94 395
11816.97 411
11817.99 370
11819.02 392
11820.05 378
11821.07 342
11822.10 353
11823.13 383
11824.16 358
11825.18 356
11826.21 364
11827.24 342
11828.26 392
11829.29 380
11830.32 310
11831.35 360
11832.37 374
11833.40 390
11834.43 369
11835.46 373
11836.48 347
11837.51 330
11838.54 349
11839.57 352
11840.59 364
11841.62 322
11842.65 330
11843.68 369
11844.71 336
11845.73 277
11846.76 330
11847.79 322
11848.82 335
11849.85 298
11850.88 271
11851.90 321
11852.93 376
11853.96 319
11854.99 331
11856.02 327
11857.05 352
11858.07 350
11859.10 309
11860.13 313
11861.16 342
11862.19 350
11863.22 320
11864.25 316
11865.28 333
11866.30 325
11867.33 357
11868.36 333
11869.39 325
11870.42 331
11871.45 384
11872.48 349
11873.51 348
11874.54 306
11875.57 308
11876.60 312
11877.63 289
11878.65 286
11879.68 309
11880.71 337
11881.74 312
11882.77 321
11883.80 312
11884.83 311
11885.86 365
11886.89 368
11887.92 368
11888.95 311
11889.98 332
11891.01 322
11892.04 340
11893.07 333
11894.10 309
11895.13 327
11896.16 348
11897.19 348
11898.22 287
11899.25 347
11900.28 316
11901.31 328
11902.34 304
11903.38 276
11904.41 325
11905.44 337
11906.47 343
11907.50 363
11908.53 334
11909.56 299
11910.59 298
11911.62 296
11912.65 316
11913.68 334
11914.71 369
11915.75 347
11916.78 326
11917.81 359
11918.84 335
11919.87 308
11920.90 322
11921.93 338
11922.96 355
11924.00 342
11925.03 313
11926.06 318
11927.09 298
11928.12 318
11929.15 272
11930.18 319
11931.22 325
11932.25 334
11933.28 351
11934.31 344
11935.34 347
11936.38 367
11937.41 350
11938.44 352
11939.47 337
11940.50 368
11941.54 348
11942.57 339
11943.60 332
11944.63 345
11945.67 281
11946.70 288
11947.73 302
11948.76 283
11949.80 266
11950.83 318
11951.86 311
11952.89 305
11953.93 280
11954.96 294
11955.99 305
11957.02 376
11958.06 314
11959.09 299
11960.12 320
11961.16 302
11962.19 317
11963.22 300
11964.26 300
11965.29 306
11966.32 371
11967.36 318
11968.39 331
11969.42 332
11970.46 320
11971.49 330
11972.52 298
11973.56 287
11974.59 307
11975.62 322
11976.66 340
11977.69 301
11978.73 303
11979.76 297
11980.79 349
11981.83 351
11982.86 283
11983.89 327
11984.93 309
11985.96 300
11987.00 320
11988.03 316
11989.07 324
11990.10 278
11991.13 305
11992.17 317
11993.20 251
11994.24 253
11995.27 287
11996.31 302
11997.34 299
11998.38 282
11999.41 266
12000.45 300
12001.48 294
12002.51 327
12003.55 308
12004.58 312
12005.62 282
12006.65 247
12007.69 339
12008.72 370
12009.76 319
12010.80 330
12011.83 322
12012.87 266
12013.90 276
12014.94 307
12015.97 299
12017.01 321
12018.04 308
12019.08 302
12020.11 324
12021.15 333
12022.19 390
12023.22 323
12024.26 356
12025.29 314
12026.33 324
12027.36 302
12028.40 377
12029.44 301
12030.47 268
12031.51 323
12032.54 308
12033.58 339
12034.62 320
12035.65 329
12036.69 322
12037.73 307
12038.76 309
12039.80 302
12040.84 311
12041.87 316
12042.91 313
12043.94 308
12044.98 287
12046.02 337
12047.06 373
12048.09 372
12049.13 319
12050.17 330
12051.20 341
12052.24 344
12053.28 369
12054.31 349
12055.35 368
12056.39 384
12057.43 331
12058.46 331
12059.50 370
12060.54 328
12061.57 321
12062.61 294
12063.65 317
12064.69 348
12065.72 279
12066.76 289
12067.80 305
12068.84 308
12069.88 332
12070.91 338
12071.95 342
12072.99 326
12074.03 297
12075.06 358
12076.10 349
12077.14 306
12078.18 367
12079.22 335
12080.26 313
12081.29 337
12082.33 330
12083.37 340
12084.41 322
12085.45 312
12086.49 347
12087.52 338
12088.56 320
12089.60 326
12090.64 351
12091.68 308
12092.72 336
12093.76 352
12094.79 351
12095.83 326
12096.87 321
12097.91 350
12098.95 334
12099.99 346
12101.03 345
12102.07 358
12103.11 323
12104.15 322
12105.19 390
12106.22 377
12107.26 387
12108.30 348
12109.34 370
12110.38 372
12111.42 332
12112.46 362
12113.50 406
12114.54 363
12115.58 386
12116.62 349
12117.66 317
12118.70 312
12119.74 345
12120.78 328
12121.82 310
12122.86 320
12123.90 366
12124.94 363
12125.98 296
12127.02 324
12128.06 285
12129.10 288
12130.14 287
12131.18 289
12132.22 317
12133.26 304
12134.30 264
12135.34 275
12136.38 284
12137.42 327
12138.47 297
12139.51 259
12140.55 274
12141.59 267
12142.63 323
12143.67 291
12144.71 274
12145.75 287
12146.79 282
12147.83 294
12148.87 333
12149.92 314
12150.96 319
12152.00 313
12153.04 300
12154.08 296
12155.12 291
12156.16 282
12157.21 302
12158.25 272
12159.29 292
12160.33 306
12161.37 289
12162.41 305
12163.46 283
12164.50 322
12165.54 268
12166.58 306
12167.62 295
12168.67 285
12169.71 279
12170.75 298
12171.79 299
12172.83 281
12173.88 284
12174.92 290
12175.96 342
12177.00 315
12178.05 313
12179.09 282
12180.13 281
12181.17 262
12182.22 266
12183.26 280
12184.30 267
12185.34 265
12186.39 304
12187.43 313
12188.47 347
12189.51 295
12190.56 256
12191.60 259
12192.64 260
12193.69 300
12194.73 278
12195.77 285
12196.82 240
12197.86 301
12198.90 300
12199.95 255
12200.99 289
12202.03 266
12203.08 209
12204.12 200
12205.16 292
12206.21 272
12207.25 268
12208.29 232
12209.34 270
12210.38 257
12211.43 279
12212.47 300
12213.51 276
12214.56 248
12215.60 255
12216.65 306
12217.69 261
12218.73 259
12219.78 259
12220.82 317
12221.87 263
12222.91 262
12223.96 291
12225.00 281
12226.04 265
12227.09 301
12228.13 270
12229.18 254
12230.22 253
12231.27 273
12232.31 302
12233.36 283
12234.40 274
12235.45 255
12236.49 257
12237.54 279
12238.58 263
12239.63 253
12240.67 277
12241.72 263
12242.76 313
12243.81 289
12244.85 275
12245.90 268
12246.94 276
12247.99 256
12249.03 251
12250.08 290
12251.12 280
12252.17 257
12253.22 266
12254.26 266
12255.31 299
12256.35 301
12257.40 267
12258.44 261
12259.49 213
12260.54 271
12261.58 248
12262.63 269
12263.67 247
12264.72 256
12265.77 247
12266.81 261
12267.86 248
12268.91 224
12269.95 243
12271.00 240
12272.04 256
12273.09 222
12274.14 250
12275.18 293
12276.23 262
12277.28 240
12278.32 214
12279.37 239
12280.42 287
12281.46 253
12282.51 223
12283.56 251
12284.61 241
12285.65 245
12286.70 281
12287.75 302
12288.79 234
12289.84 280
12290.89 258
12291.94 228
12292.98 237
12294.03 241
12295.08 249
12296.13 223
12297.17 238
12298.22 266
12299.27 220
12300.32 239
12301.36 288
12302.41 265
12303.46 257
12304.51 256
12305.55 221
12306.60 226
12307.65 260
12308.70 234
12309.75 224
12310.79 261
12311.84 239
12312.89 236
12313.94 222
12314.99 253
12316.04 246
12317.08 194
12318.13 216
12319.18 242
12320.23 207
12321.28 267
12322.33 250
12323.37 230
12324.42 236
12325.47 236
12326.52 215
12327.57 213
12328.62 218
12329.67 174
12330.72 227
12331.77 247
12332.81 246
12333.86 236
12334.91 229
12335.96 258
12337.01 234
12338.06 230
12339.11 251
12340.16 238
12341.21 200
12342.26 201
12343.31 215
12344.36 210
12345.41 216
12346.46 231
12347.51 245
12348.56 225
12349.61 207
12350.65 213
12351.70 221
12352.75 226
12353.80 229
12354.85 198
12355.90 226
12356.95 217
12358.00 261
12359.05 219
12360.11 225
12361.16 236
12362.21 213
12363.26 196
12364.31 243
12365.36 253
12366.41 243
12367.46 209
12368.51 220
12369.56 238
12370.61 246
12371.66 241
12372.71 261
12373.76 236
12374.81 243
12375.86 236
12376.91 249
12377.97 177
12379.02 214
12380.07 204
12381.12 236
12382.17 249
12383.22 227
12384.27 223
12385.32 222
12386.37 224
12387.43 211
12388.48 226
12389.53 213
12390.58 212
12391.63 235
12392.68 200
12393.74 206
12394.79 217
12395.84 221
12396.89 247
12397.94 245
12398.99 210
12400.05 194
12401.10 207
12402.15 246
12403.20 243
12404.25 255
12405.31 222
12406.36 225
12407.41 227
12408.46 222
12409.51 222
12410.57 226
12411.62 230
12412.67 206
12413.72 209
12414.78 217
12415.83 209
12416.88 231
12417.93 222
12418.99 220
12420.04 222
12421.09 215
12422.15 239
12423.20 242
12424.25 219
12425.30 238
12426.36 219
12427.41 216
12428.46 222
12429.52 217
12430.57 201
12431.62 243
12432.68 228
12433.73 229
12434.78 212
12435.84 230
12436.89 243
12437.94 207
12439.00 200
12440.05 227
12441.10 193
12442.16 190
12443.21 186
12444.27 240
12445.32 231
12446.37 232
12447.43 210
12448.48 189
12449.54 216
12450.59 221
12451.64 173
12452.70 201
12453.75 210
12454.81 226
12455.86 258
12456.91 245
12457.97 210
12459.02 251
12460.08 237
12461.13 210
12462.19 250
12463.24 217
12464.30 237
12465.35 225
12466.41 215
12467.46 219
12468.52 289
12469.57 239
12470.63 233
12471.68 235
12472.73 217
12473.79 246
12474.85 245
12475.90 272
12476.96 239
12478.01 180
12479.07 203
12480.12 226
12481.18 217
12482.23 215
12483.29 257
12484.34 212
12485.40 253
12486.45 239
12487.51 225
12488.57 217
12489.62 225
12490.68 238
12491.73 210
12492.79 205
12493.84 182
12494.90 219
12495.96 218
12497.01 196
12498.07 283
12499.12 238
12500.18 274
12501.24 211
12502.29 256
12503.35 276
12504.41 245
12505.46 273
12506.52 264
12507.57 241
12508.63 219
12509.69 183
12510.74 219
12511.80 216
12512.86 220
12513.91 212
12514.97 221
12516.03 236
12517.08 282
12518.14 272
12519.20 212
12520.26 192
12521.31 294
12522.37 256
12523.43 272
12524.48 234
12525.54 229
12526.60 247
12527.66 273
12528.71 264
12529.77 260
12530.83 254
12531.89 235
12532.94 245
12534.00 264
12535.06 292
12536.12 249
12537.17 280
12538.23 218
12539.29 236
12540.35 286
12541.41 229
12542.46 207
12543.52 215
12544.58 250
12545.64 219
12546.70 228
12547.75 224
12548.81 190
12549.87 190
12550.93 188
12551.99 238
12553.05 250
12554.10 224
12555.16 191
12556.22 236
12557.28 255
12558.34 219
12559.40 257
12560.46 242
12561.51 251
12562.57 211
12563.63 221
12564.69 230
12565.75 227
12566.81 225
12567.87 236
12568.93 204
12569.99 225
12571.04 232
12572.10 230
12573.16 258
12574.22 227
12575.28 248
12576.34 247
12577.40 282
12578.46 261
12579.52 246
12580.58 259
12581.64 242
12582.70 255
12583.76 240
12584.82 201
12585.88 231
12586.94 195
12588.00 212
12589.06 215
12590.12 256
12591.18 249
12592.24 230
12593.30 242
12594.36 218
12595.42 228
12596.48 181
12597.54 236
12598.60 227
12599.66 233
12600.72 237
12601.78 206
12602.84 233
12603.90 247
12604.96 232
12606.02 218
12607.08 255
12608.14 266
12609.20 259
12610.27 270
12611.33 276
12612.39 256
12613.45 222
12614.51 235
12615.57 261
12616.63 268
12617.69 286
12618.75 281
12619.81 238
12620.88 228
12621.94 243
12623.00 228
12624.06 211
12625.12 219
12626.18 257
12627.24 238
12628.31 237
12629.37 215
12630.43 206
12631.49 223
12632.55 224
12633.61 204
12634.68 243
12635.74 245
12636.80 225
12637.86 224
12638.92 257
12639.99 252
12641.05 205
12642.11 239
12643.17 226
12644.23 226
12645.30 168
12646.36 203
12647.42 237
12648.48 228
12649.55 191
12650.61 209
12651.67 188
12652.73 209
12653.80 231
12654.86 201
12655.92 198
12656.99 225
12658.05 254
12659.11 243
12660.17 237
12661.24 226
12662.30 201
12663.36 222
12664.43 198
12665.49 239
12666.55 208
12667.62 208
12668.68 201
12669.74 226
12670.81 229
12671.87 223
12672.93 225
12674.00 223
12675.06 190
12676.12 229
12677.19 244
12678.25 255
12679.31 211
12680.38 231
12681.44 204
12682.51 241
12683.57 228
12684.63 202
12685.70 202
12686.76 238
12687.83 239
12688.89 215
12689.95 249
12691.02 219
12692.08 176
12693.15 207
12694.21 233
12695.28 216
12696.34 201
12697.40 224
12698.47 230
12699.53 236
12700.60 241
12701.66 229
12702.73 235
12703.79 212
12704.86 230
12705.92 250
12706.99 275
12708.05 249
12709.12 226
12710.18 238
12711.25 228
12712.31 200
12713.38 196
12714.44 251
12715.51 228
12716.57 201
12717.64 189
12718.70 189
12719.77 223
12720.83 235
12721.90 227
12722.97 220
12724.03 251
12725.10 256
12726.16 235
12727.23 248
12728.29 229
12729.36 216
12730.43 201
12731.49 209
12732.56 197
12733.62 217
12734.69 216
12735.76 207
12736.82 202
12737.89 228
12738.95 209
12740.02 230
12741.09 229
12742.15 255
12743.22 278
12744.29 247
12745.35 237
12746.42 237
12747.49 245
12748.55 240
12749.62 272
12750.69 209
12751.75 237
12752.82 223
12753.89 223
12754.95 187
12756.02 175
12757.09 203
12758.15 192
12759.22 176
12760.29 170
12761.36 174
12762.42 179
12763.49 193
12764.56 178
12765.62 205
12766.69 207
12767.76 213
12768.83 209
12769.89 197
12770.96 205
12772.03 173
12773.10 181
12774.17 207
12775.23 205
12776.30 177
12777.37 229
12778.44 194
12779.50 171
12780.57 194
12781.64 211
12782.71 220
12783.78 220
12784.84 181
12785.91 222
12786.98 223
12788.05 207
12789.12 225
12790.19 204
12791.25 229
12792.32 221
12793.39 188
12794.46 232
12795.53 232
12796.60 184
12797.67 196
12798.73 188
12799.80 198
12800.87 180
12801.94 200
12803.01 189
12804.08 198
12805.15 188
12806.22 176
12807.29 221
12808.36 207
12809.42 201
12810.49 205
12811.56 215
12812.63 189
12813.70 208
12814.77 192
12815.84 224
12816.91 209
12817.98 187
12819.05 189
12820.12 182
12821.19 182
12822.26 211
12823.33 191
12824.40 202
12825.47 219
12826.54 186
12827.61 187
12828.68 213
12829.75 169
12830.82 165
12831.89 181
12832.96 220
12834.03 195
12835.10 219
12836.17 201
12837.24 208
12838.31 224
12839.38 204
12840.45 173
12841.52 175
12842.59 200
12843.66 198
12844.73 155
12845.80 158
12846.87 158
12847.95 167
12849.02 173
12850.09 190
12851.16 198
12852.23 189
12853.30 238
12854.37 198
12855.44 189
12856.51 219
12857.58 191
12858.66 202
12859.73 241
12860.80 199
12861.87 182
12862.94 190
12864.01 211
12865.08 204
12866.16 172
12867.23 167
12868.30 174
12869.37 179
12870.44 173
12871.51 222
12872.59 231
12873.66 189
12874.73 215
12875.80 207
12876.87 176
12877.95 220
12879.02 192
12880.09 159
12881.16 183
12882.23 182
12883.31 179
12884.38 174
12885.45 226
12886.52 171
12887.60 168
12888.67 154
12889.74 185
12890.81 185
12891.89 142
12892.96 152
12894.03 186
12895.11 195
12896.18 207
12897.25 177
12898.32 248
12899.40 186
12900.47 183
12901.54 156
12902.62 139
12903.69 147
12904.76 172
12905.84 172
12906.91 197
12907.98 190
12909.06 157
12910.13 183
12911.20 169
12912.28 209
12913.35 172
12914.42 140
12915.50 139
12916.57 180
12917.64 205
12918.72 208
12919.79 169
12920.87 164
12921.94 173
12923.01 162
12924.09 164
12925.16 183
12926.24 183
12927.31 179
12928.38 177
12929.46 149
12930.53 154
12931.61 198
12932.68 174
12933.76 180
12934.83 164
12935.90 180
12936.98 192
12938.05 170
12939.13 181
12940.20 157
12941.28 206
12942.35 185
12943.43 202
12944.50 188
12945.58 179
12946.65 195
12947.73 178
12948.80 161
12949.88 151
12950.95 203
12952.03 191
12953.10 165
12954.18 163
12955.25 157
12956.33 151
12957.40 156
12958.48 155
12959.55 156
12960.63 191
12961.70 181
12962.78 199
12963.86 178
12964.93 187
12966.01 195
12967.08 197
12968.16 171
12969.24 158
12970.31 195
12971.39 170
12972.46 194
12973.54 180
12974.62 189
12975.69 168
12976.77 167
12977.84 181
12978.92 170
12980.00 152
12981.07 164
12982.15 158
12983.23 153
12984.30 182
12985.38 159
12986.46 140
12987.53 141
12988.61 172
12989.69 176
12990.76 180
12991.84 173
12992.92 170
12993.99 168
12995.07 170
12996.15 179
12997.22 160
12998.30 162
12999.38 165
13000.45 151
13001.53 179
13002.61 152
13003.69 197
13004.76 179
13005.84 148
13006.92 160
13008.00 168
13009.07 161
13010.15 156
13011.23 169
13012.31 147
13013.38 159
13014.46 175
13015.54 157
13016.62 183
13017.70 181
13018.77 201
13019.85 181
13020.93 173
13022.01 175
13023.09 175
13024.16 155
13025.24 165
13026.32 152
13027.40 195
13028.48 216
13029.56 191
13030.63 245
13031.71 190
13032.79 162
13033.87 170
13034.95 161
13036.03 162
13037.11 191
13038.18 179
13039.26 174
13040.34 184
13041.42 172
13042.50 164
13043.58 153
13044.66 179
13045.74 162
13046.82 175
13047.89 176
13048.97 184
13050.05 155
13051.13 190
13052.21 201
13053.29 198
13054.37 172
13055.45 178
13056.53 181
13057.61 172
13058.69 204
13059.77 178
13060.85 171
13061.93 184
13063.01 159
13064.09 189
13065.17 177
13066.25 185
13067.33 166
13068.41 179
13069.49 153
13070.57 204
13071.65 185
13072.73 156
13073.81 163
13074.89 162
13075.97 189
13077.05 201
13078.13 228
13079.21 174
13080.29 150
13081.37 160
13082.45 198
13083.53 220
13084.61 199
13085.69 165
13086.77 188
13087.85 181
13088.94 176
13090.02 164
13091.10 177
13092.18 203
13093.26 165
13094.34 158
13095.42 200
13096.50 191
13097.58 198
13098.66 168
13099.75 159
13100.83 177
13101.91 167
13102.99 177
13104.07 211
13105.15 211
13106.23 171
13107.32 182
13108.40 183
13109.48 176
13110.56 181
13111.64 173
13112.72 194
13113.81 167
13114.89 181
13115.97 184
13117.05 139
13118.13 159
13119.22 191
13120.30 193
13121.38 196
13122.46 197
13123.55 178
13124.63 151
13125.71 151
13126.79 180
13127.88 177
13128.96 179
13130.04 189
13131.12 175
13132.21 192
13133.29 193
13134.37 212
13135.45 180
13136.54 192
13137.62 156
13138.70 145
13139.79 147
13140.87 165
13141.95 158
13143.03 179
13144.12 178
13145.20 174
13146.28 160
13147.37 172
13148.45 185
13149.53 184
13150.62 152
13151.70 130
13152.78 134
13153.87 155
13154.95 159
13156.03 158
13157.12 133
13158.20 155
13159.29 176
13160.37 204
13161.45 211
13162.54 176
13163.62 184
13164.71 187
13165.79 184
13166.87 155
13167.96 183
13169.04 196
13170.13 204
13171.21 160
13172.29 188
13173.38 219
13174.46 182
13175.55 175
13176.63 170
13177.72 191
13178.80 193
13179.89 174
13180.97 186
13182.06 179
13183.14 211
13184.22 196
13185.31 185
13186.39 177
13187.48 160
13188.56 159
13189.65 144
13190.73 185
13191.82 155
13192.90 179
13193.99 185
13195.07 198
13196.16 200
13197.25 145
13198.33 162
13199.42 154
13200.50 162
13201.59 182
13202.67 144
13203.76 148
13204.84 162
13205.93 175
13207.02 164
13208.10 156
13209.19 197
13210.27 208
13211.36 157
13212.44 171
13213.53 170
13214.62 161
13215.70 186
13216.79 156
13217.88 164
13218.96 162
13220.05 183
13221.13 172
13222.22 143
13223.31 147
13224.39 125
13225.48 169
13226.57 183
13227.65 165
13228.74 182
13229.83 165
13230.91 156
13232.00 169
13233.09 172
13234.17 158
13235.26 167
13236.35 164
13237.43 167
13238.52 174
13239.61 165
13240.70 164
13241.78 161
13242.87 160
13243.96 185
13245.04 172
13246.13 183
13247.22 164
13248.31 180
13249.39 176
13250.48 163
13251.57 163
13252.66 185
13253.74 170
13254.83 160
13255.92 174
13257.01 159
13258.10 203
13259.18 161
13260.27 173
13261.36 191
13262.45 178
13263.54 195
13264.62 166
13265.71 169
13266.80 192
13267.89 180
13268.98 200
13270.06 214
13271.15 202
13272.24 172
13273.33 177
13274.42 154
13275.51 168
13276.60 160
13277.68 182
13278.77 220
13279.86 196
13280.95 182
13282.04 179
13283.13 181
13284.22 170
13285.31 189
13286.39 143
13287.48 187
13288.57 176
13289.66 168
13290.75 163
13291.84 185
13292.93 150
13294.02 152
13295.11 172
13296.20 177
13297.29 161
13298.38 171
13299.47 171
13300.56 184
13301.65 184
13302.73 172
13303.82 165
13304.91 167
13306.00 171
13307.09 180
13308.18 214
13309.27 207
13310.36 194
13311.45 200
13312.54 209
13313.63 181
13314.72 184
13315.81 213
13316.90 187
13318.00 203
13319.09 221
13320.18 218
13321.27 197
13322.36 184
13323.45 214
13324.54 190
13325.63 216
13326.72 160
13327.81 170
13328.90 165
13329.99 176
13331.08 194
13332.17 176
13333.26 176
13334.35 202
13335.45 177
13336.54 200
13337.63 186
13338.72 235
13339.81 178
13340.90 163
13341.99 191
13343.08 181
13344.18 165
13345.27 178
13346.36 173
13347.45 185
13348.54 177
13349.63 171
13350.72 193
13351.82 205
13352.91 182
13354.00 170
13355.09 200
13356.18 209
13357.28 232
13358.37 230
13359.46 213
13360.55 202
13361.64 197
13362.74 188
13363.83 211
13364.92 190
13366.01 199
13367.10 220
13368.20 191
13369.29 193
13370.38 177
13371.47 206
13372.57 169
13373.66 185
13374.75 172
13375.84 182
13376.94 176
13378.03 187
13379.12 178
13380.22 203
13381.31 199
13382.40 159
13383.49 170
13384.59 154
13385.68 181
13386.77 165
13387.87 155
13388.96 160
13390.05 184
13391.15 169
13392.24 155
13393.33 176
13394.43 198
13395.52 169
13396.61 187
13397.71 167
13398.80 171
13399.90 161
13400.99 170
13402.08 178
13403.18 178
13404.27 224
13405.36 200
13406.46 203
13407.55 185
13408.65 181
13409.74 208
13410.83 186
13411.93 182
13413.02 158
13414.12 172
13415.21 178
13416.31 183
13417.40 179
13418.49 178
13419.59 203
13420.68 205
13421.78 199
13422.87 165
13423.97 189
13425.06 183
13426.16 182
13427.25 199
13428.35 199
13429.44 177
13430.54 176
13431.63 155
13432.73 191
13433.82 200
13434.92 204
13436.01 166
13437.11 161
13438.20 192
13439.30 167
13440.39 169
13441.49 204
13442.58 205
13443.68 209
13444.77 183
13445.87 160
13446.96 182
13448.06 187
13449.16 197
13450.25 217
13451.35 201
13452.44 229
13453.54 210
13454.64 202
13455.73 177
13456.83 183
13457.92 209
13459.02 213
13460.12 166
13461.21 194
13462.31 200
13463.40 164
13464.50 183
13465.60 211
13466.69 201
13467.79 179
13468.89 185
13469.98 197
13471.08 212
13472.18 204
13473.27 164
13474.37 188
13475.47 184
13476.56 191
13477.66 180
13478.76 189
13479.85 195
13480.95 163
13482.05 168
13483.14 193
13484.24 229
13485.34 215
13486.44 189
13487.53 194
13488.63 202
13489.73 165
13490.83 151
13491.92 170
13493.02 183
13494.12 152
13495.21 169
13496.31 188
13497.41 181
13498.51 206
13499.61 177
13500.70 167
13501.80 196
13502.90 190
13504.00 181
13505.10 197
13506.19 235
13507.29 239
13508.39 227
13509.49 202
13510.59 194
13511.68 230
13512.78 210
13513.88 207
13514.98 201
13516.08 179
13517.18 186
13518.27 203
13519.37 194
13520.47 184
13521.57 170
13522.67 198
13523.77 210
13524.87 177
13525.96 152
13527.06 195
13528.16 183
13529.26 193
13530.36 200
13531.46 198
13532.56 228
13533.66 199
13534.76 184
13535.86 160
13536.96 177
13538.05 199
13539.15 188
13540.25 193
13541.35 212
13542.45 184
13543.55 179
13544.65 182
13545.75 179
13546.85 171
13547.95 186
13549.05 192
13550.15 194
13551.25 173
13552.35 175
13553.45 174
13554.55 212
13555.65 194
13556.75 188
13557.85 218
13558.95 199
13560.05 194
13561.15 165
13562.25 142
13563.35 173
13564.45 218
13565.55 200
13566.65 193
13567.75 188
13568.85 174
13569.95 169
13571.05 177
13572.16 143
13573.26 165
13574.36 195
13575.46 185
13576.56 193
13577.66 179
13578.76 154
13579.86 164
13580.96 164
13582.06 179
13583.16 202
13584.27 209
13585.37 158
13586.47 163
13587.57 179
13588.67 181
13589.77 185
13590.87 186
13591.98 191
13593.08 178
13594.18 189
13595.28 168
13596.38 195
13597.48 189
13598.59 187
13599.69 182
13600.79 157
13601.89 157
13602.99 141
13604.10 185
13605.20 208
13606.30 157
13607.40 156
13608.50 173
13609.61 172
13610.71 153
13611.81 185
13612.91 186
13614.02 184
13615.12 163
13616.22 183
13617.32 182
13618.43 193
13619.53 177
13620.63 180
13621.73 169
13622.84 179
13623.94 202
13625.04 201
13626.14 181
13627.25 193
13628.35 178
13629.45 190
13630.56 170
13631.66 154
13632.76 179
13633.87 164
13634.97 182
13636.07 185
13637.18 161
13638.28 157
13639.38 163
13640.49 204
13641.59 178
13642.69 194
13643.80 183
13644.90 172
13646.00 187
13647.11 156
13648.21 165
13649.32 173
13650.42 189
13651.52 180
13652.63 201
13653.73 227
13654.84 189
13655.94 155
13657.04 179
13658.15 190
13659.25 178
13660.36 168
13661.46 175
13662.57 194
13663.67 162
13664.77 191
13665.88 184
13666.98 169
13668.09 187
13669.19 186
13670.30 202
13671.40 189
13672.51 181
13673.61 168
13674.72 188
13675.82 231
13676.93 224
13678.03 194
13679.14 206
13680.24 199
13681.35 166
13682.45 181
13683.56 181
13684.66 184
13685.77 195
13686.87 199
13687.98 173
13689.08 184
13690.19 213
13691.29 233
13692.40 207
13693.51 167
13694.61 179
13695.72 193
13696.82 189
13697.93 183
13699.03 198
13700.14 187
13701.25 189
13702.35 154
13703.46 178
13704.56 186
13705.67 191
13706.78 186
13707.88 190
13708.99 214
13710.10 206
13711.20 183
13712.31 179
13713.41 172
13714.52 187
13715.63 196
13716.73 219
13717.84 177
13718.95 175
13720.05 182
13721.16 189
13722.27 183
13723.37 180
13724.48 229
13725.59 211
13726.70 215
13727.80 192
13728.91 197
13730.02 193
13731.12 188
13732.23 197
13733.34 186
13734.45 174
13735.55 185
13736.66 215
13737.77 191
13738.87 194
13739.98 187
13741.09 219
13742.20 221
13743.31 171
13744.41 157
13745.52 141
13746.63 170
13747.74 179
13748.84 171
13749.95 183
13751.06 194
13752.17 194
13753.28 219
13754.38 188
13755.49 184
13756.60 167
13757.71 183
13758.82 186
13759.93 164
13761.03 178
13762.14 165
13763.25 169
13764.36 178
13765.47 192
13766.58 233
13767.68 167
13768.79 152
13769.90 166
13771.01 155
13772.12 188
13773.23 202
13774.34 178
13775.45 213
13776.56 196
13777.66 187
13778.77 210
13779.88 216
13780.99 177
13782.10 152
13783.21 156
13784.32 181
13785.43 175
13786.54 168
13787.65 166
13788.76 148
13789.87 170
13790.98 173
13792.09 193
13793.20 185
13794.31 229
13795.42 198
13796.52 212
13797.63 159
13798.74 167
13799.85 162
13800.96 150
13802.07 167
13803.18 192
13804.29 166
13805.40 155
13806.51 191
13807.63 156
13808.74 120
13809.85 155
13810.96 173
13812.07 172
13813.18 186
13814.29 182
13815.40 169
13816.51 167
13817.62 166
13818.73 182
13819.84 173
13820.95 182
13822.06 172
13823.17 202
13824.28 188
13825.40 191
13826.51 172
13827.62 162
13828.73 178
13829.84 177
13830.95 209
13832.06 187
13833.17 195
13834.28 149
13835.40 140
13836.51 176
13837.62 171
13838.73 150
13839.84 144
13840.95 154
13842.06 174
13843.18 166
13844.29 170
13845.40 158
13846.51 140
13847.62 148
13848.74 162
13849.85 149
13850.96 153
13852.07 190
13853.18 150
13854.30 161
13855.41 168
13856.52 179
13857.63 152
13858.74 149
13859.86 160
13860.97 161
13862.08 156
13863.19 191
13864.31 181
13865.42 177
13866.53 156
13867.64 183
13868.76 157
13869.87 158
13870.98 158
13872.10 180
13873.21 223
13874.32 155
13875.43 149
13876.55 161
13877.66 155
13878.77 168
13879.89 146
13881.00 152
13882.11 153
13883.23 123
13884.34 132
13885.45 152
13886.57 154
13887.68 149
13888.79 175
13889.91 134
13891.02 125
13892.13 152
13893.25 190
13894.36 173
13895.48 149
13896.59 159
13897.70 175
13898.82 150
13899.93 172
13901.05 173
13902.16 170
13903.27 170
13904.39 161
13905.50 184
13906.62 152
13907.73 165
13908.85 188
13909.96 154
13911.07 164
13912.19 131
13913.30 153
13914.42 176
13915.53 141
13916.65 161
13917.76 193
13918.88 194
13919.99 150
13921.11 161
13922.22 188
13923.34 194
13924.45 157
13925.57 125
13926.68 160
13927.80 220
13928.91 183
13930.03 156
13931.14 154
13932.26 205
13933.37 227
13934.49 225
13935.60 181
13936.72 169
13937.83 174
13938.95 175
13940.06 160
13941.18 130
13942.30 171
13943.41 154
13944.53 186
13945.64 174
13946.76 155
13947.87 174
13948.99 169
13950.11 151
13951.22 151
13952.34 153
13953.45 162
13954.57 153
13955.69 156
13956.80 196
13957.92 200
13959.04 175
13960.15 147
13961.27 136
13962.39 146
13963.50 170
13964.62 148
13965.73 152
13966.85 151
13967.97 178
13969.08 192
13970.20 176
13971.32 143
13972.44 133
13973.55 171
13974.67 180
13975.79 158
13976.90 152
13978.02 182
13979.14 165
13980.25 155
13981.37 154
13982.49 149
13983.61 181
13984.72 191
13985.84 152
13986.96 165
13988.08 121
13989.19 167
13990.31 187
13991.43 194
13992.55 183
13993.66 193
13994.78 200
13995.90 171
13997.02 217
13998.14 195
13999.25 168
14000.37 203
14001.49 151
14002.61 151
14003.73 172
14004.84 178
14005.96 162
14007.08 134
14008.20 157
14009.32 161
14010.44 186
14011.55 159
14012.67 185
14013.79 157
14014.91 179
14016.03 176
14017.15 173
14018.27 185
14019.38 166
14020.50 171
14021.62 157
14022.74 148
14023.86 158
14024.98 165
14026.10 159
14027.22 183
14028.34 190
14029.46 190
14030.57 180
14031.69 177
14032.81 171
14033.93 186
14035.05 157
14036.17 194
14037.29 195
14038.41 166
14039.53 155
14040.65 171
14041.77 204
14042.89 173
14044.01 165
14045.13 148
14046.25 178
14047.37 160
14048.49 146
14049.61 153
14050.73 192
14051.85 200
14052.97 177
14054.09 134
14055.21 169
14056.33 155
14057.45 158
14058.57 183
14059.69 195
14060.81 207
14061.93 171
14063.05 168
14064.17 139
14065.29 145
14066.41 165
14067.53 165
14068.65 171
14069.78 172
14070.90 158
14072.02 176
14073.14 172
14074.26 149
14075.38 173
14076.50 165
14077.62 162
14078.74 192
14079.86 160
14080.99 173
14082.11 166
14083.23 187
14084.35 200
14085.47 183
14086.59 166
14087.71 165
14088.84 164
14089.96 197
14091.08 146
14092.20 153
14093.32 187
14094.44 158
14095.57 186
14096.69 205
14097.81 167
14098.93 201
14100.05 176
14101.18 197
14102.30 169
14103.42 201
14104.54 183
14105.66 191
14106.79 177
14107.91 148
14109.03 169
14110.15 185
14111.28 167
14112.40 154
14113.52 186
14114.64 156
14115.77 165
14116.89 189
14118.01 153
14119.13 169
14120.26 155
14121.38 187
14122.50 160
14123.63 152
14124.75 148
14125.87 156
14126.99 189
14128.12 178
14129.24 166
14130.36 148
14131.49 150
14132.61 168
14133.73 165
14134.86 166
14135.98 166
14137.10 178
14138.23 165
14139.35 152
14140.47 157
14141.60 129
14142.72 153
14143.85 153
14144.97 140
14146.09 133
14147.22 150
14148.34 146
14149.47 134
14150.59 144
14151.71 145
14152.84 172
14153.96 164
14155.09 134
14156.21 149
14157.33 136
14158.46 146
14159.58 124
14160.71 151
14161.83 146
14162.96 156
14164.08 164
14165.21 159
14166.33 143
14167.45 149
14168.58 162
14169.70 165
14170.83 178
14171.95 171
14173.08 176
14174.20 164
14175.33 183
14176.45 165
14177.58 134
14178.70 142
14179.83 140
14180.95 161
14182.08 155
14183.20 144
14184.33 120
14185.46 132
14186.58 128
14187.71 129
14188.83 132
14189.96 126
14191.08 174
14192.21 141
14193.33 152
14194.46 139
14195.59 156
14196.71 167
14197.84 166
14198.96 157
14200.09 159
14201.22 150
14202.34 131
14203.47 157
14204.59 139
14205.72 165
14206.85 161
14207.97 163
14209.10 163
14210.23 152
14211.35 146
14212.48 151
14213.61 169
14214.73 155
14215.86 136
14216.99 160
14218.11 162
14219.24 147
14220.37 142
14221.49 145
14222.62 180
14223.75 153
14224.87 153
14226.00 158
14227.13 179
14228.25 171
14229.38 118
14230.51 133
14231.64 142
14232.76 166
14233.89 144
14235.02 123
14236.14 153
14237.27 158
14238.40 118
14239.53 133
14240.66 153
14241.78 146
14242.91 150
14244.04 133
14245.17 124
14246.29 156
14247.42 147
14248.55 141
14249.68 144
14250.81 146
14251.93 146
14253.06 145
14254.19 145
14255.32 160
14256.45 136
14257.57 163
14258.70 145
14259.83 116
14260.96 126
14262.09 135
14263.22 149
14264.34 171
14265.47 165
14266.60 167
14267.73 137
14268.86 177
14269.99 137
14271.12 140
14272.25 139
14273.37 144
14274.50 147
14275.63 138
14276.76 163
14277.89 159
14279.02 128
14280.15 133
14281.28 149
14282.41 160
14283.54 154
14284.67 134
14285.80 148
14286.92 153
14288.05 133
14289.18 135
14290.31 144
14291.44 140
14292.57 121
14293.70 130
14294.83 140
14295.96 150
14297.09 141
14298.22 155
14299.35 139
14300.48 143
14301.61 127
14302.74 140
14303.87 157
14305.00 138
14306.13 116
14307.26 141
14308.39 134
14309.52 134
14310.65 112
14311.78 148
14312.91 139
14314.04 153
14315.18 129
14316.31 138
14317.44 108
14318.57 149
14319.70 143
14320.83 143
14321.96 128
14323.09 127
14324.22 128
14325.35 184
14326.48 152
14327.61 128
14328.75 162
14329.88 137
14331.01 141
14332.14 130
14333.27 131
14334.40 122
14335.53 133
14336.66 137
14337.80 155
14338.93 142
14340.06 129
14341.19 133
14342.32 135
14343.45 152
14344.59 150
14345.72 130
14346.85 157
14347.98 141
14349.11 121
14350.24 120
14351.38 152
14352.51 118
14353.64 117
14354.77 159
14355.91 107
14357.04 144
14358.17 140
14359.30 134
14360.43 101
14361.57 136
14362.70 125
14363.83 103
14364.96 118
14366.10 120
14367.23 133
14368.36 121
14369.49 98
14370.63 117
14371.76 142
14372.89 121
14374.03 118
14375.16 128
14376.29 112
14377.42 134
14378.56 145
14379.69 149
14380.82 127
14381.96 118
14383.09 144
14384.22 147
14385.36 130
14386.49 133
14387.62 156
14388.76 162
14389.89 160
14391.02 147
14392.16 158
14393.29 127
14394.43 136
14395.56 141
14396.69 157
14397.83 160
14398.96 109
14400.09 120
14401.23 129
14402.36 148
14403.50 169
14404.63 148
14405.76 132
14406.90 128
14408.03 136
14409.17 124
14410.30 124
14411.44 121
14412.57 131
14413.70 131
14414.84 110
14415.97 141
14417.11 148
14418.24 119
14419.38 118
14420.51 107
14421.65 125
14422.78 125
14423.92 114
14425.05 146
14426.19 136
14427.32 124
14428.46 121
14429.59 105
14430.73 132
14431.86 147
14433.00 150
14434.13 161
14435.27 156
14436.40 145
14437.54 134
14438.67 151
14439.81 142
14440.95 134
14442.08 156
14443.22 167
14444.35 142
14445.49 144
14446.62 155
14447.76 154
14448.90 148
14450.03 117
14451.17 141
14452.30 124
14453.44 113
14454.58 129
14455.71 124
14456.85 124
14457.98 140
14459.12 139
14460.26 119
14461.39 144
14462.53 128
14463.67 123
14464.80 139
14465.94 135
14467.07 137
14468.21 146
14469.35 131
14470.48 123
14471.62 120
14472.76 145
14473.90 172
14475.03 177
14476.17 150
14477.31 144
14478.44 140
14479.58 131
14480.72 118
14481.85 139
14482.99 144
14484.13 111
14485.27 112
14486.40 132
14487.54 135
14488.68 143
14489.82 157
14490.95 113
14492.09 124
14493.23 128
14494.37 123
14495.50 129
14496.64 130
14497.78 117
14498.92 129
14500.05 111
14501.19 120
14502.33 138
14503.47 147
14504.61 154
14505.74 151
14506.88 97
14508.02 136
14509.16 139
14510.30 166
14511.44 137
14512.57 128
14513.71 126
14514.85 135
14515.99 125
14517.13 125
14518.27 173
14519.41 125
14520.54 141
14521.68 165
14522.82 145
14523.96 157
14525.10 157
14526.24 187
14527.38 183
14528.52 147
14529.65 151
14530.79 169
14531.93 155
14533.07 156
14534.21 133
14535.35 144
14536.49 133
14537.63 155
14538.77 139
14539.91 119
14541.05 124
14542.19 138
14543.33 121
14544.47 156
14545.61 159
14546.75 113
14547.89 140
14549.02 153
14550.16 166
14551.30 128
14552.44 160
14553.58 155
14554.72 137
14555.86 135
14557.00 174
14558.14 151
14559.29 148
14560.43 150
14561.57 150
14562.71 151
14563.85 135
14564.99 141
14566.13 131
14567.27 159
14568.41 147
14569.55 148
14570.69 143
14571.83 122
14572.97 130
14574.11 152
14575.25 129
14576.39 136
14577.53 156
14578.68 114
14579.82 157
14580.96 119
14582.10 132
14583.24 140
14584.38 129
14585.52 153
14586.66 134
14587.80 121
14588.95 108
14590.09 145
14591.23 158
14592.37 126
14593.51 114
14594.65 117
14595.79 128
14596.94 126
14598.08 121
14599.22 142
14600.36 118
14601.50 109
14602.65 117
14603.79 132
14604.93 138
14606.07 146
14607.21 123
14608.36 129
14609.50 145
14610.64 125
14611.78 123
14612.92 166
14614.07 138
14615.21 126
14616.35 140
14617.49 136
14618.64 162
14619.78 146
14620.92 138
14622.06 126
14623.21 197
14624.35 164
14625.49 144
14626.64 128
14627.78 152
14628.92 174
14630.06 141
14631.21 151
14632.35 163
14633.49 131
14634.64 131
14635.78 144
14636.92 169
14638.07 152
14639.21 141
14640.35 139
14641.50 130
14642.64 154
14643.78 174
14644.93 127
14646.07 132
14647.21 135
14648.36 161
14649.50 156
14650.65 148
14651.79 135
14652.93 147
14654.08 145
14655.22 122
14656.37 148
14657.51 160
14658.65 134
14659.80 112
14660.94 127
14662.09 118
14663.23 129
14664.37 128
14665.52 141
14666.66 121
14667.81 126
14668.95 123
14670.10 148
14671.24 133
14672.39 126
14673.53 147
14674.68 146
14675.82 124
14676.97 139
14678.11 106
14679.25 128
14680.40 141
14681.54 147
14682.69 147
14683.83 110
14684.98 133
14686.13 174
14687.27 144
14688.42 121
14689.56 130
14690.71 153
14691.85 155
14693.00 130
14694.14 128
14695.29 129
14696.43 133
14697.58 116
14698.72 150
14699.87 160
14701.02 134
14702.16 148
14703.31 181
14704.45 136
14705.60 132
14706.75 132
14707.89 132
14709.04 137
14710.18 125
14711.33 131
14712.48 112
14713.62 112
14714.77 117
14715.92 126
14717.06 125
14718.21 101
14719.35 115
14720.50 101
14721.65 154
14722.79 128
14723.94 121
14725.09 128
14726.23 137
14727.38 125
14728.53 145
14729.67 112
14730.82 101
14731.97 114
14733.12 150
14734.26 149
14735.41 135
14736.56 119
14737.70 102
14738.85 111
14740.00 126
14741.15 115
14742.29 113
14743.44 115
14744.59 129
14745.74 147
14746.88 132
14748.03 123
14749.18 113
14750.33 119
14751.47 118
14752.62 104
14753.77 110
14754.92 131
14756.07 99
14757.21 128
14758.36 114
14759.51 137
14760.66 143
14761.81 114
14762.95 95
14764.10 133
14765.25 160
14766.40 115
14767.55 132
14768.70 146
14769.84 114
14770.99 131
14772.14 125
14773.29 117
14774.44 113
14775.59 122
14776.74 128
14777.88 136
14779.03 132
14780.18 115
14781.33 95
14782.48 111
14783.63 101
14784.78 113
14785.93 103
14787.08 113
14788.22 121
14789.37 131
14790.52 104
14791.67 118
14792.82 113
14793.97 117
14795.12 103
14796.27 101
14797.42 137
14798.57 114
14799.72 123
14800.87 102
14802.02 108
14803.17 160
14804.32 144
14805.47 137
14806.62 122
14807.77 124
14808.92 175
14810.07 134
14811.22 117
14812.37 99
14813.52 114
14814.67 111
14815.82 143
14816.97 120
14818.12 150
14819.27 137
14820.42 89
14821.57 112
14822.72 128
14823.87 97
14825.02 106
14826.17 113
14827.32 130
14828.47 125
14829.62 122
14830.78 125
14831.93 107
14833.08 134
14834.23 126
14835.38 107
14836.53 132
14837.68 125
14838.83 117
14839.98 127
14841.13 122
14842.29 153
14843.44 151
14844.59 153
14845.74 107
14846.89 101
14848.04 91
14849.19 117
14850.35 118
14851.50 108
14852.65 126
14853.80 111
14854.95 112
14856.10 124
14857.26 141
14858.41 131
14859.56 163
14860.71 146
14861.86 116
14863.02 115
14864.17 118
14865.32 111
14866.47 112
14867.63 145
14868.78 145
14869.93 105
14871.08 125
14872.23 128
14873.39 123
14874.54 141
14875.69 111
14876.84 118
14878.00 128
14879.15 106
14880.30 129
14881.46 136
14882.61 150
14883.76 143
14884.91 112
14886.07 132
14887.22 168
14888.37 139
14889.53 114
14890.68 111
14891.83 117
14892.99 138
14894.14 126
14895.29 127
14896.45 122
14897.60 125
14898.75 114
14899.91 118
14901.06 100
14902.21 139
14903.37 139
14904.52 122
14905.67 120
14906.83 131
14907.98 119
14909.14 109
14910.29 125
14911.44 109
14912.60 117
14913.75 145
14914.91 135
14916.06 131
14917.21 118
14918.37 117
14919.52 124
14920.68 127
14921.83 130
14922.99 106
14924.14 115
14925.30 121
14926.45 126
14927.60 104
14928.76 116
14929.91 114
14931.07 145
14932.22 134
14933.38 127
14934.53 124
14935.69 118
14936.84 139
14938.00 125
14939.15 143
14940.31 137
14941.46 148
14942.62 123
14943.77 101
14944.93 123
14946.08 130
14947.24 126
14948.39 142
14949.55 106
14950.71 133
14951.86 105
14953.02 139
14954.17 159
14955.33 132
14956.48 110
14957.64 138
14958.80 131
14959.95 120
14961.11 119
14962.26 136
14963.42 106
14964.57 132
14965.73 113
14966.89 103
14968.04 117
14969.20 139
14970.36 123
14971.51 115
14972.67 124
14973.82 114
14974.98 101
14976.14 90
14977.29 89
14978.45 115
14979.61 132
14980.76 141
14981.92 152
14983.08 120
14984.23 137
14985.39 151
14986.55 156
14987.70 134
14988.86 137
14990.02 142
14991.18 148
14992.33 155
14993.49 138
14994.65 138
14995.80 114
14996.96 119
14998.12 153
14999.28 150
15000.43 159
15001.59 119
15002.75 91
15003.91 131
15005.06 149
15006.22 176
15007.38 120
15008.54 139
15009.69 102
15010.85 144
15012.01 147
15013.17 127
15014.33 132
15015.48 108
15016.64 106
15017.80 116
15018.96 96
15020.12 107
15021.27 92
15022.43 112
15023.59 112
15024.75 113
15025.91 126
15027.07 143
15028.23 107
15029.38 121
15030.54 117
15031.70 110
15032.86 119
15034.02 117
15035.18 121
15036.34 104
15037.49 126
15038.65 124
15039.81 122
15040.97 129
15042.13 142
15043.29 136
15044.45 139
15045.61 100
15046.77 112
15047.93 114
15049.09 124
15050.24 128
15051.40 108
15052.56 145
15053.72 151
15054.88 118
15056.04 104
15057.20 78
15058.36 100
15059.52 96
15060.68 111
15061.84 101
15063.00 145
15064.16 119
15065.32 115
15066.48 125
15067.64 118
15068.80 132
15069.96 143
15071.12 130
15072.28 132
15073.44 130
15074.60 127
15075.76 123
15076.92 95
15078.08 107
15079.24 122
15080.40 138
15081.56 118
15082.72 132
15083.89 116
15085.05 110
15086.21 134
15087.37 134
15088.53 118
15089.69 132
15090.85 133
15092.01 133
15093.17 155
15094.33 111
15095.49 101
15096.66 106
15097.82 102
15098.98 94
15100.14 120
15101.30 113
15102.46 116
15103.62 103
15104.78 118
15105.95 87
15107.11 118
15108.27 142
15109.43 159
15110.59 161
15111.75 113
15112.92 110
15114.08 106
15115.24 116
15116.40 118
15117.56 113
15118.73 119
15119.89 123
15121.05 135
15122.21 143
15123.37 119
15124.54 109
15125.70 117
15126.86 136
15128.02 115
15129.19 120
15130.35 127
15131.51 114
15132.67 122
15133.84 130
15135.00 110
15136.16 118
15137.32 133
15138.49 113
15139.65 122
15140.81 140
15141.97 131
15143.14 132
15144.30 117
15145.46 104
15146.63 135
15147.79 117
15148.95 102
15150.12 118
15151.28 115
15152.44 125
15153.61 131
15154.77 99
15155.93 111
15157.10 118
15158.26 106
15159.42 100
15160.59 96
15161.75 113
15162.91 99
15164.08 125
15165.24 114
15166.41 112
15167.57 114
15168.73 117
15169.90 118
15171.06 107
15172.23 114
15173.39 115
15174.55 131
15175.72 115
15176.88 108
15178.05 81
15179.21 117
15180.38 108
15181.54 95
15182.70 111
15183.87 122
15185.03 117
15186.20 94
15187.36 111
15188.53 135
15189.69 123
15190.86 114
15192.02 107
15193.19 131
15194.35 96
15195.52 119
15196.68 115
15197.85 119
15199.01 120
15200.18 125
15201.34 117
15202.51 121
15203.67 123
15204.84 104
15206.00 104
15207.17 108
15208.33 110
15209.50 139
15210.66 105
15211.83 100
15213.00 130
15214.16 123
15215.33 131
15216.49 98
15217.66 99
15218.82 139
15219.99 127
15221.16 111
15222.32 121
15223.49 99
15224.65 131
15225.82 114
15226.99 113
15228.15 137
15229.32 112
15230.49 116
15231.65 101
15232.82 98
15233.98 122
15235.15 120
15236.32 132
15237.48 123
15238.65 98
15239.82 121
15240.98 133
15242.15 149
15243.32 118
15244.48 104
15245.65 135
15246.82 133
15247.98 141
15249.15 136
15250.32 106
15251.49 118
15252.65 108
15253.82 92
15254.99 105
15256.16 122
15257.32 123
15258.49 136
15259.66 127
15260.82 106
15261.99 106
15263.16 137
15264.33 122
15265.49 118
15266.66 135
15267.83 132
15269.00 95
15270.17 121
15271.33 131
15272.50 138
15273.67 151
15274.84 122
15276.01 128
15277.17 138
15278.34 118
15279.51 112
15280.68 123
15281.85 110
15283.01 137
15284.18 112
15285.35 102
15286.52 129
15287.69 131
15288.86 108
15290.03 127
15291.19 129
15292.36 110
15293.53 111
15294.70 105
15295.87 131
15297.04 119
15298.21 107
15299.38 109
15300.54 128
15301.71 115
15302.88 103
15304.05 107
15305.22 147
15306.39 126
15307.56 113
15308.73 105
15309.90 125
15311.07 117
15312.24 137
15313.41 149
15314.58 132
15315.75 109
15316.92 125
15318.09 96
15319.25 117
15320.42 129
15321.59 141
15322.76 116
15323.93 129
15325.10 127
15326.27 140
15327.44 132
15328.61 136
15329.78 96
15330.95 119
15332.12 127
15333.29 160
15334.46 101
15335.64 103
15336.81 115
15337.98 127
15339.15 122
15340.32 109
15341.49 151
15342.66 104
15343.83 100
15345.00 106
15346.17 131
15347.34 129
15348.51 105
15349.68 126
15350.85 134
15352.02 129
15353.20 136
15354.37 111
15355.54 118
15356.71 130
15357.88 101
15359.05 129
15360.22 105
15361.39 108
15362.57 124
15363.74 117
15364.91 135
15366.08 120
15367.25 135
15368.42 107
15369.59 116
15370.77 138
15371.94 119
15373.11 119
15374.28 111
15375.45 129
15376.63 138
15377.80 118
15378.97 101
15380.14 113
15381.31 88
15382.49 101
15383.66 112
15384.83 89
15386.00 111
15387.17 121
15388.35 132
15389.52 142
15390.69 141
15391.86 131
15393.04 105
15394.21 117
15395.38 125
15396.55 99
15397.73 106
15398.90 125
15400.07 132
15401.25 150
15402.42 117
15403.59 133
15404.76 124
15405.94 135
15407.11 129
15408.28 114
15409.46 133
15410.63 134
15411.80 149
15412.98 130
15414.15 111
15415.32 123
15416.50 130
15417.67 114
15418.84 115
15420.02 109
15421.19 108
15422.36 84
15423.54 106
15424.71 110
15425.89 105
15427.06 103
15428.23 134
15429.41 133
15430.58 90
15431.76 132
15432.93 123
15434.10 96
15435.28 92
15436.45 114
15437.63 122
15438.80 127
15439.97 116
15441.15 94
15442.32 92
15443.50 104
15444.67 114
15445.85 114
15447.02 92
15448.20 118
15449.37 130
15450.55 128
15451.72 111
15452.89 96
15454.07 115
15455.24 121
15456.42 112
15457.59 98
15458.77 121
15459.94 133
15461.12 118
15462.30 100
15463.47 126
15464.65 125
15465.82 119
15467.00 124
15468.17 114
15469.35 111
15470.52 136
15471.70 132
15472.87 107
15474.05 116
15475.22 97
15476.40 106
15477.58 136
15478.75 143
15479.93 135
15481.10 120
15482.28 127
15483.46 122
15484.63 104
15485.81 106
15486.98 125
15488.16 131
15489.34 111
15490.51 82
15491.69 99
15492.87 122
15494.04 124
15495.22 103
15496.39 95
15497.57 110
15498.75 117
15499.92 94
15501.10 100
15502.28 100
15503.45 118
15504.63 123
15505.81 133
15506.98 136
15508.16 144
15509.34 126
15510.52 119
15511.69 103
15512.87 111
15514.05 119
15515.22 110
15516.40 102
15517.58 102
15518.76 101
15519.93 97
15521.11 143
15522.29 121
15523.47 132
15524.64 118
15525.82 106
15527.00 125
15528.18 122
15529.35 132
15530.53 122
15531.71 138
15532.89 122
15534.07 109
15535.24 108
15536.42 100
15537.60 101
15538.78 102
15539.96 114
15541.13 86
15542.31 136
15543.49 151
15544.67 98
15545.85 106
15547.03 108
15548.20 105
15549.38 111
15550.56 96
15551.74 114
15552.92 120
15554.10 124
15555.28 121
15556.45 104
15557.63 108
15558.81 105
15559.99 105
15561.17 107
15562.35 120
15563.53 121
15564.71 90
15565.89 107
15567.07 114
15568.24 118
15569.42 133
15570.60 127
15571.78 131
15572.96 89
15574.14 114
15575.32 109
15576.50 93
15577.68 117
15578.86 106
15580.04 107
15581.22 113
15582.40 138
15583.58 135
15584.76 127
15585.94 124
15587.12 111
15588.30 120
15589.48 120
15590.66 115
15591.84 118
15593.02 125
15594.20 148
15595.38 119
15596.56 106
15597.74 142
15598.92 143
15600.10 134
15601.28 126
15602.46 127
15603.64 126
15604.82 121
15606.00 116
15607.18 124
15608.36 104
15609.55 147
15610.73 149
15611.91 114
15613.09 127
15614.27 148
15615.45 126
15616.63 129
15617.81 145
15618.99 137
15620.17 129
15621.36 121
15622.54 122
15623.72 127
15624.90 135
15626.08 108
15627.26 140
15628.44 121
15629.63 131
15630.81 121
15631.99 108
15633.17 136
15634.35 101
15635.53 88
15636.72 89
15637.90 124
15639.08 137
15640.26 124
15641.44 132
15642.63 165
15643.81 126
15644.99 121
15646.17 106
15647.35 119
15648.54 113
15649.72 139
15650.90 152
15652.08 128
15653.27 136
15654.45 120
15655.63 113
15656.81 118
15658.00 151
15659.18 139
15660.36 131
15661.54 139
15662.73 109
15663.91 129
15665.09 126
15666.28 133
15667.46 145
15668.64 143
15669.82 95
15671.01 105
15672.19 90
15673.37 139
15674.56 145
15675.74 134
15676.92 141
15678.11 140
15679.29 137
15680.47 127
15681.66 143
15682.84 106
15684.03 132
15685.21 133
15686.39 125
15687.58 105
15688.76 101
15689.94 126
15691.13 101
15692.31 121
15693.50 117
15694.68 105
15695.86 124
15697.05 95
15698.23 148
15699.42 134
15700.60 125
15701.78 107
15702.97 127
15704.15 128
15705.34 85
15706.52 105
15707.71 108
15708.89 123
15710.08 135
15711.26 117
15712.45 132
15713.63 122
15714.81 107
15716.00 112
15717.18 140
15718.37 93
15719.55 103
15720.74 113
15721.92 105
15723.11 124
15724.29 129
15725.48 93
15726.66 108
15727.85 131
15729.04 108
15730.22 141
15731.41 107
15732.59 118
15733.78 109
15734.96 124
15736.15 118
15737.33 100
15738.52 113
15739.71 119
15740.89 125
15742.08 120
15743.26 108
15744.45 94
15745.63 141
15746.82 124
15748.01 142
15749.19 156
15750.38 161
15751.56 133
15752.75 148
15753.94 119
15755.12 118
15756.31 137
15757.50 111
15758.68 108
15759.87 109
15761.06 91
15762.24 105
15763.43 118
15764.62 127
15765.80 133
15766.99 116
15768.18 123
15769.36 125
15770.55 124
15771.74 122
15772.92 125
15774.11 118
15775.30 113
15776.48 108
15777.67 118
15778.86 106
15780.05 106
15781.23 114
15782.42 120
15783.61 121
15784.80 126
15785.98 120
15787.17 133
15788.36 127
15789.55 131
15790.73 117
15791.92 93
15793.11 92
15794.30 119
15795.48 95
15796.67 80
15797.86 104
15799.05 116
15800.24 103
15801.42 104
15802.61 123
15803.80 122
15804.99 113
15806.18 113
15807.37 124
15808.55 113
15809.74 116
15810.93 134
15812.12 135
15813.31 136
15814.50 127
15815.68 108
15816.87 136
15818.06 145
15819.25 118
15820.44 129
15821.63 106
15822.82 101
15824.01 108
15825.19 122
15826.38 111
15827.57 113
15828.76 112
15829.95 108
15831.14 98
15832.33 113
15833.52 101
15834.71 109
15835.90 102
15837.09 91
15838.28 123
15839.47 112
15840.66 110
15841.84 99
15843.03 117
15844.22 104
15845.41 133
15846.60 112
15847.79 120
15848.98 107
15850.17 97
15851.36 110
15852.55 102
15853.74 93
15854.93 122
15856.12 141
15857.31 116
15858.50 115
15859.69 106
15860.88 124
15862.07 114
15863.26 133
15864.46 127
15865.65 122
15866.84 122
15868.03 97
15869.22 103
15870.41 123
15871.60 121
15872.79 105
15873.98 96
15875.17 118
15876.36 111
15877.55 102
15878.74 101
15879.94 94
15881.13 99
15882.32 109
15883.51 102
15884.70 142
15885.89 110
15887.08 108
15888.27 121
15889.46 110
15890.66 88
15891.85 96
15893.04 105
15894.23 103
15895.42 111
15896.61 124
15897.81 104
15899.00 118
15900.19 112
15901.38 115
15902.57 104
15903.76 115
15904.96 88
15906.15 127
15907.34 112
15908.53 92
15909.72 118
15910.92 126
15912.11 119
15913.30 143
15914.49 119
15915.69 101
15916.88 79
15918.07 91
15919.26 135
15920.46 113
15921.65 129
15922.84 119
15924.03 93
15925.23 119
15926.42 123
15927.61 96
15928.81 117
15930.00 115
15931.19 137
15932.38 129
15933.58 137
15934.77 144
15935.96 116
15937.16 147
15938.35 109
15939.54 126
15940.74 95
15941.93 121
15943.12 126
15944.32 131
15945.51 119
15946.70 93
15947.90 133
15949.09 129
15950.28 120
15951.48 96
15952.67 124
15953.87 130
15955.06 123
15956.25 118
15957.45 114
15958.64 126
15959.84 121
15961.03 144
15962.22 129
15963.42 118
15964.61 82
15965.81 101
15967.00 95
15968.19 120
15969.39 119
15970.58 98
15971.78 112
15972.97 91
15974.17 101
15975.36 108
15976.56 87
15977.75 118
15978.95 106
15980.14 101
15981.34 121
15982.53 94
15983.72 88
15984.92 82
15986.11 119
15987.31 99
15988.50 84
15989.70 92
15990.90 134
15992.09 153
15993.29 115
15994.48 115
15995.68 113
15996.87 95
15998.07 115
15999.26 117
16000.46 104
16001.65 102
16002.85 105
16004.05 108
16005.24 82
16006.44 111
16007.63 114
16008.83 112
16010.02 97
16011.22 96
16012.42 105
16013.61 103
16014.81 100
16016.00 103
16017.20 108
16018.40 85
16019.59 95
16020.79 92
16021.99 107
16023.18 105
16024.38 116
16025.58 76
16026.77 85
16027.97 103
16029.16 109
16030.36 121
16031.56 130
16032.76 98
16033.95 120
16035.15 114
16036.35 117
16037.54 97
16038.74 110
16039.94 103
16041.13 109
16042.33 105
16043.53 99
16044.73 145
16045.92 165
16047.12 114
16048.32 115
16049.51 121
16050.71 86
16051.91 102
16053.11 124
16054.30 119
16055.50 107
16056.70 114
16057.90 125
16059.10 103
16060.29 98
16061.49 110
16062.69 98
16063.89 80
16065.08 87
16066.28 114
16067.48 117
16068.68 146
16069.88 134
16071.07 156
16072.27 98
16073.47 107
16074.67 110
16075.87 121
16077.07 109
16078.26 80
16079.46 102
16080.66 116
16081.86 123
16083.06 98
16084.26 121
16085.46 120
16086.66 104
16087.85 108
16089.05 87
16090.25 87
16091.45 94
16092.65 86
16093.85 117
16095.05 135
16096.25 121
16097.45 108
16098.65 107
16099.84 98
16101.04 94
16102.24 98
16103.44 120
16104.64 111
16105.84 104
16107.04 106
16108.24 114
16109.44 97
16110.64 115
16111.84 118
16113.04 89
16114.24 79
16115.44 111
16116.64 115
16117.84 129
16119.04 122
16120.24 121
16121.44 95
16122.64 92
16123.84 118
16125.04 100
16126.24 120
16127.44 96
16128.64 93
16129.84 90
16131.04 125
16132.24 91
16133.44 103
16134.64 102
16135.84 111
16137.04 102
16138.25 95
16139.45 133
16140.65 110
16141.85 127
16143.05 120
16144.25 86
16145.45 85
16146.65 96
16147.85 113
16149.05 93
16150.25 101
16151.46 121
16152.66 97
16153.86 104
16155.06 126
16156.26 110
16157.46 101
16158.66 105
16159.87 105
16161.07 118
16162.27 95
16163.47 104
16164.67 87
16165.87 86
16167.08 82
16168.28 75
16169.48 84
16170.68 85
16171.88 93
16173.09 93
16174.29 96
16175.49 124
16176.69 92
16177.89 113
16179.10 122
16180.30 100
16181.50 100
16182.70 97
16183.91 128
16185.11 93
16186.31 118
16187.51 100
16188.72 101
16189.92 125
16191.12 127
16192.32 101
16193.53 89
16194.73 114
16195.93 131
16197.13 116
16198.34 100
16199.54 114
16200.74 97
16201.95 106
16203.15 132
16204.35 105
16205.56 110
16206.76 110
16207.96 116
16209.17 99
16210.37 96
16211.57 85
16212.78 94
16213.98 104
16215.18 130
16216.39 98
16217.59 131
16218.79 126
16220.00 127
16221.20 66
16222.41 74
16223.61 101
16224.81 95
16226.02 120
16227.22 121
16228.43 93
16229.63 111
16230.83 116
16232.04 95
16233.24 88
16234.45 95
16235.65 95
16236.86 113
16238.06 100
16239.26 112
16240.47 108
16241.67 116
16242.88 113
16244.08 83
16245.29 115
16246.49 122
16247.70 124
16248.90 106
16250.11 113
16251.31 134
16252.52 91
16253.72 67
16254.93 87
16256.13 106
16257.34 84
16258.54 83
16259.75 95
16260.95 118
16262.16 104
16263.36 97
16264.57 96
16265.77 80
16266.98 115
16268.19 126
16269.39 160
16270.60 127
16271.80 120
16273.01 127
16274.21 118
16275.42 122
16276.63 84
16277.83 102
16279.04 94
16280.24 89
16281.45 120
16282.66 134
16283.86 69
16285.07 88
16286.27 100
16287.48 76
16288.69 99
16289.89 81
16291.10 83
16292.31 80
16293.51 110
16294.72 106
16295.93 92
16297.13 89
16298.34 103
16299.55 97
16300.75 123
16301.96 112
16303.17 101
16304.37 125
16305.58 128
16306.79 116
16307.99 91
16309.20 75
16310.41 114
16311.62 122
16312.82 106
16314.03 115
16315.24 115
16316.44 95
16317.65 95
16318.86 102
16320.07 77
16321.27 85
16322.48 101
16323.69 67
16324.90 80
16326.10 89
16327.31 101
16328.52 98
16329.73 76
16330.94 74
16332.14 90
16333.35 75
16334.56 88
16335.77 75
16336.98 111
16338.18 128
16339.39 98
16340.60 110
16341.81 110
16343.02 99
16344.23 100
16345.43 90
16346.64 92
16347.85 80
16349.06 86
16350.27 91
16351.48 117
16352.69 88
16353.89 80
16355.10 77
16356.31 78
16357.52 63
16358.73 84
16359.94 95
16361.15 100
16362.36 87
16363.57 106
16364.77 117
16365.98 93
16367.19 102
16368.40 113
16369.61 93
16370.82 82
16372.03 91
16373.24 65
16374.45 88
16375.66 102
16376.87 99
16378.08 85
16379.29 97
16380.50 119
16381.71 123
16382.92 107
16384.13 83
16385.34 92
16386.55 120
16387.76 114
16388.97 77
16390.18 86
16391.39 91
16392.60 83
16393.81 104
16395.02 92
16396.23 74
16397.44 75
16398.65 72
16399.86 91
16401.07 93
16402.28 125
16403.49 121
16404.70 96
16405.91 84
16407.12 101
16408.33 84
16409.54 114
16410.76 93
16411.97 56
16413.18 73
16414.39 104
16415.60 110
16416.81 95
16418.02 92
16419.23 96
16420.44 89
16421.66 113
16422.87 119
16424.08 99
16425.29 108
16426.50 86
16427.71 92
16428.92 69
16430.14 70
16431.35 91
16432.56 73
16433.77 106
16434.98 82
16436.19 92
16437.41 88
16438.62 81
16439.83 82
16441.04 80
16442.25 98
16443.47 108
16444.68 87
16445.89 74
16447.10 85
16448.31 89
16449.53 110
16450.74 93
16451.95 112
16453.16 103
16454.38 99
16455.59 106
16456.80 76
16458.01 85
16459.23 105
16460.44 74
16461.65 48
16462.86 69
16464.08 76
16465.29 81
16466.50 95
16467.72 95
16468.93 85
16470.14 82
16471.35 116
16472.57 113
16473.78 98
16474.99 79
16476.21 81
16477.42 87
16478.63 79
16479.85 85
16481.06 86
16482.27 74
16483.49 96
16484.70 92
16485.92 96
16487.13 90
16488.34 70
16489.56 87
16490.77 88
16491.98 128
16493.20 112
16494.41 80
16495.63 90
16496.84 112
16498.05 125
16499.27 90
16500.48 82
16501.70 103
16502.91 94
16504.13 53
16505.34 86
16506.55 75
16507.77 83
16508.98 91
16510.20 78
16511.41 82
16512.63 80
16513.84 120
16515.06 133
16516.27 95
16517.49 103
16518.70 83
16519.92 108
16521.13 112
16522.35 104
16523.56 65
16524.78 69
16525.99 72
16527.21 97
16528.42 76
16529.64 88
16530.85 90
16532.07 110
16533.28 85
16534.50 68
16535.71 87
16536.93 84
16538.14 86
16539.36 79
16540.58 101
16541.79 101
16543.01 107
16544.22 87
16545.44 99
16546.65 80
16547.87 123
16549.09 135
16550.30 73
16551.52 97
16552.73 114
16553.95 103
16555.17 105
16556.38 73
16557.60 126
16558.82 108
16560.03 97
16561.25 103
16562.46 102
16563.68 70
16564.90 72
16566.11 94
16567.33 107
16568.55 94
16569.76 94
16570.98 85
16572.20 74
16573.41 80
16574.63 108
16575.85 84
16577.07 78
16578.28 80
16579.50 81
16580.72 89
16581.93 87
16583.15 88
16584.37 99
16585.59 97
16586.80 73
16588.02 91
16589.24 108
16590.46 91
16591.67 96
16592.89 94
16594.11 83
16595.33 96
16596.54 87
16597.76 74
16598.98 79
16600.20 91
16601.41 101
16602.63 71
16603.85 78
16605.07 85
16606.29 68
16607.50 72
16608.72 75
16609.94 80
16611.16 99
16612.38 87
16613.60 93
16614.81 74
16616.03 83
16617.25 104
16618.47 82
16619.69 71
16620.91 94
16622.13 108
16623.34 91
16624.56 98
16625.78 78
16627.00 72
16628.22 82
16629.44 71
16630.66 85
16631.88 88
16633.10 90
16634.31 96
16635.53 97
16636.75 87
16637.97 93
16639.19 107
16640.41 102
16641.63 112
16642.85 120
16644.07 82
16645.29 110
16646.51 95
16647.73 86
16648.95 79
16650.17 93
16651.39 80
16652.61 76
16653.83 61
16655.05 89
16656.27 75
16657.49 88
16658.71 74
16659.93 96
16661.15 108
16662.37 70
16663.59 81
16664.81 68
16666.03 60
16667.25 90
16668.47 80
16669.69 80
16670.91 102
16672.13 114
16673.35 83
16674.57 73
16675.79 102
16677.01 73
16678.23 82
16679.45 105
16680.67 94
16681.89 75
16683.12 92
16684.34 83
16685.56 89
16686.78 112
16688.00 98
16689.22 126
16690.44 99
16691.66 83
16692.88 74
16694.11 86
16695.33 105
16696.55 106
16697.77 77
16698.99 98
16700.21 84
16701.43 81
16702.66 84
16703.88 104
16705.10 85
16706.32 101
16707.54 99
16708.77 74
16709.99 84
16711.21 81
16712.43 83
16713.65 96
16714.87 84
16716.10 104
16717.32 96
16718.54 96
16719.76 83
16720.99 71
16722.21 84
16723.43 82
16724.65 85
16725.88 97
16727.10 127
16728.32 92
16729.54 79
16730.77 75
16731.99 79
16733.21 91
16734.43 86
16735.66 91
16736.88 73
16738.10 94
16739.33 94
16740.55 133
16741.77 128
16742.99 84
16744.22 115
16745.44 106
16746.66 99
16747.89 94
16749.11 80
16750.33 78
16751.56 84
16752.78 94
16754.00 73
16755.23 82
16756.45 104
16757.68 105
16758.90 97
16760.12 70
16761.35 99
16762.57 76
16763.79 80
16765.02 63
16766.24 76
16767.47 90
16768.69 76
16769.91 75
16771.14 88
16772.36 76
16773.59 64
16774.81 79
16776.04 80
16777.26 84
16778.48 92
16779.71 121
16780.93 95
16782.16 85
16783.38 85
16784.61 74
16785.83 88
16787.06 71
16788.28 62
16789.51 92
16790.73 95
16791.96 97
16793.18 88
16794.41 74
16795.63 66
16796.86 86
16798.08 87
16799.31 77
16800.53 65
16801.76 62
16802.98 105
16804.21 94
16805.43 73
16806.66 73
16807.88 111
16809.11 94
16810.33 80
16811.56 98
16812.79 93
16814.01 71
16815.24 90
16816.46 111
16817.69 87
16818.91 83
16820.14 83
16821.37 80
16822.59 90
16823.82 85
16825.04 106
16826.27 77
16827.50 63
16828.72 63
16829.95 62
16831.18 86
16832.40 90
16833.63 71
16834.86 84
16836.08 91
16837.31 85
16838.53 89
16839.76 78
16840.99 79
16842.21 78
16843.44 77
16844.67 88
16845.90 109
16847.12 85
16848.35 84
16849.58 81
16850.80 86
16852.03 87
16853.26 96
16854.48 87
16855.71 75
16856.94 86
16858.17 63
16859.39 70
16860.62 69
16861.85 87
16863.08 89
16864.30 88
16865.53 112
16866.76 93
16867.99 93
16869.21 97
16870.44 99
16871.67 120
16872.90 85
16874.13 82
16875.35 87
16876.58 98
16877.81 82
16879.04 88
16880.27 103
16881.49 63
16882.72 69
16883.95 73
16885.18 78
16886.41 87
16887.64 98
16888.86 92
16890.09 80
16891.32 102
16892.55 88
16893.78 82
16895.01 101
16896.24 98
16897.46 108
16898.69 98
16899.92 93
16901.15 68
16902.38 72
16903.61 83
16904.84 73
16906.07 96
16907.30 93
16908.53 82
16909.75 123
16910.98 116
16912.21 134
16913.44 103
16914.67 99
16915.90 74
16917.13 78
16918.36 100
16919.59 105
16920.82 91
16922.05 89
16923.28 103
16924.51 82
16925.74 93
16926.97 85
16928.20 87
16929.43 104
16930.66 73
16931.89 71
16933.12 82
16934.35 74
16935.58 79
16936.81 86
16938.04 82
16939.27 98
16940.50 80
16941.73 74
16942.96 120
16944.19 90
16945.42 94
16946.65 86
16947.88 89
16949.11 83
16950.34 73
16951.57 94
16952.80 86
16954.04 100
16955.27 89
16956.50 90
16957.73 83
16958.96 60
16960.19 77
16961.42 81
16962.65 92
16963.88 78
16965.11 80
16966.35 86
16967.58 83
16968.81 87
16970.04 100
16971.27 72
16972.50 101
16973.73 94
16974.97 98
16976.20 100
16977.43 87
16978.66 115
16979.89 98
16981.12 108
16982.36 81
16983.59 76
16984.82 102
16986.05 83
16987.28 82
16988.52 93
16989.75 119
16990.98 89
16992.21 98
16993.45 87
16994.68 72
16995.91 80
16997.14 96
16998.37 76
16999.61 95
17000.84 80
17002.07 67
17003.31 86
17004.54 85
17005.77 74
17007.00 80
17008.24 76
17009.47 87
17010.70 92
17011.93 83
17013.17 86
17014.40 89
17015.63 91
17016.87 98
17018.10 92
17019.33 74
17020.57 87
17021.80 97
17023.03 88
17024.27 83
17025.50 86
17026.73 83
17027.97 74
17029.20 87
17030.43 88
17031.67 72
17032.90 74
17034.14 83
17035.37 80
17036.60 80
17037.84 72
17039.07 83
17040.30 80
17041.54 82
17042.77 69
17044.01 72
17045.24 71
17046.47 66
17047.71 71
17048.94 74
17050.18 102
17051.41 90
17052.65 84
17053.88 110
17055.12 72
17056.35 73
17057.58 88
17058.82 93
17060.05 87
17061.29 68
17062.52 77
17063.76 81
17064.99 77
17066.23 78
17067.46 67
17068.70 83
17069.93 82
17071.17 81
17072.40 88
17073.64 81
17074.87 66
17076.11 67
17077.34 74
17078.58 66
17079.81 89
17081.05 107
17082.29 88
17083.52 79
17084.76 60
17085.99 75
17087.23 78
17088.46 63
17089.70 72
17090.94 86
17092.17 67
17093.41 75
17094.64 89
17095.88 71
17097.12 102
17098.35 100
17099.59 83
17100.82 81
17102.06 61
17103.30 69
17104.53 93
17105.77 80
17107.00 56
17108.24 101
17109.48 95
17110.71 86
17111.95 58
17113.19 87
17114.42 95
17115.66 66
17116.90 69
17118.13 81
17119.37 107
17120.61 106
17121.85 65
17123.08 80
17124.32 93
17125.56 79
17126.79 92
17128.03 84
17129.27 82
17130.50 81
17131.74 94
17132.98 87
17134.22 76
17135.45 65
17136.69 93
17137.93 80
17139.17 90
17140.40 87
17141.64 71
17142.88 83
17144.12 72
17145.36 82
17146.59 78
17147.83 80
17149.07 107
17150.31 101
17151.54 78
17152.78 96
17154.02 71
17155.26 93
17156.50 95
17157.74 79
17158.97 48
17160.21 70
17161.45 92
17162.69 90
17163.93 66
17165.17 86
17166.40 97
17167.64 66
17168.88 68
17170.12 68
17171.36 61
17172.60 83
17173.84 94
17175.08 78
17176.31 70
17177.55 89
17178.79 82
17180.03 86
17181.27 74
17182.51 90
17183.75 95
17184.99 63
17186.23 73
17187.47 92
17188.71 78
17189.94 70
17191.18 95
17192.42 87
17193.66 78
17194.90 80
17196.14 80
17197.38 64
17198.62 73
17199.86 92
17201.10 105
17202.34 92
17203.58 83
17204.82 92
17206.06 90
17207.30 88
17208.54 89
17209.78 68
17211.02 69
17212.26 80
17213.50 93
17214.74 86
17215.98 74
17217.22 98
17218.46 98
17219.70 87
17220.94 87
17222.18 83
17223.43 71
17224.67 94
17225.91 99
17227.15 89
17228.39 69
17229.63 92
17230.87 102
17232.11 83
17233.35 92
17234.59 83
17235.83 77
17237.08 80
17238.32 78
17239.56 91
17240.80 91
17242.04 86
17243.28 89
17244.52 83
17245.76 76
17247.01 82
17248.25 92
17249.49 63
17250.73 84
17251.97 74
17253.21 76
17254.46 92
17255.70 75
17256.94 93
17258.18 84
17259.42 87
17260.66 92
17261.91 92
17263.15 89
17264.39 88
17265.63 106
17266.87 105
17268.12 87
17269.36 86
17270.60 98
17271.84 106
17273.09 87
17274.33 78
17275.57 82
17276.81 90
17278.06 76
17279.30 71
17280.54 75
17281.78 83
17283.03 88
17284.27 97
17285.51 95
17286.76 67
17288.00 53
17289.24 89
17290.48 102
17291.73 82
17292.97 100
17294.21 95
17295.46 101
17296.70 84
17297.94 60
17299.19 76
17300.43 75
17301.67 92
17302.92 92
17304.16 73
17305.40 99
17306.65 81
17307.89 76
17309.14 88
17310.38 88
17311.62 105
17312.87 76
17314.11 68
17315.35 86
17316.60 69
17317.84 63
17319.09 85
17320.33 77
17321.58 85
17322.82 89
17324.06 77
17325.31 93
17326.55 78
17327.80 92
17329.04 86
17330.29 99
17331.53 99
17332.77 73
17334.02 99
17335.26 77
17336.51 72
17337.75 112
17339.00 87
17340.24 67
17341.49 89
17342.73 111
17343.98 84
17345.22 81
17346.47 79
17347.71 112
17348.96 83
17350.20 77
17351.45 95
17352.69 88
17353.94 70
17355.18 87
17356.43 84
17357.68 92
17358.92 81
17360.17 79
17361.41 89
17362.66 88
17363.90 77
17365.15 78
17366.39 76
17367.64 81
17368.89 69
17370.13 70
17371.38 71
17372.62 69
17373.87 85
17375.12 93
17376.36 99
17377.61 83
17378.85 99
17380.10 78
17381.35 107
17382.59 79
17383.84 74
17385.09 90
17386.33 89
17387.58 89
17388.83 67
17390.07 75
17391.32 66
17392.57 74
17393.81 100
17395.06 91
17396.31 75
17397.55 79
17398.80 77
17400.05 81
17401.29 80
17402.54 97
17403.79 82
17405.04 77
17406.28 79
17407.53 105
17408.78 81
17410.02 87
17411.27 87
17412.52 81
17413.77 70
17415.01 75
17416.26 77
17417.51 74
17418.76 76
17420.00 76
17421.25 74
17422.50 66
17423.75 79
17425.00 64
17426.24 74
17427.49 84
17428.74 80
17429.99 60
17431.24 77
17432.48 90
17433.73 60
17434.98 73
17436.23 66
17437.48 75
17438.73 68
17439.97 77
17441.22 81
17442.47 92
17443.72 72
17444.97 97
17446.22 88
17447.47 90
17448.71 102
17449.96 85
17451.21 80
17452.46 75
17453.71 69
17454.96 87
17456.21 96
17457.46 52
17458.71 71
17459.95 87
17461.20 72
17462.45 69
17463.70 74
17464.95 85
17466.20 88
17467.45 76
17468.70 62
17469.95 56
17471.20 75
17472.45 59
17473.70 70
17474.95 67
17476.20 87
17477.45 87
17478.70 97
17479.95 93
17481.20 67
17482.45 77
17483.70 79
17484.95 75
17486.20 65
17487.45 78
17488.70 61
17489.95 90
17491.20 92
17492.45 75
17493.70 79
17494.95 81
17496.20 75
17497.45 89
17498.70 78
17499.95 51
17501.20 106
17502.45 76
17503.70 76
17504.95 87
17506.20 69
17507.46 83
17508.71 84
17509.96 94
17511.21 67
17512.46 62
17513.71 87
17514.96 95
17516.21 84
17517.46 73
17518.71 102
17519.97 92
17521.22 89
17522.47 71
17523.72 60
17524.97 63
17526.22 95
17527.47 90
17528.73 93
17529.98 89
17531.23 82
17532.48 118
17533.73 86
17534.99 86
17536.24 81
17537.49 71
17538.74 129
17539.99 87
17541.25 88
17542.50 90
17543.75 94
17545.00 69
17546.25 94
17547.51 75
17548.76 65
17550.01 85
17551.26 101
17552.52 71
17553.77 80
17555.02 78
17556.27 83
17557.53 68
17558.78 78
17560.03 82
17561.28 84
17562.54 81
17563.79 87
17565.04 78
17566.30 94
17567.55 64
17568.80 83
17570.05 104
17571.31 87
17572.56 82
17573.81 65
17575.07 83
17576.32 76
17577.57 88
17578.83 81
17580.08 76
17581.33 86
17582.59 93
17583.84 72
17585.10 100
17586.35 86
17587.60 71
17588.86 77
17590.11 107
17591.36 81
17592.62 84
17593.87 94
17595.13 87
17596.38 80
17597.63 95
17598.89 82
17600.14 69
17601.40 73
17602.65 89
17603.90 109
17605.16 82
17606.41 83
17607.67 88
17608.92 81
17610.18 83
17611.43 76
17612.69 71
17613.94 75
17615.20 81
17616.45 91
17617.71 79
17618.96 93
17620.21 85
17621.47 75
17622.72 80
17623.98 85
17625.23 71
17626.49 61
17627.75 60
17629.00 81
17630.26 97
17631.51 87
17632.77 68
17634.02 84
17635.28 81
17636.53 90
17637.79 73
17639.04 82
17640.30 84
17641.55 82
17642.81 89
17644.07 84
17645.32 80
17646.58 99
17647.83 102
17649.09 80
17650.35 94
17651.60 79
17652.86 81
17654.11 87
17655.37 77
17656.63 81
17657.88 101
17659.14 84
17660.39 85
17661.65 72
17662.91 60
17664.16 85
17665.42 79
17666.68 69
17667.93 92
17669.19 87
17670.45 88
17671.70 88
17672.96 79
17674.22 72
17675.47 81
17676.73 53
17677.99 66
17679.24 92
17680.50 90
17681.76 93
17683.02 82
17684.27 70
17685.53 61
17686.79 82
17688.05 71
17689.30 67
17690.56 86
17691.82 81
17693.07 75
17694.33 80
17695.59 84
17696.85 90
17698.11 78
17699.36 74
17700.62 61
17701.88 72
17703.14 61
17704.39 63
17705.65 79
17706.91 97
17708.17 80
17709.43 60
17710.68 80
17711.94 78
17713.20 63
17714.46 84
17715.72 79
17716.98 95
17718.23 79
17719.49 68
17720.75 73
17722.01 84
17723.27 89
17724.53 73
17725.79 80
17727.04 79
17728.30 96
17729.56 90
17730.82 82
17732.08 73
17733.34 73
17734.60 67
17735.86 78
17737.12 114
17738.37 70
17739.63 102
17740.89 92
17742.15 76
17743.41 61
17744.67 76
17745.93 69
17747.19 79
17748.45 83
17749.71 104
17750.97 83
17752.23 69
17753.49 74
17754.75 55
17756.01 81
17757.27 94
17758.53 63
17759.79 100
17761.05 90
17762.31 102
17763.57 75
17764.83 82
17766.09 70
17767.35 49
17768.61 73
17769.87 107
17771.13 95
17772.39 84
17773.65 83
17774.91 84
17776.17 95
17777.43 83
17778.69 78
17779.95 74
17781.21 105
17782.47 127
17783.73 100
17784.99 82
17786.25 97
17787.51 102
17788.78 90
17790.04 66
17791.30 69
17792.56 104
17793.82 117
17795.08 93
17796.34 92
17797.60 92
17798.86 116
17800.13 100
17801.39 85
17802.65 77
17803.91 72
17805.17 65
17806.43 77
17807.69 72
17808.96 90
17810.22 71
17811.48 80
17812.74 91
17814.00 75
17815.26 82
17816.53 64
17817.79 72
17819.05 99
17820.31 82
17821.57 86
17822.84 87
17824.10 88
17825.36 89
17826.62 94
17827.89 79
17829.15 84
17830.41 78
17831.67 86
17832.93 83
17834.20 79
17835.46 78
17836.72 79
17837.99 71
17839.25 73
17840.51 83
17841.77 68
17843.04 72
17844.30 106
17845.56 75
17846.82 76
17848.09 100
17849.35 82
17850.61 86
17851.88 71
17853.14 81
17854.40 83
17855.67 70
17856.93 82
17858.19 89
17859.46 84
17860.72 101
17861.98 79
17863.25 84
17864.51 76
17865.77 98
17867.04 103
17868.30 86
17869.57 65
17870.83 72
17872.09 80
17873.36 91
17874.62 80
17875.89 69
17877.15 75
17878.41 97
17879.68 109
17880.94 104
17882.21 74
17883.47 76
17884.73 68
17886.00 89
17887.26 87
17888.53 80
17889.79 104
17891.06 66
17892.32 61
17893.59 100
17894.85 93
17896.12 64
17897.38 105
17898.65 92
17899.91 85
17901.17 87
17902.44 76
17903.70 97
17904.97 96
17906.23 71
17907.50 50
17908.77 88
17910.03 83
17911.30 85
17912.56 86
17913.83 69
17915.09 95
17916.36 96
17917.62 79
17918.89 76
17920.15 55
17921.42 88
17922.68 97
17923.95 76
17925.22 68
17926.48 85
17927.75 84
17929.01 72
17930.28 96
17931.55 89
17932.81 78
17934.08 75
17935.34 48
17936.61 72
17937.88 85
17939.14 82
17940.41 73
17941.68 70
17942.94 72
17944.21 93
17945.47 77
17946.74 66
17948.01 86
17949.27 61
17950.54 63
17951.81 87
17953.07 72
17954.34 68
17955.61 73
17956.87 65
17958.14 77
17959.41 74
17960.68 87
17961.94 88
17963.21 54
17964.48 76
17965.74 67
17967.01 76
17968.28 61
17969.55 77
17970.81 69
17972.08 88
17973.35 95
17974.62 88
17975.88 101
17977.15 81
17978.42 85
17979.69 75
17980.95 94
17982.22 86
17983.49 55
17984.76 73
17986.03 60
17987.29 92
17988.56 88
17989.83 93
17991.10 71
17992.37 75
17993.63 79
17994.90 70
17996.17 96
17997.44 83
17998.71 70
17999.98 88
18001.24 84
18002.51 76
18003.78 77
18005.05 73
18006.32 74
18007.59 66
18008.86 82
18010.12 66
18011.39 63
18012.66 85
18013.93 65
18015.20 69
18016.47 79
18017.74 92
18019.01 74
18020.28 66
18021.54 64
18022.81 73
18024.08 78
18025.35 71
18026.62 77
18027.89 70
18029.16 69
18030.43 56
18031.70 53
18032.97 62
18034.24 91
18035.51 74
18036.78 101
18038.05 74
18039.32 70
18040.59 89
18041.86 67
18043.13 61
18044.40 74
18045.67 85
18046.94 76
18048.21 83
18049.48 90
18050.75 84
18052.02 96
18053.29 87
18054.56 75
18055.83 68
18057.10 80
18058.37 86
18059.64 65
18060.91 61
18062.18 79
18063.45 72
18064.72 78
18065.99 102
18067.26 81
18068.54 87
18069.81 73
18071.08 70
18072.35 87
18073.62 93
18074.89 94
18076.16 91
18077.43 62
18078.70 72
18079.97 90
18081.25 73
18082.52 57
18083.79 80
18085.06 79
18086.33 71
18087.60 71
18088.87 78
18090.15 98
18091.42 90
18092.69 105
18093.96 74
18095.23 77
18096.50 93
18097.78 60
18099.05 82
18100.32 63
18101.59 83
18102.86 86
18104.14 84
18105.41 46
18106.68 56
18107.95 90
18109.23 68
18110.50 63
18111.77 75
18113.04 81
18114.31 81
18115.59 72
18116.86 81
18118.13 63
18119.40 80
18120.68 61
18121.95 82
18123.22 61
18124.50 77
18125.77 89
18127.04 66
18128.31 76
18129.59 80
18130.86 67
18132.13 78
18133.41 102
18134.68 104
18135.95 81
18137.23 88
18138.50 92
18139.77 96
18141.05 94
18142.32 75
18143.59 87
18144.87 95
18146.14 79
18147.41 58
18148.69 66
18149.96 83
18151.23 69
18152.51 64
18153.78 100
18155.06 75
18156.33 102
18157.60 67
18158.88 74
18160.15 72
18161.43 73
18162.70 75
18163.97 72
18165.25 99
18166.52 84
18167.80 94
18169.07 99
18170.35 98
18171.62 74
18172.90 81
18174.17 87
18175.44 71
18176.72 67
18177.99 64
18179.27 67
18180.54 87
18181.82 128
18183.09 102
18184.37 98
18185.64 70
18186.92 65
18188.19 84
18189.47 92
18190.74 78
18192.02 99
18193.29 87
18194.57 89
18195.84 84
18197.12 70
18198.39 83
18199.67 84
18200.95 81
18202.22 89
18203.50 100
18204.77 71
18206.05 65
18207.32 113
18208.60 94
18209.88 81
18211.15 81
18212.43 74
18213.70 84
18214.98 83
18216.26 77
18217.53 97
18218.81 85
18220.08 69
18221.36 80
18222.64 63
18223.91 63
18225.19 79
18226.47 83
18227.74 82
18229.02 69
18230.29 74
18231.57 88
18232.85 86
18234.12 93
18235.40 94
18236.68 74
18237.95 76
18239.23 86
18240.51 86
18241.79 112
18243.06 80
18244.34 81
18245.62 87
18246.89 88
18248.17 68
18249.45 100
18250.73 75
18252.00 73
18253.28 80
18254.56 102
18255.83 76
18257.11 79
18258.39 86
18259.67 98
18260.94 119
18262.22 70
18263.50 84
18264.78 74
18266.06 66
18267.33 69
18268.61 87
18269.89 87
18271.17 79
18272.45 71
18273.72 78
18275.00 74
18276.28 69
18277.56 64
18278.84 71
18280.11 97
18281.39 69
18282.67 84
18283.95 52
18285.23 79
18286.51 89
18287.78 77
18289.06 80
18290.34 67
18291.62 82
18292.90 80
18294.18 98
18295.46 81
18296.74 84
18298.01 81
18299.29 76
18300.57 69
18301.85 71
18303.13 79
18304.41 81
18305.69 80
18306.97 89
18308.25 76
18309.53 82
18310.81 112
18312.09 67
18313.37 65
18314.64 108
18315.92 79
18317.20 81
18318.48 69
18319.76 74
18321.04 62
18322.32 78
18323.60 77
18324.88 71
18326.16 59
18327.44 81
18328.72 103
18330.00 88
18331.28 95
18332.56 79
18333.84 97
18335.12 81
18336.40 82
18337.68 88
18338.96 73
18340.24 77
18341.52 62
18342.80 72
18344.09 65
18345.37 67
18346.65 96
18347.93 87
18349.21 79
18350.49 73
18351.77 86
18353.05 82
18354.33 98
18355.61 70
18356.89 74
18358.17 92
18359.46 81
18360.74 76
18362.02 74
18363.30 105
18364.58 95
18365.86 67
18367.14 74
18368.42 92
18369.71 71
18370.99 86
18372.27 73
18373.55 73
18374.83 62
18376.11 70
18377.39 72
18378.68 95
18379.96 78
18381.24 74
18382.52 77
18383.80 89
18385.09 98
18386.37 88
18387.65 94
18388.93 93
18390.21 69
18391.50 102
18392.78 96
18394.06 114
18395.34 87
18396.63 65
18397.91 65
18399.19 64
18400.47 72
18401.76 78
18403.04 76
18404.32 86
18405.60 65
18406.89 68
18408.17 76
18409.45 93
18410.73 95
18412.02 74
18413.30 81
18414.58 85
18415.87 70
18417.15 74
18418.43 73
18419.72 56
18421.00 70
18422.28 72
18423.57 94
18424.85 116
18426.13 109
18427.42 76
18428.70 64
18429.98 81
18431.27 70
18432.55 77
18433.83 76
18435.12 86
18436.40 88
18437.68 66
18438.97 73
18440.25 95
18441.54 80
18442.82 85
18444.10 76
18445.39 59
18446.67 75
18447.96 86
18449.24 77
18450.53 59
18451.81 72
18453.09 73
18454.38 74
18455.66 108
18456.95 121
18458.23 85
18459.52 86
18460.80 71
18462.09 101
18463.37 90
18464.65 67
18465.94 68
18467.22 80
18468.51 72
18469.79 71
18471.08 76
18472.36 61
18473.65 82
18474.93 89
18476.22 61
18477.50 84
18478.79 91
18480.08 75
18481.36 79
18482.65 68
18483.93 76
18485.22 88
18486.50 82
18487.79 72
18489.07 86
18490.36 68
18491.64 76
18492.93 80
18494.22 89
18495.50 78
18496.79 68
18498.07 99
18499.36 89
18500.65 80
18501.93 81
18503.22 63
18504.50 94
18505.79 87
18507.08 65
18508.36 58
18509.65 69
18510.94 77
18512.22 74
18513.51 81
18514.80 80
18516.08 72
18517.37 65
18518.65 66
18519.94 64
18521.23 62
18522.51 72
18523.80 76
18525.09 74
18526.38 70
18527.66 72
18528.95 92
18530.24 80
18531.52 67
18532.81 85
18534.10 85
18535.39 95
18536.67 95
18537.96 72
18539.25 63
18540.53 75
18541.82 76
18543.11 63
18544.40 92
18545.68 83
18546.97 80
18548.26 72
18549.55 59
18550.84 88
18552.12 73
18553.41 112
18554.70 81
18555.99 70
18557.27 73
18558.56 67
18559.85 74
18561.14 88
18562.43 75
18563.72 69
18565.00 62
18566.29 66
18567.58 65
18568.87 68
18570.16 77
18571.45 61
18572.73 62
18574.02 83
18575.31 68
18576.60 67
18577.89 68
18579.18 74
18580.47 75
18581.75 74
18583.04 87
18584.33 71
18585.62 73
18586.91 69
18588.20 76
18589.49 82
18590.78 76
18592.07 74
18593.36 86
18594.65 74
18595.93 85
18597.22 100
18598.51 59
18599.80 83
18601.09 81
18602.38 84
18603.67 82
18604.96 86
18606.25 91
18607.54 77
18608.83 82
18610.12 76
18611.41 78
18612.70 78
18613.99 77
18615.28 58
18616.57 82
18617.86 95
18619.15 87
18620.44 92
18621.73 85
18623.02 72
18624.31 84
18625.60 94
18626.89 83
18628.18 84
18629.47 75
18630.76 65
18632.05 63
18633.34 83
18634.64 66
18635.93 67
18637.22 80
18638.51 99
18639.80 81
18641.09 91
18642.38 71
18643.67 72
18644.96 63
18646.25 70
18647.54 69
18648.84 61
18650.13 65
18651.42 65
18652.71 69
18654.00 74
18655.29 79
18656.58 63
18657.88 78
18659.17 72
18660.46 76
18661.75 80
18663.04 68
18664.33 72
18665.63 71
18666.92 83
18668.21 89
18669.50 68
18670.79 82
18672.08 85
18673.38 83
18674.67 70
18675.96 82
18677.25 95
18678.55 85
18679.84 68
18681.13 75
18682.42 81
18683.71 100
18685.01 95
18686.30 81
18687.59 63
18688.88 82
18690.18 76
18691.47 80
18692.76 70
18694.06 65
18695.35 65
18696.64 70
18697.93 82
18699.23 72
18700.52 63
18701.81 74
18703.11 78
18704.40 67
18705.69 85
18706.99 80
18708.28 63
18709.57 75
18710.86 81
18712.16 78
18713.45 80
18714.75 96
18716.04 64
18717.33 87
18718.63 81
18719.92 53
18721.21 109
18722.51 85
18723.80 65
18725.09 81
18726.39 63
18727.68 62
18728.98 72
18730.27 80
18731.56 80
18732.86 60
18734.15 86
18735.45 51
18736.74 64
18738.04 67
18739.33 78
18740.62 81
18741.92 75
18743.21 84
18744.51 78
18745.80 87
18747.10 56
18748.39 59
18749.69 81
18750.98 71
18752.27 68
18753.57 81
18754.86 76
18756.16 76
18757.45 57
18758.75 71
18760.04 95
18761.34 90
18762.63 60
18763.93 59
18765.23 62
18766.52 78
18767.82 70
18769.11 100
18770.41 92
18771.70 76
18773.00 66
18774.29 69
18775.59 55
18776.88 71
18778.18 76
18779.48 94
18780.77 70
18782.07 61
18783.36 80
18784.66 83
18785.95 76
18787.25 76
18788.55 115
18789.84 83
18791.14 72
18792.43 73
18793.73 69
18795.03 79
18796.32 83
18797.62 96
18798.92 79
18800.21 76
18801.51 56
18802.81 67
18804.10 91
18805.40 52
18806.70 70
18807.99 77
18809.29 74
18810.59 53
18811.88 78
18813.18 61
18814.48 71
18815.77 65
18817.07 80
18818.37 59
18819.66 63
18820.96 85
18822.26 75
18823.56 83
18824.85 64
18826.15 59
18827.45 60
18828.75 72
18830.04 88
18831.34 57
18832.64 69
18833.94 77
18835.23 78
18836.53 62
18837.83 55
18839.13 65
18840.42 85
18841.72 83
18843.02 78
18844.32 85
18845.62 72
18846.91 96
18848.21 78
18849.51 72
18850.81 64
18852.11 70
18853.40 71
18854.70 87
18856.00 81
18857.30 58
18858.60 73
18859.90 77
18861.20 68
18862.49 83
18863.79 51
18865.09 78
18866.39 64
18867.69 71
18868.99 68
18870.29 63
18871.59 72
18872.88 64
18874.18 70
18875.48 72
18876.78 69
18878.08 81
18879.38 62
18880.68 55
18881.98 77
18883.28 78
18884.58 74
18885.88 79
18887.18 82
18888.47 53
18889.77 86
18891.07 70
18892.37 67
18893.67 74
18894.97 77
18896.27 73
18897.57 59
18898.87 69
18900.17 88
18901.47 79
18902.77 63
18904.07 65
18905.37 85
18906.67 75
18907.97 74
18909.27 82
18910.57 65
18911.87 50
18913.17 86
18914.47 81
18915.77 69
18917.07 77
18918.38 79
18919.68 71
18920.98 83
18922.28 72
18923.58 78
18924.88 75
18926.18 67
18927.48 66
18928.78 56
18930.08 80
18931.38 68
18932.68 81
18933.98 78
18935.29 82
18936.59 76
18937.89 86
18939.19 79
18940.49 76
18941.79 67
18943.09 74
18944.39 61
18945.70 66
18947.00 73
18948.30 69
18949.60 64
18950.90 71
18952.20 60
18953.51 59
18954.81 74
18956.11 60
18957.41 63
18958.71 84
18960.02 81
18961.32 64
18962.62 47
18963.92 57
18965.22 61
18966.53 56
18967.83 67
18969.13 53
18970.43 37
18971.73 73
18973.04 58
18974.34 61
18975.64 62
18976.94 51
18978.25 76
18979.55 82
18980.85 83
18982.16 68
18983.46 67
18984.76 92
18986.06 72
18987.37 74
18988.67 83
18989.97 88
18991.28 69
18992.58 81
18993.88 83
18995.18 99
18996.49 65
18997.79 64
18999.09 55
19000.40 72
19001.70 85
19003.00 60
19004.31 71
19005.61 71
19006.92 72
19008.22 76
19009.52 126
19010.83 87
19012.13 77
19013.43 81
19014.74 60
19016.04 80
19017.35 55
19018.65 71
19019.95 65
19021.26 76
19022.56 57
19023.87 84
19025.17 82
19026.47 86
19027.78 92
19029.08 79
19030.39 118
19031.69 73
19033.00 51
19034.30 73
19035.61 80
19036.91 73
19038.21 77
19039.52 85
19040.82 97
19042.13 74
19043.43 71
19044.74 66
19046.04 72
19047.35 74
19048.65 77
19049.96 61
19051.26 68
19052.57 83
19053.87 71
19055.18 64
19056.48 69
19057.79 68
19059.09 84
19060.40 56
19061.71 71
19063.01 69
19064.32 72
19065.62 63
19066.93 56
19068.23 65
19069.54 69
19070.85 58
19072.15 68
19073.46 85
19074.76 70
19076.07 59
19077.37 76
19078.68 72
19079.99 73
19081.29 55
19082.60 78
19083.91 58
19085.21 77
19086.52 88
19087.82 67
19089.13 73
19090.44 50
19091.74 64
19093.05 70
19094.36 65
19095.66 62
19096.97 54
19098.28 56
19099.58 42
19100.89 57
19102.20 65
19103.50 68
19104.81 67
19106.12 68
19107.42 59
19108.73 68
19110.04 78
19111.35 80
19112.65 83
19113.96 96
19115.27 77
19116.58 83
19117.88 82
19119.19 99
19120.50 55
19121.81 57
19123.11 83
19124.42 69
19125.73 69
19127.04 60
19128.34 62
19129.65 62
19130.96 62
19132.27 61
19133.57 58
19134.88 54
19136.19 76
19137.50 65
19138.81 59
19140.12 76
19141.42 108
19142.73 90
19144.04 68
19145.35 70
19146.66 52
19147.97 78
19149.27 77
19150.58 68
19151.89 64
19153.20 72
19154.51 76
19155.82 70
19157.13 62
19158.43 85
19159.74 67
19161.05 67
19162.36 72
19163.67 71
19164.98 68
19166.29 58
19167.60 60
19168.91 57
19170.22 67
19171.52 57
19172.83 62
19174.14 58
19175.45 58
19176.76 74
19178.07 76
19179.38 58
19180.69 65
19182.00 61
19183.31 85
19184.62 74
19185.93 50
19187.24 57
19188.55 70
19189.86 67
19191.17 50
19192.48 63
19193.79 66
19195.10 67
19196.41 72
19197.72 65
19199.03 66
19200.34 64
19201.65 83
19202.96 80
19204.27 63
19205.58 53
19206.89 48
19208.20 58
19209.51 67
19210.82 65
19212.13 74
19213.44 56
19214.75 56
19216.06 79
19217.38 59
19218.69 53
19220.00 67
19221.31 62
19222.62 65
19223.93 59
19225.24 65
19226.55 64
19227.86 54
19229.17 82
19230.49 87
19231.80 62
19233.11 62
19234.42 81
19235.73 64
19237.04 68
19238.35 69
19239.67 75
19240.98 112
19242.29 95
19243.60 59
19244.91 61
19246.22 54
19247.54 80
19248.85 78
19250.16 70
19251.47 61
19252.78 65
19254.10 58
19255.41 68
19256.72 65
19258.03 63
19259.34 70
19260.66 62
19261.97 80
19263.28 73
19264.59 83
19265.91 53
19267.22 82
19268.53 61
19269.84 60
19271.16 60
19272.47 61
19273.78 64
19275.10 72
19276.41 68
19277.72 55
19279.03 59
19280.35 76
19281.66 81
19282.97 61
19284.29 53
19285.60 59
19286.91 65
19288.23 68
19289.54 59
19290.85 66
19292.17 57
19293.48 49
19294.79 65
19296.11 74
19297.42 60
19298.73 73
19300.05 67
19301.36 61
19302.67 45
19303.99 61
19305.30 45
19306.62 66
19307.93 72
19309.24 55
19310.56 45
19311.87 70
19313.19 79
19314.50 64
19315.81 66
19317.13 63
19318.44 69
19319.76 61
19321.07 72
19322.39 55
19323.70 64
19325.01 70
19326.33 67
19327.64 57
19328.96 56
19330.27 54
19331.59 71
19332.90 54
19334.22 69
19335.53 58
19336.85 71
19338.16 77
19339.48 85
19340.79 47
19342.11 60
19343.42 73
19344.74 55
19346.05 87
19347.37 65
19348.68 68
19350.00 40
19351.31 66
19352.63 93
19353.94 50
19355.26 48
19356.58 62
19357.89 80
19359.21 88
19360.52 71
19361.84 59
19363.15 60
19364.47 81
19365.79 53
19367.10 59
19368.42 76
19369.73 79
19371.05 72
19372.37 63
19373.68 64
19375.00 69
19376.31 62
19377.63 64
19378.95 73
19380.26 53
19381.58 46
19382.90 70
19384.21 65
19385.53 59
19386.85 104
19388.16 88
19389.48 63
19390.80 65
19392.11 56
19393.43 57
19394.75 71
19396.06 62
19397.38 61
19398.70 83
19400.01 80
19401.33 49
19402.65 44
19403.97 60
19405.28 79
19406.60 72
19407.92 83
19409.23 55
19410.55 54
19411.87 79
19413.19 56
19414.50 66
19415.82 53
19417.14 77
19418.46 58
19419.77 60
19421.09 60
19422.41 78
19423.73 81
19425.05 80
19426.36 75
19427.68 73
19429.00 68
19430.32 72
19431.64 90
19432.95 83
19434.27 65
19435.59 57
19436.91 66
19438.23 54
19439.55 58
19440.86 40
19442.18 54
19443.50 63
19444.82 72
19446.14 82
19447.46 57
19448.78 59
19450.09 73
19451.41 77
19452.73 68
19454.05 48
19455.37 58
19456.69 62
19458.01 67
19459.33 51
19460.65 88
19461.97 78
19463.28 60
19464.60 81
19465.92 70
19467.24 60
19468.56 55
19469.88 68
19471.20 77
19472.52 54
19473.84 62
19475.16 70
19476.48 59
19477.80 66
19479.12 64
19480.44 64
19481.76 72
19483.08 60
19484.40 36
19485.72 63
19487.04 66
19488.36 56
19489.68 62
19491.00 58
19492.32 45
19493.64 62
19494.96 41
19496.28 44
19497.60 53
19498.92 57
19500.24 71
19501.56 66
19502.88 55
19504.20 45
19505.52 66
19506.84 64
19508.16 64
19509.49 47
19510.81 51
19512.13 54
19513.45 58
19514.77 77
19516.09 55
19517.41 72
19518.73 73
19520.05 61
19521.37 56
19522.70 73
19524.02 78
19525.34 72
19526.66 77
19527.98 67
19529.30 64
19530.62 80
19531.95 82
19533.27 66
19534.59 54
19535.91 56
19537.23 66
19538.55 52
19539.88 52
19541.20 78
19542.52 71
19543.84 75
19545.16 81
19546.49 74
19547.81 63
19549.13 58
19550.45 67
19551.77 86
19553.10 66
19554.42 72
19555.74 82
19557.06 69
19558.39 69
19559.71 77
19561.03 62
19562.35 58
19563.68 57
19565.00 73
19566.32 65
19567.64 58
19568.97 66
19570.29 82
19571.61 71
19572.94 58
19574.26 64
19575.58 55
19576.90 56
19578.23 55
19579.55 80
19580.87 65
19582.20 51
19583.52 50
19584.84 83
19586.17 76
19587.49 79
19588.81 71
19590.14 62
19591.46 52
19592.78 75
19594.11 61
19595.43 49
19596.76 61
19598.08 70
19599.40 59
19600.73 59
19602.05 49
19603.37 61
19604.70 75
19606.02 95
19607.35 59
19608.67 49
19610.00 60
19611.32 68
19612.64 75
19613.97 69
19615.29 66
19616.62 72
19617.94 59
19619.27 69
19620.59 60
19621.92 61
19623.24 57
19624.56 68
19625.89 53
19627.21 57
19628.54 62
19629.86 65
19631.19 56
19632.51 58
19633.84 58
19635.16 67
19636.49 65
19637.81 54
19639.14 60
19640.46 69
19641.79 63
19643.11 70
19644.44 78
19645.77 51
19647.09 56
19648.42 54
19649.74 44
19651.07 63
19652.39 64
19653.72 74
19655.04 57
19656.37 57
19657.70 81
19659.02 76
19660.35 62
19661.67 66
19663.00 57
19664.33 88
19665.65 81
19666.98 83
19668.30 59
19669.63 67
19670.96 68
19672.28 64
19673.61 59
19674.94 63
19676.26 67
19677.59 54
19678.92 63
19680.24 54
19681.57 65
19682.90 63
19684.22 70
19685.55 45
19686.88 72
19688.20 88
19689.53 62
19690.86 83
19692.18 59
19693.51 71
19694.84 71
19696.16 65
19697.49 53
19698.82 78
19700.15 71
19701.47 49
19702.80 49
19704.13 64
19705.46 56
19706.78 65
19708.11 53
19709.44 58
19710.77 80
19712.09 57
19713.42 64
19714.75 44
19716.08 54
19717.40 56
19718.73 50
19720.06 54
19721.39 48
19722.72 58
19724.04 49
19725.37 51
19726.70 65
19728.03 69
19729.36 85
19730.68 56
19732.01 55
19733.34 71
19734.67 64
19736.00 52
19737.33 49
19738.66 64
19739.98 60
19741.31 46
19742.64 62
19743.97 63
19745.30 95
19746.63 51
19747.96 56
19749.29 59
19750.61 52
19751.94 37
19753.27 45
19754.60 45
19755.93 50
19757.26 76
19758.59 69
19759.92 63
19761.25 61
19762.58 61
19763.91 65
19765.24 65
19766.57 72
19767.89 74
19769.22 91
19770.55 64
19771.88 65
19773.21 53
19774.54 62
19775.87 62
19777.20 57
19778.53 51
19779.86 58
19781.19 56
19782.52 51
19783.85 59
19785.18 47
19786.51 52
19787.84 59
19789.17 60
19790.50 56
19791.83 49
19793.16 76
19794.49 67
19795.83 86
19797.16 59
19798.49 57
19799.82 55
19801.15 47
19802.48 44
19803.81 49
19805.14 43
19806.47 62
19807.80 47
19809.13 46
19810.46 55
19811.79 44
19813.13 64
19814.46 99
19815.79 71
19817.12 50
19818.45 73
19819.78 65
19821.11 54
19822.44 52
19823.78 51
19825.11 56
19826.44 68
19827.77 60
19829.10 60
19830.43 56
19831.77 52
19833.10 49
19834.43 74
19835.76 54
19837.09 40
19838.42 51
19839.76 62
19841.09 71
19842.42 58
19843.75 35
19845.08 50
19846.42 71
19847.75 46
19849.08 58
19850.41 66
19851.75 50
19853.08 50
19854.41 58
19855.74 49
19857.08 69
19858.41 67
19859.74 61
19861.07 55
19862.41 56
19863.74 63
19865.07 61
19866.41 64
19867.74 70
19869.07 64
19870.40 70
19871.74 43
19873.07 65
19874.40 82
19875.74 65
19877.07 62
19878.40 74
19879.74 85
19881.07 54
19882.40 57
19883.74 57
19885.07 76
19886.40 48
19887.74 74
19889.07 86
19890.40 61
19891.74 64
19893.07 57
19894.41 65
19895.74 69
19897.07 57
19898.41 57
19899.74 62
19901.08 64
19902.41 60
19903.74 61
19905.08 67
19906.41 66
19907.75 68
19909.08 53
19910.41 58
19911.75 64
19913.08 59
19914.42 64
19915.75 39
19917.09 52
19918.42 49
19919.76 56
19921.09 49
19922.43 50
19923.76 57
19925.10 69
19926.43 57
19927.77 48
19929.10 44
19930.44 48
19931.77 71
19933.11 59
19934.44 47
19935.78 56
19937.11 70
19938.45 56
19939.78 55
19941.12 63
19942.45 66
19943.79 49
19945.12 47
19946.46 51
19947.79 71
19949.13 52
19950.47 50
19951.80 53
19953.14 48
19954.47 53
19955.81 71
19957.15 62
19958.48 61
19959.82 76
19961.15 66
19962.49 47
19963.83 87
19965.16 61
19966.50 61
19967.83 62
19969.17 78
19970.51 91
19971.84 47
19973.18 70
19974.52 67
19975.85 65
19977.19 62
19978.53 66
19979.86 67
19981.20 62
19982.54 59
19983.87 56
19985.21 56
19986.55 69
19987.88 61
19989.22 59
19990.56 72
19991.89 72
19993.23 66
19994.57 66
19995.91 62
19997.24 61
19998.58 59
19999.92 55
20001.26 49
20002.59 45
20003.93 56
20005.27 52
20006.61 73
20007.94 78
20009.28 75
20010.62 72
20011.96 51
20013.29 60
20014.63 43
20015.97 35
20017.31 57
20018.65 68
20019.98 61
20021.32 74
20022.66 72
20024.00 65
20025.34 95
20026.67 60
20028.01 66
20029.35 60
20030.69 60
20032.03 59
20033.37 46
20034.71 62
20036.04 53
20037.38 61
20038.72 49
20040.06 73
20041.40 73
20042.74 76
20044.08 56
20045.42 81
20046.75 90
20048.09 88
20049.43 62
20050.77 62
20052.11 57
20053.45 65
20054.79 65
20056.13 52
20057.47 61
20058.81 62
20060.15 62
20061.49 65
20062.82 63
20064.16 49
20065.50 65
20066.84 74
20068.18 63
20069.52 67
20070.86 68
20072.20 70
20073.54 91
20074.88 89
20076.22 69
20077.56 69
20078.90 61
20080.24 74
20081.58 60
20082.92 101
20084.26 56
20085.60 83
20086.94 76
20088.28 69
20089.62 75
20090.96 75
20092.30 71
20093.64 74
20094.99 66
20096.33 57
20097.67 75
20099.01 59
20100.35 66
20101.69 58
20103.03 52
20104.37 65
20105.71 50
20107.05 46
20108.39 53
20109.73 73
20111.08 73
20112.42 62
20113.76 64
20115.10 79
20116.44 58
20117.78 64
20119.12 57
20120.46 60
20121.81 52
20123.15 52
20124.49 67
20125.83 70
20127.17 72
20128.51 38
20129.86 58
20131.20 80
20132.54 56
20133.88 69
20135.22 40
20136.56 50
20137.91 61
20139.25 50
