# Supplementary material for: MALDI-TOF MS typing enables the classification of brewing yeasts of the genus Saccharomyces to major beer styles
Source: PLoS One. 2017 Aug 9;12(8):e0181694. doi: 10.1371/journal.pone.0181694 (PMC5549903; doi:10.1371/journal.pone.0181694)
Supplement: S5 File — The directory includes 90 raw files and was zipped to “.zip”; the folder has three strains with 30 spectra per strain; S1 Text explains the raw files with an example and Table 1 represents the yeast strains used within the experiment. (ZIP) [file pone.0181694.s008.zip › 13-15/30274-3H2-Dias-Dias-Dias-YPG-18h-E-E_2015-08-12__0_E12_1.dat]

1999.93 2174
2000.35 2256
2000.77 2318
2001.19 2244
2001.61 2393
2002.03 2400
2002.46 2127
2002.88 2194
2003.30 2248
2003.72 2279
2004.14 2283
2004.57 2328
2004.99 2410
2005.41 2245
2005.83 2399
2006.25 2265
2006.68 2222
2007.10 2240
2007.52 2260
2007.94 2565
2008.37 2351
2008.79 2407
2009.21 2302
2009.63 2120
2010.06 2147
2010.48 2171
2010.90 2118
2011.32 2270
2011.75 2187
2012.17 2198
2012.59 2266
2013.02 2278
2013.44 2211
2013.86 2345
2014.29 2240
2014.71 2199
2015.13 2294
2015.55 2220
2015.98 2048
2016.40 2290
2016.82 2333
2017.25 2224
2017.67 2252
2018.10 2261
2018.52 2360
2018.94 2388
2019.37 2318
2019.79 2200
2020.21 2364
2020.64 2239
2021.06 2351
2021.48 2515
2021.91 2484
2022.33 2438
2022.76 2287
2023.18 2325
2023.60 2263
2024.03 2360
2024.45 2495
2024.88 2236
2025.30 2209
2025.73 2313
2026.15 2069
2026.57 2031
2027.00 2182
2027.42 2242
2027.85 2203
2028.27 2397
2028.70 2249
2029.12 2155
2029.55 2003
2029.97 2033
2030.40 2010
2030.82 1850
2031.24 2117
2031.67 2257
2032.09 2209
2032.52 2124
2032.94 1951
2033.37 2179
2033.79 2168
2034.22 2042
2034.65 2107
2035.07 2225
2035.50 2245
2035.92 2051
2036.35 2242
2036.77 2196
2037.20 2159
2037.62 2121
2038.05 2370
2038.47 2532
2038.90 2430
2039.33 2370
2039.75 2316
2040.18 2382
2040.60 2445
2041.03 2343
2041.45 2443
2041.88 2494
2042.31 2534
2042.73 2322
2043.16 2416
2043.58 2415
2044.01 2318
2044.44 2242
2044.86 2300
2045.29 2348
2045.72 2301
2046.14 2229
2046.57 2194
2047.00 2080
2047.42 2265
2047.85 2200
2048.28 2418
2048.70 2320
2049.13 2307
2049.56 2335
2049.98 2044
2050.41 2167
2050.84 2204
2051.26 2299
2051.69 2209
2052.12 2166
2052.54 2121
2052.97 2263
2053.40 2269
2053.83 2348
2054.25 2155
2054.68 2035
2055.11 1975
2055.53 2080
2055.96 2225
2056.39 2311
2056.82 2316
2057.24 2457
2057.67 2319
2058.10 2321
2058.53 2244
2058.96 2096
2059.38 2211
2059.81 2279
2060.24 2270
2060.67 2172
2061.10 2344
2061.52 2218
2061.95 2156
2062.38 2195
2062.81 2302
2063.24 2305
2063.66 2475
2064.09 2382
2064.52 2423
2064.95 2369
2065.38 2339
2065.81 2491
2066.23 2521
2066.66 2437
2067.09 2410
2067.52 2488
2067.95 2397
2068.38 2307
2068.81 2446
2069.23 2382
2069.66 2230
2070.09 2463
2070.52 2159
2070.95 2222
2071.38 2204
2071.81 2110
2072.24 2414
2072.67 2294
2073.10 2300
2073.53 2249
2073.95 2141
2074.38 2199
2074.81 2337
2075.24 2343
2075.67 2134
2076.10 2112
2076.53 2313
2076.96 2157
2077.39 2300
2077.82 2429
2078.25 2274
2078.68 2235
2079.11 2267
2079.54 2298
2079.97 2316
2080.40 2321
2080.83 2552
2081.26 2526
2081.69 2430
2082.12 2434
2082.55 2325
2082.98 2462
2083.41 2351
2083.84 2280
2084.27 2420
2084.70 2386
2085.13 2246
2085.56 2227
2085.99 2325
2086.42 2337
2086.85 2319
2087.29 2389
2087.72 2347
2088.15 2227
2088.58 2342
2089.01 2229
2089.44 2261
2089.87 2183
2090.30 2246
2090.73 2142
2091.16 2171
2091.59 2112
2092.03 2217
2092.46 2341
2092.89 2295
2093.32 2252
2093.75 2319
2094.18 2594
2094.61 2690
2095.05 2534
2095.48 2547
2095.91 2813
2096.34 2693
2096.77 2572
2097.20 2457
2097.63 2669
2098.07 2458
2098.50 2433
2098.93 2240
2099.36 2226
2099.79 2215
2100.23 2260
2100.66 2210
2101.09 2048
2101.52 2144
2101.95 2274
2102.39 2211
2102.82 2052
2103.25 2181
2103.68 2329
2104.12 1988
2104.55 2027
2104.98 2066
2105.41 2042
2105.85 2101
2106.28 2114
2106.71 2098
2107.14 2044
2107.58 2117
2108.01 2280
2108.44 2172
2108.88 2122
2109.31 2229
2109.74 2239
2110.18 2304
2110.61 2127
2111.04 2100
2111.47 2160
2111.91 2441
2112.34 2200
2112.77 2172
2113.21 2205
2113.64 2117
2114.07 2311
2114.51 2189
2114.94 2192
2115.37 2215
2115.81 2322
2116.24 2205
2116.68 2177
2117.11 2222
2117.54 2051
2117.98 1999
2118.41 2049
2118.85 2101
2119.28 2127
2119.71 2018
2120.15 1988
2120.58 2001
2121.02 2100
2121.45 1963
2121.88 2003
2122.32 1975
2122.75 1975
2123.19 1886
2123.62 2082
2124.06 2032
2124.49 2091
2124.92 2058
2125.36 2232
2125.79 2080
2126.23 2045
2126.66 1996
2127.10 2003
2127.53 2137
2127.97 2243
2128.40 2178
2128.84 2117
2129.27 2029
2129.71 2147
2130.14 2282
2130.58 2222
2131.01 2422
2131.45 2383
2131.88 2305
2132.32 2557
2132.75 2605
2133.19 2519
2133.63 2758
2134.06 2614
2134.50 2449
2134.93 2240
2135.37 2364
2135.80 2306
2136.24 2349
2136.67 2375
2137.11 2251
2137.55 2455
2137.98 2244
2138.42 2137
2138.85 2326
2139.29 2326
2139.73 2307
2140.16 2269
2140.60 2187
2141.03 2296
2141.47 2255
2141.91 2226
2142.34 2124
2142.78 2153
2143.22 2238
2143.65 2204
2144.09 2013
2144.53 2077
2144.96 2259
2145.40 2057
2145.84 1853
2146.27 1894
2146.71 2053
2147.15 2221
2147.58 2377
2148.02 2175
2148.46 2096
2148.89 2144
2149.33 2268
2149.77 2406
2150.21 2339
2150.64 2680
2151.08 2527
2151.52 2840
2151.95 2703
2152.39 2991
2152.83 2895
2153.27 3059
2153.70 3159
2154.14 3174
2154.58 2873
2155.02 3047
2155.45 2865
2155.89 2612
2156.33 2404
2156.77 2270
2157.21 2426
2157.64 2329
2158.08 2183
2158.52 2203
2158.96 2182
2159.40 2327
2159.83 2208
2160.27 2069
2160.71 2126
2161.15 2198
2161.59 2065
2162.02 2165
2162.46 2277
2162.90 2274
2163.34 2259
2163.78 2319
2164.22 2368
2164.66 2367
2165.09 2325
2165.53 2164
2165.97 2351
2166.41 2334
2166.85 2271
2167.29 2337
2167.73 2523
2168.17 2190
2168.60 2265
2169.04 2256
2169.48 2355
2169.92 2434
2170.36 2368
2170.80 2628
2171.24 2509
2171.68 2453
2172.12 2508
2172.56 2517
2173.00 2339
2173.44 2386
2173.88 2551
2174.32 2813
2174.76 2484
2175.20 2353
2175.64 2437
2176.07 2660
2176.51 2562
2176.95 2599
2177.39 2465
2177.83 2532
2178.27 2581
2178.71 2532
2179.15 2450
2179.59 2566
2180.03 2517
2180.47 2421
2180.92 2635
2181.36 2739
2181.80 2676
2182.24 2420
2182.68 2351
2183.12 2343
2183.56 2384
2184.00 2453
2184.44 2449
2184.88 2368
2185.32 2237
2185.76 2148
2186.20 2158
2186.64 2231
2187.08 2425
2187.52 2277
2187.97 2318
2188.41 2367
2188.85 2518
2189.29 2627
2189.73 2608
2190.17 2875
2190.61 2979
2191.05 2810
2191.49 2825
2191.94 2746
2192.38 2859
2192.82 2815
2193.26 2686
2193.70 2769
2194.14 2606
2194.58 2693
2195.03 2667
2195.47 2525
2195.91 2562
2196.35 2683
2196.79 2644
2197.24 2682
2197.68 2680
2198.12 2592
2198.56 2619
2199.00 2490
2199.45 2550
2199.89 2644
2200.33 2696
2200.77 2573
2201.21 2454
2201.66 2408
2202.10 2749
2202.54 2769
2202.98 2479
2203.43 2510
2203.87 2614
2204.31 2569
2204.75 2607
2205.20 2467
2205.64 2325
2206.08 2215
2206.53 2408
2206.97 2505
2207.41 2487
2207.85 2762
2208.30 2739
2208.74 2756
2209.18 2837
2209.63 2704
2210.07 2734
2210.51 2648
2210.96 2565
2211.40 2780
2211.84 2591
2212.29 2486
2212.73 2680
2213.17 2632
2213.62 2740
2214.06 2718
2214.50 2625
2214.95 2507
2215.39 2430
2215.84 2557
2216.28 2546
2216.72 2528
2217.17 2592
2217.61 2556
2218.05 2641
2218.50 2396
2218.94 2403
2219.39 2465
2219.83 2568
2220.28 2678
2220.72 2389
2221.16 2545
2221.61 2488
2222.05 2464
2222.50 2493
2222.94 2767
2223.39 2872
2223.83 3281
2224.28 3284
2224.72 3396
2225.16 3473
2225.61 3734
2226.05 3992
2226.50 4031
2226.94 4239
2227.39 4364
2227.83 4176
2228.28 4016
2228.72 4132
2229.17 3832
2229.61 3423
2230.06 3604
2230.50 3317
2230.95 3334
2231.40 3210
2231.84 3234
2232.29 2990
2232.73 3127
2233.18 3056
2233.62 3044
2234.07 2883
2234.51 2885
2234.96 3069
2235.41 2918
2235.85 2966
2236.30 2981
2236.74 3056
2237.19 2920
2237.63 2914
2238.08 2978
2238.53 2919
2238.97 3017
2239.42 2791
2239.86 2882
2240.31 2926
2240.76 3041
2241.20 2903
2241.65 3045
2242.10 2624
2242.54 2609
2242.99 2819
2243.44 2884
2243.88 2930
2244.33 2757
2244.78 2680
2245.22 2715
2245.67 2707
2246.12 2406
2246.56 2551
2247.01 2752
2247.46 2605
2247.90 2673
2248.35 2646
2248.80 2491
2249.24 2478
2249.69 2551
2250.14 2733
2250.59 2739
2251.03 2736
2251.48 2682
2251.93 2775
2252.38 2657
2252.82 2742
2253.27 2839
2253.72 2563
2254.17 2512
2254.61 2755
2255.06 2591
2255.51 2579
2255.96 2626
2256.40 2542
2256.85 2665
2257.30 2489
2257.75 2602
2258.20 2514
2258.64 2696
2259.09 2444
2259.54 2468
2259.99 2372
2260.44 2669
2260.88 2475
2261.33 2609
2261.78 2643
2262.23 2680
2262.68 2468
2263.13 2780
2263.58 2861
2264.02 2981
2264.47 3083
2264.92 3173
2265.37 2938
2265.82 2800
2266.27 2912
2266.72 2938
2267.17 2899
2267.61 2699
2268.06 2801
2268.51 2981
2268.96 2862
2269.41 3007
2269.86 2851
2270.31 2953
2270.76 2936
2271.21 3021
2271.66 3098
2272.11 3134
2272.56 3190
2273.00 3218
2273.45 3227
2273.90 3207
2274.35 3495
2274.80 3374
2275.25 3155
2275.70 3058
2276.15 3010
2276.60 2940
2277.05 2833
2277.50 2782
2277.95 2725
2278.40 2696
2278.85 2638
2279.30 2718
2279.75 2604
2280.20 2642
2280.65 2680
2281.10 2776
2281.55 2719
2282.00 2681
2282.45 2892
2282.90 2923
2283.35 2809
2283.81 2919
2284.26 2995
2284.71 2956
2285.16 3056
2285.61 3330
2286.06 3269
2286.51 3111
2286.96 3102
2287.41 2929
2287.86 2856
2288.31 2803
2288.76 2896
2289.22 2916
2289.67 3101
2290.12 3321
2290.57 3593
2291.02 3719
2291.47 3965
2291.92 4055
2292.37 4560
2292.83 4837
2293.28 4724
2293.73 5068
2294.18 5193
2294.63 5254
2295.08 4908
2295.53 4707
2295.99 4472
2296.44 4429
2296.89 4101
2297.34 4037
2297.79 3704
2298.25 3581
2298.70 3557
2299.15 3320
2299.60 2948
2300.05 2981
2300.51 2972
2300.96 2850
2301.41 2858
2301.86 2909
2302.32 2801
2302.77 2788
2303.22 2884
2303.67 2856
2304.13 2684
2304.58 2568
2305.03 2735
2305.48 2820
2305.94 2673
2306.39 2843
2306.84 2745
2307.29 2537
2307.75 2723
2308.20 2764
2308.65 2595
2309.11 2849
2309.56 2629
2310.01 2900
2310.47 3202
2310.92 3106
2311.37 3071
2311.83 3182
2312.28 3209
2312.73 2919
2313.19 3218
2313.64 3301
2314.09 3415
2314.55 3237
2315.00 3184
2315.45 3164
2315.91 3044
2316.36 2927
2316.81 2776
2317.27 2822
2317.72 2806
2318.18 2837
2318.63 2769
2319.08 2789
2319.54 2840
2319.99 3090
2320.45 2865
2320.90 2945
2321.35 2874
2321.81 2934
2322.26 2809
2322.72 2926
2323.17 2978
2323.63 2831
2324.08 2849
2324.54 3044
2324.99 3059
2325.44 3079
2325.90 2781
2326.35 2890
2326.81 2825
2327.26 2785
2327.72 2587
2328.17 2555
2328.63 2721
2329.08 2984
2329.54 2944
2329.99 3028
2330.45 2907
2330.90 3046
2331.36 3061
2331.81 3139
2332.27 3357
2332.72 3029
2333.18 3058
2333.64 2948
2334.09 2831
2334.55 2902
2335.00 2902
2335.46 2831
2335.91 2907
2336.37 2758
2336.82 2640
2337.28 2439
2337.74 2764
2338.19 2862
2338.65 2765
2339.10 2502
2339.56 2747
2340.02 2859
2340.47 2775
2340.93 2892
2341.38 2860
2341.84 3029
2342.30 2893
2342.75 2860
2343.21 3079
2343.67 3124
2344.12 3174
2344.58 3256
2345.04 3194
2345.49 3026
2345.95 3059
2346.41 2997
2346.86 3122
2347.32 3200
2347.78 3014
2348.23 3218
2348.69 3111
2349.15 2965
2349.60 3175
2350.06 3275
2350.52 3103
2350.97 2909
2351.43 2830
2351.89 3082
2352.35 3095
2352.80 2884
2353.26 2693
2353.72 2833
2354.18 2684
2354.63 2738
2355.09 2767
2355.55 2775
2356.01 2822
2356.46 2903
2356.92 2436
2357.38 2518
2357.84 2521
2358.29 2754
2358.75 2730
2359.21 2591
2359.67 2654
2360.13 2667
2360.58 2697
2361.04 2843
2361.50 2716
2361.96 2627
2362.42 2773
2362.88 2755
2363.33 2991
2363.79 2944
2364.25 2956
2364.71 2799
2365.17 2676
2365.63 2726
2366.08 2722
2366.54 2784
2367.00 2806
2367.46 2606
2367.92 2710
2368.38 2765
2368.84 2596
2369.30 2707
2369.75 2824
2370.21 2819
2370.67 3045
2371.13 2929
2371.59 2912
2372.05 2939
2372.51 2893
2372.97 2623
2373.43 2857
2373.89 2762
2374.35 2655
2374.81 2852
2375.27 2728
2375.72 2654
2376.18 2671
2376.64 2780
2377.10 2602
2377.56 2675
2378.02 2671
2378.48 2695
2378.94 2909
2379.40 2931
2379.86 2687
2380.32 2915
2380.78 2870
2381.24 2786
2381.70 2864
2382.16 2861
2382.62 2852
2383.08 2747
2383.54 2835
2384.00 2649
2384.46 2478
2384.92 2503
2385.39 2557
2385.85 2500
2386.31 2451
2386.77 2471
2387.23 2316
2387.69 2169
2388.15 2379
2388.61 2430
2389.07 2409
2389.53 2483
2389.99 2455
2390.45 2425
2390.91 2631
2391.38 2555
2391.84 2650
2392.30 2676
2392.76 2423
2393.22 2487
2393.68 2638
2394.14 2597
2394.60 2528
2395.06 2860
2395.53 2718
2395.99 2420
2396.45 2522
2396.91 2688
2397.37 2453
2397.83 2631
2398.30 2440
2398.76 2436
2399.22 2478
2399.68 2405
2400.14 2498
2400.61 2656
2401.07 2690
2401.53 2674
2401.99 2727
2402.45 2581
2402.92 2578
2403.38 2462
2403.84 2630
2404.30 2773
2404.76 2695
2405.23 2413
2405.69 2644
2406.15 2903
2406.61 2665
2407.08 2694
2407.54 2662
2408.00 2522
2408.46 2516
2408.93 2804
2409.39 2940
2409.85 2826
2410.32 2666
2410.78 2832
2411.24 2588
2411.70 2432
2412.17 2556
2412.63 2525
2413.09 2508
2413.56 2449
2414.02 2628
2414.48 2661
2414.95 2618
2415.41 2654
2415.87 2578
2416.34 2468
2416.80 2349
2417.26 2623
2417.73 2647
2418.19 2992
2418.65 3071
2419.12 2896
2419.58 2983
2420.05 3145
2420.51 3120
2420.97 3169
2421.44 3226
2421.90 3247
2422.37 3100
2422.83 3299
2423.29 2931
2423.76 2974
2424.22 2947
2424.69 2740
2425.15 2605
2425.62 2751
2426.08 2757
2426.54 2880
2427.01 2832
2427.47 3198
2427.94 3220
2428.40 3258
2428.87 3385
2429.33 3455
2429.80 3455
2430.26 3289
2430.73 3346
2431.19 3468
2431.66 3404
2432.12 3268
2432.59 3144
2433.05 2874
2433.52 2844
2433.98 2725
2434.45 2670
2434.91 2683
2435.38 2847
2435.84 2670
2436.31 2671
2436.77 2630
2437.24 2661
2437.70 2824
2438.17 2779
2438.63 2717
2439.10 2630
2439.57 2791
2440.03 3097
2440.50 3174
2440.96 3305
2441.43 3410
2441.89 3358
2442.36 3259
2442.83 3390
2443.29 3412
2443.76 3455
2444.22 3549
2444.69 3457
2445.16 3316
2445.62 3386
2446.09 3093
2446.56 3091
2447.02 2881
2447.49 2744
2447.96 2657
2448.42 2558
2448.89 2676
2449.35 2509
2449.82 2632
2450.29 2511
2450.75 2488
2451.22 2554
2451.69 2562
2452.16 2591
2452.62 2587
2453.09 2554
2453.56 2462
2454.02 2671
2454.49 2720
2454.96 2680
2455.42 2723
2455.89 2745
2456.36 2812
2456.83 2583
2457.29 2575
2457.76 2647
2458.23 2533
2458.70 2793
2459.16 2676
2459.63 2508
2460.10 2517
2460.57 2431
2461.03 2572
2461.50 2601
2461.97 2609
2462.44 2573
2462.91 2560
2463.37 2611
2463.84 2500
2464.31 2251
2464.78 2282
2465.25 2499
2465.71 2504
2466.18 2342
2466.65 2466
2467.12 2443
2467.59 2454
2468.06 2491
2468.52 2679
2468.99 2709
2469.46 2607
2469.93 2731
2470.40 2806
2470.87 2655
2471.34 2575
2471.80 2684
2472.27 2819
2472.74 2854
2473.21 2721
2473.68 2612
2474.15 2617
2474.62 2436
2475.09 2689
2475.56 2633
2476.02 2690
2476.49 2750
2476.96 2657
2477.43 2427
2477.90 2606
2478.37 2693
2478.84 2615
2479.31 2620
2479.78 2732
2480.25 2760
2480.72 2695
2481.19 2659
2481.66 2694
2482.13 2611
2482.60 2660
2483.07 2822
2483.54 2902
2484.01 2727
2484.48 2729
2484.95 2642
2485.42 2547
2485.89 2576
2486.36 2601
2486.83 2774
2487.30 2600
2487.77 2512
2488.24 2540
2488.71 2569
2489.18 2588
2489.65 2744
2490.12 2614
2490.59 2615
2491.06 2596
2491.53 2676
2492.00 2559
2492.47 2462
2492.94 2435
2493.41 2560
2493.88 2504
2494.36 2442
2494.83 2546
2495.30 2536
2495.77 2669
2496.24 2689
2496.71 2663
2497.18 2424
2497.65 2825
2498.12 2951
2498.60 2751
2499.07 2662
2499.54 2657
2500.01 2966
2500.48 3142
2500.95 2943
2501.42 2875
2501.90 2836
2502.37 2733
2502.84 2807
2503.31 2640
2503.78 2707
2504.25 2808
2504.73 2770
2505.20 2412
2505.67 2416
2506.14 2563
2506.61 2536
2507.09 2509
2507.56 2709
2508.03 2605
2508.50 2607
2508.97 2650
2509.45 2656
2509.92 2957
2510.39 3027
2510.86 3090
2511.34 2992
2511.81 2883
2512.28 3014
2512.75 3113
2513.23 3095
2513.70 2856
2514.17 3011
2514.65 3005
2515.12 3021
2515.59 2778
2516.06 2798
2516.54 2844
2517.01 2732
2517.48 2799
2517.96 2644
2518.43 2656
2518.90 2689
2519.38 2457
2519.85 2502
2520.32 2464
2520.80 2571
2521.27 2507
2521.74 2593
2522.22 2623
2522.69 2342
2523.16 2517
2523.64 2537
2524.11 2461
2524.58 2463
2525.06 2331
2525.53 2436
2526.01 2632
2526.48 2507
2526.95 2603
2527.43 2448
2527.90 2660
2528.38 2712
2528.85 2351
2529.32 2378
2529.80 2471
2530.27 2621
2530.75 2593
2531.22 2588
2531.70 2786
2532.17 2795
2532.64 2498
2533.12 2502
2533.59 2741
2534.07 2680
2534.54 2858
2535.02 2952
2535.49 2869
2535.97 3069
2536.44 2902
2536.92 2846
2537.39 2765
2537.87 2867
2538.34 2833
2538.82 2547
2539.29 2708
2539.77 2641
2540.24 2648
2540.72 3024
2541.19 2798
2541.67 2528
2542.14 2576
2542.62 2758
2543.09 2744
2543.57 2575
2544.04 2503
2544.52 2559
2545.00 2667
2545.47 2538
2545.95 2404
2546.42 2595
2546.90 2813
2547.37 2854
2547.85 3012
2548.33 3155
2548.80 3463
2549.28 3521
2549.75 3892
2550.23 4004
2550.71 3852
2551.18 3720
2551.66 3733
2552.14 3564
2552.61 3737
2553.09 3708
2553.57 3878
2554.04 3533
2554.52 3433
2554.99 3514
2555.47 3593
2555.95 3299
2556.42 3361
2556.90 3395
2557.38 3524
2557.86 3571
2558.33 3449
2558.81 3242
2559.29 3241
2559.76 3464
2560.24 3409
2560.72 3163
2561.19 3235
2561.67 3028
2562.15 2766
2562.63 2577
2563.10 2724
2563.58 2843
2564.06 2567
2564.54 2507
2565.01 2611
2565.49 2556
2565.97 2500
2566.45 2402
2566.92 2553
2567.40 2524
2567.88 2458
2568.36 2392
2568.83 2379
2569.31 2517
2569.79 2386
2570.27 2405
2570.75 2560
2571.22 2484
2571.70 2600
2572.18 2455
2572.66 2438
2573.14 2558
2573.62 2728
2574.09 2761
2574.57 2803
2575.05 2653
2575.53 2424
2576.01 2542
2576.49 2427
2576.97 2436
2577.44 2523
2577.92 2538
2578.40 2665
2578.88 2638
2579.36 2682
2579.84 2440
2580.32 2430
2580.80 2470
2581.27 2550
2581.75 2500
2582.23 2464
2582.71 2549
2583.19 2713
2583.67 2785
2584.15 2579
2584.63 2432
2585.11 2524
2585.59 2501
2586.07 2583
2586.55 2720
2587.03 2535
2587.51 2518
2587.99 2613
2588.47 2683
2588.94 2826
2589.42 2652
2589.90 2592
2590.38 2643
2590.86 2655
2591.34 2603
2591.82 2591
2592.30 2723
2592.78 2648
2593.26 2709
2593.74 2790
2594.22 2895
2594.71 3020
2595.19 3010
2595.67 3029
2596.15 3084
2596.63 3189
2597.11 3041
2597.59 2945
2598.07 2994
2598.55 3010
2599.03 2969
2599.51 3103
2599.99 2958
2600.47 3082
2600.95 3053
2601.43 2526
2601.91 2768
2602.40 2768
2602.88 2746
2603.36 2717
2603.84 2771
2604.32 2753
2604.80 2571
2605.28 2628
2605.76 2588
2606.24 2711
2606.73 2590
2607.21 2547
2607.69 2698
2608.17 2657
2608.65 2576
2609.13 2806
2609.62 2836
2610.10 2863
2610.58 2805
2611.06 2881
2611.54 2956
2612.02 3284
2612.51 3158
2612.99 3061
2613.47 3020
2613.95 3222
2614.43 3072
2614.92 3040
2615.40 3065
2615.88 2861
2616.36 3073
2616.85 3017
2617.33 3017
2617.81 2746
2618.29 2755
2618.78 3003
2619.26 2819
2619.74 2843
2620.22 2617
2620.71 2361
2621.19 2526
2621.67 2558
2622.15 2509
2622.64 2514
2623.12 2777
2623.60 2673
2624.09 2428
2624.57 2715
2625.05 2757
2625.53 2460
2626.02 2570
2626.50 2659
2626.98 2709
2627.47 2649
2627.95 2530
2628.43 2451
2628.92 2459
2629.40 2490
2629.88 2667
2630.37 2592
2630.85 2602
2631.34 2769
2631.82 2612
2632.30 2702
2632.79 2677
2633.27 2823
2633.75 2693
2634.24 2612
2634.72 2687
2635.21 2731
2635.69 2646
2636.17 2648
2636.66 2681
2637.14 2644
2637.63 2757
2638.11 2551
2638.60 2646
2639.08 2575
2639.56 2641
2640.05 2776
2640.53 2635
2641.02 2602
2641.50 2634
2641.99 2670
2642.47 2720
2642.96 2767
2643.44 2677
2643.93 2728
2644.41 2696
2644.90 2785
2645.38 2680
2645.87 2724
2646.35 2660
2646.84 2828
2647.32 2996
2647.81 2803
2648.29 2711
2648.78 2677
2649.26 2574
2649.75 2703
2650.23 2584
2650.72 2631
2651.20 2640
2651.69 2925
2652.17 2847
2652.66 2787
2653.15 2958
2653.63 2723
2654.12 2683
2654.60 2601
2655.09 2663
2655.57 2806
2656.06 2812
2656.55 2613
2657.03 2748
2657.52 2800
2658.00 2546
2658.49 2862
2658.98 2668
2659.46 2571
2659.95 2424
2660.44 2307
2660.92 2453
2661.41 2620
2661.90 2695
2662.38 2537
2662.87 2603
2663.35 2595
2663.84 2514
2664.33 2575
2664.81 2625
2665.30 2735
2665.79 2566
2666.28 2416
2666.76 2539
2667.25 2457
2667.74 2534
2668.22 2387
2668.71 2519
2669.20 2655
2669.68 2506
2670.17 2529
2670.66 2601
2671.15 2634
2671.63 2680
2672.12 2496
2672.61 2373
2673.10 2659
2673.58 2688
2674.07 2530
2674.56 2714
2675.05 2589
2675.53 2858
2676.02 3082
2676.51 3208
2677.00 3235
2677.49 3198
2677.97 3263
2678.46 3329
2678.95 3420
2679.44 3330
2679.93 3249
2680.41 3263
2680.90 3262
2681.39 3276
2681.88 3141
2682.37 3276
2682.85 3183
2683.34 3246
2683.83 3315
2684.32 3502
2684.81 3416
2685.30 3450
2685.79 3488
2686.27 3348
2686.76 3764
2687.25 3713
2687.74 3432
2688.23 3503
2688.72 3261
2689.21 3122
2689.70 2984
2690.19 2740
2690.67 2735
2691.16 2852
2691.65 2808
2692.14 2568
2692.63 2852
2693.12 2706
2693.61 2662
2694.10 2635
2694.59 2628
2695.08 2678
2695.57 2698
2696.06 2498
2696.55 2610
2697.04 2616
2697.53 2580
2698.02 2658
2698.51 2629
2699.00 2743
2699.49 2775
2699.98 2788
2700.47 2773
2700.96 2733
2701.45 2677
2701.94 2866
2702.43 2914
2702.92 2865
2703.41 2769
2703.90 2884
2704.39 2802
2704.88 2914
2705.37 3066
2705.86 2979
2706.35 3030
2706.84 3050
2707.33 2875
2707.82 3151
2708.31 2926
2708.80 2777
2709.29 2749
2709.78 2793
2710.27 2865
2710.77 3037
2711.26 2844
2711.75 2707
2712.24 2655
2712.73 2704
2713.22 2632
2713.71 2545
2714.20 2671
2714.69 2771
2715.19 2740
2715.68 2685
2716.17 2648
2716.66 2649
2717.15 2660
2717.64 2922
2718.13 2684
2718.63 2668
2719.12 2655
2719.61 2592
2720.10 2534
2720.59 2456
2721.08 2543
2721.58 2701
2722.07 2898
2722.56 2973
2723.05 2876
2723.54 3093
2724.04 2903
2724.53 2780
2725.02 3120
2725.51 3014
2726.01 3202
2726.50 3315
2726.99 3148
2727.48 3195
2727.98 3131
2728.47 2945
2728.96 2829
2729.45 2696
2729.95 2759
2730.44 2831
2730.93 2840
2731.42 2795
2731.92 2796
2732.41 2809
2732.90 2989
2733.40 2837
2733.89 2757
2734.38 2736
2734.87 2677
2735.37 3038
2735.86 2884
2736.35 2966
2736.85 2999
2737.34 2889
2737.83 2946
2738.33 3003
2738.82 2995
2739.31 2879
2739.81 3006
2740.30 2816
2740.79 3106
2741.29 2880
2741.78 2815
2742.28 3061
2742.77 2856
2743.26 2843
2743.76 2870
2744.25 2724
2744.75 2644
2745.24 2742
2745.73 2783
2746.23 2790
2746.72 2439
2747.22 2617
2747.71 2691
2748.20 2523
2748.70 2580
2749.19 2742
2749.69 2666
2750.18 2527
2750.68 2683
2751.17 2714
2751.67 2600
2752.16 2610
2752.66 2858
2753.15 2834
2753.64 2806
2754.14 2935
2754.63 3061
2755.13 2781
2755.62 3174
2756.12 3284
2756.61 3485
2757.11 3174
2757.60 3257
2758.10 3210
2758.59 3124
2759.09 3259
2759.59 2865
2760.08 3134
2760.58 2986
2761.07 2834
2761.57 2766
2762.06 2705
2762.56 2638
2763.05 2707
2763.55 2825
2764.05 2739
2764.54 2784
2765.04 2710
2765.53 2804
2766.03 2735
2766.52 2738
2767.02 2696
2767.52 2710
2768.01 2834
2768.51 3024
2769.00 3225
2769.50 3053
2770.00 2948
2770.49 2855
2770.99 2764
2771.49 2748
2771.98 2791
2772.48 2806
2772.98 2753
2773.47 2739
2773.97 2721
2774.47 2762
2774.96 2826
2775.46 2942
2775.96 3145
2776.45 3043
2776.95 3202
2777.45 3383
2777.94 3587
2778.44 3501
2778.94 3556
2779.43 3602
2779.93 3592
2780.43 3546
2780.93 3404
2781.42 3638
2781.92 3356
2782.42 3248
2782.92 3409
2783.41 3093
2783.91 3261
2784.41 3159
2784.91 3026
2785.40 2917
2785.90 2860
2786.40 2986
2786.90 3076
2787.39 3019
2787.89 3048
2788.39 3033
2788.89 2946
2789.39 2979
2789.88 2770
2790.38 2682
2790.88 2773
2791.38 2763
2791.88 2781
2792.37 2670
2792.87 2941
2793.37 3086
2793.87 2629
2794.37 2765
2794.87 2896
2795.37 2874
2795.86 2963
2796.36 3018
2796.86 3103
2797.36 3176
2797.86 3316
2798.36 3558
2798.86 3507
2799.35 3488
2799.85 3614
2800.35 3692
2800.85 3817
2801.35 3796
2801.85 3577
2802.35 3611
2802.85 3466
2803.35 3418
2803.85 3428
2804.35 3396
2804.85 3335
2805.34 3313
2805.84 3569
2806.34 3509
2806.84 3718
2807.34 3640
2807.84 3844
2808.34 4081
2808.84 4289
2809.34 4324
2809.84 4669
2810.34 5217
2810.84 5359
2811.34 5096
2811.84 5251
2812.34 4908
2812.84 4802
2813.34 4766
2813.84 4559
2814.34 4383
2814.84 3986
2815.34 3718
2815.84 3398
2816.34 3135
2816.84 3123
2817.34 3045
2817.84 3088
2818.35 2684
2818.85 2835
2819.35 2692
2819.85 2827
2820.35 2836
2820.85 2814
2821.35 2726
2821.85 2760
2822.35 2600
2822.85 2640
2823.35 2660
2823.85 2607
2824.36 2521
2824.86 2628
2825.36 2833
2825.86 2657
2826.36 2558
2826.86 2529
2827.36 2616
2827.86 2773
2828.37 2786
2828.87 3006
2829.37 2920
2829.87 3028
2830.37 3107
2830.87 3047
2831.38 3162
2831.88 2994
2832.38 3156
2832.88 3239
2833.38 3188
2833.88 3379
2834.39 3357
2834.89 3490
2835.39 3299
2835.89 3284
2836.40 3402
2836.90 3596
2837.40 3493
2837.90 3301
2838.40 3429
2838.91 3234
2839.41 3311
2839.91 3200
2840.41 2998
2840.92 2909
2841.42 2929
2841.92 2772
2842.42 2778
2842.93 2839
2843.43 2782
2843.93 2752
2844.44 2768
2844.94 2798
2845.44 2759
2845.94 2763
2846.45 2783
2846.95 2870
2847.45 2937
2847.96 3021
2848.46 3035
2848.96 3180
2849.47 3354
2849.97 3154
2850.47 2906
2850.98 3087
2851.48 3148
2851.98 3006
2852.49 2704
2852.99 2765
2853.50 2845
2854.00 2996
2854.50 3038
2855.01 2791
2855.51 2780
2856.01 2831
2856.52 2865
2857.02 2771
2857.53 2934
2858.03 3019
2858.53 2801
2859.04 2944
2859.54 3002
2860.05 3067
2860.55 3044
2861.06 3153
2861.56 3140
2862.06 3003
2862.57 2784
2863.07 2769
2863.58 2720
2864.08 2522
2864.59 2578
2865.09 2614
2865.60 2804
2866.10 2767
2866.61 2616
2867.11 2697
2867.62 2692
2868.12 2602
2868.63 2492
2869.13 2346
2869.64 2366
2870.14 2481
2870.65 2428
2871.15 2371
2871.66 2455
2872.16 2507
2872.67 2694
2873.17 2763
2873.68 2575
2874.18 2737
2874.69 2840
2875.20 2953
2875.70 2969
2876.21 2908
2876.71 2633
2877.22 2868
2877.72 2755
2878.23 2865
2878.74 2743
2879.24 2905
2879.75 2844
2880.25 2667
2880.76 2780
2881.27 2773
2881.77 2863
2882.28 2817
2882.79 2964
2883.29 3158
2883.80 2894
2884.30 2919
2884.81 3083
2885.32 2896
2885.82 2833
2886.33 2844
2886.84 3112
2887.34 3075
2887.85 3138
2888.36 3308
2888.86 3453
2889.37 3405
2889.88 3780
2890.38 3553
2890.89 3380
2891.40 3386
2891.91 3385
2892.41 3485
2892.92 3235
2893.43 3490
2893.93 3129
2894.44 2969
2894.95 2833
2895.46 2767
2895.96 2777
2896.47 2822
2896.98 2801
2897.49 2971
2897.99 3081
2898.50 2926
2899.01 3056
2899.52 3244
2900.03 3110
2900.53 2992
2901.04 3082
2901.55 3093
2902.06 3002
2902.56 3065
2903.07 3100
2903.58 3010
2904.09 2959
2904.60 2953
2905.11 3184
2905.61 3204
2906.12 3169
2906.63 3150
2907.14 3220
2907.65 3347
2908.16 3310
2908.66 3418
2909.17 3224
2909.68 3499
2910.19 3414
2910.70 3354
2911.21 3316
2911.72 3406
2912.23 3181
2912.73 3108
2913.24 3094
2913.75 3030
2914.26 3172
2914.77 3203
2915.28 3244
2915.79 3281
2916.30 3441
2916.81 3260
2917.32 3124
2917.83 3111
2918.33 3231
2918.84 3200
2919.35 2998
2919.86 3121
2920.37 2959
2920.88 3095
2921.39 3049
2921.90 2894
2922.41 2930
2922.92 3027
2923.43 3053
2923.94 3086
2924.45 3060
2924.96 3010
2925.47 3134
2925.98 3469
2926.49 3676
2927.00 3896
2927.51 4231
2928.02 4077
2928.53 4256
2929.04 4281
2929.55 4164
2930.06 4057
2930.57 3901
2931.08 3768
2931.59 3546
2932.11 3490
2932.62 3293
2933.13 3050
2933.64 2991
2934.15 2788
2934.66 2724
2935.17 2848
2935.68 2874
2936.19 2773
2936.70 2837
2937.21 2899
2937.72 2894
2938.24 2892
2938.75 2960
2939.26 3028
2939.77 2901
2940.28 3054
2940.79 2981
2941.30 2904
2941.81 2972
2942.33 2934
2942.84 2821
2943.35 2880
2943.86 2855
2944.37 2853
2944.88 3133
2945.40 3213
2945.91 2937
2946.42 3235
2946.93 3293
2947.44 3292
2947.96 3213
2948.47 3204
2948.98 3252
2949.49 3291
2950.00 3232
2950.52 3396
2951.03 3417
2951.54 3217
2952.05 3275
2952.57 3250
2953.08 2892
2953.59 3132
2954.10 3097
2954.62 2992
2955.13 3000
2955.64 2860
2956.15 2708
2956.67 2803
2957.18 2960
2957.69 2896
2958.20 2694
2958.72 2761
2959.23 2742
2959.74 2893
2960.26 2929
2960.77 2949
2961.28 2848
2961.80 2980
2962.31 3075
2962.82 3220
2963.34 3249
2963.85 3380
2964.36 3285
2964.88 3012
2965.39 3175
2965.90 3277
2966.42 3299
2966.93 3485
2967.44 3258
2967.96 2994
2968.47 2850
2968.98 3047
2969.50 3213
2970.01 3236
2970.53 2806
2971.04 2555
2971.55 2605
2972.07 2807
2972.58 2826
2973.10 2768
2973.61 2776
2974.12 2767
2974.64 2720
2975.15 2781
2975.67 2949
2976.18 2798
2976.70 2804
2977.21 2952
2977.73 2837
2978.24 2842
2978.75 2807
2979.27 3009
2979.78 2958
2980.30 2850
2980.81 2895
2981.33 2919
2981.84 3015
2982.36 2915
2982.87 2948
2983.39 3039
2983.90 2969
2984.42 2916
2984.93 2949
2985.45 3001
2985.96 3110
2986.48 2995
2987.00 3274
2987.51 3197
2988.03 3198
2988.54 3180
2989.06 3055
2989.57 2855
2990.09 3200
2990.60 3275
2991.12 3209
2991.64 3367
2992.15 3414
2992.67 3520
2993.18 3574
2993.70 3802
2994.21 3676
2994.73 3900
2995.25 3883
2995.76 3849
2996.28 3901
2996.80 4070
2997.31 4161
2997.83 3928
2998.34 3909
2998.86 4174
2999.38 4104
2999.89 4214
3000.41 4617
3000.93 4305
3001.44 4401
3001.96 4212
3002.48 4026
3002.99 3991
3003.51 4073
3004.03 4242
3004.54 3859
3005.06 3616
3005.58 3772
3006.09 3728
3006.61 4002
3007.13 3981
3007.65 3899
3008.16 3983
3008.68 3958
3009.20 3917
3009.71 3504
3010.23 3350
3010.75 3355
3011.27 3377
3011.78 3359
3012.30 3274
3012.82 3290
3013.34 3167
3013.85 3013
3014.37 3091
3014.89 3032
3015.41 2995
3015.93 2982
3016.44 3025
3016.96 3082
3017.48 2975
3018.00 3135
3018.52 3151
3019.03 3374
3019.55 3206
3020.07 3169
3020.59 3294
3021.11 3261
3021.63 3172
3022.14 3290
3022.66 3209
3023.18 3474
3023.70 3314
3024.22 3371
3024.74 3530
3025.25 3641
3025.77 3569
3026.29 3807
3026.81 3781
3027.33 3968
3027.85 3848
3028.37 3713
3028.89 3863
3029.41 3827
3029.92 3730
3030.44 3784
3030.96 3447
3031.48 3306
3032.00 3306
3032.52 3441
3033.04 3356
3033.56 3309
3034.08 3417
3034.60 3633
3035.12 3393
3035.64 3616
3036.16 3955
3036.68 4361
3037.20 4306
3037.72 4544
3038.24 4761
3038.76 4493
3039.28 4826
3039.80 4635
3040.32 4332
3040.84 4543
3041.36 4538
3041.88 4189
3042.40 4061
3042.92 3755
3043.44 3709
3043.96 3388
3044.48 3448
3045.00 3274
3045.52 3281
3046.04 3326
3046.56 3176
3047.08 3170
3047.60 3188
3048.12 3307
3048.64 3298
3049.16 3040
3049.68 3158
3050.20 3221
3050.72 3152
3051.24 3135
3051.77 3063
3052.29 3200
3052.81 3055
3053.33 2991
3053.85 3010
3054.37 2950
3054.89 3010
3055.41 3225
3055.93 3289
3056.46 3216
3056.98 3138
3057.50 3084
3058.02 3229
3058.54 3152
3059.06 3147
3059.58 3146
3060.11 3257
3060.63 3375
3061.15 3434
3061.67 3259
3062.19 3181
3062.71 3080
3063.24 3109
3063.76 3273
3064.28 3200
3064.80 3271
3065.32 3358
3065.85 3554
3066.37 3520
3066.89 3315
3067.41 3089
3067.94 3277
3068.46 3233
3068.98 3180
3069.50 3161
3070.03 3068
3070.55 3292
3071.07 3357
3071.59 3147
3072.12 3128
3072.64 2963
3073.16 3182
3073.68 2926
3074.21 3259
3074.73 3320
3075.25 3284
3075.78 3245
3076.30 3168
3076.82 3391
3077.34 3268
3077.87 3235
3078.39 3493
3078.91 3406
3079.44 3493
3079.96 3723
3080.48 3573
3081.01 3557
3081.53 3526
3082.05 3878
3082.58 4090
3083.10 4051
3083.63 3653
3084.15 3681
3084.67 3774
3085.20 3570
3085.72 3705
3086.24 3741
3086.77 3703
3087.29 3404
3087.82 3446
3088.34 3400
3088.86 3414
3089.39 3493
3089.91 3365
3090.44 3289
3090.96 3266
3091.49 3296
3092.01 3204
3092.53 3306
3093.06 3261
3093.58 3267
3094.11 3156
3094.63 3173
3095.16 3340
3095.68 3522
3096.21 3490
3096.73 3690
3097.26 3566
3097.78 3459
3098.31 3613
3098.83 3439
3099.36 3700
3099.88 3899
3100.41 3744
3100.93 3770
3101.46 4253
3101.98 4163
3102.51 4251
3103.03 4488
3103.56 4676
3104.08 5243
3104.61 6022
3105.13 6635
3105.66 6936
3106.18 7652
3106.71 7689
3107.24 7493
3107.76 7069
3108.29 6617
3108.81 6504
3109.34 5980
3109.86 5316
3110.39 4993
3110.92 4593
3111.44 4375
3111.97 3922
3112.49 3924
3113.02 3730
3113.55 3876
3114.07 3965
3114.60 3890
3115.12 3913
3115.65 3806
3116.18 3659
3116.70 3559
3117.23 3549
3117.76 3471
3118.28 3477
3118.81 3178
3119.34 3167
3119.86 2991
3120.39 3004
3120.92 3016
3121.44 3077
3121.97 3206
3122.50 3292
3123.02 3466
3123.55 3346
3124.08 3016
3124.61 3028
3125.13 3268
3125.66 3232
3126.19 3246
3126.72 3177
3127.24 3178
3127.77 3187
3128.30 3041
3128.82 3034
3129.35 2850
3129.88 3134
3130.41 3118
3130.93 3052
3131.46 2909
3131.99 3041
3132.52 2924
3133.05 2962
3133.57 2987
3134.10 3060
3134.63 2987
3135.16 2760
3135.69 2794
3136.21 2974
3136.74 2850
3137.27 2931
3137.80 2867
3138.33 2866
3138.85 2988
3139.38 2937
3139.91 2888
3140.44 2895
3140.97 2984
3141.50 3138
3142.03 2951
3142.55 2793
3143.08 2824
3143.61 3011
3144.14 3102
3144.67 3133
3145.20 3089
3145.73 3023
3146.26 2958
3146.79 2891
3147.31 2749
3147.84 3041
3148.37 3290
3148.90 3409
3149.43 3190
3149.96 3124
3150.49 3421
3151.02 3558
3151.55 3415
3152.08 3453
3152.61 3393
3153.14 3290
3153.67 3339
3154.20 3336
3154.73 3418
3155.25 3188
3155.78 3173
3156.31 3082
3156.84 3188
3157.37 3209
3157.90 3149
3158.43 3051
3158.96 3052
3159.49 3207
3160.02 3135
3160.55 3152
3161.08 3231
3161.61 3488
3162.14 3314
3162.68 3389
3163.21 3335
3163.74 3033
3164.27 3163
3164.80 3237
3165.33 3228
3165.86 3032
3166.39 3117
3166.92 3352
3167.45 3242
3167.98 3144
3168.51 3195
3169.04 3246
3169.57 3239
3170.10 3113
3170.64 3067
3171.17 3294
3171.70 3105
3172.23 3094
3172.76 3088
3173.29 3132
3173.82 3002
3174.35 2949
3174.88 2924
3175.42 3003
3175.95 2955
3176.48 2872
3177.01 2890
3177.54 2667
3178.07 2803
3178.61 2875
3179.14 2916
3179.67 2741
3180.20 2926
3180.73 2779
3181.26 2896
3181.80 3087
3182.33 2887
3182.86 2938
3183.39 2947
3183.92 2876
3184.46 2876
3184.99 3145
3185.52 3057
3186.05 2864
3186.59 2932
3187.12 2955
3187.65 3061
3188.18 2979
3188.72 2933
3189.25 2866
3189.78 2782
3190.31 2914
3190.85 3029
3191.38 2926
3191.91 2939
3192.44 2670
3192.98 2815
3193.51 2731
3194.04 2691
3194.58 2669
3195.11 2787
3195.64 2815
3196.17 2835
3196.71 2785
3197.24 2975
3197.77 3098
3198.31 3081
3198.84 2910
3199.37 3053
3199.91 3006
3200.44 3106
3200.98 2968
3201.51 3076
3202.04 3044
3202.58 3059
3203.11 3200
3203.64 3313
3204.18 3201
3204.71 3324
3205.24 3171
3205.78 3310
3206.31 3120
3206.85 3289
3207.38 3091
3207.91 3101
3208.45 3265
3208.98 3095
3209.52 3096
3210.05 3142
3210.59 3059
3211.12 3297
3211.65 3493
3212.19 3594
3212.72 3620
3213.26 3559
3213.79 3749
3214.33 3708
3214.86 3710
3215.40 3678
3215.93 3545
3216.47 3467
3217.00 3666
3217.54 3461
3218.07 3319
3218.61 3088
3219.14 3169
3219.68 2969
3220.21 2930
3220.75 2837
3221.28 3014
3221.82 3140
3222.35 2918
3222.89 2849
3223.42 3076
3223.96 2965
3224.49 3310
3225.03 3330
3225.57 3284
3226.10 3224
3226.64 3353
3227.17 3715
3227.71 3839
3228.24 3720
3228.78 3804
3229.32 3503
3229.85 3703
3230.39 3502
3230.92 3563
3231.46 3540
3232.00 3357
3232.53 3290
3233.07 3204
3233.60 3260
3234.14 3223
3234.68 3117
3235.21 2998
3235.75 2894
3236.29 2813
3236.82 3148
3237.36 3267
3237.90 3430
3238.43 3392
3238.97 3218
3239.51 3125
3240.04 3337
3240.58 3161
3241.12 3373
3241.65 3302
3242.19 3439
3242.73 3499
3243.26 3431
3243.80 3383
3244.34 3307
3244.88 3334
3245.41 3325
3245.95 3272
3246.49 3245
3247.02 3300
3247.56 3274
3248.10 3158
3248.64 3126
3249.17 3037
3249.71 3307
3250.25 3366
3250.79 3237
3251.33 3036
3251.86 3260
3252.40 3171
3252.94 3172
3253.48 3339
3254.01 3190
3254.55 3176
3255.09 3271
3255.63 3249
3256.17 3251
3256.70 3327
3257.24 3446
3257.78 3249
3258.32 3522
3258.86 3509
3259.40 3459
3259.93 3603
3260.47 3813
3261.01 3601
3261.55 3796
3262.09 3722
3262.63 3886
3263.17 3850
3263.70 3835
3264.24 4037
3264.78 4145
3265.32 4389
3265.86 4481
3266.40 4802
3266.94 5159
3267.48 5641
3268.02 5740
3268.56 5618
3269.09 5855
3269.63 6229
3270.17 6497
3270.71 6080
3271.25 6357
3271.79 6355
3272.33 6127
3272.87 5681
3273.41 5113
3273.95 4501
3274.49 4582
3275.03 4202
3275.57 4007
3276.11 3683
3276.65 3585
3277.19 3781
3277.73 3780
3278.27 3973
3278.81 4077
3279.35 3943
3279.89 3776
3280.43 3817
3280.97 3643
3281.51 3792
3282.05 3857
3282.59 3684
3283.13 3753
3283.67 3864
3284.21 3914
3284.75 3820
3285.29 4133
3285.83 4070
3286.37 4181
3286.91 3961
3287.45 3978
3287.99 3863
3288.53 4078
3289.08 4300
3289.62 4106
3290.16 3885
3290.70 3945
3291.24 4121
3291.78 4058
3292.32 3883
3292.86 4133
3293.40 3902
3293.95 4123
3294.49 3937
3295.03 4011
3295.57 4406
3296.11 4564
3296.65 4696
3297.19 4791
3297.73 4918
3298.28 4638
3298.82 5038
3299.36 5124
3299.90 4985
3300.44 4716
3300.99 4792
3301.53 4811
3302.07 4879
3302.61 4690
3303.15 4508
3303.69 4371
3304.24 4113
3304.78 4101
3305.32 3975
3305.86 4190
3306.41 3982
3306.95 3901
3307.49 4284
3308.03 4075
3308.58 4117
3309.12 3926
3309.66 4057
3310.20 4383
3310.75 4317
3311.29 4529
3311.83 4099
3312.37 4130
3312.92 4612
3313.46 4612
3314.00 4615
3314.54 4383
3315.09 4665
3315.63 4664
3316.17 4436
3316.72 4371
3317.26 4498
3317.80 4333
3318.35 4652
3318.89 4552
3319.43 4398
3319.98 4465
3320.52 4614
3321.06 4413
3321.61 4230
3322.15 4140
3322.69 4360
3323.24 4444
3323.78 4462
3324.33 4227
3324.87 4339
3325.41 4537
3325.96 4393
3326.50 4519
3327.04 4382
3327.59 4169
3328.13 4182
3328.68 4187
3329.22 4302
3329.76 4118
3330.31 3987
3330.85 3975
3331.40 4130
3331.94 4097
3332.49 4050
3333.03 4560
3333.58 4731
3334.12 5251
3334.66 5970
3335.21 6834
3335.75 8058
3336.30 8947
3336.84 10116
3337.39 11399
3337.93 13008
3338.48 14037
3339.02 14500
3339.57 15275
3340.11 15425
3340.66 15054
3341.20 14242
3341.75 13087
3342.29 12045
3342.84 10748
3343.38 8990
3343.93 7761
3344.47 6800
3345.02 6013
3345.57 5352
3346.11 4767
3346.66 4507
3347.20 4144
3347.75 4062
3348.29 4143
3348.84 3990
3349.38 3924
3349.93 3810
3350.48 3947
3351.02 4165
3351.57 3832
3352.11 3989
3352.66 3810
3353.21 4163
3353.75 4277
3354.30 4286
3354.84 4235
3355.39 3898
3355.94 4072
3356.48 4347
3357.03 3864
3357.58 3972
3358.12 3929
3358.67 3793
3359.22 4012
3359.76 3926
3360.31 3822
3360.86 3894
3361.40 3900
3361.95 3633
3362.50 3492
3363.04 3492
3363.59 3579
3364.14 3671
3364.68 3497
3365.23 3426
3365.78 3286
3366.33 3245
3366.87 3261
3367.42 3335
3367.97 3317
3368.51 3161
3369.06 3400
3369.61 3448
3370.16 3346
3370.70 3368
3371.25 3284
3371.80 3598
3372.35 3710
3372.90 3630
3373.44 3611
3373.99 3710
3374.54 3922
3375.09 4046
3375.63 4051
3376.18 4168
3376.73 4136
3377.28 4197
3377.83 4567
3378.37 4268
3378.92 4285
3379.47 4161
3380.02 4054
3380.57 3813
3381.12 3466
3381.66 3490
3382.21 3424
3382.76 3417
3383.31 3174
3383.86 3192
3384.41 3081
3384.96 2925
3385.50 3064
3386.05 2805
3386.60 3050
3387.15 2943
3387.70 3133
3388.25 3112
3388.80 2983
3389.35 3009
3389.90 2973
3390.44 3077
3390.99 2938
3391.54 2932
3392.09 2824
3392.64 2947
3393.19 3100
3393.74 3007
3394.29 3062
3394.84 2930
3395.39 2794
3395.94 2866
3396.49 3027
3397.04 2863
3397.59 2924
3398.14 2970
3398.69 2898
3399.24 2956
3399.79 2852
3400.34 2800
3400.89 3055
3401.44 2896
3401.99 2876
3402.54 2744
3403.09 2810
3403.64 2989
3404.19 2911
3404.74 2853
3405.29 3051
3405.84 2926
3406.39 2927
3406.94 2740
3407.49 2682
3408.04 2828
3408.59 2764
3409.14 2769
3409.69 2889
3410.24 2872
3410.79 2850
3411.34 2867
3411.89 2803
3412.45 2626
3413.00 2779
3413.55 2908
3414.10 3178
3414.65 3130
3415.20 3163
3415.75 3246
3416.30 3247
3416.85 3081
3417.41 2967
3417.96 2789
3418.51 2994
3419.06 2995
3419.61 3015
3420.16 2785
3420.71 2742
3421.27 2767
3421.82 2818
3422.37 2646
3422.92 2669
3423.47 2610
3424.02 2805
3424.58 2521
3425.13 2500
3425.68 2653
3426.23 2734
3426.78 2587
3427.34 2816
3427.89 2834
3428.44 2724
3428.99 2809
3429.55 2788
3430.10 2673
3430.65 2758
3431.20 2795
3431.76 2693
3432.31 2695
3432.86 2761
3433.41 2628
3433.97 2503
3434.52 2682
3435.07 2741
3435.62 2751
3436.18 2831
3436.73 2835
3437.28 2756
3437.84 2801
3438.39 2780
3438.94 2833
3439.49 2820
3440.05 2910
3440.60 3036
3441.15 2773
3441.71 2824
3442.26 2934
3442.81 3104
3443.37 3124
3443.92 2988
3444.47 2783
3445.03 2774
3445.58 2721
3446.13 2814
3446.69 2850
3447.24 2802
3447.80 2904
3448.35 2792
3448.90 2864
3449.46 2771
3450.01 2600
3450.57 2526
3451.12 2499
3451.67 2455
3452.23 2535
3452.78 2491
3453.34 2641
3453.89 2489
3454.44 2471
3455.00 2571
3455.55 2534
3456.11 2440
3456.66 2520
3457.22 2635
3457.77 2665
3458.33 2636
3458.88 2640
3459.43 2729
3459.99 2699
3460.54 2618
3461.10 2509
3461.65 2659
3462.21 2741
3462.76 2591
3463.32 2614
3463.87 2588
3464.43 2826
3464.98 2694
3465.54 2821
3466.09 2670
3466.65 2676
3467.21 2799
3467.76 2775
3468.32 2772
3468.87 2762
3469.43 2672
3469.98 2738
3470.54 2943
3471.09 2804
3471.65 2691
3472.20 2843
3472.76 2859
3473.32 2909
3473.87 2940
3474.43 3107
3474.98 2978
3475.54 3062
3476.10 2880
3476.65 2770
3477.21 2888
3477.76 2938
3478.32 2966
3478.88 2889
3479.43 2943
3479.99 3093
3480.55 3003
3481.10 3138
3481.66 3138
3482.22 3159
3482.77 3165
3483.33 3365
3483.89 3363
3484.44 3231
3485.00 3378
3485.56 3532
3486.11 3298
3486.67 3391
3487.23 3249
3487.78 3353
3488.34 3150
3488.90 3481
3489.45 3538
3490.01 3429
3490.57 3424
3491.13 3522
3491.68 3802
3492.24 4073
3492.80 4274
3493.35 4579
3493.91 4952
3494.47 4961
3495.03 5333
3495.58 5829
3496.14 6089
3496.70 5862
3497.26 5887
3497.82 5405
3498.37 5215
3498.93 5397
3499.49 5446
3500.05 5224
3500.61 5224
3501.16 5599
3501.72 5525
3502.28 6181
3502.84 6197
3503.40 6137
3503.95 6387
3504.51 6211
3505.07 5998
3505.63 5840
3506.19 5592
3506.75 5436
3507.30 4954
3507.86 5025
3508.42 4997
3508.98 4957
3509.54 4994
3510.10 4839
3510.66 4555
3511.22 4374
3511.77 4493
3512.33 4431
3512.89 3937
3513.45 3804
3514.01 3578
3514.57 3564
3515.13 3514
3515.69 3424
3516.25 3397
3516.81 3263
3517.37 3170
3517.92 3331
3518.48 3189
3519.04 3117
3519.60 3112
3520.16 3120
3520.72 3191
3521.28 3225
3521.84 3256
3522.40 3277
3522.96 3236
3523.52 3117
3524.08 3064
3524.64 2987
3525.20 3022
3525.76 3059
3526.32 3016
3526.88 3047
3527.44 3050
3528.00 3157
3528.56 3053
3529.12 3060
3529.68 3119
3530.24 2935
3530.80 2993
3531.36 2899
3531.92 2997
3532.48 2680
3533.04 2765
3533.60 2799
3534.17 2662
3534.73 2876
3535.29 2690
3535.85 2744
3536.41 2746
3536.97 2849
3537.53 2920
3538.09 2968
3538.65 2872
3539.21 3120
3539.77 3042
3540.34 3074
3540.90 3107
3541.46 3080
3542.02 3000
3542.58 3052
3543.14 3098
3543.70 2944
3544.26 2974
3544.83 3042
3545.39 2985
3545.95 2940
3546.51 2900
3547.07 3003
3547.63 3072
3548.20 2928
3548.76 3029
3549.32 2892
3549.88 2886
3550.44 2676
3551.01 2884
3551.57 2869
3552.13 2728
3552.69 2716
3553.25 2605
3553.82 2627
3554.38 2675
3554.94 2670
3555.50 2741
3556.07 2697
3556.63 2769
3557.19 2767
3557.75 2854
3558.32 2959
3558.88 2860
3559.44 2721
3560.00 2812
3560.57 2891
3561.13 2850
3561.69 2924
3562.26 2866
3562.82 2803
3563.38 2757
3563.94 2766
3564.51 2653
3565.07 2690
3565.63 2706
3566.20 2755
3566.76 2670
3567.32 2654
3567.89 2623
3568.45 2609
3569.01 2542
3569.58 2573
3570.14 2522
3570.70 2587
3571.27 2423
3571.83 2410
3572.39 2685
3572.96 2528
3573.52 2566
3574.09 2563
3574.65 2631
3575.21 2576
3575.78 2718
3576.34 2811
3576.91 2767
3577.47 2865
3578.03 2795
3578.60 2583
3579.16 2741
3579.73 2821
3580.29 2704
3580.86 2667
3581.42 2519
3581.98 2585
3582.55 2642
3583.11 2764
3583.68 2455
3584.24 2546
3584.81 2702
3585.37 2732
3585.94 2723
3586.50 2645
3587.07 2766
3587.63 2526
3588.20 2590
3588.76 2629
3589.33 2749
3589.89 2712
3590.46 2448
3591.02 2512
3591.59 2606
3592.15 2740
3592.72 2606
3593.28 2692
3593.85 2661
3594.41 2742
3594.98 2819
3595.54 2842
3596.11 2954
3596.68 2827
3597.24 2749
3597.81 2722
3598.37 2595
3598.94 2680
3599.50 2694
3600.07 2788
3600.64 2802
3601.20 2779
3601.77 2869
3602.33 2802
3602.90 2885
3603.47 2834
3604.03 2720
3604.60 2625
3605.16 2597
3605.73 2632
3606.30 2682
3606.86 2475
3607.43 2509
3608.00 2441
3608.56 2569
3609.13 2477
3609.70 2482
3610.26 2323
3610.83 2301
3611.40 2469
3611.96 2522
3612.53 2293
3613.10 2468
3613.66 2486
3614.23 2454
3614.80 2443
3615.36 2600
3615.93 2755
3616.50 2730
3617.07 2878
3617.63 3226
3618.20 3407
3618.77 3629
3619.34 4063
3619.90 4198
3620.47 4746
3621.04 4987
3621.61 5098
3622.17 5299
3622.74 5008
3623.31 5017
3623.88 4759
3624.44 4750
3625.01 4210
3625.58 3870
3626.15 3697
3626.72 3271
3627.28 3128
3627.85 2807
3628.42 2770
3628.99 2673
3629.56 2588
3630.12 2620
3630.69 2559
3631.26 2675
3631.83 2457
3632.40 2343
3632.97 2438
3633.53 2601
3634.10 2581
3634.67 2491
3635.24 2483
3635.81 2397
3636.38 2426
3636.95 2419
3637.52 2353
3638.08 2355
3638.65 2381
3639.22 2411
3639.79 2311
3640.36 2432
3640.93 2473
3641.50 2426
3642.07 2426
3642.64 2697
3643.21 2549
3643.78 2709
3644.34 2863
3644.91 2958
3645.48 2906
3646.05 2976
3646.62 2808
3647.19 2943
3647.76 2939
3648.33 2851
3648.90 2882
3649.47 2901
3650.04 2861
3650.61 3037
3651.18 2858
3651.75 2864
3652.32 2840
3652.89 2606
3653.46 2675
3654.03 2825
3654.60 2776
3655.17 2712
3655.74 2700
3656.31 3085
3656.88 2833
3657.45 2849
3658.02 2815
3658.59 2890
3659.16 2991
3659.73 3012
3660.30 2845
3660.87 2923
3661.45 3015
3662.02 3064
3662.59 3010
3663.16 2929
3663.73 2769
3664.30 2799
3664.87 2816
3665.44 2925
3666.01 2754
3666.58 2943
3667.15 2795
3667.73 2682
3668.30 2624
3668.87 2700
3669.44 2815
3670.01 2649
3670.58 2660
3671.15 2732
3671.73 2743
3672.30 2720
3672.87 2603
3673.44 2483
3674.01 2392
3674.58 2672
3675.16 2797
3675.73 2925
3676.30 2831
3676.87 2937
3677.44 2980
3678.01 2998
3678.59 2977
3679.16 3078
3679.73 3139
3680.30 2997
3680.88 2987
3681.45 2967
3682.02 2878
3682.59 2873
3683.16 2714
3683.74 2658
3684.31 2636
3684.88 2523
3685.45 2461
3686.03 2334
3686.60 2542
3687.17 2640
3687.74 2615
3688.32 2709
3688.89 2709
3689.46 2780
3690.04 2617
3690.61 2630
3691.18 2692
3691.76 2796
3692.33 2892
3692.90 2936
3693.47 3004
3694.05 3101
3694.62 3012
3695.19 3100
3695.77 2949
3696.34 2810
3696.91 2857
3697.49 2817
3698.06 2664
3698.64 2616
3699.21 2620
3699.78 2433
3700.36 2652
3700.93 2554
3701.50 2533
3702.08 2645
3702.65 2645
3703.23 2544
3703.80 2490
3704.37 2609
3704.95 2594
3705.52 2529
3706.10 2588
3706.67 2670
3707.24 2658
3707.82 2592
3708.39 2726
3708.97 2744
3709.54 2533
3710.12 2546
3710.69 2673
3711.27 2695
3711.84 2825
3712.41 2570
3712.99 2637
3713.56 2611
3714.14 2519
3714.71 2516
3715.29 2555
3715.86 2654
3716.44 2534
3717.01 2510
3717.59 2568
3718.16 2405
3718.74 2450
3719.31 2451
3719.89 2414
3720.46 2398
3721.04 2320
3721.61 2523
3722.19 2695
3722.77 2385
3723.34 2425
3723.92 2621
3724.49 2543
3725.07 2517
3725.64 2197
3726.22 2172
3726.79 2303
3727.37 2214
3727.95 2232
3728.52 2392
3729.10 2502
3729.67 2557
3730.25 2367
3730.83 2473
3731.40 2669
3731.98 2553
3732.56 2858
3733.13 2998
3733.71 2877
3734.28 3006
3734.86 3034
3735.44 3188
3736.01 3175
3736.59 3308
3737.17 3397
3737.74 3392
3738.32 3479
3738.90 3364
3739.47 3243
3740.05 3227
3740.63 2958
3741.20 3003
3741.78 2813
3742.36 2729
3742.93 2802
3743.51 2828
3744.09 2853
3744.67 2668
3745.24 2604
3745.82 2583
3746.40 2637
3746.97 2755
3747.55 2653
3748.13 2658
3748.71 2640
3749.28 2665
3749.86 2604
3750.44 2606
3751.02 2640
3751.59 2581
3752.17 2591
3752.75 2630
3753.33 2635
3753.91 2651
3754.48 2709
3755.06 2635
3755.64 2489
3756.22 2692
3756.80 2547
3757.37 2616
3757.95 2658
3758.53 2771
3759.11 3023
3759.69 3065
3760.27 2918
3760.84 3029
3761.42 3436
3762.00 3325
3762.58 3351
3763.16 3474
3763.74 3424
3764.31 3220
3764.89 3217
3765.47 3296
3766.05 3112
3766.63 2957
3767.21 3047
3767.79 2942
3768.37 2988
3768.95 2737
3769.52 2745
3770.10 2574
3770.68 2352
3771.26 2306
3771.84 2349
3772.42 2536
3773.00 2477
3773.58 2308
3774.16 2512
3774.74 2701
3775.32 2844
3775.90 2603
3776.48 2765
3777.06 2703
3777.64 2635
3778.22 2509
3778.80 2685
3779.38 2689
3779.96 2346
3780.54 2479
3781.12 2536
3781.70 2599
3782.28 2501
3782.86 2468
3783.44 2507
3784.02 2558
3784.60 2464
3785.18 2328
3785.76 2324
3786.34 2265
3786.92 2383
3787.50 2453
3788.08 2377
3788.66 2488
3789.24 2386
3789.82 2373
3790.40 2448
3790.98 2458
3791.56 2599
3792.14 2460
3792.72 2467
3793.30 2507
3793.89 2445
3794.47 2413
3795.05 2422
3795.63 2562
3796.21 2438
3796.79 2460
3797.37 2376
3797.95 2338
3798.53 2400
3799.12 2426
3799.70 2564
3800.28 2439
3800.86 2461
3801.44 2637
3802.02 2424
3802.60 2501
3803.19 2614
3803.77 2724
3804.35 2688
3804.93 2647
3805.51 2765
3806.10 2728
3806.68 2607
3807.26 2820
3807.84 2928
3808.42 2689
3809.01 2691
3809.59 2680
3810.17 2754
3810.75 2675
3811.33 2597
3811.92 2765
3812.50 2574
3813.08 2698
3813.66 2669
3814.25 2811
3814.83 2635
3815.41 2568
3815.99 2671
3816.58 2729
3817.16 2733
3817.74 2766
3818.32 2758
3818.91 2719
3819.49 2665
3820.07 2724
3820.66 2750
3821.24 2653
3821.82 2497
3822.41 2666
3822.99 2555
3823.57 2396
3824.16 2514
3824.74 2352
3825.32 2454
3825.91 2439
3826.49 2377
3827.07 2206
3827.66 2398
3828.24 2328
3828.82 2483
3829.41 2302
3829.99 2245
3830.57 2437
3831.16 2201
3831.74 2217
3832.33 2412
3832.91 2375
3833.49 2346
3834.08 2446
3834.66 2515
3835.25 2588
3835.83 2568
3836.41 2537
3837.00 2331
3837.58 2531
3838.17 2563
3838.75 2516
3839.34 2481
3839.92 2580
3840.50 2605
3841.09 2336
3841.67 2446
3842.26 2451
3842.84 2581
3843.43 2496
3844.01 2454
3844.60 2471
3845.18 2375
3845.77 2420
3846.35 2395
3846.94 2565
3847.52 2671
3848.11 2533
3848.69 2524
3849.28 2722
3849.86 2809
3850.45 2863
3851.03 2916
3851.62 2903
3852.20 2951
3852.79 2794
3853.37 2845
3853.96 2861
3854.55 2731
3855.13 2635
3855.72 2562
3856.30 2663
3856.89 2807
3857.47 2880
3858.06 2791
3858.65 2734
3859.23 2866
3859.82 2995
3860.40 3094
3860.99 3290
3861.58 3557
3862.16 3754
3862.75 4096
3863.33 4325
3863.92 4583
3864.51 4711
3865.09 4910
3865.68 5108
3866.27 5019
3866.85 5209
3867.44 5083
3868.03 4661
3868.61 4353
3869.20 4148
3869.79 3994
3870.37 3644
3870.96 3366
3871.55 3062
3872.13 2972
3872.72 2860
3873.31 2757
3873.89 2870
3874.48 2976
3875.07 2769
3875.66 2752
3876.24 2829
3876.83 3011
3877.42 2875
3878.00 2811
3878.59 2765
3879.18 2678
3879.77 2692
3880.35 2624
3880.94 2576
3881.53 2506
3882.12 2443
3882.70 2574
3883.29 2424
3883.88 2518
3884.47 2463
3885.06 2535
3885.64 2673
3886.23 2413
3886.82 2313
3887.41 2499
3888.00 2379
3888.58 2323
3889.17 2438
3889.76 2544
3890.35 2708
3890.94 2797
3891.53 2648
3892.11 2791
3892.70 2884
3893.29 2741
3893.88 2940
3894.47 2907
3895.06 2923
3895.65 2932
3896.23 3042
3896.82 3024
3897.41 3087
3898.00 3211
3898.59 3192
3899.18 3237
3899.77 3381
3900.36 3256
3900.95 3169
3901.53 3320
3902.12 3215
3902.71 3163
3903.30 3302
3903.89 3210
3904.48 3088
3905.07 3016
3905.66 2874
3906.25 2933
3906.84 2829
3907.43 2754
3908.02 2711
3908.61 2590
3909.20 2464
3909.79 2468
3910.38 2299
3910.97 2383
3911.56 2367
3912.15 2382
3912.74 2410
3913.33 2407
3913.92 2370
3914.51 2348
3915.10 2418
3915.69 2338
3916.28 2455
3916.87 2372
3917.46 2424
3918.05 2385
3918.64 2249
3919.23 2271
3919.82 2524
3920.41 2373
3921.00 2325
3921.59 2405
3922.18 2392
3922.77 2442
3923.36 2393
3923.95 2297
3924.55 2242
3925.14 2349
3925.73 2382
3926.32 2362
3926.91 2262
3927.50 2299
3928.09 2441
3928.68 2379
3929.27 2236
3929.87 2340
3930.46 2351
3931.05 2385
3931.64 2352
3932.23 2379
3932.82 2338
3933.41 2238
3934.01 2327
3934.60 2216
3935.19 2342
3935.78 2257
3936.37 2297
3936.96 2306
3937.56 2232
3938.15 2269
3938.74 2296
3939.33 2338
3939.92 2131
3940.52 2287
3941.11 2307
3941.70 2382
3942.29 2361
3942.88 2440
3943.48 2519
3944.07 2569
3944.66 2527
3945.25 2470
3945.85 2564
3946.44 2424
3947.03 2468
3947.62 2437
3948.22 2583
3948.81 2397
3949.40 2476
3949.99 2539
3950.59 2505
3951.18 2343
3951.77 2363
3952.37 2353
3952.96 2257
3953.55 2356
3954.15 2272
3954.74 2217
3955.33 2324
3955.93 2360
3956.52 2359
3957.11 2430
3957.71 2389
3958.30 2324
3958.89 2608
3959.49 2696
3960.08 2523
3960.67 2473
3961.27 2747
3961.86 2835
3962.45 2777
3963.05 2757
3963.64 2883
3964.23 2836
3964.83 2569
3965.42 2604
3966.02 2826
3966.61 2771
3967.20 2670
3967.80 2734
3968.39 2845
3968.99 2663
3969.58 2717
3970.18 2917
3970.77 2891
3971.36 3020
3971.96 2831
3972.55 2937
3973.15 2913
3973.74 2757
3974.34 2717
3974.93 2730
3975.53 2466
3976.12 2318
3976.72 2393
3977.31 2522
3977.91 2447
3978.50 2361
3979.10 2361
3979.69 2392
3980.29 2573
3980.88 2650
3981.48 2552
3982.07 2488
3982.67 2672
3983.26 2681
3983.86 2452
3984.45 2463
3985.05 2260
3985.64 2371
3986.24 2373
3986.83 2336
3987.43 2290
3988.03 2346
3988.62 2377
3989.22 2442
3989.81 2319
3990.41 2346
3991.00 2332
3991.60 2370
3992.20 2331
3992.79 2505
3993.39 2548
3993.98 2470
3994.58 2291
3995.18 2419
3995.77 2422
3996.37 2570
3996.97 2504
3997.56 2622
3998.16 2556
3998.75 2494
3999.35 2515
3999.95 2595
4000.54 2643
4001.14 2743
4001.74 2746
4002.33 2765
4002.93 2774
4003.53 2830
4004.12 2627
4004.72 2633
4005.32 2685
4005.92 2772
4006.51 2634
4007.11 2747
4007.71 2781
4008.30 2871
4008.90 2839
4009.50 2877
4010.10 2968
4010.69 2941
4011.29 2884
4011.89 2935
4012.49 2698
4013.08 2670
4013.68 2633
4014.28 2595
4014.88 2584
4015.47 2602
4016.07 2672
4016.67 2601
4017.27 2457
4017.86 2619
4018.46 2623
4019.06 2775
4019.66 2770
4020.26 2829
4020.85 2865
4021.45 2766
4022.05 2811
4022.65 2802
4023.25 2681
4023.85 2643
4024.44 2760
4025.04 2462
4025.64 2560
4026.24 2425
4026.84 2412
4027.44 2590
4028.03 2393
4028.63 2497
4029.23 2614
4029.83 2604
4030.43 2777
4031.03 2752
4031.63 2625
4032.23 2694
4032.83 2671
4033.42 2819
4034.02 2745
4034.62 2837
4035.22 2696
4035.82 2487
4036.42 2547
4037.02 2596
4037.62 2459
4038.22 2470
4038.82 2502
4039.42 2593
4040.02 2600
4040.62 2513
4041.22 2465
4041.82 2544
4042.41 2333
4043.01 2427
4043.61 2381
4044.21 2342
4044.81 2543
4045.41 2382
4046.01 2394
4046.61 2475
4047.21 2436
4047.81 2303
4048.41 2381
4049.01 2378
4049.61 2431
4050.21 2380
4050.82 2555
4051.42 2374
4052.02 2406
4052.62 2392
4053.22 2373
4053.82 2485
4054.42 2432
4055.02 2413
4055.62 2400
4056.22 2665
4056.82 2692
4057.42 2669
4058.02 2726
4058.62 2783
4059.22 2801
4059.83 2796
4060.43 2690
4061.03 2669
4061.63 2739
4062.23 2785
4062.83 2797
4063.43 2469
4064.03 2599
4064.63 2711
4065.24 2521
4065.84 2551
4066.44 2351
4067.04 2442
4067.64 2398
4068.24 2264
4068.85 2340
4069.45 2450
4070.05 2402
4070.65 2304
4071.25 2213
4071.85 2142
4072.46 2274
4073.06 2300
4073.66 2282
4074.26 2262
4074.86 2392
4075.47 2308
4076.07 2305
4076.67 2389
4077.27 2308
4077.88 2311
4078.48 2333
4079.08 2323
4079.68 2423
4080.29 2464
4080.89 2402
4081.49 2337
4082.09 2369
4082.70 2335
4083.30 2444
4083.90 2526
4084.50 2181
4085.11 2445
4085.71 2434
4086.31 2441
4086.92 2410
4087.52 2447
4088.12 2520
4088.72 2669
4089.33 2524
4089.93 2382
4090.53 2421
4091.14 2400
4091.74 2459
4092.34 2386
4092.95 2544
4093.55 2601
4094.16 2586
4094.76 2739
4095.36 2917
4095.97 3194
4096.57 3256
4097.17 3504
4097.78 3510
4098.38 3683
4098.98 3837
4099.59 3929
4100.19 3808
4100.80 3788
4101.40 3624
4102.00 3476
4102.61 3155
4103.21 2904
4103.82 2778
4104.42 2584
4105.03 2449
4105.63 2382
4106.23 2288
4106.84 2262
4107.44 2234
4108.05 2360
4108.65 2383
4109.26 2236
4109.86 2155
4110.47 2114
4111.07 2107
4111.68 2280
4112.28 2362
4112.89 2382
4113.49 2340
4114.10 2190
4114.70 2283
4115.31 2409
4115.91 2235
4116.52 2069
4117.12 2233
4117.73 2198
4118.33 2284
4118.94 2307
4119.54 2293
4120.15 2243
4120.75 2211
4121.36 2268
4121.97 2124
4122.57 2153
4123.18 2388
4123.78 2412
4124.39 2465
4124.99 2414
4125.60 2321
4126.21 2320
4126.81 2244
4127.42 2220
4128.02 2381
4128.63 2500
4129.24 2382
4129.84 2382
4130.45 2346
4131.05 2311
4131.66 2288
4132.27 2402
4132.87 2383
4133.48 2408
4134.09 2578
4134.69 2597
4135.30 2606
4135.91 2395
4136.51 2366
4137.12 2573
4137.73 2762
4138.33 2616
4138.94 2532
4139.55 2495
4140.15 2564
4140.76 2460
4141.37 2478
4141.97 2361
4142.58 2373
4143.19 2399
4143.80 2580
4144.40 2434
4145.01 2489
4145.62 2551
4146.22 2493
4146.83 2492
4147.44 2333
4148.05 2390
4148.65 2406
4149.26 2427
4149.87 2392
4150.48 2306
4151.09 2276
4151.69 2370
4152.30 2224
4152.91 2226
4153.52 2155
4154.12 2138
4154.73 2080
4155.34 2015
4155.95 2062
4156.56 2152
4157.16 2169
4157.77 2157
4158.38 2118
4158.99 2163
4159.60 2263
4160.21 2278
4160.81 2267
4161.42 2183
4162.03 2025
4162.64 2225
4163.25 2135
4163.86 2158
4164.47 2107
4165.08 2302
4165.68 2402
4166.29 2455
4166.90 2392
4167.51 2586
4168.12 2605
4168.73 2602
4169.34 2514
4169.95 2641
4170.56 2791
4171.16 2811
4171.77 2994
4172.38 2908
4172.99 2584
4173.60 2732
4174.21 2751
4174.82 2690
4175.43 2596
4176.04 2617
4176.65 2637
4177.26 2566
4177.87 2402
4178.48 2556
4179.09 2457
4179.70 2489
4180.31 2285
4180.92 2315
4181.53 2412
4182.14 2343
4182.75 2305
4183.36 2345
4183.97 2184
4184.58 2223
4185.19 2351
4185.80 2279
4186.41 2172
4187.02 2266
4187.63 2215
4188.24 2153
4188.85 2076
4189.46 2285
4190.07 2204
4190.68 1946
4191.29 2181
4191.90 2352
4192.51 2135
4193.13 2155
4193.74 2220
4194.35 2220
4194.96 2337
4195.57 2261
4196.18 2323
4196.79 2364
4197.40 2571
4198.01 2664
4198.62 2692
4199.24 2542
4199.85 2533
4200.46 2698
4201.07 2632
4201.68 2555
4202.29 2632
4202.90 2391
4203.52 2310
4204.13 2434
4204.74 2414
4205.35 2429
4205.96 2385
4206.57 2285
4207.19 2307
4207.80 2251
4208.41 2362
4209.02 2439
4209.63 2415
4210.25 2353
4210.86 2266
4211.47 2021
4212.08 2217
4212.69 2365
4213.31 2313
4213.92 2439
4214.53 2440
4215.14 2326
4215.76 2238
4216.37 2267
4216.98 2322
4217.59 2279
4218.21 2260
4218.82 2142
4219.43 2366
4220.04 2286
4220.66 2440
4221.27 2373
4221.88 2438
4222.50 2635
4223.11 2689
4223.72 2780
4224.33 2737
4224.95 2704
4225.56 2893
4226.17 3009
4226.79 3086
4227.40 3083
4228.01 3036
4228.63 3213
4229.24 3446
4229.85 3627
4230.47 3779
4231.08 3722
4231.69 3879
4232.31 3760
4232.92 3699
4233.54 3469
4234.15 3287
4234.76 3398
4235.38 3155
4235.99 2987
4236.61 2960
4237.22 2702
4237.83 2728
4238.45 2742
4239.06 2712
4239.68 2656
4240.29 2602
4240.90 2638
4241.52 2513
4242.13 2610
4242.75 2292
4243.36 2359
4243.98 2399
4244.59 2297
4245.21 2189
4245.82 2315
4246.43 2400
4247.05 2517
4247.66 2483
4248.28 2262
4248.89 2268
4249.51 2200
4250.12 2363
4250.74 2544
4251.35 2406
4251.97 2293
4252.58 2395
4253.20 2286
4253.81 2253
4254.43 2201
4255.04 2263
4255.66 2325
4256.28 2221
4256.89 2229
4257.51 2341
4258.12 2179
4258.74 2239
4259.35 2229
4259.97 2225
4260.58 2350
4261.20 2391
4261.82 2249
4262.43 2394
4263.05 2423
4263.66 2426
4264.28 2332
4264.90 2121
4265.51 2334
4266.13 2425
4266.74 2417
4267.36 2509
4267.98 2437
4268.59 2413
4269.21 2479
4269.82 2370
4270.44 2391
4271.06 2635
4271.67 2554
4272.29 2515
4272.91 2622
4273.52 2546
4274.14 2635
4274.76 2638
4275.37 2526
4275.99 2441
4276.61 2302
4277.22 2328
4277.84 2401
4278.46 2446
4279.08 2191
4279.69 2087
4280.31 2181
4280.93 2128
4281.54 2095
4282.16 2168
4282.78 1927
4283.40 2228
4284.01 2288
4284.63 2157
4285.25 2103
4285.87 2119
4286.48 2170
4287.10 2081
4287.72 2048
4288.34 2128
4288.95 2213
4289.57 2137
4290.19 2350
4290.81 2319
4291.43 2353
4292.04 2336
4292.66 2259
4293.28 2349
4293.90 2263
4294.52 2089
4295.13 2070
4295.75 2239
4296.37 2153
4296.99 2097
4297.61 2186
4298.23 2277
4298.84 2274
4299.46 2156
4300.08 2138
4300.70 2089
4301.32 2198
4301.94 2139
4302.56 2316
4303.17 2212
4303.79 2284
4304.41 2139
4305.03 2061
4305.65 2107
4306.27 2254
4306.89 2281
4307.51 2305
4308.13 2332
4308.75 2271
4309.36 2248
4309.98 2357
4310.60 2324
4311.22 2229
4311.84 2316
4312.46 2212
4313.08 2713
4313.70 2656
4314.32 2586
4314.94 2677
4315.56 2765
4316.18 2444
4316.80 2458
4317.42 2504
4318.04 2473
4318.66 2383
4319.28 2080
4319.90 2245
4320.52 2231
4321.14 2219
4321.76 2265
4322.38 2224
4323.00 2175
4323.62 2250
4324.24 2136
4324.86 2168
4325.48 2135
4326.10 2194
4326.72 2209
4327.34 2418
4327.96 2418
4328.58 2368
4329.20 2289
4329.82 2176
4330.44 2422
4331.07 2415
4331.69 2327
4332.31 2238
4332.93 2074
4333.55 2114
4334.17 2272
4334.79 2204
4335.41 2191
4336.03 2295
4336.65 2215
4337.28 2273
4337.90 2337
4338.52 2473
4339.14 2384
4339.76 2384
4340.38 2605
4341.00 2714
4341.63 2737
4342.25 2598
4342.87 2625
4343.49 2803
4344.11 2520
4344.73 2685
4345.36 2882
4345.98 2920
4346.60 2937
4347.22 2924
4347.84 3175
4348.47 3255
4349.09 3466
4349.71 3506
4350.33 3814
4350.95 4067
4351.58 4130
4352.20 3980
4352.82 3556
4353.44 3526
4354.07 3272
4354.69 2973
4355.31 2856
4355.93 2748
4356.56 2736
4357.18 2559
4357.80 2517
4358.42 2647
4359.05 2545
4359.67 2478
4360.29 2504
4360.92 2441
4361.54 2333
4362.16 2408
4362.78 2505
4363.41 2622
4364.03 2753
4364.65 2631
4365.28 2581
4365.90 2431
4366.52 2504
4367.15 2414
4367.77 2416
4368.39 2337
4369.02 2398
4369.64 2455
4370.26 2446
4370.89 2635
4371.51 2542
4372.14 2466
4372.76 2333
4373.38 2337
4374.01 2217
4374.63 2223
4375.25 2313
4375.88 2165
4376.50 2180
4377.13 2309
4377.75 2311
4378.37 2336
4379.00 2269
4379.62 2432
4380.25 2348
4380.87 2301
4381.50 2550
4382.12 2503
4382.75 2350
4383.37 2446
4383.99 2468
4384.62 2373
4385.24 2326
4385.87 2364
4386.49 2453
4387.12 2451
4387.74 2534
4388.37 2546
4388.99 2693
4389.62 2598
4390.24 2732
4390.87 2825
4391.49 2828
4392.12 2967
4392.74 3035
4393.37 3327
4393.99 3343
4394.62 3480
4395.24 3660
4395.87 3705
4396.49 3625
4397.12 3599
4397.75 3469
4398.37 3393
4399.00 3208
4399.62 3077
4400.25 2877
4400.87 2720
4401.50 2805
4402.13 3004
4402.75 3021
4403.38 3105
4404.00 3026
4404.63 3200
4405.26 3051
4405.88 2890
4406.51 2700
4407.13 2631
4407.76 2837
4408.39 2822
4409.01 2745
4409.64 2560
4410.27 2563
4410.89 2510
4411.52 2675
4412.15 2561
4412.77 2448
4413.40 2411
4414.03 2628
4414.65 2605
4415.28 2490
4415.91 2389
4416.53 2473
4417.16 2539
4417.79 2493
4418.41 2491
4419.04 2405
4419.67 2546
4420.30 2460
4420.92 2397
4421.55 2418
4422.18 2447
4422.80 2497
4423.43 2353
4424.06 2258
4424.69 2267
4425.31 2157
4425.94 2281
4426.57 2302
4427.20 2315
4427.82 2150
4428.45 2245
4429.08 2142
4429.71 2126
4430.34 2080
4430.96 2190
4431.59 2107
4432.22 1970
4432.85 2159
4433.48 2012
4434.10 1964
4434.73 1977
4435.36 2031
4435.99 2221
4436.62 2025
4437.25 2006
4437.87 2056
4438.50 2118
4439.13 2081
4439.76 2176
4440.39 1991
4441.02 2092
4441.64 2107
4442.27 1992
4442.90 2075
4443.53 2058
4444.16 2154
4444.79 2323
4445.42 2178
4446.05 1995
4446.68 1933
4447.30 1998
4447.93 2085
4448.56 1990
4449.19 1945
4449.82 2010
4450.45 2037
4451.08 2038
4451.71 2041
4452.34 2061
4452.97 2002
4453.60 1864
4454.23 1970
4454.86 2070
4455.49 1906
4456.12 1881
4456.75 1906
4457.38 1887
4458.01 2086
4458.64 2001
4459.27 2099
4459.90 2048
4460.53 2046
4461.16 2169
4461.79 2066
4462.42 1990
4463.05 1954
4463.68 1963
4464.31 2014
4464.94 2037
4465.57 2001
4466.20 2033
4466.83 2035
4467.46 2004
4468.09 2162
4468.72 2099
4469.35 2032
4469.98 1998
4470.61 1903
4471.24 1852
4471.87 1885
4472.50 1824
4473.13 1925
4473.77 1842
4474.40 1860
4475.03 1999
4475.66 2009
4476.29 2028
4476.92 2003
4477.55 1989
4478.18 1889
4478.82 1878
4479.45 1971
4480.08 2035
4480.71 1911
4481.34 1886
4481.97 1825
4482.60 1990
4483.24 1988
4483.87 1946
4484.50 1980
4485.13 2036
4485.76 1974
4486.39 1923
4487.03 2069
4487.66 2118
4488.29 2087
4488.92 2105
4489.55 2087
4490.19 2157
4490.82 2068
4491.45 2010
4492.08 2164
4492.71 2083
4493.35 2115
4493.98 2088
4494.61 1966
4495.24 1874
4495.88 2070
4496.51 2031
4497.14 1943
4497.77 1937
4498.41 1965
4499.04 2101
4499.67 2042
4500.31 2044
4500.94 2019
4501.57 2013
4502.20 1943
4502.84 2037
4503.47 2336
4504.10 2313
4504.74 2183
4505.37 2178
4506.00 2407
4506.64 2515
4507.27 2695
4507.90 2595
4508.54 2634
4509.17 2527
4509.80 2398
4510.44 2588
4511.07 2509
4511.70 2371
4512.34 2232
4512.97 2350
4513.60 2267
4514.24 2051
4514.87 2165
4515.51 2075
4516.14 2230
4516.77 2456
4517.41 2458
4518.04 2404
4518.68 2327
4519.31 2247
4519.94 2255
4520.58 2277
4521.21 2138
4521.85 2176
4522.48 2234
4523.12 2261
4523.75 2144
4524.39 2050
4525.02 2059
4525.65 2021
4526.29 2124
4526.92 2184
4527.56 2115
4528.19 2183
4528.83 2108
4529.46 2171
4530.10 2248
4530.73 2361
4531.37 2537
4532.00 2944
4532.64 3236
4533.27 3373
4533.91 3572
4534.54 3984
4535.18 4307
4535.81 4338
4536.45 4504
4537.09 4378
4537.72 4367
4538.36 4044
4538.99 3706
4539.63 3498
4540.26 3254
4540.90 3146
4541.53 2852
4542.17 2449
4542.81 2587
4543.44 2652
4544.08 2352
4544.71 2324
4545.35 2460
4545.99 2215
4546.62 2157
4547.26 2262
4547.89 2198
4548.53 2026
4549.17 2028
4549.80 2066
4550.44 2057
4551.08 2062
4551.71 1958
4552.35 1951
4552.98 2124
4553.62 2118
4554.26 2051
4554.89 2101
4555.53 2207
4556.17 2127
4556.80 2221
4557.44 2103
4558.08 2294
4558.72 2227
4559.35 2158
4559.99 2290
4560.63 2201
4561.26 2075
4561.90 2109
4562.54 2211
4563.17 2100
4563.81 2095
4564.45 2113
4565.09 2013
4565.72 1985
4566.36 2057
4567.00 1989
4567.64 2034
4568.27 2030
4568.91 2098
4569.55 2199
4570.19 2130
4570.82 2358
4571.46 2348
4572.10 2300
4572.74 2431
4573.38 2361
4574.01 2306
4574.65 2401
4575.29 2342
4575.93 2168
4576.57 2147
4577.20 2221
4577.84 2228
4578.48 2114
4579.12 2213
4579.76 2121
4580.40 2114
4581.04 1815
4581.67 2010
4582.31 2055
4582.95 2042
4583.59 1908
4584.23 1942
4584.87 1886
4585.51 2080
4586.14 2120
4586.78 2015
4587.42 1962
4588.06 1942
4588.70 1971
4589.34 1887
4589.98 1968
4590.62 2017
4591.26 2013
4591.90 2050
4592.54 2079
4593.17 2061
4593.81 2113
4594.45 2239
4595.09 2309
4595.73 2066
4596.37 2227
4597.01 2190
4597.65 2119
4598.29 2092
4598.93 1853
4599.57 1860
4600.21 2020
4600.85 1955
4601.49 1977
4602.13 1809
4602.77 1918
4603.41 2006
4604.05 1924
4604.69 1870
4605.33 1811
4605.97 1959
4606.61 2039
4607.25 2045
4607.89 2143
4608.53 2132
4609.17 2138
4609.81 2323
4610.45 2051
4611.09 2010
4611.73 2104
4612.38 2075
4613.02 1980
4613.66 2022
4614.30 2159
4614.94 2124
4615.58 2109
4616.22 2089
4616.86 2073
4617.50 1898
4618.14 1904
4618.78 2027
4619.43 1944
4620.07 1832
4620.71 1858
4621.35 1863
4621.99 1875
4622.63 1962
4623.27 1891
4623.91 1786
4624.56 1889
4625.20 1874
4625.84 1778
4626.48 1695
4627.12 1748
4627.76 1693
4628.41 1720
4629.05 1831
4629.69 1974
4630.33 1898
4630.97 1855
4631.62 1918
4632.26 1874
4632.90 1904
4633.54 1990
4634.18 2080
4634.83 1884
4635.47 2032
4636.11 2043
4636.75 2008
4637.40 1918
4638.04 1876
4638.68 1942
4639.32 1976
4639.97 2023
4640.61 2056
4641.25 2161
4641.89 2174
4642.54 2315
4643.18 2331
4643.82 2293
4644.46 2303
4645.11 2163
4645.75 2140
4646.39 2281
4647.04 2226
4647.68 2052
4648.32 2117
4648.97 2030
4649.61 1938
4650.25 1871
4650.90 1945
4651.54 1976
4652.18 1869
4652.83 1916
4653.47 1838
4654.11 1924
4654.76 1952
4655.40 1881
4656.04 1748
4656.69 1765
4657.33 1734
4657.98 1760
4658.62 1749
4659.26 1836
4659.91 1711
4660.55 1784
4661.20 1753
4661.84 1702
4662.48 1795
4663.13 1742
4663.77 1825
4664.42 1838
4665.06 1861
4665.71 1754
4666.35 1845
4666.99 1678
4667.64 1707
4668.28 1765
4668.93 1779
4669.57 1835
4670.22 1800
4670.86 1693
4671.51 1787
4672.15 1891
4672.80 1736
4673.44 1869
4674.09 1895
4674.73 1820
4675.38 1769
4676.02 1748
4676.67 1926
4677.31 1822
4677.96 1707
4678.60 1741
4679.25 1944
4679.89 1990
4680.54 1756
4681.18 1838
4681.83 1897
4682.47 1741
4683.12 1888
4683.77 1987
4684.41 1961
4685.06 1782
4685.70 1842
4686.35 1898
4686.99 1992
4687.64 1980
4688.29 2012
4688.93 1814
4689.58 1789
4690.22 1780
4690.87 1756
4691.52 1798
4692.16 1899
4692.81 1804
4693.45 1750
4694.10 1632
4694.75 1666
4695.39 1879
4696.04 1803
4696.69 1822
4697.33 1852
4697.98 1798
4698.63 1758
4699.27 1916
4699.92 1843
4700.57 2045
4701.21 1978
4701.86 1971
4702.51 2120
4703.15 2140
4703.80 2041
4704.45 2143
4705.10 2039
4705.74 1849
4706.39 1841
4707.04 1823
4707.68 1909
4708.33 1828
4708.98 1785
4709.63 1929
4710.27 1948
4710.92 1863
4711.57 1671
4712.22 1680
4712.86 1782
4713.51 1860
4714.16 1917
4714.81 1820
4715.45 1865
4716.10 1861
4716.75 1917
4717.40 1890
4718.05 1812
4718.69 1865
4719.34 1857
4719.99 1734
4720.64 1809
4721.29 1867
4721.94 1822
4722.58 1876
4723.23 1810
4723.88 1958
4724.53 1860
4725.18 1783
4725.83 1884
4726.47 1968
4727.12 2073
4727.77 2371
4728.42 2101
4729.07 2102
4729.72 2166
4730.37 2245
4731.02 2347
4731.66 2373
4732.31 2109
4732.96 2162
4733.61 2230
4734.26 2062
4734.91 1877
4735.56 1821
4736.21 1831
4736.86 1712
4737.51 1799
4738.16 1798
4738.81 1809
4739.45 1758
4740.10 1582
4740.75 1887
4741.40 2039
4742.05 1931
4742.70 2022
4743.35 1896
4744.00 2065
4744.65 1861
4745.30 1853
4745.95 1892
4746.60 2036
4747.25 2062
4747.90 2047
4748.55 1905
4749.20 1873
4749.85 1872
4750.50 1975
4751.15 1863
4751.80 2026
4752.45 1996
4753.10 1932
4753.75 2038
4754.40 2078
4755.05 2206
4755.71 2017
4756.36 2081
4757.01 2199
4757.66 2122
4758.31 2142
4758.96 2103
4759.61 2175
4760.26 2196
4760.91 2121
4761.56 1937
4762.21 1948
4762.86 1969
4763.52 1972
4764.17 1937
4764.82 1877
4765.47 1924
4766.12 1792
4766.77 1807
4767.42 1762
4768.07 1759
4768.73 1944
4769.38 1943
4770.03 1823
4770.68 1948
4771.33 1843
4771.98 1893
4772.64 1865
4773.29 1821
4773.94 1884
4774.59 1894
4775.24 1769
4775.89 1819
4776.55 1863
4777.20 1871
4777.85 1832
4778.50 1715
4779.15 1785
4779.81 1763
4780.46 1824
4781.11 1869
4781.76 1947
4782.42 1880
4783.07 1700
4783.72 1826
4784.37 1876
4785.03 1754
4785.68 1797
4786.33 1959
4786.98 1939
4787.64 1658
4788.29 1673
4788.94 1873
4789.60 1793
4790.25 1751
4790.90 1675
4791.55 1634
4792.21 1692
4792.86 1869
4793.51 1768
4794.17 1742
4794.82 1869
4795.47 1737
4796.13 1623
4796.78 1665
4797.43 1698
4798.09 1704
4798.74 1753
4799.39 1703
4800.05 1672
4800.70 1698
4801.36 1850
4802.01 1893
4802.66 1682
4803.32 1718
4803.97 1792
4804.62 1858
4805.28 1822
4805.93 1816
4806.59 1900
4807.24 1834
4807.89 1750
4808.55 1747
4809.20 1669
4809.86 1628
4810.51 1611
4811.17 1619
4811.82 1701
4812.47 1650
4813.13 1762
4813.78 1623
4814.44 1735
4815.09 1789
4815.75 1599
4816.40 1669
4817.06 1910
4817.71 1771
4818.37 1740
4819.02 1829
4819.68 1818
4820.33 1794
4820.99 1966
4821.64 2066
4822.30 2034
4822.95 1920
4823.61 1880
4824.26 1857
4824.92 1926
4825.57 2089
4826.23 2027
4826.88 1966
4827.54 1934
4828.19 1946
4828.85 1973
4829.51 2012
4830.16 1913
4830.82 2210
4831.47 1973
4832.13 1958
4832.78 1896
4833.44 1809
4834.10 2030
4834.75 2032
4835.41 2090
4836.06 2030
4836.72 2067
4837.38 2040
4838.03 1978
4838.69 2032
4839.34 2082
4840.00 2206
4840.66 2194
4841.31 2234
4841.97 2316
4842.63 2316
4843.28 2439
4843.94 2299
4844.60 2243
4845.25 2267
4845.91 2197
4846.57 2057
4847.22 2035
4847.88 2189
4848.54 2259
4849.19 2206
4849.85 2283
4850.51 2410
4851.17 2420
4851.82 2524
4852.48 2585
4853.14 2743
4853.79 2684
4854.45 2889
4855.11 2965
4855.77 2853
4856.42 3053
4857.08 2822
4857.74 2661
4858.40 2517
4859.05 2407
4859.71 2533
4860.37 2415
4861.03 2428
4861.68 2586
4862.34 2489
4863.00 2429
4863.66 2498
4864.32 2553
4864.97 2508
4865.63 2551
4866.29 2480
4866.95 2391
4867.61 2555
4868.26 2432
4868.92 2561
4869.58 2575
4870.24 2625
4870.90 2424
4871.56 2481
4872.21 2355
4872.87 2486
4873.53 2377
4874.19 2369
4874.85 2402
4875.51 2275
4876.17 2120
4876.83 2182
4877.48 2301
4878.14 2208
4878.80 2362
4879.46 2265
4880.12 2282
4880.78 2259
4881.44 2220
4882.10 2292
4882.76 2248
4883.42 2376
4884.08 2227
4884.73 2214
4885.39 2190
4886.05 2133
4886.71 2116
4887.37 2147
4888.03 2002
4888.69 2049
4889.35 2030
4890.01 2114
4890.67 2108
4891.33 2128
4891.99 2047
4892.65 2073
4893.31 2076
4893.97 2025
4894.63 2023
4895.29 2089
4895.95 2210
4896.61 2183
4897.27 2049
4897.93 2104
4898.59 2084
4899.25 1994
4899.91 1921
4900.57 1832
4901.23 1933
4901.89 1966
4902.55 1996
4903.21 2110
4903.88 2046
4904.54 2113
4905.20 1970
4905.86 1888
4906.52 1965
4907.18 1902
4907.84 1779
4908.50 1866
4909.16 1802
4909.82 1795
4910.48 1836
4911.15 1791
4911.81 1790
4912.47 1756
4913.13 1675
4913.79 1794
4914.45 1746
4915.11 1708
4915.77 1763
4916.44 1842
4917.10 1831
4917.76 1807
4918.42 1833
4919.08 1897
4919.74 1795
4920.41 1788
4921.07 1850
4921.73 1834
4922.39 1908
4923.05 1685
4923.72 1744
4924.38 1744
4925.04 1650
4925.70 1705
4926.36 1750
4927.03 1682
4927.69 1761
4928.35 1751
4929.01 1763
4929.67 1795
4930.34 1923
4931.00 1859
4931.66 1642
4932.32 1686
4932.99 1739
4933.65 1799
4934.31 1732
4934.98 1739
4935.64 1794
4936.30 1774
4936.96 1776
4937.63 1770
4938.29 1907
4938.95 1903
4939.62 1781
4940.28 1768
4940.94 1806
4941.61 1819
4942.27 1906
4942.93 1820
4943.60 1758
4944.26 1760
4944.92 1772
4945.59 1804
4946.25 1772
4946.91 1833
4947.58 1812
4948.24 1735
4948.90 1708
4949.57 1697
4950.23 1668
4950.89 1629
4951.56 1587
4952.22 1742
4952.89 1808
4953.55 1749
4954.21 1714
4954.88 1649
4955.54 1645
4956.21 1664
4956.87 1565
4957.53 1606
4958.20 1702
4958.86 1672
4959.53 1656
4960.19 1641
4960.86 1672
4961.52 1697
4962.19 1651
4962.85 1704
4963.52 1828
4964.18 1755
4964.84 1640
4965.51 1726
4966.17 1721
4966.84 1748
4967.50 1787
4968.17 1996
4968.83 1968
4969.50 1810
4970.16 1750
4970.83 1799
4971.49 1893
4972.16 1812
4972.82 1760
4973.49 1722
4974.16 1738
4974.82 1846
4975.49 1753
4976.15 1826
4976.82 1865
4977.48 1752
4978.15 1716
4978.81 1738
4979.48 1841
4980.15 1783
4980.81 1618
4981.48 1648
4982.14 1702
4982.81 1731
4983.48 1728
4984.14 1775
4984.81 1772
4985.47 1817
4986.14 1758
4986.81 1887
4987.47 1756
4988.14 1658
4988.80 1889
4989.47 1984
4990.14 2026
4990.80 2068
4991.47 2192
4992.14 2340
4992.80 2297
4993.47 2318
4994.14 2244
4994.80 2416
4995.47 2424
4996.14 2350
4996.80 2301
4997.47 2149
4998.14 2110
4998.81 1908
4999.47 1935
5000.14 1772
5000.81 1756
5001.47 1791
5002.14 1778
5002.81 1810
5003.48 1754
5004.14 1740
5004.81 1664
5005.48 1687
5006.15 1671
5006.81 1831
5007.48 1753
5008.15 1758
5008.82 1611
5009.48 1605
5010.15 1506
5010.82 1556
5011.49 1642
5012.16 1673
5012.82 1600
5013.49 1675
5014.16 1742
5014.83 1705
5015.50 1619
5016.16 1682
5016.83 1608
5017.50 1635
5018.17 1725
5018.84 1708
5019.50 1715
5020.17 1869
5020.84 1739
5021.51 1817
5022.18 1797
5022.85 1818
5023.52 1963
5024.19 1909
5024.85 1954
5025.52 1994
5026.19 2062
5026.86 2060
5027.53 2057
5028.20 2138
5028.87 2073
5029.54 2032
5030.21 1943
5030.87 1993
5031.54 1982
5032.21 1878
5032.88 1823
5033.55 1959
5034.22 1958
5034.89 1848
5035.56 1742
5036.23 1707
5036.90 1712
5037.57 1759
5038.24 1689
5038.91 1788
5039.58 1700
5040.25 1808
5040.92 1811
5041.59 1812
5042.26 1776
5042.93 1754
5043.60 1738
5044.27 1757
5044.94 1882
5045.61 1867
5046.28 1844
5046.95 1828
5047.62 1783
5048.29 1943
5048.96 2155
5049.63 1995
5050.30 1788
5050.97 1882
5051.64 1772
5052.31 1754
5052.98 1698
5053.65 1729
5054.32 1665
5054.99 1843
5055.66 1802
5056.34 1690
5057.01 1717
5057.68 1752
5058.35 1805
5059.02 1692
5059.69 1791
5060.36 1863
5061.03 1811
5061.70 1843
5062.38 1862
5063.05 1935
5063.72 2023
5064.39 2045
5065.06 1893
5065.73 1967
5066.40 2039
5067.08 1963
5067.75 1957
5068.42 1919
5069.09 1830
5069.76 1872
5070.43 1784
5071.11 1669
5071.78 1559
5072.45 1630
5073.12 1714
5073.79 1582
5074.47 1622
5075.14 1669
5075.81 1683
5076.48 1641
5077.15 1667
5077.83 1719
5078.50 1735
5079.17 1731
5079.84 1804
5080.52 1738
5081.19 1759
5081.86 1668
5082.53 1815
5083.21 1916
5083.88 1711
5084.55 1753
5085.22 1767
5085.90 1739
5086.57 1737
5087.24 1767
5087.92 1681
5088.59 1719
5089.26 1777
5089.93 1647
5090.61 1669
5091.28 1758
5091.95 1867
5092.63 1762
5093.30 1711
5093.97 1797
5094.65 1862
5095.32 2003
5095.99 1970
5096.67 2029
5097.34 2023
5098.02 1966
5098.69 1954
5099.36 1859
5100.04 1865
5100.71 1895
5101.38 1905
5102.06 1904
5102.73 1755
5103.41 1786
5104.08 1797
5104.75 1683
5105.43 1641
5106.10 1724
5106.78 1694
5107.45 1735
5108.12 1816
5108.80 1759
5109.47 1576
5110.15 1755
5110.82 1885
5111.50 1882
5112.17 1757
5112.85 1665
5113.52 1729
5114.20 1709
5114.87 1734
5115.54 1611
5116.22 1622
5116.89 1707
5117.57 1668
5118.24 1728
5118.92 1682
5119.59 1681
5120.27 1700
5120.94 1697
5121.62 1823
5122.30 1729
5122.97 1770
5123.65 1662
5124.32 1654
5125.00 1806
5125.67 1740
5126.35 1777
5127.02 1732
5127.70 1663
5128.37 1673
5129.05 1704
5129.73 1693
5130.40 1662
5131.08 1639
5131.75 1563
5132.43 1700
5133.10 1824
5133.78 1656
5134.46 1738
5135.13 1724
5135.81 1731
5136.49 1828
5137.16 1756
5137.84 1570
5138.51 1648
5139.19 1708
5139.87 1703
5140.54 1695
5141.22 1676
5141.90 1622
5142.57 1600
5143.25 1721
5143.93 1621
5144.60 1694
5145.28 1637
5145.96 1621
5146.63 1602
5147.31 1671
5147.99 1706
5148.66 1610
5149.34 1682
5150.02 1611
5150.69 1551
5151.37 1564
5152.05 1518
5152.73 1547
5153.40 1547
5154.08 1549
5154.76 1475
5155.44 1752
5156.11 1720
5156.79 1619
5157.47 1556
5158.15 1483
5158.82 1590
5159.50 1713
5160.18 1637
5160.86 1511
5161.53 1551
5162.21 1509
5162.89 1542
5163.57 1472
5164.25 1442
5164.92 1480
5165.60 1487
5166.28 1612
5166.96 1748
5167.64 1657
5168.31 1458
5168.99 1499
5169.67 1603
5170.35 1615
5171.03 1549
5171.71 1568
5172.39 1628
5173.06 1480
5173.74 1440
5174.42 1530
5175.10 1538
5175.78 1440
5176.46 1493
5177.14 1551
5177.82 1497
5178.49 1513
5179.17 1564
5179.85 1577
5180.53 1466
5181.21 1530
5181.89 1567
5182.57 1482
5183.25 1591
5183.93 1602
5184.61 1538
5185.29 1567
5185.97 1547
5186.64 1539
5187.32 1514
5188.00 1464
5188.68 1554
5189.36 1505
5190.04 1575
5190.72 1642
5191.40 1603
5192.08 1546
5192.76 1501
5193.44 1423
5194.12 1416
5194.80 1452
5195.48 1431
5196.16 1454
5196.84 1410
5197.52 1448
5198.20 1496
5198.88 1484
5199.56 1540
5200.24 1557
5200.92 1571
5201.60 1554
5202.28 1515
5202.96 1487
5203.65 1513
5204.33 1549
5205.01 1453
5205.69 1579
5206.37 1650
5207.05 1534
5207.73 1582
5208.41 1650
5209.09 1683
5209.77 1576
5210.45 1630
5211.13 1809
5211.82 1880
5212.50 1696
5213.18 1737
5213.86 1771
5214.54 1711
5215.22 1627
5215.90 1641
5216.58 1683
5217.27 1618
5217.95 1697
5218.63 1602
5219.31 1489
5219.99 1587
5220.67 1681
5221.36 1636
5222.04 1567
5222.72 1438
5223.40 1482
5224.08 1596
5224.77 1637
5225.45 1595
5226.13 1686
5226.81 1723
5227.49 1638
5228.18 1693
5228.86 1627
5229.54 1525
5230.22 1590
5230.91 1559
5231.59 1565
5232.27 1625
5232.95 1633
5233.63 1564
5234.32 1625
5235.00 1561
5235.68 1632
5236.37 1678
5237.05 1757
5237.73 1717
5238.41 1703
5239.10 1776
5239.78 1830
5240.46 1791
5241.15 1867
5241.83 1996
5242.51 1926
5243.20 1914
5243.88 1908
5244.56 1883
5245.24 2018
5245.93 2124
5246.61 2031
5247.29 2130
5247.98 2175
5248.66 2115
5249.35 2183
5250.03 2299
5250.71 2253
5251.40 2275
5252.08 2149
5252.76 2299
5253.45 2232
5254.13 2077
5254.82 1985
5255.50 2037
5256.18 1915
5256.87 1844
5257.55 1876
5258.24 1750
5258.92 1630
5259.60 1484
5260.29 1590
5260.97 1633
5261.66 1623
5262.34 1689
5263.03 1601
5263.71 1585
5264.40 1606
5265.08 1610
5265.76 1595
5266.45 1677
5267.13 1680
5267.82 1857
5268.50 1768
5269.19 1697
5269.87 1650
5270.56 1727
5271.24 1722
5271.93 1688
5272.61 1653
5273.30 1785
5273.98 1814
5274.67 1745
5275.35 1811
5276.04 1690
5276.72 1618
5277.41 1597
5278.10 1807
5278.78 1730
5279.47 1679
5280.15 1760
5280.84 1679
5281.52 1766
5282.21 1752
5282.89 1764
5283.58 1871
5284.27 1962
5284.95 2029
5285.64 1905
5286.32 2016
5287.01 2189
5287.70 2184
5288.38 2118
5289.07 1922
5289.75 2004
5290.44 1922
5291.13 1697
5291.81 1846
5292.50 1828
5293.19 1913
5293.87 1985
5294.56 1935
5295.25 1925
5295.93 1996
5296.62 2185
5297.31 2150
5297.99 2035
5298.68 2154
5299.37 2208
5300.05 2172
5300.74 2207
5301.43 2345
5302.11 2281
5302.80 2222
5303.49 2207
5304.18 2254
5304.86 2230
5305.55 2548
5306.24 2379
5306.92 2203
5307.61 2236
5308.30 2310
5308.99 2278
5309.67 2083
5310.36 2039
5311.05 2015
5311.74 1882
5312.42 1756
5313.11 1802
5313.80 1812
5314.49 1744
5315.18 1689
5315.86 1705
5316.55 1683
5317.24 1700
5317.93 1652
5318.62 1730
5319.30 1698
5319.99 1693
5320.68 1724
5321.37 1655
5322.06 1786
5322.74 1810
5323.43 1860
5324.12 1787
5324.81 1955
5325.50 1876
5326.19 1853
5326.88 1904
5327.56 1778
5328.25 1805
5328.94 1765
5329.63 1777
5330.32 1629
5331.01 1585
5331.70 1674
5332.39 1723
5333.07 1749
5333.76 1707
5334.45 1742
5335.14 1855
5335.83 1795
5336.52 1819
5337.21 1756
5337.90 1772
5338.59 1860
5339.28 1914
5339.97 1922
5340.66 1775
5341.35 1705
5342.04 1781
5342.73 1771
5343.42 1740
5344.10 1800
5344.79 1838
5345.48 1836
5346.17 1920
5346.86 1989
5347.55 1869
5348.24 1670
5348.93 1856
5349.62 2026
5350.31 1916
5351.00 1944
5351.69 1972
5352.39 1957
5353.08 2210
5353.77 2243
5354.46 2327
5355.15 2363
5355.84 2449
5356.53 2546
5357.22 2258
5357.91 2297
5358.60 2187
5359.29 1938
5359.98 2135
5360.67 1995
5361.36 1884
5362.05 1843
5362.74 1755
5363.44 1778
5364.13 1725
5364.82 1804
5365.51 1908
5366.20 1829
5366.89 1761
5367.58 1819
5368.27 1755
5368.96 1714
5369.66 1651
5370.35 1616
5371.04 1756
5371.73 1764
5372.42 1715
5373.11 1594
5373.81 1555
5374.50 1507
5375.19 1688
5375.88 1515
5376.57 1450
5377.26 1615
5377.96 1642
5378.65 1654
5379.34 1672
5380.03 1592
5380.72 1697
5381.42 1702
5382.11 1639
5382.80 1752
5383.49 1671
5384.18 1524
5384.88 1545
5385.57 1593
5386.26 1557
5386.95 1564
5387.65 1723
5388.34 1596
5389.03 1597
5389.72 1605
5390.42 1565
5391.11 1694
5391.80 1605
5392.50 1670
5393.19 1749
5393.88 1723
5394.57 1760
5395.27 1723
5395.96 1699
5396.65 1746
5397.35 1819
5398.04 1713
5398.73 1537
5399.43 1611
5400.12 1762
5400.81 1565
5401.51 1579
5402.20 1747
5402.89 1684
5403.59 1538
5404.28 1698
5404.97 1806
5405.67 1677
5406.36 1550
5407.06 1716
5407.75 1679
5408.44 1637
5409.14 1533
5409.83 1624
5410.53 1628
5411.22 1614
5411.91 1714
5412.61 1598
5413.30 1674
5414.00 1708
5414.69 1737
5415.38 1803
5416.08 1696
5416.77 1566
5417.47 1710
5418.16 1625
5418.86 1607
5419.55 1597
5420.25 1547
5420.94 1581
5421.64 1583
5422.33 1654
5423.03 1584
5423.72 1635
5424.41 1738
5425.11 1678
5425.80 1649
5426.50 1661
5427.19 1649
5427.89 1678
5428.59 1674
5429.28 1697
5429.98 1636
5430.67 1672
5431.37 1566
5432.06 1539
5432.76 1643
5433.45 1607
5434.15 1711
5434.84 1746
5435.54 1728
5436.23 1712
5436.93 1817
5437.63 1808
5438.32 1718
5439.02 1841
5439.71 1724
5440.41 1814
5441.11 1780
5441.80 1833
5442.50 1804
5443.19 1839
5443.89 1880
5444.59 1900
5445.28 1849
5445.98 1880
5446.68 1829
5447.37 1831
5448.07 2049
5448.76 2163
5449.46 1999
5450.16 2186
5450.85 2309
5451.55 2315
5452.25 2159
5452.94 2505
5453.64 2443
5454.34 2502
5455.03 2501
5455.73 2341
5456.43 2287
5457.13 2094
5457.82 2165
5458.52 2091
5459.22 2143
5459.91 2026
5460.61 2244
5461.31 2459
5462.01 2260
5462.70 2239
5463.40 2286
5464.10 2294
5464.80 2228
5465.49 2090
5466.19 2346
5466.89 2420
5467.59 2391
5468.28 2542
5468.98 2573
5469.68 2422
5470.38 2382
5471.07 2458
5471.77 2426
5472.47 2282
5473.17 2348
5473.87 2308
5474.56 2300
5475.26 2215
5475.96 2144
5476.66 2058
5477.36 2094
5478.06 2036
5478.75 2166
5479.45 2054
5480.15 2042
5480.85 2170
5481.55 2189
5482.25 2359
5482.95 2352
5483.64 2412
5484.34 2326
5485.04 2519
5485.74 2582
5486.44 2587
5487.14 2523
5487.84 2504
5488.54 2528
5489.23 2427
5489.93 2246
5490.63 2280
5491.33 2250
5492.03 2359
5492.73 2381
5493.43 2457
5494.13 2317
5494.83 2296
5495.53 2365
5496.23 2391
5496.93 2409
5497.63 2362
5498.33 2380
5499.03 2514
5499.73 2493
5500.43 2570
5501.13 2480
5501.83 2583
5502.53 2774
5503.23 2928
5503.93 2992
5504.63 3100
5505.33 3290
5506.03 3394
5506.73 3245
5507.43 3274
5508.13 3204
5508.83 3390
5509.53 3178
5510.23 2766
5510.93 2738
5511.63 2598
5512.33 2661
5513.03 2754
5513.73 3017
5514.43 2867
5515.13 2670
5515.83 2798
5516.53 2864
5517.23 2821
5517.93 2892
5518.64 2882
5519.34 2892
5520.04 3006
5520.74 2836
5521.44 2628
5522.14 2478
5522.84 2411
5523.54 2415
5524.24 2425
5524.95 2380
5525.65 2313
5526.35 2078
5527.05 2180
5527.75 2143
5528.45 2171
5529.15 2148
5529.86 2033
5530.56 1906
5531.26 1904
5531.96 1960
5532.66 1907
5533.36 1861
5534.07 1896
5534.77 2009
5535.47 2037
5536.17 1944
5536.87 2001
5537.58 2188
5538.28 2056
5538.98 2246
5539.68 2103
5540.39 2110
5541.09 2069
5541.79 2173
5542.49 2029
5543.20 1936
5543.90 1893
5544.60 2107
5545.30 2014
5546.01 1957
5546.71 1918
5547.41 1919
5548.11 1873
5548.82 1706
5549.52 1809
5550.22 1810
5550.93 1773
5551.63 1666
5552.33 1842
5553.03 1923
5553.74 2005
5554.44 1916
5555.14 1895
5555.85 1759
5556.55 1705
5557.25 1846
5557.96 1964
5558.66 2047
5559.36 1942
5560.07 1857
5560.77 1786
5561.48 1863
5562.18 1907
5562.88 1879
5563.59 1735
5564.29 1845
5564.99 1933
5565.70 1802
5566.40 1755
5567.11 1743
5567.81 1681
5568.51 1813
5569.22 1815
5569.92 1717
5570.63 1686
5571.33 1601
5572.04 1689
5572.74 1643
5573.44 1707
5574.15 1740
5574.85 1787
5575.56 1809
5576.26 1826
5576.97 1749
5577.67 1600
5578.38 1712
5579.08 1602
5579.79 1687
5580.49 1563
5581.20 1691
5581.90 1669
5582.61 1632
5583.31 1607
5584.02 1674
5584.72 1637
5585.43 1612
5586.13 1555
5586.84 1561
5587.54 1551
5588.25 1696
5588.95 1581
5589.66 1502
5590.36 1544
5591.07 1540
5591.77 1586
5592.48 1593
5593.19 1509
5593.89 1577
5594.60 1595
5595.30 1569
5596.01 1582
5596.71 1610
5597.42 1597
5598.13 1594
5598.83 1505
5599.54 1623
5600.24 1587
5600.95 1539
5601.66 1579
5602.36 1576
5603.07 1595
5603.78 1614
5604.48 1520
5605.19 1562
5605.89 1507
5606.60 1455
5607.31 1560
5608.01 1548
5608.72 1469
5609.43 1434
5610.13 1510
5610.84 1459
5611.55 1423
5612.25 1658
5612.96 1638
5613.67 1611
5614.38 1708
5615.08 1591
5615.79 1526
5616.50 1450
5617.20 1504
5617.91 1569
5618.62 1523
5619.33 1508
5620.03 1558
5620.74 1437
5621.45 1419
5622.15 1495
5622.86 1451
5623.57 1475
5624.28 1461
5624.99 1474
5625.69 1518
5626.40 1539
5627.11 1479
5627.82 1473
5628.52 1517
5629.23 1584
5629.94 1616
5630.65 1377
5631.36 1393
5632.06 1467
5632.77 1631
5633.48 1537
5634.19 1487
5634.90 1596
5635.61 1598
5636.31 1466
5637.02 1585
5637.73 1553
5638.44 1585
5639.15 1576
5639.86 1541
5640.56 1530
5641.27 1551
5641.98 1528
5642.69 1464
5643.40 1618
5644.11 1594
5644.82 1608
5645.53 1677
5646.24 1666
5646.94 1560
5647.65 1560
5648.36 1519
5649.07 1536
5649.78 1575
5650.49 1686
5651.20 1607
5651.91 1472
5652.62 1514
5653.33 1503
5654.04 1605
5654.75 1667
5655.46 1619
5656.17 1660
5656.88 1622
5657.59 1706
5658.30 1709
5659.01 1571
5659.71 1612
5660.42 1677
5661.13 1658
5661.84 1587
5662.55 1693
5663.26 1654
5663.97 1657
5664.69 1570
5665.40 1687
5666.11 1699
5666.82 1677
5667.53 1682
5668.24 1616
5668.95 1645
5669.66 1577
5670.37 1426
5671.08 1585
5671.79 1568
5672.50 1498
5673.21 1616
5673.92 1608
5674.63 1596
5675.34 1577
5676.05 1612
5676.76 1671
5677.48 1702
5678.19 1503
5678.90 1634
5679.61 1672
5680.32 1594
5681.03 1601
5681.74 1631
5682.45 1472
5683.16 1547
5683.88 1642
5684.59 1679
5685.30 1701
5686.01 1637
5686.72 1572
5687.43 1580
5688.15 1571
5688.86 1604
5689.57 1608
5690.28 1682
5690.99 1585
5691.70 1581
5692.42 1526
5693.13 1621
5693.84 1552
5694.55 1544
5695.26 1607
5695.98 1555
5696.69 1478
5697.40 1479
5698.11 1637
5698.82 1518
5699.54 1484
5700.25 1532
5700.96 1546
5701.67 1513
5702.39 1511
5703.10 1547
5703.81 1549
5704.52 1609
5705.24 1558
5705.95 1558
5706.66 1465
5707.38 1605
5708.09 1605
5708.80 1585
5709.51 1577
5710.23 1506
5710.94 1619
5711.65 1557
5712.37 1613
5713.08 1627
5713.79 1498
5714.51 1520
5715.22 1597
5715.93 1578
5716.65 1577
5717.36 1569
5718.07 1511
5718.79 1619
5719.50 1460
5720.21 1483
5720.93 1607
5721.64 1598
5722.36 1651
5723.07 1546
5723.78 1605
5724.50 1579
5725.21 1545
5725.92 1605
5726.64 1696
5727.35 1564
5728.07 1610
5728.78 1605
5729.50 1715
5730.21 1720
5730.92 1728
5731.64 1599
5732.35 1573
5733.07 1691
5733.78 1625
5734.50 1662
5735.21 1808
5735.93 1586
5736.64 1654
5737.35 1793
5738.07 1700
5738.78 1740
5739.50 1716
5740.21 1784
5740.93 1768
5741.64 1808
5742.36 1882
5743.07 1686
5743.79 1861
5744.50 1971
5745.22 2035
5745.93 2030
5746.65 2008
5747.37 2089
5748.08 2113
5748.80 2046
5749.51 1980
5750.23 2056
5750.94 2062
5751.66 2029
5752.37 1885
5753.09 2005
5753.81 2009
5754.52 1993
5755.24 1986
5755.95 2001
5756.67 2119
5757.38 1989
5758.10 2183
5758.82 2082
5759.53 1998
5760.25 2003
5760.96 2133
5761.68 2116
5762.40 2056
5763.11 2218
5763.83 2186
5764.55 2231
5765.26 2195
5765.98 2419
5766.70 2664
5767.41 2719
5768.13 2862
5768.85 3183
5769.56 3072
5770.28 3059
5771.00 2980
5771.71 3078
5772.43 3012
5773.15 2850
5773.86 3192
5774.58 3116
5775.30 3099
5776.01 3461
5776.73 3651
5777.45 4097
5778.17 4493
5778.88 4484
5779.60 4373
5780.32 4294
5781.04 4001
5781.75 3733
5782.47 3353
5783.19 3217
5783.91 3118
5784.62 2993
5785.34 3096
5786.06 3153
5786.78 2823
5787.49 2911
5788.21 2802
5788.93 2711
5789.65 2652
5790.37 2683
5791.08 2734
5791.80 2569
5792.52 2604
5793.24 2638
5793.96 2599
5794.68 2513
5795.39 2506
5796.11 2661
5796.83 2708
5797.55 2584
5798.27 2506
5798.99 2611
5799.70 2626
5800.42 2585
5801.14 2559
5801.86 2607
5802.58 2558
5803.30 2743
5804.02 2929
5804.74 2904
5805.45 3144
5806.17 3330
5806.89 3500
5807.61 3697
5808.33 3562
5809.05 3502
5809.77 3522
5810.49 3239
5811.21 3052
5811.93 2866
5812.65 2882
5813.37 2590
5814.09 2529
5814.81 2570
5815.52 2438
5816.24 2466
5816.96 2681
5817.68 2705
5818.40 2645
5819.12 2488
5819.84 2654
5820.56 2782
5821.28 2737
5822.00 2715
5822.72 2820
5823.44 2779
5824.16 2707
5824.88 2618
5825.60 2496
5826.32 2487
5827.04 2343
5827.76 2340
5828.48 2484
5829.21 2235
5829.93 2202
5830.65 2229
5831.37 2258
5832.09 2283
5832.81 2195
5833.53 2270
5834.25 2163
5834.97 2182
5835.69 2144
5836.41 2051
5837.13 2043
5837.85 2140
5838.57 2086
5839.30 2106
5840.02 1952
5840.74 1967
5841.46 1958
5842.18 2004
5842.90 2053
5843.62 1878
5844.34 2020
5845.07 1887
5845.79 1848
5846.51 1833
5847.23 1888
5847.95 1908
5848.67 1903
5849.39 1811
5850.12 1897
5850.84 1949
5851.56 1872
5852.28 1901
5853.00 1896
5853.73 1838
5854.45 1783
5855.17 1759
5855.89 1746
5856.61 1809
5857.34 1844
5858.06 1748
5858.78 1833
5859.50 1802
5860.23 1789
5860.95 1861
5861.67 1879
5862.39 1859
5863.11 1822
5863.84 1767
5864.56 1824
5865.28 1885
5866.01 1857
5866.73 1678
5867.45 1856
5868.17 1837
5868.90 1787
5869.62 1746
5870.34 1710
5871.07 1847
5871.79 1671
5872.51 1784
5873.23 1689
5873.96 1647
5874.68 1697
5875.40 1728
5876.13 1701
5876.85 1671
5877.57 1596
5878.30 1630
5879.02 1727
5879.74 1724
5880.47 1735
5881.19 1857
5881.92 1830
5882.64 1780
5883.36 1730
5884.09 1744
5884.81 1823
5885.53 1737
5886.26 1812
5886.98 1736
5887.71 1695
5888.43 1661
5889.15 1702
5889.88 1665
5890.60 1650
5891.33 1723
5892.05 1759
5892.78 1712
5893.50 1785
5894.23 1697
5894.95 1629
5895.67 1561
5896.40 1718
5897.12 1668
5897.85 1613
5898.57 1615
5899.30 1727
5900.02 1739
5900.75 1764
5901.47 1831
5902.20 1646
5902.92 1589
5903.65 1730
5904.37 1726
5905.10 1772
5905.82 1717
5906.55 1669
5907.27 1754
5908.00 1715
5908.72 1640
5909.45 1686
5910.17 1762
5910.90 1681
5911.62 1685
5912.35 1747
5913.08 1904
5913.80 1743
5914.53 1735
5915.25 1651
5915.98 1768
5916.70 1674
5917.43 1773
5918.16 1863
5918.88 1837
5919.61 1809
5920.33 1728
5921.06 1887
5921.79 1818
5922.51 1872
5923.24 1802
5923.97 1816
5924.69 1776
5925.42 1820
5926.14 1846
5926.87 1848
5927.60 1772
5928.32 1776
5929.05 1768
5929.78 1747
5930.50 1754
5931.23 1888
5931.96 1796
5932.68 1738
5933.41 1824
5934.14 1729
5934.86 1755
5935.59 1856
5936.32 1830
5937.05 1909
5937.77 1938
5938.50 1919
5939.23 1986
5939.95 1963
5940.68 1962
5941.41 2111
5942.14 2209
5942.86 2253
5943.59 2137
5944.32 2203
5945.05 2224
5945.77 2204
5946.50 2123
5947.23 2075
5947.96 2112
5948.68 2081
5949.41 2067
5950.14 2187
5950.87 2267
5951.60 2158
5952.32 2264
5953.05 2161
5953.78 2143
5954.51 2198
5955.24 2141
5955.96 2256
5956.69 2349
5957.42 2463
5958.15 2409
5958.88 2435
5959.61 2378
5960.33 2337
5961.06 2458
5961.79 2384
5962.52 2380
5963.25 2451
5963.98 2269
5964.71 2321
5965.44 2379
5966.16 2393
5966.89 2353
5967.62 2461
5968.35 2393
5969.08 2441
5969.81 2684
5970.54 2823
5971.27 2841
5972.00 2806
5972.73 2917
5973.46 2949
5974.18 2863
5974.91 2818
5975.64 2741
5976.37 2896
5977.10 2810
5977.83 2789
5978.56 2711
5979.29 2650
5980.02 2662
5980.75 2741
5981.48 2791
5982.21 2714
5982.94 2738
5983.67 2770
5984.40 2780
5985.13 2694
5985.86 2720
5986.59 2804
5987.32 2864
5988.05 3105
5988.78 2926
5989.51 2923
5990.24 2908
5990.97 2848
5991.70 2979
5992.43 2853
5993.16 2828
5993.89 2876
5994.62 2804
5995.35 2799
5996.09 2937
5996.82 2852
5997.55 3088
5998.28 3032
5999.01 2964
5999.74 3092
6000.47 3146
6001.20 3043
6001.93 3110
6002.66 3192
6003.39 3118
6004.13 3173
6004.86 3088
6005.59 2918
6006.32 2845
6007.05 2958
6007.78 2809
6008.51 2888
6009.25 3028
6009.98 3015
6010.71 2991
6011.44 2901
6012.17 3009
6012.90 3277
6013.64 3605
6014.37 3817
6015.10 4262
6015.83 4690
6016.56 4908
6017.29 5047
6018.03 5480
6018.76 5507
6019.49 5302
6020.22 5342
6020.96 4823
6021.69 4605
6022.42 3985
6023.15 3791
6023.88 3405
6024.62 3260
6025.35 3085
6026.08 3001
6026.81 2809
6027.55 2673
6028.28 2737
6029.01 2563
6029.75 2390
6030.48 2599
6031.21 2572
6031.94 2470
6032.68 2442
6033.41 2504
6034.14 2564
6034.88 2308
6035.61 2493
6036.34 2502
6037.07 2355
6037.81 2314
6038.54 2275
6039.27 2393
6040.01 2301
6040.74 2348
6041.47 2439
6042.21 2328
6042.94 2370
6043.68 2306
6044.41 2509
6045.14 2492
6045.88 2474
6046.61 2361
6047.34 2442
6048.08 2512
6048.81 2479
6049.55 2432
6050.28 2618
6051.01 2587
6051.75 2666
6052.48 2799
6053.22 2684
6053.95 2621
6054.68 2837
6055.42 2791
6056.15 2806
6056.89 2776
6057.62 2837
6058.36 2930
6059.09 2870
6059.83 2954
6060.56 2796
6061.29 2724
6062.03 2697
6062.76 2717
6063.50 2670
6064.23 2534
6064.97 2653
6065.70 2485
6066.44 2601
6067.17 2624
6067.91 2433
6068.64 2380
6069.38 2512
6070.11 2588
6070.85 2415
6071.58 2593
6072.32 2477
6073.06 2394
6073.79 2381
6074.53 2401
6075.26 2466
6076.00 2411
6076.73 2442
6077.47 2400
6078.20 2375
6078.94 2373
6079.68 2420
6080.41 2378
6081.15 2369
6081.88 2376
6082.62 2382
6083.35 2494
6084.09 2392
6084.83 2307
6085.56 2254
6086.30 2321
6087.04 2217
6087.77 2197
6088.51 2187
6089.24 2268
6089.98 2291
6090.72 2305
6091.45 2318
6092.19 2272
6092.93 2297
6093.66 2346
6094.40 2292
6095.14 2308
6095.87 2276
6096.61 2372
6097.35 2332
6098.08 2279
6098.82 2289
6099.56 2229
6100.29 2154
6101.03 2248
6101.77 2461
6102.51 2277
6103.24 2216
6103.98 2190
6104.72 2278
6105.46 2271
6106.19 2271
6106.93 2164
6107.67 2220
6108.41 2201
6109.14 2224
6109.88 2324
6110.62 2249
6111.36 2180
6112.09 2278
6112.83 2249
6113.57 2168
6114.31 2082
6115.04 2090
6115.78 2210
6116.52 2194
6117.26 2199
6118.00 2191
6118.73 2278
6119.47 2259
6120.21 2426
6120.95 2382
6121.69 2166
6122.43 2330
6123.16 2334
6123.90 2457
6124.64 2458
6125.38 2527
6126.12 2552
6126.86 2595
6127.60 2492
6128.33 2508
6129.07 2686
6129.81 2557
6130.55 2627
6131.29 2610
6132.03 2430
6132.77 2548
6133.51 2572
6134.25 2407
6134.98 2395
6135.72 2543
6136.46 2536
6137.20 2664
6137.94 2525
6138.68 2462
6139.42 2489
6140.16 2551
6140.90 2431
6141.64 2431
6142.38 2382
6143.12 2509
6143.86 2547
6144.60 2451
6145.34 2436
6146.08 2513
6146.82 2565
6147.56 2623
6148.30 2601
6149.04 2621
6149.78 2587
6150.52 2547
6151.26 2590
6152.00 2651
6152.74 2757
6153.48 2662
6154.22 2807
6154.96 2842
6155.70 2654
6156.44 2692
6157.18 2843
6157.92 2925
6158.66 3002
6159.40 2824
6160.14 3036
6160.88 3077
6161.62 3055
6162.36 3077
6163.10 3062
6163.85 3074
6164.59 3321
6165.33 3347
6166.07 3301
6166.81 3341
6167.55 3426
6168.29 3431
6169.03 3342
6169.77 3577
6170.51 3914
6171.26 3988
6172.00 4072
6172.74 4051
6173.48 4264
6174.22 4093
6174.96 4181
6175.70 4141
6176.45 4003
6177.19 4082
6177.93 4163
6178.67 3990
6179.41 3684
6180.16 3683
6180.90 3899
6181.64 3809
6182.38 3546
6183.12 3690
6183.87 3787
6184.61 3619
6185.35 3807
6186.09 3844
6186.83 3807
6187.58 3851
6188.32 3862
6189.06 3810
6189.80 3970
6190.55 3882
6191.29 3942
6192.03 3879
6192.77 3949
6193.52 4089
6194.26 4109
6195.00 4410
6195.74 4524
6196.49 4614
6197.23 4705
6197.97 4713
6198.72 4711
6199.46 4885
6200.20 4932
6200.94 4964
6201.69 4852
6202.43 5022
6203.17 5042
6203.92 4966
6204.66 4806
6205.40 4767
6206.15 4782
6206.89 4870
6207.63 5108
6208.38 5526
6209.12 5889
6209.87 6599
6210.61 7839
6211.35 8882
6212.10 10566
6212.84 12420
6213.58 14151
6214.33 15794
6215.07 16816
6215.82 17092
6216.56 16926
6217.30 15830
6218.05 14030
6218.79 12102
6219.54 10438
6220.28 9086
6221.02 7840
6221.77 6701
6222.51 5692
6223.26 5031
6224.00 4708
6224.75 4611
6225.49 4099
6226.24 4070
6226.98 4371
6227.73 4439
6228.47 4195
6229.21 4282
6229.96 4353
6230.70 4481
6231.45 4323
6232.19 4250
6232.94 3889
6233.68 3607
6234.43 3369
6235.17 3221
6235.92 3092
6236.67 2842
6237.41 2962
6238.16 3068
6238.90 2802
6239.65 2852
6240.39 3007
6241.14 2884
6241.88 2999
6242.63 3071
6243.37 2938
6244.12 2978
6244.87 3107
6245.61 3031
6246.36 3020
6247.10 3210
6247.85 3093
6248.59 3129
6249.34 3379
6250.09 3446
6250.83 3510
6251.58 3675
6252.33 3946
6253.07 3787
6253.82 3878
6254.56 3840
6255.31 3912
6256.06 3726
6256.80 3571
6257.55 3511
6258.30 3541
6259.04 3446
6259.79 3313
6260.54 3366
6261.28 3364
6262.03 3431
6262.78 3333
6263.52 3328
6264.27 3385
6265.02 3301
6265.76 3293
6266.51 3379
6267.26 3374
6268.01 3431
6268.75 3428
6269.50 3243
6270.25 3238
6270.99 3180
6271.74 3316
6272.49 3124
6273.24 3156
6273.98 3192
6274.73 2931
6275.48 2973
6276.23 3075
6276.97 2993
6277.72 3031
6278.47 3080
6279.22 3093
6279.96 2960
6280.71 2880
6281.46 2920
6282.21 2989
6282.96 3000
6283.70 2801
6284.45 2818
6285.20 2843
6285.95 2907
6286.70 3022
6287.45 2873
6288.19 2616
6288.94 2704
6289.69 2918
6290.44 2933
6291.19 2796
6291.94 2818
6292.68 2952
6293.43 3009
6294.18 3133
6294.93 3045
6295.68 2992
6296.43 3110
6297.18 3262
6297.93 3033
6298.67 2943
6299.42 3020
6300.17 2919
6300.92 2722
6301.67 2588
6302.42 2415
6303.17 2442
6303.92 2331
6304.67 2341
6305.42 2487
6306.17 2439
6306.92 2515
6307.67 2453
6308.41 2497
6309.16 2648
6309.91 2521
6310.66 2364
6311.41 2376
6312.16 2411
6312.91 2457
6313.66 2410
6314.41 2254
6315.16 2289
6315.91 2343
6316.66 2342
6317.41 2372
6318.16 2610
6318.91 2451
6319.66 2433
6320.41 2406
6321.16 2412
6321.91 2427
6322.66 2475
6323.41 2384
6324.16 2376
6324.92 2459
6325.67 2338
6326.42 2328
6327.17 2251
6327.92 2031
6328.67 2058
6329.42 2151
6330.17 2062
6330.92 2124
6331.67 2093
6332.42 2174
6333.17 2173
6333.92 2076
6334.68 2075
6335.43 2108
6336.18 2083
6336.93 2020
6337.68 2045
6338.43 2183
6339.18 2144
6339.93 2155
6340.69 2120
6341.44 2112
6342.19 2022
6342.94 2093
6343.69 2049
6344.44 2062
6345.20 2052
6345.95 2024
6346.70 2126
6347.45 2038
6348.20 2019
6348.95 2093
6349.71 2183
6350.46 2139
6351.21 2126
6351.96 2131
6352.71 2194
6353.47 2259
6354.22 2279
6354.97 2204
6355.72 2222
6356.48 2282
6357.23 2277
6357.98 2305
6358.73 2280
6359.49 2357
6360.24 2368
6360.99 2240
6361.74 2204
6362.50 2172
6363.25 2228
6364.00 2202
6364.76 2047
6365.51 2101
6366.26 2072
6367.01 1933
6367.77 1975
6368.52 2025
6369.27 2033
6370.03 1895
6370.78 1996
6371.53 1974
6372.29 1949
6373.04 2011
6373.79 2005
6374.55 1986
6375.30 1935
6376.05 2018
6376.81 1865
6377.56 1861
6378.31 2069
6379.07 2021
6379.82 1927
6380.58 1953
6381.33 1913
6382.08 2000
6382.84 2003
6383.59 2018
6384.35 2016
6385.10 1909
6385.85 1979
6386.61 2031
6387.36 2072
6388.12 1958
6388.87 1887
6389.62 1924
6390.38 1940
6391.13 1878
6391.89 1886
6392.64 1970
6393.40 1839
6394.15 1854
6394.91 1814
6395.66 1814
6396.42 1772
6397.17 1833
6397.93 1769
6398.68 1674
6399.44 1834
6400.19 1822
6400.95 1765
6401.70 1797
6402.46 1795
6403.21 1829
6403.97 1930
6404.72 1891
6405.48 1942
6406.23 1911
6406.99 1826
6407.74 1761
6408.50 1802
6409.25 1857
6410.01 1760
6410.76 1757
6411.52 1713
6412.28 1751
6413.03 1795
6413.79 1797
6414.54 1846
6415.30 1810
6416.05 1852
6416.81 1919
6417.57 1913
6418.32 1875
6419.08 1932
6419.83 1905
6420.59 1915
6421.35 1865
6422.10 1834
6422.86 1815
6423.62 1910
6424.37 1970
6425.13 1774
6425.89 1842
6426.64 1877
6427.40 1958
6428.15 1921
6428.91 1803
6429.67 1841
6430.42 1950
6431.18 1921
6431.94 1945
6432.70 1928
6433.45 1826
6434.21 1858
6434.97 1854
6435.72 1900
6436.48 2056
6437.24 2040
6437.99 2009
6438.75 1909
6439.51 1961
6440.27 2010
6441.02 1924
6441.78 1960
6442.54 1935
6443.30 2079
6444.05 2038
6444.81 2061
6445.57 1953
6446.33 1957
6447.08 2015
6447.84 2068
6448.60 1885
6449.36 2019
6450.12 1964
6450.87 1932
6451.63 1946
6452.39 1984
6453.15 2060
6453.91 2042
6454.66 1939
6455.42 2059
6456.18 2095
6456.94 2010
6457.70 2041
6458.46 2111
6459.21 2136
6459.97 2228
6460.73 2122
6461.49 2276
6462.25 2249
6463.01 2307
6463.77 2401
6464.52 2216
6465.28 2333
6466.04 2379
6466.80 2308
6467.56 2305
6468.32 2419
6469.08 2386
6469.84 2234
6470.60 2249
6471.36 2232
6472.11 2335
6472.87 2289
6473.63 2358
6474.39 2414
6475.15 2456
6475.91 2357
6476.67 2426
6477.43 2447
6478.19 2416
6478.95 2451
6479.71 2492
6480.47 2445
6481.23 2512
6481.99 2526
6482.75 2539
6483.51 2476
6484.27 2657
6485.03 2691
6485.79 2649
6486.55 2535
6487.31 2653
6488.07 2628
6488.83 2568
6489.59 2748
6490.35 2759
6491.11 2862
6491.87 2883
6492.63 2809
6493.39 2848
6494.15 2925
6494.91 3019
6495.67 3149
6496.43 3028
6497.19 3163
6497.95 3155
6498.71 3253
6499.48 3278
6500.24 3413
6501.00 3467
6501.76 3421
6502.52 3434
6503.28 3275
6504.04 3486
6504.80 3469
6505.56 3499
6506.32 3478
6507.09 3333
6507.85 3436
6508.61 3565
6509.37 3610
6510.13 3641
6510.89 3576
6511.65 3625
6512.42 3747
6513.18 3930
6513.94 3841
6514.70 4020
6515.46 4230
6516.22 4172
6516.99 4258
6517.75 4336
6518.51 4343
6519.27 4339
6520.03 4396
6520.80 4586
6521.56 4408
6522.32 4075
6523.08 4392
6523.84 4387
6524.61 4520
6525.37 4554
6526.13 4733
6526.89 4718
6527.66 4945
6528.42 4835
6529.18 4975
6529.94 5318
6530.71 5547
6531.47 5570
6532.23 5727
6533.00 5808
6533.76 5822
6534.52 6052
6535.28 6056
6536.05 5957
6536.81 6458
6537.57 6789
6538.34 7638
6539.10 8595
6539.86 9765
6540.63 11554
6541.39 12933
6542.15 14062
6542.92 14735
6543.68 14432
6544.44 14049
6545.21 12643
6545.97 10914
6546.73 9865
6547.50 8404
6548.26 7215
6549.02 6091
6549.79 5315
6550.55 4932
6551.31 4417
6552.08 4256
6552.84 3902
6553.61 3906
6554.37 3795
6555.13 3634
6555.90 3690
6556.66 3649
6557.43 3707
6558.19 3638
6558.96 3485
6559.72 3552
6560.48 3466
6561.25 3481
6562.01 3341
6562.78 3324
6563.54 3365
6564.31 3389
6565.07 3378
6565.84 3472
6566.60 3503
6567.37 3949
6568.13 3913
6568.90 3897
6569.66 3972
6570.43 4113
6571.19 4186
6571.96 4208
6572.72 3879
6573.49 4207
6574.25 3980
6575.02 3900
6575.78 3960
6576.55 4236
6577.31 4506
6578.08 4653
6578.84 4964
6579.61 5142
6580.37 5470
6581.14 5617
6581.91 5802
6582.67 5761
6583.44 5451
6584.20 5396
6584.97 5296
6585.73 5090
6586.50 4967
6587.27 4695
6588.03 4619
6588.80 4485
6589.56 4327
6590.33 4199
6591.10 4088
6591.86 3961
6592.63 4124
6593.39 4332
6594.16 4328
6594.93 4307
6595.69 4282
6596.46 4512
6597.23 4890
6597.99 4994
6598.76 5215
6599.53 5192
6600.29 5375
6601.06 5347
6601.83 5269
6602.59 5191
6603.36 5034
6604.13 4796
6604.89 4506
6605.66 4263
6606.43 4080
6607.20 3991
6607.96 3970
6608.73 3817
6609.50 3744
6610.26 3723
6611.03 3665
6611.80 3559
6612.57 3726
6613.33 3796
6614.10 3870
6614.87 3810
6615.64 3803
6616.40 4002
6617.17 4005
6617.94 3850
6618.71 3778
6619.48 3714
6620.24 3909
6621.01 3882
6621.78 3589
6622.55 3597
6623.32 3451
6624.08 3379
6624.85 3315
6625.62 3457
6626.39 3444
6627.16 3419
6627.92 3318
6628.69 3318
6629.46 3367
6630.23 3264
6631.00 3176
6631.77 3099
6632.54 3262
6633.30 3257
6634.07 3230
6634.84 3183
6635.61 3329
6636.38 3465
6637.15 3656
6637.92 3704
6638.69 4087
6639.45 4222
6640.22 4446
6640.99 4613
6641.76 4631
6642.53 4471
6643.30 4230
6644.07 4114
6644.84 3844
6645.61 3462
6646.38 3246
6647.15 3244
6647.92 3105
6648.69 2822
6649.46 2864
6650.22 2752
6650.99 2766
6651.76 2829
6652.53 2713
6653.30 2737
6654.07 2848
6654.84 2884
6655.61 2782
6656.38 2840
6657.15 2868
6657.92 2791
6658.69 2800
6659.46 2801
6660.23 2695
6661.00 2644
6661.77 2621
6662.54 2602
6663.31 2557
6664.09 2636
6664.86 2608
6665.63 2523
6666.40 2506
6667.17 2545
6667.94 2596
6668.71 2639
6669.48 2596
6670.25 2430
6671.02 2565
6671.79 2585
6672.56 2499
6673.33 2529
6674.10 2622
6674.88 2517
6675.65 2526
6676.42 2633
6677.19 2671
6677.96 2659
6678.73 2769
6679.50 2614
6680.27 2655
6681.05 2567
6681.82 2558
6682.59 2455
6683.36 2364
6684.13 2473
6684.90 2339
6685.67 2421
6686.45 2416
6687.22 2505
6687.99 2670
6688.76 2637
6689.53 2597
6690.31 2599
6691.08 2667
6691.85 2613
6692.62 2679
6693.39 2617
6694.17 2709
6694.94 2497
6695.71 2489
6696.48 2556
6697.25 2402
6698.03 2364
6698.80 2216
6699.57 2352
6700.34 2346
6701.12 2185
6701.89 2243
6702.66 2247
6703.43 2144
6704.21 2254
6704.98 2252
6705.75 2283
6706.53 2208
6707.30 2150
6708.07 2190
6708.84 2267
6709.62 2295
6710.39 2328
6711.16 2230
6711.94 2345
6712.71 2395
6713.48 2378
6714.26 2340
6715.03 2201
6715.80 2197
6716.58 2250
6717.35 2169
6718.12 2114
6718.90 2188
6719.67 2106
6720.45 2075
6721.22 2080
6721.99 2066
6722.77 2042
6723.54 2107
6724.31 1989
6725.09 1959
6725.86 1897
6726.64 1990
6727.41 2018
6728.18 1948
6728.96 1989
6729.73 2049
6730.51 2016
6731.28 1950
6732.06 2055
6732.83 1997
6733.60 2005
6734.38 1945
6735.15 2058
6735.93 2034
6736.70 2035
6737.48 1918
6738.25 2055
6739.03 2018
6739.80 1842
6740.58 2028
6741.35 2061
6742.13 2046
6742.90 1960
6743.68 1906
6744.45 2043
6745.23 2063
6746.00 1982
6746.78 1959
6747.55 1991
6748.33 1980
6749.10 1997
6749.88 2111
6750.65 2080
6751.43 1878
6752.20 1954
6752.98 1936
6753.75 1929
6754.53 1958
6755.31 2082
6756.08 2165
6756.86 2248
6757.63 2124
6758.41 1993
6759.19 1911
6759.96 2040
6760.74 1988
6761.51 2077
6762.29 2036
6763.07 2061
6763.84 1921
6764.62 1948
6765.39 1896
6766.17 1849
6766.95 1886
6767.72 2014
6768.50 1852
6769.28 1872
6770.05 1870
6770.83 1807
6771.61 1804
6772.38 1852
6773.16 1897
6773.94 1817
6774.71 1837
6775.49 1910
6776.27 1761
6777.04 1773
6777.82 1927
6778.60 1831
6779.37 1878
6780.15 2007
6780.93 1925
6781.71 1903
6782.48 1904
6783.26 1849
6784.04 1806
6784.81 1782
6785.59 1907
6786.37 1846
6787.15 1834
6787.92 1979
6788.70 1900
6789.48 1777
6790.26 1857
6791.04 1797
6791.81 1750
6792.59 1699
6793.37 1743
6794.15 1699
6794.92 1764
6795.70 1840
6796.48 1786
6797.26 1757
6798.04 1730
6798.81 1776
6799.59 1714
6800.37 1675
6801.15 1719
6801.93 1800
6802.71 1810
6803.48 1784
6804.26 1768
6805.04 1789
6805.82 1723
6806.60 1757
6807.38 1767
6808.16 1825
6808.94 1928
6809.71 1763
6810.49 1656
6811.27 1758
6812.05 1882
6812.83 1813
6813.61 1749
6814.39 1711
6815.17 1781
6815.95 1815
6816.73 1804
6817.50 1812
6818.28 1763
6819.06 1741
6819.84 1704
6820.62 1672
6821.40 1701
6822.18 1692
6822.96 1827
6823.74 1845
6824.52 1818
6825.30 1729
6826.08 1798
6826.86 1759
6827.64 1887
6828.42 1743
6829.20 1722
6829.98 1838
6830.76 1870
6831.54 1853
6832.32 1853
6833.10 1833
6833.88 1742
6834.66 1760
6835.44 1642
6836.22 1708
6837.00 1913
6837.78 1857
6838.56 1836
6839.34 1815
6840.12 1749
6840.90 1752
6841.68 1809
6842.46 1850
6843.24 1828
6844.03 1784
6844.81 1692
6845.59 1717
6846.37 1740
6847.15 1755
6847.93 1879
6848.71 1865
6849.49 1778
6850.27 1886
6851.05 1851
6851.84 1733
6852.62 1877
6853.40 2175
6854.18 2339
6854.96 2450
6855.74 2360
6856.52 2553
6857.30 2714
6858.09 2740
6858.87 2741
6859.65 2699
6860.43 2601
6861.21 2399
6861.99 2335
6862.78 2176
6863.56 2214
6864.34 2030
6865.12 1907
6865.90 1981
6866.69 1868
6867.47 1883
6868.25 1873
6869.03 1793
6869.82 1881
6870.60 1869
6871.38 1901
6872.16 2004
6872.94 1931
6873.73 1830
6874.51 1897
6875.29 1959
6876.07 2058
6876.86 1927
6877.64 1995
6878.42 2029
6879.21 1946
6879.99 1931
6880.77 1927
6881.55 2045
6882.34 1901
6883.12 2037
6883.90 1939
6884.69 1975
6885.47 1961
6886.25 2049
6887.04 2112
6887.82 2136
6888.60 2110
6889.39 2215
6890.17 2245
6890.95 2275
6891.74 2388
6892.52 2434
6893.30 2640
6894.09 2791
6894.87 2692
6895.65 2706
6896.44 2618
6897.22 2481
6898.01 2508
6898.79 2404
6899.57 2294
6900.36 2261
6901.14 2267
6901.93 2334
6902.71 2264
6903.49 2330
6904.28 2367
6905.06 2313
6905.85 2419
6906.63 2399
6907.42 2421
6908.20 2406
6908.98 2391
6909.77 2269
6910.55 2391
6911.34 2416
6912.12 2318
6912.91 2333
6913.69 2307
6914.48 2268
6915.26 2250
6916.05 2129
6916.83 2138
6917.62 2170
6918.40 2237
6919.19 2293
6919.97 2286
6920.76 2280
6921.54 2268
6922.33 2232
6923.11 2224
6923.90 2266
6924.68 2405
6925.47 2448
6926.25 2454
6927.04 2299
6927.82 2431
6928.61 2512
6929.40 2200
6930.18 2301
6930.97 2370
6931.75 2496
6932.54 2523
6933.32 2421
6934.11 2507
6934.90 2505
6935.68 2425
6936.47 2527
6937.25 2504
6938.04 2450
6938.83 2531
6939.61 2581
6940.40 2496
6941.19 2508
6941.97 2498
6942.76 2574
6943.54 2776
6944.33 2735
6945.12 2782
6945.90 2811
6946.69 2936
6947.48 3025
6948.26 3167
6949.05 3105
6949.84 3254
6950.62 3104
6951.41 3308
6952.20 3337
6952.99 3316
6953.77 3380
6954.56 3395
6955.35 3336
6956.13 3217
6956.92 3229
6957.71 3210
6958.50 3324
6959.28 3277
6960.07 3342
6960.86 3268
6961.64 3472
6962.43 3568
6963.22 3474
6964.01 3504
6964.80 3538
6965.58 3642
6966.37 3710
6967.16 3759
6967.95 3516
6968.73 3480
6969.52 3493
6970.31 3585
6971.10 3573
6971.89 3736
6972.67 3765
6973.46 3649
6974.25 3905
6975.04 4100
6975.83 4101
6976.62 4076
6977.40 4304
6978.19 4304
6978.98 4166
6979.77 4261
6980.56 4244
6981.35 4239
6982.13 4113
6982.92 4259
6983.71 4503
6984.50 4539
6985.29 4702
6986.08 5004
6986.87 5320
6987.66 5941
6988.45 6549
6989.23 7895
6990.02 8893
6990.81 9719
6991.60 11007
6992.39 11138
6993.18 11055
6993.97 10601
6994.76 9859
6995.55 8988
6996.34 7857
6997.13 7219
6997.92 6424
6998.71 5744
6999.50 5543
7000.29 5440
7001.07 5629
7001.86 5845
7002.65 6410
7003.44 7182
7004.23 7911
7005.02 8835
7005.81 9429
7006.60 9674
7007.39 9824
7008.18 9295
7008.97 8620
7009.76 7736
7010.55 6616
7011.34 5704
7012.14 4933
7012.93 4512
7013.72 4009
7014.51 3700
7015.30 3659
7016.09 3502
7016.88 3325
7017.67 3559
7018.46 3515
7019.25 3403
7020.04 3488
7020.83 3584
7021.62 3543
7022.41 3561
7023.20 3349
7024.00 3297
7024.79 3236
7025.58 3128
7026.37 3123
7027.16 3102
7027.95 3095
7028.74 3300
7029.53 3199
7030.32 3278
7031.12 3278
7031.91 3334
7032.70 3400
7033.49 3410
7034.28 3244
7035.07 3312
7035.87 3183
7036.66 2953
7037.45 2979
7038.24 2992
7039.03 3139
7039.82 3253
7040.62 3204
7041.41 3251
7042.20 3348
7042.99 3357
7043.78 3281
7044.58 3168
7045.37 3280
7046.16 3334
7046.95 3149
7047.75 3058
7048.54 2896
7049.33 2916
7050.12 2933
7050.92 3008
7051.71 2976
7052.50 2984
7053.29 2866
7054.09 3045
7054.88 3231
7055.67 3162
7056.46 3145
7057.26 3067
7058.05 3093
7058.84 3046
7059.64 3064
7060.43 2961
7061.22 2849
7062.02 2738
7062.81 2760
7063.60 2698
7064.39 2716
7065.19 2872
7065.98 2771
7066.77 2707
7067.57 2755
7068.36 2748
7069.16 2777
7069.95 2671
7070.74 2684
7071.54 2633
7072.33 2577
7073.12 2564
7073.92 2592
7074.71 2693
7075.51 2521
7076.30 2582
7077.09 2534
7077.89 2483
7078.68 2484
7079.48 2495
7080.27 2480
7081.06 2389
7081.86 2339
7082.65 2377
7083.45 2551
7084.24 2376
7085.04 2341
7085.83 2395
7086.62 2314
7087.42 2220
7088.21 2159
7089.01 2144
7089.80 2187
7090.60 2076
7091.39 2083
7092.19 2049
7092.98 2122
7093.78 2114
7094.57 2056
7095.37 2105
7096.16 2315
7096.96 2161
7097.75 2217
7098.55 2285
7099.34 2145
7100.14 2183
7100.93 2044
7101.73 2108
7102.52 1905
7103.32 1984
7104.11 1979
7104.91 2028
7105.71 1960
7106.50 1841
7107.30 1928
7108.09 1906
7108.89 1840
7109.68 1924
7110.48 1972
7111.28 1899
7112.07 1874
7112.87 1819
7113.66 1779
7114.46 1853
7115.26 1830
7116.05 1862
7116.85 1823
7117.65 1774
7118.44 1751
7119.24 1731
7120.03 1784
7120.83 1835
7121.63 1866
7122.42 1829
7123.22 1750
7124.02 1803
7124.81 1832
7125.61 1745
7126.41 1646
7127.20 1716
7128.00 1665
7128.80 1751
7129.59 1714
7130.39 1758
7131.19 1678
7131.99 1665
7132.78 1688
7133.58 1676
7134.38 1720
7135.17 1724
7135.97 1717
7136.77 1751
7137.57 1741
7138.36 1730
7139.16 1772
7139.96 1675
7140.76 1669
7141.55 1637
7142.35 1638
7143.15 1575
7143.95 1592
7144.74 1706
7145.54 1735
7146.34 1686
7147.14 1526
7147.94 1616
7148.73 1762
7149.53 1777
7150.33 1757
7151.13 1649
7151.93 1664
7152.72 1676
7153.52 1590
7154.32 1563
7155.12 1605
7155.92 1579
7156.72 1527
7157.51 1537
7158.31 1521
7159.11 1616
7159.91 1644
7160.71 1524
7161.51 1637
7162.31 1657
7163.11 1597
7163.90 1660
7164.70 1724
7165.50 1739
7166.30 1635
7167.10 1507
7167.90 1432
7168.70 1539
7169.50 1576
7170.30 1583
7171.10 1565
7171.90 1624
7172.69 1622
7173.49 1642
7174.29 1614
7175.09 1643
7175.89 1725
7176.69 1630
7177.49 1601
7178.29 1580
7179.09 1520
7179.89 1500
7180.69 1493
7181.49 1481
7182.29 1404
7183.09 1462
7183.89 1481
7184.69 1503
7185.49 1596
7186.29 1570
7187.09 1610
7187.89 1624
7188.69 1592
7189.49 1643
7190.29 1576
7191.09 1541
7191.89 1552
7192.69 1511
7193.49 1429
7194.29 1378
7195.09 1358
7195.89 1385
7196.70 1273
7197.50 1309
7198.30 1283
7199.10 1351
7199.90 1408
7200.70 1482
7201.50 1384
7202.30 1400
7203.10 1400
7203.90 1337
7204.70 1307
7205.51 1342
7206.31 1339
7207.11 1357
7207.91 1242
7208.71 1231
7209.51 1261
7210.31 1290
7211.12 1414
7211.92 1329
7212.72 1287
7213.52 1294
7214.32 1296
7215.12 1389
7215.92 1418
7216.73 1364
7217.53 1323
7218.33 1386
7219.13 1377
7219.93 1335
7220.74 1292
7221.54 1211
7222.34 1280
7223.14 1232
7223.94 1280
7224.75 1322
7225.55 1296
7226.35 1330
7227.15 1332
7227.96 1226
7228.76 1328
7229.56 1331
7230.36 1405
7231.17 1349
7231.97 1364
7232.77 1304
7233.57 1243
7234.38 1260
7235.18 1338
7235.98 1285
7236.79 1318
7237.59 1224
7238.39 1256
7239.19 1303
7240.00 1328
7240.80 1315
7241.60 1327
7242.41 1280
7243.21 1348
7244.01 1237
7244.82 1352
7245.62 1425
7246.42 1317
7247.23 1350
7248.03 1300
7248.83 1308
7249.64 1368
7250.44 1349
7251.25 1272
7252.05 1315
7252.85 1333
7253.66 1446
7254.46 1365
7255.27 1267
7256.07 1310
7256.87 1354
7257.68 1350
7258.48 1305
7259.29 1318
7260.09 1342
7260.89 1346
7261.70 1372
7262.50 1384
7263.31 1393
7264.11 1367
7264.92 1340
7265.72 1407
7266.53 1434
7267.33 1489
7268.13 1522
7268.94 1523
7269.74 1590
7270.55 1470
7271.35 1505
7272.16 1435
7272.96 1373
7273.77 1467
7274.57 1447
7275.38 1450
7276.18 1513
7276.99 1433
7277.79 1427
7278.60 1442
7279.40 1483
7280.21 1409
7281.01 1412
7281.82 1533
7282.63 1456
7283.43 1452
7284.24 1473
7285.04 1519
7285.85 1641
7286.65 1706
7287.46 1874
7288.27 2014
7289.07 2286
7289.88 2405
7290.68 2386
7291.49 2615
7292.29 2568
7293.10 2458
7293.91 2248
7294.71 2117
7295.52 2041
7296.33 1907
7297.13 1735
7297.94 1645
7298.74 1591
7299.55 1459
7300.36 1577
7301.16 1586
7301.97 1551
7302.78 1405
7303.58 1350
7304.39 1344
7305.20 1377
7306.00 1435
7306.81 1434
7307.62 1396
7308.42 1381
7309.23 1440
7310.04 1361
7310.84 1386
7311.65 1400
7312.46 1491
7313.27 1412
7314.07 1408
7314.88 1368
7315.69 1400
7316.50 1507
7317.30 1479
7318.11 1607
7318.92 1437
7319.72 1483
7320.53 1581
7321.34 1600
7322.15 1548
7322.96 1465
7323.76 1556
7324.57 1657
7325.38 1680
7326.19 1697
7326.99 1690
7327.80 1742
7328.61 1593
7329.42 1652
7330.23 1787
7331.03 1646
7331.84 1529
7332.65 1619
7333.46 1592
7334.27 1601
7335.08 1578
7335.88 1501
7336.69 1541
7337.50 1611
7338.31 1666
7339.12 1751
7339.93 1811
7340.74 1828
7341.54 1661
7342.35 1839
7343.16 1795
7343.97 1750
7344.78 1638
7345.59 1720
7346.40 1706
7347.21 1675
7348.02 1532
7348.82 1491
7349.63 1510
7350.44 1630
7351.25 1524
7352.06 1552
7352.87 1503
7353.68 1505
7354.49 1535
7355.30 1485
7356.11 1473
7356.92 1487
7357.73 1396
7358.54 1490
7359.35 1492
7360.16 1563
7360.97 1478
7361.78 1576
7362.59 1545
7363.40 1466
7364.21 1505
7365.02 1607
7365.83 1540
7366.64 1498
7367.45 1435
7368.26 1499
7369.07 1469
7369.88 1530
7370.69 1475
7371.50 1528
7372.31 1456
7373.12 1493
7373.93 1578
7374.74 1435
7375.55 1458
7376.36 1612
7377.17 1534
7377.98 1568
7378.79 1504
7379.60 1593
7380.42 1542
7381.23 1538
7382.04 1516
7382.85 1520
7383.66 1636
7384.47 1701
7385.28 1823
7386.09 1897
7386.90 1997
7387.71 2010
7388.53 1990
7389.34 2036
7390.15 1904
7390.96 1879
7391.77 1797
7392.58 1785
7393.39 1644
7394.21 1551
7395.02 1548
7395.83 1619
7396.64 1482
7397.45 1406
7398.27 1439
7399.08 1453
7399.89 1444
7400.70 1416
7401.51 1418
7402.33 1481
7403.14 1492
7403.95 1522
7404.76 1553
7405.57 1607
7406.39 1736
7407.20 1758
7408.01 1844
7408.82 1908
7409.64 1869
7410.45 1740
7411.26 1629
7412.07 1495
7412.89 1459
7413.70 1447
7414.51 1437
7415.32 1471
7416.14 1477
7416.95 1438
7417.76 1508
7418.58 1441
7419.39 1338
7420.20 1383
7421.02 1355
7421.83 1389
7422.64 1347
7423.45 1246
7424.27 1248
7425.08 1296
7425.89 1305
7426.71 1339
7427.52 1329
7428.33 1221
7429.15 1222
7429.96 1137
7430.78 1181
7431.59 1240
7432.40 1211
7433.22 1253
7434.03 1259
7434.84 1296
7435.66 1312
7436.47 1264
7437.29 1267
7438.10 1236
7438.91 1206
7439.73 1210
7440.54 1262
7441.36 1225
7442.17 1250
7442.99 1253
7443.80 1341
7444.61 1296
7445.43 1270
7446.24 1334
7447.06 1318
7447.87 1261
7448.69 1364
7449.50 1339
7450.32 1264
7451.13 1291
7451.95 1350
7452.76 1304
7453.58 1278
7454.39 1247
7455.21 1309
7456.02 1209
7456.84 1365
7457.65 1295
7458.47 1301
7459.28 1255
7460.10 1237
7460.91 1253
7461.73 1230
7462.54 1255
7463.36 1362
7464.17 1274
7464.99 1234
7465.80 1220
7466.62 1194
7467.44 1237
7468.25 1310
7469.07 1341
7469.88 1286
7470.70 1243
7471.51 1281
7472.33 1300
7473.15 1311
7473.96 1335
7474.78 1235
7475.59 1303
7476.41 1398
7477.23 1333
7478.04 1285
7478.86 1200
7479.67 1303
7480.49 1220
7481.31 1145
7482.12 1162
7482.94 1191
7483.76 1257
7484.57 1159
7485.39 1194
7486.21 1188
7487.02 1262
7487.84 1154
7488.66 1086
7489.47 1179
7490.29 1126
7491.11 1201
7491.92 1240
7492.74 1202
7493.56 1201
7494.38 1177
7495.19 1202
7496.01 1202
7496.83 1203
7497.64 1220
7498.46 1145
7499.28 1173
7500.10 1188
7500.91 1173
7501.73 1106
7502.55 1140
7503.37 1184
7504.18 1165
7505.00 1167
7505.82 1112
7506.64 1088
7507.46 1237
7508.27 1126
7509.09 1068
7509.91 1087
7510.73 1197
7511.55 1238
7512.36 1144
7513.18 1165
7514.00 1219
7514.82 1164
7515.64 1146
7516.45 1199
7517.27 1222
7518.09 1121
7518.91 1197
7519.73 1157
7520.55 1174
7521.37 1153
7522.18 1140
7523.00 1146
7523.82 1176
7524.64 1175
7525.46 1171
7526.28 1125
7527.10 1148
7527.92 1169
7528.74 1178
7529.55 1058
7530.37 1123
7531.19 1110
7532.01 1177
7532.83 1202
7533.65 1126
7534.47 1107
7535.29 1151
7536.11 1122
7536.93 1062
7537.75 1124
7538.57 1156
7539.39 1231
7540.21 1047
7541.03 1048
7541.84 1115
7542.66 1143
7543.48 1148
7544.30 1139
7545.12 1181
7545.94 1182
7546.76 1135
7547.58 1125
7548.40 1202
7549.22 1178
7550.04 1184
7550.86 1123
7551.68 1166
7552.51 1228
7553.33 1204
7554.15 1244
7554.97 1162
7555.79 1220
7556.61 1130
7557.43 1167
7558.25 1167
7559.07 1173
7559.89 1103
7560.71 1109
7561.53 1184
7562.35 1200
7563.17 1238
7563.99 1207
7564.81 1198
7565.64 1215
7566.46 1110
7567.28 1238
7568.10 1200
7568.92 1158
7569.74 1119
7570.56 1118
7571.38 1198
7572.21 1103
7573.03 1096
7573.85 1091
7574.67 1055
7575.49 1128
7576.31 1115
7577.13 1064
7577.96 1114
7578.78 1141
7579.60 1073
7580.42 1217
7581.24 1153
7582.07 1148
7582.89 1131
7583.71 1196
7584.53 1155
7585.35 1170
7586.18 1145
7587.00 1122
7587.82 1135
7588.64 1137
7589.46 1139
7590.29 1081
7591.11 1079
7591.93 1214
7592.75 1125
7593.58 1126
7594.40 1182
7595.22 1217
7596.04 1178
7596.87 1159
7597.69 1154
7598.51 1083
7599.34 1112
7600.16 1120
7600.98 1195
7601.80 1198
7602.63 1086
7603.45 1093
7604.27 1128
7605.10 1123
7605.92 1177
7606.74 1164
7607.57 1245
7608.39 1198
7609.21 1200
7610.04 1290
7610.86 1327
7611.68 1337
7612.51 1343
7613.33 1249
7614.15 1218
7614.98 1247
7615.80 1264
7616.62 1263
7617.45 1225
7618.27 1265
7619.10 1224
7619.92 1205
7620.74 1230
7621.57 1193
7622.39 1162
7623.22 1198
7624.04 1185
7624.86 1207
7625.69 1208
7626.51 1235
7627.34 1226
7628.16 1204
7628.99 1186
7629.81 1117
7630.64 1104
7631.46 1219
7632.28 1215
7633.11 1209
7633.93 1234
7634.76 1274
7635.58 1239
7636.41 1224
7637.23 1264
7638.06 1308
7638.88 1344
7639.71 1339
7640.53 1278
7641.36 1239
7642.18 1241
7643.01 1231
7643.83 1262
7644.66 1161
7645.48 1069
7646.31 1009
7647.14 1054
7647.96 1009
7648.79 1033
7649.61 1092
7650.44 1057
7651.26 1091
7652.09 1119
7652.91 1117
7653.74 1093
7654.57 1100
7655.39 1056
7656.22 1058
7657.04 1082
7657.87 1064
7658.70 1021
7659.52 1050
7660.35 995
7661.17 1049
7662.00 993
7662.83 1024
7663.65 1071
7664.48 1112
7665.31 1101
7666.13 1086
7666.96 935
7667.79 979
7668.61 991
7669.44 1023
7670.27 992
7671.09 1034
7671.92 964
7672.75 994
7673.57 1035
7674.40 1021
7675.23 1038
7676.05 1024
7676.88 1079
7677.71 1051
7678.53 1035
7679.36 1002
7680.19 1027
7681.02 1087
7681.84 984
7682.67 1000
7683.50 1044
7684.33 1009
7685.15 988
7685.98 989
7686.81 990
7687.64 1029
7688.46 1003
7689.29 1033
7690.12 988
7690.95 1045
7691.77 1016
7692.60 1091
7693.43 1075
7694.26 1102
7695.09 1129
7695.91 1015
7696.74 962
7697.57 1008
7698.40 1044
7699.23 1094
7700.06 1027
7700.88 993
7701.71 978
7702.54 1024
7703.37 988
7704.20 1047
7705.03 1123
7705.85 1075
7706.68 1087
7707.51 1055
7708.34 1036
7709.17 1064
7710.00 1111
7710.83 1030
7711.66 1053
7712.48 1031
7713.31 1141
7714.14 1128
7714.97 1055
7715.80 1094
7716.63 1172
7717.46 1137
7718.29 1062
7719.12 1011
7719.95 1082
7720.78 1053
7721.61 1049
7722.44 1090
7723.27 1073
7724.09 1025
7724.92 956
7725.75 923
7726.58 1065
7727.41 1001
7728.24 1078
7729.07 1014
7729.90 979
7730.73 955
7731.56 1076
7732.39 1053
7733.22 1051
7734.05 1008
7734.88 1018
7735.71 974
7736.54 1054
7737.37 1079
7738.20 999
7739.03 1016
7739.86 1025
7740.70 1025
7741.53 1102
7742.36 1095
7743.19 964
7744.02 1037
7744.85 1062
7745.68 1023
7746.51 1064
7747.34 1049
7748.17 1035
7749.00 1147
7749.83 1135
7750.66 1161
7751.50 1183
7752.33 1155
7753.16 1251
7753.99 1381
7754.82 1353
7755.65 1353
7756.48 1349
7757.31 1340
7758.15 1253
7758.98 1194
7759.81 1152
7760.64 1060
7761.47 1175
7762.30 1102
7763.13 998
7763.97 971
7764.80 970
7765.63 1044
7766.46 943
7767.29 1011
7768.13 1055
7768.96 1039
7769.79 1068
7770.62 1091
7771.45 1030
7772.29 970
7773.12 971
7773.95 1039
7774.78 1038
7775.62 1038
7776.45 968
7777.28 966
7778.11 1028
7778.95 954
7779.78 953
7780.61 947
7781.44 1020
7782.28 987
7783.11 1042
7783.94 1041
7784.77 1078
7785.61 1028
7786.44 1005
7787.27 985
7788.11 1032
7788.94 1059
7789.77 1116
7790.61 1051
7791.44 1031
7792.27 1057
7793.10 1078
7793.94 1033
7794.77 995
7795.60 1032
7796.44 1047
7797.27 1006
7798.11 1055
7798.94 1015
7799.77 957
7800.61 1024
7801.44 980
7802.27 1020
7803.11 1064
7803.94 1061
7804.78 1086
7805.61 1014
7806.44 1057
7807.28 1117
7808.11 1127
7808.95 1025
7809.78 1027
7810.61 1061
7811.45 1053
7812.28 1051
7813.12 1051
7813.95 1094
7814.79 1103
7815.62 1134
7816.45 1060
7817.29 1172
7818.12 1187
7818.96 1196
7819.79 1169
7820.63 1170
7821.46 1235
7822.30 1241
7823.13 1211
7823.97 1177
7824.80 1213
7825.64 1242
7826.47 1161
7827.31 1168
7828.14 1132
7828.98 1075
7829.81 1136
7830.65 1128
7831.48 1182
7832.32 1148
7833.15 1139
7833.99 1190
7834.83 1137
7835.66 1209
7836.50 1150
7837.33 1136
7838.17 1182
7839.00 1099
7839.84 1090
7840.68 1187
7841.51 1154
7842.35 1104
7843.18 1172
7844.02 1178
7844.86 1222
7845.69 1263
7846.53 1209
7847.36 1235
7848.20 1157
7849.04 1093
7849.87 1158
7850.71 1168
7851.55 1165
7852.38 1118
7853.22 1114
7854.05 1099
7854.89 1063
7855.73 1044
7856.56 1001
7857.40 1139
7858.24 1080
7859.08 1040
7859.91 1027
7860.75 1071
7861.59 1065
7862.42 1127
7863.26 1160
7864.10 1052
7864.93 1032
7865.77 1062
7866.61 1064
7867.45 1104
7868.28 1141
7869.12 1073
7869.96 1088
7870.80 1067
7871.63 975
7872.47 1048
7873.31 1131
7874.15 1087
7874.98 1091
7875.82 1126
7876.66 1177
7877.50 1080
7878.33 1098
7879.17 1045
7880.01 1169
7880.85 1207
7881.69 1281
7882.52 1220
7883.36 1156
7884.20 1264
7885.04 1239
7885.88 1231
7886.71 1160
7887.55 1121
7888.39 1196
7889.23 1160
7890.07 1083
7890.91 1176
7891.75 1132
7892.58 1184
7893.42 1182
7894.26 1157
7895.10 1139
7895.94 1173
7896.78 1160
7897.62 1107
7898.46 1045
7899.29 1142
7900.13 1124
7900.97 1076
7901.81 1111
7902.65 1163
7903.49 1153
7904.33 1266
7905.17 1225
7906.01 1184
7906.85 1205
7907.69 1183
7908.53 1204
7909.37 1259
7910.21 1281
7911.04 1197
7911.88 1183
7912.72 1082
7913.56 1191
7914.40 1157
7915.24 1127
7916.08 1102
7916.92 1190
7917.76 1163
7918.60 1157
7919.44 1213
7920.28 1311
7921.12 1252
7921.96 1291
7922.80 1375
7923.64 1484
7924.48 1377
7925.32 1346
7926.16 1533
7927.01 1454
7927.85 1345
7928.69 1316
7929.53 1270
7930.37 1257
7931.21 1174
7932.05 1168
7932.89 1187
7933.73 1128
7934.57 1044
7935.41 1090
7936.25 1132
7937.09 1135
7937.93 1176
7938.78 1145
7939.62 1194
7940.46 1156
7941.30 1050
7942.14 1026
7942.98 1110
7943.82 1020
7944.66 979
7945.51 985
7946.35 1045
7947.19 1004
7948.03 1008
7948.87 1069
7949.71 981
7950.56 1061
7951.40 1013
7952.24 1110
7953.08 1138
7953.92 1106
7954.76 1062
7955.61 1024
7956.45 964
7957.29 1048
7958.13 1021
7958.97 1091
7959.82 1126
7960.66 1093
7961.50 1019
7962.34 1018
7963.19 1065
7964.03 1145
7964.87 1116
7965.71 1032
7966.56 1002
7967.40 1056
7968.24 1062
7969.08 1071
7969.93 1120
7970.77 1154
7971.61 1129
7972.45 1092
7973.30 1034
7974.14 1075
7974.98 1114
7975.83 1025
7976.67 1081
7977.51 1160
7978.36 1060
7979.20 1013
7980.04 1033
7980.89 951
7981.73 1012
7982.57 1109
7983.42 1068
7984.26 975
7985.10 985
7985.95 1010
7986.79 1078
7987.63 1009
7988.48 1099
7989.32 1029
7990.16 1109
7991.01 1079
7991.85 1010
7992.70 992
7993.54 950
7994.38 880
7995.23 944
7996.07 999
7996.92 960
7997.76 979
7998.60 1014
7999.45 1010
8000.29 982
8001.14 989
8001.98 978
8002.83 953
8003.67 964
8004.52 1020
8005.36 991
8006.20 935
8007.05 952
8007.89 929
8008.74 914
8009.58 1000
8010.43 1074
8011.27 1012
8012.12 924
8012.96 948
8013.81 1026
8014.65 985
8015.50 978
8016.34 948
8017.19 989
8018.03 952
8018.88 991
8019.72 1014
8020.57 987
8021.42 1013
8022.26 1007
8023.11 952
8023.95 908
8024.80 971
8025.64 959
8026.49 903
8027.33 939
8028.18 926
8029.03 929
8029.87 941
8030.72 936
8031.56 925
8032.41 885
8033.26 909
8034.10 861
8034.95 909
8035.79 970
8036.64 981
8037.49 934
8038.33 954
8039.18 987
8040.03 990
8040.87 959
8041.72 1009
8042.57 1013
8043.41 1046
8044.26 1028
8045.11 989
8045.95 990
8046.80 999
8047.65 963
8048.49 965
8049.34 915
8050.19 919
8051.03 882
8051.88 898
8052.73 908
8053.58 925
8054.42 1039
8055.27 1044
8056.12 1049
8056.96 1046
8057.81 956
8058.66 917
8059.51 933
8060.35 968
8061.20 871
8062.05 865
8062.90 896
8063.74 946
8064.59 934
8065.44 864
8066.29 876
8067.14 921
8067.98 967
8068.83 958
8069.68 1014
8070.53 1007
8071.38 899
8072.22 924
8073.07 997
8073.92 903
8074.77 939
8075.62 819
8076.46 869
8077.31 858
8078.16 832
8079.01 856
8079.86 876
8080.71 907
8081.56 830
8082.40 854
8083.25 873
8084.10 944
8084.95 939
8085.80 903
8086.65 822
8087.50 874
8088.35 857
8089.19 831
8090.04 894
8090.89 893
8091.74 877
8092.59 843
8093.44 911
8094.29 869
8095.14 896
8095.99 959
8096.84 883
8097.69 873
8098.54 852
8099.39 900
8100.24 941
8101.09 871
8101.94 893
8102.79 886
8103.63 885
8104.48 809
8105.33 891
8106.18 905
8107.03 882
8107.88 835
8108.73 863
8109.58 955
8110.43 954
8111.28 939
8112.14 915
8112.99 927
8113.84 947
8114.69 876
8115.54 892
8116.39 925
8117.24 874
8118.09 929
8118.94 914
8119.79 907
8120.64 890
8121.49 845
8122.34 881
8123.19 858
8124.04 928
8124.89 953
8125.74 921
8126.60 892
8127.45 943
8128.30 929
8129.15 957
8130.00 886
8130.85 884
8131.70 792
8132.55 833
8133.40 866
8134.26 769
8135.11 808
8135.96 918
8136.81 976
8137.66 866
8138.51 856
8139.37 898
8140.22 915
8141.07 914
8141.92 819
8142.77 850
8143.62 867
8144.48 909
8145.33 874
8146.18 884
8147.03 950
8147.88 890
8148.74 942
8149.59 938
8150.44 946
8151.29 846
8152.15 862
8153.00 903
8153.85 947
8154.70 911
8155.56 920
8156.41 945
8157.26 870
8158.11 876
8158.97 871
8159.82 915
8160.67 964
8161.52 992
8162.38 948
8163.23 981
8164.08 1000
8164.94 947
8165.79 972
8166.64 923
8167.49 938
8168.35 889
8169.20 879
8170.05 826
8170.91 859
8171.76 972
8172.61 913
8173.47 917
8174.32 886
8175.17 853
8176.03 916
8176.88 884
8177.74 890
8178.59 840
8179.44 880
8180.30 830
8181.15 827
8182.00 880
8182.86 871
8183.71 820
8184.57 826
8185.42 880
8186.27 838
8187.13 781
8187.98 869
8188.84 825
8189.69 839
8190.55 865
8191.40 826
8192.25 807
8193.11 834
8193.96 852
8194.82 915
8195.67 840
8196.53 845
8197.38 854
8198.24 869
8199.09 910
8199.95 786
8200.80 838
8201.66 817
8202.51 909
8203.37 855
8204.22 790
8205.08 821
8205.93 810
8206.79 860
8207.64 823
8208.50 813
8209.35 822
8210.21 871
8211.06 991
8211.92 862
8212.77 878
8213.63 894
8214.48 923
8215.34 877
8216.20 865
8217.05 916
8217.91 909
8218.76 877
8219.62 909
8220.48 895
8221.33 830
8222.19 827
8223.04 885
8223.90 905
8224.76 908
8225.61 969
8226.47 942
8227.32 998
8228.18 907
8229.04 923
8229.89 963
8230.75 978
8231.61 983
8232.46 996
8233.32 954
8234.18 1016
8235.03 989
8235.89 955
8236.75 873
8237.60 955
8238.46 911
8239.32 877
8240.17 900
8241.03 802
8241.89 804
8242.74 888
8243.60 827
8244.46 778
8245.32 842
8246.17 891
8247.03 826
8247.89 868
8248.74 931
8249.60 919
8250.46 908
8251.32 897
8252.17 829
8253.03 795
8253.89 781
8254.75 890
8255.60 861
8256.46 833
8257.32 805
8258.18 820
8259.04 854
8259.89 821
8260.75 851
8261.61 872
8262.47 789
8263.33 896
8264.18 864
8265.04 839
8265.90 896
8266.76 908
8267.62 928
8268.48 893
8269.33 904
8270.19 938
8271.05 879
8271.91 915
8272.77 844
8273.63 828
8274.49 910
8275.34 883
8276.20 808
8277.06 763
8277.92 856
8278.78 812
8279.64 791
8280.50 842
8281.36 896
8282.22 896
8283.08 884
8283.93 945
8284.79 894
8285.65 810
8286.51 859
8287.37 919
8288.23 890
8289.09 867
8289.95 839
8290.81 846
8291.67 931
8292.53 885
8293.39 827
8294.25 864
8295.11 860
8295.97 840
8296.83 865
8297.69 953
8298.55 977
8299.41 898
8300.27 881
8301.13 893
8301.99 1000
8302.85 950
8303.71 981
8304.57 982
8305.43 899
8306.29 940
8307.15 935
8308.01 944
8308.87 900
8309.73 897
8310.59 893
8311.45 814
8312.31 864
8313.17 912
8314.03 846
8314.90 927
8315.76 920
8316.62 888
8317.48 880
8318.34 903
8319.20 888
8320.06 932
8320.92 873
8321.78 879
8322.64 915
8323.51 851
8324.37 858
8325.23 882
8326.09 829
8326.95 898
8327.81 826
8328.67 853
8329.54 870
8330.40 867
8331.26 894
8332.12 876
8332.98 908
8333.84 797
8334.71 833
8335.57 922
8336.43 868
8337.29 896
8338.15 979
8339.02 964
8339.88 878
8340.74 913
8341.60 886
8342.46 883
8343.33 931
8344.19 1004
8345.05 959
8345.91 907
8346.78 905
8347.64 819
8348.50 797
8349.36 837
8350.23 882
8351.09 929
8351.95 880
8352.81 961
8353.68 872
8354.54 913
8355.40 969
8356.27 963
8357.13 985
8357.99 961
8358.86 983
8359.72 954
8360.58 928
8361.44 938
8362.31 964
8363.17 979
8364.03 869
8364.90 897
8365.76 967
8366.63 937
8367.49 998
8368.35 967
8369.22 984
8370.08 990
8370.94 975
8371.81 891
8372.67 925
8373.53 915
8374.40 966
8375.26 979
8376.13 1020
8376.99 897
8377.85 964
8378.72 977
8379.58 968
8380.45 989
8381.31 970
8382.18 1010
8383.04 1011
8383.90 1010
8384.77 1007
8385.63 1015
8386.50 1037
8387.36 995
8388.23 977
8389.09 1049
8389.96 1116
8390.82 1065
8391.69 1004
8392.55 1046
8393.42 1041
8394.28 1086
8395.15 1109
8396.01 1093
8396.88 1027
8397.74 1046
8398.61 1055
8399.47 1076
8400.34 1078
8401.20 1109
8402.07 1179
8402.93 1134
8403.80 1107
8404.66 1057
8405.53 1206
8406.39 1176
8407.26 1187
8408.12 1188
8408.99 1138
8409.86 1152
8410.72 1206
8411.59 1170
8412.45 1162
8413.32 1196
8414.19 1228
8415.05 1226
8415.92 1208
8416.78 1236
8417.65 1195
8418.52 1161
8419.38 1167
8420.25 1206
8421.11 1226
8421.98 1317
8422.85 1232
8423.71 1171
8424.58 1180
8425.45 1201
8426.31 1258
8427.18 1307
8428.05 1346
8428.91 1308
8429.78 1275
8430.65 1340
8431.51 1356
8432.38 1309
8433.25 1323
8434.11 1407
8434.98 1407
8435.85 1386
8436.72 1331
8437.58 1386
8438.45 1486
8439.32 1490
8440.18 1364
8441.05 1430
8441.92 1451
8442.79 1491
8443.65 1585
8444.52 1605
8445.39 1681
8446.26 1677
8447.12 1622
8447.99 1753
8448.86 1878
8449.73 1808
8450.60 1895
8451.46 1807
8452.33 1798
8453.20 1836
8454.07 1834
8454.94 1923
8455.80 1945
8456.67 1964
8457.54 2045
8458.41 2220
8459.28 2359
8460.14 2829
8461.01 3334
8461.88 3749
8462.75 4051
8463.62 4255
8464.49 4455
8465.36 4130
8466.22 3697
8467.09 3393
8467.96 2913
8468.83 2490
8469.70 2208
8470.57 2137
8471.44 1918
8472.31 1759
8473.17 1735
8474.04 1706
8474.91 1628
8475.78 1543
8476.65 1460
8477.52 1472
8478.39 1389
8479.26 1395
8480.13 1470
8481.00 1500
8481.87 1402
8482.74 1386
8483.61 1417
8484.48 1315
8485.34 1293
8486.21 1305
8487.08 1383
8487.95 1323
8488.82 1365
8489.69 1365
8490.56 1315
8491.43 1380
8492.30 1300
8493.17 1402
8494.04 1318
8494.91 1403
8495.78 1277
8496.65 1280
8497.52 1338
8498.39 1418
8499.26 1465
8500.13 1458
8501.01 1495
8501.88 1492
8502.75 1581
8503.62 1556
8504.49 1444
8505.36 1430
8506.23 1442
8507.10 1328
8507.97 1305
8508.84 1266
8509.71 1220
8510.58 1386
8511.45 1319
8512.32 1261
8513.20 1364
8514.07 1371
8514.94 1418
8515.81 1288
8516.68 1362
8517.55 1393
8518.42 1344
8519.29 1370
8520.17 1399
8521.04 1453
8521.91 1427
8522.78 1494
8523.65 1460
8524.52 1489
8525.39 1531
8526.27 1460
8527.14 1403
8528.01 1366
8528.88 1411
8529.75 1532
8530.63 1504
8531.50 1395
8532.37 1406
8533.24 1412
8534.11 1522
8534.99 1465
8535.86 1438
8536.73 1547
8537.60 1524
8538.47 1578
8539.35 1583
8540.22 1672
8541.09 1506
8541.96 1444
8542.84 1527
8543.71 1493
8544.58 1508
8545.46 1486
8546.33 1508
8547.20 1500
8548.07 1422
8548.95 1423
8549.82 1415
8550.69 1311
8551.57 1335
8552.44 1339
8553.31 1374
8554.18 1341
8555.06 1302
8555.93 1292
8556.80 1309
8557.68 1324
8558.55 1325
8559.42 1351
8560.30 1310
8561.17 1350
8562.04 1405
8562.92 1486
8563.79 1395
8564.67 1363
8565.54 1315
8566.41 1280
8567.29 1259
8568.16 1238
8569.03 1165
8569.91 1212
8570.78 1289
8571.66 1302
8572.53 1308
8573.40 1175
8574.28 1199
8575.15 1208
8576.03 1207
8576.90 1187
8577.78 1268
8578.65 1231
8579.52 1219
8580.40 1280
8581.27 1220
8582.15 1207
8583.02 1240
8583.90 1284
8584.77 1233
8585.65 1213
8586.52 1237
8587.40 1220
8588.27 1239
8589.15 1184
8590.02 1088
8590.90 1244
8591.77 1222
8592.65 1230
8593.52 1221
8594.40 1208
8595.27 1216
8596.15 1210
8597.02 1269
8597.90 1251
8598.77 1206
8599.65 1270
8600.52 1226
8601.40 1269
8602.28 1237
8603.15 1228
8604.03 1272
8604.90 1290
8605.78 1300
8606.65 1241
8607.53 1197
8608.41 1258
8609.28 1285
8610.16 1221
8611.03 1223
8611.91 1273
8612.79 1296
8613.66 1329
8614.54 1215
8615.41 1277
8616.29 1359
8617.17 1333
8618.04 1288
8618.92 1263
8619.80 1293
8620.67 1331
8621.55 1297
8622.43 1373
8623.30 1350
8624.18 1240
8625.06 1349
8625.93 1357
8626.81 1338
8627.69 1266
8628.56 1351
8629.44 1399
8630.32 1317
8631.20 1273
8632.07 1365
8632.95 1496
8633.83 1457
8634.70 1426
8635.58 1427
8636.46 1537
8637.34 1503
8638.21 1470
8639.09 1437
8639.97 1513
8640.85 1458
8641.72 1411
8642.60 1515
8643.48 1584
8644.36 1599
8645.23 1574
8646.11 1541
8646.99 1500
8647.87 1534
8648.75 1636
8649.62 1606
8650.50 1571
8651.38 1577
8652.26 1677
8653.14 1535
8654.01 1554
8654.89 1547
8655.77 1629
8656.65 1628
8657.53 1667
8658.41 1741
8659.29 1802
8660.16 1723
8661.04 1708
8661.92 1855
8662.80 1701
8663.68 1635
8664.56 1675
8665.44 1765
8666.31 1849
8667.19 1710
8668.07 1673
8668.95 1712
8669.83 1820
8670.71 1725
8671.59 1692
8672.47 1787
8673.35 1769
8674.23 1890
8675.11 1904
8675.99 1953
8676.86 2083
8677.74 2130
8678.62 2194
8679.50 2256
8680.38 2410
8681.26 2491
8682.14 2518
8683.02 2491
8683.90 2518
8684.78 2498
8685.66 2361
8686.54 2164
8687.42 2143
8688.30 2166
8689.18 2138
8690.06 2156
8690.94 2049
8691.82 2079
8692.70 2010
8693.58 2086
8694.46 2244
8695.34 2390
8696.22 2655
8697.10 2861
8697.98 3244
8698.86 3571
8699.74 4054
8700.62 4053
8701.51 4079
8702.39 3752
8703.27 3536
8704.15 3245
8705.03 2901
8705.91 2589
8706.79 2164
8707.67 2183
8708.55 2100
8709.43 2015
8710.31 1908
8711.20 1875
8712.08 1787
8712.96 1770
8713.84 1846
8714.72 1874
8715.60 1800
8716.48 1664
8717.36 1738
8718.25 1696
8719.13 1624
8720.01 1782
8720.89 1787
8721.77 1724
8722.65 1766
8723.54 1771
8724.42 1768
8725.30 1735
8726.18 1733
8727.06 1732
8727.95 1958
8728.83 1773
8729.71 1734
8730.59 1789
8731.47 1865
8732.36 1895
8733.24 1948
8734.12 1899
8735.00 1889
8735.89 1869
8736.77 1920
8737.65 1951
8738.53 1927
8739.42 1955
8740.30 2002
8741.18 1945
8742.06 1972
8742.95 1895
8743.83 2018
8744.71 1866
8745.59 1923
8746.48 1926
8747.36 1868
8748.24 1874
8749.13 1860
8750.01 1938
8750.89 1885
8751.78 1954
8752.66 1991
8753.54 1881
8754.43 1896
8755.31 1985
8756.19 2016
8757.08 1987
8757.96 2005
8758.84 2047
8759.73 2163
8760.61 2139
8761.49 2105
8762.38 2197
8763.26 2185
8764.15 2163
8765.03 2043
8765.91 1957
8766.80 2213
8767.68 2233
8768.57 2201
8769.45 2286
8770.33 2195
8771.22 2329
8772.10 2386
8772.99 2429
8773.87 2526
8774.75 2519
8775.64 2484
8776.52 2475
8777.41 2412
8778.29 2442
8779.18 2387
8780.06 2277
8780.95 2327
8781.83 2284
8782.72 2264
8783.60 2392
8784.49 2515
8785.37 2972
8786.26 3216
8787.14 3810
8788.03 4241
8788.91 4618
8789.80 4861
8790.68 4733
8791.57 4616
8792.45 4290
8793.34 3971
8794.22 3654
8795.11 3246
8795.99 2917
8796.88 2744
8797.76 2499
8798.65 2353
8799.53 2236
8800.42 2171
8801.31 2286
8802.19 2324
8803.08 2471
8803.96 2505
8804.85 2636
8805.74 2673
8806.62 2629
8807.51 2623
8808.39 2704
8809.28 2579
8810.17 2381
8811.05 2277
8811.94 1954
8812.82 1910
8813.71 1973
8814.60 1875
8815.48 1881
8816.37 1828
8817.26 1860
8818.14 1859
8819.03 1863
8819.92 1922
8820.80 1958
8821.69 1928
8822.58 1929
8823.46 1960
8824.35 1902
8825.24 1830
8826.12 1711
8827.01 1770
8827.90 1744
8828.78 1748
8829.67 1767
8830.56 1723
8831.45 1730
8832.33 1681
8833.22 1677
8834.11 1689
8835.00 1686
8835.88 1667
8836.77 1609
8837.66 1506
8838.55 1535
8839.43 1590
8840.32 1574
8841.21 1628
8842.10 1716
8842.98 1693
8843.87 1627
8844.76 1630
8845.65 1617
8846.54 1577
8847.42 1605
8848.31 1620
8849.20 1619
8850.09 1530
8850.98 1663
8851.86 1612
8852.75 1613
8853.64 1572
8854.53 1609
8855.42 1674
8856.31 1683
8857.19 1603
8858.08 1607
8858.97 1610
8859.86 1517
8860.75 1590
8861.64 1591
8862.53 1559
8863.42 1624
8864.30 1761
8865.19 1634
8866.08 1655
8866.97 1660
8867.86 1591
8868.75 1596
8869.64 1655
8870.53 1567
8871.42 1575
8872.31 1518
8873.20 1487
8874.08 1466
8874.97 1498
8875.86 1361
8876.75 1339
8877.64 1489
8878.53 1491
8879.42 1400
8880.31 1466
8881.20 1458
8882.09 1401
8882.98 1479
8883.87 1387
8884.76 1384
8885.65 1363
8886.54 1352
8887.43 1400
8888.32 1387
8889.21 1314
8890.10 1369
8890.99 1291
8891.88 1250
8892.77 1363
8893.66 1276
8894.55 1265
8895.44 1249
8896.33 1295
8897.22 1330
8898.11 1241
8899.00 1244
8899.90 1268
8900.79 1184
8901.68 1217
8902.57 1139
8903.46 1144
8904.35 1186
8905.24 1163
8906.13 1244
8907.02 1191
8907.91 1209
8908.80 1212
8909.70 1162
8910.59 1202
8911.48 1225
8912.37 1149
8913.26 1108
8914.15 1056
8915.04 1014
8915.93 1121
8916.83 1102
8917.72 1087
8918.61 1139
8919.50 1168
8920.39 1149
8921.28 1053
8922.18 1010
8923.07 1072
8923.96 975
8924.85 1018
8925.74 1020
8926.64 1047
8927.53 1024
8928.42 1058
8929.31 1044
8930.20 1041
8931.10 1077
8931.99 1130
8932.88 1091
8933.77 1005
8934.67 1021
8935.56 1048
8936.45 1022
8937.34 996
8938.24 1028
8939.13 985
8940.02 1023
8940.91 958
8941.81 977
8942.70 998
8943.59 1013
8944.49 977
8945.38 1012
8946.27 966
8947.16 938
8948.06 959
8948.95 971
8949.84 961
8950.74 989
8951.63 956
8952.52 977
8953.42 997
8954.31 931
8955.20 848
8956.10 887
8956.99 985
8957.88 984
8958.78 941
8959.67 984
8960.56 989
8961.46 1002
8962.35 980
8963.25 936
8964.14 937
8965.03 884
8965.93 906
8966.82 971
8967.72 936
8968.61 905
8969.50 904
8970.40 858
8971.29 859
8972.19 931
8973.08 988
8973.98 870
8974.87 934
8975.76 947
8976.66 927
8977.55 945
8978.45 906
8979.34 974
8980.24 944
8981.13 946
8982.03 921
8982.92 945
8983.82 917
8984.71 901
8985.61 859
8986.50 893
8987.40 927
8988.29 828
8989.19 837
8990.08 858
8990.98 815
8991.87 881
8992.77 894
8993.66 942
8994.56 884
8995.45 875
8996.35 836
8997.24 855
8998.14 839
8999.04 853
8999.93 834
9000.83 873
9001.72 841
9002.62 850
9003.51 833
9004.41 831
9005.31 878
9006.20 847
9007.10 791
9007.99 746
9008.89 760
9009.79 750
9010.68 760
9011.58 780
9012.48 875
9013.37 857
9014.27 845
9015.16 896
9016.06 865
9016.96 829
9017.85 853
9018.75 834
9019.65 773
9020.54 743
9021.44 768
9022.34 791
9023.23 817
9024.13 829
9025.03 833
9025.93 852
9026.82 780
9027.72 777
9028.62 760
9029.51 815
9030.41 810
9031.31 771
9032.21 838
9033.10 793
9034.00 772
9034.90 767
9035.79 773
9036.69 753
9037.59 701
9038.49 780
9039.38 818
9040.28 804
9041.18 805
9042.08 707
9042.98 703
9043.87 763
9044.77 790
9045.67 777
9046.57 795
9047.47 794
9048.36 790
9049.26 746
9050.16 745
9051.06 718
9051.96 731
9052.85 731
9053.75 758
9054.65 780
9055.55 728
9056.45 750
9057.35 753
9058.25 783
9059.14 762
9060.04 860
9060.94 811
9061.84 726
9062.74 770
9063.64 828
9064.54 761
9065.44 815
9066.33 751
9067.23 784
9068.13 769
9069.03 808
9069.93 818
9070.83 793
9071.73 829
9072.63 805
9073.53 815
9074.43 803
9075.33 756
9076.23 757
9077.13 783
9078.03 843
9078.92 833
9079.82 773
9080.72 750
9081.62 825
9082.52 806
9083.42 733
9084.32 750
9085.22 752
9086.12 713
9087.02 748
9087.92 800
9088.82 773
9089.72 824
9090.62 775
9091.52 744
9092.42 756
9093.32 769
9094.22 792
9095.12 717
9096.03 756
9096.93 771
9097.83 782
9098.73 707
9099.63 726
9100.53 684
9101.43 730
9102.33 752
9103.23 801
9104.13 771
9105.03 683
9105.93 705
9106.83 722
9107.74 778
9108.64 741
9109.54 766
9110.44 827
9111.34 798
9112.24 820
9113.14 760
9114.04 746
9114.94 761
9115.85 737
9116.75 740
9117.65 770
9118.55 770
9119.45 776
9120.35 732
9121.26 779
9122.16 781
9123.06 758
9123.96 754
9124.86 704
9125.77 711
9126.67 736
9127.57 745
9128.47 760
9129.37 697
9130.28 776
9131.18 799
9132.08 775
9132.98 684
9133.88 768
9134.79 845
9135.69 722
9136.59 701
9137.49 667
9138.40 720
9139.30 704
9140.20 745
9141.10 776
9142.01 763
9142.91 701
9143.81 709
9144.72 716
9145.62 728
9146.52 731
9147.42 767
9148.33 746
9149.23 720
9150.13 798
9151.04 755
9151.94 704
9152.84 709
9153.75 722
9154.65 742
9155.55 732
9156.46 744
9157.36 750
9158.26 728
9159.17 758
9160.07 770
9160.97 669
9161.88 796
9162.78 842
9163.69 776
9164.59 746
9165.49 700
9166.40 666
9167.30 680
9168.21 763
9169.11 752
9170.01 721
9170.92 704
9171.82 730
9172.73 805
9173.63 749
9174.53 761
9175.44 677
9176.34 722
9177.25 764
9178.15 805
9179.06 784
9179.96 733
9180.87 745
9181.77 723
9182.68 724
9183.58 698
9184.49 693
9185.39 687
9186.30 731
9187.20 734
9188.11 671
9189.01 726
9189.92 728
9190.82 728
9191.73 702
9192.63 733
9193.54 676
9194.44 771
9195.35 757
9196.25 685
9197.16 724
9198.06 722
9198.97 789
9199.87 783
9200.78 830
9201.69 811
9202.59 783
9203.50 768
9204.40 824
9205.31 759
9206.21 729
9207.12 800
9208.03 883
9208.93 854
9209.84 831
9210.74 790
9211.65 736
9212.56 787
9213.46 701
9214.37 725
9215.28 724
9216.18 762
9217.09 744
9218.00 742
9218.90 786
9219.81 708
9220.72 737
9221.62 752
9222.53 744
9223.44 793
9224.34 752
9225.25 816
9226.16 736
9227.06 753
9227.97 706
9228.88 704
9229.78 701
9230.69 731
9231.60 743
9232.51 682
9233.41 713
9234.32 747
9235.23 716
9236.13 691
9237.04 698
9237.95 733
9238.86 742
9239.76 724
9240.67 720
9241.58 711
9242.49 765
9243.39 757
9244.30 706
9245.21 692
9246.12 737
9247.03 757
9247.93 679
9248.84 705
9249.75 732
9250.66 745
9251.57 712
9252.47 774
9253.38 737
9254.29 725
9255.20 778
9256.11 771
9257.02 714
9257.92 731
9258.83 771
9259.74 706
9260.65 697
9261.56 731
9262.47 758
9263.38 716
9264.28 773
9265.19 741
9266.10 750
9267.01 731
9267.92 698
9268.83 748
9269.74 772
9270.65 774
9271.56 802
9272.47 705
9273.37 733
9274.28 758
9275.19 735
9276.10 687
9277.01 772
9277.92 801
9278.83 741
9279.74 754
9280.65 779
9281.56 811
9282.47 763
9283.38 708
9284.29 780
9285.20 771
9286.11 841
9287.02 764
9287.93 708
9288.84 699
9289.75 709
9290.66 692
9291.57 735
9292.48 753
9293.39 790
9294.30 807
9295.21 808
9296.12 767
9297.03 752
9297.94 798
9298.85 750
9299.76 770
9300.67 753
9301.58 741
9302.49 709
9303.40 730
9304.31 747
9305.23 763
9306.14 744
9307.05 720
9307.96 707
9308.87 777
9309.78 721
9310.69 811
9311.60 802
9312.51 779
9313.42 734
9314.34 808
9315.25 807
9316.16 784
9317.07 792
9317.98 844
9318.89 799
9319.80 776
9320.72 828
9321.63 801
9322.54 710
9323.45 686
9324.36 767
9325.27 767
9326.19 794
9327.10 775
9328.01 807
9328.92 805
9329.83 821
9330.74 795
9331.66 778
9332.57 794
9333.48 731
9334.39 756
9335.31 755
9336.22 785
9337.13 736
9338.04 728
9338.96 780
9339.87 693
9340.78 813
9341.69 780
9342.61 739
9343.52 732
9344.43 686
9345.34 764
9346.26 777
9347.17 771
9348.08 798
9348.99 788
9349.91 725
9350.82 742
9351.73 775
9352.65 739
9353.56 750
9354.47 827
9355.39 797
9356.30 792
9357.21 725
9358.13 796
9359.04 736
9359.95 791
9360.87 714
9361.78 737
9362.69 776
9363.61 758
9364.52 746
9365.43 740
9366.35 811
9367.26 777
9368.18 772
9369.09 730
9370.00 748
9370.92 746
9371.83 795
9372.75 776
9373.66 729
9374.57 679
9375.49 752
9376.40 823
9377.32 772
9378.23 776
9379.15 802
9380.06 787
9380.97 721
9381.89 728
9382.80 805
9383.72 773
9384.63 765
9385.55 801
9386.46 815
9387.38 787
9388.29 753
9389.21 795
9390.12 797
9391.04 748
9391.95 730
9392.87 742
9393.78 825
9394.70 859
9395.61 847
9396.53 819
9397.44 881
9398.36 809
9399.27 889
9400.19 894
9401.10 930
9402.02 881
9402.94 813
9403.85 867
9404.77 925
9405.68 921
9406.60 864
9407.51 945
9408.43 932
9409.35 882
9410.26 837
9411.18 882
9412.09 805
9413.01 825
9413.93 820
9414.84 852
9415.76 845
9416.67 890
9417.59 877
9418.51 831
9419.42 842
9420.34 887
9421.26 870
9422.17 867
9423.09 778
9424.01 844
9424.92 779
9425.84 834
9426.76 902
9427.67 834
9428.59 813
9429.51 872
9430.42 873
9431.34 884
9432.26 803
9433.17 882
9434.09 876
9435.01 918
9435.93 894
9436.84 894
9437.76 866
9438.68 928
9439.59 845
9440.51 801
9441.43 838
9442.35 902
9443.26 909
9444.18 907
9445.10 933
9446.02 871
9446.93 904
9447.85 935
9448.77 890
9449.69 964
9450.61 914
9451.52 942
9452.44 900
9453.36 915
9454.28 957
9455.20 957
9456.11 976
9457.03 1023
9457.95 1126
9458.87 1172
9459.79 1373
9460.71 1446
9461.62 1503
9462.54 1437
9463.46 1439
9464.38 1298
9465.30 1140
9466.22 1140
9467.14 1027
9468.05 999
9468.97 990
9469.89 981
9470.81 962
9471.73 988
9472.65 965
9473.57 897
9474.49 884
9475.41 888
9476.32 928
9477.24 866
9478.16 892
9479.08 862
9480.00 837
9480.92 889
9481.84 818
9482.76 853
9483.68 841
9484.60 885
9485.52 959
9486.44 943
9487.36 944
9488.28 883
9489.20 917
9490.12 902
9491.04 889
9491.96 870
9492.88 895
9493.80 917
9494.72 834
9495.64 860
9496.56 855
9497.48 885
9498.40 878
9499.32 915
9500.24 887
9501.16 886
9502.08 987
9503.00 846
9503.92 832
9504.84 795
9505.76 851
9506.68 791
9507.60 948
9508.52 882
9509.44 886
9510.36 838
9511.28 794
9512.21 843
9513.13 843
9514.05 851
9514.97 846
9515.89 840
9516.81 865
9517.73 824
9518.65 853
9519.57 884
9520.50 864
9521.42 886
9522.34 847
9523.26 842
9524.18 843
9525.10 904
9526.02 873
9526.95 838
9527.87 870
9528.79 843
9529.71 892
9530.63 869
9531.55 849
9532.48 883
9533.40 904
9534.32 856
9535.24 911
9536.16 963
9537.09 893
9538.01 933
9538.93 934
9539.85 956
9540.77 966
9541.70 941
9542.62 1014
9543.54 1044
9544.46 980
9545.39 947
9546.31 970
9547.23 925
9548.15 838
9549.08 838
9550.00 869
9550.92 882
9551.85 881
9552.77 869
9553.69 907
9554.61 933
9555.54 888
9556.46 890
9557.38 827
9558.31 865
9559.23 895
9560.15 817
9561.08 826
9562.00 813
9562.92 823
9563.85 892
9564.77 896
9565.69 879
9566.62 829
9567.54 899
9568.46 916
9569.39 876
9570.31 865
9571.23 884
9572.16 879
9573.08 871
9574.01 876
9574.93 850
9575.85 898
9576.78 872
9577.70 845
9578.63 869
9579.55 841
9580.47 907
9581.40 913
9582.32 885
9583.25 815
9584.17 881
9585.10 820
9586.02 822
9586.94 841
9587.87 848
9588.79 795
9589.72 837
9590.64 887
9591.57 904
9592.49 844
9593.42 839
9594.34 826
9595.27 896
9596.19 843
9597.12 827
9598.04 830
9598.97 902
9599.89 920
9600.82 896
9601.74 930
9602.67 903
9603.59 910
9604.52 890
9605.44 908
9606.37 964
9607.29 949
9608.22 899
9609.15 850
9610.07 963
9611.00 927
9611.92 947
9612.85 953
9613.77 950
9614.70 887
9615.63 999
9616.55 982
9617.48 930
9618.40 934
9619.33 956
9620.26 974
9621.18 1038
9622.11 1053
9623.03 1028
9623.96 962
9624.89 1039
9625.81 1102
9626.74 951
9627.67 940
9628.59 962
9629.52 1022
9630.45 974
9631.37 1047
9632.30 1040
9633.23 1048
9634.15 1033
9635.08 1024
9636.01 1013
9636.93 1007
9637.86 1103
9638.79 1097
9639.71 1098
9640.64 1029
9641.57 1055
9642.50 1082
9643.42 1023
9644.35 1024
9645.28 1073
9646.21 1021
9647.13 1032
9648.06 1174
9648.99 1074
9649.92 1155
9650.84 1152
9651.77 1176
9652.70 1183
9653.63 1239
9654.55 1106
9655.48 1195
9656.41 1227
9657.34 1244
9658.26 1267
9659.19 1346
9660.12 1282
9661.05 1282
9661.98 1211
9662.91 1141
9663.83 1239
9664.76 1221
9665.69 1157
9666.62 1234
9667.55 1243
9668.48 1198
9669.40 1263
9670.33 1303
9671.26 1282
9672.19 1150
9673.12 1220
9674.05 1312
9674.98 1372
9675.90 1353
9676.83 1345
9677.76 1369
9678.69 1309
9679.62 1391
9680.55 1358
9681.48 1357
9682.41 1382
9683.34 1306
9684.27 1368
9685.19 1363
9686.12 1334
9687.05 1394
9687.98 1451
9688.91 1411
9689.84 1424
9690.77 1386
9691.70 1323
9692.63 1460
9693.56 1471
9694.49 1423
9695.42 1412
9696.35 1396
9697.28 1418
9698.21 1389
9699.14 1507
9700.07 1465
9701.00 1535
9701.93 1563
9702.86 1574
9703.79 1687
9704.72 1809
9705.65 1912
9706.58 2055
9707.51 2164
9708.44 2017
9709.37 1932
9710.30 1884
9711.23 1810
9712.16 1671
9713.09 1605
9714.02 1537
9714.95 1495
9715.88 1476
9716.82 1344
9717.75 1348
9718.68 1331
9719.61 1359
9720.54 1421
9721.47 1449
9722.40 1524
9723.33 1467
9724.26 1483
9725.19 1442
9726.13 1404
9727.06 1382
9727.99 1345
9728.92 1349
9729.85 1369
9730.78 1334
9731.71 1274
9732.64 1278
9733.58 1380
9734.51 1315
9735.44 1278
9736.37 1241
9737.30 1288
9738.23 1335
9739.17 1251
9740.10 1292
9741.03 1334
9741.96 1275
9742.89 1309
9743.83 1244
9744.76 1220
9745.69 1257
9746.62 1279
9747.55 1275
9748.49 1254
9749.42 1208
9750.35 1142
9751.28 1180
9752.22 1311
9753.15 1207
9754.08 1210
9755.01 1179
9755.95 1077
9756.88 1057
9757.81 1114
9758.75 1175
9759.68 1142
9760.61 1166
9761.54 1127
9762.48 1193
9763.41 1135
9764.34 1112
9765.28 1148
9766.21 1140
9767.14 1113
9768.08 1179
9769.01 1142
9769.94 1060
9770.88 1079
9771.81 1154
9772.74 1134
9773.68 1164
9774.61 1176
9775.54 1059
9776.48 1109
9777.41 1123
9778.34 1130
9779.28 1168
9780.21 1163
9781.14 1147
9782.08 1101
9783.01 1171
9783.95 1175
9784.88 1181
9785.81 1192
9786.75 1259
9787.68 1255
9788.62 1267
9789.55 1287
9790.49 1258
9791.42 1242
9792.35 1249
9793.29 1194
9794.22 1173
9795.16 1164
9796.09 1121
9797.03 1075
9797.96 1044
9798.90 1070
9799.83 1060
9800.77 1094
9801.70 1073
9802.64 1026
9803.57 1031
9804.51 1034
9805.44 1095
9806.38 1110
9807.31 1100
9808.25 1020
9809.18 1035
9810.12 1016
9811.05 1031
9811.99 1023
9812.92 979
9813.86 1009
9814.79 998
9815.73 910
9816.66 941
9817.60 936
9818.54 953
9819.47 1039
9820.41 935
9821.34 878
9822.28 955
9823.21 938
9824.15 926
9825.09 976
9826.02 872
9826.96 926
9827.89 909
9828.83 940
9829.77 967
9830.70 930
9831.64 861
9832.57 898
9833.51 895
9834.45 886
9835.38 913
9836.32 853
9837.26 821
9838.19 846
9839.13 879
9840.07 872
9841.00 878
9841.94 861
9842.88 897
9843.81 897
9844.75 887
9845.69 853
9846.62 827
9847.56 893
9848.50 901
9849.44 946
9850.37 872
9851.31 936
9852.25 839
9853.18 899
9854.12 941
9855.06 938
9856.00 838
9856.93 870
9857.87 872
9858.81 839
9859.75 787
9860.68 898
9861.62 902
9862.56 871
9863.50 920
9864.44 878
9865.37 908
9866.31 896
9867.25 871
9868.19 875
9869.13 873
9870.06 878
9871.00 854
9871.94 790
9872.88 819
9873.82 821
9874.75 856
9875.69 872
9876.63 857
9877.57 833
9878.51 848
9879.45 835
9880.39 866
9881.32 820
9882.26 848
9883.20 836
9884.14 851
9885.08 897
9886.02 837
9886.96 826
9887.90 872
9888.83 887
9889.77 876
9890.71 888
9891.65 815
9892.59 823
9893.53 842
9894.47 869
9895.41 857
9896.35 813
9897.29 867
9898.23 856
9899.17 869
9900.11 859
9901.05 815
9901.99 796
9902.92 795
9903.86 723
9904.80 735
9905.74 737
9906.68 807
9907.62 786
9908.56 824
9909.50 794
9910.44 792
9911.38 771
9912.32 809
9913.26 810
9914.20 771
9915.14 835
9916.08 877
9917.02 822
9917.97 781
9918.91 848
9919.85 843
9920.79 787
9921.73 760
9922.67 844
9923.61 830
9924.55 830
9925.49 765
9926.43 785
9927.37 841
9928.31 882
9929.25 805
9930.19 895
9931.13 870
9932.08 945
9933.02 1020
9933.96 1063
9934.90 1137
9935.84 1189
9936.78 1159
9937.72 1087
9938.66 1098
9939.61 995
9940.55 983
9941.49 920
9942.43 893
9943.37 853
9944.31 813
9945.26 780
9946.20 827
9947.14 775
9948.08 768
9949.02 769
9949.96 737
9950.91 716
9951.85 777
9952.79 791
9953.73 782
9954.67 785
9955.62 777
9956.56 769
9957.50 742
9958.44 713
9959.39 687
9960.33 724
9961.27 782
9962.21 741
9963.16 778
9964.10 755
9965.04 728
9965.98 733
9966.93 711
9967.87 724
9968.81 736
9969.75 725
9970.70 738
9971.64 719
9972.58 713
9973.53 758
9974.47 768
9975.41 759
9976.36 753
9977.30 746
9978.24 724
9979.18 687
9980.13 696
9981.07 687
9982.01 715
9982.96 742
9983.90 699
9984.85 765
9985.79 722
9986.73 701
9987.68 683
9988.62 714
9989.56 647
9990.51 677
9991.45 745
9992.40 752
9993.34 723
9994.28 729
9995.23 707
9996.17 710
9997.12 744
9998.06 702
9999.00 767
9999.95 722
10000.89 701
10001.84 677
10002.78 741
10003.73 737
10004.67 731
10005.61 728
10006.56 684
10007.50 738
10008.45 705
10009.39 708
10010.34 715
10011.28 690
10012.23 741
10013.17 712
10014.12 660
10015.06 689
10016.01 653
10016.95 744
10017.90 735
10018.84 714
10019.79 655
10020.73 707
10021.68 702
10022.62 748
10023.57 715
10024.51 723
10025.46 716
10026.41 722
10027.35 718
10028.30 740
10029.24 705
10030.19 705
10031.13 734
10032.08 702
10033.03 665
10033.97 672
10034.92 731
10035.86 627
10036.81 646
10037.76 671
10038.70 685
10039.65 681
10040.59 745
10041.54 767
10042.49 733
10043.43 715
10044.38 688
10045.33 688
10046.27 683
10047.22 698
10048.16 669
10049.11 745
10050.06 717
10051.00 735
10051.95 714
10052.90 650
10053.84 653
10054.79 677
10055.74 660
10056.69 651
10057.63 605
10058.58 672
10059.53 596
10060.47 659
10061.42 664
10062.37 689
10063.32 665
10064.26 601
10065.21 662
10066.16 670
10067.10 670
10068.05 677
10069.00 648
10069.95 703
10070.89 750
10071.84 708
10072.79 736
10073.74 646
10074.69 652
10075.63 640
10076.58 652
10077.53 674
10078.48 691
10079.43 638
10080.37 617
10081.32 655
10082.27 644
10083.22 633
10084.17 592
10085.11 617
10086.06 632
10087.01 649
10087.96 651
10088.91 600
10089.86 585
10090.81 623
10091.75 667
10092.70 721
10093.65 667
10094.60 659
10095.55 678
10096.50 649
10097.45 594
10098.40 577
10099.34 660
10100.29 711
10101.24 626
10102.19 589
10103.14 655
10104.09 624
10105.04 593
10105.99 608
10106.94 603
10107.89 619
10108.84 581
10109.79 640
10110.73 641
10111.68 658
10112.63 677
10113.58 626
10114.53 674
10115.48 602
10116.43 635
10117.38 634
10118.33 581
10119.28 596
10120.23 643
10121.18 646
10122.13 663
10123.08 574
10124.03 599
10124.98 655
10125.93 632
10126.88 647
10127.83 613
10128.78 631
10129.73 585
10130.68 661
10131.64 636
10132.59 639
10133.54 600
10134.49 615
10135.44 616
10136.39 590
10137.34 626
10138.29 629
10139.24 653
10140.19 625
10141.14 591
10142.09 589
10143.04 695
10144.00 666
10144.95 624
10145.90 624
10146.85 596
10147.80 582
10148.75 659
10149.70 611
10150.65 622
10151.61 658
10152.56 657
10153.51 681
10154.46 645
10155.41 619
10156.36 651
10157.31 606
10158.27 639
10159.22 608
10160.17 651
10161.12 672
10162.07 600
10163.03 653
10163.98 602
10164.93 646
10165.88 714
10166.83 722
10167.79 618
10168.74 616
10169.69 634
10170.64 578
10171.60 620
10172.55 715
10173.50 648
10174.45 631
10175.41 670
10176.36 640
10177.31 627
10178.26 609
10179.22 681
10180.17 638
10181.12 595
10182.07 653
10183.03 642
10183.98 705
10184.93 679
10185.89 634
10186.84 678
10187.79 696
10188.75 685
10189.70 661
10190.65 663
10191.60 626
10192.56 650
10193.51 639
10194.47 701
10195.42 738
10196.37 745
10197.33 687
10198.28 686
10199.23 672
10200.19 647
10201.14 599
10202.09 663
10203.05 716
10204.00 708
10204.96 691
10205.91 740
10206.86 722
10207.82 673
10208.77 660
10209.73 728
10210.68 740
10211.63 698
10212.59 680
10213.54 717
10214.50 766
10215.45 716
10216.41 750
10217.36 770
10218.32 736
10219.27 654
10220.22 720
10221.18 703
10222.13 710
10223.09 707
10224.04 713
10225.00 731
10225.95 717
10226.91 703
10227.86 685
10228.82 597
10229.77 685
10230.73 698
10231.68 618
10232.64 676
10233.59 703
10234.55 646
10235.50 574
10236.46 632
10237.42 698
10238.37 661
10239.33 654
10240.28 690
10241.24 740
10242.19 777
10243.15 749
10244.10 794
10245.06 815
10246.02 743
10246.97 768
10247.93 776
10248.88 753
10249.84 717
10250.80 720
10251.75 713
10252.71 660
10253.66 635
10254.62 647
10255.58 670
10256.53 647
10257.49 618
10258.45 628
10259.40 648
10260.36 727
10261.32 664
10262.27 631
10263.23 609
10264.19 539
10265.14 670
10266.10 612
10267.06 649
10268.01 650
10268.97 644
10269.93 635
10270.88 626
10271.84 560
10272.80 604
10273.76 592
10274.71 559
10275.67 601
10276.63 626
10277.58 633
10278.54 628
10279.50 643
10280.46 563
10281.41 642
10282.37 613
10283.33 642
10284.29 616
10285.24 559
10286.20 611
10287.16 587
10288.12 604
10289.08 678
10290.03 663
10290.99 662
10291.95 657
10292.91 606
10293.87 634
10294.82 648
10295.78 559
10296.74 603
10297.70 602
10298.66 588
10299.61 582
10300.57 596
10301.53 634
10302.49 640
10303.45 525
10304.41 610
10305.37 620
10306.32 585
10307.28 573
10308.24 615
10309.20 584
10310.16 631
10311.12 600
10312.08 571
10313.04 642
10314.00 606
10314.95 592
10315.91 656
10316.87 644
10317.83 628
10318.79 662
10319.75 651
10320.71 639
10321.67 557
10322.63 602
10323.59 583
10324.55 624
10325.51 568
10326.47 580
10327.43 617
10328.39 639
10329.35 584
10330.31 617
10331.27 555
10332.23 608
10333.19 691
10334.15 623
10335.11 581
10336.07 579
10337.03 618
10337.99 600
10338.95 581
10339.91 585
10340.87 630
10341.83 561
10342.79 546
10343.75 591
10344.71 591
10345.67 595
10346.63 552
10347.59 578
10348.55 584
10349.51 590
10350.47 572
10351.43 608
10352.39 637
10353.35 612
10354.31 565
10355.28 574
10356.24 623
10357.20 606
10358.16 610
10359.12 626
10360.08 587
10361.04 611
10362.00 595
10362.96 538
10363.93 552
10364.89 586
10365.85 610
10366.81 656
10367.77 664
10368.73 686
10369.69 720
10370.66 671
10371.62 616
10372.58 605
10373.54 621
10374.50 577
10375.47 580
10376.43 640
10377.39 624
10378.35 618
10379.31 620
10380.28 673
10381.24 571
10382.20 619
10383.16 688
10384.12 646
10385.09 535
10386.05 547
10387.01 577
10387.97 607
10388.94 606
10389.90 593
10390.86 581
10391.82 586
10392.79 604
10393.75 586
10394.71 562
10395.68 500
10396.64 566
10397.60 549
10398.56 535
10399.53 565
10400.49 577
10401.45 532
10402.42 648
10403.38 606
10404.34 621
10405.31 568
10406.27 598
10407.23 628
10408.20 560
10409.16 578
10410.12 577
10411.09 559
10412.05 517
10413.01 598
10413.98 580
10414.94 576
10415.90 553
10416.87 598
10417.83 572
10418.80 598
10419.76 558
10420.72 588
10421.69 586
10422.65 635
10423.62 645
10424.58 622
10425.54 616
10426.51 642
10427.47 644
10428.44 664
10429.40 675
10430.37 632
10431.33 651
10432.30 627
10433.26 622
10434.22 592
10435.19 613
10436.15 624
10437.12 567
10438.08 576
10439.05 601
10440.01 574
10440.98 584
10441.94 623
10442.91 555
10443.87 538
10444.84 541
10445.80 535
10446.77 534
10447.73 591
10448.70 507
10449.66 551
10450.63 567
10451.59 571
10452.56 576
10453.53 556
10454.49 564
10455.46 587
10456.42 562
10457.39 515
10458.35 522
10459.32 559
10460.29 587
10461.25 576
10462.22 549
10463.18 553
10464.15 545
10465.12 544
10466.08 614
10467.05 585
10468.01 554
10468.98 527
10469.95 526
10470.91 603
10471.88 617
10472.85 609
10473.81 597
10474.78 577
10475.74 555
10476.71 539
10477.68 551
10478.64 556
10479.61 548
10480.58 512
10481.54 525
10482.51 543
10483.48 559
10484.45 598
10485.41 521
10486.38 520
10487.35 505
10488.31 525
10489.28 535
10490.25 517
10491.22 568
10492.18 574
10493.15 590
10494.12 593
10495.08 554
10496.05 564
10497.02 546
10497.99 537
10498.95 538
10499.92 597
10500.89 541
10501.86 535
10502.83 565
10503.79 525
10504.76 550
10505.73 628
10506.70 551
10507.67 569
10508.63 614
10509.60 591
10510.57 580
10511.54 588
10512.51 580
10513.47 607
10514.44 559
10515.41 625
10516.38 561
10517.35 541
10518.32 601
10519.28 602
10520.25 549
10521.22 587
10522.19 580
10523.16 576
10524.13 579
10525.10 533
10526.07 549
10527.03 569
10528.00 523
10528.97 580
10529.94 549
10530.91 561
10531.88 589
10532.85 553
10533.82 523
10534.79 555
10535.76 554
10536.73 536
10537.70 516
10538.67 567
10539.63 562
10540.60 580
10541.57 630
10542.54 609
10543.51 572
10544.48 606
10545.45 613
10546.42 634
10547.39 623
10548.36 569
10549.33 592
10550.30 630
10551.27 570
10552.24 568
10553.21 544
10554.18 546
10555.15 606
10556.12 573
10557.09 557
10558.06 601
10559.03 612
10560.00 612
10560.97 552
10561.95 568
10562.92 602
10563.89 589
10564.86 638
10565.83 690
10566.80 689
10567.77 727
10568.74 697
10569.71 714
10570.68 703
10571.65 736
10572.62 734
10573.59 716
10574.57 651
10575.54 676
10576.51 592
10577.48 572
10578.45 562
10579.42 606
10580.39 563
10581.36 593
10582.34 576
10583.31 572
10584.28 594
10585.25 601
10586.22 666
10587.19 621
10588.17 576
10589.14 580
10590.11 542
10591.08 646
10592.05 602
10593.02 616
10594.00 561
10594.97 580
10595.94 624
10596.91 574
10597.89 654
10598.86 597
10599.83 619
10600.80 640
10601.77 625
10602.75 650
10603.72 595
10604.69 598
10605.66 594
10606.64 619
10607.61 619
10608.58 540
10609.55 590
10610.53 665
10611.50 599
10612.47 542
10613.45 562
10614.42 579
10615.39 534
10616.36 586
10617.34 585
10618.31 587
10619.28 610
10620.26 552
10621.23 599
10622.20 581
10623.18 559
10624.15 572
10625.12 598
10626.10 600
10627.07 559
10628.04 554
10629.02 590
10629.99 595
10630.97 545
10631.94 513
10632.91 521
10633.89 542
10634.86 576
10635.83 635
10636.81 615
10637.78 557
10638.76 591
10639.73 575
10640.70 560
10641.68 580
10642.65 567
10643.63 593
10644.60 674
10645.58 672
10646.55 658
10647.53 658
10648.50 647
10649.47 659
10650.45 753
10651.42 659
10652.40 658
10653.37 740
10654.35 701
10655.32 606
10656.30 618
10657.27 583
10658.25 606
10659.22 582
10660.20 560
10661.17 611
10662.15 567
10663.12 579
10664.10 597
10665.07 592
10666.05 552
10667.02 557
10668.00 533
10668.97 539
10669.95 609
10670.93 628
10671.90 559
10672.88 569
10673.85 559
10674.83 573
10675.80 606
10676.78 637
10677.76 604
10678.73 579
10679.71 597
10680.68 574
10681.66 579
10682.63 532
10683.61 576
10684.59 570
10685.56 543
10686.54 567
10687.52 592
10688.49 610
10689.47 584
10690.44 595
10691.42 562
10692.40 589
10693.37 590
10694.35 604
10695.33 573
10696.30 590
10697.28 573
10698.26 589
10699.23 550
10700.21 528
10701.19 625
10702.17 619
10703.14 568
10704.12 585
10705.10 559
10706.07 581
10707.05 558
10708.03 496
10709.01 524
10709.98 531
10710.96 548
10711.94 580
10712.91 567
10713.89 545
10714.87 537
10715.85 548
10716.83 523
10717.80 532
10718.78 605
10719.76 596
10720.74 566
10721.71 606
10722.69 565
10723.67 588
10724.65 588
10725.63 593
10726.60 570
10727.58 516
10728.56 532
10729.54 570
10730.52 542
10731.49 543
10732.47 566
10733.45 562
10734.43 531
10735.41 599
10736.39 580
10737.37 565
10738.34 563
10739.32 564
10740.30 559
10741.28 531
10742.26 611
10743.24 597
10744.22 542
10745.20 523
10746.17 513
10747.15 561
10748.13 526
10749.11 535
10750.09 533
10751.07 537
10752.05 578
10753.03 540
10754.01 559
10754.99 511
10755.97 574
10756.95 584
10757.93 563
10758.91 543
10759.88 638
10760.86 566
10761.84 555
10762.82 506
10763.80 544
10764.78 568
10765.76 563
10766.74 570
10767.72 506
10768.70 512
10769.68 510
10770.66 542
10771.64 517
10772.62 515
10773.60 560
10774.58 552
10775.56 577
10776.54 600
10777.52 571
10778.51 560
10779.49 517
10780.47 525
10781.45 566
10782.43 590
10783.41 590
10784.39 566
10785.37 536
10786.35 546
10787.33 596
10788.31 599
10789.29 563
10790.27 594
10791.26 593
10792.24 570
10793.22 531
10794.20 560
10795.18 568
10796.16 574
10797.14 596
10798.12 601
10799.10 584
10800.09 555
10801.07 542
10802.05 593
10803.03 549
10804.01 532
10804.99 564
10805.98 585
10806.96 608
10807.94 565
10808.92 557
10809.90 576
10810.89 630
10811.87 551
10812.85 558
10813.83 557
10814.81 530
10815.80 590
10816.78 590
10817.76 592
10818.74 548
10819.72 568
10820.71 605
10821.69 606
10822.67 612
10823.65 593
10824.64 600
10825.62 596
10826.60 558
10827.58 553
10828.57 529
10829.55 583
10830.53 612
10831.52 589
10832.50 571
10833.48 577
10834.46 550
10835.45 610
10836.43 577
10837.41 569
10838.40 546
10839.38 590
10840.36 616
10841.35 577
10842.33 568
10843.31 547
10844.30 612
10845.28 570
10846.26 570
10847.25 589
10848.23 541
10849.21 570
10850.20 549
10851.18 581
10852.17 602
10853.15 677
10854.13 603
10855.12 596
10856.10 688
10857.09 620
10858.07 571
10859.05 567
10860.04 664
10861.02 611
10862.01 609
10862.99 586
10863.97 623
10864.96 614
10865.94 628
10866.93 648
10867.91 571
10868.90 623
10869.88 630
10870.87 657
10871.85 650
10872.84 570
10873.82 608
10874.81 636
10875.79 605
10876.78 617
10877.76 600
10878.75 683
10879.73 647
10880.72 611
10881.70 647
10882.69 640
10883.67 671
10884.66 691
10885.64 651
10886.63 677
10887.61 671
10888.60 660
10889.58 693
10890.57 670
10891.55 615
10892.54 633
10893.53 701
10894.51 693
10895.50 683
10896.48 679
10897.47 644
10898.45 704
10899.44 681
10900.43 702
10901.41 711
10902.40 659
10903.38 705
10904.37 701
10905.36 770
10906.34 721
10907.33 714
10908.32 747
10909.30 786
10910.29 754
10911.28 738
10912.26 694
10913.25 702
10914.24 702
10915.22 708
10916.21 713
10917.20 701
10918.18 770
10919.17 774
10920.16 708
10921.14 666
10922.13 723
10923.12 771
10924.10 746
10925.09 765
10926.08 774
10927.07 738
10928.05 817
10929.04 840
10930.03 784
10931.01 764
10932.00 777
10932.99 817
10933.98 778
10934.96 863
10935.95 757
10936.94 730
10937.93 754
10938.92 880
10939.90 813
10940.89 829
10941.88 848
10942.87 798
10943.85 808
10944.84 773
10945.83 779
10946.82 824
10947.81 802
10948.79 835
10949.78 843
10950.77 867
10951.76 846
10952.75 818
10953.74 834
10954.72 841
10955.71 826
10956.70 904
10957.69 812
10958.68 905
10959.67 945
10960.66 1026
10961.65 914
10962.63 900
10963.62 931
10964.61 1070
10965.60 1145
10966.59 1161
10967.58 1117
10968.57 1139
10969.56 1103
10970.55 1149
10971.54 1086
10972.52 1054
10973.51 1029
10974.50 1062
10975.49 1018
10976.48 934
10977.47 927
10978.46 942
10979.45 922
10980.44 855
10981.43 926
10982.42 919
10983.41 947
10984.40 958
10985.39 865
10986.38 908
10987.37 954
10988.36 935
10989.35 936
10990.34 928
10991.33 935
10992.32 931
10993.31 1003
10994.30 998
10995.29 902
10996.28 987
10997.27 987
10998.26 941
10999.25 958
11000.24 966
11001.23 987
11002.22 1080
11003.21 1106
11004.20 1179
11005.20 1169
11006.19 1325
11007.18 1413
11008.17 1509
11009.16 1496
11010.15 1397
11011.14 1459
11012.13 1420
11013.12 1361
11014.11 1214
11015.10 1110
11016.10 1147
11017.09 1073
11018.08 945
11019.07 978
11020.06 952
11021.05 929
11022.04 964
11023.04 884
11024.03 813
11025.02 815
11026.01 838
11027.00 838
11027.99 834
11028.99 854
11029.98 813
11030.97 745
11031.96 822
11032.95 844
11033.95 807
11034.94 791
11035.93 807
11036.92 817
11037.91 819
11038.91 794
11039.90 809
11040.89 863
11041.88 777
11042.88 784
11043.87 825
11044.86 778
11045.85 780
11046.85 822
11047.84 826
11048.83 763
11049.82 768
11050.82 796
11051.81 778
11052.80 767
11053.80 741
11054.79 789
11055.78 787
11056.77 760
11057.77 779
11058.76 802
11059.75 741
11060.75 755
11061.74 745
11062.73 760
11063.73 720
11064.72 714
11065.71 660
11066.71 686
11067.70 776
11068.69 719
11069.69 692
11070.68 775
11071.68 705
11072.67 662
11073.66 691
11074.66 651
11075.65 679
11076.65 714
11077.64 740
11078.63 693
11079.63 699
11080.62 755
11081.62 745
11082.61 715
11083.60 739
11084.60 765
11085.59 744
11086.59 765
11087.58 738
11088.58 764
11089.57 771
11090.57 734
11091.56 713
11092.55 740
11093.55 693
11094.54 753
11095.54 777
11096.53 714
11097.53 727
11098.52 710
11099.52 723
11100.51 746
11101.51 696
11102.50 759
11103.50 717
11104.49 699
11105.49 733
11106.48 706
11107.48 684
11108.48 697
11109.47 697
11110.47 741
11111.46 724
11112.46 727
11113.45 720
11114.45 684
11115.44 636
11116.44 666
11117.44 703
11118.43 711
11119.43 634
11120.42 640
11121.42 660
11122.42 708
11123.41 704
11124.41 735
11125.40 699
11126.40 672
11127.40 675
11128.39 643
11129.39 669
11130.38 628
11131.38 635
11132.38 646
11133.37 696
11134.37 664
11135.37 639
11136.36 662
11137.36 677
11138.36 581
11139.35 661
11140.35 687
11141.35 617
11142.34 619
11143.34 678
11144.34 665
11145.34 653
11146.33 596
11147.33 642
11148.33 691
11149.32 650
11150.32 586
11151.32 601
11152.32 623
11153.31 640
11154.31 660
11155.31 636
11156.31 641
11157.30 678
11158.30 676
11159.30 606
11160.30 622
11161.29 638
11162.29 626
11163.29 616
11164.29 559
11165.29 597
11166.28 658
11167.28 680
11168.28 626
11169.28 616
11170.28 589
11171.27 560
11172.27 599
11173.27 615
11174.27 659
11175.27 615
11176.27 626
11177.26 622
11178.26 618
11179.26 634
11180.26 637
11181.26 588
11182.26 587
11183.26 605
11184.26 625
11185.25 633
11186.25 597
11187.25 623
11188.25 658
11189.25 557
11190.25 562
11191.25 565
11192.25 588
11193.25 575
11194.25 552
11195.24 538
11196.24 577
11197.24 561
11198.24 582
11199.24 615
11200.24 568
11201.24 622
11202.24 610
11203.24 635
11204.24 580
11205.24 605
11206.24 594
11207.24 602
11208.24 564
11209.24 603
11210.24 596
11211.24 633
11212.24 594
11213.24 564
11214.24 538
11215.24 619
11216.24 565
11217.24 551
11218.24 586
11219.24 539
11220.24 597
11221.24 601
11222.24 573
11223.24 629
11224.24 589
11225.24 605
11226.24 577
11227.25 513
11228.25 542
11229.25 617
11230.25 620
11231.25 601
11232.25 562
11233.25 554
11234.25 613
11235.25 632
11236.25 552
11237.25 528
11238.26 572
11239.26 579
11240.26 593
11241.26 589
11242.26 566
11243.26 571
11244.26 544
11245.27 610
11246.27 616
11247.27 616
11248.27 595
11249.27 566
11250.27 537
11251.28 600
11252.28 618
11253.28 547
11254.28 588
11255.28 561
11256.29 546
11257.29 573
11258.29 600
11259.29 604
11260.29 550
11261.30 552
11262.30 635
11263.30 611
11264.30 538
11265.31 574
11266.31 619
11267.31 575
11268.31 553
11269.32 592
11270.32 550
11271.32 639
11272.32 601
11273.33 601
11274.33 591
11275.33 592
11276.33 592
11277.34 574
11278.34 596
11279.34 616
11280.35 656
11281.35 592
11282.35 621
11283.36 657
11284.36 646
11285.36 616
11286.37 642
11287.37 665
11288.37 667
11289.38 643
11290.38 605
11291.38 606
11292.39 611
11293.39 670
11294.39 624
11295.40 592
11296.40 633
11297.41 591
11298.41 662
11299.41 640
11300.42 613
11301.42 614
11302.43 626
11303.43 625
11304.43 579
11305.44 616
11306.44 607
11307.45 560
11308.45 585
11309.46 624
11310.46 646
11311.46 608
11312.47 600
11313.47 629
11314.48 623
11315.48 579
11316.49 587
11317.49 642
11318.50 667
11319.50 684
11320.51 675
11321.51 625
11322.52 629
11323.52 689
11324.53 660
11325.53 641
11326.54 672
11327.54 692
11328.55 621
11329.55 628
11330.56 625
11331.56 634
11332.57 618
11333.57 590
11334.58 636
11335.58 636
11336.59 599
11337.60 566
11338.60 609
11339.61 613
11340.61 649
11341.62 633
11342.62 609
11343.63 588
11344.64 654
11345.64 688
11346.65 684
11347.65 700
11348.66 695
11349.67 698
11350.67 705
11351.68 677
11352.69 652
11353.69 624
11354.70 652
11355.71 624
11356.71 668
11357.72 602
11358.72 615
11359.73 644
11360.74 658
11361.74 675
11362.75 666
11363.76 665
11364.76 668
11365.77 667
11366.78 625
11367.79 627
11368.79 652
11369.80 663
11370.81 620
11371.81 645
11372.82 650
11373.83 637
11374.84 662
11375.84 703
11376.85 656
11377.86 622
11378.87 607
11379.87 688
11380.88 644
11381.89 611
11382.90 682
11383.90 672
11384.91 689
11385.92 637
11386.93 626
11387.93 716
11388.94 608
11389.95 633
11390.96 587
11391.97 675
11392.97 687
11393.98 667
11394.99 660
11396.00 669
11397.01 641
11398.02 683
11399.02 656
11400.03 674
11401.04 658
11402.05 742
11403.06 794
11404.07 707
11405.08 663
11406.08 686
11407.09 776
11408.10 698
11409.11 682
11410.12 691
11411.13 681
11412.14 703
11413.15 712
11414.15 714
11415.16 684
11416.17 758
11417.18 742
11418.19 756
11419.20 690
11420.21 762
11421.22 721
11422.23 729
11423.24 690
11424.25 676
11425.26 670
11426.27 725
11427.28 729
11428.29 743
11429.30 736
11430.31 698
11431.32 676
11432.32 749
11433.33 736
11434.34 663
11435.35 742
11436.36 740
11437.37 688
11438.38 708
11439.39 697
11440.41 767
11441.42 725
11442.43 731
11443.44 809
11444.45 777
11445.46 696
11446.47 690
11447.48 728
11448.49 754
11449.50 725
11450.51 731
11451.52 750
11452.53 743
11453.54 713
11454.55 812
11455.56 775
11456.57 821
11457.59 800
11458.60 811
11459.61 852
11460.62 820
11461.63 767
11462.64 798
11463.65 783
11464.66 806
11465.67 794
11466.69 768
11467.70 841
11468.71 794
11469.72 791
11470.73 800
11471.74 845
11472.75 844
11473.77 828
11474.78 816
11475.79 849
11476.80 859
11477.81 832
11478.83 864
11479.84 939
11480.85 841
11481.86 798
11482.87 865
11483.89 881
11484.90 842
11485.91 884
11486.92 851
11487.93 846
11488.95 849
11489.96 904
11490.97 846
11491.98 875
11493.00 895
11494.01 936
11495.02 915
11496.03 900
11497.05 924
11498.06 899
11499.07 978
11500.09 964
11501.10 907
11502.11 927
11503.12 980
11504.14 1002
11505.15 943
11506.16 983
11507.18 923
11508.19 1019
11509.20 1044
11510.22 979
11511.23 977
11512.24 985
11513.26 1077
11514.27 1085
11515.28 1059
11516.30 1090
11517.31 1106
11518.32 1033
11519.34 1096
11520.35 1080
11521.37 1036
11522.38 1129
11523.39 1102
11524.41 1100
11525.42 1174
11526.44 1176
11527.45 1154
11528.46 1092
11529.48 1111
11530.49 1096
11531.51 1126
11532.52 1148
11533.53 1232
11534.55 1251
11535.56 1277
11536.58 1335
11537.59 1292
11538.61 1377
11539.62 1461
11540.64 1408
11541.65 1488
11542.67 1366
11543.68 1394
11544.69 1432
11545.71 1559
11546.72 1564
11547.74 1618
11548.75 1691
11549.77 1983
11550.78 2163
11551.80 2362
11552.81 2635
11553.83 2731
11554.85 2973
11555.86 2872
11556.88 2772
11557.89 2619
11558.91 2387
11559.92 2315
11560.94 2022
11561.95 1851
11562.97 1723
11563.98 1645
11565.00 1555
11566.02 1509
11567.03 1407
11568.05 1432
11569.06 1418
11570.08 1335
11571.10 1370
11572.11 1343
11573.13 1265
11574.14 1279
11575.16 1332
11576.18 1233
11577.19 1206
11578.21 1322
11579.22 1220
11580.24 1304
11581.26 1277
11582.27 1253
11583.29 1331
11584.31 1347
11585.32 1225
11586.34 1239
11587.36 1248
11588.37 1317
11589.39 1328
11590.41 1328
11591.42 1331
11592.44 1332
11593.46 1452
11594.47 1459
11595.49 1434
11596.51 1369
11597.53 1394
11598.54 1368
11599.56 1340
11600.58 1322
11601.59 1304
11602.61 1241
11603.63 1292
11604.65 1315
11605.66 1426
11606.68 1504
11607.70 1536
11608.72 1662
11609.74 1724
11610.75 2010
11611.77 2086
11612.79 2138
11613.81 2200
11614.82 2169
11615.84 2128
11616.86 1902
11617.88 1817
11618.90 1656
11619.91 1523
11620.93 1440
11621.95 1437
11622.97 1398
11623.99 1359
11625.01 1244
11626.02 1332
11627.04 1311
11628.06 1279
11629.08 1191
11630.10 1193
11631.12 1211
11632.14 1248
11633.15 1272
11634.17 1242
11635.19 1220
11636.21 1215
11637.23 1176
11638.25 1145
11639.27 1220
11640.29 1202
11641.30 1258
11642.32 1138
11643.34 1157
11644.36 1179
11645.38 1137
11646.40 1125
11647.42 1134
11648.44 1104
11649.46 1182
11650.48 1160
11651.50 1190
11652.52 1113
11653.54 1166
11654.56 1146
11655.58 1166
11656.60 1122
11657.62 1090
11658.64 1061
11659.66 1031
11660.68 1071
11661.70 1026
11662.72 1038
11663.74 988
11664.76 989
11665.78 1033
11666.80 1007
11667.82 989
11668.84 990
11669.86 885
11670.88 902
11671.90 962
11672.92 939
11673.94 946
11674.96 944
11675.98 964
11677.00 954
11678.02 887
11679.04 950
11680.06 943
11681.08 838
11682.10 859
11683.12 909
11684.15 893
11685.17 909
11686.19 887
11687.21 912
11688.23 919
11689.25 866
11690.27 923
11691.29 995
11692.31 965
11693.34 1024
11694.36 990
11695.38 968
11696.40 984
11697.42 968
11698.44 1003
11699.46 923
11700.49 931
11701.51 946
11702.53 961
11703.55 904
11704.57 883
11705.60 931
11706.62 927
11707.64 850
11708.66 882
11709.68 928
11710.71 968
11711.73 909
11712.75 879
11713.77 820
11714.79 866
11715.82 841
11716.84 847
11717.86 836
11718.88 811
11719.91 851
11720.93 811
11721.95 772
11722.97 851
11724.00 799
11725.02 798
11726.04 838
11727.07 791
11728.09 823
11729.11 800
11730.13 840
11731.16 797
11732.18 777
11733.20 768
11734.23 717
11735.25 816
11736.27 803
11737.30 752
11738.32 749
11739.34 734
11740.37 738
11741.39 777
11742.41 786
11743.44 751
11744.46 771
11745.48 763
11746.51 780
11747.53 777
11748.55 715
11749.58 734
11750.60 699
11751.63 696
11752.65 743
11753.67 716
11754.70 698
11755.72 660
11756.75 711
11757.77 702
11758.79 668
11759.82 694
11760.84 707
11761.87 694
11762.89 654
11763.92 678
11764.94 748
11765.97 681
11766.99 689
11768.01 675
11769.04 671
11770.06 670
11771.09 665
11772.11 649
11773.14 656
11774.16 685
11775.19 712
11776.21 680
11777.24 615
11778.26 637
11779.29 652
11780.31 670
11781.34 671
11782.36 655
11783.39 713
11784.41 668
11785.44 632
11786.46 662
11787.49 666
11788.52 645
11789.54 680
11790.57 689
11791.59 663
11792.62 657
11793.64 606
11794.67 646
11795.70 675
11796.72 606
11797.75 666
11798.77 640
11799.80 677
11800.83 679
11801.85 652
11802.88 627
11803.90 674
11804.93 621
11805.96 593
11806.98 642
11808.01 612
11809.04 667
11810.06 628
11811.09 615
11812.11 640
11813.14 611
11814.17 651
11815.19 659
11816.22 615
11817.25 650
11818.27 622
11819.30 608
11820.33 622
11821.36 560
11822.38 599
11823.41 673
11824.44 644
11825.46 591
11826.49 601
11827.52 647
11828.54 567
11829.57 672
11830.60 606
11831.63 541
11832.65 580
11833.68 622
11834.71 652
11835.74 635
11836.76 635
11837.79 626
11838.82 618
11839.85 670
11840.88 647
11841.90 651
11842.93 644
11843.96 626
11844.99 615
11846.01 601
11847.04 632
11848.07 620
11849.10 647
11850.13 617
11851.16 616
11852.18 642
11853.21 625
11854.24 647
11855.27 680
11856.30 601
11857.33 620
11858.35 586
11859.38 656
11860.41 659
11861.44 630
11862.47 593
11863.50 645
11864.53 580
11865.56 554
11866.58 632
11867.61 633
11868.64 610
11869.67 603
11870.70 647
11871.73 651
11872.76 651
11873.79 689
11874.82 657
11875.85 619
11876.88 605
11877.91 597
11878.93 637
11879.96 671
11880.99 584
11882.02 622
11883.05 609
11884.08 650
11885.11 608
11886.14 630
11887.17 669
11888.20 661
11889.23 627
11890.26 626
11891.29 618
11892.32 605
11893.35 634
11894.38 655
11895.41 663
11896.44 660
11897.47 629
11898.50 666
11899.53 662
11900.56 706
11901.59 696
11902.62 656
11903.65 667
11904.69 666
11905.72 661
11906.75 665
11907.78 742
11908.81 720
11909.84 717
11910.87 676
11911.90 676
11912.93 679
11913.96 751
11914.99 721
11916.02 719
11917.06 765
11918.09 754
11919.12 745
11920.15 686
11921.18 685
11922.21 703
11923.24 691
11924.27 693
11925.31 665
11926.34 725
11927.37 730
11928.40 726
11929.43 747
11930.46 719
11931.50 696
11932.53 660
11933.56 711
11934.59 752
11935.62 742
11936.65 760
11937.69 828
11938.72 832
11939.75 869
11940.78 902
11941.81 874
11942.85 850
11943.88 814
11944.91 796
11945.94 804
11946.98 788
11948.01 758
11949.04 735
11950.07 710
11951.11 670
11952.14 661
11953.17 709
11954.20 693
11955.24 671
11956.27 661
11957.30 637
11958.34 660
11959.37 668
11960.40 663
11961.43 671
11962.47 680
11963.50 653
11964.53 652
11965.57 633
11966.60 653
11967.63 705
11968.67 682
11969.70 662
11970.73 686
11971.77 642
11972.80 653
11973.83 708
11974.87 669
11975.90 653
11976.94 643
11977.97 628
11979.00 654
11980.04 667
11981.07 695
11982.10 647
11983.14 687
11984.17 658
11985.21 615
11986.24 605
11987.27 594
11988.31 675
11989.34 653
11990.38 631
11991.41 649
11992.45 626
11993.48 613
11994.51 604
11995.55 617
11996.58 594
11997.62 615
11998.65 617
11999.69 622
12000.72 632
12001.76 646
12002.79 618
12003.83 643
12004.86 636
12005.90 585
12006.93 673
12007.97 636
12009.00 617
12010.04 661
12011.07 639
12012.11 659
12013.14 674
12014.18 640
12015.21 645
12016.25 647
12017.28 696
12018.32 646
12019.35 650
12020.39 660
12021.43 627
12022.46 720
12023.50 668
12024.53 659
12025.57 694
12026.60 690
12027.64 699
12028.68 615
12029.71 632
12030.75 688
12031.78 703
12032.82 702
12033.86 727
12034.89 651
12035.93 618
12036.97 620
12038.00 678
12039.04 705
12040.07 708
12041.11 718
12042.15 709
12043.18 679
12044.22 645
12045.26 723
12046.29 715
12047.33 628
12048.37 658
12049.40 729
12050.44 677
12051.48 700
12052.52 649
12053.55 714
12054.59 653
12055.63 676
12056.66 715
12057.70 669
12058.74 622
12059.78 626
12060.81 670
12061.85 689
12062.89 667
12063.92 683
12064.96 652
12066.00 670
12067.04 643
12068.07 666
12069.11 671
12070.15 690
12071.19 676
12072.23 705
12073.26 683
12074.30 687
12075.34 651
12076.38 674
12077.42 684
12078.45 676
12079.49 665
12080.53 711
12081.57 679
12082.61 623
12083.64 631
12084.68 661
12085.72 685
12086.76 650
12087.80 639
12088.84 646
12089.88 665
12090.91 680
12091.95 654
12092.99 662
12094.03 643
12095.07 647
12096.11 704
12097.15 684
12098.19 710
12099.22 746
12100.26 658
12101.30 642
12102.34 678
12103.38 703
12104.42 776
12105.46 711
12106.50 657
12107.54 735
12108.58 759
12109.62 773
12110.66 770
12111.70 776
12112.74 728
12113.77 716
12114.81 728
12115.85 720
12116.89 680
12117.93 672
12118.97 665
12120.01 661
12121.05 600
12122.09 652
12123.13 622
12124.17 631
12125.21 637
12126.25 644
12127.29 609
12128.33 600
12129.37 609
12130.41 563
12131.45 616
12132.50 636
12133.54 598
12134.58 593
12135.62 555
12136.66 532
12137.70 578
12138.74 605
12139.78 590
12140.82 545
12141.86 562
12142.90 578
12143.94 604
12144.98 578
12146.02 576
12147.07 585
12148.11 629
12149.15 592
12150.19 625
12151.23 647
12152.27 595
12153.31 594
12154.35 616
12155.40 574
12156.44 551
12157.48 559
12158.52 574
12159.56 581
12160.60 530
12161.64 611
12162.69 572
12163.73 552
12164.77 564
12165.81 593
12166.85 572
12167.90 539
12168.94 593
12169.98 578
12171.02 581
12172.06 546
12173.11 568
12174.15 565
12175.19 570
12176.23 542
12177.27 589
12178.32 602
12179.36 567
12180.40 555
12181.44 535
12182.49 551
12183.53 578
12184.57 567
12185.61 565
12186.66 607
12187.70 524
12188.74 561
12189.79 611
12190.83 602
12191.87 518
12192.91 491
12193.96 573
12195.00 560
12196.04 575
12197.09 544
12198.13 571
12199.17 558
12200.22 597
12201.26 622
12202.30 569
12203.35 537
12204.39 538
12205.43 562
12206.48 569
12207.52 546
12208.57 571
12209.61 559
12210.65 545
12211.70 602
12212.74 562
12213.78 544
12214.83 546
12215.87 582
12216.92 542
12217.96 523
12219.00 551
12220.05 533
12221.09 553
12222.14 549
12223.18 477
12224.23 548
12225.27 576
12226.31 574
12227.36 566
12228.40 567
12229.45 554
12230.49 546
12231.54 564
12232.58 570
12233.63 536
12234.67 517
12235.72 558
12236.76 572
12237.81 536
12238.85 576
12239.90 534
12240.94 484
12241.99 542
12243.03 504
12244.08 540
12245.12 561
12246.17 519
12247.21 526
12248.26 522
12249.30 577
12250.35 612
12251.39 582
12252.44 536
12253.49 576
12254.53 581
12255.58 544
12256.62 518
12257.67 539
12258.71 530
12259.76 567
12260.81 536
12261.85 551
12262.90 563
12263.94 542
12264.99 529
12266.04 501
12267.08 547
12268.13 547
12269.17 550
12270.22 507
12271.27 483
12272.31 492
12273.36 465
12274.41 514
12275.45 591
12276.50 542
12277.55 519
12278.59 492
12279.64 461
12280.69 493
12281.73 482
12282.78 508
12283.83 545
12284.87 538
12285.92 552
12286.97 494
12288.01 491
12289.06 559
12290.11 545
12291.16 505
12292.20 498
12293.25 527
12294.30 524
12295.35 526
12296.39 537
12297.44 541
12298.49 501
12299.54 534
12300.58 518
12301.63 507
12302.68 503
12303.73 525
12304.77 493
12305.82 442
12306.87 448
12307.92 491
12308.97 497
12310.01 500
12311.06 525
12312.11 513
12313.16 482
12314.21 520
12315.25 535
12316.30 521
12317.35 492
12318.40 513
12319.45 530
12320.50 487
12321.54 517
12322.59 523
12323.64 501
12324.69 486
12325.74 445
12326.79 435
12327.84 460
12328.89 505
12329.93 520
12330.98 531
12332.03 516
12333.08 500
12334.13 466
12335.18 468
12336.23 512
12337.28 503
12338.33 471
12339.38 489
12340.43 473
12341.47 479
12342.52 481
12343.57 481
12344.62 464
12345.67 450
12346.72 479
12347.77 496
12348.82 482
12349.87 419
12350.92 461
12351.97 524
12353.02 499
12354.07 496
12355.12 487
12356.17 505
12357.22 550
12358.27 537
12359.32 474
12360.37 461
12361.42 506
12362.47 522
12363.52 450
12364.57 436
12365.62 508
12366.67 536
12367.72 491
12368.77 475
12369.82 494
12370.87 457
12371.93 521
12372.98 516
12374.03 529
12375.08 529
12376.13 454
12377.18 509
12378.23 493
12379.28 478
12380.33 469
12381.38 534
12382.43 491
12383.49 522
12384.54 448
12385.59 451
12386.64 502
12387.69 475
12388.74 469
12389.79 443
12390.84 446
12391.90 440
12392.95 505
12394.00 512
12395.05 478
12396.10 515
12397.15 456
12398.21 485
12399.26 468
12400.31 469
12401.36 473
12402.41 435
12403.47 487
12404.52 484
12405.57 464
12406.62 498
12407.67 477
12408.73 523
12409.78 500
12410.83 492
12411.88 468
12412.94 485
12413.99 467
12415.04 523
12416.09 540
12417.15 508
12418.20 523
12419.25 484
12420.30 468
12421.36 490
12422.41 489
12423.46 499
12424.52 502
12425.57 541
12426.62 523
12427.67 510
12428.73 535
12429.78 502
12430.83 494
12431.89 512
12432.94 533
12433.99 487
12435.05 475
12436.10 493
12437.15 522
12438.21 536
12439.26 538
12440.31 526
12441.37 529
12442.42 469
12443.47 525
12444.53 470
12445.58 451
12446.64 496
12447.69 510
12448.74 499
12449.80 478
12450.85 462
12451.91 476
12452.96 483
12454.01 495
12455.07 487
12456.12 517
12457.18 475
12458.23 496
12459.29 519
12460.34 524
12461.39 484
12462.45 503
12463.50 551
12464.56 510
12465.61 508
12466.67 484
12467.72 469
12468.78 535
12469.83 478
12470.89 480
12471.94 468
12473.00 539
12474.05 557
12475.11 511
12476.16 476
12477.22 525
12478.27 518
12479.33 500
12480.38 503
12481.44 483
12482.49 460
12483.55 499
12484.60 501
12485.66 509
12486.71 502
12487.77 473
12488.83 464
12489.88 429
12490.94 493
12491.99 522
12493.05 535
12494.10 482
12495.16 509
12496.22 522
12497.27 538
12498.33 551
12499.38 488
12500.44 541
12501.50 523
12502.55 559
12503.61 532
12504.67 522
12505.72 507
12506.78 554
12507.83 551
12508.89 548
12509.95 543
12511.00 536
12512.06 571
12513.12 544
12514.17 535
12515.23 574
12516.29 578
12517.34 563
12518.40 562
12519.46 559
12520.52 629
12521.57 621
12522.63 609
12523.69 581
12524.74 566
12525.80 618
12526.86 579
12527.92 622
12528.97 647
12530.03 714
12531.09 740
12532.15 704
12533.20 692
12534.26 753
12535.32 786
12536.38 847
12537.43 835
12538.49 762
12539.55 665
12540.61 672
12541.66 671
12542.72 669
12543.78 618
12544.84 647
12545.90 567
12546.95 596
12548.01 606
12549.07 552
12550.13 557
12551.19 578
12552.25 601
12553.30 544
12554.36 515
12555.42 554
12556.48 561
12557.54 549
12558.60 542
12559.65 545
12560.71 577
12561.77 616
12562.83 580
12563.89 528
12564.95 546
12566.01 579
12567.07 565
12568.13 535
12569.18 558
12570.24 558
12571.30 559
12572.36 574
12573.42 586
12574.48 554
12575.54 522
12576.60 535
12577.66 534
12578.72 601
12579.78 522
12580.84 537
12581.90 501
12582.96 451
12584.02 471
12585.07 547
12586.13 566
12587.19 551
12588.25 536
12589.31 500
12590.37 554
12591.43 537
12592.49 521
12593.55 506
12594.61 586
12595.67 527
12596.73 555
12597.79 519
12598.86 522
12599.92 524
12600.98 576
12602.04 538
12603.10 566
12604.16 571
12605.22 563
12606.28 585
12607.34 593
12608.40 591
12609.46 634
12610.52 627
12611.58 677
12612.64 640
12613.70 664
12614.76 685
12615.83 728
12616.89 677
12617.95 709
12619.01 657
12620.07 656
12621.13 644
12622.19 612
12623.25 613
12624.32 601
12625.38 573
12626.44 593
12627.50 616
12628.56 560
12629.62 575
12630.68 630
12631.75 628
12632.81 586
12633.87 551
12634.93 568
12635.99 574
12637.05 591
12638.12 555
12639.18 540
12640.24 597
12641.30 611
12642.36 597
12643.43 598
12644.49 559
12645.55 535
12646.61 548
12647.68 536
12648.74 569
12649.80 530
12650.86 528
12651.93 489
12652.99 511
12654.05 563
12655.11 583
12656.18 576
12657.24 566
12658.30 536
12659.36 541
12660.43 546
12661.49 535
12662.55 567
12663.62 526
12664.68 537
12665.74 554
12666.81 584
12667.87 546
12668.93 493
12670.00 517
12671.06 526
12672.12 563
12673.19 581
12674.25 546
12675.31 541
12676.38 510
12677.44 558
12678.50 494
12679.57 518
12680.63 552
12681.69 589
12682.76 539
12683.82 540
12684.89 488
12685.95 541
12687.01 570
12688.08 533
12689.14 501
12690.21 553
12691.27 531
12692.33 568
12693.40 536
12694.46 499
12695.53 543
12696.59 563
12697.66 572
12698.72 582
12699.79 557
12700.85 562
12701.91 580
12702.98 562
12704.04 579
12705.11 598
12706.17 547
12707.24 515
12708.30 524
12709.37 555
12710.43 531
12711.50 538
12712.56 575
12713.63 555
12714.69 534
12715.76 526
12716.82 536
12717.89 559
12718.95 521
12720.02 493
12721.09 502
12722.15 557
12723.22 550
12724.28 554
12725.35 532
12726.41 490
12727.48 520
12728.54 523
12729.61 522
12730.68 546
12731.74 514
12732.81 554
12733.87 532
12734.94 494
12736.01 502
12737.07 493
12738.14 548
12739.20 515
12740.27 548
12741.34 513
12742.40 522
12743.47 594
12744.54 608
12745.60 582
12746.67 587
12747.74 570
12748.80 521
12749.87 520
12750.94 504
12752.00 551
12753.07 539
12754.14 545
12755.20 515
12756.27 532
12757.34 532
12758.40 542
12759.47 494
12760.54 527
12761.60 511
12762.67 511
12763.74 463
12764.81 536
12765.87 517
12766.94 494
12768.01 505
12769.08 512
12770.14 544
12771.21 479
12772.28 468
12773.35 468
12774.41 481
12775.48 475
12776.55 506
12777.62 505
12778.68 533
12779.75 527
12780.82 472
12781.89 456
12782.96 510
12784.02 513
12785.09 487
12786.16 488
12787.23 497
12788.30 459
12789.37 466
12790.43 479
12791.50 487
12792.57 481
12793.64 453
12794.71 500
12795.78 491
12796.84 466
12797.91 535
12798.98 479
12800.05 478
12801.12 507
12802.19 524
12803.26 482
12804.33 446
12805.40 467
12806.46 483
12807.53 463
12808.60 470
12809.67 457
12810.74 480
12811.81 470
12812.88 453
12813.95 468
12815.02 455
12816.09 468
12817.16 471
12818.23 446
12819.30 523
12820.37 454
12821.44 482
12822.50 444
12823.57 472
12824.64 533
12825.71 469
12826.78 505
12827.85 502
12828.92 498
12829.99 469
12831.06 472
12832.13 464
12833.20 434
12834.27 459
12835.34 467
12836.41 450
12837.49 427
12838.56 436
12839.63 446
12840.70 466
12841.77 459
12842.84 419
12843.91 466
12844.98 464
12846.05 451
12847.12 453
12848.19 447
12849.26 454
12850.33 486
12851.40 443
12852.47 425
12853.55 476
12854.62 466
12855.69 449
12856.76 477
12857.83 484
12858.90 403
12859.97 430
12861.04 464
12862.11 462
12863.19 467
12864.26 455
12865.33 430
12866.40 431
12867.47 439
12868.54 480
12869.62 438
12870.69 438
12871.76 438
12872.83 446
12873.90 455
12874.97 428
12876.05 443
12877.12 448
12878.19 406
12879.26 414
12880.33 398
12881.41 442
12882.48 426
12883.55 425
12884.62 430
12885.70 434
12886.77 443
12887.84 397
12888.91 397
12889.98 415
12891.06 433
12892.13 464
12893.20 494
12894.28 421
12895.35 417
12896.42 412
12897.49 394
12898.57 412
12899.64 440
12900.71 396
12901.79 451
12902.86 474
12903.93 416
12905.00 374
12906.08 374
12907.15 419
12908.22 397
12909.30 424
12910.37 449
12911.44 403
12912.52 375
12913.59 433
12914.66 441
12915.74 433
12916.81 421
12917.89 451
12918.96 427
12920.03 380
12921.11 402
12922.18 415
12923.25 421
12924.33 384
12925.40 424
12926.48 403
12927.55 360
12928.62 392
12929.70 437
12930.77 403
12931.85 428
12932.92 445
12934.00 381
12935.07 407
12936.14 468
12937.22 424
12938.29 395
12939.37 402
12940.44 409
12941.52 421
12942.59 436
12943.67 402
12944.74 376
12945.82 447
12946.89 496
12947.97 397
12949.04 390
12950.12 425
12951.19 392
12952.27 405
12953.34 426
12954.42 377
12955.49 394
12956.57 412
12957.64 393
12958.72 416
12959.79 402
12960.87 372
12961.94 418
12963.02 409
12964.10 356
12965.17 409
12966.25 385
12967.32 375
12968.40 442
12969.47 431
12970.55 394
12971.63 393
12972.70 407
12973.78 394
12974.85 432
12975.93 435
12977.01 432
12978.08 429
12979.16 433
12980.23 405
12981.31 456
12982.39 381
12983.46 396
12984.54 397
12985.62 437
12986.69 421
12987.77 410
12988.85 411
12989.92 423
12991.00 405
12992.08 429
12993.15 421
12994.23 407
12995.31 399
12996.38 405
12997.46 421
12998.54 430
12999.61 413
13000.69 446
13001.77 460
13002.85 396
13003.92 406
13005.00 406
13006.08 447
13007.16 407
13008.23 383
13009.31 370
13010.39 408
13011.47 390
13012.54 402
13013.62 414
13014.70 423
13015.78 435
13016.85 441
13017.93 428
13019.01 413
13020.09 396
13021.17 423
13022.24 407
13023.32 378
13024.40 406
13025.48 372
13026.56 373
13027.63 426
13028.71 388
13029.79 430
13030.87 441
13031.95 414
13033.03 391
13034.10 448
13035.18 410
13036.26 375
13037.34 379
13038.42 407
13039.50 394
13040.58 383
13041.66 406
13042.73 401
13043.81 455
13044.89 417
13045.97 375
13047.05 421
13048.13 439
13049.21 412
13050.29 418
13051.37 387
13052.45 413
13053.53 437
13054.60 402
13055.68 424
13056.76 380
13057.84 407
13058.92 421
13060.00 416
13061.08 375
13062.16 417
13063.24 433
13064.32 412
13065.40 470
13066.48 433
13067.56 433
13068.64 412
13069.72 419
13070.80 412
13071.88 403
13072.96 418
13074.04 412
13075.12 399
13076.20 413
13077.28 396
13078.36 396
13079.44 404
13080.52 409
13081.60 388
13082.68 398
13083.76 444
13084.84 368
13085.93 416
13087.01 394
13088.09 418
13089.17 400
13090.25 425
13091.33 438
13092.41 444
13093.49 403
13094.57 372
13095.65 388
13096.73 392
13097.82 401
13098.90 423
13099.98 423
13101.06 388
13102.14 398
13103.22 422
13104.30 389
13105.38 424
13106.47 422
13107.55 451
13108.63 447
13109.71 404
13110.79 394
13111.87 391
13112.96 396
13114.04 412
13115.12 391
13116.20 412
13117.28 384
13118.37 430
13119.45 447
13120.53 373
13121.61 411
13122.69 400
13123.78 396
13124.86 402
13125.94 385
13127.02 398
13128.11 413
13129.19 388
13130.27 395
13131.35 334
13132.44 391
13133.52 403
13134.60 377
13135.68 375
13136.77 417
13137.85 430
13138.93 420
13140.01 390
13141.10 383
13142.18 380
13143.26 430
13144.35 439
13145.43 408
13146.51 407
13147.60 391
13148.68 418
13149.76 409
13150.85 392
13151.93 402
13153.01 433
13154.10 439
13155.18 386
13156.26 458
13157.35 446
13158.43 437
13159.51 404
13160.60 405
13161.68 420
13162.77 400
13163.85 371
13164.93 402
13166.02 385
13167.10 345
13168.19 400
13169.27 383
13170.35 369
13171.44 406
13172.52 426
13173.61 407
13174.69 407
13175.78 376
13176.86 366
13177.94 344
13179.03 402
13180.11 403
13181.20 412
13182.28 413
13183.37 409
13184.45 395
13185.54 425
13186.62 424
13187.71 424
13188.79 436
13189.88 430
13190.96 432
13192.05 451
13193.13 412
13194.22 378
13195.30 355
13196.39 383
13197.47 380
13198.56 410
13199.64 362
13200.73 424
13201.81 397
13202.90 400
13203.98 433
13205.07 419
13206.16 416
13207.24 379
13208.33 412
13209.41 408
13210.50 403
13211.58 434
13212.67 409
13213.76 375
13214.84 376
13215.93 421
13217.01 455
13218.10 430
13219.19 420
13220.27 447
13221.36 421
13222.45 403
13223.53 435
13224.62 464
13225.70 410
13226.79 421
13227.88 415
13228.96 411
13230.05 376
13231.14 384
13232.22 412
13233.31 434
13234.40 365
13235.48 357
13236.57 392
13237.66 384
13238.74 408
13239.83 422
13240.92 463
13242.01 430
13243.09 402
13244.18 393
13245.27 405
13246.35 425
13247.44 425
13248.53 430
13249.62 423
13250.70 411
13251.79 438
13252.88 424
13253.97 409
13255.05 414
13256.14 412
13257.23 453
13258.32 442
13259.41 404
13260.49 419
13261.58 388
13262.67 359
13263.76 411
13264.85 407
13265.93 414
13267.02 428
13268.11 386
13269.20 394
13270.29 350
13271.37 413
13272.46 489
13273.55 504
13274.64 447
13275.73 451
13276.82 424
13277.91 424
13278.99 390
13280.08 414
13281.17 425
13282.26 406
13283.35 393
13284.44 383
13285.53 397
13286.62 462
13287.70 444
13288.79 444
13289.88 417
13290.97 404
13292.06 487
13293.15 442
13294.24 458
13295.33 432
13296.42 447
13297.51 483
13298.60 451
13299.69 449
13300.78 444
13301.87 415
13302.95 395
13304.04 428
13305.13 445
13306.22 455
13307.31 435
13308.40 451
13309.49 432
13310.58 439
13311.67 451
13312.76 453
13313.85 450
13314.94 418
13316.03 458
13317.12 448
13318.21 521
13319.30 475
13320.39 426
13321.48 434
13322.58 470
13323.67 428
13324.76 477
13325.85 444
13326.94 388
13328.03 418
13329.12 440
13330.21 411
13331.30 413
13332.39 464
13333.48 513
13334.57 432
13335.66 460
13336.75 459
13337.85 459
13338.94 428
13340.03 399
13341.12 474
13342.21 518
13343.30 474
13344.39 453
13345.48 409
13346.58 434
13347.67 454
13348.76 428
13349.85 434
13350.94 425
13352.03 457
13353.12 455
13354.22 441
13355.31 482
13356.40 495
13357.49 443
13358.58 491
13359.68 470
13360.77 519
13361.86 458
13362.95 429
13364.04 488
13365.14 470
13366.23 478
13367.32 451
13368.41 430
13369.51 410
13370.60 481
13371.69 475
13372.78 467
13373.87 460
13374.97 453
13376.06 428
13377.15 498
13378.25 541
13379.34 534
13380.43 474
13381.52 487
13382.62 502
13383.71 449
13384.80 472
13385.90 449
13386.99 468
13388.08 458
13389.17 443
13390.27 450
13391.36 446
13392.45 442
13393.55 467
13394.64 460
13395.73 505
13396.83 464
13397.92 489
13399.02 445
13400.11 406
13401.20 448
13402.30 427
13403.39 464
13404.48 422
13405.58 408
13406.67 428
13407.77 452
13408.86 434
13409.95 451
13411.05 440
13412.14 416
13413.24 481
13414.33 437
13415.42 428
13416.52 430
13417.61 432
13418.71 419
13419.80 430
13420.90 402
13421.99 435
13423.08 448
13424.18 416
13425.27 417
13426.37 402
13427.46 413
13428.56 413
13429.65 409
13430.75 455
13431.84 453
13432.94 457
13434.03 436
13435.13 489
13436.22 479
13437.32 460
13438.41 435
13439.51 440
13440.60 472
13441.70 418
13442.79 439
13443.89 453
13444.98 458
13446.08 409
13447.18 391
13448.27 438
13449.37 426
13450.46 425
13451.56 460
13452.65 460
13453.75 428
13454.85 438
13455.94 438
13457.04 448
13458.13 480
13459.23 445
13460.33 458
13461.42 477
13462.52 483
13463.61 452
13464.71 438
13465.81 452
13466.90 468
13468.00 446
13469.10 436
13470.19 453
13471.29 448
13472.38 495
13473.48 469
13474.58 482
13475.67 462
13476.77 452
13477.87 444
13478.96 470
13480.06 468
13481.16 469
13482.26 466
13483.35 456
13484.45 497
13485.55 485
13486.64 506
13487.74 445
13488.84 459
13489.94 438
13491.03 480
13492.13 506
13493.23 457
13494.32 416
13495.42 423
13496.52 474
13497.62 524
13498.72 478
13499.81 444
13500.91 489
13502.01 498
13503.11 506
13504.20 509
13505.30 464
13506.40 538
13507.50 550
13508.60 449
13509.69 460
13510.79 477
13511.89 517
13512.99 532
13514.09 516
13515.18 486
13516.28 466
13517.38 542
13518.48 540
13519.58 508
13520.68 469
13521.78 497
13522.87 539
13523.97 515
13525.07 492
13526.17 447
13527.27 468
13528.37 449
13529.47 493
13530.57 474
13531.66 481
13532.76 481
13533.86 479
13534.96 446
13536.06 424
13537.16 476
13538.26 442
13539.36 470
13540.46 422
13541.56 437
13542.66 444
13543.76 399
13544.86 421
13545.96 420
13547.05 460
13548.15 421
13549.25 408
13550.35 443
13551.45 414
13552.55 412
13553.65 423
13554.75 473
13555.85 451
13556.95 431
13558.05 457
13559.15 441
13560.25 426
13561.35 388
13562.45 430
13563.55 366
13564.65 416
13565.75 417
13566.85 465
13567.96 444
13569.06 436
13570.16 406
13571.26 412
13572.36 399
13573.46 444
13574.56 484
13575.66 465
13576.76 433
13577.86 434
13578.96 397
13580.06 415
13581.16 424
13582.27 437
13583.37 461
13584.47 396
13585.57 414
13586.67 382
13587.77 453
13588.87 454
13589.97 439
13591.08 439
13592.18 453
13593.28 438
13594.38 442
13595.48 459
13596.58 436
13597.68 421
13598.79 469
13599.89 462
13600.99 425
13602.09 412
13603.19 391
13604.30 411
13605.40 437
13606.50 431
13607.60 402
13608.70 444
13609.81 439
13610.91 433
13612.01 424
13613.11 400
13614.21 454
13615.32 480
13616.42 414
13617.52 402
13618.62 416
13619.73 419
13620.83 403
13621.93 403
13623.03 437
13624.14 447
13625.24 426
13626.34 446
13627.45 425
13628.55 406
13629.65 448
13630.75 447
13631.86 446
13632.96 424
13634.06 461
13635.17 465
13636.27 401
13637.37 446
13638.48 373
13639.58 444
13640.68 430
13641.79 429
13642.89 412
13643.99 416
13645.10 416
13646.20 411
13647.30 440
13648.41 400
13649.51 454
13650.62 425
13651.72 435
13652.82 464
13653.93 429
13655.03 408
13656.14 426
13657.24 449
13658.34 423
13659.45 420
13660.55 431
13661.66 452
13662.76 396
13663.87 378
13664.97 435
13666.07 442
13667.18 449
13668.28 407
13669.39 387
13670.49 430
13671.60 441
13672.70 412
13673.81 379
13674.91 425
13676.02 446
13677.12 467
13678.23 508
13679.33 394
13680.44 408
13681.54 458
13682.65 471
13683.75 470
13684.86 457
13685.96 459
13687.07 456
13688.17 445
13689.28 445
13690.38 434
13691.49 414
13692.59 422
13693.70 418
13694.80 429
13695.91 393
13697.02 429
13698.12 485
13699.23 441
13700.33 472
13701.44 437
13702.55 404
13703.65 401
13704.76 430
13705.86 442
13706.97 435
13708.08 446
13709.18 437
13710.29 466
13711.39 425
13712.50 469
13713.61 462
13714.71 488
13715.82 504
13716.93 480
13718.03 473
13719.14 484
13720.25 458
13721.35 462
13722.46 438
13723.57 464
13724.67 479
13725.78 476
13726.89 518
13727.99 475
13729.10 470
13730.21 453
13731.31 478
13732.42 484
13733.53 428
13734.64 482
13735.74 488
13736.85 468
13737.96 497
13739.07 485
13740.17 517
13741.28 479
13742.39 528
13743.50 538
13744.60 517
13745.71 524
13746.82 518
13747.93 504
13749.03 514
13750.14 470
13751.25 505
13752.36 477
13753.47 494
13754.57 468
13755.68 452
13756.79 458
13757.90 483
13759.01 495
13760.11 533
13761.22 494
13762.33 503
13763.44 522
13764.55 514
13765.66 525
13766.76 572
13767.87 583
13768.98 550
13770.09 500
13771.20 569
13772.31 545
13773.42 531
13774.53 608
13775.63 570
13776.74 603
13777.85 576
13778.96 646
13780.07 601
13781.18 666
13782.29 739
13783.40 730
13784.51 688
13785.62 661
13786.73 688
13787.83 655
13788.94 645
13790.05 619
13791.16 604
13792.27 574
13793.38 597
13794.49 550
13795.60 555
13796.71 487
13797.82 505
13798.93 499
13800.04 537
13801.15 542
13802.26 562
13803.37 508
13804.48 520
13805.59 482
13806.70 495
13807.81 466
13808.92 493
13810.03 484
13811.14 453
13812.25 442
13813.36 487
13814.47 490
13815.58 501
13816.69 466
13817.80 488
13818.91 471
13820.03 476
13821.14 487
13822.25 458
13823.36 478
13824.47 461
13825.58 485
13826.69 464
13827.80 465
13828.91 477
13830.02 433
13831.13 499
13832.25 516
13833.36 411
13834.47 475
13835.58 443
13836.69 468
13837.80 481
13838.91 453
13840.02 472
13841.14 462
13842.25 470
13843.36 485
13844.47 487
13845.58 508
13846.69 491
13847.81 503
13848.92 501
13850.03 466
13851.14 493
13852.25 476
13853.37 478
13854.48 500
13855.59 428
13856.70 447
13857.81 452
13858.93 479
13860.04 494
13861.15 445
13862.26 448
13863.38 470
13864.49 480
13865.60 473
13866.71 477
13867.83 482
13868.94 499
13870.05 498
13871.16 497
13872.28 476
13873.39 478
13874.50 457
13875.61 450
13876.73 473
13877.84 508
13878.95 450
13880.07 457
13881.18 494
13882.29 502
13883.41 472
13884.52 482
13885.63 449
13886.75 452
13887.86 456
13888.97 449
13890.09 519
13891.20 475
13892.31 492
13893.43 481
13894.54 471
13895.65 474
13896.77 468
13897.88 504
13899.00 513
13900.11 487
13901.22 500
13902.34 520
13903.45 498
13904.57 545
13905.68 540
13906.79 513
13907.91 531
13909.02 520
13910.14 520
13911.25 487
13912.37 492
13913.48 542
13914.59 493
13915.71 491
13916.82 480
13917.94 456
13919.05 506
13920.17 482
13921.28 462
13922.40 505
13923.51 479
13924.63 446
13925.74 445
13926.86 449
13927.97 450
13929.09 456
13930.20 446
13931.32 449
13932.43 456
13933.55 449
13934.66 475
13935.78 442
13936.89 431
13938.01 500
13939.12 435
13940.24 491
13941.35 466
13942.47 447
13943.59 475
13944.70 455
13945.82 460
13946.93 455
13948.05 429
13949.16 476
13950.28 490
13951.40 448
13952.51 407
13953.63 438
13954.74 433
13955.86 423
13956.98 438
13958.09 422
13959.21 425
13960.33 462
13961.44 457
13962.56 439
13963.67 445
13964.79 444
13965.91 422
13967.02 441
13968.14 436
13969.26 420
13970.37 399
13971.49 444
13972.61 412
13973.72 424
13974.84 430
13975.96 438
13977.08 447
13978.19 462
13979.31 390
13980.43 415
13981.54 388
13982.66 407
13983.78 442
13984.90 440
13986.01 429
13987.13 428
13988.25 427
13989.37 440
13990.48 450
13991.60 429
13992.72 413
13993.84 439
13994.95 404
13996.07 426
13997.19 433
13998.31 434
13999.42 422
14000.54 399
14001.66 459
14002.78 464
14003.90 416
14005.01 413
14006.13 382
14007.25 429
14008.37 445
14009.49 455
14010.61 447
14011.72 403
14012.84 464
14013.96 467
14015.08 436
14016.20 410
14017.32 451
14018.43 415
14019.55 456
14020.67 439
14021.79 393
14022.91 432
14024.03 441
14025.15 488
14026.27 460
14027.39 425
14028.50 391
14029.62 462
14030.74 429
14031.86 410
14032.98 408
14034.10 382
14035.22 440
14036.34 400
14037.46 365
14038.58 387
14039.70 451
14040.82 447
14041.94 431
14043.06 386
14044.18 428
14045.30 412
14046.41 432
14047.53 410
14048.65 424
14049.77 445
14050.89 411
14052.01 438
14053.13 464
14054.25 385
14055.37 422
14056.49 472
14057.61 441
14058.74 422
14059.86 472
14060.98 490
14062.10 490
14063.22 445
14064.34 422
14065.46 421
14066.58 437
14067.70 448
14068.82 463
14069.94 498
14071.06 474
14072.18 456
14073.30 493
14074.42 477
14075.54 500
14076.66 467
14077.79 480
14078.91 439
14080.03 434
14081.15 489
14082.27 510
14083.39 479
14084.51 507
14085.63 508
14086.76 512
14087.88 469
14089.00 459
14090.12 520
14091.24 461
14092.36 458
14093.48 462
14094.61 486
14095.73 514
14096.85 509
14097.97 560
14099.09 586
14100.22 483
14101.34 504
14102.46 545
14103.58 554
14104.70 500
14105.83 473
14106.95 506
14108.07 562
14109.19 536
14110.31 507
14111.44 549
14112.56 515
14113.68 526
14114.80 536
14115.93 525
14117.05 557
14118.17 474
14119.29 482
14120.42 499
14121.54 489
14122.66 436
14123.79 501
14124.91 483
14126.03 463
14127.15 471
14128.28 467
14129.40 445
14130.52 457
14131.65 476
14132.77 471
14133.89 441
14135.02 465
14136.14 433
14137.26 399
14138.39 458
14139.51 466
14140.63 467
14141.76 430
14142.88 403
14144.00 422
14145.13 424
14146.25 462
14147.38 460
14148.50 461
14149.62 461
14150.75 465
14151.87 420
14152.99 429
14154.12 465
14155.24 420
14156.37 416
14157.49 407
14158.62 454
14159.74 442
14160.86 417
14161.99 441
14163.11 411
14164.24 436
14165.36 446
14166.49 385
14167.61 403
14168.74 420
14169.86 409
14170.99 422
14172.11 413
14173.23 428
14174.36 410
14175.48 404
14176.61 448
14177.73 413
14178.86 403
14179.98 412
14181.11 426
14182.23 482
14183.36 464
14184.49 391
14185.61 397
14186.74 434
14187.86 386
14188.99 385
14190.11 412
14191.24 399
14192.36 431
14193.49 406
14194.61 408
14195.74 387
14196.87 418
14197.99 418
14199.12 407
14200.24 415
14201.37 422
14202.50 435
14203.62 425
14204.75 441
14205.87 437
14207.00 403
14208.13 391
14209.25 406
14210.38 441
14211.50 406
14212.63 388
14213.76 363
14214.88 424
14216.01 449
14217.14 377
14218.26 380
14219.39 394
14220.52 404
14221.64 399
14222.77 379
14223.90 348
14225.02 413
14226.15 378
14227.28 371
14228.41 361
14229.53 381
14230.66 393
14231.79 421
14232.91 421
14234.04 390
14235.17 374
14236.30 416
14237.42 419
14238.55 412
14239.68 403
14240.81 378
14241.93 391
14243.06 434
14244.19 404
14245.32 373
14246.44 338
14247.57 371
14248.70 404
14249.83 380
14250.95 401
14252.08 385
14253.21 419
14254.34 398
14255.47 373
14256.59 412
14257.72 407
14258.85 385
14259.98 407
14261.11 448
14262.24 380
14263.36 405
14264.49 392
14265.62 370
14266.75 400
14267.88 426
14269.01 390
14270.14 374
14271.26 397
14272.39 377
14273.52 376
14274.65 352
14275.78 354
14276.91 414
14278.04 390
14279.17 392
14280.30 390
14281.42 365
14282.55 348
14283.68 384
14284.81 394
14285.94 384
14287.07 427
14288.20 348
14289.33 368
14290.46 380
14291.59 411
14292.72 368
14293.85 359
14294.98 401
14296.11 424
14297.24 381
14298.37 390
14299.50 389
14300.63 380
14301.76 427
14302.89 393
14304.02 376
14305.15 394
14306.28 387
14307.41 378
14308.54 401
14309.67 423
14310.80 367
14311.93 327
14313.06 366
14314.19 387
14315.32 382
14316.45 408
14317.58 383
14318.71 357
14319.84 385
14320.97 369
14322.10 400
14323.23 378
14324.36 401
14325.49 389
14326.63 361
14327.76 386
14328.89 384
14330.02 397
14331.15 365
14332.28 382
14333.41 366
14334.54 384
14335.67 404
14336.81 430
14337.94 389
14339.07 397
14340.20 418
14341.33 421
14342.46 391
14343.59 352
14344.73 384
14345.86 405
14346.99 409
14348.12 424
14349.25 424
14350.38 379
14351.52 354
14352.65 377
14353.78 364
14354.91 352
14356.04 382
14357.18 358
14358.31 359
14359.44 413
14360.57 368
14361.71 379
14362.84 396
14363.97 349
14365.10 394
14366.24 355
14367.37 383
14368.50 361
14369.63 335
14370.77 372
14371.90 357
14373.03 347
14374.16 360
14375.30 340
14376.43 350
14377.56 319
14378.70 365
14379.83 333
14380.96 348
14382.09 346
14383.23 341
14384.36 342
14385.49 366
14386.63 391
14387.76 331
14388.89 362
14390.03 369
14391.16 364
14392.29 351
14393.43 355
14394.56 348
14395.70 371
14396.83 387
14397.96 403
14399.10 341
14400.23 334
14401.36 336
14402.50 330
14403.63 331
14404.77 315
14405.90 378
14407.03 363
14408.17 346
14409.30 338
14410.44 354
14411.57 353
14412.71 364
14413.84 368
14414.97 405
14416.11 385
14417.24 380
14418.38 370
14419.51 342
14420.65 347
14421.78 335
14422.92 345
14424.05 323
14425.19 326
14426.32 303
14427.46 365
14428.59 333
14429.73 345
14430.86 317
14432.00 373
14433.13 394
14434.27 350
14435.40 329
14436.54 341
14437.67 339
14438.81 353
14439.94 353
14441.08 375
14442.21 339
14443.35 369
14444.48 373
14445.62 330
14446.76 368
14447.89 374
14449.03 374
14450.16 368
14451.30 338
14452.43 331
14453.57 331
14454.71 372
14455.84 375
14456.98 361
14458.11 348
14459.25 343
14460.39 345
14461.52 338
14462.66 352
14463.80 345
14464.93 333
14466.07 372
14467.20 357
14468.34 374
14469.48 327
14470.61 345
14471.75 360
14472.89 367
14474.02 308
14475.16 312
14476.30 345
14477.43 319
14478.57 359
14479.71 353
14480.85 362
14481.98 362
14483.12 365
14484.26 404
14485.39 351
14486.53 362
14487.67 370
14488.81 362
14489.94 346
14491.08 343
14492.22 362
14493.36 386
14494.49 365
14495.63 348
14496.77 334
14497.91 354
14499.04 366
14500.18 326
14501.32 375
14502.46 365
14503.59 377
14504.73 386
14505.87 328
14507.01 346
14508.15 368
14509.28 365
14510.42 329
14511.56 343
14512.70 378
14513.84 344
14514.98 374
14516.11 333
14517.25 356
14518.39 351
14519.53 407
14520.67 422
14521.81 397
14522.95 417
14524.08 404
14525.22 395
14526.36 384
14527.50 372
14528.64 409
14529.78 401
14530.92 368
14532.06 393
14533.20 387
14534.33 375
14535.47 366
14536.61 370
14537.75 345
14538.89 395
14540.03 366
14541.17 367
14542.31 388
14543.45 389
14544.59 374
14545.73 356
14546.87 336
14548.01 321
14549.15 352
14550.29 354
14551.43 340
14552.57 341
14553.71 357
14554.85 346
14555.99 306
14557.13 342
14558.27 345
14559.41 364
14560.55 362
14561.69 354
14562.83 336
14563.97 331
14565.11 319
14566.25 301
14567.39 321
14568.53 351
14569.67 348
14570.81 337
14571.95 397
14573.09 370
14574.23 321
14575.37 354
14576.51 345
14577.65 383
14578.79 370
14579.94 343
14581.08 380
14582.22 333
14583.36 360
14584.50 375
14585.64 370
14586.78 333
14587.92 375
14589.06 323
14590.21 312
14591.35 317
14592.49 321
14593.63 317
14594.77 321
14595.91 365
14597.05 334
14598.20 370
14599.34 330
14600.48 372
14601.62 337
14602.76 327
14603.90 362
14605.05 354
14606.19 367
14607.33 362
14608.47 380
14609.61 373
14610.76 324
14611.90 341
14613.04 364
14614.18 380
14615.32 353
14616.47 328
14617.61 355
14618.75 371
14619.89 362
14621.04 336
14622.18 340
14623.32 376
14624.46 390
14625.61 337
14626.75 355
14627.89 350
14629.04 355
14630.18 393
14631.32 361
14632.46 326
14633.61 337
14634.75 362
14635.89 393
14637.04 350
14638.18 417
14639.32 399
14640.47 409
14641.61 411
14642.75 369
14643.90 386
14645.04 420
14646.18 386
14647.33 380
14648.47 367
14649.61 361
14650.76 369
14651.90 353
14653.05 355
14654.19 323
14655.33 341
14656.48 380
14657.62 371
14658.76 342
14659.91 335
14661.05 333
14662.20 332
14663.34 340
14664.49 357
14665.63 321
14666.77 330
14667.92 334
14669.06 323
14670.21 309
14671.35 340
14672.50 339
14673.64 324
14674.79 312
14675.93 334
14677.07 342
14678.22 337
14679.36 375
14680.51 329
14681.65 353
14682.80 328
14683.94 319
14685.09 330
14686.23 342
14687.38 329
14688.52 342
14689.67 356
14690.81 320
14691.96 287
14693.10 367
14694.25 381
14695.40 364
14696.54 332
14697.69 305
14698.83 300
14699.98 316
14701.12 305
14702.27 295
14703.41 298
14704.56 334
14705.71 333
14706.85 322
14708.00 320
14709.14 316
14710.29 317
14711.44 344
14712.58 293
14713.73 294
14714.87 320
14716.02 345
14717.17 335
14718.31 285
14719.46 285
14720.61 330
14721.75 325
14722.90 339
14724.05 320
14725.19 301
14726.34 309
14727.49 349
14728.63 317
14729.78 306
14730.93 285
14732.07 284
14733.22 280
14734.37 268
14735.51 267
14736.66 291
14737.81 318
14738.95 314
14740.10 316
14741.25 312
14742.40 320
14743.54 300
14744.69 308
14745.84 355
14746.99 296
14748.13 286
14749.28 333
14750.43 335
14751.58 349
14752.72 330
14753.87 282
14755.02 301
14756.17 299
14757.31 312
14758.46 309
14759.61 288
14760.76 304
14761.91 290
14763.05 278
14764.20 307
14765.35 283
14766.50 293
14767.65 289
14768.80 304
14769.94 265
14771.09 282
14772.24 300
14773.39 310
14774.54 281
14775.69 339
14776.83 332
14777.98 291
14779.13 313
14780.28 296
14781.43 319
14782.58 285
14783.73 303
14784.88 311
14786.03 313
14787.17 288
14788.32 269
14789.47 312
14790.62 292
14791.77 291
14792.92 274
14794.07 269
14795.22 317
14796.37 299
14797.52 329
14798.67 319
14799.82 265
14800.97 310
14802.12 324
14803.26 298
14804.41 265
14805.56 274
14806.71 301
14807.86 282
14809.01 313
14810.16 313
14811.31 298
14812.46 294
14813.61 332
14814.76 297
14815.91 304
14817.06 273
14818.21 319
14819.36 322
14820.51 293
14821.66 278
14822.82 281
14823.97 300
14825.12 322
14826.27 311
14827.42 310
14828.57 279
14829.72 272
14830.87 274
14832.02 259
14833.17 266
14834.32 294
14835.47 293
14836.62 257
14837.77 282
14838.93 290
14840.08 302
14841.23 299
14842.38 341
14843.53 288
14844.68 305
14845.83 304
14846.98 297
14848.14 258
14849.29 254
14850.44 262
14851.59 322
14852.74 311
14853.89 272
14855.04 287
14856.20 298
14857.35 274
14858.50 297
14859.65 305
14860.80 294
14861.96 273
14863.11 300
14864.26 305
14865.41 274
14866.56 279
14867.72 300
14868.87 303
14870.02 325
14871.17 282
14872.32 281
14873.48 284
14874.63 256
14875.78 271
14876.93 308
14878.09 290
14879.24 285
14880.39 299
14881.54 255
14882.70 263
14883.85 283
14885.00 280
14886.16 283
14887.31 257
14888.46 259
14889.61 302
14890.77 298
14891.92 272
14893.07 295
14894.23 291
14895.38 269
14896.53 287
14897.69 296
14898.84 288
14899.99 276
14901.15 259
14902.30 271
14903.45 291
14904.61 290
14905.76 281
14906.91 278
14908.07 266
14909.22 266
14910.38 286
14911.53 278
14912.68 291
14913.84 319
14914.99 303
14916.15 281
14917.30 275
14918.45 256
14919.61 272
14920.76 283
14921.92 274
14923.07 246
14924.22 264
14925.38 278
14926.53 311
14927.69 292
14928.84 278
14930.00 267
14931.15 285
14932.31 292
14933.46 272
14934.62 265
14935.77 281
14936.93 288
14938.08 271
14939.24 243
14940.39 267
14941.55 316
14942.70 291
14943.86 263
14945.01 253
14946.17 272
14947.32 303
14948.48 287
14949.63 297
14950.79 252
14951.94 239
14953.10 262
14954.25 286
14955.41 270
14956.56 289
14957.72 277
14958.88 279
14960.03 292
14961.19 292
14962.34 297
14963.50 301
14964.65 304
14965.81 278
14966.97 274
14968.12 250
14969.28 293
14970.43 267
14971.59 258
14972.75 267
14973.90 267
14975.06 277
14976.22 315
14977.37 291
14978.53 247
14979.69 266
14980.84 269
14982.00 294
14983.16 283
14984.31 276
14985.47 284
14986.63 290
14987.78 268
14988.94 262
14990.10 301
14991.25 318
14992.41 303
14993.57 292
14994.72 306
14995.88 287
14997.04 337
14998.20 312
14999.35 277
15000.51 282
15001.67 316
15002.82 267
15003.98 291
15005.14 281
15006.30 276
15007.45 297
15008.61 311
15009.77 269
15010.93 269
15012.09 276
15013.24 269
15014.40 293
15015.56 282
15016.72 264
15017.87 287
15019.03 278
15020.19 267
15021.35 253
15022.51 260
15023.67 272
15024.82 252
15025.98 308
15027.14 309
15028.30 290
15029.46 281
15030.62 268
15031.77 306
15032.93 291
15034.09 300
15035.25 284
15036.41 270
15037.57 260
15038.73 271
15039.88 264
15041.04 269
15042.20 335
15043.36 309
15044.52 298
15045.68 274
15046.84 266
15048.00 263
15049.16 268
15050.32 269
15051.47 266
15052.63 276
15053.79 326
15054.95 266
15056.11 256
15057.27 278
15058.43 251
15059.59 267
15060.75 273
15061.91 314
15063.07 296
15064.23 286
15065.39 301
15066.55 300
15067.71 265
15068.87 295
15070.03 320
15071.19 306
15072.35 282
15073.51 309
15074.67 311
15075.83 322
15076.99 248
15078.15 278
15079.31 261
15080.47 295
15081.63 301
15082.79 251
15083.95 311
15085.11 276
15086.27 307
15087.43 305
15088.59 293
15089.76 251
15090.92 258
15092.08 256
15093.24 279
15094.40 287
15095.56 289
15096.72 325
15097.88 325
15099.04 257
15100.20 247
15101.37 304
15102.53 255
15103.69 273
15104.85 286
15106.01 279
15107.17 265
15108.33 259
15109.50 273
15110.66 278
15111.82 284
15112.98 273
15114.14 299
15115.30 299
15116.47 297
15117.63 303
15118.79 258
15119.95 279
15121.11 276
15122.27 304
15123.44 285
15124.60 278
15125.76 280
15126.92 275
15128.09 278
15129.25 266
15130.41 290
15131.57 257
15132.73 298
15133.90 249
15135.06 277
15136.22 267
15137.38 271
15138.55 294
15139.71 290
15140.87 252
15142.04 286
15143.20 298
15144.36 263
15145.52 260
15146.69 253
15147.85 316
15149.01 313
15150.18 291
15151.34 258
15152.50 276
15153.67 306
15154.83 325
15155.99 274
15157.16 245
15158.32 268
15159.48 274
15160.65 269
15161.81 264
15162.97 272
15164.14 259
15165.30 253
15166.46 256
15167.63 247
15168.79 300
15169.95 311
15171.12 297
15172.28 274
15173.45 279
15174.61 263
15175.77 247
15176.94 282
15178.10 310
15179.27 295
15180.43 291
15181.60 301
15182.76 265
15183.92 269
15185.09 311
15186.25 286
15187.42 258
15188.58 271
15189.75 282
15190.91 269
15192.08 259
15193.24 286
15194.41 295
15195.57 293
15196.74 261
15197.90 275
15199.07 295
15200.23 304
15201.40 280
15202.56 305
15203.73 286
15204.89 309
15206.06 237
15207.22 252
15208.39 281
15209.55 267
15210.72 284
15211.88 296
15213.05 305
15214.21 281
15215.38 279
15216.54 294
15217.71 302
15218.88 270
15220.04 256
15221.21 314
15222.37 284
15223.54 240
15224.71 269
15225.87 282
15227.04 271
15228.20 256
15229.37 243
15230.54 284
15231.70 270
15232.87 262
15234.03 264
15235.20 258
15236.37 232
15237.53 281
15238.70 297
15239.87 259
15241.03 272
15242.20 277
15243.37 261
15244.53 263
15245.70 304
15246.87 287
15248.03 264
15249.20 309
15250.37 316
15251.53 254
15252.70 269
15253.87 299
15255.04 303
15256.20 266
15257.37 276
15258.54 293
15259.70 299
15260.87 299
15262.04 292
15263.21 292
15264.37 334
15265.54 326
15266.71 290
15267.88 305
15269.04 277
15270.21 284
15271.38 306
15272.55 251
15273.72 291
15274.88 274
15276.05 291
15277.22 304
15278.39 283
15279.56 297
15280.72 289
15281.89 285
15283.06 248
15284.23 265
15285.40 287
15286.56 262
15287.73 305
15288.90 272
15290.07 290
15291.24 290
15292.41 265
15293.58 247
15294.74 271
15295.91 267
15297.08 303
15298.25 272
15299.42 249
15300.59 295
15301.76 320
15302.93 318
15304.09 288
15305.26 266
15306.43 268
15307.60 249
15308.77 262
15309.94 262
15311.11 240
15312.28 275
15313.45 275
15314.62 260
15315.79 282
15316.96 271
15318.13 243
15319.30 244
15320.46 270
15321.63 270
15322.80 265
15323.97 267
15325.14 265
15326.31 278
15327.48 249
15328.65 286
15329.82 271
15330.99 273
15332.16 262
15333.33 249
15334.50 249
15335.67 231
15336.84 272
15338.01 278
15339.18 278
15340.36 292
15341.53 260
15342.70 284
15343.87 278
15345.04 291
15346.21 280
15347.38 284
15348.55 289
15349.72 291
15350.89 265
15352.06 280
15353.23 285
15354.40 284
15355.57 277
15356.75 262
15357.92 271
15359.09 273
15360.26 294
15361.43 259
15362.60 264
15363.77 270
15364.94 278
15366.11 281
15367.29 311
15368.46 266
15369.63 255
15370.80 288
15371.97 260
15373.14 291
15374.32 267
15375.49 282
15376.66 291
15377.83 264
15379.00 243
15380.17 272
15381.35 300
15382.52 251
15383.69 293
15384.86 283
15386.03 283
15387.21 274
15388.38 247
15389.55 250
15390.72 269
15391.90 321
15393.07 307
15394.24 275
15395.41 283
15396.59 222
15397.76 255
15398.93 279
15400.10 305
15401.28 291
15402.45 268
15403.62 275
15404.79 266
15405.97 263
15407.14 270
15408.31 248
15409.49 241
15410.66 276
15411.83 303
15413.01 289
15414.18 264
15415.35 263
15416.53 272
15417.70 280
15418.87 293
15420.05 293
15421.22 237
15422.39 262
15423.57 253
15424.74 244
15425.91 245
15427.09 258
15428.26 274
15429.43 259
15430.61 247
15431.78 232
15432.96 274
15434.13 277
15435.30 256
15436.48 261
15437.65 274
15438.83 282
15440.00 274
15441.17 266
15442.35 291
15443.52 292
15444.70 248
15445.87 269
15447.05 294
15448.22 275
15449.40 279
15450.57 262
15451.75 256
15452.92 279
15454.09 244
15455.27 252
15456.44 255
15457.62 256
15458.79 272
15459.97 268
15461.14 282
15462.32 254
15463.49 298
15464.67 267
15465.84 270
15467.02 290
15468.19 270
15469.37 245
15470.55 269
15471.72 260
15472.90 278
15474.07 257
15475.25 257
15476.42 257
15477.60 299
15478.77 261
15479.95 249
15481.13 256
15482.30 266
15483.48 246
15484.65 287
15485.83 298
15487.00 280
15488.18 308
15489.36 261
15490.53 239
15491.71 261
15492.89 255
15494.06 280
15495.24 270
15496.41 258
15497.59 246
15498.77 277
15499.94 259
15501.12 247
15502.30 248
15503.47 239
15504.65 252
15505.83 277
15507.00 246
15508.18 268
15509.36 246
15510.53 239
15511.71 267
15512.89 241
15514.06 269
15515.24 249
15516.42 245
15517.60 300
15518.77 244
15519.95 267
15521.13 261
15522.30 264
15523.48 241
15524.66 265
15525.84 278
15527.01 236
15528.19 257
15529.37 292
15530.55 279
15531.73 309
15532.90 266
15534.08 282
15535.26 249
15536.44 244
15537.61 277
15538.79 296
15539.97 305
15541.15 274
15542.33 269
15543.50 278
15544.68 236
15545.86 232
15547.04 273
15548.22 265
15549.40 255
15550.57 227
15551.75 268
15552.93 274
15554.11 250
15555.29 277
15556.47 249
15557.65 258
15558.82 270
15560.00 305
15561.18 251
15562.36 275
15563.54 267
15564.72 270
15565.90 254
15567.08 277
15568.26 281
15569.43 279
15570.61 302
15571.79 267
15572.97 247
15574.15 281
15575.33 235
15576.51 270
15577.69 304
15578.87 265
15580.05 240
15581.23 251
15582.41 273
15583.59 282
15584.77 272
15585.95 267
15587.13 319
15588.31 280
15589.49 265
15590.67 265
15591.85 264
15593.03 271
15594.21 283
15595.39 269
15596.57 254
15597.75 252
15598.93 304
15600.11 286
15601.29 276
15602.47 291
15603.65 310
15604.83 272
15606.01 263
15607.19 268
15608.37 285
15609.55 307
15610.73 296
15611.91 279
15613.09 256
15614.27 308
15615.45 319
15616.64 326
15617.82 284
15619.00 268
15620.18 270
15621.36 269
15622.54 314
15623.72 309
15624.90 325
15626.08 350
15627.27 282
15628.45 306
15629.63 308
15630.81 276
15631.99 297
15633.17 296
15634.35 321
15635.54 316
15636.72 318
15637.90 351
15639.08 302
15640.26 277
15641.45 269
15642.63 264
15643.81 283
15644.99 322
15646.17 305
15647.36 280
15648.54 321
15649.72 306
15650.90 283
15652.08 271
15653.27 294
15654.45 319
15655.63 310
15656.81 305
15658.00 322
15659.18 310
15660.36 324
15661.54 286
15662.73 327
15663.91 289
15665.09 318
15666.27 309
15667.46 320
15668.64 329
15669.82 303
15671.01 322
15672.19 328
15673.37 329
15674.56 302
15675.74 330
15676.92 318
15678.10 313
15679.29 290
15680.47 298
15681.65 330
15682.84 316
15684.02 305
15685.21 320
15686.39 264
15687.57 287
15688.76 287
15689.94 262
15691.12 294
15692.31 300
15693.49 309
15694.67 299
15695.86 313
15697.04 319
15698.23 321
15699.41 323
15700.59 280
15701.78 246
15702.96 305
15704.15 300
15705.33 336
15706.52 265
15707.70 304
15708.88 302
15710.07 290
15711.25 333
15712.44 276
15713.62 306
15714.81 305
15715.99 305
15717.18 300
15718.36 290
15719.55 269
15720.73 341
15721.92 312
15723.10 299
15724.29 309
15725.47 320
15726.66 290
15727.84 322
15729.03 303
15730.21 295
15731.40 295
15732.58 303
15733.77 334
15734.95 310
15736.14 335
15737.32 354
15738.51 334
15739.69 320
15740.88 316
15742.07 284
15743.25 280
15744.44 293
15745.62 290
15746.81 294
15747.99 287
15749.18 296
15750.37 284
15751.55 311
15752.74 315
15753.93 311
15755.11 320
15756.30 316
15757.48 330
15758.67 310
15759.86 320
15761.04 320
15762.23 255
15763.42 288
15764.60 282
15765.79 302
15766.98 335
15768.16 318
15769.35 325
15770.54 308
15771.72 341
15772.91 320
15774.10 351
15775.28 312
15776.47 307
15777.66 330
15778.84 304
15780.03 321
15781.22 329
15782.41 318
15783.59 327
15784.78 343
15785.97 304
15787.15 311
15788.34 304
15789.53 344
15790.72 314
15791.90 310
15793.09 327
15794.28 283
15795.47 318
15796.65 314
15797.84 278
15799.03 330
15800.22 323
15801.41 301
15802.59 321
15803.78 267
15804.97 294
15806.16 313
15807.35 307
15808.53 303
15809.72 259
15810.91 282
15812.10 327
15813.29 301
15814.48 299
15815.66 302
15816.85 301
15818.04 283
15819.23 283
15820.42 291
15821.61 279
15822.80 306
15823.98 322
15825.17 316
15826.36 259
15827.55 280
15828.74 288
15829.93 301
15831.12 269
15832.31 286
15833.50 285
15834.69 269
15835.87 260
15837.06 267
15838.25 279
15839.44 288
15840.63 285
15841.82 297
15843.01 273
15844.20 279
15845.39 286
15846.58 276
15847.77 306
15848.96 304
15850.15 294
15851.34 284
15852.53 307
15853.72 323
15854.91 287
15856.10 340
15857.29 299
15858.48 269
15859.67 285
15860.86 305
15862.05 307
15863.24 271
15864.43 274
15865.62 299
15866.81 303
15868.00 298
15869.19 269
15870.38 313
15871.57 344
15872.76 312
15873.95 266
15875.14 277
15876.33 299
15877.52 277
15878.72 288
15879.91 269
15881.10 280
15882.29 271
15883.48 299
15884.67 306
15885.86 281
15887.05 278
15888.24 273
15889.43 324
15890.63 316
15891.82 291
15893.01 303
15894.20 302
15895.39 268
15896.58 272
15897.77 278
15898.97 265
15900.16 267
15901.35 283
15902.54 289
15903.73 270
15904.92 275
15906.12 287
15907.31 261
15908.50 268
15909.69 268
15910.88 285
15912.08 282
15913.27 286
15914.46 279
15915.65 305
15916.85 285
15918.04 253
15919.23 275
15920.42 297
15921.61 298
15922.81 273
15924.00 266
15925.19 284
15926.38 256
15927.58 291
15928.77 315
15929.96 284
15931.16 262
15932.35 313
15933.54 268
15934.73 295
15935.93 241
15937.12 297
15938.31 270
15939.51 253
15940.70 227
15941.89 266
15943.09 274
15944.28 290
15945.47 276
15946.67 308
15947.86 306
15949.05 297
15950.25 283
15951.44 247
15952.63 293
15953.83 267
15955.02 262
15956.21 246
15957.41 280
15958.60 242
15959.80 267
15960.99 244
15962.18 240
15963.38 268
15964.57 277
15965.77 266
15966.96 277
15968.15 289
15969.35 275
15970.54 255
15971.74 258
15972.93 299
15974.13 273
15975.32 261
15976.51 257
15977.71 242
15978.90 283
15980.10 258
15981.29 262
15982.49 253
15983.68 274
15984.88 240
15986.07 231
15987.27 261
15988.46 246
15989.66 284
15990.85 290
15992.05 245
15993.24 247
15994.44 251
15995.63 267
15996.83 290
15998.02 267
15999.22 268
16000.41 269
16001.61 253
16002.80 266
16004.00 275
16005.20 271
16006.39 268
16007.59 261
16008.78 291
16009.98 268
16011.17 276
16012.37 246
16013.57 208
16014.76 247
16015.96 263
16017.15 258
16018.35 253
16019.55 228
16020.74 230
16021.94 240
16023.13 245
16024.33 277
16025.53 242
16026.72 257
16027.92 269
16029.12 256
16030.31 223
16031.51 274
16032.71 250
16033.90 267
16035.10 265
16036.30 266
16037.49 259
16038.69 274
16039.89 285
16041.08 273
16042.28 251
16043.48 271
16044.67 235
16045.87 255
16047.07 230
16048.27 235
16049.46 226
16050.66 235
16051.86 241
16053.06 238
16054.25 253
16055.45 241
16056.65 235
16057.84 233
16059.04 244
16060.24 294
16061.44 264
16062.64 243
16063.83 249
16065.03 274
16066.23 242
16067.43 226
16068.62 234
16069.82 251
16071.02 231
16072.22 255
16073.42 243
16074.62 228
16075.81 232
16077.01 253
16078.21 274
16079.41 236
16080.61 258
16081.81 254
16083.00 256
16084.20 241
16085.40 293
16086.60 267
16087.80 252
16089.00 232
16090.20 225
16091.39 225
16092.59 273
16093.79 278
16094.99 220
16096.19 243
16097.39 248
16098.59 238
16099.79 255
16100.99 241
16102.19 239
16103.38 262
16104.58 237
16105.78 250
16106.98 228
16108.18 268
16109.38 256
16110.58 255
16111.78 239
16112.98 212
16114.18 274
16115.38 261
16116.58 256
16117.78 252
16118.98 303
16120.18 260
16121.38 224
16122.58 206
16123.78 231
16124.98 251
16126.18 216
16127.38 241
16128.58 237
16129.78 243
16130.98 235
16132.18 247
16133.38 242
16134.58 263
16135.78 265
16136.98 253
16138.18 251
16139.38 219
16140.58 254
16141.78 243
16142.98 242
16144.19 264
16145.39 256
16146.59 259
16147.79 262
16148.99 253
16150.19 237
16151.39 231
16152.59 269
16153.79 302
16154.99 272
16156.20 245
16157.40 251
16158.60 275
16159.80 276
16161.00 266
16162.20 253
16163.40 267
16164.61 241
16165.81 240
16167.01 227
16168.21 217
16169.41 253
16170.61 222
16171.82 249
16173.02 229
16174.22 209
16175.42 237
16176.62 273
16177.82 295
16179.03 239
16180.23 233
16181.43 256
16182.63 246
16183.84 244
16185.04 259
16186.24 231
16187.44 247
16188.65 259
16189.85 247
16191.05 243
16192.25 264
16193.46 223
16194.66 240
16195.86 241
16197.06 218
16198.27 227
16199.47 217
16200.67 239
16201.87 265
16203.08 271
16204.28 252
16205.48 270
16206.69 263
16207.89 218
16209.09 238
16210.30 222
16211.50 234
16212.70 258
16213.91 254
16215.11 236
16216.31 231
16217.52 249
16218.72 226
16219.92 242
16221.13 268
16222.33 235
16223.53 234
16224.74 250
16225.94 241
16227.15 260
16228.35 229
16229.55 274
16230.76 274
16231.96 275
16233.17 262
16234.37 277
16235.57 254
16236.78 222
16237.98 230
16239.19 258
16240.39 271
16241.60 239
16242.80 247
16244.00 232
16245.21 239
16246.41 261
16247.62 283
16248.82 253
16250.03 265
16251.23 231
16252.44 236
16253.64 229
16254.85 263
16256.05 262
16257.26 249
16258.46 272
16259.67 261
16260.87 262
16262.08 277
16263.28 272
16264.49 265
16265.69 286
16266.90 245
16268.10 261
16269.31 233
16270.51 238
16271.72 265
16272.93 238
16274.13 249
16275.34 244
16276.54 270
16277.75 258
16278.95 248
16280.16 242
16281.37 247
16282.57 252
16283.78 237
16284.98 281
16286.19 243
16287.40 269
16288.60 271
16289.81 234
16291.01 260
16292.22 294
16293.43 263
16294.63 265
16295.84 284
16297.05 267
16298.25 251
16299.46 267
16300.67 257
16301.87 240
16303.08 247
16304.29 262
16305.49 270
16306.70 246
16307.91 276
16309.11 283
16310.32 294
16311.53 272
16312.73 276
16313.94 258
16315.15 316
16316.36 317
16317.56 271
16318.77 229
16319.98 226
16321.19 245
16322.39 285
16323.60 258
16324.81 277
16326.02 271
16327.22 260
16328.43 276
16329.64 273
16330.85 271
16332.05 275
16333.26 257
16334.47 241
16335.68 242
16336.88 259
16338.09 262
16339.30 253
16340.51 244
16341.72 267
16342.93 285
16344.13 279
16345.34 264
16346.55 227
16347.76 239
16348.97 229
16350.18 299
16351.38 249
16352.59 277
16353.80 279
16355.01 219
16356.22 252
16357.43 228
16358.64 252
16359.84 236
16361.05 256
16362.26 236
16363.47 225
16364.68 239
16365.89 257
16367.10 241
16368.31 250
16369.52 235
16370.73 279
16371.93 232
16373.14 217
16374.35 222
16375.56 270
16376.77 241
16377.98 241
16379.19 246
16380.40 236
16381.61 235
16382.82 253
16384.03 239
16385.24 217
16386.45 278
16387.66 246
16388.87 232
16390.08 236
16391.29 246
16392.50 240
16393.71 233
16394.92 249
16396.13 270
16397.34 264
16398.55 217
16399.76 218
16400.97 231
16402.18 243
16403.39 228
16404.60 216
16405.81 227
16407.02 267
16408.23 267
16409.44 256
16410.65 241
16411.86 269
16413.08 248
16414.29 257
16415.50 216
16416.71 229
16417.92 280
16419.13 289
16420.34 280
16421.55 202
16422.76 243
16423.97 230
16425.19 261
16426.40 253
16427.61 219
16428.82 266
16430.03 245
16431.24 221
16432.45 238
16433.67 252
16434.88 229
16436.09 243
16437.30 249
16438.51 207
16439.72 208
16440.94 230
16442.15 217
16443.36 219
16444.57 225
16445.78 238
16446.99 229
16448.21 232
16449.42 227
16450.63 227
16451.84 276
16453.06 250
16454.27 275
16455.48 247
16456.69 242
16457.90 206
16459.12 236
16460.33 212
16461.54 239
16462.75 229
16463.97 241
16465.18 278
16466.39 222
16467.61 211
16468.82 245
16470.03 242
16471.24 215
16472.46 224
16473.67 254
16474.88 265
16476.10 235
16477.31 224
16478.52 265
16479.74 279
16480.95 222
16482.16 223
16483.38 235
16484.59 273
16485.80 217
16487.02 232
16488.23 230
16489.44 207
16490.66 254
16491.87 246
16493.08 219
16494.30 247
16495.51 235
16496.73 235
16497.94 261
16499.15 267
16500.37 216
16501.58 238
16502.80 217
16504.01 238
16505.22 227
16506.44 211
16507.65 250
16508.87 244
16510.08 229
16511.30 226
16512.51 206
16513.72 218
16514.94 232
16516.15 246
16517.37 246
16518.58 241
16519.80 237
16521.01 226
16522.23 235
16523.44 201
16524.66 254
16525.87 219
16527.09 222
16528.30 229
16529.52 236
16530.73 226
16531.95 233
16533.16 280
16534.38 228
16535.59 230
16536.81 234
16538.02 237
16539.24 224
16540.45 225
16541.67 251
16542.89 252
16544.10 224
16545.32 228
16546.53 240
16547.75 266
16548.96 259
16550.18 201
16551.40 248
16552.61 232
16553.83 252
16555.04 232
16556.26 225
16557.48 227
16558.69 236
16559.91 219
16561.12 223
16562.34 228
16563.56 251
16564.77 238
16565.99 220
16567.21 204
16568.42 216
16569.64 255
16570.86 198
16572.07 207
16573.29 212
16574.51 212
16575.72 233
16576.94 195
16578.16 241
16579.37 199
16580.59 187
16581.81 233
16583.02 215
16584.24 233
16585.46 222
16586.68 230
16587.89 244
16589.11 237
16590.33 225
16591.54 209
16592.76 225
16593.98 221
16595.20 220
16596.41 234
16597.63 238
16598.85 213
16600.07 226
16601.29 227
16602.50 245
16603.72 231
16604.94 219
16606.16 214
16607.37 244
16608.59 248
16609.81 227
16611.03 224
16612.25 204
16613.46 207
16614.68 224
16615.90 226
16617.12 267
16618.34 229
16619.56 211
16620.77 223
16621.99 228
16623.21 195
16624.43 195
16625.65 215
16626.87 253
16628.09 228
16629.30 238
16630.52 238
16631.74 199
16632.96 230
16634.18 241
16635.40 242
16636.62 239
16637.84 218
16639.06 221
16640.28 208
16641.49 227
16642.71 225
16643.93 229
16645.15 240
16646.37 250
16647.59 217
16648.81 213
16650.03 214
16651.25 250
16652.47 218
16653.69 186
16654.91 196
16656.13 229
16657.35 191
16658.57 230
16659.79 217
16661.01 217
16662.23 205
16663.45 256
16664.67 243
16665.89 214
16667.11 219
16668.33 227
16669.55 250
16670.77 210
16671.99 214
16673.21 230
16674.43 227
16675.65 232
16676.87 223
16678.09 215
16679.31 226
16680.53 229
16681.75 230
16682.97 253
16684.19 252
16685.42 224
16686.64 241
16687.86 220
16689.08 247
16690.30 237
16691.52 229
16692.74 223
16693.96 202
16695.18 216
16696.40 188
16697.63 208
16698.85 239
16700.07 228
16701.29 243
16702.51 216
16703.73 200
16704.95 212
16706.18 224
16707.40 211
16708.62 243
16709.84 241
16711.06 242
16712.28 230
16713.51 217
16714.73 190
16715.95 218
16717.17 208
16718.39 228
16719.62 217
16720.84 218
16722.06 222
16723.28 217
16724.50 216
16725.73 234
16726.95 217
16728.17 213
16729.39 236
16730.62 218
16731.84 208
16733.06 232
16734.28 237
16735.51 240
16736.73 247
16737.95 209
16739.18 253
16740.40 258
16741.62 227
16742.84 226
16744.07 223
16745.29 217
16746.51 237
16747.74 231
16748.96 231
16750.18 225
16751.41 227
16752.63 221
16753.85 186
16755.08 174
16756.30 199
16757.52 208
16758.75 222
16759.97 223
16761.19 218
16762.42 195
16763.64 212
16764.86 207
16766.09 210
16767.31 213
16768.54 176
16769.76 226
16770.98 219
16772.21 231
16773.43 216
16774.66 189
16775.88 264
16777.10 212
16778.33 229
16779.55 223
16780.78 205
16782.00 184
16783.22 210
16784.45 226
16785.67 199
16786.90 203
16788.12 198
16789.35 243
16790.57 234
16791.80 180
16793.02 190
16794.25 212
16795.47 187
16796.70 178
16797.92 194
16799.15 209
16800.37 191
16801.60 185
16802.82 215
16804.05 224
16805.27 226
16806.50 196
16807.72 211
16808.95 193
16810.17 218
16811.40 211
16812.62 255
16813.85 190
16815.07 229
16816.30 251
16817.53 215
16818.75 252
16819.98 207
16821.20 227
16822.43 222
16823.65 239
16824.88 192
16826.11 204
16827.33 217
16828.56 220
16829.78 216
16831.01 208
16832.24 232
16833.46 243
16834.69 222
16835.92 215
16837.14 219
16838.37 200
16839.60 198
16840.82 258
16842.05 232
16843.27 212
16844.50 226
16845.73 219
16846.96 197
16848.18 195
16849.41 241
16850.64 209
16851.86 236
16853.09 200
16854.32 211
16855.54 215
16856.77 239
16858.00 230
16859.22 202
16860.45 189
16861.68 207
16862.91 237
16864.13 213
16865.36 238
16866.59 205
16867.82 220
16869.04 217
16870.27 216
16871.50 218
16872.73 231
16873.95 234
16875.18 213
16876.41 217
16877.64 216
16878.87 198
16880.09 206
16881.32 234
16882.55 247
16883.78 221
16885.01 220
16886.23 249
16887.46 224
16888.69 225
16889.92 262
16891.15 238
16892.38 223
16893.60 262
16894.83 197
16896.06 221
16897.29 228
16898.52 227
16899.75 223
16900.98 213
16902.20 219
16903.43 220
16904.66 227
16905.89 225
16907.12 237
16908.35 234
16909.58 226
16910.81 230
16912.04 248
16913.26 223
16914.49 211
16915.72 227
16916.95 245
16918.18 210
16919.41 201
16920.64 209
16921.87 231
16923.10 227
16924.33 201
16925.56 241
16926.79 221
16928.02 223
16929.25 222
16930.48 230
16931.71 232
16932.94 215
16934.17 234
16935.40 191
16936.63 205
16937.86 233
16939.09 225
16940.32 257
16941.55 221
16942.78 209
16944.01 223
16945.24 235
16946.47 223
16947.70 208
16948.93 221
16950.16 205
16951.39 198
16952.62 247
16953.85 221
16955.08 209
16956.31 208
16957.54 209
16958.77 190
16960.01 226
16961.24 223
16962.47 223
16963.70 217
16964.93 217
16966.16 223
16967.39 291
16968.62 222
16969.85 187
16971.08 178
16972.32 210
16973.55 241
16974.78 194
16976.01 222
16977.24 229
16978.47 204
16979.70 209
16980.94 208
16982.17 183
16983.40 214
16984.63 204
16985.86 243
16987.10 185
16988.33 219
16989.56 218
16990.79 193
16992.02 220
16993.26 192
16994.49 231
16995.72 280
16996.95 213
16998.18 178
16999.42 224
17000.65 212
17001.88 215
17003.11 197
17004.35 184
17005.58 214
17006.81 207
17008.04 257
17009.28 200
17010.51 216
17011.74 228
17012.97 193
17014.21 214
17015.44 205
17016.67 221
17017.91 215
17019.14 210
17020.37 216
17021.60 202
17022.84 211
17024.07 213
17025.30 200
17026.54 231
17027.77 209
17029.00 200
17030.24 190
17031.47 226
17032.70 231
17033.94 192
17035.17 185
17036.41 200
17037.64 216
17038.87 213
17040.11 249
17041.34 238
17042.57 224
17043.81 225
17045.04 219
17046.28 215
17047.51 252
17048.74 234
17049.98 213
17051.21 219
17052.45 208
17053.68 218
17054.92 205
17056.15 220
17057.38 216
17058.62 184
17059.85 206
17061.09 218
17062.32 225
17063.56 246
17064.79 213
17066.03 219
17067.26 224
17068.50 234
17069.73 197
17070.97 221
17072.20 218
17073.44 215
17074.67 205
17075.91 245
17077.14 204
17078.38 196
17079.61 208
17080.85 199
17082.08 210
17083.32 228
17084.55 191
17085.79 208
17087.02 203
17088.26 223
17089.49 226
17090.73 211
17091.97 189
17093.20 178
17094.44 201
17095.67 223
17096.91 186
17098.14 196
17099.38 248
17100.62 211
17101.85 196
17103.09 199
17104.32 185
17105.56 200
17106.80 233
17108.03 207
17109.27 168
17110.51 215
17111.74 241
17112.98 203
17114.21 186
17115.45 198
17116.69 229
17117.92 202
17119.16 184
17120.40 190
17121.63 216
17122.87 212
17124.11 197
17125.34 224
17126.58 185
17127.82 162
17129.06 207
17130.29 216
17131.53 200
17132.77 212
17134.00 189
17135.24 209
17136.48 201
17137.72 202
17138.95 196
17140.19 228
17141.43 256
17142.67 214
17143.90 221
17145.14 205
17146.38 215
17147.62 183
17148.85 201
17150.09 209
17151.33 197
17152.57 190
17153.80 221
17155.04 234
17156.28 201
17157.52 211
17158.76 230
17159.99 218
17161.23 197
17162.47 198
17163.71 214
17164.95 195
17166.19 201
17167.42 194
17168.66 201
17169.90 193
17171.14 193
17172.38 204
17173.62 197
17174.86 198
17176.09 194
17177.33 222
17178.57 266
17179.81 209
17181.05 214
17182.29 219
17183.53 245
17184.77 201
17186.01 231
17187.24 203
17188.48 208
17189.72 217
17190.96 213
17192.20 209
17193.44 217
17194.68 215
17195.92 219
17197.16 202
17198.40 211
17199.64 201
17200.88 197
17202.12 199
17203.36 201
17204.60 211
17205.84 185
17207.08 204
17208.32 209
17209.56 206
17210.80 192
17212.04 231
17213.28 204
17214.52 205
17215.76 202
17217.00 212
17218.24 200
17219.48 205
17220.72 203
17221.96 243
17223.20 213
17224.44 203
17225.68 195
17226.92 194
17228.16 213
17229.40 174
17230.64 183
17231.88 229
17233.12 223
17234.36 187
17235.60 207
17236.85 223
17238.09 207
17239.33 207
17240.57 226
17241.81 204
17243.05 201
17244.29 219
17245.53 201
17246.77 206
17248.02 186
17249.26 216
17250.50 200
17251.74 234
17252.98 188
17254.22 214
17255.46 212
17256.71 218
17257.95 204
17259.19 200
17260.43 215
17261.67 211
17262.91 203
17264.16 190
17265.40 210
17266.64 219
17267.88 200
17269.12 204
17270.37 224
17271.61 218
17272.85 208
17274.09 199
17275.34 197
17276.58 178
17277.82 195
17279.06 212
17280.30 240
17281.55 222
17282.79 218
17284.03 214
17285.27 217
17286.52 228
17287.76 207
17289.00 226
17290.25 208
17291.49 232
17292.73 213
17293.97 206
17295.22 185
17296.46 245
17297.70 211
17298.95 192
17300.19 241
17301.43 222
17302.68 215
17303.92 177
17305.16 201
17306.41 180
17307.65 180
17308.89 203
17310.14 202
17311.38 209
17312.62 179
17313.87 194
17315.11 202
17316.36 202
17317.60 183
17318.84 215
17320.09 181
17321.33 180
17322.58 175
17323.82 189
17325.06 225
17326.31 230
17327.55 191
17328.80 205
17330.04 189
17331.28 200
17332.53 200
17333.77 185
17335.02 211
17336.26 191
17337.51 208
17338.75 213
17340.00 209
17341.24 235
17342.48 237
17343.73 214
17344.97 220
17346.22 225
17347.46 185
17348.71 204
17349.95 208
17351.20 193
17352.44 201
17353.69 202
17354.93 196
17356.18 217
17357.42 218
17358.67 200
17359.92 188
17361.16 216
17362.41 203
17363.65 244
17364.90 193
17366.14 182
17367.39 187
17368.63 197
17369.88 206
17371.13 205
17372.37 181
17373.62 198
17374.86 223
17376.11 200
17377.35 214
17378.60 195
17379.85 205
17381.09 192
17382.34 207
17383.59 172
17384.83 185
17386.08 218
17387.32 194
17388.57 207
17389.82 185
17391.06 230
17392.31 270
17393.56 195
17394.80 197
17396.05 209
17397.30 199
17398.54 189
17399.79 203
17401.04 214
17402.28 200
17403.53 220
17404.78 225
17406.02 191
17407.27 208
17408.52 200
17409.77 204
17411.01 208
17412.26 208
17413.51 175
17414.75 177
17416.00 183
17417.25 201
17418.50 192
17419.74 206
17420.99 194
17422.24 215
17423.49 213
17424.73 234
17425.98 197
17427.23 201
17428.48 191
17429.73 182
17430.97 191
17432.22 217
17433.47 196
17434.72 178
17435.97 204
17437.21 207
17438.46 188
17439.71 188
17440.96 228
17442.21 202
17443.45 199
17444.70 217
17445.95 197
17447.20 178
17448.45 217
17449.70 210
17450.95 196
17452.19 220
17453.44 216
17454.69 192
17455.94 171
17457.19 187
17458.44 223
17459.69 224
17460.94 199
17462.19 198
17463.43 208
17464.68 229
17465.93 199
17467.18 189
17468.43 165
17469.68 193
17470.93 226
17472.18 205
17473.43 191
17474.68 201
17475.93 226
17477.18 202
17478.43 205
17479.68 202
17480.93 220
17482.18 198
17483.43 176
17484.68 202
17485.93 209
17487.17 197
17488.42 219
17489.67 175
17490.92 193
17492.18 213
17493.43 198
17494.68 211
17495.93 227
17497.18 247
17498.43 245
17499.68 244
17500.93 208
17502.18 213
17503.43 184
17504.68 223
17505.93 228
17507.18 207
17508.43 203
17509.68 207
17510.93 260
17512.18 208
17513.43 217
17514.68 191
17515.94 204
17517.19 185
17518.44 224
17519.69 192
17520.94 210
17522.19 184
17523.44 204
17524.69 191
17525.94 197
17527.20 190
17528.45 204
17529.70 206
17530.95 230
17532.20 160
17533.45 166
17534.70 199
17535.96 213
17537.21 220
17538.46 185
17539.71 196
17540.96 210
17542.22 218
17543.47 190
17544.72 194
17545.97 215
17547.22 205
17548.48 203
17549.73 200
17550.98 197
17552.23 205
17553.48 189
17554.74 192
17555.99 197
17557.24 177
17558.49 214
17559.75 205
17561.00 212
17562.25 193
17563.50 201
17564.76 199
17566.01 204
17567.26 177
17568.52 205
17569.77 202
17571.02 211
17572.27 208
17573.53 189
17574.78 215
17576.03 217
17577.29 212
17578.54 200
17579.79 226
17581.05 189
17582.30 211
17583.55 229
17584.81 237
17586.06 176
17587.31 223
17588.57 226
17589.82 190
17591.07 188
17592.33 193
17593.58 202
17594.83 219
17596.09 199
17597.34 185
17598.60 198
17599.85 231
17601.10 204
17602.36 195
17603.61 188
17604.87 203
17606.12 231
17607.37 209
17608.63 198
17609.88 191
17611.14 198
17612.39 225
17613.65 198
17614.90 228
17616.16 199
17617.41 232
17618.66 207
17619.92 185
17621.17 169
17622.43 196
17623.68 200
17624.94 205
17626.19 222
17627.45 217
17628.70 211
17629.96 202
17631.21 184
17632.47 177
17633.72 198
17634.98 200
17636.23 212
17637.49 193
17638.74 220
17640.00 190
17641.26 202
17642.51 212
17643.77 187
17645.02 168
17646.28 207
17647.53 196
17648.79 189
17650.04 188
17651.30 191
17652.56 198
17653.81 217
17655.07 227
17656.32 199
17657.58 194
17658.84 196
17660.09 203
17661.35 194
17662.60 253
17663.86 204
17665.12 240
17666.37 208
17667.63 186
17668.89 191
17670.14 230
17671.40 234
17672.66 200
17673.91 216
17675.17 221
17676.43 231
17677.68 191
17678.94 217
17680.20 227
17681.45 174
17682.71 213
17683.97 209
17685.22 190
17686.48 214
17687.74 210
17688.99 221
17690.25 192
17691.51 189
17692.77 228
17694.02 275
17695.28 216
17696.54 212
17697.80 212
17699.05 181
17700.31 175
17701.57 176
17702.83 209
17704.08 189
17705.34 214
17706.60 235
17707.86 242
17709.11 215
17710.37 179
17711.63 194
17712.89 199
17714.15 187
17715.40 181
17716.66 195
17717.92 208
17719.18 195
17720.44 202
17721.70 207
17722.95 219
17724.21 206
17725.47 198
17726.73 186
17727.99 192
17729.25 220
17730.51 216
17731.76 197
17733.02 214
17734.28 188
17735.54 179
17736.80 190
17738.06 196
17739.32 202
17740.58 194
17741.83 199
17743.09 198
17744.35 198
17745.61 166
17746.87 176
17748.13 204
17749.39 191
17750.65 206
17751.91 192
17753.17 175
17754.43 189
17755.69 193
17756.95 173
17758.21 199
17759.47 207
17760.73 170
17761.98 189
17763.24 199
17764.50 213
17765.76 224
17767.02 201
17768.28 193
17769.54 216
17770.80 218
17772.06 212
17773.32 218
17774.58 186
17775.84 200
17777.11 202
17778.37 183
17779.63 201
17780.89 224
17782.15 215
17783.41 196
17784.67 218
17785.93 211
17787.19 203
17788.45 180
17789.71 195
17790.97 207
17792.23 211
17793.49 198
17794.75 216
17796.01 214
17797.28 207
17798.54 197
17799.80 230
17801.06 210
17802.32 214
17803.58 199
17804.84 195
17806.10 195
17807.37 174
17808.63 215
17809.89 264
17811.15 219
17812.41 208
17813.67 215
17814.93 232
17816.20 185
17817.46 188
17818.72 215
17819.98 177
17821.24 194
17822.50 201
17823.77 227
17825.03 199
17826.29 180
17827.55 230
17828.81 191
17830.08 193
17831.34 163
17832.60 208
17833.86 217
17835.13 210
17836.39 209
17837.65 188
17838.91 212
17840.18 210
17841.44 196
17842.70 200
17843.96 203
17845.23 252
17846.49 178
17847.75 200
17849.01 182
17850.28 181
17851.54 218
17852.80 202
17854.07 179
17855.33 197
17856.59 212
17857.86 207
17859.12 176
17860.38 190
17861.65 171
17862.91 195
17864.17 192
17865.44 192
17866.70 231
17867.96 181
17869.23 207
17870.49 214
17871.75 209
17873.02 199
17874.28 183
17875.54 196
17876.81 231
17878.07 235
17879.34 209
17880.60 191
17881.86 216
17883.13 187
17884.39 188
17885.66 224
17886.92 222
17888.18 195
17889.45 187
17890.71 190
17891.98 179
17893.24 183
17894.51 194
17895.77 192
17897.04 178
17898.30 205
17899.56 191
17900.83 200
17902.09 199
17903.36 206
17904.62 196
17905.89 178
17907.15 178
17908.42 199
17909.68 226
17910.95 247
17912.21 217
17913.48 201
17914.74 166
17916.01 213
17917.27 188
17918.54 212
17919.80 214
17921.07 200
17922.34 177
17923.60 192
17924.87 221
17926.13 216
17927.40 229
17928.66 199
17929.93 191
17931.19 225
17932.46 200
17933.73 201
17934.99 197
17936.26 185
17937.52 196
17938.79 238
17940.06 210
17941.32 198
17942.59 212
17943.85 219
17945.12 193
17946.39 189
17947.65 207
17948.92 166
17950.19 198
17951.45 219
17952.72 212
17953.99 210
17955.25 215
17956.52 209
17957.79 191
17959.05 202
17960.32 213
17961.59 203
17962.85 211
17964.12 204
17965.39 179
17966.65 194
17967.92 220
17969.19 231
17970.45 219
17971.72 206
17972.99 216
17974.26 214
17975.52 215
17976.79 217
17978.06 195
17979.33 181
17980.59 194
17981.86 217
17983.13 183
17984.40 195
17985.66 196
17986.93 191
17988.20 212
17989.47 234
17990.73 216
17992.00 195
17993.27 186
17994.54 194
17995.81 202
17997.07 174
17998.34 174
17999.61 206
18000.88 187
18002.15 213
18003.42 193
18004.68 181
18005.95 187
18007.22 201
18008.49 193
18009.76 182
18011.03 226
18012.30 195
18013.56 182
18014.83 181
18016.10 206
18017.37 171
18018.64 205
18019.91 225
18021.18 182
18022.45 178
18023.71 198
18024.98 181
18026.25 204
18027.52 208
18028.79 193
18030.06 187
18031.33 197
18032.60 195
18033.87 182
18035.14 176
18036.41 207
18037.68 196
18038.95 204
18040.22 214
18041.49 231
18042.76 242
18044.02 182
18045.29 190
18046.56 203
18047.83 234
18049.10 206
18050.37 229
18051.64 220
18052.91 215
18054.18 184
18055.45 209
18056.72 202
18057.99 222
18059.27 215
18060.54 220
18061.81 187
18063.08 177
18064.35 188
18065.62 187
18066.89 221
18068.16 205
18069.43 214
18070.70 205
18071.97 222
18073.24 217
18074.51 196
18075.78 193
18077.05 223
18078.32 205
18079.60 202
18080.87 194
18082.14 210
18083.41 209
18084.68 217
18085.95 230
18087.22 174
18088.49 181
18089.77 205
18091.04 223
18092.31 182
18093.58 200
18094.85 232
18096.12 219
18097.39 225
18098.67 202
18099.94 196
18101.21 215
18102.48 234
18103.75 211
18105.02 221
18106.30 213
18107.57 198
18108.84 195
18110.11 223
18111.38 205
18112.66 207
18113.93 198
18115.20 197
18116.47 184
18117.75 179
18119.02 173
18120.29 201
18121.56 199
18122.84 195
18124.11 207
18125.38 190
18126.65 193
18127.93 196
18129.20 182
18130.47 190
18131.74 226
18133.02 184
18134.29 220
18135.56 221
18136.84 225
18138.11 203
18139.38 216
18140.66 185
18141.93 206
18143.20 186
18144.48 188
18145.75 179
18147.02 178
18148.30 211
18149.57 197
18150.84 219
18152.12 217
18153.39 182
18154.66 196
18155.94 211
18157.21 195
18158.48 208
18159.76 178
18161.03 179
18162.31 210
18163.58 194
18164.85 204
18166.13 184
18167.40 221
18168.68 218
18169.95 212
18171.22 207
18172.50 215
18173.77 182
18175.05 174
18176.32 176
18177.60 206
18178.87 241
18180.15 218
18181.42 209
18182.69 198
18183.97 201
18185.24 192
18186.52 187
18187.79 187
18189.07 206
18190.34 204
18191.62 218
18192.89 219
18194.17 196
18195.44 214
18196.72 200
18197.99 190
18199.27 191
18200.54 236
18201.82 201
18203.09 195
18204.37 197
18205.65 231
18206.92 183
18208.20 206
18209.47 181
18210.75 207
18212.02 198
18213.30 208
18214.57 194
18215.85 202
18217.13 212
18218.40 194
18219.68 216
18220.95 215
18222.23 223
18223.51 191
18224.78 198
18226.06 236
18227.33 192
18228.61 173
18229.89 181
18231.16 212
18232.44 196
18233.72 168
18234.99 179
18236.27 218
18237.55 230
18238.82 193
18240.10 174
18241.38 197
18242.65 224
18243.93 221
18245.21 206
18246.48 212
18247.76 214
18249.04 225
18250.31 181
18251.59 200
18252.87 248
18254.15 186
18255.42 199
18256.70 175
18257.98 184
18259.25 186
18260.53 186
18261.81 167
18263.09 156
18264.36 181
18265.64 182
18266.92 190
18268.20 181
18269.47 194
18270.75 231
18272.03 202
18273.31 195
18274.59 214
18275.86 192
18277.14 167
18278.42 189
18279.70 199
18280.98 181
18282.25 215
18283.53 186
18284.81 188
18286.09 221
18287.37 190
18288.64 198
18289.92 219
18291.20 203
18292.48 222
18293.76 204
18295.04 192
18296.32 169
18297.59 198
18298.87 203
18300.15 203
18301.43 191
18302.71 216
18303.99 212
18305.27 225
18306.55 177
18307.83 195
18309.10 188
18310.38 210
18311.66 197
18312.94 186
18314.22 210
18315.50 203
18316.78 183
18318.06 207
18319.34 195
18320.62 183
18321.90 204
18323.18 193
18324.46 171
18325.74 202
18327.02 222
18328.30 210
18329.58 181
18330.86 190
18332.14 221
18333.41 192
18334.69 182
18335.97 181
18337.25 207
18338.54 192
18339.82 223
18341.10 221
18342.38 188
18343.66 203
18344.94 177
18346.22 206
18347.50 196
18348.78 173
18350.06 198
18351.34 209
18352.62 212
18353.90 200
18355.18 212
18356.46 195
18357.74 190
18359.02 183
18360.30 200
18361.58 197
18362.87 197
18364.15 206
18365.43 167
18366.71 172
18367.99 201
18369.27 201
18370.55 210
18371.83 212
18373.11 162
18374.40 199
18375.68 218
18376.96 207
18378.24 177
18379.52 197
18380.80 202
18382.08 188
18383.37 222
18384.65 189
18385.93 185
18387.21 210
18388.49 197
18389.78 206
18391.06 191
18392.34 202
18393.62 195
18394.90 202
18396.19 185
18397.47 205
18398.75 209
18400.03 226
18401.31 196
18402.60 167
18403.88 211
18405.16 206
18406.44 196
18407.73 230
18409.01 211
18410.29 234
18411.57 194
18412.86 199
18414.14 184
18415.42 200
18416.71 186
18417.99 176
18419.27 200
18420.55 210
18421.84 249
18423.12 192
18424.40 191
18425.69 169
18426.97 190
18428.25 180
18429.54 183
18430.82 180
18432.10 201
18433.39 220
18434.67 196
18435.95 184
18437.24 178
18438.52 188
18439.80 213
18441.09 234
18442.37 199
18443.66 209
18444.94 217
18446.22 197
18447.51 204
18448.79 192
18450.08 212
18451.36 178
18452.64 216
18453.93 167
18455.21 223
18456.50 197
18457.78 197
18459.06 191
18460.35 225
18461.63 194
18462.92 200
18464.20 195
18465.49 209
18466.77 178
18468.06 185
18469.34 171
18470.63 193
18471.91 226
18473.19 182
18474.48 181
18475.76 182
18477.05 202
18478.33 194
18479.62 219
18480.90 190
18482.19 202
18483.47 194
18484.76 212
18486.05 175
18487.33 188
18488.62 202
18489.90 208
18491.19 186
18492.47 207
18493.76 179
18495.04 185
18496.33 221
18497.61 234
18498.90 199
18500.19 207
18501.47 189
18502.76 192
18504.04 182
18505.33 201
18506.62 187
18507.90 218
18509.19 196
18510.47 200
18511.76 204
18513.05 243
18514.33 205
18515.62 214
18516.90 227
18518.19 194
18519.48 208
18520.76 190
18522.05 170
18523.34 203
18524.62 196
18525.91 227
18527.20 219
18528.48 225
18529.77 212
18531.06 210
18532.34 257
18533.63 212
18534.92 189
18536.21 208
18537.49 200
18538.78 193
18540.07 174
18541.35 204
18542.64 182
18543.93 213
18545.22 223
18546.50 224
18547.79 226
18549.08 222
18550.37 235
18551.65 223
18552.94 178
18554.23 197
18555.52 189
18556.80 230
18558.09 217
18559.38 209
18560.67 197
18561.95 184
18563.24 208
18564.53 187
18565.82 214
18567.11 214
18568.39 180
18569.68 211
18570.97 232
18572.26 214
18573.55 221
18574.84 235
18576.12 194
18577.41 225
18578.70 206
18579.99 200
18581.28 205
18582.57 196
18583.86 191
18585.14 212
18586.43 196
18587.72 220
18589.01 207
18590.30 222
18591.59 207
18592.88 169
18594.17 202
18595.46 199
18596.74 188
18598.03 189
18599.32 196
18600.61 216
18601.90 237
18603.19 215
18604.48 232
18605.77 220
18607.06 214
18608.35 179
18609.64 190
18610.93 197
18612.22 195
18613.51 203
18614.80 207
18616.09 189
18617.38 193
18618.67 198
18619.96 223
18621.25 218
18622.54 239
18623.83 228
18625.12 215
18626.41 200
18627.70 205
18628.99 184
18630.28 186
18631.57 231
18632.86 185
18634.15 193
18635.44 208
18636.73 178
18638.02 198
18639.31 199
18640.60 230
18641.89 233
18643.18 196
18644.47 227
18645.76 223
18647.06 185
18648.35 166
18649.64 189
18650.93 199
18652.22 185
18653.51 187
18654.80 208
18656.09 196
18657.38 186
18658.68 169
18659.97 197
18661.26 193
18662.55 170
18663.84 197
18665.13 207
18666.42 168
18667.72 193
18669.01 202
18670.30 211
18671.59 183
18672.88 178
18674.17 196
18675.47 203
18676.76 209
18678.05 149
18679.34 200
18680.63 201
18681.93 203
18683.22 199
18684.51 209
18685.80 177
18687.09 199
18688.39 222
18689.68 220
18690.97 199
18692.26 219
18693.56 192
18694.85 220
18696.14 194
18697.43 169
18698.73 197
18700.02 235
18701.31 211
18702.60 184
18703.90 206
18705.19 228
18706.48 200
18707.78 183
18709.07 199
18710.36 169
18711.66 203
18712.95 217
18714.24 213
18715.54 191
18716.83 181
18718.12 193
18719.42 213
18720.71 169
18722.00 214
18723.30 186
18724.59 212
18725.88 194
18727.18 144
18728.47 222
18729.76 222
18731.06 204
18732.35 184
18733.65 197
18734.94 184
18736.23 190
18737.53 185
18738.82 186
18740.12 184
18741.41 203
18742.70 221
18744.00 190
18745.29 154
18746.59 164
18747.88 208
18749.18 204
18750.47 193
18751.76 176
18753.06 192
18754.35 218
18755.65 190
18756.94 182
18758.24 222
18759.53 190
18760.83 196
18762.12 183
18763.42 203
18764.71 207
18766.01 225
18767.30 197
18768.60 194
18769.89 198
18771.19 179
18772.48 217
18773.78 187
18775.07 190
18776.37 200
18777.66 191
18778.96 206
18780.25 208
18781.55 186
18782.85 176
18784.14 181
18785.44 183
18786.73 208
18788.03 182
18789.32 193
18790.62 208
18791.92 190
18793.21 199
18794.51 222
18795.80 221
18797.10 201
18798.40 201
18799.69 179
18800.99 204
18802.28 177
18803.58 188
18804.88 204
18806.17 202
18807.47 210
18808.77 210
18810.06 210
18811.36 212
18812.66 199
18813.95 192
18815.25 204
18816.55 215
18817.84 195
18819.14 215
18820.44 185
18821.73 184
18823.03 169
18824.33 180
18825.62 182
18826.92 210
18828.22 183
18829.52 184
18830.81 166
18832.11 172
18833.41 164
18834.71 174
18836.00 200
18837.30 219
18838.60 181
18839.90 195
18841.19 184
18842.49 187
18843.79 185
18845.09 186
18846.38 192
18847.68 176
18848.98 182
18850.28 174
18851.58 180
18852.87 193
18854.17 175
18855.47 178
18856.77 182
18858.07 202
18859.36 200
18860.66 176
18861.96 195
18863.26 220
18864.56 202
18865.86 193
18867.15 194
18868.45 186
18869.75 175
18871.05 208
18872.35 202
18873.65 199
18874.95 183
18876.24 171
18877.54 192
18878.84 184
18880.14 205
18881.44 234
18882.74 179
18884.04 173
18885.34 161
18886.64 216
18887.94 156
18889.24 202
18890.53 180
18891.83 173
18893.13 179
18894.43 176
18895.73 179
18897.03 175
18898.33 198
18899.63 184
18900.93 179
18902.23 173
18903.53 168
18904.83 216
18906.13 205
18907.43 178
18908.73 202
18910.03 192
18911.33 196
18912.63 200
18913.93 190
18915.23 167
18916.53 176
18917.83 179
18919.13 167
18920.43 175
18921.73 190
18923.03 190
18924.33 205
18925.63 218
18926.93 192
18928.23 188
18929.53 199
18930.84 161
18932.14 181
18933.44 195
18934.74 190
18936.04 194
18937.34 183
18938.64 182
18939.94 179
18941.24 171
18942.54 199
18943.84 164
18945.15 174
18946.45 164
18947.75 183
18949.05 199
18950.35 192
18951.65 190
18952.95 177
18954.26 176
18955.56 167
18956.86 181
18958.16 177
18959.46 175
18960.76 183
18962.07 131
18963.37 148
18964.67 171
18965.97 189
18967.27 190
18968.57 173
18969.88 163
18971.18 176
18972.48 195
18973.78 176
18975.09 204
18976.39 175
18977.69 183
18978.99 178
18980.29 170
18981.60 174
18982.90 170
18984.20 218
18985.50 210
18986.81 179
18988.11 165
18989.41 194
18990.72 200
18992.02 192
18993.32 185
18994.62 173
18995.93 195
18997.23 196
18998.53 176
18999.84 155
19001.14 183
19002.44 200
19003.75 209
19005.05 181
19006.35 212
19007.66 201
19008.96 185
19010.26 210
19011.57 181
19012.87 163
19014.17 191
19015.48 189
19016.78 213
19018.08 180
19019.39 177
19020.69 175
19021.99 219
19023.30 185
19024.60 162
19025.91 160
19027.21 173
19028.51 169
19029.82 193
19031.12 210
19032.43 187
19033.73 197
19035.04 165
19036.34 167
19037.64 184
19038.95 181
19040.25 189
19041.56 175
19042.86 168
19044.17 170
19045.47 156
19046.78 180
19048.08 175
19049.39 161
19050.69 167
19052.00 170
19053.30 167
19054.61 137
19055.91 194
19057.22 173
19058.52 176
19059.83 187
19061.13 167
19062.44 181
19063.74 192
19065.05 201
19066.35 185
19067.66 170
19068.96 187
19070.27 200
19071.57 157
19072.88 194
19074.18 181
19075.49 171
19076.80 203
19078.10 210
19079.41 204
19080.71 210
19082.02 185
19083.33 211
19084.63 207
19085.94 199
19087.24 190
19088.55 191
19089.86 164
19091.16 154
19092.47 174
19093.77 172
19095.08 166
19096.39 213
19097.69 199
19099.00 190
19100.31 186
19101.61 190
19102.92 171
19104.23 181
19105.53 208
19106.84 184
19108.15 168
19109.45 160
19110.76 151
19112.07 168
19113.37 165
19114.68 158
19115.99 192
19117.30 194
19118.60 157
19119.91 170
19121.22 154
19122.52 165
19123.83 176
19125.14 178
19126.45 173
19127.75 173
19129.06 175
19130.37 171
19131.68 191
19132.98 192
19134.29 157
19135.60 160
19136.91 184
19138.22 179
19139.52 143
19140.83 145
19142.14 186
19143.45 155
19144.76 162
19146.06 199
19147.37 195
19148.68 172
19149.99 158
19151.30 196
19152.60 175
19153.91 158
19155.22 158
19156.53 169
19157.84 190
19159.15 178
19160.46 175
19161.76 143
19163.07 147
19164.38 161
19165.69 183
19167.00 199
19168.31 169
19169.62 165
19170.93 169
19172.23 176
19173.54 159
19174.85 164
19176.16 172
19177.47 184
19178.78 189
19180.09 195
19181.40 164
19182.71 190
19184.02 181
19185.33 166
19186.64 156
19187.95 195
19189.26 171
19190.57 186
19191.87 162
19193.18 184
19194.49 166
19195.80 184
19197.11 180
19198.42 181
19199.73 198
19201.04 172
19202.35 185
19203.66 168
19204.97 174
19206.28 138
19207.59 150
19208.90 162
19210.21 178
19211.53 192
19212.84 162
19214.15 182
19215.46 177
19216.77 186
19218.08 158
19219.39 181
19220.70 193
19222.01 179
19223.32 176
19224.63 165
19225.94 142
19227.25 192
19228.56 205
19229.87 185
19231.19 195
19232.50 163
19233.81 151
19235.12 156
19236.43 176
19237.74 184
19239.05 197
19240.36 194
19241.68 198
19242.99 179
19244.30 209
19245.61 193
19246.92 173
19248.23 191
19249.54 157
19250.86 156
19252.17 151
19253.48 167
19254.79 162
19256.10 178
19257.42 183
19258.73 175
19260.04 179
19261.35 181
19262.66 176
19263.98 156
19265.29 168
19266.60 175
19267.91 177
19269.22 176
19270.54 182
19271.85 167
19273.16 171
19274.47 176
19275.79 168
19277.10 187
19278.41 219
19279.72 206
19281.04 194
19282.35 215
19283.66 186
19284.98 190
19286.29 156
19287.60 207
19288.91 178
19290.23 185
19291.54 188
19292.85 188
19294.17 178
19295.48 168
19296.79 184
19298.11 175
19299.42 160
19300.73 178
19302.05 183
19303.36 175
19304.67 189
19305.99 170
19307.30 178
19308.61 194
19309.93 197
19311.24 180
19312.56 160
19313.87 194
19315.18 192
19316.50 145
19317.81 147
19319.13 155
19320.44 206
19321.75 187
19323.07 176
19324.38 164
19325.70 160
19327.01 193
19328.32 183
19329.64 189
19330.95 168
19332.27 167
19333.58 165
19334.90 169
19336.21 174
19337.53 151
19338.84 159
19340.16 157
19341.47 167
19342.79 162
19344.10 171
19345.42 171
19346.73 185
19348.05 171
19349.36 177
19350.68 178
19351.99 177
19353.31 220
19354.62 209
19355.94 177
19357.25 185
19358.57 187
19359.88 192
19361.20 185
19362.51 171
19363.83 185
19365.14 180
19366.46 175
19367.78 158
19369.09 149
19370.41 156
19371.72 153
19373.04 175
19374.35 164
19375.67 182
19376.99 179
19378.30 157
19379.62 162
19380.93 167
19382.25 205
19383.57 171
19384.88 178
19386.20 195
19387.52 181
19388.83 190
19390.15 185
19391.47 164
19392.78 177
19394.10 158
19395.42 173
19396.73 171
19398.05 197
19399.37 170
19400.68 171
19402.00 170
19403.32 194
19404.63 194
19405.95 154
19407.27 150
19408.58 170
19409.90 205
19411.22 189
19412.54 182
19413.85 157
19415.17 165
19416.49 148
19417.80 156
19419.12 166
19420.44 171
19421.76 163
19423.07 161
19424.39 156
19425.71 180
19427.03 154
19428.35 188
19429.66 190
19430.98 193
19432.30 149
19433.62 155
19434.93 156
19436.25 177
19437.57 204
19438.89 163
19440.21 156
19441.53 171
19442.84 192
19444.16 180
19445.48 160
19446.80 144
19448.12 153
19449.44 160
19450.75 172
19452.07 167
19453.39 182
19454.71 161
19456.03 160
19457.35 175
19458.67 181
19459.98 160
19461.30 170
19462.62 162
19463.94 171
19465.26 181
19466.58 189
19467.90 205
19469.22 174
19470.54 189
19471.86 175
19473.18 162
19474.49 144
19475.81 155
19477.13 174
19478.45 193
19479.77 184
19481.09 176
19482.41 169
19483.73 158
19485.05 168
19486.37 169
19487.69 151
19489.01 184
19490.33 197
19491.65 189
19492.97 174
19494.29 158
19495.61 174
19496.93 202
19498.25 207
19499.57 178
19500.89 170
19502.21 164
19503.53 187
19504.85 196
19506.17 176
19507.49 162
19508.81 170
19510.13 193
19511.45 169
19512.77 188
19514.09 132
19515.42 140
19516.74 161
19518.06 193
19519.38 153
19520.70 165
19522.02 154
19523.34 183
19524.66 198
19525.98 168
19527.30 148
19528.62 154
19529.95 180
19531.27 164
19532.59 146
19533.91 161
19535.23 167
19536.55 155
19537.87 172
19539.20 166
19540.52 156
19541.84 163
19543.16 151
19544.48 152
19545.80 173
19547.13 164
19548.45 173
19549.77 142
19551.09 173
19552.41 148
19553.74 157
19555.06 154
19556.38 190
19557.70 170
19559.02 184
19560.35 143
19561.67 155
19562.99 174
19564.31 181
19565.64 154
19566.96 189
19568.28 170
19569.60 156
19570.93 164
19572.25 179
19573.57 158
19574.89 177
19576.22 186
19577.54 191
19578.86 159
19580.18 156
19581.51 177
19582.83 189
19584.15 161
19585.48 180
19586.80 190
19588.12 182
19589.45 157
19590.77 196
19592.09 199
19593.42 156
19594.74 157
19596.06 171
19597.39 177
19598.71 179
19600.03 173
19601.36 205
19602.68 166
19604.00 184
19605.33 164
19606.65 170
19607.98 170
19609.30 147
19610.62 163
19611.95 167
19613.27 180
19614.60 148
19615.92 173
19617.24 192
19618.57 195
19619.89 174
19621.22 155
19622.54 187
19623.87 183
19625.19 182
19626.51 195
19627.84 185
19629.16 168
19630.49 181
19631.81 166
19633.14 154
19634.46 163
19635.79 154
19637.11 164
19638.44 153
19639.76 169
19641.09 169
19642.41 149
19643.74 157
19645.06 167
19646.39 179
19647.71 158
19649.04 133
19650.36 140
19651.69 162
19653.01 174
19654.34 167
19655.66 144
19656.99 167
19658.32 152
19659.64 154
19660.97 181
19662.29 158
19663.62 182
19664.94 190
19666.27 195
19667.60 143
19668.92 147
19670.25 214
19671.57 209
19672.90 188
19674.23 156
19675.55 162
19676.88 151
19678.20 167
19679.53 174
19680.86 171
19682.18 175
19683.51 180
19684.84 212
19686.16 174
19687.49 168
19688.82 155
19690.14 192
19691.47 181
19692.80 147
19694.12 158
19695.45 195
19696.78 149
19698.10 196
19699.43 178
19700.76 174
19702.08 157
19703.41 135
19704.74 161
19706.07 150
19707.39 155
19708.72 180
19710.05 145
19711.37 183
19712.70 173
19714.03 159
19715.36 146
19716.68 180
19718.01 171
19719.34 192
19720.67 175
19721.99 189
19723.32 169
19724.65 192
19725.98 210
19727.31 154
19728.63 164
19729.96 161
19731.29 163
19732.62 155
19733.95 153
19735.27 172
19736.60 174
19737.93 158
19739.26 184
19740.59 156
19741.92 148
19743.24 166
19744.57 139
19745.90 154
19747.23 174
19748.56 150
19749.89 170
19751.22 178
19752.54 181
19753.87 162
19755.20 152
19756.53 184
19757.86 162
19759.19 154
19760.52 161
19761.85 149
19763.18 161
19764.50 154
19765.83 142
19767.16 157
19768.49 172
19769.82 177
19771.15 158
19772.48 164
19773.81 156
19775.14 161
19776.47 180
19777.80 171
19779.13 173
19780.46 165
19781.79 157
19783.12 166
19784.45 166
19785.78 168
19787.11 178
19788.44 157
19789.77 161
19791.10 166
19792.43 179
19793.76 155
19795.09 175
19796.42 190
19797.75 189
19799.08 177
19800.41 155
19801.74 163
19803.07 169
19804.40 162
19805.73 165
19807.06 152
19808.39 170
19809.72 162
19811.05 167
19812.38 187
19813.71 192
19815.05 163
19816.38 174
19817.71 166
19819.04 181
19820.37 164
19821.70 155
19823.03 195
19824.36 184
19825.69 164
19827.03 156
19828.36 150
19829.69 191
19831.02 194
19832.35 170
19833.68 169
19835.01 181
19836.35 178
19837.68 171
19839.01 168
19840.34 154
19841.67 146
19843.00 161
19844.34 180
19845.67 140
19847.00 178
19848.33 165
19849.66 155
19851.00 154
19852.33 182
19853.66 168
19854.99 162
19856.32 161
19857.66 158
19858.99 166
19860.32 127
19861.65 181
19862.99 171
19864.32 165
19865.65 147
19866.98 176
19868.32 181
19869.65 130
19870.98 157
19872.31 144
19873.65 151
19874.98 168
19876.31 165
19877.65 143
19878.98 152
19880.31 156
19881.65 148
19882.98 140
19884.31 149
19885.64 155
19886.98 156
19888.31 149
19889.64 176
19890.98 145
19892.31 153
19893.64 170
19894.98 191
19896.31 177
19897.65 193
19898.98 198
19900.31 167
19901.65 148
19902.98 146
19904.31 199
19905.65 201
19906.98 189
19908.32 149
19909.65 161
19910.98 159
19912.32 182
19913.65 171
19914.99 163
19916.32 177
19917.66 151
19918.99 186
19920.32 144
19921.66 140
19922.99 135
19924.33 150
19925.66 158
19927.00 158
19928.33 141
19929.67 159
19931.00 155
19932.34 163
19933.67 156
19935.01 157
19936.34 168
19937.68 163
19939.01 156
19940.35 164
19941.68 179
19943.02 163
19944.35 170
19945.69 135
19947.02 162
19948.36 158
19949.69 172
19951.03 178
19952.36 175
19953.70 155
19955.03 165
19956.37 173
19957.71 155
19959.04 121
19960.38 159
19961.71 150
19963.05 150
19964.38 141
19965.72 183
19967.06 160
19968.39 162
19969.73 165
19971.06 166
19972.40 164
19973.74 174
19975.07 158
19976.41 131
19977.75 180
19979.08 168
19980.42 171
19981.75 178
19983.09 164
19984.43 177
19985.76 151
19987.10 168
19988.44 166
19989.77 182
19991.11 169
19992.45 161
19993.78 166
19995.12 192
19996.46 170
19997.80 144
19999.13 167
20000.47 181
20001.81 162
20003.14 174
20004.48 155
20005.82 183
20007.16 171
20008.49 143
20009.83 141
20011.17 173
20012.51 161
20013.84 179
20015.18 181
20016.52 152
20017.86 159
20019.19 173
20020.53 183
20021.87 189
20023.21 157
20024.55 180
20025.88 146
20027.22 140
20028.56 188
20029.90 191
20031.24 182
20032.57 176
20033.91 179
20035.25 183
20036.59 169
20037.93 184
20039.26 155
20040.60 152
20041.94 162
20043.28 165
20044.62 160
20045.96 143
20047.30 139
20048.63 159
20049.97 168
20051.31 152
20052.65 149
20053.99 176
20055.33 167
20056.67 143
20058.01 158
20059.35 157
20060.69 169
20062.02 169
20063.36 167
20064.70 155
20066.04 155
20067.38 181
20068.72 161
20070.06 166
20071.40 167
20072.74 185
20074.08 172
20075.42 166
20076.76 157
20078.10 192
20079.44 169
20080.78 178
20082.12 168
20083.46 146
20084.80 172
20086.14 177
20087.48 175
20088.82 163
20090.16 162
20091.50 176
20092.84 174
20094.18 142
20095.52 167
20096.86 188
20098.20 147
20099.54 159
20100.88 176
20102.22 175
20103.56 181
20104.90 169
20106.24 168
20107.58 160
20108.92 176
20110.26 156
20111.60 186
20112.95 184
20114.29 149
20115.63 153
20116.97 165
20118.31 149
20119.65 142
20120.99 182
20122.33 144
20123.67 171
20125.02 168
20126.36 170
20127.70 177
20129.04 181
20130.38 154
20131.72 161
20133.06 169
20134.41 164
20135.75 146
