# Supplementary material for: MALDI-TOF MS typing enables the classification of brewing yeasts of the genus Saccharomyces to major beer styles
Source: PLoS One. 2017 Aug 9;12(8):e0181694. doi: 10.1371/journal.pone.0181694 (PMC5549903; doi:10.1371/journal.pone.0181694)
Supplement: S5 File — The directory includes 90 raw files and was zipped to “.zip”; the folder has three strains with 30 spectra per strain; S1 Text explains the raw files with an example and Table 1 represents the yeast strains used within the experiment. (ZIP) [file pone.0181694.s008.zip › 13-15/30273-3D2-Dias-Dias-Dias-YPG-18h-E-E_2015-08-06_1_0_D7_1.dat]

2000.64 387
2001.06 291
2001.49 302
2001.91 309
2002.33 327
2002.75 267
2003.17 297
2003.60 272
2004.02 269
2004.44 254
2004.86 289
2005.28 295
2005.70 343
2006.13 312
2006.55 286
2006.97 362
2007.39 362
2007.82 293
2008.24 208
2008.66 212
2009.08 227
2009.51 277
2009.93 308
2010.35 285
2010.77 306
2011.20 399
2011.62 377
2012.04 331
2012.46 319
2012.89 260
2013.31 310
2013.73 385
2014.15 304
2014.58 332
2015.00 349
2015.42 242
2015.85 283
2016.27 256
2016.69 312
2017.12 387
2017.54 389
2017.96 353
2018.39 263
2018.81 384
2019.23 379
2019.66 339
2020.08 311
2020.50 349
2020.93 418
2021.35 326
2021.78 385
2022.20 406
2022.62 454
2023.05 377
2023.47 304
2023.89 287
2024.32 294
2024.74 318
2025.17 319
2025.59 415
2026.01 382
2026.44 304
2026.86 270
2027.29 274
2027.71 238
2028.14 328
2028.56 305
2028.99 297
2029.41 277
2029.83 194
2030.26 227
2030.68 255
2031.11 282
2031.53 280
2031.96 243
2032.38 245
2032.81 237
2033.23 325
2033.66 312
2034.08 257
2034.51 294
2034.93 266
2035.36 273
2035.78 265
2036.21 269
2036.63 248
2037.06 214
2037.48 244
2037.91 260
2038.33 289
2038.76 302
2039.19 218
2039.61 243
2040.04 253
2040.46 253
2040.89 331
2041.31 257
2041.74 343
2042.17 250
2042.59 262
2043.02 277
2043.44 219
2043.87 310
2044.30 268
2044.72 297
2045.15 320
2045.57 249
2046.00 241
2046.43 223
2046.85 221
2047.28 286
2047.71 278
2048.13 278
2048.56 271
2048.99 237
2049.41 355
2049.84 368
2050.27 294
2050.69 261
2051.12 345
2051.55 294
2051.97 231
2052.40 318
2052.83 298
2053.25 251
2053.68 357
2054.11 276
2054.54 269
2054.96 306
2055.39 254
2055.82 197
2056.24 204
2056.67 223
2057.10 216
2057.53 267
2057.95 306
2058.38 286
2058.81 254
2059.24 265
2059.66 243
2060.09 213
2060.52 172
2060.95 210
2061.38 290
2061.80 280
2062.23 310
2062.66 289
2063.09 244
2063.52 276
2063.94 223
2064.37 259
2064.80 244
2065.23 238
2065.66 228
2066.09 326
2066.51 313
2066.94 270
2067.37 309
2067.80 320
2068.23 224
2068.66 318
2069.08 263
2069.51 340
2069.94 241
2070.37 248
2070.80 271
2071.23 249
2071.66 335
2072.09 275
2072.52 310
2072.94 339
2073.37 267
2073.80 243
2074.23 215
2074.66 230
2075.09 273
2075.52 330
2075.95 313
2076.38 252
2076.81 293
2077.24 364
2077.67 297
2078.10 260
2078.53 316
2078.96 329
2079.39 238
2079.82 240
2080.25 298
2080.68 286
2081.11 275
2081.54 307
2081.97 329
2082.40 277
2082.83 229
2083.26 282
2083.69 290
2084.12 350
2084.55 298
2084.98 251
2085.41 306
2085.84 314
2086.27 338
2086.70 255
2087.13 246
2087.56 302
2087.99 292
2088.42 324
2088.85 323
2089.28 315
2089.71 232
2090.14 190
2090.57 233
2091.01 265
2091.44 272
2091.87 243
2092.30 295
2092.73 353
2093.16 400
2093.59 426
2094.02 349
2094.45 414
2094.89 398
2095.32 393
2095.75 364
2096.18 346
2096.61 325
2097.04 335
2097.47 361
2097.91 376
2098.34 344
2098.77 290
2099.20 238
2099.63 346
2100.07 350
2100.50 288
2100.93 216
2101.36 204
2101.79 255
2102.23 244
2102.66 299
2103.09 334
2103.52 288
2103.95 282
2104.39 264
2104.82 299
2105.25 300
2105.68 279
2106.12 195
2106.55 189
2106.98 187
2107.41 228
2107.85 216
2108.28 260
2108.71 328
2109.14 217
2109.58 290
2110.01 308
2110.44 279
2110.88 282
2111.31 279
2111.74 304
2112.18 298
2112.61 301
2113.04 269
2113.48 267
2113.91 309
2114.34 301
2114.78 275
2115.21 254
2115.64 307
2116.08 252
2116.51 253
2116.94 296
2117.38 277
2117.81 263
2118.24 291
2118.68 275
2119.11 259
2119.55 206
2119.98 237
2120.41 212
2120.85 291
2121.28 299
2121.72 292
2122.15 266
2122.58 246
2123.02 312
2123.45 278
2123.89 277
2124.32 296
2124.75 277
2125.19 250
2125.62 202
2126.06 232
2126.49 223
2126.93 235
2127.36 272
2127.80 207
2128.23 264
2128.67 280
2129.10 185
2129.54 231
2129.97 235
2130.41 325
2130.84 302
2131.28 245
2131.71 289
2132.15 328
2132.58 384
2133.02 304
2133.45 244
2133.89 313
2134.32 281
2134.76 300
2135.19 300
2135.63 328
2136.06 295
2136.50 265
2136.94 208
2137.37 267
2137.81 262
2138.24 336
2138.68 299
2139.12 273
2139.55 270
2139.99 249
2140.42 240
2140.86 203
2141.30 293
2141.73 313
2142.17 276
2142.60 297
2143.04 311
2143.48 278
2143.91 220
2144.35 243
2144.79 169
2145.22 239
2145.66 279
2146.09 262
2146.53 234
2146.97 244
2147.40 233
2147.84 263
2148.28 218
2148.72 260
2149.15 335
2149.59 282
2150.03 314
2150.46 259
2150.90 269
2151.34 338
2151.77 372
2152.21 318
2152.65 384
2153.09 384
2153.52 445
2153.96 384
2154.40 289
2154.84 233
2155.27 308
2155.71 274
2156.15 259
2156.59 268
2157.02 315
2157.46 269
2157.90 214
2158.34 288
2158.78 258
2159.21 263
2159.65 310
2160.09 234
2160.53 272
2160.97 284
2161.40 238
2161.84 272
2162.28 318
2162.72 310
2163.16 237
2163.59 249
2164.03 274
2164.47 294
2164.91 295
2165.35 271
2165.79 268
2166.23 365
2166.66 268
2167.10 314
2167.54 318
2167.98 342
2168.42 361
2168.86 331
2169.30 337
2169.74 234
2170.18 263
2170.61 313
2171.05 276
2171.49 258
2171.93 306
2172.37 402
2172.81 288
2173.25 260
2173.69 320
2174.13 414
2174.57 343
2175.01 335
2175.45 281
2175.89 295
2176.33 389
2176.77 306
2177.21 251
2177.65 257
2178.09 319
2178.53 315
2178.97 332
2179.41 277
2179.85 313
2180.29 298
2180.73 324
2181.17 338
2181.61 274
2182.05 293
2182.49 332
2182.93 279
2183.37 199
2183.81 265
2184.25 283
2184.69 246
2185.13 278
2185.57 261
2186.01 280
2186.45 230
2186.89 260
2187.33 285
2187.77 244
2188.21 222
2188.65 198
2189.10 223
2189.54 334
2189.98 343
2190.42 347
2190.86 310
2191.30 374
2191.74 325
2192.18 318
2192.62 280
2193.07 297
2193.51 299
2193.95 316
2194.39 273
2194.83 272
2195.27 345
2195.71 350
2196.16 273
2196.60 309
2197.04 325
2197.48 381
2197.92 275
2198.37 244
2198.81 370
2199.25 353
2199.69 230
2200.13 253
2200.58 257
2201.02 256
2201.46 265
2201.90 261
2202.34 251
2202.79 224
2203.23 238
2203.67 231
2204.11 245
2204.56 268
2205.00 295
2205.44 214
2205.88 212
2206.33 258
2206.77 253
2207.21 279
2207.65 331
2208.10 341
2208.54 368
2208.98 330
2209.43 320
2209.87 400
2210.31 376
2210.76 401
2211.20 318
2211.64 254
2212.09 236
2212.53 242
2212.97 298
2213.42 305
2213.86 294
2214.30 356
2214.75 269
2215.19 249
2215.63 306
2216.08 289
2216.52 289
2216.96 275
2217.41 336
2217.85 267
2218.30 303
2218.74 232
2219.18 259
2219.63 314
2220.07 292
2220.52 274
2220.96 286
2221.40 307
2221.85 288
2222.29 322
2222.74 457
2223.18 383
2223.63 489
2224.07 527
2224.51 536
2224.96 607
2225.40 701
2225.85 636
2226.29 611
2226.74 630
2227.18 618
2227.63 566
2228.07 589
2228.52 581
2228.96 421
2229.41 397
2229.85 366
2230.30 314
2230.74 331
2231.19 307
2231.63 296
2232.08 325
2232.52 336
2232.97 301
2233.41 360
2233.86 313
2234.30 308
2234.75 333
2235.20 315
2235.64 302
2236.09 360
2236.53 319
2236.98 358
2237.42 331
2237.87 432
2238.32 419
2238.76 483
2239.21 415
2239.65 373
2240.10 415
2240.55 426
2240.99 504
2241.44 504
2241.88 391
2242.33 408
2242.78 402
2243.22 347
2243.67 337
2244.12 297
2244.56 303
2245.01 300
2245.46 326
2245.90 353
2246.35 300
2246.80 279
2247.24 285
2247.69 255
2248.14 223
2248.58 212
2249.03 210
2249.48 253
2249.92 326
2250.37 271
2250.82 277
2251.27 275
2251.71 272
2252.16 289
2252.61 340
2253.05 250
2253.50 283
2253.95 308
2254.40 321
2254.84 280
2255.29 278
2255.74 280
2256.19 317
2256.64 372
2257.08 313
2257.53 229
2257.98 274
2258.43 218
2258.87 191
2259.32 216
2259.77 254
2260.22 313
2260.67 357
2261.11 423
2261.56 262
2262.01 343
2262.46 297
2262.91 325
2263.36 304
2263.80 457
2264.25 373
2264.70 423
2265.15 400
2265.60 378
2266.05 433
2266.50 324
2266.94 332
2267.39 333
2267.84 296
2268.29 410
2268.74 419
2269.19 333
2269.64 394
2270.09 295
2270.54 362
2270.99 368
2271.43 351
2271.88 456
2272.33 300
2272.78 383
2273.23 452
2273.68 409
2274.13 373
2274.58 291
2275.03 391
2275.48 334
2275.93 307
2276.38 282
2276.83 326
2277.28 326
2277.73 290
2278.18 362
2278.63 326
2279.08 296
2279.53 321
2279.98 310
2280.43 361
2280.88 359
2281.33 347
2281.78 372
2282.23 316
2282.68 257
2283.13 316
2283.58 340
2284.03 357
2284.48 368
2284.93 288
2285.38 384
2285.83 418
2286.28 363
2286.73 419
2287.18 367
2287.63 345
2288.08 364
2288.54 306
2288.99 345
2289.44 436
2289.89 415
2290.34 461
2290.79 361
2291.24 411
2291.69 501
2292.14 430
2292.60 510
2293.05 498
2293.50 464
2293.95 493
2294.40 502
2294.85 543
2295.30 469
2295.76 498
2296.21 473
2296.66 433
2297.11 387
2297.56 337
2298.01 442
2298.47 388
2298.92 383
2299.37 408
2299.82 397
2300.27 378
2300.73 348
2301.18 378
2301.63 319
2302.08 377
2302.53 363
2302.99 304
2303.44 276
2303.89 361
2304.34 287
2304.80 324
2305.25 372
2305.70 356
2306.15 290
2306.61 321
2307.06 282
2307.51 313
2307.96 272
2308.42 298
2308.87 369
2309.32 380
2309.78 382
2310.23 339
2310.68 351
2311.14 366
2311.59 318
2312.04 317
2312.49 338
2312.95 411
2313.40 387
2313.85 375
2314.31 357
2314.76 367
2315.22 404
2315.67 384
2316.12 317
2316.58 307
2317.03 297
2317.48 373
2317.94 323
2318.39 293
2318.84 255
2319.30 284
2319.75 344
2320.21 378
2320.66 349
2321.11 377
2321.57 311
2322.02 325
2322.48 231
2322.93 231
2323.39 320
2323.84 363
2324.29 291
2324.75 315
2325.20 290
2325.66 294
2326.11 300
2326.57 350
2327.02 326
2327.48 329
2327.93 282
2328.39 340
2328.84 315
2329.30 345
2329.75 354
2330.21 353
2330.66 393
2331.12 356
2331.57 271
2332.03 318
2332.48 410
2332.94 401
2333.39 400
2333.85 337
2334.30 370
2334.76 279
2335.21 331
2335.67 323
2336.12 281
2336.58 268
2337.03 272
2337.49 302
2337.95 347
2338.40 380
2338.86 378
2339.31 436
2339.77 480
2340.23 450
2340.68 379
2341.14 365
2341.59 370
2342.05 394
2342.51 402
2342.96 475
2343.42 449
2343.87 468
2344.33 465
2344.79 487
2345.24 370
2345.70 427
2346.16 455
2346.61 407
2347.07 386
2347.53 431
2347.98 383
2348.44 495
2348.90 489
2349.35 409
2349.81 344
2350.27 351
2350.72 335
2351.18 323
2351.64 396
2352.10 455
2352.55 421
2353.01 296
2353.47 356
2353.92 336
2354.38 420
2354.84 359
2355.30 440
2355.75 375
2356.21 361
2356.67 243
2357.13 269
2357.58 317
2358.04 262
2358.50 303
2358.96 353
2359.41 356
2359.87 329
2360.33 390
2360.79 272
2361.25 337
2361.70 385
2362.16 288
2362.62 322
2363.08 416
2363.54 402
2363.99 356
2364.45 418
2364.91 391
2365.37 422
2365.83 380
2366.29 371
2366.75 366
2367.20 368
2367.66 441
2368.12 417
2368.58 373
2369.04 403
2369.50 341
2369.96 328
2370.42 295
2370.87 266
2371.33 331
2371.79 373
2372.25 303
2372.71 287
2373.17 312
2373.63 406
2374.09 393
2374.55 333
2375.01 309
2375.47 359
2375.92 346
2376.38 362
2376.84 301
2377.30 250
2377.76 369
2378.22 344
2378.68 331
2379.14 312
2379.60 356
2380.06 399
2380.52 347
2380.98 379
2381.44 355
2381.90 436
2382.36 358
2382.82 369
2383.28 369
2383.74 298
2384.20 344
2384.66 349
2385.12 351
2385.58 339
2386.04 391
2386.50 336
2386.96 341
2387.42 325
2387.88 322
2388.35 319
2388.81 324
2389.27 288
2389.73 319
2390.19 345
2390.65 399
2391.11 298
2391.57 355
2392.03 374
2392.49 397
2392.95 322
2393.42 268
2393.88 341
2394.34 301
2394.80 312
2395.26 247
2395.72 291
2396.18 313
2396.64 279
2397.11 271
2397.57 194
2398.03 255
2398.49 308
2398.95 253
2399.41 329
2399.88 344
2400.34 381
2400.80 304
2401.26 266
2401.72 266
2402.18 301
2402.65 253
2403.11 286
2403.57 305
2404.03 317
2404.49 263
2404.96 285
2405.42 291
2405.88 274
2406.34 264
2406.81 328
2407.27 252
2407.73 310
2408.19 320
2408.66 269
2409.12 316
2409.58 272
2410.04 273
2410.51 310
2410.97 258
2411.43 329
2411.90 354
2412.36 267
2412.82 196
2413.28 223
2413.75 304
2414.21 337
2414.67 300
2415.14 287
2415.60 323
2416.06 332
2416.53 281
2416.99 318
2417.45 290
2417.92 289
2418.38 327
2418.84 356
2419.31 375
2419.77 350
2420.23 392
2420.70 372
2421.16 427
2421.63 385
2422.09 280
2422.55 386
2423.02 376
2423.48 392
2423.95 364
2424.41 313
2424.87 310
2425.34 358
2425.80 460
2426.27 441
2426.73 377
2427.20 484
2427.66 545
2428.12 486
2428.59 506
2429.05 525
2429.52 547
2429.98 615
2430.45 608
2430.91 549
2431.38 631
2431.84 570
2432.31 358
2432.77 326
2433.24 423
2433.70 392
2434.17 354
2434.63 348
2435.10 276
2435.56 246
2436.03 294
2436.49 356
2436.96 356
2437.42 419
2437.89 395
2438.35 389
2438.82 445
2439.28 387
2439.75 418
2440.21 549
2440.68 514
2441.15 418
2441.61 456
2442.08 565
2442.54 625
2443.01 613
2443.48 425
2443.94 406
2444.41 456
2444.87 337
2445.34 417
2445.81 374
2446.27 335
2446.74 353
2447.20 326
2447.67 342
2448.14 287
2448.60 289
2449.07 252
2449.54 257
2450.00 275
2450.47 307
2450.94 359
2451.40 314
2451.87 283
2452.34 318
2452.80 328
2453.27 338
2453.74 311
2454.20 267
2454.67 272
2455.14 299
2455.60 382
2456.07 246
2456.54 265
2457.01 273
2457.47 280
2457.94 335
2458.41 322
2458.87 262
2459.34 311
2459.81 327
2460.28 300
2460.74 297
2461.21 243
2461.68 237
2462.15 259
2462.62 292
2463.08 274
2463.55 317
2464.02 373
2464.49 288
2464.95 275
2465.42 339
2465.89 319
2466.36 301
2466.83 327
2467.29 349
2467.76 381
2468.23 342
2468.70 430
2469.17 354
2469.64 393
2470.10 472
2470.57 403
2471.04 386
2471.51 353
2471.98 351
2472.45 409
2472.92 386
2473.39 398
2473.85 372
2474.32 323
2474.79 335
2475.26 367
2475.73 256
2476.20 201
2476.67 376
2477.14 325
2477.61 273
2478.08 243
2478.54 237
2479.01 331
2479.48 296
2479.95 364
2480.42 363
2480.89 396
2481.36 422
2481.83 423
2482.30 364
2482.77 376
2483.24 462
2483.71 401
2484.18 385
2484.65 334
2485.12 373
2485.59 494
2486.06 354
2486.53 305
2487.00 293
2487.47 319
2487.94 353
2488.41 332
2488.88 314
2489.35 295
2489.82 262
2490.29 268
2490.76 317
2491.23 274
2491.70 257
2492.17 277
2492.64 289
2493.11 284
2493.58 337
2494.05 339
2494.52 286
2495.00 294
2495.47 327
2495.94 279
2496.41 329
2496.88 365
2497.35 387
2497.82 349
2498.29 365
2498.76 330
2499.23 360
2499.71 280
2500.18 276
2500.65 349
2501.12 319
2501.59 317
2502.06 298
2502.53 310
2503.01 323
2503.48 239
2503.95 273
2504.42 330
2504.89 333
2505.36 375
2505.84 410
2506.31 358
2506.78 409
2507.25 338
2507.72 324
2508.20 368
2508.67 322
2509.14 340
2509.61 360
2510.08 358
2510.56 267
2511.03 314
2511.50 330
2511.97 355
2512.45 355
2512.92 375
2513.39 354
2513.86 447
2514.34 373
2514.81 313
2515.28 339
2515.75 376
2516.23 374
2516.70 337
2517.17 377
2517.65 369
2518.12 371
2518.59 315
2519.07 313
2519.54 297
2520.01 321
2520.48 379
2520.96 397
2521.43 367
2521.90 257
2522.38 286
2522.85 241
2523.32 263
2523.80 324
2524.27 280
2524.75 283
2525.22 303
2525.69 314
2526.17 277
2526.64 322
2527.11 310
2527.59 326
2528.06 359
2528.54 325
2529.01 372
2529.48 334
2529.96 255
2530.43 278
2530.91 329
2531.38 324
2531.85 320
2532.33 328
2532.80 284
2533.28 296
2533.75 365
2534.23 383
2534.70 337
2535.18 328
2535.65 364
2536.12 355
2536.60 385
2537.07 400
2537.55 368
2538.02 323
2538.50 290
2538.97 387
2539.45 340
2539.92 287
2540.40 334
2540.87 356
2541.35 330
2541.82 349
2542.30 370
2542.77 308
2543.25 317
2543.73 372
2544.20 351
2544.68 350
2545.15 361
2545.63 414
2546.10 355
2546.58 312
2547.05 372
2547.53 385
2548.01 474
2548.48 359
2548.96 341
2549.43 410
2549.91 404
2550.39 448
2550.86 413
2551.34 392
2551.81 402
2552.29 426
2552.77 418
2553.24 430
2553.72 483
2554.20 430
2554.67 454
2555.15 473
2555.62 424
2556.10 529
2556.58 503
2557.05 442
2557.53 490
2558.01 537
2558.48 545
2558.96 492
2559.44 463
2559.91 399
2560.39 387
2560.87 300
2561.35 339
2561.82 296
2562.30 308
2562.78 340
2563.25 310
2563.73 280
2564.21 308
2564.69 260
2565.16 375
2565.64 347
2566.12 258
2566.60 284
2567.07 329
2567.55 343
2568.03 304
2568.51 292
2568.98 307
2569.46 330
2569.94 281
2570.42 320
2570.90 299
2571.37 231
2571.85 287
2572.33 320
2572.81 370
2573.29 359
2573.76 293
2574.24 243
2574.72 268
2575.20 280
2575.68 310
2576.16 318
2576.63 428
2577.11 393
2577.59 335
2578.07 351
2578.55 308
2579.03 302
2579.51 290
2579.98 250
2580.46 270
2580.94 310
2581.42 307
2581.90 295
2582.38 281
2582.86 277
2583.34 338
2583.82 376
2584.30 305
2584.77 348
2585.25 316
2585.73 314
2586.21 321
2586.69 283
2587.17 324
2587.65 289
2588.13 344
2588.61 256
2589.09 286
2589.57 316
2590.05 311
2590.53 316
2591.01 247
2591.49 301
2591.97 299
2592.45 319
2592.93 346
2593.41 400
2593.89 303
2594.37 314
2594.85 316
2595.33 333
2595.81 358
2596.29 332
2596.77 425
2597.25 436
2597.73 406
2598.21 379
2598.69 413
2599.17 383
2599.65 394
2600.13 349
2600.61 397
2601.09 315
2601.57 348
2602.06 317
2602.54 310
2603.02 346
2603.50 340
2603.98 360
2604.46 371
2604.94 322
2605.42 304
2605.90 278
2606.38 304
2606.87 231
2607.35 300
2607.83 310
2608.31 332
2608.79 424
2609.27 425
2609.75 433
2610.24 407
2610.72 385
2611.20 461
2611.68 582
2612.16 416
2612.64 398
2613.13 437
2613.61 473
2614.09 477
2614.57 403
2615.05 395
2615.54 366
2616.02 395
2616.50 408
2616.98 326
2617.46 314
2617.95 321
2618.43 309
2618.91 356
2619.39 311
2619.88 270
2620.36 289
2620.84 288
2621.32 296
2621.81 232
2622.29 238
2622.77 340
2623.26 353
2623.74 329
2624.22 279
2624.70 331
2625.19 347
2625.67 360
2626.15 347
2626.64 433
2627.12 311
2627.60 336
2628.09 365
2628.57 328
2629.05 379
2629.54 320
2630.02 261
2630.50 305
2630.99 321
2631.47 288
2631.95 349
2632.44 272
2632.92 252
2633.40 296
2633.89 328
2634.37 367
2634.85 339
2635.34 277
2635.82 337
2636.31 320
2636.79 255
2637.27 307
2637.76 300
2638.24 307
2638.73 356
2639.21 357
2639.70 369
2640.18 331
2640.66 280
2641.15 297
2641.63 313
2642.12 267
2642.60 348
2643.09 340
2643.57 328
2644.06 351
2644.54 324
2645.03 325
2645.51 374
2646.00 313
2646.48 274
2646.97 367
2647.45 282
2647.94 321
2648.42 304
2648.91 311
2649.39 369
2649.88 417
2650.36 309
2650.85 288
2651.33 269
2651.82 261
2652.30 364
2652.79 381
2653.27 305
2653.76 261
2654.24 263
2654.73 295
2655.22 243
2655.70 319
2656.19 311
2656.67 270
2657.16 314
2657.65 342
2658.13 305
2658.62 284
2659.10 367
2659.59 282
2660.08 316
2660.56 367
2661.05 308
2661.53 323
2662.02 265
2662.51 269
2662.99 286
2663.48 216
2663.97 262
2664.45 232
2664.94 295
2665.43 307
2665.91 305
2666.40 368
2666.89 315
2667.37 284
2667.86 287
2668.35 295
2668.83 260
2669.32 288
2669.81 252
2670.29 280
2670.78 314
2671.27 267
2671.76 369
2672.24 344
2672.73 345
2673.22 346
2673.71 411
2674.19 341
2674.68 343
2675.17 419
2675.66 443
2676.14 353
2676.63 300
2677.12 366
2677.61 454
2678.09 387
2678.58 356
2679.07 403
2679.56 395
2680.05 446
2680.53 376
2681.02 446
2681.51 402
2682.00 429
2682.49 464
2682.97 513
2683.46 585
2683.95 429
2684.44 575
2684.93 542
2685.42 539
2685.91 519
2686.39 509
2686.88 534
2687.37 552
2687.86 569
2688.35 561
2688.84 429
2689.33 363
2689.81 356
2690.30 430
2690.79 354
2691.28 286
2691.77 261
2692.26 306
2692.75 363
2693.24 255
2693.73 270
2694.22 354
2694.71 271
2695.20 340
2695.68 294
2696.17 265
2696.66 296
2697.15 268
2697.64 278
2698.13 311
2698.62 345
2699.11 312
2699.60 383
2700.09 341
2700.58 281
2701.07 285
2701.56 270
2702.05 348
2702.54 278
2703.03 307
2703.52 308
2704.01 368
2704.50 354
2704.99 327
2705.48 322
2705.97 249
2706.46 299
2706.95 262
2707.44 330
2707.93 361
2708.42 292
2708.92 295
2709.41 264
2709.90 269
2710.39 256
2710.88 226
2711.37 295
2711.86 265
2712.35 266
2712.84 281
2713.33 260
2713.82 270
2714.31 309
2714.81 322
2715.30 293
2715.79 288
2716.28 219
2716.77 261
2717.26 311
2717.75 361
2718.24 301
2718.74 341
2719.23 320
2719.72 355
2720.21 285
2720.70 320
2721.19 346
2721.69 331
2722.18 265
2722.67 249
2723.16 420
2723.65 405
2724.15 408
2724.64 340
2725.13 373
2725.62 299
2726.11 345
2726.61 333
2727.10 347
2727.59 299
2728.08 333
2728.58 369
2729.07 286
2729.56 247
2730.05 251
2730.55 264
2731.04 255
2731.53 298
2732.02 236
2732.52 242
2733.01 288
2733.50 352
2733.99 260
2734.49 292
2734.98 275
2735.47 273
2735.97 315
2736.46 275
2736.95 246
2737.45 257
2737.94 295
2738.43 271
2738.93 330
2739.42 271
2739.91 305
2740.41 332
2740.90 264
2741.39 291
2741.89 345
2742.38 333
2742.87 292
2743.37 227
2743.86 233
2744.36 305
2744.85 336
2745.34 323
2745.84 265
2746.33 336
2746.82 272
2747.32 409
2747.81 267
2748.31 202
2748.80 264
2749.30 374
2749.79 308
2750.28 305
2750.78 304
2751.27 299
2751.77 319
2752.26 268
2752.76 261
2753.25 274
2753.75 318
2754.24 404
2754.74 433
2755.23 369
2755.72 378
2756.22 352
2756.71 388
2757.21 397
2757.70 349
2758.20 489
2758.69 409
2759.19 342
2759.69 291
2760.18 304
2760.68 266
2761.17 309
2761.67 378
2762.16 294
2762.66 278
2763.15 317
2763.65 395
2764.14 349
2764.64 346
2765.14 463
2765.63 357
2766.13 290
2766.62 283
2767.12 239
2767.61 260
2768.11 283
2768.61 291
2769.10 356
2769.60 286
2770.09 346
2770.59 332
2771.09 314
2771.58 339
2772.08 349
2772.58 325
2773.07 235
2773.57 256
2774.06 279
2774.56 309
2775.06 289
2775.55 305
2776.05 269
2776.55 290
2777.04 320
2777.54 355
2778.04 348
2778.54 324
2779.03 331
2779.53 335
2780.03 314
2780.52 357
2781.02 322
2781.52 298
2782.01 314
2782.51 286
2783.01 319
2783.51 378
2784.00 408
2784.50 426
2785.00 441
2785.50 406
2785.99 302
2786.49 269
2786.99 338
2787.49 323
2787.98 319
2788.48 354
2788.98 337
2789.48 283
2789.98 286
2790.47 297
2790.97 311
2791.47 372
2791.97 298
2792.47 317
2792.96 331
2793.46 318
2793.96 346
2794.46 400
2794.96 408
2795.46 355
2795.95 378
2796.45 387
2796.95 387
2797.45 406
2797.95 397
2798.45 520
2798.95 474
2799.44 504
2799.94 507
2800.44 434
2800.94 486
2801.44 478
2801.94 398
2802.44 321
2802.94 349
2803.44 463
2803.93 447
2804.43 385
2804.93 364
2805.43 473
2805.93 475
2806.43 440
2806.93 458
2807.43 442
2807.93 465
2808.43 522
2808.93 595
2809.43 616
2809.93 697
2810.43 705
2810.93 656
2811.43 675
2811.93 572
2812.43 633
2812.93 556
2813.43 457
2813.93 383
2814.43 408
2814.93 402
2815.43 366
2815.93 395
2816.43 357
2816.93 378
2817.43 430
2817.93 443
2818.43 409
2818.93 356
2819.43 428
2819.93 463
2820.43 458
2820.93 475
2821.43 443
2821.93 390
2822.43 408
2822.94 487
2823.44 486
2823.94 457
2824.44 419
2824.94 435
2825.44 386
2825.94 307
2826.44 384
2826.94 408
2827.44 321
2827.95 317
2828.45 347
2828.95 346
2829.45 360
2829.95 349
2830.45 376
2830.95 348
2831.46 347
2831.96 377
2832.46 420
2832.96 421
2833.46 402
2833.97 431
2834.47 386
2834.97 405
2835.47 453
2835.97 484
2836.47 431
2836.98 458
2837.48 460
2837.98 442
2838.48 357
2838.99 353
2839.49 380
2839.99 354
2840.49 382
2841.00 334
2841.50 313
2842.00 309
2842.50 389
2843.01 374
2843.51 351
2844.01 285
2844.51 297
2845.02 274
2845.52 278
2846.02 290
2846.52 291
2847.03 295
2847.53 330
2848.03 311
2848.54 304
2849.04 331
2849.54 365
2850.05 321
2850.55 313
2851.05 372
2851.56 301
2852.06 367
2852.56 350
2853.07 255
2853.57 355
2854.07 379
2854.58 299
2855.08 272
2855.59 312
2856.09 329
2856.59 282
2857.10 290
2857.60 286
2858.10 319
2858.61 343
2859.11 323
2859.62 375
2860.12 362
2860.63 309
2861.13 392
2861.63 438
2862.14 400
2862.64 406
2863.15 459
2863.65 455
2864.16 418
2864.66 376
2865.16 395
2865.67 322
2866.17 355
2866.68 327
2867.18 314
2867.69 306
2868.19 303
2868.70 245
2869.20 300
2869.71 295
2870.21 328
2870.72 282
2871.22 258
2871.73 302
2872.23 311
2872.74 257
2873.24 318
2873.75 383
2874.25 331
2874.76 341
2875.27 447
2875.77 335
2876.28 311
2876.78 366
2877.29 253
2877.79 262
2878.30 309
2878.81 360
2879.31 361
2879.82 367
2880.32 354
2880.83 324
2881.33 339
2881.84 387
2882.35 423
2882.85 312
2883.36 369
2883.87 401
2884.37 354
2884.88 304
2885.38 368
2885.89 423
2886.40 458
2886.90 474
2887.41 554
2887.92 487
2888.42 503
2888.93 545
2889.44 697
2889.94 650
2890.45 593
2890.96 512
2891.46 524
2891.97 481
2892.48 480
2892.98 464
2893.49 407
2894.00 405
2894.51 364
2895.01 323
2895.52 362
2896.03 369
2896.54 349
2897.04 448
2897.55 376
2898.06 349
2898.57 387
2899.07 447
2899.58 464
2900.09 332
2900.60 405
2901.10 369
2901.61 342
2902.12 393
2902.63 405
2903.13 357
2903.64 327
2904.15 313
2904.66 282
2905.17 365
2905.68 366
2906.18 390
2906.69 413
2907.20 379
2907.71 432
2908.22 421
2908.72 424
2909.23 443
2909.74 433
2910.25 329
2910.76 373
2911.27 349
2911.78 385
2912.28 373
2912.79 367
2913.30 408
2913.81 375
2914.32 376
2914.83 392
2915.34 448
2915.85 364
2916.36 373
2916.87 337
2917.37 311
2917.88 373
2918.39 388
2918.90 347
2919.41 290
2919.92 277
2920.43 290
2920.94 266
2921.45 332
2921.96 329
2922.47 374
2922.98 421
2923.49 394
2924.00 458
2924.51 456
2925.02 484
2925.53 623
2926.04 549
2926.55 514
2927.06 565
2927.57 706
2928.08 642
2928.59 518
2929.10 607
2929.61 499
2930.12 514
2930.63 426
2931.14 416
2931.65 373
2932.16 433
2932.67 370
2933.18 380
2933.69 337
2934.20 374
2934.71 367
2935.22 290
2935.73 316
2936.24 308
2936.76 454
2937.27 412
2937.78 371
2938.29 375
2938.80 429
2939.31 400
2939.82 466
2940.33 375
2940.84 354
2941.36 291
2941.87 332
2942.38 300
2942.89 377
2943.40 434
2943.91 310
2944.42 329
2944.94 418
2945.45 448
2945.96 441
2946.47 414
2946.98 471
2947.49 507
2948.01 439
2948.52 392
2949.03 394
2949.54 427
2950.05 396
2950.57 394
2951.08 371
2951.59 308
2952.10 448
2952.61 398
2953.13 382
2953.64 352
2954.15 364
2954.66 392
2955.18 352
2955.69 356
2956.20 371
2956.71 310
2957.23 392
2957.74 399
2958.25 338
2958.76 280
2959.28 356
2959.79 342
2960.30 277
2960.82 298
2961.33 316
2961.84 382
2962.36 411
2962.87 407
2963.38 428
2963.89 410
2964.41 407
2964.92 461
2965.43 378
2965.95 389
2966.46 346
2966.97 441
2967.49 368
2968.00 295
2968.52 273
2969.03 292
2969.54 283
2970.06 310
2970.57 268
2971.08 301
2971.60 297
2972.11 319
2972.63 339
2973.14 312
2973.65 343
2974.17 317
2974.68 357
2975.20 327
2975.71 331
2976.23 337
2976.74 349
2977.25 346
2977.77 280
2978.28 299
2978.80 320
2979.31 303
2979.83 228
2980.34 305
2980.86 355
2981.37 335
2981.89 377
2982.40 359
2982.91 355
2983.43 304
2983.94 332
2984.46 391
2984.97 363
2985.49 360
2986.00 375
2986.52 333
2987.04 404
2987.55 408
2988.07 343
2988.58 311
2989.10 391
2989.61 383
2990.13 382
2990.64 348
2991.16 376
2991.67 384
2992.19 367
2992.71 352
2993.22 371
2993.74 382
2994.25 302
2994.77 310
2995.28 452
2995.80 439
2996.32 530
2996.83 464
2997.35 459
2997.87 498
2998.38 517
2998.90 553
2999.41 661
2999.93 592
3000.45 604
3000.96 622
3001.48 497
3002.00 452
3002.51 475
3003.03 536
3003.55 566
3004.06 474
3004.58 444
3005.10 503
3005.61 438
3006.13 433
3006.65 461
3007.16 460
3007.68 439
3008.20 394
3008.71 462
3009.23 415
3009.75 361
3010.27 372
3010.78 394
3011.30 340
3011.82 311
3012.34 327
3012.85 301
3013.37 370
3013.89 380
3014.41 320
3014.92 331
3015.44 385
3015.96 394
3016.48 362
3016.99 338
3017.51 306
3018.03 388
3018.55 395
3019.07 440
3019.58 434
3020.10 347
3020.62 408
3021.14 376
3021.66 438
3022.17 425
3022.69 498
3023.21 442
3023.73 421
3024.25 418
3024.77 457
3025.28 455
3025.80 453
3026.32 504
3026.84 437
3027.36 437
3027.88 358
3028.40 355
3028.92 312
3029.43 314
3029.95 374
3030.47 377
3030.99 346
3031.51 415
3032.03 436
3032.55 408
3033.07 431
3033.59 453
3034.11 458
3034.63 592
3035.15 641
3035.66 672
3036.18 670
3036.70 710
3037.22 777
3037.74 760
3038.26 796
3038.78 776
3039.30 781
3039.82 659
3040.34 676
3040.86 597
3041.38 585
3041.90 532
3042.42 389
3042.94 377
3043.46 428
3043.98 406
3044.50 302
3045.02 353
3045.54 343
3046.06 348
3046.58 370
3047.10 414
3047.62 352
3048.14 340
3048.66 299
3049.18 299
3049.71 406
3050.23 380
3050.75 318
3051.27 300
3051.79 343
3052.31 364
3052.83 327
3053.35 355
3053.87 321
3054.39 371
3054.91 342
3055.43 304
3055.96 424
3056.48 350
3057.00 340
3057.52 408
3058.04 404
3058.56 398
3059.08 308
3059.61 337
3060.13 335
3060.65 322
3061.17 330
3061.69 335
3062.21 332
3062.73 319
3063.26 312
3063.78 348
3064.30 371
3064.82 341
3065.34 356
3065.87 336
3066.39 448
3066.91 361
3067.43 298
3067.95 277
3068.48 408
3069.00 352
3069.52 370
3070.04 353
3070.57 299
3071.09 343
3071.61 377
3072.13 381
3072.66 351
3073.18 395
3073.70 382
3074.22 371
3074.75 398
3075.27 379
3075.79 446
3076.32 449
3076.84 422
3077.36 394
3077.88 510
3078.41 421
3078.93 449
3079.45 430
3079.98 456
3080.50 501
3081.02 544
3081.55 460
3082.07 376
3082.59 384
3083.12 395
3083.64 373
3084.16 398
3084.69 433
3085.21 339
3085.73 332
3086.26 343
3086.78 408
3087.31 390
3087.83 366
3088.35 493
3088.88 411
3089.40 356
3089.93 269
3090.45 346
3090.97 407
3091.50 392
3092.02 354
3092.55 335
3093.07 438
3093.60 412
3094.12 405
3094.64 356
3095.17 358
3095.69 319
3096.22 390
3096.74 402
3097.27 355
3097.79 336
3098.32 417
3098.84 413
3099.37 454
3099.89 410
3100.42 403
3100.94 468
3101.47 642
3101.99 726
3102.52 622
3103.04 753
3103.57 819
3104.09 760
3104.62 835
3105.14 826
3105.67 935
3106.19 997
3106.72 714
3107.24 689
3107.77 556
3108.29 504
3108.82 476
3109.35 557
3109.87 501
3110.40 445
3110.92 353
3111.45 383
3111.98 432
3112.50 495
3113.03 551
3113.55 479
3114.08 413
3114.61 468
3115.13 480
3115.66 475
3116.18 407
3116.71 336
3117.24 428
3117.76 397
3118.29 355
3118.82 392
3119.34 317
3119.87 392
3120.40 368
3120.92 432
3121.45 395
3121.98 363
3122.50 414
3123.03 407
3123.56 333
3124.08 438
3124.61 474
3125.14 386
3125.66 418
3126.19 402
3126.72 363
3127.25 302
3127.77 384
3128.30 332
3128.83 322
3129.36 310
3129.88 388
3130.41 347
3130.94 380
3131.46 392
3131.99 447
3132.52 337
3133.05 279
3133.58 343
3134.10 373
3134.63 364
3135.16 352
3135.69 346
3136.21 313
3136.74 316
3137.27 344
3137.80 354
3138.33 297
3138.86 305
3139.38 317
3139.91 309
3140.44 287
3140.97 275
3141.50 331
3142.03 399
3142.55 380
3143.08 321
3143.61 322
3144.14 362
3144.67 334
3145.20 320
3145.73 337
3146.25 285
3146.78 437
3147.31 420
3147.84 415
3148.37 415
3148.90 410
3149.43 357
3149.96 314
3150.49 438
3151.02 496
3151.54 461
3152.07 367
3152.60 395
3153.13 345
3153.66 363
3154.19 369
3154.72 352
3155.25 415
3155.78 293
3156.31 415
3156.84 494
3157.37 406
3157.90 340
3158.43 309
3158.96 286
3159.49 296
3160.02 308
3160.55 345
3161.08 332
3161.61 292
3162.14 262
3162.67 280
3163.20 349
3163.73 345
3164.26 309
3164.79 299
3165.32 307
3165.85 322
3166.38 297
3166.91 284
3167.44 349
3167.97 372
3168.50 387
3169.03 297
3169.57 327
3170.10 340
3170.63 291
3171.16 270
3171.69 319
3172.22 387
3172.75 331
3173.28 333
3173.81 335
3174.34 387
3174.88 363
3175.41 342
3175.94 252
3176.47 264
3177.00 285
3177.53 292
3178.06 259
3178.60 288
3179.13 330
3179.66 375
3180.19 310
3180.72 342
3181.25 359
3181.79 326
3182.32 354
3182.85 345
3183.38 263
3183.91 315
3184.44 329
3184.98 341
3185.51 440
3186.04 398
3186.57 307
3187.11 293
3187.64 278
3188.17 335
3188.70 406
3189.24 410
3189.77 353
3190.30 286
3190.83 279
3191.37 288
3191.90 287
3192.43 311
3192.96 317
3193.50 313
3194.03 326
3194.56 381
3195.09 343
3195.63 313
3196.16 346
3196.69 319
3197.23 392
3197.76 309
3198.29 324
3198.83 339
3199.36 316
3199.89 340
3200.43 289
3200.96 362
3201.49 387
3202.03 350
3202.56 400
3203.09 328
3203.63 351
3204.16 373
3204.69 348
3205.23 432
3205.76 427
3206.30 388
3206.83 417
3207.36 285
3207.90 318
3208.43 379
3208.97 383
3209.50 423
3210.03 296
3210.57 316
3211.10 366
3211.64 439
3212.17 344
3212.70 374
3213.24 437
3213.77 417
3214.31 400
3214.84 338
3215.38 352
3215.91 464
3216.45 365
3216.98 387
3217.52 308
3218.05 274
3218.59 357
3219.12 328
3219.66 265
3220.19 300
3220.73 336
3221.26 334
3221.80 335
3222.33 345
3222.87 313
3223.40 288
3223.94 314
3224.47 296
3225.01 348
3225.54 322
3226.08 400
3226.61 396
3227.15 312
3227.69 312
3228.22 385
3228.76 431
3229.29 341
3229.83 354
3230.36 346
3230.90 295
3231.44 319
3231.97 338
3232.51 335
3233.04 370
3233.58 380
3234.12 328
3234.65 300
3235.19 327
3235.72 395
3236.26 423
3236.80 366
3237.33 307
3237.87 318
3238.41 374
3238.94 387
3239.48 318
3240.02 284
3240.55 359
3241.09 451
3241.63 406
3242.16 395
3242.70 371
3243.24 384
3243.77 359
3244.31 303
3244.85 328
3245.39 303
3245.92 387
3246.46 385
3247.00 299
3247.53 299
3248.07 365
3248.61 462
3249.15 385
3249.68 327
3250.22 382
3250.76 429
3251.30 378
3251.83 381
3252.37 304
3252.91 347
3253.45 395
3253.98 374
3254.52 437
3255.06 344
3255.60 366
3256.14 449
3256.67 470
3257.21 415
3257.75 361
3258.29 367
3258.83 480
3259.37 543
3259.90 453
3260.44 481
3260.98 567
3261.52 602
3262.06 490
3262.60 557
3263.13 571
3263.67 558
3264.21 617
3264.75 579
3265.29 527
3265.83 460
3266.37 514
3266.91 511
3267.44 599
3267.98 622
3268.52 635
3269.06 537
3269.60 553
3270.14 578
3270.68 648
3271.22 595
3271.76 484
3272.30 463
3272.84 429
3273.38 527
3273.91 424
3274.45 348
3274.99 444
3275.53 420
3276.07 475
3276.61 472
3277.15 377
3277.69 371
3278.23 411
3278.77 423
3279.31 373
3279.85 483
3280.39 409
3280.93 378
3281.47 457
3282.01 512
3282.55 467
3283.09 440
3283.63 432
3284.17 455
3284.71 405
3285.25 372
3285.79 415
3286.33 431
3286.87 405
3287.42 413
3287.96 522
3288.50 420
3289.04 459
3289.58 526
3290.12 628
3290.66 469
3291.20 386
3291.74 364
3292.28 474
3292.82 390
3293.36 455
3293.91 431
3294.45 538
3294.99 612
3295.53 590
3296.07 668
3296.61 694
3297.15 727
3297.69 690
3298.24 826
3298.78 712
3299.32 619
3299.86 558
3300.40 494
3300.94 498
3301.49 522
3302.03 472
3302.57 482
3303.11 428
3303.65 457
3304.19 364
3304.74 356
3305.28 375
3305.82 412
3306.36 380
3306.90 422
3307.45 394
3307.99 366
3308.53 451
3309.07 443
3309.62 481
3310.16 403
3310.70 479
3311.24 514
3311.79 437
3312.33 469
3312.87 452
3313.41 493
3313.96 520
3314.50 549
3315.04 594
3315.59 527
3316.13 627
3316.67 683
3317.21 609
3317.76 523
3318.30 572
3318.84 501
3319.39 525
3319.93 549
3320.47 534
3321.02 543
3321.56 530
3322.10 577
3322.65 500
3323.19 512
3323.73 576
3324.28 598
3324.82 573
3325.36 538
3325.91 516
3326.45 553
3327.00 492
3327.54 497
3328.08 502
3328.63 432
3329.17 413
3329.72 450
3330.26 470
3330.80 500
3331.35 422
3331.89 570
3332.44 646
3332.98 648
3333.53 880
3334.07 951
3334.61 1097
3335.16 1369
3335.70 1625
3336.25 1796
3336.79 1996
3337.34 2026
3337.88 2402
3338.43 2428
3338.97 2279
3339.52 2138
3340.06 1985
3340.61 1915
3341.15 1414
3341.70 1353
3342.24 1016
3342.79 884
3343.33 761
3343.88 676
3344.42 618
3344.97 626
3345.51 555
3346.06 503
3346.60 478
3347.15 549
3347.69 532
3348.24 447
3348.78 493
3349.33 428
3349.88 396
3350.42 488
3350.97 569
3351.51 601
3352.06 512
3352.61 559
3353.15 562
3353.70 583
3354.24 671
3354.79 583
3355.34 486
3355.88 553
3356.43 585
3356.97 592
3357.52 586
3358.07 477
3358.61 473
3359.16 423
3359.71 412
3360.25 389
3360.80 409
3361.35 388
3361.89 377
3362.44 341
3362.99 400
3363.53 384
3364.08 390
3364.63 472
3365.17 436
3365.72 416
3366.27 484
3366.81 437
3367.36 421
3367.91 395
3368.46 423
3369.00 423
3369.55 430
3370.10 406
3370.64 477
3371.19 417
3371.74 441
3372.29 455
3372.83 460
3373.38 457
3373.93 540
3374.48 586
3375.03 570
3375.57 554
3376.12 652
3376.67 684
3377.22 596
3377.76 601
3378.31 486
3378.86 553
3379.41 519
3379.96 534
3380.50 522
3381.05 500
3381.60 388
3382.15 419
3382.70 441
3383.25 419
3383.79 323
3384.34 367
3384.89 432
3385.44 349
3385.99 445
3386.54 458
3387.09 445
3387.64 401
3388.18 379
3388.73 352
3389.28 392
3389.83 439
3390.38 350
3390.93 395
3391.48 347
3392.03 376
3392.58 391
3393.13 342
3393.67 401
3394.22 445
3394.77 315
3395.32 347
3395.87 343
3396.42 345
3396.97 341
3397.52 367
3398.07 421
3398.62 480
3399.17 383
3399.72 292
3400.27 359
3400.82 431
3401.37 379
3401.92 369
3402.47 297
3403.02 352
3403.57 364
3404.12 274
3404.67 307
3405.22 343
3405.77 288
3406.32 318
3406.87 298
3407.42 322
3407.97 355
3408.52 385
3409.07 361
3409.62 370
3410.17 367
3410.72 404
3411.27 390
3411.82 403
3412.38 391
3412.93 434
3413.48 497
3414.03 420
3414.58 559
3415.13 566
3415.68 463
3416.23 383
3416.78 311
3417.33 357
3417.89 347
3418.44 417
3418.99 402
3419.54 303
3420.09 321
3420.64 303
3421.19 303
3421.74 321
3422.30 278
3422.85 267
3423.40 358
3423.95 374
3424.50 285
3425.05 287
3425.61 322
3426.16 282
3426.71 317
3427.26 296
3427.81 284
3428.37 325
3428.92 337
3429.47 380
3430.02 267
3430.58 306
3431.13 270
3431.68 284
3432.23 322
3432.78 338
3433.34 344
3433.89 351
3434.44 380
3434.99 422
3435.55 365
3436.10 293
3436.65 287
3437.21 277
3437.76 292
3438.31 320
3438.86 281
3439.42 293
3439.97 324
3440.52 312
3441.08 327
3441.63 256
3442.18 222
3442.74 295
3443.29 312
3443.84 383
3444.40 313
3444.95 295
3445.50 296
3446.06 262
3446.61 300
3447.16 293
3447.72 267
3448.27 304
3448.82 330
3449.38 353
3449.93 367
3450.48 342
3451.04 342
3451.59 366
3452.15 301
3452.70 285
3453.25 306
3453.81 301
3454.36 253
3454.92 265
3455.47 320
3456.03 279
3456.58 293
3457.13 257
3457.69 278
3458.24 271
3458.80 306
3459.35 314
3459.91 310
3460.46 296
3461.02 297
3461.57 240
3462.13 275
3462.68 326
3463.24 329
3463.79 313
3464.34 289
3464.90 300
3465.46 272
3466.01 278
3466.57 265
3467.12 248
3467.68 289
3468.23 290
3468.79 333
3469.34 340
3469.90 311
3470.45 278
3471.01 340
3471.56 352
3472.12 371
3472.67 393
3473.23 325
3473.79 353
3474.34 363
3474.90 261
3475.45 272
3476.01 318
3476.56 245
3477.12 320
3477.68 321
3478.23 342
3478.79 355
3479.35 307
3479.90 380
3480.46 402
3481.01 450
3481.57 421
3482.13 390
3482.68 362
3483.24 392
3483.80 384
3484.35 374
3484.91 422
3485.47 334
3486.02 289
3486.58 310
3487.14 341
3487.69 335
3488.25 384
3488.81 353
3489.36 388
3489.92 380
3490.48 493
3491.03 542
3491.59 452
3492.15 586
3492.71 696
3493.26 667
3493.82 659
3494.38 663
3494.94 699
3495.49 734
3496.05 561
3496.61 441
3497.17 549
3497.72 572
3498.28 489
3498.84 478
3499.40 514
3499.95 644
3500.51 694
3501.07 714
3501.63 843
3502.19 771
3502.74 814
3503.30 747
3503.86 787
3504.42 876
3504.98 905
3505.53 815
3506.09 862
3506.65 980
3507.21 1072
3507.77 928
3508.33 934
3508.88 891
3509.44 776
3510.00 754
3510.56 701
3511.12 721
3511.68 539
3512.24 468
3512.80 440
3513.35 530
3513.91 523
3514.47 392
3515.03 390
3515.59 388
3516.15 345
3516.71 349
3517.27 362
3517.83 386
3518.39 385
3518.95 325
3519.50 393
3520.06 446
3520.62 378
3521.18 352
3521.74 311
3522.30 336
3522.86 342
3523.42 342
3523.98 381
3524.54 380
3525.10 295
3525.66 252
3526.22 317
3526.78 345
3527.34 291
3527.90 296
3528.46 317
3529.02 354
3529.58 295
3530.14 243
3530.70 372
3531.26 339
3531.82 326
3532.38 277
3532.94 370
3533.50 411
3534.06 339
3534.62 363
3535.18 294
3535.75 257
3536.31 330
3536.87 357
3537.43 399
3537.99 368
3538.55 298
3539.11 330
3539.67 387
3540.23 305
3540.79 306
3541.35 385
3541.92 396
3542.48 374
3543.04 368
3543.60 341
3544.16 383
3544.72 468
3545.28 404
3545.84 374
3546.41 360
3546.97 334
3547.53 348
3548.09 335
3548.65 271
3549.21 247
3549.78 296
3550.34 280
3550.90 330
3551.46 339
3552.02 411
3552.59 345
3553.15 398
3553.71 351
3554.27 362
3554.83 343
3555.40 378
3555.96 380
3556.52 415
3557.08 436
3557.65 382
3558.21 390
3558.77 428
3559.33 425
3559.90 346
3560.46 356
3561.02 377
3561.58 376
3562.15 372
3562.71 345
3563.27 342
3563.83 354
3564.40 395
3564.96 342
3565.52 289
3566.09 349
3566.65 307
3567.21 320
3567.78 296
3568.34 293
3568.90 309
3569.47 331
3570.03 335
3570.59 361
3571.16 312
3571.72 278
3572.28 327
3572.85 356
3573.41 328
3573.97 410
3574.54 323
3575.10 363
3575.66 389
3576.23 311
3576.79 367
3577.36 421
3577.92 424
3578.48 401
3579.05 311
3579.61 412
3580.18 415
3580.74 368
3581.31 419
3581.87 334
3582.43 346
3583.00 376
3583.56 355
3584.13 413
3584.69 335
3585.26 371
3585.82 369
3586.39 311
3586.95 329
3587.52 344
3588.08 268
3588.64 271
3589.21 322
3589.77 355
3590.34 338
3590.90 295
3591.47 301
3592.03 346
3592.60 300
3593.17 320
3593.73 435
3594.30 338
3594.86 276
3595.43 324
3595.99 319
3596.56 262
3597.12 301
3597.69 264
3598.25 217
3598.82 287
3599.39 321
3599.95 309
3600.52 286
3601.08 224
3601.65 325
3602.21 256
3602.78 268
3603.35 372
3603.91 319
3604.48 289
3605.04 273
3605.61 286
3606.18 336
3606.74 396
3607.31 362
3607.88 300
3608.44 260
3609.01 257
3609.57 297
3610.14 265
3610.71 263
3611.27 259
3611.84 323
3612.41 235
3612.97 259
3613.54 254
3614.11 258
3614.68 301
3615.24 296
3615.81 264
3616.38 309
3616.94 355
3617.51 460
3618.08 516
3618.64 550
3619.21 543
3619.78 594
3620.35 641
3620.91 633
3621.48 620
3622.05 587
3622.62 456
3623.18 447
3623.75 488
3624.32 436
3624.89 394
3625.45 417
3626.02 329
3626.59 333
3627.16 300
3627.73 340
3628.29 297
3628.86 277
3629.43 272
3630.00 268
3630.57 237
3631.13 266
3631.70 210
3632.27 229
3632.84 244
3633.41 274
3633.98 249
3634.54 295
3635.11 280
3635.68 235
3636.25 196
3636.82 291
3637.39 288
3637.96 216
3638.52 294
3639.09 297
3639.66 285
3640.23 287
3640.80 338
3641.37 335
3641.94 309
3642.51 341
3643.08 383
3643.65 299
3644.21 385
3644.78 405
3645.35 355
3645.92 364
3646.49 387
3647.06 333
3647.63 322
3648.20 333
3648.77 355
3649.34 332
3649.91 268
3650.48 324
3651.05 337
3651.62 323
3652.19 241
3652.76 267
3653.33 302
3653.90 311
3654.47 323
3655.04 372
3655.61 391
3656.18 409
3656.75 428
3657.32 437
3657.89 462
3658.46 373
3659.03 401
3659.60 440
3660.17 405
3660.74 400
3661.31 377
3661.88 353
3662.45 339
3663.02 407
3663.59 398
3664.16 418
3664.74 409
3665.31 355
3665.88 489
3666.45 434
3667.02 373
3667.59 465
3668.16 412
3668.73 332
3669.30 361
3669.87 384
3670.45 421
3671.02 369
3671.59 344
3672.16 285
3672.73 349
3673.30 374
3673.87 338
3674.45 368
3675.02 355
3675.59 306
3676.16 331
3676.73 373
3677.30 378
3677.88 268
3678.45 251
3679.02 332
3679.59 426
3680.16 365
3680.74 329
3681.31 290
3681.88 289
3682.45 249
3683.02 257
3683.60 294
3684.17 327
3684.74 352
3685.31 307
3685.89 309
3686.46 324
3687.03 333
3687.60 343
3688.18 430
3688.75 468
3689.32 387
3689.89 446
3690.47 398
3691.04 390
3691.61 330
3692.19 380
3692.76 362
3693.33 424
3693.91 358
3694.48 367
3695.05 320
3695.62 283
3696.20 272
3696.77 275
3697.34 321
3697.92 327
3698.49 293
3699.06 302
3699.64 368
3700.21 370
3700.79 351
3701.36 302
3701.93 371
3702.51 340
3703.08 329
3703.65 343
3704.23 388
3704.80 347
3705.38 297
3705.95 272
3706.52 313
3707.10 297
3707.67 279
3708.25 256
3708.82 340
3709.39 321
3709.97 294
3710.54 294
3711.12 285
3711.69 363
3712.27 338
3712.84 310
3713.42 303
3713.99 305
3714.57 318
3715.14 297
3715.71 281
3716.29 332
3716.86 293
3717.44 263
3718.01 315
3718.59 325
3719.16 273
3719.74 309
3720.31 311
3720.89 328
3721.47 340
3722.04 295
3722.62 228
3723.19 306
3723.77 287
3724.34 390
3724.92 289
3725.49 263
3726.07 260
3726.64 207
3727.22 266
3727.80 348
3728.37 247
3728.95 298
3729.52 257
3730.10 288
3730.67 275
3731.25 293
3731.83 286
3732.40 314
3732.98 358
3733.55 368
3734.13 350
3734.71 385
3735.28 443
3735.86 427
3736.44 327
3737.01 344
3737.59 365
3738.17 359
3738.74 353
3739.32 296
3739.90 304
3740.47 319
3741.05 308
3741.63 295
3742.20 321
3742.78 304
3743.36 285
3743.93 302
3744.51 350
3745.09 251
3745.66 271
3746.24 272
3746.82 249
3747.40 310
3747.97 360
3748.55 360
3749.13 300
3749.70 281
3750.28 286
3750.86 275
3751.44 253
3752.02 241
3752.59 258
3753.17 219
3753.75 267
3754.33 291
3754.90 197
3755.48 222
3756.06 266
3756.64 340
3757.22 290
3757.79 256
3758.37 368
3758.95 347
3759.53 312
3760.11 328
3760.68 346
3761.26 352
3761.84 352
3762.42 387
3763.00 325
3763.58 376
3764.15 365
3764.73 312
3765.31 317
3765.89 263
3766.47 264
3767.05 294
3767.63 273
3768.21 317
3768.78 266
3769.36 269
3769.94 316
3770.52 265
3771.10 249
3771.68 322
3772.26 301
3772.84 300
3773.42 266
3774.00 292
3774.58 294
3775.15 292
3775.73 289
3776.31 254
3776.89 297
3777.47 274
3778.05 364
3778.63 309
3779.21 281
3779.79 260
3780.37 230
3780.95 250
3781.53 294
3782.11 239
3782.69 246
3783.27 234
3783.85 228
3784.43 267
3785.01 244
3785.59 275
3786.17 277
3786.75 278
3787.33 212
3787.91 242
3788.49 249
3789.07 284
3789.65 294
3790.23 305
3790.81 278
3791.39 184
3791.98 271
3792.56 271
3793.14 308
3793.72 250
3794.30 261
3794.88 332
3795.46 269
3796.04 302
3796.62 278
3797.20 261
3797.78 312
3798.37 325
3798.95 289
3799.53 217
3800.11 248
3800.69 299
3801.27 292
3801.85 313
3802.43 321
3803.02 303
3803.60 304
3804.18 360
3804.76 320
3805.34 290
3805.92 305
3806.51 308
3807.09 289
3807.67 276
3808.25 319
3808.83 297
3809.42 325
3810.00 320
3810.58 278
3811.16 280
3811.74 235
3812.33 313
3812.91 297
3813.49 303
3814.07 299
3814.66 262
3815.24 274
3815.82 312
3816.40 334
3816.99 341
3817.57 371
3818.15 338
3818.73 373
3819.32 357
3819.90 360
3820.48 314
3821.06 302
3821.65 286
3822.23 253
3822.81 285
3823.40 274
3823.98 254
3824.56 227
3825.15 277
3825.73 304
3826.31 300
3826.90 287
3827.48 278
3828.06 316
3828.65 300
3829.23 340
3829.81 291
3830.40 227
3830.98 312
3831.56 266
3832.15 274
3832.73 306
3833.32 304
3833.90 315
3834.48 314
3835.07 280
3835.65 309
3836.23 320
3836.82 285
3837.40 264
3837.99 265
3838.57 248
3839.16 252
3839.74 268
3840.32 272
3840.91 260
3841.49 255
3842.08 264
3842.66 238
3843.25 285
3843.83 285
3844.42 278
3845.00 276
3845.59 230
3846.17 247
3846.76 289
3847.34 300
3847.92 295
3848.51 274
3849.09 276
3849.68 283
3850.27 258
3850.85 214
3851.44 331
3852.02 295
3852.61 277
3853.19 363
3853.78 315
3854.36 325
3854.95 280
3855.53 256
3856.12 246
3856.70 307
3857.29 367
3857.88 320
3858.46 359
3859.05 400
3859.63 357
3860.22 456
3860.80 454
3861.39 605
3861.98 637
3862.56 704
3863.15 729
3863.73 686
3864.32 693
3864.91 623
3865.49 677
3866.08 741
3866.67 690
3867.25 655
3867.84 757
3868.43 831
3869.01 780
3869.60 523
3870.19 554
3870.77 505
3871.36 464
3871.95 517
3872.53 406
3873.12 436
3873.71 436
3874.29 398
3874.88 553
3875.47 473
3876.05 542
3876.64 443
3877.23 422
3877.82 508
3878.40 465
3878.99 344
3879.58 375
3880.16 388
3880.75 359
3881.34 350
3881.93 469
3882.51 327
3883.10 301
3883.69 394
3884.28 374
3884.87 255
3885.45 286
3886.04 290
3886.63 312
3887.22 330
3887.80 299
3888.39 320
3888.98 380
3889.57 424
3890.16 403
3890.74 367
3891.33 411
3891.92 414
3892.51 400
3893.10 407
3893.69 397
3894.27 362
3894.86 294
3895.45 447
3896.04 527
3896.63 431
3897.22 430
3897.81 410
3898.40 379
3898.98 442
3899.57 445
3900.16 475
3900.75 442
3901.34 372
3901.93 399
3902.52 396
3903.11 356
3903.70 390
3904.29 272
3904.87 295
3905.46 288
3906.05 290
3906.64 321
3907.23 282
3907.82 365
3908.41 274
3909.00 293
3909.59 289
3910.18 289
3910.77 344
3911.36 329
3911.95 309
3912.54 315
3913.13 244
3913.72 226
3914.31 219
3914.90 285
3915.49 318
3916.08 223
3916.67 291
3917.26 288
3917.85 255
3918.44 262
3919.03 251
3919.62 282
3920.21 269
3920.80 214
3921.39 238
3921.98 241
3922.57 250
3923.16 265
3923.75 330
3924.34 245
3924.94 272
3925.53 266
3926.12 255
3926.71 239
3927.30 225
3927.89 215
3928.48 231
3929.07 291
3929.66 308
3930.25 299
3930.85 221
3931.44 215
3932.03 300
3932.62 273
3933.21 345
3933.80 354
3934.39 240
3934.99 212
3935.58 267
3936.17 279
3936.76 276
3937.35 271
3937.94 290
3938.54 295
3939.13 298
3939.72 323
3940.31 304
3940.90 317
3941.49 313
3942.09 303
3942.68 308
3943.27 267
3943.86 260
3944.46 285
3945.05 286
3945.64 243
3946.23 285
3946.82 304
3947.42 262
3948.01 257
3948.60 239
3949.20 224
3949.79 212
3950.38 195
3950.97 259
3951.57 230
3952.16 255
3952.75 290
3953.34 304
3953.94 297
3954.53 305
3955.12 242
3955.72 271
3956.31 248
3956.90 273
3957.50 217
3958.09 223
3958.68 270
3959.28 247
3959.87 278
3960.46 196
3961.06 253
3961.65 244
3962.24 203
3962.84 202
3963.43 271
3964.02 296
3964.62 330
3965.21 302
3965.81 299
3966.40 259
3966.99 256
3967.59 308
3968.18 293
3968.78 270
3969.37 396
3969.96 395
3970.56 345
3971.15 340
3971.75 355
3972.34 319
3972.94 300
3973.53 263
3974.12 341
3974.72 310
3975.31 186
3975.91 260
3976.50 258
3977.10 242
3977.69 243
3978.29 263
3978.88 275
3979.48 297
3980.07 310
3980.67 250
3981.26 209
3981.86 194
3982.45 234
3983.05 288
3983.64 332
3984.24 311
3984.83 268
3985.43 323
3986.02 244
3986.62 235
3987.21 296
3987.81 367
3988.40 303
3989.00 285
3989.60 314
3990.19 350
3990.79 227
3991.38 265
3991.98 215
3992.57 229
3993.17 231
3993.77 260
3994.36 250
3994.96 235
3995.55 247
3996.15 246
3996.75 211
3997.34 213
3997.94 264
3998.54 309
3999.13 368
3999.73 349
4000.32 271
4000.92 264
4001.52 269
4002.11 403
4002.71 337
4003.31 300
4003.90 237
4004.50 228
4005.10 300
4005.69 278
4006.29 289
4006.89 293
4007.49 273
4008.08 234
4008.68 259
4009.28 254
4009.87 303
4010.47 372
4011.07 299
4011.67 336
4012.26 230
4012.86 309
4013.46 241
4014.05 301
4014.65 293
4015.25 237
4015.85 367
4016.44 359
4017.04 332
4017.64 359
4018.24 348
4018.84 402
4019.43 414
4020.03 467
4020.63 367
4021.23 309
4021.83 375
4022.42 343
4023.02 294
4023.62 270
4024.22 261
4024.82 220
4025.41 245
4026.01 257
4026.61 296
4027.21 247
4027.81 293
4028.41 302
4029.01 309
4029.60 249
4030.20 297
4030.80 289
4031.40 271
4032.00 239
4032.60 286
4033.20 291
4033.80 277
4034.39 302
4034.99 305
4035.59 297
4036.19 268
4036.79 264
4037.39 224
4037.99 257
4038.59 274
4039.19 246
4039.79 236
4040.39 225
4040.99 250
4041.59 311
4042.18 271
4042.78 191
4043.38 264
4043.98 263
4044.58 317
4045.18 313
4045.78 264
4046.38 271
4046.98 271
4047.58 246
4048.18 309
4048.78 364
4049.38 312
4049.98 264
4050.58 252
4051.18 224
4051.78 249
4052.38 257
4052.98 263
4053.58 310
4054.19 280
4054.79 265
4055.39 276
4055.99 241
4056.59 289
4057.19 331
4057.79 325
4058.39 265
4058.99 259
4059.59 272
4060.19 256
4060.79 250
4061.39 241
4061.99 273
4062.60 258
4063.20 223
4063.80 249
4064.40 260
4065.00 241
4065.60 258
4066.20 270
4066.80 281
4067.41 224
4068.01 289
4068.61 264
4069.21 218
4069.81 315
4070.41 228
4071.02 264
4071.62 219
4072.22 285
4072.82 247
4073.42 216
4074.02 269
4074.63 271
4075.23 253
4075.83 224
4076.43 183
4077.03 204
4077.64 240
4078.24 247
4078.84 277
4079.44 252
4080.05 256
4080.65 255
4081.25 196
4081.85 234
4082.46 199
4083.06 254
4083.66 253
4084.26 264
4084.87 279
4085.47 288
4086.07 179
4086.67 241
4087.28 271
4087.88 236
4088.48 278
4089.09 262
4089.69 254
4090.29 233
4090.90 204
4091.50 266
4092.10 266
4092.71 331
4093.31 308
4093.91 282
4094.52 328
4095.12 390
4095.72 369
4096.33 407
4096.93 491
4097.53 438
4098.14 445
4098.74 402
4099.34 419
4099.95 338
4100.55 316
4101.16 307
4101.76 269
4102.36 264
4102.97 256
4103.57 240
4104.18 229
4104.78 250
4105.38 250
4105.99 282
4106.59 304
4107.20 241
4107.80 208
4108.41 239
4109.01 279
4109.62 287
4110.22 276
4110.82 304
4111.43 278
4112.03 271
4112.64 232
4113.24 216
4113.85 242
4114.45 236
4115.06 254
4115.66 234
4116.27 228
4116.87 191
4117.48 202
4118.08 266
4118.69 200
4119.29 166
4119.90 259
4120.50 269
4121.11 247
4121.72 284
4122.32 251
4122.93 293
4123.53 276
4124.14 228
4124.74 256
4125.35 241
4125.95 249
4126.56 255
4127.17 243
4127.77 245
4128.38 249
4128.98 248
4129.59 261
4130.20 267
4130.80 230
4131.41 226
4132.01 256
4132.62 256
4133.23 242
4133.83 261
4134.44 277
4135.05 233
4135.65 303
4136.26 290
4136.87 228
4137.47 308
4138.08 262
4138.69 243
4139.29 231
4139.90 273
4140.51 251
4141.11 224
4141.72 196
4142.33 288
4142.93 280
4143.54 266
4144.15 249
4144.75 279
4145.36 288
4145.97 338
4146.58 233
4147.18 272
4147.79 271
4148.40 241
4149.01 227
4149.61 217
4150.22 238
4150.83 292
4151.44 236
4152.04 251
4152.65 236
4153.26 214
4153.87 188
4154.47 217
4155.08 254
4155.69 264
4156.30 256
4156.91 271
4157.51 243
4158.12 226
4158.73 301
4159.34 236
4159.95 241
4160.56 272
4161.16 206
4161.77 186
4162.38 223
4162.99 212
4163.60 209
4164.21 260
4164.81 280
4165.42 165
4166.03 205
4166.64 257
4167.25 260
4167.86 235
4168.47 240
4169.08 268
4169.69 233
4170.29 222
4170.90 223
4171.51 267
4172.12 236
4172.73 195
4173.34 272
4173.95 214
4174.56 264
4175.17 230
4175.78 243
4176.39 314
4177.00 233
4177.61 295
4178.22 299
4178.82 284
4179.43 287
4180.04 267
4180.65 258
4181.26 250
4181.87 232
4182.48 230
4183.09 266
4183.70 272
4184.31 231
4184.92 237
4185.53 234
4186.14 245
4186.75 216
4187.36 213
4187.97 185
4188.58 211
4189.19 204
4189.81 215
4190.42 196
4191.03 229
4191.64 222
4192.25 244
4192.86 223
4193.47 203
4194.08 257
4194.69 256
4195.30 290
4195.91 286
4196.52 274
4197.13 256
4197.74 264
4198.36 228
4198.97 253
4199.58 224
4200.19 205
4200.80 241
4201.41 259
4202.02 244
4202.63 227
4203.25 260
4203.86 194
4204.47 197
4205.08 271
4205.69 236
4206.30 213
4206.92 263
4207.53 292
4208.14 258
4208.75 282
4209.36 247
4209.97 218
4210.59 262
4211.20 238
4211.81 263
4212.42 263
4213.03 204
4213.65 226
4214.26 275
4214.87 253
4215.48 251
4216.10 271
4216.71 229
4217.32 209
4217.93 308
4218.55 292
4219.16 286
4219.77 354
4220.38 351
4221.00 422
4221.61 404
4222.22 316
4222.83 373
4223.45 422
4224.06 416
4224.67 456
4225.29 452
4225.90 486
4226.51 526
4227.13 632
4227.74 516
4228.35 559
4228.96 578
4229.58 643
4230.19 594
4230.80 431
4231.42 540
4232.03 569
4232.65 429
4233.26 425
4233.87 464
4234.49 461
4235.10 523
4235.71 600
4236.33 441
4236.94 478
4237.56 468
4238.17 457
4238.78 388
4239.40 423
4240.01 412
4240.63 404
4241.24 405
4241.85 386
4242.47 385
4243.08 325
4243.70 324
4244.31 396
4244.93 378
4245.54 274
4246.15 431
4246.77 355
4247.38 237
4248.00 264
4248.61 315
4249.23 318
4249.84 326
4250.46 364
4251.07 336
4251.69 362
4252.30 375
4252.92 308
4253.53 289
4254.15 284
4254.76 336
4255.38 350
4255.99 261
4256.61 335
4257.22 302
4257.84 269
4258.45 261
4259.07 250
4259.69 298
4260.30 283
4260.92 288
4261.53 292
4262.15 300
4262.76 354
4263.38 344
4263.99 261
4264.61 317
4265.23 326
4265.84 294
4266.46 248
4267.07 286
4267.69 310
4268.31 258
4268.92 276
4269.54 276
4270.16 272
4270.77 311
4271.39 282
4272.00 228
4272.62 270
4273.24 250
4273.85 281
4274.47 363
4275.09 241
4275.70 291
4276.32 283
4276.94 405
4277.55 254
4278.17 235
4278.79 291
4279.40 299
4280.02 270
4280.64 249
4281.26 222
4281.87 263
4282.49 261
4283.11 278
4283.72 235
4284.34 276
4284.96 239
4285.58 250
4286.19 265
4286.81 229
4287.43 230
4288.05 264
4288.66 261
4289.28 309
4289.90 315
4290.52 276
4291.13 290
4291.75 272
4292.37 260
4292.99 244
4293.61 257
4294.22 308
4294.84 285
4295.46 232
4296.08 284
4296.70 300
4297.31 300
4297.93 245
4298.55 227
4299.17 225
4299.79 215
4300.41 177
4301.03 258
4301.64 277
4302.26 257
4302.88 283
4303.50 307
4304.12 313
4304.74 242
4305.36 229
4305.97 259
4306.59 278
4307.21 300
4307.83 268
4308.45 217
4309.07 187
4309.69 252
4310.31 259
4310.93 259
4311.55 309
4312.17 356
4312.78 310
4313.40 305
4314.02 298
4314.64 289
4315.26 299
4315.88 252
4316.50 271
4317.12 310
4317.74 244
4318.36 247
4318.98 218
4319.60 250
4320.22 232
4320.84 261
4321.46 229
4322.08 223
4322.70 240
4323.32 253
4323.94 247
4324.56 229
4325.18 244
4325.80 269
4326.42 275
4327.04 278
4327.66 285
4328.28 255
4328.90 270
4329.52 223
4330.14 260
4330.76 305
4331.39 276
4332.01 248
4332.63 220
4333.25 245
4333.87 246
4334.49 222
4335.11 223
4335.73 190
4336.35 298
4336.97 291
4337.59 337
4338.22 310
4338.84 333
4339.46 225
4340.08 315
4340.70 315
4341.32 351
4341.94 365
4342.57 329
4343.19 347
4343.81 310
4344.43 285
4345.05 271
4345.67 333
4346.29 373
4346.92 435
4347.54 359
4348.16 523
4348.78 524
4349.40 430
4350.03 327
4350.65 351
4351.27 389
4351.89 344
4352.51 350
4353.14 355
4353.76 285
4354.38 269
4355.00 322
4355.63 244
4356.25 236
4356.87 315
4357.49 335
4358.12 230
4358.74 207
4359.36 247
4359.98 277
4360.61 252
4361.23 319
4361.85 299
4362.48 357
4363.10 337
4363.72 318
4364.34 279
4364.97 242
4365.59 225
4366.21 270
4366.84 319
4367.46 279
4368.08 291
4368.71 312
4369.33 314
4369.95 265
4370.58 283
4371.20 327
4371.82 342
4372.45 262
4373.07 301
4373.70 286
4374.32 318
4374.94 307
4375.57 285
4376.19 307
4376.81 384
4377.44 364
4378.06 400
4378.69 396
4379.31 305
4379.94 323
4380.56 287
4381.18 249
4381.81 295
4382.43 387
4383.06 357
4383.68 341
4384.31 400
4384.93 464
4385.55 457
4386.18 408
4386.80 400
4387.43 569
4388.05 430
4388.68 433
4389.30 561
4389.93 616
4390.55 746
4391.18 696
4391.80 801
4392.43 794
4393.05 782
4393.68 1021
4394.30 966
4394.93 936
4395.55 799
4396.18 854
4396.80 747
4397.43 673
4398.05 614
4398.68 652
4399.31 603
4399.93 627
4400.56 710
4401.18 746
4401.81 631
4402.43 749
4403.06 821
4403.69 668
4404.31 603
4404.94 545
4405.56 649
4406.19 619
4406.82 661
4407.44 654
4408.07 685
4408.69 750
4409.32 641
4409.95 563
4410.57 595
4411.20 597
4411.83 506
4412.45 480
4413.08 569
4413.71 500
4414.33 493
4414.96 489
4415.59 499
4416.21 452
4416.84 488
4417.47 572
4418.09 513
4418.72 444
4419.35 509
4419.97 425
4420.60 377
4421.23 407
4421.85 397
4422.48 366
4423.11 386
4423.74 404
4424.36 425
4424.99 372
4425.62 326
4426.25 333
4426.87 309
4427.50 320
4428.13 353
4428.76 377
4429.38 425
4430.01 412
4430.64 380
4431.27 374
4431.89 273
4432.52 323
4433.15 395
4433.78 348
4434.41 422
4435.03 332
4435.66 257
4436.29 322
4436.92 329
4437.55 290
4438.18 288
4438.80 348
4439.43 301
4440.06 288
4440.69 301
4441.32 284
4441.95 247
4442.57 235
4443.20 286
4443.83 267
4444.46 231
4445.09 299
4445.72 302
4446.35 327
4446.98 264
4447.61 267
4448.23 287
4448.86 306
4449.49 258
4450.12 216
4450.75 256
4451.38 282
4452.01 244
4452.64 251
4453.27 317
4453.90 324
4454.53 307
4455.16 254
4455.79 252
4456.42 249
4457.05 313
4457.67 332
4458.30 271
4458.93 259
4459.56 340
4460.19 314
4460.82 369
4461.45 311
4462.08 272
4462.71 314
4463.34 297
4463.97 269
4464.60 227
4465.23 196
4465.86 205
4466.49 189
4467.13 202
4467.76 210
4468.39 227
4469.02 186
4469.65 255
4470.28 243
4470.91 240
4471.54 234
4472.17 228
4472.80 213
4473.43 221
4474.06 249
4474.69 255
4475.32 186
4475.95 224
4476.59 212
4477.22 254
4477.85 235
4478.48 269
4479.11 260
4479.74 212
4480.37 239
4481.00 218
4481.64 196
4482.27 205
4482.90 200
4483.53 214
4484.16 249
4484.79 177
4485.42 256
4486.06 207
4486.69 225
4487.32 216
4487.95 244
4488.58 311
4489.22 319
4489.85 333
4490.48 308
4491.11 268
4491.74 286
4492.38 264
4493.01 213
4493.64 222
4494.27 255
4494.90 248
4495.54 202
4496.17 224
4496.80 266
4497.43 233
4498.07 213
4498.70 238
4499.33 192
4499.96 218
4500.60 266
4501.23 231
4501.86 215
4502.50 293
4503.13 268
4503.76 258
4504.39 213
4505.03 179
4505.66 236
4506.29 180
4506.93 220
4507.56 245
4508.19 200
4508.83 223
4509.46 204
4510.09 169
4510.73 206
4511.36 223
4511.99 183
4512.63 198
4513.26 209
4513.89 210
4514.53 221
4515.16 264
4515.80 254
4516.43 237
4517.06 239
4517.70 239
4518.33 254
4518.97 318
4519.60 240
4520.23 216
4520.87 222
4521.50 213
4522.14 181
4522.77 224
4523.40 288
4524.04 272
4524.67 242
4525.31 304
4525.94 272
4526.58 253
4527.21 307
4527.85 308
4528.48 319
4529.12 335
4529.75 343
4530.38 415
4531.02 587
4531.65 555
4532.29 652
4532.92 710
4533.56 659
4534.19 770
4534.83 764
4535.46 698
4536.10 538
4536.74 535
4537.37 516
4538.01 436
4538.64 414
4539.28 345
4539.91 318
4540.55 265
4541.18 303
4541.82 304
4542.45 213
4543.09 201
4543.73 226
4544.36 200
4545.00 279
4545.63 263
4546.27 258
4546.91 259
4547.54 261
4548.18 221
4548.81 226
4549.45 279
4550.09 207
4550.72 232
4551.36 180
4551.99 192
4552.63 244
4553.27 285
4553.90 282
4554.54 276
4555.18 229
4555.81 188
4556.45 261
4557.09 222
4557.72 230
4558.36 281
4559.00 234
4559.63 231
4560.27 244
4560.91 245
4561.54 244
4562.18 247
4562.82 227
4563.46 216
4564.09 214
4564.73 232
4565.37 252
4566.00 231
4566.64 240
4567.28 186
4567.92 221
4568.55 271
4569.19 229
4569.83 277
4570.47 318
4571.10 328
4571.74 310
4572.38 366
4573.02 295
4573.66 219
4574.29 212
4574.93 315
4575.57 258
4576.21 263
4576.85 236
4577.48 165
4578.12 197
4578.76 198
4579.40 189
4580.04 219
4580.67 226
4581.31 221
4581.95 215
4582.59 180
4583.23 192
4583.87 193
4584.51 209
4585.14 210
4585.78 152
4586.42 217
4587.06 234
4587.70 182
4588.34 204
4588.98 176
4589.62 151
4590.26 207
4590.89 298
4591.53 226
4592.17 234
4592.81 215
4593.45 276
4594.09 238
4594.73 240
4595.37 224
4596.01 180
4596.65 201
4597.29 246
4597.93 220
4598.57 194
4599.21 207
4599.85 186
4600.49 173
4601.12 194
4601.76 205
4602.40 192
4603.04 194
4603.68 187
4604.32 245
4604.96 301
4605.60 227
4606.24 180
4606.88 268
4607.52 202
4608.17 169
4608.81 189
4609.45 263
4610.09 259
4610.73 229
4611.37 221
4612.01 210
4612.65 211
4613.29 232
4613.93 225
4614.57 220
4615.21 200
4615.85 220
4616.49 270
4617.13 243
4617.77 250
4618.41 209
4619.06 256
4619.70 205
4620.34 231
4620.98 233
4621.62 224
4622.26 218
4622.90 213
4623.54 193
4624.19 232
4624.83 230
4625.47 217
4626.11 201
4626.75 206
4627.39 196
4628.03 195
4628.68 218
4629.32 189
4629.96 239
4630.60 220
4631.24 206
4631.89 175
4632.53 220
4633.17 228
4633.81 202
4634.45 190
4635.10 210
4635.74 198
4636.38 218
4637.02 252
4637.66 247
4638.31 257
4638.95 195
4639.59 245
4640.23 239
4640.88 263
4641.52 255
4642.16 210
4642.80 217
4643.45 276
4644.09 213
4644.73 233
4645.38 192
4646.02 175
4646.66 185
4647.30 258
4647.95 265
4648.59 193
4649.23 200
4649.88 215
4650.52 213
4651.16 266
4651.81 208
4652.45 178
4653.09 215
4653.74 232
4654.38 241
4655.02 213
4655.67 253
4656.31 197
4656.95 196
4657.60 230
4658.24 184
4658.89 185
4659.53 173
4660.17 182
4660.82 194
4661.46 164
4662.10 210
4662.75 278
4663.39 217
4664.04 177
4664.68 219
4665.33 199
4665.97 142
4666.61 177
4667.26 158
4667.90 156
4668.55 177
4669.19 230
4669.84 242
4670.48 198
4671.12 257
4671.77 177
4672.41 186
4673.06 213
4673.70 251
4674.35 223
4674.99 216
4675.64 212
4676.28 175
4676.93 150
4677.57 215
4678.22 214
4678.86 203
4679.51 191
4680.15 160
4680.80 144
4681.44 175
4682.09 182
4682.74 183
4683.38 209
4684.03 201
4684.67 164
4685.32 184
4685.96 177
4686.61 165
4687.25 157
4687.90 179
4688.55 153
4689.19 230
4689.84 218
4690.48 223
4691.13 219
4691.78 180
4692.42 156
4693.07 184
4693.71 183
4694.36 173
4695.01 204
4695.65 171
4696.30 189
4696.95 221
4697.59 216
4698.24 192
4698.89 240
4699.53 252
4700.18 244
4700.83 234
4701.47 258
4702.12 256
4702.77 243
4703.41 193
4704.06 204
4704.71 224
4705.35 209
4706.00 200
4706.65 170
4707.29 193
4707.94 185
4708.59 161
4709.24 166
4709.88 218
4710.53 214
4711.18 237
4711.83 208
4712.47 216
4713.12 245
4713.77 181
4714.42 202
4715.06 227
4715.71 169
4716.36 170
4717.01 185
4717.65 228
4718.30 187
4718.95 223
4719.60 196
4720.25 229
4720.89 230
4721.54 219
4722.19 244
4722.84 266
4723.49 201
4724.13 199
4724.78 224
4725.43 276
4726.08 220
4726.73 227
4727.38 260
4728.03 257
4728.67 296
4729.32 260
4729.97 254
4730.62 211
4731.27 248
4731.92 256
4732.57 211
4733.22 231
4733.86 206
4734.51 168
4735.16 201
4735.81 175
4736.46 185
4737.11 197
4737.76 165
4738.41 187
4739.06 239
4739.71 217
4740.36 203
4741.01 166
4741.65 214
4742.30 200
4742.95 270
4743.60 282
4744.25 222
4744.90 270
4745.55 241
4746.20 196
4746.85 223
4747.50 236
4748.15 230
4748.80 240
4749.45 232
4750.10 216
4750.75 217
4751.40 193
4752.05 210
4752.70 215
4753.35 186
4754.00 199
4754.65 254
4755.30 228
4755.95 281
4756.61 199
4757.26 167
4757.91 167
4758.56 184
4759.21 222
4759.86 258
4760.51 237
4761.16 230
4761.81 192
4762.46 220
4763.11 212
4763.76 192
4764.41 204
4765.07 208
4765.72 214
4766.37 151
4767.02 164
4767.67 211
4768.32 209
4768.97 214
4769.62 185
4770.28 200
4770.93 208
4771.58 220
4772.23 172
4772.88 212
4773.53 197
4774.19 167
4774.84 172
4775.49 195
4776.14 226
4776.79 174
4777.44 184
4778.10 249
4778.75 190
4779.40 150
4780.05 201
4780.70 186
4781.36 155
4782.01 190
4782.66 197
4783.31 234
4783.97 229
4784.62 201
4785.27 221
4785.92 204
4786.58 202
4787.23 195
4787.88 175
4788.53 177
4789.19 206
4789.84 167
4790.49 150
4791.15 179
4791.80 195
4792.45 190
4793.10 216
4793.76 229
4794.41 202
4795.06 232
4795.72 165
4796.37 189
4797.02 220
4797.68 176
4798.33 220
4798.98 186
4799.64 175
4800.29 189
4800.94 161
4801.60 168
4802.25 177
4802.90 184
4803.56 189
4804.21 212
4804.87 204
4805.52 224
4806.17 236
4806.83 220
4807.48 187
4808.14 184
4808.79 166
4809.44 198
4810.10 194
4810.75 196
4811.41 214
4812.06 180
4812.71 217
4813.37 246
4814.02 214
4814.68 204
4815.33 209
4815.99 198
4816.64 184
4817.30 156
4817.95 157
4818.61 213
4819.26 172
4819.92 165
4820.57 139
4821.23 224
4821.88 207
4822.53 206
4823.19 236
4823.85 224
4824.50 178
4825.16 195
4825.81 254
4826.47 242
4827.12 269
4827.78 212
4828.43 244
4829.09 230
4829.74 193
4830.40 179
4831.05 156
4831.71 214
4832.37 203
4833.02 213
4833.68 220
4834.33 213
4834.99 250
4835.64 225
4836.30 260
4836.96 224
4837.61 245
4838.27 287
4838.92 258
4839.58 247
4840.24 309
4840.89 273
4841.55 275
4842.21 297
4842.86 231
4843.52 275
4844.18 287
4844.83 253
4845.49 225
4846.14 192
4846.80 195
4847.46 207
4848.11 256
4848.77 254
4849.43 169
4850.09 193
4850.74 263
4851.40 262
4852.06 255
4852.71 202
4853.37 227
4854.03 233
4854.68 274
4855.34 279
4856.00 267
4856.66 260
4857.31 254
4857.97 298
4858.63 285
4859.29 227
4859.94 276
4860.60 260
4861.26 269
4861.92 268
4862.57 287
4863.23 267
4863.89 254
4864.55 286
4865.21 302
4865.86 281
4866.52 267
4867.18 251
4867.84 217
4868.50 241
4869.15 224
4869.81 246
4870.47 253
4871.13 228
4871.79 198
4872.45 231
4873.10 193
4873.76 252
4874.42 298
4875.08 225
4875.74 243
4876.40 243
4877.06 244
4877.71 191
4878.37 189
4879.03 280
4879.69 212
4880.35 271
4881.01 261
4881.67 273
4882.33 205
4882.99 243
4883.65 245
4884.30 194
4884.96 207
4885.62 176
4886.28 187
4886.94 211
4887.60 184
4888.26 185
4888.92 180
4889.58 264
4890.24 281
4890.90 252
4891.56 215
4892.22 255
4892.88 255
4893.54 226
4894.20 235
4894.86 160
4895.52 170
4896.18 204
4896.84 174
4897.50 208
4898.16 155
4898.82 152
4899.48 214
4900.14 189
4900.80 204
4901.46 229
4902.12 223
4902.78 235
4903.44 189
4904.10 171
4904.76 173
4905.42 176
4906.08 205
4906.74 242
4907.40 238
4908.06 249
4908.73 184
4909.39 187
4910.05 180
4910.71 218
4911.37 214
4912.03 175
4912.69 182
4913.35 180
4914.01 194
4914.68 196
4915.34 182
4916.00 228
4916.66 173
4917.32 158
4917.98 205
4918.64 186
4919.31 217
4919.97 196
4920.63 156
4921.29 214
4921.95 226
4922.61 181
4923.28 193
4923.94 200
4924.60 208
4925.26 231
4925.92 176
4926.59 178
4927.25 179
4927.91 129
4928.57 200
4929.23 202
4929.90 173
4930.56 179
4931.22 165
4931.88 177
4932.55 202
4933.21 181
4933.87 176
4934.53 219
4935.20 174
4935.86 171
4936.52 182
4937.18 197
4937.85 169
4938.51 215
4939.17 230
4939.84 143
4940.50 190
4941.16 215
4941.82 191
4942.49 168
4943.15 174
4943.81 183
4944.48 171
4945.14 167
4945.80 134
4946.47 197
4947.13 171
4947.79 188
4948.46 194
4949.12 157
4949.79 156
4950.45 147
4951.11 183
4951.78 216
4952.44 201
4953.10 156
4953.77 161
4954.43 161
4955.10 149
4955.76 171
4956.42 152
4957.09 177
4957.75 184
4958.42 192
4959.08 189
4959.74 147
4960.41 144
4961.07 209
4961.74 144
4962.40 156
4963.07 190
4963.73 191
4964.40 192
4965.06 208
4965.73 154
4966.39 188
4967.05 174
4967.72 203
4968.38 173
4969.05 217
4969.71 215
4970.38 173
4971.04 184
4971.71 199
4972.37 169
4973.04 188
4973.70 235
4974.37 221
4975.04 237
4975.70 245
4976.37 195
4977.03 251
4977.70 182
4978.36 202
4979.03 245
4979.69 213
4980.36 200
4981.03 185
4981.69 205
4982.36 206
4983.02 234
4983.69 220
4984.35 248
4985.02 192
4985.69 225
4986.35 251
4987.02 258
4987.68 205
4988.35 237
4989.02 322
4989.68 282
4990.35 328
4991.02 375
4991.68 334
4992.35 301
4993.02 359
4993.68 311
4994.35 273
4995.02 310
4995.68 265
4996.35 274
4997.02 194
4997.68 234
4998.35 275
4999.02 195
4999.68 159
5000.35 181
5001.02 194
5001.68 185
5002.35 203
5003.02 172
5003.69 151
5004.35 179
5005.02 199
5005.69 196
5006.35 206
5007.02 177
5007.69 188
5008.36 210
5009.02 147
5009.69 204
5010.36 201
5011.03 179
5011.70 181
5012.36 177
5013.03 190
5013.70 173
5014.37 188
5015.04 240
5015.70 248
5016.37 209
5017.04 190
5017.71 193
5018.38 265
5019.04 257
5019.71 139
5020.38 176
5021.05 228
5021.72 222
5022.39 241
5023.05 267
5023.72 298
5024.39 226
5025.06 287
5025.73 281
5026.40 266
5027.07 237
5027.74 272
5028.40 284
5029.07 261
5029.74 262
5030.41 279
5031.08 240
5031.75 221
5032.42 221
5033.09 193
5033.76 163
5034.43 181
5035.10 248
5035.76 226
5036.43 218
5037.10 189
5037.77 208
5038.44 238
5039.11 233
5039.78 221
5040.45 206
5041.12 203
5041.79 197
5042.46 195
5043.13 196
5043.80 214
5044.47 212
5045.14 200
5045.81 250
5046.48 208
5047.15 213
5047.82 225
5048.49 192
5049.16 214
5049.83 205
5050.50 211
5051.17 169
5051.84 178
5052.51 198
5053.18 165
5053.85 159
5054.52 168
5055.20 194
5055.87 177
5056.54 158
5057.21 141
5057.88 206
5058.55 223
5059.22 184
5059.89 177
5060.56 186
5061.23 243
5061.90 251
5062.58 259
5063.25 223
5063.92 222
5064.59 205
5065.26 168
5065.93 180
5066.60 179
5067.27 196
5067.95 162
5068.62 183
5069.29 164
5069.96 186
5070.63 165
5071.30 134
5071.98 176
5072.65 172
5073.32 171
5073.99 174
5074.66 232
5075.34 233
5076.01 191
5076.68 157
5077.35 170
5078.02 203
5078.70 189
5079.37 205
5080.04 195
5080.71 173
5081.39 187
5082.06 201
5082.73 219
5083.40 224
5084.08 188
5084.75 181
5085.42 181
5086.09 157
5086.77 199
5087.44 170
5088.11 140
5088.79 174
5089.46 160
5090.13 189
5090.80 203
5091.48 223
5092.15 201
5092.82 197
5093.50 197
5094.17 154
5094.84 161
5095.52 159
5096.19 210
5096.86 195
5097.54 162
5098.21 165
5098.88 181
5099.56 217
5100.23 148
5100.90 168
5101.58 202
5102.25 196
5102.93 147
5103.60 205
5104.27 210
5104.95 209
5105.62 207
5106.30 193
5106.97 221
5107.64 175
5108.32 251
5108.99 161
5109.67 148
5110.34 166
5111.02 171
5111.69 199
5112.36 173
5113.04 168
5113.71 143
5114.39 169
5115.06 200
5115.74 185
5116.41 136
5117.09 178
5117.76 187
5118.44 170
5119.11 196
5119.79 197
5120.46 228
5121.14 207
5121.81 169
5122.49 149
5123.16 146
5123.84 161
5124.51 212
5125.19 178
5125.86 164
5126.54 176
5127.21 152
5127.89 149
5128.56 129
5129.24 148
5129.92 203
5130.59 201
5131.27 175
5131.94 181
5132.62 146
5133.29 144
5133.97 143
5134.65 164
5135.32 119
5136.00 172
5136.67 195
5137.35 180
5138.03 171
5138.70 173
5139.38 207
5140.05 235
5140.73 186
5141.41 174
5142.08 235
5142.76 226
5143.44 154
5144.11 189
5144.79 176
5145.47 176
5146.14 175
5146.82 177
5147.50 197
5148.17 184
5148.85 190
5149.53 124
5150.20 151
5150.88 149
5151.56 136
5152.24 111
5152.91 148
5153.59 162
5154.27 147
5154.94 185
5155.62 177
5156.30 168
5156.98 158
5157.65 155
5158.33 193
5159.01 205
5159.69 200
5160.36 152
5161.04 123
5161.72 148
5162.40 181
5163.07 182
5163.75 186
5164.43 182
5165.11 171
5165.79 154
5166.46 157
5167.14 172
5167.82 196
5168.50 201
5169.18 174
5169.86 160
5170.53 149
5171.21 169
5171.89 189
5172.57 152
5173.25 185
5173.93 134
5174.60 111
5175.28 145
5175.96 181
5176.64 164
5177.32 161
5178.00 161
5178.68 138
5179.36 146
5180.03 148
5180.71 137
5181.39 149
5182.07 144
5182.75 130
5183.43 150
5184.11 141
5184.79 124
5185.47 114
5186.15 117
5186.83 147
5187.51 172
5188.18 172
5188.86 165
5189.54 137
5190.22 147
5190.90 160
5191.58 143
5192.26 157
5192.94 170
5193.62 142
5194.30 113
5194.98 162
5195.66 147
5196.34 153
5197.02 181
5197.70 149
5198.38 135
5199.06 130
5199.74 129
5200.42 133
5201.10 105
5201.78 113
5202.46 118
5203.14 126
5203.82 102
5204.50 118
5205.19 137
5205.87 129
5206.55 134
5207.23 142
5207.91 179
5208.59 169
5209.27 184
5209.95 147
5210.63 175
5211.31 204
5211.99 183
5212.67 150
5213.36 126
5214.04 172
5214.72 191
5215.40 207
5216.08 195
5216.76 171
5217.44 205
5218.12 174
5218.81 185
5219.49 206
5220.17 184
5220.85 185
5221.53 178
5222.21 170
5222.90 176
5223.58 161
5224.26 195
5224.94 220
5225.62 145
5226.30 162
5226.99 175
5227.67 168
5228.35 180
5229.03 164
5229.71 186
5230.40 173
5231.08 172
5231.76 173
5232.44 187
5233.13 186
5233.81 170
5234.49 145
5235.17 176
5235.86 185
5236.54 148
5237.22 211
5237.90 209
5238.59 209
5239.27 205
5239.95 165
5240.64 184
5241.32 217
5242.00 162
5242.68 153
5243.37 178
5244.05 166
5244.73 145
5245.42 171
5246.10 168
5246.78 173
5247.47 184
5248.15 153
5248.83 156
5249.52 186
5250.20 153
5250.88 167
5251.57 164
5252.25 165
5252.93 200
5253.62 197
5254.30 230
5254.99 261
5255.67 247
5256.35 169
5257.04 210
5257.72 165
5258.41 172
5259.09 218
5259.77 233
5260.46 168
5261.14 170
5261.83 184
5262.51 200
5263.20 201
5263.88 180
5264.56 161
5265.25 219
5265.93 166
5266.62 181
5267.30 164
5267.99 177
5268.67 169
5269.36 163
5270.04 252
5270.73 183
5271.41 200
5272.10 160
5272.78 194
5273.47 205
5274.15 173
5274.84 205
5275.52 167
5276.21 177
5276.89 167
5277.58 185
5278.26 163
5278.95 197
5279.63 168
5280.32 166
5281.00 155
5281.69 202
5282.38 201
5283.06 216
5283.75 245
5284.43 283
5285.12 240
5285.80 279
5286.49 259
5287.18 190
5287.86 172
5288.55 200
5289.23 186
5289.92 237
5290.61 241
5291.29 219
5291.98 163
5292.66 155
5293.35 210
5294.04 215
5294.72 179
5295.41 220
5296.10 206
5296.78 182
5297.47 205
5298.16 212
5298.84 232
5299.53 255
5300.22 260
5300.90 280
5301.59 328
5302.28 300
5302.96 295
5303.65 265
5304.34 302
5305.03 285
5305.71 299
5306.40 287
5307.09 236
5307.77 259
5308.46 246
5309.15 227
5309.84 262
5310.52 236
5311.21 202
5311.90 171
5312.59 213
5313.27 207
5313.96 210
5314.65 205
5315.34 220
5316.02 212
5316.71 201
5317.40 189
5318.09 210
5318.78 207
5319.46 181
5320.15 202
5320.84 153
5321.53 170
5322.22 167
5322.90 203
5323.59 198
5324.28 249
5324.97 225
5325.66 179
5326.35 141
5327.04 156
5327.72 180
5328.41 119
5329.10 171
5329.79 150
5330.48 167
5331.17 186
5331.86 196
5332.54 174
5333.23 168
5333.92 211
5334.61 238
5335.30 251
5335.99 219
5336.68 207
5337.37 211
5338.06 187
5338.75 179
5339.44 188
5340.12 219
5340.81 197
5341.50 272
5342.19 240
5342.88 162
5343.57 156
5344.26 190
5344.95 244
5345.64 252
5346.33 210
5347.02 180
5347.71 191
5348.40 228
5349.09 271
5349.78 264
5350.47 345
5351.16 357
5351.85 298
5352.54 319
5353.23 357
5353.92 380
5354.61 314
5355.30 304
5355.99 317
5356.68 302
5357.37 303
5358.06 238
5358.75 163
5359.44 195
5360.14 225
5360.83 188
5361.52 225
5362.21 210
5362.90 180
5363.59 195
5364.28 187
5364.97 231
5365.66 186
5366.35 161
5367.04 143
5367.74 198
5368.43 177
5369.12 195
5369.81 177
5370.50 143
5371.19 183
5371.88 156
5372.57 161
5373.27 205
5373.96 185
5374.65 176
5375.34 165
5376.03 200
5376.72 178
5377.42 162
5378.11 140
5378.80 176
5379.49 160
5380.18 193
5380.88 209
5381.57 220
5382.26 193
5382.95 153
5383.64 204
5384.34 198
5385.03 188
5385.72 163
5386.41 133
5387.11 177
5387.80 190
5388.49 163
5389.18 219
5389.88 200
5390.57 213
5391.26 206
5391.95 190
5392.65 221
5393.34 201
5394.03 190
5394.72 239
5395.42 196
5396.11 154
5396.80 145
5397.50 177
5398.19 173
5398.88 182
5399.58 129
5400.27 143
5400.96 150
5401.66 117
5402.35 154
5403.04 177
5403.74 186
5404.43 168
5405.12 137
5405.82 176
5406.51 165
5407.20 135
5407.90 120
5408.59 163
5409.28 180
5409.98 181
5410.67 161
5411.37 171
5412.06 193
5412.75 192
5413.45 197
5414.14 205
5414.84 146
5415.53 146
5416.23 161
5416.92 166
5417.61 113
5418.31 88
5419.00 138
5419.70 129
5420.39 151
5421.09 176
5421.78 163
5422.48 177
5423.17 187
5423.87 154
5424.56 158
5425.25 169
5425.95 138
5426.64 137
5427.34 141
5428.03 161
5428.73 163
5429.42 183
5430.12 122
5430.82 127
5431.51 137
5432.21 148
5432.90 184
5433.60 155
5434.29 154
5434.99 151
5435.68 126
5436.38 140
5437.07 170
5437.77 197
5438.47 155
5439.16 175
5439.86 181
5440.55 157
5441.25 145
5441.94 121
5442.64 148
5443.34 144
5444.03 166
5444.73 139
5445.42 192
5446.12 190
5446.82 164
5447.51 196
5448.21 226
5448.91 178
5449.60 212
5450.30 197
5450.99 221
5451.69 192
5452.39 209
5453.08 231
5453.78 230
5454.48 198
5455.17 180
5455.87 195
5456.57 167
5457.27 208
5457.96 230
5458.66 192
5459.36 181
5460.05 188
5460.75 235
5461.45 227
5462.14 201
5462.84 213
5463.54 178
5464.24 195
5464.93 188
5465.63 203
5466.33 243
5467.03 254
5467.72 267
5468.42 219
5469.12 206
5469.82 170
5470.51 215
5471.21 185
5471.91 173
5472.61 215
5473.31 196
5474.00 299
5474.70 238
5475.40 243
5476.10 219
5476.80 224
5477.49 227
5478.19 193
5478.89 206
5479.59 228
5480.29 202
5480.99 195
5481.68 245
5482.38 278
5483.08 314
5483.78 212
5484.48 246
5485.18 217
5485.88 223
5486.57 281
5487.27 169
5487.97 267
5488.67 257
5489.37 185
5490.07 253
5490.77 228
5491.47 228
5492.17 179
5492.87 229
5493.56 244
5494.26 218
5494.96 220
5495.66 232
5496.36 205
5497.06 184
5497.76 227
5498.46 218
5499.16 252
5499.86 253
5500.56 293
5501.26 250
5501.96 351
5502.66 383
5503.36 339
5504.06 322
5504.76 321
5505.46 375
5506.16 378
5506.86 316
5507.56 311
5508.26 261
5508.96 290
5509.66 323
5510.36 235
5511.06 235
5511.76 256
5512.46 252
5513.16 255
5513.86 308
5514.56 310
5515.26 285
5515.96 287
5516.66 300
5517.36 327
5518.07 304
5518.77 281
5519.47 266
5520.17 271
5520.87 248
5521.57 278
5522.27 256
5522.97 221
5523.67 246
5524.37 261
5525.08 227
5525.78 209
5526.48 206
5527.18 245
5527.88 243
5528.58 219
5529.28 252
5529.99 232
5530.69 157
5531.39 178
5532.09 234
5532.79 193
5533.49 164
5534.20 228
5534.90 231
5535.60 255
5536.30 228
5537.00 223
5537.70 213
5538.41 271
5539.11 253
5539.81 229
5540.51 215
5541.22 253
5541.92 197
5542.62 160
5543.32 180
5544.02 220
5544.73 195
5545.43 224
5546.13 215
5546.84 195
5547.54 186
5548.24 239
5548.94 191
5549.65 185
5550.35 212
5551.05 227
5551.75 194
5552.46 200
5553.16 205
5553.86 234
5554.57 234
5555.27 218
5555.97 237
5556.68 160
5557.38 171
5558.08 237
5558.79 202
5559.49 205
5560.19 222
5560.90 173
5561.60 196
5562.30 192
5563.01 189
5563.71 229
5564.41 161
5565.12 189
5565.82 229
5566.53 192
5567.23 214
5567.93 186
5568.64 228
5569.34 200
5570.05 201
5570.75 182
5571.45 210
5572.16 235
5572.86 200
5573.57 212
5574.27 187
5574.98 187
5575.68 247
5576.38 197
5577.09 217
5577.79 224
5578.50 206
5579.20 177
5579.91 143
5580.61 172
5581.32 176
5582.02 182
5582.73 194
5583.43 156
5584.14 190
5584.84 193
5585.55 189
5586.25 153
5586.96 170
5587.66 201
5588.37 161
5589.07 149
5589.78 149
5590.48 149
5591.19 153
5591.89 147
5592.60 156
5593.31 142
5594.01 123
5594.72 126
5595.42 162
5596.13 169
5596.83 156
5597.54 200
5598.25 210
5598.95 159
5599.66 158
5600.36 150
5601.07 211
5601.78 213
5602.48 170
5603.19 181
5603.89 143
5604.60 170
5605.31 176
5606.01 146
5606.72 149
5607.43 179
5608.13 193
5608.84 168
5609.54 169
5610.25 185
5610.96 178
5611.66 188
5612.37 183
5613.08 185
5613.79 229
5614.49 209
5615.20 209
5615.91 180
5616.61 161
5617.32 172
5618.03 178
5618.73 192
5619.44 196
5620.15 167
5620.86 155
5621.56 179
5622.27 228
5622.98 164
5623.69 151
5624.39 160
5625.10 155
5625.81 191
5626.52 114
5627.22 107
5627.93 108
5628.64 139
5629.35 130
5630.05 176
5630.76 162
5631.47 155
5632.18 174
5632.89 184
5633.59 211
5634.30 162
5635.01 203
5635.72 161
5636.43 158
5637.14 137
5637.84 137
5638.55 166
5639.26 171
5639.97 131
5640.68 151
5641.39 178
5642.10 162
5642.80 116
5643.51 154
5644.22 198
5644.93 256
5645.64 200
5646.35 164
5647.06 180
5647.77 178
5648.47 162
5649.18 155
5649.89 165
5650.60 173
5651.31 160
5652.02 149
5652.73 181
5653.44 177
5654.15 159
5654.86 167
5655.57 162
5656.28 166
5656.99 191
5657.70 183
5658.41 216
5659.12 201
5659.83 196
5660.54 154
5661.24 148
5661.95 169
5662.66 166
5663.37 164
5664.08 167
5664.79 140
5665.50 147
5666.21 193
5666.93 175
5667.64 207
5668.35 168
5669.06 170
5669.77 168
5670.48 155
5671.19 142
5671.90 176
5672.61 169
5673.32 197
5674.03 221
5674.74 198
5675.45 145
5676.16 204
5676.87 202
5677.58 204
5678.29 217
5679.01 177
5679.72 159
5680.43 188
5681.14 144
5681.85 171
5682.56 166
5683.27 174
5683.98 198
5684.69 177
5685.41 179
5686.12 183
5686.83 178
5687.54 168
5688.25 144
5688.96 171
5689.67 158
5690.39 170
5691.10 167
5691.81 135
5692.52 166
5693.23 197
5693.95 148
5694.66 155
5695.37 197
5696.08 187
5696.79 156
5697.51 169
5698.22 248
5698.93 218
5699.64 181
5700.35 158
5701.07 187
5701.78 211
5702.49 189
5703.20 128
5703.92 138
5704.63 189
5705.34 175
5706.05 184
5706.77 186
5707.48 182
5708.19 212
5708.90 196
5709.62 199
5710.33 168
5711.04 147
5711.76 168
5712.47 157
5713.18 164
5713.90 159
5714.61 186
5715.32 153
5716.04 162
5716.75 195
5717.46 139
5718.18 168
5718.89 192
5719.60 197
5720.32 174
5721.03 178
5721.74 191
5722.46 176
5723.17 188
5723.88 196
5724.60 184
5725.31 171
5726.03 176
5726.74 169
5727.45 162
5728.17 201
5728.88 192
5729.60 185
5730.31 256
5731.02 205
5731.74 190
5732.45 163
5733.17 183
5733.88 184
5734.60 203
5735.31 187
5736.02 172
5736.74 188
5737.45 223
5738.17 239
5738.88 247
5739.60 294
5740.31 216
5741.03 188
5741.74 288
5742.46 317
5743.17 266
5743.89 228
5744.60 209
5745.32 226
5746.03 211
5746.75 255
5747.46 242
5748.18 216
5748.89 186
5749.61 194
5750.32 249
5751.04 267
5751.76 225
5752.47 201
5753.19 251
5753.90 257
5754.62 247
5755.33 197
5756.05 265
5756.77 239
5757.48 220
5758.20 206
5758.91 215
5759.63 231
5760.34 256
5761.06 306
5761.78 306
5762.49 304
5763.21 314
5763.93 306
5764.64 350
5765.36 277
5766.07 317
5766.79 379
5767.51 383
5768.22 431
5768.94 310
5769.66 285
5770.37 345
5771.09 294
5771.81 310
5772.52 327
5773.24 360
5773.96 321
5774.67 284
5775.39 230
5776.11 329
5776.83 323
5777.54 292
5778.26 311
5778.98 328
5779.69 345
5780.41 375
5781.13 355
5781.85 399
5782.56 366
5783.28 346
5784.00 384
5784.72 368
5785.43 351
5786.15 379
5786.87 423
5787.59 404
5788.30 318
5789.02 374
5789.74 338
5790.46 344
5791.18 445
5791.89 395
5792.61 381
5793.33 394
5794.05 473
5794.77 467
5795.48 415
5796.20 498
5796.92 506
5797.64 538
5798.36 515
5799.08 578
5799.80 657
5800.51 694
5801.23 820
5801.95 899
5802.67 1200
5803.39 1409
5804.11 1669
5804.83 1964
5805.54 1648
5806.26 1538
5806.98 1504
5807.70 1377
5808.42 1095
5809.14 908
5809.86 805
5810.58 670
5811.30 660
5812.02 720
5812.74 692
5813.45 623
5814.17 629
5814.89 563
5815.61 623
5816.33 677
5817.05 675
5817.77 741
5818.49 739
5819.21 661
5819.93 664
5820.65 702
5821.37 713
5822.09 632
5822.81 635
5823.53 676
5824.25 627
5824.97 579
5825.69 602
5826.41 603
5827.13 615
5827.85 601
5828.57 426
5829.29 455
5830.01 443
5830.73 429
5831.45 381
5832.17 453
5832.89 418
5833.61 397
5834.33 345
5835.06 336
5835.78 427
5836.50 392
5837.22 410
5837.94 432
5838.66 436
5839.38 416
5840.10 345
5840.82 327
5841.54 436
5842.26 396
5842.99 424
5843.71 376
5844.43 376
5845.15 311
5845.87 342
5846.59 331
5847.31 311
5848.04 319
5848.76 302
5849.48 336
5850.20 375
5850.92 321
5851.64 352
5852.36 336
5853.09 329
5853.81 310
5854.53 249
5855.25 307
5855.97 289
5856.70 288
5857.42 308
5858.14 289
5858.86 282
5859.58 277
5860.31 267
5861.03 334
5861.75 322
5862.47 312
5863.20 339
5863.92 338
5864.64 302
5865.36 254
5866.09 259
5866.81 234
5867.53 273
5868.25 247
5868.98 207
5869.70 260
5870.42 246
5871.15 275
5871.87 258
5872.59 262
5873.31 288
5874.04 280
5874.76 244
5875.48 319
5876.21 287
5876.93 315
5877.65 334
5878.38 286
5879.10 263
5879.82 257
5880.55 264
5881.27 275
5881.99 304
5882.72 225
5883.44 209
5884.17 246
5884.89 205
5885.61 215
5886.34 272
5887.06 239
5887.78 266
5888.51 233
5889.23 253
5889.96 253
5890.68 245
5891.41 287
5892.13 290
5892.85 238
5893.58 260
5894.30 263
5895.03 241
5895.75 280
5896.48 287
5897.20 220
5897.92 219
5898.65 268
5899.37 293
5900.10 267
5900.82 221
5901.55 206
5902.27 205
5903.00 249
5903.72 242
5904.45 217
5905.17 191
5905.90 163
5906.62 243
5907.35 214
5908.07 175
5908.80 212
5909.52 197
5910.25 193
5910.97 184
5911.70 196
5912.43 237
5913.15 169
5913.88 182
5914.60 212
5915.33 225
5916.05 230
5916.78 242
5917.50 227
5918.23 224
5918.96 170
5919.68 193
5920.41 211
5921.13 197
5921.86 171
5922.59 225
5923.31 196
5924.04 186
5924.76 228
5925.49 196
5926.22 224
5926.94 176
5927.67 194
5928.40 185
5929.12 181
5929.85 171
5930.58 223
5931.30 226
5932.03 185
5932.76 249
5933.48 238
5934.21 186
5934.94 221
5935.66 234
5936.39 208
5937.12 209
5937.84 239
5938.57 292
5939.30 254
5940.02 261
5940.75 239
5941.48 247
5942.21 257
5942.93 281
5943.66 288
5944.39 231
5945.12 290
5945.84 255
5946.57 246
5947.30 232
5948.03 241
5948.75 231
5949.48 258
5950.21 252
5950.94 224
5951.67 240
5952.39 289
5953.12 239
5953.85 252
5954.58 254
5955.31 284
5956.03 296
5956.76 264
5957.49 241
5958.22 234
5958.95 235
5959.67 228
5960.40 238
5961.13 221
5961.86 189
5962.59 254
5963.32 301
5964.05 251
5964.77 236
5965.50 274
5966.23 210
5966.96 223
5967.69 272
5968.42 245
5969.15 267
5969.88 271
5970.61 273
5971.33 318
5972.06 328
5972.79 289
5973.52 286
5974.25 330
5974.98 282
5975.71 327
5976.44 262
5977.17 251
5977.90 283
5978.63 250
5979.36 241
5980.09 287
5980.82 276
5981.55 258
5982.28 274
5983.01 273
5983.74 301
5984.46 271
5985.19 327
5985.92 277
5986.65 354
5987.38 321
5988.11 274
5988.85 303
5989.58 324
5990.31 304
5991.04 311
5991.77 300
5992.50 294
5993.23 309
5993.96 335
5994.69 313
5995.42 255
5996.15 309
5996.88 307
5997.61 303
5998.34 325
5999.07 321
5999.80 305
6000.53 352
6001.26 300
6002.00 290
6002.73 260
6003.46 367
6004.19 312
6004.92 275
6005.65 241
6006.38 273
6007.11 317
6007.84 279
6008.58 331
6009.31 380
6010.04 371
6010.77 407
6011.50 424
6012.23 422
6012.96 433
6013.70 510
6014.43 522
6015.16 527
6015.89 528
6016.62 580
6017.36 565
6018.09 446
6018.82 416
6019.55 396
6020.28 360
6021.02 330
6021.75 370
6022.48 369
6023.21 261
6023.94 220
6024.68 251
6025.41 256
6026.14 230
6026.87 212
6027.61 225
6028.34 241
6029.07 258
6029.80 280
6030.54 269
6031.27 252
6032.00 258
6032.73 232
6033.47 238
6034.20 250
6034.93 265
6035.67 318
6036.40 272
6037.13 243
6037.87 178
6038.60 214
6039.33 183
6040.07 264
6040.80 235
6041.53 217
6042.27 210
6043.00 196
6043.73 237
6044.47 256
6045.20 249
6045.93 258
6046.67 255
6047.40 229
6048.13 224
6048.87 310
6049.60 342
6050.34 306
6051.07 256
6051.80 298
6052.54 300
6053.27 349
6054.01 307
6054.74 332
6055.47 261
6056.21 340
6056.94 326
6057.68 323
6058.41 292
6059.15 272
6059.88 200
6060.61 237
6061.35 232
6062.08 195
6062.82 205
6063.55 193
6064.29 249
6065.02 279
6065.76 281
6066.49 291
6067.23 284
6067.96 223
6068.70 257
6069.43 284
6070.17 258
6070.90 214
6071.64 244
6072.37 219
6073.11 235
6073.84 227
6074.58 198
6075.31 255
6076.05 242
6076.78 225
6077.52 220
6078.26 242
6078.99 221
6079.73 213
6080.46 193
6081.20 194
6081.93 215
6082.67 223
6083.41 249
6084.14 238
6084.88 250
6085.61 241
6086.35 256
6087.09 263
6087.82 226
6088.56 258
6089.30 205
6090.03 228
6090.77 211
6091.50 221
6092.24 242
6092.98 245
6093.71 253
6094.45 208
6095.19 225
6095.92 237
6096.66 277
6097.40 214
6098.13 224
6098.87 224
6099.61 225
6100.34 224
6101.08 209
6101.82 254
6102.56 232
6103.29 270
6104.03 221
6104.77 211
6105.50 223
6106.24 197
6106.98 254
6107.72 243
6108.45 196
6109.19 239
6109.93 273
6110.67 254
6111.40 208
6112.14 220
6112.88 208
6113.62 233
6114.35 215
6115.09 231
6115.83 214
6116.57 204
6117.31 229
6118.04 246
6118.78 233
6119.52 180
6120.26 213
6121.00 254
6121.73 265
6122.47 252
6123.21 236
6123.95 252
6124.69 216
6125.43 209
6126.16 198
6126.90 202
6127.64 239
6128.38 220
6129.12 213
6129.86 233
6130.60 248
6131.33 280
6132.07 334
6132.81 241
6133.55 236
6134.29 225
6135.03 259
6135.77 257
6136.51 282
6137.25 251
6137.99 282
6138.73 217
6139.46 248
6140.20 215
6140.94 255
6141.68 213
6142.42 246
6143.16 224
6143.90 237
6144.64 267
6145.38 250
6146.12 247
6146.86 264
6147.60 261
6148.34 200
6149.08 201
6149.82 224
6150.56 299
6151.30 302
6152.04 243
6152.78 269
6153.52 272
6154.26 265
6155.00 269
6155.74 288
6156.48 222
6157.22 251
6157.96 273
6158.70 237
6159.44 283
6160.18 275
6160.92 265
6161.66 271
6162.40 313
6163.15 277
6163.89 290
6164.63 302
6165.37 277
6166.11 312
6166.85 329
6167.59 309
6168.33 377
6169.07 351
6169.81 371
6170.55 374
6171.30 409
6172.04 344
6172.78 331
6173.52 300
6174.26 336
6175.00 315
6175.74 318
6176.49 356
6177.23 334
6177.97 344
6178.71 317
6179.45 314
6180.19 330
6180.94 361
6181.68 409
6182.42 396
6183.16 343
6183.90 322
6184.65 342
6185.39 357
6186.13 333
6186.87 327
6187.61 367
6188.36 333
6189.10 357
6189.84 423
6190.58 410
6191.33 344
6192.07 357
6192.81 401
6193.55 425
6194.30 448
6195.04 406
6195.78 425
6196.52 394
6197.27 386
6198.01 406
6198.75 462
6199.49 529
6200.24 495
6200.98 413
6201.72 391
6202.47 373
6203.21 418
6203.95 371
6204.70 469
6205.44 512
6206.18 517
6206.93 679
6207.67 820
6208.41 828
6209.16 968
6209.90 1147
6210.64 1318
6211.39 1465
6212.13 1421
6212.87 1492
6213.62 1473
6214.36 1355
6215.11 1142
6215.85 998
6216.59 889
6217.34 743
6218.08 636
6218.83 581
6219.57 531
6220.31 491
6221.06 454
6221.80 416
6222.55 373
6223.29 430
6224.04 403
6224.78 412
6225.52 434
6226.27 505
6227.01 465
6227.76 490
6228.50 428
6229.25 447
6229.99 428
6230.74 333
6231.48 355
6232.23 366
6232.97 355
6233.72 361
6234.46 323
6235.21 308
6235.95 331
6236.70 238
6237.44 259
6238.19 270
6238.93 381
6239.68 363
6240.42 329
6241.17 375
6241.91 433
6242.66 320
6243.40 359
6244.15 348
6244.90 370
6245.64 309
6246.39 349
6247.13 381
6247.88 392
6248.62 405
6249.37 437
6250.12 413
6250.86 398
6251.61 467
6252.35 454
6253.10 423
6253.85 433
6254.59 428
6255.34 355
6256.09 343
6256.83 347
6257.58 380
6258.32 358
6259.07 347
6259.82 356
6260.56 381
6261.31 372
6262.06 348
6262.80 366
6263.55 356
6264.30 280
6265.04 375
6265.79 389
6266.54 350
6267.29 330
6268.03 362
6268.78 306
6269.53 349
6270.27 302
6271.02 362
6271.77 335
6272.52 336
6273.26 316
6274.01 315
6274.76 320
6275.50 329
6276.25 319
6277.00 295
6277.75 330
6278.49 331
6279.24 367
6279.99 345
6280.74 377
6281.49 316
6282.23 299
6282.98 334
6283.73 376
6284.48 360
6285.23 273
6285.97 265
6286.72 281
6287.47 287
6288.22 319
6288.97 342
6289.71 291
6290.46 333
6291.21 329
6291.96 297
6292.71 307
6293.46 345
6294.21 392
6294.95 345
6295.70 376
6296.45 304
6297.20 268
6297.95 287
6298.70 272
6299.45 246
6300.20 283
6300.94 298
6301.69 296
6302.44 291
6303.19 310
6303.94 296
6304.69 290
6305.44 240
6306.19 269
6306.94 304
6307.69 272
6308.44 308
6309.19 277
6309.94 243
6310.69 240
6311.43 251
6312.18 245
6312.93 260
6313.68 274
6314.43 300
6315.18 315
6315.93 276
6316.68 238
6317.43 254
6318.18 279
6318.93 254
6319.68 335
6320.43 352
6321.18 307
6321.93 271
6322.68 267
6323.43 218
6324.18 273
6324.94 302
6325.69 246
6326.44 235
6327.19 246
6327.94 245
6328.69 309
6329.44 243
6330.19 246
6330.94 264
6331.69 215
6332.44 228
6333.19 253
6333.94 212
6334.69 244
6335.45 221
6336.20 236
6336.95 245
6337.70 229
6338.45 212
6339.20 193
6339.95 185
6340.70 181
6341.46 190
6342.21 182
6342.96 226
6343.71 221
6344.46 172
6345.21 212
6345.96 185
6346.72 203
6347.47 261
6348.22 260
6348.97 228
6349.72 216
6350.48 221
6351.23 222
6351.98 177
6352.73 202
6353.48 244
6354.24 243
6354.99 187
6355.74 226
6356.49 250
6357.24 229
6358.00 209
6358.75 237
6359.50 240
6360.25 218
6361.01 217
6361.76 251
6362.51 220
6363.26 203
6364.02 176
6364.77 217
6365.52 189
6366.28 201
6367.03 232
6367.78 238
6368.53 284
6369.29 218
6370.04 232
6370.79 214
6371.55 233
6372.30 241
6373.05 204
6373.81 203
6374.56 199
6375.31 180
6376.07 222
6376.82 206
6377.57 216
6378.33 197
6379.08 226
6379.83 207
6380.59 185
6381.34 206
6382.10 200
6382.85 184
6383.60 206
6384.36 216
6385.11 229
6385.87 255
6386.62 201
6387.37 208
6388.13 206
6388.88 192
6389.64 173
6390.39 185
6391.14 199
6391.90 177
6392.65 170
6393.41 206
6394.16 171
6394.92 215
6395.67 189
6396.43 145
6397.18 164
6397.94 206
6398.69 201
6399.45 201
6400.20 204
6400.96 204
6401.71 218
6402.47 186
6403.22 191
6403.98 186
6404.73 216
6405.49 223
6406.24 188
6407.00 188
6407.75 153
6408.51 158
6409.26 177
6410.02 193
6410.77 203
6411.53 208
6412.28 200
6413.04 189
6413.80 199
6414.55 238
6415.31 171
6416.06 167
6416.82 188
6417.57 200
6418.33 237
6419.09 200
6419.84 221
6420.60 194
6421.35 179
6422.11 171
6422.87 195
6423.62 183
6424.38 199
6425.14 221
6425.89 249
6426.65 195
6427.40 186
6428.16 179
6428.92 171
6429.67 183
6430.43 189
6431.19 217
6431.94 224
6432.70 194
6433.46 221
6434.22 190
6434.97 225
6435.73 206
6436.49 222
6437.24 270
6438.00 198
6438.76 233
6439.51 243
6440.27 226
6441.03 195
6441.79 199
6442.54 238
6443.30 209
6444.06 203
6444.82 265
6445.57 217
6446.33 209
6447.09 242
6447.85 185
6448.60 189
6449.36 165
6450.12 179
6450.88 218
6451.64 153
6452.39 212
6453.15 197
6453.91 201
6454.67 217
6455.43 231
6456.18 220
6456.94 207
6457.70 241
6458.46 237
6459.22 269
6459.98 222
6460.73 216
6461.49 212
6462.25 191
6463.01 185
6463.77 194
6464.53 202
6465.29 236
6466.04 225
6466.80 249
6467.56 222
6468.32 247
6469.08 261
6469.84 280
6470.60 266
6471.36 227
6472.12 250
6472.87 243
6473.63 217
6474.39 209
6475.15 207
6475.91 221
6476.67 272
6477.43 260
6478.19 235
6478.95 230
6479.71 257
6480.47 248
6481.23 277
6481.99 314
6482.75 259
6483.51 252
6484.27 282
6485.03 304
6485.79 258
6486.55 263
6487.31 251
6488.07 277
6488.83 295
6489.59 260
6490.35 325
6491.11 319
6491.87 314
6492.63 313
6493.39 308
6494.15 303
6494.91 361
6495.67 353
6496.43 306
6497.19 347
6497.95 338
6498.71 368
6499.47 307
6500.23 358
6500.99 360
6501.76 357
6502.52 291
6503.28 338
6504.04 328
6504.80 388
6505.56 398
6506.32 328
6507.08 354
6507.84 382
6508.61 367
6509.37 420
6510.13 387
6510.89 409
6511.65 505
6512.41 476
6513.17 491
6513.94 485
6514.70 570
6515.46 597
6516.22 603
6516.98 659
6517.74 547
6518.51 531
6519.27 466
6520.03 520
6520.79 639
6521.55 641
6522.32 679
6523.08 741
6523.84 920
6524.60 1035
6525.36 1033
6526.13 1053
6526.89 1001
6527.65 953
6528.41 854
6529.18 849
6529.94 768
6530.70 725
6531.46 697
6532.23 597
6532.99 547
6533.75 566
6534.51 584
6535.28 612
6536.04 653
6536.80 746
6537.57 858
6538.33 857
6539.09 848
6539.85 860
6540.62 934
6541.38 939
6542.14 887
6542.91 845
6543.67 739
6544.43 601
6545.20 505
6545.96 456
6546.72 414
6547.49 366
6548.25 354
6549.02 368
6549.78 387
6550.54 382
6551.31 374
6552.07 347
6552.83 400
6553.60 420
6554.36 340
6555.13 385
6555.89 404
6556.65 347
6557.42 372
6558.18 347
6558.95 380
6559.71 380
6560.47 409
6561.24 366
6562.00 431
6562.77 401
6563.53 430
6564.30 445
6565.06 479
6565.83 466
6566.59 469
6567.36 480
6568.12 439
6568.88 436
6569.65 397
6570.41 408
6571.18 381
6571.94 431
6572.71 395
6573.47 385
6574.24 423
6575.00 412
6575.77 484
6576.53 463
6577.30 449
6578.07 462
6578.83 497
6579.60 468
6580.36 469
6581.13 380
6581.89 382
6582.66 353
6583.42 383
6584.19 346
6584.96 336
6585.72 385
6586.49 391
6587.25 389
6588.02 393
6588.78 435
6589.55 450
6590.32 436
6591.08 434
6591.85 473
6592.61 523
6593.38 525
6594.15 487
6594.91 518
6595.68 529
6596.45 579
6597.21 548
6597.98 519
6598.75 529
6599.51 522
6600.28 491
6601.05 433
6601.81 519
6602.58 444
6603.35 439
6604.11 466
6604.88 428
6605.65 464
6606.41 405
6607.18 358
6607.95 351
6608.71 395
6609.48 366
6610.25 332
6611.02 333
6611.78 382
6612.55 365
6613.32 425
6614.09 387
6614.85 387
6615.62 355
6616.39 377
6617.16 371
6617.92 367
6618.69 382
6619.46 411
6620.23 409
6620.99 425
6621.76 414
6622.53 344
6623.30 395
6624.07 366
6624.83 369
6625.60 380
6626.37 383
6627.14 417
6627.91 413
6628.67 365
6629.44 338
6630.21 440
6630.98 367
6631.75 353
6632.52 383
6633.29 446
6634.05 522
6634.82 593
6635.59 677
6636.36 620
6637.13 697
6637.90 716
6638.67 680
6639.43 665
6640.20 635
6640.97 584
6641.74 541
6642.51 492
6643.28 397
6644.05 395
6644.82 364
6645.59 320
6646.36 376
6647.13 368
6647.90 390
6648.66 395
6649.43 362
6650.20 402
6650.97 351
6651.74 306
6652.51 352
6653.28 330
6654.05 316
6654.82 359
6655.59 383
6656.36 315
6657.13 331
6657.90 332
6658.67 286
6659.44 309
6660.21 326
6660.98 279
6661.75 320
6662.52 273
6663.29 279
6664.06 303
6664.83 280
6665.60 293
6666.37 293
6667.14 298
6667.91 338
6668.69 332
6669.46 330
6670.23 287
6671.00 340
6671.77 329
6672.54 316
6673.31 358
6674.08 324
6674.85 324
6675.62 333
6676.39 319
6677.16 320
6677.94 335
6678.71 342
6679.48 323
6680.25 273
6681.02 296
6681.79 330
6682.56 321
6683.33 298
6684.11 273
6684.88 314
6685.65 284
6686.42 319
6687.19 330
6687.96 323
6688.74 366
6689.51 324
6690.28 363
6691.05 337
6691.82 296
6692.60 293
6693.37 273
6694.14 241
6694.91 257
6695.68 274
6696.46 263
6697.23 302
6698.00 243
6698.77 234
6699.55 248
6700.32 227
6701.09 254
6701.86 273
6702.64 237
6703.41 284
6704.18 257
6704.95 304
6705.73 285
6706.50 287
6707.27 288
6708.04 285
6708.82 220
6709.59 213
6710.36 208
6711.14 213
6711.91 260
6712.68 245
6713.46 271
6714.23 262
6715.00 234
6715.78 233
6716.55 223
6717.32 251
6718.10 219
6718.87 226
6719.64 263
6720.42 228
6721.19 244
6721.96 212
6722.74 217
6723.51 224
6724.28 228
6725.06 223
6725.83 207
6726.61 209
6727.38 211
6728.15 217
6728.93 208
6729.70 208
6730.48 235
6731.25 203
6732.02 210
6732.80 194
6733.57 181
6734.35 187
6735.12 197
6735.90 200
6736.67 218
6737.45 209
6738.22 216
6738.99 233
6739.77 226
6740.54 206
6741.32 219
6742.09 262
6742.87 209
6743.64 211
6744.42 205
6745.19 197
6745.97 206
6746.74 219
6747.52 193
6748.29 221
6749.07 170
6749.84 193
6750.62 177
6751.40 211
6752.17 243
6752.95 205
6753.72 257
6754.50 267
6755.27 234
6756.05 211
6756.82 219
6757.60 211
6758.38 242
6759.15 211
6759.93 246
6760.70 228
6761.48 203
6762.25 245
6763.03 228
6763.81 221
6764.58 181
6765.36 198
6766.14 190
6766.91 224
6767.69 243
6768.46 235
6769.24 224
6770.02 222
6770.79 216
6771.57 212
6772.35 192
6773.12 242
6773.90 236
6774.68 230
6775.45 220
6776.23 188
6777.01 185
6777.78 240
6778.56 199
6779.34 177
6780.11 141
6780.89 199
6781.67 206
6782.45 195
6783.22 214
6784.00 206
6784.78 194
6785.56 187
6786.33 198
6787.11 183
6787.89 186
6788.66 167
6789.44 172
6790.22 190
6791.00 167
6791.78 207
6792.55 195
6793.33 209
6794.11 207
6794.89 180
6795.66 176
6796.44 203
6797.22 199
6798.00 199
6798.78 202
6799.55 211
6800.33 234
6801.11 185
6801.89 198
6802.67 176
6803.45 183
6804.22 191
6805.00 222
6805.78 228
6806.56 210
6807.34 198
6808.12 217
6808.90 239
6809.67 195
6810.45 194
6811.23 170
6812.01 177
6812.79 196
6813.57 176
6814.35 230
6815.13 199
6815.91 223
6816.68 217
6817.46 222
6818.24 189
6819.02 170
6819.80 205
6820.58 187
6821.36 213
6822.14 232
6822.92 227
6823.70 246
6824.48 208
6825.26 187
6826.04 206
6826.82 236
6827.60 239
6828.38 208
6829.16 207
6829.94 213
6830.72 243
6831.50 260
6832.28 234
6833.06 229
6833.84 228
6834.62 221
6835.40 211
6836.18 177
6836.96 213
6837.74 223
6838.52 216
6839.30 217
6840.08 238
6840.86 257
6841.64 206
6842.42 212
6843.20 201
6843.98 198
6844.76 194
6845.54 164
6846.32 208
6847.10 187
6847.89 228
6848.67 247
6849.45 242
6850.23 263
6851.01 311
6851.79 294
6852.57 314
6853.35 332
6854.13 316
6854.92 321
6855.70 339
6856.48 322
6857.26 289
6858.04 278
6858.82 288
6859.60 278
6860.39 283
6861.17 275
6861.95 248
6862.73 243
6863.51 261
6864.29 262
6865.08 229
6865.86 191
6866.64 228
6867.42 195
6868.20 230
6868.99 269
6869.77 215
6870.55 218
6871.33 265
6872.12 262
6872.90 225
6873.68 209
6874.46 243
6875.24 197
6876.03 225
6876.81 228
6877.59 242
6878.38 223
6879.16 197
6879.94 210
6880.72 223
6881.51 157
6882.29 217
6883.07 199
6883.85 170
6884.64 213
6885.42 244
6886.20 225
6886.99 194
6887.77 206
6888.55 269
6889.34 271
6890.12 229
6890.90 238
6891.69 280
6892.47 235
6893.25 220
6894.04 199
6894.82 207
6895.60 224
6896.39 267
6897.17 223
6897.96 230
6898.74 236
6899.52 262
6900.31 236
6901.09 200
6901.88 212
6902.66 220
6903.44 200
6904.23 246
6905.01 247
6905.80 243
6906.58 208
6907.36 232
6908.15 220
6908.93 227
6909.72 225
6910.50 181
6911.29 182
6912.07 216
6912.86 205
6913.64 204
6914.42 207
6915.21 240
6915.99 188
6916.78 173
6917.56 170
6918.35 187
6919.13 191
6919.92 254
6920.70 236
6921.49 276
6922.27 275
6923.06 294
6923.84 268
6924.63 234
6925.42 229
6926.20 194
6926.99 223
6927.77 214
6928.56 242
6929.34 248
6930.13 239
6930.91 250
6931.70 203
6932.48 250
6933.27 234
6934.06 256
6934.84 228
6935.63 211
6936.41 255
6937.20 262
6937.99 278
6938.77 265
6939.56 241
6940.34 263
6941.13 289
6941.92 253
6942.70 247
6943.49 248
6944.28 305
6945.06 328
6945.85 274
6946.64 303
6947.42 282
6948.21 297
6949.00 350
6949.78 302
6950.57 318
6951.36 322
6952.14 304
6952.93 299
6953.72 299
6954.50 343
6955.29 313
6956.08 325
6956.86 291
6957.65 254
6958.44 260
6959.23 265
6960.01 300
6960.80 325
6961.59 304
6962.38 307
6963.16 330
6963.95 366
6964.74 336
6965.53 318
6966.31 348
6967.10 350
6967.89 283
6968.68 332
6969.46 349
6970.25 366
6971.04 392
6971.83 374
6972.62 416
6973.40 425
6974.19 363
6974.98 370
6975.77 372
6976.56 379
6977.34 371
6978.13 350
6978.92 393
6979.71 475
6980.50 449
6981.29 430
6982.08 426
6982.86 447
6983.65 520
6984.44 601
6985.23 752
6986.02 813
6986.81 921
6987.60 1001
6988.39 1025
6989.17 913
6989.96 971
6990.75 1023
6991.54 977
6992.33 845
6993.12 722
6993.91 627
6994.70 554
6995.49 542
6996.28 487
6997.07 482
6997.86 601
6998.64 616
6999.43 684
7000.22 777
7001.01 889
7001.80 998
7002.59 990
7003.38 1006
7004.17 1012
7004.96 855
7005.75 811
7006.54 690
7007.33 599
7008.12 499
7008.91 522
7009.70 445
7010.49 452
7011.28 372
7012.07 337
7012.86 330
7013.65 361
7014.44 338
7015.23 318
7016.02 373
7016.81 410
7017.61 402
7018.40 396
7019.19 375
7019.98 383
7020.77 377
7021.56 331
7022.35 350
7023.14 344
7023.93 322
7024.72 335
7025.51 282
7026.30 322
7027.10 398
7027.89 398
7028.68 379
7029.47 325
7030.26 364
7031.05 340
7031.84 319
7032.63 340
7033.43 305
7034.22 315
7035.01 273
7035.80 341
7036.59 303
7037.38 325
7038.18 326
7038.97 373
7039.76 307
7040.55 372
7041.34 377
7042.13 411
7042.93 405
7043.72 329
7044.51 301
7045.30 274
7046.09 334
7046.89 317
7047.68 343
7048.47 327
7049.26 326
7050.06 321
7050.85 345
7051.64 389
7052.43 358
7053.23 303
7054.02 308
7054.81 361
7055.60 324
7056.40 320
7057.19 300
7057.98 309
7058.77 292
7059.57 262
7060.36 306
7061.15 274
7061.95 282
7062.74 294
7063.53 306
7064.33 307
7065.12 258
7065.91 289
7066.71 276
7067.50 265
7068.29 311
7069.09 306
7069.88 288
7070.67 258
7071.47 273
7072.26 295
7073.05 262
7073.85 250
7074.64 251
7075.44 252
7076.23 236
7077.02 264
7077.82 223
7078.61 256
7079.41 261
7080.20 242
7080.99 247
7081.79 285
7082.58 307
7083.38 286
7084.17 209
7084.96 218
7085.76 217
7086.55 219
7087.35 285
7088.14 249
7088.94 244
7089.73 241
7090.53 280
7091.32 251
7092.12 203
7092.91 238
7093.71 278
7094.50 322
7095.29 348
7096.09 283
7096.88 331
7097.68 293
7098.48 266
7099.27 257
7100.07 238
7100.86 260
7101.66 237
7102.45 246
7103.25 219
7104.04 214
7104.84 233
7105.63 217
7106.43 234
7107.22 218
7108.02 227
7108.82 233
7109.61 200
7110.41 194
7111.20 209
7112.00 203
7112.79 189
7113.59 214
7114.39 210
7115.18 214
7115.98 202
7116.77 190
7117.57 192
7118.37 195
7119.16 179
7119.96 200
7120.76 253
7121.55 164
7122.35 161
7123.15 179
7123.94 196
7124.74 226
7125.53 184
7126.33 227
7127.13 195
7127.93 213
7128.72 202
7129.52 184
7130.32 190
7131.11 186
7131.91 188
7132.71 174
7133.50 192
7134.30 194
7135.10 195
7135.90 213
7136.69 187
7137.49 221
7138.29 195
7139.08 213
7139.88 198
7140.68 194
7141.48 198
7142.27 181
7143.07 195
7143.87 184
7144.67 132
7145.46 147
7146.26 208
7147.06 207
7147.86 209
7148.66 228
7149.45 203
7150.25 222
7151.05 194
7151.85 176
7152.65 221
7153.44 165
7154.24 178
7155.04 196
7155.84 207
7156.64 200
7157.44 167
7158.23 182
7159.03 185
7159.83 203
7160.63 177
7161.43 186
7162.23 186
7163.03 208
7163.83 165
7164.62 174
7165.42 147
7166.22 173
7167.02 167
7167.82 200
7168.62 163
7169.42 192
7170.22 175
7171.02 179
7171.82 170
7172.61 159
7173.41 178
7174.21 182
7175.01 185
7175.81 190
7176.61 227
7177.41 216
7178.21 181
7179.01 160
7179.81 161
7180.61 200
7181.41 165
7182.21 190
7183.01 175
7183.81 194
7184.61 180
7185.41 153
7186.21 169
7187.01 150
7187.81 129
7188.61 163
7189.41 153
7190.21 168
7191.01 184
7191.81 143
7192.61 180
7193.41 156
7194.21 146
7195.01 169
7195.81 142
7196.61 137
7197.41 158
7198.21 168
7199.01 167
7199.82 161
7200.62 137
7201.42 177
7202.22 180
7203.02 153
7203.82 153
7204.62 143
7205.42 137
7206.22 154
7207.02 158
7207.83 146
7208.63 131
7209.43 158
7210.23 118
7211.03 164
7211.83 145
7212.63 159
7213.44 168
7214.24 165
7215.04 151
7215.84 143
7216.64 112
7217.44 141
7218.25 154
7219.05 143
7219.85 155
7220.65 154
7221.45 174
7222.26 176
7223.06 159
7223.86 125
7224.66 143
7225.46 157
7226.27 173
7227.07 121
7227.87 113
7228.67 120
7229.48 144
7230.28 161
7231.08 139
7231.88 142
7232.69 173
7233.49 174
7234.29 172
7235.09 149
7235.90 153
7236.70 187
7237.50 167
7238.30 144
7239.11 148
7239.91 143
7240.71 133
7241.52 144
7242.32 168
7243.12 183
7243.93 182
7244.73 166
7245.53 157
7246.34 147
7247.14 160
7247.94 169
7248.75 200
7249.55 155
7250.35 156
7251.16 164
7251.96 180
7252.76 168
7253.57 195
7254.37 157
7255.18 159
7255.98 175
7256.78 143
7257.59 164
7258.39 146
7259.20 143
7260.00 183
7260.80 151
7261.61 191
7262.41 220
7263.22 183
7264.02 221
7264.83 202
7265.63 176
7266.43 189
7267.24 191
7268.04 172
7268.85 188
7269.65 258
7270.46 200
7271.26 225
7272.07 194
7272.87 214
7273.68 219
7274.48 208
7275.29 168
7276.09 212
7276.90 213
7277.70 238
7278.51 196
7279.31 167
7280.12 224
7280.92 226
7281.73 233
7282.53 212
7283.34 239
7284.14 276
7284.95 282
7285.76 338
7286.56 417
7287.37 419
7288.17 361
7288.98 365
7289.78 337
7290.59 275
7291.40 301
7292.20 344
7293.01 320
7293.81 308
7294.62 275
7295.43 261
7296.23 254
7297.04 262
7297.84 208
7298.65 229
7299.46 185
7300.26 175
7301.07 230
7301.88 231
7302.68 210
7303.49 232
7304.30 226
7305.10 206
7305.91 174
7306.72 232
7307.52 290
7308.33 245
7309.14 256
7309.94 238
7310.75 213
7311.56 244
7312.36 264
7313.17 276
7313.98 260
7314.79 225
7315.59 299
7316.40 307
7317.21 288
7318.01 257
7318.82 263
7319.63 306
7320.44 396
7321.24 430
7322.05 404
7322.86 354
7323.67 378
7324.47 492
7325.28 439
7326.09 439
7326.90 419
7327.71 440
7328.51 355
7329.32 334
7330.13 350
7330.94 297
7331.75 273
7332.55 241
7333.36 279
7334.17 318
7334.98 334
7335.79 332
7336.60 338
7337.40 397
7338.21 418
7339.02 401
7339.83 397
7340.64 399
7341.45 369
7342.26 290
7343.06 303
7343.87 334
7344.68 287
7345.49 283
7346.30 304
7347.11 277
7347.92 248
7348.73 245
7349.54 246
7350.34 212
7351.15 227
7351.96 233
7352.77 234
7353.58 271
7354.39 232
7355.20 216
7356.01 290
7356.82 213
7357.63 224
7358.44 236
7359.25 204
7360.06 192
7360.87 226
7361.68 259
7362.49 252
7363.30 226
7364.11 209
7364.92 238
7365.73 196
7366.54 218
7367.35 211
7368.16 200
7368.97 254
7369.78 197
7370.59 257
7371.40 274
7372.21 275
7373.02 235
7373.83 207
7374.64 222
7375.45 267
7376.26 212
7377.07 243
7377.88 256
7378.69 250
7379.50 255
7380.31 292
7381.12 315
7381.94 294
7382.75 320
7383.56 337
7384.37 375
7385.18 350
7385.99 350
7386.80 316
7387.61 339
7388.42 337
7389.23 297
7390.05 246
7390.86 266
7391.67 232
7392.48 252
7393.29 291
7394.10 270
7394.92 200
7395.73 186
7396.54 216
7397.35 232
7398.16 213
7398.97 240
7399.79 233
7400.60 196
7401.41 290
7402.22 258
7403.03 332
7403.85 358
7404.66 252
7405.47 275
7406.28 254
7407.09 228
7407.91 321
7408.72 305
7409.53 235
7410.34 210
7411.16 224
7411.97 212
7412.78 224
7413.59 217
7414.41 210
7415.22 210
7416.03 177
7416.84 214
7417.66 228
7418.47 209
7419.28 224
7420.10 217
7420.91 190
7421.72 242
7422.54 241
7423.35 197
7424.16 211
7424.97 203
7425.79 186
7426.60 173
7427.41 199
7428.23 216
7429.04 180
7429.86 155
7430.67 175
7431.48 150
7432.30 166
7433.11 165
7433.92 143
7434.74 149
7435.55 182
7436.36 176
7437.18 154
7437.99 180
7438.81 185
7439.62 192
7440.43 216
7441.25 178
7442.06 178
7442.88 202
7443.69 163
7444.51 199
7445.32 196
7446.13 173
7446.95 177
7447.76 220
7448.58 199
7449.39 180
7450.21 198
7451.02 203
7451.84 185
7452.65 160
7453.47 169
7454.28 134
7455.10 153
7455.91 175
7456.73 169
7457.54 168
7458.36 187
7459.17 149
7459.99 134
7460.80 157
7461.62 183
7462.43 176
7463.25 179
7464.06 189
7464.88 186
7465.69 140
7466.51 152
7467.32 150
7468.14 175
7468.96 175
7469.77 152
7470.59 174
7471.40 188
7472.22 206
7473.03 153
7473.85 165
7474.67 155
7475.48 156
7476.30 164
7477.11 174
7477.93 190
7478.75 161
7479.56 148
7480.38 132
7481.20 157
7482.01 155
7482.83 191
7483.65 188
7484.46 179
7485.28 162
7486.09 183
7486.91 161
7487.73 149
7488.54 144
7489.36 126
7490.18 166
7491.00 167
7491.81 150
7492.63 130
7493.45 134
7494.26 141
7495.08 148
7495.90 145
7496.71 138
7497.53 134
7498.35 125
7499.17 143
7499.98 146
7500.80 131
7501.62 165
7502.44 138
7503.25 131
7504.07 127
7504.89 135
7505.71 156
7506.52 126
7507.34 121
7508.16 119
7508.98 136
7509.80 178
7510.61 186
7511.43 150
7512.25 153
7513.07 150
7513.89 135
7514.70 149
7515.52 182
7516.34 145
7517.16 138
7517.98 144
7518.79 144
7519.61 164
7520.43 179
7521.25 149
7522.07 137
7522.89 135
7523.71 139
7524.52 155
7525.34 153
7526.16 153
7526.98 126
7527.80 102
7528.62 100
7529.44 148
7530.26 161
7531.08 129
7531.89 143
7532.71 145
7533.53 150
7534.35 131
7535.17 113
7535.99 119
7536.81 132
7537.63 101
7538.45 121
7539.27 121
7540.09 133
7540.91 129
7541.73 105
7542.55 127
7543.37 152
7544.19 189
7545.01 188
7545.83 173
7546.65 127
7547.47 157
7548.29 160
7549.11 136
7549.93 127
7550.75 149
7551.57 150
7552.39 175
7553.21 147
7554.03 142
7554.85 143
7555.67 130
7556.49 142
7557.31 150
7558.13 119
7558.95 109
7559.77 125
7560.59 167
7561.41 177
7562.23 131
7563.05 149
7563.87 123
7564.69 131
7565.52 134
7566.34 124
7567.16 160
7567.98 157
7568.80 153
7569.62 144
7570.44 142
7571.26 142
7572.08 145
7572.91 140
7573.73 148
7574.55 148
7575.37 152
7576.19 129
7577.01 163
7577.83 161
7578.66 115
7579.48 111
7580.30 144
7581.12 107
7581.94 135
7582.77 123
7583.59 135
7584.41 153
7585.23 121
7586.05 147
7586.88 162
7587.70 163
7588.52 166
7589.34 152
7590.16 173
7590.99 151
7591.81 125
7592.63 148
7593.45 144
7594.28 152
7595.10 142
7595.92 156
7596.74 137
7597.57 141
7598.39 163
7599.21 169
7600.03 146
7600.86 192
7601.68 199
7602.50 173
7603.33 147
7604.15 110
7604.97 159
7605.80 166
7606.62 157
7607.44 179
7608.26 146
7609.09 172
7609.91 150
7610.73 170
7611.56 172
7612.38 138
7613.21 128
7614.03 166
7614.85 155
7615.68 140
7616.50 145
7617.32 128
7618.15 147
7618.97 136
7619.80 179
7620.62 168
7621.44 168
7622.27 184
7623.09 152
7623.92 136
7624.74 150
7625.56 149
7626.39 180
7627.21 164
7628.04 147
7628.86 160
7629.68 137
7630.51 136
7631.33 160
7632.16 178
7632.98 171
7633.81 175
7634.63 179
7635.46 175
7636.28 195
7637.11 192
7637.93 160
7638.76 129
7639.58 156
7640.41 161
7641.23 146
7642.06 105
7642.88 142
7643.71 174
7644.53 176
7645.36 147
7646.18 130
7647.01 120
7647.83 128
7648.66 131
7649.48 116
7650.31 139
7651.14 154
7651.96 142
7652.79 128
7653.61 105
7654.44 121
7655.26 117
7656.09 129
7656.92 146
7657.74 132
7658.57 136
7659.39 155
7660.22 100
7661.05 137
7661.87 145
7662.70 121
7663.52 135
7664.35 117
7665.18 128
7666.00 100
7666.83 138
7667.66 122
7668.48 131
7669.31 126
7670.14 132
7670.96 136
7671.79 142
7672.62 138
7673.44 136
7674.27 167
7675.10 144
7675.92 134
7676.75 140
7677.58 147
7678.40 123
7679.23 138
7680.06 136
7680.89 133
7681.71 111
7682.54 147
7683.37 146
7684.19 144
7685.02 129
7685.85 126
7686.68 121
7687.50 110
7688.33 122
7689.16 151
7689.99 133
7690.81 136
7691.64 159
7692.47 143
7693.30 139
7694.13 145
7694.95 137
7695.78 142
7696.61 109
7697.44 146
7698.27 154
7699.09 108
7699.92 136
7700.75 142
7701.58 131
7702.41 145
7703.24 115
7704.06 120
7704.89 142
7705.72 126
7706.55 155
7707.38 131
7708.21 114
7709.04 112
7709.86 116
7710.69 143
7711.52 140
7712.35 156
7713.18 147
7714.01 143
7714.84 166
7715.67 161
7716.50 190
7717.32 149
7718.15 164
7718.98 150
7719.81 144
7720.64 154
7721.47 164
7722.30 158
7723.13 130
7723.96 166
7724.79 212
7725.62 171
7726.45 159
7727.28 165
7728.11 142
7728.94 130
7729.77 156
7730.60 154
7731.43 159
7732.26 122
7733.09 148
7733.92 156
7734.75 145
7735.58 147
7736.41 170
7737.24 156
7738.07 187
7738.90 167
7739.73 124
7740.56 136
7741.39 128
7742.22 140
7743.05 171
7743.88 146
7744.71 138
7745.54 141
7746.37 179
7747.20 237
7748.03 231
7748.87 220
7749.70 233
7750.53 243
7751.36 307
7752.19 302
7753.02 263
7753.85 255
7754.68 208
7755.51 180
7756.34 194
7757.18 206
7758.01 184
7758.84 117
7759.67 129
7760.50 149
7761.33 181
7762.16 168
7763.00 155
7763.83 186
7764.66 154
7765.49 150
7766.32 136
7767.16 141
7767.99 139
7768.82 173
7769.65 165
7770.48 126
7771.31 155
7772.15 176
7772.98 135
7773.81 125
7774.64 122
7775.48 111
7776.31 139
7777.14 163
7777.97 159
7778.81 143
7779.64 121
7780.47 139
7781.30 123
7782.14 117
7782.97 142
7783.80 155
7784.63 165
7785.47 159
7786.30 160
7787.13 173
7787.97 152
7788.80 157
7789.63 146
7790.46 136
7791.30 147
7792.13 202
7792.96 162
7793.80 142
7794.63 191
7795.46 186
7796.30 154
7797.13 126
7797.96 115
7798.80 134
7799.63 160
7800.46 161
7801.30 135
7802.13 116
7802.97 140
7803.80 105
7804.63 121
7805.47 125
7806.30 164
7807.13 132
7807.97 127
7808.80 156
7809.64 182
7810.47 128
7811.31 130
7812.14 145
7812.97 142
7813.81 157
7814.64 149
7815.48 140
7816.31 119
7817.15 133
7817.98 131
7818.82 164
7819.65 159
7820.48 141
7821.32 160
7822.15 144
7822.99 160
7823.82 142
7824.66 138
7825.49 163
7826.33 126
7827.16 163
7828.00 151
7828.83 166
7829.67 157
7830.50 170
7831.34 148
7832.17 185
7833.01 169
7833.85 140
7834.68 163
7835.52 126
7836.35 117
7837.19 166
7838.02 175
7838.86 155
7839.69 162
7840.53 138
7841.37 172
7842.20 124
7843.04 120
7843.87 141
7844.71 123
7845.55 152
7846.38 147
7847.22 155
7848.05 127
7848.89 158
7849.73 148
7850.56 156
7851.40 160
7852.24 175
7853.07 161
7853.91 180
7854.74 111
7855.58 122
7856.42 120
7857.25 134
7858.09 146
7858.93 116
7859.76 99
7860.60 169
7861.44 146
7862.28 159
7863.11 193
7863.95 162
7864.79 209
7865.62 157
7866.46 158
7867.30 146
7868.14 143
7868.97 133
7869.81 115
7870.65 143
7871.48 131
7872.32 149
7873.16 172
7874.00 113
7874.83 115
7875.67 105
7876.51 118
7877.35 109
7878.19 127
7879.02 148
7879.86 132
7880.70 134
7881.54 183
7882.37 142
7883.21 138
7884.05 105
7884.89 135
7885.73 133
7886.57 131
7887.40 128
7888.24 136
7889.08 133
7889.92 114
7890.76 120
7891.60 139
7892.43 172
7893.27 148
7894.11 169
7894.95 131
7895.79 115
7896.63 134
7897.47 127
7898.30 118
7899.14 151
7899.98 103
7900.82 122
7901.66 136
7902.50 134
7903.34 128
7904.18 103
7905.02 129
7905.86 154
7906.70 85
7907.54 128
7908.37 122
7909.21 112
7910.05 160
7910.89 142
7911.73 139
7912.57 104
7913.41 107
7914.25 138
7915.09 139
7915.93 137
7916.77 146
7917.61 145
7918.45 150
7919.29 183
7920.13 118
7920.97 155
7921.81 173
7922.65 184
7923.49 145
7924.33 177
7925.17 147
7926.01 131
7926.85 129
7927.69 134
7928.53 148
7929.37 116
7930.21 150
7931.05 145
7931.90 128
7932.74 89
7933.58 119
7934.42 103
7935.26 133
7936.10 126
7936.94 108
7937.78 118
7938.62 115
7939.46 118
7940.30 118
7941.14 126
7941.99 126
7942.83 146
7943.67 119
7944.51 112
7945.35 152
7946.19 134
7947.03 152
7947.88 135
7948.72 128
7949.56 121
7950.40 131
7951.24 107
7952.08 122
7952.93 95
7953.77 146
7954.61 135
7955.45 142
7956.29 142
7957.13 129
7957.98 135
7958.82 120
7959.66 133
7960.50 161
7961.35 134
7962.19 134
7963.03 117
7963.87 110
7964.71 110
7965.56 124
7966.40 132
7967.24 134
7968.08 120
7968.93 147
7969.77 145
7970.61 117
7971.45 118
7972.30 154
7973.14 135
7973.98 111
7974.83 126
7975.67 141
7976.51 132
7977.36 137
7978.20 120
7979.04 104
7979.88 95
7980.73 112
7981.57 113
7982.41 109
7983.26 99
7984.10 150
7984.94 129
7985.79 105
7986.63 112
7987.47 118
7988.32 119
7989.16 104
7990.01 119
7990.85 107
7991.69 93
7992.54 138
7993.38 129
7994.23 107
7995.07 106
7995.91 113
7996.76 74
7997.60 81
7998.45 115
7999.29 97
8000.13 121
8000.98 137
8001.82 89
8002.67 92
8003.51 94
8004.36 105
8005.20 125
8006.04 131
8006.89 123
8007.73 91
8008.58 103
8009.42 97
8010.27 93
8011.11 116
8011.96 112
8012.80 106
8013.65 109
8014.49 145
8015.34 103
8016.18 93
8017.03 116
8017.87 130
8018.72 75
8019.56 90
8020.41 91
8021.25 99
8022.10 90
8022.95 108
8023.79 127
8024.64 105
8025.48 124
8026.33 114
8027.17 129
8028.02 117
8028.86 114
8029.71 136
8030.56 101
8031.40 110
8032.25 127
8033.09 108
8033.94 113
8034.79 110
8035.63 107
8036.48 107
8037.32 114
8038.17 108
8039.02 117
8039.86 104
8040.71 88
8041.56 88
8042.40 95
8043.25 80
8044.10 127
8044.94 130
8045.79 128
8046.64 103
8047.48 98
8048.33 106
8049.18 123
8050.02 104
8050.87 128
8051.72 144
8052.56 115
8053.41 111
8054.26 100
8055.11 97
8055.95 108
8056.80 111
8057.65 130
8058.49 132
8059.34 105
8060.19 141
8061.04 114
8061.88 126
8062.73 133
8063.58 125
8064.43 106
8065.27 111
8066.12 101
8066.97 94
8067.82 89
8068.67 115
8069.51 123
8070.36 106
8071.21 77
8072.06 88
8072.91 119
8073.75 97
8074.60 119
8075.45 118
8076.30 107
8077.15 117
8078.00 134
8078.84 95
8079.69 98
8080.54 81
8081.39 101
8082.24 86
8083.09 109
8083.94 104
8084.78 90
8085.63 102
8086.48 95
8087.33 133
8088.18 121
8089.03 102
8089.88 101
8090.73 66
8091.58 65
8092.42 85
8093.27 126
8094.12 112
8094.97 104
8095.82 74
8096.67 90
8097.52 118
8098.37 99
8099.22 99
8100.07 124
8100.92 110
8101.77 115
8102.62 111
8103.47 91
8104.32 122
8105.17 95
8106.02 99
8106.87 90
8107.72 116
8108.57 106
8109.42 90
8110.27 84
8111.12 78
8111.97 83
8112.82 75
8113.67 98
8114.52 87
8115.37 82
8116.22 89
8117.07 88
8117.92 101
8118.77 82
8119.62 103
8120.47 102
8121.32 95
8122.17 102
8123.02 106
8123.87 112
8124.72 103
8125.57 92
8126.43 135
8127.28 120
8128.13 92
8128.98 113
8129.83 101
8130.68 100
8131.53 97
8132.38 89
8133.23 107
8134.09 107
8134.94 99
8135.79 97
8136.64 108
8137.49 87
8138.34 129
8139.19 136
8140.05 105
8140.90 100
8141.75 128
8142.60 123
8143.45 115
8144.30 100
8145.16 92
8146.01 95
8146.86 98
8147.71 119
8148.56 109
8149.42 121
8150.27 106
8151.12 105
8151.97 95
8152.83 136
8153.68 150
8154.53 111
8155.38 93
8156.24 88
8157.09 89
8157.94 92
8158.79 106
8159.65 107
8160.50 94
8161.35 107
8162.20 99
8163.06 73
8163.91 78
8164.76 95
8165.62 86
8166.47 88
8167.32 99
8168.17 114
8169.03 116
8169.88 113
8170.73 79
8171.59 109
8172.44 119
8173.29 95
8174.15 78
8175.00 93
8175.85 101
8176.71 99
8177.56 104
8178.42 138
8179.27 123
8180.12 122
8180.98 132
8181.83 94
8182.68 85
8183.54 92
8184.39 94
8185.25 101
8186.10 91
8186.95 91
8187.81 82
8188.66 89
8189.52 105
8190.37 84
8191.22 91
8192.08 89
8192.93 79
8193.79 91
8194.64 90
8195.50 103
8196.35 99
8197.21 119
8198.06 86
8198.92 77
8199.77 107
8200.63 86
8201.48 81
8202.33 93
8203.19 88
8204.04 79
8204.90 76
8205.75 85
8206.61 107
8207.47 122
8208.32 106
8209.18 105
8210.03 87
8210.89 89
8211.74 91
8212.60 78
8213.45 83
8214.31 107
8215.16 114
8216.02 69
8216.87 87
8217.73 96
8218.59 101
8219.44 87
8220.30 102
8221.15 77
8222.01 103
8222.87 133
8223.72 106
8224.58 94
8225.43 102
8226.29 110
8227.15 118
8228.00 140
8228.86 122
8229.71 98
8230.57 109
8231.43 102
8232.28 123
8233.14 126
8234.00 99
8234.85 102
8235.71 104
8236.57 99
8237.42 110
8238.28 104
8239.14 77
8239.99 101
8240.85 77
8241.71 77
8242.56 92
8243.42 97
8244.28 113
8245.14 134
8245.99 114
8246.85 80
8247.71 105
8248.56 98
8249.42 115
8250.28 91
8251.14 98
8251.99 110
8252.85 82
8253.71 86
8254.57 88
8255.42 102
8256.28 96
8257.14 104
8258.00 89
8258.86 97
8259.71 89
8260.57 91
8261.43 88
8262.29 111
8263.15 111
8264.00 100
8264.86 77
8265.72 119
8266.58 130
8267.44 107
8268.29 105
8269.15 96
8270.01 82
8270.87 106
8271.73 93
8272.59 84
8273.45 83
8274.30 115
8275.16 104
8276.02 112
8276.88 97
8277.74 114
8278.60 96
8279.46 100
8280.32 116
8281.18 131
8282.03 104
8282.89 96
8283.75 93
8284.61 110
8285.47 115
8286.33 95
8287.19 85
8288.05 79
8288.91 76
8289.77 92
8290.63 104
8291.49 98
8292.35 114
8293.21 91
8294.07 105
8294.93 112
8295.78 116
8296.64 104
8297.50 134
8298.36 81
8299.22 95
8300.08 103
8300.94 86
8301.80 82
8302.66 92
8303.52 123
8304.38 99
8305.25 100
8306.11 86
8306.97 76
8307.83 77
8308.69 84
8309.55 109
8310.41 91
8311.27 71
8312.13 95
8312.99 124
8313.85 111
8314.71 84
8315.57 111
8316.43 98
8317.29 85
8318.15 86
8319.02 125
8319.88 110
8320.74 100
8321.60 112
8322.46 89
8323.32 85
8324.18 102
8325.04 88
8325.90 78
8326.77 102
8327.63 116
8328.49 118
8329.35 116
8330.21 105
8331.07 120
8331.93 100
8332.80 97
8333.66 97
8334.52 95
8335.38 92
8336.24 118
8337.11 117
8337.97 94
8338.83 83
8339.69 85
8340.55 93
8341.42 120
8342.28 103
8343.14 116
8344.00 125
8344.86 128
8345.73 118
8346.59 113
8347.45 125
8348.31 96
8349.18 99
8350.04 99
8350.90 100
8351.76 124
8352.63 122
8353.49 116
8354.35 108
8355.22 114
8356.08 116
8356.94 110
8357.80 104
8358.67 103
8359.53 143
8360.39 120
8361.26 120
8362.12 125
8362.98 102
8363.85 86
8364.71 101
8365.57 110
8366.44 115
8367.30 116
8368.16 139
8369.03 109
8369.89 139
8370.75 138
8371.62 125
8372.48 129
8373.35 133
8374.21 132
8375.07 105
8375.94 131
8376.80 124
8377.67 122
8378.53 148
8379.39 119
8380.26 122
8381.12 133
8381.99 130
8382.85 150
8383.71 152
8384.58 150
8385.44 130
8386.31 126
8387.17 123
8388.04 165
8388.90 115
8389.77 124
8390.63 122
8391.50 129
8392.36 116
8393.22 143
8394.09 156
8394.95 141
8395.82 130
8396.68 139
8397.55 150
8398.41 144
8399.28 117
8400.14 131
8401.01 118
8401.88 124
8402.74 166
8403.61 179
8404.47 159
8405.34 137
8406.20 103
8407.07 115
8407.93 131
8408.80 172
8409.66 162
8410.53 152
8411.40 117
8412.26 129
8413.13 155
8413.99 166
8414.86 151
8415.73 178
8416.59 172
8417.46 163
8418.32 167
8419.19 162
8420.06 206
8420.92 193
8421.79 176
8422.65 142
8423.52 157
8424.39 171
8425.25 178
8426.12 170
8426.99 189
8427.85 154
8428.72 194
8429.59 170
8430.45 207
8431.32 228
8432.19 205
8433.05 213
8433.92 185
8434.79 181
8435.65 238
8436.52 198
8437.39 189
8438.26 215
8439.12 178
8439.99 236
8440.86 217
8441.73 192
8442.59 220
8443.46 191
8444.33 220
8445.19 279
8446.06 266
8446.93 245
8447.80 267
8448.67 246
8449.53 272
8450.40 307
8451.27 259
8452.14 269
8453.00 281
8453.87 309
8454.74 372
8455.61 356
8456.48 495
8457.34 515
8458.21 499
8459.08 524
8459.95 624
8460.82 643
8461.69 550
8462.55 566
8463.42 506
8464.29 434
8465.16 413
8466.03 369
8466.90 370
8467.77 322
8468.63 303
8469.50 347
8470.37 411
8471.24 451
8472.11 495
8472.98 537
8473.85 601
8474.72 608
8475.58 604
8476.45 496
8477.32 439
8478.19 421
8479.06 350
8479.93 305
8480.80 271
8481.67 228
8482.54 250
8483.41 227
8484.28 196
8485.15 244
8486.02 231
8486.89 214
8487.76 209
8488.63 224
8489.50 231
8490.37 215
8491.24 220
8492.11 225
8492.98 197
8493.85 213
8494.72 222
8495.59 247
8496.46 272
8497.33 257
8498.20 230
8499.07 274
8499.94 296
8500.81 296
8501.68 236
8502.55 221
8503.42 232
8504.29 208
8505.16 188
8506.03 187
8506.90 203
8507.77 226
8508.64 272
8509.51 252
8510.38 241
8511.25 228
8512.13 233
8513.00 244
8513.87 239
8514.74 215
8515.61 210
8516.48 221
8517.35 217
8518.22 236
8519.09 221
8519.97 210
8520.84 204
8521.71 232
8522.58 235
8523.45 233
8524.32 202
8525.19 199
8526.07 217
8526.94 228
8527.81 203
8528.68 201
8529.55 212
8530.43 202
8531.30 229
8532.17 233
8533.04 220
8533.91 239
8534.79 235
8535.66 212
8536.53 197
8537.40 241
8538.27 249
8539.15 257
8540.02 229
8540.89 219
8541.76 186
8542.64 190
8543.51 228
8544.38 257
8545.25 215
8546.13 207
8547.00 193
8547.87 193
8548.74 206
8549.62 181
8550.49 214
8551.36 196
8552.24 209
8553.11 233
8553.98 205
8554.86 211
8555.73 223
8556.60 254
8557.48 222
8558.35 211
8559.22 205
8560.10 174
8560.97 137
8561.84 166
8562.72 190
8563.59 160
8564.46 169
8565.34 175
8566.21 164
8567.08 182
8567.96 179
8568.83 154
8569.71 211
8570.58 206
8571.45 190
8572.33 185
8573.20 223
8574.08 190
8574.95 166
8575.82 192
8576.70 165
8577.57 185
8578.45 184
8579.32 221
8580.20 174
8581.07 155
8581.94 160
8582.82 150
8583.69 175
8584.57 176
8585.44 171
8586.32 154
8587.19 155
8588.07 180
8588.94 173
8589.82 152
8590.69 135
8591.57 163
8592.44 186
8593.32 142
8594.19 157
8595.07 130
8595.94 153
8596.82 161
8597.69 190
8598.57 151
8599.44 189
8600.32 222
8601.19 154
8602.07 180
8602.95 164
8603.82 158
8604.70 179
8605.57 149
8606.45 159
8607.32 151
8608.20 177
8609.08 188
8609.95 163
8610.83 173
8611.70 184
8612.58 204
8613.46 162
8614.33 149
8615.21 153
8616.08 194
8616.96 168
8617.84 132
8618.71 136
8619.59 173
8620.47 135
8621.34 151
8622.22 167
8623.10 147
8623.97 167
8624.85 182
8625.73 175
8626.60 156
8627.48 184
8628.36 169
8629.23 181
8630.11 186
8630.99 189
8631.87 186
8632.74 214
8633.62 193
8634.50 181
8635.37 160
8636.25 144
8637.13 168
8638.01 134
8638.88 143
8639.76 182
8640.64 159
8641.52 195
8642.39 196
8643.27 181
8644.15 193
8645.03 191
8645.90 211
8646.78 187
8647.66 222
8648.54 163
8649.42 182
8650.29 191
8651.17 188
8652.05 213
8652.93 212
8653.81 206
8654.68 207
8655.56 208
8656.44 209
8657.32 195
8658.20 207
8659.08 209
8659.95 187
8660.83 226
8661.71 205
8662.59 200
8663.47 207
8664.35 220
8665.23 194
8666.10 227
8666.98 174
8667.86 175
8668.74 206
8669.62 208
8670.50 194
8671.38 189
8672.26 217
8673.14 221
8674.02 212
8674.90 229
8675.77 278
8676.65 312
8677.53 296
8678.41 266
8679.29 298
8680.17 305
8681.05 247
8681.93 239
8682.81 262
8683.69 273
8684.57 270
8685.45 274
8686.33 252
8687.21 266
8688.09 234
8688.97 267
8689.85 258
8690.73 262
8691.61 299
8692.49 303
8693.37 348
8694.25 398
8695.13 348
8696.01 390
8696.89 382
8697.77 371
8698.65 359
8699.53 346
8700.41 278
8701.29 272
8702.17 255
8703.05 269
8703.94 270
8704.82 268
8705.70 282
8706.58 262
8707.46 261
8708.34 249
8709.22 255
8710.10 268
8710.98 263
8711.86 283
8712.75 253
8713.63 290
8714.51 276
8715.39 251
8716.27 314
8717.15 256
8718.03 233
8718.91 278
8719.80 224
8720.68 283
8721.56 266
8722.44 308
8723.32 283
8724.20 292
8725.09 311
8725.97 291
8726.85 345
8727.73 323
8728.61 330
8729.50 303
8730.38 293
8731.26 307
8732.14 324
8733.02 303
8733.91 302
8734.79 300
8735.67 323
8736.55 331
8737.44 319
8738.32 347
8739.20 346
8740.08 382
8740.97 367
8741.85 394
8742.73 330
8743.61 329
8744.50 310
8745.38 357
8746.26 313
8747.15 363
8748.03 336
8748.91 348
8749.79 351
8750.68 367
8751.56 399
8752.44 408
8753.33 370
8754.21 397
8755.09 404
8755.98 351
8756.86 376
8757.74 386
8758.63 405
8759.51 460
8760.39 424
8761.28 478
8762.16 462
8763.05 414
8763.93 383
8764.81 431
8765.70 452
8766.58 535
8767.46 482
8768.35 533
8769.23 536
8770.12 548
8771.00 547
8771.89 523
8772.77 476
8773.65 509
8774.54 541
8775.42 491
8776.31 487
8777.19 554
8778.08 521
8778.96 579
8779.84 534
8780.73 629
8781.61 760
8782.50 793
8783.38 1006
8784.27 1222
8785.15 1264
8786.04 1321
8786.92 1281
8787.81 1193
8788.69 1055
8789.58 993
8790.46 854
8791.35 778
8792.23 702
8793.12 641
8794.00 615
8794.89 567
8795.77 545
8796.66 613
8797.55 647
8798.43 647
8799.32 755
8800.20 780
8801.09 857
8801.97 946
8802.86 900
8803.74 880
8804.63 835
8805.52 687
8806.40 673
8807.29 619
8808.17 537
8809.06 458
8809.95 505
8810.83 481
8811.72 469
8812.60 476
8813.49 480
8814.38 481
8815.26 637
8816.15 641
8817.04 619
8817.92 635
8818.81 633
8819.70 587
8820.58 563
8821.47 513
8822.36 548
8823.24 546
8824.13 506
8825.02 481
8825.90 448
8826.79 452
8827.68 475
8828.56 479
8829.45 465
8830.34 444
8831.23 481
8832.11 486
8833.00 446
8833.89 437
8834.77 460
8835.66 453
8836.55 427
8837.44 418
8838.32 382
8839.21 403
8840.10 398
8840.99 414
8841.88 412
8842.76 396
8843.65 352
8844.54 371
8845.43 383
8846.31 352
8847.20 396
8848.09 404
8848.98 395
8849.87 340
8850.75 364
8851.64 384
8852.53 339
8853.42 386
8854.31 381
8855.20 414
8856.08 347
8856.97 404
8857.86 380
8858.75 398
8859.64 390
8860.53 348
8861.42 356
8862.30 417
8863.19 378
8864.08 411
8864.97 387
8865.86 386
8866.75 397
8867.64 401
8868.53 328
8869.42 354
8870.30 337
8871.19 318
8872.08 331
8872.97 336
8873.86 327
8874.75 308
8875.64 320
8876.53 324
8877.42 347
8878.31 329
8879.20 291
8880.09 295
8880.98 312
8881.87 327
8882.76 285
8883.65 284
8884.54 273
8885.43 303
8886.32 317
8887.21 285
8888.10 282
8888.99 299
8889.88 292
8890.77 245
8891.66 240
8892.55 262
8893.44 283
8894.33 273
8895.22 240
8896.11 252
8897.00 262
8897.89 246
8898.78 257
8899.67 240
8900.56 249
8901.45 247
8902.34 283
8903.23 229
8904.12 260
8905.02 227
8905.91 230
8906.80 232
8907.69 274
8908.58 270
8909.47 220
8910.36 239
8911.25 226
8912.14 234
8913.04 233
8913.93 248
8914.82 241
8915.71 243
8916.60 233
8917.49 217
8918.38 210
8919.28 190
8920.17 215
8921.06 233
8921.95 214
8922.84 212
8923.73 189
8924.63 189
8925.52 195
8926.41 218
8927.30 168
8928.19 202
8929.09 210
8929.98 236
8930.87 235
8931.76 236
8932.65 237
8933.55 233
8934.44 217
8935.33 187
8936.22 188
8937.12 174
8938.01 188
8938.90 172
8939.79 172
8940.69 244
8941.58 200
8942.47 179
8943.37 168
8944.26 158
8945.15 179
8946.04 184
8946.94 157
8947.83 178
8948.72 158
8949.62 192
8950.51 180
8951.40 186
8952.30 169
8953.19 166
8954.08 164
8954.98 161
8955.87 177
8956.76 190
8957.66 186
8958.55 174
8959.44 163
8960.34 131
8961.23 196
8962.12 187
8963.02 169
8963.91 131
8964.81 161
8965.70 145
8966.59 160
8967.49 158
8968.38 184
8969.28 178
8970.17 144
8971.06 158
8971.96 156
8972.85 143
8973.75 133
8974.64 184
8975.54 157
8976.43 180
8977.32 146
8978.22 148
8979.11 151
8980.01 164
8980.90 163
8981.80 167
8982.69 139
8983.59 154
8984.48 120
8985.38 147
8986.27 132
8987.17 130
8988.06 149
8988.96 116
8989.85 132
8990.75 154
8991.64 152
8992.54 125
8993.43 162
8994.33 142
8995.22 165
8996.12 139
8997.01 149
8997.91 162
8998.81 173
8999.70 113
9000.60 124
9001.49 139
9002.39 124
9003.28 117
9004.18 140
9005.08 124
9005.97 151
9006.87 146
9007.76 145
9008.66 127
9009.56 125
9010.45 116
9011.35 147
9012.24 145
9013.14 133
9014.04 160
9014.93 145
9015.83 138
9016.73 129
9017.62 128
9018.52 134
9019.42 124
9020.31 113
9021.21 88
9022.11 129
9023.00 123
9023.90 141
9024.80 156
9025.69 122
9026.59 94
9027.49 105
9028.38 114
9029.28 123
9030.18 103
9031.08 121
9031.97 112
9032.87 140
9033.77 134
9034.66 119
9035.56 114
9036.46 104
9037.36 104
9038.25 112
9039.15 86
9040.05 94
9040.95 79
9041.85 95
9042.74 96
9043.64 113
9044.54 104
9045.44 84
9046.33 91
9047.23 97
9048.13 96
9049.03 119
9049.93 111
9050.82 110
9051.72 96
9052.62 84
9053.52 100
9054.42 138
9055.32 95
9056.21 96
9057.11 104
9058.01 108
9058.91 104
9059.81 99
9060.71 130
9061.61 106
9062.50 143
9063.40 117
9064.30 117
9065.20 113
9066.10 120
9067.00 119
9067.90 126
9068.80 106
9069.70 113
9070.60 117
9071.49 126
9072.39 139
9073.29 119
9074.19 127
9075.09 124
9075.99 120
9076.89 123
9077.79 102
9078.69 122
9079.59 101
9080.49 89
9081.39 98
9082.29 88
9083.19 94
9084.09 108
9084.99 132
9085.89 113
9086.79 108
9087.69 118
9088.59 103
9089.49 106
9090.39 108
9091.29 133
9092.19 139
9093.09 100
9093.99 122
9094.89 134
9095.79 110
9096.69 79
9097.59 73
9098.49 112
9099.39 127
9100.29 103
9101.19 97
9102.09 114
9102.99 121
9103.90 100
9104.80 88
9105.70 79
9106.60 76
9107.50 80
9108.40 96
9109.30 82
9110.20 124
9111.10 121
9112.00 134
9112.91 115
9113.81 103
9114.71 112
9115.61 110
9116.51 99
9117.41 129
9118.31 112
9119.22 112
9120.12 98
9121.02 105
9121.92 128
9122.82 105
9123.72 92
9124.63 101
9125.53 95
9126.43 111
9127.33 94
9128.23 90
9129.14 72
9130.04 104
9130.94 105
9131.84 100
9132.74 97
9133.65 109
9134.55 95
9135.45 88
9136.35 102
9137.26 129
9138.16 109
9139.06 96
9139.96 106
9140.87 97
9141.77 100
9142.67 96
9143.57 117
9144.48 105
9145.38 110
9146.28 102
9147.19 117
9148.09 81
9148.99 104
9149.90 121
9150.80 124
9151.70 87
9152.60 103
9153.51 102
9154.41 125
9155.31 110
9156.22 106
9157.12 113
9158.02 107
9158.93 128
9159.83 106
9160.74 96
9161.64 89
9162.54 97
9163.45 105
9164.35 125
9165.25 83
9166.16 76
9167.06 66
9167.97 83
9168.87 86
9169.77 94
9170.68 86
9171.58 101
9172.49 97
9173.39 80
9174.30 76
9175.20 85
9176.10 126
9177.01 99
9177.91 82
9178.82 92
9179.72 89
9180.63 108
9181.53 104
9182.44 91
9183.34 136
9184.25 109
9185.15 108
9186.05 133
9186.96 101
9187.86 110
9188.77 112
9189.67 113
9190.58 100
9191.48 103
9192.39 110
9193.30 91
9194.20 94
9195.11 100
9196.01 96
9196.92 99
9197.82 113
9198.73 76
9199.63 107
9200.54 105
9201.44 109
9202.35 93
9203.26 95
9204.16 117
9205.07 107
9205.97 102
9206.88 109
9207.78 132
9208.69 119
9209.60 80
9210.50 92
9211.41 93
9212.32 77
9213.22 85
9214.13 94
9215.03 111
9215.94 95
9216.85 103
9217.75 85
9218.66 94
9219.57 93
9220.47 105
9221.38 85
9222.29 90
9223.19 100
9224.10 121
9225.01 75
9225.91 91
9226.82 108
9227.73 92
9228.63 71
9229.54 93
9230.45 116
9231.36 125
9232.26 110
9233.17 93
9234.08 83
9234.98 89
9235.89 106
9236.80 110
9237.71 91
9238.61 121
9239.52 96
9240.43 87
9241.34 115
9242.24 97
9243.15 93
9244.06 103
9244.97 101
9245.87 108
9246.78 119
9247.69 104
9248.60 96
9249.51 92
9250.41 135
9251.32 107
9252.23 103
9253.14 98
9254.05 99
9254.96 122
9255.86 100
9256.77 93
9257.68 88
9258.59 80
9259.50 110
9260.41 75
9261.31 77
9262.22 141
9263.13 102
9264.04 116
9264.95 94
9265.86 91
9266.77 82
9267.68 98
9268.58 113
9269.49 90
9270.40 78
9271.31 88
9272.22 133
9273.13 125
9274.04 70
9274.95 85
9275.86 97
9276.77 108
9277.68 107
9278.59 104
9279.50 124
9280.40 123
9281.31 139
9282.22 102
9283.13 82
9284.04 87
9284.95 86
9285.86 89
9286.77 111
9287.68 104
9288.59 88
9289.50 96
9290.41 102
9291.32 102
9292.23 95
9293.14 103
9294.05 102
9294.96 85
9295.87 95
9296.78 90
9297.69 93
9298.60 96
9299.52 99
9300.43 64
9301.34 80
9302.25 98
9303.16 109
9304.07 113
9304.98 105
9305.89 98
9306.80 92
9307.71 87
9308.62 105
9309.53 106
9310.44 108
9311.36 105
9312.27 104
9313.18 101
9314.09 95
9315.00 100
9315.91 107
9316.82 124
9317.73 95
9318.64 107
9319.56 83
9320.47 117
9321.38 118
9322.29 100
9323.20 79
9324.11 101
9325.03 83
9325.94 100
9326.85 127
9327.76 121
9328.67 87
9329.59 103
9330.50 96
9331.41 77
9332.32 88
9333.23 109
9334.15 110
9335.06 113
9335.97 85
9336.88 68
9337.79 94
9338.71 102
9339.62 86
9340.53 95
9341.44 77
9342.36 74
9343.27 65
9344.18 89
9345.09 127
9346.01 103
9346.92 106
9347.83 87
9348.75 96
9349.66 97
9350.57 93
9351.48 114
9352.40 89
9353.31 88
9354.22 77
9355.14 94
9356.05 120
9356.96 100
9357.88 117
9358.79 94
9359.70 82
9360.62 91
9361.53 80
9362.44 78
9363.36 73
9364.27 99
9365.19 84
9366.10 86
9367.01 102
9367.93 113
9368.84 108
9369.75 89
9370.67 85
9371.58 73
9372.50 61
9373.41 87
9374.32 77
9375.24 98
9376.15 96
9377.07 78
9377.98 74
9378.90 90
9379.81 84
9380.72 76
9381.64 90
9382.55 66
9383.47 106
9384.38 113
9385.30 120
9386.21 88
9387.13 102
9388.04 108
9388.96 109
9389.87 96
9390.79 86
9391.70 93
9392.62 83
9393.53 88
9394.45 108
9395.36 77
9396.28 97
9397.19 104
9398.11 115
9399.02 91
9399.94 102
9400.85 83
9401.77 83
9402.68 112
9403.60 86
9404.52 96
9405.43 61
9406.35 82
9407.26 101
9408.18 98
9409.09 99
9410.01 87
9410.93 120
9411.84 116
9412.76 104
9413.67 88
9414.59 92
9415.51 104
9416.42 90
9417.34 72
9418.26 100
9419.17 99
9420.09 99
9421.00 75
9421.92 82
9422.84 104
9423.75 96
9424.67 87
9425.59 84
9426.50 94
9427.42 90
9428.34 92
9429.25 105
9430.17 126
9431.09 89
9432.00 106
9432.92 101
9433.84 116
9434.76 105
9435.67 92
9436.59 105
9437.51 93
9438.42 109
9439.34 113
9440.26 109
9441.18 105
9442.09 111
9443.01 116
9443.93 108
9444.85 108
9445.76 115
9446.68 136
9447.60 94
9448.52 84
9449.43 76
9450.35 102
9451.27 106
9452.19 105
9453.11 114
9454.02 108
9454.94 138
9455.86 169
9456.78 192
9457.70 178
9458.62 181
9459.53 147
9460.45 129
9461.37 119
9462.29 106
9463.21 121
9464.13 126
9465.04 107
9465.96 120
9466.88 125
9467.80 125
9468.72 93
9469.64 93
9470.56 106
9471.48 96
9472.39 105
9473.31 135
9474.23 105
9475.15 112
9476.07 121
9476.99 103
9477.91 93
9478.83 110
9479.75 119
9480.67 102
9481.59 94
9482.51 97
9483.42 111
9484.34 119
9485.26 99
9486.18 114
9487.10 110
9488.02 110
9488.94 113
9489.86 102
9490.78 115
9491.70 97
9492.62 106
9493.54 98
9494.46 100
9495.38 104
9496.30 96
9497.22 113
9498.14 103
9499.06 88
9499.98 97
9500.90 107
9501.82 101
9502.74 101
9503.66 88
9504.58 112
9505.50 94
9506.43 93
9507.35 118
9508.27 101
9509.19 117
9510.11 94
9511.03 89
9511.95 86
9512.87 102
9513.79 98
9514.71 104
9515.63 93
9516.55 101
9517.48 94
9518.40 85
9519.32 78
9520.24 117
9521.16 88
9522.08 88
9523.00 90
9523.92 83
9524.85 124
9525.77 119
9526.69 109
9527.61 96
9528.53 89
9529.45 98
9530.38 106
9531.30 99
9532.22 90
9533.14 101
9534.06 109
9534.98 108
9535.91 120
9536.83 146
9537.75 110
9538.67 90
9539.60 121
9540.52 103
9541.44 126
9542.36 120
9543.28 115
9544.21 110
9545.13 91
9546.05 94
9546.97 89
9547.90 98
9548.82 92
9549.74 71
9550.66 75
9551.59 95
9552.51 105
9553.43 93
9554.36 96
9555.28 90
9556.20 111
9557.13 118
9558.05 89
9558.97 90
9559.89 84
9560.82 77
9561.74 100
9562.66 86
9563.59 95
9564.51 105
9565.43 122
9566.36 97
9567.28 94
9568.20 76
9569.13 113
9570.05 127
9570.98 93
9571.90 96
9572.82 91
9573.75 82
9574.67 90
9575.60 109
9576.52 91
9577.44 93
9578.37 103
9579.29 91
9580.22 96
9581.14 122
9582.06 108
9582.99 84
9583.91 103
9584.84 71
9585.76 80
9586.69 58
9587.61 94
9588.53 79
9589.46 80
9590.38 78
9591.31 82
9592.23 100
9593.16 83
9594.08 95
9595.01 95
9595.93 108
9596.86 105
9597.78 111
9598.71 81
9599.63 100
9600.56 107
9601.48 94
9602.41 90
9603.33 96
9604.26 95
9605.18 89
9606.11 94
9607.03 96
9607.96 91
9608.89 87
9609.81 92
9610.74 79
9611.66 79
9612.59 82
9613.51 121
9614.44 89
9615.37 74
9616.29 81
9617.22 91
9618.14 81
9619.07 102
9620.00 133
9620.92 107
9621.85 101
9622.77 92
9623.70 106
9624.63 103
9625.55 75
9626.48 102
9627.41 127
9628.33 128
9629.26 98
9630.19 118
9631.11 130
9632.04 104
9632.97 101
9633.89 96
9634.82 111
9635.75 139
9636.67 120
9637.60 88
9638.53 135
9639.45 124
9640.38 96
9641.31 96
9642.23 114
9643.16 122
9644.09 104
9645.02 116
9645.94 126
9646.87 97
9647.80 132
9648.73 119
9649.65 109
9650.58 140
9651.51 142
9652.44 136
9653.36 152
9654.29 147
9655.22 129
9656.15 146
9657.08 128
9658.00 134
9658.93 132
9659.86 148
9660.79 122
9661.72 122
9662.64 122
9663.57 127
9664.50 131
9665.43 111
9666.36 118
9667.28 109
9668.21 99
9669.14 97
9670.07 113
9671.00 153
9671.93 131
9672.86 143
9673.78 144
9674.71 98
9675.64 114
9676.57 137
9677.50 132
9678.43 106
9679.36 103
9680.29 132
9681.21 122
9682.14 130
9683.07 150
9684.00 123
9684.93 153
9685.86 157
9686.79 129
9687.72 131
9688.65 165
9689.58 149
9690.51 123
9691.44 166
9692.37 139
9693.30 143
9694.23 141
9695.16 124
9696.09 151
9697.02 153
9697.94 122
9698.87 142
9699.80 141
9700.73 155
9701.66 165
9702.59 192
9703.52 182
9704.45 165
9705.39 133
9706.32 155
9707.25 135
9708.18 133
9709.11 147
9710.04 134
9710.97 121
9711.90 124
9712.83 137
9713.76 138
9714.69 146
9715.62 115
9716.55 103
9717.48 119
9718.41 174
9719.34 129
9720.27 126
9721.21 136
9722.14 144
9723.07 126
9724.00 118
9724.93 166
9725.86 135
9726.79 149
9727.72 162
9728.65 154
9729.59 114
9730.52 131
9731.45 115
9732.38 130
9733.31 113
9734.24 123
9735.17 160
9736.11 128
9737.04 110
9737.97 108
9738.90 120
9739.83 135
9740.77 134
9741.70 113
9742.63 107
9743.56 125
9744.49 108
9745.43 111
9746.36 98
9747.29 118
9748.22 122
9749.15 117
9750.09 140
9751.02 137
9751.95 124
9752.88 92
9753.82 106
9754.75 119
9755.68 155
9756.61 95
9757.55 106
9758.48 134
9759.41 126
9760.35 131
9761.28 95
9762.21 110
9763.14 149
9764.08 107
9765.01 117
9765.94 111
9766.88 101
9767.81 89
9768.74 97
9769.68 89
9770.61 104
9771.54 104
9772.48 84
9773.41 106
9774.34 103
9775.28 109
9776.21 112
9777.14 117
9778.08 120
9779.01 108
9779.94 114
9780.88 133
9781.81 104
9782.75 114
9783.68 91
9784.61 101
9785.55 119
9786.48 126
9787.42 107
9788.35 91
9789.28 105
9790.22 115
9791.15 104
9792.09 94
9793.02 94
9793.96 105
9794.89 108
9795.83 80
9796.76 78
9797.69 92
9798.63 100
9799.56 101
9800.50 90
9801.43 116
9802.37 108
9803.30 101
9804.24 85
9805.17 82
9806.11 113
9807.04 79
9807.98 95
9808.91 110
9809.85 111
9810.78 103
9811.72 96
9812.65 113
9813.59 118
9814.53 113
9815.46 78
9816.40 83
9817.33 108
9818.27 104
9819.20 84
9820.14 84
9821.07 80
9822.01 92
9822.95 91
9823.88 102
9824.82 101
9825.75 104
9826.69 93
9827.63 75
9828.56 95
9829.50 89
9830.43 76
9831.37 90
9832.31 97
9833.24 100
9834.18 78
9835.12 82
9836.05 70
9836.99 80
9837.93 98
9838.86 89
9839.80 94
9840.73 98
9841.67 85
9842.61 80
9843.55 64
9844.48 94
9845.42 97
9846.36 63
9847.29 75
9848.23 74
9849.17 97
9850.10 88
9851.04 91
9851.98 101
9852.92 88
9853.85 78
9854.79 76
9855.73 106
9856.67 76
9857.60 80
9858.54 84
9859.48 85
9860.42 80
9861.35 85
9862.29 82
9863.23 98
9864.17 107
9865.10 75
9866.04 65
9866.98 88
9867.92 71
9868.86 60
9869.79 63
9870.73 65
9871.67 75
9872.61 50
9873.55 90
9874.48 70
9875.42 46
9876.36 67
9877.30 68
9878.24 78
9879.18 62
9880.12 62
9881.05 69
9881.99 80
9882.93 86
9883.87 83
9884.81 86
9885.75 138
9886.69 95
9887.63 81
9888.56 84
9889.50 102
9890.44 79
9891.38 90
9892.32 72
9893.26 59
9894.20 81
9895.14 88
9896.08 90
9897.02 77
9897.96 74
9898.90 97
9899.84 100
9900.77 96
9901.71 76
9902.65 77
9903.59 64
9904.53 98
9905.47 80
9906.41 68
9907.35 78
9908.29 115
9909.23 83
9910.17 63
9911.11 74
9912.05 88
9912.99 126
9913.93 123
9914.87 79
9915.81 100
9916.75 96
9917.69 73
9918.63 68
9919.57 102
9920.52 86
9921.46 116
9922.40 96
9923.34 79
9924.28 67
9925.22 70
9926.16 96
9927.10 84
9928.04 71
9928.98 92
9929.92 115
9930.86 92
9931.80 106
9932.75 86
9933.69 82
9934.63 103
9935.57 78
9936.51 85
9937.45 81
9938.39 112
9939.33 79
9940.28 64
9941.22 99
9942.16 59
9943.10 61
9944.04 68
9944.98 90
9945.92 87
9946.87 75
9947.81 67
9948.75 65
9949.69 87
9950.63 83
9951.58 88
9952.52 72
9953.46 86
9954.40 61
9955.34 96
9956.29 107
9957.23 64
9958.17 74
9959.11 65
9960.06 78
9961.00 68
9961.94 96
9962.88 76
9963.83 73
9964.77 78
9965.71 97
9966.65 81
9967.60 66
9968.54 76
9969.48 86
9970.42 64
9971.37 67
9972.31 71
9973.25 71
9974.20 65
9975.14 70
9976.08 88
9977.03 82
9977.97 72
9978.91 62
9979.86 69
9980.80 63
9981.74 72
9982.69 95
9983.63 99
9984.57 72
9985.52 65
9986.46 64
9987.40 80
9988.35 50
9989.29 53
9990.23 65
9991.18 53
9992.12 63
9993.07 58
9994.01 61
9994.95 84
9995.90 81
9996.84 64
9997.79 74
9998.73 79
9999.67 64
10000.62 88
10001.56 79
10002.51 65
10003.45 72
10004.40 81
10005.34 67
10006.29 83
10007.23 84
10008.17 86
10009.12 73
10010.06 77
10011.01 64
10011.95 55
10012.90 89
10013.84 107
10014.79 76
10015.73 55
10016.68 80
10017.62 74
10018.57 77
10019.51 72
10020.46 57
10021.40 58
10022.35 39
10023.29 41
10024.24 61
10025.19 82
10026.13 58
10027.08 66
10028.02 63
10028.97 75
10029.91 67
10030.86 63
10031.80 57
10032.75 57
10033.70 63
10034.64 72
10035.59 69
10036.53 55
10037.48 66
10038.43 104
10039.37 59
10040.32 53
10041.26 53
10042.21 60
10043.16 75
10044.10 80
10045.05 64
10046.00 64
10046.94 57
10047.89 40
10048.84 60
10049.78 51
10050.73 70
10051.68 89
10052.62 72
10053.57 57
10054.52 64
10055.46 83
10056.41 70
10057.36 54
10058.30 68
10059.25 75
10060.20 50
10061.15 49
10062.09 46
10063.04 35
10063.99 59
10064.93 80
10065.88 68
10066.83 51
10067.78 65
10068.72 53
10069.67 57
10070.62 60
10071.57 75
10072.51 67
10073.46 54
10074.41 65
10075.36 47
10076.31 54
10077.25 53
10078.20 70
10079.15 55
10080.10 60
10081.05 76
10081.99 62
10082.94 72
10083.89 63
10084.84 80
10085.79 68
10086.74 82
10087.68 54
10088.63 68
10089.58 69
10090.53 67
10091.48 64
10092.43 64
10093.37 69
10094.32 59
10095.27 71
10096.22 76
10097.17 42
10098.12 69
10099.07 60
10100.02 59
10100.97 62
10101.91 71
10102.86 64
10103.81 49
10104.76 47
10105.71 62
10106.66 69
10107.61 79
10108.56 82
10109.51 88
10110.46 70
10111.41 56
10112.36 56
10113.31 49
10114.26 57
10115.21 69
10116.16 63
10117.11 69
10118.06 65
10119.01 66
10119.96 62
10120.91 51
10121.86 50
10122.81 58
10123.76 63
10124.71 67
10125.66 91
10126.61 61
10127.56 60
10128.51 64
10129.46 82
10130.41 70
10131.36 63
10132.31 58
10133.26 76
10134.21 79
10135.16 67
10136.11 74
10137.06 42
10138.01 57
10138.96 69
10139.91 55
10140.86 57
10141.82 42
10142.77 63
10143.72 59
10144.67 38
10145.62 53
10146.57 56
10147.52 74
10148.47 49
10149.42 50
10150.38 70
10151.33 63
10152.28 40
10153.23 59
10154.18 69
10155.13 60
10156.09 54
10157.04 62
10157.99 63
10158.94 61
10159.89 58
10160.84 57
10161.80 66
10162.75 68
10163.70 66
10164.65 65
10165.60 53
10166.56 49
10167.51 50
10168.46 54
10169.41 62
10170.36 54
10171.32 41
10172.27 77
10173.22 69
10174.17 71
10175.13 77
10176.08 59
10177.03 55
10177.98 57
10178.94 74
10179.89 78
10180.84 69
10181.80 53
10182.75 57
10183.70 78
10184.65 65
10185.61 60
10186.56 82
10187.51 94
10188.47 70
10189.42 68
10190.37 52
10191.33 87
10192.28 83
10193.23 69
10194.19 68
10195.14 75
10196.09 74
10197.05 58
10198.00 63
10198.95 74
10199.91 64
10200.86 75
10201.82 116
10202.77 104
10203.72 91
10204.68 90
10205.63 90
10206.58 91
10207.54 88
10208.49 81
10209.45 86
10210.40 81
10211.36 85
10212.31 90
10213.26 91
10214.22 96
10215.17 75
10216.13 70
10217.08 66
10218.04 65
10218.99 76
10219.94 97
10220.90 70
10221.85 69
10222.81 77
10223.76 70
10224.72 76
10225.67 71
10226.63 59
10227.58 97
10228.54 93
10229.49 69
10230.45 84
10231.40 59
10232.36 61
10233.31 54
10234.27 63
10235.22 54
10236.18 54
10237.14 73
10238.09 64
10239.05 49
10240.00 66
10240.96 76
10241.91 65
10242.87 80
10243.82 85
10244.78 76
10245.74 88
10246.69 86
10247.65 58
10248.60 57
10249.56 66
10250.52 52
10251.47 71
10252.43 86
10253.38 77
10254.34 75
10255.30 57
10256.25 62
10257.21 70
10258.17 81
10259.12 58
10260.08 88
10261.04 85
10261.99 80
10262.95 83
10263.91 74
10264.86 53
10265.82 45
10266.78 67
10267.73 78
10268.69 54
10269.65 43
10270.60 71
10271.56 68
10272.52 77
10273.47 66
10274.43 66
10275.39 75
10276.35 68
10277.30 65
10278.26 42
10279.22 55
10280.18 55
10281.13 60
10282.09 67
10283.05 77
10284.01 63
10284.96 58
10285.92 71
10286.88 44
10287.84 78
10288.79 67
10289.75 55
10290.71 52
10291.67 47
10292.63 70
10293.58 57
10294.54 64
10295.50 42
10296.46 51
10297.42 59
10298.38 58
10299.33 70
10300.29 63
10301.25 58
10302.21 55
10303.17 69
10304.13 61
10305.08 49
10306.04 58
10307.00 54
10307.96 72
10308.92 44
10309.88 48
10310.84 59
10311.80 59
10312.75 41
10313.71 53
10314.67 53
10315.63 66
10316.59 48
10317.55 40
10318.51 75
10319.47 55
10320.43 59
10321.39 65
10322.35 71
10323.31 56
10324.27 41
10325.23 32
10326.18 45
10327.14 46
10328.10 46
10329.06 48
10330.02 63
10330.98 38
10331.94 71
10332.90 61
10333.86 41
10334.82 51
10335.78 65
10336.74 54
10337.70 54
10338.66 64
10339.62 63
10340.58 53
10341.54 56
10342.50 36
10343.46 40
10344.43 42
10345.39 53
10346.35 41
10347.31 68
10348.27 70
10349.23 56
10350.19 43
10351.15 58
10352.11 57
10353.07 61
10354.03 65
10354.99 53
10355.95 43
10356.91 59
10357.88 42
10358.84 60
10359.80 53
10360.76 61
10361.72 43
10362.68 36
10363.64 69
10364.60 63
10365.57 69
10366.53 69
10367.49 69
10368.45 67
10369.41 53
10370.37 53
10371.34 47
10372.30 50
10373.26 57
10374.22 65
10375.18 61
10376.14 59
10377.11 63
10378.07 61
10379.03 56
10379.99 72
10380.95 51
10381.92 51
10382.88 59
10383.84 42
10384.80 58
10385.77 50
10386.73 56
10387.69 61
10388.65 64
10389.62 38
10390.58 40
10391.54 46
10392.50 45
10393.47 51
10394.43 58
10395.39 30
10396.35 54
10397.32 42
10398.28 55
10399.24 42
10400.21 60
10401.17 54
10402.13 39
10403.10 29
10404.06 38
10405.02 56
10405.99 64
10406.95 80
10407.91 43
10408.88 67
10409.84 59
10410.80 48
10411.77 51
10412.73 57
10413.69 55
10414.66 53
10415.62 51
10416.58 42
10417.55 64
10418.51 49
10419.48 45
10420.44 53
10421.40 58
10422.37 56
10423.33 62
10424.30 77
10425.26 71
10426.23 42
10427.19 53
10428.15 61
10429.12 44
10430.08 62
10431.05 67
10432.01 49
10432.98 66
10433.94 37
10434.91 60
10435.87 54
10436.83 59
10437.80 53
10438.76 51
10439.73 59
10440.69 54
10441.66 67
10442.62 72
10443.59 57
10444.55 45
10445.52 74
10446.48 59
10447.45 40
10448.41 64
10449.38 43
10450.35 65
10451.31 75
10452.28 55
10453.24 72
10454.21 57
10455.17 46
10456.14 53
10457.10 55
10458.07 55
10459.04 38
10460.00 64
10460.97 70
10461.93 63
10462.90 46
10463.87 47
10464.83 43
10465.80 45
10466.76 55
10467.73 43
10468.70 37
10469.66 38
10470.63 48
10471.59 63
10472.56 79
10473.53 54
10474.49 37
10475.46 62
10476.43 56
10477.39 51
10478.36 41
10479.33 38
10480.29 66
10481.26 70
10482.23 49
10483.19 34
10484.16 55
10485.13 39
10486.09 43
10487.06 48
10488.03 59
10489.00 58
10489.96 68
10490.93 70
10491.90 53
10492.87 59
10493.83 81
10494.80 47
10495.77 62
10496.73 40
10497.70 37
10498.67 40
10499.64 55
10500.61 54
10501.57 45
10502.54 40
10503.51 45
10504.48 51
10505.44 60
10506.41 73
10507.38 67
10508.35 55
10509.32 88
10510.28 67
10511.25 51
10512.22 44
10513.19 50
10514.16 49
10515.13 48
10516.09 68
10517.06 71
10518.03 61
10519.00 45
10519.97 51
10520.94 57
10521.91 42
10522.87 54
10523.84 51
10524.81 71
10525.78 58
10526.75 55
10527.72 55
10528.69 53
10529.66 57
10530.63 81
10531.59 54
10532.56 62
10533.53 59
10534.50 55
10535.47 54
10536.44 49
10537.41 55
10538.38 58
10539.35 73
10540.32 73
10541.29 56
10542.26 70
10543.23 64
10544.20 56
10545.17 56
10546.14 35
10547.11 33
10548.08 49
10549.05 58
10550.02 60
10550.99 68
10551.96 58
10552.93 68
10553.90 55
10554.87 76
10555.84 61
10556.81 56
10557.78 74
10558.75 55
10559.72 75
10560.69 53
10561.66 61
10562.63 61
10563.60 74
10564.57 67
10565.54 92
10566.51 91
10567.48 77
10568.45 82
10569.42 65
10570.40 84
10571.37 72
10572.34 57
10573.31 63
10574.28 53
10575.25 62
10576.22 69
10577.19 65
10578.16 69
10579.14 57
10580.11 72
10581.08 83
10582.05 48
10583.02 65
10583.99 67
10584.96 69
10585.94 66
10586.91 56
10587.88 43
10588.85 60
10589.82 56
10590.79 58
10591.77 73
10592.74 47
10593.71 74
10594.68 68
10595.65 77
10596.63 50
10597.60 53
10598.57 59
10599.54 46
10600.52 54
10601.49 53
10602.46 47
10603.43 62
10604.41 70
10605.38 58
10606.35 42
10607.32 47
10608.30 55
10609.27 53
10610.24 38
10611.21 44
10612.19 47
10613.16 56
10614.13 55
10615.11 56
10616.08 60
10617.05 60
10618.02 68
10619.00 68
10619.97 66
10620.94 57
10621.92 52
10622.89 55
10623.86 48
10624.84 67
10625.81 67
10626.78 58
10627.76 39
10628.73 57
10629.71 60
10630.68 44
10631.65 70
10632.63 78
10633.60 37
10634.57 51
10635.55 57
10636.52 46
10637.50 77
10638.47 98
10639.44 52
10640.42 52
10641.39 66
10642.37 100
10643.34 74
10644.31 54
10645.29 53
10646.26 67
10647.24 57
10648.21 67
10649.19 68
10650.16 82
10651.14 69
10652.11 64
10653.09 45
10654.06 45
10655.04 53
10656.01 64
10656.98 56
10657.96 50
10658.93 42
10659.91 50
10660.88 47
10661.86 62
10662.84 76
10663.81 41
10664.79 47
10665.76 48
10666.74 55
10667.71 57
10668.69 58
10669.66 55
10670.64 71
10671.61 68
10672.59 49
10673.56 77
10674.54 44
10675.52 40
10676.49 35
10677.47 78
10678.44 66
10679.42 77
10680.40 46
10681.37 69
10682.35 66
10683.32 58
10684.30 49
10685.28 55
10686.25 73
10687.23 45
10688.20 64
10689.18 68
10690.16 60
10691.13 34
10692.11 47
10693.09 45
10694.06 53
10695.04 47
10696.02 60
10696.99 72
10697.97 46
10698.95 36
10699.92 52
10700.90 73
10701.88 54
10702.85 49
10703.83 47
10704.81 44
10705.79 57
10706.76 53
10707.74 46
10708.72 52
10709.70 53
10710.67 48
10711.65 46
10712.63 64
10713.60 52
10714.58 35
10715.56 51
10716.54 74
10717.52 75
10718.49 42
10719.47 44
10720.45 44
10721.43 75
10722.40 49
10723.38 65
10724.36 60
10725.34 54
10726.32 56
10727.29 52
10728.27 35
10729.25 35
10730.23 51
10731.21 53
10732.19 46
10733.16 50
10734.14 48
10735.12 48
10736.10 73
10737.08 48
10738.06 65
10739.03 45
10740.01 67
10740.99 63
10741.97 46
10742.95 75
10743.93 59
10744.91 64
10745.89 63
10746.87 62
10747.84 76
10748.82 66
10749.80 60
10750.78 50
10751.76 41
10752.74 79
10753.72 42
10754.70 42
10755.68 37
10756.66 56
10757.64 47
10758.62 42
10759.60 54
10760.58 58
10761.56 52
10762.54 49
10763.52 45
10764.50 61
10765.48 71
10766.45 62
10767.43 58
10768.41 37
10769.39 56
10770.38 56
10771.36 59
10772.34 49
10773.32 55
10774.30 65
10775.28 54
10776.26 43
10777.24 37
10778.22 39
10779.20 49
10780.18 56
10781.16 53
10782.14 53
10783.12 40
10784.10 73
10785.08 79
10786.06 46
10787.04 49
10788.02 69
10789.00 61
10789.99 35
10790.97 47
10791.95 57
10792.93 49
10793.91 45
10794.89 45
10795.87 40
10796.85 51
10797.84 34
10798.82 48
10799.80 36
10800.78 53
10801.76 53
10802.74 74
10803.72 85
10804.71 51
10805.69 51
10806.67 51
10807.65 67
10808.63 49
10809.61 41
10810.60 43
10811.58 51
10812.56 43
10813.54 49
10814.52 48
10815.51 47
10816.49 36
10817.47 44
10818.45 55
10819.44 43
10820.42 46
10821.40 59
10822.38 49
10823.37 48
10824.35 32
10825.33 45
10826.31 51
10827.30 49
10828.28 47
10829.26 56
10830.24 50
10831.23 38
10832.21 44
10833.19 65
10834.18 51
10835.16 49
10836.14 42
10837.13 36
10838.11 46
10839.09 52
10840.07 50
10841.06 58
10842.04 74
10843.02 56
10844.01 42
10844.99 67
10845.98 53
10846.96 67
10847.94 64
10848.93 56
10849.91 41
10850.89 50
10851.88 61
10852.86 59
10853.84 60
10854.83 54
10855.81 59
10856.80 74
10857.78 61
10858.77 63
10859.75 56
10860.73 64
10861.72 65
10862.70 56
10863.69 47
10864.67 67
10865.66 71
10866.64 52
10867.62 64
10868.61 72
10869.59 50
10870.58 47
10871.56 52
10872.55 59
10873.53 53
10874.52 57
10875.50 58
10876.49 66
10877.47 56
10878.46 70
10879.44 68
10880.43 56
10881.41 53
10882.40 56
10883.38 54
10884.37 55
10885.35 57
10886.34 59
10887.32 45
10888.31 48
10889.29 53
10890.28 42
10891.27 53
10892.25 48
10893.24 53
10894.22 53
10895.21 60
10896.19 60
10897.18 71
10898.17 51
10899.15 67
10900.14 55
10901.12 66
10902.11 60
10903.10 48
10904.08 64
10905.07 61
10906.05 74
10907.04 70
10908.03 63
10909.01 57
10910.00 64
10910.99 47
10911.97 64
10912.96 72
10913.95 62
10914.93 55
10915.92 65
10916.91 74
10917.89 89
10918.88 99
10919.87 72
10920.85 68
10921.84 75
10922.83 79
10923.81 75
10924.80 67
10925.79 79
10926.78 56
10927.76 56
10928.75 61
10929.74 58
10930.73 55
10931.71 67
10932.70 70
10933.69 66
10934.68 97
10935.66 91
10936.65 69
10937.64 60
10938.63 51
10939.61 65
10940.60 65
10941.59 90
10942.58 69
10943.57 82
10944.55 91
10945.54 86
10946.53 79
10947.52 77
10948.51 83
10949.49 109
10950.48 88
10951.47 88
10952.46 72
10953.45 65
10954.44 80
10955.42 103
10956.41 85
10957.40 77
10958.39 73
10959.38 102
10960.37 96
10961.36 101
10962.34 132
10963.33 123
10964.32 110
10965.31 103
10966.30 82
10967.29 70
10968.28 79
10969.27 80
10970.26 91
10971.25 77
10972.24 79
10973.22 94
10974.21 63
10975.20 78
10976.19 74
10977.18 72
10978.17 87
10979.16 82
10980.15 81
10981.14 77
10982.13 66
10983.12 67
10984.11 81
10985.10 89
10986.09 94
10987.08 76
10988.07 74
10989.06 65
10990.05 75
10991.04 80
10992.03 75
10993.02 73
10994.01 82
10995.00 91
10995.99 79
10996.98 75
10997.97 88
10998.96 82
10999.95 106
11000.94 124
11001.93 130
11002.92 142
11003.92 145
11004.91 156
11005.90 125
11006.89 108
11007.88 109
11008.87 112
11009.86 115
11010.85 85
11011.84 100
11012.83 78
11013.82 78
11014.82 66
11015.81 94
11016.80 94
11017.79 82
11018.78 84
11019.77 77
11020.76 69
11021.76 75
11022.75 78
11023.74 80
11024.73 80
11025.72 78
11026.71 69
11027.70 63
11028.70 85
11029.69 80
11030.68 94
11031.67 80
11032.66 99
11033.66 54
11034.65 80
11035.64 79
11036.63 78
11037.62 83
11038.62 75
11039.61 75
11040.60 75
11041.59 75
11042.59 82
11043.58 66
11044.57 79
11045.56 70
11046.56 57
11047.55 77
11048.54 81
11049.53 63
11050.53 63
11051.52 47
11052.51 50
11053.51 47
11054.50 66
11055.49 53
11056.49 68
11057.48 79
11058.47 60
11059.46 94
11060.46 88
11061.45 68
11062.44 69
11063.44 67
11064.43 73
11065.42 73
11066.42 69
11067.41 64
11068.41 70
11069.40 85
11070.39 68
11071.39 63
11072.38 61
11073.37 76
11074.37 66
11075.36 57
11076.36 75
11077.35 93
11078.34 85
11079.34 64
11080.33 57
11081.33 60
11082.32 60
11083.31 71
11084.31 69
11085.30 56
11086.30 53
11087.29 44
11088.29 53
11089.28 65
11090.28 84
11091.27 79
11092.27 88
11093.26 55
11094.25 57
11095.25 76
11096.24 61
11097.24 74
11098.23 62
11099.23 45
11100.22 56
11101.22 60
11102.21 67
11103.21 70
11104.20 66
11105.20 74
11106.20 78
11107.19 79
11108.19 60
11109.18 48
11110.18 56
11111.17 77
11112.17 72
11113.16 61
11114.16 67
11115.15 58
11116.15 48
11117.15 58
11118.14 65
11119.14 62
11120.13 63
11121.13 63
11122.13 51
11123.12 61
11124.12 72
11125.11 72
11126.11 70
11127.11 60
11128.10 68
11129.10 87
11130.10 70
11131.09 60
11132.09 75
11133.09 67
11134.08 89
11135.08 76
11136.07 67
11137.07 72
11138.07 64
11139.07 52
11140.06 74
11141.06 83
11142.06 81
11143.05 88
11144.05 61
11145.05 60
11146.04 62
11147.04 59
11148.04 68
11149.04 60
11150.03 74
11151.03 71
11152.03 68
11153.02 91
11154.02 64
11155.02 56
11156.02 66
11157.01 65
11158.01 53
11159.01 55
11160.01 72
11161.01 71
11162.00 61
11163.00 58
11164.00 54
11165.00 52
11165.99 59
11166.99 85
11167.99 50
11168.99 58
11169.99 78
11170.99 68
11171.98 66
11172.98 73
11173.98 54
11174.98 94
11175.98 85
11176.98 56
11177.97 59
11178.97 56
11179.97 69
11180.97 75
11181.97 53
11182.97 60
11183.97 53
11184.96 62
11185.96 77
11186.96 56
11187.96 77
11188.96 91
11189.96 52
11190.96 48
11191.96 78
11192.96 71
11193.96 83
11194.96 60
11195.96 61
11196.95 55
11197.95 68
11198.95 69
11199.95 77
11200.95 81
11201.95 68
11202.95 64
11203.95 50
11204.95 56
11205.95 65
11206.95 71
11207.95 63
11208.95 58
11209.95 77
11210.95 72
11211.95 61
11212.95 71
11213.95 76
11214.95 72
11215.95 50
11216.95 48
11217.95 60
11218.95 64
11219.95 74
11220.95 60
11221.95 84
11222.95 87
11223.95 58
11224.95 53
11225.96 71
11226.96 46
11227.96 58
11228.96 53
11229.96 63
11230.96 64
11231.96 61
11232.96 55
11233.96 44
11234.96 47
11235.96 60
11236.97 58
11237.97 59
11238.97 52
11239.97 51
11240.97 67
11241.97 71
11242.97 91
11243.98 68
11244.98 66
11245.98 65
11246.98 45
11247.98 73
11248.98 74
11249.98 60
11250.99 61
11251.99 59
11252.99 67
11253.99 65
11254.99 75
11256.00 77
11257.00 61
11258.00 82
11259.00 54
11260.00 54
11261.01 87
11262.01 80
11263.01 56
11264.01 52
11265.02 76
11266.02 52
11267.02 60
11268.02 58
11269.03 50
11270.03 67
11271.03 68
11272.03 55
11273.04 62
11274.04 68
11275.04 42
11276.05 78
11277.05 53
11278.05 66
11279.05 70
11280.06 59
11281.06 67
11282.06 58
11283.07 59
11284.07 59
11285.07 54
11286.08 60
11287.08 59
11288.08 62
11289.09 44
11290.09 72
11291.09 64
11292.10 62
11293.10 47
11294.11 50
11295.11 60
11296.11 56
11297.12 68
11298.12 76
11299.13 67
11300.13 57
11301.13 55
11302.14 61
11303.14 69
11304.15 57
11305.15 78
11306.15 57
11307.16 75
11308.16 68
11309.17 61
11310.17 72
11311.18 69
11312.18 67
11313.18 64
11314.19 71
11315.19 85
11316.20 63
11317.20 96
11318.21 87
11319.21 83
11320.22 60
11321.22 74
11322.23 84
11323.23 68
11324.24 62
11325.24 81
11326.25 95
11327.25 95
11328.26 71
11329.26 74
11330.27 64
11331.27 68
11332.28 72
11333.29 80
11334.29 84
11335.30 54
11336.30 88
11337.31 53
11338.31 64
11339.32 70
11340.33 90
11341.33 67
11342.34 64
11343.34 68
11344.35 77
11345.35 96
11346.36 92
11347.37 91
11348.37 85
11349.38 77
11350.39 75
11351.39 70
11352.40 81
11353.40 66
11354.41 91
11355.42 84
11356.42 81
11357.43 115
11358.44 98
11359.44 73
11360.45 56
11361.46 67
11362.46 89
11363.47 92
11364.48 82
11365.48 87
11366.49 86
11367.50 82
11368.50 63
11369.51 52
11370.52 69
11371.53 66
11372.53 63
11373.54 73
11374.55 87
11375.56 67
11376.56 64
11377.57 61
11378.58 61
11379.59 77
11380.59 68
11381.60 62
11382.61 53
11383.62 69
11384.62 78
11385.63 71
11386.64 62
11387.65 88
11388.65 63
11389.66 57
11390.67 67
11391.68 56
11392.69 70
11393.69 55
11394.70 51
11395.71 75
11396.72 82
11397.73 74
11398.74 76
11399.74 73
11400.75 67
11401.76 68
11402.77 69
11403.78 68
11404.79 67
11405.80 68
11406.80 82
11407.81 99
11408.82 81
11409.83 91
11410.84 98
11411.85 58
11412.86 83
11413.87 59
11414.88 67
11415.89 71
11416.89 93
11417.90 97
11418.91 80
11419.92 89
11420.93 81
11421.94 79
11422.95 90
11423.96 91
11424.97 81
11425.98 62
11426.99 84
11428.00 89
11429.01 73
11430.02 74
11431.03 88
11432.04 69
11433.05 95
11434.06 78
11435.07 99
11436.08 109
11437.09 92
11438.10 101
11439.11 87
11440.12 102
11441.13 90
11442.14 94
11443.15 80
11444.16 99
11445.17 96
11446.18 91
11447.19 117
11448.20 90
11449.21 70
11450.22 89
11451.23 88
11452.24 98
11453.25 77
11454.27 91
11455.28 86
11456.29 89
11457.30 104
11458.31 113
11459.32 118
11460.33 102
11461.34 96
11462.35 120
11463.36 94
11464.38 87
11465.39 108
11466.40 109
11467.41 106
11468.42 101
11469.43 116
11470.44 104
11471.46 79
11472.47 105
11473.48 114
11474.49 125
11475.50 111
11476.52 109
11477.53 109
11478.54 113
11479.55 103
11480.56 100
11481.57 116
11482.59 102
11483.60 104
11484.61 101
11485.62 111
11486.64 110
11487.65 140
11488.66 131
11489.67 134
11490.69 123
11491.70 137
11492.71 113
11493.72 114
11494.74 126
11495.75 119
11496.76 110
11497.77 134
11498.79 123
11499.80 119
11500.81 127
11501.83 128
11502.84 138
11503.85 143
11504.86 149
11505.88 151
11506.89 116
11507.90 115
11508.92 122
11509.93 130
11510.94 112
11511.96 124
11512.97 107
11513.98 118
11515.00 101
11516.01 110
11517.02 116
11518.04 118
11519.05 117
11520.07 109
11521.08 108
11522.09 112
11523.11 144
11524.12 140
11525.13 120
11526.15 120
11527.16 138
11528.18 173
11529.19 173
11530.21 151
11531.22 142
11532.23 132
11533.25 128
11534.26 138
11535.28 162
11536.29 166
11537.31 147
11538.32 139
11539.34 160
11540.35 174
11541.36 156
11542.38 178
11543.39 184
11544.41 163
11545.42 160
11546.44 170
11547.45 184
11548.47 157
11549.48 173
11550.50 185
11551.51 170
11552.53 176
11553.54 158
11554.56 181
11555.57 175
11556.59 188
11557.61 226
11558.62 249
11559.64 210
11560.65 212
11561.67 217
11562.68 198
11563.70 207
11564.71 209
11565.73 227
11566.75 253
11567.76 241
11568.78 238
11569.79 244
11570.81 236
11571.83 210
11572.84 207
11573.86 215
11574.87 265
11575.89 252
11576.91 264
11577.92 274
11578.94 277
11579.96 261
11580.97 257
11581.99 257
11583.00 291
11584.02 271
11585.04 284
11586.05 291
11587.07 343
11588.09 358
11589.10 366
11590.12 382
11591.14 400
11592.16 415
11593.17 418
11594.19 421
11595.21 395
11596.22 427
11597.24 469
11598.26 418
11599.28 495
11600.29 492
11601.31 499
11602.33 592
11603.34 709
11604.36 849
11605.38 919
11606.40 922
11607.41 1104
11608.43 1116
11609.45 1076
11610.47 1007
11611.49 969
11612.50 857
11613.52 707
11614.54 592
11615.56 552
11616.58 465
11617.59 410
11618.61 421
11619.63 381
11620.65 351
11621.67 394
11622.68 393
11623.70 377
11624.72 345
11625.74 351
11626.76 327
11627.78 275
11628.79 318
11629.81 322
11630.83 311
11631.85 305
11632.87 300
11633.89 340
11634.91 337
11635.93 326
11636.94 313
11637.96 304
11638.98 296
11640.00 330
11641.02 316
11642.04 268
11643.06 308
11644.08 347
11645.10 329
11646.12 299
11647.14 307
11648.16 273
11649.17 251
11650.19 252
11651.21 260
11652.23 236
11653.25 236
11654.27 242
11655.29 229
11656.31 191
11657.33 200
11658.35 205
11659.37 170
11660.39 191
11661.41 221
11662.43 195
11663.45 195
11664.47 226
11665.49 203
11666.51 207
11667.53 187
11668.55 219
11669.57 211
11670.59 193
11671.61 217
11672.63 209
11673.65 219
11674.67 202
11675.70 250
11676.72 211
11677.74 213
11678.76 260
11679.78 252
11680.80 222
11681.82 243
11682.84 235
11683.86 218
11684.88 274
11685.90 272
11686.92 247
11687.95 254
11688.97 221
11689.99 193
11691.01 226
11692.03 251
11693.05 238
11694.07 204
11695.10 212
11696.12 195
11697.14 202
11698.16 201
11699.18 225
11700.20 195
11701.22 203
11702.25 197
11703.27 208
11704.29 207
11705.31 199
11706.33 193
11707.36 193
11708.38 221
11709.40 206
11710.42 178
11711.44 182
11712.47 209
11713.49 213
11714.51 215
11715.53 184
11716.56 199
11717.58 171
11718.60 150
11719.62 186
11720.65 187
11721.67 171
11722.69 171
11723.71 182
11724.74 195
11725.76 176
11726.78 181
11727.80 177
11728.83 171
11729.85 155
11730.87 169
11731.90 157
11732.92 155
11733.94 157
11734.97 144
11735.99 142
11737.01 125
11738.04 143
11739.06 127
11740.08 135
11741.11 149
11742.13 138
11743.15 157
11744.18 129
11745.20 178
11746.22 148
11747.25 125
11748.27 153
11749.30 160
11750.32 153
11751.34 158
11752.37 142
11753.39 141
11754.42 127
11755.44 155
11756.46 134
11757.49 137
11758.51 158
11759.54 143
11760.56 130
11761.58 118
11762.61 137
11763.63 130
11764.66 135
11765.68 113
11766.71 120
11767.73 125
11768.76 115
11769.78 108
11770.81 112
11771.83 121
11772.86 95
11773.88 120
11774.91 119
11775.93 129
11776.96 125
11777.98 112
11779.01 128
11780.03 142
11781.06 113
11782.08 126
11783.11 124
11784.13 110
11785.16 93
11786.18 104
11787.21 111
11788.23 94
11789.26 120
11790.28 115
11791.31 110
11792.34 118
11793.36 122
11794.39 111
11795.41 105
11796.44 123
11797.47 115
11798.49 100
11799.52 106
11800.54 122
11801.57 132
11802.60 110
11803.62 94
11804.65 106
11805.67 107
11806.70 127
11807.73 100
11808.75 91
11809.78 98
11810.81 97
11811.83 98
11812.86 92
11813.89 94
11814.91 109
11815.94 121
11816.97 111
11817.99 90
11819.02 98
11820.05 118
11821.07 105
11822.10 72
11823.13 84
11824.16 89
11825.18 92
11826.21 79
11827.24 83
11828.26 101
11829.29 103
11830.32 118
11831.35 116
11832.37 96
11833.40 102
11834.43 85
11835.46 91
11836.48 111
11837.51 91
11838.54 109
11839.57 112
11840.59 73
11841.62 70
11842.65 86
11843.68 97
11844.71 92
11845.73 70
11846.76 74
11847.79 74
11848.82 81
11849.85 89
11850.88 91
11851.90 84
11852.93 79
11853.96 89
11854.99 76
11856.02 79
11857.05 91
11858.07 82
11859.10 108
11860.13 69
11861.16 77
11862.19 81
11863.22 74
11864.25 90
11865.28 89
11866.30 91
11867.33 81
11868.36 79
11869.39 74
11870.42 84
11871.45 87
11872.48 86
11873.51 81
11874.54 68
11875.57 68
11876.60 83
11877.63 88
11878.65 72
11879.68 73
11880.71 97
11881.74 82
11882.77 83
11883.80 73
11884.83 70
11885.86 93
11886.89 85
11887.92 81
11888.95 61
11889.98 77
11891.01 79
11892.04 75
11893.07 64
11894.10 65
11895.13 81
11896.16 69
11897.19 62
11898.22 78
11899.25 70
11900.28 81
11901.31 75
11902.34 70
11903.38 86
11904.41 63
11905.44 80
11906.47 89
11907.50 84
11908.53 88
11909.56 83
11910.59 91
11911.62 89
11912.65 82
11913.68 84
11914.71 69
11915.75 76
11916.78 78
11917.81 92
11918.84 87
11919.87 88
11920.90 81
11921.93 72
11922.96 83
11924.00 95
11925.03 78
11926.06 70
11927.09 74
11928.12 79
11929.15 69
11930.18 95
11931.22 90
11932.25 87
11933.28 79
11934.31 89
11935.34 80
11936.38 56
11937.41 61
11938.44 85
11939.47 59
11940.50 74
11941.54 93
11942.57 84
11943.60 67
11944.63 57
11945.67 39
11946.70 61
11947.73 61
11948.76 69
11949.80 59
11950.83 81
11951.86 79
11952.89 67
11953.93 69
11954.96 77
11955.99 66
11957.02 65
11958.06 75
11959.09 62
11960.12 78
11961.16 75
11962.19 57
11963.22 68
11964.26 57
11965.29 71
11966.32 70
11967.36 62
11968.39 68
11969.42 47
11970.46 68
11971.49 62
11972.52 63
11973.56 53
11974.59 58
11975.62 70
11976.66 69
11977.69 66
11978.73 72
11979.76 68
11980.79 56
11981.83 58
11982.86 53
11983.89 64
11984.93 54
11985.96 56
11987.00 75
11988.03 76
11989.07 68
11990.10 58
11991.13 72
11992.17 73
11993.20 77
11994.24 57
11995.27 57
11996.31 69
11997.34 57
11998.38 63
11999.41 83
12000.45 66
12001.48 57
12002.51 73
12003.55 60
12004.58 84
12005.62 82
12006.65 72
12007.69 61
12008.72 71
12009.76 67
12010.80 69
12011.83 73
12012.87 77
12013.90 72
12014.94 61
12015.97 69
12017.01 82
12018.04 70
12019.08 67
12020.11 82
12021.15 80
12022.19 73
12023.22 88
12024.26 68
12025.29 85
12026.33 75
12027.36 81
12028.40 65
12029.44 76
12030.47 82
12031.51 86
12032.54 75
12033.58 79
12034.62 80
12035.65 97
12036.69 89
12037.73 83
12038.76 58
12039.80 81
12040.84 83
12041.87 74
12042.91 78
12043.94 66
12044.98 71
12046.02 75
12047.06 75
12048.09 86
12049.13 74
12050.17 73
12051.20 90
12052.24 78
12053.28 90
12054.31 79
12055.35 65
12056.39 85
12057.43 74
12058.46 69
12059.50 75
12060.54 77
12061.57 81
12062.61 92
12063.65 82
12064.69 72
12065.72 77
12066.76 64
12067.80 58
12068.84 64
12069.88 79
12070.91 78
12071.95 76
12072.99 78
12074.03 58
12075.06 104
12076.10 74
12077.14 65
12078.18 76
12079.22 91
12080.26 74
12081.29 74
12082.33 71
12083.37 65
12084.41 57
12085.45 72
12086.49 97
12087.52 94
12088.56 71
12089.60 60
12090.64 92
12091.68 90
12092.72 80
12093.76 78
12094.79 111
12095.83 83
12096.87 76
12097.91 85
12098.95 79
12099.99 80
12101.03 76
12102.07 75
12103.11 84
12104.15 92
12105.19 81
12106.22 90
12107.26 85
12108.30 82
12109.34 91
12110.38 89
12111.42 82
12112.46 84
12113.50 104
12114.54 83
12115.58 70
12116.62 65
12117.66 67
12118.70 95
12119.74 80
12120.78 77
12121.82 72
12122.86 66
12123.90 79
12124.94 78
12125.98 75
12127.02 60
12128.06 59
12129.10 77
12130.14 70
12131.18 73
12132.22 67
12133.26 77
12134.30 73
12135.34 69
12136.38 62
12137.42 79
12138.47 60
12139.51 74
12140.55 60
12141.59 49
12142.63 76
12143.67 82
12144.71 93
12145.75 73
12146.79 54
12147.83 48
12148.87 71
12149.92 59
12150.96 83
12152.00 61
12153.04 59
12154.08 68
12155.12 62
12156.16 65
12157.21 65
12158.25 75
12159.29 61
12160.33 64
12161.37 46
12162.41 74
12163.46 76
12164.50 79
12165.54 61
12166.58 61
12167.62 65
12168.67 79
12169.71 64
12170.75 66
12171.79 51
12172.83 57
12173.88 67
12174.92 64
12175.96 52
12177.00 51
12178.05 60
12179.09 77
12180.13 77
12181.17 82
12182.22 65
12183.26 53
12184.30 54
12185.34 49
12186.39 64
12187.43 74
12188.47 55
12189.51 56
12190.56 62
12191.60 74
12192.64 72
12193.69 76
12194.73 65
12195.77 68
12196.82 82
12197.86 74
12198.90 63
12199.95 75
12200.99 74
12202.03 60
12203.08 62
12204.12 82
12205.16 65
12206.21 43
12207.25 56
12208.29 77
12209.34 59
12210.38 62
12211.43 67
12212.47 60
12213.51 56
12214.56 69
12215.60 77
12216.65 60
12217.69 56
12218.73 60
12219.78 54
12220.82 53
12221.87 56
12222.91 51
12223.96 66
12225.00 78
12226.04 72
12227.09 83
12228.13 54
12229.18 67
12230.22 71
12231.27 63
12232.31 67
12233.36 63
12234.40 57
12235.45 71
12236.49 77
12237.54 76
12238.58 57
12239.63 66
12240.67 74
12241.72 61
12242.76 53
12243.81 59
12244.85 59
12245.90 67
12246.94 81
12247.99 66
12249.03 69
12250.08 68
12251.12 71
12252.17 61
12253.22 56
12254.26 53
12255.31 54
12256.35 51
12257.40 64
12258.44 69
12259.49 72
12260.54 52
12261.58 54
12262.63 74
12263.67 52
12264.72 67
12265.77 60
12266.81 68
12267.86 75
12268.91 64
12269.95 57
12271.00 65
12272.04 70
12273.09 66
12274.14 60
12275.18 49
12276.23 57
12277.28 60
12278.32 71
12279.37 56
12280.42 58
12281.46 64
12282.51 53
12283.56 50
12284.61 56
12285.65 48
12286.70 65
12287.75 60
12288.79 53
12289.84 72
12290.89 50
12291.94 64
12292.98 60
12294.03 65
12295.08 47
12296.13 52
12297.17 48
12298.22 50
12299.27 57
12300.32 38
12301.36 56
12302.41 65
12303.46 53
12304.51 54
12305.55 67
12306.60 61
12307.65 45
12308.70 61
12309.75 40
12310.79 51
12311.84 59
12312.89 54
12313.94 46
12314.99 54
12316.04 60
12317.08 68
12318.13 50
12319.18 44
12320.23 53
12321.28 47
12322.33 49
12323.37 49
12324.42 48
12325.47 45
12326.52 34
12327.57 43
12328.62 50
12329.67 48
12330.72 53
12331.77 52
12332.81 53
12333.86 63
12334.91 48
12335.96 42
12337.01 37
12338.06 42
12339.11 43
12340.16 55
12341.21 50
12342.26 39
12343.31 46
12344.36 48
12345.41 46
12346.46 64
12347.51 55
12348.56 49
12349.61 43
12350.65 50
12351.70 47
12352.75 38
12353.80 49
12354.85 45
12355.90 46
12356.95 48
12358.00 51
12359.05 38
12360.11 46
12361.16 57
12362.21 44
12363.26 58
12364.31 57
12365.36 48
12366.41 55
12367.46 58
12368.51 37
12369.56 57
12370.61 55
12371.66 44
12372.71 52
12373.76 44
12374.81 35
12375.86 34
12376.91 35
12377.97 37
12379.02 44
12380.07 47
12381.12 48
12382.17 35
12383.22 69
12384.27 44
12385.32 45
12386.37 65
12387.43 50
12388.48 47
12389.53 58
12390.58 53
12391.63 46
12392.68 38
12393.74 53
12394.79 58
12395.84 32
12396.89 39
12397.94 43
12398.99 45
12400.05 46
12401.10 44
12402.15 32
12403.20 50
12404.25 51
12405.31 36
12406.36 44
12407.41 56
12408.46 61
12409.51 48
12410.57 32
12411.62 46
12412.67 46
12413.72 41
12414.78 58
12415.83 67
12416.88 53
12417.93 35
12418.99 46
12420.04 63
12421.09 68
12422.15 54
12423.20 46
12424.25 61
12425.30 57
12426.36 41
12427.41 37
12428.46 39
12429.52 28
12430.57 47
12431.62 64
12432.68 45
12433.73 54
12434.78 51
12435.84 40
12436.89 43
12437.94 39
12439.00 53
12440.05 45
12441.10 56
12442.16 44
12443.21 42
12444.27 44
12445.32 53
12446.37 57
12447.43 46
12448.48 44
12449.54 34
12450.59 51
12451.64 36
12452.70 64
12453.75 50
12454.81 54
12455.86 45
12456.91 44
12457.97 42
12459.02 47
12460.08 38
12461.13 49
12462.19 53
12463.24 53
12464.30 40
12465.35 44
12466.41 37
12467.46 56
12468.52 71
12469.57 42
12470.63 49
12471.68 37
12472.73 37
12473.79 33
12474.85 41
12475.90 61
12476.96 61
12478.01 60
12479.07 37
12480.12 44
12481.18 80
12482.23 51
12483.29 44
12484.34 47
12485.40 53
12486.45 61
12487.51 45
12488.57 44
12489.62 43
12490.68 52
12491.73 52
12492.79 37
12493.84 53
12494.90 53
12495.96 80
12497.01 70
12498.07 70
12499.12 46
12500.18 67
12501.24 60
12502.29 54
12503.35 53
12504.41 59
12505.46 62
12506.52 41
12507.57 43
12508.63 36
12509.69 43
12510.74 51
12511.80 51
12512.86 49
12513.91 49
12514.97 43
12516.03 70
12517.08 61
12518.14 48
12519.20 36
12520.26 39
12521.31 45
12522.37 60
12523.43 40
12524.48 46
12525.54 57
12526.60 66
12527.66 55
12528.71 55
12529.77 62
12530.83 64
12531.89 57
12532.94 50
12534.00 68
12535.06 50
12536.12 50
12537.17 41
12538.23 44
12539.29 48
12540.35 53
12541.41 53
12542.46 43
12543.52 56
12544.58 51
12545.64 63
12546.70 61
12547.75 52
12548.81 32
12549.87 50
12550.93 63
12551.99 47
12553.05 43
12554.10 36
12555.16 45
12556.22 60
12557.28 48
12558.34 44
12559.40 31
12560.46 44
12561.51 26
12562.57 37
12563.63 35
12564.69 43
12565.75 53
12566.81 44
12567.87 49
12568.93 48
12569.99 55
12571.04 55
12572.10 71
12573.16 63
12574.22 70
12575.28 65
12576.34 67
12577.40 62
12578.46 49
12579.52 50
12580.58 65
12581.64 69
12582.70 38
12583.76 46
12584.82 52
12585.88 54
12586.94 62
12588.00 56
12589.06 58
12590.12 66
12591.18 62
12592.24 54
12593.30 49
12594.36 52
12595.42 57
12596.48 67
12597.54 63
12598.60 55
12599.66 48
12600.72 51
12601.78 52
12602.84 54
12603.90 51
12604.96 60
12606.02 78
12607.08 61
12608.14 69
12609.20 56
12610.27 54
12611.33 69
12612.39 53
12613.45 49
12614.51 60
12615.57 66
12616.63 58
12617.69 41
12618.75 56
12619.81 69
12620.88 47
12621.94 58
12623.00 62
12624.06 44
12625.12 62
12626.18 54
12627.24 54
12628.31 55
12629.37 68
12630.43 45
12631.49 35
12632.55 35
12633.61 50
12634.68 39
12635.74 34
12636.80 49
12637.86 56
12638.92 48
12639.99 42
12641.05 51
12642.11 50
12643.17 39
12644.23 34
12645.30 50
12646.36 45
12647.42 50
12648.48 54
12649.55 50
12650.61 43
12651.67 54
12652.73 32
12653.80 51
12654.86 48
12655.92 56
12656.99 42
12658.05 46
12659.11 33
12660.17 39
12661.24 34
12662.30 47
12663.36 52
12664.43 54
12665.49 51
12666.55 54
12667.62 67
12668.68 41
12669.74 47
12670.81 44
12671.87 57
12672.93 32
12674.00 31
12675.06 39
12676.12 49
12677.19 52
12678.25 39
12679.31 40
12680.38 51
12681.44 32
12682.51 35
12683.57 35
12684.63 53
12685.70 45
12686.76 40
12687.83 55
12688.89 48
12689.95 55
12691.02 42
12692.08 57
12693.15 63
12694.21 71
12695.28 48
12696.34 53
12697.40 48
12698.47 58
12699.53 51
12700.60 34
12701.66 62
12702.73 39
12703.79 42
12704.86 30
12705.92 40
12706.99 50
12708.05 41
12709.12 34
12710.18 39
12711.25 54
12712.31 50
12713.38 48
12714.44 30
12715.51 37
12716.57 49
12717.64 58
12718.70 34
12719.77 41
12720.83 45
12721.90 67
12722.97 60
12724.03 42
12725.10 43
12726.16 51
12727.23 46
12728.29 37
12729.36 36
12730.43 56
12731.49 52
12732.56 47
12733.62 57
12734.69 31
12735.76 50
12736.82 38
12737.89 43
12738.95 37
12740.02 26
12741.09 39
12742.15 35
12743.22 33
12744.29 37
12745.35 30
12746.42 58
12747.49 34
12748.55 40
12749.62 41
12750.69 48
12751.75 45
12752.82 30
12753.89 38
12754.95 41
12756.02 34
12757.09 24
12758.15 44
12759.22 34
12760.29 33
12761.36 56
12762.42 39
12763.49 24
12764.56 38
12765.62 46
12766.69 30
12767.76 42
12768.83 38
12769.89 45
12770.96 40
12772.03 41
12773.10 25
12774.17 35
12775.23 38
12776.30 27
12777.37 44
12778.44 52
12779.50 43
12780.57 33
12781.64 32
12782.71 36
12783.78 41
12784.84 40
12785.91 36
12786.98 40
12788.05 56
12789.12 49
12790.19 41
12791.25 44
12792.32 47
12793.39 55
12794.46 28
12795.53 33
12796.60 41
12797.67 32
12798.73 34
12799.80 37
12800.87 25
12801.94 33
12803.01 46
12804.08 49
12805.15 33
12806.22 34
12807.29 40
12808.36 35
12809.42 42
12810.49 51
12811.56 38
12812.63 37
12813.70 42
12814.77 45
12815.84 34
12816.91 25
12817.98 59
12819.05 39
12820.12 43
12821.19 39
12822.26 38
12823.33 49
12824.40 24
12825.47 26
12826.54 37
12827.61 50
12828.68 49
12829.75 38
12830.82 40
12831.89 35
12832.96 49
12834.03 38
12835.10 42
12836.17 35
12837.24 36
12838.31 69
12839.38 45
12840.45 49
12841.52 36
12842.59 40
12843.66 38
12844.73 28
12845.80 20
12846.87 38
12847.95 42
12849.02 26
12850.09 53
12851.16 55
12852.23 40
12853.30 39
12854.37 39
12855.44 45
12856.51 34
12857.58 49
12858.66 42
12859.73 28
12860.80 25
12861.87 38
12862.94 35
12864.01 37
12865.08 30
12866.16 48
12867.23 45
12868.30 40
12869.37 43
12870.44 49
12871.51 36
12872.59 35
12873.66 32
12874.73 31
12875.80 29
12876.87 31
12877.95 39
12879.02 35
12880.09 46
12881.16 39
12882.23 41
12883.31 37
12884.38 35
12885.45 37
12886.52 33
12887.60 31
12888.67 48
12889.74 44
12890.81 35
12891.89 53
12892.96 36
12894.03 25
12895.11 28
12896.18 42
12897.25 46
12898.32 31
12899.40 41
12900.47 42
12901.54 26
12902.62 22
12903.69 33
12904.76 59
12905.84 53
12906.91 38
12907.98 23
12909.06 33
12910.13 40
12911.20 34
12912.28 28
12913.35 28
12914.42 34
12915.50 34
12916.57 32
12917.64 36
12918.72 42
12919.79 43
12920.87 28
12921.94 27
12923.01 39
12924.09 40
12925.16 50
12926.24 33
12927.31 32
12928.38 43
12929.46 34
12930.53 22
12931.61 27
12932.68 48
12933.76 36
12934.83 37
12935.90 41
12936.98 33
12938.05 38
12939.13 20
12940.20 30
12941.28 38
12942.35 37
12943.43 29
12944.50 33
12945.58 32
12946.65 38
12947.73 29
12948.80 30
12949.88 29
12950.95 28
12952.03 35
12953.10 28
12954.18 27
12955.25 35
12956.33 34
12957.40 29
12958.48 27
12959.55 29
12960.63 20
12961.70 31
12962.78 45
12963.86 26
12964.93 21
12966.01 37
12967.08 41
12968.16 36
12969.24 24
12970.31 26
12971.39 31
12972.46 27
12973.54 19
12974.62 26
12975.69 20
12976.77 24
12977.84 29
12978.92 34
12980.00 34
12981.07 28
12982.15 30
12983.23 44
12984.30 32
12985.38 30
12986.46 32
12987.53 37
12988.61 19
12989.69 24
12990.76 34
12991.84 53
12992.92 34
12993.99 22
12995.07 30
12996.15 45
12997.22 33
12998.30 38
12999.38 31
13000.45 23
13001.53 38
13002.61 53
13003.69 35
13004.76 53
13005.84 55
13006.92 43
13008.00 23
13009.07 48
13010.15 41
13011.23 41
13012.31 31
13013.38 35
13014.46 35
13015.54 36
13016.62 31
13017.70 34
13018.77 36
13019.85 30
13020.93 31
13022.01 33
13023.09 48
13024.16 35
13025.24 41
13026.32 38
13027.40 51
13028.48 21
13029.56 34
13030.63 59
13031.71 39
13032.79 36
13033.87 34
13034.95 51
13036.03 49
13037.11 19
13038.18 33
13039.26 37
13040.34 46
13041.42 49
13042.50 36
13043.58 32
13044.66 32
13045.74 39
13046.82 35
13047.89 32
13048.97 43
13050.05 34
13051.13 37
13052.21 27
13053.29 21
13054.37 27
13055.45 48
13056.53 47
13057.61 45
13058.69 40
13059.77 34
13060.85 43
13061.93 56
13063.01 44
13064.09 24
13065.17 31
13066.25 45
13067.33 28
13068.41 31
13069.49 31
13070.57 40
13071.65 34
13072.73 14
13073.81 21
13074.89 22
13075.97 38
13077.05 42
13078.13 27
13079.21 40
13080.29 37
13081.37 41
13082.45 33
13083.53 36
13084.61 29
13085.69 28
13086.77 27
13087.85 36
13088.94 28
13090.02 34
13091.10 43
13092.18 31
13093.26 32
13094.34 31
13095.42 51
13096.50 29
13097.58 28
13098.66 40
13099.75 25
13100.83 28
13101.91 32
13102.99 19
13104.07 16
13105.15 27
13106.23 41
13107.32 38
13108.40 45
13109.48 39
13110.56 49
13111.64 53
13112.72 32
13113.81 29
13114.89 34
13115.97 41
13117.05 53
13118.13 35
13119.22 25
13120.30 44
13121.38 31
13122.46 30
13123.55 47
13124.63 39
13125.71 23
13126.79 31
13127.88 33
13128.96 36
13130.04 36
13131.12 45
13132.21 34
13133.29 21
13134.37 25
13135.45 49
13136.54 40
13137.62 36
13138.70 31
13139.79 28
13140.87 39
13141.95 38
13143.03 30
13144.12 25
13145.20 27
13146.28 42
13147.37 40
13148.45 29
13149.53 41
13150.62 19
13151.70 22
13152.78 26
13153.87 34
13154.95 37
13156.03 53
13157.12 47
13158.20 39
13159.29 45
13160.37 29
13161.45 31
13162.54 34
13163.62 33
13164.71 30
13165.79 39
13166.87 26
13167.96 24
13169.04 31
13170.13 36
13171.21 41
13172.29 38
13173.38 44
13174.46 40
13175.55 49
13176.63 41
13177.72 48
13178.80 32
13179.89 32
13180.97 39
13182.06 49
13183.14 40
13184.22 36
13185.31 36
13186.39 37
13187.48 37
13188.56 26
13189.65 28
13190.73 36
13191.82 31
13192.90 34
13193.99 36
13195.07 25
13196.16 36
13197.25 40
13198.33 35
13199.42 28
13200.50 33
13201.59 29
13202.67 22
13203.76 40
13204.84 23
13205.93 32
13207.02 32
13208.10 33
13209.19 34
13210.27 40
13211.36 41
13212.44 35
13213.53 27
13214.62 34
13215.70 29
13216.79 21
13217.88 37
13218.96 38
13220.05 34
13221.13 32
13222.22 22
13223.31 25
13224.39 30
13225.48 32
13226.57 31
13227.65 25
13228.74 36
13229.83 35
13230.91 28
13232.00 23
13233.09 29
13234.17 29
13235.26 32
13236.35 35
13237.43 44
13238.52 30
13239.61 54
13240.70 32
13241.78 18
13242.87 22
13243.96 40
13245.04 29
13246.13 37
13247.22 36
13248.31 25
13249.39 34
13250.48 25
13251.57 38
13252.66 27
13253.74 36
13254.83 46
13255.92 38
13257.01 20
13258.10 16
13259.18 23
13260.27 20
13261.36 27
13262.45 18
13263.54 35
13264.62 30
13265.71 22
13266.80 29
13267.89 30
13268.98 31
13270.06 30
13271.15 24
13272.24 23
13273.33 33
13274.42 38
13275.51 28
13276.60 25
13277.68 40
13278.77 32
13279.86 37
13280.95 47
13282.04 47
13283.13 33
13284.22 30
13285.31 31
13286.39 34
13287.48 31
13288.57 24
13289.66 31
13290.75 38
13291.84 49
13292.93 33
13294.02 26
13295.11 38
13296.20 38
13297.29 34
13298.38 38
13299.47 40
13300.56 37
13301.65 25
13302.73 31
13303.82 44
13304.91 23
13306.00 33
13307.09 42
13308.18 44
13309.27 27
13310.36 38
13311.45 39
13312.54 43
13313.63 35
13314.72 44
13315.81 47
13316.90 34
13318.00 48
13319.09 37
13320.18 33
13321.27 29
13322.36 32
13323.45 42
13324.54 38
13325.63 31
13326.72 31
13327.81 35
13328.90 28
13329.99 33
13331.08 41
13332.17 43
13333.26 27
13334.35 31
13335.45 27
13336.54 23
13337.63 25
13338.72 38
13339.81 32
13340.90 32
13341.99 31
13343.08 39
13344.18 44
13345.27 32
13346.36 38
13347.45 33
13348.54 32
13349.63 36
13350.72 41
13351.82 50
13352.91 33
13354.00 20
13355.09 27
13356.18 48
13357.28 41
13358.37 37
13359.46 40
13360.55 37
13361.64 38
13362.74 29
13363.83 23
13364.92 33
13366.01 36
13367.10 34
13368.20 38
13369.29 65
13370.38 36
13371.47 34
13372.57 49
13373.66 51
13374.75 35
13375.84 45
13376.94 41
13378.03 32
13379.12 41
13380.22 31
13381.31 46
13382.40 60
13383.49 47
13384.59 41
13385.68 36
13386.77 30
13387.87 22
13388.96 33
13390.05 29
13391.15 35
13392.24 46
13393.33 25
13394.43 36
13395.52 38
13396.61 26
13397.71 40
13398.80 45
13399.90 42
13400.99 45
13402.08 53
13403.18 24
13404.27 43
13405.36 29
13406.46 30
13407.55 33
13408.65 49
13409.74 22
13410.83 18
13411.93 30
13413.02 26
13414.12 35
13415.21 39
13416.31 24
13417.40 33
13418.49 33
13419.59 43
13420.68 32
13421.78 37
13422.87 38
13423.97 29
13425.06 32
13426.16 43
13427.25 40
13428.35 39
13429.44 30
13430.54 21
13431.63 23
13432.73 41
13433.82 28
13434.92 30
13436.01 27
13437.11 27
13438.20 20
13439.30 31
13440.39 25
13441.49 23
13442.58 44
13443.68 30
13444.77 38
13445.87 43
13446.96 43
13448.06 26
13449.16 30
13450.25 46
13451.35 50
13452.44 43
13453.54 44
13454.64 40
13455.73 36
13456.83 25
13457.92 22
13459.02 34
13460.12 39
13461.21 34
13462.31 40
13463.40 33
13464.50 30
13465.60 33
13466.69 27
13467.79 21
13468.89 30
13469.98 45
13471.08 38
13472.18 38
13473.27 41
13474.37 34
13475.47 36
13476.56 28
13477.66 41
13478.76 40
13479.85 38
13480.95 23
13482.05 36
13483.14 28
13484.24 34
13485.34 28
13486.44 22
13487.53 21
13488.63 36
13489.73 43
13490.83 43
13491.92 27
13493.02 29
13494.12 30
13495.21 31
13496.31 47
13497.41 37
13498.51 43
13499.61 39
13500.70 25
13501.80 37
13502.90 38
13504.00 32
13505.10 39
13506.19 54
13507.29 46
13508.39 36
13509.49 39
13510.59 49
13511.68 43
13512.78 44
13513.88 44
13514.98 33
13516.08 31
13517.18 37
13518.27 39
13519.37 31
13520.47 37
13521.57 35
13522.67 31
13523.77 26
13524.87 35
13525.96 38
13527.06 38
13528.16 36
13529.26 27
13530.36 34
13531.46 32
13532.56 29
13533.66 31
13534.76 27
13535.86 28
13536.96 56
13538.05 56
13539.15 35
13540.25 39
13541.35 43
13542.45 29
13543.55 26
13544.65 30
13545.75 28
13546.85 54
13547.95 41
13549.05 31
13550.15 37
13551.25 30
13552.35 30
13553.45 43
13554.55 37
13555.65 38
13556.75 33
13557.85 31
13558.95 34
13560.05 27
13561.15 24
13562.25 24
13563.35 48
13564.45 27
13565.55 42
13566.65 48
13567.75 45
13568.85 43
13569.95 35
13571.05 21
13572.16 23
13573.26 26
13574.36 40
13575.46 35
13576.56 24
13577.66 22
13578.76 22
13579.86 35
13580.96 29
13582.06 30
13583.16 39
13584.27 36
13585.37 37
13586.47 17
13587.57 26
13588.67 34
13589.77 29
13590.87 22
13591.98 24
13593.08 46
13594.18 43
13595.28 29
13596.38 32
13597.48 30
13598.59 33
13599.69 61
13600.79 52
13601.89 39
13602.99 30
13604.10 64
13605.20 43
13606.30 40
13607.40 24
13608.50 39
13609.61 53
13610.71 37
13611.81 34
13612.91 31
13614.02 37
13615.12 47
13616.22 35
13617.32 42
13618.43 28
13619.53 30
13620.63 30
13621.73 32
13622.84 37
13623.94 32
13625.04 36
13626.14 24
13627.25 26
13628.35 29
13629.45 41
13630.56 32
13631.66 39
13632.76 48
13633.87 42
13634.97 41
13636.07 35
13637.18 52
13638.28 32
13639.38 40
13640.49 49
13641.59 29
13642.69 29
13643.80 26
13644.90 43
13646.00 25
13647.11 39
13648.21 23
13649.32 43
13650.42 45
13651.52 35
13652.63 34
13653.73 23
13654.84 34
13655.94 44
13657.04 34
13658.15 26
13659.25 27
13660.36 22
13661.46 39
13662.57 29
13663.67 36
13664.77 46
13665.88 37
13666.98 46
13668.09 41
13669.19 38
13670.30 30
13671.40 44
13672.51 51
13673.61 33
13674.72 32
13675.82 30
13676.93 36
13678.03 37
13679.14 39
13680.24 36
13681.35 21
13682.45 20
13683.56 24
13684.66 20
13685.77 39
13686.87 25
13687.98 36
13689.08 39
13690.19 49
13691.29 37
13692.40 31
13693.51 31
13694.61 57
13695.72 43
13696.82 42
13697.93 44
13699.03 29
13700.14 45
13701.25 30
13702.35 40
13703.46 33
13704.56 30
13705.67 33
13706.78 45
13707.88 44
13708.99 35
13710.10 50
13711.20 44
13712.31 58
13713.41 45
13714.52 38
13715.63 51
13716.73 46
13717.84 39
13718.95 39
13720.05 38
13721.16 46
13722.27 46
13723.37 60
13724.48 80
13725.59 53
13726.70 47
13727.80 47
13728.91 49
13730.02 32
13731.12 45
13732.23 48
13733.34 53
13734.45 43
13735.55 47
13736.66 38
13737.77 41
13738.87 30
13739.98 30
13741.09 48
13742.20 39
13743.31 27
13744.41 26
13745.52 29
13746.63 42
13747.74 32
13748.84 26
13749.95 39
13751.06 29
13752.17 54
13753.28 36
13754.38 39
13755.49 44
13756.60 42
13757.71 58
13758.82 51
13759.93 49
13761.03 42
13762.14 41
13763.25 47
13764.36 37
13765.47 41
13766.58 40
13767.68 33
13768.79 32
13769.90 50
13771.01 46
13772.12 55
13773.23 51
13774.34 34
13775.45 64
13776.56 57
13777.66 75
13778.77 49
13779.88 28
13780.99 41
13782.10 49
13783.21 46
13784.32 35
13785.43 37
13786.54 53
13787.65 47
13788.76 26
13789.87 44
13790.98 33
13792.09 30
13793.20 35
13794.31 27
13795.42 30
13796.52 43
13797.63 57
13798.74 17
13799.85 35
13800.96 51
13802.07 44
13803.18 33
13804.29 40
13805.40 33
13806.51 29
13807.63 47
13808.74 42
13809.85 28
13810.96 46
13812.07 35
13813.18 25
13814.29 29
13815.40 32
13816.51 27
13817.62 28
13818.73 28
13819.84 55
13820.95 50
13822.06 37
13823.17 34
13824.28 32
13825.40 34
13826.51 27
13827.62 27
13828.73 25
13829.84 45
13830.95 31
13832.06 27
13833.17 34
13834.28 22
13835.40 32
13836.51 30
13837.62 33
13838.73 37
13839.84 35
13840.95 26
13842.06 24
13843.18 35
13844.29 45
13845.40 29
13846.51 28
13847.62 21
13848.74 31
13849.85 40
13850.96 21
13852.07 16
13853.18 44
13854.30 40
13855.41 34
13856.52 36
13857.63 35
13858.74 39
13859.86 37
13860.97 39
13862.08 24
13863.19 24
13864.31 19
13865.42 27
13866.53 33
13867.64 27
13868.76 55
13869.87 29
13870.98 33
13872.10 43
13873.21 39
13874.32 39
13875.43 31
13876.55 27
13877.66 25
13878.77 34
13879.89 26
13881.00 23
13882.11 55
13883.23 60
13884.34 33
13885.45 37
13886.57 50
13887.68 31
13888.79 36
13889.91 45
13891.02 53
13892.13 39
13893.25 53
13894.36 39
13895.48 23
13896.59 26
13897.70 45
13898.82 35
13899.93 41
13901.05 34
13902.16 38
13903.27 35
13904.39 30
13905.50 25
13906.62 26
13907.73 42
13908.85 44
13909.96 43
13911.07 27
13912.19 36
13913.30 23
13914.42 36
13915.53 23
13916.65 31
13917.76 22
13918.88 41
13919.99 37
13921.11 35
13922.22 32
13923.34 31
13924.45 40
13925.57 30
13926.68 27
13927.80 41
13928.91 42
13930.03 27
13931.14 30
13932.26 28
13933.37 32
13934.49 35
13935.60 33
13936.72 28
13937.83 26
13938.95 34
13940.06 39
13941.18 34
13942.30 21
13943.41 31
13944.53 44
13945.64 46
13946.76 42
13947.87 33
13948.99 42
13950.11 38
13951.22 27
13952.34 28
13953.45 28
13954.57 35
13955.69 24
13956.80 26
13957.92 26
13959.04 18
13960.15 28
13961.27 32
13962.39 40
13963.50 41
13964.62 26
13965.73 41
13966.85 30
13967.97 31
13969.08 26
13970.20 34
13971.32 29
13972.44 25
13973.55 23
13974.67 28
13975.79 34
13976.90 43
13978.02 36
13979.14 28
13980.25 27
13981.37 35
13982.49 36
13983.61 30
13984.72 34
13985.84 29
13986.96 28
13988.08 23
13989.19 26
13990.31 29
13991.43 28
13992.55 36
13993.66 31
13994.78 41
13995.90 44
13997.02 45
13998.14 34
13999.25 25
14000.37 44
14001.49 28
14002.61 26
14003.73 54
14004.84 32
14005.96 30
14007.08 36
14008.20 26
14009.32 38
14010.44 32
14011.55 34
14012.67 23
14013.79 40
14014.91 30
14016.03 28
14017.15 28
14018.27 34
14019.38 26
14020.50 27
14021.62 35
14022.74 22
14023.86 33
14024.98 35
14026.10 29
14027.22 29
14028.34 51
14029.46 25
14030.57 25
14031.69 21
14032.81 30
14033.93 22
14035.05 29
14036.17 35
14037.29 42
14038.41 34
14039.53 17
14040.65 40
14041.77 48
14042.89 37
14044.01 34
14045.13 31
14046.25 25
14047.37 31
14048.49 22
14049.61 19
14050.73 22
14051.85 21
14052.97 35
14054.09 30
14055.21 24
14056.33 25
14057.45 18
14058.57 20
14059.69 32
14060.81 32
14061.93 25
14063.05 43
14064.17 31
14065.29 27
14066.41 36
14067.53 35
14068.65 46
14069.78 34
14070.90 37
14072.02 52
14073.14 44
14074.26 33
14075.38 29
14076.50 42
14077.62 27
14078.74 24
14079.86 31
14080.99 50
14082.11 36
14083.23 26
14084.35 38
14085.47 49
14086.59 38
14087.71 29
14088.84 26
14089.96 28
14091.08 36
14092.20 34
14093.32 39
14094.44 23
14095.57 33
14096.69 53
14097.81 30
14098.93 26
14100.05 32
14101.18 36
14102.30 38
14103.42 33
14104.54 42
14105.66 41
14106.79 34
14107.91 40
14109.03 31
14110.15 44
14111.28 34
14112.40 28
14113.52 28
14114.64 28
14115.77 37
14116.89 42
14118.01 42
14119.13 36
14120.26 69
14121.38 40
14122.50 29
14123.63 36
14124.75 27
14125.87 20
14126.99 33
14128.12 21
14129.24 40
14130.36 46
14131.49 37
14132.61 28
14133.73 40
14134.86 44
14135.98 32
14137.10 40
14138.23 41
14139.35 37
14140.47 26
14141.60 26
14142.72 41
14143.85 32
14144.97 30
14146.09 22
14147.22 31
14148.34 32
14149.47 27
14150.59 28
14151.71 25
14152.84 29
14153.96 36
14155.09 41
14156.21 28
14157.33 19
14158.46 22
14159.58 39
14160.71 36
14161.83 36
14162.96 36
14164.08 33
14165.21 20
14166.33 26
14167.45 35
14168.58 49
14169.70 38
14170.83 22
14171.95 39
14173.08 43
14174.20 30
14175.33 30
14176.45 23
14177.58 39
14178.70 29
14179.83 43
14180.95 44
14182.08 40
14183.20 32
14184.33 30
14185.46 28
14186.58 36
14187.71 35
14188.83 27
14189.96 47
14191.08 28
14192.21 20
14193.33 30
14194.46 47
14195.59 31
14196.71 27
14197.84 25
14198.96 44
14200.09 39
14201.22 34
14202.34 33
14203.47 49
14204.59 45
14205.72 29
14206.85 35
14207.97 23
14209.10 22
14210.23 27
14211.35 31
14212.48 34
14213.61 30
14214.73 34
14215.86 25
14216.99 34
14218.11 21
14219.24 26
14220.37 42
14221.49 43
14222.62 41
14223.75 26
14224.87 27
14226.00 28
14227.13 31
14228.25 30
14229.38 22
14230.51 26
14231.64 31
14232.76 31
14233.89 25
14235.02 35
14236.14 45
14237.27 31
14238.40 29
14239.53 21
14240.66 27
14241.78 30
14242.91 31
14244.04 18
14245.17 28
14246.29 19
14247.42 36
14248.55 39
14249.68 23
14250.81 26
14251.93 28
14253.06 31
14254.19 31
14255.32 30
14256.45 34
14257.57 31
14258.70 29
14259.83 31
14260.96 23
14262.09 19
14263.22 29
14264.34 27
14265.47 30
14266.60 25
14267.73 27
14268.86 32
14269.99 39
14271.12 41
14272.25 42
14273.37 19
14274.50 31
14275.63 33
14276.76 19
14277.89 28
14279.02 30
14280.15 28
14281.28 40
14282.41 42
14283.54 34
14284.67 34
14285.80 43
14286.92 38
14288.05 36
14289.18 25
14290.31 33
14291.44 42
14292.57 32
14293.70 22
14294.83 26
14295.96 45
14297.09 33
14298.22 33
14299.35 40
14300.48 26
14301.61 27
14302.74 33
14303.87 28
14305.00 18
14306.13 27
14307.26 23
14308.39 42
14309.52 20
14310.65 19
14311.78 25
14312.91 20
14314.04 21
14315.18 24
14316.31 29
14317.44 30
14318.57 28
14319.70 30
14320.83 30
14321.96 33
14323.09 34
14324.22 27
14325.35 23
14326.48 32
14327.61 33
14328.75 27
14329.88 32
14331.01 25
14332.14 27
14333.27 22
14334.40 25
14335.53 23
14336.66 30
14337.80 28
14338.93 31
14340.06 30
14341.19 29
14342.32 34
14343.45 40
14344.59 38
14345.72 25
14346.85 25
14347.98 24
14349.11 24
14350.24 24
14351.38 31
14352.51 37
14353.64 34
14354.77 21
14355.91 13
14357.04 16
14358.17 30
14359.30 24
14360.43 25
14361.57 17
14362.70 17
14363.83 18
14364.96 18
14366.10 26
14367.23 21
14368.36 13
14369.49 26
14370.63 23
14371.76 30
14372.89 27
14374.03 22
14375.16 19
14376.29 35
14377.42 29
14378.56 28
14379.69 28
14380.82 34
14381.96 26
14383.09 19
14384.22 23
14385.36 27
14386.49 36
14387.62 25
14388.76 37
14389.89 28
14391.02 24
14392.16 24
14393.29 28
14394.43 41
14395.56 28
14396.69 29
14397.83 32
14398.96 32
14400.09 30
14401.23 29
14402.36 17
14403.50 38
14404.63 51
14405.76 35
14406.90 25
14408.03 22
14409.17 24
14410.30 37
14411.44 28
14412.57 28
14413.70 26
14414.84 23
14415.97 18
14417.11 31
14418.24 25
14419.38 33
14420.51 29
14421.65 29
14422.78 32
14423.92 23
14425.05 20
14426.19 26
14427.32 15
14428.46 30
14429.59 36
14430.73 35
14431.86 36
14433.00 17
14434.13 12
14435.27 10
14436.40 26
14437.54 34
14438.67 24
14439.81 32
14440.95 26
14442.08 28
14443.22 28
14444.35 21
14445.49 28
14446.62 29
14447.76 20
14448.90 22
14450.03 21
14451.17 23
14452.30 31
14453.44 22
14454.58 46
14455.71 30
14456.85 24
14457.98 16
14459.12 25
14460.26 36
14461.39 28
14462.53 35
14463.67 28
14464.80 21
14465.94 24
14467.07 16
14468.21 20
14469.35 13
14470.48 25
14471.62 21
14472.76 20
14473.90 12
14475.03 22
14476.17 17
14477.31 17
14478.44 24
14479.58 20
14480.72 20
14481.85 28
14482.99 34
14484.13 17
14485.27 31
14486.40 26
14487.54 26
14488.68 28
14489.82 25
14490.95 20
14492.09 22
14493.23 20
14494.37 20
14495.50 26
14496.64 30
14497.78 28
14498.92 30
14500.05 35
14501.19 33
14502.33 26
14503.47 32
14504.61 24
14505.74 25
14506.88 28
14508.02 32
14509.16 22
14510.30 20
14511.44 27
14512.57 26
14513.71 36
14514.85 31
14515.99 29
14517.13 28
14518.27 38
14519.41 39
14520.54 30
14521.68 43
14522.82 33
14523.96 25
14525.10 36
14526.24 26
14527.38 40
14528.52 40
14529.65 27
14530.79 24
14531.93 18
14533.07 34
14534.21 40
14535.35 22
14536.49 22
14537.63 30
14538.77 43
14539.91 37
14541.05 35
14542.19 22
14543.33 24
14544.47 27
14545.61 26
14546.75 24
14547.89 31
14549.02 31
14550.16 49
14551.30 28
14552.44 29
14553.58 29
14554.72 30
14555.86 35
14557.00 44
14558.14 36
14559.29 38
14560.43 22
14561.57 35
14562.71 41
14563.85 23
14564.99 25
14566.13 43
14567.27 71
14568.41 38
14569.55 28
14570.69 23
14571.83 18
14572.97 33
14574.11 18
14575.25 19
14576.39 42
14577.53 35
14578.68 27
14579.82 37
14580.96 30
14582.10 29
14583.24 34
14584.38 11
14585.52 27
14586.66 27
14587.80 31
14588.95 26
14590.09 28
14591.23 30
14592.37 29
14593.51 32
14594.65 32
14595.79 25
14596.94 25
14598.08 22
14599.22 30
14600.36 34
14601.50 25
14602.65 28
14603.79 37
14604.93 31
14606.07 17
14607.21 17
14608.36 25
14609.50 27
14610.64 31
14611.78 32
14612.92 16
14614.07 28
14615.21 33
14616.35 27
14617.49 38
14618.64 35
14619.78 30
14620.92 40
14622.06 43
14623.21 37
14624.35 42
14625.49 36
14626.64 36
14627.78 33
14628.92 40
14630.06 38
14631.21 28
14632.35 34
14633.49 26
14634.64 32
14635.78 32
14636.92 37
14638.07 41
14639.21 39
14640.35 39
14641.50 22
14642.64 19
14643.78 28
14644.93 28
14646.07 31
14647.21 37
14648.36 26
14649.50 27
14650.65 29
14651.79 42
14652.93 38
14654.08 39
14655.22 27
14656.37 34
14657.51 24
14658.65 23
14659.80 30
14660.94 19
14662.09 16
14663.23 62
14664.37 30
14665.52 34
14666.66 35
14667.81 26
14668.95 20
14670.10 28
14671.24 30
14672.39 23
14673.53 45
14674.68 22
14675.82 23
14676.97 17
14678.11 19
14679.25 26
14680.40 23
14681.54 22
14682.69 28
14683.83 40
14684.98 26
14686.13 27
14687.27 24
14688.42 36
14689.56 32
14690.71 24
14691.85 26
14693.00 22
14694.14 30
14695.29 19
14696.43 21
14697.58 24
14698.72 28
14699.87 25
14701.02 20
14702.16 30
14703.31 36
14704.45 31
14705.60 18
14706.75 28
14707.89 29
14709.04 26
14710.18 26
14711.33 27
14712.48 31
14713.62 23
14714.77 35
14715.92 27
14717.06 17
14718.21 30
14719.35 22
14720.50 22
14721.65 21
14722.79 25
14723.94 29
14725.09 32
14726.23 22
14727.38 27
14728.53 33
14729.67 25
14730.82 24
14731.97 26
14733.12 27
14734.26 26
14735.41 27
14736.56 16
14737.70 19
14738.85 21
14740.00 28
14741.15 26
14742.29 25
14743.44 17
14744.59 16
14745.74 12
14746.88 26
14748.03 19
14749.18 16
14750.33 30
14751.47 21
14752.62 26
14753.77 27
14754.92 37
14756.07 29
14757.21 32
14758.36 40
14759.51 39
14760.66 23
14761.81 20
14762.95 33
14764.10 28
14765.25 32
14766.40 30
14767.55 27
14768.70 19
14769.84 18
14770.99 22
14772.14 10
14773.29 10
14774.44 27
14775.59 22
14776.74 26
14777.88 30
14779.03 34
14780.18 16
14781.33 15
14782.48 14
14783.63 21
14784.78 14
14785.93 16
14787.08 22
14788.22 23
14789.37 20
14790.52 27
14791.67 27
14792.82 34
14793.97 24
14795.12 18
14796.27 21
14797.42 24
14798.57 24
14799.72 9
14800.87 27
14802.02 29
14803.17 19
14804.32 22
14805.47 26
14806.62 28
14807.77 28
14808.92 31
14810.07 30
14811.22 20
14812.37 24
14813.52 21
14814.67 29
14815.82 32
14816.97 27
14818.12 22
14819.27 28
14820.42 28
14821.57 17
14822.72 25
14823.87 31
14825.02 18
14826.17 32
14827.32 31
14828.47 24
14829.62 29
14830.78 36
14831.93 36
14833.08 23
14834.23 23
14835.38 20
14836.53 17
14837.68 14
14838.83 18
14839.98 29
14841.13 30
14842.29 18
14843.44 28
14844.59 24
14845.74 18
14846.89 14
14848.04 17
14849.19 22
14850.35 17
14851.50 18
14852.65 22
14853.80 18
14854.95 23
14856.10 21
14857.26 21
14858.41 18
14859.56 26
14860.71 26
14861.86 17
14863.02 30
14864.17 28
14865.32 18
14866.47 17
14867.63 29
14868.78 31
14869.93 25
14871.08 21
14872.23 17
14873.39 29
14874.54 49
14875.69 32
14876.84 22
14878.00 30
14879.15 20
14880.30 26
14881.46 11
14882.61 21
14883.76 19
14884.91 13
14886.07 29
14887.22 26
14888.37 27
14889.53 27
14890.68 23
14891.83 26
14892.99 25
14894.14 37
14895.29 19
14896.45 22
14897.60 28
14898.75 27
14899.91 26
14901.06 21
14902.21 25
14903.37 17
14904.52 19
14905.67 18
14906.83 23
14907.98 21
14909.14 27
14910.29 17
14911.44 20
14912.60 28
14913.75 23
14914.91 8
14916.06 17
14917.21 23
14918.37 27
14919.52 20
14920.68 17
14921.83 10
14922.99 32
14924.14 19
14925.30 22
14926.45 21
14927.60 17
14928.76 19
14929.91 19
14931.07 33
14932.22 20
14933.38 17
14934.53 15
14935.69 27
14936.84 15
14938.00 19
14939.15 23
14940.31 26
14941.46 30
14942.62 33
14943.77 28
14944.93 38
14946.08 38
14947.24 23
14948.39 22
14949.55 11
14950.71 14
14951.86 10
14953.02 14
14954.17 27
14955.33 23
14956.48 19
14957.64 22
14958.80 25
14959.95 26
14961.11 34
14962.26 26
14963.42 18
14964.57 17
14965.73 16
14966.89 33
14968.04 37
14969.20 26
14970.36 17
14971.51 21
14972.67 38
14973.82 19
14974.98 13
14976.14 19
14977.29 12
14978.45 23
14979.61 30
14980.76 21
14981.92 24
14983.08 15
14984.23 18
14985.39 15
14986.55 30
14987.70 27
14988.86 43
14990.02 23
14991.18 24
14992.33 39
14993.49 25
14994.65 23
14995.80 17
14996.96 21
14998.12 37
14999.28 23
15000.43 16
15001.59 17
15002.75 23
15003.91 20
15005.06 21
15006.22 26
15007.38 25
15008.54 25
15009.69 28
15010.85 25
15012.01 25
15013.17 29
15014.33 27
15015.48 20
15016.64 20
15017.80 24
15018.96 50
15020.12 23
15021.27 16
15022.43 22
15023.59 36
15024.75 21
15025.91 17
15027.07 16
15028.23 23
15029.38 16
15030.54 19
15031.70 18
15032.86 26
15034.02 21
15035.18 28
15036.34 25
15037.49 18
15038.65 12
15039.81 22
15040.97 19
15042.13 18
15043.29 23
15044.45 20
15045.61 26
15046.77 27
15047.93 13
15049.09 19
15050.24 22
15051.40 30
15052.56 22
15053.72 30
15054.88 18
15056.04 22
15057.20 19
15058.36 23
15059.52 27
15060.68 24
15061.84 26
15063.00 41
15064.16 11
15065.32 24
15066.48 24
15067.64 24
15068.80 29
15069.96 18
15071.12 17
15072.28 16
15073.44 22
15074.60 23
15075.76 13
15076.92 18
15078.08 39
15079.24 27
15080.40 22
15081.56 16
15082.72 20
15083.89 14
15085.05 18
15086.21 19
15087.37 19
15088.53 13
15089.69 34
15090.85 24
15092.01 19
15093.17 28
15094.33 24
15095.49 18
15096.66 23
15097.82 18
15098.98 23
15100.14 24
15101.30 25
15102.46 18
15103.62 18
15104.78 22
15105.95 26
15107.11 22
15108.27 22
15109.43 21
15110.59 31
15111.75 16
15112.92 14
15114.08 21
15115.24 23
15116.40 30
15117.56 29
15118.73 21
15119.89 12
15121.05 11
15122.21 20
15123.37 20
15124.54 12
15125.70 12
15126.86 16
15128.02 26
15129.19 23
15130.35 21
15131.51 18
15132.67 27
15133.84 16
15135.00 24
15136.16 26
15137.32 22
15138.49 25
15139.65 21
15140.81 19
15141.97 43
15143.14 17
15144.30 16
15145.46 17
15146.63 16
15147.79 27
15148.95 19
15150.12 12
15151.28 28
15152.44 21
15153.61 16
15154.77 31
15155.93 18
15157.10 30
15158.26 31
15159.42 27
15160.59 16
15161.75 18
15162.91 26
15164.08 19
15165.24 24
15166.41 31
15167.57 32
15168.73 16
15169.90 20
15171.06 24
15172.23 27
15173.39 29
15174.55 24
15175.72 29
15176.88 20
15178.05 29
15179.21 30
15180.38 28
15181.54 23
15182.70 30
15183.87 27
15185.03 36
15186.20 30
15187.36 22
15188.53 19
15189.69 20
15190.86 31
15192.02 23
15193.19 28
15194.35 29
15195.52 27
15196.68 21
15197.85 14
15199.01 31
15200.18 38
15201.34 28
15202.51 27
15203.67 17
15204.84 23
15206.00 29
15207.17 20
15208.33 24
15209.50 20
15210.66 22
15211.83 30
15213.00 25
15214.16 38
15215.33 15
15216.49 23
15217.66 26
15218.82 25
15219.99 21
15221.16 21
15222.32 16
15223.49 19
15224.65 20
15225.82 19
15226.99 26
15228.15 33
15229.32 27
15230.49 30
15231.65 21
15232.82 18
15233.98 28
15235.15 19
15236.32 25
15237.48 30
15238.65 22
15239.82 38
15240.98 31
15242.15 20
15243.32 21
15244.48 30
15245.65 14
15246.82 16
15247.98 15
15249.15 21
15250.32 10
15251.49 18
15252.65 21
15253.82 20
15254.99 24
15256.16 16
15257.32 24
15258.49 22
15259.66 25
15260.82 23
15261.99 18
15263.16 16
15264.33 18
15265.49 15
15266.66 23
15267.83 17
15269.00 16
15270.17 26
15271.33 22
15272.50 24
15273.67 18
15274.84 20
15276.01 11
15277.17 10
15278.34 28
15279.51 14
15280.68 17
15281.85 20
15283.01 33
15284.18 23
15285.35 11
15286.52 21
15287.69 24
15288.86 18
15290.03 12
15291.19 16
15292.36 21
15293.53 31
15294.70 28
15295.87 19
15297.04 20
15298.21 21
15299.38 24
15300.54 33
15301.71 28
15302.88 12
15304.05 21
15305.22 33
15306.39 25
15307.56 22
15308.73 14
15309.90 16
15311.07 22
15312.24 22
15313.41 28
15314.58 22
15315.75 19
15316.92 32
15318.09 17
15319.25 30
15320.42 28
15321.59 23
15322.76 21
15323.93 30
15325.10 21
15326.27 21
15327.44 17
15328.61 10
15329.78 17
15330.95 21
15332.12 15
15333.29 11
15334.46 20
15335.64 29
15336.81 21
15337.98 24
15339.15 25
15340.32 24
15341.49 23
15342.66 21
15343.83 33
15345.00 26
15346.17 30
15347.34 15
15348.51 15
15349.68 16
15350.85 16
15352.02 24
15353.20 20
15354.37 24
15355.54 20
15356.71 24
15357.88 29
15359.05 17
15360.22 19
15361.39 27
15362.57 32
15363.74 29
15364.91 17
15366.08 15
15367.25 15
15368.42 16
15369.59 19
15370.77 27
15371.94 31
15373.11 22
15374.28 33
15375.45 16
15376.63 14
15377.80 24
15378.97 25
15380.14 24
15381.31 19
15382.49 17
15383.66 23
15384.83 30
15386.00 26
15387.17 19
15388.35 19
15389.52 20
15390.69 23
15391.86 26
15393.04 17
15394.21 16
15395.38 14
15396.55 22
15397.73 21
15398.90 25
15400.07 17
15401.25 23
15402.42 14
15403.59 11
15404.76 24
15405.94 21
15407.11 19
15408.28 25
15409.46 26
15410.63 24
15411.80 18
15412.98 21
15414.15 14
15415.32 18
15416.50 23
15417.67 24
15418.84 36
15420.02 28
15421.19 17
15422.36 34
15423.54 35
15424.71 33
15425.89 20
15427.06 28
15428.23 22
15429.41 21
15430.58 28
15431.76 12
15432.93 8
15434.10 17
15435.28 23
15436.45 21
15437.63 26
15438.80 36
15439.97 19
15441.15 20
15442.32 22
15443.50 18
15444.67 30
15445.85 14
15447.02 30
15448.20 30
15449.37 20
15450.55 22
15451.72 27
15452.89 22
15454.07 19
15455.24 26
15456.42 24
15457.59 20
15458.77 15
15459.94 18
15461.12 17
15462.30 16
15463.47 19
15464.65 24
15465.82 16
15467.00 20
15468.17 31
15469.35 25
15470.52 24
15471.70 31
15472.87 29
15474.05 26
15475.22 25
15476.40 22
15477.58 19
15478.75 22
15479.93 21
15481.10 28
15482.28 19
15483.46 18
15484.63 26
15485.81 17
15486.98 33
15488.16 17
15489.34 25
15490.51 34
15491.69 20
15492.87 13
15494.04 19
15495.22 17
15496.39 19
15497.57 21
15498.75 37
15499.92 29
15501.10 22
15502.28 22
15503.45 25
15504.63 25
15505.81 16
15506.98 20
15508.16 14
15509.34 13
15510.52 12
15511.69 24
15512.87 21
15514.05 21
15515.22 21
15516.40 14
15517.58 16
15518.76 23
15519.93 19
15521.11 15
15522.29 22
15523.47 19
15524.64 19
15525.82 22
15527.00 30
15528.18 30
15529.35 16
15530.53 15
15531.71 14
15532.89 23
15534.07 27
15535.24 12
15536.42 22
15537.60 18
15538.78 30
15539.96 19
15541.13 24
15542.31 23
15543.49 33
15544.67 20
15545.85 19
15547.03 27
15548.20 25
15549.38 26
15550.56 16
15551.74 18
15552.92 23
15554.10 25
15555.28 24
15556.45 15
15557.63 9
15558.81 12
15559.99 19
15561.17 34
15562.35 12
15563.53 9
15564.71 26
15565.89 22
15567.07 15
15568.24 7
15569.42 23
15570.60 25
15571.78 20
15572.96 23
15574.14 25
15575.32 20
15576.50 20
15577.68 19
15578.86 24
15580.04 26
15581.22 22
15582.40 32
15583.58 16
15584.76 27
15585.94 34
15587.12 22
15588.30 20
15589.48 13
15590.66 25
15591.84 29
15593.02 30
15594.20 29
15595.38 27
15596.56 14
15597.74 15
15598.92 15
15600.10 27
15601.28 28
15602.46 28
15603.64 31
15604.82 22
15606.00 36
15607.18 25
15608.36 28
15609.55 23
15610.73 14
15611.91 25
15613.09 21
15614.27 22
15615.45 17
15616.63 34
15617.81 24
15618.99 18
15620.17 33
15621.36 30
15622.54 34
15623.72 21
15624.90 20
15626.08 21
15627.26 26
15628.44 37
15629.63 28
15630.81 30
15631.99 23
15633.17 18
15634.35 31
15635.53 27
15636.72 32
15637.90 29
15639.08 25
15640.26 28
15641.44 20
15642.63 21
15643.81 22
15644.99 31
15646.17 39
15647.35 21
15648.54 24
15649.72 37
15650.90 22
15652.08 24
15653.27 30
15654.45 38
15655.63 34
15656.81 29
15658.00 24
15659.18 31
15660.36 33
15661.54 32
15662.73 34
15663.91 31
15665.09 19
15666.28 33
15667.46 21
15668.64 25
15669.82 16
15671.01 16
15672.19 29
15673.37 28
15674.56 30
15675.74 19
15676.92 17
15678.11 26
15679.29 38
15680.47 28
15681.66 25
15682.84 29
15684.03 28
15685.21 26
15686.39 22
15687.58 23
15688.76 11
15689.94 21
15691.13 23
15692.31 16
15693.50 33
15694.68 37
15695.86 35
15697.05 24
15698.23 20
15699.42 22
15700.60 24
15701.78 41
15702.97 25
15704.15 22
15705.34 26
15706.52 18
15707.71 24
15708.89 19
15710.08 25
15711.26 33
15712.45 23
15713.63 27
15714.81 15
15716.00 22
15717.18 22
15718.37 15
15719.55 24
15720.74 29
15721.92 27
15723.11 15
15724.29 26
15725.48 23
15726.66 39
15727.85 36
15729.04 31
15730.22 28
15731.41 27
15732.59 17
15733.78 12
15734.96 23
15736.15 29
15737.33 20
15738.52 23
15739.71 16
15740.89 24
15742.08 30
15743.26 19
15744.45 18
15745.63 23
15746.82 17
15748.01 19
15749.19 28
15750.38 32
15751.56 50
15752.75 32
15753.94 38
15755.12 41
15756.31 35
15757.50 27
15758.68 29
15759.87 42
15761.06 24
15762.24 34
15763.43 34
15764.62 29
15765.80 28
15766.99 32
15768.18 40
15769.36 25
15770.55 19
15771.74 27
15772.92 31
15774.11 32
15775.30 17
15776.48 26
15777.67 30
15778.86 17
15780.05 25
15781.23 20
15782.42 30
15783.61 30
15784.80 30
15785.98 30
15787.17 24
15788.36 14
15789.55 27
15790.73 17
15791.92 15
15793.11 17
15794.30 19
15795.48 24
15796.67 32
15797.86 28
15799.05 27
15800.24 33
15801.42 31
15802.61 18
15803.80 28
15804.99 38
15806.18 35
15807.37 26
15808.55 29
15809.74 22
15810.93 36
15812.12 34
15813.31 29
15814.50 20
15815.68 25
15816.87 23
15818.06 24
15819.25 23
15820.44 13
15821.63 25
15822.82 34
15824.01 34
15825.19 25
15826.38 27
15827.57 21
15828.76 18
15829.95 21
15831.14 16
15832.33 16
15833.52 29
15834.71 30
15835.90 28
15837.09 13
15838.28 20
15839.47 33
15840.66 26
15841.84 24
15843.03 18
15844.22 16
15845.41 26
15846.60 21
15847.79 14
15848.98 18
15850.17 16
15851.36 21
15852.55 19
15853.74 32
15854.93 20
15856.12 27
15857.31 24
15858.50 10
15859.69 15
15860.88 22
15862.07 15
15863.26 31
15864.46 28
15865.65 22
15866.84 24
15868.03 17
15869.22 18
15870.41 22
15871.60 21
15872.79 25
15873.98 20
15875.17 13
15876.36 20
15877.55 27
15878.74 28
15879.94 18
15881.13 25
15882.32 27
15883.51 30
15884.70 25
15885.89 21
15887.08 19
15888.27 30
15889.46 23
15890.66 31
15891.85 35
15893.04 31
15894.23 38
15895.42 14
15896.61 18
15897.81 14
15899.00 26
15900.19 21
15901.38 25
15902.57 21
15903.76 19
15904.96 21
15906.15 22
15907.34 26
15908.53 32
15909.72 34
15910.92 15
15912.11 24
15913.30 19
15914.49 19
15915.69 25
15916.88 31
15918.07 30
15919.26 32
15920.46 25
15921.65 22
15922.84 25
15924.03 26
15925.23 17
15926.42 16
15927.61 26
15928.81 15
15930.00 10
15931.19 18
15932.38 14
15933.58 28
15934.77 35
15935.96 25
15937.16 16
15938.35 19
15939.54 35
15940.74 23
15941.93 26
15943.12 8
15944.32 12
15945.51 15
15946.70 12
15947.90 23
15949.09 16
15950.28 22
15951.48 21
15952.67 18
15953.87 23
15955.06 22
15956.25 26
15957.45 44
15958.64 37
15959.84 42
15961.03 29
15962.22 26
15963.42 27
15964.61 24
15965.81 27
15967.00 34
15968.19 32
15969.39 23
15970.58 35
15971.78 22
15972.97 29
15974.17 37
15975.36 22
15976.56 29
15977.75 32
15978.95 19
15980.14 22
15981.34 23
15982.53 21
15983.72 24
15984.92 22
15986.11 20
15987.31 15
15988.50 29
15989.70 22
15990.90 27
15992.09 27
15993.29 9
15994.48 20
15995.68 18
15996.87 20
15998.07 36
15999.26 24
16000.46 30
16001.65 26
16002.85 32
16004.05 24
16005.24 20
16006.44 18
16007.63 6
16008.83 12
16010.02 9
16011.22 11
16012.42 10
16013.61 14
16014.81 22
16016.00 24
16017.20 26
16018.40 20
16019.59 30
16020.79 18
16021.99 12
16023.18 15
16024.38 21
16025.58 23
16026.77 13
16027.97 15
16029.16 14
16030.36 24
16031.56 19
16032.76 16
16033.95 17
16035.15 26
16036.35 22
16037.54 23
16038.74 21
16039.94 17
16041.13 21
16042.33 27
16043.53 13
16044.73 20
16045.92 20
16047.12 15
16048.32 20
16049.51 14
16050.71 18
16051.91 9
16053.11 17
16054.30 18
16055.50 15
16056.70 13
16057.90 12
16059.10 12
16060.29 14
16061.49 24
16062.69 10
16063.89 16
16065.08 12
16066.28 18
16067.48 17
16068.68 23
16069.88 36
16071.07 13
16072.27 25
16073.47 13
16074.67 20
16075.87 18
16077.07 29
16078.26 38
16079.46 27
16080.66 16
16081.86 19
16083.06 15
16084.26 22
16085.46 21
16086.66 14
16087.85 16
16089.05 22
16090.25 17
16091.45 17
16092.65 15
16093.85 8
16095.05 13
16096.25 11
16097.45 21
16098.65 13
16099.84 22
16101.04 20
16102.24 31
16103.44 17
16104.64 13
16105.84 16
16107.04 24
16108.24 18
16109.44 13
16110.64 23
16111.84 20
16113.04 28
16114.24 24
16115.44 25
16116.64 26
16117.84 30
16119.04 22
16120.24 18
16121.44 17
16122.64 20
16123.84 24
16125.04 18
16126.24 26
16127.44 29
16128.64 30
16129.84 18
16131.04 14
16132.24 14
16133.44 5
16134.64 14
16135.84 13
16137.04 7
16138.25 20
16139.45 11
16140.65 16
16141.85 21
16143.05 19
16144.25 23
16145.45 16
16146.65 16
16147.85 9
16149.05 28
16150.25 12
16151.46 30
16152.66 16
16153.86 20
16155.06 23
16156.26 29
16157.46 23
16158.66 13
16159.87 12
16161.07 16
16162.27 23
16163.47 23
16164.67 10
16165.87 23
16167.08 26
16168.28 22
16169.48 19
16170.68 11
16171.88 17
16173.09 29
16174.29 18
16175.49 16
16176.69 16
16177.89 22
16179.10 9
16180.30 18
16181.50 14
16182.70 10
16183.91 13
16185.11 19
16186.31 22
16187.51 17
16188.72 15
16189.92 20
16191.12 17
16192.32 21
16193.53 18
16194.73 17
16195.93 18
16197.13 21
16198.34 29
16199.54 15
16200.74 16
16201.95 18
16203.15 18
16204.35 7
16205.56 18
16206.76 34
16207.96 18
16209.17 31
16210.37 21
16211.57 20
16212.78 26
16213.98 30
16215.18 20
16216.39 17
16217.59 22
16218.79 27
16220.00 15
16221.20 14
16222.41 10
16223.61 15
16224.81 17
16226.02 14
16227.22 17
16228.43 15
16229.63 22
16230.83 12
16232.04 11
16233.24 14
16234.45 15
16235.65 15
16236.86 16
16238.06 23
16239.26 25
16240.47 17
16241.67 16
16242.88 24
16244.08 28
16245.29 22
16246.49 18
16247.70 21
16248.90 10
16250.11 19
16251.31 18
16252.52 23
16253.72 29
16254.93 27
16256.13 19
16257.34 23
16258.54 20
16259.75 23
16260.95 19
16262.16 11
16263.36 15
16264.57 14
16265.77 22
16266.98 13
16268.19 19
16269.39 15
16270.60 26
16271.80 8
16273.01 21
16274.21 19
16275.42 16
16276.63 13
16277.83 24
16279.04 14
16280.24 23
16281.45 24
16282.66 13
16283.86 23
16285.07 28
16286.27 20
16287.48 19
16288.69 27
16289.89 16
16291.10 23
16292.31 27
16293.51 27
16294.72 19
16295.93 26
16297.13 20
16298.34 14
16299.55 21
16300.75 15
16301.96 30
16303.17 16
16304.37 17
16305.58 17
16306.79 19
16307.99 14
16309.20 20
16310.41 16
16311.62 19
16312.82 15
16314.03 19
16315.24 17
16316.44 18
16317.65 22
16318.86 25
16320.07 28
16321.27 22
16322.48 17
16323.69 20
16324.90 21
16326.10 21
16327.31 24
16328.52 16
16329.73 15
16330.94 15
16332.14 12
16333.35 8
16334.56 19
16335.77 11
16336.98 22
16338.18 24
16339.39 9
16340.60 11
16341.81 10
16343.02 16
16344.23 16
16345.43 24
16346.64 12
16347.85 14
16349.06 10
16350.27 11
16351.48 11
16352.69 17
16353.89 12
16355.10 10
16356.31 9
16357.52 18
16358.73 22
16359.94 28
16361.15 17
16362.36 24
16363.57 10
16364.77 14
16365.98 17
16367.19 13
16368.40 17
16369.61 14
16370.82 13
16372.03 18
16373.24 26
16374.45 19
16375.66 24
16376.87 25
16378.08 20
16379.29 23
16380.50 17
16381.71 16
16382.92 12
16384.13 15
16385.34 10
16386.55 27
16387.76 13
16388.97 19
16390.18 13
16391.39 11
16392.60 9
16393.81 9
16395.02 14
16396.23 20
16397.44 19
16398.65 19
16399.86 20
16401.07 7
16402.28 16
16403.49 18
16404.70 21
16405.91 17
16407.12 15
16408.33 17
16409.54 22
16410.76 16
16411.97 13
16413.18 20
16414.39 22
16415.60 11
16416.81 12
16418.02 20
16419.23 14
16420.44 10
16421.66 10
16422.87 13
16424.08 11
16425.29 21
16426.50 18
16427.71 14
16428.92 24
16430.14 21
16431.35 18
16432.56 8
16433.77 15
16434.98 21
16436.19 11
16437.41 15
16438.62 16
16439.83 14
16441.04 21
16442.25 30
16443.47 14
16444.68 11
16445.89 20
16447.10 15
16448.31 21
16449.53 22
16450.74 15
16451.95 13
16453.16 14
16454.38 21
16455.59 14
16456.80 7
16458.01 11
16459.23 13
16460.44 7
16461.65 13
16462.86 14
16464.08 15
16465.29 29
16466.50 20
16467.72 16
16468.93 19
16470.14 13
16471.35 13
16472.57 22
16473.78 15
16474.99 15
16476.21 22
16477.42 12
16478.63 7
16479.85 15
16481.06 9
16482.27 15
16483.49 19
16484.70 12
16485.92 19
16487.13 13
16488.34 8
16489.56 15
16490.77 24
16491.98 26
16493.20 19
16494.41 12
16495.63 19
16496.84 11
16498.05 11
16499.27 20
16500.48 20
16501.70 10
16502.91 19
16504.13 12
16505.34 7
16506.55 14
16507.77 20
16508.98 14
16510.20 15
16511.41 27
16512.63 23
16513.84 22
16515.06 13
16516.27 16
16517.49 22
16518.70 27
16519.92 12
16521.13 19
16522.35 13
16523.56 11
16524.78 26
16525.99 38
16527.21 22
16528.42 13
16529.64 9
16530.85 10
16532.07 13
16533.28 7
16534.50 7
16535.71 10
16536.93 14
16538.14 17
16539.36 19
16540.58 18
16541.79 19
16543.01 19
16544.22 15
16545.44 17
16546.65 11
16547.87 14
16549.09 17
16550.30 30
16551.52 17
16552.73 13
16553.95 13
16555.17 21
16556.38 20
16557.60 28
16558.82 9
16560.03 9
16561.25 17
16562.46 24
16563.68 10
16564.90 14
16566.11 19
16567.33 12
16568.55 15
16569.76 23
16570.98 15
16572.20 17
16573.41 16
16574.63 11
16575.85 23
16577.07 9
16578.28 14
16579.50 10
16580.72 20
16581.93 17
16583.15 10
16584.37 31
16585.59 15
16586.80 13
16588.02 20
16589.24 9
16590.46 14
16591.67 18
16592.89 10
16594.11 13
16595.33 12
16596.54 30
16597.76 23
16598.98 10
16600.20 20
16601.41 21
16602.63 20
16603.85 24
16605.07 21
16606.29 22
16607.50 27
16608.72 20
16609.94 28
16611.16 13
16612.38 12
16613.60 11
16614.81 23
16616.03 26
16617.25 10
16618.47 10
16619.69 21
16620.91 30
16622.13 16
16623.34 14
16624.56 13
16625.78 14
16627.00 25
16628.22 19
16629.44 16
16630.66 15
16631.88 17
16633.10 17
16634.31 15
16635.53 12
16636.75 9
16637.97 11
16639.19 10
16640.41 26
16641.63 16
16642.85 25
16644.07 20
16645.29 15
16646.51 14
16647.73 16
16648.95 17
16650.17 8
16651.39 20
16652.61 10
16653.83 21
16655.05 23
16656.27 10
16657.49 9
16658.71 24
16659.93 20
16661.15 15
16662.37 12
16663.59 19
16664.81 17
16666.03 24
16667.25 16
16668.47 20
16669.69 22
16670.91 9
16672.13 14
16673.35 17
16674.57 11
16675.79 16
16677.01 18
16678.23 18
16679.45 15
16680.67 17
16681.89 22
16683.12 19
16684.34 19
16685.56 25
16686.78 19
16688.00 19
16689.22 16
16690.44 12
16691.66 25
16692.88 28
16694.11 17
16695.33 24
16696.55 19
16697.77 12
16698.99 11
16700.21 11
16701.43 9
16702.66 23
16703.88 18
16705.10 14
16706.32 18
16707.54 15
16708.77 26
16709.99 16
16711.21 19
16712.43 16
16713.65 8
16714.87 26
16716.10 21
16717.32 16
16718.54 16
16719.76 27
16720.99 13
16722.21 11
16723.43 21
16724.65 17
16725.88 11
16727.10 12
16728.32 8
16729.54 13
16730.77 10
16731.99 17
16733.21 13
16734.43 22
16735.66 18
16736.88 20
16738.10 21
16739.33 13
16740.55 15
16741.77 14
16742.99 20
16744.22 16
16745.44 14
16746.66 22
16747.89 13
16749.11 12
16750.33 17
16751.56 25
16752.78 21
16754.00 30
16755.23 28
16756.45 14
16757.68 16
16758.90 13
16760.12 12
16761.35 15
16762.57 12
16763.79 24
16765.02 12
16766.24 12
16767.47 20
16768.69 20
16769.91 17
16771.14 22
16772.36 19
16773.59 19
16774.81 23
16776.04 15
16777.26 22
16778.48 17
16779.71 19
16780.93 17
16782.16 16
16783.38 13
16784.61 12
16785.83 22
16787.06 20
16788.28 14
16789.51 12
16790.73 10
16791.96 24
16793.18 19
16794.41 15
16795.63 12
16796.86 13
16798.08 21
16799.31 10
16800.53 17
16801.76 9
16802.98 17
16804.21 3
16805.43 7
16806.66 17
16807.88 13
16809.11 21
16810.33 23
16811.56 12
16812.79 21
16814.01 16
16815.24 12
16816.46 11
16817.69 12
16818.91 10
16820.14 14
16821.37 15
16822.59 19
16823.82 22
16825.04 19
16826.27 22
16827.50 12
16828.72 22
16829.95 14
16831.18 22
16832.40 15
16833.63 11
16834.86 7
16836.08 11
16837.31 10
16838.53 11
16839.76 10
16840.99 26
16842.21 16
16843.44 18
16844.67 23
16845.90 8
16847.12 12
16848.35 13
16849.58 16
16850.80 22
16852.03 9
16853.26 12
16854.48 14
16855.71 21
16856.94 13
16858.17 10
16859.39 20
16860.62 24
16861.85 9
16863.08 11
16864.30 9
16865.53 8
16866.76 11
16867.99 13
16869.21 16
16870.44 13
16871.67 15
16872.90 15
16874.13 16
16875.35 15
16876.58 13
16877.81 19
16879.04 20
16880.27 33
16881.49 25
16882.72 17
16883.95 14
16885.18 10
16886.41 24
16887.64 24
16888.86 21
16890.09 26
16891.32 10
16892.55 10
16893.78 13
16895.01 23
16896.24 13
16897.46 16
16898.69 13
16899.92 17
16901.15 22
16902.38 22
16903.61 19
16904.84 19
16906.07 17
16907.30 16
16908.53 12
16909.75 9
16910.98 12
16912.21 17
16913.44 8
16914.67 12
16915.90 15
16917.13 22
16918.36 15
16919.59 19
16920.82 13
16922.05 15
16923.28 12
16924.51 17
16925.74 13
16926.97 16
16928.20 11
16929.43 19
16930.66 15
16931.89 15
16933.12 7
16934.35 17
16935.58 15
16936.81 14
16938.04 21
16939.27 21
16940.50 17
16941.73 13
16942.96 20
16944.19 8
16945.42 17
16946.65 10
16947.88 17
16949.11 17
16950.34 16
16951.57 19
16952.80 26
16954.04 13
16955.27 18
16956.50 23
16957.73 23
16958.96 17
16960.19 24
16961.42 20
16962.65 10
16963.88 10
16965.11 11
16966.35 6
16967.58 15
16968.81 13
16970.04 16
16971.27 12
16972.50 10
16973.73 25
16974.97 14
16976.20 25
16977.43 13
16978.66 12
16979.89 21
16981.12 10
16982.36 24
16983.59 12
16984.82 11
16986.05 12
16987.28 15
16988.52 15
16989.75 15
16990.98 17
16992.21 11
16993.45 14
16994.68 16
16995.91 15
16997.14 22
16998.37 20
16999.61 30
17000.84 16
17002.07 13
17003.31 17
17004.54 21
17005.77 12
17007.00 14
17008.24 13
17009.47 10
17010.70 7
17011.93 8
17013.17 10
17014.40 9
17015.63 15
17016.87 17
17018.10 13
17019.33 11
17020.57 13
17021.80 16
17023.03 16
17024.27 9
17025.50 10
17026.73 16
17027.97 18
17029.20 18
17030.43 9
17031.67 11
17032.90 13
17034.14 12
17035.37 17
17036.60 20
17037.84 23
17039.07 13
17040.30 9
17041.54 9
17042.77 13
17044.01 28
17045.24 26
17046.47 20
17047.71 21
17048.94 19
17050.18 10
17051.41 16
17052.65 15
17053.88 14
17055.12 15
17056.35 17
17057.58 9
17058.82 10
17060.05 9
17061.29 9
17062.52 3
17063.76 13
17064.99 12
17066.23 20
17067.46 22
17068.70 20
17069.93 13
17071.17 10
17072.40 12
17073.64 21
17074.87 16
17076.11 11
17077.34 18
17078.58 16
17079.81 10
17081.05 18
17082.29 16
17083.52 13
17084.76 15
17085.99 15
17087.23 9
17088.46 9
17089.70 13
17090.94 12
17092.17 19
17093.41 15
17094.64 11
17095.88 13
17097.12 19
17098.35 18
17099.59 6
17100.82 15
17102.06 22
17103.30 15
17104.53 10
17105.77 20
17107.00 16
17108.24 14
17109.48 8
17110.71 13
17111.95 11
17113.19 14
17114.42 13
17115.66 12
17116.90 13
17118.13 17
17119.37 15
17120.61 14
17121.85 11
17123.08 20
17124.32 15
17125.56 13
17126.79 14
17128.03 12
17129.27 11
17130.50 12
17131.74 16
17132.98 28
17134.22 11
17135.45 19
17136.69 9
17137.93 14
17139.17 13
17140.40 15
17141.64 7
17142.88 16
17144.12 15
17145.36 10
17146.59 13
17147.83 21
17149.07 16
17150.31 14
17151.54 13
17152.78 6
17154.02 8
17155.26 16
17156.50 18
17157.74 11
17158.97 24
17160.21 17
17161.45 12
17162.69 9
17163.93 12
17165.17 15
17166.40 16
17167.64 16
17168.88 15
17170.12 10
17171.36 15
17172.60 12
17173.84 21
17175.08 15
17176.31 14
17177.55 9
17178.79 12
17180.03 13
17181.27 8
17182.51 12
17183.75 11
17184.99 17
17186.23 15
17187.47 7
17188.71 9
17189.94 11
17191.18 13
17192.42 15
17193.66 26
17194.90 11
17196.14 16
17197.38 28
17198.62 16
17199.86 11
17201.10 9
17202.34 14
17203.58 7
17204.82 12
17206.06 23
17207.30 17
17208.54 17
17209.78 8
17211.02 7
17212.26 11
17213.50 17
17214.74 19
17215.98 16
17217.22 13
17218.46 14
17219.70 8
17220.94 18
17222.18 20
17223.43 15
17224.67 8
17225.91 9
17227.15 13
17228.39 11
17229.63 17
17230.87 6
17232.11 14
17233.35 19
17234.59 11
17235.83 9
17237.08 12
17238.32 16
17239.56 12
17240.80 15
17242.04 19
17243.28 11
17244.52 11
17245.76 12
17247.01 10
17248.25 8
17249.49 16
17250.73 14
17251.97 12
17253.21 8
17254.46 13
17255.70 13
17256.94 13
17258.18 17
17259.42 10
17260.66 13
17261.91 17
17263.15 16
17264.39 13
17265.63 19
17266.87 8
17268.12 15
17269.36 16
17270.60 28
17271.84 10
17273.09 3
17274.33 9
17275.57 11
17276.81 12
17278.06 13
17279.30 10
17280.54 17
17281.78 13
17283.03 7
17284.27 3
17285.51 10
17286.76 12
17288.00 16
17289.24 22
17290.48 12
17291.73 12
17292.97 8
17294.21 14
17295.46 13
17296.70 24
17297.94 19
17299.19 16
17300.43 15
17301.67 15
17302.92 10
17304.16 14
17305.40 12
17306.65 10
17307.89 11
17309.14 17
17310.38 21
17311.62 20
17312.87 28
17314.11 18
17315.35 8
17316.60 14
17317.84 19
17319.09 12
17320.33 21
17321.58 12
17322.82 9
17324.06 12
17325.31 5
17326.55 20
17327.80 15
17329.04 13
17330.29 12
17331.53 13
17332.77 10
17334.02 15
17335.26 24
17336.51 9
17337.75 20
17339.00 8
17340.24 14
17341.49 29
17342.73 22
17343.98 9
17345.22 19
17346.47 23
17347.71 10
17348.96 13
17350.20 18
17351.45 13
17352.69 23
17353.94 23
17355.18 20
17356.43 22
17357.68 24
17358.92 23
17360.17 19
17361.41 15
17362.66 7
17363.90 7
17365.15 11
17366.39 16
17367.64 19
17368.89 20
17370.13 11
17371.38 8
17372.62 17
17373.87 22
17375.12 14
17376.36 23
17377.61 19
17378.85 20
17380.10 23
17381.35 10
17382.59 14
17383.84 14
17385.09 11
17386.33 9
17387.58 11
17388.83 13
17390.07 10
17391.32 12
17392.57 13
17393.81 6
17395.06 20
17396.31 14
17397.55 14
17398.80 14
17400.05 24
17401.29 24
17402.54 13
17403.79 18
17405.04 14
17406.28 15
17407.53 20
17408.78 12
17410.02 12
17411.27 10
17412.52 13
17413.77 26
17415.01 29
17416.26 12
17417.51 19
17418.76 19
17420.00 19
17421.25 16
17422.50 12
17423.75 5
17425.00 12
17426.24 24
17427.49 16
17428.74 7
17429.99 12
17431.24 12
17432.48 14
17433.73 15
17434.98 13
17436.23 16
17437.48 11
17438.73 10
17439.97 10
17441.22 12
17442.47 12
17443.72 14
17444.97 16
17446.22 13
17447.47 26
17448.71 8
17449.96 20
17451.21 16
17452.46 19
17453.71 6
17454.96 12
17456.21 6
17457.46 18
17458.71 12
17459.95 16
17461.20 11
17462.45 12
17463.70 12
17464.95 17
17466.20 9
17467.45 13
17468.70 19
17469.95 15
17471.20 17
17472.45 10
17473.70 21
17474.95 15
17476.20 25
17477.45 19
17478.70 13
17479.95 19
17481.20 13
17482.45 11
17483.70 31
17484.95 20
17486.20 19
17487.45 14
17488.70 17
17489.95 19
17491.20 10
17492.45 15
17493.70 11
17494.95 15
17496.20 12
17497.45 22
17498.70 12
17499.95 23
17501.20 7
17502.45 14
17503.70 17
17504.95 13
17506.20 20
17507.46 23
17508.71 18
17509.96 8
17511.21 13
17512.46 7
17513.71 17
17514.96 19
17516.21 13
17517.46 13
17518.71 16
17519.97 9
17521.22 17
17522.47 10
17523.72 12
17524.97 11
17526.22 26
17527.47 29
17528.73 23
17529.98 31
17531.23 20
17532.48 11
17533.73 13
17534.99 13
17536.24 9
17537.49 10
17538.74 13
17539.99 20
17541.25 17
17542.50 16
17543.75 18
17545.00 14
17546.25 13
17547.51 10
17548.76 16
17550.01 18
17551.26 18
17552.52 20
17553.77 17
17555.02 17
17556.27 13
17557.53 12
17558.78 20
17560.03 11
17561.28 26
17562.54 12
17563.79 18
17565.04 16
17566.30 22
17567.55 12
17568.80 22
17570.05 25
17571.31 16
17572.56 13
17573.81 15
17575.07 21
17576.32 17
17577.57 16
17578.83 17
17580.08 13
17581.33 10
17582.59 16
17583.84 23
17585.10 12
17586.35 9
17587.60 14
17588.86 19
17590.11 10
17591.36 17
17592.62 17
17593.87 13
17595.13 19
17596.38 16
17597.63 19
17598.89 25
17600.14 17
17601.40 17
17602.65 23
17603.90 22
17605.16 19
17606.41 17
17607.67 14
17608.92 19
17610.18 6
17611.43 13
17612.69 20
17613.94 15
17615.20 15
17616.45 12
17617.71 15
17618.96 19
17620.21 16
17621.47 15
17622.72 10
17623.98 15
17625.23 11
17626.49 10
17627.75 18
17629.00 21
17630.26 17
17631.51 14
17632.77 9
17634.02 11
17635.28 13
17636.53 11
17637.79 16
17639.04 14
17640.30 12
17641.55 14
17642.81 19
17644.07 17
17645.32 16
17646.58 19
17647.83 21
17649.09 16
17650.35 17
17651.60 8
17652.86 8
17654.11 19
17655.37 11
17656.63 8
17657.88 13
17659.14 19
17660.39 17
17661.65 10
17662.91 11
17664.16 12
17665.42 8
17666.68 17
17667.93 20
17669.19 18
17670.45 16
17671.70 27
17672.96 20
17674.22 22
17675.47 20
17676.73 16
17677.99 16
17679.24 12
17680.50 11
17681.76 12
17683.02 17
17684.27 23
17685.53 16
17686.79 9
17688.05 19
17689.30 18
17690.56 10
17691.82 16
17693.07 27
17694.33 13
17695.59 11
17696.85 24
17698.11 20
17699.36 21
17700.62 18
17701.88 11
17703.14 7
17704.39 16
17705.65 10
17706.91 10
17708.17 9
17709.43 13
17710.68 11
17711.94 13
17713.20 11
17714.46 12
17715.72 7
17716.98 19
17718.23 15
17719.49 12
17720.75 13
17722.01 10
17723.27 14
17724.53 9
17725.79 11
17727.04 5
17728.30 18
17729.56 16
17730.82 15
17732.08 12
17733.34 11
17734.60 11
17735.86 16
17737.12 8
17738.37 6
17739.63 13
17740.89 16
17742.15 23
17743.41 17
17744.67 12
17745.93 15
17747.19 15
17748.45 14
17749.71 16
17750.97 14
17752.23 9
17753.49 15
17754.75 14
17756.01 19
17757.27 19
17758.53 8
17759.79 16
17761.05 13
17762.31 23
17763.57 13
17764.83 11
17766.09 24
17767.35 13
17768.61 11
17769.87 9
17771.13 4
17772.39 16
17773.65 12
17774.91 11
17776.17 13
17777.43 14
17778.69 15
17779.95 18
17781.21 21
17782.47 16
17783.73 14
17784.99 20
17786.25 12
17787.51 11
17788.78 12
17790.04 14
17791.30 17
17792.56 20
17793.82 19
17795.08 12
17796.34 11
17797.60 10
17798.86 13
17800.13 18
17801.39 17
17802.65 18
17803.91 17
17805.17 12
17806.43 17
17807.69 15
17808.96 6
17810.22 13
17811.48 15
17812.74 21
17814.00 16
17815.26 12
17816.53 12
17817.79 8
17819.05 21
17820.31 18
17821.57 18
17822.84 16
17824.10 22
17825.36 14
17826.62 11
17827.89 15
17829.15 14
17830.41 16
17831.67 14
17832.93 12
17834.20 17
17835.46 18
17836.72 11
17837.99 23
17839.25 16
17840.51 10
17841.77 22
17843.04 23
17844.30 13
17845.56 13
17846.82 20
17848.09 16
17849.35 9
17850.61 12
17851.88 12
17853.14 10
17854.40 15
17855.67 9
17856.93 14
17858.19 12
17859.46 13
17860.72 9
17861.98 17
17863.25 18
17864.51 16
17865.77 22
17867.04 12
17868.30 15
17869.57 19
17870.83 19
17872.09 18
17873.36 15
17874.62 13
17875.89 9
17877.15 18
17878.41 14
17879.68 8
17880.94 11
17882.21 13
17883.47 12
17884.73 8
17886.00 11
17887.26 6
17888.53 14
17889.79 19
17891.06 19
17892.32 12
17893.59 14
17894.85 18
17896.12 9
17897.38 13
17898.65 22
17899.91 26
17901.17 20
17902.44 7
17903.70 16
17904.97 10
17906.23 27
17907.50 19
17908.77 27
17910.03 11
17911.30 20
17912.56 24
17913.83 11
17915.09 16
17916.36 18
17917.62 16
17918.89 17
17920.15 14
17921.42 18
17922.68 11
17923.95 15
17925.22 11
17926.48 11
17927.75 13
17929.01 20
17930.28 11
17931.55 17
17932.81 13
17934.08 11
17935.34 15
17936.61 17
17937.88 17
17939.14 9
17940.41 11
17941.68 12
17942.94 15
17944.21 18
17945.47 10
17946.74 17
17948.01 13
17949.27 6
17950.54 12
17951.81 7
17953.07 11
17954.34 11
17955.61 12
17956.87 12
17958.14 15
17959.41 18
17960.68 23
17961.94 14
17963.21 6
17964.48 14
17965.74 23
17967.01 13
17968.28 16
17969.55 13
17970.81 16
17972.08 6
17973.35 17
17974.62 18
17975.88 19
17977.15 29
17978.42 18
17979.69 13
17980.95 9
17982.22 19
17983.49 16
17984.76 15
17986.03 17
17987.29 11
17988.56 14
17989.83 15
17991.10 20
17992.37 13
17993.63 14
17994.90 16
17996.17 15
17997.44 24
17998.71 20
17999.98 21
18001.24 17
18002.51 12
18003.78 20
18005.05 20
18006.32 16
18007.59 9
18008.86 11
18010.12 10
18011.39 10
18012.66 8
18013.93 7
18015.20 6
18016.47 12
18017.74 12
18019.01 13
18020.28 25
18021.54 23
18022.81 13
18024.08 6
18025.35 15
18026.62 8
18027.89 7
18029.16 18
18030.43 17
18031.70 7
18032.97 42
18034.24 10
18035.51 13
18036.78 10
18038.05 15
18039.32 13
18040.59 19
18041.86 11
18043.13 7
18044.40 14
18045.67 16
18046.94 14
18048.21 13
18049.48 9
18050.75 15
18052.02 10
18053.29 3
18054.56 6
18055.83 10
18057.10 8
18058.37 14
18059.64 31
18060.91 6
18062.18 10
18063.45 10
18064.72 21
18065.99 8
18067.26 9
18068.54 9
18069.81 12
18071.08 12
18072.35 22
18073.62 8
18074.89 7
18076.16 20
18077.43 14
18078.70 13
18079.97 9
18081.25 15
18082.52 16
18083.79 10
18085.06 12
18086.33 22
18087.60 12
18088.87 16
18090.15 21
18091.42 16
18092.69 13
18093.96 12
18095.23 17
18096.50 12
18097.78 15
18099.05 24
18100.32 15
18101.59 11
18102.86 12
18104.14 9
18105.41 21
18106.68 20
18107.95 11
18109.23 10
18110.50 10
18111.77 10
18113.04 9
18114.31 8
18115.59 13
18116.86 17
18118.13 12
18119.40 13
18120.68 12
18121.95 8
18123.22 15
18124.50 20
18125.77 20
18127.04 16
18128.31 14
18129.59 20
18130.86 14
18132.13 12
18133.41 11
18134.68 16
18135.95 21
18137.23 19
18138.50 16
18139.77 10
18141.05 30
18142.32 26
18143.59 16
18144.87 21
18146.14 19
18147.41 19
18148.69 17
18149.96 18
18151.23 9
18152.51 12
18153.78 10
18155.06 19
18156.33 12
18157.60 8
18158.88 13
18160.15 17
18161.43 16
18162.70 14
18163.97 22
18165.25 11
18166.52 6
18167.80 14
18169.07 16
18170.35 12
18171.62 15
18172.90 19
18174.17 27
18175.44 8
18176.72 16
18177.99 18
18179.27 17
18180.54 19
18181.82 13
18183.09 6
18184.37 10
18185.64 9
18186.92 13
18188.19 7
18189.47 14
18190.74 19
18192.02 10
18193.29 10
18194.57 14
18195.84 18
18197.12 15
18198.39 23
18199.67 17
18200.95 17
18202.22 35
18203.50 14
18204.77 13
18206.05 15
18207.32 18
18208.60 22
18209.88 19
18211.15 16
18212.43 18
18213.70 19
18214.98 18
18216.26 8
18217.53 12
18218.81 7
18220.08 15
18221.36 21
18222.64 26
18223.91 9
18225.19 6
18226.47 13
18227.74 11
18229.02 9
18230.29 13
18231.57 13
18232.85 11
18234.12 10
18235.40 8
18236.68 12
18237.95 16
18239.23 13
18240.51 14
18241.79 16
18243.06 12
18244.34 15
18245.62 13
18246.89 11
18248.17 14
18249.45 17
18250.73 18
18252.00 9
18253.28 13
18254.56 11
18255.83 16
18257.11 15
18258.39 14
18259.67 14
18260.94 12
18262.22 13
18263.50 18
18264.78 11
18266.06 9
18267.33 7
18268.61 11
18269.89 19
18271.17 18
18272.45 10
18273.72 10
18275.00 14
18276.28 17
18277.56 12
18278.84 17
18280.11 9
18281.39 10
18282.67 16
18283.95 16
18285.23 24
18286.51 14
18287.78 11
18289.06 19
18290.34 16
18291.62 14
18292.90 18
18294.18 17
18295.46 16
18296.74 17
18298.01 16
18299.29 12
18300.57 13
18301.85 17
18303.13 12
18304.41 20
18305.69 10
18306.97 6
18308.25 13
18309.53 5
18310.81 8
18312.09 10
18313.37 12
18314.64 15
18315.92 14
18317.20 9
18318.48 13
18319.76 10
18321.04 9
18322.32 11
18323.60 8
18324.88 10
18326.16 11
18327.44 8
18328.72 7
18330.00 13
18331.28 12
18332.56 11
18333.84 23
18335.12 10
18336.40 10
18337.68 11
18338.96 7
18340.24 20
18341.52 20
18342.80 6
18344.09 16
18345.37 15
18346.65 17
18347.93 8
18349.21 10
18350.49 25
18351.77 12
18353.05 19
18354.33 20
18355.61 18
18356.89 21
18358.17 13
18359.46 9
18360.74 17
18362.02 15
18363.30 17
18364.58 16
18365.86 11
18367.14 12
18368.42 10
18369.71 14
18370.99 8
18372.27 12
18373.55 11
18374.83 14
18376.11 7
18377.39 11
18378.68 13
18379.96 14
18381.24 12
18382.52 12
18383.80 12
18385.09 14
18386.37 9
18387.65 6
18388.93 11
18390.21 13
18391.50 17
18392.78 15
18394.06 15
18395.34 11
18396.63 13
18397.91 15
18399.19 18
18400.47 17
18401.76 16
18403.04 12
18404.32 25
18405.60 11
18406.89 13
18408.17 7
18409.45 16
18410.73 26
18412.02 14
18413.30 15
18414.58 6
18415.87 14
18417.15 16
18418.43 8
18419.72 5
18421.00 11
18422.28 21
18423.57 13
18424.85 10
18426.13 14
18427.42 23
18428.70 18
18429.98 28
18431.27 22
18432.55 20
18433.83 14
18435.12 13
18436.40 23
18437.68 23
18438.97 20
18440.25 12
18441.54 17
18442.82 12
18444.10 7
18445.39 3
18446.67 10
18447.96 26
18449.24 16
18450.53 17
18451.81 18
18453.09 15
18454.38 7
18455.66 9
18456.95 16
18458.23 11
18459.52 19
18460.80 5
18462.09 10
18463.37 19
18464.65 15
18465.94 11
18467.22 10
18468.51 15
18469.79 21
18471.08 10
18472.36 11
18473.65 6
18474.93 11
18476.22 10
18477.50 13
18478.79 14
18480.08 13
18481.36 10
18482.65 22
18483.93 19
18485.22 18
18486.50 18
18487.79 11
18489.07 19
18490.36 17
18491.64 9
18492.93 17
18494.22 13
18495.50 15
18496.79 10
18498.07 9
18499.36 13
18500.65 24
18501.93 9
18503.22 14
18504.50 15
18505.79 19
18507.08 9
18508.36 8
18509.65 8
18510.94 16
18512.22 17
18513.51 5
18514.80 11
18516.08 12
18517.37 11
18518.65 20
18519.94 17
18521.23 9
18522.51 14
18523.80 16
18525.09 16
18526.38 14
18527.66 21
18528.95 14
18530.24 13
18531.52 12
18532.81 15
18534.10 22
18535.39 21
18536.67 15
18537.96 14
18539.25 16
18540.53 8
18541.82 5
18543.11 7
18544.40 12
18545.68 13
18546.97 16
18548.26 12
18549.55 12
18550.84 18
18552.12 14
18553.41 16
18554.70 15
18555.99 7
18557.27 14
18558.56 15
18559.85 13
18561.14 13
18562.43 13
18563.72 13
18565.00 10
18566.29 6
18567.58 5
18568.87 11
18570.16 15
18571.45 16
18572.73 17
18574.02 16
18575.31 10
18576.60 8
18577.89 20
18579.18 25
18580.47 17
18581.75 21
18583.04 13
18584.33 10
18585.62 11
18586.91 12
18588.20 20
18589.49 21
18590.78 11
18592.07 20
18593.36 14
18594.65 12
18595.93 23
18597.22 15
18598.51 9
18599.80 12
18601.09 16
18602.38 15
18603.67 11
18604.96 20
18606.25 14
18607.54 20
18608.83 25
18610.12 15
18611.41 21
18612.70 13
18613.99 16
18615.28 23
18616.57 20
18617.86 17
18619.15 16
18620.44 9
18621.73 15
18623.02 9
18624.31 12
18625.60 11
18626.89 16
18628.18 14
18629.47 14
18630.76 11
18632.05 16
18633.34 18
18634.64 10
18635.93 13
18637.22 19
18638.51 14
18639.80 16
18641.09 15
18642.38 8
18643.67 8
18644.96 15
18646.25 18
18647.54 12
18648.84 9
18650.13 14
18651.42 8
18652.71 13
18654.00 16
18655.29 11
18656.58 8
18657.88 15
18659.17 12
18660.46 10
18661.75 14
18663.04 12
18664.33 13
18665.63 16
18666.92 15
18668.21 12
18669.50 10
18670.79 16
18672.08 24
18673.38 11
18674.67 11
18675.96 12
18677.25 15
18678.55 9
18679.84 8
18681.13 7
18682.42 12
18683.71 9
18685.01 15
18686.30 10
18687.59 6
18688.88 10
18690.18 14
18691.47 17
18692.76 13
18694.06 12
18695.35 20
18696.64 9
18697.93 16
18699.23 15
18700.52 15
18701.81 12
18703.11 17
18704.40 20
18705.69 20
18706.99 16
18708.28 16
18709.57 18
18710.86 10
18712.16 9
18713.45 23
18714.75 23
18716.04 19
18717.33 8
18718.63 11
18719.92 19
18721.21 23
18722.51 32
18723.80 23
18725.09 13
18726.39 14
18727.68 19
18728.98 18
18730.27 15
18731.56 4
18732.86 9
18734.15 18
18735.45 24
18736.74 22
18738.04 13
18739.33 16
18740.62 21
18741.92 19
18743.21 26
18744.51 10
18745.80 18
18747.10 20
18748.39 12
18749.69 16
18750.98 13
18752.27 14
18753.57 13
18754.86 12
18756.16 14
18757.45 9
18758.75 9
18760.04 15
18761.34 13
18762.63 15
18763.93 7
18765.23 11
18766.52 27
18767.82 25
18769.11 16
18770.41 26
18771.70 7
18773.00 16
18774.29 10
18775.59 9
18776.88 6
18778.18 11
18779.48 21
18780.77 7
18782.07 8
18783.36 13
18784.66 10
18785.95 8
18787.25 3
18788.55 11
18789.84 12
18791.14 17
18792.43 13
18793.73 17
18795.03 38
18796.32 16
18797.62 8
18798.92 14
18800.21 14
18801.51 14
18802.81 7
18804.10 10
18805.40 10
18806.70 7
18807.99 35
18809.29 11
18810.59 18
18811.88 7
18813.18 11
18814.48 5
18815.77 9
18817.07 14
18818.37 17
18819.66 18
18820.96 11
18822.26 13
18823.56 18
18824.85 13
18826.15 11
18827.45 14
18828.75 9
18830.04 9
18831.34 9
18832.64 8
18833.94 14
18835.23 8
18836.53 14
18837.83 19
18839.13 13
18840.42 8
18841.72 8
18843.02 17
18844.32 12
18845.62 25
18846.91 11
18848.21 12
18849.51 10
18850.81 9
18852.11 14
18853.40 23
18854.70 17
18856.00 22
18857.30 15
18858.60 21
18859.90 13
18861.20 12
18862.49 10
18863.79 10
18865.09 17
18866.39 13
18867.69 14
18868.99 9
18870.29 9
18871.59 5
18872.88 10
18874.18 12
18875.48 11
18876.78 18
18878.08 22
18879.38 16
18880.68 14
18881.98 12
18883.28 13
18884.58 15
18885.88 13
18887.18 5
18888.47 16
18889.77 14
18891.07 12
18892.37 17
18893.67 11
18894.97 7
18896.27 6
18897.57 10
18898.87 10
18900.17 10
18901.47 7
18902.77 15
18904.07 9
18905.37 16
18906.67 13
18907.97 8
18909.27 13
18910.57 17
18911.87 17
18913.17 12
18914.47 12
18915.77 26
18917.07 22
18918.38 9
18919.68 11
18920.98 12
18922.28 22
18923.58 19
18924.88 10
18926.18 16
18927.48 15
18928.78 12
18930.08 6
18931.38 7
18932.68 13
18933.98 13
18935.29 10
18936.59 12
18937.89 16
18939.19 14
18940.49 10
18941.79 7
18943.09 17
18944.39 18
18945.70 10
18947.00 3
18948.30 8
18949.60 4
18950.90 8
18952.20 14
18953.51 17
18954.81 9
18956.11 9
18957.41 11
18958.71 9
18960.02 10
18961.32 7
18962.62 13
18963.92 19
18965.22 13
18966.53 17
18967.83 14
18969.13 12
18970.43 12
18971.73 15
18973.04 7
18974.34 17
18975.64 17
18976.94 8
18978.25 18
18979.55 14
18980.85 9
18982.16 10
18983.46 13
18984.76 12
18986.06 5
18987.37 7
18988.67 12
18989.97 14
18991.28 17
18992.58 5
18993.88 15
18995.18 20
18996.49 21
18997.79 27
18999.09 10
19000.40 4
19001.70 10
19003.00 12
19004.31 14
19005.61 14
19006.92 10
19008.22 17
19009.52 19
19010.83 16
19012.13 8
19013.43 13
19014.74 15
19016.04 14
19017.35 13
19018.65 19
19019.95 14
19021.26 14
19022.56 16
19023.87 20
19025.17 12
19026.47 9
19027.78 18
19029.08 16
19030.39 14
19031.69 11
19033.00 10
19034.30 20
19035.61 34
19036.91 17
19038.21 12
19039.52 20
19040.82 5
19042.13 11
19043.43 13
19044.74 13
19046.04 17
19047.35 16
19048.65 10
19049.96 14
19051.26 11
19052.57 9
19053.87 16
19055.18 7
19056.48 14
19057.79 7
19059.09 10
19060.40 8
19061.71 6
19063.01 6
19064.32 14
19065.62 14
19066.93 21
19068.23 9
19069.54 6
19070.85 6
19072.15 8
19073.46 11
19074.76 9
19076.07 9
19077.37 20
19078.68 10
19079.99 9
19081.29 9
19082.60 9
19083.91 16
19085.21 6
19086.52 10
19087.82 15
19089.13 16
19090.44 9
19091.74 10
19093.05 21
19094.36 14
19095.66 8
19096.97 10
19098.28 12
19099.58 16
19100.89 14
19102.20 8
19103.50 6
19104.81 12
19106.12 26
19107.42 14
19108.73 9
19110.04 6
19111.35 15
19112.65 10
19113.96 15
19115.27 12
19116.58 9
19117.88 17
19119.19 9
19120.50 11
19121.81 15
19123.11 10
19124.42 10
19125.73 14
19127.04 15
19128.34 13
19129.65 12
19130.96 16
19132.27 15
19133.57 11
19134.88 9
19136.19 11
19137.50 12
19138.81 18
19140.12 17
19141.42 6
19142.73 8
19144.04 7
19145.35 9
19146.66 8
19147.97 12
19149.27 10
19150.58 9
19151.89 11
19153.20 6
19154.51 3
19155.82 11
19157.13 24
19158.43 15
19159.74 7
19161.05 5
19162.36 10
19163.67 17
19164.98 12
19166.29 7
19167.60 9
19168.91 7
19170.22 10
19171.52 11
19172.83 14
19174.14 17
19175.45 13
19176.76 11
19178.07 8
19179.38 13
19180.69 15
19182.00 20
19183.31 18
19184.62 7
19185.93 9
19187.24 11
19188.55 11
19189.86 12
19191.17 12
19192.48 12
19193.79 7
19195.10 4
19196.41 6
19197.72 8
19199.03 7
19200.34 13
19201.65 15
19202.96 7
19204.27 13
19205.58 8
19206.89 10
19208.20 8
19209.51 14
19210.82 20
19212.13 13
19213.44 7
19214.75 6
19216.06 12
19217.38 10
19218.69 4
19220.00 11
19221.31 13
19222.62 14
19223.93 21
19225.24 23
19226.55 30
19227.86 13
19229.17 21
19230.49 6
19231.80 12
19233.11 10
19234.42 13
19235.73 8
19237.04 4
19238.35 13
19239.67 11
19240.98 13
19242.29 5
19243.60 8
19244.91 11
19246.22 14
19247.54 17
19248.85 15
19250.16 10
19251.47 14
19252.78 17
19254.10 10
19255.41 12
19256.72 12
19258.03 15
19259.34 8
19260.66 3
19261.97 8
19263.28 11
19264.59 15
19265.91 16
19267.22 7
19268.53 7
19269.84 7
19271.16 11
19272.47 11
19273.78 10
19275.10 6
19276.41 15
19277.72 13
19279.03 6
19280.35 6
19281.66 13
19282.97 7
19284.29 10
19285.60 11
19286.91 15
19288.23 18
19289.54 8
19290.85 8
19292.17 22
19293.48 14
19294.79 10
19296.11 12
19297.42 13
19298.73 9
19300.05 9
19301.36 10
19302.67 10
19303.99 19
19305.30 17
19306.62 12
19307.93 9
19309.24 17
19310.56 19
19311.87 18
19313.19 13
19314.50 4
19315.81 13
19317.13 14
19318.44 9
19319.76 19
19321.07 9
19322.39 6
19323.70 7
19325.01 11
19326.33 8
19327.64 10
19328.96 13
19330.27 14
19331.59 11
19332.90 10
19334.22 25
19335.53 27
19336.85 9
19338.16 9
19339.48 4
19340.79 9
19342.11 10
19343.42 7
19344.74 7
19346.05 13
19347.37 4
19348.68 18
19350.00 17
19351.31 6
19352.63 11
19353.94 14
19355.26 12
19356.58 11
19357.89 14
19359.21 10
19360.52 5
19361.84 21
19363.15 8
19364.47 9
19365.79 2
19367.10 6
19368.42 8
19369.73 17
19371.05 17
19372.37 8
19373.68 14
19375.00 9
19376.31 10
19377.63 13
19378.95 9
19380.26 6
19381.58 16
19382.90 19
19384.21 8
19385.53 5
19386.85 6
19388.16 12
19389.48 14
19390.80 3
19392.11 18
19393.43 10
19394.75 14
19396.06 9
19397.38 13
19398.70 15
19400.01 12
19401.33 8
19402.65 21
19403.97 9
19405.28 11
19406.60 11
19407.92 10
19409.23 15
19410.55 16
19411.87 19
19413.19 9
19414.50 15
19415.82 8
19417.14 15
19418.46 18
19419.77 13
19421.09 11
19422.41 12
19423.73 9
19425.05 16
19426.36 21
19427.68 6
19429.00 12
19430.32 11
19431.64 14
19432.95 8
19434.27 14
19435.59 8
19436.91 15
19438.23 11
19439.55 17
19440.86 9
19442.18 9
19443.50 21
19444.82 12
19446.14 13
19447.46 11
19448.78 13
19450.09 7
19451.41 13
19452.73 12
19454.05 9
19455.37 7
19456.69 9
19458.01 9
19459.33 16
19460.65 15
19461.97 8
19463.28 5
19464.60 9
19465.92 9
19467.24 6
19468.56 12
19469.88 11
19471.20 9
19472.52 3
19473.84 8
19475.16 6
19476.48 10
19477.80 8
19479.12 8
19480.44 6
19481.76 7
19483.08 7
19484.40 11
19485.72 8
19487.04 10
19488.36 3
19489.68 9
19491.00 8
19492.32 8
19493.64 12
19494.96 13
19496.28 5
19497.60 11
19498.92 9
19500.24 7
19501.56 9
19502.88 6
19504.20 6
19505.52 11
19506.84 11
19508.16 15
19509.49 10
19510.81 8
19512.13 9
19513.45 5
19514.77 3
19516.09 13
19517.41 8
19518.73 7
19520.05 10
19521.37 11
19522.70 15
19524.02 6
19525.34 6
19526.66 10
19527.98 24
19529.30 10
19530.62 11
19531.95 7
19533.27 8
19534.59 2
19535.91 8
19537.23 6
19538.55 9
19539.88 16
19541.20 10
19542.52 6
19543.84 5
19545.16 11
19546.49 11
19547.81 16
19549.13 12
19550.45 13
19551.77 12
19553.10 10
19554.42 5
19555.74 9
19557.06 11
19558.39 10
19559.71 8
19561.03 6
19562.35 9
19563.68 6
19565.00 11
19566.32 15
19567.64 10
19568.97 11
19570.29 7
19571.61 11
19572.94 10
19574.26 9
19575.58 15
19576.90 8
19578.23 13
19579.55 8
19580.87 12
19582.20 17
19583.52 14
19584.84 13
19586.17 7
19587.49 12
19588.81 9
19590.14 9
19591.46 13
19592.78 14
19594.11 8
19595.43 17
19596.76 11
19598.08 12
19599.40 4
19600.73 9
19602.05 8
19603.37 11
19604.70 6
19606.02 9
19607.35 10
19608.67 17
19610.00 10
19611.32 8
19612.64 8
19613.97 15
19615.29 14
19616.62 15
19617.94 6
19619.27 7
19620.59 20
19621.92 12
19623.24 13
19624.56 4
19625.89 13
19627.21 11
19628.54 16
19629.86 9
19631.19 9
19632.51 12
19633.84 14
19635.16 9
19636.49 9
19637.81 17
19639.14 7
19640.46 10
19641.79 8
19643.11 12
19644.44 5
19645.77 8
19647.09 12
19648.42 10
19649.74 6
19651.07 11
19652.39 16
19653.72 14
19655.04 9
19656.37 5
19657.70 4
19659.02 4
19660.35 8
19661.67 3
19663.00 9
19664.33 8
19665.65 8
19666.98 11
19668.30 15
19669.63 8
19670.96 11
19672.28 15
19673.61 6
19674.94 2
19676.26 8
19677.59 14
19678.92 4
19680.24 5
19681.57 9
19682.90 8
19684.22 11
19685.55 9
19686.88 6
19688.20 5
19689.53 8
19690.86 7
19692.18 18
19693.51 5
19694.84 9
19696.16 6
19697.49 9
19698.82 7
19700.15 2
19701.47 9
19702.80 5
19704.13 11
19705.46 20
19706.78 7
19708.11 6
19709.44 10
19710.77 7
19712.09 4
19713.42 11
19714.75 12
19716.08 14
19717.40 7
19718.73 4
19720.06 10
19721.39 8
19722.72 12
19724.04 7
19725.37 13
19726.70 9
19728.03 8
19729.36 9
19730.68 5
19732.01 9
19733.34 13
19734.67 8
19736.00 13
19737.33 6
19738.66 6
19739.98 6
19741.31 8
19742.64 8
19743.97 8
19745.30 10
19746.63 8
19747.96 7
19749.29 8
19750.61 4
19751.94 6
19753.27 7
19754.60 7
19755.93 13
19757.26 6
19758.59 12
19759.92 16
19761.25 14
19762.58 11
19763.91 8
19765.24 4
19766.57 23
19767.89 11
19769.22 11
19770.55 14
19771.88 10
19773.21 17
19774.54 20
19775.87 12
19777.20 13
19778.53 14
19779.86 14
19781.19 11
19782.52 6
19783.85 11
19785.18 14
19786.51 17
19787.84 6
19789.17 8
19790.50 7
19791.83 9
19793.16 13
19794.49 14
19795.83 17
19797.16 11
19798.49 10
19799.82 9
19801.15 19
19802.48 9
19803.81 4
19805.14 11
19806.47 5
19807.80 8
19809.13 9
19810.46 9
19811.79 15
19813.13 15
19814.46 18
19815.79 12
19817.12 6
19818.45 13
19819.78 13
19821.11 13
19822.44 17
19823.78 17
19825.11 11
19826.44 6
19827.77 5
19829.10 5
19830.43 17
19831.77 15
19833.10 11
19834.43 8
19835.76 9
19837.09 19
19838.42 9
19839.76 10
19841.09 13
19842.42 13
19843.75 11
19845.08 6
19846.42 3
19847.75 9
19849.08 15
19850.41 15
19851.75 5
19853.08 4
19854.41 6
19855.74 16
19857.08 15
19858.41 6
19859.74 10
19861.07 7
19862.41 16
19863.74 5
19865.07 4
19866.41 1
19867.74 6
19869.07 14
19870.40 10
19871.74 6
19873.07 6
19874.40 9
19875.74 5
19877.07 4
19878.40 3
19879.74 2
19881.07 10
19882.40 10
19883.74 7
19885.07 5
19886.40 7
19887.74 9
19889.07 11
19890.40 7
19891.74 11
19893.07 9
19894.41 5
19895.74 6
19897.07 13
19898.41 19
19899.74 25
19901.08 12
19902.41 11
19903.74 16
19905.08 20
19906.41 6
19907.75 6
19909.08 13
19910.41 12
19911.75 15
19913.08 23
19914.42 5
19915.75 13
19917.09 9
19918.42 6
19919.76 11
19921.09 9
19922.43 15
19923.76 16
19925.10 16
19926.43 11
19927.77 7
19929.10 9
19930.44 7
19931.77 10
19933.11 9
19934.44 15
19935.78 8
19937.11 5
19938.45 5
19939.78 7
19941.12 10
19942.45 6
19943.79 8
19945.12 8
19946.46 13
19947.79 14
19949.13 11
19950.47 13
19951.80 14
19953.14 20
19954.47 10
19955.81 7
19957.15 10
19958.48 24
19959.82 27
19961.15 9
19962.49 7
19963.83 6
19965.16 5
19966.50 11
19967.83 11
19969.17 5
19970.51 6
19971.84 11
19973.18 6
19974.52 9
19975.85 6
19977.19 8
19978.53 12
19979.86 14
19981.20 5
19982.54 9
19983.87 6
19985.21 4
19986.55 6
19987.88 10
19989.22 7
19990.56 6
19991.89 7
19993.23 7
19994.57 10
19995.91 4
19997.24 6
19998.58 11
19999.92 10
20001.26 10
20002.59 11
20003.93 11
20005.27 15
20006.61 10
20007.94 9
20009.28 8
20010.62 9
20011.96 7
20013.29 10
20014.63 9
20015.97 8
20017.31 7
20018.65 16
20019.98 11
20021.32 8
20022.66 12
20024.00 15
20025.34 18
20026.67 6
20028.01 7
20029.35 10
20030.69 13
20032.03 17
20033.37 14
20034.71 26
20036.04 12
20037.38 15
20038.72 17
20040.06 15
20041.40 13
20042.74 17
20044.08 6
20045.42 11
20046.75 6
20048.09 12
20049.43 15
20050.77 9
20052.11 11
20053.45 12
20054.79 5
20056.13 6
20057.47 15
20058.81 6
20060.15 3
20061.49 14
20062.82 15
20064.16 14
20065.50 10
20066.84 12
20068.18 12
20069.52 4
20070.86 16
20072.20 15
20073.54 16
20074.88 14
20076.22 4
20077.56 3
20078.90 10
20080.24 11
20081.58 20
20082.92 9
20084.26 27
20085.60 18
20086.94 19
20088.28 13
20089.62 10
20090.96 13
20092.30 9
20093.64 10
20094.99 11
20096.33 7
20097.67 8
20099.01 9
20100.35 5
20101.69 15
20103.03 7
20104.37 13
20105.71 17
20107.05 15
20108.39 7
20109.73 8
20111.08 12
20112.42 10
20113.76 5
20115.10 6
20116.44 7
20117.78 17
20119.12 15
20120.46 15
20121.81 7
20123.15 11
20124.49 8
20125.83 9
20127.17 15
20128.51 6
20129.86 5
20131.20 10
20132.54 14
20133.88 12
20135.22 13
20136.56 11
20137.91 6
20139.25 15
