# Supplementary material for: MALDI-TOF MS typing enables the classification of brewing yeasts of the genus Saccharomyces to major beer styles
Source: PLoS One. 2017 Aug 9;12(8):e0181694. doi: 10.1371/journal.pone.0181694 (PMC5549903; doi:10.1371/journal.pone.0181694)
Supplement: S5 File — The directory includes 90 raw files and was zipped to “.zip”; the folder has three strains with 30 spectra per strain; S1 Text explains the raw files with an example and Table 1 represents the yeast strains used within the experiment. (ZIP) [file pone.0181694.s008.zip › 13-15/30262-213-OG-Ale-Ale-YPG-18h-E-E_2015-08-07_3_0_E6_1.dat]

2000.64 1587
2001.06 1687
2001.49 1567
2001.91 1542
2002.33 1694
2002.75 1677
2003.17 1737
2003.60 1654
2004.02 1620
2004.44 1623
2004.86 1654
2005.28 1508
2005.70 1586
2006.13 1439
2006.55 1545
2006.97 1521
2007.39 1470
2007.82 1283
2008.24 1482
2008.66 1458
2009.08 1498
2009.51 1678
2009.93 1448
2010.35 1456
2010.77 1395
2011.20 1622
2011.62 1660
2012.04 1663
2012.46 1638
2012.89 1514
2013.31 1439
2013.73 1536
2014.15 1415
2014.58 1417
2015.00 1294
2015.42 1414
2015.85 1544
2016.27 1577
2016.69 1354
2017.12 1343
2017.54 1510
2017.96 1525
2018.39 1684
2018.81 1669
2019.23 1632
2019.66 1505
2020.08 1453
2020.50 1396
2020.93 1412
2021.35 1659
2021.78 1743
2022.20 1694
2022.62 1668
2023.05 1497
2023.47 1571
2023.89 1599
2024.32 1630
2024.74 1550
2025.17 1443
2025.59 1466
2026.01 1371
2026.44 1397
2026.86 1434
2027.29 1410
2027.71 1392
2028.14 1400
2028.56 1421
2028.99 1464
2029.41 1371
2029.83 1310
2030.26 1297
2030.68 1369
2031.11 1321
2031.53 1212
2031.96 1182
2032.38 1389
2032.81 1286
2033.23 1435
2033.66 1473
2034.08 1575
2034.51 1323
2034.93 1452
2035.36 1486
2035.78 1477
2036.21 1464
2036.63 1613
2037.06 1416
2037.48 1470
2037.91 1481
2038.33 1552
2038.76 1590
2039.19 1397
2039.61 1648
2040.04 1674
2040.46 1582
2040.89 1566
2041.31 1520
2041.74 1545
2042.17 1525
2042.59 1575
2043.02 1456
2043.44 1448
2043.87 1625
2044.30 1539
2044.72 1429
2045.15 1338
2045.57 1363
2046.00 1418
2046.43 1525
2046.85 1252
2047.28 1321
2047.71 1474
2048.13 1326
2048.56 1257
2048.99 1332
2049.41 1364
2049.84 1335
2050.27 1488
2050.69 1526
2051.12 1494
2051.55 1311
2051.97 1353
2052.40 1548
2052.83 1481
2053.25 1348
2053.68 1406
2054.11 1388
2054.54 1384
2054.96 1323
2055.39 1263
2055.82 1181
2056.24 1428
2056.67 1489
2057.10 1341
2057.53 1357
2057.95 1282
2058.38 1234
2058.81 1237
2059.24 1453
2059.66 1350
2060.09 1317
2060.52 1534
2060.95 1592
2061.38 1529
2061.80 1312
2062.23 1347
2062.66 1425
2063.09 1419
2063.52 1494
2063.94 1567
2064.37 1486
2064.80 1480
2065.23 1452
2065.66 1326
2066.09 1412
2066.51 1422
2066.94 1733
2067.37 1944
2067.80 1559
2068.23 1494
2068.66 1524
2069.08 1606
2069.51 1683
2069.94 1425
2070.37 1393
2070.80 1384
2071.23 1324
2071.66 1385
2072.09 1562
2072.52 1427
2072.94 1418
2073.37 1547
2073.80 1465
2074.23 1574
2074.66 1414
2075.09 1562
2075.52 1296
2075.95 1316
2076.38 1456
2076.81 1567
2077.24 1544
2077.67 1590
2078.10 1672
2078.53 1564
2078.96 1579
2079.39 1585
2079.82 1656
2080.25 1825
2080.68 1867
2081.11 1719
2081.54 2026
2081.97 1875
2082.40 1885
2082.83 2112
2083.26 1732
2083.69 1656
2084.12 1581
2084.55 1699
2084.98 1724
2085.41 1634
2085.84 1517
2086.27 1507
2086.70 1611
2087.13 1626
2087.56 1477
2087.99 1409
2088.42 1641
2088.85 1628
2089.28 1443
2089.71 1479
2090.14 1422
2090.57 1384
2091.01 1250
2091.44 1384
2091.87 1547
2092.30 1523
2092.73 1667
2093.16 1492
2093.59 1458
2094.02 1726
2094.45 1834
2094.89 1691
2095.32 1817
2095.75 1741
2096.18 1950
2096.61 1820
2097.04 1691
2097.47 1599
2097.91 1588
2098.34 1432
2098.77 1430
2099.20 1331
2099.63 1487
2100.07 1394
2100.50 1339
2100.93 1365
2101.36 1365
2101.79 1377
2102.23 1391
2102.66 1472
2103.09 1437
2103.52 1419
2103.95 1167
2104.39 1261
2104.82 1370
2105.25 1436
2105.68 1388
2106.12 1269
2106.55 1429
2106.98 1475
2107.41 1506
2107.85 1538
2108.28 1505
2108.71 1437
2109.14 1599
2109.58 1579
2110.01 1460
2110.44 1534
2110.88 1586
2111.31 1584
2111.74 1600
2112.18 1390
2112.61 1556
2113.04 1600
2113.48 1484
2113.91 1553
2114.34 1464
2114.78 1597
2115.21 1508
2115.64 1380
2116.08 1366
2116.51 1372
2116.94 1301
2117.38 1222
2117.81 1346
2118.24 1291
2118.68 1217
2119.11 1196
2119.55 1160
2119.98 1255
2120.41 1316
2120.85 1384
2121.28 1307
2121.72 1287
2122.15 1229
2122.58 1295
2123.02 1475
2123.45 1406
2123.89 1415
2124.32 1436
2124.75 1376
2125.19 1509
2125.62 1486
2126.06 1488
2126.49 1601
2126.93 1511
2127.36 1563
2127.80 1586
2128.23 1344
2128.67 1344
2129.10 1406
2129.54 1502
2129.97 1523
2130.41 1539
2130.84 1464
2131.28 1478
2131.71 1584
2132.15 1465
2132.58 1567
2133.02 1643
2133.45 1455
2133.89 1472
2134.32 1477
2134.76 1417
2135.19 1402
2135.63 1336
2136.06 1318
2136.50 1408
2136.94 1433
2137.37 1452
2137.81 1337
2138.24 1437
2138.68 1455
2139.12 1553
2139.55 1621
2139.99 1505
2140.42 1399
2140.86 1523
2141.30 1510
2141.73 1530
2142.17 1454
2142.60 1493
2143.04 1319
2143.48 1276
2143.91 1353
2144.35 1320
2144.79 1351
2145.22 1371
2145.66 1315
2146.09 1406
2146.53 1388
2146.97 1226
2147.40 1294
2147.84 1438
2148.28 1344
2148.72 1444
2149.15 1355
2149.59 1540
2150.03 1680
2150.46 1703
2150.90 1790
2151.34 1908
2151.77 1823
2152.21 1923
2152.65 1873
2153.09 1631
2153.52 1689
2153.96 1646
2154.40 1780
2154.84 1632
2155.27 1591
2155.71 1496
2156.15 1382
2156.59 1454
2157.02 1399
2157.46 1331
2157.90 1275
2158.34 1114
2158.78 1410
2159.21 1462
2159.65 1449
2160.09 1448
2160.53 1362
2160.97 1411
2161.40 1443
2161.84 1396
2162.28 1350
2162.72 1480
2163.16 1336
2163.59 1496
2164.03 1359
2164.47 1279
2164.91 1473
2165.35 1582
2165.79 1394
2166.23 1424
2166.66 1453
2167.10 1551
2167.54 1615
2167.98 1372
2168.42 1639
2168.86 1553
2169.30 1620
2169.74 1685
2170.18 1666
2170.61 1582
2171.05 1724
2171.49 1823
2171.93 1746
2172.37 1728
2172.81 1683
2173.25 1757
2173.69 1665
2174.13 1829
2174.57 1630
2175.01 1758
2175.45 1712
2175.89 1786
2176.33 1600
2176.77 1753
2177.21 1810
2177.65 1726
2178.09 1846
2178.53 1997
2178.97 1840
2179.41 1717
2179.85 1742
2180.29 1635
2180.73 1792
2181.17 1789
2181.61 1748
2182.05 1538
2182.49 1582
2182.93 1616
2183.37 1740
2183.81 1633
2184.25 1505
2184.69 1527
2185.13 1569
2185.57 1449
2186.01 1613
2186.45 1613
2186.89 1666
2187.33 1712
2187.77 1537
2188.21 1578
2188.65 1596
2189.10 1836
2189.54 1833
2189.98 1888
2190.42 1911
2190.86 1958
2191.30 1786
2191.74 1817
2192.18 1767
2192.62 1696
2193.07 1698
2193.51 1836
2193.95 1816
2194.39 1771
2194.83 1909
2195.27 1894
2195.71 1786
2196.16 1824
2196.60 1907
2197.04 1922
2197.48 1774
2197.92 1950
2198.37 1835
2198.81 1741
2199.25 1779
2199.69 1683
2200.13 1716
2200.58 1782
2201.02 1772
2201.46 1639
2201.90 1603
2202.34 1612
2202.79 1722
2203.23 1777
2203.67 1684
2204.11 1669
2204.56 1778
2205.00 1734
2205.44 1660
2205.88 1728
2206.33 1771
2206.77 1955
2207.21 1898
2207.65 1889
2208.10 1829
2208.54 1930
2208.98 1958
2209.43 2074
2209.87 1858
2210.31 2032
2210.76 2076
2211.20 2015
2211.64 1830
2212.09 1776
2212.53 1954
2212.97 1978
2213.42 1897
2213.86 1874
2214.30 1911
2214.75 1742
2215.19 1683
2215.63 1807
2216.08 2011
2216.52 1870
2216.96 1804
2217.41 1867
2217.85 1771
2218.30 1866
2218.74 1920
2219.18 1771
2219.63 1738
2220.07 1840
2220.52 1932
2220.96 2033
2221.40 1914
2221.85 1895
2222.29 1981
2222.74 2131
2223.18 2317
2223.63 2343
2224.07 2519
2224.51 2811
2224.96 2967
2225.40 3127
2225.85 3069
2226.29 3482
2226.74 3471
2227.18 3309
2227.63 3274
2228.07 2932
2228.52 2889
2228.96 2938
2229.41 2614
2229.85 2373
2230.30 2330
2230.74 2230
2231.19 2243
2231.63 2135
2232.08 2141
2232.52 2307
2232.97 2242
2233.41 2417
2233.86 2233
2234.30 2035
2234.75 2092
2235.20 2098
2235.64 1971
2236.09 1965
2236.53 2109
2236.98 2306
2237.42 2030
2237.87 1921
2238.32 1868
2238.76 2056
2239.21 2057
2239.65 1982
2240.10 2099
2240.55 2213
2240.99 2151
2241.44 2090
2241.88 2126
2242.33 2046
2242.78 2095
2243.22 1972
2243.67 1935
2244.12 1961
2244.56 2041
2245.01 1788
2245.46 1833
2245.90 1897
2246.35 1983
2246.80 2083
2247.24 1980
2247.69 1928
2248.14 1971
2248.58 2095
2249.03 2048
2249.48 1999
2249.92 2010
2250.37 2108
2250.82 2071
2251.27 1965
2251.71 2135
2252.16 2080
2252.61 2117
2253.05 2033
2253.50 1918
2253.95 2063
2254.40 1983
2254.84 1905
2255.29 1894
2255.74 1894
2256.19 2133
2256.64 2101
2257.08 1843
2257.53 1924
2257.98 1984
2258.43 1862
2258.87 1793
2259.32 1624
2259.77 1791
2260.22 1925
2260.67 1865
2261.11 2107
2261.56 2051
2262.01 2143
2262.46 2222
2262.91 2460
2263.36 2499
2263.80 2663
2264.25 2430
2264.70 2421
2265.15 2563
2265.60 2622
2266.05 2880
2266.50 2882
2266.94 2951
2267.39 2685
2267.84 2635
2268.29 2655
2268.74 2875
2269.19 2698
2269.64 2648
2270.09 2721
2270.54 2715
2270.99 2758
2271.43 2777
2271.88 2742
2272.33 2826
2272.78 3003
2273.23 3049
2273.68 2985
2274.13 2635
2274.58 2429
2275.03 2618
2275.48 2351
2275.93 2115
2276.38 2050
2276.83 2360
2277.28 2280
2277.73 2152
2278.18 2096
2278.63 1986
2279.08 2171
2279.53 2063
2279.98 2116
2280.43 1983
2280.88 2127
2281.33 2126
2281.78 1975
2282.23 1959
2282.68 2128
2283.13 2039
2283.58 2253
2284.03 2455
2284.48 2335
2284.93 2197
2285.38 2300
2285.83 2242
2286.28 2159
2286.73 2066
2287.18 2074
2287.63 2150
2288.08 2057
2288.54 2004
2288.99 2269
2289.44 2265
2289.89 2560
2290.34 2776
2290.79 2935
2291.24 3127
2291.69 3578
2292.14 3341
2292.60 3337
2293.05 3426
2293.50 3503
2293.95 3452
2294.40 3321
2294.85 3047
2295.30 3200
2295.76 2937
2296.21 2820
2296.66 2837
2297.11 2723
2297.56 2308
2298.01 2267
2298.47 2244
2298.92 2195
2299.37 2169
2299.82 2174
2300.27 2258
2300.73 2170
2301.18 2041
2301.63 2091
2302.08 2128
2302.53 2092
2302.99 1906
2303.44 2019
2303.89 2048
2304.34 2109
2304.80 2019
2305.25 2055
2305.70 2031
2306.15 2131
2306.61 1912
2307.06 1982
2307.51 2165
2307.96 2229
2308.42 2288
2308.87 2170
2309.32 2062
2309.78 2173
2310.23 2050
2310.68 2194
2311.14 2397
2311.59 2498
2312.04 2449
2312.49 2517
2312.95 2144
2313.40 2255
2313.85 2306
2314.31 2347
2314.76 2285
2315.22 2097
2315.67 1978
2316.12 1967
2316.58 1981
2317.03 1797
2317.48 1840
2317.94 1933
2318.39 1914
2318.84 1793
2319.30 1769
2319.75 1815
2320.21 1998
2320.66 2052
2321.11 2151
2321.57 2125
2322.02 1905
2322.48 2004
2322.93 2124
2323.39 2044
2323.84 1959
2324.29 2131
2324.75 2133
2325.20 2131
2325.66 2233
2326.11 2230
2326.57 2428
2327.02 2360
2327.48 2271
2327.93 2222
2328.39 2464
2328.84 2393
2329.30 2382
2329.75 2518
2330.21 2607
2330.66 2429
2331.12 2147
2331.57 2359
2332.03 2356
2332.48 2181
2332.94 2030
2333.39 1966
2333.85 1922
2334.30 1997
2334.76 1973
2335.21 2050
2335.67 1899
2336.12 1961
2336.58 1958
2337.03 1832
2337.49 1965
2337.95 1799
2338.40 1937
2338.86 2277
2339.31 2399
2339.77 2648
2340.23 2756
2340.68 3067
2341.14 3283
2341.59 3598
2342.05 3801
2342.51 3957
2342.96 3876
2343.42 3838
2343.87 3732
2344.33 3609
2344.79 3495
2345.24 3230
2345.70 3103
2346.16 3191
2346.61 3191
2347.07 3044
2347.53 3104
2347.98 2987
2348.44 2919
2348.90 2835
2349.35 2827
2349.81 2680
2350.27 2604
2350.72 2283
2351.18 2275
2351.64 2106
2352.10 2002
2352.55 2081
2353.01 2160
2353.47 2030
2353.92 1974
2354.38 1927
2354.84 1926
2355.30 1921
2355.75 1878
2356.21 1779
2356.67 1755
2357.13 1834
2357.58 1779
2358.04 1649
2358.50 1913
2358.96 1833
2359.41 1887
2359.87 2014
2360.33 2006
2360.79 2091
2361.25 2069
2361.70 1912
2362.16 1903
2362.62 2062
2363.08 1963
2363.54 2088
2363.99 2360
2364.45 2157
2364.91 2183
2365.37 1967
2365.83 2081
2366.29 1936
2366.75 2001
2367.20 2156
2367.66 2084
2368.12 2077
2368.58 2193
2369.04 2093
2369.50 2100
2369.96 2087
2370.42 2304
2370.87 2392
2371.33 2023
2371.79 2173
2372.25 2439
2372.71 2361
2373.17 2106
2373.63 2270
2374.09 2210
2374.55 1937
2375.01 1828
2375.47 1958
2375.92 1884
2376.38 1924
2376.84 1944
2377.30 2022
2377.76 2137
2378.22 2131
2378.68 2102
2379.14 2172
2379.60 2007
2380.06 1994
2380.52 1970
2380.98 1867
2381.44 2058
2381.90 2013
2382.36 2135
2382.82 2137
2383.28 1939
2383.74 2024
2384.20 1896
2384.66 1877
2385.12 1840
2385.58 1809
2386.04 1883
2386.50 1902
2386.96 1869
2387.42 1738
2387.88 1953
2388.35 1973
2388.81 1868
2389.27 1802
2389.73 1688
2390.19 1701
2390.65 1741
2391.11 1850
2391.57 1808
2392.03 1651
2392.49 1743
2392.95 1790
2393.42 1768
2393.88 1852
2394.34 1737
2394.80 1817
2395.26 1811
2395.72 1780
2396.18 1752
2396.64 1615
2397.11 1809
2397.57 1807
2398.03 1688
2398.49 1805
2398.95 1885
2399.41 1794
2399.88 1948
2400.34 1949
2400.80 1919
2401.26 1931
2401.72 1799
2402.18 1619
2402.65 1720
2403.11 1778
2403.57 1702
2404.03 1588
2404.49 1644
2404.96 1720
2405.42 1785
2405.88 1820
2406.34 1701
2406.81 1830
2407.27 1779
2407.73 1779
2408.19 1791
2408.66 1889
2409.12 1854
2409.58 1861
2410.04 1695
2410.51 1716
2410.97 1774
2411.43 1707
2411.90 1664
2412.36 1552
2412.82 1571
2413.28 1448
2413.75 1736
2414.21 1722
2414.67 1719
2415.14 1756
2415.60 1725
2416.06 1688
2416.53 1837
2416.99 1921
2417.45 1952
2417.92 1958
2418.38 1797
2418.84 2160
2419.31 2234
2419.77 2114
2420.23 2052
2420.70 2141
2421.16 2191
2421.63 2153
2422.09 2116
2422.55 2040
2423.02 2075
2423.48 2043
2423.95 1914
2424.41 1816
2424.87 2102
2425.34 2014
2425.80 2145
2426.27 1966
2426.73 1874
2427.20 2006
2427.66 2125
2428.12 2259
2428.59 2089
2429.05 2218
2429.52 2286
2429.98 2140
2430.45 2210
2430.91 2179
2431.38 2085
2431.84 2036
2432.31 1814
2432.77 1880
2433.24 1926
2433.70 1887
2434.17 1891
2434.63 1920
2435.10 1997
2435.56 2075
2436.03 1918
2436.49 1828
2436.96 1869
2437.42 1902
2437.89 1919
2438.35 1906
2438.82 2053
2439.28 2182
2439.75 2255
2440.21 2469
2440.68 2375
2441.15 2486
2441.61 2761
2442.08 2946
2442.54 2854
2443.01 3119
2443.48 3187
2443.94 2651
2444.41 2599
2444.87 2642
2445.34 2425
2445.81 2429
2446.27 2176
2446.74 1965
2447.20 1862
2447.67 1805
2448.14 1832
2448.60 1701
2449.07 1682
2449.54 1744
2450.00 1612
2450.47 1704
2450.94 1671
2451.40 1692
2451.87 1626
2452.34 1727
2452.80 1615
2453.27 1770
2453.74 1693
2454.20 1774
2454.67 1923
2455.14 1826
2455.60 1814
2456.07 1650
2456.54 1598
2457.01 1739
2457.47 1740
2457.94 1854
2458.41 1771
2458.87 1721
2459.34 1847
2459.81 1921
2460.28 1683
2460.74 1720
2461.21 1734
2461.68 1604
2462.15 1695
2462.62 1541
2463.08 1715
2463.55 1654
2464.02 1594
2464.49 1640
2464.95 1574
2465.42 1604
2465.89 1574
2466.36 1639
2466.83 1736
2467.29 1664
2467.76 1735
2468.23 1779
2468.70 1879
2469.17 1701
2469.64 1839
2470.10 1784
2470.57 2011
2471.04 2009
2471.51 1846
2471.98 1764
2472.45 1618
2472.92 1671
2473.39 1533
2473.85 1529
2474.32 1832
2474.79 1760
2475.26 1780
2475.73 1710
2476.20 1614
2476.67 1727
2477.14 1680
2477.61 1697
2478.08 1670
2478.54 1676
2479.01 1836
2479.48 1866
2479.95 1803
2480.42 1952
2480.89 2040
2481.36 1936
2481.83 1919
2482.30 1941
2482.77 1921
2483.24 1944
2483.71 2014
2484.18 2118
2484.65 1773
2485.12 1819
2485.59 1899
2486.06 1975
2486.53 1974
2487.00 1966
2487.47 2041
2487.94 1941
2488.41 1794
2488.88 1705
2489.35 1744
2489.82 1769
2490.29 1842
2490.76 1897
2491.23 1957
2491.70 1895
2492.17 1691
2492.64 1529
2493.11 1673
2493.58 1778
2494.05 1737
2494.52 1829
2495.00 1694
2495.47 1673
2495.94 1752
2496.41 1668
2496.88 1724
2497.35 1770
2497.82 1983
2498.29 1889
2498.76 1776
2499.23 1757
2499.71 1823
2500.18 1854
2500.65 1809
2501.12 1771
2501.59 1722
2502.06 1731
2502.53 1593
2503.01 1615
2503.48 1532
2503.95 1785
2504.42 1743
2504.89 1725
2505.36 1626
2505.84 1565
2506.31 1601
2506.78 1638
2507.25 1626
2507.72 1692
2508.20 1782
2508.67 1900
2509.14 1910
2509.61 1951
2510.08 1970
2510.56 2137
2511.03 2098
2511.50 1940
2511.97 2021
2512.45 2373
2512.92 2314
2513.39 2274
2513.86 2353
2514.34 2398
2514.81 2461
2515.28 2254
2515.75 2322
2516.23 2365
2516.70 2130
2517.17 2024
2517.65 1901
2518.12 1742
2518.59 1762
2519.07 1859
2519.54 1738
2520.01 1919
2520.48 2050
2520.96 1813
2521.43 1775
2521.90 1891
2522.38 1905
2522.85 1836
2523.32 1706
2523.80 1758
2524.27 1731
2524.75 1825
2525.22 1743
2525.69 1893
2526.17 1783
2526.64 1760
2527.11 1927
2527.59 1966
2528.06 1905
2528.54 1884
2529.01 2055
2529.48 1994
2529.96 2008
2530.43 1959
2530.91 2040
2531.38 1873
2531.85 1857
2532.33 1972
2532.80 2175
2533.28 2040
2533.75 2045
2534.23 1852
2534.70 1880
2535.18 2027
2535.65 1893
2536.12 1942
2536.60 1912
2537.07 1921
2537.55 1784
2538.02 1853
2538.50 1846
2538.97 1747
2539.45 1813
2539.92 1810
2540.40 1837
2540.87 1876
2541.35 1892
2541.82 1840
2542.30 1803
2542.77 1782
2543.25 1789
2543.73 1851
2544.20 1819
2544.68 1995
2545.15 2047
2545.63 1924
2546.10 2092
2546.58 2122
2547.05 2184
2547.53 2304
2548.01 2346
2548.48 2368
2548.96 2516
2549.43 2743
2549.91 2630
2550.39 2628
2550.86 2704
2551.34 2805
2551.81 2625
2552.29 2598
2552.77 2408
2553.24 2451
2553.72 2657
2554.20 2732
2554.67 2750
2555.15 2829
2555.62 3149
2556.10 3261
2556.58 3489
2557.05 3519
2557.53 3780
2558.01 3874
2558.48 3758
2558.96 3462
2559.44 3583
2559.91 3406
2560.39 3029
2560.87 2855
2561.35 2577
2561.82 2348
2562.30 2248
2562.78 2203
2563.25 1990
2563.73 1985
2564.21 2003
2564.69 1862
2565.16 1838
2565.64 1819
2566.12 1859
2566.60 1838
2567.07 1888
2567.55 1884
2568.03 1792
2568.51 2001
2568.98 1892
2569.46 1709
2569.94 1701
2570.42 1712
2570.90 1707
2571.37 1651
2571.85 1770
2572.33 1773
2572.81 1676
2573.29 1765
2573.76 1665
2574.24 1691
2574.72 1725
2575.20 1807
2575.68 1836
2576.16 1851
2576.63 1669
2577.11 1700
2577.59 1586
2578.07 1609
2578.55 1891
2579.03 1631
2579.51 1696
2579.98 1756
2580.46 1845
2580.94 1790
2581.42 1614
2581.90 1494
2582.38 1585
2582.86 1812
2583.34 1788
2583.82 1818
2584.30 1708
2584.77 1867
2585.25 1759
2585.73 1713
2586.21 1883
2586.69 1812
2587.17 1812
2587.65 1682
2588.13 1689
2588.61 1850
2589.09 1917
2589.57 1748
2590.05 1770
2590.53 1838
2591.01 1868
2591.49 1754
2591.97 1851
2592.45 1943
2592.93 1856
2593.41 1961
2593.89 2095
2594.37 2117
2594.85 2136
2595.33 2328
2595.81 2313
2596.29 2318
2596.77 2255
2597.25 2246
2597.73 2342
2598.21 2296
2598.69 2187
2599.17 2237
2599.65 2036
2600.13 1965
2600.61 2101
2601.09 2022
2601.57 1961
2602.06 1814
2602.54 1708
2603.02 1620
2603.50 1601
2603.98 1560
2604.46 1519
2604.94 1634
2605.42 1678
2605.90 1651
2606.38 1588
2606.87 1671
2607.35 1545
2607.83 1430
2608.31 1700
2608.79 1791
2609.27 2054
2609.75 1989
2610.24 1846
2610.72 1918
2611.20 2114
2611.68 2170
2612.16 2341
2612.64 2262
2613.13 2448
2613.61 2496
2614.09 2350
2614.57 2347
2615.05 2206
2615.54 2339
2616.02 2367
2616.50 2300
2616.98 2229
2617.46 1959
2617.95 2002
2618.43 1947
2618.91 1752
2619.39 1640
2619.88 1717
2620.36 1736
2620.84 1757
2621.32 1594
2621.81 1417
2622.29 1638
2622.77 1615
2623.26 1518
2623.74 1503
2624.22 1527
2624.70 1652
2625.19 1655
2625.67 1652
2626.15 1700
2626.64 1602
2627.12 1709
2627.60 1753
2628.09 1797
2628.57 1805
2629.05 1877
2629.54 1606
2630.02 1638
2630.50 1558
2630.99 1713
2631.47 1770
2631.95 1621
2632.44 1687
2632.92 1920
2633.40 1785
2633.89 1710
2634.37 1842
2634.85 1741
2635.34 1787
2635.82 1939
2636.31 1862
2636.79 1767
2637.27 1684
2637.76 1626
2638.24 1832
2638.73 1827
2639.21 1642
2639.70 1815
2640.18 1692
2640.66 1718
2641.15 1785
2641.63 1967
2642.12 1831
2642.60 1781
2643.09 1666
2643.57 1541
2644.06 1576
2644.54 1713
2645.03 1562
2645.51 1509
2646.00 1639
2646.48 1466
2646.97 1392
2647.45 1617
2647.94 1471
2648.42 1508
2648.91 1511
2649.39 1612
2649.88 1763
2650.36 1807
2650.85 1613
2651.33 1756
2651.82 1741
2652.30 1606
2652.79 1793
2653.27 1650
2653.76 1678
2654.24 1643
2654.73 1757
2655.22 1701
2655.70 1801
2656.19 1981
2656.67 1837
2657.16 1618
2657.65 1595
2658.13 1540
2658.62 1464
2659.10 1442
2659.59 1658
2660.08 1547
2660.56 1507
2661.05 1498
2661.53 1609
2662.02 1629
2662.51 1510
2662.99 1702
2663.48 1789
2663.97 1601
2664.45 1683
2664.94 1655
2665.43 1723
2665.91 1685
2666.40 1678
2666.89 1695
2667.37 1591
2667.86 1686
2668.35 1807
2668.83 1716
2669.32 1664
2669.81 1737
2670.29 1520
2670.78 1613
2671.27 1750
2671.76 1861
2672.24 1986
2672.73 1872
2673.22 1895
2673.71 2115
2674.19 1976
2674.68 2201
2675.17 2421
2675.66 2356
2676.14 2292
2676.63 2393
2677.12 2428
2677.61 2354
2678.09 2369
2678.58 2109
2679.07 2293
2679.56 2244
2680.05 2164
2680.53 2178
2681.02 2180
2681.51 2310
2682.00 2375
2682.49 2560
2682.97 2579
2683.46 2751
2683.95 3075
2684.44 3157
2684.93 3097
2685.42 3158
2685.91 3198
2686.39 3081
2686.88 3198
2687.37 2991
2687.86 2996
2688.35 2732
2688.84 2688
2689.33 2679
2689.81 2303
2690.30 1922
2690.79 1974
2691.28 1900
2691.77 1919
2692.26 1898
2692.75 1666
2693.24 1875
2693.73 1852
2694.22 1857
2694.71 1926
2695.20 1620
2695.68 1779
2696.17 1750
2696.66 1674
2697.15 1791
2697.64 1831
2698.13 1945
2698.62 1838
2699.11 1774
2699.60 1659
2700.09 1760
2700.58 1634
2701.07 1659
2701.56 1702
2702.05 1787
2702.54 1834
2703.03 1899
2703.52 1875
2704.01 1970
2704.50 1819
2704.99 1795
2705.48 1810
2705.97 1918
2706.46 1953
2706.95 1897
2707.44 1932
2707.93 1786
2708.42 1754
2708.92 1756
2709.41 1797
2709.90 1809
2710.39 1753
2710.88 1804
2711.37 1759
2711.86 1668
2712.35 1793
2712.84 1696
2713.33 1852
2713.82 1958
2714.31 1987
2714.81 1945
2715.30 1864
2715.79 1947
2716.28 1934
2716.77 1998
2717.26 1834
2717.75 1766
2718.24 1857
2718.74 1614
2719.23 1644
2719.72 1785
2720.21 1636
2720.70 1738
2721.19 1790
2721.69 1851
2722.18 1894
2722.67 1859
2723.16 1916
2723.65 2114
2724.15 1999
2724.64 1961
2725.13 2069
2725.62 1987
2726.11 1948
2726.61 1824
2727.10 1974
2727.59 1898
2728.08 1717
2728.58 1859
2729.07 1850
2729.56 1753
2730.05 1710
2730.55 1620
2731.04 1827
2731.53 1817
2732.02 1798
2732.52 1885
2733.01 1804
2733.50 1816
2733.99 1764
2734.49 1788
2734.98 1874
2735.47 1879
2735.97 1757
2736.46 1668
2736.95 1734
2737.45 1690
2737.94 1777
2738.43 1928
2738.93 1809
2739.42 1996
2739.91 1949
2740.41 1916
2740.90 2023
2741.39 1751
2741.89 1786
2742.38 1675
2742.87 1800
2743.37 1718
2743.86 1772
2744.36 1821
2744.85 1737
2745.34 1483
2745.84 1599
2746.33 1411
2746.82 1538
2747.32 1528
2747.81 1584
2748.31 1622
2748.80 1649
2749.30 1748
2749.79 1649
2750.28 1693
2750.78 1653
2751.27 1623
2751.77 1726
2752.26 1671
2752.76 1665
2753.25 1550
2753.75 1705
2754.24 1764
2754.74 1823
2755.23 1877
2755.72 1975
2756.22 1805
2756.71 2001
2757.21 2010
2757.70 1889
2758.20 1969
2758.69 2010
2759.19 1945
2759.69 1824
2760.18 1738
2760.68 1611
2761.17 1779
2761.67 1912
2762.16 1803
2762.66 1692
2763.15 1680
2763.65 1576
2764.14 1787
2764.64 1739
2765.14 1777
2765.63 1756
2766.13 1640
2766.62 1736
2767.12 1832
2767.61 1778
2768.11 1791
2768.61 1577
2769.10 1701
2769.60 1795
2770.09 1625
2770.59 1713
2771.09 1779
2771.58 1828
2772.08 1885
2772.58 1682
2773.07 1893
2773.57 1945
2774.06 1957
2774.56 2228
2775.06 2286
2775.55 2052
2776.05 2254
2776.55 2148
2777.04 2075
2777.54 2221
2778.04 2505
2778.54 2526
2779.03 2568
2779.53 2677
2780.03 2661
2780.52 2501
2781.02 2318
2781.52 2266
2782.01 2166
2782.51 2067
2783.01 2119
2783.51 2047
2784.00 1941
2784.50 1996
2785.00 1953
2785.50 1912
2785.99 1953
2786.49 1850
2786.99 1704
2787.49 1968
2787.98 1854
2788.48 1767
2788.98 1640
2789.48 1774
2789.98 1646
2790.47 1656
2790.97 1765
2791.47 1715
2791.97 1730
2792.47 1749
2792.96 1743
2793.46 1628
2793.96 1761
2794.46 1942
2794.96 1979
2795.46 2237
2795.95 2360
2796.45 2486
2796.95 2733
2797.45 3078
2797.95 3319
2798.45 3657
2798.95 3826
2799.44 3941
2799.94 3996
2800.44 3951
2800.94 3443
2801.44 2951
2801.94 2929
2802.44 2686
2802.94 2478
2803.44 2165
2803.93 2160
2804.43 2165
2804.93 2217
2805.43 2348
2805.93 2546
2806.43 2566
2806.93 2701
2807.43 2823
2807.93 3193
2808.43 3357
2808.93 3571
2809.43 3770
2809.93 4058
2810.43 4026
2810.93 3943
2811.43 4069
2811.93 4065
2812.43 3648
2812.93 3437
2813.43 3138
2813.93 2874
2814.43 2608
2814.93 2346
2815.43 2146
2815.93 2206
2816.43 2259
2816.93 2109
2817.43 2193
2817.93 2056
2818.43 2000
2818.93 1990
2819.43 2049
2819.93 2144
2820.43 2167
2820.93 2139
2821.43 1956
2821.93 1978
2822.43 2004
2822.94 1973
2823.44 2041
2823.94 2021
2824.44 1989
2824.94 2068
2825.44 2032
2825.94 1975
2826.44 1812
2826.94 1780
2827.44 1924
2827.95 1979
2828.45 1893
2828.95 1895
2829.45 1856
2829.95 1873
2830.45 1771
2830.95 1736
2831.46 1807
2831.96 1808
2832.46 1869
2832.96 1910
2833.46 1778
2833.97 1673
2834.47 1681
2834.97 1778
2835.47 1620
2835.97 1919
2836.47 1950
2836.98 1977
2837.48 2110
2837.98 2053
2838.48 2100
2838.99 2116
2839.49 2114
2839.99 2315
2840.49 2260
2841.00 2181
2841.50 1928
2842.00 2065
2842.50 2126
2843.01 2071
2843.51 2028
2844.01 1985
2844.51 2017
2845.02 2007
2845.52 1938
2846.02 1897
2846.52 1952
2847.03 1980
2847.53 1794
2848.03 1944
2848.54 1844
2849.04 2043
2849.54 2163
2850.05 2137
2850.55 1966
2851.05 1810
2851.56 1819
2852.06 1869
2852.56 1900
2853.07 1838
2853.57 1685
2854.07 1675
2854.58 1628
2855.08 1748
2855.59 1698
2856.09 1705
2856.59 1984
2857.10 1895
2857.60 1660
2858.10 1632
2858.61 1852
2859.11 1964
2859.62 1846
2860.12 1899
2860.63 1982
2861.13 1860
2861.63 1769
2862.14 1911
2862.64 1837
2863.15 1903
2863.65 1913
2864.16 1788
2864.66 1889
2865.16 1873
2865.67 1922
2866.17 1919
2866.68 1648
2867.18 1739
2867.69 1728
2868.19 1736
2868.70 1604
2869.20 1816
2869.71 1724
2870.21 1811
2870.72 1815
2871.22 1864
2871.73 1777
2872.23 1745
2872.74 1724
2873.24 1797
2873.75 1940
2874.25 1924
2874.76 2058
2875.27 2093
2875.77 2212
2876.28 2261
2876.78 2126
2877.29 2363
2877.79 2363
2878.30 2147
2878.81 2151
2879.31 2377
2879.82 2196
2880.32 2318
2880.83 2512
2881.33 2579
2881.84 2565
2882.35 2920
2882.85 3048
2883.36 3330
2883.87 3062
2884.37 3147
2884.88 3377
2885.38 3188
2885.89 3128
2886.40 3303
2886.90 3116
2887.41 3027
2887.92 2969
2888.42 3184
2888.93 3166
2889.44 3005
2889.94 3054
2890.45 3037
2890.96 2686
2891.46 2700
2891.97 2443
2892.48 2332
2892.98 2234
2893.49 2015
2894.00 2041
2894.51 2234
2895.01 2196
2895.52 2002
2896.03 2202
2896.54 2236
2897.04 2105
2897.55 2046
2898.06 2119
2898.57 2244
2899.07 2101
2899.58 1961
2900.09 2033
2900.60 2089
2901.10 1962
2901.61 1921
2902.12 2021
2902.63 1948
2903.13 1957
2903.64 2020
2904.15 2162
2904.66 2116
2905.17 2179
2905.68 2387
2906.18 2125
2906.69 2186
2907.20 2283
2907.71 2176
2908.22 2228
2908.72 2315
2909.23 2338
2909.74 2205
2910.25 2103
2910.76 2118
2911.27 2143
2911.78 2076
2912.28 2186
2912.79 2268
2913.30 2204
2913.81 2227
2914.32 2228
2914.83 2274
2915.34 2321
2915.85 2250
2916.36 2436
2916.87 2452
2917.37 2416
2917.88 2418
2918.39 2503
2918.90 2454
2919.41 2393
2919.92 2390
2920.43 2355
2920.94 2432
2921.45 2496
2921.96 2409
2922.47 2558
2922.98 2663
2923.49 3118
2924.00 3279
2924.51 3413
2925.02 3740
2925.53 3938
2926.04 4061
2926.55 4395
2927.06 4692
2927.57 4933
2928.08 4824
2928.59 4731
2929.10 4373
2929.61 3961
2930.12 3774
2930.63 3326
2931.14 2887
2931.65 2638
2932.16 2392
2932.67 2355
2933.18 2212
2933.69 2043
2934.20 1884
2934.71 1799
2935.22 1825
2935.73 1768
2936.24 1699
2936.76 1941
2937.27 2052
2937.78 1868
2938.29 2118
2938.80 1980
2939.31 2101
2939.82 1955
2940.33 1908
2940.84 1908
2941.36 1858
2941.87 1856
2942.38 1893
2942.89 1902
2943.40 1939
2943.91 1917
2944.42 1960
2944.94 2059
2945.45 2131
2945.96 2119
2946.47 2183
2946.98 2259
2947.49 2394
2948.01 2321
2948.52 2279
2949.03 2474
2949.54 2262
2950.05 2107
2950.57 2151
2951.08 2132
2951.59 1982
2952.10 1974
2952.61 2053
2953.13 2090
2953.64 2133
2954.15 2182
2954.66 2208
2955.18 2266
2955.69 2131
2956.20 1924
2956.71 2004
2957.23 1862
2957.74 1835
2958.25 1966
2958.76 2107
2959.28 2004
2959.79 2051
2960.30 2070
2960.82 2096
2961.33 2354
2961.84 2270
2962.36 2393
2962.87 2448
2963.38 2439
2963.89 2546
2964.41 2585
2964.92 2413
2965.43 2412
2965.95 2364
2966.46 2375
2966.97 2098
2967.49 2154
2968.00 2175
2968.52 1974
2969.03 1818
2969.54 1982
2970.06 1917
2970.57 1907
2971.08 1864
2971.60 1754
2972.11 1795
2972.63 1709
2973.14 1630
2973.65 1644
2974.17 1788
2974.68 1933
2975.20 1975
2975.71 1849
2976.23 1875
2976.74 1942
2977.25 1866
2977.77 1928
2978.28 1858
2978.80 1848
2979.31 1854
2979.83 1889
2980.34 1917
2980.86 2032
2981.37 1992
2981.89 1997
2982.40 2053
2982.91 2083
2983.43 2096
2983.94 2249
2984.46 2119
2984.97 2059
2985.49 1902
2986.00 2032
2986.52 1810
2987.04 1969
2987.55 1911
2988.07 1903
2988.58 1997
2989.10 2068
2989.61 2125
2990.13 2212
2990.64 2326
2991.16 2198
2991.67 2211
2992.19 2459
2992.71 2513
2993.22 2692
2993.74 2708
2994.25 3039
2994.77 3021
2995.28 2864
2995.80 2896
2996.32 3034
2996.83 2821
2997.35 2660
2997.87 2740
2998.38 2996
2998.90 2914
2999.41 2955
2999.93 2748
3000.45 2763
3000.96 2794
3001.48 2828
3002.00 2768
3002.51 2843
3003.03 2783
3003.55 2795
3004.06 2574
3004.58 2821
3005.10 3017
3005.61 2769
3006.13 2716
3006.65 2660
3007.16 2543
3007.68 2707
3008.20 2621
3008.71 2764
3009.23 2640
3009.75 2543
3010.27 2333
3010.78 2379
3011.30 2362
3011.82 2174
3012.34 2106
3012.85 2065
3013.37 1946
3013.89 1913
3014.41 2048
3014.92 1998
3015.44 1991
3015.96 1938
3016.48 1959
3016.99 2128
3017.51 2152
3018.03 2162
3018.55 2125
3019.07 2167
3019.58 2266
3020.10 2063
3020.62 2184
3021.14 2382
3021.66 2408
3022.17 2319
3022.69 2281
3023.21 2268
3023.73 2346
3024.25 2375
3024.77 2634
3025.28 2649
3025.80 2477
3026.32 2646
3026.84 2785
3027.36 2819
3027.88 2706
3028.40 2489
3028.92 2436
3029.43 2529
3029.95 2394
3030.47 2445
3030.99 2366
3031.51 2371
3032.03 2206
3032.55 2168
3033.07 2288
3033.59 2426
3034.11 2557
3034.63 2699
3035.15 2883
3035.66 3148
3036.18 3298
3036.70 3522
3037.22 3633
3037.74 3548
3038.26 3509
3038.78 3439
3039.30 3464
3039.82 2970
3040.34 3042
3040.86 2823
3041.38 2588
3041.90 2467
3042.42 2457
3042.94 2293
3043.46 2177
3043.98 2059
3044.50 1993
3045.02 1809
3045.54 1727
3046.06 1858
3046.58 1841
3047.10 1805
3047.62 1758
3048.14 1871
3048.66 1791
3049.18 1809
3049.71 1874
3050.23 2033
3050.75 1985
3051.27 1897
3051.79 1950
3052.31 2027
3052.83 1995
3053.35 1973
3053.87 2146
3054.39 2100
3054.91 2130
3055.43 2071
3055.96 2101
3056.48 2253
3057.00 2176
3057.52 2279
3058.04 1993
3058.56 2026
3059.08 1861
3059.61 2088
3060.13 2024
3060.65 2132
3061.17 2042
3061.69 2032
3062.21 1988
3062.73 1928
3063.26 1963
3063.78 2170
3064.30 2135
3064.82 2162
3065.34 2097
3065.87 2167
3066.39 2254
3066.91 2121
3067.43 2119
3067.95 2363
3068.48 2045
3069.00 1975
3069.52 2056
3070.04 1882
3070.57 1984
3071.09 2033
3071.61 2247
3072.13 2083
3072.66 2137
3073.18 2099
3073.70 1929
3074.22 1947
3074.75 2067
3075.27 2174
3075.79 2167
3076.32 2267
3076.84 2331
3077.36 2260
3077.88 2209
3078.41 2230
3078.93 2325
3079.45 2350
3079.98 2274
3080.50 2246
3081.02 2363
3081.55 2316
3082.07 2401
3082.59 2399
3083.12 2470
3083.64 2497
3084.16 2460
3084.69 2532
3085.21 2407
3085.73 2134
3086.26 2155
3086.78 2193
3087.31 2059
3087.83 2136
3088.35 2175
3088.88 2071
3089.40 2143
3089.93 1978
3090.45 1955
3090.97 2090
3091.50 2098
3092.02 2002
3092.55 1973
3093.07 2107
3093.60 2103
3094.12 2103
3094.64 2009
3095.17 2060
3095.69 2129
3096.22 1988
3096.74 1989
3097.27 2037
3097.79 2110
3098.32 2203
3098.84 2462
3099.37 2211
3099.89 2206
3100.42 2566
3100.94 2596
3101.47 2826
3101.99 3153
3102.52 3465
3103.04 4084
3103.57 4339
3104.09 4394
3104.62 5022
3105.14 5461
3105.67 5608
3106.19 5535
3106.72 5012
3107.24 4651
3107.77 4114
3108.29 3632
3108.82 3248
3109.35 3042
3109.87 2706
3110.40 2643
3110.92 2455
3111.45 2451
3111.98 2444
3112.50 2753
3113.03 2668
3113.55 2686
3114.08 2785
3114.61 2677
3115.13 2512
3115.66 2302
3116.18 2243
3116.71 2270
3117.24 2077
3117.76 2025
3118.29 1997
3118.82 1908
3119.34 1908
3119.87 1850
3120.40 1831
3120.92 1819
3121.45 1807
3121.98 1859
3122.50 1806
3123.03 1859
3123.56 1890
3124.08 1875
3124.61 1905
3125.14 2037
3125.66 2058
3126.19 1974
3126.72 1812
3127.25 1737
3127.77 2074
3128.30 1852
3128.83 1863
3129.36 1768
3129.88 2033
3130.41 1992
3130.94 1831
3131.46 1760
3131.99 1930
3132.52 1851
3133.05 1839
3133.58 1921
3134.10 1859
3134.63 1746
3135.16 1912
3135.69 1837
3136.21 1758
3136.74 1719
3137.27 1798
3137.80 1898
3138.33 1950
3138.86 1841
3139.38 1871
3139.91 2105
3140.44 2047
3140.97 1993
3141.50 1757
3142.03 1769
3142.55 1662
3143.08 1679
3143.61 1827
3144.14 1783
3144.67 1802
3145.20 1942
3145.73 1792
3146.25 1843
3146.78 1960
3147.31 2005
3147.84 2058
3148.37 2044
3148.90 2094
3149.43 2246
3149.96 2412
3150.49 2332
3151.02 2351
3151.54 2306
3152.07 2345
3152.60 2223
3153.13 2123
3153.66 2056
3154.19 2195
3154.72 2047
3155.25 2000
3155.78 1934
3156.31 1974
3156.84 2011
3157.37 1889
3157.90 1951
3158.43 1932
3158.96 2018
3159.49 1846
3160.02 1945
3160.55 1948
3161.08 2039
3161.61 2192
3162.14 2127
3162.67 2061
3163.20 2081
3163.73 1898
3164.26 2026
3164.79 1883
3165.32 1752
3165.85 1859
3166.38 1977
3166.91 1925
3167.44 1838
3167.97 2044
3168.50 1951
3169.03 1962
3169.57 1915
3170.10 1908
3170.63 2001
3171.16 2040
3171.69 2080
3172.22 1912
3172.75 2143
3173.28 1827
3173.81 1852
3174.34 1833
3174.88 1798
3175.41 1834
3175.94 1731
3176.47 1688
3177.00 1707
3177.53 1712
3178.06 1703
3178.60 1687
3179.13 1754
3179.66 1794
3180.19 1830
3180.72 1811
3181.25 1823
3181.79 1890
3182.32 1868
3182.85 1803
3183.38 1834
3183.91 1946
3184.44 2005
3184.98 1959
3185.51 1902
3186.04 1956
3186.57 1854
3187.11 1901
3187.64 1952
3188.17 1853
3188.70 1972
3189.24 1760
3189.77 1907
3190.30 1764
3190.83 1887
3191.37 2058
3191.90 1820
3192.43 1706
3192.96 1730
3193.50 1770
3194.03 1691
3194.56 1787
3195.09 1856
3195.63 1740
3196.16 1781
3196.69 1935
3197.23 1803
3197.76 1804
3198.29 1885
3198.83 1948
3199.36 2065
3199.89 1937
3200.43 2100
3200.96 1960
3201.49 2212
3202.03 2145
3202.56 2017
3203.09 2149
3203.63 2013
3204.16 2202
3204.69 2382
3205.23 2477
3205.76 2397
3206.30 2299
3206.83 2331
3207.36 2058
3207.90 1951
3208.43 2017
3208.97 2033
3209.50 2047
3210.03 2032
3210.57 1949
3211.10 2094
3211.64 2074
3212.17 2066
3212.70 1959
3213.24 1890
3213.77 2030
3214.31 2251
3214.84 2055
3215.38 2139
3215.91 2095
3216.45 1899
3216.98 1814
3217.52 1897
3218.05 1831
3218.59 1804
3219.12 1756
3219.66 1703
3220.19 1802
3220.73 1833
3221.26 1788
3221.80 1852
3222.33 1907
3222.87 1864
3223.40 2025
3223.94 1888
3224.47 2076
3225.01 2213
3225.54 2236
3226.08 2201
3226.61 2350
3227.15 2274
3227.69 2451
3228.22 2204
3228.76 2199
3229.29 2207
3229.83 2291
3230.36 2243
3230.90 2121
3231.44 2082
3231.97 1982
3232.51 1935
3233.04 1883
3233.58 1675
3234.12 1804
3234.65 1954
3235.19 1779
3235.72 1814
3236.26 1974
3236.80 1713
3237.33 1739
3237.87 1754
3238.41 1769
3238.94 1979
3239.48 2109
3240.02 2112
3240.55 2007
3241.09 1900
3241.63 1904
3242.16 2066
3242.70 1875
3243.24 2038
3243.77 2013
3244.31 2050
3244.85 2125
3245.39 1939
3245.92 1962
3246.46 2128
3247.00 2070
3247.53 1996
3248.07 1935
3248.61 1880
3249.15 2028
3249.68 1974
3250.22 2012
3250.76 2039
3251.30 1997
3251.83 2038
3252.37 1925
3252.91 1881
3253.45 1991
3253.98 2000
3254.52 2019
3255.06 2143
3255.60 2043
3256.14 1871
3256.67 1933
3257.21 2208
3257.75 2214
3258.29 2122
3258.83 2211
3259.37 2413
3259.90 2728
3260.44 2727
3260.98 2841
3261.52 2956
3262.06 3023
3262.60 3184
3263.13 3372
3263.67 3337
3264.21 3340
3264.75 3405
3265.29 3342
3265.83 3221
3266.37 3375
3266.91 3291
3267.44 3292
3267.98 3531
3268.52 3427
3269.06 3691
3269.60 3585
3270.14 3550
3270.68 3430
3271.22 2989
3271.76 2880
3272.30 2731
3272.84 2574
3273.38 2492
3273.91 2140
3274.45 2238
3274.99 2211
3275.53 2204
3276.07 2325
3276.61 2328
3277.15 2225
3277.69 2253
3278.23 2487
3278.77 2291
3279.31 2507
3279.85 2512
3280.39 2488
3280.93 2491
3281.47 2478
3282.01 2316
3282.55 2449
3283.09 2661
3283.63 2555
3284.17 2707
3284.71 2794
3285.25 2814
3285.79 2940
3286.33 3036
3286.87 3127
3287.42 3146
3287.96 3283
3288.50 3437
3289.04 3220
3289.58 3104
3290.12 2881
3290.66 2979
3291.20 2902
3291.74 2785
3292.28 2711
3292.82 2445
3293.36 2592
3293.91 2881
3294.45 2916
3294.99 3064
3295.53 3235
3296.07 3457
3296.61 3657
3297.15 4050
3297.69 4123
3298.24 3917
3298.78 4160
3299.32 4072
3299.86 3855
3300.40 3425
3300.94 3286
3301.49 3011
3302.03 2760
3302.57 2687
3303.11 2726
3303.65 2517
3304.19 2534
3304.74 2454
3305.28 2251
3305.82 2351
3306.36 2345
3306.90 2232
3307.45 2224
3307.99 2317
3308.53 2411
3309.07 2211
3309.62 2064
3310.16 2124
3310.70 2406
3311.24 2220
3311.79 2262
3312.33 2221
3312.87 2129
3313.41 2420
3313.96 2401
3314.50 2369
3315.04 2421
3315.59 2395
3316.13 2350
3316.67 2356
3317.21 2358
3317.76 2394
3318.30 2768
3318.84 2599
3319.39 2638
3319.93 2741
3320.47 2515
3321.02 2543
3321.56 2574
3322.10 2677
3322.65 2785
3323.19 2580
3323.73 2733
3324.28 2759
3324.82 2677
3325.36 2620
3325.91 2855
3326.45 2628
3327.00 2662
3327.54 2767
3328.08 2634
3328.63 2463
3329.17 2330
3329.72 2417
3330.26 2361
3330.80 2533
3331.35 2695
3331.89 2787
3332.44 3009
3332.98 3078
3333.53 3622
3334.07 4095
3334.61 4753
3335.16 5728
3335.70 6636
3336.25 7585
3336.79 8509
3337.34 9530
3337.88 9880
3338.43 9955
3338.97 10069
3339.52 9549
3340.06 8767
3340.61 7863
3341.15 7061
3341.70 5929
3342.24 5086
3342.79 4468
3343.33 3904
3343.88 3477
3344.42 2940
3344.97 2752
3345.51 2713
3346.06 2463
3346.60 2464
3347.15 2476
3347.69 2478
3348.24 2298
3348.78 2236
3349.33 2202
3349.88 2315
3350.42 2400
3350.97 2561
3351.51 2836
3352.06 2619
3352.61 2712
3353.15 2656
3353.70 2623
3354.24 2732
3354.79 2916
3355.34 2766
3355.88 2977
3356.43 3209
3356.97 3098
3357.52 2891
3358.07 3010
3358.61 2859
3359.16 2703
3359.71 2702
3360.25 2393
3360.80 2473
3361.35 2303
3361.89 2275
3362.44 2097
3362.99 2028
3363.53 1943
3364.08 1877
3364.63 2054
3365.17 2202
3365.72 2173
3366.27 2273
3366.81 2002
3367.36 2018
3367.91 2129
3368.46 2194
3369.00 2105
3369.55 2140
3370.10 2132
3370.64 2161
3371.19 2098
3371.74 2194
3372.29 2297
3372.83 2420
3373.38 2320
3373.93 2421
3374.48 2593
3375.03 2563
3375.57 2640
3376.12 2570
3376.67 2369
3377.22 2483
3377.76 2388
3378.31 2377
3378.86 2340
3379.41 2078
3379.96 2115
3380.50 1986
3381.05 2118
3381.60 2107
3382.15 1808
3382.70 1821
3383.25 1863
3383.79 1711
3384.34 1739
3384.89 1837
3385.44 1987
3385.99 1874
3386.54 1963
3387.09 1890
3387.64 1789
3388.18 2006
3388.73 1976
3389.28 2117
3389.83 1914
3390.38 1906
3390.93 1990
3391.48 1921
3392.03 1910
3392.58 1922
3393.13 1893
3393.67 1900
3394.22 1798
3394.77 1925
3395.32 1795
3395.87 1806
3396.42 1807
3396.97 1823
3397.52 1928
3398.07 1758
3398.62 1598
3399.17 1574
3399.72 1676
3400.27 1663
3400.82 1781
3401.37 1864
3401.92 1747
3402.47 1756
3403.02 1665
3403.57 1631
3404.12 1605
3404.67 1545
3405.22 1595
3405.77 1716
3406.32 1606
3406.87 1531
3407.42 1593
3407.97 1558
3408.52 1412
3409.07 1583
3409.62 1638
3410.17 1549
3410.72 1680
3411.27 1686
3411.82 1602
3412.38 1729
3412.93 1711
3413.48 1862
3414.03 1825
3414.58 1924
3415.13 1817
3415.68 1842
3416.23 1884
3416.78 1644
3417.33 1589
3417.89 1741
3418.44 1700
3418.99 1667
3419.54 1660
3420.09 1672
3420.64 1701
3421.19 1537
3421.74 1561
3422.30 1558
3422.85 1755
3423.40 1809
3423.95 1703
3424.50 1697
3425.05 1687
3425.61 1810
3426.16 1784
3426.71 1859
3427.26 1834
3427.81 1809
3428.37 1676
3428.92 1773
3429.47 1782
3430.02 1734
3430.58 1672
3431.13 1590
3431.68 1629
3432.23 1657
3432.78 1641
3433.34 1559
3433.89 1643
3434.44 1651
3434.99 1593
3435.55 1589
3436.10 1445
3436.65 1672
3437.21 1646
3437.76 1740
3438.31 1663
3438.86 1793
3439.42 1801
3439.97 1776
3440.52 1735
3441.08 1732
3441.63 1878
3442.18 1749
3442.74 1859
3443.29 1574
3443.84 1750
3444.40 1760
3444.95 1688
3445.50 1796
3446.06 1777
3446.61 1590
3447.16 1420
3447.72 1632
3448.27 1545
3448.82 1573
3449.38 1473
3449.93 1397
3450.48 1462
3451.04 1330
3451.59 1408
3452.15 1460
3452.70 1317
3453.25 1340
3453.81 1398
3454.36 1650
3454.92 1525
3455.47 1506
3456.03 1472
3456.58 1592
3457.13 1757
3457.69 1662
3458.24 1448
3458.80 1523
3459.35 1475
3459.91 1482
3460.46 1623
3461.02 1507
3461.57 1470
3462.13 1430
3462.68 1513
3463.24 1548
3463.79 1608
3464.34 1571
3464.90 1479
3465.46 1518
3466.01 1486
3466.57 1560
3467.12 1533
3467.68 1507
3468.23 1533
3468.79 1650
3469.34 1694
3469.90 1699
3470.45 1806
3471.01 1871
3471.56 1792
3472.12 1711
3472.67 1676
3473.23 1783
3473.79 1751
3474.34 1712
3474.90 1754
3475.45 1647
3476.01 1747
3476.56 1849
3477.12 1704
3477.68 1635
3478.23 1680
3478.79 1771
3479.35 1796
3479.90 1843
3480.46 1915
3481.01 1994
3481.57 1907
3482.13 2055
3482.68 1952
3483.24 2033
3483.80 1932
3484.35 1985
3484.91 2093
3485.47 1989
3486.02 1928
3486.58 1927
3487.14 1877
3487.69 1805
3488.25 1820
3488.81 2038
3489.36 2242
3489.92 2305
3490.48 2620
3491.03 2801
3491.59 3142
3492.15 3336
3492.71 3715
3493.26 3891
3493.82 4499
3494.38 4657
3494.94 4475
3495.49 4362
3496.05 4338
3496.61 4147
3497.17 3784
3497.72 3368
3498.28 3374
3498.84 2870
3499.40 2919
3499.95 3069
3500.51 2987
3501.07 3260
3501.63 3368
3502.19 3274
3502.74 3188
3503.30 3196
3503.86 3367
3504.42 3386
3504.98 3289
3505.53 3433
3506.09 3141
3506.65 3060
3507.21 3034
3507.77 3117
3508.33 3131
3508.88 3026
3509.44 2724
3510.00 2679
3510.56 2578
3511.12 2524
3511.68 2432
3512.24 2156
3512.80 2052
3513.35 2130
3513.91 2060
3514.47 1933
3515.03 1999
3515.59 1884
3516.15 1862
3516.71 1926
3517.27 1898
3517.83 1816
3518.39 1915
3518.95 1818
3519.50 1792
3520.06 1898
3520.62 1890
3521.18 1920
3521.74 2101
3522.30 2003
3522.86 1887
3523.42 1857
3523.98 1831
3524.54 1834
3525.10 2000
3525.66 2085
3526.22 1992
3526.78 2095
3527.34 1851
3527.90 1887
3528.46 1916
3529.02 1858
3529.58 1816
3530.14 1779
3530.70 1775
3531.26 1646
3531.82 1778
3532.38 1814
3532.94 1632
3533.50 1685
3534.06 1730
3534.62 1641
3535.18 1724
3535.75 1803
3536.31 1694
3536.87 1761
3537.43 2038
3537.99 1977
3538.55 1969
3539.11 1989
3539.67 2154
3540.23 2115
3540.79 2108
3541.35 2029
3541.92 2107
3542.48 2284
3543.04 2359
3543.60 2446
3544.16 2413
3544.72 2394
3545.28 2591
3545.84 2648
3546.41 2389
3546.97 2238
3547.53 2218
3548.09 2176
3548.65 2123
3549.21 2113
3549.78 1824
3550.34 1776
3550.90 2021
3551.46 1926
3552.02 1953
3552.59 1663
3553.15 1705
3553.71 1962
3554.27 2041
3554.83 1989
3555.40 2033
3555.96 1946
3556.52 1902
3557.08 1974
3557.65 1933
3558.21 1781
3558.77 1873
3559.33 2010
3559.90 1899
3560.46 1823
3561.02 1719
3561.58 1712
3562.15 1765
3562.71 1817
3563.27 1783
3563.83 1801
3564.40 1932
3564.96 1960
3565.52 1900
3566.09 1809
3566.65 1545
3567.21 1725
3567.78 1675
3568.34 1746
3568.90 1605
3569.47 1628
3570.03 1559
3570.59 1593
3571.16 1685
3571.72 1594
3572.28 1635
3572.85 1611
3573.41 1578
3573.97 1636
3574.54 1644
3575.10 1684
3575.66 1708
3576.23 1692
3576.79 1671
3577.36 1672
3577.92 1820
3578.48 1743
3579.05 1647
3579.61 1754
3580.18 1649
3580.74 1731
3581.31 1598
3581.87 1650
3582.43 1601
3583.00 1623
3583.56 1657
3584.13 1727
3584.69 1746
3585.26 1694
3585.82 1612
3586.39 1732
3586.95 1695
3587.52 1793
3588.08 1743
3588.64 1689
3589.21 1700
3589.77 1637
3590.34 1674
3590.90 1696
3591.47 1751
3592.03 1672
3592.60 1728
3593.17 1684
3593.73 1633
3594.30 1628
3594.86 1737
3595.43 1732
3595.99 1660
3596.56 1501
3597.12 1416
3597.69 1636
3598.25 1761
3598.82 1649
3599.39 1671
3599.95 1762
3600.52 1755
3601.08 1567
3601.65 1772
3602.21 1924
3602.78 1868
3603.35 1770
3603.91 1746
3604.48 1788
3605.04 1815
3605.61 1536
3606.18 1502
3606.74 1647
3607.31 1694
3607.88 1595
3608.44 1533
3609.01 1609
3609.57 1606
3610.14 1591
3610.71 1523
3611.27 1493
3611.84 1660
3612.41 1608
3612.97 1488
3613.54 1672
3614.11 1823
3614.68 1945
3615.24 2323
3615.81 2501
3616.38 3096
3616.94 3785
3617.51 4242
3618.08 4888
3618.64 5786
3619.21 6495
3619.78 6938
3620.35 7058
3620.91 7158
3621.48 6987
3622.05 6852
3622.62 6204
3623.18 5425
3623.75 4654
3624.32 4239
3624.89 3481
3625.45 2893
3626.02 2483
3626.59 2208
3627.16 2058
3627.73 1824
3628.29 1688
3628.86 1575
3629.43 1603
3630.00 1596
3630.57 1540
3631.13 1530
3631.70 1594
3632.27 1648
3632.84 1606
3633.41 1508
3633.98 1487
3634.54 1673
3635.11 1456
3635.68 1342
3636.25 1398
3636.82 1397
3637.39 1275
3637.96 1374
3638.52 1577
3639.09 1498
3639.66 1544
3640.23 1600
3640.80 1616
3641.37 1552
3641.94 1599
3642.51 1771
3643.08 1803
3643.65 1818
3644.21 1926
3644.78 2027
3645.35 2013
3645.92 2018
3646.49 1998
3647.06 2036
3647.63 2209
3648.20 2055
3648.77 2120
3649.34 2179
3649.91 2127
3650.48 2135
3651.05 2120
3651.62 1954
3652.19 2090
3652.76 2028
3653.33 2148
3653.90 2026
3654.47 2082
3655.04 2063
3655.61 2131
3656.18 2073
3656.75 2102
3657.32 2176
3657.89 2195
3658.46 2266
3659.03 2147
3659.60 2287
3660.17 2109
3660.74 2049
3661.31 2031
3661.88 1972
3662.45 2058
3663.02 1946
3663.59 1938
3664.16 1809
3664.74 1657
3665.31 1635
3665.88 1573
3666.45 1661
3667.02 1593
3667.59 1714
3668.16 1722
3668.73 1681
3669.30 1743
3669.87 1749
3670.45 1644
3671.02 1577
3671.59 1682
3672.16 1577
3672.73 1665
3673.30 1596
3673.87 1645
3674.45 1668
3675.02 1705
3675.59 1832
3676.16 1747
3676.73 1876
3677.30 1940
3677.88 1866
3678.45 1874
3679.02 1827
3679.59 1772
3680.16 1759
3680.74 1827
3681.31 1679
3681.88 1657
3682.45 1669
3683.02 1606
3683.60 1542
3684.17 1564
3684.74 1569
3685.31 1479
3685.89 1468
3686.46 1614
3687.03 1682
3687.60 1776
3688.18 1656
3688.75 1759
3689.32 1764
3689.89 1900
3690.47 1971
3691.04 1924
3691.61 2138
3692.19 2048
3692.76 2055
3693.33 1936
3693.91 1890
3694.48 1953
3695.05 1764
3695.62 1725
3696.20 1981
3696.77 1889
3697.34 1764
3697.92 1694
3698.49 1532
3699.06 1683
3699.64 1643
3700.21 1546
3700.79 1563
3701.36 1613
3701.93 1563
3702.51 1755
3703.08 1519
3703.65 1576
3704.23 1512
3704.80 1481
3705.38 1636
3705.95 1530
3706.52 1425
3707.10 1629
3707.67 1795
3708.25 1694
3708.82 1540
3709.39 1628
3709.97 1500
3710.54 1437
3711.12 1462
3711.69 1527
3712.27 1474
3712.84 1413
3713.42 1649
3713.99 1474
3714.57 1531
3715.14 1498
3715.71 1586
3716.29 1711
3716.86 1733
3717.44 1426
3718.01 1491
3718.59 1642
3719.16 1812
3719.74 1608
3720.31 1439
3720.89 1376
3721.47 1413
3722.04 1560
3722.62 1533
3723.19 1535
3723.77 1517
3724.34 1421
3724.92 1356
3725.49 1414
3726.07 1532
3726.64 1493
3727.22 1584
3727.80 1393
3728.37 1552
3728.95 1466
3729.52 1465
3730.10 1546
3730.67 1812
3731.25 1901
3731.83 1821
3732.40 2128
3732.98 2442
3733.55 2670
3734.13 2943
3734.71 3176
3735.28 3176
3735.86 3196
3736.44 3211
3737.01 3112
3737.59 3111
3738.17 2753
3738.74 2636
3739.32 2377
3739.90 2131
3740.47 2073
3741.05 1859
3741.63 1716
3742.20 1821
3742.78 1776
3743.36 1662
3743.93 1576
3744.51 1480
3745.09 1547
3745.66 1590
3746.24 1636
3746.82 1489
3747.40 1622
3747.97 1606
3748.55 1781
3749.13 1661
3749.70 1562
3750.28 1574
3750.86 1600
3751.44 1650
3752.02 1573
3752.59 1604
3753.17 1532
3753.75 1564
3754.33 1530
3754.90 1680
3755.48 1655
3756.06 1570
3756.64 1620
3757.22 1742
3757.79 1683
3758.37 1749
3758.95 1708
3759.53 1756
3760.11 2007
3760.68 2115
3761.26 2137
3761.84 2412
3762.42 2158
3763.00 2121
3763.58 1919
3764.15 1809
3764.73 1769
3765.31 1864
3765.89 1804
3766.47 1762
3767.05 1654
3767.63 1535
3768.21 1703
3768.78 1573
3769.36 1460
3769.94 1591
3770.52 1613
3771.10 1765
3771.68 1671
3772.26 1686
3772.84 1840
3773.42 1685
3774.00 1773
3774.58 1756
3775.15 1654
3775.73 1717
3776.31 1702
3776.89 1707
3777.47 1573
3778.05 1571
3778.63 1562
3779.21 1507
3779.79 1499
3780.37 1597
3780.95 1625
3781.53 1535
3782.11 1544
3782.69 1422
3783.27 1430
3783.85 1370
3784.43 1546
3785.01 1443
3785.59 1380
3786.17 1440
3786.75 1348
3787.33 1352
3787.91 1343
3788.49 1499
3789.07 1583
3789.65 1389
3790.23 1389
3790.81 1511
3791.39 1354
3791.98 1514
3792.56 1550
3793.14 1512
3793.72 1615
3794.30 1604
3794.88 1468
3795.46 1512
3796.04 1572
3796.62 1515
3797.20 1450
3797.78 1591
3798.37 1580
3798.95 1602
3799.53 1526
3800.11 1594
3800.69 1527
3801.27 1507
3801.85 1662
3802.43 1719
3803.02 1742
3803.60 1742
3804.18 1803
3804.76 1816
3805.34 1719
3805.92 1732
3806.51 1733
3807.09 1764
3807.67 1864
3808.25 1704
3808.83 1768
3809.42 1913
3810.00 1852
3810.58 1891
3811.16 2025
3811.74 2012
3812.33 1960
3812.91 1889
3813.49 1882
3814.07 1836
3814.66 1918
3815.24 1827
3815.82 1754
3816.40 1929
3816.99 1924
3817.57 1898
3818.15 1759
3818.73 1833
3819.32 1930
3819.90 1751
3820.48 1573
3821.06 1653
3821.65 1600
3822.23 1554
3822.81 1654
3823.40 1515
3823.98 1458
3824.56 1446
3825.15 1545
3825.73 1541
3826.31 1474
3826.90 1369
3827.48 1497
3828.06 1516
3828.65 1620
3829.23 1484
3829.81 1620
3830.40 1579
3830.98 1553
3831.56 1650
3832.15 1659
3832.73 1595
3833.32 1629
3833.90 1626
3834.48 1552
3835.07 1492
3835.65 1542
3836.23 1601
3836.82 1704
3837.40 1625
3837.99 1532
3838.57 1618
3839.16 1649
3839.74 1530
3840.32 1605
3840.91 1680
3841.49 1620
3842.08 1541
3842.66 1652
3843.25 1646
3843.83 1606
3844.42 1564
3845.00 1513
3845.59 1618
3846.17 1555
3846.76 1555
3847.34 1657
3847.92 1677
3848.51 1701
3849.09 1750
3849.68 1697
3850.27 1820
3850.85 1705
3851.44 1674
3852.02 1581
3852.61 1548
3853.19 1685
3853.78 1814
3854.36 1689
3854.95 1696
3855.53 1725
3856.12 1519
3856.70 1747
3857.29 1919
3857.88 2208
3858.46 2473
3859.05 2825
3859.63 3193
3860.22 3980
3860.80 4470
3861.39 5105
3861.98 5943
3862.56 6489
3863.15 7197
3863.73 8121
3864.32 8259
3864.91 7686
3865.49 7524
3866.08 6672
3866.67 6180
3867.25 5142
3867.84 4352
3868.43 3696
3869.01 3496
3869.60 2945
3870.19 2556
3870.77 2294
3871.36 2010
3871.95 2081
3872.53 2072
3873.12 2012
3873.71 1968
3874.29 2100
3874.88 2101
3875.47 2115
3876.05 2348
3876.64 2260
3877.23 2284
3877.82 2379
3878.40 2296
3878.99 1933
3879.58 1842
3880.16 1723
3880.75 1740
3881.34 1676
3881.93 1697
3882.51 1724
3883.10 1705
3883.69 1732
3884.28 1595
3884.87 1581
3885.45 1670
3886.04 1627
3886.63 1648
3887.22 1727
3887.80 1599
3888.39 1731
3888.98 1895
3889.57 1926
3890.16 1997
3890.74 2066
3891.33 2100
3891.92 2057
3892.51 2117
3893.10 2212
3893.69 2227
3894.27 2194
3894.86 2108
3895.45 2194
3896.04 2182
3896.63 2047
3897.22 1989
3897.81 2061
3898.40 2281
3898.98 2172
3899.57 2283
3900.16 2291
3900.75 2405
3901.34 2359
3901.93 2263
3902.52 2430
3903.11 2400
3903.70 2421
3904.29 2285
3904.87 2232
3905.46 1938
3906.05 1959
3906.64 1956
3907.23 1699
3907.82 1722
3908.41 1718
3909.00 1732
3909.59 1756
3910.18 1633
3910.77 1609
3911.36 1553
3911.95 1492
3912.54 1498
3913.13 1458
3913.72 1545
3914.31 1479
3914.90 1496
3915.49 1496
3916.08 1505
3916.67 1390
3917.26 1385
3917.85 1411
3918.44 1597
3919.03 1519
3919.62 1370
3920.21 1475
3920.80 1524
3921.39 1618
3921.98 1618
3922.57 1518
3923.16 1387
3923.75 1477
3924.34 1656
3924.94 1518
3925.53 1499
3926.12 1514
3926.71 1567
3927.30 1562
3927.89 1530
3928.48 1444
3929.07 1576
3929.66 1511
3930.25 1519
3930.85 1527
3931.44 1542
3932.03 1665
3932.62 1473
3933.21 1362
3933.80 1384
3934.39 1355
3934.99 1473
3935.58 1443
3936.17 1355
3936.76 1417
3937.35 1445
3937.94 1454
3938.54 1507
3939.13 1518
3939.72 1476
3940.31 1500
3940.90 1548
3941.49 1554
3942.09 1669
3942.68 1766
3943.27 1733
3943.86 1778
3944.46 1640
3945.05 1615
3945.64 1566
3946.23 1606
3946.82 1550
3947.42 1433
3948.01 1443
3948.60 1553
3949.20 1503
3949.79 1538
3950.38 1355
3950.97 1494
3951.57 1456
3952.16 1254
3952.75 1305
3953.34 1414
3953.94 1317
3954.53 1529
3955.12 1354
3955.72 1330
3956.31 1326
3956.90 1400
3957.50 1470
3958.09 1579
3958.68 1377
3959.28 1381
3959.87 1354
3960.46 1378
3961.06 1441
3961.65 1493
3962.24 1518
3962.84 1368
3963.43 1444
3964.02 1402
3964.62 1333
3965.21 1402
3965.81 1351
3966.40 1521
3966.99 1437
3967.59 1399
3968.18 1486
3968.78 1487
3969.37 1415
3969.96 1613
3970.56 1575
3971.15 1446
3971.75 1391
3972.34 1448
3972.94 1415
3973.53 1367
3974.12 1494
3974.72 1414
3975.31 1424
3975.91 1564
3976.50 1453
3977.10 1369
3977.69 1542
3978.29 1669
3978.88 1685
3979.48 1693
3980.07 1516
3980.67 1532
3981.26 1532
3981.86 1607
3982.45 1713
3983.05 1455
3983.64 1387
3984.24 1451
3984.83 1386
3985.43 1430
3986.02 1411
3986.62 1308
3987.21 1436
3987.81 1439
3988.40 1486
3989.00 1416
3989.60 1537
3990.19 1345
3990.79 1366
3991.38 1476
3991.98 1508
3992.57 1339
3993.17 1507
3993.77 1607
3994.36 1692
3994.96 1645
3995.55 1527
3996.15 1475
3996.75 1693
3997.34 1708
3997.94 1613
3998.54 1893
3999.13 1876
3999.73 1850
4000.32 1770
4000.92 1717
4001.52 1922
4002.11 1701
4002.71 1552
4003.31 1716
4003.90 1676
4004.50 1703
4005.10 1654
4005.69 1853
4006.29 1794
4006.89 1801
4007.49 1670
4008.08 1784
4008.68 1805
4009.28 1837
4009.87 1731
4010.47 1742
4011.07 1783
4011.67 1776
4012.26 1752
4012.86 1650
4013.46 1763
4014.05 1890
4014.65 1928
4015.25 2146
4015.85 2116
4016.44 2167
4017.04 2347
4017.64 2438
4018.24 2682
4018.84 2773
4019.43 2878
4020.03 2729
4020.63 2647
4021.23 2648
4021.83 2523
4022.42 2331
4023.02 2218
4023.62 2049
4024.22 1999
4024.82 1916
4025.41 2035
4026.01 1987
4026.61 1916
4027.21 1896
4027.81 2052
4028.41 1942
4029.01 2076
4029.60 2250
4030.20 2206
4030.80 2343
4031.40 2331
4032.00 2395
4032.60 2299
4033.20 2292
4033.80 2071
4034.39 2162
4034.99 1972
4035.59 1785
4036.19 1829
4036.79 1750
4037.39 1772
4037.99 1727
4038.59 1582
4039.19 1510
4039.79 1583
4040.39 1618
4040.99 1346
4041.59 1466
4042.18 1509
4042.78 1512
4043.38 1499
4043.98 1526
4044.58 1609
4045.18 1523
4045.78 1662
4046.38 1654
4046.98 1576
4047.58 1819
4048.18 1832
4048.78 1869
4049.38 1847
4049.98 1877
4050.58 1907
4051.18 1908
4051.78 1937
4052.38 1837
4052.98 1703
4053.58 1757
4054.19 1732
4054.79 1709
4055.39 1704
4055.99 1537
4056.59 1638
4057.19 1768
4057.79 1618
4058.39 1609
4058.99 1656
4059.59 1465
4060.19 1494
4060.79 1458
4061.39 1593
4061.99 1533
4062.60 1414
4063.20 1584
4063.80 1507
4064.40 1632
4065.00 1468
4065.60 1350
4066.20 1352
4066.80 1439
4067.41 1486
4068.01 1450
4068.61 1412
4069.21 1446
4069.81 1331
4070.41 1312
4071.02 1459
4071.62 1450
4072.22 1493
4072.82 1475
4073.42 1431
4074.02 1394
4074.63 1532
4075.23 1588
4075.83 1460
4076.43 1538
4077.03 1329
4077.64 1450
4078.24 1420
4078.84 1510
4079.44 1465
4080.05 1296
4080.65 1333
4081.25 1292
4081.85 1372
4082.46 1332
4083.06 1285
4083.66 1323
4084.26 1409
4084.87 1243
4085.47 1331
4086.07 1429
4086.67 1422
4087.28 1377
4087.88 1320
4088.48 1313
4089.09 1382
4089.69 1466
4090.29 1401
4090.90 1459
4091.50 1457
4092.10 1336
4092.71 1477
4093.31 1443
4093.91 1395
4094.52 1600
4095.12 1687
4095.72 1633
4096.33 1556
4096.93 1628
4097.53 1584
4098.14 1538
4098.74 1414
4099.34 1426
4099.95 1620
4100.55 1462
4101.16 1374
4101.76 1413
4102.36 1448
4102.97 1399
4103.57 1382
4104.18 1376
4104.78 1338
4105.38 1349
4105.99 1410
4106.59 1392
4107.20 1299
4107.80 1403
4108.41 1443
4109.01 1285
4109.62 1231
4110.22 1365
4110.82 1367
4111.43 1313
4112.03 1363
4112.64 1435
4113.24 1528
4113.85 1317
4114.45 1337
4115.06 1375
4115.66 1390
4116.27 1362
4116.87 1364
4117.48 1225
4118.08 1324
4118.69 1285
4119.29 1308
4119.90 1231
4120.50 1356
4121.11 1343
4121.72 1296
4122.32 1465
4122.93 1470
4123.53 1429
4124.14 1484
4124.74 1587
4125.35 1826
4125.95 1694
4126.56 1769
4127.17 1886
4127.77 1953
4128.38 2008
4128.98 1853
4129.59 1802
4130.20 1740
4130.80 1653
4131.41 1509
4132.01 1519
4132.62 1475
4133.23 1390
4133.83 1422
4134.44 1334
4135.05 1326
4135.65 1331
4136.26 1323
4136.87 1380
4137.47 1446
4138.08 1603
4138.69 1524
4139.29 1569
4139.90 1500
4140.51 1517
4141.11 1474
4141.72 1454
4142.33 1517
4142.93 1553
4143.54 1478
4144.15 1445
4144.75 1557
4145.36 1709
4145.97 1465
4146.58 1406
4147.18 1381
4147.79 1435
4148.40 1392
4149.01 1270
4149.61 1265
4150.22 1340
4150.83 1300
4151.44 1289
4152.04 1289
4152.65 1333
4153.26 1268
4153.87 1280
4154.47 1308
4155.08 1197
4155.69 1223
4156.30 1243
4156.91 1324
4157.51 1243
4158.12 1142
4158.73 1249
4159.34 1299
4159.95 1259
4160.56 1179
4161.16 1244
4161.77 1255
4162.38 1299
4162.99 1241
4163.60 1388
4164.21 1283
4164.81 1286
4165.42 1548
4166.03 1375
4166.64 1336
4167.25 1388
4167.86 1426
4168.47 1488
4169.08 1281
4169.69 1362
4170.29 1400
4170.90 1422
4171.51 1491
4172.12 1388
4172.73 1350
4173.34 1357
4173.95 1216
4174.56 1396
4175.17 1360
4175.78 1370
4176.39 1377
4177.00 1531
4177.61 1433
4178.22 1503
4178.82 1454
4179.43 1422
4180.04 1401
4180.65 1469
4181.26 1328
4181.87 1383
4182.48 1387
4183.09 1419
4183.70 1397
4184.31 1411
4184.92 1403
4185.53 1322
4186.14 1134
4186.75 1177
4187.36 1306
4187.97 1295
4188.58 1336
4189.19 1252
4189.81 1242
4190.42 1241
4191.03 1191
4191.64 1262
4192.25 1274
4192.86 1227
4193.47 1335
4194.08 1333
4194.69 1234
4195.30 1354
4195.91 1430
4196.52 1420
4197.13 1636
4197.74 1650
4198.36 1693
4198.97 1483
4199.58 1557
4200.19 1516
4200.80 1380
4201.41 1421
4202.02 1385
4202.63 1499
4203.25 1493
4203.86 1301
4204.47 1403
4205.08 1323
4205.69 1283
4206.30 1351
4206.92 1390
4207.53 1375
4208.14 1354
4208.75 1325
4209.36 1449
4209.97 1303
4210.59 1247
4211.20 1245
4211.81 1252
4212.42 1323
4213.03 1369
4213.65 1371
4214.26 1280
4214.87 1387
4215.48 1378
4216.10 1516
4216.71 1574
4217.32 1530
4217.93 1578
4218.55 1606
4219.16 1595
4219.77 1745
4220.38 1843
4221.00 2035
4221.61 2149
4222.22 2507
4222.83 2538
4223.45 2605
4224.06 2770
4224.67 2863
4225.29 3018
4225.90 3179
4226.51 2903
4227.13 3065
4227.74 3147
4228.35 3026
4228.96 3009
4229.58 3140
4230.19 3201
4230.80 3091
4231.42 3061
4232.03 3015
4232.65 3070
4233.26 2721
4233.87 2406
4234.49 2445
4235.10 2254
4235.71 2088
4236.33 1966
4236.94 1873
4237.56 1766
4238.17 1896
4238.78 1698
4239.40 1714
4240.01 1841
4240.63 1746
4241.24 1631
4241.85 1690
4242.47 1626
4243.08 1454
4243.70 1482
4244.31 1527
4244.93 1380
4245.54 1422
4246.15 1347
4246.77 1358
4247.38 1497
4248.00 1485
4248.61 1500
4249.23 1637
4249.84 1568
4250.46 1619
4251.07 1654
4251.69 1733
4252.30 1718
4252.92 1687
4253.53 1738
4254.15 1850
4254.76 1835
4255.38 1679
4255.99 1722
4256.61 1734
4257.22 1767
4257.84 1908
4258.45 1819
4259.07 1762
4259.69 1744
4260.30 1586
4260.92 1661
4261.53 1659
4262.15 1788
4262.76 1708
4263.38 1589
4263.99 1761
4264.61 1675
4265.23 1715
4265.84 1848
4266.46 1842
4267.07 1713
4267.69 1898
4268.31 1784
4268.92 1685
4269.54 1584
4270.16 1573
4270.77 1691
4271.39 1610
4272.00 1683
4272.62 1636
4273.24 1495
4273.85 1548
4274.47 1485
4275.09 1489
4275.70 1411
4276.32 1361
4276.94 1373
4277.55 1452
4278.17 1261
4278.79 1222
4279.40 1302
4280.02 1424
4280.64 1437
4281.26 1400
4281.87 1270
4282.49 1302
4283.11 1303
4283.72 1275
4284.34 1305
4284.96 1380
4285.58 1346
4286.19 1343
4286.81 1355
4287.43 1295
4288.05 1362
4288.66 1488
4289.28 1450
4289.90 1430
4290.52 1406
4291.13 1324
4291.75 1385
4292.37 1398
4292.99 1372
4293.61 1346
4294.22 1322
4294.84 1310
4295.46 1444
4296.08 1418
4296.70 1306
4297.31 1331
4297.93 1169
4298.55 1161
4299.17 1237
4299.79 1267
4300.41 1279
4301.03 1399
4301.64 1432
4302.26 1435
4302.88 1420
4303.50 1388
4304.12 1316
4304.74 1371
4305.36 1343
4305.97 1335
4306.59 1424
4307.21 1427
4307.83 1322
4308.45 1262
4309.07 1220
4309.69 1264
4310.31 1352
4310.93 1348
4311.55 1399
4312.17 1340
4312.78 1252
4313.40 1292
4314.02 1312
4314.64 1316
4315.26 1327
4315.88 1262
4316.50 1210
4317.12 1272
4317.74 1437
4318.36 1374
4318.98 1273
4319.60 1171
4320.22 1243
4320.84 1293
4321.46 1319
4322.08 1371
4322.70 1341
4323.32 1293
4323.94 1358
4324.56 1286
4325.18 1372
4325.80 1451
4326.42 1312
4327.04 1342
4327.66 1417
4328.28 1397
4328.90 1435
4329.52 1354
4330.14 1349
4330.76 1439
4331.39 1432
4332.01 1472
4332.63 1459
4333.25 1320
4333.87 1229
4334.49 1372
4335.11 1310
4335.73 1462
4336.35 1494
4336.97 1494
4337.59 1592
4338.22 1782
4338.84 1772
4339.46 1599
4340.08 1733
4340.70 1842
4341.32 1833
4341.94 1848
4342.57 1909
4343.19 1907
4343.81 1916
4344.43 1904
4345.05 1968
4345.67 2307
4346.29 2342
4346.92 2533
4347.54 2728
4348.16 3253
4348.78 3337
4349.40 3394
4350.03 3256
4350.65 3117
4351.27 2858
4351.89 2699
4352.51 2407
4353.14 2271
4353.76 2088
4354.38 1966
4355.00 1884
4355.63 1818
4356.25 1638
4356.87 1644
4357.49 1686
4358.12 1648
4358.74 1613
4359.36 1590
4359.98 1533
4360.61 1566
4361.23 1661
4361.85 1591
4362.48 1684
4363.10 1534
4363.72 1582
4364.34 1482
4364.97 1620
4365.59 1533
4366.21 1510
4366.84 1525
4367.46 1441
4368.08 1353
4368.71 1412
4369.33 1573
4369.95 1573
4370.58 1455
4371.20 1490
4371.82 1426
4372.45 1301
4373.07 1292
4373.70 1347
4374.32 1256
4374.94 1375
4375.57 1304
4376.19 1248
4376.81 1228
4377.44 1365
4378.06 1342
4378.69 1362
4379.31 1381
4379.94 1408
4380.56 1438
4381.18 1553
4381.81 1477
4382.43 1415
4383.06 1287
4383.68 1436
4384.31 1461
4384.93 1564
4385.55 1539
4386.18 1495
4386.80 1589
4387.43 1580
4388.05 1695
4388.68 1661
4389.30 1687
4389.93 1562
4390.55 1778
4391.18 1893
4391.80 2043
4392.43 2090
4393.05 2050
4393.68 2143
4394.30 2253
4394.93 2169
4395.55 2262
4396.18 1967
4396.80 1773
4397.43 1852
4398.05 1750
4398.68 1827
4399.31 1796
4399.93 1695
4400.56 1623
4401.18 1792
4401.81 1789
4402.43 1859
4403.06 1837
4403.69 1799
4404.31 1883
4404.94 1858
4405.56 1721
4406.19 1731
4406.82 1726
4407.44 1639
4408.07 1632
4408.69 1561
4409.32 1513
4409.95 1504
4410.57 1579
4411.20 1598
4411.83 1692
4412.45 1615
4413.08 1692
4413.71 1636
4414.33 1509
4414.96 1521
4415.59 1599
4416.21 1511
4416.84 1514
4417.47 1671
4418.09 1603
4418.72 1595
4419.35 1534
4419.97 1558
4420.60 1556
4421.23 1769
4421.85 1728
4422.48 1680
4423.11 1774
4423.74 1772
4424.36 1668
4424.99 1563
4425.62 1538
4426.25 1451
4426.87 1278
4427.50 1263
4428.13 1357
4428.76 1205
4429.38 1208
4430.01 1217
4430.64 1149
4431.27 1108
4431.89 1207
4432.52 1238
4433.15 1205
4433.78 1295
4434.41 1397
4435.03 1297
4435.66 1177
4436.29 1262
4436.92 1290
4437.55 1248
4438.18 1315
4438.80 1289
4439.43 1312
4440.06 1215
4440.69 1288
4441.32 1251
4441.95 1326
4442.57 1289
4443.20 1264
4443.83 1248
4444.46 1317
4445.09 1252
4445.72 1293
4446.35 1245
4446.98 1146
4447.61 1314
4448.23 1339
4448.86 1221
4449.49 1189
4450.12 1325
4450.75 1451
4451.38 1391
4452.01 1401
4452.64 1264
4453.27 1301
4453.90 1402
4454.53 1451
4455.16 1272
4455.79 1383
4456.42 1383
4457.05 1364
4457.67 1363
4458.30 1203
4458.93 1290
4459.56 1191
4460.19 1203
4460.82 1225
4461.45 1248
4462.08 1269
4462.71 1113
4463.34 1086
4463.97 1244
4464.60 1153
4465.23 1257
4465.86 1267
4466.49 1241
4467.13 1256
4467.76 1135
4468.39 1073
4469.02 1115
4469.65 1100
4470.28 1240
4470.91 1296
4471.54 1244
4472.17 1064
4472.80 1121
4473.43 998
4474.06 1092
4474.69 1178
4475.32 1138
4475.95 1107
4476.59 1128
4477.22 1142
4477.85 1200
4478.48 1218
4479.11 1341
4479.74 1248
4480.37 1114
4481.00 1121
4481.64 1200
4482.27 1299
4482.90 1230
4483.53 1237
4484.16 1115
4484.79 1214
4485.42 1241
4486.06 1252
4486.69 1216
4487.32 1180
4487.95 1285
4488.58 1242
4489.22 1347
4489.85 1267
4490.48 1262
4491.11 1159
4491.74 1266
4492.38 1230
4493.01 1326
4493.64 1345
4494.27 1366
4494.90 1306
4495.54 1180
4496.17 1217
4496.80 1242
4497.43 1215
4498.07 1269
4498.70 1224
4499.33 1255
4499.96 1322
4500.60 1438
4501.23 1456
4501.86 1660
4502.50 1530
4503.13 1574
4503.76 1764
4504.39 1864
4505.03 1865
4505.66 1914
4506.29 1696
4506.93 1788
4507.56 1750
4508.19 1718
4508.83 1650
4509.46 1601
4510.09 1554
4510.73 1597
4511.36 1540
4511.99 1579
4512.63 1362
4513.26 1325
4513.89 1426
4514.53 1438
4515.16 1452
4515.80 1456
4516.43 1464
4517.06 1446
4517.70 1478
4518.33 1453
4518.97 1574
4519.60 1578
4520.23 1449
4520.87 1436
4521.50 1394
4522.14 1527
4522.77 1476
4523.40 1471
4524.04 1550
4524.67 1491
4525.31 1494
4525.94 1614
4526.58 1552
4527.21 1715
4527.85 1874
4528.48 1935
4529.12 2084
4529.75 2654
4530.38 3205
4531.02 3594
4531.65 4278
4532.29 4841
4532.92 5474
4533.56 5848
4534.19 6143
4534.83 6210
4535.46 6062
4536.10 5669
4536.74 5086
4537.37 4308
4538.01 3674
4538.64 3174
4539.28 2804
4539.91 2491
4540.55 2149
4541.18 1926
4541.82 1907
4542.45 1630
4543.09 1629
4543.73 1579
4544.36 1521
4545.00 1699
4545.63 1627
4546.27 1670
4546.91 1841
4547.54 1874
4548.18 1971
4548.81 2256
4549.45 2291
4550.09 2318
4550.72 2434
4551.36 2625
4551.99 2609
4552.63 2408
4553.27 2346
4553.90 2218
4554.54 2041
4555.18 1861
4555.81 1870
4556.45 1727
4557.09 1672
4557.72 1531
4558.36 1628
4559.00 1629
4559.63 1465
4560.27 1520
4560.91 1613
4561.54 1523
4562.18 1556
4562.82 1589
4563.46 1650
4564.09 1751
4564.73 1651
4565.37 1623
4566.00 1485
4566.64 1520
4567.28 1631
4567.92 1691
4568.55 1733
4569.19 1782
4569.83 1695
4570.47 1883
4571.10 1835
4571.74 1897
4572.38 1854
4573.02 1991
4573.66 1922
4574.29 1750
4574.93 1690
4575.57 1631
4576.21 1625
4576.85 1464
4577.48 1520
4578.12 1547
4578.76 1468
4579.40 1486
4580.04 1400
4580.67 1388
4581.31 1434
4581.95 1315
4582.59 1322
4583.23 1373
4583.87 1427
4584.51 1476
4585.14 1490
4585.78 1553
4586.42 1507
4587.06 1477
4587.70 1526
4588.34 1401
4588.98 1489
4589.62 1495
4590.26 1536
4590.89 1482
4591.53 1547
4592.17 1541
4592.81 1453
4593.45 1401
4594.09 1410
4594.73 1519
4595.37 1545
4596.01 1425
4596.65 1459
4597.29 1310
4597.93 1399
4598.57 1245
4599.21 1181
4599.85 1202
4600.49 1195
4601.12 1370
4601.76 1182
4602.40 1132
4603.04 1251
4603.68 1275
4604.32 1284
4604.96 1250
4605.60 1278
4606.24 1312
4606.88 1314
4607.52 1359
4608.17 1217
4608.81 1450
4609.45 1459
4610.09 1510
4610.73 1442
4611.37 1437
4612.01 1463
4612.65 1483
4613.29 1315
4613.93 1404
4614.57 1307
4615.21 1394
4615.85 1307
4616.49 1253
4617.13 1282
4617.77 1285
4618.41 1273
4619.06 1198
4619.70 1238
4620.34 1176
4620.98 1168
4621.62 1214
4622.26 1213
4622.90 1086
4623.54 1088
4624.19 1111
4624.83 1160
4625.47 1126
4626.11 1218
4626.75 1261
4627.39 1213
4628.03 1269
4628.68 1234
4629.32 1161
4629.96 1092
4630.60 1159
4631.24 1169
4631.89 1269
4632.53 1183
4633.17 1176
4633.81 1186
4634.45 1106
4635.10 1212
4635.74 1181
4636.38 1161
4637.02 1168
4637.66 1208
4638.31 1184
4638.95 1221
4639.59 1279
4640.23 1265
4640.88 1318
4641.52 1421
4642.16 1268
4642.80 1330
4643.45 1236
4644.09 1208
4644.73 1222
4645.38 1175
4646.02 1261
4646.66 1159
4647.30 1169
4647.95 1097
4648.59 1095
4649.23 1192
4649.88 1196
4650.52 1230
4651.16 1175
4651.81 1211
4652.45 1177
4653.09 1217
4653.74 1283
4654.38 1257
4655.02 1319
4655.67 1145
4656.31 1253
4656.95 1269
4657.60 1117
4658.24 1064
4658.89 1093
4659.53 1185
4660.17 993
4660.82 1017
4661.46 1108
4662.10 1129
4662.75 1114
4663.39 980
4664.04 1008
4664.68 1017
4665.33 1019
4665.97 1060
4666.61 963
4667.26 985
4667.90 1020
4668.55 1084
4669.19 1053
4669.84 987
4670.48 1002
4671.12 1081
4671.77 1054
4672.41 1099
4673.06 1033
4673.70 1007
4674.35 1110
4674.99 1169
4675.64 1100
4676.28 1120
4676.93 1075
4677.57 1057
4678.22 1010
4678.86 1023
4679.51 1058
4680.15 995
4680.80 1012
4681.44 1047
4682.09 985
4682.74 1094
4683.38 1062
4684.03 1190
4684.67 1202
4685.32 1011
4685.96 1051
4686.61 1162
4687.25 1110
4687.90 1196
4688.55 1164
4689.19 1095
4689.84 1165
4690.48 1068
4691.13 971
4691.78 1062
4692.42 1077
4693.07 1146
4693.71 1095
4694.36 1019
4695.01 1123
4695.65 1046
4696.30 1035
4696.95 1178
4697.59 1137
4698.24 1178
4698.89 1248
4699.53 1335
4700.18 1311
4700.83 1298
4701.47 1274
4702.12 1295
4702.77 1280
4703.41 1221
4704.06 1176
4704.71 1217
4705.35 1195
4706.00 1066
4706.65 1084
4707.29 1101
4707.94 1129
4708.59 1084
4709.24 1115
4709.88 1087
4710.53 1057
4711.18 1136
4711.83 1044
4712.47 1185
4713.12 1088
4713.77 1078
4714.42 1085
4715.06 1187
4715.71 1145
4716.36 1129
4717.01 1256
4717.65 1098
4718.30 1038
4718.95 1037
4719.60 1067
4720.25 1160
4720.89 1180
4721.54 1235
4722.19 1211
4722.84 1193
4723.49 1173
4724.13 1179
4724.78 1285
4725.43 1329
4726.08 1218
4726.73 1225
4727.38 1212
4728.03 1120
4728.67 1109
4729.32 1186
4729.97 1158
4730.62 1013
4731.27 1143
4731.92 1123
4732.57 1090
4733.22 1138
4733.86 1059
4734.51 1176
4735.16 1093
4735.81 1090
4736.46 1069
4737.11 1139
4737.76 1012
4738.41 971
4739.06 1017
4739.71 1163
4740.36 1159
4741.01 1280
4741.65 1239
4742.30 1255
4742.95 1291
4743.60 1179
4744.25 1279
4744.90 1238
4745.55 1363
4746.20 1279
4746.85 1182
4747.50 1105
4748.15 1022
4748.80 1169
4749.45 1192
4750.10 1265
4750.75 1230
4751.40 1182
4752.05 1364
4752.70 1314
4753.35 1265
4754.00 1235
4754.65 1423
4755.30 1573
4755.95 1374
4756.61 1411
4757.26 1366
4757.91 1427
4758.56 1381
4759.21 1434
4759.86 1361
4760.51 1210
4761.16 1329
4761.81 1252
4762.46 1204
4763.11 1341
4763.76 1424
4764.41 1455
4765.07 1509
4765.72 1443
4766.37 1507
4767.02 1443
4767.67 1546
4768.32 1599
4768.97 1398
4769.62 1418
4770.28 1374
4770.93 1155
4771.58 1201
4772.23 1018
4772.88 989
4773.53 1045
4774.19 1099
4774.84 1069
4775.49 1149
4776.14 1071
4776.79 1094
4777.44 1038
4778.10 1041
4778.75 1040
4779.40 1032
4780.05 1021
4780.70 993
4781.36 1108
4782.01 1200
4782.66 1129
4783.31 1002
4783.97 1042
4784.62 1102
4785.27 1047
4785.92 966
4786.58 1071
4787.23 1051
4787.88 1000
4788.53 977
4789.19 1043
4789.84 1061
4790.49 1020
4791.15 936
4791.80 1055
4792.45 1039
4793.10 970
4793.76 950
4794.41 1067
4795.06 1072
4795.72 1005
4796.37 953
4797.02 1043
4797.68 1140
4798.33 1109
4798.98 1088
4799.64 1056
4800.29 1014
4800.94 1055
4801.60 1065
4802.25 1121
4802.90 1100
4803.56 1002
4804.21 1089
4804.87 1236
4805.52 1186
4806.17 1066
4806.83 1039
4807.48 1029
4808.14 1056
4808.79 1003
4809.44 1060
4810.10 1093
4810.75 933
4811.41 981
4812.06 1028
4812.71 1073
4813.37 1021
4814.02 1026
4814.68 1005
4815.33 1035
4815.99 1118
4816.64 1078
4817.30 1123
4817.95 1050
4818.61 988
4819.26 1055
4819.92 1246
4820.57 1169
4821.23 1173
4821.88 1167
4822.53 1291
4823.19 1241
4823.85 1289
4824.50 1234
4825.16 1139
4825.81 1163
4826.47 1090
4827.12 1135
4827.78 1161
4828.43 1282
4829.09 1172
4829.74 1158
4830.40 1172
4831.05 1071
4831.71 1151
4832.37 1102
4833.02 1150
4833.68 1344
4834.33 1225
4834.99 1248
4835.64 1379
4836.30 1442
4836.96 1319
4837.61 1455
4838.27 1651
4838.92 1615
4839.58 1553
4840.24 1494
4840.89 1565
4841.55 1616
4842.21 1439
4842.86 1404
4843.52 1361
4844.18 1492
4844.83 1391
4845.49 1246
4846.14 1290
4846.80 1334
4847.46 1398
4848.11 1323
4848.77 1409
4849.43 1390
4850.09 1609
4850.74 1683
4851.40 1736
4852.06 1604
4852.71 1817
4853.37 1730
4854.03 1808
4854.68 1768
4855.34 1654
4856.00 1581
4856.66 1534
4857.31 1520
4857.97 1668
4858.63 1580
4859.29 1655
4859.94 1566
4860.60 1484
4861.26 1493
4861.92 1579
4862.57 1533
4863.23 1467
4863.89 1481
4864.55 1622
4865.21 1522
4865.86 1487
4866.52 1672
4867.18 1600
4867.84 1602
4868.50 1744
4869.15 1748
4869.81 1605
4870.47 1553
4871.13 1546
4871.79 1363
4872.45 1341
4873.10 1518
4873.76 1551
4874.42 1560
4875.08 1449
4875.74 1311
4876.40 1425
4877.06 1343
4877.71 1318
4878.37 1463
4879.03 1404
4879.69 1413
4880.35 1465
4881.01 1376
4881.67 1526
4882.33 1622
4882.99 1447
4883.65 1433
4884.30 1328
4884.96 1375
4885.62 1255
4886.28 1231
4886.94 1269
4887.60 1200
4888.26 1071
4888.92 1105
4889.58 1166
4890.24 1191
4890.90 1299
4891.56 1283
4892.22 1165
4892.88 1184
4893.54 1332
4894.20 1156
4894.86 1220
4895.52 1108
4896.18 1202
4896.84 1298
4897.50 1245
4898.16 1085
4898.82 1154
4899.48 1109
4900.14 1113
4900.80 1292
4901.46 1336
4902.12 1169
4902.78 1133
4903.44 1079
4904.10 1021
4904.76 1129
4905.42 1157
4906.08 1146
4906.74 1112
4907.40 1143
4908.06 1058
4908.73 1139
4909.39 1149
4910.05 1083
4910.71 1031
4911.37 1048
4912.03 1007
4912.69 960
4913.35 1080
4914.01 1024
4914.68 914
4915.34 1014
4916.00 1110
4916.66 1064
4917.32 929
4917.98 986
4918.64 957
4919.31 998
4919.97 986
4920.63 966
4921.29 971
4921.95 913
4922.61 901
4923.28 930
4923.94 1074
4924.60 1019
4925.26 973
4925.92 984
4926.59 967
4927.25 937
4927.91 833
4928.57 1023
4929.23 934
4929.90 1124
4930.56 1102
4931.22 995
4931.88 1034
4932.55 1067
4933.21 1086
4933.87 998
4934.53 867
4935.20 853
4935.86 877
4936.52 982
4937.18 924
4937.85 1012
4938.51 1002
4939.17 927
4939.84 992
4940.50 984
4941.16 909
4941.82 1043
4942.49 1047
4943.15 1015
4943.81 898
4944.48 1068
4945.14 989
4945.80 1080
4946.47 996
4947.13 955
4947.79 906
4948.46 900
4949.12 852
4949.79 849
4950.45 953
4951.11 891
4951.78 939
4952.44 926
4953.10 902
4953.77 952
4954.43 874
4955.10 878
4955.76 888
4956.42 976
4957.09 1008
4957.75 820
4958.42 812
4959.08 991
4959.74 938
4960.41 861
4961.07 947
4961.74 918
4962.40 879
4963.07 974
4963.73 974
4964.40 958
4965.06 944
4965.73 949
4966.39 1003
4967.05 1087
4967.72 1019
4968.38 1071
4969.05 1028
4969.71 977
4970.38 987
4971.04 901
4971.71 1023
4972.37 986
4973.04 1049
4973.70 936
4974.37 1013
4975.04 983
4975.70 994
4976.37 958
4977.03 1000
4977.70 878
4978.36 879
4979.03 989
4979.69 944
4980.36 900
4981.03 946
4981.69 916
4982.36 960
4983.02 957
4983.69 1027
4984.35 938
4985.02 941
4985.69 922
4986.35 956
4987.02 1037
4987.68 1157
4988.35 1034
4989.02 1065
4989.68 1112
4990.35 1140
4991.02 1123
4991.68 1205
4992.35 1232
4993.02 1247
4993.68 1110
4994.35 1058
4995.02 1127
4995.68 1086
4996.35 1108
4997.02 982
4997.68 970
4998.35 961
4999.02 1014
4999.68 952
5000.35 886
5001.02 949
5001.68 1000
5002.35 903
5003.02 856
5003.69 885
5004.35 902
5005.02 924
5005.69 867
5006.35 878
5007.02 964
5007.69 849
5008.36 800
5009.02 877
5009.69 935
5010.36 834
5011.03 809
5011.70 841
5012.36 934
5013.03 895
5013.70 836
5014.37 837
5015.04 855
5015.70 867
5016.37 945
5017.04 878
5017.71 926
5018.38 958
5019.04 935
5019.71 885
5020.38 970
5021.05 889
5021.72 1092
5022.39 1079
5023.05 1125
5023.72 1251
5024.39 1161
5025.06 1240
5025.73 1156
5026.40 1157
5027.07 1297
5027.74 1286
5028.40 1177
5029.07 1121
5029.74 1087
5030.41 1103
5031.08 990
5031.75 1048
5032.42 1061
5033.09 1081
5033.76 1032
5034.43 972
5035.10 975
5035.76 931
5036.43 877
5037.10 1002
5037.77 965
5038.44 953
5039.11 912
5039.78 1064
5040.45 943
5041.12 1022
5041.79 1008
5042.46 935
5043.13 963
5043.80 1076
5044.47 1140
5045.14 1195
5045.81 1130
5046.48 1270
5047.15 1249
5047.82 1187
5048.49 1285
5049.16 1138
5049.83 1002
5050.50 976
5051.17 996
5051.84 1024
5052.51 959
5053.18 921
5053.85 980
5054.52 931
5055.20 822
5055.87 883
5056.54 928
5057.21 939
5057.88 1047
5058.55 1086
5059.22 970
5059.89 992
5060.56 984
5061.23 944
5061.90 851
5062.58 961
5063.25 1090
5063.92 988
5064.59 1030
5065.26 926
5065.93 944
5066.60 916
5067.27 1025
5067.95 1023
5068.62 943
5069.29 855
5069.96 903
5070.63 984
5071.30 929
5071.98 857
5072.65 863
5073.32 980
5073.99 948
5074.66 1050
5075.34 933
5076.01 918
5076.68 802
5077.35 903
5078.02 965
5078.70 910
5079.37 930
5080.04 920
5080.71 950
5081.39 1031
5082.06 1109
5082.73 1030
5083.40 1011
5084.08 1037
5084.75 1144
5085.42 975
5086.09 942
5086.77 971
5087.44 995
5088.11 1040
5088.79 1071
5089.46 971
5090.13 976
5090.80 979
5091.48 1082
5092.15 1017
5092.82 1107
5093.50 1190
5094.17 1183
5094.84 1193
5095.52 1188
5096.19 1138
5096.86 1161
5097.54 1024
5098.21 984
5098.88 1015
5099.56 952
5100.23 945
5100.90 948
5101.58 968
5102.25 951
5102.93 884
5103.60 899
5104.27 924
5104.95 830
5105.62 838
5106.30 1044
5106.97 928
5107.64 981
5108.32 940
5108.99 884
5109.67 1028
5110.34 1017
5111.02 914
5111.69 981
5112.36 1069
5113.04 909
5113.71 956
5114.39 952
5115.06 975
5115.74 914
5116.41 887
5117.09 869
5117.76 854
5118.44 910
5119.11 913
5119.79 909
5120.46 929
5121.14 931
5121.81 936
5122.49 857
5123.16 1009
5123.84 1063
5124.51 980
5125.19 934
5125.86 956
5126.54 986
5127.21 996
5127.89 956
5128.56 1037
5129.24 950
5129.92 911
5130.59 907
5131.27 888
5131.94 882
5132.62 896
5133.29 934
5133.97 921
5134.65 953
5135.32 1063
5136.00 1042
5136.67 988
5137.35 947
5138.03 889
5138.70 884
5139.38 925
5140.05 949
5140.73 1006
5141.41 1028
5142.08 1029
5142.76 965
5143.44 899
5144.11 960
5144.79 947
5145.47 927
5146.14 938
5146.82 874
5147.50 853
5148.17 1002
5148.85 864
5149.53 856
5150.20 855
5150.88 866
5151.56 945
5152.24 874
5152.91 745
5153.59 793
5154.27 765
5154.94 798
5155.62 833
5156.30 868
5156.98 863
5157.65 802
5158.33 911
5159.01 909
5159.69 894
5160.36 842
5161.04 956
5161.72 882
5162.40 793
5163.07 838
5163.75 862
5164.43 868
5165.11 824
5165.79 831
5166.46 761
5167.14 908
5167.82 820
5168.50 865
5169.18 946
5169.86 954
5170.53 907
5171.21 858
5171.89 881
5172.57 844
5173.25 840
5173.93 909
5174.60 816
5175.28 831
5175.96 840
5176.64 894
5177.32 850
5178.00 779
5178.68 829
5179.36 926
5180.03 935
5180.71 927
5181.39 843
5182.07 851
5182.75 849
5183.43 882
5184.11 895
5184.79 793
5185.47 809
5186.15 908
5186.83 863
5187.51 859
5188.18 847
5188.86 921
5189.54 850
5190.22 768
5190.90 767
5191.58 816
5192.26 866
5192.94 827
5193.62 863
5194.30 871
5194.98 830
5195.66 936
5196.34 833
5197.02 814
5197.70 866
5198.38 811
5199.06 806
5199.74 803
5200.42 778
5201.10 840
5201.78 857
5202.46 911
5203.14 913
5203.82 800
5204.50 844
5205.19 878
5205.87 876
5206.55 838
5207.23 848
5207.91 831
5208.59 770
5209.27 749
5209.95 825
5210.63 899
5211.31 826
5211.99 918
5212.67 885
5213.36 880
5214.04 903
5214.72 883
5215.40 861
5216.08 876
5216.76 897
5217.44 956
5218.12 871
5218.81 919
5219.49 927
5220.17 960
5220.85 982
5221.53 899
5222.21 923
5222.90 921
5223.58 971
5224.26 934
5224.94 914
5225.62 857
5226.30 860
5226.99 900
5227.67 887
5228.35 880
5229.03 926
5229.71 913
5230.40 791
5231.08 751
5231.76 799
5232.44 835
5233.13 855
5233.81 799
5234.49 849
5235.17 828
5235.86 849
5236.54 917
5237.22 893
5237.90 866
5238.59 839
5239.27 852
5239.95 951
5240.64 1042
5241.32 1023
5242.00 1078
5242.68 1064
5243.37 970
5244.05 844
5244.73 830
5245.42 909
5246.10 880
5246.78 904
5247.47 882
5248.15 910
5248.83 858
5249.52 965
5250.20 1003
5250.88 1075
5251.57 1102
5252.25 1051
5252.93 1010
5253.62 1085
5254.30 1048
5254.99 1027
5255.67 960
5256.35 969
5257.04 902
5257.72 903
5258.41 924
5259.09 761
5259.77 829
5260.46 835
5261.14 860
5261.83 1021
5262.51 935
5263.20 1017
5263.88 989
5264.56 827
5265.25 831
5265.93 922
5266.62 921
5267.30 997
5267.99 1013
5268.67 999
5269.36 974
5270.04 974
5270.73 853
5271.41 838
5272.10 781
5272.78 892
5273.47 856
5274.15 826
5274.84 934
5275.52 918
5276.21 807
5276.89 920
5277.58 916
5278.26 882
5278.95 938
5279.63 884
5280.32 951
5281.00 918
5281.69 1001
5282.38 1067
5283.06 1048
5283.75 1047
5284.43 1051
5285.12 1136
5285.80 888
5286.49 981
5287.18 1031
5287.86 904
5288.55 842
5289.23 901
5289.92 921
5290.61 949
5291.29 883
5291.98 907
5292.66 889
5293.35 881
5294.04 1034
5294.72 933
5295.41 899
5296.10 901
5296.78 866
5297.47 917
5298.16 977
5298.84 1015
5299.53 785
5300.22 917
5300.90 926
5301.59 968
5302.28 981
5302.96 1027
5303.65 1057
5304.34 1127
5305.03 1051
5305.71 1080
5306.40 1016
5307.09 1017
5307.77 1050
5308.46 1023
5309.15 1064
5309.84 1044
5310.52 1038
5311.21 979
5311.90 961
5312.59 1032
5313.27 1089
5313.96 1022
5314.65 1059
5315.34 1019
5316.02 997
5316.71 1021
5317.40 1027
5318.09 988
5318.78 1006
5319.46 1050
5320.15 1111
5320.84 1010
5321.53 998
5322.22 1132
5322.90 1148
5323.59 1056
5324.28 1023
5324.97 975
5325.66 997
5326.35 1034
5327.04 1143
5327.72 1128
5328.41 1071
5329.10 1088
5329.79 1232
5330.48 1244
5331.17 1256
5331.86 1360
5332.54 1416
5333.23 1437
5333.92 1423
5334.61 1487
5335.30 1521
5335.99 1447
5336.68 1391
5337.37 1350
5338.06 1347
5338.75 1264
5339.44 1227
5340.12 1224
5340.81 1185
5341.50 1175
5342.19 1202
5342.88 1112
5343.57 1148
5344.26 1178
5344.95 1167
5345.64 1243
5346.33 1094
5347.02 1179
5347.71 1231
5348.40 1393
5349.09 1613
5349.78 1673
5350.47 1771
5351.16 1996
5351.85 2188
5352.54 2247
5353.23 2442
5353.92 2517
5354.61 2570
5355.30 2628
5355.99 2444
5356.68 2179
5357.37 1959
5358.06 1677
5358.75 1592
5359.44 1479
5360.14 1367
5360.83 1179
5361.52 1185
5362.21 1177
5362.90 1205
5363.59 1131
5364.28 1099
5364.97 1148
5365.66 1135
5366.35 1105
5367.04 1141
5367.74 1137
5368.43 1178
5369.12 1117
5369.81 1170
5370.50 1115
5371.19 1149
5371.88 1121
5372.57 1094
5373.27 1120
5373.96 895
5374.65 998
5375.34 1002
5376.03 1024
5376.72 1118
5377.42 1034
5378.11 1070
5378.80 1170
5379.49 1203
5380.18 1150
5380.88 1159
5381.57 1247
5382.26 1300
5382.95 1373
5383.64 1416
5384.34 1476
5385.03 1361
5385.72 1236
5386.41 1214
5387.11 1304
5387.80 1301
5388.49 1223
5389.18 1108
5389.88 1103
5390.57 1153
5391.26 1292
5391.95 1204
5392.65 1127
5393.34 1228
5394.03 1149
5394.72 1179
5395.42 1050
5396.11 1037
5396.80 1144
5397.50 1073
5398.19 994
5398.88 964
5399.58 1019
5400.27 1021
5400.96 975
5401.66 1005
5402.35 956
5403.04 1019
5403.74 950
5404.43 1004
5405.12 1023
5405.82 996
5406.51 937
5407.20 990
5407.90 965
5408.59 1106
5409.28 950
5409.98 1031
5410.67 944
5411.37 918
5412.06 982
5412.75 973
5413.45 1039
5414.14 1049
5414.84 1058
5415.53 924
5416.23 1008
5416.92 979
5417.61 1018
5418.31 1012
5419.00 1022
5419.70 876
5420.39 950
5421.09 867
5421.78 907
5422.48 976
5423.17 977
5423.87 1024
5424.56 970
5425.25 886
5425.95 1053
5426.64 998
5427.34 992
5428.03 954
5428.73 951
5429.42 937
5430.12 924
5430.82 891
5431.51 1003
5432.21 956
5432.90 878
5433.60 979
5434.29 936
5434.99 910
5435.68 867
5436.38 938
5437.07 888
5437.77 944
5438.47 978
5439.16 1005
5439.86 970
5440.55 1086
5441.25 981
5441.94 1009
5442.64 1054
5443.34 928
5444.03 977
5444.73 1069
5445.42 999
5446.12 906
5446.82 1053
5447.51 1121
5448.21 1071
5448.91 1116
5449.60 1301
5450.30 1279
5450.99 1254
5451.69 1175
5452.39 1141
5453.08 1078
5453.78 1028
5454.48 968
5455.17 1000
5455.87 976
5456.57 1031
5457.27 1064
5457.96 1015
5458.66 1047
5459.36 1037
5460.05 943
5460.75 978
5461.45 951
5462.14 1082
5462.84 1186
5463.54 1108
5464.24 1194
5464.93 1139
5465.63 1238
5466.33 1320
5467.03 1237
5467.72 1376
5468.42 1180
5469.12 1225
5469.82 1238
5470.51 1138
5471.21 1244
5471.91 1159
5472.61 1042
5473.31 1058
5474.00 1080
5474.70 974
5475.40 1107
5476.10 1120
5476.80 1123
5477.49 1105
5478.19 1073
5478.89 1053
5479.59 1210
5480.29 1457
5480.99 1356
5481.68 1304
5482.38 1484
5483.08 1494
5483.78 1458
5484.48 1452
5485.18 1518
5485.88 1497
5486.57 1402
5487.27 1284
5487.97 1138
5488.67 1147
5489.37 1224
5490.07 1315
5490.77 1221
5491.47 1279
5492.17 1130
5492.87 1292
5493.56 1282
5494.26 1321
5494.96 1342
5495.66 1348
5496.36 1297
5497.06 1305
5497.76 1313
5498.46 1352
5499.16 1462
5499.86 1560
5500.56 1678
5501.26 1708
5501.96 1798
5502.66 2046
5503.36 2191
5504.06 2137
5504.76 2065
5505.46 2043
5506.16 2050
5506.86 1979
5507.56 1563
5508.26 1516
5508.96 1441
5509.66 1436
5510.36 1527
5511.06 1585
5511.76 1357
5512.46 1488
5513.16 1428
5513.86 1352
5514.56 1338
5515.26 1414
5515.96 1336
5516.66 1232
5517.36 1271
5518.07 1446
5518.77 1348
5519.47 1284
5520.17 1301
5520.87 1171
5521.57 1243
5522.27 1163
5522.97 1284
5523.67 1333
5524.37 1376
5525.08 1290
5525.78 1336
5526.48 1368
5527.18 1270
5527.88 1172
5528.58 1118
5529.28 1091
5529.99 1131
5530.69 1122
5531.39 1062
5532.09 1088
5532.79 1021
5533.49 1077
5534.20 1120
5534.90 1082
5535.60 975
5536.30 1090
5537.00 1136
5537.70 994
5538.41 1002
5539.11 1078
5539.81 1104
5540.51 1121
5541.22 1168
5541.92 1107
5542.62 1127
5543.32 977
5544.02 1055
5544.73 1080
5545.43 1180
5546.13 1136
5546.84 1048
5547.54 1233
5548.24 1255
5548.94 1202
5549.65 1262
5550.35 1299
5551.05 1379
5551.75 1187
5552.46 1244
5553.16 1177
5553.86 1088
5554.57 1061
5555.27 1044
5555.97 1035
5556.68 923
5557.38 993
5558.08 999
5558.79 910
5559.49 979
5560.19 808
5560.90 818
5561.60 963
5562.30 888
5563.01 943
5563.71 960
5564.41 960
5565.12 997
5565.82 1008
5566.53 1062
5567.23 870
5567.93 978
5568.64 996
5569.34 995
5570.05 997
5570.75 989
5571.45 962
5572.16 931
5572.86 1034
5573.57 1028
5574.27 979
5574.98 1014
5575.68 992
5576.38 1002
5577.09 1019
5577.79 1034
5578.50 1065
5579.20 1007
5579.91 1047
5580.61 1013
5581.32 954
5582.02 1034
5582.73 1015
5583.43 921
5584.14 992
5584.84 964
5585.55 843
5586.25 831
5586.96 889
5587.66 1001
5588.37 871
5589.07 927
5589.78 928
5590.48 710
5591.19 721
5591.89 781
5592.60 931
5593.31 895
5594.01 884
5594.72 926
5595.42 952
5596.13 919
5596.83 895
5597.54 900
5598.25 929
5598.95 860
5599.66 852
5600.36 980
5601.07 913
5601.78 897
5602.48 892
5603.19 888
5603.89 892
5604.60 842
5605.31 758
5606.01 770
5606.72 892
5607.43 886
5608.13 815
5608.84 760
5609.54 840
5610.25 895
5610.96 876
5611.66 802
5612.37 774
5613.08 780
5613.79 870
5614.49 933
5615.20 912
5615.91 817
5616.61 752
5617.32 811
5618.03 821
5618.73 847
5619.44 778
5620.15 830
5620.86 772
5621.56 788
5622.27 826
5622.98 819
5623.69 876
5624.39 834
5625.10 728
5625.81 731
5626.52 810
5627.22 860
5627.93 833
5628.64 809
5629.35 828
5630.05 817
5630.76 890
5631.47 888
5632.18 866
5632.89 947
5633.59 845
5634.30 852
5635.01 933
5635.72 960
5636.43 906
5637.14 905
5637.84 904
5638.55 858
5639.26 911
5639.97 947
5640.68 916
5641.39 952
5642.10 906
5642.80 805
5643.51 839
5644.22 840
5644.93 881
5645.64 819
5646.35 910
5647.06 828
5647.77 753
5648.47 903
5649.18 921
5649.89 902
5650.60 856
5651.31 937
5652.02 956
5652.73 941
5653.44 951
5654.15 903
5654.86 977
5655.57 879
5656.28 851
5656.99 925
5657.70 902
5658.41 984
5659.12 916
5659.83 921
5660.54 940
5661.24 914
5661.95 949
5662.66 970
5663.37 954
5664.08 872
5664.79 911
5665.50 877
5666.21 874
5666.93 887
5667.64 866
5668.35 940
5669.06 840
5669.77 917
5670.48 938
5671.19 879
5671.90 965
5672.61 947
5673.32 975
5674.03 916
5674.74 918
5675.45 927
5676.16 768
5676.87 911
5677.58 974
5678.29 888
5679.01 886
5679.72 880
5680.43 899
5681.14 911
5681.85 877
5682.56 889
5683.27 881
5683.98 936
5684.69 952
5685.41 913
5686.12 949
5686.83 849
5687.54 882
5688.25 1027
5688.96 888
5689.67 866
5690.39 904
5691.10 831
5691.81 850
5692.52 933
5693.23 922
5693.95 952
5694.66 830
5695.37 958
5696.08 974
5696.79 926
5697.51 956
5698.22 851
5698.93 917
5699.64 857
5700.35 791
5701.07 828
5701.78 816
5702.49 887
5703.20 875
5703.92 869
5704.63 849
5705.34 874
5706.05 920
5706.77 814
5707.48 783
5708.19 782
5708.90 829
5709.62 804
5710.33 838
5711.04 882
5711.76 889
5712.47 949
5713.18 787
5713.90 836
5714.61 815
5715.32 844
5716.04 871
5716.75 886
5717.46 817
5718.18 945
5718.89 949
5719.60 773
5720.32 873
5721.03 891
5721.74 982
5722.46 901
5723.17 881
5723.88 1022
5724.60 935
5725.31 1026
5726.03 1011
5726.74 939
5727.45 905
5728.17 1096
5728.88 1085
5729.60 1040
5730.31 1124
5731.02 1280
5731.74 1162
5732.45 1190
5733.17 1130
5733.88 1097
5734.60 1066
5735.31 1228
5736.02 1032
5736.74 977
5737.45 1040
5738.17 1091
5738.88 1016
5739.60 1070
5740.31 1005
5741.03 1012
5741.74 1051
5742.46 1045
5743.17 1049
5743.89 1124
5744.60 1009
5745.32 970
5746.03 999
5746.75 992
5747.46 1062
5748.18 1124
5748.89 1059
5749.61 1124
5750.32 1109
5751.04 1129
5751.76 1179
5752.47 1295
5753.19 1476
5753.90 1445
5754.62 1650
5755.33 1784
5756.05 1932
5756.77 2105
5757.48 2184
5758.20 2164
5758.91 2024
5759.63 1993
5760.34 1936
5761.06 1715
5761.78 1775
5762.49 1583
5763.21 1446
5763.93 1426
5764.64 1451
5765.36 1613
5766.07 1649
5766.79 1671
5767.51 1861
5768.22 1651
5768.94 1587
5769.66 1570
5770.37 1532
5771.09 1510
5771.81 1557
5772.52 1409
5773.24 1291
5773.96 1321
5774.67 1241
5775.39 1119
5776.11 1153
5776.83 1227
5777.54 1179
5778.26 1108
5778.98 1118
5779.69 1282
5780.41 1299
5781.13 1262
5781.85 1343
5782.56 1458
5783.28 1550
5784.00 1379
5784.72 1315
5785.43 1314
5786.15 1370
5786.87 1285
5787.59 1335
5788.30 1326
5789.02 1408
5789.74 1376
5790.46 1341
5791.18 1382
5791.89 1365
5792.61 1348
5793.33 1274
5794.05 1258
5794.77 1349
5795.48 1395
5796.20 1459
5796.92 1460
5797.64 1544
5798.36 1568
5799.08 1665
5799.80 1743
5800.51 1877
5801.23 2050
5801.95 2163
5802.67 2324
5803.39 2368
5804.11 2526
5804.83 2552
5805.54 2526
5806.26 2439
5806.98 2161
5807.70 1823
5808.42 1703
5809.14 1737
5809.86 1736
5810.58 1555
5811.30 1448
5812.02 1537
5812.74 1603
5813.45 1636
5814.17 1508
5814.89 1589
5815.61 1576
5816.33 1714
5817.05 1881
5817.77 1889
5818.49 2135
5819.21 2373
5819.93 2516
5820.65 2307
5821.37 2262
5822.09 2308
5822.81 2201
5823.53 1972
5824.25 1820
5824.97 1763
5825.69 1527
5826.41 1524
5827.13 1528
5827.85 1507
5828.57 1551
5829.29 1506
5830.01 1480
5830.73 1501
5831.45 1377
5832.17 1397
5832.89 1346
5833.61 1419
5834.33 1413
5835.06 1461
5835.78 1403
5836.50 1349
5837.22 1268
5837.94 1371
5838.66 1277
5839.38 1286
5840.10 1371
5840.82 1175
5841.54 1207
5842.26 1260
5842.99 1247
5843.71 1183
5844.43 1146
5845.15 1145
5845.87 1162
5846.59 1198
5847.31 1225
5848.04 1165
5848.76 1139
5849.48 1038
5850.20 1155
5850.92 988
5851.64 1125
5852.36 1152
5853.09 1042
5853.81 979
5854.53 1055
5855.25 1074
5855.97 1013
5856.70 985
5857.42 984
5858.14 1074
5858.86 1054
5859.58 1016
5860.31 1036
5861.03 891
5861.75 916
5862.47 1001
5863.20 986
5863.92 984
5864.64 991
5865.36 939
5866.09 907
5866.81 1018
5867.53 997
5868.25 1016
5868.98 1007
5869.70 1090
5870.42 1028
5871.15 931
5871.87 936
5872.59 1035
5873.31 965
5874.04 1049
5874.76 1064
5875.48 1030
5876.21 863
5876.93 893
5877.65 932
5878.38 1031
5879.10 1120
5879.82 971
5880.55 1027
5881.27 953
5881.99 1049
5882.72 951
5883.44 867
5884.17 936
5884.89 918
5885.61 885
5886.34 902
5887.06 939
5887.78 1003
5888.51 929
5889.23 907
5889.96 959
5890.68 958
5891.41 802
5892.13 906
5892.85 979
5893.58 1028
5894.30 884
5895.03 862
5895.75 905
5896.48 987
5897.20 1002
5897.92 783
5898.65 820
5899.37 859
5900.10 902
5900.82 839
5901.55 853
5902.27 889
5903.00 881
5903.72 902
5904.45 893
5905.17 909
5905.90 980
5906.62 911
5907.35 896
5908.07 900
5908.80 995
5909.52 912
5910.25 857
5910.97 938
5911.70 954
5912.43 911
5913.15 976
5913.88 926
5914.60 967
5915.33 900
5916.05 883
5916.78 947
5917.50 932
5918.23 975
5918.96 917
5919.68 936
5920.41 1008
5921.13 956
5921.86 860
5922.59 965
5923.31 1065
5924.04 960
5924.76 999
5925.49 910
5926.22 959
5926.94 1018
5927.67 959
5928.40 1111
5929.12 1035
5929.85 1065
5930.58 1016
5931.30 1044
5932.03 1030
5932.76 1006
5933.48 1066
5934.21 1086
5934.94 1036
5935.66 1031
5936.39 973
5937.12 1040
5937.84 1030
5938.57 1081
5939.30 1205
5940.02 1185
5940.75 1153
5941.48 1090
5942.21 1127
5942.93 1280
5943.66 1267
5944.39 1154
5945.12 1130
5945.84 1189
5946.57 1229
5947.30 1169
5948.03 1193
5948.75 1218
5949.48 1206
5950.21 1311
5950.94 1337
5951.67 1391
5952.39 1324
5953.12 1378
5953.85 1399
5954.58 1391
5955.31 1441
5956.03 1544
5956.76 1520
5957.49 1439
5958.22 1346
5958.95 1328
5959.67 1419
5960.40 1397
5961.13 1237
5961.86 1298
5962.59 1374
5963.32 1551
5964.05 1573
5964.77 1461
5965.50 1529
5966.23 1741
5966.96 1821
5967.69 1923
5968.42 2215
5969.15 2279
5969.88 2531
5970.61 2544
5971.33 2423
5972.06 2376
5972.79 2173
5973.52 2286
5974.25 2112
5974.98 1851
5975.71 1756
5976.44 1804
5977.17 1635
5977.90 1579
5978.63 1621
5979.36 1569
5980.09 1674
5980.82 1661
5981.55 1776
5982.28 1777
5983.01 1677
5983.74 1733
5984.46 1808
5985.19 1750
5985.92 1824
5986.65 1826
5987.38 1800
5988.11 1884
5988.85 1861
5989.58 1761
5990.31 1699
5991.04 1728
5991.77 1729
5992.50 1751
5993.23 1806
5993.96 1725
5994.69 1648
5995.42 1625
5996.15 1729
5996.88 1736
5997.61 1715
5998.34 1764
5999.07 1887
5999.80 1857
6000.53 1846
6001.26 1867
6002.00 1835
6002.73 1856
6003.46 1774
6004.19 1947
6004.92 1956
6005.65 1868
6006.38 1902
6007.11 1895
6007.84 1927
6008.58 1799
6009.31 1849
6010.04 2052
6010.77 2357
6011.50 2664
6012.23 2896
6012.96 3003
6013.70 3362
6014.43 3594
6015.16 3695
6015.89 3905
6016.62 3868
6017.36 3750
6018.09 3590
6018.82 3458
6019.55 3114
6020.28 2870
6021.02 2457
6021.75 2208
6022.48 2084
6023.21 1979
6023.94 1750
6024.68 1622
6025.41 1556
6026.14 1521
6026.87 1398
6027.61 1486
6028.34 1541
6029.07 1483
6029.80 1454
6030.54 1402
6031.27 1388
6032.00 1348
6032.73 1322
6033.47 1285
6034.20 1356
6034.93 1211
6035.67 1289
6036.40 1385
6037.13 1288
6037.87 1331
6038.60 1255
6039.33 1361
6040.07 1332
6040.80 1313
6041.53 1401
6042.27 1454
6043.00 1388
6043.73 1499
6044.47 1390
6045.20 1414
6045.93 1508
6046.67 1562
6047.40 1527
6048.13 1496
6048.87 1505
6049.60 1661
6050.34 1457
6051.07 1546
6051.80 1475
6052.54 1632
6053.27 1681
6054.01 1738
6054.74 1842
6055.47 1851
6056.21 1901
6056.94 1728
6057.68 1678
6058.41 1574
6059.15 1710
6059.88 1697
6060.61 1612
6061.35 1544
6062.08 1542
6062.82 1521
6063.55 1428
6064.29 1459
6065.02 1468
6065.76 1294
6066.49 1342
6067.23 1392
6067.96 1354
6068.70 1356
6069.43 1323
6070.17 1459
6070.90 1477
6071.64 1194
6072.37 1368
6073.11 1337
6073.84 1305
6074.58 1250
6075.31 1239
6076.05 1201
6076.78 1271
6077.52 1306
6078.26 1314
6078.99 1291
6079.73 1285
6080.46 1207
6081.20 1231
6081.93 1213
6082.67 1139
6083.41 1211
6084.14 1213
6084.88 1225
6085.61 1150
6086.35 1117
6087.09 1167
6087.82 1138
6088.56 1192
6089.30 1166
6090.03 1205
6090.77 1187
6091.50 1237
6092.24 1212
6092.98 1151
6093.71 1181
6094.45 1193
6095.19 1246
6095.92 1286
6096.66 1253
6097.40 1254
6098.13 1264
6098.87 1206
6099.61 1142
6100.34 1110
6101.08 1047
6101.82 1105
6102.56 1146
6103.29 1189
6104.03 1159
6104.77 1145
6105.50 1150
6106.24 1070
6106.98 1085
6107.72 1103
6108.45 1061
6109.19 1067
6109.93 1064
6110.67 1047
6111.40 1218
6112.14 1162
6112.88 1012
6113.62 1033
6114.35 1091
6115.09 1218
6115.83 1105
6116.57 1121
6117.31 1162
6118.04 1074
6118.78 1120
6119.52 1189
6120.26 1304
6121.00 1167
6121.73 1246
6122.47 1254
6123.21 1389
6123.95 1434
6124.69 1377
6125.43 1341
6126.16 1450
6126.90 1356
6127.64 1368
6128.38 1376
6129.12 1236
6129.86 1214
6130.60 1280
6131.33 1251
6132.07 1257
6132.81 1281
6133.55 1190
6134.29 1265
6135.03 1330
6135.77 1378
6136.51 1287
6137.25 1315
6137.99 1337
6138.73 1296
6139.46 1284
6140.20 1325
6140.94 1266
6141.68 1276
6142.42 1354
6143.16 1210
6143.90 1236
6144.64 1225
6145.38 1180
6146.12 1219
6146.86 1216
6147.60 1256
6148.34 1287
6149.08 1323
6149.82 1299
6150.56 1406
6151.30 1425
6152.04 1372
6152.78 1324
6153.52 1372
6154.26 1372
6155.00 1351
6155.74 1346
6156.48 1375
6157.22 1405
6157.96 1423
6158.70 1343
6159.44 1418
6160.18 1435
6160.92 1354
6161.66 1448
6162.40 1592
6163.15 1499
6163.89 1464
6164.63 1522
6165.37 1574
6166.11 1635
6166.85 1689
6167.59 1900
6168.33 1932
6169.07 1939
6169.81 1981
6170.55 1966
6171.30 2091
6172.04 2020
6172.78 1960
6173.52 2096
6174.26 2015
6175.00 1935
6175.74 2019
6176.49 1902
6177.23 1875
6177.97 1855
6178.71 1733
6179.45 1837
6180.19 1843
6180.94 1814
6181.68 1843
6182.42 1867
6183.16 1824
6183.90 1887
6184.65 1875
6185.39 1926
6186.13 1910
6186.87 1985
6187.61 1839
6188.36 1998
6189.10 2068
6189.84 2044
6190.58 2017
6191.33 2005
6192.07 2111
6192.81 2034
6193.55 2121
6194.30 2308
6195.04 2244
6195.78 2376
6196.52 2452
6197.27 2453
6198.01 2659
6198.75 2641
6199.49 2432
6200.24 2416
6200.98 2443
6201.72 2597
6202.47 2518
6203.21 2526
6203.95 2304
6204.70 2704
6205.44 2710
6206.18 2846
6206.93 3318
6207.67 4007
6208.41 4886
6209.16 5782
6209.90 7189
6210.64 8280
6211.39 9266
6212.13 10513
6212.87 11080
6213.62 10628
6214.36 9880
6215.11 9057
6215.85 7982
6216.59 6549
6217.34 5647
6218.08 4649
6218.83 3699
6219.57 3249
6220.31 2949
6221.06 2547
6221.80 2376
6222.55 2245
6223.29 2174
6224.04 2191
6224.78 2154
6225.52 2333
6226.27 2354
6227.01 2305
6227.76 2368
6228.50 2597
6229.25 2448
6229.99 2356
6230.74 2255
6231.48 2049
6232.23 1909
6232.97 1642
6233.72 1702
6234.46 1591
6235.21 1497
6235.95 1441
6236.70 1384
6237.44 1464
6238.19 1578
6238.93 1604
6239.68 1709
6240.42 1619
6241.17 1547
6241.91 1607
6242.66 1645
6243.40 1631
6244.15 1643
6244.90 1659
6245.64 1703
6246.39 1743
6247.13 1921
6247.88 1937
6248.62 1867
6249.37 1923
6250.12 2100
6250.86 2108
6251.61 2092
6252.35 2055
6253.10 1941
6253.85 2092
6254.59 2047
6255.34 2004
6256.09 2002
6256.83 1915
6257.58 1898
6258.32 1831
6259.07 1858
6259.82 1769
6260.56 1672
6261.31 1813
6262.06 1831
6262.80 1631
6263.55 1689
6264.30 1835
6265.04 1965
6265.79 1772
6266.54 1785
6267.29 1850
6268.03 1820
6268.78 1921
6269.53 1788
6270.27 1748
6271.02 1689
6271.77 1702
6272.52 1681
6273.26 1638
6274.01 1718
6274.76 1717
6275.50 1672
6276.25 1739
6277.00 1855
6277.75 1787
6278.49 1904
6279.24 1946
6279.99 1928
6280.74 2020
6281.49 2057
6282.23 1925
6282.98 1697
6283.73 1728
6284.48 1768
6285.23 1698
6285.97 1426
6286.72 1510
6287.47 1538
6288.22 1478
6288.97 1412
6289.71 1349
6290.46 1377
6291.21 1388
6291.96 1445
6292.71 1428
6293.46 1241
6294.21 1273
6294.95 1298
6295.70 1305
6296.45 1272
6297.20 1326
6297.95 1310
6298.70 1278
6299.45 1234
6300.20 1324
6300.94 1317
6301.69 1243
6302.44 1321
6303.19 1376
6303.94 1290
6304.69 1347
6305.44 1395
6306.19 1379
6306.94 1453
6307.69 1438
6308.44 1437
6309.19 1458
6309.94 1395
6310.69 1275
6311.43 1220
6312.18 1275
6312.93 1376
6313.68 1316
6314.43 1258
6315.18 1271
6315.93 1316
6316.68 1302
6317.43 1462
6318.18 1347
6318.93 1375
6319.68 1375
6320.43 1423
6321.18 1399
6321.93 1394
6322.68 1336
6323.43 1316
6324.18 1251
6324.94 1181
6325.69 1127
6326.44 1196
6327.19 1176
6327.94 1152
6328.69 1141
6329.44 1114
6330.19 1124
6330.94 1086
6331.69 1085
6332.44 1060
6333.19 1046
6333.94 1038
6334.69 1061
6335.45 1096
6336.20 1085
6336.95 1053
6337.70 1082
6338.45 1143
6339.20 1062
6339.95 1092
6340.70 1132
6341.46 1037
6342.21 1051
6342.96 1012
6343.71 1125
6344.46 1166
6345.21 1146
6345.96 1157
6346.72 1051
6347.47 1070
6348.22 1207
6348.97 1062
6349.72 1111
6350.48 1096
6351.23 1143
6351.98 1200
6352.73 1160
6353.48 1089
6354.24 1170
6354.99 1168
6355.74 1146
6356.49 1147
6357.24 1192
6358.00 1180
6358.75 1165
6359.50 1224
6360.25 1250
6361.01 1134
6361.76 1052
6362.51 1058
6363.26 1070
6364.02 1126
6364.77 1096
6365.52 1065
6366.28 935
6367.03 1046
6367.78 972
6368.53 1077
6369.29 1137
6370.04 1084
6370.79 1010
6371.55 965
6372.30 969
6373.05 1044
6373.81 981
6374.56 1069
6375.31 1108
6376.07 1095
6376.82 1106
6377.57 1132
6378.33 1059
6379.08 1160
6379.83 1162
6380.59 1109
6381.34 1090
6382.10 1046
6382.85 1059
6383.60 1103
6384.36 1079
6385.11 1017
6385.87 1060
6386.62 987
6387.37 1047
6388.13 966
6388.88 993
6389.64 1086
6390.39 1162
6391.14 1166
6391.90 1165
6392.65 1173
6393.41 1190
6394.16 1179
6394.92 1147
6395.67 1121
6396.43 1020
6397.18 1050
6397.94 992
6398.69 1021
6399.45 1015
6400.20 1078
6400.96 1008
6401.71 1044
6402.47 1010
6403.22 952
6403.98 912
6404.73 895
6405.49 949
6406.24 1004
6407.00 952
6407.75 992
6408.51 975
6409.26 1070
6410.02 1033
6410.77 940
6411.53 1074
6412.28 1042
6413.04 1007
6413.80 1099
6414.55 938
6415.31 1002
6416.06 1000
6416.82 996
6417.57 985
6418.33 957
6419.09 1002
6419.84 930
6420.60 978
6421.35 993
6422.11 1083
6422.87 1001
6423.62 1021
6424.38 963
6425.14 973
6425.89 950
6426.65 1009
6427.40 945
6428.16 996
6428.92 969
6429.67 940
6430.43 971
6431.19 1060
6431.94 1030
6432.70 959
6433.46 1015
6434.22 943
6434.97 1003
6435.73 1069
6436.49 1100
6437.24 1041
6438.00 1049
6438.76 1007
6439.51 996
6440.27 943
6441.03 1011
6441.79 994
6442.54 1012
6443.30 981
6444.06 946
6444.82 1083
6445.57 1049
6446.33 1002
6447.09 938
6447.85 903
6448.60 965
6449.36 1033
6450.12 987
6450.88 1062
6451.64 1019
6452.39 988
6453.15 985
6453.91 1034
6454.67 961
6455.43 1018
6456.18 1046
6456.94 1105
6457.70 1179
6458.46 1045
6459.22 1052
6459.98 1257
6460.73 1152
6461.49 1195
6462.25 1173
6463.01 1222
6463.77 1130
6464.53 1125
6465.29 1013
6466.04 1122
6466.80 1130
6467.56 1176
6468.32 1164
6469.08 1127
6469.84 1102
6470.60 1196
6471.36 1245
6472.12 1248
6472.87 1128
6473.63 1172
6474.39 1260
6475.15 1242
6475.91 1242
6476.67 1229
6477.43 1226
6478.19 1261
6478.95 1223
6479.71 1335
6480.47 1352
6481.23 1313
6481.99 1330
6482.75 1392
6483.51 1432
6484.27 1482
6485.03 1421
6485.79 1388
6486.55 1424
6487.31 1526
6488.07 1593
6488.83 1612
6489.59 1620
6490.35 1562
6491.11 1569
6491.87 1532
6492.63 1552
6493.39 1626
6494.15 1574
6494.91 1625
6495.67 1715
6496.43 1750
6497.19 1799
6497.95 1772
6498.71 1744
6499.47 1680
6500.23 1866
6500.99 1879
6501.76 1865
6502.52 1936
6503.28 1855
6504.04 1868
6504.80 1891
6505.56 1905
6506.32 1812
6507.08 1785
6507.84 2051
6508.61 2109
6509.37 1975
6510.13 1925
6510.89 1986
6511.65 1994
6512.41 2134
6513.17 2141
6513.94 2095
6514.70 2147
6515.46 2122
6516.22 2196
6516.98 2237
6517.74 2334
6518.51 2173
6519.27 2314
6520.03 2363
6520.79 2442
6521.55 2584
6522.32 2801
6523.08 3334
6523.84 3579
6524.60 3912
6525.36 4141
6526.13 4580
6526.89 4740
6527.65 4815
6528.41 4749
6529.18 4629
6529.94 4523
6530.70 4526
6531.46 4315
6532.23 4137
6532.99 3775
6533.75 3680
6534.51 3604
6535.28 3781
6536.04 3851
6536.80 4199
6537.57 4823
6538.33 5406
6539.09 5805
6539.85 6258
6540.62 6273
6541.38 6046
6542.14 5519
6542.91 5003
6543.67 4219
6544.43 3617
6545.20 3141
6545.96 2751
6546.72 2444
6547.49 2179
6548.25 2112
6549.02 2001
6549.78 1775
6550.54 1766
6551.31 1838
6552.07 1805
6552.83 1868
6553.60 1949
6554.36 1900
6555.13 1844
6555.89 1834
6556.65 1845
6557.42 1806
6558.18 1666
6558.95 1818
6559.71 1924
6560.47 1856
6561.24 1806
6562.00 1886
6562.77 1896
6563.53 1999
6564.30 2068
6565.06 2082
6565.83 2035
6566.59 2127
6567.36 2060
6568.12 2084
6568.88 2164
6569.65 2186
6570.41 2179
6571.18 2094
6571.94 2075
6572.71 2052
6573.47 2022
6574.24 2121
6575.00 2152
6575.77 2262
6576.53 2382
6577.30 2356
6578.07 2508
6578.83 2447
6579.60 2558
6580.36 2523
6581.13 2473
6581.89 2349
6582.66 2435
6583.42 2415
6584.19 2381
6584.96 2232
6585.72 2320
6586.49 2121
6587.25 2039
6588.02 2021
6588.78 2028
6589.55 2149
6590.32 2190
6591.08 2343
6591.85 2262
6592.61 2419
6593.38 2579
6594.15 2705
6594.91 3080
6595.68 3191
6596.45 3249
6597.21 3263
6597.98 3562
6598.75 3492
6599.51 3407
6600.28 3161
6601.05 3076
6601.81 2891
6602.58 2587
6603.35 2377
6604.11 2235
6604.88 2188
6605.65 2014
6606.41 1949
6607.18 1873
6607.95 1874
6608.71 1832
6609.48 1828
6610.25 1751
6611.02 1776
6611.78 1856
6612.55 1768
6613.32 1778
6614.09 1867
6614.85 1832
6615.62 1703
6616.39 1730
6617.16 1721
6617.92 1639
6618.69 1583
6619.46 1593
6620.23 1673
6620.99 1738
6621.76 1703
6622.53 1602
6623.30 1710
6624.07 1578
6624.83 1741
6625.60 1785
6626.37 1592
6627.14 1584
6627.91 1569
6628.67 1558
6629.44 1732
6630.21 1643
6630.98 1673
6631.75 1574
6632.52 1622
6633.29 1772
6634.05 1859
6634.82 1824
6635.59 2097
6636.36 2088
6637.13 2144
6637.90 2285
6638.67 2178
6639.43 2153
6640.20 2149
6640.97 2035
6641.74 1782
6642.51 1718
6643.28 1704
6644.05 1673
6644.82 1698
6645.59 1559
6646.36 1505
6647.13 1673
6647.90 1557
6648.66 1443
6649.43 1543
6650.20 1645
6650.97 1621
6651.74 1668
6652.51 1661
6653.28 1617
6654.05 1517
6654.82 1470
6655.59 1519
6656.36 1510
6657.13 1516
6657.90 1520
6658.67 1477
6659.44 1482
6660.21 1465
6660.98 1506
6661.75 1585
6662.52 1660
6663.29 1531
6664.06 1601
6664.83 1857
6665.60 1848
6666.37 1976
6667.14 2026
6667.91 2195
6668.69 2212
6669.46 2193
6670.23 2143
6671.00 1985
6671.77 1892
6672.54 1790
6673.31 1734
6674.08 1676
6674.85 1598
6675.62 1524
6676.39 1534
6677.16 1600
6677.94 1501
6678.71 1508
6679.48 1534
6680.25 1425
6681.02 1353
6681.79 1400
6682.56 1421
6683.33 1530
6684.11 1483
6684.88 1442
6685.65 1394
6686.42 1382
6687.19 1493
6687.96 1500
6688.74 1484
6689.51 1531
6690.28 1481
6691.05 1465
6691.82 1447
6692.60 1396
6693.37 1418
6694.14 1396
6694.91 1249
6695.68 1328
6696.46 1339
6697.23 1330
6698.00 1289
6698.77 1193
6699.55 1236
6700.32 1171
6701.09 1349
6701.86 1231
6702.64 1287
6703.41 1326
6704.18 1393
6704.95 1437
6705.73 1517
6706.50 1360
6707.27 1329
6708.04 1361
6708.82 1382
6709.59 1326
6710.36 1263
6711.14 1272
6711.91 1336
6712.68 1336
6713.46 1208
6714.23 1272
6715.00 1260
6715.78 1186
6716.55 1201
6717.32 1147
6718.10 1028
6718.87 1076
6719.64 1192
6720.42 1152
6721.19 1124
6721.96 1092
6722.74 1192
6723.51 1218
6724.28 1076
6725.06 1134
6725.83 1196
6726.61 1213
6727.38 1249
6728.15 1169
6728.93 1091
6729.70 1122
6730.48 1128
6731.25 1119
6732.02 1067
6732.80 1106
6733.57 1061
6734.35 1054
6735.12 1201
6735.90 1109
6736.67 1112
6737.45 1145
6738.22 1115
6738.99 1162
6739.77 1097
6740.54 1051
6741.32 1176
6742.09 1101
6742.87 1086
6743.64 1148
6744.42 1178
6745.19 1192
6745.97 1139
6746.74 1133
6747.52 1226
6748.29 1132
6749.07 1143
6749.84 1093
6750.62 1047
6751.40 1130
6752.17 1226
6752.95 1256
6753.72 1218
6754.50 1317
6755.27 1331
6756.05 1323
6756.82 1221
6757.60 1247
6758.38 1179
6759.15 1143
6759.93 1099
6760.70 1113
6761.48 1104
6762.25 1109
6763.03 1081
6763.81 1070
6764.58 1077
6765.36 1106
6766.14 1131
6766.91 1163
6767.69 1043
6768.46 985
6769.24 1025
6770.02 1025
6770.79 1036
6771.57 985
6772.35 999
6773.12 1058
6773.90 995
6774.68 927
6775.45 1090
6776.23 1062
6777.01 1002
6777.78 973
6778.56 996
6779.34 1111
6780.11 1060
6780.89 1069
6781.67 1163
6782.45 1014
6783.22 1152
6784.00 1136
6784.78 1097
6785.56 1111
6786.33 1012
6787.11 1074
6787.89 982
6788.66 1024
6789.44 970
6790.22 944
6791.00 941
6791.78 976
6792.55 1009
6793.33 1012
6794.11 1009
6794.89 941
6795.66 950
6796.44 951
6797.22 905
6798.00 912
6798.78 917
6799.55 1024
6800.33 1048
6801.11 1044
6801.89 970
6802.67 948
6803.45 937
6804.22 985
6805.00 983
6805.78 892
6806.56 942
6807.34 925
6808.12 1069
6808.90 977
6809.67 1009
6810.45 1070
6811.23 1032
6812.01 1010
6812.79 979
6813.57 1020
6814.35 943
6815.13 981
6815.91 962
6816.68 984
6817.46 988
6818.24 940
6819.02 890
6819.80 1002
6820.58 1036
6821.36 989
6822.14 937
6822.92 1033
6823.70 1030
6824.48 1108
6825.26 1143
6826.04 1009
6826.82 1046
6827.60 956
6828.38 918
6829.16 967
6829.94 1011
6830.72 919
6831.50 951
6832.28 992
6833.06 1059
6833.84 957
6834.62 920
6835.40 961
6836.18 980
6836.96 983
6837.74 932
6838.52 928
6839.30 914
6840.08 932
6840.86 958
6841.64 1003
6842.42 1007
6843.20 1010
6843.98 966
6844.76 1027
6845.54 992
6846.32 990
6847.10 980
6847.89 1017
6848.67 1038
6849.45 1126
6850.23 1216
6851.01 1298
6851.79 1365
6852.57 1489
6853.35 1672
6854.13 1626
6854.92 1674
6855.70 1789
6856.48 1732
6857.26 1647
6858.04 1581
6858.82 1451
6859.60 1257
6860.39 1209
6861.17 1137
6861.95 1165
6862.73 1104
6863.51 1047
6864.29 1048
6865.08 961
6865.86 1037
6866.64 1100
6867.42 1150
6868.20 1150
6868.99 1198
6869.77 1108
6870.55 1115
6871.33 1148
6872.12 1188
6872.90 1226
6873.68 1199
6874.46 1150
6875.24 1157
6876.03 1198
6876.81 1128
6877.59 994
6878.38 1109
6879.16 1203
6879.94 1086
6880.72 1202
6881.51 1202
6882.29 1097
6883.07 1055
6883.85 1216
6884.64 1235
6885.42 1236
6886.20 1196
6886.99 1264
6887.77 1431
6888.55 1537
6889.34 1660
6890.12 1778
6890.90 1965
6891.69 1923
6892.47 1951
6893.25 1806
6894.04 1645
6894.82 1520
6895.60 1417
6896.39 1353
6897.17 1258
6897.96 1226
6898.74 1222
6899.52 1194
6900.31 1196
6901.09 1197
6901.88 1159
6902.66 1225
6903.44 1335
6904.23 1275
6905.01 1373
6905.80 1343
6906.58 1304
6907.36 1310
6908.15 1213
6908.93 1208
6909.72 1228
6910.50 1275
6911.29 1214
6912.07 1175
6912.86 1131
6913.64 1223
6914.42 1274
6915.21 1201
6915.99 1258
6916.78 1300
6917.56 1273
6918.35 1236
6919.13 1187
6919.92 1249
6920.70 1323
6921.49 1366
6922.27 1150
6923.06 1191
6923.84 1302
6924.63 1291
6925.42 1245
6926.20 1324
6926.99 1241
6927.77 1324
6928.56 1433
6929.34 1368
6930.13 1262
6930.91 1264
6931.70 1236
6932.48 1348
6933.27 1218
6934.06 1231
6934.84 1263
6935.63 1273
6936.41 1271
6937.20 1239
6937.99 1352
6938.77 1326
6939.56 1261
6940.34 1361
6941.13 1432
6941.92 1499
6942.70 1588
6943.49 1616
6944.28 1661
6945.06 1690
6945.85 1827
6946.64 1825
6947.42 1831
6948.21 1807
6949.00 1883
6949.78 1849
6950.57 1893
6951.36 1908
6952.14 1813
6952.93 1860
6953.72 1814
6954.50 1768
6955.29 1681
6956.08 1681
6956.86 1793
6957.65 1694
6958.44 1719
6959.23 1677
6960.01 1702
6960.80 1675
6961.59 1801
6962.38 1727
6963.16 1745
6963.95 1834
6964.74 1858
6965.53 1889
6966.31 1989
6967.10 1885
6967.89 1873
6968.68 1883
6969.46 2021
6970.25 2001
6971.04 2008
6971.83 2220
6972.62 2358
6973.40 2381
6974.19 2397
6974.98 2346
6975.77 2327
6976.56 2418
6977.34 2360
6978.13 2275
6978.92 2314
6979.71 2326
6980.50 2488
6981.29 2458
6982.08 2604
6982.86 2867
6983.65 3114
6984.44 3455
6985.23 4312
6986.02 5228
6986.81 6266
6987.60 7265
6988.39 8192
6989.17 8877
6989.96 9104
6990.75 8672
6991.54 8114
6992.33 7131
6993.12 6020
6993.91 5243
6994.70 4246
6995.49 3562
6996.28 3134
6997.07 2700
6997.86 2622
6998.64 2459
6999.43 2465
7000.22 2678
7001.01 2791
7001.80 2949
7002.59 3292
7003.38 3335
7004.17 3305
7004.96 3368
7005.75 3050
7006.54 2760
7007.33 2500
7008.12 2333
7008.91 2048
7009.70 1904
7010.49 1852
7011.28 1757
7012.07 1591
7012.86 1602
7013.65 1641
7014.44 1646
7015.23 1782
7016.02 1833
7016.81 1854
7017.61 1938
7018.40 1976
7019.19 1888
7019.98 1871
7020.77 1747
7021.56 1843
7022.35 1767
7023.14 1792
7023.93 1728
7024.72 1713
7025.51 1901
7026.30 1899
7027.10 1942
7027.89 2001
7028.68 1932
7029.47 1942
7030.26 1766
7031.05 1873
7031.84 1711
7032.63 1689
7033.43 1691
7034.22 1608
7035.01 1601
7035.80 1676
7036.59 1572
7037.38 1671
7038.18 1524
7038.97 1580
7039.76 1663
7040.55 1699
7041.34 1713
7042.13 1762
7042.93 1783
7043.72 1791
7044.51 1781
7045.30 1889
7046.09 1865
7046.89 1699
7047.68 1677
7048.47 1839
7049.26 1892
7050.06 1931
7050.85 1956
7051.64 1957
7052.43 2064
7053.23 2179
7054.02 2072
7054.81 2056
7055.60 2067
7056.40 2000
7057.19 1786
7057.98 1742
7058.77 1752
7059.57 1770
7060.36 1812
7061.15 1660
7061.95 1674
7062.74 1632
7063.53 1661
7064.33 1791
7065.12 1756
7065.91 1674
7066.71 1791
7067.50 1830
7068.29 1781
7069.09 1724
7069.88 1714
7070.67 1672
7071.47 1746
7072.26 1818
7073.05 1981
7073.85 1866
7074.64 1816
7075.44 1853
7076.23 1812
7077.02 1708
7077.82 1645
7078.61 1732
7079.41 1671
7080.20 1610
7080.99 1647
7081.79 1586
7082.58 1737
7083.38 1761
7084.17 1679
7084.96 1737
7085.76 1855
7086.55 1930
7087.35 2100
7088.14 2263
7088.94 2661
7089.73 3077
7090.53 3442
7091.32 3640
7092.12 3822
7092.91 3752
7093.71 3445
7094.50 3368
7095.29 2773
7096.09 2318
7096.88 2008
7097.68 1879
7098.48 1734
7099.27 1618
7100.07 1517
7100.86 1514
7101.66 1380
7102.45 1274
7103.25 1297
7104.04 1360
7104.84 1383
7105.63 1402
7106.43 1214
7107.22 1320
7108.02 1215
7108.82 1269
7109.61 1425
7110.41 1250
7111.20 1160
7112.00 1090
7112.79 1081
7113.59 1146
7114.39 1235
7115.18 1193
7115.98 1160
7116.77 1141
7117.57 1168
7118.37 1078
7119.16 1149
7119.96 1193
7120.76 1303
7121.55 1317
7122.35 1265
7123.15 1323
7123.94 1309
7124.74 1341
7125.53 1301
7126.33 1270
7127.13 1316
7127.93 1398
7128.72 1484
7129.52 1409
7130.32 1291
7131.11 1266
7131.91 1360
7132.71 1312
7133.50 1222
7134.30 1220
7135.10 1199
7135.90 1162
7136.69 1116
7137.49 1180
7138.29 1180
7139.08 1108
7139.88 1108
7140.68 1029
7141.48 1140
7142.27 1162
7143.07 1120
7143.87 1127
7144.67 1118
7145.46 1089
7146.26 1199
7147.06 1185
7147.86 1160
7148.66 1187
7149.45 1135
7150.25 1047
7151.05 997
7151.85 1037
7152.65 1066
7153.44 1065
7154.24 1079
7155.04 1063
7155.84 1111
7156.64 1111
7157.44 1102
7158.23 1042
7159.03 1030
7159.83 1070
7160.63 966
7161.43 958
7162.23 987
7163.03 1101
7163.83 1077
7164.62 1046
7165.42 1067
7166.22 1028
7167.02 991
7167.82 1055
7168.62 1100
7169.42 962
7170.22 1029
7171.02 934
7171.82 940
7172.61 1006
7173.41 939
7174.21 900
7175.01 934
7175.81 957
7176.61 857
7177.41 883
7178.21 910
7179.01 792
7179.81 821
7180.61 780
7181.41 808
7182.21 900
7183.01 891
7183.81 897
7184.61 898
7185.41 844
7186.21 863
7187.01 951
7187.81 920
7188.61 894
7189.41 869
7190.21 898
7191.01 1008
7191.81 861
7192.61 822
7193.41 889
7194.21 794
7195.01 796
7195.81 765
7196.61 704
7197.41 827
7198.21 800
7199.01 749
7199.82 771
7200.62 829
7201.42 738
7202.22 785
7203.02 794
7203.82 811
7204.62 890
7205.42 843
7206.22 796
7207.02 824
7207.83 774
7208.63 836
7209.43 838
7210.23 844
7211.03 695
7211.83 755
7212.63 722
7213.44 721
7214.24 703
7215.04 733
7215.84 730
7216.64 756
7217.44 819
7218.25 809
7219.05 814
7219.85 723
7220.65 714
7221.45 779
7222.26 794
7223.06 756
7223.86 733
7224.66 714
7225.46 697
7226.27 805
7227.07 834
7227.87 775
7228.67 766
7229.48 771
7230.28 736
7231.08 705
7231.88 742
7232.69 747
7233.49 719
7234.29 711
7235.09 711
7235.90 757
7236.70 712
7237.50 676
7238.30 698
7239.11 706
7239.91 729
7240.71 778
7241.52 811
7242.32 713
7243.12 697
7243.93 727
7244.73 753
7245.53 819
7246.34 719
7247.14 695
7247.94 700
7248.75 692
7249.55 688
7250.35 715
7251.16 787
7251.96 743
7252.76 655
7253.57 733
7254.37 739
7255.18 723
7255.98 758
7256.78 747
7257.59 785
7258.39 716
7259.20 686
7260.00 740
7260.80 756
7261.61 785
7262.41 870
7263.22 812
7264.02 795
7264.83 831
7265.63 828
7266.43 892
7267.24 833
7268.04 920
7268.85 866
7269.65 823
7270.46 806
7271.26 856
7272.07 815
7272.87 815
7273.68 854
7274.48 841
7275.29 893
7276.09 866
7276.90 736
7277.70 777
7278.51 805
7279.31 869
7280.12 871
7280.92 860
7281.73 824
7282.53 927
7283.34 962
7284.14 956
7284.95 1076
7285.76 1268
7286.56 1347
7287.37 1525
7288.17 1602
7288.98 1647
7289.78 1435
7290.59 1297
7291.40 1186
7292.20 1119
7293.01 1145
7293.81 1077
7294.62 871
7295.43 840
7296.23 802
7297.04 872
7297.84 868
7298.65 761
7299.46 734
7300.26 731
7301.07 770
7301.88 759
7302.68 773
7303.49 912
7304.30 858
7305.10 826
7305.91 828
7306.72 972
7307.52 830
7308.33 829
7309.14 827
7309.94 881
7310.75 832
7311.56 859
7312.36 901
7313.17 880
7313.98 893
7314.79 875
7315.59 930
7316.40 882
7317.21 837
7318.01 874
7318.82 870
7319.63 965
7320.44 1015
7321.24 1022
7322.05 1111
7322.86 1251
7323.67 1204
7324.47 1196
7325.28 1285
7326.09 1208
7326.90 1164
7327.71 1067
7328.51 1004
7329.32 912
7330.13 891
7330.94 856
7331.75 868
7332.55 870
7333.36 807
7334.17 839
7334.98 803
7335.79 830
7336.60 876
7337.40 870
7338.21 939
7339.02 859
7339.83 853
7340.64 839
7341.45 774
7342.26 858
7343.06 847
7343.87 796
7344.68 806
7345.49 820
7346.30 785
7347.11 759
7347.92 899
7348.73 818
7349.54 806
7350.34 895
7351.15 772
7351.96 839
7352.77 825
7353.58 836
7354.39 820
7355.20 809
7356.01 765
7356.82 685
7357.63 790
7358.44 804
7359.25 828
7360.06 856
7360.87 813
7361.68 754
7362.49 792
7363.30 744
7364.11 758
7364.92 826
7365.73 754
7366.54 751
7367.35 862
7368.16 768
7368.97 837
7369.78 760
7370.59 781
7371.40 766
7372.21 791
7373.02 792
7373.83 783
7374.64 870
7375.45 805
7376.26 808
7377.07 797
7377.88 914
7378.69 879
7379.50 742
7380.31 890
7381.12 874
7381.94 956
7382.75 987
7383.56 1010
7384.37 1061
7385.18 1140
7385.99 1083
7386.80 1088
7387.61 1076
7388.42 1010
7389.23 931
7390.05 887
7390.86 868
7391.67 732
7392.48 722
7393.29 703
7394.10 774
7394.92 764
7395.73 778
7396.54 788
7397.35 750
7398.16 816
7398.97 758
7399.79 863
7400.60 859
7401.41 867
7402.22 886
7403.03 998
7403.85 982
7404.66 983
7405.47 1006
7406.28 1041
7407.09 965
7407.91 902
7408.72 844
7409.53 921
7410.34 846
7411.16 806
7411.97 833
7412.78 832
7413.59 823
7414.41 750
7415.22 799
7416.03 741
7416.84 689
7417.66 742
7418.47 752
7419.28 687
7420.10 658
7420.91 652
7421.72 709
7422.54 740
7423.35 719
7424.16 661
7424.97 692
7425.79 685
7426.60 723
7427.41 675
7428.23 682
7429.04 658
7429.86 674
7430.67 645
7431.48 690
7432.30 634
7433.11 697
7433.92 649
7434.74 652
7435.55 702
7436.36 621
7437.18 626
7437.99 682
7438.81 651
7439.62 719
7440.43 748
7441.25 691
7442.06 669
7442.88 670
7443.69 721
7444.51 697
7445.32 693
7446.13 662
7446.95 717
7447.76 689
7448.58 672
7449.39 745
7450.21 706
7451.02 578
7451.84 649
7452.65 725
7453.47 756
7454.28 744
7455.10 781
7455.91 763
7456.73 675
7457.54 674
7458.36 689
7459.17 683
7459.99 745
7460.80 750
7461.62 707
7462.43 709
7463.25 644
7464.06 683
7464.88 734
7465.69 710
7466.51 674
7467.32 705
7468.14 659
7468.96 709
7469.77 634
7470.59 654
7471.40 702
7472.22 673
7473.03 658
7473.85 653
7474.67 711
7475.48 674
7476.30 721
7477.11 726
7477.93 756
7478.75 679
7479.56 632
7480.38 645
7481.20 637
7482.01 676
7482.83 619
7483.65 622
7484.46 569
7485.28 658
7486.09 656
7486.91 624
7487.73 668
7488.54 676
7489.36 660
7490.18 653
7491.00 635
7491.81 636
7492.63 685
7493.45 691
7494.26 640
7495.08 622
7495.90 674
7496.71 646
7497.53 675
7498.35 641
7499.17 600
7499.98 600
7500.80 629
7501.62 671
7502.44 637
7503.25 593
7504.07 569
7504.89 600
7505.71 668
7506.52 599
7507.34 624
7508.16 655
7508.98 672
7509.80 632
7510.61 639
7511.43 600
7512.25 622
7513.07 613
7513.89 549
7514.70 543
7515.52 606
7516.34 594
7517.16 640
7517.98 589
7518.79 583
7519.61 625
7520.43 613
7521.25 650
7522.07 579
7522.89 646
7523.71 652
7524.52 696
7525.34 615
7526.16 633
7526.98 608
7527.80 624
7528.62 644
7529.44 621
7530.26 623
7531.08 575
7531.89 574
7532.71 527
7533.53 538
7534.35 620
7535.17 651
7535.99 592
7536.81 586
7537.63 671
7538.45 657
7539.27 634
7540.09 692
7540.91 627
7541.73 588
7542.55 625
7543.37 679
7544.19 628
7545.01 630
7545.83 581
7546.65 632
7547.47 700
7548.29 641
7549.11 640
7549.93 644
7550.75 597
7551.57 653
7552.39 636
7553.21 641
7554.03 671
7554.85 694
7555.67 671
7556.49 645
7557.31 659
7558.13 610
7558.95 673
7559.77 688
7560.59 728
7561.41 744
7562.23 641
7563.05 712
7563.87 788
7564.69 715
7565.52 730
7566.34 758
7567.16 657
7567.98 662
7568.80 630
7569.62 703
7570.44 714
7571.26 710
7572.08 610
7572.91 648
7573.73 645
7574.55 651
7575.37 697
7576.19 625
7577.01 604
7577.83 609
7578.66 701
7579.48 659
7580.30 671
7581.12 635
7581.94 616
7582.77 706
7583.59 620
7584.41 682
7585.23 755
7586.05 695
7586.88 608
7587.70 648
7588.52 751
7589.34 708
7590.16 648
7590.99 742
7591.81 796
7592.63 700
7593.45 720
7594.28 781
7595.10 671
7595.92 712
7596.74 681
7597.57 726
7598.39 699
7599.21 709
7600.03 716
7600.86 738
7601.68 756
7602.50 695
7603.33 790
7604.15 826
7604.97 817
7605.80 836
7606.62 877
7607.44 870
7608.26 921
7609.09 891
7609.91 844
7610.73 879
7611.56 867
7612.38 881
7613.21 853
7614.03 817
7614.85 756
7615.68 797
7616.50 832
7617.32 762
7618.15 638
7618.97 811
7619.80 920
7620.62 876
7621.44 836
7622.27 831
7623.09 794
7623.92 734
7624.74 704
7625.56 752
7626.39 834
7627.21 772
7628.04 776
7628.86 789
7629.68 769
7630.51 806
7631.33 820
7632.16 899
7632.98 971
7633.81 1038
7634.63 1094
7635.46 1005
7636.28 1021
7637.11 909
7637.93 889
7638.76 884
7639.58 898
7640.41 806
7641.23 767
7642.06 741
7642.88 754
7643.71 673
7644.53 707
7645.36 691
7646.18 647
7647.01 661
7647.83 661
7648.66 645
7649.48 669
7650.31 632
7651.14 630
7651.96 673
7652.79 590
7653.61 561
7654.44 613
7655.26 670
7656.09 706
7656.92 679
7657.74 639
7658.57 577
7659.39 636
7660.22 687
7661.05 661
7661.87 594
7662.70 677
7663.52 701
7664.35 635
7665.18 547
7666.00 624
7666.83 627
7667.66 642
7668.48 625
7669.31 571
7670.14 602
7670.96 617
7671.79 661
7672.62 566
7673.44 590
7674.27 599
7675.10 612
7675.92 652
7676.75 592
7677.58 653
7678.40 658
7679.23 637
7680.06 589
7680.89 556
7681.71 543
7682.54 670
7683.37 701
7684.19 665
7685.02 631
7685.85 619
7686.68 617
7687.50 670
7688.33 669
7689.16 533
7689.99 560
7690.81 648
7691.64 639
7692.47 595
7693.30 715
7694.13 619
7694.95 646
7695.78 609
7696.61 598
7697.44 584
7698.27 596
7699.09 622
7699.92 561
7700.75 633
7701.58 581
7702.41 668
7703.24 664
7704.06 641
7704.89 598
7705.72 625
7706.55 655
7707.38 580
7708.21 674
7709.04 604
7709.86 587
7710.69 613
7711.52 610
7712.35 645
7713.18 610
7714.01 620
7714.84 607
7715.67 576
7716.50 581
7717.32 581
7718.15 570
7718.98 603
7719.81 599
7720.64 634
7721.47 654
7722.30 582
7723.13 604
7723.96 622
7724.79 707
7725.62 678
7726.45 639
7727.28 662
7728.11 700
7728.94 650
7729.77 664
7730.60 689
7731.43 629
7732.26 608
7733.09 596
7733.92 619
7734.75 680
7735.58 575
7736.41 621
7737.24 580
7738.07 620
7738.90 603
7739.73 575
7740.56 645
7741.39 651
7742.22 585
7743.05 639
7743.88 702
7744.71 641
7745.54 625
7746.37 668
7747.20 691
7748.03 859
7748.87 945
7749.70 1055
7750.53 1169
7751.36 1262
7752.19 1236
7753.02 1147
7753.85 976
7754.68 1029
7755.51 975
7756.34 823
7757.18 851
7758.01 763
7758.84 791
7759.67 735
7760.50 753
7761.33 721
7762.16 761
7763.00 718
7763.83 649
7764.66 702
7765.49 707
7766.32 704
7767.16 791
7767.99 614
7768.82 605
7769.65 658
7770.48 660
7771.31 671
7772.15 604
7772.98 603
7773.81 590
7774.64 644
7775.48 687
7776.31 559
7777.14 641
7777.97 632
7778.81 648
7779.64 580
7780.47 628
7781.30 701
7782.14 676
7782.97 581
7783.80 554
7784.63 649
7785.47 651
7786.30 683
7787.13 626
7787.97 603
7788.80 679
7789.63 733
7790.46 707
7791.30 652
7792.13 618
7792.96 683
7793.80 669
7794.63 579
7795.46 650
7796.30 597
7797.13 573
7797.96 603
7798.80 573
7799.63 624
7800.46 647
7801.30 660
7802.13 589
7802.97 607
7803.80 639
7804.63 592
7805.47 651
7806.30 626
7807.13 664
7807.97 615
7808.80 600
7809.64 659
7810.47 584
7811.31 550
7812.14 620
7812.97 620
7813.81 677
7814.64 663
7815.48 627
7816.31 575
7817.15 666
7817.98 755
7818.82 647
7819.65 597
7820.48 651
7821.32 666
7822.15 693
7822.99 708
7823.82 712
7824.66 691
7825.49 758
7826.33 751
7827.16 738
7828.00 777
7828.83 718
7829.67 735
7830.50 709
7831.34 780
7832.17 728
7833.01 741
7833.85 772
7834.68 696
7835.52 702
7836.35 779
7837.19 739
7838.02 748
7838.86 757
7839.69 666
7840.53 642
7841.37 663
7842.20 686
7843.04 691
7843.87 671
7844.71 704
7845.55 725
7846.38 711
7847.22 698
7848.05 609
7848.89 638
7849.73 662
7850.56 637
7851.40 682
7852.24 697
7853.07 655
7853.91 609
7854.74 613
7855.58 622
7856.42 649
7857.25 608
7858.09 635
7858.93 614
7859.76 637
7860.60 594
7861.44 635
7862.28 645
7863.11 643
7863.95 651
7864.79 682
7865.62 631
7866.46 625
7867.30 613
7868.14 577
7868.97 651
7869.81 656
7870.65 630
7871.48 588
7872.32 631
7873.16 673
7874.00 635
7874.83 597
7875.67 679
7876.51 619
7877.35 654
7878.19 715
7879.02 683
7879.86 692
7880.70 786
7881.54 743
7882.37 768
7883.21 754
7884.05 648
7884.89 668
7885.73 646
7886.57 672
7887.40 597
7888.24 668
7889.08 656
7889.92 652
7890.76 710
7891.60 740
7892.43 767
7893.27 724
7894.11 741
7894.95 661
7895.79 691
7896.63 647
7897.47 697
7898.30 708
7899.14 666
7899.98 686
7900.82 687
7901.66 690
7902.50 703
7903.34 767
7904.18 722
7905.02 660
7905.86 709
7906.70 715
7907.54 611
7908.37 642
7909.21 625
7910.05 719
7910.89 666
7911.73 644
7912.57 658
7913.41 646
7914.25 671
7915.09 687
7915.93 645
7916.77 705
7917.61 744
7918.45 820
7919.29 844
7920.13 891
7920.97 906
7921.81 861
7922.65 883
7923.49 893
7924.33 826
7925.17 807
7926.01 732
7926.85 717
7927.69 626
7928.53 644
7929.37 656
7930.21 616
7931.05 633
7931.90 686
7932.74 671
7933.58 716
7934.42 719
7935.26 783
7936.10 757
7936.94 694
7937.78 682
7938.62 652
7939.46 572
7940.30 652
7941.14 632
7941.99 615
7942.83 565
7943.67 616
7944.51 599
7945.35 613
7946.19 609
7947.03 574
7947.88 622
7948.72 598
7949.56 582
7950.40 633
7951.24 569
7952.08 587
7952.93 594
7953.77 545
7954.61 582
7955.45 589
7956.29 623
7957.13 615
7957.98 638
7958.82 606
7959.66 638
7960.50 634
7961.35 606
7962.19 580
7963.03 592
7963.87 652
7964.71 637
7965.56 611
7966.40 661
7967.24 603
7968.08 623
7968.93 661
7969.77 596
7970.61 697
7971.45 681
7972.30 660
7973.14 617
7973.98 589
7974.83 569
7975.67 555
7976.51 527
7977.36 588
7978.20 643
7979.04 633
7979.88 639
7980.73 637
7981.57 608
7982.41 610
7983.26 590
7984.10 603
7984.94 628
7985.79 624
7986.63 586
7987.47 626
7988.32 583
7989.16 581
7990.01 634
7990.85 640
7991.69 540
7992.54 558
7993.38 548
7994.23 560
7995.07 534
7995.91 585
7996.76 617
7997.60 634
7998.45 586
7999.29 580
8000.13 577
8000.98 559
8001.82 505
8002.67 578
8003.51 649
8004.36 669
8005.20 600
8006.04 606
8006.89 531
8007.73 555
8008.58 535
8009.42 556
8010.27 559
8011.11 578
8011.96 616
8012.80 568
8013.65 606
8014.49 587
8015.34 581
8016.18 619
8017.03 583
8017.87 544
8018.72 513
8019.56 528
8020.41 520
8021.25 568
8022.10 505
8022.95 523
8023.79 508
8024.64 542
8025.48 543
8026.33 483
8027.17 544
8028.02 564
8028.86 492
8029.71 497
8030.56 553
8031.40 570
8032.25 584
8033.09 531
8033.94 512
8034.79 509
8035.63 505
8036.48 536
8037.32 535
8038.17 564
8039.02 558
8039.86 603
8040.71 607
8041.56 560
8042.40 562
8043.25 548
8044.10 526
8044.94 527
8045.79 562
8046.64 499
8047.48 464
8048.33 442
8049.18 499
8050.02 531
8050.87 485
8051.72 451
8052.56 504
8053.41 485
8054.26 516
8055.11 474
8055.95 451
8056.80 440
8057.65 494
8058.49 530
8059.34 537
8060.19 476
8061.04 526
8061.88 480
8062.73 502
8063.58 525
8064.43 561
8065.27 525
8066.12 500
8066.97 509
8067.82 535
8068.67 539
8069.51 496
8070.36 477
8071.21 487
8072.06 532
8072.91 506
8073.75 457
8074.60 484
8075.45 481
8076.30 433
8077.15 481
8078.00 485
8078.84 493
8079.69 576
8080.54 519
8081.39 440
8082.24 502
8083.09 538
8083.94 492
8084.78 460
8085.63 418
8086.48 456
8087.33 521
8088.18 487
8089.03 548
8089.88 511
8090.73 508
8091.58 460
8092.42 523
8093.27 481
8094.12 478
8094.97 525
8095.82 473
8096.67 494
8097.52 485
8098.37 452
8099.22 440
8100.07 497
8100.92 532
8101.77 469
8102.62 453
8103.47 503
8104.32 499
8105.17 508
8106.02 466
8106.87 491
8107.72 498
8108.57 510
8109.42 480
8110.27 417
8111.12 492
8111.97 496
8112.82 476
8113.67 454
8114.52 435
8115.37 514
8116.22 470
8117.07 467
8117.92 511
8118.77 511
8119.62 507
8120.47 496
8121.32 547
8122.17 529
8123.02 493
8123.87 472
8124.72 542
8125.57 513
8126.43 545
8127.28 443
8128.13 536
8128.98 524
8129.83 521
8130.68 496
8131.53 496
8132.38 473
8133.23 462
8134.09 430
8134.94 463
8135.79 496
8136.64 458
8137.49 416
8138.34 492
8139.19 518
8140.05 444
8140.90 422
8141.75 496
8142.60 449
8143.45 442
8144.30 452
8145.16 449
8146.01 437
8146.86 454
8147.71 452
8148.56 472
8149.42 450
8150.27 443
8151.12 474
8151.97 512
8152.83 447
8153.68 464
8154.53 519
8155.38 530
8156.24 538
8157.09 519
8157.94 478
8158.79 558
8159.65 584
8160.50 510
8161.35 500
8162.20 494
8163.06 527
8163.91 473
8164.76 520
8165.62 487
8166.47 470
8167.32 499
8168.17 510
8169.03 483
8169.88 464
8170.73 441
8171.59 482
8172.44 484
8173.29 434
8174.15 448
8175.00 408
8175.85 484
8176.71 470
8177.56 415
8178.42 410
8179.27 487
8180.12 428
8180.98 490
8181.83 448
8182.68 414
8183.54 504
8184.39 483
8185.25 494
8186.10 429
8186.95 423
8187.81 457
8188.66 451
8189.52 414
8190.37 478
8191.22 469
8192.08 416
8192.93 456
8193.79 459
8194.64 410
8195.50 471
8196.35 415
8197.21 455
8198.06 465
8198.92 374
8199.77 448
8200.63 410
8201.48 460
8202.33 471
8203.19 455
8204.04 433
8204.90 429
8205.75 464
8206.61 448
8207.47 452
8208.32 491
8209.18 492
8210.03 470
8210.89 461
8211.74 488
8212.60 462
8213.45 466
8214.31 400
8215.16 487
8216.02 502
8216.87 462
8217.73 442
8218.59 430
8219.44 465
8220.30 488
8221.15 461
8222.01 435
8222.87 465
8223.72 526
8224.58 528
8225.43 493
8226.29 452
8227.15 525
8228.00 553
8228.86 509
8229.71 476
8230.57 447
8231.43 469
8232.28 471
8233.14 439
8234.00 368
8234.85 419
8235.71 449
8236.57 452
8237.42 421
8238.28 464
8239.14 468
8239.99 466
8240.85 400
8241.71 393
8242.56 470
8243.42 441
8244.28 371
8245.14 441
8245.99 426
8246.85 459
8247.71 438
8248.56 427
8249.42 439
8250.28 443
8251.14 463
8251.99 462
8252.85 453
8253.71 451
8254.57 413
8255.42 399
8256.28 474
8257.14 499
8258.00 433
8258.86 439
8259.71 468
8260.57 418
8261.43 410
8262.29 478
8263.15 451
8264.00 461
8264.86 433
8265.72 460
8266.58 469
8267.44 442
8268.29 422
8269.15 458
8270.01 447
8270.87 479
8271.73 450
8272.59 472
8273.45 406
8274.30 410
8275.16 432
8276.02 475
8276.88 434
8277.74 422
8278.60 418
8279.46 422
8280.32 440
8281.18 498
8282.03 463
8282.89 433
8283.75 485
8284.61 430
8285.47 476
8286.33 438
8287.19 501
8288.05 428
8288.91 489
8289.77 459
8290.63 503
8291.49 430
8292.35 476
8293.21 432
8294.07 459
8294.93 478
8295.78 543
8296.64 550
8297.50 477
8298.36 444
8299.22 445
8300.08 440
8300.94 404
8301.80 450
8302.66 389
8303.52 373
8304.38 427
8305.25 440
8306.11 424
8306.97 412
8307.83 483
8308.69 479
8309.55 459
8310.41 410
8311.27 489
8312.13 482
8312.99 500
8313.85 469
8314.71 478
8315.57 463
8316.43 467
8317.29 475
8318.15 523
8319.02 482
8319.88 472
8320.74 472
8321.60 474
8322.46 477
8323.32 470
8324.18 471
8325.04 470
8325.90 453
8326.77 433
8327.63 513
8328.49 461
8329.35 469
8330.21 461
8331.07 462
8331.93 419
8332.80 509
8333.66 531
8334.52 483
8335.38 486
8336.24 486
8337.11 457
8337.97 436
8338.83 487
8339.69 456
8340.55 439
8341.42 451
8342.28 506
8343.14 524
8344.00 531
8344.86 500
8345.73 405
8346.59 474
8347.45 492
8348.31 535
8349.18 470
8350.04 488
8350.90 451
8351.76 496
8352.63 460
8353.49 446
8354.35 486
8355.22 518
8356.08 484
8356.94 487
8357.80 482
8358.67 508
8359.53 466
8360.39 471
8361.26 429
8362.12 446
8362.98 488
8363.85 508
8364.71 448
8365.57 483
8366.44 543
8367.30 534
8368.16 484
8369.03 467
8369.89 436
8370.75 481
8371.62 475
8372.48 481
8373.35 537
8374.21 494
8375.07 491
8375.94 507
8376.80 481
8377.67 472
8378.53 581
8379.39 532
8380.26 532
8381.12 507
8381.99 527
8382.85 544
8383.71 538
8384.58 559
8385.44 585
8386.31 529
8387.17 578
8388.04 516
8388.90 529
8389.77 530
8390.63 498
8391.50 528
8392.36 554
8393.22 605
8394.09 580
8394.95 573
8395.82 550
8396.68 522
8397.55 556
8398.41 534
8399.28 520
8400.14 553
8401.01 528
8401.88 569
8402.74 587
8403.61 575
8404.47 612
8405.34 569
8406.20 651
8407.07 652
8407.93 574
8408.80 606
8409.66 626
8410.53 560
8411.40 629
8412.26 609
8413.13 644
8413.99 650
8414.86 619
8415.73 669
8416.59 656
8417.46 575
8418.32 637
8419.19 760
8420.06 678
8420.92 659
8421.79 716
8422.65 685
8423.52 650
8424.39 672
8425.25 739
8426.12 672
8426.99 644
8427.85 732
8428.72 696
8429.59 694
8430.45 664
8431.32 695
8432.19 643
8433.05 719
8433.92 817
8434.79 804
8435.65 819
8436.52 835
8437.39 817
8438.26 853
8439.12 806
8439.99 860
8440.86 808
8441.73 894
8442.59 924
8443.46 905
8444.33 970
8445.19 917
8446.06 898
8446.93 989
8447.80 1029
8448.67 987
8449.53 958
8450.40 982
8451.27 997
8452.14 1081
8453.00 1086
8453.87 1105
8454.74 1158
8455.61 1364
8456.48 1494
8457.34 1757
8458.21 2179
8459.08 2498
8459.95 2892
8460.82 3063
8461.69 2996
8462.55 2686
8463.42 2512
8464.29 2277
8465.16 1968
8466.03 1692
8466.90 1440
8467.77 1187
8468.63 1016
8469.50 996
8470.37 911
8471.24 911
8472.11 878
8472.98 803
8473.85 889
8474.72 798
8475.58 734
8476.45 752
8477.32 703
8478.19 720
8479.06 792
8479.93 715
8480.80 675
8481.67 643
8482.54 651
8483.41 714
8484.28 680
8485.15 747
8486.02 717
8486.89 762
8487.76 696
8488.63 688
8489.50 744
8490.37 705
8491.24 720
8492.11 705
8492.98 704
8493.85 747
8494.72 731
8495.59 790
8496.46 833
8497.33 845
8498.20 818
8499.07 854
8499.94 837
8500.81 772
8501.68 760
8502.55 786
8503.42 711
8504.29 817
8505.16 657
8506.03 638
8506.90 689
8507.77 669
8508.64 686
8509.51 746
8510.38 640
8511.25 659
8512.13 615
8513.00 644
8513.87 709
8514.74 651
8515.61 696
8516.48 727
8517.35 697
8518.22 697
8519.09 709
8519.97 755
8520.84 769
8521.71 780
8522.58 792
8523.45 791
8524.32 777
8525.19 803
8526.07 775
8526.94 800
8527.81 879
8528.68 740
8529.55 767
8530.43 798
8531.30 774
8532.17 732
8533.04 714
8533.91 790
8534.79 774
8535.66 739
8536.53 751
8537.40 690
8538.27 671
8539.15 769
8540.02 754
8540.89 733
8541.76 852
8542.64 730
8543.51 806
8544.38 720
8545.25 696
8546.13 709
8547.00 696
8547.87 638
8548.74 654
8549.62 641
8550.49 747
8551.36 707
8552.24 663
8553.11 635
8553.98 713
8554.86 702
8555.73 738
8556.60 728
8557.48 667
8558.35 756
8559.22 756
8560.10 814
8560.97 776
8561.84 665
8562.72 643
8563.59 701
8564.46 690
8565.34 684
8566.21 725
8567.08 686
8567.96 630
8568.83 651
8569.71 680
8570.58 621
8571.45 667
8572.33 630
8573.20 604
8574.08 606
8574.95 595
8575.82 593
8576.70 639
8577.57 708
8578.45 646
8579.32 646
8580.20 678
8581.07 678
8581.94 554
8582.82 580
8583.69 553
8584.57 548
8585.44 641
8586.32 638
8587.19 554
8588.07 553
8588.94 485
8589.82 542
8590.69 587
8591.57 633
8592.44 608
8593.32 625
8594.19 626
8595.07 590
8595.94 666
8596.82 615
8597.69 622
8598.57 616
8599.44 654
8600.32 640
8601.19 675
8602.07 708
8602.95 701
8603.82 707
8604.70 720
8605.57 616
8606.45 610
8607.32 617
8608.20 658
8609.08 663
8609.95 668
8610.83 638
8611.70 622
8612.58 678
8613.46 725
8614.33 645
8615.21 703
8616.08 700
8616.96 701
8617.84 622
8618.71 589
8619.59 633
8620.47 567
8621.34 574
8622.22 669
8623.10 662
8623.97 637
8624.85 694
8625.73 675
8626.60 626
8627.48 633
8628.36 667
8629.23 702
8630.11 679
8630.99 683
8631.87 741
8632.74 692
8633.62 702
8634.50 745
8635.37 731
8636.25 751
8637.13 675
8638.01 770
8638.88 747
8639.76 760
8640.64 764
8641.52 751
8642.39 777
8643.27 778
8644.15 768
8645.03 795
8645.90 811
8646.78 826
8647.66 810
8648.54 825
8649.42 880
8650.29 813
8651.17 760
8652.05 874
8652.93 892
8653.81 847
8654.68 848
8655.56 884
8656.44 916
8657.32 874
8658.20 845
8659.08 920
8659.95 922
8660.83 939
8661.71 879
8662.59 864
8663.47 869
8664.35 863
8665.23 866
8666.10 952
8666.98 915
8667.86 922
8668.74 949
8669.62 938
8670.50 883
8671.38 964
8672.26 948
8673.14 1089
8674.02 1189
8674.90 1151
8675.77 1209
8676.65 1344
8677.53 1341
8678.41 1494
8679.29 1464
8680.17 1467
8681.05 1464
8681.93 1489
8682.81 1306
8683.69 1233
8684.57 1160
8685.45 1141
8686.33 1180
8687.21 1129
8688.09 1071
8688.97 1101
8689.85 1183
8690.73 1308
8691.61 1284
8692.49 1626
8693.37 1967
8694.25 2206
8695.13 2462
8696.01 2802
8696.89 3145
8697.77 2979
8698.65 2755
8699.53 2664
8700.41 2241
8701.29 2021
8702.17 1763
8703.05 1467
8703.94 1175
8704.82 1128
8705.70 1145
8706.58 1140
8707.46 1033
8708.34 1003
8709.22 1015
8710.10 998
8710.98 950
8711.86 917
8712.75 914
8713.63 997
8714.51 1001
8715.39 918
8716.27 838
8717.15 791
8718.03 904
8718.91 879
8719.80 864
8720.68 769
8721.56 825
8722.44 924
8723.32 986
8724.20 939
8725.09 900
8725.97 923
8726.85 907
8727.73 883
8728.61 988
8729.50 900
8730.38 940
8731.26 918
8732.14 1009
8733.02 1009
8733.91 1076
8734.79 999
8735.67 956
8736.55 1065
8737.44 1001
8738.32 1007
8739.20 998
8740.08 1063
8740.97 970
8741.85 967
8742.73 935
8743.61 942
8744.50 946
8745.38 916
8746.26 916
8747.15 859
8748.03 863
8748.91 929
8749.79 938
8750.68 898
8751.56 855
8752.44 902
8753.33 933
8754.21 950
8755.09 938
8755.98 935
8756.86 936
8757.74 1026
8758.63 992
8759.51 973
8760.39 949
8761.28 997
8762.16 1075
8763.05 986
8763.93 1096
8764.81 1112
8765.70 1042
8766.58 1096
8767.46 1039
8768.35 1106
8769.23 1142
8770.12 1103
8771.00 1257
8771.89 1285
8772.77 1190
8773.65 1230
8774.54 1228
8775.42 1163
8776.31 1188
8777.19 1207
8778.08 1177
8778.96 1201
8779.84 1208
8780.73 1234
8781.61 1347
8782.50 1568
8783.38 1817
8784.27 2057
8785.15 2222
8786.04 2345
8786.92 2619
8787.81 2468
8788.69 2420
8789.58 2132
8790.46 1901
8791.35 1754
8792.23 1521
8793.12 1409
8794.00 1292
8794.89 1199
8795.77 1172
8796.66 1101
8797.55 1134
8798.43 1257
8799.32 1423
8800.20 1414
8801.09 1523
8801.97 1654
8802.86 1523
8803.74 1433
8804.63 1439
8805.52 1371
8806.40 1276
8807.29 1252
8808.17 1074
8809.06 1042
8809.95 1054
8810.83 1051
8811.72 931
8812.60 979
8813.49 1046
8814.38 1059
8815.26 1001
8816.15 1040
8817.04 1096
8817.92 1085
8818.81 1131
8819.70 1026
8820.58 946
8821.47 1083
8822.36 1073
8823.24 1014
8824.13 850
8825.02 841
8825.90 896
8826.79 856
8827.68 846
8828.56 843
8829.45 829
8830.34 811
8831.23 869
8832.11 831
8833.00 858
8833.89 835
8834.77 909
8835.66 808
8836.55 811
8837.44 808
8838.32 778
8839.21 823
8840.10 782
8840.99 810
8841.88 871
8842.76 864
8843.65 853
8844.54 833
8845.43 839
8846.31 795
8847.20 814
8848.09 795
8848.98 792
8849.87 733
8850.75 775
8851.64 810
8852.53 799
8853.42 744
8854.31 763
8855.20 670
8856.08 771
8856.97 813
8857.86 752
8858.75 759
8859.64 732
8860.53 749
8861.42 753
8862.30 831
8863.19 811
8864.08 781
8864.97 760
8865.86 757
8866.75 769
8867.64 758
8868.53 724
8869.42 741
8870.30 753
8871.19 672
8872.08 631
8872.97 683
8873.86 709
8874.75 684
8875.64 641
8876.53 657
8877.42 637
8878.31 617
8879.20 636
8880.09 638
8880.98 663
8881.87 628
8882.76 698
8883.65 577
8884.54 619
8885.43 616
8886.32 605
8887.21 588
8888.10 641
8888.99 640
8889.88 623
8890.77 612
8891.66 601
8892.55 610
8893.44 571
8894.33 579
8895.22 555
8896.11 599
8897.00 583
8897.89 567
8898.78 555
8899.67 622
8900.56 571
8901.45 570
8902.34 544
8903.23 512
8904.12 571
8905.02 563
8905.91 605
8906.80 581
8907.69 542
8908.58 512
8909.47 497
8910.36 542
8911.25 539
8912.14 535
8913.04 503
8913.93 475
8914.82 549
8915.71 493
8916.60 488
8917.49 605
8918.38 600
8919.28 578
8920.17 538
8921.06 503
8921.95 578
8922.84 590
8923.73 450
8924.63 495
8925.52 529
8926.41 588
8927.30 542
8928.19 511
8929.09 464
8929.98 503
8930.87 492
8931.76 511
8932.65 536
8933.55 546
8934.44 510
8935.33 511
8936.22 466
8937.12 502
8938.01 467
8938.90 460
8939.79 498
8940.69 517
8941.58 498
8942.47 514
8943.37 461
8944.26 455
8945.15 400
8946.04 394
8946.94 445
8947.83 477
8948.72 483
8949.62 507
8950.51 475
8951.40 506
8952.30 460
8953.19 466
8954.08 450
8954.98 473
8955.87 500
8956.76 450
8957.66 467
8958.55 455
8959.44 471
8960.34 447
8961.23 465
8962.12 445
8963.02 443
8963.91 489
8964.81 436
8965.70 413
8966.59 466
8967.49 439
8968.38 393
8969.28 442
8970.17 441
8971.06 461
8971.96 461
8972.85 473
8973.75 455
8974.64 443
8975.54 481
8976.43 462
8977.32 466
8978.22 443
8979.11 431
8980.01 436
8980.90 380
8981.80 424
8982.69 439
8983.59 409
8984.48 476
8985.38 481
8986.27 479
8987.17 456
8988.06 469
8988.96 445
8989.85 412
8990.75 426
8991.64 389
8992.54 454
8993.43 443
8994.33 445
8995.22 470
8996.12 413
8997.01 395
8997.91 432
8998.81 417
8999.70 428
9000.60 392
9001.49 388
9002.39 436
9003.28 413
9004.18 411
9005.08 382
9005.97 373
9006.87 416
9007.76 386
9008.66 381
9009.56 414
9010.45 397
9011.35 421
9012.24 406
9013.14 375
9014.04 379
9014.93 412
9015.83 389
9016.73 383
9017.62 377
9018.52 367
9019.42 369
9020.31 381
9021.21 413
9022.11 427
9023.00 398
9023.90 361
9024.80 334
9025.69 348
9026.59 365
9027.49 418
9028.38 397
9029.28 319
9030.18 360
9031.08 336
9031.97 336
9032.87 357
9033.77 389
9034.66 344
9035.56 431
9036.46 415
9037.36 378
9038.25 398
9039.15 400
9040.05 405
9040.95 412
9041.85 356
9042.74 390
9043.64 364
9044.54 392
9045.44 390
9046.33 386
9047.23 361
9048.13 380
9049.03 384
9049.93 345
9050.82 404
9051.72 373
9052.62 382
9053.52 396
9054.42 362
9055.32 357
9056.21 340
9057.11 409
9058.01 414
9058.91 379
9059.81 327
9060.71 364
9061.61 387
9062.50 416
9063.40 406
9064.30 415
9065.20 361
9066.10 368
9067.00 423
9067.90 354
9068.80 352
9069.70 371
9070.60 357
9071.49 361
9072.39 380
9073.29 386
9074.19 435
9075.09 419
9075.99 381
9076.89 363
9077.79 373
9078.69 406
9079.59 390
9080.49 409
9081.39 423
9082.29 333
9083.19 380
9084.09 416
9084.99 392
9085.89 373
9086.79 401
9087.69 369
9088.59 385
9089.49 407
9090.39 385
9091.29 343
9092.19 322
9093.09 361
9093.99 422
9094.89 401
9095.79 370
9096.69 378
9097.59 379
9098.49 370
9099.39 439
9100.29 362
9101.19 366
9102.09 376
9102.99 397
9103.90 371
9104.80 435
9105.70 383
9106.60 379
9107.50 348
9108.40 361
9109.30 365
9110.20 411
9111.10 354
9112.00 341
9112.91 360
9113.81 367
9114.71 430
9115.61 351
9116.51 345
9117.41 316
9118.31 377
9119.22 373
9120.12 334
9121.02 355
9121.92 345
9122.82 393
9123.72 437
9124.63 336
9125.53 363
9126.43 325
9127.33 341
9128.23 344
9129.14 386
9130.04 385
9130.94 358
9131.84 357
9132.74 363
9133.65 396
9134.55 357
9135.45 402
9136.35 391
9137.26 380
9138.16 378
9139.06 373
9139.96 351
9140.87 377
9141.77 390
9142.67 365
9143.57 356
9144.48 341
9145.38 381
9146.28 413
9147.19 385
9148.09 362
9148.99 350
9149.90 380
9150.80 380
9151.70 346
9152.60 363
9153.51 410
9154.41 395
9155.31 387
9156.22 410
9157.12 326
9158.02 362
9158.93 362
9159.83 372
9160.74 393
9161.64 356
9162.54 359
9163.45 359
9164.35 331
9165.25 355
9166.16 350
9167.06 419
9167.97 380
9168.87 312
9169.77 327
9170.68 370
9171.58 370
9172.49 366
9173.39 408
9174.30 373
9175.20 346
9176.10 374
9177.01 361
9177.91 355
9178.82 393
9179.72 395
9180.63 372
9181.53 360
9182.44 354
9183.34 372
9184.25 369
9185.15 334
9186.05 336
9186.96 319
9187.86 398
9188.77 371
9189.67 395
9190.58 367
9191.48 411
9192.39 368
9193.30 336
9194.20 416
9195.11 390
9196.01 383
9196.92 378
9197.82 372
9198.73 407
9199.63 389
9200.54 388
9201.44 377
9202.35 392
9203.26 351
9204.16 423
9205.07 379
9205.97 364
9206.88 394
9207.78 399
9208.69 398
9209.60 441
9210.50 387
9211.41 413
9212.32 364
9213.22 380
9214.13 405
9215.03 388
9215.94 339
9216.85 325
9217.75 337
9218.66 433
9219.57 371
9220.47 377
9221.38 396
9222.29 386
9223.19 394
9224.10 398
9225.01 343
9225.91 376
9226.82 352
9227.73 357
9228.63 350
9229.54 344
9230.45 386
9231.36 366
9232.26 341
9233.17 348
9234.08 376
9234.98 345
9235.89 348
9236.80 407
9237.71 367
9238.61 369
9239.52 395
9240.43 384
9241.34 366
9242.24 365
9243.15 382
9244.06 369
9244.97 357
9245.87 335
9246.78 337
9247.69 337
9248.60 351
9249.51 267
9250.41 356
9251.32 370
9252.23 373
9253.14 418
9254.05 370
9254.96 318
9255.86 370
9256.77 369
9257.68 363
9258.59 335
9259.50 370
9260.41 358
9261.31 343
9262.22 332
9263.13 357
9264.04 323
9264.95 352
9265.86 342
9266.77 334
9267.68 337
9268.58 385
9269.49 388
9270.40 370
9271.31 338
9272.22 327
9273.13 399
9274.04 436
9274.95 390
9275.86 383
9276.77 373
9277.68 326
9278.59 400
9279.50 370
9280.40 370
9281.31 320
9282.22 398
9283.13 369
9284.04 381
9284.95 389
9285.86 330
9286.77 327
9287.68 339
9288.59 360
9289.50 374
9290.41 405
9291.32 369
9292.23 365
9293.14 364
9294.05 332
9294.96 359
9295.87 359
9296.78 335
9297.69 391
9298.60 440
9299.52 380
9300.43 373
9301.34 349
9302.25 388
9303.16 362
9304.07 353
9304.98 368
9305.89 402
9306.80 352
9307.71 354
9308.62 405
9309.53 390
9310.44 395
9311.36 358
9312.27 402
9313.18 424
9314.09 397
9315.00 436
9315.91 384
9316.82 379
9317.73 395
9318.64 415
9319.56 352
9320.47 344
9321.38 348
9322.29 382
9323.20 399
9324.11 344
9325.03 373
9325.94 310
9326.85 381
9327.76 323
9328.67 357
9329.59 420
9330.50 359
9331.41 344
9332.32 344
9333.23 411
9334.15 348
9335.06 358
9335.97 344
9336.88 381
9337.79 383
9338.71 370
9339.62 321
9340.53 328
9341.44 310
9342.36 378
9343.27 326
9344.18 352
9345.09 377
9346.01 355
9346.92 376
9347.83 350
9348.75 372
9349.66 375
9350.57 418
9351.48 374
9352.40 428
9353.31 379
9354.22 358
9355.14 333
9356.05 350
9356.96 384
9357.88 400
9358.79 346
9359.70 305
9360.62 369
9361.53 388
9362.44 330
9363.36 370
9364.27 398
9365.19 350
9366.10 385
9367.01 385
9367.93 355
9368.84 296
9369.75 338
9370.67 393
9371.58 355
9372.50 367
9373.41 371
9374.32 332
9375.24 370
9376.15 452
9377.07 355
9377.98 360
9378.90 298
9379.81 384
9380.72 349
9381.64 363
9382.55 380
9383.47 326
9384.38 363
9385.30 372
9386.21 384
9387.13 357
9388.04 395
9388.96 388
9389.87 360
9390.79 402
9391.70 405
9392.62 397
9393.53 407
9394.45 399
9395.36 394
9396.28 389
9397.19 393
9398.11 365
9399.02 375
9399.94 365
9400.85 452
9401.77 403
9402.68 346
9403.60 375
9404.52 419
9405.43 371
9406.35 356
9407.26 418
9408.18 354
9409.09 378
9410.01 358
9410.93 409
9411.84 387
9412.76 397
9413.67 408
9414.59 391
9415.51 404
9416.42 414
9417.34 398
9418.26 363
9419.17 401
9420.09 369
9421.00 422
9421.92 403
9422.84 406
9423.75 385
9424.67 419
9425.59 335
9426.50 372
9427.42 398
9428.34 382
9429.25 412
9430.17 378
9431.09 393
9432.00 418
9432.92 388
9433.84 376
9434.76 416
9435.67 409
9436.59 362
9437.51 388
9438.42 431
9439.34 364
9440.26 392
9441.18 372
9442.09 338
9443.01 426
9443.93 384
9444.85 364
9445.76 396
9446.68 378
9447.60 407
9448.52 380
9449.43 386
9450.35 427
9451.27 411
9452.19 413
9453.11 385
9454.02 437
9454.94 428
9455.86 454
9456.78 425
9457.70 483
9458.62 510
9459.53 468
9460.45 464
9461.37 442
9462.29 429
9463.21 422
9464.13 398
9465.04 429
9465.96 395
9466.88 422
9467.80 483
9468.72 443
9469.64 443
9470.56 431
9471.48 535
9472.39 431
9473.31 436
9474.23 441
9475.15 410
9476.07 432
9476.99 441
9477.91 454
9478.83 394
9479.75 406
9480.67 460
9481.59 452
9482.51 519
9483.42 532
9484.34 565
9485.26 639
9486.18 529
9487.10 591
9488.02 535
9488.94 529
9489.86 541
9490.78 504
9491.70 428
9492.62 437
9493.54 403
9494.46 379
9495.38 381
9496.30 388
9497.22 407
9498.14 410
9499.06 443
9499.98 397
9500.90 377
9501.82 362
9502.74 420
9503.66 444
9504.58 398
9505.50 440
9506.43 461
9507.35 401
9508.27 430
9509.19 426
9510.11 416
9511.03 434
9511.95 406
9512.87 449
9513.79 426
9514.71 392
9515.63 410
9516.55 384
9517.48 423
9518.40 442
9519.32 476
9520.24 419
9521.16 359
9522.08 400
9523.00 435
9523.92 414
9524.85 442
9525.77 424
9526.69 417
9527.61 430
9528.53 391
9529.45 378
9530.38 372
9531.30 379
9532.22 401
9533.14 390
9534.06 395
9534.98 406
9535.91 413
9536.83 384
9537.75 405
9538.67 361
9539.60 379
9540.52 408
9541.44 431
9542.36 461
9543.28 419
9544.21 454
9545.13 386
9546.05 406
9546.97 459
9547.90 486
9548.82 376
9549.74 419
9550.66 431
9551.59 438
9552.51 430
9553.43 401
9554.36 412
9555.28 433
9556.20 439
9557.13 426
9558.05 399
9558.97 415
9559.89 428
9560.82 443
9561.74 495
9562.66 425
9563.59 517
9564.51 398
9565.43 457
9566.36 426
9567.28 441
9568.20 455
9569.13 432
9570.05 402
9570.98 423
9571.90 440
9572.82 397
9573.75 394
9574.67 424
9575.60 404
9576.52 396
9577.44 418
9578.37 416
9579.29 409
9580.22 424
9581.14 419
9582.06 447
9582.99 452
9583.91 464
9584.84 434
9585.76 445
9586.69 412
9587.61 412
9588.53 439
9589.46 463
9590.38 382
9591.31 423
9592.23 400
9593.16 470
9594.08 464
9595.01 435
9595.93 444
9596.86 420
9597.78 469
9598.71 427
9599.63 478
9600.56 461
9601.48 453
9602.41 462
9603.33 496
9604.26 456
9605.18 457
9606.11 418
9607.03 432
9607.96 451
9608.89 457
9609.81 423
9610.74 438
9611.66 476
9612.59 475
9613.51 478
9614.44 505
9615.37 464
9616.29 461
9617.22 483
9618.14 454
9619.07 481
9620.00 521
9620.92 524
9621.85 514
9622.77 483
9623.70 488
9624.63 531
9625.55 500
9626.48 467
9627.41 472
9628.33 466
9629.26 494
9630.19 487
9631.11 462
9632.04 511
9632.97 485
9633.89 507
9634.82 533
9635.75 534
9636.67 529
9637.60 572
9638.53 561
9639.45 538
9640.38 512
9641.31 518
9642.23 583
9643.16 591
9644.09 576
9645.02 546
9645.94 545
9646.87 527
9647.80 520
9648.73 542
9649.65 604
9650.58 631
9651.51 607
9652.44 639
9653.36 612
9654.29 652
9655.22 748
9656.15 692
9657.08 732
9658.00 675
9658.93 664
9659.86 650
9660.79 651
9661.72 692
9662.64 657
9663.57 681
9664.50 671
9665.43 680
9666.36 706
9667.28 648
9668.21 681
9669.14 701
9670.07 664
9671.00 688
9671.93 751
9672.86 746
9673.78 770
9674.71 793
9675.64 735
9676.57 692
9677.50 744
9678.43 735
9679.36 719
9680.29 693
9681.21 702
9682.14 717
9683.07 740
9684.00 765
9684.93 802
9685.86 714
9686.79 715
9687.72 765
9688.65 835
9689.58 832
9690.51 783
9691.44 821
9692.37 759
9693.30 792
9694.23 744
9695.16 748
9696.09 814
9697.02 812
9697.94 833
9698.87 858
9699.80 937
9700.73 996
9701.66 1071
9702.59 1074
9703.52 1189
9704.45 1135
9705.39 1137
9706.32 1157
9707.25 1184
9708.18 1042
9709.11 947
9710.04 889
9710.97 820
9711.90 820
9712.83 781
9713.76 754
9714.69 753
9715.62 767
9716.55 777
9717.48 805
9718.41 840
9719.34 873
9720.27 838
9721.21 792
9722.14 788
9723.07 792
9724.00 738
9724.93 701
9725.86 667
9726.79 681
9727.72 685
9728.65 686
9729.59 699
9730.52 676
9731.45 664
9732.38 706
9733.31 684
9734.24 762
9735.17 814
9736.11 745
9737.04 742
9737.97 708
9738.90 697
9739.83 682
9740.77 659
9741.70 662
9742.63 591
9743.56 566
9744.49 590
9745.43 600
9746.36 609
9747.29 601
9748.22 587
9749.15 654
9750.09 640
9751.02 595
9751.95 531
9752.88 539
9753.82 600
9754.75 553
9755.68 567
9756.61 557
9757.55 582
9758.48 536
9759.41 532
9760.35 570
9761.28 595
9762.21 586
9763.14 571
9764.08 540
9765.01 579
9765.94 575
9766.88 595
9767.81 606
9768.74 632
9769.68 625
9770.61 548
9771.54 529
9772.48 555
9773.41 610
9774.34 579
9775.28 558
9776.21 604
9777.14 591
9778.08 590
9779.01 606
9779.94 625
9780.88 597
9781.81 568
9782.75 601
9783.68 615
9784.61 654
9785.55 679
9786.48 602
9787.42 624
9788.35 666
9789.28 658
9790.22 643
9791.15 611
9792.09 535
9793.02 538
9793.96 559
9794.89 573
9795.83 559
9796.76 532
9797.69 513
9798.63 540
9799.56 558
9800.50 559
9801.43 586
9802.37 650
9803.30 612
9804.24 595
9805.17 600
9806.11 534
9807.04 507
9807.98 473
9808.91 499
9809.85 500
9810.78 526
9811.72 493
9812.65 487
9813.59 499
9814.53 467
9815.46 418
9816.40 477
9817.33 425
9818.27 490
9819.20 461
9820.14 476
9821.07 541
9822.01 493
9822.95 457
9823.88 448
9824.82 469
9825.75 515
9826.69 496
9827.63 474
9828.56 480
9829.50 487
9830.43 456
9831.37 498
9832.31 491
9833.24 469
9834.18 455
9835.12 448
9836.05 427
9836.99 424
9837.93 449
9838.86 440
9839.80 444
9840.73 461
9841.67 440
9842.61 427
9843.55 458
9844.48 495
9845.42 452
9846.36 448
9847.29 426
9848.23 462
9849.17 471
9850.10 451
9851.04 434
9851.98 469
9852.92 490
9853.85 464
9854.79 414
9855.73 418
9856.67 410
9857.60 434
9858.54 430
9859.48 434
9860.42 503
9861.35 450
9862.29 438
9863.23 487
9864.17 441
9865.10 447
9866.04 450
9866.98 454
9867.92 457
9868.86 415
9869.79 445
9870.73 430
9871.67 431
9872.61 363
9873.55 419
9874.48 388
9875.42 427
9876.36 460
9877.30 429
9878.24 399
9879.18 390
9880.12 406
9881.05 403
9881.99 409
9882.93 396
9883.87 419
9884.81 459
9885.75 427
9886.69 439
9887.63 418
9888.56 417
9889.50 378
9890.44 426
9891.38 427
9892.32 380
9893.26 411
9894.20 473
9895.14 438
9896.08 409
9897.02 429
9897.96 452
9898.90 423
9899.84 382
9900.77 424
9901.71 401
9902.65 398
9903.59 428
9904.53 411
9905.47 403
9906.41 464
9907.35 474
9908.29 479
9909.23 445
9910.17 407
9911.11 463
9912.05 444
9912.99 436
9913.93 410
9914.87 361
9915.81 377
9916.75 416
9917.69 390
9918.63 399
9919.57 385
9920.52 414
9921.46 403
9922.40 397
9923.34 407
9924.28 441
9925.22 388
9926.16 401
9927.10 451
9928.04 479
9928.98 600
9929.92 624
9930.86 742
9931.80 675
9932.75 600
9933.69 667
9934.63 591
9935.57 528
9936.51 531
9937.45 541
9938.39 439
9939.33 422
9940.28 443
9941.22 395
9942.16 450
9943.10 489
9944.04 418
9944.98 367
9945.92 342
9946.87 371
9947.81 400
9948.75 409
9949.69 370
9950.63 404
9951.58 358
9952.52 326
9953.46 336
9954.40 354
9955.34 367
9956.29 391
9957.23 396
9958.17 371
9959.11 405
9960.06 426
9961.00 375
9961.94 369
9962.88 348
9963.83 327
9964.77 346
9965.71 380
9966.65 319
9967.60 367
9968.54 396
9969.48 397
9970.42 407
9971.37 363
9972.31 349
9973.25 326
9974.20 363
9975.14 326
9976.08 338
9977.03 357
9977.97 357
9978.91 356
9979.86 398
9980.80 352
9981.74 381
9982.69 375
9983.63 341
9984.57 364
9985.52 356
9986.46 328
9987.40 331
9988.35 351
9989.29 333
9990.23 310
9991.18 333
9992.12 380
9993.07 311
9994.01 310
9994.95 348
9995.90 370
9996.84 361
9997.79 324
9998.73 325
9999.67 376
10000.62 333
10001.56 334
10002.51 348
10003.45 335
10004.40 367
10005.34 378
10006.29 337
10007.23 351
10008.17 368
10009.12 332
10010.06 316
10011.01 292
10011.95 326
10012.90 370
10013.84 410
10014.79 413
10015.73 399
10016.68 390
10017.62 368
10018.57 386
10019.51 321
10020.46 358
10021.40 360
10022.35 344
10023.29 381
10024.24 389
10025.19 326
10026.13 353
10027.08 391
10028.02 373
10028.97 349
10029.91 357
10030.86 396
10031.80 344
10032.75 325
10033.70 332
10034.64 298
10035.59 284
10036.53 346
10037.48 339
10038.43 335
10039.37 353
10040.32 332
10041.26 351
10042.21 323
10043.16 297
10044.10 319
10045.05 337
10046.00 306
10046.94 266
10047.89 300
10048.84 297
10049.78 333
10050.73 342
10051.68 313
10052.62 346
10053.57 324
10054.52 351
10055.46 313
10056.41 319
10057.36 347
10058.30 341
10059.25 290
10060.20 345
10061.15 339
10062.09 331
10063.04 288
10063.99 297
10064.93 306
10065.88 307
10066.83 321
10067.78 310
10068.72 325
10069.67 300
10070.62 294
10071.57 325
10072.51 302
10073.46 315
10074.41 250
10075.36 337
10076.31 329
10077.25 360
10078.20 306
10079.15 267
10080.10 341
10081.05 334
10081.99 346
10082.94 343
10083.89 328
10084.84 313
10085.79 251
10086.74 301
10087.68 271
10088.63 326
10089.58 320
10090.53 339
10091.48 317
10092.43 334
10093.37 342
10094.32 324
10095.27 330
10096.22 305
10097.17 321
10098.12 305
10099.07 335
10100.02 276
10100.97 283
10101.91 316
10102.86 320
10103.81 316
10104.76 350
10105.71 336
10106.66 315
10107.61 323
10108.56 362
10109.51 291
10110.46 352
10111.41 331
10112.36 318
10113.31 326
10114.26 305
10115.21 349
10116.16 280
10117.11 309
10118.06 322
10119.01 267
10119.96 294
10120.91 296
10121.86 308
10122.81 268
10123.76 270
10124.71 295
10125.66 306
10126.61 335
10127.56 327
10128.51 333
10129.46 309
10130.41 300
10131.36 303
10132.31 305
10133.26 293
10134.21 321
10135.16 296
10136.11 324
10137.06 268
10138.01 301
10138.96 338
10139.91 316
10140.86 305
10141.82 312
10142.77 295
10143.72 301
10144.67 302
10145.62 343
10146.57 343
10147.52 315
10148.47 276
10149.42 324
10150.38 284
10151.33 357
10152.28 355
10153.23 317
10154.18 319
10155.13 318
10156.09 328
10157.04 316
10157.99 306
10158.94 284
10159.89 313
10160.84 297
10161.80 337
10162.75 325
10163.70 352
10164.65 293
10165.60 275
10166.56 308
10167.51 279
10168.46 350
10169.41 377
10170.36 397
10171.32 395
10172.27 350
10173.22 322
10174.17 329
10175.13 380
10176.08 329
10177.03 332
10177.98 343
10178.94 302
10179.89 318
10180.84 304
10181.80 344
10182.75 344
10183.70 334
10184.65 365
10185.61 336
10186.56 296
10187.51 299
10188.47 315
10189.42 327
10190.37 376
10191.33 356
10192.28 355
10193.23 316
10194.19 290
10195.14 349
10196.09 365
10197.05 322
10198.00 277
10198.95 297
10199.91 293
10200.86 370
10201.82 293
10202.77 333
10203.72 382
10204.68 332
10205.63 332
10206.58 385
10207.54 353
10208.49 404
10209.45 409
10210.40 387
10211.36 386
10212.31 396
10213.26 421
10214.22 450
10215.17 391
10216.13 357
10217.08 344
10218.04 408
10218.99 364
10219.94 373
10220.90 348
10221.85 383
10222.81 382
10223.76 315
10224.72 303
10225.67 355
10226.63 330
10227.58 398
10228.54 345
10229.49 351
10230.45 402
10231.40 339
10232.36 329
10233.31 314
10234.27 359
10235.22 392
10236.18 388
10237.14 338
10238.09 389
10239.05 368
10240.00 342
10240.96 376
10241.91 321
10242.87 323
10243.82 336
10244.78 356
10245.74 414
10246.69 390
10247.65 334
10248.60 339
10249.56 322
10250.52 310
10251.47 287
10252.43 296
10253.38 363
10254.34 278
10255.30 302
10256.25 316
10257.21 334
10258.17 319
10259.12 305
10260.08 283
10261.04 302
10261.99 324
10262.95 288
10263.91 305
10264.86 343
10265.82 357
10266.78 327
10267.73 304
10268.69 348
10269.65 294
10270.60 323
10271.56 294
10272.52 270
10273.47 297
10274.43 329
10275.39 292
10276.35 306
10277.30 336
10278.26 289
10279.22 306
10280.18 287
10281.13 363
10282.09 318
10283.05 299
10284.01 289
10284.96 303
10285.92 295
10286.88 274
10287.84 294
10288.79 315
10289.75 313
10290.71 281
10291.67 294
10292.63 307
10293.58 312
10294.54 269
10295.50 242
10296.46 320
10297.42 374
10298.38 354
10299.33 349
10300.29 267
10301.25 304
10302.21 320
10303.17 287
10304.13 315
10305.08 342
10306.04 298
10307.00 296
10307.96 251
10308.92 254
10309.88 250
10310.84 321
10311.80 335
10312.75 273
10313.71 265
10314.67 315
10315.63 286
10316.59 256
10317.55 254
10318.51 318
10319.47 315
10320.43 288
10321.39 292
10322.35 261
10323.31 248
10324.27 268
10325.23 278
10326.18 269
10327.14 267
10328.10 251
10329.06 271
10330.02 258
10330.98 269
10331.94 336
10332.90 325
10333.86 293
10334.82 287
10335.78 296
10336.74 301
10337.70 278
10338.66 306
10339.62 303
10340.58 306
10341.54 284
10342.50 327
10343.46 325
10344.43 326
10345.39 298
10346.35 301
10347.31 277
10348.27 280
10349.23 279
10350.19 283
10351.15 273
10352.11 280
10353.07 256
10354.03 266
10354.99 305
10355.95 303
10356.91 300
10357.88 288
10358.84 309
10359.80 303
10360.76 316
10361.72 312
10362.68 273
10363.64 266
10364.60 287
10365.57 274
10366.53 307
10367.49 315
10368.45 320
10369.41 312
10370.37 301
10371.34 285
10372.30 254
10373.26 296
10374.22 301
10375.18 296
10376.14 277
10377.11 277
10378.07 315
10379.03 297
10379.99 302
10380.95 282
10381.92 204
10382.88 289
10383.84 293
10384.80 304
10385.77 232
10386.73 264
10387.69 267
10388.65 274
10389.62 251
10390.58 248
10391.54 270
10392.50 293
10393.47 339
10394.43 274
10395.39 268
10396.35 297
10397.32 263
10398.28 278
10399.24 253
10400.21 264
10401.17 267
10402.13 336
10403.10 314
10404.06 295
10405.02 290
10405.99 266
10406.95 292
10407.91 324
10408.88 307
10409.84 276
10410.80 324
10411.77 326
10412.73 295
10413.69 284
10414.66 318
10415.62 336
10416.58 293
10417.55 251
10418.51 248
10419.48 248
10420.44 311
10421.40 273
10422.37 290
10423.33 293
10424.30 317
10425.26 269
10426.23 277
10427.19 272
10428.15 256
10429.12 306
10430.08 266
10431.05 289
10432.01 310
10432.98 251
10433.94 255
10434.91 265
10435.87 247
10436.83 289
10437.80 258
10438.76 304
10439.73 280
10440.69 281
10441.66 248
10442.62 265
10443.59 312
10444.55 285
10445.52 272
10446.48 279
10447.45 268
10448.41 322
10449.38 269
10450.35 308
10451.31 310
10452.28 314
10453.24 261
10454.21 289
10455.17 317
10456.14 318
10457.10 240
10458.07 265
10459.04 306
10460.00 261
10460.97 272
10461.93 277
10462.90 262
10463.87 281
10464.83 277
10465.80 286
10466.76 306
10467.73 278
10468.70 269
10469.66 368
10470.63 258
10471.59 271
10472.56 261
10473.53 271
10474.49 294
10475.46 278
10476.43 242
10477.39 319
10478.36 296
10479.33 240
10480.29 240
10481.26 248
10482.23 257
10483.19 253
10484.16 257
10485.13 250
10486.09 249
10487.06 248
10488.03 270
10489.00 258
10489.96 273
10490.93 251
10491.90 241
10492.87 260
10493.83 245
10494.80 270
10495.77 259
10496.73 247
10497.70 252
10498.67 311
10499.64 286
10500.61 287
10501.57 244
10502.54 262
10503.51 270
10504.48 280
10505.44 246
10506.41 288
10507.38 274
10508.35 255
10509.32 280
10510.28 209
10511.25 230
10512.22 234
10513.19 246
10514.16 259
10515.13 273
10516.09 243
10517.06 295
10518.03 252
10519.00 251
10519.97 293
10520.94 268
10521.91 290
10522.87 281
10523.84 269
10524.81 254
10525.78 281
10526.75 234
10527.72 258
10528.69 260
10529.66 257
10530.63 267
10531.59 325
10532.56 321
10533.53 280
10534.50 301
10535.47 265
10536.44 251
10537.41 266
10538.38 256
10539.35 232
10540.32 235
10541.29 256
10542.26 310
10543.23 313
10544.20 268
10545.17 255
10546.14 297
10547.11 295
10548.08 321
10549.05 315
10550.02 292
10550.99 245
10551.96 289
10552.93 322
10553.90 270
10554.87 228
10555.84 326
10556.81 311
10557.78 297
10558.75 269
10559.72 268
10560.69 247
10561.66 273
10562.63 264
10563.60 315
10564.57 348
10565.54 359
10566.51 359
10567.48 340
10568.45 363
10569.42 359
10570.40 341
10571.37 308
10572.34 313
10573.31 279
10574.28 279
10575.25 263
10576.22 287
10577.19 248
10578.16 238
10579.14 266
10580.11 247
10581.08 298
10582.05 262
10583.02 240
10583.99 293
10584.96 318
10585.94 287
10586.91 281
10587.88 263
10588.85 252
10589.82 291
10590.79 257
10591.77 298
10592.74 326
10593.71 324
10594.68 312
10595.65 322
10596.63 285
10597.60 283
10598.57 253
10599.54 300
10600.52 288
10601.49 285
10602.46 267
10603.43 290
10604.41 281
10605.38 260
10606.35 305
10607.32 308
10608.30 290
10609.27 279
10610.24 304
10611.21 345
10612.19 270
10613.16 304
10614.13 291
10615.11 316
10616.08 288
10617.05 301
10618.02 271
10619.00 265
10619.97 282
10620.94 293
10621.92 285
10622.89 290
10623.86 300
10624.84 274
10625.81 265
10626.78 328
10627.76 337
10628.73 291
10629.71 252
10630.68 249
10631.65 232
10632.63 264
10633.60 275
10634.57 286
10635.55 302
10636.52 273
10637.50 314
10638.47 280
10639.44 277
10640.42 286
10641.39 291
10642.37 352
10643.34 347
10644.31 396
10645.29 398
10646.26 330
10647.24 346
10648.21 337
10649.19 329
10650.16 318
10651.14 316
10652.11 300
10653.09 279
10654.06 291
10655.04 283
10656.01 298
10656.98 256
10657.96 290
10658.93 316
10659.91 277
10660.88 225
10661.86 230
10662.84 270
10663.81 271
10664.79 309
10665.76 288
10666.74 302
10667.71 229
10668.69 289
10669.66 315
10670.64 269
10671.61 288
10672.59 247
10673.56 259
10674.54 274
10675.52 271
10676.49 271
10677.47 271
10678.44 253
10679.42 260
10680.40 275
10681.37 297
10682.35 308
10683.32 303
10684.30 298
10685.28 276
10686.25 284
10687.23 307
10688.20 277
10689.18 278
10690.16 273
10691.13 307
10692.11 279
10693.09 279
10694.06 295
10695.04 245
10696.02 271
10696.99 241
10697.97 240
10698.95 258
10699.92 274
10700.90 263
10701.88 262
10702.85 264
10703.83 264
10704.81 274
10705.79 207
10706.76 210
10707.74 226
10708.72 222
10709.70 217
10710.67 258
10711.65 309
10712.63 262
10713.60 286
10714.58 255
10715.56 262
10716.54 258
10717.52 281
10718.49 306
10719.47 280
10720.45 241
10721.43 271
10722.40 281
10723.38 258
10724.36 296
10725.34 258
10726.32 278
10727.29 241
10728.27 209
10729.25 213
10730.23 205
10731.21 253
10732.19 287
10733.16 284
10734.14 249
10735.12 309
10736.10 256
10737.08 216
10738.06 266
10739.03 257
10740.01 273
10740.99 245
10741.97 247
10742.95 277
10743.93 270
10744.91 231
10745.89 265
10746.87 281
10747.84 250
10748.82 265
10749.80 265
10750.78 270
10751.76 264
10752.74 233
10753.72 300
10754.70 290
10755.68 282
10756.66 258
10757.64 238
10758.62 263
10759.60 228
10760.58 240
10761.56 234
10762.54 248
10763.52 254
10764.50 264
10765.48 273
10766.45 263
10767.43 257
10768.41 272
10769.39 280
10770.38 246
10771.36 235
10772.34 260
10773.32 302
10774.30 251
10775.28 258
10776.26 275
10777.24 334
10778.22 279
10779.20 250
10780.18 271
10781.16 275
10782.14 287
10783.12 287
10784.10 301
10785.08 276
10786.06 303
10787.04 256
10788.02 284
10789.00 272
10789.99 276
10790.97 255
10791.95 238
10792.93 283
10793.91 289
10794.89 267
10795.87 257
10796.85 236
10797.84 251
10798.82 264
10799.80 290
10800.78 238
10801.76 238
10802.74 277
10803.72 275
10804.71 272
10805.69 233
10806.67 223
10807.65 259
10808.63 249
10809.61 248
10810.60 308
10811.58 244
10812.56 249
10813.54 276
10814.52 273
10815.51 247
10816.49 294
10817.47 273
10818.45 284
10819.44 270
10820.42 235
10821.40 264
10822.38 307
10823.37 287
10824.35 316
10825.33 291
10826.31 244
10827.30 280
10828.28 330
10829.26 285
10830.24 280
10831.23 266
10832.21 255
10833.19 234
10834.18 283
10835.16 259
10836.14 243
10837.13 272
10838.11 267
10839.09 287
10840.07 291
10841.06 277
10842.04 281
10843.02 282
10844.01 271
10844.99 288
10845.98 318
10846.96 311
10847.94 234
10848.93 285
10849.91 292
10850.89 282
10851.88 297
10852.86 332
10853.84 324
10854.83 281
10855.81 273
10856.80 298
10857.78 294
10858.77 277
10859.75 291
10860.73 294
10861.72 293
10862.70 270
10863.69 298
10864.67 289
10865.66 301
10866.64 300
10867.62 328
10868.61 279
10869.59 278
10870.58 329
10871.56 327
10872.55 325
10873.53 320
10874.52 313
10875.50 299
10876.49 307
10877.47 319
10878.46 313
10879.44 294
10880.43 326
10881.41 288
10882.40 335
10883.38 322
10884.37 299
10885.35 314
10886.34 305
10887.32 315
10888.31 361
10889.29 336
10890.28 279
10891.27 355
10892.25 288
10893.24 322
10894.22 342
10895.21 349
10896.19 331
10897.18 308
10898.17 318
10899.15 329
10900.14 325
10901.12 334
10902.11 362
10903.10 322
10904.08 315
10905.07 379
10906.05 404
10907.04 368
10908.03 376
10909.01 352
10910.00 356
10910.99 353
10911.97 401
10912.96 375
10913.95 383
10914.93 381
10915.92 367
10916.91 335
10917.89 391
10918.88 379
10919.87 390
10920.85 356
10921.84 386
10922.83 379
10923.81 360
10924.80 410
10925.79 415
10926.78 390
10927.76 385
10928.75 355
10929.74 382
10930.73 344
10931.71 401
10932.70 405
10933.69 361
10934.68 396
10935.66 401
10936.65 392
10937.64 426
10938.63 363
10939.61 366
10940.60 388
10941.59 380
10942.58 385
10943.57 485
10944.55 447
10945.54 448
10946.53 442
10947.52 423
10948.51 417
10949.49 479
10950.48 496
10951.47 426
10952.46 420
10953.45 432
10954.44 423
10955.42 438
10956.41 459
10957.40 537
10958.39 554
10959.38 563
10960.37 529
10961.36 617
10962.34 622
10963.33 694
10964.32 652
10965.31 652
10966.30 647
10967.29 644
10968.28 617
10969.27 599
10970.26 506
10971.25 520
10972.24 521
10973.22 476
10974.21 472
10975.20 461
10976.19 473
10977.18 464
10978.17 466
10979.16 474
10980.15 504
10981.14 521
10982.13 463
10983.12 430
10984.11 483
10985.10 501
10986.09 502
10987.08 493
10988.07 485
10989.06 516
10990.05 541
10991.04 456
10992.03 501
10993.02 518
10994.01 538
10995.00 524
10995.99 530
10996.98 577
10997.97 580
10998.96 563
10999.95 621
11000.94 690
11001.93 744
11002.92 845
11003.92 883
11004.91 903
11005.90 898
11006.89 822
11007.88 832
11008.87 861
11009.86 732
11010.85 611
11011.84 611
11012.83 550
11013.82 576
11014.82 558
11015.81 486
11016.80 481
11017.79 467
11018.78 436
11019.77 411
11020.76 441
11021.76 445
11022.75 431
11023.74 421
11024.73 414
11025.72 386
11026.71 412
11027.70 406
11028.70 402
11029.69 435
11030.68 414
11031.67 382
11032.66 391
11033.66 391
11034.65 397
11035.64 403
11036.63 378
11037.62 430
11038.62 386
11039.61 422
11040.60 398
11041.59 410
11042.59 457
11043.58 408
11044.57 437
11045.56 386
11046.56 404
11047.55 375
11048.54 338
11049.53 352
11050.53 359
11051.52 393
11052.51 373
11053.51 370
11054.50 401
11055.49 394
11056.49 361
11057.48 339
11058.47 372
11059.46 366
11060.46 380
11061.45 373
11062.44 406
11063.44 375
11064.43 358
11065.42 343
11066.42 335
11067.41 356
11068.41 342
11069.40 351
11070.39 364
11071.39 327
11072.38 364
11073.37 371
11074.37 309
11075.36 334
11076.36 365
11077.35 360
11078.34 331
11079.34 337
11080.33 334
11081.33 309
11082.32 351
11083.31 365
11084.31 358
11085.30 369
11086.30 334
11087.29 323
11088.29 304
11089.28 332
11090.28 341
11091.27 375
11092.27 368
11093.26 345
11094.25 345
11095.25 354
11096.24 349
11097.24 340
11098.23 343
11099.23 342
11100.22 301
11101.22 333
11102.21 337
11103.21 309
11104.20 358
11105.20 365
11106.20 332
11107.19 343
11108.19 354
11109.18 335
11110.18 311
11111.17 370
11112.17 310
11113.16 272
11114.16 298
11115.15 320
11116.15 328
11117.15 351
11118.14 339
11119.14 327
11120.13 310
11121.13 359
11122.13 316
11123.12 354
11124.12 348
11125.11 314
11126.11 319
11127.11 316
11128.10 334
11129.10 325
11130.10 308
11131.09 306
11132.09 306
11133.09 301
11134.08 340
11135.08 311
11136.07 298
11137.07 307
11138.07 308
11139.07 272
11140.06 304
11141.06 277
11142.06 260
11143.05 322
11144.05 272
11145.05 293
11146.04 307
11147.04 289
11148.04 281
11149.04 302
11150.03 267
11151.03 311
11152.03 303
11153.02 295
11154.02 312
11155.02 333
11156.02 275
11157.01 319
11158.01 304
11159.01 289
11160.01 298
11161.01 281
11162.00 304
11163.00 247
11164.00 323
11165.00 265
11165.99 243
11166.99 261
11167.99 299
11168.99 280
11169.99 303
11170.99 293
11171.98 292
11172.98 243
11173.98 259
11174.98 287
11175.98 314
11176.98 294
11177.97 296
11178.97 286
11179.97 251
11180.97 259
11181.97 262
11182.97 265
11183.97 267
11184.96 254
11185.96 303
11186.96 298
11187.96 260
11188.96 284
11189.96 298
11190.96 265
11191.96 256
11192.96 316
11193.96 298
11194.96 285
11195.96 261
11196.95 252
11197.95 317
11198.95 273
11199.95 278
11200.95 275
11201.95 273
11202.95 283
11203.95 263
11204.95 271
11205.95 271
11206.95 255
11207.95 250
11208.95 237
11209.95 269
11210.95 285
11211.95 293
11212.95 272
11213.95 294
11214.95 261
11215.95 270
11216.95 264
11217.95 298
11218.95 275
11219.95 308
11220.95 232
11221.95 236
11222.95 234
11223.95 270
11224.95 270
11225.96 241
11226.96 231
11227.96 268
11228.96 235
11229.96 284
11230.96 243
11231.96 252
11232.96 269
11233.96 266
11234.96 265
11235.96 304
11236.97 269
11237.97 266
11238.97 247
11239.97 270
11240.97 260
11241.97 252
11242.97 257
11243.98 258
11244.98 283
11245.98 268
11246.98 255
11247.98 269
11248.98 252
11249.98 280
11250.99 229
11251.99 253
11252.99 270
11253.99 277
11254.99 271
11256.00 259
11257.00 246
11258.00 283
11259.00 294
11260.00 294
11261.01 253
11262.01 243
11263.01 316
11264.01 263
11265.02 241
11266.02 264
11267.02 282
11268.02 288
11269.03 280
11270.03 292
11271.03 279
11272.03 254
11273.04 276
11274.04 263
11275.04 233
11276.05 245
11277.05 276
11278.05 288
11279.05 272
11280.06 299
11281.06 315
11282.06 302
11283.07 294
11284.07 270
11285.07 282
11286.08 262
11287.08 312
11288.08 270
11289.09 303
11290.09 291
11291.09 282
11292.10 312
11293.10 280
11294.11 287
11295.11 249
11296.11 283
11297.12 311
11298.12 300
11299.13 288
11300.13 285
11301.13 330
11302.14 278
11303.14 279
11304.15 280
11305.15 276
11306.15 280
11307.16 274
11308.16 327
11309.17 270
11310.17 315
11311.18 293
11312.18 296
11313.18 269
11314.19 288
11315.19 315
11316.20 294
11317.20 284
11318.21 352
11319.21 350
11320.22 311
11321.22 327
11322.23 319
11323.23 302
11324.24 304
11325.24 337
11326.25 316
11327.25 339
11328.26 269
11329.26 296
11330.27 288
11331.27 256
11332.28 272
11333.29 267
11334.29 258
11335.30 267
11336.30 284
11337.31 307
11338.31 236
11339.32 300
11340.33 281
11341.33 287
11342.34 293
11343.34 297
11344.35 319
11345.35 307
11346.36 289
11347.37 321
11348.37 343
11349.38 315
11350.39 343
11351.39 328
11352.40 284
11353.40 293
11354.41 289
11355.42 257
11356.42 258
11357.43 280
11358.44 276
11359.44 300
11360.45 275
11361.46 252
11362.46 262
11363.47 282
11364.48 298
11365.48 287
11366.49 266
11367.50 267
11368.50 257
11369.51 261
11370.52 265
11371.53 312
11372.53 281
11373.54 264
11374.55 263
11375.56 256
11376.56 274
11377.57 268
11378.58 271
11379.59 268
11380.59 272
11381.60 283
11382.61 331
11383.62 274
11384.62 284
11385.63 264
11386.64 274
11387.65 264
11388.65 261
11389.66 283
11390.67 246
11391.68 304
11392.69 254
11393.69 276
11394.70 254
11395.71 238
11396.72 305
11397.73 306
11398.74 260
11399.74 274
11400.75 282
11401.76 286
11402.77 226
11403.78 268
11404.79 299
11405.80 295
11406.80 256
11407.81 298
11408.82 292
11409.83 287
11410.84 295
11411.85 276
11412.86 279
11413.87 287
11414.88 280
11415.89 286
11416.89 299
11417.90 287
11418.91 258
11419.92 241
11420.93 279
11421.94 270
11422.95 319
11423.96 248
11424.97 269
11425.98 267
11426.99 255
11428.00 254
11429.01 259
11430.02 285
11431.03 261
11432.04 312
11433.05 298
11434.06 282
11435.07 282
11436.08 306
11437.09 278
11438.10 338
11439.11 297
11440.12 324
11441.13 277
11442.14 322
11443.15 282
11444.16 280
11445.17 298
11446.18 258
11447.19 311
11448.20 297
11449.21 288
11450.22 301
11451.23 308
11452.24 327
11453.25 332
11454.27 306
11455.28 272
11456.29 296
11457.30 308
11458.31 280
11459.32 276
11460.33 276
11461.34 290
11462.35 282
11463.36 250
11464.38 271
11465.39 257
11466.40 243
11467.41 253
11468.42 295
11469.43 269
11470.44 305
11471.46 276
11472.47 273
11473.48 274
11474.49 302
11475.50 272
11476.52 331
11477.53 315
11478.54 335
11479.55 312
11480.56 315
11481.57 283
11482.59 345
11483.60 305
11484.61 295
11485.62 303
11486.64 301
11487.65 291
11488.66 310
11489.67 323
11490.69 297
11491.70 338
11492.71 321
11493.72 357
11494.74 368
11495.75 323
11496.76 330
11497.77 285
11498.79 309
11499.80 325
11500.81 336
11501.83 321
11502.84 316
11503.85 302
11504.86 284
11505.88 277
11506.89 292
11507.90 314
11508.92 360
11509.93 338
11510.94 316
11511.96 374
11512.97 375
11513.98 344
11515.00 341
11516.01 352
11517.02 363
11518.04 344
11519.05 319
11520.07 344
11521.08 322
11522.09 310
11523.11 310
11524.12 301
11525.13 327
11526.15 334
11527.16 327
11528.18 329
11529.19 336
11530.21 341
11531.22 382
11532.23 373
11533.25 383
11534.26 344
11535.28 351
11536.29 351
11537.31 363
11538.32 399
11539.34 354
11540.35 353
11541.36 379
11542.38 364
11543.39 329
11544.41 376
11545.42 357
11546.44 333
11547.45 374
11548.47 415
11549.48 381
11550.50 356
11551.51 402
11552.53 453
11553.54 431
11554.56 429
11555.57 408
11556.59 382
11557.61 461
11558.62 440
11559.64 382
11560.65 401
11561.67 455
11562.68 437
11563.70 436
11564.71 434
11565.73 406
11566.75 449
11567.76 435
11568.78 419
11569.79 410
11570.81 451
11571.83 418
11572.84 450
11573.86 454
11574.87 436
11575.89 488
11576.91 461
11577.92 508
11578.94 516
11579.96 503
11580.97 488
11581.99 512
11583.00 509
11584.02 556
11585.04 548
11586.05 539
11587.07 623
11588.09 623
11589.10 588
11590.12 611
11591.14 632
11592.16 598
11593.17 623
11594.19 645
11595.21 649
11596.22 609
11597.24 691
11598.26 758
11599.28 815
11600.29 886
11601.31 937
11602.33 1032
11603.34 1123
11604.36 1224
11605.38 1266
11606.40 1236
11607.41 1177
11608.43 1148
11609.45 967
11610.47 955
11611.49 853
11612.50 728
11613.52 742
11614.54 724
11615.56 644
11616.58 708
11617.59 625
11618.61 643
11619.63 679
11620.65 633
11621.67 686
11622.68 656
11623.70 674
11624.72 688
11625.74 702
11626.76 623
11627.78 629
11628.79 598
11629.81 649
11630.83 758
11631.85 728
11632.87 826
11633.89 843
11634.91 915
11635.93 969
11636.94 1054
11637.96 1139
11638.98 1163
11640.00 1224
11641.02 1154
11642.04 1140
11643.06 1029
11644.08 903
11645.10 822
11646.12 688
11647.14 663
11648.16 607
11649.17 602
11650.19 565
11651.21 592
11652.23 528
11653.25 556
11654.27 526
11655.29 476
11656.31 506
11657.33 501
11658.35 501
11659.37 484
11660.39 482
11661.41 543
11662.43 480
11663.45 493
11664.47 478
11665.49 530
11666.51 490
11667.53 443
11668.55 473
11669.57 435
11670.59 473
11671.61 492
11672.63 505
11673.65 502
11674.67 460
11675.70 489
11676.72 500
11677.74 492
11678.76 463
11679.78 512
11680.80 460
11681.82 496
11682.84 491
11683.86 451
11684.88 440
11685.90 463
11686.92 448
11687.95 437
11688.97 470
11689.99 468
11691.01 438
11692.03 419
11693.05 418
11694.07 446
11695.10 478
11696.12 355
11697.14 423
11698.16 421
11699.18 406
11700.20 405
11701.22 376
11702.25 411
11703.27 423
11704.29 447
11705.31 421
11706.33 401
11707.36 413
11708.38 465
11709.40 464
11710.42 467
11711.44 447
11712.47 440
11713.49 443
11714.51 396
11715.53 453
11716.56 471
11717.58 459
11718.60 467
11719.62 422
11720.65 395
11721.67 432
11722.69 444
11723.71 449
11724.74 466
11725.76 421
11726.78 375
11727.80 406
11728.83 448
11729.85 425
11730.87 407
11731.90 377
11732.92 375
11733.94 367
11734.97 402
11735.99 368
11737.01 334
11738.04 404
11739.06 375
11740.08 413
11741.11 380
11742.13 400
11743.15 404
11744.18 441
11745.20 464
11746.22 376
11747.25 349
11748.27 365
11749.30 363
11750.32 301
11751.34 350
11752.37 354
11753.39 379
11754.42 431
11755.44 365
11756.46 372
11757.49 335
11758.51 369
11759.54 321
11760.56 326
11761.58 359
11762.61 392
11763.63 372
11764.66 325
11765.68 314
11766.71 320
11767.73 330
11768.76 358
11769.78 343
11770.81 352
11771.83 302
11772.86 312
11773.88 381
11774.91 342
11775.93 323
11776.96 352
11777.98 352
11779.01 319
11780.03 307
11781.06 345
11782.08 389
11783.11 338
11784.13 357
11785.16 359
11786.18 316
11787.21 310
11788.23 321
11789.26 312
11790.28 314
11791.31 317
11792.34 265
11793.36 326
11794.39 350
11795.41 333
11796.44 321
11797.47 301
11798.49 291
11799.52 303
11800.54 297
11801.57 309
11802.60 272
11803.62 300
11804.65 301
11805.67 251
11806.70 305
11807.73 286
11808.75 301
11809.78 341
11810.81 287
11811.83 294
11812.86 268
11813.89 346
11814.91 262
11815.94 280
11816.97 286
11817.99 296
11819.02 293
11820.05 297
11821.07 284
11822.10 250
11823.13 296
11824.16 322
11825.18 321
11826.21 298
11827.24 332
11828.26 319
11829.29 297
11830.32 316
11831.35 291
11832.37 286
11833.40 310
11834.43 326
11835.46 279
11836.48 295
11837.51 320
11838.54 300
11839.57 314
11840.59 306
11841.62 324
11842.65 308
11843.68 302
11844.71 298
11845.73 292
11846.76 331
11847.79 306
11848.82 300
11849.85 279
11850.88 284
11851.90 292
11852.93 285
11853.96 269
11854.99 277
11856.02 290
11857.05 324
11858.07 313
11859.10 304
11860.13 316
11861.16 311
11862.19 299
11863.22 304
11864.25 304
11865.28 309
11866.30 322
11867.33 307
11868.36 283
11869.39 289
11870.42 310
11871.45 299
11872.48 333
11873.51 314
11874.54 309
11875.57 270
11876.60 297
11877.63 296
11878.65 329
11879.68 328
11880.71 296
11881.74 288
11882.77 277
11883.80 347
11884.83 326
11885.86 350
11886.89 311
11887.92 332
11888.95 334
11889.98 341
11891.01 360
11892.04 363
11893.07 349
11894.10 353
11895.13 354
11896.16 351
11897.19 322
11898.22 355
11899.25 341
11900.28 340
11901.31 351
11902.34 307
11903.38 387
11904.41 407
11905.44 364
11906.47 409
11907.50 426
11908.53 416
11909.56 392
11910.59 378
11911.62 381
11912.65 400
11913.68 437
11914.71 402
11915.75 386
11916.78 377
11917.81 390
11918.84 399
11919.87 390
11920.90 371
11921.93 369
11922.96 378
11924.00 336
11925.03 325
11926.06 333
11927.09 359
11928.12 358
11929.15 358
11930.18 358
11931.22 381
11932.25 384
11933.28 421
11934.31 461
11935.34 518
11936.38 568
11937.41 548
11938.44 507
11939.47 459
11940.50 474
11941.54 438
11942.57 463
11943.60 435
11944.63 382
11945.67 437
11946.70 418
11947.73 370
11948.76 344
11949.80 353
11950.83 322
11951.86 325
11952.89 357
11953.93 360
11954.96 360
11955.99 357
11957.02 292
11958.06 334
11959.09 312
11960.12 307
11961.16 305
11962.19 309
11963.22 331
11964.26 300
11965.29 262
11966.32 315
11967.36 385
11968.39 369
11969.42 305
11970.46 297
11971.49 296
11972.52 293
11973.56 287
11974.59 277
11975.62 322
11976.66 325
11977.69 299
11978.73 299
11979.76 290
11980.79 319
11981.83 269
11982.86 328
11983.89 269
11984.93 309
11985.96 293
11987.00 304
11988.03 264
11989.07 285
11990.10 333
11991.13 326
11992.17 351
11993.20 319
11994.24 323
11995.27 342
11996.31 313
11997.34 330
11998.38 296
11999.41 287
12000.45 295
12001.48 354
12002.51 293
12003.55 304
12004.58 318
12005.62 342
12006.65 318
12007.69 307
12008.72 325
12009.76 368
12010.80 332
12011.83 312
12012.87 318
12013.90 368
12014.94 339
12015.97 315
12017.01 299
12018.04 310
12019.08 359
12020.11 307
12021.15 348
12022.19 320
12023.22 303
12024.26 365
12025.29 333
12026.33 323
12027.36 312
12028.40 291
12029.44 299
12030.47 351
12031.51 319
12032.54 328
12033.58 347
12034.62 298
12035.65 316
12036.69 310
12037.73 314
12038.76 282
12039.80 302
12040.84 345
12041.87 334
12042.91 338
12043.94 340
12044.98 306
12046.02 277
12047.06 301
12048.09 310
12049.13 341
12050.17 397
12051.20 340
12052.24 338
12053.28 354
12054.31 350
12055.35 337
12056.39 349
12057.43 268
12058.46 286
12059.50 294
12060.54 348
12061.57 335
12062.61 344
12063.65 305
12064.69 323
12065.72 332
12066.76 303
12067.80 300
12068.84 294
12069.88 292
12070.91 328
12071.95 317
12072.99 320
12074.03 330
12075.06 325
12076.10 332
12077.14 332
12078.18 313
12079.22 312
12080.26 302
12081.29 315
12082.33 315
12083.37 296
12084.41 324
12085.45 362
12086.49 349
12087.52 310
12088.56 346
12089.60 319
12090.64 322
12091.68 331
12092.72 341
12093.76 350
12094.79 370
12095.83 385
12096.87 396
12097.91 334
12098.95 327
12099.99 357
12101.03 359
12102.07 335
12103.11 374
12104.15 395
12105.19 366
12106.22 398
12107.26 380
12108.30 395
12109.34 388
12110.38 462
12111.42 449
12112.46 391
12113.50 355
12114.54 384
12115.58 382
12116.62 334
12117.66 362
12118.70 364
12119.74 330
12120.78 284
12121.82 255
12122.86 284
12123.90 278
12124.94 304
12125.98 271
12127.02 291
12128.06 287
12129.10 244
12130.14 271
12131.18 310
12132.22 299
12133.26 251
12134.30 299
12135.34 278
12136.38 254
12137.42 298
12138.47 276
12139.51 279
12140.55 262
12141.59 265
12142.63 234
12143.67 242
12144.71 221
12145.75 236
12146.79 245
12147.83 255
12148.87 278
12149.92 277
12150.96 247
12152.00 284
12153.04 265
12154.08 246
12155.12 250
12156.16 257
12157.21 292
12158.25 300
12159.29 279
12160.33 277
12161.37 281
12162.41 242
12163.46 254
12164.50 248
12165.54 231
12166.58 200
12167.62 266
12168.67 264
12169.71 269
12170.75 259
12171.79 304
12172.83 271
12173.88 240
12174.92 299
12175.96 336
12177.00 257
12178.05 257
12179.09 242
12180.13 266
12181.17 244
12182.22 254
12183.26 285
12184.30 234
12185.34 245
12186.39 289
12187.43 271
12188.47 264
12189.51 218
12190.56 266
12191.60 261
12192.64 220
12193.69 291
12194.73 266
12195.77 276
12196.82 278
12197.86 238
12198.90 235
12199.95 249
12200.99 246
12202.03 275
12203.08 245
12204.12 246
12205.16 277
12206.21 253
12207.25 243
12208.29 246
12209.34 213
12210.38 226
12211.43 243
12212.47 270
12213.51 246
12214.56 240
12215.60 273
12216.65 258
12217.69 230
12218.73 223
12219.78 244
12220.82 231
12221.87 228
12222.91 233
12223.96 251
12225.00 255
12226.04 253
12227.09 272
12228.13 236
12229.18 272
12230.22 246
12231.27 245
12232.31 222
12233.36 264
12234.40 311
12235.45 244
12236.49 212
12237.54 239
12238.58 247
12239.63 249
12240.67 209
12241.72 241
12242.76 279
12243.81 225
12244.85 208
12245.90 266
12246.94 232
12247.99 226
12249.03 279
12250.08 242
12251.12 243
12252.17 256
12253.22 301
12254.26 233
12255.31 230
12256.35 232
12257.40 241
12258.44 244
12259.49 246
12260.54 252
12261.58 242
12262.63 228
12263.67 237
12264.72 222
12265.77 236
12266.81 232
12267.86 215
12268.91 219
12269.95 231
12271.00 230
12272.04 247
12273.09 235
12274.14 245
12275.18 232
12276.23 257
12277.28 223
12278.32 243
12279.37 223
12280.42 204
12281.46 248
12282.51 219
12283.56 231
12284.61 245
12285.65 228
12286.70 236
12287.75 219
12288.79 249
12289.84 250
12290.89 221
12291.94 284
12292.98 283
12294.03 268
12295.08 215
12296.13 230
12297.17 222
12298.22 212
12299.27 214
12300.32 229
12301.36 225
12302.41 238
12303.46 226
12304.51 236
12305.55 266
12306.60 271
12307.65 243
12308.70 255
12309.75 198
12310.79 209
12311.84 229
12312.89 230
12313.94 186
12314.99 224
12316.04 229
12317.08 228
12318.13 197
12319.18 215
12320.23 229
12321.28 227
12322.33 230
12323.37 238
12324.42 225
12325.47 177
12326.52 214
12327.57 229
12328.62 193
12329.67 231
12330.72 266
12331.77 247
12332.81 240
12333.86 243
12334.91 230
12335.96 224
12337.01 232
12338.06 244
12339.11 192
12340.16 206
12341.21 243
12342.26 269
12343.31 242
12344.36 223
12345.41 239
12346.46 245
12347.51 201
12348.56 199
12349.61 221
12350.65 241
12351.70 235
12352.75 219
12353.80 206
12354.85 198
12355.90 217
12356.95 225
12358.00 218
12359.05 196
12360.11 233
12361.16 228
12362.21 245
12363.26 237
12364.31 213
12365.36 225
12366.41 232
12367.46 213
12368.51 187
12369.56 224
12370.61 236
12371.66 230
12372.71 231
12373.76 214
12374.81 223
12375.86 228
12376.91 218
12377.97 180
12379.02 209
12380.07 264
12381.12 220
12382.17 199
12383.22 224
12384.27 222
12385.32 241
12386.37 218
12387.43 210
12388.48 209
12389.53 199
12390.58 224
12391.63 218
12392.68 215
12393.74 225
12394.79 231
12395.84 207
12396.89 197
12397.94 194
12398.99 196
12400.05 205
12401.10 214
12402.15 205
12403.20 193
12404.25 187
12405.31 210
12406.36 234
12407.41 246
12408.46 225
12409.51 192
12410.57 228
12411.62 244
12412.67 216
12413.72 235
12414.78 241
12415.83 218
12416.88 216
12417.93 209
12418.99 219
12420.04 197
12421.09 212
12422.15 204
12423.20 204
12424.25 221
12425.30 251
12426.36 226
12427.41 217
12428.46 220
12429.52 231
12430.57 228
12431.62 218
12432.68 235
12433.73 215
12434.78 251
12435.84 221
12436.89 209
12437.94 224
12439.00 263
12440.05 264
12441.10 236
12442.16 262
12443.21 240
12444.27 239
12445.32 263
12446.37 225
12447.43 194
12448.48 215
12449.54 271
12450.59 238
12451.64 231
12452.70 219
12453.75 223
12454.81 228
12455.86 215
12456.91 277
12457.97 242
12459.02 239
12460.08 210
12461.13 195
12462.19 204
12463.24 222
12464.30 225
12465.35 245
12466.41 226
12467.46 249
12468.52 263
12469.57 217
12470.63 260
12471.68 237
12472.73 238
12473.79 232
12474.85 233
12475.90 228
12476.96 245
12478.01 257
12479.07 244
12480.12 259
12481.18 266
12482.23 224
12483.29 228
12484.34 288
12485.40 250
12486.45 258
12487.51 250
12488.57 287
12489.62 257
12490.68 255
12491.73 241
12492.79 257
12493.84 285
12494.90 262
12495.96 256
12497.01 266
12498.07 295
12499.12 281
12500.18 295
12501.24 279
12502.29 311
12503.35 308
12504.41 314
12505.46 311
12506.52 317
12507.57 303
12508.63 288
12509.69 290
12510.74 273
12511.80 287
12512.86 284
12513.91 265
12514.97 269
12516.03 220
12517.08 239
12518.14 291
12519.20 283
12520.26 306
12521.31 289
12522.37 287
12523.43 250
12524.48 275
12525.54 288
12526.60 340
12527.66 340
12528.71 394
12529.77 386
12530.83 347
12531.89 354
12532.94 372
12534.00 396
12535.06 339
12536.12 324
12537.17 305
12538.23 306
12539.29 274
12540.35 249
12541.41 262
12542.46 285
12543.52 295
12544.58 292
12545.64 258
12546.70 250
12547.75 237
12548.81 260
12549.87 269
12550.93 269
12551.99 241
12553.05 242
12554.10 234
12555.16 247
12556.22 235
12557.28 238
12558.34 287
12559.40 288
12560.46 260
12561.51 272
12562.57 228
12563.63 254
12564.69 284
12565.75 273
12566.81 267
12567.87 250
12568.93 241
12569.99 238
12571.04 239
12572.10 243
12573.16 277
12574.22 288
12575.28 268
12576.34 310
12577.40 250
12578.46 278
12579.52 299
12580.58 298
12581.64 272
12582.70 262
12583.76 317
12584.82 293
12585.88 289
12586.94 258
12588.00 316
12589.06 291
12590.12 273
12591.18 251
12592.24 265
12593.30 269
12594.36 250
12595.42 264
12596.48 293
12597.54 247
12598.60 268
12599.66 262
12600.72 249
12601.78 289
12602.84 257
12603.90 276
12604.96 254
12606.02 264
12607.08 270
12608.14 297
12609.20 296
12610.27 310
12611.33 299
12612.39 298
12613.45 361
12614.51 339
12615.57 330
12616.63 353
12617.69 310
12618.75 294
12619.81 253
12620.88 245
12621.94 273
12623.00 288
12624.06 305
12625.12 248
12626.18 249
12627.24 231
12628.31 256
12629.37 253
12630.43 236
12631.49 248
12632.55 248
12633.61 289
12634.68 217
12635.74 203
12636.80 255
12637.86 275
12638.92 237
12639.99 237
12641.05 269
12642.11 256
12643.17 224
12644.23 249
12645.30 240
12646.36 243
12647.42 254
12648.48 246
12649.55 251
12650.61 255
12651.67 260
12652.73 233
12653.80 258
12654.86 224
12655.92 236
12656.99 245
12658.05 256
12659.11 248
12660.17 239
12661.24 267
12662.30 261
12663.36 302
12664.43 282
12665.49 250
12666.55 233
12667.62 254
12668.68 263
12669.74 251
12670.81 225
12671.87 246
12672.93 214
12674.00 230
12675.06 274
12676.12 242
12677.19 218
12678.25 243
12679.31 244
12680.38 248
12681.44 266
12682.51 238
12683.57 280
12684.63 283
12685.70 277
12686.76 296
12687.83 289
12688.89 257
12689.95 255
12691.02 296
12692.08 262
12693.15 252
12694.21 294
12695.28 310
12696.34 279
12697.40 285
12698.47 247
12699.53 228
12700.60 261
12701.66 243
12702.73 241
12703.79 257
12704.86 243
12705.92 278
12706.99 243
12708.05 251
12709.12 265
12710.18 263
12711.25 235
12712.31 192
12713.38 235
12714.44 242
12715.51 237
12716.57 259
12717.64 269
12718.70 244
12719.77 220
12720.83 263
12721.90 238
12722.97 229
12724.03 238
12725.10 202
12726.16 218
12727.23 252
12728.29 258
12729.36 251
12730.43 265
12731.49 270
12732.56 259
12733.62 197
12734.69 228
12735.76 249
12736.82 254
12737.89 260
12738.95 217
12740.02 212
12741.09 213
12742.15 226
12743.22 216
12744.29 221
12745.35 227
12746.42 216
12747.49 243
12748.55 228
12749.62 214
12750.69 213
12751.75 219
12752.82 227
12753.89 214
12754.95 200
12756.02 196
12757.09 197
12758.15 215
12759.22 236
12760.29 208
12761.36 215
12762.42 197
12763.49 197
12764.56 244
12765.62 231
12766.69 191
12767.76 226
12768.83 214
12769.89 206
12770.96 261
12772.03 255
12773.10 216
12774.17 213
12775.23 224
12776.30 218
12777.37 208
12778.44 188
12779.50 204
12780.57 193
12781.64 242
12782.71 220
12783.78 221
12784.84 267
12785.91 230
12786.98 203
12788.05 193
12789.12 200
12790.19 196
12791.25 224
12792.32 237
12793.39 230
12794.46 224
12795.53 217
12796.60 235
12797.67 199
12798.73 186
12799.80 187
12800.87 193
12801.94 208
12803.01 178
12804.08 200
12805.15 212
12806.22 213
12807.29 213
12808.36 179
12809.42 164
12810.49 199
12811.56 211
12812.63 226
12813.70 242
12814.77 205
12815.84 179
12816.91 172
12817.98 194
12819.05 211
12820.12 190
12821.19 226
12822.26 215
12823.33 174
12824.40 202
12825.47 270
12826.54 227
12827.61 164
12828.68 170
12829.75 172
12830.82 189
12831.89 188
12832.96 186
12834.03 174
12835.10 193
12836.17 191
12837.24 183
12838.31 202
12839.38 199
12840.45 229
12841.52 213
12842.59 181
12843.66 167
12844.73 227
12845.80 194
12846.87 201
12847.95 182
12849.02 206
12850.09 173
12851.16 229
12852.23 242
12853.30 190
12854.37 135
12855.44 178
12856.51 197
12857.58 204
12858.66 207
12859.73 213
12860.80 183
12861.87 188
12862.94 163
12864.01 182
12865.08 182
12866.16 197
12867.23 189
12868.30 177
12869.37 177
12870.44 194
12871.51 180
12872.59 174
12873.66 173
12874.73 186
12875.80 189
12876.87 180
12877.95 190
12879.02 169
12880.09 148
12881.16 165
12882.23 217
12883.31 166
12884.38 146
12885.45 178
12886.52 175
12887.60 185
12888.67 180
12889.74 195
12890.81 171
12891.89 154
12892.96 174
12894.03 175
12895.11 146
12896.18 159
12897.25 200
12898.32 222
12899.40 197
12900.47 204
12901.54 196
12902.62 142
12903.69 198
12904.76 204
12905.84 192
12906.91 202
12907.98 193
12909.06 186
12910.13 179
12911.20 195
12912.28 182
12913.35 212
12914.42 204
12915.50 172
12916.57 173
12917.64 197
12918.72 181
12919.79 172
12920.87 183
12921.94 206
12923.01 183
12924.09 153
12925.16 156
12926.24 164
12927.31 171
12928.38 195
12929.46 166
12930.53 190
12931.61 165
12932.68 183
12933.76 161
12934.83 198
12935.90 218
12936.98 181
12938.05 196
12939.13 189
12940.20 183
12941.28 173
12942.35 164
12943.43 165
12944.50 192
12945.58 200
12946.65 169
12947.73 185
12948.80 204
12949.88 194
12950.95 168
12952.03 164
12953.10 173
12954.18 133
12955.25 163
12956.33 146
12957.40 150
12958.48 166
12959.55 180
12960.63 202
12961.70 195
12962.78 171
12963.86 166
12964.93 167
12966.01 206
12967.08 180
12968.16 163
12969.24 165
12970.31 162
12971.39 149
12972.46 154
12973.54 200
12974.62 202
12975.69 176
12976.77 147
12977.84 148
12978.92 186
12980.00 172
12981.07 169
12982.15 204
12983.23 169
12984.30 187
12985.38 139
12986.46 178
12987.53 212
12988.61 213
12989.69 197
12990.76 199
12991.84 160
12992.92 186
12993.99 152
12995.07 167
12996.15 208
12997.22 217
12998.30 171
12999.38 171
13000.45 174
13001.53 183
13002.61 192
13003.69 156
13004.76 192
13005.84 196
13006.92 175
13008.00 158
13009.07 176
13010.15 179
13011.23 173
13012.31 178
13013.38 165
13014.46 197
13015.54 207
13016.62 196
13017.70 177
13018.77 178
13019.85 204
13020.93 210
13022.01 183
13023.09 196
13024.16 147
13025.24 216
13026.32 212
13027.40 207
13028.48 184
13029.56 187
13030.63 197
13031.71 177
13032.79 193
13033.87 192
13034.95 202
13036.03 200
13037.11 170
13038.18 179
13039.26 177
13040.34 210
13041.42 220
13042.50 184
13043.58 148
13044.66 193
13045.74 213
13046.82 179
13047.89 187
13048.97 193
13050.05 178
13051.13 175
13052.21 179
13053.29 203
13054.37 211
13055.45 184
13056.53 182
13057.61 184
13058.69 202
13059.77 165
13060.85 183
13061.93 185
13063.01 163
13064.09 184
13065.17 205
13066.25 193
13067.33 205
13068.41 185
13069.49 172
13070.57 184
13071.65 201
13072.73 192
13073.81 181
13074.89 160
13075.97 178
13077.05 160
13078.13 161
13079.21 167
13080.29 181
13081.37 172
13082.45 170
13083.53 190
13084.61 202
13085.69 205
13086.77 187
13087.85 174
13088.94 165
13090.02 208
13091.10 180
13092.18 205
13093.26 174
13094.34 182
13095.42 180
13096.50 205
13097.58 197
13098.66 189
13099.75 167
13100.83 172
13101.91 186
13102.99 201
13104.07 224
13105.15 185
13106.23 170
13107.32 157
13108.40 188
13109.48 217
13110.56 203
13111.64 207
13112.72 169
13113.81 183
13114.89 233
13115.97 191
13117.05 189
13118.13 176
13119.22 159
13120.30 187
13121.38 166
13122.46 186
13123.55 203
13124.63 163
13125.71 183
13126.79 149
13127.88 156
13128.96 206
13130.04 182
13131.12 174
13132.21 194
13133.29 186
13134.37 188
13135.45 173
13136.54 196
13137.62 176
13138.70 197
13139.79 179
13140.87 195
13141.95 186
13143.03 178
13144.12 208
13145.20 181
13146.28 185
13147.37 177
13148.45 167
13149.53 163
13150.62 170
13151.70 174
13152.78 193
13153.87 183
13154.95 225
13156.03 201
13157.12 175
13158.20 175
13159.29 198
13160.37 174
13161.45 172
13162.54 190
13163.62 179
13164.71 190
13165.79 185
13166.87 233
13167.96 213
13169.04 191
13170.13 188
13171.21 193
13172.29 177
13173.38 171
13174.46 208
13175.55 193
13176.63 197
13177.72 158
13178.80 196
13179.89 179
13180.97 157
13182.06 160
13183.14 162
13184.22 153
13185.31 187
13186.39 211
13187.48 150
13188.56 179
13189.65 185
13190.73 174
13191.82 193
13192.90 172
13193.99 157
13195.07 149
13196.16 150
13197.25 139
13198.33 173
13199.42 193
13200.50 180
13201.59 179
13202.67 194
13203.76 199
13204.84 222
13205.93 205
13207.02 161
13208.10 179
13209.19 183
13210.27 174
13211.36 179
13212.44 191
13213.53 170
13214.62 187
13215.70 166
13216.79 164
13217.88 166
13218.96 180
13220.05 188
13221.13 169
13222.22 187
13223.31 173
13224.39 192
13225.48 192
13226.57 196
13227.65 182
13228.74 190
13229.83 208
13230.91 169
13232.00 164
13233.09 192
13234.17 177
13235.26 188
13236.35 156
13237.43 174
13238.52 179
13239.61 218
13240.70 199
13241.78 163
13242.87 197
13243.96 174
13245.04 157
13246.13 174
13247.22 165
13248.31 183
13249.39 192
13250.48 202
13251.57 176
13252.66 173
13253.74 165
13254.83 170
13255.92 203
13257.01 141
13258.10 183
13259.18 186
13260.27 214
13261.36 178
13262.45 199
13263.54 197
13264.62 176
13265.71 213
13266.80 176
13267.89 184
13268.98 161
13270.06 202
13271.15 160
13272.24 168
13273.33 187
13274.42 222
13275.51 179
13276.60 174
13277.68 205
13278.77 194
13279.86 217
13280.95 224
13282.04 189
13283.13 195
13284.22 191
13285.31 206
13286.39 170
13287.48 147
13288.57 199
13289.66 236
13290.75 185
13291.84 205
13292.93 190
13294.02 207
13295.11 194
13296.20 200
13297.29 218
13298.38 240
13299.47 208
13300.56 216
13301.65 197
13302.73 225
13303.82 216
13304.91 191
13306.00 203
13307.09 196
13308.18 183
13309.27 210
13310.36 195
13311.45 217
13312.54 253
13313.63 235
13314.72 200
13315.81 201
13316.90 194
13318.00 207
13319.09 244
13320.18 212
13321.27 237
13322.36 224
13323.45 169
13324.54 209
13325.63 223
13326.72 201
13327.81 182
13328.90 178
13329.99 171
13331.08 174
13332.17 182
13333.26 210
13334.35 207
13335.45 239
13336.54 228
13337.63 255
13338.72 207
13339.81 208
13340.90 251
13341.99 280
13343.08 196
13344.18 246
13345.27 229
13346.36 233
13347.45 215
13348.54 199
13349.63 237
13350.72 217
13351.82 226
13352.91 197
13354.00 217
13355.09 217
13356.18 206
13357.28 225
13358.37 224
13359.46 213
13360.55 261
13361.64 241
13362.74 236
13363.83 225
13364.92 252
13366.01 258
13367.10 234
13368.20 224
13369.29 265
13370.38 250
13371.47 254
13372.57 281
13373.66 220
13374.75 242
13375.84 219
13376.94 206
13378.03 244
13379.12 213
13380.22 183
13381.31 204
13382.40 244
13383.49 253
13384.59 217
13385.68 223
13386.77 245
13387.87 187
13388.96 196
13390.05 207
13391.15 224
13392.24 220
13393.33 263
13394.43 221
13395.52 197
13396.61 229
13397.71 199
13398.80 223
13399.90 210
13400.99 225
13402.08 186
13403.18 235
13404.27 270
13405.36 248
13406.46 247
13407.55 232
13408.65 212
13409.74 223
13410.83 223
13411.93 205
13413.02 205
13414.12 205
13415.21 223
13416.31 240
13417.40 210
13418.49 221
13419.59 239
13420.68 216
13421.78 218
13422.87 229
13423.97 199
13425.06 186
13426.16 201
13427.25 166
13428.35 242
13429.44 224
13430.54 227
13431.63 180
13432.73 202
13433.82 192
13434.92 205
13436.01 214
13437.11 208
13438.20 208
13439.30 205
13440.39 206
13441.49 197
13442.58 255
13443.68 225
13444.77 195
13445.87 210
13446.96 209
13448.06 210
13449.16 194
13450.25 248
13451.35 217
13452.44 211
13453.54 180
13454.64 182
13455.73 221
13456.83 223
13457.92 183
13459.02 222
13460.12 214
13461.21 213
13462.31 213
13463.40 207
13464.50 203
13465.60 177
13466.69 221
13467.79 216
13468.89 214
13469.98 207
13471.08 229
13472.18 247
13473.27 274
13474.37 207
13475.47 249
13476.56 254
13477.66 228
13478.76 236
13479.85 223
13480.95 234
13482.05 273
13483.14 228
13484.24 239
13485.34 253
13486.44 250
13487.53 250
13488.63 266
13489.73 252
13490.83 246
13491.92 265
13493.02 257
13494.12 263
13495.21 251
13496.31 270
13497.41 264
13498.51 241
13499.61 227
13500.70 287
13501.80 275
13502.90 267
13504.00 280
13505.10 266
13506.19 281
13507.29 316
13508.39 327
13509.49 295
13510.59 264
13511.68 274
13512.78 284
13513.88 275
13514.98 240
13516.08 240
13517.18 279
13518.27 306
13519.37 246
13520.47 245
13521.57 227
13522.67 209
13523.77 211
13524.87 216
13525.96 224
13527.06 267
13528.16 207
13529.26 232
13530.36 215
13531.46 218
13532.56 214
13533.66 206
13534.76 268
13535.86 232
13536.96 204
13538.05 215
13539.15 224
13540.25 187
13541.35 193
13542.45 208
13543.55 234
13544.65 230
13545.75 220
13546.85 215
13547.95 217
13549.05 215
13550.15 221
13551.25 222
13552.35 209
13553.45 187
13554.55 191
13555.65 244
13556.75 248
13557.85 220
13558.95 194
13560.05 217
13561.15 188
13562.25 208
13563.35 220
13564.45 200
13565.55 228
13566.65 238
13567.75 197
13568.85 215
13569.95 205
13571.05 240
13572.16 192
13573.26 206
13574.36 209
13575.46 183
13576.56 190
13577.66 205
13578.76 240
13579.86 202
13580.96 198
13582.06 198
13583.16 204
13584.27 172
13585.37 214
13586.47 235
13587.57 222
13588.67 193
13589.77 230
13590.87 218
13591.98 219
13593.08 196
13594.18 206
13595.28 199
13596.38 190
13597.48 229
13598.59 218
13599.69 209
13600.79 193
13601.89 214
13602.99 189
13604.10 212
13605.20 248
13606.30 198
13607.40 213
13608.50 225
13609.61 216
13610.71 197
13611.81 171
13612.91 201
13614.02 193
13615.12 210
13616.22 210
13617.32 210
13618.43 197
13619.53 205
13620.63 218
13621.73 183
13622.84 215
13623.94 202
13625.04 209
13626.14 188
13627.25 179
13628.35 199
13629.45 204
13630.56 216
13631.66 231
13632.76 222
13633.87 234
13634.97 211
13636.07 208
13637.18 181
13638.28 162
13639.38 181
13640.49 197
13641.59 238
13642.69 209
13643.80 200
13644.90 192
13646.00 190
13647.11 189
13648.21 188
13649.32 186
13650.42 181
13651.52 186
13652.63 189
13653.73 192
13654.84 198
13655.94 217
13657.04 229
13658.15 193
13659.25 224
13660.36 245
13661.46 229
13662.57 216
13663.67 206
13664.77 251
13665.88 223
13666.98 211
13668.09 200
13669.19 230
13670.30 240
13671.40 201
13672.51 198
13673.61 190
13674.72 239
13675.82 186
13676.93 214
13678.03 211
13679.14 204
13680.24 192
13681.35 169
13682.45 220
13683.56 207
13684.66 228
13685.77 240
13686.87 208
13687.98 191
13689.08 157
13690.19 185
13691.29 222
13692.40 210
13693.51 176
13694.61 217
13695.72 196
13696.82 200
13697.93 189
13699.03 182
13700.14 193
13701.25 182
13702.35 203
13703.46 207
13704.56 182
13705.67 222
13706.78 212
13707.88 179
13708.99 220
13710.10 179
13711.20 209
13712.31 228
13713.41 200
13714.52 192
13715.63 214
13716.73 251
13717.84 202
13718.95 216
13720.05 216
13721.16 219
13722.27 235
13723.37 211
13724.48 254
13725.59 195
13726.70 219
13727.80 269
13728.91 252
13730.02 274
13731.12 235
13732.23 222
13733.34 260
13734.45 256
13735.55 282
13736.66 270
13737.77 268
13738.87 273
13739.98 241
13741.09 266
13742.20 274
13743.31 226
13744.41 273
13745.52 254
13746.63 253
13747.74 229
13748.84 266
13749.95 234
13751.06 302
13752.17 277
13753.28 289
13754.38 258
13755.49 285
13756.60 282
13757.71 308
13758.82 292
13759.93 324
13761.03 315
13762.14 314
13763.25 292
13764.36 285
13765.47 290
13766.58 309
13767.68 320
13768.79 291
13769.90 344
13771.01 284
13772.12 373
13773.23 369
13774.34 395
13775.45 412
13776.56 408
13777.66 475
13778.77 480
13779.88 440
13780.99 460
13782.10 441
13783.21 370
13784.32 350
13785.43 378
13786.54 350
13787.65 359
13788.76 318
13789.87 365
13790.98 292
13792.09 270
13793.20 324
13794.31 273
13795.42 292
13796.52 251
13797.63 223
13798.74 274
13799.85 271
13800.96 224
13802.07 285
13803.18 230
13804.29 239
13805.40 257
13806.51 257
13807.63 247
13808.74 214
13809.85 253
13810.96 252
13812.07 216
13813.18 226
13814.29 233
13815.40 223
13816.51 251
13817.62 261
13818.73 285
13819.84 297
13820.95 236
13822.06 235
13823.17 250
13824.28 230
13825.40 249
13826.51 236
13827.62 233
13828.73 207
13829.84 216
13830.95 217
13832.06 227
13833.17 239
13834.28 184
13835.40 239
13836.51 242
13837.62 231
13838.73 237
13839.84 230
13840.95 243
13842.06 204
13843.18 216
13844.29 239
13845.40 248
13846.51 216
13847.62 248
13848.74 251
13849.85 217
13850.96 228
13852.07 230
13853.18 234
13854.30 224
13855.41 223
13856.52 239
13857.63 275
13858.74 260
13859.86 251
13860.97 225
13862.08 220
13863.19 215
13864.31 219
13865.42 243
13866.53 253
13867.64 221
13868.76 218
13869.87 233
13870.98 200
13872.10 238
13873.21 216
13874.32 226
13875.43 261
13876.55 263
13877.66 220
13878.77 252
13879.89 236
13881.00 222
13882.11 258
13883.23 242
13884.34 253
13885.45 235
13886.57 231
13887.68 182
13888.79 243
13889.91 244
13891.02 255
13892.13 232
13893.25 238
13894.36 236
13895.48 270
13896.59 230
13897.70 241
13898.82 265
13899.93 294
13901.05 247
13902.16 273
13903.27 254
13904.39 258
13905.50 293
13906.62 291
13907.73 280
13908.85 222
13909.96 274
13911.07 241
13912.19 200
13913.30 219
13914.42 258
13915.53 229
13916.65 224
13917.76 212
13918.88 231
13919.99 230
13921.11 224
13922.22 231
13923.34 171
13924.45 209
13925.57 203
13926.68 219
13927.80 218
13928.91 213
13930.03 187
13931.14 201
13932.26 218
13933.37 200
13934.49 176
13935.60 187
13936.72 211
13937.83 201
13938.95 256
13940.06 208
13941.18 213
13942.30 219
13943.41 220
13944.53 228
13945.64 233
13946.76 231
13947.87 224
13948.99 198
13950.11 203
13951.22 166
13952.34 210
13953.45 193
13954.57 177
13955.69 212
13956.80 209
13957.92 204
13959.04 192
13960.15 207
13961.27 176
13962.39 172
13963.50 179
13964.62 201
13965.73 230
13966.85 176
13967.97 191
13969.08 216
13970.20 203
13971.32 199
13972.44 216
13973.55 209
13974.67 230
13975.79 200
13976.90 235
13978.02 214
13979.14 177
13980.25 219
13981.37 203
13982.49 175
13983.61 207
13984.72 194
13985.84 181
13986.96 222
13988.08 208
13989.19 213
13990.31 219
13991.43 235
13992.55 231
13993.66 213
13994.78 213
13995.90 214
13997.02 208
13998.14 207
13999.25 195
14000.37 207
14001.49 237
14002.61 233
14003.73 216
14004.84 198
14005.96 197
14007.08 197
14008.20 176
14009.32 177
14010.44 177
14011.55 210
14012.67 213
14013.79 203
14014.91 184
14016.03 196
14017.15 221
14018.27 220
14019.38 201
14020.50 192
14021.62 190
14022.74 172
14023.86 210
14024.98 207
14026.10 196
14027.22 206
14028.34 180
14029.46 181
14030.57 198
14031.69 239
14032.81 199
14033.93 197
14035.05 241
14036.17 209
14037.29 226
14038.41 200
14039.53 215
14040.65 216
14041.77 197
14042.89 229
14044.01 221
14045.13 181
14046.25 183
14047.37 233
14048.49 236
14049.61 185
14050.73 201
14051.85 185
14052.97 215
14054.09 217
14055.21 225
14056.33 254
14057.45 237
14058.57 193
14059.69 230
14060.81 235
14061.93 240
14063.05 223
14064.17 220
14065.29 263
14066.41 227
14067.53 220
14068.65 266
14069.78 261
14070.90 229
14072.02 253
14073.14 247
14074.26 222
14075.38 252
14076.50 223
14077.62 201
14078.74 235
14079.86 252
14080.99 242
14082.11 248
14083.23 263
14084.35 248
14085.47 279
14086.59 277
14087.71 281
14088.84 279
14089.96 296
14091.08 281
14092.20 284
14093.32 278
14094.44 274
14095.57 314
14096.69 293
14097.81 309
14098.93 295
14100.05 292
14101.18 272
14102.30 307
14103.42 357
14104.54 296
14105.66 314
14106.79 303
14107.91 288
14109.03 274
14110.15 296
14111.28 273
14112.40 276
14113.52 272
14114.64 266
14115.77 249
14116.89 262
14118.01 220
14119.13 212
14120.26 236
14121.38 236
14122.50 215
14123.63 245
14124.75 251
14125.87 235
14126.99 223
14128.12 240
14129.24 258
14130.36 227
14131.49 255
14132.61 227
14133.73 244
14134.86 209
14135.98 224
14137.10 208
14138.23 263
14139.35 216
14140.47 195
14141.60 216
14142.72 205
14143.85 199
14144.97 219
14146.09 238
14147.22 194
14148.34 233
14149.47 216
14150.59 229
14151.71 211
14152.84 221
14153.96 228
14155.09 187
14156.21 179
14157.33 202
14158.46 233
14159.58 197
14160.71 180
14161.83 231
14162.96 229
14164.08 236
14165.21 211
14166.33 206
14167.45 206
14168.58 235
14169.70 213
14170.83 225
14171.95 250
14173.08 209
14174.20 209
14175.33 206
14176.45 195
14177.58 228
14178.70 230
14179.83 194
14180.95 183
14182.08 186
14183.20 210
14184.33 220
14185.46 213
14186.58 185
14187.71 172
14188.83 225
14189.96 191
14191.08 202
14192.21 211
14193.33 178
14194.46 195
14195.59 189
14196.71 166
14197.84 196
14198.96 244
14200.09 221
14201.22 218
14202.34 189
14203.47 205
14204.59 217
14205.72 228
14206.85 225
14207.97 186
14209.10 175
14210.23 228
14211.35 201
14212.48 228
14213.61 182
14214.73 192
14215.86 202
14216.99 206
14218.11 200
14219.24 169
14220.37 188
14221.49 184
14222.62 169
14223.75 185
14224.87 165
14226.00 162
14227.13 170
14228.25 184
14229.38 149
14230.51 198
14231.64 186
14232.76 174
14233.89 197
14235.02 141
14236.14 150
14237.27 187
14238.40 179
14239.53 201
14240.66 181
14241.78 165
14242.91 196
14244.04 164
14245.17 174
14246.29 172
14247.42 163
14248.55 180
14249.68 195
14250.81 158
14251.93 146
14253.06 164
14254.19 177
14255.32 195
14256.45 202
14257.57 181
14258.70 155
14259.83 159
14260.96 165
14262.09 162
14263.22 160
14264.34 143
14265.47 166
14266.60 171
14267.73 174
14268.86 193
14269.99 151
14271.12 151
14272.25 153
14273.37 168
14274.50 166
14275.63 190
14276.76 171
14277.89 137
14279.02 166
14280.15 144
14281.28 170
14282.41 138
14283.54 203
14284.67 154
14285.80 168
14286.92 179
14288.05 147
14289.18 155
14290.31 170
14291.44 154
14292.57 161
14293.70 128
14294.83 152
14295.96 174
14297.09 145
14298.22 146
14299.35 147
14300.48 161
14301.61 165
14302.74 162
14303.87 155
14305.00 147
14306.13 136
14307.26 154
14308.39 157
14309.52 134
14310.65 150
14311.78 173
14312.91 157
14314.04 132
14315.18 144
14316.31 135
14317.44 171
14318.57 146
14319.70 150
14320.83 168
14321.96 182
14323.09 123
14324.22 133
14325.35 153
14326.48 161
14327.61 166
14328.75 141
14329.88 164
14331.01 161
14332.14 166
14333.27 148
14334.40 151
14335.53 116
14336.66 140
14337.80 156
14338.93 148
14340.06 141
14341.19 161
14342.32 159
14343.45 149
14344.59 142
14345.72 168
14346.85 137
14347.98 146
14349.11 144
14350.24 146
14351.38 142
14352.51 126
14353.64 175
14354.77 166
14355.91 152
14357.04 171
14358.17 139
14359.30 149
14360.43 124
14361.57 142
14362.70 178
14363.83 129
14364.96 130
14366.10 154
14367.23 175
14368.36 138
14369.49 128
14370.63 119
14371.76 143
14372.89 158
14374.03 114
14375.16 109
14376.29 143
14377.42 135
14378.56 138
14379.69 162
14380.82 168
14381.96 147
14383.09 170
14384.22 169
14385.36 153
14386.49 144
14387.62 154
14388.76 137
14389.89 133
14391.02 135
14392.16 138
14393.29 144
14394.43 134
14395.56 126
14396.69 147
14397.83 151
14398.96 138
14400.09 155
14401.23 169
14402.36 156
14403.50 142
14404.63 133
14405.76 137
14406.90 158
14408.03 152
14409.17 142
14410.30 144
14411.44 127
14412.57 160
14413.70 135
14414.84 130
14415.97 116
14417.11 131
14418.24 155
14419.38 136
14420.51 125
14421.65 125
14422.78 118
14423.92 179
14425.05 154
14426.19 140
14427.32 136
14428.46 134
14429.59 135
14430.73 171
14431.86 170
14433.00 156
14434.13 148
14435.27 154
14436.40 137
14437.54 149
14438.67 159
14439.81 129
14440.95 172
14442.08 186
14443.22 158
14444.35 151
14445.49 151
14446.62 159
14447.76 140
14448.90 111
14450.03 142
14451.17 160
14452.30 129
14453.44 140
14454.58 154
14455.71 126
14456.85 126
14457.98 145
14459.12 154
14460.26 169
14461.39 161
14462.53 139
14463.67 148
14464.80 157
14465.94 140
14467.07 178
14468.21 191
14469.35 140
14470.48 117
14471.62 171
14472.76 152
14473.90 150
14475.03 153
14476.17 159
14477.31 150
14478.44 171
14479.58 153
14480.72 145
14481.85 140
14482.99 164
14484.13 162
14485.27 164
14486.40 169
14487.54 185
14488.68 174
14489.82 143
14490.95 133
14492.09 134
14493.23 154
14494.37 165
14495.50 153
14496.64 178
14497.78 175
14498.92 146
14500.05 162
14501.19 164
14502.33 178
14503.47 141
14504.61 168
14505.74 180
14506.88 200
14508.02 183
14509.16 162
14510.30 176
14511.44 182
14512.57 146
14513.71 155
14514.85 166
14515.99 170
14517.13 170
14518.27 152
14519.41 154
14520.54 149
14521.68 163
14522.82 201
14523.96 212
14525.10 190
14526.24 200
14527.38 199
14528.52 190
14529.65 159
14530.79 177
14531.93 185
14533.07 188
14534.21 144
14535.35 180
14536.49 168
14537.63 163
14538.77 148
14539.91 166
14541.05 180
14542.19 128
14543.33 133
14544.47 141
14545.61 146
14546.75 146
14547.89 156
14549.02 169
14550.16 144
14551.30 136
14552.44 146
14553.58 164
14554.72 137
14555.86 134
14557.00 138
14558.14 135
14559.29 155
14560.43 114
14561.57 150
14562.71 144
14563.85 144
14564.99 139
14566.13 139
14567.27 155
14568.41 174
14569.55 155
14570.69 160
14571.83 137
14572.97 135
14574.11 186
14575.25 155
14576.39 139
14577.53 156
14578.68 166
14579.82 176
14580.96 144
14582.10 124
14583.24 144
14584.38 146
14585.52 120
14586.66 148
14587.80 167
14588.95 160
14590.09 157
14591.23 154
14592.37 168
14593.51 153
14594.65 141
14595.79 157
14596.94 133
14598.08 126
14599.22 140
14600.36 146
14601.50 140
14602.65 151
14603.79 155
14604.93 166
14606.07 126
14607.21 158
14608.36 149
14609.50 161
14610.64 157
14611.78 148
14612.92 182
14614.07 184
14615.21 156
14616.35 136
14617.49 165
14618.64 162
14619.78 142
14620.92 156
14622.06 194
14623.21 143
14624.35 140
14625.49 167
14626.64 172
14627.78 162
14628.92 163
14630.06 169
14631.21 175
14632.35 161
14633.49 151
14634.64 145
14635.78 149
14636.92 190
14638.07 170
14639.21 172
14640.35 153
14641.50 188
14642.64 215
14643.78 168
14644.93 170
14646.07 173
14647.21 169
14648.36 183
14649.50 160
14650.65 155
14651.79 168
14652.93 162
14654.08 178
14655.22 168
14656.37 186
14657.51 178
14658.65 172
14659.80 159
14660.94 128
14662.09 152
14663.23 148
14664.37 173
14665.52 151
14666.66 166
14667.81 171
14668.95 173
14670.10 184
14671.24 150
14672.39 116
14673.53 148
14674.68 127
14675.82 140
14676.97 143
14678.11 153
14679.25 171
14680.40 103
14681.54 157
14682.69 138
14683.83 145
14684.98 149
14686.13 147
14687.27 130
14688.42 135
14689.56 149
14690.71 138
14691.85 143
14693.00 153
14694.14 132
14695.29 135
14696.43 126
14697.58 150
14698.72 171
14699.87 136
14701.02 118
14702.16 145
14703.31 148
14704.45 121
14705.60 134
14706.75 101
14707.89 122
14709.04 126
14710.18 146
14711.33 165
14712.48 142
14713.62 154
14714.77 152
14715.92 142
14717.06 140
14718.21 135
14719.35 120
14720.50 142
14721.65 143
14722.79 150
14723.94 157
14725.09 154
14726.23 124
14727.38 152
14728.53 140
14729.67 154
14730.82 150
14731.97 131
14733.12 113
14734.26 103
14735.41 129
14736.56 122
14737.70 134
14738.85 129
14740.00 129
14741.15 109
14742.29 122
14743.44 146
14744.59 145
14745.74 176
14746.88 151
14748.03 103
14749.18 132
14750.33 138
14751.47 111
14752.62 127
14753.77 131
14754.92 127
14756.07 132
14757.21 134
14758.36 154
14759.51 129
14760.66 138
14761.81 162
14762.95 144
14764.10 140
14765.25 130
14766.40 125
14767.55 140
14768.70 155
14769.84 114
14770.99 150
14772.14 160
14773.29 152
14774.44 144
14775.59 147
14776.74 151
14777.88 123
14779.03 136
14780.18 159
14781.33 149
14782.48 124
14783.63 119
14784.78 107
14785.93 134
14787.08 137
14788.22 140
14789.37 121
14790.52 129
14791.67 120
14792.82 144
14793.97 161
14795.12 142
14796.27 128
14797.42 120
14798.57 132
14799.72 140
14800.87 114
14802.02 116
14803.17 118
14804.32 137
14805.47 154
14806.62 153
14807.77 129
14808.92 134
14810.07 151
14811.22 109
14812.37 127
14813.52 169
14814.67 130
14815.82 157
14816.97 136
14818.12 160
14819.27 144
14820.42 140
14821.57 141
14822.72 169
14823.87 198
14825.02 175
14826.17 151
14827.32 133
14828.47 135
14829.62 117
14830.78 133
14831.93 124
14833.08 142
14834.23 156
14835.38 129
14836.53 149
14837.68 167
14838.83 108
14839.98 130
14841.13 126
14842.29 106
14843.44 104
14844.59 128
14845.74 109
14846.89 130
14848.04 138
14849.19 138
14850.35 120
14851.50 114
14852.65 147
14853.80 146
14854.95 135
14856.10 116
14857.26 117
14858.41 111
14859.56 104
14860.71 139
14861.86 116
14863.02 108
14864.17 107
14865.32 140
14866.47 144
14867.63 131
14868.78 133
14869.93 116
14871.08 180
14872.23 149
14873.39 120
14874.54 131
14875.69 121
14876.84 115
14878.00 122
14879.15 133
14880.30 144
14881.46 128
14882.61 122
14883.76 113
14884.91 115
14886.07 108
14887.22 109
14888.37 129
14889.53 98
14890.68 125
14891.83 121
14892.99 141
14894.14 136
14895.29 135
14896.45 119
14897.60 135
14898.75 141
14899.91 113
14901.06 119
14902.21 106
14903.37 105
14904.52 108
14905.67 129
14906.83 150
14907.98 135
14909.14 115
14910.29 155
14911.44 121
14912.60 88
14913.75 104
14914.91 114
14916.06 141
14917.21 144
14918.37 133
14919.52 111
14920.68 121
14921.83 116
14922.99 90
14924.14 115
14925.30 133
14926.45 123
14927.60 118
14928.76 116
14929.91 114
14931.07 125
14932.22 124
14933.38 125
14934.53 111
14935.69 122
14936.84 101
14938.00 106
14939.15 129
14940.31 117
14941.46 120
14942.62 117
14943.77 121
14944.93 131
14946.08 128
14947.24 128
14948.39 93
14949.55 107
14950.71 110
14951.86 130
14953.02 103
14954.17 115
14955.33 105
14956.48 120
14957.64 112
14958.80 125
14959.95 118
14961.11 125
14962.26 125
14963.42 133
14964.57 120
14965.73 104
14966.89 147
14968.04 163
14969.20 121
14970.36 140
14971.51 148
14972.67 129
14973.82 125
14974.98 126
14976.14 127
14977.29 123
14978.45 122
14979.61 113
14980.76 109
14981.92 108
14983.08 119
14984.23 111
14985.39 111
14986.55 118
14987.70 115
14988.86 132
14990.02 138
14991.18 125
14992.33 119
14993.49 106
14994.65 110
14995.80 127
14996.96 123
14998.12 132
14999.28 121
15000.43 140
15001.59 132
15002.75 147
15003.91 82
15005.06 101
15006.22 103
15007.38 115
15008.54 124
15009.69 127
15010.85 145
15012.01 104
15013.17 136
15014.33 96
15015.48 102
15016.64 131
15017.80 115
15018.96 108
15020.12 116
15021.27 104
15022.43 116
15023.59 122
15024.75 113
15025.91 110
15027.07 124
15028.23 130
15029.38 144
15030.54 130
15031.70 98
15032.86 88
15034.02 103
15035.18 112
15036.34 137
15037.49 109
15038.65 114
15039.81 98
15040.97 100
15042.13 89
15043.29 117
15044.45 134
15045.61 100
15046.77 123
15047.93 153
15049.09 108
15050.24 100
15051.40 103
15052.56 112
15053.72 122
15054.88 115
15056.04 109
15057.20 122
15058.36 109
15059.52 108
15060.68 94
15061.84 102
15063.00 109
15064.16 123
15065.32 112
15066.48 99
15067.64 88
15068.80 118
15069.96 93
15071.12 82
15072.28 107
15073.44 107
15074.60 115
15075.76 113
15076.92 134
15078.08 115
15079.24 112
15080.40 125
15081.56 110
15082.72 90
15083.89 105
15085.05 132
15086.21 132
15087.37 99
15088.53 99
15089.69 112
15090.85 134
15092.01 114
15093.17 109
15094.33 102
15095.49 118
15096.66 131
15097.82 118
15098.98 109
15100.14 114
15101.30 124
15102.46 117
15103.62 134
15104.78 95
15105.95 113
15107.11 120
15108.27 142
15109.43 125
15110.59 108
15111.75 120
15112.92 130
15114.08 118
15115.24 130
15116.40 114
15117.56 127
15118.73 111
15119.89 84
15121.05 86
15122.21 93
15123.37 114
15124.54 124
15125.70 115
15126.86 99
15128.02 90
15129.19 121
15130.35 113
15131.51 107
15132.67 79
15133.84 98
15135.00 115
15136.16 122
15137.32 110
15138.49 84
15139.65 93
15140.81 110
15141.97 97
15143.14 102
15144.30 102
15145.46 115
15146.63 117
15147.79 96
15148.95 101
15150.12 112
15151.28 106
15152.44 125
15153.61 126
15154.77 96
15155.93 117
15157.10 112
15158.26 102
15159.42 87
15160.59 112
15161.75 151
15162.91 128
15164.08 125
15165.24 105
15166.41 103
15167.57 119
15168.73 151
15169.90 120
15171.06 109
15172.23 109
15173.39 131
15174.55 107
15175.72 87
15176.88 108
15178.05 121
15179.21 97
15180.38 112
15181.54 119
15182.70 122
15183.87 138
15185.03 123
15186.20 105
15187.36 103
15188.53 97
15189.69 133
15190.86 119
15192.02 104
15193.19 127
15194.35 97
15195.52 145
15196.68 123
15197.85 108
15199.01 94
15200.18 109
15201.34 126
15202.51 124
15203.67 108
15204.84 134
15206.00 130
15207.17 113
15208.33 132
15209.50 137
15210.66 136
15211.83 119
15213.00 130
15214.16 109
15215.33 128
15216.49 123
15217.66 108
15218.82 90
15219.99 105
15221.16 105
15222.32 155
15223.49 138
15224.65 109
15225.82 139
15226.99 134
15228.15 125
15229.32 148
15230.49 115
15231.65 107
15232.82 122
15233.98 101
15235.15 125
15236.32 102
15237.48 100
15238.65 129
15239.82 127
15240.98 126
15242.15 110
15243.32 99
15244.48 128
15245.65 128
15246.82 113
15247.98 113
15249.15 125
15250.32 110
15251.49 112
15252.65 121
15253.82 121
15254.99 155
15256.16 153
15257.32 111
15258.49 111
15259.66 97
15260.82 119
15261.99 122
15263.16 149
15264.33 117
15265.49 101
15266.66 115
15267.83 122
15269.00 114
15270.17 108
15271.33 109
15272.50 127
15273.67 97
15274.84 92
15276.01 143
15277.17 104
15278.34 125
15279.51 126
15280.68 133
15281.85 122
15283.01 113
15284.18 127
15285.35 129
15286.52 105
15287.69 110
15288.86 111
15290.03 111
15291.19 116
15292.36 116
15293.53 90
15294.70 81
15295.87 97
15297.04 112
15298.21 121
15299.38 115
15300.54 132
15301.71 99
15302.88 110
15304.05 117
15305.22 122
15306.39 126
15307.56 132
15308.73 135
15309.90 113
15311.07 100
15312.24 105
15313.41 101
15314.58 116
15315.75 123
15316.92 96
15318.09 121
15319.25 103
15320.42 98
15321.59 124
15322.76 118
15323.93 105
15325.10 128
15326.27 103
15327.44 93
15328.61 119
15329.78 131
15330.95 151
15332.12 115
15333.29 112
15334.46 118
15335.64 124
15336.81 93
15337.98 108
15339.15 110
15340.32 108
15341.49 93
15342.66 112
15343.83 121
15345.00 127
15346.17 113
15347.34 131
15348.51 138
15349.68 149
15350.85 127
15352.02 112
15353.20 94
15354.37 113
15355.54 141
15356.71 115
15357.88 107
15359.05 104
15360.22 115
15361.39 99
15362.57 114
15363.74 125
15364.91 114
15366.08 138
15367.25 122
15368.42 115
15369.59 121
15370.77 131
15371.94 104
15373.11 120
15374.28 100
15375.45 108
15376.63 119
15377.80 110
15378.97 115
15380.14 137
15381.31 118
15382.49 93
15383.66 151
15384.83 115
15386.00 150
15387.17 125
15388.35 110
15389.52 127
15390.69 119
15391.86 91
15393.04 90
15394.21 102
15395.38 107
15396.55 99
15397.73 129
15398.90 133
15400.07 108
15401.25 120
15402.42 106
15403.59 100
15404.76 93
15405.94 93
15407.11 111
15408.28 126
15409.46 119
15410.63 132
15411.80 80
15412.98 131
15414.15 111
15415.32 104
15416.50 109
15417.67 107
15418.84 108
15420.02 88
15421.19 105
15422.36 121
15423.54 131
15424.71 85
15425.89 93
15427.06 127
15428.23 116
15429.41 110
15430.58 115
15431.76 123
15432.93 96
15434.10 109
15435.28 110
15436.45 134
15437.63 113
15438.80 121
15439.97 112
15441.15 90
15442.32 117
15443.50 130
15444.67 97
15445.85 109
15447.02 122
15448.20 119
15449.37 111
15450.55 110
15451.72 111
15452.89 145
15454.07 119
15455.24 129
15456.42 93
15457.59 140
15458.77 122
15459.94 114
15461.12 94
15462.30 123
15463.47 115
15464.65 93
15465.82 98
15467.00 91
15468.17 107
15469.35 112
15470.52 105
15471.70 119
15472.87 95
15474.05 110
15475.22 124
15476.40 133
15477.58 114
15478.75 135
15479.93 119
15481.10 112
15482.28 110
15483.46 100
15484.63 121
15485.81 118
15486.98 91
15488.16 103
15489.34 109
15490.51 110
15491.69 112
15492.87 96
15494.04 112
15495.22 104
15496.39 103
15497.57 128
15498.75 132
15499.92 111
15501.10 122
15502.28 99
15503.45 136
15504.63 118
15505.81 125
15506.98 121
15508.16 103
15509.34 107
15510.52 109
15511.69 108
15512.87 118
15514.05 145
15515.22 111
15516.40 92
15517.58 109
15518.76 116
15519.93 115
15521.11 128
15522.29 118
15523.47 136
15524.64 115
15525.82 100
15527.00 138
15528.18 125
15529.35 122
15530.53 109
15531.71 112
15532.89 109
15534.07 128
15535.24 110
15536.42 123
15537.60 104
15538.78 97
15539.96 117
15541.13 121
15542.31 121
15543.49 117
15544.67 103
15545.85 100
15547.03 106
15548.20 113
15549.38 124
15550.56 129
15551.74 98
15552.92 124
15554.10 115
15555.28 115
15556.45 115
15557.63 123
15558.81 111
15559.99 122
15561.17 106
15562.35 122
15563.53 113
15564.71 132
15565.89 114
15567.07 109
15568.24 114
15569.42 101
15570.60 95
15571.78 108
15572.96 103
15574.14 128
15575.32 125
15576.50 123
15577.68 120
15578.86 116
15580.04 118
15581.22 116
15582.40 138
15583.58 117
15584.76 129
15585.94 97
15587.12 137
15588.30 137
15589.48 92
15590.66 107
15591.84 119
15593.02 114
15594.20 115
15595.38 101
15596.56 114
15597.74 113
15598.92 117
15600.10 124
15601.28 123
15602.46 132
15603.64 141
15604.82 128
15606.00 106
15607.18 117
15608.36 127
15609.55 124
15610.73 121
15611.91 121
15613.09 154
15614.27 152
15615.45 113
15616.63 111
15617.81 138
15618.99 144
15620.17 138
15621.36 140
15622.54 150
15623.72 133
15624.90 130
15626.08 146
15627.26 177
15628.44 150
15629.63 155
15630.81 164
15631.99 130
15633.17 128
15634.35 139
15635.53 137
15636.72 161
15637.90 165
15639.08 163
15640.26 140
15641.44 138
15642.63 142
15643.81 154
15644.99 133
15646.17 150
15647.35 183
15648.54 144
15649.72 147
15650.90 147
15652.08 129
15653.27 119
15654.45 115
15655.63 130
15656.81 179
15658.00 163
15659.18 161
15660.36 146
15661.54 159
15662.73 133
15663.91 157
15665.09 192
15666.28 139
15667.46 166
15668.64 133
15669.82 140
15671.01 135
15672.19 141
15673.37 150
15674.56 154
15675.74 131
15676.92 127
15678.11 136
15679.29 133
15680.47 140
15681.66 137
15682.84 166
15684.03 151
15685.21 143
15686.39 129
15687.58 123
15688.76 110
15689.94 155
15691.13 145
15692.31 134
15693.50 139
15694.68 114
15695.86 149
15697.05 158
15698.23 146
15699.42 98
15700.60 134
15701.78 161
15702.97 148
15704.15 136
15705.34 159
15706.52 159
15707.71 136
15708.89 164
15710.08 154
15711.26 146
15712.45 150
15713.63 162
15714.81 109
15716.00 151
15717.18 156
15718.37 150
15719.55 155
15720.74 151
15721.92 137
15723.11 135
15724.29 162
15725.48 155
15726.66 136
15727.85 138
15729.04 151
15730.22 151
15731.41 135
15732.59 160
15733.78 124
15734.96 142
15736.15 153
15737.33 117
15738.52 150
15739.71 140
15740.89 175
15742.08 147
15743.26 164
15744.45 140
15745.63 145
15746.82 162
15748.01 150
15749.19 135
15750.38 116
15751.56 157
15752.75 178
15753.94 182
15755.12 203
15756.31 159
15757.50 168
15758.68 164
15759.87 184
15761.06 141
15762.24 151
15763.43 161
15764.62 147
15765.80 120
15766.99 162
15768.18 167
15769.36 164
15770.55 117
15771.74 129
15772.92 178
15774.11 151
15775.30 115
15776.48 126
15777.67 145
15778.86 158
15780.05 161
15781.23 161
15782.42 168
15783.61 128
15784.80 126
15785.98 145
15787.17 150
15788.36 138
15789.55 186
15790.73 139
15791.92 119
15793.11 108
15794.30 128
15795.48 145
15796.67 145
15797.86 128
15799.05 137
15800.24 131
15801.42 151
15802.61 152
15803.80 160
15804.99 133
15806.18 134
15807.37 155
15808.55 120
15809.74 134
15810.93 157
15812.12 139
15813.31 160
15814.50 151
15815.68 118
15816.87 137
15818.06 110
15819.25 102
15820.44 117
15821.63 115
15822.82 154
15824.01 136
15825.19 139
15826.38 113
15827.57 112
15828.76 123
15829.95 137
15831.14 117
15832.33 123
15833.52 143
15834.71 150
15835.90 141
15837.09 124
15838.28 131
15839.47 131
15840.66 119
15841.84 113
15843.03 130
15844.22 146
15845.41 113
15846.60 110
15847.79 116
15848.98 127
15850.17 117
15851.36 138
15852.55 127
15853.74 113
15854.93 127
15856.12 127
15857.31 127
15858.50 106
15859.69 134
15860.88 121
15862.07 114
15863.26 147
15864.46 136
15865.65 119
15866.84 125
15868.03 127
15869.22 142
15870.41 140
15871.60 133
15872.79 112
15873.98 116
15875.17 124
15876.36 114
15877.55 111
15878.74 110
15879.94 125
15881.13 125
15882.32 115
15883.51 135
15884.70 140
15885.89 110
15887.08 136
15888.27 160
15889.46 137
15890.66 125
15891.85 114
15893.04 125
15894.23 126
15895.42 133
15896.61 123
15897.81 93
15899.00 112
15900.19 106
15901.38 131
15902.57 120
15903.76 113
15904.96 123
15906.15 123
15907.34 138
15908.53 136
15909.72 118
15910.92 125
15912.11 143
15913.30 138
15914.49 129
15915.69 116
15916.88 145
15918.07 93
15919.26 127
15920.46 152
15921.65 112
15922.84 135
15924.03 112
15925.23 118
15926.42 103
15927.61 115
15928.81 114
15930.00 122
15931.19 151
15932.38 159
15933.58 102
15934.77 117
15935.96 126
15937.16 114
15938.35 157
15939.54 156
15940.74 134
15941.93 114
15943.12 112
15944.32 149
15945.51 133
15946.70 146
15947.90 113
15949.09 95
15950.28 137
15951.48 153
15952.67 122
15953.87 117
15955.06 120
15956.25 143
15957.45 119
15958.64 114
15959.84 131
15961.03 97
15962.22 113
15963.42 156
15964.61 110
15965.81 138
15967.00 129
15968.19 117
15969.39 103
15970.58 111
15971.78 105
15972.97 76
15974.17 100
15975.36 97
15976.56 92
15977.75 127
15978.95 106
15980.14 121
15981.34 110
15982.53 113
15983.72 90
15984.92 101
15986.11 110
15987.31 112
15988.50 105
15989.70 111
15990.90 104
15992.09 88
15993.29 79
15994.48 124
15995.68 135
15996.87 105
15998.07 101
15999.26 102
16000.46 78
16001.65 109
16002.85 122
16004.05 96
16005.24 97
16006.44 108
16007.63 89
16008.83 86
16010.02 91
16011.22 105
16012.42 89
16013.61 104
16014.81 116
16016.00 118
16017.20 116
16018.40 100
16019.59 142
16020.79 92
16021.99 71
16023.18 99
16024.38 119
16025.58 129
16026.77 114
16027.97 108
16029.16 121
16030.36 107
16031.56 110
16032.76 109
16033.95 118
16035.15 116
16036.35 100
16037.54 106
16038.74 106
16039.94 106
16041.13 108
16042.33 110
16043.53 94
16044.73 103
16045.92 132
16047.12 82
16048.32 94
16049.51 114
16050.71 94
16051.91 115
16053.11 118
16054.30 105
16055.50 115
16056.70 84
16057.90 113
16059.10 106
16060.29 110
16061.49 97
16062.69 102
16063.89 102
16065.08 123
16066.28 80
16067.48 75
16068.68 107
16069.88 108
16071.07 96
16072.27 89
16073.47 105
16074.67 84
16075.87 139
16077.07 107
16078.26 110
16079.46 94
16080.66 97
16081.86 97
16083.06 106
16084.26 89
16085.46 117
16086.66 103
16087.85 82
16089.05 106
16090.25 103
16091.45 112
16092.65 114
16093.85 84
16095.05 105
16096.25 88
16097.45 98
16098.65 84
16099.84 79
16101.04 95
16102.24 103
16103.44 97
16104.64 98
16105.84 95
16107.04 102
16108.24 121
16109.44 94
16110.64 102
16111.84 87
16113.04 143
16114.24 102
16115.44 87
16116.64 91
16117.84 107
16119.04 104
16120.24 93
16121.44 112
16122.64 84
16123.84 101
16125.04 90
16126.24 74
16127.44 82
16128.64 96
16129.84 89
16131.04 103
16132.24 94
16133.44 81
16134.64 100
16135.84 108
16137.04 113
16138.25 86
16139.45 83
16140.65 106
16141.85 95
16143.05 116
16144.25 84
16145.45 106
16146.65 115
16147.85 113
16149.05 99
16150.25 84
16151.46 96
16152.66 101
16153.86 145
16155.06 102
16156.26 107
16157.46 115
16158.66 101
16159.87 75
16161.07 74
16162.27 125
16163.47 104
16164.67 130
16165.87 105
16167.08 106
16168.28 107
16169.48 100
16170.68 132
16171.88 106
16173.09 115
16174.29 121
16175.49 104
16176.69 99
16177.89 105
16179.10 116
16180.30 114
16181.50 90
16182.70 79
16183.91 108
16185.11 113
16186.31 100
16187.51 105
16188.72 74
16189.92 78
16191.12 110
16192.32 100
16193.53 120
16194.73 95
16195.93 85
16197.13 89
16198.34 95
16199.54 78
16200.74 99
16201.95 100
16203.15 99
16204.35 110
16205.56 94
16206.76 116
16207.96 99
16209.17 80
16210.37 106
16211.57 122
16212.78 89
16213.98 97
16215.18 82
16216.39 100
16217.59 93
16218.79 80
16220.00 109
16221.20 92
16222.41 83
16223.61 97
16224.81 123
16226.02 98
16227.22 78
16228.43 107
16229.63 123
16230.83 122
16232.04 93
16233.24 118
16234.45 117
16235.65 81
16236.86 87
16238.06 74
16239.26 89
16240.47 79
16241.67 107
16242.88 96
16244.08 112
16245.29 108
16246.49 124
16247.70 102
16248.90 83
16250.11 122
16251.31 119
16252.52 110
16253.72 95
16254.93 97
16256.13 96
16257.34 90
16258.54 89
16259.75 106
16260.95 93
16262.16 95
16263.36 102
16264.57 105
16265.77 106
16266.98 94
16268.19 116
16269.39 80
16270.60 95
16271.80 93
16273.01 116
16274.21 89
16275.42 118
16276.63 91
16277.83 102
16279.04 129
16280.24 104
16281.45 98
16282.66 93
16283.86 116
16285.07 102
16286.27 128
16287.48 112
16288.69 102
16289.89 120
16291.10 107
16292.31 133
16293.51 126
16294.72 116
16295.93 107
16297.13 126
16298.34 107
16299.55 118
16300.75 122
16301.96 102
16303.17 70
16304.37 99
16305.58 99
16306.79 124
16307.99 87
16309.20 110
16310.41 125
16311.62 97
16312.82 103
16314.03 119
16315.24 95
16316.44 107
16317.65 110
16318.86 97
16320.07 116
16321.27 117
16322.48 100
16323.69 110
16324.90 127
16326.10 114
16327.31 124
16328.52 83
16329.73 108
16330.94 97
16332.14 116
16333.35 99
16334.56 116
16335.77 102
16336.98 132
16338.18 98
16339.39 77
16340.60 84
16341.81 110
16343.02 101
16344.23 105
16345.43 96
16346.64 109
16347.85 113
16349.06 94
16350.27 112
16351.48 103
16352.69 84
16353.89 101
16355.10 98
16356.31 109
16357.52 101
16358.73 113
16359.94 88
16361.15 89
16362.36 88
16363.57 77
16364.77 87
16365.98 91
16367.19 89
16368.40 83
16369.61 84
16370.82 103
16372.03 106
16373.24 98
16374.45 97
16375.66 81
16376.87 92
16378.08 105
16379.29 105
16380.50 93
16381.71 109
16382.92 108
16384.13 97
16385.34 74
16386.55 105
16387.76 98
16388.97 97
16390.18 84
16391.39 104
16392.60 99
16393.81 95
16395.02 102
16396.23 87
16397.44 79
16398.65 102
16399.86 121
16401.07 106
16402.28 102
16403.49 105
16404.70 91
16405.91 107
16407.12 112
16408.33 82
16409.54 93
16410.76 106
16411.97 88
16413.18 82
16414.39 87
16415.60 88
16416.81 91
16418.02 62
16419.23 75
16420.44 98
16421.66 77
16422.87 86
16424.08 48
16425.29 67
16426.50 72
16427.71 79
16428.92 91
16430.14 102
16431.35 85
16432.56 87
16433.77 75
16434.98 93
16436.19 87
16437.41 91
16438.62 77
16439.83 106
16441.04 89
16442.25 105
16443.47 88
16444.68 87
16445.89 74
16447.10 82
16448.31 92
16449.53 91
16450.74 66
16451.95 86
16453.16 85
16454.38 73
16455.59 82
16456.80 88
16458.01 66
16459.23 98
16460.44 78
16461.65 100
16462.86 84
16464.08 111
16465.29 114
16466.50 93
16467.72 70
16468.93 84
16470.14 84
16471.35 74
16472.57 97
16473.78 101
16474.99 96
16476.21 104
16477.42 110
16478.63 104
16479.85 100
16481.06 101
16482.27 107
16483.49 112
16484.70 110
16485.92 91
16487.13 109
16488.34 96
16489.56 132
16490.77 103
16491.98 106
16493.20 73
16494.41 111
16495.63 119
16496.84 82
16498.05 98
16499.27 81
16500.48 93
16501.70 102
16502.91 97
16504.13 90
16505.34 74
16506.55 95
16507.77 99
16508.98 102
16510.20 82
16511.41 76
16512.63 88
16513.84 84
16515.06 91
16516.27 90
16517.49 102
16518.70 100
16519.92 102
16521.13 91
16522.35 101
16523.56 112
16524.78 98
16525.99 79
16527.21 76
16528.42 92
16529.64 89
16530.85 97
16532.07 106
16533.28 102
16534.50 89
16535.71 100
16536.93 88
16538.14 94
16539.36 87
16540.58 113
16541.79 80
16543.01 108
16544.22 94
16545.44 66
16546.65 82
16547.87 90
16549.09 101
16550.30 104
16551.52 110
16552.73 104
16553.95 85
16555.17 88
16556.38 90
16557.60 83
16558.82 79
16560.03 94
16561.25 92
16562.46 78
16563.68 93
16564.90 111
16566.11 92
16567.33 77
16568.55 80
16569.76 104
16570.98 121
16572.20 97
16573.41 65
16574.63 85
16575.85 96
16577.07 103
16578.28 80
16579.50 92
16580.72 80
16581.93 111
16583.15 94
16584.37 76
16585.59 83
16586.80 111
16588.02 118
16589.24 81
16590.46 85
16591.67 99
16592.89 97
16594.11 98
16595.33 84
16596.54 73
16597.76 64
16598.98 100
16600.20 91
16601.41 93
16602.63 99
16603.85 91
16605.07 78
16606.29 89
16607.50 95
16608.72 73
16609.94 74
16611.16 98
16612.38 98
16613.60 96
16614.81 94
16616.03 99
16617.25 95
16618.47 95
16619.69 73
16620.91 91
16622.13 92
16623.34 91
16624.56 92
16625.78 62
16627.00 79
16628.22 101
16629.44 85
16630.66 86
16631.88 73
16633.10 73
16634.31 82
16635.53 84
16636.75 88
16637.97 95
16639.19 79
16640.41 63
16641.63 98
16642.85 88
16644.07 73
16645.29 73
16646.51 90
16647.73 72
16648.95 75
16650.17 91
16651.39 86
16652.61 106
16653.83 83
16655.05 87
16656.27 67
16657.49 66
16658.71 97
16659.93 72
16661.15 69
16662.37 76
16663.59 74
16664.81 81
16666.03 86
16667.25 75
16668.47 75
16669.69 77
16670.91 97
16672.13 74
16673.35 79
16674.57 77
16675.79 69
16677.01 72
16678.23 86
16679.45 78
16680.67 90
16681.89 76
16683.12 93
16684.34 110
16685.56 90
16686.78 87
16688.00 97
16689.22 88
16690.44 81
16691.66 69
16692.88 86
16694.11 87
16695.33 91
16696.55 70
16697.77 68
16698.99 87
16700.21 102
16701.43 75
16702.66 73
16703.88 88
16705.10 83
16706.32 93
16707.54 74
16708.77 81
16709.99 79
16711.21 92
16712.43 82
16713.65 91
16714.87 86
16716.10 84
16717.32 78
16718.54 85
16719.76 76
16720.99 77
16722.21 99
16723.43 119
16724.65 121
16725.88 111
16727.10 88
16728.32 80
16729.54 81
16730.77 83
16731.99 80
16733.21 68
16734.43 71
16735.66 69
16736.88 82
16738.10 85
16739.33 99
16740.55 84
16741.77 91
16742.99 93
16744.22 74
16745.44 110
16746.66 92
16747.89 87
16749.11 93
16750.33 74
16751.56 92
16752.78 80
16754.00 90
16755.23 82
16756.45 90
16757.68 82
16758.90 78
16760.12 109
16761.35 110
16762.57 127
16763.79 96
16765.02 97
16766.24 79
16767.47 96
16768.69 97
16769.91 102
16771.14 85
16772.36 85
16773.59 87
16774.81 75
16776.04 75
16777.26 104
16778.48 83
16779.71 73
16780.93 69
16782.16 89
16783.38 76
16784.61 88
16785.83 97
16787.06 95
16788.28 77
16789.51 72
16790.73 79
16791.96 80
16793.18 97
16794.41 85
16795.63 109
16796.86 71
16798.08 76
16799.31 117
16800.53 74
16801.76 101
16802.98 85
16804.21 95
16805.43 81
16806.66 76
16807.88 81
16809.11 103
16810.33 103
16811.56 86
16812.79 71
16814.01 93
16815.24 78
16816.46 64
16817.69 65
16818.91 84
16820.14 85
16821.37 74
16822.59 72
16823.82 99
16825.04 96
16826.27 92
16827.50 72
16828.72 71
16829.95 89
16831.18 102
16832.40 72
16833.63 70
16834.86 79
16836.08 82
16837.31 86
16838.53 86
16839.76 73
16840.99 98
16842.21 86
16843.44 84
16844.67 84
16845.90 98
16847.12 95
16848.35 77
16849.58 114
16850.80 65
16852.03 72
16853.26 89
16854.48 80
16855.71 62
16856.94 85
16858.17 81
16859.39 84
16860.62 87
16861.85 53
16863.08 75
16864.30 86
16865.53 98
16866.76 75
16867.99 97
16869.21 89
16870.44 88
16871.67 96
16872.90 99
16874.13 90
16875.35 72
16876.58 94
16877.81 76
16879.04 109
16880.27 107
16881.49 86
16882.72 105
16883.95 119
16885.18 100
16886.41 97
16887.64 96
16888.86 112
16890.09 90
16891.32 87
16892.55 82
16893.78 121
16895.01 82
16896.24 102
16897.46 104
16898.69 104
16899.92 119
16901.15 138
16902.38 80
16903.61 98
16904.84 117
16906.07 112
16907.30 101
16908.53 106
16909.75 109
16910.98 76
16912.21 94
16913.44 90
16914.67 88
16915.90 100
16917.13 104
16918.36 91
16919.59 72
16920.82 75
16922.05 88
16923.28 124
16924.51 92
16925.74 109
16926.97 96
16928.20 96
16929.43 105
16930.66 100
16931.89 78
16933.12 81
16934.35 111
16935.58 133
16936.81 108
16938.04 95
16939.27 95
16940.50 112
16941.73 83
16942.96 86
16944.19 83
16945.42 92
16946.65 100
16947.88 70
16949.11 96
16950.34 91
16951.57 96
16952.80 115
16954.04 101
16955.27 94
16956.50 99
16957.73 96
16958.96 93
16960.19 95
16961.42 88
16962.65 90
16963.88 88
16965.11 90
16966.35 83
16967.58 88
16968.81 72
16970.04 73
16971.27 67
16972.50 92
16973.73 81
16974.97 82
16976.20 86
16977.43 82
16978.66 76
16979.89 89
16981.12 105
16982.36 111
16983.59 90
16984.82 62
16986.05 67
16987.28 84
16988.52 68
16989.75 57
16990.98 74
16992.21 99
16993.45 67
16994.68 64
16995.91 83
16997.14 86
16998.37 98
16999.61 89
17000.84 74
17002.07 74
17003.31 80
17004.54 85
17005.77 66
17007.00 76
17008.24 75
17009.47 90
17010.70 64
17011.93 94
17013.17 63
17014.40 73
17015.63 76
17016.87 98
17018.10 95
17019.33 88
17020.57 76
17021.80 81
17023.03 91
17024.27 86
17025.50 75
17026.73 76
17027.97 78
17029.20 108
17030.43 82
17031.67 98
17032.90 80
17034.14 106
17035.37 91
17036.60 94
17037.84 79
17039.07 75
17040.30 76
17041.54 77
17042.77 76
17044.01 74
17045.24 65
17046.47 75
17047.71 87
17048.94 93
17050.18 68
17051.41 78
17052.65 69
17053.88 60
17055.12 86
17056.35 83
17057.58 75
17058.82 81
17060.05 75
17061.29 65
17062.52 78
17063.76 62
17064.99 105
17066.23 112
17067.46 84
17068.70 86
17069.93 68
17071.17 65
17072.40 68
17073.64 84
17074.87 99
17076.11 94
17077.34 79
17078.58 86
17079.81 67
17081.05 54
17082.29 74
17083.52 98
17084.76 98
17085.99 96
17087.23 88
17088.46 97
17089.70 78
17090.94 89
17092.17 93
17093.41 91
17094.64 104
17095.88 65
17097.12 46
17098.35 60
17099.59 82
17100.82 75
17102.06 84
17103.30 83
17104.53 85
17105.77 91
17107.00 74
17108.24 64
17109.48 74
17110.71 80
17111.95 93
17113.19 78
17114.42 86
17115.66 58
17116.90 86
17118.13 98
17119.37 68
17120.61 84
17121.85 72
17123.08 71
17124.32 79
17125.56 74
17126.79 63
17128.03 97
17129.27 91
17130.50 83
17131.74 80
17132.98 70
17134.22 90
17135.45 60
17136.69 67
17137.93 72
17139.17 93
17140.40 64
17141.64 79
17142.88 88
17144.12 109
17145.36 109
17146.59 90
17147.83 94
17149.07 78
17150.31 76
17151.54 70
17152.78 94
17154.02 81
17155.26 80
17156.50 66
17157.74 68
17158.97 61
17160.21 79
17161.45 87
17162.69 46
17163.93 60
17165.17 79
17166.40 69
17167.64 70
17168.88 97
17170.12 91
17171.36 84
17172.60 83
17173.84 81
17175.08 65
17176.31 77
17177.55 64
17178.79 81
17180.03 91
17181.27 83
17182.51 97
17183.75 77
17184.99 80
17186.23 71
17187.47 79
17188.71 81
17189.94 87
17191.18 56
17192.42 60
17193.66 71
17194.90 74
17196.14 81
17197.38 76
17198.62 79
17199.86 88
17201.10 94
17202.34 75
17203.58 83
17204.82 96
17206.06 93
17207.30 95
17208.54 71
17209.78 89
17211.02 89
17212.26 91
17213.50 85
17214.74 68
17215.98 80
17217.22 76
17218.46 82
17219.70 80
17220.94 94
17222.18 92
17223.43 77
17224.67 81
17225.91 77
17227.15 66
17228.39 80
17229.63 103
17230.87 77
17232.11 78
17233.35 99
17234.59 104
17235.83 91
17237.08 76
17238.32 93
17239.56 68
17240.80 80
17242.04 79
17243.28 68
17244.52 68
17245.76 71
17247.01 85
17248.25 105
17249.49 74
17250.73 77
17251.97 77
17253.21 70
17254.46 93
17255.70 89
17256.94 63
17258.18 75
17259.42 82
17260.66 93
17261.91 83
17263.15 87
17264.39 85
17265.63 78
17266.87 83
17268.12 64
17269.36 72
17270.60 88
17271.84 94
17273.09 89
17274.33 61
17275.57 44
17276.81 80
17278.06 82
17279.30 97
17280.54 65
17281.78 79
17283.03 75
17284.27 63
17285.51 80
17286.76 70
17288.00 67
17289.24 84
17290.48 83
17291.73 70
17292.97 40
17294.21 79
17295.46 76
17296.70 80
17297.94 68
17299.19 84
17300.43 79
17301.67 62
17302.92 73
17304.16 81
17305.40 67
17306.65 71
17307.89 62
17309.14 78
17310.38 74
17311.62 67
17312.87 82
17314.11 67
17315.35 54
17316.60 70
17317.84 71
17319.09 75
17320.33 87
17321.58 64
17322.82 70
17324.06 71
17325.31 79
17326.55 103
17327.80 63
17329.04 71
17330.29 76
17331.53 93
17332.77 71
17334.02 76
17335.26 87
17336.51 67
17337.75 80
17339.00 63
17340.24 80
17341.49 80
17342.73 65
17343.98 74
17345.22 73
17346.47 78
17347.71 108
17348.96 88
17350.20 75
17351.45 60
17352.69 80
17353.94 87
17355.18 91
17356.43 81
17357.68 72
17358.92 74
17360.17 60
17361.41 83
17362.66 87
17363.90 105
17365.15 89
17366.39 81
17367.64 82
17368.89 65
17370.13 77
17371.38 63
17372.62 85
17373.87 84
17375.12 69
17376.36 58
17377.61 71
17378.85 67
17380.10 64
17381.35 67
17382.59 75
17383.84 72
17385.09 71
17386.33 66
17387.58 89
17388.83 86
17390.07 75
17391.32 72
17392.57 85
17393.81 68
17395.06 67
17396.31 104
17397.55 86
17398.80 78
17400.05 74
17401.29 68
17402.54 83
17403.79 69
17405.04 73
17406.28 78
17407.53 77
17408.78 81
17410.02 86
17411.27 73
17412.52 81
17413.77 71
17415.01 58
17416.26 56
17417.51 68
17418.76 80
17420.00 91
17421.25 86
17422.50 73
17423.75 76
17425.00 102
17426.24 86
17427.49 64
17428.74 76
17429.99 91
17431.24 92
17432.48 92
17433.73 78
17434.98 86
17436.23 73
17437.48 87
17438.73 74
17439.97 77
17441.22 71
17442.47 80
17443.72 59
17444.97 75
17446.22 70
17447.47 61
17448.71 73
17449.96 61
17451.21 88
17452.46 69
17453.71 100
17454.96 69
17456.21 76
17457.46 70
17458.71 65
17459.95 92
17461.20 91
17462.45 98
17463.70 88
17464.95 78
17466.20 86
17467.45 68
17468.70 68
17469.95 72
17471.20 70
17472.45 59
17473.70 67
17474.95 49
17476.20 69
17477.45 53
17478.70 57
17479.95 76
17481.20 81
17482.45 80
17483.70 72
17484.95 92
17486.20 107
17487.45 87
17488.70 84
17489.95 77
17491.20 89
17492.45 63
17493.70 59
17494.95 88
17496.20 78
17497.45 58
17498.70 64
17499.95 71
17501.20 58
17502.45 76
17503.70 65
17504.95 55
17506.20 71
17507.46 74
17508.71 87
17509.96 80
17511.21 64
17512.46 86
17513.71 80
17514.96 72
17516.21 73
17517.46 69
17518.71 83
17519.97 65
17521.22 80
17522.47 87
17523.72 89
17524.97 62
17526.22 71
17527.47 73
17528.73 78
17529.98 86
17531.23 83
17532.48 68
17533.73 67
17534.99 76
17536.24 65
17537.49 84
17538.74 110
17539.99 73
17541.25 70
17542.50 72
17543.75 86
17545.00 89
17546.25 74
17547.51 79
17548.76 77
17550.01 119
17551.26 85
17552.52 78
17553.77 78
17555.02 83
17556.27 93
17557.53 71
17558.78 66
17560.03 76
17561.28 133
17562.54 103
17563.79 93
17565.04 84
17566.30 116
17567.55 91
17568.80 82
17570.05 88
17571.31 82
17572.56 72
17573.81 83
17575.07 79
17576.32 66
17577.57 89
17578.83 74
17580.08 68
17581.33 77
17582.59 72
17583.84 81
17585.10 86
17586.35 88
17587.60 66
17588.86 77
17590.11 80
17591.36 83
17592.62 74
17593.87 70
17595.13 75
17596.38 91
17597.63 87
17598.89 83
17600.14 97
17601.40 78
17602.65 64
17603.90 78
17605.16 68
17606.41 84
17607.67 65
17608.92 77
17610.18 53
17611.43 65
17612.69 95
17613.94 80
17615.20 78
17616.45 69
17617.71 84
17618.96 102
17620.21 72
17621.47 55
17622.72 71
17623.98 87
17625.23 75
17626.49 62
17627.75 60
17629.00 67
17630.26 64
17631.51 92
17632.77 79
17634.02 87
17635.28 63
17636.53 83
17637.79 69
17639.04 82
17640.30 74
17641.55 80
17642.81 61
17644.07 74
17645.32 74
17646.58 58
17647.83 65
17649.09 75
17650.35 82
17651.60 61
17652.86 64
17654.11 74
17655.37 64
17656.63 75
17657.88 92
17659.14 81
17660.39 66
17661.65 53
17662.91 69
17664.16 80
17665.42 65
17666.68 79
17667.93 70
17669.19 77
17670.45 55
17671.70 74
17672.96 74
17674.22 71
17675.47 59
17676.73 76
17677.99 77
17679.24 85
17680.50 76
17681.76 72
17683.02 68
17684.27 59
17685.53 55
17686.79 72
17688.05 72
17689.30 68
17690.56 73
17691.82 65
17693.07 84
17694.33 72
17695.59 80
17696.85 84
17698.11 77
17699.36 69
17700.62 72
17701.88 46
17703.14 61
17704.39 60
17705.65 66
17706.91 69
17708.17 88
17709.43 83
17710.68 79
17711.94 60
17713.20 59
17714.46 74
17715.72 68
17716.98 64
17718.23 62
17719.49 89
17720.75 83
17722.01 87
17723.27 84
17724.53 78
17725.79 76
17727.04 88
17728.30 98
17729.56 75
17730.82 81
17732.08 84
17733.34 77
17734.60 76
17735.86 74
17737.12 74
17738.37 67
17739.63 69
17740.89 66
17742.15 66
17743.41 64
17744.67 65
17745.93 70
17747.19 68
17748.45 55
17749.71 71
17750.97 64
17752.23 75
17753.49 51
17754.75 50
17756.01 59
17757.27 63
17758.53 82
17759.79 77
17761.05 69
17762.31 98
17763.57 88
17764.83 68
17766.09 77
17767.35 71
17768.61 66
17769.87 83
17771.13 55
17772.39 63
17773.65 80
17774.91 77
17776.17 84
17777.43 70
17778.69 54
17779.95 74
17781.21 79
17782.47 73
17783.73 73
17784.99 44
17786.25 74
17787.51 83
17788.78 86
17790.04 70
17791.30 74
17792.56 76
17793.82 78
17795.08 74
17796.34 98
17797.60 88
17798.86 82
17800.13 77
17801.39 69
17802.65 70
17803.91 83
17805.17 78
17806.43 68
17807.69 71
17808.96 77
17810.22 74
17811.48 62
17812.74 70
17814.00 91
17815.26 64
17816.53 69
17817.79 73
17819.05 73
17820.31 70
17821.57 77
17822.84 109
17824.10 85
17825.36 80
17826.62 71
17827.89 90
17829.15 67
17830.41 56
17831.67 68
17832.93 82
17834.20 87
17835.46 80
17836.72 67
17837.99 69
17839.25 70
17840.51 97
17841.77 76
17843.04 77
17844.30 76
17845.56 73
17846.82 60
17848.09 66
17849.35 61
17850.61 84
17851.88 86
17853.14 59
17854.40 90
17855.67 63
17856.93 63
17858.19 63
17859.46 49
17860.72 64
17861.98 74
17863.25 87
17864.51 57
17865.77 67
17867.04 70
17868.30 69
17869.57 71
17870.83 66
17872.09 65
17873.36 76
17874.62 84
17875.89 81
17877.15 74
17878.41 59
17879.68 63
17880.94 74
17882.21 80
17883.47 70
17884.73 58
17886.00 87
17887.26 76
17888.53 75
17889.79 82
17891.06 81
17892.32 92
17893.59 51
17894.85 65
17896.12 52
17897.38 94
17898.65 84
17899.91 70
17901.17 66
17902.44 83
17903.70 86
17904.97 73
17906.23 72
17907.50 50
17908.77 75
17910.03 70
17911.30 89
17912.56 87
17913.83 68
17915.09 56
17916.36 66
17917.62 90
17918.89 77
17920.15 70
17921.42 81
17922.68 84
17923.95 55
17925.22 53
17926.48 67
17927.75 82
17929.01 57
17930.28 68
17931.55 75
17932.81 78
17934.08 57
17935.34 67
17936.61 66
17937.88 79
17939.14 86
17940.41 67
17941.68 61
17942.94 72
17944.21 59
17945.47 74
17946.74 64
17948.01 48
17949.27 68
17950.54 59
17951.81 72
17953.07 75
17954.34 79
17955.61 83
17956.87 84
17958.14 68
17959.41 73
17960.68 88
17961.94 82
17963.21 79
17964.48 75
17965.74 65
17967.01 64
17968.28 69
17969.55 59
17970.81 58
17972.08 75
17973.35 70
17974.62 74
17975.88 72
17977.15 57
17978.42 74
17979.69 76
17980.95 88
17982.22 74
17983.49 91
17984.76 110
17986.03 96
17987.29 88
17988.56 72
17989.83 66
17991.10 92
17992.37 68
17993.63 62
17994.90 58
17996.17 71
17997.44 75
17998.71 85
17999.98 94
18001.24 83
18002.51 67
18003.78 84
18005.05 67
18006.32 76
18007.59 72
18008.86 84
18010.12 80
18011.39 55
18012.66 73
18013.93 71
18015.20 63
18016.47 79
18017.74 93
18019.01 58
18020.28 62
18021.54 63
18022.81 78
18024.08 86
18025.35 74
18026.62 70
18027.89 90
18029.16 70
18030.43 62
18031.70 65
18032.97 51
18034.24 58
18035.51 67
18036.78 74
18038.05 71
18039.32 66
18040.59 75
18041.86 62
18043.13 86
18044.40 69
18045.67 68
18046.94 63
18048.21 59
18049.48 58
18050.75 61
18052.02 67
18053.29 73
18054.56 63
18055.83 64
18057.10 71
18058.37 62
18059.64 70
18060.91 86
18062.18 54
18063.45 79
18064.72 73
18065.99 60
18067.26 79
18068.54 66
18069.81 63
18071.08 70
18072.35 82
18073.62 66
18074.89 57
18076.16 54
18077.43 76
18078.70 73
18079.97 66
18081.25 63
18082.52 77
18083.79 73
18085.06 64
18086.33 84
18087.60 88
18088.87 56
18090.15 67
18091.42 84
18092.69 81
18093.96 74
18095.23 67
18096.50 70
18097.78 64
18099.05 62
18100.32 59
18101.59 71
18102.86 69
18104.14 63
18105.41 62
18106.68 71
18107.95 76
18109.23 87
18110.50 79
18111.77 76
18113.04 91
18114.31 91
18115.59 70
18116.86 70
18118.13 62
18119.40 72
18120.68 75
18121.95 69
18123.22 66
18124.50 78
18125.77 107
18127.04 72
18128.31 57
18129.59 67
18130.86 92
18132.13 64
18133.41 89
18134.68 61
18135.95 74
18137.23 77
18138.50 75
18139.77 85
18141.05 85
18142.32 63
18143.59 72
18144.87 78
18146.14 92
18147.41 82
18148.69 94
18149.96 68
18151.23 68
18152.51 74
18153.78 64
18155.06 73
18156.33 95
18157.60 77
18158.88 56
18160.15 82
18161.43 62
18162.70 55
18163.97 93
18165.25 67
18166.52 81
18167.80 63
18169.07 76
18170.35 73
18171.62 74
18172.90 66
18174.17 60
18175.44 71
18176.72 91
18177.99 84
18179.27 70
18180.54 63
18181.82 65
18183.09 77
18184.37 63
18185.64 63
18186.92 74
18188.19 74
18189.47 77
18190.74 84
18192.02 78
18193.29 64
18194.57 63
18195.84 80
18197.12 67
18198.39 85
18199.67 86
18200.95 74
18202.22 101
18203.50 68
18204.77 81
18206.05 73
18207.32 71
18208.60 70
18209.88 64
18211.15 55
18212.43 59
18213.70 82
18214.98 60
18216.26 62
18217.53 75
18218.81 92
18220.08 86
18221.36 63
18222.64 87
18223.91 76
18225.19 56
18226.47 68
18227.74 73
18229.02 68
18230.29 71
18231.57 67
18232.85 61
18234.12 55
18235.40 64
18236.68 62
18237.95 70
18239.23 57
18240.51 56
18241.79 66
18243.06 82
18244.34 69
18245.62 67
18246.89 99
18248.17 90
18249.45 81
18250.73 72
18252.00 57
18253.28 52
18254.56 82
18255.83 68
18257.11 78
18258.39 60
18259.67 72
18260.94 77
18262.22 72
18263.50 79
18264.78 55
18266.06 80
18267.33 69
18268.61 88
18269.89 71
18271.17 55
18272.45 69
18273.72 89
18275.00 83
18276.28 68
18277.56 74
18278.84 68
18280.11 87
18281.39 62
18282.67 67
18283.95 62
18285.23 68
18286.51 70
18287.78 68
18289.06 76
18290.34 59
18291.62 71
18292.90 64
18294.18 92
18295.46 83
18296.74 84
18298.01 83
18299.29 63
18300.57 64
18301.85 55
18303.13 73
18304.41 80
18305.69 89
18306.97 74
18308.25 61
18309.53 66
18310.81 59
18312.09 65
18313.37 68
18314.64 84
18315.92 79
18317.20 80
18318.48 57
18319.76 67
18321.04 96
18322.32 82
18323.60 58
18324.88 60
18326.16 85
18327.44 79
18328.72 68
18330.00 67
18331.28 69
18332.56 88
18333.84 87
18335.12 73
18336.40 54
18337.68 65
18338.96 59
18340.24 82
18341.52 73
18342.80 67
18344.09 81
18345.37 87
18346.65 97
18347.93 81
18349.21 66
18350.49 93
18351.77 61
18353.05 57
18354.33 63
18355.61 59
18356.89 88
18358.17 92
18359.46 64
18360.74 64
18362.02 59
18363.30 81
18364.58 78
18365.86 90
18367.14 70
18368.42 90
18369.71 91
18370.99 72
18372.27 68
18373.55 67
18374.83 73
18376.11 76
18377.39 82
18378.68 66
18379.96 83
18381.24 69
18382.52 73
18383.80 54
18385.09 99
18386.37 65
18387.65 53
18388.93 56
18390.21 68
18391.50 71
18392.78 80
18394.06 69
18395.34 82
18396.63 85
18397.91 77
18399.19 82
18400.47 52
18401.76 79
18403.04 61
18404.32 63
18405.60 70
18406.89 68
18408.17 57
18409.45 62
18410.73 93
18412.02 77
18413.30 72
18414.58 81
18415.87 84
18417.15 87
18418.43 95
18419.72 72
18421.00 97
18422.28 76
18423.57 59
18424.85 65
18426.13 61
18427.42 81
18428.70 88
18429.98 66
18431.27 74
18432.55 75
18433.83 79
18435.12 66
18436.40 72
18437.68 91
18438.97 90
18440.25 90
18441.54 85
18442.82 78
18444.10 70
18445.39 65
18446.67 77
18447.96 78
18449.24 56
18450.53 68
18451.81 84
18453.09 56
18454.38 81
18455.66 73
18456.95 82
18458.23 68
18459.52 78
18460.80 74
18462.09 84
18463.37 66
18464.65 78
18465.94 66
18467.22 69
18468.51 59
18469.79 62
18471.08 82
18472.36 52
18473.65 69
18474.93 70
18476.22 82
18477.50 56
18478.79 83
18480.08 65
18481.36 72
18482.65 66
18483.93 66
18485.22 67
18486.50 71
18487.79 70
18489.07 64
18490.36 66
18491.64 68
18492.93 83
18494.22 59
18495.50 56
18496.79 62
18498.07 71
18499.36 80
18500.65 101
18501.93 70
18503.22 74
18504.50 69
18505.79 86
18507.08 92
18508.36 66
18509.65 85
18510.94 83
18512.22 76
18513.51 68
18514.80 67
18516.08 82
18517.37 73
18518.65 71
18519.94 73
18521.23 77
18522.51 80
18523.80 74
18525.09 69
18526.38 72
18527.66 93
18528.95 84
18530.24 70
18531.52 51
18532.81 58
18534.10 67
18535.39 71
18536.67 64
18537.96 68
18539.25 72
18540.53 68
18541.82 70
18543.11 73
18544.40 61
18545.68 66
18546.97 56
18548.26 86
18549.55 81
18550.84 88
18552.12 85
18553.41 79
18554.70 92
18555.99 95
18557.27 75
18558.56 79
18559.85 56
18561.14 68
18562.43 75
18563.72 89
18565.00 86
18566.29 47
18567.58 79
18568.87 80
18570.16 85
18571.45 71
18572.73 66
18574.02 79
18575.31 77
18576.60 81
18577.89 64
18579.18 70
18580.47 56
18581.75 66
18583.04 66
18584.33 88
18585.62 79
18586.91 81
18588.20 75
18589.49 57
18590.78 56
18592.07 72
18593.36 86
18594.65 90
18595.93 69
18597.22 53
18598.51 77
18599.80 77
18601.09 70
18602.38 73
18603.67 74
18604.96 81
18606.25 59
18607.54 86
18608.83 74
18610.12 77
18611.41 95
18612.70 78
18613.99 77
18615.28 84
18616.57 98
18617.86 76
18619.15 79
18620.44 54
18621.73 62
18623.02 66
18624.31 92
18625.60 75
18626.89 50
18628.18 70
18629.47 78
18630.76 89
18632.05 61
18633.34 50
18634.64 95
18635.93 77
18637.22 79
18638.51 67
18639.80 75
18641.09 73
18642.38 80
18643.67 65
18644.96 65
18646.25 80
18647.54 92
18648.84 83
18650.13 86
18651.42 77
18652.71 62
18654.00 79
18655.29 76
18656.58 77
18657.88 63
18659.17 83
18660.46 85
18661.75 48
18663.04 62
18664.33 83
18665.63 84
18666.92 90
18668.21 75
18669.50 75
18670.79 75
18672.08 69
18673.38 66
18674.67 72
18675.96 85
18677.25 87
18678.55 70
18679.84 72
18681.13 77
18682.42 55
18683.71 60
18685.01 74
18686.30 63
18687.59 78
18688.88 69
18690.18 71
18691.47 72
18692.76 59
18694.06 80
18695.35 73
18696.64 75
18697.93 60
18699.23 76
18700.52 66
18701.81 85
18703.11 77
18704.40 70
18705.69 93
18706.99 56
18708.28 74
18709.57 65
18710.86 71
18712.16 75
18713.45 58
18714.75 70
18716.04 77
18717.33 69
18718.63 74
18719.92 98
18721.21 96
18722.51 70
18723.80 71
18725.09 64
18726.39 48
18727.68 68
18728.98 71
18730.27 56
18731.56 67
18732.86 62
18734.15 59
18735.45 76
18736.74 80
18738.04 82
18739.33 83
18740.62 71
18741.92 61
18743.21 83
18744.51 61
18745.80 59
18747.10 60
18748.39 83
18749.69 75
18750.98 70
18752.27 83
18753.57 80
18754.86 68
18756.16 65
18757.45 75
18758.75 76
18760.04 72
18761.34 67
18762.63 61
18763.93 64
18765.23 69
18766.52 72
18767.82 71
18769.11 60
18770.41 86
18771.70 66
18773.00 73
18774.29 75
18775.59 70
18776.88 66
18778.18 78
18779.48 63
18780.77 80
18782.07 71
18783.36 75
18784.66 72
18785.95 70
18787.25 47
18788.55 63
18789.84 72
18791.14 95
18792.43 87
18793.73 76
18795.03 57
18796.32 67
18797.62 65
18798.92 57
18800.21 46
18801.51 60
18802.81 55
18804.10 69
18805.40 58
18806.70 74
18807.99 76
18809.29 75
18810.59 62
18811.88 53
18813.18 73
18814.48 49
18815.77 65
18817.07 80
18818.37 77
18819.66 67
18820.96 67
18822.26 83
18823.56 61
18824.85 54
18826.15 66
18827.45 52
18828.75 75
18830.04 68
18831.34 77
18832.64 59
18833.94 55
18835.23 69
18836.53 75
18837.83 67
18839.13 53
18840.42 85
18841.72 68
18843.02 67
18844.32 74
18845.62 102
18846.91 69
18848.21 73
18849.51 69
18850.81 85
18852.11 85
18853.40 65
18854.70 72
18856.00 74
18857.30 79
18858.60 74
18859.90 71
18861.20 70
18862.49 56
18863.79 58
18865.09 63
18866.39 54
18867.69 59
18868.99 66
18870.29 72
18871.59 79
18872.88 73
18874.18 72
18875.48 85
18876.78 63
18878.08 76
18879.38 60
18880.68 65
18881.98 57
18883.28 58
18884.58 43
18885.88 79
18887.18 71
18888.47 69
18889.77 73
18891.07 81
18892.37 69
18893.67 71
18894.97 70
18896.27 50
18897.57 57
18898.87 80
18900.17 65
18901.47 53
18902.77 56
18904.07 67
18905.37 74
18906.67 68
18907.97 55
18909.27 87
18910.57 69
18911.87 68
18913.17 73
18914.47 71
18915.77 73
18917.07 87
18918.38 79
18919.68 67
18920.98 69
18922.28 67
18923.58 82
18924.88 54
18926.18 64
18927.48 76
18928.78 70
18930.08 82
18931.38 63
18932.68 62
18933.98 78
18935.29 79
18936.59 64
18937.89 80
18939.19 62
18940.49 62
18941.79 57
18943.09 78
18944.39 67
18945.70 44
18947.00 58
18948.30 52
18949.60 52
18950.90 66
18952.20 65
18953.51 44
18954.81 76
18956.11 59
18957.41 49
18958.71 55
18960.02 57
18961.32 57
18962.62 60
18963.92 61
18965.22 82
18966.53 53
18967.83 77
18969.13 85
18970.43 62
18971.73 75
18973.04 78
18974.34 79
18975.64 51
18976.94 63
18978.25 60
18979.55 79
18980.85 55
18982.16 56
18983.46 38
18984.76 43
18986.06 64
18987.37 78
18988.67 56
18989.97 68
18991.28 55
18992.58 63
18993.88 49
18995.18 61
18996.49 74
18997.79 69
18999.09 75
19000.40 52
19001.70 55
19003.00 50
19004.31 75
19005.61 56
19006.92 66
19008.22 65
19009.52 56
19010.83 77
19012.13 55
19013.43 65
19014.74 57
19016.04 62
19017.35 77
19018.65 66
19019.95 92
19021.26 55
19022.56 57
19023.87 63
19025.17 58
19026.47 58
19027.78 42
19029.08 70
19030.39 74
19031.69 68
19033.00 61
19034.30 58
19035.61 76
19036.91 76
19038.21 57
19039.52 58
19040.82 84
19042.13 59
19043.43 59
19044.74 82
19046.04 90
19047.35 54
19048.65 60
19049.96 85
19051.26 71
19052.57 89
19053.87 72
19055.18 77
19056.48 87
19057.79 64
19059.09 65
19060.40 60
19061.71 67
19063.01 96
19064.32 75
19065.62 89
19066.93 91
19068.23 69
19069.54 86
19070.85 75
19072.15 70
19073.46 76
19074.76 93
19076.07 89
19077.37 51
19078.68 62
19079.99 67
19081.29 61
19082.60 57
19083.91 64
19085.21 73
19086.52 54
19087.82 81
19089.13 67
19090.44 53
19091.74 65
19093.05 63
19094.36 63
19095.66 63
19096.97 72
19098.28 65
19099.58 46
19100.89 74
19102.20 64
19103.50 76
19104.81 59
19106.12 45
19107.42 62
19108.73 61
19110.04 89
19111.35 66
19112.65 80
19113.96 59
19115.27 86
19116.58 77
19117.88 83
19119.19 54
19120.50 53
19121.81 54
19123.11 62
19124.42 65
19125.73 66
19127.04 60
19128.34 54
19129.65 60
19130.96 70
19132.27 62
19133.57 35
19134.88 49
19136.19 40
19137.50 62
19138.81 57
19140.12 44
19141.42 74
19142.73 65
19144.04 99
19145.35 65
19146.66 64
19147.97 74
19149.27 58
19150.58 67
19151.89 87
19153.20 61
19154.51 66
19155.82 64
19157.13 69
19158.43 78
19159.74 55
19161.05 60
19162.36 67
19163.67 55
19164.98 57
19166.29 64
19167.60 62
19168.91 77
19170.22 70
19171.52 71
19172.83 56
19174.14 62
19175.45 56
19176.76 77
19178.07 60
19179.38 57
19180.69 76
19182.00 74
19183.31 54
19184.62 64
19185.93 72
19187.24 85
19188.55 88
19189.86 55
19191.17 61
19192.48 64
19193.79 59
19195.10 59
19196.41 61
19197.72 65
19199.03 62
19200.34 61
19201.65 66
19202.96 54
19204.27 58
19205.58 46
19206.89 48
19208.20 69
19209.51 54
19210.82 57
19212.13 61
19213.44 65
19214.75 50
19216.06 51
19217.38 75
19218.69 66
19220.00 73
19221.31 51
19222.62 75
19223.93 50
19225.24 46
19226.55 70
19227.86 47
19229.17 59
19230.49 62
19231.80 61
19233.11 55
19234.42 32
19235.73 72
19237.04 55
19238.35 51
19239.67 52
19240.98 79
19242.29 66
19243.60 54
19244.91 74
19246.22 53
19247.54 87
19248.85 72
19250.16 74
19251.47 65
19252.78 56
19254.10 55
19255.41 67
19256.72 62
19258.03 61
19259.34 65
19260.66 56
19261.97 64
19263.28 63
19264.59 51
19265.91 52
19267.22 66
19268.53 75
19269.84 67
19271.16 53
19272.47 56
19273.78 70
19275.10 64
19276.41 63
19277.72 54
19279.03 60
19280.35 54
19281.66 52
19282.97 60
19284.29 46
19285.60 56
19286.91 54
19288.23 68
19289.54 57
19290.85 56
19292.17 54
19293.48 51
19294.79 56
19296.11 62
19297.42 68
19298.73 69
19300.05 76
19301.36 61
19302.67 46
19303.99 38
19305.30 66
19306.62 58
19307.93 75
19309.24 61
19310.56 60
19311.87 62
19313.19 73
19314.50 82
19315.81 53
19317.13 59
19318.44 68
19319.76 92
19321.07 48
19322.39 45
19323.70 63
19325.01 72
19326.33 57
19327.64 58
19328.96 60
19330.27 62
19331.59 57
19332.90 50
19334.22 58
19335.53 59
19336.85 50
19338.16 64
19339.48 69
19340.79 59
19342.11 36
19343.42 57
19344.74 60
19346.05 65
19347.37 64
19348.68 54
19350.00 64
19351.31 51
19352.63 58
19353.94 50
19355.26 46
19356.58 63
19357.89 66
19359.21 48
19360.52 47
19361.84 49
19363.15 51
19364.47 113
19365.79 92
19367.10 63
19368.42 57
19369.73 90
19371.05 70
19372.37 73
19373.68 87
19375.00 58
19376.31 51
19377.63 82
19378.95 69
19380.26 84
19381.58 73
19382.90 75
19384.21 49
19385.53 58
19386.85 64
19388.16 64
19389.48 73
19390.80 50
19392.11 70
19393.43 64
19394.75 63
19396.06 71
19397.38 65
19398.70 51
19400.01 52
19401.33 51
19402.65 59
19403.97 66
19405.28 52
19406.60 60
19407.92 74
19409.23 70
19410.55 44
19411.87 57
19413.19 76
19414.50 69
19415.82 56
19417.14 69
19418.46 77
19419.77 60
19421.09 55
19422.41 65
19423.73 55
19425.05 66
19426.36 71
19427.68 64
19429.00 48
19430.32 52
19431.64 49
19432.95 51
19434.27 61
19435.59 68
19436.91 89
19438.23 71
19439.55 55
19440.86 66
19442.18 74
19443.50 80
19444.82 63
19446.14 68
19447.46 54
19448.78 52
19450.09 55
19451.41 51
19452.73 58
19454.05 66
19455.37 62
19456.69 66
19458.01 55
19459.33 72
19460.65 67
19461.97 59
19463.28 83
19464.60 82
19465.92 52
19467.24 53
19468.56 77
19469.88 60
19471.20 59
19472.52 53
19473.84 46
19475.16 50
19476.48 60
19477.80 63
19479.12 61
19480.44 74
19481.76 42
19483.08 50
19484.40 56
19485.72 64
19487.04 52
19488.36 43
19489.68 49
19491.00 83
19492.32 88
19493.64 51
19494.96 73
19496.28 64
19497.60 51
19498.92 73
19500.24 41
19501.56 57
19502.88 71
19504.20 65
19505.52 88
19506.84 67
19508.16 73
19509.49 62
19510.81 80
19512.13 56
19513.45 62
19514.77 78
19516.09 56
19517.41 59
19518.73 84
19520.05 54
19521.37 65
19522.70 68
19524.02 76
19525.34 68
19526.66 71
19527.98 72
19529.30 48
19530.62 71
19531.95 59
19533.27 62
19534.59 77
19535.91 75
19537.23 69
19538.55 53
19539.88 63
19541.20 75
19542.52 65
19543.84 71
19545.16 63
19546.49 65
19547.81 60
19549.13 67
19550.45 55
19551.77 61
19553.10 72
19554.42 50
19555.74 73
19557.06 79
19558.39 66
19559.71 46
19561.03 55
19562.35 58
19563.68 57
19565.00 65
19566.32 59
19567.64 70
19568.97 68
19570.29 78
19571.61 73
19572.94 59
19574.26 67
19575.58 74
19576.90 64
19578.23 69
19579.55 55
19580.87 63
19582.20 43
19583.52 42
19584.84 53
19586.17 67
19587.49 56
19588.81 69
19590.14 51
19591.46 67
19592.78 84
19594.11 55
19595.43 56
19596.76 56
19598.08 60
19599.40 42
19600.73 58
19602.05 65
19603.37 67
19604.70 74
19606.02 67
19607.35 57
19608.67 35
19610.00 62
19611.32 77
19612.64 56
19613.97 60
19615.29 54
19616.62 60
19617.94 72
19619.27 58
19620.59 60
19621.92 61
19623.24 59
19624.56 69
19625.89 49
19627.21 50
19628.54 72
19629.86 64
19631.19 65
19632.51 67
19633.84 60
19635.16 62
19636.49 62
19637.81 43
19639.14 53
19640.46 47
19641.79 71
19643.11 60
19644.44 57
19645.77 71
19647.09 67
19648.42 70
19649.74 66
19651.07 60
19652.39 52
19653.72 60
19655.04 55
19656.37 64
19657.70 55
19659.02 36
19660.35 44
19661.67 46
19663.00 48
19664.33 60
19665.65 56
19666.98 57
19668.30 73
19669.63 65
19670.96 60
19672.28 54
19673.61 64
19674.94 63
19676.26 64
19677.59 60
19678.92 62
19680.24 48
19681.57 55
19682.90 56
19684.22 49
19685.55 58
19686.88 55
19688.20 72
19689.53 84
19690.86 76
19692.18 53
19693.51 57
19694.84 53
19696.16 62
19697.49 52
19698.82 56
19700.15 59
19701.47 54
19702.80 62
19704.13 58
19705.46 78
19706.78 49
19708.11 49
19709.44 46
19710.77 51
19712.09 63
19713.42 65
19714.75 45
19716.08 57
19717.40 59
19718.73 61
19720.06 71
19721.39 58
19722.72 68
19724.04 48
19725.37 63
19726.70 49
19728.03 39
19729.36 63
19730.68 65
19732.01 63
19733.34 45
19734.67 61
19736.00 93
19737.33 56
19738.66 49
19739.98 78
19741.31 71
19742.64 43
19743.97 42
19745.30 63
19746.63 64
19747.96 65
19749.29 97
19750.61 49
19751.94 59
19753.27 61
19754.60 51
19755.93 60
19757.26 52
19758.59 66
19759.92 64
19761.25 47
19762.58 69
19763.91 67
19765.24 55
19766.57 69
19767.89 48
19769.22 86
19770.55 46
19771.88 48
19773.21 56
19774.54 46
19775.87 54
19777.20 60
19778.53 69
19779.86 78
19781.19 67
19782.52 80
19783.85 45
19785.18 54
19786.51 53
19787.84 53
19789.17 44
19790.50 67
19791.83 63
19793.16 90
19794.49 73
19795.83 63
19797.16 65
19798.49 57
19799.82 53
19801.15 65
19802.48 48
19803.81 62
19805.14 56
19806.47 58
19807.80 50
19809.13 42
19810.46 57
19811.79 50
19813.13 88
19814.46 56
19815.79 58
19817.12 67
19818.45 52
19819.78 46
19821.11 60
19822.44 56
19823.78 66
19825.11 63
19826.44 47
19827.77 64
19829.10 67
19830.43 71
19831.77 53
19833.10 66
19834.43 59
19835.76 81
19837.09 57
19838.42 62
19839.76 59
19841.09 45
19842.42 65
19843.75 61
19845.08 64
19846.42 51
19847.75 60
19849.08 62
19850.41 80
19851.75 67
19853.08 54
19854.41 60
19855.74 50
19857.08 56
19858.41 68
19859.74 67
19861.07 55
19862.41 50
19863.74 55
19865.07 54
19866.41 55
19867.74 73
19869.07 60
19870.40 63
19871.74 37
19873.07 43
19874.40 43
19875.74 59
19877.07 54
19878.40 45
19879.74 68
19881.07 63
19882.40 61
19883.74 60
19885.07 66
19886.40 71
19887.74 70
19889.07 46
19890.40 58
19891.74 58
19893.07 74
19894.41 64
19895.74 53
19897.07 71
19898.41 63
19899.74 48
19901.08 54
19902.41 57
19903.74 71
19905.08 65
19906.41 68
19907.75 51
19909.08 47
19910.41 50
19911.75 50
19913.08 59
19914.42 51
19915.75 53
19917.09 65
19918.42 53
19919.76 76
19921.09 58
19922.43 48
19923.76 73
19925.10 53
19926.43 50
19927.77 63
19929.10 57
19930.44 64
19931.77 63
19933.11 57
19934.44 67
19935.78 66
19937.11 55
19938.45 61
19939.78 54
19941.12 60
19942.45 53
19943.79 61
19945.12 51
19946.46 66
19947.79 59
19949.13 44
19950.47 54
19951.80 47
19953.14 60
19954.47 56
19955.81 49
19957.15 58
19958.48 53
19959.82 66
19961.15 58
19962.49 50
19963.83 60
19965.16 83
19966.50 83
19967.83 51
19969.17 52
19970.51 48
19971.84 59
19973.18 60
19974.52 55
19975.85 52
19977.19 52
19978.53 50
19979.86 45
19981.20 62
19982.54 45
19983.87 66
19985.21 59
19986.55 57
19987.88 51
19989.22 47
19990.56 69
19991.89 45
19993.23 73
19994.57 61
19995.91 52
19997.24 66
19998.58 53
19999.92 51
20001.26 67
20002.59 52
20003.93 76
20005.27 69
20006.61 68
20007.94 69
20009.28 52
20010.62 59
20011.96 65
20013.29 50
20014.63 51
20015.97 53
20017.31 34
20018.65 49
20019.98 66
20021.32 49
20022.66 60
20024.00 46
20025.34 63
20026.67 57
20028.01 55
20029.35 61
20030.69 74
20032.03 52
20033.37 69
20034.71 75
20036.04 50
20037.38 67
20038.72 72
20040.06 68
20041.40 78
20042.74 61
20044.08 49
20045.42 45
20046.75 62
20048.09 61
20049.43 46
20050.77 76
20052.11 73
20053.45 59
20054.79 63
20056.13 56
20057.47 62
20058.81 57
20060.15 52
20061.49 84
20062.82 84
20064.16 48
20065.50 52
20066.84 72
20068.18 50
20069.52 50
20070.86 57
20072.20 44
20073.54 59
20074.88 50
20076.22 59
20077.56 45
20078.90 62
20080.24 66
20081.58 54
20082.92 52
20084.26 36
20085.60 47
20086.94 69
20088.28 52
20089.62 48
20090.96 71
20092.30 77
20093.64 57
20094.99 58
20096.33 61
20097.67 60
20099.01 61
20100.35 58
20101.69 62
20103.03 88
20104.37 69
20105.71 72
20107.05 52
20108.39 56
20109.73 50
20111.08 55
20112.42 50
20113.76 48
20115.10 47
20116.44 65
20117.78 101
20119.12 76
20120.46 70
20121.81 61
20123.15 42
20124.49 66
20125.83 40
20127.17 50
20128.51 50
20129.86 50
20131.20 51
20132.54 48
20133.88 54
20135.22 56
20136.56 37
20137.91 63
20139.25 56
